# Supplementary material for: Insights from the largest diverse ancestry sex-specific disease map for genetically predicted height
Source: NPJ Genom Med. 2025 Feb 27;10:14. doi: 10.1038/s41525-025-00464-w (PMC11868580; doi:10.1038/s41525-025-00464-w)
Supplement: Supplementary file 2 — Supplementary Data 1 [file 41525_2025_464_MOESM2_ESM.xlsx]

## Sheet: Supplementary Data 1
Descriptives
Supplementary Data 1A
Study				Study design	Total sample size (N)	Ancestries				Genotyping Array	Genotype calling algorithm	Inclusion criteria			Phasing and imputation		Correction for ancestry/relatedness		Imputation Software	PheWAS analysis tool	Number of SNPs used for the PGS	Variance Explained in total sample	Variance explained per Ancestry				References
Study	Full name	PI name	Analyst name(s)			European (%)	African (%)	East Asian (%)	Hispanic (%)			MAF	Call rate	p for HWE	Phasing	Imputation (software or server)	Kinship matrix or PCs	SNPs used					European (%)	African (%)	East Asian (%)	Hispanic (%)
BioMe	BioMe	Ruth Loos	Zhe Wang	cohort	23244	0.3439	0.2686	0	0.3875	Regeneron Infinium Global Screening Array			<95%	p<1e-5 for AA and EA, p<1e-13 for HA		impute2	10 PCs (unrelated subsets)		impute2/1000G phase 3	PheWAS R	6721	0.139	0.189	0.092	-	0.136
BioVU	BioVU	Jennifer E. Below	Wanying Zhu	EHR-linked Biobank						Illumina Multi-Ethnic Genotyping Array (MEGA)	Illumina DRAGEN (Dynamic Read Analysis for GENomics) Bio-IT Platform						5 PCs		TOPmed imputation server / Minimac4	PheWAS R
Emerge	Electronic Medical Records and Genomics (eMERGE) Network	Anne E Justice, WeiQi Wei, Digna R. Velez Edwards, Geoff Hayes, Gail Jarvik, Krzysztof Kiryluk, Chunhua Weng, Ingrid Holm, JARVIK,Gail, Frank Mentch, David Carrell, Iftikhar Kullo	Navya Josyula and Anne Justice	multi-study EHR-linked BioBank	40141	1				Multiple arrays (see PMID: 30298529)		Determined by site	0.98	Determined by Site	Eagle	Michigan Imputation Server / HRC reference	10 PCs (unrelated subset)		Michigan Imputation Server (HRC reference population)	PheWAS R	5958						PMID: 30298529
MVP	Million Veteran Program	Sridharan Raghavan	Elizabeth Litkowski	cohort	317315	0.712	0.186	0.016	0.086	MVP 1.0 custom Axiom array from Affymetrix	APT version 2.11.3 and MVP 1.0 array library r6	≥ 1%	≥ 97.5%	> 1e-20	SHAPEIT4 (Delaneau et al., 2019)	Minimac4 (Minimac4 on GitHub)	15 PCs, kinship coefficient <0.1 with seven or more samples using KING v2.0		African Genome Resources (AGR) and 1000 Genomes phase 3	PheWAS R	6754		0.2394	0.114	0.1416	0.1886	PMID: 26441289, PMID: 31564439, PMID: 32243820
MyCode/DiscovEHR	DiscovEHR part of the MyCode Community Health Initiative Study	Anne E Justice	Geetha Chittoor and Ian Dinsmore (waiting on nominees from Core)	EHR-linked Biobank		1				Illumina OmniExpress v1.2, 1.3, and 1.4; Illumina Global Screening Array (GSA) v1 and 2		≥ 1%	0.95	1e-15	Eagle	Minimac (Michigan IMputation Server)	10 PCs (unrelated subset)		Minimac (Michigan IMputation Server, TOPMed Freeze5b reference sample)	PheWAS R	5408						PMID: 26866580
UKB	UK Biobank	Eirini Marouli/Panos Deloukas	Areti Papadopoulou	cohort	339583	0.9746	0.0197	0.0057	0	UK Biobank Axiom array from Affymetrix		≥ 1%	0.95	1e-11	SHAPEIT2	IMPUTE2	15 PCs (unrelated subset)		impute2/1000G phase 3	PheWAS R	6772	0.1286	0.2883	0.0845	0.0953	0	PMID: 30305743
CCPM	The biobank at the Colorado Center for Personalized Medicine (CCPM Biobank) freeze 2	Christopher R Gignoux, Sridharan Raghavan	Meng Lin, Jonathan Shortt	EHR-linked Biobank	30577	0.8254	0.0417	0.0266	0.1062	Illumina’s Infinium Expanded Multi-Ethnic Genotyping Array (MEGA-EX)		> 0.05%	0.95	1e-12	Eagle	TOPMed imputation server	10 PCs (unrelated subset)		TOPmed imputation server / Minimac4	PheWAS R	5231	0.188586	0.254466	0.124998	0.183054	0.215023	PMID: 38181729
Supplementary Data 1B
		BioMe					BioVU				Emerge				MVP					MyCode				UK Biobank				CCPM freeze 2
		Total	EA	AFR	EAS	HIS	Total	EA	AFR	SAS	Total	EA	AFR	EAS	Total	EA	AFR	EAS	HIS	Total	EA	AFR	EAS	Total	EA	AFR	EAS	Total	AFR	HIS	EAS	EUR
N		23244	7993	6244	-	9007	87579	71986	15593	-	40088	40088	-	-		221927	57974	5069	26845	46922	46922	-	-	339583	330965	6682	1936	30577	1275	3248	814	25240
Age (years) mean (SD)		61.39 (17.36)	60.81 (19.38)	60.94 (15.37)		62.22 (16.73)	54.49 (22.61)	56.34 (22.43)	45.96 (21.39)	-	63.05 (16.98)	63.05 (16.98)				63.42 (14.25)	57.48 (12.78)	52.36 (16.98)	54.03 (16.27)	53.6 (17.4)	53.6 (17.4)			57.2 (8.0)	57.4 (7.9)	52.3 (8.1)	53.0 (7.9)	52.75(16.23)	51.42 (16.18)	45.63 (14.89)	47.06 (14.28)	53.92 (16.18)
Sex, N (%)
	Female	0.5885	0.5322	0.6151		0.6201	0.5697	0.5599	0.615	-	22,285 (55.6%)	22,285 (55.6%)				17,244 (7.8)	8,443 (14.6)	562 (11.1)	2,745 (10.2)	28,872 (61.5%)	28,872 (61.5%)			184,267 (54.3)	178,921 (54.1)	3,999 (59.9)	1,347 (69.6)	0.6293	0.6274	0.6863	0.7162	0.6192
	Male	0.4115	0.4678	0.3849		0.3799	0.4303	0.4401	0.385	-	17,803 (44.4%)	17,803 (44.4%)				201,069 (90.6)	48,337 (83.4)	4,206 (83.0)	22,967 (85.6)	18,050 (38.5%)	18,050 (38.5%)			155,316 (45.7)	152,044 (45.9)	2,683 (40.1)	589 (30.4)	0.3687	0.3631	0.3106	0.2838	0.3792
BMI (kg/m2), mean (SD)		28.73 (6.99)	26.41 (5.69)	30.44 (8.02)		29.50 (6.70)	27.82 (7.81)	27.61 (7.49)	29.11 (9.05)	-						29.83 (5.84)	30.33 (6.17)	27.85 (4.69)	30.59 (5.77)					27.6 (4.8)	27.6 (4.8)	29.8 (5.5)	24.5 (3.6)	28.19(6.27)	30.74(7.5)	30.1(6.72)	25.58(5.08)	27.91(6.09)
Height (cm), mean (SD)		1.67(0.10)	1.70 (0.10)	1.69 (0.10)		1.64 (0.10)	163.62 (22.48)	164.26 (21.71)	160.67 (25.58)	-						176.88 (7.87)	176.44 (8.76)	168.89 (7.47)	172.25 (7.97)					168.6 (9.2)	168.7 (9.2)	167.0 (8.6)	160.1 (8.0)	169.77 (9.87)	169.94(10.14)	165.05(9.52)	163.14(8.39)	170.57(9.69)
NOTE: BioME has Hispanics, but not EAS nor SAS
NOTE: MVP measures for height and bmi are based on slightly smaller samples for which these data were available. The EAS numbers include SAS.
Note: We did not examine height or BMI for eMERGE or MyCode. We excluded overlapping sites from eMERGE from list provided by Eirni (excluded: CCMC, CHOP, Geisinger, Kaiser UW, MTSI, Vanderbilt; included: BSCH, Columbia, Harvard, Mayo, MRSH, Northwestern). Last, we excluded MyCode samples that contributed to discovery GWAS.
NOTE: CCPM ancsetry groups were derived from ancestry similarities based on genetic markers
