# Supplementary material for: Insights from the largest diverse ancestry sex-specific disease map for genetically predicted height
Source: NPJ Genom Med. 2025 Feb 27;10:14. doi: 10.1038/s41525-025-00464-w (PMC11868580; doi:10.1038/s41525-025-00464-w)
Supplement: Supplementary file 3 — Supplementary Data 2 [file 41525_2025_464_MOESM3_ESM.xlsx]

## Sheet: Supplementary Data 2
Supplementary Data 2: Number of traits per ancestry.
Europeans
	Sex-combined				Males				Females
Cohort	Sample	Number of traits	Significant traits	Bonferroni threshold	Sample	Number of traits	Significant traits	Bonferroni threshold	Sample	Number of traits	Significant traits	Bonferroni threshold
UKB	330965	1460	68	3.42e-05	152044	1262	25	3.98e-05	178921	1353	40	3.68e-05
MVP	217225	1742	124	2.87e-05	197870	1631	127	3.07e-05	16955	1356	2	3.69e-05
BioVU	71976	1620	22	3.09e-05	31674	1362	11	3.67e-05	40299	1480	9	3.38e-05
BioMe	7987	1057	0	4.73e-05	31682	762	11	6.56e-05	40304	1480	10	3.38e-05
MyCode	44312	1566	9	3.19e-05	-	-	-	-	-	-	-	-
eMERGE	40014	1754	27	2.85e-05	-	-	-	-	-	-	-	-
Meta-analysis	712479	1760	228	2.84e-05	381588	1497	154	3.34e-05	236175	1445	57	3.46e-05
CCPM	25240	1456	8	3.43407e-05	9570	1128	4	4.43262e-05	15629	1304	3	3.83436e-05
Africans
	Sex-combined				Males				Females
Cohort	Sample	Number of traits	Significant traits	Bonferroni threshold	Sample	Number of traits	Significant traits	Bonferroni threshold	Sample	Number of traits	Significant traits	Bonferroni threshold
UKB	6682	640	0	7.8125e-05	2683	352	0	0.000142045	3999	486	0	0.000102881
MVP	57068	1602	16	3.1211e-05	47957	1473	16	3.39443e-05	8355	1084	0	4.61255e-05
BioVU	15593	1151	0	4.34405e-05	6003	724	0	6.90608e-05	9590	920	0	5.43478e-05
BioMe	6242	1066	0	4.69043e-05	2402	695	0	7.19424e-05	3838	940	0	5.31915e-05
Meta-analysis	85585	1293	17	3.86698e-05	59045	894	18	5.59284e-05	25782	1007	0	4.96524e-05
CCPM	1275	552	0	9.05797e-05	463	259	0	0.00019305	800	392	0	0.000127551
East Asians
	Sex-combined				Males				Females
Cohort	Sample	Number of traits	Significant traits	Bonferroni threshold	Sample	Number of traits	Significant traits	Bonferroni threshold	Sample	Number of traits	Significant traits	Bonferroni threshold
UKB	1936	242	0	0.000206612	589	65	0	0.000769231	1347	168	0	0.000297619
MVP	4845	771	0	6.48508e-05	4126	705	1	7.0922e-05	551	195	0	0.00025641
Meta-analysis	6781	195	0	0.00025641	4715	60	1	0.000833333	1898	79	0	0.000632911
CCPM	814	237	0	0.00021097	231	42	0	0.00119048	583	171	0	0.000292398
Hispanics
	Sex-combined				Males				Females
Cohort	Sample	Number of traits	Significant traits	Bonferroni threshold	Sample	Number of traits	Significant traits	Bonferroni threshold	Sample	Number of traits	Significant traits	Bonferroni threshold
MVP	26027	1403	8	3.56379e-05	22629	1301	5	3.8432e-05	2697	640	0	7.8125e-05
BioMe	9000	1164	0	4.29553e-05	3418	782	1	6.39386e-05	1024	5580	0	8.96057e-06
Meta-analysis	35027	1099	9	4.54959e-05	26047	765	6	6.53595e-05	3721	589	0	8.48896e-05
CCPM	3248	785	0	6.36943e-05	1009	399	0	0.000125313	2229	620	0	8.06452e-05
