# Supplementary material for: Insights from the largest diverse ancestry sex-specific disease map for genetically predicted height
Source: NPJ Genom Med. 2025 Feb 27;10:14. doi: 10.1038/s41525-025-00464-w (PMC11868580; doi:10.1038/s41525-025-00464-w)
Supplement: Supplementary file 4 — Supplementary Data 3 [file 41525_2025_464_MOESM4_ESM.xlsx]

## Sheet: Supplementary Data 3
Supplementary Data 3: Meta-PheWAS results in Europeans, Africans, East Asians, Hispanics and cross-ancestry.
Phecode	Description	Group	beta_EUR	SE_EUR	OR_EUR	Lower_EUR	Upper_EUR	pvalue_EUR	I2_EUR	pval Q_EUR	number_of_studies_combined_EUR	Bonferroni_EUR	cases_EUR	controls_EUR	prev_EUR	beta_AFR	SE_AFR	OR_AFR	Lower_AFR	Upper_AFR	pvalue_AFR	I2_AFR	pval Q_AFR	number_of_studies_combined_AFR	Bonferroni_AFR	cases_AFR	controls_AFR	prev_AFR	beta_EAS	SE_EAS	OR_EAS	Lower_EAS	Upper_EAS	pvalue_EAS	I2_EAS	pval Q_EAS	Bonferroni_EAS	cases_EAS	controls_EAS	prev_EAS	beta_HIS	SE_HIS	OR_HIS	Lower_HIS	Upper_HIS	pvalue_HIS	I2_HIS	pval Q_HIS	Bonferroni_HIS
8	Intestinal infection	infectious diseases	-0.0190706	0.0096091	0.98111	0.962805	0.999763	0.0471847	0.353214	0.171725	6	FALSE	12311	688190	0.0175746	0.000134847	0.0305671	1.00013	0.941976	1.06188	0.99648	0	0.886136	4	FALSE	7907	81488	0.0884501	-0.170346	0.1631	0.843373	0.612616	1.16105	0.296289	0	0.642273	FALSE	67	6602	0.0100465	-0.00247689	0.0440387	0.997526	0.915037	1.08745	0.955148	0.189364	0.266708	FALSE
8.5	Bacterial enteritis	infectious diseases	-0.00906145	0.0120807	0.990979	0.967791	1.01472	0.453208	0.183418	0.294426	6	FALSE	7654	695612	0.0108835	0.0308754	0.0420297	1.03136	0.949802	1.11991	0.462577	0	0.565161	4	FALSE	7248	84079	0.0793632	-0.237103	0.211622	0.78891	0.521069	1.19443	0.26254	0.217	0.258432	FALSE	42	6710	0.00622038	0.0168504	0.0542994	1.01699	0.91432	1.1312	0.756314	0	0.579595	FALSE
8.52	Intestinal infection due to C. difficile	infectious diseases	-0.00341613	0.0160194	0.99659	0.965785	1.02838	0.831132	0.378977	0.168547	5	FALSE	4514	688921	0.00650962	0.0524769	0.0544295	1.05388	0.94724	1.17252	0.334983	0	0.458581	2	FALSE	6958	78411	0.081505	NA	NA	NA	NA	NA	NA	NA	NA	NA	16	6727	0.00237283	NA	NA	NA	NA	NA	NA	NA	NA	NA
8.6	Viral Enteritis	infectious diseases	-0.0161107	0.0212014	0.984018	0.943967	1.02577	0.44732	0.513396	0.083836	5	FALSE	2439	696372	0.00349021	-0.0382404	0.0640702	0.962482	0.848899	1.09126	0.550606	0	0.847043	3	FALSE	6835	83498	0.0756645	NA	NA	NA	NA	NA	NA	NA	NA	NA	12	6698	0.00178838	0.226488	0.139614	1.25419	0.953944	1.64893	0.104751	0	0.780958	FALSE
8.7	Intestinal infection due to protozoa	infectious diseases	-0.0261606	0.0852534	0.974179	0.824272	1.15135	0.758952	0	0.988028	3	FALSE	164	659509	0.000248608	NA	NA	NA	NA	NA	NA	NA	NA	NA	NA	6556	85081	0.0715432	NA	NA	NA	NA	NA	NA	NA	NA	NA	0	0	0	NA	NA	NA	NA	NA	NA	NA	NA	NA
10	Tuberculosis	infectious diseases	0.0638739	0.0365017	1.06596	0.992361	1.14501	0.0801377	0.549496	0.0641975	5	FALSE	914	676185	0.00134988	-0.0457358	0.0476568	0.955294	0.870105	1.04882	0.337211	0.454583	0.15986	3	FALSE	6826	82995	0.0759956	NA	NA	NA	NA	NA	NA	NA	NA	NA	42	6617	0.00630725	0.0277144	0.0944233	1.0281	0.854403	1.23711	0.769131	0.0771727	0.297888	FALSE
31	Diseases due to other mycobacteria	infectious diseases	0.035072	0.0489385	1.03569	0.940968	1.13996	0.473587	0	0.489656	5	FALSE	508	677564	0.000749183	NA	NA	NA	NA	NA	NA	NA	NA	NA	NA	6337	84226	0.0699734	NA	NA	NA	NA	NA	NA	NA	NA	NA	11	6684	0.00164302	NA	NA	NA	NA	NA	NA	NA	NA	NA
38	Septicemia	infectious diseases	0.0193473	0.00694442	1.01954	1.00575	1.03351	0.00533583	0	0.84871	6	FALSE	24446	658981	0.0357697	-0.0100534	0.0217883	0.989997	0.94861	1.03319	0.644501	0.605512	0.0549263	4	FALSE	9068	80166	0.10162	0.168465	0.113981	1.18349	0.946548	1.47974	0.139404	0	0.648206	FALSE	134	6546	0.0200599	-0.00461007	0.0388756	0.995401	0.922374	1.07421	0.905604	0.688053	0.0733832	FALSE
38.1	Gram negative septicemia	infectious diseases	0.0487215	0.0218311	1.04993	1.00595	1.09583	0.0256319	0.0976859	0.35056	5	FALSE	2417	674683	0.00356964	0.0254536	0.0611392	1.02578	0.90994	1.15637	0.677175	0.0818786	0.296653	2	FALSE	6587	83594	0.073042	NA	NA	NA	NA	NA	NA	NA	NA	NA	13	6664	0.00194698	NA	NA	NA	NA	NA	NA	NA	NA	NA
38.2	Gram positive septicemia	infectious diseases	0.049766	0.0223352	1.05103	1.00601	1.09806	0.0258713	0.553647	0.0620688	5	FALSE	2211	675868	0.00326068	0.0751207	0.069338	1.07801	0.941031	1.23494	0.278632	0	0.808774	3	FALSE	6509	83838	0.0720445	NA	NA	NA	NA	NA	NA	NA	NA	NA	9	6686	0.00134429	NA	NA	NA	NA	NA	NA	NA	NA	NA
38.3	Bacteremia	infectious diseases	0.0454054	0.0144394	1.04645	1.01725	1.07649	0.00166346	0	0.607123	5	FALSE	5914	670815	0.0087391	-0.0428215	0.0331653	0.958082	0.897785	1.02243	0.196651	0.697524	0.0366609	3	FALSE	7399	82574	0.0822358	NA	NA	NA	NA	NA	NA	NA	NA	NA	42	4779	0.00871189	-0.00286834	0.0603445	0.997136	0.885909	1.12233	0.962089	0.605083	0.111546	FALSE
41	Bacterial infection NOS	infectious diseases	0.0328173	0.00596724	1.03336	1.02135	1.04552	3.81e-08	0.499161	0.0757116	6	TRUE	33371	649256	0.0488861	-0.0091359	0.0166609	0.990906	0.95907	1.0238	0.583456	0	0.516404	4	FALSE	11209	75483	0.129297	0.273686	0.103228	1.3148	1.07397	1.60964	0.00801899	0.873109	0.00499632	FALSE	166	6398	0.0252895	0.0532165	0.0289898	1.05466	0.996404	1.11632	0.0664028	0	0.404733	FALSE
41.1	Staphylococcus infections	infectious diseases	0.0454099	0.00991746	1.04646	1.02631	1.067	4.68e-06	0.0431624	0.388979	6	TRUE	11601	666846	0.0170993	0.0453621	0.0317414	1.04641	0.983291	1.11357	0.152972	0	0.460574	4	FALSE	7508	81827	0.0840432	NA	NA	NA	NA	NA	NA	NA	NA	NA	40	6625	0.0060015	0.152528	0.0595495	1.16477	1.03646	1.30897	0.0104263	0	0.87533	FALSE
41.11	Methicillin sensitive Staphylococcus aureus	infectious diseases	0.0382502	0.0132439	1.03899	1.01237	1.06631	0.00387522	0.0668949	0.368586	5	FALSE	6280	672937	0.00924594	0.0868683	0.0480238	1.09075	0.99277	1.19841	0.0704729	0	0.73145	3	FALSE	6794	83209	0.0754864	NA	NA	NA	NA	NA	NA	NA	NA	NA	25	6654	0.00374308	0.0946399	0.0861432	1.09926	0.928488	1.30145	0.271927	0	0.690792	FALSE
41.12	Methicillin resistant Staphylococcus aureus	infectious diseases	0.0776264	0.0205747	1.08072	1.03801	1.12519	0.000161355	0	0.609661	5	FALSE	2855	673069	0.00422385	0.0267581	0.0480267	1.02712	0.934847	1.1285	0.577424	0.218502	0.27815	3	FALSE	6765	83227	0.0751733	NA	NA	NA	NA	NA	NA	NA	NA	NA	8	4818	0.00165769	0.225696	0.09137	1.25319	1.04772	1.49897	0.0135063	0	0.710568	FALSE
41.2	Streptococcus infection	infectious diseases	0.0367408	0.0135977	1.03742	1.01014	1.06544	0.00689252	0.322785	0.193667	6	FALSE	5930	672364	0.00874252	-0.0216404	0.048128	0.978592	0.890502	1.0754	0.652968	0	0.679365	3	FALSE	6794	83058	0.0756132	NA	NA	NA	NA	NA	NA	NA	NA	NA	16	6668	0.00239378	0.258785	0.0930561	1.29536	1.07939	1.55453	0.00541985	0	0.602284	FALSE
41.21	Rheumatic fever / chorea	infectious diseases	0.0239935	0.0813071	1.02428	0.873397	1.20124	0.76792	0.155802	0.315227	5	FALSE	192	677895	0.00028315	NA	NA	NA	NA	NA	NA	NA	NA	NA	NA	6262	84336	0.0691185	NA	NA	NA	NA	NA	NA	NA	NA	NA	0	0	0	NA	NA	NA	NA	NA	NA	NA	NA	NA
41.4	E. coli	infectious diseases	0.0416193	0.0116468	1.0425	1.01897	1.06657	0.000352306	0.225391	0.270891	5	FALSE	7881	673375	0.0115683	0.0623719	0.0468105	1.06436	0.971052	1.16663	0.182717	0	0.3689	3	FALSE	6832	83140	0.0759347	NA	NA	NA	NA	NA	NA	NA	NA	NA	38	6655	0.00567757	NA	NA	NA	NA	NA	NA	NA	NA	NA
41.8	H. pylori	infectious diseases	-0.0510461	0.0293657	0.950235	0.897088	1.00653	0.0821595	0.440038	0.147414	4	FALSE	1463	675110	0.00216237	-0.112999	0.03511	0.893151	0.833757	0.956777	0.00128891	0	0.58953	3	FALSE	7303	82001	0.0817769	NA	NA	NA	NA	NA	NA	NA	NA	NA	30	4768	0.00625261	0.013125	0.0521602	1.01321	0.914748	1.12227	0.801328	0.157622	0.275912	FALSE
41.9	Infection with drug-resistant microorganisms	infectious diseases	0.00395365	0.0299482	1.00396	0.946728	1.06466	0.894972	0.878731	1.75e-05	4	FALSE	1305	365983	0.00355307	0.0434429	0.0710611	1.0444	0.908615	1.20048	0.540971	0	0.455843	2	FALSE	6482	83675	0.0718968	NA	NA	NA	NA	NA	NA	NA	NA	NA	4	4834	0.000826788	NA	NA	NA	NA	NA	NA	NA	NA	NA
53	Herpes zoster	infectious diseases	0.00237567	0.0126614	1.00238	0.97781	1.02756	0.851166	0.335868	0.184199	6	FALSE	7849	659614	0.0117595	-0.0120845	0.0328054	0.987988	0.926462	1.0536	0.712598	0.585558	0.0895566	3	FALSE	7627	80594	0.0864533	NA	NA	NA	NA	NA	NA	NA	NA	NA	72	6538	0.0108926	-0.00831051	0.0439357	0.991724	0.909898	1.08091	0.849974	0	0.535516	FALSE
53.1	Herpes zoster with nervous system complications	infectious diseases	0.0257513	0.0279525	1.02609	0.971383	1.08387	0.356919	0.584867	0.0341854	6	FALSE	1554	670920	0.00231087	0.00459754	0.0762089	1.00461	0.865222	1.16645	0.951894	0	0.518058	2	FALSE	6681	82697	0.0747499	NA	NA	NA	NA	NA	NA	NA	NA	NA	13	6692	0.00193885	0.0537129	0.0965156	1.05518	0.873319	1.27492	0.577855	0	0.433512	FALSE
54	Herpes simplex	infectious diseases	0.00253635	0.0129643	1.00254	0.977386	1.02834	0.844891	0	0.629554	6	FALSE	7520	662606	0.0112218	0.00303934	0.0250215	1.00304	0.95504	1.05346	0.903319	0	0.642536	3	FALSE	8525	79572	0.0967683	NA	NA	NA	NA	NA	NA	NA	NA	NA	89	6532	0.0134421	-0.0208395	0.0380609	0.979376	0.908975	1.05523	0.584015	0	0.939074	FALSE
70	Viral hepatitis	infectious diseases	-0.0361676	0.00949979	0.964479	0.946687	0.982605	0.000140547	0.269122	0.23273	6	FALSE	14249	659161	0.0211595	-0.0284933	0.0140034	0.971909	0.945596	0.998953	0.0418765	0.415014	0.162638	4	FALSE	13756	75792	0.153616	0.0686527	0.07817	1.07106	0.918919	1.2484	0.379809	0	0.641643	FALSE	276	6427	0.0411756	0.0106868	0.0240214	1.01074	0.96426	1.05947	0.656401	0	0.749272	FALSE
70.1	Viral hepatitis A	infectious diseases	0.0851078	0.0671177	1.08883	0.954621	1.24192	0.204784	0.482519	0.144795	3	FALSE	272	646116	0.0004208	NA	NA	NA	NA	NA	NA	NA	NA	NA	NA	6502	82925	0.0727073	NA	NA	NA	NA	NA	NA	NA	NA	NA	5	4833	0.00103348	NA	NA	NA	NA	NA	NA	NA	NA	NA
70.2	Viral hepatitis B	infectious diseases	-0.0422082	0.0278048	0.95867	0.907824	1.01236	0.12901	0	0.945716	6	FALSE	1562	670714	0.00232345	-0.0926959	0.0352707	0.911471	0.85059	0.976709	0.00858568	0.0720617	0.357081	4	FALSE	7481	81628	0.0839534	0.0954323	0.0952911	1.10013	0.912712	1.32604	0.316594	0	0.676283	FALSE	186	6528	0.0277033	0.164348	0.0734433	1.17862	1.02061	1.3611	0.0252373	0.717423	0.0599465	FALSE
70.3	Viral hepatitis C	infectious diseases	-0.0395407	0.0102459	0.961231	0.94212	0.980729	0.000113766	0	0.428187	6	FALSE	12317	661001	0.018293	-0.0190949	0.0147254	0.981086	0.953176	1.00981	0.194723	0	0.473687	3	FALSE	13001	76686	0.14496	NA	NA	NA	NA	NA	NA	NA	NA	NA	88	6591	0.0131756	-0.0015202	0.0249354	0.998481	0.950856	1.04849	0.951387	0	0.848033	FALSE
70.4	Chronic hepatitis	infectious diseases	-0.00322253	0.0245422	0.996783	0.94997	1.0459	0.895534	0.0111252	0.409054	6	FALSE	1934	669964	0.00287841	0.00102835	0.0460026	1.00103	0.914722	1.09548	0.982165	0.091667	0.332566	3	FALSE	7052	81856	0.0793179	NA	NA	NA	NA	NA	NA	NA	NA	NA	24	6658	0.00359174	0.0843773	0.0677619	1.08804	0.952721	1.24258	0.213057	0	0.893528	FALSE
70.9	Hepatitis NOS	infectious diseases	-0.0368813	0.0217828	0.963791	0.923509	1.00583	0.0904287	0	0.488227	6	FALSE	2488	668958	0.00370544	0.0778588	0.0495376	1.08097	0.980951	1.19119	0.116018	0	0.907796	3	FALSE	6972	81805	0.0785339	NA	NA	NA	NA	NA	NA	NA	NA	NA	26	6634	0.0039039	-0.00573139	0.0795664	0.994285	0.850714	1.16209	0.942576	0	0.788197	FALSE
71	Human immunodeficiency virus [HIV] disease	infectious diseases	-0.0517423	0.0212991	0.949574	0.910749	0.990053	0.0151273	0	0.78444	6	FALSE	2675	670607	0.00397308	-0.0298355	0.0213806	0.970605	0.930772	1.01214	0.162881	0	0.61083	3	FALSE	9177	80802	0.10199	NA	NA	NA	NA	NA	NA	NA	NA	NA	22	6681	0.00328211	-0.0245535	0.039473	0.975746	0.903103	1.05423	0.533921	0	0.49587	FALSE
71.1	HIV infection, symptomatic	infectious diseases	-0.0498638	0.0218793	0.951359	0.911425	0.993043	0.0226644	0	0.672822	5	FALSE	2540	346694	0.00727306	-0.0309121	0.0216927	0.969561	0.929202	1.01167	0.154158	0	0.395284	3	FALSE	9080	80901	0.10091	NA	NA	NA	NA	NA	NA	NA	NA	NA	20	4821	0.00413138	-0.0268906	0.0402251	0.973468	0.899667	1.05332	0.503813	0	0.533278	FALSE
78	Viral warts & HPV	infectious diseases	0.021054	0.00883572	1.02128	1.00374	1.03912	0.0171805	0	0.566553	6	FALSE	16356	649857	0.0245507	0.0435943	0.0247152	1.04456	0.995165	1.0964	0.0777547	0.477759	0.124726	4	FALSE	8558	79249	0.0974638	NA	NA	NA	NA	NA	NA	NA	NA	NA	203	6354	0.0309593	0.0789906	0.0317086	1.08219	1.01699	1.15158	0.0127334	0.748179	0.0462882	FALSE
79	Viral infection	infectious diseases	-0.0246162	0.00971019	0.975684	0.957291	0.994431	0.0112418	0.717815	0.0033202	6	FALSE	12848	657893	0.0191549	-0.0279827	0.0273637	0.972405	0.921627	1.02598	0.306486	0	0.751041	4	FALSE	8152	77604	0.0950604	NA	NA	NA	NA	NA	NA	NA	NA	NA	63	6453	0.00966851	0.0280727	0.047084	1.02847	0.937808	1.1279	0.551024	0	0.499582	FALSE
79.1	Varicella infection	infectious diseases	-0.125136	0.0837637	0.882377	0.74878	1.03981	0.135197	0	0.871506	4	FALSE	174	672486	0.000258675	NA	NA	NA	NA	NA	NA	NA	NA	NA	NA	6487	83013	0.0724804	NA	NA	NA	NA	NA	NA	NA	NA	NA	1	4840	0.000206569	NA	NA	NA	NA	NA	NA	NA	NA	NA
79.2	Infectious mononucleosis	infectious diseases	-0.0421062	0.057831	0.958768	0.856027	1.07384	0.466558	0	0.461222	5	FALSE	336	672416	0.000499441	NA	NA	NA	NA	NA	NA	NA	NA	NA	NA	6478	79030	0.075759	NA	NA	NA	NA	NA	NA	NA	NA	NA	0	0	0	NA	NA	NA	NA	NA	NA	NA	NA	NA
79.9	Viremia, NOS	infectious diseases	0.000252335	0.0186752	1.00025	0.964302	1.03754	0.989219	0	0.516314	5	FALSE	3024	670795	0.00448785	0.0079077	0.0797193	1.00794	0.862139	1.1784	0.920984	0	0.983315	3	FALSE	6674	82333	0.0749829	NA	NA	NA	NA	NA	NA	NA	NA	NA	14	6656	0.00209895	0.0233357	0.0858165	1.02361	0.865142	1.2111	0.78568	0	0.576887	FALSE
80	Postoperative infection	infectious diseases	0.0154425	0.00990556	1.01556	0.996036	1.03547	0.119002	0.358367	0.182335	5	FALSE	11251	690257	0.0160383	0.0956406	0.041376	1.10036	1.01465	1.19332	0.0208053	0.339126	0.220216	3	FALSE	7255	83959	0.0795382	NA	NA	NA	NA	NA	NA	NA	NA	NA	35	6710	0.00518903	NA	NA	NA	NA	NA	NA	NA	NA	NA
81	Infection/inflammation of internal prosthetic device; implant; and graft	infectious diseases	0.0322378	0.012319	1.03276	1.00813	1.058	0.00887247	0	0.743939	5	FALSE	7194	694147	0.0102575	-0.0185065	0.0458752	0.981664	0.89725	1.07402	0.686647	0	0.861495	3	FALSE	7117	84364	0.0777976	NA	NA	NA	NA	NA	NA	NA	NA	NA	17	6731	0.00251926	NA	NA	NA	NA	NA	NA	NA	NA	NA
81.1	Graft-versus-host disease	infectious diseases	0.380595	0.0886072	1.46315	1.22989	1.74066	1.74e-05	0	0.460226	3	TRUE	144	325953	0.000441586	NA	NA	NA	NA	NA	NA	NA	NA	NA	NA	6506	85367	0.0708151	NA	NA	NA	NA	NA	NA	NA	NA	NA	1	4844	0.000206398	NA	NA	NA	NA	NA	NA	NA	NA	NA
81.12	Chronic graft-versus-host disease	infectious diseases	0.327603	0.110994	1.38764	1.11634	1.72486	0.00316205	0	0.502517	2	FALSE	101	325998	0.000309722	NA	NA	NA	NA	NA	NA	NA	NA	NA	NA	6499	79148	0.0758812	NA	NA	NA	NA	NA	NA	NA	NA	NA	0	0	0	NA	NA	NA	NA	NA	NA	NA	NA	NA
90	Sexually transmitted infections (not HIV or hepatitis)	infectious diseases	0.0692651	0.024481	1.07172	1.02151	1.1244	0.00466441	0	0.814725	6	FALSE	2092	707060	0.00295	-0.0207012	0.0255361	0.979512	0.931694	1.02978	0.417558	0	0.911039	3	FALSE	8679	80896	0.0968909	NA	NA	NA	NA	NA	NA	NA	NA	NA	51	4718	0.0106941	-0.0220827	0.0470334	0.978159	0.89202	1.07262	0.638704	0	0.862608	FALSE
90.2	Gonococcal infections	infectious diseases	-0.0337743	0.104866	0.96679	0.787173	1.18739	0.747399	0.512851	0.12838	3	FALSE	130	667057	0.000194848	-0.118151	0.101367	0.888562	0.728457	1.08386	0.243786	0	0.708532	2	FALSE	6826	84661	0.0746117	NA	NA	NA	NA	NA	NA	NA	NA	NA	3	4833	0.000620347	0.0469371	0.155178	1.04806	0.773208	1.4206	0.762292	0	0.942422	FALSE
90.3	Venereal diseases due to Chlamydia trachomatis	infectious diseases	0.0139483	0.124681	1.01405	0.794199	1.29475	0.910925	0	0.600908	3	FALSE	81	599524	0.000135089	0.192018	0.153195	1.21169	0.897413	1.63603	0.210053	0	0.838916	2	FALSE	6751	84898	0.0736615	NA	NA	NA	NA	NA	NA	NA	NA	NA	5	4819	0.00103648	0.142945	0.168644	1.15367	0.828954	1.60557	0.396653	0.453369	0.1762	FALSE
110	Dermatophytosis / Dermatomycosis	infectious diseases	0.045173	0.00563928	1.04621	1.03471	1.05784	1.14e-15	0.618712	0.0223386	6	TRUE	50558	618214	0.0755983	0.0197878	0.0105987	1.01998	0.999015	1.04139	0.061901	0.0818949	0.336486	3	FALSE	23682	59896	0.283352	NA	NA	NA	NA	NA	NA	NA	NA	NA	539	5820	0.0847618	0.00480729	0.0162578	1.00482	0.973305	1.03735	0.767466	0.918167	0.000472797	FALSE
110.1	Dermatophytosis	infectious diseases	0.0487217	0.00574724	1.04993	1.03817	1.06182	2.3e-17	0.632954	0.0181955	6	TRUE	48605	620220	0.0726722	0.0209612	0.0107553	1.02118	0.999881	1.04294	0.0513049	0	0.661362	3	FALSE	22949	60840	0.27389	NA	NA	NA	NA	NA	NA	NA	NA	NA	489	5896	0.0765857	0.0111429	0.0165644	1.01121	0.978903	1.04457	0.501135	0.905006	0.00117642	FALSE
110.11	Dermatophytosis of nail	infectious diseases	0.0678876	0.0065661	1.07025	1.05656	1.08411	4.69e-25	0.388484	0.146778	6	TRUE	35724	637831	0.053038	0.041802	0.0120269	1.04269	1.0184	1.06756	0.000509498	0	0.875054	3	FALSE	18509	67306	0.215685	NA	NA	NA	NA	NA	NA	NA	NA	NA	269	6313	0.040869	0.0135613	0.0191175	1.01365	0.976375	1.05236	0.478097	0.792523	0.0281343	FALSE
110.12	Althete's foot	infectious diseases	0.0371768	0.0119651	1.03788	1.01382	1.0625	0.0018893	0	0.662067	6	FALSE	9237	666226	0.0136751	-0.00435739	0.0178028	0.995652	0.96151	1.03101	0.806643	0	0.769753	3	FALSE	11036	74758	0.128634	NA	NA	NA	NA	NA	NA	NA	NA	NA	175	6409	0.0265796	-0.00704559	0.0279432	0.992979	0.940058	1.04888	0.800933	0.665582	0.0837661	FALSE
110.13	Dermatophytosis of the body	infectious diseases	0.0159744	0.0172529	1.0161	0.982318	1.05105	0.354499	0.558414	0.045342	6	FALSE	4234	674035	0.00624236	-0.00676351	0.0382667	0.993259	0.921489	1.07062	0.859708	0	0.909063	3	FALSE	7449	80718	0.0844874	NA	NA	NA	NA	NA	NA	NA	NA	NA	56	4662	0.0118694	0.088694	0.0481193	1.09275	0.994398	1.20082	0.0652984	0.744266	0.0479907	FALSE
110.2	Dermatomycoses	infectious diseases	-0.0147726	0.0258008	0.985336	0.936748	1.03644	0.566941	0.367654	0.161433	6	FALSE	1847	681029	0.00270474	0.0178262	0.0371838	1.01799	0.946435	1.09495	0.631649	0.833409	0.0142837	2	FALSE	7559	81400	0.0849717	NA	NA	NA	NA	NA	NA	NA	NA	NA	46	4720	0.0096517	-0.0397588	0.0600336	0.961021	0.854343	1.08102	0.507794	0.107723	0.289762	FALSE
112	Candidiasis	infectious diseases	-0.0190482	0.00973301	0.981132	0.962593	1.00003	0.0503385	0	0.669184	6	FALSE	12425	670951	0.0181818	0.00170159	0.0241235	1.0017	0.955444	1.0502	0.943767	0	0.743402	4	FALSE	8810	78960	0.100376	NA	NA	NA	NA	NA	NA	NA	NA	NA	45	6652	0.00671943	-0.064596	0.0412017	0.937446	0.86472	1.01629	0.116928	0	0.834753	FALSE
112.3	Candidiasis of skin and nails	infectious diseases	-0.00453108	0.0309908	0.995479	0.936813	1.05782	0.883758	0	0.773741	6	FALSE	1188	683016	0.00173632	-0.00144042	0.0915062	0.998561	0.834611	1.19472	0.987441	0	0.375334	3	FALSE	6729	83306	0.0747376	NA	NA	NA	NA	NA	NA	NA	NA	NA	3	4837	0.000619835	-0.188896	0.10323	0.827873	0.67623	1.01352	0.067272	0.17689	0.270363	FALSE
117	Mycoses	infectious diseases	0.0235167	0.0204183	1.0238	0.983633	1.0656	0.249425	0.351319	0.173083	6	FALSE	2800	681147	0.00409388	-0.0678358	0.0531377	0.934414	0.841993	1.03698	0.201742	0	0.583282	3	FALSE	7034	82672	0.0784117	NA	NA	NA	NA	NA	NA	NA	NA	NA	23	6722	0.00340993	-0.000778925	0.091858	0.999221	0.834588	1.19633	0.993234	0	0.52667	FALSE
117.1	Histoplasmosis	infectious diseases	0.0361695	0.0421163	1.03683	0.954682	1.12605	0.39045	0.149552	0.308556	3	FALSE	698	652783	0.00106813	-0.0195625	0.122042	0.980628	0.772008	1.24562	0.87265	0	0.592247	2	FALSE	6671	83664	0.0738473	NA	NA	NA	NA	NA	NA	NA	NA	NA	0	0	0	NA	NA	NA	NA	NA	NA	NA	NA	NA
117.2	Coccidioidomycosis	infectious diseases	NA	NA	NA	NA	NA	NA	NA	NA	NA	NA	115	615803	0.000186713	NA	NA	NA	NA	NA	NA	NA	NA	NA	NA	6644	79174	0.0774197	NA	NA	NA	NA	NA	NA	NA	NA	NA	10	4833	0.00206484	NA	NA	NA	NA	NA	NA	NA	NA	NA
117.4	Aspergillosis	infectious diseases	0.0707974	0.0389794	1.07336	0.994415	1.15858	0.0693282	0.391643	0.144579	6	FALSE	731	684824	0.00106629	NA	NA	NA	NA	NA	NA	NA	NA	NA	NA	6664	83703	0.0737437	NA	NA	NA	NA	NA	NA	NA	NA	NA	7	6756	0.00103504	NA	NA	NA	NA	NA	NA	NA	NA	NA
130	Spirochetal infection	infectious diseases	0.0646651	0.026741	1.0668	1.01233	1.12421	0.0155975	0	0.52699	6	FALSE	1684	701223	0.00239577	NA	NA	NA	NA	NA	NA	NA	NA	NA	NA	6624	84623	0.0725942	NA	NA	NA	NA	NA	NA	NA	NA	NA	3	4814	0.000622794	NA	NA	NA	NA	NA	NA	NA	NA	NA
130.1	Lyme disease	infectious diseases	0.0457254	0.0305826	1.04679	0.985885	1.11145	0.134876	0	0.485565	5	FALSE	1287	703509	0.00182606	NA	NA	NA	NA	NA	NA	NA	NA	NA	NA	6579	84961	0.0718702	NA	NA	NA	NA	NA	NA	NA	NA	NA	2	4838	0.000413223	NA	NA	NA	NA	NA	NA	NA	NA	NA
131	Protozoan infection	infectious diseases	-0.0943256	0.0753147	0.909986	0.785103	1.05473	0.210417	0.435211	0.170235	3	FALSE	258	704421	0.000366124	0.00406422	0.0558048	1.00407	0.900044	1.12012	0.941942	0	0.531507	3	FALSE	6955	83443	0.0769375	NA	NA	NA	NA	NA	NA	NA	NA	NA	2	4835	0.000413479	-0.0895806	0.180789	0.914315	0.641517	1.30312	0.620248	0	0.696752	FALSE
132	Infestation (lice, mites)	infectious diseases	-0.0217823	0.0337461	0.978453	0.915831	1.04536	0.518619	0.49386	0.0787466	6	FALSE	1080	701969	0.00153617	-0.0679712	0.0741256	0.934287	0.80795	1.08038	0.359156	0.217872	0.258166	2	FALSE	6804	84040	0.0748976	NA	NA	NA	NA	NA	NA	NA	NA	NA	8	4803	0.00166286	-0.0449251	0.0921265	0.956069	0.798125	1.14527	0.625801	0	0.72101	FALSE
132.1	Pediculosis and phthirus infestation	infectious diseases	0.0739823	0.115624	1.07679	0.858442	1.35067	0.522269	0	0.694579	2	FALSE	101	626824	0.000161104	NA	NA	NA	NA	NA	NA	NA	NA	NA	NA	6574	84921	0.0718509	NA	NA	NA	NA	NA	NA	NA	NA	NA	0	0	0	NA	NA	NA	NA	NA	NA	NA	NA	NA
133	Arthropod-borne diseases	infectious diseases	-0.0152305	0.0633745	0.984885	0.869843	1.11514	0.810077	0	0.592789	3	FALSE	303	656088	0.000461615	0.024839	0.107042	1.02515	0.831137	1.26445	0.8165	0	0.622152	2	FALSE	6705	85038	0.0730846	NA	NA	NA	NA	NA	NA	NA	NA	NA	2	4836	0.000413394	NA	NA	NA	NA	NA	NA	NA	NA	NA
134	Helminthiases	infectious diseases	-0.0269366	0.058096	0.973423	0.868661	1.09082	0.642894	0	0.688918	3	FALSE	345	663637	0.000519592	NA	NA	NA	NA	NA	NA	NA	NA	NA	NA	6612	84789	0.0723406	NA	NA	NA	NA	NA	NA	NA	NA	NA	3	6773	0.000442739	NA	NA	NA	NA	NA	NA	NA	NA	NA
134.1	Intestinal helminthiases	infectious diseases	-0.0257067	0.0676872	0.974621	0.853533	1.11289	0.704104	0	0.393767	3	FALSE	246	663926	0.000370386	NA	NA	NA	NA	NA	NA	NA	NA	NA	NA	6592	84875	0.0720697	NA	NA	NA	NA	NA	NA	NA	NA	NA	3	6774	0.000442674	NA	NA	NA	NA	NA	NA	NA	NA	NA
136	Other infectious and parasitic diseases	infectious diseases	-0.00735555	0.0197412	0.992671	0.954997	1.03183	0.709447	0.401613	0.137687	6	FALSE	3111	697592	0.00443983	0.000759689	0.039552	1.00076	0.926111	1.08143	0.984676	0	0.475159	3	FALSE	7365	82464	0.0819891	NA	NA	NA	NA	NA	NA	NA	NA	NA	25	4745	0.00524109	0.0716551	0.063815	1.07428	0.947982	1.21742	0.261498	0	0.536864	FALSE
145	Cancer of mouth	neoplasms	0.00262465	0.0173874	1.00263	0.969036	1.03739	0.880014	0	0.95737	6	FALSE	3809	704061	0.00538093	0.0155673	0.0585991	1.01569	0.905485	1.13931	0.790503	0	0.787429	2	FALSE	7025	84916	0.0764077	NA	NA	NA	NA	NA	NA	NA	NA	NA	13	6741	0.00192479	0.0312664	0.103699	1.03176	0.841996	1.26429	0.763025	0.698572	0.0685441	FALSE
145.1	Cancer of lip	neoplasms	0.0338873	0.0762503	1.03447	0.890867	1.20122	0.656738	0	0.352102	2	FALSE	229	616824	0.000371119	NA	NA	NA	NA	NA	NA	NA	NA	NA	NA	6659	85490	0.0722634	NA	NA	NA	NA	NA	NA	NA	NA	NA	0	0	0	NA	NA	NA	NA	NA	NA	NA	NA	NA
145.2	Cancer of tongue	neoplasms	0.000554052	0.0249961	1.00055	0.952717	1.05079	0.982316	0	0.63295	6	FALSE	1820	706241	0.0025704	NA	NA	NA	NA	NA	NA	NA	NA	NA	NA	6766	85328	0.0734684	NA	NA	NA	NA	NA	NA	NA	NA	NA	6	6757	0.00088718	-0.224417	0.19193	0.798982	0.548487	1.16388	0.242296	0	0.963151	FALSE
145.3	Cancer of major salivary glands	neoplasms	0.0190565	0.0418761	1.01924	0.938925	1.10642	0.64906	0	0.876912	4	FALSE	651	663343	0.000980431	NA	NA	NA	NA	NA	NA	NA	NA	NA	NA	6780	85315	0.0736196	NA	NA	NA	NA	NA	NA	NA	NA	NA	2	6757	0.000295902	NA	NA	NA	NA	NA	NA	NA	NA	NA
145.4	Cancer of the gums	neoplasms	0.122923	0.0804777	1.1308	0.965788	1.324	0.126657	0	0.499883	3	FALSE	163	616973	0.000264123	NA	NA	NA	NA	NA	NA	NA	NA	NA	NA	6663	79290	0.0775191	NA	NA	NA	NA	NA	NA	NA	NA	NA	0	0	0	NA	NA	NA	NA	NA	NA	NA	NA	NA
145.5	Cancer of the mouth floor	neoplasms	-0.0685502	0.0654062	0.933747	0.821401	1.06146	0.294607	0	0.746571	3	FALSE	267	624764	0.000427179	NA	NA	NA	NA	NA	NA	NA	NA	NA	NA	6678	85465	0.0724743	NA	NA	NA	NA	NA	NA	NA	NA	NA	0	0	0	NA	NA	NA	NA	NA	NA	NA	NA	NA
149	Cancer of larynx, pharynx, nasal cavities	neoplasms	-0.0155289	0.0152357	0.984591	0.955624	1.01444	0.308088	0	0.511062	6	FALSE	4951	703121	0.00699223	0.0141981	0.0485822	1.0143	0.922174	1.11563	0.770096	0	0.632327	3	FALSE	7169	84804	0.0779468	NA	NA	NA	NA	NA	NA	NA	NA	NA	28	6737	0.00413895	-0.0047401	0.091373	0.995271	0.832079	1.19047	0.958627	0	0.921964	FALSE
149.1	Cancer of oropharynx	neoplasms	0.0286924	0.0243547	1.02911	0.981138	1.07942	0.238756	0	0.43797	6	FALSE	1942	706082	0.00274284	-0.0155273	0.0858224	0.984593	0.832155	1.16495	0.856427	0	0.843749	2	FALSE	6823	85261	0.0740954	NA	NA	NA	NA	NA	NA	NA	NA	NA	11	6753	0.00162626	NA	NA	NA	NA	NA	NA	NA	NA	NA
149.2	Cancer of nasopharynx	neoplasms	0.099903	0.0688748	1.10506	0.965519	1.26478	0.146919	0	0.578683	3	FALSE	233	624714	0.000372832	NA	NA	NA	NA	NA	NA	NA	NA	NA	NA	6693	85444	0.0726418	NA	NA	NA	NA	NA	NA	NA	NA	NA	8	6760	0.00118203	NA	NA	NA	NA	NA	NA	NA	NA	NA
149.3	Cancer of hypopharynx	neoplasms	-0.0593351	0.0623035	0.942391	0.834062	1.06479	0.340917	0	0.891526	3	FALSE	292	624753	0.000467166	NA	NA	NA	NA	NA	NA	NA	NA	NA	NA	6688	79245	0.0778281	NA	NA	NA	NA	NA	NA	NA	NA	NA	1	1919	0.000520833	NA	NA	NA	NA	NA	NA	NA	NA	NA
149.4	Cancer of larynx	neoplasms	-0.0250781	0.0205434	0.975234	0.936747	1.0153	0.222186	0.501204	0.0908734	5	FALSE	2660	705071	0.00375849	0.00430581	0.0621938	1.00432	0.889059	1.13451	0.944805	0.307052	0.236192	3	FALSE	6960	85102	0.0756012	NA	NA	NA	NA	NA	NA	NA	NA	NA	5	6758	0.000739317	-0.118759	0.15698	0.888022	0.652833	1.20794	0.449335	0	0.606593	FALSE
149.5	Hx of malignant neoplasm of oral cavity and pharynx	neoplasms	-0.0104223	0.0352011	0.989632	0.923656	1.06032	0.76717	0.325242	0.217155	4	FALSE	898	378755	0.00236532	0.108956	0.117496	1.11511	0.88574	1.40389	0.353763	0	0.973858	2	FALSE	6735	85369	0.0731239	NA	NA	NA	NA	NA	NA	NA	NA	NA	2	4840	0.000413052	NA	NA	NA	NA	NA	NA	NA	NA	NA
149.9	Cancer of of nasal cavities	neoplasms	-0.00891097	0.0489797	0.991129	0.900406	1.09099	0.855636	0	0.801276	4	FALSE	459	663535	0.000691271	NA	NA	NA	NA	NA	NA	NA	NA	NA	NA	6704	85411	0.0727786	NA	NA	NA	NA	NA	NA	NA	NA	NA	4	4840	0.000825764	NA	NA	NA	NA	NA	NA	NA	NA	NA
150	Cancer of esophagus	neoplasms	-0.0220215	0.0196404	0.978219	0.941279	1.01661	0.262187	0.196923	0.28484	6	FALSE	2853	678774	0.00418557	NA	NA	NA	NA	NA	NA	NA	NA	NA	NA	6505	84613	0.0713909	NA	NA	NA	NA	NA	NA	NA	NA	NA	1	4839	0.000206612	NA	NA	NA	NA	NA	NA	NA	NA	NA
151	Cancer of stomach	neoplasms	-0.052458	0.0223221	0.948894	0.908275	0.99133	0.0187711	0	0.741859	5	FALSE	2173	679059	0.00318981	0.0284898	0.0706551	1.0289	0.895842	1.18172	0.686783	0	0.88498	3	FALSE	6659	84488	0.0730578	NA	NA	NA	NA	NA	NA	NA	NA	NA	8	6672	0.0011976	NA	NA	NA	NA	NA	NA	NA	NA	NA
153	Colorectal cancer	neoplasms	0.0175902	0.00872276	1.01775	1.00049	1.0353	0.043739	0	0.586032	6	FALSE	14901	642351	0.0226717	0.0512652	0.0299334	1.0526	0.992624	1.1162	0.086779	0.0795455	0.353353	4	FALSE	7460	82358	0.0830568	-0.145548	0.151414	0.864548	0.642548	1.16325	0.336421	0	0.648637	FALSE	80	6496	0.0121655	-0.00933796	0.0489987	0.990706	0.899988	1.09057	0.848858	0	0.70586	FALSE
153.2	Colon cancer	neoplasms	0.0196872	0.010077	1.01988	0.999937	1.04023	0.0507406	0	0.7914	6	FALSE	11209	643649	0.0171167	0.0350405	0.0352483	1.03566	0.966528	1.10974	0.320172	0	0.559047	4	FALSE	7092	82695	0.0789869	-0.157121	0.167368	0.854601	0.615602	1.18639	0.347846	0	0.932423	FALSE	66	6507	0.0100411	-0.00281401	0.0619142	0.99719	0.883235	1.12585	0.963748	0	0.571463	FALSE
153.3	Malignant neoplasm of rectum, rectosigmoid junction, and anus	neoplasms	0.00976482	0.0132935	1.00981	0.983842	1.03647	0.46261	0.111837	0.343944	6	FALSE	6190	647782	0.00946524	0.030383	0.0453092	1.03085	0.943252	1.12658	0.502495	0.53458	0.0918249	4	FALSE	6644	83412	0.0737763	NA	NA	NA	NA	NA	NA	NA	NA	NA	31	6554	0.00470767	-0.00776857	0.0671222	0.992262	0.869945	1.13178	0.907861	0	0.778467	FALSE
155	Cancer of liver and intrahepatic bile duct	neoplasms	-0.0438463	0.0197946	0.957101	0.92068	0.994963	0.0267555	0.569332	0.0405425	6	FALSE	2916	677912	0.00428302	0.000495407	0.0484287	1.0005	0.909898	1.10011	0.991838	0.302909	0.238227	3	FALSE	6920	84176	0.0759638	NA	NA	NA	NA	NA	NA	NA	NA	NA	32	6650	0.00478899	0.0420819	0.062529	1.04298	0.92268	1.17896	0.500949	0	0.615912	FALSE
155.1	Malignant neoplasm of liver, primary	neoplasms	-0.043645	0.0233702	0.957294	0.914434	1.00216	0.0618248	0.318771	0.196579	6	FALSE	2132	678385	0.00313291	0.00742319	0.05154	1.00745	0.910653	1.11454	0.885479	0	0.401193	3	FALSE	6848	84264	0.0751602	NA	NA	NA	NA	NA	NA	NA	NA	NA	24	6654	0.00359389	0.057945	0.0647623	1.05966	0.933339	1.20307	0.370929	0	0.929165	FALSE
157	Pancreatic cancer	neoplasms	0.0118845	0.0192069	1.01196	0.974569	1.05078	0.536073	0.368256	0.161006	6	FALSE	2946	678687	0.00432197	0.0282621	0.0681108	1.02867	0.900115	1.17557	0.678183	0	0.441482	3	FALSE	6667	84473	0.0731512	NA	NA	NA	NA	NA	NA	NA	NA	NA	19	6665	0.00284261	0.13039	0.138567	1.13927	0.868319	1.49477	0.346711	0	0.536529	FALSE
158	Neoplasm of unspecified nature of digestive system	neoplasms	-0.0232053	0.018962	0.977062	0.941416	1.01406	0.221037	0	0.592324	6	FALSE	3098	676719	0.00455711	0.0193264	0.0603609	1.01951	0.905762	1.14755	0.748831	0	0.756558	4	FALSE	6743	83959	0.0743424	NA	NA	NA	NA	NA	NA	NA	NA	NA	11	6657	0.00164967	0.0502161	0.114842	1.0515	0.839567	1.31693	0.66192	0.125707	0.284855	FALSE
159	Malignant neoplasm of other and ill-defined sites within the digestive organs and peritoneum	neoplasms	-0.0125866	0.0177787	0.987492	0.953675	1.02251	0.47897	0.464747	0.0961986	6	FALSE	3448	677548	0.00506317	0.0707896	0.0603058	1.07336	0.953699	1.20803	0.240457	0.426813	0.15545	4	FALSE	6733	84251	0.074002	NA	NA	NA	NA	NA	NA	NA	NA	NA	7	6666	0.001049	-0.085177	0.12753	0.91835	0.715245	1.17913	0.504197	0	0.644754	FALSE
159.2	Malignant neoplasm of small intestine, including duodenum	neoplasms	0.00178207	0.0342383	1.00178	0.936764	1.07132	0.95849	0.113534	0.342799	6	FALSE	935	679658	0.0013738	0.0464289	0.103755	1.04752	0.854767	1.28375	0.654523	0	0.862618	2	FALSE	6516	84613	0.071503	NA	NA	NA	NA	NA	NA	NA	NA	NA	3	6676	0.000449169	NA	NA	NA	NA	NA	NA	NA	NA	NA
159.3	Malignant neoplasm of gallbladder and extrahepatic bile ducts	neoplasms	-0.0245128	0.0368072	0.975785	0.90787	1.04878	0.505424	0	0.53251	5	FALSE	794	679987	0.00116631	NA	NA	NA	NA	NA	NA	NA	NA	NA	NA	6476	84693	0.0710329	NA	NA	NA	NA	NA	NA	NA	NA	NA	4	6678	0.000598623	NA	NA	NA	NA	NA	NA	NA	NA	NA
159.4	Malignant neoplasm of retroperitoneum and peritoneum	neoplasms	0.009402	0.0390309	1.00945	0.935104	1.0897	0.809643	0	0.761722	5	FALSE	686	672624	0.00101885	NA	NA	NA	NA	NA	NA	NA	NA	NA	NA	6438	84707	0.0706347	NA	NA	NA	NA	NA	NA	NA	NA	NA	0	0	0	NA	NA	NA	NA	NA	NA	NA	NA	NA
164	Cancer of intrathoracic organs	neoplasms	0.0526773	0.0555403	1.05409	0.945369	1.17531	0.342899	0.106734	0.339588	4	FALSE	363	660454	0.00054932	NA	NA	NA	NA	NA	NA	NA	NA	NA	NA	6667	85352	0.0724524	NA	NA	NA	NA	NA	NA	NA	NA	NA	1	4844	0.000206398	NA	NA	NA	NA	NA	NA	NA	NA	NA
165	Cancer within the respiratory system	neoplasms	0.00721754	0.00891336	1.00724	0.9898	1.02499	0.418087	0.231561	0.259987	6	FALSE	14531	694828	0.0204847	-0.00138653	0.0307374	0.998614	0.94023	1.06062	0.964021	0.166134	0.30831	4	FALSE	7970	83842	0.0868078	NA	NA	NA	NA	NA	NA	NA	NA	NA	38	6728	0.00561632	0.15493	0.0720119	1.16758	1.01388	1.34457	0.0314406	0	0.679943	FALSE
165.1	Cancer of bronchus; lung	neoplasms	0.00971591	0.00946658	1.00976	0.991201	1.02867	0.304732	0.324572	0.192371	6	FALSE	12921	695540	0.0182381	-0.0128068	0.0316661	0.987275	0.927863	1.05049	0.685894	0.294647	0.235391	4	FALSE	7886	83970	0.0858518	NA	NA	NA	NA	NA	NA	NA	NA	NA	35	6732	0.00517216	0.155081	0.0750911	1.16775	1.00794	1.35291	0.0389004	0	0.673472	FALSE
170	Cancer of bone and connective tissue	neoplasms	0.0459958	0.0195956	1.04707	1.00762	1.08807	0.0189122	0	0.624764	6	FALSE	2891	707665	0.00406864	0.0639772	0.061262	1.06607	0.94545	1.20207	0.296337	0	0.439286	2	FALSE	7002	84926	0.0761683	NA	NA	NA	NA	NA	NA	NA	NA	NA	12	4823	0.0024819	NA	NA	NA	NA	NA	NA	NA	NA	NA
170.1	Bone cancer	neoplasms	0.0596219	0.0314736	1.06144	0.997937	1.12897	0.058179	0.551957	0.062932	5	FALSE	1104	709460	0.0015537	0.0505422	0.107234	1.05184	0.852458	1.29786	0.637406	0	0.556015	2	FALSE	6774	85286	0.0735824	NA	NA	NA	NA	NA	NA	NA	NA	NA	4	4836	0.000826446	NA	NA	NA	NA	NA	NA	NA	NA	NA
170.2	Cancer of connective tissue	neoplasms	0.0324638	0.023384	1.033	0.986721	1.08144	0.165048	0	0.981095	5	FALSE	2039	708725	0.00286874	0.0495074	0.0711537	1.05075	0.913976	1.208	0.486566	0.441308	0.180939	2	FALSE	6911	85145	0.0750739	NA	NA	NA	NA	NA	NA	NA	NA	NA	9	4830	0.00185989	NA	NA	NA	NA	NA	NA	NA	NA	NA
172	Skin cancer	neoplasms	0.0329625	0.00486163	1.03351	1.02371	1.04341	1.2e-11	0.61458	0.0236345	6	TRUE	60307	632370	0.0870637	0.0258548	0.0536397	1.02619	0.923784	1.13995	0.6298	0	0.755648	4	FALSE	7091	84461	0.0774533	NA	NA	NA	NA	NA	NA	NA	NA	NA	39	6700	0.00578721	0.10786	0.0446389	1.11389	1.02058	1.21574	0.0156798	0	0.411454	FALSE
172.1	Melanomas of skin, dx or hx	neoplasms	0.036586	0.00747065	1.03726	1.02219	1.05256	9.72e-07	0	0.491805	6	TRUE	24008	652981	0.0354629	NA	NA	NA	NA	NA	NA	NA	NA	NA	NA	6781	85140	0.0737699	NA	NA	NA	NA	NA	NA	NA	NA	NA	17	6739	0.00251628	0.185477	0.067887	1.20379	1.05382	1.37511	0.00629249	0.352981	0.213794	FALSE
172.11	Melanomas of skin	neoplasms	0.042672	0.0106459	1.0436	1.02205	1.0656	6.12e-05	0	0.480981	6	FALSE	10198	671942	0.01495	NA	NA	NA	NA	NA	NA	NA	NA	NA	NA	6723	85285	0.0730697	NA	NA	NA	NA	NA	NA	NA	NA	NA	8	6760	0.00118203	0.160864	0.134488	1.17453	0.902372	1.52876	0.23165	0.526714	0.146064	FALSE
172.2	Other non-epithelial cancer of skin	neoplasms	0.0363035	0.00544479	1.03697	1.02596	1.0481	2.6e-11	0.59944	0.0287422	6	TRUE	47325	639718	0.0688822	0.0094457	0.0643687	1.00949	0.889839	1.14523	0.883334	0	0.713509	2	FALSE	6979	84733	0.0760969	NA	NA	NA	NA	NA	NA	NA	NA	NA	23	6725	0.00340842	0.121171	0.0497588	1.12882	1.02393	1.24445	0.0148849	0	0.96755	FALSE
172.21	Basal cell carcinoma	neoplasms	0.0322434	0.00935182	1.03277	1.01401	1.05187	0.000565131	0.292836	0.21545	6	FALSE	15882	659809	0.0235048	NA	NA	NA	NA	NA	NA	NA	NA	NA	NA	6687	63650	0.0950709	NA	NA	NA	NA	NA	NA	NA	NA	NA	3	4834	0.000620219	0.11524	0.0760768	1.12214	0.966699	1.30258	0.129828	0.314395	0.227159	FALSE
172.22	Squamous cell carcinoma	neoplasms	0.0223111	0.0121428	1.02256	0.998513	1.04719	0.0661526	0.420867	0.124602	6	FALSE	9175	666641	0.0135762	NA	NA	NA	NA	NA	NA	NA	NA	NA	NA	6763	85244	0.0735053	NA	NA	NA	NA	NA	NA	NA	NA	NA	7	4832	0.00144658	0.122097	0.104106	1.12986	0.92132	1.38561	0.240873	0.635202	0.0977888	FALSE
172.3	Carcinoma in situ of skin	neoplasms	0.0329416	0.0157198	1.03349	1.00213	1.06583	0.0361214	0.0923188	0.35701	6	FALSE	4871	673679	0.00717854	NA	NA	NA	NA	NA	NA	NA	NA	NA	NA	6708	85318	0.0728924	NA	NA	NA	NA	NA	NA	NA	NA	NA	4	6763	0.000591104	NA	NA	NA	NA	NA	NA	NA	NA	NA
173	Neoplasm of uncertain behavior of skin	neoplasms	0.0350961	0.00680201	1.03572	1.022	1.04962	2.47e-07	0	0.82062	6	TRUE	31006	627856	0.0470599	0.0360516	0.0400023	1.03671	0.958533	1.12126	0.367462	0	0.444458	3	FALSE	7449	82083	0.0831993	NA	NA	NA	NA	NA	NA	NA	NA	NA	67	4543	0.0145336	0.105329	0.0432745	1.11108	1.02072	1.20943	0.014934	0	0.815673	FALSE
174	Breast cancer	neoplasms	0.0396928	0.00759179	1.04049	1.02512	1.05609	1.71e-07	0	0.543693	6	TRUE	20097	658623	0.0296101	-0.00448916	0.0345066	0.995521	0.930418	1.06518	0.896491	0	0.690765	4	FALSE	7233	83593	0.0796358	NA	NA	NA	NA	NA	NA	NA	NA	NA	83	6607	0.0124066	0.0880143	0.0576051	1.092	0.975418	1.22252	0.12654	0	0.886588	FALSE
174.1	Breast cancer [female]	neoplasms	0.0410946	0.00767136	1.04195	1.0264	1.05774	8.47e-08	0	0.718183	6	TRUE	19630	627875	0.0303164	0.01159	0.0355674	1.01166	0.943536	1.0847	0.74453	0	0.498724	4	FALSE	7164	83732	0.0788153	NA	NA	NA	NA	NA	NA	NA	NA	NA	81	6608	0.0121094	0.095735	0.0586206	1.10047	0.981023	1.23445	0.102442	0	0.777981	FALSE
174.11	Malignant neoplasm of female breast	neoplasms	0.0437548	0.00798541	1.04473	1.0285	1.06121	4.27e-08	0	0.560785	6	TRUE	18067	628046	0.0279626	0.0090376	0.0370531	1.00908	0.938394	1.08509	0.807301	0	0.558658	4	FALSE	7074	83763	0.0778758	NA	NA	NA	NA	NA	NA	NA	NA	NA	64	6610	0.00958945	0.116199	0.0620505	1.12322	0.994597	1.26848	0.0611169	0	0.889958	FALSE
174.2	Breast cancer [male]	neoplasms	0.0975014	0.0473032	1.10241	1.0048	1.20951	0.039284	0	0.437781	4	FALSE	481	615663	0.000780662	NA	NA	NA	NA	NA	NA	NA	NA	NA	NA	6221	84279	0.0687403	NA	NA	NA	NA	NA	NA	NA	NA	NA	2	1786	0.00111857	NA	NA	NA	NA	NA	NA	NA	NA	NA
174.3	Neoplasm of uncertain behavior of breast	neoplasms	-0.050667	0.0461861	0.950595	0.868324	1.04066	0.272633	0.615531	0.0341461	5	FALSE	515	656077	0.000784353	NA	NA	NA	NA	NA	NA	NA	NA	NA	NA	6212	84264	0.0686591	NA	NA	NA	NA	NA	NA	NA	NA	NA	0	0	0	NA	NA	NA	NA	NA	NA	NA	NA	NA
175	Acquired absence of breast	neoplasms	0.0241431	0.0108679	1.02444	1.00285	1.04649	0.0263163	0.455054	0.102276	6	FALSE	9680	625068	0.0152501	-0.121109	0.0738219	0.885937	0.766594	1.02386	0.100889	0	0.726436	4	FALSE	6355	83714	0.070557	NA	NA	NA	NA	NA	NA	NA	NA	NA	25	6619	0.00376279	NA	NA	NA	NA	NA	NA	NA	NA	NA
180	Cervical cancer and dysplasia	neoplasms	0.00580572	0.00903809	1.00582	0.988162	1.0238	0.520639	0.346308	0.176679	6	FALSE	13273	623038	0.0208593	0.0255319	0.0368684	1.02586	0.954346	1.10273	0.488614	0	0.828697	4	FALSE	6387	82565	0.0718028	-0.198485	0.165714	0.819972	0.592575	1.13463	0.231011	0	0.356511	FALSE	73	6489	0.0111247	0.0589255	0.0639902	1.0607	0.935669	1.20243	0.357128	0	0.970107	FALSE
180.1	Cervical cancer	neoplasms	0.00174199	0.0108862	1.00174	0.980596	1.02335	0.872867	0	0.98849	5	FALSE	8945	625102	0.0141078	0.0157875	0.0850018	1.01591	0.860009	1.20008	0.852656	0	0.66705	3	FALSE	5666	83472	0.0635644	NA	NA	NA	NA	NA	NA	NA	NA	NA	24	6535	0.00365909	NA	NA	NA	NA	NA	NA	NA	NA	NA
180.3	Cervical intraepithelial neoplasia [CIN] [Cervical dysplasia]	neoplasms	0.00929969	0.0158022	1.00934	0.978561	1.04109	0.556192	0.533111	0.0574608	6	FALSE	4506	623623	0.00717369	0.0404777	0.0412524	1.04131	0.960429	1.129	0.326485	0	0.518245	4	FALSE	6144	82450	0.0693501	NA	NA	NA	NA	NA	NA	NA	NA	NA	49	6492	0.00749121	0.0804617	0.0664798	1.08379	0.951385	1.23462	0.226157	0	0.991321	FALSE
182	Malignant neoplasm of uterus	neoplasms	0.0426439	0.018073	1.04357	1.00725	1.08119	0.0182979	0.286863	0.219803	6	FALSE	3286	626805	0.00521512	0.0517669	0.102653	1.05313	0.8612	1.28784	0.614057	0.693744	0.0203849	4	FALSE	5520	83393	0.0620832	NA	NA	NA	NA	NA	NA	NA	NA	NA	18	6534	0.00274725	NA	NA	NA	NA	NA	NA	NA	NA	NA
184	Cancer of other female genital organs	neoplasms	0.0150456	0.00978757	1.01516	0.995871	1.03482	0.124241	0.361275	0.165968	6	FALSE	11117	635967	0.0171801	0.0108484	0.0634422	1.01091	0.892708	1.14476	0.864227	0	0.838603	4	FALSE	6560	84518	0.0720262	NA	NA	NA	NA	NA	NA	NA	NA	NA	34	6631	0.00510128	0.0214222	0.142229	1.02165	0.773104	1.35011	0.880277	0	0.819766	FALSE
184.1	Malignant neoplasm of ovary and other uterine adnexa	neoplasms	0.0153004	0.0101986	1.01542	0.995323	1.03592	0.13355	0.430994	0.117857	6	FALSE	10199	636523	0.0157703	0.00683286	0.074816	1.00686	0.869529	1.16587	0.927231	0	0.43497	4	FALSE	6475	84672	0.0710391	NA	NA	NA	NA	NA	NA	NA	NA	NA	28	6638	0.00420042	NA	NA	NA	NA	NA	NA	NA	NA	NA
184.11	Malignant neoplasm of ovary	neoplasms	0.0165969	0.0103435	1.01674	0.996331	1.03756	0.108586	0.530597	0.0587375	6	FALSE	9899	636802	0.0153069	-0.00946351	0.0807168	0.990581	0.845637	1.16037	0.906667	0	0.725513	3	FALSE	6455	84716	0.070801	NA	NA	NA	NA	NA	NA	NA	NA	NA	28	6641	0.00419853	NA	NA	NA	NA	NA	NA	NA	NA	NA
184.2	Cancer of other female genital organs (excluding uterus and ovary)	neoplasms	-0.00308218	0.0353336	0.996923	0.930219	1.06841	0.930488	0	0.888898	5	FALSE	851	637147	0.00133386	NA	NA	NA	NA	NA	NA	NA	NA	NA	NA	6252	84542	0.0688592	NA	NA	NA	NA	NA	NA	NA	NA	NA	2	4841	0.000412967	NA	NA	NA	NA	NA	NA	NA	NA	NA
185	Cancer of prostate	neoplasms	-0.00791057	0.00602067	0.992121	0.980482	1.0039	0.188879	0.0944926	0.355565	6	FALSE	36725	591987	0.0584131	-0.00800747	0.015376	0.992025	0.962574	1.02238	0.602522	0	0.620364	4	FALSE	12896	77574	0.142544	-0.0370959	0.0974626	0.963584	0.796029	1.16641	0.703488	0	0.923815	FALSE	197	6500	0.0294162	-0.0280399	0.0327829	0.97235	0.911838	1.03688	0.392374	0	0.788624	FALSE
187	Cancer of other male genital organs	neoplasms	0.0164549	0.0105208	1.01659	0.995843	1.03777	0.11781	0.59547	0.0301743	6	FALSE	9752	641683	0.01497	0.0762616	0.065949	1.07924	0.948384	1.22816	0.247529	0.601161	0.113321	2	FALSE	6710	84703	0.0734031	NA	NA	NA	NA	NA	NA	NA	NA	NA	34	6729	0.00502735	NA	NA	NA	NA	NA	NA	NA	NA	NA
187.1	Malignant neoplasm of unspecified male genital organ	neoplasms	0.00756271	0.0112088	1.00759	0.985697	1.02997	0.499859	0.482487	0.121917	4	FALSE	8452	627534	0.0132896	0.0258868	0.0911141	1.02622	0.858393	1.22687	0.776323	0.280477	0.238437	2	FALSE	6552	85122	0.0714706	NA	NA	NA	NA	NA	NA	NA	NA	NA	22	6749	0.00324915	NA	NA	NA	NA	NA	NA	NA	NA	NA
187.2	Malignant neoplasm of testis	neoplasms	0.0108601	0.0108909	1.01092	0.989569	1.03273	0.31868	0.417406	0.14315	5	FALSE	9019	643074	0.0138308	0.000409277	0.083647	1.00041	0.849136	1.17863	0.996096	0	0.379866	2	FALSE	6593	85150	0.0718638	NA	NA	NA	NA	NA	NA	NA	NA	NA	27	6744	0.00398759	NA	NA	NA	NA	NA	NA	NA	NA	NA
187.8	Neoplasm of uncertain behavior of male genital organs	neoplasms	0.0472621	0.0563453	1.0484	0.938781	1.17081	0.401585	0.111842	0.324352	3	FALSE	390	619460	0.000629184	NA	NA	NA	NA	NA	NA	NA	NA	NA	NA	6411	78700	0.0753252	NA	NA	NA	NA	NA	NA	NA	NA	NA	4	4832	0.00082713	NA	NA	NA	NA	NA	NA	NA	NA	NA
189	Cancer of urinary organs (incl. kidney and bladder)	neoplasms	0.0260946	0.00858881	1.02644	1.0093	1.04386	0.00237989	0	0.509982	6	FALSE	16128	693439	0.0227294	0.00915698	0.0298476	1.0092	0.951854	1.07	0.759002	0	0.501	4	FALSE	8061	83632	0.0879129	NA	NA	NA	NA	NA	NA	NA	NA	NA	55	6700	0.00814212	-0.0166701	0.0494127	0.983468	0.892689	1.08348	0.735841	0	0.832765	FALSE
189.1	Cancer of kidney and renal pelvis	neoplasms	0.0190188	0.0136492	1.0192	0.992297	1.04683	0.163498	0.302241	0.208599	6	FALSE	6216	699768	0.00880473	0.0522666	0.0377154	1.05366	0.978579	1.13449	0.165803	0	0.657076	3	FALSE	7535	84379	0.0819788	NA	NA	NA	NA	NA	NA	NA	NA	NA	28	6734	0.00414079	-0.0646146	0.0648403	0.937429	0.825555	1.06446	0.318997	0	0.554791	FALSE
189.11	Malignant neoplasm of kidney, except pelvis	neoplasms	0.019092	0.0141824	1.01928	0.991333	1.04801	0.178245	0	0.450139	6	FALSE	5749	700222	0.00814339	0.0431467	0.0386921	1.04409	0.96784	1.12635	0.264796	0	0.560189	3	FALSE	7492	84441	0.0814941	NA	NA	NA	NA	NA	NA	NA	NA	NA	24	6739	0.00354872	-0.0657222	0.0660425	0.936391	0.8227	1.06579	0.319664	0	0.58953	FALSE
189.12	Malignant neoplasm of renal pelvis	neoplasms	-0.0263644	0.0364326	0.97398	0.906856	1.04607	0.469282	0	0.922196	4	FALSE	888	651624	0.00136089	NA	NA	NA	NA	NA	NA	NA	NA	NA	NA	6760	79023	0.0788035	NA	NA	NA	NA	NA	NA	NA	NA	NA	7	4829	0.00144748	NA	NA	NA	NA	NA	NA	NA	NA	NA
189.2	Cancer of bladder	neoplasms	0.0288873	0.0107614	1.02931	1.00783	1.05125	0.00726728	0	0.954365	6	FALSE	10194	697575	0.014403	-0.0777145	0.0471614	0.925229	0.843539	1.01483	0.0993853	0.646348	0.0370176	4	FALSE	7194	84627	0.0783481	NA	NA	NA	NA	NA	NA	NA	NA	NA	25	6734	0.00369877	0.0158203	0.0738975	1.01595	0.87896	1.17428	0.830481	0	0.546747	FALSE
189.21	Malignant neoplasm of bladder	neoplasms	0.0285333	0.0112968	1.02894	1.00641	1.05198	0.0115438	0	0.965614	6	FALSE	9226	698319	0.0130395	-0.0604656	0.0517507	0.941326	0.85053	1.04181	0.242644	0	0.838322	3	FALSE	7111	84780	0.0773852	NA	NA	NA	NA	NA	NA	NA	NA	NA	24	6740	0.0035482	0.0182768	0.0840009	1.01844	0.863845	1.20071	0.827758	0	0.361312	FALSE
189.4	Malignant neoplasm of other urinary organs	neoplasms	0.0282644	0.0289022	1.02867	0.972016	1.08862	0.328108	0	0.679394	5	FALSE	1318	703136	0.00187095	0.102728	0.122794	1.10819	0.871148	1.40973	0.402823	0.684161	0.0751784	2	FALSE	6719	85292	0.0730239	NA	NA	NA	NA	NA	NA	NA	NA	NA	8	6766	0.00118099	NA	NA	NA	NA	NA	NA	NA	NA	NA
190	Cancer of eye	neoplasms	0.0517346	0.0396627	1.0531	0.974332	1.13823	0.192109	0.206601	0.28608	4	FALSE	715	662201	0.00107857	NA	NA	NA	NA	NA	NA	NA	NA	NA	NA	6688	85396	0.0726293	NA	NA	NA	NA	NA	NA	NA	NA	NA	3	4839	0.000619579	NA	NA	NA	NA	NA	NA	NA	NA	NA
191	Manlignant and unknown neoplasms of brain and nervous system	neoplasms	0.0325983	0.0176809	1.03314	0.997946	1.06957	0.065227	0.131787	0.330029	5	FALSE	3530	703504	0.00499269	0.0554062	0.0598592	1.05697	0.939962	1.18854	0.354649	0	0.975948	3	FALSE	6993	84888	0.0761093	NA	NA	NA	NA	NA	NA	NA	NA	NA	18	6742	0.00266272	0.00194115	0.107712	1.00194	0.811257	1.23745	0.985622	0	0.834632	FALSE
191.1	Cancer of brain and nervous system	neoplasms	0.0281336	0.0206259	1.02853	0.987783	1.07096	0.172568	0.529151	0.0750302	5	FALSE	2556	704393	0.00361554	0.189709	0.0742201	1.2089	1.04523	1.39819	0.0105874	0	0.847904	2	FALSE	6877	85083	0.0747825	NA	NA	NA	NA	NA	NA	NA	NA	NA	11	6749	0.00162722	-0.0180943	0.132162	0.982068	0.757958	1.27244	0.891102	0	0.901423	FALSE
191.11	Cancer of brain	neoplasms	0.0236461	0.0218665	1.02393	0.980972	1.06876	0.279528	0.545604	0.0662194	5	FALSE	2263	704818	0.00320048	0.180989	0.0805233	1.1984	1.02344	1.40328	0.0245979	0	0.762138	2	FALSE	6843	85172	0.0743683	NA	NA	NA	NA	NA	NA	NA	NA	NA	7	6753	0.0010355	-0.052539	0.148711	0.948817	0.708924	1.26989	0.723866	0	0.811243	FALSE
193	Thyroid cancer	neoplasms	0.0878471	0.0184481	1.09182	1.05305	1.13202	1.92e-06	0.253505	0.244089	6	TRUE	3369	703963	0.00476297	0.0582905	0.0683384	1.06002	0.92714	1.21195	0.393676	0	0.805615	3	FALSE	6863	85049	0.0746692	NA	NA	NA	NA	NA	NA	NA	NA	NA	33	6728	0.00488093	0.358511	0.0791945	1.4312	1.22543	1.67151	5.98e-06	0.448956	0.177941	TRUE
194	Cancer of other endocrine glands	neoplasms	0.062863	0.036303	1.06488	0.991745	1.14341	0.0833412	0.473836	0.127064	4	FALSE	910	661419	0.00137394	NA	NA	NA	NA	NA	NA	NA	NA	NA	NA	6720	78956	0.078435	NA	NA	NA	NA	NA	NA	NA	NA	NA	12	4826	0.00248036	NA	NA	NA	NA	NA	NA	NA	NA	NA
195	Cancer, suspected or other	neoplasms	0.0247593	0.00746955	1.02507	1.01017	1.04019	0.000917421	0.619488	0.0221	6	FALSE	20433	648308	0.0305544	0.0502857	0.0291527	1.05157	0.993171	1.11341	0.0845443	0	0.458531	4	FALSE	7691	82165	0.0855925	0.127952	0.163806	1.1365	0.824398	1.56675	0.434731	0.382435	0.203195	FALSE	67	6577	0.0100843	0.0819885	0.055038	1.08544	0.974448	1.20908	0.136311	0	0.846935	FALSE
195.1	Malignant neoplasm, other	neoplasms	0.0224785	0.00839497	1.02273	1.00604	1.0397	0.00741478	0.166879	0.30607	6	FALSE	15728	653967	0.0234853	0.0471678	0.0423945	1.0483	0.964714	1.13912	0.265884	0	0.625442	4	FALSE	6919	83378	0.0766249	NA	NA	NA	NA	NA	NA	NA	NA	NA	42	6620	0.00630441	-0.0481965	0.0936431	0.952946	0.793157	1.14493	0.606775	0	0.651189	FALSE
195.3	Malignant neoplasm of head, face, and neck	neoplasms	0.00647806	0.0259175	1.0065	0.956648	1.05895	0.802627	0	0.714271	5	FALSE	1937	587931	0.00328379	NA	NA	NA	NA	NA	NA	NA	NA	NA	NA	6338	68439	0.0847587	NA	NA	NA	NA	NA	NA	NA	NA	NA	6	4833	0.00123993	0.0636404	0.121571	1.06571	0.839763	1.35245	0.600639	0.587891	0.119296	FALSE
196	Radiotherapy	neoplasms	0.00313195	0.0127353	1.00314	0.978408	1.02849	0.805739	0.245964	0.249562	6	FALSE	7136	659723	0.0107009	-0.00246221	0.0366994	0.997541	0.928308	1.07194	0.946509	0	0.875565	4	FALSE	7117	83310	0.0787044	NA	NA	NA	NA	NA	NA	NA	NA	NA	18	6652	0.00269865	0.0424061	0.0687039	1.04332	0.911876	1.19371	0.537083	0	0.400996	FALSE
197	Chemotherapy	neoplasms	0.0416236	0.00686353	1.0425	1.02857	1.05662	1.32e-09	0	0.586438	6	TRUE	24090	651185	0.0356744	0.0474231	0.0255545	1.04857	0.997341	1.10242	0.0634877	0.225127	0.275667	4	FALSE	8048	82407	0.0889724	-0.0988165	0.155716	0.905909	0.667634	1.22922	0.525694	0	0.593088	FALSE	80	6610	0.0119581	0.0909874	0.0450264	1.09526	1.00274	1.1963	0.0433048	0	0.339255	FALSE
198	Secondary malignant neoplasm	neoplasms	0.029259	0.00591371	1.02969	1.01783	1.0417	7.51e-07	0	0.5594	6	TRUE	32964	646773	0.0484952	0.0107006	0.023534	1.01076	0.965195	1.05847	0.649336	0	0.980068	4	FALSE	8495	81869	0.0940087	0.154394	0.134958	1.16695	0.895728	1.5203	0.252617	0	0.408099	FALSE	110	6589	0.0164204	0.120662	0.0490742	1.12824	1.02478	1.24215	0.0139418	0.782019	0.0322048	FALSE
198.1	Secondary malignancy of lymph nodes	neoplasms	0.0257301	0.00819022	1.02606	1.00972	1.04267	0.00168046	0	0.67918	6	FALSE	16456	654357	0.0245314	0.00522683	0.035438	1.00524	0.937789	1.07754	0.882743	0	0.983344	4	FALSE	7172	83165	0.0793916	0.0452839	0.191472	1.04632	0.718928	1.52282	0.813042	0.0574947	0.302987	FALSE	57	6628	0.00852655	0.163421	0.0807782	1.17753	1.00511	1.37953	0.0430644	0.632427	0.0990638	FALSE
198.2	Secondary malignancy of respiratory organs	neoplasms	0.0470875	0.0110107	1.04821	1.02583	1.07108	1.9e-05	0	0.922252	5	TRUE	8902	658429	0.0133397	-0.00366816	0.049601	0.996339	0.904038	1.09806	0.941048	0	0.845797	4	FALSE	6664	83742	0.0737119	NA	NA	NA	NA	NA	NA	NA	NA	NA	29	6651	0.00434132	0.206135	0.100948	1.22892	1.00832	1.49779	0.041151	0	0.631379	FALSE
198.3	Secondary malignant neoplasm of digestive systems	neoplasms	0.00454579	0.0149637	1.00456	0.975522	1.03445	0.76129	0	0.596152	5	FALSE	4704	660999	0.00706621	0.110229	0.0755409	1.11653	0.962878	1.29471	0.14451	0	0.749727	3	FALSE	6388	84010	0.0706653	NA	NA	NA	NA	NA	NA	NA	NA	NA	16	6656	0.00239808	NA	NA	NA	NA	NA	NA	NA	NA	NA
198.4	Secondary malignant neoplasm of liver	neoplasms	0.0321814	0.0108719	1.0327	1.01093	1.05495	0.00307584	0.262505	0.237546	6	FALSE	9068	659415	0.013565	0.0641802	0.0491834	1.06628	0.968296	1.17419	0.191921	0.271005	0.249285	4	FALSE	6682	83828	0.0738261	NA	NA	NA	NA	NA	NA	NA	NA	NA	29	6649	0.00434262	0.15958	0.107065	1.17302	0.95098	1.4469	0.136091	0	0.492136	FALSE
198.5	Secondary malignancy of brain/spine	neoplasms	-0.000313244	0.0236286	0.999687	0.954446	1.04707	0.989423	0.264951	0.244892	5	FALSE	2017	661158	0.00304143	0.0454705	0.0756222	1.04652	0.902356	1.21372	0.54765	0	0.333013	2	FALSE	6385	84043	0.0706087	NA	NA	NA	NA	NA	NA	NA	NA	NA	7	4837	0.00144509	0.259048	0.150788	1.2957	0.964165	1.74122	0.085805	0	0.686047	FALSE
198.6	Secondary malignancy of bone	neoplasms	0.0384312	0.011138	1.03918	1.01674	1.06211	0.00055962	0	0.663479	6	FALSE	8851	658675	0.0132594	0.00972207	0.0408738	1.00977	0.932031	1.09399	0.811993	0	0.528565	4	FALSE	6923	83550	0.0765201	NA	NA	NA	NA	NA	NA	NA	NA	NA	25	6642	0.00374981	0.136819	0.0844924	1.14662	0.971627	1.35313	0.105383	0	0.767294	FALSE
198.7	Secondary malignant neoplasm of skin	neoplasms	0.105948	0.0342594	1.11176	1.03956	1.18898	0.00198465	0	0.931854	4	FALSE	885	618482	0.00142888	NA	NA	NA	NA	NA	NA	NA	NA	NA	NA	6213	78780	0.0731001	NA	NA	NA	NA	NA	NA	NA	NA	NA	3	6662	0.000450113	NA	NA	NA	NA	NA	NA	NA	NA	NA
199	Neoplasm of uncertain behavior	neoplasms	0.0387372	0.00894024	1.0395	1.02144	1.05787	1.47e-05	0.0466922	0.38673	6	TRUE	15452	638585	0.0236256	0.059851	0.0252947	1.06168	1.01033	1.11564	0.0179742	0	0.493287	4	FALSE	8165	79901	0.0927146	NA	NA	NA	NA	NA	NA	NA	NA	NA	81	6476	0.0123532	0.0798744	0.0465425	1.08315	0.988717	1.1866	0.0861327	0	0.784942	FALSE
199.4	Neurofibromatosis	neoplasms	-0.0218273	0.0484216	0.978409	0.889824	1.07581	0.652152	0	0.775844	5	FALSE	487	662768	0.000734258	NA	NA	NA	NA	NA	NA	NA	NA	NA	NA	6227	84227	0.0688416	NA	NA	NA	NA	NA	NA	NA	NA	NA	5	6654	0.000750863	NA	NA	NA	NA	NA	NA	NA	NA	NA
200	Myeloproliferative disease	neoplasms	0.0162335	0.0140429	1.01637	0.988773	1.04473	0.247685	0.625185	0.0203934	6	FALSE	5810	695931	0.00827941	-0.0825192	0.0462702	0.920794	0.840963	1.0082	0.0745181	0.548668	0.0840424	4	FALSE	7156	84310	0.0782367	NA	NA	NA	NA	NA	NA	NA	NA	NA	34	6712	0.00504002	0.0305171	0.0763312	1.03099	0.887728	1.19737	0.689305	0.0589685	0.302608	FALSE
200.1	Polycythemia vera	neoplasms	-0.011187	0.0246892	0.988875	0.942163	1.0379	0.650468	0.463426	0.0970194	6	FALSE	1889	680934	0.00276646	NA	NA	NA	NA	NA	NA	NA	NA	NA	NA	6507	84289	0.0716662	NA	NA	NA	NA	NA	NA	NA	NA	NA	24	6706	0.00356612	NA	NA	NA	NA	NA	NA	NA	NA	NA
201	Hodgkin's disease	neoplasms	0.0698279	0.0320581	1.07232	1.00702	1.14186	0.0293935	0.0448233	0.387922	6	FALSE	1104	700414	0.00157373	0.125214	0.113424	1.13339	0.907472	1.41555	0.269616	0	0.817788	2	FALSE	6672	85140	0.0726702	NA	NA	NA	NA	NA	NA	NA	NA	NA	8	4834	0.00165221	-0.0841208	0.16611	0.91932	0.663856	1.27309	0.612564	0	0.784617	FALSE
202	Cancer of other lymphoid, histiocytic tissue	neoplasms	0.0633393	0.0127988	1.06539	1.039	1.09245	7.47e-07	0.313998	0.200046	6	TRUE	6960	696965	0.00988742	0.0272723	0.0471678	1.02765	0.936904	1.12718	0.563131	0.567828	0.0737803	4	FALSE	7130	84521	0.0777951	NA	NA	NA	NA	NA	NA	NA	NA	NA	36	6728	0.00532229	0.0207777	0.068269	1.021	0.893126	1.16717	0.760861	0	0.463139	FALSE
202.2	Non-Hodgkins lymphoma	neoplasms	0.0625212	0.0131035	1.06452	1.03753	1.09221	1.83e-06	0.324091	0.19272	6	TRUE	6624	697433	0.00940833	0.0470748	0.0492277	1.0482	0.951791	1.15438	0.338937	0.603552	0.0558566	4	FALSE	7085	84617	0.0772611	NA	NA	NA	NA	NA	NA	NA	NA	NA	32	6732	0.00473093	0.00273444	0.0703858	1.00274	0.873524	1.15107	0.969011	0	0.350502	FALSE
202.21	Nodular lymphoma	neoplasms	0.0663233	0.0296168	1.06857	1.00831	1.13244	0.0251312	0.621363	0.031924	5	FALSE	1287	700496	0.0018339	NA	NA	NA	NA	NA	NA	NA	NA	NA	NA	6625	85185	0.0721599	NA	NA	NA	NA	NA	NA	NA	NA	NA	2	6762	0.000295683	NA	NA	NA	NA	NA	NA	NA	NA	NA
202.22	Reticulosarcoma	neoplasms	0.126682	0.0396996	1.13506	1.05009	1.2269	0.00141781	0	0.699118	4	FALSE	786	700527	0.00112075	0.0533911	0.118628	1.05484	0.836009	1.33096	0.652659	0.767902	0.037922	2	FALSE	6660	85163	0.0725308	NA	NA	NA	NA	NA	NA	NA	NA	NA	8	4833	0.00165255	0.206248	0.158605	1.22906	0.900675	1.67717	0.193467	0	0.823786	FALSE
202.23	Lymphosarcoma	neoplasms	-0.011969	0.078761	0.988102	0.84676	1.15304	0.879214	0	0.822109	3	FALSE	198	650322	0.000304372	NA	NA	NA	NA	NA	NA	NA	NA	NA	NA	6588	79166	0.0768244	NA	NA	NA	NA	NA	NA	NA	NA	NA	0	0	0	NA	NA	NA	NA	NA	NA	NA	NA	NA
202.24	Large cell lymphoma	neoplasms	0.0717894	0.0289426	1.07443	1.01518	1.13714	0.0131234	0	0.969665	4	FALSE	1239	650377	0.00190143	NA	NA	NA	NA	NA	NA	NA	NA	NA	NA	6605	85267	0.0718935	NA	NA	NA	NA	NA	NA	NA	NA	NA	6	6763	0.000886394	NA	NA	NA	NA	NA	NA	NA	NA	NA
204	Leukemia	neoplasms	0.0601424	0.012272	1.06199	1.03675	1.08784	9.55e-07	0.304343	0.207069	6	TRUE	7492	696740	0.0106385	0.0241867	0.0395929	1.02448	0.947987	1.10715	0.541276	0	0.41968	4	FALSE	7369	84429	0.0802741	NA	NA	NA	NA	NA	NA	NA	NA	NA	27	6732	0.00399467	0.0719764	0.0775167	1.07463	0.923159	1.25095	0.353134	0	0.560664	FALSE
204.1	Lymphoid leukemia	neoplasms	0.0652079	0.0197383	1.06738	1.02688	1.10948	0.000954465	0.444882	0.108782	6	FALSE	2945	699267	0.00419389	NA	NA	NA	NA	NA	NA	NA	NA	NA	NA	6790	84999	0.073974	NA	NA	NA	NA	NA	NA	NA	NA	NA	5	6756	0.000739536	NA	NA	NA	NA	NA	NA	NA	NA	NA
204.11	Lymphoid leukemia, acute	neoplasms	0.0947888	0.0505704	1.09943	0.995682	1.21398	0.0608761	0	0.836694	5	FALSE	422	700871	0.000601746	NA	NA	NA	NA	NA	NA	NA	NA	NA	NA	6594	79164	0.0768908	NA	NA	NA	NA	NA	NA	NA	NA	NA	1	4843	0.000206441	NA	NA	NA	NA	NA	NA	NA	NA	NA
204.12	Lymphoid leukemia, chronic	neoplasms	0.0666623	0.0216963	1.06893	1.02443	1.11537	0.00212262	0.489971	0.0810022	6	FALSE	2449	699701	0.00348786	NA	NA	NA	NA	NA	NA	NA	NA	NA	NA	6745	85085	0.0734509	NA	NA	NA	NA	NA	NA	NA	NA	NA	3	6761	0.000443525	NA	NA	NA	NA	NA	NA	NA	NA	NA
204.2	Myeloid leukemia	neoplasms	0.0370743	0.0218934	1.03777	0.994181	1.08327	0.0903784	0	0.594767	5	FALSE	2262	699704	0.00322238	0.024119	0.0869996	1.02441	0.863815	1.21487	0.781603	0	0.82041	2	FALSE	6734	85082	0.0733423	NA	NA	NA	NA	NA	NA	NA	NA	NA	10	6754	0.00147842	-0.143009	0.154993	0.866747	0.639679	1.17442	0.356174	0	0.951755	FALSE
204.21	Myeloid leukemia, acute	neoplasms	0.0331864	0.0260037	1.03374	0.982377	1.0878	0.20188	0	0.464737	5	FALSE	1566	700169	0.00223161	0.0433801	0.106928	1.04433	0.846881	1.28783	0.684967	0	0.575784	2	FALSE	6671	85153	0.0726499	NA	NA	NA	NA	NA	NA	NA	NA	NA	3	6760	0.00044359	NA	NA	NA	NA	NA	NA	NA	NA	NA
204.22	Myeloid leukemia, chronic	neoplasms	0.0778465	0.0418452	1.08096	0.99584	1.17335	0.062837	0	0.980626	4	FALSE	654	700568	0.000932658	-0.0271006	0.12679	0.973263	0.759114	1.24783	0.830746	0	0.564509	2	FALSE	6640	85205	0.0722957	NA	NA	NA	NA	NA	NA	NA	NA	NA	7	4837	0.00144509	NA	NA	NA	NA	NA	NA	NA	NA	NA
204.3	Monocytic leukemia	neoplasms	0.0370169	0.0664927	1.03771	0.910914	1.18216	0.577728	0.0316438	0.376756	4	FALSE	251	650355	0.000385794	NA	NA	NA	NA	NA	NA	NA	NA	NA	NA	6581	79186	0.0767311	NA	NA	NA	NA	NA	NA	NA	NA	NA	1	4843	0.000206441	NA	NA	NA	NA	NA	NA	NA	NA	NA
204.4	Multiple myeloma	neoplasms	0.0674276	0.0222016	1.06975	1.0242	1.11733	0.00238895	0	0.828372	6	FALSE	2237	700079	0.00318518	-0.0336597	0.055352	0.9669	0.867493	1.0777	0.543119	0	0.80672	4	FALSE	6984	84887	0.0760196	NA	NA	NA	NA	NA	NA	NA	NA	NA	12	6751	0.00177436	0.152652	0.116194	1.16492	0.927666	1.46285	0.188923	0	0.541963	FALSE
208	Benign neoplasm of colon	neoplasms	0.0147555	0.00383885	1.01486	1.00726	1.02253	0.000121176	0.43174	0.117364	6	FALSE	102863	571459	0.152543	0.00948425	0.0114663	1.00953	0.987095	1.03247	0.408158	0.0811829	0.352534	4	FALSE	20481	64495	0.241021	0.0172162	0.051148	1.01737	0.920322	1.12464	0.736421	0.122313	0.285788	FALSE	801	5647	0.124225	0.0219532	0.0184584	1.0222	0.985876	1.05985	0.234309	0	0.794053	FALSE
209	Neuroendocrine tumors	neoplasms	0.0174011	0.0470368	1.01755	0.927939	1.11582	0.711423	0	0.484702	5	FALSE	539	380634	0.00141406	0.0349983	0.105532	1.03562	0.842113	1.27359	0.740164	0	0.409477	2	FALSE	120	78702	0.00152242	NA	NA	NA	NA	NA	NA	NA	NA	NA	2	4840	0.000413052	0.193133	0.147921	1.21304	0.90775	1.62102	0.191671	0	0.430194	FALSE
210	Benign neoplasm of lip, oral cavity, and pharynx	neoplasms	-0.000842905	0.0197035	0.999157	0.961307	1.0385	0.965877	0	0.840446	5	FALSE	2940	703895	0.00415939	NA	NA	NA	NA	NA	NA	NA	NA	NA	NA	6978	84653	0.0761533	NA	NA	NA	NA	NA	NA	NA	NA	NA	25	6724	0.00370425	NA	NA	NA	NA	NA	NA	NA	NA	NA
211	Benign neoplasm of other parts of digestive system	neoplasms	-0.0321495	0.00921865	0.968362	0.951022	0.986017	0.000487664	0.725155	0.00271507	6	FALSE	12767	677479	0.0184963	0.0342704	0.0484902	1.03486	0.941041	1.13804	0.479723	0	0.825143	4	FALSE	6988	83545	0.0771873	0.06389	0.183217	1.06598	0.744376	1.52652	0.727306	0.184184	0.268232	FALSE	58	6632	0.00866966	-0.0440758	0.0876605	0.956881	0.805826	1.13625	0.615104	0	0.379715	FALSE
212	Benign neoplasm of respiratory and intrathoracic organs	neoplasms	-0.00539131	0.0281646	0.994623	0.941206	1.05107	0.848195	0.459151	0.0996923	6	FALSE	1422	708519	0.00200298	0.086781	0.0762879	1.09066	0.939187	1.26656	0.25531	0.39295	0.192567	3	FALSE	6893	85063	0.0749598	NA	NA	NA	NA	NA	NA	NA	NA	NA	8	6764	0.00118133	0.138952	0.151711	1.14907	0.853511	1.54697	0.359721	0	0.503927	FALSE
213	Benign neoplasm of bone and articular cartilage	neoplasms	0.0497432	0.0315166	1.051	0.988044	1.11797	0.114493	0	0.628161	5	FALSE	1132	607576	0.00185968	0.06609	0.0858374	1.06832	0.902896	1.26406	0.441333	0	0.619512	2	FALSE	5456	82378	0.0621172	NA	NA	NA	NA	NA	NA	NA	NA	NA	6	6476	0.00092564	NA	NA	NA	NA	NA	NA	NA	NA	NA
214	Lipoma	neoplasms	0.00824677	0.00849139	1.00828	0.991639	1.0252	0.331453	0.545206	0.0514995	6	FALSE	16120	683090	0.0230546	0.0328485	0.0221219	1.03339	0.989545	1.07919	0.137574	0	0.882749	4	FALSE	9218	80489	0.102757	-0.108146	0.108096	0.897497	0.726142	1.10929	0.317086	0	0.895374	FALSE	147	6532	0.0220093	0.0680081	0.0367159	1.07037	0.996054	1.15024	0.0639854	0.308446	0.229168	FALSE
214.1	Lipoma of skin and subcutaneous tissue	neoplasms	0.00212643	0.0107775	1.00213	0.981182	1.02352	0.843591	0.504668	0.0726089	6	FALSE	9745	689722	0.013932	0.0203257	0.0297182	1.02053	0.962789	1.08174	0.494007	0	0.774283	4	FALSE	7953	82304	0.088115	-0.0300075	0.131407	0.970438	0.750091	1.25551	0.81937	0	0.982521	FALSE	102	6606	0.0152057	0.0629566	0.0494968	1.06498	0.966518	1.17347	0.203397	0	0.477106	FALSE
215	Other benign neoplasm of connective and other soft tissue	neoplasms	-0.00208284	0.0216984	0.997919	0.956369	1.04127	0.923528	0.247666	0.248328	6	FALSE	2460	693770	0.00353332	0.0261485	0.0468962	1.02649	0.93635	1.12532	0.57713	0	0.910619	3	FALSE	7013	83561	0.0774284	NA	NA	NA	NA	NA	NA	NA	NA	NA	17	6679	0.00253883	-0.0122949	0.0748377	0.98778	0.853019	1.14383	0.869505	0	0.936121	FALSE
216	Benign neoplasm of skin	neoplasms	0.0219003	0.00538917	1.02214	1.0114	1.033	4.83e-05	0.713505	0.00371721	6	FALSE	69594	604737	0.103205	-0.000226961	0.0261086	0.999773	0.9499	1.05226	0.993064	0	0.817652	4	FALSE	8540	79811	0.0966599	0.0819504	0.0914192	1.0854	0.907349	1.29839	0.370026	0.489064	0.161814	FALSE	199	6309	0.0305778	-0.00461679	0.0328759	0.995394	0.933278	1.06164	0.888319	0.318725	0.225688	FALSE
216.1	Screening for malignant neoplasms of the skin	neoplasms	-0.015387	0.00813624	0.984731	0.969152	1.00056	0.0586024	0.584375	0.0652634	4	FALSE	41990	635280	0.0619989	-0.0329285	0.0463979	0.967608	0.883498	1.05973	0.477891	0	0.782286	2	FALSE	7207	67732	0.0961716	NA	NA	NA	NA	NA	NA	NA	NA	NA	27	4726	0.00568062	-0.0683022	0.0589524	0.933978	0.832063	1.04838	0.24662	0	0.525129	FALSE
217	Vascular hamartomas and non-neoplastic nevi	neoplasms	0.0471118	0.0125212	1.04824	1.02283	1.07428	0.000168192	0.555248	0.0467837	6	FALSE	8109	631073	0.0126865	NA	NA	NA	NA	NA	NA	NA	NA	NA	NA	6910	83858	0.0761282	NA	NA	NA	NA	NA	NA	NA	NA	NA	39	6544	0.00592435	-0.00653027	0.0649942	0.993491	0.874663	1.12846	0.919967	0.428868	0.185763	FALSE
217.1	Nevus, non-neoplastic	neoplasms	0.0464924	0.0128742	1.04759	1.02149	1.07436	0.000304674	0.0588283	0.373225	5	FALSE	7685	631626	0.0120208	NA	NA	NA	NA	NA	NA	NA	NA	NA	NA	6888	83931	0.0758432	NA	NA	NA	NA	NA	NA	NA	NA	NA	36	4648	0.00768574	-0.0127823	0.0686575	0.987299	0.862993	1.12951	0.852308	0.30244	0.231183	FALSE
218	Benign neoplasm of uterus	neoplasms	-0.00247714	0.00865	0.997526	0.980757	1.01458	0.774591	0.130651	0.331162	6	FALSE	14930	638156	0.0228607	0.00859106	0.0229343	1.00863	0.964294	1.055	0.707962	0	0.463072	4	FALSE	8652	81697	0.095762	0.0503693	0.116774	1.05166	0.836521	1.32213	0.66622	0	0.665309	FALSE	166	6536	0.0247687	0.0445257	0.0571431	1.04553	0.934753	1.16944	0.435864	0.715238	0.0609369	FALSE
218.1	Uterine leiomyoma	neoplasms	-0.00162767	0.00877203	0.998374	0.981355	1.01569	0.852796	0.269728	0.232288	6	FALSE	14485	638479	0.0221835	0.00536232	0.0230802	1.00538	0.96091	1.0519	0.816279	0	0.458262	4	FALSE	8610	81765	0.0952697	0.0426552	0.117391	1.04358	0.829089	1.31356	0.716337	0	0.699007	FALSE	164	6540	0.024463	0.0287897	0.0573796	1.02921	0.919733	1.15171	0.61585	0.614045	0.107474	FALSE
218.2	Other benign neoplasm of uterus	neoplasms	-0.0524181	0.0455335	0.948932	0.867914	1.03751	0.249651	0.273739	0.252356	3	FALSE	524	610558	0.000857495	-0.00869688	0.174646	0.991341	0.703986	1.39599	0.960284	0	0.359072	2	FALSE	5556	77938	0.0665437	NA	NA	NA	NA	NA	NA	NA	NA	NA	4	6587	0.000606888	NA	NA	NA	NA	NA	NA	NA	NA	NA
220	Benign neoplasm of ovary	neoplasms	0.0107059	0.0212771	1.01076	0.969479	1.05381	0.614849	0	0.967745	5	FALSE	2299	622735	0.0036782	-0.0295042	0.104697	0.970927	0.790802	1.19208	0.778094	0	0.94826	3	FALSE	5503	83282	0.0619812	NA	NA	NA	NA	NA	NA	NA	NA	NA	12	6528	0.00183486	NA	NA	NA	NA	NA	NA	NA	NA	NA
221	Benign neoplasm of other female genital organs	neoplasms	0.0344008	0.0536481	1.035	0.931697	1.14976	0.521373	0	0.412161	4	FALSE	362	596679	0.000606324	NA	NA	NA	NA	NA	NA	NA	NA	NA	NA	5405	77852	0.0649195	NA	NA	NA	NA	NA	NA	NA	NA	NA	0	0	0	NA	NA	NA	NA	NA	NA	NA	NA	NA
222	Benign neoplasm of male genital organs	neoplasms	0.0228962	0.0258211	1.02316	0.972668	1.07627	0.375228	0	0.376853	3	FALSE	1943	615449	0.00314711	NA	NA	NA	NA	NA	NA	NA	NA	NA	NA	6895	77393	0.0818029	NA	NA	NA	NA	NA	NA	NA	NA	NA	23	4785	0.00478369	NA	NA	NA	NA	NA	NA	NA	NA	NA
223	Benign neoplasm of kidney and other urinary organs	neoplasms	-0.00615889	0.0326094	0.99386	0.932327	1.05945	0.850196	0	0.607951	5	FALSE	1119	607394	0.00183891	NA	NA	NA	NA	NA	NA	NA	NA	NA	NA	5424	82470	0.0617107	NA	NA	NA	NA	NA	NA	NA	NA	NA	8	6471	0.00123476	NA	NA	NA	NA	NA	NA	NA	NA	NA
224	Benign neoplasm of eye	neoplasms	-0.0134374	0.0120035	0.986653	0.963711	1.01014	0.262947	0	0.883436	6	FALSE	9360	693194	0.0133228	NA	NA	NA	NA	NA	NA	NA	NA	NA	NA	7179	84349	0.078435	NA	NA	NA	NA	NA	NA	NA	NA	NA	44	6680	0.00654372	0.0256475	0.0507463	1.02598	0.928845	1.13327	0.613273	0.278835	0.238972	FALSE
224.1	Benign neoplasm of eye, uveal	neoplasms	-0.0143494	0.0124284	0.985753	0.962031	1.01006	0.24827	0	0.770112	6	FALSE	8759	694164	0.0124608	NA	NA	NA	NA	NA	NA	NA	NA	NA	NA	7009	84769	0.0763691	NA	NA	NA	NA	NA	NA	NA	NA	NA	31	6709	0.00459941	0.0128127	0.0546674	1.0129	0.909979	1.12745	0.814694	0.20572	0.26184	FALSE
225	Benign neoplasm of brain and other parts of nervous system	neoplasms	0.000663809	0.0169708	1.00066	0.967927	1.03451	0.968799	0.275886	0.227803	6	FALSE	3912	703897	0.00552691	0.0362613	0.057586	1.03693	0.926256	1.16082	0.528898	0.118065	0.321785	3	FALSE	7034	84921	0.0764939	NA	NA	NA	NA	NA	NA	NA	NA	NA	29	6736	0.00428677	0.10445	0.0888931	1.1101	0.932602	1.32138	0.239992	0	0.70099	FALSE
225.1	Benign neoplasm of brain, cranial nerves, meninges	neoplasms	0.00249694	0.0175801	1.0025	0.968546	1.03764	0.887055	0.394688	0.142467	6	FALSE	3646	704155	0.00515117	0.0400291	0.0595144	1.04084	0.926245	1.16962	0.501205	0.0951891	0.331144	3	FALSE	7011	84964	0.0762272	NA	NA	NA	NA	NA	NA	NA	NA	NA	27	6738	0.00399113	0.0608067	0.0928478	1.06269	0.885882	1.27479	0.512528	0	0.548186	FALSE
225.2	Benign neoplasm of spinal cord, meninges	neoplasms	0.0301012	0.064127	1.03056	0.908841	1.16858	0.638783	0.445942	0.124735	5	FALSE	270	698486	0.000386401	NA	NA	NA	NA	NA	NA	NA	NA	NA	NA	6669	79262	0.0776088	NA	NA	NA	NA	NA	NA	NA	NA	NA	2	4842	0.000412882	NA	NA	NA	NA	NA	NA	NA	NA	NA
226	Benign neoplasm of thyroid glands	neoplasms	0.0261704	0.0327729	1.02652	0.962652	1.09462	0.424558	0.302713	0.219709	5	FALSE	1048	704690	0.00148497	NA	NA	NA	NA	NA	NA	NA	NA	NA	NA	6726	84980	0.0733431	NA	NA	NA	NA	NA	NA	NA	NA	NA	7	6743	0.00103704	NA	NA	NA	NA	NA	NA	NA	NA	NA
227	Benign neoplasm of other endocrine glands and related structures	neoplasms	0.0406747	0.0144579	1.04151	1.01241	1.07145	0.00490331	0.143171	0.322559	6	FALSE	5564	701476	0.00786943	0.0692845	0.0336017	1.07174	1.00343	1.1447	0.0392138	0	0.425442	4	FALSE	7725	83890	0.0843203	NA	NA	NA	NA	NA	NA	NA	NA	NA	42	6713	0.00621762	0.084353	0.059582	1.08801	0.968094	1.22279	0.15685	0	0.793034	FALSE
227.1	Benign neoplasm of adrenal gland	neoplasms	-0.00100873	0.0237019	0.998992	0.953645	1.04649	0.966053	0	0.425897	6	FALSE	2118	703644	0.00300101	0.0100669	0.0546	1.01012	0.907604	1.12421	0.853719	0.569937	0.12729	2	FALSE	7061	84597	0.0770364	NA	NA	NA	NA	NA	NA	NA	NA	NA	12	6735	0.00177857	-0.0763318	0.103797	0.926509	0.755957	1.13554	0.4621	0.214705	0.259129	FALSE
227.2	Benign neoplasm of parathyroid gland	neoplasms	0.0382121	0.0316057	1.03895	0.976546	1.10535	0.226653	0	0.657742	6	FALSE	1087	705314	0.00153879	0.199312	0.124123	1.22056	0.956988	1.55673	0.108326	0	0.957716	2	FALSE	6693	85175	0.0728545	NA	NA	NA	NA	NA	NA	NA	NA	NA	7	6748	0.00103627	NA	NA	NA	NA	NA	NA	NA	NA	NA
227.3	Benign neoplasm of pituitary gland and craniopharyngeal duct (pouch)	neoplasms	0.0852	0.0223743	1.08893	1.04221	1.13775	0.000140132	0.481401	0.0860585	6	FALSE	2317	704666	0.00327731	0.0806804	0.047699	1.08402	0.987274	1.19026	0.0907513	0.218895	0.279186	4	FALSE	7143	84811	0.0776801	NA	NA	NA	NA	NA	NA	NA	NA	NA	22	6734	0.00325636	0.197965	0.0772311	1.21892	1.0477	1.41812	0.0103688	0	0.688702	FALSE
228	Hemangioma and lymphangioma, any site	neoplasms	0.0164858	0.0117909	1.01662	0.993398	1.04039	0.162059	0	0.619138	6	FALSE	8628	690254	0.0123454	0.00909319	0.0594313	1.00913	0.898175	1.1338	0.878396	0	0.491492	4	FALSE	7006	84625	0.0764588	NA	NA	NA	NA	NA	NA	NA	NA	NA	41	6689	0.00609212	0.0608445	0.0715847	1.06273	0.923616	1.22281	0.395345	0.280194	0.23853	FALSE
228.1	Hemangioma of skin and subcutaneous tissue	neoplasms	0.0109154	0.0175201	1.01098	0.976849	1.04629	0.53327	0	0.576665	5	FALSE	4142	365501	0.0112054	NA	NA	NA	NA	NA	NA	NA	NA	NA	NA	6696	85300	0.0727858	NA	NA	NA	NA	NA	NA	NA	NA	NA	8	4808	0.00166113	0.0653329	0.11006	1.06751	0.86038	1.32452	0.552773	0.542706	0.1392	FALSE
229	Benign neoplasm of unspecified sites	neoplasms	0.0131179	0.0341842	1.0132	0.947544	1.08341	0.70117	0.354618	0.17072	6	FALSE	983	707619	0.00138724	-0.0528915	0.0933771	0.948483	0.789854	1.13897	0.571102	0	0.724597	2	FALSE	6822	84873	0.0743988	NA	NA	NA	NA	NA	NA	NA	NA	NA	7	6751	0.00103581	NA	NA	NA	NA	NA	NA	NA	NA	NA
229.1	Benign neoplasm of lymph nodes	neoplasms	-0.0559733	0.106128	0.945564	0.767988	1.1642	0.597907	0	0.404833	2	FALSE	120	618865	0.000193866	NA	NA	NA	NA	NA	NA	NA	NA	NA	NA	6703	63574	0.0953797	NA	NA	NA	NA	NA	NA	NA	NA	NA	0	0	0	NA	NA	NA	NA	NA	NA	NA	NA	NA
230	Kaposi's sarcoma	neoplasms	-0.0431243	0.109518	0.957792	0.772768	1.18712	0.693755	0.882352	0.00355159	2	FALSE	135	627887	0.000214961	NA	NA	NA	NA	NA	NA	NA	NA	NA	NA	6728	85512	0.0729402	NA	NA	NA	NA	NA	NA	NA	NA	NA	2	4842	0.000412882	NA	NA	NA	NA	NA	NA	NA	NA	NA
240	Simple and unspecified goiter	endocrine/metabolic	0.0299225	0.022344	1.03037	0.986225	1.0765	0.180513	0	0.974877	6	FALSE	2386	657270	0.00361704	0.0184766	0.0434126	1.01865	0.935559	1.10912	0.670396	0	0.391889	3	FALSE	6950	82733	0.0774952	NA	NA	NA	NA	NA	NA	NA	NA	NA	12	6630	0.00180668	0.0459938	0.13445	1.04707	0.804509	1.36276	0.732284	0	0.789525	FALSE
241	Nontoxic nodular goiter	endocrine/metabolic	0.0595421	0.00875017	1.06135	1.0433	1.07971	1.01e-11	0	0.63873	6	TRUE	16296	648543	0.0245112	0.0519316	0.020297	1.0533	1.01222	1.09605	0.01051	0.684602	0.0232061	4	FALSE	9498	80525	0.105506	-0.0549606	0.114679	0.946522	0.755989	1.18508	0.631758	0.698836	0.0684231	FALSE	132	6514	0.0198616	0.160913	0.0368741	1.17458	1.09269	1.26261	1.28e-05	0	0.702437	TRUE
241.1	Nontoxic uninodular goiter	endocrine/metabolic	0.0533942	0.0109915	1.05485	1.03236	1.07782	1.19e-06	0.143991	0.321993	6	TRUE	10465	650951	0.0158221	0.0365475	0.0249322	1.03722	0.987757	1.08917	0.142681	0.224552	0.275992	4	FALSE	8382	81369	0.0933917	NA	NA	NA	NA	NA	NA	NA	NA	NA	96	6535	0.0144775	0.159695	0.0427151	1.17315	1.07894	1.2756	0.000185042	0	0.687749	FALSE
241.2	Nontoxic multinodular goiter	endocrine/metabolic	0.0729434	0.0129437	1.07567	1.04872	1.10331	1.75e-08	0	0.856997	6	TRUE	7165	654332	0.0108315	0.0985287	0.0282639	1.10355	1.04408	1.1664	0.000490245	0.675743	0.0261223	4	FALSE	7886	82064	0.0876709	NA	NA	NA	NA	NA	NA	NA	NA	NA	37	6609	0.00556726	0.262729	0.0606366	1.30047	1.15475	1.46459	1.47e-05	0.258033	0.245668	TRUE
242	Thyrotoxicosis with or without goiter	endocrine/metabolic	0.0356267	0.011793	1.03627	1.01259	1.0605	0.00251932	0	0.441705	6	FALSE	8208	654162	0.0123919	0.0352822	0.0280954	1.03591	0.980411	1.09456	0.209188	0	0.737018	4	FALSE	7894	82132	0.0876858	0.144975	0.134307	1.15601	0.888465	1.50413	0.280393	0.486913	0.162696	FALSE	94	6555	0.0141375	0.0307586	0.0499109	1.03124	0.935135	1.13721	0.537716	0.869631	0.00561301	FALSE
242.1	Graves' disease	endocrine/metabolic	0.00904513	0.0204788	1.00909	0.969386	1.05041	0.658719	0	0.966721	6	FALSE	2695	658204	0.00407778	-0.00340656	0.043225	0.996599	0.915646	1.08471	0.937184	0	0.93914	4	FALSE	6939	83328	0.0768719	NA	NA	NA	NA	NA	NA	NA	NA	NA	39	6622	0.00585498	0.0747623	0.0740472	1.07763	0.932051	1.24594	0.312659	0.869106	0.00570955	FALSE
242.2	Toxic multinodular goiter	endocrine/metabolic	0.167856	0.0444809	1.18277	1.08402	1.29051	0.000160862	0.499773	0.0753641	6	FALSE	562	659426	0.000851531	0.190391	0.0890747	1.20972	1.01593	1.44048	0.0325628	0.484741	0.163585	2	FALSE	6449	83791	0.071465	NA	NA	NA	NA	NA	NA	NA	NA	NA	4	6654	0.000600781	NA	NA	NA	NA	NA	NA	NA	NA	NA
242.3	Exophthalmos	endocrine/metabolic	0.0259455	0.0489338	1.02629	0.932428	1.12959	0.595961	0	0.519221	4	FALSE	511	659029	0.000774782	-0.00569725	0.0683533	0.994319	0.869648	1.13686	0.933573	0.569562	0.127456	2	FALSE	6582	83435	0.0731195	NA	NA	NA	NA	NA	NA	NA	NA	NA	4	4827	0.000827986	NA	NA	NA	NA	NA	NA	NA	NA	NA
242.31	Thyrotoxic exophthalmos	endocrine/metabolic	-0.0335982	0.153315	0.96696	0.71599	1.3059	0.826537	0	0.697183	2	FALSE	77	321606	0.000239366	NA	NA	NA	NA	NA	NA	NA	NA	NA	NA	6302	78877	0.0739854	NA	NA	NA	NA	NA	NA	NA	NA	NA	0	0	0	NA	NA	NA	NA	NA	NA	NA	NA	NA
244	Hypothyroidism	endocrine/metabolic	0.0205465	0.00433503	1.02076	1.01212	1.02947	2.14e-06	0.239796	0.254031	6	TRUE	71354	618677	0.103407	0.0549807	0.0175995	1.05652	1.0207	1.0936	0.00178415	0	0.941598	4	FALSE	10600	79383	0.1178	0.116633	0.0759936	1.12371	0.968205	1.30418	0.124839	0.353917	0.213462	FALSE	311	6376	0.0465082	0.00354122	0.0211378	1.00355	0.962821	1.046	0.866953	0	0.660967	FALSE
244.1	Secondary hypothyroidism	endocrine/metabolic	0.0495088	0.012738	1.05075	1.02485	1.07732	0.000101613	0	0.838947	6	FALSE	6991	655213	0.0105572	0.0779623	0.0371058	1.08108	1.00525	1.16263	0.0356337	0	0.653824	4	FALSE	7178	83088	0.0795205	0.150583	0.169202	1.16251	0.834396	1.61965	0.373489	0	0.782071	FALSE	64	6614	0.00958371	0.120277	0.0561714	1.12781	1.01023	1.25907	0.0322544	0	0.50399	FALSE
244.2	Acquired hypothyroidism	endocrine/metabolic	0.0399426	0.0142051	1.04075	1.01217	1.07013	0.00492567	0.425075	0.121787	6	FALSE	6127	654399	0.00927594	0.0618421	0.0546426	1.06379	0.955753	1.18405	0.257737	0	0.787896	3	FALSE	6687	83335	0.0742818	NA	NA	NA	NA	NA	NA	NA	NA	NA	20	6617	0.00301341	-0.0345872	0.0571184	0.966004	0.863694	1.08043	0.544823	0	0.728745	FALSE
244.3	Iodine hypothyroidism	endocrine/metabolic	-0.097669	0.122989	0.906949	0.71268	1.15417	0.42712	0	0.768519	2	FALSE	86	316376	0.000271755	NA	NA	NA	NA	NA	NA	NA	NA	NA	NA	6292	78904	0.0738532	NA	NA	NA	NA	NA	NA	NA	NA	NA	3	4840	0.000619451	NA	NA	NA	NA	NA	NA	NA	NA	NA
244.4	Hypothyroidism NOS	endocrine/metabolic	0.0208018	0.00445474	1.02102	1.01214	1.02997	3.02e-06	0.522652	0.0628532	6	TRUE	67128	620590	0.0976098	0.0559591	0.0184401	1.05755	1.02001	1.09648	0.00240822	0	0.928601	4	FALSE	10211	79721	0.113541	0.110778	0.0790113	1.11715	0.956876	1.30426	0.1609	0.63059	0.0999075	FALSE	285	6390	0.0426966	-0.0102645	0.0219099	0.989788	0.948184	1.03322	0.639435	0	0.864808	FALSE
244.5	Congenital hypothyroidism	endocrine/metabolic	0.114726	0.0631113	1.12157	0.99107	1.26924	0.06909	0.355786	0.184066	5	FALSE	286	659732	0.000433322	NA	NA	NA	NA	NA	NA	NA	NA	NA	NA	6326	84013	0.0700251	NA	NA	NA	NA	NA	NA	NA	NA	NA	0	0	0	NA	NA	NA	NA	NA	NA	NA	NA	NA
245	Thyroiditis	endocrine/metabolic	0.0745203	0.0168452	1.07737	1.04238	1.11353	9.7e-06	0.458209	0.100284	6	TRUE	4128	656135	0.00625205	-0.0190995	0.0656442	0.981082	0.862638	1.11579	0.771086	0	0.683957	3	FALSE	6559	83453	0.0728681	NA	NA	NA	NA	NA	NA	NA	NA	NA	18	6631	0.00270717	0.231516	0.0730922	1.26051	1.09227	1.45466	0.00153783	0	0.718724	FALSE
245.1	Thyroiditis, acute and subacute	endocrine/metabolic	0.0442527	0.0732289	1.04525	0.905495	1.20657	0.54564	0.666741	0.0292641	4	FALSE	236	659573	0.000357679	NA	NA	NA	NA	NA	NA	NA	NA	NA	NA	6300	78847	0.0739897	NA	NA	NA	NA	NA	NA	NA	NA	NA	1	4837	0.000206697	NA	NA	NA	NA	NA	NA	NA	NA	NA
245.2	Chronic thyroiditis	endocrine/metabolic	0.0833708	0.0195048	1.08694	1.04618	1.1293	1.92e-05	0.0218448	0.402405	6	TRUE	3084	657995	0.0046651	-0.0573504	0.0909999	0.944263	0.790012	1.12863	0.528548	0	0.729759	3	FALSE	6422	83814	0.0711689	NA	NA	NA	NA	NA	NA	NA	NA	NA	13	6646	0.00195225	0.248219	0.0826807	1.28174	1.08999	1.50722	0.00268094	0	0.81667	FALSE
245.21	Chronic lymphocytic thyroiditis	endocrine/metabolic	0.08211	0.0198473	1.08558	1.04416	1.12864	3.52e-05	0	0.453326	6	FALSE	2977	658115	0.00450316	-0.0279496	0.0958765	0.972437	0.805845	1.17347	0.770656	0	0.728341	3	FALSE	6406	83857	0.0709704	NA	NA	NA	NA	NA	NA	NA	NA	NA	12	6647	0.00180207	0.253173	0.0831421	1.28811	1.09441	1.51608	0.00232626	0	0.900858	FALSE
246	Other disorders of thyroid	endocrine/metabolic	0.0229976	0.0147325	1.02326	0.99414	1.05324	0.118522	0	0.999933	6	FALSE	5511	654057	0.00835547	-0.000150405	0.0380011	0.99985	0.928086	1.07716	0.996842	0	0.42782	3	FALSE	7157	82189	0.0801043	NA	NA	NA	NA	NA	NA	NA	NA	NA	42	6574	0.00634825	0.0781562	0.0570436	1.08129	0.966913	1.2092	0.170652	0	0.754616	FALSE
246.2	Thyroid cyst	endocrine/metabolic	-0.0423414	0.0752762	0.958542	0.827058	1.11093	0.573789	0	0.706486	3	FALSE	237	348494	0.000679607	NA	NA	NA	NA	NA	NA	NA	NA	NA	NA	6318	78769	0.0742534	NA	NA	NA	NA	NA	NA	NA	NA	NA	2	4836	0.000413394	NA	NA	NA	NA	NA	NA	NA	NA	NA
246.7	Abnormal results of function study of thyroid	endocrine/metabolic	-0.0163657	0.0192254	0.983768	0.947388	1.02154	0.394629	0	0.895127	6	FALSE	3362	653638	0.0051172	0.0208048	0.0450656	1.02102	0.934707	1.11531	0.644329	0.425878	0.175206	3	FALSE	6908	82395	0.0773546	NA	NA	NA	NA	NA	NA	NA	NA	NA	41	6565	0.00620648	0.0286025	0.0748697	1.02902	0.888572	1.19166	0.702439	0	0.564445	FALSE
249	Secondary diabetes mellitus	endocrine/metabolic	0.0346298	0.0176743	1.03524	0.999989	1.07173	0.0500746	0	0.512602	5	FALSE	4063	343406	0.0116931	0.0118284	0.0327071	1.0119	0.949067	1.07889	0.717616	0.59938	0.0824032	3	FALSE	6515	79391	0.0758387	NA	NA	NA	NA	NA	NA	NA	NA	NA	50	4739	0.0104406	-0.00431751	0.0416459	0.995692	0.917647	1.08037	0.91743	0.506327	0.154664	FALSE
250	Diabetes mellitus	endocrine/metabolic	-0.0265152	0.00355944	0.973833	0.967063	0.980651	9.39e-14	0	0.498002	6	TRUE	128552	562100	0.186131	-0.0008152	0.00906611	0.999185	0.981587	1.0171	0.928353	0	0.392292	4	FALSE	32062	55979	0.364171	0.0658567	0.0400265	1.06807	0.987485	1.15524	0.0999023	0.742287	0.0488562	FALSE	1582	5027	0.239371	-0.00574047	0.0141982	0.994276	0.966989	1.02233	0.685986	0	0.365024	FALSE
250.1	Type 1 diabetes	endocrine/metabolic	-0.00472896	0.00912747	0.995282	0.977635	1.01325	0.604387	0.794196	0.000190533	6	FALSE	14407	634531	0.0222009	0.0386348	0.0206989	1.03939	0.998068	1.08243	0.0619697	0	0.986754	4	FALSE	8463	76427	0.0996937	NA	NA	NA	NA	NA	NA	NA	NA	NA	94	6380	0.0145196	0.00396215	0.0372925	1.00397	0.933205	1.0801	0.915388	0	0.587841	FALSE
250.11	Type 1 diabetes with ketoacidosis	endocrine/metabolic	-0.0352474	0.034018	0.965367	0.9031	1.03193	0.300137	0.466572	0.111768	5	FALSE	939	650441	0.00144155	-0.0154509	0.0844515	0.984668	0.834458	1.16192	0.854833	0	0.329741	2	FALSE	5505	81525	0.0632541	NA	NA	NA	NA	NA	NA	NA	NA	NA	2	6555	0.000305018	NA	NA	NA	NA	NA	NA	NA	NA	NA
250.12	Type 1 diabetes with renal manifestations	endocrine/metabolic	-0.0214185	0.0350857	0.978809	0.913762	1.04849	0.541555	0	0.715059	5	FALSE	956	649989	0.00146863	0.0368153	0.074145	1.0375	0.897173	1.19978	0.61952	0.524033	0.122336	3	FALSE	5537	81439	0.0636612	NA	NA	NA	NA	NA	NA	NA	NA	NA	6	4830	0.00124069	0.0549374	0.150913	1.05647	0.785962	1.42009	0.715833	0	0.470586	FALSE
250.13	Type 1 diabetes with ophthalmic manifestations	endocrine/metabolic	-0.0276574	0.0274481	0.972722	0.921774	1.02648	0.313634	0.767901	0.00174071	5	FALSE	1652	648415	0.00254128	0.0369626	0.0565924	1.03765	0.928712	1.15938	0.513667	0	0.381029	2	FALSE	5730	80852	0.06618	NA	NA	NA	NA	NA	NA	NA	NA	NA	20	4800	0.00414938	-0.0770986	0.102311	0.925799	0.757582	1.13137	0.451106	0	0.430402	FALSE
250.14	Type 1 diabetes with neurological manifestations	endocrine/metabolic	0.0868639	0.0227904	1.09075	1.0431	1.14057	0.00013817	0.456021	0.118358	5	FALSE	2380	647382	0.00366288	0.0493197	0.0529958	1.05056	0.946911	1.16555	0.352043	0	0.375747	3	FALSE	5764	80860	0.0665405	NA	NA	NA	NA	NA	NA	NA	NA	NA	8	4824	0.00165563	-0.0229116	0.0962894	0.977349	0.80926	1.18035	0.811924	0.194422	0.265212	FALSE
250.15	Diabetes type 1 with peripheral circulatory disorders	endocrine/metabolic	-0.0227504	0.0602394	0.977506	0.868648	1.10001	0.705678	0.18014	0.295313	3	FALSE	350	621362	0.000562962	NA	NA	NA	NA	NA	NA	NA	NA	NA	NA	5371	81685	0.0616959	NA	NA	NA	NA	NA	NA	NA	NA	NA	1	4844	0.000206398	NA	NA	NA	NA	NA	NA	NA	NA	NA
250.2	Type 2 diabetes	endocrine/metabolic	-0.027251	0.00365639	0.973117	0.966168	0.980116	9.12e-14	0.151217	0.316991	6	TRUE	120433	563650	0.17605	-0.00120119	0.00909505	0.9988	0.981153	1.01676	0.894928	0.0583252	0.363854	4	FALSE	31818	56327	0.360973	0.0665137	0.0400539	1.06878	0.988081	1.15606	0.0967927	0.78127	0.0325014	FALSE	1574	5041	0.237944	-0.00444621	0.0142214	0.995564	0.968197	1.0237	0.754553	0	0.426458	FALSE
250.21	Type 2 diabetes with ketoacidosis	endocrine/metabolic	-0.0802554	0.0432313	0.922881	0.847905	1.00449	0.0633939	0.415305	0.162461	4	FALSE	658	342852	0.00191552	-0.00458487	0.0604885	0.995426	0.88414	1.12072	0.93958	0	0.74827	2	FALSE	5681	81098	0.0654651	NA	NA	NA	NA	NA	NA	NA	NA	NA	6	4831	0.00124044	NA	NA	NA	NA	NA	NA	NA	NA	NA
250.22	Type 2 diabetes with renal manifestations	endocrine/metabolic	-0.0382861	0.00961526	0.962438	0.94447	0.980747	6.84e-05	0.646265	0.0147749	6	FALSE	14508	634598	0.0223507	-0.0212966	0.0179297	0.978929	0.945125	1.01394	0.234919	0	0.781006	3	FALSE	9626	75922	0.112522	NA	NA	NA	NA	NA	NA	NA	NA	NA	184	6297	0.0283907	-0.019472	0.028001	0.980716	0.928344	1.03604	0.486803	0	0.446215	FALSE
250.23	Type 2 diabetes with ophthalmic manifestations	endocrine/metabolic	-0.0408312	0.0089403	0.959991	0.943316	0.976961	4.95e-06	0.0259861	0.399818	6	TRUE	16379	630437	0.0253225	-0.0272888	0.0167991	0.97308	0.941563	1.00565	0.104286	0.608305	0.0536105	4	FALSE	10381	74583	0.122181	NA	NA	NA	NA	NA	NA	NA	NA	NA	270	6162	0.0419776	-0.0463582	0.0246652	0.9547	0.909645	1.00199	0.0601766	0.329339	0.222051	FALSE
250.24	Type 2 diabetes with neurological manifestations	endocrine/metabolic	0.0611094	0.0069619	1.06302	1.04861	1.07762	1.67e-18	0.399392	0.139215	6	TRUE	30106	616663	0.0465483	0.0515876	0.0144408	1.05294	1.02356	1.08317	0.0003538	0.285848	0.246532	3	FALSE	12479	72310	0.147177	NA	NA	NA	NA	NA	NA	NA	NA	NA	236	4503	0.0497995	0.0627057	0.0220887	1.06471	1.0196	1.11182	0.00452817	0.723739	0.0570969	FALSE
250.25	Diabetes type 2 with peripheral circulatory disorders	endocrine/metabolic	0.0133653	0.0154845	1.01346	0.98316	1.04468	0.388058	0.609637	0.0252399	6	FALSE	5396	643319	0.00831798	0.0242825	0.0311085	1.02458	0.963976	1.08899	0.435052	0	0.430482	3	FALSE	6658	79636	0.0771548	NA	NA	NA	NA	NA	NA	NA	NA	NA	23	4800	0.00476882	0.0670129	0.0422031	1.06931	0.984419	1.16152	0.112316	0	0.892745	FALSE
250.3	Insulin pump user	endocrine/metabolic	0.00677849	0.011072	1.0068	0.985188	1.02889	0.540394	0.597808	0.0413559	5	FALSE	10182	639913	0.0156623	0.00375124	0.0238736	1.00376	0.957873	1.05184	0.875143	0	0.69822	3	FALSE	7565	78415	0.0879856	NA	NA	NA	NA	NA	NA	NA	NA	NA	41	4761	0.00853811	0.00728429	0.0337103	1.00731	0.942908	1.07611	0.828921	0.645215	0.0931769	FALSE
250.4	Abnormal glucose	endocrine/metabolic	-0.0189674	0.00555707	0.981211	0.970582	0.991957	0.000642021	0.447357	0.107187	6	FALSE	47324	593867	0.0738064	0.00973343	0.0123109	1.00978	0.985708	1.03444	0.429156	0.0711097	0.357553	4	FALSE	15303	65718	0.188877	NA	NA	NA	NA	NA	NA	NA	NA	NA	622	5565	0.100533	0.0219405	0.0190124	1.02218	0.984794	1.06099	0.248496	0	0.805977	FALSE
250.41	Impaired fasting glucose	endocrine/metabolic	-0.00725691	0.00798287	0.992769	0.977357	1.00842	0.363319	0.340972	0.194014	5	FALSE	22064	621170	0.0343017	0.0152267	0.0175063	1.01534	0.981096	1.05079	0.384416	0	0.866097	3	FALSE	9841	74303	0.116954	NA	NA	NA	NA	NA	NA	NA	NA	NA	414	4184	0.0900391	0.0372789	0.024928	1.03798	0.988488	1.08996	0.134793	0.643947	0.093762	FALSE
250.42	Other abnormal glucose	endocrine/metabolic	-0.0255195	0.00720512	0.974803	0.961134	0.988667	0.00039732	0.434299	0.115678	6	FALSE	25786	615779	0.0401923	0.000120283	0.0155689	1.00012	0.970063	1.03111	0.993836	0.521453	0.0992327	4	FALSE	10997	70919	0.134247	NA	NA	NA	NA	NA	NA	NA	NA	NA	228	6061	0.0362538	0.015728	0.0257137	1.01585	0.965924	1.06836	0.540764	0	0.475611	FALSE
250.5	Glycosuria or Acetonuria	endocrine/metabolic	0.0534689	0.0622986	1.05492	0.933668	1.19193	0.390745	0	0.535874	5	FALSE	285	650715	0.000437788	NA	NA	NA	NA	NA	NA	NA	NA	NA	NA	5363	81670	0.0616203	NA	NA	NA	NA	NA	NA	NA	NA	NA	3	6548	0.000457945	NA	NA	NA	NA	NA	NA	NA	NA	NA
250.6	Polyneuropathy in diabetes	endocrine/metabolic	0.0780299	0.0109262	1.08116	1.05825	1.10456	9.23e-13	0.572071	0.0529804	5	TRUE	10859	637397	0.0167511	0.0833834	0.0248632	1.08696	1.03526	1.14124	0.000797441	0.599664	0.0822572	3	FALSE	7434	78379	0.0866302	NA	NA	NA	NA	NA	NA	NA	NA	NA	51	4736	0.0106539	0.0259281	0.0372326	1.02627	0.954043	1.10396	0.48619	0	0.362348	FALSE
250.7	Diabetic retinopathy	endocrine/metabolic	-0.03847	0.00971622	0.962261	0.944109	0.980761	7.52e-05	0.667895	0.0170242	5	FALSE	14511	346198	0.0402291	-0.0243175	0.0167053	0.975976	0.944538	1.00846	0.145482	0.664736	0.0506546	3	FALSE	11227	76265	0.12832	NA	NA	NA	NA	NA	NA	NA	NA	NA	263	4437	0.0559574	-0.0478503	0.0245156	0.953276	0.908555	1.0002	0.0509589	0	0.860279	FALSE
251	Other disorders of pancreatic internal secretion	endocrine/metabolic	0.0514204	0.0284568	1.05277	0.995656	1.11315	0.070768	0.398035	0.172996	4	FALSE	1395	691549	0.00201315	-0.107437	0.10125	0.898133	0.736473	1.09528	0.288639	0.0842384	0.296031	2	FALSE	6544	84275	0.0720554	NA	NA	NA	NA	NA	NA	NA	NA	NA	1	4843	0.000206441	NA	NA	NA	NA	NA	NA	NA	NA	NA
251.1	Hypoglycemia	endocrine/metabolic	-0.0305609	0.0140579	0.969901	0.943542	0.996997	0.0297107	0	0.796616	6	FALSE	5759	633711	0.0090059	-0.00377193	0.035133	0.996235	0.929944	1.06725	0.914502	0	0.485458	4	FALSE	6281	79117	0.0735497	NA	NA	NA	NA	NA	NA	NA	NA	NA	22	6483	0.00338201	0.0791097	0.0627706	1.08232	0.957032	1.22402	0.207562	0	0.906205	FALSE
252	Disorders of parathyroid gland	endocrine/metabolic	0.0289155	0.01334	1.02934	1.00277	1.05661	0.0301904	0	0.427262	6	FALSE	6540	688147	0.00941431	-0.000859818	0.0323643	0.999141	0.93773	1.06457	0.978805	0.152275	0.315754	4	FALSE	7638	82990	0.0842786	NA	NA	NA	NA	NA	NA	NA	NA	NA	45	6697	0.00667458	0.0419756	0.0556126	1.04287	0.935174	1.16297	0.450378	0.790405	0.0289413	FALSE
252.1	Hyperparathyroidism	endocrine/metabolic	0.0339003	0.0140537	1.03448	1.00638	1.06337	0.0158565	0.124257	0.335526	6	FALSE	5900	688673	0.00849443	-0.00266518	0.0336921	0.997338	0.933606	1.06542	0.93695	0.0787934	0.353729	4	FALSE	7545	83116	0.0832221	NA	NA	NA	NA	NA	NA	NA	NA	NA	40	6704	0.0059312	0.012322	0.0591657	1.0124	0.901549	1.13688	0.835024	0.828024	0.0158922	FALSE
252.2	Hypoparathyroidism	endocrine/metabolic	0.021531	0.0362472	1.02176	0.951693	1.09699	0.55251	0.122982	0.336394	6	FALSE	831	692382	0.00119877	0.0589102	0.150212	1.06068	0.790175	1.42379	0.694926	0	0.985169	2	FALSE	6516	84471	0.0716146	NA	NA	NA	NA	NA	NA	NA	NA	NA	4	4838	0.000826105	0.291929	0.182221	1.33901	0.936863	1.91377	0.109143	0	0.423637	FALSE
253	Disorders of the pituitary gland and its hypothalamic control	endocrine/metabolic	-0.0233539	0.013911	0.976917	0.950641	1.00392	0.0931896	0.844882	5.34e-06	6	FALSE	6085	686631	0.00878426	0.0126162	0.0378723	1.0127	0.940247	1.09073	0.73904	0	0.751659	4	FALSE	7315	83218	0.0807993	NA	NA	NA	NA	NA	NA	NA	NA	NA	53	6675	0.00787753	0.0912044	0.0562458	1.09549	0.981145	1.22317	0.104904	0.580753	0.122487	FALSE
253.1	Pituitary hyperfunction	endocrine/metabolic	0.0234833	0.0292172	1.02376	0.966783	1.0841	0.421543	0.0269872	0.399191	6	FALSE	1343	691999	0.001937	0.10138	0.0699473	1.1067	0.964916	1.26931	0.147234	0.56131	0.102334	3	FALSE	6699	84240	0.0736648	NA	NA	NA	NA	NA	NA	NA	NA	NA	15	4823	0.00310045	0.189194	0.106827	1.20828	0.98002	1.48969	0.0765545	0	0.888709	FALSE
253.11	Acromegaly and gigantism	endocrine/metabolic	0.0146116	0.0656961	1.01472	0.892124	1.15416	0.823994	0.134736	0.325048	4	FALSE	259	653974	0.000395883	NA	NA	NA	NA	NA	NA	NA	NA	NA	NA	6460	84589	0.0709508	NA	NA	NA	NA	NA	NA	NA	NA	NA	1	4844	0.000206398	NA	NA	NA	NA	NA	NA	NA	NA	NA
253.2	Pituitary hypofunction	endocrine/metabolic	-0.0287185	0.0289067	0.97169	0.918168	1.02833	0.320472	0	0.931763	6	FALSE	1353	691954	0.00195152	0.0483146	0.098893	1.0495	0.86458	1.27397	0.625157	0	0.473671	2	FALSE	6610	84392	0.0726358	NA	NA	NA	NA	NA	NA	NA	NA	NA	4	6749	0.000592329	-0.00562732	0.122837	0.994388	0.781623	1.26507	0.963461	0	0.684876	FALSE
253.3	Diabetes insipidus	endocrine/metabolic	-0.0258762	0.0480021	0.974456	0.886957	1.07059	0.589843	0.0398445	0.384007	5	FALSE	495	692417	0.000714376	NA	NA	NA	NA	NA	NA	NA	NA	NA	NA	6505	84455	0.071515	NA	NA	NA	NA	NA	NA	NA	NA	NA	1	4839	0.000206612	NA	NA	NA	NA	NA	NA	NA	NA	NA
253.4	Anterior pituitary disorders	endocrine/metabolic	0.010151	0.0275127	1.0102	0.957171	1.06617	0.712161	0	0.749685	4	FALSE	1661	326719	0.00505816	-0.0517516	0.0785111	0.949565	0.814134	1.10752	0.509791	0.76189	0.0404302	2	FALSE	6672	84119	0.0734875	NA	NA	NA	NA	NA	NA	NA	NA	NA	17	4820	0.00351458	-0.0115523	0.100954	0.988514	0.811056	1.2048	0.908896	0.654844	0.0887312	FALSE
253.5	Pituitary dwarfism	endocrine/metabolic	-0.379385	0.0636188	0.684282	0.604064	0.775153	2.47e-09	0.965023	8.94e-08	2	TRUE	261	322251	0.000809272	NA	NA	NA	NA	NA	NA	NA	NA	NA	NA	6456	79060	0.0754946	NA	NA	NA	NA	NA	NA	NA	NA	NA	0	0	0	NA	NA	NA	NA	NA	NA	NA	NA	NA
253.7	Other disorders of neurohypophysis	endocrine/metabolic	-0.0199367	0.0338341	0.980261	0.917364	1.04747	0.555694	0	0.417137	5	FALSE	971	691949	0.00140132	NA	NA	NA	NA	NA	NA	NA	NA	NA	NA	6470	84511	0.0711137	NA	NA	NA	NA	NA	NA	NA	NA	NA	8	6744	0.00118483	NA	NA	NA	NA	NA	NA	NA	NA	NA
254	Diseases of thymus gland	endocrine/metabolic	-0.0482656	0.127352	0.952881	0.742397	1.22304	0.704693	0.533972	0.142961	2	FALSE	89	613551	0.000145036	NA	NA	NA	NA	NA	NA	NA	NA	NA	NA	6458	84546	0.0709639	NA	NA	NA	NA	NA	NA	NA	NA	NA	0	0	0	NA	NA	NA	NA	NA	NA	NA	NA	NA
255	Disorders of adrenal glands	endocrine/metabolic	0.0136885	0.0143742	1.01378	0.98562	1.04275	0.340949	0.405746	0.134852	6	FALSE	5614	686758	0.00810836	0.0307523	0.0344911	1.03123	0.963822	1.10335	0.372608	0	0.778714	4	FALSE	7484	82917	0.0827867	NA	NA	NA	NA	NA	NA	NA	NA	NA	21	6710	0.00311989	0.0275081	0.0640318	1.02789	0.906656	1.16533	0.667487	0.783378	0.0316689	FALSE
255.1	Adrenal hyperfunction	endocrine/metabolic	-0.0508402	0.0310761	0.950431	0.894269	1.01012	0.101841	0	0.599958	6	FALSE	1171	691844	0.00168972	0.00361618	0.0579102	1.00362	0.895936	1.12425	0.950209	0	0.735489	3	FALSE	6824	84108	0.0750451	NA	NA	NA	NA	NA	NA	NA	NA	NA	5	6747	0.000740521	0.0815985	0.124671	1.08502	0.849802	1.38535	0.512783	0	0.984031	FALSE
255.11	Cushing's syndrome	endocrine/metabolic	-0.0459733	0.0460289	0.955067	0.872678	1.04523	0.317896	0	0.616001	5	FALSE	520	653690	0.000794852	NA	NA	NA	NA	NA	NA	NA	NA	NA	NA	6477	84529	0.0711711	NA	NA	NA	NA	NA	NA	NA	NA	NA	1	1911	0.000523013	NA	NA	NA	NA	NA	NA	NA	NA	NA
255.12	Hyperaldosteronism	endocrine/metabolic	-0.0100537	0.0478518	0.989997	0.901368	1.08734	0.83359	0	0.494088	6	FALSE	515	692440	0.000743194	0.00822682	0.0628502	1.00826	0.891404	1.14044	0.895858	0.343502	0.218006	3	FALSE	6766	84212	0.0743696	NA	NA	NA	NA	NA	NA	NA	NA	NA	4	6748	0.000592417	0.00102438	0.152456	1.00102	0.742461	1.34963	0.994639	0	0.552862	FALSE
255.2	Adrenal hypofunction	endocrine/metabolic	-0.00912968	0.0219179	0.990912	0.949245	1.03441	0.677014	0.460672	0.0987383	6	FALSE	2342	690576	0.00337991	-0.0165358	0.0661361	0.9836	0.864019	1.11973	0.802566	0	0.703322	3	FALSE	6711	84167	0.0738463	NA	NA	NA	NA	NA	NA	NA	NA	NA	7	4834	0.00144598	0.00445175	0.107596	1.00446	0.813481	1.24028	0.966997	0.329553	0.221977	FALSE
255.21	Glucocorticoid deficiency	endocrine/metabolic	-0.00584201	0.0232459	0.994175	0.949896	1.04052	0.801571	0.487895	0.082217	6	FALSE	2074	690931	0.00299276	-0.023245	0.0712156	0.977023	0.84974	1.12337	0.744119	0	0.66668	3	FALSE	6673	84244	0.0733966	NA	NA	NA	NA	NA	NA	NA	NA	NA	7	4834	0.00144598	0.0522467	0.11188	1.05364	0.846171	1.31197	0.640508	0	0.386113	FALSE
255.3	Adrenogenital disorders	endocrine/metabolic	-0.22796	0.127567	0.796156	0.62003	1.02231	0.0739393	0	0.925467	2	FALSE	85	620661	0.000136932	NA	NA	NA	NA	NA	NA	NA	NA	NA	NA	6448	84579	0.0708361	NA	NA	NA	NA	NA	NA	NA	NA	NA	0	0	0	NA	NA	NA	NA	NA	NA	NA	NA	NA
256	Ovarian dysfunction	endocrine/metabolic	-0.0555356	0.0218278	0.945978	0.906361	0.987327	0.0109509	0.348111	0.175384	6	FALSE	2388	660967	0.00359988	-0.042228	0.0571488	0.958651	0.857068	1.07227	0.459959	0.279791	0.249453	3	FALSE	6807	84119	0.0748631	NA	NA	NA	NA	NA	NA	NA	NA	NA	18	6735	0.00266548	-0.0809475	0.0750285	0.922242	0.796124	1.06834	0.280637	0	0.821361	FALSE
256.4	Polycystic ovaries	endocrine/metabolic	-0.0291303	0.0230979	0.97129	0.928299	1.01627	0.207249	0	0.69674	6	FALSE	2139	661518	0.00322305	-0.0495676	0.0593234	0.951641	0.847182	1.06898	0.403409	0	0.475017	3	FALSE	6782	84202	0.0745406	NA	NA	NA	NA	NA	NA	NA	NA	NA	17	6739	0.00251628	-0.0622643	0.076492	0.939635	0.808814	1.09161	0.415647	0	0.98727	FALSE
257	Testicular dysfunction	endocrine/metabolic	0.0245164	0.00999588	1.02482	1.00494	1.0451	0.0141809	0	0.92657	6	FALSE	13386	634446	0.0206628	0.00959802	0.0251712	1.00964	0.961042	1.0607	0.702974	0	0.489117	3	FALSE	8525	81482	0.0947149	NA	NA	NA	NA	NA	NA	NA	NA	NA	102	6601	0.0152171	0.0766553	0.0347274	1.07967	1.00863	1.15572	0.0272902	0	0.333287	FALSE
257.1	Testicular hypofunction	endocrine/metabolic	0.0214252	0.0101631	1.02166	1.00151	1.04221	0.0350193	0	0.906499	6	FALSE	12917	635648	0.0199163	0.0135734	0.0258687	1.01367	0.963553	1.06639	0.599788	0	0.484974	3	FALSE	8407	81878	0.0931162	NA	NA	NA	NA	NA	NA	NA	NA	NA	94	6615	0.014011	0.0655219	0.0355637	1.06772	0.995827	1.14479	0.0654189	0	0.379635	FALSE
258	Iatrogenic endocrine disorders	endocrine/metabolic	-0.067831	0.0526031	0.934418	0.84288	1.0359	0.197229	0	0.569309	5	FALSE	402	692632	0.000580058	NA	NA	NA	NA	NA	NA	NA	NA	NA	NA	6479	84531	0.07119	NA	NA	NA	NA	NA	NA	NA	NA	NA	2	4843	0.000412797	NA	NA	NA	NA	NA	NA	NA	NA	NA
258.1	Postablative ovarian failure	endocrine/metabolic	-0.166559	0.133688	0.846573	0.651432	1.10017	0.212809	0	0.451389	2	FALSE	106	662530	0.000159967	NA	NA	NA	NA	NA	NA	NA	NA	NA	NA	6445	84586	0.0708001	NA	NA	NA	NA	NA	NA	NA	NA	NA	0	0	0	NA	NA	NA	NA	NA	NA	NA	NA	NA
259	Other endocrine disorders	endocrine/metabolic	-0.0173197	0.0255392	0.982829	0.934844	1.03328	0.497668	0.22859	0.262131	6	FALSE	1742	689835	0.00251888	-0.0623682	0.0785725	0.939537	0.805439	1.09596	0.427332	0	0.867355	3	FALSE	6636	83960	0.0732483	NA	NA	NA	NA	NA	NA	NA	NA	NA	5	4815	0.00103734	0.158389	0.132993	1.17162	0.902783	1.52052	0.233671	0	0.622686	FALSE
259.1	Nonspecific abnormal results of other endocrine function study	endocrine/metabolic	-0.00560481	0.0585989	0.994411	0.886516	1.11544	0.923801	0	0.457583	4	FALSE	312	646109	0.000482658	NA	NA	NA	NA	NA	NA	NA	NA	NA	NA	6474	84425	0.0712219	NA	NA	NA	NA	NA	NA	NA	NA	NA	1	4837	0.000206697	NA	NA	NA	NA	NA	NA	NA	NA	NA
259.2	Carcinoid syndrome	endocrine/metabolic	-0.00380294	0.0623433	0.996204	0.881621	1.12568	0.951359	0	0.740613	5	FALSE	291	653832	0.00044487	NA	NA	NA	NA	NA	NA	NA	NA	NA	NA	6479	84538	0.0711845	NA	NA	NA	NA	NA	NA	NA	NA	NA	0	0	0	NA	NA	NA	NA	NA	NA	NA	NA	NA
259.3	Delay in sexual development and puberty NEC	endocrine/metabolic	-0.0388929	0.0462605	0.961854	0.87848	1.05314	0.400496	0	0.635309	2	FALSE	598	612836	0.00097484	NA	NA	NA	NA	NA	NA	NA	NA	NA	NA	6537	84450	0.0718454	NA	NA	NA	NA	NA	NA	NA	NA	NA	5	4834	0.00103327	NA	NA	NA	NA	NA	NA	NA	NA	NA
259.4	Precocious sexual development and puberty NEC	endocrine/metabolic	-0.107769	0.0922586	0.897835	0.749318	1.07579	0.242759	0	0.945048	2	FALSE	125	334895	0.000373112	NA	NA	NA	NA	NA	NA	NA	NA	NA	NA	6496	27448	0.191374	NA	NA	NA	NA	NA	NA	NA	NA	NA	0	0	0	NA	NA	NA	NA	NA	NA	NA	NA	NA
260	Protein-calorie malnutrition	endocrine/metabolic	-0.0111247	0.0098242	0.988937	0.970077	1.00816	0.257475	0	0.5357	6	FALSE	12713	660266	0.0188906	-0.0178523	0.0233819	0.982306	0.938305	1.02837	0.445159	0	0.512819	3	FALSE	8754	78625	0.100184	NA	NA	NA	NA	NA	NA	NA	NA	NA	52	6653	0.00775541	0.129858	0.0507968	1.13867	1.03076	1.25787	0.0105758	0.44969	0.177652	FALSE
260.1	Cachexia	endocrine/metabolic	0.0161492	0.0387034	1.01628	0.942039	1.09637	0.676492	0.0737644	0.369238	6	FALSE	763	674871	0.00112931	0.128665	0.078603	1.13731	0.974926	1.32674	0.101651	0	0.826082	3	FALSE	6619	82318	0.0744235	NA	NA	NA	NA	NA	NA	NA	NA	NA	2	4833	0.00041365	0.161569	0.161157	1.17535	0.857021	1.61193	0.316076	0	0.94882	FALSE
260.2	severe protein-calorie malnutrition	endocrine/metabolic	-0.00985724	0.0210778	0.990191	0.950118	1.03195	0.640028	0.138837	0.325546	6	FALSE	2541	672713	0.00376303	-0.050647	0.0511019	0.950614	0.860015	1.05076	0.321638	0.518488	0.125332	3	FALSE	6881	81896	0.0775088	NA	NA	NA	NA	NA	NA	NA	NA	NA	1	4841	0.000206526	0.178701	0.121714	1.19566	0.941903	1.51779	0.142047	0	0.612547	FALSE
260.22	Nutritional marasmus	endocrine/metabolic	0.0214376	0.0459378	1.02167	0.933701	1.11792	0.64074	0	0.977604	4	FALSE	523	670406	0.000779516	NA	NA	NA	NA	NA	NA	NA	NA	NA	NA	6466	78948	0.0757019	NA	NA	NA	NA	NA	NA	NA	NA	NA	0	0	0	NA	NA	NA	NA	NA	NA	NA	NA	NA
260.3	Adult failure to thrive	endocrine/metabolic	-0.00858755	0.0225062	0.991449	0.948666	1.03616	0.702785	0	0.854071	5	FALSE	2358	349274	0.00670587	0.0610969	0.0510592	1.063	0.961772	1.17489	0.231467	0	0.485298	3	FALSE	6892	81925	0.0775978	NA	NA	NA	NA	NA	NA	NA	NA	NA	9	4822	0.00186297	0.298947	0.107424	1.34844	1.09243	1.66445	0.005388	0	0.385196	FALSE
260.6	Anorexia	endocrine/metabolic	0.0179384	0.016641	1.0181	0.98543	1.05185	0.281049	0.220213	0.268167	6	FALSE	3936	671454	0.00582774	0.059959	0.0491688	1.06179	0.964245	1.16921	0.222672	0.410834	0.165187	4	FALSE	6934	81473	0.0784327	NA	NA	NA	NA	NA	NA	NA	NA	NA	10	6715	0.00148699	-0.0941929	0.0872545	0.910107	0.767046	1.07985	0.280356	0	0.514559	FALSE
260.7	Polyphagia	endocrine/metabolic	-0.0508686	0.112889	0.950404	0.761757	1.18577	0.652274	0	0.59166	2	FALSE	117	646559	0.000180925	NA	NA	NA	NA	NA	NA	NA	NA	NA	NA	6434	67228	0.0873449	NA	NA	NA	NA	NA	NA	NA	NA	NA	0	0	0	NA	NA	NA	NA	NA	NA	NA	NA	NA
261	Vitamin deficiency	endocrine/metabolic	-0.00478863	0.00488502	0.995223	0.98574	1.0048	0.326953	0.417392	0.126939	6	FALSE	62273	610193	0.0926039	0.0108959	0.0099609	1.01096	0.99141	1.03089	0.274013	0.647285	0.0366427	4	FALSE	24009	60444	0.284288	0.0190725	0.0473422	1.01926	0.928935	1.11836	0.687047	0	0.687383	FALSE	821	5536	0.129149	-0.0240321	0.0145794	0.976254	0.948753	1.00455	0.0992773	0	0.609127	FALSE
261.1	Vitamin A deficiency	endocrine/metabolic	NA	NA	NA	NA	NA	NA	NA	NA	NA	NA	102	617349	0.000165195	NA	NA	NA	NA	NA	NA	NA	NA	NA	NA	6456	82776	0.0723507	NA	NA	NA	NA	NA	NA	NA	NA	NA	0	0	0	NA	NA	NA	NA	NA	NA	NA	NA	NA
261.2	Vitamin B-complex deficiencies	endocrine/metabolic	0.0190315	0.00945882	1.01921	1.00049	1.03829	0.0442157	0.578632	0.0366691	6	FALSE	13946	660760	0.0206697	0.0180825	0.0241827	1.01825	0.971111	1.06767	0.454614	0	0.71862	4	FALSE	8620	79641	0.0976649	NA	NA	NA	NA	NA	NA	NA	NA	NA	58	4741	0.0120859	-0.0107968	0.0335269	0.989261	0.926345	1.05645	0.747426	0	0.344709	FALSE
261.4	Vitamin D deficiency	endocrine/metabolic	-0.00834225	0.00536917	0.991692	0.981311	1.00218	0.120248	0.45234	0.103999	6	FALSE	50303	620423	0.0749978	0.0108688	0.0103099	1.01093	0.990705	1.03156	0.291789	0.675469	0.0262153	4	FALSE	22208	62424	0.262407	0.0288174	0.0489215	1.02924	0.935133	1.13281	0.555826	0	0.709109	FALSE	758	5614	0.118958	-0.0280134	0.0152062	0.972375	0.943823	1.00179	0.065441	0	0.419711	FALSE
261.41	Rickets or osteomalacia	endocrine/metabolic	-0.0510947	0.0600258	0.950189	0.844726	1.06882	0.394651	0.476822	0.125283	4	FALSE	343	646099	0.000530597	-0.110931	0.0984085	0.895001	0.738003	1.0854	0.259638	0	0.406764	2	FALSE	6563	82612	0.0735969	NA	NA	NA	NA	NA	NA	NA	NA	NA	5	4839	0.0010322	NA	NA	NA	NA	NA	NA	NA	NA	NA
262	Mineral deficiency NEC	endocrine/metabolic	-0.0151135	0.0226254	0.985	0.942275	1.02966	0.504142	0.147457	0.319597	6	FALSE	2259	673620	0.00334231	-0.0780222	0.0554782	0.924944	0.829645	1.03119	0.159618	0	0.536073	3	FALSE	6843	81997	0.0770261	NA	NA	NA	NA	NA	NA	NA	NA	NA	12	6719	0.0017828	0.0108491	0.0653202	1.01091	0.889429	1.14898	0.868085	0	0.945503	FALSE
263	Other nutritional deficiency	endocrine/metabolic	-0.0124372	0.0258644	0.98764	0.938821	1.039	0.630616	0.253841	0.243845	6	FALSE	1720	673699	0.00254657	-0.0693233	0.0537088	0.933025	0.839801	1.0366	0.196799	0	0.60281	3	FALSE	6852	81700	0.0773783	NA	NA	NA	NA	NA	NA	NA	NA	NA	4	4821	0.000829016	-0.118039	0.117203	0.888661	0.706273	1.11815	0.31387	0.735188	0.0519845	FALSE
264	Lack of normal physiological development	endocrine/metabolic	-0.223801	0.0249859	0.799474	0.761266	0.8396	3.33e-19	0.111942	0.342049	5	TRUE	2287	350270	0.00648689	-0.132737	0.0569943	0.875695	0.78314	0.979189	0.0198611	0	0.948088	2	FALSE	6848	82168	0.07693	NA	NA	NA	NA	NA	NA	NA	NA	NA	0	0	0	NA	NA	NA	NA	NA	NA	NA	NA	NA
264.1	Short stature	endocrine/metabolic	-0.560815	0.042647	0.570744	0.524977	0.620501	1.7e-39	0.730706	0.024394	3	TRUE	618	106160	0.00578771	NA	NA	NA	NA	NA	NA	NA	NA	NA	NA	6489	25686	0.201678	NA	NA	NA	NA	NA	NA	NA	NA	NA	0	0	0	NA	NA	NA	NA	NA	NA	NA	NA	NA
264.2	Failure to thrive (childhood)	endocrine/metabolic	-0.176415	0.0358154	0.83827	0.781444	0.899228	8.41e-07	0	0.449181	4	TRUE	982	351840	0.00278327	NA	NA	NA	NA	NA	NA	NA	NA	NA	NA	6650	82494	0.0745984	NA	NA	NA	NA	NA	NA	NA	NA	NA	0	0	0	NA	NA	NA	NA	NA	NA	NA	NA	NA
264.3	Delayed milestones	endocrine/metabolic	NA	NA	NA	NA	NA	NA	NA	NA	NA	NA	623	70949	0.00870452	NA	NA	NA	NA	NA	NA	NA	NA	NA	NA	6585	21753	0.232373	NA	NA	NA	NA	NA	NA	NA	NA	NA	0	0	0	NA	NA	NA	NA	NA	NA	NA	NA	NA
264.9	Lack of normal physiological development, unspecified	endocrine/metabolic	-0.01747	0.0402392	0.982682	0.908158	1.06332	0.664177	0	0.835584	3	FALSE	770	129613	0.00590568	NA	NA	NA	NA	NA	NA	NA	NA	NA	NA	6554	25564	0.20406	NA	NA	NA	NA	NA	NA	NA	NA	NA	0	0	0	NA	NA	NA	NA	NA	NA	NA	NA	NA
269	Proteinuria	endocrine/metabolic	-0.0135848	0.0125716	0.986507	0.962497	1.01112	0.27988	0.218013	0.269749	6	FALSE	7801	693088	0.0111302	-0.0228749	0.022122	0.977385	0.935913	1.02069	0.30112	0	0.967513	4	FALSE	9206	80804	0.102278	NA	NA	NA	NA	NA	NA	NA	NA	NA	114	6588	0.0170098	-0.00332343	0.0329371	0.996682	0.934374	1.06315	0.919628	0.501451	0.156697	FALSE
270	Disorders of protein plasma/amino-acid transport and metabolism	endocrine/metabolic	0.075105	0.0130611	1.078	1.05075	1.10595	8.91e-09	0	0.4504	6	TRUE	7088	694450	0.0101035	0.0421988	0.0297198	1.0431	0.984077	1.10567	0.15564	0	0.48069	4	FALSE	8067	82311	0.0892584	NA	NA	NA	NA	NA	NA	NA	NA	NA	56	6639	0.00836445	0.126501	0.0537144	1.13485	1.02145	1.26084	0.0185195	0.756182	0.0428471	FALSE
270.1	Disturbances of amino-acid transport	endocrine/metabolic	-0.00598986	0.0453337	0.994028	0.909516	1.08639	0.894883	0	0.901325	6	FALSE	550	702517	0.000782287	NA	NA	NA	NA	NA	NA	NA	NA	NA	NA	6643	84831	0.0726217	NA	NA	NA	NA	NA	NA	NA	NA	NA	0	0	0	NA	NA	NA	NA	NA	NA	NA	NA	NA
270.11	Disturbances of sulphur-bearing amino-acid metabolism	endocrine/metabolic	0.0380249	0.0563506	1.03876	0.93014	1.16006	0.499808	0	0.395723	4	FALSE	399	702738	0.000567457	NA	NA	NA	NA	NA	NA	NA	NA	NA	NA	6628	84865	0.0724427	NA	NA	NA	NA	NA	NA	NA	NA	NA	0	0	0	NA	NA	NA	NA	NA	NA	NA	NA	NA
270.2	Disorders of amino-acid metabolism	endocrine/metabolic	0.00695342	0.0328287	1.00698	0.944226	1.0739	0.832256	0	0.439158	4	FALSE	1212	699774	0.00172899	NA	NA	NA	NA	NA	NA	NA	NA	NA	NA	6873	78458	0.0805452	NA	NA	NA	NA	NA	NA	NA	NA	NA	30	4755	0.00626959	NA	NA	NA	NA	NA	NA	NA	NA	NA
270.21	Disorders of urea cycle metabolism	endocrine/metabolic	-0.00345508	0.079917	0.996551	0.852067	1.16553	0.965516	0	0.496349	3	FALSE	197	659891	0.000298445	NA	NA	NA	NA	NA	NA	NA	NA	NA	NA	6639	79132	0.0774038	NA	NA	NA	NA	NA	NA	NA	NA	NA	2	4841	0.000412967	NA	NA	NA	NA	NA	NA	NA	NA	NA
270.3	Disorders of plasma protein metabolism	endocrine/metabolic	0.094697	0.0149678	1.09933	1.06754	1.13205	2.5e-10	0	0.730211	6	TRUE	5321	698010	0.00756543	0.0169723	0.0334088	1.01712	0.95265	1.08595	0.611441	0	0.404788	4	FALSE	7755	83146	0.0853126	NA	NA	NA	NA	NA	NA	NA	NA	NA	25	6729	0.00370151	0.202742	0.0707275	1.22476	1.06622	1.40687	0.00415002	0.234886	0.25294	FALSE
270.31	Polyclonal hypergammaglobulinemia	endocrine/metabolic	0.142025	0.0733687	1.1526	0.998226	1.33086	0.0528965	0	0.668949	3	FALSE	221	661087	0.000334186	NA	NA	NA	NA	NA	NA	NA	NA	NA	NA	6649	84803	0.0727048	NA	NA	NA	NA	NA	NA	NA	NA	NA	2	4841	0.000412967	NA	NA	NA	NA	NA	NA	NA	NA	NA
270.32	Paraproteinemia	endocrine/metabolic	0.102077	0.0178556	1.10747	1.06938	1.14691	1.09e-08	0	0.860314	6	TRUE	3712	700325	0.00527245	0.0172398	0.037174	1.01739	0.945899	1.09428	0.642819	0.0240338	0.380374	4	FALSE	7541	83834	0.082528	NA	NA	NA	NA	NA	NA	NA	NA	NA	22	6745	0.00325107	0.227485	0.0810681	1.25544	1.071	1.47164	0.00501458	0	0.454334	FALSE
270.33	Amyloidosis	endocrine/metabolic	-0.0265958	0.0367504	0.973755	0.906082	1.04648	0.469258	0	0.892712	6	FALSE	824	702613	0.00117139	NA	NA	NA	NA	NA	NA	NA	NA	NA	NA	6702	84780	0.0732603	NA	NA	NA	NA	NA	NA	NA	NA	NA	7	6763	0.00103397	NA	NA	NA	NA	NA	NA	NA	NA	NA
270.34	Alpha-1-antitrypsin deficiency	endocrine/metabolic	0.120438	0.0704853	1.12799	0.982445	1.2951	0.0875068	0	0.871627	3	FALSE	232	331582	0.000699187	NA	NA	NA	NA	NA	NA	NA	NA	NA	NA	6607	63668	0.0940164	NA	NA	NA	NA	NA	NA	NA	NA	NA	0	0	0	NA	NA	NA	NA	NA	NA	NA	NA	NA
270.35	Macroglobulinemia	endocrine/metabolic	0.184989	0.0644103	1.2032	1.06051	1.3651	0.00407838	0.0436319	0.351473	3	FALSE	300	661015	0.000453642	NA	NA	NA	NA	NA	NA	NA	NA	NA	NA	6614	63658	0.09412	NA	NA	NA	NA	NA	NA	NA	NA	NA	2	4843	0.000412797	NA	NA	NA	NA	NA	NA	NA	NA	NA
270.38	Other specified disorders of plasma protein metabolism	endocrine/metabolic	0.0558756	0.040334	1.05747	0.977089	1.14446	0.165954	0.309122	0.215411	5	FALSE	727	371864	0.0019512	0.0241088	0.0852995	1.0244	0.866689	1.21081	0.777455	0	0.968817	3	FALSE	6768	84310	0.0743099	NA	NA	NA	NA	NA	NA	NA	NA	NA	0	0	0	0.152719	0.158881	1.165	0.853268	1.59061	0.336442	0.3991	0.197041	FALSE
271	Disorders of carbohydrate transport and metabolism	endocrine/metabolic	-0.0147128	0.0114994	0.985395	0.963434	1.00786	0.200742	0.285377	0.220886	6	FALSE	9641	693841	0.0137047	0.00807465	0.0212594	1.00811	0.966965	1.051	0.704082	0	0.86247	2	FALSE	9615	80093	0.107181	NA	NA	NA	NA	NA	NA	NA	NA	NA	140	6479	0.0211512	-0.0184196	0.0269834	0.981749	0.931177	1.03507	0.494843	0	0.589408	FALSE
271.3	Intestinal disaccharidase deficiencies and disaccharide malabsorption	endocrine/metabolic	-0.0172022	0.0116889	0.982945	0.960682	1.00572	0.141109	0.453186	0.103461	6	FALSE	9332	694321	0.0132622	0.00281255	0.0214593	1.00282	0.961513	1.04589	0.895724	0	0.75411	2	FALSE	9547	80251	0.106316	NA	NA	NA	NA	NA	NA	NA	NA	NA	138	6482	0.0208459	-0.0188442	0.0270927	0.981332	0.930582	1.03485	0.486715	0	0.614505	FALSE
271.9	Other disorders of carbohydrate transport and metabolism	endocrine/metabolic	0.0596633	0.0623307	1.06148	0.939411	1.19941	0.338463	0	0.638848	4	FALSE	317	664346	0.000476933	NA	NA	NA	NA	NA	NA	NA	NA	NA	NA	6736	84174	0.0740953	NA	NA	NA	NA	NA	NA	NA	NA	NA	2	4840	0.000413052	NA	NA	NA	NA	NA	NA	NA	NA	NA
272	Disorders of lipoid metabolism	endocrine/metabolic	-0.0657126	0.00332376	0.9364	0.93032	0.94252	5.34e-87	0.681005	0.00783848	6	TRUE	268215	417446	0.391177	-0.0183705	0.00964183	0.981797	0.963418	1.00053	0.0567425	0	0.740867	4	FALSE	46733	40191	0.537631	-0.0712911	0.0398255	0.931191	0.86127	1.00679	0.0734397	0	0.431085	FALSE	3127	3212	0.493295	-0.0466248	0.0143626	0.954445	0.927952	0.981695	0.00116929	0	0.729248	FALSE
272.1	Hyperlipidemia	endocrine/metabolic	-0.065937	0.00332685	0.93619	0.930105	0.942314	2.02e-87	0.663591	0.0109646	6	TRUE	267592	417732	0.390461	-0.0184661	0.00964449	0.981703	0.963321	1.00044	0.0555333	0	0.722466	4	FALSE	46657	40249	0.536867	-0.0716666	0.0398949	0.930841	0.860829	1.00655	0.0724332	0	0.328538	FALSE	3117	3214	0.492339	-0.0453737	0.0143702	0.95564	0.9291	0.982939	0.00159141	0	0.755369	FALSE
272.11	Hypercholesterolemia	endocrine/metabolic	-0.0608728	0.00377079	0.940943	0.934014	0.947923	1.27e-58	0	0.731523	6	TRUE	108595	555164	0.163606	-0.0109345	0.01281	0.989125	0.9646	1.01427	0.393331	0	0.889772	4	FALSE	15049	70975	0.17494	0.0471477	0.0588218	1.04828	0.934129	1.17637	0.422822	0	0.891694	FALSE	580	5985	0.0883473	-0.0242768	0.0202655	0.976015	0.938008	1.01556	0.230942	0	0.938794	FALSE
272.12	Hyperglyceridemia	endocrine/metabolic	-0.0474077	0.0114417	0.953698	0.93255	0.975327	3.42e-05	0.77689	0.000437391	6	FALSE	10408	590652	0.0173161	0.0232268	0.0320299	1.0235	0.961221	1.08981	0.468354	0	0.704049	2	FALSE	6809	79325	0.0790512	NA	NA	NA	NA	NA	NA	NA	NA	NA	158	6253	0.0246451	0.00200493	0.030922	1.00201	0.943083	1.06461	0.948303	0.733878	0.0525654	FALSE
272.13	Mixed hyperlipidemia	endocrine/metabolic	-0.0549711	0.00531934	0.946513	0.936696	0.956432	4.94e-25	0.173786	0.301221	6	TRUE	58380	532868	0.0987403	-0.0307868	0.0122021	0.969682	0.946767	0.993152	0.0116335	0.259675	0.259044	3	FALSE	15845	66997	0.191268	NA	NA	NA	NA	NA	NA	NA	NA	NA	632	5576	0.101804	-0.019794	0.0176802	0.980401	0.947009	1.01497	0.262903	0.435106	0.183352	FALSE
272.14	Hyperchylomicronemia	endocrine/metabolic	0.262943	0.164038	1.30075	0.943117	1.794	0.108947	0	0.529319	2	FALSE	68	584666	0.000116292	NA	NA	NA	NA	NA	NA	NA	NA	NA	NA	5528	81795	0.0633052	NA	NA	NA	NA	NA	NA	NA	NA	NA	0	0	0	NA	NA	NA	NA	NA	NA	NA	NA	NA
272.9	Unspecified disorder of lipoid metabolism	endocrine/metabolic	-0.0583206	0.0220376	0.943347	0.903469	0.984986	0.00813501	0	0.526854	5	FALSE	2834	601543	0.00468913	-0.0555402	0.069088	0.945974	0.826174	1.08315	0.421452	0	0.339988	2	FALSE	5798	80891	0.0668828	NA	NA	NA	NA	NA	NA	NA	NA	NA	13	6483	0.00200123	-0.229494	0.0811062	0.794936	0.678101	0.931901	0.00466145	0.0827574	0.296422	FALSE
274	Gout and other crystal arthropathies	endocrine/metabolic	0.00049106	0.00660589	1.00049	0.987621	1.01353	0.940742	0	0.710873	6	FALSE	30302	673010	0.0430847	0.00925151	0.0149647	1.00929	0.980121	1.03934	0.536428	0.169221	0.30664	4	FALSE	13128	77060	0.145563	-0.0119754	0.0529864	0.988096	0.890629	1.09623	0.821194	0	0.809893	FALSE	738	5921	0.110827	0.0202532	0.0289183	1.02046	0.96423	1.07997	0.483702	0	0.773061	FALSE
274.1	Gout	endocrine/metabolic	-0.00236952	0.00678107	0.997633	0.984462	1.01098	0.726765	0	0.689777	6	FALSE	28531	675168	0.0405443	0.00419298	0.0151847	1.0042	0.974756	1.03454	0.782447	0.187112	0.296877	4	FALSE	12910	77433	0.1429	-0.0238417	0.0531265	0.97644	0.879882	1.0836	0.653597	0	0.844299	FALSE	730	5936	0.109511	0.019623	0.0301779	1.01982	0.961246	1.08196	0.515534	0	0.755962	FALSE
274.11	Gouty arthropathy	endocrine/metabolic	-0.012632	0.0145478	0.987447	0.95969	1.01601	0.385224	0	0.700378	6	FALSE	5877	692803	0.00841158	-0.0113885	0.0286611	0.988676	0.934669	1.0458	0.691108	0.000573351	0.367668	3	FALSE	8159	82258	0.0902375	NA	NA	NA	NA	NA	NA	NA	NA	NA	121	4623	0.0255059	0.0167622	0.0595928	1.0169	0.904803	1.14289	0.778497	0	0.70322	FALSE
274.2	Crystal arthropathies	endocrine/metabolic	0.0252492	0.0231407	1.02557	0.980095	1.07316	0.275222	0.0992488	0.352394	6	FALSE	2330	696996	0.00333178	0.140116	0.0632891	1.15041	1.0162	1.30234	0.0268358	0.585298	0.120457	2	FALSE	6921	84449	0.075747	NA	NA	NA	NA	NA	NA	NA	NA	NA	16	4794	0.0033264	-0.0266459	0.0809652	0.973706	0.830826	1.14116	0.742078	0.801549	0.0247823	FALSE
274.21	Chondrocalcinosis	endocrine/metabolic	0.043055	0.0253107	1.044	0.993468	1.09709	0.088932	0.317945	0.197178	6	FALSE	1946	697538	0.00278205	0.163729	0.0734531	1.17789	1.01996	1.36029	0.0258121	0.576837	0.124231	2	FALSE	6837	84638	0.0747417	NA	NA	NA	NA	NA	NA	NA	NA	NA	13	4814	0.00269318	-0.00516001	0.0910136	0.994853	0.832316	1.18913	0.954788	0.692925	0.0711394	FALSE
275	Disorders of mineral metabolism	endocrine/metabolic	-0.00583932	0.00731269	0.994178	0.98003	1.00853	0.42457	0.328068	0.189839	6	FALSE	22958	672688	0.0330024	-0.0425579	0.0185922	0.958335	0.924042	0.993901	0.0220781	0	0.575344	4	FALSE	10464	78544	0.117562	NA	NA	NA	NA	NA	NA	NA	NA	NA	124	6550	0.0185796	-0.0180523	0.0335261	0.98211	0.91965	1.04881	0.590263	0	0.729029	FALSE
275.1	Disorders of iron metabolism	hematopoietic	0.0152889	0.0192733	1.01541	0.977765	1.0545	0.42762	0	0.590036	6	FALSE	3079	695284	0.00440888	0.0232989	0.0752238	1.02357	0.883259	1.18618	0.756768	0	0.995375	3	FALSE	6792	84579	0.0743343	NA	NA	NA	NA	NA	NA	NA	NA	NA	24	6714	0.00356189	0.10267	0.119597	1.10813	0.876573	1.40084	0.390635	0	0.732845	FALSE
275.11	Hereditary hemochromatosis	hematopoietic	0.0332819	0.0407565	1.03384	0.95447	1.11981	0.414155	0	0.556097	4	FALSE	755	697142	0.00108182	NA	NA	NA	NA	NA	NA	NA	NA	NA	NA	6600	84990	0.0720603	NA	NA	NA	NA	NA	NA	NA	NA	NA	3	4840	0.000619451	NA	NA	NA	NA	NA	NA	NA	NA	NA
275.3	Disorders of magnesium metabolism	endocrine/metabolic	-0.00986204	0.012371	0.990186	0.966466	1.01449	0.425342	0	0.715273	6	FALSE	7722	687112	0.0111134	-0.064069	0.0316663	0.93794	0.881497	0.997998	0.0430468	0	0.898738	4	FALSE	7853	82353	0.0870563	NA	NA	NA	NA	NA	NA	NA	NA	NA	23	6712	0.003415	0.0394901	0.0594116	1.04028	0.925932	1.16875	0.506251	0	0.598742	FALSE
275.5	Disorders of calcium/phosphorus metabolism	endocrine/metabolic	0.00247704	0.0116287	1.00248	0.97989	1.02559	0.831318	0.598915	0.0289292	6	FALSE	8483	687805	0.0121832	-0.0150858	0.030451	0.985027	0.927958	1.04561	0.62031	0	0.485586	4	FALSE	7981	82303	0.0883988	NA	NA	NA	NA	NA	NA	NA	NA	NA	58	6674	0.00861557	0.00995161	0.0564106	1.01	0.904285	1.12808	0.859969	0	0.752119	FALSE
275.51	Hypocalcemia	endocrine/metabolic	0.031603	0.0257204	1.03211	0.981368	1.08547	0.219179	0.711325	0.00776776	5	FALSE	1778	693938	0.00255564	-0.0600362	0.0544414	0.94173	0.84642	1.04777	0.270128	0	0.918629	3	FALSE	6994	83958	0.0768977	NA	NA	NA	NA	NA	NA	NA	NA	NA	14	4815	0.00289915	0.0502271	0.10349	1.05151	0.858464	1.28797	0.627441	0	0.449198	FALSE
275.53	Disorders of phosphorus metabolism	endocrine/metabolic	-0.0201262	0.0236532	0.980075	0.935676	1.02658	0.394831	0	0.785396	5	FALSE	2153	693328	0.0030957	-0.0300123	0.041179	0.970434	0.895188	1.052	0.466108	0.348023	0.215715	3	FALSE	7323	83408	0.0807111	NA	NA	NA	NA	NA	NA	NA	NA	NA	24	4793	0.00498235	0.0399072	0.0812873	1.04071	0.887441	1.22046	0.623469	0	0.683152	FALSE
275.6	Hypercalcemia	endocrine/metabolic	-0.0254055	0.016457	0.974915	0.94397	1.00687	0.12265	0.189461	0.294034	5	FALSE	4560	692362	0.00654306	-0.000295091	0.0338856	0.999705	0.935467	1.06835	0.993052	0	0.898735	3	FALSE	7662	83273	0.084258	NA	NA	NA	NA	NA	NA	NA	NA	NA	22	4795	0.00456716	-0.00616332	0.0609376	0.993856	0.881969	1.11994	0.919438	0	0.400093	FALSE
276	Disorders of fluid, electrolyte, and acid-base balance	endocrine/metabolic	-0.0275106	0.00438577	0.972864	0.964537	0.981263	3.55e-10	0.121499	0.337402	6	TRUE	73389	598321	0.109257	-0.0104549	0.0113104	0.9896	0.967904	1.01178	0.355296	0	0.894712	4	FALSE	19157	64514	0.228956	0.068967	0.0671501	1.0714	0.939277	1.22211	0.304393	0	0.855783	FALSE	388	6118	0.0596373	-0.000793314	0.0202825	0.999207	0.960265	1.03973	0.9688	0.787208	0.0301727	FALSE
276.1	Electrolyte imbalance	endocrine/metabolic	-0.0361978	0.0050671	0.964449	0.954919	0.974075	9.09e-13	0.332375	0.186722	6	TRUE	52340	616374	0.0782696	-0.0224729	0.0126484	0.977778	0.953836	1.00232	0.0756105	0	0.890341	4	FALSE	15835	69395	0.185791	0.027509	0.0750939	1.02789	0.887211	1.19088	0.71412	0	0.568683	FALSE	303	6262	0.0461538	0.00312714	0.0224388	1.00313	0.959971	1.04823	0.889164	0.807041	0.0228162	FALSE
276.11	Hyperosmolality and/or hypernatremia	endocrine/metabolic	-0.0526564	0.021157	0.948706	0.91017	0.988873	0.0128162	0.0376814	0.385223	5	FALSE	2460	666265	0.00367864	-0.0453694	0.0577429	0.955644	0.853386	1.07016	0.432035	0.599301	0.0578955	4	FALSE	6635	83077	0.0739589	NA	NA	NA	NA	NA	NA	NA	NA	NA	11	6692	0.00164106	0.067366	0.135144	1.06969	0.820771	1.39409	0.618149	0	0.396335	FALSE
276.12	Hyposmolality and/or hyponatremia	endocrine/metabolic	-0.0382955	0.00816429	0.962429	0.947151	0.977953	2.72e-06	0	0.810115	6	TRUE	17798	651468	0.0265933	0.00561386	0.0280198	1.00563	0.951892	1.0624	0.841204	0	0.767776	4	FALSE	7887	80345	0.0893893	NA	NA	NA	NA	NA	NA	NA	NA	NA	89	6561	0.0133835	0.0263415	0.0446374	1.02669	0.940686	1.12056	0.555109	0.682306	0.0760351	FALSE
276.13	Hyperpotassemia	endocrine/metabolic	-0.0348268	0.00950337	0.965773	0.94795	0.98393	0.00024765	0.422134	0.123753	6	FALSE	13689	651066	0.0205925	-0.0529358	0.0224173	0.948441	0.907671	0.991042	0.0182067	0	0.609322	4	FALSE	8892	79536	0.100556	NA	NA	NA	NA	NA	NA	NA	NA	NA	91	6552	0.0136986	0.0176255	0.0357132	1.01778	0.948977	1.09158	0.62164	0.37199	0.206993	FALSE
276.14	Hypopotassemia	endocrine/metabolic	-0.0388865	0.00741257	0.96186	0.947987	0.975936	1.55e-07	0.0788998	0.365873	6	TRUE	22650	641176	0.0341204	-0.0375039	0.0160729	0.963191	0.933321	0.994016	0.0196286	0	0.787474	4	FALSE	11682	74534	0.135497	0.0804024	0.118701	1.08372	0.858776	1.36759	0.498181	0.198636	0.263959	FALSE	117	6512	0.0176497	-0.0240269	0.0337742	0.976259	0.913727	1.04307	0.476837	0.169958	0.272373	FALSE
276.4	Acid-base balance disorder	endocrine/metabolic	-0.054021	0.0102151	0.947412	0.928633	0.966572	1.23e-07	0	0.946391	6	TRUE	11158	654695	0.0167575	-0.0657645	0.0242288	0.936351	0.892926	0.981889	0.00664133	0	0.75636	4	FALSE	8501	79630	0.0964587	NA	NA	NA	NA	NA	NA	NA	NA	NA	46	6597	0.00692458	0.0269631	0.0530392	1.02733	0.925897	1.13987	0.6112	0	0.432303	FALSE
276.41	Acidosis	endocrine/metabolic	-0.063343	0.0110774	0.938621	0.918462	0.959223	1.08e-08	0	0.800862	6	TRUE	9416	656623	0.0141373	-0.0620372	0.0260382	0.939848	0.893087	0.989057	0.0171933	0	0.951767	4	FALSE	8186	80121	0.0926993	NA	NA	NA	NA	NA	NA	NA	NA	NA	40	6614	0.00601142	0.0249214	0.0573214	1.02523	0.916286	1.14714	0.663733	0	0.420922	FALSE
276.42	Alkalosis	endocrine/metabolic	-0.0155502	0.0285364	0.98457	0.931014	1.04121	0.585806	0.30443	0.229588	4	FALSE	1345	631387	0.0021257	-0.0866711	0.0779499	0.916979	0.787061	1.06834	0.266189	0.754468	0.0435791	2	FALSE	6464	83256	0.0720464	NA	NA	NA	NA	NA	NA	NA	NA	NA	0	0	0	NA	NA	NA	NA	NA	NA	NA	NA	NA
276.5	Hypovolemia	endocrine/metabolic	-0.0107639	0.00703371	0.989294	0.975749	1.00303	0.125935	0	0.999619	6	FALSE	24901	635621	0.037699	0.0135209	0.0186795	1.01361	0.977174	1.05141	0.469167	0	0.951063	4	FALSE	10251	74549	0.120884	0.0687746	0.136017	1.07119	0.820522	1.39845	0.613115	0	0.412723	FALSE	93	6482	0.0141445	-0.00744554	0.0393632	0.992582	0.918883	1.07219	0.849975	0	0.356385	FALSE
276.6	Fluid overload	endocrine/metabolic	-0.0130689	0.0129066	0.987016	0.962361	1.0123	0.311263	0	0.585354	6	FALSE	6850	661131	0.0102548	-0.0145057	0.0354126	0.985599	0.919511	1.05644	0.682084	0.351549	0.201288	4	FALSE	7287	82041	0.0815758	NA	NA	NA	NA	NA	NA	NA	NA	NA	27	6657	0.0040395	0.131019	0.0847378	1.13999	0.965544	1.34595	0.122063	0.705804	0.0652323	FALSE
276.8	Polydipsia	endocrine/metabolic	0.0132514	0.0562024	1.01334	0.907644	1.13134	0.813604	0.110505	0.337651	4	FALSE	382	668516	0.000571089	NA	NA	NA	NA	NA	NA	NA	NA	NA	NA	6293	83723	0.0699098	NA	NA	NA	NA	NA	NA	NA	NA	NA	5	6699	0.000745823	NA	NA	NA	NA	NA	NA	NA	NA	NA
277	Other disorders of metabolism	endocrine/metabolic	0.048371	0.0128858	1.04956	1.02338	1.0764	0.000174155	0.894575	4.65e-09	6	FALSE	6952	694644	0.00990884	0.0187458	0.0369918	1.01892	0.947663	1.09554	0.612326	0.265704	0.252374	4	FALSE	7515	83306	0.0827452	NA	NA	NA	NA	NA	NA	NA	NA	NA	28	6705	0.00415862	0.0344373	0.0508152	1.03504	0.936919	1.14343	0.497964	0.932867	0.00011362	FALSE
277.1	Disorders of porphyrin metabolism	endocrine/metabolic	-0.01496	0.081248	0.985151	0.840126	1.15521	0.853913	0	0.499386	3	FALSE	209	660178	0.000316481	NA	NA	NA	NA	NA	NA	NA	NA	NA	NA	6634	84939	0.0724449	NA	NA	NA	NA	NA	NA	NA	NA	NA	0	0	0	NA	NA	NA	NA	NA	NA	NA	NA	NA
277.4	Disorders of bilirubin excretion	endocrine/metabolic	0.0970672	0.0238793	1.10193	1.05155	1.15473	4.81e-05	0	0.469712	6	FALSE	2035	698173	0.00290628	0.108207	0.0820194	1.11428	0.948809	1.30861	0.187073	0	0.747797	2	FALSE	6826	84354	0.0748629	NA	NA	NA	NA	NA	NA	NA	NA	NA	20	4799	0.00415024	-0.0223314	0.0909762	0.977916	0.818206	1.1688	0.806097	0.431736	0.184656	FALSE
277.5	Other disorders of lipoid metabolism	endocrine/metabolic	-0.0264855	0.0168633	0.973862	0.942201	1.00659	0.116276	0.0928215	0.356676	6	FALSE	4427	693224	0.00634558	0.0048581	0.0407547	1.00487	0.927725	1.08843	0.905114	0	0.404477	2	FALSE	7413	82916	0.0820667	NA	NA	NA	NA	NA	NA	NA	NA	NA	80	6579	0.0120138	-0.137894	0.0508543	0.871191	0.788545	0.9625	0.00669712	0	0.820183	FALSE
277.51	Lipoprotein disorders	endocrine/metabolic	-0.0208874	0.0292182	0.979329	0.924822	1.03705	0.474686	0	0.921472	6	FALSE	1408	699440	0.00200899	0.0595026	0.0847479	1.06131	0.898885	1.25308	0.482608	0.379424	0.204294	2	FALSE	6799	84540	0.074437	NA	NA	NA	NA	NA	NA	NA	NA	NA	7	6743	0.00103704	-0.0515452	0.0966812	0.949761	0.785813	1.14791	0.593933	0	0.409018	FALSE
277.6	Other deficiencies of circulating enzymes	endocrine/metabolic	-0.011963	0.118323	0.988108	0.783588	1.24601	0.919467	0	0.439418	3	FALSE	104	660342	0.000157469	NA	NA	NA	NA	NA	NA	NA	NA	NA	NA	6654	84854	0.072715	NA	NA	NA	NA	NA	NA	NA	NA	NA	2	4841	0.000412967	NA	NA	NA	NA	NA	NA	NA	NA	NA
277.7	Dysmetabolic syndrome X	endocrine/metabolic	-0.00921534	0.0206502	0.990827	0.951525	1.03175	0.655411	0	0.571314	5	FALSE	2865	697103	0.00409304	-0.0569204	0.0483012	0.944669	0.859341	1.03847	0.238618	0	0.374047	3	FALSE	7154	83890	0.0785774	NA	NA	NA	NA	NA	NA	NA	NA	NA	29	4789	0.0060191	0.0279376	0.0655815	1.02833	0.904295	1.16938	0.670109	0	0.67364	FALSE
278	Overweight, obesity and other hyperalimentation	endocrine/metabolic	-0.0216406	0.00350327	0.978592	0.971896	0.985334	6.52e-10	0.692528	0.00613548	6	TRUE	153779	521951	0.227575	-0.00480873	0.00877516	0.995203	0.978233	1.01247	0.583697	0	0.459587	4	FALSE	37090	47710	0.437382	0.0154895	0.0393311	1.01561	0.940261	1.097	0.693713	0	0.902381	FALSE	1432	4943	0.224627	-0.0114978	0.0129315	0.988568	0.963827	1.01394	0.373935	0	0.848391	FALSE
278.1	Obesity	endocrine/metabolic	-0.0230673	0.00358963	0.977197	0.970346	0.984096	1.31e-10	0.740427	0.00171733	6	TRUE	135551	537104	0.201516	-0.00273275	0.0088811	0.997271	0.980062	1.01478	0.758307	0	0.483187	4	FALSE	33767	51551	0.395778	-0.0125997	0.0421472	0.987479	0.909185	1.07252	0.764982	0	0.916606	FALSE	1137	5308	0.176416	-0.0259211	0.0131158	0.974412	0.949683	0.999785	0.0481177	0	0.698848	FALSE
278.11	Morbid obesity	endocrine/metabolic	-0.0139336	0.00636131	0.986163	0.973944	0.998535	0.028498	0.793275	0.000670939	5	FALSE	35981	609284	0.0557616	-0.000671292	0.0135577	0.999329	0.973124	1.02624	0.96051	0	0.549805	3	FALSE	13550	71982	0.15842	NA	NA	NA	NA	NA	NA	NA	NA	NA	117	4635	0.0246212	-0.022087	0.021479	0.978155	0.937831	1.02021	0.303805	0	0.694216	FALSE
278.3	Localized adiposity	endocrine/metabolic	-0.108491	0.038506	0.897187	0.831968	0.967519	0.00483987	0	0.882674	6	FALSE	758	642697	0.00117802	-0.0605951	0.1042	0.941204	0.767342	1.15446	0.560884	0	0.472106	2	FALSE	6001	81888	0.0682793	NA	NA	NA	NA	NA	NA	NA	NA	NA	5	6728	0.000742611	NA	NA	NA	NA	NA	NA	NA	NA	NA
278.4	Abnormal weight gain	endocrine/metabolic	-0.000531336	0.0146045	0.999469	0.971265	1.02849	0.970978	0	0.834113	6	FALSE	5675	635543	0.00885034	-0.0646553	0.0399485	0.937391	0.866795	1.01374	0.105562	0	0.705666	3	FALSE	6618	79936	0.0764609	NA	NA	NA	NA	NA	NA	NA	NA	NA	19	4772	0.00396577	0.0382011	0.070353	1.03894	0.905119	1.19255	0.587136	0	0.321736	FALSE
279	Disorders involving the immune mechanism	endocrine/metabolic	0.0311445	0.0132071	1.03163	1.00527	1.05869	0.0183655	0	0.725889	6	FALSE	7010	696032	0.00997095	0.0441938	0.0518325	1.04518	0.94422	1.15695	0.393866	0	0.861273	3	FALSE	7095	83758	0.0780932	NA	NA	NA	NA	NA	NA	NA	NA	NA	13	6757	0.00192024	-0.0789351	0.100131	0.9241	0.759429	1.12448	0.43051	0	0.625042	FALSE
279.1	Immunity deficiency	endocrine/metabolic	0.0309494	0.019253	1.03143	0.993237	1.0711	0.107942	0	0.869673	6	FALSE	3016	696969	0.00430866	0.0293779	0.0596801	1.02981	0.916134	1.1576	0.622538	0	0.691961	3	FALSE	6979	84022	0.0766915	NA	NA	NA	NA	NA	NA	NA	NA	NA	4	6766	0.000590842	-0.056256	0.121249	0.945297	0.745351	1.19888	0.64267	0	0.723069	FALSE
279.11	Deficiency of humoral immunity	endocrine/metabolic	0.033426	0.0286214	1.03399	0.977584	1.09365	0.242861	0	0.937349	6	FALSE	1383	700951	0.00196915	0.117322	0.15737	1.12448	0.826036	1.53075	0.455959	0	0.831506	2	FALSE	6719	84814	0.0734052	NA	NA	NA	NA	NA	NA	NA	NA	NA	2	4840	0.000413052	0.0898615	0.18369	1.09402	0.763254	1.56814	0.624699	0	0.72902	FALSE
279.2	Autoimmune disease NEC	endocrine/metabolic	0.0618885	0.0381525	1.06384	0.987194	1.14645	0.104775	0.0919132	0.332466	3	FALSE	827	321916	0.00256241	NA	NA	NA	NA	NA	NA	NA	NA	NA	NA	6693	79232	0.0778935	NA	NA	NA	NA	NA	NA	NA	NA	NA	0	0	0	NA	NA	NA	NA	NA	NA	NA	NA	NA
279.7	Other immunological findings	endocrine/metabolic	0.0192951	0.0175935	1.01948	0.984927	1.05525	0.272767	0	0.45622	6	FALSE	3685	697350	0.00525651	0.0147546	0.0358882	1.01486	0.945932	1.08882	0.68098	0	0.548378	3	FALSE	7581	83472	0.0832592	NA	NA	NA	NA	NA	NA	NA	NA	NA	28	6697	0.00416357	-0.0709504	0.044363	0.931508	0.853935	1.01613	0.109751	0	0.68324	FALSE
279.8	Other specified disorders involving the immune mechanism	endocrine/metabolic	0.226971	0.0579177	1.25479	1.12014	1.40563	8.9e-05	0	0.65056	4	FALSE	367	659614	0.000556077	NA	NA	NA	NA	NA	NA	NA	NA	NA	NA	6704	84837	0.0732349	NA	NA	NA	NA	NA	NA	NA	NA	NA	7	6771	0.00103275	NA	NA	NA	NA	NA	NA	NA	NA	NA
280	Iron deficiency anemias	hematopoietic	-0.00595649	0.00566869	0.994061	0.983078	1.00517	0.293364	0.68731	0.00687191	6	FALSE	37928	623352	0.0573554	-0.0189125	0.0139601	0.981265	0.954781	1.00848	0.175494	0.467642	0.130766	4	FALSE	12797	72047	0.15083	0.169485	0.0942689	1.18469	0.984837	1.42511	0.0721954	0.599081	0.114261	FALSE	204	6365	0.031055	-0.010832	0.024677	0.989226	0.94252	1.03825	0.660696	0	0.325686	FALSE
280.1	Iron deficiency anemias, unspecified or not due to blood loss	hematopoietic	-0.0101339	0.00589018	0.989917	0.978555	1.00141	0.0853479	0.638523	0.0167117	6	FALSE	34768	626292	0.0525943	-0.0118498	0.0145878	0.98822	0.960366	1.01688	0.416614	0.464189	0.132836	4	FALSE	12097	72860	0.14239	0.224544	0.0987374	1.25175	1.03151	1.51902	0.0229568	0.431592	0.184712	FALSE	187	6388	0.0284411	-0.0260906	0.0259705	0.974247	0.925897	1.02512	0.315077	0	0.489005	FALSE
280.2	Iron deficiency anemia secondary to blood loss (chronic)	hematopoietic	0.0140413	0.0155234	1.01414	0.98375	1.04547	0.365716	0	0.744151	6	FALSE	4887	642951	0.00754355	-0.00773736	0.0315731	0.992293	0.932749	1.05564	0.806409	0	0.66586	4	FALSE	6634	79552	0.0769731	NA	NA	NA	NA	NA	NA	NA	NA	NA	28	6551	0.00425597	0.0144807	0.0504408	1.01459	0.919081	1.12002	0.774048	0.015135	0.31362	FALSE
281	Other deficiency anemia	hematopoietic	0.0268205	0.0105268	1.02718	1.00621	1.0486	0.0108397	0.321948	0.194273	6	FALSE	11172	635137	0.0172858	0.024328	0.0259834	1.02463	0.973752	1.07816	0.349125	0.490914	0.116938	4	FALSE	7310	78198	0.0854891	NA	NA	NA	NA	NA	NA	NA	NA	NA	46	6518	0.00700792	-0.0281714	0.0425135	0.972222	0.894495	1.0567	0.507557	0	0.770488	FALSE
281.1	Megaloblastic anemia	hematopoietic	0.0264829	0.0116112	1.02684	1.00373	1.05047	0.0225597	0.0242903	0.400879	6	FALSE	9052	638720	0.0139741	0.0267897	0.0296979	1.02715	0.969071	1.08871	0.367018	0.3777	0.185397	4	FALSE	6846	79381	0.0793951	NA	NA	NA	NA	NA	NA	NA	NA	NA	32	6540	0.00486914	-0.0112738	0.0459907	0.98879	0.903559	1.08206	0.806355	0	0.684426	FALSE
281.11	Pernicious anemia	hematopoietic	0.0682337	0.0215185	1.07062	1.0264	1.11673	0.00151952	0	0.567251	6	FALSE	2353	648510	0.0036152	0.13179	0.0908212	1.14087	0.954836	1.36315	0.146753	0.626036	0.0689722	3	FALSE	5517	81660	0.063285	NA	NA	NA	NA	NA	NA	NA	NA	NA	3	4839	0.000619579	-0.0574013	0.113156	0.944215	0.756402	1.17866	0.61196	0	0.428862	FALSE
281.12	Other vitamin B12 deficiency anemia	hematopoietic	0.0115417	0.0145173	1.01161	0.983231	1.04081	0.426595	0.159913	0.312666	5	FALSE	6072	640208	0.00939531	0.0392397	0.0332503	1.04002	0.974404	1.11005	0.237949	0.313943	0.232793	3	FALSE	6545	79835	0.0757699	NA	NA	NA	NA	NA	NA	NA	NA	NA	25	6548	0.00380344	-0.0107836	0.0512159	0.989274	0.894791	1.09373	0.833238	0	0.47941	FALSE
281.13	Folate-deficiency anemia	hematopoietic	0.0118594	0.0354369	1.01193	0.944032	1.08471	0.73788	0	0.600946	4	FALSE	909	648973	0.00139872	NA	NA	NA	NA	NA	NA	NA	NA	NA	NA	5553	81512	0.0637799	NA	NA	NA	NA	NA	NA	NA	NA	NA	3	4836	0.000619963	NA	NA	NA	NA	NA	NA	NA	NA	NA
281.9	Deficiency anemias	hematopoietic	0.00429729	0.0250828	1.00431	0.956127	1.05491	0.863969	0	0.960073	6	FALSE	1995	646099	0.00307826	0.0342854	0.0571696	1.03488	0.925182	1.15758	0.548697	0.410347	0.192823	2	FALSE	5777	80704	0.0668008	NA	NA	NA	NA	NA	NA	NA	NA	NA	11	4816	0.00227885	-0.1095	0.112211	0.896282	0.719334	1.11676	0.329142	0	0.389762	FALSE
282	Hereditary hemolytic anemias	hematopoietic	-0.0165648	0.0289385	0.983572	0.929338	1.04097	0.567041	0.408767	0.132788	6	FALSE	1373	647916	0.00211462	0.0204387	0.023245	1.02065	0.975192	1.06822	0.379254	0	0.544003	4	FALSE	7879	78971	0.0907196	0.0965696	0.139901	1.10139	0.837251	1.44885	0.490023	0	0.991363	FALSE	89	6510	0.0134869	0.0644659	0.0865338	1.06659	0.900201	1.26373	0.456284	0	0.813316	FALSE
282.5	Sickle cell anemia	hematopoietic	-0.14074	0.104275	0.868716	0.70814	1.0657	0.177112	0	0.782571	2	FALSE	132	619306	0.000213096	0.0249733	0.0305252	1.02529	0.965746	1.0885	0.413287	0	0.594067	4	FALSE	6839	80915	0.0779338	NA	NA	NA	NA	NA	NA	NA	NA	NA	2	4841	0.000412967	-0.0321238	0.134253	0.968387	0.744341	1.25987	0.81089	0	0.720208	FALSE
282.8	Other hemoglobinopathies	hematopoietic	-0.0154757	0.0383925	0.984643	0.91327	1.06159	0.686882	0	0.454078	6	FALSE	810	648982	0.00124655	0.0516913	0.0463784	1.05305	0.96155	1.15326	0.265042	0	0.690765	4	FALSE	5989	81050	0.0688082	0.0813572	0.156422	1.08476	0.798337	1.47394	0.602985	0	0.848289	FALSE	73	6536	0.0110455	0.185893	0.133292	1.20429	0.927415	1.56383	0.163127	0	0.446891	FALSE
282.9	Other hereditary hemolytic anemias	hematopoietic	-0.00654324	0.0504606	0.993478	0.899925	1.09676	0.896827	0.682235	0.0239679	4	FALSE	427	617550	0.000690964	-0.0167697	0.0455537	0.98337	0.899377	1.07521	0.712776	0	0.914861	3	FALSE	5954	80391	0.0689559	NA	NA	NA	NA	NA	NA	NA	NA	NA	15	6591	0.00227066	NA	NA	NA	NA	NA	NA	NA	NA	NA
283	Acquired hemolytic anemias	hematopoietic	0.00558773	0.0367202	1.0056	0.935773	1.08064	0.879052	0	0.458498	6	FALSE	829	649064	0.00127559	0.101615	0.0731141	1.10696	0.959171	1.27751	0.164586	0.525261	0.121673	3	FALSE	5579	81520	0.0640535	NA	NA	NA	NA	NA	NA	NA	NA	NA	6	6606	0.000907441	-0.0375777	0.158398	0.96312	0.706076	1.31374	0.812474	0.0258283	0.310979	FALSE
283.1	Autoimmune hemolytic anemias	hematopoietic	0.0634861	0.0514318	1.06554	0.963369	1.17856	0.217063	0	0.424762	5	FALSE	414	643034	0.000643409	NA	NA	NA	NA	NA	NA	NA	NA	NA	NA	5401	77957	0.0647928	NA	NA	NA	NA	NA	NA	NA	NA	NA	3	6611	0.000453583	NA	NA	NA	NA	NA	NA	NA	NA	NA
283.2	Non-autoimmune hemolytic anemias	hematopoietic	0.0142232	0.0808687	1.01432	0.865648	1.18854	0.860388	0.357115	0.197914	4	FALSE	175	618281	0.000282963	-0.366245	0.194499	0.693333	0.47357	1.01508	0.0596974	0	0.372546	2	FALSE	5414	81814	0.0620672	NA	NA	NA	NA	NA	NA	NA	NA	NA	1	4843	0.000206441	NA	NA	NA	NA	NA	NA	NA	NA	NA
284	Aplastic anemia	hematopoietic	0.0425029	0.0152184	1.04342	1.01276	1.07501	0.00522451	0	0.943069	6	FALSE	5014	644554	0.00771898	0.055139	0.0421258	1.05669	0.972947	1.14764	0.190563	0.736191	0.0225816	3	FALSE	6071	80759	0.0699182	NA	NA	NA	NA	NA	NA	NA	NA	NA	25	6579	0.00378558	0.0830588	0.0693495	1.08661	0.948509	1.24481	0.23104	0	0.5334	FALSE
284.1	Pancytopenia	hematopoietic	0.0555045	0.0184284	1.05707	1.01957	1.09595	0.00259621	0	0.696851	5	FALSE	3520	346457	0.0100578	0.0556095	0.0451141	1.05718	0.96772	1.15492	0.21771	0.342898	0.218311	3	FALSE	5963	80931	0.0686238	NA	NA	NA	NA	NA	NA	NA	NA	NA	18	4812	0.00372671	0.0748939	0.0730767	1.07777	0.933949	1.24374	0.305426	0	0.39151	FALSE
285	Other anemias	hematopoietic	-0.00334826	0.00421449	0.996657	0.988459	1.00492	0.426926	0.579311	0.0363942	6	FALSE	80634	581924	0.121701	0.00435854	0.0101049	1.00437	0.984672	1.02446	0.666228	0.238465	0.268081	4	FALSE	22838	59884	0.276081	0.122791	0.0610527	1.13065	1.00313	1.27437	0.0443014	0	0.906314	FALSE	500	6019	0.0766989	0.0168211	0.0183599	1.01696	0.981019	1.05422	0.359569	0	0.657485	FALSE
285.1	Acute posthemorrhagic anemia	hematopoietic	-0.00263878	0.0115724	0.997365	0.974998	1.02024	0.819628	0.409936	0.131991	6	FALSE	9048	635297	0.0140422	0.0409207	0.0311754	1.04177	0.98002	1.10741	0.189318	0.752588	0.0175652	3	FALSE	6629	78840	0.0775603	NA	NA	NA	NA	NA	NA	NA	NA	NA	25	6551	0.0038017	-0.109288	0.0685876	0.896472	0.783709	1.02546	0.111068	0	0.342587	FALSE
285.2	Anemia of chronic disease	hematopoietic	0.0115286	0.00998608	1.0116	0.991988	1.03159	0.24831	0.330172	0.188316	6	FALSE	12526	634174	0.0193691	0.00512101	0.0194287	1.00513	0.967579	1.04415	0.792103	0	0.563793	4	FALSE	8966	76387	0.105046	NA	NA	NA	NA	NA	NA	NA	NA	NA	99	6471	0.0150685	0.0688293	0.0401604	1.07125	0.990165	1.15898	0.086555	0	0.99832	FALSE
285.21	Anemia in chronic kidney disease	hematopoietic	-0.0215465	0.0155571	0.978684	0.949293	1.00899	0.166055	0.309967	0.214844	5	FALSE	5316	344456	0.0151985	-0.00270736	0.0242299	0.997296	0.951042	1.0458	0.911032	0.269642	0.254313	3	FALSE	7610	78775	0.088094	NA	NA	NA	NA	NA	NA	NA	NA	NA	73	4746	0.0151484	0.0164004	0.0494869	1.01654	0.92257	1.12007	0.740336	0	0.749993	FALSE
285.22	Anemia in neoplastic disease	hematopoietic	0.054042	0.0169482	1.05553	1.02104	1.09118	0.00142932	0.546275	0.0509868	6	FALSE	3836	645302	0.00590938	0.0714929	0.0491074	1.07411	0.975548	1.18263	0.145435	0	0.432301	4	FALSE	5857	81099	0.0673559	NA	NA	NA	NA	NA	NA	NA	NA	NA	9	4833	0.00185874	0.0798902	0.131752	1.08317	0.836659	1.40231	0.544269	0	0.849024	FALSE
285.3	Sideroblastic anemia	hematopoietic	0.0679567	0.142212	1.07032	0.809957	1.41437	0.632754	0	0.483784	2	FALSE	66	587874	0.000112256	NA	NA	NA	NA	NA	NA	NA	NA	NA	NA	5380	77971	0.0645463	NA	NA	NA	NA	NA	NA	NA	NA	NA	0	0	0	NA	NA	NA	NA	NA	NA	NA	NA	NA
285.8	Hemoglobinuria	hematopoietic	0.116273	0.12821	1.1233	0.873703	1.44421	0.364465	0.553271	0.134612	2	FALSE	108	618296	0.000174643	NA	NA	NA	NA	NA	NA	NA	NA	NA	NA	5387	81847	0.0617534	NA	NA	NA	NA	NA	NA	NA	NA	NA	1	4843	0.000206441	NA	NA	NA	NA	NA	NA	NA	NA	NA
286	Coagulation defects	hematopoietic	0.0900591	0.00907544	1.09424	1.07495	1.11388	3.29e-23	0.655192	0.0127224	6	TRUE	15205	674697	0.0220394	0.0298626	0.0276672	1.03031	0.97593	1.08773	0.280432	0.0718508	0.357186	4	FALSE	8185	81710	0.0910507	NA	NA	NA	NA	NA	NA	NA	NA	NA	20	6702	0.0029753	-0.0393798	0.0515452	0.961386	0.869005	1.06359	0.444876	0.326892	0.222893	FALSE
286.1	Congenital coagulation defects	hematopoietic	0.0822516	0.0258256	1.08573	1.03214	1.1421	0.00144811	0	0.963899	6	FALSE	1654	688687	0.00239592	-0.0284971	0.113799	0.971905	0.777603	1.21476	0.802265	0.890567	0.00250354	2	FALSE	6675	84712	0.073041	NA	NA	NA	NA	NA	NA	NA	NA	NA	2	4839	0.000413138	NA	NA	NA	NA	NA	NA	NA	NA	NA
286.11	Von willebrand's disease	hematopoietic	0.0399675	0.0524977	1.04078	0.939013	1.15357	0.446467	0	0.655854	6	FALSE	394	689525	0.000571082	NA	NA	NA	NA	NA	NA	NA	NA	NA	NA	6598	84838	0.0721598	NA	NA	NA	NA	NA	NA	NA	NA	NA	0	0	0	NA	NA	NA	NA	NA	NA	NA	NA	NA
286.12	Congenital deficiency of other clotting factors (including factor VII)	hematopoietic	0.124045	0.0332166	1.13207	1.06071	1.20822	0.000188141	0	0.72521	5	FALSE	1019	689101	0.00147655	NA	NA	NA	NA	NA	NA	NA	NA	NA	NA	6618	84784	0.0724054	NA	NA	NA	NA	NA	NA	NA	NA	NA	2	4840	0.000413052	NA	NA	NA	NA	NA	NA	NA	NA	NA
286.13	Congenital factor VIII disorder	hematopoietic	0.0234659	0.0694791	1.02374	0.893409	1.17309	0.735559	0	0.700177	4	FALSE	228	651193	0.000350004	NA	NA	NA	NA	NA	NA	NA	NA	NA	NA	6593	84835	0.0721114	NA	NA	NA	NA	NA	NA	NA	NA	NA	0	0	0	NA	NA	NA	NA	NA	NA	NA	NA	NA
286.2	Encounter for long-term (current) use of anticoagulants	hematopoietic	0.132257	0.00759141	1.1414	1.12454	1.15851	5.62e-68	0.727773	0.00538071	5	TRUE	24705	338846	0.0679547	0.074423	0.0201459	1.07726	1.03556	1.12065	0.000220574	0	0.947877	3	FALSE	9833	80523	0.108825	NA	NA	NA	NA	NA	NA	NA	NA	NA	76	4727	0.0158234	0.0791353	0.0384833	1.08235	1.00372	1.16715	0.0397483	0	0.919299	FALSE
286.3	Coagulation defects complicating pregnancy or postpartum	hematopoietic	0.00519691	0.0728915	1.00521	0.871388	1.15958	0.943162	0	0.439888	3	FALSE	227	663054	0.000342238	NA	NA	NA	NA	NA	NA	NA	NA	NA	NA	6603	84816	0.0722279	NA	NA	NA	NA	NA	NA	NA	NA	NA	0	0	0	NA	NA	NA	NA	NA	NA	NA	NA	NA
286.4	Acquired coagulation factor deficiency	hematopoietic	0.0971694	0.0632171	1.10205	0.97362	1.24741	0.124275	0.155677	0.315305	5	FALSE	292	688729	0.00042379	NA	NA	NA	NA	NA	NA	NA	NA	NA	NA	6602	79046	0.0770829	NA	NA	NA	NA	NA	NA	NA	NA	NA	0	0	0	NA	NA	NA	NA	NA	NA	NA	NA	NA
286.5	Hemorrhagic disorder due to intrinsic circulating anticoagulants	hematopoietic	0.134194	0.0360679	1.14361	1.06556	1.22739	0.000198747	0	0.450335	5	FALSE	884	681366	0.00129571	0.201743	0.112219	1.22353	0.981962	1.52453	0.0722153	0	0.792384	2	FALSE	6671	84664	0.0730388	NA	NA	NA	NA	NA	NA	NA	NA	NA	2	4839	0.000413138	NA	NA	NA	NA	NA	NA	NA	NA	NA
286.6	Defibrination syndrome	hematopoietic	0.146276	0.0700525	1.15752	1.00902	1.32787	0.0367893	0	0.982975	4	FALSE	220	643653	0.000341682	NA	NA	NA	NA	NA	NA	NA	NA	NA	NA	6598	84793	0.0721953	NA	NA	NA	NA	NA	NA	NA	NA	NA	0	0	0	NA	NA	NA	NA	NA	NA	NA	NA	NA
286.7	Other and unspecified coagulation defects	hematopoietic	0.0779975	0.0150413	1.08112	1.04971	1.11347	2.15e-07	0.808052	8.73e-05	6	TRUE	5189	681875	0.00755243	0.0645906	0.043209	1.06672	0.980103	1.161	0.134956	0	0.842994	3	FALSE	7220	83233	0.0798205	NA	NA	NA	NA	NA	NA	NA	NA	NA	9	6741	0.00133333	0.0536625	0.0912204	1.05513	0.882386	1.26169	0.556349	0	0.666322	FALSE
286.8	Hypercoagulable state	hematopoietic	0.0704252	0.0198178	1.07296	1.03209	1.11546	0.000379938	0.299288	0.21075	6	FALSE	2975	687124	0.00431098	0.11557	0.0593501	1.12251	0.999246	1.26099	0.0515039	0	0.765388	3	FALSE	6914	84368	0.0757433	NA	NA	NA	NA	NA	NA	NA	NA	NA	4	4833	0.000826959	0.0292159	0.090925	1.02965	0.861574	1.23051	0.747969	0.379598	0.204231	FALSE
286.81	Primary hypercoagulable state	hematopoietic	0.0658865	0.0202746	1.06811	1.02649	1.1114	0.00115525	0.36866	0.160719	6	FALSE	2841	687438	0.00411573	0.119309	0.0625249	1.12672	0.996768	1.27361	0.0563671	0	0.81933	3	FALSE	6880	84430	0.0753477	NA	NA	NA	NA	NA	NA	NA	NA	NA	4	4835	0.000826617	0.0416866	0.0935286	1.04257	0.867946	1.25232	0.655807	0.253084	0.247239	FALSE
286.9	Abnormal coagulation profile	hematopoietic	0.116004	0.0213526	1.123	1.07697	1.171	5.55e-08	0	0.442525	5	TRUE	2697	358066	0.00747582	0.0401403	0.0507365	1.04096	0.942423	1.14979	0.428856	0.340816	0.219363	3	FALSE	7048	83653	0.0777059	NA	NA	NA	NA	NA	NA	NA	NA	NA	5	4814	0.00103756	-0.144625	0.0935977	0.865347	0.72031	1.03959	0.122304	0	0.851556	FALSE
287	Purpura and other hemorrhagic conditions	hematopoietic	0.0384083	0.00818723	1.03916	1.02261	1.05596	2.72e-06	0	0.477792	6	TRUE	18231	669236	0.0265191	-0.0138553	0.0240993	0.98624	0.940739	1.03394	0.565341	0	0.567828	4	FALSE	8754	81265	0.0972461	NA	NA	NA	NA	NA	NA	NA	NA	NA	84	6622	0.0125261	0.0573527	0.0348022	1.05903	0.9892	1.13379	0.0993606	0.270734	0.241599	FALSE
287.1	Spontaneous ecchymoses	hematopoietic	0.0868195	0.0404402	1.0907	1.00759	1.18067	0.0318042	0	0.433995	5	FALSE	684	687805	0.00099348	NA	NA	NA	NA	NA	NA	NA	NA	NA	NA	6591	84688	0.0722072	NA	NA	NA	NA	NA	NA	NA	NA	NA	2	6751	0.000296165	NA	NA	NA	NA	NA	NA	NA	NA	NA
287.2	Allergic purpura	hematopoietic	0.00264971	0.0782214	1.00265	0.860139	1.16878	0.972977	0.299631	0.232438	4	FALSE	177	651152	0.000271752	NA	NA	NA	NA	NA	NA	NA	NA	NA	NA	6576	79204	0.0766612	NA	NA	NA	NA	NA	NA	NA	NA	NA	2	6760	0.00029577	NA	NA	NA	NA	NA	NA	NA	NA	NA
287.3	Thrombocytopenia	hematopoietic	0.038521	0.00853018	1.03927	1.02204	1.05679	6.31e-06	0	0.546634	6	TRUE	16676	671728	0.0242241	-0.00460388	0.0245968	0.995407	0.948558	1.04457	0.851524	0	0.500976	4	FALSE	8668	81463	0.0961711	NA	NA	NA	NA	NA	NA	NA	NA	NA	77	6637	0.0114686	0.0580839	0.0359107	1.0598	0.987775	1.13708	0.105781	0.385267	0.202157	FALSE
287.31	Primary thrombocytopenia	hematopoietic	0.0764376	0.0242302	1.07943	1.02937	1.13193	0.00160696	0.629895	0.019043	6	FALSE	1900	688089	0.00275367	0.030806	0.0780759	1.03129	0.884954	1.20181	0.693164	0.296199	0.241507	3	FALSE	6784	84554	0.0742736	NA	NA	NA	NA	NA	NA	NA	NA	NA	10	6752	0.00147885	-0.0619148	0.117231	0.939963	0.747005	1.18276	0.597398	0	0.470621	FALSE
287.32	Secondary thrombocytopenia	hematopoietic	0.0500122	0.0249678	1.05128	1.00108	1.10401	0.0451701	0.292652	0.226444	5	FALSE	1883	686077	0.00273708	0.109491	0.0804402	1.11571	0.952972	1.30624	0.173469	0	0.53924	2	FALSE	6762	84300	0.0742571	NA	NA	NA	NA	NA	NA	NA	NA	NA	8	4828	0.00165426	NA	NA	NA	NA	NA	NA	NA	NA	NA
287.4	Qualitative platelet defects	hematopoietic	-0.00350859	0.0727001	0.996498	0.864159	1.1491	0.961508	0.288048	0.239287	4	FALSE	249	689190	0.000361163	NA	NA	NA	NA	NA	NA	NA	NA	NA	NA	6622	84740	0.0724809	NA	NA	NA	NA	NA	NA	NA	NA	NA	2	4843	0.000412797	NA	NA	NA	NA	NA	NA	NA	NA	NA
288	Diseases of white blood cells	hematopoietic	-0.0351942	0.0088322	0.965418	0.94885	0.982276	6.75e-05	0.460044	0.0991316	6	FALSE	16073	652602	0.0240371	-0.0486893	0.0232446	0.952477	0.910057	0.996874	0.0362019	0	0.857186	4	FALSE	8742	78634	0.10005	NA	NA	NA	NA	NA	NA	NA	NA	NA	87	6517	0.0131738	-0.0367194	0.0427993	0.963947	0.886384	1.0483	0.390924	0	0.803845	FALSE
288.1	Decreased white blood cell count	hematopoietic	0.0528699	0.00976062	1.05429	1.03432	1.07466	6.07e-08	0	0.806803	6	TRUE	11766	670120	0.0172551	0.0764782	0.0251761	1.07948	1.02751	1.13408	0.00238362	0.0887089	0.348753	4	FALSE	8411	81021	0.0940491	-0.101704	0.158296	0.903297	0.662351	1.23189	0.520553	0.877914	0.00420995	FALSE	70	6636	0.0104384	0.0901351	0.0613309	1.09432	0.970376	1.2341	0.141656	0	0.818907	FALSE
288.11	Neutropenia	hematopoietic	0.0510218	0.0106126	1.05235	1.03068	1.07446	1.53e-06	0	0.777637	6	TRUE	9703	673245	0.0142075	0.0809803	0.0332517	1.08435	1.01593	1.15737	0.0148763	0.016057	0.384138	4	FALSE	7524	82522	0.0835573	-0.0273009	0.193089	0.973068	0.666477	1.4207	0.887562	0.875404	0.00461128	FALSE	51	6678	0.00757914	0.189947	0.0789306	1.20919	1.03587	1.41149	0.0161058	0	0.89252	FALSE
288.2	Elevated white blood cell count	hematopoietic	-0.0590452	0.0108644	0.942664	0.922803	0.962952	5.49e-08	0.174162	0.303729	5	TRUE	10504	658367	0.0157041	-0.0136111	0.0273069	0.986481	0.935072	1.04072	0.618169	0	0.926153	3	FALSE	8035	80090	0.0911773	NA	NA	NA	NA	NA	NA	NA	NA	NA	46	4703	0.00968625	-0.0946967	0.0485132	0.909649	0.82714	1.00039	0.0509406	0	0.415973	FALSE
288.3	Eosinophilia	hematopoietic	-0.0678922	0.0334425	0.934361	0.875081	0.997657	0.0423448	0	0.912262	5	FALSE	1035	670028	0.00154233	NA	NA	NA	NA	NA	NA	NA	NA	NA	NA	6519	78676	0.0765186	NA	NA	NA	NA	NA	NA	NA	NA	NA	23	4811	0.00475796	NA	NA	NA	NA	NA	NA	NA	NA	NA
289	Other diseases of blood and blood-forming organs	hematopoietic	0.0266169	0.0117549	1.02697	1.00358	1.05091	0.023554	0.691744	0.00624249	6	FALSE	8459	671794	0.0124351	0.0435355	0.0392919	1.0445	0.967079	1.12811	0.267862	0.593195	0.0608712	4	FALSE	7155	82652	0.0796708	NA	NA	NA	NA	NA	NA	NA	NA	NA	42	6632	0.00629308	-0.103277	0.0567029	0.901877	0.807015	1.00789	0.0685495	0	0.865192	FALSE
289.1	Myelofibrosis	hematopoietic	0.0685337	0.054801	1.07094	0.961872	1.19237	0.211083	0	0.653685	4	FALSE	370	642542	0.000575506	NA	NA	NA	NA	NA	NA	NA	NA	NA	NA	6394	79004	0.0748729	NA	NA	NA	NA	NA	NA	NA	NA	NA	1	4843	0.000206441	NA	NA	NA	NA	NA	NA	NA	NA	NA
289.3	Personal history of diseases of blood and blood-forming organs	hematopoietic	0.00829826	0.0309044	1.00833	0.94907	1.0713	0.788304	0	0.496453	5	FALSE	1123	677792	0.00165411	0.0142263	0.0656973	1.01433	0.891778	1.15372	0.828564	0.597713	0.0832598	3	FALSE	6636	68465	0.088361	NA	NA	NA	NA	NA	NA	NA	NA	NA	10	6712	0.00148765	NA	NA	NA	NA	NA	NA	NA	NA	NA
289.4	Lymphadenitis	hematopoietic	0.0335711	0.00867369	1.03414	1.01671	1.05187	0.000108634	0.503333	0.0733561	6	FALSE	15560	660248	0.0230243	0.0573187	0.0238146	1.05899	1.0107	1.10959	0.0160898	0.342769	0.2066	4	FALSE	8633	79257	0.0982251	0.0358276	0.160217	1.03648	0.757151	1.41885	0.823054	0	0.72016	FALSE	66	6611	0.00988468	-0.0352892	0.0488418	0.965326	0.877202	1.0623	0.469975	0.315078	0.226927	FALSE
289.5	Diseases of spleen	hematopoietic	0.0195156	0.0231333	1.01971	0.974506	1.06701	0.398885	0.403582	0.152223	5	FALSE	2073	676428	0.00305526	0.0654604	0.0825266	1.06765	0.908202	1.25509	0.427659	0	0.759672	2	FALSE	6566	83876	0.072599	NA	NA	NA	NA	NA	NA	NA	NA	NA	8	6712	0.00119048	NA	NA	NA	NA	NA	NA	NA	NA	NA
289.8	Polycythemia, secondary	hematopoietic	-0.0266081	0.0200184	0.973743	0.936277	1.01271	0.183788	0.593056	0.0310635	6	FALSE	2993	673833	0.00442211	-0.0436252	0.0799273	0.957313	0.818502	1.11966	0.585196	0.634682	0.0980279	2	FALSE	6562	83854	0.0725757	NA	NA	NA	NA	NA	NA	NA	NA	NA	31	6673	0.00462411	0.0799277	0.0809629	1.08321	0.924265	1.26949	0.323538	0	0.746533	FALSE
289.9	Abnormality of red blood cells	hematopoietic	0.0278121	0.0364952	1.0282	0.957225	1.10444	0.446014	0	0.534248	6	FALSE	883	676496	0.00130355	-0.0962005	0.0977025	0.908282	0.749991	1.09998	0.324807	0.678834	0.0776385	2	FALSE	6518	83655	0.0722833	NA	NA	NA	NA	NA	NA	NA	NA	NA	19	6667	0.00284176	-0.187651	0.156418	0.828904	0.610044	1.12628	0.230264	0	0.827965	FALSE
290	Delirium dementia and amnestic and other cognitive disorders	mental disorders	-0.0145973	0.00774069	0.985509	0.97067	1.00057	0.0593234	0	0.481419	6	FALSE	21269	659073	0.0312622	-0.00528313	0.0211834	0.994731	0.954277	1.0369	0.803052	0	0.666644	4	FALSE	9536	79506	0.107096	NA	NA	NA	NA	NA	NA	NA	NA	NA	109	6592	0.0162662	0.0062353	0.0330243	1.00625	0.943187	1.07354	0.850242	0	0.359532	FALSE
290.1	Dementias	mental disorders	-0.0273667	0.00976418	0.973004	0.954561	0.991804	0.00506663	0	0.659052	6	FALSE	13083	670342	0.0191433	-0.0333514	0.0274466	0.967199	0.916544	1.02065	0.224314	0	0.583237	4	FALSE	8246	82150	0.0912209	NA	NA	NA	NA	NA	NA	NA	NA	NA	80	6654	0.01188	0.0342615	0.0403957	1.03486	0.956081	1.12012	0.396357	0	0.372478	FALSE
290.11	Alzheimer's disease	mental disorders	-0.0350935	0.015765	0.965515	0.936138	0.995814	0.0260116	0	0.581273	6	FALSE	4671	678219	0.00684005	0.0145464	0.0606218	1.01465	0.900982	1.14266	0.810367	0	0.954791	4	FALSE	6782	84051	0.0746645	NA	NA	NA	NA	NA	NA	NA	NA	NA	13	6737	0.00192593	0.0788488	0.08108	1.08204	0.923056	1.26841	0.330811	0.77422	0.0353312	FALSE
290.12	Dementia with cerebral degenerations	mental disorders	-0.00573118	0.0346699	0.994285	0.928966	1.0642	0.868702	0.266731	0.243712	5	FALSE	1010	679884	0.00148334	NA	NA	NA	NA	NA	NA	NA	NA	NA	NA	6497	84331	0.0715308	NA	NA	NA	NA	NA	NA	NA	NA	NA	12	6735	0.00177857	NA	NA	NA	NA	NA	NA	NA	NA	NA
290.13	Senile dementia	mental disorders	-0.0524144	0.018647	0.948936	0.91488	0.984258	0.00494072	0	0.517062	5	FALSE	3085	672949	0.00456338	0.0658589	0.0982443	1.06808	0.881001	1.29488	0.502629	0.35319	0.213088	3	FALSE	6562	78979	0.0767118	NA	NA	NA	NA	NA	NA	NA	NA	NA	5	6750	0.000740192	NA	NA	NA	NA	NA	NA	NA	NA	NA
290.16	Vascular dementia	mental disorders	-0.0621449	0.0273982	0.939747	0.890614	0.99159	0.0233163	0	0.497317	4	FALSE	1734	678516	0.00254906	-0.00686505	0.0536175	0.993158	0.894086	1.10321	0.898119	0	0.992179	2	FALSE	6892	83727	0.0760547	NA	NA	NA	NA	NA	NA	NA	NA	NA	20	4820	0.00413223	0.0234457	0.0786285	1.02372	0.877513	1.19429	0.765564	0	0.494988	FALSE
290.2	Delirium due to conditions classified elsewhere	mental disorders	-0.0343756	0.0193472	0.966208	0.930256	1.00355	0.0756057	0.00455676	0.389513	4	FALSE	3308	356687	0.00918902	-0.0241362	0.0477444	0.976153	0.888951	1.07191	0.613188	0.510591	0.15288	2	FALSE	6976	82998	0.0775335	NA	NA	NA	NA	NA	NA	NA	NA	NA	12	4802	0.00249273	0.0121709	0.0802704	1.01225	0.864887	1.18471	0.879484	0	0.828048	FALSE
290.3	Other persistent mental disorders due to conditions classified elsewhere	mental disorders	-0.021898	0.0121267	0.97834	0.955361	1.00187	0.0709548	0	0.684782	5	FALSE	8875	669304	0.0130865	0.0123132	0.0279706	1.01239	0.958383	1.06944	0.659779	0	0.509363	2	FALSE	8099	81578	0.090313	NA	NA	NA	NA	NA	NA	NA	NA	NA	125	4629	0.0262936	NA	NA	NA	NA	NA	NA	NA	NA	NA
291	Other specified nonpsychotic and/or transient mental disorders	mental disorders	-0.0228959	0.0114542	0.977364	0.955667	0.999554	0.0456189	0.0180698	0.404755	6	FALSE	9362	667121	0.0138392	-0.0174653	0.0322775	0.982686	0.922445	1.04686	0.588441	0	0.649518	4	FALSE	7630	81259	0.0858374	NA	NA	NA	NA	NA	NA	NA	NA	NA	68	6569	0.0102456	0.0546384	0.048135	1.05616	0.961073	1.16065	0.256331	0.530339	0.144517	FALSE
291.1	Transient mental disorders due to conditions classified elsewhere	mental disorders	0.0031638	0.0425267	1.00317	0.922944	1.09037	0.940696	0	0.914315	4	FALSE	667	354964	0.00187554	NA	NA	NA	NA	NA	NA	NA	NA	NA	NA	6538	78787	0.0766247	NA	NA	NA	NA	NA	NA	NA	NA	NA	6	4831	0.00124044	NA	NA	NA	NA	NA	NA	NA	NA	NA
291.4	Specific nonpsychotic mental disorders due to brain damage	mental disorders	-0.00162949	0.0195348	0.998372	0.960869	1.03734	0.933522	0	0.466766	6	FALSE	3285	677100	0.00482815	-0.0337267	0.0549575	0.966836	0.868106	1.07679	0.539422	0	0.852852	3	FALSE	6842	83575	0.0756716	NA	NA	NA	NA	NA	NA	NA	NA	NA	43	4762	0.00894901	0.0493579	0.0586597	1.0506	0.936493	1.1786	0.400108	0.171531	0.271918	FALSE
291.8	Alteration of consciousness	mental disorders	-0.0350698	0.0147221	0.965538	0.938076	0.993804	0.0172132	0	0.826734	5	FALSE	5432	671499	0.00802445	-0.0225837	0.0430336	0.977669	0.89859	1.06371	0.599727	0	0.424102	4	FALSE	7077	82339	0.0791469	NA	NA	NA	NA	NA	NA	NA	NA	NA	18	6662	0.00269461	0.0414174	0.0984316	1.04229	0.859414	1.26407	0.67392	0.26253	0.244234	FALSE
292	Neurological disorders	mental disorders	-0.0226855	0.0054578	0.97757	0.967168	0.988083	3.23e-05	0	0.713765	6	FALSE	44485	634456	0.0655212	-0.00751954	0.0141991	0.992509	0.965268	1.02052	0.596403	0.275641	0.246575	4	FALSE	13469	73569	0.154749	NA	NA	NA	NA	NA	NA	NA	NA	NA	369	6149	0.0566125	-0.0391585	0.0204381	0.961598	0.92384	1.0009	0.0553703	0	0.965438	FALSE
292.1	Aphasia/speech disturbance	mental disorders	-0.00762442	0.0113221	0.992405	0.970625	1.01467	0.500685	0	0.764651	6	FALSE	9394	669573	0.0138357	-0.0319835	0.0273387	0.968523	0.917992	1.02183	0.242042	0	0.504735	4	FALSE	8151	81524	0.0908949	NA	NA	NA	NA	NA	NA	NA	NA	NA	67	6644	0.00998361	-0.0367773	0.0464829	0.963891	0.879957	1.05583	0.428826	0	0.421248	FALSE
292.11	Aphasia	mental disorders	-0.00199767	0.0253074	0.998004	0.949709	1.04876	0.937084	0	0.765107	5	FALSE	1883	360478	0.00519648	-0.0572715	0.0585866	0.944338	0.841896	1.05924	0.328296	0.48299	0.14454	3	FALSE	6776	83814	0.0747985	NA	NA	NA	NA	NA	NA	NA	NA	NA	11	4820	0.00227696	-0.0803752	0.108832	0.92277	0.745514	1.14217	0.460194	0.0126501	0.31423	FALSE
292.12	Symbolic dysfunction	mental disorders	-0.0452429	0.0482014	0.955765	0.869605	1.05046	0.347925	0.580257	0.06735	4	FALSE	523	643121	0.000812561	NA	NA	NA	NA	NA	NA	NA	NA	NA	NA	6518	84334	0.0717431	NA	NA	NA	NA	NA	NA	NA	NA	NA	5	4833	0.00103348	NA	NA	NA	NA	NA	NA	NA	NA	NA
292.2	Mild cognitive impairment	mental disorders	-0.0194984	0.0130605	0.98069	0.955905	1.00612	0.135457	0.372768	0.172692	5	FALSE	7803	351026	0.0217457	0.0364728	0.0296127	1.03715	0.978664	1.09912	0.218076	0.839651	0.012515	2	FALSE	7933	81840	0.0883673	NA	NA	NA	NA	NA	NA	NA	NA	NA	124	4621	0.0261328	-0.0390118	0.0382974	0.961739	0.892193	1.03671	0.308367	0	0.428499	FALSE
292.3	Memory loss	mental disorders	-0.0211997	0.0104902	0.979023	0.9591	0.999361	0.0432893	0	0.579008	6	FALSE	11225	666697	0.016558	-0.00784572	0.0298733	0.992185	0.93576	1.05201	0.792833	0	0.504288	4	FALSE	7845	81763	0.087548	NA	NA	NA	NA	NA	NA	NA	NA	NA	71	6578	0.0106783	-0.0622352	0.0356357	0.939662	0.876271	1.00764	0.080737	0.368665	0.208193	FALSE
292.4	Altered mental status	mental disorders	-0.0348956	0.00865815	0.965706	0.949457	0.982234	5.57e-05	0	0.483713	6	FALSE	15618	664029	0.0229796	-0.00105362	0.0251992	0.998947	0.950808	1.04952	0.966649	0.387637	0.17934	4	FALSE	8455	80541	0.0950043	NA	NA	NA	NA	NA	NA	NA	NA	NA	59	6641	0.00880597	-0.0626165	0.047167	0.939304	0.856362	1.03028	0.184327	0	0.632802	FALSE
292.5	Transient alteration of awareness	mental disorders	-0.0341077	0.0309018	0.966467	0.909669	1.02681	0.269705	0.149807	0.31707	4	FALSE	1240	360129	0.0034314	0.076073	0.078247	1.07904	0.925623	1.25789	0.330943	0	0.997965	2	FALSE	6620	83726	0.0732739	NA	NA	NA	NA	NA	NA	NA	NA	NA	3	4821	0.000621891	NA	NA	NA	NA	NA	NA	NA	NA	NA
292.6	Hallucinations	mental disorders	-0.0462844	0.0268825	0.95477	0.905767	1.00642	0.0851188	0.163516	0.308424	6	FALSE	1543	678996	0.00226732	0.027088	0.063507	1.02746	0.907208	1.16365	0.669718	0.428138	0.174005	3	FALSE	6743	83538	0.074689	NA	NA	NA	NA	NA	NA	NA	NA	NA	8	6713	0.0011903	0.205665	0.139034	1.22834	0.935348	1.61311	0.139076	0.41459	0.191219	FALSE
293	Symptoms involving head and neck	mental disorders	-0.0261181	0.0163978	0.97422	0.943407	1.00604	0.111209	0.612175	0.0354588	5	FALSE	3980	698485	0.00566576	0.0329938	0.0888369	1.03354	0.868382	1.23012	0.710342	0.459463	0.157235	3	FALSE	6750	84454	0.0740099	NA	NA	NA	NA	NA	NA	NA	NA	NA	14	6740	0.00207285	NA	NA	NA	NA	NA	NA	NA	NA	NA
293.1	Swelling, mass, or lump in head and neck [Space-occupying lesion, intracranial NOS]	mental disorders	-0.00296597	0.0117962	0.997038	0.974251	1.02036	0.801478	0	0.894147	6	FALSE	8529	686973	0.0122631	0.0437065	0.0284305	1.04468	0.988056	1.10454	0.124217	0.707142	0.016603	4	FALSE	8139	80979	0.0913284	NA	NA	NA	NA	NA	NA	NA	NA	NA	76	6585	0.0114097	-0.0164985	0.0470316	0.983637	0.897019	1.07862	0.725741	0.534055	0.142926	FALSE
295	Schizophrenia and other psychotic disorders	mental disorders	-0.0157884	0.0111711	0.984336	0.963018	1.00613	0.157563	0.0263504	0.39959	6	FALSE	10318	601958	0.0168519	0.000945339	0.0161697	1.00095	0.969721	1.03318	0.953379	0.468522	0.130239	4	FALSE	11368	75712	0.130547	NA	NA	NA	NA	NA	NA	NA	NA	NA	185	6437	0.0279372	-0.0483689	0.030248	0.952782	0.897938	1.01098	0.109803	0	0.75519	FALSE
295.1	Schizophrenia	mental disorders	-0.0117539	0.0152335	0.988315	0.959243	1.01827	0.440364	0	0.860839	6	FALSE	5405	609588	0.00878872	0.00493988	0.0197353	1.00495	0.966822	1.04459	0.802351	0.343718	0.206026	4	FALSE	9519	78464	0.108191	NA	NA	NA	NA	NA	NA	NA	NA	NA	114	6537	0.0171403	-0.036237	0.0391007	0.964412	0.893264	1.04123	0.354051	0	0.331185	FALSE
295.2	Paranoid disorders	mental disorders	-0.00499612	0.029951	0.995016	0.938287	1.05518	0.86752	0	0.7074	4	FALSE	1407	612694	0.00229115	0.0212271	0.047248	1.02145	0.931111	1.12056	0.653236	0.65464	0.0552696	3	FALSE	6646	81162	0.0756879	NA	NA	NA	NA	NA	NA	NA	NA	NA	28	4792	0.00580913	-0.109546	0.0854328	0.896241	0.758061	1.05961	0.199755	0.775349	0.0348738	FALSE
295.3	Psychosis	mental disorders	-0.00684744	0.0149272	0.993176	0.96454	1.02266	0.646433	0	0.771494	6	FALSE	5801	606096	0.00948035	-0.0185746	0.020926	0.981597	0.942152	1.02269	0.374738	0	0.653843	4	FALSE	9152	77698	0.105377	NA	NA	NA	NA	NA	NA	NA	NA	NA	130	6493	0.0196286	-0.0534546	0.0390737	0.947949	0.878062	1.0234	0.171298	0	0.810843	FALSE
296	Mood disorders	mental disorders	-0.0125378	0.00370254	0.98754	0.9804	0.994733	0.000708459	0.479944	0.0869299	6	FALSE	142837	500522	0.222018	-0.00394643	0.00911265	0.996061	0.978429	1.01401	0.664963	0	0.622465	4	FALSE	38057	47483	0.444903	-0.0328276	0.0371698	0.967705	0.899713	1.04084	0.37714	0.379058	0.204427	FALSE	1827	4588	0.284801	0.0260484	0.0130147	1.02639	1.00054	1.05291	0.0453435	0	0.731091	FALSE
296.1	Bipolar	mental disorders	-0.0153064	0.0086347	0.98481	0.968284	1.00162	0.0762841	0.368903	0.160547	6	FALSE	18004	597634	0.0292445	-0.000474357	0.018509	0.999526	0.963916	1.03645	0.979554	0	0.514094	4	FALSE	10014	77236	0.114774	NA	NA	NA	NA	NA	NA	NA	NA	NA	155	4626	0.03242	-0.000568013	0.0282489	0.999432	0.945601	1.05633	0.983958	0	0.703476	FALSE
296.2	Depression	mental disorders	-0.0115658	0.00377029	0.988501	0.981223	0.995833	0.00215767	0.450771	0.105	6	FALSE	133468	506452	0.20857	-0.00668961	0.00922803	0.993333	0.975528	1.01146	0.468499	0	0.706408	4	FALSE	36262	48940	0.4256	-0.0414842	0.0376311	0.959365	0.891152	1.0328	0.270292	0.447338	0.178577	FALSE	1733	4673	0.270528	0.0284989	0.0130447	1.02891	1.00294	1.05555	0.0289098	0	0.872314	FALSE
296.22	Major depressive disorder	mental disorders	-0.0104102	0.00402862	0.989644	0.98186	0.997489	0.00976405	0.414068	0.129186	6	FALSE	106561	532765	0.166677	-0.0100497	0.00958501	0.990001	0.971576	1.00877	0.294418	0	0.395639	4	FALSE	30264	55250	0.353907	-0.0457372	0.0390445	0.955293	0.884916	1.03127	0.241433	0.465242	0.171475	FALSE	1474	4948	0.229524	0.0306167	0.0132689	1.03109	1.00462	1.05826	0.0210328	0	0.770576	FALSE
297	Suicidal ideation or attempt	mental disorders	-0.0118559	0.0106148	0.988214	0.967867	1.00899	0.264028	0.227764	0.269345	5	FALSE	12125	597560	0.0198873	-0.0271078	0.0182444	0.973256	0.939069	1.00869	0.137327	0	0.351599	2	FALSE	10272	75473	0.119797	NA	NA	NA	NA	NA	NA	NA	NA	NA	186	6333	0.028532	0.0542012	0.0295425	1.0557	0.996306	1.11863	0.0665523	0	0.688171	FALSE
297.1	Suicidal ideation	mental disorders	-0.0222589	0.0121157	0.977987	0.955037	1.00149	0.0661808	0.546758	0.0850864	4	FALSE	9295	303189	0.0297455	-0.0232886	0.0196098	0.97698	0.940143	1.01526	0.234989	0	0.41416	2	FALSE	9666	76771	0.111827	NA	NA	NA	NA	NA	NA	NA	NA	NA	150	4568	0.0317931	0.0660021	0.0321037	1.06823	1.00308	1.1376	0.0397918	0	0.714893	FALSE
297.2	Suicide or self-inflicted injury	mental disorders	-0.0308642	0.0198425	0.969607	0.932623	1.00806	0.119836	0.463937	0.113405	5	FALSE	3255	610018	0.00530759	-0.0255835	0.0374358	0.974741	0.905782	1.04895	0.494356	0	0.486793	2	FALSE	7009	76795	0.0836356	NA	NA	NA	NA	NA	NA	NA	NA	NA	57	6566	0.00860637	NA	NA	NA	NA	NA	NA	NA	NA	NA
300	Anxiety disorders	mental disorders	-0.0198516	0.00393702	0.980344	0.972809	0.987938	4.6e-07	0.517565	0.0655523	6	TRUE	132864	502306	0.209179	-0.00638439	0.00938741	0.993636	0.975521	1.01209	0.49644	0	0.82859	4	FALSE	35175	49093	0.417418	-0.0707442	0.0371653	0.9317	0.866246	1.0021	0.056975	0	0.771617	FALSE	2001	4393	0.31295	0.0240271	0.013576	1.02432	0.997422	1.05194	0.0767562	0	0.616957	FALSE
300.1	Anxiety disorder	mental disorders	-0.0147291	0.00422035	0.985379	0.977262	0.993563	0.000482989	0.546347	0.0509526	6	FALSE	98056	531137	0.155844	-0.00955088	0.0105671	0.990495	0.970191	1.01122	0.366085	0	0.741195	4	FALSE	22455	59982	0.27239	-0.0669252	0.0429167	0.935265	0.859813	1.01734	0.118897	0	0.799959	FALSE	1121	5150	0.178759	0.0200938	0.0143189	1.0203	0.992061	1.04934	0.160526	0	0.98204	FALSE
300.11	Generalized anxiety disorder	mental disorders	-0.00890769	0.00773934	0.991132	0.976211	1.00628	0.249748	0.567405	0.0413703	6	FALSE	25855	589642	0.0420067	-0.0182391	0.0196331	0.981926	0.944859	1.02045	0.35289	0	0.830634	3	FALSE	9619	76475	0.111727	NA	NA	NA	NA	NA	NA	NA	NA	NA	282	6215	0.0434046	-0.00565838	0.0234997	0.994358	0.949598	1.04123	0.809722	0	0.370708	FALSE
300.12	Agorophobia, social phobia, and panic disorder	mental disorders	-0.0176949	0.0100819	0.982461	0.963238	1.00207	0.0792396	0.299471	0.210616	6	FALSE	12849	601210	0.0209247	0.0148467	0.02606	1.01496	0.964419	1.06814	0.568871	0	0.663644	4	FALSE	8031	79392	0.0918637	NA	NA	NA	NA	NA	NA	NA	NA	NA	166	6398	0.0252895	0.0171153	0.0306329	1.01726	0.957984	1.08021	0.576351	0	0.994008	FALSE
300.13	Phobia	mental disorders	0.0192679	0.0217007	1.01945	0.977004	1.06375	0.374598	0	0.684418	5	FALSE	2366	613354	0.00384266	0.034166	0.0680196	1.03476	0.905607	1.18232	0.615459	0	0.83745	3	FALSE	6371	81871	0.0721992	NA	NA	NA	NA	NA	NA	NA	NA	NA	18	6652	0.00269865	-0.0251078	0.103969	0.975205	0.795422	1.19562	0.809172	0.679349	0.0774004	FALSE
300.3	Obsessive-compulsive disorders	mental disorders	0.0278489	0.019341	1.02824	0.989992	1.06797	0.149898	0	0.530098	6	FALSE	3301	611375	0.00537031	NA	NA	NA	NA	NA	NA	NA	NA	NA	NA	6465	81735	0.0732993	NA	NA	NA	NA	NA	NA	NA	NA	NA	43	4781	0.00891376	0.183851	0.0725263	1.20184	1.04258	1.38542	0.0112462	0.413648	0.191576	FALSE
300.4	Dysthymic disorder	mental disorders	-0.0071842	0.00856208	0.992842	0.976319	1.00964	0.401429	0.19318	0.287504	6	FALSE	19358	591288	0.0317009	-0.0170072	0.0189916	0.983137	0.947214	1.02042	0.370513	0	0.460458	3	FALSE	9837	75927	0.114698	NA	NA	NA	NA	NA	NA	NA	NA	NA	159	4553	0.0337436	0.063183	0.028747	1.06522	1.00686	1.12696	0.0279563	0.3064	0.229856	FALSE
300.8	Acute reaction to stress	mental disorders	-0.0111538	0.0212144	0.988908	0.948633	1.03089	0.599051	0.0866731	0.357064	5	FALSE	2829	609543	0.00461974	NA	NA	NA	NA	NA	NA	NA	NA	NA	NA	6721	80319	0.0772174	NA	NA	NA	NA	NA	NA	NA	NA	NA	40	6544	0.00607533	-0.110891	0.0721135	0.895037	0.777066	1.03092	0.124116	0	0.462677	FALSE
300.9	Posttraumatic stress disorder	mental disorders	-0.0313225	0.00588581	0.969163	0.958047	0.980408	1.03e-07	0.26247	0.237571	6	TRUE	51891	557347	0.0851736	0.00750818	0.0102697	1.00754	0.987459	1.02802	0.46472	0	0.679973	3	FALSE	24704	60756	0.289071	NA	NA	NA	NA	NA	NA	NA	NA	NA	1306	5156	0.202105	0.00344076	0.014637	1.00345	0.975069	1.03265	0.814152	0.281757	0.238019	FALSE
301	Personality disorders	mental disorders	-0.0239061	0.0115512	0.976377	0.954521	0.998735	0.0384922	0.168939	0.304626	6	FALSE	10208	602059	0.0166725	0.0225173	0.0212601	1.02277	0.981031	1.06629	0.289538	0	0.668018	3	FALSE	9090	77806	0.104608	NA	NA	NA	NA	NA	NA	NA	NA	NA	104	6509	0.0157266	-0.00322185	0.0348627	0.996783	0.930948	1.06727	0.926368	0	0.787729	FALSE
301.1	Schizoid personality disorder	mental disorders	0.0141496	0.03818	1.01425	0.941123	1.09306	0.710933	0	0.953236	3	FALSE	906	604755	0.00149589	NA	NA	NA	NA	NA	NA	NA	NA	NA	NA	6239	66477	0.0857995	NA	NA	NA	NA	NA	NA	NA	NA	NA	11	4824	0.00227508	NA	NA	NA	NA	NA	NA	NA	NA	NA
301.2	Antisocial/borderline personality disorder	mental disorders	-0.0163262	0.0182504	0.983806	0.949237	1.01963	0.37102	0	0.984616	6	FALSE	3956	610146	0.00644193	0.0101247	0.0325415	1.01018	0.947759	1.0767	0.755701	0	0.549962	2	FALSE	7356	80383	0.0838396	NA	NA	NA	NA	NA	NA	NA	NA	NA	41	6611	0.00616356	-0.0395768	0.0502264	0.961196	0.871082	1.06063	0.430716	0.330089	0.221793	FALSE
302	Sexual and gender identity disorders	mental disorders	-0.000749719	0.019138	0.999251	0.962463	1.03744	0.968751	0.0923624	0.356981	6	FALSE	3517	608319	0.00574827	-0.0275725	0.0393919	0.972804	0.900523	1.05089	0.483956	0	0.93982	2	FALSE	6940	80257	0.0795899	NA	NA	NA	NA	NA	NA	NA	NA	NA	54	4727	0.0112947	0.111163	0.0515808	1.11758	1.01012	1.23647	0.0311517	0	0.495198	FALSE
302.1	Decreased libido	mental disorders	0.0309212	0.0286571	1.0314	0.97507	1.09099	0.280586	0	0.849582	5	FALSE	1554	611372	0.00253538	-0.0247732	0.0649126	0.975531	0.858989	1.10789	0.702729	0.135633	0.282106	2	FALSE	6393	81439	0.0727867	NA	NA	NA	NA	NA	NA	NA	NA	NA	24	4782	0.00499376	0.00933703	0.0820456	1.00938	0.859444	1.18547	0.909394	0.785387	0.0308813	FALSE
303	Psychogenic and somatoform disorders	mental disorders	-0.0109332	0.0141408	0.989126	0.962089	1.01692	0.439425	0.397297	0.140662	6	FALSE	6398	606356	0.0104414	-0.0212079	0.0300309	0.979015	0.923054	1.03837	0.480062	0	0.444899	3	FALSE	7557	79584	0.0867215	NA	NA	NA	NA	NA	NA	NA	NA	NA	76	6538	0.0114908	0.105989	0.0461748	1.11181	1.01561	1.21712	0.0217108	0	0.592321	FALSE
303.1	Dissociative disorder	mental disorders	-0.047473	0.0531615	0.953636	0.859274	1.05836	0.371859	0.0492569	0.368277	4	FALSE	454	614676	0.000738055	NA	NA	NA	NA	NA	NA	NA	NA	NA	NA	6154	82245	0.0696162	NA	NA	NA	NA	NA	NA	NA	NA	NA	3	4836	0.000619963	NA	NA	NA	NA	NA	NA	NA	NA	NA
303.3	Psychogenic disorder	mental disorders	-0.0651737	0.0301676	0.936905	0.883114	0.993972	0.0307431	0	0.717515	5	FALSE	1281	613420	0.00208394	NA	NA	NA	NA	NA	NA	NA	NA	NA	NA	6218	81841	0.0706117	NA	NA	NA	NA	NA	NA	NA	NA	NA	8	6636	0.00120409	NA	NA	NA	NA	NA	NA	NA	NA	NA
303.31	Gastrointestinal malfunction arising from mental factors	mental disorders	-0.00740916	0.0734844	0.992618	0.859473	1.14639	0.919688	0	0.403304	3	FALSE	230	311362	0.000738145	NA	NA	NA	NA	NA	NA	NA	NA	NA	NA	6092	78651	0.0718879	NA	NA	NA	NA	NA	NA	NA	NA	NA	0	0	0	NA	NA	NA	NA	NA	NA	NA	NA	NA
303.4	Somatoform disorder	mental disorders	0.00495948	0.0160647	1.00497	0.973822	1.03712	0.757536	0	0.50923	5	FALSE	5027	608098	0.00819898	-0.0254263	0.0318112	0.974894	0.915967	1.03761	0.424123	0.0853046	0.335122	3	FALSE	7386	80142	0.0843844	NA	NA	NA	NA	NA	NA	NA	NA	NA	68	6575	0.0102363	0.0879798	0.0494919	1.09197	0.991018	1.2032	0.0754597	0	0.347335	FALSE
304	Adjustment reaction	mental disorders	-0.0127648	0.00607445	0.987316	0.975631	0.999141	0.0356065	0.376921	0.154881	6	FALSE	43567	560285	0.0721485	-0.000857931	0.0113458	0.999142	0.977169	1.02161	0.939724	0.464083	0.154747	3	FALSE	19623	62167	0.239919	NA	NA	NA	NA	NA	NA	NA	NA	NA	763	5432	0.123164	0.0139586	0.0176757	1.01406	0.979527	1.0498	0.429699	0	0.671777	FALSE
305.2	Eating disorder	mental disorders	-0.00494696	0.0241646	0.995065	0.949036	1.04333	0.837792	0	0.668388	6	FALSE	2063	613426	0.00335181	0.00612846	0.0808167	1.00615	0.858757	1.17883	0.939553	0	0.906892	3	FALSE	6259	82011	0.0709074	NA	NA	NA	NA	NA	NA	NA	NA	NA	16	6653	0.00239916	-0.0380593	0.0949368	0.962656	0.79921	1.15953	0.688501	0	0.510571	FALSE
305.21	Anorexia nervosa	mental disorders	-0.0296413	0.0545097	0.970794	0.872425	1.08025	0.586593	0	0.559955	5	FALSE	381	615037	0.000619091	NA	NA	NA	NA	NA	NA	NA	NA	NA	NA	6086	82385	0.0687909	NA	NA	NA	NA	NA	NA	NA	NA	NA	4	4839	0.000825934	NA	NA	NA	NA	NA	NA	NA	NA	NA
306	Other mental disorder	mental disorders	-0.00759208	0.0068955	0.992437	0.979114	1.00594	0.270888	0.481264	0.0861407	6	FALSE	47147	581837	0.0749574	-0.00741302	0.0160415	0.992614	0.961891	1.02432	0.644	0	0.73399	4	FALSE	11617	70144	0.142085	NA	NA	NA	NA	NA	NA	NA	NA	NA	264	6037	0.0418981	-0.00705972	0.0233909	0.992965	0.94847	1.03955	0.762794	0	0.48876	FALSE
306.1	Mental disorders durring/after pregnancy	mental disorders	0.00945855	0.0329345	1.0095	0.946398	1.07682	0.773965	0	0.937437	4	FALSE	1427	305674	0.00464668	0.079217	0.0975299	1.08244	0.8941	1.31045	0.416658	0.597442	0.115001	2	FALSE	6191	82118	0.0701061	NA	NA	NA	NA	NA	NA	NA	NA	NA	2	4839	0.000413138	NA	NA	NA	NA	NA	NA	NA	NA	NA
306.9	Tension headache	mental disorders	-0.0384804	0.0224357	0.962251	0.920854	1.00551	0.0863193	0	0.470839	6	FALSE	2559	611784	0.00416543	0.0370209	0.0580963	1.03771	0.926033	1.16287	0.523972	0.342099	0.217622	2	FALSE	6484	81057	0.0740682	NA	NA	NA	NA	NA	NA	NA	NA	NA	15	6624	0.00225938	0.123562	0.0799332	1.13152	0.967438	1.32343	0.122149	0	0.597079	FALSE
312	Conduct disorders	mental disorders	0.00102624	0.0194418	1.00103	0.9636	1.03991	0.957903	0	0.439412	5	FALSE	3319	700727	0.00471418	0.0356425	0.0311614	1.03629	0.974888	1.10155	0.252705	0	0.414215	3	FALSE	7952	83193	0.0872456	NA	NA	NA	NA	NA	NA	NA	NA	NA	50	4758	0.0103993	-0.00754709	0.0588298	0.992481	0.884395	1.11378	0.897922	0.498421	0.157954	FALSE
312.3	Impulse control disorder	mental disorders	-0.00605381	0.0241062	0.993964	0.948095	1.04205	0.801713	0	0.67282	4	FALSE	2258	702680	0.00320312	0.00431513	0.036929	1.00432	0.9342	1.07971	0.906979	0	0.82253	2	FALSE	7613	83966	0.0831304	NA	NA	NA	NA	NA	NA	NA	NA	NA	46	4779	0.00953368	0.00884437	0.0649241	1.00888	0.888337	1.14579	0.891642	0.331092	0.221446	FALSE
313	Pervasive developmental disorders	mental disorders	0.0462389	0.0111588	1.04732	1.02467	1.07048	3.42e-05	0.282595	0.222914	6	FALSE	10509	694983	0.014896	0.0371955	0.0341072	1.0379	0.970782	1.10965	0.275473	0.606519	0.0787545	3	FALSE	7717	83800	0.0843231	NA	NA	NA	NA	NA	NA	NA	NA	NA	116	6618	0.017226	-0.0401568	0.0426281	0.960639	0.883639	1.04435	0.346179	0.533066	0.14335	FALSE
313.1	Attention deficit hyperactivity disorder	mental disorders	0.0446737	0.0121211	1.04569	1.02114	1.07083	0.000228165	0	0.504324	6	FALSE	8938	696795	0.0126648	0.0743364	0.038635	1.07717	0.998614	1.1619	0.0543457	0.11987	0.321038	3	FALSE	7476	84270	0.0814858	NA	NA	NA	NA	NA	NA	NA	NA	NA	109	4703	0.0226517	-0.0441613	0.0447446	0.9568	0.876465	1.0445	0.323661	0.14545	0.279359	FALSE
313.2	Tics and stuttering	mental disorders	-0.0102541	0.0434614	0.989798	0.908976	1.07781	0.813482	0.00113381	0.405392	5	FALSE	638	704943	0.000904219	NA	NA	NA	NA	NA	NA	NA	NA	NA	NA	6767	85164	0.0736096	NA	NA	NA	NA	NA	NA	NA	NA	NA	7	4831	0.00144688	NA	NA	NA	NA	NA	NA	NA	NA	NA
313.3	Autism	mental disorders	0.135379	0.0341617	1.14497	1.07082	1.22426	7.4e-05	0.429515	0.135278	5	FALSE	1026	704993	0.00145322	NA	NA	NA	NA	NA	NA	NA	NA	NA	NA	6743	85258	0.0732927	NA	NA	NA	NA	NA	NA	NA	NA	NA	2	6774	0.000295159	NA	NA	NA	NA	NA	NA	NA	NA	NA
315	Develomental delays and disorders	mental disorders	-0.0051636	0.0165484	0.99485	0.9631	1.02765	0.755017	0.208273	0.276736	6	FALSE	4207	700583	0.00596915	0.0166055	0.0416858	1.01674	0.936976	1.1033	0.690373	0	0.54259	4	FALSE	7346	83837	0.0805633	NA	NA	NA	NA	NA	NA	NA	NA	NA	12	6733	0.0017791	-0.0316406	0.0863992	0.968855	0.817929	1.14763	0.714206	0	0.399109	FALSE
315.1	Learning disorder	mental disorders	0.0691015	0.0427091	1.07154	0.985499	1.1651	0.105672	0	0.506532	5	FALSE	616	705261	0.000872673	NA	NA	NA	NA	NA	NA	NA	NA	NA	NA	6703	85270	0.0728801	NA	NA	NA	NA	NA	NA	NA	NA	NA	5	4839	0.0010322	NA	NA	NA	NA	NA	NA	NA	NA	NA
315.2	Speech and language disorder	mental disorders	0.0533932	0.0324933	1.05484	0.98976	1.12421	0.10034	0	0.800514	5	FALSE	1108	704399	0.0015705	-0.00949964	0.0724328	0.990545	0.859448	1.14164	0.895656	0	0.887523	2	FALSE	6893	84949	0.0750528	NA	NA	NA	NA	NA	NA	NA	NA	NA	5	6766	0.000738443	NA	NA	NA	NA	NA	NA	NA	NA	NA
315.3	Mental retardation	mental disorders	-0.015192	0.0417392	0.984923	0.907557	1.06888	0.715877	0.0480021	0.368886	4	FALSE	628	375564	0.00166936	-0.0237028	0.0915151	0.976576	0.816222	1.16843	0.795632	0.782928	0.0318462	2	FALSE	6787	85172	0.0738046	NA	NA	NA	NA	NA	NA	NA	NA	NA	0	0	0	NA	NA	NA	NA	NA	NA	NA	NA	NA
316	Substance addiction and disorders	mental disorders	-0.0249025	0.00690399	0.975405	0.962295	0.988693	0.000309789	0.386016	0.148501	6	FALSE	30650	623820	0.0468318	-0.000813069	0.0106977	0.999187	0.978455	1.02036	0.939416	0.717725	0.0139176	4	FALSE	21493	65791	0.246242	NA	NA	NA	NA	NA	NA	NA	NA	NA	304	4409	0.0645024	-0.00722383	0.0188822	0.992802	0.956732	1.03023	0.702035	0	0.485693	FALSE
316.1	Polyneuropathy due to drugs	mental disorders	0.123131	0.0327472	1.13103	1.06072	1.20601	0.000169884	0.609657	0.0252336	6	FALSE	1027	660527	0.00155241	0.0662997	0.109551	1.06855	0.862072	1.32447	0.545049	0	0.83015	3	FALSE	6511	83495	0.0723396	NA	NA	NA	NA	NA	NA	NA	NA	NA	1	4842	0.000206484	NA	NA	NA	NA	NA	NA	NA	NA	NA
317	Alcohol-related disorders	mental disorders	-0.0327765	0.00545776	0.967755	0.957458	0.978163	1.91e-09	0.642014	0.0158203	6	TRUE	49346	611026	0.0747245	-0.0262179	0.0105324	0.974123	0.95422	0.994441	0.0128012	0.709671	0.015937	4	FALSE	23052	63986	0.26485	NA	NA	NA	NA	NA	NA	NA	NA	NA	537	6017	0.0819347	-0.0270921	0.0165577	0.973272	0.942194	1.00537	0.101792	0	0.895156	FALSE
317.1	Alcoholism	mental disorders	-0.032073	0.00627991	0.968436	0.956589	0.980429	3.27e-07	0.546597	0.0508333	6	TRUE	35276	622662	0.053616	-0.0392783	0.0117363	0.961483	0.939619	0.983856	0.000817698	0.38986	0.177984	4	FALSE	18470	67852	0.213966	NA	NA	NA	NA	NA	NA	NA	NA	NA	350	6217	0.0532968	-0.0363193	0.0186496	0.964332	0.92972	1.00023	0.0514801	0	0.907033	FALSE
317.11	Alcoholic liver damage	mental disorders	-0.0598687	0.014736	0.941888	0.915074	0.969488	4.85e-05	0	0.804847	6	FALSE	5555	655040	0.00840909	-0.0589148	0.0364104	0.942787	0.877851	1.01253	0.105646	0	0.739542	3	FALSE	7372	82006	0.0824811	NA	NA	NA	NA	NA	NA	NA	NA	NA	38	6683	0.00565392	-0.0953096	0.0427874	0.909091	0.835963	0.988617	0.0259128	0.153893	0.276973	FALSE
318	Tobacco use disorder	mental disorders	-0.032347	0.00398008	0.968171	0.960647	0.975753	4.39e-16	0.420216	0.125039	6	TRUE	108440	556670	0.163041	-0.0102375	0.00949843	0.989815	0.971558	1.00841	0.281118	0.570402	0.0724329	4	FALSE	28690	56846	0.335414	-0.0273484	0.0467091	0.973022	0.8879	1.06631	0.558208	0.447556	0.178492	FALSE	846	5526	0.132768	0.0136957	0.0155503	1.01379	0.983358	1.04516	0.378459	0	0.804843	FALSE
320	Meningitis	neurological	0.0140464	0.0279905	1.01415	0.960008	1.07134	0.615789	0.532582	0.0731591	5	FALSE	1408	706772	0.0019882	-0.0965278	0.0740807	0.907985	0.785273	1.04987	0.192572	0	0.60585	3	FALSE	6867	85075	0.0746884	NA	NA	NA	NA	NA	NA	NA	NA	NA	12	6761	0.00177174	NA	NA	NA	NA	NA	NA	NA	NA	NA
323	Encephalitis	neurological	-0.0088154	0.0313512	0.991223	0.932149	1.05404	0.77857	0	0.617197	6	FALSE	1111	707322	0.00156825	0.014787	0.103638	1.0149	0.828334	1.24348	0.886543	0.328831	0.222226	2	FALSE	6766	85250	0.0735307	NA	NA	NA	NA	NA	NA	NA	NA	NA	6	6763	0.000886394	NA	NA	NA	NA	NA	NA	NA	NA	NA
323.2	Acute (transverse) myelitis	neurological	0.10184	0.0756119	1.10721	0.954702	1.28407	0.178018	0.58471	0.0650943	4	FALSE	221	700089	0.000315575	NA	NA	NA	NA	NA	NA	NA	NA	NA	NA	6669	85439	0.0724041	NA	NA	NA	NA	NA	NA	NA	NA	NA	0	0	0	NA	NA	NA	NA	NA	NA	NA	NA	NA
323.8	Encephalitis, non-infectious	neurological	-0.0355382	0.0519184	0.965086	0.871712	1.06846	0.493658	0.207931	0.285338	4	FALSE	440	707609	0.000621426	0.0115357	0.127953	1.0116	0.787221	1.29994	0.928163	0.510958	0.152726	2	FALSE	6714	85314	0.0729561	NA	NA	NA	NA	NA	NA	NA	NA	NA	2	4841	0.000412967	NA	NA	NA	NA	NA	NA	NA	NA	NA
324	Other CNS infection and poliomyelitis	neurological	-0.00195979	0.0240032	0.998042	0.952176	1.04612	0.934927	0	0.579619	6	FALSE	1925	706981	0.00271545	0.0895876	0.0899799	1.09372	0.916888	1.30466	0.319425	0.0252513	0.379797	4	FALSE	6791	85243	0.0737879	NA	NA	NA	NA	NA	NA	NA	NA	NA	6	6764	0.000886263	0.029042	0.150014	1.02947	0.767221	1.38135	0.846493	0.559174	0.13203	FALSE
325	Phlebitis and thrombophlebitis of intracranial venous sinuses	neurological	-0.0544247	0.0710377	0.94703	0.823941	1.08851	0.443594	0	0.973865	5	FALSE	213	708027	0.000300746	NA	NA	NA	NA	NA	NA	NA	NA	NA	NA	6655	85454	0.0722514	NA	NA	NA	NA	NA	NA	NA	NA	NA	0	0	0	NA	NA	NA	NA	NA	NA	NA	NA	NA
327	Sleep disorders	neurological	-0.0111388	0.00458929	0.988923	0.980068	0.997858	0.0152189	0.30384	0.207435	6	FALSE	80588	582658	0.121505	-0.0115578	0.0104014	0.988509	0.968561	1.00887	0.266493	0	0.921842	4	FALSE	23559	58545	0.286941	NA	NA	NA	NA	NA	NA	NA	NA	NA	1124	4994	0.18372	-0.00124551	0.0146672	0.998755	0.970453	1.02788	0.932326	0.146753	0.278992	FALSE
327.1	Hypersomnia	neurological	-0.000150111	0.018022	0.99985	0.965149	1.0358	0.993354	0.273107	0.229827	6	FALSE	3702	665467	0.00553223	-0.0310724	0.0527534	0.969405	0.874182	1.075	0.555853	0	0.327648	2	FALSE	6960	81730	0.0784756	NA	NA	NA	NA	NA	NA	NA	NA	NA	64	6558	0.00966475	-0.0345558	0.0826739	0.966034	0.821524	1.13596	0.675963	0.00600163	0.315854	FALSE
327.3	Sleep apnea	neurological	-0.00209016	0.00427907	0.997912	0.989578	1.00632	0.625223	0.456203	0.101549	6	FALSE	94333	585389	0.138782	-0.00810811	0.00952304	0.991925	0.973582	1.01061	0.394535	0	0.775474	4	FALSE	28294	59803	0.321169	0.035068	0.0384065	1.03569	0.96059	1.11666	0.361204	0	0.870256	FALSE	1656	4890	0.252979	-0.0034316	0.0139388	0.996574	0.969717	1.02418	0.805535	0	0.808798	FALSE
327.31	Central/nonobstroctive sleep apnea	neurological	-0.0190639	0.0189944	0.981117	0.945263	1.01833	0.315543	0.517634	0.0814337	5	FALSE	3530	667222	0.00526275	0.00407924	0.048657	1.00409	0.912756	1.10456	0.933186	0.601734	0.113062	2	FALSE	7037	82601	0.0785047	NA	NA	NA	NA	NA	NA	NA	NA	NA	13	4800	0.00270102	0.0782053	0.0876495	1.08134	0.910661	1.28402	0.372259	0	0.913901	FALSE
327.32	Obstructive sleep apnea	neurological	0.00388816	0.00486271	1.0039	0.994373	1.01351	0.42395	0.588207	0.0455383	5	FALSE	72201	598804	0.107601	-0.0053411	0.0100665	0.994673	0.975241	1.01449	0.59571	0	0.836989	3	FALSE	24379	63129	0.278592	NA	NA	NA	NA	NA	NA	NA	NA	NA	1342	3263	0.291422	-0.00156535	0.0146001	0.998436	0.97027	1.02742	0.914618	0	0.483816	FALSE
327.4	Insomnia	neurological	-0.0178582	0.0057278	0.9823	0.971334	0.99339	0.00182195	0.118232	0.33962	6	FALSE	45952	612268	0.0698125	-0.00566182	0.0119369	0.994354	0.97136	1.01789	0.635277	0	0.656014	3	FALSE	17757	66205	0.211489	NA	NA	NA	NA	NA	NA	NA	NA	NA	742	5516	0.118568	0.00530501	0.0163565	1.00532	0.973602	1.03807	0.745683	0.701042	0.0674115	FALSE
327.41	Organic or persistent insomnia	neurological	-0.0250837	0.0174059	0.975228	0.942519	1.00907	0.149557	0	0.82125	5	FALSE	4089	344003	0.0117469	0.0211833	0.0383686	1.02141	0.947415	1.10118	0.580881	0	0.853896	3	FALSE	7328	82046	0.0819925	NA	NA	NA	NA	NA	NA	NA	NA	NA	50	4719	0.0104844	0.00785242	0.055079	1.00788	0.904747	1.12278	0.886632	0.265055	0.243425	FALSE
327.5	Parasomnia	neurological	-0.0308575	0.0170427	0.969614	0.937761	1.00255	0.0702029	0.232082	0.259611	6	FALSE	4493	663107	0.00673008	NA	NA	NA	NA	NA	NA	NA	NA	NA	NA	7794	80487	0.0882863	NA	NA	NA	NA	NA	NA	NA	NA	NA	76	4643	0.0161051	NA	NA	NA	NA	NA	NA	NA	NA	NA
327.6	Circadian rhythm sleep disorder	neurological	-0.00429899	0.0372656	0.99571	0.925577	1.07116	0.908159	0	0.433123	5	FALSE	883	671022	0.00131417	0.0867781	0.0840167	1.09065	0.925065	1.28589	0.301666	0	0.564802	2	FALSE	6649	83286	0.0739312	NA	NA	NA	NA	NA	NA	NA	NA	NA	13	4794	0.00270439	-0.126597	0.119843	0.881088	0.696641	1.11437	0.290803	0	0.551934	FALSE
327.7	Sleep related movement disorders	neurological	0.00586138	0.0102584	1.00588	0.985856	1.02631	0.567747	0.347586	0.189571	5	FALSE	12479	655121	0.0186923	-0.0191701	0.0335505	0.981012	0.918579	1.04769	0.567741	0.363298	0.207922	3	FALSE	7616	81143	0.0858054	NA	NA	NA	NA	NA	NA	NA	NA	NA	110	4602	0.0233447	0.0544459	0.0397223	1.05596	0.976864	1.14145	0.17048	0.538263	0.141117	FALSE
327.71	Restless legs syndrome	neurological	0.00151459	0.0117352	1.00152	0.978743	1.02482	0.897307	0.0213685	0.394315	5	FALSE	9352	661612	0.0139382	-0.0451233	0.0483486	0.95588	0.869458	1.05089	0.35067	0.637052	0.096938	2	FALSE	7030	82742	0.0783095	NA	NA	NA	NA	NA	NA	NA	NA	NA	43	4766	0.00894157	-0.0258657	0.0541761	0.974466	0.876298	1.08363	0.633051	0.772366	0.0360862	FALSE
327.72	Sleep related leg cramps	neurological	-0.0953135	0.0420848	0.909088	0.837111	0.987253	0.0235253	0	0.780475	3	FALSE	755	670473	0.0011248	NA	NA	NA	NA	NA	NA	NA	NA	NA	NA	6555	83511	0.07278	NA	NA	NA	NA	NA	NA	NA	NA	NA	4	4809	0.000831082	0.220917	0.14892	1.24722	0.931498	1.66995	0.137952	0	0.654729	FALSE
331	Other cerebral degenerations	neurological	-0.0243226	0.0157435	0.975971	0.946315	1.00656	0.122363	0	0.508998	6	FALSE	4392	666623	0.00654531	-0.0209526	0.0533133	0.979265	0.882105	1.08713	0.694313	0.808648	0.00132011	4	FALSE	6725	83318	0.0746865	NA	NA	NA	NA	NA	NA	NA	NA	NA	12	6696	0.00178891	0.255387	0.121803	1.29096	1.0168	1.63905	0.0360179	0	0.712992	FALSE
331.1	Hydrocephalus	neurological	-0.0313477	0.021974	0.969139	0.928285	1.01179	0.1537	0	0.50152	5	FALSE	2233	670360	0.00331999	0.0515494	0.0736714	1.0529	0.911336	1.21646	0.484102	0.201632	0.263065	2	FALSE	6536	84036	0.0721636	NA	NA	NA	NA	NA	NA	NA	NA	NA	10	6714	0.00148721	0.334959	0.170296	1.39788	1.00119	1.95176	0.0491922	0	0.627967	FALSE
331.9	Cerebral degeneration, unspecified	neurological	-0.00727227	0.0242277	0.992754	0.946714	1.04103	0.764053	0.192954	0.291806	5	FALSE	1839	668733	0.00274243	-0.0428891	0.100136	0.958018	0.787295	1.16576	0.668427	0	0.472973	2	FALSE	6448	83753	0.0714848	NA	NA	NA	NA	NA	NA	NA	NA	NA	2	1875	0.00106553	NA	NA	NA	NA	NA	NA	NA	NA	NA
332	Parkinson's disease	neurological	0.0199313	0.012532	1.02013	0.99538	1.0455	0.111736	0	0.450502	6	FALSE	7467	667162	0.0110683	0.00199148	0.0620927	1.00199	0.88718	1.13167	0.974414	0	0.394072	4	FALSE	6633	83902	0.0732645	NA	NA	NA	NA	NA	NA	NA	NA	NA	30	6688	0.00446561	-0.06452	0.0691809	0.937517	0.818639	1.07366	0.351013	0.513753	0.151551	FALSE
333	Extrapyramidal disease and abnormal movement disorders	neurological	0.0178105	0.00940892	1.01797	0.99937	1.03692	0.0583665	0	0.851083	6	FALSE	14266	654511	0.0213315	-0.0281148	0.0301981	0.972277	0.9164	1.03156	0.351846	0	0.835669	4	FALSE	7699	81734	0.0860868	NA	NA	NA	NA	NA	NA	NA	NA	NA	79	6568	0.0118851	0.0653601	0.0441057	1.06754	0.979135	1.16393	0.138368	0	0.734105	FALSE
333.1	Essential tremor	neurological	0.0353113	0.0126605	1.03594	1.01055	1.06197	0.00528571	0	0.885827	6	FALSE	7859	662389	0.0117255	-0.0710763	0.0442393	0.931391	0.854034	1.01575	0.108135	0	0.473756	3	FALSE	6949	83211	0.0770741	NA	NA	NA	NA	NA	NA	NA	NA	NA	36	4787	0.00746423	0.0794058	0.0597567	1.08264	0.962987	1.21717	0.183908	0.102965	0.291044	FALSE
333.2	Myoclonus	neurological	-0.000818328	0.0333294	0.999182	0.935997	1.06663	0.980412	0	0.96793	5	FALSE	1062	670298	0.00158186	NA	NA	NA	NA	NA	NA	NA	NA	NA	NA	6449	84002	0.0712983	NA	NA	NA	NA	NA	NA	NA	NA	NA	4	6704	0.000596303	NA	NA	NA	NA	NA	NA	NA	NA	NA
333.3	Tics and choreas	neurological	-0.0649686	0.0598065	0.937097	0.833445	1.05364	0.27734	0	0.709262	5	FALSE	329	671498	0.000489709	NA	NA	NA	NA	NA	NA	NA	NA	NA	NA	6325	84280	0.0698085	NA	NA	NA	NA	NA	NA	NA	NA	NA	0	0	0	NA	NA	NA	NA	NA	NA	NA	NA	NA
333.4	Torsion dystonia	neurological	0.0318608	0.0233606	1.03237	0.986171	1.08074	0.172609	0	0.534492	6	FALSE	2127	669515	0.00316687	-0.00840429	0.0591618	0.991631	0.883062	1.11355	0.887036	0.346861	0.216305	3	FALSE	6664	83633	0.0738009	NA	NA	NA	NA	NA	NA	NA	NA	NA	18	6677	0.00268857	-0.00714338	0.103849	0.992882	0.81003	1.21701	0.94516	0	0.931441	FALSE
333.8	Other degenerative diseases of the basal ganglia	neurological	-0.0558604	0.0464943	0.945671	0.863305	1.0359	0.229578	0.275368	0.22818	6	FALSE	507	671404	0.000754564	NA	NA	NA	NA	NA	NA	NA	NA	NA	NA	6331	84277	0.0698724	NA	NA	NA	NA	NA	NA	NA	NA	NA	4	6716	0.000595238	NA	NA	NA	NA	NA	NA	NA	NA	NA
334	Degenerative disease of the spinal cord	neurological	0.0151303	0.0137218	1.01525	0.988305	1.04292	0.27018	0.126304	0.334131	6	FALSE	5888	667141	0.00874851	-0.000539942	0.0437478	0.99946	0.917334	1.08894	0.990153	0	0.626409	4	FALSE	6967	83170	0.0772935	NA	NA	NA	NA	NA	NA	NA	NA	NA	19	6687	0.00283328	0.0999812	0.0855132	1.10515	0.934614	1.3068	0.242327	0	0.492364	FALSE
334.1	Spinocerebellar disease	neurological	0.0445564	0.0380371	1.04556	0.97045	1.12649	0.241441	0	0.432502	6	FALSE	786	671079	0.00116988	NA	NA	NA	NA	NA	NA	NA	NA	NA	NA	6379	84183	0.0704379	NA	NA	NA	NA	NA	NA	NA	NA	NA	4	6716	0.000595238	NA	NA	NA	NA	NA	NA	NA	NA	NA
334.2	Anterior horn cell disease	neurological	0.00352981	0.0319201	1.00354	0.942676	1.06833	0.911947	0	0.568177	5	FALSE	1106	671119	0.00164528	NA	NA	NA	NA	NA	NA	NA	NA	NA	NA	6382	84187	0.0704656	NA	NA	NA	NA	NA	NA	NA	NA	NA	2	6716	0.000297708	NA	NA	NA	NA	NA	NA	NA	NA	NA
334.21	Amyotrophic Lateral Sclerosis	neurological	0.027338	0.0490779	1.02772	0.933464	1.13148	0.577505	0.353302	0.200226	4	FALSE	507	359986	0.00140641	NA	NA	NA	NA	NA	NA	NA	NA	NA	NA	6352	78888	0.074519	NA	NA	NA	NA	NA	NA	NA	NA	NA	1	4844	0.000206398	NA	NA	NA	NA	NA	NA	NA	NA	NA
335	Multiple sclerosis	neurological	0.0500989	0.0146421	1.05138	1.02163	1.08198	0.000622612	0	0.878722	6	FALSE	5143	668782	0.00763141	0.0436497	0.0486789	1.04462	0.949558	1.14919	0.369886	0	0.819692	3	FALSE	6814	83711	0.075272	NA	NA	NA	NA	NA	NA	NA	NA	NA	5	4836	0.00103284	0.116124	0.0977147	1.12314	0.927379	1.36021	0.234675	0	0.971637	FALSE
337	Disorders of the autonomic nervous system	neurological	0.15169	0.0131376	1.1638	1.13421	1.19416	7.71e-31	0.630895	0.0187634	6	TRUE	7475	658693	0.0112209	0.043479	0.0332918	1.04444	0.978463	1.11486	0.191554	0.599163	0.0825148	3	FALSE	7497	81398	0.0843355	NA	NA	NA	NA	NA	NA	NA	NA	NA	42	4737	0.00878845	0.18299	0.0560805	1.2008	1.07581	1.34032	0.00110241	0	0.894255	FALSE
337.1	Peripheral autonomic neuropathy	neurological	0.161426	0.0145901	1.17519	1.14206	1.20928	1.87e-28	0.56598	0.0559179	5	TRUE	6194	660000	0.00929759	NA	NA	NA	NA	NA	NA	NA	NA	NA	NA	7363	81649	0.0827192	NA	NA	NA	NA	NA	NA	NA	NA	NA	36	4744	0.00753138	0.153369	0.0618715	1.16575	1.03262	1.31605	0.0131817	0.00178018	0.316879	FALSE
338	Pain	neurological	0.00787264	0.0053424	1.0079	0.997405	1.01851	0.140585	0.405572	0.150912	5	FALSE	51943	286923	0.153285	0.02122	0.0114341	1.02145	0.99881	1.0446	0.0634752	0.537516	0.115067	3	FALSE	11923	57047	0.172872	NA	NA	NA	NA	NA	NA	NA	NA	NA	435	3925	0.0997706	0.0142753	0.0166615	1.01438	0.981787	1.04805	0.391564	0.338995	0.218705	FALSE
338.1	Acute pain	neurological	0.016789	0.00835381	1.01693	1.00042	1.03372	0.0444586	0.428626	0.135853	5	FALSE	18404	319855	0.054408	0.0151411	0.0190282	1.01526	0.97809	1.05383	0.426195	0.0244231	0.358784	3	FALSE	3587	67357	0.050561	NA	NA	NA	NA	NA	NA	NA	NA	NA	133	4457	0.028976	0.000459244	0.0305514	1.00046	0.942311	1.0622	0.988007	0	0.626033	FALSE
338.2	Chronic pain	neurological	0.00348117	0.00635778	1.00349	0.99106	1.01607	0.584004	0.137585	0.32648	5	FALSE	35197	309462	0.102121	0.0182192	0.0130922	1.01839	0.992586	1.04486	0.164043	0.228463	0.273593	3	FALSE	8609	63078	0.120092	NA	NA	NA	NA	NA	NA	NA	NA	NA	313	4204	0.0692938	0.00939514	0.0184008	1.00944	0.973683	1.04651	0.609643	0	0.397362	FALSE
339	Other headache syndromes	neurological	-0.0274541	0.00489917	0.972919	0.963622	0.982307	2.1e-08	0.213664	0.272871	6	TRUE	58078	608646	0.0871095	-0.027719	0.0110531	0.972662	0.951817	0.993963	0.0121485	0	0.674002	4	FALSE	19729	62706	0.239328	0.0348731	0.0502956	1.03549	0.938282	1.14276	0.488083	0.85323	0.00904767	FALSE	729	5579	0.115568	0.00632519	0.017265	1.00635	0.972861	1.04098	0.714097	0	0.646981	FALSE
340	Migraine	neurological	-0.0221444	0.00654299	0.978099	0.965636	0.990723	0.000713216	0.612636	0.0242588	6	FALSE	31558	642210	0.0468381	-0.063073	0.0158012	0.938875	0.910244	0.968407	6.56e-05	0.181685	0.299854	4	FALSE	12375	75673	0.140548	0.00619752	0.0656031	1.00622	0.88481	1.14428	0.924736	0	0.644244	FALSE	398	6159	0.0606985	-0.00946113	0.0220799	0.990583	0.94863	1.03439	0.66829	0	0.976298	FALSE
340.1	Migrain with aura	neurological	-0.0123225	0.0152694	0.987753	0.95863	1.01776	0.419662	0.553078	0.0477842	6	FALSE	5193	663013	0.00777156	0.00299529	0.0418157	1.003	0.924075	1.08867	0.942896	0	0.974204	3	FALSE	6981	82499	0.0780174	NA	NA	NA	NA	NA	NA	NA	NA	NA	56	6589	0.00842739	-0.029603	0.0553303	0.970831	0.871057	1.08203	0.592633	0	0.586775	FALSE
341	Other demyelinating diseases of central nervous system	neurological	0.0183643	0.0274074	1.01853	0.965264	1.07474	0.502827	0.453394	0.120013	5	FALSE	1420	670507	0.00211332	0.0370154	0.0898948	1.03771	0.870076	1.23764	0.680512	0	0.906297	2	FALSE	6460	84049	0.0713741	NA	NA	NA	NA	NA	NA	NA	NA	NA	0	0	0	NA	NA	NA	NA	NA	NA	NA	NA	NA
342	Hemiplegia	neurological	-0.0351209	0.0143459	0.965489	0.93872	0.993021	0.0143592	0.152284	0.316251	6	FALSE	5270	668434	0.00782243	-0.0372884	0.0429637	0.963398	0.885595	1.04804	0.385446	0	0.873655	4	FALSE	7005	83197	0.077659	NA	NA	NA	NA	NA	NA	NA	NA	NA	27	6685	0.00402265	-0.106823	0.0882371	0.898684	0.755961	1.06835	0.226033	0	0.406171	FALSE
343	Infantile cerebral palsy	neurological	0.0806846	0.0386335	1.08403	1.00498	1.1693	0.0367562	0.68764	0.012265	5	FALSE	720	671344	0.00107133	NA	NA	NA	NA	NA	NA	NA	NA	NA	NA	6441	84173	0.0710817	NA	NA	NA	NA	NA	NA	NA	NA	NA	0	0	0	NA	NA	NA	NA	NA	NA	NA	NA	NA
344	Other paralytic syndromes	neurological	0.0446941	0.0172726	1.04571	1.0109	1.08172	0.00966561	0	0.705315	6	FALSE	3927	667205	0.00585131	0.0504629	0.0376696	1.05176	0.976903	1.13235	0.180369	0.493297	0.115536	4	FALSE	7187	82857	0.0798165	NA	NA	NA	NA	NA	NA	NA	NA	NA	33	6669	0.0049239	-0.0419019	0.0658077	0.958964	0.84292	1.09098	0.524299	0	0.789194	FALSE
345	Epilepsy, recurrent seizures, convulsions	neurological	-0.0323505	0.00766143	0.968167	0.953738	0.982815	2.42e-05	0	0.876092	6	TRUE	20339	654751	0.0301278	-0.0199344	0.0190197	0.980263	0.944394	1.01749	0.294595	0.721975	0.012915	4	FALSE	9827	79603	0.109885	NA	NA	NA	NA	NA	NA	NA	NA	NA	90	6604	0.0134449	-0.00882605	0.0349137	0.991213	0.925653	1.06142	0.800426	0.213265	0.259565	FALSE
345.1	Epilepsy	neurological	-0.0326283	0.0118925	0.967898	0.945599	0.990724	0.0060768	0.0902728	0.358368	6	FALSE	8506	663323	0.012661	-0.0319581	0.0265838	0.968547	0.919375	1.02035	0.2293	0	0.78885	3	FALSE	8089	81836	0.0899527	NA	NA	NA	NA	NA	NA	NA	NA	NA	52	6649	0.00776004	-0.100903	0.0510099	0.90402	0.81801	0.999075	0.0479161	0.202599	0.262776	FALSE
345.11	Generalized convulsive epilepsy	neurological	0.0109459	0.0202697	1.01101	0.971628	1.05198	0.589189	0.76368	0.00199781	5	FALSE	2698	669573	0.00401326	-0.0196295	0.0560821	0.980562	0.878492	1.09449	0.726328	0	0.441694	3	FALSE	6686	83647	0.074015	NA	NA	NA	NA	NA	NA	NA	NA	NA	9	6706	0.00134028	0.00348788	0.135698	1.00349	0.769145	1.30925	0.979494	0.574559	0.125243	FALSE
345.12	Partial epilepsy	neurological	-0.0357183	0.0172818	0.964912	0.932776	0.998155	0.0387513	0.462466	0.114322	5	FALSE	3960	356256	0.0109934	-0.03819	0.0394168	0.96253	0.890969	1.03984	0.332606	0	0.763972	3	FALSE	7077	83133	0.0784503	NA	NA	NA	NA	NA	NA	NA	NA	NA	16	4818	0.00330989	-0.126505	0.0776532	0.88117	0.756765	1.02603	0.103292	0	0.437931	FALSE
345.3	Convulsions	neurological	-0.0271459	0.0102896	0.973219	0.953789	0.993046	0.00833502	0	0.764894	6	FALSE	11710	658110	0.0174823	-0.0148488	0.0218906	0.985261	0.943883	1.02845	0.49757	0	0.764221	3	FALSE	8913	80531	0.0996489	NA	NA	NA	NA	NA	NA	NA	NA	NA	49	6641	0.00732436	0.0293668	0.041907	1.0298	0.948599	1.11796	0.483452	0	0.544951	FALSE
346	Abnormal findings on study of brain and/or nervous system	neurological	0.0438042	0.0337968	1.04478	0.977813	1.11633	0.194939	0	0.646348	5	FALSE	1018	669588	0.00151803	NA	NA	NA	NA	NA	NA	NA	NA	NA	NA	6405	78297	0.075618	NA	NA	NA	NA	NA	NA	NA	NA	NA	3	4813	0.000622924	NA	NA	NA	NA	NA	NA	NA	NA	NA
346.1	Nonspecific abnormal findings on radiological and other examination of skull and head	neurological	0.0162673	0.0275502	1.0164	0.962973	1.07279	0.554883	0	0.502554	5	FALSE	1493	667964	0.00223017	-0.0347334	0.0854978	0.965863	0.816845	1.14207	0.68456	0	0.71529	2	FALSE	6483	83327	0.0721857	NA	NA	NA	NA	NA	NA	NA	NA	NA	7	4807	0.00145409	NA	NA	NA	NA	NA	NA	NA	NA	NA
346.2	Nonspecific abnormal results of function study of brain and central nervous system	neurological	0.0193116	0.0506086	1.0195	0.923228	1.12581	0.702767	0.0138835	0.398438	5	FALSE	456	670338	0.000679791	NA	NA	NA	NA	NA	NA	NA	NA	NA	NA	6380	78521	0.0751463	NA	NA	NA	NA	NA	NA	NA	NA	NA	2	4827	0.000414164	NA	NA	NA	NA	NA	NA	NA	NA	NA
346.3	Nonspecific abnormal findings in cerebrospinal fluid	neurological	-0.00874692	0.079228	0.991291	0.848716	1.15782	0.912091	0	0.962494	3	FALSE	181	628198	0.000288043	NA	NA	NA	NA	NA	NA	NA	NA	NA	NA	6336	78865	0.0743653	NA	NA	NA	NA	NA	NA	NA	NA	NA	0	0	0	NA	NA	NA	NA	NA	NA	NA	NA	NA
347	Cataplexy and narcolepsy	neurological	0.0400675	0.0403254	1.04088	0.961781	1.12649	0.320416	0	0.988333	5	FALSE	754	670937	0.00112254	NA	NA	NA	NA	NA	NA	NA	NA	NA	NA	6515	84019	0.0719619	NA	NA	NA	NA	NA	NA	NA	NA	NA	11	4823	0.00227555	NA	NA	NA	NA	NA	NA	NA	NA	NA
348	Other conditions of brain	neurological	-0.0181571	0.0116784	0.982007	0.959785	1.00474	0.120003	0	0.685921	6	FALSE	8641	661579	0.0128928	-0.0113158	0.0309032	0.988748	0.930638	1.05049	0.714239	0	0.785508	4	FALSE	7598	81946	0.0848521	NA	NA	NA	NA	NA	NA	NA	NA	NA	40	6657	0.00597282	-0.0825636	0.0568305	0.920753	0.8237	1.02924	0.146278	0	0.351309	FALSE
348.2	Cerebral edema and compression of brain	neurological	-0.0067799	0.020404	0.993243	0.954306	1.03377	0.739676	0	0.755348	5	FALSE	2626	669311	0.0039081	-0.0512164	0.0603249	0.950073	0.844128	1.06931	0.395876	0	0.509741	3	FALSE	6641	83711	0.0735014	NA	NA	NA	NA	NA	NA	NA	NA	NA	18	6701	0.00267897	-0.107757	0.128209	0.897846	0.698345	1.15434	0.40064	0	0.897447	FALSE
348.4	Cerebral cysts	neurological	0.0236682	0.0407009	1.02395	0.945441	1.10898	0.560893	0	0.760685	5	FALSE	664	671143	0.000988379	0.0205913	0.13814	1.0208	0.778678	1.33822	0.881505	0.576691	0.124296	2	FALSE	6370	84179	0.0703487	NA	NA	NA	NA	NA	NA	NA	NA	NA	2	6714	0.000297796	NA	NA	NA	NA	NA	NA	NA	NA	NA
348.7	Coma	neurological	-0.0671164	0.0320386	0.935086	0.878174	0.995687	0.0361833	0	0.673329	5	FALSE	1029	671030	0.00153112	-0.151273	0.136788	0.859613	0.657459	1.12392	0.268771	0	0.737502	2	FALSE	6378	78752	0.0749207	NA	NA	NA	NA	NA	NA	NA	NA	NA	4	6712	0.000595593	NA	NA	NA	NA	NA	NA	NA	NA	NA
348.8	Encephalopathy, not elsewhere classified	neurological	-0.0282942	0.0166885	0.972102	0.94082	1.00442	0.0899942	0	0.912656	6	FALSE	4364	664721	0.00652234	0.0239656	0.0389087	1.02426	0.94905	1.10542	0.537931	0	0.832028	3	FALSE	7126	82641	0.0793833	NA	NA	NA	NA	NA	NA	NA	NA	NA	15	4808	0.0031101	-0.0925444	0.0676094	0.911609	0.798471	1.04078	0.171059	0	0.404122	FALSE
348.9	Other conditions of brain, NOS	neurological	0.00374657	0.0168161	1.00375	0.97121	1.03739	0.823693	0.477303	0.0885164	6	FALSE	4055	664539	0.00606497	-0.0670006	0.0463111	0.935195	0.854047	1.02405	0.147966	0	0.582416	3	FALSE	6863	82649	0.0766713	NA	NA	NA	NA	NA	NA	NA	NA	NA	12	6688	0.00179104	NA	NA	NA	NA	NA	NA	NA	NA	NA
349	Other and unspecified disorders of the nervous system	neurological	0.0229924	0.0213261	1.02326	0.98137	1.06694	0.280973	0.265514	0.244519	5	FALSE	2619	667262	0.00390965	0.0175554	0.0611387	1.01771	0.902782	1.14727	0.774004	0	0.782391	2	FALSE	6658	83381	0.0739457	NA	NA	NA	NA	NA	NA	NA	NA	NA	22	6679	0.00328309	-0.124233	0.0965734	0.883174	0.730875	1.06721	0.1983	0	0.412663	FALSE
350	Abnormal movement	neurological	0.0285354	0.00562696	1.02895	1.01766	1.04036	3.95e-07	0.511398	0.0688891	6	TRUE	46405	634844	0.0681175	0.0268791	0.0125338	1.02724	1.00232	1.05279	0.0319905	0	0.743997	4	FALSE	16621	68236	0.195871	NA	NA	NA	NA	NA	NA	NA	NA	NA	385	6045	0.0598756	0.0302323	0.0197475	1.03069	0.991564	1.07137	0.125784	0	0.909396	FALSE
350.1	Abnormal involuntary movements	neurological	0.00614929	0.00957228	1.00617	0.987467	1.02522	0.52061	0	0.416073	6	FALSE	13575	674511	0.0197286	-0.0421516	0.0270874	0.958724	0.909153	1.011	0.119677	0	0.861163	4	FALSE	8360	80389	0.0941982	NA	NA	NA	NA	NA	NA	NA	NA	NA	72	6588	0.0108108	0.0607973	0.0389637	1.06268	0.98455	1.14702	0.118675	0	0.816377	FALSE
350.2	Abnormality of gait	neurological	0.0412167	0.00688709	1.04208	1.02811	1.05624	2.17e-09	0.372506	0.157997	6	TRUE	30855	649545	0.0453483	0.0414185	0.013748	1.04229	1.01458	1.07076	0.00258946	0	0.478939	3	FALSE	14695	71159	0.171163	NA	NA	NA	NA	NA	NA	NA	NA	NA	297	6202	0.0456993	0.0357106	0.0219449	1.03636	0.992726	1.0819	0.103676	0	0.802006	FALSE
350.3	Lack of coordination	neurological	0.0282637	0.015648	1.02867	0.997597	1.0607	0.0708844	0.507236	0.0711799	6	FALSE	4770	686719	0.00689816	0.0192773	0.042264	1.01946	0.938419	1.10751	0.648307	0	0.630431	3	FALSE	7317	82830	0.0811674	NA	NA	NA	NA	NA	NA	NA	NA	NA	24	6721	0.00355819	-0.0923262	0.0829638	0.911808	0.774969	1.07281	0.265774	0.188996	0.266817	FALSE
350.5	Abnormal reflex	neurological	-0.156365	0.0732304	0.855247	0.740896	0.987246	0.0327405	0	0.765851	4	FALSE	254	692878	0.000366453	NA	NA	NA	NA	NA	NA	NA	NA	NA	NA	6657	79161	0.0775711	NA	NA	NA	NA	NA	NA	NA	NA	NA	0	0	0	NA	NA	NA	NA	NA	NA	NA	NA	NA
350.6	Disturbances of sensation of smell and taste	neurological	0.0124671	0.0307575	1.01255	0.953309	1.07546	0.685231	0.0131807	0.398824	5	FALSE	1265	691608	0.00182573	NA	NA	NA	NA	NA	NA	NA	NA	NA	NA	6831	83856	0.075325	NA	NA	NA	NA	NA	NA	NA	NA	NA	19	4814	0.00393131	-0.0975298	0.136696	0.907075	0.693885	1.18577	0.475548	0.296147	0.23328	FALSE
351	Other peripheral nerve disorders	neurological	-0.0405628	0.00469237	0.960249	0.951458	0.969121	5.41e-18	0.946306	1.48e-18	6	TRUE	62030	617646	0.0912641	-0.0108915	0.0123077	0.989168	0.965592	1.01332	0.376194	0.580947	0.066999	4	FALSE	16714	69812	0.193167	0.0417545	0.0576531	1.04264	0.931235	1.16737	0.468921	0.669469	0.0819685	FALSE	540	5962	0.0830514	-0.0214711	0.0189338	0.978758	0.943102	1.01576	0.25679	0	0.60228	FALSE
352	Disorders of other cranial nerves	neurological	-0.0417249	0.0128849	0.959134	0.935215	0.983664	0.0012025	0	0.955317	6	FALSE	6978	666498	0.0103612	-0.0567723	0.0366482	0.944809	0.879324	1.01517	0.121353	0	0.820381	4	FALSE	7280	82542	0.0810492	NA	NA	NA	NA	NA	NA	NA	NA	NA	63	6605	0.00944811	-0.103709	0.048582	0.901488	0.819609	0.991546	0.0327838	0	0.550071	FALSE
352.1	Trigeminal nerve disorders [CN5]	neurological	-0.0151152	0.0197676	0.984998	0.947566	1.02391	0.444484	0	0.896817	6	FALSE	2928	670043	0.00435086	-0.0530394	0.0614108	0.948343	0.840799	1.06964	0.387762	0	0.883734	3	FALSE	6669	83523	0.0739423	NA	NA	NA	NA	NA	NA	NA	NA	NA	15	6665	0.00224551	-0.0277188	0.0937242	0.972662	0.809438	1.1688	0.767422	0.0755886	0.298302	FALSE
352.2	Facial nerve disorders [CN7]	neurological	-0.0707099	0.0174188	0.931732	0.90046	0.964091	4.92e-05	0	0.592446	6	FALSE	3799	670192	0.00563657	-0.0362438	0.046356	0.964405	0.880646	1.05613	0.434298	0	0.720697	4	FALSE	6926	83537	0.0765617	NA	NA	NA	NA	NA	NA	NA	NA	NA	44	6638	0.00658485	-0.126691	0.0580138	0.881006	0.786316	0.987098	0.0289764	0	0.948026	FALSE
353	Nerve root and plexus disorders	neurological	0.000574327	0.0164383	1.00057	0.968851	1.03334	0.972129	0.782591	0.000337843	6	FALSE	4462	665978	0.00665533	-0.0258085	0.0377727	0.974522	0.904981	1.04941	0.494444	0	0.588567	3	FALSE	7247	82298	0.0809314	NA	NA	NA	NA	NA	NA	NA	NA	NA	56	6563	0.00846049	0.0330558	0.0611527	1.03361	0.916859	1.16522	0.588822	0.834215	0.0140496	FALSE
353.1	Nerve plexus lesions	neurological	-0.0163169	0.0325318	0.983815	0.923044	1.04859	0.615971	0.819824	0.00018282	5	FALSE	1133	672055	0.00168304	0.0383866	0.0872048	1.03913	0.875875	1.23282	0.6598	0	0.624437	2	FALSE	6511	84073	0.071878	NA	NA	NA	NA	NA	NA	NA	NA	NA	5	4829	0.00103434	0.156257	0.116928	1.16913	0.929677	1.47025	0.181434	0.302894	0.231031	FALSE
353.2	Nerve root lesions	neurological	0.00690246	0.0260305	1.00693	0.956843	1.05963	0.79088	0	0.431068	5	FALSE	1859	668830	0.00277178	NA	NA	NA	NA	NA	NA	NA	NA	NA	NA	6859	83053	0.0762857	NA	NA	NA	NA	NA	NA	NA	NA	NA	42	6596	0.00632721	NA	NA	NA	NA	NA	NA	NA	NA	NA
355	Complex regional/central pain syndrome	neurological	-0.018744	0.0192163	0.981431	0.945154	1.0191	0.32935	0.377739	0.154306	6	FALSE	3149	670241	0.00467634	-0.120404	0.062186	0.886562	0.784831	1.00148	0.0528435	0.675327	0.0459582	3	FALSE	6664	83751	0.0737046	NA	NA	NA	NA	NA	NA	NA	NA	NA	11	6679	0.00164425	0.114118	0.0903645	1.12088	0.93895	1.33807	0.206638	0	0.599524	FALSE
355.1	Chronic pain syndrome	neurological	-0.0133305	0.00998105	0.986758	0.967642	1.00625	0.181686	0.305765	0.217663	5	FALSE	13571	340884	0.0382869	0.0138393	0.0204445	1.01394	0.97411	1.05539	0.498457	0.0284167	0.357276	3	FALSE	9597	79061	0.108247	NA	NA	NA	NA	NA	NA	NA	NA	NA	136	4623	0.0285774	0.020258	0.0304546	1.02046	0.961335	1.08323	0.505931	0.622703	0.103522	FALSE
356	Hereditary and idiopathic peripheral neuropathy	neurological	0.150273	0.00835411	1.16215	1.14328	1.18134	2.42e-72	0	0.77541	6	TRUE	19462	667211	0.0283425	0.0728466	0.0202739	1.07557	1.03366	1.11916	0.000326736	0	0.922079	3	FALSE	9888	78096	0.112384	NA	NA	NA	NA	NA	NA	NA	NA	NA	82	4616	0.0174542	0.105855	0.0348507	1.11166	1.03826	1.19025	0.00238648	0	0.860411	FALSE
357	Inflammatory and toxic neuropathy	neurological	0.141859	0.00972579	1.15241	1.13065	1.17459	3.46e-48	0.561052	0.044158	6	TRUE	12780	682432	0.0183829	0.111644	0.0304013	1.11811	1.05344	1.18676	0.000240345	0	0.634332	4	FALSE	7975	81961	0.0886742	NA	NA	NA	NA	NA	NA	NA	NA	NA	48	6669	0.00714605	0.132767	0.047146	1.14198	1.04119	1.25254	0.0048613	0	0.575863	FALSE
358	Myoneural disorders	neurological	0.0309792	0.0295297	1.03146	0.973461	1.09292	0.294138	0.0889363	0.359254	6	FALSE	1308	695707	0.00187657	0.10989	0.100041	1.11615	0.917423	1.35794	0.272009	0.263732	0.257123	3	FALSE	6737	84693	0.0736848	NA	NA	NA	NA	NA	NA	NA	NA	NA	6	6761	0.000886656	0.121113	0.154218	1.12875	0.834311	1.52711	0.432256	0	0.366709	FALSE
358.1	Myasthenia gravis	neurological	0.0103446	0.0331503	1.0104	0.946837	1.07823	0.755001	0	0.591474	6	FALSE	1044	696177	0.00149737	0.183495	0.138062	1.20141	0.916585	1.57474	0.183821	0.64767	0.0920447	2	FALSE	6703	84774	0.0732752	NA	NA	NA	NA	NA	NA	NA	NA	NA	4	6766	0.000590842	0.0854619	0.160452	1.08922	0.795314	1.49174	0.594288	0.120765	0.286213	FALSE
359	Muscular dystrophies and other myopathies	neurological	0.0238706	0.0198891	1.02416	0.985002	1.06487	0.230068	0.0757774	0.367921	6	FALSE	2849	693845	0.00408931	0.00593301	0.0505938	1.00595	0.910985	1.11082	0.906648	0	0.426869	3	FALSE	7087	84053	0.0777595	NA	NA	NA	NA	NA	NA	NA	NA	NA	8	6749	0.00118396	0.0416238	0.107564	1.0425	0.844342	1.28717	0.69878	0	0.634875	FALSE
359.1	Muscular dystrophies	neurological	0.000442099	0.0474089	1.00044	0.91167	1.09786	0.99256	0.385829	0.163983	5	FALSE	497	696558	0.000713	NA	NA	NA	NA	NA	NA	NA	NA	NA	NA	6648	84817	0.0726835	NA	NA	NA	NA	NA	NA	NA	NA	NA	3	6765	0.000443262	NA	NA	NA	NA	NA	NA	NA	NA	NA
359.2	Myopathy	neurological	0.0267974	0.021475	1.02716	0.984823	1.07132	0.21209	0	0.89284	6	FALSE	2453	694104	0.00352161	-0.00418789	0.0519392	0.995821	0.899436	1.10253	0.935736	0	0.528499	3	FALSE	7060	84090	0.0774547	NA	NA	NA	NA	NA	NA	NA	NA	NA	6	4828	0.00124121	0.0306228	0.119418	1.0311	0.815925	1.30301	0.797616	0	0.450864	FALSE
360	Disorders of the globe	sense organs	0.0768189	0.0287245	1.07985	1.02073	1.14238	0.00748771	0	0.881855	6	FALSE	1375	677850	0.00202437	-0.0122873	0.0588079	0.987788	0.880251	1.10846	0.834495	0	0.600804	3	FALSE	6513	83086	0.0726905	NA	NA	NA	NA	NA	NA	NA	NA	NA	22	6636	0.0033043	0.196464	0.110241	1.21709	0.980587	1.51064	0.074727	0.377448	0.205014	FALSE
360.2	Progressive myopia	sense organs	0.120342	0.0360371	1.12788	1.05097	1.21043	0.000839651	0	0.561244	6	FALSE	859	678667	0.00126412	-0.00988798	0.0911826	0.990161	0.828116	1.18391	0.913645	0	0.455514	2	FALSE	6311	83507	0.0702643	NA	NA	NA	NA	NA	NA	NA	NA	NA	20	6641	0.00300255	0.114028	0.146882	1.12078	0.840418	1.49468	0.437558	0	0.749458	FALSE
360.3	Hypotony of eye	sense organs	0.0100986	0.0828814	1.01015	0.858691	1.18832	0.903022	0	0.407651	3	FALSE	193	639982	0.00030148	NA	NA	NA	NA	NA	NA	NA	NA	NA	NA	6225	83684	0.0692367	NA	NA	NA	NA	NA	NA	NA	NA	NA	1	4844	0.000206398	NA	NA	NA	NA	NA	NA	NA	NA	NA
361	Retinal detachments and defects	sense organs	0.0517852	0.0124503	1.05315	1.02776	1.07916	3.19e-05	0.455575	0.101946	6	FALSE	8030	671165	0.0118228	0.0188009	0.0270443	1.01898	0.966373	1.07445	0.486937	0	0.831793	4	FALSE	7936	81197	0.0890355	NA	NA	NA	NA	NA	NA	NA	NA	NA	132	6488	0.0199396	0.0520383	0.0442707	1.05342	0.965866	1.1489	0.239812	0	0.34015	FALSE
361.1	Retinal detachment with retinal defect	sense organs	0.0787812	0.0227459	1.08197	1.03479	1.13129	0.000533138	0.113503	0.34111	5	FALSE	2462	676554	0.00362584	-0.0228881	0.0637096	0.977372	0.862641	1.10736	0.719403	0	0.763648	2	FALSE	6483	83299	0.0722082	NA	NA	NA	NA	NA	NA	NA	NA	NA	25	4797	0.00518457	NA	NA	NA	NA	NA	NA	NA	NA	NA
361.2	Retinoschisis and retinal cysts	sense organs	-0.0387048	0.0367229	0.962035	0.895225	1.03383	0.291897	0	0.417558	4	FALSE	951	678650	0.00139935	NA	NA	NA	NA	NA	NA	NA	NA	NA	NA	6335	83530	0.0704946	NA	NA	NA	NA	NA	NA	NA	NA	NA	8	4825	0.00165529	NA	NA	NA	NA	NA	NA	NA	NA	NA
362	Other retinal disorders	sense organs	-0.0146112	0.00550208	0.985495	0.974925	0.99618	0.00791715	0.73387	0.00210511	6	FALSE	50958	623496	0.0755544	-0.0249361	0.0131057	0.975372	0.950637	1.00075	0.0570812	0	0.73069	4	FALSE	15310	70062	0.179333	-0.0126619	0.053959	0.987418	0.888323	1.09757	0.814475	0.410567	0.19274	FALSE	675	5716	0.105617	-0.0159324	0.0207564	0.984194	0.944959	1.02506	0.442731	0.549322	0.136332	FALSE
362.1	Retinopathy of prematurity	sense organs	0.0805027	0.0883976	1.08383	0.911418	1.28886	0.362459	0	0.380124	2	FALSE	140	600469	0.000233097	NA	NA	NA	NA	NA	NA	NA	NA	NA	NA	6184	78716	0.0728386	NA	NA	NA	NA	NA	NA	NA	NA	NA	0	0	0	NA	NA	NA	NA	NA	NA	NA	NA	NA
362.2	Degeneration of macula and posterior pole of retina	sense organs	-0.0130235	0.00662866	0.987061	0.97432	0.999968	0.0494466	0.22907	0.261785	6	FALSE	33461	643878	0.0494007	-0.0538032	0.0209443	0.947619	0.909506	0.987328	0.010203	0	0.52021	4	FALSE	9303	78707	0.105704	-0.0500052	0.0742171	0.951224	0.82245	1.10016	0.500458	0	0.357257	FALSE	350	6180	0.0535988	-0.0256132	0.0283817	0.974712	0.921972	1.03047	0.366814	0	0.542647	FALSE
362.21	Macular degeneration, dry	sense organs	-0.0309041	0.0114255	0.969569	0.948098	0.991526	0.0068337	0	0.777877	4	FALSE	11594	344801	0.0325313	NA	NA	NA	NA	NA	NA	NA	NA	NA	NA	6596	77852	0.0781072	NA	NA	NA	NA	NA	NA	NA	NA	NA	65	4731	0.013553	NA	NA	NA	NA	NA	NA	NA	NA	NA
362.22	Macular degeneration, wet	sense organs	-0.0127344	0.0202582	0.987346	0.948911	1.02734	0.529608	0	0.51975	4	FALSE	3351	667233	0.00499714	NA	NA	NA	NA	NA	NA	NA	NA	NA	NA	6256	78514	0.0737997	NA	NA	NA	NA	NA	NA	NA	NA	NA	12	4826	0.00248036	NA	NA	NA	NA	NA	NA	NA	NA	NA
362.23	Cystoid macular degeneration of retina	sense organs	0.00640477	0.0201444	1.00643	0.967464	1.04696	0.750528	0	0.754499	5	FALSE	3249	673579	0.00480033	-0.0215754	0.0413094	0.978656	0.902542	1.06119	0.601469	0	0.7225	3	FALSE	6892	82471	0.0771236	NA	NA	NA	NA	NA	NA	NA	NA	NA	35	4773	0.00727953	0.0690964	0.06557	1.07154	0.942312	1.21849	0.291983	0	0.359241	FALSE
362.26	Macular puckering of retina	sense organs	-0.0108149	0.0122741	0.989243	0.965729	1.01333	0.378254	0	0.966502	5	FALSE	9224	665113	0.0136786	-0.00349325	0.0338427	0.996513	0.932558	1.06485	0.917788	0	0.912522	3	FALSE	7268	81683	0.0817079	NA	NA	NA	NA	NA	NA	NA	NA	NA	165	4590	0.0347003	-0.0465455	0.0412384	0.954521	0.880407	1.03487	0.259028	0	0.35139	FALSE
362.27	Drusen (degenerative) of retina	sense organs	-0.0183086	0.0182951	0.981858	0.947275	1.0177	0.316952	0	0.642925	5	FALSE	4136	669735	0.00613767	-0.177048	0.0443688	0.837739	0.767966	0.913852	6.6e-05	0.598029	0.114736	2	FALSE	6819	82241	0.0765664	NA	NA	NA	NA	NA	NA	NA	NA	NA	63	4686	0.013266	-0.114299	0.0649828	0.891992	0.785321	1.01315	0.0785938	0	0.518479	FALSE
362.29	Macular degeneration (senile) of retina NOS	sense organs	-0.00353209	0.010184	0.996474	0.976781	1.01656	0.72872	0.523612	0.0623494	6	FALSE	11310	670402	0.0165906	-0.0745828	0.0617803	0.928131	0.822284	1.0476	0.227345	0	0.452943	3	FALSE	6503	83242	0.0724609	NA	NA	NA	NA	NA	NA	NA	NA	NA	59	6619	0.00883498	0.0752872	0.0722617	1.07819	0.93581	1.24224	0.297473	0	0.969075	FALSE
362.3	Other nondiabetic retinopathy	sense organs	-0.0156656	0.0132288	0.984456	0.959259	1.01032	0.236333	0.831003	1.78e-05	6	FALSE	7060	667127	0.0104719	-0.0559805	0.0227872	0.945558	0.904256	0.988745	0.0140234	0	0.953846	4	FALSE	8741	78489	0.100206	NA	NA	NA	NA	NA	NA	NA	NA	NA	94	6483	0.0142922	-0.0883774	0.0451394	0.915415	0.837906	1.00009	0.0502442	0.638037	0.0964844	FALSE
362.31	Separation of retinal layers	sense organs	0.0684185	0.0214634	1.07081	1.0267	1.11682	0.00143418	0.48187	0.102388	5	FALSE	2392	676974	0.00352093	NA	NA	NA	NA	NA	NA	NA	NA	NA	NA	6354	83418	0.0707793	NA	NA	NA	NA	NA	NA	NA	NA	NA	46	6614	0.00690691	NA	NA	NA	NA	NA	NA	NA	NA	NA
362.4	Retinal vascular changes and abnomalities	sense organs	-0.0182502	0.0142172	0.981915	0.954932	1.00966	0.199256	0.658408	0.0120297	6	FALSE	6456	669698	0.00954812	-0.0341968	0.0295647	0.966381	0.911975	1.02403	0.247403	0	0.981208	3	FALSE	7635	81384	0.0857682	NA	NA	NA	NA	NA	NA	NA	NA	NA	68	6563	0.0102549	-0.040384	0.0480578	0.960421	0.874087	1.05528	0.400728	0.534258	0.142838	FALSE
362.5	Toxic maculopathy of retina	sense organs	-0.0522388	0.0756697	0.949102	0.818282	1.10084	0.489972	0	0.509442	3	FALSE	202	320397	0.000630071	0.156563	0.12947	1.16948	0.907381	1.5073	0.226561	0	0.403108	2	FALSE	6210	83610	0.0691383	NA	NA	NA	NA	NA	NA	NA	NA	NA	4	4826	0.000828157	NA	NA	NA	NA	NA	NA	NA	NA	NA
362.6	Peripheral retinal degenerations	sense organs	0.027176	0.0182581	1.02755	0.991428	1.06499	0.136637	0.520668	0.0638999	6	FALSE	3876	670921	0.00574395	0.0122481	0.0308408	1.01232	0.952944	1.0754	0.691263	0	0.857578	2	FALSE	7546	81204	0.0850254	NA	NA	NA	NA	NA	NA	NA	NA	NA	123	6446	0.0187243	0.041316	0.0500957	1.04218	0.944717	1.1497	0.409518	0.359706	0.211404	FALSE
362.7	Hereditary retinal dystrophies	sense organs	-0.0773168	0.0328777	0.925597	0.867833	0.987205	0.0186905	0.62693	0.0298744	5	FALSE	1132	676108	0.00167149	0.0764269	0.0805006	1.07942	0.92187	1.2639	0.342419	0.537178	0.141584	2	FALSE	6357	83240	0.070951	NA	NA	NA	NA	NA	NA	NA	NA	NA	8	6651	0.00120138	NA	NA	NA	NA	NA	NA	NA	NA	NA
362.8	Retinal hemorrhage/ischemia	sense organs	-0.00734609	0.0225643	0.992681	0.949736	1.03757	0.744755	0	0.491131	6	FALSE	2538	672399	0.00376035	-0.0491615	0.0504771	0.952027	0.862349	1.05103	0.330088	0	0.949771	2	FALSE	6665	82252	0.0749575	NA	NA	NA	NA	NA	NA	NA	NA	NA	36	4744	0.00753138	0.0507996	0.0850615	1.05211	0.890548	1.24299	0.550367	0	0.882596	FALSE
362.9	Retinal edema	sense organs	-0.0228206	0.0223659	0.977438	0.935516	1.02124	0.307571	0.20789	0.282226	5	FALSE	2571	674072	0.00379964	-0.0500256	0.0384126	0.951205	0.882221	1.02558	0.192806	0	0.911858	3	FALSE	6989	82268	0.078302	NA	NA	NA	NA	NA	NA	NA	NA	NA	29	4787	0.00602159	0.00592537	0.0577488	1.00594	0.898292	1.12649	0.918276	0	0.465987	FALSE
363	Chorioretinal inflammations, scars, and other disorders of choroid	sense organs	0.00875234	0.01677	1.00879	0.976172	1.0425	0.601736	0.147629	0.319478	6	FALSE	4597	671253	0.00680181	0.0409076	0.0345422	1.04176	0.973562	1.11473	0.236302	0	0.650517	3	FALSE	7243	81669	0.0814626	NA	NA	NA	NA	NA	NA	NA	NA	NA	55	6556	0.00831947	-0.00300459	0.0563353	0.997	0.892776	1.11339	0.957466	0	0.566808	FALSE
363.3	Chorioretinal scars	sense organs	0.00692871	0.0188235	1.00695	0.97048	1.0448	0.712807	0.195346	0.285963	6	FALSE	3683	672630	0.0054457	0.0419335	0.0373594	1.04283	0.969195	1.12205	0.261677	0	0.762183	2	FALSE	7107	81915	0.0798342	NA	NA	NA	NA	NA	NA	NA	NA	NA	45	6575	0.00679758	-0.00122496	0.0613219	0.998776	0.885668	1.12633	0.984063	0.227375	0.255259	FALSE
363.4	Choroidal degenerations	sense organs	0.0698665	0.0651916	1.07236	0.943738	1.21852	0.28385	0.26079	0.258517	3	FALSE	308	639790	0.000481176	NA	NA	NA	NA	NA	NA	NA	NA	NA	NA	6168	83781	0.0685722	NA	NA	NA	NA	NA	NA	NA	NA	NA	1	4841	0.000206526	NA	NA	NA	NA	NA	NA	NA	NA	NA
364	Corneal opacity and other disorders of cornea	sense organs	0.0245503	0.012313	1.02485	1.00042	1.04989	0.0461691	0.0211276	0.402852	6	FALSE	8133	670182	0.01199	0.00352595	0.0316288	1.00353	0.943211	1.06771	0.911236	0	0.907126	4	FALSE	7437	81176	0.0839267	NA	NA	NA	NA	NA	NA	NA	NA	NA	82	6509	0.0124412	0.0228275	0.0515632	1.02309	0.924748	1.13189	0.657975	0	0.984831	FALSE
364.1	Corneal opacity	sense organs	-0.000745943	0.0178496	0.999254	0.9649	1.03483	0.966666	0	0.798468	6	FALSE	4081	671933	0.00603686	-0.00271908	0.0403973	0.997285	0.921367	1.07946	0.946336	0	0.796573	2	FALSE	6974	82150	0.0782505	NA	NA	NA	NA	NA	NA	NA	NA	NA	90	6478	0.0137028	0.00126739	0.0519718	1.00127	0.904299	1.10864	0.980545	0	0.743909	FALSE
364.2	Corneal edema	sense organs	0.00371522	0.0379621	1.00372	0.931751	1.08125	0.922038	0.238813	0.262124	5	FALSE	865	678238	0.00127374	0.0280971	0.0865202	1.0285	0.868073	1.21856	0.745373	0	0.338938	2	FALSE	6329	83526	0.0704357	NA	NA	NA	NA	NA	NA	NA	NA	NA	11	4819	0.00227743	0.0205701	0.116311	1.02078	0.812698	1.28215	0.859623	0	0.522747	FALSE
364.4	Corneal degenerations	sense organs	0.00487181	0.0200685	1.00488	0.966125	1.0452	0.808192	0.308213	0.204252	6	FALSE	2844	676602	0.00418576	0.0162754	0.0431554	1.01641	0.933973	1.10612	0.706073	0	0.779324	3	FALSE	6870	82189	0.0771399	NA	NA	NA	NA	NA	NA	NA	NA	NA	45	6580	0.00679245	0.0515272	0.0717305	1.05288	0.914789	1.21181	0.472545	0	0.752205	FALSE
364.41	Keratoconus	sense organs	-0.0318881	0.0495804	0.968615	0.878918	1.06747	0.52012	0	0.958817	5	FALSE	481	679326	0.000707554	NA	NA	NA	NA	NA	NA	NA	NA	NA	NA	6352	83615	0.0706037	NA	NA	NA	NA	NA	NA	NA	NA	NA	9	4832	0.00185912	NA	NA	NA	NA	NA	NA	NA	NA	NA
364.5	Corneal dystrophy	sense organs	0.0468726	0.0188995	1.04799	1.00988	1.08754	0.0131344	0.186892	0.295669	5	FALSE	3502	668203	0.0052136	NA	NA	NA	NA	NA	NA	NA	NA	NA	NA	6409	78306	0.0756537	NA	NA	NA	NA	NA	NA	NA	NA	NA	7	6665	0.00104916	NA	NA	NA	NA	NA	NA	NA	NA	NA
364.51	Fuchs' dystrophy	sense organs	0.0385253	0.0281832	1.03928	0.983426	1.0983	0.171638	0	0.958919	4	FALSE	1635	669923	0.00243464	NA	NA	NA	NA	NA	NA	NA	NA	NA	NA	6337	78453	0.0747376	NA	NA	NA	NA	NA	NA	NA	NA	NA	2	4836	0.000413394	NA	NA	NA	NA	NA	NA	NA	NA	NA
364.9	Cornea replaced by transplant	sense organs	0.0292687	0.040426	1.0297	0.951263	1.11461	0.469061	0	0.62902	5	FALSE	731	679093	0.00107528	NA	NA	NA	NA	NA	NA	NA	NA	NA	NA	6272	83718	0.0696966	NA	NA	NA	NA	NA	NA	NA	NA	NA	7	6674	0.00104775	NA	NA	NA	NA	NA	NA	NA	NA	NA
365	Glaucoma	sense organs	0.00638317	0.00541595	1.0064	0.995777	1.01714	0.238563	0.32437	0.192517	6	FALSE	49349	635049	0.0721057	-0.00988791	0.0105842	0.990161	0.969832	1.01092	0.350194	0	0.909198	4	FALSE	23326	64742	0.264864	-0.0022434	0.0474359	0.997759	0.909177	1.09497	0.962279	0	0.892948	FALSE	907	5600	0.139388	-0.0102288	0.0177332	0.989823	0.956012	1.02483	0.564064	0.591117	0.117848	FALSE
365.1	Open-angle glaucoma	sense organs	0.0104521	0.00719263	1.01051	0.996361	1.02485	0.146176	0.120767	0.337899	6	FALSE	27628	648123	0.0408849	0.00205321	0.0117809	1.00206	0.979183	1.02546	0.861644	0	0.392734	4	FALSE	19022	68222	0.218032	NA	NA	NA	NA	NA	NA	NA	NA	NA	677	5819	0.104218	0.0224191	0.0214264	1.02267	0.980615	1.06653	0.295407	0	0.445879	FALSE
365.11	Primary open angle glaucoma	sense organs	-0.00811936	0.0124235	0.991914	0.968053	1.01636	0.513402	0.281291	0.243262	4	FALSE	8920	350205	0.0248381	0.00847013	0.0169951	1.00851	0.975466	1.04266	0.618212	0.191987	0.265933	2	FALSE	11391	72132	0.136382	NA	NA	NA	NA	NA	NA	NA	NA	NA	162	4630	0.0338063	NA	NA	NA	NA	NA	NA	NA	NA	NA
365.2	Primary angle-closure glaucoma	sense organs	-0.0149562	0.0155175	0.985155	0.955644	1.01558	0.335134	0	0.57274	6	FALSE	5183	674842	0.00762178	0.0196328	0.0377688	1.01983	0.94706	1.09818	0.603192	0	0.965151	3	FALSE	7054	82235	0.0790019	NA	NA	NA	NA	NA	NA	NA	NA	NA	66	6575	0.00993826	-0.0156391	0.0533883	0.984483	0.886674	1.09308	0.769574	0.168196	0.272881	FALSE
365.5	Pseudoexfoliation glaucoma	sense organs	0.0131779	0.0521716	1.01327	0.914776	1.12236	0.800587	0	0.503848	2	FALSE	526	639614	0.000821695	NA	NA	NA	NA	NA	NA	NA	NA	NA	NA	6151	68233	0.0826925	NA	NA	NA	NA	NA	NA	NA	NA	NA	3	4839	0.000619579	NA	NA	NA	NA	NA	NA	NA	NA	NA
366	Cataract	sense organs	-0.00575087	0.00377355	0.994266	0.986939	1.00165	0.12751	0.86244	8.09e-07	6	FALSE	154139	531186	0.224914	-0.0132189	0.011193	0.986868	0.965454	1.00876	0.237604	0	0.75602	4	FALSE	32445	53013	0.37966	0.0301736	0.0450259	1.03063	0.943579	1.12572	0.502769	0.652506	0.0898115	FALSE	1766	4645	0.275464	0.00583805	0.0178175	1.00586	0.971335	1.0416	0.74317	0.804687	0.0236519	FALSE
366.1	Nonsenile Cataract	sense organs	-0.0235146	0.0274201	0.97676	0.925652	1.03069	0.391131	0.508911	0.106432	4	FALSE	1819	614734	0.00295027	-0.0427107	0.0624082	0.958189	0.84787	1.08286	0.493737	0.328084	0.222483	2	FALSE	5981	82575	0.0675392	NA	NA	NA	NA	NA	NA	NA	NA	NA	34	4762	0.00708924	0.0531052	0.0898598	1.05454	0.884249	1.25763	0.554535	0	0.577943	FALSE
366.2	Senile cataract	sense organs	-0.0170001	0.0043536	0.983144	0.97479	0.991568	9.43e-05	0.751251	0.00119655	6	FALSE	113791	545410	0.17262	-0.0123	0.0112581	0.987775	0.966218	1.00981	0.274594	0	0.926828	4	FALSE	29336	54247	0.35098	0.0154037	0.047063	1.01552	0.92604	1.11365	0.743441	0.824764	0.0169013	FALSE	1408	4809	0.226476	0.0136717	0.0178629	1.01377	0.978887	1.04989	0.444051	0.599359	0.114136	FALSE
366.3	Traumatic cataract	sense organs	0.0362969	0.0526856	1.03696	0.935228	1.14977	0.490865	0	0.981503	2	FALSE	437	580022	0.000752852	NA	NA	NA	NA	NA	NA	NA	NA	NA	NA	5812	77985	0.0693581	NA	NA	NA	NA	NA	NA	NA	NA	NA	1	4834	0.000206825	NA	NA	NA	NA	NA	NA	NA	NA	NA
367	Disorders of refraction and accommodation; blindness and low vision	sense organs	-0.00954678	0.00451602	0.990499	0.98177	0.999305	0.034517	0.77554	0.000464041	6	FALSE	146295	540594	0.212982	-0.0151406	0.0110715	0.984973	0.96383	1.00658	0.17146	0.451092	0.140723	4	FALSE	44303	41435	0.516725	-0.00279933	0.0390459	0.997205	0.923737	1.07652	0.942846	0.477795	0.166414	FALSE	2684	3669	0.422478	0.00302311	0.0155413	1.00303	0.972936	1.03405	0.845768	0.740294	0.0497308	FALSE
367.1	Myopia	sense organs	0.021908	0.0065095	1.02215	1.00919	1.03527	0.000763938	0.695209	0.00577876	6	FALSE	35505	633608	0.0530628	0.0159716	0.0129536	1.0161	0.990627	1.04223	0.217581	0	0.661382	4	FALSE	15863	67071	0.191273	-0.0100958	0.0450835	0.989955	0.906234	1.08141	0.822808	0	0.396906	FALSE	961	5114	0.158189	0.0264648	0.0197914	1.02682	0.98775	1.06743	0.181161	0.732568	0.0531477	FALSE
367.2	Astigmatism	sense organs	-0.0175245	0.00574494	0.982628	0.971626	0.993755	0.00228524	0.128631	0.332543	6	FALSE	54046	607447	0.0817031	-0.023066	0.0122076	0.977198	0.954095	1.00086	0.0588276	0	0.416075	4	FALSE	18170	63703	0.221929	NA	NA	NA	NA	NA	NA	NA	NA	NA	1056	4938	0.176176	0.03078	0.0181169	1.03126	0.995283	1.06853	0.0893253	0.740505	0.0496384	FALSE
367.8	Hypermetropia	sense organs	-0.0330401	0.00684581	0.9675	0.954605	0.980569	1.39e-06	0	0.545155	6	TRUE	35051	630376	0.0526744	-0.0341418	0.0146471	0.966434	0.939085	0.994581	0.0197551	0	0.504188	3	FALSE	13877	70556	0.164355	NA	NA	NA	NA	NA	NA	NA	NA	NA	513	5810	0.0811324	0.0243782	0.0219011	1.02468	0.981624	1.06962	0.265664	0.648088	0.0918516	FALSE
367.9	Blindness and low vision	sense organs	-0.00225481	0.0118412	0.997748	0.974858	1.02117	0.84898	0.11315	0.343058	6	FALSE	9170	671422	0.0134736	0.0768593	0.0246366	1.07989	1.02898	1.13331	0.00181022	0	0.578281	4	FALSE	8759	79293	0.0994753	NA	NA	NA	NA	NA	NA	NA	NA	NA	79	6485	0.0120353	0.021584	0.0395133	1.02182	0.945671	1.1041	0.584897	0.833013	0.0143994	FALSE
368	Visual disturbances	sense organs	-0.0154297	0.00636999	0.984689	0.972471	0.99706	0.0154248	0	0.687236	6	FALSE	32686	645869	0.04817	-0.00695395	0.0148841	0.99307	0.964519	1.02247	0.640352	0.413494	0.163565	4	FALSE	13083	70848	0.155878	-0.0166047	0.0615767	0.983532	0.871715	1.10969	0.787423	0	0.56036	FALSE	451	5846	0.0716214	-0.00476123	0.0222712	0.99525	0.952741	1.03966	0.830715	0	0.480178	FALSE
368.1	Amblyopia	sense organs	-0.0515461	0.0163531	0.94976	0.919801	0.980694	0.00162119	0.383995	0.165203	5	FALSE	4510	689295	0.00650039	0.0186333	0.0501773	1.01881	0.923382	1.1241	0.710377	0	0.634967	3	FALSE	7055	83736	0.0777059	NA	NA	NA	NA	NA	NA	NA	NA	NA	28	6703	0.00415986	-0.116372	0.0703905	0.890144	0.775432	1.02183	0.0982829	0	0.992144	FALSE
368.2	Diplopia and disorders of binocular vision	sense organs	-0.0157749	0.0138234	0.984349	0.958038	1.01138	0.253799	0.0696105	0.37195	6	FALSE	6377	684971	0.00922401	0.0219672	0.0439402	1.02221	0.937861	1.11415	0.617121	0	0.459819	3	FALSE	7214	83047	0.0799238	NA	NA	NA	NA	NA	NA	NA	NA	NA	46	6641	0.00687902	0.0369053	0.0594371	1.03759	0.923496	1.16579	0.534656	0.699218	0.068248	FALSE
368.3	Anisometropia	sense organs	-0.00330036	0.0248524	0.996705	0.949319	1.04646	0.894353	0	0.465828	6	FALSE	1993	689510	0.00288213	NA	NA	NA	NA	NA	NA	NA	NA	NA	NA	6836	83673	0.0755284	NA	NA	NA	NA	NA	NA	NA	NA	NA	48	6627	0.00719101	0.111567	0.0875232	1.11803	0.941787	1.32725	0.202412	0	0.704852	FALSE
368.4	Visual field defects	sense organs	-0.011791	0.0157554	0.988278	0.958226	1.01927	0.454232	0.340098	0.181148	6	FALSE	5002	685518	0.00724382	0.0377827	0.0312946	1.03851	0.976722	1.1042	0.227307	0.336626	0.221475	3	FALSE	7901	81346	0.0885296	NA	NA	NA	NA	NA	NA	NA	NA	NA	73	6591	0.0109544	-0.000531127	0.0542721	0.999469	0.898613	1.11164	0.992192	0.57337	0.12577	FALSE
368.5	Color vision deficiencies	sense organs	0.0458951	0.0794567	1.04696	0.89598	1.22339	0.563526	0	0.528705	2	FALSE	192	620721	0.000309222	NA	NA	NA	NA	NA	NA	NA	NA	NA	NA	6564	63526	0.093651	NA	NA	NA	NA	NA	NA	NA	NA	NA	0	0	0	NA	NA	NA	NA	NA	NA	NA	NA	NA
368.7	Disorders of accommodation	sense organs	NA	NA	NA	NA	NA	NA	NA	NA	NA	NA	169	613078	0.000275582	NA	NA	NA	NA	NA	NA	NA	NA	NA	NA	6577	63453	0.0939169	NA	NA	NA	NA	NA	NA	NA	NA	NA	8	4808	0.00166113	NA	NA	NA	NA	NA	NA	NA	NA	NA
368.9	Subjective visual disturbances	sense organs	0.000348884	0.0137493	1.00035	0.973751	1.02767	0.979756	0	0.623589	6	FALSE	6538	679727	0.00952693	-0.0363631	0.0321581	0.96429	0.905388	1.02702	0.258155	0	0.617759	4	FALSE	7798	80651	0.0881638	NA	NA	NA	NA	NA	NA	NA	NA	NA	82	6471	0.0125134	0.0010463	0.0417804	1.00105	0.92234	1.08647	0.980021	0.537089	0.141622	FALSE
368.91	Psychophysical visual disturbances	sense organs	0.0111931	0.034277	1.01126	0.94555	1.08153	0.744008	0	0.70554	5	FALSE	946	693068	0.00136308	NA	NA	NA	NA	NA	NA	NA	NA	NA	NA	6624	84333	0.0728256	NA	NA	NA	NA	NA	NA	NA	NA	NA	2	6746	0.000296384	NA	NA	NA	NA	NA	NA	NA	NA	NA
369	Infection of the eye	sense organs	-0.0190702	0.0107728	0.98111	0.960612	1.00205	0.0766914	0	0.647763	6	FALSE	11069	661806	0.0164503	0.0206552	0.0218151	1.02087	0.978141	1.06547	0.343725	0	0.479983	4	FALSE	9109	76880	0.105932	NA	NA	NA	NA	NA	NA	NA	NA	NA	125	6354	0.0192931	-0.0195703	0.0339448	0.98062	0.917502	1.04808	0.564255	0	0.318195	FALSE
369.2	Eye infection, viral	sense organs	-0.00769668	0.0258226	0.992333	0.943359	1.04385	0.765657	0.70134	0.00501714	6	FALSE	1860	678053	0.00273564	0.0141362	0.0569173	1.01424	0.907175	1.13393	0.803853	0	0.3988	2	FALSE	6786	83032	0.0755528	NA	NA	NA	NA	NA	NA	NA	NA	NA	24	6633	0.00360523	-0.00290493	0.0921395	0.997099	0.832356	1.19445	0.974849	0.496748	0.158647	FALSE
369.5	Conjunctivitis, infectious	sense organs	-0.0158695	0.012625	0.984256	0.9602	1.00891	0.208758	0.160688	0.3104	6	FALSE	8052	665040	0.0119627	0.00893601	0.0251019	1.00898	0.960537	1.05986	0.721849	0.691421	0.0391378	3	FALSE	8422	77833	0.0976407	NA	NA	NA	NA	NA	NA	NA	NA	NA	88	6416	0.0135301	-0.0271701	0.038385	0.973196	0.902665	1.04924	0.479049	0.230935	0.254162	FALSE
370	Keratitis	sense organs	0.000446695	0.0147882	1.00045	0.971866	1.02987	0.975903	0.292284	0.215852	6	FALSE	5804	669443	0.00859537	-0.013035	0.0297255	0.98705	0.931186	1.04626	0.661014	0	0.574543	3	FALSE	7846	80323	0.0889882	NA	NA	NA	NA	NA	NA	NA	NA	NA	110	6370	0.0169753	0.054338	0.042521	1.05584	0.971415	1.14761	0.201281	0	0.920487	FALSE
370.1	Corneal ulcer	sense organs	-0.005004	0.0324615	0.995009	0.933675	1.06037	0.87749	0.441278	0.127711	5	FALSE	1125	680140	0.00165134	NA	NA	NA	NA	NA	NA	NA	NA	NA	NA	6554	83889	0.0724655	NA	NA	NA	NA	NA	NA	NA	NA	NA	12	6688	0.00179104	NA	NA	NA	NA	NA	NA	NA	NA	NA
370.2	Superficial keratitis	sense organs	-0.00739432	0.0368627	0.992633	0.923445	1.067	0.841018	0.661079	0.0313302	4	FALSE	953	678476	0.00140265	NA	NA	NA	NA	NA	NA	NA	NA	NA	NA	6560	83250	0.0730431	NA	NA	NA	NA	NA	NA	NA	NA	NA	19	4752	0.00398239	0.0878738	0.106229	1.09185	0.886627	1.34458	0.408116	0.85846	0.0078599	FALSE
370.3	Keratoconjunctivitis	sense organs	-0.0251546	0.0209705	0.975159	0.935891	1.01607	0.230324	0	0.915158	6	FALSE	2852	673924	0.0042141	-0.00774844	0.0395464	0.992281	0.918275	1.07225	0.844663	0	0.750585	3	FALSE	7201	81704	0.0809966	NA	NA	NA	NA	NA	NA	NA	NA	NA	59	4616	0.0126203	0.0390886	0.0539761	1.03986	0.935473	1.1559	0.468953	0.536956	0.14168	FALSE
370.31	Keratoconjunctivitis sicca	sense organs	-0.0492759	0.024242	0.951918	0.907747	0.998239	0.0420861	0	0.720866	4	FALSE	2135	675163	0.00315223	-0.000658141	0.0423302	0.999342	0.919777	1.08579	0.987595	0	0.435787	3	FALSE	7095	81957	0.0796726	NA	NA	NA	NA	NA	NA	NA	NA	NA	55	4631	0.0117371	0.0431162	0.0569516	1.04406	0.933787	1.16735	0.449009	0.75513	0.0432963	FALSE
371	Inflammation of the eye	sense organs	-0.0185084	0.0065483	0.981662	0.969143	0.994342	0.00470668	0	0.43183	6	FALSE	33093	635689	0.0494825	-0.00916041	0.0141159	0.990881	0.963843	1.01868	0.516374	0.214698	0.281547	4	FALSE	13753	71084	0.162111	NA	NA	NA	NA	NA	NA	NA	NA	NA	454	5875	0.0717333	0.00635525	0.0232145	1.00638	0.961612	1.05322	0.784268	0.0144549	0.313787	FALSE
371.1	Uveitis, noninfectious or NOS	sense organs	0.0215419	0.01942	1.02178	0.983615	1.06142	0.267317	0	0.67813	6	FALSE	3195	677835	0.00469142	-0.0123362	0.0288929	0.98774	0.933359	1.04529	0.669406	0.151688	0.316067	4	FALSE	7933	82046	0.088165	NA	NA	NA	NA	NA	NA	NA	NA	NA	40	6651	0.00597818	-0.0409618	0.0619716	0.959866	0.850081	1.08383	0.508627	0	0.648227	FALSE
371.2	Conjunctivitis, noninfectious	sense organs	-0.040933	0.0146277	0.959893	0.932764	0.987812	0.00513678	0.259512	0.239723	6	FALSE	5973	669216	0.00884641	0.0356476	0.0276602	1.03629	0.981606	1.09402	0.197479	0	0.684248	3	FALSE	8066	80068	0.0915197	NA	NA	NA	NA	NA	NA	NA	NA	NA	134	4519	0.0287986	0.0249626	0.0454325	1.02528	0.937927	1.12076	0.582702	0	0.941728	FALSE
371.21	Allergic conjunctivitis	sense organs	-0.0410085	0.0153663	0.959821	0.931345	0.989168	0.00761384	0.551582	0.0631239	5	FALSE	5372	349960	0.0151183	0.0234839	0.0287955	1.02376	0.967583	1.0832	0.414762	0	0.535588	3	FALSE	7926	80329	0.0898079	NA	NA	NA	NA	NA	NA	NA	NA	NA	130	4532	0.027885	0.0284935	0.0470466	1.0289	0.938271	1.12829	0.544752	0	0.830276	FALSE
371.3	Inflammation of eyelids	sense organs	-0.0181979	0.00763162	0.981967	0.967388	0.996765	0.0171008	0	0.750887	6	FALSE	24180	646362	0.0360604	-0.024252	0.0180334	0.97604	0.942144	1.01115	0.178677	0	0.850076	4	FALSE	10645	75498	0.123574	NA	NA	NA	NA	NA	NA	NA	NA	NA	282	6159	0.043782	0.0093109	0.0283722	1.00935	0.954758	1.06707	0.742783	0	0.845425	FALSE
371.33	Noninfectious dermatoses of eyelid	sense organs	-0.0538162	0.0793334	0.947606	0.811146	1.10702	0.497547	0	0.903492	4	FALSE	201	681053	0.000295044	NA	NA	NA	NA	NA	NA	NA	NA	NA	NA	6379	68552	0.0851317	NA	NA	NA	NA	NA	NA	NA	NA	NA	0	0	0	NA	NA	NA	NA	NA	NA	NA	NA	NA
371.9	Chronic inflammatory disorders of orbit	sense organs	-0.218602	0.153628	0.803642	0.594694	1.086	0.154758	0	0.994936	2	FALSE	71	609340	0.000116506	NA	NA	NA	NA	NA	NA	NA	NA	NA	NA	6387	84152	0.0705442	NA	NA	NA	NA	NA	NA	NA	NA	NA	0	0	0	NA	NA	NA	NA	NA	NA	NA	NA	NA
372	Disorders of conjunctiva	sense organs	-0.0207615	0.0148894	0.979453	0.951282	1.00846	0.163204	0.4273	0.120306	6	FALSE	5799	669138	0.00859191	-0.0369473	0.0265802	0.963727	0.914806	1.01526	0.164521	0	0.845344	4	FALSE	8263	79510	0.0941406	-0.0448092	0.0892162	0.95618	0.802784	1.13889	0.615489	0.397714	0.197557	FALSE	215	6289	0.0330566	-0.0199119	0.0332704	0.980285	0.918401	1.04634	0.549515	0.785159	0.0309703	FALSE
374	Other disorders of eyelids	sense organs	-0.00271315	0.0074389	0.997291	0.982856	1.01194	0.715317	0.151154	0.317035	6	FALSE	23688	656328	0.0348345	0.0411568	0.0241246	1.04202	0.993892	1.09247	0.0880069	0.249485	0.261761	4	FALSE	8651	79999	0.097586	0.0300191	0.079858	1.03047	0.881174	1.20507	0.706987	0	0.614083	FALSE	275	6307	0.0417806	0.0532718	0.032129	1.05472	0.990347	1.12327	0.0973052	0	0.924109	FALSE
374.1	Ectropion or entropion	sense organs	-0.0121776	0.0149154	0.987896	0.959434	1.0172	0.414246	0	0.944968	6	FALSE	5496	675723	0.00806789	0.00428189	0.0590447	1.00429	0.894542	1.12751	0.942189	0.11248	0.288473	2	FALSE	6753	83359	0.0749401	NA	NA	NA	NA	NA	NA	NA	NA	NA	34	6630	0.00510204	0.128637	0.0823179	1.13728	0.967826	1.3364	0.118125	0	0.349653	FALSE
374.2	Lagophthalmos	sense organs	-0.0566022	0.0431676	0.94497	0.868308	1.0284	0.189784	0	0.39547	4	FALSE	658	646378	0.00101694	NA	NA	NA	NA	NA	NA	NA	NA	NA	NA	6501	83898	0.0719145	NA	NA	NA	NA	NA	NA	NA	NA	NA	8	6689	0.00119456	NA	NA	NA	NA	NA	NA	NA	NA	NA
374.3	Ptosis of eyelid	sense organs	0.0134537	0.012006	1.01354	0.989973	1.03768	0.262467	0.109726	0.345367	6	FALSE	8484	673413	0.0124418	0.060103	0.0385162	1.06195	0.98473	1.14522	0.118651	0.533752	0.0922881	4	FALSE	7240	82879	0.0803382	0.0914713	0.133856	1.09579	0.842921	1.42451	0.494383	0	0.338852	FALSE	96	6573	0.014395	0.0523992	0.050521	1.0538	0.95445	1.16348	0.299653	0	0.90449	FALSE
374.6	Dermatochalasis	sense organs	0.010097	0.0123786	1.01015	0.985935	1.03496	0.414682	0.560505	0.0586155	5	FALSE	8910	669536	0.013133	-0.00370838	0.048758	0.996298	0.905496	1.09621	0.939374	0	0.956012	3	FALSE	6883	83293	0.0763285	NA	NA	NA	NA	NA	NA	NA	NA	NA	139	4664	0.0289402	0.109522	0.0453911	1.11574	1.02077	1.21956	0.0158286	0	0.864729	FALSE
375	Disorders of lacrimal system	sense organs	-0.0449671	0.0131369	0.956029	0.931727	0.980964	0.000619432	0	0.49532	6	FALSE	6508	683744	0.00942844	-0.0172364	0.0552692	0.982911	0.882001	1.09537	0.755144	0	0.998496	4	FALSE	6898	83474	0.076329	0.0418885	0.199261	1.04278	0.705635	1.541	0.833497	0	0.353103	FALSE	51	6686	0.00757014	0.0423283	0.108089	1.04324	0.844067	1.2894	0.69535	0.280151	0.238544	FALSE
375.1	Dry eyes	sense organs	-0.031551	0.00654376	0.968942	0.956594	0.981449	1.42e-06	0.292982	0.226222	5	TRUE	37356	306523	0.108631	-0.0172825	0.0122169	0.982866	0.959611	1.00668	0.157174	0.472613	0.150147	3	FALSE	17821	66047	0.212489	NA	NA	NA	NA	NA	NA	NA	NA	NA	693	3687	0.158219	-0.0304781	0.0184448	0.969982	0.935542	1.00569	0.0984543	0	0.366766	FALSE
375.2	Epiphora	sense organs	-0.0540972	0.0220922	0.94734	0.907196	0.989261	0.0143372	0.552336	0.0481286	6	FALSE	2311	684978	0.00336249	-0.0381864	0.0685318	0.962534	0.841553	1.10091	0.577386	0	0.690609	3	FALSE	6751	83640	0.0746866	NA	NA	NA	NA	NA	NA	NA	NA	NA	26	6695	0.00386847	0.0329878	0.122558	1.03354	0.812839	1.31416	0.787807	0.270659	0.241623	FALSE
376	Disorders of the orbit	sense organs	0.0133539	0.0564772	1.01344	0.907248	1.13207	0.813085	0	0.463473	5	FALSE	361	686269	0.000525756	NA	NA	NA	NA	NA	NA	NA	NA	NA	NA	6555	83965	0.0724149	NA	NA	NA	NA	NA	NA	NA	NA	NA	4	6715	0.000595327	NA	NA	NA	NA	NA	NA	NA	NA	NA
377	Disorders of optic nerve and visual pathways	sense organs	-0.00513637	0.0132498	0.994877	0.969373	1.02105	0.69827	0	0.51608	6	FALSE	7229	677033	0.0105647	0.0142092	0.0272468	1.01431	0.961564	1.06995	0.60202	0	0.866222	3	FALSE	8222	80791	0.0923685	NA	NA	NA	NA	NA	NA	NA	NA	NA	73	6549	0.0110239	-0.0740017	0.0506538	0.92867	0.840901	1.0256	0.144034	0	0.98699	FALSE
377.1	Optic atrophy	sense organs	0.0326151	0.0214906	1.03315	0.990539	1.0776	0.129105	0	0.724881	5	FALSE	2788	682418	0.00406885	0.0365066	0.0360367	1.03718	0.966452	1.11309	0.311042	0	0.709683	3	FALSE	7456	82158	0.0832013	NA	NA	NA	NA	NA	NA	NA	NA	NA	28	4773	0.00583212	NA	NA	NA	NA	NA	NA	NA	NA	NA
377.3	Optic neuritis/neuropathy	sense organs	-0.0436109	0.0207983	0.957326	0.919087	0.997157	0.036007	0	0.496831	6	FALSE	2869	682612	0.00418538	0.0234618	0.0470053	1.02374	0.933638	1.12254	0.617687	0	0.735904	3	FALSE	7041	82889	0.0782942	NA	NA	NA	NA	NA	NA	NA	NA	NA	26	6660	0.00388872	0.0104548	0.0847129	1.01051	0.855919	1.19302	0.901779	0	0.742743	FALSE
378	Strabismus and other disorders of binocular eye movements	sense organs	-0.00317255	0.0107665	0.996832	0.976018	1.01809	0.768247	0	0.677684	6	FALSE	10751	673671	0.0157081	0.0241703	0.0299401	1.02446	0.966078	1.08638	0.419501	0	0.934285	4	FALSE	7891	81825	0.0879553	NA	NA	NA	NA	NA	NA	NA	NA	NA	114	6528	0.0171635	-0.0143123	0.0414264	0.98579	0.908912	1.06917	0.729728	0	0.552795	FALSE
378.1	Strabismus (not specified as paralytic)	sense organs	0.00565911	0.0138935	1.00568	0.978659	1.03344	0.683772	0	0.828145	6	FALSE	6501	677820	0.00949993	0.0582091	0.0378738	1.05994	0.984106	1.14161	0.124312	0	0.975773	3	FALSE	7358	82620	0.0817755	NA	NA	NA	NA	NA	NA	NA	NA	NA	62	6602	0.00930372	-0.0950701	0.0580711	0.909309	0.811487	1.01892	0.101603	0	0.780507	FALSE
378.2	Nystagmus and other irregular eye movements	sense organs	0.0337944	0.034236	1.03437	0.967242	1.10616	0.323594	0.271948	0.240247	5	FALSE	958	685731	0.0013951	NA	NA	NA	NA	NA	NA	NA	NA	NA	NA	6570	83972	0.072563	NA	NA	NA	NA	NA	NA	NA	NA	NA	9	6709	0.00133968	NA	NA	NA	NA	NA	NA	NA	NA	NA
378.5	Paralytic strabismus	sense organs	-0.0293653	0.0255429	0.971062	0.923644	1.02091	0.25029	0	0.792956	6	FALSE	1821	685115	0.0026509	-0.00141203	0.0723352	0.998589	0.866593	1.15069	0.984426	0.312158	0.227916	2	FALSE	6712	83866	0.0741019	NA	NA	NA	NA	NA	NA	NA	NA	NA	12	6711	0.00178492	NA	NA	NA	NA	NA	NA	NA	NA	NA
379	Other disorders of eye	sense organs	0.00292324	0.00656443	1.00293	0.990106	1.01591	0.656092	0	0.855011	6	FALSE	34193	639853	0.050728	0.00353654	0.0159817	1.00354	0.972595	1.03547	0.82487	0.586129	0.0643813	4	FALSE	12173	73864	0.141486	NA	NA	NA	NA	NA	NA	NA	NA	NA	348	6040	0.0544771	0.0072578	0.024043	1.00728	0.960919	1.05589	0.762753	0	0.355862	FALSE
379.1	Scleritis and episcleritis	sense organs	0.00965523	0.0385776	1.0097	0.936173	1.08901	0.80237	0.576503	0.0508863	5	FALSE	821	685725	0.00119584	0.0227448	0.0610197	1.02301	0.907691	1.15297	0.709337	0	0.999773	2	FALSE	6807	83616	0.0752795	NA	NA	NA	NA	NA	NA	NA	NA	NA	9	4829	0.00186027	-0.0944768	0.128503	0.909849	0.707274	1.17044	0.46221	0	0.432182	FALSE
379.2	Disorders of vitreous body	sense organs	0.0138348	0.00764241	1.01393	0.998857	1.02923	0.0702551	0	0.744157	6	FALSE	24699	650742	0.0365672	0.00677418	0.0187348	1.0068	0.970498	1.04445	0.717665	0.649169	0.0358944	4	FALSE	10403	77093	0.118897	NA	NA	NA	NA	NA	NA	NA	NA	NA	258	6203	0.0399319	0.00690807	0.0271719	1.00693	0.95471	1.06201	0.799313	0.462284	0.172657	FALSE
379.3	Aphakia and other disorders of lens	sense organs	-0.0296553	0.0194962	0.97078	0.934385	1.00859	0.128239	0.420897	0.140872	5	FALSE	3507	680782	0.00512503	NA	NA	NA	NA	NA	NA	NA	NA	NA	NA	6980	83203	0.0773982	NA	NA	NA	NA	NA	NA	NA	NA	NA	36	4755	0.00751409	NA	NA	NA	NA	NA	NA	NA	NA	NA
379.4	Anomalies of pupillary function	sense organs	0.02222	0.0317547	1.02247	0.960772	1.08813	0.484091	0	0.528063	5	FALSE	1209	684637	0.00176279	NA	NA	NA	NA	NA	NA	NA	NA	NA	NA	6615	83764	0.0731918	NA	NA	NA	NA	NA	NA	NA	NA	NA	15	6699	0.00223414	NA	NA	NA	NA	NA	NA	NA	NA	NA
379.5	Disorders of iris and ciliary body	sense organs	-0.00640438	0.0210003	0.993616	0.953549	1.03537	0.760392	0	0.904664	6	FALSE	2783	682664	0.00406012	0.00537134	0.0509185	1.00539	0.909894	1.1109	0.915988	0	0.712182	3	FALSE	6960	83138	0.0772492	NA	NA	NA	NA	NA	NA	NA	NA	NA	21	6691	0.00312872	NA	NA	NA	NA	NA	NA	NA	NA	NA
379.51	Pigmentary iris degeneration	sense organs	-0.010676	0.0430177	0.989381	0.909383	1.07642	0.803997	0	0.913022	3	FALSE	729	685939	0.00106165	NA	NA	NA	NA	NA	NA	NA	NA	NA	NA	6494	68545	0.0865417	NA	NA	NA	NA	NA	NA	NA	NA	NA	2	4841	0.000412967	NA	NA	NA	NA	NA	NA	NA	NA	NA
379.9	Pain, swelling or discharge of eye	sense organs	-0.0111967	0.022463	0.988866	0.946274	1.03337	0.618165	0.735608	0.00444094	5	FALSE	2453	677953	0.0036052	0.00368125	0.0385903	1.00369	0.930573	1.08255	0.924003	0	0.882336	3	FALSE	7339	80396	0.0836496	NA	NA	NA	NA	NA	NA	NA	NA	NA	29	4683	0.0061545	0.130812	0.0678116	1.13975	0.997906	1.30176	0.0537239	0	0.464225	FALSE
380	Disorders of external ear	sense organs	0.0210986	0.0134475	1.02132	0.994756	1.0486	0.116657	0.382999	0.165867	5	FALSE	6734	689228	0.00967582	NA	NA	NA	NA	NA	NA	NA	NA	NA	NA	6888	83808	0.075946	NA	NA	NA	NA	NA	NA	NA	NA	NA	14	6706	0.00208333	NA	NA	NA	NA	NA	NA	NA	NA	NA
380.1	Otitis externa	sense organs	0.00614298	0.0114588	1.00616	0.983816	1.02901	0.591895	0.063703	0.375788	6	FALSE	9637	678579	0.0140029	0.0179913	0.0323141	1.01815	0.95567	1.08472	0.577688	0	0.979053	3	FALSE	7898	81539	0.088308	NA	NA	NA	NA	NA	NA	NA	NA	NA	93	6546	0.0140081	-0.0306714	0.0384814	0.969794	0.899341	1.04577	0.425426	0.0789034	0.297434	FALSE
380.4	Impacted cerumen	sense organs	0.0243945	0.00708533	1.02469	1.01056	1.03902	0.000575396	0.538192	0.0549198	6	FALSE	29600	649527	0.0435854	-0.00669501	0.0170506	0.993327	0.96068	1.02708	0.694575	0.237945	0.269216	3	FALSE	11440	75702	0.13128	NA	NA	NA	NA	NA	NA	NA	NA	NA	232	6313	0.0354469	-0.0330061	0.0260982	0.967533	0.919286	1.01831	0.205984	0	0.763398	FALSE
381	Otitis media and Eustachian tube disorders	sense organs	-0.0264586	0.00735546	0.973888	0.959949	0.98803	0.000321739	0	0.910157	6	FALSE	23669	657372	0.0347541	-0.0257686	0.0209679	0.974561	0.935322	1.01545	0.219088	0.35409	0.199749	4	FALSE	9574	77790	0.109587	NA	NA	NA	NA	NA	NA	NA	NA	NA	155	6396	0.0236605	-0.0521985	0.0330176	0.94914	0.889664	1.01259	0.113895	0	0.526475	FALSE
381.1	Otitis media	sense organs	-0.0312965	0.00871456	0.969188	0.952775	0.985884	0.000329054	0	0.795117	6	FALSE	16519	664788	0.024246	-0.0442604	0.0238851	0.956705	0.91295	1.00256	0.0638745	0	0.434174	4	FALSE	8891	79040	0.101113	NA	NA	NA	NA	NA	NA	NA	NA	NA	105	6469	0.015972	-0.0489569	0.0380236	0.952222	0.883838	1.0259	0.197906	0	0.452924	FALSE
381.11	Suppurative and unspecified otitis media	sense organs	-0.0441517	0.0107621	0.956809	0.936838	0.977205	4.09e-05	0	0.996735	6	FALSE	10682	669947	0.0156943	-0.0562459	0.0284649	0.945307	0.894012	0.999544	0.0481581	0.357989	0.21064	3	FALSE	8207	80204	0.0928278	NA	NA	NA	NA	NA	NA	NA	NA	NA	66	6538	0.00999394	-0.0789995	0.045578	0.92404	0.845074	1.01039	0.0830455	0	0.451032	FALSE
381.2	Eustachian tube disorders	sense organs	-0.0193323	0.0130994	0.980853	0.955991	1.00636	0.139994	0.022917	0.401737	6	FALSE	6962	677371	0.0101734	0.0803813	0.0419937	1.0837	0.998077	1.17667	0.055604	0	0.777664	3	FALSE	7311	83104	0.0808605	NA	NA	NA	NA	NA	NA	NA	NA	NA	36	4734	0.00754717	-0.0409986	0.0685543	0.95983	0.839153	1.09786	0.549809	0	0.76624	FALSE
381.3	Mastoiditis & related conditions	sense organs	-0.0447706	0.0370155	0.956217	0.889301	1.02817	0.226467	0.647271	0.0229958	5	FALSE	883	687003	0.00128364	NA	NA	NA	NA	NA	NA	NA	NA	NA	NA	6698	84725	0.0732638	NA	NA	NA	NA	NA	NA	NA	NA	NA	6	6732	0.000890472	NA	NA	NA	NA	NA	NA	NA	NA	NA
381.9	Otorrhea	sense organs	-0.0030671	0.0328859	0.996938	0.934707	1.06331	0.925693	0.66718	0.0172143	5	FALSE	1041	679149	0.00153045	-0.0506146	0.114692	0.950645	0.759263	1.19027	0.658989	0	0.807258	2	FALSE	6722	84691	0.0735344	NA	NA	NA	NA	NA	NA	NA	NA	NA	5	6735	0.00074184	-0.163314	0.182922	0.849325	0.59343	1.21556	0.371962	0	0.713106	FALSE
382	Otalgia	sense organs	-0.0249958	0.014398	0.975314	0.948176	1.00323	0.0825542	0.00427368	0.413267	6	FALSE	5887	674010	0.00865866	0.0198635	0.0356482	1.02006	0.951224	1.09388	0.577384	0.237361	0.269487	3	FALSE	7634	81149	0.0859849	NA	NA	NA	NA	NA	NA	NA	NA	NA	45	6566	0.00680684	-0.0284347	0.0493505	0.971966	0.882356	1.07068	0.564494	0.096678	0.29273	FALSE
383	Otosclerosis	sense organs	0.0510329	0.0397943	1.05236	0.973398	1.13772	0.199696	0	0.645471	5	FALSE	711	687990	0.00103238	NA	NA	NA	NA	NA	NA	NA	NA	NA	NA	6653	84932	0.0726429	NA	NA	NA	NA	NA	NA	NA	NA	NA	3	6741	0.00044484	NA	NA	NA	NA	NA	NA	NA	NA	NA
384	Other disorders of tympanic membrane	sense organs	2.94e-05	0.0181585	1.00003	0.965064	1.03626	0.998709	0.36695	0.176584	5	FALSE	3446	685010	0.0050054	0.003772	0.0768695	1.00378	0.863389	1.167	0.960863	0	0.64382	3	FALSE	6847	84510	0.0749477	NA	NA	NA	NA	NA	NA	NA	NA	NA	52	6690	0.00771284	0.018794	0.0749176	1.01897	0.879817	1.18014	0.80192	0	0.43703	FALSE
384.1	Myringitis	sense organs	0.0983782	0.0996566	1.10338	0.907606	1.34138	0.323558	0.356911	0.2124	2	FALSE	138	622937	0.000221482	NA	NA	NA	NA	NA	NA	NA	NA	NA	NA	6642	79208	0.0773675	NA	NA	NA	NA	NA	NA	NA	NA	NA	2	4840	0.000413052	NA	NA	NA	NA	NA	NA	NA	NA	NA
384.4	Perforation of tympanic membrane	sense organs	0.00393497	0.0202568	1.00394	0.964864	1.0446	0.845977	0.31898	0.208793	5	FALSE	2782	685690	0.00404083	-0.02993	0.0929447	0.970513	0.808885	1.16444	0.747438	0	0.497372	2	FALSE	6810	84631	0.0744743	NA	NA	NA	NA	NA	NA	NA	NA	NA	47	6702	0.00696399	0.00305912	0.0794398	1.00306	0.858439	1.17205	0.969282	0	0.683557	FALSE
385	Other disorders of middle ear and mastoid	sense organs	-0.0134747	0.023154	0.986616	0.942843	1.03242	0.560594	0.543263	0.0674475	5	FALSE	2106	686364	0.00305896	NA	NA	NA	NA	NA	NA	NA	NA	NA	NA	6742	84701	0.073729	NA	NA	NA	NA	NA	NA	NA	NA	NA	16	6718	0.002376	-0.0611321	0.122625	0.940699	0.739728	1.19627	0.618112	0	0.336791	FALSE
385.3	Cholesteatoma	sense organs	0.00690465	0.0269098	1.00693	0.955197	1.06146	0.797499	0.520955	0.0795683	5	FALSE	1559	687304	0.00226315	NA	NA	NA	NA	NA	NA	NA	NA	NA	NA	6721	84858	0.0733902	NA	NA	NA	NA	NA	NA	NA	NA	NA	10	4830	0.00206612	-0.00296937	0.143956	0.997035	0.751925	1.32205	0.983543	0	0.602468	FALSE
385.5	Tympanosclerosis and middle ear disease related to otitis media	sense organs	-0.04346	0.0504773	0.957471	0.86728	1.05704	0.389248	0	0.584535	3	FALSE	423	622701	0.000678838	NA	NA	NA	NA	NA	NA	NA	NA	NA	NA	6634	84933	0.0724497	NA	NA	NA	NA	NA	NA	NA	NA	NA	3	4832	0.000620476	NA	NA	NA	NA	NA	NA	NA	NA	NA
386	Vertiginous syndromes and other disorders of vestibular system	sense organs	-0.0306308	0.00807353	0.969834	0.954608	0.985302	0.000148249	0	0.629352	6	FALSE	19318	660597	0.0284124	-0.00523496	0.0292181	0.994779	0.939412	1.05341	0.857806	0	0.500636	4	FALSE	7935	81035	0.0891874	0.108301	0.100169	1.11438	0.915736	1.35612	0.279615	0.507648	0.154112	FALSE	167	6410	0.0253915	-0.0551046	0.0360902	0.946386	0.881756	1.01575	0.126796	0	0.493447	FALSE
386.1	Meniere's disease	sense organs	-0.00713441	0.0222938	0.992891	0.950441	1.03724	0.748955	0	0.952219	6	FALSE	2271	675649	0.00334995	NA	NA	NA	NA	NA	NA	NA	NA	NA	NA	6527	84076	0.0720396	NA	NA	NA	NA	NA	NA	NA	NA	NA	23	6678	0.00343232	-0.316301	0.113784	0.72884	0.583148	0.910931	0.00543878	0	0.673284	FALSE
386.2	Peripheral or central vertigo	sense organs	-0.0509253	0.0116641	0.95035	0.92887	0.972326	1.27e-05	0.123006	0.336377	6	TRUE	9184	663608	0.0136506	-0.00716865	0.032157	0.992857	0.932212	1.05745	0.823592	0.0678852	0.35915	4	FALSE	7661	81446	0.0859753	NA	NA	NA	NA	NA	NA	NA	NA	NA	127	6448	0.0193156	-0.0488848	0.0393817	0.952291	0.881552	1.02871	0.214493	0	0.634571	FALSE
386.21	Central origin vertigo	sense organs	-0.089105	0.0493853	0.91475	0.830358	1.00772	0.0711873	0	0.640921	4	FALSE	508	642417	0.000790139	NA	NA	NA	NA	NA	NA	NA	NA	NA	NA	6497	83914	0.0718607	NA	NA	NA	NA	NA	NA	NA	NA	NA	10	4808	0.00207555	NA	NA	NA	NA	NA	NA	NA	NA	NA
386.3	Labyrinthitis	sense organs	-0.0468175	0.024348	0.954262	0.909793	1.0009	0.0544989	0	0.689818	5	FALSE	1840	675465	0.00271665	0.0190115	0.128871	1.01919	0.791702	1.31205	0.882719	0.169695	0.272449	2	FALSE	6509	83921	0.0719783	NA	NA	NA	NA	NA	NA	NA	NA	NA	18	6692	0.00268256	NA	NA	NA	NA	NA	NA	NA	NA	NA
386.9	Dizziness and giddiness (Light-headedness and vertigo)	sense organs	0.00053979	0.00534807	1.00054	0.990107	1.01108	0.919605	0	0.629962	6	FALSE	47834	622696	0.0713376	0.0087513	0.0144812	1.00879	0.98056	1.03783	0.54563	0.237355	0.268715	4	FALSE	13311	71166	0.15757	0.0823896	0.0680117	1.08588	0.950363	1.24072	0.225741	0	0.495619	FALSE	379	6001	0.0594044	-0.012322	0.0201093	0.987754	0.94958	1.02746	0.540043	0.636913	0.0970015	FALSE
388	Other disorders of ear	sense organs	-0.028967	0.0274111	0.971449	0.920635	1.02507	0.29062	0.0183023	0.396007	5	FALSE	1703	679807	0.00249886	NA	NA	NA	NA	NA	NA	NA	NA	NA	NA	6818	83562	0.075437	NA	NA	NA	NA	NA	NA	NA	NA	NA	24	4767	0.00500939	-0.168326	0.0947289	0.845078	0.701881	1.01749	0.0755809	0	0.753581	FALSE
389	Hearing loss	sense organs	-0.00563764	0.0043074	0.994378	0.986019	1.00281	0.190593	0.537808	0.0551098	6	FALSE	130267	553292	0.190572	-0.00926427	0.0109774	0.990779	0.969689	1.01233	0.398701	0	0.802114	4	FALSE	21356	64744	0.248037	-0.0139169	0.0395917	0.986179	0.912548	1.06575	0.725205	0.21069	0.260343	FALSE	1841	4434	0.293386	-0.0313761	0.0148445	0.969111	0.941321	0.997721	0.0345456	0.151047	0.277779	FALSE
389.1	Sensorineural hearing loss	sense organs	-0.0119447	0.00527109	0.988126	0.97797	0.998388	0.023446	0.483923	0.0845591	6	FALSE	91234	573463	0.137257	0.00309212	0.0137181	1.0031	0.976486	1.03043	0.821665	0.173257	0.30445	4	FALSE	15270	71252	0.176487	NA	NA	NA	NA	NA	NA	NA	NA	NA	1094	5197	0.173899	-0.00414071	0.0177421	0.995868	0.961833	1.03111	0.815464	0	0.652074	FALSE
389.2	Conductive hearing loss	sense organs	0.00148051	0.0166575	1.00148	0.969313	1.03472	0.929178	0	0.450661	6	FALSE	4353	676370	0.00639467	-0.0668271	0.0486604	0.935357	0.850271	1.02896	0.169648	0	0.981194	3	FALSE	7091	83509	0.0782671	NA	NA	NA	NA	NA	NA	NA	NA	NA	57	6621	0.00853549	-0.0362695	0.0617498	0.96438	0.85445	1.08845	0.556961	0	0.822362	FALSE
389.3	Degenerative and vascular disorders of ear	sense organs	-0.0219467	0.0307557	0.978292	0.921063	1.03908	0.475485	0.680674	0.0244774	4	FALSE	1300	682243	0.00190186	NA	NA	NA	NA	NA	NA	NA	NA	NA	NA	6615	68923	0.0875718	NA	NA	NA	NA	NA	NA	NA	NA	NA	9	6719	0.00133769	NA	NA	NA	NA	NA	NA	NA	NA	NA
389.4	Tinnitus	sense organs	0.00378554	0.00636236	1.00379	0.991353	1.01639	0.55185	0.653359	0.0131282	6	FALSE	38217	619001	0.0581497	0.00291433	0.0161782	1.00292	0.971616	1.03523	0.857043	0	0.507307	4	FALSE	12032	73908	0.140005	NA	NA	NA	NA	NA	NA	NA	NA	NA	883	5166	0.145975	-0.0190106	0.0193439	0.981169	0.944666	1.01908	0.32572	0.0412968	0.307107	FALSE
389.5	Disorders of acoustic nerve	sense organs	-0.0107176	0.0468812	0.98934	0.902485	1.08455	0.81917	0.321639	0.207007	5	FALSE	589	683231	0.000861338	0.10668	0.124124	1.11258	0.87232	1.41901	0.390087	0	0.526376	2	FALSE	6660	84419	0.0731233	NA	NA	NA	NA	NA	NA	NA	NA	NA	4	4826	0.000828157	-0.294813	0.158641	0.744671	0.545668	1.01625	0.0631173	0	0.972969	FALSE
394	Rheumatic disease of the heart valves	circulatory system	0.0173031	0.00918267	1.01745	0.999306	1.03593	0.0595214	0.268862	0.232919	6	FALSE	13731	666640	0.0201816	0.0186548	0.03643	1.01883	0.94862	1.09424	0.6086	0	0.945988	4	FALSE	7369	82395	0.082093	0.193351	0.206183	1.21331	0.809968	1.8175	0.348367	0	0.801065	FALSE	45	6651	0.00672043	0.0600249	0.0678656	1.06186	0.929611	1.21293	0.376444	0	0.859781	FALSE
394.1	Mitral valve stenosis and aortic valve stenosis	circulatory system	-0.0289199	0.0184071	0.971494	0.93707	1.00718	0.116154	0.783685	0.000320971	6	FALSE	3304	674057	0.00487775	-0.0539409	0.090507	0.947488	0.793477	1.13139	0.551185	0.188376	0.29168	3	FALSE	6571	84056	0.072506	NA	NA	NA	NA	NA	NA	NA	NA	NA	11	6705	0.00163788	-0.0412441	0.179672	0.959595	0.674763	1.36466	0.818439	0	0.693073	FALSE
394.2	Mitral valve disease	circulatory system	0.0624026	0.0228983	1.06439	1.01768	1.11325	0.00642623	0	0.450471	6	FALSE	2199	675938	0.00324271	0.0505646	0.0844243	1.05186	0.891452	1.24114	0.549217	0.652965	0.0560477	3	FALSE	6581	84265	0.0724413	NA	NA	NA	NA	NA	NA	NA	NA	NA	7	6711	0.00104198	0.0678595	0.111091	1.07021	0.860816	1.33055	0.5413	0	0.584846	FALSE
394.3	Aortic valve disease	circulatory system	-0.139551	0.063779	0.869749	0.767547	0.985559	0.0286667	0	0.579981	4	FALSE	318	676975	0.000469516	NA	NA	NA	NA	NA	NA	NA	NA	NA	NA	6426	79007	0.0752168	NA	NA	NA	NA	NA	NA	NA	NA	NA	1	4837	0.000206697	NA	NA	NA	NA	NA	NA	NA	NA	NA
394.4	Acute rheumatic heart disease	circulatory system	0.207049	0.0687231	1.23004	1.07504	1.4074	0.0025885	0.551399	0.0825558	4	FALSE	245	637388	0.000384234	NA	NA	NA	NA	NA	NA	NA	NA	NA	NA	6446	84481	0.070892	NA	NA	NA	NA	NA	NA	NA	NA	NA	2	4839	0.000413138	NA	NA	NA	NA	NA	NA	NA	NA	NA
394.7	Disease of tricuspid valve	circulatory system	0.019841	0.0170294	1.02004	0.986555	1.05466	0.243978	0	0.452004	6	FALSE	3968	672023	0.0058699	-0.0342259	0.0587215	0.966353	0.861295	1.08423	0.559993	0	0.555279	4	FALSE	6759	83401	0.0749667	NA	NA	NA	NA	NA	NA	NA	NA	NA	9	6695	0.00134248	0.0267035	0.133729	1.02706	0.790255	1.33483	0.841728	0.0816251	0.29672	FALSE
395	Heart valve disorders	circulatory system	0.013271	0.00576463	1.01336	1.00197	1.02487	0.021327	0	0.833616	6	FALSE	38972	646397	0.0568628	0.0179759	0.0198342	1.01814	0.979318	1.0585	0.364772	0.085905	0.350165	4	FALSE	9780	79234	0.10987	-0.0538691	0.104046	0.947556	0.772753	1.1619	0.604638	0.804012	0.0238933	FALSE	163	6509	0.0244305	0.0187768	0.032916	1.01895	0.955293	1.08686	0.568376	0	0.720757	FALSE
395.1	Nonrheumatic mitral valve disorders	circulatory system	0.0564787	0.00829532	1.0581	1.04104	1.07545	9.86e-12	0	0.462182	6	TRUE	17698	661180	0.0260695	0.0457424	0.0284184	1.0468	0.990093	1.10677	0.107484	0	0.520782	4	FALSE	7981	81409	0.0892829	-0.0137992	0.161539	0.986296	0.718629	1.35366	0.931925	0.759576	0.0414061	FALSE	67	6617	0.0100239	0.0602764	0.0536536	1.06213	0.95611	1.17991	0.261253	0.340051	0.218337	FALSE
395.2	Nonrheumatic aortic valve disorders	circulatory system	-0.0207879	0.00782763	0.979427	0.964515	0.994569	0.00791421	0	0.941181	6	FALSE	20324	660538	0.0298504	-0.0371162	0.0319212	0.963564	0.905127	1.02577	0.244933	0	0.553508	4	FALSE	7655	82344	0.0850565	NA	NA	NA	NA	NA	NA	NA	NA	NA	76	6609	0.0113687	-0.0310371	0.0444545	0.96944	0.888548	1.0577	0.485066	0	0.693388	FALSE
395.3	Nonrheumatic tricuspid valve disorders	circulatory system	0.052433	0.0225749	1.05383	1.00822	1.10151	0.0201992	0.374223	0.17172	5	FALSE	2302	672498	0.00341138	0.0213353	0.0702471	1.02156	0.890167	1.17236	0.761343	0	0.864594	2	FALSE	6679	83414	0.0741345	NA	NA	NA	NA	NA	NA	NA	NA	NA	8	6692	0.00119403	NA	NA	NA	NA	NA	NA	NA	NA	NA
395.4	Nonrheumatic pulmonary valve disorders	circulatory system	-0.00870766	0.0330909	0.99133	0.929076	1.05776	0.79244	0.319273	0.208596	5	FALSE	984	675714	0.00145412	-0.0192771	0.127881	0.980907	0.763442	1.26032	0.880178	0	0.460822	2	FALSE	6504	84142	0.0717516	NA	NA	NA	NA	NA	NA	NA	NA	NA	3	6714	0.000446628	NA	NA	NA	NA	NA	NA	NA	NA	NA
395.6	Heart valve replaced	circulatory system	0.0279377	0.0114164	1.02833	1.00558	1.0516	0.0143987	0	0.577599	6	FALSE	9048	671403	0.0132971	-0.0396447	0.0484141	0.961131	0.874123	1.0568	0.412862	0.566298	0.0745846	4	FALSE	6944	83952	0.076395	NA	NA	NA	NA	NA	NA	NA	NA	NA	31	6693	0.00461035	0.0251058	0.0652762	1.02542	0.902277	1.16538	0.700527	0.359792	0.211374	FALSE
396	Abnormal heart sounds	circulatory system	-0.0144819	0.0100471	0.985622	0.966404	1.00522	0.14947	0	0.738564	6	FALSE	12091	660684	0.0179718	-0.027489	0.0250904	0.972885	0.9262	1.02192	0.273255	0	0.971412	4	FALSE	8414	80119	0.095038	NA	NA	NA	NA	NA	NA	NA	NA	NA	76	6526	0.0115117	-0.00421647	0.0411855	0.995792	0.918569	1.07951	0.918457	0	0.910739	FALSE
401	Hypertension	circulatory system	-0.0535523	0.0029345	0.947856	0.94242	0.953324	2.1e-74	0.685165	0.00719123	6	TRUE	322608	365094	0.46911	-0.0207441	0.010208	0.97947	0.960068	0.999264	0.0421403	0.298694	0.232993	4	FALSE	56375	31714	0.639978	-0.0906353	0.0392121	0.913351	0.845785	0.986314	0.0208102	0.623826	0.103008	FALSE	2976	3541	0.456652	-0.0588191	0.0151866	0.942877	0.915226	0.971364	0.00010746	0	0.693169	FALSE
401.1	Essential hypertension	circulatory system	-0.0539352	0.00293408	0.947494	0.94206	0.952958	1.82e-75	0.673879	0.00903506	6	TRUE	320105	366625	0.466129	-0.0215661	0.0101862	0.978665	0.95932	0.9984	0.0342435	0.426138	0.155861	4	FALSE	55875	32142	0.634821	-0.0955046	0.0391076	0.908914	0.841849	0.981322	0.0146022	0.590101	0.118305	FALSE	2953	3561	0.453331	-0.0576058	0.0151604	0.944022	0.916384	0.972493	0.000144845	0	0.783681	FALSE
401.2	Hypertensive heart and/or renal disease	circulatory system	-0.032023	0.00647267	0.968484	0.956275	0.980849	7.52e-07	0	0.432605	6	TRUE	37519	506216	0.0690024	-0.00714051	0.0126324	0.992885	0.968604	1.01777	0.571901	0	0.747616	4	FALSE	13858	64288	0.177335	NA	NA	NA	NA	NA	NA	NA	NA	NA	308	5750	0.0508419	-0.0213357	0.0262137	0.97889	0.929867	1.0305	0.415694	0	0.491385	FALSE
401.21	Hypertensive heart disease	circulatory system	-0.00715517	0.00939356	0.99287	0.974758	1.01132	0.446233	0	0.855702	6	FALSE	15497	525165	0.028663	0.0165447	0.0180199	1.01668	0.981402	1.05323	0.358548	0	0.956715	4	FALSE	7925	71124	0.100254	NA	NA	NA	NA	NA	NA	NA	NA	NA	122	5990	0.0199607	-0.00920952	0.0372565	0.990833	0.921059	1.06589	0.804759	0.294205	0.233924	FALSE
401.22	Hypertensive chronic kidney disease	circulatory system	-0.0418791	0.0123119	0.958986	0.936122	0.982408	0.000670134	0	0.472353	5	FALSE	9784	330740	0.0287322	-0.0535501	0.0359517	0.947858	0.883367	1.01706	0.136355	0	0.877763	3	FALSE	4764	20662	0.187367	NA	NA	NA	NA	NA	NA	NA	NA	NA	6	1395	0.00428266	NA	NA	NA	NA	NA	NA	NA	NA	NA
401.3	Other hypertensive complications	circulatory system	-0.0350576	0.0154755	0.96555	0.936703	0.995285	0.0234911	0	0.61166	6	FALSE	5200	544130	0.00946608	0.0303741	0.027001	1.03084	0.977705	1.08686	0.26062	0	0.936187	3	FALSE	5480	75298	0.0678403	NA	NA	NA	NA	NA	NA	NA	NA	NA	34	4754	0.00710109	0.0881414	0.0596236	1.09214	0.97169	1.22753	0.139328	0	0.695918	FALSE
411	Ischemic Heart Disease	circulatory system	-0.0566514	0.00358912	0.944923	0.9383	0.951594	4e-56	0.30471	0.206802	6	TRUE	128340	557874	0.187026	-0.0203751	0.0116074	0.979831	0.957791	1.00238	0.0791999	0.717529	0.013965	4	FALSE	18937	67792	0.218347	0.026434	0.0546516	1.02679	0.922488	1.14288	0.628611	0	0.860916	FALSE	699	5872	0.106377	-0.0581557	0.0179368	0.943503	0.91091	0.977262	0.00118586	0	0.829251	FALSE
411.1	Unstable angina (intermediate coronary syndrome)	circulatory system	-0.0958496	0.00857215	0.908601	0.893463	0.923995	5.02e-29	0.386704	0.14802	6	TRUE	16471	628378	0.0255424	-0.0287191	0.029176	0.971689	0.917683	1.02887	0.324949	0.20444	0.287286	4	FALSE	7613	80763	0.0861433	0.0967945	0.165297	1.10163	0.796775	1.52314	0.558159	0.686013	0.0743239	FALSE	66	6543	0.00998638	-0.0878606	0.0458947	0.915889	0.837099	1.00209	0.0555694	0	0.799163	FALSE
411.2	Myocardial infarction	circulatory system	-0.0770491	0.00566846	0.925844	0.915615	0.936188	4.43e-42	0	0.789426	6	TRUE	39858	616802	0.0606981	-0.0213303	0.0194892	0.978896	0.942209	1.01701	0.273749	0.446824	0.143303	4	FALSE	9659	78715	0.109297	-0.0397794	0.0984924	0.961001	0.792295	1.16563	0.686299	0.320268	0.225162	FALSE	178	6427	0.0269493	-0.0510808	0.0316636	0.950202	0.893025	1.01104	0.106694	0.240522	0.251186	FALSE
411.3	Angina pectoris	circulatory system	-0.084197	0.00539812	0.91925	0.909576	0.929028	7.57e-55	0	0.560632	6	TRUE	43310	614852	0.0658045	-0.0300168	0.0200698	0.970429	0.932997	1.00936	0.134751	0	0.498895	4	FALSE	9488	77933	0.108532	-0.0883575	0.0895886	0.915434	0.768014	1.09115	0.324006	0	0.344803	FALSE	223	6356	0.0338957	-0.0605428	0.0285134	0.941253	0.890094	0.995353	0.0337281	0	0.538525	FALSE
411.4	Coronary atherosclerosis	circulatory system	-0.0617316	0.00396293	0.940135	0.932861	0.947466	1.04e-54	0.469942	0.0929929	6	TRUE	103602	569733	0.153864	-0.018463	0.0127841	0.981706	0.957414	1.00662	0.148679	0.719481	0.0134981	4	FALSE	15908	71815	0.181344	0.01868	0.059325	1.01886	0.907016	1.14449	0.752856	0	0.826211	FALSE	564	6024	0.0856102	-0.0648943	0.0191641	0.937167	0.902619	0.973037	0.000708569	0	0.910659	FALSE
411.41	Aneurysm and dissection of heart	circulatory system	0.00432171	0.0363172	1.00433	0.935327	1.07843	0.905276	0	0.997279	5	FALSE	844	644159	0.00130852	NA	NA	NA	NA	NA	NA	NA	NA	NA	NA	6101	83822	0.0678469	NA	NA	NA	NA	NA	NA	NA	NA	NA	6	6648	0.000901713	NA	NA	NA	NA	NA	NA	NA	NA	NA
411.8	Other chronic ischemic heart disease, unspecified	circulatory system	-0.0796018	0.00490137	0.923484	0.914655	0.932398	2.6e-59	0	0.59727	6	TRUE	57190	603343	0.0865816	-0.0411807	0.0174348	0.959656	0.927417	0.993015	0.0181777	0	0.610389	4	FALSE	10847	77428	0.122877	0.0256144	0.0782379	1.02595	0.880092	1.19597	0.743372	0	0.841808	FALSE	300	6293	0.0455028	-0.0319019	0.0267027	0.968602	0.919212	1.02064	0.232201	0.021066	0.312159	FALSE
411.9	Other acute and subacute forms of ischemic heart disease	circulatory system	-0.0711184	0.0172999	0.931352	0.900301	0.963473	3.94e-05	0	0.814812	5	FALSE	3624	642249	0.00561101	0.00525459	0.0810855	1.00527	0.857555	1.17843	0.948331	0	0.98385	2	FALSE	6281	83175	0.0702133	NA	NA	NA	NA	NA	NA	NA	NA	NA	18	6609	0.00271616	0.0197801	0.157632	1.01998	0.748883	1.38921	0.900142	0.599205	0.114205	FALSE
414	Other forms of chronic heart disease	circulatory system	0.00268772	0.00842727	1.00269	0.986266	1.01939	0.749779	0.134819	0.328307	6	FALSE	16748	626004	0.0260567	-0.0427724	0.0207507	0.958129	0.919943	0.9979	0.0392788	0.271696	0.248881	4	FALSE	9153	78437	0.104498	NA	NA	NA	NA	NA	NA	NA	NA	NA	45	6535	0.00683891	0.0505801	0.0512889	1.05188	0.951282	1.16312	0.324044	0	0.965256	FALSE
414.2	ASCVD	circulatory system	-0.019918	0.0226491	0.980279	0.937715	1.02478	0.379176	0	0.436532	4	FALSE	2399	347206	0.00686203	NA	NA	NA	NA	NA	NA	NA	NA	NA	NA	6210	78167	0.0735983	NA	NA	NA	NA	NA	NA	NA	NA	NA	3	4834	0.000620219	NA	NA	NA	NA	NA	NA	NA	NA	NA
415	Pulmonary heart disease	circulatory system	0.0531629	0.00806909	1.0546	1.03805	1.07141	4.44e-11	0.582472	0.0351287	6	TRUE	19343	671441	0.0280015	0.061843	0.0193997	1.0638	1.02411	1.10502	0.00143345	0	0.714543	4	FALSE	9933	80090	0.110338	NA	NA	NA	NA	NA	NA	NA	NA	NA	65	6646	0.00968559	0.139877	0.0422689	1.15013	1.05869	1.24947	0.000935559	0	0.959581	FALSE
415.1	Acute pulmonary heart disease	circulatory system	0.0848764	0.012426	1.08858	1.06239	1.11542	8.46e-12	0	0.77223	6	TRUE	8055	683795	0.0116427	0.0860909	0.0269859	1.08991	1.03376	1.1491	0.00142167	0.32697	0.226317	3	FALSE	8165	82845	0.0897154	NA	NA	NA	NA	NA	NA	NA	NA	NA	17	4817	0.00351676	0.173142	0.0563457	1.18903	1.06471	1.32787	0.00212025	0	0.910859	FALSE
415.11	Pulmonary embolism and infarction, acute	circulatory system	0.0902886	0.0126308	1.09449	1.06773	1.12192	8.79e-13	0	0.922196	6	TRUE	7813	684470	0.0112858	0.0905632	0.0273917	1.09479	1.03756	1.15517	0.000945609	0	0.405156	3	FALSE	8112	82965	0.0890675	NA	NA	NA	NA	NA	NA	NA	NA	NA	17	4817	0.00351676	0.166734	0.0564978	1.18144	1.0576	1.31978	0.00316575	0	0.836371	FALSE
415.2	Chronic pulmonary heart disease	circulatory system	0.0288768	0.0104879	1.0293	1.00836	1.05067	0.00589922	0	0.54217	6	FALSE	10915	678691	0.0158279	0.068334	0.0265936	1.07072	1.01634	1.12801	0.0101826	0	0.859588	4	FALSE	8244	81804	0.0915512	NA	NA	NA	NA	NA	NA	NA	NA	NA	45	6677	0.00669444	0.0740453	0.0626707	1.07686	0.952384	1.2176	0.237405	0	0.693193	FALSE
415.21	Primary pulmonary hypertension	circulatory system	0.0133287	0.0207805	1.01342	0.972972	1.05555	0.521259	0.14566	0.321511	5	FALSE	2634	688789	0.00380953	0.055695	0.0601351	1.05728	0.939725	1.18953	0.35436	0.0701361	0.358036	4	FALSE	6767	84171	0.0744133	NA	NA	NA	NA	NA	NA	NA	NA	NA	6	6733	0.00089034	0.300297	0.145479	1.35026	1.01528	1.79576	0.0389985	0	0.983093	FALSE
416	Cardiomegaly	circulatory system	0.0189659	0.00799001	1.01915	1.00331	1.03523	0.0176107	0.350244	0.173853	6	FALSE	18725	670545	0.0271664	-0.0175902	0.0227346	0.982564	0.939743	1.02734	0.439098	0	0.493894	4	FALSE	9054	79130	0.102672	0.285204	0.17167	1.33003	0.950028	1.86204	0.0966435	0	0.951482	FALSE	63	6631	0.00941141	0.00707898	0.0587379	1.0071	0.897587	1.12998	0.904073	0	0.914732	FALSE
418	Nonspecific chest pain	circulatory system	-0.0294873	0.00444666	0.970943	0.962518	0.979442	3.33e-11	0.410105	0.131876	6	TRUE	92354	565135	0.140465	-0.00393117	0.00960092	0.996077	0.977508	1.015	0.682204	0.590605	0.0869319	3	FALSE	27929	53546	0.342792	NA	NA	NA	NA	NA	NA	NA	NA	NA	735	3562	0.17105	-0.00784665	0.0149728	0.992184	0.96349	1.02173	0.600237	0.0533023	0.30406	FALSE
418.1	Precordial pain	circulatory system	-0.0223473	0.0111059	0.977901	0.956844	0.99942	0.044199	0	0.611625	6	FALSE	8752	661510	0.0130576	-0.113954	0.0474136	0.892299	0.813115	0.979194	0.016243	0	0.876515	4	FALSE	7110	81897	0.0798814	NA	NA	NA	NA	NA	NA	NA	NA	NA	37	6711	0.00548311	-0.150224	0.0887288	0.860515	0.723157	1.02396	0.0904427	0.445357	0.179355	FALSE
420	Carditis	circulatory system	0.0328609	0.0109521	1.03341	1.01146	1.05583	0.00269612	0	0.609299	6	FALSE	9507	689474	0.0136012	0.0435434	0.0332882	1.04451	0.978533	1.11492	0.190849	0.204225	0.287405	4	FALSE	7677	82975	0.0846865	NA	NA	NA	NA	NA	NA	NA	NA	NA	41	6699	0.00608309	0.00928927	0.0634317	1.00933	0.891335	1.14295	0.88357	0	0.633164	FALSE
420.1	Myocarditis	circulatory system	0.0245315	0.0537438	1.02483	0.922374	1.13868	0.648064	0.128392	0.328374	4	FALSE	375	655931	0.00057138	NA	NA	NA	NA	NA	NA	NA	NA	NA	NA	6580	84973	0.0718709	NA	NA	NA	NA	NA	NA	NA	NA	NA	1	4844	0.000206398	NA	NA	NA	NA	NA	NA	NA	NA	NA
420.2	Pericarditis	circulatory system	0.039891	0.0137831	1.0407	1.01296	1.06919	0.00380117	0	0.790368	6	FALSE	5866	693020	0.00839336	0.0642085	0.0406368	1.06631	0.98468	1.15472	0.114093	0	0.555241	4	FALSE	7289	83759	0.0800567	NA	NA	NA	NA	NA	NA	NA	NA	NA	29	6720	0.00429693	0.058221	0.0882511	1.05995	0.891591	1.2601	0.509434	0	0.697027	FALSE
420.21	Acute pericarditis	circulatory system	0.0202154	0.0335342	1.02042	0.95551	1.08974	0.546624	0	0.903948	5	FALSE	1019	697226	0.00145937	NA	NA	NA	NA	NA	NA	NA	NA	NA	NA	6684	84747	0.0731043	NA	NA	NA	NA	NA	NA	NA	NA	NA	11	4825	0.00227461	NA	NA	NA	NA	NA	NA	NA	NA	NA
420.22	Chronic pericarditis	circulatory system	0.00961338	0.0386906	1.00966	0.935926	1.0892	0.803772	0	0.625042	5	FALSE	739	697570	0.00105827	NA	NA	NA	NA	NA	NA	NA	NA	NA	NA	6582	84940	0.0719171	NA	NA	NA	NA	NA	NA	NA	NA	NA	4	4836	0.000826446	NA	NA	NA	NA	NA	NA	NA	NA	NA
420.3	Endocarditis	circulatory system	0.0228595	0.0184426	1.02312	0.986801	1.06078	0.215163	0	0.781175	6	FALSE	3382	694745	0.00484439	0.0129601	0.0623036	1.01304	0.896593	1.14462	0.835217	0.296898	0.241166	3	FALSE	6859	84279	0.0752595	NA	NA	NA	NA	NA	NA	NA	NA	NA	10	6741	0.00148126	0.00406935	0.093999	1.00408	0.835132	1.2072	0.965469	0	0.773918	FALSE
425	Cardiomyopathy	circulatory system	0.0569981	0.00856411	1.05865	1.04103	1.07657	2.82e-11	0.311653	0.20175	6	TRUE	16952	681696	0.024264	0.0472223	0.0196322	1.04836	1.00878	1.08948	0.0161572	0	0.988209	4	FALSE	9944	80507	0.109938	NA	NA	NA	NA	NA	NA	NA	NA	NA	85	6646	0.0126281	0.0534716	0.0387442	1.05493	0.977785	1.13816	0.16755	0.150873	0.277829	FALSE
425.1	Primary/intrinsic cardiomyopathies	circulatory system	0.0589686	0.00885366	1.06074	1.04249	1.07931	2.73e-11	0.103052	0.34985	6	TRUE	15831	682741	0.0226619	0.0494062	0.0201409	1.05065	1.00998	1.09295	0.0141659	0	0.954391	4	FALSE	9772	80771	0.107927	NA	NA	NA	NA	NA	NA	NA	NA	NA	80	6650	0.0118871	0.054248	0.0398259	1.05575	0.976472	1.14146	0.173157	0.0426755	0.306759	FALSE
425.11	Hypertrophic obstructive cardiomyopathy	circulatory system	-0.0383333	0.0336723	0.962392	0.900928	1.02805	0.254944	0	0.536269	6	FALSE	995	697523	0.00142444	NA	NA	NA	NA	NA	NA	NA	NA	NA	NA	6668	84868	0.0728457	NA	NA	NA	NA	NA	NA	NA	NA	NA	2	4840	0.000413052	-0.105614	0.188031	0.899772	0.622414	1.30072	0.574331	0.532685	0.143513	FALSE
425.12	Other hypertrophic cardiomyopathy	circulatory system	-0.00490348	0.0339318	0.995109	0.931081	1.06354	0.885098	0	0.790587	6	FALSE	969	697726	0.00138687	-0.0946826	0.108091	0.909662	0.735992	1.12431	0.381055	0	0.38445	2	FALSE	6664	84861	0.0728107	NA	NA	NA	NA	NA	NA	NA	NA	NA	6	6755	0.000887443	NA	NA	NA	NA	NA	NA	NA	NA	NA
425.2	Secondary/extrinsic cardiomyopathies	circulatory system	0.0519639	0.021007	1.05334	1.01085	1.09761	0.013374	0.399172	0.139367	6	FALSE	2622	694910	0.00375897	0.0348537	0.0508388	1.03547	0.937266	1.14396	0.492983	0	0.441971	3	FALSE	6989	84095	0.0767314	NA	NA	NA	NA	NA	NA	NA	NA	NA	11	6749	0.00162722	0.0462964	0.133752	1.04738	0.805855	1.36131	0.72924	0	0.920806	FALSE
425.8	Other cardiomyopathy	circulatory system	0.0732589	0.0449286	1.07601	0.985309	1.17506	0.102983	0	0.514106	5	FALSE	579	697739	0.000829135	NA	NA	NA	NA	NA	NA	NA	NA	NA	NA	6648	84828	0.0726748	NA	NA	NA	NA	NA	NA	NA	NA	NA	2	4841	0.000412967	NA	NA	NA	NA	NA	NA	NA	NA	NA
426	Cardiac conduction disorders	circulatory system	0.0301572	0.0051278	1.03062	1.02031	1.04103	4.08e-09	0.258372	0.240552	6	TRUE	55287	572615	0.0880504	0.00171703	0.0137225	1.00172	0.975136	1.02903	0.900425	0.499664	0.111807	4	FALSE	14006	69023	0.168688	0.152713	0.0792205	1.16499	0.997447	1.36068	0.0538922	0	0.749266	FALSE	264	6103	0.0414638	-0.0148483	0.024303	0.985261	0.939431	1.03333	0.541222	0.496971	0.158555	FALSE
426.2	Atrioventricular [AV] block	circulatory system	0.0592075	0.00928656	1.061	1.04186	1.08048	1.82e-10	0	0.613691	6	TRUE	14831	616462	0.0234931	0.0933296	0.0318827	1.09782	1.03132	1.16861	0.00341941	0	0.510054	4	FALSE	7326	81060	0.0828864	NA	NA	NA	NA	NA	NA	NA	NA	NA	49	6571	0.00740181	-0.020751	0.0594109	0.979463	0.871801	1.10042	0.72688	0	0.474458	FALSE
426.21	First degree AV block	circulatory system	0.0663356	0.0133183	1.06859	1.04105	1.09685	6.33e-07	0	0.875094	5	TRUE	7248	621694	0.0115241	0.0644042	0.0477387	1.06652	0.971259	1.17113	0.177305	0.850467	0.00970923	2	FALSE	6651	81861	0.0751424	NA	NA	NA	NA	NA	NA	NA	NA	NA	21	6601	0.00317125	NA	NA	NA	NA	NA	NA	NA	NA	NA
426.22	Mobitz II AV block	circulatory system	-0.0191804	0.0740219	0.981002	0.848521	1.13417	0.795544	0	0.609873	3	FALSE	220	304946	0.000720919	NA	NA	NA	NA	NA	NA	NA	NA	NA	NA	6074	78613	0.0717229	NA	NA	NA	NA	NA	NA	NA	NA	NA	0	0	0	NA	NA	NA	NA	NA	NA	NA	NA	NA
426.23	Second degree AV block	circulatory system	0.0537583	0.0218669	1.05523	1.01096	1.10144	0.0139546	0.147761	0.319386	6	FALSE	2376	626551	0.00377786	0.0158898	0.0772094	1.01602	0.873334	1.18201	0.836946	0.319995	0.229793	3	FALSE	6265	82853	0.0703001	NA	NA	NA	NA	NA	NA	NA	NA	NA	6	6632	0.000903887	0.161076	0.132323	1.17477	0.906402	1.52261	0.223493	0.463185	0.172297	FALSE
426.24	Atrioventricular block, complete	circulatory system	0.0458893	0.0154525	1.04696	1.01573	1.07915	0.00298083	0.27602	0.227705	6	FALSE	4962	624462	0.0078834	0.0719037	0.0581433	1.07455	0.958817	1.20426	0.216212	0.101975	0.342023	4	FALSE	6407	82801	0.0718209	NA	NA	NA	NA	NA	NA	NA	NA	NA	16	6630	0.00240746	-0.176337	0.0851352	0.838336	0.709497	0.99057	0.038335	0	0.891062	FALSE
426.25	Other heart block	circulatory system	0.0273453	0.0350101	1.02772	0.959567	1.10072	0.434763	0	0.880507	4	FALSE	997	598710	0.00166248	NA	NA	NA	NA	NA	NA	NA	NA	NA	NA	6159	78379	0.0728548	NA	NA	NA	NA	NA	NA	NA	NA	NA	4	4837	0.000826276	NA	NA	NA	NA	NA	NA	NA	NA	NA
426.3	Bundle branch block	circulatory system	0.0275418	0.00954287	1.02792	1.00888	1.04733	0.00390031	0.0204985	0.403244	6	FALSE	13894	615240	0.0220843	0.0587442	0.0374423	1.0605	0.985465	1.14126	0.116666	0	0.879103	4	FALSE	6962	81365	0.0788207	NA	NA	NA	NA	NA	NA	NA	NA	NA	38	6556	0.00576281	0.0311668	0.0574662	1.03166	0.921765	1.15465	0.587577	0	0.384416	FALSE
426.31	Right bundle branch block	circulatory system	0.0227709	0.0170971	1.02303	0.989319	1.05789	0.182907	0.552335	0.0481293	6	FALSE	4619	620945	0.00738374	0.0635922	0.0580307	1.06566	0.951091	1.19403	0.27315	0	0.647711	2	FALSE	6444	82263	0.0726436	NA	NA	NA	NA	NA	NA	NA	NA	NA	22	4785	0.00457666	0.159417	0.0811791	1.17283	1.00031	1.3751	0.0495565	0.718141	0.059622	FALSE
426.32	Left bundle branch block	circulatory system	0.025764	0.0119918	1.0261	1.00226	1.0505	0.0316762	0	0.682865	6	FALSE	8138	622594	0.0129025	0.101526	0.0557896	1.10686	0.992211	1.23475	0.06879	0	0.881375	4	FALSE	6458	82362	0.0727088	NA	NA	NA	NA	NA	NA	NA	NA	NA	11	6612	0.00166088	-0.12037	0.0928169	0.886592	0.739125	1.06348	0.19468	0.629452	0.10043	FALSE
426.4	Anomalous atrioventricular excitation	circulatory system	0.0507388	0.0389428	1.05205	0.974737	1.13549	0.192606	0.330975	0.200733	5	FALSE	742	627893	0.00118034	NA	NA	NA	NA	NA	NA	NA	NA	NA	NA	6122	83187	0.0685485	NA	NA	NA	NA	NA	NA	NA	NA	NA	2	4840	0.000413052	NA	NA	NA	NA	NA	NA	NA	NA	NA
426.7	Abnormal electrocardiogram [ECG] [EKG]	circulatory system	0.00233886	0.00909039	1.00234	0.984641	1.02036	0.796955	0	0.55281	5	FALSE	17325	594462	0.0283187	-0.0235475	0.0177054	0.976728	0.943415	1.01122	0.183531	0.428095	0.174028	3	FALSE	10544	72475	0.127007	NA	NA	NA	NA	NA	NA	NA	NA	NA	127	4445	0.0277778	-0.0487582	0.0336218	0.952411	0.891673	1.01729	0.147004	0	0.424142	FALSE
426.8	Other cardiac conduction disorders	circulatory system	0.0115647	0.03511	1.01163	0.944358	1.0837	0.741864	0	0.591639	5	FALSE	974	626063	0.00155334	NA	NA	NA	NA	NA	NA	NA	NA	NA	NA	6218	82583	0.0700217	NA	NA	NA	NA	NA	NA	NA	NA	NA	5	6629	0.000753693	NA	NA	NA	NA	NA	NA	NA	NA	NA
426.9	Cardiac pacemaker/device in situ	circulatory system	0.039941	0.00785402	1.04075	1.02485	1.05689	3.67e-07	0.186428	0.292295	6	TRUE	20605	613683	0.0324852	0.027904	0.0255954	1.0283	0.977984	1.0812	0.275628	0	0.516255	4	FALSE	8009	81115	0.0898636	NA	NA	NA	NA	NA	NA	NA	NA	NA	69	6565	0.010401	-0.00666453	0.0401667	0.993358	0.918154	1.07472	0.868219	0	0.375393	FALSE
426.91	Cardiac pacemaker in situ	circulatory system	0.0586623	0.00894553	1.06042	1.04199	1.07917	5.46e-11	0.220259	0.268133	6	TRUE	15534	617247	0.0245488	0.096722	0.0358681	1.10155	1.02677	1.18178	0.00700503	0	0.897331	4	FALSE	7045	81994	0.0791226	NA	NA	NA	NA	NA	NA	NA	NA	NA	47	6588	0.00708365	0.0163234	0.0528425	1.01646	0.916452	1.12738	0.757393	0.80405	0.0238796	FALSE
426.92	Cardiac defibrillator in situ	circulatory system	0.0329107	0.0142701	1.03346	1.00495	1.06277	0.021096	0	0.48839	5	FALSE	6213	622045	0.00988925	-0.0100168	0.0322273	0.990033	0.929432	1.05459	0.755939	0	0.781444	3	FALSE	7247	81917	0.0812772	NA	NA	NA	NA	NA	NA	NA	NA	NA	33	4801	0.00682664	-0.0128939	0.0562211	0.987189	0.884188	1.10219	0.818603	0.353729	0.213529	FALSE
427	Cardiac dysrhythmias	circulatory system	0.0709852	0.00349687	1.07357	1.06623	1.08095	1.29e-91	0.823869	3.06e-05	6	TRUE	139002	519557	0.21107	0.0107586	0.0102952	1.01082	0.990625	1.03142	0.296017	0.612278	0.0517598	4	FALSE	22719	59517	0.276266	0.103736	0.0511936	1.10931	1.0034	1.22639	0.0427294	0	0.554068	FALSE	752	5569	0.118969	0.0424767	0.0166898	1.04339	1.00981	1.07809	0.0109255	0.581797	0.122021	FALSE
427.1	Paroxysmal tachycardia, unspecified	circulatory system	0.077844	0.00829492	1.08095	1.06352	1.09867	6.32e-21	0	0.443852	6	TRUE	17626	613517	0.0279271	-0.00729543	0.0257377	0.992731	0.943895	1.04409	0.77683	0	0.556504	4	FALSE	7951	80317	0.0900779	NA	NA	NA	NA	NA	NA	NA	NA	NA	76	6518	0.0115256	0.0517051	0.0519626	1.05307	0.951096	1.16597	0.319715	0	0.550188	FALSE
427.11	Paroxysmal supraventricular tachycardia	circulatory system	0.0832471	0.0107976	1.08681	1.06405	1.11006	1.26e-14	0	0.809314	6	TRUE	9913	620703	0.0157196	0.00603015	0.0373002	1.00605	0.935123	1.08235	0.871569	0	0.817875	4	FALSE	6943	81760	0.0782724	NA	NA	NA	NA	NA	NA	NA	NA	NA	43	6575	0.00649743	0.124952	0.0729048	1.13309	0.982222	1.30714	0.0865449	0	0.947244	FALSE
427.12	Paroxysmal ventricular tachycardia	circulatory system	0.0684978	0.0124303	1.0709	1.04512	1.09731	3.58e-08	0.48208	0.085654	6	TRUE	7807	620295	0.0124295	-0.0250325	0.0358604	0.975278	0.909084	1.04629	0.485143	0.401003	0.171185	4	FALSE	6999	81637	0.0789634	NA	NA	NA	NA	NA	NA	NA	NA	NA	26	6590	0.00392987	-0.0216352	0.0743446	0.978597	0.845905	1.1321	0.771042	0	0.515111	FALSE
427.2	Atrial fibrillation and flutter	circulatory system	0.150527	0.00475188	1.16245	1.15167	1.17332	3.19e-220	0.67305	0.00918163	6	TRUE	64760	586126	0.0994951	0.087572	0.0176787	1.09152	1.05435	1.13	7.29e-07	0	0.652023	4	TRUE	10485	77964	0.118543	0.308964	0.0856926	1.36201	1.15144	1.6111	0.000311562	0	0.703896	FALSE	256	6362	0.0386824	0.0934643	0.0279344	1.09797	1.03947	1.15976	0.000820302	0	0.39074	FALSE
427.21	Atrial fibrillation	circulatory system	0.149132	0.0056885	1.16083	1.14796	1.17384	1.73e-151	0.691388	0.00629146	6	TRUE	48299	587460	0.0759706	0.0899317	0.0184545	1.0941	1.05523	1.1344	1.1e-06	0	0.749973	4	TRUE	10066	78201	0.11404	NA	NA	NA	NA	NA	NA	NA	NA	NA	214	6384	0.0324341	0.101881	0.0285818	1.10725	1.04693	1.17105	0.000364474	0	0.698381	FALSE
427.22	Atrial flutter	circulatory system	0.161549	0.00946946	1.17533	1.15372	1.19735	2.95e-65	0	0.416706	6	TRUE	15182	612628	0.0241825	0.102461	0.0298756	1.10789	1.04488	1.1747	0.000604534	0	0.724379	3	FALSE	7493	81112	0.0845663	NA	NA	NA	NA	NA	NA	NA	NA	NA	52	6552	0.00787402	0.149405	0.0511923	1.16114	1.05029	1.28369	0.0035171	0.844512	0.0112122	FALSE
427.3	Other specified cardiac dysrhythmias	circulatory system	0.0306682	0.00664563	1.03114	1.0178	1.04466	3.93e-06	0	0.597963	6	TRUE	30944	587796	0.0500113	0.0249537	0.0183882	1.02527	0.988975	1.06289	0.174766	0	0.424773	4	FALSE	10139	74269	0.120119	0.132855	0.108915	1.14208	0.92255	1.41386	0.222538	0	0.424083	FALSE	141	6312	0.0218503	0.0121947	0.0327948	1.01227	0.949251	1.07947	0.710007	0	0.911647	FALSE
427.4	Cardiac arrest and ventricular fibrillation	circulatory system	-0.00405444	0.0180569	0.995954	0.961323	1.03183	0.82234	0	0.459117	5	FALSE	3465	624815	0.00551506	0.0408878	0.0555188	1.04174	0.934329	1.16149	0.461446	0	0.504756	4	FALSE	6443	82489	0.0724486	NA	NA	NA	NA	NA	NA	NA	NA	NA	12	6625	0.00180805	0.0492752	0.130491	1.05051	0.81344	1.35667	0.705718	0.419692	0.189279	FALSE
427.41	Ventricular fibrillation and flutter	circulatory system	0.0220241	0.0264093	1.02227	0.970701	1.07658	0.404308	0.349101	0.188553	5	FALSE	1609	626799	0.00256044	0.015002	0.0906198	1.01512	0.849923	1.21241	0.868512	0	0.935036	2	FALSE	6205	82965	0.0695862	NA	NA	NA	NA	NA	NA	NA	NA	NA	3	6638	0.000451739	NA	NA	NA	NA	NA	NA	NA	NA	NA
427.42	Cardiac arrest	circulatory system	-0.0197058	0.02277	0.980487	0.937692	1.02524	0.386803	0	0.835749	5	FALSE	2176	625927	0.0034644	0.0643644	0.0691972	1.06648	0.93122	1.22139	0.352289	0	0.5728	3	FALSE	6305	82692	0.0708451	NA	NA	NA	NA	NA	NA	NA	NA	NA	10	6632	0.00150557	NA	NA	NA	NA	NA	NA	NA	NA	NA
427.5	Arrhythmia (cardiac) NOS	circulatory system	0.0498603	0.00790818	1.05112	1.03496	1.06754	2.88e-10	0.781034	0.000363043	6	TRUE	23581	594193	0.0381709	0.0193652	0.0195108	1.01955	0.981302	1.0593	0.320938	0.145184	0.319528	4	FALSE	9632	74768	0.114123	NA	NA	NA	NA	NA	NA	NA	NA	NA	115	6332	0.0178378	0.0395208	0.0400375	1.04031	0.961798	1.12524	0.323596	0.410105	0.192915	FALSE
427.6	Premature beats	circulatory system	0.104781	0.011873	1.11047	1.08492	1.13661	1.09e-18	0	0.600409	6	TRUE	9564	615654	0.0152971	0.0668096	0.0360111	1.06909	0.996236	1.14728	0.0635605	0.691597	0.0390656	3	FALSE	7029	80602	0.0802113	NA	NA	NA	NA	NA	NA	NA	NA	NA	39	6565	0.00590551	-0.0470751	0.0756658	0.954016	0.822524	1.10653	0.533846	0	0.397656	FALSE
427.61	Supraventricular premature beats	circulatory system	0.109805	0.024627	1.11606	1.06347	1.17125	8.24e-06	0.0528684	0.382777	6	TRUE	2205	623997	0.00352123	0.0527196	0.0757103	1.05413	0.908764	1.22276	0.486221	0.54101	0.139933	2	FALSE	6277	82291	0.0708721	NA	NA	NA	NA	NA	NA	NA	NA	NA	4	4822	0.000828844	NA	NA	NA	NA	NA	NA	NA	NA	NA
427.7	Tachycardia NOS	circulatory system	-0.00526423	0.00812977	0.99475	0.979025	1.01073	0.517292	0.404159	0.135938	6	FALSE	18333	601789	0.0295635	-0.0246314	0.0215752	0.97567	0.935272	1.01781	0.253598	0	0.427563	4	FALSE	8850	76510	0.103679	NA	NA	NA	NA	NA	NA	NA	NA	NA	85	6413	0.0130809	0.00848609	0.0433436	1.00852	0.926385	1.09794	0.844777	0.462976	0.172381	FALSE
427.8	Sinoatrial node dysfunction (Bradycardia)	circulatory system	0.0550824	0.0140515	1.05663	1.02792	1.08613	8.85e-05	0	0.424165	6	FALSE	6273	621859	0.00998675	0.0980477	0.0581595	1.10302	0.984184	1.2362	0.0918263	0	0.599713	3	FALSE	6406	82529	0.0720301	NA	NA	NA	NA	NA	NA	NA	NA	NA	23	6601	0.00347222	-0.147518	0.0818781	0.862847	0.734918	1.01304	0.0715961	0	0.924877	FALSE
427.9	Palpitations	circulatory system	0.0475848	0.00683579	1.04874	1.03478	1.06288	3.38e-12	0	0.877575	6	TRUE	27391	601962	0.0435225	-0.00521715	0.0198504	0.994796	0.956836	1.03426	0.792686	0.742051	0.00876355	4	FALSE	9366	77485	0.10784	0.0168775	0.0959594	1.01702	0.842653	1.22747	0.860387	0	0.614745	FALSE	184	6340	0.0282036	0.0404994	0.0288225	1.04133	0.984136	1.10185	0.159982	0.812081	0.0210645	FALSE
428	Congestive heart failure; nonhypertensive	circulatory system	0.0068937	0.00545679	1.00692	0.996206	1.01774	0.206473	0	0.628357	6	FALSE	45623	642290	0.0663209	0.0128311	0.0140621	1.01291	0.985378	1.04122	0.361526	0	0.681231	4	FALSE	13849	75183	0.155551	NA	NA	NA	NA	NA	NA	NA	NA	NA	187	6498	0.0279731	0.0157821	0.0257907	1.01591	0.965831	1.06858	0.540585	0	0.357432	FALSE
428.1	Congestive heart failure (CHF) NOS	circulatory system	0.00994177	0.00663193	1.00999	0.996948	1.02321	0.133854	0	0.943766	6	FALSE	30322	652528	0.0444051	0.0107627	0.0165221	1.01082	0.978612	1.04409	0.51478	0	0.568335	4	FALSE	11595	77395	0.130296	NA	NA	NA	NA	NA	NA	NA	NA	NA	119	6575	0.0177771	0.0194752	0.0313097	1.01967	0.958975	1.0842	0.533929	0	0.769087	FALSE
428.2	Heart failure NOS	circulatory system	0.00680165	0.00959259	1.00682	0.988072	1.02593	0.478292	0.45671	0.101229	6	FALSE	12126	674240	0.017667	-0.00401967	0.0361878	0.995988	0.927793	1.0692	0.911554	0	0.474077	4	FALSE	7437	82663	0.0825416	NA	NA	NA	NA	NA	NA	NA	NA	NA	27	6710	0.00400772	0.0269135	0.0908656	1.02728	0.859693	1.22753	0.767085	0.0765493	0.298051	FALSE
428.3	Heart failure with reduced EF [Systolic or combined heart failure]	circulatory system	0.0172142	0.00869436	1.01736	1.00017	1.03485	0.0477121	0	0.614543	6	FALSE	17692	661493	0.0260489	0.0242149	0.0181434	1.02451	0.988719	1.0616	0.181996	0.0674092	0.342227	3	FALSE	10567	79176	0.117747	NA	NA	NA	NA	NA	NA	NA	NA	NA	115	4691	0.0239284	0.0187389	0.0328042	1.01892	0.955466	1.08658	0.567841	0.814562	0.0202219	FALSE
428.4	Heart failure with preserved EF [Diastolic heart failure]	circulatory system	-0.0038588	0.0105446	0.996149	0.975773	1.01695	0.714401	0	0.992655	6	FALSE	11861	667437	0.0174607	-0.00119359	0.0241169	0.998807	0.952694	1.04715	0.960527	0.381298	0.198635	3	FALSE	8737	80766	0.0976168	NA	NA	NA	NA	NA	NA	NA	NA	NA	42	4763	0.00874089	-0.0163462	0.0442421	0.983787	0.902074	1.0729	0.711776	0	0.584146	FALSE
429	Ill-defined descriptions and complications of heart disease	circulatory system	-0.0277026	0.00942896	0.972678	0.954867	0.99082	0.00330298	0	0.962428	6	FALSE	14613	656713	0.0217674	-0.00983121	0.027029	0.990217	0.939125	1.04409	0.716061	0	0.677264	4	FALSE	8235	78920	0.0944868	NA	NA	NA	NA	NA	NA	NA	NA	NA	31	6619	0.00466165	-0.0144555	0.0455561	0.985648	0.901456	1.0777	0.751007	0	0.709505	FALSE
429.1	Heart transplant/surgery	circulatory system	0.00390007	0.0222401	1.00391	0.961088	1.04864	0.860795	0	0.947492	6	FALSE	2418	677511	0.00355625	0.00742817	0.0597731	1.00746	0.896081	1.13267	0.901099	0	0.744116	3	FALSE	6810	83616	0.0753102	NA	NA	NA	NA	NA	NA	NA	NA	NA	11	4812	0.00228074	-0.00458792	0.113695	0.995423	0.796582	1.2439	0.967812	0	0.607626	FALSE
429.2	Abnormal function study of cardiovascular system	circulatory system	-0.0170149	0.0152632	0.983129	0.954154	1.01298	0.264951	0	0.48124	6	FALSE	5311	671368	0.00784863	-0.0309125	0.0415907	0.96956	0.893661	1.05191	0.457326	0.127972	0.328593	4	FALSE	7217	81839	0.0810389	NA	NA	NA	NA	NA	NA	NA	NA	NA	18	6694	0.00268176	-0.0449752	0.0723152	0.956021	0.829684	1.1016	0.533986	0.220929	0.257234	FALSE
429.3	Symptoms involving cardiovascular system	circulatory system	-0.0384809	0.0133507	0.96225	0.937398	0.987761	0.00394762	0	0.600284	5	FALSE	7087	348225	0.0199459	0.0102292	0.0402595	1.01028	0.933627	1.09323	0.799432	0	0.792798	3	FALSE	7234	81524	0.0815025	NA	NA	NA	NA	NA	NA	NA	NA	NA	8	4786	0.00166875	-0.0165566	0.0627084	0.98358	0.869825	1.11221	0.79176	0	0.49526	FALSE
429.9	Cardiac complications, not elsewhere classified	circulatory system	-0.014587	0.0350984	0.985519	0.920003	1.0557	0.677701	0.418538	0.16049	4	FALSE	947	358062	0.00263782	NA	NA	NA	NA	NA	NA	NA	NA	NA	NA	6556	83837	0.0725277	NA	NA	NA	NA	NA	NA	NA	NA	NA	2	4826	0.00041425	NA	NA	NA	NA	NA	NA	NA	NA	NA
430	Intracranial hemorrhage	circulatory system	-0.0303009	0.0132938	0.970154	0.945202	0.995763	0.0226474	0	0.95487	6	FALSE	6315	676316	0.00925097	0.0565046	0.0407718	1.05813	0.976865	1.14616	0.165785	0	0.95812	4	FALSE	7107	83503	0.0784351	NA	NA	NA	NA	NA	NA	NA	NA	NA	49	6674	0.00728841	-0.0417495	0.0676689	0.95911	0.839979	1.09514	0.537256	0	0.542039	FALSE
430.1	Subarachnoid hemorrhage	circulatory system	-0.0394679	0.0225032	0.961301	0.919824	1.00465	0.0794505	0	0.872619	5	FALSE	2120	679271	0.00311128	0.136375	0.0848397	1.14611	0.970535	1.35345	0.107956	0	0.768798	3	FALSE	6534	84250	0.071973	NA	NA	NA	NA	NA	NA	NA	NA	NA	11	6718	0.00163472	0.0281235	0.135605	1.02852	0.788472	1.34166	0.835703	0	0.401639	FALSE
430.2	Intracerebral hemorrhage	circulatory system	-0.0439717	0.0187493	0.956981	0.922452	0.992802	0.0190147	0	0.837089	6	FALSE	3112	678917	0.00456286	0.0076796	0.0578873	1.00771	0.899625	1.12878	0.894459	0	0.461619	4	FALSE	6724	84087	0.0740439	NA	NA	NA	NA	NA	NA	NA	NA	NA	27	6697	0.00401547	-0.100172	0.111681	0.904682	0.72683	1.12605	0.369747	0	0.329535	FALSE
430.3	Subdural hemorrhage	circulatory system	0.0038581	0.0308818	1.00387	0.944907	1.0665	0.900578	0	0.449416	4	FALSE	1254	679399	0.00184235	0.0855409	0.0738822	1.08931	0.942456	1.25904	0.246945	0.80756	0.0226335	2	FALSE	6585	84256	0.0724893	NA	NA	NA	NA	NA	NA	NA	NA	NA	9	4829	0.00186027	-0.0209646	0.112074	0.979254	0.786136	1.21981	0.851613	0	0.417176	FALSE
433	Cerebrovascular disease	circulatory system	-0.0436251	0.00488621	0.957313	0.948189	0.966525	4.33e-19	0.412956	0.12994	6	TRUE	57624	631140	0.0836629	-0.0122987	0.0136845	0.987777	0.961635	1.01463	0.368797	0.208131	0.285226	4	FALSE	14382	74231	0.162301	-0.0826198	0.0751017	0.920701	0.79468	1.06671	0.271286	0	0.341415	FALSE	321	6325	0.0482997	-0.0825789	0.02286	0.920739	0.880396	0.962931	0.000303411	0.825758	0.0165908	FALSE
433.1	Occlusion and stenosis of precerebral arteries	circulatory system	-0.0742083	0.00813904	0.928478	0.913785	0.943408	7.68e-20	0	0.623258	6	TRUE	19801	656832	0.029264	-0.0418386	0.0285971	0.959025	0.906751	1.01431	0.143458	0	0.585367	4	FALSE	7943	81059	0.0892452	NA	NA	NA	NA	NA	NA	NA	NA	NA	51	6605	0.00766226	-0.0492586	0.043645	0.951935	0.87389	1.03695	0.259058	0	0.923903	FALSE
433.11	Occlusion of cerebral arteries, with cerebral infarction	circulatory system	-0.0915643	0.0268805	0.912503	0.865672	0.961867	0.000658396	0	0.708957	6	FALSE	1679	678482	0.00246853	-0.0386943	0.0723487	0.962045	0.834857	1.10861	0.592767	0	0.601818	3	FALSE	6586	84116	0.0726114	NA	NA	NA	NA	NA	NA	NA	NA	NA	2	4834	0.000413565	-0.047836	0.117735	0.95329	0.756849	1.20072	0.68452	0	0.324093	FALSE
433.12	Cerebral atherosclerosis	circulatory system	-0.0361368	0.0242413	0.964508	0.919754	1.01144	0.136038	0.239579	0.261622	5	FALSE	1908	678578	0.00280388	-0.00247318	0.0910953	0.99753	0.834421	1.19252	0.978341	0	0.647346	2	FALSE	6516	84033	0.071961	NA	NA	NA	NA	NA	NA	NA	NA	NA	8	6697	0.00119314	NA	NA	NA	NA	NA	NA	NA	NA	NA
433.2	Occlusion of cerebral arteries	circulatory system	-0.043343	0.00811713	0.957583	0.942469	0.972939	9.31e-08	0	0.902941	6	TRUE	18377	665903	0.026856	-0.0408918	0.019296	0.959933	0.924307	0.996932	0.0340749	0.287539	0.239587	4	FALSE	9964	80208	0.1105	NA	NA	NA	NA	NA	NA	NA	NA	NA	120	6579	0.0179131	-0.0868933	0.03367	0.916775	0.858228	0.979316	0.00985907	0	0.480878	FALSE
433.21	Cerebral artery occlusion, with cerebral infarction	circulatory system	-0.044496	0.00823793	0.956479	0.94116	0.972048	6.61e-08	0	0.916175	6	TRUE	17811	666520	0.0260269	-0.0388183	0.0194849	0.961925	0.925882	0.999372	0.0463469	0.238253	0.268202	4	FALSE	9893	80320	0.109663	NA	NA	NA	NA	NA	NA	NA	NA	NA	118	6582	0.0176119	-0.0914488	0.0339562	0.912608	0.853848	0.975411	0.00707821	0	0.436068	FALSE
433.3	Cerebral ischemia	circulatory system	-0.0380204	0.00702155	0.962693	0.949536	0.976033	6.14e-08	0	0.822021	6	TRUE	25636	656056	0.0376064	-0.0251288	0.0193223	0.975184	0.938944	1.01282	0.193426	0	0.439317	4	FALSE	10049	78991	0.112859	-0.0903909	0.109043	0.913574	0.737779	1.13126	0.407133	0	0.492754	FALSE	139	6525	0.0208583	-0.096896	0.0338443	0.90765	0.849396	0.9699	0.00419655	0.469905	0.169602	FALSE
433.31	Transient cerebral ischemia	circulatory system	-0.0443943	0.0077375	0.956577	0.942179	0.971194	9.61e-09	0	0.905944	6	TRUE	21510	658045	0.0316531	-0.0326186	0.0202218	0.967908	0.930296	1.00704	0.106735	0	0.539566	4	FALSE	9659	79427	0.108423	NA	NA	NA	NA	NA	NA	NA	NA	NA	108	6539	0.0162479	-0.101326	0.034771	0.903638	0.844107	0.967368	0.00356725	0.428155	0.186037	FALSE
433.5	Cerebral aneurysm	circulatory system	-0.0428136	0.0217086	0.95809	0.91818	0.999734	0.0485872	0.537342	0.055341	6	FALSE	2403	679325	0.00352487	0.0139184	0.0669734	1.01402	0.889277	1.15625	0.835369	0	0.673183	3	FALSE	6640	84233	0.073069	NA	NA	NA	NA	NA	NA	NA	NA	NA	18	6708	0.00267618	-0.0844113	0.103695	0.919053	0.750024	1.12618	0.415625	0.301066	0.231642	FALSE
433.6	Acute, but ill-defined cerebrovascular disease	circulatory system	-0.042214	0.0149254	0.958665	0.931027	0.987123	0.00467925	0	0.619554	4	FALSE	5785	357688	0.0159159	-0.0735493	0.0272988	0.92909	0.880686	0.980155	0.00705504	0.853708	0.00893559	2	FALSE	8145	81903	0.0904518	NA	NA	NA	NA	NA	NA	NA	NA	NA	59	4762	0.0122381	NA	NA	NA	NA	NA	NA	NA	NA	NA
433.8	Late effects of cerebrovascular disease	circulatory system	-0.0594202	0.0124985	0.942311	0.919508	0.965679	1.99e-06	0	0.564884	6	TRUE	8197	669662	0.0120925	-0.0277131	0.0239876	0.972667	0.927996	1.01949	0.247964	0	0.749456	3	FALSE	8660	81110	0.0964688	NA	NA	NA	NA	NA	NA	NA	NA	NA	79	4726	0.0164412	-0.109639	0.0457623	0.896158	0.819278	0.980251	0.0165827	0	0.895287	FALSE
440	Atherosclerosis	circulatory system	-0.0369216	0.00912685	0.963752	0.946665	0.981147	5.22e-05	0	0.490307	6	FALSE	16621	653519	0.0248023	-0.0333875	0.0243818	0.967164	0.922032	1.0145	0.170887	0	0.800924	3	FALSE	8720	79582	0.098752	NA	NA	NA	NA	NA	NA	NA	NA	NA	50	6613	0.00750413	-0.063682	0.043776	0.938303	0.861155	1.02236	0.145745	0	0.684524	FALSE
440.1	Atherosclerosis of renal artery	circulatory system	-0.111872	0.0291581	0.894159	0.844491	0.946747	0.000124679	0.353593	0.171454	6	FALSE	1421	674878	0.00210114	0.143345	0.125614	1.15413	0.902259	1.47631	0.253805	0	0.56637	2	FALSE	6578	84058	0.072576	NA	NA	NA	NA	NA	NA	NA	NA	NA	1	1896	0.000527148	-0.346199	0.17552	0.707372	0.50147	0.997816	0.0485616	0.318955	0.225609	FALSE
440.2	Atherosclerosis of the extremities	circulatory system	-0.05001	0.0115728	0.95122	0.929887	0.973042	1.55e-05	0	0.588879	6	TRUE	9897	663813	0.0146903	-0.0148999	0.0274421	0.985211	0.93362	1.03965	0.587158	0	0.92725	3	FALSE	8219	81156	0.0919608	NA	NA	NA	NA	NA	NA	NA	NA	NA	25	4784	0.00519859	-0.0546869	0.0522199	0.946782	0.854673	1.04882	0.294987	0	0.859758	FALSE
440.21	Atherosclerosis of native arteries of the extremities with ulceration or gangrene	circulatory system	0.120705	0.0265499	1.12829	1.07108	1.18856	5.46e-06	0.546521	0.0852161	4	TRUE	1784	674325	0.00263863	0.072787	0.0550676	1.0755	0.965467	1.19808	0.186243	0	0.374085	3	FALSE	6889	83656	0.0760837	NA	NA	NA	NA	NA	NA	NA	NA	NA	3	4836	0.000619963	-0.0813819	0.101859	0.921842	0.755012	1.12553	0.424309	0.404138	0.195158	FALSE
440.22	Atherosclerosis of native arteries of the extremities with intermittent claudication	circulatory system	-0.109524	0.0145631	0.896261	0.87104	0.922211	5.45e-14	0	0.501098	5	TRUE	6288	351121	0.0175933	-0.0640232	0.0341642	0.937983	0.877232	1.00294	0.060933	0	0.833847	3	FALSE	7573	82146	0.084408	NA	NA	NA	NA	NA	NA	NA	NA	NA	13	4811	0.00269486	-0.080583	0.0645202	0.922578	0.812987	1.04694	0.211681	0	0.566322	FALSE
440.9	Atherosclerosis of aorta	circulatory system	-0.0416109	0.0200355	0.959243	0.922305	0.997661	0.037814	0	0.901731	6	FALSE	3296	669825	0.00489659	-0.129307	0.0938065	0.878704	0.731129	1.05607	0.168065	0	0.746563	2	FALSE	6619	83270	0.0736353	NA	NA	NA	NA	NA	NA	NA	NA	NA	7	4796	0.00145742	0.109625	0.138565	1.11586	0.850478	1.46405	0.42886	0	0.72262	FALSE
441	Vascular insufficiency of intestine	circulatory system	-0.0558896	0.0200866	0.945644	0.909138	0.983615	0.00539527	0.152569	0.317236	5	FALSE	2745	674343	0.00405413	-0.0290721	0.0928465	0.971346	0.809735	1.16521	0.75419	0	0.497479	2	FALSE	6633	83959	0.0732184	NA	NA	NA	NA	NA	NA	NA	NA	NA	10	6727	0.00148434	-0.082177	0.141945	0.921109	0.697408	1.21656	0.562634	0	0.546146	FALSE
441.1	Acute vascular insufficiency of intestine	circulatory system	-0.0581695	0.030601	0.94349	0.888566	1.00181	0.0573152	0	0.647299	5	FALSE	1166	668464	0.00174126	NA	NA	NA	NA	NA	NA	NA	NA	NA	NA	6543	78968	0.0765165	NA	NA	NA	NA	NA	NA	NA	NA	NA	6	6732	0.000890472	NA	NA	NA	NA	NA	NA	NA	NA	NA
441.2	Chronic vascular insufficiency of intestine	circulatory system	-0.0939778	0.0505594	0.910303	0.824422	1.00513	0.063061	0	0.917945	5	FALSE	444	676032	0.000656343	NA	NA	NA	NA	NA	NA	NA	NA	NA	NA	6498	84237	0.0716151	NA	NA	NA	NA	NA	NA	NA	NA	NA	1	4842	0.000206484	NA	NA	NA	NA	NA	NA	NA	NA	NA
442	Other aneurysm	circulatory system	0.0525001	0.0081594	1.0539	1.03718	1.07089	1.24e-10	0.218617	0.269314	6	TRUE	19176	659245	0.0282656	0.0818697	0.0281365	1.08531	1.02708	1.14685	0.00361738	0	0.874601	4	FALSE	8100	81866	0.090034	NA	NA	NA	NA	NA	NA	NA	NA	NA	88	6634	0.0130913	0.131955	0.0476129	1.14106	1.03939	1.25267	0.0055813	0	0.853004	FALSE
442.1	Aortic aneurysm	circulatory system	0.0651158	0.00890894	1.06728	1.04881	1.08608	2.69e-13	0.277291	0.226779	6	TRUE	16115	661961	0.0237658	0.110881	0.0319308	1.11726	1.04948	1.18942	0.000515548	0	0.416389	4	FALSE	7733	82454	0.0857441	NA	NA	NA	NA	NA	NA	NA	NA	NA	69	6653	0.0102648	0.174097	0.0546546	1.19017	1.06927	1.32474	0.00144552	0	0.91229	FALSE
442.11	Abdominal aortic aneurysm	circulatory system	0.0435538	0.0110516	1.04452	1.02213	1.06739	8.12e-05	0.296701	0.212634	6	FALSE	10429	665884	0.0154204	0.0807733	0.0419858	1.08413	0.998484	1.17711	0.0543768	0	0.820987	3	FALSE	7208	83091	0.0798237	NA	NA	NA	NA	NA	NA	NA	NA	NA	40	6686	0.00594707	0.153463	0.0697583	1.16586	1.01688	1.33668	0.027812	0	0.622289	FALSE
442.2	Aneurysm of iliac artery	circulatory system	0.124077	0.0302999	1.1321	1.06683	1.20137	4.22e-05	0.494634	0.0783005	6	FALSE	1341	674990	0.00198276	NA	NA	NA	NA	NA	NA	NA	NA	NA	NA	6654	84008	0.0733935	NA	NA	NA	NA	NA	NA	NA	NA	NA	6	4832	0.00124018	NA	NA	NA	NA	NA	NA	NA	NA	NA
442.3	Aneurysm of artery of lower extremity	circulatory system	0.0748113	0.032323	1.07768	1.01153	1.14816	0.0206409	0.0683477	0.372772	6	FALSE	1120	675417	0.00165549	NA	NA	NA	NA	NA	NA	NA	NA	NA	NA	6563	84140	0.072357	NA	NA	NA	NA	NA	NA	NA	NA	NA	2	6739	0.000296692	NA	NA	NA	NA	NA	NA	NA	NA	NA
442.4	Arterial dissection	circulatory system	-0.0528737	0.0499803	0.9485	0.859991	1.04612	0.290105	0.702352	0.00931981	5	FALSE	463	676052	0.00068439	NA	NA	NA	NA	NA	NA	NA	NA	NA	NA	6520	84202	0.0718679	NA	NA	NA	NA	NA	NA	NA	NA	NA	2	4842	0.000412882	NA	NA	NA	NA	NA	NA	NA	NA	NA
442.8	Aneurysm of other specified artery	circulatory system	0.0425558	0.0297048	1.04347	0.984458	1.10603	0.151965	0	0.780266	6	FALSE	1287	675079	0.00190282	-0.0438284	0.1051	0.957118	0.77894	1.17605	0.676667	0	0.623238	2	FALSE	6612	84012	0.0729608	NA	NA	NA	NA	NA	NA	NA	NA	NA	8	6728	0.00118765	0.13838	0.156379	1.14841	0.845256	1.5603	0.376208	0.319889	0.225291	FALSE
443	Peripheral vascular disease	circulatory system	-0.00751057	0.00647085	0.992518	0.980009	1.00519	0.245773	0	0.571504	6	FALSE	31342	646048	0.0462688	0.020417	0.0173817	1.02063	0.986442	1.056	0.240144	0	0.923846	4	FALSE	11138	77781	0.12526	0.242566	0.128407	1.27452	0.990934	1.63925	0.0588872	0	0.816779	FALSE	104	6568	0.0155875	-0.0152879	0.0269076	0.984828	0.934236	1.03816	0.569923	0.488181	0.162176	FALSE
443.1	Raynaud's syndrome	circulatory system	0.0366132	0.0151196	1.03729	1.007	1.06849	0.0154534	0	0.759713	6	FALSE	4858	674245	0.00715355	0.019088	0.0660263	1.01927	0.895546	1.16009	0.772507	0	0.723725	4	FALSE	6775	83980	0.0746515	NA	NA	NA	NA	NA	NA	NA	NA	NA	22	6727	0.00325974	0.15734	0.131806	1.17039	0.903937	1.51539	0.232587	0	0.949607	FALSE
443.7	Peripheral angiopathy in diseases classified elsewhere	circulatory system	-0.000169845	0.0374938	0.99983	0.928991	1.07607	0.996386	0.59014	0.0321568	6	FALSE	831	675861	0.00122803	0.0915131	0.0676879	1.09583	0.959682	1.25129	0.17638	0	0.540268	3	FALSE	6718	84135	0.0739436	NA	NA	NA	NA	NA	NA	NA	NA	NA	2	4842	0.000412882	NA	NA	NA	NA	NA	NA	NA	NA	NA
443.8	Other specified peripheral vascular diseases	circulatory system	-0.0467922	0.029678	0.954286	0.900361	1.01144	0.114873	0	0.418343	5	FALSE	1413	673185	0.00209458	NA	NA	NA	NA	NA	NA	NA	NA	NA	NA	6746	83501	0.0747504	NA	NA	NA	NA	NA	NA	NA	NA	NA	3	4836	0.000619963	NA	NA	NA	NA	NA	NA	NA	NA	NA
443.9	Peripheral vascular disease, unspecified	circulatory system	-0.016997	0.00719321	0.983147	0.969383	0.997106	0.0181316	0.440922	0.111347	6	FALSE	25844	648856	0.0383044	0.0191183	0.0184852	1.0193	0.983034	1.05691	0.30102	0	0.999603	4	FALSE	10601	78297	0.119249	NA	NA	NA	NA	NA	NA	NA	NA	NA	80	6583	0.0120066	-0.0445776	0.0287994	0.956401	0.903912	1.01194	0.121655	0.681634	0.0763453	FALSE
444	Arterial embolism and thrombosis	circulatory system	-0.0484881	0.0162774	0.952669	0.922755	0.983552	0.00289323	0.32652	0.19096	6	FALSE	4408	671697	0.0065197	0.0207208	0.0529609	1.02094	0.920277	1.13261	0.695615	0	0.924019	4	FALSE	6920	83344	0.076664	NA	NA	NA	NA	NA	NA	NA	NA	NA	8	6723	0.00118853	-0.0298341	0.110718	0.970607	0.781267	1.20583	0.787576	0	0.485868	FALSE
444.1	Arterial embolism and thrombosis of lower extremity artery	circulatory system	-0.0276363	0.022357	0.972742	0.931038	1.01631	0.216408	0.287191	0.230093	5	FALSE	2317	674193	0.00342493	NA	NA	NA	NA	NA	NA	NA	NA	NA	NA	6677	83843	0.0737627	NA	NA	NA	NA	NA	NA	NA	NA	NA	3	6737	0.000445104	NA	NA	NA	NA	NA	NA	NA	NA	NA
444.2	Embolism and thrombosis of abdominal aorta	circulatory system	-0.192002	0.0569242	0.825305	0.738177	0.922717	0.000743689	0	0.903729	5	FALSE	361	675901	0.000533817	NA	NA	NA	NA	NA	NA	NA	NA	NA	NA	6511	79024	0.0761209	NA	NA	NA	NA	NA	NA	NA	NA	NA	0	0	0	NA	NA	NA	NA	NA	NA	NA	NA	NA
444.5	Atheroembolism	circulatory system	0.0782528	0.115367	1.0814	0.862551	1.35577	0.497583	0	0.481647	2	FALSE	104	322404	0.000322473	NA	NA	NA	NA	NA	NA	NA	NA	NA	NA	6480	68706	0.0861863	NA	NA	NA	NA	NA	NA	NA	NA	NA	0	0	0	NA	NA	NA	NA	NA	NA	NA	NA	NA
446	Polyarteritis nodosa and allied conditions	circulatory system	0.0283718	0.0170624	1.02878	0.994943	1.06376	0.0963467	0.407774	0.133465	6	FALSE	3844	674074	0.0056703	0.0721033	0.0665111	1.07477	0.943408	1.22441	0.278329	0	0.877303	3	FALSE	6758	83888	0.0745538	NA	NA	NA	NA	NA	NA	NA	NA	NA	14	6722	0.00207838	0.0444005	0.110146	1.0454	0.842415	1.2973	0.686871	0.437329	0.182489	FALSE
446.1	Thromboangiitis obliterans	circulatory system	0.0549322	0.116727	1.05647	0.840424	1.32805	0.637924	0.792419	0.0281737	2	FALSE	116	632181	0.000183458	NA	NA	NA	NA	NA	NA	NA	NA	NA	NA	6484	68704	0.0862372	NA	NA	NA	NA	NA	NA	NA	NA	NA	0	0	0	NA	NA	NA	NA	NA	NA	NA	NA	NA
446.3	Hypersensitivity angiitis	circulatory system	-0.0329541	0.079242	0.967583	0.828395	1.13016	0.677508	0	0.802531	4	FALSE	181	639209	0.000283082	NA	NA	NA	NA	NA	NA	NA	NA	NA	NA	6504	84263	0.071656	NA	NA	NA	NA	NA	NA	NA	NA	NA	1	1896	0.000527148	NA	NA	NA	NA	NA	NA	NA	NA	NA
446.4	Wegener's granulomatosis	circulatory system	0.0389997	0.0419745	1.03977	0.957654	1.12893	0.352823	0.284184	0.221756	6	FALSE	614	676230	0.000907151	NA	NA	NA	NA	NA	NA	NA	NA	NA	NA	6494	84290	0.0715324	NA	NA	NA	NA	NA	NA	NA	NA	NA	0	0	0	NA	NA	NA	NA	NA	NA	NA	NA	NA
446.5	Giant cell arteritis	circulatory system	0.0405509	0.0260969	1.04138	0.989458	1.09604	0.120218	0.112109	0.343761	6	FALSE	1629	675785	0.00240473	0.0059948	0.128972	1.00601	0.781309	1.29534	0.962926	0	0.784699	2	FALSE	6565	84198	0.0723312	NA	NA	NA	NA	NA	NA	NA	NA	NA	5	6737	0.00074162	0.11424	0.171698	1.12102	0.800689	1.56951	0.505826	0	0.426827	FALSE
446.6	Polyarteritis nodosa	circulatory system	-0.0453546	0.0667762	0.955659	0.838422	1.08929	0.497009	0.0898297	0.348188	4	FALSE	248	632144	0.000392162	NA	NA	NA	NA	NA	NA	NA	NA	NA	NA	6489	84287	0.0714837	NA	NA	NA	NA	NA	NA	NA	NA	NA	1	1896	0.000527148	NA	NA	NA	NA	NA	NA	NA	NA	NA
446.8	Thrombotic microangiopathy	circulatory system	-0.0850199	0.135147	0.918494	0.704757	1.19705	0.529288	0.335592	0.219889	2	FALSE	103	632222	0.000162891	NA	NA	NA	NA	NA	NA	NA	NA	NA	NA	6513	84267	0.0717449	NA	NA	NA	NA	NA	NA	NA	NA	NA	2	4843	0.000412797	NA	NA	NA	NA	NA	NA	NA	NA	NA
446.9	Arteritis NOS	circulatory system	0.0102645	0.0277025	1.01032	0.956924	1.06669	0.71099	0.120039	0.338394	6	FALSE	1463	675485	0.00216117	0.340009	0.146094	1.40496	1.05514	1.87077	0.0199475	0	0.554861	2	FALSE	6554	84155	0.072253	NA	NA	NA	NA	NA	NA	NA	NA	NA	4	6730	0.000594001	NA	NA	NA	NA	NA	NA	NA	NA	NA
447	Other disorders of arteries and arterioles	circulatory system	0.0001374	0.0127183	1.00014	0.975515	1.02538	0.99138	0.644224	0.0152714	6	FALSE	7335	668799	0.0108484	0.042715	0.044794	1.04364	0.955921	1.13941	0.340292	0	0.712441	4	FALSE	7098	82716	0.07903	NA	NA	NA	NA	NA	NA	NA	NA	NA	29	6667	0.00433094	0.0451672	0.0745588	1.0462	0.903964	1.21082	0.544652	0.525258	0.146683	FALSE
447.1	Stricture of artery	circulatory system	-0.0697191	0.0210933	0.932656	0.894884	0.972022	0.00094883	0	0.930025	5	FALSE	2524	674265	0.00372938	-0.00149572	0.108175	0.998505	0.80774	1.23432	0.988968	0.103523	0.327759	3	FALSE	6596	83851	0.0729267	NA	NA	NA	NA	NA	NA	NA	NA	NA	7	6713	0.00104167	0.299364	0.169663	1.349	0.967375	1.88117	0.0776538	0	0.715823	FALSE
447.7	Aortic ectasia	circulatory system	0.15406	0.0272252	1.16656	1.10594	1.2305	1.53e-08	0.365786	0.177363	5	TRUE	1621	356614	0.00452496	0.130617	0.119368	1.13953	0.901821	1.4399	0.273848	0	0.999931	2	FALSE	6584	83876	0.0727836	NA	NA	NA	NA	NA	NA	NA	NA	NA	7	4820	0.00145018	0.386005	0.163664	1.47109	1.0674	2.02745	0.0183481	0.492373	0.160453	FALSE
448	Disease of capillaries	circulatory system	0.0454099	0.0339095	1.04646	0.979169	1.11837	0.180521	0.0165426	0.38391	4	FALSE	1049	675167	0.00155128	NA	NA	NA	NA	NA	NA	NA	NA	NA	NA	6499	84239	0.0716238	NA	NA	NA	NA	NA	NA	NA	NA	NA	4	6729	0.000594089	NA	NA	NA	NA	NA	NA	NA	NA	NA
450	Noninfectious disorders of lymphatic channels	circulatory system	0.0570903	0.0146033	1.05875	1.02888	1.08949	9.25e-05	0.682411	0.00761552	6	FALSE	5355	703969	0.00754944	0.0579205	0.0425932	1.05963	0.974763	1.15189	0.173876	0	0.486984	4	FALSE	7337	84341	0.0800301	NA	NA	NA	NA	NA	NA	NA	NA	NA	14	6752	0.00206917	0.0626779	0.090686	1.06468	0.89131	1.27178	0.489469	0	0.531702	FALSE
451	Phlebitis and thrombophlebitis	circulatory system	0.103515	0.0140541	1.10906	1.07893	1.14004	1.77e-13	0.243915	0.258776	5	TRUE	5940	641537	0.00917407	0.0849597	0.050436	1.08867	0.986203	1.20179	0.0920841	0	0.532428	4	FALSE	6615	82449	0.0742724	NA	NA	NA	NA	NA	NA	NA	NA	NA	14	6558	0.00213025	0.0136967	0.10687	1.01379	0.822206	1.25002	0.89802	0	0.938131	FALSE
451.2	Phlebitis and thrombophlebitis of lower extremities	circulatory system	0.116083	0.017464	1.12309	1.0853	1.1622	2.99e-11	0.42791	0.136317	5	TRUE	3816	644205	0.0058887	0.0741675	0.0750737	1.07699	0.929625	1.24771	0.323188	0	0.486249	3	FALSE	6342	83129	0.0708833	NA	NA	NA	NA	NA	NA	NA	NA	NA	7	6568	0.00106464	NA	NA	NA	NA	NA	NA	NA	NA	NA
452	Other venous embolism and thrombosis	circulatory system	0.0768814	0.00834379	1.07991	1.0624	1.09772	3.14e-20	0.710145	0.00404927	6	TRUE	19016	626901	0.0294403	0.0822815	0.0191893	1.08576	1.04568	1.12737	1.8e-05	0.6483	0.0582314	3	TRUE	9703	78845	0.109579	NA	NA	NA	NA	NA	NA	NA	NA	NA	52	6493	0.007945	0.0433775	0.0380472	1.04433	0.969288	1.12519	0.254245	0.201049	0.263239	FALSE
452.1	Iatrogenic pulmonary embolism and infarction	circulatory system	0.172109	0.0583466	1.18781	1.05945	1.33171	0.00318001	0.508841	0.106472	4	FALSE	347	341308	0.00101564	NA	NA	NA	NA	NA	NA	NA	NA	NA	NA	6166	78654	0.0726951	NA	NA	NA	NA	NA	NA	NA	NA	NA	1	4843	0.000206441	NA	NA	NA	NA	NA	NA	NA	NA	NA
452.2	Deep vein thrombosis [DVT]	circulatory system	0.0745433	0.0111117	1.07739	1.05418	1.10111	1.97e-11	0.674841	0.0152435	5	TRUE	10420	636172	0.0161153	0.0941416	0.0245057	1.09872	1.04719	1.15277	0.000122229	0.371556	0.203674	3	FALSE	8229	80986	0.0922379	NA	NA	NA	NA	NA	NA	NA	NA	NA	17	4808	0.00352332	-0.00734071	0.0488675	0.992686	0.902019	1.09247	0.880594	0	0.580819	FALSE
452.8	Postphlebitic syndrome	circulatory system	0.130603	0.0634816	1.13952	1.0062	1.29049	0.039654	0	0.572355	4	FALSE	301	614931	0.000489246	NA	NA	NA	NA	NA	NA	NA	NA	NA	NA	6143	83705	0.068371	NA	NA	NA	NA	NA	NA	NA	NA	NA	3	4842	0.000619195	NA	NA	NA	NA	NA	NA	NA	NA	NA
453	Chronic venous hypertension	circulatory system	0.245372	0.0319607	1.2781	1.20049	1.36072	1.62e-14	0	0.650646	4	TRUE	1287	645345	0.00199031	0.164886	0.0701705	1.17926	1.02773	1.35313	0.0187842	0	0.70556	2	FALSE	6370	83375	0.0709789	NA	NA	NA	NA	NA	NA	NA	NA	NA	7	4832	0.00144658	0.148716	0.125664	1.16034	0.907028	1.48441	0.236635	0.588044	0.119227	FALSE
454	Varicose veins	circulatory system	0.142885	0.00681659	1.1536	1.13829	1.16911	1.48e-97	0.68524	0.0071799	6	TRUE	25466	631577	0.0387585	0.140047	0.0266723	1.15033	1.09174	1.21206	1.52e-07	0	0.736206	4	TRUE	7955	80867	0.0895611	0.0871956	0.106057	1.09111	0.886325	1.34321	0.410986	0.61498	0.107048	FALSE	155	6401	0.0236425	0.159401	0.0330903	1.17281	1.09916	1.25139	1.46e-06	0.340282	0.218256	TRUE
454.1	Varicose veins of lower extremity	circulatory system	0.148422	0.00712822	1.16	1.14391	1.17632	2.75e-96	0.74082	0.00169593	6	TRUE	23151	634918	0.0351802	0.183305	0.0299428	1.20118	1.13272	1.27378	9.25e-10	0	0.823625	4	TRUE	7564	81736	0.0847032	0.193776	0.117265	1.21382	0.964584	1.52747	0.0984394	0	0.371108	FALSE	129	6436	0.0196497	0.166652	0.0363152	1.18134	1.10018	1.26849	4.45e-06	0	0.534702	TRUE
454.11	Varicose veins of lower extremity, symptomtic	circulatory system	0.184707	0.0127499	1.20287	1.17318	1.2333	1.47e-47	0.537877	0.0550759	6	TRUE	7625	639496	0.011783	0.173126	0.0386645	1.18902	1.10224	1.28262	7.55e-06	0	0.441732	4	TRUE	6949	82484	0.0777006	NA	NA	NA	NA	NA	NA	NA	NA	NA	50	6491	0.00764409	0.148858	0.0454966	1.16051	1.0615	1.26875	0.00106848	0	0.540106	FALSE
455	Hemorrhoids	circulatory system	-0.00714056	0.00520132	0.992885	0.982814	1.00306	0.169804	0	0.889905	6	FALSE	48974	588253	0.0768549	0.0140811	0.013529	1.01418	0.987642	1.04143	0.297966	0	0.657718	4	FALSE	14495	67996	0.175716	-0.0167289	0.0569438	0.98341	0.879557	1.09953	0.768926	0	0.854335	FALSE	560	5743	0.0888466	-0.0291101	0.0211645	0.971309	0.931842	1.01245	0.169	0	0.455065	FALSE
456	Chronic venous insufficiency [CVI]	circulatory system	0.156968	0.00988183	1.16996	1.14752	1.19284	8.11e-57	0.591686	0.0315746	6	TRUE	13866	629547	0.0215507	0.13453	0.0249531	1.144	1.0894	1.20134	6.99e-08	0.464789	0.154367	3	TRUE	8216	80132	0.0929959	NA	NA	NA	NA	NA	NA	NA	NA	NA	77	6443	0.0118098	0.102381	0.0362471	1.10781	1.03183	1.18937	0.0047352	0	0.830458	FALSE
457	Encounter for long-term (current) use of anticoagulants, antithrombotics, aspirin	circulatory system	-0.0185274	0.0127292	0.981643	0.957455	1.00644	0.14553	0	0.621737	4	FALSE	8099	328906	0.0240323	0.0205823	0.037699	1.0208	0.948089	1.09908	0.585091	0	0.440223	2	FALSE	7019	81073	0.0796781	NA	NA	NA	NA	NA	NA	NA	NA	NA	18	4780	0.00375156	NA	NA	NA	NA	NA	NA	NA	NA	NA
457.2	Encounter for long-term (current) use of antiplatelets/antithrombotics	circulatory system	-0.0529121	0.0307335	0.948463	0.893018	1.00735	0.0851343	0.398101	0.172956	4	FALSE	1292	338653	0.00380061	NA	NA	NA	NA	NA	NA	NA	NA	NA	NA	6257	83325	0.0698466	NA	NA	NA	NA	NA	NA	NA	NA	NA	1	4831	0.000206954	NA	NA	NA	NA	NA	NA	NA	NA	NA
457.3	Encounter for long-term (current) use of aspirin	circulatory system	-0.0166334	0.0137439	0.983504	0.957365	1.01036	0.226186	0	0.742135	4	FALSE	6886	330639	0.0204015	0.00108673	0.0416264	1.00109	0.922655	1.08619	0.979172	0	0.331228	2	FALSE	6852	81324	0.0777082	NA	NA	NA	NA	NA	NA	NA	NA	NA	14	4790	0.00291424	NA	NA	NA	NA	NA	NA	NA	NA	NA
458	Hypotension	circulatory system	0.0355503	0.00580219	1.03619	1.02447	1.04804	8.95e-10	0	0.486996	6	TRUE	36975	619764	0.0563009	0.0341328	0.0187343	1.03472	0.997418	1.07342	0.0684642	0	0.834658	4	FALSE	9949	76356	0.115277	0.097232	0.107862	1.10212	0.892102	1.36157	0.367352	0	0.732237	FALSE	157	6376	0.0240318	0.0196509	0.0342978	1.01985	0.953542	1.09076	0.566679	0.755888	0.0429727	FALSE
458.1	Orthostatic hypotension	circulatory system	0.0950849	0.01042	1.09975	1.07752	1.12244	7.16e-20	0.0547553	0.381565	6	TRUE	10898	643569	0.0166517	0.104891	0.0352976	1.11059	1.03635	1.19014	0.00296223	0	0.839355	4	FALSE	7027	81398	0.0794685	NA	NA	NA	NA	NA	NA	NA	NA	NA	36	6553	0.00546365	0.103078	0.0627688	1.10858	0.980251	1.2537	0.100553	0.76675	0.0383994	FALSE
458.2	Iatrogenic hypotension	circulatory system	0.0370481	0.0256366	1.03774	0.986888	1.09122	0.148423	0	0.755833	5	FALSE	1773	652060	0.0027117	NA	NA	NA	NA	NA	NA	NA	NA	NA	NA	6190	83233	0.0692216	NA	NA	NA	NA	NA	NA	NA	NA	NA	10	6614	0.00150966	NA	NA	NA	NA	NA	NA	NA	NA	NA
458.9	Hypotension NOS	circulatory system	0.0204597	0.00724936	1.02067	1.00627	1.03528	0.00476834	0.17573	0.299852	6	FALSE	22844	630826	0.0349473	0.012675	0.0232583	1.01276	0.967625	1.05999	0.585775	0	0.66695	4	FALSE	8453	78670	0.0970237	0.0669495	0.139952	1.06924	0.812735	1.4067	0.632382	0	0.607668	FALSE	92	6493	0.0139711	-0.0133231	0.043359	0.986765	0.906372	1.07429	0.758634	0	0.366443	FALSE
459	Other disorders of circulatory system	circulatory system	0.0299426	0.00540458	1.0304	1.01954	1.04137	3.02e-08	0.683922	0.00738065	6	TRUE	40355	636902	0.0595859	-0.00473003	0.0245502	0.995281	0.948525	1.04434	0.847219	0.119841	0.332828	4	FALSE	8307	80230	0.0938252	0.076797	0.115714	1.07982	0.86071	1.35472	0.506895	0	0.519073	FALSE	142	6506	0.0213598	0.0673326	0.0446031	1.06965	0.980112	1.16737	0.131147	0	0.503708	FALSE
459.1	Hemorrhage NOS	circulatory system	-0.00737791	0.037587	0.992649	0.92215	1.06854	0.844384	0.319532	0.196026	6	FALSE	797	654917	0.00121547	0.0428577	0.131845	1.04379	0.806095	1.35157	0.745135	0.741246	0.0493126	2	FALSE	6060	83776	0.0674563	NA	NA	NA	NA	NA	NA	NA	NA	NA	0	0	0	NA	NA	NA	NA	NA	NA	NA	NA	NA
459.7	Blood vessel replaced	circulatory system	-0.0234737	0.0297958	0.9768	0.92139	1.03554	0.430802	0	0.716738	4	FALSE	1430	362956	0.00392441	0.00569794	0.0710156	1.00571	0.875036	1.15591	0.93605	0	0.606663	2	FALSE	6215	68103	0.0836271	NA	NA	NA	NA	NA	NA	NA	NA	NA	9	4824	0.0018622	-0.233753	0.11741	0.791557	0.628844	0.996373	0.0464905	0	0.514597	FALSE
459.9	Circulatory disease NEC	circulatory system	0.0320186	0.00559401	1.03254	1.02128	1.04392	1.04e-08	0.600643	0.0283155	6	TRUE	37321	640880	0.0550294	-0.00919286	0.0276917	0.990849	0.938504	1.04611	0.739911	0.344951	0.205281	4	FALSE	7840	81190	0.0880602	0.0838815	0.122768	1.0875	0.854927	1.38334	0.494448	0	0.381357	FALSE	129	6530	0.0193723	0.103272	0.0526493	1.10879	1.00008	1.22932	0.0498198	0.812802	0.0208182	FALSE
464	Acute sinusitis	respiratory	-0.00672022	0.00708043	0.993302	0.979613	1.00718	0.342557	0.135051	0.328147	6	FALSE	31297	626628	0.0475693	0.00497919	0.0185747	1.00499	0.969062	1.04225	0.78865	0.0766129	0.338589	3	FALSE	10534	73297	0.125658	NA	NA	NA	NA	NA	NA	NA	NA	NA	105	6397	0.0161489	-0.000945844	0.0335644	0.999055	0.935447	1.06699	0.977519	0	0.720692	FALSE
465	Acute upper respiratory infections of multiple or unspecified sites	respiratory	-0.0150582	0.00503306	0.985055	0.975385	0.99482	0.00277286	0.182655	0.294966	6	FALSE	64001	586212	0.0984308	-0.00948895	0.0105473	0.990556	0.970289	1.01125	0.368301	0.574243	0.0704373	4	FALSE	21798	57278	0.275659	-0.0171317	0.0533586	0.983014	0.885403	1.09139	0.748159	0	0.597895	FALSE	633	5436	0.104301	-0.0261386	0.0168619	0.9742	0.94253	1.00693	0.121104	0	0.712406	FALSE
465.2	Acute pharyngitis	respiratory	-0.0146757	0.00857229	0.985431	0.969013	1.00213	0.0868975	0.302491	0.208417	6	FALSE	18817	636916	0.0286961	0.00364981	0.019307	1.00366	0.966387	1.04236	0.850061	0.332576	0.212746	4	FALSE	10098	73503	0.120788	NA	NA	NA	NA	NA	NA	NA	NA	NA	123	6309	0.0191231	-0.0122061	0.0307389	0.987868	0.930109	1.04921	0.691302	0	0.381196	FALSE
465.4	Acute laryngitis and tracheitis	respiratory	-0.00842238	0.033058	0.991613	0.929401	1.05799	0.798897	0.52015	0.080019	5	FALSE	1044	662798	0.00157266	-0.00297804	0.108336	0.997026	0.806289	1.23289	0.97807	0	0.845993	2	FALSE	6721	82759	0.0751118	NA	NA	NA	NA	NA	NA	NA	NA	NA	5	4818	0.0010367	-0.244788	0.183983	0.78287	0.545863	1.12278	0.183355	0	0.415584	FALSE
470	Septal Deviations/Turbinate Hypertrophy	respiratory	0.0225987	0.00897466	1.02286	1.00502	1.04101	0.0118006	0.454109	0.102875	6	FALSE	14605	636667	0.0224253	0.0164391	0.030472	1.01657	0.957639	1.07914	0.589554	0	0.873138	4	FALSE	7607	80630	0.086211	NA	NA	NA	NA	NA	NA	NA	NA	NA	106	6498	0.0160509	-0.0125395	0.035553	0.987539	0.921067	1.05881	0.724314	0	0.728469	FALSE
471	Nasal polyps	respiratory	0.0444042	0.0133967	1.0454	1.01831	1.07322	0.000917827	0	0.785784	6	FALSE	6194	647255	0.00947893	0.0130837	0.0519503	1.01317	0.915086	1.12177	0.801156	0	0.612209	4	FALSE	6721	82147	0.075629	NA	NA	NA	NA	NA	NA	NA	NA	NA	26	6621	0.00391154	0.179333	0.077506	1.19642	1.0278	1.3927	0.0206789	0	0.496603	FALSE
472	Chronic pharyngitis and nasopharyngitis	respiratory	-0.000860688	0.00902177	0.99914	0.981628	1.01696	0.923996	0	0.817551	6	FALSE	15730	628255	0.024426	0.0617866	0.0213502	1.06374	1.02014	1.10919	0.00380421	0	0.959733	4	FALSE	9107	76860	0.105936	NA	NA	NA	NA	NA	NA	NA	NA	NA	148	6326	0.0228607	0.00933164	0.0311015	1.00938	0.949684	1.07282	0.764148	0	0.413354	FALSE
473	Diseases of the larynx and vocal cords	respiratory	-0.0149429	0.00886435	0.985168	0.9682	1.00243	0.0918485	0.493142	0.079161	6	FALSE	15497	635106	0.0238194	0.0120232	0.0228864	1.0121	0.9677	1.05853	0.599345	0	0.492565	4	FALSE	8728	79293	0.0991582	NA	NA	NA	NA	NA	NA	NA	NA	NA	89	6531	0.0134441	-0.0036492	0.0384878	0.996357	0.923962	1.07442	0.924462	0	0.37873	FALSE
473.1	Chronic laryngitis	respiratory	-0.0430125	0.0361732	0.957899	0.892338	1.02828	0.234412	0	0.876296	5	FALSE	893	649008	0.00137406	NA	NA	NA	NA	NA	NA	NA	NA	NA	NA	6368	82521	0.0716399	NA	NA	NA	NA	NA	NA	NA	NA	NA	8	6633	0.00120464	0.171235	0.148394	1.18677	0.887265	1.58737	0.248531	0	0.829475	FALSE
473.3	Paralysis/spasm of vocal cords or larynx	respiratory	0.0446505	0.0254292	1.04566	0.994824	1.0991	0.0791097	0	0.956162	6	FALSE	1734	649295	0.00266348	0.0709637	0.0754566	1.07354	0.925956	1.24465	0.346983	0	0.958641	3	FALSE	6478	82632	0.0726967	NA	NA	NA	NA	NA	NA	NA	NA	NA	10	6642	0.00150331	-0.17171	0.13444	0.842224	0.64713	1.09613	0.201525	0	0.657587	FALSE
473.4	Voice disturbance	respiratory	-0.0157388	0.0108073	0.984384	0.963753	1.00546	0.145307	0.373365	0.15739	6	FALSE	10612	637884	0.016364	0.013767	0.0258937	1.01386	0.963692	1.06664	0.594951	0	0.662394	4	FALSE	8161	79948	0.0926239	NA	NA	NA	NA	NA	NA	NA	NA	NA	61	6557	0.00921729	-0.00785299	0.0433483	0.992178	0.911363	1.08016	0.856242	0	0.835629	FALSE
474	Acute and chronic tonsillitis	respiratory	-0.00957169	0.0142376	0.990474	0.963217	1.0185	0.501403	0	0.772125	6	FALSE	5542	645089	0.00851788	-0.0176399	0.0338479	0.982515	0.919449	1.04991	0.602261	0	0.57487	4	FALSE	7343	80688	0.0834138	NA	NA	NA	NA	NA	NA	NA	NA	NA	60	6550	0.00907716	0.0837497	0.0574082	1.08736	0.971641	1.21685	0.144608	0	0.589998	FALSE
474.1	Acute tonsillitis	respiratory	-0.0026457	0.0278343	0.997358	0.944405	1.05328	0.924274	0	0.981607	5	FALSE	1429	648524	0.00219862	-0.167576	0.0703882	0.845713	0.73673	0.970817	0.0172781	0.477231	0.166642	2	FALSE	6537	77812	0.0774994	NA	NA	NA	NA	NA	NA	NA	NA	NA	14	6604	0.00211544	0.0458768	0.0949536	1.04695	0.869159	1.2611	0.62899	0.423943	0.187654	FALSE
474.2	Chronic tonsillitis and adenoiditis	respiratory	-0.0159142	0.0176385	0.984212	0.950768	1.01883	0.366929	0	0.622018	6	FALSE	3605	647077	0.00554034	0.00568819	0.0408017	1.0057	0.92841	1.08943	0.889126	0	0.900832	4	FALSE	6981	81643	0.078771	NA	NA	NA	NA	NA	NA	NA	NA	NA	35	6598	0.00527665	0.0904361	0.0721631	1.09465	0.950278	1.26096	0.210127	0	0.70111	FALSE
475	Chronic sinusitis	respiratory	0.00363444	0.00674678	1.00364	0.990457	1.017	0.590099	0	0.431941	6	FALSE	29444	613018	0.0458299	-0.00566139	0.0163213	0.994355	0.96305	1.02668	0.728687	0.214152	0.281853	4	FALSE	11419	72781	0.135618	NA	NA	NA	NA	NA	NA	NA	NA	NA	195	6230	0.0303502	0.0332313	0.0266741	1.03379	0.981131	1.08927	0.212829	0.483308	0.16417	FALSE
475.9	Postnasal drip	respiratory	-0.0308612	0.0240292	0.96961	0.925004	1.01637	0.199029	0.528761	0.075244	5	FALSE	2035	646418	0.00313824	-0.026707	0.0590579	0.973646	0.867224	1.09313	0.651112	0.16122	0.30355	3	FALSE	6585	81975	0.0743564	NA	NA	NA	NA	NA	NA	NA	NA	NA	8	4796	0.00166528	0.0433484	0.0752974	1.0443	0.901016	1.21037	0.564821	0	0.391495	FALSE
476	Allergic rhinitis	respiratory	-0.0103949	0.00503551	0.989659	0.97994	0.999475	0.0389875	0.0217537	0.402462	6	FALSE	60134	579840	0.0939632	0.0106589	0.0106723	1.01072	0.989794	1.03208	0.317921	0.0684464	0.358872	4	FALSE	20827	61859	0.251881	-0.0384766	0.0438033	0.962254	0.883089	1.04852	0.37973	0	0.725673	FALSE	1031	5193	0.165649	-0.0175145	0.0157407	0.982638	0.952785	1.01343	0.265842	0	0.404847	FALSE
477	Epistaxis or throat hemorrhage	respiratory	0.00624801	0.0111844	1.00627	0.984449	1.02857	0.576411	0	0.519584	6	FALSE	9303	641532	0.0142939	0.0152909	0.0307283	1.01541	0.956059	1.07844	0.618755	0	0.491117	4	FALSE	7604	80099	0.0867017	NA	NA	NA	NA	NA	NA	NA	NA	NA	71	6505	0.0107968	0.0785133	0.0484299	1.08168	0.983726	1.18938	0.10498	0.479889	0.165563	FALSE
478	Throat pain	respiratory	-0.00975061	0.0248317	0.990297	0.943254	1.03969	0.694564	0.137329	0.326583	6	FALSE	1882	644318	0.00291241	0.0531307	0.0589562	1.05457	0.939487	1.18374	0.367488	0.377358	0.200677	3	FALSE	6625	80831	0.0757524	NA	NA	NA	NA	NA	NA	NA	NA	NA	12	4738	0.00252632	-0.00773099	0.0948955	0.992299	0.823886	1.19514	0.935069	0	0.966821	FALSE
479	Other upper respiratory disease	respiratory	0.0130221	0.00925265	1.01311	0.9949	1.03165	0.159313	0	0.641755	6	FALSE	14821	623711	0.0232111	0.00703006	0.0225362	1.00705	0.963541	1.05253	0.755083	0.0662236	0.35997	4	FALSE	8745	75846	0.10338	NA	NA	NA	NA	NA	NA	NA	NA	NA	89	6339	0.0138457	-0.0887275	0.0342363	0.915095	0.855705	0.978607	0.0095526	0	0.746461	FALSE
480	Pneumonia	respiratory	0.00519334	0.00502822	1.00521	0.995349	1.01516	0.301679	0.380737	0.152198	6	FALSE	49441	626074	0.0731901	-0.00206807	0.0160103	0.997934	0.967106	1.02975	0.897222	0	0.529893	4	FALSE	11729	76221	0.13336	0.0174956	0.0887917	1.01765	0.855103	1.21109	0.843795	0	0.529522	FALSE	229	6394	0.0345765	0.0184966	0.0284904	1.01867	0.963345	1.07717	0.516195	0	0.984882	FALSE
480.1	Bacterial pneumonia	respiratory	0.00431152	0.00733679	1.00432	0.989982	1.01887	0.556763	0.587289	0.0332453	6	FALSE	20934	650686	0.0311694	0.0249177	0.0324576	1.02523	0.962041	1.09257	0.442665	0	0.414848	4	FALSE	7599	81939	0.084869	0.0113866	0.15153	1.01145	0.751558	1.36122	0.9401	0	0.942965	FALSE	80	6597	0.0119814	0.01517	0.0600171	1.01529	0.902613	1.14202	0.800453	0	0.509239	FALSE
480.11	Pneumococcal pneumonia	respiratory	0.00801236	0.00862636	1.00804	0.991144	1.02523	0.352981	0	0.534913	5	FALSE	14532	658996	0.0215759	0.0874367	0.0669421	1.09137	0.957176	1.24438	0.191501	0	0.820117	2	FALSE	6700	83736	0.0740855	NA	NA	NA	NA	NA	NA	NA	NA	NA	45	6679	0.00669244	NA	NA	NA	NA	NA	NA	NA	NA	NA
480.12	Pseudomonal pneumonia	respiratory	-0.0251952	0.0414203	0.97512	0.899085	1.05758	0.543002	0	0.428926	4	FALSE	638	634321	0.00100479	NA	NA	NA	NA	NA	NA	NA	NA	NA	NA	6356	78914	0.0745397	NA	NA	NA	NA	NA	NA	NA	NA	NA	3	4842	0.000619195	NA	NA	NA	NA	NA	NA	NA	NA	NA
480.13	MRSA pneumonia	respiratory	0.0858018	0.0628695	1.08959	0.963271	1.23247	0.172329	0.823195	0.00349665	3	FALSE	281	317537	0.000884154	NA	NA	NA	NA	NA	NA	NA	NA	NA	NA	6357	78893	0.0745689	NA	NA	NA	NA	NA	NA	NA	NA	NA	0	0	0	NA	NA	NA	NA	NA	NA	NA	NA	NA
480.2	Viral pneumonia	respiratory	0.0417465	0.0421767	1.04263	0.959908	1.13248	0.322272	0	0.750705	5	FALSE	641	661032	0.000968756	NA	NA	NA	NA	NA	NA	NA	NA	NA	NA	6399	83912	0.0708552	NA	NA	NA	NA	NA	NA	NA	NA	NA	2	6694	0.000298686	NA	NA	NA	NA	NA	NA	NA	NA	NA
480.3	Pneumonia due to fungus (mycoses)	respiratory	0.0331192	0.0345081	1.03367	0.966073	1.106	0.337181	0.331169	0.187594	6	FALSE	974	660259	0.00147301	-0.123446	0.083858	0.883869	0.749908	1.04176	0.140998	0	0.830992	3	FALSE	6501	83721	0.0720556	NA	NA	NA	NA	NA	NA	NA	NA	NA	4	4827	0.000827986	NA	NA	NA	NA	NA	NA	NA	NA	NA
480.5	Bronchopneumonia and lung abscess	respiratory	0.029472	0.0264519	1.02991	0.977876	1.08471	0.265205	0	0.575116	5	FALSE	1589	659857	0.00240231	NA	NA	NA	NA	NA	NA	NA	NA	NA	NA	6475	83789	0.071734	NA	NA	NA	NA	NA	NA	NA	NA	NA	9	6684	0.00134469	NA	NA	NA	NA	NA	NA	NA	NA	NA
481	Influenza	respiratory	-0.0220247	0.0157777	0.978216	0.948429	1.00894	0.162733	0	0.837902	6	FALSE	4749	652083	0.00723016	-0.0178862	0.0365584	0.982273	0.914352	1.05524	0.624666	0	0.523244	4	FALSE	7270	80292	0.0830269	NA	NA	NA	NA	NA	NA	NA	NA	NA	37	6547	0.00561968	-0.0908464	0.0599429	0.913158	0.811937	1.027	0.129633	0	0.544325	FALSE
483	Acute bronchitis and bronchiolitis	respiratory	-0.031826	0.00721507	0.968675	0.955073	0.982471	1.03e-05	0	0.894056	6	TRUE	26445	617445	0.0410707	-0.0129048	0.0171223	0.987178	0.954599	1.02087	0.451039	0.557529	0.104347	3	FALSE	11054	72186	0.132797	NA	NA	NA	NA	NA	NA	NA	NA	NA	151	6192	0.0238058	-0.00115898	0.0293865	0.998842	0.942937	1.05806	0.96854	0.28076	0.238345	FALSE
495	Asthma	respiratory	-0.0363866	0.00647943	0.964267	0.952099	0.976591	1.96e-08	0	0.51496	6	TRUE	32828	627820	0.0496906	-0.0295087	0.0135224	0.970922	0.945528	0.996999	0.029094	0.0189554	0.36084	3	FALSE	14050	74376	0.15889	NA	NA	NA	NA	NA	NA	NA	NA	NA	399	6197	0.0604912	-0.00780667	0.0192355	0.992224	0.955512	1.03035	0.684854	0	0.487952	FALSE
495.1	Chronic obstructive asthma	respiratory	-0.0458466	0.0214206	0.955188	0.915916	0.996145	0.0323305	0.240759	0.26677	4	FALSE	2697	336821	0.00794361	-0.100032	0.0491955	0.904808	0.821639	0.996395	0.0420155	0.53187	0.143862	2	FALSE	6993	77937	0.0823384	NA	NA	NA	NA	NA	NA	NA	NA	NA	14	4804	0.00290577	NA	NA	NA	NA	NA	NA	NA	NA	NA
495.11	Chronic obstructive asthma with exacerbation	respiratory	-0.00610558	0.0440933	0.993913	0.911625	1.08363	0.889869	0	0.933483	4	FALSE	637	339966	0.00187021	-0.140238	0.0816244	0.869152	0.740656	1.01994	0.0857811	0.0226996	0.311755	2	FALSE	6668	78633	0.0781702	NA	NA	NA	NA	NA	NA	NA	NA	NA	5	4832	0.0010337	NA	NA	NA	NA	NA	NA	NA	NA	NA
495.2	Asthma with exacerbation	respiratory	-0.068318	0.0145849	0.933963	0.907643	0.961047	2.81e-06	0	0.896623	6	TRUE	5691	652571	0.00864549	-0.0752235	0.0279718	0.927536	0.878054	0.979807	0.00716105	0	0.624212	3	FALSE	8029	81142	0.0900405	NA	NA	NA	NA	NA	NA	NA	NA	NA	47	4734	0.00983058	0.0338673	0.0403342	1.03445	0.955819	1.11954	0.401095	0	0.525846	FALSE
496	Chronic airway obstruction	respiratory	-0.0130108	0.00440614	0.987073	0.978586	0.995635	0.00314823	0.254337	0.243484	6	FALSE	74188	594642	0.110922	-0.0102462	0.0130356	0.989806	0.964837	1.01542	0.431857	0.10888	0.338487	4	FALSE	15707	70973	0.181207	0.176076	0.0781351	1.19253	1.0232	1.38988	0.0242291	0	0.46245	FALSE	299	6287	0.0453993	0.059048	0.0233317	1.06083	1.01341	1.11046	0.01138	0	0.49975	FALSE
496.1	Emphysema	respiratory	0.00341715	0.0102625	1.00342	0.983442	1.02381	0.739154	0.484121	0.0844414	6	FALSE	11188	646153	0.0170201	0.00238876	0.033732	1.00239	0.938263	1.0709	0.943544	0	0.949369	4	FALSE	7588	81510	0.0851647	NA	NA	NA	NA	NA	NA	NA	NA	NA	28	6686	0.00417039	0.0226058	0.0653329	1.02286	0.899925	1.1626	0.729336	0.779888	0.0330507	FALSE
496.2	Chronic bronchitis	respiratory	-0.0573058	0.00772961	0.944305	0.930107	0.95872	1.23e-13	0.124022	0.335686	6	TRUE	20827	636604	0.0316794	-0.041838	0.0236999	0.959025	0.915496	1.00462	0.0775089	0.0180086	0.38322	4	FALSE	8823	79373	0.100039	NA	NA	NA	NA	NA	NA	NA	NA	NA	58	6610	0.00869826	0.0765509	0.0440816	1.07956	0.990201	1.17698	0.0824631	0.455819	0.17523	FALSE
496.21	Obstructive chronic bronchitis	respiratory	-0.0652298	0.008191	0.936852	0.921932	0.952014	1.67e-15	0.134636	0.328432	6	TRUE	18375	640253	0.0278989	-0.030404	0.0259809	0.970054	0.921894	1.02073	0.241902	0	0.738786	4	FALSE	8419	80310	0.0948844	NA	NA	NA	NA	NA	NA	NA	NA	NA	44	6657	0.00656618	0.0705623	0.0503737	1.07311	0.972225	1.18447	0.161281	0	0.539262	FALSE
496.3	Bronchiectasis	respiratory	0.0333145	0.013229	1.03388	1.00741	1.06103	0.0117928	0.161085	0.310123	6	FALSE	6181	656120	0.00933261	-0.0325871	0.0678729	0.967938	0.847372	1.10566	0.631142	0.151674	0.316075	4	FALSE	6758	83195	0.0751281	NA	NA	NA	NA	NA	NA	NA	NA	NA	31	6723	0.00458987	0.0266698	0.101042	1.02703	0.84251	1.25196	0.791821	0.116552	0.287364	FALSE
497	Bronchitis	respiratory	-0.0277718	0.00878065	0.97261	0.956015	0.989493	0.00156235	0	0.551765	6	FALSE	17377	632649	0.0267328	-0.038209	0.0220663	0.962512	0.921771	1.00505	0.0833531	0.547347	0.109789	3	FALSE	9248	75769	0.108778	NA	NA	NA	NA	NA	NA	NA	NA	NA	116	4481	0.0252338	-0.012889	0.0352843	0.987194	0.92123	1.05788	0.714894	0	0.842767	FALSE
498	Acute bronchospasm	respiratory	-0.0146298	0.0403545	0.985477	0.910535	1.06659	0.716955	0.0691571	0.367278	5	FALSE	738	655835	0.00112402	-0.161081	0.0957634	0.851223	0.705553	1.02697	0.0925546	0	0.593877	2	FALSE	6622	82733	0.0741089	NA	NA	NA	NA	NA	NA	NA	NA	NA	11	4793	0.00228976	-0.0396521	0.153782	0.961124	0.711016	1.29921	0.796526	0	0.542819	FALSE
499	Cystic fibrosis	respiratory	0.0728388	0.0569933	1.07556	0.96188	1.20267	0.201241	0	0.368607	3	FALSE	340	659705	0.000515116	NA	NA	NA	NA	NA	NA	NA	NA	NA	NA	15	72625	0.000206498	NA	NA	NA	NA	NA	NA	NA	NA	NA	0	0	0	NA	NA	NA	NA	NA	NA	NA	NA	NA
500	Lung disease due to external agents	respiratory	-0.0211108	0.0214458	0.979111	0.938808	1.02114	0.32493	0	0.549754	6	FALSE	2546	665233	0.00381264	0.0963872	0.0824122	1.10119	0.936938	1.29423	0.242172	0	0.870177	2	FALSE	6491	84167	0.0715988	NA	NA	NA	NA	NA	NA	NA	NA	NA	10	4819	0.00207082	0.1242	0.115994	1.13224	0.901997	1.42126	0.284284	0	0.516306	FALSE
500.1	Extrinsic allergic alveolitis	respiratory	0.0334173	0.050826	1.03398	0.935944	1.14229	0.510869	0.171892	0.305191	4	FALSE	476	667707	0.00071238	NA	NA	NA	NA	NA	NA	NA	NA	NA	NA	6359	63206	0.0914109	NA	NA	NA	NA	NA	NA	NA	NA	NA	0	0	0	NA	NA	NA	NA	NA	NA	NA	NA	NA
500.2	Pneumoconiosis	respiratory	-0.0589207	0.028802	0.942782	0.891035	0.997533	0.0407846	0.278089	0.245141	4	FALSE	1465	666710	0.00219254	NA	NA	NA	NA	NA	NA	NA	NA	NA	NA	6376	68934	0.0846634	NA	NA	NA	NA	NA	NA	NA	NA	NA	5	4833	0.00103348	NA	NA	NA	NA	NA	NA	NA	NA	NA
501	Pneumonitis due to inhalation of food or vomitus	respiratory	0.0194859	0.015702	1.01968	0.988774	1.05155	0.214612	0	0.906702	5	FALSE	4506	663748	0.00674295	0.0897694	0.0643805	1.09392	0.964241	1.24104	0.16321	0.53184	0.118124	3	FALSE	6597	83908	0.072891	NA	NA	NA	NA	NA	NA	NA	NA	NA	9	6688	0.00134389	NA	NA	NA	NA	NA	NA	NA	NA	NA
502	Postinflammatory pulmonary fibrosis	respiratory	0.00434323	0.0132832	1.00435	0.978542	1.03084	0.743689	0	0.51981	6	FALSE	6677	661532	0.00999238	-0.00147173	0.0500903	0.998529	0.905157	1.10153	0.97656	0	0.491236	4	FALSE	6784	83645	0.0750202	NA	NA	NA	NA	NA	NA	NA	NA	NA	22	6689	0.0032782	0.231377	0.0819862	1.26033	1.07325	1.48004	0.00477035	0	0.933261	FALSE
503	Pulmonary congestion and hypostasis	respiratory	-0.0191346	0.0163524	0.981047	0.950103	1.013	0.241946	0	0.925243	5	FALSE	4590	653470	0.00697505	0.0646079	0.0454145	1.06674	0.975892	1.16605	0.154845	0.415739	0.190783	2	FALSE	6891	82977	0.0766791	NA	NA	NA	NA	NA	NA	NA	NA	NA	9	4804	0.00186994	NA	NA	NA	NA	NA	NA	NA	NA	NA
504	Other alveolar and parietoalveolar pneumonopathy	respiratory	0.0143295	0.0177097	1.01443	0.979825	1.05026	0.418438	0	0.756572	6	FALSE	3752	664418	0.00561534	0.00581154	0.0523953	1.00583	0.907664	1.11461	0.911682	0	0.543946	4	FALSE	6739	84051	0.0742262	NA	NA	NA	NA	NA	NA	NA	NA	NA	14	6688	0.00208893	0.132506	0.0739212	1.14169	0.987699	1.31968	0.0730485	0.227675	0.255167	FALSE
504.1	Idiopathic fibrosing alveolitis	respiratory	0.0166794	0.0268922	1.01682	0.964613	1.07185	0.535106	0	0.664064	5	FALSE	1680	358374	0.00466597	NA	NA	NA	NA	NA	NA	NA	NA	NA	NA	6463	84383	0.0711424	NA	NA	NA	NA	NA	NA	NA	NA	NA	7	4831	0.00144688	-0.0313765	0.124464	0.969111	0.759328	1.23685	0.800969	0	0.75166	FALSE
505	Other pulmonary inflamation or edema	respiratory	-0.0511623	0.0245797	0.950124	0.905437	0.997018	0.0373899	0	0.805197	5	FALSE	1955	665169	0.00293049	0.10424	0.0679145	1.10987	0.971543	1.26788	0.124816	0.775445	0.0348348	2	FALSE	6570	83855	0.0726569	NA	NA	NA	NA	NA	NA	NA	NA	NA	5	4825	0.0010352	0.0161859	0.143742	1.01632	0.76679	1.34705	0.910344	0.450383	0.177379	FALSE
506	Empyema and pneumothorax	respiratory	0.0360353	0.0122626	1.03669	1.01207	1.06191	0.00329677	0	0.899356	6	FALSE	7522	661565	0.0112422	0.0526288	0.0436469	1.05404	0.967618	1.14818	0.2279	0	0.534585	4	FALSE	6921	83736	0.0763427	NA	NA	NA	NA	NA	NA	NA	NA	NA	19	6688	0.00283286	0.177473	0.111037	1.1942	0.960639	1.48454	0.109973	0	0.875481	FALSE
507	Pleurisy; pleural effusion	respiratory	0.0167961	0.00620071	1.01694	1.00465	1.02937	0.00675397	0	0.835157	6	FALSE	31571	644672	0.0466859	0.035608	0.0230548	1.03625	0.990467	1.08415	0.122469	0	0.600436	4	FALSE	8765	80421	0.0982778	-0.0163805	0.136807	0.983753	0.752377	1.28628	0.904693	0	0.426605	FALSE	97	6600	0.0144841	0.0428857	0.0510887	1.04382	0.944361	1.15375	0.401225	0.844792	0.0111393	FALSE
508	Pulmonary collapse; interstitial and compensatory emphysema	respiratory	-0.00179277	0.00741049	0.998209	0.983815	1.01281	0.808839	0.119404	0.338825	6	FALSE	23161	642133	0.0348132	-0.0287332	0.0250393	0.971676	0.925141	1.02055	0.251165	0	0.775226	4	FALSE	8519	79903	0.0963448	NA	NA	NA	NA	NA	NA	NA	NA	NA	39	6627	0.00585059	0.00573583	0.0745765	1.00575	0.868983	1.16405	0.938693	0	0.968961	FALSE
509	Respiratory failure, insufficiency, arrest	respiratory	-0.0291863	0.00691435	0.971236	0.958162	0.984487	2.43e-05	0	0.796965	6	TRUE	26353	641197	0.0394772	-0.0163766	0.0194012	0.983757	0.947051	1.02189	0.398612	0.203666	0.287717	4	FALSE	9809	79414	0.109938	NA	NA	NA	NA	NA	NA	NA	NA	NA	89	6583	0.0133393	-0.0142958	0.0392553	0.985806	0.912803	1.06465	0.715727	0	0.717219	FALSE
509.1	Respiratory failure	respiratory	-0.0348733	0.00834397	0.965728	0.950063	0.981651	2.92e-05	0	0.763328	6	FALSE	17789	648686	0.0266912	-0.0165137	0.0224717	0.983622	0.94124	1.02791	0.462422	0	0.437316	4	FALSE	8875	80817	0.0989497	NA	NA	NA	NA	NA	NA	NA	NA	NA	59	6627	0.00882441	-0.00542756	0.0442716	0.994587	0.911924	1.08474	0.902426	0	0.739077	FALSE
509.2	Respiratory insufficiency	respiratory	-0.0203399	0.014736	0.979866	0.95197	1.00858	0.167499	0.228827	0.27357	4	FALSE	4933	625592	0.00782364	-0.000227664	0.0516916	0.999772	0.903444	1.10637	0.996486	0.127165	0.318004	3	FALSE	6740	77932	0.0796013	NA	NA	NA	NA	NA	NA	NA	NA	NA	9	6688	0.00134389	NA	NA	NA	NA	NA	NA	NA	NA	NA
509.3	Pulmonary insufficiency or respiratory failure following trauma and surgery	respiratory	-0.0689153	0.0194963	0.933406	0.898411	0.969763	0.000408099	0	0.56379	3	FALSE	2969	624823	0.00472927	-0.105496	0.055174	0.899878	0.807643	1.00265	0.0558675	0.613643	0.107657	2	FALSE	6666	83858	0.0736379	NA	NA	NA	NA	NA	NA	NA	NA	NA	3	4829	0.000620861	NA	NA	NA	NA	NA	NA	NA	NA	NA
509.5	Respiratory arrest	respiratory	-0.0409125	0.0578769	0.959913	0.856973	1.07522	0.479637	0.0791086	0.353572	4	FALSE	313	622401	0.000502638	NA	NA	NA	NA	NA	NA	NA	NA	NA	NA	6310	84622	0.0693925	NA	NA	NA	NA	NA	NA	NA	NA	NA	1	1870	0.000534474	NA	NA	NA	NA	NA	NA	NA	NA	NA
509.8	Dependence on respirator [Ventilator] or supplemental oxygen	respiratory	-0.0284547	0.0129947	0.971946	0.947504	0.997019	0.0285448	0.127354	0.332731	5	FALSE	7052	659937	0.0105729	-0.0476943	0.0420294	0.953425	0.878034	1.03529	0.256466	0.411248	0.182956	3	FALSE	7016	83295	0.0776871	NA	NA	NA	NA	NA	NA	NA	NA	NA	18	6678	0.00268817	0.0324626	0.0775167	1.033	0.887393	1.20249	0.675375	0	0.376645	FALSE
510	Other diseases of lung	respiratory	0.0125747	0.00784055	1.01265	0.997211	1.02834	0.108756	0.59966	0.0286638	6	FALSE	20747	671600	0.0299662	0.00273477	0.0231796	1.00274	0.958202	1.04934	0.906082	0.575742	0.0696638	4	FALSE	9065	80086	0.101681	NA	NA	NA	NA	NA	NA	NA	NA	NA	78	6629	0.0116296	0.185593	0.0482424	1.20393	1.09531	1.32332	0.000119522	0.477059	0.166712	FALSE
510.2	Lung transplant	respiratory	0.0391709	0.0468017	1.03995	0.948799	1.13985	0.402618	0.428183	0.154616	4	FALSE	512	657187	0.000778472	NA	NA	NA	NA	NA	NA	NA	NA	NA	NA	6664	85336	0.0724348	NA	NA	NA	NA	NA	NA	NA	NA	NA	2	4842	0.000412882	NA	NA	NA	NA	NA	NA	NA	NA	NA
512	Other symptoms of respiratory system	respiratory	-0.0156002	0.00374366	0.984521	0.977323	0.991771	3.09e-05	0.458132	0.100333	6	FALSE	144444	506806	0.221795	-0.00327442	0.00932351	0.996731	0.978682	1.01511	0.725438	0.638518	0.0402171	4	FALSE	32065	46236	0.409509	0.0776152	0.0431441	1.08071	0.993078	1.17607	0.0720221	0	0.865653	FALSE	1166	4819	0.19482	0.00204982	0.0142464	1.00205	0.974459	1.03043	0.885593	0	0.568809	FALSE
512.1	Wheezing	respiratory	-0.0666418	0.0156188	0.93553	0.907325	0.964612	1.98e-05	0.275439	0.228128	6	TRUE	4949	636263	0.0077182	-0.0611269	0.0362149	0.940704	0.876247	1.0099	0.0914317	0.468379	0.152432	3	FALSE	7240	79351	0.0836115	NA	NA	NA	NA	NA	NA	NA	NA	NA	29	6618	0.00436287	0.124223	0.0643298	1.13227	0.998141	1.28442	0.0534781	0.547068	0.137311	FALSE
512.2	Painful respiration	respiratory	-0.0236282	0.0138796	0.976649	0.950439	1.00358	0.0886848	0	0.866753	6	FALSE	7017	630923	0.0109995	-0.0327118	0.0293065	0.967817	0.913793	1.02504	0.264338	0.478592	0.146918	3	FALSE	7805	76641	0.0924259	NA	NA	NA	NA	NA	NA	NA	NA	NA	40	4669	0.00849437	-0.0918704	0.0521915	0.912223	0.823523	1.01048	0.0783648	0	0.610419	FALSE
512.3	Abnormal chest sounds	respiratory	-0.0263752	0.0573882	0.97397	0.870355	1.08992	0.645809	0	0.692477	3	FALSE	404	324933	0.00124179	NA	NA	NA	NA	NA	NA	NA	NA	NA	NA	6306	78779	0.0741141	NA	NA	NA	NA	NA	NA	NA	NA	NA	1	4835	0.000206782	NA	NA	NA	NA	NA	NA	NA	NA	NA
512.7	Shortness of breath	respiratory	-0.01297	0.00463263	0.987114	0.978192	0.996117	0.00511476	0.326298	0.19112	6	FALSE	71678	566175	0.112374	0.0149798	0.0116453	1.01509	0.992186	1.03853	0.198326	0	0.467053	4	FALSE	18202	63671	0.22232	0.0944631	0.0675807	1.09907	0.96272	1.25473	0.162178	0	0.74881	FALSE	382	6020	0.0596689	0.0381086	0.0187291	1.03884	1.0014	1.07769	0.0418789	0	0.81211	FALSE
512.8	Cough	respiratory	-0.0202907	0.00507444	0.979914	0.970216	0.989708	6.37e-05	0.338871	0.182032	6	FALSE	61470	569488	0.0974233	-0.0318323	0.0119267	0.968669	0.946288	0.991579	0.00760783	0.49764	0.112989	4	FALSE	17419	61401	0.220997	0.0621066	0.0545898	1.06408	0.956105	1.18424	0.255247	0	0.390077	FALSE	605	5500	0.0990991	0.00180551	0.0188022	1.00181	0.965561	1.03941	0.923499	0.246724	0.249244	FALSE
512.9	Other dyspnea	respiratory	-0.0129667	0.00554711	0.987117	0.976443	0.997908	0.0194099	0.260639	0.238903	6	FALSE	52858	573786	0.0843509	0.0013059	0.0129951	1.00131	0.976126	1.02714	0.919954	0.59958	0.0823006	3	FALSE	15271	64474	0.191498	NA	NA	NA	NA	NA	NA	NA	NA	NA	347	3977	0.0802498	0.0201948	0.0202215	1.0204	0.980749	1.06165	0.31795	0	0.631886	FALSE
513	Respiratory abnormalities	respiratory	-0.0131305	0.0125638	0.986955	0.962949	1.01156	0.295974	0.267041	0.234245	6	FALSE	7722	691124	0.0110496	-0.00624067	0.0273415	0.993779	0.941926	1.04849	0.819453	0.343022	0.206447	4	FALSE	8386	80845	0.0939808	NA	NA	NA	NA	NA	NA	NA	NA	NA	45	6635	0.00673653	0.0260116	0.054076	1.02635	0.923139	1.14111	0.630503	0	0.349265	FALSE
513.3	Hypoventilation	respiratory	0.0326847	0.0210437	1.03322	0.991476	1.07673	0.120379	0	0.579771	6	FALSE	2749	700810	0.00390728	-0.0580333	0.0493605	0.943619	0.856605	1.03947	0.239713	0.459404	0.157267	3	FALSE	7166	83771	0.0788018	NA	NA	NA	NA	NA	NA	NA	NA	NA	13	6718	0.00193136	0.0502898	0.0903222	1.05158	0.880964	1.25523	0.577676	0.669231	0.0820786	FALSE
513.31	Apnea	respiratory	0.026444	0.0358955	1.0268	0.95704	1.10164	0.461308	0	0.75488	4	FALSE	971	704502	0.00137638	0.0180461	0.0826473	1.01821	0.86594	1.19726	0.827156	0.792471	0.0281541	2	FALSE	6844	84632	0.0748174	NA	NA	NA	NA	NA	NA	NA	NA	NA	6	4811	0.00124559	-0.251713	0.154904	0.777468	0.573889	1.05326	0.104171	0.759501	0.0414377	FALSE
513.32	Orthopnea	respiratory	0.00653897	0.0604345	1.00656	0.894124	1.13314	0.913838	0	0.948207	3	FALSE	335	663324	0.000504777	NA	NA	NA	NA	NA	NA	NA	NA	NA	NA	6736	84990	0.0734361	NA	NA	NA	NA	NA	NA	NA	NA	NA	2	4829	0.000413993	NA	NA	NA	NA	NA	NA	NA	NA	NA
513.4	Hyperventilation	respiratory	-0.0509379	0.0286268	0.950338	0.898485	1.00518	0.0751777	0	0.662581	4	FALSE	1312	661483	0.0019795	0.0333989	0.0776516	1.03396	0.887989	1.20393	0.667114	0	0.792676	2	FALSE	6858	84702	0.0749017	NA	NA	NA	NA	NA	NA	NA	NA	NA	3	6763	0.000443393	NA	NA	NA	NA	NA	NA	NA	NA	NA
513.8	Disorders of diaphragm	respiratory	-0.0395811	0.0278595	0.961192	0.910115	1.01514	0.155392	0	0.656581	6	FALSE	1512	705105	0.00213977	-0.0550199	0.0602969	0.946466	0.84097	1.0652	0.361515	0	0.520132	3	FALSE	7012	84570	0.0765653	NA	NA	NA	NA	NA	NA	NA	NA	NA	9	6752	0.00133116	-0.0120537	0.124088	0.988019	0.774714	1.26005	0.922617	0.117705	0.28705	FALSE
514	Abnormal findings examination of lungs	respiratory	0.0175135	0.00644224	1.01767	1.0049	1.0306	0.00655711	0.0116861	0.408708	6	FALSE	32043	654430	0.0466777	0.00928952	0.0185016	1.00933	0.973388	1.04661	0.615601	0	0.420799	4	FALSE	10538	77269	0.120013	0.289439	0.102493	1.33568	1.0926	1.63284	0.00474304	0	0.904676	FALSE	165	6474	0.0248531	0.0943753	0.0332061	1.09897	1.02973	1.17288	0.00448169	0	0.348478	FALSE
514.1	Abnormal results of function study of pulmonary system	respiratory	0.0360829	0.0399913	1.03674	0.958583	1.12127	0.366914	0	0.841837	6	FALSE	728	689222	0.00105515	0.0326073	0.102964	1.03314	0.844341	1.26417	0.751483	0	0.641809	2	FALSE	6741	84395	0.0739664	NA	NA	NA	NA	NA	NA	NA	NA	NA	2	6728	0.000297177	-0.148064	0.145864	0.862376	0.647944	1.14777	0.310067	0.287346	0.236188	FALSE
514.2	Solitary pulmonary nodule	respiratory	-0.0028952	0.00946073	0.997109	0.97879	1.01577	0.759587	0.055203	0.375299	5	FALSE	14858	343932	0.0414114	0.0629688	0.0241168	1.06499	1.01582	1.11654	0.00902803	0	0.547569	3	FALSE	8828	81060	0.0982111	NA	NA	NA	NA	NA	NA	NA	NA	NA	94	4659	0.019777	0.115564	0.0362441	1.12251	1.04553	1.20515	0.00143018	0.101066	0.291555	FALSE
516	Abnormal sputum	respiratory	-0.00390984	0.0132636	0.996098	0.970537	1.02233	0.768163	0.0321386	0.395956	6	FALSE	6385	700753	0.00902935	0.0488378	0.0397299	1.05005	0.971386	1.13508	0.21898	0.73313	0.0104895	4	FALSE	7415	83547	0.0815176	NA	NA	NA	NA	NA	NA	NA	NA	NA	37	6688	0.00550186	-0.0250988	0.0828792	0.975214	0.828997	1.14722	0.762015	0	0.613787	FALSE
516.1	Hemoptysis	respiratory	-0.0072574	0.0136893	0.992769	0.966486	1.01977	0.596007	0	0.56973	6	FALSE	5990	701888	0.00846191	0.0664502	0.0411634	1.06871	0.985872	1.1585	0.106462	0.76061	0.00576652	4	FALSE	7359	83849	0.0806837	NA	NA	NA	NA	NA	NA	NA	NA	NA	37	6703	0.00548961	-0.00257965	0.0863429	0.997424	0.84214	1.18134	0.976165	0	0.54602	FALSE
519	Other diseases of respiratory system, not elsewhere classified	respiratory	0.00628451	0.00628008	1.0063	0.993994	1.01877	0.316969	0.230708	0.260603	6	FALSE	29119	662018	0.042132	0.0232878	0.0239619	1.02356	0.976601	1.07278	0.331118	0	0.85307	4	FALSE	8710	79606	0.0986231	0.141012	0.126048	1.15144	0.89939	1.47412	0.263264	0	0.363441	FALSE	110	6528	0.0165713	0.0590283	0.0502882	1.06081	0.961236	1.17069	0.240475	0	0.57301	FALSE
519.1	Tracheostomy complications	respiratory	-0.143297	0.0523253	0.866497	0.782037	0.960077	0.00617051	0.538283	0.0897618	4	FALSE	401	638510	0.00062763	-0.248065	0.137121	0.780309	0.596415	1.0209	0.0704364	0	0.537111	2	FALSE	6462	85009	0.0706453	NA	NA	NA	NA	NA	NA	NA	NA	NA	0	0	0	NA	NA	NA	NA	NA	NA	NA	NA	NA
519.2	Respiratory complications	respiratory	0.0194749	0.04877	1.01967	0.926712	1.12194	0.689656	0	0.950766	3	FALSE	496	637276	0.000777707	NA	NA	NA	NA	NA	NA	NA	NA	NA	NA	6458	84786	0.0707773	NA	NA	NA	NA	NA	NA	NA	NA	NA	0	0	0	NA	NA	NA	NA	NA	NA	NA	NA	NA
519.8	Other diseases of respiratory system, NEC	respiratory	0.00473379	0.00762923	1.00475	0.989833	1.01988	0.534942	0	0.90539	6	FALSE	18819	679040	0.0269668	-0.0280173	0.046137	0.972372	0.888301	1.0644	0.543676	0	0.773774	4	FALSE	7071	83625	0.0779637	NA	NA	NA	NA	NA	NA	NA	NA	NA	53	6666	0.00788808	0.100486	0.104973	1.10571	0.900093	1.35829	0.338439	0	0.809938	FALSE
519.9	Symptoms involving respiratory system and other chest symptoms	respiratory	0.0061382	0.0134682	1.00616	0.979945	1.03307	0.648567	0.447853	0.106869	6	FALSE	6469	674162	0.00950442	0.0390432	0.0359821	1.03982	0.96901	1.11579	0.27789	0	0.865998	3	FALSE	7356	81953	0.0823657	NA	NA	NA	NA	NA	NA	NA	NA	NA	15	4775	0.00313152	0.0146569	0.0811985	1.01476	0.865464	1.18982	0.856755	0	0.355531	FALSE
520	Disorders of tooth development	digestive	-0.0204574	0.0151653	0.97975	0.951057	1.00931	0.177351	0.602846	0.0392378	5	FALSE	4868	679167	0.00711659	-0.0885776	0.0429835	0.915232	0.841286	0.995678	0.0393283	0	0.451573	3	FALSE	6867	81615	0.077609	NA	NA	NA	NA	NA	NA	NA	NA	NA	38	6574	0.00574713	NA	NA	NA	NA	NA	NA	NA	NA	NA
520.1	Hereditary disturbances in tooth structure	digestive	-0.00962132	0.0418049	0.990425	0.912509	1.07499	0.817977	0	0.459126	4	FALSE	746	675942	0.00110243	NA	NA	NA	NA	NA	NA	NA	NA	NA	NA	6349	83512	0.0706536	NA	NA	NA	NA	NA	NA	NA	NA	NA	14	6671	0.00209424	NA	NA	NA	NA	NA	NA	NA	NA	NA
520.2	Disturbances in tooth eruption	digestive	-0.0146486	0.0174549	0.985458	0.952315	1.01975	0.401341	0.607852	0.0371866	5	FALSE	3503	675094	0.00516212	-0.169267	0.065704	0.844284	0.742269	0.96032	0.00998933	0	0.667297	3	FALSE	6462	83039	0.0722003	NA	NA	NA	NA	NA	NA	NA	NA	NA	17	6644	0.00255217	NA	NA	NA	NA	NA	NA	NA	NA	NA
521	Diseases of hard tissues of teeth	digestive	0.00495597	0.00584416	1.00497	0.993523	1.01655	0.396427	0.27543	0.228135	6	FALSE	43746	636899	0.0642714	0.00980627	0.0104646	1.00985	0.989353	1.03078	0.348714	0	0.851323	4	FALSE	23245	62982	0.269579	NA	NA	NA	NA	NA	NA	NA	NA	NA	899	5559	0.139207	-0.00732805	0.016737	0.992699	0.960663	1.0258	0.661507	0.724568	0.0567242	FALSE
521.1	Dental caries	digestive	0.00486153	0.00591467	1.00487	0.993292	1.01659	0.411109	0.0232977	0.401499	6	FALSE	42452	638501	0.062342	0.00727516	0.0105434	1.0073	0.9867	1.02833	0.490181	0	0.808297	4	FALSE	22843	63388	0.264905	NA	NA	NA	NA	NA	NA	NA	NA	NA	856	5598	0.132631	-0.000897312	0.0169368	0.999103	0.966482	1.03283	0.957748	0.714974	0.0610565	FALSE
521.2	Dental abrasion, erosion and attrition	digestive	0.0280479	0.0193401	1.02844	0.99019	1.06818	0.146991	0.121161	0.320502	3	FALSE	3581	641217	0.00555368	NA	NA	NA	NA	NA	NA	NA	NA	NA	NA	7076	76227	0.0849429	NA	NA	NA	NA	NA	NA	NA	NA	NA	141	4569	0.0299363	NA	NA	NA	NA	NA	NA	NA	NA	NA
522	Diseases of pulp and periapical tissues	digestive	0.0167973	0.0102416	1.01694	0.996729	1.03756	0.100983	0.399746	0.154755	5	FALSE	12039	670187	0.0176466	0.0465408	0.0194127	1.04764	1.00853	1.08827	0.0165098	0	0.627236	4	FALSE	9841	77026	0.113288	NA	NA	NA	NA	NA	NA	NA	NA	NA	210	6369	0.0319197	-0.0317576	0.0308777	0.968741	0.911853	1.02918	0.303716	0	0.954666	FALSE
522.1	Pulpitis and necrosis of tooth pulp	digestive	0.0498857	0.0167042	1.05115	1.01729	1.08613	0.00282262	0.191087	0.294688	4	FALSE	4813	669036	0.00714255	NA	NA	NA	NA	NA	NA	NA	NA	NA	NA	8179	74481	0.0989475	NA	NA	NA	NA	NA	NA	NA	NA	NA	128	4611	0.0270099	NA	NA	NA	NA	NA	NA	NA	NA	NA
522.5	Periapical abscess	digestive	-0.00339174	0.0152324	0.996614	0.9673	1.02682	0.823796	0	0.420033	5	FALSE	5104	677830	0.00747364	0.0583238	0.0335	1.06006	0.992692	1.132	0.0816817	0	0.729332	4	FALSE	7335	80342	0.0836593	NA	NA	NA	NA	NA	NA	NA	NA	NA	54	6568	0.00815464	-0.140822	0.0578236	0.868644	0.775572	0.972885	0.0148766	0	0.715858	FALSE
523	Gingival and periodontal diseases	digestive	-0.000166371	0.00662681	0.999834	0.986931	1.0129	0.979971	0.301166	0.220745	5	FALSE	33533	645406	0.0493903	0.00128523	0.0111665	1.00129	0.97961	1.02344	0.908368	0	0.716942	4	FALSE	20180	66037	0.234061	-0.0221562	0.0467374	0.978087	0.892472	1.07192	0.63546	0.271455	0.241366	FALSE	848	5659	0.130321	0.00133738	0.0175452	1.00134	0.96749	1.03637	0.93924	0	0.989205	FALSE
523.1	Gingivitis	digestive	-0.00112709	0.0112104	0.998874	0.977166	1.02106	0.919916	0.584167	0.065368	4	FALSE	10813	631472	0.0168352	0.0343773	0.0185438	1.03498	0.998034	1.07328	0.0637616	0.0425894	0.306781	2	FALSE	10235	76774	0.117632	NA	NA	NA	NA	NA	NA	NA	NA	NA	306	6213	0.0469397	NA	NA	NA	NA	NA	NA	NA	NA	NA
523.3	Periodontitis (acute or chronic)	digestive	-0.00871575	0.00899333	0.991322	0.974002	1.00895	0.332478	0	0.590025	5	FALSE	16761	655491	0.0249326	-0.0021055	0.0141476	0.997897	0.970606	1.02595	0.881692	0	0.902752	3	FALSE	13771	72948	0.1588	NA	NA	NA	NA	NA	NA	NA	NA	NA	412	6130	0.0629777	NA	NA	NA	NA	NA	NA	NA	NA	NA
523.31	Acute periodontitis	digestive	-0.0141824	0.0117172	0.985918	0.963534	1.00882	0.226128	0	0.443893	5	FALSE	9866	662708	0.014669	-0.00358543	0.0173461	0.996421	0.963114	1.03088	0.836244	0	0.765003	2	FALSE	10912	76441	0.124918	NA	NA	NA	NA	NA	NA	NA	NA	NA	250	6335	0.0379651	NA	NA	NA	NA	NA	NA	NA	NA	NA
523.32	Chronic periodontitis	digestive	-0.00493722	0.0113799	0.995075	0.973126	1.01752	0.664395	0	0.922948	5	FALSE	10097	664530	0.0149668	0.00800145	0.0181971	1.00803	0.972715	1.04463	0.660147	0	0.899275	2	FALSE	10459	71752	0.127221	NA	NA	NA	NA	NA	NA	NA	NA	NA	268	6311	0.0407357	NA	NA	NA	NA	NA	NA	NA	NA	NA
524	Dentofacial anomalies, including malocclusion	digestive	0.0198689	0.020578	1.02007	0.979745	1.06205	0.334274	0	0.905893	4	FALSE	3005	351601	0.00847419	-0.0270384	0.0337537	0.973324	0.911016	1.03989	0.423103	0.400855	0.196387	2	FALSE	7300	81332	0.082363	NA	NA	NA	NA	NA	NA	NA	NA	NA	57	4659	0.0120865	NA	NA	NA	NA	NA	NA	NA	NA	NA
524.3	Anomalies of tooth position/malocclusion	digestive	0.0127976	0.0269754	1.01288	0.960719	1.06787	0.635202	0	0.503432	4	FALSE	1694	354963	0.00474966	-0.0188965	0.0444679	0.981281	0.899378	1.07064	0.670876	0.550781	0.135697	2	FALSE	6804	77028	0.0811623	NA	NA	NA	NA	NA	NA	NA	NA	NA	26	4731	0.00546563	NA	NA	NA	NA	NA	NA	NA	NA	NA
525	Other diseases of the teeth and supporting structures	digestive	-0.00162589	0.0061232	0.998375	0.986465	1.01043	0.790602	0.0542551	0.381886	6	FALSE	39910	637946	0.0588768	0.0174481	0.010826	1.0176	0.996237	1.03942	0.10703	0	0.426556	4	FALSE	22327	63106	0.261339	NA	NA	NA	NA	NA	NA	NA	NA	NA	787	5664	0.121997	0.000834407	0.0178359	1.00083	0.966452	1.03644	0.962687	0	0.357083	FALSE
525.1	Loss of teeth or edentulism	digestive	-0.0118078	0.00819964	0.988262	0.972506	1.00427	0.149857	0	0.660702	4	FALSE	21686	339001	0.0601242	NA	NA	NA	NA	NA	NA	NA	NA	NA	NA	15262	72418	0.174065	NA	NA	NA	NA	NA	NA	NA	NA	NA	434	4264	0.0923797	NA	NA	NA	NA	NA	NA	NA	NA	NA
525.2	Atrophy of edentulous alveolar ridge	digestive	-0.0209613	0.0259473	0.979257	0.930701	1.03035	0.419183	0.227504	0.27432	4	FALSE	1958	682678	0.00285991	NA	NA	NA	NA	NA	NA	NA	NA	NA	NA	6703	83133	0.0746137	NA	NA	NA	NA	NA	NA	NA	NA	NA	37	4765	0.00770512	NA	NA	NA	NA	NA	NA	NA	NA	NA
526	Diseases of the jaws	digestive	-0.0034014	0.0136509	0.996604	0.970293	1.02363	0.803229	0	0.59003	6	FALSE	6737	672969	0.00991164	-0.00209662	0.0296696	0.997906	0.941531	1.05766	0.943664	0.324731	0.227435	3	FALSE	7653	79958	0.087352	NA	NA	NA	NA	NA	NA	NA	NA	NA	115	6454	0.0175065	-0.0237188	0.0445182	0.97656	0.894963	1.0656	0.594179	0	0.704313	FALSE
526.1	Cysts of the jaws	digestive	0.0126873	0.0542023	1.01277	0.910695	1.12628	0.814928	0	0.701702	3	FALSE	392	649343	0.000603323	NA	NA	NA	NA	NA	NA	NA	NA	NA	NA	6224	84185	0.0688427	NA	NA	NA	NA	NA	NA	NA	NA	NA	5	6715	0.000744048	NA	NA	NA	NA	NA	NA	NA	NA	NA
526.3	Anomalies of jaw size/symmetry	digestive	-0.0295547	0.0670131	0.970878	0.851379	1.10715	0.659192	0	0.659056	3	FALSE	249	322122	0.000772402	NA	NA	NA	NA	NA	NA	NA	NA	NA	NA	6231	84178	0.0689201	NA	NA	NA	NA	NA	NA	NA	NA	NA	4	4833	0.000826959	NA	NA	NA	NA	NA	NA	NA	NA	NA
526.4	Temporomandibular joint disorders	digestive	-0.000624504	0.0186459	0.999376	0.963512	1.03657	0.973282	0.296031	0.224183	5	FALSE	3601	359917	0.00990597	-0.00694883	0.0433331	0.993075	0.912214	1.0811	0.872599	0.319452	0.22544	2	FALSE	6887	82278	0.0772388	NA	NA	NA	NA	NA	NA	NA	NA	NA	77	4661	0.0162516	-0.0406781	0.0552933	0.960138	0.861525	1.07004	0.461926	0	0.899394	FALSE
526.41	Temporomandibular joint disorder, unspecified	digestive	-0.010802	0.0224037	0.989256	0.946757	1.03366	0.6297	0.44485	0.125431	5	FALSE	2503	361608	0.00687428	-0.0200183	0.0484316	0.980181	0.891417	1.07778	0.679364	0.265753	0.243202	2	FALSE	6732	82810	0.0751826	NA	NA	NA	NA	NA	NA	NA	NA	NA	59	4708	0.0123768	-0.0448298	0.0634408	0.95616	0.844364	1.08276	0.479791	0	0.884859	FALSE
526.42	Arthralgia/ankylosis of temporomandibular joint	digestive	0.0240739	0.0407042	1.02437	0.945818	1.10944	0.554228	0	0.814487	4	FALSE	730	357374	0.00203851	NA	NA	NA	NA	NA	NA	NA	NA	NA	NA	6275	78224	0.0742612	NA	NA	NA	NA	NA	NA	NA	NA	NA	19	4782	0.00395751	NA	NA	NA	NA	NA	NA	NA	NA	NA
526.5	Inflammatory conditions of jaw	digestive	-0.00214698	0.0486789	0.997855	0.907052	1.09775	0.964821	0	0.71745	4	FALSE	515	365606	0.00140664	NA	NA	NA	NA	NA	NA	NA	NA	NA	NA	6281	83887	0.0696589	NA	NA	NA	NA	NA	NA	NA	NA	NA	3	4828	0.000620989	NA	NA	NA	NA	NA	NA	NA	NA	NA
526.8	Exostosis of jaw	digestive	-0.0797728	0.0725267	0.923326	0.800977	1.06436	0.271372	0.184081	0.293578	3	FALSE	253	358406	0.000705405	NA	NA	NA	NA	NA	NA	NA	NA	NA	NA	6246	78439	0.0737557	NA	NA	NA	NA	NA	NA	NA	NA	NA	2	4839	0.000413138	NA	NA	NA	NA	NA	NA	NA	NA	NA
526.9	Jaw disease NOS	digestive	0.0305701	0.0451635	1.03104	0.943698	1.12647	0.498484	0.30826	0.227309	4	FALSE	581	365498	0.00158709	NA	NA	NA	NA	NA	NA	NA	NA	NA	NA	6242	83922	0.0692294	NA	NA	NA	NA	NA	NA	NA	NA	NA	6	4828	0.00124121	NA	NA	NA	NA	NA	NA	NA	NA	NA
527	Diseases of the salivary glands	digestive	-0.0215435	0.0136753	0.978687	0.952804	1.00527	0.115173	0	0.677598	6	FALSE	6523	687111	0.00940409	0.0244517	0.0337271	1.02475	0.959203	1.09478	0.468461	0	0.446597	4	FALSE	7728	82334	0.0858076	NA	NA	NA	NA	NA	NA	NA	NA	NA	112	6562	0.0167815	0.0895211	0.0481887	1.09365	0.995085	1.20198	0.0632088	0.252211	0.247515	FALSE
527.1	Hypertrophy of salivary gland	digestive	0.060105	0.0932887	1.06195	0.884496	1.275	0.519387	0	0.810501	2	FALSE	142	657662	0.00021587	NA	NA	NA	NA	NA	NA	NA	NA	NA	NA	6606	79189	0.0769975	NA	NA	NA	NA	NA	NA	NA	NA	NA	1	4840	0.000206569	NA	NA	NA	NA	NA	NA	NA	NA	NA
527.2	Sialoadenitis	digestive	-0.0557995	0.0258234	0.945729	0.899054	0.994827	0.0307099	0.120947	0.337777	6	FALSE	1723	695356	0.00247174	0.00532156	0.0770909	1.00534	0.864353	1.16931	0.944966	0	0.919968	2	FALSE	6849	84489	0.0749852	NA	NA	NA	NA	NA	NA	NA	NA	NA	10	6739	0.0014817	0.094811	0.110608	1.09945	0.885169	1.36561	0.391345	0	0.344218	FALSE
527.7	Disturbance of salivary secretion	digestive	-0.0211611	0.018465	0.979061	0.944262	1.01514	0.25179	0	0.595488	6	FALSE	3689	689917	0.00531858	0.0117816	0.0421719	1.01185	0.93158	1.09904	0.77996	0	0.955437	3	FALSE	7315	83158	0.0808529	NA	NA	NA	NA	NA	NA	NA	NA	NA	90	4675	0.0188877	0.0965121	0.057268	1.10132	0.984392	1.23214	0.0919361	0	0.419428	FALSE
527.8	Other specified diseases of the salivary glands	digestive	-0.00558272	0.0522123	0.994433	0.897702	1.10159	0.91485	0	0.675572	4	FALSE	431	696859	0.000618107	-0.292871	0.141609	0.746118	0.565288	0.984795	0.0386249	0.815433	0.0199293	2	FALSE	6658	84931	0.0726943	NA	NA	NA	NA	NA	NA	NA	NA	NA	5	6754	0.000739754	NA	NA	NA	NA	NA	NA	NA	NA	NA
528	Diseases of the oral soft tissues, excluding lesions specific for gingiva and tongue	digestive	-0.0259917	0.010478	0.974343	0.954538	0.99456	0.0131166	0	0.762078	6	FALSE	10797	681046	0.0156061	0.00469866	0.0271081	1.00471	0.952722	1.05953	0.862392	0.504381	0.109058	4	FALSE	8357	80272	0.0942919	NA	NA	NA	NA	NA	NA	NA	NA	NA	83	6557	0.0125	0.00730975	0.0480543	1.00734	0.916792	1.10682	0.879097	0.654198	0.0890296	FALSE
528.1	Stomatitis and mucositis	digestive	-0.037086	0.0205804	0.963593	0.925498	1.00326	0.0715449	0	0.766914	6	FALSE	2615	693196	0.0037582	-0.0114859	0.0696924	0.98858	0.862362	1.13327	0.869095	0.724808	0.026415	3	FALSE	6854	84191	0.0752815	NA	NA	NA	NA	NA	NA	NA	NA	NA	18	6704	0.00267777	0.0852327	0.117367	1.08897	0.865193	1.37063	0.467712	0	0.86123	FALSE
528.11	Stomatitis and mucositis (ulcerative)	digestive	-0.00936466	0.0317013	0.990679	0.930998	1.05419	0.767686	0	0.482252	5	FALSE	1053	696476	0.00150961	-0.195806	0.172767	0.822172	0.586007	1.15351	0.257068	0	0.480882	2	FALSE	6654	84915	0.0726665	NA	NA	NA	NA	NA	NA	NA	NA	NA	5	6749	0.000740302	NA	NA	NA	NA	NA	NA	NA	NA	NA
528.12	Oral aphthae	digestive	-0.06454	0.0396925	0.937499	0.86733	1.01334	0.10395	0	0.519261	6	FALSE	732	695760	0.00105098	NA	NA	NA	NA	NA	NA	NA	NA	NA	NA	6678	84671	0.0731042	NA	NA	NA	NA	NA	NA	NA	NA	NA	4	4812	0.000830565	0.0353625	0.182996	1.036	0.723755	1.48294	0.846769	0	0.719019	FALSE
528.3	Cellulitis and abscess of oral soft tissues	digestive	-0.0292704	0.0377645	0.971154	0.901868	1.04576	0.438295	0.0105039	0.40029	5	FALSE	814	695014	0.00116983	NA	NA	NA	NA	NA	NA	NA	NA	NA	NA	6906	83784	0.0761495	NA	NA	NA	NA	NA	NA	NA	NA	NA	12	4812	0.00248756	NA	NA	NA	NA	NA	NA	NA	NA	NA
528.4	Cysts of oral soft tissues	digestive	-0.00307327	0.0603571	0.996931	0.885705	1.12213	0.959391	0	0.888366	4	FALSE	329	689212	0.000477129	NA	NA	NA	NA	NA	NA	NA	NA	NA	NA	6644	79069	0.0775145	NA	NA	NA	NA	NA	NA	NA	NA	NA	6	4833	0.00123993	NA	NA	NA	NA	NA	NA	NA	NA	NA
528.41	Cyst of the salivary gland	digestive	-0.0260828	0.0741695	0.974254	0.84244	1.12669	0.72509	0	0.926876	3	FALSE	221	649802	0.000339988	NA	NA	NA	NA	NA	NA	NA	NA	NA	NA	6623	79162	0.0772046	NA	NA	NA	NA	NA	NA	NA	NA	NA	6	4834	0.00123967	NA	NA	NA	NA	NA	NA	NA	NA	NA
528.5	Diseases of lips	digestive	-0.0594375	0.0249713	0.942294	0.897286	0.98956	0.0173015	0.172181	0.302349	6	FALSE	1764	695603	0.00252951	0.155441	0.122579	1.16817	0.918687	1.48541	0.204767	0	0.910035	2	FALSE	6692	84768	0.0731686	NA	NA	NA	NA	NA	NA	NA	NA	NA	7	6730	0.00103904	-0.0427387	0.148256	0.958162	0.716544	1.28125	0.773136	0.855965	0.00841593	FALSE
528.6	Leukoplakia of oral mucosa	digestive	0.0153263	0.0416186	1.01544	0.935902	1.10175	0.712682	0	0.789113	5	FALSE	728	695720	0.0010453	NA	NA	NA	NA	NA	NA	NA	NA	NA	NA	6683	84748	0.0730934	NA	NA	NA	NA	NA	NA	NA	NA	NA	4	4831	0.000827301	NA	NA	NA	NA	NA	NA	NA	NA	NA
528.7	Sialolithiasis	digestive	0.000951709	0.0431082	1.00095	0.919855	1.0892	0.982386	0	0.5912	4	FALSE	602	696982	0.000862979	NA	NA	NA	NA	NA	NA	NA	NA	NA	NA	6706	84914	0.0731936	NA	NA	NA	NA	NA	NA	NA	NA	NA	5	6755	0.000739645	NA	NA	NA	NA	NA	NA	NA	NA	NA
529	Diseases and other conditions of the tongue	digestive	-0.0386678	0.0186022	0.96207	0.927625	0.997794	0.0376484	0	0.578304	6	FALSE	3161	694455	0.00453115	0.0442403	0.0833751	1.04523	0.887655	1.23079	0.595683	0	0.368423	2	FALSE	6806	84391	0.0746296	NA	NA	NA	NA	NA	NA	NA	NA	NA	15	6733	0.00222288	-0.198476	0.109116	0.819979	0.6621	1.01551	0.0689187	0.136245	0.281936	FALSE
529.1	Glossitis	digestive	-0.0486097	0.0381586	0.952553	0.883911	1.02653	0.202704	0	0.513073	5	FALSE	745	696578	0.00106837	NA	NA	NA	NA	NA	NA	NA	NA	NA	NA	6648	84944	0.0725828	NA	NA	NA	NA	NA	NA	NA	NA	NA	4	6754	0.000591891	NA	NA	NA	NA	NA	NA	NA	NA	NA
529.6	Glossodynia	digestive	-0.0834476	0.0683244	0.919939	0.804639	1.05176	0.221956	0	0.629244	4	FALSE	273	697152	0.00039144	NA	NA	NA	NA	NA	NA	NA	NA	NA	NA	6613	85025	0.0721644	NA	NA	NA	NA	NA	NA	NA	NA	NA	1	1916	0.000521648	NA	NA	NA	NA	NA	NA	NA	NA	NA
530	Diseases of esophagus	digestive	-0.0363743	0.00311282	0.964279	0.958414	0.97018	1.51e-31	0	0.812683	6	TRUE	175274	497338	0.260587	0.00122413	0.0092166	1.00122	0.983301	1.01948	0.894337	0	0.624416	4	FALSE	29311	55587	0.34525	-0.00292216	0.0410598	0.997082	0.919985	1.08064	0.943264	0	0.876804	FALSE	1237	5136	0.1941	-0.0231476	0.0135435	0.977118	0.951522	1.0034	0.0874258	0	0.980609	FALSE
530.1	Esophagitis, GERD and related diseases	digestive	-0.0371043	0.00316141	0.963576	0.957624	0.969565	8.27e-32	0	0.643649	6	TRUE	168379	500601	0.251695	-0.000576159	0.00929417	0.999424	0.981383	1.0178	0.95057	0	0.473812	4	FALSE	28663	56165	0.337896	-0.0108537	0.041433	0.989205	0.91205	1.07289	0.793354	0	0.786789	FALSE	1206	5157	0.189533	-0.020916	0.013646	0.979301	0.953456	1.00585	0.125336	0	0.774827	FALSE
530.11	GERD	digestive	-0.0370285	0.00349201	0.963649	0.957076	0.970267	2.86e-26	0	0.760879	6	TRUE	139327	506054	0.215883	-0.00463686	0.00942695	0.995374	0.977152	1.01394	0.62281	0	0.437203	4	FALSE	27603	56832	0.326914	-0.0227362	0.0428793	0.97752	0.898725	1.06322	0.595948	0	0.458147	FALSE	1093	5211	0.173382	-0.0217921	0.013784	0.978444	0.952364	1.00524	0.113883	0	0.763858	FALSE
530.12	Ulcer of esophagus	digestive	-0.0474823	0.0118367	0.953627	0.931758	0.97601	6.03e-05	0	0.442616	6	FALSE	7685	614908	0.0123435	0.0524924	0.102467	1.05389	0.862138	1.2883	0.608452	0	0.657721	2	FALSE	5997	82514	0.0677543	NA	NA	NA	NA	NA	NA	NA	NA	NA	12	6562	0.00182537	-0.0322904	0.121821	0.968225	0.762574	1.22934	0.79096	0	0.346351	FALSE
530.13	Barrett's esophagus	digestive	-0.0337239	0.00947551	0.966838	0.949048	0.984962	0.00037218	0	0.423192	6	FALSE	13163	609106	0.0211532	-0.0345887	0.0584754	0.966003	0.861398	1.08331	0.55418	0	0.8494	2	FALSE	6234	82264	0.0704423	NA	NA	NA	NA	NA	NA	NA	NA	NA	33	6534	0.00502513	0.0950827	0.0566001	1.09975	0.984273	1.22877	0.0929762	0	0.408924	FALSE
530.14	Reflux esophagitis	digestive	-0.0292867	0.0068028	0.971138	0.958276	0.984173	1.67e-05	0.366843	0.176656	5	TRUE	24895	595386	0.040135	0.011211	0.0305964	1.01127	0.952413	1.07377	0.714056	0.178547	0.296012	3	FALSE	7283	75462	0.0880174	-0.0702903	0.129024	0.932123	0.723848	1.20033	0.585903	0.202275	0.262873	FALSE	106	6421	0.0162402	NA	NA	NA	NA	NA	NA	NA	NA	NA
530.15	Eosinophilic esophagitis	digestive	0.0289819	0.0425869	1.02941	0.946971	1.11902	0.496165	0	0.748324	5	FALSE	656	341068	0.00191968	NA	NA	NA	NA	NA	NA	NA	NA	NA	NA	5893	82725	0.0664989	NA	NA	NA	NA	NA	NA	NA	NA	NA	5	4840	0.00103199	NA	NA	NA	NA	NA	NA	NA	NA	NA
530.2	Esophageal bleeding (varices/hemorrhage)	digestive	-0.0376095	0.0146356	0.963089	0.935855	0.991115	0.0101777	0	0.47948	6	FALSE	5246	612415	0.00849333	0.0939178	0.0499074	1.09847	0.996109	1.21135	0.0598576	0	0.749499	4	FALSE	6344	81902	0.0718899	NA	NA	NA	NA	NA	NA	NA	NA	NA	25	6543	0.00380633	0.0408645	0.0570225	1.04171	0.931557	1.16489	0.473597	0	0.701725	FALSE
530.3	Stricture and stenosis of esophagus	digestive	-0.0365693	0.0132103	0.964091	0.93945	0.989379	0.00563583	0.404691	0.135574	6	FALSE	6444	611936	0.0104208	-0.00528276	0.0580606	0.994731	0.887737	1.11462	0.927503	0.583697	0.0656054	4	FALSE	6218	81947	0.0705269	NA	NA	NA	NA	NA	NA	NA	NA	NA	14	6564	0.00212831	-0.290772	0.108311	0.747686	0.604679	0.924514	0.00726155	0	0.465714	FALSE
530.5	Disorders of esophageal motility	digestive	-0.0318626	0.0211044	0.96864	0.92939	1.00955	0.131105	0.296637	0.21268	6	FALSE	2526	615316	0.00408842	0.0141499	0.0820613	1.01425	0.863564	1.19123	0.863099	0	0.956499	3	FALSE	6063	82379	0.0685534	NA	NA	NA	NA	NA	NA	NA	NA	NA	10	6561	0.00152184	-0.0478681	0.137142	0.95326	0.728578	1.24723	0.727058	0.25721	0.24593	FALSE
530.6	Diverticulum of esophagus, acquired	digestive	0.0054538	0.0407446	1.00547	0.928296	1.08906	0.893519	0.0404669	0.383657	5	FALSE	683	617281	0.00110524	NA	NA	NA	NA	NA	NA	NA	NA	NA	NA	5890	82735	0.0664598	NA	NA	NA	NA	NA	NA	NA	NA	NA	3	6576	0.000455996	NA	NA	NA	NA	NA	NA	NA	NA	NA
530.7	Gastroesophageal laceration-hemorrhage syndrome	digestive	-0.0547966	0.0420717	0.946678	0.871747	1.02805	0.192761	0	0.616974	4	FALSE	605	586616	0.00103028	NA	NA	NA	NA	NA	NA	NA	NA	NA	NA	5912	82620	0.0667781	NA	NA	NA	NA	NA	NA	NA	NA	NA	2	4837	0.000413309	NA	NA	NA	NA	NA	NA	NA	NA	NA
530.9	Heartburn	digestive	-0.0358219	0.0135621	0.964812	0.939504	0.990802	0.00825843	0	0.538676	6	FALSE	6082	608954	0.00988885	0.100395	0.0465514	1.10561	1.0092	1.21123	0.031034	0.451745	0.140328	4	FALSE	6436	80870	0.0737177	NA	NA	NA	NA	NA	NA	NA	NA	NA	36	6474	0.00552995	0.00519048	0.0587761	1.0052	0.895826	1.12794	0.929631	0.71666	0.0602923	FALSE
531	Peptic ulcer (excl. esophageal)	digestive	-0.0333088	0.00759784	0.96724	0.952943	0.981751	1.17e-05	0	0.80446	6	TRUE	19979	683444	0.0284025	0.00243277	0.0231746	1.00244	0.957922	1.04902	0.916395	0	0.60321	4	FALSE	8977	81342	0.0993922	-0.0813382	0.101899	0.921882	0.754986	1.12567	0.424741	0	0.732899	FALSE	180	6536	0.0268017	-0.0326948	0.0406586	0.967834	0.893701	1.04812	0.421321	0	0.581778	FALSE
531.1	Hemorrhage from gastrointestinal ulcer	digestive	-0.00607473	0.0222174	0.993944	0.951591	1.03818	0.784528	0.556973	0.0603839	5	FALSE	2320	695907	0.0033227	0.113679	0.0723507	1.12039	0.972266	1.29109	0.116132	0.229553	0.254588	2	FALSE	6763	84581	0.0740388	NA	NA	NA	NA	NA	NA	NA	NA	NA	19	6677	0.00283751	NA	NA	NA	NA	NA	NA	NA	NA	NA
531.2	Gastric ulcer	digestive	-0.0329637	0.0113036	0.967574	0.946373	0.989249	0.00354304	0	0.697695	6	FALSE	8495	693745	0.012097	-0.0274408	0.0466831	0.972932	0.887863	1.06615	0.556659	0	0.957856	4	FALSE	7103	84101	0.0778804	-0.0497039	0.150353	0.951511	0.708653	1.2776	0.74096	0	0.978057	FALSE	88	6665	0.0130312	-0.0045119	0.0797199	0.995498	0.851496	1.16385	0.954866	0	0.5837	FALSE
531.3	Duodenal ulcer	digestive	-0.0311889	0.0143711	0.969292	0.942371	0.996983	0.0299879	0.539093	0.0696563	5	FALSE	5234	695245	0.00747203	-0.0931401	0.0633255	0.911066	0.804724	1.03146	0.141341	0.645656	0.0594801	3	FALSE	6838	84489	0.0748738	NA	NA	NA	NA	NA	NA	NA	NA	NA	34	6672	0.00507009	0.0586545	0.113694	1.06041	0.848587	1.3251	0.605927	0	0.440137	FALSE
531.4	Peptic ulcer, site unspecified	digestive	-0.0421815	0.015281	0.958696	0.930408	0.987843	0.00577326	0	0.815598	6	FALSE	5374	690402	0.00772375	0.0122042	0.0311104	1.01228	0.952399	1.07592	0.694848	0.456762	0.158688	3	FALSE	7840	82751	0.0865428	NA	NA	NA	NA	NA	NA	NA	NA	NA	65	6594	0.00976123	-0.0362709	0.0535487	0.964379	0.868294	1.0711	0.498188	0	0.331637	FALSE
531.5	Gastrojejunal ulcer	digestive	0.0810474	0.0606076	1.08442	0.962962	1.2212	0.181142	0	0.55506	5	FALSE	301	690159	0.000435941	NA	NA	NA	NA	NA	NA	NA	NA	NA	NA	6500	85128	0.070939	NA	NA	NA	NA	NA	NA	NA	NA	NA	1	1863	0.000536481	NA	NA	NA	NA	NA	NA	NA	NA	NA
532	Dysphagia	digestive	-0.0195101	0.00663154	0.980679	0.968015	0.993509	0.00326087	0	0.421543	5	FALSE	32183	301118	0.0965584	0.02321	0.0156543	1.02348	0.992556	1.05537	0.138165	0	0.596835	3	FALSE	11478	74083	0.13415	NA	NA	NA	NA	NA	NA	NA	NA	NA	204	4518	0.043202	-0.0205562	0.0251704	0.979654	0.932497	1.02919	0.41411	0	0.898068	FALSE
535	Gastritis and duodenitis	digestive	-0.0316542	0.00465955	0.968842	0.960034	0.97773	1.1e-11	0	0.991814	6	TRUE	55536	618538	0.0823886	0.0139252	0.0178598	1.01402	0.979141	1.05015	0.435571	0	0.675707	4	FALSE	10075	76324	0.11661	0.0426148	0.0749791	1.04354	0.900918	1.20873	0.569793	0	0.576167	FALSE	368	6137	0.0565719	-0.0100744	0.0286164	0.989976	0.93598	1.04709	0.724802	0.633286	0.0986695	FALSE
535.1	Acute gastritis	digestive	-0.0534084	0.0262997	0.947993	0.900365	0.99814	0.0422794	0.450647	0.121749	5	FALSE	1641	641893	0.00254998	0.0831548	0.0656431	1.08671	0.955516	1.23592	0.205237	0	0.717099	2	FALSE	5900	82143	0.0670127	NA	NA	NA	NA	NA	NA	NA	NA	NA	9	6415	0.001401	0.0409176	0.0924681	1.04177	0.869083	1.24876	0.658123	0	0.658124	FALSE
535.2	Atrophic gastritis	digestive	-0.0187123	0.0207199	0.981462	0.942403	1.02214	0.366468	0	0.837853	6	FALSE	2639	639127	0.00411209	-0.0722376	0.0513284	0.93031	0.841273	1.02877	0.15932	0	0.56853	4	FALSE	6046	81756	0.0688595	NA	NA	NA	NA	NA	NA	NA	NA	NA	25	6404	0.00388863	-0.0329614	0.0758615	0.967576	0.833895	1.12269	0.663929	0.776238	0.0345147	FALSE
535.6	Duodenitis	digestive	-0.0407536	0.00955426	0.960066	0.942255	0.978213	1.99e-05	0.152282	0.317414	5	TRUE	11759	641585	0.0179982	-0.069533	0.0608973	0.932829	0.827878	1.05109	0.253533	0	0.467092	2	FALSE	5980	82946	0.0672469	NA	NA	NA	NA	NA	NA	NA	NA	NA	47	6427	0.00725981	NA	NA	NA	NA	NA	NA	NA	NA	NA
535.8	Other specified gastritis	digestive	-0.03078	0.00816602	0.969689	0.954292	0.985334	0.000163719	0.19049	0.293378	5	FALSE	16286	638154	0.0248854	0.040336	0.0429288	1.04116	0.957142	1.13255	0.347422	0	0.761108	3	FALSE	6360	81933	0.0720329	NA	NA	NA	NA	NA	NA	NA	NA	NA	99	6368	0.0153085	-0.0286829	0.090155	0.971725	0.814335	1.15953	0.75037	0.301616	0.231458	FALSE
535.9	Gastritis and duodenitis, NOS	digestive	-0.0318533	0.0133138	0.968649	0.943699	0.994258	0.0167338	0	0.758736	6	FALSE	6912	632465	0.0108105	0.0118357	0.0301272	1.01191	0.953885	1.07346	0.694424	0.765134	0.00515353	4	FALSE	6996	79569	0.0808179	NA	NA	NA	NA	NA	NA	NA	NA	NA	66	6269	0.0104183	0.0115159	0.0404211	1.01158	0.934533	1.09498	0.775722	0.362597	0.210372	FALSE
536	Disorders of function of stomach	digestive	-0.0372441	0.00714527	0.963441	0.950042	0.977028	1.86e-07	0	0.80299	6	TRUE	22267	629878	0.0341442	-0.0353104	0.0236167	0.965306	0.921642	1.01104	0.134877	0	0.559232	4	FALSE	8017	79360	0.0917518	0.0769147	0.101692	1.07995	0.884797	1.31815	0.449438	0	0.403615	FALSE	190	6257	0.0294711	0.00181205	0.0380142	1.00181	0.929885	1.07931	0.961981	0.525152	0.146728	FALSE
536.3	Gastroparesis	digestive	-0.0366176	0.0234398	0.964045	0.920757	1.00937	0.118242	0	0.870229	5	FALSE	2189	643933	0.00338791	-0.0354897	0.0494618	0.965133	0.875961	1.06338	0.473055	0.341889	0.218821	3	FALSE	6069	83175	0.0680046	NA	NA	NA	NA	NA	NA	NA	NA	NA	8	4831	0.00165323	-0.045217	0.0710946	0.95579	0.83147	1.0987	0.524769	0	0.607041	FALSE
536.7	Complications of gastrostomy, colostomy and enterostomy	digestive	-0.016702	0.0361935	0.983437	0.916091	1.05573	0.644466	0	0.823592	4	FALSE	889	366032	0.00242286	-0.0887499	0.0931275	0.915074	0.762406	1.09831	0.340593	0	0.444441	2	FALSE	5705	83652	0.063845	NA	NA	NA	NA	NA	NA	NA	NA	NA	1	4842	0.000206484	NA	NA	NA	NA	NA	NA	NA	NA	NA
536.8	Dyspepsia and other specified disorders of function of stomach	digestive	-0.0386793	0.00762694	0.962059	0.947785	0.976549	3.95e-07	0	0.415523	5	TRUE	19276	633134	0.0295458	-0.0346662	0.027712	0.965928	0.914863	1.01984	0.210954	0.329842	0.214391	4	FALSE	7390	80225	0.0843463	0.0682383	0.104654	1.07062	0.872076	1.31437	0.514376	0	0.34648	FALSE	182	6269	0.0282127	0.00719307	0.0452931	1.00722	0.921659	1.10072	0.873817	0.03323	0.309134	FALSE
537	Other disorders of stomach and duodenum	digestive	-0.0301065	0.010223	0.970342	0.951093	0.989981	0.00322983	0	0.68277	6	FALSE	10723	634210	0.0166265	0.0469907	0.0352419	1.04811	0.97816	1.12307	0.182408	0	0.817715	4	FALSE	6613	81256	0.0752598	0.253901	0.193052	1.28904	0.882961	1.88189	0.188445	0	0.677673	FALSE	52	6377	0.00808835	-0.0129955	0.0601857	0.987089	0.877255	1.11067	0.829048	0	0.974039	FALSE
537.1	Lesions of stomach and duodenum	digestive	-0.044487	0.0480353	0.956488	0.870546	1.05091	0.354378	0.48363	0.12124	4	FALSE	537	637908	0.000841106	NA	NA	NA	NA	NA	NA	NA	NA	NA	NA	5711	83627	0.0639258	NA	NA	NA	NA	NA	NA	NA	NA	NA	2	4840	0.000413052	NA	NA	NA	NA	NA	NA	NA	NA	NA
539	Bariatric surgery	digestive	0.0150904	0.0101204	1.0152	0.995266	1.03554	0.135937	0	0.540359	6	FALSE	12618	691397	0.0179229	0.0148594	0.0427748	1.01497	0.933347	1.10373	0.728302	0	0.710432	3	FALSE	7312	84690	0.0794765	NA	NA	NA	NA	NA	NA	NA	NA	NA	4	4833	0.000826959	-0.152164	0.0627817	0.858847	0.75941	0.971306	0.0153633	0	0.448788	FALSE
540	Appendiceal conditions	digestive	0.013906	0.0162391	1.014	0.982238	1.0468	0.391817	0	0.471295	6	FALSE	4337	706566	0.00610069	0.0546581	0.0531307	1.05618	0.951728	1.17209	0.303598	0	0.481202	4	FALSE	7110	84906	0.0772692	NA	NA	NA	NA	NA	NA	NA	NA	NA	30	6739	0.00443197	0.0516124	0.0639437	1.05297	0.928936	1.19356	0.419578	0	0.591586	FALSE
540.1	Appendicitis	digestive	0.00868732	0.0173605	1.00873	0.97498	1.04364	0.616789	0	0.416758	6	FALSE	3822	706876	0.00537781	0.0448511	0.0549225	1.04587	0.939136	1.16474	0.414142	0	0.482505	4	FALSE	7082	84978	0.0769281	NA	NA	NA	NA	NA	NA	NA	NA	NA	27	6742	0.00398877	0.0614497	0.0649053	1.06338	0.936353	1.20763	0.343762	0	0.56343	FALSE
540.11	Acute appendicitis	digestive	-0.000932457	0.0204474	0.999068	0.959821	1.03992	0.963627	0.517797	0.0813417	5	FALSE	2815	707229	0.00396454	0.0707236	0.0619367	1.07328	0.950592	1.21181	0.253508	0.311775	0.228045	2	FALSE	7006	85063	0.0760951	NA	NA	NA	NA	NA	NA	NA	NA	NA	19	6749	0.00280733	NA	NA	NA	NA	NA	NA	NA	NA	NA
550	Abdominal hernia	digestive	-0.0266449	0.00379009	0.973707	0.966501	0.980967	2.06e-12	0.52994	0.059073	6	TRUE	91337	596347	0.132818	-0.00809195	0.0138904	0.991941	0.9653	1.01932	0.560191	0	0.868298	4	FALSE	13460	74576	0.152892	-0.0666656	0.0817489	0.935508	0.797008	1.09808	0.414791	0	0.321448	FALSE	275	6361	0.0414406	-0.0102889	0.021034	0.989764	0.94979	1.03142	0.624733	0	0.486586	FALSE
550.1	Inguinal hernia	digestive	0.0060483	0.00902127	1.00607	0.988434	1.02401	0.502572	0.018011	0.404791	6	FALSE	16687	630486	0.0257845	-0.025938	0.0212186	0.974396	0.934704	1.01577	0.22155	0	0.646929	3	FALSE	8937	80431	0.100002	NA	NA	NA	NA	NA	NA	NA	NA	NA	76	4728	0.0158201	-0.0206441	0.0319332	0.979568	0.920138	1.04284	0.517971	0	0.609421	FALSE
550.2	Diaphragmatic hernia	digestive	-0.0380585	0.00478688	0.962657	0.953667	0.971731	1.86e-15	0.353066	0.171831	6	TRUE	52324	626017	0.0771352	-0.00921697	0.0262408	0.990825	0.941155	1.04312	0.725404	0	0.620426	4	FALSE	7989	80692	0.0900869	-0.107993	0.117476	0.897634	0.713023	1.13004	0.357951	0	0.542059	FALSE	147	6539	0.0219862	0.0430952	0.043543	1.04404	0.958632	1.13705	0.322313	0.121292	0.286068	FALSE
550.3	Femoral hernia	digestive	0.0564316	0.03354	1.05805	0.990738	1.12994	0.0924681	0.582918	0.0909349	3	FALSE	956	610033	0.00156468	NA	NA	NA	NA	NA	NA	NA	NA	NA	NA	6003	84285	0.0664872	NA	NA	NA	NA	NA	NA	NA	NA	NA	4	6653	0.000600871	NA	NA	NA	NA	NA	NA	NA	NA	NA
550.4	Umbilical hernia	digestive	0.00654506	0.00922165	1.00657	0.988537	1.02492	0.47786	0	0.819612	6	FALSE	13941	637772	0.0213913	0.0169243	0.0281445	1.01707	0.962484	1.07475	0.547617	0	0.765517	4	FALSE	7620	82074	0.0849555	NA	NA	NA	NA	NA	NA	NA	NA	NA	24	6609	0.00361827	-0.0383289	0.0399607	0.962396	0.889896	1.0408	0.337476	0	0.510639	FALSE
550.5	Ventral hernia	digestive	-0.0515067	0.0104074	0.949797	0.930619	0.96937	7.46e-07	0	0.884856	6	TRUE	10557	640114	0.0162248	0.0266448	0.0345921	1.027	0.959681	1.09905	0.441148	0	0.555226	4	FALSE	7027	82844	0.0781898	NA	NA	NA	NA	NA	NA	NA	NA	NA	25	6634	0.00375432	-0.025103	0.0479819	0.97521	0.887678	1.07137	0.600852	0	0.698101	FALSE
550.6	Incisional hernia	digestive	-0.0477015	0.0150338	0.953418	0.925735	0.98193	0.00150903	0	0.652943	6	FALSE	5163	643994	0.00795339	0.0180329	0.0520811	1.0182	0.919391	1.12762	0.729158	0	0.742212	4	FALSE	6419	83726	0.0712075	NA	NA	NA	NA	NA	NA	NA	NA	NA	8	6646	0.00120228	0.0121307	0.0704013	1.0122	0.881744	1.16197	0.863196	0	0.597484	FALSE
555	Inflammatory bowel disease and other gastroenteritis and colitis	digestive	0.00502608	0.00895281	1.00504	0.987557	1.02283	0.574527	0.433216	0.116391	6	FALSE	14087	590984	0.0232816	0.0122911	0.0354058	1.01237	0.944497	1.08511	0.728478	0.488511	0.118355	4	FALSE	6482	81224	0.073906	NA	NA	NA	NA	NA	NA	NA	NA	NA	58	6401	0.00897972	0.0286289	0.0600143	1.02904	0.914848	1.15749	0.633338	0	0.815218	FALSE
555.1	Regional enteritis	digestive	0.00478438	0.0122494	1.0048	0.98096	1.02921	0.696107	0	0.848246	6	FALSE	7426	594871	0.0123295	-0.0101013	0.0456643	0.98995	0.905198	1.08264	0.82493	0.35377	0.199942	4	FALSE	6071	81984	0.0689455	NA	NA	NA	NA	NA	NA	NA	NA	NA	14	6449	0.00216618	-0.0270631	0.0940355	0.9733	0.809475	1.17028	0.773503	0	0.498025	FALSE
555.2	Ulcerative colitis	digestive	0.00637023	0.0113075	1.00639	0.984332	1.02894	0.573189	0.345505	0.177256	6	FALSE	8726	593749	0.0144836	0.0134244	0.0464236	1.01351	0.925368	1.11006	0.77245	0.412224	0.164339	4	FALSE	6087	81596	0.0694205	NA	NA	NA	NA	NA	NA	NA	NA	NA	50	6408	0.00774234	0.0468908	0.0726106	1.04801	0.908988	1.20829	0.518419	0	0.999637	FALSE
555.21	Ulcerative colitis (chronic)	digestive	-0.00232608	0.0198905	0.997677	0.959531	1.03734	0.906904	0	0.795118	6	FALSE	2848	597079	0.00474724	0.0959644	0.0755366	1.10072	0.949249	1.27636	0.203929	0.441061	0.16711	3	FALSE	5743	82100	0.065378	NA	NA	NA	NA	NA	NA	NA	NA	NA	11	6435	0.00170648	-0.0311355	0.118098	0.969344	0.769046	1.22181	0.792057	0	0.997489	FALSE
556	Ulceration of the lower GI tract	digestive	-0.0395916	0.0189604	0.961182	0.926118	0.997573	0.0367868	0	0.678502	5	FALSE	3020	595841	0.00504291	-0.0184085	0.0677819	0.98176	0.859625	1.12125	0.785941	0.532516	0.11776	3	FALSE	5803	81808	0.066236	NA	NA	NA	NA	NA	NA	NA	NA	NA	16	6433	0.002481	-0.00193456	0.147433	0.998067	0.747592	1.33246	0.989531	0	0.65071	FALSE
556.1	Ulceration of intestine	digestive	-0.0515664	0.0223261	0.949741	0.909078	0.992222	0.0209051	0	0.632909	5	FALSE	2191	596341	0.00366062	-0.0188786	0.0837811	0.981298	0.832696	1.15642	0.821721	0.23799	0.251975	2	FALSE	5736	81978	0.0653943	NA	NA	NA	NA	NA	NA	NA	NA	NA	14	6437	0.00217021	NA	NA	NA	NA	NA	NA	NA	NA	NA
556.11	Angiodysplasia of intestine (without mention of hemorrhage)	digestive	-0.143459	0.0575902	0.866357	0.773884	0.969879	0.0127377	0	0.552261	3	FALSE	378	571444	0.000661045	NA	NA	NA	NA	NA	NA	NA	NA	NA	NA	5623	82263	0.0639806	NA	NA	NA	NA	NA	NA	NA	NA	NA	3	4830	0.000620732	NA	NA	NA	NA	NA	NA	NA	NA	NA
557	Intestinal malabsorption (non-celiac)	digestive	0.0264453	0.0231704	1.0268	0.981211	1.0745	0.253727	0.559759	0.0447365	6	FALSE	2063	598001	0.00343797	0.0670341	0.0965239	1.06933	0.885016	1.29203	0.48738	0	0.432722	3	FALSE	5644	82331	0.0641546	NA	NA	NA	NA	NA	NA	NA	NA	NA	3	6457	0.000464396	NA	NA	NA	NA	NA	NA	NA	NA	NA
557.1	Celiac disease	digestive	0.0974784	0.0163724	1.10239	1.06757	1.13834	2.62e-09	0.328807	0.189304	6	TRUE	3994	598196	0.00663246	NA	NA	NA	NA	NA	NA	NA	NA	NA	NA	5566	82547	0.0631689	NA	NA	NA	NA	NA	NA	NA	NA	NA	2	4841	0.000412967	0.153481	0.148755	1.16589	0.871034	1.56055	0.30218	0.42217	0.188333	FALSE
558	Noninfectious gastroenteritis	digestive	-0.0282879	0.00624296	0.972108	0.960286	0.984076	5.87e-06	0.652429	0.0133372	6	TRUE	29675	578285	0.0488108	-0.0197406	0.023856	0.980453	0.935665	1.02738	0.407959	0	0.881126	4	FALSE	7827	76617	0.0926886	0.00328141	0.120394	1.00329	0.792402	1.2703	0.978256	0.666301	0.0834335	FALSE	128	6236	0.0201131	0.0235578	0.0377922	1.02384	0.950741	1.10255	0.533055	0.76617	0.0386404	FALSE
559	Ileostomy status	digestive	0.0138817	0.0160617	1.01398	0.982555	1.04641	0.387437	0.0981437	0.350289	5	FALSE	4167	597743	0.00692296	0.040357	0.086066	1.04118	0.879564	1.2325	0.639135	0	0.837993	2	FALSE	5701	82413	0.0647003	NA	NA	NA	NA	NA	NA	NA	NA	NA	15	6456	0.00231803	-0.00128583	0.147059	0.998715	0.748626	1.33235	0.993024	0.498339	0.157988	FALSE
560	Intestinal obstruction without mention of hernia	digestive	0.0182637	0.00861297	1.01843	1.00138	1.03577	0.0339647	0	0.836504	6	FALSE	15376	586769	0.0255354	0.00887366	0.0285134	1.00891	0.954076	1.0669	0.755641	0	0.462419	4	FALSE	7107	79751	0.0818232	0.0308005	0.178511	1.03128	0.726821	1.46327	0.863012	0	0.916787	FALSE	56	6391	0.00868621	0.0478313	0.0540081	1.04899	0.943629	1.16612	0.375815	0	0.895228	FALSE
560.1	Paralytic ileus	digestive	0.00749756	0.0174165	1.00753	0.973714	1.04251	0.666842	0	0.722687	5	FALSE	3691	593738	0.00617814	0.00936862	0.0535647	1.00941	0.908813	1.12115	0.861156	0	0.534833	3	FALSE	5951	81361	0.0681579	NA	NA	NA	NA	NA	NA	NA	NA	NA	13	6445	0.00201301	NA	NA	NA	NA	NA	NA	NA	NA	NA
560.2	Impaction of intestine	digestive	0.0148472	0.0296178	1.01496	0.957717	1.07562	0.616165	0	0.527849	6	FALSE	1272	597531	0.00212424	0.0277761	0.0824346	1.02817	0.874771	1.20846	0.736157	0	0.943103	2	FALSE	5730	81975	0.0653326	NA	NA	NA	NA	NA	NA	NA	NA	NA	7	6450	0.00108409	0.0552417	0.107298	1.0568	0.856365	1.30414	0.606661	0.11758	0.287084	FALSE
560.3	Peritoneal or intestinal adhesions	digestive	-0.00823614	0.0222225	0.991798	0.949527	1.03595	0.710919	0	0.457379	5	FALSE	2149	592211	0.00361565	0.173264	0.0971403	1.18918	0.983018	1.43858	0.0744816	0	0.534572	2	FALSE	5694	77919	0.0680995	NA	NA	NA	NA	NA	NA	NA	NA	NA	16	6456	0.00247219	NA	NA	NA	NA	NA	NA	NA	NA	NA
560.4	Other intestinal obstruction	digestive	0.0279846	0.0106399	1.02838	1.00716	1.05005	0.00853439	0	0.544646	6	FALSE	9931	592586	0.0164825	0.0143917	0.0370302	1.0145	0.943474	1.09086	0.697537	0	0.569667	3	FALSE	6456	81144	0.0736986	NA	NA	NA	NA	NA	NA	NA	NA	NA	34	6418	0.00526968	-0.0321635	0.0756182	0.968348	0.834959	1.12305	0.670588	0	0.704206	FALSE
561	Symptoms involving digestive system	digestive	-0.00846941	0.00483677	0.991566	0.982211	1.00101	0.0799382	0.23366	0.25847	6	FALSE	55367	551365	0.0912545	-0.0185353	0.0144739	0.981635	0.954179	1.00988	0.200333	0	0.877956	4	FALSE	12428	70206	0.150398	0.0431487	0.0632675	1.04409	0.922329	1.18193	0.495237	0.349683	0.214959	FALSE	438	5747	0.0708165	-0.0173852	0.0197635	0.982765	0.945425	1.02158	0.379042	0	0.76135	FALSE
562	Diverticulosis and diverticulitis	digestive	-0.0302748	0.00645553	0.970179	0.957981	0.982532	2.74e-06	0.31437	0.199776	6	TRUE	37013	541268	0.0640052	-0.0380977	0.0168045	0.962619	0.93143	0.994852	0.0233832	0	0.406141	3	FALSE	10626	71589	0.129246	NA	NA	NA	NA	NA	NA	NA	NA	NA	201	6042	0.0321961	-0.0231358	0.0248966	0.97713	0.930594	1.02599	0.352745	0	0.795298	FALSE
562.1	Diverticulosis	digestive	-0.0248822	0.00699029	0.975425	0.962152	0.988881	0.000371506	0	0.605925	6	FALSE	31511	544758	0.0546811	-0.0278595	0.0178669	0.972525	0.939058	1.00718	0.11893	0	0.664405	3	FALSE	9988	72250	0.121452	NA	NA	NA	NA	NA	NA	NA	NA	NA	169	6085	0.0270227	-0.0155334	0.0273405	0.984587	0.933215	1.03879	0.569935	0	0.481744	FALSE
562.2	Diverticulitis	digestive	-0.0534372	0.012511	0.947965	0.925003	0.971498	1.94e-05	0.462512	0.0975888	6	TRUE	8096	588927	0.0135606	-0.143181	0.0377337	0.866597	0.804819	0.933117	0.000147932	0	0.380034	3	FALSE	6409	80756	0.0735272	NA	NA	NA	NA	NA	NA	NA	NA	NA	41	6370	0.00639526	-0.047579	0.0454478	0.953535	0.872271	1.04237	0.295149	0	0.887559	FALSE
564	Functional digestive disorders	digestive	-0.00548577	0.00458832	0.994529	0.985626	1.00351	0.231855	0	0.427425	6	FALSE	58133	569524	0.0926191	0.00425979	0.0192016	1.00427	0.967176	1.04278	0.824434	0	0.663331	4	FALSE	9323	76232	0.108971	0.0367373	0.0789492	1.03742	0.888696	1.21103	0.641696	0	0.386854	FALSE	304	6126	0.0472784	0.0278917	0.0297561	1.02828	0.970029	1.09004	0.348581	0	0.526349	FALSE
564.1	Irritable Bowel Syndrome	digestive	-0.0107339	0.00742142	0.989323	0.975037	1.00382	0.14808	0	0.733294	6	FALSE	21464	585555	0.0353597	0.00538047	0.0284928	1.00539	0.950788	1.06314	0.850221	0.366613	0.192145	4	FALSE	7181	80174	0.0822048	NA	NA	NA	NA	NA	NA	NA	NA	NA	115	6298	0.0179323	0.0440687	0.0390518	1.04505	0.96805	1.12818	0.259123	0	0.430005	FALSE
564.9	Personal history of diseases of digestive system	digestive	-0.00406232	0.00617312	0.995946	0.983968	1.00807	0.510496	0	0.908208	6	FALSE	29799	594485	0.0477331	-0.0849897	0.0485352	0.918522	0.835173	1.01019	0.0799298	0.154882	0.306277	3	FALSE	6206	81962	0.0703883	NA	NA	NA	NA	NA	NA	NA	NA	NA	128	6409	0.0195808	0.0891972	0.0892058	1.0933	0.917922	1.30218	0.317357	0	0.571975	FALSE
565	Anal and rectal conditions	digestive	-0.00575089	0.00599106	0.994266	0.982659	1.00601	0.3371	0	0.962914	6	FALSE	31787	643041	0.0471039	0.0164155	0.0210146	1.01655	0.975532	1.05929	0.434715	0	0.633691	4	FALSE	9122	78796	0.103756	0.151673	0.0969147	1.16378	0.962447	1.40723	0.117579	0	0.452888	FALSE	197	6403	0.0298485	0.0186774	0.0348103	1.01885	0.951658	1.09079	0.59158	0.500398	0.157134	FALSE
565.1	Anal and rectal polyp	digestive	0.00935886	0.00892209	1.0094	0.991905	1.02721	0.2942	0.113267	0.341252	5	FALSE	13582	655066	0.0203126	-0.0540684	0.0558934	0.947367	0.849067	1.05705	0.33337	0	0.868441	2	FALSE	6565	82508	0.0737036	NA	NA	NA	NA	NA	NA	NA	NA	NA	64	6580	0.00963275	0.192629	0.0846313	1.21243	1.02712	1.43119	0.0228401	0.0970625	0.292627	FALSE
567	Peritonitis and retroperitoneal infections	digestive	-0.0045175	0.0146852	0.995493	0.967248	1.02456	0.75837	0	0.731386	6	FALSE	5185	659263	0.00780347	-0.10196	0.0506653	0.903066	0.817698	0.997346	0.0441759	0	0.413425	4	FALSE	6570	83443	0.0729895	NA	NA	NA	NA	NA	NA	NA	NA	NA	23	6613	0.00346594	-0.0390209	0.0754747	0.961731	0.829486	1.11506	0.605152	0	0.755872	FALSE
568	Other disorders of peritoneum	digestive	0.00507653	0.0111497	1.00509	0.983363	1.0273	0.64889	0	0.648476	5	FALSE	8560	658675	0.0128291	0.00958798	0.0555304	1.00963	0.905517	1.12572	0.862917	0.361	0.209099	3	FALSE	6518	83396	0.0724915	NA	NA	NA	NA	NA	NA	NA	NA	NA	31	6609	0.00466867	NA	NA	NA	NA	NA	NA	NA	NA	NA
568.1	Peritoneal adhesions (postoperative) (postinfection)	digestive	-0.00691469	0.0119445	0.993109	0.97013	1.01663	0.562655	0	0.441873	5	FALSE	7404	660047	0.0110929	-0.0109614	0.0650155	0.989098	0.870759	1.12352	0.866114	0.296193	0.24151	3	FALSE	6410	78050	0.0758939	NA	NA	NA	NA	NA	NA	NA	NA	NA	30	6616	0.00451399	NA	NA	NA	NA	NA	NA	NA	NA	NA
569	Other disorders of intestine	digestive	-0.000370699	0.00832431	0.999629	0.983452	1.01607	0.96448	0.291618	0.216337	6	FALSE	16228	648193	0.0244243	-0.00939028	0.0309574	0.990654	0.932333	1.05262	0.761639	0	0.654879	4	FALSE	7366	81124	0.083241	0.275316	0.205012	1.31695	0.881175	1.96822	0.179295	0	0.869878	FALSE	45	6566	0.00680684	-0.0201105	0.0551463	0.98009	0.879682	1.09196	0.715353	0	0.526052	FALSE
569.1	Toxic gastroenteritis and colitis	digestive	-0.00296853	0.0381896	0.997036	0.925132	1.07453	0.938042	0.42113	0.158911	4	FALSE	731	663786	0.00110005	NA	NA	NA	NA	NA	NA	NA	NA	NA	NA	6107	78682	0.0720259	NA	NA	NA	NA	NA	NA	NA	NA	NA	2	6641	0.000301069	NA	NA	NA	NA	NA	NA	NA	NA	NA
569.2	Gastrointestinal complications	digestive	0.0249576	0.0157804	1.02527	0.994046	1.05748	0.11375	0	0.480019	6	FALSE	4464	659474	0.00672352	0.0200392	0.0486789	1.02024	0.927401	1.12238	0.680587	0	0.675687	3	FALSE	6573	83446	0.0730179	NA	NA	NA	NA	NA	NA	NA	NA	NA	13	6626	0.00195813	-0.0457202	0.0832222	0.955309	0.811531	1.12456	0.582748	0	0.442862	FALSE
571	Chronic liver disease and cirrhosis	digestive	-0.0440444	0.00636852	0.956911	0.945041	0.968931	4.65e-12	0	0.457756	6	TRUE	30009	644799	0.0444704	-0.0099937	0.0174843	0.990056	0.956703	1.02457	0.567605	0.320077	0.220251	4	FALSE	10682	77661	0.120915	0.140111	0.0669805	1.1504	1.00887	1.31179	0.0364546	0.128293	0.284142	FALSE	375	6174	0.0572607	-0.00369322	0.020829	0.996314	0.956459	1.03783	0.859264	0.581765	0.122036	FALSE
571.5	Other chronic nonalcoholic liver disease	digestive	-0.042982	0.00671454	0.957929	0.945405	0.970619	1.54e-10	0	0.444385	6	TRUE	27130	646044	0.0403016	-0.00864531	0.0179226	0.991392	0.957171	1.02684	0.629543	0.602467	0.0563744	4	FALSE	10459	77953	0.118298	0.139704	0.0677541	1.14993	1.00693	1.31324	0.0392149	0.0759371	0.298211	FALSE	364	6183	0.055598	-0.00466285	0.021114	0.995348	0.954998	1.0374	0.825216	0.608914	0.109808	FALSE
571.51	Cirrhosis of liver without mention of alcohol	digestive	-0.0340031	0.0118529	0.966569	0.944373	0.989286	0.00412094	0.517781	0.0654366	6	FALSE	8781	663138	0.0130685	0.0117627	0.0235057	1.01183	0.966274	1.05954	0.61678	0	0.631305	3	FALSE	8635	81329	0.0959828	NA	NA	NA	NA	NA	NA	NA	NA	NA	78	6581	0.0117135	0.0061259	0.0308713	1.00614	0.947071	1.0689	0.842706	0.629318	0.100491	FALSE
571.6	Primary biliary cirrhosis	digestive	-0.00529891	0.0345624	0.994715	0.929564	1.06443	0.878151	0.291259	0.2166	6	FALSE	895	672167	0.00132974	NA	NA	NA	NA	NA	NA	NA	NA	NA	NA	6357	84145	0.0702415	NA	NA	NA	NA	NA	NA	NA	NA	NA	2	4839	0.000413138	NA	NA	NA	NA	NA	NA	NA	NA	NA
571.8	Liver abscess and sequelae of chronic liver disease	digestive	-0.020424	0.0138058	0.979783	0.953627	1.00666	0.139039	0.0211945	0.402811	6	FALSE	5867	666976	0.00871972	-0.050143	0.0475234	0.951093	0.866505	1.04394	0.291369	0.32273	0.218661	4	FALSE	6845	83211	0.0760083	NA	NA	NA	NA	NA	NA	NA	NA	NA	26	6657	0.00389047	0.0508979	0.0554038	1.05222	0.943941	1.17291	0.358268	0	0.613041	FALSE
571.81	Portal hypertension	digestive	-0.0131875	0.0178264	0.986899	0.953013	1.02199	0.459436	0	0.520978	6	FALSE	3501	669170	0.00520462	-0.0366137	0.0735203	0.964048	0.834677	1.11347	0.618478	0.480595	0.145835	3	FALSE	6538	83731	0.072428	NA	NA	NA	NA	NA	NA	NA	NA	NA	11	6673	0.00164572	0.0986328	0.0725193	1.10366	0.95743	1.27223	0.173801	0.0129375	0.31416	FALSE
572	Ascites (non malignant)	digestive	-0.00129567	0.0119202	0.998705	0.975643	1.02231	0.913444	0	0.466667	6	FALSE	7774	665013	0.0115549	0.0202268	0.0401295	1.02043	0.943248	1.10393	0.614234	0	0.539247	4	FALSE	7064	82685	0.0787084	NA	NA	NA	NA	NA	NA	NA	NA	NA	26	6658	0.00388989	-0.0485384	0.0603539	0.952621	0.846344	1.07224	0.421264	0	0.830161	FALSE
573	Other disorders of liver	digestive	-0.0168721	0.00915084	0.983269	0.965791	1.00106	0.0652162	0	0.470964	6	FALSE	14094	661082	0.0208746	-0.0160081	0.0316274	0.984119	0.924968	1.04705	0.612754	0	0.535439	4	FALSE	7584	81174	0.0854458	0.0875331	0.15193	1.09148	0.810386	1.47007	0.56452	0	0.541349	FALSE	73	6547	0.0110272	0.038096	0.0515681	1.03883	0.938966	1.14932	0.460059	0	0.353691	FALSE
573.1	Chronic passive congestion of liver	digestive	0.244924	0.0850972	1.27752	1.08127	1.5094	0.00399992	0	0.485798	3	FALSE	185	630815	0.000293185	NA	NA	NA	NA	NA	NA	NA	NA	NA	NA	6353	78836	0.0745754	NA	NA	NA	NA	NA	NA	NA	NA	NA	0	0	0	NA	NA	NA	NA	NA	NA	NA	NA	NA
573.2	Liver replaced by transplant	digestive	-0.00414759	0.0290059	0.995861	0.940825	1.05412	0.886297	0.00938786	0.410125	6	FALSE	1321	671406	0.00196365	0.117938	0.0914451	1.12517	0.940549	1.34604	0.197151	0	0.707728	3	FALSE	6449	84048	0.071262	NA	NA	NA	NA	NA	NA	NA	NA	NA	8	6679	0.00119635	0.143408	0.0924266	1.1542	0.962958	1.38342	0.120762	0.763108	0.039919	FALSE
573.3	Hepatomegaly	digestive	0.0128525	0.0223661	1.01294	0.969491	1.05833	0.565535	0	0.419986	6	FALSE	2373	667534	0.00354228	0.0349137	0.0550355	1.03553	0.929644	1.15348	0.52583	0.135206	0.314634	3	FALSE	6738	82954	0.0751238	NA	NA	NA	NA	NA	NA	NA	NA	NA	15	4775	0.00313152	0.0257074	0.0694483	1.02604	0.895468	1.17565	0.711259	0.417079	0.190274	FALSE
573.4	Acute and subacute necrosis of liver	digestive	-0.0567665	0.0414254	0.944815	0.871135	1.02473	0.170584	0	0.497075	4	FALSE	669	670960	0.000996086	0.0787277	0.102441	1.08191	0.885101	1.32248	0.442181	0	0.820511	2	FALSE	6424	83812	0.0711911	NA	NA	NA	NA	NA	NA	NA	NA	NA	5	4830	0.00103413	NA	NA	NA	NA	NA	NA	NA	NA	NA
573.5	Jaundice (not of newborn)	digestive	0.0233113	0.0183526	1.02359	0.987421	1.06107	0.204018	0	0.48164	6	FALSE	3256	669212	0.00484187	-0.0597753	0.0609124	0.941976	0.835971	1.06142	0.326429	0.00552391	0.365842	3	FALSE	6644	83479	0.0737215	NA	NA	NA	NA	NA	NA	NA	NA	NA	12	6655	0.00179991	0.0200942	0.0992102	1.0203	0.839999	1.23929	0.839494	0	0.495982	FALSE
573.6	Nonspecific elevation of levels of transaminase or lactic acid dehydrogenase [LDH]	digestive	-0.0285886	0.0148287	0.971816	0.943978	1.00048	0.0538641	0	0.93301	5	FALSE	5539	655446	0.00837992	-0.0451409	0.0402896	0.955863	0.883285	1.0344	0.262539	0	0.480794	2	FALSE	7086	76391	0.0848857	NA	NA	NA	NA	NA	NA	NA	NA	NA	87	6479	0.0132501	NA	NA	NA	NA	NA	NA	NA	NA	NA
573.7	Abnormal results of function study of liver	digestive	-0.0147367	0.00716301	0.985371	0.971634	0.999303	0.0396541	0.432334	0.116972	6	FALSE	24092	645088	0.0360023	-0.0437678	0.0186474	0.957176	0.922825	0.992806	0.0189186	0.20115	0.289117	4	FALSE	10267	77349	0.117182	-0.0292572	0.0638231	0.971167	0.856974	1.10058	0.646658	0.0247364	0.31125	FALSE	410	6035	0.0636152	-0.0153703	0.0219128	0.984747	0.943349	1.02796	0.483034	0	0.753991	FALSE
573.9	Abnormal serum enzyme levels	digestive	-0.0125916	0.0142433	0.987487	0.960302	1.01544	0.376674	0	0.433564	6	FALSE	6024	662190	0.00901508	0.0102475	0.0323347	1.0103	0.948259	1.0764	0.751304	0	0.669297	4	FALSE	7523	80852	0.0851259	NA	NA	NA	NA	NA	NA	NA	NA	NA	57	4646	0.0121199	0.0375183	0.0454097	1.03823	0.94982	1.13487	0.408681	0	0.428632	FALSE
574	Cholelithiasis and cholecystitis	digestive	-9.94e-05	0.00559622	0.999901	0.988993	1.01093	0.985828	0.427395	0.120242	6	FALSE	37205	659909	0.05337	-0.0133062	0.0230628	0.986782	0.94317	1.03241	0.563969	0	0.581082	4	FALSE	8864	81945	0.0976115	0.0481983	0.0883502	1.04938	0.882528	1.24777	0.585384	0.788499	0.0296736	FALSE	236	6443	0.0353346	0.00843094	0.0289556	1.00847	0.952828	1.06735	0.770923	0	0.559142	FALSE
574.1	Cholelithiasis	digestive	-0.00160152	0.00604301	0.9984	0.986644	1.0103	0.790994	0.45555	0.101962	6	FALSE	31519	662554	0.0454116	0.00763632	0.0254356	1.00767	0.958662	1.05917	0.764008	0.257799	0.256961	4	FALSE	8417	82326	0.0927565	0.0957038	0.0991879	1.10043	0.906014	1.33657	0.334608	0.813385	0.02062	FALSE	188	6476	0.0282113	0.0125545	0.0322368	1.01263	0.950632	1.07868	0.696945	0	0.850704	FALSE
574.11	Cholelithiasis with acute cholecystitis	digestive	-0.0176736	0.0171045	0.982482	0.950091	1.01598	0.301477	0.623733	0.0310427	5	FALSE	3685	667844	0.00548748	0.00125345	0.0943779	1.00125	0.832166	1.2047	0.989403	0.146241	0.279136	2	FALSE	6584	78747	0.0771584	NA	NA	NA	NA	NA	NA	NA	NA	NA	25	6639	0.0037515	-0.149617	0.0981323	0.861038	0.710382	1.04364	0.127348	0.707148	0.0646183	FALSE
574.12	Cholelithiasis with other cholecystitis	digestive	-0.00905476	0.0105512	0.990986	0.970703	1.01169	0.390795	0.153786	0.31648	5	FALSE	9653	672891	0.0141427	0.0280789	0.0648164	1.02848	0.90578	1.16779	0.664865	0	0.806176	3	FALSE	6735	84259	0.0740159	NA	NA	NA	NA	NA	NA	NA	NA	NA	39	6621	0.00585586	-0.0622072	0.0820795	0.939688	0.800051	1.1037	0.448517	0	0.506383	FALSE
574.2	Calculus of bile duct	digestive	-0.0125439	0.0197733	0.987534	0.949995	1.02656	0.525828	0.563726	0.0429735	6	FALSE	2983	674568	0.00440262	0.0317469	0.0695889	1.03226	0.900644	1.1831	0.648242	0.592455	0.0859732	3	FALSE	6675	84479	0.0732277	NA	NA	NA	NA	NA	NA	NA	NA	NA	27	6618	0.00406321	-0.0100165	0.0738387	0.990033	0.85664	1.1442	0.892095	0	0.871576	FALSE
574.3	Cholecystitis without cholelithiasis	digestive	-0.00926422	0.0120933	0.990779	0.967571	1.01454	0.44364	0	0.54558	6	FALSE	7752	671955	0.0114049	-0.109838	0.0457048	0.895979	0.819207	0.979945	0.0162517	0	0.9417	4	FALSE	7030	84048	0.0771866	0.271501	0.193037	1.31193	0.898665	1.91525	0.159584	0.749009	0.0459289	FALSE	50	6597	0.00752219	-0.0603098	0.052563	0.941473	0.84931	1.04364	0.251224	0.871334	0.00530611	FALSE
575	Other biliary tract disease	digestive	-0.00506619	0.00888816	0.994947	0.977764	1.01243	0.568682	0	0.582225	6	FALSE	14281	665099	0.0210206	0.00288404	0.0309819	1.00289	0.943802	1.06567	0.925834	0	0.400353	4	FALSE	7741	82144	0.0861212	0.200401	0.121986	1.22189	0.962052	1.55191	0.10042	0	0.973706	FALSE	118	6488	0.0178625	-0.0341537	0.0453871	0.966423	0.884166	1.05633	0.451751	0	0.417335	FALSE
575.1	Cholangitis	digestive	0.0462619	0.021643	1.04735	1.00385	1.09273	0.0325579	0	0.963779	5	FALSE	2312	668866	0.00344469	-0.0225462	0.103964	0.977706	0.79747	1.19868	0.828313	0	0.543563	2	FALSE	6538	78906	0.076518	NA	NA	NA	NA	NA	NA	NA	NA	NA	16	6646	0.00240168	NA	NA	NA	NA	NA	NA	NA	NA	NA
575.2	Obstruction of bile duct	digestive	0.00617896	0.0199486	1.0062	0.967616	1.04632	0.756756	0	0.955209	6	FALSE	2691	676165	0.00396402	0.0302417	0.079269	1.0307	0.882389	1.20395	0.702827	0	0.77947	4	FALSE	6607	84698	0.0723619	NA	NA	NA	NA	NA	NA	NA	NA	NA	13	6649	0.00195137	-0.0535102	0.120121	0.947896	0.749054	1.19952	0.655982	0.681696	0.0763168	FALSE
575.6	Cholesterolosis of gallbladder	digestive	0.00282953	0.0315949	1.00283	0.942617	1.0669	0.92864	0.190381	0.293447	5	FALSE	1103	677097	0.00162636	NA	NA	NA	NA	NA	NA	NA	NA	NA	NA	6475	84815	0.0709278	NA	NA	NA	NA	NA	NA	NA	NA	NA	16	6632	0.00240674	-0.149298	0.161203	0.861312	0.627978	1.18134	0.354367	0	0.699759	FALSE
575.7	Other disorders of gallbladder	digestive	-0.0127659	0.0159562	0.987315	0.956916	1.01868	0.423676	0	0.629588	5	FALSE	4347	672957	0.00641809	-0.00222727	0.0657142	0.997775	0.877196	1.13493	0.972962	0.207638	0.283073	3	FALSE	6710	84019	0.0739565	NA	NA	NA	NA	NA	NA	NA	NA	NA	38	6600	0.00572462	-0.0694602	0.0885049	0.932897	0.784329	1.10961	0.432561	0.625066	0.10244	FALSE
575.8	Other disorders of biliary tract	digestive	-0.00760157	0.0163164	0.992427	0.961192	1.02468	0.641298	0.0485215	0.385561	6	FALSE	4086	673930	0.00602641	0.0185628	0.0590293	1.01874	0.907436	1.14369	0.753166	0.136074	0.324344	4	FALSE	6763	84214	0.0743375	NA	NA	NA	NA	NA	NA	NA	NA	NA	19	6642	0.00285242	0.0533151	0.102197	1.05476	0.863304	1.28868	0.601887	0	0.389065	FALSE
575.9	Nonspecific abnormal findings on radiological and other examination of biliary tract	digestive	-0.0175541	0.0252633	0.982599	0.93513	1.03248	0.487153	0.204623	0.279346	6	FALSE	1853	673902	0.00274212	0.0372763	0.0558144	1.03798	0.930421	1.15797	0.504221	0	0.389961	2	FALSE	6850	83798	0.075567	NA	NA	NA	NA	NA	NA	NA	NA	NA	20	6587	0.00302709	-0.0250623	0.0890855	0.975249	0.819004	1.1613	0.778459	0.250127	0.248173	FALSE
577	Diseases of pancreas	digestive	-0.0256822	0.00930429	0.974645	0.957032	0.992582	0.00577569	0.741663	0.00165064	6	FALSE	13430	693891	0.0189871	-0.0216498	0.0243153	0.978583	0.93304	1.02635	0.373264	0	0.994133	4	FALSE	8803	82302	0.0966248	NA	NA	NA	NA	NA	NA	NA	NA	NA	68	6680	0.0100771	-0.0261254	0.0445764	0.974213	0.89271	1.06316	0.557821	0.725619	0.0562525	FALSE
577.1	Acute pancreatitis	digestive	-0.0360705	0.0122131	0.964572	0.941757	0.98794	0.00314255	0.693394	0.0110529	5	FALSE	7714	698379	0.0109249	-0.0152043	0.0304567	0.984911	0.927838	1.04549	0.617631	0	0.809901	3	FALSE	8008	83275	0.0877272	NA	NA	NA	NA	NA	NA	NA	NA	NA	36	6717	0.00533096	NA	NA	NA	NA	NA	NA	NA	NA	NA
577.2	Chronic pancreatitis	digestive	-0.0744033	0.0208801	0.928297	0.891074	0.967075	0.000366148	0.527307	0.0604266	6	FALSE	2653	701470	0.00376781	-0.0711701	0.0447185	0.931304	0.853153	1.01661	0.111494	0	0.804206	3	FALSE	7254	84394	0.0791507	NA	NA	NA	NA	NA	NA	NA	NA	NA	10	6748	0.00147973	-0.087486	0.0909285	0.916232	0.766667	1.09497	0.335979	0	0.92882	FALSE
577.3	Cyst and pseudocyst of pancreas	digestive	-0.0266314	0.020259	0.97372	0.935814	1.01316	0.188663	0.70546	0.00454628	6	FALSE	2795	701830	0.00396665	-0.00550831	0.0605666	0.994507	0.883188	1.11986	0.927535	0.0182855	0.361091	3	FALSE	6943	84871	0.0756203	NA	NA	NA	NA	NA	NA	NA	NA	NA	18	6746	0.00266115	0.0697489	0.096498	1.07224	0.887467	1.29548	0.469802	0	0.342546	FALSE
578	Gastrointestinal hemorrhage	digestive	-0.0157158	0.00461737	0.984407	0.975539	0.993356	0.000664987	0.317977	0.197156	6	FALSE	57944	616708	0.0858872	-0.0191553	0.0130183	0.981027	0.956312	1.00638	0.141179	0	0.446466	4	FALSE	14757	71292	0.171495	0.110876	0.0611743	1.11726	0.991018	1.25958	0.0699142	0	0.627016	FALSE	493	5942	0.0766123	1.77e-05	0.0217248	1.00002	0.958331	1.04352	0.999348	0	0.786672	FALSE
578.1	Hematemesis	digestive	-0.047801	0.0156492	0.953323	0.924527	0.983017	0.00225417	0	0.575376	5	FALSE	4429	655505	0.00671128	-0.0952727	0.0520834	0.909125	0.8209	1.00683	0.0673647	0.366483	0.192224	4	FALSE	6413	82932	0.0717779	NA	NA	NA	NA	NA	NA	NA	NA	NA	26	6550	0.00395377	-0.102723	0.0940441	0.902377	0.750477	1.08502	0.274706	0	0.697996	FALSE
578.2	Blood in stool	digestive	-0.0389946	0.00874822	0.961756	0.945406	0.978389	8.29e-06	0	0.73946	6	TRUE	16035	634436	0.0246514	-0.00778841	0.0191739	0.992242	0.955645	1.03024	0.684597	0.565323	0.0750984	4	FALSE	9654	76124	0.112546	0.0480424	0.104665	1.04922	0.85462	1.28812	0.646227	0.655035	0.0886432	FALSE	150	6232	0.0235036	-0.00577561	0.0336189	0.994241	0.93084	1.06196	0.863598	0.567833	0.12822	FALSE
578.8	Hemorrhage of rectum and anus	digestive	-0.00986545	0.00693285	0.990183	0.976819	1.00373	0.154736	0.382879	0.150696	6	FALSE	23616	640740	0.0355472	-0.0404038	0.0205475	0.960402	0.922492	0.999868	0.0492564	0	0.418871	4	FALSE	9167	78004	0.105161	0.23023	0.0993625	1.25889	1.03612	1.52956	0.0204996	0	0.901863	FALSE	184	6298	0.0283863	0.0248058	0.0341855	1.02512	0.958681	1.09615	0.46807	0	0.428269	FALSE
578.9	Hemorrhage of gastrointestinal tract	digestive	-0.00629073	0.00768018	0.993729	0.978883	1.0088	0.412737	0.659163	0.0118706	6	FALSE	19427	644450	0.029263	-0.0149148	0.0244814	0.985196	0.93904	1.03362	0.542373	0	0.659171	4	FALSE	8179	79898	0.0928619	-0.00772645	0.113618	0.992303	0.794206	1.23981	0.945782	0	0.768883	FALSE	148	6375	0.0226889	-0.00169727	0.041202	0.998304	0.920856	1.08227	0.967141	0	0.797456	FALSE
579	Other symptoms involving abdomen and pelvis	digestive	0.0308623	0.0100897	1.03134	1.01115	1.05194	0.00222224	0.678803	0.00819628	6	FALSE	11457	642231	0.0175267	0.0256177	0.0312178	1.02595	0.965057	1.09068	0.411867	0	0.584835	4	FALSE	7224	80377	0.0824648	NA	NA	NA	NA	NA	NA	NA	NA	NA	43	6475	0.00659712	-0.0608855	0.0593495	0.940931	0.837605	1.057	0.304948	0	0.668125	FALSE
579.2	Splenomegaly	digestive	0.0899827	0.0181093	1.09416	1.056	1.13369	6.73e-07	0	0.514738	6	TRUE	3494	653442	0.00531863	0.181214	0.0878659	1.19867	1.00904	1.42394	0.0391709	0	0.392376	2	FALSE	6116	83490	0.0682544	NA	NA	NA	NA	NA	NA	NA	NA	NA	5	6552	0.000762544	0.00743852	0.0960289	1.00747	0.834623	1.2161	0.938257	0	0.407665	FALSE
579.8	Nonspecific abnormal findings in stool contents	digestive	-0.0356006	0.0117238	0.965026	0.943104	0.987457	0.00239253	0	0.691193	6	FALSE	8372	645578	0.0128022	-0.0683333	0.0329099	0.933949	0.875609	0.996176	0.0378592	0.462292	0.133976	4	FALSE	7162	79943	0.0822226	0.115708	0.169431	1.12267	0.805437	1.56485	0.494656	0	0.755604	FALSE	61	6456	0.00936014	-0.0861528	0.0639887	0.917454	0.809314	1.04004	0.178182	0	0.895451	FALSE
580	Nephritis; nephrosis; renal sclerosis	genitourinary	0.0156181	0.0126207	1.01574	0.990923	1.04118	0.215903	0	0.591178	6	FALSE	7575	647298	0.0115671	-0.0454423	0.0287808	0.955575	0.903164	1.01103	0.114357	0.0176183	0.383404	4	FALSE	7426	80799	0.0841712	NA	NA	NA	NA	NA	NA	NA	NA	NA	68	6584	0.0102225	0.0720801	0.048467	1.07474	0.977347	1.18184	0.136962	0	0.657409	FALSE
580.1	Glomerulonephritis	genitourinary	0.0278608	0.0217782	1.02825	0.985286	1.07309	0.200791	0	0.996397	6	FALSE	2565	652484	0.00391574	-0.0631326	0.0483043	0.938819	0.854014	1.03204	0.19122	0.119971	0.33276	4	FALSE	6430	82393	0.0723912	NA	NA	NA	NA	NA	NA	NA	NA	NA	26	6640	0.00390039	0.143417	0.103675	1.15421	0.941968	1.41427	0.166566	0	0.869271	FALSE
580.11	Proliferative glomerulonephritis	genitourinary	0.0564021	0.0498023	1.05802	0.959629	1.16651	0.257417	0	0.798787	5	FALSE	596	653680	0.000910931	NA	NA	NA	NA	NA	NA	NA	NA	NA	NA	5981	82984	0.0672287	NA	NA	NA	NA	NA	NA	NA	NA	NA	8	4835	0.00165187	0.302287	0.190009	1.35295	0.932278	1.96344	0.11163	0	0.339066	FALSE
580.12	Non-proliferative glomerulonephritis	genitourinary	0.0311558	0.0401227	1.03165	0.953626	1.11605	0.437447	0.115867	0.341221	6	FALSE	784	653517	0.00119823	-0.0921346	0.070493	0.911982	0.794297	1.0471	0.191212	0	0.634066	2	FALSE	6159	82774	0.0692544	NA	NA	NA	NA	NA	NA	NA	NA	NA	11	6653	0.00165066	-0.109228	0.174992	0.896526	0.636223	1.26333	0.532501	0	0.870928	FALSE
580.13	Acute glomerulonephritis, NOS	genitourinary	0.0483581	0.0817381	1.04955	0.894182	1.23191	0.554103	0	0.522424	3	FALSE	242	614322	0.000393775	NA	NA	NA	NA	NA	NA	NA	NA	NA	NA	5926	83009	0.0666329	NA	NA	NA	NA	NA	NA	NA	NA	NA	3	4840	0.000619451	NA	NA	NA	NA	NA	NA	NA	NA	NA
580.14	Chronic glomerulonephritis, NOS	genitourinary	0.0331252	0.0295028	1.03368	0.975603	1.09521	0.261531	0	0.608313	5	FALSE	1312	621117	0.00210787	-0.0686351	0.0769268	0.933667	0.802993	1.08561	0.372278	0	0.484958	4	FALSE	6107	82844	0.0686558	NA	NA	NA	NA	NA	NA	NA	NA	NA	12	6655	0.00179991	0.226347	0.169876	1.25401	0.898882	1.74944	0.18272	0	0.724201	FALSE
580.2	Nephrotic syndrome without mention of glomerulonephritis	genitourinary	0.0575161	0.0240498	1.0592	1.01043	1.11033	0.0167778	0	0.800261	6	FALSE	1983	652904	0.003028	-0.0546487	0.0573016	0.946818	0.846235	1.05936	0.340234	0	0.479928	4	FALSE	6275	82600	0.0706048	NA	NA	NA	NA	NA	NA	NA	NA	NA	20	6642	0.0030021	0.103067	0.0856257	1.10857	0.937296	1.31113	0.22871	0	0.787626	FALSE
580.3	Nephritis and nephropathy without mention of glomerulonephritis	genitourinary	-0.00712718	0.017812	0.992898	0.958833	1.02817	0.689058	0	0.7525	6	FALSE	3929	649816	0.00600999	-0.0331428	0.0380084	0.9674	0.897953	1.04222	0.383216	0	0.854628	3	FALSE	6762	81594	0.0765313	NA	NA	NA	NA	NA	NA	NA	NA	NA	41	6606	0.0061682	0.0774307	0.0638234	1.08051	0.953457	1.22449	0.225053	0	0.318575	FALSE
580.31	Nephritis and nephropathy in diseases classified elsewhere	genitourinary	-0.0176302	0.0244852	0.982524	0.936486	1.03083	0.471504	0	0.892811	4	FALSE	2038	651578	0.00311804	-0.0282832	0.0488992	0.972113	0.88327	1.06989	0.562996	0	0.696004	3	FALSE	6409	82198	0.0723306	NA	NA	NA	NA	NA	NA	NA	NA	NA	19	4804	0.00393946	0.0965987	0.0795368	1.10142	0.942433	1.28722	0.224551	0	0.537731	FALSE
580.32	Nephritis and nephropathy with pathological lesion	genitourinary	0.00141468	0.0255855	1.00142	0.952436	1.05291	0.955905	0	0.590873	6	FALSE	1926	652165	0.00294454	-0.0666123	0.058416	0.935558	0.834347	1.04905	0.254157	0	0.717312	3	FALSE	6268	82434	0.0706636	NA	NA	NA	NA	NA	NA	NA	NA	NA	22	6636	0.0033043	0.0776991	0.0999312	1.0808	0.888552	1.31464	0.436849	0.815416	0.0199349	FALSE
580.4	Renal sclerosis, NOS	genitourinary	-0.0273139	0.0484589	0.973056	0.88489	1.07001	0.572993	0	0.570949	4	FALSE	513	353604	0.00144867	0.335288	0.127746	1.39834	1.08862	1.79619	0.00867409	0.707683	0.0643744	2	FALSE	5979	82809	0.0673402	NA	NA	NA	NA	NA	NA	NA	NA	NA	2	4840	0.000413052	NA	NA	NA	NA	NA	NA	NA	NA	NA
585	Renal failure	genitourinary	-0.00842884	0.004191	0.991607	0.983495	0.999785	0.0443065	0.376415	0.155238	6	FALSE	81262	597600	0.119703	-0.00805792	0.0106023	0.991974	0.971574	1.0128	0.447243	0	0.393469	4	FALSE	21550	65524	0.247491	0.0558561	0.0606691	1.05745	0.938894	1.19097	0.357223	0	0.534175	FALSE	531	6059	0.0805766	-0.000846587	0.0196234	0.999154	0.961455	1.03833	0.965589	0.117067	0.287224	FALSE
585.1	Acute renal failure	genitourinary	-0.014948	0.00551379	0.985163	0.974574	0.995867	0.00670773	0	0.456505	6	FALSE	41522	621536	0.062622	-0.00465485	0.0140885	0.995356	0.968247	1.02322	0.741097	0.556595	0.0797485	4	FALSE	13332	72907	0.154594	0.0517041	0.0959888	1.05306	0.872467	1.27104	0.59013	0.592346	0.117296	FALSE	194	6409	0.0293806	0.0229774	0.0268388	1.02324	0.970809	1.07851	0.391928	0.391646	0.199807	FALSE
585.2	Renal failure NOS	genitourinary	0.0146416	0.0140398	1.01475	0.987207	1.04306	0.29701	0.315111	0.199237	6	FALSE	5934	647553	0.00908052	-0.00100709	0.0294106	0.998993	0.943036	1.05827	0.972684	0.282688	0.242442	4	FALSE	7414	80513	0.0843199	NA	NA	NA	NA	NA	NA	NA	NA	NA	51	6592	0.00767725	-0.0696733	0.0668798	0.932698	0.818113	1.06333	0.297518	0	0.785865	FALSE
585.3	Chronic renal failure [CKD]	genitourinary	-0.00567102	0.00514312	0.994345	0.984372	1.00442	0.270182	0.537893	0.055068	6	FALSE	52638	616082	0.0787146	-0.0102573	0.0121246	0.989795	0.966551	1.0136	0.397558	0.13916	0.322717	4	FALSE	16714	70941	0.190679	0.0659829	0.0694576	1.06821	0.932253	1.22399	0.342125	0	0.450878	FALSE	391	6202	0.0593053	-0.0222221	0.0230445	0.978023	0.934832	1.02321	0.33489	0	0.940905	FALSE
585.31	Renal dialysis	genitourinary	-0.0362441	0.0174588	0.964405	0.931963	0.997976	0.0378953	0.223301	0.265944	6	FALSE	3813	651515	0.00581846	-0.0130645	0.0274693	0.987021	0.935286	1.04162	0.634358	0	0.740324	4	FALSE	7573	81381	0.0851339	NA	NA	NA	NA	NA	NA	NA	NA	NA	56	6613	0.00839706	0.0603264	0.0517772	1.06218	0.95968	1.17563	0.243973	0	0.320378	FALSE
585.32	End stage renal disease	genitourinary	-0.0173142	0.0147417	0.982835	0.954844	1.01165	0.240191	0	0.859267	6	FALSE	5617	649551	0.00857337	-0.0339652	0.0218988	0.966605	0.925995	1.009	0.1209	0	0.597033	4	FALSE	8517	80406	0.0957795	NA	NA	NA	NA	NA	NA	NA	NA	NA	78	6589	0.0116994	0.000652037	0.0421468	1.00065	0.921314	1.08682	0.987657	0.1838	0.268345	FALSE
585.33	Chronic Kidney Disease, Stage III	genitourinary	-0.00616018	0.00625141	0.993859	0.981756	1.00611	0.324425	0.642684	0.0156525	6	FALSE	34610	629164	0.0521412	-0.0109468	0.0157701	0.989113	0.959008	1.02016	0.48759	0	0.397386	4	FALSE	11826	75982	0.13468	NA	NA	NA	NA	NA	NA	NA	NA	NA	217	6382	0.0328838	-0.0224982	0.0310593	0.977753	0.920008	1.03912	0.468844	0	0.622963	FALSE
585.34	Chronic Kidney Disease, Stage IV	genitourinary	-0.0231111	0.0126968	0.977154	0.953137	1.00178	0.0687241	0	0.713919	6	FALSE	7715	647686	0.0117714	0.0140076	0.0249739	1.01411	0.965663	1.06498	0.574874	0	0.719529	4	FALSE	7989	80755	0.090023	NA	NA	NA	NA	NA	NA	NA	NA	NA	81	6568	0.0121823	-0.0298245	0.0417866	0.970616	0.89429	1.05346	0.475393	0	0.738598	FALSE
585.4	Chronic kidney disease, Stage I or II	genitourinary	-0.0278784	0.0128392	0.972507	0.948339	0.99729	0.0299048	0.0371074	0.39282	6	FALSE	7406	644841	0.0113546	-0.00679495	0.0227996	0.993228	0.949821	1.03862	0.765681	0	0.746429	4	FALSE	8404	78843	0.0963242	NA	NA	NA	NA	NA	NA	NA	NA	NA	60	6561	0.00906208	0.080441	0.0485318	1.08376	0.985428	1.19192	0.0974199	0.388203	0.201078	FALSE
586	Other disorders of the kidney and ureters	genitourinary	0.0133051	0.00656375	1.01339	1.00044	1.02652	0.0426561	0	0.58515	6	FALSE	30094	622267	0.0461309	0.0146513	0.0171302	1.01476	0.981255	1.04941	0.39239	0	0.780368	4	FALSE	10662	74780	0.124786	0.0993677	0.109674	1.10447	0.890841	1.36933	0.364921	0	0.719534	FALSE	143	6428	0.0217623	0.0118286	0.031343	1.0119	0.951608	1.07601	0.705882	0	0.761071	FALSE
586.1	Anatomical abnormatilies of kidney and ureters	genitourinary	0.0797531	0.0358046	1.08302	1.00962	1.16175	0.0259167	0	0.807621	5	FALSE	823	653390	0.001258	NA	NA	NA	NA	NA	NA	NA	NA	NA	NA	5961	83005	0.0670031	NA	NA	NA	NA	NA	NA	NA	NA	NA	5	6662	0.000749963	NA	NA	NA	NA	NA	NA	NA	NA	NA
586.11	Small kidney	genitourinary	0.0513049	0.0505505	1.05264	0.953351	1.16228	0.310142	0	0.42915	2	FALSE	416	588231	0.000706705	NA	NA	NA	NA	NA	NA	NA	NA	NA	NA	5926	78519	0.0701759	NA	NA	NA	NA	NA	NA	NA	NA	NA	3	6664	0.000449978	NA	NA	NA	NA	NA	NA	NA	NA	NA
586.12	Vesicoureteral reflux	genitourinary	0.123274	0.0533232	1.13119	1.01894	1.25582	0.0207874	0	0.711497	4	FALSE	384	653666	0.000587111	NA	NA	NA	NA	NA	NA	NA	NA	NA	NA	5930	83053	0.0666419	NA	NA	NA	NA	NA	NA	NA	NA	NA	2	4843	0.000412797	NA	NA	NA	NA	NA	NA	NA	NA	NA
586.2	Cyst of kidney, acquired	genitourinary	0.0312156	0.0108467	1.03171	1.01001	1.05388	0.00400364	0	0.855355	6	FALSE	10152	641399	0.0155813	0.0234022	0.0285163	1.02368	0.968033	1.08252	0.411839	0	0.483926	4	FALSE	7515	79724	0.0861427	NA	NA	NA	NA	NA	NA	NA	NA	NA	50	6568	0.00755515	0.0430877	0.0530933	1.04403	0.940848	1.15853	0.417052	0	0.554519	FALSE
586.3	Vascular disorders of kidney/hypertrophy	genitourinary	0.0150189	0.0504694	1.01513	0.919524	1.12068	0.76602	0.624157	0.046384	4	FALSE	436	621024	0.000701574	NA	NA	NA	NA	NA	NA	NA	NA	NA	NA	5951	82936	0.0669502	NA	NA	NA	NA	NA	NA	NA	NA	NA	1	1824	0.000547945	NA	NA	NA	NA	NA	NA	NA	NA	NA
[truncated: 620 more rows]
[truncated: 16 more columns]
