# Supplementary material for: Insights from the largest diverse ancestry sex-specific disease map for genetically predicted height
Source: NPJ Genom Med. 2025 Feb 27;10:14. doi: 10.1038/s41525-025-00464-w (PMC11868580; doi:10.1038/s41525-025-00464-w)
Supplement: Supplementary file 5 — Supplementary Data 4 [file 41525_2025_464_MOESM5_ESM.xlsx]

## Sheet: Supplementary Data 4
Supplementary Data 4: Heterogenious traits for the cross-ancestry analysis.
Phecode	Description	Group	beta_ALL	SE_ALL	OR_ALL	Lower_ALL	Upper_ALL	pvalue_ALL	I2_ALL	pval Q_ALL	number_of_studies_combined_ALL	Bonferroni_ALL	cases_ALL	controls_ALL	prev_ALL	beta_EUR	SE_EUR	OR_EUR	Lower_EUR	Upper_EUR	pvalue_EUR	I2_EUR	pval Q_EUR	number_of_studies_combined_EUR	Bonferroni_EUR	cases_EUR	controls_EUR	prev_EUR	beta_AFR	SE_AFR	OR_AFR	Lower_AFR	Upper_AFR	pvalue_AFR	I2_AFR	pval Q_AFR	number_of_studies_combined_AFR	Bonferroni_AFR	cases_AFR	controls_AFR	prev_AFR	beta_EAS	SE_EAS	OR_EAS	Lower_EAS	Upper_EAS	pvalue_EAS	I2_EAS	pval Q_EAS
41.9	Infection with drug-resistant microorganisms	infectious diseases	0.02414	0.0271735	1.02443	0.971301	1.08047	0.374345	82.4951	5.95e-06	7	FALSE	7849	488423	0.0158159	0.00395365	0.0299482	1.00396	0.946728	1.06466	0.894972	0.878731	1.75e-05	4	FALSE	1305	365983	0.00355307	0.0434429	0.0710611	1.0444	0.908615	1.20048	0.540971	0	0.455843	2	FALSE	6482	83675	0.0718968	NA	NA	NA	NA	NA	NA	NA	NA
277	Other disorders of metabolism	endocrine/metabolic	0.0445834	0.0118341	1.04559	1.02162	1.07013	0.000164969	83.5876	4.48e-10	12	FALSE	14975	818453	0.017968	0.048371	0.0128858	1.04956	1.02338	1.0764	0.000174155	0.894575	4.65e-09	6	FALSE	6952	694644	0.00990884	0.0187458	0.0369918	1.01892	0.947663	1.09554	0.612326	0.265704	0.252374	4	FALSE	7515	83306	0.0827452	NA	NA	NA	NA	NA	NA	NA	NA
351	Other peripheral nerve disorders	neurological	-0.0355926	0.00425981	0.965033	0.95701	0.973124	6.52e-17	88.297	1.15e-17	14	TRUE	83420	721680	0.103614	-0.0405628	0.00469237	0.960249	0.951458	0.969121	5.41e-18	0.946306	1.48e-18	6	TRUE	62030	617646	0.0912641	-0.0108915	0.0123077	0.989168	0.965592	1.01332	0.376194	0.580947	0.066999	4	FALSE	16714	69812	0.193167	0.0417545	0.0576531	1.04264	0.931235	1.16737	0.468921	0.669469	0.0819685
366	Cataract	sense organs	-0.00581665	0.00349532	0.9942	0.987413	1.00103	0.0960874	72.3623	9.52e-06	14	FALSE	198148	611306	0.244792	-0.00575087	0.00377355	0.994266	0.986939	1.00165	0.12751	0.86244	8.09e-07	6	FALSE	154139	531186	0.224914	-0.0132189	0.011193	0.986868	0.965454	1.00876	0.237604	0	0.75602	4	FALSE	32445	53013	0.37966	0.0301736	0.0450259	1.03063	0.943579	1.12572	0.502769	0.652506	0.0898115
427	Cardiac dysrhythmias	circulatory system	0.0640716	0.00324127	1.06617	1.05942	1.07296	5.68e-87	81.9109	3.63e-10	14	TRUE	168209	609959	0.21616	0.0709852	0.00349687	1.07357	1.06623	1.08095	1.29e-91	0.823869	3.06e-05	6	TRUE	139002	519557	0.21107	0.0107586	0.0102952	1.01082	0.990625	1.03142	0.296017	0.612278	0.0517598	4	FALSE	22719	59517	0.276266	0.103736	0.0511936	1.10931	1.0034	1.22639	0.0427294	0	0.554068
700	Corns and callosities	dermatologic	0.14099	0.0080397	1.15141	1.13341	1.1697	7.51e-69	73.1627	2.42e-05	12	TRUE	28068	778137	0.034815	0.163205	0.00970428	1.17728	1.1551	1.19988	1.81e-63	0.356379	0.169461	6	TRUE	14493	663607	0.021373	0.0683768	0.0159608	1.07077	1.03779	1.10479	1.84e-05	0	0.808462	3	TRUE	12324	75798	0.139852	NA	NA	NA	NA	NA	NA	NA	NA
707	Chronic ulcer of skin	dermatologic	0.130399	0.00723336	1.13928	1.12325	1.15555	1.19e-72	73.3105	1.05e-05	13	TRUE	30324	804109	0.0363408	0.131967	0.0078799	1.14107	1.12358	1.15883	5.92e-63	0.882499	4.55e-08	6	TRUE	19781	683182	0.0281395	0.122645	0.0214487	1.13048	1.08394	1.17902	1.08e-08	0	0.870505	4	TRUE	9437	80963	0.104392	NA	NA	NA	NA	NA	NA	NA	NA
726	Peripheral enthesopathies and allied syndromes	musculoskeletal	0.000876065	0.00382205	1.00088	0.993407	1.0084	0.818703	72.2847	1e-05	14	FALSE	114591	656025	0.148701	-0.00104231	0.00424686	0.998958	0.990678	1.00731	0.806122	0.768458	0.000625185	6	FALSE	85964	565733	0.131908	0.00719266	0.010771	1.00722	0.986178	1.02871	0.504274	0.826544	0.000614422	4	FALSE	21164	61492	0.256049	0.0738106	0.0460343	1.0766	0.983719	1.17826	0.10885	0	0.449343
726.1	Enthesopathy	musculoskeletal	0.00503927	0.00523064	1.00505	0.994801	1.01541	0.33534	71.2708	1.9e-05	14	FALSE	56033	708794	0.0732623	0.0035628	0.00580636	1.00357	0.992213	1.01506	0.539477	0.813598	6.17e-05	6	FALSE	39896	604299	0.0619316	0.0147396	0.0146747	1.01485	0.986076	1.04446	0.315174	0.802936	0.00163532	4	FALSE	12966	70859	0.154679	0.0486236	0.063648	1.04983	0.926701	1.18931	0.4449	0	0.523586
735	Acquired foot deformities	musculoskeletal	0.0613315	0.00478029	1.06325	1.05334	1.07326	1.11e-37	82.1018	2.62e-10	14	TRUE	67806	741313	0.0838023	0.0589561	0.00545011	1.06073	1.04946	1.07212	2.85e-27	0.922024	1.7e-12	6	TRUE	45101	637672	0.0660556	0.0736847	0.0115017	1.07647	1.05247	1.10101	1.49e-10	0.233749	0.270772	4	TRUE	19021	67999	0.218582	0.0147803	0.0613326	1.01489	0.899938	1.14453	0.809566	0	0.336545
735.2	Acquired toe deformities	musculoskeletal	0.0950503	0.00655776	1.09971	1.08567	1.11394	1.32e-47	72.3515	1.93e-05	13	TRUE	36683	771866	0.0453689	0.0914115	0.00737854	1.09572	1.07999	1.11168	3e-35	0.859665	1.13e-06	6	TRUE	23279	656985	0.0342205	0.104306	0.0162848	1.10994	1.07507	1.14594	1.5e-10	0.349977	0.20224	4	TRUE	11902	76357	0.134853	NA	NA	NA	NA	NA	NA	NA	NA
735.3	Hallux valgus (Bunion)	musculoskeletal	0.0221845	0.0072879	1.02243	1.00793	1.03714	0.0023344	73.5819	4.07e-06	14	FALSE	29680	785034	0.03643	0.00879854	0.00822822	1.00884	0.992698	1.02524	0.284929	0.829416	2.01e-05	6	FALSE	17502	667943	0.0255338	0.0685783	0.0175961	1.07098	1.03468	1.10856	9.72e-05	0.220511	0.278275	4	FALSE	11073	77881	0.12448	0.220936	0.0976546	1.24724	1.02998	1.51034	0.0236711	0	0.590616
[truncated: 16 more columns]
