# Supplementary material for: Insights from the largest diverse ancestry sex-specific disease map for genetically predicted height
Source: NPJ Genom Med. 2025 Feb 27;10:14. doi: 10.1038/s41525-025-00464-w (PMC11868580; doi:10.1038/s41525-025-00464-w)
Supplement: Supplementary file 6 — Supplementary Data 5 [file 41525_2025_464_MOESM6_ESM.xlsx]

## Sheet: Supplementary Data 5
Supplementary Data 5: Bonferroni significant signals in the cross-ancestry meta-PheWAS and not significant in European meta-PheWAS.
Phecode	Description	Group	beta_EUR	SE_EUR	OR_EUR	Lower_EUR	Upper_EUR	pvalue_EUR	I2_EUR	pval Q_EUR	number_of_studies_combined_EUR	Bonferroni_EUR	cases_EUR	controls_EUR	prev_EUR	beta_AFR	SE_AFR	OR_AFR	Lower_AFR	Upper_AFR	pvalue_AFR	I2_AFR	pval Q_AFR	number_of_studies_combined_AFR	Bonferroni_AFR	cases_AFR	controls_AFR	prev_AFR	beta_EAS	SE_EAS	OR_EAS	Lower_EAS	Upper_EAS	pvalue_EAS	I2_EAS	pval Q_EAS	Bonferroni_EAS	cases_EAS	controls_EAS	prev_EAS	beta_HIS	SE_HIS	OR_HIS	Lower_HIS	Upper_HIS	pvalue_HIS	I2_HIS	pval Q_HIS	Bonferroni_HIS
227.3	Benign neoplasm of pituitary gland and craniopharyngeal duct (pouch)	neoplasms	0.0852	0.0223743	1.08893	1.04221	1.13775	0.000140132	0.481401	0.0860585	6	FALSE	2317	704666	0.00327731	0.0806804	0.047699	1.08402	0.987274	1.19026	0.0907513	0.218895	0.279186	4	FALSE	7143	84811	0.0776801	NA	NA	NA	NA	NA	NA	NA	NA	NA	22	6734	0.00325636	0.197965	0.0772311	1.21892	1.0477	1.41812	0.0103688	0	0.688702	FALSE
242.2	Toxic multinodular goiter	endocrine/metabolic	0.167856	0.0444809	1.18277	1.08402	1.29051	0.000160862	0.499773	0.0753641	6	FALSE	562	659426	0.000851531	0.190391	0.0890747	1.20972	1.01593	1.44048	0.0325628	0.484741	0.163585	2	FALSE	6449	83791	0.071465	NA	NA	NA	NA	NA	NA	NA	NA	NA	4	6654	0.000600781	NA	NA	NA	NA	NA	NA	NA	NA	NA
244.1	Secondary hypothyroidism	endocrine/metabolic	0.0495088	0.012738	1.05075	1.02485	1.07732	0.000101613	0	0.838947	6	FALSE	6991	655213	0.0105572	0.0779623	0.0371058	1.08108	1.00525	1.16263	0.0356337	0	0.653824	4	FALSE	7178	83088	0.0795205	0.150583	0.169202	1.16251	0.834396	1.61965	0.373489	0	0.782071	FALSE	64	6614	0.00958371	0.120277	0.0561714	1.12781	1.01023	1.25907	0.0322544	0	0.50399	FALSE
245.21	Chronic lymphocytic thyroiditis	endocrine/metabolic	0.08211	0.0198473	1.08558	1.04416	1.12864	3.52e-05	0	0.453326	6	FALSE	2977	658115	0.00450316	-0.0279496	0.0958765	0.972437	0.805845	1.17347	0.770656	0	0.728341	3	FALSE	6406	83857	0.0709704	NA	NA	NA	NA	NA	NA	NA	NA	NA	12	6647	0.00180207	0.253173	0.0831421	1.28811	1.09441	1.51608	0.00232626	0	0.900858	FALSE
250.7	Diabetic retinopathy	endocrine/metabolic	-0.03847	0.00971622	0.962261	0.944109	0.980761	7.52e-05	0.667895	0.0170242	5	FALSE	14511	346198	0.0402291	-0.0243175	0.0167053	0.975976	0.944538	1.00846	0.145482	0.664736	0.0506546	3	FALSE	11227	76265	0.12832	NA	NA	NA	NA	NA	NA	NA	NA	NA	263	4437	0.0559574	-0.0478503	0.0245156	0.953276	0.908555	1.0002	0.0509589	0	0.860279	FALSE
288	Diseases of white blood cells	hematopoietic	-0.0351942	0.0088322	0.965418	0.94885	0.982276	6.75e-05	0.460044	0.0991316	6	FALSE	16073	652602	0.0240371	-0.0486893	0.0232446	0.952477	0.910057	0.996874	0.0362019	0	0.857186	4	FALSE	8742	78634	0.10005	NA	NA	NA	NA	NA	NA	NA	NA	NA	87	6517	0.0131738	-0.0367194	0.0427993	0.963947	0.886384	1.0483	0.390924	0	0.803845	FALSE
289.4	Lymphadenitis	hematopoietic	0.0335711	0.00867369	1.03414	1.01671	1.05187	0.000108634	0.503333	0.0733561	6	FALSE	15560	660248	0.0230243	0.0573187	0.0238146	1.05899	1.0107	1.10959	0.0160898	0.342769	0.2066	4	FALSE	8633	79257	0.0982251	0.0358276	0.160217	1.03648	0.757151	1.41885	0.823054	0	0.72016	FALSE	66	6611	0.00988468	-0.0352892	0.0488418	0.965326	0.877202	1.0623	0.469975	0.315078	0.226927	FALSE
292	Neurological disorders	mental disorders	-0.0226855	0.0054578	0.97757	0.967168	0.988083	3.23e-05	0	0.713765	6	FALSE	44485	634456	0.0655212	-0.00751954	0.0141991	0.992509	0.965268	1.02052	0.596403	0.275641	0.246575	4	FALSE	13469	73569	0.154749	NA	NA	NA	NA	NA	NA	NA	NA	NA	369	6149	0.0566125	-0.0391585	0.0204381	0.961598	0.92384	1.0009	0.0553703	0	0.965438	FALSE
317.11	Alcoholic liver damage	mental disorders	-0.0598687	0.014736	0.941888	0.915074	0.969488	4.85e-05	0	0.804847	6	FALSE	5555	655040	0.00840909	-0.0589148	0.0364104	0.942787	0.877851	1.01253	0.105646	0	0.739542	3	FALSE	7372	82006	0.0824811	NA	NA	NA	NA	NA	NA	NA	NA	NA	38	6683	0.00565392	-0.0953096	0.0427874	0.909091	0.835963	0.988617	0.0259128	0.153893	0.276973	FALSE
340	Migraine	neurological	-0.0221444	0.00654299	0.978099	0.965636	0.990723	0.000713216	0.612636	0.0242588	6	FALSE	31558	642210	0.0468381	-0.063073	0.0158012	0.938875	0.910244	0.968407	6.56e-05	0.181685	0.299854	4	FALSE	12375	75673	0.140548	0.00619752	0.0656031	1.00622	0.88481	1.14428	0.924736	0	0.644244	FALSE	398	6159	0.0606985	-0.00946113	0.0220799	0.990583	0.94863	1.03439	0.66829	0	0.976298	FALSE
352.2	Facial nerve disorders [CN7]	neurological	-0.0707099	0.0174188	0.931732	0.90046	0.964091	4.92e-05	0	0.592446	6	FALSE	3799	670192	0.00563657	-0.0362438	0.046356	0.964405	0.880646	1.05613	0.434298	0	0.720697	4	FALSE	6926	83537	0.0765617	NA	NA	NA	NA	NA	NA	NA	NA	NA	44	6638	0.00658485	-0.126691	0.0580138	0.881006	0.786316	0.987098	0.0289764	0	0.948026	FALSE
361	Retinal detachments and defects	sense organs	0.0517852	0.0124503	1.05315	1.02776	1.07916	3.19e-05	0.455575	0.101946	6	FALSE	8030	671165	0.0118228	0.0188009	0.0270443	1.01898	0.966373	1.07445	0.486937	0	0.831793	4	FALSE	7936	81197	0.0890355	NA	NA	NA	NA	NA	NA	NA	NA	NA	132	6488	0.0199396	0.0520383	0.0442707	1.05342	0.965866	1.1489	0.239812	0	0.34015	FALSE
381.1	Otitis media	sense organs	-0.0312965	0.00871456	0.969188	0.952775	0.985884	0.000329054	0	0.795117	6	FALSE	16519	664788	0.024246	-0.0442604	0.0238851	0.956705	0.91295	1.00256	0.0638745	0	0.434174	4	FALSE	8891	79040	0.101113	NA	NA	NA	NA	NA	NA	NA	NA	NA	105	6469	0.015972	-0.0489569	0.0380236	0.952222	0.883838	1.0259	0.197906	0	0.452924	FALSE
381.11	Suppurative and unspecified otitis media	sense organs	-0.0441517	0.0107621	0.956809	0.936838	0.977205	4.09e-05	0	0.996735	6	FALSE	10682	669947	0.0156943	-0.0562459	0.0284649	0.945307	0.894012	0.999544	0.0481581	0.357989	0.21064	3	FALSE	8207	80204	0.0928278	NA	NA	NA	NA	NA	NA	NA	NA	NA	66	6538	0.00999394	-0.0789995	0.045578	0.92404	0.845074	1.01039	0.0830455	0	0.451032	FALSE
440	Atherosclerosis	circulatory system	-0.0369216	0.00912685	0.963752	0.946665	0.981147	5.22e-05	0	0.490307	6	FALSE	16621	653519	0.0248023	-0.0333875	0.0243818	0.967164	0.922032	1.0145	0.170887	0	0.800924	3	FALSE	8720	79582	0.098752	NA	NA	NA	NA	NA	NA	NA	NA	NA	50	6613	0.00750413	-0.063682	0.043776	0.938303	0.861155	1.02236	0.145745	0	0.684524	FALSE
442.11	Abdominal aortic aneurysm	circulatory system	0.0435538	0.0110516	1.04452	1.02213	1.06739	8.12e-05	0.296701	0.212634	6	FALSE	10429	665884	0.0154204	0.0807733	0.0419858	1.08413	0.998484	1.17711	0.0543768	0	0.820987	3	FALSE	7208	83091	0.0798237	NA	NA	NA	NA	NA	NA	NA	NA	NA	40	6686	0.00594707	0.153463	0.0697583	1.16586	1.01688	1.33668	0.027812	0	0.622289	FALSE
450	Noninfectious disorders of lymphatic channels	circulatory system	0.0570903	0.0146033	1.05875	1.02888	1.08949	9.25e-05	0.682411	0.00761552	6	FALSE	5355	703969	0.00754944	0.0579205	0.0425932	1.05963	0.974763	1.15189	0.173876	0	0.486984	4	FALSE	7337	84341	0.0800301	NA	NA	NA	NA	NA	NA	NA	NA	NA	14	6752	0.00206917	0.0626779	0.090686	1.06468	0.89131	1.27178	0.489469	0	0.531702	FALSE
512.8	Cough	respiratory	-0.0202907	0.00507444	0.979914	0.970216	0.989708	6.37e-05	0.338871	0.182032	6	FALSE	61470	569488	0.0974233	-0.0318323	0.0119267	0.968669	0.946288	0.991579	0.00760783	0.49764	0.112989	4	FALSE	17419	61401	0.220997	0.0621066	0.0545898	1.06408	0.956105	1.18424	0.255247	0	0.390077	FALSE	605	5500	0.0990991	0.00180551	0.0188022	1.00181	0.965561	1.03941	0.923499	0.246724	0.249244	FALSE
592.1	Cystitis	genitourinary	0.0446141	0.0110368	1.04562	1.02325	1.06849	5.29e-05	0	0.823872	6	FALSE	9420	635955	0.0145962	0.00971846	0.0399885	1.00977	0.933646	1.09209	0.807981	0.401908	0.170633	4	FALSE	6705	81344	0.0761508	NA	NA	NA	NA	NA	NA	NA	NA	NA	25	6534	0.00381156	0.123468	0.0590014	1.13141	1.00786	1.27012	0.0363831	0.134141	0.282521	FALSE
702	Degenerative skin conditions and other dermatoses	dermatologic	0.0185537	0.00465118	1.01873	1.00948	1.02806	6.63e-05	0.328396	0.189601	6	FALSE	83578	580876	0.125784	0.041133	0.0284108	1.04199	0.985554	1.10166	0.147674	0	0.636403	4	FALSE	8162	80297	0.0922687	-0.0363658	0.0817632	0.964287	0.821504	1.13189	0.656486	0	0.916911	FALSE	265	6181	0.0411108	0.0530057	0.0270876	1.05444	0.999915	1.11193	0.0503683	0	0.476273	FALSE
720	Spinal stenosis	musculoskeletal	0.0234722	0.00697163	1.02375	1.00986	1.03783	0.00076039	0	0.767022	6	FALSE	28310	643631	0.0421317	0.0515954	0.015907	1.05295	1.02063	1.08629	0.00118045	0.193528	0.293341	4	FALSE	12167	76118	0.137815	NA	NA	NA	NA	NA	NA	NA	NA	NA	221	6418	0.0332881	0.0481555	0.0266161	1.04933	0.995997	1.10553	0.0704109	0	0.89363	FALSE
720.1	Spinal stenosis of lumbar region	musculoskeletal	0.0319219	0.00870257	1.03244	1.01498	1.0502	0.000244359	0	0.939793	4	FALSE	17946	654061	0.0267051	0.0712738	0.0202441	1.07388	1.0321	1.11734	0.000430375	0	0.730781	3	FALSE	9880	79100	0.111036	NA	NA	NA	NA	NA	NA	NA	NA	NA	115	4639	0.0241902	NA	NA	NA	NA	NA	NA	NA	NA	NA
722.1	Displacement of intervertebral disc	musculoskeletal	0.0315679	0.00938971	1.03207	1.01325	1.05124	0.000773899	0	0.909274	6	FALSE	14726	656225	0.021948	0.0653136	0.0225788	1.06749	1.02128	1.1158	0.00381955	0	0.614954	3	FALSE	9131	79248	0.103316	NA	NA	NA	NA	NA	NA	NA	NA	NA	122	4598	0.0258475	0.119099	0.034302	1.12648	1.05324	1.20482	0.000516442	0	0.624111	FALSE
726.4	Calcaneal spur; Exostosis NOS	musculoskeletal	0.0514872	0.0132041	1.05284	1.02594	1.08044	9.65e-05	0	0.913171	5	FALSE	7313	633432	0.0114133	0.0435206	0.0297075	1.04448	0.985403	1.1071	0.142929	0	0.833428	2	FALSE	7773	79366	0.0892023	NA	NA	NA	NA	NA	NA	NA	NA	NA	84	6495	0.0127679	0.0777199	0.0448345	1.08082	0.989897	1.18009	0.0830094	0	0.542706	FALSE
727.1	Synovitis and tenosynovitis	musculoskeletal	-0.034256	0.0087693	0.966324	0.949857	0.983076	9.37e-05	0.326497	0.190976	6	FALSE	17436	625579	0.027116	-0.0117797	0.0201109	0.988289	0.950092	1.02802	0.558052	0.618325	0.0489933	4	FALSE	9524	77408	0.109557	NA	NA	NA	NA	NA	NA	NA	NA	NA	210	6308	0.0322185	-0.0661195	0.028773	0.936019	0.884694	0.990322	0.0215635	0.778814	0.0334796	FALSE
741.3	Difficulty in walking	musculoskeletal	0.0379117	0.0099899	1.03864	1.0185	1.05918	0.000147643	0.0435025	0.388763	6	FALSE	13265	669203	0.0194368	0.0340167	0.0199619	1.0346	0.994905	1.07588	0.0883658	0.345293	0.205074	4	FALSE	10062	77903	0.114386	NA	NA	NA	NA	NA	NA	NA	NA	NA	65	6624	0.00971745	0.0091897	0.0421496	1.00923	0.929209	1.09615	0.827409	0.495997	0.158957	FALSE
763	Thoracic or lumbosacral neuritis or radiculitis, unspecified	symptoms	0.0211026	0.00706983	1.02133	1.00727	1.03558	0.00283689	0	0.592327	6	FALSE	27757	652027	0.0408321	0.052431	0.0148407	1.05383	1.02362	1.08493	0.000411017	0	0.873191	3	FALSE	13027	74260	0.149243	NA	NA	NA	NA	NA	NA	NA	NA	NA	320	4312	0.0690846	0.0714444	0.0219966	1.07406	1.02874	1.12138	0.00116232	0.476258	0.167037	FALSE
789	Nausea and vomiting	symptoms	-0.0208729	0.00500909	0.979343	0.969776	0.989006	3.09e-05	0	0.583431	6	FALSE	50150	627716	0.0739822	-0.0464949	0.0149431	0.954569	0.927017	0.98294	0.00186164	0.409037	0.166283	4	FALSE	12708	71981	0.150055	0.0314192	0.0910572	1.03192	0.863251	1.23354	0.730057	0	0.849664	FALSE	216	6329	0.0330023	-0.00529282	0.0271159	0.994721	0.943236	1.04902	0.845242	0	0.637392	FALSE
800	Fracture of lower limb	injuries & poisonings	0.043033	0.0106471	1.04397	1.02241	1.06599	5.31e-05	0.660574	0.0115769	6	FALSE	10963	679533	0.015877	-0.0178025	0.0274566	0.982355	0.930888	1.03667	0.516733	0.383464	0.19751	3	FALSE	8317	82314	0.0917677	NA	NA	NA	NA	NA	NA	NA	NA	NA	39	4780	0.00809297	0.19171	0.0449777	1.21132	1.10911	1.32295	2.02e-05	0	0.380051	TRUE
830	Dislocation	injuries & poisonings	0.0429484	0.0103789	1.04388	1.02286	1.06534	3.5e-05	0	0.47369	6	FALSE	11553	682374	0.0166487	0.0101192	0.0239156	1.01017	0.963913	1.05865	0.672206	0	0.515863	3	FALSE	8877	81082	0.0986783	NA	NA	NA	NA	NA	NA	NA	NA	NA	108	6561	0.0161943	0.0845948	0.0346346	1.08828	1.01685	1.16472	0.0145862	0.777054	0.0341857	FALSE
[truncated: 16 more columns]
