# Supplementary material for: Insights from the largest diverse ancestry sex-specific disease map for genetically predicted height
Source: NPJ Genom Med. 2025 Feb 27;10:14. doi: 10.1038/s41525-025-00464-w (PMC11868580; doi:10.1038/s41525-025-00464-w)
Supplement: Supplementary file 7 — Supplementary Data 6 [file 41525_2025_464_MOESM7_ESM.xlsx]

## Sheet: Supplementary Data 6
Supplementary Data 6: Sex-combined cross-ancestry meta-PheWAS in Europeans, Africans, East Asians and Hispanics.
Phecode	Description	Group	beta	SE	OR	Lower	Upper	pvalue	I2	pval Q	number_of_studies_combined	Bonferroni	cases	controls	prev
8	Intestinal infection	infectious diseases	-0.0171897	0.00896091	0.982957	0.965844	1.00037	0.0550735	0	0.595949	14	FALSE	20928	809435	0.0252034
8.5	Bacterial enteritis	infectious diseases	-0.00568024	0.0113376	0.994336	0.972484	1.01668	0.616365	0	0.532155	14	FALSE	15362	820392	0.018381
8.52	Intestinal infection due to C. difficile	infectious diseases	0.00170677	0.0151637	1.00171	0.972375	1.03193	0.910382	12.852	0.329753	8	FALSE	11633	799801	0.0143363
8.6	Viral Enteritis	infectious diseases	-0.0133106	0.019922	0.986778	0.94899	1.02607	0.504046	23.3944	0.227863	10	FALSE	9350	820616	0.0112655
8.7	Intestinal infection due to protozoa	infectious diseases	-0.0261606	0.0852534	0.974179	0.824272	1.15135	0.758952	0	0.988028	3	FALSE	6735	779026	0.00857131
10	Tuberculosis	infectious diseases	0.0268718	0.0274386	1.02724	0.973452	1.08399	0.327412	43.3286	0.0612449	11	FALSE	7922	799597	0.0098103
31	Diseases due to other mycobacteria	infectious diseases	0.0363675	0.0451161	1.03704	0.949273	1.13291	0.420192	0	0.66293	7	FALSE	6884	802544	0.00850477
38	Septicemia	infectious diseases	0.0165355	0.00651203	1.01667	1.00378	1.02973	0.0111097	22.3766	0.211105	14	FALSE	34510	778458	0.0424494
38.1	Gram negative septicemia	infectious diseases	0.0465688	0.0202736	1.04767	1.00686	1.09014	0.0216178	0	0.578732	8	FALSE	9104	798795	0.0112687
38.2	Gram positive septicemia	infectious diseases	0.0504191	0.0211073	1.05171	1.00909	1.09613	0.0169079	19.7719	0.267027	9	FALSE	8771	800376	0.0108398
38.3	Bacteremia	infectious diseases	0.0313944	0.0129029	1.03189	1.00612	1.05832	0.0149691	53.8258	0.0169499	11	FALSE	13707	791755	0.0170176
41	Bacterial infection NOS	infectious diseases	0.029655	0.00550733	1.0301	1.01904	1.04128	7.25902e-08	60.3521	0.00183294	14	TRUE	46312	762361	0.0572691
41.1	Staphylococcus infections	infectious diseases	0.0480485	0.0093408	1.04922	1.03019	1.06861	2.69039e-07	0	0.529873	13	TRUE	19509	788614	0.0241411
41.11	Methicillin sensitive Staphylococcus aureus	infectious diseases	0.0428246	0.0126293	1.04375	1.01824	1.06991	0.000696662	0	0.700066	10	FALSE	13271	796515	0.0163883
41.12	Methicillin resistant Staphylococcus aureus	infectious diseases	0.0761455	0.0185197	1.07912	1.04065	1.11901	3.92939e-05	1.48829	0.424819	10	FALSE	9779	794890	0.0121528
41.2	Streptococcus infection	infectious diseases	0.0368142	0.0129579	1.0375	1.01148	1.06419	0.00449642	35.8687	0.111891	11	FALSE	12885	795778	0.0159337
41.21	Rheumatic fever / chorea	infectious diseases	0.0239935	0.0813071	1.02428	0.873397	1.20124	0.76792	15.5802	0.315227	5	FALSE	6468	796325	0.00805687
41.4	E. coli	infectious diseases	0.0439009	0.0112421	1.04488	1.02211	1.06816	9.42083e-05	22.2933	0.237912	10	FALSE	14850	796891	0.018294
41.8	H. pylori	infectious diseases	-0.0567894	0.020593	0.944793	0.907419	0.983706	0.00582085	56.9509	0.0130728	10	FALSE	9253	795139	0.0115031
41.9	Infection with drug-resistant microorganisms	infectious diseases	0.02414	0.0271735	1.02443	0.971301	1.08047	0.374345	82.4951	5.94977e-06	7	FALSE	7849	488423	0.0158159
53	Herpes zoster	infectious diseases	0.000517952	0.011377	1.00052	0.978455	1.02308	0.963688	18.4564	0.262526	12	FALSE	16203	777657	0.0204104
53.1	Herpes zoster with nervous system complications	infectious diseases	0.0253405	0.0253235	1.02566	0.976	1.07786	0.316986	32.0046	0.152207	10	FALSE	8380	792288	0.0104663
54	Herpes simplex	infectious diseases	0.00187531	0.01098	1.00188	0.980547	1.02367	0.864386	0	0.844014	12	FALSE	17000	779577	0.0213413
70	Viral hepatitis	infectious diseases	-0.0285619	0.00743766	0.971842	0.957778	0.986113	0.000122946	24.1781	0.192741	14	FALSE	30635	771714	0.0381816
70.1	Viral hepatitis A	infectious diseases	0.0856811	0.0603207	1.08946	0.967979	1.22618	0.155484	0	0.409988	5	FALSE	6807	765956	0.00880865
70.2	Viral hepatitis B	infectious diseases	-0.0368305	0.0204429	0.96384	0.925984	1.00324	0.0716046	35.3667	0.0924166	14	FALSE	9453	790734	0.0118135
70.3	Viral hepatitis C	infectious diseases	-0.029823	0.0079563	0.970617	0.955599	0.985872	0.000177998	0	0.597443	12	FALSE	27578	774845	0.0343684
70.4	Chronic hepatitis	infectious diseases	0.00499278	0.0205682	1.00501	0.965296	1.04635	0.808204	0	0.621285	12	FALSE	9277	790315	0.0116022
70.9	Hepatitis NOS	infectious diseases	-0.0178789	0.0192866	0.98228	0.945842	1.02012	0.353918	0	0.59664	12	FALSE	9682	789077	0.0121213
71	Human immunodeficiency virus [HIV] disease	infectious diseases	-0.0385764	0.0140761	0.962158	0.935976	0.989072	0.00613333	0	0.947634	12	FALSE	12723	789927	0.0158512
71.1	HIV infection, symptomatic	infectious diseases	-0.0383889	0.0143669	0.962339	0.935618	0.989822	0.00753941	0	0.88171	11	FALSE	12452	464272	0.0261199
78	Viral warts & HPV	infectious diseases	0.0254658	0.00801386	1.02579	1.00981	1.04203	0.00148439	46.864	0.0314768	13	FALSE	26405	765585	0.0333401
79	Viral infection	infectious diseases	-0.0228292	0.00897031	0.977429	0.960395	0.994766	0.0109288	42.4637	0.0525234	13	FALSE	21620	772506	0.0272249
79.1	Varicella infection	infectious diseases	-0.0816165	0.0790079	0.921625	0.78941	1.07598	0.301596	0	0.532418	5	FALSE	6669	792463	0.0083453
79.2	Infectious mononucleosis	infectious diseases	-0.0421062	0.057831	0.958768	0.856027	1.07384	0.466558	0	0.461222	5	FALSE	6823	783583	0.00863227
79.9	Viremia, NOS	infectious diseases	0.00162525	0.017788	1.00163	0.967308	1.03716	0.9272	0	0.93152	10	FALSE	9875	791609	0.0123209
80	Postoperative infection	infectious diseases	0.0188591	0.00956633	1.01904	1.00011	1.03832	0.0486775	36.4058	0.117012	10	FALSE	18723	815478	0.0224442
81	Infection/inflammation of internal prosthetic device; implant; and graft	infectious diseases	0.0296649	0.0118285	1.03011	1.0065	1.05427	0.0121449	0	0.872423	9	FALSE	14435	820045	0.0172982
81.1	Graft-versus-host disease	infectious diseases	0.380595	0.0886072	1.46315	1.22989	1.74066	1.74454e-05	0	0.460226	3	TRUE	6656	442184	0.0148293
81.12	Chronic graft-versus-host disease	infectious diseases	0.327603	0.110994	1.38764	1.11634	1.72486	0.00316205	0	0.502517	2	FALSE	6605	431168	0.0150877
90	Sexually transmitted infections (not HIV or hepatitis)	infectious diseases	0.0209036	0.0164645	1.02112	0.988698	1.05461	0.204221	0	0.527152	12	FALSE	11391	826346	0.0135973
90.2	Gonococcal infections	infectious diseases	-0.054924	0.065969	0.946557	0.831752	1.07721	0.405086	0	0.529646	7	FALSE	7013	791151	0.00878641
90.3	Venereal diseases due to Chlamydia trachomatis	infectious diseases	0.099263	0.0838889	1.10436	0.936921	1.30171	0.236703	0	0.704903	7	FALSE	6881	723816	0.00941704
110	Dermatophytosis / Dermatomycosis	infectious diseases	0.0365594	0.00474375	1.03724	1.02764	1.04692	1.2894e-14	69.5879	0.000158573	12	TRUE	81194	708269	0.102847
110.1	Dermatophytosis	infectious diseases	0.0400838	0.00483125	1.0409	1.03109	1.0508	1.06972e-16	67.415	0.00039617	12	TRUE	78187	711597	0.098998
110.11	Dermatophytosis of nail	infectious diseases	0.057881	0.00550446	1.05959	1.04822	1.07108	7.34549e-26	51.6444	0.0191774	12	TRUE	58753	738478	0.0736963
110.12	Althete's foot	infectious diseases	0.0220776	0.00931235	1.02232	1.00383	1.04115	0.0177502	19.9679	0.247456	12	FALSE	22141	777021	0.0277053
110.13	Dermatophytosis of the body	infectious diseases	0.0185365	0.0148878	1.01871	0.989413	1.04887	0.213101	40.6351	0.0700804	12	FALSE	12283	790783	0.0152951
110.2	Dermatomycoses	infectious diseases	-0.0111289	0.0198658	0.988933	0.951167	1.0282	0.57534	43.5475	0.0599839	11	FALSE	9789	799189	0.0121005
112	Candidiasis	infectious diseases	-0.0180174	0.00881043	0.982144	0.96533	0.999251	0.0408543	0	0.824854	13	FALSE	22027	788167	0.0271873
112.3	Candidiasis of skin and nails	infectious diseases	-0.0180282	0.0282339	0.982133	0.929261	1.03801	0.523128	0	0.565098	11	FALSE	8035	803772	0.00989767
117	Mycoses	infectious diseases	0.011271	0.0186207	1.01133	0.975091	1.04893	0.544984	6.62533	0.380367	12	FALSE	10006	802948	0.0123082
117.1	Histoplasmosis	infectious diseases	0.0302386	0.0398123	1.0307	0.953332	1.11435	0.447536	0	0.587543	5	FALSE	7384	769151	0.00950891
117.2	Coccidioidomycosis	infectious diseases	0.0496951	0.0833754	1.05095	0.89251	1.23752	0.551148	0	0.582098	3	FALSE	6797	732488	0.00919402
117.4	Aspergillosis	infectious diseases	0.0671299	0.0377562	1.06943	0.993153	1.15158	0.0754064	28.2481	0.212753	7	FALSE	7419	807991	0.00909849
130	Spirochetal infection	infectious diseases	0.0698557	0.0261108	1.07235	1.01886	1.12866	0.00746489	0	0.499406	8	FALSE	8344	825038	0.0100122
130.1	Lyme disease	infectious diseases	0.046845	0.0303603	1.04796	0.98742	1.11221	0.122839	0	0.617005	6	FALSE	7888	827812	0.00943879
131	Protozoan infection	infectious diseases	-0.0342135	0.0435193	0.966365	0.887355	1.05241	0.431769	0	0.521379	8	FALSE	7251	827162	0.00868994
132	Infestation (lice, mites)	infectious diseases	-0.0312335	0.0291366	0.969249	0.915449	1.02621	0.283734	22.6201	0.234924	10	FALSE	8037	824948	0.00964843
132.1	Pediculosis and phthirus infestation	infectious diseases	0.0739823	0.115624	1.07679	0.858442	1.35067	0.522269	0	0.694579	2	FALSE	6682	746261	0.00887451
133	Arthropod-borne diseases	infectious diseases	-0.00483065	0.0545335	0.995181	0.8943	1.10744	0.929415	0	0.845507	5	FALSE	7026	780471	0.00892194
134	Helminthiases	infectious diseases	-0.0172626	0.0537504	0.982886	0.884607	1.09208	0.748088	0	0.834803	5	FALSE	7001	789677	0.00878774
134.1	Intestinal helminthiases	infectious diseases	-0.0298746	0.06271	0.970567	0.858315	1.0975	0.633795	0	0.672518	5	FALSE	6875	790087	0.00862651
136	Other infectious and parasitic diseases	infectious diseases	-0.00123534	0.016983	0.998765	0.966068	1.03257	0.942013	11.0339	0.336895	12	FALSE	10801	818607	0.0130225
145	Cancer of mouth	neoplasms	0.00436699	0.0164578	1.00438	0.972496	1.0373	0.790744	0	0.870335	10	FALSE	10963	830513	0.0130283
145.1	Cancer of lip	neoplasms	0.0338873	0.0762503	1.03447	0.890867	1.20122	0.656738	0	0.352102	2	FALSE	6890	728334	0.00937129
145.2	Cancer of tongue	neoplasms	6.31628e-05	0.0243023	1.00006	0.953545	1.04885	0.997926	0	0.731939	9	FALSE	8626	833231	0.0102464
145.3	Cancer of major salivary glands	neoplasms	0.00986533	0.0383988	1.00991	0.936698	1.08885	0.797242	0	0.960622	6	FALSE	7460	790334	0.00935078
145.4	Cancer of the gums	neoplasms	0.122923	0.0804777	1.1308	0.965788	1.324	0.126657	0	0.499883	3	FALSE	6826	696263	0.00970859
145.5	Cancer of the mouth floor	neoplasms	-0.0525933	0.0632199	0.948766	0.838197	1.07392	0.405459	0	0.684595	4	FALSE	6953	745174	0.00924445
149	Cancer of larynx, pharynx, nasal cavities	neoplasms	-0.0116521	0.0143389	0.988416	0.961024	1.01659	0.416435	0	0.755683	12	FALSE	12297	829453	0.0146089
149.1	Cancer of oropharynx	neoplasms	0.0254801	0.0231613	1.02581	0.980282	1.07345	0.271281	0	0.746055	9	FALSE	8834	832989	0.0104939
149.2	Cancer of nasopharynx	neoplasms	0.0813907	0.0664349	1.08479	0.952353	1.23565	0.22053	0	0.545452	4	FALSE	6941	751863	0.00914729
149.3	Cancer of hypopharynx	neoplasms	-0.0578719	0.0602561	0.943771	0.838642	1.06208	0.336838	0	0.971203	4	FALSE	6991	740863	0.00934808
149.4	Cancer of larynx	neoplasms	-0.023656	0.0193579	0.976622	0.940262	1.01439	0.221695	23.3693	0.228091	10	FALSE	9675	831831	0.0114972
149.5	Hx of malignant neoplasm of oral cavity and pharynx	neoplasms	-0.000589864	0.0337204	0.99941	0.935494	1.06769	0.986043	7.31096	0.369666	6	FALSE	7653	503895	0.0149605
149.9	Cancer of of nasal cavities	neoplasms	-0.00518337	0.047616	0.99483	0.906187	1.09214	0.913315	0	0.893417	5	FALSE	7184	788711	0.00902632
150	Cancer of esophagus	neoplasms	-0.0205469	0.0193227	0.979663	0.943255	1.01748	0.287621	8.31139	0.36592	8	FALSE	9401	802556	0.0115782
151	Cancer of stomach	neoplasms	-0.0442361	0.0211011	0.956728	0.917967	0.997125	0.0360477	0	0.898961	9	FALSE	8898	804541	0.0109387
153	Colorectal cancer	neoplasms	0.0188981	0.0082425	1.01908	1.00275	1.03567	0.0218617	0	0.688854	14	FALSE	22964	764578	0.0291591
153.2	Colon cancer	neoplasms	0.0197032	0.00955676	1.0199	1.00097	1.03918	0.0392357	0	0.937355	14	FALSE	18698	766301	0.0238191
153.3	Malignant neoplasm of rectum, rectosigmoid junction, and anus	neoplasms	0.00975986	0.0125183	1.00981	0.985333	1.03489	0.435598	21.3849	0.227302	13	FALSE	13139	771428	0.0167468
155	Cancer of liver and intrahepatic bile duct	neoplasms	-0.0316972	0.0175475	0.9688	0.936047	1.0027	0.0708614	35.7885	0.104063	12	FALSE	10189	802872	0.0125317
155.1	Malignant neoplasm of liver, primary	neoplasms	-0.0258814	0.0202203	0.974451	0.936587	1.01384	0.200554	15.5756	0.29557	11	FALSE	9303	803456	0.0114462
157	Pancreatic cancer	neoplasms	0.0151421	0.0183236	1.01526	0.979443	1.05238	0.408594	6.44984	0.382219	11	FALSE	9698	804145	0.0119163
158	Neoplasm of unspecified nature of digestive system	neoplasms	-0.0176997	0.01787	0.982456	0.948641	1.01748	0.321946	0	0.811392	12	FALSE	9944	801519	0.0122544
159	Malignant neoplasm of other and ill-defined sites within the digestive organs and peritoneum	neoplasms	-0.00731192	0.0169027	0.992715	0.960366	1.02615	0.665313	35.0109	0.110086	12	FALSE	10265	802745	0.0126259
159.2	Malignant neoplasm of small intestine, including duodenum	neoplasms	0.00255798	0.0323802	1.00256	0.940912	1.06825	0.937034	0	0.500393	9	FALSE	7483	805315	0.00920647
159.3	Malignant neoplasm of gallbladder and extrahepatic bile ducts	neoplasms	-0.0263463	0.035541	0.973998	0.908459	1.04426	0.458517	0	0.661712	7	FALSE	7301	805721	0.00898008
159.4	Malignant neoplasm of retroperitoneum and peritoneum	neoplasms	0.009402	0.0390309	1.00945	0.935104	1.0897	0.809643	0	0.761722	5	FALSE	7129	783346	0.00901863
164	Cancer of intrathoracic organs	neoplasms	0.0563357	0.0537099	1.05795	0.952244	1.1754	0.29423	0	0.489313	5	FALSE	7045	785561	0.0088884
165	Cancer within the respiratory system	neoplasms	0.0090769	0.0084971	1.00912	0.992452	1.02606	0.285414	32.7907	0.120175	13	FALSE	22780	820062	0.0270276
165.1	Cancer of bronchus; lung	neoplasms	0.00998501	0.00900451	1.01004	0.992366	1.02802	0.267477	31.6175	0.137969	12	FALSE	21063	820943	0.0250153
170	Cancer of bone and connective tissue	neoplasms	0.0524588	0.0184994	1.05386	1.01633	1.09277	0.00457247	0	0.440927	9	FALSE	9977	832275	0.0118456
170.1	Bone cancer	neoplasms	0.0639566	0.0299056	1.06605	1.00536	1.1304	0.0324671	34.7431	0.150986	8	FALSE	7911	834516	0.00939072
170.2	Cancer of connective tissue	neoplasms	0.0378621	0.0220581	1.03859	0.994643	1.08447	0.0860761	0	0.748489	8	FALSE	9001	833630	0.010682
172	Skin cancer	neoplasms	0.0336872	0.00481262	1.03426	1.02455	1.04406	2.56406e-12	35.2219	0.10066	13	TRUE	68104	757394	0.0825005
172.1	Melanomas of skin, dx or hx	neoplasms	0.0378715	0.00741043	1.0386	1.02362	1.05379	3.21203e-07	32.1277	0.160971	9	TRUE	31085	779190	0.0383635
172.11	Melanomas of skin	neoplasms	0.0432496	0.0105949	1.0442	1.02274	1.06611	4.46277e-05	0	0.490124	9	FALSE	16999	798629	0.0208416
172.2	Other non-epithelial cancer of skin	neoplasms	0.037112	0.00539345	1.03781	1.0269	1.04884	5.9456e-12	42.6005	0.0738818	10	TRUE	54862	765175	0.0669019
172.21	Basal cell carcinoma	neoplasms	0.0335491	0.00927239	1.03412	1.01549	1.05308	0.00029669	17.7745	0.284539	9	FALSE	22796	762725	0.0290202
172.22	Squamous cell carcinoma	neoplasms	0.0236134	0.0119992	1.02389	1.0001	1.04826	0.0490773	34.8648	0.139053	9	FALSE	16061	791289	0.0198935
172.3	Carcinoma in situ of skin	neoplasms	0.0289543	0.0156073	1.02938	0.998366	1.06135	0.0635706	30.7418	0.182585	8	FALSE	11618	800422	0.0143072
173	Neoplasm of uncertain behavior of skin	neoplasms	0.0361455	0.00662064	1.03681	1.02344	1.05035	4.77421e-08	2.80896	0.417026	12	TRUE	39214	747019	0.0498758
174	Breast cancer	neoplasms	0.0384745	0.0073487	1.03922	1.02436	1.0543	1.64492e-07	0	0.797576	13	TRUE	27797	782854	0.0342897
174.1	Breast cancer [female]	neoplasms	0.0407027	0.00743311	1.04154	1.02648	1.05683	4.35389e-08	0	0.864626	13	TRUE	27244	752282	0.0349494
174.11	Malignant neoplasm of female breast	neoplasms	0.0433222	0.00774036	1.04427	1.02855	1.06024	2.18181e-08	0	0.763502	13	TRUE	25534	752497	0.0328187
174.2	Breast cancer [male]	neoplasms	0.0865512	0.0458386	1.09041	0.996715	1.19291	0.0590026	0	0.463823	5	FALSE	6710	735892	0.0090358
174.3	Neoplasm of uncertain behavior of breast	neoplasms	-0.0659615	0.0449091	0.936167	0.857288	1.0223	0.141893	59.726	0.0295236	6	FALSE	6745	774492	0.00863374
175	Acquired absence of breast	neoplasms	0.0221013	0.0107321	1.02235	1.00107	1.04408	0.0394604	35.6068	0.105457	12	FALSE	16102	748830	0.0210502
180	Cervical cancer and dysplasia	neoplasms	0.00731766	0.00868478	1.00734	0.990343	1.02464	0.39946	0	0.53984	14	FALSE	20039	745770	0.0261671
180.1	Cervical cancer	neoplasms	0.00146535	0.0107829	1.00147	0.980524	1.02286	0.891903	0	0.992481	10	FALSE	14661	749023	0.0191977
180.3	Cervical intraepithelial neoplasia [CIN] [Cervical dysplasia]	neoplasms	0.0148472	0.0143795	1.01496	0.986752	1.04397	0.301826	32.5656	0.122056	13	FALSE	10983	746252	0.0145041
182	Malignant neoplasm of uterus	neoplasms	0.0404319	0.0176767	1.04126	1.0058	1.07797	0.0221784	45.1643	0.0511061	11	FALSE	8891	750808	0.0117033
184	Cancer of other female genital organs	neoplasms	0.0146417	0.00964545	1.01475	0.995746	1.03412	0.129018	0	0.631858	13	FALSE	17773	761441	0.0228089
184.1	Malignant neoplasm of ovary and other uterine adnexa	neoplasms	0.0147084	0.0100924	1.01482	0.99494	1.03509	0.145015	14.9395	0.297795	12	FALSE	16736	762188	0.021486
184.11	Malignant neoplasm of ovary	neoplasms	0.0159616	0.0102478	1.01609	0.995885	1.0367	0.119337	23.7887	0.216963	11	FALSE	16408	762521	0.0210648
184.2	Cancer of other female genital organs (excluding uterus and ovary)	neoplasms	6.13309e-05	0.0349981	1.00006	0.933762	1.07107	0.998602	0	0.906935	6	FALSE	7130	760891	0.0092836
185	Cancer of prostate	neoplasms	-0.00858668	0.00551713	0.99145	0.980787	1.00223	0.119621	0	0.85452	14	FALSE	51141	708779	0.0672979
187	Cancer of other male genital organs	neoplasms	0.0200271	0.0103332	1.02023	0.999774	1.0411	0.0526074	56.8655	0.0132636	10	FALSE	16620	767792	0.0211878
187.1	Malignant neoplasm of unspecified male genital organ	neoplasms	0.0076347	0.0111189	1.00766	0.985942	1.02986	0.492308	20.2962	0.274771	7	FALSE	15038	754251	0.0195479
187.2	Malignant neoplasm of testis	neoplasms	0.0126823	0.0107553	1.01276	0.991638	1.03434	0.23833	41.5096	0.0905692	9	FALSE	15723	769753	0.0200172
187.8	Neoplasm of uncertain behavior of male genital organs	neoplasms	0.0868673	0.050159	1.09075	0.988623	1.20343	0.0833021	21.2368	0.279336	5	FALSE	6835	728939	0.00928954
189	Cancer of urinary organs (incl. kidney and bladder)	neoplasms	0.0237708	0.00813343	1.02406	1.00786	1.04051	0.00347121	0	0.80492	13	FALSE	24770	818089	0.0293881
189.1	Cancer of kidney and renal pelvis	neoplasms	0.0199488	0.0125763	1.02015	0.995311	1.04561	0.112688	1.78096	0.426708	12	FALSE	14083	825500	0.0167738
189.11	Malignant neoplasm of kidney, except pelvis	neoplasms	0.0188492	0.0130403	1.01903	0.993313	1.04541	0.14833	0	0.664591	12	FALSE	13558	826038	0.0161482
189.12	Malignant neoplasm of renal pelvis	neoplasms	-0.0327957	0.0337751	0.967736	0.905748	1.03397	0.331547	0	0.687669	6	FALSE	7706	761401	0.0100194
189.2	Cancer of bladder	neoplasms	0.0231259	0.0103794	1.0234	1.00279	1.04443	0.0258766	22.3691	0.217352	13	FALSE	17642	823559	0.0209724
189.21	Malignant neoplasm of bladder	neoplasms	0.0240835	0.0109337	1.02438	1.00266	1.04656	0.0276171	0	0.909366	12	FALSE	16538	824520	0.0196633
189.4	Malignant neoplasm of other urinary organs	neoplasms	0.0321731	0.0281334	1.0327	0.977294	1.09124	0.252793	0	0.443404	7	FALSE	8068	830083	0.00962595
190	Cancer of eye	neoplasms	0.0525448	0.0390711	1.05395	0.976253	1.13783	0.178673	0	0.434418	5	FALSE	7423	787304	0.00934031
191	Manlignant and unknown neoplasms of brain and nervous system	neoplasms	0.0336429	0.0167504	1.03422	1.00081	1.06873	0.044592	0	0.841076	10	FALSE	10650	829883	0.0126705
191.1	Cancer of brain and nervous system	neoplasms	0.0384391	0.0196518	1.03919	0.999922	1.07999	0.0504645	39.0893	0.107322	9	FALSE	9517	831037	0.0113223
191.11	Cancer of brain	neoplasms	0.032735	0.020893	1.03328	0.991819	1.07647	0.117164	37.7087	0.117371	9	FALSE	9170	831580	0.0109069
193	Thyroid cancer	neoplasms	0.0983003	0.0173351	1.10329	1.06644	1.14142	1.42318e-08	46.892	0.0364747	12	TRUE	10460	830425	0.0124393
194	Cancer of other endocrine glands	neoplasms	0.0825007	0.0333422	1.086	1.0173	1.15934	0.0133473	45.7261	0.100882	6	FALSE	7708	779905	0.00978653
195	Cancer, suspected or other	neoplasms	0.0274702	0.00716721	1.02785	1.01351	1.04239	0.00012671	33.3076	0.108608	14	FALSE	28603	770376	0.0357994
195.1	Malignant neoplasm, other	neoplasms	0.0226998	0.0082005	1.02296	1.00665	1.03953	0.00563845	0	0.667827	13	FALSE	22831	777615	0.0285228
195.3	Malignant neoplasm of head, face, and neck	neoplasms	0.0202239	0.0244034	1.02043	0.972772	1.07042	0.407257	6.08629	0.38322	8	FALSE	8364	695010	0.0118913
196	Radiotherapy	neoplasms	0.00371719	0.0118512	1.00372	0.980678	1.02731	0.753782	0	0.679476	12	FALSE	14529	783474	0.0182067
197	Chemotherapy	neoplasms	0.0428015	0.00655212	1.04373	1.03041	1.05722	6.4693e-11	0	0.62325	14	TRUE	32835	773747	0.0407088
198	Secondary malignant neoplasm	neoplasms	0.0296256	0.00569156	1.03007	1.01864	1.04162	1.93814e-07	9.30482	0.350768	14	TRUE	42097	768614	0.051926
198.1	Secondary malignancy of lymph nodes	neoplasms	0.0260643	0.0079344	1.02641	1.01057	1.04249	0.0010199	0	0.666887	14	FALSE	23879	777832	0.029785
198.2	Secondary malignancy of respiratory organs	neoplasms	0.0465137	0.0106886	1.04761	1.02589	1.06979	1.35088e-05	0	0.856283	11	TRUE	15717	782641	0.0196867
198.3	Secondary malignant neoplasm of digestive systems	neoplasms	0.00622727	0.0146345	1.00625	0.977794	1.03553	0.670459	14.6297	0.311976	9	FALSE	11150	785554	0.0139952
198.4	Secondary malignant neoplasm of liver	neoplasms	0.0347845	0.0105584	1.0354	1.01419	1.05705	0.000986036	9.44963	0.350973	13	FALSE	15888	783715	0.0198699
198.5	Secondary malignancy of brain/spine	neoplasms	0.00934504	0.0223052	1.00939	0.966212	1.0545	0.675243	17.3546	0.288214	9	FALSE	8463	783927	0.0106803
198.6	Secondary malignancy of bone	neoplasms	0.0380445	0.0106603	1.03878	1.0173	1.06071	0.000358599	0	0.766687	12	FALSE	15974	782643	0.0200021
198.7	Secondary malignant neoplasm of skin	neoplasms	0.105948	0.0342594	1.11176	1.03956	1.18898	0.00198465	0	0.931854	4	FALSE	7108	737863	0.00954131
199	Neoplasm of uncertain behavior	neoplasms	0.0421434	0.00828094	1.04304	1.02625	1.06011	3.59563e-07	0	0.69055	13	TRUE	24284	757585	0.0310589
199.4	Neurofibromatosis	neoplasms	-0.0285265	0.0470832	0.971877	0.886204	1.06583	0.544599	0	0.830495	6	FALSE	6740	787561	0.00848545
200	Myeloproliferative disease	neoplasms	0.00887869	0.0132126	1.00892	0.983126	1.03539	0.501592	52.8632	0.0127963	13	FALSE	13213	821453	0.0158303
200.1	Polycythemia vera	neoplasms	-0.0116292	0.0237217	0.988438	0.943534	1.03548	0.623968	39.1999	0.106532	9	FALSE	8495	805788	0.0104325
201	Hodgkin's disease	neoplasms	0.0686557	0.0303309	1.07107	1.00925	1.13667	0.0236014	0	0.693317	10	FALSE	7829	825134	0.00939898
202	Cancer of other lymphoid, histiocytic tissue	neoplasms	0.0601247	0.0121383	1.06197	1.037	1.08754	7.29576e-07	26.5815	0.175956	13	TRUE	14392	822736	0.0171921
202.2	Non-Hodgkins lymphoma	neoplasms	0.0601719	0.0124476	1.06202	1.03642	1.08825	1.33818e-06	30.7108	0.137996	13	TRUE	13991	823332	0.0167092
202.21	Nodular lymphoma	neoplasms	0.0639104	0.0287119	1.066	1.00767	1.12771	0.0260197	46.1382	0.0841557	7	FALSE	7962	827190	0.00953359
202.22	Reticulosarcoma	neoplasms	0.123938	0.0366296	1.13195	1.05353	1.2162	0.00071559	0	0.492403	8	FALSE	7504	825278	0.00901076
202.23	Lymphosarcoma	neoplasms	-0.011969	0.078761	0.988102	0.84676	1.15304	0.879214	0	0.822109	3	FALSE	6792	764276	0.00880856
202.24	Large cell lymphoma	neoplasms	0.0717894	0.0289426	1.07443	1.01518	1.13714	0.0131234	0	0.969665	4	FALSE	7858	777200	0.0100095
204	Leukemia	neoplasms	0.0573747	0.01158	1.05905	1.03529	1.08336	7.24696e-07	0	0.516238	13	TRUE	15093	822502	0.0180194
204.1	Lymphoid leukemia	neoplasms	0.067557	0.0190883	1.06989	1.0306	1.11068	0.000401361	27.0039	0.21305	8	FALSE	9794	825755	0.0117216
204.11	Lymphoid leukemia, acute	neoplasms	0.0947888	0.0505704	1.09943	0.995682	1.21398	0.0608761	0	0.836694	5	FALSE	7026	819670	0.00849889
204.12	Lymphoid leukemia, chronic	neoplasms	0.0713688	0.0209751	1.07398	1.03072	1.11905	0.000667605	36.6538	0.136436	8	FALSE	9234	826301	0.0110516
204.2	Myeloid leukemia	neoplasms	0.0330001	0.021035	1.03355	0.991806	1.07705	0.11669	0	0.841202	9	FALSE	9059	826294	0.0108445
204.21	Myeloid leukemia, acute	neoplasms	0.0323478	0.0252022	1.03288	0.983097	1.08518	0.199307	0	0.719226	8	FALSE	8265	826863	0.00989669
204.22	Myeloid leukemia, chronic	neoplasms	0.0621121	0.0392445	1.06408	0.985303	1.14916	0.113491	0	0.929749	7	FALSE	7327	825390	0.00879891
204.3	Monocytic leukemia	neoplasms	0.0370169	0.0664927	1.03771	0.910914	1.18216	0.577728	3.16438	0.376756	4	FALSE	6840	760400	0.00891507
204.4	Multiple myeloma	neoplasms	0.0564442	0.0202893	1.05807	1.01682	1.10099	0.00540295	0	0.792809	12	FALSE	9323	826442	0.011155
208	Benign neoplasm of colon	neoplasms	0.0145267	0.00356279	1.01463	1.00757	1.02174	4.55544e-05	4.64278	0.400192	14	FALSE	129276	668693	0.162006
209	Neuroendocrine tumors	neoplasms	0.0337616	0.0412576	1.03434	0.95399	1.12145	0.413179	0	0.642763	9	FALSE	716	499124	0.00143246
210	Benign neoplasm of lip, oral cavity, and pharynx	neoplasms	0.0021141	0.0186638	1.00212	0.966121	1.03945	0.909814	0	0.463003	7	FALSE	10046	829905	0.0119602
211	Benign neoplasm of other parts of digestive system	neoplasms	-0.0297567	0.00899762	0.970682	0.953714	0.987952	0.000942441	43.94	0.0394584	14	FALSE	19974	801597	0.024312
212	Benign neoplasm of respiratory and intrathoracic organs	neoplasms	0.00958844	0.0260296	1.00963	0.959418	1.06248	0.7126	33.4213	0.131341	11	FALSE	8377	835232	0.00992996
213	Benign neoplasm of bone and articular cartilage	neoplasms	0.0540439	0.0290584	1.05553	0.997095	1.11739	0.0629086	0	0.880246	8	FALSE	6649	729410	0.00903324
214	Lipoma	neoplasms	0.0133031	0.00772905	1.01339	0.998156	1.02886	0.0852173	26.6946	0.167882	14	FALSE	26426	803024	0.0318597
214.1	Lipoma of skin and subcutaneous tissue	neoplasms	0.00639533	0.0098978	1.00642	0.98708	1.02613	0.518191	3.49585	0.412129	14	FALSE	18311	812198	0.0220479
215	Other benign neoplasm of connective and other soft tissue	neoplasms	0.00191159	0.0190444	1.00191	0.965205	1.04002	0.920046	0	0.708665	11	FALSE	9707	818146	0.0117255
216	Benign neoplasm of skin	neoplasms	0.020552	0.00520273	1.02076	1.01041	1.03123	7.80758e-05	44.7812	0.0356063	14	FALSE	79527	722177	0.0991975
216.1	Screening for malignant neoplasms of the skin	neoplasms	-0.0168463	0.00793672	0.983295	0.968117	0.99871	0.033789	7.14466	0.375758	9	FALSE	49581	741035	0.0627119
217	Vascular hamartomas and non-neoplastic nevi	neoplasms	0.0453218	0.0120814	1.04636	1.02188	1.07144	0.000175875	56.8399	0.0133212	10	FALSE	15355	754476	0.0199459
217.1	Nevus, non-neoplastic	neoplasms	0.0442031	0.0124351	1.04519	1.02003	1.07098	0.000378394	48.5965	0.0490772	9	FALSE	14875	753247	0.0193654
218	Benign neoplasm of uterus	neoplasms	3.55527e-05	0.00799469	1.00004	0.984488	1.01583	0.996452	0.261553	0.445182	14	FALSE	24140	760375	0.0307706
218.1	Uterine leiomyoma	neoplasms	4.93899e-05	0.00809796	1.00005	0.984302	1.01605	0.995134	0	0.474801	14	FALSE	23646	760798	0.0301436
218.2	Other benign neoplasm of uterus	neoplasms	-0.0496354	0.0440607	0.951576	0.872849	1.0374	0.259944	0	0.454903	5	FALSE	6091	721064	0.00837648
220	Benign neoplasm of ovary	neoplasms	0.00911106	0.0208509	1.00915	0.968743	1.05125	0.662139	0	0.997396	8	FALSE	7830	746544	0.0103795
221	Benign neoplasm of other female genital organs	neoplasms	0.0344008	0.0536481	1.035	0.931697	1.14976	0.521373	0	0.412161	4	FALSE	5774	708532	0.00808337
222	Benign neoplasm of male genital organs	neoplasms	0.013597	0.0218433	1.01369	0.971208	1.05803	0.533627	18.9014	0.290462	6	FALSE	9070	731954	0.0122398
223	Benign neoplasm of kidney and other urinary organs	neoplasms	0.00590504	0.0304451	1.00592	0.947654	1.06777	0.84621	0	0.704063	7	FALSE	6604	729317	0.00897379
224	Benign neoplasm of eye	neoplasms	-0.0119599	0.011356	0.988111	0.966362	1.01035	0.292258	0	0.878694	10	FALSE	17079	818309	0.0204444
224.1	Benign neoplasm of eye, uveal	neoplasms	-0.0127735	0.0118599	0.987308	0.964623	1.01053	0.281465	0	0.907359	10	FALSE	16226	819889	0.0194064
225	Benign neoplasm of brain and other parts of nervous system	neoplasms	0.00678368	0.0160124	1.00681	0.9757	1.03891	0.67182	8.41966	0.363834	11	FALSE	11132	830263	0.0132304
225.1	Benign neoplasm of brain, cranial nerves, meninges	neoplasms	0.00727422	0.0165887	1.0073	0.975077	1.04059	0.66102	13.3475	0.316995	11	FALSE	10828	830579	0.0128689
225.2	Benign neoplasm of spinal cord, meninges	neoplasms	0.0301012	0.064127	1.03056	0.908841	1.16858	0.638783	44.5942	0.124735	5	FALSE	6954	817484	0.00843484
226	Benign neoplasm of thyroid glands	neoplasms	0.0222814	0.0309875	1.02253	0.962277	1.08656	0.472113	0	0.424066	7	FALSE	7818	831142	0.00931868
227	Benign neoplasm of other endocrine glands and related structures	neoplasms	0.0468065	0.0129429	1.04792	1.02167	1.07484	0.000298735	0	0.63439	13	FALSE	13679	826502	0.016281
227.1	Benign neoplasm of adrenal gland	neoplasms	-0.00249224	0.0212799	0.997511	0.956763	1.03999	0.906767	0.882444	0.429911	10	FALSE	9304	829625	0.0110903
227.2	Benign neoplasm of parathyroid gland	neoplasms	0.0480215	0.0306284	1.04919	0.988063	1.11411	0.11691	0	0.677124	8	FALSE	7814	832012	0.00930431
227.3	Benign neoplasm of pituitary gland and craniopharyngeal duct (pouch)	neoplasms	0.0916955	0.0195938	1.09603	1.05474	1.13894	2.87113e-06	29.8181	0.153689	12	TRUE	9690	830835	0.0115285
228	Hemangioma and lymphangioma, any site	neoplasms	0.0169835	0.0114063	1.01713	0.994642	1.04012	0.136499	0	0.767182	13	FALSE	15917	815736	0.019139
228.1	Hemangioma of skin and subcutaneous tissue	neoplasms	0.0160038	0.0172254	1.01613	0.982399	1.05102	0.352847	33.9203	0.15737	8	FALSE	10948	490056	0.0218521
229	Benign neoplasm of unspecified sites	neoplasms	-0.0107272	0.0307506	0.98933	0.931464	1.05079	0.727204	29.4879	0.182877	9	FALSE	7932	833871	0.00942263
229.1	Benign neoplasm of lymph nodes	neoplasms	-0.06286	0.0963606	0.939075	0.77746	1.13429	0.514181	0	0.698409	3	FALSE	6825	708421	0.00954217
230	Kaposi's sarcoma	neoplasms	-0.0255896	0.0958029	0.974735	0.807865	1.17607	0.789387	76.7688	0.0135068	3	FALSE	6889	753227	0.00906309
240	Simple and unspecified goiter	endocrine/metabolic	0.0279201	0.0196536	1.02831	0.989456	1.0687	0.155429	0	0.98471	11	FALSE	9413	779789	0.0119272
241	Nontoxic nodular goiter	endocrine/metabolic	0.0624486	0.00783271	1.06444	1.04822	1.08091	1.5512e-15	47.8636	0.0235447	14	TRUE	26854	768161	0.033778
241.1	Nontoxic uninodular goiter	endocrine/metabolic	0.0555239	0.00976577	1.05709	1.03705	1.07752	1.30385e-08	33.2904	0.116043	13	TRUE	19620	771553	0.0247986
241.2	Nontoxic multinodular goiter	endocrine/metabolic	0.0838429	0.0115376	1.08746	1.06314	1.11233	3.67829e-13	46.4874	0.0330273	13	TRUE	15417	776023	0.0194797
242	Thyrotoxicosis with or without goiter	endocrine/metabolic	0.0360386	0.0105916	1.0367	1.0154	1.05844	0.00066755	20.4895	0.230743	14	FALSE	16688	775670	0.0210612
242.1	Graves' disease	endocrine/metabolic	0.0106909	0.0178979	1.01075	0.975907	1.04683	0.55029	0	0.628587	13	FALSE	9893	781284	0.0125042
242.2	Toxic multinodular goiter	endocrine/metabolic	0.172354	0.039795	1.1881	1.09895	1.28448	1.484e-05	41.6056	0.100972	8	TRUE	7035	783127	0.00890324
242.3	Exophthalmos	endocrine/metabolic	0.018586	0.0388626	1.01876	0.944043	1.09939	0.632474	0	0.558604	7	FALSE	7144	780476	0.00907036
242.31	Thyrotoxic exophthalmos	endocrine/metabolic	-0.00369712	0.132077	0.99631	0.769078	1.29068	0.977668	0	0.86117	3	FALSE	6382	426503	0.0147429
244	Hypothyroidism	endocrine/metabolic	0.0220715	0.00412209	1.02232	1.01409	1.03061	8.58221e-08	11.25	0.329847	14	TRUE	85384	735030	0.104074
244.1	Secondary hypothyroidism	endocrine/metabolic	0.0559476	0.0117515	1.05754	1.03346	1.08218	1.92737e-06	0	0.928121	14	TRUE	14619	777939	0.0184453
244.2	Acquired hypothyroidism	endocrine/metabolic	0.0371716	0.0133664	1.03787	1.01103	1.06542	0.00541952	10.0239	0.348701	11	FALSE	13210	777229	0.0167122
244.3	Iodine hypothyroidism	endocrine/metabolic	-0.097669	0.122989	0.906949	0.71268	1.15417	0.42712	0	0.768519	2	FALSE	6388	426133	0.0147692
244.4	Hypothyroidism NOS	endocrine/metabolic	0.0217571	0.00424188	1.022	1.01353	1.03053	2.91107e-07	36.7624	0.0821569	14	TRUE	80511	737413	0.0984334
244.5	Congenital hypothyroidism	endocrine/metabolic	0.0815293	0.0562843	1.08495	0.971625	1.21148	0.147469	21.9013	0.262292	7	FALSE	6664	777021	0.00850342
245	Thyroiditis	endocrine/metabolic	0.0764629	0.0159246	1.07946	1.04629	1.11369	1.57428e-06	40.3009	0.080066	11	TRUE	10933	779343	0.0138344
245.1	Thyroiditis, acute and subacute	endocrine/metabolic	0.0520706	0.0701725	1.05345	0.918085	1.20877	0.458064	56.2433	0.0576592	5	FALSE	6551	776507	0.00836592
245.2	Chronic thyroiditis	endocrine/metabolic	0.0858301	0.0185837	1.08962	1.05065	1.13004	3.86383e-06	17.6581	0.275503	11	TRUE	9697	781640	0.0122539
245.21	Chronic lymphocytic thyroiditis	endocrine/metabolic	0.086685	0.0189251	1.09055	1.05084	1.13176	4.64012e-06	7.78297	0.369802	11	TRUE	9571	781816	0.012094
246	Other disorders of thyroid	endocrine/metabolic	0.0238059	0.0133289	1.02409	0.997684	1.0512	0.0740935	0	0.975999	12	FALSE	13088	775705	0.0165924
246.2	Thyroid cyst	endocrine/metabolic	-0.0208206	0.0698297	0.979395	0.854119	1.12304	0.765579	0	0.733668	4	FALSE	6568	458097	0.0141349
246.7	Abnormal results of function study of thyroid	endocrine/metabolic	-0.0060707	0.0171456	0.993948	0.961101	1.02792	0.723289	0	0.610361	12	FALSE	10531	775304	0.013401
249	Secondary diabetes mellitus	endocrine/metabolic	0.0263465	0.0145202	1.0267	0.99789	1.05634	0.0696053	16.5952	0.285745	11	FALSE	11372	458270	0.0242142
250	Diabetes mellitus	endocrine/metabolic	-0.0216188	0.00321611	0.978613	0.972464	0.984801	1.79207e-11	48.509	0.0214164	14	TRUE	173399	645147	0.211838
250.1	Type 1 diabetes	endocrine/metabolic	0.00274663	0.00813603	1.00275	0.986887	1.01887	0.735673	58.5046	0.0040507	13	FALSE	23893	747283	0.0309826
250.11	Type 1 diabetes with ketoacidosis	endocrine/metabolic	-0.0286685	0.0314039	0.971739	0.913731	1.03343	0.361296	30.2323	0.186694	8	FALSE	6476	770105	0.00833912
250.12	Type 1 diabetes with renal manifestations	endocrine/metabolic	-0.00798559	0.0310362	0.992046	0.933499	1.05427	0.796948	0	0.583073	10	FALSE	6553	767818	0.00846235
250.13	Type 1 diabetes with ophthalmic manifestations	endocrine/metabolic	-0.017488	0.0239211	0.982664	0.937656	1.02983	0.464736	55.9035	0.0155452	10	FALSE	7521	765384	0.00973082
250.14	Type 1 diabetes with neurological manifestations	endocrine/metabolic	0.0763132	0.0204585	1.0793	1.03688	1.12346	0.00019137	25.5454	0.208399	10	FALSE	8283	764433	0.0107193
250.15	Diabetes type 1 with peripheral circulatory disorders	endocrine/metabolic	0.0100017	0.0578679	1.01005	0.901751	1.13136	0.862779	52.1485	0.0992142	4	FALSE	5742	739490	0.00770498
250.2	Type 2 diabetes	endocrine/metabolic	-0.0219932	0.00328877	0.978247	0.971962	0.984573	2.27223e-11	53.5382	0.00910813	14	TRUE	164968	647135	0.203137
250.21	Type 2 diabetes with ketoacidosis	endocrine/metabolic	-0.0505535	0.0339324	0.950703	0.889532	1.01608	0.136269	7.23122	0.372885	7	FALSE	6425	460249	0.0137676
250.22	Type 2 diabetes with renal manifestations	endocrine/metabolic	-0.0326385	0.00808211	0.967888	0.952677	0.983342	5.38251e-05	35.0514	0.109769	12	FALSE	26066	746572	0.0337364
250.23	Type 2 diabetes with ophthalmic manifestations	endocrine/metabolic	-0.0383548	0.00748489	0.962371	0.948356	0.976594	2.98649e-07	20.3174	0.238185	13	TRUE	29396	739693	0.0382218
250.24	Type 2 diabetes with neurological manifestations	endocrine/metabolic	0.0598677	0.00601775	1.0617	1.04925	1.07429	2.55997e-23	29.5818	0.155796	12	TRUE	45883	721670	0.0597783
250.25	Diabetes type 2 with peripheral circulatory disorders	endocrine/metabolic	0.0199167	0.0131536	1.02012	0.994153	1.04676	0.129983	34.8194	0.111592	12	FALSE	12803	758600	0.016597
250.3	Insulin pump user	endocrine/metabolic	0.00558904	0.0096145	1.0056	0.986832	1.02473	0.561029	37.221	0.101686	11	FALSE	18952	753608	0.0245314
250.4	Abnormal glucose	endocrine/metabolic	-0.0119154	0.00487446	0.988155	0.97876	0.997641	0.014507	41.1942	0.0597826	13	FALSE	67344	690724	0.0888364
250.41	Impaired fasting glucose	endocrine/metabolic	-0.000445271	0.0069322	0.999555	0.986066	1.01323	0.948785	23.58	0.218926	11	FALSE	34539	727820	0.0453054
250.42	Other abnormal glucose	endocrine/metabolic	-0.0186731	0.00631926	0.9815	0.969419	0.993732	0.00312715	39.4073	0.0708781	13	FALSE	39028	720909	0.0513569
250.5	Glycosuria or Acetonuria	endocrine/metabolic	0.0770474	0.0603613	1.08009	0.959581	1.21574	0.201801	8.6294	0.361002	6	FALSE	5665	770523	0.00729849
250.6	Polyneuropathy in diabetes	endocrine/metabolic	0.0761651	0.00964634	1.07914	1.05893	1.09974	2.8856e-15	49.1474	0.0325885	11	TRUE	19293	750933	0.0250485
250.7	Diabetic retinopathy	endocrine/metabolic	-0.0360009	0.00790653	0.964639	0.949806	0.979704	5.28088e-06	47.1751	0.0411546	11	TRUE	28392	457100	0.0584809
251	Other disorders of pancreatic internal secretion	endocrine/metabolic	0.0397905	0.0273954	1.04059	0.986193	1.09799	0.146375	40.1707	0.137622	6	FALSE	7954	814705	0.00966865
251.1	Hypoglycemia	endocrine/metabolic	-0.0224719	0.0127785	0.977779	0.953594	1.00258	0.0786516	0	0.708209	12	FALSE	12374	749886	0.0162333
252	Disorders of parathyroid gland	endocrine/metabolic	0.0246827	0.0120195	1.02499	1.00113	1.04942	0.0400184	20.2938	0.238426	13	FALSE	14621	811541	0.0176975
252.1	Hyperparathyroidism	endocrine/metabolic	0.0271669	0.0126482	1.02754	1.00238	1.05333	0.0317234	27.1017	0.171009	13	FALSE	13836	812241	0.016749
252.2	Hypoparathyroidism	endocrine/metabolic	0.0332598	0.034595	1.03382	0.966045	1.10635	0.33635	0	0.485556	10	FALSE	7388	815730	0.00897563
253	Disorders of the pituitary gland and its hypothalamic control	endocrine/metabolic	-0.0141564	0.0126859	0.985943	0.961731	1.01077	0.264457	70.6376	5.1542e-05	13	FALSE	13849	810037	0.0168094
253.1	Pituitary hyperfunction	endocrine/metabolic	0.0442846	0.0261402	1.04528	0.993075	1.10023	0.0902429	21.4485	0.239132	11	FALSE	8164	815003	0.00991779
253.11	Acromegaly and gigantism	endocrine/metabolic	0.0146116	0.0656961	1.01472	0.892124	1.15416	0.823994	13.4736	0.325048	4	FALSE	6737	777466	0.00859089
253.2	Pituitary hypofunction	endocrine/metabolic	-0.0218282	0.0270639	0.978408	0.927862	1.03171	0.419929	0	0.978484	10	FALSE	8050	817077	0.00975607
253.3	Diabetes insipidus	endocrine/metabolic	-0.0070077	0.0461177	0.993017	0.907196	1.08696	0.879224	19.0055	0.289723	6	FALSE	7022	815735	0.00853472
253.4	Anterior pituitary disorders	endocrine/metabolic	0.00245412	0.0251463	1.00246	0.954248	1.0531	0.922255	21.2157	0.261017	8	FALSE	8475	449529	0.0185042
253.5	Pituitary dwarfism	endocrine/metabolic	-0.379385	0.0636188	0.684282	0.604064	0.775153	2.47019e-09	96.5023	8.94431e-08	2	TRUE	6717	401311	0.0164621
253.7	Other disorders of neurohypophysis	endocrine/metabolic	-0.0174791	0.0334753	0.982673	0.920269	1.04931	0.601566	0	0.525399	6	FALSE	7471	817220	0.00905915
254	Diseases of thymus gland	endocrine/metabolic	-0.0482656	0.127352	0.952881	0.742397	1.22304	0.704693	53.3972	0.142961	2	FALSE	6551	724110	0.00896585
255	Disorders of adrenal glands	endocrine/metabolic	0.0166786	0.0129921	1.01682	0.991253	1.04304	0.199232	23.408	0.213615	12	FALSE	13416	810096	0.0162912
255.1	Adrenal hyperfunction	endocrine/metabolic	-0.0331301	0.026745	0.967413	0.918008	1.01948	0.215443	0	0.828121	11	FALSE	8077	816690	0.00979307
255.11	Cushing's syndrome	endocrine/metabolic	-0.0427165	0.0446164	0.958183	0.877952	1.04575	0.338357	0	0.687708	7	FALSE	7023	774181	0.00898997
255.12	Hyperaldosteronism	endocrine/metabolic	-0.00308898	0.0369384	0.996916	0.927292	1.07177	0.933355	0	0.643705	11	FALSE	7337	817420	0.00889595
255.2	Adrenal hypofunction	endocrine/metabolic	-0.00934669	0.0204267	0.990697	0.951817	1.03116	0.647261	13.0025	0.320304	11	FALSE	9164	813540	0.0111389
255.21	Glucocorticoid deficiency	endocrine/metabolic	-0.00527362	0.0216795	0.99474	0.953358	1.03792	0.807809	14.1944	0.308862	11	FALSE	8850	813988	0.0107555
255.3	Adrenogenital disorders	endocrine/metabolic	-0.22796	0.127567	0.796156	0.62003	1.02231	0.0739393	0	0.925467	2	FALSE	6538	739311	0.00876585
256	Ovarian dysfunction	endocrine/metabolic	-0.0557058	0.0196773	0.945817	0.910035	0.983007	0.00464068	6.2515	0.384057	11	FALSE	9437	785752	0.0118676
256.4	Polycystic ovaries	endocrine/metabolic	-0.0340543	0.0207193	0.966519	0.928056	1.00658	0.100258	0	0.906626	11	FALSE	9152	786404	0.0115039
257	Testicular dysfunction	endocrine/metabolic	0.0253162	0.00895065	1.02564	1.0078	1.04379	0.00467777	0	0.734623	12	FALSE	23098	755116	0.0296808
257.1	Testicular hypofunction	endocrine/metabolic	0.0227819	0.00911813	1.02304	1.00492	1.04149	0.0124711	0	0.86379	12	FALSE	22449	756899	0.0288048
258	Iatrogenic endocrine disorders	endocrine/metabolic	-0.0580646	0.0508157	0.943589	0.854139	1.04241	0.253183	0	0.631309	6	FALSE	6894	816059	0.00837715
258.1	Postablative ovarian failure	endocrine/metabolic	-0.166559	0.133688	0.846573	0.651432	1.10017	0.212809	0	0.451389	2	FALSE	6556	755163	0.00860685
259	Other endocrine disorders	endocrine/metabolic	-0.0158141	0.0238932	0.98431	0.939278	1.0315	0.508056	0	0.524657	11	FALSE	8452	812479	0.0102956
259.1	Nonspecific abnormal results of other endocrine function study	endocrine/metabolic	-0.0156567	0.0564771	0.984465	0.881306	1.0997	0.781609	0	0.555603	5	FALSE	6792	769406	0.00875034
259.2	Carcinoid syndrome	endocrine/metabolic	-0.034148	0.0599263	0.966428	0.859331	1.08687	0.568791	1.75915	0.405052	6	FALSE	6785	772432	0.00870746
259.3	Delay in sexual development and puberty NEC	endocrine/metabolic	-0.03614	0.0419865	0.964505	0.888312	1.04723	0.389374	0	0.525516	4	FALSE	7183	728089	0.00976917
259.4	Precocious sexual development and puberty NEC	endocrine/metabolic	-0.110529	0.0757293	0.89536	0.771857	1.03862	0.144419	0	0.99626	3	FALSE	6622	388369	0.0167649
260	Protein-calorie malnutrition	endocrine/metabolic	-0.00781919	0.00890558	0.992211	0.975043	1.00968	0.379938	26.2257	0.186638	12	FALSE	22008	776577	0.0275587
260.1	Cachexia	endocrine/metabolic	0.0435825	0.0339435	1.04455	0.977316	1.1164	0.199152	0	0.629373	11	FALSE	7431	793717	0.00927544
260.2	severe protein-calorie malnutrition	endocrine/metabolic	-0.0109277	0.0192404	0.989132	0.952526	1.02714	0.570065	24.5295	0.210017	11	FALSE	9505	791102	0.0118722
260.22	Nutritional marasmus	endocrine/metabolic	0.0214376	0.0459378	1.02167	0.933701	1.11792	0.64074	0	0.977604	4	FALSE	6991	775368	0.0089358
260.3	Adult failure to thrive	endocrine/metabolic	0.0132492	0.0202259	1.01334	0.973952	1.05432	0.51243	27.6268	0.189854	10	FALSE	9367	467615	0.0196381
260.6	Anorexia	endocrine/metabolic	0.0185768	0.0155116	1.01875	0.988244	1.0502	0.231071	23.1248	0.216369	12	FALSE	11040	791172	0.0137619
260.7	Polyphagia	endocrine/metabolic	-0.0508686	0.112889	0.950404	0.761757	1.18577	0.652274	0	0.59166	2	FALSE	6558	745545	0.00871955
261	Vitamin deficiency	endocrine/metabolic	-0.00342007	0.0041836	0.996586	0.988447	1.00479	0.413646	40.5837	0.0572567	14	FALSE	95010	699683	0.119556
261.1	Vitamin A deficiency	endocrine/metabolic	-0.0873085	0.114909	0.916394	0.731596	1.14787	0.447372	0	0.969255	2	FALSE	6575	731855	0.00890403
261.2	Vitamin B-complex deficiencies	endocrine/metabolic	0.0166783	0.00850831	1.01682	1	1.03392	0.0499675	21.7127	0.223979	13	FALSE	23780	775790	0.029741
261.4	Vitamin D deficiency	endocrine/metabolic	-0.00606562	0.00452499	0.993953	0.985177	1.00281	0.180092	47.2264	0.0257782	14	FALSE	80266	712786	0.101212
261.41	Rickets or osteomalacia	endocrine/metabolic	-0.0547951	0.049713	0.946679	0.85879	1.04356	0.270362	22.1405	0.260429	7	FALSE	6945	765268	0.00899363
262	Mineral deficiency NEC	endocrine/metabolic	-0.0208261	0.0199492	0.979389	0.941834	1.01844	0.296505	0	0.582229	11	FALSE	9397	793779	0.0116998
263	Other nutritional deficiency	endocrine/metabolic	-0.0267546	0.0228557	0.9736	0.930949	1.01821	0.241764	23.2587	0.221955	11	FALSE	8666	791779	0.0108265
264	Lack of normal physiological development	endocrine/metabolic	-0.206064	0.0228089	0.813781	0.778203	0.850987	1.65002e-19	25.4927	0.225523	8	TRUE	9155	464192	0.019341
264.1	Short stature	endocrine/metabolic	-0.557934	0.0405432	0.572391	0.528667	0.61973	4.34541e-43	59.8622	0.0582237	4	TRUE	7112	137593	0.0491483
264.2	Failure to thrive (childhood)	endocrine/metabolic	-0.181116	0.0326462	0.834339	0.782625	0.889469	2.89227e-08	0	0.600569	5	TRUE	7644	466091	0.0161356
264.3	Delayed milestones	endocrine/metabolic	0.0214175	0.0395898	1.02165	0.945372	1.10408	0.588517	38.4093	0.202588	2	FALSE	7208	92702	0.0721449
264.9	Lack of normal physiological development, unspecified	endocrine/metabolic	-0.0168545	0.0369652	0.983287	0.914567	1.05717	0.648422	0	0.948226	4	FALSE	7327	160924	0.043548
269	Proteinuria	endocrine/metabolic	-0.0138698	0.0103348	0.986226	0.96645	1.00641	0.179581	0	0.650795	13	FALSE	18298	813454	0.0219993
270	Disorders of protein plasma/amino-acid transport and metabolism	endocrine/metabolic	0.0734623	0.0116437	1.07623	1.05195	1.10107	2.80476e-10	19.663	0.244895	13	TRUE	15644	816856	0.0187916
270.1	Disturbances of amino-acid transport	endocrine/metabolic	0.00589672	0.0443354	1.00591	0.922195	1.09723	0.894191	0	0.836318	8	FALSE	7216	821576	0.00870665
270.11	Disturbances of sulphur-bearing amino-acid metabolism	endocrine/metabolic	0.0380249	0.0563506	1.03876	0.93014	1.16006	0.499808	0	0.395723	4	FALSE	7041	821837	0.00849462
270.2	Disorders of amino-acid metabolism	endocrine/metabolic	0.0364418	0.0281203	1.03711	0.9815	1.09588	0.195001	30.6694	0.19398	7	FALSE	8278	816780	0.0100332
270.21	Disorders of urea cycle metabolism	endocrine/metabolic	-0.0226059	0.0714161	0.977648	0.849949	1.12453	0.751595	9.90368	0.349758	5	FALSE	6860	769820	0.00883247
270.3	Disorders of plasma protein metabolism	endocrine/metabolic	0.0865392	0.0133933	1.09039	1.06214	1.1194	1.03749e-10	19.0784	0.250912	13	TRUE	13346	821800	0.0159804
270.31	Polyclonal hypergammaglobulinemia	endocrine/metabolic	0.14346	0.0683966	1.15426	1.00945	1.31985	0.0359513	0	0.847787	4	FALSE	6881	784956	0.00868992
270.32	Paraproteinemia	endocrine/metabolic	0.091864	0.015761	1.09622	1.06287	1.13061	5.59037e-09	6.5505	0.380691	13	TRUE	11461	824962	0.0137024
270.33	Amyloidosis	endocrine/metabolic	-0.0178149	0.0352196	0.982343	0.91682	1.05255	0.612982	0	0.881034	8	FALSE	7563	828350	0.00904759
270.34	Alpha-1-antitrypsin deficiency	endocrine/metabolic	0.120438	0.0704853	1.12799	0.982445	1.2951	0.0875068	0	0.871627	3	FALSE	6842	421268	0.0159819
270.35	Macroglobulinemia	endocrine/metabolic	0.184989	0.0644103	1.2032	1.06051	1.3651	0.00407838	4.36319	0.351473	3	FALSE	6924	763756	0.00898427
270.38	Other specified disorders of plasma protein metabolism	endocrine/metabolic	0.0552068	0.0355392	1.05676	0.985655	1.13299	0.120326	0	0.531414	10	FALSE	7544	490305	0.0151532
271	Disorders of carbohydrate transport and metabolism	endocrine/metabolic	-0.0101208	0.00943365	0.98993	0.971795	1.0084	0.283345	0	0.561435	11	FALSE	21203	812305	0.0254383
271.3	Intestinal disaccharidase deficiencies and disaccharide malabsorption	endocrine/metabolic	-0.0129323	0.00956056	0.987151	0.968826	1.00582	0.176159	4.8899	0.396601	11	FALSE	20809	812976	0.0249573
271.9	Other disorders of carbohydrate transport and metabolism	endocrine/metabolic	0.0832848	0.0576416	1.08685	0.970746	1.21684	0.148494	0	0.612152	5	FALSE	7071	786869	0.00890621
272	Disorders of lipoid metabolism	endocrine/metabolic	-0.0601085	0.00306061	0.941662	0.936031	0.947328	7.12944e-86	67.667	0.00012804	14	TRUE	337200	474094	0.415632
272.1	Hyperlipidemia	endocrine/metabolic	-0.0602477	0.00306321	0.941531	0.935895	0.947201	4.04446e-86	67.5715	0.000133786	14	TRUE	336434	474468	0.414889
272.11	Hypercholesterolemia	endocrine/metabolic	-0.0555074	0.00355454	0.946005	0.939437	0.952619	5.6714e-55	43.4808	0.0416637	14	TRUE	127944	659063	0.16257
272.12	Hyperglyceridemia	endocrine/metabolic	-0.0337307	0.0101214	0.966832	0.947841	0.986203	0.000860315	70.1943	0.000220009	11	FALSE	18721	705319	0.0258563
272.13	Mixed hyperlipidemia	endocrine/metabolic	-0.0487485	0.00468234	0.952421	0.94372	0.961201	2.20526e-25	34.7774	0.111923	12	TRUE	79859	629928	0.112511
272.14	Hyperchylomicronemia	endocrine/metabolic	0.262943	0.164038	1.30075	0.943117	1.794	0.108947	0	0.529319	2	FALSE	5598	671424	0.00826856
272.9	Unspecified disorder of lipoid metabolism	endocrine/metabolic	-0.0688298	0.0203254	0.933486	0.897029	0.971423	0.000708168	14.6868	0.311481	9	FALSE	8831	719549	0.0121242
274	Gout and other crystal arthropathies	endocrine/metabolic	0.00250639	0.00587896	1.00251	0.991024	1.01413	0.669865	0	0.878711	14	FALSE	45769	788858	0.0548377
274.1	Gout	endocrine/metabolic	-0.000735232	0.00602623	0.999265	0.987532	1.01114	0.902895	0	0.862605	14	FALSE	43630	791613	0.0522363
274.11	Gouty arthropathy	endocrine/metabolic	-0.0111201	0.0125999	0.988941	0.964818	1.01367	0.377477	0	0.911628	12	FALSE	14506	813882	0.0175111
274.2	Crystal arthropathies	endocrine/metabolic	0.0343963	0.0209904	1.03499	0.993279	1.07846	0.101283	45.5083	0.0568523	10	FALSE	9458	820678	0.0113933
274.21	Chondrocalcinosis	endocrine/metabolic	0.0519171	0.0231433	1.05329	1.00658	1.10217	0.0248783	42.9785	0.0715423	10	FALSE	8947	821485	0.0107739
275	Disorders of mineral metabolism	endocrine/metabolic	-0.0110682	0.00665933	0.988993	0.976168	1.00199	0.0965004	7.50539	0.370953	13	FALSE	34679	790567	0.0420226
275.1	Disorders of iron metabolism	hematopoietic	0.0181831	0.018407	1.01835	0.982265	1.05576	0.323231	0	0.954862	12	FALSE	9982	820931	0.0120133
275.11	Hereditary hemochromatosis	hematopoietic	0.0312417	0.0402399	1.03173	0.953489	1.1164	0.43752	0	0.702905	5	FALSE	7378	812971	0.00899373
275.3	Disorders of magnesium metabolism	endocrine/metabolic	-0.0157097	0.0113024	0.984413	0.962846	1.00646	0.164544	0	0.657152	13	FALSE	15953	809963	0.0193155
275.5	Disorders of calcium/phosphorus metabolism	endocrine/metabolic	0.000871217	0.0106501	1.00087	0.980196	1.02198	0.934803	22.793	0.213094	13	FALSE	16917	810574	0.0204437
275.51	Hypocalcemia	endocrine/metabolic	0.0165803	0.0226898	1.01672	0.972494	1.06295	0.464939	47.1404	0.0483069	10	FALSE	8901	817023	0.010777
275.53	Disorders of phosphorus metabolism	endocrine/metabolic	-0.0185734	0.0198238	0.981598	0.944191	1.02049	0.348798	0	0.848428	11	FALSE	9690	815632	0.0117409
275.6	Hypercalcemia	endocrine/metabolic	-0.0213253	0.0143638	0.9789	0.951726	1.00685	0.137635	1.13337	0.430494	11	FALSE	12569	814636	0.0151945
276	Disorders of fluid, electrolyte, and acid-base balance	endocrine/metabolic	-0.0239936	0.00400133	0.976292	0.968665	0.983979	2.01736e-09	20.4031	0.231651	14	TRUE	96504	697563	0.121531
276.1	Electrolyte imbalance	endocrine/metabolic	-0.0324988	0.00459501	0.968024	0.959345	0.976781	1.5201e-12	27.5508	0.159672	14	TRUE	71275	721886	0.089862
276.11	Hyperosmolality and/or hypernatremia	endocrine/metabolic	-0.0492736	0.0196543	0.951921	0.915948	0.989306	0.0121758	23.8849	0.216058	11	FALSE	9175	789494	0.0114879
276.12	Hyposmolality and/or hyponatremia	endocrine/metabolic	-0.0337512	0.00770963	0.966812	0.952313	0.981532	1.19884e-05	13.343	0.310539	13	TRUE	26426	770697	0.0331517
276.13	Hyperpotassemia	endocrine/metabolic	-0.0342499	0.00848186	0.96633	0.950398	0.982529	5.39039e-05	20.1896	0.239494	13	FALSE	23691	769525	0.029867
276.14	Hypopotassemia	endocrine/metabolic	-0.0377203	0.0065912	0.962982	0.950622	0.975503	1.04772e-08	0	0.684301	14	TRUE	35583	753870	0.045073
276.4	Acid-base balance disorder	endocrine/metabolic	-0.0532978	0.00925762	0.948098	0.93105	0.965458	8.55317e-09	0	0.936983	13	TRUE	20158	773558	0.025397
276.41	Acidosis	endocrine/metabolic	-0.0604029	0.0100248	0.941385	0.923069	0.960065	1.68749e-09	0	0.933802	13	TRUE	18029	776111	0.0227025
276.42	Alkalosis	endocrine/metabolic	-0.0267942	0.0265794	0.973562	0.924143	1.02562	0.313415	38.8578	0.132743	7	FALSE	7839	748149	0.0103692
276.5	Hypovolemia	endocrine/metabolic	-0.00756605	0.00648498	0.992463	0.979928	1.00516	0.24333	0	0.993088	14	FALSE	36078	748035	0.0460112
276.6	Fluid overload	endocrine/metabolic	-0.0103425	0.012004	0.989711	0.966697	1.01327	0.388917	24.7652	0.200519	12	FALSE	14341	783058	0.0179847
276.8	Polydipsia	endocrine/metabolic	0.0343622	0.0549277	1.03496	0.929327	1.1526	0.531584	38.6391	0.163609	5	FALSE	6692	792516	0.00837329
277	Other disorders of metabolism	endocrine/metabolic	0.0445834	0.011834	1.04559	1.02162	1.07013	0.000164969	83.5876	4.47936e-10	12	FALSE	14975	818453	0.017968
277.1	Disorders of porphyrin metabolism	endocrine/metabolic	-0.01496	0.081248	0.985151	0.840126	1.15521	0.853913	0	0.499386	3	FALSE	6852	779424	0.0087145
277.4	Disorders of bilirubin excretion	endocrine/metabolic	0.092562	0.0221616	1.09698	1.05035	1.14568	2.95801e-05	0	0.518707	11	FALSE	9033	821273	0.0108791
277.5	Other disorders of lipoid metabolism	endocrine/metabolic	-0.0334429	0.0148164	0.96711	0.939429	0.995606	0.0239989	20.3129	0.249986	11	FALSE	12408	815989	0.0149783
277.51	Lipoprotein disorders	endocrine/metabolic	-0.0153053	0.0265599	0.984811	0.934857	1.03743	0.564442	0	0.861667	10	FALSE	8342	824830	0.0100123
277.6	Other deficiencies of circulating enzymes	endocrine/metabolic	0.0657508	0.102796	1.06796	0.873082	1.30634	0.522416	11.8603	0.33347	4	FALSE	6764	784341	0.00855007
277.7	Dysmetabolic syndrome X	endocrine/metabolic	-0.0142001	0.0181793	0.9859	0.95139	1.02166	0.434735	0	0.741354	11	FALSE	10337	819634	0.0124547
278	Overweight, obesity and other hyperalimentation	endocrine/metabolic	-0.018641	0.00314513	0.981532	0.9755	0.987601	3.08653e-09	43.9106	0.0395973	14	TRUE	206532	591834	0.258693
278.1	Obesity	endocrine/metabolic	-0.0205108	0.00321643	0.979698	0.973541	0.985894	1.80725e-10	51.1267	0.0141094	14	TRUE	182854	612852	0.229801
278.11	Morbid obesity	endocrine/metabolic	-0.0121782	0.00555598	0.987896	0.977196	0.998712	0.0283856	54.0805	0.0162806	11	FALSE	52625	714302	0.068618
278.3	Localized adiposity	endocrine/metabolic	-0.105788	0.0355544	0.899615	0.83906	0.964541	0.00292612	0	0.952692	9	FALSE	6806	762948	0.00884179
278.4	Abnormal weight gain	endocrine/metabolic	-0.00639593	0.0134631	0.993624	0.967748	1.02019	0.634736	0	0.773789	11	FALSE	12556	751413	0.0164352
279	Disorders involving the immune mechanism	endocrine/metabolic	0.0301578	0.0126949	1.03062	1.00529	1.05658	0.0175209	0	0.914171	11	FALSE	14239	820578	0.0170564
279.1	Immunity deficiency	endocrine/metabolic	0.0288576	0.0181174	1.02928	0.99337	1.06648	0.111203	0	0.975895	11	FALSE	10081	821864	0.0121174
279.11	Deficiency of humoral immunity	endocrine/metabolic	0.0373464	0.0278343	1.03805	0.982939	1.09626	0.179681	0	0.994245	10	FALSE	8140	824750	0.0097732
279.2	Autoimmune disease NEC	endocrine/metabolic	0.0600126	0.0377037	1.06185	0.986211	1.14329	0.111454	0	0.511414	4	FALSE	7526	427163	0.0173135
279.7	Other immunological findings	endocrine/metabolic	0.00591869	0.0148522	1.00594	0.977076	1.03565	0.690258	32.8845	0.12727	12	FALSE	11925	821334	0.0143113
279.8	Other specified disorders involving the immune mechanism	endocrine/metabolic	0.186693	0.0556955	1.20526	1.08062	1.34427	0.00080219	50.4022	0.0892302	5	FALSE	7098	785381	0.0089567
280	Iron deficiency anemias	hematopoietic	-0.00739694	0.00512951	0.99263	0.982701	1.00266	0.149292	55.7385	0.00579698	14	FALSE	53156	731795	0.0677189
280.1	Iron deficiency anemias, unspecified or not due to blood loss	hematopoietic	-0.0103518	0.00533702	0.989702	0.979403	1.00011	0.0524269	53.082	0.00993733	14	FALSE	49045	735743	0.0624946
280.2	Iron deficiency anemia secondary to blood loss (chronic)	hematopoietic	0.0105504	0.0134105	1.01061	0.984389	1.03752	0.431443	0	0.912903	13	FALSE	12034	760791	0.0155714
281	Other deficiency anemia	hematopoietic	0.0238941	0.00949703	1.02418	1.00529	1.04342	0.0118711	20.1974	0.239413	13	FALSE	19241	751020	0.0249798
281.1	Megaloblastic anemia	hematopoietic	0.024287	0.0105149	1.02458	1.00368	1.04592	0.0209013	0	0.528017	13	FALSE	16538	756040	0.0214063
281.11	Pernicious anemia	hematopoietic	0.0673406	0.0205893	1.06966	1.02735	1.11371	0.00107296	13.5816	0.314749	11	FALSE	7969	767234	0.0102799
281.12	Other vitamin B12 deficiency anemia	hematopoietic	0.014225	0.0128597	1.01433	0.98908	1.04022	0.268654	0	0.52989	11	FALSE	13134	758089	0.0170301
281.13	Folate-deficiency anemia	hematopoietic	-0.00672324	0.0325395	0.993299	0.931928	1.05871	0.836308	0	0.513042	6	FALSE	6501	767558	0.00839858
281.9	Deficiency anemias	hematopoietic	0.0043669	0.0225027	1.00438	0.961042	1.04967	0.846128	0	0.853908	10	FALSE	7882	763669	0.0102158
282	Hereditary hemolytic anemias	hematopoietic	0.00978145	0.0175968	1.00983	0.975595	1.04527	0.578303	0	0.489103	14	FALSE	9502	765525	0.0122602
282.5	Sickle cell anemia	hematopoietic	0.00989265	0.0286222	1.00994	0.954845	1.06822	0.729622	0	0.717075	8	FALSE	7040	737337	0.00945757
282.8	Other hemoglobinopathies	hematopoietic	0.0220239	0.0283924	1.02227	0.966935	1.08077	0.437928	0	0.710761	14	FALSE	6941	768778	0.00894783
282.9	Other hereditary hemolytic anemias	hematopoietic	-0.0125013	0.0334618	0.987576	0.924885	1.05452	0.708702	27.4309	0.209539	8	FALSE	6424	736797	0.00864346
283	Acquired hemolytic anemias	hematopoietic	0.0223581	0.032132	1.02261	0.960195	1.08908	0.48654	12.4976	0.32514	11	FALSE	6463	769436	0.00832969
283.1	Autoimmune hemolytic anemias	hematopoietic	0.0682272	0.050176	1.07061	0.970333	1.18125	0.173906	0	0.543687	6	FALSE	5828	753609	0.00767411
283.2	Non-autoimmune hemolytic anemias	hematopoietic	-0.0322392	0.0717454	0.968275	0.841257	1.11447	0.653175	32.8856	0.176983	7	FALSE	5608	711224	0.00782331
284	Aplastic anemia	hematopoietic	0.0449014	0.0139977	1.04592	1.01762	1.07502	0.00133764	0	0.499627	12	FALSE	11372	763871	0.0146689
284.1	Pancytopenia	hematopoietic	0.0565209	0.0166133	1.05815	1.02425	1.09317	0.000668581	0	0.734253	10	FALSE	9737	464204	0.0205448
285	Other anemias	hematopoietic	-0.000908402	0.0037979	0.999092	0.991683	1.00656	0.810962	40.0357	0.0605299	14	FALSE	108583	675260	0.138526
285.1	Acute posthemorrhagic anemia	hematopoietic	-0.000659686	0.0107069	0.999341	0.978588	1.02053	0.950871	53.0697	0.0153171	12	FALSE	15969	752410	0.0207827
285.2	Anemia of chronic disease	hematopoietic	0.0139209	0.00865256	1.01402	0.996967	1.03136	0.107643	17.6422	0.265764	13	FALSE	22395	748253	0.02906
285.21	Anemia in chronic kidney disease	hematopoietic	-0.0123389	0.0126099	0.987737	0.963624	1.01245	0.327822	14.079	0.309972	11	FALSE	13521	459671	0.028574
285.22	Anemia in neoplastic disease	hematopoietic	0.056249	0.0159037	1.05786	1.0254	1.09135	0.000404946	21.1393	0.235848	12	FALSE	9774	763418	0.0126411
285.3	Sideroblastic anemia	hematopoietic	0.0679567	0.142212	1.07032	0.809957	1.41437	0.632754	0	0.483784	2	FALSE	5450	698141	0.00774598
285.8	Hemoglobinuria	hematopoietic	0.116273	0.12821	1.1233	0.873703	1.44421	0.364465	55.3271	0.134612	2	FALSE	5503	737285	0.00740857
286	Coagulation defects	hematopoietic	0.0808463	0.00850516	1.0842	1.06628	1.10243	1.98982e-21	62.1801	0.00220188	12	TRUE	23872	796646	0.0290938
286.1	Congenital coagulation defects	hematopoietic	0.0768272	0.0251852	1.07986	1.02785	1.1345	0.00228469	36.491	0.13766	8	FALSE	8355	812405	0.0101796
286.11	Von willebrand's disease	hematopoietic	0.0399675	0.0524977	1.04078	0.939013	1.15357	0.446467	0	0.655854	6	FALSE	7003	808548	0.00858683
286.12	Congenital deficiency of other clotting factors (including factor VII)	hematopoietic	0.125333	0.032743	1.13353	1.06307	1.20866	0.000129304	0	0.833655	6	FALSE	7645	812911	0.00931685
286.13	Congenital factor VIII disorder	hematopoietic	0.0234659	0.0694791	1.02374	0.893409	1.17309	0.735559	0	0.700177	4	FALSE	6828	770220	0.0087871
286.2	Encounter for long-term (current) use of anticoagulants	hematopoietic	0.124396	0.00697812	1.13246	1.11708	1.14806	4.39768e-71	66.7384	0.000836012	11	TRUE	35484	457281	0.07201
286.3	Coagulation defects complicating pregnancy or postpartum	hematopoietic	0.00519691	0.0728915	1.00521	0.871388	1.15958	0.943162	0	0.439888	3	FALSE	6837	756041	0.00896211
286.4	Acquired coagulation factor deficiency	hematopoietic	0.0935523	0.0613439	1.09807	0.973673	1.23836	0.127247	0	0.441586	6	FALSE	6907	793746	0.00862671
286.5	Hemorrhagic disorder due to intrinsic circulating anticoagulants	hematopoietic	0.140519	0.0343379	1.15087	1.07596	1.23099	4.27227e-05	0	0.66551	7	FALSE	7576	805013	0.00932329
286.6	Defibrination syndrome	hematopoietic	0.146276	0.0700525	1.15752	1.00902	1.32787	0.0367893	0	0.982975	4	FALSE	6824	754443	0.008964
286.7	Other and unspecified coagulation defects	hematopoietic	0.0760067	0.014036	1.07897	1.04969	1.10906	6.12495e-08	62.5799	0.0028797	11	TRUE	12566	805751	0.0153559
286.8	Hypercoagulable state	hematopoietic	0.0730791	0.0184082	1.07582	1.03769	1.11534	7.18991e-05	0.452114	0.436518	11	FALSE	10037	810399	0.0122337
286.81	Primary hypercoagulable state	hematopoietic	0.069775	0.0188886	1.07227	1.0333	1.11271	0.000220732	3.95369	0.40515	11	FALSE	9861	810796	0.012016
286.9	Abnormal coagulation profile	hematopoietic	0.0940372	0.0192595	1.0986	1.0579	1.14086	1.0468e-06	41.9221	0.0781716	10	TRUE	9886	480462	0.0201612
287	Purpura and other hemorrhagic conditions	hematopoietic	0.0343829	0.00755681	1.03498	1.01976	1.05042	5.36657e-06	7.35027	0.372539	13	TRUE	28126	789879	0.0343837
287.1	Spontaneous ecchymoses	hematopoietic	0.0949981	0.0401585	1.09966	1.01642	1.18971	0.018002	25.8686	0.240324	6	FALSE	7295	813333	0.00888953
287.2	Allergic purpura	hematopoietic	0.00264971	0.0782214	1.00265	0.860139	1.16878	0.972977	29.9631	0.232438	4	FALSE	6762	771301	0.00869081
287.3	Thrombocytopenia	hematopoietic	0.0351822	0.00785326	1.03581	1.01999	1.05188	7.46593e-06	0	0.504455	13	TRUE	26415	792725	0.0322472
287.31	Primary thrombocytopenia	hematopoietic	0.0673902	0.0227033	1.06971	1.02316	1.11839	0.00299454	45.7921	0.0478681	11	FALSE	8784	813481	0.0106827
287.32	Secondary thrombocytopenia	hematopoietic	0.0639726	0.0233276	1.06606	1.01842	1.11594	0.0060999	27.476	0.209168	8	FALSE	8755	809131	0.0107044
287.4	Qualitative platelet defects	hematopoietic	-0.0247758	0.0669013	0.975529	0.855645	1.11221	0.711134	16.1862	0.311449	5	FALSE	6886	812942	0.00839932
288	Diseases of white blood cells	hematopoietic	-0.036424	0.00809227	0.964231	0.949059	0.979647	6.76058e-06	0	0.502856	13	TRUE	25591	769911	0.0321696
288.1	Decreased white blood cell count	hematopoietic	0.0561805	0.00898752	1.05779	1.03932	1.07659	4.0798e-10	18.2294	0.254674	14	TRUE	20572	791078	0.0253459
288.11	Neutropenia	hematopoietic	0.0557651	0.0100147	1.05735	1.0368	1.07831	2.57209e-08	25.4391	0.180156	14	TRUE	17473	795972	0.0214802
288.2	Elevated white blood cell count	hematopoietic	-0.0539612	0.00986905	0.947469	0.929318	0.965974	4.55871e-08	1.1203	0.43061	11	TRUE	19117	775634	0.0240541
288.3	Eosinophilia	hematopoietic	-0.0629061	0.0310419	0.939032	0.883603	0.997937	0.0427149	0	0.979161	8	FALSE	7629	779430	0.00969305
289	Other diseases of blood and blood-forming organs	hematopoietic	0.0235855	0.0110328	1.02387	1.00196	1.04625	0.0325358	60.0398	0.00276364	13	FALSE	16037	794447	0.0197869
289.1	Myelofibrosis	hematopoietic	0.0685337	0.054801	1.07094	0.961872	1.19237	0.211083	0	0.653685	4	FALSE	6773	760154	0.00883135
289.3	Personal history of diseases of blood and blood-forming organs	hematopoietic	-0.00626973	0.0261713	0.99375	0.944061	1.04605	0.810667	26.4539	0.208735	9	FALSE	7995	786690	0.0100606
289.4	Lymphadenitis	hematopoietic	0.0344152	0.00802871	1.03501	1.01885	1.05143	1.81496e-05	32.261	0.117291	14	TRUE	24779	778829	0.0308347
289.5	Diseases of spleen	hematopoietic	0.0226738	0.0221071	1.02293	0.979557	1.06823	0.305064	1.30352	0.419318	8	FALSE	8691	800678	0.010738
289.8	Polycythemia, secondary	hematopoietic	-0.0214318	0.018824	0.978796	0.943342	1.01558	0.254896	40.7885	0.0768651	11	FALSE	9776	797822	0.012105
289.9	Abnormality of red blood cells	hematopoietic	0.00349614	0.0333995	1.0035	0.939915	1.07139	0.916633	12.1563	0.330981	10	FALSE	7471	800417	0.00924757
290	Delirium dementia and amnestic and other cognitive disorders	mental disorders	-0.0129816	0.00709034	0.987102	0.97348	1.00092	0.0671181	0	0.745941	13	FALSE	32173	777217	0.0397497
290.1	Dementias	mental disorders	-0.0255642	0.00895459	0.97476	0.957801	0.992018	0.00430539	0	0.64875	13	FALSE	22250	792047	0.0273242
290.11	Alzheimer's disease	mental disorders	-0.0281598	0.0149943	0.972233	0.944076	1.00123	0.0603774	0	0.445809	12	FALSE	11663	802550	0.0143243
290.12	Dementia with cerebral degenerations	mental disorders	0.013756	0.0328195	1.01385	0.950688	1.08121	0.675112	29.4131	0.203701	7	FALSE	7575	804593	0.00932689
290.13	Senile dementia	mental disorders	-0.0483018	0.01832	0.952846	0.91924	0.987681	0.00837496	9.56013	0.356083	8	FALSE	9668	784669	0.0121712
290.16	Vascular dementia	mental disorders	-0.0419651	0.0232274	0.958903	0.916228	1.00357	0.0708087	0	0.654735	9	FALSE	8852	800569	0.0109362
290.2	Delirium due to conditions classified elsewhere	mental disorders	-0.0307878	0.0174997	0.969681	0.936986	1.00352	0.0785207	0	0.605898	8	FALSE	10493	477743	0.0214917
290.3	Other persistent mental disorders due to conditions classified elsewhere	mental disorders	-0.0164377	0.010658	0.983697	0.963361	1.00446	0.123005	0	0.589952	9	FALSE	17934	787879	0.0222558
291	Other specified nonpsychotic and/or transient mental disorders	mental disorders	-0.0189557	0.0105069	0.981223	0.961223	1.00164	0.0712125	0	0.482853	13	FALSE	17607	787477	0.0218698
291.1	Transient mental disorders due to conditions classified elsewhere	mental disorders	0.00518768	0.0386496	1.0052	0.931868	1.08431	0.893226	0	0.985016	6	FALSE	7262	464487	0.0153938
291.4	Specific nonpsychotic mental disorders due to brain damage	mental disorders	-0.00148842	0.0174817	0.998513	0.96488	1.03332	0.932149	0	0.741201	12	FALSE	10539	798596	0.013025
291.8	Alteration of consciousness	mental disorders	-0.0322856	0.0137921	0.96823	0.942407	0.99476	0.0192385	0	0.789542	11	FALSE	12655	793663	0.0156948
292	Neurological disorders	mental disorders	-0.0216525	0.00493001	0.97858	0.96917	0.988082	1.12322e-05	0	0.702355	13	TRUE	61680	743269	0.076626
292.1	Aphasia/speech disturbance	mental disorders	-0.0118644	0.010185	0.988206	0.968675	1.00813	0.244063	0	0.837975	13	FALSE	18205	790457	0.0225125
292.11	Aphasia	mental disorders	-0.0137268	0.0227206	0.986367	0.943406	1.03128	0.54574	0	0.547934	10	FALSE	8777	482669	0.0178595
292.12	Symbolic dysfunction	mental disorders	-0.0223117	0.043749	0.977935	0.897575	1.06549	0.610056	41.4963	0.12858	6	FALSE	7075	765972	0.0091521
292.2	Mild cognitive impairment	mental disorders	-0.0131162	0.0113482	0.986969	0.96526	1.00917	0.247762	46.326	0.0524771	10	FALSE	16743	469729	0.0344172
292.3	Memory loss	mental disorders	-0.0218967	0.0095169	0.978341	0.960262	0.996761	0.021402	0	0.504863	13	FALSE	20146	787309	0.02495
292.4	Altered mental status	mental disorders	-0.032328	0.00805943	0.968189	0.953015	0.983604	6.04114e-05	0	0.470016	13	FALSE	24703	783835	0.0305527
292.5	Transient alteration of awareness	mental disorders	-0.020406	0.0282247	0.979801	0.927071	1.03553	0.469691	0	0.507203	7	FALSE	7924	482138	0.0161694
292.6	Hallucinations	mental disorders	-0.0277353	0.0243726	0.972646	0.927275	1.02024	0.255132	34.3073	0.124162	11	FALSE	8358	802759	0.0103043
293	Symptoms involving head and neck	mental disorders	-0.0241705	0.0161254	0.976119	0.945751	1.00746	0.133897	51.5307	0.0438537	8	FALSE	10766	824152	0.0128947
293.1	Swelling, mass, or lump in head and neck [Space-occupying lesion, intracranial NOS]	mental disorders	0.00199398	0.0105881	1.002	0.981417	1.02301	0.850623	32.722	0.120747	13	FALSE	17310	808016	0.0209735
295	Schizophrenia and other psychotic disorders	mental disorders	-0.0129852	0.00875492	0.987099	0.970305	1.00418	0.138023	11.6602	0.328064	13	FALSE	23277	713434	0.0315958
295.1	Schizophrenia	mental disorders	-0.00714276	0.0114692	0.992883	0.970812	1.01545	0.533431	0	0.675337	13	FALSE	15856	724783	0.0214085
295.2	Paranoid disorders	mental disorders	-0.00813631	0.0241237	0.991897	0.94609	1.03992	0.73591	35.0148	0.127787	10	FALSE	8251	729413	0.0111853
295.3	Psychosis	mental disorders	-0.0135059	0.01154	0.986585	0.964521	1.00915	0.241857	0	0.90209	13	FALSE	15918	720093	0.0216274
296	Mood disorders	mental disorders	-0.00908234	0.00330381	0.990959	0.984563	0.997396	0.0059768	40.8861	0.0554944	14	FALSE	197519	569099	0.25765
296.1	Bipolar	mental disorders	-0.0116906	0.00751938	0.988377	0.973918	1.00305	0.12001	0	0.521266	13	FALSE	29809	708662	0.0403658
296.2	Depression	mental disorders	-0.00850312	0.00335817	0.991533	0.985028	0.998081	0.0113391	40.4977	0.0577636	14	FALSE	185523	577100	0.24327
296.22	Major depressive disorder	mental disorders	-0.00769862	0.00356155	0.992331	0.985428	0.999282	0.0306496	44.1174	0.0386255	14	FALSE	150180	612150	0.197001
297	Suicidal ideation or attempt	mental disorders	-0.0104037	0.00872169	0.98965	0.972877	1.00671	0.232925	29.904	0.170002	10	FALSE	24128	707859	0.0329623
297.1	Suicidal ideation	mental disorders	-0.0148256	0.0097671	0.985284	0.966602	1.00433	0.129036	45.4172	0.0661762	9	FALSE	20404	413546	0.0470192
297.2	Suicide or self-inflicted injury	mental disorders	-0.0235947	0.016699	0.976681	0.945233	1.00918	0.157674	27.5094	0.199672	9	FALSE	10692	718658	0.0146596
300	Anxiety disorders	mental disorders	-0.0155346	0.00349187	0.984585	0.97787	0.991347	8.63595e-06	46.801	0.0273439	14	TRUE	185281	571272	0.244902
300.1	Anxiety disorder	mental disorders	-0.0120649	0.00376569	0.988008	0.980742	0.995327	0.00135577	33.2268	0.109268	14	FALSE	131142	616262	0.175463
300.11	Generalized anxiety disorder	mental disorders	-0.00959244	0.00685589	0.990453	0.977233	1.00385	0.161767	15.6852	0.290307	12	FALSE	38201	700055	0.0517449
300.12	Agorophobia, social phobia, and panic disorder	mental disorders	-0.0116082	0.00895129	0.988459	0.971268	1.00595	0.194694	0	0.454206	13	FALSE	22434	716244	0.0303705
300.13	Phobia	mental disorders	0.018904	0.0202771	1.01908	0.979377	1.0604	0.351191	0	0.741594	10	FALSE	8870	732705	0.011961
300.3	Obsessive-compulsive disorders	mental disorders	0.0333155	0.0177579	1.03388	0.998512	1.07049	0.060642	17.2786	0.284032	10	FALSE	10047	728584	0.0136022
300.4	Dysthymic disorder	mental disorders	-0.00408172	0.00751081	0.995927	0.981373	1.0107	0.586823	28.3913	0.166548	12	FALSE	30932	700527	0.0422881
300.8	Acute reaction to stress	mental disorders	-0.0245362	0.0185637	0.975762	0.940898	1.01192	0.186258	0	0.475955	9	FALSE	9830	726652	0.0133472
300.9	Posttraumatic stress disorder	mental disorders	-0.0200705	0.00478778	0.98013	0.970975	0.98937	2.76464e-05	57.5734	0.00665389	12	TRUE	87669	643514	0.1199
301	Personality disorders	mental disorders	-0.0119739	0.00971353	0.988097	0.969464	1.00709	0.217686	1.49259	0.429408	12	FALSE	20454	715956	0.0277753
301.1	Schizoid personality disorder	mental disorders	0.0414757	0.0339989	1.04235	0.975153	1.11417	0.222499	16.9782	0.306485	5	FALSE	7229	707009	0.0101213
301.2	Antisocial/borderline personality disorder	mental disorders	-0.0142014	0.0151249	0.985899	0.957102	1.01556	0.347761	0	0.900705	11	FALSE	11850	727509	0.0160274
302	Sexual and gender identity disorders	mental disorders	0.00560774	0.0162481	1.00562	0.974103	1.03816	0.729995	9.17951	0.356683	11	FALSE	10972	723430	0.01494
302.1	Decreased libido	mental disorders	0.0187883	0.0248426	1.01897	0.97054	1.06981	0.449475	0	0.496699	10	FALSE	8154	728186	0.0110737
303	Psychogenic and somatoform disorders	mental disorders	-0.00530269	0.0122831	0.994711	0.97105	1.01895	0.665955	36.3573	0.0997511	12	FALSE	14618	722473	0.019832
303.1	Dissociative disorder	mental disorders	-0.0480844	0.0480656	0.953053	0.867369	1.0472	0.317121	0	0.542391	6	FALSE	6645	732756	0.008987
303.3	Psychogenic disorder	mental disorders	-0.0570541	0.0283285	0.944543	0.893529	0.99847	0.0440076	0	0.802791	7	FALSE	7580	732711	0.0102392
303.31	Gastrointestinal malfunction arising from mental factors	mental disorders	-0.00740916	0.0734844	0.992618	0.859473	1.14639	0.919688	0	0.403304	3	FALSE	6325	416030	0.0149756
303.4	Somatoform disorder	mental disorders	0.00422804	0.0137154	1.00424	0.977601	1.0316	0.757878	12.5644	0.3245	11	FALSE	12991	725037	0.0176023
304	Adjustment reaction	mental disorders	-0.00785458	0.00509726	0.992176	0.982313	1.00214	0.123331	25.0804	0.197503	12	FALSE	69037	651130	0.0958625
305.2	Eating disorder	mental disorders	-0.00594772	0.0224927	0.99407	0.951198	1.03887	0.791449	0	0.948602	11	FALSE	8475	732990	0.0114301
305.21	Anorexia nervosa	mental disorders	-0.0296413	0.0545097	0.970794	0.872425	1.08025	0.586593	0	0.559955	5	FALSE	6483	728270	0.00882337
306	Other mental disorder	mental disorders	-0.00791757	0.00609588	0.992114	0.980331	1.00404	0.193999	0.429911	0.441528	13	FALSE	61582	684004	0.0825954
306.1	Mental disorders durring/after pregnancy	mental disorders	0.0170855	0.0310749	1.01723	0.957126	1.08111	0.582444	0	0.759018	7	FALSE	7641	423661	0.0177161
306.9	Tension headache	mental disorders	-0.018914	0.0202467	0.981264	0.943087	1.02099	0.350213	19.872	0.260139	10	FALSE	9249	730013	0.0125111
312	Conduct disorders	mental disorders	0.00846223	0.0158151	1.0085	0.977717	1.04025	0.592599	0	0.54145	11	FALSE	11682	822834	0.0139985
312.3	Impulse control disorder	mental disorders	-0.00360782	0.0191661	0.996399	0.959663	1.03454	0.850689	0	0.870359	9	FALSE	10213	825761	0.0122169
313	Pervasive developmental disorders	mental disorders	0.0399381	0.0102503	1.04075	1.02005	1.06187	9.76856e-05	39.8123	0.0753902	12	FALSE	19064	819204	0.0227421
313.1	Attention deficit hyperactivity disorder	mental disorders	0.0413176	0.0111471	1.04218	1.01966	1.0652	0.000210073	10.5005	0.342202	12	FALSE	17178	819721	0.0205258
313.2	Tics and stuttering	mental disorders	-0.0357062	0.0391998	0.964924	0.893565	1.04198	0.36236	3.03602	0.402478	7	FALSE	7463	829610	0.00891559
313.3	Autism	mental disorders	0.11997	0.0327902	1.12746	1.05728	1.2023	0.000253475	47.9029	0.0874784	6	FALSE	7782	831792	0.00926899
315	Develomental delays and disorders	mental disorders	-0.00310434	0.0151427	0.9969	0.967748	1.02693	0.837567	0	0.573934	12	FALSE	11729	825536	0.0140087
315.1	Learning disorder	mental disorders	0.0767325	0.041466	1.07975	0.995471	1.17117	0.0642428	0	0.636952	7	FALSE	7353	830105	0.00878014
315.2	Speech and language disorder	mental disorders	0.0415641	0.0293567	1.04244	0.984153	1.10418	0.156826	0	0.935064	8	FALSE	8037	830816	0.00958094
315.3	Mental retardation	mental disorders	-0.0250373	0.0375531	0.975274	0.906069	1.04976	0.504953	39.7866	0.126153	7	FALSE	7440	495498	0.0147931
316	Substance addiction and disorders	mental disorders	-0.0167891	0.00552903	0.983351	0.972752	0.994065	0.0023932	48.2791	0.0260637	13	FALSE	56577	722242	0.0726446
316.1	Polyneuropathy due to drugs	mental disorders	0.120861	0.0311667	1.12847	1.0616	1.19955	0.00010537	35.0952	0.127155	10	FALSE	7568	781952	0.00958557
317	Alcohol-related disorders	mental disorders	-0.0314076	0.00463503	0.96908	0.960317	0.977924	1.23428e-11	53.0633	0.0123556	13	TRUE	79064	706669	0.100625
317.1	Alcoholism	mental disorders	-0.0342811	0.00529211	0.9663	0.956329	0.976375	9.30864e-11	30.1113	0.143308	13	TRUE	58514	724037	0.0747734
317.11	Alcoholic liver damage	mental disorders	-0.0629637	0.0129874	0.938978	0.915378	0.963186	1.24663e-06	0	0.943594	12	TRUE	13680	775843	0.0173269
318	Tobacco use disorder	mental disorders	-0.026792	0.00356224	0.973564	0.96679	0.980385	5.43115e-14	55.5451	0.00604531	14	TRUE	144710	644064	0.183462
320	Meningitis	neurological	0.0034644	0.0257983	1.00347	0.953993	1.05551	0.893175	33.5032	0.149841	9	FALSE	8352	833438	0.00992171
323	Encephalitis	neurological	-0.0040732	0.0298898	0.995935	0.939266	1.05602	0.891605	0	0.629865	9	FALSE	7912	834242	0.00939496
323.2	Acute (transverse) myelitis	neurological	0.099711	0.0724109	1.10485	0.958667	1.27333	0.168507	44.7013	0.124054	5	FALSE	6894	820486	0.00833233
323.8	Encephalitis, non-infectious	neurological	-0.0288835	0.0481088	0.97153	0.884109	1.06759	0.548254	15.9463	0.311254	6	FALSE	7173	832695	0.00854063
324	Other CNS infection and poliomyelitis	neurological	0.00470382	0.0229199	1.00471	0.96058	1.05088	0.837394	0	0.518528	12	FALSE	8777	833867	0.010416
325	Phlebitis and thrombophlebitis of intracranial venous sinuses	neurological	-0.0544247	0.0710377	0.94703	0.823941	1.08851	0.443594	0	0.973865	5	FALSE	6877	828438	0.00823282
327	Sleep disorders	neurological	-0.010545	0.00401894	0.98951	0.981747	0.997336	0.00869516	0	0.674649	13	FALSE	113667	667988	0.145418
327.1	Hypersomnia	neurological	-0.0043526	0.0166068	0.995657	0.963771	1.0286	0.793246	0	0.502458	11	FALSE	10911	785729	0.0136963
327.3	Sleep apnea	neurological	-0.00276282	0.00374069	0.997241	0.989956	1.00458	0.460159	0	0.552485	14	FALSE	134435	672077	0.166687
327.31	Central/nonobstroctive sleep apnea	neurological	-0.0123146	0.0173441	0.987761	0.954748	1.02192	0.477694	34.0009	0.14587	9	FALSE	10744	786975	0.0134684
327.32	Obstructive sleep apnea	neurological	0.00212646	0.00417208	1.00213	0.993968	1.01036	0.610271	14.959	0.301507	11	FALSE	106314	688773	0.133714
327.4	Insomnia	neurological	-0.0139226	0.00490049	0.986174	0.976747	0.995691	0.00449628	11.5254	0.331995	12	FALSE	70266	708993	0.0901703
327.41	Organic or persistent insomnia	neurological	-0.0153861	0.0151735	0.984732	0.955877	1.01446	0.310578	0	0.91561	11	FALSE	11877	462840	0.0250191
327.5	Parasomnia	neurological	-0.0304954	0.0142513	0.969965	0.943247	0.99744	0.0323684	0	0.525374	9	FALSE	12945	779579	0.0163339
327.6	Circadian rhythm sleep disorder	neurological	0.000411632	0.032767	1.00041	0.938183	1.06677	0.989977	0	0.570903	9	FALSE	7632	791672	0.00954831
327.7	Sleep related movement disorders	neurological	0.00696298	0.00949325	1.00699	0.988424	1.0259	0.463274	26.8241	0.188793	11	FALSE	21021	772020	0.0265068
327.71	Restless legs syndrome	neurological	-0.00185517	0.0111396	0.998147	0.97659	1.02018	0.867733	27.9249	0.187227	10	FALSE	16859	781238	0.021124
327.72	Sleep related leg cramps	neurological	-0.0697079	0.0385	0.932666	0.864878	1.00577	0.0702037	0	0.427884	6	FALSE	7370	791374	0.00922699
331	Other cerebral degenerations	neurological	-0.0198233	0.0149842	0.980372	0.951999	1.00959	0.185855	56.4988	0.00827511	12	FALSE	11214	790331	0.0139905
331.1	Hydrocephalus	neurological	-0.019161	0.0208981	0.981021	0.941651	1.02204	0.359208	22.9826	0.23889	9	FALSE	8823	795006	0.0109762
331.9	Cerebral degeneration, unspecified	neurological	-0.00572002	0.0234286	0.994296	0.949671	1.04102	0.807117	10.2256	0.350805	8	FALSE	8315	788164	0.0104397
332	Parkinson's disease	neurological	0.0167459	0.0120815	1.01689	0.993091	1.04125	0.165724	0	0.504798	13	FALSE	14395	791405	0.0178642
333	Extrapyramidal disease and abnormal movement disorders	neurological	0.0156738	0.00878599	1.0158	0.998455	1.03344	0.0744309	0	0.892324	13	FALSE	22695	775632	0.0284282
333.1	Essential tremor	neurological	0.0293157	0.0119077	1.02975	1.00599	1.05407	0.0138204	0	0.493875	12	FALSE	15192	783806	0.0190138
333.2	Myoclonus	neurological	0.000744323	0.031381	1.00074	0.941048	1.06423	0.981077	0	0.996664	7	FALSE	7561	794844	0.00942292
333.3	Tics and choreas	neurological	-0.0649686	0.0598065	0.937097	0.833445	1.05364	0.27734	0	0.709262	5	FALSE	6671	789703	0.00837672
333.4	Torsion dystonia	neurological	0.0250216	0.0212676	1.02534	0.983476	1.06898	0.239389	0	0.660574	11	FALSE	8921	793565	0.0111167
333.8	Other degenerative diseases of the basal ganglia	neurological	-0.0558604	0.0464943	0.945671	0.863305	1.0359	0.229578	27.5368	0.22818	6	FALSE	6851	796322	0.00852992
334	Degenerative disease of the spinal cord	neurological	0.0157024	0.012942	1.01583	0.990383	1.04192	0.225019	0	0.617031	12	FALSE	13043	790611	0.0162296
334.1	Spinocerebellar disease	neurological	0.0426284	0.0370193	1.04355	0.970515	1.12208	0.249518	0	0.554857	7	FALSE	7189	795884	0.00895186
334.2	Anterior horn cell disease	neurological	0.00787751	0.030901	1.00791	0.948677	1.07084	0.79878	0	0.757201	7	FALSE	7517	795933	0.0093559
334.21	Amyotrophic Lateral Sclerosis	neurological	0.0440557	0.0465677	1.04504	0.953882	1.14491	0.34412	29.3703	0.214818	6	FALSE	6881	477642	0.0142016
335	Multiple sclerosis	neurological	0.0509067	0.0138794	1.05222	1.02399	1.08124	0.000244648	0	0.988518	11	FALSE	12087	791173	0.0150474
337	Disorders of the autonomic nervous system	neurological	0.137835	0.0119174	1.14779	1.12129	1.17491	6.14242e-31	65.3014	0.000851491	12	TRUE	15411	777882	0.0194266
337.1	Peripheral autonomic neuropathy	neurological	0.142538	0.013174	1.1532	1.1238	1.18336	2.77885e-27	66.8693	0.00216542	9	TRUE	13920	779526	0.0175437
338	Pain	neurological	0.010663	0.00463483	1.01072	1.00158	1.01994	0.0214133	27.5343	0.182329	11	FALSE	69735	373220	0.157431
338.1	Acute pain	neurological	0.0157056	0.00740264	1.01583	1.0012	1.03068	0.0338698	0	0.474405	11	FALSE	23508	420956	0.0528907
338.2	Chronic pain	neurological	0.00663363	0.00544552	1.00666	0.995969	1.01746	0.223155	0	0.529843	11	FALSE	48380	403943	0.106959
339	Other headache syndromes	neurological	-0.0249206	0.00431939	0.975387	0.967165	0.98368	7.95219e-09	34.7973	0.0967716	14	TRUE	83772	702414	0.106555
340	Migraine	neurological	-0.0265739	0.00580774	0.973776	0.962754	0.984924	4.74845e-06	44.5204	0.0367744	14	TRUE	47257	753810	0.0589926
340.1	Migrain with aura	neurological	-0.010282	0.0138386	0.989771	0.963286	1.01698	0.457484	17.9676	0.267415	12	FALSE	12634	784632	0.0158467
341	Other demyelinating diseases of central nervous system	neurological	0.0199505	0.026216	1.02015	0.969057	1.07394	0.446655	18.6014	0.287884	7	FALSE	7898	788474	0.00991748
342	Hemiplegia	neurological	-0.0369989	0.0134484	0.963677	0.938608	0.989416	0.00593819	0	0.719592	12	FALSE	12459	792001	0.0154874
343	Infantile cerebral palsy	neurological	0.0693718	0.0353858	1.07183	1.00002	1.14881	0.049944	55.1674	0.0373396	7	FALSE	7179	789461	0.0090116
344	Other paralytic syndromes	neurological	0.0425198	0.0152386	1.04344	1.01273	1.07507	0.0052665	7.53774	0.370622	13	FALSE	11436	790274	0.0142645
345	Epilepsy, recurrent seizures, convulsions	neurological	-0.0301058	0.0069553	0.970343	0.957205	0.983661	1.5015e-05	23.4566	0.206464	13	TRUE	31288	773666	0.0388693
345.1	Epilepsy	neurological	-0.0364673	0.0105981	0.96419	0.944368	0.984427	0.000579752	2.37771	0.421099	12	FALSE	17129	785070	0.0213526
345.11	Generalized convulsive epilepsy	neurological	0.0073373	0.0188775	1.00736	0.970774	1.04533	0.697513	57.4964	0.0118969	10	FALSE	9460	793746	0.0117778
345.12	Partial epilepsy	neurological	-0.0397221	0.0155085	0.961057	0.932284	0.990717	0.010428	8.9592	0.359819	10	FALSE	11257	477900	0.0230131
345.3	Convulsions	neurological	-0.0227123	0.00907805	0.977544	0.960304	0.995092	0.012353	0	0.881823	12	FALSE	21383	778338	0.0267381
346	Abnormal findings on study of brain and/or nervous system	neurological	0.0599688	0.0321418	1.0618	0.996977	1.13085	0.0620754	0	0.557358	7	FALSE	7465	786422	0.0094031
346.1	Nonspecific abnormal findings on radiological and other examination of skull and head	neurological	0.0117801	0.0259775	1.01185	0.961621	1.0647	0.650207	0	0.802128	8	FALSE	8020	789783	0.0100526
346.2	Nonspecific abnormal results of function study of brain and central nervous system	neurological	0.0412669	0.0468537	1.04213	0.950692	1.14236	0.378447	0	0.489957	7	FALSE	6865	787482	0.00864232
346.3	Nonspecific abnormal findings in cerebrospinal fluid	neurological	-0.00874692	0.079228	0.991291	0.848716	1.15782	0.912091	0	0.962494	3	FALSE	6519	741008	0.00872076
347	Cataplexy and narcolepsy	neurological	0.0525673	0.0356067	1.05397	0.982927	1.13016	0.139854	0	0.969899	7	FALSE	7324	793657	0.00914379
348	Other conditions of brain	neurological	-0.0186548	0.010716	0.981518	0.961118	1.00235	0.0817118	0	0.614111	13	FALSE	16667	783461	0.0208304
348.2	Cerebral edema and compression of brain	neurological	-0.0134843	0.0191124	0.986606	0.950332	1.02426	0.480482	0	0.890754	10	FALSE	9360	793566	0.0116574
348.4	Cerebral cysts	neurological	0.0235867	0.0384999	1.02387	0.949451	1.10412	0.540113	0	0.753195	8	FALSE	7062	795914	0.00879478
348.7	Coma	neurological	-0.0714931	0.0311944	0.931003	0.875787	0.9897	0.0219137	0	0.832035	7	FALSE	7430	790409	0.00931266
348.8	Encephalopathy, not elsewhere classified	neurological	-0.0237159	0.0149572	0.976563	0.94835	1.00562	0.112834	0	0.878777	11	FALSE	11781	785627	0.0147741
348.9	Other conditions of brain, NOS	neurological	-0.00133514	0.0156208	0.998666	0.968554	1.02971	0.931886	37.5914	0.108115	10	FALSE	11058	787448	0.0138484
349	Other and unspecified disorders of the nervous system	neurological	0.0176663	0.0196636	1.01782	0.979343	1.05782	0.368957	4.18348	0.40182	10	FALSE	9433	790941	0.0117857
350	Abnormal movement	neurological	0.0283135	0.00495522	1.02872	1.01878	1.03876	1.10437e-08	0	0.48291	13	TRUE	67227	737391	0.0835514
350.1	Abnormal involuntary movements	neurological	0.00470626	0.00877722	1.00472	0.987581	1.02215	0.591827	12.1163	0.323319	13	FALSE	22841	793386	0.0279836
350.2	Abnormality of gait	neurological	0.0408379	0.00591143	1.04168	1.02968	1.05382	4.90518e-12	0	0.569991	12	TRUE	48825	756265	0.0606454
350.3	Lack of coordination	neurological	0.0241586	0.0144287	1.02445	0.995887	1.05384	0.0940635	26.3803	0.185184	12	FALSE	12291	809208	0.0149617
350.5	Abnormal reflex	neurological	-0.139055	0.070006	0.87018	0.758613	0.998156	0.0469972	0	0.773331	5	FALSE	6920	798013	0.00859699
350.6	Disturbances of sensation of smell and taste	neurological	0.0132347	0.0283401	1.01332	0.958572	1.0712	0.640504	0	0.48617	8	FALSE	8181	813491	0.00995653
351	Other peripheral nerve disorders	neurological	-0.0355926	0.00425981	0.965033	0.95701	0.973124	6.51879e-17	88.297	1.14598e-17	14	TRUE	83420	721680	0.103614
352	Disorders of other cranial nerves	neurological	-0.0463027	0.0117639	0.954753	0.932991	0.977022	8.28558e-05	0	0.970832	13	FALSE	14862	788757	0.0184938
352.1	Trigeminal nerve disorders [CN5]	neurological	-0.0190261	0.0184486	0.981154	0.94631	1.01728	0.302399	0	0.972864	11	FALSE	9755	793885	0.0121385
352.2	Facial nerve disorders [CN7]	neurological	-0.0705053	0.0156514	0.931923	0.903769	0.960954	6.64549e-06	0	0.881955	13	TRUE	11148	793820	0.013849
353	Nerve root and plexus disorders	neurological	-0.00165716	0.0145813	0.998344	0.970217	1.02729	0.909515	64.3443	0.00116335	12	FALSE	12102	788013	0.0151253
353.1	Nerve plexus lesions	neurological	0.000921058	0.0294944	1.00092	0.944701	1.06049	0.975087	69.3543	0.00100778	9	FALSE	7740	794768	0.00964476
353.2	Nerve root lesions	neurological	-0.00544938	0.0222535	0.994565	0.952119	1.0389	0.806551	0	0.681264	8	FALSE	8932	791944	0.0111528
355	Complex regional/central pain syndrome	neurological	-0.0219869	0.0179921	0.978253	0.944357	1.01337	0.221694	48.1133	0.036932	11	FALSE	9975	794378	0.0124013
355.1	Chronic pain syndrome	neurological	-0.00572115	0.00857556	0.994295	0.977723	1.01115	0.504679	21.4004	0.239592	11	FALSE	24693	456492	0.0513171
356	Hereditary and idiopathic peripheral neuropathy	neurological	0.137181	0.00752993	1.14704	1.13023	1.16409	3.70703e-74	33.6101	0.121293	12	TRUE	30516	782135	0.0375512
357	Inflammatory and toxic neuropathy	neurological	0.13797	0.00907992	1.14794	1.12769	1.16855	3.81571e-52	35.0491	0.101997	13	TRUE	21360	804579	0.0258615
358	Myoneural disorders	neurological	0.040038	0.0278558	1.04085	0.985547	1.09926	0.150625	0	0.451324	11	FALSE	8104	821417	0.00976949
358.1	Myasthenia gravis	neurological	0.0223311	0.0316027	1.02258	0.961165	1.08792	0.479802	3.60442	0.406807	10	FALSE	7800	821990	0.00939997
359	Muscular dystrophies and other myopathies	neurological	0.0220493	0.0182421	1.02229	0.986389	1.05951	0.226776	0	0.679389	11	FALSE	10049	818793	0.0121241
359.1	Muscular dystrophies	neurological	0.0175309	0.0456708	1.01769	0.930548	1.11298	0.701087	31.8306	0.185047	7	FALSE	7172	822427	0.00864514
359.2	Myopathy	neurological	0.0224981	0.0195771	1.02275	0.984253	1.06276	0.250472	0	0.955055	11	FALSE	9603	817195	0.0116147
360	Disorders of the globe	sense organs	0.0667644	0.0251305	1.06904	1.01766	1.12302	0.0078909	0	0.658671	11	FALSE	8011	800809	0.00990455
360.2	Progressive myopia	sense organs	0.103306	0.0326748	1.10883	1.04005	1.18217	0.00156877	0	0.704749	10	FALSE	7246	802154	0.00895231
360.3	Hypotony of eye	sense organs	0.0173935	0.0712917	1.01755	0.884851	1.17014	0.807249	0	0.609624	4	FALSE	6440	761929	0.00838139
361	Retinal detachments and defects	sense organs	0.0475287	0.0109054	1.04868	1.0265	1.07133	1.31089e-05	10.1638	0.34359	13	TRUE	16757	791326	0.0207367
361.1	Retinal detachment with retinal defect	sense organs	0.0746027	0.0208164	1.07746	1.03438	1.12232	0.000338586	20.6721	0.25913	9	FALSE	9122	797861	0.0113038
361.2	Retinoschisis and retinal cysts	sense organs	-0.0159842	0.0327337	0.984143	0.922986	1.04935	0.62533	0	0.427098	6	FALSE	7362	800337	0.00911478
362	Other retinal disorders	sense organs	-0.0161168	0.00490765	0.984012	0.974593	0.993523	0.00102342	47.0006	0.026602	14	FALSE	70597	727454	0.0884618
362.1	Retinopathy of prematurity	sense organs	0.0329455	0.0772117	1.03349	0.888352	1.20235	0.669605	0	0.369502	3	FALSE	6324	679185	0.00922526
362.2	Degeneration of macula and posterior pole of retina	sense organs	-0.017381	0.00614743	0.982769	0.970999	0.994682	0.0046933	5.09265	0.395482	14	FALSE	44952	759401	0.0558859
362.21	Macular degeneration, dry	sense organs	-0.0340943	0.0108998	0.96648	0.946052	0.98735	0.0017602	0	0.897514	7	FALSE	18757	452597	0.0397939
362.22	Macular degeneration, wet	sense organs	-0.025029	0.0194992	0.975282	0.938712	1.01328	0.199285	66.3139	0.011055	6	FALSE	9756	776389	0.0124099
362.23	Cystoid macular degeneration of retina	sense organs	0.00645999	0.0173938	1.00648	0.972747	1.04138	0.710343	0	0.895173	11	FALSE	10470	793646	0.0130205
362.26	Macular puckering of retina	sense organs	-0.0126509	0.0110455	0.987429	0.966282	1.00904	0.252068	0	0.992361	11	FALSE	17446	783479	0.0217823
362.27	Drusen (degenerative) of retina	sense organs	-0.0461883	0.0162868	0.954862	0.924863	0.985835	0.00456914	48.7079	0.0408137	10	FALSE	11318	789276	0.014137
362.29	Macular degeneration (senile) of retina NOS	sense organs	-0.00430992	0.00994445	0.995699	0.97648	1.0153	0.664724	30.0497	0.151634	12	FALSE	18115	793105	0.0223306
362.3	Other nondiabetic retinopathy	sense organs	-0.0303439	0.0110522	0.970112	0.949323	0.991356	0.00604174	67.984	0.000186597	13	FALSE	16518	784067	0.0206324
362.31	Separation of retinal layers	sense organs	0.0519478	0.020244	1.05332	1.01235	1.09595	0.0102856	57.0149	0.0226388	8	FALSE	8924	800069	0.011031
362.4	Retinal vascular changes and abnomalities	sense organs	-0.0238365	0.0123413	0.976445	0.95311	1.00035	0.0534277	42.1609	0.0607662	12	FALSE	14709	790149	0.0182753
362.5	Toxic maculopathy of retina	sense organs	0.000925746	0.0653298	1.00093	0.880629	1.13766	0.988694	0	0.407819	5	FALSE	6437	442062	0.0143523
362.6	Peripheral retinal degenerations	sense organs	0.0282928	0.0148611	1.0287	0.999166	1.0591	0.0569352	34.4365	0.123127	11	FALSE	12047	790904	0.0150034
362.7	Hereditary retinal dystrophies	sense organs	-0.0500558	0.0297262	0.951176	0.897342	1.00824	0.0922025	57.9857	0.019718	8	FALSE	7568	799082	0.00938201
362.8	Retinal hemorrhage/ischemia	sense organs	-0.00834791	0.0199289	0.991687	0.953698	1.03119	0.6753	0	0.718386	11	FALSE	9414	792165	0.0117443
362.9	Retinal edema	sense organs	-0.0268363	0.0182696	0.973521	0.939278	1.00901	0.141858	0	0.751608	11	FALSE	9960	793899	0.0123902
363	Chorioretinal inflammations, scars, and other disorders of choroid	sense organs	0.0135152	0.014522	1.01361	0.985164	1.04287	0.352024	0	0.724913	12	FALSE	12296	792102	0.015286
363.3	Chorioretinal scars	sense organs	0.0125972	0.0161548	1.01268	0.981115	1.04525	0.435521	0	0.587426	11	FALSE	11172	793846	0.013878
363.4	Choroidal degenerations	sense organs	0.0963571	0.0625105	1.10115	0.974178	1.24468	0.123206	36.911	0.190626	4	FALSE	6490	761813	0.00844719
364	Corneal opacity and other disorders of cornea	sense organs	0.0216459	0.0111647	1.02188	0.999764	1.04449	0.0525273	0	0.911527	13	FALSE	16120	790496	0.0199847
364.1	Corneal opacity	sense organs	-0.000925344	0.0154726	0.999075	0.969232	1.02984	0.952311	0	0.990412	11	FALSE	11615	793049	0.0144346
364.2	Corneal edema	sense organs	0.00871074	0.0333073	1.00875	0.945	1.0768	0.793686	0	0.574184	9	FALSE	7296	799904	0.00903865
364.4	Corneal degenerations	sense organs	0.0074297	0.0175602	1.00746	0.973373	1.04274	0.672224	0	0.534393	12	FALSE	9998	798425	0.0123673
364.41	Keratoconus	sense organs	-0.0107589	0.0409037	0.989299	0.913083	1.07188	0.792527	0	0.933292	7	FALSE	6909	801139	0.00855023
364.5	Corneal dystrophy	sense organs	0.0440916	0.0181052	1.04508	1.00864	1.08283	0.0148794	0	0.518353	7	FALSE	9992	779033	0.0126637
364.51	Fuchs' dystrophy	sense organs	0.0397786	0.0263793	1.04058	0.988147	1.0958	0.131569	0	0.994798	6	FALSE	8013	779141	0.0101797
364.9	Cornea replaced by transplant	sense organs	0.0101966	0.0370077	1.01025	0.939566	1.08625	0.782911	0	0.651379	7	FALSE	7056	802890	0.00871169
365	Glaucoma	sense organs	0.00205445	0.00463029	1.00206	0.993004	1.01119	0.657261	0	0.462759	14	FALSE	78787	733142	0.0970368
365.1	Open-angle glaucoma	sense organs	0.00965513	0.00586631	1.0097	0.998159	1.02138	0.0997926	0	0.578156	13	FALSE	50731	751244	0.0632576
365.11	Primary open angle glaucoma	sense organs	-6.97586e-05	0.00963977	0.99993	0.981215	1.019	0.994226	0	0.440314	8	FALSE	21481	451635	0.0454032
365.2	Primary angle-closure glaucoma	sense organs	-0.00945789	0.0138122	0.990587	0.96413	1.01777	0.493502	0	0.843895	12	FALSE	12754	796435	0.0157615
365.5	Pseudoexfoliation glaucoma	sense organs	-0.00114417	0.0499808	0.998856	0.905648	1.10166	0.981736	0	0.505765	3	FALSE	6726	746086	0.0089345
366	Cataract	sense organs	-0.00581665	0.00349532	0.9942	0.987413	1.00103	0.0960874	72.3623	9.52309e-06	14	FALSE	198148	611306	0.244792
366.1	Nonsenile Cataract	sense organs	-0.0183909	0.0240419	0.981777	0.936588	1.02915	0.444301	16.9785	0.291504	9	FALSE	7997	735206	0.0107602
366.2	Senile cataract	sense organs	-0.0146986	0.00394561	0.985409	0.977818	0.993059	0.000195071	59.4044	0.00238337	14	FALSE	153006	627870	0.195941
366.3	Traumatic cataract	sense organs	0.0492828	0.0442357	1.05052	0.963274	1.14566	0.265239	0	0.937326	4	FALSE	6289	688785	0.00904796
367	Disorders of refraction and accommodation; blindness and low vision	sense organs	-0.009372	0.00401651	0.990672	0.982904	0.998501	0.0196288	62.2575	0.00103007	14	FALSE	208107	602322	0.256786
367.1	Myopia	sense organs	0.0206968	0.00553813	1.02091	1.00989	1.03205	0.000186125	43.8978	0.0396579	14	FALSE	56155	732370	0.0712152
367.2	Astigmatism	sense organs	-0.0145333	0.00496695	0.985572	0.976024	0.995213	0.0034334	38.9457	0.0739078	13	FALSE	78661	700476	0.100959
367.8	Hypermetropia	sense organs	-0.0288952	0.0059391	0.971518	0.960275	0.982893	1.14316e-06	24.9928	0.19834	12	TRUE	52727	734263	0.0669983
367.9	Blindness and low vision	sense organs	0.0134511	0.0102773	1.01354	0.99333	1.03416	0.190596	45.7961	0.0359954	13	FALSE	18834	788912	0.0233167
368	Visual disturbances	sense organs	-0.0135384	0.00563987	0.986553	0.975708	0.997519	0.0163733	0	0.736044	14	FALSE	48993	751181	0.0612279
368.1	Amblyopia	sense organs	-0.0473251	0.0151525	0.953777	0.925868	0.982528	0.00178869	8.14778	0.366385	11	FALSE	11844	813107	0.0143572
368.2	Diplopia and disorders of binocular vision	sense organs	-0.00965431	0.0128456	0.990392	0.965768	1.01564	0.452311	6.89337	0.377754	12	FALSE	13994	807665	0.0170314
368.3	Anisometropia	sense organs	-0.00200824	0.0224182	0.997994	0.955092	1.04282	0.92862	0	0.625342	10	FALSE	9043	813059	0.0109999
368.4	Visual field defects	sense organs	-0.0026327	0.0135663	0.997371	0.971201	1.02425	0.846128	29.1515	0.159656	12	FALSE	13410	806275	0.0163599
368.5	Color vision deficiencies	sense organs	0.0159938	0.075863	1.01612	0.875732	1.17902	0.833024	0	0.368117	3	FALSE	6766	710225	0.00943666
368.7	Disorders of accommodation	sense organs	-0.0915856	0.0718992	0.912483	0.792545	1.05057	0.202732	0	0.479745	3	FALSE	6814	707166	0.00954368
368.9	Subjective visual disturbances	sense organs	-0.00457106	0.0120568	0.995439	0.972192	1.01924	0.704594	0	0.735428	13	FALSE	15139	798890	0.0185976
368.91	Psychophysical visual disturbances	sense organs	0.0162831	0.0330324	1.01642	0.952696	1.0844	0.622054	0	0.871131	7	FALSE	7599	817818	0.00920626
369	Infection of the eye	sense organs	-0.0108087	0.00926023	0.98925	0.971457	1.00737	0.243124	0	0.472689	13	FALSE	21413	775937	0.0268552
369.2	Eye infection, viral	sense organs	0.000651258	0.0227131	1.00065	0.957083	1.0462	0.977125	61.3722	0.00389363	11	FALSE	8818	800649	0.0108936
369.5	Conjunctivitis, infectious	sense organs	-0.0119953	0.0107857	0.988076	0.967408	1.00919	0.266074	25.2648	0.195744	12	FALSE	17418	780515	0.0218289
370	Keratitis	sense organs	0.00348611	0.0125726	1.00349	0.979066	1.02853	0.781567	0	0.507589	12	FALSE	14475	787772	0.0180431
370.1	Corneal ulcer	sense organs	-0.0188748	0.0297815	0.981302	0.925663	1.04029	0.526226	27.9301	0.21523	7	FALSE	7766	803917	0.00956777
370.2	Superficial keratitis	sense organs	0.00497521	0.0322254	1.00499	0.943475	1.07051	0.877304	63.9869	0.0106149	7	FALSE	7642	799461	0.00946843
370.3	Keratoconjunctivitis	sense organs	-0.0125691	0.0174206	0.98751	0.954361	1.02181	0.470598	0	0.791864	12	FALSE	10556	792355	0.0131472
370.31	Keratoconjunctivitis sicca	sense organs	-0.0251029	0.0195949	0.97521	0.938466	1.01339	0.200162	18.0933	0.276524	10	FALSE	9684	793959	0.0120501
371	Inflammation of the eye	sense organs	-0.0152694	0.0057306	0.984847	0.973847	0.99597	0.00770932	0	0.520904	13	FALSE	49864	741377	0.06302
371.1	Uveitis, noninfectious or NOS	sense organs	0.008308	0.015557	1.00834	0.978061	1.03956	0.593317	0	0.722446	13	FALSE	11492	799441	0.0141713
371.2	Conjunctivitis, noninfectious	sense organs	-0.0208798	0.0123562	0.979337	0.955904	1.00334	0.0910611	24.9498	0.198752	12	FALSE	14779	785586	0.0184653
371.21	Allergic conjunctivitis	sense organs	-0.022667	0.0129367	0.977588	0.953112	1.00269	0.0797492	35.0881	0.117963	11	FALSE	13992	466701	0.029108
371.3	Inflammation of eyelids	sense organs	-0.0172317	0.00679569	0.982916	0.969911	0.996095	0.0112231	0	0.966984	13	FALSE	36760	758192	0.0462418
371.33	Noninfectious dermatoses of eyelid	sense organs	-0.0538162	0.0793334	0.947606	0.811146	1.10702	0.497547	0	0.903492	4	FALSE	6595	782901	0.00835343
371.9	Chronic inflammatory disorders of orbit	sense organs	-0.218602	0.153628	0.803642	0.594694	1.086	0.154758	0	0.994936	2	FALSE	6466	719502	0.00890673
372	Disorders of conjunctiva	sense organs	-0.0243794	0.0119908	0.975915	0.953247	0.999122	0.042034	19.8314	0.237672	14	FALSE	15474	785976	0.0193075
374	Other disorders of eyelids	sense organs	0.00372945	0.0069147	1.00374	0.990225	1.01743	0.589645	17.6903	0.260433	14	FALSE	33939	773920	0.042011
374.1	Ectropion or entropion	sense organs	-0.00637143	0.0142159	0.993649	0.966345	1.02172	0.654016	0	0.763409	11	FALSE	12474	798686	0.015378
374.2	Lagophthalmos	sense organs	-0.0448451	0.0388251	0.956146	0.886086	1.03174	0.248069	0	0.629773	6	FALSE	7212	770195	0.00927699
374.3	Ptosis of eyelid	sense organs	0.0197891	0.0111392	1.01999	0.997959	1.0425	0.0756462	13.6623	0.303798	14	FALSE	16330	795478	0.0201156
374.6	Dermatochalasis	sense organs	0.0151155	0.0115362	1.01523	0.992533	1.03845	0.190105	29.4947	0.164792	11	FALSE	16577	789969	0.0205531
375	Disorders of lacrimal system	sense organs	-0.0419608	0.0126667	0.958907	0.935394	0.983012	0.000924092	0	0.862166	14	FALSE	13561	807040	0.0165257
375.1	Dry eyes	sense organs	-0.0283859	0.00547488	0.972013	0.961639	0.9825	2.16297e-07	12.4677	0.325426	11	TRUE	60512	402564	0.130674
375.2	Epiphora	sense organs	-0.0501523	0.0207239	0.951085	0.913227	0.990511	0.0155196	27.5526	0.182163	11	FALSE	9169	808499	0.0112136
376	Disorders of the orbit	sense organs	-0.0114902	0.0505471	0.988576	0.895332	1.09153	0.820177	0	0.466826	7	FALSE	6951	810232	0.00850605
377	Disorders of optic nerve and visual pathways	sense organs	-0.00621083	0.0115642	0.993808	0.971537	1.01659	0.591216	0	0.709695	12	FALSE	16015	796777	0.0197037
377.1	Optic atrophy	sense organs	0.0249964	0.0179054	1.02531	0.989953	1.06193	0.162707	0	0.640783	10	FALSE	10491	802233	0.0129084
377.3	Optic neuritis/neuropathy	sense organs	-0.0323546	0.0185065	0.968163	0.933675	1.00393	0.0804144	0	0.645976	12	FALSE	10108	805121	0.012399
378	Strabismus and other disorders of binocular eye movements	sense organs	-0.000296038	0.00980905	0.999704	0.980668	1.01911	0.975923	0	0.948918	13	FALSE	19505	794110	0.0239733
378.1	Strabismus (not specified as paralytic)	sense organs	0.00681825	0.0126872	1.00684	0.982114	1.03219	0.590983	0	0.782129	12	FALSE	14299	799630	0.0175679
378.2	Nystagmus and other irregular eye movements	sense organs	0.0373067	0.0323322	1.03801	0.974274	1.10592	0.248558	15.1624	0.31421	7	FALSE	7594	809620	0.00929255
378.5	Paralytic strabismus	sense organs	-0.0250153	0.0232688	0.975295	0.931815	1.0208	0.282349	0	0.855577	9	FALSE	8709	808809	0.010653
379	Other disorders of eye	sense organs	0.00299782	0.00586815	1.003	0.991533	1.0146	0.609447	0	0.580099	13	FALSE	49259	748853	0.0617194
379.1	Scleritis and episcleritis	sense organs	0.00686764	0.0316059	1.00689	0.946411	1.07124	0.827982	25.63	0.215851	9	FALSE	7712	807397	0.00946131
379.2	Disorders of vitreous body	sense organs	0.0121192	0.00682422	1.01219	0.998745	1.02582	0.0757465	11.9654	0.324889	13	FALSE	37243	764230	0.0464682
379.3	Aphakia and other disorders of lens	sense organs	-0.0206758	0.0175595	0.979536	0.946398	1.01383	0.239007	16.5058	0.299969	8	FALSE	10823	801455	0.0133243
379.4	Anomalies of pupillary function	sense organs	0.0209008	0.0290666	1.02112	0.964574	1.08098	0.472099	0	0.742318	7	FALSE	7933	808234	0.00971982
379.5	Disorders of iris and ciliary body	sense organs	-0.0061392	0.0189569	0.99388	0.95763	1.0315	0.746052	0	0.983071	10	FALSE	9936	805482	0.0121852
379.51	Pigmentary iris degeneration	sense organs	0.00700101	0.0407969	1.00703	0.929638	1.09085	0.863747	13.0088	0.331066	5	FALSE	7265	792614	0.00908262
379.9	Pain, swelling or discharge of eye	sense organs	0.00570575	0.0186042	1.00572	0.96971	1.04307	0.759078	56.6466	0.0105047	11	FALSE	10090	795198	0.0125297
380	Disorders of external ear	sense organs	0.0146136	0.0131129	1.01472	0.988974	1.04114	0.26509	49.6638	0.0637812	7	FALSE	13790	813269	0.0166735
380.1	Otitis externa	sense organs	0.00308793	0.0103645	1.00309	0.982921	1.02368	0.765754	1.20351	0.432107	12	FALSE	18483	798955	0.0226109
380.4	Impacted cerumen	sense organs	0.0173335	0.00632872	1.01748	1.00494	1.03018	0.0061652	50.1204	0.0239651	12	FALSE	43323	761969	0.0537979
381	Otitis media and Eustachian tube disorders	sense organs	-0.0279408	0.00677845	0.972446	0.959612	0.985452	3.75603e-05	0	0.760748	13	FALSE	34580	772812	0.0428293
381.1	Otitis media	sense organs	-0.0340417	0.00798819	0.966531	0.951516	0.981783	2.03058e-05	0	0.845958	13	TRUE	26397	782076	0.0326504
381.11	Suppurative and unspecified otitis media	sense organs	-0.0482761	0.00981146	0.952871	0.934722	0.971372	8.63773e-07	0	0.727948	12	TRUE	19563	788946	0.0241964
381.2	Eustachian tube disorders	sense organs	-0.0118857	0.01228	0.988185	0.964685	1.01226	0.333098	3.10016	0.414268	12	FALSE	14573	798583	0.0179215
381.3	Mastoiditis & related conditions	sense organs	-0.0330679	0.0347912	0.967473	0.9037	1.03575	0.341874	51.8685	0.0523477	7	FALSE	7654	812425	0.00933325
381.9	Otorrhea	sense organs	-0.0112216	0.0311503	0.988841	0.930275	1.05109	0.718668	38.8565	0.108992	9	FALSE	7804	804556	0.00960658
382	Otalgia	sense organs	-0.0197326	0.0128556	0.980461	0.956065	1.00548	0.124799	0	0.502447	12	FALSE	14078	794375	0.0174135
383	Otosclerosis	sense organs	0.050471	0.0385628	1.05177	0.975202	1.13434	0.190603	0	0.853658	7	FALSE	7401	813724	0.00901324
384	Other disorders of tympanic membrane	sense organs	-6.78335e-05	0.0171431	0.999932	0.966893	1.0341	0.996843	0	0.561533	11	FALSE	10567	809939	0.0128786
384.1	Myringitis	sense organs	0.0983782	0.0996566	1.10338	0.907606	1.34138	0.323558	35.6911	0.2124	2	FALSE	6796	741044	0.00908751
384.4	Perforation of tympanic membrane	sense organs	0.000858858	0.019138	1.00086	0.964013	1.03911	0.964205	0	0.575352	10	FALSE	9837	810824	0.0119867
385	Other disorders of middle ear and mastoid	sense organs	-0.021774	0.0223586	0.978461	0.936509	1.02229	0.33013	43.2037	0.0903726	8	FALSE	8947	811723	0.0109021
385.3	Cholesteatoma	sense organs	-0.0021065	0.0259472	0.997896	0.948416	1.04996	0.935296	38.9986	0.119195	8	FALSE	8350	811015	0.0101908
385.5	Tympanosclerosis and middle ear disease related to otitis media	sense organs	-0.04346	0.0504773	0.957471	0.86728	1.05704	0.389248	0	0.584535	3	FALSE	7075	746526	0.00938826
386	Vertiginous syndromes and other disorders of vestibular system	sense organs	-0.0292037	0.00758523	0.971219	0.956887	0.985765	0.000118084	0	0.575099	14	FALSE	28407	779427	0.0351644
386.1	Meniere's disease	sense organs	-0.0142572	0.0214774	0.985844	0.945206	1.02823	0.506803	7.26685	0.374868	10	FALSE	8918	799432	0.0110323
386.2	Peripheral or central vertigo	sense organs	-0.0445344	0.0105215	0.956443	0.936921	0.976371	2.30906e-05	10.6044	0.339026	13	TRUE	17795	783088	0.0222192
386.21	Central origin vertigo	sense organs	-0.0810142	0.0441118	0.922181	0.8458	1.00546	0.0662743	0	0.844538	6	FALSE	7082	764098	0.00918333
386.3	Labyrinthitis	sense organs	-0.0413718	0.0236966	0.959472	0.915929	1.00509	0.0808294	0	0.704305	8	FALSE	8417	799065	0.0104238
386.9	Dizziness and giddiness (Light-headedness and vertigo)	sense organs	0.00113023	0.00485526	1.00113	0.991649	1.0107	0.815928	0	0.465501	14	FALSE	65071	727793	0.0820708
388	Other disorders of ear	sense organs	-0.042844	0.0247141	0.958061	0.91276	1.00561	0.0829918	0	0.614522	9	FALSE	8685	801414	0.0107209
389	Hearing loss	sense organs	-0.00789642	0.00385265	0.992135	0.984671	0.999655	0.0404027	23.8641	0.19591	14	FALSE	163919	643714	0.202962
389.1	Sensorineural hearing loss	sense organs	-0.0099666	0.00472046	0.990083	0.980965	0.999286	0.0347412	21.9797	0.221278	13	FALSE	114408	674655	0.144992
389.2	Conductive hearing loss	sense organs	-0.00876117	0.0152061	0.991277	0.96217	1.02127	0.564506	0	0.752968	12	FALSE	11831	799594	0.0145805
389.3	Degenerative and vascular disorders of ear	sense organs	-0.0195067	0.0299455	0.980682	0.92478	1.03996	0.514784	47.9597	0.0871376	6	FALSE	7969	791524	0.00996757
389.4	Tinnitus	sense organs	0.00176614	0.00562118	1.00177	0.990791	1.01287	0.753374	37.0324	0.0871521	13	FALSE	55230	724092	0.0708693
389.5	Disorders of acoustic nerve	sense organs	-0.017273	0.0422716	0.982875	0.904725	1.06778	0.68282	22.9033	0.239583	9	FALSE	7302	806119	0.0089769
394	Rheumatic disease of the heart valves	circulatory system	0.0184262	0.00882042	1.0186	1.00114	1.03636	0.0367042	0	0.815503	14	FALSE	21411	789130	0.0264157
394.1	Mitral valve stenosis and aortic valve stenosis	circulatory system	-0.0300268	0.0179476	0.97042	0.936877	1.00516	0.0943233	61.258	0.00400174	11	FALSE	9924	798614	0.012274
394.2	Mitral valve disease	circulatory system	0.06183	0.0216751	1.06378	1.01954	1.10995	0.00433662	7.46775	0.372748	11	FALSE	8884	800796	0.0109722
394.3	Aortic valve disease	circulatory system	-0.139551	0.063779	0.869749	0.767547	0.985559	0.0286667	0	0.579981	4	FALSE	6765	794722	0.00844056
394.4	Acute rheumatic heart disease	circulatory system	0.205762	0.0663804	1.22846	1.07859	1.39915	0.00193688	40.2333	0.153047	5	FALSE	6718	760617	0.00875498
394.7	Disease of tricuspid valve	circulatory system	0.0158096	0.0162346	1.01594	0.984118	1.04878	0.330145	0	0.65203	12	FALSE	10803	795852	0.0133923
395	Heart valve disorders	circulatory system	0.0135931	0.00545141	1.01369	1.00291	1.02457	0.0126488	0	0.600767	14	FALSE	50121	764590	0.06152
395.1	Nonrheumatic mitral valve disorders	circulatory system	0.0555708	0.00786738	1.05714	1.04097	1.07357	1.62425e-12	0	0.456404	14	TRUE	26177	782426	0.0323731
395.2	Nonrheumatic aortic valve disorders	circulatory system	-0.0222289	0.00748573	0.978016	0.963772	0.992471	0.00298277	0	0.977293	13	FALSE	28704	782635	0.0353786
395.3	Nonrheumatic tricuspid valve disorders	circulatory system	0.0480285	0.0213523	1.0492	1.0062	1.09404	0.0244912	0	0.431945	8	FALSE	9032	796322	0.0112149
395.4	Nonrheumatic pulmonary valve disorders	circulatory system	-0.00937097	0.0320358	0.990673	0.930382	1.05487	0.769892	6.63471	0.377159	7	FALSE	7502	800426	0.00928548
395.6	Heart valve replaced	circulatory system	0.0243231	0.0109453	1.02462	1.00287	1.04684	0.0262673	15.2617	0.29053	13	FALSE	16314	795696	0.0200909
396	Abnormal heart sounds	circulatory system	-0.015775	0.00908183	0.984349	0.966982	1.00203	0.0823901	0	0.992648	13	FALSE	21320	780213	0.026599
401	Hypertension	circulatory system	-0.0515028	0.00276596	0.949801	0.944666	0.954964	2.20378e-77	61.5022	0.00130506	14	TRUE	399982	415413	0.490538
401.1	Essential hypertension	circulatory system	-0.05188	0.00276499	0.949443	0.944311	0.954602	1.50967e-78	61.5482	0.00128682	14	TRUE	396836	417497	0.487314
401.2	Hypertensive heart and/or renal disease	circulatory system	-0.0265981	0.00561098	0.973753	0.963103	0.98452	2.1333e-06	0	0.644353	13	TRUE	53797	603523	0.0818429
401.21	Hypertensive heart disease	circulatory system	-0.00220963	0.00810881	0.997793	0.98206	1.01378	0.785239	0	0.949876	13	FALSE	24491	630972	0.0373644
401.22	Hypertensive chronic kidney disease	circulatory system	-0.0431302	0.0116274	0.957787	0.936206	0.979865	0.000207791	0	0.866647	9	FALSE	14585	357164	0.0392335
401.3	Other hypertensive complications	circulatory system	-0.0141895	0.0130741	0.985911	0.960968	1.0115	0.277784	6.01317	0.386317	12	FALSE	11064	653912	0.0166382
411	Ischemic Heart Disease	circulatory system	-0.0533473	0.00336158	0.948051	0.941825	0.954318	1.02671e-56	55.1855	0.00652787	14	TRUE	153508	659011	0.188929
411.1	Unstable angina (intermediate coronary syndrome)	circulatory system	-0.0899845	0.00808586	0.913945	0.899575	0.928545	9.1031e-29	39.052	0.0666591	14	TRUE	24758	747772	0.0320479
411.2	Myocardial infarction	circulatory system	-0.0719871	0.00535629	0.930543	0.920825	0.940363	3.53735e-41	30.56	0.132005	14	TRUE	51039	733362	0.0650675
411.3	Angina pectoris	circulatory system	-0.0799226	0.00511948	0.923188	0.913971	0.932498	6.08147e-55	12.4352	0.317055	14	TRUE	54678	729950	0.0696865
411.4	Coronary atherosclerosis	circulatory system	-0.0578995	0.00370624	0.943745	0.936914	0.950625	5.14292e-55	59.9246	0.00206731	14	TRUE	124672	676415	0.155629
411.41	Aneurysm and dissection of heart	circulatory system	0.00431704	0.0358803	1.00433	0.936124	1.0775	0.904231	0	0.999551	6	FALSE	6970	767786	0.00899638
411.8	Other chronic ischemic heart disease, unspecified	circulatory system	-0.0750736	0.00463831	0.927675	0.91928	0.936147	6.37801e-59	15.9053	0.279594	14	TRUE	70443	717374	0.0894154
411.9	Other acute and subacute forms of ischemic heart disease	circulatory system	-0.0667959	0.0168225	0.935386	0.905048	0.966741	7.16827e-05	0	0.734311	9	FALSE	9973	765035	0.0128683
414	Other forms of chronic heart disease	circulatory system	-0.00262038	0.00771345	0.997383	0.982418	1.01258	0.734071	21.2545	0.228627	13	FALSE	26409	743369	0.0343073
414.2	ASCVD	circulatory system	-0.0120962	0.0218731	0.987977	0.946517	1.03125	0.580251	0	0.454775	6	FALSE	8671	456106	0.0186563
415	Pulmonary heart disease	circulatory system	0.057231	0.00733051	1.0589	1.0438	1.07422	5.84575e-15	33.0961	0.117643	13	TRUE	30043	791957	0.0365487
415.1	Acute pulmonary heart disease	circulatory system	0.0884858	0.0110671	1.09252	1.06908	1.11648	1.29131e-15	0	0.642312	11	TRUE	16622	805791	0.0202113
415.11	Pulmonary embolism and infarction, acute	circulatory system	0.093361	0.0112408	1.09786	1.07393	1.12231	9.9361e-17	0	0.889496	11	TRUE	16325	806594	0.0198379
415.2	Chronic pulmonary heart disease	circulatory system	0.0354563	0.00963085	1.03609	1.01672	1.05584	0.000231836	0	0.797942	13	FALSE	19523	801232	0.0237866
415.21	Primary pulmonary hypertension	circulatory system	0.0229043	0.0194643	1.02317	0.984871	1.06296	0.239301	17.0408	0.281451	11	FALSE	9464	814225	0.0114898
416	Cardiomegaly	circulatory system	0.0153315	0.00746964	1.01545	1.00069	1.03043	0.0401201	12.7744	0.313391	14	FALSE	28202	789967	0.0344697
418	Nonspecific chest pain	circulatory system	-0.0238348	0.00388443	0.976447	0.969041	0.983909	8.46387e-10	48.7808	0.0287591	12	TRUE	128857	644781	0.16656
418.1	Precordial pain	circulatory system	-0.0294132	0.0107256	0.971015	0.950816	0.991644	0.00610053	7.12618	0.374827	13	FALSE	16055	781651	0.0201265
420	Carditis	circulatory system	0.0333059	0.0102554	1.03387	1.01329	1.05486	0.00116363	0	0.797484	13	FALSE	17533	813152	0.0211067
420.1	Myocarditis	circulatory system	0.0223962	0.052235	1.02265	0.923133	1.13289	0.668098	0	0.482389	5	FALSE	6964	780326	0.00884553
420.2	Pericarditis	circulatory system	0.042945	0.0128975	1.04388	1.01782	1.0706	0.000869352	0	0.954298	13	FALSE	13343	817810	0.0160536
420.21	Acute pericarditis	circulatory system	0.0218053	0.0315319	1.02204	0.960793	1.0872	0.489232	0	0.982609	7	FALSE	7750	821318	0.00934785
420.22	Chronic pericarditis	circulatory system	0.0127044	0.0381693	1.01279	0.939783	1.09146	0.739252	0	0.723328	6	FALSE	7335	821922	0.00884527
420.3	Endocarditis	circulatory system	0.0214469	0.0173792	1.02168	0.987463	1.05708	0.217183	0	0.858824	11	FALSE	10390	820048	0.0125115
425	Cardiomyopathy	circulatory system	0.0556684	0.00768178	1.05725	1.04145	1.07329	4.2669e-13	0	0.675438	13	TRUE	27825	802487	0.0335115
425.1	Primary/intrinsic cardiomyopathies	circulatory system	0.0576072	0.00793001	1.0593	1.04296	1.07589	3.74561e-13	0	0.812145	13	TRUE	26481	803868	0.0318914
425.11	Hypertrophic obstructive cardiomyopathy	circulatory system	-0.0411978	0.0318179	0.959639	0.901622	1.02139	0.19539	0	0.60667	9	FALSE	7700	821791	0.0092828
425.12	Other hypertrophic cardiomyopathy	circulatory system	-0.0186952	0.0322318	0.981478	0.921393	1.04548	0.561898	0	0.497231	9	FALSE	7668	823897	0.00922117
425.2	Secondary/extrinsic cardiomyopathies	circulatory system	0.0494031	0.0192134	1.05064	1.01181	1.09096	0.0101324	0.616742	0.435066	11	FALSE	9689	820185	0.0116753
425.8	Other cardiomyopathy	circulatory system	0.051274	0.0415753	1.05261	0.97024	1.14198	0.217472	0	0.424024	6	FALSE	7249	821960	0.00874207
426	Cardiac conduction disorders	circulatory system	0.0255614	0.00470392	1.02589	1.01648	1.03539	5.50857e-08	45.814	0.0312091	14	TRUE	71921	676644	0.0960785
426.2	Atrioventricular [AV] block	circulatory system	0.0607132	0.00881015	1.06259	1.0444	1.0811	5.52959e-12	5.97539	0.386528	13	TRUE	22572	736081	0.0297527
426.21	First degree AV block	circulatory system	0.0665559	0.012748	1.06882	1.04245	1.09586	1.78047e-07	12.1715	0.33524	8	TRUE	14027	742411	0.0185435
426.22	Mobitz II AV block	circulatory system	-0.00693906	0.0706884	0.993085	0.864602	1.14066	0.921802	0	0.729217	4	FALSE	6310	409560	0.015173
426.23	Second degree AV block	circulatory system	0.0536619	0.0207784	1.05513	1.01302	1.09898	0.00980636	13.5636	0.314922	11	FALSE	8718	748487	0.0115134
426.24	Atrioventricular block, complete	circulatory system	0.0409203	0.0147095	1.04177	1.01216	1.07224	0.00540405	35.9171	0.103081	12	FALSE	11561	746291	0.015255
426.25	Other heart block	circulatory system	0.0347168	0.0327443	1.03533	0.970969	1.10395	0.289036	0	0.921486	6	FALSE	7198	714396	0.00997514
426.3	Bundle branch block	circulatory system	0.0299063	0.00912037	1.03036	1.0121	1.04894	0.00104152	0	0.769089	13	FALSE	21273	734945	0.0281308
426.31	Right bundle branch block	circulatory system	0.0319549	0.0160451	1.03247	1.00051	1.06546	0.0464194	45.8582	0.0475343	11	FALSE	11275	740097	0.0150059
426.32	Left bundle branch block	circulatory system	0.0267623	0.0116316	1.02712	1.00397	1.05081	0.0214013	0	0.460975	12	FALSE	14749	743824	0.0194431
426.4	Anomalous atrioventricular excitation	circulatory system	0.0353965	0.0373054	1.03603	0.962982	1.11462	0.342706	25.6099	0.233338	7	FALSE	6897	748457	0.00913082
426.7	Abnormal electrocardiogram [ECG] [EKG]	circulatory system	-0.00545807	0.00784257	0.994557	0.979386	1.00996	0.486458	5.99057	0.38647	11	FALSE	29133	701426	0.0398777
426.8	Other cardiac conduction disorders	circulatory system	0.0152247	0.032357	1.01534	0.952949	1.08182	0.637982	0	0.824265	7	FALSE	7227	747707	0.00957302
426.9	Cardiac pacemaker/device in situ	circulatory system	0.0376693	0.00737316	1.03839	1.02349	1.0535	3.23913e-07	0	0.487487	13	TRUE	29490	733268	0.0386623
426.91	Cardiac pacemaker in situ	circulatory system	0.0600789	0.00855767	1.06192	1.04426	1.07988	2.21129e-12	19.4945	0.246628	13	TRUE	23088	737933	0.0303382
426.92	Cardiac defibrillator in situ	circulatory system	0.0239565	0.0126882	1.02425	0.999089	1.05004	0.0590133	0	0.685877	11	FALSE	13890	741010	0.0183998
427	Cardiac dysrhythmias	circulatory system	0.0640716	0.00324127	1.06617	1.05942	1.07296	5.67548e-87	81.9109	3.63235e-10	14	TRUE	168209	609959	0.21616
427.1	Paroxysmal tachycardia, unspecified	circulatory system	0.0692468	0.00779628	1.0717	1.05545	1.0882	6.56471e-19	31.2746	0.13307	13	TRUE	26113	732246	0.0344336
427.11	Paroxysmal supraventricular tachycardia	circulatory system	0.0779778	0.0102576	1.0811	1.05958	1.10305	2.91648e-14	0	0.796176	13	TRUE	17129	741246	0.0225865
427.12	Paroxysmal ventricular tachycardia	circulatory system	0.0566534	0.0115905	1.05829	1.03452	1.08261	1.01905e-06	46.3594	0.033565	13	TRUE	15056	740777	0.0199197
427.2	Atrial fibrillation and flutter	circulatory system	0.145354	0.00452199	1.15645	1.14624	1.16674	1.07925e-226	64.6453	0.000450094	14	TRUE	77301	701285	0.0992838
427.21	Atrial fibrillation	circulatory system	0.143074	0.00533151	1.15382	1.14182	1.16594	1.2426e-158	62.7871	0.00126739	13	TRUE	60291	702932	0.0789953
427.22	Atrial flutter	circulatory system	0.156389	0.00887925	1.16928	1.14911	1.18981	1.96349e-69	34.0224	0.117949	12	TRUE	23220	732221	0.030737
427.3	Other specified cardiac dysrhythmias	circulatory system	0.0297115	0.00612975	1.03016	1.01785	1.04261	1.25285e-06	0	0.817819	14	TRUE	42454	698269	0.0573143
427.4	Cardiac arrest and ventricular fibrillation	circulatory system	0.00107938	0.0170247	1.00108	0.968227	1.03505	0.949448	0	0.587841	11	FALSE	9993	746336	0.0132125
427.41	Ventricular fibrillation and flutter	circulatory system	0.0214744	0.0253545	1.02171	0.972175	1.07376	0.397015	2.55825	0.405778	7	FALSE	7842	748913	0.0103627
427.42	Cardiac arrest	circulatory system	-0.0148529	0.0214392	0.985257	0.944714	1.02754	0.488439	0	0.727753	9	FALSE	8543	747703	0.0112966
427.5	Arrhythmia (cardiac) NOS	circulatory system	0.045745	0.00719666	1.04681	1.03215	1.06168	2.06506e-10	61.2538	0.00199034	13	TRUE	34143	705446	0.0461648
427.6	Premature beats	circulatory system	0.0985348	0.0111381	1.10355	1.07972	1.12791	9.02145e-19	35.619	0.105363	12	TRUE	16847	734857	0.0224117
427.61	Supraventricular premature beats	circulatory system	0.101536	0.0232307	1.10687	1.0576	1.15843	1.23801e-05	9.78478	0.353581	9	TRUE	8531	743472	0.0113444
427.7	Tachycardia NOS	circulatory system	-0.00761782	0.007483	0.992411	0.977962	1.00707	0.30867	20.4668	0.236657	13	FALSE	27928	715757	0.0375535
427.8	Sinoatrial node dysfunction (Bradycardia)	circulatory system	0.0519028	0.0134723	1.05327	1.02583	1.08146	0.000116897	20.4888	0.248302	11	FALSE	12889	743306	0.0170445
427.9	Palpitations	circulatory system	0.0418081	0.00629309	1.04269	1.02991	1.05563	3.06347e-11	48.7971	0.0205092	14	TRUE	38488	716350	0.0509884
428	Congestive heart failure; nonhypertensive	circulatory system	0.00862774	0.00498488	1.00867	0.998858	1.01857	0.0834904	7.83178	0.367612	13	FALSE	61781	755358	0.0756065
428.1	Congestive heart failure (CHF) NOS	circulatory system	0.0107896	0.00603152	1.01085	0.998969	1.02287	0.0736362	0	0.957166	13	FALSE	43419	768414	0.0534827
428.2	Heart failure NOS	circulatory system	0.00630579	0.00922445	1.00633	0.988295	1.02469	0.494231	14.9155	0.298036	12	FALSE	19742	796767	0.0241785
428.3	Heart failure with reduced EF [Systolic or combined heart failure]	circulatory system	0.0196147	0.0076102	1.01981	1.00471	1.03513	0.00995408	31.8236	0.136207	12	FALSE	29612	777646	0.0366822
428.4	Heart failure with preserved EF [Diastolic heart failure]	circulatory system	-0.00324877	0.00942833	0.996756	0.978506	1.01535	0.730413	0	0.794907	12	FALSE	21296	785662	0.0263905
429	Ill-defined descriptions and complications of heart disease	circulatory system	-0.0249544	0.00873221	0.975354	0.958803	0.992191	0.0042667	0	0.964922	13	FALSE	23478	774516	0.0294213
429.1	Heart transplant/surgery	circulatory system	0.00403914	0.0205023	1.00405	0.964501	1.04522	0.84382	0	0.996055	11	FALSE	9335	799221	0.0115453
429.2	Abnormal function study of cardiovascular system	circulatory system	-0.0196584	0.0140555	0.980534	0.95389	1.00792	0.161925	0	0.581395	12	FALSE	12780	792833	0.0158637
429.3	Symptoms involving cardiovascular system	circulatory system	-0.0329842	0.012421	0.967554	0.944283	0.991398	0.00791878	0	0.828082	10	FALSE	14637	467429	0.0303631
429.9	Cardiac complications, not elsewhere classified	circulatory system	-0.0279157	0.0343033	0.97247	0.909238	1.0401	0.415764	52.2611	0.0786436	5	FALSE	7523	480046	0.0154296
430	Intracranial hemorrhage	circulatory system	-0.023207	0.0124064	0.97706	0.953588	1.00111	0.0614058	0	0.875423	13	FALSE	13746	800272	0.0168866
430.1	Subarachnoid hemorrhage	circulatory system	-0.0265043	0.0214765	0.973844	0.933702	1.01571	0.217163	0	0.674299	10	FALSE	8732	804263	0.0107405
430.2	Intracerebral hemorrhage	circulatory system	-0.0405875	0.0176138	0.960225	0.927641	0.993953	0.0212056	0	0.828516	12	FALSE	9964	803652	0.0122466
430.3	Subdural hemorrhage	circulatory system	0.0137621	0.0276145	1.01386	0.960442	1.07024	0.618226	27.4145	0.209674	8	FALSE	7947	802446	0.00980635
433	Cerebrovascular disease	circulatory system	-0.0418847	0.00450306	0.95898	0.950554	0.967482	1.38625e-20	52.2309	0.0116268	14	TRUE	75099	742535	0.0918492
433.1	Occlusion and stenosis of precerebral arteries	circulatory system	-0.0710309	0.00769871	0.931433	0.917484	0.945594	2.80021e-20	0	0.863111	13	TRUE	28477	777414	0.035336
433.11	Occlusion of cerebral arteries, with cerebral infarction	circulatory system	-0.0835169	0.0246396	0.919876	0.876508	0.965389	0.000700094	0	0.855754	11	FALSE	8355	801385	0.0103181
433.12	Cerebral atherosclerosis	circulatory system	-0.0360786	0.0232382	0.964564	0.921618	1.00951	0.12053	0	0.52426	8	FALSE	8470	803258	0.0104345
433.2	Occlusion of cerebral arteries	circulatory system	-0.0445808	0.00729126	0.956398	0.942828	0.970164	9.69926e-10	0	0.696415	13	TRUE	29615	785604	0.0363277
433.21	Cerebral artery occlusion, with cerebral infarction	circulatory system	-0.0453983	0.00739204	0.955617	0.941872	0.969563	8.17416e-10	0	0.674149	13	TRUE	28956	786372	0.0355145
433.3	Cerebral ischemia	circulatory system	-0.0389098	0.00646594	0.961837	0.949725	0.974104	1.76952e-09	0	0.616077	14	TRUE	36975	774022	0.045592
433.31	Transient cerebral ischemia	circulatory system	-0.0455371	0.00706371	0.955484	0.942347	0.968804	1.14366e-10	0	0.720972	13	TRUE	32361	776609	0.0400027
433.5	Cerebral aneurysm	circulatory system	-0.0392124	0.0202531	0.961546	0.924125	1.00048	0.0528536	27.9342	0.178713	11	FALSE	9177	804243	0.011282
433.6	Acute, but ill-defined cerebrovascular disease	circulatory system	-0.0524954	0.0126978	0.948859	0.925536	0.972769	3.56184e-05	34.4384	0.153343	8	FALSE	14426	469696	0.0297983
433.8	Late effects of cerebrovascular disease	circulatory system	-0.0545156	0.0107414	0.946944	0.927216	0.967091	3.86909e-07	0	0.547739	12	TRUE	17551	788697	0.0217687
440	Atherosclerosis	circulatory system	-0.0374141	0.00838028	0.963277	0.947585	0.97923	8.02403e-06	0	0.907066	12	TRUE	26067	771833	0.0326695
440.1	Atherosclerosis of renal artery	circulatory system	-0.105136	0.0280382	0.900202	0.852067	0.951056	0.000177017	41.501	0.0808924	10	FALSE	8040	794125	0.0100229
440.2	Atherosclerosis of the extremities	circulatory system	-0.0451248	0.0104393	0.955878	0.936519	0.975637	1.54199e-05	0	0.913653	12	TRUE	18609	782387	0.0232323
440.21	Atherosclerosis of native arteries of the extremities with ulceration or gangrene	circulatory system	0.101581	0.0232823	1.10692	1.05754	1.1586	1.28279e-05	43.9738	0.0747763	9	TRUE	8798	796010	0.0109318
440.22	Atherosclerosis of native arteries of the extremities with intermittent claudication	circulatory system	-0.101621	0.013117	0.903372	0.880444	0.926898	9.39159e-15	0	0.773996	10	TRUE	14175	470949	0.0292193
440.9	Atherosclerosis of aorta	circulatory system	-0.0423972	0.0194005	0.958489	0.922727	0.995637	0.0288622	0	0.9185	10	FALSE	9987	790955	0.0124691
441	Vascular insufficiency of intestine	circulatory system	-0.0552065	0.0194473	0.94629	0.9109	0.983055	0.00452867	0	0.685121	9	FALSE	9451	798279	0.0117007
441.1	Acute vascular insufficiency of intestine	circulatory system	-0.0582734	0.0299384	0.943392	0.889628	1.0004	0.0516015	0	0.833713	7	FALSE	7738	780140	0.00982132
441.2	Chronic vascular insufficiency of intestine	circulatory system	-0.0939778	0.0505594	0.910303	0.824422	1.00513	0.063061	0	0.917945	5	FALSE	6956	798441	0.00863673
442	Other aneurysm	circulatory system	0.0572433	0.00772121	1.05891	1.04301	1.07506	1.22752e-13	0	0.466249	13	TRUE	27929	780399	0.0345516
442.1	Aortic aneurysm	circulatory system	0.0714291	0.00846531	1.07404	1.05637	1.09201	3.23179e-17	26.7929	0.17394	13	TRUE	24345	783904	0.0301207
442.11	Abdominal aortic aneurysm	circulatory system	0.0485622	0.010551	1.04976	1.02827	1.0717	4.17239e-06	0	0.454773	12	TRUE	17940	788623	0.0222425
442.2	Aneurysm of iliac artery	circulatory system	0.116917	0.0282666	1.12403	1.06345	1.18806	3.53061e-05	35.7591	0.143198	8	FALSE	8043	797125	0.00998922
442.3	Aneurysm of artery of lower extremity	circulatory system	0.0796838	0.0311074	1.08294	1.01889	1.15103	0.01042	0	0.576231	8	FALSE	7716	799582	0.00955781
442.4	Arterial dissection	circulatory system	-0.0443837	0.0484557	0.956587	0.869919	1.05189	0.359686	64.0778	0.0161323	6	FALSE	7005	798410	0.00869738
442.8	Aneurysm of other specified artery	circulatory system	0.0394707	0.0281191	1.04026	0.98448	1.0992	0.160409	0	0.814213	10	FALSE	7958	799074	0.00986082
443	Peripheral vascular disease	circulatory system	-0.0041278	0.0059096	0.995881	0.984412	1.00748	0.484871	0	0.490085	14	FALSE	44511	761747	0.0552069
443.1	Raynaud's syndrome	circulatory system	0.0372416	0.0146468	1.03794	1.00857	1.06817	0.0110018	0	0.93843	12	FALSE	11723	798241	0.0144735
443.7	Peripheral angiopathy in diseases classified elsewhere	circulatory system	0.0258153	0.0295271	1.02615	0.968452	1.08729	0.38196	39.7271	0.0928185	10	FALSE	7842	798134	0.00972982
443.8	Other specified peripheral vascular diseases	circulatory system	-0.0490081	0.026824	0.952173	0.903407	1.00357	0.0676957	20.2909	0.274813	7	FALSE	8235	794657	0.0102567
443.9	Peripheral vascular disease, unspecified	circulatory system	-0.0133498	0.00652301	0.986739	0.974204	0.999435	0.0407001	41.7535	0.0565199	13	FALSE	38199	765206	0.0475464
444	Arterial embolism and thrombosis	circulatory system	-0.0422691	0.0154077	0.958612	0.930096	0.988002	0.00608109	0	0.534035	12	FALSE	11437	794908	0.0141838
444.1	Arterial embolism and thrombosis of lower extremity artery	circulatory system	-0.0180152	0.0215088	0.982146	0.941603	1.02444	0.402269	33.3313	0.173594	7	FALSE	9045	798020	0.0112073
444.2	Embolism and thrombosis of abdominal aorta	circulatory system	-0.156666	0.0547936	0.85499	0.767928	0.951922	0.00424708	20.451	0.279428	6	FALSE	6879	788273	0.00865118
444.5	Atheroembolism	circulatory system	0.0782528	0.115367	1.0814	0.862551	1.35577	0.497583	0	0.481647	2	FALSE	6586	417132	0.0155434
446	Polyarteritis nodosa and allied conditions	circulatory system	0.0313655	0.0163442	1.03186	0.999332	1.06545	0.0549771	8.27132	0.365226	11	FALSE	10718	797908	0.0132546
446.1	Thromboangiitis obliterans	circulatory system	0.0549322	0.116727	1.05647	0.840424	1.32805	0.637924	79.2419	0.0281737	2	FALSE	6603	726903	0.00900197
446.3	Hypersensitivity angiitis	circulatory system	-0.0329541	0.079242	0.967583	0.828395	1.13016	0.677508	0	0.802531	4	FALSE	6699	758712	0.00875216
446.4	Wegener's granulomatosis	circulatory system	0.0389997	0.0419745	1.03977	0.957654	1.12893	0.352823	28.4184	0.221756	6	FALSE	7118	793867	0.00888656
446.5	Giant cell arteritis	circulatory system	0.0408211	0.0252993	1.04167	0.991274	1.09462	0.106631	0	0.679383	10	FALSE	8242	800025	0.0101971
446.6	Polyarteritis nodosa	circulatory system	-0.0453546	0.0667762	0.955659	0.838422	1.08929	0.497009	8.98297	0.348188	4	FALSE	6742	751675	0.00888957
446.8	Thrombotic microangiopathy	circulatory system	-0.0850199	0.135147	0.918494	0.704757	1.19705	0.529288	33.5592	0.219889	2	FALSE	6619	728659	0.00900204
446.9	Arteritis NOS	circulatory system	0.0230836	0.0270236	1.02335	0.97056	1.07902	0.392994	28.109	0.194554	9	FALSE	8063	799665	0.00998232
447	Other disorders of arteries and arterioles	circulatory system	0.00460567	0.0120597	1.00462	0.981149	1.02864	0.702532	36.1372	0.0937172	13	FALSE	14685	791155	0.0182232
447.1	Stricture of artery	circulatory system	-0.0618416	0.0205509	0.940032	0.902921	0.978668	0.00261946	0	0.51332	10	FALSE	9170	798072	0.0113597
447.7	Aortic ectasia	circulatory system	0.158875	0.0262012	1.17219	1.11352	1.23396	1.33065e-09	22.2562	0.245245	9	TRUE	8257	478560	0.0169612
448	Disease of capillaries	circulatory system	0.0454099	0.0339095	1.04646	0.979169	1.11837	0.180521	1.65426	0.38391	4	FALSE	7574	799418	0.00938547
450	Noninfectious disorders of lymphatic channels	circulatory system	0.0573024	0.0136564	1.05898	1.03101	1.0877	2.71658e-05	40.7793	0.0691703	12	TRUE	12855	829786	0.0152556
451	Phlebitis and thrombophlebitis	circulatory system	0.10078	0.013431	1.10603	1.0773	1.13554	6.21149e-14	0	0.60012	11	TRUE	12677	763209	0.0163387
451.2	Phlebitis and thrombophlebitis of lower extremities	circulatory system	0.112687	0.0169118	1.11928	1.08279	1.157	2.67975e-11	13.0051	0.326038	9	TRUE	10219	766718	0.0131529
452	Other venous embolism and thrombosis	circulatory system	0.0767858	0.00749504	1.07981	1.06406	1.09579	1.24776e-24	58.5365	0.00540941	12	TRUE	29644	744144	0.0383102
452.1	Iatrogenic pulmonary embolism and infarction	circulatory system	0.180785	0.055501	1.19816	1.07466	1.33585	0.00112465	36.912	0.175132	5	FALSE	6520	450813	0.0142566
452.2	Deep vein thrombosis [DVT]	circulatory system	0.0743808	0.00990966	1.07722	1.0565	1.09834	6.10149e-14	53.213	0.0232585	10	TRUE	19186	754381	0.024802
452.8	Postphlebitic syndrome	circulatory system	0.129076	0.0614488	1.13778	1.00868	1.2834	0.0356804	0	0.734025	5	FALSE	6453	736439	0.00868632
453	Chronic venous hypertension	circulatory system	0.227332	0.0283367	1.25525	1.18743	1.32693	1.03589e-15	0	0.573891	8	TRUE	7742	766416	0.0100005
454	Varicose veins	circulatory system	0.143142	0.00646454	1.15389	1.13937	1.16861	1.23054e-108	40.3752	0.0584901	14	TRUE	34747	750388	0.0442561
454.1	Varicose veins of lower extremity	circulatory system	0.151012	0.0067999	1.16301	1.14761	1.17861	2.87182e-109	43.4738	0.0416981	14	TRUE	31814	755066	0.0404306
454.11	Varicose veins of lower extremity, symptomtic	circulatory system	0.181275	0.0116791	1.19875	1.17162	1.2265	2.48697e-54	17.3023	0.269292	13	TRUE	15229	760861	0.0196227
455	Hemorrhoids	circulatory system	-0.00571865	0.00471574	0.994298	0.98515	1.00353	0.225255	0	0.882286	14	FALSE	67207	688917	0.0888836
456	Chronic venous insufficiency [CVI]	circulatory system	0.150661	0.00889034	1.1626	1.14252	1.18304	2.0388e-64	41.2143	0.0664624	12	TRUE	23143	747837	0.0300176
457	Encounter for long-term (current) use of anticoagulants, antithrombotics, aspirin	circulatory system	-0.0164359	0.0119463	0.983698	0.960933	1.007	0.168879	0	0.587375	7	FALSE	15316	447124	0.03312
457.2	Encounter for long-term (current) use of antiplatelets/antithrombotics	circulatory system	-0.0442796	0.0292117	0.956686	0.903451	1.01306	0.129566	17.1432	0.302876	6	FALSE	7585	459661	0.0162334
457.3	Encounter for long-term (current) use of aspirin	circulatory system	-0.0164252	0.0129429	0.983709	0.959068	1.00898	0.204423	0	0.78452	7	FALSE	13881	449173	0.0299771
458	Hypotension	circulatory system	0.0351844	0.00546445	1.03581	1.02478	1.04696	1.20433e-10	0	0.688571	14	TRUE	48212	734403	0.0616037
458.1	Orthostatic hypotension	circulatory system	0.0964245	0.0098616	1.10123	1.08015	1.12272	1.40256e-22	0	0.493186	13	TRUE	18285	764825	0.0233492
458.2	Iatrogenic hypotension	circulatory system	0.0312714	0.0241209	1.03177	0.984123	1.08171	0.194822	0	0.821771	7	FALSE	8037	775732	0.0102543
458.9	Hypotension NOS	circulatory system	0.0190624	0.00682631	1.01925	1.0057	1.03297	0.00523046	0	0.734256	14	FALSE	32077	748634	0.0410869
459	Other disorders of circulatory system	circulatory system	0.0289766	0.00523625	1.0294	1.01889	1.04002	3.13295e-08	43.2747	0.0426773	14	TRUE	49430	756504	0.0613326
459.1	Hemorrhage NOS	circulatory system	0.000608857	0.0356169	1.00061	0.933141	1.07296	0.986361	32.2785	0.15974	9	FALSE	6900	772720	0.00885047
459.7	Blood vessel replaced	circulatory system	-0.0302513	0.0267527	0.970202	0.920641	1.02243	0.25815	0	0.61681	8	FALSE	7742	469907	0.0162086
459.9	Circulatory disease NEC	circulatory system	0.0312885	0.00544838	1.03178	1.02082	1.04286	9.317e-09	52.5809	0.0109091	14	TRUE	45737	761675	0.0566464
464	Acute sinusitis	respiratory	-0.00465086	0.00648206	0.99536	0.982794	1.00809	0.473067	0	0.533653	12	FALSE	43074	735264	0.055341
465	Acute upper respiratory infections of multiple or unspecified sites	respiratory	-0.0148602	0.00437129	0.98525	0.976845	0.993727	0.000675099	9.01328	0.353893	14	FALSE	91906	672334	0.120258
465.2	Acute pharyngitis	respiratory	-0.0116239	0.00757566	0.988443	0.973875	1.00323	0.124936	9.09993	0.35458	13	FALSE	30409	745507	0.0391911
465.4	Acute laryngitis and tracheitis	respiratory	-0.0147527	0.0311619	0.985356	0.926975	1.04741	0.635913	24.8699	0.22244	9	FALSE	7807	782255	0.0098815
470	Septal Deviations/Turbinate Hypertrophy	respiratory	0.0195227	0.00834936	1.01971	1.00316	1.03654	0.0193751	3.19585	0.41441	13	FALSE	23335	754296	0.0300078
471	Nasal polyps	respiratory	0.0461813	0.0127943	1.04726	1.02133	1.07386	0.000306766	0	0.705426	12	FALSE	13146	767555	0.0168387
472	Chronic pharyngitis and nasopharyngitis	respiratory	0.00818667	0.00800452	1.00822	0.992526	1.02416	0.306423	0	0.518469	13	FALSE	26300	741125	0.0342704
473	Diseases of the larynx and vocal cords	respiratory	-0.010741	0.00806887	0.989316	0.973794	1.00509	0.183133	19.2105	0.249551	13	FALSE	25171	751718	0.0323997
473.1	Chronic laryngitis	respiratory	-0.0380716	0.0336651	0.962644	0.901177	1.0283	0.2581	0	0.811749	8	FALSE	7324	769879	0.00942354
473.3	Paralysis/spasm of vocal cords or larynx	respiratory	0.0405157	0.0237196	1.04135	0.994044	1.0909	0.0876154	0	0.945587	11	FALSE	8291	770323	0.0106484
473.4	Voice disturbance	respiratory	-0.0107419	0.00970213	0.989316	0.970681	1.00831	0.26822	0	0.503227	13	FALSE	19506	755381	0.0251727
474	Acute and chronic tonsillitis	respiratory	-0.00464821	0.0127616	0.995363	0.970775	1.02057	0.715683	0	0.619617	13	FALSE	13326	763339	0.017158
474.1	Acute tonsillitis	respiratory	-0.0200497	0.0249728	0.98015	0.933331	1.02932	0.422053	14.2102	0.315616	9	FALSE	8120	764270	0.0105128
474.2	Chronic tonsillitis and adenoiditis	respiratory	-0.00667437	0.0157639	0.993348	0.963126	1.02452	0.672007	0	0.845546	13	FALSE	10859	766766	0.0139643
475	Chronic sinusitis	respiratory	0.00380197	0.00605848	1.00381	0.99196	1.0158	0.530302	1.77769	0.428399	13	FALSE	42902	720759	0.0561794
475.9	Postnasal drip	respiratory	-0.0243555	0.0213444	0.975939	0.935953	1.01763	0.25384	27.9443	0.187056	10	FALSE	8845	764733	0.0114339
476	Allergic rhinitis	respiratory	-0.00771413	0.00435298	0.992316	0.983885	1.00082	0.0763698	2.08378	0.426676	14	FALSE	88412	670767	0.116457
477	Epistaxis or throat hemorrhage	respiratory	0.00975793	0.0102498	1.00981	0.989722	1.0303	0.341089	0	0.446521	13	FALSE	17514	759087	0.0225521
478	Throat pain	respiratory	-0.00068595	0.0222469	0.999314	0.956677	1.04385	0.975402	0	0.44209	11	FALSE	8655	761009	0.0112452
479	Other upper respiratory disease	respiratory	0.00689648	0.00828891	1.00692	0.990694	1.02341	0.405401	28.4479	0.158417	13	FALSE	24732	735446	0.0325345
480	Pneumonia	respiratory	0.00496174	0.0047239	1.00497	0.995712	1.01432	0.293559	0	0.600702	14	FALSE	63038	739914	0.0785078
480.1	Bacterial pneumonia	respiratory	0.00546441	0.00709811	1.00548	0.991588	1.01957	0.441395	17.8274	0.258966	14	FALSE	28965	772059	0.03616
480.11	Pneumococcal pneumonia	respiratory	0.00944476	0.0085356	1.00949	0.992742	1.02652	0.268504	0	0.766085	9	FALSE	21337	782761	0.0265353
480.12	Pseudomonal pneumonia	respiratory	-0.0251952	0.0414203	0.97512	0.899085	1.05758	0.543002	0	0.428926	4	FALSE	7000	751631	0.00922715
480.13	MRSA pneumonia	respiratory	0.0858018	0.0628695	1.08959	0.963271	1.23247	0.172329	82.3195	0.00349665	3	FALSE	6642	429974	0.0152125
480.2	Viral pneumonia	respiratory	0.0336069	0.0402243	1.03418	0.955776	1.11901	0.403443	0	0.851163	7	FALSE	7065	785104	0.00891855
480.3	Pneumonia due to fungus (mycoses)	respiratory	0.00334151	0.0312453	1.00335	0.943746	1.06671	0.914833	25.1625	0.211844	10	FALSE	7542	782222	0.00954969
480.5	Bronchopneumonia and lung abscess	respiratory	0.0306473	0.0255149	1.03112	0.980825	1.084	0.229692	0	0.8178	7	FALSE	8102	783755	0.0102316
481	Influenza	respiratory	-0.0260819	0.0140542	0.974255	0.947785	1.00146	0.0634803	0	0.858301	13	FALSE	12403	771249	0.0158272
483	Acute bronchitis and bronchiolitis	respiratory	-0.0278457	0.00647187	0.972538	0.96028	0.984953	1.68821e-05	0	0.551805	12	TRUE	39187	725238	0.0512634
495	Asthma	respiratory	-0.0320063	0.0055704	0.968501	0.957984	0.979132	9.15029e-09	4.62637	0.399702	12	TRUE	51176	737768	0.0648665
495.1	Chronic obstructive asthma	respiratory	-0.0453731	0.019266	0.955641	0.920228	0.992416	0.0185181	53.1801	0.0460688	7	FALSE	9828	445317	0.0215931
495.11	Chronic obstructive asthma with exacerbation	respiratory	-0.0429026	0.0380166	0.958005	0.889217	1.03211	0.259099	0	0.642574	7	FALSE	7344	449363	0.0160803
495.2	Asthma with exacerbation	respiratory	-0.058565	0.0122869	0.943117	0.920676	0.966105	1.87486e-06	12.4833	0.322423	12	TRUE	14543	770147	0.0185334
496	Chronic airway obstruction	respiratory	-0.00998676	0.00410324	0.990063	0.982133	0.998057	0.0149382	49.931	0.0171902	14	FALSE	92823	700972	0.116936
496.1	Emphysema	respiratory	0.00417845	0.00970273	1.00419	0.985271	1.02347	0.666725	25.5052	0.186316	13	FALSE	19088	766373	0.0243017
496.2	Chronic bronchitis	respiratory	-0.0522189	0.00724232	0.949121	0.935744	0.96269	5.58541e-13	39.2816	0.0716969	13	TRUE	30357	753951	0.0387055
496.21	Obstructive chronic bronchitis	respiratory	-0.0588533	0.00771431	0.942845	0.928697	0.957209	2.364e-14	24.8736	0.192473	13	TRUE	27332	758864	0.0347649
496.3	Bronchiectasis	respiratory	0.0308338	0.0128788	1.03131	1.00561	1.05768	0.0166588	4.66588	0.399323	12	FALSE	13091	778298	0.0165418
497	Bronchitis	respiratory	-0.0273538	0.00793071	0.973017	0.958009	0.98826	0.000562452	11.6362	0.330889	12	FALSE	27768	742553	0.0360473
498	Acute bronchospasm	respiratory	-0.0368767	0.0361457	0.963795	0.897878	1.03455	0.307623	0	0.543306	9	FALSE	7422	775472	0.00948021
499	Cystic fibrosis	respiratory	0.0728388	0.0569933	1.07556	0.96188	1.20267	0.201241	0	0.368607	3	FALSE	356	758349	0.000469221
500	Lung disease due to external agents	respiratory	-0.00938202	0.0204301	0.990662	0.951777	1.03114	0.646073	0	0.562781	10	FALSE	9139	788373	0.0114594
500.1	Extrinsic allergic alveolitis	respiratory	0.0291883	0.0477664	1.02962	0.9376	1.13067	0.541158	0	0.450748	5	FALSE	6860	765185	0.00888549
500.2	Pneumoconiosis	respiratory	-0.0488468	0.0278819	0.952327	0.901681	1.00582	0.0797877	30.3296	0.207831	6	FALSE	7870	766450	0.0101638
501	Pneumonitis due to inhalation of food or vomitus	respiratory	0.0244357	0.0151666	1.02474	0.994724	1.05566	0.107145	0	0.559188	9	FALSE	11183	788441	0.0139853
502	Postinflammatory pulmonary fibrosis	respiratory	0.00940502	0.0126848	1.00945	0.984662	1.03486	0.458426	22.2666	0.224754	12	FALSE	13670	785877	0.0170972
503	Pulmonary congestion and hypostasis	respiratory	-0.00957999	0.0152888	0.990466	0.961226	1.02059	0.530919	0	0.585014	8	FALSE	11564	775277	0.0146967
504	Other alveolar and parietoalveolar pneumonopathy	respiratory	0.0192882	0.0163612	1.01948	0.987302	1.0527	0.238438	0	0.66278	12	FALSE	10730	789260	0.0134127
504.1	Idiopathic fibrosing alveolitis	respiratory	0.0116581	0.0253261	1.01173	0.962732	1.06321	0.645287	0	0.902708	8	FALSE	8231	481783	0.0167975
505	Other pulmonary inflamation or edema	respiratory	-0.0319203	0.0228195	0.968584	0.926218	1.01289	0.161867	36.6941	0.124963	9	FALSE	8590	788020	0.0107832
506	Empyema and pneumothorax	respiratory	0.0388166	0.0117394	1.03958	1.01593	1.06378	0.000944615	0	0.902363	12	FALSE	14563	786121	0.0181882
507	Pleurisy; pleural effusion	respiratory	0.0183359	0.0059416	1.0185	1.00671	1.03044	0.00202861	0	0.530904	14	FALSE	40917	765073	0.0507661
508	Pulmonary collapse; interstitial and compensatory emphysema	respiratory	-0.00385753	0.00707137	0.99615	0.982439	1.01005	0.5854	0	0.794635	13	FALSE	31947	762225	0.0402268
509	Respiratory failure, insufficiency, arrest	respiratory	-0.0272579	0.00641907	0.97311	0.960944	0.98543	2.17235e-05	0	0.860409	13	TRUE	37097	760183	0.0465295
509.1	Respiratory failure	respiratory	-0.0317406	0.00769543	0.968758	0.954256	0.98348	3.71366e-05	0	0.892857	13	FALSE	27380	769527	0.0343578
509.2	Respiratory insufficiency	respiratory	-0.0197255	0.0141135	0.980468	0.953718	1.00797	0.162224	0	0.448581	8	FALSE	11736	744359	0.0155219
509.3	Pulmonary insufficiency or respiratory failure following trauma and surgery	respiratory	-0.0747562	0.0182951	0.92797	0.895284	0.961848	4.38621e-05	2.24556	0.402024	6	FALSE	9676	747683	0.012776
509.5	Respiratory arrest	respiratory	-0.0409125	0.0578769	0.959913	0.856973	1.07522	0.479637	7.91086	0.353572	4	FALSE	6626	734906	0.00893556
509.8	Dependence on respirator [Ventilator] or supplemental oxygen	respiratory	-0.0285679	0.0122586	0.971836	0.948765	0.995469	0.0197832	6.14677	0.384732	10	FALSE	14299	783731	0.0179179
510	Other diseases of lung	respiratory	0.0160695	0.0073323	1.0162	1.0017	1.03091	0.0284079	66.8387	0.000302339	13	FALSE	30432	792038	0.0370007
510.2	Lung transplant	respiratory	0.0391709	0.0468017	1.03995	0.948799	1.13985	0.402618	42.8183	0.154616	4	FALSE	7186	773374	0.00920621
512	Other symptoms of respiratory system	respiratory	-0.0124431	0.00336488	0.987634	0.981142	0.994169	0.000217366	47.8961	0.0234345	14	FALSE	187481	576745	0.245321
512.1	Wheezing	respiratory	-0.0562221	0.0139715	0.945329	0.919794	0.971573	5.72062e-05	49.1189	0.0274966	12	FALSE	12516	752250	0.0163658
512.2	Painful respiration	respiratory	-0.0292124	0.0121733	0.97121	0.948312	0.994661	0.0164079	0	0.73772	12	FALSE	15322	741397	0.0202479
512.3	Abnormal chest sounds	respiratory	-0.0263752	0.0573882	0.97397	0.870355	1.08992	0.645809	0	0.692477	3	FALSE	6716	434536	0.0152203
512.7	Shortness of breath	respiratory	-0.00639148	0.0041871	0.993629	0.985508	1.00182	0.126893	44.4051	0.0372983	14	FALSE	94752	661322	0.125321
512.8	Cough	respiratory	-0.0201069	0.00451619	0.980094	0.971457	0.988808	8.50036e-06	35.6277	0.0904529	14	TRUE	83822	660370	0.112635
512.9	Other dyspnea	respiratory	-0.00851998	0.00493446	0.991516	0.981973	1.00115	0.0842346	33.2989	0.123843	12	FALSE	72036	667231	0.0974425
513	Respiratory abnormalities	respiratory	-0.0101432	0.0111512	0.989908	0.968507	1.01178	0.363029	6.64831	0.379696	13	FALSE	16588	812276	0.0200129
513.3	Hypoventilation	respiratory	0.0201181	0.018928	1.02032	0.983163	1.05888	0.287839	25.8688	0.197571	11	FALSE	10080	825682	0.0120608
513.31	Apnea	respiratory	0.0131461	0.0322048	1.01323	0.951254	1.07925	0.683125	47.1023	0.066629	8	FALSE	7873	828572	0.00941245
513.32	Orthopnea	respiratory	0.0176231	0.0562085	1.01778	0.911609	1.13631	0.753878	0	0.949253	4	FALSE	7092	787895	0.0089209
513.4	Hyperventilation	respiratory	-0.0408473	0.0268597	0.959976	0.910746	1.01187	0.128319	0	0.747114	6	FALSE	8180	787715	0.0102777
513.8	Disorders of diaphragm	respiratory	-0.041091	0.024781	0.959742	0.914241	1.00751	0.0972843	0	0.829018	11	FALSE	8615	831079	0.0102597
514	Abnormal findings examination of lungs	respiratory	0.0200678	0.00597418	1.02027	1.00839	1.03229	0.000782011	38.6227	0.0694352	14	FALSE	43911	770309	0.0539301
514.1	Abnormal results of function study of pulmonary system	respiratory	0.0243651	0.0361174	1.02466	0.954637	1.09983	0.499925	0	0.819987	10	FALSE	7528	814424	0.00915869
514.2	Solitary pulmonary nodule	respiratory	0.0123148	0.00853942	1.01239	0.995588	1.02948	0.149269	54.4649	0.0153041	11	FALSE	24746	462617	0.0507753
516	Abnormal sputum	respiratory	0.000262123	0.0124249	1.00026	0.976198	1.02492	0.983169	37.3278	0.0850361	13	FALSE	14018	825417	0.0166993
516.1	Hemoptysis	respiratory	-0.000533789	0.0128302	0.999466	0.974646	1.02492	0.966814	41.317	0.0590577	13	FALSE	13553	826960	0.0161247
519	Other diseases of respiratory system, not elsewhere classified	respiratory	0.00842382	0.00602417	1.00846	0.996622	1.02044	0.162012	0	0.606801	14	FALSE	38444	781564	0.0468825
519.1	Tracheostomy complications	respiratory	-0.156614	0.0488868	0.855034	0.77691	0.941014	0.0013572	32.3225	0.193347	6	FALSE	6878	758303	0.00898872
519.2	Respiratory complications	respiratory	0.0154484	0.046843	1.01557	0.926481	1.11322	0.741558	0	0.97935	4	FALSE	6969	748009	0.00923073
519.8	Other diseases of respiratory system, NEC	respiratory	0.00431199	0.00750391	1.00432	0.989658	1.0192	0.56554	0	0.981474	13	FALSE	26056	803668	0.0314032
519.9	Symptoms involving respiratory system and other chest symptoms	respiratory	0.0102872	0.0124641	1.01034	0.985958	1.03533	0.409174	8.53709	0.362731	11	FALSE	14029	795089	0.0173386
520	Disorders of tooth development	digestive	-0.0297925	0.0140056	0.970647	0.944364	0.997661	0.0334049	37.9406	0.105548	10	FALSE	12013	800477	0.0147854
520.1	Hereditary disturbances in tooth structure	digestive	-0.00724215	0.0359675	0.992784	0.925208	1.0653	0.840423	0	0.741049	6	FALSE	7185	791727	0.00899348
520.2	Disturbances in tooth eruption	digestive	-0.0263772	0.0167027	0.973968	0.942599	1.00638	0.114286	51.8145	0.0345249	9	FALSE	10072	798426	0.0124577
521	Diseases of hard tissues of teeth	digestive	0.00489266	0.00485341	1.0049	0.995391	1.01451	0.313413	0.806699	0.437874	13	FALSE	73817	732071	0.0915971
521.1	Dental caries	digestive	0.00463423	0.00490748	1.00464	0.995028	1.01435	0.345006	0	0.613002	13	FALSE	71879	734351	0.0891545
521.2	Dental abrasion, erosion and attrition	digestive	0.0141583	0.0157711	1.01426	0.983387	1.0461	0.369323	0	0.426957	6	FALSE	11528	746443	0.015209
522	Diseases of pulp and periapical tissues	digestive	0.0183971	0.00865052	1.01857	1.00144	1.03598	0.0334446	18.7692	0.2594	12	FALSE	23481	785303	0.0290325
522.1	Pulpitis and necrosis of tooth pulp	digestive	0.0385454	0.0131021	1.0393	1.01295	1.06633	0.00326171	15.9729	0.308044	7	FALSE	13988	772430	0.017787
522.5	Periapical abscess	digestive	-0.0020634	0.0134467	0.997939	0.971981	1.02459	0.878043	30.2223	0.150107	12	FALSE	12872	797806	0.0158781
523	Gingival and periodontal diseases	digestive	2.08816e-05	0.005384	1.00002	0.989524	1.01063	0.996905	0	0.728946	13	FALSE	59713	744673	0.0742343
523.1	Gingivitis	digestive	0.00662386	0.00899886	1.00665	0.989047	1.02456	0.461684	39.2146	0.117645	8	FALSE	23097	745596	0.0300471
523.3	Periodontitis (acute or chronic)	digestive	-0.00665921	0.00717244	0.993363	0.979496	1.00743	0.353177	0	0.955183	10	FALSE	33573	756653	0.0424853
523.31	Acute periodontitis	digestive	-0.00643712	0.00913893	0.993584	0.975945	1.01154	0.481207	0	0.620931	9	FALSE	22676	768841	0.0286488
523.32	Chronic periodontitis	digestive	-0.00483523	0.00910245	0.995176	0.977579	1.01309	0.595279	0	0.949205	9	FALSE	22411	766033	0.0284243
524	Dentofacial anomalies, including malocclusion	digestive	0.000352938	0.0165246	1.00035	0.968473	1.03328	0.98296	0	0.55918	8	FALSE	10857	462362	0.0229429
524.3	Anomalies of tooth position/malocclusion	digestive	0.00328038	0.0218276	1.00329	0.961269	1.04714	0.880539	1.87855	0.415061	8	FALSE	8779	462059	0.0186455
525	Other diseases of the teeth and supporting structures	digestive	0.00181388	0.00507939	1.00182	0.991892	1.01184	0.721012	19.6133	0.245407	13	FALSE	68055	734081	0.0848422
525.1	Loss of teeth or edentulism	digestive	-0.00190919	0.00663446	0.998093	0.985198	1.01116	0.773524	11.2737	0.343383	7	FALSE	40175	446131	0.0826126
525.2	Atrophy of edentulous alveolar ridge	digestive	-0.0276266	0.0217247	0.972752	0.932202	1.01507	0.203491	0	0.554291	7	FALSE	8946	796014	0.0111136
526	Diseases of the jaws	digestive	-0.00494329	0.0118834	0.995069	0.972161	1.01852	0.677422	0	0.792271	12	FALSE	15151	791828	0.018775
526.1	Cysts of the jaws	digestive	0.0039687	0.0515143	1.00398	0.907558	1.11064	0.938591	0	0.80706	4	FALSE	6639	774415	0.00850005
526.3	Anomalies of jaw size/symmetry	digestive	-0.0320991	0.0625	0.968411	0.856761	1.09461	0.607542	0	0.838683	4	FALSE	6495	437113	0.0146413
526.4	Temporomandibular joint disorders	digestive	-0.00531003	0.0162494	0.994704	0.963524	1.02689	0.743832	0	0.568525	10	FALSE	10981	479936	0.0223683
526.41	Temporomandibular joint disorder, unspecified	digestive	-0.0167813	0.0192181	0.983359	0.947008	1.02111	0.382554	1.88897	0.421435	10	FALSE	9609	482474	0.0195272
526.42	Arthralgia/ankylosis of temporomandibular joint	digestive	0.0283313	0.0366854	1.02874	0.957365	1.10543	0.43995	0	0.655955	6	FALSE	7097	466053	0.0149995
526.5	Inflammatory conditions of jaw	digestive	-0.0188854	0.0439708	0.981292	0.900265	1.06961	0.667561	0	0.814794	6	FALSE	6821	480182	0.0140061
526.8	Exostosis of jaw	digestive	-0.0499538	0.0606812	0.951273	0.844605	1.07141	0.410385	0	0.433719	5	FALSE	6524	467603	0.01376
526.9	Jaw disease NOS	digestive	0.0646345	0.0422395	1.06677	0.98201	1.15884	0.125969	44.4775	0.108851	6	FALSE	6855	488333	0.0138432
527	Diseases of the salivary glands	digestive	-0.00921044	0.0121954	0.990832	0.967429	1.0148	0.450105	12.5457	0.318848	13	FALSE	14910	809290	0.0180903
527.1	Hypertrophy of salivary gland	digestive	0.060105	0.0932887	1.06195	0.884496	1.275	0.519387	0	0.810501	2	FALSE	6754	776126	0.00862712
527.2	Sialoadenitis	digestive	-0.0428849	0.0239073	0.958022	0.914167	1.00398	0.0728452	0	0.457484	10	FALSE	8682	820803	0.0104667
527.7	Disturbance of salivary secretion	digestive	-0.0072927	0.0161027	0.992734	0.961892	1.02456	0.650629	0	0.664789	12	FALSE	11482	811315	0.0139548
527.8	Other specified diseases of the salivary glands	digestive	-0.0307309	0.0480695	0.969736	0.882545	1.06554	0.522627	47.9446	0.0734134	7	FALSE	7126	822917	0.0085851
528	Diseases of the oral soft tissues, excluding lesions specific for gingiva and tongue	digestive	-0.0211041	0.00955608	0.979117	0.960949	0.997628	0.0272134	9.00178	0.355592	13	FALSE	19778	800915	0.0240991
528.1	Stomatitis and mucositis	digestive	-0.0317249	0.0194645	0.968773	0.932511	1.00645	0.103126	9.1476	0.356983	11	FALSE	9574	818262	0.0115651
528.11	Stomatitis and mucositis (ulcerative)	digestive	-0.0111308	0.0309883	0.988931	0.930655	1.05086	0.71945	0	0.466719	8	FALSE	7736	822531	0.00931748
528.12	Oral aphthae	digestive	-0.050565	0.0373021	0.950692	0.883666	1.0228	0.175241	0	0.711778	9	FALSE	7450	819541	0.00900856
528.3	Cellulitis and abscess of oral soft tissues	digestive	-0.0193464	0.0322253	0.98084	0.920805	1.04479	0.548274	0	0.434027	7	FALSE	7795	817739	0.00944237
528.4	Cysts of oral soft tissues	digestive	0.0252897	0.0570573	1.02561	0.917098	1.14697	0.657597	0	0.607223	5	FALSE	6993	807504	0.00858567
528.41	Cyst of the salivary gland	digestive	0.00275718	0.0706151	1.00276	0.873152	1.15161	0.968854	0	0.621899	4	FALSE	6861	768205	0.00885215
528.5	Diseases of lips	digestive	-0.0506596	0.0241421	0.950602	0.90667	0.996664	0.0358704	43.5698	0.0679561	10	FALSE	8518	821430	0.0102633
528.6	Leukoplakia of oral mucosa	digestive	0.00125128	0.0387432	1.00125	0.928037	1.08024	0.974235	0	0.680292	7	FALSE	7450	819629	0.0090076
528.7	Sialolithiasis	digestive	0.00175696	0.039792	1.00176	0.926599	1.08301	0.964782	0	0.638841	6	FALSE	7349	823029	0.00885019
529	Diseases and other conditions of the tongue	digestive	-0.0391475	0.0179096	0.961609	0.92844	0.995963	0.0288276	0	0.446414	10	FALSE	10086	819775	0.0121538
529.1	Glossitis	digestive	-0.0411712	0.0373069	0.959665	0.891998	1.03246	0.269774	0	0.530187	6	FALSE	7416	822648	0.00893425
529.6	Glossodynia	digestive	-0.0834476	0.0683244	0.919939	0.804639	1.05176	0.221956	0	0.629244	4	FALSE	6898	818515	0.00835703
530	Diseases of esophagus	digestive	-0.0319571	0.00287456	0.968548	0.963107	0.97402	1.03418e-28	34.7894	0.0968329	14	TRUE	216293	579468	0.271806
530.1	Esophagitis, GERD and related diseases	digestive	-0.0326386	0.00291626	0.967888	0.962372	0.973436	4.46534e-29	37.9188	0.0741176	14	TRUE	208413	583546	0.263161
530.11	GERD	digestive	-0.0324613	0.00317715	0.96806	0.96205	0.974107	1.66193e-24	23.6854	0.19772	14	TRUE	177782	590130	0.231514
530.12	Ulcer of esophagus	digestive	-0.0460378	0.0117041	0.955006	0.933348	0.977167	8.37256e-05	0	0.655767	10	FALSE	13778	735701	0.0183834
530.13	Barrett's esophagus	digestive	-0.0301995	0.00922255	0.970252	0.952871	0.98795	0.00105837	7.75376	0.370075	11	FALSE	19824	729309	0.0264626
530.14	Reflux esophagitis	digestive	-0.0259296	0.0065621	0.974404	0.961952	0.987017	7.76908e-05	30.7427	0.153896	11	FALSE	32903	701827	0.0447824
530.15	Eosinophilic esophagitis	digestive	0.0345181	0.0405226	1.03512	0.956089	1.12069	0.394311	0	0.90896	7	FALSE	6597	460473	0.0141242
530.2	Esophageal bleeding (varices/hemorrhage)	digestive	-0.0233018	0.0136366	0.976968	0.951202	1.00343	0.0874944	19.1347	0.255752	12	FALSE	12003	732247	0.0161276
530.3	Stricture and stenosis of esophagus	digestive	-0.0385961	0.0127909	0.962139	0.938318	0.986565	0.00254905	49.7968	0.0250722	12	FALSE	12781	732106	0.0171583
530.5	Disorders of esophageal motility	digestive	-0.0294179	0.020216	0.971011	0.933289	1.01026	0.14562	0	0.545695	11	FALSE	8664	736018	0.0116345
530.6	Diverticulum of esophagus, acquired	digestive	0.000917354	0.0397602	1.00092	0.92588	1.08204	0.981593	0	0.489526	6	FALSE	6588	738475	0.00884221
530.7	Gastroesophageal laceration-hemorrhage syndrome	digestive	-0.0700256	0.0405144	0.93237	0.861197	1.00943	0.083914	0	0.463754	5	FALSE	6538	700030	0.00925318
530.9	Heartburn	digestive	-0.0247598	0.0126971	0.975544	0.951566	1.00013	0.0511727	49.6787	0.0213394	13	FALSE	12909	727295	0.0174398
531	Peptic ulcer (excl. esophageal)	digestive	-0.0301761	0.00709129	0.970275	0.956882	0.983854	2.08695e-05	0	0.902554	14	TRUE	29905	804942	0.0358209
531.1	Hemorrhage from gastrointestinal ulcer	digestive	0.00268254	0.0209357	1.00269	0.962375	1.04469	0.898044	46.2422	0.0715898	8	FALSE	9190	821716	0.0110602
531.2	Gastric ulcer	digestive	-0.0322249	0.0108549	0.968289	0.947906	0.98911	0.0029906	0	0.993345	14	FALSE	15881	818894	0.0190243
531.3	Duodenal ulcer	digestive	-0.0327665	0.0138974	0.967764	0.94176	0.994487	0.0183866	39.392	0.0861995	11	FALSE	12203	820939	0.014647
531.4	Peptic ulcer, site unspecified	digestive	-0.0331037	0.0132417	0.967438	0.942653	0.992875	0.0124207	0	0.482164	12	FALSE	13712	813808	0.01657
531.5	Gastrojejunal ulcer	digestive	0.0810474	0.0606076	1.08442	0.962962	1.2212	0.181142	0	0.55506	5	FALSE	6806	811890	0.00831322
532	Dysphagia	digestive	-0.0124755	0.00592141	0.987602	0.976206	0.999131	0.0351315	42.4597	0.066385	11	FALSE	46031	408813	0.101202
535	Gastritis and duodenitis	digestive	-0.0280478	0.00444585	0.972342	0.963906	0.980852	2.8128e-10	0	0.488642	14	TRUE	67554	732077	0.0844815
535.1	Acute gastritis	digestive	-0.0296038	0.0236044	0.97083	0.926939	1.0168	0.209782	33.1102	0.152999	9	FALSE	7694	763857	0.00997212
535.2	Atrophic gastritis	digestive	-0.0268417	0.0185831	0.973515	0.938696	1.00963	0.148622	0	0.656023	13	FALSE	8921	760672	0.0115918
535.6	Duodenitis	digestive	-0.0411154	0.00940651	0.959718	0.942187	0.977576	1.23707e-05	0	0.661102	9	TRUE	17863	764607	0.022829
535.8	Other specified gastritis	digestive	-0.0280963	0.0079814	0.972295	0.957203	0.987624	0.000431186	0	0.453828	11	FALSE	22896	759767	0.029254
535.9	Gastritis and duodenitis, NOS	digestive	-0.0211241	0.0116283	0.979097	0.957035	1.00167	0.0692778	39.7152	0.0688945	13	FALSE	14734	750669	0.01925
536	Disorders of function of stomach	digestive	-0.0353706	0.00671634	0.965248	0.952625	0.978038	1.39165e-07	0	0.739399	14	TRUE	31347	747760	0.0402345
536.3	Gastroparesis	digestive	-0.0371287	0.0202999	0.963552	0.925968	1.00266	0.067398	0	0.870426	10	FALSE	8507	765703	0.010988
536.7	Complications of gastrostomy, colostomy and enterostomy	digestive	-0.015811	0.0333668	0.984313	0.922001	1.05084	0.635604	5.36571	0.386179	7	FALSE	6626	488487	0.0133828
536.8	Dyspepsia and other specified disorders of function of stomach	digestive	-0.036721	0.00724109	0.963945	0.950361	0.977723	3.95322e-07	2.79331	0.418398	13	TRUE	27462	752127	0.0352263
537	Other disorders of stomach and duodenum	digestive	-0.0231361	0.009678	0.977129	0.958769	0.995841	0.0168215	0	0.633453	14	FALSE	17735	755047	0.0229496
537.1	Lesions of stomach and duodenum	digestive	-0.0401862	0.0424278	0.960611	0.88396	1.04391	0.343554	14.9617	0.318101	6	FALSE	6280	760320	0.00819202
539	Bariatric surgery	digestive	0.0110615	0.0097295	1.01112	0.992024	1.03059	0.255577	18.3435	0.268903	11	FALSE	20244	815528	0.0242219
540	Appendiceal conditions	digestive	0.0195583	0.0150659	1.01975	0.990079	1.05031	0.194225	0	0.767711	13	FALSE	11788	832811	0.0139569
540.1	Appendicitis	digestive	0.0150979	0.0160122	1.01521	0.983846	1.04758	0.345732	0	0.725054	13	FALSE	11233	833216	0.0133022
540.11	Acute appendicitis	digestive	0.0103418	0.0187201	1.0104	0.973995	1.04816	0.580646	39.8076	0.113425	8	FALSE	10103	833693	0.0119733
550	Abdominal hernia	digestive	-0.0249982	0.0035989	0.975312	0.968456	0.982216	3.75628e-12	14.7196	0.292379	14	TRUE	108231	707558	0.13267
550.1	Inguinal hernia	digestive	-2.10864e-05	0.00802224	0.999979	0.984379	1.01583	0.997903	0	0.640836	12	FALSE	26987	748330	0.0348077
550.2	Diaphragmatic hernia	digestive	-0.0363159	0.00467815	0.964336	0.955534	0.973218	8.30199e-15	18.2938	0.253988	14	TRUE	61122	746110	0.075718
550.3	Femoral hernia	digestive	0.0567123	0.0331905	1.05835	0.991695	1.12949	0.087508	37.4818	0.187153	4	FALSE	6979	735178	0.00940367
550.4	Umbilical hernia	digestive	0.00559323	0.00855574	1.00561	0.988887	1.02261	0.513279	0	0.940065	13	FALSE	22382	759720	0.0286178
550.5	Ventral hernia	digestive	-0.0441961	0.00975786	0.956766	0.938642	0.975241	5.91827e-06	0	0.639272	12	TRUE	18149	763136	0.0232297
550.6	Incisional hernia	digestive	-0.0404328	0.0141494	0.960374	0.934106	0.98738	0.00426897	0	0.808622	12	FALSE	11841	768309	0.0151779
555	Inflammatory bowel disease and other gastroenteritis and colitis	digestive	0.00586215	0.00858138	1.00588	0.989103	1.02294	0.494529	19.8085	0.243401	13	FALSE	20970	710478	0.0286692
555.1	Regional enteritis	digestive	0.00330443	0.0117386	1.00331	0.98049	1.02666	0.778325	0	0.773198	12	FALSE	13649	715503	0.018719
555.2	Ulcerative colitis	digestive	0.00757419	0.010847	1.0076	0.986408	1.02925	0.485007	8.30718	0.362736	13	FALSE	15098	713717	0.0207158
555.21	Ulcerative colitis (chronic)	digestive	0.00313817	0.0189847	1.00314	0.966503	1.04117	0.868708	0	0.665552	11	FALSE	8690	717769	0.0119621
556	Ulceration of the lower GI tract	digestive	-0.0375087	0.018121	0.963186	0.929577	0.99801	0.0384616	0	0.642807	10	FALSE	8894	716238	0.0122654
556.1	Ulceration of intestine	digestive	-0.0489103	0.021435	0.952267	0.913089	0.993125	0.0225012	0	0.772803	8	FALSE	7980	716940	0.0110081
556.11	Angiodysplasia of intestine (without mention of hemorrhage)	digestive	-0.116825	0.0517904	0.889741	0.803859	0.9848	0.0240884	0	0.511437	4	FALSE	6024	690783	0.00864515
557	Intestinal malabsorption (non-celiac)	digestive	0.0310326	0.0223827	1.03152	0.987245	1.07778	0.165607	35.9487	0.120514	10	FALSE	7758	719065	0.0106739
557.1	Celiac disease	digestive	0.0984347	0.0162172	1.10344	1.06892	1.13908	1.28105e-09	14.5695	0.312499	9	TRUE	9617	717864	0.0132196
558	Noninfectious gastroenteritis	digestive	-0.0263898	0.0059566	0.973955	0.962651	0.985393	9.40836e-06	46.5079	0.0284576	14	TRUE	38514	691327	0.0527704
559	Ileostomy status	digestive	0.0145897	0.0156989	1.0147	0.983951	1.0464	0.352708	0	0.583244	9	FALSE	9942	718880	0.0136412
560	Intestinal obstruction without mention of hernia	digestive	0.0181961	0.00814211	1.01836	1.00224	1.03474	0.0254293	0	0.972839	14	FALSE	22968	704452	0.0315746
560.1	Paralytic ileus	digestive	0.0118233	0.0164148	1.01189	0.979857	1.04498	0.471349	0	0.553606	9	FALSE	9742	713594	0.0134682
560.2	Impaction of intestine	digestive	0.0187855	0.0269779	1.01896	0.966484	1.07429	0.486222	0	0.794896	10	FALSE	7114	718096	0.00980957
560.3	Peritoneal or intestinal adhesions	digestive	0.000790116	0.0216628	1.00079	0.959188	1.0442	0.970905	18.2555	0.29055	7	FALSE	7878	702550	0.0110891
560.4	Other intestinal obstruction	digestive	0.0261003	0.0101271	1.02644	1.00627	1.04702	0.00995859	0	0.848179	12	FALSE	16642	712076	0.0228374
561	Symptoms involving digestive system	digestive	-0.00962142	0.00445751	0.990425	0.98181	0.999116	0.0308909	0	0.684074	14	FALSE	71794	654334	0.0988724
562	Diverticulosis and diverticulitis	digestive	-0.0301417	0.00584543	0.970308	0.959255	0.981489	2.5167e-07	14.9912	0.297275	12	TRUE	50181	646882	0.0719892
562.1	Diverticulosis	digestive	-0.0242571	0.0063203	0.976035	0.964019	0.988201	0.000124053	0	0.827278	12	FALSE	43592	651412	0.0627219
562.2	Diverticulitis	digestive	-0.0608461	0.011471	0.940968	0.920049	0.962363	1.1308e-07	35.7874	0.104072	12	TRUE	15156	707405	0.0209754
564	Functional digestive disorders	digestive	-0.00410907	0.00440645	0.995899	0.987335	1.00454	0.351072	0	0.746543	14	FALSE	69212	681638	0.0921782
564.1	Irritable Bowel Syndrome	digestive	-0.00797242	0.0070522	0.992059	0.978441	1.00587	0.258271	0	0.591425	13	FALSE	29592	703146	0.0403855
564.9	Personal history of diseases of digestive system	digestive	-0.00520392	0.00610386	0.99481	0.982979	1.00678	0.393903	0	0.586709	12	FALSE	36286	714781	0.0483126
565	Anal and rectal conditions	digestive	-0.0029459	0.00567442	0.997058	0.986031	1.00821	0.603653	0	0.751906	14	FALSE	42162	760553	0.0525242
565.1	Anal and rectal polyp	digestive	0.00998894	0.0087561	1.01004	0.992853	1.02752	0.253954	25.1596	0.211871	10	FALSE	20397	777567	0.0255613
567	Peritonitis and retroperitoneal infections	digestive	-0.0129788	0.0138647	0.987105	0.960642	1.0143	0.349217	0	0.595141	12	FALSE	11999	783136	0.0150905
568	Other disorders of peritoneum	digestive	0.00487966	0.0108789	1.00489	0.983692	1.02655	0.65376	0	0.763928	10	FALSE	15208	782559	0.0190632
568.1	Peritoneal adhesions (postoperative) (postinfection)	digestive	-0.00726926	0.0116938	0.992757	0.970262	1.01577	0.534183	0	0.634481	10	FALSE	13921	778642	0.0175645
569	Other disorders of intestine	digestive	-0.000961017	0.00794871	0.999039	0.983596	1.01473	0.903768	0	0.600519	14	FALSE	24045	769273	0.0303094
569.1	Toxic gastroenteritis and colitis	digestive	-0.00296853	0.0381896	0.997036	0.925132	1.07453	0.938042	42.113	0.158911	4	FALSE	6854	783258	0.00867472
569.2	Gastrointestinal complications	digestive	0.0222775	0.0147729	1.02253	0.993345	1.05257	0.131555	0	0.765279	11	FALSE	11226	783511	0.0141254
571	Chronic liver disease and cirrhosis	digestive	-0.0359853	0.00573021	0.964654	0.953881	0.97555	3.38737e-10	49.5049	0.018391	14	TRUE	44223	758296	0.0551052
571.5	Other chronic nonalcoholic liver disease	digestive	-0.0345997	0.00600253	0.965992	0.954694	0.977424	8.2051e-09	53.9684	0.00837328	14	TRUE	41014	759908	0.0512085
571.51	Cirrhosis of liver without mention of alcohol	digestive	-0.0209977	0.00998771	0.979221	0.960239	0.998579	0.0355221	40.1923	0.0729135	12	FALSE	18859	783225	0.0235125
571.6	Primary biliary cirrhosis	digestive	0.00165802	0.0336661	1.00166	0.937699	1.06998	0.960721	11.7656	0.338502	8	FALSE	7301	794461	0.00910619
571.8	Liver abscess and sequelae of chronic liver disease	digestive	-0.0187489	0.0128937	0.981426	0.956935	1.00654	0.145915	6.97626	0.376945	12	FALSE	13147	789729	0.0163749
571.81	Portal hypertension	digestive	-0.00838101	0.0168502	0.991654	0.959439	1.02495	0.61892	12.7516	0.322708	11	FALSE	10286	792607	0.0128112
572	Ascites (non malignant)	digestive	-0.00124583	0.0112273	0.998755	0.977017	1.02098	0.911644	0	0.739101	12	FALSE	15204	787352	0.0189445
573	Other disorders of liver	digestive	-0.0149219	0.00865125	0.985189	0.968625	1.00204	0.0845599	0	0.730973	14	FALSE	22215	781138	0.0276528
573.1	Chronic passive congestion of liver	digestive	0.109248	0.078863	1.11544	0.955691	1.30189	0.165965	84.5781	0.000220349	4	FALSE	6544	742968	0.00873101
573.2	Liver replaced by transplant	digestive	0.0182155	0.0264886	1.01838	0.96686	1.07265	0.491658	26.3537	0.193104	11	FALSE	7923	795384	0.00986298
573.3	Hepatomegaly	digestive	0.0167747	0.0198555	1.01692	0.978102	1.05727	0.398201	0	0.517875	11	FALSE	9377	788004	0.0117597
573.4	Acute and subacute necrosis of liver	digestive	-0.037183	0.0377896	0.9635	0.894716	1.03757	0.325142	0	0.684412	7	FALSE	7134	792817	0.00891805
573.5	Jaundice (not of newborn)	digestive	0.016509	0.017303	1.01665	0.982746	1.05172	0.340029	0	0.563816	11	FALSE	10038	792412	0.0125092
573.6	Nonspecific elevation of levels of transaminase or lactic acid dehydrogenase [LDH]	digestive	-0.0292193	0.0134183	0.971203	0.945994	0.997084	0.0294386	0	0.904557	9	FALSE	13141	763078	0.0169295
573.7	Abnormal results of function study of liver	digestive	-0.0183155	0.00636365	0.981851	0.969681	0.994174	0.00400028	17.9659	0.257486	14	FALSE	37734	757186	0.0474689
573.9	Abnormal serum enzyme levels	digestive	-0.00545937	0.0124914	0.994556	0.970502	1.01921	0.662074	0	0.75022	13	FALSE	14205	779803	0.0178902
574	Cholelithiasis and cholecystitis	digestive	-0.000340447	0.00533519	0.99966	0.989261	1.01017	0.94912	21.0746	0.224616	14	FALSE	47852	780950	0.0577363
574.1	Cholelithiasis	digestive	-0.000341538	0.00577414	0.999659	0.988409	1.01104	0.952833	34.5391	0.0987775	14	FALSE	41356	784224	0.0500933
574.11	Cholelithiasis with acute cholecystitis	digestive	-0.020859	0.0165881	0.979357	0.948028	1.01172	0.208584	53.0182	0.02982	9	FALSE	10425	787273	0.0130689
574.12	Cholelithiasis with other cholecystitis	digestive	-0.00933512	0.0103245	0.990708	0.970862	1.01096	0.365906	0	0.687549	11	FALSE	16612	797644	0.0204014
574.2	Calculus of bile duct	digestive	-0.00773866	0.0183712	0.992291	0.957197	1.02867	0.673581	39.3121	0.0787136	12	FALSE	9915	799676	0.0122469
574.3	Cholecystitis without cholelithiasis	digestive	-0.0169327	0.0113922	0.98321	0.9615	1.00541	0.137189	44.9702	0.0347744	14	FALSE	15291	796287	0.0188411
575	Other biliary tract disease	digestive	-0.004507	0.00837626	0.995503	0.979293	1.01198	0.59053	0	0.637013	14	FALSE	22751	786866	0.0281009
575.1	Cholangitis	digestive	0.0452546	0.0210184	1.04629	1.00407	1.0903	0.0313111	0	0.967241	8	FALSE	8913	788665	0.0111751
575.2	Obstruction of bile duct	digestive	0.00606688	0.0190993	1.00609	0.96912	1.04446	0.750751	0	0.89517	12	FALSE	9397	801761	0.0115847
575.6	Cholesterolosis of gallbladder	digestive	-0.00606249	0.030458	0.993956	0.936356	1.0551	0.842228	0	0.509299	8	FALSE	7641	802774	0.0094285
575.7	Other disorders of gallbladder	digestive	-0.0131622	0.0152435	0.986924	0.957874	1.01686	0.387884	0	0.552483	11	FALSE	11254	797490	0.0139154
575.8	Other disorders of biliary tract	digestive	-0.00437819	0.0155437	0.995631	0.965757	1.02643	0.778197	0	0.532356	12	FALSE	10986	798878	0.0135652
575.9	Nonspecific abnormal findings on radiological and other examination of biliary tract	digestive	-0.00928394	0.0222838	0.990759	0.948419	1.03499	0.676954	2.10334	0.41962	10	FALSE	8879	798120	0.0110025
577	Diseases of pancreas	digestive	-0.0252461	0.00851904	0.97507	0.958924	0.991487	0.00304164	48.0846	0.0267691	13	FALSE	22939	816926	0.0273127
577.1	Acute pancreatitis	digestive	-0.0336421	0.0111061	0.966917	0.946098	0.988196	0.00245228	44.5274	0.0623445	10	FALSE	16150	822654	0.0192536
577.2	Chronic pancreatitis	digestive	-0.0743915	0.0185227	0.928308	0.895212	0.962629	5.9134e-05	9.481	0.353837	11	FALSE	10068	827276	0.0120237
577.3	Cyst and pseudocyst of pancreas	digestive	-0.020912	0.0188429	0.979305	0.943798	1.01615	0.267081	52.2463	0.0215101	11	FALSE	9888	828190	0.0117984
578	Gastrointestinal hemorrhage	digestive	-0.0148666	0.00425664	0.985243	0.977058	0.993498	0.000478419	14.1391	0.298647	14	FALSE	76118	723441	0.0952
578.1	Hematemesis	digestive	-0.0529948	0.0148006	0.948385	0.921269	0.976299	0.000342815	0	0.548241	11	FALSE	11010	778384	0.0139474
578.2	Blood in stool	digestive	-0.0317034	0.00772376	0.968794	0.954238	0.983571	4.04901e-05	28.8978	0.147047	14	FALSE	26994	748178	0.0348232
578.8	Hemorrhage of rectum and anus	digestive	-0.0106257	0.00643743	0.989431	0.977025	1.00199	0.0988183	37.0017	0.0804583	14	FALSE	34049	756730	0.0430575
578.9	Hemorrhage of gastrointestinal tract	digestive	-0.00690222	0.00720032	0.993122	0.979205	1.00724	0.337761	21.4616	0.220581	14	FALSE	28512	762991	0.0360226
579	Other symptoms involving abdomen and pelvis	digestive	0.0280081	0.00946909	1.0284	1.00949	1.04767	0.00309799	40.0794	0.066586	13	FALSE	19076	761842	0.0244277
579.2	Splenomegaly	digestive	0.0908545	0.0174415	1.09511	1.05831	1.13319	1.89772e-07	0	0.587648	10	TRUE	9749	776857	0.0123938
579.8	Nonspecific abnormal findings in stool contents	digestive	-0.04	0.0108606	0.960789	0.940554	0.981461	0.000230488	0	0.611049	14	FALSE	15898	764669	0.0203672
580	Nephritis; nephrosis; renal sclerosis	genitourinary	0.00925406	0.0112184	1.0093	0.987347	1.03173	0.409429	4.18648	0.40454	13	FALSE	15607	766996	0.0199424
580.1	Glomerulonephritis	genitourinary	0.0178159	0.0194508	1.01798	0.979898	1.05753	0.359694	0	0.741841	13	FALSE	9137	774346	0.011662
580.11	Proliferative glomerulonephritis	genitourinary	0.0754075	0.0463857	1.07832	0.984613	1.18095	0.104021	0	0.75684	8	FALSE	6619	774409	0.00847473
580.12	Non-proliferative glomerulonephritis	genitourinary	-0.0032213	0.0341978	0.996784	0.932163	1.06588	0.924953	0	0.474965	10	FALSE	6995	775853	0.00893532
580.13	Acute glomerulonephritis, NOS	genitourinary	0.0483581	0.0817381	1.04955	0.894182	1.23191	0.554103	0	0.522424	3	FALSE	6180	735105	0.00833687
580.14	Chronic glomerulonephritis, NOS	genitourinary	0.0253617	0.0271913	1.02569	0.972454	1.08183	0.350967	0	0.605537	11	FALSE	7474	743526	0.00995206
580.2	Nephrotic syndrome without mention of glomerulonephritis	genitourinary	0.0446363	0.0214675	1.04565	1.00256	1.09058	0.037595	0	0.654861	12	FALSE	8446	774963	0.0107811
580.3	Nephritis and nephropathy without mention of glomerulonephritis	genitourinary	-0.00691323	0.0155895	0.993111	0.963225	1.02392	0.657438	0	0.850434	12	FALSE	11042	770489	0.0141287
580.31	Nephritis and nephropathy in diseases classified elsewhere	genitourinary	-0.0115696	0.0211087	0.988497	0.948435	1.03025	0.583626	0	0.879116	9	FALSE	8667	771208	0.0111133
580.32	Nephritis and nephropathy with pathological lesion	genitourinary	-0.00481395	0.022737	0.995198	0.951822	1.04055	0.832323	5.71836	0.389174	12	FALSE	8339	774013	0.0106589
580.4	Renal sclerosis, NOS	genitourinary	0.0182997	0.0453086	1.01847	0.931924	1.11305	0.686294	59.9079	0.0288708	6	FALSE	6514	474165	0.0135517
585	Renal failure	genitourinary	-0.00783996	0.00381529	0.992191	0.984799	0.999638	0.039891	5.62406	0.3899	14	FALSE	107361	698040	0.133301
585.1	Acute renal failure	genitourinary	-0.0121138	0.00503616	0.987959	0.978255	0.997759	0.0161559	28.7128	0.148759	14	FALSE	56936	731358	0.0722269
585.2	Renal failure NOS	genitourinary	0.00977091	0.0124189	1.00982	0.985536	1.0347	0.431412	15.5016	0.28803	13	FALSE	13680	767129	0.0175203
585.3	Chronic renal failure [CKD]	genitourinary	-0.00668847	0.00462757	0.993334	0.984365	1.00238	0.148359	21.4679	0.220516	14	FALSE	72512	723507	0.0910933
585.31	Renal dialysis	genitourinary	-0.021873	0.0141271	0.978365	0.951646	1.00583	0.121551	5.59975	0.390329	13	FALSE	11913	772177	0.0151934
585.32	End stage renal disease	genitourinary	-0.0196808	0.0117096	0.980512	0.958265	1.00327	0.0928127	0	0.857855	13	FALSE	14933	769032	0.019048
585.33	Chronic Kidney Disease, Stage III	genitourinary	-0.00712955	0.00570148	0.992896	0.981862	1.00405	0.211126	32.9028	0.119243	13	FALSE	48089	742708	0.0608108
585.34	Chronic Kidney Disease, Stage IV	genitourinary	-0.0159006	0.0108933	0.984225	0.963434	1.00546	0.144381	0	0.876847	13	FALSE	16524	767414	0.0210782
585.4	Chronic kidney disease, Stage I or II	genitourinary	-0.0184392	0.0108804	0.98173	0.961016	1.00289	0.0901286	17.6017	0.266184	13	FALSE	16404	762487	0.0210607
586	Other disorders of the kidney and ureters	genitourinary	0.0136745	0.00600625	1.01377	1.0019	1.02577	0.0228033	0	0.956918	14	FALSE	42245	734352	0.0543976
586.1	Anatomical abnormatilies of kidney and ureters	genitourinary	0.0797531	0.0358046	1.08302	1.00962	1.16175	0.0259168	0	0.807621	5	FALSE	6795	776000	0.00868043
586.11	Small kidney	genitourinary	0.0513049	0.0505505	1.05264	0.953351	1.16228	0.310142	0	0.42915	2	FALSE	6346	699434	0.00899147
586.12	Vesicoureteral reflux	genitourinary	0.123274	0.0533232	1.13119	1.01894	1.25582	0.0207874	0	0.711497	4	FALSE	6320	774516	0.00809389
586.2	Cyst of kidney, acquired	genitourinary	0.0310669	0.00994691	1.03155	1.01164	1.05186	0.00178853	0	0.937293	13	FALSE	18157	759818	0.0233388
586.3	Vascular disorders of kidney/hypertrophy	genitourinary	0.039531	0.0486017	1.04032	0.945798	1.14429	0.416008	64.3783	0.0241062	5	FALSE	6397	738715	0.00858529
586.4	Stricture/obstruction of ureter	genitourinary	0.00472996	0.0141137	1.00474	0.977328	1.03292	0.737526	18.1978	0.265112	12	FALSE	12039	771596	0.015363
587	Kidney replaced by transpant	genitourinary	0.00563479	0.0182857	1.00565	0.970247	1.04235	0.757967	43.8547	0.0451768	13	FALSE	9561	774115	0.0122002
588	Disorders resulting from impaired renal function	genitourinary	-0.00948844	0.0134872	0.990556	0.964715	1.01709	0.481733	0	0.495273	12	FALSE	12905	766249	0.0165628
588.1	Renal osteodystrophy	genitourinary	-0.00823943	0.0233748	0.991794	0.947382	1.03829	0.724469	0	0.957474	8	FALSE	8142	771681	0.0104408
588.2	Secondary hyperparathyroidism (of renal origin)	genitourinary	-0.00714252	0.0163118	0.992883	0.961642	1.02514	0.661476	22.4087	0.229999	11	FALSE	10746	470094	0.0223484
589	Abnormal results of function study of kidney	genitourinary	0.0195151	0.0251993	1.01971	0.970567	1.07133	0.438677	50.7428	0.0475511	8	FALSE	7863	770926	0.0100964
590	Pyelonephritis	genitourinary	0.0202772	0.013494	1.02048	0.993848	1.04783	0.13292	0	0.708957	12	FALSE	12117	760600	0.015681
591	Urinary tract infection	genitourinary	0.0239265	0.00446349	1.02422	1.01529	1.03321	8.29992e-08	41.7351	0.0507138	14	TRUE	73634	703254	0.0947807
592	Cystitis and urethritis	genitourinary	0.0435512	0.00990301	1.04451	1.02444	1.06499	1.09369e-05	22.6789	0.214238	13	TRUE	17848	752697	0.0231628
592.1	Cystitis	genitourinary	0.044705	0.0104702	1.04572	1.02448	1.0674	1.95691e-05	0	0.451899	12	TRUE	16504	756060	0.0213626
592.11	Acute cystitis	genitourinary	0.0375437	0.0189213	1.03826	1.00046	1.07748	0.0472328	0	0.702651	10	FALSE	9296	760102	0.0120822
592.12	Chronic cystitis	genitourinary	0.049148	0.0239289	1.05038	1.00225	1.10081	0.0399834	35.7506	0.143263	8	FALSE	7834	757955	0.01023
592.13	Chronic interstitial cystitis	genitourinary	-0.00769019	0.0318741	0.992339	0.932243	1.05631	0.809347	0	0.914198	7	FALSE	7045	765752	0.00911624
592.2	Urethritis and urethral syndrome	genitourinary	0.0125751	0.0338333	1.01265	0.947681	1.08208	0.710133	0	0.823729	9	FALSE	7009	763354	0.00909831
593	Hematuria	genitourinary	0.0156141	0.00493985	1.01574	1.00595	1.02562	0.00157314	36.8677	0.0814072	14	FALSE	57990	722653	0.0742849
593.1	Gross hematuria	genitourinary	0.0431159	0.0114284	1.04406	1.02093	1.06771	0.00016149	55.7462	0.0123362	11	FALSE	15915	456963	0.0336556
593.2	Microscopic hematuria	genitourinary	0.0130602	0.0097958	1.01315	0.99388	1.03279	0.182452	24.4399	0.234244	8	FALSE	19857	444395	0.042772
594	Urinary calculus	genitourinary	-0.0379493	0.00572533	0.962762	0.952019	0.973626	3.39531e-11	0	0.766011	14	TRUE	44977	783541	0.0542861
594.1	Calculus of kidney	genitourinary	-0.043625	0.00654599	0.957313	0.945109	0.969674	2.6578e-11	0	0.945664	14	TRUE	36020	788803	0.04367
594.2	Calculus of lower urinary tract	genitourinary	0.00365581	0.0191817	1.00366	0.96663	1.04211	0.848848	43.7175	0.0763549	9	FALSE	9721	816364	0.0117676
594.3	Calculus of ureter	genitourinary	-0.0353533	0.010701	0.965264	0.94523	0.985723	0.000954014	0	0.464073	12	FALSE	16873	809914	0.0204079
594.8	Renal colic	genitourinary	-0.0152913	0.0186465	0.984825	0.949483	1.02148	0.41218	0	0.796604	9	FALSE	9705	815986	0.0117538
595	Hydronephrosis	genitourinary	-0.0175206	0.0116938	0.982632	0.960367	1.00541	0.134062	0	0.46758	13	FALSE	15122	809285	0.0183429
596	Other disorders of bladder	genitourinary	0.0247727	0.00603687	1.02508	1.01302	1.03728	4.0682e-05	13.7232	0.30314	14	FALSE	39515	781433	0.0481334
596.1	Bladder neck obstruction	genitourinary	0.0217426	0.0143993	1.02198	0.993541	1.05123	0.131049	40.747	0.106853	8	FALSE	12062	763625	0.0155501
596.5	Functional disorders of bladder	genitourinary	0.0315176	0.00959826	1.03202	1.01279	1.05162	0.00102461	61.7312	0.00173737	13	FALSE	19720	794240	0.0242272
597	Other disorders of urethra and urinary tract	genitourinary	0.00503639	0.0107836	1.00505	0.98403	1.02652	0.640469	39.989	0.0821468	11	FALSE	15960	803292	0.0194812
597.1	Urethral stricture (not specified as infectious)	genitourinary	-0.0129397	0.0122184	0.987144	0.963785	1.01107	0.289585	0	0.849207	9	FALSE	13867	806295	0.0169076
597.2	Urinary complications NEC	genitourinary	0.0381541	0.0370772	1.03889	0.966073	1.1172	0.303458	45.901	0.0997808	6	FALSE	7208	757872	0.00942124
597.8	Urethral hypermobility/ISD	genitourinary	0.0533693	0.0520489	1.05482	0.95252	1.16811	0.305189	2.40028	0.358942	3	FALSE	6779	436430	0.0152953
598	Abnormal findings on examination of urine	genitourinary	0.0137791	0.0164682	1.01387	0.981672	1.04713	0.402756	34.2893	0.115804	12	FALSE	11297	823160	0.0135381
598.4	Other cells and casts in urine	genitourinary	0.0387931	0.0568666	1.03956	0.929914	1.16212	0.495127	62.3494	0.10316	2	FALSE	7118	432239	0.0162009
599	Other symptoms/disorders or the urinary system	genitourinary	0.0108121	0.00395541	1.01087	1.00306	1.01874	0.00626651	7.50538	0.369991	14	FALSE	102187	674784	0.13152
599.1	Urinary obstruction	genitourinary	0.020334	0.0190425	1.02054	0.983155	1.05935	0.285602	33.1177	0.16366	8	FALSE	9884	767807	0.0127094
599.2	Retention of urine	genitourinary	0.0383572	0.00615005	1.0391	1.02665	1.0517	4.46339e-10	23.4616	0.199994	14	TRUE	38740	744896	0.0494362
599.3	Dysuria	genitourinary	0.0127402	0.00875314	1.01282	0.995594	1.03035	0.14553	0	0.665279	13	FALSE	22651	746776	0.0294388
599.4	Urinary incontinence	genitourinary	0.0179091	0.0067915	1.01807	1.00461	1.03171	0.00836449	45.7863	0.0360386	13	FALSE	34436	742225	0.0443385
599.5	Frequency of urination and polyuria	genitourinary	0.0155914	0.00614877	1.01571	1.00355	1.02803	0.0112226	0	0.57327	14	FALSE	41489	726797	0.054002
599.6	Oliguria and anuria	genitourinary	0.00753244	0.0392247	1.00756	0.933003	1.08808	0.847716	14.8657	0.318766	6	FALSE	6921	745027	0.00920409
599.7	Urethral discharge	genitourinary	0.0900585	0.0710572	1.09424	0.95198	1.25775	0.20501	42.915	0.154028	4	FALSE	6461	714709	0.00895905
599.8	Other symptoms involving urinary system	genitourinary	0.0212964	0.0147913	1.02152	0.992336	1.05157	0.149925	37.0382	0.103041	11	FALSE	12185	756891	0.0158437
599.9	Other abnormality of urination	genitourinary	0.0174355	0.00982	1.01759	0.99819	1.03736	0.0758134	0	0.702547	11	FALSE	19761	744987	0.0258399
600	Hyperplasia of prostate	genitourinary	-0.000722805	0.00424436	0.999277	0.990999	1.00762	0.864776	24.8644	0.185861	14	FALSE	110577	640946	0.147137
601	Inflammatory diseases of prostate	genitourinary	0.000178789	0.00845123	1.00018	0.983748	1.01688	0.983122	21.4417	0.226726	13	FALSE	24257	712588	0.0329201
601.1	Prostatitis	genitourinary	-0.000736193	0.0110077	0.999264	0.977936	1.02106	0.946678	22.2624	0.224795	12	FALSE	16470	725100	0.0222096
601.11	Acute prostatitis	genitourinary	-0.0164397	0.0246545	0.983695	0.937291	1.0324	0.504898	0	0.992395	7	FALSE	8097	734813	0.010899
601.12	Chronic prostatitis	genitourinary	0.00595172	0.0164994	1.00597	0.973959	1.03903	0.718306	0	0.462821	9	FALSE	10547	733487	0.0141754
601.3	Orchitis and epididymitis	genitourinary	0.0119008	0.0167968	1.01197	0.979199	1.04584	0.478623	9.80855	0.353379	9	FALSE	10725	430509	0.0243068
601.4	Balanoposthitis	genitourinary	0.00584967	0.0248575	1.00587	0.958036	1.05609	0.813954	14.622	0.315388	8	FALSE	8096	736096	0.0108789
601.8	Other inflammatory disorders of male genital organs	genitourinary	-0.0169984	0.0314191	0.983145	0.924429	1.04559	0.588493	45.7494	0.0865464	7	FALSE	7300	728648	0.00991918
602	Other disorders of prostate	genitourinary	-0.00794549	0.0134016	0.992086	0.966366	1.01849	0.553265	0	0.900231	12	FALSE	13116	728585	0.0176837
602.3	Dysplasia of prostate	genitourinary	0.00710507	0.0387353	1.00713	0.9335	1.08657	0.854464	0	0.467787	5	FALSE	6946	709045	0.00970124
603	Other disorders of testis	genitourinary	0.0242869	0.0126324	1.02458	0.999528	1.05027	0.0545316	0	0.936105	13	FALSE	13952	732874	0.0186817
603.1	Hydrocele	genitourinary	0.0307371	0.0142366	1.03121	1.00284	1.06039	0.0308489	0	0.796531	12	FALSE	12204	735298	0.0163264
603.2	Spermatocele	genitourinary	0.0080514	0.0290152	1.00808	0.952355	1.06707	0.781405	0	0.512727	7	FALSE	7800	737626	0.0104638
604	Disorders of penis	genitourinary	-0.000886586	0.0120619	0.999114	0.975771	1.02302	0.941406	0	0.590113	13	FALSE	14644	732049	0.0196118
604.1	Redundant prepuce and phimosis/BXO	genitourinary	-0.0257825	0.0212155	0.974547	0.934855	1.01592	0.224264	30.8273	0.162113	10	FALSE	9094	432305	0.0206027
604.3	Peyronie's disease	genitourinary	-0.000420784	0.0217891	0.999579	0.95779	1.04319	0.984592	31.2777	0.167952	9	FALSE	8739	740494	0.0116639
605	Erectile dysfunction [ED]	genitourinary	0.0231134	0.00481593	1.02338	1.01377	1.03309	1.59168e-06	35.3699	0.115756	11	TRUE	88014	640227	0.120858
608	Other disorders of male genital organs	genitourinary	0.0208974	0.00969504	1.02112	1.0019	1.04071	0.0311247	1.23608	0.433695	13	FALSE	19399	722925	0.0261328
609	Male infertility and abnormal spermatozoa	genitourinary	0.0317731	0.0227681	1.03228	0.987231	1.07939	0.162863	20.9713	0.243687	11	FALSE	8695	736610	0.0116664
609.1	Infertility, male	genitourinary	0.0527463	0.0341669	1.05416	0.985881	1.12717	0.122641	0	0.518489	8	FALSE	7388	739116	0.0098968
609.11	Azoospermia and oligospermia	genitourinary	0.0751195	0.104148	1.07801	0.878967	1.32213	0.470742	0	0.523814	3	FALSE	6389	340250	0.0184313
609.2	Abnormal spermatozoa	genitourinary	0.0201225	0.0316651	1.02033	0.958927	1.08566	0.525117	62.6797	0.0199249	6	FALSE	7551	738400	0.0101226
610	Benign mammary dysplasias	genitourinary	0.0240467	0.010974	1.02434	1.00254	1.04661	0.0284342	0	0.488711	14	FALSE	17551	767922	0.0223445
610.1	Cystic mastopathy	genitourinary	0.0285769	0.014387	1.02899	1.00038	1.05842	0.0470007	5.48464	0.391137	11	FALSE	13231	770404	0.0168841
610.2	Fibroadenosis of breast	genitourinary	0.051255	0.0383107	1.05259	0.976449	1.13467	0.180936	0	0.780555	6	FALSE	7294	754875	0.00957006
610.3	Fibrosclerosis of breast	genitourinary	-0.0595016	0.0402431	0.942234	0.870771	1.01956	0.139259	0	0.986154	5	FALSE	7204	735427	0.00970065
610.4	Benign neoplasm of breast	genitourinary	0.0328165	0.0192823	1.03336	0.995036	1.07316	0.0887746	8.74058	0.359632	12	FALSE	9468	773454	0.0120932
610.8	Other specified benign mammary dysplasias	genitourinary	0.00304702	0.0259408	1.00305	0.953328	1.05537	0.906495	0	0.635785	9	FALSE	8170	774601	0.0104373
611	Abnormal findings on mammogram or breast exam	genitourinary	0.0110711	0.00800379	1.01113	0.995395	1.02712	0.166593	19.6227	0.24531	13	FALSE	30004	790011	0.0365896
611.1	Abnormal mammogram	genitourinary	0.0153915	0.0110778	1.01551	0.993699	1.0378	0.16471	0	0.637746	11	FALSE	18492	473052	0.0376202
611.11	Mammographic microcalcification	genitourinary	0.0179421	0.0283331	1.0181	0.963108	1.07624	0.526566	0	0.805437	6	FALSE	7946	481847	0.0162232
611.3	Lump or mass in breast	genitourinary	0.010562	0.00996972	1.01062	0.991062	1.03056	0.289416	48.9528	0.0397076	10	FALSE	19943	788384	0.0246719
612	Breast conditions, congenital or relating to hormones	genitourinary	-0.0334215	0.0139259	0.967131	0.941091	0.993892	0.0163972	2.09722	0.425262	13	FALSE	12677	801872	0.0155632
612.1	Galactorrhea	genitourinary	-0.0729098	0.0577719	0.929685	0.830157	1.04114	0.206938	0	0.79298	7	FALSE	6884	770324	0.00885735
612.2	Hypertrophy of breast (Gynecomastia)	genitourinary	-0.0286585	0.0148296	0.971748	0.943911	1.00041	0.0532947	15.7113	0.290045	12	FALSE	11952	802780	0.0146699
612.3	Congenital anomalies of breast	genitourinary	0.011849	0.088006	1.01192	0.851599	1.20242	0.892898	0	0.948973	3	FALSE	6667	795037	0.00831604
613	Other nonmalignant breast conditions	genitourinary	-3.18714e-05	0.0100644	0.999968	0.980436	1.01989	0.997473	17.612	0.266078	13	FALSE	19377	813605	0.0232622
613.1	Inflammatory disease of breast	genitourinary	-0.0327241	0.0252928	0.967806	0.920998	1.01699	0.195731	29.9222	0.189203	8	FALSE	8351	825468	0.0100154
613.5	Mastodynia	genitourinary	-0.0050417	0.0181512	0.994971	0.960196	1.031	0.781196	52.569	0.0205204	11	FALSE	10335	820979	0.0124321
613.7	Other signs and symptoms in breast	genitourinary	0.0207899	0.0203493	1.02101	0.981087	1.06255	0.306947	0	0.463015	11	FALSE	9562	823216	0.0114821
613.8	Other specified disorders of breast	genitourinary	0.00776418	0.0202281	1.00779	0.968621	1.04855	0.701103	0	0.89834	11	FALSE	9732	822754	0.0116903
613.9	Breast disorder NOS	genitourinary	0.0509681	0.0378167	1.05229	0.977115	1.13325	0.177733	0	0.505876	6	FALSE	7528	783591	0.00951564
614	Inflammatory diseases of female pelvic organs	genitourinary	0.00468785	0.00811038	1.0047	0.988854	1.0208	0.56326	36.4241	0.0845885	14	FALSE	25547	768009	0.0321931
614.1	Pelvic peritoneal adhesions, female (postoperative) (postinfection)	genitourinary	-0.0419923	0.0175977	0.958877	0.926369	0.992527	0.0170215	61.2561	0.00814234	9	FALSE	9800	767662	0.0126051
614.3	Pelvic inflammatory disease (PID)	genitourinary	-0.0352259	0.0245599	0.965387	0.920018	1.01299	0.151492	0	0.892027	11	FALSE	8183	781302	0.010365
614.31	Acute inflammatory pelvic disease	genitourinary	-0.133275	0.10942	0.875225	0.706287	1.08457	0.223219	0	0.570453	2	FALSE	6501	763923	0.00843821
614.32	Chronic inflammatory pelvic disease	genitourinary	0.0159596	0.0384809	1.01609	0.942272	1.09569	0.678331	0	0.986727	6	FALSE	7153	782158	0.00906233
614.33	Pelvic inflammatory disease, NOS	genitourinary	-0.0474765	0.0398548	0.953633	0.881976	1.03111	0.233561	10.2089	0.350938	8	FALSE	7077	781988	0.00896884
614.4	Inflammatory diseases of uterus, except cervix	genitourinary	-0.0654121	0.0548434	0.936681	0.841219	1.04298	0.232984	44.0148	0.167598	3	FALSE	6788	754889	0.00891191
614.5	Inflammatory disease of cervix, vagina, and vulva	genitourinary	0.0230586	0.00967549	1.02333	1.0041	1.04292	0.0171629	32.609	0.121693	13	FALSE	20206	769529	0.0255858
614.51	Cervicitis and endocervicitis	genitourinary	0.0193253	0.0233643	1.01951	0.973879	1.06729	0.408165	0	0.460954	8	FALSE	8380	780471	0.010623
614.52	Vaginitis and vulvovaginitis	genitourinary	0.0192664	0.0117099	1.01945	0.996322	1.04312	0.0999061	0	0.514173	12	FALSE	16065	769705	0.0204449
614.53	Cyst or abscess of Bartholin's gland	genitourinary	0.0336008	0.0313976	1.03417	0.972449	1.09981	0.284542	0	0.623729	10	FALSE	7493	782208	0.0094884
614.54	Abscess or ulceration of vulva	genitourinary	0.0305727	0.0426794	1.03104	0.948307	1.121	0.473785	0	0.649513	7	FALSE	6989	782118	0.00885685
615	Endometriosis	genitourinary	-0.00566022	0.0130892	0.994356	0.969171	1.0202	0.665426	0	0.919716	13	FALSE	12847	780163	0.0162003
618	Genital prolapse	genitourinary	0.0136419	0.00791098	1.01374	0.998138	1.02958	0.0846316	0	0.62506	13	FALSE	24681	784283	0.0305094
618.1	Prolapse of vaginal walls	genitourinary	0.0152346	0.00959815	1.01535	0.996429	1.03463	0.112458	16.6808	0.275751	13	FALSE	18572	784990	0.0231121
618.2	Uterine/Uterovaginal prolapse	genitourinary	0.0169123	0.0117586	1.01706	0.993885	1.04077	0.150349	0	0.721898	10	FALSE	14388	786562	0.0179637
618.5	Prolapse of vaginal vault after hysterectomy	genitourinary	0.0355132	0.0302876	1.03615	0.976433	1.09952	0.240982	16.9914	0.303942	6	FALSE	7747	776969	0.00987236
618.6	Vaginal enterocele, congenital or acquired	genitourinary	-0.0139427	0.0302906	0.986154	0.929312	1.04647	0.645304	0	0.42975	4	FALSE	7704	757381	0.0100695
619	Noninflammatory female genital disorders	genitourinary	-0.0109743	0.00738182	0.989086	0.974879	1.0035	0.137104	39.441	0.0641966	14	FALSE	28515	768023	0.0357987
619.1	Noninflammatory disorders of ovary, fallopian tube, and broad ligament	genitourinary	0.0292401	0.0249025	1.02967	0.980622	1.08117	0.240321	5.66054	0.389517	11	FALSE	8198	778218	0.0104245
619.2	Disorders of uterus, NEC	genitourinary	-0.0213054	0.0133784	0.97892	0.953585	1.00493	0.111267	17.5869	0.276189	11	FALSE	12645	775110	0.0160519
619.3	Noninflammatory disorders of cervix	genitourinary	0.000450232	0.0166984	1.00045	0.968237	1.03373	0.97849	0	0.915107	10	FALSE	10290	778481	0.0130456
619.4	Noninflammatory disorders of vagina	genitourinary	-0.0105953	0.0146197	0.989461	0.961511	1.01822	0.468618	50.3227	0.0232891	12	FALSE	11770	775696	0.0149467
619.5	Noninflammatory disorders of vulva and perineum	genitourinary	-0.00529927	0.0213723	0.994715	0.953908	1.03727	0.804173	2.04709	0.420096	10	FALSE	8829	778719	0.0112107
620	Dysplasia of female genital organs	genitourinary	-0.0460715	0.0426322	0.954974	0.878421	1.0382	0.279841	30.1883	0.177002	9	FALSE	7067	783563	0.00893844
620.1	Dysplasia of cervix	genitourinary	-0.0875079	0.0714038	0.916212	0.796557	1.05384	0.220373	15.7783	0.313994	5	FALSE	6649	465859	0.0140717
621	Endometrial hyperplasia	genitourinary	-0.00810074	0.0241383	0.991932	0.946096	1.03999	0.737175	32.8034	0.155476	9	FALSE	8293	785603	0.010446
622	Polyp of female genital organs	genitourinary	0.0328642	0.00888602	1.03341	1.01557	1.05157	0.000216953	0	0.562462	13	FALSE	20425	784490	0.0253754
622.1	Polyp of corpus uteri	genitourinary	0.0237106	0.010278	1.02399	1.00357	1.04483	0.0210585	0	0.575073	13	FALSE	16676	785339	0.0207926
622.2	Mucous polyp of cervix	genitourinary	0.061061	0.0160515	1.06296	1.03004	1.09694	0.000142342	0	0.665961	10	FALSE	10567	785564	0.0132729
623	Hypertrophy of female genital organs	genitourinary	0.0123952	0.0239828	1.01247	0.965982	1.0612	0.60527	15.8051	0.297595	10	FALSE	8303	785491	0.0104599
624	Symptoms involving female genital tract	genitourinary	-0.00896441	0.0167129	0.991076	0.959137	1.02408	0.591699	0	0.825769	8	FALSE	10690	776823	0.0135744
624.1	Dystrophy of female genital tract	genitourinary	0.000558153	0.0399516	1.00056	0.9252	1.08205	0.988853	0	0.923495	5	FALSE	7263	775014	0.00928444
624.2	Atrophy of female genital tract	genitourinary	0.0285603	0.0373349	1.02897	0.956366	1.10709	0.444286	0	0.619024	4	FALSE	7348	750454	0.00969646
624.9	stress incontinence, female	genitourinary	0.0142267	0.00968101	1.01433	0.995264	1.03376	0.141685	3.22973	0.414074	13	FALSE	18784	773917	0.0236962
625	Pain and other symptoms associated with female genital organs	genitourinary	-0.0363642	0.0104713	0.964289	0.9447	0.984284	0.000515193	22.0674	0.220393	13	FALSE	17822	770572	0.0226054
625.1	Dyspareunia	genitourinary	-0.0276874	0.0196354	0.972692	0.93597	1.01086	0.158517	0	0.6674	8	FALSE	9536	771260	0.0122132
626	Disorders of menstruation and other abnormal bleeding from female genital tract	genitourinary	-0.00917623	0.00598613	0.990866	0.979308	1.00256	0.125297	41.3517	0.0528419	14	FALSE	47190	723926	0.061197
626.1	Irregular menstrual cycle/bleeding	genitourinary	-0.0109225	0.00643669	0.989137	0.976737	1.00169	0.0897133	49.3545	0.018828	14	FALSE	39377	726977	0.0513823
626.11	Absent or infrequent menstruation	genitourinary	-0.0250188	0.0177058	0.975292	0.942027	1.00973	0.157648	41.4219	0.06519	12	FALSE	9837	736096	0.0131875
626.12	Excessive or frequent menstruation	genitourinary	0.00301494	0.00871869	1.00302	0.986025	1.02031	0.729492	40.4733	0.057908	14	FALSE	21774	735507	0.0287529
626.13	Irregular menstrual cycle	genitourinary	-0.0389853	0.0127421	0.961765	0.938043	0.986087	0.00221661	41.4761	0.0581253	13	FALSE	13401	735701	0.0178894
626.14	Irregular menstrual bleeding	genitourinary	0.00275645	0.0147649	1.00276	0.974158	1.0322	0.851904	0	0.680811	13	FALSE	10831	739669	0.0144317
626.15	Infertility, female, associated with anovulation	genitourinary	0.0763008	0.0667875	1.07929	0.946864	1.23023	0.25327	0	0.761046	4	FALSE	6112	739897	0.00819293
626.2	Dysmenorrhea	genitourinary	-0.029872	0.0152795	0.97057	0.941935	1.00008	0.0505792	0	0.570661	12	FALSE	11007	737360	0.014708
626.4	Premenstrual tension syndromes	genitourinary	0.030695	0.0354869	1.03117	0.961887	1.10545	0.387057	56.9145	0.0304762	7	FALSE	6737	739469	0.00902834
626.8	Infertility, female	genitourinary	0.00492244	0.0194032	1.00493	0.967435	1.04389	0.799733	0	0.597867	12	FALSE	8989	740289	0.0119969
627	Menopausal and postmenopausal disorders	genitourinary	-0.005459	0.00652369	0.994556	0.98192	1.00735	0.402707	2.66915	0.420667	14	FALSE	41791	723944	0.0545763
627.1	Postmenopausal bleeding	genitourinary	-0.0139911	0.00902837	0.986106	0.96881	1.00371	0.121219	22.4418	0.21662	13	FALSE	19939	739530	0.0262539
627.2	Symptomatic menopause	genitourinary	-0.00451873	0.0102815	0.995491	0.975632	1.01576	0.660298	0	0.633172	12	FALSE	21515	727770	0.028714
627.21	Symptomatic artificial menopause	genitourinary	-0.0509112	0.0376574	0.950363	0.882745	1.02316	0.176389	0	0.648169	6	FALSE	6612	418430	0.0155561
627.22	Need for Hormone replacement therapy (postmenopausal)	genitourinary	-0.03418	0.0255967	0.966398	0.919111	1.01612	0.181768	45.7232	0.0867083	7	FALSE	7982	436363	0.0179635
627.3	Postmenopausal atrophic vaginitis	genitourinary	-0.00564955	0.0140478	0.994366	0.967362	1.02212	0.687563	0	0.625839	11	FALSE	12261	737313	0.0163573
627.4	Premenopausal menorrhagia	genitourinary	-0.0178209	0.0339304	0.982337	0.919134	1.04989	0.599432	62.212	0.00981522	8	FALSE	6815	740385	0.00912072
627.5	Premature menopause and other ovarian failure	genitourinary	0.0309012	0.0388131	1.03138	0.955834	1.1129	0.425943	25.1151	0.212271	10	FALSE	6593	738823	0.00884473
628	Ovarian cyst	genitourinary	-0.0149764	0.0101312	0.985135	0.965767	1.00489	0.139343	40.13	0.0599592	14	FALSE	17144	735542	0.0227771
634	Miscarriage; stillbirth	pregnancy complications	-0.00183501	0.0152106	0.998167	0.968848	1.02837	0.903976	0	0.611885	13	FALSE	11324	792486	0.0140879
634.1	Missed abortion/Hydatidiform mole	pregnancy complications	0.00785953	0.0233167	1.00789	0.962867	1.05502	0.736059	24.5788	0.209556	11	FALSE	8448	793516	0.0105341
634.3	Ectopic pregnancy	pregnancy complications	-0.121419	0.0467441	0.885663	0.808127	0.970637	0.00938971	34.621	0.163852	7	FALSE	6943	786350	0.00875213
635	Hemorrhage during pregnancy; childbirth and postpartum	pregnancy complications	0.00470191	0.0186601	1.00471	0.968631	1.04214	0.801059	24.5324	0.202753	12	FALSE	9621	793071	0.0119859
635.2	Antepartum hemorrhage, abruptio placentae, and placenta previa	pregnancy complications	0.00653847	0.0244303	1.00656	0.959499	1.05593	0.788978	50.0133	0.0351181	10	FALSE	8260	793405	0.0103036
635.3	Placenta previa and abruptio placenta	pregnancy complications	0.0241653	0.0276846	1.02446	0.970353	1.08158	0.382728	0	0.591924	6	FALSE	7835	746862	0.0103816
636	Early or threatened labor; hemorrhage in early pregnancy	pregnancy complications	-0.0212405	0.0130101	0.978984	0.954336	1.00427	0.10255	46.3519	0.0335968	13	FALSE	13192	789697	0.0164307
636.1	Threatened premature labor	pregnancy complications	-0.0972729	0.0320326	0.907308	0.852096	0.966098	0.00239197	0	0.940761	6	FALSE	7478	790926	0.00936619
636.2	Early onset of delivery	pregnancy complications	-0.0851694	0.0379743	0.918357	0.852487	0.989316	0.0249086	0	0.403265	4	FALSE	7175	770352	0.00922798
636.3	Hemorrhage in early pregnancy	pregnancy complications	-0.0150806	0.021671	0.985033	0.94407	1.02777	0.486499	0	0.441348	11	FALSE	8756	792420	0.0109289
636.8	Cervical incompetence	pregnancy complications	0.0243707	0.0597854	1.02467	0.91137	1.15206	0.683541	0	0.46077	6	FALSE	6747	792365	0.00844312
637	Short gestation; low birth weight; and fetal growth retardation	pregnancy complications	-0.0205927	0.0399937	0.979618	0.905762	1.0595	0.606624	0	0.533887	4	FALSE	7147	826227	0.00857598
642	Hypertension complicating pregnancy, childbirth, and the puerperium	pregnancy complications	-0.0250913	0.0182125	0.975221	0.941024	1.01066	0.168296	0	0.696056	12	FALSE	9947	800507	0.0122734
642.1	Preeclampsia and eclampsia	pregnancy complications	-0.0916738	0.0294979	0.912403	0.861148	0.966708	0.0018848	0	0.447713	8	FALSE	7874	801465	0.00972893
643	Excessive vomiting in pregnancy	pregnancy complications	0.0424955	0.0368476	1.04341	0.970713	1.12155	0.248797	6.14275	0.384063	9	FALSE	7498	803109	0.00924986
643.1	Hyperemesis gravidarum	pregnancy complications	0.104754	0.0511577	1.11044	1.0045	1.22755	0.040593	34.1456	0.167431	7	FALSE	7114	803491	0.00877616
644	Anemia during pregnancy	pregnancy complications	-0.0886822	0.0352027	0.915136	0.854125	0.980506	0.0117626	60.7304	0.0260189	6	FALSE	953	458007	0.00207643
646	Other complications of pregnancy NEC	pregnancy complications	0.0113921	0.0189949	1.01146	0.974494	1.04982	0.548677	0	0.751934	12	FALSE	9915	799079	0.012256
647	Infectious and parasitic complications affecting pregnancy	pregnancy complications	-0.0363341	0.0362462	0.964318	0.898188	1.03532	0.316139	24.0184	0.23774	8	FALSE	7540	794206	0.00940447
647.1	Infections of genitourinary tract during pregnancy	pregnancy complications	0.0488921	0.0368059	1.05011	0.977022	1.12866	0.184054	0	0.810331	7	FALSE	7483	797105	0.00930041
647.3	Major puerperal infection	pregnancy complications	-0.325215	0.111919	0.722372	0.58009	0.899553	0.00366309	47.3949	0.149426	3	FALSE	6778	753728	0.00891249
649	Other conditions or status of the mother complicating pregnancy, childbirth, or the puerperium	pregnancy complications	-0.0173047	0.0142663	0.982844	0.955743	1.01071	0.225139	48.5143	0.0352089	11	FALSE	12864	794604	0.0159313
649.1	Diabetes or abnormal glucose tolerance complicating pregnancy	pregnancy complications	-0.0144427	0.0226177	0.985661	0.942921	1.03034	0.523112	0	0.653426	11	FALSE	8903	797899	0.0110349
653	Problems associated with amniotic cavity and membranes	pregnancy complications	-0.0609119	0.0243166	0.940906	0.897115	0.986835	0.0122468	0	0.693163	7	FALSE	8525	797640	0.0105748
654	Other and unspecified complications of birth; puerperium affecting management of mother	pregnancy complications	0.0213235	0.0186254	1.02155	0.984933	1.05953	0.252265	0	0.819478	11	FALSE	10095	798405	0.0124861
654.1	Abnormality of organs and soft tissues of pelvis complicating pregnancy, childbirth, or the puerperium	pregnancy complications	-0.0660729	0.0210693	0.936063	0.898195	0.975527	0.0017128	31.1923	0.150028	11	FALSE	9182	798013	0.0113752
654.2	Rhesus isoimmunization in pregnancy	pregnancy complications	0.0841553	0.0465025	1.0878	0.993036	1.1916	0.0703431	0	0.638374	4	FALSE	7199	461980	0.0153438
655	Known or suspected fetal abnormality affecting management of mother	pregnancy complications	-0.0273507	0.0132071	0.97302	0.948156	0.998536	0.0383668	62.1257	0.002235	12	FALSE	13467	794657	0.0166645
655.1	Abnormality in fetal heart rate or rhythm	pregnancy complications	-0.0818286	0.0268424	0.92143	0.874206	0.971204	0.00230001	53.3915	0.0570551	6	FALSE	8162	437626	0.0183092
656	Other perinatal conditions of fetus or newborn	pregnancy complications	-0.00478727	0.0182084	0.995224	0.960333	1.03138	0.792615	0	0.910782	12	FALSE	10564	832055	0.0125371
656.2	Respiratory conditions of fetus and newborn	pregnancy complications	0.0553849	0.0414735	1.05695	0.974431	1.14645	0.181736	48.9007	0.141285	3	FALSE	7462	724101	0.0102001
656.26	Transitory tachypnea or apnea of newborn	pregnancy complications	-0.0117857	0.0650775	0.988283	0.869936	1.12273	0.856287	0	0.325115	2	FALSE	6964	667843	0.01032
656.3	Endocrine and metabolic disturbances of fetus and newborn	pregnancy complications	0.00977506	0.0418886	1.00982	0.930228	1.09623	0.815483	0	0.985839	4	FALSE	7445	398038	0.0183608
656.4	Hemorrhage of fetus or newborn	pregnancy complications	0.0110837	0.0848744	1.01115	0.856187	1.19415	0.8961	58.7988	0.119252	2	FALSE	6838	373055	0.0179998
656.5	Hematological disorders of newborn	pregnancy complications	0.0355349	0.0731187	1.03617	0.897829	1.19584	0.626975	0	0.540547	2	FALSE	6902	698972	0.00977795
656.7	Conditions involving the integument and temperature regulation of fetus and newborn	pregnancy complications	-0.0912638	0.0731503	0.912777	0.790859	1.05349	0.21217	41.2041	0.182538	3	FALSE	6908	729685	0.00937831
656.8	Perinatal jaundice	pregnancy complications	-0.0451308	0.0507491	0.955872	0.865371	1.05584	0.373847	61.7423	0.105934	2	FALSE	7128	393525	0.017791
657	Infections specific to the perinatal period	pregnancy complications	-0.0103733	0.0760765	0.98968	0.852587	1.14882	0.891542	0	0.546546	3	FALSE	211	724242	0.000291254
669	Complications of labor and delivery NEC	pregnancy complications	-0.0226725	0.0294088	0.977583	0.922828	1.03559	0.440742	2.89533	0.397958	6	FALSE	7941	797411	0.00986028
671	Venous/cerebrovascular complications embolism in pregnancy and the puerperium	pregnancy complications	0.0127463	0.053617	1.01283	0.911794	1.12506	0.812091	0	0.433656	6	FALSE	7089	798463	0.00880018
674	Other complications of the puerperium NEC	pregnancy complications	-0.0717448	0.0439301	0.930768	0.853981	1.01446	0.102436	7.87282	0.369353	8	FALSE	7249	798104	0.00900102
681	Superficial cellulitis and abscess	dermatologic	0.0497836	0.00496069	1.05104	1.04087	1.06131	1.06283e-23	0	0.563098	13	TRUE	65800	726265	0.083074
681.1	Cellulitis and abscess of fingers/toes	dermatologic	0.0996693	0.0112727	1.10481	1.08066	1.12949	9.42781e-19	5.19556	0.394408	13	TRUE	16434	789120	0.0204009
681.2	Cellulitis and abscess of face/neck	dermatologic	0.0151685	0.0179973	1.01528	0.980095	1.05174	0.399329	32.5095	0.130403	12	FALSE	10347	797935	0.0128012
681.3	Cellulitis and abscess of arm/hand	dermatologic	0.00982014	0.0145203	1.00987	0.981534	1.03902	0.498846	0	0.970662	11	FALSE	12530	793742	0.0155407
681.5	Cellulitis and abscess of leg, except foot	dermatologic	0.0905032	0.00914478	1.09472	1.07528	1.11452	4.30228e-23	48.4634	0.0354251	11	TRUE	22043	782897	0.0273846
681.6	Cellulitis and abscess of foot, toe	dermatologic	0.20969	0.0200967	1.2333	1.18566	1.28284	1.73275e-25	0	0.53144	9	TRUE	9653	800445	0.0119158
681.7	Cellulitis and abscess of trunk	dermatologic	0.0376033	0.0133224	1.03832	1.01156	1.06579	0.00476414	0	0.573822	11	FALSE	13590	791901	0.0168717
686	Other local infections of skin and subcutaneous tissue	dermatologic	0.0570356	0.0111938	1.05869	1.03572	1.08218	3.48226e-07	38.4705	0.0844644	12	TRUE	15816	792423	0.0195685
686.1	Carbuncle and furuncle	dermatologic	0.0153416	0.0168164	1.01546	0.982536	1.04949	0.361613	0	0.780842	11	FALSE	10990	794502	0.0136438
686.2	Impetigo	dermatologic	-0.0109743	0.0369259	0.989086	0.920031	1.06332	0.766316	0	0.84029	9	FALSE	7479	804864	0.0092067
686.3	Pilonidal cyst	dermatologic	-0.0368066	0.0306586	0.963863	0.90765	1.02356	0.229933	0	0.435609	9	FALSE	7939	803960	0.00977831
686.4	Pyogenic granuloma	dermatologic	0.047951	0.0326521	1.04912	0.984082	1.11845	0.141957	36.4524	0.13795	8	FALSE	7691	803910	0.00947633
686.5	Pyoderma	dermatologic	0.0703691	0.0592092	1.0729	0.955349	1.20492	0.234644	0	0.630395	6	FALSE	6957	805123	0.00856689
687	Symptoms affecting skin	dermatologic	0.00879241	0.00791582	1.00883	0.9933	1.0246	0.26668	18.0365	0.271859	11	FALSE	27655	762398	0.035004
687.1	Rash and other nonspecific skin eruption	dermatologic	0.00408687	0.00578143	1.0041	0.992782	1.01554	0.479631	18.8666	0.253097	13	FALSE	46877	716855	0.0613789
687.3	Changes in skin texture	dermatologic	-0.0252853	0.0465699	0.975032	0.889976	1.06822	0.587162	0	0.937179	6	FALSE	7059	783792	0.00892583
687.4	Disturbance of skin sensation	dermatologic	-0.00083448	0.00578302	0.999166	0.987905	1.01056	0.885265	4.53322	0.401336	14	FALSE	46535	728786	0.0600203
689	Disorder of skin and subcutaneous tissue NOS	dermatologic	0.0239548	0.00579086	1.02424	1.01268	1.03594	3.52402e-05	10.7549	0.335183	14	FALSE	46022	751995	0.0576705
690	Erythematosquamous dermatosis	dermatologic	-0.00476906	0.00751344	0.995242	0.980694	1.01001	0.5256	0	0.60919	14	FALSE	28913	765774	0.0363829
690.1	Seborrheic dermatitis	dermatologic	-0.00467759	0.00754163	0.995333	0.980729	1.01015	0.535103	0	0.498862	14	FALSE	28731	766257	0.0361402
691	Congenital anomalies of skin	dermatologic	0.0611998	0.0235363	1.06311	1.01518	1.1133	0.00931612	15.9719	0.296061	10	FALSE	8666	790552	0.0108431
691.1	Ichthyosis congenita	dermatologic	0.100966	0.0824735	1.10624	0.941125	1.30032	0.220866	26.3487	0.245862	5	FALSE	6685	752303	0.00880778
691.3	Congenital pigmentary anomalies of skin	dermatologic	0.0342288	0.0851425	1.03482	0.875774	1.22275	0.687671	27.7877	0.245266	4	FALSE	6642	735196	0.00895344
694	Dyschromia and Vitiligo	dermatologic	0.0172159	0.00897562	1.01736	0.999624	1.03542	0.0551023	11.724	0.327401	13	FALSE	22502	769435	0.0284139
694.1	Vitiligo	dermatologic	0.0293893	0.0299366	1.02983	0.971139	1.09206	0.32624	0	0.807762	10	FALSE	7868	793426	0.00981912
694.2	Other dyschromia	dermatologic	0.0163859	0.00958688	1.01652	0.997599	1.0358	0.0874144	0	0.466886	12	FALSE	20520	771361	0.025913
694.3	Vascular disorders of skin	dermatologic	0.0462178	0.0537583	1.0473	0.942569	1.16367	0.389937	0	0.863883	3	FALSE	6916	760586	0.00901105
695	Erythematous conditions	dermatologic	0.012023	0.00650948	1.0121	0.999265	1.02509	0.0647463	16.4897	0.273307	14	FALSE	36998	757775	0.0465517
695.1	Toxic erythema	dermatologic	0.0466801	0.0524256	1.04779	0.945471	1.16117	0.373248	43.746	0.130158	5	FALSE	6945	794492	0.00866568
695.2	Bullous dermatoses	dermatologic	0.031678	0.0342826	1.03219	0.965109	1.10392	0.355473	36.199	0.139862	8	FALSE	7503	793813	0.00936335
695.21	Dermatitis herpetiformis	dermatologic	0.0240038	0.0698845	1.02429	0.89318	1.17466	0.731238	0	0.811618	3	FALSE	6755	753881	0.00888073
695.22	Pemphigus and pemphigoid	dermatologic	0.012573	0.0459515	1.01265	0.925436	1.10809	0.784381	0	0.436772	7	FALSE	7050	794635	0.00879398
695.3	Rosacea	dermatologic	0.0213389	0.0108446	1.02157	1.00008	1.04351	0.0491025	31.2756	0.149314	11	FALSE	17313	781074	0.021685
695.4	Lupus (localized and systemic)	dermatologic	0.0397617	0.0163609	1.04056	1.00772	1.07447	0.0150869	0	0.572669	12	FALSE	10730	789465	0.0134092
695.41	Cutaneous lupus erythematosus	dermatologic	0.0217608	0.0287653	1.022	0.965974	1.08127	0.449352	0	0.930737	11	FALSE	7880	789485	0.00988255
695.42	Systemic lupus erythematosus	dermatologic	0.0532548	0.0176147	1.0547	1.01891	1.09175	0.00250026	9.07543	0.356327	12	FALSE	10110	789916	0.0126371
695.7	Prurigo and Lichen	dermatologic	-0.0181612	0.0126494	0.982003	0.957956	1.00665	0.151076	21.4027	0.233248	12	FALSE	14255	783042	0.0178792
695.8	Other specified erythematous conditions	dermatologic	-0.0206901	0.0167277	0.979522	0.947929	1.01217	0.216134	48.7892	0.0340563	11	FALSE	10901	786580	0.0136693
695.81	Erythema nodosum	dermatologic	0.0601388	0.0622239	1.06198	0.940054	1.19973	0.333799	53.963	0.0542102	6	FALSE	6789	792947	0.00848905
695.9	Unspecified erythematous condition	dermatologic	0.0538485	0.0251157	1.05532	1.00463	1.10857	0.0320311	15.7094	0.312906	6	FALSE	8251	790971	0.0103238
696	Psoriasis and related disorders	dermatologic	-0.00976929	0.00839504	0.990278	0.974118	1.00671	0.244546	30.1542	0.142925	13	FALSE	23581	772058	0.0296378
696.2	Parapsoriasis	dermatologic	-0.0874416	0.0809291	0.916272	0.781875	1.07377	0.279932	0	0.979006	4	FALSE	6672	754199	0.0087689
696.3	Pityriasis	dermatologic	0.00454591	0.0544459	1.00456	0.90288	1.11768	0.933459	45.7395	0.100797	6	FALSE	6918	792070	0.00865845
696.4	Psoriasis	dermatologic	-0.00933648	0.00854625	0.990707	0.97425	1.00744	0.274629	33.5284	0.114096	13	FALSE	22949	773328	0.0288204
696.41	Psoriasis vulgaris	dermatologic	-0.010016	0.00904958	0.990034	0.972629	1.00775	0.268383	30.9349	0.13603	13	FALSE	21276	773979	0.0267537
696.42	Psoriatic arthropathy	dermatologic	-0.00638776	0.0172729	0.993633	0.960557	1.02785	0.711522	37.2519	0.101458	11	FALSE	10251	784449	0.0128992
697	Sarcoidosis	dermatologic	0.0347215	0.0179233	1.03533	0.999592	1.07235	0.0527181	0	0.533515	12	FALSE	10117	792738	0.0126013
698	Pruritus and related conditions	dermatologic	-0.0172308	0.0102864	0.982917	0.963299	1.00293	0.0939119	0	0.483092	13	FALSE	18372	807143	0.0222552
700	Corns and callosities	dermatologic	0.14099	0.0080397	1.15141	1.13341	1.1697	7.5149e-69	73.1627	2.42173e-05	12	TRUE	28068	778137	0.034815
701	Other hypertrophic and atrophic conditions of skin	dermatologic	0.0341954	0.00806	1.03479	1.01857	1.05126	2.20941e-05	0	0.466917	10	TRUE	24756	498824	0.0472822
701.1	Keratoderma, acquired	dermatologic	0.116887	0.0126324	1.12399	1.09651	1.15217	2.18347e-20	43.7857	0.0759332	9	TRUE	14944	789294	0.0185816
701.2	Scar conditions and fibrosis of skin	dermatologic	0.0209568	0.010972	1.02118	0.999452	1.04338	0.0561312	1.91414	0.42706	13	FALSE	16192	796775	0.0199172
701.3	Circumscribed scleroderma	dermatologic	0.0302443	0.0242912	1.03071	0.982784	1.08096	0.213105	0	0.697292	9	FALSE	8508	807841	0.010422
701.4	Keloid scar	dermatologic	0.0112066	0.0201645	1.01127	0.972082	1.05204	0.578375	0	0.839527	13	FALSE	9611	805240	0.0117948
701.5	Abnormal granulation tissue	dermatologic	0.0246237	0.0311354	1.02493	0.964254	1.08942	0.429026	9.50185	0.356426	7	FALSE	7739	808076	0.00948622
701.6	Acquired acanthosis nigricans	dermatologic	-0.0426011	0.0407358	0.958294	0.884757	1.03794	0.295658	0	0.632247	10	FALSE	7243	809486	0.0088683
702	Degenerative skin conditions and other dermatoses	dermatologic	0.0199158	0.00451865	1.02012	1.01112	1.02919	1.04584e-05	0	0.505225	14	TRUE	94012	697521	0.118772
702.1	Actinic keratosis	dermatologic	0.0145249	0.00554846	1.01463	1.00366	1.02573	0.00884897	31.3141	0.157995	10	FALSE	60229	746615	0.0746476
702.2	Seborrheic keratosis	dermatologic	0.0290391	0.00525294	1.02946	1.01892	1.04012	3.23617e-08	25.2987	0.188324	13	TRUE	63686	734128	0.0798256
702.4	Degenerative skin disorders	dermatologic	-0.00705333	0.0945482	0.992971	0.825006	1.19513	0.940533	0	0.533482	2	FALSE	6729	732530	0.00910236
703	Diseases of nail, NOS	dermatologic	0.0704181	0.00721615	1.07296	1.05789	1.08824	1.69826e-22	4.4999	0.400916	12	TRUE	34002	778108	0.0418687
703.1	Ingrowing nail	dermatologic	0.0291867	0.0086716	1.02962	1.01227	1.04727	0.000763276	22.1406	0.22599	12	FALSE	24280	793506	0.0296899
704	Diseases of hair and hair follicles	dermatologic	0.0224608	0.00894464	1.02271	1.00494	1.0408	0.0120361	34.355	0.107446	13	FALSE	22565	791544	0.0277174
704.1	Alopecia	dermatologic	-0.0138627	0.0151652	0.986233	0.95735	1.01599	0.360656	52.4808	0.0136687	13	FALSE	11925	812055	0.0144724
704.11	Alopecia Areata	dermatologic	-0.041291	0.0338461	0.95955	0.897961	1.02536	0.222479	32.5844	0.157252	9	FALSE	7747	815237	0.00941331
704.12	Telogen effluvium	dermatologic	-0.115533	0.0798606	0.890891	0.761811	1.04184	0.147986	0	0.430958	4	FALSE	6842	811628	0.0083595
704.2	Hirsutism	dermatologic	-0.0122351	0.0298269	0.987839	0.931746	1.04731	0.681657	35.0325	0.1184	11	FALSE	7959	815446	0.00966596
704.8	Other specified diseases of hair and hair follicles	dermatologic	0.0376455	0.0125692	1.03836	1.0131	1.06426	0.00274391	0	0.748093	12	FALSE	14730	798253	0.0181185
705	Disorders of sweat glands	dermatologic	0.0481575	0.0167703	1.04934	1.01541	1.0844	0.00408408	5.53004	0.390995	12	FALSE	10843	796598	0.0134288
705.1	Dyshidrosis	dermatologic	0.0487291	0.0301244	1.04994	0.989739	1.11379	0.10575	40.3733	0.0883887	10	FALSE	7900	798818	0.00979277
705.3	Hidradenitis	dermatologic	0.0394055	0.0250523	1.04019	0.990351	1.09254	0.115735	0	0.678597	10	FALSE	8443	801597	0.0104229
705.8	Hyperhidrosis	dermatologic	0.0173826	0.0198179	1.01753	0.978769	1.05784	0.380425	15.2181	0.302989	10	FALSE	9656	473976	0.0199656
706	Diseases of sebaceous glands	dermatologic	0.0327324	0.00479799	1.03327	1.0236	1.04304	8.9717e-12	68.1124	0.000103895	14	TRUE	65683	731619	0.0823816
706.1	Acne	dermatologic	0.0211637	0.0112195	1.02139	0.999174	1.0441	0.0592495	51.9466	0.01831	12	FALSE	16657	788421	0.0206899
706.2	Sebaceous cyst	dermatologic	0.0450044	0.00605144	1.04603	1.0337	1.05851	1.03011e-13	0.162664	0.446177	14	TRUE	40702	765613	0.050479
706.3	Seborrhea	dermatologic	-0.108217	0.0477287	0.897433	0.817288	0.985437	0.02337	35.5647	0.18416	5	FALSE	7075	443810	0.0156914
706.8	Other specified diseases of sebaceous glands	dermatologic	0.0247505	0.00979291	1.02506	1.00557	1.04492	0.0114914	44.5651	0.0621281	10	FALSE	20691	772457	0.0260872
707	Chronic ulcer of skin	dermatologic	0.130399	0.00723336	1.13928	1.12325	1.15555	1.18567e-72	73.3105	1.04626e-05	13	TRUE	30324	804109	0.0363408
707.1	Decubitus ulcer	dermatologic	0.0862831	0.0112025	1.09011	1.06644	1.11431	1.33827e-14	43.5963	0.0526523	12	TRUE	15873	819108	0.01901
707.2	Chronic ulcer of leg or foot	dermatologic	0.176078	0.00907129	1.19253	1.17152	1.21392	6.29059e-84	55.8543	0.00727247	13	TRUE	21746	812723	0.0260597
707.3	Chronic ulcer of unspecified site	dermatologic	0.156105	0.0188244	1.16895	1.12661	1.21288	1.10719e-16	48.4744	0.0418852	10	TRUE	10091	818725	0.0121752
709	Diffuse diseases of connective tissue	dermatologic	0.0418233	0.0136345	1.04271	1.01521	1.07095	0.00215879	16.1489	0.281286	13	FALSE	12566	787511	0.015706
709.2	Sicca syndrome	dermatologic	0.0435995	0.0204317	1.04456	1.00356	1.08724	0.0328502	3.00703	0.415151	12	FALSE	9140	790233	0.011434
709.3	Systemic sclerosis	dermatologic	-0.0270934	0.0300066	0.97327	0.917681	1.03223	0.366571	39.4097	0.0950292	10	FALSE	7703	789881	0.00965792
709.4	Polymyositis	dermatologic	0.10158	0.0589626	1.10692	0.986113	1.24252	0.0849258	0	0.790154	5	FALSE	6818	756849	0.00892798
709.5	Dermatomyositis	dermatologic	0.0735746	0.0601836	1.07635	0.956587	1.2111	0.221518	0	0.426669	6	FALSE	6805	785495	0.00858892
709.6	Other specified diffuse diseases of connective tissue	dermatologic	0.0701603	0.0413442	1.07268	0.989186	1.16322	0.0896999	0	0.515453	9	FALSE	7083	791921	0.00886479
709.7	Unspecified diffuse connective tissue disease	dermatologic	0.06569	0.0285402	1.0679	1.0098	1.12933	0.0213541	0	0.60106	11	FALSE	7847	791547	0.00981619
710	Osteomyelitis, periostitis, and other infections involving bone	musculoskeletal	0.13973	0.0121821	1.14996	1.12283	1.17775	1.8652e-30	57.0497	0.00974976	11	TRUE	14893	798583	0.0183079
710.1	Osteomyelitis	musculoskeletal	0.152318	0.012558	1.16453	1.13622	1.19355	7.40191e-34	22.9453	0.224916	11	TRUE	14415	800737	0.0176838
710.11	Acute osteomyelitis	musculoskeletal	0.204382	0.0196735	1.22677	1.18036	1.27499	2.79122e-25	0	0.58311	9	TRUE	9775	805416	0.0119911
710.12	Chronic osteomyelitis	musculoskeletal	0.180827	0.0184377	1.19821	1.15568	1.2423	1.04604e-22	34.9044	0.128657	10	TRUE	10186	805034	0.0124948
710.19	Unspecified osteomyelitis	musculoskeletal	0.156757	0.0148797	1.16971	1.13609	1.20433	5.95998e-26	29.2776	0.16671	11	TRUE	12104	803236	0.0148453
711	Arthropathy associated with infections	musculoskeletal	0.0604301	0.0206468	1.06229	1.02016	1.10616	0.0034241	0	0.90523	11	FALSE	9379	805422	0.0115108
711.1	Pyogenic arthritis	musculoskeletal	0.0878141	0.0254852	1.09179	1.03859	1.1477	0.000569614	0	0.709259	9	FALSE	8398	807278	0.0102958
711.2	Reiter's disease	musculoskeletal	-0.0332103	0.0628681	0.967335	0.855192	1.09418	0.597323	19.8607	0.28819	5	FALSE	6861	773425	0.00879293
711.3	Behcet's syndrome	musculoskeletal	-0.0244839	0.0918116	0.975813	0.815111	1.1682	0.789719	0	0.41823	4	FALSE	6666	768047	0.00860448
712	Infective connective tissue disorders	musculoskeletal	0.0871437	0.0405482	1.09105	1.0077	1.1813	0.0316232	33.5816	0.160018	8	FALSE	7242	808996	0.00887241
713	Arthropathy associated with other disorders classified elsewhere	musculoskeletal	0.177377	0.0252573	1.19408	1.13641	1.25468	2.17491e-12	43.6525	0.0593839	11	TRUE	8407	807525	0.0103036
713.5	Arthropathy associated with neurological disorders	musculoskeletal	0.26812	0.0300747	1.3075	1.23266	1.38689	4.87223e-19	49.854	0.0357864	10	TRUE	7872	808593	0.00964156
714	Rheumatoid arthritis and other inflammatory polyarthropathies	musculoskeletal	-0.00356724	0.00765261	0.996439	0.981605	1.0115	0.641111	7.57659	0.369233	14	FALSE	26724	790536	0.0326995
714.1	Rheumatoid arthritis	musculoskeletal	-0.00485925	0.00866177	0.995153	0.978401	1.01219	0.574798	15.3882	0.289212	13	FALSE	22112	796009	0.0270278
714.2	Juvenile rheumatoid arthritis	musculoskeletal	-0.03305	0.0444837	0.96749	0.886711	1.05563	0.4575	41.9739	0.125359	6	FALSE	7070	799728	0.00876304
715	Other inflammatory spondylopathies	musculoskeletal	-0.0164652	0.0115082	0.98367	0.961731	1.00611	0.152507	1.31662	0.432909	13	FALSE	15507	796623	0.0190942
715.1	Sacroiliitis NEC	musculoskeletal	-0.0191815	0.0158535	0.981001	0.950988	1.01196	0.226309	31.0706	0.142684	12	FALSE	11350	800392	0.0139823
715.2	Ankylosing spondylitis	musculoskeletal	-0.0259819	0.0247861	0.974353	0.92815	1.02286	0.294526	7.25792	0.374815	9	FALSE	8420	803633	0.0103688
715.3	Spinal enthesopathy	musculoskeletal	-0.0988887	0.0606095	0.905844	0.804382	1.0201	0.10277	0	0.406524	4	FALSE	6880	761372	0.00895539
716	Other arthropathies	musculoskeletal	0.0216231	0.00629609	1.02186	1.00933	1.03455	0.000593933	0	0.601729	12	FALSE	41901	751795	0.0527923
716.1	Unspecified polyarthropathy or polyarthritis	musculoskeletal	-0.0120778	0.0291739	0.987995	0.933086	1.04613	0.678879	1.16385	0.408737	6	FALSE	7932	463450	0.0168271
716.2	Unspecified monoarthritis	musculoskeletal	0.0118172	0.0294792	1.01189	0.955079	1.07207	0.688519	26.4194	0.236317	6	FALSE	8030	806229	0.00986173
716.8	Palindromic rheumatism	musculoskeletal	0.0965059	0.105178	1.10132	0.896158	1.35344	0.358854	34.1068	0.219236	3	FALSE	6638	754769	0.00871807
716.9	Arthropathy NOS	musculoskeletal	0.0214851	0.00708125	1.02172	1.00764	1.036	0.00241263	0	0.528888	12	FALSE	33770	763550	0.0423544
717	Polymyalgia Rheumatica	musculoskeletal	0.00917144	0.0142316	1.00921	0.981452	1.03776	0.519289	2.78996	0.415685	11	FALSE	12186	833221	0.0144144
720	Spinal stenosis	musculoskeletal	0.0286291	0.00619304	1.02904	1.01663	1.04161	3.78599e-06	0	0.56532	13	TRUE	42603	756999	0.0532803
720.1	Spinal stenosis of lumbar region	musculoskeletal	0.0378991	0.00776653	1.03863	1.02294	1.05456	1.06195e-06	22.0475	0.247072	9	TRUE	29094	769535	0.0364299
721	Spondylosis and allied disorders	musculoskeletal	0.015466	0.00513352	1.01559	1.00542	1.02586	0.00258902	31.5903	0.130342	13	FALSE	62320	728155	0.0788387
721.1	Spondylosis without myelopathy	musculoskeletal	0.0150635	0.00531161	1.01518	1.00466	1.0258	0.00456886	17.549	0.266732	13	FALSE	58131	732004	0.073571
721.2	Spondylosis with myelopathy	musculoskeletal	-0.00223846	0.0158928	0.997764	0.967163	1.02933	0.88799	5.45592	0.391712	12	FALSE	11552	790366	0.0144055
721.8	Other allied disorders of spine	musculoskeletal	0.0672967	0.0372492	1.06961	0.994306	1.15062	0.070815	0	0.499536	6	FALSE	7499	794127	0.00935474
722	Intervertebral disc disorders	musculoskeletal	0.0178075	0.0046726	1.01797	1.00869	1.02733	0.000138381	28.2535	0.160216	13	FALSE	76304	717098	0.0961732
722.1	Displacement of intervertebral disc	musculoskeletal	0.0407222	0.00838174	1.04156	1.02459	1.05881	1.18311e-06	5.2515	0.393685	12	TRUE	25043	771837	0.0314263
722.3	Schmorl's nodes	musculoskeletal	0.220186	0.0803733	1.24631	1.06466	1.45895	0.00615248	0	0.780553	3	FALSE	6746	731957	0.00913222
722.6	Degeneration of intervertebral disc	musculoskeletal	0.0154514	0.0054345	1.01557	1.00481	1.02645	0.00446622	23.6075	0.21168	12	FALSE	56225	730701	0.0714489
722.7	Intervertebral disc disorder with myelopathy	musculoskeletal	0.0120413	0.0197297	1.01211	0.973723	1.05202	0.541656	24.0838	0.214191	11	FALSE	9817	792189	0.0122406
722.8	Postlaminectomy syndrome	musculoskeletal	0.0360399	0.016466	1.0367	1.00377	1.0707	0.0286154	0	0.861614	11	FALSE	11122	792838	0.013834
722.9	Other and unspecified disc disorder	musculoskeletal	0.0308047	0.0128898	1.03128	1.00556	1.05767	0.0168547	0	0.71874	12	FALSE	13933	788384	0.017366
723	Other disorders of cervical region	musculoskeletal	-0.0414007	0.0176494	0.959445	0.926823	0.993215	0.0189899	0	0.539117	12	FALSE	10386	793261	0.0129236
723.1	Torticollis	musculoskeletal	-0.0293192	0.0404184	0.971106	0.897145	1.05117	0.468211	0	0.656733	9	FALSE	7313	798569	0.00907453
724	Other and unspecified disorders of back	musculoskeletal	0.00758192	0.00999942	1.00761	0.988055	1.02755	0.44831	0	0.649842	12	FALSE	19366	774657	0.0243897
724.1	Disorders of sacrum	musculoskeletal	0.00803046	0.0187754	1.00806	0.971641	1.04585	0.66886	13.7928	0.312722	11	FALSE	10027	794090	0.0124696
724.2	Disorders of coccyx	musculoskeletal	0.00859688	0.0282393	1.00863	0.954325	1.06603	0.760801	0	0.582277	10	FALSE	8018	797230	0.00995718
724.8	Other symptoms referable to back	musculoskeletal	0.00948317	0.0170117	1.00953	0.976423	1.04376	0.577219	0	0.875037	11	FALSE	10936	787005	0.0137053
724.9	Other unspecified back disorders	musculoskeletal	0.00916387	0.0189926	1.00921	0.972329	1.04748	0.629452	0	0.589816	8	FALSE	10159	791036	0.0126798
726	Peripheral enthesopathies and allied syndromes	musculoskeletal	0.000876065	0.00382205	1.00088	0.993407	1.0084	0.818703	72.2847	1.00235e-05	14	FALSE	114591	656025	0.148701
726.1	Enthesopathy	musculoskeletal	0.00503927	0.00523064	1.00505	0.994801	1.01541	0.33534	71.2708	1.9009e-05	14	FALSE	56033	708794	0.0732623
726.2	Synoviopathy	musculoskeletal	-0.0327367	0.0159635	0.967793	0.937982	0.998552	0.0402941	25.701	0.199121	11	FALSE	11042	761552	0.0142921
726.3	Bursitis	musculoskeletal	0.063619	0.0102113	1.06569	1.04457	1.08723	4.65714e-10	21.1457	0.235785	12	TRUE	18607	747574	0.0242854
726.4	Calcaneal spur; Exostosis NOS	musculoskeletal	0.0532092	0.0116118	1.05465	1.03092	1.07893	4.59787e-06	0	0.950993	10	TRUE	15795	750252	0.0206188
727	Other disorders of synovium, tendon, and bursa	musculoskeletal	-0.0154362	0.00486988	0.984682	0.975328	0.994126	0.00152584	38.3645	0.0711339	14	FALSE	64241	704095	0.0836106
727.1	Synovitis and tenosynovitis	musculoskeletal	-0.0340461	0.00771225	0.966527	0.952027	0.981248	1.01219e-05	49.388	0.0222701	13	TRUE	28758	739256	0.0374446
727.2	Bursitis disorders	musculoskeletal	0.00978719	0.0174219	1.00984	0.975935	1.04491	0.574269	0	0.480172	7	FALSE	10520	756021	0.013724
727.4	Ganglion and cyst of synovium, tendon, and bursa	musculoskeletal	0.00384825	0.0105164	1.00386	0.983376	1.02476	0.714418	0	0.789701	14	FALSE	17033	757581	0.021989
727.5	Rupture of synovium	musculoskeletal	0.0517945	0.021318	1.05316	1.01006	1.0981	0.0151152	66.4776	0.00241466	9	FALSE	8857	765202	0.0114423
727.6	Rupture of tendon, nontraumatic	musculoskeletal	-0.0351871	0.00878567	0.965425	0.948943	0.982193	6.20025e-05	46.2292	0.0295431	14	FALSE	21795	754860	0.0280627
727.7	Contracture of tendon (sheath)	musculoskeletal	0.140497	0.0380772	1.15085	1.06808	1.24002	0.000224436	32	0.183748	7	FALSE	7080	766059	0.00915747
727.8	Plica syndrome	musculoskeletal	0.00637008	0.0653204	1.00639	0.885453	1.14385	0.922313	0	0.577725	6	FALSE	6526	762505	0.008486
728	Disorders of muscle, ligament, and fascia	musculoskeletal	0.0114075	0.0177242	1.01147	0.976939	1.04723	0.519829	45.2652	0.0670581	9	FALSE	10044	764156	0.0129734
728.1	Muscular calcification and ossification	musculoskeletal	0.0279805	0.0611629	1.02838	0.9122	1.15935	0.647329	0	0.954451	4	FALSE	6588	730961	0.00893229
728.2	Laxity of ligament or hypermobility syndrome	musculoskeletal	0.103359	0.0376944	1.10889	1.02992	1.19392	0.00610629	0	0.766439	7	FALSE	7068	768233	0.00911646
728.7	Fasciitis	musculoskeletal	0.0396492	0.00630526	1.04045	1.02767	1.05338	3.21019e-10	29.9688	0.144581	13	TRUE	39994	727504	0.0521096
728.71	Contracture of palmar fascia [Dupuytren's disease]	musculoskeletal	0.0841857	0.0121909	1.08783	1.06215	1.11414	4.99799e-12	36.8123	0.147568	7	TRUE	13992	762455	0.0180205
729	Other disorders of soft tissues	musculoskeletal	0.0432385	0.0128165	1.04419	1.01828	1.07075	0.000741766	29.2088	0.159141	12	FALSE	13830	752073	0.0180571
729.1	Rheumatism, unspecified and fibrositis	musculoskeletal	-0.0328922	0.0281285	0.967643	0.91574	1.02249	0.242261	0	0.913484	6	FALSE	7782	761929	0.0101103
729.3	Panniculitis	musculoskeletal	0.100984	0.0458723	1.10626	1.01114	1.21033	0.0277066	32.5192	0.191922	6	FALSE	6801	767018	0.00878888
729.7	Nontraumatic compartment syndrome	musculoskeletal	0.04119	0.0801845	1.04205	0.890503	1.21939	0.607468	0	0.553865	4	FALSE	6433	431967	0.0146738
731	Osteitis deformans and osteopathies associated with other disorders classified elsewhere	musculoskeletal	0.0955449	0.029282	1.10026	1.03889	1.16525	0.00110268	29.2258	0.17586	10	FALSE	7886	786998	0.00992094
731.1	Osteitis deformans [Paget's disease of bone]	musculoskeletal	0.044726	0.0504366	1.04574	0.947311	1.1544	0.375199	32.115	0.219608	4	FALSE	6954	747404	0.00921843
732	Osteochondropathies	musculoskeletal	-0.00529012	0.0262849	0.994724	0.944776	1.04731	0.840495	0	0.750608	8	FALSE	8084	793240	0.0100883
732.1	Juvenile osteochondrosis	musculoskeletal	0.00746097	0.041081	1.00749	0.929549	1.09196	0.855884	0	0.470873	7	FALSE	7113	792672	0.00889364
732.7	Osteochondritis dissecans	musculoskeletal	-0.0326795	0.050279	0.967849	0.877021	1.06808	0.515716	0	0.702405	7	FALSE	6902	786145	0.00870314
733	Other disorders of bone and cartilage	musculoskeletal	0.00973769	0.0101836	1.00979	0.98983	1.03014	0.338963	0	0.800496	12	FALSE	19320	776178	0.0242867
733.2	Cyst of bone	musculoskeletal	-0.0492555	0.0444761	0.951938	0.87247	1.03864	0.268094	0	0.96867	7	FALSE	7041	791570	0.00881656
733.4	Aseptic necrosis of bone	musculoskeletal	0.0300892	0.0206747	1.03055	0.989622	1.07316	0.145569	0	0.638141	11	FALSE	9280	791877	0.0115832
733.6	Costochondritis	musculoskeletal	-0.0449172	0.030121	0.956077	0.901267	1.01422	0.135902	45.1128	0.0590349	10	FALSE	7718	792409	0.00964597
733.8	Malunion and nonunion of fracture	musculoskeletal	0.0689097	0.0230144	1.07134	1.02409	1.12077	0.00275165	33.3657	0.161711	8	FALSE	8693	473376	0.0180327
733.9	Chondromalacia	musculoskeletal	0.00805502	0.0421905	1.00809	0.928081	1.09499	0.848588	12.0835	0.337853	6	FALSE	7152	758823	0.00933712
735	Acquired foot deformities	musculoskeletal	0.0613315	0.00478029	1.06325	1.05334	1.07326	1.11258e-37	82.1018	2.61978e-10	14	TRUE	67806	741313	0.0838023
735.1	Flat foot	musculoskeletal	0.0337277	0.00979184	1.0343	1.01464	1.05434	0.000572192	46.375	0.0387843	12	FALSE	20657	783754	0.0256797
735.2	Acquired toe deformities	musculoskeletal	0.0950503	0.00655776	1.09971	1.08567	1.11394	1.31595e-47	72.3515	1.93e-05	13	TRUE	36683	771866	0.0453689
735.21	Hammer toe (acquired)	musculoskeletal	0.162482	0.00864757	1.17643	1.15666	1.19654	9.23108e-79	59.5716	0.00311696	13	TRUE	23746	785489	0.0293438
735.22	Claw toe (acquired)	musculoskeletal	0.212334	0.0671542	1.23656	1.08406	1.41051	0.00156752	62.6805	0.0685928	3	FALSE	6784	428013	0.0156027
735.23	Hallux rigidus	musculoskeletal	-0.0108376	0.0127257	0.989221	0.964853	1.0142	0.394418	63.3125	0.00159439	12	FALSE	14002	798099	0.0172417
735.3	Hallux valgus (Bunion)	musculoskeletal	0.0221845	0.0072879	1.02243	1.00793	1.03714	0.0023344	73.5819	4.07303e-06	14	FALSE	29680	785034	0.03643
736	Other acquired deformities of limbs	musculoskeletal	0.0381638	0.0122381	1.0389	1.01428	1.06412	0.00181805	10.6565	0.340651	12	FALSE	15068	790673	0.0187008
736.1	Acquired deformities of forearm	musculoskeletal	0.131646	0.0675072	1.1407	0.999335	1.30207	0.0511631	38.282	0.182277	4	FALSE	6772	766511	0.00875747
736.2	Acquired deformities of finger	musculoskeletal	-0.000691252	0.0258334	0.999309	0.949971	1.05121	0.978653	3.06821	0.40618	8	FALSE	8299	804123	0.0102151
736.4	Genu valgum or varum (acquired)	musculoskeletal	0.0715809	0.0351155	1.07421	1.00276	1.15074	0.0415057	0	0.462531	5	FALSE	7532	758043	0.00983836
736.5	Acquired deformities of knee	musculoskeletal	0.0861352	0.091257	1.08995	0.911444	1.30343	0.345234	23.1555	0.27217	3	FALSE	6641	745710	0.008827
736.6	Unequal leg length (acquired)	musculoskeletal	0.0213217	0.0219934	1.02155	0.978451	1.06655	0.332316	0	0.592314	6	FALSE	9182	460737	0.0195395
737	Curvature of spine	musculoskeletal	0.0675719	0.0127944	1.06991	1.04341	1.09708	1.28238e-07	13.4327	0.312914	12	TRUE	13649	795932	0.0168593
737.1	Kyphosis (acquired)	musculoskeletal	0.12806	0.0326952	1.13662	1.06607	1.21184	8.97375e-05	0	0.981941	6	FALSE	7630	797613	0.0094754
737.3	Kyphoscoliosis and scoliosis	musculoskeletal	0.0704722	0.0141588	1.07301	1.04365	1.10321	6.44891e-07	0	0.512891	12	TRUE	12243	798583	0.0150994
738	Other acquired musculoskeletal deformity	musculoskeletal	0.010982	0.0110515	1.01104	0.989378	1.03318	0.320361	38.0669	0.087292	12	FALSE	16681	789901	0.0206811
738.4	Acquired spondylolisthesis	musculoskeletal	-0.0082561	0.0151616	0.991778	0.96274	1.02169	0.58607	3.55934	0.408732	11	FALSE	11829	795094	0.0146594
739	Contracture of joint	musculoskeletal	0.0866126	0.0219088	1.09047	1.04464	1.13832	7.70722e-05	0	0.653716	10	FALSE	8989	799883	0.011113
740	Osteoarthrosis	musculoskeletal	0.0230459	0.00295982	1.02331	1.01739	1.02927	6.9031e-15	57.6767	0.0037092	14	TRUE	214092	583819	0.268316
740.1	Osteoarthritis; localized	musculoskeletal	0.0321494	0.00331571	1.03267	1.02598	1.0394	3.1329e-22	42.0835	0.0488238	14	TRUE	144755	636051	0.185392
740.11	Osteoarthrosis, localized, primary	musculoskeletal	0.0326048	0.00435536	1.03314	1.02436	1.042	7.09303e-14	40.0042	0.0607211	14	TRUE	83262	662262	0.111683
740.12	Osteoarthrosis, localized, secondary	musculoskeletal	0.0277786	0.0126347	1.02817	1.00302	1.05395	0.0279068	0	0.710431	11	FALSE	13705	726259	0.0185212
740.2	Osteoarthrosis, generalized	musculoskeletal	-0.0043045	0.00703414	0.995705	0.982071	1.00953	0.540575	22.3901	0.21714	13	FALSE	30708	716900	0.041075
740.3	Osteoarthrosis involving more than one site, but not specified as generalized	musculoskeletal	0.0498568	0.0198216	1.05112	1.01107	1.09276	0.0118939	20.2409	0.250676	11	FALSE	9261	732360	0.0124875
740.9	Osteoarthrosis NOS	musculoskeletal	0.0213797	0.00367137	1.02161	1.01429	1.02899	5.7671e-09	46.3149	0.0292066	14	TRUE	129491	626608	0.171262
741	Symptoms and disorders of the joints	musculoskeletal	0.0474657	0.00565623	1.04861	1.03705	1.0603	4.78966e-17	28.5555	0.157424	13	TRUE	50651	745394	0.0636283
741.1	Ankylosis of joint	musculoskeletal	0.0517849	0.0504303	1.05315	0.954033	1.16256	0.304486	0	0.490701	5	FALSE	7170	774845	0.00916862
741.2	Stiffness of joint	musculoskeletal	0.00939436	0.0138586	1.00944	0.982389	1.03723	0.497851	49.344	0.0317996	11	FALSE	12964	803273	0.0158826
741.3	Difficulty in walking	musculoskeletal	0.0366306	0.0087262	1.03731	1.01972	1.0552	2.69559e-05	16.415	0.278516	13	TRUE	24113	786276	0.0297548
741.4	Joint effusions	musculoskeletal	0.0891435	0.0112113	1.09324	1.06948	1.11753	1.8474e-15	18.7579	0.259513	12	TRUE	16668	790637	0.0206465
741.5	Hemarthrosis	musculoskeletal	0.187536	0.0622876	1.20627	1.06764	1.3629	0.00260557	1.48813	0.39789	5	FALSE	6975	775354	0.00891569
741.6	Villonodular synovitis	musculoskeletal	0.0123856	0.137201	1.01246	0.773737	1.32484	0.92807	83.8499	0.0128334	2	FALSE	6758	767791	0.00872508
742	Derangement of joint, non-traumatic	musculoskeletal	0.0253025	0.0110161	1.02563	1.00372	1.04801	0.0216261	27.2277	0.177263	12	FALSE	17008	795352	0.0209365
742.1	Loose body in joint	musculoskeletal	0.0910598	0.0652087	1.09533	0.96392	1.24466	0.162583	0	0.859176	4	FALSE	6960	756192	0.00912007
742.2	Pathological, developmental or recurrent dislocation	musculoskeletal	-0.0122001	0.0337643	0.987874	0.924616	1.05546	0.717853	59.9036	0.0288861	6	FALSE	7732	775886	0.00986705
742.8	Articular cartilage disorder	musculoskeletal	0.0500755	0.056715	1.05135	0.940744	1.17496	0.377273	0	0.678692	6	FALSE	7058	482344	0.0144217
742.9	Other derangement of joint	musculoskeletal	0.0237293	0.0123914	1.02401	0.999443	1.04919	0.0554944	5.90113	0.387403	12	FALSE	14797	796980	0.0182279
743	Osteoporosis, osteopenia and pathological fracture	musculoskeletal	-0.0195654	0.00623626	0.980625	0.968712	0.992684	0.00170478	0	0.815424	12	FALSE	47190	774589	0.0574242
743.1	Osteoporosis	musculoskeletal	-0.0505203	0.00813299	0.950735	0.9357	0.966011	5.23899e-10	0	0.909799	12	TRUE	29406	794510	0.0356905
743.11	Osteoporosis NOS	musculoskeletal	-0.0532306	0.00841788	0.948161	0.932646	0.963935	2.55681e-10	0	0.896761	12	TRUE	27995	796254	0.0339643
743.12	Senile osteoporosis	musculoskeletal	-0.0504556	0.0215592	0.950796	0.911457	0.991833	0.0192666	46.716	0.111404	5	FALSE	9482	462204	0.0201024
743.13	Other specified osteoporosis	musculoskeletal	-0.00957264	0.0210028	0.990473	0.950528	1.0321	0.648548	0	0.627757	10	FALSE	9348	811227	0.011392
743.2	Pathologic fracture	musculoskeletal	0.053149	0.0156825	1.05459	1.02266	1.08751	0.000701332	0	0.837033	8	FALSE	11778	808707	0.0143549
743.21	Pathologic fracture of vertebrae	musculoskeletal	0.0504245	0.0265397	1.05172	0.998409	1.10787	0.0574379	0	0.597593	6	FALSE	8460	791747	0.0105723
743.22	Pathologic fracture of femur	musculoskeletal	0.0412359	0.0696505	1.0421	0.909121	1.19452	0.553824	0	0.50417	4	FALSE	6932	775546	0.00885904
743.4	Stress fracture	musculoskeletal	0.0738064	0.0330327	1.0766	1.0091	1.14861	0.0254606	0	0.832068	6	FALSE	7847	812017	0.0095711
743.9	Osteopenia or other disorder of bone and cartilage	musculoskeletal	-0.0108452	0.00871912	0.989213	0.972452	1.00626	0.213556	0	0.445993	12	FALSE	26153	792590	0.0319429
745	Pain in joint	musculoskeletal	0.0109266	0.00364955	1.01099	1.00378	1.01824	0.00275388	41.2817	0.0592656	13	FALSE	251417	534951	0.319719
747	Cardiac and circulatory congenital anomalies	congenital anomalies	0.0103826	0.0107621	1.01044	0.989346	1.03198	0.334677	0	0.75922	12	FALSE	16590	822261	0.0197771
747.1	Cardiac congenital anomalies	congenital anomalies	0.0157981	0.0118	1.01592	0.992697	1.03969	0.180629	0	0.841503	12	FALSE	14833	824761	0.0176669
747.11	Cardiac shunt/ heart septal defect	congenital anomalies	0.00985012	0.0159578	1.0099	0.978801	1.04198	0.537062	7.24817	0.374796	11	FALSE	11017	829223	0.0131117
747.12	Valvular heart disease/ heart chambers	congenital anomalies	0.0116534	0.0207091	1.01172	0.971479	1.05363	0.573626	0	0.519716	10	FALSE	9271	830370	0.0110416
747.13	Congenital anomalies of great vessels	congenital anomalies	0.0156324	0.0284277	1.01576	0.960708	1.07396	0.582387	6.45426	0.38038	8	FALSE	8073	829233	0.00964164
747.2	Congenital anomalies of peripheral vascular system	congenital anomalies	-0.0294075	0.027773	0.971021	0.919577	1.02534	0.289667	0	0.981657	9	FALSE	8177	830472	0.00975021
748	Anomalies of respiratory system, congenital	congenital anomalies	0.0309363	0.0435902	1.03142	0.94696	1.12341	0.477885	18.8997	0.290474	6	FALSE	7304	837333	0.0086475
749	Congenital anomalies of face and neck	congenital anomalies	0.056941	0.027959	1.05859	1.00214	1.11822	0.0416914	0	0.898848	9	FALSE	8135	835719	0.00964029
749.1	Cleft palate	congenital anomalies	0.0543221	0.0911589	1.05582	0.883074	1.26237	0.551238	0	0.413398	3	FALSE	6712	746411	0.00891222
749.2	Congenital anomalies of skull and face bones	congenital anomalies	0.132603	0.0570645	1.1418	1.02098	1.27692	0.020139	0	0.96825	4	FALSE	7004	702060	0.00987781
750	Digestive congenital anomalies	congenital anomalies	0.0262321	0.0185195	1.02658	0.989985	1.06453	0.156642	7.06893	0.376466	11	FALSE	9972	825848	0.0119308
750.1	Upper gastrointestinal congenital anomalies	congenital anomalies	0.0133905	0.0280408	1.01348	0.959284	1.07074	0.632979	25.1935	0.236591	7	FALSE	8133	829407	0.00971058
750.11	Esophageal atresia/tracheoesophageal fistula	congenital anomalies	-0.00451241	0.0549952	0.995498	0.893775	1.1088	0.934606	22.3765	0.271948	5	FALSE	7102	823174	0.00855378
750.13	Congenital anomalies of mouth/tongue	congenital anomalies	-0.0199274	0.0472215	0.98027	0.893615	1.07533	0.673026	0	0.825085	4	FALSE	7156	794093	0.00893106
750.14	Congenital anomalies of esophagus	congenital anomalies	0.0974283	0.0810855	1.10233	0.940356	1.29221	0.229538	0	0.671625	2	FALSE	6836	732048	0.00925179
750.15	Congenital anomalies of stomach	congenital anomalies	0.0516443	0.0862332	1.053	0.889256	1.2469	0.549245	0	0.883565	2	FALSE	6828	743903	0.00909514
750.2	Lower gastrointestinal congenital anomalies	congenital anomalies	0.0366344	0.0254944	1.03731	0.986755	1.09046	0.15073	0	0.884293	10	FALSE	8405	828667	0.010041
750.21	Congenital anomalies of intestine	congenital anomalies	0.0660452	0.0354564	1.06827	0.996558	1.14515	0.0625025	0	0.784211	7	FALSE	7524	815285	0.00914429
750.22	Congenital anomaly of gallbladder, bile ducts, liver, pancreas	congenital anomalies	-0.00274048	0.0384433	0.997263	0.924883	1.07531	0.94317	0	0.92806	8	FALSE	7486	830619	0.00893206
751	Genitourinary congenital anomalies	congenital anomalies	0.00263378	0.0114658	1.00264	0.980357	1.02542	0.818319	0	0.939266	13	FALSE	15649	817573	0.0187813
751.1	Congenital anomalies of genital organs	congenital anomalies	0.00723562	0.0230487	1.00726	0.962772	1.05381	0.753576	71.7329	0.00083552	8	FALSE	8784	828161	0.0104953
751.11	Congenital anomalies of female genital organs	congenital anomalies	-0.00124383	0.0380304	0.998757	0.927018	1.07605	0.973909	13.2669	0.329491	5	FALSE	7416	792688	0.0092688
751.12	Congenital anomalies of male genital organs	congenital anomalies	0.019306	0.0346905	1.01949	0.95248	1.09122	0.577854	49.2866	0.054797	8	FALSE	7596	783383	0.00960329
751.2	Congenital anomalies of urinary system	congenital anomalies	-0.00324041	0.013492	0.996765	0.970752	1.02347	0.810196	0	0.862744	13	FALSE	13197	821945	0.0158021
751.21	Cystic kidney disease	congenital anomalies	-2.01632e-05	0.0157208	0.99998	0.969638	1.03127	0.998977	0	0.57788	12	FALSE	11591	823376	0.013882
751.22	Other specified congenital anomalies of kidney	congenital anomalies	-0.0176455	0.0290618	0.982509	0.92811	1.0401	0.543735	0	0.662542	9	FALSE	7962	831141	0.0094887
751.3	Obstructive genitourinary defect	congenital anomalies	0.0724077	0.0543356	1.07509	0.966486	1.19591	0.182663	66.7542	0.0101949	6	FALSE	7045	829487	0.00842167
752	Nervous system congenital anomalies	congenital anomalies	-0.0473506	0.0220677	0.953753	0.913381	0.99591	0.0318973	0	0.843051	10	FALSE	8919	833471	0.0105877
752.1	Neural tube defects	congenital anomalies	-0.062475	0.0292842	0.939437	0.887035	0.994934	0.0328915	8.62644	0.363446	8	FALSE	7913	829993	0.00944378
752.11	Spina bifida	congenital anomalies	-0.0906345	0.0407302	0.913351	0.843273	0.989253	0.0260652	29.1883	0.216144	6	FALSE	7345	828331	0.00878929
752.2	Other specified congenital anomalies of nervous system	congenital anomalies	-0.0427967	0.0355738	0.958106	0.893579	1.02729	0.22896	0	0.610972	8	FALSE	7551	834348	0.00896901
753	Congenital anomalies of the eye	congenital anomalies	0.0110558	0.0279532	1.01112	0.957211	1.06806	0.692465	0	0.480799	9	FALSE	8253	830570	0.00983879
753.1	Congenital cataract and lens anomalies	congenital anomalies	0.0559121	0.0597239	1.0575	0.940687	1.18883	0.349182	0	0.439784	5	FALSE	7012	783426	0.00887103
753.2	Congenital anomalies of posterior segment of eye	congenital anomalies	-0.017161	0.0410897	0.982985	0.906925	1.06542	0.676206	0	0.461214	7	FALSE	7409	832366	0.0088226
754	Congenital musculoskeletal deformities of spine	congenital anomalies	-0.0239699	0.0217739	0.976315	0.935526	1.01888	0.270959	18.6047	0.287858	7	FALSE	9204	828894	0.010982
754.1	Lumbosacral spondylolysis, congenital	congenital anomalies	-0.0760876	0.0717318	0.926735	0.805188	1.06663	0.288816	0	0.608495	5	FALSE	6929	472827	0.0144428
754.2	Spondylolisthesis, congenital	congenital anomalies	-0.0474507	0.0291042	0.953657	0.90078	1.00964	0.103022	3.86227	0.391861	6	FALSE	8128	820698	0.00980664
755	Congenital anomalies of limbs	congenital anomalies	0.0735042	0.0113132	1.07627	1.05267	1.1004	8.18373e-11	16.766	0.2841	11	TRUE	16865	811980	0.0203476
755.1	Congenital deformities of feet	congenital anomalies	0.0787871	0.0121145	1.08197	1.05659	1.10797	7.84644e-11	0	0.778237	9	TRUE	15718	813791	0.0189486
755.3	Congenital anomaly of fingers/toes	congenital anomalies	0.0348603	0.121737	1.03548	0.815675	1.3145	0.774604	0	0.556774	2	FALSE	6796	738647	0.00911673
755.4	Congenital anomalies of upper limb, including shoulder girdle	congenital anomalies	-0.0477378	0.104564	0.953384	0.776716	1.17024	0.648002	0	0.902647	2	FALSE	6792	751553	0.00895635
755.6	Other congenital anomalies of lower limb, including pelvic girdle	congenital anomalies	0.0603602	0.0376631	1.06222	0.986632	1.1436	0.109015	0	0.468902	8	FALSE	7450	829799	0.00889819
755.61	Congenital hip dysplasia and deformity	congenital anomalies	0.0742082	0.0475717	1.07703	0.981149	1.18228	0.118778	0	0.940879	6	FALSE	7137	816461	0.00866564
756	Other congenital musculoskeletal anomalies	congenital anomalies	0.0237866	0.0218826	1.02407	0.981079	1.06895	0.277033	10.2254	0.350806	8	FALSE	9061	828817	0.0108142
756.1	Congenital anomalies of abdominal wall; diaphram	congenital anomalies	0.0319893	0.0838284	1.03251	0.876068	1.21688	0.702755	0	0.562898	3	FALSE	6847	742229	0.00914059
756.2	Pectus and other congenital anomalies of ribs/sternum	congenital anomalies	0.339552	0.073015	1.40432	1.21707	1.62038	3.31233e-06	33.3834	0.211989	4	TRUE	6867	711671	0.00955691
756.21	Pectus excavatum	congenital anomalies	0.498174	0.0841227	1.64571	1.39556	1.9407	3.18067e-09	38.4307	0.18137	4	TRUE	6816	711836	0.00948442
756.3	Congenital anomalies of muscle, tendon, fascia, and connective tissue	congenital anomalies	0.0308134	0.0470117	1.03129	0.940515	1.13083	0.512184	0	0.719508	5	FALSE	7202	807286	0.00884236
756.5	Congenital osteodystrophies	congenital anomalies	-0.0323905	0.0325179	0.968128	0.908351	1.03184	0.31921	34.2467	0.166668	7	FALSE	7763	823329	0.00934072
757	Congenital anomalies of the integument	congenital anomalies	0.042855	0.0458922	1.04379	0.954	1.14202	0.350398	0	0.982904	6	FALSE	7277	830783	0.00868315
758	Chromosomal anomalies and genetic disorders	congenital anomalies	0.0962354	0.0308884	1.10102	1.03634	1.16973	0.00183578	19.0719	0.278797	8	FALSE	7845	833081	0.009329
758.1	Chromosomal anomalies	congenital anomalies	-0.012408	0.036064	0.987669	0.920266	1.06001	0.730805	0	0.490454	8	FALSE	7534	828451	0.00901212
759	Other and unspecified congenital anomalies	congenital anomalies	0.0340983	0.0244905	1.03469	0.986194	1.08556	0.163829	0	0.839657	7	FALSE	8529	831281	0.0101559
759.1	Anomalies of endocrine glands, congenital	congenital anomalies	0.115936	0.0687044	1.12292	0.981452	1.28479	0.091515	0	0.838368	5	FALSE	6939	833993	0.00825156
760	Back pain	symptoms	0.00923404	0.00342547	1.00928	1.00252	1.01608	0.00702408	0	0.51914	14	FALSE	204155	587154	0.257997
761	Cervicalgia	symptoms	-0.0083172	0.00460316	0.991717	0.98281	1.00071	0.0707865	0	0.680851	13	FALSE	78667	725777	0.0977905
763	Thoracic or lumbosacral neuritis or radiculitis, unspecified	symptoms	0.02963	0.00610735	1.03007	1.01782	1.04248	1.22508e-06	27.7547	0.172387	12	TRUE	43904	760121	0.0546053
764	Sciatica	symptoms	-0.000402438	0.00703598	0.999598	0.985908	1.01348	0.954388	7.8196	0.367737	13	FALSE	32510	776074	0.0402061
765	Cervical radiculitis	symptoms	-0.00667889	0.00817736	0.993343	0.97755	1.00939	0.414069	2.04911	0.422335	11	FALSE	26486	778487	0.032903
766	Neuralgia, neuritis, and radiculitis NOS	symptoms	-0.00195134	0.0103112	0.998051	0.978083	1.01843	0.849901	0	0.716353	12	FALSE	18295	787747	0.0226973
767	Cervicocranial/Cervicobrachial syndrome	symptoms	0.0145734	0.0652456	1.01468	0.892878	1.1531	0.823254	0	0.500998	3	FALSE	6949	775112	0.0088855
769	Nonallopathic lesions NEC	symptoms	-0.0038956	0.0112041	0.996112	0.974476	1.01823	0.728069	0	0.626365	9	FALSE	17454	493507	0.0341592
770	Myalgia and myositis unspecified	symptoms	-0.0182523	0.00635163	0.981913	0.969765	0.994213	0.00405771	16.4384	0.278273	13	FALSE	39198	778713	0.0479245
771	Musculoskeletal symptoms referable to limbs	symptoms	0.0446492	0.0131373	1.04566	1.01908	1.07293	0.000677165	48.2412	0.0308484	12	FALSE	13471	811612	0.0163268
771.1	Swelling of limb	symptoms	0.0623157	0.0100309	1.0643	1.04358	1.08543	5.21957e-10	0	0.949293	11	TRUE	19622	457244	0.0411478
771.2	Cramp of limb	symptoms	0.0170983	0.0195581	1.01725	0.978989	1.057	0.381992	0	0.703011	7	FALSE	9948	471891	0.0206459
772	Symptoms of the muscles	symptoms	0.00840747	0.0135232	1.00844	0.982065	1.03553	0.534136	0	0.448477	11	FALSE	13311	815295	0.0160643
772.1	Muscular wasting and disuse atrophy	symptoms	0.055895	0.032691	1.05749	0.991855	1.12746	0.0873035	0	0.432794	7	FALSE	7872	818146	0.00953006
772.2	Spasm of muscle	symptoms	-0.00514133	0.0102089	0.994872	0.975163	1.01498	0.614533	0	0.543715	11	FALSE	18740	464343	0.0387925
772.3	Muscle weakness	symptoms	0.0480637	0.00760678	1.04924	1.03371	1.065	2.64054e-10	0	0.526083	11	TRUE	30023	450009	0.0625437
772.4	Rhabdomyolysis	symptoms	-0.0366486	0.0272218	0.964015	0.913929	1.01685	0.178206	0	0.923173	9	FALSE	8384	817367	0.0101532
772.6	Facial weakness	symptoms	-0.0226603	0.0378127	0.977595	0.907763	1.0528	0.548988	0	0.76213	6	FALSE	7570	486829	0.0153115
780	Hypothermia/Chills	symptoms	-0.0117962	0.0320815	0.988273	0.928045	1.05241	0.713102	0	0.753385	8	FALSE	7771	833271	0.00923973
781	Symptoms involving nervous and musculoskeletal systems	symptoms	0.0123449	0.00881156	1.01242	0.995087	1.03006	0.161217	0	0.745125	13	FALSE	21142	809856	0.0254417
781.1	Loss of height	symptoms	0.0791443	0.0726319	1.08236	0.938745	1.24795	0.275862	38.6526	0.195918	3	FALSE	6787	472638	0.0141565
781.2	Abnormal posture	symptoms	0.0424785	0.0308267	1.04339	0.982219	1.10838	0.16821	0	0.584035	9	FALSE	7776	778935	0.00988419
782	Symptoms involving skin and other integumentary tissue	symptoms	0.0494471	0.0139704	1.05069	1.02231	1.07986	0.000401018	0	0.437442	4	FALSE	13085	158519	0.0762511
782.3	Edema	symptoms	0.0548478	0.0050884	1.05638	1.0459	1.06697	4.32605e-27	69.034	0.000115595	13	TRUE	62115	740317	0.0774084
782.6	Pallor and flushing	symptoms	-0.0144178	0.0269352	0.985686	0.934999	1.03912	0.592457	25.1775	0.211709	10	FALSE	8157	809430	0.00997692
783	Fever of unknown origin	symptoms	-0.009796	0.00644511	0.990252	0.977821	1.00284	0.128533	30.7774	0.130084	14	FALSE	37502	775910	0.0461046
783.1	Postprocedural fever	symptoms	-0.0289703	0.0625625	0.971445	0.85934	1.09818	0.64332	0	0.596619	4	FALSE	6856	774528	0.00877418
785	Abdominal pain	symptoms	-0.0247912	0.00345068	0.975514	0.968938	0.982133	6.74781e-13	0	0.54599	14	TRUE	137234	642294	0.176048
788	Syncope and collapse	symptoms	0.00876578	0.00526052	1.0088	0.998457	1.01926	0.095647	0	0.587927	14	FALSE	51134	769300	0.0623255
789	Nausea and vomiting	symptoms	-0.0227773	0.00467198	0.97748	0.96857	0.986472	1.08644e-06	0	0.484314	14	TRUE	64853	736338	0.0809457
789.1	Persistent vomiting	symptoms	-0.0854324	0.0598741	0.918115	0.816455	1.03243	0.153618	7.16978	0.365807	5	FALSE	6640	457059	0.0143196
790	Nonspecific findings on examination of blood	symptoms	-0.0220939	0.0138905	0.978148	0.951878	1.00514	0.111706	0	0.75452	11	FALSE	12897	814104	0.0155949
790.1	Elevated sedimentation rate	symptoms	0.0238583	0.0318356	1.02415	0.962195	1.09008	0.453604	0	0.736302	11	FALSE	7782	815833	0.00944859
790.6	Other abnormal blood chemistry	symptoms	-0.00866876	0.00702717	0.991369	0.977808	1.00512	0.21735	22.04	0.226977	12	FALSE	33747	770582	0.0419567
790.8	Elevated C-reactive protein (CRP)	symptoms	0.0336902	0.0391398	1.03426	0.95789	1.11673	0.389368	0	0.601359	6	FALSE	7407	816122	0.00899422
791	Gangrene	symptoms	0.130887	0.0270111	1.13984	1.08106	1.20181	1.26185e-06	0	0.65351	10	TRUE	1703	828196	0.00205206
792	Abnormal Papanicolaou smear of cervix and cervical HPV	genitourinary	0.0224255	0.0126158	1.02268	0.997702	1.04828	0.0754746	0	0.794912	11	FALSE	13563	441492	0.0298052
792.1	Papanicolaou smear of cervix or vagina with atypical squamous cells	genitourinary	0.0171348	0.0167896	1.01728	0.984352	1.05132	0.307463	0	0.797939	11	FALSE	9600	444870	0.0211235
794	Abnormal results of other function studies (bladder, pancreas, placenta, spleen, etc)	symptoms	0.00666807	0.0407848	1.00669	0.929351	1.09047	0.87013	46.1502	0.114923	5	FALSE	818	780494	0.00104696
795	Other and nonspecific abnormal cytological, histological and immunological findings	symptoms	0.0466809	0.04165	1.04779	0.965652	1.13691	0.262378	0	0.910173	9	FALSE	686	497280	0.0013776
795.8	Abnormal tumor markers	symptoms	-0.0102593	0.0414894	0.989793	0.912491	1.07364	0.804696	18.0577	0.287184	8	FALSE	644	497278	0.00129338
795.81	Elevated carcinoembryonic antigen [CEA]	symptoms	-0.0230797	0.0675967	0.977185	0.85593	1.11562	0.732778	15.1363	0.27769	2	FALSE	266	415064	0.000640455
795.82	Elevated cancer antigen 125 [CA 125]	symptoms	-0.0206532	0.102004	0.979559	0.802055	1.19635	0.839546	4.37575	0.306486	2	FALSE	128	441828	0.000289622
796	Elevated prostate specific antigen [PSA]	genitourinary	-0.0351592	0.00650862	0.965452	0.953214	0.977847	6.59241e-08	50.9131	0.0259238	11	TRUE	43090	396813	0.0979534
797	Shock	symptoms	-0.0442646	0.0186152	0.956701	0.922424	0.992251	0.0174128	0	0.970039	8	FALSE	9987	832658	0.011852
797.1	Cardiogenic shock	symptoms	-0.0579029	0.0283474	0.943742	0.892737	0.99766	0.0410905	0	0.983393	7	FALSE	8092	783954	0.0102166
798	Malaise and fatigue	symptoms	0.0153458	0.0042726	1.01546	1.007	1.024	0.000328548	16.8386	0.27411	13	FALSE	92708	686547	0.11897
798.1	Chronic fatigue syndrome	symptoms	0.0333196	0.0166445	1.03388	1.0007	1.06816	0.0453017	0	0.667052	10	FALSE	10840	781718	0.0136772
800	Fracture of lower limb	injuries & poisonings	0.0418357	0.00968152	1.04272	1.02312	1.0627	1.55191e-05	69.2185	0.000187235	12	TRUE	19949	799631	0.0243405
800.1	Fracture of neck of femur	injuries & poisonings	0.101667	0.0191194	1.10701	1.0663	1.14928	1.05224e-07	0	0.960374	11	TRUE	9986	810726	0.0121675
800.2	Fracture of unspecified part of femur	injuries & poisonings	0.0292817	0.0227367	1.02971	0.984835	1.07664	0.197794	45.1592	0.078066	8	FALSE	8991	811460	0.0109586
800.3	Fracture of tibia and fibula	injuries & poisonings	0.00875521	0.0158424	1.00879	0.977951	1.04061	0.580506	73.7045	0.000177867	9	FALSE	11572	807922	0.0141209
800.4	Fracture of patella	injuries & poisonings	0.0246238	0.025197	1.02493	0.975543	1.07682	0.328444	40.3724	0.0982969	9	FALSE	8570	812120	0.0104424
801	Fracture of ankle and foot	injuries & poisonings	0.0636118	0.00921336	1.06568	1.04661	1.0851	5.04524e-12	0	0.805405	12	TRUE	21739	795923	0.0265868
801.1	Fracture of foot	injuries & poisonings	0.00504649	0.0145784	1.00506	0.976748	1.03419	0.72922	31.1681	0.150235	11	FALSE	12450	807733	0.0151795
802	Fracture of pelvis	injuries & poisonings	0.0750306	0.025601	1.07792	1.02517	1.13338	0.00338122	0	0.518456	7	FALSE	8477	812233	0.0103289
803	Fracture of upper limb	injuries & poisonings	0.0300137	0.00912366	1.03047	1.01221	1.04906	0.00100311	0	0.493829	12	FALSE	21504	802292	0.0261035
803.1	Fracture of humerus	injuries & poisonings	0.0128283	0.0171747	1.01291	0.979382	1.04759	0.455106	17.8252	0.278996	10	FALSE	10765	812184	0.013081
803.2	Fracture of radius and ulna	injuries & poisonings	0.0418556	0.0122203	1.04274	1.01807	1.06802	0.000614585	0	0.879712	12	FALSE	14799	806987	0.0180083
803.21	Colles' fracture	injuries & poisonings	0.0486713	0.0384607	1.04988	0.973643	1.13208	0.205699	34.1109	0.180419	6	FALSE	7509	479401	0.0154217
803.3	Fracture of clavicle or scapula	injuries & poisonings	0.0332292	0.0206891	1.03379	0.992706	1.07657	0.108247	0	0.940417	8	FALSE	9495	813075	0.0115431
804	Fracture of hand or wrist	injuries & poisonings	0.0160337	0.0115102	1.01616	0.993495	1.03935	0.163619	43.6846	0.0592013	11	FALSE	16254	801236	0.0198828
805	Fracture of vertebral column without mention of spinal cord injury	injuries & poisonings	0.0259444	0.0131896	1.02628	1.00009	1.05316	0.0491788	0	0.991964	10	FALSE	13720	805317	0.0167514
807	Fracture of ribs	injuries & poisonings	-0.000266461	0.0141946	0.999734	0.972303	1.02794	0.985023	39.6398	0.103412	9	FALSE	12781	792667	0.0158682
809	Fracture of unspecified bones	injuries & poisonings	0.0352857	0.0113434	1.03592	1.01314	1.0592	0.00186649	0	0.586681	11	FALSE	16164	801182	0.0197762
816	Cerebral laceration and contusion	injuries & poisonings	-0.0793019	0.0835853	0.923761	0.784173	1.0882	0.342746	9.96679	0.329328	3	FALSE	6885	453358	0.0149595
817	Concussion	injuries & poisonings	-0.00457336	0.017961	0.995437	0.961004	1.0311	0.799012	33.6011	0.149058	9	FALSE	10651	799488	0.0131471
818	Intracranial hemorrhage (injury)	injuries & poisonings	0.0186008	0.0232206	1.01877	0.973448	1.06621	0.423104	0	0.76845	7	FALSE	8915	475692	0.0183964
818.1	Subdural hemorrhage (injury)	injuries & poisonings	0.0314459	0.0402548	1.03195	0.953656	1.11666	0.434702	0	0.512584	7	FALSE	7389	477583	0.0152359
818.2	Subarachnoid hemorrhage (injury)	injuries & poisonings	0.0133515	0.0556601	1.01344	0.9087	1.13025	0.810427	0	0.991321	4	FALSE	7074	477960	0.0145845
819	Skull and face fracture and other intercranial injury	injuries & poisonings	-0.0121764	0.00944683	0.987897	0.969774	1.00636	0.197418	13.6322	0.310914	12	FALSE	21830	809746	0.0262514
830	Dislocation	injuries & poisonings	0.0407226	0.00915301	1.04156	1.02304	1.06042	8.6234e-06	20.5165	0.24201	12	TRUE	21621	802939	0.0262213
835	Internal derangement of knee	injuries & poisonings	0.0436992	0.00724517	1.04467	1.02994	1.05961	1.62445e-09	44.7268	0.0408973	13	TRUE	30993	794216	0.0375578
836	Traumatic arthropathy	injuries & poisonings	0.0090884	0.0162693	1.00913	0.977459	1.04183	0.57642	0	0.973606	7	FALSE	11576	812379	0.0140493
840	Sprains and strains	injuries & poisonings	-0.00303075	0.00538508	0.996974	0.986507	1.00755	0.573567	0	0.625107	13	FALSE	56409	735228	0.0712561
840.1	Muscle/tendon sprain	injuries & poisonings	-0.0332916	0.0379736	0.967256	0.89788	1.04199	0.380648	32.5299	0.204548	5	FALSE	7530	425785	0.0173777
840.2	Rotator cuff (capsule) sprain	injuries & poisonings	-0.0193471	0.0130846	0.980839	0.956005	1.00632	0.139242	59.8346	0.0148357	8	FALSE	14140	467537	0.0293558
840.3	Joint/ligament sprain	injuries & poisonings	0.0114686	0.0102693	1.01153	0.991379	1.0321	0.264086	0	0.543004	12	FALSE	18683	789505	0.0231171
841	Sprains and strains of back and neck	injuries & poisonings	0.00522168	0.0106777	1.00524	0.984416	1.02649	0.624824	8.11061	0.367691	9	FALSE	17966	767301	0.0228788
842	Other sprains and strains	injuries & poisonings	-0.00603297	0.0209117	0.993985	0.954069	1.03557	0.772966	0	0.481146	10	FALSE	9597	797930	0.0118844
850	Hemorrhage or hematoma complicating a procedure	injuries & poisonings	0.026497	0.0169985	1.02685	0.993204	1.06164	0.119048	0	0.897821	7	FALSE	10749	797438	0.0133001
851	Complications of transplants and reattached limbs	injuries & poisonings	0.0224409	0.016906	1.02269	0.989363	1.05715	0.184378	0	0.913649	11	FALSE	10961	814685	0.0132757
853	Complication of colostomy or enterostomy	injuries & poisonings	-0.0475584	0.0376117	0.953555	0.88579	1.0265	0.206065	0	0.698386	6	FALSE	7429	494093	0.0148129
854	Complications of cardiac/vascular device, implant, and graft	injuries & poisonings	-0.0370678	0.0139215	0.963611	0.937673	0.990266	0.00775346	22.4111	0.223338	12	FALSE	12980	809950	0.0157729
855	Complication of nervous system device, implant, and graft	injuries & poisonings	0.076677	0.0398229	1.07969	0.998626	1.16734	0.0541734	0	0.861655	6	FALSE	7258	791819	0.00908298
856	Vascular complications of surgery and medical procedures	injuries & poisonings	-0.0766017	0.0505514	0.926259	0.838886	1.02273	0.129691	0	0.45083	5	FALSE	7030	772204	0.00902168
857	Mechanical complication of unspecified genitourinary device, implant, and graft	injuries & poisonings	0.0441678	0.0168948	1.04516	1.01112	1.08035	0.00894143	6.3848	0.382063	9	FALSE	10532	818239	0.012708
858	Complication of internal orthopedic device	injuries & poisonings	0.0488074	0.0110806	1.05002	1.02746	1.07307	1.05902e-05	0	0.48383	10	TRUE	16073	813523	0.0193745
859	Complication due to other implant and internal device	injuries & poisonings	0.032055	0.0185674	1.03257	0.995673	1.07084	0.0842724	0	0.692628	8	FALSE	9960	816107	0.0120571
860	Bone marrow or stem cell transplant	neoplasms	0.077563	0.0359919	1.08065	1.00704	1.15964	0.0311608	52.7601	0.0480355	7	FALSE	940	829981	0.00113127
870	Open wounds of head; neck; and trunk	injuries & poisonings	-0.00253169	0.00966256	0.997472	0.978759	1.01654	0.793314	43.7939	0.0454841	13	FALSE	19823	791173	0.0244428
870.1	Open wound or laceration of eye or eyelid	injuries & poisonings	-0.00409938	0.0334569	0.995909	0.932698	1.0634	0.902482	0	0.833257	7	FALSE	7757	799196	0.0096127
870.2	Open wound of ear	injuries & poisonings	0.0320923	0.0442321	1.03261	0.946863	1.12613	0.468119	0	0.457509	5	FALSE	7269	814536	0.00884516
870.3	Other open wound of head and face	injuries & poisonings	-0.034317	0.0185044	0.966265	0.931849	1.00195	0.063664	14.9486	0.312724	8	FALSE	10092	794894	0.0125369
870.4	Open wound of nose and sinus	injuries & poisonings	0.0698647	0.0705772	1.07236	0.933827	1.23145	0.322221	27.8295	0.236025	5	FALSE	6899	776958	0.00880135
870.5	Open wound of lip and mouth	injuries & poisonings	-0.0468439	0.0526336	0.954236	0.860705	1.05793	0.373466	21.8821	0.275159	5	FALSE	7107	477618	0.0146619
870.6	Open wound of neck	injuries & poisonings	-0.0889041	0.0922248	0.914933	0.763638	1.0962	0.335049	0	0.525181	2	FALSE	6827	726795	0.00930588
870.8	Open wound of genital organs	injuries & poisonings	0.114787	0.0880575	1.12163	0.943837	1.33293	0.192387	0	0.972756	3	FALSE	6819	726697	0.00929632
871	Open wounds of extremities	injuries & poisonings	0.0698091	0.00768615	1.0723	1.05627	1.08858	1.0616e-19	20.6328	0.234961	13	TRUE	28869	778660	0.0357498
871.1	Open wound of hand except finger(s)	injuries & poisonings	0.017127	0.0230266	1.01727	0.972384	1.06424	0.457001	58.3894	0.0252865	7	FALSE	9008	808442	0.0110196
871.2	Open wound of finger(s)	injuries & poisonings	0.0292577	0.016506	1.02969	0.996911	1.06355	0.0763026	3.36918	0.408827	10	FALSE	11339	803682	0.0139125
871.3	Open wound of foot except toe(s) alone	injuries & poisonings	0.180701	0.0197541	1.19806	1.15256	1.24535	5.82443e-20	48.4582	0.049766	9	TRUE	9900	810355	0.0120694
871.4	Open wound of toe(s)	injuries & poisonings	0.257589	0.032245	1.29381	1.21457	1.37821	1.3659e-15	32.5047	0.204718	5	TRUE	7914	811498	0.00965815
872	Traumatic amputation	injuries & poisonings	0.0549512	0.0193681	1.05649	1.01714	1.09737	0.00455113	7.15319	0.375873	10	FALSE	9935	813547	0.0120646
874	Complication of amputation stump	injuries & poisonings	0.0204983	0.0301187	1.02071	0.9622	1.08278	0.496135	28.7392	0.208934	7	FALSE	8025	813538	0.00976797
875	Non-healing surgical wound	injuries & poisonings	0.0314384	0.0248795	1.03194	0.982825	1.08351	0.206364	0	0.709619	6	FALSE	8690	461085	0.0184982
876	Posttraumatic wound infection not elsewhere classified	injuries & poisonings	0.0215599	0.0398879	1.02179	0.944954	1.10488	0.588844	38.6178	0.148388	6	FALSE	7419	457927	0.015943
907	Injuries to the nervous system	injuries & poisonings	0.0389572	0.0152898	1.03973	1.00903	1.07136	0.0108366	26.2588	0.210418	9	FALSE	11852	820622	0.0142371
910	Superficial injury, infected	injuries & poisonings	0.16035	0.0691388	1.17392	1.02515	1.34428	0.0203814	0	0.456838	4	FALSE	300	474443	0.000631921
911	Blister	injuries & poisonings	0.164183	0.0291248	1.17843	1.11304	1.24766	1.72812e-08	32.5613	0.179456	7	TRUE	1538	825178	0.00186037
912	Insect bite	injuries & poisonings	-0.0185028	0.0165822	0.981667	0.950276	1.0141	0.264496	47.0527	0.0669106	8	FALSE	4487	804917	0.00554359
913	Toxic effect of venom	injuries & poisonings	0.0340113	0.0329611	1.0346	0.969872	1.10364	0.302137	0	0.89949	6	FALSE	1128	479577	0.00234655
916	Contusion	injuries & poisonings	0.00763705	0.00721364	1.00767	0.99352	1.02201	0.289738	31.4259	0.139614	12	FALSE	31560	772373	0.039257
930	Allergic reaction to food	injuries & poisonings	-0.00016977	0.019967	0.99983	0.961458	1.03973	0.993216	0	0.816997	12	FALSE	9816	787402	0.0123128
931	Contact dermatitis and other eczema due to plants [except food]	dermatologic	-0.00922916	0.0253353	0.990813	0.942815	1.04126	0.715649	0	0.575268	6	FALSE	8476	773226	0.010843
938	Dermatitis due to solar radiation	dermatologic	0.0362327	0.0112563	1.0369	1.01427	1.06003	0.00128686	23.411	0.227712	10	FALSE	17031	772978	0.021558
938.1	Acute dermatitis due to solar radiation	dermatologic	-0.00619242	0.0389183	0.993827	0.920838	1.0726	0.87358	0	0.7282	6	FALSE	7404	782400	0.00937448
938.2	Chronic dermatitis due to solar radiation	dermatologic	0.0234833	0.0139841	1.02376	0.996083	1.05221	0.0930967	18.3857	0.284473	8	FALSE	13196	774689	0.0167486
939	Atopic/contact dermatitis due to other or unspecified	dermatologic	0.00683728	0.00488354	1.00686	0.997269	1.01654	0.161494	28.4111	0.151566	14	FALSE	67435	709308	0.0868176
939.1	Contact and allergic dermatitis of eyelid	dermatologic	0.101431	0.0751749	1.10675	0.955129	1.28245	0.177251	7.32222	0.356505	4	FALSE	6790	464634	0.0144032
941	Adverse reaction to serum or vaccine	injuries & poisonings	-0.0719238	0.035582	0.930602	0.867913	0.997818	0.043243	63.5846	0.0267405	5	FALSE	7421	781100	0.00941129
942	Infusion and transfusion reaction	injuries & poisonings	-0.0664831	0.0900305	0.935679	0.784319	1.11625	0.46024	34.1029	0.217996	2	FALSE	6738	740823	0.00901331
946	Anaphylactic shock NOS	injuries & poisonings	0.00160463	0.0196344	1.00161	0.963794	1.0409	0.934865	0	0.708755	9	FALSE	9585	769290	0.0123062
947	Urticaria	dermatologic	-0.0020611	0.0130478	0.997941	0.972744	1.02379	0.874484	8.52506	0.361756	12	FALSE	13749	777016	0.017387
949	Allergies, other	injuries & poisonings	-0.0104823	0.0110413	0.989572	0.968388	1.01122	0.342432	3.55672	0.408755	11	FALSE	17095	767899	0.0217772
949.1	Diaper or napkin rash	injuries & poisonings	-0.0416545	0.064775	0.959201	0.844837	1.08905	0.520182	28.6118	0.230809	5	FALSE	6841	759344	0.00892865
952	Spinal cord injury without evidence of spinal bone injury	injuries & poisonings	0.029724	0.0305347	1.03017	0.970326	1.0937	0.33033	0	0.641034	7	FALSE	1417	828429	0.00170755
958	Certain early complications of trauma or procedure	injuries & poisonings	0.0432258	0.0225901	1.04417	0.998951	1.09144	0.0556861	0	0.651382	8	FALSE	8843	828054	0.0105664
958.1	Postoperative shock	injuries & poisonings	0.0256954	0.0642547	1.02603	0.904619	1.16373	0.68923	0	0.508082	4	FALSE	6965	772583	0.00893466
958.2	Traumatic and surgical subcutaneous emphysema	injuries & poisonings	0.038284	0.0415425	1.03903	0.957779	1.12717	0.356757	0	0.801151	4	FALSE	7327	765229	0.0094841
960	Poisoning by antibiotics	injuries & poisonings	0.00278581	0.00583518	1.00279	0.991386	1.01432	0.633066	19.914	0.242319	13	FALSE	39479	765486	0.0490444
960.1	Adverse effects of antibacterials (not penicillins)	injuries & poisonings	0.0561024	0.063575	1.05771	0.933791	1.19806	0.377528	0	0.81462	4	FALSE	6148	461607	0.0131436
960.2	Allergy/adverse effect of penicillin	injuries & poisonings	-0.00339646	0.00640109	0.996609	0.984184	1.00919	0.595692	44.8344	0.040387	13	FALSE	33229	768872	0.0414275
961	Poisoning by other anti-infectives	injuries & poisonings	-0.0621045	0.0305875	0.939785	0.8851	0.997848	0.0423175	0	0.706493	6	FALSE	7033	764567	0.00911483
961.1	Poisoning/allergy of sulfonamides	injuries & poisonings	-0.00839424	0.0222264	0.991641	0.949369	1.03579	0.705676	33.5447	0.160307	8	FALSE	8063	766373	0.0104114
962	Poisoning by hormones and synthetic substitutes	injuries & poisonings	4.59258e-05	0.0276132	1.00005	0.947361	1.05566	0.998673	0	0.985814	7	FALSE	7411	464498	0.0157043
962.1	Adrenal cortical steroids causing adverse effects in therapeutic use	injuries & poisonings	0.070008	0.0419807	1.07252	0.987802	1.1645	0.0953906	0	0.852111	5	FALSE	6516	467180	0.0137557
962.2	Insulins and antidiabetic agents causing adverse effects in therapeutic use	injuries & poisonings	0.0194916	0.0835806	1.01968	0.865608	1.20118	0.815601	53.9604	0.0890284	4	FALSE	6020	426507	0.0139182
962.3	Hormones and synthetic substitutes causing adverse effects in therapeutic use	injuries & poisonings	-0.0522306	0.047872	0.94911	0.864108	1.04247	0.275252	0	0.912208	4	FALSE	6383	461167	0.013652
963	Poisoning by primarily systemic agents	injuries & poisonings	0.0456722	0.0181532	1.04673	1.01014	1.08464	0.0118718	0	0.502488	7	FALSE	9359	758052	0.0121956
963.1	Antineoplastic and immunosuppressive drugs causing adverse effects	injuries & poisonings	0.0435043	0.0185435	1.04446	1.00719	1.08312	0.0189728	0	0.725971	7	FALSE	9195	472177	0.0191017
964	Poisoning by agents primarily affecting blood constituents	injuries & poisonings	0.0843982	0.0384831	1.08806	1.00901	1.1733	0.0282985	23.7352	0.2558	6	FALSE	6685	757907	0.00874323
964.1	Anticoagulants causing adverse effects	injuries & poisonings	0.0865221	0.0408486	1.09038	1.00648	1.18126	0.0341652	3.94816	0.391317	6	FALSE	6589	758201	0.00861544
965	Poisoning by analgesics, antipyretics, and antirheumatics	injuries & poisonings	-0.0288957	0.0104391	0.971518	0.951842	0.9916	0.00563957	0	0.524844	13	FALSE	15742	770146	0.0200308
965.1	Opiates and related narcotics causing adverse effects in therapeutic use	injuries & poisonings	-0.00474064	0.014692	0.995271	0.96702	1.02435	0.746946	59.8011	0.00558498	11	FALSE	10865	768527	0.0139404
965.2	Antirheumatics causing adverse effects in therapeutic use	injuries & poisonings	0.0803773	0.122805	1.0837	0.851874	1.3786	0.512784	0	0.764965	2	FALSE	5928	421798	0.0138593
965.3	Salicylates causing adverse effects in therapeutic use	injuries & poisonings	0.0565111	0.134092	1.05814	0.813585	1.3762	0.673438	0	0.668363	2	FALSE	5919	440293	0.013265
966	Poisoning by anticonvulsants and anti-Parkinsonism drugs	injuries & poisonings	-0.016636	0.0498231	0.983502	0.892002	1.08439	0.738454	0	0.494651	6	FALSE	6342	755590	0.00832358
967	Adverse effects of sedatives or other central nervous system depressants and anesthetics	injuries & poisonings	0.0103585	0.0285198	1.01041	0.955482	1.0685	0.716454	0	0.6661	8	FALSE	7212	770209	0.00927683
969	Poisoning by psychotropic agents	injuries & poisonings	0.0262115	0.0256884	1.02656	0.976152	1.07957	0.307557	26.8696	0.23304	6	FALSE	7783	750271	0.0102671
971	Poisoning by drugs primarily affecting the autonomic nervous system	injuries & poisonings	-0.0968115	0.10325	0.907727	0.741427	1.11133	0.348429	0	0.97752	3	FALSE	5965	426409	0.0137959
972	Poisoning by agents primarily affecting the cardiovascular system	injuries & poisonings	0.0124738	0.032087	1.01255	0.950834	1.07828	0.697462	6.97344	0.371869	6	FALSE	7039	458766	0.0151115
972.1	Cardiac rhythm regulators causing adverse effects in therapeutic use	injuries & poisonings	0.125519	0.105063	1.13374	0.922746	1.39297	0.232205	0	0.363797	2	FALSE	5970	395848	0.0148575
972.2	Antilipemic and antiarteriosclerotic drugs causing adverse effects in therapeutic use	injuries & poisonings	-0.028529	0.124392	0.971874	0.761601	1.2402	0.818598	21.7787	0.278476	3	FALSE	5908	370298	0.0157042
972.6	Antihypertensive agents causing adverse effects	injuries & poisonings	0.033315	0.0552458	1.03388	0.927776	1.15211	0.546487	55.3429	0.0814556	4	FALSE	6283	460499	0.0134602
974	Poisoning by water, mineral, and uric acid metabolism drugs	injuries & poisonings	0.0269583	0.0692095	1.02733	0.897009	1.17657	0.696893	0	0.668642	4	FALSE	6083	426188	0.0140722
976	Poisoning by agents primarily affecting skin & mucous membrane, ophthalmological, otorhinolaryngological, & dental drugs	injuries & poisonings	-0.0488578	0.154179	0.952317	0.703953	1.28831	0.751328	0	0.836192	2	FALSE	5898	421847	0.0137886
977	Personal history of allergy to medicinal agents	injuries & poisonings	-0.0152256	0.00829833	0.98489	0.969001	1.00104	0.0665381	6.27667	0.383823	11	FALSE	21781	765640	0.0276612
979	Adverse drug events and drug allergies	injuries & poisonings	0.00756419	0.0109664	1.00759	0.986167	1.02948	0.490344	37.2655	0.0930372	12	FALSE	16114	751229	0.0209997
980	Encounter for long-term (current) use of antibiotics	infectious diseases	0.0300944	0.0183943	1.03055	0.99406	1.06838	0.101824	0	0.748909	7	FALSE	3495	492059	0.00705271
981	Toxic effect of (non-ethyl) alcohol and petroleum and other solvents	injuries & poisonings	-0.0802186	0.0590674	0.922915	0.822022	1.03619	0.174437	0	0.402905	3	FALSE	7018	729194	0.00953258
985	Toxic effect of other metals	injuries & poisonings	-0.00591281	0.0923121	0.994105	0.829576	1.19126	0.948929	57.6933	0.0940723	3	FALSE	6839	792309	0.00855786
986	Toxic effect of carbon monoxide	injuries & poisonings	-0.102878	0.113016	0.902237	0.722971	1.12595	0.36267	50.5923	0.154833	2	FALSE	6772	729751	0.00919455
987	Toxic effect of other gases, fumes, or vapors	injuries & poisonings	0.190844	0.158395	1.21027	0.887271	1.65085	0.228257	0	0.415501	2	FALSE	6752	775480	0.00863171
989	Toxic effect of other substances, chiefly nonmedicinal as to source	injuries & poisonings	0.0360052	0.0471403	1.03666	0.945172	1.13701	0.444993	0	0.704473	6	FALSE	7289	821048	0.00879956
990	Effects radiation NOS	injuries & poisonings	0.0291128	0.00899028	1.02954	1.01156	1.04784	0.00120262	7.52348	0.369798	14	FALSE	20114	807384	0.024307
994	Sepsis and SIRS	injuries & poisonings	0.0104921	0.00699676	1.01055	0.996784	1.0245	0.133728	0	0.72557	14	FALSE	30483	804345	0.0365141
994.1	Systemic inflammatory response syndrome (SIRS)	injuries & poisonings	-0.0178267	0.0254864	0.982331	0.934467	1.03265	0.484265	60.1155	0.0281351	6	FALSE	8238	768560	0.0106051
994.2	Sepsis	injuries & poisonings	0.0130893	0.00719302	1.01318	0.998992	1.02756	0.0688021	0	0.737942	14	FALSE	29093	806406	0.0348211
994.21	Septic shock	injuries & poisonings	-0.00155103	0.0211281	0.99845	0.957948	1.04066	0.941479	0	0.439476	7	FALSE	9115	497193	0.0180029
