# Supplementary material for: Insights from the largest diverse ancestry sex-specific disease map for genetically predicted height
Source: NPJ Genom Med. 2025 Feb 27;10:14. doi: 10.1038/s41525-025-00464-w (PMC11868580; doi:10.1038/s41525-025-00464-w)
Supplement: Supplementary file 8 — Supplementary Data 7 [file 41525_2025_464_MOESM8_ESM.xlsx]

## Sheet: Supplementary Data 7
Supplementary Data 7: PheWAS results for the sex-combined European cohorts.
Phecode	Description	Group	beta_MVP	SE_MVP	OR_MVP	LCI_MVP	UCI_MVP	pvalue_MVP	n_total_MVP	n_cases_MVP	n_controls_MVP	prev_MVP	Bonferroni_MVP	beta_UKB	SE_UKB	OR_UKB	LCI_UKB	UCI_UKB	pvalue_UKB	n_total_UKB	n_cases_UKB	n_controls_UKB	prev_UKB	Bonferroni_UKB	beta_BIOME	SE_BIOME	OR_BIOME	LCI_BIOME	UCI_BIOME	pvalue_BIOME	n_total_BIOME	n_cases_BIOME	n_controls_BIOME	PREV_biome	Bonferroni_BIOME	beta_BIOVU	SE_BIOVU	OR_BIOVU	LCI_BIOVU	UCI_BIOVU	pvalue_BIOVU	n_total_BIOVU	n_cases_BIOVU	n_controls_BIOVU	prev_BIOVU	Bonferroni_BIOVU	beta_EMERGE	SE_EMERGE	OR_EMERGE
8	Intestinal infection	infectious diseases	-0.0488988	0.0194029	0.952277	0.916743	0.98919	0.0117293	210800	3576	207224	0.0169639	FALSE	-0.00385888	0.0138047	0.996149	0.969557	1.02347	0.779835	330965	5396	325569	0.0163038	FALSE	0.169595	0.156975	1.18	0.871033	1.61166	0.28	7851	49	7802	0.00624124	FALSE	-0.0448171	0.0328635	0.956172	0.896525	1.01979	0.172652	70328	1005	69323	0.0142902	FALSE	0.0141532	0.028883	1.01425
8.5	Bacterial enteritis	infectious diseases	-0.0309185	0.0256238	0.969555	0.922063	1.01949	0.227575	215130	2035	213095	0.0094594	FALSE	-0.0112485	0.0168243	0.988815	0.956739	1.02196	0.50376	329183	3614	325569	0.0109787	FALSE	0.263193	0.208061	1.3	0.865363	1.95618	0.206	7830	28	7802	0.00357599	FALSE	0.0104073	0.0396423	1.01046	0.934922	1.0921	0.792913	71544	670	70874	0.00936487	FALSE	0.0505251	0.0376008	1.05182
8.51	Intestinal e.coli	infectious diseases	NA	NA	NA	NA	NA	NA	NA	NA	NA	NA	NA	-0.0127149	0.155057	0.987366	0.728603	1.33803	0.934646	325611	42	325569	0.000128988	FALSE	NA	NA	NA	NA	NA	NA	NA	NA	NA	NA	NA	NA	NA	NA	NA	NA	NA	NA	NA	NA	NA	NA	NA	NA	NA
8.52	Intestinal infection due to C. difficile	infectious diseases	-0.021329	0.027656	0.978897	0.927247	1.03342	0.440575	215809	1744	214065	0.00808122	FALSE	0.00407045	0.0301739	1.00408	0.946419	1.06525	0.892691	326685	1116	325569	0.00341613	FALSE	NA	NA	NA	NA	NA	NA	NA	NA	NA	NA	NA	0.0219308	0.0405834	1.02217	0.944016	1.1068	0.588928	71652	637	71015	0.00889019	FALSE	0.0520749	0.0410928	1.05345
8.6	Viral Enteritis	infectious diseases	-0.0395956	0.0491981	0.961178	0.872822	1.05848	0.420924	214369	548	213821	0.00255634	FALSE	0.0255307	0.0280714	1.02586	0.970941	1.08388	0.363089	326855	1286	325569	0.00393447	FALSE	NA	NA	NA	NA	NA	NA	NA	NA	NA	NA	NA	-0.185146	0.0740225	0.830983	0.718759	0.96073	0.012377	71104	196	70908	0.00275653	FALSE	-0.0686126	0.0701257	0.933688
8.7	Intestinal infection due to protozoa	infectious diseases	-0.0297341	0.169656	0.970704	0.696101	1.35363	0.860874	217073	46	217027	0.00021191	FALSE	-0.0327235	0.110875	0.967806	0.778771	1.20273	0.767887	325651	82	325569	0.000251803	FALSE	NA	NA	NA	NA	NA	NA	NA	NA	NA	NA	NA	NA	NA	NA	NA	NA	NA	NA	NA	NA	NA	NA	0.00444717	0.215674	1.00446
10	Tuberculosis	infectious diseases	0.0962244	0.0480846	1.10101	1.00198	1.20982	0.0453766	216064	573	215491	0.00265199	FALSE	0.189679	0.0899139	1.20886	1.01354	1.44183	0.0348965	309721	125	309596	0.000403589	FALSE	NA	NA	NA	NA	NA	NA	NA	NA	NA	NA	NA	-0.220876	0.119301	0.801816	0.634634	1.01304	0.0641102	71792	70	71722	0.000975039	FALSE	-0.0244479	0.107388	0.975849
31	Diseases due to other mycobacteria	infectious diseases	0.024138	0.0703341	1.02443	0.892511	1.17585	0.731455	217007	268	216739	0.00123498	FALSE	-0.0881318	0.167416	0.91564	0.659504	1.27125	0.598594	309632	36	309596	0.000116267	FALSE	NA	NA	NA	NA	NA	NA	NA	NA	NA	NA	NA	0.0408801	0.114057	1.04173	0.833042	1.30269	0.72003	71931	78	71853	0.00108437	FALSE	0.166896	0.10865	1.18163
38	Septicemia	infectious diseases	0.0244787	0.0133423	1.02478	0.998329	1.05193	0.0665545	211711	7741	203970	0.036564	FALSE	0.01568	0.0103913	1.0158	0.995324	1.0367	0.131311	319338	9742	309596	0.0305069	FALSE	0.0472496	0.162914	1.05	0.761808	1.44276	0.772	7677	45	7632	0.00586166	FALSE	0.00758616	0.0171859	1.00762	0.974239	1.04213	0.65891	69999	3960	66039	0.0565722	FALSE	0.0458492	0.0239428	1.04692
38.1	Gram negative septicemia	infectious diseases	0.0763038	0.0395114	1.07929	0.998862	1.16619	0.0534604	215767	851	214916	0.00394407	FALSE	0.0723271	0.0440874	1.07501	0.986015	1.17203	0.100893	310117	521	309596	0.00168001	FALSE	NA	NA	NA	NA	NA	NA	NA	NA	NA	NA	NA	-0.029981	0.0434787	0.970464	0.891188	1.05679	0.490474	71355	560	70795	0.00784808	FALSE	0.0824	0.0547722	1.08589
38.2	Gram positive septicemia	infectious diseases	-0.0253026	0.0483332	0.975015	0.886889	1.0719	0.600625	216299	568	215731	0.00262599	FALSE	0.110268	0.0326809	1.11658	1.0473	1.19044	0.000740598	310545	949	309596	0.00305592	FALSE	NA	NA	NA	NA	NA	NA	NA	NA	NA	NA	NA	0.0504902	0.0490677	1.05179	0.955345	1.15796	0.303484	71595	430	71165	0.00600601	FALSE	-0.077936	0.0723346	0.925024
38.3	Bacteremia	infectious diseases	0.0617021	0.021749	1.06365	1.01926	1.10997	0.00455381	215376	2836	212540	0.0131677	FALSE	NA	NA	NA	NA	NA	NA	NA	NA	NA	NA	NA	-0.203485	0.331665	0.82	0.425901	1.56296	0.54	7643	11	7632	0.00143923	FALSE	0.0169525	0.0244823	1.0171	0.969444	1.06709	0.48866	71173	1870	69303	0.026274	FALSE	0.0599182	0.0332902	1.06175
41	Bacterial infection NOS	infectious diseases	0.05957	0.0117895	1.06138	1.03714	1.08619	4.35e-07	205841	10012	195829	0.0486395	TRUE	0.0304898	0.00858794	1.03096	1.01375	1.04846	0.000384788	324020	14424	309596	0.0445158	FALSE	-0.0128197	0.121088	0.99	0.778683	1.25171	0.916	7713	81	7632	0.0105018	FALSE	0.00608107	0.0160425	1.0061	0.974957	1.03824	0.704643	69206	4751	64455	0.0686501	FALSE	0.0295263	0.021453	1.02997
41.1	Staphylococcus infections	infectious diseases	0.0758664	0.0193202	1.07882	1.03873	1.12045	8.61e-05	212571	3601	208970	0.0169402	FALSE	0.034	0.0146987	1.03458	1.0052	1.06482	0.0207151	314352	4756	309596	0.0151295	FALSE	-0.115575	0.199097	0.89	0.60302	1.31608	0.562	7662	30	7632	0.00391543	FALSE	0.0235768	0.023696	1.02386	0.977392	1.07253	0.319751	70886	1982	68904	0.0279604	FALSE	0.0699834	0.0350395	1.07249
41.11	Methicillin sensitive Staphylococcus aureus	infectious diseases	0.0407345	0.0295577	1.04158	0.982948	1.1037	0.168162	214908	1524	213384	0.00709141	FALSE	0.0473753	0.0173207	1.04852	1.01352	1.08472	0.00623457	313003	3407	309596	0.0108849	FALSE	NA	NA	NA	NA	NA	NA	NA	NA	NA	NA	NA	-0.0164598	0.0354965	0.983675	0.917564	1.05455	0.642861	71424	843	70581	0.0118028	FALSE	0.0805724	0.0507803	1.08391
41.12	Methicillin resistant Staphylococcus aureus	infectious diseases	0.0819855	0.029845	1.08544	1.02377	1.15083	0.0060135	214915	1493	213422	0.00694693	FALSE	NA	NA	NA	NA	NA	NA	NA	NA	NA	NA	NA	-0.313367	0.244235	0.73	0.452907	1.17979	0.199	7652	20	7632	0.0026137	FALSE	0.0754335	0.0367056	1.07835	1.0035	1.15879	0.0398695	71457	782	70675	0.0109436	FALSE	0.0752964	0.0551839	1.0782
41.2	Streptococcus infection	infectious diseases	0.0903103	0.0331556	1.09451	1.02565	1.168	0.00645292	214532	1209	213323	0.00563552	FALSE	0.0331464	0.0188806	1.0337	0.996148	1.07267	0.0791605	312455	2859	309596	0.00915012	FALSE	0.0925481	0.266131	1.1	0.651115	1.84811	0.728	7649	17	7632	0.00222251	FALSE	-0.0184298	0.0320336	0.981739	0.921995	1.04535	0.56507	71109	1040	70069	0.0146254	FALSE	0.0898584	0.0465609	1.09402
41.21	Rheumatic fever / chorea	infectious diseases	-0.163614	0.152249	0.84907	0.630009	1.1443	0.282534	217108	57	217051	0.000262542	FALSE	0.114502	0.181016	1.12132	0.786401	1.59886	0.527025	309627	31	309596	0.00010012	FALSE	0.372668	0.331154	1.45	0.758514	2.778	0.26	7643	11	7632	0.00143923	FALSE	NA	NA	NA	NA	NA	NA	NA	NA	NA	NA	NA	0.179062	0.152071	1.1961
41.4	E. coli	infectious diseases	0.118481	0.0397171	1.12579	1.04147	1.21692	0.00285317	215006	843	214163	0.00392082	FALSE	0.0340654	0.0135225	1.03465	1.00759	1.06244	0.0117632	315246	5650	309596	0.0179225	FALSE	NA	NA	NA	NA	NA	NA	NA	NA	NA	NA	NA	0.0349101	0.0330443	1.03553	0.970585	1.10481	0.290756	71217	977	70240	0.0137186	FALSE	0.0618703	0.0580051	1.06382
41.8	H. pylori	infectious diseases	-0.0925209	0.0361751	0.91163	0.849231	0.978614	0.0105402	215499	1017	214482	0.00471928	FALSE	NA	NA	NA	NA	NA	NA	NA	NA	NA	NA	NA	NA	NA	NA	NA	NA	NA	NA	NA	NA	NA	NA	-0.0718307	0.108476	0.930688	0.752433	1.15117	0.507855	71741	85	71656	0.00118482	FALSE	0.0223143	0.0785731	1.02257
41.9	Infection with drug-resistant microorganisms	infectious diseases	0.0903462	0.0513318	1.09455	0.989788	1.21041	0.0784005	216034	503	215531	0.00232834	FALSE	NA	NA	NA	NA	NA	NA	NA	NA	NA	NA	NA	NA	NA	NA	NA	NA	NA	NA	NA	NA	NA	NA	-0.157753	0.0455296	0.854061	0.781148	0.933779	0.000530526	71585	509	71076	0.00711043	FALSE	0.149084	0.0698883	1.16077
53	Herpes zoster	infectious diseases	-0.00700246	0.0175795	0.993022	0.959389	1.02783	0.690386	209936	4391	205545	0.0209159	FALSE	0.0425538	0.0366752	1.04347	0.971096	1.12124	0.245932	324794	754	324040	0.00232147	FALSE	0.00323376	0.107134	1	0.813224	1.23765	0.976	6380	106	6274	0.0166144	FALSE	0.0260121	0.0439828	1.02635	0.941582	1.11876	0.554242	70931	535	70396	0.00754254	FALSE	0.0461108	0.0325713	1.04719
53.1	Herpes zoster with nervous system complications	infectious diseases	0.0779333	0.0398139	1.08105	0.999898	1.16879	0.0502956	216393	842	215551	0.00389107	FALSE	0.0939687	0.0713128	1.09853	0.955229	1.26332	0.187605	324239	199	324040	0.000613745	FALSE	0.0958875	0.24084	1.1	0.686493	1.76462	0.691	6295	21	6274	0.00333598	FALSE	0.0172929	0.0961856	1.01744	0.842627	1.22853	0.85732	71805	109	71696	0.001518	FALSE	-0.0410147	0.0721823	0.959815
54	Herpes simplex	infectious diseases	0.00489924	0.0174154	1.00491	0.971188	1.03981	0.778468	212773	4494	208279	0.0211211	FALSE	-0.00719229	0.058425	0.992834	0.885409	1.11329	0.902026	324336	296	324040	0.000912634	FALSE	-0.0190775	0.0734613	0.98	0.849539	1.13304	0.795	6501	227	6274	0.0349177	FALSE	0.0132797	0.0479316	1.01337	0.922502	1.11319	0.781737	71099	445	70654	0.00625888	FALSE	0.0469619	0.0356637	1.04808
70	Viral hepatitis	infectious diseases	-0.0371028	0.0119979	0.963577	0.941182	0.986505	0.00198514	215099	9647	205452	0.0448491	FALSE	0.0272502	0.038071	1.02762	0.953735	1.10724	0.474132	324737	697	324040	0.00214635	FALSE	-0.111636	0.0485937	0.89	0.813118	0.983741	0.0216	6846	572	6274	0.0835524	FALSE	-0.0530365	0.0267718	0.948345	0.899866	0.999436	0.0475845	71468	1432	70036	0.0200369	FALSE	-0.0559386	0.0391544	0.945597
70.1	Viral hepatitis A	infectious diseases	0.0640409	0.0975396	1.06614	0.880613	1.29074	0.511462	216880	139	216741	0.000640907	FALSE	0.206007	0.106342	1.22876	0.997581	1.51352	0.0527182	324129	89	324040	0.000274582	FALSE	NA	NA	NA	NA	NA	NA	NA	NA	NA	NA	NA	NA	NA	NA	NA	NA	NA	NA	NA	NA	NA	NA	-0.21285	0.187484	0.808278
70.2	Viral hepatitis B	infectious diseases	-0.0194555	0.0381377	0.980733	0.910096	1.05685	0.609955	216316	914	215402	0.0042253	FALSE	-0.0425347	0.0724898	0.958357	0.831425	1.10467	0.55736	324232	192	324040	0.000592169	FALSE	-0.0881039	0.124784	0.92	0.716999	1.16938	0.48	6353	79	6274	0.0124351	FALSE	-0.0977612	0.0722627	0.906865	0.787103	1.04485	0.176101	71831	192	71639	0.00267294	FALSE	-0.0740011	0.103387	0.928671
70.3	Viral hepatitis C	infectious diseases	-0.0419927	0.0125224	0.958877	0.935629	0.982702	0.000798205	215812	8816	206996	0.0408504	FALSE	-0.0192451	0.0595273	0.980939	0.872914	1.10233	0.746469	324325	285	324040	0.000878748	FALSE	-0.113578	0.0516196	0.89	0.806742	0.987673	0.0278	6772	498	6274	0.0735381	FALSE	-0.04146	0.0283775	0.959388	0.907484	1.01426	0.144011	71603	1271	70332	0.0177507	FALSE	-0.0523293	0.0473307	0.949016
70.4	Chronic hepatitis	infectious diseases	-0.0531195	0.0383332	0.948267	0.879631	1.02226	0.165829	215948	904	215044	0.00418619	FALSE	0.0375662	0.0517177	1.03828	0.938192	1.14905	0.467612	324418	378	324040	0.00116516	FALSE	0.186507	0.140539	1.21	0.914891	1.58719	0.184	6336	62	6274	0.00978535	FALSE	-0.0178495	0.0553625	0.982309	0.881298	1.0949	0.747141	71575	328	71247	0.00458261	FALSE	0.0537383	0.079202	1.05521
70.9	Hepatitis NOS	infectious diseases	-0.044583	0.0356579	0.956396	0.891837	1.02563	0.21119	215272	1046	214226	0.00485897	FALSE	0.0411366	0.0516901	1.04199	0.941599	1.15309	0.42613	324418	378	324040	0.00116516	FALSE	-0.263258	0.241591	0.77	0.478655	1.234	0.276	6294	20	6274	0.00317763	FALSE	-0.0161836	0.056131	0.983947	0.881438	1.09838	0.773103	71382	323	71059	0.00452495	FALSE	-0.0776817	0.0429462	0.925259
71	Human immunodeficiency virus [HIV] disease	infectious diseases	-0.0596006	0.0331133	0.942141	0.882936	1.00532	0.0718769	216969	1213	215756	0.00559066	FALSE	-0.114008	0.130981	0.892251	0.690229	1.1534	0.384074	324099	59	324040	0.000182043	FALSE	-0.0610409	0.0580551	0.94	0.839601	1.05416	0.293	6695	421	6274	0.0628827	FALSE	-0.0334613	0.0374351	0.967092	0.898675	1.04072	0.371402	71903	725	71178	0.010083	FALSE	-0.118298	0.0834478	0.888432
71.1	HIV infection, symptomatic	infectious diseases	-0.0634921	0.0333602	0.938482	0.879081	1.0019	0.0570104	217048	1195	215853	0.00550569	FALSE	NA	NA	NA	NA	NA	NA	NA	NA	NA	NA	NA	-0.0754563	0.0599658	0.93	0.824491	1.04297	0.208	6664	390	6274	0.0585234	FALSE	-0.0334982	0.0377741	0.967057	0.898045	1.04137	0.375185	71920	712	71208	0.00989989	FALSE	-0.0767383	0.0863294	0.926132
78	Viral warts & HPV	infectious diseases	0.0296652	0.0122294	1.03011	1.00571	1.0551	0.0152781	206031	9261	196770	0.0449495	FALSE	-0.0203427	0.0259671	0.979863	0.93124	1.03102	0.43339	325541	1501	324040	0.00461079	FALSE	0.0142752	0.0845392	1.01	0.859485	1.19718	0.866	6445	171	6274	0.0265322	FALSE	0.0241545	0.0314039	1.02445	0.963294	1.08949	0.4418	70459	1045	69414	0.0148313	FALSE	0.0355653	0.0229191	1.03621
79	Viral infection	infectious diseases	-0.015514	0.0256873	0.984606	0.936261	1.03545	0.545873	208503	2024	206479	0.00970729	FALSE	0.00362213	0.0179091	1.00363	0.969011	1.03948	0.839721	327213	3173	324040	0.00969705	FALSE	-0.033277	0.125266	0.97	0.756692	1.23645	0.791	6352	78	6274	0.0122796	FALSE	-0.0976448	0.0299585	0.906971	0.855248	0.961822	0.00111674	69019	1278	67741	0.0185166	FALSE	0.0374743	0.026306	1.03819
79.1	Varicella infection	infectious diseases	-0.175669	0.197816	0.838896	0.569277	1.23621	0.374518	216938	34	216904	0.000156727	FALSE	-0.13217	0.116784	0.876192	0.696932	1.10156	0.257742	324114	74	324040	0.000228315	FALSE	NA	NA	NA	NA	NA	NA	NA	NA	NA	NA	NA	NA	NA	NA	NA	NA	NA	NA	NA	NA	NA	NA	0.0275547	0.211871	1.02794
79.2	Infectious mononucleosis	infectious diseases	-0.063766	0.157906	0.938225	0.688484	1.27856	0.686344	217111	53	217058	0.000244115	FALSE	-0.0425307	0.119129	0.958361	0.758796	1.21041	0.721081	324111	71	324040	0.000219061	FALSE	NA	NA	NA	NA	NA	NA	NA	NA	NA	NA	NA	-0.108813	0.112621	0.896898	0.719248	1.11843	0.333951	71763	78	71685	0.00108691	FALSE	0.175108	0.134464	1.19137
79.9	Viremia, NOS	infectious diseases	-0.148385	0.0979326	0.862099	0.711533	1.04453	0.129728	215499	138	215361	0.000640374	FALSE	0.00641486	0.0208011	1.00644	0.966228	1.04832	0.757785	326386	2346	324040	0.00718781	FALSE	-0.0721537	0.210516	0.93	0.615842	1.40559	0.732	6301	27	6274	0.00428503	FALSE	NA	NA	NA	NA	NA	NA	NA	NA	NA	NA	NA	0.0756248	0.0939817	1.07856
80	Postoperative infection	infectious diseases	0.00494685	0.023837	1.00496	0.959087	1.05303	0.835597	214053	2354	211699	0.0109973	FALSE	0.0132838	0.0132098	1.01337	0.987472	1.03995	0.314607	327802	5891	321911	0.0179712	FALSE	NA	NA	NA	NA	NA	NA	NA	NA	NA	NA	NA	0.0102484	0.0263576	1.0103	0.959433	1.06387	0.697408	70271	1518	68753	0.0216021	FALSE	0.0778421	0.0317154	1.08095
81	Infection/inflammation of internal prosthetic device; implant; and graft	infectious diseases	0.0401548	0.0351249	1.04097	0.971718	1.11516	0.252956	216113	1077	215036	0.0049835	FALSE	0.0220093	0.01673	1.02225	0.989276	1.05633	0.188322	325567	3656	321911	0.0112296	FALSE	NA	NA	NA	NA	NA	NA	NA	NA	NA	NA	NA	0.0324092	0.0265636	1.03294	0.980536	1.08814	0.222443	70842	1536	69306	0.0216821	FALSE	0.0814564	0.0398732	1.08487
81.1	Graft-versus-host disease	infectious diseases	0.458761	0.220301	1.58211	1.02734	2.43647	0.0373032	217209	27	217182	0.000124304	FALSE	NA	NA	NA	NA	NA	NA	NA	NA	NA	NA	NA	NA	NA	NA	NA	NA	NA	NA	NA	NA	NA	NA	0.251645	0.136436	1.28614	0.984354	1.68045	0.0651229	71963	55	71908	0.000764282	FALSE	0.480828	0.137305	1.61741
81.12	Chronic graft-versus-host disease	infectious diseases	NA	NA	NA	NA	NA	NA	NA	NA	NA	NA	NA	NA	NA	NA	NA	NA	NA	NA	NA	NA	NA	NA	NA	NA	NA	NA	NA	NA	NA	NA	NA	NA	NA	0.263646	0.146347	1.30167	0.977073	1.7341	0.0716217	71974	48	71926	0.000666907	FALSE	0.414211	0.170302	1.51318
90	Sexually transmitted infections (not HIV or hepatitis)	infectious diseases	0.0910579	0.0309335	1.09533	1.0309	1.1638	0.00324353	214735	1395	213340	0.00649638	FALSE	0.00840762	0.149435	1.00844	0.752402	1.35162	0.955133	330965	45	330920	0.000135966	FALSE	0.0049129	0.0833317	1	0.853494	1.18322	0.953	7888	179	7709	0.0226927	FALSE	0.0812666	0.084539	1.08466	0.919036	1.28013	0.336406	71726	141	71585	0.00196581	FALSE	0.0663588	0.0833146	1.06861
90.2	Gonococcal infections	infectious diseases	-0.0921963	0.147163	0.911926	0.683427	1.21682	0.530993	216964	61	216903	0.000281153	FALSE	NA	NA	NA	NA	NA	NA	NA	NA	NA	NA	NA	0.29837	0.204617	1.35	0.902416	2.01259	0.145	7738	29	7709	0.00374774	FALSE	NA	NA	NA	NA	NA	NA	NA	NA	NA	NA	NA	-0.284561	0.218864	0.752345
90.3	Venereal diseases due to Chlamydia trachomatis	infectious diseases	0.128388	0.168535	1.13699	0.817143	1.58204	0.446188	217049	47	217002	0.000216541	FALSE	NA	NA	NA	NA	NA	NA	NA	NA	NA	NA	NA	-0.120893	0.337169	0.89	0.457607	1.71593	0.72	7719	10	7709	0.0012955	FALSE	NA	NA	NA	NA	NA	NA	NA	NA	NA	NA	NA	NA	NA	NA
110	Dermatophytosis / Dermatomycosis	infectious diseases	0.0475103	0.00648349	1.04866	1.03542	1.06207	2.34e-13	195040	40952	154088	0.209967	TRUE	0.0436153	0.0438927	1.04458	0.958472	1.13842	0.320379	327355	525	326830	0.00160376	FALSE	-0.0364798	0.0729661	0.96	0.835694	1.11242	0.617	7393	232	7161	0.031381	FALSE	0.111621	0.0257684	1.11809	1.06302	1.17601	1.48e-05	69738	1724	68014	0.0247211	TRUE	0.0372811	0.0198264	1.03798
110.1	Dermatophytosis	infectious diseases	0.0499052	0.00656106	1.05117	1.03774	1.06478	2.82e-14	195563	39786	155777	0.203443	TRUE	0.090397	0.0485352	1.09461	0.995279	1.20385	0.0625321	327259	429	326830	0.00131089	FALSE	0.00494742	0.0778845	1	0.862685	1.1707	0.949	7364	203	7161	0.0275665	FALSE	0.118869	0.0265638	1.12622	1.06909	1.18641	7.65e-06	69947	1616	68331	0.0231032	TRUE	0.0413065	0.0203812	1.04217
110.11	Dermatophytosis of nail	infectious diseases	0.0662512	0.00732032	1.0685	1.05327	1.08394	1.43e-19	202407	30192	172215	0.149165	TRUE	0.123522	0.085245	1.13148	0.957377	1.33723	0.14733	326969	139	326830	0.000425117	FALSE	-0.0217865	0.0921498	0.98	0.816768	1.17214	0.813	7306	145	7161	0.0198467	FALSE	0.139604	0.0296434	1.14982	1.08492	1.2186	2.48e-06	70785	1281	69504	0.0180971	TRUE	0.0595012	0.024864	1.06131
110.12	Althete's foot	infectious diseases	0.0319306	0.0136116	1.03245	1.00527	1.06036	0.0189849	206256	7427	198829	0.0360086	FALSE	0.14263	0.0709711	1.1533	1.00353	1.32543	0.044464	327030	200	326830	0.000611565	FALSE	0.139892	0.163828	1.15	0.834259	1.58565	0.393	7206	45	7161	0.0062448	FALSE	0.0870956	0.0732301	1.091	0.945127	1.25939	0.234306	71477	192	71285	0.00268618	FALSE	0.0336918	0.0375809	1.03427
110.13	Dermatophytosis of the body	infectious diseases	0.047431	0.021522	1.04857	1.00526	1.09375	0.0275361	209644	2891	206753	0.01379	FALSE	-0.0889241	0.115468	0.914915	0.729612	1.14728	0.441231	326906	76	326830	0.000232483	FALSE	-0.297183	0.267422	0.74	0.439846	1.25479	0.266	7178	17	7161	0.00236835	FALSE	-0.154319	0.0833961	0.856998	0.727766	1.00918	0.0642503	71315	145	71170	0.00203323	FALSE	0.0448236	0.0555598	1.04584
110.2	Dermatomycoses	infectious diseases	-0.0049896	0.0339481	0.995023	0.93097	1.06348	0.88315	214460	1153	213307	0.00537629	FALSE	-0.160645	0.0986047	0.851595	0.701938	1.03316	0.103275	326934	104	326830	0.000318107	FALSE	-0.245909	0.190997	0.78	0.537803	1.13706	0.198	7194	33	7161	0.00458716	FALSE	0.135356	0.119314	1.14494	0.906196	1.44659	0.256606	71681	71	71610	0.0009905	FALSE	0.0919404	0.0793502	1.0963
112	Candidiasis	infectious diseases	-0.0166055	0.020811	0.983532	0.944221	1.02448	0.424916	210471	3125	207346	0.0148477	FALSE	-0.0278497	0.0177805	0.972534	0.939226	1.00702	0.117276	330062	3232	326830	0.0097921	FALSE	-0.00677167	0.0993321	0.99	0.817534	1.20674	0.946	7283	122	7161	0.0167513	FALSE	0.0216877	0.0259688	1.02192	0.971211	1.07529	0.403636	69138	1645	67493	0.023793	FALSE	-0.0336602	0.0287696	0.9669
112.3	Candidiasis of skin and nails	infectious diseases	0.000525471	0.0745759	1.00053	0.864466	1.158	0.994378	215948	238	215710	0.00110212	FALSE	-0.0291248	0.108309	0.971295	0.785519	1.20101	0.788004	326916	86	326830	0.000263065	FALSE	-0.413297	0.268105	0.66	0.391104	1.11872	0.123	7178	17	7161	0.00236835	FALSE	-0.00432981	0.0733571	0.99568	0.862337	1.14964	0.952933	71384	190	71194	0.00266166	FALSE	-0.00643373	0.0713454	0.993587
117	Mycoses	infectious diseases	0.00662355	0.032963	1.00665	0.943665	1.07383	0.840746	215248	1224	214024	0.00568646	FALSE	0.102705	0.0465869	1.10816	1.01146	1.21411	0.0274837	327296	466	326830	0.00142379	FALSE	-0.162661	0.240454	0.85	0.530491	1.36156	0.499	7182	21	7161	0.00292398	FALSE	0.0527392	0.0433903	1.05415	0.968211	1.14773	0.22419	71562	551	71011	0.00769962	FALSE	-0.0836198	0.0572586	0.919781
117.1	Histoplasmosis	infectious diseases	0.0489647	0.0517143	1.05018	0.948954	1.16221	0.343725	216922	495	216427	0.00228193	FALSE	NA	NA	NA	NA	NA	NA	NA	NA	NA	NA	NA	NA	NA	NA	NA	NA	NA	NA	NA	NA	NA	NA	0.0598543	0.0798043	1.06168	0.907954	1.24144	0.453246	71859	158	71701	0.00219875	FALSE	-0.222836	0.174526	0.800246
117.2	Coccidioidomycosis	infectious diseases	0.00274749	0.109073	1.00275	0.809745	1.24176	0.979904	217113	111	217002	0.000511255	FALSE	NA	NA	NA	NA	NA	NA	NA	NA	NA	NA	NA	NA	NA	NA	NA	NA	NA	NA	NA	NA	NA	NA	NA	NA	NA	NA	NA	NA	NA	NA	NA	NA	NA	NA	NA	NA
117.3	Blastomycotic infection	infectious diseases	-0.286095	0.217668	0.751191	0.490306	1.15089	0.188723	217198	28	217170	0.000128915	FALSE	NA	NA	NA	NA	NA	NA	NA	NA	NA	NA	NA	NA	NA	NA	NA	NA	NA	NA	NA	NA	NA	NA	NA	NA	NA	NA	NA	NA	NA	NA	NA	NA	NA	NA	NA	NA
117.4	Aspergillosis	infectious diseases	-0.0158867	0.0855141	0.984239	0.832357	1.16384	0.852619	217067	181	216886	0.000833844	FALSE	0.152728	0.0598936	1.16501	1.03597	1.31012	0.0107727	327112	282	326830	0.00086209	FALSE	-0.330889	0.332006	0.72	0.374703	1.37691	0.319	7172	11	7161	0.00153374	FALSE	0.18504	0.102681	1.20327	0.983915	1.47152	0.0715334	71923	97	71826	0.00134866	FALSE	-0.0423952	0.0924766	0.958491
130	Spirochetal infection	infectious diseases	0.0937046	0.0412166	1.09824	1.013	1.19064	0.0229981	214422	781	213641	0.00364235	FALSE	0.198385	0.0939316	1.21943	1.01438	1.46593	0.0346847	330449	114	330335	0.000344985	FALSE	-0.0022665	0.182951	1	0.697083	1.42806	0.99	7695	36	7659	0.00467836	FALSE	0.0224054	0.149377	1.02266	0.763095	1.37051	0.880771	71865	44	71821	0.000612259	FALSE	0.0345848	0.0591815	1.03519
130.1	Lyme disease	infectious diseases	0.0702844	0.0512011	1.07281	0.970378	1.18606	0.169841	216309	505	215804	0.00233462	FALSE	0.244659	0.136515	1.27719	0.97735	1.66901	0.0731042	330389	54	330335	0.000163444	FALSE	-0.0296991	0.1947	0.97	0.66278	1.42179	0.879	7691	32	7659	0.00416071	FALSE	NA	NA	NA	NA	NA	NA	NA	NA	NA	NA	NA	0.0442983	0.0599788	1.04529
131	Protozoan infection	infectious diseases	-0.0590622	0.110822	0.942648	0.758605	1.17134	0.594072	216895	108	216787	0.000497937	FALSE	NA	NA	NA	NA	NA	NA	NA	NA	NA	NA	NA	NA	NA	NA	NA	NA	NA	NA	NA	NA	NA	NA	NA	NA	NA	NA	NA	NA	NA	NA	NA	NA	NA	0.218224	0.213518	1.24387
132	Infestation (lice, mites)	infectious diseases	0.00382956	0.0433873	1.00384	0.922	1.09294	0.929666	215226	705	214521	0.00327563	FALSE	0.109863	0.121858	1.11613	0.878993	1.41723	0.367287	330403	68	330335	0.000205809	FALSE	0.262238	0.343611	1.3	0.662828	2.54904	0.445	7669	10	7659	0.00130395	FALSE	-0.0505977	0.118137	0.950661	0.754163	1.19836	0.668435	71759	72	71687	0.00100336	FALSE	-0.362577	0.123466	0.695881
132.1	Pediculosis and phthirus infestation	infectious diseases	0.0373356	0.148593	1.03804	0.775765	1.38899	0.801612	216995	60	216935	0.000276504	FALSE	NA	NA	NA	NA	NA	NA	NA	NA	NA	NA	NA	NA	NA	NA	NA	NA	NA	NA	NA	NA	NA	NA	0.130225	0.184083	1.13909	0.794074	1.634	0.479302	71925	30	71895	0.000417101	FALSE	NA	NA	NA
133	Arthropod-borne diseases	infectious diseases	-0.0625945	0.0899555	0.939324	0.787488	1.12044	0.48653	216899	164	216735	0.000756112	FALSE	0.0775759	0.11077	1.08066	0.869764	1.3427	0.483718	330417	82	330335	0.000248171	FALSE	NA	NA	NA	NA	NA	NA	NA	NA	NA	NA	NA	NA	NA	NA	NA	NA	NA	NA	NA	NA	NA	NA	-0.0541904	0.150919	0.947252
134	Helminthiases	infectious diseases	0.031117	0.126849	1.03161	0.804522	1.32279	0.806218	216820	82	216738	0.000378194	FALSE	-0.0257676	0.0695943	0.974562	0.850294	1.11699	0.711192	330543	208	330335	0.000629268	FALSE	NA	NA	NA	NA	NA	NA	NA	NA	NA	NA	NA	NA	NA	NA	NA	NA	NA	NA	NA	NA	NA	NA	-0.166062	0.190114	0.846994
134.1	Intestinal helminthiases	infectious diseases	0.190833	0.1886	1.21026	0.836255	1.75153	0.311613	217001	37	216964	0.000170506	FALSE	-0.0441549	0.0760496	0.956806	0.824307	1.1106	0.561506	330509	174	330335	0.000526461	FALSE	NA	NA	NA	NA	NA	NA	NA	NA	NA	NA	NA	NA	NA	NA	NA	NA	NA	NA	NA	NA	NA	NA	-0.193724	0.240786	0.823885
136	Other infectious and parasitic diseases	infectious diseases	0.012337	0.0292373	1.01241	0.956028	1.07212	0.673055	212637	1557	211080	0.00732234	FALSE	-0.155734	0.0846564	0.855787	0.724945	1.01025	0.0658275	330476	141	330335	0.000426657	FALSE	-0.228997	0.127151	0.8	0.61989	1.02042	0.0717	7732	73	7659	0.00944128	FALSE	0.0544206	0.0636333	1.05593	0.932113	1.19619	0.392429	71007	256	70751	0.00360528	FALSE	-0.039268	0.0445398	0.961493
145	Cancer of mouth	neoplasms	0.00487899	0.0279906	1.00489	0.951246	1.06156	0.861623	216102	1704	214398	0.00788517	FALSE	0.01028	0.0324852	1.01033	0.948009	1.07675	0.75166	328953	960	327993	0.00291835	FALSE	-0.22056	0.237468	0.8	0.503588	1.27746	0.353	7943	21	7922	0.00264384	FALSE	-0.00344464	0.0353747	0.996561	0.929806	1.06811	0.922428	71719	819	70900	0.0114196	FALSE	-0.0143952	0.0744256	0.985708
145.1	Cancer of lip	neoplasms	-0.0271752	0.1006	0.973191	0.799035	1.18531	0.787059	217023	131	216892	0.000603623	FALSE	0.116331	0.116894	1.12337	0.893347	1.41262	0.319643	328067	74	327993	0.000225564	FALSE	NA	NA	NA	NA	NA	NA	NA	NA	NA	NA	NA	NA	NA	NA	NA	NA	NA	NA	NA	NA	NA	NA	NA	NA	NA
145.2	Cancer of tongue	neoplasms	0.00793102	0.0414165	1.00796	0.929373	1.0932	0.848138	216858	774	216084	0.00356916	FALSE	0.00942038	0.0465226	1.00946	0.921489	1.10584	0.839533	328460	467	327993	0.00142179	FALSE	-0.475617	0.312881	0.62	0.336599	1.14755	0.128	7934	12	7922	0.00151248	FALSE	0.010311	0.0479863	1.01036	0.919668	1.11	0.829865	71835	441	71394	0.00613907	FALSE	-0.124045	0.124038	0.88334
145.3	Cancer of major salivary glands	neoplasms	-0.0231019	0.0694939	0.977163	0.852732	1.11975	0.739564	216985	275	216710	0.00126737	FALSE	0.0357615	0.076396	1.03641	0.892281	1.20382	0.639708	328166	173	327993	0.000527172	FALSE	NA	NA	NA	NA	NA	NA	NA	NA	NA	NA	NA	0.061875	0.0830417	1.06383	0.904036	1.25187	0.456206	71882	146	71736	0.00203111	FALSE	0.0117545	0.146123	1.01182
145.4	Cancer of the gums	neoplasms	0.26097	0.209238	1.29819	0.861452	1.95634	0.212309	217170	30	217140	0.000138141	FALSE	0.0101883	0.12883	1.01024	0.784807	1.30043	0.936966	328054	61	327993	0.000185945	FALSE	NA	NA	NA	NA	NA	NA	NA	NA	NA	NA	NA	0.173959	0.118422	1.19001	0.943511	1.5009	0.141838	71912	72	71840	0.00100122	FALSE	NA	NA	NA
145.5	Cancer of the mouth floor	neoplasms	-0.120576	0.101276	0.88641	0.726819	1.08104	0.233825	217126	129	216997	0.000594125	FALSE	0.00107183	0.123696	1.00107	0.785549	1.27573	0.993086	328059	66	327993	0.000201183	FALSE	NA	NA	NA	NA	NA	NA	NA	NA	NA	NA	NA	-0.0611878	0.118759	0.940647	0.74531	1.18718	0.606393	71923	71	71852	0.000987167	FALSE	NA	NA	NA
149	Cancer of larynx, pharynx, nasal cavities	neoplasms	0.0082505	0.0258163	1.00828	0.958535	1.06062	0.749283	216417	2008	214409	0.00927838	FALSE	-0.0634049	0.0317048	0.938563	0.882015	0.998737	0.0455165	329004	1011	327993	0.00307291	FALSE	-0.0144546	0.203259	0.99	0.661766	1.46805	0.943	7951	29	7922	0.00364734	FALSE	0.000318044	0.026005	1.00032	0.95061	1.05263	0.990242	71499	1550	69949	0.0216786	FALSE	-0.0263572	0.0724215	0.973987
149.1	Cancer of oropharynx	neoplasms	0.0699244	0.0382543	1.07243	0.994959	1.15593	0.0675676	216914	907	216007	0.00418138	FALSE	-0.0497112	0.0505296	0.951504	0.861785	1.05056	0.325212	328389	396	327993	0.00120589	FALSE	0.0386227	0.280536	1.04	0.599758	1.80124	0.89	7938	16	7922	0.00201562	FALSE	0.0457631	0.0450214	1.04683	0.958411	1.1434	0.309404	71816	504	71312	0.00701793	FALSE	0.0516572	0.134182	1.05301
149.2	Cancer of nasopharynx	neoplasms	0.155076	0.126328	1.16775	0.911625	1.49582	0.219609	217125	83	217042	0.000382268	FALSE	0.184747	0.144837	1.20291	0.905622	1.5978	0.202114	328041	48	327993	0.000146323	FALSE	NA	NA	NA	NA	NA	NA	NA	NA	NA	NA	NA	0.025239	0.0997645	1.02556	0.843412	1.24705	0.800279	71858	101	71757	0.00140555	FALSE	NA	NA	NA
149.3	Cancer of hypopharynx	neoplasms	-0.0344944	0.100093	0.966094	0.793996	1.17549	0.730377	217122	132	216990	0.000607953	FALSE	-0.101926	0.109241	0.903096	0.729031	1.11872	0.350799	328078	85	327993	0.000259085	FALSE	NA	NA	NA	NA	NA	NA	NA	NA	NA	NA	NA	-0.0446125	0.116242	0.956368	0.761513	1.20108	0.701135	71922	74	71848	0.00102889	FALSE	NA	NA	NA
149.4	Cancer of larynx	neoplasms	-0.0134059	0.039595	0.986684	0.913007	1.06631	0.73493	216894	849	216045	0.00391435	FALSE	-0.145328	0.0519387	0.864739	0.781041	0.957405	0.00514089	328371	378	327993	0.00115114	FALSE	NA	NA	NA	NA	NA	NA	NA	NA	NA	NA	NA	0.00698022	0.0281838	1.007	0.952886	1.0642	0.804391	71576	1313	70263	0.0183441	FALSE	0.0184867	0.120887	1.01866
149.5	Hx of malignant neoplasm of oral cavity and pharynx	neoplasms	0.0117999	0.0733912	1.01187	0.8763	1.16841	0.872266	216992	246	216746	0.00113368	FALSE	NA	NA	NA	NA	NA	NA	NA	NA	NA	NA	NA	NA	NA	NA	NA	NA	NA	NA	NA	NA	NA	NA	0.0168363	0.0435647	1.01698	0.933746	1.10763	0.69915	71777	538	71239	0.00749544	FALSE	-0.245278	0.122616	0.782487
149.9	Cancer of of nasal cavities	neoplasms	-0.0640799	0.0985205	0.93793	0.773229	1.13771	0.515419	217046	137	216909	0.000631203	FALSE	0.0354708	0.08742	1.03611	0.872954	1.22975	0.684925	328125	132	327993	0.000402286	FALSE	NA	NA	NA	NA	NA	NA	NA	NA	NA	NA	NA	0.00818517	0.0787573	1.00822	0.864003	1.17651	0.917226	71891	162	71729	0.00225341	FALSE	-0.141372	0.214467	0.868167
150	Cancer of esophagus	neoplasms	0.0468211	0.0418583	1.04793	0.965392	1.13753	0.263327	216815	758	216057	0.00349607	FALSE	-0.0449651	0.0270935	0.956031	0.906587	1.00817	0.0969903	308134	1393	306741	0.00452076	FALSE	0.246588	0.337187	1.28	0.660803	2.47806	0.465	7440	11	7429	0.00147849	FALSE	-0.0597934	0.0476534	0.941959	0.857963	1.03418	0.209567	71840	447	71393	0.00622216	FALSE	0.0494632	0.077761	1.05071
151	Cancer of stomach	neoplasms	-0.0112773	0.0564972	0.988786	0.885138	1.10457	0.841787	216926	416	216510	0.0019177	FALSE	-0.0540616	0.031758	0.947374	0.890202	1.00822	0.0886995	307752	1011	306741	0.00328511	FALSE	NA	NA	NA	NA	NA	NA	NA	NA	NA	NA	NA	-0.0440348	0.0437562	0.956921	0.878274	1.04261	0.31424	71756	531	71225	0.00740008	FALSE	-0.146238	0.0855958	0.863952
153	Colorectal cancer	neoplasms	0.0233999	0.0181432	1.02368	0.987913	1.06073	0.197145	215365	4132	211233	0.019186	FALSE	0.0241757	0.0120849	1.02447	1.00049	1.04903	0.0454472	295687	7161	288526	0.0242182	FALSE	-0.0788448	0.0800125	0.92	0.790042	1.0811	0.324	7341	198	7143	0.0269718	FALSE	0.00660058	0.0231094	1.00662	0.962045	1.05327	0.775166	71165	1949	69216	0.0273871	FALSE	-0.0284822	0.0367583	0.97192
153.2	Colon cancer	neoplasms	0.0201195	0.0193889	1.02032	0.982276	1.05984	0.299417	215550	3612	211938	0.0167571	FALSE	0.022565	0.0145463	1.02282	0.994072	1.0524	0.120842	293422	4896	288526	0.0166859	FALSE	-0.158216	0.18632	0.85	0.592501	1.22995	0.396	7177	34	7143	0.00473736	FALSE	0.0158196	0.0262972	1.01595	0.964908	1.06968	0.54746	71305	1496	69809	0.0209803	FALSE	-0.0134668	0.0401522	0.986623
153.3	Malignant neoplasm of rectum, rectosigmoid junction, and anus	neoplasms	0.0355242	0.0329447	1.03616	0.97137	1.10528	0.280901	216591	1227	215364	0.00566506	FALSE	0.0143472	0.0180053	1.01445	0.979275	1.05089	0.425549	291694	3168	288526	0.0108607	FALSE	-0.0839127	0.0859433	0.92	0.776964	1.08821	0.329	7314	171	7143	0.0233798	FALSE	0.0128714	0.031812	1.01295	0.951724	1.07812	0.685767	71524	1008	70516	0.0140932	FALSE	-0.0911126	0.0537864	0.912915
155	Cancer of liver and intrahepatic bile duct	neoplasms	-0.0625114	0.0338049	0.939402	0.879177	1.00375	0.0644315	216706	1166	215540	0.00538056	FALSE	0.0177324	0.0355253	1.01789	0.949427	1.09129	0.617674	307547	806	306741	0.00262074	FALSE	-0.108149	0.13814	0.9	0.684612	1.17657	0.434	7491	62	7429	0.0082766	FALSE	-0.0476855	0.042155	0.953434	0.877824	1.03556	0.257973	71619	571	71048	0.00797274	FALSE	-0.221553	0.0695248	0.801274
155.1	Malignant neoplasm of liver, primary	neoplasms	-0.0428526	0.0363511	0.958053	0.892168	1.0288	0.238457	216792	1007	215785	0.00464501	FALSE	-0.030882	0.0517916	0.96959	0.875996	1.07318	0.550992	307120	379	306741	0.00123405	FALSE	-0.084334	0.142771	0.92	0.694776	1.21592	0.555	7487	58	7429	0.00774676	FALSE	-0.009553	0.0467873	0.990492	0.903701	1.08562	0.838213	71739	463	71276	0.00645395	FALSE	-0.22525	0.0812497	0.798317
157	Pancreatic cancer	neoplasms	0.0451562	0.0470813	1.04619	0.95397	1.14733	0.337503	216916	599	216317	0.00276144	FALSE	0.00810956	0.0281391	1.00814	0.954046	1.06531	0.773197	308027	1286	306741	0.00417496	FALSE	-0.210349	0.295891	0.81	0.453711	1.44715	0.477	7443	14	7429	0.00188096	FALSE	-0.0248808	0.0388682	0.975426	0.903877	1.05264	0.522087	71719	673	71046	0.00938385	FALSE	-0.00785872	0.063953	0.992172
158	Neoplasm of unspecified nature of digestive system	neoplasms	-0.0468575	0.0411228	0.954223	0.88033	1.03432	0.254515	215212	787	214425	0.00365686	FALSE	-0.0103499	0.0279455	0.989703	0.936952	1.04542	0.711113	308043	1302	306741	0.00422668	FALSE	-0.281364	0.181515	0.75	0.528806	1.07724	0.121	7465	36	7429	0.00482251	FALSE	-0.0148222	0.0537397	0.985287	0.886786	1.09473	0.78269	71319	349	70970	0.00489351	FALSE	0.0029283	0.0479141	1.00293
159	Malignant neoplasm of other and ill-defined sites within the digestive organs and peritoneum	neoplasms	0.0596682	0.0449907	1.06148	0.971889	1.15934	0.184762	216489	656	215833	0.00303018	FALSE	0.00346265	0.0283407	1.00347	0.949248	1.06079	0.902757	308007	1266	306741	0.0041103	FALSE	0.129433	0.207462	1.14	0.757908	1.70926	0.533	7457	28	7429	0.00375486	FALSE	-0.0185998	0.0330586	0.981572	0.919988	1.04728	0.573686	71324	933	70391	0.0130812	FALSE	-0.116656	0.051221	0.889891
159.2	Malignant neoplasm of small intestine, including duodenum	neoplasms	0.113057	0.0733596	1.1197	0.96974	1.29284	0.123283	217056	246	216810	0.00113335	FALSE	-0.0488349	0.0564604	0.952338	0.852572	1.06378	0.387071	307059	318	306741	0.00103563	FALSE	0.231645	0.249562	1.26	0.772985	2.05605	0.353	7449	20	7429	0.00268492	FALSE	-0.0298731	0.062585	0.970569	0.858525	1.09724	0.633134	71781	257	71524	0.00358033	FALSE	0.0803628	0.130577	1.08368
159.3	Malignant neoplasm of gallbladder and extrahepatic bile ducts	neoplasms	-0.105578	0.0943028	0.899804	0.747955	1.08248	0.262898	217138	149	216989	0.0006862	FALSE	0.0151625	0.0521482	1.01528	0.916633	1.12454	0.771237	307114	373	306741	0.00121453	FALSE	NA	NA	NA	NA	NA	NA	NA	NA	NA	NA	NA	0.00889699	0.0749925	1.00894	0.871022	1.16869	0.905562	71853	179	71674	0.0024912	FALSE	-0.159899	0.129795	0.85223
159.4	Malignant neoplasm of retroperitoneum and peritoneum	neoplasms	-0.0499062	0.186278	0.951319	0.660333	1.37053	0.788767	217157	38	217119	0.000174989	FALSE	0.041728	0.055104	1.04261	0.935873	1.16152	0.448895	307075	334	306741	0.00108768	FALSE	NA	NA	NA	NA	NA	NA	NA	NA	NA	NA	NA	0.0243121	0.0725355	1.02461	0.888823	1.18114	0.737493	71801	191	71610	0.00266013	FALSE	-0.0763395	0.12289	0.926502
164	Cancer of intrathoracic organs	neoplasms	-0.0367866	0.106978	0.963882	0.78156	1.18873	0.730943	216989	116	216873	0.000534589	FALSE	0.166058	0.104789	1.18064	0.961436	1.44983	0.113035	325656	92	325564	0.000282507	FALSE	NA	NA	NA	NA	NA	NA	NA	NA	NA	NA	NA	0.101612	0.0994459	1.10695	0.910918	1.34518	0.306884	71818	102	71716	0.00142026	FALSE	-0.114461	0.149719	0.891846
165	Cancer within the respiratory system	neoplasms	-0.025584	0.0165133	0.974741	0.943697	1.00681	0.12131	215600	5004	210596	0.0232096	FALSE	0.0252897	0.0139368	1.02561	0.997976	1.05401	0.0695844	330913	5349	325564	0.0161644	FALSE	-0.090604	0.135593	0.91	0.700216	1.19144	0.504	7967	67	7900	0.00840969	FALSE	0.0138925	0.0206108	1.01399	0.973843	1.05579	0.500288	71090	2508	68582	0.0352792	FALSE	0.0157819	0.0324013	1.01591
165.1	Cancer of bronchus; lung	neoplasms	-0.0216044	0.0171193	0.978627	0.946335	1.01202	0.206952	215860	4645	211215	0.0215186	FALSE	0.0366565	0.0157255	1.03734	1.00585	1.06981	0.0197522	329743	4179	325564	0.0126735	FALSE	-0.129723	0.13783	0.88	0.670407	1.15076	0.347	7965	65	7900	0.0081607	FALSE	0.00982625	0.0207359	1.00987	0.969654	1.05176	0.635588	71151	2476	68675	0.0347992	FALSE	0.00839503	0.0329959	1.00843
170	Cancer of bone and connective tissue	neoplasms	0.042963	0.0429373	1.0439	0.959643	1.13555	0.31702	216379	720	215659	0.00332749	FALSE	0.0744784	0.0389677	1.07732	0.998104	1.16283	0.0559678	330965	666	330299	0.0020123	FALSE	0.555369	0.330577	1.74	0.911592	3.33109	0.093	7984	11	7973	0.00137776	FALSE	0.0400024	0.0337237	1.04081	0.974242	1.11193	0.235551	71232	896	70336	0.0125786	FALSE	0.0164797	0.0482196	1.01662
170.1	Bone cancer	neoplasms	0.00957792	0.0792378	1.00962	0.864393	1.17926	0.90379	216861	211	216650	0.000972973	FALSE	0.228067	0.0668272	1.25617	1.10195	1.43197	0.000643017	330525	226	330299	0.000683761	FALSE	NA	NA	NA	NA	NA	NA	NA	NA	NA	NA	NA	0.0358362	0.0489138	1.03649	0.941732	1.14077	0.463778	71562	422	71140	0.00589698	FALSE	-0.0422956	0.0750852	0.958586
170.2	Cancer of connective tissue	neoplasms	0.0573667	0.0500121	1.05904	0.960158	1.16811	0.251359	216693	530	216163	0.00244586	FALSE	0.015845	0.0469203	1.01597	0.926706	1.11383	0.73559	330758	459	330299	0.00138772	FALSE	NA	NA	NA	NA	NA	NA	NA	NA	NA	NA	NA	0.0267915	0.0409935	1.02715	0.947853	1.11309	0.513399	71495	603	70892	0.00843416	FALSE	0.0381444	0.0555691	1.03888
172	Skin cancer	neoplasms	0.0199615	0.00722149	1.02016	1.00582	1.0347	0.00570667	208737	32445	176292	0.155435	FALSE	0.0419537	0.00874483	1.04285	1.02512	1.06087	1.60617e-06	330803	13959	316844	0.0421973	TRUE	0.0280637	0.0628433	1.03	0.909274	1.16327	0.655	7576	321	7255	0.0423706	FALSE	0.0454253	0.0162529	1.04647	1.01366	1.08035	0.00519164	70354	4486	65868	0.0637633	FALSE	0.0223983	0.0159992	1.02265
172.1	Melanomas of skin, dx or hx	neoplasms	0.0351805	0.00934647	1.03581	1.017	1.05496	0.000167191	210058	17106	192952	0.0814347	FALSE	0.0327546	0.016708	1.0333	1.00001	1.0677	0.0499477	320502	3658	316844	0.0114133	FALSE	0.208879	0.128063	1.23	0.958751	1.58389	0.103	7328	73	7255	0.00996179	FALSE	0.032668	0.0270404	1.03321	0.979874	1.08944	0.227002	71237	1418	69819	0.0199054	FALSE	0.0243841	0.0330258	1.02468
172.11	Melanomas of skin	neoplasms	0.0559282	0.0185309	1.05752	1.0198	1.09664	0.00254361	215365	3953	211412	0.0183549	FALSE	0.0327546	0.016708	1.0333	1.00001	1.0677	0.0499477	320502	3658	316844	0.0114133	FALSE	0.233378	0.132643	1.26	0.973749	1.63781	0.0785	7323	68	7255	0.00928581	FALSE	0.0355494	0.0295871	1.03619	0.977809	1.09805	0.229551	71497	1177	70320	0.0164622	FALSE	0.0121613	0.0363706	1.01224
172.2	Other non-epithelial cancer of skin	neoplasms	0.0207529	0.00794784	1.02097	1.00519	1.037	0.00902427	208031	25676	182355	0.123424	FALSE	0.049644	0.0102808	1.0509	1.02993	1.07229	1.37361e-06	326842	9998	316844	0.0305897	TRUE	-0.00450233	0.0698423	1	0.868148	1.14155	0.949	7513	258	7255	0.0343405	FALSE	0.0600556	0.0184638	1.0619	1.02415	1.10103	0.00114347	70615	3462	67153	0.0490264	FALSE	0.0270186	0.0168629	1.02739
172.21	Basal cell carcinoma	neoplasms	0.0241969	0.0108627	1.02449	1.00291	1.04654	0.0259116	211038	12271	198767	0.0581459	FALSE	-0.118246	0.132078	0.888478	0.685834	1.151	0.370643	316902	58	316844	0.000183022	FALSE	0.0294883	0.090466	1.03	0.862582	1.22974	0.744	7404	149	7255	0.0201243	FALSE	0.0584879	0.037867	1.06023	0.984392	1.14192	0.122452	71556	724	70832	0.0101179	FALSE	0.0367253	0.0257641	1.03741
172.22	Squamous cell carcinoma	neoplasms	0.0111982	0.0140817	1.01126	0.983732	1.03956	0.426476	212522	7104	205418	0.0334271	FALSE	-0.0898623	0.155082	0.914057	0.674474	1.23874	0.562285	316886	42	316844	0.00013254	FALSE	0.0630429	0.133682	1.07	0.819571	1.38411	0.637	7324	69	7255	0.00942108	FALSE	0.0865432	0.0431163	1.0904	1.00204	1.18655	0.044728	71576	563	71013	0.00786577	FALSE	0.0110772	0.0337354	1.01114
172.3	Carcinoma in situ of skin	neoplasms	0.0152932	0.0259202	1.01541	0.965113	1.06833	0.555183	214100	2013	212087	0.00940215	FALSE	0.0230696	0.0269811	1.02334	0.970627	1.07891	0.392535	318248	1404	316844	0.00441165	FALSE	0.0683199	0.2921	1.07	0.603991	1.89807	0.815	7269	14	7255	0.00192599	FALSE	0.105523	0.0670022	1.11129	0.974529	1.26725	0.115275	71611	229	71382	0.00319783	FALSE	0.0328091	0.0352734	1.03335
173	Neoplasm of uncertain behavior of skin	neoplasms	0.0308717	0.00835656	1.03135	1.0146	1.04838	0.000220493	194231	22023	172208	0.113386	FALSE	-0.00415296	0.0699749	0.995856	0.868226	1.14225	0.952674	317050	206	316844	0.00064974	FALSE	-0.00876514	0.0885916	0.99	0.833264	1.17924	0.921	7410	155	7255	0.0209177	FALSE	0.0517783	0.019186	1.05314	1.01427	1.0935	0.0069599	68583	3145	65438	0.0458568	FALSE	0.0305574	0.0230214	1.03103
174	Breast cancer	neoplasms	0.024048	0.0351108	1.02434	0.956218	1.09731	0.493396	216701	1152	215549	0.00531608	FALSE	0.043713	0.00950928	1.04468	1.02539	1.06434	4.28871e-06	316295	12041	304254	0.0380689	TRUE	0.0775239	0.0639003	1.08	0.9534	1.22479	0.225	7649	323	7326	0.0422277	FALSE	0.0194313	0.0200353	1.01962	0.980358	1.06046	0.33212	71010	2764	68246	0.0389241	FALSE	0.0193585	0.0247956	1.01955
174.1	Breast cancer [female]	neoplasms	0.0283814	0.0372853	1.02879	0.956286	1.10679	0.446541	216944	1018	215926	0.00469246	FALSE	0.0432874	0.00955962	1.04424	1.02485	1.06399	5.95042e-06	316164	11910	304254	0.0376703	TRUE	0.0822375	0.0641176	1.09	0.957497	1.2311	0.2	7647	321	7326	0.0419772	FALSE	0.030247	0.0203369	1.03071	0.990433	1.07262	0.136936	71120	2673	68447	0.0375844	FALSE	0.0185662	0.0252578	1.01874
174.11	Malignant neoplasm of female breast	neoplasms	0.0269024	0.0391073	1.02727	0.951469	1.1091	0.491507	216967	923	216044	0.0042541	FALSE	0.0466124	0.0100824	1.04772	1.02721	1.06863	3.77934e-06	314895	10641	304254	0.0337922	TRUE	0.0916536	0.0667105	1.1	0.961656	1.24908	0.169	7619	293	7326	0.0384565	FALSE	0.0279027	0.0204899	1.0283	0.987817	1.07043	0.173267	71129	2629	68500	0.036961	FALSE	0.0218957	0.0255067	1.02214
174.2	Breast cancer [male]	neoplasms	-0.0542016	0.121337	0.947241	0.746752	1.20156	0.655089	217140	90	217050	0.000414479	FALSE	0.121696	0.131894	1.12941	0.872131	1.46259	0.356172	304312	58	304254	0.000190594	FALSE	NA	NA	NA	NA	NA	NA	NA	NA	NA	NA	NA	0.138348	0.0575171	1.14837	1.02594	1.28541	0.0161579	71581	306	71275	0.00427488	FALSE	-0.0811106	0.228074	0.922092
174.3	Neoplasm of uncertain behavior of breast	neoplasms	-0.195487	0.127785	0.822434	0.640218	1.05651	0.126064	216965	81	216884	0.000373332	FALSE	0.0867214	0.0913074	1.09059	0.911885	1.30432	0.342227	304375	121	304254	0.000397536	FALSE	NA	NA	NA	NA	NA	NA	NA	NA	NA	NA	NA	-0.210318	0.0869635	0.810326	0.683337	0.960915	0.0155861	71823	132	71691	0.00183785	FALSE	0.120335	0.0974478	1.12788
175	Acquired absence of breast	neoplasms	0.0606354	0.090395	1.06251	0.889995	1.26847	0.502359	217081	163	216918	0.000750872	FALSE	0.0436857	0.0145384	1.04465	1.01531	1.07485	0.00265708	308092	4920	303172	0.0159693	FALSE	0.141828	0.145628	1.15	0.866233	1.53305	0.33	7075	56	7019	0.00791519	FALSE	0.0404853	0.037315	1.04132	0.967875	1.12033	0.27794	71596	736	70860	0.0102799	FALSE	0.0128286	0.0285807	1.01291
180	Cervical cancer and dysplasia	neoplasms	-0.00606437	0.0401001	0.993954	0.918824	1.07523	0.879794	216652	884	215768	0.00408028	FALSE	-0.000403881	0.0102137	0.999596	0.979784	1.01981	0.968457	307738	10065	297673	0.0327064	FALSE	-0.117192	0.20992	0.89	0.589409	1.34212	0.577	7372	27	7345	0.00366251	FALSE	-0.021289	0.0374028	0.978936	0.909738	1.0534	0.569233	71373	730	70643	0.010228	FALSE	0.0859597	0.0375692	1.08976
180.1	Cervical cancer	neoplasms	-0.047123	0.0945947	0.95397	0.792527	1.1483	0.618373	217110	149	216961	0.000686288	FALSE	0.00210555	0.0112897	1.00211	0.980177	1.02453	0.852051	305946	8273	297673	0.0270407	FALSE	NA	NA	NA	NA	NA	NA	NA	NA	NA	NA	NA	0.0156523	0.065944	1.01578	0.892617	1.15593	0.81238	71746	232	71514	0.00323363	FALSE	-0.00575003	0.0908764	0.994266
180.3	Cervical intraepithelial neoplasia [CIN] [Cervical dysplasia]	neoplasms	-0.00629404	0.0430043	0.993726	0.913399	1.08112	0.883638	216705	768	215937	0.00354399	FALSE	-0.017339	0.0232945	0.98281	0.938947	1.02872	0.456671	299555	1882	297673	0.00628265	FALSE	-0.117063	0.227043	0.89	0.570029	1.38811	0.606	7368	23	7345	0.00312161	FALSE	-0.0478712	0.0446752	0.953257	0.873336	1.04049	0.283927	71567	508	71059	0.00709824	FALSE	0.10124	0.0400673	1.10654
182	Malignant neoplasm of uterus	neoplasms	-0.114328	0.0987164	0.891966	0.735054	1.08237	0.246806	217155	136	217019	0.000626281	FALSE	0.0273279	0.0235298	1.0277	0.981385	1.07621	0.245471	299528	1855	297673	0.00619308	FALSE	0.162093	0.217809	1.18	0.76735	1.80218	0.457	7417	24	7393	0.00323581	FALSE	0.126234	0.0465286	1.13455	1.03566	1.24288	0.00666677	71698	475	71223	0.00662501	FALSE	0.0758697	0.0560427	1.07882
184	Cancer of other female genital organs	neoplasms	0.043786	0.0743989	1.04476	0.902997	1.20878	0.556176	216928	241	216687	0.00111097	FALSE	0.00667537	0.0105549	1.0067	0.986086	1.02774	0.527096	314527	9460	305067	0.0300769	FALSE	-0.306667	0.241827	0.74	0.458109	1.18213	0.205	7492	21	7471	0.00280299	FALSE	0.0743685	0.0391626	1.0772	0.997613	1.16314	0.0575685	71541	671	70870	0.00937924	FALSE	0.104224	0.0521897	1.10985
184.1	Malignant neoplasm of ovary and other uterine adnexa	neoplasms	0.0303848	0.113218	1.03085	0.825702	1.28697	0.788411	217099	103	216996	0.000474438	FALSE	0.00673903	0.0107928	1.00676	0.985688	1.02829	0.532366	314117	9050	305067	0.0288109	FALSE	-0.128842	0.276891	0.88	0.510917	1.51265	0.642	7487	16	7471	0.00213704	FALSE	0.108841	0.0446714	1.11499	1.02151	1.21701	0.0148309	71632	515	71117	0.00718952	FALSE	0.127504	0.0606437	1.13599
184.11	Malignant neoplasm of ovary	neoplasms	0.104716	0.130787	1.1104	0.859309	1.43485	0.423328	217145	77	217068	0.000354602	FALSE	0.00760018	0.0108524	1.00763	0.986423	1.02929	0.483724	314017	8950	305067	0.0285016	FALSE	-0.200619	0.3097	0.82	0.445914	1.50139	0.517	7484	13	7471	0.00173704	FALSE	0.124793	0.0488094	1.13291	1.02956	1.24665	0.0105655	71754	430	71324	0.0059927	FALSE	0.154795	0.0683344	1.16742
184.2	Cancer of other female genital organs (excluding uterus and ovary)	neoplasms	-0.0260969	0.140367	0.974241	0.739918	1.28277	0.852508	217127	67	217060	0.000308575	FALSE	0.00668371	0.04943	1.00671	0.913749	1.10912	0.892441	305480	413	305067	0.00135197	FALSE	NA	NA	NA	NA	NA	NA	NA	NA	NA	NA	NA	-0.0474536	0.0739047	0.953655	0.825054	1.1023	0.520814	71861	184	71677	0.0025605	FALSE	-0.011558	0.0983232	0.988509
185	Cancer of prostate	neoplasms	-0.0135638	0.00936249	0.986528	0.96859	1.0048	0.147411	214381	17407	196974	0.0811966	FALSE	0.00238336	0.00884048	1.00239	0.985167	1.01991	0.787471	312231	14398	297833	0.0461133	FALSE	0.0490577	0.108992	1.05	0.848261	1.30041	0.653	7237	119	7118	0.0164433	FALSE	-0.00665819	0.025296	0.993364	0.945314	1.04386	0.792388	71383	1766	69617	0.0247398	FALSE	-0.0397899	0.029683	0.960991
187	Cancer of other male genital organs	neoplasms	0.0343178	0.037985	1.03491	0.960662	1.1149	0.366283	216112	918	215194	0.0042478	FALSE	0.0069597	0.0111963	1.00698	0.985127	1.02933	0.534201	324552	8434	316118	0.0259866	FALSE	0.268538	0.357959	1.31	0.648521	2.63831	0.453	7835	10	7825	0.00127632	FALSE	0.172146	0.0794599	1.18785	1.01654	1.38803	0.0302768	71775	161	71614	0.00224312	FALSE	0.224906	0.0836836	1.25221
187.1	Malignant neoplasm of unspecified male genital organ	neoplasms	0.0278864	0.0845947	1.02828	0.871169	1.21372	0.741667	216898	185	216713	0.000852935	FALSE	0.00458437	0.0113614	1.00459	0.982472	1.02722	0.686577	324304	8186	316118	0.0252417	FALSE	NA	NA	NA	NA	NA	NA	NA	NA	NA	NA	NA	0.265662	0.163435	1.30429	0.946797	1.79678	0.104058	71940	38	71902	0.000528218	FALSE	0.308071	0.168607	1.3608
187.2	Malignant neoplasm of testis	neoplasms	0.0466463	0.0519556	1.04775	0.946308	1.16007	0.369287	216944	489	216455	0.00225404	FALSE	0.00451625	0.0113053	1.00453	0.982513	1.02703	0.689538	324383	8265	316118	0.0254791	FALSE	NA	NA	NA	NA	NA	NA	NA	NA	NA	NA	NA	0.128514	0.0946192	1.13714	0.944651	1.36885	0.174392	71857	113	71744	0.00157257	FALSE	0.223789	0.107543	1.25081
187.8	Neoplasm of uncertain behavior of male genital organs	neoplasms	-0.0315757	0.0772443	0.968918	0.832789	1.1273	0.682703	216654	222	216432	0.00102468	FALSE	0.13028	0.0922103	1.13915	0.9508	1.36481	0.157697	316237	119	316118	0.0003763	FALSE	NA	NA	NA	NA	NA	NA	NA	NA	NA	NA	NA	NA	NA	NA	NA	NA	NA	NA	NA	NA	NA	NA	0.163111	0.183265	1.17717
189	Cancer of urinary organs (incl. kidney and bladder)	neoplasms	0.0199921	0.0141635	1.02019	0.992262	1.04891	0.158093	215447	6922	208525	0.0321286	FALSE	0.0344794	0.0136439	1.03508	1.00777	1.06313	0.0115012	330965	5589	325376	0.016887	FALSE	-0.0761363	0.129991	0.93	0.718264	1.1956	0.558	7971	74	7897	0.00928365	FALSE	0.0533798	0.0249977	1.05483	1.00439	1.1078	0.032729	71322	1697	69625	0.0237935	FALSE	-0.00186403	0.0302499	0.998138
189.1	Cancer of kidney and renal pelvis	neoplasms	0.0193087	0.0228469	1.0195	0.97485	1.06619	0.398037	216493	2574	213919	0.0118895	FALSE	0.0211545	0.0240091	1.02138	0.974429	1.07059	0.378261	327144	1768	325376	0.00540435	FALSE	-0.136854	0.202841	0.87	0.586008	1.29786	0.5	7927	30	7897	0.00378453	FALSE	0.0734307	0.0324086	1.07619	1.00996	1.14677	0.0234648	71542	982	70560	0.0137262	FALSE	-0.0571	0.0432693	0.9445
189.11	Malignant neoplasm of kidney, except pelvis	neoplasms	0.016735	0.0236794	1.01688	0.970759	1.06518	0.479732	216580	2393	214187	0.011049	FALSE	0.0278809	0.0245365	1.02827	0.979992	1.07893	0.255831	327068	1692	325376	0.00517324	FALSE	-0.144388	0.214068	0.87	0.56895	1.31678	0.5	7924	27	7897	0.00340737	FALSE	0.0595293	0.0346616	1.06134	0.991628	1.13595	0.0858981	71601	855	70746	0.0119412	FALSE	-0.0517033	0.0450326	0.949611
189.12	Malignant neoplasm of renal pelvis	neoplasms	-0.0230052	0.0527952	0.977257	0.881188	1.0838	0.663022	216795	477	216318	0.00220024	FALSE	-0.0563925	0.0908979	0.945168	0.790925	1.12949	0.534998	325499	123	325376	0.000377881	FALSE	NA	NA	NA	NA	NA	NA	NA	NA	NA	NA	NA	0.00591079	0.0722383	1.00593	0.873125	1.15893	0.934787	71823	193	71630	0.00268716	FALSE	-0.0721883	0.110458	0.930356
189.2	Cancer of bladder	neoplasms	0.0248806	0.0173483	1.02519	0.990919	1.06065	0.151522	215991	4560	211431	0.021112	FALSE	0.0365034	0.0166405	1.03718	1.0039	1.07156	0.0282604	329115	3739	325376	0.0113608	FALSE	-0.0402795	0.16368	0.96	0.696915	1.32383	0.806	7943	46	7897	0.00579126	FALSE	0.0223112	0.0353197	1.02256	0.954168	1.09586	0.527587	71688	833	70855	0.0116198	FALSE	0.0376893	0.0401792	1.03841
189.21	Malignant neoplasm of bladder	neoplasms	0.0244567	0.0182927	1.02476	0.988668	1.06217	0.181235	216235	4091	212144	0.0189192	FALSE	0.0336187	0.0175541	1.03419	0.999213	1.07039	0.0554741	328732	3356	325376	0.0102089	FALSE	-0.105473	0.186519	0.9	0.624346	1.29706	0.572	7932	35	7897	0.00441251	FALSE	0.0255332	0.0354962	1.02586	0.956916	1.09978	0.471943	71711	825	70886	0.0115045	FALSE	0.0426567	0.0416713	1.04358
189.4	Malignant neoplasm of other urinary organs	neoplasms	-0.0318832	0.0662736	0.96862	0.850629	1.10298	0.630457	216892	303	216589	0.00139701	FALSE	0.0784147	0.0504124	1.08157	0.979813	1.1939	0.119836	325775	399	325376	0.00122477	FALSE	NA	NA	NA	NA	NA	NA	NA	NA	NA	NA	NA	0.00695444	0.051517	1.00698	0.910266	1.11397	0.892617	71640	382	71258	0.00533222	FALSE	0.0536251	0.0761544	1.05509
190	Cancer of eye	neoplasms	0.0421945	0.0691193	1.0431	0.910939	1.19443	0.541558	216806	278	216528	0.00128225	FALSE	0.119593	0.061066	1.12704	0.999904	1.27034	0.0501805	328450	271	328179	0.000825088	FALSE	NA	NA	NA	NA	NA	NA	NA	NA	NA	NA	NA	-0.0960554	0.093238	0.908414	0.75669	1.09056	0.302908	71853	115	71738	0.00160049	FALSE	0.0702692	0.152204	1.0728
191	Manlignant and unknown neoplasms of brain and nervous system	neoplasms	-0.0102343	0.0414108	0.989818	0.912653	1.07351	0.8048	216472	773	215699	0.0035709	FALSE	0.0390409	0.0298952	1.03981	0.980636	1.10256	0.191578	329312	1133	328179	0.00344051	FALSE	NA	NA	NA	NA	NA	NA	NA	NA	NA	NA	NA	0.00703199	0.0341358	1.00706	0.941883	1.07674	0.836791	71274	872	70402	0.0122345	FALSE	0.0808378	0.0445882	1.08419
191.1	Cancer of brain and nervous system	neoplasms	-0.0427728	0.0524226	0.958129	0.864572	1.06181	0.414544	216736	482	216254	0.0022239	FALSE	0.0499597	0.0331093	1.05123	0.985176	1.12171	0.131316	329102	923	328179	0.0028046	FALSE	NA	NA	NA	NA	NA	NA	NA	NA	NA	NA	NA	-0.00726215	0.0384859	0.992764	0.920632	1.07055	0.850331	71420	684	70736	0.00957715	FALSE	0.0600811	0.0554901	1.06192
191.11	Cancer of brain	neoplasms	-0.08685	0.0577548	0.916815	0.81869	1.0267	0.13264	216873	397	216476	0.00183056	FALSE	0.0530248	0.0342329	1.05446	0.986027	1.12763	0.121396	329042	863	328179	0.00262277	FALSE	NA	NA	NA	NA	NA	NA	NA	NA	NA	NA	NA	-0.00693069	0.0411532	0.993093	0.916136	1.07652	0.866259	71536	597	70939	0.00834545	FALSE	0.0634683	0.0594207	1.06553
193	Thyroid cancer	neoplasms	0.143785	0.036515	1.15464	1.07489	1.2403	8.23e-05	216939	995	215944	0.00458654	FALSE	0.085225	0.0435082	1.08896	0.999949	1.1859	0.0501331	329081	533	328548	0.00161966	FALSE	0.124072	0.0793689	1.13	0.968999	1.32265	0.118	7834	195	7639	0.0248915	FALSE	0.0162451	0.0403893	1.01638	0.939021	1.10011	0.687527	71795	621	71174	0.00864963	FALSE	0.108729	0.0410979	1.11486
194	Cancer of other endocrine glands	neoplasms	0.125796	0.0487405	1.13405	1.03073	1.24773	0.00985334	216660	557	216103	0.00257085	FALSE	-0.0830725	0.0888165	0.920284	0.77325	1.09528	0.34962	328676	128	328548	0.000389441	FALSE	NA	NA	NA	NA	NA	NA	NA	NA	NA	NA	NA	-0.0319016	0.0887422	0.968602	0.813966	1.15261	0.719232	71816	127	71689	0.00176841	FALSE	0.110936	0.109052	1.11732
195	Cancer, suspected or other	neoplasms	0.0680044	0.0173331	1.07037	1.03462	1.10736	8.73e-05	211983	4515	207468	0.0212989	FALSE	0.0165302	0.0102919	1.01667	0.996365	1.03738	0.108243	309988	10067	299921	0.0324755	FALSE	0.262618	0.122712	1.3	1.02235	1.65389	0.0323	7351	83	7268	0.011291	FALSE	0.0062434	0.0184835	1.00626	0.970461	1.04339	0.735527	69880	3151	66729	0.0450916	FALSE	-0.00397574	0.0260762	0.996032
195.1	Malignant neoplasm, other	neoplasms	0.0506061	0.0248838	1.05191	1.00184	1.10448	0.0419823	213537	2167	211370	0.0101481	FALSE	0.015816	0.0103272	1.01594	0.995584	1.03672	0.12565	309918	9997	299921	0.0322569	FALSE	0.458082	0.233252	1.58	1.00091	2.49741	0.0495	7291	23	7268	0.00315457	FALSE	0.0178895	0.0242253	1.01805	0.970841	1.06755	0.460233	70275	1789	68486	0.0254571	FALSE	0.0206906	0.0311891	1.02091
195.3	Malignant neoplasm of head, face, and neck	neoplasms	0.00467746	0.028422	1.00469	0.95025	1.06224	0.869281	215474	1654	213820	0.0076761	FALSE	0.121869	0.127774	1.12961	0.879353	1.45108	0.340193	299983	62	299921	0.000206678	FALSE	0.0100898	0.344044	1.01	0.514666	1.98261	0.977	7279	11	7268	0.0015112	FALSE	NA	NA	NA	NA	NA	NA	NA	NA	NA	NA	NA	0.0293208	0.0874179	1.02975
196	Radiotherapy	neoplasms	-0.0308108	0.0275865	0.969659	0.918622	1.02353	0.264046	216718	1758	214960	0.00811192	FALSE	0.0286397	0.0196562	1.02905	0.990162	1.06947	0.145106	302569	2648	299921	0.00875172	FALSE	-0.224136	0.130472	0.8	0.618869	1.03209	0.0858	7340	72	7268	0.00980926	FALSE	0.0118156	0.0386817	1.01189	0.938005	1.09159	0.760018	71343	691	70652	0.0096856	FALSE	-0.0087172	0.026202	0.991321
197	Chemotherapy	neoplasms	0.0293735	0.0201122	1.02981	0.990004	1.07121	0.144157	215298	3327	211971	0.015453	FALSE	0.0450274	0.00964872	1.04606	1.02646	1.06603	3.06113e-06	311247	11326	299921	0.0363891	TRUE	0.0322175	0.0714496	1.03	0.897786	1.18799	0.652	7510	242	7268	0.0322237	FALSE	0.0292047	0.013829	1.02964	1.0021	1.05793	0.0346992	71103	6000	65103	0.0843846	FALSE	0.0511635	0.0239757	1.05249
198	Secondary malignant neoplasm	neoplasms	0.00832959	0.0150536	1.00836	0.979047	1.03856	0.580039	215046	6035	209011	0.0280638	FALSE	0.0375358	0.00798319	1.03825	1.02213	1.05462	2.57815e-06	316846	16925	299921	0.0534171	TRUE	0.0999799	0.0998665	1.11	0.908684	1.34409	0.317	7391	123	7268	0.0166419	FALSE	0.0230572	0.0132053	1.02333	0.997179	1.05016	0.0808005	70248	6597	63651	0.0939101	FALSE	0.0208808	0.0228464	1.0211
198.1	Secondary malignancy of lymph nodes	neoplasms	0.00278619	0.0218885	1.00279	0.960679	1.04675	0.898711	215944	2801	213143	0.012971	FALSE	0.0305317	0.0107565	1.031	1.00949	1.05297	0.00453356	308949	9028	299921	0.0292217	FALSE	0.299664	0.210145	1.35	0.893847	2.03714	0.154	7295	27	7268	0.00370117	FALSE	0.0254146	0.0179767	1.02574	0.990228	1.06253	0.157434	70445	3342	67103	0.0474413	FALSE	0.0319493	0.0336989	1.03247
198.2	Secondary malignancy of respiratory organs	neoplasms	0.02364	0.0353261	1.02392	0.955425	1.09733	0.503373	216603	1067	215536	0.00492606	FALSE	0.0527386	0.0147784	1.05415	1.02406	1.08513	0.000358846	304645	4724	299921	0.0155066	FALSE	NA	NA	NA	NA	NA	NA	NA	NA	NA	NA	NA	0.0489829	0.0215529	1.0502	1.00676	1.09552	0.0230456	71047	2265	68782	0.0318803	FALSE	0.039257	0.0425181	1.04004
198.3	Secondary malignant neoplasm of digestive systems	neoplasms	0.000482603	0.0663623	1.00048	0.878458	1.13946	0.994198	216896	301	216595	0.00138776	FALSE	0.00555657	0.0188938	1.00557	0.969015	1.04351	0.768685	302790	2869	299921	0.00947521	FALSE	NA	NA	NA	NA	NA	NA	NA	NA	NA	NA	NA	-0.0244874	0.0319611	0.97581	0.916557	1.03889	0.443579	71293	1000	70293	0.0140266	FALSE	0.0760523	0.0513557	1.07902
198.4	Secondary malignant neoplasm of liver	neoplasms	0.0451791	0.0366877	1.04622	0.973625	1.12422	0.218154	216807	987	215820	0.00455244	FALSE	0.042066	0.0137919	1.04296	1.01515	1.07154	0.00228797	305360	5439	299921	0.0178118	FALSE	0.237616	0.153865	1.27	0.938042	1.71462	0.123	7320	52	7268	0.00710383	FALSE	0.0139979	0.0237716	1.0141	0.967931	1.06246	0.555964	71320	1836	69484	0.0257431	FALSE	-0.0560904	0.0459313	0.945454
198.5	Secondary malignancy of brain/spine	neoplasms	-0.0701583	0.049359	0.932246	0.846283	1.02694	0.155204	216980	545	216435	0.00251175	FALSE	NA	NA	NA	NA	NA	NA	NA	NA	NA	NA	NA	0.325876	0.316571	1.39	0.744826	2.5763	0.303	7280	12	7268	0.00164835	FALSE	0.00349849	0.0320096	1.0035	0.94248	1.06848	0.912969	71609	997	70612	0.0139228	FALSE	0.0217479	0.0588002	1.02199
198.6	Secondary malignancy of bone	neoplasms	0.00688726	0.0273906	1.00691	0.95428	1.06245	0.801469	216579	1784	214795	0.00823718	FALSE	0.0493309	0.0150403	1.05057	1.02005	1.082	0.00103837	304487	4566	299921	0.0149957	FALSE	-0.0402538	0.174619	0.96	0.682149	1.35256	0.818	7308	40	7268	0.00547345	FALSE	0.0346443	0.0256679	1.03525	0.984457	1.08867	0.177108	71346	1577	69769	0.0221036	FALSE	0.0158452	0.0434006	1.01597
198.7	Secondary malignant neoplasm of skin	neoplasms	0.0328632	0.153575	1.03341	0.764797	1.39636	0.830557	217076	56	217020	0.000257974	FALSE	0.12003	0.0528983	1.12753	1.01648	1.25071	0.0232638	300283	362	299921	0.00120553	FALSE	NA	NA	NA	NA	NA	NA	NA	NA	NA	NA	NA	0.0948146	0.0506067	1.09946	0.995635	1.2141	0.0609912	71693	396	71297	0.00552355	FALSE	0.14502	0.12724	1.15606
199	Neoplasm of uncertain behavior	neoplasms	0.0524574	0.0139536	1.05386	1.02543	1.08308	0.000170311	205149	7070	198079	0.0344628	FALSE	0.00150431	0.0239532	1.00151	0.955573	1.04965	0.949924	301695	1774	299921	0.00588011	FALSE	0.156464	0.122577	1.17	0.919627	1.48693	0.202	7350	82	7268	0.0111565	FALSE	0.0230008	0.0213337	1.02327	0.981363	1.06696	0.280971	68738	2343	66395	0.0340859	FALSE	0.0359277	0.024738	1.03658
199.4	Neurofibromatosis	neoplasms	0.0609216	0.0821343	1.06282	0.904782	1.24845	0.45825	216981	196	216785	0.000903305	FALSE	-0.076472	0.0894717	0.926379	0.777372	1.10395	0.392714	300047	126	299921	0.000419934	FALSE	NA	NA	NA	NA	NA	NA	NA	NA	NA	NA	NA	-0.0882057	0.116491	0.915573	0.728674	1.15041	0.448939	71945	73	71872	0.00101466	FALSE	-0.0530513	0.147136	0.948331
200	Myeloproliferative disease	neoplasms	-0.00500749	0.0247286	0.995005	0.947929	1.04442	0.839527	215472	2188	213284	0.0101545	FALSE	0.0299428	0.024879	1.0304	0.981356	1.08189	0.228769	325748	1644	324104	0.00504685	FALSE	-0.343341	0.166256	0.71	0.512117	0.982674	0.0389	7813	44	7769	0.00563164	FALSE	0.0631303	0.0327021	1.06517	0.999035	1.13567	0.0535489	71507	960	70547	0.0134253	FALSE	0.0624687	0.0454492	1.06446
200.1	Polycythemia vera	neoplasms	-0.0282633	0.0397776	0.972132	0.89922	1.05096	0.477373	216609	839	215770	0.00387334	FALSE	-0.0181298	0.0422696	0.982034	0.903953	1.06686	0.66799	319056	567	318489	0.00177712	FALSE	-0.615109	0.311994	0.54	0.293283	0.996407	0.0487	7359	13	7346	0.00176654	FALSE	0.108287	0.0707028	1.11437	0.970164	1.28001	0.125625	71876	202	71674	0.0028104	FALSE	0.0960818	0.100114	1.10085
201	Hodgkin's disease	neoplasms	0.14153	0.0581211	1.15204	1.028	1.29104	0.0148879	216955	391	216564	0.00180222	FALSE	-0.0203009	0.0547188	0.979904	0.88025	1.09084	0.710635	324441	337	324104	0.00103871	FALSE	0.173242	0.293249	1.19	0.669298	2.11279	0.555	7783	14	7769	0.00179879	FALSE	0.0579	0.0897727	1.05961	0.888648	1.26346	0.518951	71875	125	71750	0.00173913	FALSE	0.146125	0.0842747	1.15734
202	Cancer of other lymphoid, histiocytic tissue	neoplasms	0.0799071	0.0236953	1.08319	1.03403	1.13468	0.000745482	216249	2391	213858	0.0110567	FALSE	0.0317091	0.0192022	1.03222	0.99409	1.07181	0.0986722	326873	2769	324104	0.00847118	FALSE	0.0784268	0.16603	1.08	0.781147	1.49757	0.637	7813	44	7769	0.00563164	FALSE	0.0539951	0.0438875	1.05548	0.968483	1.15029	0.218583	71535	528	71007	0.007381	FALSE	0.105596	0.0368229	1.11137
202.2	Non-Hodgkins lymphoma	neoplasms	0.0755915	0.0243336	1.07852	1.02829	1.13121	0.00189338	216407	2266	214141	0.010471	FALSE	0.0327811	0.0192405	1.03332	0.995082	1.07304	0.0884276	326862	2758	324104	0.00843781	FALSE	0.0784268	0.16603	1.08	0.781147	1.49757	0.637	7813	44	7769	0.00563164	FALSE	0.0566199	0.0473134	1.05825	0.96453	1.16108	0.231424	71646	454	71192	0.00633671	FALSE	0.105547	0.0391279	1.11132
202.21	Nodular lymphoma	neoplasms	0.0565237	0.0544085	1.05815	0.951118	1.17723	0.298862	217030	448	216582	0.00206423	FALSE	-0.00890844	0.0435261	0.991131	0.910083	1.0794	0.837831	324638	534	324104	0.00164491	FALSE	NA	NA	NA	NA	NA	NA	NA	NA	NA	NA	NA	0.15758	0.106518	1.17067	0.950094	1.44247	0.139039	71903	89	71814	0.00123778	FALSE	0.278062	0.0879625	1.32057
202.22	Reticulosarcoma	neoplasms	0.167674	0.0545982	1.18255	1.06254	1.31612	0.00213307	217043	444	216599	0.00204568	FALSE	NA	NA	NA	NA	NA	NA	NA	NA	NA	NA	NA	NA	NA	NA	NA	NA	NA	NA	NA	NA	NA	NA	0.119206	0.10425	1.1266	0.918399	1.38201	0.252844	71921	93	71828	0.00129309	FALSE	0.0537274	0.0875505	1.0552
202.23	Lymphosarcoma	neoplasms	-0.043599	0.123475	0.957338	0.751555	1.21947	0.724014	217113	87	217026	0.000400713	FALSE	NA	NA	NA	NA	NA	NA	NA	NA	NA	NA	NA	NA	NA	NA	NA	NA	NA	NA	NA	NA	NA	NA	0.0385336	0.115802	1.03929	0.828252	1.30409	0.73932	71912	75	71837	0.00104294	FALSE	-0.0923461	0.217993	0.91179
202.24	Large cell lymphoma	neoplasms	0.091589	0.121026	1.09591	0.864485	1.3893	0.449186	217161	90	217071	0.000414439	FALSE	0.0756769	0.0319613	1.07861	1.01312	1.14834	0.0178958	325098	994	324104	0.00305754	FALSE	NA	NA	NA	NA	NA	NA	NA	NA	NA	NA	NA	0.026529	0.105133	1.02688	0.835661	1.26186	0.80078	71938	91	71847	0.00126498	FALSE	0.0528516	0.133506	1.05427
204	Leukemia	neoplasms	0.0831897	0.0237434	1.08675	1.03733	1.13852	0.00045884	216516	2380	214136	0.0109923	FALSE	0.0230418	0.0187071	1.02331	0.986468	1.06153	0.218056	327028	2924	324104	0.00894113	FALSE	0.131677	0.123519	1.14	0.895457	1.45321	0.286	7849	80	7769	0.0101924	FALSE	0.089253	0.0305811	1.09336	1.02975	1.1609	0.00351641	71604	1100	70504	0.0153623	FALSE	0.0869302	0.0408805	1.09082
204.1	Lymphoid leukemia	neoplasms	0.105265	0.0333055	1.111	1.0408	1.18595	0.00157456	216894	1202	215692	0.00554188	FALSE	-0.0095794	0.032576	0.990466	0.929203	1.05577	0.76871	325062	958	324104	0.00294713	FALSE	0.196931	0.200468	1.22	0.822024	1.80371	0.326	7799	30	7769	0.00384665	FALSE	0.0824408	0.0556487	1.08593	0.973721	1.21108	0.138486	71802	327	71475	0.00455419	FALSE	0.1279	0.0613843	1.13644
204.11	Lymphoid leukemia, acute	neoplasms	0.221406	0.149285	1.24783	0.931281	1.67197	0.138047	217161	59	217102	0.000271688	FALSE	0.0493879	0.105224	1.05063	0.854831	1.29127	0.638813	324195	91	324104	0.000280695	FALSE	NA	NA	NA	NA	NA	NA	NA	NA	NA	NA	NA	0.0667172	0.074764	1.06899	0.923282	1.2377	0.372194	71850	181	71669	0.00251914	FALSE	0.104253	0.134624	1.10988
204.12	Lymphoid leukemia, chronic	neoplasms	0.120823	0.0353669	1.12842	1.05285	1.20942	0.000634858	216984	1066	215918	0.0049128	FALSE	-0.00378908	0.0347101	0.996218	0.930698	1.06635	0.913073	324948	844	324104	0.00259734	FALSE	0.274361	0.215512	1.32	0.862394	2.00725	0.203	7795	26	7769	0.00333547	FALSE	0.00872294	0.071458	1.00876	0.876924	1.16042	0.902843	71880	197	71683	0.00274068	FALSE	0.145963	0.0717547	1.15715
204.2	Myeloid leukemia	neoplasms	0.0242424	0.0531945	1.02454	0.923099	1.13713	0.648584	217048	468	216580	0.00215621	FALSE	0.00101872	0.0359459	1.00102	0.932921	1.07409	0.977391	324888	784	324104	0.00241314	FALSE	NA	NA	NA	NA	NA	NA	NA	NA	NA	NA	NA	0.0704125	0.0364798	1.07295	0.998913	1.15248	0.0535844	71790	766	71024	0.01067	FALSE	0.036235	0.0834189	1.0369
204.21	Myeloid leukemia, acute	neoplasms	-0.00468348	0.0845293	0.995327	0.84336	1.17468	0.955815	217110	185	216925	0.000852103	FALSE	-0.0117079	0.042413	0.98836	0.909521	1.07403	0.782514	324667	563	324104	0.00173408	FALSE	NA	NA	NA	NA	NA	NA	NA	NA	NA	NA	NA	0.0675668	0.0392951	1.0699	0.990593	1.15556	0.0855286	71803	659	71144	0.00917789	FALSE	0.0345614	0.103041	1.03517
204.22	Myeloid leukemia, chronic	neoplasms	0.0652624	0.0714893	1.06744	0.927876	1.22799	0.361297	217164	259	216905	0.00119265	FALSE	NA	NA	NA	NA	NA	NA	NA	NA	NA	NA	NA	NA	NA	NA	NA	NA	NA	NA	NA	NA	NA	NA	0.0928517	0.0578537	1.0973	0.979668	1.22905	0.108507	71865	302	71563	0.00420232	FALSE	0.0648474	0.13836	1.067
204.3	Monocytic leukemia	neoplasms	-0.149946	0.128029	0.860754	0.669729	1.10627	0.241521	217145	81	217064	0.000373023	FALSE	0.0755784	0.10626	1.07851	0.875735	1.32823	0.476925	324194	90	324104	0.000277612	FALSE	NA	NA	NA	NA	NA	NA	NA	NA	NA	NA	NA	0.142256	0.129672	1.15287	0.894132	1.48648	0.272623	71892	60	71832	0.000834585	FALSE	0.138114	0.241573	1.14811
204.4	Multiple myeloma	neoplasms	0.0958154	0.0481697	1.10056	1.0014	1.20953	0.046688	216969	572	216397	0.00263632	FALSE	0.0364098	0.0310095	1.03708	0.975926	1.10207	0.240335	325160	1056	324104	0.00324763	FALSE	0.0878527	0.170099	1.09	0.782281	1.52386	0.606	7810	41	7769	0.00524968	FALSE	0.0913858	0.067846	1.09569	0.959261	1.25153	0.177993	71802	220	71582	0.00306398	FALSE	0.117235	0.0681544	1.12438
208	Benign neoplasm of colon	neoplasms	0.00255133	0.00590429	1.00255	0.991019	1.01422	0.665658	194566	55371	139195	0.284587	FALSE	0.0223849	0.00577651	1.02264	1.01112	1.03428	0.000106555	327019	34254	292765	0.104746	FALSE	0.0938394	0.0718554	1.1	0.95409	1.2645	0.192	7553	242	7311	0.0320402	FALSE	0.0211473	0.0190628	1.02137	0.983915	1.06026	0.26728	67630	3153	64477	0.0466213	FALSE	0.0323679	0.0147712	1.0329
209	Neuroendocrine tumors	neoplasms	0.0390282	0.0752619	1.0398	0.897192	1.20507	0.604064	217019	234	216785	0.00107825	FALSE	NA	NA	NA	NA	NA	NA	NA	NA	NA	NA	NA	-0.0112426	0.13677	0.99	0.756305	1.29282	0.934	7971	64	7907	0.00802911	FALSE	0.109654	0.105867	1.11589	0.90679	1.37321	0.300307	71870	90	71780	0.00125226	FALSE	-0.139461	0.104899	0.869827
210	Benign neoplasm of lip, oral cavity, and pharynx	neoplasms	-0.0155289	0.0325248	0.984591	0.923784	1.0494	0.633044	214974	1258	213716	0.00585187	FALSE	0.0069727	0.0291791	1.007	0.951022	1.06627	0.811135	329181	1188	327993	0.00360896	FALSE	NA	NA	NA	NA	NA	NA	NA	NA	NA	NA	NA	-0.0215973	0.0691299	0.978634	0.854626	1.12064	0.754724	71626	210	71416	0.0029319	FALSE	0.0727896	0.0770738	1.0755
211	Benign neoplasm of other parts of digestive system	neoplasms	-0.0178958	0.0290993	0.982263	0.927808	1.03991	0.53856	213369	1573	211796	0.0073722	FALSE	-0.0448816	0.0102837	0.956111	0.937032	0.975578	1.27504e-05	319347	9927	309420	0.0310853	TRUE	0.143266	0.229434	1.15	0.736074	1.80933	0.532	7501	22	7479	0.00293294	FALSE	-0.0433204	0.0494654	0.957605	0.869121	1.0551	0.381154	70870	412	70458	0.00581346	FALSE	0.121504	0.0394517	1.12919
212	Benign neoplasm of respiratory and intrathoracic organs	neoplasms	-0.0648545	0.0510411	0.937204	0.847983	1.03581	0.203859	216233	509	215724	0.00235394	FALSE	0.0113187	0.0466236	1.01138	0.923058	1.10816	0.808185	330965	465	330500	0.00140498	FALSE	0.0434681	0.250345	1.04	0.639411	1.70599	0.862	7972	19	7953	0.00238334	FALSE	-0.0474498	0.0704179	0.953658	0.830715	1.0948	0.500418	71656	202	71454	0.00281902	FALSE	0.018668	0.0821745	1.01884
213	Benign neoplasm of bone and articular cartilage	neoplasms	0.10681	0.0648675	1.11272	0.979875	1.26358	0.0996438	216296	314	215982	0.00145171	FALSE	0.0281858	0.0519005	1.02859	0.9291	1.13873	0.587079	288269	375	287894	0.00130087	FALSE	NA	NA	NA	NA	NA	NA	NA	NA	NA	NA	NA	-0.00347809	0.0762709	0.996528	0.858156	1.15721	0.963628	71648	172	71476	0.00240063	FALSE	0.0307221	0.0743742	1.0312
214	Lipoma	neoplasms	0.0200872	0.0144997	1.02029	0.991703	1.0497	0.165943	209748	6485	203263	0.0309181	FALSE	-0.0128468	0.0118573	0.987235	0.964556	1.01045	0.278607	330292	7343	322949	0.0222318	FALSE	0.23078	0.153193	1.26	0.932879	1.7007	0.132	7836	51	7785	0.00650842	FALSE	-0.00284513	0.0514931	0.997159	0.901431	1.10305	0.955937	71198	382	70816	0.00536532	FALSE	0.0691759	0.0324514	1.07162
214.1	Lipoma of skin and subcutaneous tissue	neoplasms	0.0179568	0.0198981	1.01812	0.979176	1.05861	0.366824	212785	3390	209395	0.0159316	FALSE	-0.0219953	0.0142322	0.978245	0.951334	1.00592	0.122235	328004	5055	322949	0.0154114	FALSE	0.169759	0.241983	1.19	0.737473	1.90417	0.483	7805	20	7785	0.00256246	FALSE	0.0146302	0.0650986	1.01474	0.893184	1.15283	0.822182	71554	238	71316	0.00332616	FALSE	0.090564	0.0424013	1.09479
215	Other benign neoplasm of connective and other soft tissue	neoplasms	-0.0281437	0.0373379	0.972249	0.903639	1.04607	0.450995	214270	953	213317	0.00444766	FALSE	0.00515062	0.0379549	1.00516	0.933102	1.08279	0.892055	323650	701	322949	0.00216592	FALSE	-0.172696	0.193934	0.84	0.575332	1.23049	0.373	7817	32	7785	0.00409364	FALSE	0.020878	0.0881719	1.0211	0.859041	1.21373	0.812822	71571	129	71442	0.00180241	FALSE	0.0738239	0.0477369	1.07662
216	Benign neoplasm of skin	neoplasms	0.0243945	0.00921135	1.02469	1.00636	1.04336	0.00808961	195522	17156	178366	0.0877446	FALSE	0.0371527	0.0119387	1.03785	1.01385	1.06242	0.00185854	330083	7226	322857	0.0218915	FALSE	0.0584045	0.0640842	1.06	0.935008	1.20203	0.362	7271	302	6969	0.0415349	FALSE	0.073452	0.0211979	1.07622	1.03242	1.12187	0.000530101	68387	2444	65943	0.0357378	FALSE	0.0196448	0.0120855	1.01984
216.1	Screening for malignant neoplasms of the skin	neoplasms	-0.0422772	0.016377	0.958604	0.928322	0.989873	0.00983727	208003	5119	202884	0.0246102	FALSE	NA	NA	NA	NA	NA	NA	NA	NA	NA	NA	NA	-0.10318	0.0928963	0.9	0.751821	1.08209	0.267	7110	141	6969	0.0198312	FALSE	NA	NA	NA	NA	NA	NA	NA	NA	NA	NA	NA	0.010909	0.0139857	1.01097
217	Vascular hamartomas and non-neoplastic nevi	neoplasms	0.0541233	0.0163027	1.05561	1.02242	1.08989	0.000900525	205050	5102	199948	0.0248817	FALSE	-0.0115085	0.0334045	0.988557	0.925907	1.05545	0.730456	323767	910	322857	0.00281066	FALSE	0.936392	0.35345	2.55	1.27587	5.09955	0.00807	6979	10	6969	0.00143287	FALSE	-0.0143268	0.0660714	0.985775	0.866038	1.12207	0.828334	70928	231	70697	0.00325682	FALSE	0.0660637	0.030627	1.06829
217.1	Nevus, non-neoplastic	neoplasms	0.0577879	0.016638	1.05949	1.0255	1.09461	0.00051421	205235	4893	200342	0.023841	FALSE	-0.0181279	0.0344654	0.982035	0.917888	1.05067	0.598906	323712	855	322857	0.00264124	FALSE	NA	NA	NA	NA	NA	NA	NA	NA	NA	NA	NA	0.0303362	0.0733868	1.0308	0.892702	1.19026	0.679332	71043	187	70856	0.00263221	FALSE	0.0610561	0.0311869	1.06296
218	Benign neoplasm of uterus	neoplasms	-0.0105834	0.0394445	0.989472	0.915857	1.069	0.78846	216515	899	215616	0.00415214	FALSE	-0.0013695	0.00998696	0.998631	0.979274	1.01837	0.890929	317041	10791	306250	0.0340366	FALSE	0.0342171	0.148424	1.03	0.773604	1.38421	0.818	7737	54	7683	0.00697945	FALSE	-0.0726734	0.0419803	0.929905	0.856454	1.00965	0.0834282	71061	578	70483	0.00813386	FALSE	0.0369275	0.0269151	1.03762
218.1	Uterine leiomyoma	neoplasms	0.011599	0.0403884	1.01167	0.93467	1.09501	0.773968	216603	854	215749	0.0039427	FALSE	-0.00121535	0.0101089	0.998785	0.979191	1.01877	0.904304	316766	10516	306250	0.033198	FALSE	0.0342171	0.148424	1.03	0.773604	1.38421	0.818	7737	54	7683	0.00697945	FALSE	-0.0876683	0.0440813	0.916065	0.84024	0.998732	0.0467247	71196	523	70673	0.00734592	FALSE	0.0382848	0.0273608	1.03903
218.2	Other benign neoplasm of uterus	neoplasms	-0.325944	0.194241	0.721845	0.49329	1.0563	0.0933401	217055	35	217020	0.000161249	FALSE	-0.0544826	0.0518304	0.946975	0.855499	1.04823	0.29318	306625	375	306250	0.00122299	FALSE	NA	NA	NA	NA	NA	NA	NA	NA	NA	NA	NA	NA	NA	NA	NA	NA	NA	NA	NA	NA	NA	NA	0.0435257	0.109389	1.04449
220	Benign neoplasm of ovary	neoplasms	-0.00899408	0.141128	0.991046	0.75156	1.30685	0.949185	217078	67	217011	0.000308645	FALSE	0.0138903	0.0237362	1.01399	0.967894	1.06228	0.558419	297520	1810	295710	0.00608362	FALSE	NA	NA	NA	NA	NA	NA	NA	NA	NA	NA	NA	-0.0129602	0.0744071	0.987123	0.853169	1.14211	0.861724	71657	181	71476	0.00252592	FALSE	-0.0150687	0.0792896	0.985044
221	Benign neoplasm of other female genital organs	neoplasms	0.146022	0.200114	1.15722	0.781764	1.713	0.465578	217096	33	217063	0.000152006	FALSE	0.00904801	0.0643195	1.00909	0.889569	1.14467	0.888128	295526	244	295282	0.000825646	FALSE	NA	NA	NA	NA	NA	NA	NA	NA	NA	NA	NA	-0.032651	0.132563	0.967876	0.746414	1.25505	0.805447	71691	57	71634	0.000795079	FALSE	0.33445	0.20476	1.39717
222	Benign neoplasm of male genital organs	neoplasms	0.00728262	0.0282064	1.00731	0.953132	1.06457	0.79626	214124	1682	212442	0.00785526	FALSE	0.0967533	0.0701029	1.10159	0.960167	1.26384	0.167537	316324	206	316118	0.000651231	FALSE	NA	NA	NA	NA	NA	NA	NA	NA	NA	NA	NA	NA	NA	NA	NA	NA	NA	NA	NA	NA	NA	NA	0.139384	0.159197	1.14957
223	Benign neoplasm of kidney and other urinary organs	neoplasms	0.000493437	0.0493542	1.00049	0.908245	1.10211	0.992023	216024	545	215479	0.00252287	FALSE	-0.00682899	0.0580317	0.993194	0.886414	1.11284	0.906324	288195	301	287894	0.00104443	FALSE	NA	NA	NA	NA	NA	NA	NA	NA	NA	NA	NA	-0.199369	0.150397	0.819247	0.610091	1.10011	0.184964	71841	44	71797	0.000612464	FALSE	0.0663825	0.0851696	1.06864
224	Benign neoplasm of eye	neoplasms	-0.0163009	0.0129368	0.983831	0.959199	1.0091	0.207655	212516	8289	204227	0.0390041	FALSE	0.0242694	0.0627379	1.02457	0.906017	1.15863	0.698876	328436	257	328179	0.000782496	FALSE	-0.0524184	0.17965	0.95	0.667289	1.34945	0.77	7905	37	7868	0.00468058	FALSE	0.00727858	0.0723889	1.00731	0.874062	1.16086	0.919909	71756	192	71564	0.00267573	FALSE	0.0277835	0.0538308	1.02817
224.1	Benign neoplasm of eye, uveal	neoplasms	-0.0172006	0.0132564	0.982947	0.957736	1.00882	0.19445	212916	7877	205039	0.0369958	FALSE	0.0221315	0.0779074	1.02238	0.877598	1.19104	0.776353	328346	167	328179	0.00050861	FALSE	-0.0524184	0.17965	0.95	0.667289	1.34945	0.77	7905	37	7868	0.00468058	FALSE	0.016653	0.0879244	1.01679	0.855834	1.20802	0.849778	71852	130	71722	0.00180927	FALSE	0.043712	0.055377	1.04468
225	Benign neoplasm of brain and other parts of nervous system	neoplasms	0.0106461	0.0340005	1.0107	0.945544	1.08035	0.754193	216442	1150	215292	0.0053132	FALSE	0.037996	0.0281004	1.03873	0.983064	1.09754	0.176327	329462	1283	328179	0.00389423	FALSE	-0.0417438	0.183575	0.96	0.669282	1.37446	0.82	7904	36	7868	0.00455466	FALSE	-0.098184	0.0454796	0.906482	0.829175	0.990997	0.0308613	71688	486	71202	0.00677938	FALSE	0.00411152	0.0428534	1.00412
225.1	Benign neoplasm of brain, cranial nerves, meninges	neoplasms	0.0127997	0.0351596	1.01288	0.945432	1.08514	0.715824	216509	1075	215434	0.00496515	FALSE	0.0511876	0.0289445	1.05252	0.994472	1.11396	0.0769816	329388	1209	328179	0.00367044	FALSE	-0.0417438	0.183575	0.96	0.669282	1.37446	0.82	7904	36	7868	0.00455466	FALSE	-0.0892153	0.0482736	0.914649	0.832076	1.00542	0.0645852	71749	431	71318	0.00600705	FALSE	-0.00764543	0.0441247	0.992384
225.2	Benign neoplasm of spinal cord, meninges	neoplasms	-0.0347035	0.135435	0.965892	0.740703	1.25954	0.797767	217126	72	217054	0.000331605	FALSE	-0.146014	0.112886	0.864145	0.692622	1.07815	0.195849	328258	79	328179	0.000240664	FALSE	NA	NA	NA	NA	NA	NA	NA	NA	NA	NA	NA	0.037129	0.14745	1.03783	0.777343	1.3856	0.801191	71943	46	71897	0.000639395	FALSE	0.276347	0.16027	1.31831
226	Benign neoplasm of thyroid glands	neoplasms	0.00598765	0.0642011	1.00601	0.887057	1.1409	0.925694	216609	321	216288	0.00148193	FALSE	-0.00326499	0.054221	0.99674	0.896248	1.1085	0.951983	328891	343	328548	0.0010429	FALSE	NA	NA	NA	NA	NA	NA	NA	NA	NA	NA	NA	-0.060912	0.0803822	0.940906	0.803755	1.10146	0.448583	71712	155	71557	0.00216142	FALSE	0.17049	0.0788684	1.18589
227	Benign neoplasm of other endocrine glands and related structures	neoplasms	0.0641572	0.0245618	1.06626	1.01614	1.11885	0.00899955	215790	2214	213576	0.01026	FALSE	0.0545545	0.0260996	1.05607	1.0034	1.1115	0.0365963	330037	1489	328548	0.00451162	FALSE	-0.0134255	0.111324	0.99	0.793246	1.22724	0.904	7738	99	7639	0.012794	FALSE	-0.0443406	0.0471929	0.956628	0.872111	1.04934	0.347442	71507	452	71055	0.00632106	FALSE	0.0452544	0.0360793	1.04629
227.1	Benign neoplasm of adrenal gland	neoplasms	-0.00172222	0.0345247	0.998279	0.932962	1.06817	0.960215	216301	1117	215184	0.0051641	FALSE	0.0107571	0.0502239	1.01082	0.916052	1.11538	0.830405	328949	401	328548	0.00121903	FALSE	-0.00233001	0.204757	1	0.667875	1.49033	0.991	7668	29	7639	0.00378195	FALSE	-0.147347	0.082114	0.862995	0.734702	1.01369	0.072747	71763	148	71615	0.00206234	FALSE	0.0874845	0.0683372	1.09143
227.2	Benign neoplasm of parathyroid gland	neoplasms	0.0788544	0.0760694	1.08205	0.932169	1.25602	0.299917	216971	228	216743	0.00105083	FALSE	0.0386527	0.0403048	1.03941	0.960458	1.12485	0.337554	329171	623	328548	0.00189263	FALSE	0.442572	0.349492	1.56	0.784717	3.08816	0.205	7649	10	7639	0.00130736	FALSE	-0.126502	0.128894	0.881172	0.684453	1.13443	0.326375	71786	60	71726	0.000835818	FALSE	0.0276406	0.0965495	1.02803
227.3	Benign neoplasm of pituitary gland and craniopharyngeal duct (pouch)	neoplasms	0.156044	0.039836	1.16888	1.08108	1.2638	8.96e-05	216980	834	216146	0.00384367	FALSE	0.127214	0.0466053	1.13566	1.03652	1.24428	0.00634091	329013	465	328548	0.00141332	FALSE	-0.0989457	0.142217	0.91	0.685442	1.19698	0.487	7699	60	7639	0.00779322	FALSE	0.0419016	0.0658175	1.04279	0.916585	1.18638	0.524364	71907	232	71675	0.00322639	FALSE	0.0275644	0.0465559	1.02795
228	Hemangioma and lymphangioma, any site	neoplasms	0.00591741	0.0190162	1.00593	0.969132	1.04414	0.755666	208702	3736	204966	0.0179011	FALSE	0.0129446	0.0215963	1.01303	0.971043	1.05683	0.548914	330965	2177	328788	0.00657773	FALSE	-0.0912909	0.0849388	0.91	0.772772	1.07809	0.282	7670	169	7501	0.0220339	FALSE	0.0441675	0.052518	1.04516	0.942926	1.15847	0.40035	70778	367	70411	0.00518523	FALSE	0.0336795	0.0260546	1.03425
228.1	Hemangioma of skin and subcutaneous tissue	neoplasms	0.0025169	0.0238201	1.00252	0.956791	1.05044	0.91585	210899	2366	208533	0.0112186	FALSE	NA	NA	NA	NA	NA	NA	NA	NA	NA	NA	NA	-0.109063	0.0925846	0.9	0.747868	1.07509	0.239	7642	141	7501	0.0184507	FALSE	0.0168458	0.0630499	1.01699	0.898766	1.15076	0.789329	71133	254	70879	0.00357078	FALSE	0.039693	0.0306131	1.04049
229	Benign neoplasm of unspecified sites	neoplasms	-0.0639624	0.0651751	0.93804	0.82555	1.06586	0.326399	215185	312	214873	0.00144992	FALSE	0.113185	0.0630471	1.11984	0.989667	1.26713	0.0726143	330965	254	330711	0.000767453	FALSE	0.137266	0.190148	1.15	0.790236	1.66522	0.47	7936	33	7903	0.00415827	FALSE	-0.037262	0.149228	0.963424	0.719104	1.29075	0.802821	71344	45	71299	0.000630747	FALSE	0.0453935	0.0674546	1.04644
229.1	Benign neoplasm of lymph nodes	neoplasms	-0.153337	0.157874	0.857841	0.629538	1.16894	0.331418	216769	53	216716	0.0002445	FALSE	0.0243009	0.143351	1.0246	0.773626	1.35699	0.865387	330760	49	330711	0.000148144	FALSE	NA	NA	NA	NA	NA	NA	NA	NA	NA	NA	NA	NA	NA	NA	NA	NA	NA	NA	NA	NA	NA	NA	NA	NA	NA
230	Kaposi's sarcoma	neoplasms	-0.137272	0.11418	0.871733	0.696934	1.09037	0.229268	217125	102	217023	0.000469775	FALSE	NA	NA	NA	NA	NA	NA	NA	NA	NA	NA	NA	1.03975	0.387233	2.83	1.32415	6.04193	0.00725	7987	10	7977	0.00125203	FALSE	NA	NA	NA	NA	NA	NA	NA	NA	NA	NA	NA	NA	NA	NA
240	Simple and unspecified goiter	endocrine/metabolic	0.0121731	0.0453887	1.01225	0.926085	1.10643	0.788549	216323	644	215679	0.00297703	FALSE	-0.0404846	0.126483	0.960324	0.749468	1.2305	0.748909	305222	63	305159	0.000206407	FALSE	0.0263869	0.312603	1.03	0.556374	1.89475	0.933	5828	13	5815	0.00223061	FALSE	0.0335242	0.0492891	1.03409	0.938866	1.13898	0.496407	71232	416	70816	0.00584007	FALSE	0.054287	0.0412885	1.05579
241	Nontoxic nodular goiter	endocrine/metabolic	0.0663064	0.01454	1.06855	1.03853	1.09944	5.11e-06	214983	6492	208491	0.0301977	TRUE	0.0761727	0.020938	1.07915	1.03576	1.12436	0.000274745	307486	2327	305159	0.00756782	FALSE	0.0887723	0.0525214	1.09	0.98593	1.21132	0.091	6304	489	5815	0.0775698	FALSE	0.041079	0.0244132	1.04193	0.993252	1.093	0.0924424	71043	1766	69277	0.0248582	FALSE	0.061588	0.0211095	1.06352
241.1	Nontoxic uninodular goiter	endocrine/metabolic	0.0633349	0.0163263	1.06538	1.03183	1.10003	0.000104745	214901	5108	209793	0.0237691	FALSE	0.0626323	0.0355416	1.06464	0.992995	1.14144	0.0780317	305960	801	305159	0.00261799	FALSE	0.0757907	0.0638737	1.08	0.951799	1.2226	0.235	6135	320	5815	0.0521597	FALSE	0.0115626	0.0372235	1.01163	0.940451	1.0882	0.756084	71121	738	70383	0.0103767	FALSE	0.0738413	0.0236354	1.07664
241.2	Nontoxic multinodular goiter	endocrine/metabolic	0.0616653	0.0236464	1.06361	1.01544	1.11406	0.00911248	215801	2400	213401	0.0111214	FALSE	0.0851744	0.0331633	1.08891	1.02038	1.16204	0.010219	306081	922	305159	0.00301227	FALSE	0.130785	0.0831438	1.14	0.968336	1.34144	0.116	5994	179	5815	0.0298632	FALSE	0.0532877	0.0295085	1.05473	0.995461	1.11753	0.0709432	71349	1193	70156	0.0167206	FALSE	0.0746491	0.0277958	1.07751
242	Thyrotoxicosis with or without goiter	endocrine/metabolic	0.0318716	0.0239489	1.03238	0.985045	1.082	0.18325	215405	2333	213072	0.0108308	FALSE	0.0594768	0.0185913	1.06128	1.02331	1.10067	0.00137824	308115	2956	305159	0.00959382	FALSE	0.0312447	0.0832541	1.03	0.876399	1.21461	0.707	5996	181	5815	0.0301868	FALSE	-0.00362215	0.0344753	0.996384	0.931281	1.06604	0.916324	71170	855	70315	0.0120135	FALSE	0.0397778	0.0320857	1.04058
242.1	Graves' disease	endocrine/metabolic	0.0375474	0.0425946	1.03826	0.955101	1.12866	0.378045	216891	731	216160	0.00337036	FALSE	0.00143491	0.0384654	1.00144	0.928711	1.07986	0.970243	305841	682	305159	0.00222992	FALSE	0.0125523	0.0975615	1.01	0.836383	1.22602	0.898	5945	130	5815	0.0218671	FALSE	-0.0224965	0.0477665	0.977755	0.890369	1.07372	0.637663	71710	441	71269	0.00614977	FALSE	0.01706	0.0530501	1.01721
242.2	Toxic multinodular goiter	endocrine/metabolic	0.303607	0.0941405	1.35474	1.12647	1.62925	0.00125956	217061	149	216912	0.000686443	FALSE	0.203442	0.0810106	1.22561	1.04567	1.43652	0.0120285	305313	154	305159	0.0005044	FALSE	0.563144	0.324454	1.76	0.929801	3.31704	0.0826	5826	11	5815	0.00188809	FALSE	-0.0217896	0.0892413	0.978446	0.821435	1.16547	0.807103	71865	126	71739	0.00175329	FALSE	0.224847	0.108883	1.25213
242.3	Exophthalmos	endocrine/metabolic	0.0244378	0.068662	1.02474	0.895709	1.17236	0.721905	216813	281	216532	0.00129605	FALSE	NA	NA	NA	NA	NA	NA	NA	NA	NA	NA	NA	NA	NA	NA	NA	NA	NA	NA	NA	NA	NA	NA	-0.025818	0.105083	0.974512	0.79312	1.19739	0.805921	71813	91	71722	0.00126718	FALSE	0.18039	0.12456	1.19768
242.31	Thyrotoxic exophthalmos	endocrine/metabolic	-0.0936327	0.217504	0.910617	0.594556	1.39469	0.666841	217191	28	217163	0.000128919	FALSE	NA	NA	NA	NA	NA	NA	NA	NA	NA	NA	NA	NA	NA	NA	NA	NA	NA	NA	NA	NA	NA	NA	NA	NA	NA	NA	NA	NA	NA	NA	NA	NA	NA	NA	NA	NA
244	Hypothyroidism	endocrine/metabolic	0.00966912	0.00766711	1.00972	0.994656	1.025	0.207267	212576	26329	186247	0.123857	FALSE	0.0221857	0.00705972	1.02243	1.00838	1.03668	0.00167467	327485	22326	305159	0.0681741	FALSE	-0.0124406	0.0374467	0.99	0.917745	1.06285	0.74	6881	1066	5815	0.154919	FALSE	0.028001	0.0128501	1.0284	1.00282	1.05463	0.0293275	69163	7508	61655	0.108555	FALSE	0.0482805	0.0150778	1.04946
244.1	Secondary hypothyroidism	endocrine/metabolic	0.0715534	0.0276808	1.07418	1.01745	1.13406	0.00973932	216371	1741	214630	0.00804636	FALSE	0.043109	0.022941	1.04405	0.998146	1.09207	0.0602273	307094	1935	305159	0.006301	FALSE	0.0820295	0.0669189	1.09	0.952056	1.23762	0.22	6100	285	5815	0.0467213	FALSE	0.0230093	0.0273542	1.02328	0.969859	1.07964	0.400258	71194	1386	69808	0.0194679	FALSE	0.0660506	0.0383318	1.06828
244.2	Acquired hypothyroidism	endocrine/metabolic	0.0234967	0.0257632	1.02377	0.973362	1.0768	0.361755	214785	2011	212774	0.00936285	FALSE	0.0519117	0.06158	1.05328	0.933527	1.1884	0.399231	305425	266	305159	0.000870918	FALSE	-0.170057	0.0826393	0.84	0.717465	0.991948	0.0396	5998	183	5815	0.0305102	FALSE	0.10086	0.0497503	1.10612	1.00336	1.21941	0.0426289	71262	412	70850	0.00578148	FALSE	0.048888	0.0386875	1.0501
244.3	Iodine hypothyroidism	endocrine/metabolic	-0.0489515	0.206219	0.952227	0.635629	1.42652	0.812365	217174	31	217143	0.000142743	FALSE	NA	NA	NA	NA	NA	NA	NA	NA	NA	NA	NA	NA	NA	NA	NA	NA	NA	NA	NA	NA	NA	NA	NA	NA	NA	NA	NA	NA	NA	NA	NA	NA	NA	-0.124564	0.153221	0.882882
244.4	Hypothyroidism NOS	endocrine/metabolic	0.0082802	0.00780635	1.00831	0.993004	1.02386	0.288826	212626	25248	187378	0.118744	FALSE	0.0218178	0.00722109	1.02206	1.00769	1.03663	0.00251605	326416	21257	305159	0.0651224	FALSE	-0.0428684	0.0421794	0.96	0.882021	1.04061	0.309	6616	801	5815	0.12107	FALSE	0.0424733	0.0135208	1.04339	1.0161	1.07141	0.00168186	69174	6737	62437	0.0973921	FALSE	0.0475589	0.0154106	1.04871
244.5	Congenital hypothyroidism	endocrine/metabolic	NA	NA	NA	NA	NA	NA	NA	NA	NA	NA	NA	0.0588416	0.125672	1.06061	0.829049	1.35684	0.63963	305223	64	305159	0.000209683	FALSE	-0.126803	0.165805	0.88	0.636494	1.21918	0.444	5858	43	5815	0.00734039	FALSE	0.168901	0.106215	1.184	0.961481	1.45802	0.111795	71905	90	71815	0.00125165	FALSE	0.542608	0.225207	1.72049
245	Thyroiditis	endocrine/metabolic	0.0297947	0.0399281	1.03024	0.952691	1.11411	0.455542	216462	835	215627	0.00385749	FALSE	0.0778249	0.0497675	1.08093	0.980474	1.19169	0.117872	305567	408	305159	0.00133522	FALSE	0.0200167	0.0534101	1.02	0.918818	1.13281	0.708	6293	478	5815	0.0759574	FALSE	0.118058	0.0351416	1.12531	1.05041	1.20555	0.000780813	70564	831	69733	0.0117765	FALSE	0.0262452	0.0366787	1.02659
245.1	Thyroiditis, acute and subacute	endocrine/metabolic	0.106168	0.130156	1.11201	0.861624	1.43515	0.414671	217048	78	216970	0.000359368	FALSE	NA	NA	NA	NA	NA	NA	NA	NA	NA	NA	NA	NA	NA	NA	NA	NA	NA	NA	NA	NA	NA	NA	0.266798	0.137027	1.30578	0.998226	1.70808	0.0515298	71882	54	71828	0.000751231	FALSE	-0.309472	0.143901	0.733834
245.2	Chronic thyroiditis	endocrine/metabolic	0.0761224	0.0495853	1.07909	0.979156	1.18923	0.124739	216765	541	216224	0.00249579	FALSE	0.0728649	0.057369	1.07559	0.961195	1.20359	0.204045	305466	307	305159	0.00100502	FALSE	0.0220797	0.0540134	1.02	0.919628	1.13649	0.683	6280	465	5815	0.0740446	FALSE	0.10937	0.0458751	1.11557	1.01964	1.22053	0.0171223	71477	481	70996	0.00672944	FALSE	0.0459786	0.0412873	1.04705
245.21	Chronic lymphocytic thyroiditis	endocrine/metabolic	0.0829872	0.0512536	1.08653	0.982682	1.20135	0.105415	216824	506	216318	0.00233369	FALSE	0.0663634	0.0591169	1.06861	0.9517	1.19989	0.261617	305448	289	305159	0.000946151	FALSE	0.0220797	0.0540134	1.02	0.919628	1.13649	0.683	6280	465	5815	0.0740446	FALSE	0.108982	0.0463025	1.11514	1.0184	1.22108	0.0185882	71494	472	71022	0.00660195	FALSE	0.0447346	0.041946	1.04575
246	Other disorders of thyroid	endocrine/metabolic	0.0172426	0.0294758	1.01739	0.96028	1.0779	0.558565	214401	1537	212864	0.00716881	FALSE	0.0225871	0.0380851	1.02284	0.949272	1.10212	0.553135	305858	699	305159	0.00228537	FALSE	0.0330182	0.0755512	1.03	0.891311	1.19853	0.662	6034	219	5815	0.0362943	FALSE	0.0271727	0.0489241	1.02755	0.933589	1.13096	0.578617	70846	428	70418	0.00604127	FALSE	0.0236253	0.0315535	1.02391
246.2	Thyroid cyst	endocrine/metabolic	-0.0920927	0.0994351	0.912021	0.750523	1.10827	0.354364	216953	134	216819	0.000617645	FALSE	NA	NA	NA	NA	NA	NA	NA	NA	NA	NA	NA	NA	NA	NA	NA	NA	NA	NA	NA	NA	NA	NA	NA	NA	NA	NA	NA	NA	NA	NA	NA	NA	NA	0.047723	0.135154	1.04888
246.7	Abnormal results of function study of thyroid	endocrine/metabolic	-0.0167343	0.0271907	0.983405	0.932368	1.03724	0.538263	213624	1803	211821	0.00844006	FALSE	0.0995571	0.0985473	1.10468	0.910651	1.34005	0.312377	305263	104	305159	0.00034069	FALSE	-0.0320196	0.210265	0.97	0.641377	1.46243	0.879	5842	27	5815	0.0046217	FALSE	-0.0245185	0.0632536	0.97578	0.862004	1.10457	0.698296	71293	251	71042	0.00352068	FALSE	-0.0121157	0.0464855	0.987957
249	Secondary diabetes mellitus	endocrine/metabolic	0.0478219	0.0220382	1.04898	1.00464	1.09529	0.0300105	213479	2763	210716	0.0129427	FALSE	NA	NA	NA	NA	NA	NA	NA	NA	NA	NA	NA	-0.0350879	0.107316	0.97	0.78237	1.19155	0.744	6511	108	6403	0.0165873	FALSE	0.084335	0.0582906	1.08799	0.970528	1.21968	0.147952	71697	304	71393	0.00424007	FALSE	-0.00295914	0.0476759	0.997045
250	Diabetes mellitus	endocrine/metabolic	-0.0228697	0.00551233	0.97739	0.966887	0.988007	3.34e-05	208876	67714	141162	0.324183	FALSE	-0.0327332	0.00625919	0.967797	0.955996	0.979743	1.69856e-07	329645	28891	300754	0.0876428	TRUE	-0.0601237	0.042427	0.94	0.866511	1.0233	0.156	7185	782	6403	0.108838	FALSE	-0.0176033	0.0114285	0.982551	0.960786	1.00481	0.123488	68801	9914	58887	0.144097	FALSE	-0.0142861	0.0135174	0.985815
250.1	Type 1 diabetes	endocrine/metabolic	-0.0162415	0.0142973	0.98389	0.956701	1.01185	0.255963	210895	6697	204198	0.0317551	FALSE	-0.02857	0.0175733	0.971834	0.938931	1.00589	0.104	304062	3308	300754	0.0108794	FALSE	0.124081	0.0929459	1.13	0.943562	1.35833	0.182	6544	141	6403	0.0215465	FALSE	0.0812047	0.0214954	1.08459	1.03985	1.13126	0.000158243	70636	2354	68282	0.0333258	FALSE	-0.0653976	0.0307919	0.936695
250.11	Type 1 diabetes with ketoacidosis	endocrine/metabolic	-0.154155	0.0779564	0.85714	0.735688	0.998641	0.0479914	217010	218	216792	0.00100456	FALSE	-0.0309267	0.0543044	0.969547	0.871653	1.07843	0.569012	301096	342	300754	0.00113585	FALSE	NA	NA	NA	NA	NA	NA	NA	NA	NA	NA	NA	0.073031	0.0638987	1.07576	0.949129	1.21929	0.253072	71845	247	71598	0.00343796	FALSE	0.0118623	0.131191	1.01193
250.12	Type 1 diabetes with renal manifestations	endocrine/metabolic	-0.0503884	0.0587483	0.95086	0.84744	1.0669	0.391058	216801	384	216417	0.00177121	FALSE	NA	NA	NA	NA	NA	NA	NA	NA	NA	NA	NA	0.181524	0.283682	1.2	0.687638	2.09079	0.522	6418	15	6403	0.00233718	FALSE	-0.0127915	0.0603848	0.98729	0.87709	1.11134	0.832238	71801	280	71521	0.00389967	FALSE	0.0401685	0.0770551	1.04099
250.13	Type 1 diabetes with ophthalmic manifestations	endocrine/metabolic	-0.0905414	0.0352144	0.913437	0.852517	0.978709	0.0101363	215828	1071	214757	0.00496228	FALSE	NA	NA	NA	NA	NA	NA	NA	NA	NA	NA	NA	-9.06e-05	0.27845	1	0.579348	1.72577	1	6419	16	6403	0.0024926	FALSE	0.219526	0.0671859	1.24549	1.09181	1.42079	0.00108526	71834	227	71607	0.00316006	FALSE	-0.0203052	0.0684616	0.9799
250.14	Type 1 diabetes with neurological manifestations	endocrine/metabolic	0.0631426	0.0303828	1.06518	1.0036	1.13054	0.0376876	215621	1442	214179	0.00668766	FALSE	NA	NA	NA	NA	NA	NA	NA	NA	NA	NA	NA	0.332539	0.227791	1.39	0.892319	2.17931	0.144	6426	23	6403	0.00357921	FALSE	0.181281	0.0466495	1.19875	1.09401	1.31352	0.000101902	71639	487	71152	0.00679797	FALSE	0.0375175	0.0655445	1.03823
250.15	Diabetes type 1 with peripheral circulatory disorders	endocrine/metabolic	-0.0823669	0.0893545	0.920934	0.77298	1.09721	0.356633	216884	166	216718	0.000765386	FALSE	NA	NA	NA	NA	NA	NA	NA	NA	NA	NA	NA	NA	NA	NA	NA	NA	NA	NA	NA	NA	NA	NA	0.153985	0.128831	1.16647	0.906173	1.50154	0.231992	71896	62	71834	0.000862357	FALSE	-0.0580701	0.105364	0.943584
250.2	Type 2 diabetes	endocrine/metabolic	-0.0224172	0.00551597	0.977832	0.967318	0.988461	4.82e-05	209342	67357	141985	0.321756	FALSE	-0.0344268	0.00636146	0.966159	0.954187	0.978281	6.24022e-08	328688	27934	300754	0.0849864	TRUE	-0.0954833	0.0449567	0.91	0.83227	0.992659	0.0337	7107	704	6403	0.0990573	FALSE	-0.0191004	0.011752	0.981081	0.958741	1.00394	0.1041	68983	9369	59614	0.135816	FALSE	-0.0168079	0.0149274	0.983333
250.21	Type 2 diabetes with ketoacidosis	endocrine/metabolic	-0.125258	0.0552236	0.882269	0.791761	0.983124	0.0233174	216730	435	216295	0.00200711	FALSE	NA	NA	NA	NA	NA	NA	NA	NA	NA	NA	NA	NA	NA	NA	NA	NA	NA	NA	NA	NA	NA	NA	0.104215	0.0962133	1.10984	0.919097	1.34017	0.278735	71772	109	71663	0.0015187	FALSE	-0.185672	0.124623	0.830546
250.22	Type 2 diabetes with renal manifestations	endocrine/metabolic	-0.0306584	0.0120718	0.969807	0.94713	0.993027	0.0110955	212188	9637	202551	0.0454173	FALSE	0.292456	0.119008	1.33971	1.06099	1.69166	0.0139929	300825	71	300754	0.000236018	FALSE	-0.155458	0.109665	0.86	0.690458	1.06129	0.156	6509	106	6403	0.0162851	FALSE	-0.0198868	0.0287964	0.98031	0.926512	1.03723	0.489817	71311	1315	69996	0.0184404	FALSE	-0.0470606	0.0286011	0.95403
250.23	Type 2 diabetes with ophthalmic manifestations	endocrine/metabolic	-0.0415337	0.0109444	0.959317	0.938958	0.980118	0.00014765	209296	11846	197450	0.0565993	FALSE	-0.0395683	0.0210509	0.961204	0.922352	1.00169	0.0601559	303068	2314	300754	0.00763525	FALSE	-0.267812	0.156906	0.77	0.562509	1.04052	0.0879	6454	51	6403	0.00790208	FALSE	0.0157819	0.0413525	1.01591	0.936815	1.10168	0.702727	71552	616	70936	0.00860912	FALSE	-0.0809791	0.0384156	0.922213
250.24	Type 2 diabetes with neurological manifestations	endocrine/metabolic	0.0651106	0.00791022	1.06728	1.05086	1.08395	1.85e-16	209998	24491	185507	0.116625	TRUE	0.115257	0.131879	1.12216	0.866557	1.45316	0.382142	300812	58	300754	0.000192811	FALSE	0.160627	0.110137	1.17	0.946256	1.45717	0.145	6507	104	6403	0.0159828	FALSE	0.0890619	0.0246116	1.09315	1.04167	1.14717	0.00029609	70955	1850	69105	0.0260729	FALSE	0.0340449	0.0268361	1.03463
250.25	Diabetes type 2 with peripheral circulatory disorders	endocrine/metabolic	0.0134737	0.0189233	1.01356	0.976661	1.05186	0.476456	213766	3797	209969	0.0177624	FALSE	0.0725704	0.144924	1.07527	0.809384	1.4285	0.61655	300802	48	300754	0.000159573	FALSE	-0.115315	0.136994	0.89	0.681251	1.16555	0.4	6471	68	6403	0.0105084	FALSE	0.172783	0.0538771	1.18861	1.06949	1.32099	0.00134137	71665	366	71299	0.0051071	FALSE	-0.0303793	0.0413081	0.970078
250.3	Insulin pump user	endocrine/metabolic	0.00830851	0.0182496	1.00834	0.972913	1.04506	0.648914	213739	4056	209683	0.0189764	FALSE	NA	NA	NA	NA	NA	NA	NA	NA	NA	NA	NA	0.0290083	0.084032	1.03	0.873109	1.21375	0.73	6579	176	6403	0.0267518	FALSE	0.0567725	0.0220511	1.05841	1.01364	1.10516	0.0100359	70437	2258	68179	0.032057	FALSE	-0.0434546	0.0248131	0.957476
250.4	Abnormal glucose	endocrine/metabolic	-0.0153614	0.00723982	0.984756	0.970881	0.998829	0.0338548	198266	29977	168289	0.151196	FALSE	-0.0390878	0.022967	0.961666	0.919336	1.00595	0.0887718	302686	1932	300754	0.00638285	FALSE	0.0206526	0.0561181	1.02	0.914536	1.13956	0.713	6823	420	6403	0.0615565	FALSE	0.00131893	0.0153855	1.00132	0.971575	1.03198	0.931684	68370	4843	63527	0.0708352	FALSE	-0.0121518	0.0184342	0.987922
250.41	Impaired fasting glucose	endocrine/metabolic	-0.00328281	0.00898838	0.996723	0.979317	1.01444	0.714941	206911	18027	188884	0.0871244	FALSE	NA	NA	NA	NA	NA	NA	NA	NA	NA	NA	NA	0.0749451	0.109467	1.08	0.869697	1.33576	0.494	6505	102	6403	0.0156802	FALSE	0.02513	0.0363795	1.02545	0.954876	1.10124	0.489708	71009	774	70235	0.0109	FALSE	-0.0124498	0.028241	0.987627
250.42	Other abnormal glucose	endocrine/metabolic	-0.0275238	0.0103752	0.972852	0.953268	0.992837	0.00798181	202109	13182	188927	0.0652222	FALSE	-0.0888565	0.0381898	0.914977	0.848989	0.986093	0.019981	301449	695	300754	0.00230553	FALSE	0.00868272	0.0627469	1.01	0.891989	1.14073	0.89	6735	332	6403	0.0492947	FALSE	0.00283844	0.0165793	1.00284	0.970778	1.03597	0.864064	68857	4056	64801	0.0589047	FALSE	-0.00975414	0.0211942	0.990293
250.5	Glycosuria or Acetonuria	endocrine/metabolic	0.078379	0.145882	1.08153	0.812572	1.43952	0.591077	216924	62	216862	0.000285814	FALSE	0.10331	0.0880866	1.10883	0.93301	1.31779	0.240867	300883	129	300754	0.000428738	FALSE	NA	NA	NA	NA	NA	NA	NA	NA	NA	NA	NA	-0.241571	0.179208	0.785393	0.552767	1.11592	0.177661	71833	31	71802	0.000431557	FALSE	0.0684589	0.177851	1.07086
250.6	Polyneuropathy in diabetes	endocrine/metabolic	0.0844243	0.0141169	1.08809	1.0584	1.11862	2.23e-09	212611	6911	205700	0.0325054	TRUE	NA	NA	NA	NA	NA	NA	NA	NA	NA	NA	NA	0.154015	0.167715	1.17	0.839704	1.6205	0.358	6447	44	6403	0.00682488	FALSE	0.12279	0.0282545	1.13065	1.06974	1.19503	1.39e-05	71018	1372	69646	0.019319	TRUE	0.0789448	0.0361315	1.08214
250.7	Diabetic retinopathy	endocrine/metabolic	-0.0459317	0.0107939	0.955107	0.935113	0.975529	2.09e-05	209628	12191	197437	0.0581554	TRUE	NA	NA	NA	NA	NA	NA	NA	NA	NA	NA	NA	-0.235888	0.14734	0.79	0.591748	1.05432	0.109	7295	56	7239	0.00767649	FALSE	0.0801674	0.0393848	1.08347	1.00298	1.17042	0.0418012	71576	682	70894	0.00952833	FALSE	-0.0636886	0.0387931	0.938297
251	Other disorders of pancreatic internal secretion	endocrine/metabolic	0.0646635	0.115554	1.0668	0.850593	1.33796	0.575755	216939	99	216840	0.000456349	FALSE	NA	NA	NA	NA	NA	NA	NA	NA	NA	NA	NA	NA	NA	NA	NA	NA	NA	NA	NA	NA	NA	NA	0.112624	0.0559643	1.11921	1.00294	1.24896	0.0441749	71280	332	70948	0.00465769	FALSE	0.139887	0.0712964	1.15014
251.1	Hypoglycemia	endocrine/metabolic	-0.0231866	0.0259499	0.97708	0.928627	1.02806	0.371582	213604	1984	211620	0.00928822	FALSE	-0.050339	0.0217731	0.950907	0.91118	0.992366	0.020779	299018	2156	296862	0.00721027	FALSE	-0.0150371	0.196937	0.99	0.669627	1.44913	0.939	5846	31	5815	0.00530277	FALSE	0.0040108	0.0467435	1.00402	0.916121	1.10035	0.931622	71095	470	70625	0.00661087	FALSE	-0.0519062	0.0539461	0.949418
251.8	Abnormality of secretion of glucagon or gastrin	endocrine/metabolic	0.181929	0.257762	1.19953	0.723768	1.98803	0.480312	217203	20	217183	9.20798e-05	FALSE	NA	NA	NA	NA	NA	NA	NA	NA	NA	NA	NA	NA	NA	NA	NA	NA	NA	NA	NA	NA	NA	NA	NA	NA	NA	NA	NA	NA	NA	NA	NA	NA	NA	NA	NA	NA
252	Disorders of parathyroid gland	endocrine/metabolic	0.0369803	0.0240946	1.03767	0.989807	1.08785	0.124833	215875	2306	213569	0.0106821	FALSE	0.0371094	0.0246742	1.03781	0.988811	1.08923	0.132588	326231	1671	324560	0.00512214	FALSE	-0.140209	0.0918091	0.87	0.726037	1.04054	0.127	7177	147	7030	0.0204821	FALSE	0.0544929	0.0373789	1.05601	0.981405	1.13628	0.144881	71551	734	70817	0.0102584	FALSE	0.0218196	0.0321513	1.02206
252.1	Hyperparathyroidism	endocrine/metabolic	0.0317575	0.025174	1.03227	0.98257	1.08448	0.207121	216034	2110	213924	0.00976698	FALSE	0.0500303	0.0262118	1.0513	0.998656	1.10673	0.0563012	326040	1480	324560	0.00453932	FALSE	-0.182204	0.0974567	0.83	0.688514	1.00885	0.0615	7160	130	7030	0.0181564	FALSE	0.0534093	0.0402873	1.05486	0.97477	1.14153	0.184935	71619	631	70988	0.00881051	FALSE	0.032643	0.0331037	1.03318
252.2	Hypoparathyroidism	endocrine/metabolic	0.0966009	0.0891797	1.10142	0.924788	1.31179	0.278712	217045	166	216879	0.000764818	FALSE	-0.0386103	0.0530512	0.962126	0.867109	1.06755	0.46674	324919	359	324560	0.00110489	FALSE	0.171492	0.262071	1.19	0.71023	1.98407	0.513	7047	17	7030	0.00241237	FALSE	0.167308	0.0953129	1.18212	0.980684	1.42493	0.0791987	71853	111	71742	0.00154482	FALSE	0.0330233	0.0994019	1.03357
253	Disorders of the pituitary gland and its hypothalamic control	endocrine/metabolic	0.0357708	0.0225965	1.03642	0.991518	1.08335	0.113416	214798	2617	212181	0.0121835	FALSE	-0.00347402	0.0297381	0.996532	0.940108	1.05634	0.907002	325707	1147	324560	0.00352157	FALSE	-0.0662954	0.0970862	0.94	0.77369	1.13201	0.495	7157	127	7030	0.0177449	FALSE	-0.205716	0.0366652	0.814064	0.757615	0.874719	2.02e-08	71443	754	70689	0.0105539	TRUE	-0.0228868	0.0337148	0.977373
253.1	Pituitary hyperfunction	endocrine/metabolic	0.0630187	0.057507	1.06505	0.95152	1.19212	0.273147	216937	400	216537	0.00184385	FALSE	0.0733456	0.0673936	1.0761	0.942946	1.22806	0.276455	324782	222	324560	0.000683535	FALSE	-0.246605	0.215136	0.78	0.512593	1.19132	0.252	7056	26	7030	0.00368481	FALSE	-0.0930491	0.0766559	0.911149	0.78404	1.05886	0.224804	71871	170	71701	0.00236535	FALSE	0.0444438	0.0568376	1.04545
253.11	Acromegaly and gigantism	endocrine/metabolic	-0.112176	0.150931	0.893887	0.664978	1.20159	0.457343	217199	58	217141	0.000267036	FALSE	0.127236	0.0975327	1.13568	0.938072	1.37493	0.192048	324666	106	324560	0.000326489	FALSE	NA	NA	NA	NA	NA	NA	NA	NA	NA	NA	NA	0.0814703	0.183024	1.08488	0.75786	1.55301	0.656223	71944	30	71914	0.000416991	FALSE	-0.141941	0.13759	0.867672
253.2	Pituitary hypofunction	endocrine/metabolic	-0.0351314	0.0567915	0.965479	0.863775	1.07916	0.536177	216938	410	216528	0.00188994	FALSE	-0.00143305	0.0525697	0.998568	0.900802	1.10694	0.978252	324926	366	324560	0.00112641	FALSE	-0.18102	0.190484	0.83	0.574434	1.21207	0.342	7063	33	7030	0.00467224	FALSE	-0.0654675	0.0685037	0.936629	0.818948	1.07122	0.339235	71879	214	71665	0.00297723	FALSE	-0.0077249	0.0647648	0.992305
253.3	Diabetes insipidus	endocrine/metabolic	0.024444	0.0878685	1.02475	0.862622	1.21734	0.780868	216975	171	216804	0.000788109	FALSE	-0.0210778	0.0936807	0.979143	0.814898	1.17649	0.821982	324675	115	324560	0.0003542	FALSE	NA	NA	NA	NA	NA	NA	NA	NA	NA	NA	NA	-0.016376	0.109146	0.983757	0.794294	1.21841	0.880734	71936	84	71852	0.0011677	FALSE	-0.189071	0.108835	0.827728
253.4	Anterior pituitary disorders	endocrine/metabolic	0.0208151	0.0326044	1.02103	0.957826	1.08841	0.523205	215984	1249	214735	0.00578284	FALSE	NA	NA	NA	NA	NA	NA	NA	NA	NA	NA	NA	0.101378	0.152727	1.11	0.820397	1.4929	0.507	7083	53	7030	0.00748271	FALSE	-0.0483344	0.0682431	0.952815	0.833526	1.08918	0.478779	71841	216	71625	0.00300664	FALSE	-0.00112243	0.0902397	0.998878
253.5	Pituitary dwarfism	endocrine/metabolic	NA	NA	NA	NA	NA	NA	NA	NA	NA	NA	NA	NA	NA	NA	NA	NA	NA	NA	NA	NA	NA	NA	NA	NA	NA	NA	NA	NA	NA	NA	NA	NA	NA	-0.534788	0.0699432	0.585793	0.510749	0.671864	2.07e-14	71918	202	71716	0.00280875	TRUE	0.365219	0.153101	1.44083
253.7	Other disorders of neurohypophysis	endocrine/metabolic	0.112474	0.0757513	1.11904	0.964642	1.29816	0.137602	216706	231	216475	0.00106596	FALSE	-0.0481095	0.0485875	0.953029	0.866458	1.04825	0.322095	324990	430	324560	0.00132312	FALSE	NA	NA	NA	NA	NA	NA	NA	NA	NA	NA	NA	-0.0833658	0.108464	0.920015	0.743821	1.13794	0.442128	71798	85	71713	0.00118388	FALSE	-0.0543618	0.0825401	0.947089
254	Diseases of thymus gland	endocrine/metabolic	-0.234015	0.179716	0.79135	0.556406	1.1255	0.192869	217134	41	217093	0.000188823	FALSE	0.139093	0.180493	1.14923	0.806805	1.63699	0.440927	324591	31	324560	9.55048e-05	FALSE	NA	NA	NA	NA	NA	NA	NA	NA	NA	NA	NA	NA	NA	NA	NA	NA	NA	NA	NA	NA	NA	NA	NA	NA	NA
255	Disorders of adrenal glands	endocrine/metabolic	0.0464135	0.0264353	1.04751	0.994615	1.10321	0.0791323	215369	1909	213460	0.00886386	FALSE	0.0144898	0.0325652	1.0146	0.951859	1.08147	0.656357	325514	954	324560	0.00293075	FALSE	-0.182267	0.100983	0.83	0.683729	1.01578	0.0711	7147	117	7030	0.0163705	FALSE	-0.0229137	0.0301912	0.977347	0.92119	1.03693	0.447881	70677	1140	69537	0.0161297	FALSE	0.042803	0.0322975	1.04373
255.1	Adrenal hyperfunction	endocrine/metabolic	-0.0205497	0.0624971	0.97966	0.866716	1.10732	0.742299	216904	339	216565	0.0015629	FALSE	-0.0274256	0.0633734	0.972947	0.8593	1.10162	0.665188	324811	251	324560	0.000772757	FALSE	-0.244919	0.170047	0.78	0.560901	1.0924	0.15	7071	41	7030	0.00579833	FALSE	-0.120641	0.06761	0.886352	0.776346	1.01195	0.0743635	71737	219	71518	0.00305282	FALSE	0.0043927	0.067441	1.0044
255.11	Cushing's syndrome	endocrine/metabolic	0.0824794	0.141261	1.08598	0.823335	1.4324	0.559301	217095	66	217029	0.000304014	FALSE	-0.0964462	0.0836168	0.908059	0.770793	1.06977	0.248734	324704	144	324560	0.000443481	FALSE	-0.230629	0.189354	0.79	0.547845	1.15086	0.223	7063	33	7030	0.00467224	FALSE	-0.0682723	0.0977418	0.934006	0.77117	1.13123	0.484867	71847	105	71742	0.00146144	FALSE	0.0105286	0.0826776	1.01058
255.12	Hyperaldosteronism	endocrine/metabolic	-0.0341717	0.0711344	0.966406	0.840637	1.11099	0.630956	217062	262	216800	0.00120703	FALSE	0.0730906	0.0998322	1.07583	0.884635	1.30834	0.464087	324661	101	324560	0.000311094	FALSE	-0.0182594	0.350466	0.98	0.494023	1.95161	0.958	7040	10	7030	0.00142045	FALSE	-0.244732	0.146804	0.782914	0.587155	1.04394	0.0955006	71925	46	71879	0.000639555	FALSE	0.126288	0.134396	1.13461
255.13	Medulloadrenal hyperfunction	endocrine/metabolic	NA	NA	NA	NA	NA	NA	NA	NA	NA	NA	NA	NA	NA	NA	NA	NA	NA	NA	NA	NA	NA	NA	NA	NA	NA	NA	NA	NA	NA	NA	NA	NA	NA	-0.159177	0.159937	0.852845	0.623346	1.16684	0.319616	71948	39	71909	0.000542058	FALSE	NA	NA	NA
255.2	Adrenal hypofunction	endocrine/metabolic	0.0593438	0.0486892	1.06114	0.964556	1.16739	0.222909	216730	559	216171	0.00257925	FALSE	-0.0807998	0.0510243	0.922378	0.834596	1.01939	0.113294	324948	388	324560	0.00119404	FALSE	-0.255298	0.136948	0.77	0.592315	1.01321	0.0623	7093	63	7030	0.008882	FALSE	0.0333005	0.038022	1.03386	0.959615	1.11385	0.381128	71358	714	70644	0.0100059	FALSE	-0.0316297	0.0481327	0.968865
255.21	Glucocorticoid deficiency	endocrine/metabolic	0.0387568	0.0518416	1.03952	0.939082	1.1507	0.454701	216788	493	216295	0.00227411	FALSE	-0.0807998	0.0510243	0.922378	0.834596	1.01939	0.113294	324948	388	324560	0.00119404	FALSE	-0.255298	0.136948	0.77	0.592315	1.01321	0.0623	7093	63	7030	0.008882	FALSE	0.063502	0.0412303	1.06556	0.98284	1.15525	0.123517	71479	604	70875	0.00845003	FALSE	-0.0285781	0.0530224	0.971826
255.22	Mineralocorticoid deficiency	endocrine/metabolic	NA	NA	NA	NA	NA	NA	NA	NA	NA	NA	NA	NA	NA	NA	NA	NA	NA	NA	NA	NA	NA	NA	NA	NA	NA	NA	NA	NA	NA	NA	NA	NA	NA	-0.0964204	0.139941	0.908082	0.690248	1.19466	0.490817	71955	51	71904	0.000708776	FALSE	NA	NA	NA
255.3	Adrenogenital disorders	endocrine/metabolic	NA	NA	NA	NA	NA	NA	NA	NA	NA	NA	NA	-0.210714	0.224189	0.810006	0.52198	1.25696	0.347273	324580	20	324560	6.16181e-05	FALSE	NA	NA	NA	NA	NA	NA	NA	NA	NA	NA	NA	-0.236218	0.155129	0.789608	0.58259	1.07019	0.127828	71930	41	71889	0.000569999	FALSE	NA	NA	NA
256	Ovarian dysfunction	endocrine/metabolic	-0.0474654	0.0596163	0.953643	0.848476	1.07185	0.425926	216989	396	216593	0.00182498	FALSE	0.000174997	0.0598258	1.00018	0.889511	1.12461	0.997666	324841	281	324560	0.000865039	FALSE	-0.138143	0.114347	0.87	0.696099	1.08978	0.227	7122	92	7030	0.0129177	FALSE	-0.152487	0.0444163	0.85857	0.786988	0.936664	0.000596676	71393	513	70880	0.00718558	FALSE	-0.0222727	0.0593401	0.977974
256.4	Polycystic ovaries	endocrine/metabolic	-0.0434405	0.0619157	0.95749	0.848067	1.08103	0.482925	217063	367	216696	0.00169075	FALSE	0.00990352	0.0610455	1.00995	0.896062	1.13832	0.871123	324830	270	324560	0.000831204	FALSE	-0.0793109	0.118824	0.92	0.731831	1.16601	0.504	7115	85	7030	0.0119466	FALSE	-0.0962666	0.0516273	0.908222	0.820816	1.00493	0.0622309	71707	379	71328	0.0052854	FALSE	0.0165795	0.0640247	1.01672
257	Testicular dysfunction	endocrine/metabolic	0.024035	0.0113326	1.02433	1.00182	1.04733	0.0339334	212845	10898	201947	0.0512016	FALSE	0.0836473	0.0609823	1.08725	0.964758	1.22528	0.170168	324832	272	324560	0.000837356	FALSE	0.0185078	0.0812887	1.02	0.868647	1.19463	0.82	7222	192	7030	0.0265854	FALSE	0.00885006	0.0351276	1.00889	0.941764	1.0808	0.801087	71501	859	70642	0.0120138	FALSE	0.0386477	0.0412803	1.0394
257.1	Testicular hypofunction	endocrine/metabolic	0.0220827	0.0115394	1.02233	0.999466	1.04571	0.0556621	213572	10485	203087	0.0490935	FALSE	0.0774118	0.0622513	1.08049	0.956379	1.2207	0.21367	324821	261	324560	0.000803519	FALSE	0.0185078	0.0812887	1.02	0.868647	1.19463	0.82	7222	192	7030	0.0265854	FALSE	-0.00231026	0.0355221	0.997692	0.930593	1.06963	0.948144	71544	840	70704	0.011741	FALSE	0.0359838	0.0419523	1.03664
258	Iatrogenic endocrine disorders	endocrine/metabolic	0.063361	0.116551	1.06541	0.847827	1.33884	0.586693	217077	97	216980	0.000446846	FALSE	-0.0561843	0.0846549	0.945365	0.800829	1.11599	0.506891	324701	141	324560	0.000434246	FALSE	NA	NA	NA	NA	NA	NA	NA	NA	NA	NA	NA	-0.269408	0.163647	0.763832	0.55424	1.05268	0.099708	71928	37	71891	0.000514403	FALSE	-0.104942	0.130134	0.900377
258.1	Postablative ovarian failure	endocrine/metabolic	NA	NA	NA	NA	NA	NA	NA	NA	NA	NA	NA	NA	NA	NA	NA	NA	NA	NA	NA	NA	NA	NA	NA	NA	NA	NA	NA	NA	NA	NA	NA	NA	NA	NA	NA	NA	NA	NA	NA	NA	NA	NA	NA	NA	-0.30949	0.232148	0.733821
259	Other endocrine disorders	endocrine/metabolic	0.0231495	0.0496914	1.02342	0.928444	1.12811	0.641312	215695	536	215159	0.00248499	FALSE	-0.113688	0.0696437	0.892536	0.778653	1.02308	0.102589	324768	208	324560	0.000640457	FALSE	-0.296552	0.167641	0.74	0.535193	1.03254	0.0769	7073	43	7030	0.00607946	FALSE	-0.0399757	0.0520524	0.960813	0.867623	1.06401	0.442494	71286	371	70915	0.00520439	FALSE	0.0175162	0.0649398	1.01767
259.1	Nonspecific abnormal results of other endocrine function study	endocrine/metabolic	-0.10092	0.152395	0.904005	0.670578	1.21869	0.507825	216782	57	216725	0.000262937	FALSE	-0.0300808	0.138081	0.970367	0.740286	1.27196	0.827547	324613	53	324560	0.000163271	FALSE	NA	NA	NA	NA	NA	NA	NA	NA	NA	NA	NA	0.0665639	0.0780502	1.06883	0.917214	1.24551	0.393751	71660	165	71495	0.00230254	FALSE	-0.210267	0.178007	0.810368
259.2	Carcinoid syndrome	endocrine/metabolic	7.42e-05	0.114572	1.00007	0.798927	1.25187	0.999483	217165	101	217064	0.000465084	FALSE	0.0470699	0.126726	1.0482	0.817656	1.34374	0.710318	324623	63	324560	0.000194071	FALSE	0.169241	0.209534	1.18	0.785492	1.78591	0.419	7058	28	7030	0.00396713	FALSE	-0.0440156	0.113328	0.956939	0.766333	1.19495	0.697727	71927	78	71849	0.00108443	FALSE	-0.238595	0.234397	0.787734
259.3	Delay in sexual development and puberty NEC	endocrine/metabolic	-0.0296446	0.0502025	0.97079	0.879817	1.07117	0.554855	216962	527	216435	0.002429	FALSE	NA	NA	NA	NA	NA	NA	NA	NA	NA	NA	NA	NA	NA	NA	NA	NA	NA	NA	NA	NA	NA	NA	-0.0909414	0.119096	0.913071	0.722982	1.15314	0.445109	71911	70	71841	0.000973425	FALSE	NA	NA	NA
259.4	Precocious sexual development and puberty NEC	endocrine/metabolic	NA	NA	NA	NA	NA	NA	NA	NA	NA	NA	NA	NA	NA	NA	NA	NA	NA	NA	NA	NA	NA	NA	NA	NA	NA	NA	NA	NA	NA	NA	NA	NA	NA	-0.11048	0.100293	0.895404	0.73561	1.08991	0.270649	71899	100	71799	0.00139084	FALSE	NA	NA	NA
259.8	Polyglandular activity in multiple endocrine adenomatosis	endocrine/metabolic	NA	NA	NA	NA	NA	NA	NA	NA	NA	NA	NA	NA	NA	NA	NA	NA	NA	NA	NA	NA	NA	NA	NA	NA	NA	NA	NA	NA	NA	NA	NA	NA	NA	-0.0967012	0.179249	0.907827	0.638886	1.28998	0.589556	71970	31	71939	0.000430735	FALSE	NA	NA	NA
260	Protein-calorie malnutrition	endocrine/metabolic	0.00240798	0.0171401	1.00241	0.969295	1.03666	0.888275	212224	4615	207609	0.0217459	FALSE	-0.0671633	0.0452503	0.935042	0.855684	1.02176	0.137739	323571	495	323076	0.0015298	FALSE	-0.131587	0.0933349	0.88	0.730137	1.05269	0.159	5553	149	5404	0.0268323	FALSE	-0.0152484	0.0167361	0.984867	0.953085	1.01771	0.36224	69393	4036	65357	0.0581615	FALSE	-0.0150234	0.0259044	0.985089
260.1	Cachexia	endocrine/metabolic	0.0903537	0.0686027	1.09456	0.956851	1.25209	0.187819	216527	281	216246	0.00129776	FALSE	-0.037134	0.0855779	0.963547	0.814756	1.13951	0.664346	323214	138	323076	0.000426962	FALSE	-0.33011	0.293728	0.72	0.404212	1.27838	0.261	5418	14	5404	0.00258398	FALSE	0.0497736	0.0791867	1.05103	0.899935	1.2275	0.529638	71486	161	71325	0.00225219	FALSE	0.0362801	0.107023	1.03695
260.2	severe protein-calorie malnutrition	endocrine/metabolic	0.00102398	0.0452158	1.00102	0.916128	1.09379	0.981932	216000	648	215352	0.003	FALSE	-0.097276	0.210191	0.907306	0.600946	1.36985	0.643509	323099	23	323076	7.11856e-05	FALSE	-0.671968	0.30042	0.51	0.28343	0.920219	0.0253	5418	14	5404	0.00258398	FALSE	-0.010767	0.0289966	0.989291	0.934634	1.04714	0.7104	71300	1239	70061	0.0173773	FALSE	-0.049119	0.0734761	0.952068
260.21	Kwashiorkor	endocrine/metabolic	NA	NA	NA	NA	NA	NA	NA	NA	NA	NA	NA	NA	NA	NA	NA	NA	NA	NA	NA	NA	NA	NA	NA	NA	NA	NA	NA	NA	NA	NA	NA	NA	NA	-0.0170303	0.168976	0.983114	0.705941	1.36911	0.919721	71899	35	71864	0.000486794	FALSE	NA	NA	NA
260.22	Nutritional marasmus	endocrine/metabolic	0.0944081	0.175	1.09901	0.779898	1.54869	0.589559	217083	43	217040	0.000198081	FALSE	NA	NA	NA	NA	NA	NA	NA	NA	NA	NA	NA	NA	NA	NA	NA	NA	NA	NA	NA	NA	NA	NA	0.0166344	0.0606305	1.01677	0.902848	1.14508	0.783811	71747	277	71470	0.00386079	FALSE	0.0264327	0.126067	1.02679
260.3	Adult failure to thrive	endocrine/metabolic	-0.0152056	0.0348998	0.984909	0.919791	1.05464	0.66306	215801	1097	214704	0.00508339	FALSE	NA	NA	NA	NA	NA	NA	NA	NA	NA	NA	NA	0.232146	0.347365	1.26	0.638464	2.49174	0.504	5414	10	5404	0.00184706	FALSE	0.0134114	0.0371706	1.0135	0.942289	1.0901	0.718245	71098	752	70346	0.010577	FALSE	-0.041726	0.0498951	0.959133
260.6	Anorexia	endocrine/metabolic	0.0226076	0.045261	1.02287	0.936034	1.11775	0.617431	215081	649	214432	0.00301747	FALSE	-0.00454468	0.0241486	0.995466	0.949447	1.04372	0.850723	324821	1745	323076	0.00537219	FALSE	0.020525	0.276284	1.02	0.593932	1.75425	0.941	5420	16	5404	0.00295203	FALSE	0.059372	0.0345198	1.06117	0.991747	1.13545	0.0854432	70595	873	69722	0.0123663	FALSE	-0.0369925	0.0510838	0.963683
260.7	Polyphagia	endocrine/metabolic	-0.0160505	0.130219	0.984078	0.762404	1.2702	0.901903	217059	78	216981	0.000359349	FALSE	NA	NA	NA	NA	NA	NA	NA	NA	NA	NA	NA	NA	NA	NA	NA	NA	NA	NA	NA	NA	NA	NA	NA	NA	NA	NA	NA	NA	NA	NA	NA	NA	NA	-0.156194	0.226483	0.855394
261	Vitamin deficiency	endocrine/metabolic	-0.00650113	0.00654245	0.99352	0.980861	1.00634	0.320376	198217	38538	159679	0.194423	FALSE	-0.0187674	0.0141577	0.981408	0.954549	1.00902	0.184974	328212	5136	323076	0.0156484	FALSE	-0.00198963	0.0309526	1	0.939266	1.06043	0.949	7084	1680	5404	0.237154	FALSE	-0.0123491	0.0154981	0.987727	0.958175	1.01819	0.42556	68196	4982	63214	0.0730541	FALSE	0.0430509	0.0177576	1.04399
261.1	Vitamin A deficiency	endocrine/metabolic	-0.0902805	0.138384	0.913675	0.696621	1.19836	0.514149	217027	69	216958	0.000317933	FALSE	NA	NA	NA	NA	NA	NA	NA	NA	NA	NA	NA	NA	NA	NA	NA	NA	NA	NA	NA	NA	NA	NA	NA	NA	NA	NA	NA	NA	NA	NA	NA	NA	NA	NA	NA	NA
261.2	Vitamin B-complex deficiencies	endocrine/metabolic	0.0211536	0.0130502	1.02138	0.995585	1.04784	0.105031	211700	8140	203560	0.0384506	FALSE	-0.0327812	0.0211163	0.96775	0.928515	1.00864	0.120563	325364	2288	323076	0.00703212	FALSE	0.0111562	0.0648892	1.01	0.890452	1.14836	0.863	5707	303	5404	0.0530927	FALSE	0.0750193	0.0307729	1.0779	1.01481	1.14492	0.0147755	71011	1111	69900	0.0156455	FALSE	0.0698801	0.0322438	1.07238
261.3	Vitamin C deficiencies	endocrine/metabolic	-0.108315	0.239514	0.897345	0.561152	1.43495	0.651105	217169	23	217146	0.000105908	FALSE	NA	NA	NA	NA	NA	NA	NA	NA	NA	NA	NA	NA	NA	NA	NA	NA	NA	NA	NA	NA	NA	NA	NA	NA	NA	NA	NA	NA	NA	NA	NA	NA	NA	NA	NA	NA
261.4	Vitamin D deficiency	endocrine/metabolic	-0.011322	0.00707985	0.988742	0.975116	1.00256	0.10978	200045	31435	168610	0.15714	FALSE	-0.00854546	0.0182696	0.991491	0.956615	1.02764	0.639969	326137	3061	323076	0.00938563	FALSE	-0.00582429	0.0317525	0.99	0.934205	1.05803	0.854	6977	1573	5404	0.225455	FALSE	-0.0285549	0.0169183	0.971849	0.940151	1.00462	0.0914468	68566	4053	64513	0.0591109	FALSE	0.047039	0.0202123	1.04816
261.41	Rickets or osteomalacia	endocrine/metabolic	0.0427544	0.0783591	1.04368	0.895091	1.21694	0.585326	216925	215	216710	0.000991126	FALSE	-0.374058	0.167552	0.687937	0.495366	0.95537	0.0255823	323112	36	323076	0.000111416	FALSE	NA	NA	NA	NA	NA	NA	NA	NA	NA	NA	NA	-0.173592	0.162693	0.84064	0.611115	1.15637	0.285975	71769	38	71731	0.000529477	FALSE	-0.0305584	0.155651	0.969904
262	Mineral deficiency NEC	endocrine/metabolic	-0.0311387	0.0378375	0.969341	0.900054	1.04396	0.410532	215488	928	214560	0.0043065	FALSE	-0.0155261	0.0363439	0.984594	0.916897	1.05729	0.669234	323842	766	323076	0.00236535	FALSE	0.288741	0.133121	1.33	1.02821	1.73266	0.0301	5472	68	5404	0.0124269	FALSE	-0.0673364	0.10921	0.934881	0.754735	1.15802	0.537514	71844	84	71760	0.0011692	FALSE	-0.0341452	0.0615508	0.966431
263	Other nutritional deficiency	endocrine/metabolic	0.0661773	0.0642756	1.06842	0.94195	1.21186	0.303204	215931	320	215611	0.00148195	FALSE	-0.116711	0.130812	0.889843	0.688595	1.14991	0.372284	323135	59	323076	0.000182586	FALSE	0.149407	0.175815	1.16	0.822678	1.63886	0.395	5443	39	5404	0.00716517	FALSE	-0.114456	0.0555683	0.891851	0.799819	0.994473	0.0394238	71115	327	70788	0.00459819	FALSE	-0.00319157	0.0448743	0.996814
264	Lack of normal physiological development	endocrine/metabolic	-0.0374661	0.135551	0.963227	0.738491	1.25635	0.782243	217029	72	216957	0.000331753	FALSE	NA	NA	NA	NA	NA	NA	NA	NA	NA	NA	NA	-0.454679	0.244593	0.63	0.392947	1.02503	0.063	5426	22	5404	0.00405455	FALSE	-0.240226	0.0272563	0.78645	0.745538	0.829606	1.21e-18	71006	1917	69089	0.0269977	TRUE	-0.132025	0.125247	0.876319
264.1	Short stature	endocrine/metabolic	NA	NA	NA	NA	NA	NA	NA	NA	NA	NA	NA	NA	NA	NA	NA	NA	NA	NA	NA	NA	NA	NA	-0.644482	0.298656	0.52	0.292337	0.942598	0.0309	5420	16	5404	0.00295203	FALSE	-0.596002	0.0451913	0.55101	0.504303	0.602043	1.02e-39	71657	543	71114	0.00757777	TRUE	NA	NA	NA
264.2	Failure to thrive (childhood)	endocrine/metabolic	-0.0344266	0.139465	0.966159	0.735079	1.26988	0.805026	217048	68	216980	0.000313295	FALSE	NA	NA	NA	NA	NA	NA	NA	NA	NA	NA	NA	NA	NA	NA	NA	NA	NA	NA	NA	NA	NA	NA	-0.199884	0.038868	0.818825	0.758763	0.883642	2.71e-07	71466	830	70636	0.0116139	TRUE	-0.129914	0.205675	0.878171
264.3	Delayed milestones	endocrine/metabolic	NA	NA	NA	NA	NA	NA	NA	NA	NA	NA	NA	NA	NA	NA	NA	NA	NA	NA	NA	NA	NA	NA	NA	NA	NA	NA	NA	NA	NA	NA	NA	NA	NA	0.0468855	0.0443491	1.048	0.960752	1.14318	0.290424	71572	623	70949	0.00870452	FALSE	NA	NA	NA
264.9	Lack of normal physiological development, unspecified	endocrine/metabolic	NA	NA	NA	NA	NA	NA	NA	NA	NA	NA	NA	NA	NA	NA	NA	NA	NA	NA	NA	NA	NA	NA	NA	NA	NA	NA	NA	NA	NA	NA	NA	NA	NA	-0.0116587	0.0431568	0.988409	0.908241	1.07565	0.787047	71405	612	70793	0.00857083	FALSE	0.037184	0.227823	1.03788
269	Proteinuria	endocrine/metabolic	-0.0222685	0.0181857	0.977978	0.943732	1.01347	0.220762	213462	4087	209375	0.0191463	FALSE	0.102183	0.0486002	1.10759	1.00695	1.21828	0.0355069	329775	428	329347	0.00129785	FALSE	-0.02898	0.0811937	0.97	0.828516	1.13901	0.721	7795	187	7608	0.0239897	FALSE	-0.026444	0.0305443	0.973903	0.917309	1.03399	0.386622	71038	1126	69912	0.0158507	FALSE	-0.00686255	0.0325634	0.993161
270	Disorders of protein plasma/amino-acid transport and metabolism	endocrine/metabolic	0.0480713	0.020652	1.04925	1.00762	1.09259	0.0199293	213660	3153	210507	0.0147571	FALSE	0.115727	0.0333523	1.12269	1.05165	1.19853	0.000520795	330260	913	329347	0.00276449	FALSE	0.0365332	0.1173	1.04	0.824174	1.30531	0.755	7697	89	7608	0.0115629	FALSE	0.0619076	0.0366806	1.06386	0.990063	1.14317	0.0914599	70911	769	70142	0.0108446	FALSE	0.106573	0.0277466	1.11246
270.1	Disturbances of amino-acid transport	endocrine/metabolic	0.0563871	0.107295	1.05801	0.857348	1.30563	0.599213	217037	115	216922	0.000529864	FALSE	-0.0112432	0.14209	0.98882	0.748458	1.30637	0.936931	329397	50	329347	0.000151793	FALSE	0.193173	0.267496	1.21	0.71812	2.04923	0.47	7625	17	7608	0.00222951	FALSE	0.0189836	0.107629	1.01916	0.825332	1.25852	0.859996	71880	86	71794	0.00119644	FALSE	-0.0866363	0.103161	0.917011
270.11	Disturbances of sulphur-bearing amino-acid metabolism	endocrine/metabolic	0.187019	0.120483	1.20565	0.95206	1.52679	0.120604	217098	91	217007	0.000419166	FALSE	NA	NA	NA	NA	NA	NA	NA	NA	NA	NA	NA	0.270741	0.286394	1.31	0.747821	2.29808	0.344	7623	15	7608	0.00196773	FALSE	NA	NA	NA	NA	NA	NA	NA	NA	NA	NA	NA	0.00162919	0.109493	1.00163
270.12	Phenylketonuria [PKU]	endocrine/metabolic	NA	NA	NA	NA	NA	NA	NA	NA	NA	NA	NA	NA	NA	NA	NA	NA	NA	NA	NA	NA	NA	NA	NA	NA	NA	NA	NA	NA	NA	NA	NA	NA	NA	0.0661214	0.163754	1.06836	0.775043	1.47267	0.686371	71969	37	71932	0.00051411	FALSE	NA	NA	NA
270.2	Disorders of amino-acid metabolism	endocrine/metabolic	0.000648814	0.0357946	1.00065	0.932852	1.07337	0.985538	215277	1036	214241	0.0048124	FALSE	NA	NA	NA	NA	NA	NA	NA	NA	NA	NA	NA	NA	NA	NA	NA	NA	NA	NA	NA	NA	NA	NA	0.0895131	0.108436	1.09364	0.884245	1.35262	0.409091	71818	86	71732	0.00119747	FALSE	0.200265	0.203686	1.22173
270.21	Disorders of urea cycle metabolism	endocrine/metabolic	0.0237795	0.123956	1.02406	0.803181	1.30569	0.847869	216990	86	216904	0.000396332	FALSE	NA	NA	NA	NA	NA	NA	NA	NA	NA	NA	NA	NA	NA	NA	NA	NA	NA	NA	NA	NA	NA	NA	0.0728082	0.13367	1.07552	0.827633	1.39766	0.585969	71892	57	71835	0.000792856	FALSE	NA	NA	NA
270.3	Disorders of plasma protein metabolism	endocrine/metabolic	0.0685257	0.0259887	1.07093	1.01774	1.12689	0.00837042	215659	1983	213676	0.00919507	FALSE	0.121161	0.034697	1.12881	1.05459	1.20824	0.000479456	330191	844	329347	0.0025561	FALSE	0.00652076	0.131386	1.01	0.778025	1.30218	0.96	7679	71	7608	0.009246	FALSE	0.0805459	0.0412248	1.08388	0.999745	1.17509	0.0507225	71140	607	70533	0.00853247	FALSE	0.112293	0.029009	1.11884
270.31	Polyclonal hypergammaglobulinemia	endocrine/metabolic	0.0196909	0.217895	1.01989	0.665389	1.56325	0.927994	217160	28	217132	0.000128937	FALSE	0.276357	0.193585	1.31832	0.902065	1.92665	0.153414	329374	27	329347	8.19737e-05	FALSE	NA	NA	NA	NA	NA	NA	NA	NA	NA	NA	NA	NA	NA	NA	NA	NA	NA	NA	NA	NA	NA	NA	0.134722	0.0851181	1.14422
270.32	Paraproteinemia	endocrine/metabolic	0.0780615	0.0295097	1.08119	1.02043	1.14557	0.00816233	216685	1536	215149	0.00708863	FALSE	0.113023	0.0373787	1.11966	1.04056	1.20477	0.00249689	330074	727	329347	0.00220254	FALSE	0.116304	0.144424	1.12	0.846397	1.49089	0.421	7667	59	7608	0.00769532	FALSE	0.112196	0.0545466	1.11873	1.0053	1.24497	0.0396965	71717	342	71375	0.00476874	FALSE	0.13776	0.038846	1.1477
270.33	Amyloidosis	endocrine/metabolic	-0.026339	0.0934674	0.974005	0.810961	1.16983	0.778098	217094	152	216942	0.000700158	FALSE	-0.0741471	0.0559205	0.928535	0.832143	1.03609	0.18486	329672	325	329347	0.000985828	FALSE	-0.0408	0.239448	0.96	0.600424	1.53498	0.865	7629	21	7608	0.00275265	FALSE	0.0349763	0.13174	1.0356	0.799928	1.34069	0.790627	71928	58	71870	0.000806362	FALSE	0.0151856	0.0716669	1.0153
270.34	Alpha-1-antitrypsin deficiency	endocrine/metabolic	0.121759	0.113616	1.12948	0.903998	1.41121	0.283868	217176	102	217074	0.000469665	FALSE	NA	NA	NA	NA	NA	NA	NA	NA	NA	NA	NA	NA	NA	NA	NA	NA	NA	NA	NA	NA	NA	NA	0.0915991	0.104569	1.09593	0.892832	1.34522	0.381048	71951	92	71859	0.00127865	FALSE	0.198776	0.175788	1.21991
270.35	Macroglobulinemia	endocrine/metabolic	0.0734242	0.107417	1.07619	0.871871	1.32838	0.494265	217201	115	217086	0.000529463	FALSE	0.222545	0.0895709	1.24925	1.04811	1.489	0.012971	329473	126	329347	0.000382429	FALSE	NA	NA	NA	NA	NA	NA	NA	NA	NA	NA	NA	NA	NA	NA	NA	NA	NA	NA	NA	NA	NA	NA	0.352747	0.183396	1.42297
270.38	Other specified disorders of plasma protein metabolism	endocrine/metabolic	0.029944	0.0715362	1.0304	0.895595	1.18549	0.675519	216220	259	215961	0.00119785	FALSE	NA	NA	NA	NA	NA	NA	NA	NA	NA	NA	NA	-0.439524	0.30069	0.64	0.357408	1.16163	0.144	7621	13	7608	0.00170581	FALSE	0.0134023	0.0842562	1.01349	0.859212	1.19548	0.873617	71593	144	71449	0.00201137	FALSE	0.0833533	0.0666902	1.08693
271	Disorders of carbohydrate transport and metabolism	endocrine/metabolic	0.0125154	0.01668	1.01259	0.980025	1.04625	0.453061	211515	4869	206646	0.0230196	FALSE	-0.0190279	0.0653632	0.981152	0.863173	1.11526	0.770967	330965	236	330729	0.000713066	FALSE	-0.016323	0.0573683	0.98	0.879181	1.10089	0.776	7795	384	7411	0.0492623	FALSE	-0.0722532	0.116101	0.930295	0.740959	1.16801	0.533723	71781	74	71707	0.00103091	FALSE	-0.0115167	0.0300358	0.988549
271.3	Intestinal disaccharidase deficiencies and disaccharide malabsorption	endocrine/metabolic	0.0137244	0.0169941	1.01382	0.980606	1.04816	0.419322	211701	4685	207016	0.0221303	FALSE	-0.0566124	0.0692797	0.94496	0.824976	1.08239	0.413838	330939	210	330729	0.000634558	FALSE	-0.0162962	0.0575929	0.98	0.878817	1.1014	0.777	7792	381	7411	0.0488963	FALSE	-0.2361	0.173345	0.789702	0.562223	1.10922	0.173191	71850	33	71817	0.00045929	FALSE	-0.0156131	0.0305067	0.984508
271.9	Other disorders of carbohydrate transport and metabolism	endocrine/metabolic	0.0102585	0.0828772	1.01031	0.858833	1.18851	0.90149	216980	193	216787	0.000889483	FALSE	0.285294	0.196915	1.33015	0.904241	1.95668	0.147388	330755	26	330729	7.8608e-05	FALSE	NA	NA	NA	NA	NA	NA	NA	NA	NA	NA	NA	0.0795738	0.157813	1.08283	0.794741	1.47534	0.6141	71924	40	71884	0.000556143	FALSE	0.0721895	0.147666	1.07486
272	Disorders of lipoid metabolism	endocrine/metabolic	-0.0837461	0.00618514	0.919665	0.908583	0.930882	9.09e-42	203304	150707	52597	0.741289	TRUE	-0.0609826	0.00484487	0.94084	0.931948	0.949816	2.48804e-36	330965	55252	275713	0.166942	TRUE	-0.0707353	0.0302009	0.93	0.878158	0.988525	0.0192	7407	2169	5238	0.292831	FALSE	-0.0468885	0.0103976	0.954194	0.934945	0.973839	6.5e-06	66388	18141	48247	0.273257	TRUE	-0.0419221	0.0140703	0.958945
272.1	Hyperlipidemia	endocrine/metabolic	-0.0835482	0.00617896	0.919847	0.908774	0.931055	1.17e-41	203347	150584	52763	0.740527	TRUE	-0.0611172	0.00485436	0.940713	0.931805	0.949706	2.39173e-36	330707	54994	275713	0.166292	TRUE	-0.0745442	0.030419	0.93	0.874445	0.985188	0.0143	7351	2113	5238	0.287444	FALSE	-0.0484364	0.0104134	0.952718	0.93347	0.972363	3.3e-06	66403	18036	48367	0.271614	TRUE	-0.0423076	0.0140811	0.958575
272.11	Hypercholesterolemia	endocrine/metabolic	-0.0561555	0.00765542	0.945392	0.931313	0.959684	2.21e-13	202626	26647	175979	0.131508	TRUE	-0.061844	0.00500537	0.94003	0.930852	0.949297	4.54761e-35	326655	50942	275713	0.15595	TRUE	-0.0333589	0.0405838	0.97	0.893237	1.04727	0.411	6188	950	5238	0.153523	FALSE	-0.0553251	0.0151834	0.946178	0.918435	0.974758	0.000268653	68276	5693	62583	0.0833822	FALSE	-0.0578613	0.0169592	0.943781
272.12	Hyperglyceridemia	endocrine/metabolic	-0.0289997	0.0134978	0.971417	0.946054	0.997459	0.0316755	210687	7539	203148	0.0357829	FALSE	-0.299524	0.0923379	0.741171	0.61847	0.888214	0.00117952	275832	119	275713	0.000431422	FALSE	-0.0144623	0.0839812	0.99	0.836051	1.162	0.863	5418	180	5238	0.0332226	FALSE	0.0610332	0.0527658	1.06293	0.958498	1.17875	0.247403	71268	366	70902	0.00513554	FALSE	-0.129346	0.0361022	0.87867
272.13	Mixed hyperlipidemia	endocrine/metabolic	-0.0510346	0.00626793	0.950246	0.938643	0.961992	3.88e-16	199208	43680	155528	0.219268	TRUE	-0.0364592	0.0610285	0.964197	0.855495	1.08671	0.550232	275985	272	275713	0.000985561	FALSE	-0.0390995	0.0621665	0.96	0.851338	1.08627	0.529	5585	347	5238	0.0621307	FALSE	-0.0548649	0.013271	0.946613	0.922308	0.971559	3.56e-05	68694	7956	60738	0.115818	FALSE	-0.112184	0.024676	0.893879
272.14	Hyperchylomicronemia	endocrine/metabolic	0.364402	0.23005	1.43965	0.917139	2.25985	0.113191	217115	25	217090	0.000115146	FALSE	NA	NA	NA	NA	NA	NA	NA	NA	NA	NA	NA	NA	NA	NA	NA	NA	NA	NA	NA	NA	NA	NA	NA	NA	NA	NA	NA	NA	NA	NA	NA	NA	NA	0.157998	0.233968	1.17116
272.9	Unspecified disorder of lipoid metabolism	endocrine/metabolic	-0.0703607	0.0373979	0.932058	0.866182	1.00294	0.0599162	214201	951	213250	0.00443976	FALSE	-0.0208997	0.0385493	0.979317	0.90805	1.05618	0.587711	276396	683	275713	0.00247109	FALSE	0.0208909	0.108019	1.02	0.826276	1.26189	0.847	5351	113	5238	0.0211175	FALSE	NA	NA	NA	NA	NA	NA	NA	NA	NA	NA	NA	-0.0866172	0.0436868	0.917028
274	Gout and other crystal arthropathies	endocrine/metabolic	-0.00223747	0.00897541	0.997765	0.980366	1.01547	0.803137	211527	18355	193172	0.0867738	FALSE	0.00704969	0.0138562	1.00707	0.980092	1.0348	0.610909	330965	5445	325520	0.0164519	FALSE	-0.123642	0.0862473	0.88	0.746256	1.04645	0.152	7922	170	7752	0.0214592	FALSE	-0.00952111	0.0236188	0.990524	0.945715	1.03746	0.686863	70717	2015	68702	0.0284939	FALSE	0.00924641	0.0219248	1.00929
274.1	Gout	endocrine/metabolic	-0.00551615	0.00919617	0.994499	0.976734	1.01259	0.548619	212343	17364	194979	0.0817734	FALSE	0.00367652	0.0140125	1.00368	0.976493	1.03163	0.793033	330842	5322	325520	0.0160862	FALSE	-0.114561	0.0886038	0.89	0.749594	1.06088	0.196	7913	161	7752	0.0203463	FALSE	-0.0156352	0.0241892	0.984486	0.9389	1.03229	0.518038	70953	1900	69053	0.0267783	FALSE	0.0194452	0.0238105	1.01964
274.11	Gouty arthropathy	endocrine/metabolic	-0.0326377	0.0210101	0.967889	0.928841	1.00858	0.12032	213954	3052	210902	0.0142647	FALSE	-0.0674533	0.0746323	0.934771	0.807564	1.08202	0.366097	325702	182	325520	0.000558793	FALSE	0.0548912	0.150342	1.06	0.786801	1.41845	0.715	7806	54	7752	0.00691776	FALSE	0.0222601	0.0435698	1.02251	0.938815	1.11367	0.609416	71317	552	70765	0.00774009	FALSE	0.00229558	0.0342618	1.0023
274.2	Crystal arthropathies	endocrine/metabolic	0.0230719	0.0310851	1.02334	0.962853	1.08763	0.457955	215701	1383	214318	0.00641165	FALSE	0.105549	0.0832575	1.11132	0.943994	1.30831	0.20489	325666	146	325520	0.000448312	FALSE	-0.366647	0.292345	0.69	0.390767	1.22918	0.21	7766	14	7752	0.00180273	FALSE	0.0845794	0.0896791	1.08826	0.912843	1.29738	0.345612	71669	127	71542	0.00177204	FALSE	-0.0218786	0.0459398	0.978359
274.21	Chondrocalcinosis	endocrine/metabolic	0.0492234	0.0343931	1.05046	0.981977	1.12371	0.152373	215943	1127	214816	0.00521897	FALSE	0.180925	0.104822	1.19833	0.975772	1.47164	0.0843442	325612	92	325520	0.000282545	FALSE	-0.318047	0.327341	0.73	0.383033	1.38201	0.331	7763	11	7752	0.00141698	FALSE	0.0738847	0.0936406	1.07668	0.896147	1.29359	0.430098	71703	117	71586	0.00163173	FALSE	-0.0281836	0.0484267	0.97221
275	Disorders of mineral metabolism	endocrine/metabolic	-0.00951874	0.0121107	0.990526	0.967291	1.01432	0.43188	208273	9462	198811	0.0454308	FALSE	0.00471068	0.0139215	1.00472	0.977677	1.03251	0.735082	330965	5315	325650	0.0160591	FALSE	-0.127178	0.0759054	0.88	0.758849	1.02183	0.0938	7793	213	7580	0.0273322	FALSE	0.0205777	0.0184796	1.02079	0.984479	1.05844	0.265478	68459	3350	65109	0.0489344	FALSE	-0.0253411	0.0197856	0.974977
275.1	Disorders of iron metabolism	hematopoietic	0.0267608	0.0329712	1.02712	0.962845	1.09569	0.416997	216363	1224	215139	0.00565716	FALSE	0.0455367	0.0307344	1.04659	0.985405	1.11157	0.138441	326724	1074	325650	0.00328718	FALSE	0.0249062	0.248408	1.03	0.630039	1.66827	0.92	7599	19	7580	0.00250033	FALSE	-0.0422004	0.0678959	0.958678	0.839225	1.09513	0.53424	71595	218	71377	0.00304491	FALSE	-0.0434782	0.0647292	0.957453
275.11	Hereditary hemochromatosis	hematopoietic	0.0296875	0.0518392	1.03013	0.930608	1.1403	0.566859	217083	494	216589	0.00227563	FALSE	NA	NA	NA	NA	NA	NA	NA	NA	NA	NA	NA	NA	NA	NA	NA	NA	NA	NA	NA	NA	NA	NA	0.170037	0.116789	1.18535	0.942829	1.49025	0.145412	71859	74	71785	0.00102979	FALSE	0.0192363	0.11895	1.01942
275.2	Disorders of copper metabolism	endocrine/metabolic	NA	NA	NA	NA	NA	NA	NA	NA	NA	NA	NA	-0.210682	0.189669	0.810032	0.558537	1.17477	0.266661	325678	28	325650	8.59745e-05	FALSE	NA	NA	NA	NA	NA	NA	NA	NA	NA	NA	NA	NA	NA	NA	NA	NA	NA	NA	NA	NA	NA	NA	NA	NA	NA
275.3	Disorders of magnesium metabolism	endocrine/metabolic	-0.0127452	0.0194908	0.987336	0.950329	1.02578	0.513171	212611	3543	209068	0.0166642	FALSE	-0.00929574	0.0235631	0.990747	0.946032	1.03758	0.693209	327485	1835	325650	0.00560331	FALSE	-0.249199	0.194869	0.78	0.531984	1.14196	0.201	7612	32	7580	0.00420389	FALSE	0.00404225	0.0287907	1.00405	0.948961	1.06234	0.888343	70561	1285	69276	0.0182112	FALSE	-0.0337008	0.0385546	0.966861
275.5	Disorders of calcium/phosphorus metabolism	endocrine/metabolic	-0.0108142	0.0234014	0.989244	0.944895	1.03567	0.643998	212909	2443	210466	0.0114744	FALSE	-0.00534295	0.0188417	0.994671	0.958608	1.03209	0.77674	328528	2878	325650	0.00876029	FALSE	0.231922	0.150829	1.26	0.938285	1.69477	0.124	7634	54	7580	0.00707362	FALSE	0.0717084	0.0278323	1.07434	1.01731	1.13458	0.00998217	69966	1395	68571	0.0199383	FALSE	-0.0188685	0.0297093	0.981308
275.51	Hypocalcemia	endocrine/metabolic	0.00535731	0.0428065	1.00537	0.924462	1.09336	0.900403	215648	724	214924	0.00335732	FALSE	NA	NA	NA	NA	NA	NA	NA	NA	NA	NA	NA	0.379886	0.204437	1.46	0.979404	2.18274	0.0631	7609	29	7580	0.00381128	FALSE	0.108634	0.0426077	1.11475	1.02544	1.21185	0.0107836	70814	568	70246	0.00802101	FALSE	-0.00847573	0.0572432	0.99156
275.53	Disorders of phosphorus metabolism	endocrine/metabolic	-0.018912	0.0376204	0.981266	0.911514	1.05635	0.61517	214979	938	214041	0.00436322	FALSE	NA	NA	NA	NA	NA	NA	NA	NA	NA	NA	NA	0.227041	0.23986	1.25	0.784205	2.00805	0.344	7602	22	7580	0.00289398	FALSE	-0.0112276	0.0405689	0.988835	0.913253	1.07067	0.78197	71168	649	70519	0.00911927	FALSE	-0.0303712	0.0513868	0.970085
275.6	Hypercalcemia	endocrine/metabolic	-0.0259625	0.0250423	0.974372	0.927701	1.02339	0.299855	215137	2133	213004	0.00991461	FALSE	NA	NA	NA	NA	NA	NA	NA	NA	NA	NA	NA	-0.229867	0.100782	0.79	0.652203	0.968182	0.0226	7701	121	7580	0.0157122	FALSE	0.00946068	0.0387293	1.00951	0.935711	1.08912	0.807016	71273	683	70590	0.00958287	FALSE	-0.0282085	0.0322236	0.972186
276	Disorders of fluid, electrolyte, and acid-base balance	endocrine/metabolic	-0.0403681	0.00742798	0.960436	0.946554	0.974521	5.49e-08	195906	28414	167492	0.145039	TRUE	-0.0202876	0.00767572	0.979917	0.965285	0.994771	0.00821555	329301	18528	310773	0.0562646	FALSE	-0.0536934	0.0577417	0.95	0.846312	1.06128	0.352	7589	392	7197	0.0516537	FALSE	-0.0137365	0.011016	0.986357	0.965289	1.00789	0.212414	64159	13386	50773	0.208638	FALSE	-0.0252684	0.0138954	0.975048
276.1	Electrolyte imbalance	endocrine/metabolic	-0.052661	0.00844965	0.948702	0.933119	0.964544	4.6e-10	200283	20914	179369	0.104422	TRUE	-0.0304138	0.00918035	0.970044	0.952746	0.987656	0.000923249	323444	12671	310773	0.0391753	FALSE	-0.0719009	0.0606124	0.93	0.826379	1.04802	0.236	7550	353	7197	0.046755	FALSE	-0.0168208	0.012433	0.98332	0.959647	1.00758	0.176082	66165	9216	56949	0.139288	FALSE	-0.0248751	0.0157007	0.975432
276.11	Hyperosmolality and/or hypernatremia	endocrine/metabolic	-0.140353	0.0517795	0.869052	0.785181	0.961881	0.00671645	215820	496	215324	0.00229821	FALSE	-0.0488273	0.0324327	0.952346	0.893691	1.01485	0.132197	311743	970	310773	0.00311154	FALSE	NA	NA	NA	NA	NA	NA	NA	NA	NA	NA	NA	-0.0191262	0.0434822	0.981056	0.900909	1.06833	0.660036	71428	543	70885	0.00760206	FALSE	-0.013844	0.0535065	0.986251
276.12	Hyposmolality and/or hyponatremia	endocrine/metabolic	-0.0481825	0.0150787	0.95296	0.925208	0.981544	0.00139636	210499	6010	204489	0.0285512	FALSE	-0.0336882	0.0131861	0.966873	0.942205	0.992187	0.0106239	316754	5981	310773	0.0188822	FALSE	-0.122271	0.117536	0.88	0.702829	1.11416	0.298	7286	89	7197	0.0122152	FALSE	-0.0190411	0.0201655	0.981139	0.943116	1.02069	0.345046	69694	2771	66923	0.0397595	FALSE	-0.0462279	0.0238974	0.954824
276.13	Hyperpotassemia	endocrine/metabolic	-0.0621462	0.014972	0.939745	0.912569	0.967731	3.31e-05	209862	6140	203722	0.0292573	FALSE	-0.0332231	0.0197887	0.967323	0.930523	1.00558	0.0931735	313396	2623	310773	0.0083696	FALSE	-0.0459051	0.0773411	0.96	0.820785	1.11147	0.553	7409	212	7197	0.0286138	FALSE	-0.00631892	0.0228903	0.993701	0.950104	1.0393	0.782508	69488	2200	67288	0.0316601	FALSE	0.0114225	0.0248172	1.01149
276.14	Hypopotassemia	endocrine/metabolic	-0.0568741	0.0125462	0.944713	0.921765	0.968232	5.81e-06	207172	8802	198370	0.0424864	TRUE	-0.0370528	0.0146187	0.963625	0.936407	0.991635	0.0112573	315606	4833	310773	0.0153134	FALSE	-0.15203	0.130415	0.86	0.665216	1.10914	0.244	7269	72	7197	0.00990508	FALSE	-0.0161259	0.0157339	0.984003	0.954121	1.01482	0.305402	67682	4932	62750	0.0728702	FALSE	-0.0411575	0.0231823	0.959678
276.4	Acid-base balance disorder	endocrine/metabolic	-0.0426162	0.0191277	0.958279	0.923018	0.994887	0.0258817	211207	3684	207523	0.0174426	FALSE	-0.0611563	0.0175095	0.940676	0.908941	0.973519	0.000478069	314129	3356	310773	0.0106835	FALSE	0.0295876	0.163073	1.03	0.748237	1.41795	0.856	7243	46	7197	0.00635096	FALSE	-0.0576444	0.0217876	0.943986	0.904523	0.98517	0.00815111	69476	2360	67116	0.0339686	FALSE	-0.0455869	0.0318217	0.955437
276.41	Acidosis	endocrine/metabolic	-0.0413235	0.0211443	0.959519	0.920566	1.00012	0.0506593	211899	3004	208895	0.0141766	FALSE	-0.0784974	0.0187339	0.924505	0.891174	0.959082	2.78794e-05	313700	2927	310773	0.00933057	TRUE	0.0489431	0.166618	1.05	0.757579	1.45574	0.769	7241	44	7197	0.00607651	FALSE	-0.0648636	0.0236867	0.937195	0.89468	0.981731	0.00617391	69647	1975	67672	0.0283573	FALSE	-0.063126	0.0346611	0.938825
276.42	Alkalosis	endocrine/metabolic	-0.0358406	0.0634245	0.964794	0.852014	1.0925	0.572012	215801	330	215471	0.00152919	FALSE	0.0234048	0.0459359	1.02368	0.935542	1.12012	0.610395	311254	481	310773	0.00154536	FALSE	NA	NA	NA	NA	NA	NA	NA	NA	NA	NA	NA	-0.0917425	0.0525781	0.91234	0.823003	1.01137	0.0810054	71425	366	71059	0.00512426	FALSE	0.082831	0.0833997	1.08636
276.5	Hypovolemia	endocrine/metabolic	-0.0113408	0.0129942	0.988723	0.96386	1.01423	0.382796	203671	8183	195488	0.0401775	FALSE	-0.0121145	0.0118085	0.987959	0.965355	1.01109	0.304934	318265	7492	310773	0.0235401	FALSE	0.00556781	0.174773	1.01	0.713917	1.41641	0.975	7237	40	7197	0.00552715	FALSE	-0.00747655	0.0156762	0.992551	0.962519	1.02352	0.633408	65334	5257	60077	0.0804635	FALSE	-0.00849323	0.0204719	0.991543
276.6	Fluid overload	endocrine/metabolic	-0.0186236	0.0296594	0.981549	0.926116	1.0403	0.530057	214443	1518	212925	0.0070788	FALSE	-0.00683311	0.0224857	0.99319	0.950369	1.03794	0.761214	312800	2027	310773	0.00648018	FALSE	0.590341	0.336009	1.8	0.934039	3.48657	0.0789	7208	11	7197	0.00152608	FALSE	-0.0160606	0.0231371	0.984068	0.940438	1.02972	0.487589	70221	2071	68150	0.0294926	FALSE	-0.0257975	0.0335063	0.974532
276.8	Polydipsia	endocrine/metabolic	-0.0478605	0.112711	0.953267	0.764316	1.18893	0.671105	216770	104	216666	0.000479771	FALSE	-0.0315325	0.0758462	0.968959	0.835111	1.12426	0.677598	310948	175	310773	0.000562795	FALSE	NA	NA	NA	NA	NA	NA	NA	NA	NA	NA	NA	NA	NA	NA	NA	NA	NA	NA	NA	NA	NA	NA	0.267868	0.169994	1.30717
277	Other disorders of metabolism	endocrine/metabolic	0.197838	0.0253465	1.21877	1.1597	1.28084	5.93e-15	214005	2077	211928	0.00970538	TRUE	-0.0149969	0.0232167	0.985115	0.941292	1.03098	0.518308	330023	1886	328137	0.00571475	FALSE	0.01465	0.124268	1.01	0.795396	1.29462	0.906	7646	77	7569	0.0100706	FALSE	0.012644	0.0510653	1.01272	0.91627	1.11933	0.804441	71196	408	70788	0.00573066	FALSE	-0.00567507	0.0348002	0.994341
277.1	Disorders of porphyrin metabolism	endocrine/metabolic	0.0436128	0.0955022	1.04458	0.866259	1.2596	0.64791	217136	145	216991	0.000667784	FALSE	-0.190595	0.205118	0.826468	0.552873	1.23545	0.352789	328161	24	328137	7.31348e-05	FALSE	NA	NA	NA	NA	NA	NA	NA	NA	NA	NA	NA	NA	NA	NA	NA	NA	NA	NA	NA	NA	NA	NA	-0.139283	0.235193	0.869982
277.4	Disorders of bilirubin excretion	endocrine/metabolic	0.122819	0.0374254	1.13068	1.05071	1.21674	0.00103181	215484	948	214536	0.0043994	FALSE	0.0998596	0.0377398	1.10502	1.02623	1.18985	0.008145	328847	710	328137	0.00215906	FALSE	-0.0420204	0.266052	0.96	0.569223	1.61517	0.875	7586	17	7569	0.00224097	FALSE	-0.13461	0.11946	0.874057	0.691597	1.10465	0.259819	71779	70	71709	0.000975216	FALSE	0.078883	0.0777525	1.08208
277.5	Other disorders of lipoid metabolism	endocrine/metabolic	-0.0375285	0.0216792	0.963167	0.923098	1.00498	0.0834365	212635	2850	209785	0.0134032	FALSE	0.0693721	0.066854	1.07184	0.940201	1.2219	0.299425	328363	226	328137	0.000688263	FALSE	-0.256693	0.147894	0.77	0.578935	1.03374	0.0826	7625	56	7569	0.00734426	FALSE	0.0502096	0.0992817	1.05149	0.865557	1.27737	0.613047	71613	102	71511	0.00142432	FALSE	-0.0301964	0.0379841	0.970255
277.51	Lipoprotein disorders	endocrine/metabolic	-0.020951	0.049144	0.979267	0.889342	1.07828	0.669876	216307	549	215758	0.00253806	FALSE	-0.0465123	0.111729	0.954553	0.766822	1.18824	0.677192	328218	81	328137	0.000246787	FALSE	-0.201876	0.168484	0.82	0.587367	1.13695	0.231	7612	43	7569	0.00564898	FALSE	-0.0266491	0.131497	0.973703	0.752478	1.25997	0.839402	71812	58	71754	0.000807664	FALSE	0.00629807	0.0586854	1.00632
277.6	Other deficiencies of circulating enzymes	endocrine/metabolic	-0.114016	0.229963	0.892244	0.568506	1.40034	0.620036	217173	25	217148	0.000115116	FALSE	NA	NA	NA	NA	NA	NA	NA	NA	NA	NA	NA	NA	NA	NA	NA	NA	NA	NA	NA	NA	NA	NA	0.157439	0.178391	1.17051	0.825136	1.66045	0.377478	71962	32	71930	0.000444679	FALSE	-0.172835	0.217731	0.841277
277.7	Dysmetabolic syndrome X	endocrine/metabolic	-0.0256758	0.0289243	0.974651	0.920934	1.0315	0.374707	215579	1593	213986	0.0073894	FALSE	NA	NA	NA	NA	NA	NA	NA	NA	NA	NA	NA	-0.216554	0.164506	0.81	0.58334	1.11169	0.188	7613	44	7569	0.00577959	FALSE	0.0276337	0.0557669	1.02802	0.921577	1.14676	0.620232	71513	324	71189	0.00453064	FALSE	0.0295858	0.0514251	1.03003
278	Overweight, obesity and other hyperalimentation	endocrine/metabolic	-0.0165402	0.00520746	0.983596	0.973608	0.993686	0.00149189	198360	89085	109275	0.449108	FALSE	-0.0295113	0.00659722	0.97092	0.958446	0.983556	7.70218e-06	330965	25145	305820	0.0759748	TRUE	-0.0630423	0.0382044	0.94	0.871166	1.01191	0.0989	7408	925	6483	0.124865	FALSE	0.0163893	0.0129634	1.01652	0.991022	1.04268	0.206132	65290	7160	58130	0.109665	FALSE	-0.0245709	0.0125045	0.975729
278.1	Obesity	endocrine/metabolic	-0.0171264	0.00525517	0.983019	0.972946	0.993197	0.0011182	201052	79529	121523	0.395564	FALSE	-0.0298397	0.00661333	0.970601	0.958101	0.983264	6.42044e-06	330835	25015	305820	0.0756117	TRUE	-0.0979264	0.0457636	0.91	0.828927	0.991804	0.0324	7106	623	6483	0.0876724	FALSE	0.0187892	0.014017	1.01897	0.991353	1.04735	0.180098	66902	5867	61035	0.0876954	FALSE	-0.0309838	0.0136557	0.969491
278.11	Morbid obesity	endocrine/metabolic	-0.00631102	0.00842641	0.993709	0.977432	1.01026	0.453883	208663	20711	187952	0.0992557	FALSE	NA	NA	NA	NA	NA	NA	NA	NA	NA	NA	NA	-0.128478	0.0815676	0.88	0.749499	1.03189	0.115	6666	183	6483	0.0274527	FALSE	0.0453066	0.0198702	1.04635	1.00638	1.0879	0.0225999	69482	2696	66786	0.0388014	FALSE	-0.0336223	0.0199196	0.966937
278.3	Localized adiposity	endocrine/metabolic	-0.142007	0.0820176	0.867615	0.738775	1.01892	0.0833773	216769	197	216572	0.000908802	FALSE	-0.123919	0.111968	0.883451	0.709371	1.10025	0.268408	305900	80	305820	0.000261523	FALSE	0.0138412	0.31287	1.01	0.54915	1.87211	0.965	6495	12	6483	0.00184758	FALSE	-0.064194	0.0765029	0.937823	0.807236	1.08954	0.40141	71750	171	71579	0.00238328	FALSE	-0.0463273	0.0933531	0.954729
278.4	Abnormal weight gain	endocrine/metabolic	0.0305229	0.0336212	1.03099	0.965244	1.10122	0.363959	213131	1178	211953	0.00552712	FALSE	-0.0366054	0.101473	0.964057	0.790182	1.17619	0.718294	305918	98	305820	0.000320347	FALSE	0.0725404	0.09597	1.08	0.890866	1.29776	0.45	6613	130	6483	0.0196582	FALSE	0.00109455	0.0328642	1.0011	0.938644	1.0677	0.973431	70009	965	69044	0.0137839	FALSE	-0.0211262	0.0297704	0.979095
279	Disorders involving the immune mechanism	endocrine/metabolic	0.051106	0.0441503	1.05243	0.965192	1.14756	0.247049	216455	680	215775	0.00314153	FALSE	-0.0302626	0.0476074	0.970191	0.883757	1.06508	0.524991	330625	446	330179	0.00134896	FALSE	0.082572	0.1329	1.09	0.837015	1.40925	0.534	7562	67	7495	0.00886009	FALSE	0.0276453	0.027535	1.02803	0.97402	1.08504	0.315375	69114	1418	67696	0.0205168	FALSE	0.0445347	0.0196031	1.04554
279.1	Immunity deficiency	endocrine/metabolic	0.0207722	0.0557418	1.02099	0.91532	1.13886	0.709409	216745	426	216319	0.00196544	FALSE	0.0116426	0.0518316	1.01171	0.913979	1.11989	0.822273	330555	376	330179	0.00113748	FALSE	0.0252914	0.14625	1.03	0.770005	1.36607	0.863	7550	55	7495	0.00728477	FALSE	0.0282855	0.0291492	1.02869	0.971565	1.08917	0.331863	69344	1255	68089	0.0180982	FALSE	0.0739022	0.0415749	1.0767
279.11	Deficiency of humoral immunity	endocrine/metabolic	0.0310372	0.0669323	1.03152	0.904702	1.17612	0.642855	217007	295	216712	0.0013594	FALSE	0.042201	0.0607117	1.0431	0.926081	1.17492	0.486989	330453	274	330179	0.000829165	FALSE	0.157863	0.171331	1.17	0.836989	1.63832	0.357	7535	40	7495	0.00530856	FALSE	0.0315711	0.0737129	1.03207	0.893234	1.1925	0.668434	71866	188	71678	0.00261598	FALSE	0.0430814	0.0513118	1.04402
279.2	Autoimmune disease NEC	endocrine/metabolic	0.232237	0.127705	1.26142	0.982097	1.62018	0.0689818	217119	81	217038	0.000373067	FALSE	NA	NA	NA	NA	NA	NA	NA	NA	NA	NA	NA	NA	NA	NA	NA	NA	NA	NA	NA	NA	NA	NA	-0.0274871	0.151122	0.972887	0.723477	1.30828	0.855672	71876	44	71832	0.000612165	FALSE	0.0506634	0.0414553	1.05197
279.7	Other immunological findings	endocrine/metabolic	-0.0197176	0.0414595	0.980476	0.903953	1.06348	0.634368	215773	773	215000	0.00358247	FALSE	0.0527457	0.0538702	1.05416	0.948532	1.17155	0.327518	330528	349	330179	0.00105589	FALSE	-0.0721221	0.0666048	0.93	0.81655	1.06016	0.279	7769	274	7495	0.0352684	FALSE	0.0423181	0.0354723	1.04323	0.973159	1.11834	0.232873	70597	808	69789	0.0114452	FALSE	0.0588484	0.0406986	1.06061
279.8	Other specified disorders involving the immune mechanism	endocrine/metabolic	0.133173	0.139135	1.14245	0.869765	1.50062	0.338493	217124	68	217056	0.000313185	FALSE	NA	NA	NA	NA	NA	NA	NA	NA	NA	NA	NA	0.337011	0.314363	1.4	0.756434	2.5939	0.284	7507	12	7495	0.00159851	FALSE	0.1003	0.156406	1.1055	0.813625	1.50209	0.521343	71879	41	71838	0.000570403	FALSE	0.272556	0.0715277	1.31332
280	Iron deficiency anemias	hematopoietic	-0.00199107	0.010528	0.998011	0.977628	1.01882	0.849997	209290	12862	196428	0.0614554	FALSE	-0.0262887	0.00842987	0.974054	0.958092	0.990281	0.00181759	313839	14974	298865	0.0477124	FALSE	0.0957421	0.069413	1.1	0.960494	1.26086	0.168	6857	259	6598	0.0377716	FALSE	0.00724251	0.0193145	1.00727	0.96985	1.04613	0.707677	69286	3062	66224	0.0441936	FALSE	0.0275859	0.0191342	1.02797
280.1	Iron deficiency anemias, unspecified or not due to blood loss	hematopoietic	-0.00700541	0.0109812	0.993019	0.971875	1.01462	0.523508	210022	11744	198278	0.055918	FALSE	-0.0286181	0.00856621	0.971788	0.955608	0.988241	0.000835326	313348	14483	298865	0.0462202	FALSE	0.0531997	0.0771531	1.05	0.90663	1.22681	0.49	6806	208	6598	0.0305613	FALSE	0.00593243	0.0211972	1.00595	0.965013	1.04862	0.779578	69793	2479	67314	0.0355193	FALSE	0.0181865	0.0202916	1.01835
280.2	Iron deficiency anemia secondary to blood loss (chronic)	hematopoietic	0.0157257	0.0271736	1.01585	0.963161	1.07142	0.562784	214058	1809	212249	0.00845098	FALSE	-0.00182533	0.0387783	0.998176	0.925121	1.077	0.962457	299536	671	298865	0.00224013	FALSE	0.113202	0.112193	1.12	0.898798	1.39529	0.313	6694	96	6598	0.0143412	FALSE	-0.0229538	0.0377485	0.977308	0.90761	1.05236	0.543141	70733	731	70002	0.0103346	FALSE	0.046359	0.0362536	1.04745
281	Other deficiency anemia	hematopoietic	0.0261387	0.0144528	1.02648	0.997814	1.05598	0.0705199	211126	6566	204560	0.0310999	FALSE	-0.00113464	0.0226426	0.998866	0.955506	1.04419	0.960034	300851	1986	298865	0.00660127	FALSE	-0.065557	0.172244	0.94	0.668208	1.31264	0.703	6639	41	6598	0.00617563	FALSE	0.0395383	0.0329415	1.04033	0.975283	1.10972	0.23004	70850	973	69877	0.0137332	FALSE	0.0191657	0.036125	1.01935
281.1	Megaloblastic anemia	hematopoietic	0.0256882	0.0158406	1.02602	0.994655	1.05838	0.104874	212876	5425	207451	0.0254843	FALSE	-0.000800352	0.0231939	0.9992	0.954793	1.04567	0.972473	300757	1892	298865	0.00629079	FALSE	0.0383057	0.224836	1.04	0.668732	1.61443	0.865	6622	24	6598	0.00362428	FALSE	0.0362371	0.0374422	1.0369	0.963532	1.11586	0.333138	71309	740	70569	0.0103774	FALSE	0.0421781	0.0517034	1.04308
281.11	Pernicious anemia	hematopoietic	0.132244	0.0549385	1.14139	1.02487	1.27115	0.0160785	216745	439	216306	0.00202542	FALSE	0.042372	0.0294837	1.04328	0.984702	1.10535	0.15068	300032	1167	298865	0.00388959	FALSE	-0.0566579	0.267821	0.94	0.55901	1.59723	0.832	6615	17	6598	0.00256992	FALSE	0.0628433	0.0639518	1.06486	0.939411	1.20706	0.325771	71753	249	71504	0.00347024	FALSE	0.0334117	0.074996	1.03398
281.12	Other vitamin B12 deficiency anemia	hematopoietic	0.0155982	0.0169429	1.01572	0.982544	1.05002	0.35724	213368	4726	208642	0.0221495	FALSE	-0.102053	0.0585468	0.902981	0.805087	1.01278	0.0813146	299160	295	298865	0.000986094	FALSE	NA	NA	NA	NA	NA	NA	NA	NA	NA	NA	NA	0.00952415	0.0432719	1.00957	0.927476	1.09893	0.825793	71414	548	70866	0.00767357	FALSE	0.052546	0.068282	1.05395
281.13	Folate-deficiency anemia	hematopoietic	0.0514396	0.0613728	1.05279	0.933466	1.18736	0.401946	216692	351	216341	0.00161981	FALSE	-0.0212733	0.0451166	0.978951	0.896101	1.06946	0.637271	299363	498	298865	0.00166353	FALSE	NA	NA	NA	NA	NA	NA	NA	NA	NA	NA	NA	NA	NA	NA	NA	NA	NA	NA	NA	NA	NA	NA	0.114048	0.230914	1.12081
281.9	Deficiency anemias	hematopoietic	0.00272398	0.0346397	1.00273	0.936908	1.07317	0.937321	215025	1112	213913	0.00517149	FALSE	-0.0476991	0.103231	0.953421	0.778777	1.16723	0.644036	298960	95	298865	0.000317768	FALSE	-0.050864	0.284903	0.95	0.543746	1.66121	0.858	6613	15	6598	0.00226826	FALSE	0.0695413	0.0788532	1.07202	0.918502	1.25119	0.377827	71651	165	71486	0.00230283	FALSE	-0.0063651	0.0495597	0.993655
282	Hereditary hemolytic anemias	hematopoietic	0.079175	0.0542316	1.08239	0.973245	1.20378	0.144306	216614	455	216159	0.00210051	FALSE	-0.00213976	0.0599989	0.997863	0.887153	1.12239	0.971551	299145	280	298865	0.000936001	FALSE	-0.111061	0.217356	0.89	0.584453	1.3702	0.609	6624	26	6598	0.00392512	FALSE	-0.182067	0.0753889	0.833546	0.719047	0.966277	0.0157337	71232	175	71057	0.00245676	FALSE	-0.00614392	0.0759307	0.993875
282.5	Sickle cell anemia	hematopoietic	NA	NA	NA	NA	NA	NA	NA	NA	NA	NA	NA	-0.180262	0.177153	0.835051	0.590089	1.1817	0.308891	298897	32	298865	0.00010706	FALSE	NA	NA	NA	NA	NA	NA	NA	NA	NA	NA	NA	NA	NA	NA	NA	NA	NA	NA	NA	NA	NA	NA	NA	NA	NA
282.8	Other hemoglobinopathies	hematopoietic	0.02938	0.0608931	1.02982	0.913958	1.16036	0.629462	216802	362	216440	0.00166973	FALSE	-0.0160348	0.0993367	0.984093	0.809989	1.19562	0.871763	298967	102	298865	0.000341175	FALSE	-0.308294	0.232649	0.73	0.465666	1.15916	0.185	6621	23	6598	0.0034738	FALSE	-0.249849	0.148291	0.778918	0.582457	1.04165	0.0920165	71887	45	71842	0.000625982	FALSE	0.00615705	0.0977963	1.00618
282.9	Other hereditary hemolytic anemias	hematopoietic	0.278749	0.126819	1.32148	1.03064	1.69438	0.0279489	217070	82	216988	0.000377758	FALSE	0.0376293	0.0828455	1.03835	0.882719	1.22141	0.649678	299012	147	298865	0.000491619	FALSE	NA	NA	NA	NA	NA	NA	NA	NA	NA	NA	NA	-0.186515	0.08944	0.829846	0.696409	0.98885	0.0370359	71361	124	71237	0.00173764	FALSE	-0.0345612	0.129267	0.966029
283	Acquired hemolytic anemias	hematopoietic	-0.0937514	0.0739146	0.910509	0.787711	1.05245	0.204664	216928	243	216685	0.00112019	FALSE	-0.0396718	0.0675122	0.961105	0.841983	1.09708	0.556784	299087	222	298865	0.000742259	FALSE	0.137448	0.329681	1.15	0.601261	2.18939	0.677	6610	12	6598	0.00181543	FALSE	0.0866042	0.0749314	1.09046	0.941518	1.26297	0.247772	71858	179	71679	0.00249102	FALSE	0.0738205	0.100852	1.07661
283.1	Autoimmune hemolytic anemias	hematopoietic	0.0402277	0.116677	1.04105	0.828235	1.30854	0.73026	217156	97	217059	0.000446683	FALSE	0.00241007	0.0764738	1.00241	0.862881	1.16451	0.974859	299038	173	298865	0.000578522	FALSE	NA	NA	NA	NA	NA	NA	NA	NA	NA	NA	NA	0.0291336	0.130166	1.02956	0.797725	1.32878	0.822898	71932	59	71873	0.000820219	FALSE	0.317469	0.152005	1.37365
283.2	Non-autoimmune hemolytic anemias	hematopoietic	-0.233406	0.189732	0.791832	0.545921	1.14851	0.218627	217149	37	217112	0.00017039	FALSE	-0.201213	0.214014	0.817738	0.537578	1.2439	0.347121	298887	22	298865	7.36064e-05	FALSE	NA	NA	NA	NA	NA	NA	NA	NA	NA	NA	NA	0.173413	0.114381	1.18936	0.950493	1.48825	0.129495	71921	77	71844	0.00107062	FALSE	-0.00755387	0.192935	0.992475
283.21	Hemolytic-uremic syndrome	hematopoietic	NA	NA	NA	NA	NA	NA	NA	NA	NA	NA	NA	NA	NA	NA	NA	NA	NA	NA	NA	NA	NA	NA	NA	NA	NA	NA	NA	NA	NA	NA	NA	NA	NA	0.194834	0.158754	1.21511	0.890188	1.65863	0.219719	71970	40	71930	0.000555787	FALSE	NA	NA	NA
284	Aplastic anemia	hematopoietic	0.0423387	0.0262677	1.04325	0.990896	1.09837	0.107002	215657	1936	213721	0.00897722	FALSE	0.0244013	0.0333021	1.0247	0.959953	1.09382	0.463726	299781	916	298865	0.00305556	FALSE	0.188403	0.174409	1.21	0.857754	1.69935	0.28	6638	40	6598	0.00602591	FALSE	0.0529344	0.0293871	1.05436	0.995346	1.11687	0.0716593	71348	1215	70133	0.0170292	FALSE	0.0503258	0.0445511	1.05161
284.1	Pancytopenia	hematopoietic	0.0371428	0.0278726	1.03784	0.982665	1.09612	0.182666	215853	1717	214136	0.00795449	FALSE	NA	NA	NA	NA	NA	NA	NA	NA	NA	NA	NA	0.207936	0.195134	1.23	0.839854	1.80471	0.287	6630	32	6598	0.00482655	FALSE	0.0721807	0.0316982	1.07485	1.0101	1.14375	0.0227791	71522	1036	70486	0.0144851	FALSE	0.0906836	0.051259	1.09492
284.2	Constitutional aplastic anemia	hematopoietic	NA	NA	NA	NA	NA	NA	NA	NA	NA	NA	NA	0.0385522	0.214565	1.03931	0.682499	1.58265	0.857407	298887	22	298865	7.36064e-05	FALSE	NA	NA	NA	NA	NA	NA	NA	NA	NA	NA	NA	NA	NA	NA	NA	NA	NA	NA	NA	NA	NA	NA	NA	NA	NA
285	Other anemias	hematopoietic	-0.0136214	0.00722719	0.986471	0.972596	1.00054	0.0594653	199974	31331	168643	0.156675	FALSE	-0.011786	0.00725712	0.988283	0.974325	1.00244	0.104363	319572	20707	298865	0.064796	FALSE	-0.0219565	0.0461394	0.98	0.893696	1.07088	0.634	7233	635	6598	0.0877921	FALSE	0.0135808	0.0110112	1.01367	0.992031	1.03579	0.217441	65202	12621	52581	0.193568	FALSE	0.0272181	0.0134874	1.02759
285.1	Acute posthemorrhagic anemia	hematopoietic	-0.0437873	0.0241475	0.957158	0.912911	1.00355	0.0697809	211976	2301	209675	0.010855	FALSE	0.0267837	0.0542177	1.02715	0.923594	1.14231	0.621304	299208	343	298865	0.00114636	FALSE	-0.221532	0.175051	0.8	0.568569	1.12927	0.206	6638	40	6598	0.00602591	FALSE	-0.00119799	0.0172166	0.998803	0.965661	1.03308	0.944525	68724	3802	64922	0.0553227	FALSE	0.0471421	0.0263566	1.04827
285.2	Anemia of chronic disease	hematopoietic	-0.0170803	0.0158691	0.983065	0.952959	1.01412	0.281782	212434	5453	206981	0.0256691	FALSE	0.0340352	0.0285879	1.03462	0.978243	1.09425	0.233832	300110	1245	298865	0.00414848	FALSE	-0.0582151	0.100521	0.94	0.774734	1.1489	0.562	6725	127	6598	0.0188848	FALSE	0.0279191	0.0186145	1.02831	0.991471	1.06652	0.133652	69811	3318	66493	0.0475283	FALSE	0.0543927	0.0285231	1.0559
285.21	Anemia in chronic kidney disease	hematopoietic	-0.0523579	0.0213162	0.948989	0.910157	0.989478	0.0140395	215174	2978	212196	0.01384	FALSE	NA	NA	NA	NA	NA	NA	NA	NA	NA	NA	NA	-0.0663307	0.112013	0.94	0.751355	1.16558	0.554	6699	101	6598	0.0150769	FALSE	0.0274763	0.0344045	1.02786	0.960831	1.09956	0.424507	71351	926	70425	0.0129781	FALSE	0.0242512	0.0374748	1.02455
285.22	Anemia in neoplastic disease	hematopoietic	-0.0497109	0.0442464	0.951504	0.872464	1.03771	0.261225	216277	679	215598	0.00313949	FALSE	0.136293	0.0389922	1.14602	1.0617	1.23704	0.000473375	299532	667	298865	0.00222681	FALSE	-0.0809961	0.28656	0.92	0.525895	1.61714	0.777	6613	15	6598	0.00226826	FALSE	0.045105	0.0234612	1.04614	0.999121	1.09537	0.0545387	70919	1915	69004	0.0270026	FALSE	0.075835	0.0584481	1.07878
285.3	Sideroblastic anemia	hematopoietic	-0.0399434	0.209687	0.960844	0.637035	1.44925	0.848925	217148	30	217118	0.000138155	FALSE	0.15986	0.193521	1.17335	0.802968	1.71457	0.408768	298892	27	298865	9.03336e-05	FALSE	NA	NA	NA	NA	NA	NA	NA	NA	NA	NA	NA	NA	NA	NA	NA	NA	NA	NA	NA	NA	NA	NA	NA	NA	NA
285.8	Hemoglobinuria	hematopoietic	-0.0821089	0.184443	0.921172	0.641712	1.32233	0.656195	217094	39	217055	0.000179646	FALSE	NA	NA	NA	NA	NA	NA	NA	NA	NA	NA	NA	NA	NA	NA	NA	NA	NA	NA	NA	NA	NA	NA	NA	NA	NA	NA	NA	NA	NA	NA	NA	NA	NA	0.301754	0.178345	1.35223
286	Coagulation defects	hematopoietic	0.142258	0.0176693	1.15287	1.11363	1.1935	8.2e-16	212883	4332	208551	0.0203492	TRUE	0.088657	0.0266528	1.09271	1.03709	1.15131	0.000879846	327537	1425	326112	0.00435065	FALSE	0.143255	0.0957295	1.15	0.956595	1.3922	0.135	7466	132	7334	0.0176802	FALSE	0.0477423	0.0197914	1.0489	1.00899	1.09039	0.0158533	68427	2853	65574	0.0416941	FALSE	0.0801768	0.0181519	1.08348
286.1	Congenital coagulation defects	hematopoietic	0.111813	0.0596659	1.1183	0.994881	1.25704	0.0609324	216901	371	216530	0.00171046	FALSE	0.0971254	0.0408303	1.102	1.01725	1.19381	0.017371	326717	605	326112	0.00185176	FALSE	0.0133513	0.18414	1.01	0.706408	1.45392	0.942	7369	35	7334	0.00474963	FALSE	0.0481406	0.0660225	1.04932	0.921951	1.19428	0.465907	71815	230	71585	0.00320267	FALSE	0.052102	0.0689608	1.05348
286.11	Von willebrand's disease	hematopoietic	-0.106981	0.139523	0.898543	0.683556	1.18115	0.443226	217164	68	217096	0.000313127	FALSE	0.129357	0.0860524	1.1381	0.961456	1.34719	0.13278	326248	136	326112	0.000416861	FALSE	-0.0944353	0.282045	0.91	0.523487	1.5815	0.738	7349	15	7334	0.00204109	FALSE	0.0361545	0.110159	1.03682	0.835472	1.28668	0.742759	71939	82	71857	0.00113985	FALSE	-0.0546523	0.131898	0.946814
286.12	Congenital deficiency of other clotting factors (including factor VII)	hematopoietic	0.17866	0.0708113	1.19561	1.04068	1.37362	0.0116342	216969	263	216706	0.00121215	FALSE	0.12906	0.0512142	1.13776	1.0291	1.25789	0.0117356	326496	384	326112	0.00117612	FALSE	NA	NA	NA	NA	NA	NA	NA	NA	NA	NA	NA	0.0187194	0.118169	1.0189	0.808243	1.28445	0.874132	71895	72	71823	0.00100146	FALSE	0.145833	0.0849904	1.157
286.13	Congenital factor VIII disorder	hematopoietic	0.156356	0.1888	1.16924	0.807598	1.69283	0.40758	217176	37	217139	0.000170369	FALSE	-0.0729705	0.11245	0.929628	0.745745	1.15885	0.516392	326192	80	326112	0.000245254	FALSE	NA	NA	NA	NA	NA	NA	NA	NA	NA	NA	NA	0.0721019	0.111032	1.07476	0.864572	1.33606	0.516094	71942	81	71861	0.00112591	FALSE	0.0209917	0.230017	1.02121
286.2	Encounter for long-term (current) use of anticoagulants	hematopoietic	0.154122	0.00996994	1.16663	1.14406	1.18965	6.6e-54	213592	14684	198908	0.0687479	TRUE	NA	NA	NA	NA	NA	NA	NA	NA	NA	NA	NA	-0.118626	0.127496	0.89	0.691758	1.14027	0.352	7411	77	7334	0.01039	FALSE	0.0983868	0.0172451	1.10339	1.06672	1.14132	1.16e-08	69685	4207	65478	0.0603717	TRUE	0.110892	0.0199991	1.11727
286.3	Coagulation defects complicating pregnancy or postpartum	hematopoietic	NA	NA	NA	NA	NA	NA	NA	NA	NA	NA	NA	NA	NA	NA	NA	NA	NA	NA	NA	NA	NA	NA	NA	NA	NA	NA	NA	NA	NA	NA	NA	NA	NA	0.07213	0.112601	1.0748	0.861941	1.34021	0.521797	71934	79	71855	0.00109823	FALSE	0.0793396	0.153742	1.08257
286.4	Acquired coagulation factor deficiency	hematopoietic	0.189961	0.102754	1.2092	0.988629	1.47899	0.064501	216762	125	216637	0.000576669	FALSE	0.250529	0.209323	1.2847	0.852361	1.93635	0.231365	326135	23	326112	7.05229e-05	FALSE	NA	NA	NA	NA	NA	NA	NA	NA	NA	NA	NA	0.0601747	0.11259	1.06202	0.851717	1.32426	0.593023	71600	80	71520	0.00111732	FALSE	0.0513814	0.169115	1.05272
286.5	Hemorrhagic disorder due to intrinsic circulating anticoagulants	hematopoietic	0.255329	0.0742327	1.29089	1.11609	1.49306	0.000582624	216940	240	216700	0.0011063	FALSE	0.111428	0.094725	1.11787	0.928456	1.34594	0.23946	326225	113	326112	0.000346387	FALSE	NA	NA	NA	NA	NA	NA	NA	NA	NA	NA	NA	0.0825521	0.0652723	1.08606	0.955633	1.23428	0.205967	71678	250	71428	0.00348782	FALSE	0.0963329	0.0680556	1.10113
286.6	Defibrination syndrome	hematopoietic	0.122943	0.199855	1.13082	0.764316	1.67307	0.53845	217084	33	217051	0.000152015	FALSE	0.133989	0.121874	1.14338	0.900429	1.45188	0.271591	326180	68	326112	0.000208474	FALSE	NA	NA	NA	NA	NA	NA	NA	NA	NA	NA	NA	0.183955	0.118458	1.20196	0.952921	1.51609	0.120445	71815	72	71743	0.00100258	FALSE	0.114553	0.157817	1.12137
286.7	Other and unspecified coagulation defects	hematopoietic	0.191902	0.0280086	1.21155	1.14683	1.27992	7.31e-12	215267	1701	213566	0.00790181	TRUE	0.0492081	0.0438641	1.05044	0.963902	1.14474	0.261934	326637	525	326112	0.00160729	FALSE	-0.0376218	0.310512	0.96	0.52402	1.77	0.904	7346	12	7334	0.00163354	FALSE	0.0125103	0.0274683	1.01259	0.959515	1.0686	0.64879	69142	1405	67737	0.0203205	FALSE	0.0634336	0.0308498	1.06549
286.8	Hypercoagulable state	hematopoietic	0.139406	0.0354469	1.14959	1.07243	1.2323	8.4e-05	216453	1055	215398	0.00487404	FALSE	0.0970103	0.0564656	1.10187	0.986431	1.23082	0.0857891	326428	316	326112	0.000968054	FALSE	0.0389521	0.147379	1.04	0.77887	1.38793	0.792	7389	55	7334	0.0074435	FALSE	0.0217152	0.0485828	1.02195	0.92913	1.12405	0.654894	71583	429	71154	0.00599304	FALSE	0.0435424	0.0423157	1.0445
286.81	Primary hypercoagulable state	hematopoietic	0.137306	0.0366209	1.14718	1.06772	1.23255	0.000177261	216572	988	215584	0.00456199	FALSE	0.0970103	0.0564656	1.10187	0.986431	1.23082	0.0857891	326428	316	326112	0.000968054	FALSE	0.0389521	0.147379	1.04	0.77887	1.38793	0.792	7389	55	7334	0.0074435	FALSE	-0.00488668	0.051668	0.995125	0.899284	1.10118	0.92465	71661	379	71282	0.00528879	FALSE	0.0504456	0.0427596	1.05174
286.9	Abnormal coagulation profile	hematopoietic	0.130124	0.031813	1.13897	1.07012	1.21225	4.31e-05	214520	1317	213203	0.00613929	FALSE	NA	NA	NA	NA	NA	NA	NA	NA	NA	NA	NA	0.357612	0.189621	1.43	0.986052	2.07357	0.0593	7368	34	7334	0.00461455	FALSE	0.139076	0.0454498	1.14921	1.05127	1.25628	0.00221339	70911	508	70403	0.00716391	FALSE	0.0759508	0.0402004	1.07891
287	Purpura and other hemorrhagic conditions	hematopoietic	0.022405	0.0133523	1.02266	0.996242	1.04977	0.0933485	210344	7748	202596	0.0368349	FALSE	0.0406707	0.0174152	1.04151	1.00656	1.07767	0.0195247	329485	3373	326112	0.0102372	FALSE	0.00591735	0.0930708	1.01	0.838198	1.20724	0.949	7475	141	7334	0.0188629	FALSE	0.037081	0.0183219	1.03778	1.00117	1.07572	0.0429847	69389	3321	66068	0.0478606	FALSE	0.0748576	0.0232495	1.07773
287.1	Spontaneous ecchymoses	hematopoietic	0.0695997	0.100831	1.07208	0.879827	1.30634	0.490031	216040	130	215910	0.00060174	FALSE	0.0526172	0.0677754	1.05403	0.922911	1.20377	0.437544	326332	220	326112	0.00067416	FALSE	NA	NA	NA	NA	NA	NA	NA	NA	NA	NA	NA	0.206397	0.0926047	1.22924	1.0252	1.47389	0.0258275	71441	118	71323	0.00165171	FALSE	0.109382	0.0837564	1.11559
287.2	Allergic purpura	hematopoietic	-0.0596104	0.216615	0.942132	0.616205	1.44045	0.78317	217111	28	217083	0.000128966	FALSE	-0.158974	0.126644	0.853018	0.665514	1.09335	0.209374	326175	63	326112	0.000193148	FALSE	NA	NA	NA	NA	NA	NA	NA	NA	NA	NA	NA	0.231291	0.142586	1.26023	0.952964	1.66656	0.104779	71925	49	71876	0.000681265	FALSE	0.00781467	0.180809	1.00785
287.3	Thrombocytopenia	hematopoietic	0.0300276	0.0138687	1.03048	1.00285	1.05888	0.030377	211742	7156	204586	0.0337958	FALSE	0.0332879	0.0181691	1.03385	0.997679	1.07133	0.066934	329208	3096	326112	0.00940439	FALSE	-0.0135666	0.0987873	0.99	0.812865	1.19729	0.891	7459	125	7334	0.0167583	FALSE	0.0328947	0.0187089	1.03344	0.996232	1.07204	0.0787071	69721	3151	66570	0.0451944	FALSE	0.082274	0.0250507	1.08575
287.31	Primary thrombocytopenia	hematopoietic	0.0781597	0.0485037	1.0813	0.983234	1.18914	0.107089	216707	563	216144	0.00259798	FALSE	-0.00477659	0.04018	0.995235	0.919864	1.07678	0.90537	326739	627	326112	0.00191896	FALSE	0.305365	0.344857	1.36	0.690351	2.66788	0.376	7344	10	7334	0.00136166	FALSE	0.168102	0.0567291	1.18306	1.05856	1.32219	0.00304426	71687	314	71373	0.00438015	FALSE	0.245013	0.0729505	1.27764
287.32	Secondary thrombocytopenia	hematopoietic	0.0913855	0.0394486	1.09569	1.01417	1.18377	0.020527	215690	853	214837	0.00395475	FALSE	0.160713	0.0782636	1.17435	1.00734	1.36904	0.0400262	326277	165	326112	0.000505705	FALSE	NA	NA	NA	NA	NA	NA	NA	NA	NA	NA	NA	-0.00245631	0.0462489	0.997547	0.911099	1.0922	0.957644	71147	479	70668	0.00673254	FALSE	-0.0183284	0.0659582	0.981839
287.4	Qualitative platelet defects	hematopoietic	-0.0993525	0.097966	0.905424	0.747242	1.09709	0.31051	216909	138	216771	0.000636211	FALSE	NA	NA	NA	NA	NA	NA	NA	NA	NA	NA	NA	NA	NA	NA	NA	NA	NA	NA	NA	NA	NA	NA	0.231019	0.180947	1.25988	0.883701	1.7962	0.2017	71878	31	71847	0.000431286	FALSE	-0.0748485	0.170201	0.927884
288	Diseases of white blood cells	hematopoietic	-0.0628515	0.0139047	0.939083	0.913835	0.965028	6.18e-06	206705	7098	199607	0.0343388	TRUE	-0.00582549	0.0337377	0.994191	0.930576	1.06216	0.862911	319671	890	318781	0.00278411	FALSE	-0.0782307	0.135216	0.92	0.709458	1.20538	0.563	7307	65	7242	0.00889558	FALSE	-0.0352796	0.0170101	0.965336	0.933682	0.998062	0.0380757	67485	3998	63487	0.0592428	FALSE	0.00382408	0.0214623	1.00383
288.1	Decreased white blood cell count	hematopoietic	0.0608342	0.0226844	1.06272	1.01651	1.11104	0.00732346	214632	2599	212033	0.0121091	FALSE	0.0469981	0.014107	1.04812	1.01954	1.0775	0.000863683	323947	5166	318781	0.0159471	FALSE	0.00351501	0.119752	1	0.793581	1.269	0.977	7325	83	7242	0.0113311	FALSE	0.0372321	0.023145	1.03793	0.991901	1.0861	0.107693	70598	2019	68579	0.0285985	FALSE	0.0835273	0.0307916	1.08711
288.11	Neutropenia	hematopoietic	0.0685794	0.0301052	1.07099	1.00962	1.13608	0.0227271	215881	1468	214413	0.00680004	FALSE	0.0469981	0.014107	1.04812	1.01954	1.0775	0.000863683	323947	5166	318781	0.0159471	FALSE	-0.0212776	0.160506	0.98	0.714716	1.34086	0.895	7288	46	7242	0.00631175	FALSE	0.0294584	0.025587	1.0299	0.979521	1.08286	0.249607	70950	1626	69324	0.0229175	FALSE	0.0783656	0.0361222	1.08152
288.2	Elevated white blood cell count	hematopoietic	-0.0728796	0.0162729	0.929713	0.900528	0.959844	7.51e-06	208290	5128	203162	0.0246195	TRUE	NA	NA	NA	NA	NA	NA	NA	NA	NA	NA	NA	-0.116398	0.137564	0.89	0.679754	1.16559	0.397	7305	63	7242	0.00862423	FALSE	-0.0451729	0.0190477	0.955832	0.920806	0.992191	0.0177127	68737	3040	65697	0.0442265	FALSE	-0.027064	0.0262961	0.973299
288.3	Eosinophilia	hematopoietic	-0.101572	0.0561303	0.903416	0.809298	1.00848	0.0703608	216599	421	216178	0.00194368	FALSE	-0.0514978	0.0836861	0.949806	0.80612	1.1191	0.538311	318925	144	318781	0.000451517	FALSE	NA	NA	NA	NA	NA	NA	NA	NA	NA	NA	NA	-0.0213402	0.070406	0.978886	0.85271	1.12373	0.761812	71787	203	71584	0.00282781	FALSE	-0.0852362	0.0738858	0.918295
289	Other diseases of blood and blood-forming organs	hematopoietic	0.0996825	0.028518	1.10482	1.04476	1.16833	0.000473306	213781	1637	212144	0.00765737	FALSE	0.0403214	0.0249205	1.04115	0.991513	1.09326	0.105663	320417	1636	318781	0.00510585	FALSE	-0.103128	0.109061	0.9	0.728413	1.11698	0.344	7342	100	7242	0.0136203	FALSE	-0.00830674	0.0400227	0.991728	0.916905	1.07266	0.83558	70779	637	70142	0.00899984	FALSE	0.0457488	0.0239183	1.04681
289.1	Myelofibrosis	hematopoietic	0.020676	0.118599	1.02089	0.809144	1.28805	0.861602	217194	94	217100	0.000432793	FALSE	0.0269366	0.0930478	1.0273	0.856041	1.23283	0.772204	318898	117	318781	0.000366888	FALSE	NA	NA	NA	NA	NA	NA	NA	NA	NA	NA	NA	0.157493	0.0904421	1.17057	0.980421	1.3976	0.0816192	71915	124	71791	0.00172426	FALSE	-0.042035	0.203554	0.958836
289.3	Personal history of diseases of blood and blood-forming organs	hematopoietic	0.155291	0.104521	1.168	0.951638	1.43355	0.137349	216569	121	216448	0.000558713	FALSE	-0.0084137	0.0379855	0.991622	0.920475	1.06827	0.824705	319482	701	318781	0.00219418	FALSE	-0.110867	0.17716	0.9	0.632484	1.26664	0.531	7279	37	7242	0.00508312	FALSE	NA	NA	NA	NA	NA	NA	NA	NA	NA	NA	NA	-0.0515216	0.103051	0.949783
289.4	Lymphadenitis	hematopoietic	0.0333821	0.0171183	1.03395	0.99983	1.06922	0.0511663	209839	4608	205231	0.0219597	FALSE	0.059445	0.0156307	1.06125	1.02923	1.09426	0.000142906	322971	4190	318781	0.0129733	FALSE	-0.194503	0.119987	0.82	0.650719	1.04151	0.105	7325	83	7242	0.0113311	FALSE	0.0379474	0.0211182	1.03868	0.996562	1.08257	0.0723506	67911	2402	65509	0.0353698	FALSE	0.0172304	0.0215876	1.01738
289.5	Diseases of spleen	hematopoietic	0.0418341	0.0465506	1.04272	0.951796	1.14233	0.368823	216395	612	215783	0.00282816	FALSE	-0.00368681	0.0328447	0.99632	0.934202	1.06257	0.910625	319720	939	318781	0.00293694	FALSE	NA	NA	NA	NA	NA	NA	NA	NA	NA	NA	NA	0.0584531	0.0667801	1.0602	0.930125	1.20845	0.381407	71363	226	71137	0.00316691	FALSE	0.118336	0.0729564	1.12562
289.8	Polycythemia, secondary	hematopoietic	0.00835805	0.0277959	1.00839	0.954926	1.06485	0.763648	215834	1725	214109	0.00799225	FALSE	-0.0205069	0.0421137	0.979702	0.902082	1.064	0.626299	318457	571	317886	0.00179302	FALSE	-0.272447	0.18632	0.76	0.528542	1.09718	0.144	7246	34	7212	0.00469224	FALSE	0.0183196	0.0686351	1.01849	0.890292	1.16514	0.789537	71781	214	71567	0.00298129	FALSE	-0.0785689	0.0751205	0.924438
289.9	Abnormality of red blood cells	hematopoietic	0.0748156	0.0581908	1.07769	0.961522	1.20788	0.19855	215847	391	215456	0.00181147	FALSE	0.0611947	0.0892303	1.06311	0.892529	1.26628	0.492835	318908	127	318781	0.000398234	FALSE	0.0291841	0.346307	1.03	0.522267	2.02982	0.933	7252	10	7242	0.00137893	FALSE	-0.0998762	0.103087	0.904949	0.739392	1.10758	0.332619	71626	94	71532	0.00131237	FALSE	0.0395115	0.0728521	1.0403
290	Delirium dementia and amnestic and other cognitive disorders	mental disorders	-0.0143128	0.0113204	0.985789	0.964157	1.00791	0.206111	209820	11235	198585	0.0535459	FALSE	0.00206493	0.0136971	1.00207	0.975523	1.02933	0.880168	323400	5633	317767	0.0174181	FALSE	-0.128775	0.12064	0.88	0.694037	1.11369	0.286	7419	88	7331	0.0118614	FALSE	-0.0335692	0.0261465	0.966988	0.918681	1.01784	0.199181	70178	1619	68559	0.0230699	FALSE	-0.0385635	0.0258032	0.962171
290.1	Dementias	mental disorders	-0.0230795	0.0150285	0.977185	0.948821	1.0064	0.124608	214374	6262	208112	0.0292106	FALSE	-0.0227584	0.0163953	0.977499	0.946586	1.00942	0.165104	321666	3899	317767	0.0121213	FALSE	-0.0990204	0.131957	0.91	0.699314	1.17306	0.453	7405	74	7331	0.00999325	FALSE	-0.0041758	0.0324915	0.995833	0.934392	1.06131	0.897737	71345	1044	70301	0.0146331	FALSE	-0.0614198	0.0328618	0.940428
290.11	Alzheimer's disease	mental disorders	-0.033502	0.0317251	0.967053	0.908752	1.02909	0.290965	216328	1351	214977	0.00624515	FALSE	-0.0126192	0.0222924	0.98746	0.945244	1.03156	0.571342	319853	2086	317767	0.00652175	FALSE	0.107486	0.245907	1.11	0.687638	1.80302	0.662	7352	21	7331	0.00285637	FALSE	-0.0801375	0.0499238	0.922989	0.836952	1.01787	0.108451	71732	419	71313	0.00584119	FALSE	-0.0861006	0.0466349	0.917502
290.12	Dementia with cerebral degenerations	mental disorders	-0.0180781	0.0488531	0.982084	0.89241	1.08077	0.711345	216704	559	216145	0.00257956	FALSE	-0.00469671	0.0771692	0.995314	0.855603	1.15784	0.951469	317937	170	317767	0.000534697	FALSE	NA	NA	NA	NA	NA	NA	NA	NA	NA	NA	NA	0.214258	0.107857	1.23894	1.00286	1.5306	0.0469785	71897	87	71810	0.00121006	FALSE	-0.0978002	0.0881794	0.90683
290.13	Senile dementia	mental disorders	-0.151408	0.0842206	0.859497	0.728709	1.01376	0.0722159	216977	188	216789	0.000866451	FALSE	-0.048764	0.0205497	0.952406	0.914808	0.991549	0.0176451	320229	2462	317767	0.00768825	FALSE	NA	NA	NA	NA	NA	NA	NA	NA	NA	NA	NA	-0.0926844	0.0703751	0.911481	0.794042	1.04629	0.187836	71775	213	71562	0.00296761	FALSE	-0.00199782	0.0916178	0.998004
290.16	Vascular dementia	mental disorders	-0.0505126	0.0316536	0.950742	0.893549	1.0116	0.110535	216184	1345	214839	0.00622155	FALSE	NA	NA	NA	NA	NA	NA	NA	NA	NA	NA	NA	NA	NA	NA	NA	NA	NA	NA	NA	NA	NA	NA	0.00259017	0.0915225	1.00259	0.837953	1.19958	0.977422	71869	121	71748	0.00168362	FALSE	-0.148936	0.0886345	0.861624
290.2	Delirium due to conditions classified elsewhere	mental disorders	-0.0290177	0.0262505	0.971399	0.922684	1.02269	0.26898	214527	1937	212590	0.00902917	FALSE	NA	NA	NA	NA	NA	NA	NA	NA	NA	NA	NA	NA	NA	NA	NA	NA	NA	NA	NA	NA	NA	NA	-0.0833748	0.0411844	0.920006	0.84866	0.99735	0.042926	70548	613	69935	0.00868912	FALSE	-0.0119996	0.0415954	0.988072
290.3	Other persistent mental disorders due to conditions classified elsewhere	mental disorders	-0.0236823	0.0147595	0.976596	0.948749	1.00526	0.108593	212962	6257	206705	0.0293808	FALSE	-0.261018	0.190378	0.770267	0.530382	1.11865	0.170358	317795	28	317767	8.81071e-05	FALSE	NA	NA	NA	NA	NA	NA	NA	NA	NA	NA	NA	-0.0186665	0.0386107	0.981507	0.90997	1.05867	0.628774	71368	698	70670	0.00978029	FALSE	-0.024746	0.0296728	0.975558
291	Other specified nonpsychotic and/or transient mental disorders	mental disorders	-0.00744107	0.020923	0.992587	0.952705	1.03414	0.722109	211328	3071	208257	0.0145319	FALSE	-0.0070585	0.0347017	0.992966	0.927675	1.06285	0.838819	318609	842	317767	0.00264274	FALSE	0.0231686	0.13078	1.02	0.792027	1.32246	0.859	7401	70	7331	0.00945818	FALSE	-0.0603849	0.0213653	0.941402	0.902794	0.981661	0.00470884	69354	2419	66935	0.034879	FALSE	0.00413507	0.026313	1.00414
291.1	Transient mental disorders due to conditions classified elsewhere	mental disorders	-0.0080022	0.0593763	0.99203	0.883044	1.11447	0.892793	216716	375	216341	0.00173038	FALSE	NA	NA	NA	NA	NA	NA	NA	NA	NA	NA	NA	NA	NA	NA	NA	NA	NA	NA	NA	NA	NA	NA	-0.0458249	0.122355	0.955209	0.751533	1.21409	0.708015	71859	67	71792	0.000932381	FALSE	0.0702243	0.123592	1.07275
291.4	Specific nonpsychotic mental disorders due to brain damage	mental disorders	0.0150596	0.0287454	1.01517	0.959559	1.07401	0.60035	215357	1616	213741	0.00750382	FALSE	0.165702	0.151155	1.18022	0.877602	1.58719	0.272975	317811	44	317767	0.000138447	FALSE	0.0338836	0.136743	1.03	0.791257	1.35243	0.804	7395	64	7331	0.0086545	FALSE	-0.10837	0.0683511	0.897295	0.78479	1.02593	0.112853	71646	216	71430	0.00301482	FALSE	0.0111682	0.0403543	1.01123
291.8	Alteration of consciousness	mental disorders	-0.0322282	0.0357136	0.968286	0.902825	1.03849	0.36684	213120	1042	212078	0.00488926	FALSE	-0.0166306	0.0356516	0.983507	0.917129	1.05469	0.640875	318565	798	317767	0.00250498	FALSE	NA	NA	NA	NA	NA	NA	NA	NA	NA	NA	NA	-0.0541447	0.0226894	0.947295	0.906091	0.990373	0.0170169	69616	2124	67492	0.0305102	FALSE	-0.011963	0.0325381	0.988108
292	Neurological disorders	mental disorders	-0.0198795	0.00812316	0.980317	0.964832	0.99605	0.0143944	202916	22581	180335	0.111283	FALSE	-0.0274827	0.0111172	0.972892	0.951922	0.994323	0.0134329	326254	8487	317767	0.0260135	FALSE	-0.0484904	0.0673291	0.95	0.83489	1.08706	0.471	7611	280	7331	0.0367889	FALSE	-0.0391722	0.0147714	0.961585	0.934145	0.989832	0.00800399	67879	5687	62192	0.0837814	FALSE	-0.0122339	0.0168998	0.987841
292.1	Aphasia/speech disturbance	mental disorders	-0.00673711	0.0169571	0.993286	0.960815	1.02685	0.691144	212901	4701	208200	0.0220807	FALSE	-0.0227216	0.0229373	0.977535	0.934561	1.02248	0.321883	319705	1938	317767	0.00606184	FALSE	-0.0344762	0.18386	0.97	0.673787	1.38526	0.851	7366	35	7331	0.00475156	FALSE	-0.01218	0.0304548	0.987894	0.930651	1.04866	0.689204	70572	1128	69444	0.0159837	FALSE	0.00011986	0.0308477	1.00012
292.11	Aphasia	mental disorders	0.0102354	0.0375676	1.01029	0.938571	1.08749	0.785273	216098	942	215156	0.00435913	FALSE	NA	NA	NA	NA	NA	NA	NA	NA	NA	NA	NA	-0.164184	0.334068	0.85	0.440891	1.63328	0.623	7341	10	7331	0.00136221	FALSE	-0.01647	0.0510584	0.983665	0.88999	1.0872	0.74702	71548	388	71160	0.00542293	FALSE	-0.0275943	0.0501487	0.972783
292.12	Symbolic dysfunction	mental disorders	-0.0113628	0.0709414	0.988702	0.860357	1.13619	0.872746	216862	263	216599	0.00121275	FALSE	-0.375256	0.145466	0.687113	0.51666	0.913801	0.00988927	317815	48	317767	0.000151031	FALSE	NA	NA	NA	NA	NA	NA	NA	NA	NA	NA	NA	-0.126161	0.133327	0.881473	0.678764	1.14472	0.344021	71898	57	71841	0.00079279	FALSE	0.0594102	0.0883217	1.06121
292.2	Mild cognitive impairment	mental disorders	-0.0211569	0.0144353	0.979065	0.951753	1.00716	0.142747	212040	6568	205472	0.0309753	FALSE	NA	NA	NA	NA	NA	NA	NA	NA	NA	NA	NA	-0.212647	0.183836	0.81	0.563851	1.15913	0.247	7367	36	7331	0.00488666	FALSE	0.0920492	0.0611027	1.09642	0.972668	1.23591	0.131948	71665	273	71392	0.00380939	FALSE	-0.0113534	0.0429776	0.988711
292.3	Memory loss	mental disorders	-0.0199166	0.0154478	0.98028	0.951045	1.01041	0.197299	210923	5696	205227	0.0270051	FALSE	-0.0382691	0.0274599	0.962454	0.912023	1.01567	0.163428	319115	1348	317767	0.00422418	FALSE	-0.116222	0.0918875	0.89	0.743548	1.06596	0.206	7480	149	7331	0.0199198	FALSE	-0.020969	0.0292922	0.979249	0.924611	1.03712	0.474081	70781	1240	69541	0.0175188	FALSE	0.0187622	0.0286582	1.01894
292.4	Altered mental status	mental disorders	-0.0241467	0.0168611	0.976142	0.94441	1.00894	0.152116	210786	4761	206025	0.0225869	FALSE	-0.0329353	0.0138014	0.967601	0.941778	0.994133	0.0170155	323227	5460	317767	0.0168922	FALSE	-0.257288	0.1731	0.77	0.550701	1.08544	0.137	7372	41	7331	0.00556158	FALSE	-0.0605397	0.0189253	0.941256	0.906981	0.976827	0.00137964	69253	3178	66075	0.0458897	FALSE	-0.0183158	0.0262037	0.981851
292.5	Transient alteration of awareness	mental disorders	-0.0351601	0.0488185	0.965451	0.877354	1.06239	0.471389	215321	556	214765	0.00258219	FALSE	NA	NA	NA	NA	NA	NA	NA	NA	NA	NA	NA	NA	NA	NA	NA	NA	NA	NA	NA	NA	NA	NA	0.0491051	0.0612519	1.05033	0.93151	1.18431	0.422732	71471	269	71202	0.00376376	FALSE	-0.119527	0.0668606	0.88734
292.6	Hallucinations	mental disorders	-0.08567	0.0530794	0.917897	0.827203	1.01854	0.106528	216057	471	215586	0.00217998	FALSE	-0.0561908	0.0376043	0.945359	0.878187	1.01767	0.135106	318485	718	317767	0.00225442	FALSE	-0.113452	0.363654	0.89	0.437704	1.82086	0.755	7341	10	7331	0.00136221	FALSE	0.127786	0.0894238	1.13631	0.953625	1.35399	0.153008	71608	127	71481	0.00177354	FALSE	-0.106401	0.0867959	0.899064
293	Symptoms involving head and neck	mental disorders	0.138944	0.0844918	1.14906	0.973693	1.35601	0.100079	215859	185	215674	0.000857041	FALSE	-0.0508448	0.0216237	0.950426	0.910986	0.991573	0.0187057	329713	2176	327537	0.00659968	FALSE	NA	NA	NA	NA	NA	NA	NA	NA	NA	NA	NA	0.126174	0.0711404	1.13448	0.986826	1.30423	0.0761305	70999	200	70799	0.00281694	FALSE	-0.053221	0.0446218	0.94817
293.1	Swelling, mass, or lump in head and neck [Space-occupying lesion, intracranial NOS]	mental disorders	-0.00083578	0.0189185	0.999165	0.962794	1.03691	0.964763	210490	3763	206727	0.0178773	FALSE	0.00645334	0.0283234	1.00647	0.952124	1.06393	0.819767	328799	1262	327537	0.00383821	FALSE	-0.187346	0.156453	0.83	0.610185	1.12671	0.231	7872	49	7823	0.00622459	FALSE	-0.0132371	0.0275144	0.98685	0.935041	1.04153	0.630448	69608	1374	68234	0.0197391	FALSE	-0.000998621	0.0301574	0.999002
295	Schizophrenia and other psychotic disorders	mental disorders	-0.0192053	0.0141227	0.980978	0.954196	1.00851	0.173865	212901	6879	206022	0.0323108	FALSE	-0.0356349	0.0317486	0.964993	0.906774	1.02695	0.26169	299105	1003	298102	0.00335334	FALSE	-0.253754	0.147008	0.78	0.581648	1.03498	0.0843	5618	57	5561	0.010146	FALSE	-0.0159633	0.0347144	0.984163	0.919428	1.05346	0.645627	70670	866	69804	0.0122541	FALSE	0.0300518	0.0355595	1.03051
295.1	Schizophrenia	mental disorders	-0.00503803	0.0187384	0.994975	0.959095	1.0322	0.788036	215683	3841	211842	0.0178085	FALSE	-0.024732	0.0368262	0.975571	0.907637	1.04859	0.501847	298847	745	298102	0.00249291	FALSE	-0.217538	0.165232	0.8	0.581937	1.11217	0.188	5606	45	5561	0.00802711	FALSE	-0.0224424	0.065079	0.977808	0.86071	1.11084	0.730209	71853	239	71614	0.00332624	FALSE	0.0026093	0.0657526	1.00261
295.2	Paranoid disorders	mental disorders	0.0108502	0.0358861	1.01091	0.942248	1.08457	0.762384	216159	1030	215129	0.00476501	FALSE	NA	NA	NA	NA	NA	NA	NA	NA	NA	NA	NA	NA	NA	NA	NA	NA	NA	NA	NA	NA	NA	NA	-0.0685626	0.0781179	0.933735	0.801177	1.08823	0.380117	71598	165	71433	0.00230453	FALSE	-0.0477355	0.0878306	0.953386
295.3	Psychosis	mental disorders	-0.015472	0.0184172	0.984647	0.949738	1.02084	0.400862	213482	3984	209498	0.018662	FALSE	-0.0551931	0.0561271	0.946302	0.847722	1.05635	0.325431	298422	320	298102	0.00107231	FALSE	0.00337247	0.330193	1	0.525289	1.9166	0.992	5572	11	5561	0.00197416	FALSE	0.0181806	0.0445375	1.01835	0.933221	1.11124	0.683121	70984	518	70466	0.00729742	FALSE	0.0270828	0.0403911	1.02745
296	Mood disorders	mental disorders	-0.0143903	0.00532694	0.985713	0.975475	0.996058	0.00690455	204983	87548	117435	0.427099	FALSE	-0.0133483	0.00697379	0.98674	0.973345	1.00032	0.055612	320470	22368	298102	0.0697975	FALSE	-0.0380029	0.0370722	0.96	0.895239	1.03527	0.305	6588	1027	5561	0.155889	FALSE	0.0036472	0.0115771	1.00365	0.981136	1.02669	0.752734	67075	10120	56955	0.150876	FALSE	0.0126122	0.0147962	1.01269
296.1	Bipolar	mental disorders	-0.0109946	0.0109492	0.989066	0.968066	1.01052	0.31531	213996	11999	201997	0.0560711	FALSE	-0.00680121	0.0271802	0.993222	0.941694	1.04757	0.802412	299471	1369	298102	0.00457139	FALSE	-0.10321	0.0977265	0.9	0.744715	1.09235	0.291	5687	126	5561	0.0221558	FALSE	0.0165602	0.0256855	1.0167	0.966781	1.06919	0.519102	71089	1584	69505	0.0222819	FALSE	-0.0234167	0.0332684	0.976855
296.2	Depression	mental disorders	-0.0120029	0.00536184	0.988069	0.977739	0.998507	0.0251838	204256	82535	121721	0.404076	FALSE	-0.0132154	0.00707995	0.986872	0.973272	1.00066	0.061959	319755	21653	298102	0.0677175	FALSE	-0.0444289	0.0388602	0.96	0.886393	1.03225	0.253	6485	924	5561	0.142483	FALSE	0.00151302	0.0124836	1.00151	0.977307	1.02632	0.903532	67133	8534	58599	0.127121	FALSE	0.0152256	0.0151452	1.01534
296.22	Major depressive disorder	mental disorders	-0.00570013	0.00566892	0.994316	0.983329	1.00543	0.314653	203930	64790	139140	0.317707	FALSE	-0.0131916	0.00709062	0.986895	0.973274	1.00071	0.062824	319686	21584	298102	0.0675163	FALSE	-0.0461956	0.0390836	0.95	0.884441	1.03088	0.237	6474	913	5561	0.141026	FALSE	-0.000863222	0.0196736	0.999137	0.961343	1.03842	0.965002	70396	2903	67493	0.0412381	FALSE	0.007749	0.0175658	1.00778
297	Suicidal ideation or attempt	mental disorders	-0.0188023	0.0121807	0.981373	0.958221	1.00508	0.122682	210572	9590	200982	0.0455426	FALSE	0.0664014	0.0605377	1.06866	0.949089	1.20328	0.272703	298377	275	298102	0.000921653	FALSE	NA	NA	NA	NA	NA	NA	NA	NA	NA	NA	NA	0.0485284	0.039056	1.04973	0.972368	1.13324	0.214039	71116	670	70446	0.00942123	FALSE	-0.0374745	0.0337212	0.963219
297.1	Suicidal ideation	mental disorders	-0.0303503	0.0132861	0.970106	0.94517	0.9957	0.0223498	212378	7974	204404	0.0375463	FALSE	NA	NA	NA	NA	NA	NA	NA	NA	NA	NA	NA	NA	NA	NA	NA	NA	NA	NA	NA	NA	NA	NA	0.0813852	0.0448012	1.08479	0.993595	1.18435	0.0692806	71263	508	70755	0.00712852	FALSE	-0.0568657	0.0481781	0.944721
297.2	Suicide or self-inflicted injury	mental disorders	-0.0310375	0.0228969	0.969439	0.926895	1.01394	0.175247	214998	2579	212419	0.0119955	FALSE	0.0679678	0.0649353	1.07033	0.942419	1.2156	0.295238	298341	239	298102	0.000801097	FALSE	NA	NA	NA	NA	NA	NA	NA	NA	NA	NA	NA	-0.125445	0.0755762	0.882104	0.760656	1.02294	0.096945	71642	175	71467	0.0024427	FALSE	-0.156703	0.0852644	0.854958
300	Anxiety disorders	mental disorders	-0.0234266	0.00546322	0.976846	0.966441	0.987362	1.8e-05	202755	84798	117957	0.418229	TRUE	-0.0178373	0.00822152	0.982321	0.966618	0.998278	0.0300386	313851	15749	298102	0.0501799	FALSE	0.0127208	0.0386265	1.01	0.938956	1.09246	0.742	6489	928	5561	0.143011	FALSE	-0.00769434	0.0123374	0.992335	0.968627	1.01662	0.532852	66621	8404	58217	0.126146	FALSE	0.010047	0.0151807	1.0101
300.1	Anxiety disorder	mental disorders	-0.0136623	0.00600917	0.986431	0.974881	0.998117	0.0229919	199473	54942	144531	0.275436	FALSE	-0.0165531	0.00846327	0.983583	0.967402	1.00003	0.0504804	312929	14827	298102	0.0473814	FALSE	0.0069975	0.0401534	1.01	0.930807	1.08948	0.862	6413	852	5561	0.132855	FALSE	-0.00694913	0.0135347	0.993075	0.967077	1.01977	0.607651	67183	6709	60474	0.0998616	FALSE	0.0149697	0.0160019	1.01508
300.11	Generalized anxiety disorder	mental disorders	0.00127815	0.00973306	1.00128	0.982359	1.02056	0.895522	209140	15445	193695	0.0738501	FALSE	-0.0233252	0.0590139	0.976945	0.870235	1.09674	0.692658	298392	290	298102	0.000971876	FALSE	-0.0152069	0.0959938	0.98	0.815989	1.1888	0.874	5693	132	5561	0.0231864	FALSE	-0.0512136	0.0299809	0.950076	0.895855	1.00758	0.0875986	70980	1165	69815	0.0164131	FALSE	0.0461919	0.0282472	1.04728
300.12	Agorophobia, social phobia, and panic disorder	mental disorders	-0.00171601	0.0128953	0.998285	0.97337	1.02384	0.894136	212785	8456	204329	0.0397396	FALSE	-0.0447572	0.0256005	0.95623	0.909433	1.00543	0.0804131	299648	1546	298102	0.00515939	FALSE	-0.0862421	0.149545	0.92	0.684305	1.22982	0.564	5615	54	5561	0.0096171	FALSE	-0.0272225	0.0424647	0.973145	0.895428	1.05761	0.521482	71314	565	70749	0.00792271	FALSE	0.0035941	0.0372627	1.0036
300.13	Phobia	mental disorders	0.0500138	0.0445258	1.05129	0.963429	1.14715	0.26133	216030	668	215362	0.00309216	FALSE	0.0163001	0.0265756	1.01643	0.964845	1.07078	0.539647	299539	1437	298102	0.00479737	FALSE	-0.179765	0.262025	0.84	0.499907	1.39627	0.493	5578	17	5561	0.00304769	FALSE	NA	NA	NA	NA	NA	NA	NA	NA	NA	NA	NA	0.0278974	0.0931402	1.02829
300.3	Obsessive-compulsive disorders	mental disorders	0.049288	0.0258975	1.05052	0.99853	1.10522	0.0570156	215943	1995	213948	0.00923855	FALSE	-0.00280109	0.0673478	0.997203	0.873888	1.13792	0.966824	298324	222	298102	0.000744157	FALSE	0.075775	0.232059	1.08	0.684504	1.69997	0.744	5583	22	5561	0.00394053	FALSE	-0.0414839	0.0511929	0.959365	0.867776	1.06062	0.417741	71681	386	71295	0.00538497	FALSE	-0.0160369	0.0568491	0.984091
300.4	Dysthymic disorder	mental disorders	0.00194701	0.0102491	1.00195	0.982022	1.02228	0.849333	209248	13542	195706	0.0647175	FALSE	-0.0257171	0.113496	0.974611	0.780227	1.21742	0.820743	298180	78	298102	0.000261587	FALSE	-0.196823	0.133801	0.82	0.63187	1.06761	0.141	5628	67	5561	0.0119048	FALSE	-0.012454	0.0314717	0.987623	0.928543	1.05046	0.692312	70524	1074	69450	0.0152289	FALSE	-0.00157227	0.028733	0.998429
300.8	Acute reaction to stress	mental disorders	0.00964829	0.0296287	1.00969	0.95273	1.07007	0.744696	213510	1519	211991	0.00711442	FALSE	-0.129251	0.0793098	0.878753	0.752241	1.02654	0.103165	298262	160	298102	0.000536441	FALSE	NA	NA	NA	NA	NA	NA	NA	NA	NA	NA	NA	0.082752	0.0868296	1.08627	0.916279	1.2878	0.34057	71554	134	71420	0.00187271	FALSE	-0.0218577	0.0483434	0.978379
300.9	Posttraumatic stress disorder	mental disorders	-0.0304001	0.0061633	0.970057	0.958409	0.981847	8.12e-07	209537	48957	160580	0.233644	TRUE	-0.017177	0.0486942	0.98297	0.893492	1.08141	0.724273	298527	425	298102	0.00142366	FALSE	-0.229031	0.175427	0.8	0.563906	1.12166	0.192	5600	39	5561	0.00696429	FALSE	0.0104859	0.033194	1.01054	0.946888	1.07847	0.75208	71569	934	70635	0.0130503	FALSE	-0.0632964	0.03959	0.938665
301	Personality disorders	mental disorders	-0.0269771	0.0129806	0.973384	0.948931	0.998466	0.0376851	212929	8355	204574	0.0392384	FALSE	0.047952	0.0471201	1.04912	0.956568	1.15063	0.308842	298555	453	298102	0.00151731	FALSE	-0.14122	0.178767	0.87	0.611644	1.23265	0.43	5598	37	5561	0.0066095	FALSE	0.0514592	0.0571696	1.05281	0.941206	1.17764	0.368059	71669	316	71353	0.00440916	FALSE	-0.0648156	0.0435704	0.93724
301.1	Schizoid personality disorder	mental disorders	0.00999174	0.0415732	1.01004	0.931004	1.09579	0.810066	216578	767	215811	0.00354145	FALSE	0.016546	0.147811	1.01668	0.760968	1.35833	0.910871	298148	46	298102	0.000154286	FALSE	NA	NA	NA	NA	NA	NA	NA	NA	NA	NA	NA	NA	NA	NA	NA	NA	NA	NA	NA	NA	NA	NA	0.0513966	0.127367	1.05274
301.2	Antisocial/borderline personality disorder	mental disorders	-0.0167131	0.0210553	0.983426	0.943667	1.02486	0.427329	215525	3120	212405	0.0144763	FALSE	0.0306536	0.0736683	1.03113	0.892493	1.1913	0.677335	298287	185	298102	0.000620208	FALSE	0.00273978	0.225664	1	0.644319	1.56055	0.99	5584	23	5561	0.00411891	FALSE	-0.0113461	0.0732795	0.988718	0.856437	1.14143	0.876952	71801	192	71609	0.00267406	FALSE	-0.0365218	0.0654931	0.964137
302	Sexual and gender identity disorders	mental disorders	-0.00244712	0.0225487	0.997556	0.954428	1.04263	0.913579	213575	2637	210938	0.012347	FALSE	0.00469714	0.118216	1.00471	0.796915	1.26668	0.968306	298174	72	298102	0.00024147	FALSE	0.312708	0.19012	1.37	0.941834	1.98445	0.1	5595	34	5561	0.00607685	FALSE	0.0314644	0.073117	1.03196	0.894183	1.19098	0.666957	71438	189	71249	0.00264565	FALSE	0.0256327	0.0568049	1.02596
302.1	Decreased libido	mental disorders	0.0367977	0.0349074	1.03748	0.968874	1.11095	0.291814	214904	1090	213814	0.00507203	FALSE	NA	NA	NA	NA	NA	NA	NA	NA	NA	NA	NA	0.130337	0.205879	1.14	0.760951	1.7055	0.527	5590	29	5561	0.00518784	FALSE	0.0732119	0.0937099	1.07596	0.895423	1.29289	0.434649	71541	115	71426	0.00160747	FALSE	0.0148598	0.0802493	1.01497
303	Psychogenic and somatoform disorders	mental disorders	0.0063611	0.0177085	1.00638	0.97205	1.04192	0.719437	213485	4322	209163	0.020245	FALSE	-0.0393756	0.0427105	0.96139	0.884186	1.04533	0.356571	298655	553	298102	0.00185163	FALSE	-0.646625	0.284135	0.52	0.300133	0.914188	0.0229	5576	15	5561	0.0026901	FALSE	-0.00923439	0.0541207	0.990808	0.891089	1.10169	0.864518	71409	348	71061	0.00487334	FALSE	-0.0206967	0.0445002	0.979516
303.1	Dissociative disorder	mental disorders	-0.0629938	0.0691283	0.938949	0.819972	1.07519	0.362158	216887	278	216609	0.00128177	FALSE	0.101374	0.118112	1.10669	0.877986	1.39497	0.390732	298174	72	298102	0.00024147	FALSE	NA	NA	NA	NA	NA	NA	NA	NA	NA	NA	NA	NA	NA	NA	NA	NA	NA	NA	NA	NA	NA	NA	-0.0288806	0.18101	0.971533
303.3	Psychogenic disorder	mental disorders	-0.11536	0.060354	0.891045	0.791636	1.00294	0.0559535	216026	364	215662	0.00168498	FALSE	-0.0648613	0.0503494	0.937197	0.849127	1.0344	0.197669	298500	398	298102	0.00133333	FALSE	NA	NA	NA	NA	NA	NA	NA	NA	NA	NA	NA	0.0777421	0.134122	1.08084	0.83099	1.40582	0.56216	71682	56	71626	0.000781228	FALSE	-0.0278837	0.0727568	0.972501
303.31	Gastrointestinal malfunction arising from mental factors	mental disorders	-0.248376	0.221884	0.780066	0.504963	1.20504	0.262971	217078	27	217051	0.000124379	FALSE	NA	NA	NA	NA	NA	NA	NA	NA	NA	NA	NA	NA	NA	NA	NA	NA	NA	NA	NA	NA	NA	NA	NA	NA	NA	NA	NA	NA	NA	NA	NA	NA	NA	0.0980938	0.133275	1.10307
303.4	Somatoform disorder	mental disorders	0.0188356	0.018652	1.01901	0.982434	1.05696	0.31257	214435	3886	210549	0.018122	FALSE	-0.0370285	0.0797828	0.963649	0.82415	1.12676	0.642564	298260	158	298102	0.000529739	FALSE	NA	NA	NA	NA	NA	NA	NA	NA	NA	NA	NA	-0.0157401	0.0607068	0.984383	0.873956	1.10876	0.795419	71691	274	71417	0.00382196	FALSE	-0.00820726	0.054524	0.991826
304	Adjustment reaction	mental disorders	-0.0117696	0.00708319	0.988299	0.974674	1.00212	0.0965871	199306	32790	166516	0.164521	FALSE	-0.107833	0.0520486	0.897777	0.810707	0.994199	0.0382861	298474	372	298102	0.00124634	FALSE	0.019376	0.108071	1.02	0.824941	1.26011	0.858	5665	104	5561	0.0183583	FALSE	0.00696045	0.0229238	1.00698	0.962742	1.05326	0.761407	69694	2057	67637	0.0295147	FALSE	0.0112293	0.0209189	1.01129
305.2	Eating disorder	mental disorders	0.013223	0.0419534	1.01331	0.933321	1.10016	0.752622	216753	763	215990	0.00352014	FALSE	-0.0879995	0.0840246	0.915761	0.77671	1.07971	0.294959	298244	142	298102	0.00047612	FALSE	0.0250356	0.23029	1.03	0.652899	1.61027	0.913	5583	22	5561	0.00394053	FALSE	-0.0132957	0.0526076	0.986792	0.890113	1.09397	0.800474	71672	368	71304	0.0051345	FALSE	0.0402012	0.0487102	1.04102
305.21	Anorexia nervosa	mental disorders	-0.0971476	0.129614	0.907422	0.703849	1.16987	0.453548	217150	80	217070	0.000368409	FALSE	-0.0406029	0.123374	0.96021	0.75396	1.22288	0.742077	298168	66	298102	0.000221352	FALSE	NA	NA	NA	NA	NA	NA	NA	NA	NA	NA	NA	0.0691832	0.0963914	1.07163	0.887148	1.29448	0.472923	71943	108	71835	0.00150119	FALSE	-0.00714531	0.12004	0.99288
306	Other mental disorder	mental disorders	-0.00758027	0.0102004	0.992448	0.972804	1.01249	0.457398	198483	13759	184724	0.0693208	FALSE	0.0230799	0.0394505	1.02335	0.947202	1.10562	0.558525	298750	648	298102	0.00216904	FALSE	-0.191069	0.116254	0.83	0.657752	1.03747	0.1	5653	92	5561	0.0162745	FALSE	-0.0705142	0.0593416	0.931914	0.82959	1.04686	0.234725	71271	290	70981	0.00406898	FALSE	0.0177905	0.0143143	1.01795
306.1	Mental disorders durring/after pregnancy	mental disorders	-0.0823471	0.155968	0.920952	0.678383	1.25026	0.597516	217099	56	217043	0.000257947	FALSE	NA	NA	NA	NA	NA	NA	NA	NA	NA	NA	NA	NA	NA	NA	NA	NA	NA	NA	NA	NA	NA	NA	0.00213217	0.0626306	1.00213	0.886367	1.13302	0.972842	71628	257	71371	0.00358798	FALSE	0.0142961	0.0926035	1.0144
306.9	Tension headache	mental disorders	-0.0213955	0.0372197	0.978832	0.909968	1.05291	0.565398	214967	961	214006	0.00447045	FALSE	-0.00555031	0.0441929	0.994465	0.911952	1.08444	0.900054	298618	516	298102	0.00172796	FALSE	-0.0174883	0.330773	0.98	0.51386	1.87917	0.958	5572	11	5561	0.00197416	FALSE	-0.0694592	0.126935	0.932898	0.72742	1.19642	0.584239	71708	62	71646	0.000864618	FALSE	-0.0114987	0.0564538	0.988567
312	Conduct disorders	mental disorders	0.000953401	0.0236943	1.00095	0.955532	1.04854	0.967904	215462	2383	213079	0.01106	FALSE	-0.0336769	0.200988	0.966884	0.652063	1.4337	0.866932	329676	25	329651	7.5832e-05	FALSE	NA	NA	NA	NA	NA	NA	NA	NA	NA	NA	NA	0.0360407	0.0463647	1.0367	0.946642	1.13532	0.436964	71431	477	70954	0.00667777	FALSE	-0.134546	0.0787986	0.874112
312.3	Impulse control disorder	mental disorders	0.00297363	0.0257264	1.00298	0.953658	1.05485	0.90798	216201	2017	214184	0.00932928	FALSE	NA	NA	NA	NA	NA	NA	NA	NA	NA	NA	NA	NA	NA	NA	NA	NA	NA	NA	NA	NA	NA	NA	-0.0336072	0.098922	0.966951	0.796527	1.17384	0.734057	71905	103	71802	0.00143245	FALSE	-0.0722307	0.118011	0.930316
313	Pervasive developmental disorders	mental disorders	0.0496725	0.014807	1.05093	1.02087	1.08187	0.000794629	215116	6494	208622	0.0301884	FALSE	0.129624	0.0664245	1.1384	0.999432	1.29669	0.0510031	329879	228	329651	0.000691163	FALSE	0.0723361	0.122565	1.08	0.845445	1.36693	0.555	7883	79	7804	0.0100216	FALSE	0.0738092	0.027401	1.0766	1.02031	1.136	0.00706714	71118	1451	69667	0.0204027	FALSE	0.0386588	0.0357442	1.03942
313.1	Attention deficit hyperactivity disorder	mental disorders	0.0565899	0.0154621	1.05822	1.02663	1.09078	0.000252308	215688	5949	209739	0.0275815	FALSE	-0.0158592	0.189296	0.984266	0.679173	1.42641	0.933231	329679	28	329651	8.49311e-05	FALSE	-0.0425954	0.147836	0.96	0.717233	1.28039	0.773	7858	54	7804	0.00687198	FALSE	0.0679312	0.0327549	1.07029	1.00374	1.14126	0.0380864	71333	971	70362	0.0136122	FALSE	0.0127702	0.0381973	1.01285
313.2	Tics and stuttering	mental disorders	0.00699129	0.0607328	1.00702	0.894004	1.13431	0.908354	216856	359	216497	0.00165548	FALSE	-0.270143	0.156841	0.76327	0.561271	1.03797	0.084996	329692	41	329651	0.000124358	FALSE	NA	NA	NA	NA	NA	NA	NA	NA	NA	NA	NA	0.025925	0.101157	1.02626	0.84169	1.25131	0.797732	71849	97	71752	0.00135005	FALSE	0.11035	0.135992	1.11667
313.3	Autism	mental disorders	0.163083	0.0894178	1.17713	0.987898	1.40262	0.0681777	217118	165	216953	0.000759955	FALSE	0.262077	0.0805264	1.29963	1.10987	1.52182	0.00113571	329806	155	329651	0.000469973	FALSE	NA	NA	NA	NA	NA	NA	NA	NA	NA	NA	NA	0.137315	0.0484657	1.14719	1.04323	1.26151	0.00460788	71795	449	71346	0.00625392	FALSE	0.0749252	0.14095	1.0778
315	Develomental delays and disorders	mental disorders	0.00384731	0.0394589	1.00385	0.929143	1.08457	0.922328	215177	853	214324	0.00396418	FALSE	-0.0272419	0.0307477	0.973126	0.916212	1.03357	0.375628	330724	1073	329651	0.0032444	FALSE	0.625128	0.293599	1.87	1.05093	3.32205	0.0332	7818	14	7804	0.00179074	FALSE	0.00618486	0.0290708	1.0062	0.950475	1.0652	0.831521	70913	1348	69565	0.0190092	FALSE	-0.0509063	0.0556335	0.950368
315.1	Learning disorder	mental disorders	-0.0346926	0.0845916	0.965902	0.818328	1.14009	0.681719	216996	185	216811	0.00085255	FALSE	0.0785105	0.0650389	1.08167	0.952214	1.22874	0.227382	329889	238	329651	0.000721455	FALSE	NA	NA	NA	NA	NA	NA	NA	NA	NA	NA	NA	0.0541081	0.182223	1.0556	0.738563	1.50873	0.766518	71786	30	71756	0.000417909	FALSE	0.06571	0.143464	1.06792
315.2	Speech and language disorder	mental disorders	0.023664	0.0817459	1.02395	0.872356	1.20188	0.772212	216826	198	216628	0.000913175	FALSE	0.0652273	0.0763077	1.0674	0.919123	1.2396	0.392666	329825	174	329651	0.000527552	FALSE	NA	NA	NA	NA	NA	NA	NA	NA	NA	NA	NA	0.0777296	0.0473942	1.08083	0.984951	1.18604	0.100991	71587	510	71077	0.0071242	FALSE	0.12747	0.151713	1.13595
315.3	Mental retardation	mental disorders	0.37419	0.25731	1.45381	0.877974	2.40733	0.145881	217146	20	217126	9.21039e-05	FALSE	NA	NA	NA	NA	NA	NA	NA	NA	NA	NA	NA	NA	NA	NA	NA	NA	NA	NA	NA	NA	NA	NA	0.00429057	0.0540127	1.0043	0.903414	1.11645	0.936686	71750	355	71395	0.00494774	FALSE	-0.0781	0.149293	0.924872
316	Substance addiction and disorders	mental disorders	-0.0312854	0.00800435	0.969199	0.954112	0.984524	9.29e-05	207845	24508	183337	0.117915	FALSE	-0.0138548	0.0435632	0.986241	0.905527	1.07415	0.750455	313832	532	313300	0.00169517	FALSE	-0.0831417	0.11004	0.92	0.741693	1.14172	0.45	7286	100	7186	0.013725	FALSE	-0.0348725	0.0227506	0.965729	0.923612	1.00977	0.12532	70365	2062	68303	0.0293043	FALSE	-0.0132734	0.0281153	0.986814
316.1	Polyneuropathy due to drugs	mental disorders	0.237984	0.0902463	1.26869	1.06301	1.51417	0.00836296	216956	162	216794	0.000746695	FALSE	0.0467889	0.0719978	1.0479	0.909985	1.20672	0.515779	313495	195	313300	0.000622019	FALSE	-0.269351	0.346302	0.76	0.387475	1.50592	0.437	7196	10	7186	0.00138966	FALSE	0.00189443	0.0645677	1.0019	0.882799	1.13706	0.976593	71795	242	71553	0.00337071	FALSE	0.103105	0.0889682	1.10861
317	Alcohol-related disorders	mental disorders	-0.0225143	0.00672748	0.977737	0.96493	0.990715	0.000818023	206419	36830	169589	0.178423	FALSE	-0.0455005	0.0118063	0.955519	0.933662	0.977888	0.000116243	320780	7480	313300	0.0233182	FALSE	-0.300781	0.10667	0.74	0.600583	0.912372	0.00481	7291	105	7186	0.0144013	FALSE	-0.039761	0.0260535	0.961019	0.913177	1.01137	0.126978	70785	1528	69257	0.0215865	FALSE	-0.0797205	0.0257389	0.923374
317.1	Alcoholism	mental disorders	-0.0241245	0.00773215	0.976164	0.961482	0.991071	0.00180834	206590	25949	180641	0.125606	FALSE	-0.032758	0.0135894	0.967773	0.942336	0.993896	0.015928	318917	5617	313300	0.0176127	FALSE	-0.296565	0.125152	0.74	0.581664	0.950024	0.0178	7262	76	7186	0.0104654	FALSE	-0.0439311	0.0308695	0.95702	0.900833	1.01671	0.154701	70915	1074	69841	0.0151449	FALSE	-0.0943918	0.0289245	0.909926
317.11	Alcoholic liver damage	mental disorders	-0.053583	0.0200965	0.947827	0.911219	0.985906	0.00766956	214968	3329	211639	0.015486	FALSE	-0.0767885	0.0291322	0.926086	0.874688	0.980503	0.00839243	314500	1200	313300	0.00381558	FALSE	0.137368	0.215542	1.15	0.751943	1.75038	0.524	7212	26	7186	0.0036051	FALSE	-0.0338136	0.0454727	0.966752	0.884317	1.05687	0.457118	71710	489	71221	0.00681913	FALSE	-0.116412	0.0671595	0.890109
318	Tobacco use disorder	mental disorders	-0.0310312	0.00550667	0.969445	0.959038	0.979965	1.75e-08	195085	67748	127337	0.347274	TRUE	-0.0514963	0.00976092	0.949807	0.931809	0.968153	1.32202e-07	324374	11074	313300	0.0341396	TRUE	-0.087676	0.0570884	0.92	0.819084	1.02451	0.125	7573	387	7186	0.0511026	FALSE	-0.00959524	0.0125018	0.990451	0.966476	1.01502	0.442779	64972	7819	57153	0.120344	FALSE	-0.0228812	0.0143938	0.977379
320	Meningitis	neurological	-0.0332179	0.0616685	0.967328	0.857197	1.09161	0.590127	216800	348	216452	0.00160517	FALSE	0.084389	0.0448002	1.08805	0.996586	1.18791	0.0596094	329930	502	329428	0.00152153	FALSE	NA	NA	NA	NA	NA	NA	NA	NA	NA	NA	NA	0.00169762	0.0591105	1.0017	0.892116	1.12474	0.977088	71664	290	71374	0.00404666	FALSE	0.00197026	0.0753622	1.00197
323	Encephalitis	neurological	-0.13257	0.0775466	0.875841	0.752344	1.01961	0.0873477	216948	220	216728	0.00101407	FALSE	0.030733	0.0456974	1.03121	0.942863	1.12783	0.501245	329912	484	329428	0.00146706	FALSE	0.0475122	0.329142	1.05	0.550127	1.99896	0.885	7946	11	7935	0.00138434	FALSE	-0.0263427	0.0797498	0.974001	0.833058	1.13879	0.74116	71806	158	71648	0.00220037	FALSE	-0.00151548	0.0791755	0.998486
323.2	Acute (transverse) myelitis	neurological	-0.133073	0.164106	0.875401	0.634625	1.20753	0.417424	217192	49	217143	0.000225607	FALSE	0.24694	0.102838	1.2801	1.04642	1.56596	0.0163387	329523	95	329428	0.000288296	FALSE	NA	NA	NA	NA	NA	NA	NA	NA	NA	NA	NA	NA	NA	NA	NA	NA	NA	NA	NA	NA	NA	NA	-0.2822	0.225349	0.754123
323.8	Encephalitis, non-infectious	neurological	-0.169088	0.0990163	0.844435	0.695475	1.0253	0.0876967	217059	135	216924	0.000621951	FALSE	NA	NA	NA	NA	NA	NA	NA	NA	NA	NA	NA	NA	NA	NA	NA	NA	NA	NA	NA	NA	NA	NA	-0.0570883	0.0930175	0.944511	0.787098	1.1334	0.539389	71855	116	71739	0.00161436	FALSE	0.0512347	0.0895307	1.05257
324	Other CNS infection and poliomyelitis	neurological	0.0538347	0.0585452	1.05531	0.940904	1.18363	0.357813	216886	386	216500	0.00177974	FALSE	-0.00687987	0.0427133	0.993144	0.913385	1.07987	0.872037	329983	555	329428	0.0016819	FALSE	-0.44973	0.328292	0.64	0.335148	1.21376	0.171	7946	11	7935	0.00138434	FALSE	0.0399012	0.0668677	1.04071	0.912872	1.18645	0.550696	71761	226	71535	0.00314934	FALSE	-0.0445714	0.0621517	0.956407
324.1	Jakob-Creutzfeldt disease	neurological	NA	NA	NA	NA	NA	NA	NA	NA	NA	NA	NA	-0.269344	0.186817	0.76388	0.529667	1.10166	0.149372	329457	29	329428	8.80236e-05	FALSE	NA	NA	NA	NA	NA	NA	NA	NA	NA	NA	NA	NA	NA	NA	NA	NA	NA	NA	NA	NA	NA	NA	NA	NA	NA
325	Phlebitis and thrombophlebitis of intracranial venous sinuses	neurological	-0.12974	0.230708	0.878324	0.55882	1.3805	0.573873	217204	25	217179	0.000115099	FALSE	-0.0400758	0.112071	0.960717	0.771257	1.19672	0.720647	329508	80	329428	0.000242786	FALSE	NA	NA	NA	NA	NA	NA	NA	NA	NA	NA	NA	-0.0158298	0.140131	0.984295	0.7479	1.29541	0.910059	71953	51	71902	0.000708796	FALSE	-0.159658	0.203313	0.852435
327	Sleep disorders	neurological	-0.00868607	0.00594362	0.991352	0.97987	1.00297	0.143903	190508	53052	137456	0.278476	FALSE	0.00176193	0.0230611	1.00176	0.957492	1.04808	0.939099	324409	1910	322499	0.00588763	FALSE	0.00163093	0.0436116	1	0.919571	1.09102	0.97	7237	703	6534	0.0971397	FALSE	-0.0273616	0.015597	0.973009	0.943714	1.00321	0.079381	66762	5038	61724	0.0754621	FALSE	0.0105602	0.0137147	1.01062
327.1	Hypersomnia	neurological	0.0606548	0.0302206	1.06253	1.00142	1.12737	0.0447423	212348	1457	210891	0.00686138	FALSE	0.0101668	0.0858459	1.01022	0.853772	1.19533	0.905726	322636	137	322499	0.000424627	FALSE	-0.0755789	0.220364	0.93	0.602003	1.42809	0.732	6559	25	6534	0.00381156	FALSE	-0.0104427	0.0690668	0.989612	0.864319	1.13307	0.879821	71310	212	71098	0.00297294	FALSE	-0.0272598	0.043616	0.973108
327.3	Sleep apnea	neurological	0.00347971	0.00538333	1.00349	0.992953	1.01413	0.518029	206948	69328	137620	0.335002	FALSE	-0.0184056	0.012	0.981763	0.958941	1.00513	0.125078	329701	7202	322499	0.021844	FALSE	-0.0141531	0.0555661	0.99	0.884208	1.09939	0.799	6956	422	6534	0.0606671	FALSE	0.0160198	0.0154862	1.01615	0.985769	1.04746	0.300924	69166	4875	64291	0.0704826	FALSE	-0.0025284	0.0155794	0.997475
327.31	Central/nonobstroctive sleep apnea	neurological	-0.00571453	0.0239053	0.994302	0.948789	1.042	0.811068	214343	2339	212004	0.0109124	FALSE	NA	NA	NA	NA	NA	NA	NA	NA	NA	NA	NA	-0.246678	0.276892	0.78	0.454124	1.34451	0.373	6550	16	6534	0.00244275	FALSE	0.117158	0.110677	1.1243	0.905046	1.39666	0.289802	71824	84	71740	0.00116953	FALSE	0.0275987	0.0495672	1.02798
327.32	Obstructive sleep apnea	neurological	0.00850958	0.0056703	1.00855	0.997399	1.01982	0.133426	206929	57478	149451	0.277767	FALSE	NA	NA	NA	NA	NA	NA	NA	NA	NA	NA	NA	0.000846759	0.0589914	1	0.891566	1.12352	0.989	6905	371	6534	0.0537292	FALSE	0.0262229	0.0170051	1.02657	0.992918	1.06136	0.123059	69827	3952	65875	0.056597	FALSE	-0.0145458	0.0169365	0.98556
327.4	Insomnia	neurological	-0.0144103	0.00690889	0.985693	0.972435	0.999131	0.0369998	197111	34085	163026	0.172923	FALSE	-0.0174151	0.04948	0.982736	0.891905	1.08282	0.724867	322912	413	322499	0.00127899	FALSE	-0.0118621	0.0471171	0.99	0.901035	1.08382	0.801	7125	591	6534	0.0829474	FALSE	-0.0353419	0.0198674	0.965275	0.92841	1.0036	0.0752573	68609	2845	65764	0.0414669	FALSE	0.00941974	0.0198994	1.00946
327.41	Organic or persistent insomnia	neurological	-0.0203416	0.0244246	0.979864	0.934061	1.02791	0.40494	214110	2240	211870	0.0104619	FALSE	NA	NA	NA	NA	NA	NA	NA	NA	NA	NA	NA	0.0246019	0.115389	1.02	0.817455	1.28501	0.831	6627	93	6534	0.0140335	FALSE	-0.00208445	0.0656807	0.997918	0.877377	1.13502	0.974682	71393	239	71154	0.00334767	FALSE	0.0106347	0.056655	1.01069
327.5	Parasomnia	neurological	-0.0421826	0.0188021	0.958695	0.924008	0.994684	0.0248647	211786	3816	207970	0.0180182	FALSE	0.0460877	0.100964	1.04717	0.859158	1.27632	0.648048	322598	99	322499	0.000306883	FALSE	-0.253073	0.32447	0.78	0.411052	1.46651	0.435	6545	11	6534	0.00168067	FALSE	0.0232567	0.101247	1.02353	0.8393	1.2482	0.818322	71758	99	71659	0.00137964	FALSE	-0.0543798	0.0631685	0.947072
327.6	Circadian rhythm sleep disorder	neurological	0.0416917	0.0538908	1.04257	0.938067	1.15872	0.439149	216122	456	215666	0.00210992	FALSE	-0.0290633	0.102021	0.971355	0.795309	1.18637	0.77574	322596	97	322499	0.000300686	FALSE	-0.369808	0.261237	0.69	0.414024	1.15283	0.157	6551	17	6534	0.00259502	FALSE	NA	NA	NA	NA	NA	NA	NA	NA	NA	NA	NA	0.034189	0.098212	1.03478
327.7	Sleep related movement disorders	neurological	0.0080659	0.0125956	1.0081	0.983516	1.0333	0.52193	210166	8709	201457	0.0414387	FALSE	NA	NA	NA	NA	NA	NA	NA	NA	NA	NA	NA	-0.106683	0.133268	0.9	0.692194	1.1671	0.423	6603	69	6534	0.0104498	FALSE	0.0721566	0.037298	1.07482	0.999053	1.15634	0.0530398	70928	742	70186	0.0104613	FALSE	0.0032172	0.0288128	1.00322
327.71	Restless legs syndrome	neurological	0.00632616	0.0146824	1.00635	0.977799	1.03573	0.666566	213901	6328	207573	0.0295838	FALSE	NA	NA	NA	NA	NA	NA	NA	NA	NA	NA	NA	-0.00575446	0.150211	0.99	0.740694	1.33464	0.969	6588	54	6534	0.00819672	FALSE	0.0490713	0.0401812	1.0503	0.970752	1.13636	0.221992	71198	637	70561	0.00894688	FALSE	0.00222292	0.0332314	1.00223
327.72	Sleep related leg cramps	neurological	-0.0928718	0.0490264	0.91131	0.827817	1.00323	0.058182	215687	553	215134	0.0025639	FALSE	NA	NA	NA	NA	NA	NA	NA	NA	NA	NA	NA	NA	NA	NA	NA	NA	NA	NA	NA	NA	NA	NA	NA	NA	NA	NA	NA	NA	NA	NA	NA	NA	NA	-0.144622	0.102178	0.86535
331	Other cerebral degenerations	neurological	0.0226822	0.0413017	1.02294	0.943396	1.10919	0.58288	214997	779	214218	0.00362331	FALSE	-0.0423978	0.0228722	0.958488	0.916469	1.00243	0.0637841	313407	1950	311457	0.00622194	FALSE	-0.438703	0.294267	0.64	0.362233	1.14804	0.136	7072	14	7058	0.00197964	FALSE	-0.00858754	0.0321845	0.991449	0.930839	1.05601	0.789606	70667	1002	69665	0.0141792	FALSE	-0.0201212	0.0514083	0.98008
331.1	Hydrocephalus	neurological	0.0176645	0.0611793	1.01782	0.902807	1.14749	0.772786	216982	354	216628	0.00163147	FALSE	-0.0237743	0.035236	0.976506	0.911342	1.04633	0.499856	312273	816	311457	0.0026131	FALSE	NA	NA	NA	NA	NA	NA	NA	NA	NA	NA	NA	-0.0191719	0.0379479	0.981011	0.910693	1.05676	0.613407	71699	707	70992	0.00986067	FALSE	-0.11581	0.0656924	0.890644
331.9	Cerebral degeneration, unspecified	neurological	0.057938	0.0683947	1.05965	0.926709	1.21166	0.396933	215583	284	215299	0.00131736	FALSE	-0.0477392	0.0307858	0.953382	0.897556	1.01268	0.120976	312533	1076	311457	0.00344284	FALSE	NA	NA	NA	NA	NA	NA	NA	NA	NA	NA	NA	0.0739216	0.0653316	1.07672	0.947311	1.22381	0.257851	70936	242	70694	0.00341153	FALSE	0.0699633	0.0878027	1.07247
332	Parkinson's disease	neurological	-0.00559376	0.0207313	0.994422	0.954825	1.03566	0.787297	216316	3150	213166	0.014562	FALSE	0.0412154	0.0194914	1.04208	1.00302	1.08266	0.0344689	314174	2717	311457	0.00864807	FALSE	0.134905	0.0930134	1.14	0.953705	1.37329	0.147	7202	144	7058	0.0199944	FALSE	0.0214871	0.044934	1.02172	0.935585	1.11578	0.632513	71763	507	71256	0.00706492	FALSE	-0.0101325	0.0454167	0.989919
333	Extrapyramidal disease and abnormal movement disorders	neurological	0.0177039	0.0125311	1.01786	0.993166	1.04317	0.157717	210948	8815	202133	0.0417875	FALSE	0.00145928	0.0250299	1.00146	0.953516	1.05182	0.953508	313083	1626	311457	0.00519351	FALSE	0.0768991	0.085171	1.08	0.913898	1.27613	0.367	7225	167	7058	0.0231142	FALSE	0.0472664	0.0300744	1.0484	0.988389	1.11206	0.116032	70794	1156	69638	0.0163291	FALSE	0.014103	0.0286929	1.0142
333.1	Essential tremor	neurological	0.0272722	0.0159604	1.02765	0.995998	1.0603	0.0874987	214055	5344	208711	0.0249655	FALSE	0.0261363	0.0369563	1.02648	0.954757	1.10359	0.479429	312202	745	311457	0.00238628	FALSE	0.0241032	0.137646	1.02	0.78217	1.34164	0.861	7121	63	7058	0.00884707	FALSE	0.0820058	0.045348	1.08546	0.993147	1.18636	0.0705496	71436	498	70938	0.00697127	FALSE	0.0608805	0.0454662	1.06277
333.2	Myoclonus	neurological	0.00748312	0.0522294	1.00751	0.909476	1.11611	0.886074	216420	486	215934	0.00224563	FALSE	-0.0431222	0.0751823	0.957794	0.826563	1.10986	0.56626	311636	179	311457	0.000574388	FALSE	NA	NA	NA	NA	NA	NA	NA	NA	NA	NA	NA	0.0195779	0.0829567	1.01977	0.866739	1.19982	0.813432	71771	147	71624	0.00204818	FALSE	0.0215601	0.0799634	1.02179
333.3	Tics and choreas	neurological	0.00265989	0.0951759	1.00266	0.832032	1.20829	0.977704	217079	146	216933	0.000672566	FALSE	-0.0750713	0.135597	0.927677	0.711172	1.21009	0.579827	311512	55	311457	0.000176558	FALSE	NA	NA	NA	NA	NA	NA	NA	NA	NA	NA	NA	-0.0387961	0.123784	0.961947	0.754716	1.22608	0.753964	71890	65	71825	0.000904159	FALSE	-0.192832	0.211383	0.824621
333.4	Torsion dystonia	neurological	0.0599232	0.0386348	1.06175	0.984323	1.14528	0.120898	216228	888	215340	0.00410678	FALSE	0.0137215	0.0490085	1.01382	0.920963	1.11603	0.779491	311878	421	311457	0.00134989	FALSE	0.209006	0.124435	1.23	0.965716	1.57286	0.093	7135	77	7058	0.0107919	FALSE	0.0294933	0.0595272	1.02993	0.916512	1.15739	0.620277	71720	285	71435	0.00397379	FALSE	-0.00498554	0.0648059	0.995027
333.8	Other degenerative diseases of the basal ganglia	neurological	-0.164441	0.111469	0.848368	0.681866	1.05553	0.140155	216974	107	216867	0.000493147	FALSE	-0.102109	0.0693967	0.902931	0.788103	1.03449	0.141188	311668	211	311457	0.000677002	FALSE	0.22726	0.30941	1.26	0.68442	2.30183	0.463	7071	13	7058	0.0018385	FALSE	-0.0021058	0.110423	0.997896	0.803695	1.23902	0.984785	71879	82	71797	0.00114081	FALSE	0.188821	0.127824	1.20782
334	Degenerative disease of the spinal cord	neurological	-0.0120855	0.0300737	0.987987	0.931434	1.04797	0.687785	215214	1472	213742	0.0068397	FALSE	0.0338351	0.019381	1.03441	0.995857	1.07446	0.0808485	314174	2717	311457	0.00864807	FALSE	-0.137175	0.154868	0.87	0.643576	1.181	0.376	7108	50	7058	0.00703433	FALSE	-0.0196033	0.0409042	0.980588	0.905041	1.06244	0.63176	71263	604	70659	0.00847565	FALSE	0.0628268	0.0425241	1.06484
334.1	Spinocerebellar disease	neurological	-0.0055837	0.0666271	0.994432	0.872692	1.13315	0.933211	216941	298	216643	0.00137365	FALSE	0.0883375	0.068863	1.09236	0.954437	1.25021	0.199562	311670	213	311457	0.000683415	FALSE	-0.507658	0.341661	0.6	0.308106	1.17586	0.137	7068	10	7058	0.00141483	FALSE	0.0478813	0.0947345	1.04905	0.871274	1.26309	0.613259	71808	112	71696	0.00155971	FALSE	0.160312	0.110317	1.17388
334.2	Anterior horn cell disease	neurological	-0.0195822	0.0595714	0.980608	0.872544	1.10206	0.742369	216953	373	216580	0.00171927	FALSE	0.00628002	0.0472742	1.0063	0.917248	1.104	0.894318	311911	454	311457	0.00145554	FALSE	NA	NA	NA	NA	NA	NA	NA	NA	NA	NA	NA	-0.0706938	0.0963971	0.931747	0.771335	1.12552	0.463339	71907	108	71799	0.00150194	FALSE	0.133902	0.0919011	1.14328
334.21	Amyotrophic Lateral Sclerosis	neurological	-0.00539718	0.0679923	0.994617	0.870522	1.1364	0.936731	217117	286	216831	0.00131726	FALSE	NA	NA	NA	NA	NA	NA	NA	NA	NA	NA	NA	NA	NA	NA	NA	NA	NA	NA	NA	NA	NA	NA	-0.0614291	0.111535	0.94042	0.755756	1.1702	0.581796	71953	81	71872	0.00112573	FALSE	0.209604	0.101567	1.23319
335	Multiple sclerosis	neurological	0.0587346	0.0338466	1.06049	0.992424	1.13323	0.0826841	216839	1161	215678	0.0053542	FALSE	0.0482521	0.0251677	1.04944	0.998924	1.1025	0.0552099	313054	1597	311457	0.00510136	FALSE	0.0536301	0.0888539	1.06	0.886456	1.25581	0.546	7211	153	7058	0.0212176	FALSE	0.0655999	0.0288263	1.0678	1.00914	1.12987	0.0228643	71596	1232	70364	0.0172077	FALSE	0.0603118	0.053808	1.06217
337	Disorders of the autonomic nervous system	neurological	0.170265	0.0153013	1.18562	1.15059	1.22171	9.22e-29	210677	5829	204848	0.0276679	TRUE	0.0932017	0.0430252	1.09768	1.00891	1.19427	0.030295	312004	547	311457	0.00175318	FALSE	-0.0486021	0.209159	0.95	0.632197	1.43527	0.816	7085	27	7058	0.00381087	FALSE	0.215898	0.0543481	1.24098	1.11558	1.38046	7.11e-05	71452	347	71105	0.00485641	FALSE	0.0253156	0.0450964	1.02564
337.1	Peripheral autonomic neuropathy	neurological	0.178126	0.0159036	1.19498	1.1583	1.23281	4.06e-29	211077	5386	205691	0.0255168	TRUE	0.0546402	0.0588338	1.05616	0.94113	1.18525	0.353034	311750	293	311457	0.000939856	FALSE	NA	NA	NA	NA	NA	NA	NA	NA	NA	NA	NA	0.173141	0.0879615	1.18903	1.00074	1.41276	0.0490257	71701	132	71569	0.00184098	FALSE	0.0257701	0.0621474	1.0261
338	Pain	neurological	0.00988325	0.00720326	1.00993	0.995774	1.02429	0.170047	191424	30595	160829	0.159828	FALSE	NA	NA	NA	NA	NA	NA	NA	NA	NA	NA	NA	-0.00584185	0.0493427	0.99	0.90253	1.09513	0.906	7468	526	6942	0.0704339	FALSE	0.0273576	0.0139385	1.02774	1.00004	1.0562	0.0496766	67012	6164	60848	0.0919835	FALSE	0.0127269	0.014481	1.01281
338.1	Acute pain	neurological	0.0103184	0.012569	1.01037	0.985785	1.03557	0.411679	200351	8753	191598	0.0436883	FALSE	NA	NA	NA	NA	NA	NA	NA	NA	NA	NA	NA	-0.146461	0.103624	0.86	0.704995	1.05828	0.158	7054	112	6942	0.0158775	FALSE	0.0315029	0.0153789	1.032	1.00136	1.06359	0.0405155	67811	4800	63011	0.070785	FALSE	0.0313243	0.0187223	1.03182
338.2	Chronic pain	neurological	0.0137724	0.00820993	1.01387	0.997684	1.03031	0.093439	198452	22292	176160	0.112329	FALSE	NA	NA	NA	NA	NA	NA	NA	NA	NA	NA	NA	0.0179958	0.0532328	1.02	0.917282	1.13013	0.735	7389	447	6942	0.0604953	FALSE	-0.000552023	0.0245852	0.999448	0.95243	1.04879	0.982086	69867	1811	68056	0.0259207	FALSE	-0.0118088	0.0181688	0.988261
339	Other headache syndromes	neurological	-0.0260863	0.00763739	0.974251	0.959776	0.988945	0.000636402	196970	27766	169204	0.140966	FALSE	-0.0300523	0.00982878	0.970395	0.95188	0.98927	0.00223129	326922	10792	316130	0.0330109	FALSE	0.0276994	0.0892453	1.03	0.863103	1.22461	0.756	7452	151	7301	0.020263	FALSE	-0.00884678	0.0142908	0.991192	0.963814	1.01935	0.535882	65885	6061	59824	0.0919936	FALSE	-0.0191625	0.014758	0.98102
340	Migraine	neurological	-0.012866	0.0101442	0.987216	0.967782	1.00704	0.204689	210631	15195	195436	0.0721404	FALSE	0.00280238	0.0143107	1.00281	0.97507	1.03133	0.844747	321134	5004	316130	0.0155823	FALSE	0.0433267	0.0659555	1.04	0.917644	1.18839	0.511	7585	284	7301	0.0374423	FALSE	-0.0235382	0.020871	0.976737	0.937587	1.01752	0.259407	69652	2496	67156	0.0358353	FALSE	-0.0590347	0.0200112	0.942674
340.1	Migrain with aura	neurological	0.0302141	0.0259886	1.03068	0.97949	1.08454	0.244996	214652	2020	212632	0.00941058	FALSE	0.00605099	0.0517384	1.00607	0.909049	1.11344	0.906897	316506	376	316130	0.00118797	FALSE	-0.00773579	0.144114	0.99	0.748114	1.31617	0.957	7358	57	7301	0.00774667	FALSE	-0.0183922	0.0451877	0.981776	0.898562	1.0727	0.683995	71261	498	70763	0.00698839	FALSE	-0.134208	0.0421505	0.874408
341	Other demyelinating diseases of central nervous system	neurological	0.055332	0.0975351	1.05689	0.872985	1.27954	0.570508	216999	139	216860	0.000640556	FALSE	0.066962	0.0614918	1.06925	0.947847	1.20621	0.276173	311723	266	311457	0.000853322	FALSE	NA	NA	NA	NA	NA	NA	NA	NA	NA	NA	NA	0.0186475	0.0405394	1.01882	0.941002	1.10308	0.645527	71521	614	70907	0.00858489	FALSE	0.124888	0.0835735	1.13302
342	Hemiplegia	neurological	0.00627396	0.0385215	1.00629	0.933114	1.08521	0.870622	215834	894	214940	0.00414207	FALSE	-0.0363017	0.0182596	0.964349	0.930447	0.999487	0.0468016	314532	3075	311457	0.00977643	FALSE	-0.321234	0.308528	0.73	0.396155	1.32775	0.298	7070	12	7058	0.00169731	FALSE	-0.0692057	0.0440923	0.933135	0.855879	1.01736	0.116517	71278	524	70754	0.0073515	FALSE	0.00494089	0.0464506	1.00495
343	Infantile cerebral palsy	neurological	-0.116672	0.24007	0.889877	0.555876	1.42456	0.626973	217193	23	217170	0.000105897	FALSE	0.165219	0.0758579	1.17965	1.01667	1.36875	0.0294058	311632	175	311457	0.00056156	FALSE	NA	NA	NA	NA	NA	NA	NA	NA	NA	NA	NA	0.104698	0.0503911	1.11038	1.00595	1.22564	0.0377362	71857	423	71434	0.00588669	FALSE	0.176437	0.17968	1.19296
344	Other paralytic syndromes	neurological	0.0451942	0.0260948	1.04623	0.994066	1.10113	0.0832877	215435	1959	213476	0.00909323	FALSE	0.0615081	0.0322954	1.06344	0.998211	1.13293	0.0568386	312427	970	311457	0.00310473	FALSE	-0.0732408	0.205832	0.93	0.620847	1.39123	0.722	7086	28	7058	0.00395145	FALSE	0.0232078	0.044254	1.02348	0.938446	1.11622	0.599985	71512	523	70989	0.00731346	FALSE	0.0880265	0.0617345	1.09202
345	Epilepsy, recurrent seizures, convulsions	neurological	-0.0340232	0.013454	0.966549	0.941394	0.992376	0.0114439	213136	7588	205548	0.0356017	FALSE	-0.0420989	0.0145548	0.958775	0.93181	0.98652	0.00382263	316297	4840	311457	0.0153021	FALSE	-0.0185255	0.103477	0.98	0.801444	1.20236	0.858	7170	112	7058	0.0156206	FALSE	-0.0124447	0.0175891	0.987632	0.954164	1.02227	0.479241	70042	3579	66463	0.0510979	FALSE	-0.0364384	0.0220224	0.964218
345.1	Epilepsy	neurological	-0.0403689	0.0182244	0.960435	0.926734	0.995362	0.0267535	214970	4059	210911	0.0188817	FALSE	-0.0619937	0.0350117	0.939889	0.877554	1.00665	0.0766178	312282	825	311457	0.00264184	FALSE	-0.0476449	0.224364	0.95	0.614222	1.4801	0.832	7081	23	7058	0.00324813	FALSE	0.0117681	0.0253101	1.01184	0.962867	1.0633	0.641961	71321	1649	69672	0.0231208	FALSE	-0.0701778	0.0328908	0.932228
345.11	Generalized convulsive epilepsy	neurological	0.0308968	0.0513854	1.03138	0.932563	1.14067	0.547657	216538	501	216037	0.00231368	FALSE	-0.0775041	0.039991	0.925423	0.855656	1.00088	0.0526188	312089	632	311457	0.00202506	FALSE	NA	NA	NA	NA	NA	NA	NA	NA	NA	NA	NA	0.0921212	0.0376424	1.0965	1.01851	1.18046	0.0143942	71530	734	70796	0.0102614	FALSE	-0.101007	0.0524763	0.903926
345.12	Partial epilepsy	neurological	-0.0550676	0.0291882	0.946421	0.893797	1.00214	0.0592089	216066	1563	214503	0.0072339	FALSE	NA	NA	NA	NA	NA	NA	NA	NA	NA	NA	NA	0.0369096	0.254029	1.04	0.630661	1.70712	0.884	7076	18	7058	0.00254381	FALSE	0.0317434	0.0309946	1.03225	0.971411	1.09691	0.30576	71549	1079	70470	0.0150806	FALSE	-0.0850956	0.0375526	0.918425
345.3	Convulsions	neurological	-0.0314247	0.0158523	0.969064	0.939418	0.999646	0.0474402	213731	5404	208327	0.0252841	FALSE	0.157604	0.167433	1.1707	0.843188	1.62543	0.346554	311493	36	311457	0.000115572	FALSE	0.0174395	0.130359	1.02	0.788153	1.31382	0.894	7128	70	7058	0.00982043	FALSE	-0.0117883	0.0194201	0.988281	0.95137	1.02662	0.543843	69961	2918	67043	0.041709	FALSE	-0.0446135	0.0237758	0.956367
346	Abnormal findings on study of brain and/or nervous system	neurological	0.0656048	0.0673985	1.0678	0.935666	1.2186	0.330361	215574	291	215283	0.00134988	FALSE	0.0203059	0.139416	1.02051	0.776507	1.34119	0.884198	311509	52	311457	0.000166929	FALSE	NA	NA	NA	NA	NA	NA	NA	NA	NA	NA	NA	-0.0091572	0.10335	0.990885	0.809188	1.21338	0.929397	71659	94	71565	0.00131177	FALSE	0.115461	0.0650757	1.12239
346.1	Nonspecific abnormal findings on radiological and other examination of skull and head	neurological	0.0799899	0.0573285	1.08328	0.968145	1.2121	0.162928	214924	403	214521	0.00187508	FALSE	-0.0550061	0.0622466	0.946479	0.837772	1.06929	0.376869	311718	261	311457	0.000837295	FALSE	NA	NA	NA	NA	NA	NA	NA	NA	NA	NA	NA	-0.00516886	0.0615993	0.994844	0.8817	1.12251	0.933127	70968	265	70703	0.00373408	FALSE	0.0580604	0.0607959	1.05978
346.2	Nonspecific abnormal results of function study of brain and central nervous system	neurological	0.130416	0.0829849	1.1393	0.96828	1.34053	0.116051	216175	192	215983	0.000888169	FALSE	0.0448918	0.151544	1.04591	0.77714	1.40765	0.767055	311501	44	311457	0.000141252	FALSE	NA	NA	NA	NA	NA	NA	NA	NA	NA	NA	NA	-0.139821	0.112545	0.869514	0.697391	1.08412	0.214107	71694	79	71615	0.00110191	FALSE	-0.0340938	0.110461	0.966481
346.3	Nonspecific abnormal findings in cerebrospinal fluid	neurological	NA	NA	NA	NA	NA	NA	NA	NA	NA	NA	NA	-0.0348769	0.156902	0.965724	0.710061	1.31344	0.824092	311498	41	311457	0.000131622	FALSE	NA	NA	NA	NA	NA	NA	NA	NA	NA	NA	NA	-0.0102201	0.105788	0.989832	0.804476	1.21789	0.923036	71788	90	71698	0.00125369	FALSE	0.0319267	0.184641	1.03244
347	Cataplexy and narcolepsy	neurological	0.037387	0.0528314	1.03809	0.935979	1.15135	0.479153	216870	474	216396	0.00218564	FALSE	0.0284279	0.120878	1.02884	0.811807	1.30389	0.81407	311526	69	311457	0.00022149	FALSE	NA	NA	NA	NA	NA	NA	NA	NA	NA	NA	NA	-0.0127156	0.136087	0.987365	0.756203	1.28919	0.925556	71855	54	71801	0.000751513	FALSE	0.0702914	0.128195	1.07282
348	Other conditions of brain	neurological	-0.0292477	0.0212188	0.971176	0.931614	1.01242	0.168083	213714	2981	210733	0.0139485	FALSE	0.0235521	0.0298849	1.02383	0.965584	1.08559	0.430641	312591	1134	311457	0.00362774	FALSE	-0.109837	0.176862	0.9	0.633505	1.26721	0.535	7097	39	7058	0.00549528	FALSE	-0.0115064	0.0226214	0.98856	0.945686	1.03338	0.610996	70196	2090	68106	0.0297738	FALSE	-0.0343331	0.0268927	0.96625
348.2	Cerebral edema and compression of brain	neurological	-0.00440939	0.0572401	0.9956	0.889941	1.1138	0.938597	216705	405	216300	0.0018689	FALSE	-0.0183551	0.041959	0.981812	0.904299	1.06597	0.661782	312031	574	311457	0.00183956	FALSE	NA	NA	NA	NA	NA	NA	NA	NA	NA	NA	NA	0.0220503	0.0339506	1.0223	0.956482	1.09264	0.516027	71154	883	70271	0.0124097	FALSE	-0.0572671	0.0486852	0.944342
348.4	Cerebral cysts	neurological	0.0358718	0.0908684	1.03652	0.867421	1.23859	0.693015	216929	160	216769	0.000737569	FALSE	-0.039929	0.0669891	0.960858	0.84263	1.09567	0.551141	311682	225	311457	0.00072189	FALSE	NA	NA	NA	NA	NA	NA	NA	NA	NA	NA	NA	0.0373412	0.0878207	1.03805	0.873902	1.23302	0.670692	71764	130	71634	0.00181149	FALSE	0.103175	0.114355	1.10869
348.7	Coma	neurological	-0.00303613	0.108223	0.996968	0.806418	1.23254	0.977619	216885	113	216772	0.000521013	FALSE	-0.0406358	0.0408811	0.960179	0.886244	1.04028	0.320223	312064	607	311457	0.00194511	FALSE	NA	NA	NA	NA	NA	NA	NA	NA	NA	NA	NA	-0.144461	0.0764288	0.865489	0.745082	1.00535	0.0587394	71689	171	71518	0.0023853	FALSE	-0.134902	0.101436	0.873801
348.8	Encephalopathy, not elsewhere classified	neurological	-0.0405829	0.0242331	0.96023	0.915688	1.00694	0.0939957	214409	2280	212129	0.0106339	FALSE	0.0630056	0.119927	1.06503	0.841936	1.34725	0.599329	311527	70	311457	0.0002247	FALSE	-0.109956	0.196184	0.9	0.60989	1.31596	0.575	7090	32	7058	0.0045134	FALSE	-0.00666075	0.0318317	0.993361	0.933279	1.05731	0.834254	70889	1037	69852	0.0146285	FALSE	-0.0328576	0.0392972	0.967676
348.9	Other conditions of brain, NOS	neurological	0.050449	0.035906	1.05174	0.98027	1.12843	0.160013	214710	1029	213681	0.00479251	FALSE	0.0792479	0.0530974	1.08247	0.975483	1.2012	0.135568	311816	359	311457	0.00115132	FALSE	-0.159856	0.253107	0.85	0.518951	1.39967	0.528	7077	19	7058	0.00268475	FALSE	-0.00557748	0.0270498	0.994438	0.943089	1.04858	0.83664	69550	1432	68118	0.0205895	FALSE	-0.0206984	0.0336999	0.979514
349	Other and unspecified disorders of the nervous system	neurological	-0.0226771	0.0311032	0.977578	0.919763	1.03903	0.465945	214904	1376	213528	0.00640286	FALSE	0.0503007	0.0488072	1.05159	0.955652	1.15715	0.302728	311881	424	311457	0.00135949	FALSE	NA	NA	NA	NA	NA	NA	NA	NA	NA	NA	NA	0.1115	0.0547986	1.11795	1.0041	1.24471	0.0418785	71332	338	70994	0.00473841	FALSE	0.0534502	0.0572511	1.0549
350	Abnormal movement	neurological	0.038647	0.00718154	1.0394	1.02488	1.05414	7.39e-08	196802	31428	165374	0.159693	TRUE	-0.0020572	0.0197994	0.997945	0.95996	1.03743	0.917247	330805	2599	328206	0.00785659	FALSE	0.0355351	0.05121	1.04	0.937221	1.14558	0.488	7593	513	7080	0.0675622	FALSE	-0.0101007	0.0171597	0.98995	0.957209	1.02381	0.556108	69114	3980	65134	0.057586	FALSE	0.0200049	0.0176478	1.02021
350.1	Abnormal involuntary movements	neurological	0.00439086	0.0133232	1.0044	0.978512	1.03097	0.741728	208576	7744	200832	0.037128	FALSE	-0.0235865	0.0237685	0.97669	0.932233	1.02327	0.321032	330005	1799	328206	0.00545143	FALSE	0.0676727	0.0939974	1.07	0.889975	1.28648	0.472	7219	139	7080	0.0192547	FALSE	0.00683621	0.0308938	1.00686	0.947702	1.06971	0.824874	70445	1102	69343	0.0156434	FALSE	0.00147759	0.0297679	1.00148
350.2	Abnormality of gait	neurological	0.0494754	0.00808375	1.05072	1.0342	1.0675	9.34e-10	200537	23673	176864	0.118048	TRUE	0.0455022	0.0725313	1.04655	0.907865	1.20643	0.530433	328398	192	328206	0.000584656	FALSE	0.0111892	0.0572175	1.01	0.903972	1.13126	0.845	7485	405	7080	0.0541082	FALSE	-0.016657	0.0230704	0.983481	0.94	1.02897	0.470289	70477	2132	68345	0.030251	FALSE	0.0308789	0.0216935	1.03136
350.3	Lack of coordination	neurological	0.065353	0.0267292	1.06754	1.01305	1.12495	0.014485	214363	1869	212494	0.00871886	FALSE	0.0398471	0.0387654	1.04065	0.964512	1.1228	0.303995	328880	674	328206	0.00204938	FALSE	-0.18381	0.191597	0.83	0.571586	1.21133	0.337	7113	33	7080	0.00463939	FALSE	-0.0386472	0.028601	0.96209	0.909641	1.01756	0.176614	71166	1277	69889	0.017944	FALSE	0.0532125	0.040135	1.05465
350.5	Abnormal reflex	neurological	-0.236837	0.116953	0.78912	0.627466	0.992421	0.0428618	216805	97	216708	0.000447407	FALSE	-0.0479795	0.189553	0.953153	0.657373	1.38202	0.800176	328234	28	328206	8.5305e-05	FALSE	NA	NA	NA	NA	NA	NA	NA	NA	NA	NA	NA	NA	NA	NA	NA	NA	NA	NA	NA	NA	NA	NA	-0.160054	0.131249	0.852098
350.6	Disturbances of sensation of smell and taste	neurological	0.0604802	0.046603	1.06235	0.96961	1.16395	0.194365	216310	610	215700	0.00282003	FALSE	0.0392819	0.0769411	1.04006	0.894471	1.20935	0.60967	328376	170	328206	0.000517699	FALSE	NA	NA	NA	NA	NA	NA	NA	NA	NA	NA	NA	0.0386704	0.0969024	1.03943	0.859626	1.25684	0.689845	71679	107	71572	0.00149277	FALSE	-0.0647493	0.0718204	0.937302
351	Other peripheral nerve disorders	neurological	-0.0102738	0.00684101	0.989779	0.976596	1.00314	0.13315	201082	34160	166922	0.169881	FALSE	-0.106281	0.00833391	0.899172	0.884604	0.91398	3.0061e-37	328051	15319	312732	0.046697	TRUE	0.00688186	0.085061	1.01	0.852282	1.18958	0.936	7608	168	7440	0.022082	FALSE	0.00903617	0.0200845	1.00908	0.970126	1.04959	0.652777	69129	2788	66341	0.0403304	FALSE	-0.00556443	0.0168383	0.994451
352	Disorders of other cranial nerves	neurological	-0.0385862	0.0220244	0.962149	0.921499	1.00459	0.0797787	214322	2765	211557	0.0129011	FALSE	-0.0543133	0.0216813	0.947135	0.90773	0.988252	0.0122426	314898	2166	312732	0.00687842	FALSE	-0.00743601	0.137174	0.99	0.758588	1.29878	0.957	7503	63	7440	0.00839664	FALSE	-0.0171933	0.0410659	0.982954	0.906937	1.06534	0.675454	71161	603	70558	0.00847374	FALSE	-0.0235637	0.0398132	0.976712
352.1	Trigeminal nerve disorders [CN5]	neurological	-0.0415474	0.035427	0.959304	0.894953	1.02828	0.240891	215594	1060	214534	0.00491665	FALSE	-0.0174103	0.0358279	0.98274	0.916097	1.05423	0.627008	313522	790	312732	0.00251976	FALSE	-0.0239431	0.225009	0.98	0.62816	1.51752	0.915	7464	24	7440	0.00321543	FALSE	-0.0107126	0.0522139	0.989345	0.893104	1.09596	0.837441	71496	370	71126	0.00517511	FALSE	0.0418427	0.0562375	1.04273
352.2	Facial nerve disorders [CN7]	neurological	-0.0436921	0.0288814	0.957249	0.904566	1.013	0.130328	215981	1598	214383	0.0073988	FALSE	-0.0890928	0.027743	0.914761	0.866348	0.965879	0.00132108	314051	1319	312732	0.00419995	FALSE	-0.00885918	0.176479	0.99	0.701344	1.40079	0.96	7478	38	7440	0.00508157	FALSE	-0.00220684	0.0670818	0.997796	0.874864	1.138	0.973756	71650	224	71426	0.00312631	FALSE	-0.122122	0.0600584	0.885041
353	Nerve root and plexus disorders	neurological	0.0588249	0.0225787	1.06059	1.01468	1.10858	0.00917863	213188	2625	210563	0.0123131	FALSE	-0.026612	0.0336073	0.973739	0.911665	1.04004	0.428448	313629	897	312732	0.00286007	FALSE	0.271463	0.312208	1.31	0.71144	2.41909	0.385	7452	12	7440	0.00161031	FALSE	-0.0201659	0.0568975	0.980036	0.876617	1.09566	0.723021	71343	311	71032	0.00435922	FALSE	-0.188938	0.0532841	0.827838
353.1	Nerve plexus lesions	neurological	0.0784886	0.0492704	1.08165	0.982081	1.19132	0.111156	216464	545	215919	0.00251774	FALSE	0.0457752	0.0801268	1.04684	0.894694	1.22486	0.567807	312889	157	312732	0.000501775	FALSE	NA	NA	NA	NA	NA	NA	NA	NA	NA	NA	NA	0.105377	0.106793	1.11113	0.901282	1.36984	0.323769	71841	88	71753	0.00122493	FALSE	-0.292001	0.0676837	0.746768
353.2	Nerve root lesions	neurological	0.03354	0.0302385	1.03411	0.974601	1.09725	0.267351	214522	1456	213066	0.00678718	FALSE	-0.0760665	0.106505	0.926755	0.752153	1.14189	0.475099	312821	89	312732	0.000284508	FALSE	NA	NA	NA	NA	NA	NA	NA	NA	NA	NA	NA	-0.0503574	0.0806968	0.95089	0.811782	1.11383	0.532607	71535	154	71381	0.00215279	FALSE	-0.012702	0.120417	0.987378
355	Complex regional/central pain syndrome	neurological	-0.0244886	0.0360549	0.975809	0.909231	1.04726	0.497008	215621	1023	214598	0.00474444	FALSE	0.0965368	0.0541962	1.10135	0.990359	1.22478	0.0748722	313076	344	312732	0.00109877	FALSE	-0.218893	0.326308	0.8	0.423816	1.52298	0.502	7451	11	7440	0.00147631	FALSE	0.0166632	0.0562148	1.0168	0.910722	1.13524	0.76691	71582	322	71260	0.00449834	FALSE	-0.0131899	0.04646	0.986897
355.1	Chronic pain syndrome	neurological	-0.0050339	0.0111093	0.994979	0.973548	1.01688	0.65046	209979	11419	198560	0.0543816	FALSE	NA	NA	NA	NA	NA	NA	NA	NA	NA	NA	NA	-0.0168339	0.147775	0.98	0.736038	1.31364	0.909	7494	54	7440	0.00720576	FALSE	-0.0641425	0.0395497	0.937871	0.867916	1.01346	0.104842	71341	668	70673	0.00936348	FALSE	0.00943241	0.0421759	1.00948
356	Hereditary and idiopathic peripheral neuropathy	neurological	0.149283	0.0101115	1.161	1.13822	1.18424	2.51e-49	205592	14089	191503	0.0685289	TRUE	0.216727	0.0623135	1.242	1.09921	1.40335	0.000505151	327613	260	327353	0.000793619	FALSE	0.195784	0.127257	1.22	0.947773	1.56082	0.124	7566	76	7490	0.0100449	FALSE	0.136422	0.0251083	1.14617	1.09113	1.20398	5.53e-08	69770	1769	68001	0.0253547	TRUE	0.142743	0.0232798	1.15343
357	Inflammatory and toxic neuropathy	neurological	0.177595	0.0155209	1.19434	1.15856	1.23123	2.57e-30	209825	5661	204164	0.0269796	TRUE	0.134722	0.0192008	1.14422	1.10196	1.1881	2.2749e-12	330120	2767	327353	0.0083818	TRUE	0.12315	0.0782344	1.13	0.970261	1.31849	0.115	7692	202	7490	0.0262611	FALSE	0.148735	0.0408189	1.16037	1.07115	1.25701	0.000268673	71186	625	70561	0.00877982	FALSE	0.105246	0.0284654	1.11098
358	Myoneural disorders	neurological	-0.0585758	0.0521656	0.943107	0.851445	1.04464	0.261488	216978	488	216490	0.00224908	FALSE	0.0818079	0.0565192	1.08525	0.971446	1.21238	0.147775	327670	317	327353	0.000967437	FALSE	-0.175536	0.262918	0.84	0.501147	1.40464	0.504	7507	17	7490	0.00226455	FALSE	0.0723761	0.0659257	1.07506	0.944747	1.22335	0.272273	71742	232	71510	0.00323381	FALSE	0.0514327	0.0874839	1.05278
358.1	Myasthenia gravis	neurological	-0.0570648	0.0561991	0.944533	0.846018	1.05452	0.309914	217086	420	216666	0.00193472	FALSE	0.0696605	0.0605637	1.07214	0.952139	1.20727	0.250061	327629	276	327353	0.000842416	FALSE	-0.213996	0.280009	0.81	0.466353	1.39769	0.445	7505	15	7490	0.00199867	FALSE	-0.00840056	0.0871524	0.991635	0.835923	1.17635	0.923211	71936	132	71804	0.00183496	FALSE	0.0721129	0.100181	1.07478
359	Muscular dystrophies and other myopathies	neurological	0.0223037	0.0455287	1.02255	0.935258	1.118	0.624217	216186	640	215546	0.00296041	FALSE	0.11172	0.0480067	1.1182	1.01778	1.22852	0.0199555	327791	438	327353	0.00133622	FALSE	-0.143303	0.165823	0.87	0.626056	1.19927	0.387	7534	44	7490	0.00584019	FALSE	0.0032135	0.0330066	1.00322	0.940372	1.07027	0.922441	71561	969	70592	0.0135409	FALSE	0.0247867	0.0493895	1.0251
359.1	Muscular dystrophies	neurological	-0.000306229	0.101696	0.999694	0.819033	1.2202	0.997597	217119	128	216991	0.000589538	FALSE	0.125221	0.0761068	1.1334	0.976337	1.31573	0.0999001	327527	174	327353	0.000531254	FALSE	NA	NA	NA	NA	NA	NA	NA	NA	NA	NA	NA	-0.125418	0.112913	0.882128	0.706998	1.10064	0.266676	71938	78	71860	0.00108427	FALSE	-0.0275394	0.131419	0.972836
359.2	Myopathy	neurological	0.0196633	0.0493689	1.01986	0.925798	1.12347	0.690413	216261	544	215717	0.00251548	FALSE	0.0932511	0.0596194	1.09774	0.976673	1.23381	0.117793	327637	284	327353	0.000866813	FALSE	-0.0362273	0.178172	0.96	0.680148	1.36751	0.839	7528	38	7490	0.00504782	FALSE	0.0108749	0.0341629	1.01093	0.945459	1.08094	0.750239	71588	908	70680	0.0126837	FALSE	0.0342946	0.0514938	1.03489
360	Disorders of the globe	sense organs	0.0466383	0.0513063	1.04774	0.947506	1.15858	0.363342	216181	503	215678	0.00232675	FALSE	0.0959657	0.0447704	1.10072	1.00825	1.20167	0.0320726	311996	504	311492	0.00161541	FALSE	-0.0776158	0.238081	0.93	0.580275	1.47554	0.744	7308	22	7286	0.0030104	FALSE	0.103138	0.0787612	1.10864	0.950057	1.29371	0.190362	71787	163	71624	0.00227061	FALSE	0.0280898	0.101365	1.02849
360.2	Progressive myopia	sense organs	0.0969003	0.0709871	1.10175	0.958645	1.26622	0.172241	216601	262	216339	0.0012096	FALSE	0.117969	0.0525051	1.12521	1.01517	1.24717	0.024652	311858	366	311492	0.00117361	FALSE	-0.154331	0.24831	0.86	0.526756	1.39425	0.534	7306	20	7286	0.00273748	FALSE	0.201826	0.102429	1.22364	1.00107	1.49569	0.0487919	71877	97	71780	0.00134953	FALSE	0.0222945	0.13393	1.02254
360.3	Hypotony of eye	sense organs	0.029953	0.118145	1.03041	0.817412	1.2989	0.799861	217086	95	216991	0.000437615	FALSE	0.0701111	0.13091	1.07263	0.829882	1.38638	0.592257	311551	59	311492	0.000189375	FALSE	NA	NA	NA	NA	NA	NA	NA	NA	NA	NA	NA	NA	NA	NA	NA	NA	NA	NA	NA	NA	NA	NA	-0.305948	0.253341	0.736425
361	Retinal detachments and defects	sense organs	0.0320402	0.0161713	1.03256	1.00034	1.06581	0.0475577	214381	5212	209169	0.0243119	FALSE	0.0963937	0.0252454	1.10119	1.04803	1.15705	0.000134389	313084	1592	311492	0.0050849	FALSE	-0.261757	0.198342	0.77	0.521781	1.13541	0.187	7317	31	7286	0.00423671	FALSE	0.062704	0.0526634	1.06471	0.960293	1.18048	0.233789	71814	366	71448	0.0050965	FALSE	0.111722	0.0509176	1.1182
361.1	Retinal detachment with retinal defect	sense organs	0.070607	0.0268263	1.07316	1.01819	1.1311	0.00848824	216176	1860	214316	0.0086041	FALSE	0.233773	0.213183	1.26336	0.831882	1.91863	0.272822	311514	22	311492	7.06228e-05	FALSE	NA	NA	NA	NA	NA	NA	NA	NA	NA	NA	NA	0.129701	0.0681463	1.13849	0.996142	1.30118	0.0570044	71908	218	71690	0.00303165	FALSE	0.168638	0.0792441	1.18369
361.2	Retinoschisis and retinal cysts	sense organs	-0.0640472	0.0432881	0.937961	0.861662	1.02102	0.138991	216860	710	216150	0.003274	FALSE	-0.0187207	0.0812627	0.981453	0.836946	1.15091	0.817802	311645	153	311492	0.000490943	FALSE	NA	NA	NA	NA	NA	NA	NA	NA	NA	NA	NA	NA	NA	NA	NA	NA	NA	NA	NA	NA	NA	NA	0.0792282	0.165437	1.08245
362	Other retinal disorders	sense organs	-0.0323789	0.0070407	0.96814	0.954871	0.981592	4.25e-06	200709	35235	165474	0.175553	TRUE	0.0200159	0.0110877	1.02022	0.998285	1.04263	0.0710385	320049	8557	311492	0.0267365	FALSE	-0.0167851	0.0726894	0.98	0.852778	1.13393	0.817	7477	238	7239	0.0318309	FALSE	-0.0190804	0.0238662	0.9811	0.936264	1.02808	0.424016	70629	1966	68663	0.0278356	FALSE	0.0189081	0.0252883	1.01909
362.1	Retinopathy of prematurity	sense organs	NA	NA	NA	NA	NA	NA	NA	NA	NA	NA	NA	-0.0575557	0.180438	0.944069	0.662845	1.34461	0.749744	311523	31	311492	9.95111e-05	FALSE	NA	NA	NA	NA	NA	NA	NA	NA	NA	NA	NA	0.124102	0.101399	1.13213	0.928076	1.38105	0.220994	71927	102	71825	0.0014181	FALSE	NA	NA	NA
362.2	Degeneration of macula and posterior pole of retina	sense organs	-0.0212143	0.00847251	0.979009	0.962886	0.995402	0.0122833	207082	22673	184409	0.109488	FALSE	0.0020303	0.0129559	1.00203	0.976907	1.0278	0.875475	317740	6248	311492	0.0196639	FALSE	-0.0926557	0.0928878	0.91	0.759788	1.09352	0.319	7384	145	7239	0.0196371	FALSE	-0.0400965	0.0316992	0.960697	0.902825	1.02228	0.205905	71209	1099	70110	0.0154334	FALSE	0.00555647	0.0309119	1.00557
362.21	Macular degeneration, dry	sense organs	-0.0316457	0.0121187	0.96885	0.946108	0.992138	0.00901967	212774	10097	202677	0.0474541	FALSE	NA	NA	NA	NA	NA	NA	NA	NA	NA	NA	NA	NA	NA	NA	NA	NA	NA	NA	NA	NA	NA	NA	-0.0609816	0.064356	0.940841	0.829345	1.06733	0.34335	71747	251	71496	0.0034984	FALSE	-0.0321136	0.0486928	0.968397
362.22	Macular degeneration, wet	sense organs	-0.00868956	0.0226908	0.991348	0.948225	1.03643	0.701752	216066	2704	213362	0.0125147	FALSE	NA	NA	NA	NA	NA	NA	NA	NA	NA	NA	NA	NA	NA	NA	NA	NA	NA	NA	NA	NA	NA	NA	-0.0611016	0.0854488	0.940728	0.795662	1.11224	0.474567	71892	141	71751	0.00196128	FALSE	-0.0793905	0.0699545	0.923679
362.23	Cystoid macular degeneration of retina	sense organs	-0.00557859	0.0234551	0.994437	0.949756	1.04122	0.812005	215209	2453	212756	0.0113982	FALSE	NA	NA	NA	NA	NA	NA	NA	NA	NA	NA	NA	0.0546559	0.255465	1.06	0.640148	1.74258	0.831	7257	18	7239	0.00248036	FALSE	0.0216819	0.0622044	1.02192	0.904621	1.15443	0.727421	71728	264	71464	0.00368057	FALSE	0.0853472	0.0642516	1.0891
362.26	Macular puckering of retina	sense organs	-0.0092118	0.0133786	0.99083	0.965187	1.01716	0.491108	212180	7852	204328	0.0370063	FALSE	NA	NA	NA	NA	NA	NA	NA	NA	NA	NA	NA	-0.0780541	0.132663	0.92	0.713143	1.19957	0.556	7308	69	7239	0.00944171	FALSE	-0.0400382	0.0563603	0.960753	0.860274	1.07297	0.477458	71747	321	71426	0.00447405	FALSE	-0.00669929	0.0482921	0.993323
362.27	Drusen (degenerative) of retina	sense organs	-0.030345	0.0202496	0.970111	0.932362	1.00939	0.13399	212089	3308	208781	0.0155972	FALSE	NA	NA	NA	NA	NA	NA	NA	NA	NA	NA	NA	-0.022587	0.202495	0.98	0.657391	1.45398	0.911	7269	30	7239	0.00412712	FALSE	0.0633758	0.0804264	1.06543	0.910046	1.24734	0.430698	71754	159	71595	0.0022159	FALSE	0.0434335	0.0586459	1.04439
362.29	Macular degeneration (senile) of retina NOS	sense organs	0.00926948	0.019089	1.00931	0.972248	1.04779	0.627255	213578	3869	209709	0.0181152	FALSE	0.00240185	0.0129716	1.0024	0.97724	1.02822	0.853102	317725	6233	311492	0.0196176	FALSE	-0.187369	0.15082	0.83	0.616944	1.11431	0.214	7294	55	7239	0.00754044	FALSE	-0.169547	0.0586293	0.844047	0.75242	0.946832	0.00382976	71640	306	71334	0.00427136	FALSE	-0.0294167	0.0478598	0.971012
362.3	Other nondiabetic retinopathy	sense organs	-0.0604615	0.0168886	0.94133	0.910681	0.973011	0.000343579	211196	4767	206429	0.0225715	FALSE	0.0968348	0.0247769	1.10168	1.04946	1.1565	9.29621e-05	313146	1654	311492	0.00528188	FALSE	-0.0245168	0.280339	0.98	0.563278	1.69037	0.93	7254	15	7239	0.00206782	FALSE	-0.077336	0.0608743	0.925579	0.821478	1.04287	0.203934	71616	277	71339	0.00386785	FALSE	-0.00734253	0.0776579	0.992684
362.31	Separation of retinal layers	sense organs	-0.0133189	0.0428376	0.986769	0.907301	1.0732	0.755864	216446	724	215722	0.00334495	FALSE	0.107145	0.0260975	1.1131	1.05759	1.17151	4.03325e-05	312982	1490	311492	0.00476066	FALSE	NA	NA	NA	NA	NA	NA	NA	NA	NA	NA	NA	0.102338	0.142211	1.10776	0.838286	1.46385	0.471759	71943	50	71893	0.000694995	FALSE	-0.0495084	0.162234	0.951697
362.4	Retinal vascular changes and abnomalities	sense organs	-0.0314859	0.0169881	0.969005	0.937271	1.00181	0.0638236	213627	4735	208892	0.0221648	FALSE	-0.0980625	0.0528808	0.906592	0.817333	1.0056	0.0636809	311855	363	311492	0.001164	FALSE	-0.160055	0.149122	0.85	0.636141	1.14136	0.283	7293	54	7239	0.00740436	FALSE	0.142264	0.0591018	1.15288	1.02678	1.29447	0.0160794	71740	293	71447	0.00408419	FALSE	0.0688345	0.0471197	1.07126
362.5	Toxic maculopathy of retina	sense organs	-0.056665	0.117418	0.944911	0.750658	1.18943	0.629386	216933	96	216837	0.000442533	FALSE	NA	NA	NA	NA	NA	NA	NA	NA	NA	NA	NA	NA	NA	NA	NA	NA	NA	NA	NA	NA	NA	NA	0.00846285	0.110696	1.0085	0.8118	1.25286	0.93906	71918	82	71836	0.00114019	FALSE	-0.278185	0.220842	0.757157
362.6	Peripheral retinal degenerations	sense organs	-0.0025267	0.0208561	0.997476	0.957524	1.0391	0.903573	212920	3090	209830	0.0145125	FALSE	0.166094	0.0594668	1.18068	1.05079	1.32664	0.00522122	311777	285	311492	0.000914115	FALSE	0.00131794	0.15249	1	0.742627	1.35013	0.993	7291	52	7239	0.00713208	FALSE	0.0459766	0.106537	1.04705	0.849731	1.29019	0.666064	71821	89	71732	0.00123919	FALSE	0.136703	0.0719509	1.14649
362.7	Hereditary retinal dystrophies	sense organs	-0.0833114	0.0421762	0.920065	0.847066	0.999354	0.048232	215681	748	214933	0.00346808	FALSE	-0.106316	0.0712882	0.89914	0.78189	1.03397	0.135868	311691	199	311492	0.000638453	FALSE	NA	NA	NA	NA	NA	NA	NA	NA	NA	NA	NA	-0.241536	0.111547	0.78542	0.631178	0.977356	0.030362	71896	80	71816	0.00111272	FALSE	-0.0240503	0.167662	0.976237
362.8	Retinal hemorrhage/ischemia	sense organs	-0.028311	0.025633	0.972086	0.924454	1.02217	0.269387	213342	2046	211296	0.00959024	FALSE	0.0743154	0.0739637	1.07715	0.931785	1.24519	0.315015	311677	185	311492	0.000593563	FALSE	0.0325353	0.315435	1.03	0.556706	1.91705	0.918	7251	12	7239	0.00165494	FALSE	-0.0287468	0.120797	0.971662	0.766816	1.23123	0.811899	71813	69	71744	0.000960829	FALSE	0.0501784	0.0903889	1.05146
362.9	Retinal edema	sense organs	-0.0246119	0.0258729	0.975689	0.927444	1.02644	0.341471	215169	2005	213164	0.00931826	FALSE	NA	NA	NA	NA	NA	NA	NA	NA	NA	NA	NA	0.312869	0.229045	1.37	0.872792	2.14212	0.172	7262	23	7239	0.00316717	FALSE	-0.0279588	0.0712778	0.972428	0.845639	1.11823	0.694873	71748	199	71549	0.0027736	FALSE	0.0993029	0.0974109	1.1044
363	Chorioretinal inflammations, scars, and other disorders of choroid	sense organs	-0.00839179	0.0192902	0.991643	0.95485	1.02985	0.663542	212945	3629	209316	0.017042	FALSE	0.0696059	0.0490682	1.07209	0.973782	1.18031	0.156029	311913	421	311492	0.00134974	FALSE	0.45893	0.260991	1.58	0.948747	2.63919	0.0787	7304	18	7286	0.0024644	FALSE	0.0505412	0.0725656	1.05184	0.91239	1.2126	0.486122	71581	192	71389	0.00268228	FALSE	0.024007	0.0731565	1.0243
363.3	Chorioretinal scars	sense organs	-0.00659461	0.0205294	0.993427	0.954247	1.03422	0.748038	213569	3197	210372	0.0149694	FALSE	0.0493009	0.0731778	1.05054	0.910167	1.21255	0.500493	311681	189	311492	0.000606389	FALSE	0.578978	0.282064	1.78	1.02648	3.1013	0.0401	7301	15	7286	0.00205451	FALSE	0.104699	0.096401	1.11038	0.919205	1.34131	0.277443	71819	109	71710	0.0015177	FALSE	0.0469158	0.099187	1.04803
363.4	Choroidal degenerations	sense organs	-0.0675948	0.108011	0.934639	0.756315	1.15501	0.531438	216887	114	216773	0.000525619	FALSE	0.182649	0.118388	1.20039	0.951808	1.5139	0.12288	311564	72	311492	0.000231092	FALSE	NA	NA	NA	NA	NA	NA	NA	NA	NA	NA	NA	NA	NA	NA	NA	NA	NA	NA	NA	NA	NA	NA	0.117619	0.113059	1.12482
364	Corneal opacity and other disorders of cornea	sense organs	0.00645365	0.0175551	1.00647	0.972433	1.04171	0.713154	212792	4409	208383	0.0207198	FALSE	0.0443045	0.0220067	1.0453	1.00117	1.09137	0.0440902	313607	2115	311492	0.00674411	FALSE	0.156002	0.125765	1.17	0.913477	1.49556	0.215	7364	78	7286	0.0105921	FALSE	-0.0216937	0.0552164	0.97854	0.878168	1.09038	0.694405	71583	332	71251	0.00463797	FALSE	0.0802666	0.0463859	1.08358
364.1	Corneal opacity	sense organs	0.00635666	0.0198311	1.00638	0.968011	1.04626	0.748559	213231	3423	209808	0.016053	FALSE	-0.0434517	0.0729825	0.957479	0.829861	1.10472	0.551595	311682	190	311492	0.000609596	FALSE	0.0480195	0.284656	1.05	0.600552	1.83298	0.866	7300	14	7286	0.00191781	FALSE	-0.0924838	0.0750444	0.911664	0.786966	1.05612	0.217804	71755	178	71577	0.00248066	FALSE	0.049769	0.0862646	1.05103
364.2	Corneal edema	sense organs	0.00981014	0.0465384	1.00986	0.92182	1.1063	0.833046	216466	615	215851	0.00284109	FALSE	0.0806139	0.118494	1.08395	0.859302	1.36733	0.496302	311564	72	311492	0.000231092	FALSE	NA	NA	NA	NA	NA	NA	NA	NA	NA	NA	NA	-0.196192	0.110706	0.821854	0.661546	1.02101	0.0763628	71920	81	71839	0.00112625	FALSE	0.208701	0.164592	1.23208
364.4	Corneal degenerations	sense organs	-0.0660258	0.0351508	0.936107	0.873785	1.00287	0.060332	215342	1077	214265	0.00500135	FALSE	0.0344658	0.028096	1.03507	0.979608	1.09366	0.219929	312788	1296	311492	0.00414338	FALSE	0.133486	0.136507	1.14	0.874531	1.49338	0.328	7352	66	7286	0.00897715	FALSE	0.0342774	0.103937	1.03487	0.844137	1.2687	0.74156	71882	93	71789	0.00129379	FALSE	0.0851411	0.0793852	1.08887
364.41	Keratoconus	sense organs	-0.0648473	0.0706192	0.937211	0.816065	1.07634	0.358479	217115	265	216850	0.00122055	FALSE	-0.0265796	0.0911264	0.973771	0.814495	1.16419	0.770533	311613	121	311492	0.000388302	FALSE	NA	NA	NA	NA	NA	NA	NA	NA	NA	NA	NA	0.0337277	0.169512	1.0343	0.741919	1.44191	0.842286	71963	35	71928	0.000486361	FALSE	0.042997	0.22501	1.04393
364.5	Corneal dystrophy	sense organs	0.0378317	0.0242551	1.03856	0.990339	1.08912	0.118822	215508	2283	213225	0.0105936	FALSE	0.115289	0.042385	1.1222	1.03274	1.21941	0.00652737	312057	565	311492	0.00181057	FALSE	NA	NA	NA	NA	NA	NA	NA	NA	NA	NA	NA	0.0584706	0.0865711	1.06021	0.894752	1.25627	0.499418	71851	135	71716	0.00187889	FALSE	0.0235201	0.065002	1.0238
364.51	Fuchs' dystrophy	sense organs	0.0382738	0.0318398	1.03902	0.976157	1.10592	0.229334	216166	1315	214851	0.00608329	FALSE	NA	NA	NA	NA	NA	NA	NA	NA	NA	NA	NA	NA	NA	NA	NA	NA	NA	NA	NA	NA	NA	NA	0.0810899	0.109606	1.08447	0.874819	1.34436	0.459403	71894	84	71810	0.00116839	FALSE	0.0382615	0.0910515	1.039
364.9	Cornea replaced by transplant	sense organs	0.0121635	0.0552544	1.01224	0.908341	1.12802	0.825765	217093	435	216658	0.00200375	FALSE	0.0577448	0.0719399	1.05944	0.920114	1.21987	0.422159	311687	195	311492	0.000625628	FALSE	NA	NA	NA	NA	NA	NA	NA	NA	NA	NA	NA	-0.11126	0.155811	0.894706	0.659252	1.21425	0.475185	71928	41	71887	0.000570014	FALSE	0.257667	0.18649	1.29391
365	Glaucoma	sense organs	-0.00172003	0.00698995	0.998281	0.984698	1.01205	0.805626	208283	33454	174829	0.160618	FALSE	0.0292281	0.0104246	1.02966	1.00883	1.05091	0.00505116	321221	9729	311492	0.0302876	FALSE	0.0513509	0.0719267	1.05	0.914273	1.21207	0.475	7530	244	7286	0.0324037	FALSE	0.00269934	0.0264293	1.0027	0.952084	1.05601	0.91865	71215	1543	69672	0.0216668	FALSE	-0.0135704	0.025594	0.986521
365.1	Open-angle glaucoma	sense organs	0.0013626	0.00820257	1.00136	0.985393	1.01759	0.868064	209750	22638	187112	0.107928	FALSE	0.0404636	0.0204995	1.04129	1.00028	1.08398	0.0483951	313933	2441	311492	0.00777554	FALSE	0.065163	0.165333	1.07	0.771907	1.47582	0.693	7330	44	7286	0.00600273	FALSE	0.0431419	0.0316411	1.04409	0.981302	1.11089	0.172732	71522	1059	70463	0.0148066	FALSE	0.0542075	0.0415233	1.0557
365.11	Primary open angle glaucoma	sense organs	-0.0169879	0.013576	0.983156	0.95734	1.00967	0.210818	214677	7632	207045	0.0355511	FALSE	NA	NA	NA	NA	NA	NA	NA	NA	NA	NA	NA	NA	NA	NA	NA	NA	NA	NA	NA	NA	NA	NA	0.0653116	0.0487085	1.06749	0.970293	1.17443	0.179964	71826	436	71390	0.00607023	FALSE	0.0591469	0.0563666	1.06093
365.2	Primary angle-closure glaucoma	sense organs	-0.0270658	0.0217687	0.973297	0.932643	1.01572	0.213744	215457	2846	212611	0.0132091	FALSE	0.0250087	0.0272837	1.02532	0.971934	1.08165	0.359343	312859	1367	311492	0.00436938	FALSE	-0.116202	0.225686	0.89	0.57204	1.38561	0.607	7311	25	7286	0.0034195	FALSE	-0.0274236	0.0741366	0.972949	0.841364	1.12511	0.711452	71866	183	71683	0.00254641	FALSE	-0.0593907	0.0575514	0.942339
365.5	Pseudoexfoliation glaucoma	sense organs	0.0289888	0.0572831	1.02941	0.920088	1.15173	0.612813	217020	408	216612	0.00188001	FALSE	NA	NA	NA	NA	NA	NA	NA	NA	NA	NA	NA	NA	NA	NA	NA	NA	NA	NA	NA	NA	NA	NA	NA	NA	NA	NA	NA	NA	NA	NA	NA	NA	NA	-0.0637437	0.126349	0.938245
366	Cataract	sense organs	-0.0294111	0.00582033	0.971017	0.960003	0.982158	4.35e-07	196682	98851	97831	0.502593	TRUE	0.0151188	0.00559794	1.01523	1.00416	1.02643	0.00691769	330965	39409	291556	0.119073	FALSE	0.0779807	0.0541904	1.08	0.972162	1.20225	0.15	7696	460	7236	0.0597713	FALSE	-0.0296324	0.0169448	0.970802	0.93909	1.00359	0.0803323	69973	4628	65345	0.0661398	FALSE	0.0140695	0.020565	1.01417
366.1	Nonsenile Cataract	sense organs	-0.0587332	0.0312401	0.942958	0.886952	1.0025	0.0601002	214662	1373	213289	0.0063961	FALSE	0.0629216	0.0727142	1.06494	0.923487	1.22807	0.386859	291747	191	291556	0.000654677	FALSE	0.224235	0.302504	1.25	0.691652	2.26402	0.459	7249	13	7236	0.00179335	FALSE	NA	NA	NA	NA	NA	NA	NA	NA	NA	NA	NA	0.138194	0.0974406	1.1482
366.2	Senile cataract	sense organs	-0.0299165	0.00560848	0.970527	0.959916	0.981254	9.6e-08	196826	85900	110926	0.436426	TRUE	0.00560886	0.00841252	1.00562	0.989179	1.02234	0.504946	307262	15706	291556	0.051116	FALSE	0.115575	0.0673529	1.12	0.983698	1.28093	0.0862	7522	286	7236	0.0380218	FALSE	-0.0301511	0.0179758	0.970299	0.936708	1.00509	0.0934808	70379	3905	66474	0.0554853	FALSE	0.0198002	0.024928	1.02
366.3	Traumatic cataract	sense organs	0.0373798	0.0704095	1.03809	0.904274	1.1917	0.595494	216802	267	216535	0.00123154	FALSE	0.0349191	0.0794189	1.03554	0.886263	1.20995	0.660167	291716	160	291556	0.000548479	FALSE	NA	NA	NA	NA	NA	NA	NA	NA	NA	NA	NA	NA	NA	NA	NA	NA	NA	NA	NA	NA	NA	NA	NA	NA	NA
367	Disorders of refraction and accommodation; blindness and low vision	sense organs	-0.0211263	0.00546048	0.979095	0.968672	0.98963	0.000109307	199160	125443	73717	0.62986	FALSE	0.0299198	0.011746	1.03037	1.00692	1.05437	0.0108579	330965	7554	323411	0.0228242	FALSE	-0.172081	0.0808575	0.84	0.71852	0.986492	0.0333	7670	185	7485	0.0241199	FALSE	0.000342653	0.0211813	1.00034	0.959663	1.04275	0.987093	69544	2448	67096	0.0352007	FALSE	0.0185395	0.0216487	1.01871
367.1	Myopia	sense organs	0.0126441	0.00743365	1.01272	0.998076	1.02759	0.0889553	192889	28104	164785	0.1457	FALSE	0.0826193	0.0191741	1.08613	1.04607	1.12772	1.64073e-05	326184	2773	323411	0.00850134	TRUE	-0.195825	0.131152	0.82	0.635793	1.06315	0.135	7555	70	7485	0.00926539	FALSE	0.028977	0.0260631	1.0294	0.978136	1.08335	0.266223	70596	1554	69042	0.0220126	FALSE	0.038256	0.0296281	1.039
367.2	Astigmatism	sense organs	-0.0203763	0.00618171	0.97983	0.96803	0.991774	0.000979917	184774	47758	137016	0.258467	FALSE	0.0145723	0.0189404	1.01468	0.977702	1.05306	0.441669	326293	2882	323411	0.00883255	FALSE	-0.223719	0.196129	0.8	0.544367	1.17432	0.254	7516	31	7485	0.00412453	FALSE	-0.067418	0.0459511	0.934804	0.854292	1.0229	0.14233	71134	484	70650	0.00680406	FALSE	-0.00388926	0.035511	0.996118
367.8	Hypermetropia	sense organs	-0.0347707	0.00711985	0.965827	0.952442	0.979399	1.04e-06	191849	32409	159440	0.16893	TRUE	-0.0403687	0.0408904	0.960435	0.886465	1.04058	0.323524	324018	607	323411	0.00187335	FALSE	-0.0498673	0.258968	0.95	0.572671	1.58045	0.847	7503	18	7485	0.00239904	FALSE	0.00770172	0.0612628	1.00773	0.893711	1.1363	0.899957	71425	270	71155	0.00378019	FALSE	0.017828	0.0378616	1.01799
367.9	Blindness and low vision	sense organs	0.00453844	0.0143185	1.00455	0.976749	1.03314	0.751271	207558	6757	200801	0.0325548	FALSE	-0.0246762	0.0283662	0.975626	0.922863	1.0314	0.384347	324673	1262	323411	0.00388699	FALSE	-0.178317	0.211571	0.84	0.552669	1.26663	0.399	7511	26	7485	0.00346159	FALSE	-0.0853927	0.0517421	0.918152	0.829604	1.01615	0.0988712	71221	381	70840	0.00534955	FALSE	0.054159	0.0495897	1.05565
368	Visual disturbances	sense organs	-0.0179349	0.00850283	0.982225	0.965991	0.998731	0.0349198	193886	20574	173312	0.106114	FALSE	-0.0180902	0.0134321	0.982072	0.956555	1.00827	0.178049	330224	5704	324520	0.0172731	FALSE	0.0457175	0.0843077	1.05	0.887341	1.23486	0.588	7669	172	7497	0.022428	FALSE	0.0210838	0.0255605	1.02131	0.971402	1.07378	0.409451	69208	1644	67564	0.0237545	FALSE	-0.0110538	0.0224194	0.989007
368.1	Amblyopia	sense organs	-0.0816939	0.0221949	0.921554	0.882324	0.962528	0.000232556	215464	2722	212742	0.0126332	FALSE	-0.0155698	0.0286866	0.984551	0.930721	1.04149	0.587297	325757	1237	324520	0.00379731	FALSE	NA	NA	NA	NA	NA	NA	NA	NA	NA	NA	NA	0.0151135	0.0717027	1.01523	0.882123	1.16842	0.833059	71757	197	71560	0.00274538	FALSE	0.0531286	0.0841594	1.05457
368.2	Diplopia and disorders of binocular vision	sense organs	-0.0276586	0.0189212	0.97272	0.937307	1.00947	0.143802	212793	3768	209025	0.0177073	FALSE	-0.0353862	0.0286357	0.965233	0.91255	1.02096	0.216557	325757	1237	324520	0.00379731	FALSE	0.0455576	0.185377	1.05	0.727763	1.50515	0.806	7532	35	7497	0.00464684	FALSE	0.0806852	0.0473436	1.08403	0.987965	1.18944	0.0883345	71410	457	70953	0.00639966	FALSE	0.00638592	0.0449659	1.00641
368.3	Anisometropia	sense organs	-0.0242415	0.0314021	0.97605	0.917787	1.03801	0.440132	213999	1353	212646	0.00632246	FALSE	-0.00594434	0.0476235	0.994073	0.905483	1.09133	0.900667	324967	447	324520	0.00137552	FALSE	-0.0867269	0.279976	0.92	0.529681	1.58729	0.757	7512	15	7497	0.00199681	FALSE	0.256778	0.182145	1.29276	0.904633	1.84741	0.158615	71902	31	71871	0.000431142	FALSE	0.130783	0.100094	1.13972
368.4	Visual field defects	sense organs	-0.0129408	0.0200653	0.987143	0.949074	1.02674	0.518969	212602	3344	209258	0.0157289	FALSE	-0.0281635	0.0366987	0.972229	0.904753	1.04474	0.442828	325274	754	324520	0.00231805	FALSE	-0.261395	0.266125	0.77	0.457033	1.2972	0.326	7515	18	7497	0.00239521	FALSE	0.134291	0.0642962	1.14373	1.0083	1.29733	0.0367412	71514	247	71267	0.00345387	FALSE	-0.0710384	0.0531546	0.931426
368.5	Color vision deficiencies	sense organs	0.000125332	0.107665	1.00013	0.809857	1.2351	0.999071	216850	114	216736	0.000525709	FALSE	0.10064	0.117748	1.10588	0.877966	1.39295	0.392716	324593	73	324520	0.000224897	FALSE	NA	NA	NA	NA	NA	NA	NA	NA	NA	NA	NA	NA	NA	NA	NA	NA	NA	NA	NA	NA	NA	NA	NA	NA	NA
368.7	Disorders of accommodation	sense organs	-0.122276	0.0911972	0.884904	0.740061	1.0581	0.179989	216743	159	216584	0.000733588	FALSE	NA	NA	NA	NA	NA	NA	NA	NA	NA	NA	NA	NA	NA	NA	NA	NA	NA	NA	NA	NA	NA	NA	NA	NA	NA	NA	NA	NA	NA	NA	NA	NA	NA	NA	NA	NA
368.9	Subjective visual disturbances	sense organs	0.00568453	0.0179182	1.0057	0.970994	1.04165	0.751055	208406	4199	204207	0.0201482	FALSE	-0.0302654	0.0290739	0.970188	0.916448	1.02708	0.297883	325718	1198	324520	0.00367803	FALSE	0.0904367	0.20427	1.09	0.733496	1.63363	0.658	7526	29	7497	0.00385331	FALSE	-0.026368	0.0537334	0.973977	0.876617	1.08215	0.623625	70878	351	70527	0.00495217	FALSE	0.0644444	0.0472871	1.06657
368.91	Psychophysical visual disturbances	sense organs	0.0448561	0.0698017	1.04588	0.912146	1.19922	0.520469	216568	272	216296	0.00125596	FALSE	-0.023018	0.0446925	0.977245	0.895283	1.06671	0.606532	325028	508	324520	0.00156294	FALSE	NA	NA	NA	NA	NA	NA	NA	NA	NA	NA	NA	0.106602	0.146624	1.11249	0.834618	1.48288	0.4672	71826	47	71779	0.000654359	FALSE	0.0172594	0.121844	1.01741
369	Infection of the eye	sense organs	-0.0208177	0.0151998	0.979397	0.95065	1.00901	0.17081	206149	5894	200255	0.028591	FALSE	-0.0342093	0.0329706	0.966369	0.905895	1.03088	0.299471	321189	933	320256	0.00290483	FALSE	0.155102	0.0998989	1.17	0.960117	1.42035	0.121	7221	119	7102	0.0164797	FALSE	-0.00944235	0.038689	0.990602	0.918262	1.06864	0.807186	70051	684	69367	0.00976431	FALSE	-0.0227518	0.0320756	0.977505
369.2	Eye infection, viral	sense organs	0.0635697	0.0331434	1.06563	0.99861	1.13716	0.0551083	215493	1210	214283	0.00561503	FALSE	-0.19542	0.0760831	0.822489	0.708544	0.954758	0.0102139	320431	175	320256	0.000546139	FALSE	-0.219223	0.342684	0.8	0.410293	1.57214	0.522	7112	10	7102	0.00140607	FALSE	-0.0651144	0.0825946	0.93696	0.796921	1.10161	0.430486	71733	147	71586	0.00204927	FALSE	-0.00932869	0.0771131	0.990715
369.5	Conjunctivitis, infectious	sense organs	-0.0332341	0.0181595	0.967312	0.933488	1.00236	0.0672326	207114	4092	203022	0.0197572	FALSE	-0.0180788	0.0470856	0.982084	0.895506	1.07703	0.701011	320713	457	320256	0.00142495	FALSE	0.185789	0.10435	1.2	0.981438	1.47745	0.075	7211	109	7102	0.0151158	FALSE	0.0382888	0.0486629	1.03903	0.944509	1.14301	0.431389	70264	430	69834	0.00611978	FALSE	-0.0115359	0.0353595	0.98853
370	Keratitis	sense organs	-0.00370269	0.0187887	0.996304	0.960282	1.03368	0.843773	210737	3824	206913	0.0181458	FALSE	0.087191	0.0521048	1.09111	0.985177	1.20842	0.0942527	320628	372	320256	0.00116022	FALSE	-0.0382406	0.193068	0.96	0.659249	1.40519	0.843	7134	32	7102	0.00448556	FALSE	-0.0266026	0.0366191	0.973748	0.906308	1.04621	0.467552	71130	784	70346	0.0110221	FALSE	0.0748077	0.0557973	1.07768
370.1	Corneal ulcer	sense organs	0.0360745	0.0474017	1.03673	0.944752	1.13767	0.446635	216808	590	216218	0.0027213	FALSE	0.0706052	0.0691705	1.07316	0.937097	1.22897	0.307377	320467	211	320256	0.000658414	FALSE	NA	NA	NA	NA	NA	NA	NA	NA	NA	NA	NA	-0.187827	0.0834763	0.828758	0.703674	0.976077	0.0244449	71881	143	71738	0.0019894	FALSE	-0.0654158	0.118321	0.936678
370.2	Superficial keratitis	sense organs	0.0272731	0.0452573	1.02765	0.940418	1.12297	0.546759	215276	648	214628	0.00301009	FALSE	NA	NA	NA	NA	NA	NA	NA	NA	NA	NA	NA	NA	NA	NA	NA	NA	NA	NA	NA	NA	NA	NA	-0.11182	0.114935	0.894205	0.713843	1.12014	0.330605	71740	76	71664	0.00105938	FALSE	0.106759	0.0989895	1.11267
370.3	Keratoconjunctivitis	sense organs	-0.0291844	0.0259217	0.971237	0.923125	1.02186	0.260221	212860	1990	210870	0.00934887	FALSE	0.0800729	0.153304	1.08337	0.802196	1.46309	0.601451	320299	43	320256	0.00013425	FALSE	-0.0513513	0.302277	0.95	0.525285	1.71792	0.865	7115	13	7102	0.00182713	FALSE	-0.0296495	0.0447146	0.970786	0.889327	1.05971	0.507277	71393	523	70870	0.00732565	FALSE	0.0582394	0.0956451	1.05997
370.31	Keratoconjunctivitis sicca	sense organs	-0.0567791	0.0296348	0.944803	0.891488	1.00131	0.0553696	213486	1519	211967	0.00711522	FALSE	NA	NA	NA	NA	NA	NA	NA	NA	NA	NA	NA	NA	NA	NA	NA	NA	NA	NA	NA	NA	NA	NA	-0.0425161	0.0484015	0.958375	0.871636	1.05375	0.379724	71459	447	71012	0.00625534	FALSE	0.104292	0.140329	1.10992
371	Inflammation of the eye	sense organs	-0.0230297	0.00819498	0.977233	0.961662	0.993057	0.00495069	198287	22616	175671	0.114057	FALSE	0.00336996	0.0168346	1.00338	0.970809	1.03704	0.84134	323859	3603	320256	0.0111252	FALSE	0.0291456	0.0822911	1.03	0.876214	1.20978	0.723	7280	178	7102	0.0244505	FALSE	-0.0445265	0.0233022	0.95645	0.91375	1.00115	0.0560269	69850	2016	67834	0.0288618	FALSE	0.0111207	0.0267694	1.01118
371.1	Uveitis, noninfectious or NOS	sense organs	-0.00293755	0.0273158	0.997067	0.945089	1.0519	0.91436	215931	1788	214143	0.00828042	FALSE	0.0590342	0.0425665	1.06081	0.975899	1.15311	0.165481	320814	558	320256	0.00173933	FALSE	0.0943151	0.169504	1.1	0.788271	1.53195	0.578	7143	41	7102	0.00573989	FALSE	-0.0167782	0.0591858	0.983362	0.875656	1.10432	0.776806	71795	287	71508	0.00399749	FALSE	0.0691861	0.064809	1.07164
371.2	Conjunctivitis, noninfectious	sense organs	-0.0484098	0.018624	0.952743	0.918592	0.988164	0.00934082	211023	3892	207131	0.0184435	FALSE	-0.0432635	0.145197	0.957659	0.720471	1.27293	0.765731	320304	48	320256	0.000149858	FALSE	-0.320842	0.242083	0.73	0.451435	1.16607	0.185	7122	20	7102	0.0028082	FALSE	-0.0440902	0.0330533	0.956868	0.896843	1.02091	0.182233	70858	957	69901	0.0135059	FALSE	0.0839325	0.0557983	1.08756
371.21	Allergic conjunctivitis	sense organs	-0.0508441	0.019545	0.950427	0.914706	0.987542	0.0092847	211470	3527	207943	0.0166785	FALSE	NA	NA	NA	NA	NA	NA	NA	NA	NA	NA	NA	-0.320842	0.242083	0.73	0.451435	1.16607	0.185	7122	20	7102	0.0028082	FALSE	-0.0489386	0.0342709	0.95224	0.890378	1.0184	0.153294	70976	887	70089	0.0124972	FALSE	0.121246	0.0605705	1.1289
371.3	Inflammation of eyelids	sense organs	-0.0174252	0.00925256	0.982726	0.965065	1.00071	0.0596626	201337	17231	184106	0.0855829	FALSE	-0.00963975	0.018874	0.990407	0.954438	1.02773	0.609531	323115	2859	320256	0.00884824	FALSE	0.0623717	0.100461	1.06	0.874126	1.29599	0.535	7221	119	7102	0.0164797	FALSE	-0.0662517	0.038246	0.935895	0.868304	1.00875	0.0832287	70788	716	70072	0.0101147	FALSE	-0.0133357	0.0308052	0.986753
371.33	Noninfectious dermatoses of eyelid	sense organs	0.00388928	0.144771	1.0039	0.755888	1.33328	0.978567	216982	63	216919	0.000290347	FALSE	-0.12222	0.201677	0.884954	0.596005	1.31399	0.544502	320281	25	320256	7.80565e-05	FALSE	NA	NA	NA	NA	NA	NA	NA	NA	NA	NA	NA	NA	NA	NA	NA	NA	NA	NA	NA	NA	NA	NA	-0.0305687	0.126695	0.969894
371.9	Chronic inflammatory disorders of orbit	sense organs	-0.219514	0.210386	0.802909	0.531596	1.21269	0.29677	217162	30	217132	0.000138146	FALSE	-0.21756	0.224862	0.80448	0.517736	1.25003	0.333283	320276	20	320256	6.24461e-05	FALSE	NA	NA	NA	NA	NA	NA	NA	NA	NA	NA	NA	NA	NA	NA	NA	NA	NA	NA	NA	NA	NA	NA	NA	NA	NA
372	Disorders of conjunctiva	sense organs	-0.0331386	0.0180374	0.967405	0.933801	1.00222	0.0661778	209967	4170	205797	0.0198603	FALSE	0.00112458	0.0364448	1.00113	0.932107	1.07525	0.975384	321019	763	320256	0.00237681	FALSE	-0.0473277	0.208852	0.95	0.633384	1.43623	0.821	7129	27	7102	0.00378735	FALSE	0.117535	0.0768869	1.12472	0.96738	1.30765	0.126347	71329	172	71157	0.00241136	FALSE	0.0475927	0.0557894	1.04874
374	Other disorders of eyelids	sense organs	-0.00412655	0.0102646	0.995882	0.976046	1.01612	0.687672	208654	13799	194855	0.0661334	FALSE	-0.0066734	0.0133373	0.993349	0.967718	1.01966	0.616826	326072	5816	320256	0.0178366	FALSE	0.211998	0.127045	1.24	0.963666	1.58567	0.0952	7177	75	7102	0.01045	FALSE	0.0296825	0.0286655	1.03013	0.973846	1.08966	0.300446	70583	1294	69289	0.018333	FALSE	0.0138022	0.0328177	1.0139
374.1	Ectropion or entropion	sense organs	-0.00530178	0.0214504	0.994712	0.953759	1.03742	0.804781	214832	2971	211861	0.0138294	FALSE	-0.0159097	0.0232234	0.984216	0.940421	1.03005	0.493298	322157	1901	320256	0.00590085	FALSE	0.0470602	0.274724	1.05	0.61177	1.79592	0.864	7117	15	7102	0.00210763	FALSE	-0.024595	0.0840729	0.975705	0.827474	1.15049	0.769871	71820	142	71678	0.00197717	FALSE	-0.0730588	0.0702868	0.929546
374.2	Lagophthalmos	sense organs	-0.110716	0.0546341	0.895193	0.804287	0.996373	0.0427137	216724	445	216279	0.0020533	FALSE	0.00937215	0.0962368	1.00942	0.835895	1.21896	0.92242	320365	109	320256	0.000340237	FALSE	NA	NA	NA	NA	NA	NA	NA	NA	NA	NA	NA	0.0958969	0.126414	1.10065	0.859096	1.41011	0.448095	71920	63	71857	0.000875973	FALSE	-0.00951835	0.179399	0.990527
374.3	Ptosis of eyelid	sense organs	0.0306301	0.0177064	1.0311	0.995934	1.06752	0.0836501	214355	4336	210019	0.0202281	FALSE	-0.0137712	0.0195248	0.986323	0.949291	1.0248	0.48061	322939	2683	320256	0.00830807	FALSE	0.314643	0.191572	1.37	0.940976	1.99396	0.101	7134	32	7102	0.00448556	FALSE	0.0409379	0.0541692	1.04179	0.936849	1.15848	0.449804	71558	348	71210	0.00486319	FALSE	0.0127887	0.0447333	1.01287
374.6	Dermatochalasis	sense organs	0.0145104	0.0140196	1.01462	0.987116	1.04288	0.300663	214098	7048	207050	0.0329195	FALSE	NA	NA	NA	NA	NA	NA	NA	NA	NA	NA	NA	0.520267	0.333429	1.68	0.875243	3.23422	0.119	7114	12	7102	0.00168681	FALSE	0.0437537	0.0373199	1.04473	0.971035	1.12401	0.241038	71053	751	70302	0.0105696	FALSE	-0.0227264	0.0459953	0.97753
375	Disorders of lacrimal system	sense organs	-0.041941	0.0384882	0.958926	0.889249	1.03406	0.275841	215906	901	215005	0.00417311	FALSE	-0.050731	0.0170193	0.950534	0.91935	0.982777	0.00287514	325181	3544	321637	0.0108985	FALSE	0.256799	0.272517	1.29	0.7578	2.20545	0.346	7199	16	7183	0.00222253	FALSE	-0.14106	0.0711318	0.868437	0.755422	0.998359	0.0473578	71234	199	71035	0.00279361	FALSE	-0.0516243	0.0497702	0.949686
375.1	Dry eyes	sense organs	-0.0364977	0.00713324	0.96416	0.950774	0.977735	3.11e-07	194352	32339	162013	0.166394	TRUE	NA	NA	NA	NA	NA	NA	NA	NA	NA	NA	NA	0.0902764	0.0754254	1.09	0.944068	1.26885	0.231	7400	217	7183	0.0293243	FALSE	-0.0200627	0.0252979	0.980137	0.932723	1.02996	0.427745	70174	1731	68443	0.0246673	FALSE	0.0156663	0.0314505	1.01579
375.2	Epiphora	sense organs	-0.0587668	0.0443237	0.942927	0.864468	1.02851	0.184888	216171	679	215492	0.00314103	FALSE	-0.0558753	0.0284856	0.945657	0.894306	0.999956	0.0498172	322891	1254	321637	0.00388366	FALSE	0.31849	0.302825	1.38	0.759536	2.48936	0.293	7196	13	7183	0.00180656	FALSE	-0.231451	0.106576	0.793382	0.643817	0.977691	0.0298789	71870	88	71782	0.00122443	FALSE	-0.0847343	0.0828599	0.918756
376	Disorders of the orbit	sense organs	-0.130384	0.0991541	0.877759	0.722726	1.06605	0.188523	216875	135	216740	0.000622478	FALSE	0.113571	0.0975173	1.12027	0.925369	1.35623	0.244169	321743	106	321637	0.000329455	FALSE	NA	NA	NA	NA	NA	NA	NA	NA	NA	NA	NA	0.0997271	0.134037	1.10487	0.849604	1.43683	0.45686	71881	56	71825	0.000779065	FALSE	0.0125147	0.184246	1.01259
377	Disorders of optic nerve and visual pathways	sense organs	-0.0154085	0.0172792	0.98471	0.951919	1.01863	0.372536	212934	4535	208399	0.0212977	FALSE	0.0342094	0.0393185	1.0348	0.95805	1.1177	0.384269	322291	654	321637	0.00202922	FALSE	-0.259484	0.169056	0.77	0.553865	1.07451	0.125	7225	42	7183	0.00581315	FALSE	-0.014237	0.0437798	0.985864	0.904796	1.07419	0.745032	71465	535	70930	0.00748618	FALSE	0.0276365	0.0469931	1.02802
377.1	Optic atrophy	sense organs	0.0263416	0.0267696	1.02669	0.974212	1.082	0.32511	214960	1866	213094	0.00868068	FALSE	0.0518359	0.0924537	1.0532	0.878646	1.26244	0.575023	321755	118	321637	0.000366739	FALSE	NA	NA	NA	NA	NA	NA	NA	NA	NA	NA	NA	-0.0241886	0.0846543	0.976102	0.826867	1.15227	0.775082	71762	142	71620	0.00197876	FALSE	0.118327	0.0703585	1.12561
377.3	Optic neuritis/neuropathy	sense organs	-0.0352981	0.0272184	0.965318	0.915169	1.01821	0.194685	215192	1802	213390	0.00837392	FALSE	-0.0760409	0.0616373	0.926778	0.821314	1.04579	0.217321	321902	265	321637	0.000823232	FALSE	-0.505435	0.238102	0.6	0.378282	0.961987	0.0338	7204	21	7183	0.00291505	FALSE	-0.0444142	0.0661635	0.956558	0.840217	1.08901	0.502043	71747	229	71518	0.00319177	FALSE	-0.0501145	0.0655991	0.95112
378	Strabismus and other disorders of binocular eye movements	sense organs	0.00163746	0.0141673	1.00164	0.974208	1.02984	0.907985	212243	6828	205415	0.0321707	FALSE	-0.0149036	0.0221025	0.985207	0.943438	1.02882	0.500125	323716	2079	321637	0.0064223	FALSE	0.114835	0.17275	1.12	0.79951	1.57369	0.506	7223	40	7183	0.00553787	FALSE	-0.0432902	0.0371211	0.957633	0.890433	1.02991	0.243539	71308	756	70552	0.0106019	FALSE	0.043035	0.0438877	1.04397
378.1	Strabismus (not specified as paralytic)	sense organs	0.0190454	0.0173446	1.01923	0.985161	1.05447	0.272178	213571	4498	209073	0.0210609	FALSE	-0.018132	0.0332988	0.982031	0.919985	1.04826	0.586081	322549	912	321637	0.00282748	FALSE	-0.0020699	0.290025	1	0.565232	1.76188	0.994	7197	14	7183	0.00194525	FALSE	-0.0334904	0.045072	0.967064	0.885298	1.05638	0.457456	71552	509	71043	0.00711371	FALSE	0.017373	0.0612546	1.01752
378.2	Nystagmus and other irregular eye movements	sense organs	0.0861223	0.0615849	1.08994	0.966007	1.22977	0.161983	216633	348	216285	0.0016064	FALSE	0.00172909	0.0493739	1.00173	0.909333	1.10352	0.972064	322052	415	321637	0.00128861	FALSE	NA	NA	NA	NA	NA	NA	NA	NA	NA	NA	NA	-0.122831	0.105439	0.884413	0.71929	1.08744	0.244041	71832	90	71742	0.00125292	FALSE	0.152296	0.140304	1.1645
378.5	Paralytic strabismus	sense organs	-0.0688875	0.0373371	0.933432	0.867562	1.0043	0.065035	216637	956	215681	0.00441291	FALSE	0.0153077	0.0463869	1.01543	0.927177	1.11207	0.7414	322107	470	321637	0.00145914	FALSE	0.00560431	0.343929	1.01	0.512478	1.9733	0.987	7194	11	7183	0.00152905	FALSE	0.0176948	0.0893089	1.01785	0.854404	1.21257	0.842943	71856	126	71730	0.00175351	FALSE	-0.031383	0.0786909	0.969104
379	Other disorders of eye	sense organs	0.00418186	0.00806872	1.00419	0.988435	1.0202	0.604262	197946	24059	173887	0.121543	FALSE	-0.0057578	0.0179605	0.994259	0.959867	1.02988	0.748527	324812	3175	321637	0.00977489	FALSE	-0.0332293	0.0815832	0.97	0.824373	1.13505	0.684	7367	184	7183	0.0249762	FALSE	-0.00102259	0.0238838	0.998978	0.953291	1.04685	0.965849	70200	1938	68262	0.0276068	FALSE	0.0323007	0.0269484	1.03283
379.1	Scleritis and episcleritis	sense organs	-0.090302	0.0536461	0.913655	0.822466	1.01496	0.0923189	216758	461	216297	0.0021268	FALSE	-0.0386175	0.125651	0.962119	0.752095	1.23079	0.758584	321701	64	321637	0.000198942	FALSE	NA	NA	NA	NA	NA	NA	NA	NA	NA	NA	NA	0.19149	0.0885444	1.21105	1.0181	1.44057	0.030569	71853	129	71724	0.00179533	FALSE	0.127227	0.112435	1.13567
379.2	Disorders of vitreous body	sense organs	0.0143062	0.00908458	1.01441	0.996507	1.03263	0.115307	202094	18132	183962	0.0897206	FALSE	0.0172905	0.0263738	1.01744	0.966183	1.07142	0.512086	323099	1462	321637	0.00452493	FALSE	-0.0278275	0.0862216	0.97	0.821337	1.15162	0.747	7347	164	7183	0.022322	FALSE	-0.0110552	0.0265149	0.989006	0.93892	1.04176	0.676721	70631	1555	69076	0.0220158	FALSE	0.0514807	0.0308474	1.05283
379.3	Aphakia and other disorders of lens	sense organs	-0.0569278	0.0235403	0.944662	0.902067	0.989269	0.0155925	213697	2448	211249	0.0114555	FALSE	0.00963014	0.0461324	1.00968	0.922388	1.10523	0.834643	322114	477	321637	0.00148084	FALSE	NA	NA	NA	NA	NA	NA	NA	NA	NA	NA	NA	-0.00786931	0.103823	0.992162	0.80948	1.21607	0.939582	71922	93	71829	0.00129307	FALSE	0.106759	0.0651534	1.11267
379.4	Anomalies of pupillary function	sense organs	0.047918	0.0415669	1.04908	0.967004	1.13813	0.248995	215944	767	215177	0.00355185	FALSE	0.0297361	0.0664771	1.03018	0.904332	1.17355	0.654649	321866	229	321637	0.000711476	FALSE	NA	NA	NA	NA	NA	NA	NA	NA	NA	NA	NA	0.0403669	0.137545	1.04119	0.795153	1.36336	0.769154	71809	53	71756	0.000738069	FALSE	-0.0606987	0.111339	0.941107
379.5	Disorders of iris and ciliary body	sense organs	0.000604353	0.0275353	1.0006	0.948034	1.05609	0.982489	215018	1760	213258	0.00818536	FALSE	-0.0152222	0.0410824	0.984893	0.908697	1.06748	0.710989	322239	602	321637	0.00186818	FALSE	0.314727	0.318958	1.37	0.733131	2.55969	0.324	7195	12	7183	0.00166782	FALSE	-0.0221774	0.0907939	0.978067	0.818621	1.16857	0.807029	71824	122	71702	0.0016986	FALSE	-0.00358045	0.0823756	0.996426
379.51	Pigmentary iris degeneration	sense organs	-0.0129535	0.0471433	0.98713	0.900005	1.08269	0.783495	216871	597	216274	0.00275279	FALSE	NA	NA	NA	NA	NA	NA	NA	NA	NA	NA	NA	NA	NA	NA	NA	NA	NA	NA	NA	NA	NA	NA	NA	NA	NA	NA	NA	NA	NA	NA	NA	NA	NA	-0.029478	0.128295	0.970952
379.9	Pain, swelling or discharge of eye	sense organs	0.0010677	0.0297285	1.00107	0.944405	1.06113	0.97135	210683	1507	209176	0.00715293	FALSE	-0.0996984	0.060234	0.90511	0.804321	1.01853	0.0978868	321915	278	321637	0.000863582	FALSE	NA	NA	NA	NA	NA	NA	NA	NA	NA	NA	NA	-0.0794836	0.0728485	0.923593	0.800702	1.06535	0.275237	71262	189	71073	0.00265218	FALSE	0.165313	0.0622022	1.17976
380	Disorders of external ear	sense organs	0.0566067	0.0326921	1.05824	0.992558	1.12827	0.0833614	213331	1246	212085	0.00584069	FALSE	0.0227038	0.0370166	1.02296	0.951373	1.09994	0.53965	329878	740	329138	0.00224325	FALSE	NA	NA	NA	NA	NA	NA	NA	NA	NA	NA	NA	-0.0259093	0.100243	0.974423	0.800607	1.18598	0.796048	71592	100	71492	0.0013968	FALSE	0.0857975	0.0367805	1.08959
380.1	Otitis externa	sense organs	0.0103869	0.0148082	1.01044	0.981535	1.0402	0.483038	208540	6218	202322	0.0298168	FALSE	-0.024644	0.0380496	0.975657	0.905542	1.0512	0.517191	329836	698	329138	0.0021162	FALSE	-0.321482	0.184122	0.73	0.505422	1.04018	0.0808	7591	35	7556	0.00461072	FALSE	0.0610481	0.0473859	1.06295	0.968673	1.1664	0.197636	71059	453	70606	0.00637498	FALSE	0.0019474	0.039056	1.00195
380.4	Impacted cerumen	sense organs	0.0244408	0.00842146	1.02474	1.00797	1.0418	0.00370546	196979	22077	174902	0.112078	FALSE	0.0281369	0.0455141	1.02854	0.940757	1.12451	0.536442	329626	488	329138	0.00148047	FALSE	0.204646	0.103435	1.23	1.00192	1.50287	0.0479	7670	114	7556	0.0148631	FALSE	-0.0296936	0.030432	0.970743	0.914534	1.03041	0.329196	70114	1140	68974	0.0162592	FALSE	0.064938	0.0216369	1.06709
381	Otitis media and Eustachian tube disorders	sense organs	-0.0167028	0.0116751	0.983436	0.961187	1.0062	0.152534	202985	10240	192745	0.0504471	FALSE	-0.0405713	0.0202064	0.960241	0.922954	0.999034	0.0446601	329006	2489	326517	0.00756521	FALSE	-0.0847279	0.136277	0.92	0.703399	1.20006	0.534	7645	64	7581	0.00837148	FALSE	-0.0312331	0.0188197	0.96925	0.934149	1.00567	0.0969955	68466	3200	65266	0.0467385	FALSE	-0.0270394	0.0242891	0.973323
381.1	Otitis media	sense organs	-0.0148491	0.0138325	0.985261	0.958907	1.01234	0.28305	205029	7176	197853	0.0349999	FALSE	-0.039194	0.0224769	0.961564	0.920122	1.00487	0.0812034	328526	2009	326517	0.00611519	FALSE	-0.0282856	0.202167	0.97	0.654075	1.44479	0.889	7610	29	7581	0.00381078	FALSE	-0.0421698	0.0245671	0.958707	0.913638	1.006	0.0860677	69430	1856	67574	0.026732	FALSE	-0.0428138	0.027404	0.95809
381.11	Suppurative and unspecified otitis media	sense organs	-0.042532	0.0168862	0.95836	0.92716	0.990609	0.0117773	207083	4751	202332	0.0229425	FALSE	-0.0490574	0.0319219	0.952127	0.89438	1.0136	0.124344	327510	993	326517	0.00303197	FALSE	-0.0316476	0.244506	0.97	0.599968	1.56453	0.897	7601	20	7581	0.00263123	FALSE	-0.0435984	0.0278877	0.957338	0.906415	1.01112	0.11797	69681	1427	68254	0.020479	FALSE	-0.0309411	0.0312355	0.969533
381.2	Eustachian tube disorders	sense organs	-0.0458584	0.0220615	0.955177	0.914755	0.997386	0.0376489	212290	2755	209535	0.0129775	FALSE	0.0470182	0.0619247	1.04814	0.928343	1.1834	0.447685	326780	263	326517	0.000804823	FALSE	-0.201527	0.188497	0.82	0.564971	1.18285	0.285	7615	34	7581	0.00446487	FALSE	-0.0270139	0.0255831	0.973348	0.925745	1.0234	0.291	70103	1628	68475	0.023223	FALSE	0.00529519	0.047882	1.00531
381.3	Mastoiditis & related conditions	sense organs	-0.0519585	0.0491848	0.949368	0.86212	1.04545	0.290788	216546	548	215998	0.00253064	FALSE	-0.0536914	0.0920877	0.947725	0.791217	1.13519	0.559862	326636	119	326517	0.00036432	FALSE	NA	NA	NA	NA	NA	NA	NA	NA	NA	NA	NA	0.165682	0.101046	1.1802	0.968151	1.43869	0.101073	71743	99	71644	0.00137993	FALSE	-0.454135	0.155076	0.634997
381.9	Otorrhea	sense organs	0.0885341	0.0586232	1.09257	0.973977	1.22561	0.130987	216297	385	215912	0.00177996	FALSE	-0.161328	0.05837	0.851013	0.759016	0.954161	0.00571186	326814	297	326517	0.000908774	FALSE	NA	NA	NA	NA	NA	NA	NA	NA	NA	NA	NA	0.0859817	0.0685361	1.08979	0.952801	1.24647	0.209644	71672	215	71457	0.00299978	FALSE	0.0673514	0.124561	1.06967
382	Otalgia	sense organs	-0.0249111	0.0213154	0.975397	0.935486	1.01701	0.242529	208347	2960	205387	0.0142071	FALSE	-0.024239	0.049674	0.976052	0.885502	1.07586	0.625577	326926	409	326517	0.00125105	FALSE	-0.201284	0.210287	0.82	0.541482	1.23476	0.338	7608	27	7581	0.0035489	FALSE	-0.0245322	0.0391951	0.975766	0.903613	1.05368	0.531381	69940	678	69262	0.00969402	FALSE	0.025395	0.0344853	1.02572
383	Otosclerosis	sense organs	0.0278523	0.0742939	1.02824	0.888906	1.18942	0.70774	216968	240	216728	0.00110615	FALSE	0.0532215	0.0561851	1.05466	0.944687	1.17744	0.34351	326836	319	326517	0.000976025	FALSE	NA	NA	NA	NA	NA	NA	NA	NA	NA	NA	NA	0.0600225	0.179796	1.06186	0.746486	1.51047	0.738504	71932	31	71901	0.000430963	FALSE	-0.0267273	0.122278	0.973627
384	Other disorders of tympanic membrane	sense organs	0.00877633	0.031015	1.00881	0.949316	1.07204	0.777199	215628	1382	214246	0.00640919	FALSE	-0.0369961	0.0269957	0.96368	0.914015	1.01604	0.170548	327907	1390	326517	0.00423901	FALSE	NA	NA	NA	NA	NA	NA	NA	NA	NA	NA	NA	0.115594	0.0582299	1.12254	1.00146	1.25825	0.0471291	71701	298	71403	0.00415615	FALSE	0.0539797	0.0833367	1.05546
384.1	Myringitis	sense organs	0.176902	0.117884	1.19351	0.947289	1.50374	0.133448	216998	95	216903	0.000437792	FALSE	-0.0982917	0.186562	0.906384	0.628793	1.30652	0.598293	326546	29	326517	8.88083e-05	FALSE	NA	NA	NA	NA	NA	NA	NA	NA	NA	NA	NA	NA	NA	NA	NA	NA	NA	NA	NA	NA	NA	NA	NA	NA	NA
384.4	Perforation of tympanic membrane	sense organs	-0.00219931	0.0336811	0.997803	0.93406	1.0659	0.947937	216037	1171	214866	0.00542037	FALSE	-0.0320914	0.0314803	0.968418	0.910471	1.03005	0.308008	327538	1021	326517	0.0031172	FALSE	NA	NA	NA	NA	NA	NA	NA	NA	NA	NA	NA	0.128854	0.0601002	1.13752	1.01112	1.27973	0.0320346	71743	280	71463	0.00390282	FALSE	0.0401407	0.0918146	1.04096
385	Other disorders of middle ear and mastoid	sense organs	0.00846677	0.0404218	1.0085	0.931686	1.09165	0.834089	216285	812	215473	0.00375431	FALSE	-0.0464226	0.0338673	0.954638	0.893327	1.02016	0.170463	327399	882	326517	0.00269396	FALSE	NA	NA	NA	NA	NA	NA	NA	NA	NA	NA	NA	0.110952	0.0693438	1.11734	0.975347	1.28001	0.109593	71739	209	71530	0.00291334	FALSE	-0.194109	0.0984117	0.823568
385.3	Cholesteatoma	sense organs	0.0411742	0.045675	1.04203	0.952801	1.13962	0.367344	216853	635	216218	0.00292825	FALSE	-0.0403343	0.0395333	0.960468	0.888856	1.03785	0.307603	327164	647	326517	0.0019776	FALSE	NA	NA	NA	NA	NA	NA	NA	NA	NA	NA	NA	0.148218	0.0791623	1.15977	0.993084	1.35442	0.0611608	71886	161	71725	0.00223966	FALSE	-0.223899	0.135949	0.799396
385.5	Tympanosclerosis and middle ear disease related to otitis media	sense organs	-0.139052	0.111288	0.870183	0.699649	1.08228	0.211492	216897	107	216790	0.000493322	FALSE	-0.0292306	0.0630301	0.971192	0.858327	1.0989	0.642822	326771	254	326517	0.000777303	FALSE	NA	NA	NA	NA	NA	NA	NA	NA	NA	NA	NA	0.0254633	0.129081	1.02579	0.796494	1.3211	0.84362	71873	60	71813	0.000834806	FALSE	NA	NA	NA
386	Vertiginous syndromes and other disorders of vestibular system	sense organs	-0.0417098	0.0143334	0.959148	0.932577	0.986476	0.00361464	209506	6669	202837	0.031832	FALSE	-0.0318449	0.0180031	0.968657	0.935073	1.00345	0.0769173	323173	3154	320019	0.00975948	FALSE	-0.0410578	0.124669	0.96	0.751706	1.22543	0.742	7288	78	7210	0.0107025	FALSE	-0.0493343	0.0318894	0.951863	0.894189	1.01326	0.121853	70636	1034	69602	0.0146384	FALSE	0.00177875	0.0204667	1.00178
386.1	Meniere's disease	sense organs	-0.0147096	0.0396371	0.985398	0.911742	1.065	0.710559	216703	845	215858	0.00389935	FALSE	-0.0111279	0.0328969	0.988934	0.927182	1.0548	0.735161	320957	938	320019	0.00292251	FALSE	-0.178733	0.263133	0.84	0.499337	1.40075	0.497	7227	17	7210	0.00235229	FALSE	0.0490061	0.0704177	1.05023	0.914834	1.20566	0.48647	71837	204	71633	0.00283976	FALSE	-0.0152991	0.0981426	0.984817
386.2	Peripheral or central vertigo	sense organs	-0.0587344	0.0158551	0.942957	0.914105	0.97272	0.000211841	210477	5416	205061	0.025732	FALSE	-0.0367316	0.0298242	0.963935	0.909203	1.02196	0.218097	321162	1143	320019	0.00355895	FALSE	0.0315834	0.145758	1.03	0.775612	1.37337	0.828	7267	57	7210	0.00784368	FALSE	-0.102832	0.040554	0.902278	0.833336	0.976924	0.0112229	71016	627	70389	0.008829	FALSE	0.0104444	0.0344731	1.0105
386.21	Central origin vertigo	sense organs	-0.058679	0.05968	0.943009	0.83891	1.06003	0.325496	216202	371	215831	0.00171599	FALSE	0.0152964	0.205401	1.01541	0.678894	1.51874	0.940636	320043	24	320019	7.49899e-05	FALSE	NA	NA	NA	NA	NA	NA	NA	NA	NA	NA	NA	-0.188242	0.106996	0.828414	0.671693	1.0217	0.0785196	71773	87	71686	0.00121215	FALSE	-0.218626	0.234396	0.803622
386.3	Labyrinthitis	sense organs	0.0078523	0.0645397	1.00788	0.888123	1.14379	0.903163	215924	318	215606	0.00147274	FALSE	-0.0644936	0.0307783	0.937542	0.882657	0.995841	0.0361333	321089	1070	320019	0.00333241	FALSE	NA	NA	NA	NA	NA	NA	NA	NA	NA	NA	NA	-0.102893	0.107833	0.902223	0.730339	1.11456	0.339987	71787	86	71701	0.00119799	FALSE	0.0297526	0.0800283	1.0302
386.9	Dizziness and giddiness (Light-headedness and vertigo)	sense organs	0.0014285	0.00798994	1.00143	0.985869	1.01724	0.858105	195081	23930	171151	0.122667	FALSE	0.0114874	0.0111408	1.01155	0.989705	1.03388	0.302488	328387	8368	320019	0.0254821	FALSE	-0.0190437	0.0626298	0.98	0.867797	1.10928	0.761	7537	327	7210	0.043386	FALSE	0.00520616	0.0177961	1.00522	0.970762	1.0409	0.76987	67193	3806	63387	0.0566428	FALSE	-0.00532419	0.0150727	0.99469
388	Other disorders of ear	sense organs	-0.0340684	0.0362229	0.966505	0.900266	1.03762	0.34695	213564	1020	212544	0.00477609	FALSE	0.0307639	0.128685	1.03124	0.801348	1.32709	0.811057	320333	61	320272	0.000190427	FALSE	NA	NA	NA	NA	NA	NA	NA	NA	NA	NA	NA	-0.168578	0.137122	0.844866	0.645753	1.10537	0.218924	71739	53	71686	0.000738789	FALSE	0.0376499	0.0558636	1.03837
389	Hearing loss	sense organs	-0.0101391	0.00543854	0.989912	0.979416	1.00052	0.0622801	199354	105983	93371	0.531632	FALSE	-0.000579621	0.00995945	0.999421	0.980101	1.01912	0.953591	330918	10646	320272	0.0321711	FALSE	0.0463453	0.0644013	1.05	0.923226	1.18836	0.472	7596	307	7289	0.040416	FALSE	-0.0207127	0.0168576	0.9795	0.947666	1.0124	0.219189	68419	4075	64344	0.0595595	FALSE	0.0428963	0.0169808	1.04383
389.1	Sensorineural hearing loss	sense organs	-0.0123555	0.00582377	0.987721	0.97651	0.99906	0.0338741	193694	82957	110737	0.428289	FALSE	-0.0230502	0.0280853	0.977213	0.924874	1.03251	0.411805	321561	1289	320272	0.00400857	FALSE	-0.018627	0.0776688	0.98	0.842941	1.14294	0.81	7498	209	7289	0.0278741	FALSE	-0.0293203	0.0218706	0.971105	0.930357	1.01364	0.180042	69488	2339	67149	0.0336605	FALSE	0.043273	0.0220845	1.04422
389.2	Conductive hearing loss	sense organs	-0.005857	0.0224987	0.99416	0.951273	1.03898	0.794612	213120	2648	210472	0.0124249	FALSE	0.0222177	0.0420253	1.02247	0.941622	1.11025	0.597031	320844	572	320272	0.0017828	FALSE	0.164993	0.245754	1.18	0.72856	1.90917	0.502	7309	20	7289	0.00273635	FALSE	-0.0323934	0.0370223	0.968126	0.900363	1.04099	0.38159	71078	757	70321	0.0106503	FALSE	0.0235319	0.0768874	1.02381
389.3	Degenerative and vascular disorders of ear	sense organs	-0.00227202	0.0412453	0.997731	0.920247	1.08174	0.95607	215601	784	214817	0.00363635	FALSE	-0.0149115	0.0538192	0.985199	0.886568	1.0948	0.781729	320625	353	320272	0.00110097	FALSE	NA	NA	NA	NA	NA	NA	NA	NA	NA	NA	NA	NA	NA	NA	NA	NA	NA	NA	NA	NA	NA	NA	0.0478656	0.111621	1.04903
389.4	Tinnitus	sense organs	-0.00128827	0.00689907	0.998713	0.985299	1.01231	0.851872	187594	34116	153478	0.181861	FALSE	0.00970842	0.0298009	1.00976	0.952466	1.07049	0.744594	321413	1141	320272	0.00354995	FALSE	0.131402	0.16861	1.14	0.819489	1.58705	0.436	7331	42	7289	0.0057291	FALSE	0.0418754	0.0379419	1.04276	0.968031	1.12327	0.269736	70662	716	69946	0.0101327	FALSE	0.106481	0.0313527	1.11236
389.5	Disorders of acoustic nerve	sense organs	-0.0602735	0.0582591	0.941507	0.839909	1.05539	0.300867	216238	390	215848	0.00180357	FALSE	0.21961	0.14225	1.24559	0.942518	1.64612	0.122629	320322	50	320272	0.000156093	FALSE	0.411488	0.30228	1.51	0.834451	2.72906	0.173	7302	13	7289	0.00178033	FALSE	NA	NA	NA	NA	NA	NA	NA	NA	NA	NA	NA	0.0449903	0.135549	1.04602
394	Rheumatic disease of the heart valves	circulatory system	0.0439246	0.0241745	1.0449	0.996549	1.0956	0.0692203	212609	2305	210304	0.0108415	FALSE	-0.00107479	0.0127283	0.998926	0.974313	1.02416	0.932706	320766	6464	314302	0.0201518	FALSE	0.101353	0.0883881	1.11	0.930636	1.316	0.252	7132	160	6972	0.0224341	FALSE	0.016903	0.0263975	1.01705	0.965764	1.07105	0.521961	69563	1523	68040	0.0218938	FALSE	0.0536338	0.0231758	1.0551
394.1	Mitral valve stenosis and aortic valve stenosis	circulatory system	0.0945353	0.0498852	1.09915	0.996766	1.21205	0.0580848	215575	536	215039	0.00248637	FALSE	-0.0876468	0.0245002	0.916084	0.873133	0.961148	0.000347032	316012	1710	314302	0.00541119	FALSE	0.283448	0.371633	1.33	0.640855	2.75068	0.446	6982	10	6972	0.00143225	FALSE	-0.000993264	0.0547762	0.999007	0.897309	1.11223	0.985533	71060	338	70722	0.00475654	FALSE	0.0793653	0.0453269	1.0826
394.2	Mitral valve disease	circulatory system	0.163092	0.0616185	1.17714	1.04323	1.32825	0.00812572	216577	349	216228	0.00161144	FALSE	0.00835371	0.0439207	1.00839	0.925213	1.09904	0.849153	314830	528	314302	0.0016771	FALSE	0.128653	0.1062	1.14	0.923579	1.40047	0.226	7081	109	6972	0.0153933	FALSE	0.0798816	0.0673949	1.08316	0.949127	1.23612	0.235908	71637	223	71414	0.00311292	FALSE	0.0519035	0.0432187	1.05327
394.3	Aortic valve disease	circulatory system	-0.244528	0.108451	0.783074	0.633122	0.96854	0.0241495	216946	113	216833	0.000520867	FALSE	-0.0326119	0.144061	0.967914	0.72981	1.2837	0.820908	314351	49	314302	0.000155877	FALSE	NA	NA	NA	NA	NA	NA	NA	NA	NA	NA	NA	NA	NA	NA	NA	NA	NA	NA	NA	NA	NA	NA	-0.0769508	0.106319	0.925935
394.4	Acute rheumatic heart disease	circulatory system	0.442872	0.13348	1.55717	1.19872	2.02282	0.000907018	217059	74	216985	0.000340921	FALSE	-0.0240716	0.136988	0.976216	0.746344	1.27689	0.860513	314356	54	314302	0.00017178	FALSE	NA	NA	NA	NA	NA	NA	NA	NA	NA	NA	NA	0.286356	0.143989	1.33157	1.00415	1.76575	0.0467304	71878	49	71829	0.000681711	FALSE	0.119323	0.135972	1.12673
394.7	Disease of tricuspid valve	circulatory system	0.0321057	0.0528351	1.03263	0.931042	1.1453	0.543414	214819	476	214343	0.00221582	FALSE	0.010847	0.0319646	1.01091	0.949515	1.07627	0.73435	315300	998	314302	0.00316524	FALSE	0.0682632	0.152991	1.07	0.793264	1.44502	0.655	7024	52	6972	0.00740319	FALSE	-0.0129146	0.0346309	0.987168	0.922386	1.0565	0.709208	70245	861	69384	0.0122571	FALSE	0.0646401	0.0309882	1.06678
395	Heart valve disorders	circulatory system	0.0139769	0.0104237	1.01408	0.993567	1.03501	0.179959	208459	13445	195014	0.0644971	FALSE	0.00899704	0.00987585	1.00904	0.989694	1.02876	0.362288	325232	10930	314302	0.0336068	FALSE	-0.00492535	0.0514958	1	0.899553	1.10077	0.924	7494	522	6972	0.0696557	FALSE	0.00471437	0.0151052	1.00473	0.975415	1.03492	0.754963	68292	5205	63087	0.0762168	FALSE	0.0324039	0.015851	1.03293
395.1	Nonrheumatic mitral valve disorders	circulatory system	0.0765253	0.0174408	1.07953	1.04325	1.11707	1.15e-05	211122	4483	206639	0.0212342	TRUE	0.0564593	0.0146175	1.05808	1.0282	1.08884	0.000112257	319146	4844	314302	0.015178	FALSE	-0.0429778	0.0715438	0.96	0.832599	1.10213	0.548	7220	248	6972	0.034349	FALSE	0.0488588	0.019712	1.05007	1.01028	1.09144	0.0131889	69101	2856	66245	0.0413308	FALSE	0.0594645	0.0189784	1.06127
395.2	Nonrheumatic aortic valve disorders	circulatory system	-0.0173203	0.0137153	0.982829	0.95676	1.00961	0.206643	212120	7489	204631	0.0353055	FALSE	-0.027302	0.0137379	0.973067	0.947216	0.999624	0.0468836	319841	5539	314302	0.017318	FALSE	0.0199183	0.068334	1.02	0.892243	1.16632	0.771	7266	294	6972	0.0404624	FALSE	-0.0223515	0.0207699	0.977896	0.938887	1.01853	0.28186	70144	2533	67611	0.0361114	FALSE	-0.0083398	0.0214873	0.991695
395.3	Nonrheumatic tricuspid valve disorders	circulatory system	0.101429	0.0479436	1.10675	1.00749	1.2158	0.034379	214503	578	213925	0.0026946	FALSE	0.0152573	0.0526741	1.01537	0.915776	1.12581	0.77208	314668	366	314302	0.00116313	FALSE	NA	NA	NA	NA	NA	NA	NA	NA	NA	NA	NA	-0.0326619	0.0489691	0.967866	0.879289	1.06537	0.504779	70704	427	70277	0.00603926	FALSE	0.100274	0.0385221	1.10547
395.4	Nonrheumatic pulmonary valve disorders	circulatory system	0.0917921	0.111357	1.09614	0.881203	1.3635	0.409767	216235	107	216128	0.000494832	FALSE	-0.0162318	0.0465395	0.983899	0.898122	1.07787	0.727259	314771	469	314302	0.00148997	FALSE	NA	NA	NA	NA	NA	NA	NA	NA	NA	NA	NA	-0.0898249	0.0707646	0.914091	0.795708	1.05009	0.204317	71490	200	71290	0.00279759	FALSE	0.000206292	0.0837348	1.00021
395.6	Heart valve replaced	circulatory system	0.0352443	0.0198764	1.03587	0.996293	1.07702	0.0761998	216152	3438	212714	0.0159055	FALSE	0.0135226	0.0195265	1.01361	0.975554	1.05316	0.488609	317000	2698	314302	0.00851104	FALSE	0.12668	0.102173	1.14	0.929062	1.38672	0.215	7097	125	6972	0.0176131	FALSE	0.0656988	0.030749	1.0679	1.00545	1.13424	0.0326292	71494	1101	70393	0.0153999	FALSE	0.00888145	0.0338655	1.00892
396	Abnormal heart sounds	circulatory system	-0.026535	0.0155273	0.973814	0.944624	1.00391	0.0874651	209644	5695	203949	0.0271651	FALSE	-0.00424705	0.0195239	0.995762	0.958377	1.03461	0.827795	316981	2679	314302	0.00845161	FALSE	-0.0423621	0.0969108	0.96	0.792702	1.15903	0.662	7103	131	6972	0.0184429	FALSE	-0.0333506	0.0285786	0.967199	0.914512	1.02292	0.243219	69717	1278	68439	0.0183313	FALSE	0.0141227	0.0267165	1.01422
401	Hypertension	circulatory system	-0.0657262	0.00612985	0.936387	0.925204	0.947705	8e-27	205144	143329	61815	0.698675	TRUE	-0.0553699	0.00389405	0.946135	0.938941	0.953384	6.97117e-46	330965	110796	220169	0.334767	TRUE	-0.0847888	0.0318722	0.92	0.863071	0.977928	0.00781	7595	1915	5680	0.25214	FALSE	-0.0266463	0.0098785	0.973706	0.955034	0.992742	0.00698838	65680	25611	40069	0.389936	FALSE	-0.0411146	0.0135405	0.959719
401.1	Essential hypertension	circulatory system	-0.0663364	0.00609664	0.935816	0.9247	0.947066	1.42e-27	204889	142242	62647	0.694239	TRUE	-0.0552975	0.00389596	0.946204	0.939006	0.953457	1.00426e-45	330809	110640	220169	0.334453	TRUE	-0.0853093	0.0319278	0.92	0.862528	0.977526	0.00754	7582	1902	5680	0.250857	FALSE	-0.027417	0.00993292	0.972955	0.954197	0.992083	0.0057763	65640	24872	40768	0.378915	FALSE	-0.0430427	0.013585	0.95787
401.2	Hypertensive heart and/or renal disease	circulatory system	-0.0351949	0.00828232	0.965417	0.949872	0.981217	2.14e-05	203977	22676	181301	0.111169	TRUE	-0.0470358	0.0240108	0.954053	0.910195	1.00003	0.0501191	221957	1788	220169	0.00805561	FALSE	-0.224226	0.141842	0.8	0.605176	1.05526	0.114	5746	66	5680	0.0114863	FALSE	-0.00733153	0.0158962	0.992695	0.962243	1.02411	0.644647	66979	5274	61705	0.0787411	FALSE	-0.0378869	0.0234198	0.962822
401.21	Hypertensive heart disease	circulatory system	-0.00784588	0.0117549	0.992185	0.969587	1.01531	0.50448	207468	10180	197288	0.0490678	FALSE	0.0396268	0.0637357	1.04042	0.918241	1.17886	0.534115	220419	250	220169	0.0011342	FALSE	-0.202674	0.216051	0.82	0.534655	1.24706	0.348	5708	28	5680	0.0049054	FALSE	0.000197115	0.020712	1.0002	0.960407	1.04164	0.992407	67435	2768	64667	0.0410469	FALSE	-0.0336945	0.0391435	0.966867
401.22	Hypertensive chronic kidney disease	circulatory system	NA	NA	NA	NA	NA	NA	NA	NA	NA	NA	NA	-0.0699624	0.0259945	0.932429	0.886112	0.981166	0.00711465	221691	1522	220169	0.00686541	FALSE	-0.265829	0.195852	0.77	0.522203	1.12529	0.175	5714	34	5680	0.0059503	FALSE	-0.0247094	0.0205547	0.975593	0.937071	1.0157	0.229314	70290	2760	67530	0.0392659	FALSE	-0.029463	0.0255203	0.970967
401.3	Other hypertensive complications	circulatory system	-0.059069	0.0261595	0.942642	0.895528	0.992234	0.0239435	213794	1954	211840	0.00913964	FALSE	-0.0191318	0.0726392	0.98105	0.850863	1.13116	0.792256	220361	192	220169	0.000871298	FALSE	0.161434	0.155066	1.18	0.867191	1.59259	0.298	5732	52	5680	0.00907188	FALSE	-0.0127655	0.0276492	0.987316	0.935235	1.0423	0.644301	70463	1383	69080	0.0196273	FALSE	-0.0279116	0.0343848	0.972474
411	Ischemic Heart Disease	circulatory system	-0.0605606	0.00600296	0.941237	0.930227	0.952377	6.21e-24	203183	58239	144944	0.286633	TRUE	-0.0601571	0.00541642	0.941617	0.931673	0.951666	1.16734e-28	329189	42380	286809	0.128741	TRUE	-0.0692689	0.0462782	0.93	0.852166	1.02167	0.134	7679	738	6941	0.0961063	FALSE	-0.0342928	0.0120522	0.966289	0.94373	0.989386	0.00443612	68017	11000	57017	0.161724	FALSE	-0.0345236	0.013988	0.966066
411.1	Unstable angina (intermediate coronary syndrome)	circulatory system	-0.0909686	0.0145855	0.913046	0.887314	0.939525	4.46e-10	210817	6464	204353	0.0306617	TRUE	-0.120707	0.0132938	0.886294	0.863499	0.909691	1.08668e-19	292751	5942	286809	0.0202971	TRUE	-0.0857599	0.276386	0.92	0.533938	1.57768	0.756	6958	17	6941	0.00244323	FALSE	-0.0510648	0.0243116	0.950217	0.906	0.996592	0.035691	69950	1838	68112	0.0262759	FALSE	-0.0702247	0.027586	0.932184
411.2	Myocardial infarction	circulatory system	-0.0705934	0.00976415	0.931841	0.914177	0.949846	4.84e-13	209603	15246	194357	0.0727375	TRUE	-0.0848946	0.0084661	0.918609	0.903492	0.933979	1.15299e-23	302389	15580	286809	0.051523	TRUE	-0.00432091	0.129602	1	0.772332	1.28364	0.973	7013	72	6941	0.0102666	FALSE	-0.0646707	0.0186676	0.937376	0.903699	0.972308	0.000531559	69826	3294	66532	0.0471744	FALSE	-0.0838188	0.0203119	0.919598
411.3	Angina pectoris	circulatory system	-0.0885632	0.009843	0.915245	0.897757	0.933074	2.31e-19	205858	14995	190863	0.0728415	TRUE	-0.0865169	0.0072518	0.91712	0.904177	0.930249	8.21803e-33	308526	21717	286809	0.0703895	TRUE	-0.0426294	0.110618	0.96	0.771482	1.19027	0.7	7041	100	6941	0.0142025	FALSE	-0.0794319	0.0239517	0.923641	0.881282	0.968036	0.000912077	69946	1870	68076	0.0267349	FALSE	-0.0729156	0.0207664	0.929679
411.4	Coronary atherosclerosis	circulatory system	-0.0636802	0.00621958	0.938305	0.926936	0.949813	1.33e-24	206021	51146	154875	0.248256	TRUE	-0.0698939	0.00650322	0.932493	0.920682	0.944455	6.08334e-27	314889	28080	286809	0.0891743	TRUE	-0.0839982	0.0473157	0.92	0.838	1.00878	0.0759	7648	707	6941	0.0924425	FALSE	-0.0341328	0.0126121	0.966443	0.942846	0.990631	0.00680279	68646	9701	58945	0.141319	FALSE	-0.0377539	0.0150707	0.96295
411.41	Aneurysm and dissection of heart	circulatory system	-0.0259829	0.0882333	0.974352	0.819615	1.1583	0.768391	216769	170	216599	0.000784245	FALSE	0.0123182	0.0546846	1.01239	0.909497	1.12693	0.821778	287148	339	286809	0.00118058	FALSE	NA	NA	NA	NA	NA	NA	NA	NA	NA	NA	NA	0.0143703	0.114184	1.01447	0.811047	1.26893	0.899848	71724	77	71647	0.00107356	FALSE	0.00842279	0.0765055	1.00846
411.8	Other chronic ischemic heart disease, unspecified	circulatory system	-0.0864285	0.00772057	0.917201	0.903426	0.931186	4.33e-29	208410	27240	181170	0.130704	TRUE	-0.0778823	0.00719142	0.925073	0.912126	0.938205	2.48432e-27	309303	22494	286809	0.0727248	TRUE	-0.0481296	0.167089	0.95	0.686861	1.32229	0.773	6984	43	6941	0.00615693	FALSE	-0.0488395	0.0189732	0.952334	0.917569	0.988416	0.0100492	69546	3286	66260	0.0472493	FALSE	-0.0762865	0.0233365	0.926551
411.9	Other acute and subacute forms of ischemic heart disease	circulatory system	-0.0413815	0.0493227	0.959463	0.871052	1.05685	0.401472	215278	546	214732	0.00253626	FALSE	-0.0809725	0.0197047	0.922219	0.887281	0.958533	3.96866e-05	289461	2652	286809	0.00916186	FALSE	NA	NA	NA	NA	NA	NA	NA	NA	NA	NA	NA	0.0570342	0.149203	1.05869	0.790251	1.41832	0.70227	71649	45	71604	0.000628062	FALSE	-0.0431885	0.0604512	0.957731
414	Other forms of chronic heart disease	circulatory system	0.00794316	0.0159876	1.00797	0.976879	1.04006	0.619308	209943	5351	204592	0.0254879	FALSE	0.00213444	0.013368	1.00214	0.976221	1.02874	0.873143	292697	5888	286809	0.0201164	FALSE	0.292414	0.12583	1.34	1.04685	1.71436	0.0201	7017	76	6941	0.0108308	FALSE	-0.00929134	0.0204175	0.990752	0.951886	1.0312	0.649061	68190	2691	65499	0.0394633	FALSE	-0.000817971	0.0279769	0.999182
414.2	ASCVD	circulatory system	0.00983128	0.0323367	1.00988	0.94786	1.07596	0.761106	215611	1277	214334	0.0059227	FALSE	NA	NA	NA	NA	NA	NA	NA	NA	NA	NA	NA	NA	NA	NA	NA	NA	NA	NA	NA	NA	NA	NA	-0.0342915	0.054025	0.96629	0.869201	1.07422	0.525601	71057	348	70709	0.00489748	FALSE	-0.128316	0.0837102	0.879575
415	Pulmonary heart disease	circulatory system	0.0743496	0.0126151	1.07718	1.05088	1.10415	3.78e-09	211894	8711	203183	0.0411102	TRUE	0.012106	0.0223412	1.01218	0.968814	1.05749	0.587909	324881	2052	322829	0.00631616	FALSE	0.0377677	0.114348	1.04	0.82998	1.29938	0.741	7896	93	7803	0.0117781	FALSE	0.0150626	0.0179867	1.01518	0.980011	1.0516	0.402352	69326	3449	65877	0.0497505	FALSE	0.0739178	0.0196269	1.07672
415.1	Acute pulmonary heart disease	circulatory system	0.0947088	0.0179209	1.09934	1.06139	1.13864	1.26e-07	215817	4199	211618	0.0194563	TRUE	0.0843753	0.116851	1.08804	0.865322	1.36807	0.470249	322903	74	322829	0.000229171	FALSE	0.0207349	0.129674	1.02	0.791816	1.31639	0.873	7875	72	7803	0.00914286	FALSE	0.0506028	0.0290274	1.0519	0.993729	1.11349	0.0812858	71033	1237	69796	0.0174144	FALSE	0.1025	0.0269502	1.10794
415.11	Pulmonary embolism and infarction, acute	circulatory system	0.094763	0.0180485	1.0994	1.06119	1.13899	1.52e-07	215882	4139	211743	0.0191725	TRUE	0.0724126	0.117658	1.0751	0.853681	1.35394	0.538258	322902	73	322829	0.000226075	FALSE	0.0207349	0.129674	1.02	0.791816	1.31639	0.873	7875	72	7803	0.00914286	FALSE	0.0692327	0.0310383	1.07169	1.00843	1.13891	0.0257104	71420	1074	70346	0.0150378	FALSE	0.107843	0.0270418	1.11387
415.2	Chronic pulmonary heart disease	circulatory system	0.0376037	0.0180913	1.03832	1.00215	1.0758	0.0376584	212522	4144	208378	0.0194992	FALSE	0.0158704	0.0231668	1.016	0.970896	1.06319	0.493311	324737	1908	322829	0.00587552	FALSE	0.17908	0.221574	1.2	0.774758	1.84664	0.419	7828	25	7803	0.00319366	FALSE	-0.00054238	0.022554	0.999458	0.956238	1.04463	0.980814	70040	2108	67932	0.0300971	FALSE	0.0568387	0.0253014	1.05849
415.21	Primary pulmonary hypertension	circulatory system	0.0468374	0.0458653	1.04795	0.957855	1.14652	0.307162	215978	631	215347	0.00292159	FALSE	0.0419092	0.0430149	1.0428	0.958486	1.13453	0.329909	323378	549	322829	0.0016977	FALSE	NA	NA	NA	NA	NA	NA	NA	NA	NA	NA	NA	-0.0594954	0.0492691	0.94224	0.855505	1.03777	0.227217	71477	416	71061	0.00582005	FALSE	-0.0270043	0.0459988	0.973357
416	Cardiomegaly	circulatory system	0.0576415	0.019262	1.05934	1.02009	1.10009	0.00276704	208670	3653	205017	0.0175061	FALSE	0.00102892	0.0124813	1.00103	0.976838	1.02582	0.934299	329534	6705	322829	0.0203469	FALSE	0.098062	0.240699	1.1	0.688177	1.76797	0.684	7824	21	7803	0.00268405	FALSE	0.0110851	0.0165282	1.01115	0.978915	1.04444	0.502424	67515	4368	63147	0.0646967	FALSE	0.0378107	0.0197037	1.03853
418	Nonspecific chest pain	circulatory system	-0.0388422	0.00586048	0.961903	0.950917	0.973015	3.41e-11	190969	54184	136785	0.283732	TRUE	0.0296113	0.120876	1.03005	0.812771	1.30542	0.806478	324786	69	324717	0.000212448	FALSE	-0.0369658	0.0532815	0.96	0.868144	1.06979	0.488	7363	452	6911	0.061388	FALSE	-0.00436441	0.0108053	0.995645	0.974781	1.01696	0.686276	63465	14348	49117	0.226077	FALSE	-0.0239861	0.0125084	0.976299
418.1	Precordial pain	circulatory system	-0.0485846	0.0361924	0.952577	0.887345	1.0226	0.179468	213606	1015	212591	0.00475174	FALSE	-0.0216655	0.0129021	0.978568	0.954132	1.00363	0.0931084	330898	6181	324717	0.0186795	FALSE	0.338304	0.332176	1.4	0.731426	2.68954	0.308	6922	11	6911	0.00158914	FALSE	-0.0296513	0.04205	0.970784	0.893982	1.05418	0.48072	70272	586	69686	0.00833903	FALSE	-0.0109487	0.0372677	0.989111
420	Carditis	circulatory system	0.0158434	0.0224376	1.01597	0.972258	1.06165	0.480122	213909	2665	211244	0.0124586	FALSE	0.027884	0.0172617	1.02828	0.994069	1.06366	0.10623	328876	3438	325438	0.0104538	FALSE	0.181569	0.155017	1.2	0.884915	1.62483	0.241	7752	50	7702	0.00644995	FALSE	0.0645253	0.0284686	1.06665	1.00877	1.12786	0.0234182	70350	1296	69054	0.0184222	FALSE	0.0484572	0.028077	1.04965
420.1	Myocarditis	circulatory system	-0.228892	0.171303	0.795415	0.568561	1.11278	0.181492	217093	45	217048	0.000207284	FALSE	0.0389445	0.072865	1.03971	0.901342	1.19933	0.593013	325628	190	325438	0.000583488	FALSE	NA	NA	NA	NA	NA	NA	NA	NA	NA	NA	NA	0.198675	0.158793	1.21979	0.893545	1.66514	0.210877	71875	40	71835	0.000556522	FALSE	0.0128238	0.109026	1.01291
420.2	Pericarditis	circulatory system	0.034218	0.0305048	1.03481	0.974753	1.09857	0.261979	215455	1431	214024	0.00664176	FALSE	0.031472	0.0207729	1.03197	0.9908	1.07486	0.129759	327802	2364	325438	0.00721167	FALSE	0.291102	0.201872	1.34	0.900714	1.98729	0.149	7731	29	7702	0.00375113	FALSE	0.0670746	0.0339483	1.06938	1.00054	1.14295	0.0481786	70714	894	69820	0.0126425	FALSE	0.0350301	0.0363634	1.03565
420.21	Acute pericarditis	circulatory system	0.00364688	0.0625936	1.00365	0.887775	1.13466	0.953539	216802	338	216464	0.00155903	FALSE	0.0455443	0.061435	1.0466	0.927866	1.18052	0.458486	325706	268	325438	0.000822828	FALSE	NA	NA	NA	NA	NA	NA	NA	NA	NA	NA	NA	-0.0181045	0.093032	0.982058	0.818365	1.1785	0.845702	71702	116	71586	0.00161781	FALSE	-0.00242446	0.0737705	0.997578
420.22	Chronic pericarditis	circulatory system	-0.00858997	0.105928	0.991447	0.805567	1.22022	0.935368	216970	118	216852	0.000543854	FALSE	-0.0763901	0.0836201	0.926455	0.786403	1.09145	0.36096	325583	145	325438	0.000445355	FALSE	NA	NA	NA	NA	NA	NA	NA	NA	NA	NA	NA	0.0839027	0.0735698	1.08752	0.941488	1.25621	0.254098	71728	186	71542	0.00259313	FALSE	0.0515818	0.0857616	1.05294
420.3	Endocarditis	circulatory system	0.00434353	0.0336	1.00435	0.940341	1.07272	0.897143	215560	1181	214379	0.00547875	FALSE	0.0382357	0.0319365	1.03898	0.975935	1.10609	0.231212	326435	997	325438	0.00305421	FALSE	-0.100068	0.258102	0.9	0.545558	1.50052	0.698	7721	19	7702	0.00246082	FALSE	0.069729	0.0529767	1.07222	0.96647	1.18954	0.1881	71554	364	71190	0.00508707	FALSE	0.0243959	0.0455573	1.0247
425	Cardiomyopathy	circulatory system	0.0637274	0.0132157	1.0658	1.03855	1.09377	1.42e-06	212385	7924	204461	0.0373096	TRUE	0.0905905	0.0212495	1.09482	1.05016	1.14138	2.01526e-05	327694	2256	325438	0.00688447	TRUE	0.0394957	0.0921664	1.04	0.868359	1.24625	0.668	7850	148	7702	0.0188535	FALSE	0.0242233	0.0198656	1.02452	0.985394	1.0652	0.222708	70846	2787	68059	0.0393388	FALSE	0.0338696	0.0214406	1.03445
425.1	Primary/intrinsic cardiomyopathies	circulatory system	0.0637519	0.0135193	1.06583	1.03796	1.09445	2.41e-06	212576	7555	205021	0.0355402	TRUE	0.0852278	0.0215401	1.08897	1.04395	1.13592	7.59922e-05	327633	2195	325438	0.00669957	FALSE	0.0274933	0.0972365	1.03	0.849514	1.24368	0.777	7834	132	7702	0.0168496	FALSE	0.0284136	0.0212902	1.02882	0.986773	1.07266	0.182012	70947	2403	68544	0.0338704	FALSE	0.0394429	0.0220914	1.04023
425.11	Hypertrophic obstructive cardiomyopathy	circulatory system	-0.0565592	0.067363	0.945011	0.828125	1.07839	0.401123	216998	292	216706	0.00134563	FALSE	-0.00982647	0.068608	0.990222	0.86563	1.13275	0.886111	325653	215	325438	0.000660212	FALSE	-0.413399	0.335564	0.66	0.34263	1.27674	0.218	7713	11	7702	0.00142616	FALSE	-0.0946603	0.0697077	0.909682	0.793511	1.04286	0.174476	71847	206	71641	0.0028672	FALSE	0.0490074	0.0715126	1.05023
425.12	Other hypertrophic cardiomyopathy	circulatory system	0.059869	0.0743587	1.0617	0.91771	1.22828	0.42074	216999	239	216760	0.00110139	FALSE	-0.0493437	0.0559682	0.951854	0.852961	1.06221	0.377973	325761	323	325438	0.000991524	FALSE	-0.0261165	0.316588	0.97	0.523808	1.81194	0.934	7714	12	7702	0.00155561	FALSE	-0.0740595	0.0937025	0.928616	0.772814	1.11583	0.429313	71904	114	71790	0.00158545	FALSE	0.0428525	0.0768804	1.04378
425.2	Secondary/extrinsic cardiomyopathies	circulatory system	0.133004	0.0472833	1.14225	1.04115	1.25317	0.00490949	216033	593	215440	0.00274495	FALSE	0.208731	0.18042	1.23211	0.865115	1.7548	0.247307	325469	31	325438	9.52472e-05	FALSE	0.0479636	0.235749	1.05	0.660931	1.66535	0.839	7724	22	7702	0.00284827	FALSE	0.0224727	0.0330489	1.02273	0.958579	1.09117	0.496516	71249	955	70294	0.0134037	FALSE	0.00239639	0.038419	1.0024
425.8	Other cardiomyopathy	circulatory system	0.0977876	0.0758276	1.10273	0.950436	1.27942	0.197188	216938	230	216708	0.00106021	FALSE	0.137107	0.108483	1.14695	0.927262	1.41869	0.206281	325524	86	325438	0.000264189	FALSE	NA	NA	NA	NA	NA	NA	NA	NA	NA	NA	NA	0.18928	0.120086	1.20838	0.954957	1.52905	0.114979	71925	70	71855	0.000973236	FALSE	-0.0347127	0.0972867	0.965883
426	Cardiac conduction disorders	circulatory system	0.0219959	0.00779413	1.02224	1.00674	1.03798	0.00477084	196671	26029	170642	0.132348	FALSE	0.0500034	0.00936932	1.05127	1.03215	1.07076	9.45333e-08	301215	12434	288781	0.0412795	TRUE	0.050856	0.0611146	1.05	0.933393	1.18606	0.405	6695	363	6332	0.0542196	FALSE	0.0233663	0.0154482	1.02364	0.993112	1.05511	0.130392	67840	5073	62767	0.0747789	FALSE	0.019893	0.0176774	1.02009
426.2	Atrioventricular [AV] block	circulatory system	0.0495099	0.0162254	1.05076	1.01787	1.08471	0.00227788	212577	5265	207312	0.0247675	FALSE	0.0604432	0.0140541	1.06231	1.03344	1.09198	1.70221e-05	294119	5338	288781	0.0181491	TRUE	-0.130809	0.135728	0.88	0.672445	1.14479	0.335	6400	68	6332	0.010625	FALSE	0.0843944	0.0301982	1.08806	1.02553	1.1544	0.00519506	71107	1163	69944	0.0163556	FALSE	0.0762931	0.0284022	1.07928
426.21	First degree AV block	circulatory system	0.0885229	0.0245348	1.09256	1.04126	1.14638	0.000308508	213460	2250	211210	0.0105406	FALSE	0.0558316	0.0188831	1.05742	1.019	1.09729	0.0031096	291696	2915	288781	0.00999328	FALSE	NA	NA	NA	NA	NA	NA	NA	NA	NA	NA	NA	0.0733547	0.070715	1.07611	0.936836	1.23609	0.299583	71482	204	71278	0.00285387	FALSE	0.0577195	0.0342152	1.05942
426.22	Mobitz II AV block	circulatory system	0.0349038	0.11248	1.03552	0.830642	1.29093	0.756324	217068	105	216963	0.000483719	FALSE	NA	NA	NA	NA	NA	NA	NA	NA	NA	NA	NA	NA	NA	NA	NA	NA	NA	NA	NA	NA	NA	NA	0.020214	0.144477	1.02042	0.768772	1.35444	0.88873	71918	48	71870	0.000667427	FALSE	-0.130093	0.13416	0.878014
426.23	Second degree AV block	circulatory system	-0.00102179	0.0440597	0.998979	0.91633	1.08908	0.981498	216464	688	215776	0.00317836	FALSE	0.0733828	0.0308736	1.07614	1.01295	1.14327	0.0174599	289856	1075	288781	0.00370874	FALSE	-0.407157	0.313822	0.67	0.359785	1.23113	0.194	6344	12	6332	0.00189155	FALSE	0.0396515	0.0682257	1.04045	0.910218	1.18931	0.561118	71786	217	71569	0.00302287	FALSE	0.139052	0.0676744	1.14918
426.24	Atrioventricular block, complete	circulatory system	0.000136848	0.0255736	1.00014	0.951241	1.05155	0.99573	216444	2062	214382	0.00952671	FALSE	0.0631609	0.0271911	1.0652	1.00992	1.12351	0.0201868	290172	1391	288781	0.00479371	FALSE	-0.028642	0.165674	0.97	0.702322	1.34458	0.863	6377	45	6332	0.00705661	FALSE	0.110506	0.0368814	1.11684	1.03896	1.20057	0.00273319	71640	766	70874	0.0106924	FALSE	0.053266	0.0503409	1.05471
426.25	Other heart block	circulatory system	0.028994	0.047021	1.02942	0.938787	1.1288	0.537486	216305	604	215701	0.00279235	FALSE	-0.00147647	0.0641866	0.998525	0.880485	1.13239	0.981648	289028	247	288781	0.000854588	FALSE	NA	NA	NA	NA	NA	NA	NA	NA	NA	NA	NA	0.132123	0.167327	1.14125	0.822145	1.58421	0.429758	71819	36	71783	0.00050126	FALSE	0.0568054	0.108386	1.05845
426.3	Bundle branch block	circulatory system	0.014099	0.0164826	1.0142	0.981958	1.0475	0.392339	211129	5048	206081	0.0239096	FALSE	0.0293703	0.0150778	1.02981	0.999818	1.06069	0.0514256	293374	4593	288781	0.0156558	FALSE	0.0594364	0.140205	1.06	0.806247	1.39687	0.672	6394	62	6332	0.00969659	FALSE	-0.0142278	0.0342885	0.985873	0.921794	1.05441	0.678184	70834	881	69953	0.0124375	FALSE	0.0686901	0.027162	1.0711
426.31	Right bundle branch block	circulatory system	0.0180193	0.0224651	1.01818	0.974323	1.06402	0.422495	213280	2674	210606	0.0125375	FALSE	-0.172738	0.215137	0.841358	0.55189	1.28265	0.422021	288803	22	288781	7.61765e-05	FALSE	-0.0326041	0.187116	0.97	0.670755	1.39674	0.862	6367	35	6332	0.00549709	FALSE	-0.126567	0.0588064	0.881115	0.785191	0.988757	0.0313761	71424	291	71133	0.00407426	FALSE	0.0919407	0.036056	1.0963
426.32	Left bundle branch block	circulatory system	0.023728	0.0263447	1.02401	0.972478	1.07828	0.367762	214467	1932	212535	0.00900838	FALSE	0.0125209	0.0160399	1.0126	0.98126	1.04494	0.435034	292823	4042	288781	0.0138036	FALSE	0.154667	0.225852	1.17	0.74976	1.81727	0.493	6355	23	6332	0.0036192	FALSE	0.0651197	0.0440821	1.06729	0.978944	1.1636	0.139613	71380	527	70853	0.00738302	FALSE	0.0435858	0.0351883	1.04455
426.4	Anomalous atrioventricular excitation	circulatory system	0.082189	0.0725428	1.08566	0.941769	1.25154	0.257226	217131	251	216880	0.00115598	FALSE	0.0949088	0.0625266	1.09956	0.972735	1.24292	0.129041	289040	259	288781	0.00089607	FALSE	NA	NA	NA	NA	NA	NA	NA	NA	NA	NA	NA	-0.10824	0.0947109	0.897412	0.745371	1.08047	0.253103	71917	110	71807	0.00152954	FALSE	-0.0881183	0.134515	0.915653
426.7	Abnormal electrocardiogram [ECG] [EKG]	circulatory system	0.00337222	0.0110041	1.00338	0.981969	1.02525	0.75926	198622	11681	186941	0.0588102	FALSE	NA	NA	NA	NA	NA	NA	NA	NA	NA	NA	NA	0.1477	0.108615	1.16	0.936894	1.43417	0.174	6433	101	6332	0.0157003	FALSE	-0.00852088	0.0316828	0.991515	0.931817	1.05504	0.787973	69353	1038	68315	0.0149669	FALSE	0.0141399	0.0241541	1.01424
426.8	Other cardiac conduction disorders	circulatory system	0.00412828	0.0562608	1.00414	0.899296	1.1212	0.941506	215853	419	215434	0.00194114	FALSE	-0.0935194	0.0947248	0.91072	0.756404	1.09652	0.323508	288894	113	288781	0.000391147	FALSE	NA	NA	NA	NA	NA	NA	NA	NA	NA	NA	NA	-0.0344998	0.100483	0.966089	0.793384	1.17639	0.731344	71522	99	71423	0.00138419	FALSE	0.060763	0.0748802	1.06265
426.9	Cardiac pacemaker/device in situ	circulatory system	0.040309	0.0126081	1.04113	1.01572	1.06718	0.00138828	214874	8931	205943	0.0415639	FALSE	0.057348	0.0141199	1.05902	1.03012	1.08874	4.87609e-05	294070	5289	288781	0.0179855	FALSE	-0.0506083	0.0806594	0.95	0.811638	1.11347	0.53	6541	209	6332	0.0319523	FALSE	0.0441632	0.020584	1.04515	1.00383	1.08818	0.0319121	71183	2649	68534	0.0372139	FALSE	0.0136733	0.0279234	1.01377
426.91	Cardiac pacemaker in situ	circulatory system	0.0546268	0.0146873	1.05615	1.02618	1.08699	0.000199763	215093	6527	208566	0.030345	FALSE	0.0693747	0.0145693	1.07184	1.04166	1.10289	1.91962e-06	293740	4959	288781	0.0168823	TRUE	-0.173167	0.101109	0.84	0.689809	1.02532	0.0868	6465	133	6332	0.0205723	FALSE	0.0592441	0.0251967	1.06103	1.00991	1.11475	0.0187099	71198	1723	69475	0.0242001	FALSE	0.0654068	0.0326367	1.06759
426.92	Cardiac defibrillator in situ	circulatory system	0.0321357	0.0192508	1.03266	0.99442	1.07237	0.0950554	216180	3648	212532	0.0168748	FALSE	NA	NA	NA	NA	NA	NA	NA	NA	NA	NA	NA	0.187132	0.142031	1.21	0.91279	1.59283	0.188	6394	62	6332	0.00969659	FALSE	0.0453067	0.0294373	1.04635	0.987686	1.1085	0.123781	71523	1216	70307	0.0170015	FALSE	0.0435359	0.0392094	1.0445
427	Cardiac dysrhythmias	circulatory system	0.0777799	0.00583829	1.08088	1.06859	1.09332	1.72e-40	192082	60079	132003	0.312778	TRUE	0.0838437	0.00569038	1.08746	1.0754	1.09966	3.88323e-49	325233	36452	288781	0.11208	TRUE	0.112406	0.0397383	1.12	1.03512	1.2096	0.00467	7266	934	6332	0.128544	FALSE	0.0493662	0.010116	1.0506	1.02998	1.07164	1.06e-06	64957	16609	48348	0.255692	TRUE	0.0245489	0.0131434	1.02485
427.1	Paroxysmal tachycardia, unspecified	circulatory system	0.0677335	0.0153537	1.07008	1.03836	1.10277	1.03e-05	212248	5783	206465	0.0272464	TRUE	0.0928817	0.0141654	1.09733	1.06728	1.12823	5.49228e-11	293941	5160	288781	0.0175545	TRUE	0.216921	0.0884344	1.24	1.04455	1.47735	0.0142	6491	159	6332	0.0244955	FALSE	0.0649467	0.020746	1.0671	1.02458	1.11139	0.00174472	70373	2527	67846	0.0359087	FALSE	0.0634546	0.0245845	1.06551
427.11	Paroxysmal supraventricular tachycardia	circulatory system	0.076033	0.0220839	1.079	1.03329	1.12673	0.000575497	214239	2748	211491	0.0128268	FALSE	0.0958465	0.016732	1.10059	1.06508	1.13728	1.0142e-08	292450	3669	288781	0.0125457	TRUE	0.101687	0.109569	1.11	0.89309	1.37224	0.353	6434	102	6332	0.0158533	FALSE	0.0594262	0.0317501	1.06123	0.9972	1.12937	0.0612498	71028	1022	70006	0.0143887	FALSE	0.0565867	0.0322767	1.05822
427.12	Paroxysmal ventricular tachycardia	circulatory system	0.045539	0.0221651	1.04659	1.0021	1.09306	0.0399242	214460	2735	211725	0.012753	FALSE	0.0940806	0.0248661	1.09865	1.04639	1.15352	0.000154648	290438	1657	288781	0.00570518	FALSE	0.387844	0.136846	1.47	1.12708	1.92719	0.00459	6398	66	6332	0.0103157	FALSE	0.0642351	0.0264309	1.06634	1.01251	1.12304	0.0150862	70892	1528	69364	0.0215539	FALSE	0.0863704	0.0314571	1.09021
427.2	Atrial fibrillation and flutter	circulatory system	0.166118	0.00758866	1.18071	1.16328	1.19841	3.21e-106	211886	29129	182757	0.137475	TRUE	0.150179	0.00754909	1.16204	1.14497	1.17936	4.62051e-88	308779	19998	288781	0.0647648	TRUE	0.173727	0.0558739	1.19	1.06632	1.32742	0.00188	6804	472	6332	0.069371	FALSE	0.136502	0.0146784	1.14626	1.11375	1.17971	1.41e-20	70357	6194	64163	0.0880367	TRUE	0.110574	0.0200496	1.11692
427.21	Atrial fibrillation	circulatory system	0.166853	0.00770641	1.18158	1.16387	1.19956	5.93e-104	211859	28014	183845	0.132229	TRUE	0.136815	0.0141493	1.14662	1.11525	1.17886	4.06928e-22	293994	5213	288781	0.0177317	TRUE	0.169012	0.0570936	1.18	1.05877	1.32434	0.00307	6781	449	6332	0.0662144	FALSE	0.138757	0.014936	1.14884	1.1157	1.18297	1.54e-20	70378	5969	64409	0.0848134	TRUE	0.11306	0.0203157	1.1197
427.22	Atrial flutter	circulatory system	0.162138	0.0124411	1.17602	1.14769	1.20505	8.01e-39	213034	9123	203911	0.0428242	TRUE	0.197494	0.0300691	1.21835	1.14862	1.29231	5.0995e-11	289910	1129	288781	0.00389431	TRUE	0.30618	0.108605	1.36	1.09781	1.68042	0.00481	6441	109	6332	0.0169228	FALSE	0.128048	0.0262014	1.13661	1.07971	1.1965	1.02e-06	71088	1577	69511	0.0221838	TRUE	0.151836	0.0281647	1.16397
427.3	Other specified cardiac dysrhythmias	circulatory system	0.0374626	0.00963862	1.03817	1.01874	1.05797	0.00010161	198601	15816	182785	0.0796371	FALSE	0.0158446	0.0131987	1.01597	0.990025	1.0426	0.229959	294792	6011	288781	0.0203906	FALSE	0.184202	0.12882	1.2	0.933993	1.54757	0.153	6404	72	6332	0.011243	FALSE	0.0217925	0.0198612	1.02203	0.983011	1.0626	0.272536	68664	2859	65805	0.0416375	FALSE	0.0338242	0.0205672	1.0344
427.4	Cardiac arrest and ventricular fibrillation	circulatory system	0.0373001	0.0368206	1.038	0.965733	1.11568	0.31105	215854	979	214875	0.00453547	FALSE	-0.0204791	0.0275455	0.979729	0.928237	1.03408	0.457201	290131	1350	288781	0.00465307	FALSE	NA	NA	NA	NA	NA	NA	NA	NA	NA	NA	NA	-0.0132289	0.0439096	0.986858	0.905479	1.07555	0.763205	71265	531	70734	0.00745106	FALSE	0.0171632	0.0498099	1.01731
427.41	Ventricular fibrillation and flutter	circulatory system	0.114525	0.0555453	1.12134	1.00567	1.25031	0.0392242	216571	429	216142	0.00198087	FALSE	-0.0312567	0.0398991	0.969227	0.896319	1.04806	0.433395	289421	640	288781	0.00221131	FALSE	NA	NA	NA	NA	NA	NA	NA	NA	NA	NA	NA	0.0836764	0.0690248	1.08728	0.949697	1.24479	0.22541	71664	213	71451	0.0029722	FALSE	0.00630635	0.0668554	1.00633
427.42	Cardiac arrest	circulatory system	-0.0263132	0.0458283	0.97403	0.890354	1.06557	0.565853	216283	631	215652	0.00291747	FALSE	-0.00985367	0.0367875	0.990195	0.921311	1.06423	0.788812	289536	755	288781	0.00260762	FALSE	NA	NA	NA	NA	NA	NA	NA	NA	NA	NA	NA	-0.0375968	0.052102	0.963101	0.869605	1.06665	0.470541	71443	374	71069	0.00523494	FALSE	0.0126638	0.058469	1.01274
427.5	Arrhythmia (cardiac) NOS	circulatory system	0.033376	0.0112255	1.03394	1.01144	1.05694	0.00294681	201935	11224	190711	0.0555822	FALSE	0.151175	0.0241916	1.1632	1.10933	1.21968	4.12939e-10	290530	1749	288781	0.00602003	TRUE	-0.0841455	0.194058	0.92	0.62845	1.34475	0.665	6364	32	6332	0.00502828	FALSE	0.052386	0.0184626	1.05378	1.01633	1.09261	0.00454819	67737	3461	64276	0.0510947	FALSE	0.0296771	0.017796	1.03012
427.6	Premature beats	circulatory system	0.129062	0.0187806	1.13776	1.09664	1.18042	6.33e-12	210848	3845	207003	0.0182359	TRUE	0.0892903	0.0278055	1.0934	1.0354	1.15464	0.00132161	290101	1320	288781	0.00455014	FALSE	0.00247266	0.12693	1	0.781679	1.28564	0.984	6406	74	6332	0.0115517	FALSE	0.105433	0.0342873	1.11119	1.03897	1.18843	0.00210501	70328	883	69445	0.0125555	FALSE	0.0896428	0.0277556	1.09378
427.61	Supraventricular premature beats	circulatory system	0.171768	0.0426545	1.1874	1.09217	1.29094	5.65e-05	214202	731	213471	0.00341267	FALSE	0.0876717	0.0605698	1.09163	0.969432	1.22923	0.147771	289058	277	288781	0.000958285	FALSE	-0.130655	0.307408	0.88	0.480382	1.60298	0.671	6345	13	6332	0.00204886	FALSE	-0.0188482	0.0854652	0.981328	0.829975	1.16028	0.825453	71458	138	71320	0.0019312	FALSE	0.104779	0.0460471	1.11046
427.7	Tachycardia NOS	circulatory system	-0.0330025	0.0152619	0.967536	0.939023	0.996916	0.0305866	206408	5859	200549	0.0283855	FALSE	0.0162367	0.0152025	1.01637	0.986531	1.04711	0.285509	293241	4460	288781	0.0152093	FALSE	0.143785	0.124078	1.15	0.905374	1.47252	0.247	6409	77	6332	0.0120144	FALSE	0.00126982	0.0160727	1.00127	0.97022	1.03332	0.937029	66612	4578	62034	0.0687264	FALSE	0.00808576	0.0241582	1.00812
427.8	Sinoatrial node dysfunction (Bradycardia)	circulatory system	0.0605018	0.0244752	1.06237	1.01261	1.11458	0.0134375	215162	2255	212907	0.0104805	FALSE	0.0371367	0.0324689	1.03783	0.973846	1.10603	0.252722	289752	971	288781	0.00335114	FALSE	-0.211392	0.129437	0.81	0.628079	1.04321	0.102	6412	80	6332	0.0124766	FALSE	0.069971	0.0265909	1.07248	1.01801	1.12985	0.00850378	71303	1557	69746	0.0218364	FALSE	0.0607244	0.0379892	1.06261
427.9	Palpitations	circulatory system	0.0428049	0.012833	1.04373	1.01781	1.07032	0.000851357	207501	8404	199097	0.040501	FALSE	0.0517567	0.0133916	1.05312	1.02584	1.08113	0.000111154	294536	5755	288781	0.0195392	FALSE	0.0553296	0.0602389	1.06	0.939189	1.18934	0.358	6677	345	6332	0.0516699	FALSE	0.0359302	0.0158838	1.03658	1.00481	1.06936	0.0236932	68224	4565	63659	0.0669119	FALSE	0.0656593	0.0181815	1.06786
428	Congestive heart failure; nonhypertensive	circulatory system	0.00425524	0.00844178	1.00426	0.987785	1.02102	0.614213	208766	21592	187174	0.103427	FALSE	-0.000733854	0.0104935	0.999266	0.978924	1.02003	0.944246	330082	9678	320404	0.02932	FALSE	0.0914698	0.0712591	1.1	0.952945	1.26003	0.199	7488	265	7223	0.03539	FALSE	0.0229339	0.0137618	1.0232	0.995969	1.05117	0.0956166	69055	6666	62389	0.0965318	FALSE	0.00514388	0.0175789	1.00516
428.1	Congestive heart failure (CHF) NOS	circulatory system	0.00975967	0.0100222	1.00981	0.990165	1.02984	0.330153	209582	14602	194980	0.069672	FALSE	0.0187645	0.0151667	1.01894	0.989098	1.04969	0.216008	324930	4526	320404	0.0139292	FALSE	0.0772546	0.104423	1.08	0.880368	1.32568	0.459	7339	116	7223	0.015806	FALSE	0.00167928	0.0155594	1.00168	0.971594	1.0327	0.914053	69813	4992	64821	0.0715053	FALSE	0.00374446	0.0186299	1.00375
428.2	Heart failure NOS	circulatory system	0.0274268	0.0299312	1.02781	0.969244	1.08991	0.359496	214556	1492	213064	0.0069539	FALSE	-0.0102131	0.0126408	0.989839	0.965616	1.01467	0.419121	326973	6569	320404	0.0200903	FALSE	0.613835	0.333824	1.85	0.960348	3.5542	0.0659	7234	11	7223	0.0015206	FALSE	0.00778183	0.0233287	1.00781	0.962768	1.05496	0.738702	70475	2026	68449	0.0287478	FALSE	0.0476534	0.0312046	1.04881
428.3	Heart failure with reduced EF [Systolic or combined heart failure]	circulatory system	0.0165681	0.0110377	1.01671	0.994947	1.03894	0.133343	212184	11722	200462	0.0552445	FALSE	-0.133527	0.0985321	0.875004	0.721337	1.06141	0.175367	320508	104	320404	0.000324485	FALSE	0.109091	0.095604	1.12	0.924694	1.34511	0.254	7363	140	7223	0.019014	FALSE	0.0223634	0.0202654	1.02262	0.982793	1.06405	0.269798	70985	2681	68304	0.0377685	FALSE	0.00893825	0.0259487	1.00898
428.4	Heart failure with preserved EF [Diastolic heart failure]	circulatory system	-0.00349251	0.0140264	0.996514	0.969491	1.02429	0.803364	212516	7065	205451	0.0332446	FALSE	-0.119654	0.197218	0.887228	0.602781	1.3059	0.544044	320430	26	320404	8.1141e-05	FALSE	0.0420859	0.123756	1.04	0.818341	1.32929	0.734	7305	82	7223	0.0112252	FALSE	-0.00480466	0.0254714	0.995207	0.946742	1.04615	0.850383	70934	1675	69259	0.0236135	FALSE	-0.00368933	0.0264421	0.996317
429	Ill-defined descriptions and complications of heart disease	circulatory system	-0.0336722	0.0152693	0.966888	0.93838	0.996263	0.0274383	204493	5903	198590	0.0288665	FALSE	-0.0424603	0.0321638	0.958428	0.899873	1.02079	0.186792	321385	981	320404	0.00305241	FALSE	-0.00228947	0.0964461	1	0.825865	1.20532	0.981	7355	132	7223	0.017947	FALSE	-0.0334282	0.0247123	0.967124	0.921397	1.01512	0.176154	67203	1807	65396	0.0268887	FALSE	-0.0157321	0.0203176	0.984391
429.1	Heart transplant/surgery	circulatory system	-0.00300008	0.0359004	0.997004	0.929262	1.06969	0.933401	215208	1031	214177	0.00479071	FALSE	-0.0373897	0.118421	0.963301	0.763765	1.21497	0.752204	320476	72	320404	0.000224666	FALSE	0.219104	0.224791	1.24	0.801326	1.9342	0.33	7247	24	7223	0.00331172	FALSE	0.00746769	0.0400048	1.0075	0.931516	1.08967	0.85192	71282	675	70607	0.00946943	FALSE	-0.00126498	0.0526408	0.998736
429.2	Abnormal function study of cardiovascular system	circulatory system	-0.00222739	0.0247928	0.997775	0.950448	1.04746	0.928414	211442	2180	209262	0.0103102	FALSE	-0.0424603	0.0321638	0.958428	0.899873	1.02079	0.186792	321385	981	320404	0.00305241	FALSE	0.204043	0.158835	1.23	0.89828	1.67424	0.199	7271	48	7223	0.00660157	FALSE	-0.0504657	0.0434187	0.950787	0.873221	1.03524	0.245113	69919	540	69379	0.00772322	FALSE	-0.0213521	0.0326739	0.978874
429.3	Symptoms involving cardiovascular system	circulatory system	-0.0564155	0.0219312	0.945146	0.90538	0.986659	0.0100999	210290	2812	207478	0.013372	FALSE	NA	NA	NA	NA	NA	NA	NA	NA	NA	NA	NA	-0.154166	0.12001	0.86	0.677472	1.08443	0.199	7308	85	7223	0.0116311	FALSE	0.00106356	0.0392247	1.00106	0.926986	1.08106	0.978368	69108	684	68424	0.00989755	FALSE	-0.0314861	0.0277748	0.969004
429.9	Cardiac complications, not elsewhere classified	circulatory system	0.0608379	0.0660683	1.06273	0.933648	1.20965	0.357137	215212	304	214908	0.00141256	FALSE	NA	NA	NA	NA	NA	NA	NA	NA	NA	NA	NA	NA	NA	NA	NA	NA	NA	NA	NA	NA	NA	NA	-0.0813381	0.0635337	0.921882	0.813944	1.04413	0.200463	71080	249	70831	0.0035031	FALSE	0.0233364	0.0597622	1.02361
430	Intracranial hemorrhage	circulatory system	-0.0579973	0.0308014	0.943653	0.888369	1.00238	0.0597084	216287	1406	214881	0.00650062	FALSE	-0.0213549	0.020106	0.978872	0.941047	1.01822	0.288183	317362	2525	314837	0.00795621	FALSE	-0.022406	0.206503	0.98	0.652364	1.46571	0.914	7451	28	7423	0.00375788	FALSE	-0.0322271	0.0315856	0.968287	0.91016	1.03013	0.307582	70775	1034	69741	0.0146097	FALSE	-0.023952	0.0344348	0.976333
430.1	Subarachnoid hemorrhage	circulatory system	-0.0128951	0.0697455	0.987188	0.861056	1.1318	0.853317	216948	272	216676	0.00125376	FALSE	-0.0246596	0.029936	0.975642	0.920044	1.0346	0.410086	315967	1130	314837	0.00357632	FALSE	NA	NA	NA	NA	NA	NA	NA	NA	NA	NA	NA	-0.0609049	0.0563003	0.940913	0.842608	1.05069	0.279347	71218	317	70901	0.00445112	FALSE	-0.0875799	0.0609902	0.916146
430.2	Intracerebral hemorrhage	circulatory system	-0.0776465	0.0510488	0.925291	0.837192	1.02266	0.128254	216754	510	216244	0.0023529	FALSE	-0.0331885	0.0268214	0.967356	0.917816	1.01957	0.215944	316255	1418	314837	0.00448372	FALSE	0.056051	0.29643	1.06	0.591583	1.8909	0.85	7437	14	7423	0.00188248	FALSE	-0.00827351	0.0453066	0.991761	0.907488	1.08386	0.855103	71473	494	70979	0.0069117	FALSE	-0.0820117	0.0453717	0.921261
430.3	Subdural hemorrhage	circulatory system	-0.0140887	0.0485889	0.98601	0.896441	1.08453	0.771849	216802	563	216239	0.00259684	FALSE	NA	NA	NA	NA	NA	NA	NA	NA	NA	NA	NA	NA	NA	NA	NA	NA	NA	NA	NA	NA	NA	NA	-0.0481773	0.0593326	0.952965	0.848344	1.07049	0.416798	71754	288	71466	0.00401371	FALSE	0.053117	0.0626408	1.05455
433	Cerebrovascular disease	circulatory system	-0.0519495	0.0076409	0.949377	0.935265	0.963702	1.05e-11	204661	27451	177210	0.134129	TRUE	-0.0237808	0.0086331	0.9765	0.960116	0.993164	0.00587633	329336	14499	314837	0.0440249	FALSE	-0.0105739	0.0680568	0.99	0.865918	1.13068	0.877	7707	284	7423	0.0368496	FALSE	-0.0537045	0.0149775	0.947712	0.920296	0.975945	0.000336211	67829	5593	62236	0.0824574	FALSE	-0.0516006	0.0156801	0.949708
433.1	Occlusion and stenosis of precerebral arteries	circulatory system	-0.0709999	0.0116533	0.931462	0.910428	0.952982	1.11e-09	208682	10564	198118	0.0506225	TRUE	-0.0576106	0.0205155	0.944017	0.906811	0.98275	0.00498271	317283	2446	314837	0.00770921	FALSE	0.0266733	0.102183	1.03	0.840628	1.25477	0.794	7547	124	7423	0.0164304	FALSE	-0.104511	0.023614	0.900765	0.860024	0.943435	9.61e-06	69038	2018	67020	0.0292303	TRUE	-0.0826648	0.0219352	0.92066
433.11	Occlusion of cerebral arteries, with cerebral infarction	circulatory system	-0.0663503	0.0390803	0.935803	0.866799	1.0103	0.0895469	216146	872	215274	0.00403431	FALSE	0.0187103	0.132955	1.01889	0.785149	1.32221	0.888086	314894	57	314837	0.000181013	FALSE	-0.040445	0.274909	0.96	0.560309	1.64605	0.883	7439	16	7423	0.00215083	FALSE	-0.102693	0.0646017	0.902404	0.79508	1.02421	0.111916	71755	241	71514	0.00335865	FALSE	-0.117961	0.0556189	0.888731
433.12	Cerebral atherosclerosis	circulatory system	-0.0381036	0.0562124	0.962613	0.86219	1.07473	0.497866	216221	421	215800	0.00194708	FALSE	0.0210953	0.0418137	1.02132	0.940955	1.10855	0.613906	315420	583	314837	0.00184833	FALSE	NA	NA	NA	NA	NA	NA	NA	NA	NA	NA	NA	-0.0684532	0.0605971	0.933837	0.829258	1.0516	0.258626	71362	278	71084	0.00389563	FALSE	-0.217343	0.104626	0.804654
433.2	Occlusion of cerebral arteries	circulatory system	-0.0466496	0.0131393	0.954422	0.930156	0.97932	0.000384655	213106	8026	205080	0.037662	FALSE	-0.0337604	0.0138207	0.966803	0.940965	0.99335	0.0145764	320282	5445	314837	0.0170006	FALSE	-0.0518905	0.112298	0.95	0.761858	1.18319	0.644	7522	99	7423	0.0131614	FALSE	-0.0500161	0.024876	0.951214	0.905948	0.998742	0.0443657	70846	1717	69129	0.0242357	FALSE	-0.03992	0.0238311	0.960866
433.21	Cerebral artery occlusion, with cerebral infarction	circulatory system	-0.0484863	0.0132846	0.95267	0.928185	0.977802	0.000262435	213266	7843	205423	0.0367757	FALSE	-0.0329767	0.0139325	0.967561	0.941497	0.994347	0.0179379	320193	5356	314837	0.0167274	FALSE	-0.0687467	0.117807	0.93	0.741078	1.17604	0.56	7513	90	7423	0.0119792	FALSE	-0.0558514	0.0257096	0.94568	0.899207	0.994554	0.0298258	71000	1597	69403	0.022493	FALSE	-0.0445987	0.0245531	0.956381
433.3	Cerebral ischemia	circulatory system	-0.0394337	0.0108025	0.961334	0.941193	0.981905	0.000261809	209490	12293	197197	0.0586806	FALSE	-0.0263296	0.012875	0.974014	0.949742	0.998906	0.0408535	321146	6309	314837	0.0196453	FALSE	-0.0781456	0.114237	0.92	0.739301	1.15692	0.494	7520	97	7423	0.0128989	FALSE	-0.0333113	0.0221627	0.967237	0.926121	1.01018	0.132831	69455	2290	67165	0.032971	FALSE	-0.0564778	0.021981	0.945087
433.31	Transient cerebral ischemia	circulatory system	-0.0388674	0.0110855	0.961878	0.941204	0.983006	0.000454653	210218	11619	198599	0.0552712	FALSE	-0.0555412	0.0176138	0.945973	0.913872	0.979201	0.00161448	318155	3318	314837	0.0104289	FALSE	-0.0968966	0.116649	0.91	0.722145	1.14081	0.406	7516	93	7423	0.0123736	FALSE	-0.0299821	0.0231738	0.970463	0.92737	1.01556	0.195738	69821	2069	67752	0.0296329	FALSE	-0.0516475	0.0225625	0.949664
433.5	Cerebral aneurysm	circulatory system	0.0580256	0.0450513	1.05974	0.970179	1.15757	0.19775	216883	654	216229	0.00301545	FALSE	-0.0228888	0.0416128	0.977371	0.90082	1.06043	0.58229	315421	584	314837	0.00185149	FALSE	0.211841	0.30252	1.24	0.683112	2.2362	0.484	7436	13	7423	0.00174825	FALSE	-0.0712594	0.0519945	0.93122	0.840996	1.03112	0.170525	71775	373	71402	0.0051968	FALSE	-0.137753	0.0475769	0.871314
433.6	Acute, but ill-defined cerebrovascular disease	circulatory system	-0.0547112	0.0176803	0.946759	0.914512	0.980142	0.0019716	214932	4352	210580	0.0202483	FALSE	NA	NA	NA	NA	NA	NA	NA	NA	NA	NA	NA	NA	NA	NA	NA	NA	NA	NA	NA	NA	NA	NA	-0.0164523	0.0389151	0.983682	0.911443	1.06165	0.67246	70936	685	70251	0.00965659	FALSE	-0.00710196	0.0469966	0.992923
433.8	Late effects of cerebrovascular disease	circulatory system	-0.0566035	0.0159049	0.944969	0.915965	0.974891	0.000372461	213305	5397	207908	0.0253018	FALSE	-0.00237362	0.110895	0.997629	0.802737	1.23984	0.982923	314919	82	314837	0.000260384	FALSE	-0.27524	0.26332	0.76	0.453234	1.27235	0.296	7440	17	7423	0.00228495	FALSE	-0.0909215	0.0317376	0.913089	0.858021	0.971693	0.00417294	71107	1047	70060	0.0147243	FALSE	-0.0226152	0.0324409	0.977639
440	Atherosclerosis	circulatory system	-0.0308619	0.0131368	0.969609	0.944963	0.994899	0.01881	207465	8097	199368	0.0390283	FALSE	-0.067517	0.0341541	0.934712	0.874189	0.999425	0.0480604	317740	876	316864	0.00275697	FALSE	0.158178	0.136121	1.17	0.897073	1.52955	0.245	7173	67	7106	0.00934058	FALSE	-0.0599873	0.0240894	0.941776	0.898344	0.987309	0.0127674	68766	1966	66800	0.0285897	FALSE	-0.0239429	0.0211076	0.976341
440.1	Atherosclerosis of renal artery	circulatory system	-0.141501	0.0577048	0.868054	0.775224	0.972	0.0142004	216691	399	216292	0.00184133	FALSE	-0.0484253	0.111291	0.952729	0.766013	1.18496	0.663474	316946	82	316864	0.000258719	FALSE	0.628353	0.28994	1.87	1.06191	3.30896	0.0302	7121	15	7106	0.00210645	FALSE	-0.110066	0.0606693	0.895775	0.795346	1.00889	0.0696477	71510	275	71235	0.00384562	FALSE	-0.136288	0.047766	0.872591
440.2	Atherosclerosis of the extremities	circulatory system	-0.035133	0.0153358	0.965477	0.936888	0.994938	0.0219684	212161	5834	206327	0.027498	FALSE	-0.100035	0.0428173	0.904806	0.831972	0.984016	0.0194749	317421	557	316864	0.00175477	FALSE	0.100432	0.203343	1.11	0.742213	1.64705	0.621	7136	30	7106	0.00420404	FALSE	-0.0659091	0.0327766	0.936216	0.877963	0.998334	0.0443407	71111	976	70135	0.013725	FALSE	-0.0583329	0.0267817	0.943336
440.21	Atherosclerosis of native arteries of the extremities with ulceration or gangrene	circulatory system	0.139115	0.03624	1.14926	1.07046	1.23386	0.000123687	216396	1013	215383	0.00468123	FALSE	NA	NA	NA	NA	NA	NA	NA	NA	NA	NA	NA	NA	NA	NA	NA	NA	NA	NA	NA	NA	NA	NA	0.100193	0.0682658	1.10538	0.966951	1.26364	0.142188	71811	220	71591	0.0030636	FALSE	0.147796	0.0515021	1.15928
440.22	Atherosclerosis of native arteries of the extremities with intermittent claudication	circulatory system	-0.0912931	0.0185461	0.91275	0.880167	0.946539	8.55e-07	213687	3944	209743	0.0184569	TRUE	NA	NA	NA	NA	NA	NA	NA	NA	NA	NA	NA	-0.142963	0.249091	0.87	0.531963	1.41235	0.566	7126	20	7106	0.00280662	FALSE	-0.169166	0.0412659	0.844368	0.778764	0.9155	4.14e-05	71490	599	70891	0.00837879	FALSE	-0.125859	0.0312137	0.881739
440.9	Atherosclerosis of aorta	circulatory system	-0.0303476	0.0441508	0.970108	0.889689	1.0578	0.491854	213500	684	212816	0.00320375	FALSE	-0.0664445	0.0675823	0.935715	0.819627	1.06824	0.325526	317087	223	316864	0.000703277	FALSE	0.219657	0.315036	1.25	0.671788	2.30972	0.486	7119	13	7106	0.0018261	FALSE	-0.0577852	0.0528001	0.943853	0.851059	1.04676	0.273774	70029	371	69658	0.00529781	FALSE	-0.0233988	0.0339013	0.976873
441	Vascular insufficiency of intestine	circulatory system	-0.0524355	0.0485118	0.948916	0.862846	1.04357	0.279749	216468	564	215904	0.00260547	FALSE	-0.0691251	0.0285073	0.93321	0.882497	0.986837	0.015316	318117	1253	316864	0.0039388	FALSE	NA	NA	NA	NA	NA	NA	NA	NA	NA	NA	NA	-0.0297093	0.0542478	0.970728	0.872812	1.07963	0.583926	71435	347	71088	0.00485756	FALSE	-0.0952758	0.0520115	0.909122
441.1	Acute vascular insufficiency of intestine	circulatory system	-0.043305	0.0755751	0.957619	0.825776	1.11051	0.566641	216865	232	216633	0.00106979	FALSE	-0.0736525	0.0427204	0.928994	0.854375	1.01013	0.0846972	317420	556	316864	0.00175162	FALSE	NA	NA	NA	NA	NA	NA	NA	NA	NA	NA	NA	-0.0622043	0.0800412	0.939691	0.803253	1.0993	0.437068	71743	157	71586	0.00218837	FALSE	-0.0793116	0.0823353	0.923752
441.2	Chronic vascular insufficiency of intestine	circulatory system	-0.111324	0.116281	0.894649	0.712315	1.12366	0.338382	216972	98	216874	0.000451671	FALSE	-0.154056	0.0939699	0.857224	0.713026	1.03058	0.101125	316979	115	316864	0.0003628	FALSE	NA	NA	NA	NA	NA	NA	NA	NA	NA	NA	NA	-0.0289556	0.131848	0.97146	0.750228	1.25793	0.826173	71865	58	71807	0.000807069	FALSE	-0.0830591	0.0964289	0.920297
442	Other aneurysm	circulatory system	0.0638965	0.0119387	1.06598	1.04133	1.09122	8.7e-08	212506	9936	202570	0.0467563	TRUE	0.0448262	0.0165581	1.04585	1.01245	1.08034	0.00678525	320653	3789	316864	0.0118165	FALSE	0.160532	0.068147	1.17	1.02733	1.34192	0.0185	7410	304	7106	0.0410256	FALSE	0.0289229	0.0271281	1.02935	0.976043	1.08556	0.286352	70756	1432	69324	0.0202386	FALSE	0.020651	0.0236472	1.02087
442.1	Aortic aneurysm	circulatory system	0.0666863	0.0127019	1.06896	1.04268	1.09591	1.52e-07	213273	8730	204543	0.0409335	TRUE	0.0521481	0.0184831	1.05353	1.01605	1.0924	0.00478147	319904	3040	316864	0.00950285	FALSE	0.193532	0.0713475	1.21	1.05516	1.39567	0.00668	7387	281	7106	0.0380398	FALSE	0.0795623	0.0305617	1.08281	1.01986	1.14966	0.0092322	71191	1124	70067	0.0157885	FALSE	0.0319482	0.0267633	1.03246
442.11	Abdominal aortic aneurysm	circulatory system	0.0500057	0.0148969	1.05128	1.02103	1.08242	0.000788523	214015	6268	207747	0.0292877	FALSE	0.0260357	0.0231408	1.02638	0.980865	1.074	0.260546	318804	1940	316864	0.00608524	FALSE	0.149675	0.0857667	1.16	0.981741	1.37407	0.081	7306	200	7106	0.0273748	FALSE	0.0576785	0.0402906	1.05937	0.978934	1.14642	0.152269	71431	645	70786	0.00902969	FALSE	-0.0232302	0.0385034	0.977038
442.2	Aneurysm of iliac artery	circulatory system	0.13932	0.0408356	1.14949	1.06107	1.24528	0.00064551	216617	798	215819	0.00368392	FALSE	0.0564005	0.0672292	1.05802	0.927402	1.20704	0.401509	317089	225	316864	0.00070958	FALSE	0.421416	0.249932	1.52	0.933839	2.48751	0.0918	7127	21	7106	0.00294654	FALSE	0.177653	0.156314	1.19441	0.879217	1.6226	0.255743	71861	41	71820	0.000570546	FALSE	0.0251573	0.0771251	1.02548
442.3	Aneurysm of artery of lower extremity	circulatory system	0.120516	0.0535968	1.12808	1.01559	1.25303	0.0245405	216820	462	216358	0.0021308	FALSE	0.0796392	0.0589021	1.0829	0.964825	1.21542	0.176356	317157	293	316864	0.000923833	FALSE	-0.511295	0.295996	0.6	0.33573	1.07128	0.0841	7122	16	7106	0.00224656	FALSE	0.0560497	0.0946992	1.05765	0.878481	1.27336	0.553937	71820	112	71708	0.00155945	FALSE	0.0503591	0.0786464	1.05165
442.4	Arterial dissection	circulatory system	0.0226835	0.0999409	1.02294	0.840969	1.24429	0.820448	217036	132	216904	0.000608194	FALSE	-0.28517	0.131998	0.751887	0.580488	0.973893	0.030741	316922	58	316864	0.00018301	FALSE	NA	NA	NA	NA	NA	NA	NA	NA	NA	NA	NA	-0.310135	0.121575	0.733348	0.577861	0.930671	0.0107418	71864	67	71797	0.000932317	FALSE	0.148864	0.0887399	1.16051
442.8	Aneurysm of other specified artery	circulatory system	0.0869346	0.0559631	1.09083	0.977504	1.21728	0.120321	216562	423	216139	0.00195325	FALSE	0.0498962	0.049739	1.05116	0.953522	1.1588	0.315784	317273	409	316864	0.00128911	FALSE	0.110421	0.329012	1.12	0.585996	2.12822	0.737	7117	11	7106	0.0015456	FALSE	-0.0681785	0.0894184	0.934094	0.783928	1.11302	0.445782	71714	125	71589	0.00174303	FALSE	0.0468854	0.0735876	1.048
443	Peripheral vascular disease	circulatory system	0.000735327	0.00948527	1.00074	0.982303	1.01951	0.938208	207210	16406	190804	0.0791757	FALSE	-0.00702296	0.0124213	0.993002	0.969118	1.01747	0.571804	323619	6755	316864	0.0208733	FALSE	0.0128428	0.0705669	1.01	0.882084	1.16318	0.856	7360	254	7106	0.0345109	FALSE	-0.00201546	0.0224965	0.997987	0.954938	1.04298	0.928613	70056	2163	67893	0.0308753	FALSE	-0.0327379	0.0194113	0.967792
443.1	Raynaud's syndrome	circulatory system	0.0386605	0.0375495	1.03942	0.965667	1.1188	0.303204	216547	941	215606	0.00434548	FALSE	0.0496752	0.0213236	1.05093	1.00791	1.09578	0.0198277	319102	2238	316864	0.00701343	FALSE	0.135085	0.151308	1.14	0.850884	1.53979	0.372	7158	52	7106	0.0072646	FALSE	0.042576	0.0515027	1.0435	0.943302	1.15433	0.408421	71668	380	71288	0.00530223	FALSE	0.0159139	0.0370067	1.01604
443.7	Peripheral angiopathy in diseases classified elsewhere	circulatory system	0.0334261	0.0898154	1.03399	0.86709	1.23302	0.709771	216918	165	216753	0.000760656	FALSE	-0.147261	0.15357	0.863069	0.63874	1.16618	0.337601	316907	43	316864	0.000135686	FALSE	-0.0752511	0.149296	0.93	0.692206	1.2428	0.614	7161	55	7106	0.00768049	FALSE	0.362846	0.116786	1.43741	1.14333	1.80714	0.00189049	71834	77	71757	0.00107192	FALSE	-0.0795054	0.0857212	0.923573
443.8	Other specified peripheral vascular diseases	circulatory system	-0.0316075	0.0367843	0.968887	0.901491	1.04132	0.390193	215360	985	214375	0.00457374	FALSE	-0.028742	0.114048	0.971667	0.77703	1.21506	0.801028	316942	78	316864	0.000246102	FALSE	NA	NA	NA	NA	NA	NA	NA	NA	NA	NA	NA	-0.171359	0.084069	0.842519	0.714527	0.993438	0.0415186	71600	141	71459	0.00196927	FALSE	0.0208364	0.0821555	1.02106
443.9	Peripheral vascular disease, unspecified	circulatory system	-0.000977207	0.00986624	0.999023	0.97989	1.01853	0.921102	207844	15108	192736	0.0726891	FALSE	-0.031124	0.0150697	0.969355	0.941143	0.998414	0.0388915	321456	4592	316864	0.014285	FALSE	0.0765948	0.0882987	1.08	0.908037	1.28359	0.386	7271	165	7106	0.0226929	FALSE	-0.0188785	0.0259047	0.981299	0.932719	1.03241	0.466145	70404	1635	68769	0.0232231	FALSE	-0.0595064	0.0223163	0.94223
444	Arterial embolism and thrombosis	circulatory system	-0.0191117	0.0285853	0.98107	0.927615	1.03761	0.503761	215282	1633	213649	0.0075854	FALSE	-0.0783174	0.0272047	0.924671	0.876658	0.975314	0.00399167	318246	1382	316864	0.00434255	FALSE	-0.07667	0.327136	0.93	0.487797	1.7586	0.815	7117	11	7106	0.0015456	FALSE	0.0181916	0.0459896	1.01836	0.930579	1.11442	0.69243	71183	486	70697	0.00682747	FALSE	-0.109511	0.0407959	0.896272
444.1	Arterial embolism and thrombosis of lower extremity artery	circulatory system	0.0248732	0.0389567	1.02519	0.949821	1.10653	0.523158	216142	876	215266	0.00405289	FALSE	-0.0625759	0.0341706	0.939342	0.87849	1.00441	0.0670586	317740	876	316864	0.00275697	FALSE	NA	NA	NA	NA	NA	NA	NA	NA	NA	NA	NA	0.0184526	0.0774442	1.01862	0.875169	1.18559	0.811672	71744	168	71576	0.00234166	FALSE	-0.0916331	0.0589113	0.91244
444.2	Embolism and thrombosis of abdominal aorta	circulatory system	-0.149719	0.0928097	0.86095	0.717756	1.03271	0.106704	216893	154	216739	0.000710028	FALSE	-0.146174	0.132221	0.864008	0.666758	1.11961	0.268934	316922	58	316864	0.00018301	FALSE	NA	NA	NA	NA	NA	NA	NA	NA	NA	NA	NA	-0.268162	0.125417	0.764784	0.598111	0.977902	0.0325027	71874	63	71811	0.000876534	FALSE	-0.263664	0.136971	0.768231
444.5	Atheroembolism	circulatory system	0.167268	0.17121	1.18207	0.845098	1.65341	0.328579	217128	45	217083	0.000207251	FALSE	NA	NA	NA	NA	NA	NA	NA	NA	NA	NA	NA	NA	NA	NA	NA	NA	NA	NA	NA	NA	NA	NA	NA	NA	NA	NA	NA	NA	NA	NA	NA	NA	NA	0.00422164	0.156136	1.00423
446	Polyarteritis nodosa and allied conditions	circulatory system	0.0730229	0.0394355	1.07576	0.995738	1.1622	0.0640681	216477	855	215622	0.00394961	FALSE	0.00178631	0.0263179	1.00179	0.951423	1.05482	0.945886	318336	1472	316864	0.00462405	FALSE	0.319097	0.206022	1.38	0.918783	2.0604	0.121	7134	28	7106	0.00392487	FALSE	0.0793922	0.043935	1.08263	0.993302	1.17999	0.0707566	71626	525	71101	0.00732974	FALSE	-0.0251132	0.0389589	0.975199
446.1	Thromboangiitis obliterans	circulatory system	0.201098	0.134388	1.22274	0.939599	1.59122	0.134549	217159	73	217086	0.000336159	FALSE	NA	NA	NA	NA	NA	NA	NA	NA	NA	NA	NA	NA	NA	NA	NA	NA	NA	NA	NA	NA	NA	NA	NA	NA	NA	NA	NA	NA	NA	NA	NA	NA	NA	-0.394135	0.235555	0.674263
446.3	Hypersensitivity angiitis	circulatory system	0.0893779	0.189136	1.09349	0.75478	1.58421	0.636529	217133	37	217096	0.000170402	FALSE	-0.0660141	0.201088	0.936118	0.631191	1.38835	0.742696	316889	25	316864	7.8892e-05	FALSE	NA	NA	NA	NA	NA	NA	NA	NA	NA	NA	NA	-0.144378	0.158007	0.865561	0.635038	1.17977	0.360851	71924	40	71884	0.000556143	FALSE	-0.00497738	0.122614	0.995035
446.4	Wegener's granulomatosis	circulatory system	0.0138335	0.112707	1.01393	0.812961	1.26458	0.902314	217182	104	217078	0.000478861	FALSE	0.0397894	0.0658877	1.04059	0.914525	1.18404	0.545912	317097	233	316864	0.000734791	FALSE	0.438674	0.346805	1.55	0.785791	3.05999	0.206	7116	10	7106	0.00140528	FALSE	0.124678	0.08113	1.13278	0.966246	1.32803	0.12435	71954	153	71801	0.00212636	FALSE	-0.184571	0.112333	0.831461
446.5	Giant cell arteritis	circulatory system	0.119097	0.0610461	1.12648	0.999447	1.26966	0.051065	217003	357	216646	0.00164514	FALSE	0.00209415	0.0353017	1.0021	0.935104	1.07389	0.952696	317682	818	316864	0.0025749	FALSE	0.00749021	0.342526	1.01	0.51486	1.97159	0.983	7116	10	7106	0.00140528	FALSE	0.0907571	0.0900016	1.095	0.917919	1.30625	0.313265	71915	127	71788	0.00176597	FALSE	0.000689259	0.0706608	1.00069
446.6	Polyarteritis nodosa	circulatory system	0.133655	0.148426	1.143	0.854482	1.52893	0.367864	217187	60	217127	0.00027626	FALSE	-0.121123	0.107272	0.885925	0.717935	1.09322	0.258849	316952	88	316864	0.000277645	FALSE	NA	NA	NA	NA	NA	NA	NA	NA	NA	NA	NA	0.047916	0.141658	1.04908	0.794746	1.38481	0.735173	71944	50	71894	0.000694985	FALSE	-0.192242	0.154054	0.825107
446.8	Thrombotic microangiopathy	circulatory system	NA	NA	NA	NA	NA	NA	NA	NA	NA	NA	NA	-0.238041	0.183908	0.788171	0.549636	1.13023	0.195545	316894	30	316864	9.46689e-05	FALSE	NA	NA	NA	NA	NA	NA	NA	NA	NA	NA	NA	NA	NA	NA	NA	NA	NA	NA	NA	NA	NA	NA	0.0946297	0.199268	1.09925
446.9	Arteritis NOS	circulatory system	0.0416515	0.0686642	1.04253	0.911257	1.19272	0.544119	216829	281	216548	0.00129595	FALSE	0.0494122	0.0473428	1.05065	0.957548	1.15281	0.296619	317316	452	316864	0.00142445	FALSE	0.417335	0.313301	1.52	0.821408	2.80501	0.183	7118	12	7106	0.00168587	FALSE	0.0483841	0.0727593	1.04957	0.910079	1.21045	0.506058	71776	190	71586	0.00264712	FALSE	-0.0683778	0.049756	0.933908
447	Other disorders of arteries and arterioles	circulatory system	-0.00366873	0.0291825	0.996338	0.940949	1.05499	0.899956	213252	1569	211683	0.00735749	FALSE	-0.041094	0.0220043	0.959739	0.919227	1.00204	0.0618257	318981	2117	316864	0.00663676	FALSE	0.276642	0.125613	1.32	1.03091	1.68682	0.0276	7183	77	7106	0.0107198	FALSE	0.08032	0.0417481	1.08363	0.998495	1.17603	0.0543646	70363	598	69765	0.00849878	FALSE	-0.0111535	0.0271135	0.988908
447.1	Stricture of artery	circulatory system	-0.0389374	0.0593969	0.961811	0.856111	1.08056	0.512116	215860	377	215483	0.0017465	FALSE	-0.0755231	0.0275971	0.927258	0.878435	0.978795	0.00620716	318210	1346	316864	0.00422991	FALSE	NA	NA	NA	NA	NA	NA	NA	NA	NA	NA	NA	-0.0284938	0.0930023	0.971908	0.809954	1.16625	0.759317	71547	116	71431	0.00162131	FALSE	-0.0907143	0.0470872	0.913279
447.7	Aortic ectasia	circulatory system	0.16699	0.0530391	1.18174	1.06506	1.31121	0.00164146	215672	471	215201	0.00218387	FALSE	NA	NA	NA	NA	NA	NA	NA	NA	NA	NA	NA	0.508787	0.181777	1.66	1.16475	2.37517	0.00513	7143	37	7106	0.0051799	FALSE	0.180044	0.0645694	1.19727	1.05494	1.3588	0.00529723	71172	246	70926	0.00345642	FALSE	0.0825391	0.0494633	1.08604
448	Disease of capillaries	circulatory system	-0.0541172	0.0706201	0.947321	0.824867	1.08795	0.443489	216256	266	215990	0.00123002	FALSE	0.117559	0.0731638	1.12475	0.974489	1.29818	0.1081	317053	189	316864	0.000596115	FALSE	NA	NA	NA	NA	NA	NA	NA	NA	NA	NA	NA	NA	NA	NA	NA	NA	NA	NA	NA	NA	NA	NA	0.0609382	0.0546993	1.06283
450	Noninfectious disorders of lymphatic channels	circulatory system	0.139102	0.0264458	1.14924	1.09119	1.21038	1.44e-07	215345	1906	213439	0.00885091	TRUE	0.0328462	0.0242058	1.03339	0.985509	1.0836	0.174796	330965	1734	329231	0.00523922	FALSE	-0.0239982	0.16854	0.98	0.701639	1.35844	0.887	7963	42	7921	0.00527439	FALSE	0.01309	0.0369646	1.01318	0.942367	1.08931	0.723247	71394	758	70636	0.0106171	FALSE	0.0336451	0.0432924	1.03422
451	Phlebitis and thrombophlebitis	circulatory system	0.124191	0.0291982	1.13223	1.06926	1.19892	2.11e-05	214442	1561	212881	0.00727936	TRUE	0.107597	0.0222317	1.1136	1.06612	1.1632	1.29963e-06	300558	2059	298499	0.00685059	TRUE	NA	NA	NA	NA	NA	NA	NA	NA	NA	NA	NA	0.000704664	0.0496426	1.0007	0.907924	1.10297	0.988675	71030	419	70611	0.00589892	FALSE	0.120828	0.0313306	1.12843
451.2	Phlebitis and thrombophlebitis of lower extremities	circulatory system	0.153671	0.0409954	1.16611	1.07608	1.26367	0.000177891	215762	788	214974	0.00365217	FALSE	0.101873	0.0261917	1.10724	1.05184	1.16557	0.000100444	299979	1480	298499	0.00493368	FALSE	NA	NA	NA	NA	NA	NA	NA	NA	NA	NA	NA	0.00435484	0.0679056	1.00436	0.879202	1.14734	0.948866	71407	221	71186	0.00309493	FALSE	0.169316	0.036756	1.18449
452	Other venous embolism and thrombosis	circulatory system	0.100722	0.0116164	1.10597	1.08107	1.13144	4.29e-18	212326	10337	201989	0.0486846	TRUE	0.0162574	0.0472244	1.01639	0.926536	1.11496	0.730652	298953	454	298499	0.00151863	FALSE	-0.185	0.0965049	0.83	0.687874	1.00416	0.0552	7106	133	6973	0.0187166	FALSE	0.0494277	0.0193712	1.05067	1.01153	1.09133	0.0107229	69836	2969	66867	0.0425139	FALSE	0.0771893	0.0198326	1.08025
452.1	Iatrogenic pulmonary embolism and infarction	circulatory system	0.201244	0.103974	1.22292	0.997457	1.49935	0.0529277	217062	122	216940	0.000562051	FALSE	NA	NA	NA	NA	NA	NA	NA	NA	NA	NA	NA	NA	NA	NA	NA	NA	NA	NA	NA	NA	NA	NA	-0.0343037	0.12823	0.966278	0.751537	1.24238	0.789071	71856	61	71795	0.00084892	FALSE	0.304206	0.0922826	1.35555
452.2	Deep vein thrombosis [DVT]	circulatory system	0.0968031	0.0152184	1.10164	1.06927	1.135	2.01e-10	214504	5876	208628	0.0273934	TRUE	NA	NA	NA	NA	NA	NA	NA	NA	NA	NA	NA	-0.19153	0.10542	0.83	0.671559	1.01521	0.0692	7084	111	6973	0.0156691	FALSE	0.048327	0.0263766	1.04951	0.996635	1.1052	0.0669225	71033	1534	69499	0.0215956	FALSE	0.0810116	0.025531	1.08438
452.8	Postphlebitic syndrome	circulatory system	0.175025	0.11548	1.19128	0.949978	1.49387	0.129613	217072	99	216973	0.00045607	FALSE	0.230498	0.180006	1.25923	0.88487	1.79196	0.20037	298530	31	298499	0.000103842	FALSE	NA	NA	NA	NA	NA	NA	NA	NA	NA	NA	NA	-0.0861562	0.174672	0.917451	0.651476	1.29201	0.62184	71909	33	71876	0.000458913	FALSE	0.136907	0.0955551	1.14672
453	Chronic venous hypertension	circulatory system	0.251472	0.035421	1.28592	1.19967	1.37836	1.25e-12	216456	1060	215396	0.00489707	TRUE	NA	NA	NA	NA	NA	NA	NA	NA	NA	NA	NA	0.393708	0.352679	1.48	0.742641	2.95932	0.264	6983	10	6973	0.00143205	FALSE	NA	NA	NA	NA	NA	NA	NA	NA	NA	NA	NA	0.296309	0.108497	1.34489
454	Varicose veins	circulatory system	0.178103	0.0136066	1.19495	1.1635	1.22724	3.79e-39	210569	7438	203131	0.0353233	TRUE	0.134082	0.00889316	1.14349	1.12373	1.16359	2.29595e-51	311886	13387	298499	0.0429227	TRUE	0.13884	0.0964562	1.15	0.951026	1.38804	0.15	7104	131	6973	0.0184403	FALSE	0.153492	0.0412533	1.1659	1.07534	1.26409	0.000198646	71005	604	70401	0.00850644	FALSE	0.148531	0.024378	1.16013
454.1	Varicose veins of lower extremity	circulatory system	0.192103	0.0147009	1.2118	1.17738	1.24722	5.05e-39	212254	6350	205904	0.029917	TRUE	0.137348	0.00910938	1.14723	1.12693	1.16789	2.27434e-51	311241	12742	298499	0.0409393	TRUE	0.10263	0.102572	1.11	0.906277	1.35482	0.317	7089	116	6973	0.0163634	FALSE	0.182633	0.0511511	1.20037	1.08587	1.32696	0.000356346	71361	392	70969	0.0054932	FALSE	0.157817	0.0257825	1.17095
454.11	Varicose veins of lower extremity, symptomtic	circulatory system	0.207052	0.0191082	1.23005	1.18483	1.27699	2.33e-27	213841	3697	210144	0.0172885	TRUE	0.200632	0.0270731	1.22218	1.15901	1.28878	1.25575e-13	299887	1388	298499	0.00462841	TRUE	0.0754912	0.124908	1.08	0.844232	1.37756	0.546	7051	78	6973	0.0110623	FALSE	0.193882	0.0591069	1.21395	1.08116	1.36306	0.00103735	71599	292	71307	0.00407827	FALSE	0.181343	0.0313336	1.19883
455	Hemorrhoids	circulatory system	-0.0113008	0.00789412	0.988763	0.973582	1.00418	0.152274	187786	24509	163277	0.130516	FALSE	-0.00576886	0.00807125	0.994248	0.978643	1.0101	0.474769	314810	16311	298499	0.0518122	FALSE	-0.0506812	0.0716793	0.95	0.82599	1.09397	0.48	7215	242	6973	0.0335412	FALSE	-0.00567601	0.0274726	0.99434	0.942215	1.04935	0.836317	68339	1408	66931	0.0206032	FALSE	0.0126782	0.0196943	1.01276
456	Chronic venous insufficiency [CVI]	circulatory system	0.172061	0.012142	1.18775	1.15982	1.21636	1.39e-45	210349	9525	200824	0.0452819	TRUE	0.16654	0.0434155	1.18121	1.08485	1.28613	0.000125084	299037	538	298499	0.00179911	FALSE	0.0881299	0.0978921	1.09	0.901461	1.32313	0.368	7102	129	6973	0.0181639	FALSE	0.217937	0.048905	1.24351	1.12985	1.3686	8.34e-06	71124	446	70678	0.00627074	TRUE	0.131849	0.0279367	1.14094
457	Encounter for long-term (current) use of anticoagulants, antithrombotics, aspirin	circulatory system	-0.00377189	0.0220748	0.996235	0.954051	1.04029	0.864327	211945	2768	209177	0.01306	FALSE	NA	NA	NA	NA	NA	NA	NA	NA	NA	NA	NA	NA	NA	NA	NA	NA	NA	NA	NA	NA	NA	NA	-0.000543008	0.0296142	0.999457	0.943096	1.05919	0.985371	68428	1272	67156	0.0185889	FALSE	-0.0308344	0.0243421	0.969636
457.2	Encounter for long-term (current) use of antiplatelets/antithrombotics	circulatory system	-0.0406417	0.0465586	0.960173	0.876432	1.05192	0.382709	215770	613	215157	0.00284099	FALSE	NA	NA	NA	NA	NA	NA	NA	NA	NA	NA	NA	NA	NA	NA	NA	NA	NA	NA	NA	NA	NA	NA	0.00931124	0.067518	1.00935	0.884242	1.15217	0.890313	71148	225	70923	0.00316242	FALSE	-0.0506094	0.0597563	0.95065
457.3	Encounter for long-term (current) use of aspirin	circulatory system	-0.0069053	0.0261194	0.993118	0.943556	1.04528	0.791491	212404	1967	210437	0.00926065	FALSE	NA	NA	NA	NA	NA	NA	NA	NA	NA	NA	NA	NA	NA	NA	NA	NA	NA	NA	NA	NA	NA	NA	0.0064137	0.0313124	1.00643	0.946524	1.07014	0.837705	68750	1121	67629	0.0163055	FALSE	-0.026155	0.0250257	0.974184
458	Hypotension	circulatory system	0.0341597	0.010345	1.03475	1.01398	1.05594	0.000959801	202503	13445	189058	0.0663941	FALSE	0.0403847	0.00869186	1.04121	1.02362	1.0591	3.37991e-06	305759	14297	291462	0.046759	TRUE	-0.08665	0.135707	0.92	0.702833	1.19642	0.523	7556	66	7490	0.00873478	FALSE	0.0149206	0.0167151	1.01503	0.982317	1.04884	0.372048	67306	4417	62889	0.0656257	FALSE	0.0541514	0.0188056	1.05564
458.1	Orthostatic hypotension	circulatory system	0.0863855	0.0173296	1.09023	1.05382	1.12789	6.2e-07	210259	4525	205734	0.0215211	TRUE	0.0869727	0.0159397	1.09087	1.05731	1.12549	4.8601e-08	295558	4096	291462	0.0138585	TRUE	-0.0459632	0.177632	0.96	0.674271	1.35283	0.796	7529	39	7490	0.00517997	FALSE	0.154466	0.0379421	1.16704	1.0834	1.25713	4.68e-05	70754	736	70018	0.0104022	FALSE	0.132259	0.0326828	1.1414
458.2	Iatrogenic hypotension	circulatory system	0.00775073	0.0437343	1.00778	0.924994	1.09798	0.859333	214032	695	213337	0.00324718	FALSE	0.0727257	0.0452809	1.07544	0.984103	1.17524	0.108251	291959	497	291462	0.00170229	FALSE	NA	NA	NA	NA	NA	NA	NA	NA	NA	NA	NA	0.0692201	0.0984445	1.07167	0.883617	1.29975	0.48197	71011	105	70906	0.00147864	FALSE	0.0411172	0.0540257	1.04197
458.9	Hypotension NOS	circulatory system	0.019369	0.0133576	1.01956	0.993211	1.0466	0.147047	206088	7769	198319	0.0376975	FALSE	0.030837	0.0109905	1.03132	1.00934	1.05377	0.00501929	300172	8710	291462	0.0290167	FALSE	-0.0697735	0.187164	0.93	0.64622	1.34591	0.709	7524	34	7490	0.00451887	FALSE	-0.00607263	0.0186981	0.993946	0.958179	1.03105	0.745353	68062	3372	64690	0.0495431	FALSE	0.0325442	0.0223212	1.03308
459	Other disorders of circulatory system	circulatory system	-0.00401635	0.0150412	0.995992	0.967058	1.02579	0.789451	206352	6067	200285	0.0294012	FALSE	0.0372449	0.00622518	1.03795	1.02536	1.05069	2.19132e-09	320879	29417	291462	0.0916763	TRUE	0.0884965	0.0977463	1.09	0.902049	1.32323	0.365	7619	129	7490	0.0169314	FALSE	-0.0551328	0.0362019	0.946359	0.881537	1.01595	0.127777	69622	822	68800	0.0118066	FALSE	0.0114972	0.0224746	1.01156
459.1	Hemorrhage NOS	circulatory system	0.0779652	0.0994973	1.08109	0.889541	1.31387	0.43328	216035	134	215901	0.00062027	FALSE	0.0203758	0.0847133	1.02058	0.86445	1.20492	0.809922	291603	141	291462	0.000483534	FALSE	-0.464424	0.306273	0.63	0.344825	1.14553	0.129	7503	13	7490	0.00173264	FALSE	-0.143882	0.0781569	0.86599	0.742992	1.00935	0.0656309	71366	167	71199	0.00234005	FALSE	0.0596728	0.0631713	1.06149
459.7	Blood vessel replaced	circulatory system	-0.0409112	0.0367889	0.959914	0.893135	1.03169	0.266116	215668	984	214684	0.00456257	FALSE	NA	NA	NA	NA	NA	NA	NA	NA	NA	NA	NA	0.134146	0.236111	1.14	0.719908	1.81652	0.57	7512	22	7490	0.00292865	FALSE	NA	NA	NA	NA	NA	NA	NA	NA	NA	NA	NA	0.0324064	0.0686897	1.03294
459.9	Circulatory disease NEC	circulatory system	-0.0035634	0.0171601	0.996443	0.963486	1.03053	0.835497	207890	4622	203268	0.0222329	FALSE	0.0369284	0.00624802	1.03762	1.02499	1.0504	3.41234e-09	320636	29174	291462	0.0909879	TRUE	0.157736	0.119244	1.17	0.926833	1.47913	0.186	7576	86	7490	0.0113516	FALSE	-0.015969	0.047267	0.984158	0.897078	1.07969	0.735479	70271	476	69795	0.00677378	FALSE	-0.0039009	0.0263312	0.996107
464	Acute sinusitis	respiratory	-0.0068098	0.0111422	0.993213	0.971758	1.01514	0.541086	197980	11439	186541	0.0577786	FALSE	0.00757417	0.0641439	1.0076	0.888565	1.14259	0.906004	327765	245	327520	0.000747487	FALSE	-0.0693064	0.122129	0.93	0.734416	1.18538	0.57	6593	80	6513	0.0121341	FALSE	0.0162899	0.0177536	1.01642	0.981663	1.05241	0.358851	67668	3630	64038	0.0536443	FALSE	0.0205959	0.02286	1.02081
465	Acute upper respiratory infections of multiple or unspecified sites	respiratory	-0.0110916	0.00719332	0.98897	0.975124	1.00301	0.123091	183248	31533	151715	0.172078	FALSE	-0.0133613	0.017783	0.986728	0.952928	1.02173	0.45244	330740	3220	327520	0.00973574	FALSE	0.0123326	0.053747	1.01	0.911183	1.12488	0.819	6945	432	6513	0.062203	FALSE	-0.0331328	0.0139049	0.96741	0.941401	0.994138	0.0171809	65036	6588	58448	0.101298	FALSE	0.00646744	0.0143346	1.00649
465.2	Acute pharyngitis	respiratory	0.0015327	0.0150446	1.00153	0.972432	1.03151	0.918855	201415	6109	195306	0.0303304	FALSE	-0.0564044	0.028506	0.945157	0.893797	0.999468	0.0478518	328766	1246	327520	0.00378993	FALSE	-0.102745	0.0860954	0.9	0.762242	1.06823	0.233	6676	163	6513	0.0244158	FALSE	0.0116692	0.0222553	1.01174	0.968554	1.05685	0.600047	67749	2188	65561	0.0322957	FALSE	-0.0104462	0.0214513	0.989608
465.4	Acute laryngitis and tracheitis	respiratory	0.0162651	0.0729035	1.0164	0.881063	1.17252	0.823454	215660	249	215411	0.0011546	FALSE	-0.127004	0.0675713	0.880731	0.771481	1.00545	0.0601696	327741	221	327520	0.000674313	FALSE	NA	NA	NA	NA	NA	NA	NA	NA	NA	NA	NA	0.159538	0.0761125	1.17297	1.01041	1.36168	0.0360749	71519	181	71338	0.0025308	FALSE	-0.0127426	0.0809052	0.987338
470	Septal Deviations/Turbinate Hypertrophy	respiratory	0.0167272	0.0147952	1.01687	0.987804	1.04679	0.258231	212585	6233	206352	0.02932	FALSE	0.027598	0.0145094	1.02798	0.99916	1.05764	0.0571612	314038	4873	309165	0.0155172	FALSE	0.171372	0.0973553	1.19	0.980743	1.43647	0.0784	5840	127	5713	0.0217466	FALSE	0.0611884	0.0254888	1.0631	1.01129	1.11756	0.0163683	70232	1614	68618	0.022981	FALSE	-0.00643893	0.0361333	0.993582
471	Nasal polyps	respiratory	0.0105975	0.0275549	1.01065	0.957519	1.06674	0.700538	215776	1756	214020	0.00813807	FALSE	0.0557508	0.0168923	1.05733	1.0229	1.09293	0.000965558	312750	3585	309165	0.0114628	FALSE	0.0740055	0.248619	1.08	0.661472	1.75295	0.766	5732	19	5713	0.00331472	FALSE	0.0264902	0.0715077	1.02684	0.892557	1.18134	0.711045	71735	197	71538	0.00274622	FALSE	0.0758491	0.0533329	1.0788
472	Chronic pharyngitis and nasopharyngitis	respiratory	0.0047426	0.0127542	1.00475	0.979948	1.03019	0.710006	206471	8487	197984	0.041105	FALSE	0.00415834	0.0284635	1.00417	0.94968	1.06178	0.883847	310414	1249	309165	0.00402366	FALSE	0.0474341	0.0670548	1.05	0.919437	1.19585	0.479	5987	274	5713	0.0457658	FALSE	-0.0313992	0.0266251	0.969089	0.919813	1.021	0.238276	70072	1498	68574	0.021378	FALSE	-0.0113607	0.0273551	0.988704
473	Diseases of the larynx and vocal cords	respiratory	-0.000781001	0.0137065	0.999219	0.972733	1.02643	0.954561	212094	7319	204775	0.0345083	FALSE	-0.0222574	0.0174159	0.977988	0.945168	1.01195	0.201254	312533	3368	309165	0.0107765	FALSE	0.133729	0.0864196	1.14	0.964975	1.35407	0.122	5878	165	5713	0.0280708	FALSE	-0.0618637	0.0237192	0.940011	0.89731	0.984744	0.00910286	70533	1899	68634	0.0269236	FALSE	0.014148	0.0280156	1.01425
473.1	Chronic laryngitis	respiratory	-0.0511639	0.0610137	0.950123	0.843032	1.07082	0.401714	216181	356	215825	0.00164677	FALSE	-0.0453583	0.0994421	0.955655	0.78642	1.16131	0.648298	309267	102	309165	0.000329812	FALSE	NA	NA	NA	NA	NA	NA	NA	NA	NA	NA	NA	-0.0773854	0.0721072	0.925533	0.80355	1.06603	0.283182	71680	194	71486	0.00270647	FALSE	-0.025943	0.0794208	0.974391
473.3	Paralysis/spasm of vocal cords or larynx	respiratory	0.0543852	0.0511707	1.05589	0.955129	1.16728	0.287863	216764	506	216258	0.00233434	FALSE	0.0418691	0.04653	1.04276	0.951867	1.14233	0.368211	309632	467	309165	0.00150824	FALSE	0.0630378	0.19102	1.07	0.732449	1.54873	0.741	5746	33	5713	0.00574313	FALSE	0.0621323	0.0517437	1.0641	0.961476	1.17768	0.22984	71719	379	71340	0.00528451	FALSE	0.0376412	0.0653979	1.03836
473.4	Voice disturbance	respiratory	-0.00275454	0.0152396	0.997249	0.967902	1.02749	0.856565	212703	5877	206826	0.0276301	FALSE	-0.0181134	0.027769	0.98205	0.930028	1.03698	0.514216	310482	1317	309165	0.00424179	FALSE	0.0950334	0.0969169	1.1	0.909442	1.32975	0.327	5843	130	5713	0.0222488	FALSE	-0.0613372	0.0273215	0.940506	0.891467	0.992243	0.024767	70767	1406	69361	0.019868	FALSE	0.0159887	0.0320898	1.01612
474	Acute and chronic tonsillitis	respiratory	-0.039668	0.0315869	0.961108	0.90341	1.02249	0.209174	215015	1341	213674	0.00623677	FALSE	-0.000523021	0.0223461	0.999477	0.956647	1.04423	0.981327	311196	2031	309165	0.00652643	FALSE	0.166036	0.288565	1.18	0.67062	2.07845	0.565	5727	14	5713	0.00244456	FALSE	0.0160784	0.030642	1.01621	0.956973	1.07911	0.59978	70875	1157	69718	0.0163245	FALSE	-0.0397204	0.0649335	0.961058
474.1	Acute tonsillitis	respiratory	-0.0204792	0.0588384	0.979729	0.873015	1.09949	0.727796	215753	384	215369	0.00177981	FALSE	0.000767493	0.0396646	1.00077	0.925913	1.08167	0.984562	309805	640	309165	0.00206582	FALSE	NA	NA	NA	NA	NA	NA	NA	NA	NA	NA	NA	-0.034549	0.110733	0.966041	0.777568	1.2002	0.755038	71539	81	71458	0.00113225	FALSE	0.0573267	0.131274	1.059
474.2	Chronic tonsillitis and adenoiditis	respiratory	-0.0318851	0.0389531	0.968618	0.897418	1.04547	0.413044	216146	878	215268	0.00406207	FALSE	-0.0161364	0.0305643	0.983993	0.926777	1.04474	0.597533	310246	1081	309165	0.00348433	FALSE	0.0393106	0.310206	1.04	0.566265	1.9104	0.899	5725	12	5713	0.00209607	FALSE	0.0230257	0.0320455	1.02329	0.960998	1.08963	0.472429	71171	1059	70112	0.0148797	FALSE	-0.107645	0.0803192	0.897946
475	Chronic sinusitis	respiratory	-0.00147446	0.00954209	0.998527	0.980025	1.01738	0.877198	200525	15859	184666	0.0790874	FALSE	0.0363304	0.0177653	1.037	1.00151	1.07374	0.0408533	312392	3227	309165	0.01033	FALSE	0.0272737	0.0570718	1.03	0.918892	1.14928	0.633	6101	388	5713	0.0635961	FALSE	-0.0106606	0.0206123	0.989396	0.950221	1.03019	0.605019	69259	2604	66655	0.037598	FALSE	0.00889002	0.0196199	1.00893
475.9	Postnasal drip	respiratory	-0.0948627	0.0455364	0.909498	0.831841	0.994404	0.0372304	214699	641	214058	0.00298558	FALSE	NA	NA	NA	NA	NA	NA	NA	NA	NA	NA	NA	0.0561664	0.0946383	1.06	0.878689	1.27336	0.553	5848	135	5713	0.0230848	FALSE	-0.09701	0.0532402	0.907547	0.817617	1.00737	0.068437	71021	358	70663	0.00504076	FALSE	0.0916286	0.0630644	1.09596
476	Allergic rhinitis	respiratory	-0.0114173	0.00655893	0.988648	0.976019	1.00144	0.0817321	195544	38777	156767	0.198303	FALSE	0.0133179	0.0198597	1.01341	0.974718	1.05363	0.502478	311742	2577	309165	0.00826645	FALSE	0.0128084	0.0445972	1.01	0.928113	1.10541	0.774	6455	742	5713	0.11495	FALSE	0.00347509	0.0143638	1.00348	0.975624	1.03213	0.808832	67215	5839	61376	0.0868705	FALSE	-0.0111894	0.0178727	0.988873
477	Epistaxis or throat hemorrhage	respiratory	-0.0224287	0.019636	0.977821	0.940903	1.01619	0.25336	212976	3497	209479	0.0164197	FALSE	0.0234521	0.0166903	1.02373	0.990782	1.05777	0.159981	312848	3683	309165	0.0117725	FALSE	-0.0777049	0.175506	0.93	0.655932	1.30511	0.658	5751	38	5713	0.00660755	FALSE	-0.0131255	0.0419886	0.98696	0.908988	1.07162	0.754587	70945	589	70356	0.00830221	FALSE	0.0286117	0.0378585	1.02902
478	Throat pain	respiratory	0.0111152	0.0392749	1.01118	0.936259	1.09209	0.777169	212747	861	211886	0.00404706	FALSE	-0.0416487	0.0465472	0.959207	0.875569	1.05083	0.370914	309631	466	309165	0.00150502	FALSE	-0.701338	0.356227	0.5	0.246709	0.996872	0.049	5723	10	5713	0.00174734	FALSE	0.0476281	0.0637505	1.04878	0.925591	1.18837	0.455003	70984	249	70735	0.00350783	FALSE	-0.0152251	0.0780874	0.98489
479	Other upper respiratory disease	respiratory	0.0128883	0.0141788	1.01297	0.985208	1.04152	0.363358	202663	6803	195860	0.033568	FALSE	0.0489068	0.0253543	1.05012	0.999213	1.10363	0.0537387	310743	1578	309165	0.00507815	FALSE	0.0641792	0.0766411	1.07	0.91756	1.23911	0.402	5920	207	5713	0.0349662	FALSE	0.00552411	0.0223566	1.00554	0.962429	1.05058	0.804838	68393	2239	66154	0.0327373	FALSE	-0.00544447	0.0243789	0.99457
480	Pneumonia	respiratory	-0.00966784	0.00960559	0.990379	0.971907	1.0092	0.314184	205907	15664	190243	0.0760732	FALSE	0.007154	0.00733669	1.00718	0.9928	1.02177	0.329512	330085	20405	309680	0.0618174	FALSE	-0.00572302	0.0754879	0.99	0.857547	1.15285	0.94	7458	219	7239	0.0293644	FALSE	0.0126995	0.0148204	1.01278	0.983784	1.04263	0.391504	68410	5717	62693	0.0835697	FALSE	0.0417049	0.0168962	1.04259
480.1	Bacterial pneumonia	respiratory	-0.0420634	0.0179762	0.958809	0.925615	0.993193	0.0192865	211945	4194	207751	0.0197882	FALSE	0.0103191	0.00881327	1.01037	0.993069	1.02798	0.241657	323461	13781	309680	0.0426048	FALSE	0.0976134	0.163696	1.1	0.79993	1.51962	0.551	7284	45	7239	0.00617792	FALSE	0.0243346	0.0307933	1.02463	0.964621	1.08838	0.429377	70937	1140	69797	0.0160706	FALSE	0.0724574	0.0345441	1.07515
480.11	Pneumococcal pneumonia	respiratory	-0.0305652	0.0417347	0.969897	0.893718	1.05257	0.463943	215132	762	214370	0.00354201	FALSE	0.0089982	0.0090538	1.00904	0.991291	1.0271	0.320291	322697	13017	309680	0.0403382	FALSE	NA	NA	NA	NA	NA	NA	NA	NA	NA	NA	NA	0.0295598	0.0909939	1.03	0.861752	1.2311	0.745291	71611	123	71488	0.00171761	FALSE	0.0630452	0.0514023	1.06507
480.12	Pseudomonal pneumonia	respiratory	-0.0942374	0.112905	0.910067	0.729402	1.13548	0.403907	217029	104	216925	0.000479199	FALSE	-0.0772654	0.0743137	0.925644	0.800179	1.07078	0.298471	309864	184	309680	0.000593809	FALSE	NA	NA	NA	NA	NA	NA	NA	NA	NA	NA	NA	0.057888	0.0649968	1.0596	0.932855	1.20356	0.373129	71885	249	71636	0.00346387	FALSE	-0.0808493	0.107435	0.922333
480.13	MRSA pneumonia	respiratory	0.0164746	0.146073	1.01661	0.76351	1.35361	0.910202	217023	62	216961	0.000285684	FALSE	NA	NA	NA	NA	NA	NA	NA	NA	NA	NA	NA	NA	NA	NA	NA	NA	NA	NA	NA	NA	NA	NA	-0.0400075	0.0816542	0.960782	0.81869	1.12754	0.62416	71890	155	71735	0.00215607	FALSE	0.479715	0.133452	1.61561
480.2	Viral pneumonia	respiratory	0.0484664	0.074747	1.04966	0.906615	1.21528	0.516722	216422	237	216185	0.00109508	FALSE	0.0285045	0.0741759	1.02891	0.889692	1.18992	0.700769	309864	184	309680	0.000593809	FALSE	NA	NA	NA	NA	NA	NA	NA	NA	NA	NA	NA	0.149294	0.102746	1.16101	0.949246	1.42003	0.146211	71807	98	71709	0.00136477	FALSE	-0.0547232	0.122535	0.946747
480.3	Pneumonia due to fungus (mycoses)	respiratory	0.00951778	0.0546231	1.00956	0.907063	1.12365	0.861673	215958	444	215514	0.00205596	FALSE	0.0496663	0.0677549	1.05092	0.920229	1.20017	0.46354	309901	221	309680	0.000713131	FALSE	-0.383939	0.33046	0.68	0.356421	1.30182	0.245	7250	11	7239	0.00151724	FALSE	-0.0675624	0.0826677	0.934669	0.794858	1.09907	0.41377	71755	148	71607	0.00206257	FALSE	0.222587	0.0947371	1.24931
480.5	Bronchopneumonia and lung abscess	respiratory	-0.0406384	0.0526084	0.960176	0.866104	1.06447	0.439836	215713	479	215234	0.00222054	FALSE	0.053747	0.0376652	1.05522	0.980123	1.13607	0.153589	310397	717	309680	0.00230995	FALSE	NA	NA	NA	NA	NA	NA	NA	NA	NA	NA	NA	0.0774414	0.0656331	1.08052	0.950089	1.22885	0.238035	71728	243	71485	0.0033878	FALSE	0.0209011	0.0969513	1.02112
481	Influenza	respiratory	-0.016812	0.0254969	0.983329	0.935395	1.03372	0.509656	210733	2054	208679	0.00974693	FALSE	-0.000503233	0.0326566	0.999497	0.937527	1.06556	0.987705	310631	951	309680	0.00306151	FALSE	-0.112781	0.250796	0.89	0.546435	1.4605	0.653	7258	19	7239	0.0026178	FALSE	-0.084725	0.0521028	0.918765	0.829571	1.01755	0.103926	70650	384	70266	0.00543524	FALSE	-0.0217206	0.0417563	0.978514
483	Acute bronchitis and bronchiolitis	respiratory	-0.0393325	0.00987927	0.961431	0.942994	0.980229	6.85e-05	193452	14736	178716	0.0761739	FALSE	0.00111069	0.0524911	1.00111	0.903236	1.10959	0.983118	310047	367	309680	0.00118369	FALSE	-0.0770398	0.121384	0.93	0.729824	1.17453	0.526	7320	81	7239	0.0110656	FALSE	-0.0233107	0.0214107	0.976959	0.936809	1.01883	0.276268	68028	2437	65591	0.0358235	FALSE	-0.0224038	0.0249241	0.977845
495	Asthma	respiratory	-0.0409745	0.00936416	0.959854	0.942397	0.977633	1.21e-05	209807	16570	193237	0.0789773	TRUE	0.0294598	0.0504108	1.0299	0.933004	1.13685	0.558955	310953	398	310555	0.00127994	FALSE	-0.0768245	0.044015	0.93	0.849511	1.00949	0.0809	7143	702	6441	0.098278	FALSE	-0.0201674	0.0170961	0.980035	0.947739	1.01343	0.238139	69156	3858	65298	0.0557869	FALSE	-0.0284041	0.0165042	0.971995
495.1	Chronic obstructive asthma	respiratory	-0.0843633	0.0291847	0.919097	0.867998	0.973204	0.00384429	215130	1568	213562	0.00728862	FALSE	NA	NA	NA	NA	NA	NA	NA	NA	NA	NA	NA	NA	NA	NA	NA	NA	NA	NA	NA	NA	NA	NA	0.0152847	0.0509486	1.0154	0.918903	1.12203	0.764175	71368	398	70970	0.00557673	FALSE	-0.00779682	0.0487621	0.992234
495.11	Chronic obstructive asthma with exacerbation	respiratory	-0.0152663	0.0579115	0.98485	0.879174	1.10323	0.792078	216321	396	215925	0.00183061	FALSE	NA	NA	NA	NA	NA	NA	NA	NA	NA	NA	NA	NA	NA	NA	NA	NA	NA	NA	NA	NA	NA	NA	-0.0251778	0.120364	0.975137	0.77021	1.23459	0.834308	71823	71	71752	0.000988541	FALSE	-0.00693661	0.0987988	0.993087
495.2	Asthma with exacerbation	respiratory	-0.0575866	0.0265571	0.94404	0.896158	0.994481	0.0301277	214782	1900	212882	0.00884618	FALSE	-0.0164913	0.105234	0.983644	0.800314	1.20897	0.875474	310646	91	310555	0.000292938	FALSE	-0.0237453	0.100751	0.98	0.801543	1.18973	0.814	6558	117	6441	0.0178408	FALSE	-0.0815606	0.0375594	0.921677	0.856264	0.992087	0.0298928	71140	736	70404	0.0103458	FALSE	-0.0483365	0.0354839	0.952813
496	Chronic airway obstruction	respiratory	-0.0218084	0.00645141	0.978428	0.966134	0.990878	0.000723782	202917	41631	161286	0.205163	FALSE	-0.00256106	0.00755757	0.997442	0.982776	1.01233	0.734705	330032	19477	310555	0.0590155	FALSE	-0.00417412	0.063445	1	0.87939	1.1277	0.948	6762	321	6441	0.0474712	FALSE	0.00464618	0.0157466	1.00466	0.974124	1.03615	0.767949	68829	4758	64071	0.0691278	FALSE	-0.00540104	0.0189863	0.994614
496.1	Emphysema	respiratory	0.0174257	0.0176817	1.01758	0.982917	1.05346	0.324369	212007	4344	207663	0.0204899	FALSE	0.0185592	0.0169697	1.01873	0.985406	1.05319	0.274099	314164	3609	310555	0.0114876	FALSE	-0.186285	0.113974	0.83	0.663867	1.0378	0.102	6534	93	6441	0.0142332	FALSE	-0.0027919	0.0303508	0.997212	0.93962	1.05833	0.926708	70338	1133	69205	0.0161079	FALSE	-0.0726916	0.0326772	0.929888
496.2	Chronic bronchitis	respiratory	-0.0598336	0.0113945	0.941921	0.921118	0.963194	1.51e-07	208576	10866	197710	0.0520961	TRUE	-0.0701743	0.0131049	0.932231	0.908591	0.956486	8.56453e-08	316716	6161	310555	0.0194528	TRUE	-0.068375	0.107159	0.93	0.756989	1.15218	0.523	6547	106	6441	0.0161906	FALSE	0.000482087	0.029729	1.00048	0.943851	1.06051	0.987062	70820	1211	69609	0.0170997	FALSE	-0.0258018	0.0331386	0.974528
496.21	Obstructive chronic bronchitis	respiratory	-0.0690745	0.0121791	0.933257	0.911243	0.955803	1.41e-08	210276	9439	200837	0.0448886	TRUE	-0.0736363	0.013527	0.92901	0.904702	0.95397	5.21952e-08	316333	5778	310555	0.0182656	TRUE	0.031486	0.142374	1.03	0.780698	1.36416	0.825	6500	59	6441	0.00907692	FALSE	0.00540678	0.0325154	1.00542	0.943345	1.07158	0.867934	71133	1002	70131	0.0140863	FALSE	-0.0742993	0.0367971	0.928394
496.3	Bronchiectasis	respiratory	0.000491895	0.0459027	1.00049	0.914409	1.09468	0.99145	216393	631	215762	0.00291599	FALSE	0.0242139	0.0158283	1.02451	0.993214	1.05679	0.12607	314682	4127	310555	0.0131148	FALSE	0.202343	0.139188	1.22	0.93196	1.60826	0.146	6502	61	6441	0.00938173	FALSE	0.11439	0.0482299	1.12119	1.02006	1.23235	0.0177034	71520	447	71073	0.00625	FALSE	0.030696	0.0394262	1.03117
497	Bronchitis	respiratory	-0.0287797	0.0132093	0.971631	0.946798	0.997115	0.0293508	200902	7927	192975	0.039457	FALSE	0.0215084	0.0324342	1.02174	0.95881	1.0888	0.50724	311521	966	310555	0.00310091	FALSE	-0.140804	0.0910539	0.87	0.726679	1.03838	0.122	6587	146	6441	0.0221649	FALSE	-0.0354384	0.0554374	0.965182	0.865805	1.07597	0.52266	70727	338	70389	0.00477894	FALSE	-0.030984	0.0241697	0.969491
498	Acute bronchospasm	respiratory	-0.0801063	0.0637911	0.923018	0.814536	1.04595	0.209203	215302	326	214976	0.00151415	FALSE	NA	NA	NA	NA	NA	NA	NA	NA	NA	NA	NA	0.353774	0.287755	1.42	0.810402	2.50371	0.219	6455	14	6441	0.00216886	FALSE	0.0596155	0.159359	1.06143	0.77668	1.45057	0.708333	71614	40	71574	0.00055855	FALSE	0.0881145	0.0899313	1.09211
499	Cystic fibrosis	respiratory	NA	NA	NA	NA	NA	NA	NA	NA	NA	NA	NA	-0.0170269	0.189675	0.983117	0.677876	1.42581	0.928471	330965	28	330937	8.46011e-05	FALSE	NA	NA	NA	NA	NA	NA	NA	NA	NA	NA	NA	0.118711	0.065964	1.12604	0.989478	1.28146	0.071918	71891	240	71651	0.00333839	FALSE	-0.087267	0.141076	0.916432
500	Lung disease due to external agents	respiratory	-0.0498149	0.0339394	0.951406	0.890176	1.01685	0.14217	215798	1160	214638	0.0053754	FALSE	-0.0179964	0.0347692	0.982165	0.917462	1.05143	0.60474	308527	849	307678	0.00275179	FALSE	-0.0239764	0.174929	0.98	0.692923	1.37559	0.891	7568	39	7529	0.00515328	FALSE	-0.0444872	0.0899316	0.956488	0.801915	1.14086	0.620827	71713	124	71589	0.00172911	FALSE	0.0951624	0.0653497	1.09984
500.1	Extrinsic allergic alveolitis	respiratory	0.127327	0.0848999	1.13579	0.961677	1.34142	0.133684	216969	183	216786	0.000843438	FALSE	-0.0684162	0.0827389	0.933872	0.794069	1.09829	0.408297	307826	148	307678	0.000480791	FALSE	NA	NA	NA	NA	NA	NA	NA	NA	NA	NA	NA	NA	NA	NA	NA	NA	NA	NA	NA	NA	NA	NA	0.106438	0.115437	1.11231
500.2	Pneumoconiosis	respiratory	-0.104036	0.041093	0.901192	0.831454	0.97678	0.01135	216590	793	215797	0.0036613	FALSE	-0.0281078	0.0447164	0.972284	0.890696	1.06134	0.529624	308194	516	307678	0.00167427	FALSE	NA	NA	NA	NA	NA	NA	NA	NA	NA	NA	NA	NA	NA	NA	NA	NA	NA	NA	NA	NA	NA	NA	0.114497	0.113363	1.12131
501	Pneumonitis due to inhalation of food or vomitus	respiratory	0.0374422	0.036405	1.03815	0.966657	1.11493	0.30372	215158	1005	214153	0.00467099	FALSE	0.0102557	0.0218606	1.01031	0.967934	1.05454	0.63897	309829	2151	307678	0.00694254	FALSE	NA	NA	NA	NA	NA	NA	NA	NA	NA	NA	NA	0.027135	0.0411882	1.02751	0.947817	1.1139	0.51002	71204	615	70589	0.00863716	FALSE	0.033625	0.0433076	1.0342
502	Postinflammatory pulmonary fibrosis	respiratory	-0.0212958	0.0253059	0.978929	0.931559	1.02871	0.400049	214328	2097	212231	0.00978407	FALSE	0.0258145	0.0219911	1.02615	0.982861	1.07135	0.24045	309810	2132	307678	0.00688164	FALSE	-0.195977	0.168827	0.82	0.590446	1.14445	0.246	7572	43	7529	0.00567882	FALSE	0.0157138	0.0397021	1.01584	0.939787	1.09804	0.692259	70944	649	70295	0.00914806	FALSE	0.0121617	0.0300352	1.01224
503	Pulmonary congestion and hypostasis	respiratory	-0.0336113	0.0445462	0.966947	0.886103	1.05517	0.450534	214548	669	213879	0.00311818	FALSE	0.170913	0.22437	1.18639	0.764256	1.84168	0.446212	307698	20	307678	6.49988e-05	FALSE	NA	NA	NA	NA	NA	NA	NA	NA	NA	NA	NA	-0.013923	0.0242467	0.986173	0.940403	1.03417	0.565815	69966	1852	68114	0.02647	FALSE	-0.0229307	0.0258885	0.97733
504	Other alveolar and parietoalveolar pneumonopathy	respiratory	0.0209225	0.0286149	1.02114	0.965448	1.08005	0.464673	215787	1634	214153	0.00757228	FALSE	0.027205	0.0355776	1.02758	0.958364	1.10179	0.444471	308482	804	307678	0.00260631	FALSE	0.00165084	0.120083	1	0.79159	1.26746	0.989	7615	86	7529	0.0112935	FALSE	0.0320829	0.0494381	1.0326	0.93724	1.13767	0.51637	71674	415	71259	0.00579011	FALSE	0.00806733	0.0448741	1.0081
504.1	Idiopathic fibrosing alveolitis	respiratory	0.0561175	0.0381558	1.05772	0.981505	1.13986	0.141359	216390	915	215475	0.00422848	FALSE	NA	NA	NA	NA	NA	NA	NA	NA	NA	NA	NA	-0.124762	0.229428	0.88	0.563019	1.38392	0.587	7553	24	7529	0.00317755	FALSE	-0.00697504	0.0646891	0.993049	0.874795	1.12729	0.914135	71812	241	71571	0.00335599	FALSE	-0.0293755	0.061228	0.971052
505	Other pulmonary inflamation or edema	respiratory	-0.0189012	0.0532057	0.981276	0.884101	1.08913	0.722404	215820	469	215351	0.00217311	FALSE	-0.140704	0.0817917	0.868746	0.740066	1.0198	0.0853826	307829	151	307678	0.000490532	FALSE	NA	NA	NA	NA	NA	NA	NA	NA	NA	NA	NA	-0.0492165	0.0497079	0.951975	0.863601	1.04939	0.322119	71234	422	70812	0.00592414	FALSE	-0.0480678	0.0371665	0.953069
506	Empyema and pneumothorax	respiratory	0.0257161	0.0283159	1.02605	0.970656	1.0846	0.363778	215649	1663	213986	0.00771161	FALSE	0.0184628	0.0225876	1.01863	0.974521	1.06474	0.413707	309680	2002	307678	0.00646474	FALSE	0.0673353	0.326261	1.07	0.564318	2.02751	0.836	7540	11	7529	0.00145889	FALSE	0.0456212	0.0213826	1.04668	1.00372	1.09148	0.0328783	70882	2309	68573	0.0325753	FALSE	0.0603645	0.0299655	1.06222
507	Pleurisy; pleural effusion	respiratory	0.0234982	0.015048	1.02378	0.994022	1.05442	0.118394	210357	6049	204308	0.0287559	FALSE	0.0130256	0.00901354	1.01311	0.99537	1.03117	0.148426	320876	13198	307678	0.0411312	FALSE	-0.0386363	0.139015	0.96	0.732637	1.26343	0.781	7593	64	7529	0.00842882	FALSE	0.0293835	0.0135807	1.02982	1.00277	1.0576	0.030493	68030	6672	61358	0.0980744	FALSE	0.00217251	0.0173742	1.00217
508	Pulmonary collapse; interstitial and compensatory emphysema	respiratory	-0.0177712	0.021205	0.982386	0.942393	1.02408	0.401994	209824	2990	206834	0.01425	FALSE	0.00813603	0.013221	1.00817	0.98238	1.03464	0.538298	313610	5932	307678	0.0189152	FALSE	0.425499	0.351557	1.53	0.768317	3.0482	0.226	7539	10	7529	0.00132644	FALSE	0.00112982	0.0118875	1.00113	0.978074	1.02473	0.924281	65882	9589	56293	0.145548	FALSE	-0.00930438	0.018271	0.990739
509	Respiratory failure, insufficiency, arrest	respiratory	-0.0354638	0.0112818	0.965158	0.94405	0.986737	0.00166965	210414	11060	199354	0.052563	FALSE	-0.0232129	0.0163936	0.977054	0.946159	1.00896	0.156783	311518	3840	307678	0.0123267	FALSE	-0.0377782	0.19811	0.96	0.653069	1.4198	0.849	7559	30	7529	0.00396878	FALSE	-0.015617	0.0134949	0.984504	0.958806	1.01089	0.247168	69456	6619	62837	0.0952977	FALSE	-0.0326646	0.0224418	0.967863
509.1	Respiratory failure	respiratory	-0.0385758	0.0127796	0.962159	0.938358	0.986563	0.00253994	212264	8489	203775	0.0399927	FALSE	-0.045659	0.0203282	0.955368	0.918051	0.994201	0.0246979	310167	2489	307678	0.00802471	FALSE	0.0423999	0.240516	1.04	0.651152	1.67165	0.86	7550	21	7529	0.00278146	FALSE	-0.0184132	0.0166748	0.981755	0.950188	1.01437	0.269483	70001	4096	65905	0.0585134	FALSE	-0.0232665	0.0268049	0.977002
509.2	Respiratory insufficiency	respiratory	-0.0671178	0.0514414	0.935085	0.845402	1.03428	0.19198	215898	501	215397	0.00232054	FALSE	-0.0389193	0.0213562	0.961828	0.922399	1.00294	0.0683958	309929	2251	307678	0.00726295	FALSE	NA	NA	NA	NA	NA	NA	NA	NA	NA	NA	NA	0.000866606	0.0241024	1.00087	0.954685	1.04928	0.971318	70762	1813	68949	0.0256211	FALSE	0.0495976	0.0564992	1.05085
509.3	Pulmonary insufficiency or respiratory failure following trauma and surgery	respiratory	-0.104298	0.0462646	0.900957	0.822854	0.986473	0.0241723	215742	621	215121	0.00287844	FALSE	NA	NA	NA	NA	NA	NA	NA	NA	NA	NA	NA	NA	NA	NA	NA	NA	NA	NA	NA	NA	NA	NA	-0.0687148	0.0242783	0.933593	0.890208	0.979092	0.00465056	70237	1781	68456	0.025357	FALSE	-0.0342547	0.0462687	0.966325
509.5	Respiratory arrest	respiratory	0.0783363	0.203078	1.08149	0.72637	1.61022	0.699685	217065	32	217033	0.000147421	FALSE	0.00961667	0.0719555	1.00966	0.876853	1.16259	0.893681	307874	196	307678	0.000636624	FALSE	NA	NA	NA	NA	NA	NA	NA	NA	NA	NA	NA	-0.245978	0.133135	0.781939	0.602347	1.01508	0.0646619	71707	56	71651	0.000780956	FALSE	-0.0846471	0.201108	0.918836
509.8	Dependence on respirator [Ventilator] or supplemental oxygen	respiratory	-0.0348131	0.0209213	0.965786	0.926984	1.00621	0.0961115	213967	3083	210884	0.0144088	FALSE	0.0201373	0.0301472	1.02034	0.961798	1.08245	0.504156	308797	1119	307678	0.00362374	FALSE	NA	NA	NA	NA	NA	NA	NA	NA	NA	NA	NA	-0.0249188	0.0351108	0.975389	0.910523	1.04488	0.477877	70892	845	70047	0.0119195	FALSE	-0.0887622	0.0455525	0.915063
510	Other diseases of lung	respiratory	-0.00774542	0.0133267	0.992285	0.966701	1.01854	0.561109	207572	7796	199776	0.0375581	FALSE	0.0447657	0.0205756	1.04578	1.00445	1.08882	0.0295803	330911	2413	328498	0.00729199	FALSE	-0.108259	0.157519	0.9	0.659023	1.22199	0.492	7920	48	7872	0.00606061	FALSE	-0.00071	0.0160423	0.99929	0.968359	1.03121	0.964699	66436	4715	61721	0.0709706	FALSE	0.052711	0.0175134	1.05412
510.2	Lung transplant	respiratory	0.0755334	0.117895	1.07846	0.855951	1.35881	0.52173	217040	95	216945	0.000437707	FALSE	0.307675	0.131808	1.36026	1.05057	1.76124	0.0195821	328556	58	328498	0.00017653	FALSE	NA	NA	NA	NA	NA	NA	NA	NA	NA	NA	NA	-0.013356	0.0741808	0.986733	0.853209	1.14115	0.857116	71833	187	71646	0.00260326	FALSE	-0.0195017	0.0829578	0.980687
512	Other symptoms of respiratory system	respiratory	-0.0194584	0.00554345	0.98073	0.970132	0.991444	0.000447841	181766	72963	108803	0.401412	FALSE	0.00390736	0.00839506	1.00391	0.987531	1.02057	0.64162	330965	15080	315885	0.0455637	FALSE	-0.00628121	0.0329338	0.99	0.931619	1.06	0.849	6992	1478	5514	0.211384	FALSE	-0.0175636	0.0101419	0.98259	0.96325	1.00232	0.0833121	61142	21091	40051	0.344951	FALSE	-0.0130849	0.0126135	0.987
512.1	Wheezing	respiratory	-0.0636374	0.0276788	0.938345	0.888796	0.990657	0.0214971	211289	1743	209546	0.00824936	FALSE	-0.103836	0.0469679	0.901373	0.8221	0.98829	0.0270509	316344	459	315885	0.00145095	FALSE	0.00783257	0.147034	1.01	0.755516	1.3445	0.958	5569	55	5514	0.0098761	FALSE	-0.00815503	0.0350093	0.991878	0.9261	1.06233	0.815809	69631	866	68765	0.012437	FALSE	-0.138771	0.040476	0.870428
512.2	Painful respiration	respiratory	-0.0281883	0.0205144	0.972205	0.93389	1.01209	0.169418	207066	3197	203869	0.0154395	FALSE	0.0343822	0.0548887	1.03498	0.929415	1.15254	0.531053	316220	335	315885	0.00105939	FALSE	0.0777139	0.195971	1.08	0.736101	1.58695	0.692	5544	30	5514	0.00541126	FALSE	-0.00623696	0.0405664	0.993782	0.917826	1.07602	0.877809	69743	641	69102	0.00919089	FALSE	-0.0352945	0.0290904	0.965321
512.3	Abnormal chest sounds	respiratory	0.0122037	0.15512	1.01228	0.746895	1.37196	0.937293	216708	55	216653	0.000253798	FALSE	NA	NA	NA	NA	NA	NA	NA	NA	NA	NA	NA	NA	NA	NA	NA	NA	NA	NA	NA	NA	NA	NA	NA	NA	NA	NA	NA	NA	NA	NA	NA	NA	NA	-0.0519053	0.0662103	0.949419
512.7	Shortness of breath	respiratory	-0.0167548	0.00679254	0.983385	0.970379	0.996565	0.0136387	191128	35985	155143	0.188277	FALSE	0.00343988	0.00985382	1.00345	0.984252	1.02301	0.727021	326688	10803	315885	0.0330682	FALSE	-0.000353214	0.0386869	1	0.92665	1.07839	0.993	6531	1017	5514	0.155719	FALSE	-0.00607074	0.0121321	0.993948	0.970591	1.01787	0.616804	63643	10563	53080	0.165973	FALSE	-0.0222751	0.0155842	0.977971
512.8	Cough	respiratory	-0.0196888	0.00742644	0.980504	0.966335	0.99488	0.00802119	185136	28689	156447	0.154962	FALSE	0.00699642	0.0138449	1.00702	0.980062	1.03472	0.613317	321250	5365	315885	0.0167004	FALSE	-0.0099211	0.0445941	0.99	0.907261	1.08056	0.824	6200	686	5514	0.110645	FALSE	-0.035744	0.0133816	0.964887	0.939909	0.990529	0.00755938	63490	8401	55089	0.13232	FALSE	-0.0140778	0.0147646	0.986021
512.9	Other dyspnea	respiratory	-0.0122586	0.00726749	0.987816	0.973845	1.00199	0.0916463	188494	30032	158462	0.159326	FALSE	-0.130481	0.129643	0.877673	0.680735	1.13159	0.314193	315945	60	315885	0.000189906	FALSE	0.0193474	0.0494406	1.02	0.925375	1.12328	0.696	6076	562	5514	0.0924951	FALSE	0.00607146	0.0133551	1.00609	0.980096	1.03277	0.649386	65125	7753	57372	0.119048	FALSE	-0.0177003	0.0156041	0.982455
513	Respiratory abnormalities	respiratory	0.00242594	0.0186462	1.00243	0.966455	1.03974	0.896484	209850	3886	205964	0.018518	FALSE	-0.0634565	0.0340799	0.938515	0.877873	1.00335	0.0626042	330965	872	330093	0.00263472	FALSE	-0.311927	0.210397	0.73	0.484661	1.10567	0.138	7943	27	7916	0.00339922	FALSE	-0.0281229	0.0250529	0.972269	0.92568	1.0212	0.261632	68574	1806	66768	0.0263365	FALSE	-0.0042066	0.0404683	0.995802
513.3	Hypoventilation	respiratory	0.0424113	0.0297009	1.04332	0.984322	1.10586	0.153307	213614	1509	212105	0.00706414	FALSE	-0.0874798	0.0662959	0.916237	0.804592	1.04337	0.18699	330323	230	330093	0.000696288	FALSE	-0.031936	0.34575	0.97	0.491838	1.90739	0.926	7926	10	7916	0.00126167	FALSE	0.0471466	0.0455404	1.04828	0.958762	1.14615	0.300543	70850	537	70313	0.00757939	FALSE	0.0508363	0.0639856	1.05215
513.31	Apnea	respiratory	0.0304608	0.0456194	1.03093	0.942751	1.12736	0.504316	215288	637	214651	0.00295883	FALSE	NA	NA	NA	NA	NA	NA	NA	NA	NA	NA	NA	NA	NA	NA	NA	NA	NA	NA	NA	NA	NA	NA	-0.0157742	0.0784418	0.98435	0.84407	1.14794	0.840625	71627	168	71459	0.00234548	FALSE	0.113842	0.105232	1.12057
513.32	Orthopnea	respiratory	0.0252523	0.0833347	1.02557	0.871026	1.20754	0.761872	216363	191	216172	0.000882776	FALSE	NA	NA	NA	NA	NA	NA	NA	NA	NA	NA	NA	NA	NA	NA	NA	NA	NA	NA	NA	NA	NA	NA	-0.0142343	0.110755	0.985867	0.793491	1.22488	0.897737	71501	82	71419	0.00114684	FALSE	-0.0141974	0.143918	0.985903
513.4	Hyperventilation	respiratory	0.0468966	0.11498	1.04801	0.836555	1.31292	0.68337	216495	100	216395	0.000461904	FALSE	-0.0302033	0.0550992	0.970248	0.870926	1.0809	0.58358	330425	332	330093	0.00100477	FALSE	NA	NA	NA	NA	NA	NA	NA	NA	NA	NA	NA	-0.0607453	0.0367501	0.941063	0.875662	1.01135	0.0983452	70146	791	69355	0.0112765	FALSE	-0.144089	0.115619	0.865811
513.8	Disorders of diaphragm	respiratory	-0.0463604	0.0429505	0.954698	0.877618	1.03855	0.280413	215998	721	215277	0.00333799	FALSE	-0.0756825	0.056287	0.927111	0.830269	1.03525	0.178761	330413	320	330093	0.000968485	FALSE	-0.442443	0.300742	0.64	0.35633	1.15837	0.141	7929	13	7916	0.00163955	FALSE	0.0137579	0.0734913	1.01385	0.877845	1.17093	0.8515	71626	190	71436	0.00265267	FALSE	-0.0129119	0.0768493	0.987171
514	Abnormal findings examination of lungs	respiratory	0.0132775	0.00987735	1.01337	0.993936	1.03318	0.178873	202808	14799	188009	0.0729705	FALSE	0.0419266	0.0147346	1.04282	1.01313	1.07337	0.00443498	330916	4751	326165	0.0143571	FALSE	0.0487959	0.081358	1.05	0.895238	1.23153	0.549	7586	184	7402	0.0242552	FALSE	0.0117627	0.0181516	1.01183	0.976467	1.04848	0.516967	67714	3496	64218	0.0516289	FALSE	0.0182756	0.0154846	1.01844
514.1	Abnormal results of function study of pulmonary system	respiratory	0.0508759	0.0760383	1.05219	0.906505	1.22129	0.503443	215688	229	215459	0.00106172	FALSE	-0.132795	0.126677	0.875645	0.683122	1.12243	0.294502	326228	63	326165	0.000193116	FALSE	0.112636	0.280028	1.12	0.646477	1.93768	0.688	7417	15	7402	0.00202238	FALSE	0.0446618	0.111086	1.04567	0.841081	1.30003	0.68765	71642	82	71560	0.00114458	FALSE	0.0519835	0.067991	1.05336
514.2	Solitary pulmonary nodule	respiratory	0.00127927	0.0115209	1.00128	0.978924	1.02415	0.911585	208698	10555	198143	0.0505755	FALSE	NA	NA	NA	NA	NA	NA	NA	NA	NA	NA	NA	-0.0538744	0.0717117	0.95	0.823304	1.09055	0.452	7647	245	7402	0.0320387	FALSE	-0.0360275	0.0323803	0.964614	0.905296	1.02782	0.265866	70729	978	69751	0.0138274	FALSE	0.0239742	0.0246829	1.02426
516	Abnormal sputum	respiratory	-0.00618359	0.0262049	0.993835	0.944079	1.04621	0.813456	214021	1945	212076	0.00908789	FALSE	-0.0142614	0.0186521	0.98584	0.95045	1.02255	0.44451	330965	2940	328025	0.00888311	FALSE	0.0148545	0.21134	1.01	0.670741	1.53584	0.944	7950	27	7923	0.00339623	FALSE	0.0562705	0.0391774	1.05788	0.979692	1.14232	0.150917	71039	683	70356	0.00961444	FALSE	0.0179708	0.0433835	1.01813
516.1	Hemoptysis	respiratory	-0.0115543	0.0270151	0.988512	0.937532	1.04226	0.668872	214725	1830	212895	0.00852253	FALSE	-0.0152361	0.0191209	0.984879	0.948652	1.02249	0.425549	330821	2796	328025	0.0084517	FALSE	0.028209	0.219911	1.03	0.668434	1.58286	0.898	7948	25	7923	0.00314545	FALSE	0.0511935	0.0423843	1.05253	0.968623	1.1437	0.227108	71252	580	70672	0.00814012	FALSE	0.0112234	0.0442974	1.01129
519	Other diseases of respiratory system, not elsewhere classified	respiratory	-0.00308358	0.0141502	0.996921	0.969652	1.02496	0.827493	206259	6867	199392	0.0332931	FALSE	0.00579151	0.00808269	1.00581	0.99	1.02187	0.473663	330875	16409	314466	0.0495927	FALSE	-0.149661	0.14957	0.86	0.642224	1.1543	0.317	7872	53	7819	0.00673272	FALSE	-0.00482572	0.0216145	0.995186	0.953906	1.03825	0.823331	67587	2374	65213	0.0351251	FALSE	0.0618858	0.0256306	1.06384
519.1	Tracheostomy complications	respiratory	-0.0219023	0.105448	0.978336	0.795662	1.20295	0.835457	217134	119	217015	0.000548049	FALSE	-0.12902	0.0859746	0.878956	0.74265	1.04028	0.133438	314603	137	314466	0.000435469	FALSE	NA	NA	NA	NA	NA	NA	NA	NA	NA	NA	NA	-0.320202	0.0947095	0.726003	0.603003	0.874091	0.00072253	71788	112	71676	0.00156015	FALSE	0.0975911	0.187211	1.10251
519.2	Respiratory complications	respiratory	0.0040704	0.0957908	1.00408	0.832202	1.21145	0.966106	216299	144	216155	0.000665745	FALSE	NA	NA	NA	NA	NA	NA	NA	NA	NA	NA	NA	NA	NA	NA	NA	NA	NA	NA	NA	NA	NA	NA	0.0408993	0.0842754	1.04175	0.883132	1.22885	0.62746	71445	143	71302	0.00200154	FALSE	0.011636	0.0765501	1.0117
519.8	Other diseases of respiratory system, NEC	respiratory	-0.00746615	0.0263469	0.992562	0.942607	1.04516	0.776886	212311	1924	210387	0.00906218	FALSE	0.00473734	0.00819353	1.00475	0.988742	1.02101	0.563142	330412	15946	314466	0.048261	FALSE	-0.152886	0.185975	0.86	0.59607	1.23568	0.411	7853	34	7819	0.00432956	FALSE	0.0281766	0.0746585	1.02858	0.888559	1.19066	0.705872	71427	187	71240	0.00261806	FALSE	0.0393927	0.054033	1.04018
519.9	Symptoms involving respiratory system and other chest symptoms	respiratory	-0.024771	0.0260098	0.975533	0.927048	1.02655	0.340908	212370	1978	210392	0.00931393	FALSE	0.0902397	0.0496004	1.09444	0.993047	1.20618	0.0688603	314877	411	314466	0.00130527	FALSE	-0.214995	0.256201	0.81	0.488142	1.33264	0.401	7837	18	7819	0.0022968	FALSE	-0.010585	0.0236185	0.989471	0.94471	1.03635	0.654034	68300	1943	66357	0.028448	FALSE	0.0661585	0.0326694	1.0684
520	Disorders of tooth development	digestive	0.00303265	0.0295765	1.00304	0.946545	1.0629	0.918331	212035	1522	210513	0.00717806	FALSE	-0.0336012	0.0215106	0.966957	0.927037	1.0086	0.11827	321555	2191	319364	0.00681376	FALSE	NA	NA	NA	NA	NA	NA	NA	NA	NA	NA	NA	0.121769	0.0563522	1.12949	1.01138	1.2614	0.0307068	71684	318	71366	0.00443614	FALSE	-0.0944485	0.0547002	0.909875
520.1	Hereditary disturbances in tooth structure	digestive	0.00119229	0.0468864	1.00119	0.913287	1.09756	0.979712	215113	603	214510	0.00280318	FALSE	-0.198216	0.144727	0.820193	0.617621	1.08921	0.170816	319412	48	319364	0.000150276	FALSE	NA	NA	NA	NA	NA	NA	NA	NA	NA	NA	NA	NA	NA	NA	NA	NA	NA	NA	NA	NA	NA	NA	-0.1077	0.235338	0.897897
520.2	Disturbances in tooth eruption	digestive	0.0780912	0.0564489	1.08122	0.967975	1.20772	0.166543	214499	415	214084	0.00193474	FALSE	-0.0282788	0.0219637	0.972117	0.931157	1.01488	0.197912	321465	2101	319364	0.0065357	FALSE	NA	NA	NA	NA	NA	NA	NA	NA	NA	NA	NA	0.110869	0.0583573	1.11725	0.996495	1.25263	0.0574559	71790	296	71494	0.00412314	FALSE	-0.0928674	0.0596936	0.911314
521	Diseases of hard tissues of teeth	digestive	0.00438189	0.0066807	1.00439	0.991326	1.01763	0.511887	206186	36351	169835	0.176302	FALSE	0.0204666	0.0159105	1.02068	0.989339	1.05301	0.198316	323395	4031	319364	0.0124646	FALSE	-0.402764	0.3269	0.67	0.352224	1.26866	0.218	7783	11	7772	0.00141334	FALSE	0.00161689	0.0301778	1.00162	0.944092	1.06265	0.957271	70925	1149	69776	0.0162002	FALSE	-0.0618393	0.0334366	0.940034
521.1	Dental caries	digestive	0.00372635	0.00675723	1.00373	0.990527	1.01712	0.581318	206617	35277	171340	0.170736	FALSE	0.0201166	0.0160864	1.02032	0.988652	1.053	0.211106	323306	3942	319364	0.0121928	FALSE	-0.302384	0.344293	0.74	0.376364	1.45126	0.38	7782	10	7772	0.00128502	FALSE	0.00890258	0.030623	1.00894	0.950166	1.07135	0.771269	70986	1113	69873	0.0156791	FALSE	-0.0558306	0.0344038	0.945699
521.2	Dental abrasion, erosion and attrition	digestive	0.0270972	0.0195609	1.02747	0.988821	1.06763	0.16597	212167	3514	208653	0.0165624	FALSE	0.20492	0.158485	1.22743	0.899685	1.67456	0.196014	319404	40	319364	0.000125233	FALSE	NA	NA	NA	NA	NA	NA	NA	NA	NA	NA	NA	NA	NA	NA	NA	NA	NA	NA	NA	NA	NA	NA	-0.197508	0.222476	0.820774
521.4	Tooth complications likely association with other diseases	digestive	NA	NA	NA	NA	NA	NA	NA	NA	NA	NA	NA	0.0584062	0.164761	1.06015	0.76757	1.46424	0.722971	319401	37	319364	0.000115842	FALSE	NA	NA	NA	NA	NA	NA	NA	NA	NA	NA	NA	NA	NA	NA	NA	NA	NA	NA	NA	NA	NA	NA	NA	NA	NA
522	Diseases of pulp and periapical tissues	digestive	0.0323866	0.0130671	1.03292	1.0068	1.05971	0.013194	209494	8065	201429	0.0384975	FALSE	-0.0307606	0.0213329	0.969708	0.929998	1.01111	0.149322	321593	2229	319364	0.00693112	FALSE	NA	NA	NA	NA	NA	NA	NA	NA	NA	NA	NA	0.0538394	0.0980566	1.05532	0.870793	1.27894	0.582961	71575	105	71470	0.00146699	FALSE	0.0147422	0.0440716	1.01485
522.1	Pulpitis and necrosis of tooth pulp	digestive	0.0509659	0.0170446	1.05229	1.01771	1.08804	0.0027885	212245	4656	207589	0.0219369	FALSE	-0.138686	0.11988	0.870501	0.688217	1.10107	0.247322	319434	70	319364	0.000219138	FALSE	NA	NA	NA	NA	NA	NA	NA	NA	NA	NA	NA	NA	NA	NA	NA	NA	NA	NA	NA	NA	NA	NA	0.172868	0.157883	1.18871
522.5	Periapical abscess	digestive	0.00664819	0.0242483	1.00667	0.959946	1.05567	0.783953	211275	2273	209002	0.0107585	FALSE	-0.0412279	0.0257488	0.95961	0.912383	1.00928	0.109343	320891	1527	319364	0.00475863	FALSE	NA	NA	NA	NA	NA	NA	NA	NA	NA	NA	NA	0.0366043	0.103554	1.03728	0.846739	1.2707	0.723729	71634	94	71540	0.00131223	FALSE	0.0209564	0.0468543	1.02118
523	Gingival and periodontal diseases	digestive	0.000212648	0.0072446	1.00021	0.986111	1.01452	0.976583	207058	29551	177507	0.142718	FALSE	-0.0147693	0.0218107	0.985339	0.944105	1.02837	0.498304	321496	2132	319364	0.0066315	FALSE	NA	NA	NA	NA	NA	NA	NA	NA	NA	NA	NA	0.0731151	0.0385393	1.07585	0.997581	1.16027	0.057807	71303	692	70611	0.00970506	FALSE	-0.0434385	0.0364067	0.957491
523.1	Gingivitis	digestive	-0.00868315	0.0117352	0.991354	0.968813	1.01442	0.459346	209748	10092	199656	0.0481149	FALSE	0.0965413	0.082849	1.10136	0.936278	1.29554	0.243911	319511	147	319364	0.000460078	FALSE	NA	NA	NA	NA	NA	NA	NA	NA	NA	NA	NA	0.09879	0.0458204	1.10383	1.00902	1.20756	0.0310816	71672	484	71188	0.00675299	FALSE	-0.0953401	0.11641	0.909064
523.3	Periodontitis (acute or chronic)	digestive	-0.00815757	0.00996581	0.991876	0.972689	1.01144	0.41304	208815	14297	194518	0.0684673	FALSE	-0.0105343	0.0267482	0.989521	0.93898	1.04278	0.693704	320777	1413	319364	0.00440493	FALSE	NA	NA	NA	NA	NA	NA	NA	NA	NA	NA	NA	0.0539549	0.0718129	1.05544	0.916862	1.21496	0.452456	71653	196	71457	0.00273541	FALSE	-0.0517024	0.0410765	0.949611
523.31	Acute periodontitis	digestive	-0.0141774	0.0123634	0.985923	0.962319	1.01011	0.251499	210678	9046	201632	0.0429376	FALSE	-0.00756131	0.0790799	0.992467	0.849967	1.15886	0.923825	319525	161	319364	0.000503873	FALSE	NA	NA	NA	NA	NA	NA	NA	NA	NA	NA	NA	0.0963576	0.0838038	1.10115	0.934356	1.29773	0.250226	71704	144	71560	0.00200826	FALSE	-0.0808718	0.0536505	0.922312
523.32	Chronic periodontitis	digestive	-0.00370549	0.0128967	0.996301	0.971433	1.02181	0.773866	211427	8276	203151	0.0391435	FALSE	0.00187311	0.0284287	1.00187	0.947577	1.05928	0.947467	320614	1250	319364	0.00389877	FALSE	NA	NA	NA	NA	NA	NA	NA	NA	NA	NA	NA	-0.00325757	0.151029	0.996748	0.741355	1.34012	0.982792	71907	44	71863	0.000611901	FALSE	-0.050801	0.05133	0.950468
524	Dentofacial anomalies, including malocclusion	digestive	0.0115544	0.023528	1.01162	0.96603	1.05936	0.623362	212460	2416	210044	0.0113716	FALSE	NA	NA	NA	NA	NA	NA	NA	NA	NA	NA	NA	NA	NA	NA	NA	NA	NA	NA	NA	NA	NA	NA	0.0510064	0.0521448	1.05233	0.950091	1.16557	0.327992	71779	374	71405	0.00521044	FALSE	0.0352358	0.0828434	1.03586
524.3	Anomalies of tooth position/malocclusion	digestive	-0.0130595	0.0334916	0.987025	0.924314	1.05399	0.696587	214506	1185	213321	0.00552432	FALSE	NA	NA	NA	NA	NA	NA	NA	NA	NA	NA	NA	NA	NA	NA	NA	NA	NA	NA	NA	NA	NA	NA	0.0385069	0.0546272	1.03926	0.933735	1.15671	0.480871	71830	340	71490	0.0047334	FALSE	0.127273	0.0955183	1.13573
525	Other diseases of the teeth and supporting structures	digestive	-0.00367348	0.00680041	0.996333	0.983141	1.0097	0.589069	204277	34499	169778	0.168883	FALSE	0.0189855	0.0171618	1.01917	0.985455	1.05403	0.268612	322826	3462	319364	0.010724	FALSE	0.467662	0.303078	1.6	0.881288	2.89127	0.123	7785	13	7772	0.00166988	FALSE	-0.0203007	0.0534464	0.979904	0.882448	1.08812	0.70407	71237	357	70880	0.00501144	FALSE	-0.0404831	0.03594	0.960325
525.1	Loss of teeth or edentulism	digestive	-0.0101254	0.00838353	0.989926	0.973792	1.00633	0.227137	210450	20942	189508	0.0995106	FALSE	NA	NA	NA	NA	NA	NA	NA	NA	NA	NA	NA	NA	NA	NA	NA	NA	NA	NA	NA	NA	NA	NA	0.00356428	0.0755139	1.00357	0.865504	1.16366	0.962354	71745	176	71569	0.00245313	FALSE	-0.0669709	0.0532434	0.935222
525.2	Atrophy of edentulous alveolar ridge	digestive	4.01e-05	0.0280644	1.00004	0.946517	1.05659	0.998859	215168	1694	213474	0.00787292	FALSE	-0.132259	0.103724	0.876114	0.714939	1.07362	0.202273	319458	94	319364	0.000294248	FALSE	NA	NA	NA	NA	NA	NA	NA	NA	NA	NA	NA	NA	NA	NA	NA	NA	NA	NA	NA	NA	NA	NA	-0.155447	0.0981421	0.856033
526	Diseases of the jaws	digestive	-0.0194648	0.0187001	0.980723	0.945429	1.01734	0.297923	209316	3881	205435	0.0185413	FALSE	-0.0181698	0.0657921	0.981994	0.863188	1.11715	0.782418	319597	233	319364	0.000729043	FALSE	0.216634	0.221866	1.24	0.803946	1.9184	0.329	7796	24	7772	0.0030785	FALSE	-0.0166915	0.0399119	0.983447	0.909447	1.06347	0.675795	70890	644	70246	0.0090845	FALSE	0.0365655	0.0338479	1.03724
526.1	Cysts of the jaws	digestive	0.0879173	0.115656	1.0919	0.87043	1.36971	0.447156	216909	99	216810	0.000456413	FALSE	-0.0181698	0.0657921	0.981994	0.863188	1.11715	0.782418	319597	233	319364	0.000729043	FALSE	NA	NA	NA	NA	NA	NA	NA	NA	NA	NA	NA	NA	NA	NA	NA	NA	NA	NA	NA	NA	NA	NA	0.0561702	0.170007	1.05778
526.3	Anomalies of jaw size/symmetry	digestive	-0.082659	0.137685	0.920665	0.702914	1.20587	0.548273	216902	70	216832	0.000322726	FALSE	NA	NA	NA	NA	NA	NA	NA	NA	NA	NA	NA	NA	NA	NA	NA	NA	NA	NA	NA	NA	NA	NA	-0.0578862	0.0950171	0.943757	0.783394	1.13695	0.54238	71909	111	71798	0.00154362	FALSE	0.0708307	0.130006	1.0734
526.4	Temporomandibular joint disorders	digestive	-0.0177246	0.0250177	0.982432	0.93542	1.03181	0.478644	212940	2154	210786	0.0101155	FALSE	NA	NA	NA	NA	NA	NA	NA	NA	NA	NA	NA	0.458175	0.314722	1.58	0.85327	2.93008	0.145	7784	12	7772	0.00154162	FALSE	0.0154918	0.0637572	1.01561	0.896307	1.1508	0.80802	71455	248	71207	0.00347072	FALSE	0.0689931	0.0442618	1.07143
526.41	Temporomandibular joint disorder, unspecified	digestive	-0.0297782	0.0280688	0.970661	0.918702	1.02556	0.288736	213912	1704	212208	0.00796589	FALSE	NA	NA	NA	NA	NA	NA	NA	NA	NA	NA	NA	0.458175	0.314722	1.58	0.85327	2.93008	0.145	7784	12	7772	0.00154162	FALSE	-0.0400592	0.0903078	0.960733	0.80488	1.14676	0.657343	71598	122	71476	0.00170396	FALSE	0.139149	0.0720333	1.14929
526.42	Arthralgia/ankylosis of temporomandibular joint	digestive	-0.0197676	0.0636567	0.980427	0.865425	1.11071	0.756155	215737	327	215410	0.00151573	FALSE	NA	NA	NA	NA	NA	NA	NA	NA	NA	NA	NA	NA	NA	NA	NA	NA	NA	NA	NA	NA	NA	NA	0.102425	0.15037	1.10785	0.825059	1.48758	0.495776	71857	45	71812	0.000626244	FALSE	0.0541787	0.0695399	1.05567
526.5	Inflammatory conditions of jaw	digestive	-0.0250084	0.0660737	0.975302	0.856833	1.11015	0.705065	216209	303	215906	0.00140142	FALSE	NA	NA	NA	NA	NA	NA	NA	NA	NA	NA	NA	NA	NA	NA	NA	NA	NA	NA	NA	NA	NA	NA	-0.00145626	0.106709	0.998545	0.810093	1.23084	0.989112	71864	88	71776	0.00122454	FALSE	-0.0200936	0.118921	0.980107
526.8	Exostosis of jaw	digestive	-0.157638	0.0890928	0.854159	0.717301	1.01713	0.0768326	216486	167	216319	0.000771412	FALSE	NA	NA	NA	NA	NA	NA	NA	NA	NA	NA	NA	NA	NA	NA	NA	NA	NA	NA	NA	NA	NA	NA	NA	NA	NA	NA	NA	NA	NA	NA	NA	NA	NA	0.11879	0.163472	1.12613
526.9	Jaw disease NOS	digestive	0.0742581	0.0739261	1.07708	0.9318	1.24502	0.315142	216187	242	215945	0.0011194	FALSE	NA	NA	NA	NA	NA	NA	NA	NA	NA	NA	NA	NA	NA	NA	NA	NA	NA	NA	NA	NA	NA	NA	-0.101649	0.112924	0.903346	0.723989	1.12714	0.368035	71708	79	71629	0.00110169	FALSE	0.136988	0.08904	1.14681
527	Diseases of the salivary glands	digestive	-0.00220797	0.0186717	0.997794	0.961939	1.03499	0.905868	211926	3868	208058	0.0182517	FALSE	-0.0417508	0.0318058	0.959109	0.901144	1.0208	0.189291	326787	1001	325786	0.00306316	FALSE	-0.09302	0.161785	0.91	0.663572	1.25117	0.565	7726	46	7680	0.00595392	FALSE	-0.0704511	0.0433261	0.931973	0.856098	1.01457	0.103935	71270	544	70726	0.00763295	FALSE	-0.0400548	0.0438388	0.960737
527.1	Hypertrophy of salivary gland	digestive	NA	NA	NA	NA	NA	NA	NA	NA	NA	NA	NA	0.0741995	0.110263	1.07702	0.867693	1.33685	0.500992	325869	83	325786	0.000254704	FALSE	NA	NA	NA	NA	NA	NA	NA	NA	NA	NA	NA	NA	NA	NA	NA	NA	NA	NA	NA	NA	NA	NA	0.0246049	0.174993	1.02491
527.2	Sialoadenitis	digestive	-0.0788241	0.0439964	0.924202	0.847845	1.00744	0.0731965	216089	686	215403	0.00317462	FALSE	-0.0602938	0.0438793	0.941488	0.863901	1.02604	0.169416	326311	525	325786	0.00160889	FALSE	-0.20579	0.282015	0.81	0.46835	1.41476	0.466	7695	15	7680	0.00194932	FALSE	-0.161647	0.092365	0.850742	0.709864	1.01958	0.0801034	71743	117	71626	0.00163082	FALSE	-0.0287366	0.0740428	0.971672
527.7	Disturbance of salivary secretion	digestive	-0.00270239	0.0220833	0.997301	0.955056	1.04142	0.902604	213173	2747	210426	0.0128862	FALSE	-0.0742351	0.0810242	0.928453	0.79212	1.08825	0.359557	325940	154	325786	0.00047248	FALSE	0.158684	0.226123	1.17	0.752377	1.82556	0.483	7704	24	7680	0.00311526	FALSE	-0.0531337	0.0510346	0.948253	0.857991	1.04801	0.297814	71555	391	71164	0.00546433	FALSE	-0.104078	0.0704673	0.901155
527.8	Other specified diseases of the salivary glands	digestive	0.0810105	0.100095	1.08438	0.89121	1.31943	0.418322	216759	132	216627	0.000608971	FALSE	-0.0533793	0.0785221	0.94802	0.81279	1.10575	0.496631	325950	164	325786	0.000503145	FALSE	NA	NA	NA	NA	NA	NA	NA	NA	NA	NA	NA	NA	NA	NA	NA	NA	NA	NA	NA	NA	NA	NA	0.0272114	0.117368	1.02758
528	Diseases of the oral soft tissues, excluding lesions specific for gingiva and tongue	digestive	-0.0201291	0.017197	0.980072	0.947588	1.01367	0.241801	208370	4571	203799	0.0219369	FALSE	-0.0235985	0.0196587	0.976678	0.939761	1.01504	0.229979	328417	2631	325786	0.00801116	FALSE	-0.209957	0.153614	0.81	0.599871	1.09541	0.172	7730	50	7680	0.00646831	FALSE	-0.0190693	0.0290279	0.981111	0.92685	1.03855	0.511226	70167	1247	68920	0.0177719	FALSE	-0.0250935	0.0296819	0.975219
528.1	Stomatitis and mucositis	digestive	-0.0320471	0.0456347	0.968461	0.885599	1.05908	0.482522	214970	637	214333	0.0029632	FALSE	-0.0294403	0.0361891	0.970989	0.904502	1.04236	0.415924	326558	772	325786	0.00236405	FALSE	-0.28764	0.236356	0.75	0.471943	1.19198	0.224	7701	21	7680	0.00272692	FALSE	-0.0445083	0.040987	0.956468	0.882636	1.03648	0.277517	71146	610	70536	0.00857392	FALSE	0.00940324	0.0591494	1.00945
528.11	Stomatitis and mucositis (ulcerative)	digestive	0.124262	0.114384	1.13231	0.904901	1.41688	0.277318	216673	101	216572	0.00046614	FALSE	-0.0177131	0.0387243	0.982443	0.910635	1.05991	0.647372	326460	674	325786	0.00206457	FALSE	NA	NA	NA	NA	NA	NA	NA	NA	NA	NA	NA	0.0722157	0.096444	1.07489	0.88975	1.29855	0.453988	71686	109	71577	0.00152052	FALSE	-0.0803089	0.109395	0.922831
528.12	Oral aphthae	digestive	-0.0744576	0.071761	0.928247	0.806453	1.06843	0.299467	216065	257	215808	0.00118946	FALSE	-0.133199	0.0985501	0.875291	0.721547	1.06179	0.176506	325890	104	325786	0.000319126	FALSE	-0.403949	0.341935	0.67	0.341591	1.30505	0.237	7690	10	7680	0.00130039	FALSE	-0.144175	0.113179	0.865736	0.693498	1.08075	0.202711	71703	78	71625	0.00108782	FALSE	0.0714088	0.0916769	1.07402
528.3	Cellulitis and abscess of oral soft tissues	digestive	-0.0689245	0.0574013	0.933397	0.834076	1.04455	0.229849	215336	402	214934	0.00186685	FALSE	0.0270576	0.0615647	1.02743	0.910639	1.15919	0.6603	326052	266	325786	0.000815821	FALSE	NA	NA	NA	NA	NA	NA	NA	NA	NA	NA	NA	0.0146911	0.139212	1.0148	0.772469	1.33315	0.915955	71805	52	71753	0.000724184	FALSE	-0.270753	0.161541	0.762805
528.4	Cysts of oral soft tissues	digestive	0.0301709	0.116046	1.03063	0.820961	1.29385	0.794871	216759	98	216661	0.000452115	FALSE	-0.0131202	0.0836779	0.986966	0.837672	1.16287	0.875408	325930	144	325786	0.000441813	FALSE	NA	NA	NA	NA	NA	NA	NA	NA	NA	NA	NA	NA	NA	NA	NA	NA	NA	NA	NA	NA	NA	NA	-0.099843	0.171307	0.90498
528.41	Cyst of the salivary gland	digestive	-0.0677872	0.145929	0.934459	0.702009	1.24388	0.642274	216984	62	216922	0.000285735	FALSE	-0.00341404	0.0948968	0.996592	0.827446	1.20031	0.971301	325898	112	325786	0.000343666	FALSE	NA	NA	NA	NA	NA	NA	NA	NA	NA	NA	NA	NA	NA	NA	NA	NA	NA	NA	NA	NA	NA	NA	-0.0495856	0.205074	0.951624
[truncated: 784 more rows]
[truncated: 19 more columns]
