# Supplementary material for: Insights from the largest diverse ancestry sex-specific disease map for genetically predicted height
Source: NPJ Genom Med. 2025 Feb 27;10:14. doi: 10.1038/s41525-025-00464-w (PMC11868580; doi:10.1038/s41525-025-00464-w)
Supplement: Supplementary file 9 — Supplementary Data 8 [file 41525_2025_464_MOESM9_ESM.xlsx]

## Sheet: Supplementary Data 8
Supplementary Data 8: Sex-combined European meta-PheWAS.
Phecode	Description	Group	beta	SE	OR	Lower	Upper	pvalue	I2	pval Q	number_of_studies_combined	Bonferroni	cases	controls	prev
8	Intestinal infection	infectious diseases	-0.0190706	0.0096091	0.98111	0.962805	0.999763	0.0471847	0.353214	0.171725	6	FALSE	12311	688190	0.0175746
8.5	Bacterial enteritis	infectious diseases	-0.00906145	0.0120807	0.990979	0.967791	1.01472	0.453208	0.183418	0.294426	6	FALSE	7654	695612	0.0108835
8.52	Intestinal infection due to C. difficile	infectious diseases	-0.00341613	0.0160194	0.99659	0.965785	1.02838	0.831132	0.378977	0.168547	5	FALSE	4514	688921	0.00650962
8.6	Viral Enteritis	infectious diseases	-0.0161107	0.0212014	0.984018	0.943967	1.02577	0.44732	0.513396	0.083836	5	FALSE	2439	696372	0.00349021
8.7	Intestinal infection due to protozoa	infectious diseases	-0.0261606	0.0852534	0.974179	0.824272	1.15135	0.758952	0	0.988028	3	FALSE	164	659509	0.000248608
10	Tuberculosis	infectious diseases	0.0638739	0.0365017	1.06596	0.992361	1.14501	0.0801377	0.549496	0.0641975	5	FALSE	914	676185	0.00134988
31	Diseases due to other mycobacteria	infectious diseases	0.035072	0.0489385	1.03569	0.940968	1.13996	0.473587	0	0.489656	5	FALSE	508	677564	0.000749183
38	Septicemia	infectious diseases	0.0193473	0.00694442	1.01954	1.00575	1.03351	0.00533583	0	0.84871	6	FALSE	24446	658981	0.0357697
38.1	Gram negative septicemia	infectious diseases	0.0487215	0.0218311	1.04993	1.00595	1.09583	0.0256319	0.0976859	0.35056	5	FALSE	2417	674683	0.00356964
38.2	Gram positive septicemia	infectious diseases	0.049766	0.0223352	1.05103	1.00601	1.09806	0.0258713	0.553647	0.0620688	5	FALSE	2211	675868	0.00326068
38.3	Bacteremia	infectious diseases	0.0454054	0.0144394	1.04645	1.01725	1.07649	0.00166346	0	0.607123	5	FALSE	5914	670815	0.0087391
41	Bacterial infection NOS	infectious diseases	0.0328173	0.00596724	1.03336	1.02135	1.04552	3.81e-08	0.499161	0.0757116	6	TRUE	33371	649256	0.0488861
41.1	Staphylococcus infections	infectious diseases	0.0454099	0.00991746	1.04646	1.02631	1.067	4.68e-06	0.0431624	0.388979	6	TRUE	11601	666846	0.0170993
41.11	Methicillin sensitive Staphylococcus aureus	infectious diseases	0.0382502	0.0132439	1.03899	1.01237	1.06631	0.00387522	0.0668949	0.368586	5	FALSE	6280	672937	0.00924594
41.12	Methicillin resistant Staphylococcus aureus	infectious diseases	0.0776264	0.0205747	1.08072	1.03801	1.12519	0.000161355	0	0.609661	5	FALSE	2855	673069	0.00422385
41.2	Streptococcus infection	infectious diseases	0.0367408	0.0135977	1.03742	1.01014	1.06544	0.00689252	0.322785	0.193667	6	FALSE	5930	672364	0.00874252
41.21	Rheumatic fever / chorea	infectious diseases	0.0239935	0.0813071	1.02428	0.873397	1.20124	0.76792	0.155802	0.315227	5	FALSE	192	677895	0.00028315
41.4	E. coli	infectious diseases	0.0416193	0.0116468	1.0425	1.01897	1.06657	0.000352306	0.225391	0.270891	5	FALSE	7881	673375	0.0115683
41.8	H. pylori	infectious diseases	-0.0510461	0.0293657	0.950235	0.897088	1.00653	0.0821595	0.440038	0.147414	4	FALSE	1463	675110	0.00216237
41.9	Infection with drug-resistant microorganisms	infectious diseases	0.00395365	0.0299482	1.00396	0.946728	1.06466	0.894972	0.878731	1.75e-05	4	FALSE	1305	365983	0.00355307
53	Herpes zoster	infectious diseases	0.00237567	0.0126614	1.00238	0.97781	1.02756	0.851166	0.335868	0.184199	6	FALSE	7849	659614	0.0117595
53.1	Herpes zoster with nervous system complications	infectious diseases	0.0257513	0.0279525	1.02609	0.971383	1.08387	0.356919	0.584867	0.0341854	6	FALSE	1554	670920	0.00231087
54	Herpes simplex	infectious diseases	0.00253635	0.0129643	1.00254	0.977386	1.02834	0.844891	0	0.629554	6	FALSE	7520	662606	0.0112218
70	Viral hepatitis	infectious diseases	-0.0361676	0.00949979	0.964479	0.946687	0.982605	0.000140547	0.269122	0.23273	6	FALSE	14249	659161	0.0211595
70.1	Viral hepatitis A	infectious diseases	0.0851078	0.0671177	1.08883	0.954621	1.24192	0.204784	0.482519	0.144795	3	FALSE	272	646116	0.0004208
70.2	Viral hepatitis B	infectious diseases	-0.0422082	0.0278048	0.95867	0.907824	1.01236	0.12901	0	0.945716	6	FALSE	1562	670714	0.00232345
70.3	Viral hepatitis C	infectious diseases	-0.0395407	0.0102459	0.961231	0.94212	0.980729	0.000113766	0	0.428187	6	FALSE	12317	661001	0.018293
70.4	Chronic hepatitis	infectious diseases	-0.00322253	0.0245422	0.996783	0.94997	1.0459	0.895534	0.0111252	0.409054	6	FALSE	1934	669964	0.00287841
70.9	Hepatitis NOS	infectious diseases	-0.0368813	0.0217828	0.963791	0.923509	1.00583	0.0904287	0	0.488227	6	FALSE	2488	668958	0.00370544
71	Human immunodeficiency virus [HIV] disease	infectious diseases	-0.0517423	0.0212991	0.949574	0.910749	0.990053	0.0151273	0	0.78444	6	FALSE	2675	670607	0.00397308
71.1	HIV infection, symptomatic	infectious diseases	-0.0498638	0.0218793	0.951359	0.911425	0.993043	0.0226644	0	0.672822	5	FALSE	2540	346694	0.00727306
78	Viral warts & HPV	infectious diseases	0.021054	0.00883572	1.02128	1.00374	1.03912	0.0171805	0	0.566553	6	FALSE	16356	649857	0.0245507
79	Viral infection	infectious diseases	-0.0246162	0.00971019	0.975684	0.957291	0.994431	0.0112418	0.717815	0.0033202	6	FALSE	12848	657893	0.0191549
79.1	Varicella infection	infectious diseases	-0.125136	0.0837637	0.882377	0.74878	1.03981	0.135197	0	0.871506	4	FALSE	174	672486	0.000258675
79.2	Infectious mononucleosis	infectious diseases	-0.0421062	0.057831	0.958768	0.856027	1.07384	0.466558	0	0.461222	5	FALSE	336	672416	0.000499441
79.9	Viremia, NOS	infectious diseases	0.000252335	0.0186752	1.00025	0.964302	1.03754	0.989219	0	0.516314	5	FALSE	3024	670795	0.00448785
80	Postoperative infection	infectious diseases	0.0154425	0.00990556	1.01556	0.996036	1.03547	0.119002	0.358367	0.182335	5	FALSE	11251	690257	0.0160383
81	Infection/inflammation of internal prosthetic device; implant; and graft	infectious diseases	0.0322378	0.012319	1.03276	1.00813	1.058	0.00887247	0	0.743939	5	FALSE	7194	694147	0.0102575
81.1	Graft-versus-host disease	infectious diseases	0.380595	0.0886072	1.46315	1.22989	1.74066	1.74e-05	0	0.460226	3	TRUE	144	325953	0.000441586
81.12	Chronic graft-versus-host disease	infectious diseases	0.327603	0.110994	1.38764	1.11634	1.72486	0.00316205	0	0.502517	2	FALSE	101	325998	0.000309722
90	Sexually transmitted infections (not HIV or hepatitis)	infectious diseases	0.0692651	0.024481	1.07172	1.02151	1.1244	0.00466441	0	0.814725	6	FALSE	2092	707060	0.00295
90.2	Gonococcal infections	infectious diseases	-0.0337743	0.104866	0.96679	0.787173	1.18739	0.747399	0.512851	0.12838	3	FALSE	130	667057	0.000194848
90.3	Venereal diseases due to Chlamydia trachomatis	infectious diseases	0.0139483	0.124681	1.01405	0.794199	1.29475	0.910925	0	0.600908	3	FALSE	81	599524	0.000135089
110	Dermatophytosis / Dermatomycosis	infectious diseases	0.045173	0.00563928	1.04621	1.03471	1.05784	1.14e-15	0.618712	0.0223386	6	TRUE	50558	618214	0.0755983
110.1	Dermatophytosis	infectious diseases	0.0487217	0.00574724	1.04993	1.03817	1.06182	2.3e-17	0.632954	0.0181955	6	TRUE	48605	620220	0.0726722
110.11	Dermatophytosis of nail	infectious diseases	0.0678876	0.0065661	1.07025	1.05656	1.08411	4.69e-25	0.388484	0.146778	6	TRUE	35724	637831	0.053038
110.12	Althete's foot	infectious diseases	0.0371768	0.0119651	1.03788	1.01382	1.0625	0.0018893	0	0.662067	6	FALSE	9237	666226	0.0136751
110.13	Dermatophytosis of the body	infectious diseases	0.0159744	0.0172529	1.0161	0.982318	1.05105	0.354499	0.558414	0.045342	6	FALSE	4234	674035	0.00624236
110.2	Dermatomycoses	infectious diseases	-0.0147726	0.0258008	0.985336	0.936748	1.03644	0.566941	0.367654	0.161433	6	FALSE	1847	681029	0.00270474
112	Candidiasis	infectious diseases	-0.0190482	0.00973301	0.981132	0.962593	1.00003	0.0503385	0	0.669184	6	FALSE	12425	670951	0.0181818
112.3	Candidiasis of skin and nails	infectious diseases	-0.00453108	0.0309908	0.995479	0.936813	1.05782	0.883758	0	0.773741	6	FALSE	1188	683016	0.00173632
117	Mycoses	infectious diseases	0.0235167	0.0204183	1.0238	0.983633	1.0656	0.249425	0.351319	0.173083	6	FALSE	2800	681147	0.00409388
117.1	Histoplasmosis	infectious diseases	0.0361695	0.0421163	1.03683	0.954682	1.12605	0.39045	0.149552	0.308556	3	FALSE	698	652783	0.00106813
117.4	Aspergillosis	infectious diseases	0.0707974	0.0389794	1.07336	0.994415	1.15858	0.0693282	0.391643	0.144579	6	FALSE	731	684824	0.00106629
130	Spirochetal infection	infectious diseases	0.0646651	0.026741	1.0668	1.01233	1.12421	0.0155975	0	0.52699	6	FALSE	1684	701223	0.00239577
130.1	Lyme disease	infectious diseases	0.0457254	0.0305826	1.04679	0.985885	1.11145	0.134876	0	0.485565	5	FALSE	1287	703509	0.00182606
131	Protozoan infection	infectious diseases	-0.0943256	0.0753147	0.909986	0.785103	1.05473	0.210417	0.435211	0.170235	3	FALSE	258	704421	0.000366124
132	Infestation (lice, mites)	infectious diseases	-0.0217823	0.0337461	0.978453	0.915831	1.04536	0.518619	0.49386	0.0787466	6	FALSE	1080	701969	0.00153617
132.1	Pediculosis and phthirus infestation	infectious diseases	0.0739823	0.115624	1.07679	0.858442	1.35067	0.522269	0	0.694579	2	FALSE	101	626824	0.000161104
133	Arthropod-borne diseases	infectious diseases	-0.0152305	0.0633745	0.984885	0.869843	1.11514	0.810077	0	0.592789	3	FALSE	303	656088	0.000461615
134	Helminthiases	infectious diseases	-0.0269366	0.058096	0.973423	0.868661	1.09082	0.642894	0	0.688918	3	FALSE	345	663637	0.000519592
134.1	Intestinal helminthiases	infectious diseases	-0.0257067	0.0676872	0.974621	0.853533	1.11289	0.704104	0	0.393767	3	FALSE	246	663926	0.000370386
136	Other infectious and parasitic diseases	infectious diseases	-0.00735555	0.0197412	0.992671	0.954997	1.03183	0.709447	0.401613	0.137687	6	FALSE	3111	697592	0.00443983
145	Cancer of mouth	neoplasms	0.00262465	0.0173874	1.00263	0.969036	1.03739	0.880014	0	0.95737	6	FALSE	3809	704061	0.00538093
145.1	Cancer of lip	neoplasms	0.0338873	0.0762503	1.03447	0.890867	1.20122	0.656738	0	0.352102	2	FALSE	229	616824	0.000371119
145.2	Cancer of tongue	neoplasms	0.000554052	0.0249961	1.00055	0.952717	1.05079	0.982316	0	0.63295	6	FALSE	1820	706241	0.0025704
145.3	Cancer of major salivary glands	neoplasms	0.0190565	0.0418761	1.01924	0.938925	1.10642	0.64906	0	0.876912	4	FALSE	651	663343	0.000980431
145.4	Cancer of the gums	neoplasms	0.122923	0.0804777	1.1308	0.965788	1.324	0.126657	0	0.499883	3	FALSE	163	616973	0.000264123
145.5	Cancer of the mouth floor	neoplasms	-0.0685502	0.0654062	0.933747	0.821401	1.06146	0.294607	0	0.746571	3	FALSE	267	624764	0.000427179
149	Cancer of larynx, pharynx, nasal cavities	neoplasms	-0.0155289	0.0152357	0.984591	0.955624	1.01444	0.308088	0	0.511062	6	FALSE	4951	703121	0.00699223
149.1	Cancer of oropharynx	neoplasms	0.0286924	0.0243547	1.02911	0.981138	1.07942	0.238756	0	0.43797	6	FALSE	1942	706082	0.00274284
149.2	Cancer of nasopharynx	neoplasms	0.099903	0.0688748	1.10506	0.965519	1.26478	0.146919	0	0.578683	3	FALSE	233	624714	0.000372832
149.3	Cancer of hypopharynx	neoplasms	-0.0593351	0.0623035	0.942391	0.834062	1.06479	0.340917	0	0.891526	3	FALSE	292	624753	0.000467166
149.4	Cancer of larynx	neoplasms	-0.0250781	0.0205434	0.975234	0.936747	1.0153	0.222186	0.501204	0.0908734	5	FALSE	2660	705071	0.00375849
149.5	Hx of malignant neoplasm of oral cavity and pharynx	neoplasms	-0.0104223	0.0352011	0.989632	0.923656	1.06032	0.76717	0.325242	0.217155	4	FALSE	898	378755	0.00236532
149.9	Cancer of of nasal cavities	neoplasms	-0.00891097	0.0489797	0.991129	0.900406	1.09099	0.855636	0	0.801276	4	FALSE	459	663535	0.000691271
150	Cancer of esophagus	neoplasms	-0.0220215	0.0196404	0.978219	0.941279	1.01661	0.262187	0.196923	0.28484	6	FALSE	2853	678774	0.00418557
151	Cancer of stomach	neoplasms	-0.052458	0.0223221	0.948894	0.908275	0.99133	0.0187711	0	0.741859	5	FALSE	2173	679059	0.00318981
153	Colorectal cancer	neoplasms	0.0175902	0.00872276	1.01775	1.00049	1.0353	0.043739	0	0.586032	6	FALSE	14901	642351	0.0226717
153.2	Colon cancer	neoplasms	0.0196872	0.010077	1.01988	0.999937	1.04023	0.0507406	0	0.7914	6	FALSE	11209	643649	0.0171167
153.3	Malignant neoplasm of rectum, rectosigmoid junction, and anus	neoplasms	0.00976482	0.0132935	1.00981	0.983842	1.03647	0.46261	0.111837	0.343944	6	FALSE	6190	647782	0.00946524
155	Cancer of liver and intrahepatic bile duct	neoplasms	-0.0438463	0.0197946	0.957101	0.92068	0.994963	0.0267555	0.569332	0.0405425	6	FALSE	2916	677912	0.00428302
155.1	Malignant neoplasm of liver, primary	neoplasms	-0.043645	0.0233702	0.957294	0.914434	1.00216	0.0618248	0.318771	0.196579	6	FALSE	2132	678385	0.00313291
157	Pancreatic cancer	neoplasms	0.0118845	0.0192069	1.01196	0.974569	1.05078	0.536073	0.368256	0.161006	6	FALSE	2946	678687	0.00432197
158	Neoplasm of unspecified nature of digestive system	neoplasms	-0.0232053	0.018962	0.977062	0.941416	1.01406	0.221037	0	0.592324	6	FALSE	3098	676719	0.00455711
159	Malignant neoplasm of other and ill-defined sites within the digestive organs and peritoneum	neoplasms	-0.0125866	0.0177787	0.987492	0.953675	1.02251	0.47897	0.464747	0.0961986	6	FALSE	3448	677548	0.00506317
159.2	Malignant neoplasm of small intestine, including duodenum	neoplasms	0.00178207	0.0342383	1.00178	0.936764	1.07132	0.95849	0.113534	0.342799	6	FALSE	935	679658	0.0013738
159.3	Malignant neoplasm of gallbladder and extrahepatic bile ducts	neoplasms	-0.0245128	0.0368072	0.975785	0.90787	1.04878	0.505424	0	0.53251	5	FALSE	794	679987	0.00116631
159.4	Malignant neoplasm of retroperitoneum and peritoneum	neoplasms	0.009402	0.0390309	1.00945	0.935104	1.0897	0.809643	0	0.761722	5	FALSE	686	672624	0.00101885
164	Cancer of intrathoracic organs	neoplasms	0.0526773	0.0555403	1.05409	0.945369	1.17531	0.342899	0.106734	0.339588	4	FALSE	363	660454	0.00054932
165	Cancer within the respiratory system	neoplasms	0.00721754	0.00891336	1.00724	0.9898	1.02499	0.418087	0.231561	0.259987	6	FALSE	14531	694828	0.0204847
165.1	Cancer of bronchus; lung	neoplasms	0.00971591	0.00946658	1.00976	0.991201	1.02867	0.304732	0.324572	0.192371	6	FALSE	12921	695540	0.0182381
170	Cancer of bone and connective tissue	neoplasms	0.0459958	0.0195956	1.04707	1.00762	1.08807	0.0189122	0	0.624764	6	FALSE	2891	707665	0.00406864
170.1	Bone cancer	neoplasms	0.0596219	0.0314736	1.06144	0.997937	1.12897	0.058179	0.551957	0.062932	5	FALSE	1104	709460	0.0015537
170.2	Cancer of connective tissue	neoplasms	0.0324638	0.023384	1.033	0.986721	1.08144	0.165048	0	0.981095	5	FALSE	2039	708725	0.00286874
172	Skin cancer	neoplasms	0.0329625	0.00486163	1.03351	1.02371	1.04341	1.2e-11	0.61458	0.0236345	6	TRUE	60307	632370	0.0870637
172.1	Melanomas of skin, dx or hx	neoplasms	0.036586	0.00747065	1.03726	1.02219	1.05256	9.72e-07	0	0.491805	6	TRUE	24008	652981	0.0354629
172.11	Melanomas of skin	neoplasms	0.042672	0.0106459	1.0436	1.02205	1.0656	6.12e-05	0	0.480981	6	FALSE	10198	671942	0.01495
172.2	Other non-epithelial cancer of skin	neoplasms	0.0363035	0.00544479	1.03697	1.02596	1.0481	2.6e-11	0.59944	0.0287422	6	TRUE	47325	639718	0.0688822
172.21	Basal cell carcinoma	neoplasms	0.0322434	0.00935182	1.03277	1.01401	1.05187	0.000565131	0.292836	0.21545	6	FALSE	15882	659809	0.0235048
172.22	Squamous cell carcinoma	neoplasms	0.0223111	0.0121428	1.02256	0.998513	1.04719	0.0661526	0.420867	0.124602	6	FALSE	9175	666641	0.0135762
172.3	Carcinoma in situ of skin	neoplasms	0.0329416	0.0157198	1.03349	1.00213	1.06583	0.0361214	0.0923188	0.35701	6	FALSE	4871	673679	0.00717854
173	Neoplasm of uncertain behavior of skin	neoplasms	0.0350961	0.00680201	1.03572	1.022	1.04962	2.47e-07	0	0.82062	6	TRUE	31006	627856	0.0470599
174	Breast cancer	neoplasms	0.0396928	0.00759179	1.04049	1.02512	1.05609	1.71e-07	0	0.543693	6	TRUE	20097	658623	0.0296101
174.1	Breast cancer [female]	neoplasms	0.0410946	0.00767136	1.04195	1.0264	1.05774	8.47e-08	0	0.718183	6	TRUE	19630	627875	0.0303164
174.11	Malignant neoplasm of female breast	neoplasms	0.0437548	0.00798541	1.04473	1.0285	1.06121	4.27e-08	0	0.560785	6	TRUE	18067	628046	0.0279626
174.2	Breast cancer [male]	neoplasms	0.0975014	0.0473032	1.10241	1.0048	1.20951	0.039284	0	0.437781	4	FALSE	481	615663	0.000780662
174.3	Neoplasm of uncertain behavior of breast	neoplasms	-0.050667	0.0461861	0.950595	0.868324	1.04066	0.272633	0.615531	0.0341461	5	FALSE	515	656077	0.000784353
175	Acquired absence of breast	neoplasms	0.0241431	0.0108679	1.02444	1.00285	1.04649	0.0263163	0.455054	0.102276	6	FALSE	9680	625068	0.0152501
180	Cervical cancer and dysplasia	neoplasms	0.00580572	0.00903809	1.00582	0.988162	1.0238	0.520639	0.346308	0.176679	6	FALSE	13273	623038	0.0208593
180.1	Cervical cancer	neoplasms	0.00174199	0.0108862	1.00174	0.980596	1.02335	0.872867	0	0.98849	5	FALSE	8945	625102	0.0141078
180.3	Cervical intraepithelial neoplasia [CIN] [Cervical dysplasia]	neoplasms	0.00929969	0.0158022	1.00934	0.978561	1.04109	0.556192	0.533111	0.0574608	6	FALSE	4506	623623	0.00717369
182	Malignant neoplasm of uterus	neoplasms	0.0426439	0.018073	1.04357	1.00725	1.08119	0.0182979	0.286863	0.219803	6	FALSE	3286	626805	0.00521512
184	Cancer of other female genital organs	neoplasms	0.0150456	0.00978757	1.01516	0.995871	1.03482	0.124241	0.361275	0.165968	6	FALSE	11117	635967	0.0171801
184.1	Malignant neoplasm of ovary and other uterine adnexa	neoplasms	0.0153004	0.0101986	1.01542	0.995323	1.03592	0.13355	0.430994	0.117857	6	FALSE	10199	636523	0.0157703
184.11	Malignant neoplasm of ovary	neoplasms	0.0165969	0.0103435	1.01674	0.996331	1.03756	0.108586	0.530597	0.0587375	6	FALSE	9899	636802	0.0153069
184.2	Cancer of other female genital organs (excluding uterus and ovary)	neoplasms	-0.00308218	0.0353336	0.996923	0.930219	1.06841	0.930488	0	0.888898	5	FALSE	851	637147	0.00133386
185	Cancer of prostate	neoplasms	-0.00791057	0.00602067	0.992121	0.980482	1.0039	0.188879	0.0944926	0.355565	6	FALSE	36725	591987	0.0584131
187	Cancer of other male genital organs	neoplasms	0.0164549	0.0105208	1.01659	0.995843	1.03777	0.11781	0.59547	0.0301743	6	FALSE	9752	641683	0.01497
187.1	Malignant neoplasm of unspecified male genital organ	neoplasms	0.00756271	0.0112088	1.00759	0.985697	1.02997	0.499859	0.482487	0.121917	4	FALSE	8452	627534	0.0132896
187.2	Malignant neoplasm of testis	neoplasms	0.0108601	0.0108909	1.01092	0.989569	1.03273	0.31868	0.417406	0.14315	5	FALSE	9019	643074	0.0138308
187.8	Neoplasm of uncertain behavior of male genital organs	neoplasms	0.0472621	0.0563453	1.0484	0.938781	1.17081	0.401585	0.111842	0.324352	3	FALSE	390	619460	0.000629184
189	Cancer of urinary organs (incl. kidney and bladder)	neoplasms	0.0260946	0.00858881	1.02644	1.0093	1.04386	0.00237989	0	0.509982	6	FALSE	16128	693439	0.0227294
189.1	Cancer of kidney and renal pelvis	neoplasms	0.0190188	0.0136492	1.0192	0.992297	1.04683	0.163498	0.302241	0.208599	6	FALSE	6216	699768	0.00880473
189.11	Malignant neoplasm of kidney, except pelvis	neoplasms	0.019092	0.0141824	1.01928	0.991333	1.04801	0.178245	0	0.450139	6	FALSE	5749	700222	0.00814339
189.12	Malignant neoplasm of renal pelvis	neoplasms	-0.0263644	0.0364326	0.97398	0.906856	1.04607	0.469282	0	0.922196	4	FALSE	888	651624	0.00136089
189.2	Cancer of bladder	neoplasms	0.0288873	0.0107614	1.02931	1.00783	1.05125	0.00726728	0	0.954365	6	FALSE	10194	697575	0.014403
189.21	Malignant neoplasm of bladder	neoplasms	0.0285333	0.0112968	1.02894	1.00641	1.05198	0.0115438	0	0.965614	6	FALSE	9226	698319	0.0130395
189.4	Malignant neoplasm of other urinary organs	neoplasms	0.0282644	0.0289022	1.02867	0.972016	1.08862	0.328108	0	0.679394	5	FALSE	1318	703136	0.00187095
190	Cancer of eye	neoplasms	0.0517346	0.0396627	1.0531	0.974332	1.13823	0.192109	0.206601	0.28608	4	FALSE	715	662201	0.00107857
191	Manlignant and unknown neoplasms of brain and nervous system	neoplasms	0.0325983	0.0176809	1.03314	0.997946	1.06957	0.065227	0.131787	0.330029	5	FALSE	3530	703504	0.00499269
191.1	Cancer of brain and nervous system	neoplasms	0.0281336	0.0206259	1.02853	0.987783	1.07096	0.172568	0.529151	0.0750302	5	FALSE	2556	704393	0.00361554
191.11	Cancer of brain	neoplasms	0.0236461	0.0218665	1.02393	0.980972	1.06876	0.279528	0.545604	0.0662194	5	FALSE	2263	704818	0.00320048
193	Thyroid cancer	neoplasms	0.0878471	0.0184481	1.09182	1.05305	1.13202	1.92e-06	0.253505	0.244089	6	TRUE	3369	703963	0.00476297
194	Cancer of other endocrine glands	neoplasms	0.062863	0.036303	1.06488	0.991745	1.14341	0.0833412	0.473836	0.127064	4	FALSE	910	661419	0.00137394
195	Cancer, suspected or other	neoplasms	0.0247593	0.00746955	1.02507	1.01017	1.04019	0.000917421	0.619488	0.0221	6	FALSE	20433	648308	0.0305544
195.1	Malignant neoplasm, other	neoplasms	0.0224785	0.00839497	1.02273	1.00604	1.0397	0.00741478	0.166879	0.30607	6	FALSE	15728	653967	0.0234853
195.3	Malignant neoplasm of head, face, and neck	neoplasms	0.00647806	0.0259175	1.0065	0.956648	1.05895	0.802627	0	0.714271	5	FALSE	1937	587931	0.00328379
196	Radiotherapy	neoplasms	0.00313195	0.0127353	1.00314	0.978408	1.02849	0.805739	0.245964	0.249562	6	FALSE	7136	659723	0.0107009
197	Chemotherapy	neoplasms	0.0416236	0.00686353	1.0425	1.02857	1.05662	1.32e-09	0	0.586438	6	TRUE	24090	651185	0.0356744
198	Secondary malignant neoplasm	neoplasms	0.029259	0.00591371	1.02969	1.01783	1.0417	7.51e-07	0	0.5594	6	TRUE	32964	646773	0.0484952
198.1	Secondary malignancy of lymph nodes	neoplasms	0.0257301	0.00819022	1.02606	1.00972	1.04267	0.00168046	0	0.67918	6	FALSE	16456	654357	0.0245314
198.2	Secondary malignancy of respiratory organs	neoplasms	0.0470875	0.0110107	1.04821	1.02583	1.07108	1.9e-05	0	0.922252	5	TRUE	8902	658429	0.0133397
198.3	Secondary malignant neoplasm of digestive systems	neoplasms	0.00454579	0.0149637	1.00456	0.975522	1.03445	0.76129	0	0.596152	5	FALSE	4704	660999	0.00706621
198.4	Secondary malignant neoplasm of liver	neoplasms	0.0321814	0.0108719	1.0327	1.01093	1.05495	0.00307584	0.262505	0.237546	6	FALSE	9068	659415	0.013565
198.5	Secondary malignancy of brain/spine	neoplasms	-0.000313244	0.0236286	0.999687	0.954446	1.04707	0.989423	0.264951	0.244892	5	FALSE	2017	661158	0.00304143
198.6	Secondary malignancy of bone	neoplasms	0.0384312	0.011138	1.03918	1.01674	1.06211	0.00055962	0	0.663479	6	FALSE	8851	658675	0.0132594
198.7	Secondary malignant neoplasm of skin	neoplasms	0.105948	0.0342594	1.11176	1.03956	1.18898	0.00198465	0	0.931854	4	FALSE	885	618482	0.00142888
199	Neoplasm of uncertain behavior	neoplasms	0.0387372	0.00894024	1.0395	1.02144	1.05787	1.47e-05	0.0466922	0.38673	6	TRUE	15452	638585	0.0236256
199.4	Neurofibromatosis	neoplasms	-0.0218273	0.0484216	0.978409	0.889824	1.07581	0.652152	0	0.775844	5	FALSE	487	662768	0.000734258
200	Myeloproliferative disease	neoplasms	0.0162335	0.0140429	1.01637	0.988773	1.04473	0.247685	0.625185	0.0203934	6	FALSE	5810	695931	0.00827941
200.1	Polycythemia vera	neoplasms	-0.011187	0.0246892	0.988875	0.942163	1.0379	0.650468	0.463426	0.0970194	6	FALSE	1889	680934	0.00276646
201	Hodgkin's disease	neoplasms	0.0698279	0.0320581	1.07232	1.00702	1.14186	0.0293935	0.0448233	0.387922	6	FALSE	1104	700414	0.00157373
202	Cancer of other lymphoid, histiocytic tissue	neoplasms	0.0633393	0.0127988	1.06539	1.039	1.09245	7.47e-07	0.313998	0.200046	6	TRUE	6960	696965	0.00988742
202.2	Non-Hodgkins lymphoma	neoplasms	0.0625212	0.0131035	1.06452	1.03753	1.09221	1.83e-06	0.324091	0.19272	6	TRUE	6624	697433	0.00940833
202.21	Nodular lymphoma	neoplasms	0.0663233	0.0296168	1.06857	1.00831	1.13244	0.0251312	0.621363	0.031924	5	FALSE	1287	700496	0.0018339
202.22	Reticulosarcoma	neoplasms	0.126682	0.0396996	1.13506	1.05009	1.2269	0.00141781	0	0.699118	4	FALSE	786	700527	0.00112075
202.23	Lymphosarcoma	neoplasms	-0.011969	0.078761	0.988102	0.84676	1.15304	0.879214	0	0.822109	3	FALSE	198	650322	0.000304372
202.24	Large cell lymphoma	neoplasms	0.0717894	0.0289426	1.07443	1.01518	1.13714	0.0131234	0	0.969665	4	FALSE	1239	650377	0.00190143
204	Leukemia	neoplasms	0.0601424	0.012272	1.06199	1.03675	1.08784	9.55e-07	0.304343	0.207069	6	TRUE	7492	696740	0.0106385
204.1	Lymphoid leukemia	neoplasms	0.0652079	0.0197383	1.06738	1.02688	1.10948	0.000954465	0.444882	0.108782	6	FALSE	2945	699267	0.00419389
204.11	Lymphoid leukemia, acute	neoplasms	0.0947888	0.0505704	1.09943	0.995682	1.21398	0.0608761	0	0.836694	5	FALSE	422	700871	0.000601746
204.12	Lymphoid leukemia, chronic	neoplasms	0.0666623	0.0216963	1.06893	1.02443	1.11537	0.00212262	0.489971	0.0810022	6	FALSE	2449	699701	0.00348786
204.2	Myeloid leukemia	neoplasms	0.0370743	0.0218934	1.03777	0.994181	1.08327	0.0903784	0	0.594767	5	FALSE	2262	699704	0.00322238
204.21	Myeloid leukemia, acute	neoplasms	0.0331864	0.0260037	1.03374	0.982377	1.0878	0.20188	0	0.464737	5	FALSE	1566	700169	0.00223161
204.22	Myeloid leukemia, chronic	neoplasms	0.0778465	0.0418452	1.08096	0.99584	1.17335	0.062837	0	0.980626	4	FALSE	654	700568	0.000932658
204.3	Monocytic leukemia	neoplasms	0.0370169	0.0664927	1.03771	0.910914	1.18216	0.577728	0.0316438	0.376756	4	FALSE	251	650355	0.000385794
204.4	Multiple myeloma	neoplasms	0.0674276	0.0222016	1.06975	1.0242	1.11733	0.00238895	0	0.828372	6	FALSE	2237	700079	0.00318518
208	Benign neoplasm of colon	neoplasms	0.0147555	0.00383885	1.01486	1.00726	1.02253	0.000121176	0.43174	0.117364	6	FALSE	102863	571459	0.152543
209	Neuroendocrine tumors	neoplasms	0.0174011	0.0470368	1.01755	0.927939	1.11582	0.711423	0	0.484702	5	FALSE	539	380634	0.00141406
210	Benign neoplasm of lip, oral cavity, and pharynx	neoplasms	-0.000842905	0.0197035	0.999157	0.961307	1.0385	0.965877	0	0.840446	5	FALSE	2940	703895	0.00415939
211	Benign neoplasm of other parts of digestive system	neoplasms	-0.0321495	0.00921865	0.968362	0.951022	0.986017	0.000487664	0.725155	0.00271507	6	FALSE	12767	677479	0.0184963
212	Benign neoplasm of respiratory and intrathoracic organs	neoplasms	-0.00539131	0.0281646	0.994623	0.941206	1.05107	0.848195	0.459151	0.0996923	6	FALSE	1422	708519	0.00200298
213	Benign neoplasm of bone and articular cartilage	neoplasms	0.0497432	0.0315166	1.051	0.988044	1.11797	0.114493	0	0.628161	5	FALSE	1132	607576	0.00185968
214	Lipoma	neoplasms	0.00824677	0.00849139	1.00828	0.991639	1.0252	0.331453	0.545206	0.0514995	6	FALSE	16120	683090	0.0230546
214.1	Lipoma of skin and subcutaneous tissue	neoplasms	0.00212643	0.0107775	1.00213	0.981182	1.02352	0.843591	0.504668	0.0726089	6	FALSE	9745	689722	0.013932
215	Other benign neoplasm of connective and other soft tissue	neoplasms	-0.00208284	0.0216984	0.997919	0.956369	1.04127	0.923528	0.247666	0.248328	6	FALSE	2460	693770	0.00353332
216	Benign neoplasm of skin	neoplasms	0.0219003	0.00538917	1.02214	1.0114	1.033	4.83e-05	0.713505	0.00371721	6	FALSE	69594	604737	0.103205
216.1	Screening for malignant neoplasms of the skin	neoplasms	-0.015387	0.00813624	0.984731	0.969152	1.00056	0.0586024	0.584375	0.0652634	4	FALSE	41990	635280	0.0619989
217	Vascular hamartomas and non-neoplastic nevi	neoplasms	0.0471118	0.0125212	1.04824	1.02283	1.07428	0.000168192	0.555248	0.0467837	6	FALSE	8109	631073	0.0126865
217.1	Nevus, non-neoplastic	neoplasms	0.0464924	0.0128742	1.04759	1.02149	1.07436	0.000304674	0.0588283	0.373225	5	FALSE	7685	631626	0.0120208
218	Benign neoplasm of uterus	neoplasms	-0.00247714	0.00865	0.997526	0.980757	1.01458	0.774591	0.130651	0.331162	6	FALSE	14930	638156	0.0228607
218.1	Uterine leiomyoma	neoplasms	-0.00162767	0.00877203	0.998374	0.981355	1.01569	0.852796	0.269728	0.232288	6	FALSE	14485	638479	0.0221835
218.2	Other benign neoplasm of uterus	neoplasms	-0.0524181	0.0455335	0.948932	0.867914	1.03751	0.249651	0.273739	0.252356	3	FALSE	524	610558	0.000857495
220	Benign neoplasm of ovary	neoplasms	0.0107059	0.0212771	1.01076	0.969479	1.05381	0.614849	0	0.967745	5	FALSE	2299	622735	0.0036782
221	Benign neoplasm of other female genital organs	neoplasms	0.0344008	0.0536481	1.035	0.931697	1.14976	0.521373	0	0.412161	4	FALSE	362	596679	0.000606324
222	Benign neoplasm of male genital organs	neoplasms	0.0228962	0.0258211	1.02316	0.972668	1.07627	0.375228	0	0.376853	3	FALSE	1943	615449	0.00314711
223	Benign neoplasm of kidney and other urinary organs	neoplasms	-0.00615889	0.0326094	0.99386	0.932327	1.05945	0.850196	0	0.607951	5	FALSE	1119	607394	0.00183891
224	Benign neoplasm of eye	neoplasms	-0.0134374	0.0120035	0.986653	0.963711	1.01014	0.262947	0	0.883436	6	FALSE	9360	693194	0.0133228
224.1	Benign neoplasm of eye, uveal	neoplasms	-0.0143494	0.0124284	0.985753	0.962031	1.01006	0.24827	0	0.770112	6	FALSE	8759	694164	0.0124608
225	Benign neoplasm of brain and other parts of nervous system	neoplasms	0.000663809	0.0169708	1.00066	0.967927	1.03451	0.968799	0.275886	0.227803	6	FALSE	3912	703897	0.00552691
225.1	Benign neoplasm of brain, cranial nerves, meninges	neoplasms	0.00249694	0.0175801	1.0025	0.968546	1.03764	0.887055	0.394688	0.142467	6	FALSE	3646	704155	0.00515117
225.2	Benign neoplasm of spinal cord, meninges	neoplasms	0.0301012	0.064127	1.03056	0.908841	1.16858	0.638783	0.445942	0.124735	5	FALSE	270	698486	0.000386401
226	Benign neoplasm of thyroid glands	neoplasms	0.0261704	0.0327729	1.02652	0.962652	1.09462	0.424558	0.302713	0.219709	5	FALSE	1048	704690	0.00148497
227	Benign neoplasm of other endocrine glands and related structures	neoplasms	0.0406747	0.0144579	1.04151	1.01241	1.07145	0.00490331	0.143171	0.322559	6	FALSE	5564	701476	0.00786943
227.1	Benign neoplasm of adrenal gland	neoplasms	-0.00100873	0.0237019	0.998992	0.953645	1.04649	0.966053	0	0.425897	6	FALSE	2118	703644	0.00300101
227.2	Benign neoplasm of parathyroid gland	neoplasms	0.0382121	0.0316057	1.03895	0.976546	1.10535	0.226653	0	0.657742	6	FALSE	1087	705314	0.00153879
227.3	Benign neoplasm of pituitary gland and craniopharyngeal duct (pouch)	neoplasms	0.0852	0.0223743	1.08893	1.04221	1.13775	0.000140132	0.481401	0.0860585	6	FALSE	2317	704666	0.00327731
228	Hemangioma and lymphangioma, any site	neoplasms	0.0164858	0.0117909	1.01662	0.993398	1.04039	0.162059	0	0.619138	6	FALSE	8628	690254	0.0123454
228.1	Hemangioma of skin and subcutaneous tissue	neoplasms	0.0109154	0.0175201	1.01098	0.976849	1.04629	0.53327	0	0.576665	5	FALSE	4142	365501	0.0112054
229	Benign neoplasm of unspecified sites	neoplasms	0.0131179	0.0341842	1.0132	0.947544	1.08341	0.70117	0.354618	0.17072	6	FALSE	983	707619	0.00138724
229.1	Benign neoplasm of lymph nodes	neoplasms	-0.0559733	0.106128	0.945564	0.767988	1.1642	0.597907	0	0.404833	2	FALSE	120	618865	0.000193866
230	Kaposi's sarcoma	neoplasms	-0.0431243	0.109518	0.957792	0.772768	1.18712	0.693755	0.882352	0.00355159	2	FALSE	135	627887	0.000214961
240	Simple and unspecified goiter	endocrine/metabolic	0.0299225	0.022344	1.03037	0.986225	1.0765	0.180513	0	0.974877	6	FALSE	2386	657270	0.00361704
241	Nontoxic nodular goiter	endocrine/metabolic	0.0595421	0.00875017	1.06135	1.0433	1.07971	1.01e-11	0	0.63873	6	TRUE	16296	648543	0.0245112
241.1	Nontoxic uninodular goiter	endocrine/metabolic	0.0533942	0.0109915	1.05485	1.03236	1.07782	1.19e-06	0.143991	0.321993	6	TRUE	10465	650951	0.0158221
241.2	Nontoxic multinodular goiter	endocrine/metabolic	0.0729434	0.0129437	1.07567	1.04872	1.10331	1.75e-08	0	0.856997	6	TRUE	7165	654332	0.0108315
242	Thyrotoxicosis with or without goiter	endocrine/metabolic	0.0356267	0.011793	1.03627	1.01259	1.0605	0.00251932	0	0.441705	6	FALSE	8208	654162	0.0123919
242.1	Graves' disease	endocrine/metabolic	0.00904513	0.0204788	1.00909	0.969386	1.05041	0.658719	0	0.966721	6	FALSE	2695	658204	0.00407778
242.2	Toxic multinodular goiter	endocrine/metabolic	0.167856	0.0444809	1.18277	1.08402	1.29051	0.000160862	0.499773	0.0753641	6	FALSE	562	659426	0.000851531
242.3	Exophthalmos	endocrine/metabolic	0.0259455	0.0489338	1.02629	0.932428	1.12959	0.595961	0	0.519221	4	FALSE	511	659029	0.000774782
242.31	Thyrotoxic exophthalmos	endocrine/metabolic	-0.0335982	0.153315	0.96696	0.71599	1.3059	0.826537	0	0.697183	2	FALSE	77	321606	0.000239366
244	Hypothyroidism	endocrine/metabolic	0.0205465	0.00433503	1.02076	1.01212	1.02947	2.14e-06	0.239796	0.254031	6	TRUE	71354	618677	0.103407
244.1	Secondary hypothyroidism	endocrine/metabolic	0.0495088	0.012738	1.05075	1.02485	1.07732	0.000101613	0	0.838947	6	FALSE	6991	655213	0.0105572
244.2	Acquired hypothyroidism	endocrine/metabolic	0.0399426	0.0142051	1.04075	1.01217	1.07013	0.00492567	0.425075	0.121787	6	FALSE	6127	654399	0.00927594
244.3	Iodine hypothyroidism	endocrine/metabolic	-0.097669	0.122989	0.906949	0.71268	1.15417	0.42712	0	0.768519	2	FALSE	86	316376	0.000271755
244.4	Hypothyroidism NOS	endocrine/metabolic	0.0208018	0.00445474	1.02102	1.01214	1.02997	3.02e-06	0.522652	0.0628532	6	TRUE	67128	620590	0.0976098
244.5	Congenital hypothyroidism	endocrine/metabolic	0.114726	0.0631113	1.12157	0.99107	1.26924	0.06909	0.355786	0.184066	5	FALSE	286	659732	0.000433322
245	Thyroiditis	endocrine/metabolic	0.0745203	0.0168452	1.07737	1.04238	1.11353	9.7e-06	0.458209	0.100284	6	TRUE	4128	656135	0.00625205
245.1	Thyroiditis, acute and subacute	endocrine/metabolic	0.0442527	0.0732289	1.04525	0.905495	1.20657	0.54564	0.666741	0.0292641	4	FALSE	236	659573	0.000357679
245.2	Chronic thyroiditis	endocrine/metabolic	0.0833708	0.0195048	1.08694	1.04618	1.1293	1.92e-05	0.0218448	0.402405	6	TRUE	3084	657995	0.0046651
245.21	Chronic lymphocytic thyroiditis	endocrine/metabolic	0.08211	0.0198473	1.08558	1.04416	1.12864	3.52e-05	0	0.453326	6	FALSE	2977	658115	0.00450316
246	Other disorders of thyroid	endocrine/metabolic	0.0229976	0.0147325	1.02326	0.99414	1.05324	0.118522	0	0.999933	6	FALSE	5511	654057	0.00835547
246.2	Thyroid cyst	endocrine/metabolic	-0.0423414	0.0752762	0.958542	0.827058	1.11093	0.573789	0	0.706486	3	FALSE	237	348494	0.000679607
246.7	Abnormal results of function study of thyroid	endocrine/metabolic	-0.0163657	0.0192254	0.983768	0.947388	1.02154	0.394629	0	0.895127	6	FALSE	3362	653638	0.0051172
249	Secondary diabetes mellitus	endocrine/metabolic	0.0346298	0.0176743	1.03524	0.999989	1.07173	0.0500746	0	0.512602	5	FALSE	4063	343406	0.0116931
250	Diabetes mellitus	endocrine/metabolic	-0.0265152	0.00355944	0.973833	0.967063	0.980651	9.39e-14	0	0.498002	6	TRUE	128552	562100	0.186131
250.1	Type 1 diabetes	endocrine/metabolic	-0.00472896	0.00912747	0.995282	0.977635	1.01325	0.604387	0.794196	0.000190533	6	FALSE	14407	634531	0.0222009
250.11	Type 1 diabetes with ketoacidosis	endocrine/metabolic	-0.0352474	0.034018	0.965367	0.9031	1.03193	0.300137	0.466572	0.111768	5	FALSE	939	650441	0.00144155
250.12	Type 1 diabetes with renal manifestations	endocrine/metabolic	-0.0214185	0.0350857	0.978809	0.913762	1.04849	0.541555	0	0.715059	5	FALSE	956	649989	0.00146863
250.13	Type 1 diabetes with ophthalmic manifestations	endocrine/metabolic	-0.0276574	0.0274481	0.972722	0.921774	1.02648	0.313634	0.767901	0.00174071	5	FALSE	1652	648415	0.00254128
250.14	Type 1 diabetes with neurological manifestations	endocrine/metabolic	0.0868639	0.0227904	1.09075	1.0431	1.14057	0.00013817	0.456021	0.118358	5	FALSE	2380	647382	0.00366288
250.15	Diabetes type 1 with peripheral circulatory disorders	endocrine/metabolic	-0.0227504	0.0602394	0.977506	0.868648	1.10001	0.705678	0.18014	0.295313	3	FALSE	350	621362	0.000562962
250.2	Type 2 diabetes	endocrine/metabolic	-0.027251	0.00365639	0.973117	0.966168	0.980116	9.12e-14	0.151217	0.316991	6	TRUE	120433	563650	0.17605
250.21	Type 2 diabetes with ketoacidosis	endocrine/metabolic	-0.0802554	0.0432313	0.922881	0.847905	1.00449	0.0633939	0.415305	0.162461	4	FALSE	658	342852	0.00191552
250.22	Type 2 diabetes with renal manifestations	endocrine/metabolic	-0.0382861	0.00961526	0.962438	0.94447	0.980747	6.84e-05	0.646265	0.0147749	6	FALSE	14508	634598	0.0223507
250.23	Type 2 diabetes with ophthalmic manifestations	endocrine/metabolic	-0.0408312	0.0089403	0.959991	0.943316	0.976961	4.95e-06	0.0259861	0.399818	6	TRUE	16379	630437	0.0253225
250.24	Type 2 diabetes with neurological manifestations	endocrine/metabolic	0.0611094	0.0069619	1.06302	1.04861	1.07762	1.67e-18	0.399392	0.139215	6	TRUE	30106	616663	0.0465483
250.25	Diabetes type 2 with peripheral circulatory disorders	endocrine/metabolic	0.0133653	0.0154845	1.01346	0.98316	1.04468	0.388058	0.609637	0.0252399	6	FALSE	5396	643319	0.00831798
250.3	Insulin pump user	endocrine/metabolic	0.00677849	0.011072	1.0068	0.985188	1.02889	0.540394	0.597808	0.0413559	5	FALSE	10182	639913	0.0156623
250.4	Abnormal glucose	endocrine/metabolic	-0.0189674	0.00555707	0.981211	0.970582	0.991957	0.000642021	0.447357	0.107187	6	FALSE	47324	593867	0.0738064
250.41	Impaired fasting glucose	endocrine/metabolic	-0.00725691	0.00798287	0.992769	0.977357	1.00842	0.363319	0.340972	0.194014	5	FALSE	22064	621170	0.0343017
250.42	Other abnormal glucose	endocrine/metabolic	-0.0255195	0.00720512	0.974803	0.961134	0.988667	0.00039732	0.434299	0.115678	6	FALSE	25786	615779	0.0401923
250.5	Glycosuria or Acetonuria	endocrine/metabolic	0.0534689	0.0622986	1.05492	0.933668	1.19193	0.390745	0	0.535874	5	FALSE	285	650715	0.000437788
250.6	Polyneuropathy in diabetes	endocrine/metabolic	0.0780299	0.0109262	1.08116	1.05825	1.10456	9.23e-13	0.572071	0.0529804	5	TRUE	10859	637397	0.0167511
250.7	Diabetic retinopathy	endocrine/metabolic	-0.03847	0.00971622	0.962261	0.944109	0.980761	7.52e-05	0.667895	0.0170242	5	FALSE	14511	346198	0.0402291
251	Other disorders of pancreatic internal secretion	endocrine/metabolic	0.0514204	0.0284568	1.05277	0.995656	1.11315	0.070768	0.398035	0.172996	4	FALSE	1395	691549	0.00201315
251.1	Hypoglycemia	endocrine/metabolic	-0.0305609	0.0140579	0.969901	0.943542	0.996997	0.0297107	0	0.796616	6	FALSE	5759	633711	0.0090059
252	Disorders of parathyroid gland	endocrine/metabolic	0.0289155	0.01334	1.02934	1.00277	1.05661	0.0301904	0	0.427262	6	FALSE	6540	688147	0.00941431
252.1	Hyperparathyroidism	endocrine/metabolic	0.0339003	0.0140537	1.03448	1.00638	1.06337	0.0158565	0.124257	0.335526	6	FALSE	5900	688673	0.00849443
252.2	Hypoparathyroidism	endocrine/metabolic	0.021531	0.0362472	1.02176	0.951693	1.09699	0.55251	0.122982	0.336394	6	FALSE	831	692382	0.00119877
253	Disorders of the pituitary gland and its hypothalamic control	endocrine/metabolic	-0.0233539	0.013911	0.976917	0.950641	1.00392	0.0931896	0.844882	5.34e-06	6	FALSE	6085	686631	0.00878426
253.1	Pituitary hyperfunction	endocrine/metabolic	0.0234833	0.0292172	1.02376	0.966783	1.0841	0.421543	0.0269872	0.399191	6	FALSE	1343	691999	0.001937
253.11	Acromegaly and gigantism	endocrine/metabolic	0.0146116	0.0656961	1.01472	0.892124	1.15416	0.823994	0.134736	0.325048	4	FALSE	259	653974	0.000395883
253.2	Pituitary hypofunction	endocrine/metabolic	-0.0287185	0.0289067	0.97169	0.918168	1.02833	0.320472	0	0.931763	6	FALSE	1353	691954	0.00195152
253.3	Diabetes insipidus	endocrine/metabolic	-0.0258762	0.0480021	0.974456	0.886957	1.07059	0.589843	0.0398445	0.384007	5	FALSE	495	692417	0.000714376
253.4	Anterior pituitary disorders	endocrine/metabolic	0.010151	0.0275127	1.0102	0.957171	1.06617	0.712161	0	0.749685	4	FALSE	1661	326719	0.00505816
253.5	Pituitary dwarfism	endocrine/metabolic	-0.379385	0.0636188	0.684282	0.604064	0.775153	2.47e-09	0.965023	8.94e-08	2	TRUE	261	322251	0.000809272
253.7	Other disorders of neurohypophysis	endocrine/metabolic	-0.0199367	0.0338341	0.980261	0.917364	1.04747	0.555694	0	0.417137	5	FALSE	971	691949	0.00140132
254	Diseases of thymus gland	endocrine/metabolic	-0.0482656	0.127352	0.952881	0.742397	1.22304	0.704693	0.533972	0.142961	2	FALSE	89	613551	0.000145036
255	Disorders of adrenal glands	endocrine/metabolic	0.0136885	0.0143742	1.01378	0.98562	1.04275	0.340949	0.405746	0.134852	6	FALSE	5614	686758	0.00810836
255.1	Adrenal hyperfunction	endocrine/metabolic	-0.0508402	0.0310761	0.950431	0.894269	1.01012	0.101841	0	0.599958	6	FALSE	1171	691844	0.00168972
255.11	Cushing's syndrome	endocrine/metabolic	-0.0459733	0.0460289	0.955067	0.872678	1.04523	0.317896	0	0.616001	5	FALSE	520	653690	0.000794852
255.12	Hyperaldosteronism	endocrine/metabolic	-0.0100537	0.0478518	0.989997	0.901368	1.08734	0.83359	0	0.494088	6	FALSE	515	692440	0.000743194
255.2	Adrenal hypofunction	endocrine/metabolic	-0.00912968	0.0219179	0.990912	0.949245	1.03441	0.677014	0.460672	0.0987383	6	FALSE	2342	690576	0.00337991
255.21	Glucocorticoid deficiency	endocrine/metabolic	-0.00584201	0.0232459	0.994175	0.949896	1.04052	0.801571	0.487895	0.082217	6	FALSE	2074	690931	0.00299276
255.3	Adrenogenital disorders	endocrine/metabolic	-0.22796	0.127567	0.796156	0.62003	1.02231	0.0739393	0	0.925467	2	FALSE	85	620661	0.000136932
256	Ovarian dysfunction	endocrine/metabolic	-0.0555356	0.0218278	0.945978	0.906361	0.987327	0.0109509	0.348111	0.175384	6	FALSE	2388	660967	0.00359988
256.4	Polycystic ovaries	endocrine/metabolic	-0.0291303	0.0230979	0.97129	0.928299	1.01627	0.207249	0	0.69674	6	FALSE	2139	661518	0.00322305
257	Testicular dysfunction	endocrine/metabolic	0.0245164	0.00999588	1.02482	1.00494	1.0451	0.0141809	0	0.92657	6	FALSE	13386	634446	0.0206628
257.1	Testicular hypofunction	endocrine/metabolic	0.0214252	0.0101631	1.02166	1.00151	1.04221	0.0350193	0	0.906499	6	FALSE	12917	635648	0.0199163
258	Iatrogenic endocrine disorders	endocrine/metabolic	-0.067831	0.0526031	0.934418	0.84288	1.0359	0.197229	0	0.569309	5	FALSE	402	692632	0.000580058
258.1	Postablative ovarian failure	endocrine/metabolic	-0.166559	0.133688	0.846573	0.651432	1.10017	0.212809	0	0.451389	2	FALSE	106	662530	0.000159967
259	Other endocrine disorders	endocrine/metabolic	-0.0173197	0.0255392	0.982829	0.934844	1.03328	0.497668	0.22859	0.262131	6	FALSE	1742	689835	0.00251888
259.1	Nonspecific abnormal results of other endocrine function study	endocrine/metabolic	-0.00560481	0.0585989	0.994411	0.886516	1.11544	0.923801	0	0.457583	4	FALSE	312	646109	0.000482658
259.2	Carcinoid syndrome	endocrine/metabolic	-0.00380294	0.0623433	0.996204	0.881621	1.12568	0.951359	0	0.740613	5	FALSE	291	653832	0.00044487
259.3	Delay in sexual development and puberty NEC	endocrine/metabolic	-0.0388929	0.0462605	0.961854	0.87848	1.05314	0.400496	0	0.635309	2	FALSE	598	612836	0.00097484
259.4	Precocious sexual development and puberty NEC	endocrine/metabolic	-0.107769	0.0922586	0.897835	0.749318	1.07579	0.242759	0	0.945048	2	FALSE	125	334895	0.000373112
260	Protein-calorie malnutrition	endocrine/metabolic	-0.0111247	0.0098242	0.988937	0.970077	1.00816	0.257475	0	0.5357	6	FALSE	12713	660266	0.0188906
260.1	Cachexia	endocrine/metabolic	0.0161492	0.0387034	1.01628	0.942039	1.09637	0.676492	0.0737644	0.369238	6	FALSE	763	674871	0.00112931
260.2	severe protein-calorie malnutrition	endocrine/metabolic	-0.00985724	0.0210778	0.990191	0.950118	1.03195	0.640028	0.138837	0.325546	6	FALSE	2541	672713	0.00376303
260.22	Nutritional marasmus	endocrine/metabolic	0.0214376	0.0459378	1.02167	0.933701	1.11792	0.64074	0	0.977604	4	FALSE	523	670406	0.000779516
260.3	Adult failure to thrive	endocrine/metabolic	-0.00858755	0.0225062	0.991449	0.948666	1.03616	0.702785	0	0.854071	5	FALSE	2358	349274	0.00670587
260.6	Anorexia	endocrine/metabolic	0.0179384	0.016641	1.0181	0.98543	1.05185	0.281049	0.220213	0.268167	6	FALSE	3936	671454	0.00582774
260.7	Polyphagia	endocrine/metabolic	-0.0508686	0.112889	0.950404	0.761757	1.18577	0.652274	0	0.59166	2	FALSE	117	646559	0.000180925
261	Vitamin deficiency	endocrine/metabolic	-0.00478863	0.00488502	0.995223	0.98574	1.0048	0.326953	0.417392	0.126939	6	FALSE	62273	610193	0.0926039
261.2	Vitamin B-complex deficiencies	endocrine/metabolic	0.0190315	0.00945882	1.01921	1.00049	1.03829	0.0442157	0.578632	0.0366691	6	FALSE	13946	660760	0.0206697
261.4	Vitamin D deficiency	endocrine/metabolic	-0.00834225	0.00536917	0.991692	0.981311	1.00218	0.120248	0.45234	0.103999	6	FALSE	50303	620423	0.0749978
261.41	Rickets or osteomalacia	endocrine/metabolic	-0.0510947	0.0600258	0.950189	0.844726	1.06882	0.394651	0.476822	0.125283	4	FALSE	343	646099	0.000530597
262	Mineral deficiency NEC	endocrine/metabolic	-0.0151135	0.0226254	0.985	0.942275	1.02966	0.504142	0.147457	0.319597	6	FALSE	2259	673620	0.00334231
263	Other nutritional deficiency	endocrine/metabolic	-0.0124372	0.0258644	0.98764	0.938821	1.039	0.630616	0.253841	0.243845	6	FALSE	1720	673699	0.00254657
264	Lack of normal physiological development	endocrine/metabolic	-0.223801	0.0249859	0.799474	0.761266	0.8396	3.33e-19	0.111942	0.342049	5	TRUE	2287	350270	0.00648689
264.1	Short stature	endocrine/metabolic	-0.560815	0.042647	0.570744	0.524977	0.620501	1.7e-39	0.730706	0.024394	3	TRUE	618	106160	0.00578771
264.2	Failure to thrive (childhood)	endocrine/metabolic	-0.176415	0.0358154	0.83827	0.781444	0.899228	8.41e-07	0	0.449181	4	TRUE	982	351840	0.00278327
264.9	Lack of normal physiological development, unspecified	endocrine/metabolic	-0.01747	0.0402392	0.982682	0.908158	1.06332	0.664177	0	0.835584	3	FALSE	770	129613	0.00590568
269	Proteinuria	endocrine/metabolic	-0.0135848	0.0125716	0.986507	0.962497	1.01112	0.27988	0.218013	0.269749	6	FALSE	7801	693088	0.0111302
270	Disorders of protein plasma/amino-acid transport and metabolism	endocrine/metabolic	0.075105	0.0130611	1.078	1.05075	1.10595	8.91e-09	0	0.4504	6	TRUE	7088	694450	0.0101035
270.1	Disturbances of amino-acid transport	endocrine/metabolic	-0.00598986	0.0453337	0.994028	0.909516	1.08639	0.894883	0	0.901325	6	FALSE	550	702517	0.000782287
270.11	Disturbances of sulphur-bearing amino-acid metabolism	endocrine/metabolic	0.0380249	0.0563506	1.03876	0.93014	1.16006	0.499808	0	0.395723	4	FALSE	399	702738	0.000567457
270.2	Disorders of amino-acid metabolism	endocrine/metabolic	0.00695342	0.0328287	1.00698	0.944226	1.0739	0.832256	0	0.439158	4	FALSE	1212	699774	0.00172899
270.21	Disorders of urea cycle metabolism	endocrine/metabolic	-0.00345508	0.079917	0.996551	0.852067	1.16553	0.965516	0	0.496349	3	FALSE	197	659891	0.000298445
270.3	Disorders of plasma protein metabolism	endocrine/metabolic	0.094697	0.0149678	1.09933	1.06754	1.13205	2.5e-10	0	0.730211	6	TRUE	5321	698010	0.00756543
270.31	Polyclonal hypergammaglobulinemia	endocrine/metabolic	0.142025	0.0733687	1.1526	0.998226	1.33086	0.0528965	0	0.668949	3	FALSE	221	661087	0.000334186
270.32	Paraproteinemia	endocrine/metabolic	0.102077	0.0178556	1.10747	1.06938	1.14691	1.09e-08	0	0.860314	6	TRUE	3712	700325	0.00527245
270.33	Amyloidosis	endocrine/metabolic	-0.0265958	0.0367504	0.973755	0.906082	1.04648	0.469258	0	0.892712	6	FALSE	824	702613	0.00117139
270.34	Alpha-1-antitrypsin deficiency	endocrine/metabolic	0.120438	0.0704853	1.12799	0.982445	1.2951	0.0875068	0	0.871627	3	FALSE	232	331582	0.000699187
270.35	Macroglobulinemia	endocrine/metabolic	0.184989	0.0644103	1.2032	1.06051	1.3651	0.00407838	0.0436319	0.351473	3	FALSE	300	661015	0.000453642
270.38	Other specified disorders of plasma protein metabolism	endocrine/metabolic	0.0558756	0.040334	1.05747	0.977089	1.14446	0.165954	0.309122	0.215411	5	FALSE	727	371864	0.0019512
271	Disorders of carbohydrate transport and metabolism	endocrine/metabolic	-0.0147128	0.0114994	0.985395	0.963434	1.00786	0.200742	0.285377	0.220886	6	FALSE	9641	693841	0.0137047
271.3	Intestinal disaccharidase deficiencies and disaccharide malabsorption	endocrine/metabolic	-0.0172022	0.0116889	0.982945	0.960682	1.00572	0.141109	0.453186	0.103461	6	FALSE	9332	694321	0.0132622
271.9	Other disorders of carbohydrate transport and metabolism	endocrine/metabolic	0.0596633	0.0623307	1.06148	0.939411	1.19941	0.338463	0	0.638848	4	FALSE	317	664346	0.000476933
272	Disorders of lipoid metabolism	endocrine/metabolic	-0.0657126	0.00332376	0.9364	0.93032	0.94252	5.34e-87	0.681005	0.00783848	6	TRUE	268215	417446	0.391177
272.1	Hyperlipidemia	endocrine/metabolic	-0.065937	0.00332685	0.93619	0.930105	0.942314	2.02e-87	0.663591	0.0109646	6	TRUE	267592	417732	0.390461
272.11	Hypercholesterolemia	endocrine/metabolic	-0.0608728	0.00377079	0.940943	0.934014	0.947923	1.27e-58	0	0.731523	6	TRUE	108595	555164	0.163606
272.12	Hyperglyceridemia	endocrine/metabolic	-0.0474077	0.0114417	0.953698	0.93255	0.975327	3.42e-05	0.77689	0.000437391	6	FALSE	10408	590652	0.0173161
272.13	Mixed hyperlipidemia	endocrine/metabolic	-0.0549711	0.00531934	0.946513	0.936696	0.956432	4.94e-25	0.173786	0.301221	6	TRUE	58380	532868	0.0987403
272.14	Hyperchylomicronemia	endocrine/metabolic	0.262943	0.164038	1.30075	0.943117	1.794	0.108947	0	0.529319	2	FALSE	68	584666	0.000116292
272.9	Unspecified disorder of lipoid metabolism	endocrine/metabolic	-0.0583206	0.0220376	0.943347	0.903469	0.984986	0.00813501	0	0.526854	5	FALSE	2834	601543	0.00468913
274	Gout and other crystal arthropathies	endocrine/metabolic	0.00049106	0.00660589	1.00049	0.987621	1.01353	0.940742	0	0.710873	6	FALSE	30302	673010	0.0430847
274.1	Gout	endocrine/metabolic	-0.00236952	0.00678107	0.997633	0.984462	1.01098	0.726765	0	0.689777	6	FALSE	28531	675168	0.0405443
274.11	Gouty arthropathy	endocrine/metabolic	-0.012632	0.0145478	0.987447	0.95969	1.01601	0.385224	0	0.700378	6	FALSE	5877	692803	0.00841158
274.2	Crystal arthropathies	endocrine/metabolic	0.0252492	0.0231407	1.02557	0.980095	1.07316	0.275222	0.0992488	0.352394	6	FALSE	2330	696996	0.00333178
274.21	Chondrocalcinosis	endocrine/metabolic	0.043055	0.0253107	1.044	0.993468	1.09709	0.088932	0.317945	0.197178	6	FALSE	1946	697538	0.00278205
275	Disorders of mineral metabolism	endocrine/metabolic	-0.00583932	0.00731269	0.994178	0.98003	1.00853	0.42457	0.328068	0.189839	6	FALSE	22958	672688	0.0330024
275.1	Disorders of iron metabolism	hematopoietic	0.0152889	0.0192733	1.01541	0.977765	1.0545	0.42762	0	0.590036	6	FALSE	3079	695284	0.00440888
275.11	Hereditary hemochromatosis	hematopoietic	0.0332819	0.0407565	1.03384	0.95447	1.11981	0.414155	0	0.556097	4	FALSE	755	697142	0.00108182
275.3	Disorders of magnesium metabolism	endocrine/metabolic	-0.00986204	0.012371	0.990186	0.966466	1.01449	0.425342	0	0.715273	6	FALSE	7722	687112	0.0111134
275.5	Disorders of calcium/phosphorus metabolism	endocrine/metabolic	0.00247704	0.0116287	1.00248	0.97989	1.02559	0.831318	0.598915	0.0289292	6	FALSE	8483	687805	0.0121832
275.51	Hypocalcemia	endocrine/metabolic	0.031603	0.0257204	1.03211	0.981368	1.08547	0.219179	0.711325	0.00776776	5	FALSE	1778	693938	0.00255564
275.53	Disorders of phosphorus metabolism	endocrine/metabolic	-0.0201262	0.0236532	0.980075	0.935676	1.02658	0.394831	0	0.785396	5	FALSE	2153	693328	0.0030957
275.6	Hypercalcemia	endocrine/metabolic	-0.0254055	0.016457	0.974915	0.94397	1.00687	0.12265	0.189461	0.294034	5	FALSE	4560	692362	0.00654306
276	Disorders of fluid, electrolyte, and acid-base balance	endocrine/metabolic	-0.0275106	0.00438577	0.972864	0.964537	0.981263	3.55e-10	0.121499	0.337402	6	TRUE	73389	598321	0.109257
276.1	Electrolyte imbalance	endocrine/metabolic	-0.0361978	0.0050671	0.964449	0.954919	0.974075	9.09e-13	0.332375	0.186722	6	TRUE	52340	616374	0.0782696
276.11	Hyperosmolality and/or hypernatremia	endocrine/metabolic	-0.0526564	0.021157	0.948706	0.91017	0.988873	0.0128162	0.0376814	0.385223	5	FALSE	2460	666265	0.00367864
276.12	Hyposmolality and/or hyponatremia	endocrine/metabolic	-0.0382955	0.00816429	0.962429	0.947151	0.977953	2.72e-06	0	0.810115	6	TRUE	17798	651468	0.0265933
276.13	Hyperpotassemia	endocrine/metabolic	-0.0348268	0.00950337	0.965773	0.94795	0.98393	0.00024765	0.422134	0.123753	6	FALSE	13689	651066	0.0205925
276.14	Hypopotassemia	endocrine/metabolic	-0.0388865	0.00741257	0.96186	0.947987	0.975936	1.55e-07	0.0788998	0.365873	6	TRUE	22650	641176	0.0341204
276.4	Acid-base balance disorder	endocrine/metabolic	-0.054021	0.0102151	0.947412	0.928633	0.966572	1.23e-07	0	0.946391	6	TRUE	11158	654695	0.0167575
276.41	Acidosis	endocrine/metabolic	-0.063343	0.0110774	0.938621	0.918462	0.959223	1.08e-08	0	0.800862	6	TRUE	9416	656623	0.0141373
276.42	Alkalosis	endocrine/metabolic	-0.0155502	0.0285364	0.98457	0.931014	1.04121	0.585806	0.30443	0.229588	4	FALSE	1345	631387	0.0021257
276.5	Hypovolemia	endocrine/metabolic	-0.0107639	0.00703371	0.989294	0.975749	1.00303	0.125935	0	0.999619	6	FALSE	24901	635621	0.037699
276.6	Fluid overload	endocrine/metabolic	-0.0130689	0.0129066	0.987016	0.962361	1.0123	0.311263	0	0.585354	6	FALSE	6850	661131	0.0102548
276.8	Polydipsia	endocrine/metabolic	0.0132514	0.0562024	1.01334	0.907644	1.13134	0.813604	0.110505	0.337651	4	FALSE	382	668516	0.000571089
277	Other disorders of metabolism	endocrine/metabolic	0.048371	0.0128858	1.04956	1.02338	1.0764	0.000174155	0.894575	4.65e-09	6	FALSE	6952	694644	0.00990884
277.1	Disorders of porphyrin metabolism	endocrine/metabolic	-0.01496	0.081248	0.985151	0.840126	1.15521	0.853913	0	0.499386	3	FALSE	209	660178	0.000316481
277.4	Disorders of bilirubin excretion	endocrine/metabolic	0.0970672	0.0238793	1.10193	1.05155	1.15473	4.81e-05	0	0.469712	6	FALSE	2035	698173	0.00290628
277.5	Other disorders of lipoid metabolism	endocrine/metabolic	-0.0264855	0.0168633	0.973862	0.942201	1.00659	0.116276	0.0928215	0.356676	6	FALSE	4427	693224	0.00634558
277.51	Lipoprotein disorders	endocrine/metabolic	-0.0208874	0.0292182	0.979329	0.924822	1.03705	0.474686	0	0.921472	6	FALSE	1408	699440	0.00200899
277.6	Other deficiencies of circulating enzymes	endocrine/metabolic	-0.011963	0.118323	0.988108	0.783588	1.24601	0.919467	0	0.439418	3	FALSE	104	660342	0.000157469
277.7	Dysmetabolic syndrome X	endocrine/metabolic	-0.00921534	0.0206502	0.990827	0.951525	1.03175	0.655411	0	0.571314	5	FALSE	2865	697103	0.00409304
278	Overweight, obesity and other hyperalimentation	endocrine/metabolic	-0.0216406	0.00350327	0.978592	0.971896	0.985334	6.52e-10	0.692528	0.00613548	6	TRUE	153779	521951	0.227575
278.1	Obesity	endocrine/metabolic	-0.0230673	0.00358963	0.977197	0.970346	0.984096	1.31e-10	0.740427	0.00171733	6	TRUE	135551	537104	0.201516
278.11	Morbid obesity	endocrine/metabolic	-0.0139336	0.00636131	0.986163	0.973944	0.998535	0.028498	0.793275	0.000670939	5	FALSE	35981	609284	0.0557616
278.3	Localized adiposity	endocrine/metabolic	-0.108491	0.038506	0.897187	0.831968	0.967519	0.00483987	0	0.882674	6	FALSE	758	642697	0.00117802
278.4	Abnormal weight gain	endocrine/metabolic	-0.000531336	0.0146045	0.999469	0.971265	1.02849	0.970978	0	0.834113	6	FALSE	5675	635543	0.00885034
279	Disorders involving the immune mechanism	endocrine/metabolic	0.0311445	0.0132071	1.03163	1.00527	1.05869	0.0183655	0	0.725889	6	FALSE	7010	696032	0.00997095
279.1	Immunity deficiency	endocrine/metabolic	0.0309494	0.019253	1.03143	0.993237	1.0711	0.107942	0	0.869673	6	FALSE	3016	696969	0.00430866
279.11	Deficiency of humoral immunity	endocrine/metabolic	0.033426	0.0286214	1.03399	0.977584	1.09365	0.242861	0	0.937349	6	FALSE	1383	700951	0.00196915
279.2	Autoimmune disease NEC	endocrine/metabolic	0.0618885	0.0381525	1.06384	0.987194	1.14645	0.104775	0.0919132	0.332466	3	FALSE	827	321916	0.00256241
279.7	Other immunological findings	endocrine/metabolic	0.0192951	0.0175935	1.01948	0.984927	1.05525	0.272767	0	0.45622	6	FALSE	3685	697350	0.00525651
279.8	Other specified disorders involving the immune mechanism	endocrine/metabolic	0.226971	0.0579177	1.25479	1.12014	1.40563	8.9e-05	0	0.65056	4	FALSE	367	659614	0.000556077
280	Iron deficiency anemias	hematopoietic	-0.00595649	0.00566869	0.994061	0.983078	1.00517	0.293364	0.68731	0.00687191	6	FALSE	37928	623352	0.0573554
280.1	Iron deficiency anemias, unspecified or not due to blood loss	hematopoietic	-0.0101339	0.00589018	0.989917	0.978555	1.00141	0.0853479	0.638523	0.0167117	6	FALSE	34768	626292	0.0525943
280.2	Iron deficiency anemia secondary to blood loss (chronic)	hematopoietic	0.0140413	0.0155234	1.01414	0.98375	1.04547	0.365716	0	0.744151	6	FALSE	4887	642951	0.00754355
281	Other deficiency anemia	hematopoietic	0.0268205	0.0105268	1.02718	1.00621	1.0486	0.0108397	0.321948	0.194273	6	FALSE	11172	635137	0.0172858
281.1	Megaloblastic anemia	hematopoietic	0.0264829	0.0116112	1.02684	1.00373	1.05047	0.0225597	0.0242903	0.400879	6	FALSE	9052	638720	0.0139741
281.11	Pernicious anemia	hematopoietic	0.0682337	0.0215185	1.07062	1.0264	1.11673	0.00151952	0	0.567251	6	FALSE	2353	648510	0.0036152
281.12	Other vitamin B12 deficiency anemia	hematopoietic	0.0115417	0.0145173	1.01161	0.983231	1.04081	0.426595	0.159913	0.312666	5	FALSE	6072	640208	0.00939531
281.13	Folate-deficiency anemia	hematopoietic	0.0118594	0.0354369	1.01193	0.944032	1.08471	0.73788	0	0.600946	4	FALSE	909	648973	0.00139872
281.9	Deficiency anemias	hematopoietic	0.00429729	0.0250828	1.00431	0.956127	1.05491	0.863969	0	0.960073	6	FALSE	1995	646099	0.00307826
282	Hereditary hemolytic anemias	hematopoietic	-0.0165648	0.0289385	0.983572	0.929338	1.04097	0.567041	0.408767	0.132788	6	FALSE	1373	647916	0.00211462
282.5	Sickle cell anemia	hematopoietic	-0.14074	0.104275	0.868716	0.70814	1.0657	0.177112	0	0.782571	2	FALSE	132	619306	0.000213096
282.8	Other hemoglobinopathies	hematopoietic	-0.0154757	0.0383925	0.984643	0.91327	1.06159	0.686882	0	0.454078	6	FALSE	810	648982	0.00124655
282.9	Other hereditary hemolytic anemias	hematopoietic	-0.00654324	0.0504606	0.993478	0.899925	1.09676	0.896827	0.682235	0.0239679	4	FALSE	427	617550	0.000690964
283	Acquired hemolytic anemias	hematopoietic	0.00558773	0.0367202	1.0056	0.935773	1.08064	0.879052	0	0.458498	6	FALSE	829	649064	0.00127559
283.1	Autoimmune hemolytic anemias	hematopoietic	0.0634861	0.0514318	1.06554	0.963369	1.17856	0.217063	0	0.424762	5	FALSE	414	643034	0.000643409
283.2	Non-autoimmune hemolytic anemias	hematopoietic	0.0142232	0.0808687	1.01432	0.865648	1.18854	0.860388	0.357115	0.197914	4	FALSE	175	618281	0.000282963
284	Aplastic anemia	hematopoietic	0.0425029	0.0152184	1.04342	1.01276	1.07501	0.00522451	0	0.943069	6	FALSE	5014	644554	0.00771898
284.1	Pancytopenia	hematopoietic	0.0555045	0.0184284	1.05707	1.01957	1.09595	0.00259621	0	0.696851	5	FALSE	3520	346457	0.0100578
285	Other anemias	hematopoietic	-0.00334826	0.00421449	0.996657	0.988459	1.00492	0.426926	0.579311	0.0363942	6	FALSE	80634	581924	0.121701
285.1	Acute posthemorrhagic anemia	hematopoietic	-0.00263878	0.0115724	0.997365	0.974998	1.02024	0.819628	0.409936	0.131991	6	FALSE	9048	635297	0.0140422
285.2	Anemia of chronic disease	hematopoietic	0.0115286	0.00998608	1.0116	0.991988	1.03159	0.24831	0.330172	0.188316	6	FALSE	12526	634174	0.0193691
285.21	Anemia in chronic kidney disease	hematopoietic	-0.0215465	0.0155571	0.978684	0.949293	1.00899	0.166055	0.309967	0.214844	5	FALSE	5316	344456	0.0151985
285.22	Anemia in neoplastic disease	hematopoietic	0.054042	0.0169482	1.05553	1.02104	1.09118	0.00142932	0.546275	0.0509868	6	FALSE	3836	645302	0.00590938
285.3	Sideroblastic anemia	hematopoietic	0.0679567	0.142212	1.07032	0.809957	1.41437	0.632754	0	0.483784	2	FALSE	66	587874	0.000112256
285.8	Hemoglobinuria	hematopoietic	0.116273	0.12821	1.1233	0.873703	1.44421	0.364465	0.553271	0.134612	2	FALSE	108	618296	0.000174643
286	Coagulation defects	hematopoietic	0.0900591	0.00907544	1.09424	1.07495	1.11388	3.29e-23	0.655192	0.0127224	6	TRUE	15205	674697	0.0220394
286.1	Congenital coagulation defects	hematopoietic	0.0822516	0.0258256	1.08573	1.03214	1.1421	0.00144811	0	0.963899	6	FALSE	1654	688687	0.00239592
286.11	Von willebrand's disease	hematopoietic	0.0399675	0.0524977	1.04078	0.939013	1.15357	0.446467	0	0.655854	6	FALSE	394	689525	0.000571082
286.12	Congenital deficiency of other clotting factors (including factor VII)	hematopoietic	0.124045	0.0332166	1.13207	1.06071	1.20822	0.000188141	0	0.72521	5	FALSE	1019	689101	0.00147655
286.13	Congenital factor VIII disorder	hematopoietic	0.0234659	0.0694791	1.02374	0.893409	1.17309	0.735559	0	0.700177	4	FALSE	228	651193	0.000350004
286.2	Encounter for long-term (current) use of anticoagulants	hematopoietic	0.132257	0.00759141	1.1414	1.12454	1.15851	5.62e-68	0.727773	0.00538071	5	TRUE	24705	338846	0.0679547
286.3	Coagulation defects complicating pregnancy or postpartum	hematopoietic	0.00519691	0.0728915	1.00521	0.871388	1.15958	0.943162	0	0.439888	3	FALSE	227	663054	0.000342238
286.4	Acquired coagulation factor deficiency	hematopoietic	0.0971694	0.0632171	1.10205	0.97362	1.24741	0.124275	0.155677	0.315305	5	FALSE	292	688729	0.00042379
286.5	Hemorrhagic disorder due to intrinsic circulating anticoagulants	hematopoietic	0.134194	0.0360679	1.14361	1.06556	1.22739	0.000198747	0	0.450335	5	FALSE	884	681366	0.00129571
286.6	Defibrination syndrome	hematopoietic	0.146276	0.0700525	1.15752	1.00902	1.32787	0.0367893	0	0.982975	4	FALSE	220	643653	0.000341682
286.7	Other and unspecified coagulation defects	hematopoietic	0.0779975	0.0150413	1.08112	1.04971	1.11347	2.15e-07	0.808052	8.73e-05	6	TRUE	5189	681875	0.00755243
286.8	Hypercoagulable state	hematopoietic	0.0704252	0.0198178	1.07296	1.03209	1.11546	0.000379938	0.299288	0.21075	6	FALSE	2975	687124	0.00431098
286.81	Primary hypercoagulable state	hematopoietic	0.0658865	0.0202746	1.06811	1.02649	1.1114	0.00115525	0.36866	0.160719	6	FALSE	2841	687438	0.00411573
286.9	Abnormal coagulation profile	hematopoietic	0.116004	0.0213526	1.123	1.07697	1.171	5.55e-08	0	0.442525	5	TRUE	2697	358066	0.00747582
287	Purpura and other hemorrhagic conditions	hematopoietic	0.0384083	0.00818723	1.03916	1.02261	1.05596	2.72e-06	0	0.477792	6	TRUE	18231	669236	0.0265191
287.1	Spontaneous ecchymoses	hematopoietic	0.0868195	0.0404402	1.0907	1.00759	1.18067	0.0318042	0	0.433995	5	FALSE	684	687805	0.00099348
287.2	Allergic purpura	hematopoietic	0.00264971	0.0782214	1.00265	0.860139	1.16878	0.972977	0.299631	0.232438	4	FALSE	177	651152	0.000271752
287.3	Thrombocytopenia	hematopoietic	0.038521	0.00853018	1.03927	1.02204	1.05679	6.31e-06	0	0.546634	6	TRUE	16676	671728	0.0242241
287.31	Primary thrombocytopenia	hematopoietic	0.0764376	0.0242302	1.07943	1.02937	1.13193	0.00160696	0.629895	0.019043	6	FALSE	1900	688089	0.00275367
287.32	Secondary thrombocytopenia	hematopoietic	0.0500122	0.0249678	1.05128	1.00108	1.10401	0.0451701	0.292652	0.226444	5	FALSE	1883	686077	0.00273708
287.4	Qualitative platelet defects	hematopoietic	-0.00350859	0.0727001	0.996498	0.864159	1.1491	0.961508	0.288048	0.239287	4	FALSE	249	689190	0.000361163
288	Diseases of white blood cells	hematopoietic	-0.0351942	0.0088322	0.965418	0.94885	0.982276	6.75e-05	0.460044	0.0991316	6	FALSE	16073	652602	0.0240371
288.1	Decreased white blood cell count	hematopoietic	0.0528699	0.00976062	1.05429	1.03432	1.07466	6.07e-08	0	0.806803	6	TRUE	11766	670120	0.0172551
288.11	Neutropenia	hematopoietic	0.0510218	0.0106126	1.05235	1.03068	1.07446	1.53e-06	0	0.777637	6	TRUE	9703	673245	0.0142075
288.2	Elevated white blood cell count	hematopoietic	-0.0590452	0.0108644	0.942664	0.922803	0.962952	5.49e-08	0.174162	0.303729	5	TRUE	10504	658367	0.0157041
288.3	Eosinophilia	hematopoietic	-0.0678922	0.0334425	0.934361	0.875081	0.997657	0.0423448	0	0.912262	5	FALSE	1035	670028	0.00154233
289	Other diseases of blood and blood-forming organs	hematopoietic	0.0266169	0.0117549	1.02697	1.00358	1.05091	0.023554	0.691744	0.00624249	6	FALSE	8459	671794	0.0124351
289.1	Myelofibrosis	hematopoietic	0.0685337	0.054801	1.07094	0.961872	1.19237	0.211083	0	0.653685	4	FALSE	370	642542	0.000575506
289.3	Personal history of diseases of blood and blood-forming organs	hematopoietic	0.00829826	0.0309044	1.00833	0.94907	1.0713	0.788304	0	0.496453	5	FALSE	1123	677792	0.00165411
289.4	Lymphadenitis	hematopoietic	0.0335711	0.00867369	1.03414	1.01671	1.05187	0.000108634	0.503333	0.0733561	6	FALSE	15560	660248	0.0230243
289.5	Diseases of spleen	hematopoietic	0.0195156	0.0231333	1.01971	0.974506	1.06701	0.398885	0.403582	0.152223	5	FALSE	2073	676428	0.00305526
289.8	Polycythemia, secondary	hematopoietic	-0.0266081	0.0200184	0.973743	0.936277	1.01271	0.183788	0.593056	0.0310635	6	FALSE	2993	673833	0.00442211
289.9	Abnormality of red blood cells	hematopoietic	0.0278121	0.0364952	1.0282	0.957225	1.10444	0.446014	0	0.534248	6	FALSE	883	676496	0.00130355
290	Delirium dementia and amnestic and other cognitive disorders	mental disorders	-0.0145973	0.00774069	0.985509	0.97067	1.00057	0.0593234	0	0.481419	6	FALSE	21269	659073	0.0312622
290.1	Dementias	mental disorders	-0.0273667	0.00976418	0.973004	0.954561	0.991804	0.00506663	0	0.659052	6	FALSE	13083	670342	0.0191433
290.11	Alzheimer's disease	mental disorders	-0.0350935	0.015765	0.965515	0.936138	0.995814	0.0260116	0	0.581273	6	FALSE	4671	678219	0.00684005
290.12	Dementia with cerebral degenerations	mental disorders	-0.00573118	0.0346699	0.994285	0.928966	1.0642	0.868702	0.266731	0.243712	5	FALSE	1010	679884	0.00148334
290.13	Senile dementia	mental disorders	-0.0524144	0.018647	0.948936	0.91488	0.984258	0.00494072	0	0.517062	5	FALSE	3085	672949	0.00456338
290.16	Vascular dementia	mental disorders	-0.0621449	0.0273982	0.939747	0.890614	0.99159	0.0233163	0	0.497317	4	FALSE	1734	678516	0.00254906
290.2	Delirium due to conditions classified elsewhere	mental disorders	-0.0343756	0.0193472	0.966208	0.930256	1.00355	0.0756057	0.00455676	0.389513	4	FALSE	3308	356687	0.00918902
290.3	Other persistent mental disorders due to conditions classified elsewhere	mental disorders	-0.021898	0.0121267	0.97834	0.955361	1.00187	0.0709548	0	0.684782	5	FALSE	8875	669304	0.0130865
291	Other specified nonpsychotic and/or transient mental disorders	mental disorders	-0.0228959	0.0114542	0.977364	0.955667	0.999554	0.0456189	0.0180698	0.404755	6	FALSE	9362	667121	0.0138392
291.1	Transient mental disorders due to conditions classified elsewhere	mental disorders	0.0031638	0.0425267	1.00317	0.922944	1.09037	0.940696	0	0.914315	4	FALSE	667	354964	0.00187554
291.4	Specific nonpsychotic mental disorders due to brain damage	mental disorders	-0.00162949	0.0195348	0.998372	0.960869	1.03734	0.933522	0	0.466766	6	FALSE	3285	677100	0.00482815
291.8	Alteration of consciousness	mental disorders	-0.0350698	0.0147221	0.965538	0.938076	0.993804	0.0172132	0	0.826734	5	FALSE	5432	671499	0.00802445
292	Neurological disorders	mental disorders	-0.0226855	0.0054578	0.97757	0.967168	0.988083	3.23e-05	0	0.713765	6	FALSE	44485	634456	0.0655212
292.1	Aphasia/speech disturbance	mental disorders	-0.00762442	0.0113221	0.992405	0.970625	1.01467	0.500685	0	0.764651	6	FALSE	9394	669573	0.0138357
292.11	Aphasia	mental disorders	-0.00199767	0.0253074	0.998004	0.949709	1.04876	0.937084	0	0.765107	5	FALSE	1883	360478	0.00519648
292.12	Symbolic dysfunction	mental disorders	-0.0452429	0.0482014	0.955765	0.869605	1.05046	0.347925	0.580257	0.06735	4	FALSE	523	643121	0.000812561
292.2	Mild cognitive impairment	mental disorders	-0.0194984	0.0130605	0.98069	0.955905	1.00612	0.135457	0.372768	0.172692	5	FALSE	7803	351026	0.0217457
292.3	Memory loss	mental disorders	-0.0211997	0.0104902	0.979023	0.9591	0.999361	0.0432893	0	0.579008	6	FALSE	11225	666697	0.016558
292.4	Altered mental status	mental disorders	-0.0348956	0.00865815	0.965706	0.949457	0.982234	5.57e-05	0	0.483713	6	FALSE	15618	664029	0.0229796
292.5	Transient alteration of awareness	mental disorders	-0.0341077	0.0309018	0.966467	0.909669	1.02681	0.269705	0.149807	0.31707	4	FALSE	1240	360129	0.0034314
292.6	Hallucinations	mental disorders	-0.0462844	0.0268825	0.95477	0.905767	1.00642	0.0851188	0.163516	0.308424	6	FALSE	1543	678996	0.00226732
293	Symptoms involving head and neck	mental disorders	-0.0261181	0.0163978	0.97422	0.943407	1.00604	0.111209	0.612175	0.0354588	5	FALSE	3980	698485	0.00566576
293.1	Swelling, mass, or lump in head and neck [Space-occupying lesion, intracranial NOS]	mental disorders	-0.00296597	0.0117962	0.997038	0.974251	1.02036	0.801478	0	0.894147	6	FALSE	8529	686973	0.0122631
295	Schizophrenia and other psychotic disorders	mental disorders	-0.0157884	0.0111711	0.984336	0.963018	1.00613	0.157563	0.0263504	0.39959	6	FALSE	10318	601958	0.0168519
295.1	Schizophrenia	mental disorders	-0.0117539	0.0152335	0.988315	0.959243	1.01827	0.440364	0	0.860839	6	FALSE	5405	609588	0.00878872
295.2	Paranoid disorders	mental disorders	-0.00499612	0.029951	0.995016	0.938287	1.05518	0.86752	0	0.7074	4	FALSE	1407	612694	0.00229115
295.3	Psychosis	mental disorders	-0.00684744	0.0149272	0.993176	0.96454	1.02266	0.646433	0	0.771494	6	FALSE	5801	606096	0.00948035
296	Mood disorders	mental disorders	-0.0125378	0.00370254	0.98754	0.9804	0.994733	0.000708459	0.479944	0.0869299	6	FALSE	142837	500522	0.222018
296.1	Bipolar	mental disorders	-0.0153064	0.0086347	0.98481	0.968284	1.00162	0.0762841	0.368903	0.160547	6	FALSE	18004	597634	0.0292445
296.2	Depression	mental disorders	-0.0115658	0.00377029	0.988501	0.981223	0.995833	0.00215767	0.450771	0.105	6	FALSE	133468	506452	0.20857
296.22	Major depressive disorder	mental disorders	-0.0104102	0.00402862	0.989644	0.98186	0.997489	0.00976405	0.414068	0.129186	6	FALSE	106561	532765	0.166677
297	Suicidal ideation or attempt	mental disorders	-0.0118559	0.0106148	0.988214	0.967867	1.00899	0.264028	0.227764	0.269345	5	FALSE	12125	597560	0.0198873
297.1	Suicidal ideation	mental disorders	-0.0222589	0.0121157	0.977987	0.955037	1.00149	0.0661808	0.546758	0.0850864	4	FALSE	9295	303189	0.0297455
297.2	Suicide or self-inflicted injury	mental disorders	-0.0308642	0.0198425	0.969607	0.932623	1.00806	0.119836	0.463937	0.113405	5	FALSE	3255	610018	0.00530759
300	Anxiety disorders	mental disorders	-0.0198516	0.00393702	0.980344	0.972809	0.987938	4.6e-07	0.517565	0.0655523	6	TRUE	132864	502306	0.209179
300.1	Anxiety disorder	mental disorders	-0.0147291	0.00422035	0.985379	0.977262	0.993563	0.000482989	0.546347	0.0509526	6	FALSE	98056	531137	0.155844
300.11	Generalized anxiety disorder	mental disorders	-0.00890769	0.00773934	0.991132	0.976211	1.00628	0.249748	0.567405	0.0413703	6	FALSE	25855	589642	0.0420067
300.12	Agorophobia, social phobia, and panic disorder	mental disorders	-0.0176949	0.0100819	0.982461	0.963238	1.00207	0.0792396	0.299471	0.210616	6	FALSE	12849	601210	0.0209247
300.13	Phobia	mental disorders	0.0192679	0.0217007	1.01945	0.977004	1.06375	0.374598	0	0.684418	5	FALSE	2366	613354	0.00384266
300.3	Obsessive-compulsive disorders	mental disorders	0.0278489	0.019341	1.02824	0.989992	1.06797	0.149898	0	0.530098	6	FALSE	3301	611375	0.00537031
300.4	Dysthymic disorder	mental disorders	-0.0071842	0.00856208	0.992842	0.976319	1.00964	0.401429	0.19318	0.287504	6	FALSE	19358	591288	0.0317009
300.8	Acute reaction to stress	mental disorders	-0.0111538	0.0212144	0.988908	0.948633	1.03089	0.599051	0.0866731	0.357064	5	FALSE	2829	609543	0.00461974
300.9	Posttraumatic stress disorder	mental disorders	-0.0313225	0.00588581	0.969163	0.958047	0.980408	1.03e-07	0.26247	0.237571	6	TRUE	51891	557347	0.0851736
301	Personality disorders	mental disorders	-0.0239061	0.0115512	0.976377	0.954521	0.998735	0.0384922	0.168939	0.304626	6	FALSE	10208	602059	0.0166725
301.1	Schizoid personality disorder	mental disorders	0.0141496	0.03818	1.01425	0.941123	1.09306	0.710933	0	0.953236	3	FALSE	906	604755	0.00149589
301.2	Antisocial/borderline personality disorder	mental disorders	-0.0163262	0.0182504	0.983806	0.949237	1.01963	0.37102	0	0.984616	6	FALSE	3956	610146	0.00644193
302	Sexual and gender identity disorders	mental disorders	-0.000749719	0.019138	0.999251	0.962463	1.03744	0.968751	0.0923624	0.356981	6	FALSE	3517	608319	0.00574827
302.1	Decreased libido	mental disorders	0.0309212	0.0286571	1.0314	0.97507	1.09099	0.280586	0	0.849582	5	FALSE	1554	611372	0.00253538
303	Psychogenic and somatoform disorders	mental disorders	-0.0109332	0.0141408	0.989126	0.962089	1.01692	0.439425	0.397297	0.140662	6	FALSE	6398	606356	0.0104414
303.1	Dissociative disorder	mental disorders	-0.047473	0.0531615	0.953636	0.859274	1.05836	0.371859	0.0492569	0.368277	4	FALSE	454	614676	0.000738055
303.3	Psychogenic disorder	mental disorders	-0.0651737	0.0301676	0.936905	0.883114	0.993972	0.0307431	0	0.717515	5	FALSE	1281	613420	0.00208394
303.31	Gastrointestinal malfunction arising from mental factors	mental disorders	-0.00740916	0.0734844	0.992618	0.859473	1.14639	0.919688	0	0.403304	3	FALSE	230	311362	0.000738145
303.4	Somatoform disorder	mental disorders	0.00495948	0.0160647	1.00497	0.973822	1.03712	0.757536	0	0.50923	5	FALSE	5027	608098	0.00819898
304	Adjustment reaction	mental disorders	-0.0127648	0.00607445	0.987316	0.975631	0.999141	0.0356065	0.376921	0.154881	6	FALSE	43567	560285	0.0721485
305.2	Eating disorder	mental disorders	-0.00494696	0.0241646	0.995065	0.949036	1.04333	0.837792	0	0.668388	6	FALSE	2063	613426	0.00335181
305.21	Anorexia nervosa	mental disorders	-0.0296413	0.0545097	0.970794	0.872425	1.08025	0.586593	0	0.559955	5	FALSE	381	615037	0.000619091
306	Other mental disorder	mental disorders	-0.00759208	0.0068955	0.992437	0.979114	1.00594	0.270888	0.481264	0.0861407	6	FALSE	47147	581837	0.0749574
306.1	Mental disorders durring/after pregnancy	mental disorders	0.00945855	0.0329345	1.0095	0.946398	1.07682	0.773965	0	0.937437	4	FALSE	1427	305674	0.00464668
306.9	Tension headache	mental disorders	-0.0384804	0.0224357	0.962251	0.920854	1.00551	0.0863193	0	0.470839	6	FALSE	2559	611784	0.00416543
312	Conduct disorders	mental disorders	0.00102624	0.0194418	1.00103	0.9636	1.03991	0.957903	0	0.439412	5	FALSE	3319	700727	0.00471418
312.3	Impulse control disorder	mental disorders	-0.00605381	0.0241062	0.993964	0.948095	1.04205	0.801713	0	0.67282	4	FALSE	2258	702680	0.00320312
313	Pervasive developmental disorders	mental disorders	0.0462389	0.0111588	1.04732	1.02467	1.07048	3.42e-05	0.282595	0.222914	6	FALSE	10509	694983	0.014896
313.1	Attention deficit hyperactivity disorder	mental disorders	0.0446737	0.0121211	1.04569	1.02114	1.07083	0.000228165	0	0.504324	6	FALSE	8938	696795	0.0126648
313.2	Tics and stuttering	mental disorders	-0.0102541	0.0434614	0.989798	0.908976	1.07781	0.813482	0.00113381	0.405392	5	FALSE	638	704943	0.000904219
313.3	Autism	mental disorders	0.135379	0.0341617	1.14497	1.07082	1.22426	7.4e-05	0.429515	0.135278	5	FALSE	1026	704993	0.00145322
315	Develomental delays and disorders	mental disorders	-0.0051636	0.0165484	0.99485	0.9631	1.02765	0.755017	0.208273	0.276736	6	FALSE	4207	700583	0.00596915
315.1	Learning disorder	mental disorders	0.0691015	0.0427091	1.07154	0.985499	1.1651	0.105672	0	0.506532	5	FALSE	616	705261	0.000872673
315.2	Speech and language disorder	mental disorders	0.0533932	0.0324933	1.05484	0.98976	1.12421	0.10034	0	0.800514	5	FALSE	1108	704399	0.0015705
315.3	Mental retardation	mental disorders	-0.015192	0.0417392	0.984923	0.907557	1.06888	0.715877	0.0480021	0.368886	4	FALSE	628	375564	0.00166936
316	Substance addiction and disorders	mental disorders	-0.0249025	0.00690399	0.975405	0.962295	0.988693	0.000309789	0.386016	0.148501	6	FALSE	30650	623820	0.0468318
316.1	Polyneuropathy due to drugs	mental disorders	0.123131	0.0327472	1.13103	1.06072	1.20601	0.000169884	0.609657	0.0252336	6	FALSE	1027	660527	0.00155241
317	Alcohol-related disorders	mental disorders	-0.0327765	0.00545776	0.967755	0.957458	0.978163	1.91e-09	0.642014	0.0158203	6	TRUE	49346	611026	0.0747245
317.1	Alcoholism	mental disorders	-0.032073	0.00627991	0.968436	0.956589	0.980429	3.27e-07	0.546597	0.0508333	6	TRUE	35276	622662	0.053616
317.11	Alcoholic liver damage	mental disorders	-0.0598687	0.014736	0.941888	0.915074	0.969488	4.85e-05	0	0.804847	6	FALSE	5555	655040	0.00840909
318	Tobacco use disorder	mental disorders	-0.032347	0.00398008	0.968171	0.960647	0.975753	4.39e-16	0.420216	0.125039	6	TRUE	108440	556670	0.163041
320	Meningitis	neurological	0.0140464	0.0279905	1.01415	0.960008	1.07134	0.615789	0.532582	0.0731591	5	FALSE	1408	706772	0.0019882
323	Encephalitis	neurological	-0.0088154	0.0313512	0.991223	0.932149	1.05404	0.77857	0	0.617197	6	FALSE	1111	707322	0.00156825
323.2	Acute (transverse) myelitis	neurological	0.10184	0.0756119	1.10721	0.954702	1.28407	0.178018	0.58471	0.0650943	4	FALSE	221	700089	0.000315575
323.8	Encephalitis, non-infectious	neurological	-0.0355382	0.0519184	0.965086	0.871712	1.06846	0.493658	0.207931	0.285338	4	FALSE	440	707609	0.000621426
324	Other CNS infection and poliomyelitis	neurological	-0.00195979	0.0240032	0.998042	0.952176	1.04612	0.934927	0	0.579619	6	FALSE	1925	706981	0.00271545
325	Phlebitis and thrombophlebitis of intracranial venous sinuses	neurological	-0.0544247	0.0710377	0.94703	0.823941	1.08851	0.443594	0	0.973865	5	FALSE	213	708027	0.000300746
327	Sleep disorders	neurological	-0.0111388	0.00458929	0.988923	0.980068	0.997858	0.0152189	0.30384	0.207435	6	FALSE	80588	582658	0.121505
327.1	Hypersomnia	neurological	-0.000150111	0.018022	0.99985	0.965149	1.0358	0.993354	0.273107	0.229827	6	FALSE	3702	665467	0.00553223
327.3	Sleep apnea	neurological	-0.00209016	0.00427907	0.997912	0.989578	1.00632	0.625223	0.456203	0.101549	6	FALSE	94333	585389	0.138782
327.31	Central/nonobstroctive sleep apnea	neurological	-0.0190639	0.0189944	0.981117	0.945263	1.01833	0.315543	0.517634	0.0814337	5	FALSE	3530	667222	0.00526275
327.32	Obstructive sleep apnea	neurological	0.00388816	0.00486271	1.0039	0.994373	1.01351	0.42395	0.588207	0.0455383	5	FALSE	72201	598804	0.107601
327.4	Insomnia	neurological	-0.0178582	0.0057278	0.9823	0.971334	0.99339	0.00182195	0.118232	0.33962	6	FALSE	45952	612268	0.0698125
327.41	Organic or persistent insomnia	neurological	-0.0250837	0.0174059	0.975228	0.942519	1.00907	0.149557	0	0.82125	5	FALSE	4089	344003	0.0117469
327.5	Parasomnia	neurological	-0.0308575	0.0170427	0.969614	0.937761	1.00255	0.0702029	0.232082	0.259611	6	FALSE	4493	663107	0.00673008
327.6	Circadian rhythm sleep disorder	neurological	-0.00429899	0.0372656	0.99571	0.925577	1.07116	0.908159	0	0.433123	5	FALSE	883	671022	0.00131417
327.7	Sleep related movement disorders	neurological	0.00586138	0.0102584	1.00588	0.985856	1.02631	0.567747	0.347586	0.189571	5	FALSE	12479	655121	0.0186923
327.71	Restless legs syndrome	neurological	0.00151459	0.0117352	1.00152	0.978743	1.02482	0.897307	0.0213685	0.394315	5	FALSE	9352	661612	0.0139382
327.72	Sleep related leg cramps	neurological	-0.0953135	0.0420848	0.909088	0.837111	0.987253	0.0235253	0	0.780475	3	FALSE	755	670473	0.0011248
331	Other cerebral degenerations	neurological	-0.0243226	0.0157435	0.975971	0.946315	1.00656	0.122363	0	0.508998	6	FALSE	4392	666623	0.00654531
331.1	Hydrocephalus	neurological	-0.0313477	0.021974	0.969139	0.928285	1.01179	0.1537	0	0.50152	5	FALSE	2233	670360	0.00331999
331.9	Cerebral degeneration, unspecified	neurological	-0.00727227	0.0242277	0.992754	0.946714	1.04103	0.764053	0.192954	0.291806	5	FALSE	1839	668733	0.00274243
332	Parkinson's disease	neurological	0.0199313	0.012532	1.02013	0.99538	1.0455	0.111736	0	0.450502	6	FALSE	7467	667162	0.0110683
333	Extrapyramidal disease and abnormal movement disorders	neurological	0.0178105	0.00940892	1.01797	0.99937	1.03692	0.0583665	0	0.851083	6	FALSE	14266	654511	0.0213315
333.1	Essential tremor	neurological	0.0353113	0.0126605	1.03594	1.01055	1.06197	0.00528571	0	0.885827	6	FALSE	7859	662389	0.0117255
333.2	Myoclonus	neurological	-0.000818328	0.0333294	0.999182	0.935997	1.06663	0.980412	0	0.96793	5	FALSE	1062	670298	0.00158186
333.3	Tics and choreas	neurological	-0.0649686	0.0598065	0.937097	0.833445	1.05364	0.27734	0	0.709262	5	FALSE	329	671498	0.000489709
333.4	Torsion dystonia	neurological	0.0318608	0.0233606	1.03237	0.986171	1.08074	0.172609	0	0.534492	6	FALSE	2127	669515	0.00316687
333.8	Other degenerative diseases of the basal ganglia	neurological	-0.0558604	0.0464943	0.945671	0.863305	1.0359	0.229578	0.275368	0.22818	6	FALSE	507	671404	0.000754564
334	Degenerative disease of the spinal cord	neurological	0.0151303	0.0137218	1.01525	0.988305	1.04292	0.27018	0.126304	0.334131	6	FALSE	5888	667141	0.00874851
334.1	Spinocerebellar disease	neurological	0.0445564	0.0380371	1.04556	0.97045	1.12649	0.241441	0	0.432502	6	FALSE	786	671079	0.00116988
334.2	Anterior horn cell disease	neurological	0.00352981	0.0319201	1.00354	0.942676	1.06833	0.911947	0	0.568177	5	FALSE	1106	671119	0.00164528
334.21	Amyotrophic Lateral Sclerosis	neurological	0.027338	0.0490779	1.02772	0.933464	1.13148	0.577505	0.353302	0.200226	4	FALSE	507	359986	0.00140641
335	Multiple sclerosis	neurological	0.0500989	0.0146421	1.05138	1.02163	1.08198	0.000622612	0	0.878722	6	FALSE	5143	668782	0.00763141
337	Disorders of the autonomic nervous system	neurological	0.15169	0.0131376	1.1638	1.13421	1.19416	7.71e-31	0.630895	0.0187634	6	TRUE	7475	658693	0.0112209
337.1	Peripheral autonomic neuropathy	neurological	0.161426	0.0145901	1.17519	1.14206	1.20928	1.87e-28	0.56598	0.0559179	5	TRUE	6194	660000	0.00929759
338	Pain	neurological	0.00787264	0.0053424	1.0079	0.997405	1.01851	0.140585	0.405572	0.150912	5	FALSE	51943	286923	0.153285
338.1	Acute pain	neurological	0.016789	0.00835381	1.01693	1.00042	1.03372	0.0444586	0.428626	0.135853	5	FALSE	18404	319855	0.054408
338.2	Chronic pain	neurological	0.00348117	0.00635778	1.00349	0.99106	1.01607	0.584004	0.137585	0.32648	5	FALSE	35197	309462	0.102121
339	Other headache syndromes	neurological	-0.0274541	0.00489917	0.972919	0.963622	0.982307	2.1e-08	0.213664	0.272871	6	TRUE	58078	608646	0.0871095
340	Migraine	neurological	-0.0221444	0.00654299	0.978099	0.965636	0.990723	0.000713216	0.612636	0.0242588	6	FALSE	31558	642210	0.0468381
340.1	Migrain with aura	neurological	-0.0123225	0.0152694	0.987753	0.95863	1.01776	0.419662	0.553078	0.0477842	6	FALSE	5193	663013	0.00777156
341	Other demyelinating diseases of central nervous system	neurological	0.0183643	0.0274074	1.01853	0.965264	1.07474	0.502827	0.453394	0.120013	5	FALSE	1420	670507	0.00211332
342	Hemiplegia	neurological	-0.0351209	0.0143459	0.965489	0.93872	0.993021	0.0143592	0.152284	0.316251	6	FALSE	5270	668434	0.00782243
343	Infantile cerebral palsy	neurological	0.0806846	0.0386335	1.08403	1.00498	1.1693	0.0367562	0.68764	0.012265	5	FALSE	720	671344	0.00107133
344	Other paralytic syndromes	neurological	0.0446941	0.0172726	1.04571	1.0109	1.08172	0.00966561	0	0.705315	6	FALSE	3927	667205	0.00585131
345	Epilepsy, recurrent seizures, convulsions	neurological	-0.0323505	0.00766143	0.968167	0.953738	0.982815	2.42e-05	0	0.876092	6	TRUE	20339	654751	0.0301278
345.1	Epilepsy	neurological	-0.0326283	0.0118925	0.967898	0.945599	0.990724	0.0060768	0.0902728	0.358368	6	FALSE	8506	663323	0.012661
345.11	Generalized convulsive epilepsy	neurological	0.0109459	0.0202697	1.01101	0.971628	1.05198	0.589189	0.76368	0.00199781	5	FALSE	2698	669573	0.00401326
345.12	Partial epilepsy	neurological	-0.0357183	0.0172818	0.964912	0.932776	0.998155	0.0387513	0.462466	0.114322	5	FALSE	3960	356256	0.0109934
345.3	Convulsions	neurological	-0.0271459	0.0102896	0.973219	0.953789	0.993046	0.00833502	0	0.764894	6	FALSE	11710	658110	0.0174823
346	Abnormal findings on study of brain and/or nervous system	neurological	0.0438042	0.0337968	1.04478	0.977813	1.11633	0.194939	0	0.646348	5	FALSE	1018	669588	0.00151803
346.1	Nonspecific abnormal findings on radiological and other examination of skull and head	neurological	0.0162673	0.0275502	1.0164	0.962973	1.07279	0.554883	0	0.502554	5	FALSE	1493	667964	0.00223017
346.2	Nonspecific abnormal results of function study of brain and central nervous system	neurological	0.0193116	0.0506086	1.0195	0.923228	1.12581	0.702767	0.0138835	0.398438	5	FALSE	456	670338	0.000679791
346.3	Nonspecific abnormal findings in cerebrospinal fluid	neurological	-0.00874692	0.079228	0.991291	0.848716	1.15782	0.912091	0	0.962494	3	FALSE	181	628198	0.000288043
347	Cataplexy and narcolepsy	neurological	0.0400675	0.0403254	1.04088	0.961781	1.12649	0.320416	0	0.988333	5	FALSE	754	670937	0.00112254
348	Other conditions of brain	neurological	-0.0181571	0.0116784	0.982007	0.959785	1.00474	0.120003	0	0.685921	6	FALSE	8641	661579	0.0128928
348.2	Cerebral edema and compression of brain	neurological	-0.0067799	0.020404	0.993243	0.954306	1.03377	0.739676	0	0.755348	5	FALSE	2626	669311	0.0039081
348.4	Cerebral cysts	neurological	0.0236682	0.0407009	1.02395	0.945441	1.10898	0.560893	0	0.760685	5	FALSE	664	671143	0.000988379
348.7	Coma	neurological	-0.0671164	0.0320386	0.935086	0.878174	0.995687	0.0361833	0	0.673329	5	FALSE	1029	671030	0.00153112
348.8	Encephalopathy, not elsewhere classified	neurological	-0.0282942	0.0166885	0.972102	0.94082	1.00442	0.0899942	0	0.912656	6	FALSE	4364	664721	0.00652234
348.9	Other conditions of brain, NOS	neurological	0.00374657	0.0168161	1.00375	0.97121	1.03739	0.823693	0.477303	0.0885164	6	FALSE	4055	664539	0.00606497
349	Other and unspecified disorders of the nervous system	neurological	0.0229924	0.0213261	1.02326	0.98137	1.06694	0.280973	0.265514	0.244519	5	FALSE	2619	667262	0.00390965
350	Abnormal movement	neurological	0.0285354	0.00562696	1.02895	1.01766	1.04036	3.95e-07	0.511398	0.0688891	6	TRUE	46405	634844	0.0681175
350.1	Abnormal involuntary movements	neurological	0.00614929	0.00957228	1.00617	0.987467	1.02522	0.52061	0	0.416073	6	FALSE	13575	674511	0.0197286
350.2	Abnormality of gait	neurological	0.0412167	0.00688709	1.04208	1.02811	1.05624	2.17e-09	0.372506	0.157997	6	TRUE	30855	649545	0.0453483
350.3	Lack of coordination	neurological	0.0282637	0.015648	1.02867	0.997597	1.0607	0.0708844	0.507236	0.0711799	6	FALSE	4770	686719	0.00689816
350.5	Abnormal reflex	neurological	-0.156365	0.0732304	0.855247	0.740896	0.987246	0.0327405	0	0.765851	4	FALSE	254	692878	0.000366453
350.6	Disturbances of sensation of smell and taste	neurological	0.0124671	0.0307575	1.01255	0.953309	1.07546	0.685231	0.0131807	0.398824	5	FALSE	1265	691608	0.00182573
351	Other peripheral nerve disorders	neurological	-0.0405628	0.00469237	0.960249	0.951458	0.969121	5.41e-18	0.946306	1.48e-18	6	TRUE	62030	617646	0.0912641
352	Disorders of other cranial nerves	neurological	-0.0417249	0.0128849	0.959134	0.935215	0.983664	0.0012025	0	0.955317	6	FALSE	6978	666498	0.0103612
352.1	Trigeminal nerve disorders [CN5]	neurological	-0.0151152	0.0197676	0.984998	0.947566	1.02391	0.444484	0	0.896817	6	FALSE	2928	670043	0.00435086
352.2	Facial nerve disorders [CN7]	neurological	-0.0707099	0.0174188	0.931732	0.90046	0.964091	4.92e-05	0	0.592446	6	FALSE	3799	670192	0.00563657
353	Nerve root and plexus disorders	neurological	0.000574327	0.0164383	1.00057	0.968851	1.03334	0.972129	0.782591	0.000337843	6	FALSE	4462	665978	0.00665533
353.1	Nerve plexus lesions	neurological	-0.0163169	0.0325318	0.983815	0.923044	1.04859	0.615971	0.819824	0.00018282	5	FALSE	1133	672055	0.00168304
353.2	Nerve root lesions	neurological	0.00690246	0.0260305	1.00693	0.956843	1.05963	0.79088	0	0.431068	5	FALSE	1859	668830	0.00277178
355	Complex regional/central pain syndrome	neurological	-0.018744	0.0192163	0.981431	0.945154	1.0191	0.32935	0.377739	0.154306	6	FALSE	3149	670241	0.00467634
355.1	Chronic pain syndrome	neurological	-0.0133305	0.00998105	0.986758	0.967642	1.00625	0.181686	0.305765	0.217663	5	FALSE	13571	340884	0.0382869
356	Hereditary and idiopathic peripheral neuropathy	neurological	0.150273	0.00835411	1.16215	1.14328	1.18134	2.42e-72	0	0.77541	6	TRUE	19462	667211	0.0283425
357	Inflammatory and toxic neuropathy	neurological	0.141859	0.00972579	1.15241	1.13065	1.17459	3.46e-48	0.561052	0.044158	6	TRUE	12780	682432	0.0183829
358	Myoneural disorders	neurological	0.0309792	0.0295297	1.03146	0.973461	1.09292	0.294138	0.0889363	0.359254	6	FALSE	1308	695707	0.00187657
358.1	Myasthenia gravis	neurological	0.0103446	0.0331503	1.0104	0.946837	1.07823	0.755001	0	0.591474	6	FALSE	1044	696177	0.00149737
359	Muscular dystrophies and other myopathies	neurological	0.0238706	0.0198891	1.02416	0.985002	1.06487	0.230068	0.0757774	0.367921	6	FALSE	2849	693845	0.00408931
359.1	Muscular dystrophies	neurological	0.000442099	0.0474089	1.00044	0.91167	1.09786	0.99256	0.385829	0.163983	5	FALSE	497	696558	0.000713
359.2	Myopathy	neurological	0.0267974	0.021475	1.02716	0.984823	1.07132	0.21209	0	0.89284	6	FALSE	2453	694104	0.00352161
360	Disorders of the globe	sense organs	0.0768189	0.0287245	1.07985	1.02073	1.14238	0.00748771	0	0.881855	6	FALSE	1375	677850	0.00202437
360.2	Progressive myopia	sense organs	0.120342	0.0360371	1.12788	1.05097	1.21043	0.000839651	0	0.561244	6	FALSE	859	678667	0.00126412
360.3	Hypotony of eye	sense organs	0.0100986	0.0828814	1.01015	0.858691	1.18832	0.903022	0	0.407651	3	FALSE	193	639982	0.00030148
361	Retinal detachments and defects	sense organs	0.0517852	0.0124503	1.05315	1.02776	1.07916	3.19e-05	0.455575	0.101946	6	FALSE	8030	671165	0.0118228
361.1	Retinal detachment with retinal defect	sense organs	0.0787812	0.0227459	1.08197	1.03479	1.13129	0.000533138	0.113503	0.34111	5	FALSE	2462	676554	0.00362584
361.2	Retinoschisis and retinal cysts	sense organs	-0.0387048	0.0367229	0.962035	0.895225	1.03383	0.291897	0	0.417558	4	FALSE	951	678650	0.00139935
362	Other retinal disorders	sense organs	-0.0146112	0.00550208	0.985495	0.974925	0.99618	0.00791715	0.73387	0.00210511	6	FALSE	50958	623496	0.0755544
362.1	Retinopathy of prematurity	sense organs	0.0805027	0.0883976	1.08383	0.911418	1.28886	0.362459	0	0.380124	2	FALSE	140	600469	0.000233097
362.2	Degeneration of macula and posterior pole of retina	sense organs	-0.0130235	0.00662866	0.987061	0.97432	0.999968	0.0494466	0.22907	0.261785	6	FALSE	33461	643878	0.0494007
362.21	Macular degeneration, dry	sense organs	-0.0309041	0.0114255	0.969569	0.948098	0.991526	0.0068337	0	0.777877	4	FALSE	11594	344801	0.0325313
362.22	Macular degeneration, wet	sense organs	-0.0127344	0.0202582	0.987346	0.948911	1.02734	0.529608	0	0.51975	4	FALSE	3351	667233	0.00499714
362.23	Cystoid macular degeneration of retina	sense organs	0.00640477	0.0201444	1.00643	0.967464	1.04696	0.750528	0	0.754499	5	FALSE	3249	673579	0.00480033
362.26	Macular puckering of retina	sense organs	-0.0108149	0.0122741	0.989243	0.965729	1.01333	0.378254	0	0.966502	5	FALSE	9224	665113	0.0136786
362.27	Drusen (degenerative) of retina	sense organs	-0.0183086	0.0182951	0.981858	0.947275	1.0177	0.316952	0	0.642925	5	FALSE	4136	669735	0.00613767
362.29	Macular degeneration (senile) of retina NOS	sense organs	-0.00353209	0.010184	0.996474	0.976781	1.01656	0.72872	0.523612	0.0623494	6	FALSE	11310	670402	0.0165906
362.3	Other nondiabetic retinopathy	sense organs	-0.0156656	0.0132288	0.984456	0.959259	1.01032	0.236333	0.831003	1.78e-05	6	FALSE	7060	667127	0.0104719
362.31	Separation of retinal layers	sense organs	0.0684185	0.0214634	1.07081	1.0267	1.11682	0.00143418	0.48187	0.102388	5	FALSE	2392	676974	0.00352093
362.4	Retinal vascular changes and abnomalities	sense organs	-0.0182502	0.0142172	0.981915	0.954932	1.00966	0.199256	0.658408	0.0120297	6	FALSE	6456	669698	0.00954812
362.5	Toxic maculopathy of retina	sense organs	-0.0522388	0.0756697	0.949102	0.818282	1.10084	0.489972	0	0.509442	3	FALSE	202	320397	0.000630071
362.6	Peripheral retinal degenerations	sense organs	0.027176	0.0182581	1.02755	0.991428	1.06499	0.136637	0.520668	0.0638999	6	FALSE	3876	670921	0.00574395
362.7	Hereditary retinal dystrophies	sense organs	-0.0773168	0.0328777	0.925597	0.867833	0.987205	0.0186905	0.62693	0.0298744	5	FALSE	1132	676108	0.00167149
362.8	Retinal hemorrhage/ischemia	sense organs	-0.00734609	0.0225643	0.992681	0.949736	1.03757	0.744755	0	0.491131	6	FALSE	2538	672399	0.00376035
362.9	Retinal edema	sense organs	-0.0228206	0.0223659	0.977438	0.935516	1.02124	0.307571	0.20789	0.282226	5	FALSE	2571	674072	0.00379964
363	Chorioretinal inflammations, scars, and other disorders of choroid	sense organs	0.00875234	0.01677	1.00879	0.976172	1.0425	0.601736	0.147629	0.319478	6	FALSE	4597	671253	0.00680181
363.3	Chorioretinal scars	sense organs	0.00692871	0.0188235	1.00695	0.97048	1.0448	0.712807	0.195346	0.285963	6	FALSE	3683	672630	0.0054457
363.4	Choroidal degenerations	sense organs	0.0698665	0.0651916	1.07236	0.943738	1.21852	0.28385	0.26079	0.258517	3	FALSE	308	639790	0.000481176
364	Corneal opacity and other disorders of cornea	sense organs	0.0245503	0.012313	1.02485	1.00042	1.04989	0.0461691	0.0211276	0.402852	6	FALSE	8133	670182	0.01199
364.1	Corneal opacity	sense organs	-0.000745943	0.0178496	0.999254	0.9649	1.03483	0.966666	0	0.798468	6	FALSE	4081	671933	0.00603686
364.2	Corneal edema	sense organs	0.00371522	0.0379621	1.00372	0.931751	1.08125	0.922038	0.238813	0.262124	5	FALSE	865	678238	0.00127374
364.4	Corneal degenerations	sense organs	0.00487181	0.0200685	1.00488	0.966125	1.0452	0.808192	0.308213	0.204252	6	FALSE	2844	676602	0.00418576
364.41	Keratoconus	sense organs	-0.0318881	0.0495804	0.968615	0.878918	1.06747	0.52012	0	0.958817	5	FALSE	481	679326	0.000707554
364.5	Corneal dystrophy	sense organs	0.0468726	0.0188995	1.04799	1.00988	1.08754	0.0131344	0.186892	0.295669	5	FALSE	3502	668203	0.0052136
364.51	Fuchs' dystrophy	sense organs	0.0385253	0.0281832	1.03928	0.983426	1.0983	0.171638	0	0.958919	4	FALSE	1635	669923	0.00243464
364.9	Cornea replaced by transplant	sense organs	0.0292687	0.040426	1.0297	0.951263	1.11461	0.469061	0	0.62902	5	FALSE	731	679093	0.00107528
365	Glaucoma	sense organs	0.00638317	0.00541595	1.0064	0.995777	1.01714	0.238563	0.32437	0.192517	6	FALSE	49349	635049	0.0721057
365.1	Open-angle glaucoma	sense organs	0.0104521	0.00719263	1.01051	0.996361	1.02485	0.146176	0.120767	0.337899	6	FALSE	27628	648123	0.0408849
365.11	Primary open angle glaucoma	sense organs	-0.00811936	0.0124235	0.991914	0.968053	1.01636	0.513402	0.281291	0.243262	4	FALSE	8920	350205	0.0248381
365.2	Primary angle-closure glaucoma	sense organs	-0.0149562	0.0155175	0.985155	0.955644	1.01558	0.335134	0	0.57274	6	FALSE	5183	674842	0.00762178
365.5	Pseudoexfoliation glaucoma	sense organs	0.0131779	0.0521716	1.01327	0.914776	1.12236	0.800587	0	0.503848	2	FALSE	526	639614	0.000821695
366	Cataract	sense organs	-0.00575087	0.00377355	0.994266	0.986939	1.00165	0.12751	0.86244	8.09e-07	6	FALSE	154139	531186	0.224914
366.1	Nonsenile Cataract	sense organs	-0.0235146	0.0274201	0.97676	0.925652	1.03069	0.391131	0.508911	0.106432	4	FALSE	1819	614734	0.00295027
366.2	Senile cataract	sense organs	-0.0170001	0.0043536	0.983144	0.97479	0.991568	9.43e-05	0.751251	0.00119655	6	FALSE	113791	545410	0.17262
366.3	Traumatic cataract	sense organs	0.0362969	0.0526856	1.03696	0.935228	1.14977	0.490865	0	0.981503	2	FALSE	437	580022	0.000752852
367	Disorders of refraction and accommodation; blindness and low vision	sense organs	-0.00954678	0.00451602	0.990499	0.98177	0.999305	0.034517	0.77554	0.000464041	6	FALSE	146295	540594	0.212982
367.1	Myopia	sense organs	0.021908	0.0065095	1.02215	1.00919	1.03527	0.000763938	0.695209	0.00577876	6	FALSE	35505	633608	0.0530628
367.2	Astigmatism	sense organs	-0.0175245	0.00574494	0.982628	0.971626	0.993755	0.00228524	0.128631	0.332543	6	FALSE	54046	607447	0.0817031
367.8	Hypermetropia	sense organs	-0.0330401	0.00684581	0.9675	0.954605	0.980569	1.39e-06	0	0.545155	6	TRUE	35051	630376	0.0526744
367.9	Blindness and low vision	sense organs	-0.00225481	0.0118412	0.997748	0.974858	1.02117	0.84898	0.11315	0.343058	6	FALSE	9170	671422	0.0134736
368	Visual disturbances	sense organs	-0.0154297	0.00636999	0.984689	0.972471	0.99706	0.0154248	0	0.687236	6	FALSE	32686	645869	0.04817
368.1	Amblyopia	sense organs	-0.0515461	0.0163531	0.94976	0.919801	0.980694	0.00162119	0.383995	0.165203	5	FALSE	4510	689295	0.00650039
368.2	Diplopia and disorders of binocular vision	sense organs	-0.0157749	0.0138234	0.984349	0.958038	1.01138	0.253799	0.0696105	0.37195	6	FALSE	6377	684971	0.00922401
368.3	Anisometropia	sense organs	-0.00330036	0.0248524	0.996705	0.949319	1.04646	0.894353	0	0.465828	6	FALSE	1993	689510	0.00288213
368.4	Visual field defects	sense organs	-0.011791	0.0157554	0.988278	0.958226	1.01927	0.454232	0.340098	0.181148	6	FALSE	5002	685518	0.00724382
368.5	Color vision deficiencies	sense organs	0.0458951	0.0794567	1.04696	0.89598	1.22339	0.563526	0	0.528705	2	FALSE	192	620721	0.000309222
368.9	Subjective visual disturbances	sense organs	0.000348884	0.0137493	1.00035	0.973751	1.02767	0.979756	0	0.623589	6	FALSE	6538	679727	0.00952693
368.91	Psychophysical visual disturbances	sense organs	0.0111931	0.034277	1.01126	0.94555	1.08153	0.744008	0	0.70554	5	FALSE	946	693068	0.00136308
369	Infection of the eye	sense organs	-0.0190702	0.0107728	0.98111	0.960612	1.00205	0.0766914	0	0.647763	6	FALSE	11069	661806	0.0164503
369.2	Eye infection, viral	sense organs	-0.00769668	0.0258226	0.992333	0.943359	1.04385	0.765657	0.70134	0.00501714	6	FALSE	1860	678053	0.00273564
369.5	Conjunctivitis, infectious	sense organs	-0.0158695	0.012625	0.984256	0.9602	1.00891	0.208758	0.160688	0.3104	6	FALSE	8052	665040	0.0119627
370	Keratitis	sense organs	0.000446695	0.0147882	1.00045	0.971866	1.02987	0.975903	0.292284	0.215852	6	FALSE	5804	669443	0.00859537
370.1	Corneal ulcer	sense organs	-0.005004	0.0324615	0.995009	0.933675	1.06037	0.87749	0.441278	0.127711	5	FALSE	1125	680140	0.00165134
370.2	Superficial keratitis	sense organs	-0.00739432	0.0368627	0.992633	0.923445	1.067	0.841018	0.661079	0.0313302	4	FALSE	953	678476	0.00140265
370.3	Keratoconjunctivitis	sense organs	-0.0251546	0.0209705	0.975159	0.935891	1.01607	0.230324	0	0.915158	6	FALSE	2852	673924	0.0042141
370.31	Keratoconjunctivitis sicca	sense organs	-0.0492759	0.024242	0.951918	0.907747	0.998239	0.0420861	0	0.720866	4	FALSE	2135	675163	0.00315223
371	Inflammation of the eye	sense organs	-0.0185084	0.0065483	0.981662	0.969143	0.994342	0.00470668	0	0.43183	6	FALSE	33093	635689	0.0494825
371.1	Uveitis, noninfectious or NOS	sense organs	0.0215419	0.01942	1.02178	0.983615	1.06142	0.267317	0	0.67813	6	FALSE	3195	677835	0.00469142
371.2	Conjunctivitis, noninfectious	sense organs	-0.040933	0.0146277	0.959893	0.932764	0.987812	0.00513678	0.259512	0.239723	6	FALSE	5973	669216	0.00884641
371.21	Allergic conjunctivitis	sense organs	-0.0410085	0.0153663	0.959821	0.931345	0.989168	0.00761384	0.551582	0.0631239	5	FALSE	5372	349960	0.0151183
371.3	Inflammation of eyelids	sense organs	-0.0181979	0.00763162	0.981967	0.967388	0.996765	0.0171008	0	0.750887	6	FALSE	24180	646362	0.0360604
371.33	Noninfectious dermatoses of eyelid	sense organs	-0.0538162	0.0793334	0.947606	0.811146	1.10702	0.497547	0	0.903492	4	FALSE	201	681053	0.000295044
371.9	Chronic inflammatory disorders of orbit	sense organs	-0.218602	0.153628	0.803642	0.594694	1.086	0.154758	0	0.994936	2	FALSE	71	609340	0.000116506
372	Disorders of conjunctiva	sense organs	-0.0207615	0.0148894	0.979453	0.951282	1.00846	0.163204	0.4273	0.120306	6	FALSE	5799	669138	0.00859191
374	Other disorders of eyelids	sense organs	-0.00271315	0.0074389	0.997291	0.982856	1.01194	0.715317	0.151154	0.317035	6	FALSE	23688	656328	0.0348345
374.1	Ectropion or entropion	sense organs	-0.0121776	0.0149154	0.987896	0.959434	1.0172	0.414246	0	0.944968	6	FALSE	5496	675723	0.00806789
374.2	Lagophthalmos	sense organs	-0.0566022	0.0431676	0.94497	0.868308	1.0284	0.189784	0	0.39547	4	FALSE	658	646378	0.00101694
374.3	Ptosis of eyelid	sense organs	0.0134537	0.012006	1.01354	0.989973	1.03768	0.262467	0.109726	0.345367	6	FALSE	8484	673413	0.0124418
374.6	Dermatochalasis	sense organs	0.010097	0.0123786	1.01015	0.985935	1.03496	0.414682	0.560505	0.0586155	5	FALSE	8910	669536	0.013133
375	Disorders of lacrimal system	sense organs	-0.0449671	0.0131369	0.956029	0.931727	0.980964	0.000619432	0	0.49532	6	FALSE	6508	683744	0.00942844
375.1	Dry eyes	sense organs	-0.031551	0.00654376	0.968942	0.956594	0.981449	1.42e-06	0.292982	0.226222	5	TRUE	37356	306523	0.108631
375.2	Epiphora	sense organs	-0.0540972	0.0220922	0.94734	0.907196	0.989261	0.0143372	0.552336	0.0481286	6	FALSE	2311	684978	0.00336249
376	Disorders of the orbit	sense organs	0.0133539	0.0564772	1.01344	0.907248	1.13207	0.813085	0	0.463473	5	FALSE	361	686269	0.000525756
377	Disorders of optic nerve and visual pathways	sense organs	-0.00513637	0.0132498	0.994877	0.969373	1.02105	0.69827	0	0.51608	6	FALSE	7229	677033	0.0105647
377.1	Optic atrophy	sense organs	0.0326151	0.0214906	1.03315	0.990539	1.0776	0.129105	0	0.724881	5	FALSE	2788	682418	0.00406885
377.3	Optic neuritis/neuropathy	sense organs	-0.0436109	0.0207983	0.957326	0.919087	0.997157	0.036007	0	0.496831	6	FALSE	2869	682612	0.00418538
378	Strabismus and other disorders of binocular eye movements	sense organs	-0.00317255	0.0107665	0.996832	0.976018	1.01809	0.768247	0	0.677684	6	FALSE	10751	673671	0.0157081
378.1	Strabismus (not specified as paralytic)	sense organs	0.00565911	0.0138935	1.00568	0.978659	1.03344	0.683772	0	0.828145	6	FALSE	6501	677820	0.00949993
378.2	Nystagmus and other irregular eye movements	sense organs	0.0337944	0.034236	1.03437	0.967242	1.10616	0.323594	0.271948	0.240247	5	FALSE	958	685731	0.0013951
378.5	Paralytic strabismus	sense organs	-0.0293653	0.0255429	0.971062	0.923644	1.02091	0.25029	0	0.792956	6	FALSE	1821	685115	0.0026509
379	Other disorders of eye	sense organs	0.00292324	0.00656443	1.00293	0.990106	1.01591	0.656092	0	0.855011	6	FALSE	34193	639853	0.050728
379.1	Scleritis and episcleritis	sense organs	0.00965523	0.0385776	1.0097	0.936173	1.08901	0.80237	0.576503	0.0508863	5	FALSE	821	685725	0.00119584
379.2	Disorders of vitreous body	sense organs	0.0138348	0.00764241	1.01393	0.998857	1.02923	0.0702551	0	0.744157	6	FALSE	24699	650742	0.0365672
379.3	Aphakia and other disorders of lens	sense organs	-0.0296553	0.0194962	0.97078	0.934385	1.00859	0.128239	0.420897	0.140872	5	FALSE	3507	680782	0.00512503
379.4	Anomalies of pupillary function	sense organs	0.02222	0.0317547	1.02247	0.960772	1.08813	0.484091	0	0.528063	5	FALSE	1209	684637	0.00176279
379.5	Disorders of iris and ciliary body	sense organs	-0.00640438	0.0210003	0.993616	0.953549	1.03537	0.760392	0	0.904664	6	FALSE	2783	682664	0.00406012
379.51	Pigmentary iris degeneration	sense organs	-0.010676	0.0430177	0.989381	0.909383	1.07642	0.803997	0	0.913022	3	FALSE	729	685939	0.00106165
379.9	Pain, swelling or discharge of eye	sense organs	-0.0111967	0.022463	0.988866	0.946274	1.03337	0.618165	0.735608	0.00444094	5	FALSE	2453	677953	0.0036052
380	Disorders of external ear	sense organs	0.0210986	0.0134475	1.02132	0.994756	1.0486	0.116657	0.382999	0.165867	5	FALSE	6734	689228	0.00967582
380.1	Otitis externa	sense organs	0.00614298	0.0114588	1.00616	0.983816	1.02901	0.591895	0.063703	0.375788	6	FALSE	9637	678579	0.0140029
380.4	Impacted cerumen	sense organs	0.0243945	0.00708533	1.02469	1.01056	1.03902	0.000575396	0.538192	0.0549198	6	FALSE	29600	649527	0.0435854
381	Otitis media and Eustachian tube disorders	sense organs	-0.0264586	0.00735546	0.973888	0.959949	0.98803	0.000321739	0	0.910157	6	FALSE	23669	657372	0.0347541
381.1	Otitis media	sense organs	-0.0312965	0.00871456	0.969188	0.952775	0.985884	0.000329054	0	0.795117	6	FALSE	16519	664788	0.024246
381.11	Suppurative and unspecified otitis media	sense organs	-0.0441517	0.0107621	0.956809	0.936838	0.977205	4.09e-05	0	0.996735	6	FALSE	10682	669947	0.0156943
381.2	Eustachian tube disorders	sense organs	-0.0193323	0.0130994	0.980853	0.955991	1.00636	0.139994	0.022917	0.401737	6	FALSE	6962	677371	0.0101734
381.3	Mastoiditis & related conditions	sense organs	-0.0447706	0.0370155	0.956217	0.889301	1.02817	0.226467	0.647271	0.0229958	5	FALSE	883	687003	0.00128364
381.9	Otorrhea	sense organs	-0.0030671	0.0328859	0.996938	0.934707	1.06331	0.925693	0.66718	0.0172143	5	FALSE	1041	679149	0.00153045
382	Otalgia	sense organs	-0.0249958	0.014398	0.975314	0.948176	1.00323	0.0825542	0.00427368	0.413267	6	FALSE	5887	674010	0.00865866
383	Otosclerosis	sense organs	0.0510329	0.0397943	1.05236	0.973398	1.13772	0.199696	0	0.645471	5	FALSE	711	687990	0.00103238
384	Other disorders of tympanic membrane	sense organs	2.94e-05	0.0181585	1.00003	0.965064	1.03626	0.998709	0.36695	0.176584	5	FALSE	3446	685010	0.0050054
384.1	Myringitis	sense organs	0.0983782	0.0996566	1.10338	0.907606	1.34138	0.323558	0.356911	0.2124	2	FALSE	138	622937	0.000221482
384.4	Perforation of tympanic membrane	sense organs	0.00393497	0.0202568	1.00394	0.964864	1.0446	0.845977	0.31898	0.208793	5	FALSE	2782	685690	0.00404083
385	Other disorders of middle ear and mastoid	sense organs	-0.0134747	0.023154	0.986616	0.942843	1.03242	0.560594	0.543263	0.0674475	5	FALSE	2106	686364	0.00305896
385.3	Cholesteatoma	sense organs	0.00690465	0.0269098	1.00693	0.955197	1.06146	0.797499	0.520955	0.0795683	5	FALSE	1559	687304	0.00226315
385.5	Tympanosclerosis and middle ear disease related to otitis media	sense organs	-0.04346	0.0504773	0.957471	0.86728	1.05704	0.389248	0	0.584535	3	FALSE	423	622701	0.000678838
386	Vertiginous syndromes and other disorders of vestibular system	sense organs	-0.0306308	0.00807353	0.969834	0.954608	0.985302	0.000148249	0	0.629352	6	FALSE	19318	660597	0.0284124
386.1	Meniere's disease	sense organs	-0.00713441	0.0222938	0.992891	0.950441	1.03724	0.748955	0	0.952219	6	FALSE	2271	675649	0.00334995
386.2	Peripheral or central vertigo	sense organs	-0.0509253	0.0116641	0.95035	0.92887	0.972326	1.27e-05	0.123006	0.336377	6	TRUE	9184	663608	0.0136506
386.21	Central origin vertigo	sense organs	-0.089105	0.0493853	0.91475	0.830358	1.00772	0.0711873	0	0.640921	4	FALSE	508	642417	0.000790139
386.3	Labyrinthitis	sense organs	-0.0468175	0.024348	0.954262	0.909793	1.0009	0.0544989	0	0.689818	5	FALSE	1840	675465	0.00271665
386.9	Dizziness and giddiness (Light-headedness and vertigo)	sense organs	0.00053979	0.00534807	1.00054	0.990107	1.01108	0.919605	0	0.629962	6	FALSE	47834	622696	0.0713376
388	Other disorders of ear	sense organs	-0.028967	0.0274111	0.971449	0.920635	1.02507	0.29062	0.0183023	0.396007	5	FALSE	1703	679807	0.00249886
389	Hearing loss	sense organs	-0.00563764	0.0043074	0.994378	0.986019	1.00281	0.190593	0.537808	0.0551098	6	FALSE	130267	553292	0.190572
389.1	Sensorineural hearing loss	sense organs	-0.0119447	0.00527109	0.988126	0.97797	0.998388	0.023446	0.483923	0.0845591	6	FALSE	91234	573463	0.137257
389.2	Conductive hearing loss	sense organs	0.00148051	0.0166575	1.00148	0.969313	1.03472	0.929178	0	0.450661	6	FALSE	4353	676370	0.00639467
389.3	Degenerative and vascular disorders of ear	sense organs	-0.0219467	0.0307557	0.978292	0.921063	1.03908	0.475485	0.680674	0.0244774	4	FALSE	1300	682243	0.00190186
389.4	Tinnitus	sense organs	0.00378554	0.00636236	1.00379	0.991353	1.01639	0.55185	0.653359	0.0131282	6	FALSE	38217	619001	0.0581497
389.5	Disorders of acoustic nerve	sense organs	-0.0107176	0.0468812	0.98934	0.902485	1.08455	0.81917	0.321639	0.207007	5	FALSE	589	683231	0.000861338
394	Rheumatic disease of the heart valves	circulatory system	0.0173031	0.00918267	1.01745	0.999306	1.03593	0.0595214	0.268862	0.232919	6	FALSE	13731	666640	0.0201816
394.1	Mitral valve stenosis and aortic valve stenosis	circulatory system	-0.0289199	0.0184071	0.971494	0.93707	1.00718	0.116154	0.783685	0.000320971	6	FALSE	3304	674057	0.00487775
394.2	Mitral valve disease	circulatory system	0.0624026	0.0228983	1.06439	1.01768	1.11325	0.00642623	0	0.450471	6	FALSE	2199	675938	0.00324271
394.3	Aortic valve disease	circulatory system	-0.139551	0.063779	0.869749	0.767547	0.985559	0.0286667	0	0.579981	4	FALSE	318	676975	0.000469516
394.4	Acute rheumatic heart disease	circulatory system	0.207049	0.0687231	1.23004	1.07504	1.4074	0.0025885	0.551399	0.0825558	4	FALSE	245	637388	0.000384234
394.7	Disease of tricuspid valve	circulatory system	0.019841	0.0170294	1.02004	0.986555	1.05466	0.243978	0	0.452004	6	FALSE	3968	672023	0.0058699
395	Heart valve disorders	circulatory system	0.013271	0.00576463	1.01336	1.00197	1.02487	0.021327	0	0.833616	6	FALSE	38972	646397	0.0568628
395.1	Nonrheumatic mitral valve disorders	circulatory system	0.0564787	0.00829532	1.0581	1.04104	1.07545	9.86e-12	0	0.462182	6	TRUE	17698	661180	0.0260695
395.2	Nonrheumatic aortic valve disorders	circulatory system	-0.0207879	0.00782763	0.979427	0.964515	0.994569	0.00791421	0	0.941181	6	FALSE	20324	660538	0.0298504
395.3	Nonrheumatic tricuspid valve disorders	circulatory system	0.052433	0.0225749	1.05383	1.00822	1.10151	0.0201992	0.374223	0.17172	5	FALSE	2302	672498	0.00341138
395.4	Nonrheumatic pulmonary valve disorders	circulatory system	-0.00870766	0.0330909	0.99133	0.929076	1.05776	0.79244	0.319273	0.208596	5	FALSE	984	675714	0.00145412
395.6	Heart valve replaced	circulatory system	0.0279377	0.0114164	1.02833	1.00558	1.0516	0.0143987	0	0.577599	6	FALSE	9048	671403	0.0132971
396	Abnormal heart sounds	circulatory system	-0.0144819	0.0100471	0.985622	0.966404	1.00522	0.14947	0	0.738564	6	FALSE	12091	660684	0.0179718
401	Hypertension	circulatory system	-0.0535523	0.0029345	0.947856	0.94242	0.953324	2.1e-74	0.685165	0.00719123	6	TRUE	322608	365094	0.46911
401.1	Essential hypertension	circulatory system	-0.0539352	0.00293408	0.947494	0.94206	0.952958	1.82e-75	0.673879	0.00903506	6	TRUE	320105	366625	0.466129
401.2	Hypertensive heart and/or renal disease	circulatory system	-0.032023	0.00647267	0.968484	0.956275	0.980849	7.52e-07	0	0.432605	6	TRUE	37519	506216	0.0690024
401.21	Hypertensive heart disease	circulatory system	-0.00715517	0.00939356	0.99287	0.974758	1.01132	0.446233	0	0.855702	6	FALSE	15497	525165	0.028663
401.22	Hypertensive chronic kidney disease	circulatory system	-0.0418791	0.0123119	0.958986	0.936122	0.982408	0.000670134	0	0.472353	5	FALSE	9784	330740	0.0287322
401.3	Other hypertensive complications	circulatory system	-0.0350576	0.0154755	0.96555	0.936703	0.995285	0.0234911	0	0.61166	6	FALSE	5200	544130	0.00946608
411	Ischemic Heart Disease	circulatory system	-0.0566514	0.00358912	0.944923	0.9383	0.951594	4e-56	0.30471	0.206802	6	TRUE	128340	557874	0.187026
411.1	Unstable angina (intermediate coronary syndrome)	circulatory system	-0.0958496	0.00857215	0.908601	0.893463	0.923995	5.02e-29	0.386704	0.14802	6	TRUE	16471	628378	0.0255424
411.2	Myocardial infarction	circulatory system	-0.0770491	0.00566846	0.925844	0.915615	0.936188	4.43e-42	0	0.789426	6	TRUE	39858	616802	0.0606981
411.3	Angina pectoris	circulatory system	-0.084197	0.00539812	0.91925	0.909576	0.929028	7.57e-55	0	0.560632	6	TRUE	43310	614852	0.0658045
411.4	Coronary atherosclerosis	circulatory system	-0.0617316	0.00396293	0.940135	0.932861	0.947466	1.04e-54	0.469942	0.0929929	6	TRUE	103602	569733	0.153864
411.41	Aneurysm and dissection of heart	circulatory system	0.00432171	0.0363172	1.00433	0.935327	1.07843	0.905276	0	0.997279	5	FALSE	844	644159	0.00130852
411.8	Other chronic ischemic heart disease, unspecified	circulatory system	-0.0796018	0.00490137	0.923484	0.914655	0.932398	2.6e-59	0	0.59727	6	TRUE	57190	603343	0.0865816
411.9	Other acute and subacute forms of ischemic heart disease	circulatory system	-0.0711184	0.0172999	0.931352	0.900301	0.963473	3.94e-05	0	0.814812	5	FALSE	3624	642249	0.00561101
414	Other forms of chronic heart disease	circulatory system	0.00268772	0.00842727	1.00269	0.986266	1.01939	0.749779	0.134819	0.328307	6	FALSE	16748	626004	0.0260567
414.2	ASCVD	circulatory system	-0.019918	0.0226491	0.980279	0.937715	1.02478	0.379176	0	0.436532	4	FALSE	2399	347206	0.00686203
415	Pulmonary heart disease	circulatory system	0.0531629	0.00806909	1.0546	1.03805	1.07141	4.44e-11	0.582472	0.0351287	6	TRUE	19343	671441	0.0280015
415.1	Acute pulmonary heart disease	circulatory system	0.0848764	0.012426	1.08858	1.06239	1.11542	8.46e-12	0	0.77223	6	TRUE	8055	683795	0.0116427
415.11	Pulmonary embolism and infarction, acute	circulatory system	0.0902886	0.0126308	1.09449	1.06773	1.12192	8.79e-13	0	0.922196	6	TRUE	7813	684470	0.0112858
415.2	Chronic pulmonary heart disease	circulatory system	0.0288768	0.0104879	1.0293	1.00836	1.05067	0.00589922	0	0.54217	6	FALSE	10915	678691	0.0158279
415.21	Primary pulmonary hypertension	circulatory system	0.0133287	0.0207805	1.01342	0.972972	1.05555	0.521259	0.14566	0.321511	5	FALSE	2634	688789	0.00380953
416	Cardiomegaly	circulatory system	0.0189659	0.00799001	1.01915	1.00331	1.03523	0.0176107	0.350244	0.173853	6	FALSE	18725	670545	0.0271664
418	Nonspecific chest pain	circulatory system	-0.0294873	0.00444666	0.970943	0.962518	0.979442	3.33e-11	0.410105	0.131876	6	TRUE	92354	565135	0.140465
418.1	Precordial pain	circulatory system	-0.0223473	0.0111059	0.977901	0.956844	0.99942	0.044199	0	0.611625	6	FALSE	8752	661510	0.0130576
420	Carditis	circulatory system	0.0328609	0.0109521	1.03341	1.01146	1.05583	0.00269612	0	0.609299	6	FALSE	9507	689474	0.0136012
420.1	Myocarditis	circulatory system	0.0245315	0.0537438	1.02483	0.922374	1.13868	0.648064	0.128392	0.328374	4	FALSE	375	655931	0.00057138
420.2	Pericarditis	circulatory system	0.039891	0.0137831	1.0407	1.01296	1.06919	0.00380117	0	0.790368	6	FALSE	5866	693020	0.00839336
420.21	Acute pericarditis	circulatory system	0.0202154	0.0335342	1.02042	0.95551	1.08974	0.546624	0	0.903948	5	FALSE	1019	697226	0.00145937
420.22	Chronic pericarditis	circulatory system	0.00961338	0.0386906	1.00966	0.935926	1.0892	0.803772	0	0.625042	5	FALSE	739	697570	0.00105827
420.3	Endocarditis	circulatory system	0.0228595	0.0184426	1.02312	0.986801	1.06078	0.215163	0	0.781175	6	FALSE	3382	694745	0.00484439
425	Cardiomyopathy	circulatory system	0.0569981	0.00856411	1.05865	1.04103	1.07657	2.82e-11	0.311653	0.20175	6	TRUE	16952	681696	0.024264
425.1	Primary/intrinsic cardiomyopathies	circulatory system	0.0589686	0.00885366	1.06074	1.04249	1.07931	2.73e-11	0.103052	0.34985	6	TRUE	15831	682741	0.0226619
425.11	Hypertrophic obstructive cardiomyopathy	circulatory system	-0.0383333	0.0336723	0.962392	0.900928	1.02805	0.254944	0	0.536269	6	FALSE	995	697523	0.00142444
425.12	Other hypertrophic cardiomyopathy	circulatory system	-0.00490348	0.0339318	0.995109	0.931081	1.06354	0.885098	0	0.790587	6	FALSE	969	697726	0.00138687
425.2	Secondary/extrinsic cardiomyopathies	circulatory system	0.0519639	0.021007	1.05334	1.01085	1.09761	0.013374	0.399172	0.139367	6	FALSE	2622	694910	0.00375897
425.8	Other cardiomyopathy	circulatory system	0.0732589	0.0449286	1.07601	0.985309	1.17506	0.102983	0	0.514106	5	FALSE	579	697739	0.000829135
426	Cardiac conduction disorders	circulatory system	0.0301572	0.0051278	1.03062	1.02031	1.04103	4.08e-09	0.258372	0.240552	6	TRUE	55287	572615	0.0880504
426.2	Atrioventricular [AV] block	circulatory system	0.0592075	0.00928656	1.061	1.04186	1.08048	1.82e-10	0	0.613691	6	TRUE	14831	616462	0.0234931
426.21	First degree AV block	circulatory system	0.0663356	0.0133183	1.06859	1.04105	1.09685	6.33e-07	0	0.875094	5	TRUE	7248	621694	0.0115241
426.22	Mobitz II AV block	circulatory system	-0.0191804	0.0740219	0.981002	0.848521	1.13417	0.795544	0	0.609873	3	FALSE	220	304946	0.000720919
426.23	Second degree AV block	circulatory system	0.0537583	0.0218669	1.05523	1.01096	1.10144	0.0139546	0.147761	0.319386	6	FALSE	2376	626551	0.00377786
426.24	Atrioventricular block, complete	circulatory system	0.0458893	0.0154525	1.04696	1.01573	1.07915	0.00298083	0.27602	0.227705	6	FALSE	4962	624462	0.0078834
426.25	Other heart block	circulatory system	0.0273453	0.0350101	1.02772	0.959567	1.10072	0.434763	0	0.880507	4	FALSE	997	598710	0.00166248
426.3	Bundle branch block	circulatory system	0.0275418	0.00954287	1.02792	1.00888	1.04733	0.00390031	0.0204985	0.403244	6	FALSE	13894	615240	0.0220843
426.31	Right bundle branch block	circulatory system	0.0227709	0.0170971	1.02303	0.989319	1.05789	0.182907	0.552335	0.0481293	6	FALSE	4619	620945	0.00738374
426.32	Left bundle branch block	circulatory system	0.025764	0.0119918	1.0261	1.00226	1.0505	0.0316762	0	0.682865	6	FALSE	8138	622594	0.0129025
426.4	Anomalous atrioventricular excitation	circulatory system	0.0507388	0.0389428	1.05205	0.974737	1.13549	0.192606	0.330975	0.200733	5	FALSE	742	627893	0.00118034
426.7	Abnormal electrocardiogram [ECG] [EKG]	circulatory system	0.00233886	0.00909039	1.00234	0.984641	1.02036	0.796955	0	0.55281	5	FALSE	17325	594462	0.0283187
426.8	Other cardiac conduction disorders	circulatory system	0.0115647	0.03511	1.01163	0.944358	1.0837	0.741864	0	0.591639	5	FALSE	974	626063	0.00155334
426.9	Cardiac pacemaker/device in situ	circulatory system	0.039941	0.00785402	1.04075	1.02485	1.05689	3.67e-07	0.186428	0.292295	6	TRUE	20605	613683	0.0324852
426.91	Cardiac pacemaker in situ	circulatory system	0.0586623	0.00894553	1.06042	1.04199	1.07917	5.46e-11	0.220259	0.268133	6	TRUE	15534	617247	0.0245488
426.92	Cardiac defibrillator in situ	circulatory system	0.0329107	0.0142701	1.03346	1.00495	1.06277	0.021096	0	0.48839	5	FALSE	6213	622045	0.00988925
427	Cardiac dysrhythmias	circulatory system	0.0709852	0.00349687	1.07357	1.06623	1.08095	1.29e-91	0.823869	3.06e-05	6	TRUE	139002	519557	0.21107
427.1	Paroxysmal tachycardia, unspecified	circulatory system	0.077844	0.00829492	1.08095	1.06352	1.09867	6.32e-21	0	0.443852	6	TRUE	17626	613517	0.0279271
427.11	Paroxysmal supraventricular tachycardia	circulatory system	0.0832471	0.0107976	1.08681	1.06405	1.11006	1.26e-14	0	0.809314	6	TRUE	9913	620703	0.0157196
427.12	Paroxysmal ventricular tachycardia	circulatory system	0.0684978	0.0124303	1.0709	1.04512	1.09731	3.58e-08	0.48208	0.085654	6	TRUE	7807	620295	0.0124295
427.2	Atrial fibrillation and flutter	circulatory system	0.150527	0.00475188	1.16245	1.15167	1.17332	3.19e-220	0.67305	0.00918163	6	TRUE	64760	586126	0.0994951
427.21	Atrial fibrillation	circulatory system	0.149132	0.0056885	1.16083	1.14796	1.17384	1.73e-151	0.691388	0.00629146	6	TRUE	48299	587460	0.0759706
427.22	Atrial flutter	circulatory system	0.161549	0.00946946	1.17533	1.15372	1.19735	2.95e-65	0	0.416706	6	TRUE	15182	612628	0.0241825
427.3	Other specified cardiac dysrhythmias	circulatory system	0.0306682	0.00664563	1.03114	1.0178	1.04466	3.93e-06	0	0.597963	6	TRUE	30944	587796	0.0500113
427.4	Cardiac arrest and ventricular fibrillation	circulatory system	-0.00405444	0.0180569	0.995954	0.961323	1.03183	0.82234	0	0.459117	5	FALSE	3465	624815	0.00551506
427.41	Ventricular fibrillation and flutter	circulatory system	0.0220241	0.0264093	1.02227	0.970701	1.07658	0.404308	0.349101	0.188553	5	FALSE	1609	626799	0.00256044
427.42	Cardiac arrest	circulatory system	-0.0197058	0.02277	0.980487	0.937692	1.02524	0.386803	0	0.835749	5	FALSE	2176	625927	0.0034644
427.5	Arrhythmia (cardiac) NOS	circulatory system	0.0498603	0.00790818	1.05112	1.03496	1.06754	2.88e-10	0.781034	0.000363043	6	TRUE	23581	594193	0.0381709
427.6	Premature beats	circulatory system	0.104781	0.011873	1.11047	1.08492	1.13661	1.09e-18	0	0.600409	6	TRUE	9564	615654	0.0152971
427.61	Supraventricular premature beats	circulatory system	0.109805	0.024627	1.11606	1.06347	1.17125	8.24e-06	0.0528684	0.382777	6	TRUE	2205	623997	0.00352123
427.7	Tachycardia NOS	circulatory system	-0.00526423	0.00812977	0.99475	0.979025	1.01073	0.517292	0.404159	0.135938	6	FALSE	18333	601789	0.0295635
427.8	Sinoatrial node dysfunction (Bradycardia)	circulatory system	0.0550824	0.0140515	1.05663	1.02792	1.08613	8.85e-05	0	0.424165	6	FALSE	6273	621859	0.00998675
427.9	Palpitations	circulatory system	0.0475848	0.00683579	1.04874	1.03478	1.06288	3.38e-12	0	0.877575	6	TRUE	27391	601962	0.0435225
428	Congestive heart failure; nonhypertensive	circulatory system	0.0068937	0.00545679	1.00692	0.996206	1.01774	0.206473	0	0.628357	6	FALSE	45623	642290	0.0663209
428.1	Congestive heart failure (CHF) NOS	circulatory system	0.00994177	0.00663193	1.00999	0.996948	1.02321	0.133854	0	0.943766	6	FALSE	30322	652528	0.0444051
428.2	Heart failure NOS	circulatory system	0.00680165	0.00959259	1.00682	0.988072	1.02593	0.478292	0.45671	0.101229	6	FALSE	12126	674240	0.017667
428.3	Heart failure with reduced EF [Systolic or combined heart failure]	circulatory system	0.0172142	0.00869436	1.01736	1.00017	1.03485	0.0477121	0	0.614543	6	FALSE	17692	661493	0.0260489
428.4	Heart failure with preserved EF [Diastolic heart failure]	circulatory system	-0.0038588	0.0105446	0.996149	0.975773	1.01695	0.714401	0	0.992655	6	FALSE	11861	667437	0.0174607
429	Ill-defined descriptions and complications of heart disease	circulatory system	-0.0277026	0.00942896	0.972678	0.954867	0.99082	0.00330298	0	0.962428	6	FALSE	14613	656713	0.0217674
429.1	Heart transplant/surgery	circulatory system	0.00390007	0.0222401	1.00391	0.961088	1.04864	0.860795	0	0.947492	6	FALSE	2418	677511	0.00355625
429.2	Abnormal function study of cardiovascular system	circulatory system	-0.0170149	0.0152632	0.983129	0.954154	1.01298	0.264951	0	0.48124	6	FALSE	5311	671368	0.00784863
429.3	Symptoms involving cardiovascular system	circulatory system	-0.0384809	0.0133507	0.96225	0.937398	0.987761	0.00394762	0	0.600284	5	FALSE	7087	348225	0.0199459
429.9	Cardiac complications, not elsewhere classified	circulatory system	-0.014587	0.0350984	0.985519	0.920003	1.0557	0.677701	0.418538	0.16049	4	FALSE	947	358062	0.00263782
430	Intracranial hemorrhage	circulatory system	-0.0303009	0.0132938	0.970154	0.945202	0.995763	0.0226474	0	0.95487	6	FALSE	6315	676316	0.00925097
430.1	Subarachnoid hemorrhage	circulatory system	-0.0394679	0.0225032	0.961301	0.919824	1.00465	0.0794505	0	0.872619	5	FALSE	2120	679271	0.00311128
430.2	Intracerebral hemorrhage	circulatory system	-0.0439717	0.0187493	0.956981	0.922452	0.992802	0.0190147	0	0.837089	6	FALSE	3112	678917	0.00456286
430.3	Subdural hemorrhage	circulatory system	0.0038581	0.0308818	1.00387	0.944907	1.0665	0.900578	0	0.449416	4	FALSE	1254	679399	0.00184235
433	Cerebrovascular disease	circulatory system	-0.0436251	0.00488621	0.957313	0.948189	0.966525	4.33e-19	0.412956	0.12994	6	TRUE	57624	631140	0.0836629
433.1	Occlusion and stenosis of precerebral arteries	circulatory system	-0.0742083	0.00813904	0.928478	0.913785	0.943408	7.68e-20	0	0.623258	6	TRUE	19801	656832	0.029264
433.11	Occlusion of cerebral arteries, with cerebral infarction	circulatory system	-0.0915643	0.0268805	0.912503	0.865672	0.961867	0.000658396	0	0.708957	6	FALSE	1679	678482	0.00246853
433.12	Cerebral atherosclerosis	circulatory system	-0.0361368	0.0242413	0.964508	0.919754	1.01144	0.136038	0.239579	0.261622	5	FALSE	1908	678578	0.00280388
433.2	Occlusion of cerebral arteries	circulatory system	-0.043343	0.00811713	0.957583	0.942469	0.972939	9.31e-08	0	0.902941	6	TRUE	18377	665903	0.026856
433.21	Cerebral artery occlusion, with cerebral infarction	circulatory system	-0.044496	0.00823793	0.956479	0.94116	0.972048	6.61e-08	0	0.916175	6	TRUE	17811	666520	0.0260269
433.3	Cerebral ischemia	circulatory system	-0.0380204	0.00702155	0.962693	0.949536	0.976033	6.14e-08	0	0.822021	6	TRUE	25636	656056	0.0376064
433.31	Transient cerebral ischemia	circulatory system	-0.0443943	0.0077375	0.956577	0.942179	0.971194	9.61e-09	0	0.905944	6	TRUE	21510	658045	0.0316531
433.5	Cerebral aneurysm	circulatory system	-0.0428136	0.0217086	0.95809	0.91818	0.999734	0.0485872	0.537342	0.055341	6	FALSE	2403	679325	0.00352487
433.6	Acute, but ill-defined cerebrovascular disease	circulatory system	-0.042214	0.0149254	0.958665	0.931027	0.987123	0.00467925	0	0.619554	4	FALSE	5785	357688	0.0159159
433.8	Late effects of cerebrovascular disease	circulatory system	-0.0594202	0.0124985	0.942311	0.919508	0.965679	1.99e-06	0	0.564884	6	TRUE	8197	669662	0.0120925
440	Atherosclerosis	circulatory system	-0.0369216	0.00912685	0.963752	0.946665	0.981147	5.22e-05	0	0.490307	6	FALSE	16621	653519	0.0248023
440.1	Atherosclerosis of renal artery	circulatory system	-0.111872	0.0291581	0.894159	0.844491	0.946747	0.000124679	0.353593	0.171454	6	FALSE	1421	674878	0.00210114
440.2	Atherosclerosis of the extremities	circulatory system	-0.05001	0.0115728	0.95122	0.929887	0.973042	1.55e-05	0	0.588879	6	TRUE	9897	663813	0.0146903
440.21	Atherosclerosis of native arteries of the extremities with ulceration or gangrene	circulatory system	0.120705	0.0265499	1.12829	1.07108	1.18856	5.46e-06	0.546521	0.0852161	4	TRUE	1784	674325	0.00263863
440.22	Atherosclerosis of native arteries of the extremities with intermittent claudication	circulatory system	-0.109524	0.0145631	0.896261	0.87104	0.922211	5.45e-14	0	0.501098	5	TRUE	6288	351121	0.0175933
440.9	Atherosclerosis of aorta	circulatory system	-0.0416109	0.0200355	0.959243	0.922305	0.997661	0.037814	0	0.901731	6	FALSE	3296	669825	0.00489659
441	Vascular insufficiency of intestine	circulatory system	-0.0558896	0.0200866	0.945644	0.909138	0.983615	0.00539527	0.152569	0.317236	5	FALSE	2745	674343	0.00405413
441.1	Acute vascular insufficiency of intestine	circulatory system	-0.0581695	0.030601	0.94349	0.888566	1.00181	0.0573152	0	0.647299	5	FALSE	1166	668464	0.00174126
441.2	Chronic vascular insufficiency of intestine	circulatory system	-0.0939778	0.0505594	0.910303	0.824422	1.00513	0.063061	0	0.917945	5	FALSE	444	676032	0.000656343
442	Other aneurysm	circulatory system	0.0525001	0.0081594	1.0539	1.03718	1.07089	1.24e-10	0.218617	0.269314	6	TRUE	19176	659245	0.0282656
442.1	Aortic aneurysm	circulatory system	0.0651158	0.00890894	1.06728	1.04881	1.08608	2.69e-13	0.277291	0.226779	6	TRUE	16115	661961	0.0237658
442.11	Abdominal aortic aneurysm	circulatory system	0.0435538	0.0110516	1.04452	1.02213	1.06739	8.12e-05	0.296701	0.212634	6	FALSE	10429	665884	0.0154204
442.2	Aneurysm of iliac artery	circulatory system	0.124077	0.0302999	1.1321	1.06683	1.20137	4.22e-05	0.494634	0.0783005	6	FALSE	1341	674990	0.00198276
442.3	Aneurysm of artery of lower extremity	circulatory system	0.0748113	0.032323	1.07768	1.01153	1.14816	0.0206409	0.0683477	0.372772	6	FALSE	1120	675417	0.00165549
442.4	Arterial dissection	circulatory system	-0.0528737	0.0499803	0.9485	0.859991	1.04612	0.290105	0.702352	0.00931981	5	FALSE	463	676052	0.00068439
442.8	Aneurysm of other specified artery	circulatory system	0.0425558	0.0297048	1.04347	0.984458	1.10603	0.151965	0	0.780266	6	FALSE	1287	675079	0.00190282
443	Peripheral vascular disease	circulatory system	-0.00751057	0.00647085	0.992518	0.980009	1.00519	0.245773	0	0.571504	6	FALSE	31342	646048	0.0462688
443.1	Raynaud's syndrome	circulatory system	0.0366132	0.0151196	1.03729	1.007	1.06849	0.0154534	0	0.759713	6	FALSE	4858	674245	0.00715355
443.7	Peripheral angiopathy in diseases classified elsewhere	circulatory system	-0.000169845	0.0374938	0.99983	0.928991	1.07607	0.996386	0.59014	0.0321568	6	FALSE	831	675861	0.00122803
443.8	Other specified peripheral vascular diseases	circulatory system	-0.0467922	0.029678	0.954286	0.900361	1.01144	0.114873	0	0.418343	5	FALSE	1413	673185	0.00209458
443.9	Peripheral vascular disease, unspecified	circulatory system	-0.016997	0.00719321	0.983147	0.969383	0.997106	0.0181316	0.440922	0.111347	6	FALSE	25844	648856	0.0383044
444	Arterial embolism and thrombosis	circulatory system	-0.0484881	0.0162774	0.952669	0.922755	0.983552	0.00289323	0.32652	0.19096	6	FALSE	4408	671697	0.0065197
444.1	Arterial embolism and thrombosis of lower extremity artery	circulatory system	-0.0276363	0.022357	0.972742	0.931038	1.01631	0.216408	0.287191	0.230093	5	FALSE	2317	674193	0.00342493
444.2	Embolism and thrombosis of abdominal aorta	circulatory system	-0.192002	0.0569242	0.825305	0.738177	0.922717	0.000743689	0	0.903729	5	FALSE	361	675901	0.000533817
444.5	Atheroembolism	circulatory system	0.0782528	0.115367	1.0814	0.862551	1.35577	0.497583	0	0.481647	2	FALSE	104	322404	0.000322473
446	Polyarteritis nodosa and allied conditions	circulatory system	0.0283718	0.0170624	1.02878	0.994943	1.06376	0.0963467	0.407774	0.133465	6	FALSE	3844	674074	0.0056703
446.1	Thromboangiitis obliterans	circulatory system	0.0549322	0.116727	1.05647	0.840424	1.32805	0.637924	0.792419	0.0281737	2	FALSE	116	632181	0.000183458
446.3	Hypersensitivity angiitis	circulatory system	-0.0329541	0.079242	0.967583	0.828395	1.13016	0.677508	0	0.802531	4	FALSE	181	639209	0.000283082
446.4	Wegener's granulomatosis	circulatory system	0.0389997	0.0419745	1.03977	0.957654	1.12893	0.352823	0.284184	0.221756	6	FALSE	614	676230	0.000907151
446.5	Giant cell arteritis	circulatory system	0.0405509	0.0260969	1.04138	0.989458	1.09604	0.120218	0.112109	0.343761	6	FALSE	1629	675785	0.00240473
446.6	Polyarteritis nodosa	circulatory system	-0.0453546	0.0667762	0.955659	0.838422	1.08929	0.497009	0.0898297	0.348188	4	FALSE	248	632144	0.000392162
446.8	Thrombotic microangiopathy	circulatory system	-0.0850199	0.135147	0.918494	0.704757	1.19705	0.529288	0.335592	0.219889	2	FALSE	103	632222	0.000162891
446.9	Arteritis NOS	circulatory system	0.0102645	0.0277025	1.01032	0.956924	1.06669	0.71099	0.120039	0.338394	6	FALSE	1463	675485	0.00216117
447	Other disorders of arteries and arterioles	circulatory system	0.0001374	0.0127183	1.00014	0.975515	1.02538	0.99138	0.644224	0.0152714	6	FALSE	7335	668799	0.0108484
447.1	Stricture of artery	circulatory system	-0.0697191	0.0210933	0.932656	0.894884	0.972022	0.00094883	0	0.930025	5	FALSE	2524	674265	0.00372938
447.7	Aortic ectasia	circulatory system	0.15406	0.0272252	1.16656	1.10594	1.2305	1.53e-08	0.365786	0.177363	5	TRUE	1621	356614	0.00452496
448	Disease of capillaries	circulatory system	0.0454099	0.0339095	1.04646	0.979169	1.11837	0.180521	0.0165426	0.38391	4	FALSE	1049	675167	0.00155128
450	Noninfectious disorders of lymphatic channels	circulatory system	0.0570903	0.0146033	1.05875	1.02888	1.08949	9.25e-05	0.682411	0.00761552	6	FALSE	5355	703969	0.00754944
451	Phlebitis and thrombophlebitis	circulatory system	0.103515	0.0140541	1.10906	1.07893	1.14004	1.77e-13	0.243915	0.258776	5	TRUE	5940	641537	0.00917407
451.2	Phlebitis and thrombophlebitis of lower extremities	circulatory system	0.116083	0.017464	1.12309	1.0853	1.1622	2.99e-11	0.42791	0.136317	5	TRUE	3816	644205	0.0058887
452	Other venous embolism and thrombosis	circulatory system	0.0768814	0.00834379	1.07991	1.0624	1.09772	3.14e-20	0.710145	0.00404927	6	TRUE	19016	626901	0.0294403
452.1	Iatrogenic pulmonary embolism and infarction	circulatory system	0.172109	0.0583466	1.18781	1.05945	1.33171	0.00318001	0.508841	0.106472	4	FALSE	347	341308	0.00101564
452.2	Deep vein thrombosis [DVT]	circulatory system	0.0745433	0.0111117	1.07739	1.05418	1.10111	1.97e-11	0.674841	0.0152435	5	TRUE	10420	636172	0.0161153
452.8	Postphlebitic syndrome	circulatory system	0.130603	0.0634816	1.13952	1.0062	1.29049	0.039654	0	0.572355	4	FALSE	301	614931	0.000489246
453	Chronic venous hypertension	circulatory system	0.245372	0.0319607	1.2781	1.20049	1.36072	1.62e-14	0	0.650646	4	TRUE	1287	645345	0.00199031
454	Varicose veins	circulatory system	0.142885	0.00681659	1.1536	1.13829	1.16911	1.48e-97	0.68524	0.0071799	6	TRUE	25466	631577	0.0387585
454.1	Varicose veins of lower extremity	circulatory system	0.148422	0.00712822	1.16	1.14391	1.17632	2.75e-96	0.74082	0.00169593	6	TRUE	23151	634918	0.0351802
454.11	Varicose veins of lower extremity, symptomtic	circulatory system	0.184707	0.0127499	1.20287	1.17318	1.2333	1.47e-47	0.537877	0.0550759	6	TRUE	7625	639496	0.011783
455	Hemorrhoids	circulatory system	-0.00714056	0.00520132	0.992885	0.982814	1.00306	0.169804	0	0.889905	6	FALSE	48974	588253	0.0768549
456	Chronic venous insufficiency [CVI]	circulatory system	0.156968	0.00988183	1.16996	1.14752	1.19284	8.11e-57	0.591686	0.0315746	6	TRUE	13866	629547	0.0215507
457	Encounter for long-term (current) use of anticoagulants, antithrombotics, aspirin	circulatory system	-0.0185274	0.0127292	0.981643	0.957455	1.00644	0.14553	0	0.621737	4	FALSE	8099	328906	0.0240323
457.2	Encounter for long-term (current) use of antiplatelets/antithrombotics	circulatory system	-0.0529121	0.0307335	0.948463	0.893018	1.00735	0.0851343	0.398101	0.172956	4	FALSE	1292	338653	0.00380061
457.3	Encounter for long-term (current) use of aspirin	circulatory system	-0.0166334	0.0137439	0.983504	0.957365	1.01036	0.226186	0	0.742135	4	FALSE	6886	330639	0.0204015
458	Hypotension	circulatory system	0.0355503	0.00580219	1.03619	1.02447	1.04804	8.95e-10	0	0.486996	6	TRUE	36975	619764	0.0563009
458.1	Orthostatic hypotension	circulatory system	0.0950849	0.01042	1.09975	1.07752	1.12244	7.16e-20	0.0547553	0.381565	6	TRUE	10898	643569	0.0166517
458.2	Iatrogenic hypotension	circulatory system	0.0370481	0.0256366	1.03774	0.986888	1.09122	0.148423	0	0.755833	5	FALSE	1773	652060	0.0027117
458.9	Hypotension NOS	circulatory system	0.0204597	0.00724936	1.02067	1.00627	1.03528	0.00476834	0.17573	0.299852	6	FALSE	22844	630826	0.0349473
459	Other disorders of circulatory system	circulatory system	0.0299426	0.00540458	1.0304	1.01954	1.04137	3.02e-08	0.683922	0.00738065	6	TRUE	40355	636902	0.0595859
459.1	Hemorrhage NOS	circulatory system	-0.00737791	0.037587	0.992649	0.92215	1.06854	0.844384	0.319532	0.196026	6	FALSE	797	654917	0.00121547
459.7	Blood vessel replaced	circulatory system	-0.0234737	0.0297958	0.9768	0.92139	1.03554	0.430802	0	0.716738	4	FALSE	1430	362956	0.00392441
459.9	Circulatory disease NEC	circulatory system	0.0320186	0.00559401	1.03254	1.02128	1.04392	1.04e-08	0.600643	0.0283155	6	TRUE	37321	640880	0.0550294
464	Acute sinusitis	respiratory	-0.00672022	0.00708043	0.993302	0.979613	1.00718	0.342557	0.135051	0.328147	6	FALSE	31297	626628	0.0475693
465	Acute upper respiratory infections of multiple or unspecified sites	respiratory	-0.0150582	0.00503306	0.985055	0.975385	0.99482	0.00277286	0.182655	0.294966	6	FALSE	64001	586212	0.0984308
465.2	Acute pharyngitis	respiratory	-0.0146757	0.00857229	0.985431	0.969013	1.00213	0.0868975	0.302491	0.208417	6	FALSE	18817	636916	0.0286961
465.4	Acute laryngitis and tracheitis	respiratory	-0.00842238	0.033058	0.991613	0.929401	1.05799	0.798897	0.52015	0.080019	5	FALSE	1044	662798	0.00157266
470	Septal Deviations/Turbinate Hypertrophy	respiratory	0.0225987	0.00897466	1.02286	1.00502	1.04101	0.0118006	0.454109	0.102875	6	FALSE	14605	636667	0.0224253
471	Nasal polyps	respiratory	0.0444042	0.0133967	1.0454	1.01831	1.07322	0.000917827	0	0.785784	6	FALSE	6194	647255	0.00947893
472	Chronic pharyngitis and nasopharyngitis	respiratory	-0.000860688	0.00902177	0.99914	0.981628	1.01696	0.923996	0	0.817551	6	FALSE	15730	628255	0.024426
473	Diseases of the larynx and vocal cords	respiratory	-0.0149429	0.00886435	0.985168	0.9682	1.00243	0.0918485	0.493142	0.079161	6	FALSE	15497	635106	0.0238194
473.1	Chronic laryngitis	respiratory	-0.0430125	0.0361732	0.957899	0.892338	1.02828	0.234412	0	0.876296	5	FALSE	893	649008	0.00137406
473.3	Paralysis/spasm of vocal cords or larynx	respiratory	0.0446505	0.0254292	1.04566	0.994824	1.0991	0.0791097	0	0.956162	6	FALSE	1734	649295	0.00266348
473.4	Voice disturbance	respiratory	-0.0157388	0.0108073	0.984384	0.963753	1.00546	0.145307	0.373365	0.15739	6	FALSE	10612	637884	0.016364
474	Acute and chronic tonsillitis	respiratory	-0.00957169	0.0142376	0.990474	0.963217	1.0185	0.501403	0	0.772125	6	FALSE	5542	645089	0.00851788
474.1	Acute tonsillitis	respiratory	-0.0026457	0.0278343	0.997358	0.944405	1.05328	0.924274	0	0.981607	5	FALSE	1429	648524	0.00219862
474.2	Chronic tonsillitis and adenoiditis	respiratory	-0.0159142	0.0176385	0.984212	0.950768	1.01883	0.366929	0	0.622018	6	FALSE	3605	647077	0.00554034
475	Chronic sinusitis	respiratory	0.00363444	0.00674678	1.00364	0.990457	1.017	0.590099	0	0.431941	6	FALSE	29444	613018	0.0458299
475.9	Postnasal drip	respiratory	-0.0308612	0.0240292	0.96961	0.925004	1.01637	0.199029	0.528761	0.075244	5	FALSE	2035	646418	0.00313824
476	Allergic rhinitis	respiratory	-0.0103949	0.00503551	0.989659	0.97994	0.999475	0.0389875	0.0217537	0.402462	6	FALSE	60134	579840	0.0939632
477	Epistaxis or throat hemorrhage	respiratory	0.00624801	0.0111844	1.00627	0.984449	1.02857	0.576411	0	0.519584	6	FALSE	9303	641532	0.0142939
478	Throat pain	respiratory	-0.00975061	0.0248317	0.990297	0.943254	1.03969	0.694564	0.137329	0.326583	6	FALSE	1882	644318	0.00291241
479	Other upper respiratory disease	respiratory	0.0130221	0.00925265	1.01311	0.9949	1.03165	0.159313	0	0.641755	6	FALSE	14821	623711	0.0232111
480	Pneumonia	respiratory	0.00519334	0.00502822	1.00521	0.995349	1.01516	0.301679	0.380737	0.152198	6	FALSE	49441	626074	0.0731901
480.1	Bacterial pneumonia	respiratory	0.00431152	0.00733679	1.00432	0.989982	1.01887	0.556763	0.587289	0.0332453	6	FALSE	20934	650686	0.0311694
480.11	Pneumococcal pneumonia	respiratory	0.00801236	0.00862636	1.00804	0.991144	1.02523	0.352981	0	0.534913	5	FALSE	14532	658996	0.0215759
480.12	Pseudomonal pneumonia	respiratory	-0.0251952	0.0414203	0.97512	0.899085	1.05758	0.543002	0	0.428926	4	FALSE	638	634321	0.00100479
480.13	MRSA pneumonia	respiratory	0.0858018	0.0628695	1.08959	0.963271	1.23247	0.172329	0.823195	0.00349665	3	FALSE	281	317537	0.000884154
480.2	Viral pneumonia	respiratory	0.0417465	0.0421767	1.04263	0.959908	1.13248	0.322272	0	0.750705	5	FALSE	641	661032	0.000968756
480.3	Pneumonia due to fungus (mycoses)	respiratory	0.0331192	0.0345081	1.03367	0.966073	1.106	0.337181	0.331169	0.187594	6	FALSE	974	660259	0.00147301
480.5	Bronchopneumonia and lung abscess	respiratory	0.029472	0.0264519	1.02991	0.977876	1.08471	0.265205	0	0.575116	5	FALSE	1589	659857	0.00240231
481	Influenza	respiratory	-0.0220247	0.0157777	0.978216	0.948429	1.00894	0.162733	0	0.837902	6	FALSE	4749	652083	0.00723016
483	Acute bronchitis and bronchiolitis	respiratory	-0.031826	0.00721507	0.968675	0.955073	0.982471	1.03e-05	0	0.894056	6	TRUE	26445	617445	0.0410707
495	Asthma	respiratory	-0.0363866	0.00647943	0.964267	0.952099	0.976591	1.96e-08	0	0.51496	6	TRUE	32828	627820	0.0496906
495.1	Chronic obstructive asthma	respiratory	-0.0458466	0.0214206	0.955188	0.915916	0.996145	0.0323305	0.240759	0.26677	4	FALSE	2697	336821	0.00794361
495.11	Chronic obstructive asthma with exacerbation	respiratory	-0.00610558	0.0440933	0.993913	0.911625	1.08363	0.889869	0	0.933483	4	FALSE	637	339966	0.00187021
495.2	Asthma with exacerbation	respiratory	-0.068318	0.0145849	0.933963	0.907643	0.961047	2.81e-06	0	0.896623	6	TRUE	5691	652571	0.00864549
496	Chronic airway obstruction	respiratory	-0.0130108	0.00440614	0.987073	0.978586	0.995635	0.00314823	0.254337	0.243484	6	FALSE	74188	594642	0.110922
496.1	Emphysema	respiratory	0.00341715	0.0102625	1.00342	0.983442	1.02381	0.739154	0.484121	0.0844414	6	FALSE	11188	646153	0.0170201
496.2	Chronic bronchitis	respiratory	-0.0573058	0.00772961	0.944305	0.930107	0.95872	1.23e-13	0.124022	0.335686	6	TRUE	20827	636604	0.0316794
496.21	Obstructive chronic bronchitis	respiratory	-0.0652298	0.008191	0.936852	0.921932	0.952014	1.67e-15	0.134636	0.328432	6	TRUE	18375	640253	0.0278989
496.3	Bronchiectasis	respiratory	0.0333145	0.013229	1.03388	1.00741	1.06103	0.0117928	0.161085	0.310123	6	FALSE	6181	656120	0.00933261
497	Bronchitis	respiratory	-0.0277718	0.00878065	0.97261	0.956015	0.989493	0.00156235	0	0.551765	6	FALSE	17377	632649	0.0267328
498	Acute bronchospasm	respiratory	-0.0146298	0.0403545	0.985477	0.910535	1.06659	0.716955	0.0691571	0.367278	5	FALSE	738	655835	0.00112402
499	Cystic fibrosis	respiratory	0.0728388	0.0569933	1.07556	0.96188	1.20267	0.201241	0	0.368607	3	FALSE	340	659705	0.000515116
500	Lung disease due to external agents	respiratory	-0.0211108	0.0214458	0.979111	0.938808	1.02114	0.32493	0	0.549754	6	FALSE	2546	665233	0.00381264
500.1	Extrinsic allergic alveolitis	respiratory	0.0334173	0.050826	1.03398	0.935944	1.14229	0.510869	0.171892	0.305191	4	FALSE	476	667707	0.00071238
500.2	Pneumoconiosis	respiratory	-0.0589207	0.028802	0.942782	0.891035	0.997533	0.0407846	0.278089	0.245141	4	FALSE	1465	666710	0.00219254
501	Pneumonitis due to inhalation of food or vomitus	respiratory	0.0194859	0.015702	1.01968	0.988774	1.05155	0.214612	0	0.906702	5	FALSE	4506	663748	0.00674295
502	Postinflammatory pulmonary fibrosis	respiratory	0.00434323	0.0132832	1.00435	0.978542	1.03084	0.743689	0	0.51981	6	FALSE	6677	661532	0.00999238
503	Pulmonary congestion and hypostasis	respiratory	-0.0191346	0.0163524	0.981047	0.950103	1.013	0.241946	0	0.925243	5	FALSE	4590	653470	0.00697505
504	Other alveolar and parietoalveolar pneumonopathy	respiratory	0.0143295	0.0177097	1.01443	0.979825	1.05026	0.418438	0	0.756572	6	FALSE	3752	664418	0.00561534
504.1	Idiopathic fibrosing alveolitis	respiratory	0.0166794	0.0268922	1.01682	0.964613	1.07185	0.535106	0	0.664064	5	FALSE	1680	358374	0.00466597
505	Other pulmonary inflamation or edema	respiratory	-0.0511623	0.0245797	0.950124	0.905437	0.997018	0.0373899	0	0.805197	5	FALSE	1955	665169	0.00293049
506	Empyema and pneumothorax	respiratory	0.0360353	0.0122626	1.03669	1.01207	1.06191	0.00329677	0	0.899356	6	FALSE	7522	661565	0.0112422
507	Pleurisy; pleural effusion	respiratory	0.0167961	0.00620071	1.01694	1.00465	1.02937	0.00675397	0	0.835157	6	FALSE	31571	644672	0.0466859
508	Pulmonary collapse; interstitial and compensatory emphysema	respiratory	-0.00179277	0.00741049	0.998209	0.983815	1.01281	0.808839	0.119404	0.338825	6	FALSE	23161	642133	0.0348132
509	Respiratory failure, insufficiency, arrest	respiratory	-0.0291863	0.00691435	0.971236	0.958162	0.984487	2.43e-05	0	0.796965	6	TRUE	26353	641197	0.0394772
509.1	Respiratory failure	respiratory	-0.0348733	0.00834397	0.965728	0.950063	0.981651	2.92e-05	0	0.763328	6	FALSE	17789	648686	0.0266912
509.2	Respiratory insufficiency	respiratory	-0.0203399	0.014736	0.979866	0.95197	1.00858	0.167499	0.228827	0.27357	4	FALSE	4933	625592	0.00782364
509.3	Pulmonary insufficiency or respiratory failure following trauma and surgery	respiratory	-0.0689153	0.0194963	0.933406	0.898411	0.969763	0.000408099	0	0.56379	3	FALSE	2969	624823	0.00472927
509.5	Respiratory arrest	respiratory	-0.0409125	0.0578769	0.959913	0.856973	1.07522	0.479637	0.0791086	0.353572	4	FALSE	313	622401	0.000502638
509.8	Dependence on respirator [Ventilator] or supplemental oxygen	respiratory	-0.0284547	0.0129947	0.971946	0.947504	0.997019	0.0285448	0.127354	0.332731	5	FALSE	7052	659937	0.0105729
510	Other diseases of lung	respiratory	0.0125747	0.00784055	1.01265	0.997211	1.02834	0.108756	0.59966	0.0286638	6	FALSE	20747	671600	0.0299662
510.2	Lung transplant	respiratory	0.0391709	0.0468017	1.03995	0.948799	1.13985	0.402618	0.428183	0.154616	4	FALSE	512	657187	0.000778472
512	Other symptoms of respiratory system	respiratory	-0.0156002	0.00374366	0.984521	0.977323	0.991771	3.09e-05	0.458132	0.100333	6	FALSE	144444	506806	0.221795
512.1	Wheezing	respiratory	-0.0666418	0.0156188	0.93553	0.907325	0.964612	1.98e-05	0.275439	0.228128	6	TRUE	4949	636263	0.0077182
512.2	Painful respiration	respiratory	-0.0236282	0.0138796	0.976649	0.950439	1.00358	0.0886848	0	0.866753	6	FALSE	7017	630923	0.0109995
512.3	Abnormal chest sounds	respiratory	-0.0263752	0.0573882	0.97397	0.870355	1.08992	0.645809	0	0.692477	3	FALSE	404	324933	0.00124179
512.7	Shortness of breath	respiratory	-0.01297	0.00463263	0.987114	0.978192	0.996117	0.00511476	0.326298	0.19112	6	FALSE	71678	566175	0.112374
512.8	Cough	respiratory	-0.0202907	0.00507444	0.979914	0.970216	0.989708	6.37e-05	0.338871	0.182032	6	FALSE	61470	569488	0.0974233
512.9	Other dyspnea	respiratory	-0.0129667	0.00554711	0.987117	0.976443	0.997908	0.0194099	0.260639	0.238903	6	FALSE	52858	573786	0.0843509
513	Respiratory abnormalities	respiratory	-0.0131305	0.0125638	0.986955	0.962949	1.01156	0.295974	0.267041	0.234245	6	FALSE	7722	691124	0.0110496
513.3	Hypoventilation	respiratory	0.0326847	0.0210437	1.03322	0.991476	1.07673	0.120379	0	0.579771	6	FALSE	2749	700810	0.00390728
513.31	Apnea	respiratory	0.026444	0.0358955	1.0268	0.95704	1.10164	0.461308	0	0.75488	4	FALSE	971	704502	0.00137638
513.32	Orthopnea	respiratory	0.00653897	0.0604345	1.00656	0.894124	1.13314	0.913838	0	0.948207	3	FALSE	335	663324	0.000504777
513.4	Hyperventilation	respiratory	-0.0509379	0.0286268	0.950338	0.898485	1.00518	0.0751777	0	0.662581	4	FALSE	1312	661483	0.0019795
513.8	Disorders of diaphragm	respiratory	-0.0395811	0.0278595	0.961192	0.910115	1.01514	0.155392	0	0.656581	6	FALSE	1512	705105	0.00213977
514	Abnormal findings examination of lungs	respiratory	0.0175135	0.00644224	1.01767	1.0049	1.0306	0.00655711	0.0116861	0.408708	6	FALSE	32043	654430	0.0466777
514.1	Abnormal results of function study of pulmonary system	respiratory	0.0360829	0.0399913	1.03674	0.958583	1.12127	0.366914	0	0.841837	6	FALSE	728	689222	0.00105515
514.2	Solitary pulmonary nodule	respiratory	-0.0028952	0.00946073	0.997109	0.97879	1.01577	0.759587	0.055203	0.375299	5	FALSE	14858	343932	0.0414114
516	Abnormal sputum	respiratory	-0.00390984	0.0132636	0.996098	0.970537	1.02233	0.768163	0.0321386	0.395956	6	FALSE	6385	700753	0.00902935
516.1	Hemoptysis	respiratory	-0.0072574	0.0136893	0.992769	0.966486	1.01977	0.596007	0	0.56973	6	FALSE	5990	701888	0.00846191
519	Other diseases of respiratory system, not elsewhere classified	respiratory	0.00628451	0.00628008	1.0063	0.993994	1.01877	0.316969	0.230708	0.260603	6	FALSE	29119	662018	0.042132
519.1	Tracheostomy complications	respiratory	-0.143297	0.0523253	0.866497	0.782037	0.960077	0.00617051	0.538283	0.0897618	4	FALSE	401	638510	0.00062763
519.2	Respiratory complications	respiratory	0.0194749	0.04877	1.01967	0.926712	1.12194	0.689656	0	0.950766	3	FALSE	496	637276	0.000777707
519.8	Other diseases of respiratory system, NEC	respiratory	0.00473379	0.00762923	1.00475	0.989833	1.01988	0.534942	0	0.90539	6	FALSE	18819	679040	0.0269668
519.9	Symptoms involving respiratory system and other chest symptoms	respiratory	0.0061382	0.0134682	1.00616	0.979945	1.03307	0.648567	0.447853	0.106869	6	FALSE	6469	674162	0.00950442
520	Disorders of tooth development	digestive	-0.0204574	0.0151653	0.97975	0.951057	1.00931	0.177351	0.602846	0.0392378	5	FALSE	4868	679167	0.00711659
520.1	Hereditary disturbances in tooth structure	digestive	-0.00962132	0.0418049	0.990425	0.912509	1.07499	0.817977	0	0.459126	4	FALSE	746	675942	0.00110243
520.2	Disturbances in tooth eruption	digestive	-0.0146486	0.0174549	0.985458	0.952315	1.01975	0.401341	0.607852	0.0371866	5	FALSE	3503	675094	0.00516212
521	Diseases of hard tissues of teeth	digestive	0.00495597	0.00584416	1.00497	0.993523	1.01655	0.396427	0.27543	0.228135	6	FALSE	43746	636899	0.0642714
521.1	Dental caries	digestive	0.00486153	0.00591467	1.00487	0.993292	1.01659	0.411109	0.0232977	0.401499	6	FALSE	42452	638501	0.062342
521.2	Dental abrasion, erosion and attrition	digestive	0.0280479	0.0193401	1.02844	0.99019	1.06818	0.146991	0.121161	0.320502	3	FALSE	3581	641217	0.00555368
522	Diseases of pulp and periapical tissues	digestive	0.0167973	0.0102416	1.01694	0.996729	1.03756	0.100983	0.399746	0.154755	5	FALSE	12039	670187	0.0176466
522.1	Pulpitis and necrosis of tooth pulp	digestive	0.0498857	0.0167042	1.05115	1.01729	1.08613	0.00282262	0.191087	0.294688	4	FALSE	4813	669036	0.00714255
522.5	Periapical abscess	digestive	-0.00339174	0.0152324	0.996614	0.9673	1.02682	0.823796	0	0.420033	5	FALSE	5104	677830	0.00747364
523	Gingival and periodontal diseases	digestive	-0.000166371	0.00662681	0.999834	0.986931	1.0129	0.979971	0.301166	0.220745	5	FALSE	33533	645406	0.0493903
523.1	Gingivitis	digestive	-0.00112709	0.0112104	0.998874	0.977166	1.02106	0.919916	0.584167	0.065368	4	FALSE	10813	631472	0.0168352
523.3	Periodontitis (acute or chronic)	digestive	-0.00871575	0.00899333	0.991322	0.974002	1.00895	0.332478	0	0.590025	5	FALSE	16761	655491	0.0249326
523.31	Acute periodontitis	digestive	-0.0141824	0.0117172	0.985918	0.963534	1.00882	0.226128	0	0.443893	5	FALSE	9866	662708	0.014669
523.32	Chronic periodontitis	digestive	-0.00493722	0.0113799	0.995075	0.973126	1.01752	0.664395	0	0.922948	5	FALSE	10097	664530	0.0149668
524	Dentofacial anomalies, including malocclusion	digestive	0.0198689	0.020578	1.02007	0.979745	1.06205	0.334274	0	0.905893	4	FALSE	3005	351601	0.00847419
524.3	Anomalies of tooth position/malocclusion	digestive	0.0127976	0.0269754	1.01288	0.960719	1.06787	0.635202	0	0.503432	4	FALSE	1694	354963	0.00474966
525	Other diseases of the teeth and supporting structures	digestive	-0.00162589	0.0061232	0.998375	0.986465	1.01043	0.790602	0.0542551	0.381886	6	FALSE	39910	637946	0.0588768
525.1	Loss of teeth or edentulism	digestive	-0.0118078	0.00819964	0.988262	0.972506	1.00427	0.149857	0	0.660702	4	FALSE	21686	339001	0.0601242
525.2	Atrophy of edentulous alveolar ridge	digestive	-0.0209613	0.0259473	0.979257	0.930701	1.03035	0.419183	0.227504	0.27432	4	FALSE	1958	682678	0.00285991
526	Diseases of the jaws	digestive	-0.0034014	0.0136509	0.996604	0.970293	1.02363	0.803229	0	0.59003	6	FALSE	6737	672969	0.00991164
526.1	Cysts of the jaws	digestive	0.0126873	0.0542023	1.01277	0.910695	1.12628	0.814928	0	0.701702	3	FALSE	392	649343	0.000603323
526.3	Anomalies of jaw size/symmetry	digestive	-0.0295547	0.0670131	0.970878	0.851379	1.10715	0.659192	0	0.659056	3	FALSE	249	322122	0.000772402
526.4	Temporomandibular joint disorders	digestive	-0.000624504	0.0186459	0.999376	0.963512	1.03657	0.973282	0.296031	0.224183	5	FALSE	3601	359917	0.00990597
526.41	Temporomandibular joint disorder, unspecified	digestive	-0.010802	0.0224037	0.989256	0.946757	1.03366	0.6297	0.44485	0.125431	5	FALSE	2503	361608	0.00687428
526.42	Arthralgia/ankylosis of temporomandibular joint	digestive	0.0240739	0.0407042	1.02437	0.945818	1.10944	0.554228	0	0.814487	4	FALSE	730	357374	0.00203851
526.5	Inflammatory conditions of jaw	digestive	-0.00214698	0.0486789	0.997855	0.907052	1.09775	0.964821	0	0.71745	4	FALSE	515	365606	0.00140664
526.8	Exostosis of jaw	digestive	-0.0797728	0.0725267	0.923326	0.800977	1.06436	0.271372	0.184081	0.293578	3	FALSE	253	358406	0.000705405
526.9	Jaw disease NOS	digestive	0.0305701	0.0451635	1.03104	0.943698	1.12647	0.498484	0.30826	0.227309	4	FALSE	581	365498	0.00158709
527	Diseases of the salivary glands	digestive	-0.0215435	0.0136753	0.978687	0.952804	1.00527	0.115173	0	0.677598	6	FALSE	6523	687111	0.00940409
527.1	Hypertrophy of salivary gland	digestive	0.060105	0.0932887	1.06195	0.884496	1.275	0.519387	0	0.810501	2	FALSE	142	657662	0.00021587
527.2	Sialoadenitis	digestive	-0.0557995	0.0258234	0.945729	0.899054	0.994827	0.0307099	0.120947	0.337777	6	FALSE	1723	695356	0.00247174
527.7	Disturbance of salivary secretion	digestive	-0.0211611	0.018465	0.979061	0.944262	1.01514	0.25179	0	0.595488	6	FALSE	3689	689917	0.00531858
527.8	Other specified diseases of the salivary glands	digestive	-0.00558272	0.0522123	0.994433	0.897702	1.10159	0.91485	0	0.675572	4	FALSE	431	696859	0.000618107
528	Diseases of the oral soft tissues, excluding lesions specific for gingiva and tongue	digestive	-0.0259917	0.010478	0.974343	0.954538	0.99456	0.0131166	0	0.762078	6	FALSE	10797	681046	0.0156061
528.1	Stomatitis and mucositis	digestive	-0.037086	0.0205804	0.963593	0.925498	1.00326	0.0715449	0	0.766914	6	FALSE	2615	693196	0.0037582
528.11	Stomatitis and mucositis (ulcerative)	digestive	-0.00936466	0.0317013	0.990679	0.930998	1.05419	0.767686	0	0.482252	5	FALSE	1053	696476	0.00150961
528.12	Oral aphthae	digestive	-0.06454	0.0396925	0.937499	0.86733	1.01334	0.10395	0	0.519261	6	FALSE	732	695760	0.00105098
528.3	Cellulitis and abscess of oral soft tissues	digestive	-0.0292704	0.0377645	0.971154	0.901868	1.04576	0.438295	0.0105039	0.40029	5	FALSE	814	695014	0.00116983
528.4	Cysts of oral soft tissues	digestive	-0.00307327	0.0603571	0.996931	0.885705	1.12213	0.959391	0	0.888366	4	FALSE	329	689212	0.000477129
528.41	Cyst of the salivary gland	digestive	-0.0260828	0.0741695	0.974254	0.84244	1.12669	0.72509	0	0.926876	3	FALSE	221	649802	0.000339988
528.5	Diseases of lips	digestive	-0.0594375	0.0249713	0.942294	0.897286	0.98956	0.0173015	0.172181	0.302349	6	FALSE	1764	695603	0.00252951
528.6	Leukoplakia of oral mucosa	digestive	0.0153263	0.0416186	1.01544	0.935902	1.10175	0.712682	0	0.789113	5	FALSE	728	695720	0.0010453
528.7	Sialolithiasis	digestive	0.000951709	0.0431082	1.00095	0.919855	1.0892	0.982386	0	0.5912	4	FALSE	602	696982	0.000862979
529	Diseases and other conditions of the tongue	digestive	-0.0386678	0.0186022	0.96207	0.927625	0.997794	0.0376484	0	0.578304	6	FALSE	3161	694455	0.00453115
529.1	Glossitis	digestive	-0.0486097	0.0381586	0.952553	0.883911	1.02653	0.202704	0	0.513073	5	FALSE	745	696578	0.00106837
529.6	Glossodynia	digestive	-0.0834476	0.0683244	0.919939	0.804639	1.05176	0.221956	0	0.629244	4	FALSE	273	697152	0.00039144
530	Diseases of esophagus	digestive	-0.0363743	0.00311282	0.964279	0.958414	0.97018	1.51e-31	0	0.812683	6	TRUE	175274	497338	0.260587
530.1	Esophagitis, GERD and related diseases	digestive	-0.0371043	0.00316141	0.963576	0.957624	0.969565	8.27e-32	0	0.643649	6	TRUE	168379	500601	0.251695
530.11	GERD	digestive	-0.0370285	0.00349201	0.963649	0.957076	0.970267	2.86e-26	0	0.760879	6	TRUE	139327	506054	0.215883
530.12	Ulcer of esophagus	digestive	-0.0474823	0.0118367	0.953627	0.931758	0.97601	6.03e-05	0	0.442616	6	FALSE	7685	614908	0.0123435
530.13	Barrett's esophagus	digestive	-0.0337239	0.00947551	0.966838	0.949048	0.984962	0.00037218	0	0.423192	6	FALSE	13163	609106	0.0211532
530.14	Reflux esophagitis	digestive	-0.0292867	0.0068028	0.971138	0.958276	0.984173	1.67e-05	0.366843	0.176656	5	TRUE	24895	595386	0.040135
530.15	Eosinophilic esophagitis	digestive	0.0289819	0.0425869	1.02941	0.946971	1.11902	0.496165	0	0.748324	5	FALSE	656	341068	0.00191968
530.2	Esophageal bleeding (varices/hemorrhage)	digestive	-0.0376095	0.0146356	0.963089	0.935855	0.991115	0.0101777	0	0.47948	6	FALSE	5246	612415	0.00849333
530.3	Stricture and stenosis of esophagus	digestive	-0.0365693	0.0132103	0.964091	0.93945	0.989379	0.00563583	0.404691	0.135574	6	FALSE	6444	611936	0.0104208
530.5	Disorders of esophageal motility	digestive	-0.0318626	0.0211044	0.96864	0.92939	1.00955	0.131105	0.296637	0.21268	6	FALSE	2526	615316	0.00408842
530.6	Diverticulum of esophagus, acquired	digestive	0.0054538	0.0407446	1.00547	0.928296	1.08906	0.893519	0.0404669	0.383657	5	FALSE	683	617281	0.00110524
530.7	Gastroesophageal laceration-hemorrhage syndrome	digestive	-0.0547966	0.0420717	0.946678	0.871747	1.02805	0.192761	0	0.616974	4	FALSE	605	586616	0.00103028
530.9	Heartburn	digestive	-0.0358219	0.0135621	0.964812	0.939504	0.990802	0.00825843	0	0.538676	6	FALSE	6082	608954	0.00988885
531	Peptic ulcer (excl. esophageal)	digestive	-0.0333088	0.00759784	0.96724	0.952943	0.981751	1.17e-05	0	0.80446	6	TRUE	19979	683444	0.0284025
531.1	Hemorrhage from gastrointestinal ulcer	digestive	-0.00607473	0.0222174	0.993944	0.951591	1.03818	0.784528	0.556973	0.0603839	5	FALSE	2320	695907	0.0033227
531.2	Gastric ulcer	digestive	-0.0329637	0.0113036	0.967574	0.946373	0.989249	0.00354304	0	0.697695	6	FALSE	8495	693745	0.012097
531.3	Duodenal ulcer	digestive	-0.0311889	0.0143711	0.969292	0.942371	0.996983	0.0299879	0.539093	0.0696563	5	FALSE	5234	695245	0.00747203
531.4	Peptic ulcer, site unspecified	digestive	-0.0421815	0.015281	0.958696	0.930408	0.987843	0.00577326	0	0.815598	6	FALSE	5374	690402	0.00772375
531.5	Gastrojejunal ulcer	digestive	0.0810474	0.0606076	1.08442	0.962962	1.2212	0.181142	0	0.55506	5	FALSE	301	690159	0.000435941
532	Dysphagia	digestive	-0.0195101	0.00663154	0.980679	0.968015	0.993509	0.00326087	0	0.421543	5	FALSE	32183	301118	0.0965584
535	Gastritis and duodenitis	digestive	-0.0316542	0.00465955	0.968842	0.960034	0.97773	1.1e-11	0	0.991814	6	TRUE	55536	618538	0.0823886
535.1	Acute gastritis	digestive	-0.0534084	0.0262997	0.947993	0.900365	0.99814	0.0422794	0.450647	0.121749	5	FALSE	1641	641893	0.00254998
535.2	Atrophic gastritis	digestive	-0.0187123	0.0207199	0.981462	0.942403	1.02214	0.366468	0	0.837853	6	FALSE	2639	639127	0.00411209
535.6	Duodenitis	digestive	-0.0407536	0.00955426	0.960066	0.942255	0.978213	1.99e-05	0.152282	0.317414	5	TRUE	11759	641585	0.0179982
535.8	Other specified gastritis	digestive	-0.03078	0.00816602	0.969689	0.954292	0.985334	0.000163719	0.19049	0.293378	5	FALSE	16286	638154	0.0248854
535.9	Gastritis and duodenitis, NOS	digestive	-0.0318533	0.0133138	0.968649	0.943699	0.994258	0.0167338	0	0.758736	6	FALSE	6912	632465	0.0108105
536	Disorders of function of stomach	digestive	-0.0372441	0.00714527	0.963441	0.950042	0.977028	1.86e-07	0	0.80299	6	TRUE	22267	629878	0.0341442
536.3	Gastroparesis	digestive	-0.0366176	0.0234398	0.964045	0.920757	1.00937	0.118242	0	0.870229	5	FALSE	2189	643933	0.00338791
536.7	Complications of gastrostomy, colostomy and enterostomy	digestive	-0.016702	0.0361935	0.983437	0.916091	1.05573	0.644466	0	0.823592	4	FALSE	889	366032	0.00242286
536.8	Dyspepsia and other specified disorders of function of stomach	digestive	-0.0386793	0.00762694	0.962059	0.947785	0.976549	3.95e-07	0	0.415523	5	TRUE	19276	633134	0.0295458
537	Other disorders of stomach and duodenum	digestive	-0.0301065	0.010223	0.970342	0.951093	0.989981	0.00322983	0	0.68277	6	FALSE	10723	634210	0.0166265
537.1	Lesions of stomach and duodenum	digestive	-0.044487	0.0480353	0.956488	0.870546	1.05091	0.354378	0.48363	0.12124	4	FALSE	537	637908	0.000841106
539	Bariatric surgery	digestive	0.0150904	0.0101204	1.0152	0.995266	1.03554	0.135937	0	0.540359	6	FALSE	12618	691397	0.0179229
540	Appendiceal conditions	digestive	0.013906	0.0162391	1.014	0.982238	1.0468	0.391817	0	0.471295	6	FALSE	4337	706566	0.00610069
540.1	Appendicitis	digestive	0.00868732	0.0173605	1.00873	0.97498	1.04364	0.616789	0	0.416758	6	FALSE	3822	706876	0.00537781
540.11	Acute appendicitis	digestive	-0.000932457	0.0204474	0.999068	0.959821	1.03992	0.963627	0.517797	0.0813417	5	FALSE	2815	707229	0.00396454
550	Abdominal hernia	digestive	-0.0266449	0.00379009	0.973707	0.966501	0.980967	2.06e-12	0.52994	0.059073	6	TRUE	91337	596347	0.132818
550.1	Inguinal hernia	digestive	0.0060483	0.00902127	1.00607	0.988434	1.02401	0.502572	0.018011	0.404791	6	FALSE	16687	630486	0.0257845
550.2	Diaphragmatic hernia	digestive	-0.0380585	0.00478688	0.962657	0.953667	0.971731	1.86e-15	0.353066	0.171831	6	TRUE	52324	626017	0.0771352
550.3	Femoral hernia	digestive	0.0564316	0.03354	1.05805	0.990738	1.12994	0.0924681	0.582918	0.0909349	3	FALSE	956	610033	0.00156468
550.4	Umbilical hernia	digestive	0.00654506	0.00922165	1.00657	0.988537	1.02492	0.47786	0	0.819612	6	FALSE	13941	637772	0.0213913
550.5	Ventral hernia	digestive	-0.0515067	0.0104074	0.949797	0.930619	0.96937	7.46e-07	0	0.884856	6	TRUE	10557	640114	0.0162248
550.6	Incisional hernia	digestive	-0.0477015	0.0150338	0.953418	0.925735	0.98193	0.00150903	0	0.652943	6	FALSE	5163	643994	0.00795339
555	Inflammatory bowel disease and other gastroenteritis and colitis	digestive	0.00502608	0.00895281	1.00504	0.987557	1.02283	0.574527	0.433216	0.116391	6	FALSE	14087	590984	0.0232816
555.1	Regional enteritis	digestive	0.00478438	0.0122494	1.0048	0.98096	1.02921	0.696107	0	0.848246	6	FALSE	7426	594871	0.0123295
555.2	Ulcerative colitis	digestive	0.00637023	0.0113075	1.00639	0.984332	1.02894	0.573189	0.345505	0.177256	6	FALSE	8726	593749	0.0144836
555.21	Ulcerative colitis (chronic)	digestive	-0.00232608	0.0198905	0.997677	0.959531	1.03734	0.906904	0	0.795118	6	FALSE	2848	597079	0.00474724
556	Ulceration of the lower GI tract	digestive	-0.0395916	0.0189604	0.961182	0.926118	0.997573	0.0367868	0	0.678502	5	FALSE	3020	595841	0.00504291
556.1	Ulceration of intestine	digestive	-0.0515664	0.0223261	0.949741	0.909078	0.992222	0.0209051	0	0.632909	5	FALSE	2191	596341	0.00366062
556.11	Angiodysplasia of intestine (without mention of hemorrhage)	digestive	-0.143459	0.0575902	0.866357	0.773884	0.969879	0.0127377	0	0.552261	3	FALSE	378	571444	0.000661045
557	Intestinal malabsorption (non-celiac)	digestive	0.0264453	0.0231704	1.0268	0.981211	1.0745	0.253727	0.559759	0.0447365	6	FALSE	2063	598001	0.00343797
557.1	Celiac disease	digestive	0.0974784	0.0163724	1.10239	1.06757	1.13834	2.62e-09	0.328807	0.189304	6	TRUE	3994	598196	0.00663246
558	Noninfectious gastroenteritis	digestive	-0.0282879	0.00624296	0.972108	0.960286	0.984076	5.87e-06	0.652429	0.0133372	6	TRUE	29675	578285	0.0488108
559	Ileostomy status	digestive	0.0138817	0.0160617	1.01398	0.982555	1.04641	0.387437	0.0981437	0.350289	5	FALSE	4167	597743	0.00692296
560	Intestinal obstruction without mention of hernia	digestive	0.0182637	0.00861297	1.01843	1.00138	1.03577	0.0339647	0	0.836504	6	FALSE	15376	586769	0.0255354
560.1	Paralytic ileus	digestive	0.00749756	0.0174165	1.00753	0.973714	1.04251	0.666842	0	0.722687	5	FALSE	3691	593738	0.00617814
560.2	Impaction of intestine	digestive	0.0148472	0.0296178	1.01496	0.957717	1.07562	0.616165	0	0.527849	6	FALSE	1272	597531	0.00212424
560.3	Peritoneal or intestinal adhesions	digestive	-0.00823614	0.0222225	0.991798	0.949527	1.03595	0.710919	0	0.457379	5	FALSE	2149	592211	0.00361565
560.4	Other intestinal obstruction	digestive	0.0279846	0.0106399	1.02838	1.00716	1.05005	0.00853439	0	0.544646	6	FALSE	9931	592586	0.0164825
561	Symptoms involving digestive system	digestive	-0.00846941	0.00483677	0.991566	0.982211	1.00101	0.0799382	0.23366	0.25847	6	FALSE	55367	551365	0.0912545
562	Diverticulosis and diverticulitis	digestive	-0.0302748	0.00645553	0.970179	0.957981	0.982532	2.74e-06	0.31437	0.199776	6	TRUE	37013	541268	0.0640052
562.1	Diverticulosis	digestive	-0.0248822	0.00699029	0.975425	0.962152	0.988881	0.000371506	0	0.605925	6	FALSE	31511	544758	0.0546811
562.2	Diverticulitis	digestive	-0.0534372	0.012511	0.947965	0.925003	0.971498	1.94e-05	0.462512	0.0975888	6	TRUE	8096	588927	0.0135606
564	Functional digestive disorders	digestive	-0.00548577	0.00458832	0.994529	0.985626	1.00351	0.231855	0	0.427425	6	FALSE	58133	569524	0.0926191
564.1	Irritable Bowel Syndrome	digestive	-0.0107339	0.00742142	0.989323	0.975037	1.00382	0.14808	0	0.733294	6	FALSE	21464	585555	0.0353597
564.9	Personal history of diseases of digestive system	digestive	-0.00406232	0.00617312	0.995946	0.983968	1.00807	0.510496	0	0.908208	6	FALSE	29799	594485	0.0477331
565	Anal and rectal conditions	digestive	-0.00575089	0.00599106	0.994266	0.982659	1.00601	0.3371	0	0.962914	6	FALSE	31787	643041	0.0471039
565.1	Anal and rectal polyp	digestive	0.00935886	0.00892209	1.0094	0.991905	1.02721	0.2942	0.113267	0.341252	5	FALSE	13582	655066	0.0203126
567	Peritonitis and retroperitoneal infections	digestive	-0.0045175	0.0146852	0.995493	0.967248	1.02456	0.75837	0	0.731386	6	FALSE	5185	659263	0.00780347
568	Other disorders of peritoneum	digestive	0.00507653	0.0111497	1.00509	0.983363	1.0273	0.64889	0	0.648476	5	FALSE	8560	658675	0.0128291
568.1	Peritoneal adhesions (postoperative) (postinfection)	digestive	-0.00691469	0.0119445	0.993109	0.97013	1.01663	0.562655	0	0.441873	5	FALSE	7404	660047	0.0110929
569	Other disorders of intestine	digestive	-0.000370699	0.00832431	0.999629	0.983452	1.01607	0.96448	0.291618	0.216337	6	FALSE	16228	648193	0.0244243
569.1	Toxic gastroenteritis and colitis	digestive	-0.00296853	0.0381896	0.997036	0.925132	1.07453	0.938042	0.42113	0.158911	4	FALSE	731	663786	0.00110005
569.2	Gastrointestinal complications	digestive	0.0249576	0.0157804	1.02527	0.994046	1.05748	0.11375	0	0.480019	6	FALSE	4464	659474	0.00672352
571	Chronic liver disease and cirrhosis	digestive	-0.0440444	0.00636852	0.956911	0.945041	0.968931	4.65e-12	0	0.457756	6	TRUE	30009	644799	0.0444704
571.5	Other chronic nonalcoholic liver disease	digestive	-0.042982	0.00671454	0.957929	0.945405	0.970619	1.54e-10	0	0.444385	6	TRUE	27130	646044	0.0403016
571.51	Cirrhosis of liver without mention of alcohol	digestive	-0.0340031	0.0118529	0.966569	0.944373	0.989286	0.00412094	0.517781	0.0654366	6	FALSE	8781	663138	0.0130685
571.6	Primary biliary cirrhosis	digestive	-0.00529891	0.0345624	0.994715	0.929564	1.06443	0.878151	0.291259	0.2166	6	FALSE	895	672167	0.00132974
571.8	Liver abscess and sequelae of chronic liver disease	digestive	-0.020424	0.0138058	0.979783	0.953627	1.00666	0.139039	0.0211945	0.402811	6	FALSE	5867	666976	0.00871972
571.81	Portal hypertension	digestive	-0.0131875	0.0178264	0.986899	0.953013	1.02199	0.459436	0	0.520978	6	FALSE	3501	669170	0.00520462
572	Ascites (non malignant)	digestive	-0.00129567	0.0119202	0.998705	0.975643	1.02231	0.913444	0	0.466667	6	FALSE	7774	665013	0.0115549
573	Other disorders of liver	digestive	-0.0168721	0.00915084	0.983269	0.965791	1.00106	0.0652162	0	0.470964	6	FALSE	14094	661082	0.0208746
573.1	Chronic passive congestion of liver	digestive	0.244924	0.0850972	1.27752	1.08127	1.5094	0.00399992	0	0.485798	3	FALSE	185	630815	0.000293185
573.2	Liver replaced by transplant	digestive	-0.00414759	0.0290059	0.995861	0.940825	1.05412	0.886297	0.00938786	0.410125	6	FALSE	1321	671406	0.00196365
573.3	Hepatomegaly	digestive	0.0128525	0.0223661	1.01294	0.969491	1.05833	0.565535	0	0.419986	6	FALSE	2373	667534	0.00354228
573.4	Acute and subacute necrosis of liver	digestive	-0.0567665	0.0414254	0.944815	0.871135	1.02473	0.170584	0	0.497075	4	FALSE	669	670960	0.000996086
573.5	Jaundice (not of newborn)	digestive	0.0233113	0.0183526	1.02359	0.987421	1.06107	0.204018	0	0.48164	6	FALSE	3256	669212	0.00484187
573.6	Nonspecific elevation of levels of transaminase or lactic acid dehydrogenase [LDH]	digestive	-0.0285886	0.0148287	0.971816	0.943978	1.00048	0.0538641	0	0.93301	5	FALSE	5539	655446	0.00837992
573.7	Abnormal results of function study of liver	digestive	-0.0147367	0.00716301	0.985371	0.971634	0.999303	0.0396541	0.432334	0.116972	6	FALSE	24092	645088	0.0360023
573.9	Abnormal serum enzyme levels	digestive	-0.0125916	0.0142433	0.987487	0.960302	1.01544	0.376674	0	0.433564	6	FALSE	6024	662190	0.00901508
574	Cholelithiasis and cholecystitis	digestive	-9.94e-05	0.00559622	0.999901	0.988993	1.01093	0.985828	0.427395	0.120242	6	FALSE	37205	659909	0.05337
574.1	Cholelithiasis	digestive	-0.00160152	0.00604301	0.9984	0.986644	1.0103	0.790994	0.45555	0.101962	6	FALSE	31519	662554	0.0454116
574.11	Cholelithiasis with acute cholecystitis	digestive	-0.0176736	0.0171045	0.982482	0.950091	1.01598	0.301477	0.623733	0.0310427	5	FALSE	3685	667844	0.00548748
574.12	Cholelithiasis with other cholecystitis	digestive	-0.00905476	0.0105512	0.990986	0.970703	1.01169	0.390795	0.153786	0.31648	5	FALSE	9653	672891	0.0141427
574.2	Calculus of bile duct	digestive	-0.0125439	0.0197733	0.987534	0.949995	1.02656	0.525828	0.563726	0.0429735	6	FALSE	2983	674568	0.00440262
574.3	Cholecystitis without cholelithiasis	digestive	-0.00926422	0.0120933	0.990779	0.967571	1.01454	0.44364	0	0.54558	6	FALSE	7752	671955	0.0114049
575	Other biliary tract disease	digestive	-0.00506619	0.00888816	0.994947	0.977764	1.01243	0.568682	0	0.582225	6	FALSE	14281	665099	0.0210206
575.1	Cholangitis	digestive	0.0462619	0.021643	1.04735	1.00385	1.09273	0.0325579	0	0.963779	5	FALSE	2312	668866	0.00344469
575.2	Obstruction of bile duct	digestive	0.00617896	0.0199486	1.0062	0.967616	1.04632	0.756756	0	0.955209	6	FALSE	2691	676165	0.00396402
575.6	Cholesterolosis of gallbladder	digestive	0.00282953	0.0315949	1.00283	0.942617	1.0669	0.92864	0.190381	0.293447	5	FALSE	1103	677097	0.00162636
575.7	Other disorders of gallbladder	digestive	-0.0127659	0.0159562	0.987315	0.956916	1.01868	0.423676	0	0.629588	5	FALSE	4347	672957	0.00641809
575.8	Other disorders of biliary tract	digestive	-0.00760157	0.0163164	0.992427	0.961192	1.02468	0.641298	0.0485215	0.385561	6	FALSE	4086	673930	0.00602641
575.9	Nonspecific abnormal findings on radiological and other examination of biliary tract	digestive	-0.0175541	0.0252633	0.982599	0.93513	1.03248	0.487153	0.204623	0.279346	6	FALSE	1853	673902	0.00274212
577	Diseases of pancreas	digestive	-0.0256822	0.00930429	0.974645	0.957032	0.992582	0.00577569	0.741663	0.00165064	6	FALSE	13430	693891	0.0189871
577.1	Acute pancreatitis	digestive	-0.0360705	0.0122131	0.964572	0.941757	0.98794	0.00314255	0.693394	0.0110529	5	FALSE	7714	698379	0.0109249
577.2	Chronic pancreatitis	digestive	-0.0744033	0.0208801	0.928297	0.891074	0.967075	0.000366148	0.527307	0.0604266	6	FALSE	2653	701470	0.00376781
577.3	Cyst and pseudocyst of pancreas	digestive	-0.0266314	0.020259	0.97372	0.935814	1.01316	0.188663	0.70546	0.00454628	6	FALSE	2795	701830	0.00396665
578	Gastrointestinal hemorrhage	digestive	-0.0157158	0.00461737	0.984407	0.975539	0.993356	0.000664987	0.317977	0.197156	6	FALSE	57944	616708	0.0858872
578.1	Hematemesis	digestive	-0.047801	0.0156492	0.953323	0.924527	0.983017	0.00225417	0	0.575376	5	FALSE	4429	655505	0.00671128
578.2	Blood in stool	digestive	-0.0389946	0.00874822	0.961756	0.945406	0.978389	8.29e-06	0	0.73946	6	TRUE	16035	634436	0.0246514
578.8	Hemorrhage of rectum and anus	digestive	-0.00986545	0.00693285	0.990183	0.976819	1.00373	0.154736	0.382879	0.150696	6	FALSE	23616	640740	0.0355472
578.9	Hemorrhage of gastrointestinal tract	digestive	-0.00629073	0.00768018	0.993729	0.978883	1.0088	0.412737	0.659163	0.0118706	6	FALSE	19427	644450	0.029263
579	Other symptoms involving abdomen and pelvis	digestive	0.0308623	0.0100897	1.03134	1.01115	1.05194	0.00222224	0.678803	0.00819628	6	FALSE	11457	642231	0.0175267
579.2	Splenomegaly	digestive	0.0899827	0.0181093	1.09416	1.056	1.13369	6.73e-07	0	0.514738	6	TRUE	3494	653442	0.00531863
579.8	Nonspecific abnormal findings in stool contents	digestive	-0.0356006	0.0117238	0.965026	0.943104	0.987457	0.00239253	0	0.691193	6	FALSE	8372	645578	0.0128022
580	Nephritis; nephrosis; renal sclerosis	genitourinary	0.0156181	0.0126207	1.01574	0.990923	1.04118	0.215903	0	0.591178	6	FALSE	7575	647298	0.0115671
580.1	Glomerulonephritis	genitourinary	0.0278608	0.0217782	1.02825	0.985286	1.07309	0.200791	0	0.996397	6	FALSE	2565	652484	0.00391574
580.11	Proliferative glomerulonephritis	genitourinary	0.0564021	0.0498023	1.05802	0.959629	1.16651	0.257417	0	0.798787	5	FALSE	596	653680	0.000910931
580.12	Non-proliferative glomerulonephritis	genitourinary	0.0311558	0.0401227	1.03165	0.953626	1.11605	0.437447	0.115867	0.341221	6	FALSE	784	653517	0.00119823
580.13	Acute glomerulonephritis, NOS	genitourinary	0.0483581	0.0817381	1.04955	0.894182	1.23191	0.554103	0	0.522424	3	FALSE	242	614322	0.000393775
580.14	Chronic glomerulonephritis, NOS	genitourinary	0.0331252	0.0295028	1.03368	0.975603	1.09521	0.261531	0	0.608313	5	FALSE	1312	621117	0.00210787
580.2	Nephrotic syndrome without mention of glomerulonephritis	genitourinary	0.0575161	0.0240498	1.0592	1.01043	1.11033	0.0167778	0	0.800261	6	FALSE	1983	652904	0.003028
580.3	Nephritis and nephropathy without mention of glomerulonephritis	genitourinary	-0.00712718	0.017812	0.992898	0.958833	1.02817	0.689058	0	0.7525	6	FALSE	3929	649816	0.00600999
580.31	Nephritis and nephropathy in diseases classified elsewhere	genitourinary	-0.0176302	0.0244852	0.982524	0.936486	1.03083	0.471504	0	0.892811	4	FALSE	2038	651578	0.00311804
580.32	Nephritis and nephropathy with pathological lesion	genitourinary	0.00141468	0.0255855	1.00142	0.952436	1.05291	0.955905	0	0.590873	6	FALSE	1926	652165	0.00294454
580.4	Renal sclerosis, NOS	genitourinary	-0.0273139	0.0484589	0.973056	0.88489	1.07001	0.572993	0	0.570949	4	FALSE	513	353604	0.00144867
585	Renal failure	genitourinary	-0.00842884	0.004191	0.991607	0.983495	0.999785	0.0443065	0.376415	0.155238	6	FALSE	81262	597600	0.119703
585.1	Acute renal failure	genitourinary	-0.014948	0.00551379	0.985163	0.974574	0.995867	0.00670773	0	0.456505	6	FALSE	41522	621536	0.062622
585.2	Renal failure NOS	genitourinary	0.0146416	0.0140398	1.01475	0.987207	1.04306	0.29701	0.315111	0.199237	6	FALSE	5934	647553	0.00908052
585.3	Chronic renal failure [CKD]	genitourinary	-0.00567102	0.00514312	0.994345	0.984372	1.00442	0.270182	0.537893	0.055068	6	FALSE	52638	616082	0.0787146
585.31	Renal dialysis	genitourinary	-0.0362441	0.0174588	0.964405	0.931963	0.997976	0.0378953	0.223301	0.265944	6	FALSE	3813	651515	0.00581846
585.32	End stage renal disease	genitourinary	-0.0173142	0.0147417	0.982835	0.954844	1.01165	0.240191	0	0.859267	6	FALSE	5617	649551	0.00857337
585.33	Chronic Kidney Disease, Stage III	genitourinary	-0.00616018	0.00625141	0.993859	0.981756	1.00611	0.324425	0.642684	0.0156525	6	FALSE	34610	629164	0.0521412
585.34	Chronic Kidney Disease, Stage IV	genitourinary	-0.0231111	0.0126968	0.977154	0.953137	1.00178	0.0687241	0	0.713919	6	FALSE	7715	647686	0.0117714
585.4	Chronic kidney disease, Stage I or II	genitourinary	-0.0278784	0.0128392	0.972507	0.948339	0.99729	0.0299048	0.0371074	0.39282	6	FALSE	7406	644841	0.0113546
586	Other disorders of the kidney and ureters	genitourinary	0.0133051	0.00656375	1.01339	1.00044	1.02652	0.0426561	0	0.58515	6	FALSE	30094	622267	0.0461309
586.1	Anatomical abnormatilies of kidney and ureters	genitourinary	0.0797531	0.0358046	1.08302	1.00962	1.16175	0.0259167	0	0.807621	5	FALSE	823	653390	0.001258
586.11	Small kidney	genitourinary	0.0513049	0.0505505	1.05264	0.953351	1.16228	0.310142	0	0.42915	2	FALSE	416	588231	0.000706705
586.12	Vesicoureteral reflux	genitourinary	0.123274	0.0533232	1.13119	1.01894	1.25582	0.0207874	0	0.711497	4	FALSE	384	653666	0.000587111
586.2	Cyst of kidney, acquired	genitourinary	0.0312156	0.0108467	1.03171	1.01001	1.05388	0.00400364	0	0.855355	6	FALSE	10152	641399	0.0155813
586.3	Vascular disorders of kidney/hypertrophy	genitourinary	0.0150189	0.0504694	1.01513	0.919524	1.12068	0.76602	0.624157	0.046384	4	FALSE	436	621024	0.000701574
586.4	Stricture/obstruction of ureter	genitourinary	0.0120118	0.0149265	1.01208	0.982904	1.04213	0.420975	0	0.72591	6	FALSE	5464	649918	0.00833712
587	Kidney replaced by transpant	genitourinary	0.0406253	0.0215766	1.04146	0.998337	1.08645	0.059722	0.273889	0.229257	6	FALSE	2652	652340	0.0040489
588	Disorders resulting from impaired renal function	genitourinary	-0.0194896	0.0166545	0.980699	0.949204	1.01324	0.241908	0.298171	0.211563	6	FALSE	4560	648522	0.00698228
588.1	Renal osteodystrophy	genitourinary	-0.0159467	0.0281078	0.98418	0.931428	1.03992	0.570483	0	0.768617	4	FALSE	1528	651935	0.00233831
588.2	Secondary hyperparathyroidism (of renal origin)	genitourinary	-0.0181607	0.0207696	0.982003	0.942831	1.0228	0.381908	0.636859	0.0263958	5	FALSE	2985	351445	0.00842197
589	Abnormal results of function study of kidney	genitourinary	0.0527357	0.0282592	1.05415	0.997352	1.11418	0.0620209	0.456498	0.118058	5	FALSE	1519	650039	0.00233134
590	Pyelonephritis	genitourinary	0.0198305	0.014437	1.02003	0.99157	1.0493	0.169568	0	0.629224	6	FALSE	5328	639168	0.00826692
591	Urinary tract infection	genitourinary	0.0228216	0.0048297	1.02308	1.01345	1.03281	2.3e-06	0.715631	0.00351739	6	TRUE	56931	598168	0.0869044
592	Cystitis and urethritis	genitourinary	0.0461164	0.0106461	1.0472	1.02557	1.06928	1.48e-05	0	0.689743	6	TRUE	10180	634281	0.0157961
592.1	Cystitis	genitourinary	0.0446141	0.0110368	1.04562	1.02325	1.06849	5.29e-05	0	0.823872	6	FALSE	9420	635955	0.0145962
592.11	Acute cystitis	genitourinary	0.0377149	0.0202908	1.03844	0.997948	1.08057	0.0630675	0	0.560914	6	FALSE	2914	640262	0.00453064
592.12	Chronic cystitis	genitourinary	0.0528132	0.0244829	1.05423	1.00484	1.10605	0.0309941	0	0.416784	5	FALSE	1797	635339	0.00282043
592.13	Chronic interstitial cystitis	genitourinary	-0.00310559	0.0330222	0.996899	0.934421	1.06355	0.925073	0	0.833276	5	FALSE	1022	642945	0.00158704
592.2	Urethritis and urethral syndrome	genitourinary	0.029804	0.0441072	1.03025	0.94493	1.12328	0.49922	0	0.679499	5	FALSE	603	642130	0.000938181
593	Hematuria	genitourinary	0.0156175	0.00531655	1.01574	1.00521	1.02638	0.00330839	0.613634	0.0239371	6	FALSE	44147	611662	0.0673169
593.1	Gross hematuria	genitourinary	0.0475777	0.0131751	1.04873	1.02199	1.07616	0.000304791	0.598708	0.0409735	5	FALSE	7529	339912	0.0216699
593.2	Microscopic hematuria	genitourinary	0.00290388	0.011566	1.00291	0.980429	1.0259	0.801759	0.493842	0.115216	4	FALSE	9961	335159	0.0288624
594	Urinary calculus	genitourinary	-0.037182	0.00612687	0.963501	0.952	0.975141	1.29e-09	0	0.765237	6	TRUE	33321	664277	0.0477653
594.1	Calculus of kidney	genitourinary	-0.0419349	0.00705777	0.958932	0.945759	0.972289	2.82e-09	0	0.889127	6	TRUE	25227	668567	0.0363609
594.2	Calculus of lower urinary tract	genitourinary	-0.00343785	0.0199833	0.996568	0.95829	1.03637	0.863409	0	0.640226	6	FALSE	2861	690627	0.00412552
594.3	Calculus of ureter	genitourinary	-0.0366626	0.0112539	0.964001	0.942971	0.985501	0.00112288	0	0.613901	6	FALSE	9242	685295	0.0133067
594.8	Renal colic	genitourinary	-0.0161626	0.0191695	0.983967	0.947684	1.02164	0.39915	0	0.641582	5	FALSE	2935	690441	0.00423291
595	Hydronephrosis	genitourinary	-0.0181366	0.0125204	0.982027	0.958222	1.00642	0.14746	0.226275	0.263801	6	FALSE	7422	685024	0.0107185
596	Other disorders of bladder	genitourinary	0.0266639	0.00643407	1.02702	1.01415	1.04006	3.41e-05	0.293576	0.214911	6	FALSE	28745	662168	0.0416044
596.1	Bladder neck obstruction	genitourinary	0.0183318	0.0152107	1.0185	0.988585	1.04932	0.22813	0.527569	0.0957641	4	FALSE	5020	638848	0.00779663
596.5	Functional disorders of bladder	genitourinary	0.0402369	0.0107075	1.04106	1.01944	1.06314	0.000171393	0.63588	0.0174063	6	FALSE	10630	672253	0.0155664
597	Other disorders of urethra and urinary tract	genitourinary	0.0117663	0.0113042	1.01184	0.989664	1.0345	0.297934	0.372086	0.173148	5	FALSE	8615	678628	0.0125356
597.1	Urethral stricture (not specified as infectious)	genitourinary	-0.0112913	0.0127963	0.988772	0.964282	1.01388	0.377566	0	0.594464	5	FALSE	6731	681065	0.00978633
597.2	Urinary complications NEC	genitourinary	0.0374313	0.0387901	1.03814	0.962139	1.12015	0.33456	0.443476	0.14533	4	FALSE	762	634066	0.00120033
597.8	Urethral hypermobility/ISD	genitourinary	0.0533693	0.0520489	1.05482	0.95252	1.16811	0.305189	0.0240028	0.358942	3	FALSE	400	322912	0.0012372
598	Abnormal findings on examination of urine	genitourinary	0.0166669	0.0186542	1.01681	0.980302	1.05467	0.371609	0.505136	0.0723475	6	FALSE	3577	699953	0.00508436
598.4	Other cells and casts in urine	genitourinary	0.0387931	0.0568666	1.03956	0.929914	1.16212	0.495127	0.623494	0.10316	2	FALSE	417	327036	0.00127347
599	Other symptoms/disorders or the urinary system	genitourinary	0.0104121	0.00436657	1.01047	1.00186	1.01915	0.0171018	0.538625	0.0547055	6	FALSE	77458	579418	0.117919
599.1	Urinary obstruction	genitourinary	0.0219828	0.0202825	1.02223	0.982387	1.06368	0.27844	0.615755	0.0340593	5	FALSE	3260	646829	0.0050147
599.2	Retention of urine	genitourinary	0.0360058	0.00646059	1.03666	1.02362	1.04987	2.5e-08	0.563754	0.0429613	6	TRUE	29206	628393	0.0444131
599.3	Dysuria	genitourinary	0.00849141	0.00971395	1.00853	0.989508	1.02791	0.382039	0.197293	0.284577	6	FALSE	13354	632301	0.0206829
599.4	Urinary incontinence	genitourinary	0.021132	0.00756024	1.02136	1.00633	1.0366	0.00518752	0.628842	0.0193401	6	FALSE	22487	628520	0.0345419
599.5	Frequency of urination and polyuria	genitourinary	0.0188148	0.00686794	1.01899	1.00537	1.0328	0.00615297	0	0.810564	6	FALSE	27994	617470	0.0433704
599.6	Oliguria and anuria	genitourinary	0.00169701	0.0413268	1.0017	0.923761	1.08621	0.967245	0.383326	0.181968	4	FALSE	634	623180	0.00101633
599.7	Urethral discharge	genitourinary	0.194879	0.0999309	1.21516	0.999019	1.47807	0.0511597	0.668671	0.0823375	2	FALSE	119	599889	0.000198331
599.8	Other symptoms involving urinary system	genitourinary	0.0305316	0.0168403	1.031	0.997528	1.0656	0.0698309	0.581702	0.0354346	6	FALSE	4628	640623	0.0071724
599.9	Other abnormality of urination	genitourinary	0.0124515	0.011137	1.01253	0.990667	1.03487	0.263554	0	0.473143	5	FALSE	10543	631460	0.016422
600	Hyperplasia of prostate	genitourinary	7.93e-05	0.00464175	1.00008	0.991022	1.00922	0.986369	0.677879	0.00834961	6	FALSE	85893	538923	0.137469
601	Inflammatory diseases of prostate	genitourinary	-0.0117492	0.00965038	0.98832	0.969802	1.00719	0.22342	0	0.481811	6	FALSE	13703	595997	0.022475
601.1	Prostatitis	genitourinary	-0.0109307	0.0122411	0.989129	0.96568	1.01315	0.371883	0.177911	0.298315	6	FALSE	8248	604108	0.0134693
601.11	Acute prostatitis	genitourinary	-0.00971871	0.0269829	0.990328	0.939315	1.04411	0.718713	0	0.981873	5	FALSE	1639	611009	0.00267527
601.12	Chronic prostatitis	genitourinary	-0.0044915	0.0181511	0.995519	0.960725	1.03157	0.80456	0	0.46565	6	FALSE	3609	610099	0.00588065
601.3	Orchitis and epididymitis	genitourinary	-0.00435464	0.0202733	0.995655	0.956868	1.03601	0.829926	0	0.822637	5	FALSE	3145	310358	0.0100318
601.4	Balanoposthitis	genitourinary	-0.0135019	0.0292274	0.986589	0.931661	1.04476	0.644111	0.362602	0.179496	5	FALSE	1415	612387	0.0023053
601.8	Other inflammatory disorders of male genital organs	genitourinary	-0.0299037	0.034021	0.970539	0.907934	1.03746	0.379413	0.185106	0.296803	5	FALSE	984	605969	0.00162121
602	Other disorders of prostate	genitourinary	-0.00414946	0.0147553	0.995859	0.967472	1.02508	0.778543	0	0.663486	6	FALSE	5735	606305	0.0093703
602.3	Dysplasia of prostate	genitourinary	-0.0203844	0.0456315	0.979822	0.895995	1.07149	0.655078	0	0.697659	3	FALSE	616	601918	0.00102235
603	Other disorders of testis	genitourinary	0.0239223	0.0139383	1.02421	0.996609	1.05258	0.086108	0	0.88747	6	FALSE	6240	610808	0.0101127
603.1	Hydrocele	genitourinary	0.0383073	0.0155915	1.03905	1.00778	1.07129	0.0140128	0	0.549827	6	FALSE	4881	612574	0.00790503
603.2	Spermatocele	genitourinary	-1.26e-05	0.0324135	0.999987	0.938435	1.06558	0.99969	0	0.52492	5	FALSE	1227	615590	0.00198924
604	Disorders of penis	genitourinary	-0.00473571	0.0137518	0.995275	0.968808	1.02247	0.730569	0.011027	0.409114	6	FALSE	6329	611083	0.0102509
604.1	Redundant prepuce and phimosis/BXO	genitourinary	-0.0360314	0.0277	0.96461	0.913637	1.01843	0.193336	0.67334	0.0269437	4	FALSE	1669	311255	0.00533356
604.3	Peyronie's disease	genitourinary	-0.00785581	0.0229342	0.992175	0.948564	1.03779	0.731947	0.402573	0.137027	6	FALSE	2198	616201	0.00355434
605	Erectile dysfunction [ED]	genitourinary	0.0276907	0.00569587	1.02808	1.01666	1.03962	1.16e-06	0.285895	0.230957	5	TRUE	54348	551289	0.0897369
608	Other disorders of male genital organs	genitourinary	0.0190859	0.0107744	1.01927	0.997971	1.04102	0.0764919	0	0.726775	6	FALSE	10464	604190	0.0170242
609	Male infertility and abnormal spermatozoa	genitourinary	0.0317899	0.0260774	1.0323	0.980865	1.08643	0.222821	0.355959	0.169762	6	FALSE	1832	615084	0.00296961
609.1	Infertility, male	genitourinary	0.0702251	0.040589	1.07275	0.990715	1.16158	0.0836035	0	0.544004	5	FALSE	784	616964	0.00126913
609.11	Azoospermia and oligospermia	genitourinary	0.122299	0.116456	1.13009	0.89947	1.41984	0.293638	0	0.491432	2	FALSE	93	225250	0.000412704
609.2	Abnormal spermatozoa	genitourinary	0.00492267	0.0349826	1.00493	0.938341	1.07625	0.888093	0.692102	0.0208772	4	FALSE	1043	616176	0.00168984
610	Benign mammary dysplasias	genitourinary	0.0254987	0.0117743	1.02583	1.00242	1.04978	0.0303405	0.0233382	0.401474	6	FALSE	9591	645798	0.0146341
610.1	Cystic mastopathy	genitourinary	0.023021	0.0153774	1.02329	0.992907	1.0546	0.134377	0.10779	0.34667	6	FALSE	5949	647545	0.00910337
610.2	Fibroadenosis of breast	genitourinary	0.0562825	0.0416856	1.0579	0.974901	1.14796	0.176962	0	0.565607	4	FALSE	653	630776	0.00103416
610.3	Fibrosclerosis of breast	genitourinary	-0.0607654	0.0407177	0.941044	0.868862	1.01922	0.135605	0	0.957898	4	FALSE	690	623680	0.00110511
610.4	Benign neoplasm of breast	genitourinary	0.0507351	0.0207581	1.05204	1.0101	1.09573	0.014521	0	0.565887	6	FALSE	2500	649707	0.00383314
610.8	Other specified benign mammary dysplasias	genitourinary	0.0101036	0.027303	1.01015	0.957519	1.06568	0.711343	0	0.650251	6	FALSE	1462	650511	0.00224242
611	Abnormal findings on mammogram or breast exam	genitourinary	0.00987189	0.00887177	1.00992	0.992512	1.02764	0.265824	0.497406	0.0767107	6	FALSE	19217	671087	0.0278385
611.1	Abnormal mammogram	genitourinary	0.0130045	0.0123851	1.01309	0.988793	1.03798	0.293711	0.0811324	0.360313	5	FALSE	9814	353329	0.0270252
611.11	Mammographic microcalcification	genitourinary	0.00871976	0.0297505	1.00876	0.951619	1.06933	0.769448	0	0.790267	4	FALSE	1305	359645	0.00361546
611.3	Lump or mass in breast	genitourinary	0.0125915	0.0108545	1.01267	0.991355	1.03445	0.246036	0.616819	0.0336488	5	FALSE	11272	667906	0.0165965
612	Breast conditions, congenital or relating to hormones	genitourinary	-0.02893	0.0159574	0.971484	0.941571	1.00235	0.0698387	0.367792	0.161334	6	FALSE	4650	679885	0.00679293
612.1	Galactorrhea	genitourinary	-0.0497846	0.0709506	0.951434	0.827915	1.09338	0.482879	0	0.888117	3	FALSE	259	648026	0.000399516
612.2	Hypertrophy of breast (Gynecomastia)	genitourinary	-0.0249508	0.0169672	0.975358	0.943456	1.00834	0.14142	0.358658	0.167833	6	FALSE	4112	680475	0.00600654
612.3	Congenital anomalies of breast	genitourinary	0.011849	0.088006	1.01192	0.851599	1.20242	0.892898	0	0.948973	3	FALSE	162	677645	0.000239006
613	Other nonmalignant breast conditions	genitourinary	0.00433262	0.0110004	1.00434	0.98292	1.02623	0.693685	0.095974	0.354579	6	FALSE	10570	691297	0.0150598
613.1	Inflammatory disease of breast	genitourinary	-0.0209089	0.0263146	0.979308	0.93008	1.03114	0.426861	0.272536	0.239856	5	FALSE	1550	699433	0.00221118
613.5	Mastodynia	genitourinary	0.0142811	0.0206426	1.01438	0.974162	1.05627	0.489045	0.192205	0.288197	6	FALSE	2825	696524	0.00403947
613.7	Other signs and symptoms in breast	genitourinary	0.0100764	0.0217628	1.01013	0.967947	1.05415	0.643357	0	0.837167	6	FALSE	2526	697886	0.00360645
613.8	Other specified disorders of breast	genitourinary	0.00611454	0.0215157	1.00613	0.964587	1.04947	0.776265	0	0.522062	6	FALSE	2723	697472	0.00388892
613.9	Breast disorder NOS	genitourinary	0.0709676	0.0440383	1.07355	0.984771	1.17032	0.107071	0.284215	0.247321	3	FALSE	635	658015	0.000964093
614	Inflammatory diseases of female pelvic organs	genitourinary	0.00238029	0.00894602	1.00238	0.984961	1.02011	0.790184	0.578074	0.0368957	6	FALSE	14768	648765	0.0222566
614.1	Pelvic peritoneal adhesions, female (postoperative) (postinfection)	genitourinary	-0.050181	0.018116	0.951057	0.917881	0.985433	0.00560596	0.719493	0.00651015	5	FALSE	3147	656196	0.00477293
614.3	Pelvic inflammatory disease (PID)	genitourinary	-0.0476809	0.0264841	0.953438	0.90521	1.00424	0.071804	0	0.898485	5	FALSE	1509	656225	0.00229424
614.31	Acute inflammatory pelvic disease	genitourinary	-0.133275	0.10942	0.875225	0.706287	1.08457	0.223219	0	0.570453	2	FALSE	115	640194	0.000179601
614.32	Chronic inflammatory pelvic disease	genitourinary	0.0174457	0.0389243	1.0176	0.942853	1.09827	0.654012	0	0.967107	5	FALSE	690	656658	0.00104967
614.33	Pelvic inflammatory disease, NOS	genitourinary	-0.0718979	0.0432263	0.930626	0.855029	1.01291	0.0962542	0.267184	0.243411	5	FALSE	568	656739	0.000864132
614.4	Inflammatory diseases of uterus, except cervix	genitourinary	-0.0654121	0.0548434	0.936681	0.841219	1.04298	0.232984	0.440148	0.167598	3	FALSE	372	635015	0.00058547
614.5	Inflammatory disease of cervix, vagina, and vulva	genitourinary	0.0278107	0.0109605	1.0282	1.00635	1.05053	0.0111695	0.531303	0.0583776	6	FALSE	10056	650008	0.0152349
614.51	Cervicitis and endocervicitis	genitourinary	0.0303577	0.0244874	1.03082	0.982518	1.0815	0.215077	0	0.454464	5	FALSE	1786	655788	0.00271604
614.52	Vaginitis and vulvovaginitis	genitourinary	0.0237107	0.0138203	1.02399	0.996629	1.05211	0.0862268	0.0178768	0.404874	6	FALSE	6483	651423	0.00985399
614.53	Cyst or abscess of Bartholin's gland	genitourinary	0.0445993	0.0331974	1.04561	0.979742	1.1159	0.179124	0	0.936107	5	FALSE	957	656769	0.00145501
614.54	Abscess or ulceration of vulva	genitourinary	0.037887	0.0451484	1.03861	0.950657	1.13471	0.401376	0	0.850061	5	FALSE	518	656732	0.000788132
615	Endometriosis	genitourinary	-0.00755437	0.0136227	0.992474	0.966326	1.01933	0.579207	0	0.912024	6	FALSE	5850	655299	0.00884823
618	Genital prolapse	genitourinary	0.0127037	0.00804171	1.01278	0.996947	1.02887	0.114171	0.0752224	0.368284	6	FALSE	17428	657930	0.0258056
618.1	Prolapse of vaginal walls	genitourinary	0.0142738	0.00974373	1.01438	0.995188	1.03393	0.142943	0.355552	0.170052	6	FALSE	11584	658429	0.0172892
618.2	Uterine/Uterovaginal prolapse	genitourinary	0.0158481	0.0118946	1.01597	0.992563	1.03994	0.182736	0	0.990761	6	FALSE	7570	659808	0.0113429
618.5	Prolapse of vaginal vault after hysterectomy	genitourinary	0.0350801	0.0305486	1.0357	0.975511	1.09961	0.25083	0.334627	0.198279	5	FALSE	1148	652052	0.0017575
618.6	Vaginal enterocele, congenital or acquired	genitourinary	-0.0139427	0.0302906	0.986154	0.929312	1.04647	0.645304	0	0.42975	4	FALSE	1146	652189	0.00175408
619	Noninflammatory female genital disorders	genitourinary	-0.00615281	0.00788243	0.993866	0.97863	1.00934	0.435054	0.628162	0.0195335	6	FALSE	18849	647568	0.0282841
619.1	Noninflammatory disorders of ovary, fallopian tube, and broad ligament	genitourinary	0.0278816	0.0262652	1.02827	0.976679	1.08259	0.288444	0.403564	0.136346	6	FALSE	1536	654020	0.00234305
619.2	Disorders of uterus, NEC	genitourinary	-0.0199909	0.0141126	0.980208	0.953466	1.0077	0.156621	0.279243	0.235394	5	FALSE	5417	652091	0.00823868
619.3	Noninflammatory disorders of cervix	genitourinary	-0.000395434	0.0170143	0.999605	0.96682	1.0335	0.981458	0	0.906367	5	FALSE	3627	654210	0.00551352
619.4	Noninflammatory disorders of vagina	genitourinary	0.00144233	0.0160399	1.00144	0.97045	1.03343	0.92835	0.415626	0.128132	6	FALSE	4322	652792	0.00657725
619.5	Noninflammatory disorders of vulva and perineum	genitourinary	-0.00630823	0.0218561	0.993712	0.952043	1.0372	0.772867	0.377744	0.154302	6	FALSE	2215	654347	0.00337363
620	Dysplasia of female genital organs	genitourinary	-0.0225269	0.0475187	0.977725	0.890776	1.07316	0.635455	0.1124	0.341773	5	FALSE	521	659332	0.00078957
620.1	Dysplasia of cervix	genitourinary	-0.0375305	0.0858947	0.963165	0.81393	1.13976	0.662158	0	0.407253	3	FALSE	180	341525	0.00052677
621	Endometrial hyperplasia	genitourinary	-0.015187	0.0249069	0.984928	0.938002	1.0342	0.542027	0.149975	0.318844	5	FALSE	1726	659422	0.00261061
622	Polyp of female genital organs	genitourinary	0.0324686	0.00908138	1.033	1.01478	1.05155	0.000349842	0	0.868908	6	FALSE	13238	658530	0.0197062
622.1	Polyp of corpus uteri	genitourinary	0.0238032	0.0104989	1.02409	1.00323	1.04538	0.023377	0	0.908057	6	FALSE	9707	659145	0.0145129
622.2	Mucous polyp of cervix	genitourinary	0.0599799	0.0163349	1.06182	1.02836	1.09636	0.000240776	0	0.873121	5	FALSE	3961	659391	0.00597119
623	Hypertrophy of female genital organs	genitourinary	0.0152426	0.0248418	1.01536	0.967107	1.06602	0.539487	0.252217	0.245025	6	FALSE	1694	659525	0.00256193
624	Symptoms involving female genital tract	genitourinary	-0.0125948	0.0174573	0.987484	0.954268	1.02186	0.470626	0	0.766416	5	FALSE	3721	651807	0.00567634
624.1	Dystrophy of female genital tract	genitourinary	0.000558153	0.0399516	1.00056	0.9252	1.08205	0.988853	0	0.923495	5	FALSE	664	653426	0.00101515
624.2	Atrophy of female genital tract	genitourinary	0.0285603	0.0373349	1.02897	0.956366	1.10709	0.444286	0	0.619024	4	FALSE	744	645605	0.00115108
624.9	stress incontinence, female	genitourinary	0.0141527	0.0101184	1.01425	0.994337	1.03457	0.161902	0	0.706123	6	FALSE	11022	649071	0.0166976
625	Pain and other symptoms associated with female genital organs	genitourinary	-0.040688	0.0111883	0.960129	0.939303	0.981416	0.000276203	0.126007	0.334334	6	FALSE	9734	647384	0.0148132
625.1	Dyspareunia	genitourinary	-0.0363037	0.0207586	0.964347	0.925899	1.00439	0.0803171	0	0.685452	5	FALSE	2586	651665	0.00395261
626	Disorders of menstruation and other abnormal bleeding from female genital tract	genitourinary	-0.0103712	0.00643929	0.989682	0.97727	1.00225	0.107265	0.656073	0.0125303	6	FALSE	34427	607850	0.0536015
626.1	Irregular menstrual cycle/bleeding	genitourinary	-0.0116494	0.00692526	0.988418	0.975093	1.00193	0.0925369	0.629882	0.0190469	6	FALSE	28162	609813	0.0441428
626.11	Absent or infrequent menstruation	genitourinary	-0.0332493	0.0199537	0.967297	0.930198	1.00588	0.095649	0.597738	0.0293514	6	FALSE	3207	616708	0.00517329
626.12	Excessive or frequent menstruation	genitourinary	0.00613105	0.00940462	1.00615	0.987774	1.02487	0.514454	0.624544	0.0205812	6	FALSE	13280	615351	0.0211253
626.13	Irregular menstrual cycle	genitourinary	-0.0446208	0.0137588	0.95636	0.930915	0.982501	0.00118245	0.447121	0.107339	6	FALSE	6499	615087	0.0104555
626.14	Irregular menstrual bleeding	genitourinary	-0.00427647	0.0154559	0.995733	0.966021	1.02636	0.78202	0.0524277	0.383059	6	FALSE	4513	617829	0.00725164
626.15	Infertility, female, associated with anovulation	genitourinary	0.0928106	0.0702593	1.09725	0.956098	1.25925	0.18651	0	0.743178	3	FALSE	275	619018	0.000444055
626.2	Dysmenorrhea	genitourinary	-0.0467974	0.017203	0.954281	0.922641	0.987005	0.00652225	0	0.408417	5	FALSE	3995	616644	0.00643691
626.4	Premenstrual tension syndromes	genitourinary	0.00959806	0.0366431	1.00964	0.939675	1.08482	0.793373	0.427	0.136906	5	FALSE	886	618630	0.00143015
626.8	Infertility, female	genitourinary	0.013281	0.0209485	1.01337	0.972605	1.05584	0.526092	0.0618558	0.376985	6	FALSE	2677	618287	0.00431104
627	Menopausal and postmenopausal disorders	genitourinary	-0.00591256	0.00686569	0.994105	0.980817	1.00757	0.389142	0.289459	0.217911	6	FALSE	31895	605838	0.0500131
627.1	Postmenopausal bleeding	genitourinary	-0.0165026	0.00929938	0.983633	0.965867	1.00173	0.0759648	0.332275	0.186795	6	FALSE	13163	617346	0.0208768
627.2	Symptomatic menopause	genitourinary	0.00214184	0.0110867	1.00214	0.980603	1.02416	0.846809	0.0897105	0.358741	6	FALSE	13603	609933	0.0218159
627.21	Symptomatic artificial menopause	genitourinary	-0.0691981	0.0401653	0.933142	0.8625	1.00957	0.0849187	0	0.753699	4	FALSE	730	309427	0.00235365
627.22	Need for Hormone replacement therapy (postmenopausal)	genitourinary	-0.0327725	0.026674	0.967759	0.918464	1.0197	0.21921	0.563417	0.0571738	5	FALSE	2011	315758	0.0063285
627.3	Postmenopausal atrophic vaginitis	genitourinary	-0.00249203	0.0148083	0.997511	0.968976	1.02689	0.866358	0	0.91968	6	FALSE	5781	615634	0.00930296
627.4	Premenopausal menorrhagia	genitourinary	-0.0345959	0.0371715	0.965996	0.898121	1.039	0.352003	0.518283	0.0810681	5	FALSE	811	618282	0.00130998
627.5	Premature menopause and other ovarian failure	genitourinary	0.0647692	0.042776	1.06691	0.98111	1.16022	0.129989	0.182051	0.295393	6	FALSE	646	618196	0.00104389
628	Ovarian cyst	genitourinary	-0.012079	0.0107631	0.987994	0.96737	1.00906	0.261751	0.651341	0.0135843	6	FALSE	9864	614991	0.0157861
634	Miscarriage; stillbirth	pregnancy complications	-0.00514121	0.0163312	0.994872	0.963532	1.02723	0.752907	0	0.660966	6	FALSE	4165	666612	0.00620922
634.1	Missed abortion/Hydatidiform mole	pregnancy complications	0.00156204	0.024574	1.00156	0.954467	1.05098	0.949317	0.365406	0.163028	6	FALSE	1784	667229	0.00266661
634.3	Ectopic pregnancy	pregnancy complications	-0.10496	0.0494412	0.900361	0.817207	0.991976	0.0337605	0.492254	0.0961525	5	FALSE	435	659937	0.00065872
635	Hemorrhage during pregnancy; childbirth and postpartum	pregnancy complications	0.010965	0.0195415	1.01103	0.973035	1.0505	0.574719	0.563113	0.0432437	6	FALSE	2868	666959	0.0042817
635.2	Antepartum hemorrhage, abruptio placentae, and placenta previa	pregnancy complications	0.00699778	0.0256368	1.00702	0.957673	1.05892	0.784885	0.702977	0.00482619	6	FALSE	1635	667209	0.00244452
635.3	Placenta previa and abruptio placenta	pregnancy complications	0.034303	0.0286005	1.0349	0.978482	1.09457	0.23038	0	0.984954	3	FALSE	1309	635192	0.00205656
636	Early or threatened labor; hemorrhage in early pregnancy	pregnancy complications	-0.0295364	0.0143769	0.970896	0.943919	0.998643	0.0399337	0.566489	0.0417666	6	FALSE	5456	664794	0.00814025
636.1	Threatened premature labor	pregnancy complications	-0.105208	0.0375953	0.900138	0.836195	0.96897	0.00513535	0	0.817537	4	FALSE	768	666836	0.00115038
636.2	Early onset of delivery	pregnancy complications	-0.111823	0.0427967	0.894202	0.822256	0.972444	0.00897788	0	0.576511	3	FALSE	602	658972	0.00091271
636.3	Hemorrhage in early pregnancy	pregnancy complications	-0.0196976	0.023952	0.980495	0.93553	1.02762	0.410861	0	0.594613	5	FALSE	1893	666627	0.00283163
636.8	Cervical incompetence	pregnancy complications	0.0047656	0.0668244	1.00478	0.881432	1.14538	0.943147	0.0506344	0.377903	5	FALSE	243	667758	0.000363772
637	Short gestation; low birth weight; and fetal growth retardation	pregnancy complications	-0.0113958	0.0454079	0.988669	0.904481	1.08069	0.801841	0.00360762	0.36655	3	FALSE	570	701852	0.000811478
642	Hypertension complicating pregnancy, childbirth, and the puerperium	pregnancy complications	-0.0316025	0.0202017	0.968892	0.931278	1.00802	0.117736	0	0.518766	6	FALSE	2653	674020	0.00392065
642.1	Preeclampsia and eclampsia	pregnancy complications	-0.110437	0.0328232	0.895443	0.839651	0.954942	0.000766541	0	0.607667	5	FALSE	986	674644	0.00145938
643	Excessive vomiting in pregnancy	pregnancy complications	0.0221602	0.041372	1.02241	0.942775	1.10877	0.592212	0.0642973	0.370083	5	FALSE	632	676252	0.00093369
643.1	Hyperemesis gravidarum	pregnancy complications	0.0540911	0.0577262	1.05558	0.942659	1.18203	0.348744	0.0454206	0.38086	5	FALSE	324	676462	0.000478733
644	Anemia during pregnancy	pregnancy complications	-0.101385	0.038267	0.903586	0.838294	0.973962	0.00806352	0.750273	0.00733828	4	FALSE	800	344618	0.00231603
646	Other complications of pregnancy NEC	pregnancy complications	0.00747495	0.0205661	1.0075	0.967699	1.04894	0.716262	0	0.636955	6	FALSE	2776	672838	0.00410886
647	Infectious and parasitic complications affecting pregnancy	pregnancy complications	-0.0659241	0.0396776	0.936202	0.866156	1.01191	0.0966141	0	0.507497	5	FALSE	712	667334	0.00106579
647.1	Infections of genitourinary tract during pregnancy	pregnancy complications	0.0402598	0.0425892	1.04108	0.957707	1.13171	0.344503	0	0.967964	5	FALSE	592	675221	0.000875982
647.3	Major puerperal infection	pregnancy complications	-0.325215	0.111919	0.722372	0.58009	0.899553	0.00366309	0.473949	0.149426	3	FALSE	93	641683	0.00014491
649	Other conditions or status of the mother complicating pregnancy, childbirth, or the puerperium	pregnancy complications	-0.0296086	0.015791	0.970825	0.941239	1.00134	0.0607884	0.525279	0.061479	6	FALSE	5115	669353	0.00758375
649.1	Diabetes or abnormal glucose tolerance complicating pregnancy	pregnancy complications	-0.0121574	0.0249238	0.987916	0.940817	1.03737	0.625705	0	0.609467	6	FALSE	1815	671358	0.00269619
653	Problems associated with amniotic cavity and membranes	pregnancy complications	-0.0711677	0.0268116	0.931306	0.88363	0.981554	0.00794581	0	0.606935	5	FALSE	1517	671434	0.00225425
654	Other and unspecified complications of birth; puerperium affecting management of mother	pregnancy complications	0.0165629	0.019763	1.0167	0.978072	1.05686	0.401987	0	0.48848	6	FALSE	3066	671819	0.004543
654.1	Abnormality of organs and soft tissues of pelvis complicating pregnancy, childbirth, or the puerperium	pregnancy complications	-0.0610299	0.0236744	0.940795	0.898139	0.985478	0.00994074	0.555637	0.061058	5	FALSE	2005	671704	0.00297606
654.2	Rhesus isoimmunization in pregnancy	pregnancy complications	0.0841553	0.0465025	1.0878	0.993036	1.1916	0.0703431	0	0.638374	4	FALSE	524	341901	0.00153026
655	Known or suspected fetal abnormality affecting management of mother	pregnancy complications	-0.03329	0.0147044	0.967258	0.939779	0.99554	0.0235773	0.763185	0.000771013	6	FALSE	5439	669249	0.0080615
655.1	Abnormality in fetal heart rate or rhythm	pregnancy complications	-0.122796	0.0323552	0.884444	0.830098	0.942347	0.000147485	0	0.544179	4	FALSE	1037	333188	0.0031027
656	Other perinatal conditions of fetus or newborn	pregnancy complications	-0.00229367	0.0205776	0.997709	0.958271	1.03877	0.911248	0	0.785842	6	FALSE	3024	706412	0.00426254
656.2	Respiratory conditions of fetus and newborn	pregnancy complications	0.0910039	0.0460174	1.09527	1.00081	1.19865	0.0479741	0	0.395286	2	FALSE	638	619020	0.0010296
656.3	Endocrine and metabolic disturbances of fetus and newborn	pregnancy complications	0.00491519	0.0478601	1.00493	0.914947	1.10376	0.918202	0	0.807218	2	FALSE	577	288184	0.00199819
656.7	Conditions involving the integument and temperature regulation of fetus and newborn	pregnancy complications	-0.0887025	0.0811408	0.915118	0.780566	1.07286	0.274309	0.70556	0.0653439	2	FALSE	173	619635	0.000279119
657	Infections specific to the perinatal period	pregnancy complications	0.0239784	0.0826135	1.02427	0.87115	1.2043	0.771627	0	0.79026	2	FALSE	168	619532	0.000271099
669	Complications of labor and delivery NEC	pregnancy complications	-0.0247708	0.0311635	0.975533	0.917732	1.03698	0.426692	0.216862	0.276429	5	FALSE	1100	675292	0.00162628
671	Venous/cerebrovascular complications embolism in pregnancy and the puerperium	pregnancy complications	0.0149831	0.0544756	1.0151	0.912299	1.12948	0.783283	0.167099	0.30817	5	FALSE	366	676168	0.000540993
674	Other complications of the puerperium NEC	pregnancy complications	-0.0737635	0.0485256	0.928891	0.844617	1.02157	0.128487	0.432064	0.133631	5	FALSE	450	675937	0.0006653
681	Superficial cellulitis and abscess	dermatologic	0.0534803	0.00562083	1.05494	1.04338	1.06662	1.82e-21	0	0.468861	6	TRUE	46035	623684	0.0687378
681.1	Cellulitis and abscess of fingers/toes	dermatologic	0.110097	0.0124502	1.11639	1.08947	1.14396	9.32e-19	0.194256	0.286738	6	TRUE	8029	669336	0.0118533
681.2	Cellulitis and abscess of face/neck	dermatologic	0.0015107	0.0205174	1.00151	0.962037	1.04261	0.941305	0.329006	0.189159	6	FALSE	2857	677801	0.00419741
681.3	Cellulitis and abscess of arm/hand	dermatologic	0.00610762	0.0159755	1.00613	0.975111	1.03813	0.70223	0	0.616333	5	FALSE	4900	674085	0.00721665
681.5	Cellulitis and abscess of leg, except foot	dermatologic	0.0953748	0.0100301	1.10007	1.07866	1.12191	1.93e-21	0.60303	0.0391613	5	TRUE	12899	665300	0.0190195
681.6	Cellulitis and abscess of foot, toe	dermatologic	0.219823	0.0224774	1.24586	1.19216	1.30197	1.38e-22	0	0.533955	4	TRUE	2446	679197	0.00358839
681.7	Cellulitis and abscess of trunk	dermatologic	0.0307713	0.0153097	1.03125	1.00077	1.06266	0.0444398	0	0.655447	5	FALSE	5274	673288	0.00777232
686	Other local infections of skin and subcutaneous tissue	dermatologic	0.0553575	0.0118418	1.05692	1.03267	1.08174	2.94e-06	0.591833	0.0315198	6	TRUE	8160	671832	0.0120001
686.1	Carbuncle and furuncle	dermatologic	0.00529961	0.0198259	1.00531	0.966998	1.04515	0.789232	0	0.971774	5	FALSE	3124	675983	0.00460016
686.2	Impetigo	dermatologic	-0.00671448	0.0400731	0.993308	0.918277	1.07447	0.866933	0	0.567932	5	FALSE	738	681047	0.00108245
686.3	Pilonidal cyst	dermatologic	-0.0341649	0.0343821	0.966412	0.903434	1.03378	0.320377	0.419924	0.141506	5	FALSE	1046	681916	0.00153156
686.4	Pyogenic granuloma	dermatologic	0.0396873	0.0348924	1.04049	0.971707	1.11413	0.255363	0.403858	0.152041	5	FALSE	919	681805	0.00134608
686.5	Pyoderma	dermatologic	0.066151	0.0613365	1.06839	0.947369	1.20487	0.280814	0	0.495674	5	FALSE	306	682728	0.000448001
687	Symptoms affecting skin	dermatologic	0.0133718	0.00845348	1.01346	0.996808	1.03039	0.113692	0.531855	0.0735541	5	FALSE	18562	648503	0.0278264
687.1	Rash and other nonspecific skin eruption	dermatologic	0.00410363	0.0065809	1.00411	0.991244	1.01715	0.532912	0	0.583066	6	FALSE	30934	614766	0.0479077
687.3	Changes in skin texture	dermatologic	-0.0138756	0.0490051	0.98622	0.895902	1.08564	0.777065	0	0.886334	4	FALSE	494	668560	0.000738356
687.4	Disturbance of skin sensation	dermatologic	-0.00112769	0.0065074	0.998873	0.986214	1.01169	0.862421	0	0.430359	6	FALSE	31194	625168	0.0475256
689	Disorder of skin and subcutaneous tissue NOS	dermatologic	0.0229977	0.00607272	1.02326	1.01116	1.03552	0.000152444	0.0226752	0.401887	6	FALSE	35868	636560	0.053341
690	Erythematosquamous dermatosis	dermatologic	-0.00579807	0.00807307	0.994219	0.978611	1.01008	0.472634	0.262524	0.237533	6	FALSE	19351	647138	0.0290342
690.1	Seborrheic dermatitis	dermatologic	-0.00586544	0.00810349	0.994152	0.978487	1.01007	0.469178	0.365801	0.162748	6	FALSE	19194	647505	0.0287896
691	Congenital anomalies of skin	dermatologic	0.0379463	0.0269316	1.03868	0.985271	1.09497	0.158838	0	0.956912	5	FALSE	1641	667751	0.00245148
691.1	Ichthyosis congenita	dermatologic	-0.00497294	0.104194	0.995039	0.811241	1.22048	0.961933	0	0.323517	2	FALSE	142	630060	0.000225325
691.3	Congenital pigmentary anomalies of skin	dermatologic	0.0342288	0.0851425	1.03482	0.875774	1.22275	0.687671	0.277877	0.245266	4	FALSE	156	630116	0.000247512
694	Dyschromia and Vitiligo	dermatologic	0.0164517	0.00986951	1.01659	0.997112	1.03644	0.095531	0.399785	0.138945	6	FALSE	13260	651607	0.0199438
694.1	Vitiligo	dermatologic	0.0151554	0.0367818	1.01527	0.944655	1.09117	0.680314	0	0.808931	5	FALSE	900	669852	0.00134178
694.2	Other dyschromia	dermatologic	0.0165728	0.0104525	1.01671	0.996094	1.03775	0.112845	0.206853	0.277752	6	FALSE	11824	652900	0.0177878
694.3	Vascular disorders of skin	dermatologic	0.0462178	0.0537583	1.0473	0.942569	1.16367	0.389937	0	0.863883	3	FALSE	398	636420	0.000624982
695	Erythematous conditions	dermatologic	0.0172716	0.00713314	1.01742	1.0033	1.03175	0.0154646	0	0.429651	6	FALSE	25370	641794	0.0380266
695.1	Toxic erythema	dermatologic	0.0181423	0.0555023	1.01831	0.913346	1.13533	0.743763	0.355945	0.198623	4	FALSE	393	670379	0.000585892
695.2	Bullous dermatoses	dermatologic	0.0223791	0.0364042	1.02263	0.952208	1.09826	0.538726	0.227804	0.269319	5	FALSE	884	669853	0.00131795
695.21	Dermatitis herpetiformis	dermatologic	0.0240038	0.0698845	1.02429	0.89318	1.17466	0.731238	0	0.811618	3	FALSE	263	636625	0.000412945
695.22	Pemphigus and pemphigoid	dermatologic	-0.00313244	0.0482714	0.996872	0.906882	1.09579	0.94826	0.15708	0.314432	5	FALSE	499	670463	0.000743708
695.3	Rosacea	dermatologic	0.024066	0.0111859	1.02436	1.00214	1.04706	0.0314407	0.523031	0.0626539	6	FALSE	10195	659686	0.0152191
695.4	Lupus (localized and systemic)	dermatologic	0.0566831	0.0189745	1.05832	1.01969	1.09842	0.00281417	0	0.857281	6	FALSE	3106	666256	0.00464024
695.41	Cutaneous lupus erythematosus	dermatologic	0.0478411	0.034554	1.049	0.980313	1.12251	0.166196	0	0.986927	5	FALSE	960	667652	0.00143581
695.42	Systemic lupus erythematosus	dermatologic	0.0658138	0.0203843	1.06803	1.0262	1.11156	0.00124378	0.0658685	0.374384	6	FALSE	2673	666552	0.00399417
695.7	Prurigo and Lichen	dermatologic	-0.0205342	0.0148848	0.979675	0.951507	1.00868	0.167726	0	0.881482	6	FALSE	5519	662935	0.00825636
695.8	Other specified erythematous conditions	dermatologic	0.0026145	0.0183524	1.00262	0.967195	1.03934	0.886716	0	0.782427	6	FALSE	3666	664229	0.00548889
695.81	Erythema nodosum	dermatologic	0.0916567	0.0647734	1.09599	0.965319	1.24435	0.157058	0.486704	0.0994707	5	FALSE	269	670619	0.000400961
695.9	Unspecified erythematous condition	dermatologic	0.0551796	0.0253425	1.05673	1.00552	1.11054	0.029454	0.307605	0.216428	5	FALSE	1700	667280	0.00254118
696	Psoriasis and related disorders	dermatologic	-0.0118806	0.00889039	0.98819	0.97112	1.00556	0.181439	0.532119	0.0579631	6	FALSE	15238	651126	0.0228674
696.2	Parapsoriasis	dermatologic	-0.0713336	0.0891308	0.931151	0.781901	1.10889	0.423523	0	0.997444	3	FALSE	157	630021	0.000249136
696.3	Pityriasis	dermatologic	0.0722494	0.062888	1.07492	0.95027	1.21593	0.250615	0.0958698	0.345131	4	FALSE	310	670147	0.000462371
696.4	Psoriasis	dermatologic	-0.0125641	0.00901755	0.987514	0.970214	1.00512	0.16353	0.564917	0.0424509	6	FALSE	14791	651874	0.0221866
696.41	Psoriasis vulgaris	dermatologic	-0.0133318	0.00958741	0.986757	0.968388	1.00547	0.164361	0.559456	0.0448722	6	FALSE	13200	652417	0.0198312
696.42	Psoriatic arthropathy	dermatologic	-0.00700526	0.0179466	0.993019	0.958697	1.02857	0.696286	0.263317	0.236955	6	FALSE	3556	661060	0.00535046
697	Sarcoidosis	dermatologic	0.0284071	0.0218743	1.02881	0.985638	1.07388	0.194064	0.362399	0.165167	6	FALSE	2353	669569	0.00350189
698	Pruritus and related conditions	dermatologic	-0.0242439	0.0120633	0.976048	0.953241	0.9994	0.0444608	0	0.732561	6	FALSE	8396	688823	0.0120421
700	Corns and callosities	dermatologic	0.163205	0.00970428	1.17728	1.1551	1.19988	1.81e-63	0.356379	0.169461	6	TRUE	14493	663607	0.021373
701	Other hypertrophic and atrophic conditions of skin	dermatologic	0.0347922	0.00826943	1.0354	1.01876	1.05232	2.58e-05	0.279975	0.234906	5	TRUE	17278	461965	0.0360527
701.1	Keratoderma, acquired	dermatologic	0.123541	0.0149426	1.1315	1.09884	1.16512	1.37e-16	0.292931	0.226257	5	TRUE	5944	671394	0.00877553
701.2	Scar conditions and fibrosis of skin	dermatologic	0.0222244	0.0114605	1.02247	0.999762	1.0457	0.0524745	0.561532	0.0439441	6	FALSE	8730	673963	0.0127876
701.3	Circumscribed scleroderma	dermatologic	0.0313628	0.0251354	1.03186	0.982258	1.08397	0.212122	0	0.52579	6	FALSE	1772	684303	0.00258281
701.4	Keloid scar	dermatologic	0.0340927	0.0271163	1.03468	0.981126	1.09116	0.208654	0	0.797216	6	FALSE	1608	681948	0.0023524
701.5	Abnormal granulation tissue	dermatologic	0.0262642	0.0321551	1.02661	0.963909	1.09339	0.414045	0	0.770389	5	FALSE	1051	682992	0.00153645
701.6	Acquired acanthosis nigricans	dermatologic	-0.0440726	0.0516682	0.956884	0.864728	1.05886	0.393663	0.0898586	0.35519	5	FALSE	401	684516	0.000585472
702	Degenerative skin conditions and other dermatoses	dermatologic	0.0185537	0.00465118	1.01873	1.00948	1.02806	6.63e-05	0.328396	0.189601	6	FALSE	83578	580876	0.125784
702.1	Actinic keratosis	dermatologic	0.013351	0.00559179	1.01344	1.00239	1.02461	0.0169586	0	0.862222	6	FALSE	52866	621793	0.0783596
702.2	Seborrheic keratosis	dermatologic	0.0283893	0.00542709	1.0288	1.01791	1.0398	1.69e-07	0.618743	0.0223291	6	TRUE	53873	614849	0.0805611
702.4	Degenerative skin disorders	dermatologic	-0.00705333	0.0945482	0.992971	0.825006	1.19513	0.940533	0	0.533482	2	FALSE	159	627381	0.00025337
703	Diseases of nail, NOS	dermatologic	0.0786935	0.00828657	1.08187	1.06444	1.09959	2.17e-21	0	0.653738	6	TRUE	20561	664884	0.0299966
703.1	Ingrowing nail	dermatologic	0.0238187	0.00979331	1.0241	1.00463	1.04395	0.0150099	0.0705593	0.371331	6	FALSE	13771	674946	0.0199952
704	Diseases of hair and hair follicles	dermatologic	0.0217584	0.0107517	1.022	1.00069	1.04376	0.0430001	0.334324	0.185314	6	FALSE	10762	676135	0.0156676
704.1	Alopecia	dermatologic	-0.0123907	0.0187003	0.987686	0.952141	1.02456	0.507592	0.591434	0.031669	6	FALSE	3368	689703	0.00485953
704.11	Alopecia Areata	dermatologic	-0.0602728	0.0455406	0.941508	0.861112	1.02941	0.18567	0.549886	0.0639963	5	FALSE	574	692832	0.000827798
704.12	Telogen effluvium	dermatologic	-0.115533	0.0798606	0.890891	0.761811	1.04184	0.147986	0	0.430958	4	FALSE	178	693274	0.000256687
704.2	Hirsutism	dermatologic	0.00524942	0.0349512	1.00526	0.938705	1.07654	0.880612	0.56959	0.0404327	6	FALSE	941	692709	0.00135659
704.8	Other specified diseases of hair and hair follicles	dermatologic	0.0401988	0.0153758	1.04102	1.01011	1.07287	0.00893807	0	0.534543	6	FALSE	5282	681800	0.00768758
705	Disorders of sweat glands	dermatologic	0.0439729	0.0196762	1.04495	1.00542	1.08604	0.0254285	0	0.642058	6	FALSE	3089	675023	0.00455529
705.1	Dyshidrosis	dermatologic	0.0407397	0.0363044	1.04158	0.970042	1.1184	0.26179	0.175051	0.303168	5	FALSE	947	677533	0.00139577
705.3	Hidradenitis	dermatologic	0.0442817	0.031071	1.04528	0.983521	1.11091	0.154105	0.118692	0.337982	5	FALSE	1217	678480	0.0017905
705.8	Hyperhidrosis	dermatologic	0.0326547	0.0219924	1.03319	0.989605	1.0787	0.137593	0	0.506355	5	FALSE	2513	353593	0.00705689
706	Diseases of sebaceous glands	dermatologic	0.0397146	0.00534501	1.04051	1.02967	1.05147	1.08e-13	0	0.884404	6	TRUE	46801	627477	0.0694091
706.1	Acne	dermatologic	0.0357436	0.0135021	1.03639	1.00932	1.06418	0.00811477	0	0.794867	6	FALSE	6850	671568	0.010097
706.2	Sebaceous cyst	dermatologic	0.0484396	0.00652615	1.04963	1.03629	1.06314	1.15e-13	0	0.964979	6	TRUE	28961	650703	0.0426108
706.3	Seborrhea	dermatologic	-0.112938	0.0524788	0.893206	0.805901	0.989969	0.0313918	0.594196	0.0850734	3	FALSE	467	349722	0.00133357
706.8	Other specified diseases of sebaceous glands	dermatologic	0.0368191	0.0116103	1.03751	1.01416	1.06139	0.00151788	0	0.943665	5	FALSE	10141	658520	0.0151661
707	Chronic ulcer of skin	dermatologic	0.131967	0.0078799	1.14107	1.12358	1.15883	5.92e-63	0.882499	4.55e-08	6	TRUE	19781	683182	0.0281395
707.1	Decubitus ulcer	dermatologic	0.0854739	0.0119638	1.08923	1.06399	1.11508	9.04e-13	0.662341	0.0112158	6	TRUE	8041	694543	0.0114449
707.2	Chronic ulcer of leg or foot	dermatologic	0.184264	0.0100088	1.20233	1.17898	1.22615	1.09e-75	0.758953	0.000905845	6	TRUE	12362	690014	0.0176003
707.3	Chronic ulcer of unspecified site	dermatologic	0.171764	0.021064	1.1874	1.13937	1.23744	3.51e-16	0.550899	0.0634746	5	TRUE	2818	696043	0.00403228
709	Diffuse diseases of connective tissue	dermatologic	0.039988	0.0148187	1.0408	1.011	1.07147	0.00696572	0.234147	0.258118	6	FALSE	5125	664754	0.00765064
709.2	Sicca syndrome	dermatologic	0.0615455	0.021954	1.06348	1.01869	1.11024	0.00505687	0	0.640344	6	FALSE	2298	666761	0.00343467
709.3	Systemic sclerosis	dermatologic	-0.0495064	0.0317222	0.951699	0.89433	1.01275	0.118612	0.0101387	0.409662	6	FALSE	1110	667847	0.0016593
709.4	Polymyositis	dermatologic	0.116145	0.0633048	1.12316	0.992101	1.27153	0.0665503	0	0.728294	4	FALSE	278	634770	0.000437762
709.5	Dermatomyositis	dermatologic	0.0772651	0.0633815	1.08033	0.954125	1.22322	0.222826	0.383894	0.181622	4	FALSE	300	668207	0.000448761
709.6	Other specified diffuse diseases of connective tissue	dermatologic	0.0571113	0.0446009	1.05877	0.97015	1.15549	0.200371	0.28597	0.230907	5	FALSE	545	668000	0.000815203
709.7	Unspecified diffuse connective tissue disease	dermatologic	0.065044	0.0311962	1.06721	1.00391	1.13449	0.0370692	0.18126	0.295951	6	FALSE	1159	667798	0.00173255
710	Osteomyelitis, periostitis, and other infections involving bone	musculoskeletal	0.143894	0.0137983	1.15476	1.12395	1.18642	1.84e-25	0.746294	0.00141767	6	TRUE	6482	677400	0.00947824
710.1	Osteomyelitis	musculoskeletal	0.157553	0.0142362	1.17064	1.13843	1.20377	1.81e-28	0.547953	0.0501878	6	TRUE	6102	679069	0.00890581
710.11	Acute osteomyelitis	musculoskeletal	0.218068	0.0224907	1.24367	1.19004	1.29972	3.14e-22	0.150159	0.316883	4	TRUE	2493	682562	0.00363912
710.12	Chronic osteomyelitis	musculoskeletal	0.179786	0.0209656	1.19696	1.14877	1.24717	9.88e-18	0.438983	0.12918	5	TRUE	2820	682261	0.0041163
710.19	Unspecified osteomyelitis	musculoskeletal	0.16804	0.0168565	1.18298	1.14454	1.22272	2.09e-23	0.400662	0.138341	6	TRUE	4327	680935	0.00631437
711	Arthropathy associated with infections	musculoskeletal	0.0635456	0.0230225	1.06561	1.01859	1.11479	0.00577757	0	0.518137	6	FALSE	2284	682618	0.00333478
711.1	Pyogenic arthritis	musculoskeletal	0.0999679	0.0282782	1.10514	1.04555	1.16812	0.00040753	0.074887	0.363955	5	FALSE	1515	683976	0.00221009
711.2	Reiter's disease	musculoskeletal	-0.0438644	0.0713321	0.957084	0.832208	1.1007	0.538599	0.571518	0.0969246	3	FALSE	272	649504	0.000418606
711.3	Behcet's syndrome	musculoskeletal	-0.0244839	0.0918116	0.975813	0.815111	1.1682	0.789719	0	0.41823	4	FALSE	131	649770	0.000201569
712	Infective connective tissue disorders	musculoskeletal	0.0392944	0.0454998	1.04008	0.95134	1.13709	0.387799	0	0.485174	5	FALSE	568	685242	0.000828218
713	Arthropathy associated with other disorders classified elsewhere	musculoskeletal	0.20809	0.0273594	1.23132	1.16704	1.29915	2.83e-14	0	0.751759	6	TRUE	1609	684043	0.00234667
713.5	Arthropathy associated with neurological disorders	musculoskeletal	0.286763	0.0319948	1.33211	1.25114	1.41832	3.17e-19	0.553178	0.0477377	6	TRUE	1180	684818	0.00172012
714	Rheumatoid arthritis and other inflammatory polyarthropathies	musculoskeletal	-0.00831851	0.00823698	0.991716	0.975834	1.00786	0.312544	0.438689	0.112802	6	FALSE	17236	668576	0.0251323
714.1	Rheumatoid arthritis	musculoskeletal	-0.0117932	0.00928402	0.988276	0.970456	1.00642	0.20399	0.391232	0.144865	6	FALSE	13406	672608	0.0195419
714.2	Juvenile rheumatoid arthritis	musculoskeletal	-0.0272207	0.046524	0.973146	0.888335	1.06605	0.558487	0.525719	0.0769188	5	FALSE	495	680689	0.000726676
715	Other inflammatory spondylopathies	musculoskeletal	-0.0142942	0.0125588	0.985808	0.961838	1.01037	0.255046	0.163218	0.308633	6	FALSE	7459	673589	0.0109522
715.1	Sacroiliitis NEC	musculoskeletal	-0.0131863	0.0178693	0.9869	0.952934	1.02208	0.460556	0.393977	0.142959	6	FALSE	3773	676396	0.00554715
715.2	Ankylosing spondylitis	musculoskeletal	-0.0269115	0.0259248	0.973447	0.925221	1.02419	0.299241	0.347685	0.175689	6	FALSE	1696	679954	0.00248808
715.3	Spinal enthesopathy	musculoskeletal	-0.0641356	0.0661614	0.937878	0.823815	1.06773	0.332355	0	0.551885	3	FALSE	285	651551	0.000437227
716	Other arthropathies	musculoskeletal	0.0231454	0.00717263	1.02342	1.00913	1.0379	0.00125136	0.235064	0.257455	6	FALSE	27022	644312	0.0402512
716.1	Unspecified polyarthropathy or polyarthritis	musculoskeletal	-0.0133867	0.0309763	0.986702	0.92858	1.04846	0.665625	0.315407	0.223045	4	FALSE	1239	353895	0.00348882
716.2	Unspecified monoarthritis	musculoskeletal	0.0140762	0.0340468	1.01418	0.948708	1.08416	0.679287	0.508104	0.106899	4	FALSE	1126	683393	0.00164495
716.8	Palindromic rheumatism	musculoskeletal	0.0965059	0.105178	1.10132	0.896158	1.35344	0.358854	0.341068	0.219236	3	FALSE	117	649645	0.000180066
716.9	Arthropathy NOS	musculoskeletal	0.0193309	0.00803725	1.01952	1.00358	1.03571	0.0161654	0	0.454824	6	FALSE	21037	652470	0.031235
717	Polymyalgia Rheumatica	musculoskeletal	0.00400386	0.0144568	1.00401	0.975963	1.03287	0.781816	0	0.646984	6	FALSE	5303	706187	0.00745337
720	Spinal stenosis	musculoskeletal	0.0234722	0.00697163	1.02375	1.00986	1.03783	0.00076039	0	0.767022	6	FALSE	28310	643631	0.0421317
720.1	Spinal stenosis of lumbar region	musculoskeletal	0.0319219	0.00870257	1.03244	1.01498	1.0502	0.000244359	0	0.939793	4	FALSE	17946	654061	0.0267051
721	Spondylosis and allied disorders	musculoskeletal	0.0104601	0.00585462	1.01051	0.998986	1.02218	0.0739957	0.585179	0.0340635	6	FALSE	42668	623710	0.0640297
721.1	Spondylosis without myelopathy	musculoskeletal	0.010701	0.00605008	1.01076	0.998844	1.02282	0.0769375	0.541514	0.0532872	6	FALSE	39628	626432	0.0594961
721.2	Spondylosis with myelopathy	musculoskeletal	-0.011174	0.0187952	0.988888	0.953122	1.026	0.552169	0	0.686824	6	FALSE	3540	670039	0.00525551
721.8	Other allied disorders of spine	musculoskeletal	0.0724972	0.0411101	1.07519	0.991955	1.16541	0.0778184	0.292503	0.236658	4	FALSE	748	672502	0.00111103
722	Intervertebral disc disorders	musculoskeletal	0.0150666	0.00528196	1.01518	1.00473	1.02574	0.00433822	0.087865	0.359963	6	FALSE	54363	614997	0.0812164
722.1	Displacement of intervertebral disc	musculoskeletal	0.0315679	0.00938971	1.03207	1.01325	1.05124	0.000773899	0	0.909274	6	FALSE	14726	656225	0.021948
722.3	Schmorl's nodes	musculoskeletal	0.220186	0.0803733	1.24631	1.06466	1.45895	0.00615248	0	0.780553	3	FALSE	173	637551	0.000271277
722.6	Degeneration of intervertebral disc	musculoskeletal	0.0167659	0.00615874	1.01691	1.00471	1.02926	0.00648295	0.178988	0.297555	6	FALSE	38604	626178	0.0580702
722.7	Intervertebral disc disorder with myelopathy	musculoskeletal	-0.00280579	0.0235596	0.997198	0.952198	1.04432	0.905202	0.541226	0.0685233	5	FALSE	2271	671269	0.00337174
722.8	Postlaminectomy syndrome	musculoskeletal	0.0295334	0.0182118	1.02997	0.993858	1.0674	0.104876	0	0.513849	6	FALSE	3707	671215	0.00549249
722.9	Other and unspecified disc disorder	musculoskeletal	0.0299756	0.0142474	1.03043	1.00205	1.05961	0.0353848	0.0304433	0.397022	6	FALSE	5920	667196	0.00879492
723	Other disorders of cervical region	musculoskeletal	-0.0414041	0.0194585	0.959441	0.923539	0.996739	0.0333519	0.426557	0.120799	6	FALSE	3112	670472	0.00462006
723.1	Torticollis	musculoskeletal	-0.0140386	0.0438897	0.986059	0.904782	1.07464	0.749074	0	0.510374	6	FALSE	600	674436	0.000888841
724	Other and unspecified disorders of back	musculoskeletal	0.00641382	0.01133	1.00643	0.984332	1.02903	0.57133	0.128787	0.332436	6	FALSE	9932	658977	0.0148481
724.1	Disorders of sacrum	musculoskeletal	0.00259332	0.0209281	1.0026	0.962304	1.04458	0.901382	0.177639	0.298507	6	FALSE	2757	672446	0.00408322
724.2	Disorders of coccyx	musculoskeletal	0.0158242	0.0306653	1.01595	0.956687	1.07888	0.605834	0	0.94941	6	FALSE	1220	674648	0.00180509
724.8	Other symptoms referable to back	musculoskeletal	0.0108991	0.0195576	1.01096	0.97294	1.05046	0.577335	0	0.967394	6	FALSE	3266	668089	0.00486479
724.9	Other unspecified back disorders	musculoskeletal	0.00692234	0.0216063	1.00695	0.965195	1.0505	0.748676	0.139198	0.32549	5	FALSE	2752	670278	0.00408897
726	Peripheral enthesopathies and allied syndromes	musculoskeletal	-0.00104231	0.00424686	0.998958	0.990678	1.00731	0.806122	0.768458	0.000625185	6	FALSE	85964	565733	0.131908
726.1	Enthesopathy	musculoskeletal	0.0035628	0.00580636	1.00357	0.992213	1.01506	0.539477	0.813598	6.17e-05	6	FALSE	39896	604299	0.0619316
726.2	Synoviopathy	musculoskeletal	-0.0338204	0.0176552	0.966745	0.933864	1.00078	0.0554156	0.393961	0.14297	6	FALSE	3869	641528	0.00599476
726.3	Bursitis	musculoskeletal	0.0714825	0.0115375	1.0741	1.05008	1.09866	5.8e-10	0	0.774707	6	TRUE	9668	632847	0.0150471
726.4	Calcaneal spur; Exostosis NOS	musculoskeletal	0.0514872	0.0132041	1.05284	1.02594	1.08044	9.65e-05	0	0.913171	5	FALSE	7313	633432	0.0114133
727	Other disorders of synovium, tendon, and bursa	musculoskeletal	-0.0182247	0.0053998	0.98194	0.971603	0.992388	0.000738002	0.485788	0.0834559	6	FALSE	46512	599999	0.0719431
727.1	Synovitis and tenosynovitis	musculoskeletal	-0.034256	0.0087693	0.966324	0.949857	0.983076	9.37e-05	0.326497	0.190976	6	FALSE	17436	625579	0.027116
727.2	Bursitis disorders	musculoskeletal	0.0153562	0.0198199	1.01547	0.976784	1.0557	0.438466	0.0867201	0.349755	4	FALSE	3295	638814	0.00513153
727.4	Ganglion and cyst of synovium, tendon, and bursa	musculoskeletal	-0.00121934	0.0114985	0.998781	0.976524	1.02155	0.915547	0	0.602242	6	FALSE	8852	638708	0.0136698
727.5	Rupture of synovium	musculoskeletal	0.0651308	0.0232036	1.0673	1.01985	1.11696	0.00500167	0.709501	0.00806861	5	FALSE	2166	644090	0.00335161
727.6	Rupture of tendon, nontraumatic	musculoskeletal	-0.0412108	0.00953929	0.959627	0.941852	0.977737	1.56e-05	0.5819	0.035356	6	TRUE	12939	636394	0.0199266
727.7	Contracture of tendon (sheath)	musculoskeletal	0.136	0.0405005	1.14568	1.05825	1.24033	0.000785159	0.491025	0.0968845	5	FALSE	720	645930	0.00111343
727.8	Plica syndrome	musculoskeletal	-0.00590278	0.0707112	0.994115	0.86546	1.14189	0.933472	0.141136	0.321673	4	FALSE	246	646589	0.000380313
728	Disorders of muscle, ligament, and fascia	musculoskeletal	0.0246459	0.0183229	1.02495	0.988797	1.06243	0.178599	0	0.46263	5	FALSE	3514	644495	0.00542276
728.1	Muscular calcification and ossification	musculoskeletal	0.0375503	0.0678509	1.03826	0.908977	1.18594	0.579973	0	0.894475	3	FALSE	265	615575	0.000430307
728.2	Laxity of ligament or hypermobility syndrome	musculoskeletal	0.0968565	0.040728	1.1017	1.01718	1.19325	0.0174006	0	0.621599	5	FALSE	684	646241	0.00105731
728.7	Fasciitis	musculoskeletal	0.0441901	0.00716875	1.04518	1.0306	1.05997	7.08e-10	0.630099	0.0189857	6	TRUE	25746	617845	0.0400037
728.71	Contracture of palmar fascia [Dupuytren's disease]	musculoskeletal	0.0780754	0.0124332	1.0812	1.05518	1.10788	3.4e-10	0	0.51908	5	TRUE	7419	642516	0.011415
729	Other disorders of soft tissues	musculoskeletal	0.0508788	0.0144539	1.0522	1.02281	1.08243	0.000431441	0.630522	0.0188673	6	FALSE	5964	635865	0.00929219
729.1	Rheumatism, unspecified and fibrositis	musculoskeletal	-0.0300218	0.0306022	0.970424	0.91393	1.03041	0.326577	0	0.696433	4	FALSE	1286	646245	0.00198601
729.3	Panniculitis	musculoskeletal	0.11418	0.0476366	1.12095	1.02103	1.23065	0.0165342	0.370472	0.174227	5	FALSE	502	646710	0.000775635
729.7	Nontraumatic compartment syndrome	musculoskeletal	0.0598808	0.0853932	1.06171	0.898088	1.25514	0.483156	0	0.430569	3	FALSE	167	315917	0.000528341
731	Osteitis deformans and osteopathies associated with other disorders classified elsewhere	musculoskeletal	0.133209	0.0375744	1.14249	1.06137	1.2298	0.000392306	0	0.846797	6	FALSE	857	670441	0.00127663
731.1	Osteitis deformans [Paget's disease of bone]	musculoskeletal	0.0763652	0.0606261	1.07936	0.958429	1.21554	0.20781	0.434177	0.170787	3	FALSE	346	630475	0.000548492
732	Osteochondropathies	musculoskeletal	-0.0209153	0.0283758	0.979302	0.926324	1.03531	0.461073	0	0.742919	5	FALSE	1385	670041	0.00206277
732.1	Juvenile osteochondrosis	musculoskeletal	-0.0100096	0.0433876	0.99004	0.90933	1.07791	0.817546	0	0.433409	5	FALSE	590	670950	0.000878578
732.7	Osteochondritis dissecans	musculoskeletal	-0.0529861	0.0555944	0.948393	0.850485	1.05757	0.340547	0	0.591143	5	FALSE	378	664387	0.000568622
733	Other disorders of bone and cartilage	musculoskeletal	0.0137794	0.0114588	1.01387	0.991358	1.0369	0.229165	0	0.992389	6	FALSE	10216	657864	0.0152916
733.2	Cyst of bone	musculoskeletal	-0.0600815	0.047678	0.941688	0.857676	1.03393	0.207615	0	0.916475	5	FALSE	517	670168	0.000770854
733.4	Aseptic necrosis of bone	musculoskeletal	0.0457414	0.02453	1.0468	0.997666	1.09836	0.0622211	0.149908	0.317899	6	FALSE	2019	669155	0.00300816
733.6	Costochondritis	musculoskeletal	-0.0288459	0.0328381	0.971566	0.911005	1.03615	0.379711	0.436231	0.130947	5	FALSE	1046	669728	0.00155939
733.8	Malunion and nonunion of fracture	musculoskeletal	0.0782532	0.0250362	1.0814	1.02961	1.13578	0.00177441	0	0.400868	4	FALSE	1907	352202	0.00538535
733.9	Chondromalacia	musculoskeletal	0.0402651	0.0503477	1.04109	0.943259	1.14906	0.423861	0.266137	0.252122	4	FALSE	496	635875	0.00077942
735	Acquired foot deformities	musculoskeletal	0.0589561	0.00545011	1.06073	1.04946	1.07212	2.85e-27	0.922024	1.7e-12	6	TRUE	45101	637672	0.0660556
735.1	Flat foot	musculoskeletal	0.0462249	0.0130351	1.04731	1.02089	1.07441	0.000390836	0.575222	0.038066	6	FALSE	7736	668768	0.0114353
735.2	Acquired toe deformities	musculoskeletal	0.0914115	0.00737854	1.09572	1.07999	1.11168	3e-35	0.859665	1.13e-06	6	TRUE	23279	656985	0.0342205
735.21	Hammer toe (acquired)	musculoskeletal	0.170659	0.00988928	1.18609	1.16332	1.2093	9.91e-67	0.771621	0.000548583	6	TRUE	12991	666470	0.0191196
735.22	Claw toe (acquired)	musculoskeletal	0.291032	0.0757501	1.33781	1.15323	1.55193	0.000122033	0	0.573297	2	FALSE	249	318229	0.000781844
735.23	Hallux rigidus	musculoskeletal	-0.0229302	0.0142525	0.977331	0.950407	1.00502	0.107647	0.722354	0.00293568	6	FALSE	5874	675310	0.00862322
735.3	Hallux valgus (Bunion)	musculoskeletal	0.00879854	0.00822822	1.00884	0.992698	1.02524	0.284929	0.829416	2.01e-05	6	FALSE	17502	667943	0.0255338
736	Other acquired deformities of limbs	musculoskeletal	0.0358253	0.0139766	1.03647	1.00847	1.06526	0.0103701	0.0180032	0.404796	6	FALSE	6576	669637	0.00972475
736.1	Acquired deformities of forearm	musculoskeletal	0.156469	0.0800837	1.16937	0.999508	1.36811	0.0507233	0.721754	0.0579907	2	FALSE	210	643153	0.00032641
736.2	Acquired deformities of finger	musculoskeletal	-0.0191056	0.0285453	0.981076	0.927694	1.03753	0.503299	0.0704662	0.36652	5	FALSE	1447	679431	0.0021252
736.4	Genu valgum or varum (acquired)	musculoskeletal	0.0635035	0.0395819	1.06556	0.986023	1.15152	0.108635	0	0.867582	3	FALSE	818	634977	0.00128658
736.5	Acquired deformities of knee	musculoskeletal	0.0800509	0.0999774	1.08334	0.890563	1.31785	0.423311	0.612472	0.10819	2	FALSE	139	635945	0.000218525
736.6	Unequal leg length (acquired)	musculoskeletal	0.0290917	0.0251407	1.02952	0.980019	1.08152	0.247209	0	0.487264	4	FALSE	2063	352043	0.00582594
737	Curvature of spine	musculoskeletal	0.0758819	0.0137234	1.07884	1.0502	1.10825	3.21e-08	0.221877	0.266969	6	TRUE	6196	672931	0.00912348
737.1	Kyphosis (acquired)	musculoskeletal	0.12605	0.0341135	1.13434	1.06098	1.21277	0.00021988	0	0.881022	4	FALSE	1035	679227	0.00152147
737.3	Kyphoscoliosis and scoliosis	musculoskeletal	0.0791162	0.0151746	1.08233	1.05061	1.115	1.85e-07	0.0039726	0.413451	6	TRUE	4983	674937	0.0073288
738	Other acquired musculoskeletal deformity	musculoskeletal	0.00973141	0.0122472	1.00978	0.985829	1.03431	0.426858	0.457877	0.100493	6	FALSE	8268	668591	0.0122152
738.4	Acquired spondylolisthesis	musculoskeletal	-0.0079679	0.0167569	0.992064	0.960011	1.02519	0.634431	0.0197111	0.39523	5	FALSE	4380	673933	0.0064572
739	Contracture of joint	musculoskeletal	0.0714431	0.0248783	1.07406	1.02294	1.12773	0.00408264	0	0.898329	5	FALSE	1944	677536	0.00286101
740	Osteoarthrosis	musculoskeletal	0.0213371	0.00319384	1.02157	1.01519	1.02798	2.38e-11	0.527232	0.0604656	6	TRUE	171616	503514	0.254197
740.1	Osteoarthritis; localized	musculoskeletal	0.0323012	0.00358579	1.03283	1.0256	1.04011	2.1e-19	0.22418	0.265311	6	TRUE	115745	542737	0.175775
740.11	Osteoarthrosis, localized, primary	musculoskeletal	0.0351053	0.00485805	1.03573	1.02591	1.04564	4.97e-13	0.137727	0.326309	6	TRUE	61379	561915	0.0984752
740.12	Osteoarthrosis, localized, secondary	musculoskeletal	0.0324951	0.0145522	1.03303	1.00398	1.06292	0.0255491	0.127514	0.333305	6	FALSE	5921	608370	0.00963875
740.2	Osteoarthrosis, generalized	musculoskeletal	-0.00226227	0.00748202	0.99774	0.983216	1.01248	0.762377	0	0.52144	6	FALSE	21835	600545	0.0350831
740.3	Osteoarthrosis involving more than one site, but not specified as generalized	musculoskeletal	0.0484689	0.0216647	1.04966	1.00602	1.09519	0.0252714	0.360744	0.166346	6	FALSE	2984	613364	0.00484142
740.9	Osteoarthrosis NOS	musculoskeletal	0.0173548	0.00403983	1.01751	1.00948	1.02559	1.74e-05	0.342202	0.179633	6	TRUE	99238	535175	0.156425
741	Symptoms and disorders of the joints	musculoskeletal	0.0504215	0.00650511	1.05171	1.03839	1.06521	9.11e-15	0.356342	0.169488	6	TRUE	33047	640414	0.0490704
741.1	Ankylosis of joint	musculoskeletal	0.0583524	0.0596366	1.06009	0.943147	1.19153	0.327844	0.406711	0.185348	3	FALSE	368	651665	0.000564389
741.2	Stiffness of joint	musculoskeletal	0.0291354	0.0162905	1.02956	0.997211	1.06297	0.0736964	0.704293	0.00896855	5	FALSE	4579	682358	0.00666582
741.3	Difficulty in walking	musculoskeletal	0.0379117	0.0099899	1.03864	1.0185	1.05918	0.000147643	0.0435025	0.388763	6	FALSE	13265	669203	0.0194368
741.4	Joint effusions	musculoskeletal	0.090225	0.0128698	1.09442	1.06716	1.12238	2.37e-12	0.245011	0.250253	6	TRUE	7561	674192	0.0110905
741.5	Hemarthrosis	musculoskeletal	0.21812	0.0657489	1.24374	1.09336	1.4148	0.000908387	0	0.582889	4	FALSE	275	651988	0.000421609
741.6	Villonodular synovitis	musculoskeletal	0.0123856	0.137201	1.01246	0.773737	1.32484	0.92807	0.838499	0.0128334	2	FALSE	100	652311	0.000153278
742	Derangement of joint, non-traumatic	musculoskeletal	0.0241596	0.0122792	1.02445	1.00009	1.04941	0.0491218	0.614117	0.0237824	6	FALSE	8275	675367	0.0121043
742.1	Loose body in joint	musculoskeletal	0.0898403	0.0681566	1.094	0.957199	1.25035	0.187455	0	0.685398	3	FALSE	283	644362	0.000439001
742.2	Pathological, developmental or recurrent dislocation	musculoskeletal	0.00503298	0.0371037	1.00505	0.934551	1.08086	0.892101	0.690872	0.0212505	4	FALSE	872	650944	0.0013378
742.8	Articular cartilage disorder	musculoskeletal	0.0473613	0.0631599	1.0485	0.926418	1.18667	0.453337	0.0139143	0.385144	4	FALSE	334	359231	0.0009289
742.9	Other derangement of joint	musculoskeletal	0.022012	0.0138453	1.02226	0.994889	1.05038	0.111867	0.546209	0.0510185	6	FALSE	6484	677986	0.00947302
743	Osteoporosis, osteopenia and pathological fracture	musculoskeletal	-0.0196665	0.00675541	0.980526	0.967629	0.993594	0.00360016	0	0.664419	6	FALSE	35231	657012	0.050894
743.1	Osteoporosis	musculoskeletal	-0.0520683	0.00874007	0.949264	0.933141	0.965665	2.56e-09	0	0.883427	6	TRUE	19973	674028	0.0287795
743.11	Osteoporosis NOS	musculoskeletal	-0.0555501	0.00905235	0.945965	0.929329	0.962898	8.43e-10	0	0.851853	6	TRUE	18715	675542	0.0269569
743.12	Senile osteoporosis	musculoskeletal	-0.0515209	0.0217621	0.949784	0.910125	0.991171	0.0179105	0.593377	0.0607819	4	FALSE	2742	352131	0.00772671
743.13	Other specified osteoporosis	musculoskeletal	-0.012411	0.0220212	0.987666	0.945944	1.03123	0.573032	0	0.722558	6	FALSE	2420	688131	0.00350445
743.2	Pathologic fracture	musculoskeletal	0.0555831	0.0164598	1.05716	1.0236	1.09182	0.000733068	0	0.61074	5	FALSE	4616	684527	0.00669817
743.21	Pathologic fracture of vertebrae	musculoskeletal	0.0490305	0.027019	1.05025	0.996082	1.10737	0.0695755	0.149885	0.317029	4	FALSE	1695	681851	0.00247972
743.22	Pathologic fracture of femur	musculoskeletal	0.0412359	0.0696505	1.0421	0.909121	1.19452	0.553824	0	0.50417	4	FALSE	229	690718	0.000331429
743.4	Stress fracture	musculoskeletal	0.0819748	0.0356275	1.08543	1.01222	1.16393	0.0213981	0	0.749613	4	FALSE	985	689110	0.00142734
743.9	Osteopenia or other disorder of bone and cartilage	musculoskeletal	-0.011173	0.00935477	0.988889	0.970923	1.00719	0.232336	0	0.744884	6	FALSE	17216	671894	0.0249829
745	Pain in joint	musculoskeletal	0.0083363	0.00410489	1.00837	1.00029	1.01652	0.0422732	0.275215	0.228292	6	FALSE	179664	486474	0.26971
747	Cardiac and circulatory congenital anomalies	congenital anomalies	0.0124634	0.0113806	1.01254	0.990206	1.03538	0.273451	0	0.558354	6	FALSE	8822	697234	0.0124948
747.1	Cardiac congenital anomalies	congenital anomalies	0.0151133	0.0123836	1.01523	0.990884	1.04017	0.2223	0	0.612335	6	FALSE	7388	699045	0.0104582
747.11	Cardiac shunt/ heart septal defect	congenital anomalies	0.000102951	0.0167392	1.0001	0.967824	1.03346	0.995093	0	0.725452	6	FALSE	3942	702732	0.00557824
747.12	Valvular heart disease/ heart chambers	congenital anomalies	0.0242137	0.0214653	1.02451	0.982301	1.06853	0.259304	0	0.953336	6	FALSE	2420	703594	0.00342769
747.13	Congenital anomalies of great vessels	congenital anomalies	0.0199838	0.029879	1.02018	0.962157	1.08171	0.503607	0.112903	0.343225	6	FALSE	1265	704358	0.00179274
747.2	Congenital anomalies of peripheral vascular system	congenital anomalies	-0.0227014	0.0302637	0.977554	0.921256	1.03729	0.453183	0	0.854751	5	FALSE	1253	704039	0.00177657
748	Anomalies of respiratory system, congenital	congenital anomalies	0.054298	0.0460721	1.0558	0.964639	1.15557	0.23858	0	0.446287	5	FALSE	529	710242	0.000744262
749	Congenital anomalies of face and neck	congenital anomalies	0.0571985	0.0301487	1.05887	0.99811	1.12332	0.0577999	0	0.820464	5	FALSE	1212	709077	0.00170635
749.1	Cleft palate	congenital anomalies	0.0543221	0.0911589	1.05582	0.883074	1.26237	0.551238	0	0.413398	3	FALSE	129	620151	0.000207971
749.2	Congenital anomalies of skull and face bones	congenital anomalies	0.139181	0.0614699	1.14933	1.01888	1.29649	0.023561	0	0.917508	3	FALSE	282	670926	0.000420138
750	Digestive congenital anomalies	congenital anomalies	0.0290486	0.0195748	1.02947	0.990726	1.06974	0.137815	0	0.656856	6	FALSE	2921	700106	0.00415489
750.1	Upper gastrointestinal congenital anomalies	congenital anomalies	0.0204045	0.0289549	1.02061	0.964306	1.08021	0.480998	0	0.918323	5	FALSE	1333	702860	0.00189295
750.11	Esophageal atresia/tracheoesophageal fistula	congenital anomalies	0.0291104	0.0577392	1.02954	0.919379	1.1529	0.614142	0	0.68259	4	FALSE	385	696290	0.000552625
750.13	Congenital anomalies of mouth/tongue	congenital anomalies	-0.0199274	0.0472215	0.98027	0.893615	1.07533	0.673026	0	0.825085	4	FALSE	468	667122	0.000701029
750.14	Congenital anomalies of esophagus	congenital anomalies	0.0974283	0.0810855	1.10233	0.940356	1.29221	0.229538	0	0.671625	2	FALSE	178	624847	0.000284789
750.15	Congenital anomalies of stomach	congenital anomalies	0.0516443	0.0862332	1.053	0.889256	1.2469	0.549245	0	0.883565	2	FALSE	155	616905	0.000251191
750.2	Lower gastrointestinal congenital anomalies	congenital anomalies	0.0389955	0.0271349	1.03977	0.985912	1.09656	0.15069	0	0.646941	6	FALSE	1513	702365	0.00214952
750.21	Congenital anomalies of intestine	congenital anomalies	0.0722043	0.0369331	1.07487	0.999817	1.15557	0.0505827	0	0.626314	5	FALSE	794	703567	0.00112726
750.22	Congenital anomaly of gallbladder, bile ducts, liver, pancreas	congenital anomalies	-0.0128433	0.0414639	0.987239	0.910182	1.07082	0.756754	0	0.978138	5	FALSE	679	703925	0.000963662
751	Genitourinary congenital anomalies	congenital anomalies	0.00290942	0.0125911	1.00291	0.978466	1.02797	0.817261	0	0.899491	6	FALSE	7359	694346	0.0104873
751.1	Congenital anomalies of genital organs	congenital anomalies	-0.00849393	0.0248876	0.991542	0.944337	1.04111	0.732884	0	0.910362	5	FALSE	1793	702212	0.00254686
751.11	Congenital anomalies of female genital organs	congenital anomalies	-0.00124383	0.0380304	0.998757	0.927018	1.07605	0.973909	0.132669	0.329491	5	FALSE	723	671851	0.00107497
751.12	Congenital anomalies of male genital organs	congenital anomalies	-0.00868946	0.0382796	0.991348	0.919692	1.06859	0.820424	0	0.581059	5	FALSE	771	656775	0.00117254
751.2	Congenital anomalies of urinary system	congenital anomalies	-0.000405908	0.0148919	0.999594	0.97084	1.0292	0.978255	0	0.968467	6	FALSE	5303	697500	0.0075455
751.21	Cystic kidney disease	congenital anomalies	0.00408114	0.0176388	1.00409	0.96997	1.03941	0.817025	0	0.871313	6	FALSE	3878	698616	0.00552033
751.22	Other specified congenital anomalies of kidney	congenital anomalies	-0.0190167	0.0302994	0.981163	0.924592	1.04119	0.530249	0	0.681538	6	FALSE	1171	704262	0.00165997
751.3	Obstructive genitourinary defect	congenital anomalies	0.0917403	0.0575128	1.09608	0.979236	1.22687	0.110684	0.714036	0.00733415	5	FALSE	329	704480	0.000466793
752	Nervous system congenital anomalies	congenital anomalies	-0.046799	0.023248	0.954279	0.911773	0.998767	0.0441113	0	0.446935	5	FALSE	2005	706796	0.00282872
752.1	Neural tube defects	congenital anomalies	-0.0747937	0.0302914	0.927935	0.874447	0.984695	0.0135439	0.207372	0.282559	5	FALSE	1142	707844	0.00161075
752.11	Spina bifida	congenital anomalies	-0.102094	0.0413542	0.902944	0.832646	0.979178	0.0135574	0.110459	0.342939	5	FALSE	619	708045	0.000873475
752.2	Other specified congenital anomalies of nervous system	congenital anomalies	-0.0338576	0.0381343	0.966709	0.89709	1.04173	0.374621	0	0.533397	5	FALSE	759	707446	0.00107172
753	Congenital anomalies of the eye	congenital anomalies	-0.00372494	0.0311404	0.996282	0.937293	1.05898	0.904786	0	0.702338	5	FALSE	1246	706303	0.00176101
753.1	Congenital cataract and lens anomalies	congenital anomalies	0.0400792	0.0675116	1.04089	0.911885	1.18815	0.552737	0.0282868	0.357325	3	FALSE	267	664693	0.000401528
753.2	Congenital anomalies of posterior segment of eye	congenital anomalies	-0.0126206	0.044387	0.987459	0.905184	1.07721	0.776156	0.232789	0.266066	5	FALSE	621	707543	0.000876916
754	Congenital musculoskeletal deformities of spine	congenital anomalies	-0.0258182	0.0233079	0.974512	0.930996	1.02006	0.267992	0	0.507171	5	FALSE	2151	702743	0.00305152
754.1	Lumbosacral spondylolysis, congenital	congenital anomalies	-0.0655217	0.0802455	0.936579	0.800275	1.0961	0.414205	0	0.608995	3	FALSE	223	367723	0.000606067
754.2	Spondylolisthesis, congenital	congenital anomalies	-0.0525719	0.0316981	0.948786	0.891635	1.0096	0.0972128	0.317874	0.221569	4	FALSE	1215	696010	0.00174262
755	Congenital anomalies of limbs	congenital anomalies	0.0765802	0.0138014	1.07959	1.05078	1.10919	2.88e-08	0.12641	0.333305	5	TRUE	6721	693891	0.00959304
755.1	Congenital deformities of feet	congenital anomalies	0.0848209	0.0150662	1.08852	1.05685	1.12114	1.8e-08	0	0.644538	5	TRUE	5756	695257	0.00821097
755.3	Congenital anomaly of fingers/toes	congenital anomalies	0.0348603	0.121737	1.03548	0.815675	1.3145	0.774604	0	0.556774	2	FALSE	108	618351	0.000174628
755.4	Congenital anomalies of upper limb, including shoulder girdle	congenital anomalies	-0.0477378	0.104564	0.953384	0.776716	1.17024	0.648002	0	0.902647	2	FALSE	114	626341	0.000181976
755.6	Other congenital anomalies of lower limb, including pelvic girdle	congenital anomalies	0.0509173	0.0398748	1.05224	0.973132	1.13777	0.201627	0	0.948381	5	FALSE	694	704853	0.000983634
755.61	Congenital hip dysplasia and deformity	congenital anomalies	0.0821974	0.0493126	1.08567	0.98565	1.19584	0.0955414	0	0.92986	5	FALSE	435	697474	0.00062329
756	Other congenital musculoskeletal anomalies	congenital anomalies	0.0242315	0.0229425	1.02453	0.979479	1.07165	0.290884	0.287675	0.229769	5	FALSE	2142	702652	0.00303919
756.1	Congenital anomalies of abdominal wall; diaphram	congenital anomalies	0.0319893	0.0838284	1.03251	0.876068	1.21688	0.702755	0	0.562898	3	FALSE	158	626157	0.000252269
756.2	Pectus and other congenital anomalies of ribs/sternum	congenital anomalies	0.339552	0.073015	1.40432	1.21707	1.62038	3.31e-06	0.333834	0.211989	4	TRUE	204	663437	0.000307395
756.21	Pectus excavatum	congenital anomalies	0.498174	0.0841227	1.64571	1.39556	1.9407	3.18e-09	0.384307	0.18137	4	TRUE	156	663577	0.000235034
756.3	Congenital anomalies of muscle, tendon, fascia, and connective tissue	congenital anomalies	0.0308134	0.0470117	1.03129	0.940515	1.13083	0.512184	0	0.719508	5	FALSE	510	697236	0.000730925
756.5	Congenital osteodystrophies	congenital anomalies	-0.0500699	0.0339289	0.951163	0.889968	1.01657	0.140017	0.0773578	0.362516	5	FALSE	979	696653	0.00140332
757	Congenital anomalies of the integument	congenital anomalies	0.0420039	0.0491096	1.0429	0.947196	1.14827	0.392381	0	0.951475	5	FALSE	509	705881	0.000720565
758	Chromosomal anomalies and genetic disorders	congenital anomalies	0.106552	0.0322861	1.11244	1.04422	1.18511	0.000965959	0.282508	0.222977	6	FALSE	1056	706029	0.00149346
758.1	Chromosomal anomalies	congenital anomalies	-0.0151637	0.0377623	0.984951	0.914684	1.06062	0.68801	0	0.572723	6	FALSE	777	706196	0.00109905
759	Other and unspecified congenital anomalies	congenital anomalies	0.0319275	0.0269399	1.03244	0.979343	1.08842	0.235963	0	0.809125	5	FALSE	1523	704879	0.002156
759.1	Anomalies of endocrine glands, congenital	congenital anomalies	0.107573	0.0714028	1.11357	0.968145	1.28084	0.131922	0	0.741416	4	FALSE	239	706819	0.00033802
760	Back pain	symptoms	0.0075131	0.00385871	1.00754	0.99995	1.01519	0.0515284	0.205706	0.278572	6	FALSE	144834	525200	0.216159
761	Cervicalgia	symptoms	-0.0137107	0.00529412	0.986383	0.976201	0.996671	0.00960307	0	0.879383	6	FALSE	53681	627229	0.0788371
763	Thoracic or lumbosacral neuritis or radiculitis, unspecified	symptoms	0.0211026	0.00706983	1.02133	1.00727	1.03558	0.00283689	0	0.592327	6	FALSE	27757	652027	0.0408321
764	Sciatica	symptoms	0.000511773	0.00795302	1.00051	0.985037	1.01623	0.948692	0.114891	0.341882	6	FALSE	20031	662223	0.02936
765	Cervical radiculitis	symptoms	-0.0178675	0.00965078	0.982291	0.963886	1.00105	0.064111	0	0.683642	5	FALSE	14218	665532	0.0209165
766	Neuralgia, neuritis, and radiculitis NOS	symptoms	-0.000797627	0.0116954	0.999203	0.976559	1.02237	0.945626	0.294258	0.214414	6	FALSE	9029	669771	0.0133014
767	Cervicocranial/Cervicobrachial syndrome	symptoms	0.051071	0.0723118	1.0524	0.913331	1.21264	0.480026	0	0.913259	2	FALSE	278	653058	0.000425508
769	Nonallopathic lesions NEC	symptoms	-0.003078	0.0127443	0.996927	0.972334	1.02214	0.809153	0	0.417579	5	FALSE	8328	370974	0.0219561
770	Myalgia and myositis unspecified	symptoms	-0.0193733	0.00702413	0.980813	0.967403	0.994409	0.00581363	0	0.783336	6	FALSE	26398	664013	0.0382352
771	Musculoskeletal symptoms referable to limbs	symptoms	0.0591094	0.01429	1.06089	1.03159	1.09102	3.53e-05	0.406625	0.13425	6	FALSE	5737	688181	0.00826755
771.1	Swelling of limb	symptoms	0.0671279	0.0112872	1.06943	1.04603	1.09335	2.73e-09	0	0.841956	5	TRUE	10304	341858	0.0292593
771.2	Cramp of limb	symptoms	0.018247	0.0216859	1.01841	0.976035	1.06263	0.400111	0	0.455856	4	FALSE	2663	356422	0.00741607
772	Symptoms of the muscles	symptoms	0.0063039	0.0141166	1.00632	0.978862	1.03456	0.655193	0	0.606164	6	FALSE	6062	692936	0.00867241
772.1	Muscular wasting and disuse atrophy	symptoms	0.052895	0.03661	1.05432	0.981317	1.13275	0.148507	0.305612	0.217765	5	FALSE	916	694852	0.00131653
772.2	Spasm of muscle	symptoms	-0.0142562	0.0119078	0.985845	0.963103	1.00912	0.231221	0.0810516	0.36036	5	FALSE	8770	349083	0.0245073
772.3	Muscle weakness	symptoms	0.0477908	0.00887416	1.04895	1.03086	1.06736	7.23e-08	0	0.843076	5	TRUE	17063	336977	0.0481951
772.4	Rhabdomyolysis	symptoms	-0.042825	0.0341344	0.958079	0.896078	1.02437	0.209625	0	0.654392	5	FALSE	1060	694767	0.00152337
772.6	Facial weakness	symptoms	-0.00894791	0.0416917	0.991092	0.913326	1.07548	0.830063	0	0.660508	4	FALSE	692	363685	0.00189913
780	Hypothermia/Chills	symptoms	-0.00558491	0.0335521	0.994431	0.93114	1.06202	0.867799	0	0.853583	5	FALSE	965	708738	0.00135972
781	Symptoms involving nervous and musculoskeletal systems	symptoms	0.00897568	0.00917716	1.00902	0.991029	1.02733	0.328052	0.0827538	0.363338	6	FALSE	13297	686773	0.0189938
781.1	Loss of height	symptoms	0.0791443	0.0726319	1.08236	0.938745	1.24795	0.275862	0.386526	0.195918	3	FALSE	250	374435	0.000667227
781.2	Abnormal posture	symptoms	0.0405808	0.036274	1.04142	0.969946	1.11815	0.263255	0	0.857486	4	FALSE	892	654689	0.00136063
782	Symptoms involving skin and other integumentary tissue	symptoms	0.0511448	0.0140371	1.05248	1.02391	1.08183	0.000268918	0	0.556033	3	FALSE	6458	136649	0.0451271
782.3	Edema	symptoms	0.0582305	0.00567117	1.05996	1.04824	1.07181	9.84e-25	0.746027	0.00143039	6	TRUE	44263	634115	0.0652483
782.6	Pallor and flushing	symptoms	-0.0202396	0.0283852	0.979964	0.926933	1.03603	0.475826	0.511033	0.0690886	6	FALSE	1406	686861	0.00204281
783	Fever of unknown origin	symptoms	-0.00213318	0.00693958	0.997869	0.984389	1.01153	0.758544	0	0.728422	6	FALSE	26293	660181	0.0383015
783.1	Postprocedural fever	symptoms	-0.0451807	0.0668737	0.955825	0.838408	1.08969	0.499287	0	0.493103	3	FALSE	272	650679	0.00041785
785	Abdominal pain	symptoms	-0.0274581	0.00380546	0.972915	0.965686	0.980199	5.38e-13	0	0.734918	6	TRUE	105576	556844	0.159379
788	Syncope and collapse	symptoms	0.00810381	0.00566285	1.00814	0.997009	1.01939	0.152417	0	0.679713	6	FALSE	37943	653966	0.0548381
789	Nausea and vomiting	symptoms	-0.0208729	0.00500909	0.979343	0.969776	0.989006	3.09e-05	0	0.583431	6	FALSE	50150	627716	0.0739822
789.1	Persistent vomiting	symptoms	-0.0851512	0.0624784	0.918373	0.812527	1.03801	0.172917	0.303733	0.230002	4	FALSE	289	352310	0.000819628
790	Nonspecific findings on examination of blood	symptoms	-0.0194244	0.0143374	0.980763	0.953586	1.00871	0.175477	0	0.43018	6	FALSE	5844	690730	0.00838963
790.1	Elevated sedimentation rate	symptoms	0.0140588	0.0344943	1.01416	0.94786	1.08509	0.683591	0	0.643727	6	FALSE	963	693382	0.00138692
790.6	Other abnormal blood chemistry	symptoms	-0.0175025	0.00802545	0.98265	0.967314	0.998229	0.0291924	0	0.559532	6	FALSE	20756	659696	0.0305033
790.8	Elevated C-reactive protein (CRP)	symptoms	0.0600897	0.041864	1.06193	0.978277	1.15274	0.151187	0	0.963922	4	FALSE	652	693525	0.000939242
791	Gangrene	symptoms	0.144307	0.0327439	1.15524	1.08343	1.23181	1.05e-05	0.289226	0.228733	5	TRUE	1152	710349	0.00161911
792	Abnormal Papanicolaou smear of cervix and cervical HPV	genitourinary	0.0318394	0.0147503	1.03235	1.00293	1.06263	0.030884	0	0.78431	5	FALSE	5883	322620	0.0179085
792.1	Papanicolaou smear of cervix or vagina with atypical squamous cells	genitourinary	0.0210972	0.0201045	1.02132	0.98186	1.06237	0.294003	0	0.474647	5	FALSE	2882	324726	0.0087971
794	Abnormal results of other function studies (bladder, pancreas, placenta, spleen, etc)	symptoms	0.0437841	0.0453841	1.04476	0.955838	1.14195	0.334672	0	0.40211	3	FALSE	648	663177	0.000976161
795	Other and nonspecific abnormal cytological, histological and immunological findings	symptoms	0.0640222	0.0471242	1.06612	0.972058	1.16927	0.174278	0	0.666937	5	FALSE	521	379178	0.00137214
795.8	Abnormal tumor markers	symptoms	-0.0314653	0.0436137	0.969025	0.889633	1.0555	0.47063	0	0.520878	5	FALSE	555	378971	0.00146235
795.81	Elevated carcinoembryonic antigen [CEA]	symptoms	-0.0230797	0.0675967	0.977185	0.85593	1.11562	0.732778	0.151363	0.27769	2	FALSE	230	296658	0.000774703
795.82	Elevated cancer antigen 125 [CA 125]	symptoms	-0.0206532	0.102004	0.979559	0.802055	1.19635	0.839546	0.0437575	0.306486	2	FALSE	111	328230	0.000338063
796	Elevated prostate specific antigen [PSA]	genitourinary	-0.0436811	0.00761064	0.957259	0.943086	0.971645	9.5e-09	0.352675	0.186154	5	TRUE	26712	285971	0.0854284
797	Shock	symptoms	-0.0435593	0.019886	0.957376	0.920779	0.995427	0.0284918	0	0.864744	5	FALSE	2856	706393	0.00402679
797.1	Cardiogenic shock	symptoms	-0.0558866	0.0306276	0.945646	0.89055	1.00415	0.0680446	0	0.818905	4	FALSE	1187	657109	0.00180314
798	Malaise and fatigue	symptoms	0.0149428	0.00468057	1.01506	1.00579	1.02441	0.00141037	0.52352	0.0623975	6	FALSE	72262	587593	0.109512
798.1	Chronic fatigue syndrome	symptoms	0.0307133	0.0176313	1.03119	0.996164	1.06745	0.0815131	0	0.710344	6	FALSE	3769	662152	0.00565983
800	Fracture of lower limb	injuries & poisonings	0.043033	0.0106471	1.04397	1.02241	1.06599	5.31e-05	0.660574	0.0115769	6	FALSE	10963	679533	0.015877
800.1	Fracture of neck of femur	injuries & poisonings	0.106327	0.0203931	1.11219	1.06861	1.15754	1.85e-07	0	0.905359	6	TRUE	2900	687815	0.00419855
800.2	Fracture of unspecified part of femur	injuries & poisonings	0.0323965	0.0247278	1.03293	0.984059	1.08422	0.190153	0.275525	0.237869	5	FALSE	1946	688563	0.00281821
800.3	Fracture of tibia and fibula	injuries & poisonings	0.0103176	0.0176707	1.01037	0.975977	1.04598	0.5593	0.65649	0.0202002	5	FALSE	3906	686021	0.00566147
800.4	Fracture of patella	injuries & poisonings	0.0222079	0.0273507	1.02246	0.969089	1.07876	0.416809	0.612807	0.0352096	5	FALSE	1587	689144	0.00229757
801	Fracture of ankle and foot	injuries & poisonings	0.0683751	0.0103505	1.07077	1.04926	1.09271	3.95e-11	0	0.636759	6	TRUE	11904	677355	0.0172707
801.1	Fracture of foot	injuries & poisonings	-0.000493395	0.016272	0.999507	0.968133	1.0319	0.97581	0.593011	0.0310802	6	FALSE	4596	685952	0.00665558
802	Fracture of pelvis	injuries & poisonings	0.0870137	0.0274312	1.09091	1.03381	1.15117	0.00151353	0.189296	0.295675	4	FALSE	1562	689108	0.00226157
803	Fracture of upper limb	injuries & poisonings	0.0277289	0.00983246	1.02812	1.00849	1.04812	0.00480025	0	0.674875	6	FALSE	12742	679710	0.0184013
803.1	Fracture of humerus	injuries & poisonings	0.00784381	0.0182803	1.00787	0.972403	1.04464	0.667862	0	0.584615	6	FALSE	3590	687487	0.00519479
803.2	Fracture of radius and ulna	injuries & poisonings	0.0444616	0.0131934	1.04546	1.01878	1.07285	0.000751714	0	0.971885	6	FALSE	6941	685100	0.0100298
803.21	Colles' fracture	injuries & poisonings	0.0335384	0.0401147	1.03411	0.955916	1.11869	0.40312	0.275382	0.246727	4	FALSE	745	360905	0.00206
803.3	Fracture of clavicle or scapula	injuries & poisonings	0.0250637	0.0219812	1.02538	0.982143	1.07052	0.254189	0	0.992758	5	FALSE	2464	688225	0.00356745
804	Fracture of hand or wrist	injuries & poisonings	0.0186593	0.0132108	1.01883	0.992793	1.04556	0.157825	0.707081	0.00847919	5	FALSE	7252	681532	0.0105287
805	Fracture of vertebral column without mention of spinal cord injury	injuries & poisonings	0.0256948	0.0140542	1.02603	0.998151	1.05468	0.0675089	0	0.802675	5	FALSE	6192	683270	0.00898092
807	Fracture of ribs	injuries & poisonings	-0.00186632	0.0152087	0.998135	0.968822	1.02834	0.902333	0.29011	0.228143	5	FALSE	5306	674722	0.00780262
809	Fracture of unspecified bones	injuries & poisonings	0.0379512	0.0123821	1.03868	1.01378	1.0642	0.0021767	0.402233	0.153113	5	FALSE	7971	680862	0.0115717
816	Cerebral laceration and contusion	injuries & poisonings	-0.0793019	0.0835853	0.923761	0.784173	1.0882	0.342746	0.0996679	0.329328	3	FALSE	169	334326	0.000505239
817	Concussion	injuries & poisonings	-0.0122146	0.0207721	0.98786	0.948449	1.02891	0.556513	0.345078	0.191256	5	FALSE	2958	692238	0.00425492
818	Intracranial hemorrhage (injury)	injuries & poisonings	0.0189347	0.0255925	1.01912	0.969257	1.07154	0.459389	0	0.589802	4	FALSE	1827	366153	0.00496494
818.1	Subdural hemorrhage (injury)	injuries & poisonings	0.00595779	0.0442986	1.00598	0.922317	1.09722	0.893014	0	0.922051	4	FALSE	582	367598	0.00158075
818.2	Subarachnoid hemorrhage (injury)	injuries & poisonings	0.0133515	0.0556601	1.01344	0.9087	1.13025	0.810427	0	0.991321	4	FALSE	359	367854	0.000974979
819	Skull and face fracture and other intercranial injury	injuries & poisonings	-0.00444785	0.011197	0.995562	0.973952	1.01765	0.691193	0	0.846721	6	FALSE	10645	691649	0.0151575
830	Dislocation	injuries & poisonings	0.0429484	0.0103789	1.04388	1.02286	1.06534	3.5e-05	0	0.47369	6	FALSE	11553	682374	0.0166487
835	Internal derangement of knee	injuries & poisonings	0.0356741	0.00826352	1.03632	1.01967	1.05324	1.58e-05	0.505986	0.071874	6	TRUE	18294	677408	0.0262957
836	Traumatic arthropathy	injuries & poisonings	0.00413147	0.0192255	1.00414	0.967007	1.0427	0.829849	0	0.806123	4	FALSE	3531	690568	0.00508717
840	Sprains and strains	injuries & poisonings	-0.00717814	0.00617044	0.992848	0.980913	1.00493	0.244703	0.282509	0.222977	6	FALSE	37543	633337	0.0559608
840.1	Muscle/tendon sprain	injuries & poisonings	-0.028866	0.0418274	0.971547	0.895077	1.05455	0.490117	0.503489	0.133447	3	FALSE	707	316248	0.0022306
840.2	Rotator cuff (capsule) sprain	injuries & poisonings	-0.0284655	0.0147225	0.971936	0.944291	1.00039	0.0531784	0.748939	0.00755884	4	FALSE	5891	346707	0.0167074
840.3	Joint/ligament sprain	injuries & poisonings	0.00664566	0.0116493	1.00667	0.983944	1.02992	0.568354	0.26315	0.237076	6	FALSE	9223	670855	0.0135617
841	Sprains and strains of back and neck	injuries & poisonings	0.00129539	0.0121248	1.0013	0.977782	1.02538	0.914918	0.0319136	0.388454	5	FALSE	8755	662922	0.0130345
842	Other sprains and strains	injuries & poisonings	-0.00971176	0.0249144	0.990335	0.943138	1.03989	0.69668	0.41376	0.145535	5	FALSE	2056	678153	0.0030226
850	Hemorrhage or hematoma complicating a procedure	injuries & poisonings	0.0275284	0.0184792	1.02791	0.991348	1.06582	0.136303	0	0.675033	4	FALSE	3519	680554	0.00514419
851	Complications of transplants and reattached limbs	injuries & poisonings	0.0212832	0.0190807	1.02151	0.984015	1.06044	0.264665	0	0.770438	5	FALSE	3422	689859	0.00493595
853	Complication of colostomy or enterostomy	injuries & poisonings	-0.0491284	0.0391106	0.952059	0.881805	1.02791	0.209065	0	0.519176	4	FALSE	759	369237	0.00205137
854	Complications of cardiac/vascular device, implant, and graft	injuries & poisonings	-0.0236433	0.0156396	0.976634	0.947151	1.00703	0.130595	0.0705853	0.371314	6	FALSE	5021	687418	0.00725118
855	Complication of nervous system device, implant, and graft	injuries & poisonings	0.0698349	0.0418967	1.07233	0.987794	1.1641	0.0955475	0	0.802981	5	FALSE	606	686741	0.000881651
856	Vascular complications of surgery and medical procedures	injuries & poisonings	-0.0725071	0.0515709	0.930059	0.840646	1.02898	0.159733	0.147826	0.318125	4	FALSE	425	653476	0.000649945
857	Mechanical complication of unspecified genitourinary device, implant, and graft	injuries & poisonings	0.0400037	0.01789	1.04081	1.00495	1.07796	0.0253455	0.417697	0.14296	5	FALSE	3450	692418	0.00495784
858	Complication of internal orthopedic device	injuries & poisonings	0.0569644	0.0117723	1.05862	1.03447	1.08333	1.31e-06	0	0.561201	5	TRUE	8299	688661	0.0119074
859	Complication due to other implant and internal device	injuries & poisonings	0.0339407	0.0198037	1.03452	0.995138	1.07547	0.086554	0	0.640835	5	FALSE	2922	690487	0.00421396
860	Bone marrow or stem cell transplant	neoplasms	0.115018	0.0381036	1.12189	1.04116	1.20889	0.00253979	0	0.620704	4	FALSE	808	711401	0.0011345
870	Open wounds of head; neck; and trunk	injuries & poisonings	-0.00403425	0.0106971	0.995974	0.97531	1.01708	0.706073	0.0611994	0.377409	6	FALSE	10666	671779	0.0156291
870.1	Open wound or laceration of eye or eyelid	injuries & poisonings	-0.00690104	0.0398134	0.993123	0.918573	1.07372	0.862388	0	0.648016	5	FALSE	763	681485	0.00111836
870.2	Open wound of ear	injuries & poisonings	0.0225917	0.0452458	1.02285	0.936048	1.1177	0.617561	0	0.450381	4	FALSE	562	690204	0.00081359
870.3	Other open wound of head and face	injuries & poisonings	-0.0298606	0.0196025	0.970581	0.933998	1.0086	0.127681	0.0238845	0.392922	5	FALSE	3054	684776	0.00444005
870.4	Open wound of nose and sinus	injuries & poisonings	0.0698647	0.0705772	1.07236	0.933827	1.23145	0.322221	0.278295	0.236025	5	FALSE	236	682537	0.000345649
870.5	Open wound of lip and mouth	injuries & poisonings	-0.0353791	0.0585291	0.965239	0.860627	1.08257	0.545531	0.390232	0.177757	4	FALSE	339	353834	0.000957159
870.6	Open wound of neck	injuries & poisonings	-0.0889041	0.0922248	0.914933	0.763638	1.0962	0.335049	0	0.525181	2	FALSE	164	616779	0.000265827
870.8	Open wound of genital organs	injuries & poisonings	0.113738	0.0996639	1.12046	0.921641	1.36217	0.253778	0	0.815012	2	FALSE	137	616777	0.000222073
871	Open wounds of extremities	injuries & poisonings	0.0729957	0.00841877	1.07573	1.05812	1.09362	4.3e-18	0.546418	0.0509187	6	TRUE	18544	661509	0.0272685
871.1	Open wound of hand except finger(s)	injuries & poisonings	0.0342626	0.0248514	1.03486	0.985659	1.08651	0.167987	0.469606	0.12959	4	FALSE	2016	685445	0.00293253
871.2	Open wound of finger(s)	injuries & poisonings	0.0262227	0.0178238	1.02657	0.991326	1.06307	0.141233	0.402691	0.152811	5	FALSE	4036	681983	0.00588322
871.3	Open wound of foot except toe(s) alone	injuries & poisonings	0.188907	0.0219573	1.20793	1.15705	1.26105	7.74e-18	0.346222	0.190487	5	TRUE	2595	685738	0.00376998
871.4	Open wound of toe(s)	injuries & poisonings	0.2883	0.0357246	1.33416	1.24394	1.43092	7.03e-16	0	0.496836	3	TRUE	1035	687960	0.00150219
872	Traumatic amputation	injuries & poisonings	0.0444633	0.021788	1.04547	1.00176	1.09108	0.0412787	0.219104	0.274975	5	FALSE	2576	688094	0.00372971
874	Complication of amputation stump	injuries & poisonings	0.0231487	0.0331775	1.02342	0.958987	1.09218	0.48535	0.522241	0.07885	5	FALSE	1107	689512	0.00160291
875	Non-healing surgical wound	injuries & poisonings	0.0299017	0.0276971	1.03035	0.975911	1.08783	0.280323	0	0.586804	4	FALSE	1626	351911	0.00459924
876	Posttraumatic wound infection not elsewhere classified	injuries & poisonings	0.0558172	0.0434576	1.0574	0.971069	1.15142	0.198999	0	0.4725	4	FALSE	649	353208	0.00183407
907	Injuries to the nervous system	injuries & poisonings	0.0419073	0.0169591	1.0428	1.00871	1.07804	0.0134704	0.21434	0.278061	5	FALSE	4135	695858	0.0059072
910	Superficial injury, infected	injuries & poisonings	0.167957	0.0736984	1.18289	1.02379	1.36671	0.0226682	0.204728	0.284383	3	FALSE	248	371470	0.000667172
911	Blister	injuries & poisonings	0.17259	0.0333042	1.18838	1.11328	1.26854	2.19e-07	0.113176	0.341307	5	TRUE	1153	707966	0.00162596
912	Insect bite	injuries & poisonings	-0.00190757	0.017952	0.998094	0.963587	1.03384	0.915376	0.102846	0.347491	5	FALSE	3797	694031	0.00544117
913	Toxic effect of venom	injuries & poisonings	0.0392892	0.0340293	1.04007	0.972965	1.11181	0.248267	0	0.847416	4	FALSE	1039	370563	0.002796
916	Contusion	injuries & poisonings	0.0077939	0.00787627	1.00782	0.992386	1.0235	0.322398	0.304089	0.218786	5	FALSE	20807	658257	0.0306407
930	Allergic reaction to food	injuries & poisonings	-0.0169226	0.0231385	0.98322	0.939626	1.02884	0.46456	0	0.612139	6	FALSE	2466	665154	0.00369372
931	Contact dermatitis and other eczema due to plants [except food]	dermatologic	-0.00117841	0.0263712	0.998822	0.948508	1.05181	0.964358	0	0.670398	4	FALSE	1764	657063	0.00267749
938	Dermatitis due to solar radiation	dermatologic	0.0336692	0.0114967	1.03424	1.0112	1.05781	0.00340489	0.229038	0.261808	6	FALSE	10056	652531	0.0151769
938.1	Acute dermatitis due to solar radiation	dermatologic	0.00354098	0.0402632	1.00355	0.927397	1.08595	0.92992	0	0.603795	4	FALSE	794	665771	0.00119118
938.2	Chronic dermatitis due to solar radiation	dermatologic	0.0210203	0.0141289	1.02124	0.99335	1.04992	0.136816	0.272425	0.230324	6	FALSE	6511	658235	0.00979472
939	Atopic/contact dermatitis due to other or unspecified	dermatologic	0.0123961	0.00550493	1.01247	1.00161	1.02346	0.0243341	0.376013	0.155521	6	FALSE	47675	608810	0.0726216
939.1	Contact and allergic dermatitis of eyelid	dermatologic	0.155204	0.0815385	1.1679	0.995402	1.37028	0.0569822	0	0.844701	3	FALSE	196	342969	0.000571154
941	Adverse reaction to serum or vaccine	injuries & poisonings	-0.0638643	0.0359761	0.938132	0.874261	1.00667	0.0758673	0.65443	0.0338422	4	FALSE	837	667237	0.00125286
942	Infusion and transfusion reaction	injuries & poisonings	-0.0664831	0.0900305	0.935679	0.784319	1.11625	0.46024	0.341029	0.217996	2	FALSE	158	635771	0.000248455
946	Anaphylactic shock NOS	injuries & poisonings	0.0101243	0.0223181	1.01018	0.96694	1.05534	0.650091	0	0.803091	5	FALSE	2270	659052	0.00343252
947	Urticaria	dermatologic	-0.00583284	0.0150784	0.994184	0.965233	1.024	0.698879	0.238218	0.255174	6	FALSE	5317	659541	0.0079972
949	Allergies, other	injuries & poisonings	-0.017566	0.013087	0.982587	0.957704	1.00812	0.179517	0.489539	0.0977716	5	FALSE	7484	653126	0.0113289
949.1	Diaper or napkin rash	injuries & poisonings	-0.0421245	0.0714895	0.95875	0.8334	1.10295	0.555701	0.464565	0.132611	4	FALSE	227	637743	0.000355816
952	Spinal cord injury without evidence of spinal bone injury	injuries & poisonings	0.0499286	0.0358335	1.0512	0.979901	1.12768	0.163514	0	0.532642	4	FALSE	1008	710419	0.00141687
958	Certain early complications of trauma or procedure	injuries & poisonings	0.0464699	0.0236111	1.04757	1.00019	1.09718	0.0490524	0	0.5118	5	FALSE	1961	707587	0.00276373
958.1	Postoperative shock	injuries & poisonings	0.0256954	0.0642547	1.02603	0.904619	1.16373	0.68923	0	0.508082	4	FALSE	266	658337	0.000403885
958.2	Traumatic and surgical subcutaneous emphysema	injuries & poisonings	0.038284	0.0415425	1.03903	0.957779	1.12717	0.356757	0	0.801151	4	FALSE	613	658060	0.000930659
960	Poisoning by antibiotics	injuries & poisonings	0.00226728	0.00591044	1.00227	0.990726	1.01395	0.701271	0.15859	0.311864	6	FALSE	32477	641319	0.0482
960.1	Adverse effects of antibacterials (not penicillins)	injuries & poisonings	0.0625124	0.0659238	1.06451	0.93548	1.21133	0.343001	0	0.667093	3	FALSE	292	352571	0.000827517
960.2	Allergy/adverse effect of penicillin	injuries & poisonings	-0.00427368	0.0064773	0.995735	0.983174	1.00846	0.509387	0.471106	0.0922798	6	FALSE	26486	644109	0.0394963
961	Poisoning by other anti-infectives	injuries & poisonings	-0.0670074	0.0311576	0.935188	0.879787	0.994078	0.0315079	0	0.640629	4	FALSE	1132	639402	0.00176728
961.1	Poisoning/allergy of sulfonamides	injuries & poisonings	-0.0117161	0.0224962	0.988352	0.945721	1.03291	0.602504	0.404877	0.135446	6	FALSE	2123	646179	0.00327471
962	Poisoning by hormones and synthetic substitutes	injuries & poisonings	0.00174384	0.0298867	1.00175	0.944752	1.06218	0.953471	0	0.86844	4	FALSE	1343	350401	0.00381812
962.1	Adrenal cortical steroids causing adverse effects in therapeutic use	injuries & poisonings	0.0677681	0.0431517	1.07012	0.983333	1.16456	0.116308	0	0.728208	4	FALSE	618	352314	0.00175105
962.2	Insulins and antidiabetic agents causing adverse effects in therapeutic use	injuries & poisonings	0.0359218	0.0888527	1.03657	0.870902	1.23376	0.686004	0.678414	0.0446192	3	FALSE	151	317331	0.000475618
962.3	Hormones and synthetic substitutes causing adverse effects in therapeutic use	injuries & poisonings	-0.0641414	0.0506614	0.937872	0.849221	1.03578	0.205484	0	0.993001	3	FALSE	479	352331	0.00135767
963	Poisoning by primarily systemic agents	injuries & poisonings	0.0427067	0.0190113	1.04363	1.00546	1.08325	0.0246797	0.393435	0.175803	4	FALSE	3202	635363	0.00501437
963.1	Antineoplastic and immunosuppressive drugs causing adverse effects	injuries & poisonings	0.0417422	0.0193826	1.04263	1.00376	1.083	0.0312722	0.00445489	0.38956	4	FALSE	3065	349359	0.00869691
964	Poisoning by agents primarily affecting blood constituents	injuries & poisonings	0.108557	0.041053	1.11467	1.02849	1.20806	0.00818559	0.104782	0.340588	4	FALSE	729	645476	0.00112812
964.1	Anticoagulants causing adverse effects	injuries & poisonings	0.100796	0.043401	1.10605	1.01586	1.20425	0.0202093	0.253362	0.259526	4	FALSE	649	645708	0.00100409
965	Poisoning by analgesics, antipyretics, and antirheumatics	injuries & poisonings	-0.0254631	0.0106254	0.974858	0.954766	0.995373	0.0165555	0	0.615201	6	FALSE	9429	645402	0.0143991
965.1	Opiates and related narcotics causing adverse effects in therapeutic use	injuries & poisonings	-0.00312235	0.0149703	0.996883	0.968058	1.02657	0.834784	0.497003	0.0769412	6	FALSE	4770	644044	0.00735188
965.2	Antirheumatics causing adverse effects in therapeutic use	injuries & poisonings	0.0803773	0.122805	1.0837	0.851874	1.3786	0.512784	0	0.764965	2	FALSE	87	317424	0.000274006
965.3	Salicylates causing adverse effects in therapeutic use	injuries & poisonings	0.0565111	0.134092	1.05814	0.813585	1.3762	0.673438	0	0.668363	2	FALSE	85	325163	0.000261339
966	Poisoning by anticonvulsants and anti-Parkinsonism drugs	injuries & poisonings	0.0196735	0.0559246	1.01987	0.913989	1.13801	0.724998	0	0.5051	4	FALSE	397	646586	0.000613617
967	Adverse effects of sedatives or other central nervous system depressants and anesthetics	injuries & poisonings	0.00388221	0.0300867	1.00389	0.946403	1.06487	0.897331	0	0.715465	5	FALSE	1216	645523	0.0018802
969	Poisoning by psychotropic agents	injuries & poisonings	0.0294572	0.029956	1.0299	0.971168	1.09217	0.325435	0.552997	0.0816893	4	FALSE	1409	636538	0.00220865
971	Poisoning by drugs primarily affecting the autonomic nervous system	injuries & poisonings	-0.0955606	0.11325	0.908863	0.727947	1.13474	0.398781	0	0.832465	2	FALSE	106	317236	0.000334024
972	Poisoning by agents primarily affecting the cardiovascular system	injuries & poisonings	-0.0165378	0.0351847	0.983598	0.918054	1.05382	0.638335	0	0.753387	4	FALSE	971	350759	0.00276064
972.1	Cardiac rhythm regulators causing adverse effects in therapeutic use	injuries & poisonings	0.125519	0.105063	1.13374	0.922746	1.39297	0.232205	0	0.363797	2	FALSE	138	317408	0.000434583
972.2	Antilipemic and antiarteriosclerotic drugs causing adverse effects in therapeutic use	injuries & poisonings	-0.028529	0.124392	0.971874	0.761601	1.2402	0.818598	0.217787	0.278476	3	FALSE	79	281461	0.0002806
972.6	Antihypertensive agents causing adverse effects	injuries & poisonings	-0.0471254	0.0654098	0.953968	0.839183	1.08445	0.471239	0	0.486401	3	FALSE	308	352134	0.000873903
974	Poisoning by water, mineral, and uric acid metabolism drugs	injuries & poisonings	0.00533341	0.0719747	1.00535	0.873075	1.15766	0.94093	0	0.834647	3	FALSE	223	317063	0.000702836
976	Poisoning by agents primarily affecting skin & mucous membrane, ophthalmological, otorhinolaryngological, & dental drugs	injuries & poisonings	-0.0488578	0.154179	0.952317	0.703953	1.28831	0.751328	0	0.836192	2	FALSE	60	317458	0.000188966
977	Personal history of allergy to medicinal agents	injuries & poisonings	-0.0165264	0.00845452	0.983609	0.967445	1.00004	0.050613	0	0.601256	6	FALSE	15163	645423	0.0229539
979	Adverse drug events and drug allergies	injuries & poisonings	0.0132885	0.0119834	1.01338	0.989853	1.03746	0.267469	0.551597	0.0484727	6	FALSE	8553	631381	0.0133654
980	Encounter for long-term (current) use of antibiotics	infectious diseases	0.0329128	0.0199211	1.03346	0.993887	1.07461	0.0985026	0	0.4661	4	FALSE	2957	374632	0.00783127
981	Toxic effect of (non-ethyl) alcohol and petroleum and other solvents	injuries & poisonings	-0.0565734	0.0617105	0.944997	0.837341	1.06649	0.359271	0	0.796266	2	FALSE	297	619223	0.000479403
985	Toxic effect of other metals	injuries & poisonings	-0.00591281	0.0923121	0.994105	0.829576	1.19126	0.948929	0.576933	0.0940723	3	FALSE	152	666993	0.000227837
986	Toxic effect of carbon monoxide	injuries & poisonings	-0.102878	0.113016	0.902237	0.722971	1.12595	0.36267	0.505923	0.154833	2	FALSE	92	619587	0.000148464
987	Toxic effect of other gases, fumes, or vapors	injuries & poisonings	0.190844	0.158395	1.21027	0.887271	1.65085	0.228257	0	0.415501	2	FALSE	67	659165	0.000101633
989	Toxic effect of other substances, chiefly nonmedicinal as to source	injuries & poisonings	0.0289917	0.0518528	1.02942	0.929938	1.13954	0.576082	0	0.414128	4	FALSE	507	709527	0.00071405
990	Effects radiation NOS	injuries & poisonings	0.0318124	0.00933439	1.03232	1.01361	1.05138	0.000654207	0	0.69204	6	FALSE	12549	682794	0.0180472
994	Sepsis and SIRS	injuries & poisonings	0.00919819	0.00742961	1.00924	0.994651	1.02404	0.2157	0	0.4361	6	FALSE	20906	682303	0.0297294
994.1	Systemic inflammatory response syndrome (SIRS)	injuries & poisonings	-0.0356425	0.0278079	0.964985	0.913799	1.01904	0.199935	0.51861	0.125266	3	FALSE	1431	644767	0.00221449
994.2	Sepsis	injuries & poisonings	0.011914	0.00762192	1.01199	0.99698	1.02722	0.118023	0	0.511414	6	FALSE	19772	683949	0.0280964
994.21	Septic shock	injuries & poisonings	0.00874504	0.0227471	1.00878	0.964796	1.05478	0.700648	0.19788	0.290932	4	FALSE	2217	373327	0.00590344
