# Supplementary material for: Insights from the largest diverse ancestry sex-specific disease map for genetically predicted height
Source: NPJ Genom Med. 2025 Feb 27;10:14. doi: 10.1038/s41525-025-00464-w (PMC11868580; doi:10.1038/s41525-025-00464-w)
Supplement: Supplementary file 10 — Supplementary Data 9 [file 41525_2025_464_MOESM10_ESM.xlsx]

## Sheet: Supplementary Data 9
Supplementary Data 9: PheWAS results for the sex-combined African cohorts.
Phecode	Description	Group	beta_MVP	SE_MVP	OR_MVP	LCI_MVP	UCI_MVP	pvalue_MVP	n_total_MVP	n_cases_MVP	n_controls_MVP	prev_MVP	Bonferroni_MVP	beta_UKB	SE_UKB	OR_UKB	LCI_UKB	UCI_UKB	pvalue_UKB	n_total_UKB	n_cases_UKB	n_controls_UKB	prev_UKB	Bonferroni_UKB	beta_BIOME	SE_BIOME	OR_BIOME	LCI_BIOME	UCI_BIOME	pvalue_BIOME	n_total_BIOME	n_cases_BIOME	n_controls_BIOME	prev_BIOME	Bonferroni_BIOME	beta_BIOVU	SE_BIOVU	OR_BIOVU	LCI_BIOVU	UCI_BIOVU	pvalue_BIOVU	n_total_BIOVU	n_cases_BIOVU	n_controls_BIOVU	prev_BIOVU	Bonferroni_BIOVU
8	Intestinal infection	infectious diseases	-0.00666245	0.0377838	0.99336	0.922453	1.06972	0.860034	54876	916	53960	0.0166922	FALSE	-0.0456418	0.105559	0.955384	0.776827	1.17498	0.665463	6682	159	6523	0.0237953	FALSE	-0.00105599	0.105379	0.998945	0.812534	1.22812	0.992005	6064	94	5970	0.0155013	FALSE	0.0473801	0.072547	1.04852	0.909544	1.20873	0.513695	15091	215	14876	0.0142469	FALSE
8.5	Bacterial enteritis	infectious diseases	0.0534257	0.0544962	1.05488	0.948013	1.17379	0.32691	56472	435	56037	0.00770293	FALSE	-0.0693718	0.12123	0.93298	0.735663	1.18322	0.567165	6641	118	6523	0.0177684	FALSE	-0.0646037	0.114851	0.937439	0.74848	1.1741	0.573774	6049	79	5970	0.01306	FALSE	0.106487	0.108135	1.11236	0.899913	1.37497	0.324741	15524	93	15431	0.00599072	FALSE
8.52	Intestinal infection due to C. difficile	infectious diseases	0.0312941	0.0614766	1.03179	0.914663	1.16391	0.610724	56734	340	56394	0.00599288	FALSE	NA	NA	NA	NA	NA	NA	NA	NA	NA	NA	NA	NA	NA	NA	NA	NA	NA	NA	NA	NA	NA	NA	0.129308	0.117081	1.13804	0.904683	1.43159	0.269405	15559	80	15479	0.00514172	FALSE
8.6	Viral Enteritis	infectious diseases	-0.00945899	0.0834734	0.990586	0.841081	1.16666	0.909779	56033	188	55845	0.00335517	FALSE	-0.0327572	0.24746	0.967774	0.595843	1.57187	0.894689	6552	29	6523	0.00442613	FALSE	NA	NA	NA	NA	NA	NA	NA	NA	NA	NA	NA	-0.0886251	0.109266	0.915189	0.738757	1.13376	0.417311	15224	93	15131	0.00610878	FALSE
10	Tuberculosis	infectious diseases	-0.0462259	0.0505865	0.954826	0.864698	1.05435	0.360822	56256	514	55742	0.0091368	FALSE	NA	NA	NA	NA	NA	NA	NA	NA	NA	NA	NA	0.285121	0.222167	1.32992	0.860428	2.0556	0.199363	5509	23	5486	0.00417499	FALSE	-0.268261	0.18486	0.764708	0.532279	1.09863	0.146736	15538	30	15508	0.00193075	FALSE
31	Diseases due to other mycobacteria	infectious diseases	0.0956646	0.132541	1.10039	0.848644	1.42681	0.470433	57007	74	56933	0.00129809	FALSE	NA	NA	NA	NA	NA	NA	NA	NA	NA	NA	NA	NA	NA	NA	NA	NA	NA	NA	NA	NA	NA	NA	NA	NA	NA	NA	NA	NA	NA	NA	NA	NA	NA
38	Septicemia	infectious diseases	0.0187435	0.0263623	1.01892	0.96761	1.07295	0.477087	55578	1943	53635	0.0349599	FALSE	0.0898249	0.0988922	1.09398	0.901222	1.32797	0.363714	6425	185	6240	0.0287938	FALSE	-0.190631	0.116628	0.826438	0.657558	1.03869	0.10215	5563	77	5486	0.0138415	FALSE	-0.0880824	0.0450934	0.915685	0.838228	1.0003	0.0507804	15243	623	14620	0.0408712	FALSE
38.1	Gram negative septicemia	infectious diseases	0.0687262	0.0738729	1.07114	0.926756	1.23802	0.3522	56695	239	56456	0.00421554	FALSE	NA	NA	NA	NA	NA	NA	NA	NA	NA	NA	NA	NA	NA	NA	NA	NA	NA	NA	NA	NA	NA	NA	-0.0686326	0.108928	0.93367	0.754174	1.15589	0.528648	15502	97	15405	0.00625726	FALSE
38.2	Gram positive septicemia	infectious diseases	0.0971901	0.0902407	1.10207	0.92341	1.3153	0.281476	56817	161	56656	0.00283366	FALSE	-0.102529	0.296853	0.902552	0.504413	1.61495	0.729802	6260	20	6240	0.00319489	FALSE	NA	NA	NA	NA	NA	NA	NA	NA	NA	NA	NA	0.0657213	0.116366	1.06793	0.850139	1.34151	0.572222	15521	85	15436	0.00547645	FALSE
38.3	Bacteremia	infectious diseases	0.00146621	0.0413664	1.00147	0.923475	1.08605	0.971725	56531	765	55766	0.0135324	FALSE	NA	NA	NA	NA	NA	NA	NA	NA	NA	NA	NA	-0.450789	0.186398	0.637125	0.44214	0.9181	0.0155878	5516	30	5486	0.00543872	FALSE	-0.0905946	0.0581269	0.913388	0.815036	1.02361	0.119099	15446	364	15082	0.023566	FALSE
41	Bacterial infection NOS	infectious diseases	-0.00174842	0.0200029	0.998253	0.959873	1.03817	0.930347	52996	3501	49495	0.0660616	FALSE	0.0698397	0.0773044	1.07234	0.92157	1.24777	0.366294	6549	309	6240	0.0471828	FALSE	-0.0324675	0.0714819	0.968054	0.841498	1.11364	0.649681	5696	210	5486	0.036868	FALSE	-0.0457664	0.0367566	0.955265	0.888866	1.02662	0.213087	14902	949	13953	0.0636827	FALSE
41.1	Staphylococcus infections	infectious diseases	0.077722	0.0402822	1.08082	0.99877	1.16962	0.0536765	55778	805	54973	0.0144322	FALSE	0.0728407	0.132434	1.07556	0.829667	1.39433	0.582309	6340	100	6240	0.0157729	FALSE	-0.1491	0.198589	0.861483	0.583719	1.27142	0.452774	5512	26	5486	0.00471698	FALSE	-0.0110479	0.0583319	0.989013	0.882163	1.1088	0.849782	15365	337	15028	0.021933	FALSE
41.11	Methicillin sensitive Staphylococcus aureus	infectious diseases	0.109825	0.0607934	1.11608	0.990713	1.25732	0.0708356	56411	350	56061	0.00620446	FALSE	-0.0209016	0.160778	0.979315	0.714605	1.34208	0.896564	6307	67	6240	0.0106231	FALSE	NA	NA	NA	NA	NA	NA	NA	NA	NA	NA	NA	0.070442	0.0896806	1.07298	0.900026	1.27918	0.432174	15488	133	15355	0.00858729	FALSE
41.12	Methicillin resistant Staphylococcus aureus	infectious diseases	0.0514227	0.0598968	1.05277	0.936154	1.18391	0.390605	56507	361	56146	0.00638859	FALSE	NA	NA	NA	NA	NA	NA	NA	NA	NA	NA	NA	-0.331009	0.231452	0.718199	0.456277	1.13047	0.152677	5505	19	5486	0.00345141	FALSE	0.0253153	0.0857041	1.02564	0.867045	1.21324	0.767703	15500	145	15355	0.00935484	FALSE
41.2	Streptococcus infection	infectious diseases	-0.0618234	0.0666944	0.940049	0.824858	1.07133	0.353944	56343	290	56053	0.00514705	FALSE	0.0019728	0.174045	1.00197	0.712372	1.40931	0.990956	6300	60	6240	0.00952381	FALSE	NA	NA	NA	NA	NA	NA	NA	NA	NA	NA	NA	0.0258253	0.0758324	1.02616	0.884435	1.1906	0.733436	15415	196	15219	0.0127149	FALSE
41.4	E. coli	infectious diseases	0.0802397	0.0713994	1.08355	0.942044	1.2463	0.261092	56346	252	56094	0.00447237	FALSE	0.198928	0.125642	1.22009	0.953772	1.56078	0.113355	6356	116	6240	0.0182505	FALSE	NA	NA	NA	NA	NA	NA	NA	NA	NA	NA	NA	0.0006251	0.0712725	1.00063	0.870168	1.15064	0.993002	15425	221	15204	0.0143274	FALSE
41.8	H. pylori	infectious diseases	-0.107507	0.0372099	0.89807	0.834904	0.966016	0.00386226	55792	969	54823	0.0173681	FALSE	NA	NA	NA	NA	NA	NA	NA	NA	NA	NA	NA	-0.068846	0.142874	0.93347	0.705479	1.23514	0.629901	5539	53	5486	0.00956851	FALSE	-0.266277	0.158131	0.766227	0.562023	1.04463	0.0921997	15493	41	15452	0.00264636	FALSE
41.9	Infection with drug-resistant microorganisms	infectious diseases	-0.00229983	0.0938745	0.997703	0.83003	1.19925	0.980455	56681	146	56535	0.00257582	FALSE	NA	NA	NA	NA	NA	NA	NA	NA	NA	NA	NA	NA	NA	NA	NA	NA	NA	NA	NA	NA	NA	NA	0.104831	0.10875	1.11052	0.897342	1.37435	0.335064	15508	94	15414	0.00606139	FALSE
53	Herpes zoster	infectious diseases	-0.024665	0.0371029	0.975637	0.907205	1.04923	0.506195	55664	943	54721	0.0169409	FALSE	NA	NA	NA	NA	NA	NA	NA	NA	NA	NA	NA	-0.0736285	0.0870351	0.929017	0.783317	1.10182	0.397573	4157	142	4015	0.0341592	FALSE	0.231832	0.118867	1.26091	0.998854	1.59171	0.0511338	15468	76	15392	0.00491337	FALSE
53.1	Herpes zoster with nervous system complications	infectious diseases	0.0321264	0.0873032	1.03265	0.870239	1.22537	0.712884	56836	167	56669	0.00293828	FALSE	NA	NA	NA	NA	NA	NA	NA	NA	NA	NA	NA	-0.0835375	0.156211	0.919857	0.677253	1.24936	0.592806	4060	45	4015	0.0110837	FALSE	NA	NA	NA	NA	NA	NA	NA	NA	NA	NA	NA
54	Herpes simplex	infectious diseases	-0.00967336	0.0284454	0.990373	0.936668	1.04716	0.733806	55602	1681	53921	0.0302327	FALSE	NA	NA	NA	NA	NA	NA	NA	NA	NA	NA	NA	0.0444782	0.0707657	1.04548	0.91008	1.20103	0.529658	4232	217	4015	0.051276	FALSE	0.049033	0.0786441	1.05026	0.900226	1.22529	0.532969	15341	166	15175	0.0108207	FALSE
70	Viral hepatitis	infectious diseases	-0.013883	0.0156723	0.986213	0.956379	1.01698	0.375709	56220	6016	50204	0.107008	FALSE	0.0319095	0.162256	1.03242	0.751178	1.41897	0.844093	6518	64	6454	0.00981896	FALSE	-0.0779209	0.0404943	0.925038	0.854456	1.00145	0.0543237	4826	811	4015	0.168048	FALSE	-0.111653	0.0512708	0.894355	0.808849	0.9889	0.0294277	15466	411	15055	0.0265744	FALSE
70.1	Viral hepatitis A	infectious diseases	0.0503193	0.180151	1.05161	0.738764	1.49693	0.780002	56912	40	56872	0.000702839	FALSE	NA	NA	NA	NA	NA	NA	NA	NA	NA	NA	NA	NA	NA	NA	NA	NA	NA	NA	NA	NA	NA	NA	NA	NA	NA	NA	NA	NA	NA	NA	NA	NA	NA
70.2	Viral hepatitis B	infectious diseases	-0.0525225	0.04234	0.948833	0.873271	1.03093	0.214793	56428	742	55686	0.0131495	FALSE	-0.116128	0.190473	0.890361	0.612961	1.2933	0.542071	6499	45	6454	0.00692414	FALSE	-0.16895	0.0907571	0.844551	0.706923	1.00897	0.0626651	4155	140	4015	0.0336943	FALSE	-0.221562	0.101509	0.801266	0.656705	0.97765	0.0290597	15528	100	15428	0.00643998	FALSE
70.3	Viral hepatitis C	infectious diseases	-0.0109303	0.0162842	0.989129	0.958058	1.02121	0.50208	56519	5501	51018	0.0973301	FALSE	NA	NA	NA	NA	NA	NA	NA	NA	NA	NA	NA	-0.0468697	0.043218	0.954212	0.876712	1.03856	0.278145	4713	698	4015	0.148101	FALSE	-0.0712355	0.0572313	0.931243	0.832428	1.04179	0.213244	15509	329	15180	0.0212135	FALSE
70.4	Chronic hepatitis	infectious diseases	-0.00454289	0.0533993	0.995467	0.896546	1.1053	0.932203	56367	458	55909	0.00812532	FALSE	NA	NA	NA	NA	NA	NA	NA	NA	NA	NA	NA	-0.113535	0.126906	0.892673	0.696094	1.14477	0.370977	4080	65	4015	0.0159314	FALSE	0.152781	0.129368	1.16507	0.904131	1.50132	0.237612	15523	60	15463	0.00386523	FALSE
70.9	Hepatitis NOS	infectious diseases	0.084952	0.0567254	1.08866	0.974111	1.21669	0.134237	56337	404	55933	0.00717113	FALSE	NA	NA	NA	NA	NA	NA	NA	NA	NA	NA	NA	0.12546	0.221744	1.13367	0.734065	1.75081	0.571538	4037	22	4015	0.00544959	FALSE	0.0363289	0.114415	1.037	0.828678	1.29768	0.750849	15469	79	15390	0.00510699	FALSE
71	Human immunodeficiency virus [HIV] disease	infectious diseases	-0.0283125	0.0315082	0.972085	0.913869	1.03401	0.368878	56885	1367	55518	0.0240309	FALSE	NA	NA	NA	NA	NA	NA	NA	NA	NA	NA	NA	0.00358549	0.0455572	1.00359	0.917863	1.09733	0.937269	4600	585	4015	0.127174	FALSE	-0.0550871	0.0378383	0.946403	0.878754	1.01926	0.145433	15550	753	14797	0.0484244	FALSE
71.1	HIV infection, symptomatic	infectious diseases	-0.0277984	0.0316668	0.972584	0.914054	1.03486	0.38003	56950	1352	55598	0.0237401	FALSE	NA	NA	NA	NA	NA	NA	NA	NA	NA	NA	NA	0.0150721	0.046679	1.01519	0.926428	1.11245	0.746779	4568	553	4015	0.12106	FALSE	-0.0671044	0.0386651	0.935098	0.866851	1.00872	0.0826472	15555	721	14834	0.0463517	FALSE
78	Viral warts & HPV	infectious diseases	0.0679445	0.0280411	1.07031	1.01307	1.13078	0.0153914	55235	1702	53533	0.0308138	FALSE	-0.268194	0.212635	0.764759	0.504111	1.16017	0.207205	6489	35	6454	0.00539374	FALSE	0.0237949	0.0715129	1.02408	0.890146	1.17817	0.739333	4230	215	4015	0.0508274	FALSE	-0.0932182	0.0822965	0.910995	0.775289	1.07045	0.257336	15364	152	15212	0.00989326	FALSE
79	Viral infection	infectious diseases	-0.0342157	0.0424196	0.966363	0.889267	1.05014	0.419896	54017	736	53281	0.0136253	FALSE	-0.0344246	0.144974	0.966161	0.727185	1.28367	0.812306	6538	84	6454	0.012848	FALSE	0.0596119	0.0848482	1.06142	0.898804	1.25347	0.482323	4165	150	4015	0.0360144	FALSE	-0.0421354	0.0410545	0.95874	0.884616	1.03908	0.304737	14498	728	13770	0.0502138	FALSE
79.1	Varicella infection	infectious diseases	0.269315	0.237861	1.30907	0.821279	2.08657	0.257535	56999	23	56976	0.000403516	FALSE	NA	NA	NA	NA	NA	NA	NA	NA	NA	NA	NA	NA	NA	NA	NA	NA	NA	NA	NA	NA	NA	NA	NA	NA	NA	NA	NA	NA	NA	NA	NA	NA	NA
79.9	Viremia, NOS	infectious diseases	0.00923856	0.160028	1.00928	0.737554	1.38112	0.953963	56417	52	56365	0.000921708	FALSE	-0.0213896	0.182394	0.978838	0.684627	1.39948	0.906645	6507	53	6454	0.00814507	FALSE	0.0172986	0.106453	1.01745	0.825844	1.25351	0.870912	4108	93	4015	0.0226388	FALSE	NA	NA	NA	NA	NA	NA	NA	NA	NA	NA	NA
80	Postoperative infection	infectious diseases	0.142196	0.0538488	1.1528	1.03733	1.28113	0.00827463	56382	448	55934	0.0079458	FALSE	0.139418	0.120054	1.14961	0.908565	1.45459	0.245523	6621	126	6495	0.0190304	FALSE	NA	NA	NA	NA	NA	NA	NA	NA	NA	NA	NA	-0.0167515	0.0767246	0.983388	0.846088	1.14297	0.82717	15362	184	15178	0.0119776	FALSE
81	Infection/inflammation of internal prosthetic device; implant; and graft	infectious diseases	-0.0126377	0.064739	0.987442	0.86977	1.12103	0.845228	56724	309	56415	0.00544743	FALSE	0.0488822	0.152665	1.0501	0.778535	1.41638	0.748822	6570	75	6495	0.0114155	FALSE	NA	NA	NA	NA	NA	NA	NA	NA	NA	NA	NA	-0.0406674	0.0718589	0.960148	0.834009	1.10537	0.571439	15387	234	15153	0.0152076	FALSE
90	Sexually transmitted infections (not HIV or hepatitis)	infectious diseases	-0.0164603	0.0287153	0.983674	0.92984	1.04063	0.566494	54821	1664	53157	0.0303533	FALSE	NA	NA	NA	NA	NA	NA	NA	NA	NA	NA	NA	-0.0197097	0.0815491	0.980483	0.83565	1.15042	0.809019	6065	161	5904	0.0265458	FALSE	-0.0517606	0.0766073	0.949556	0.817168	1.10339	0.499256	15325	172	15153	0.0112235	FALSE
90.2	Gonococcal infections	infectious diseases	-0.0974512	0.115505	0.907147	0.723366	1.13762	0.398837	56715	98	56617	0.00172794	FALSE	NA	NA	NA	NA	NA	NA	NA	NA	NA	NA	NA	-0.187521	0.211448	0.829012	0.547737	1.25473	0.375165	5929	25	5904	0.00421656	FALSE	NA	NA	NA	NA	NA	NA	NA	NA	NA	NA	NA
90.3	Venereal diseases due to Chlamydia trachomatis	infectious diseases	0.210897	0.179148	1.23478	0.869156	1.75422	0.239107	56860	42	56818	0.000738656	FALSE	NA	NA	NA	NA	NA	NA	NA	NA	NA	NA	NA	0.140649	0.295511	1.15102	0.64497	2.05412	0.634109	5916	12	5904	0.0020284	FALSE	NA	NA	NA	NA	NA	NA	NA	NA	NA	NA	NA
110	Dermatophytosis / Dermatomycosis	infectious diseases	0.0210337	0.0112518	1.02126	0.998981	1.04403	0.0615729	50263	15895	34368	0.316237	FALSE	NA	NA	NA	NA	NA	NA	NA	NA	NA	NA	NA	0.0520501	0.0430308	1.05343	0.968225	1.14613	0.226432	5183	639	4544	0.123288	FALSE	-0.0390438	0.0464522	0.961709	0.878016	1.05338	0.400619	14920	542	14378	0.0363271	FALSE
110.1	Dermatophytosis	infectious diseases	0.0224996	0.011391	1.02275	1.00017	1.04585	0.048244	50477	15246	35231	0.302039	FALSE	NA	NA	NA	NA	NA	NA	NA	NA	NA	NA	NA	0.0328867	0.0445221	1.03343	0.947075	1.12767	0.460113	5138	594	4544	0.115609	FALSE	-0.020271	0.0480314	0.979933	0.89189	1.07667	0.672999	14974	509	14465	0.0339923	FALSE
110.11	Dermatophytosis of nail	infectious diseases	0.0425096	0.0126266	1.04343	1.01792	1.06957	0.000760842	52271	11156	41115	0.213426	FALSE	NA	NA	NA	NA	NA	NA	NA	NA	NA	NA	NA	0.0511083	0.0518612	1.05244	0.950716	1.16504	0.324387	4970	426	4544	0.0857143	FALSE	0.0124783	0.0609328	1.01256	0.898571	1.141	0.837738	15380	330	15050	0.0214564	FALSE
110.12	Althete's foot	infectious diseases	-0.00797845	0.0184956	0.992053	0.956734	1.02868	0.666199	52405	4187	48218	0.079897	FALSE	NA	NA	NA	NA	NA	NA	NA	NA	NA	NA	NA	0.0428609	0.0748604	1.04379	0.901347	1.20875	0.566953	4741	197	4544	0.0415524	FALSE	0.0360196	0.136738	1.03668	0.792957	1.3553	0.792226	15458	57	15401	0.00368741	FALSE
110.13	Dermatophytosis of the body	infectious diseases	-0.0107626	0.0421531	0.989295	0.910845	1.0745	0.798474	55043	735	54308	0.0133532	FALSE	NA	NA	NA	NA	NA	NA	NA	NA	NA	NA	NA	-0.0205042	0.12604	0.979705	0.765258	1.25425	0.87077	4608	64	4544	0.0138889	FALSE	0.0477352	0.132258	1.04889	0.809376	1.35929	0.718157	15332	58	15274	0.00378294	FALSE
110.2	Dermatomycoses	infectious diseases	-0.00829304	0.0386818	0.991741	0.919331	1.06986	0.830242	55663	880	54783	0.0158094	FALSE	NA	NA	NA	NA	NA	NA	NA	NA	NA	NA	NA	0.335584	0.13492	1.39876	1.07373	1.82217	0.0128721	4604	60	4544	0.0130321	FALSE	NA	NA	NA	NA	NA	NA	NA	NA	NA	NA	NA
112	Candidiasis	infectious diseases	-0.00171141	0.0321528	0.99829	0.93732	1.06323	0.957551	54829	1343	53486	0.0244943	FALSE	0.0486685	0.163329	1.04987	0.762269	1.44599	0.76572	6662	70	6592	0.0105074	FALSE	0.0543825	0.0602894	1.05589	0.938207	1.18833	0.367044	4851	307	4544	0.0632859	FALSE	-0.0278384	0.0477558	0.972545	0.885644	1.06797	0.559939	14766	498	14268	0.0337261	FALSE
112.3	Candidiasis of skin and nails	infectious diseases	0.147385	0.170347	1.1588	0.829863	1.61812	0.386926	56817	45	56772	0.000792016	FALSE	NA	NA	NA	NA	NA	NA	NA	NA	NA	NA	NA	-0.159829	0.150342	0.85229	0.634767	1.14435	0.287735	4592	48	4544	0.010453	FALSE	0.0446968	0.156706	1.04571	0.769167	1.42168	0.77547	15440	43	15397	0.00278497	FALSE
117	Mycoses	infectious diseases	-0.036065	0.0636371	0.964578	0.851468	1.09271	0.570898	56425	320	56105	0.00567125	FALSE	NA	NA	NA	NA	NA	NA	NA	NA	NA	NA	NA	-0.23251	0.20537	0.792541	0.529916	1.18532	0.25757	4569	25	4544	0.00547166	FALSE	-0.115025	0.109426	0.891344	0.719283	1.10456	0.293185	15516	91	15425	0.00586491	FALSE
117.1	Histoplasmosis	infectious diseases	-0.0773256	0.162868	0.925588	0.672638	1.27366	0.634948	57026	48	56978	0.000841721	FALSE	NA	NA	NA	NA	NA	NA	NA	NA	NA	NA	NA	NA	NA	NA	NA	NA	NA	NA	NA	NA	NA	NA	0.0544013	0.184298	1.05591	0.735781	1.51532	0.767856	15580	30	15550	0.00192555	FALSE
117.2	Coccidioidomycosis	infectious diseases	0.0399057	0.16045	1.04071	0.759895	1.42531	0.803584	57044	51	56993	0.000894047	FALSE	NA	NA	NA	NA	NA	NA	NA	NA	NA	NA	NA	NA	NA	NA	NA	NA	NA	NA	NA	NA	NA	NA	NA	NA	NA	NA	NA	NA	NA	NA	NA	NA	NA
117.4	Aspergillosis	infectious diseases	0.011433	0.151904	1.0115	0.751039	1.36229	0.940004	57038	56	56982	0.000981802	FALSE	NA	NA	NA	NA	NA	NA	NA	NA	NA	NA	NA	NA	NA	NA	NA	NA	NA	NA	NA	NA	NA	NA	NA	NA	NA	NA	NA	NA	NA	NA	NA	NA	NA
130	Spirochetal infection	infectious diseases	0.0787737	0.146546	1.08196	0.811836	1.44196	0.590898	56743	60	56683	0.0010574	FALSE	NA	NA	NA	NA	NA	NA	NA	NA	NA	NA	NA	NA	NA	NA	NA	NA	NA	NA	NA	NA	NA	NA	NA	NA	NA	NA	NA	NA	NA	NA	NA	NA	NA
130.1	Lyme disease	infectious diseases	0.123026	0.252279	1.13091	0.68974	1.85427	0.625792	57023	21	57002	0.000368272	FALSE	NA	NA	NA	NA	NA	NA	NA	NA	NA	NA	NA	NA	NA	NA	NA	NA	NA	NA	NA	NA	NA	NA	NA	NA	NA	NA	NA	NA	NA	NA	NA	NA	NA
131	Protozoan infection	infectious diseases	0.0340419	0.0694036	1.03463	0.903039	1.18539	0.623786	56110	282	55828	0.00502584	FALSE	NA	NA	NA	NA	NA	NA	NA	NA	NA	NA	NA	-0.223591	0.222209	0.799642	0.517306	1.23607	0.314311	5834	21	5813	0.00359959	FALSE	-0.0132317	0.103553	0.986855	0.805578	1.20893	0.898325	15344	97	15247	0.00632169	FALSE
132	Infestation (lice, mites)	infectious diseases	-0.0996706	0.0792498	0.905135	0.774916	1.05724	0.208509	56441	204	56237	0.00361439	FALSE	NA	NA	NA	NA	NA	NA	NA	NA	NA	NA	NA	0.153648	0.209545	1.16608	0.773322	1.75831	0.463407	5837	24	5813	0.0041117	FALSE	NA	NA	NA	NA	NA	NA	NA	NA	NA	NA	NA
133	Arthropod-borne diseases	infectious diseases	0.12021	0.221158	1.12773	0.73106	1.73964	0.586754	56999	26	56973	0.000456148	FALSE	-0.00433811	0.122325	0.995671	0.783412	1.26544	0.97171	6673	119	6554	0.0178331	FALSE	NA	NA	NA	NA	NA	NA	NA	NA	NA	NA	NA	NA	NA	NA	NA	NA	NA	NA	NA	NA	NA	NA
134	Helminthiases	infectious diseases	0.124292	0.183726	1.13235	0.789929	1.62319	0.49872	56913	38	56875	0.000667686	FALSE	NA	NA	NA	NA	NA	NA	NA	NA	NA	NA	NA	NA	NA	NA	NA	NA	NA	NA	NA	NA	NA	NA	NA	NA	NA	NA	NA	NA	NA	NA	NA	NA	NA
134.1	Intestinal helminthiases	infectious diseases	0.059093	0.237609	1.06087	0.665897	1.69013	0.803594	56971	23	56948	0.000403714	FALSE	NA	NA	NA	NA	NA	NA	NA	NA	NA	NA	NA	NA	NA	NA	NA	NA	NA	NA	NA	NA	NA	NA	NA	NA	NA	NA	NA	NA	NA	NA	NA	NA	NA
136	Other infectious and parasitic diseases	infectious diseases	-0.0230446	0.0442185	0.977219	0.896091	1.06569	0.60226	55436	671	54765	0.012104	FALSE	NA	NA	NA	NA	NA	NA	NA	NA	NA	NA	NA	0.109144	0.110814	1.11532	0.897582	1.38588	0.324656	5897	84	5813	0.0142445	FALSE	0.0729711	0.146861	1.0757	0.806641	1.4345	0.619279	15382	53	15329	0.00344559	FALSE
145	Cancer of mouth	neoplasms	0.00655309	0.0674638	1.00657	0.881901	1.14887	0.922619	56845	281	56564	0.00494327	FALSE	NA	NA	NA	NA	NA	NA	NA	NA	NA	NA	NA	NA	NA	NA	NA	NA	NA	NA	NA	NA	NA	NA	0.0432658	0.118259	1.04422	0.828182	1.3166	0.714473	15564	74	15490	0.00475456	FALSE
145.2	Cancer of tongue	neoplasms	0.0810464	0.123516	1.08442	0.851254	1.38146	0.51172	57007	83	56924	0.00145596	FALSE	NA	NA	NA	NA	NA	NA	NA	NA	NA	NA	NA	NA	NA	NA	NA	NA	NA	NA	NA	NA	NA	NA	NA	NA	NA	NA	NA	NA	NA	NA	NA	NA	NA
145.3	Cancer of major salivary glands	neoplasms	-0.0297394	0.106889	0.970698	0.787224	1.19693	0.780839	56999	111	56888	0.0019474	FALSE	NA	NA	NA	NA	NA	NA	NA	NA	NA	NA	NA	NA	NA	NA	NA	NA	NA	NA	NA	NA	NA	NA	NA	NA	NA	NA	NA	NA	NA	NA	NA	NA	NA
145.5	Cancer of the mouth floor	neoplasms	0.174187	0.246575	1.19028	0.734108	1.92991	0.479922	57051	21	57030	0.000368092	FALSE	NA	NA	NA	NA	NA	NA	NA	NA	NA	NA	NA	NA	NA	NA	NA	NA	NA	NA	NA	NA	NA	NA	NA	NA	NA	NA	NA	NA	NA	NA	NA	NA	NA
149	Cancer of larynx, pharynx, nasal cavities	neoplasms	0.0481708	0.060347	1.04935	0.932292	1.18111	0.424736	56892	355	56537	0.00623989	FALSE	NA	NA	NA	NA	NA	NA	NA	NA	NA	NA	NA	-0.0744842	0.221518	0.928222	0.601301	1.43289	0.736686	6221	21	6200	0.00337566	FALSE	-0.0442359	0.088142	0.956728	0.804935	1.13715	0.615759	15546	136	15410	0.00874823	FALSE
149.1	Cancer of oropharynx	neoplasms	-0.00507149	0.100894	0.994941	0.816422	1.2125	0.959911	57000	125	56875	0.00219298	FALSE	NA	NA	NA	NA	NA	NA	NA	NA	NA	NA	NA	NA	NA	NA	NA	NA	NA	NA	NA	NA	NA	NA	-0.0428935	0.163227	0.958013	0.695712	1.31921	0.792717	15573	39	15534	0.00250433	FALSE
149.2	Cancer of nasopharynx	neoplasms	-0.166098	0.25183	0.846963	0.517015	1.38748	0.509533	57046	21	57025	0.000368124	FALSE	NA	NA	NA	NA	NA	NA	NA	NA	NA	NA	NA	NA	NA	NA	NA	NA	NA	NA	NA	NA	NA	NA	NA	NA	NA	NA	NA	NA	NA	NA	NA	NA	NA
149.3	Cancer of hypopharynx	neoplasms	-0.0366998	0.236999	0.963965	0.605792	1.53391	0.876938	57043	22	57021	0.000385674	FALSE	NA	NA	NA	NA	NA	NA	NA	NA	NA	NA	NA	NA	NA	NA	NA	NA	NA	NA	NA	NA	NA	NA	NA	NA	NA	NA	NA	NA	NA	NA	NA	NA	NA
149.4	Cancer of larynx	neoplasms	0.0983983	0.0835148	1.1034	0.936795	1.29964	0.238712	56989	185	56804	0.00324624	FALSE	NA	NA	NA	NA	NA	NA	NA	NA	NA	NA	NA	-0.168285	0.305114	0.845113	0.464726	1.53685	0.581258	6211	11	6200	0.00177105	FALSE	-0.107144	0.0978651	0.898396	0.741589	1.08836	0.273598	15554	110	15444	0.00707214	FALSE
149.5	Hx of malignant neoplasm of oral cavity and pharynx	neoplasms	0.104373	0.182663	1.11001	0.775966	1.58787	0.56773	57028	38	56990	0.000666339	FALSE	NA	NA	NA	NA	NA	NA	NA	NA	NA	NA	NA	NA	NA	NA	NA	NA	NA	NA	NA	NA	NA	NA	0.112191	0.153457	1.11873	0.828131	1.51129	0.464724	15571	44	15527	0.00282577	FALSE
149.9	Cancer of of nasal cavities	neoplasms	0.0589771	0.203205	1.06075	0.712265	1.57974	0.771637	57024	31	56993	0.000543631	FALSE	NA	NA	NA	NA	NA	NA	NA	NA	NA	NA	NA	NA	NA	NA	NA	NA	NA	NA	NA	NA	NA	NA	NA	NA	NA	NA	NA	NA	NA	NA	NA	NA	NA
150	Cancer of esophagus	neoplasms	0.110984	0.133349	1.11738	0.86038	1.45114	0.405253	57002	71	56931	0.00124557	FALSE	NA	NA	NA	NA	NA	NA	NA	NA	NA	NA	NA	NA	NA	NA	NA	NA	NA	NA	NA	NA	NA	NA	NA	NA	NA	NA	NA	NA	NA	NA	NA	NA	NA
151	Cancer of stomach	neoplasms	0.0403825	0.085044	1.04121	0.881347	1.23007	0.634899	56991	180	56811	0.00315839	FALSE	0.103978	0.271118	1.10958	0.652194	1.88772	0.701336	6420	25	6395	0.00389408	FALSE	NA	NA	NA	NA	NA	NA	NA	NA	NA	NA	NA	-0.0266514	0.143673	0.973701	0.734731	1.29039	0.852837	15575	50	15525	0.00321027	FALSE
153	Colorectal cancer	neoplasms	0.0533378	0.0378784	1.05479	0.979313	1.13608	0.159092	56526	913	55613	0.0161519	FALSE	0.297293	0.147968	1.34621	1.0073	1.79914	0.0445193	6152	86	6066	0.0139792	FALSE	0.00263046	0.0787918	1.00263	0.859159	1.17007	0.973368	5510	172	5338	0.031216	FALSE	0.0284356	0.0686265	1.02884	0.89936	1.17697	0.678616	15478	223	15255	0.0144075	FALSE
153.2	Colon cancer	neoplasms	0.0477837	0.0412843	1.04894	0.967409	1.13735	0.247096	56608	767	55841	0.0135493	FALSE	0.200918	0.169356	1.22252	0.8772	1.70379	0.235479	6131	65	6066	0.0106019	FALSE	-0.0663065	0.14822	0.935844	0.6999	1.25133	0.654621	5387	49	5338	0.00909597	FALSE	-0.0277269	0.085199	0.972654	0.823068	1.14943	0.74485	15530	145	15385	0.00933677	FALSE
153.3	Malignant neoplasm of rectum, rectosigmoid junction, and anus	neoplasms	0.014414	0.0664533	1.01452	0.890623	1.15565	0.828283	56888	291	56597	0.00511531	FALSE	0.638289	0.244095	1.89324	1.17335	3.0548	0.00892484	6098	32	6066	0.00524762	FALSE	0.0090118	0.09033	1.00905	0.845324	1.20449	0.920531	5468	130	5338	0.0237747	FALSE	-0.00231903	0.0907883	0.997684	0.83505	1.19199	0.979622	15504	125	15379	0.00806244	FALSE
155	Cancer of liver and intrahepatic bile duct	neoplasms	0.056138	0.0605818	1.05774	0.939317	1.1911	0.35411	56922	349	56573	0.0061312	FALSE	NA	NA	NA	NA	NA	NA	NA	NA	NA	NA	NA	-0.155	0.112257	0.856415	0.687273	1.06719	0.167354	5816	84	5732	0.0144429	FALSE	-0.0373507	0.115815	0.963338	0.767707	1.20882	0.747071	15540	78	15462	0.00501931	FALSE
155.1	Malignant neoplasm of liver, primary	neoplasms	0.0463237	0.0647752	1.04741	0.92253	1.1892	0.474519	56950	303	56647	0.00532046	FALSE	NA	NA	NA	NA	NA	NA	NA	NA	NA	NA	NA	-0.1323	0.116135	0.876078	0.697728	1.10002	0.254626	5810	78	5732	0.0134251	FALSE	0.0244331	0.125022	1.02473	0.80203	1.30928	0.845055	15552	67	15485	0.00430813	FALSE
157	Pancreatic cancer	neoplasms	0.0232913	0.0931222	1.02356	0.852802	1.22852	0.802498	56983	148	56835	0.00259727	FALSE	NA	NA	NA	NA	NA	NA	NA	NA	NA	NA	NA	-0.206191	0.213033	0.813678	0.535938	1.23535	0.333103	5756	24	5732	0.00416956	FALSE	0.101647	0.113077	1.10699	0.886935	1.38165	0.368695	15573	81	15492	0.00520131	FALSE
158	Neoplasm of unspecified nature of digestive system	neoplasms	0.025305	0.0714244	1.02563	0.891645	1.17974	0.723121	56596	253	56343	0.00447028	FALSE	0.148563	0.243532	1.16017	0.719816	1.8699	0.541838	6426	31	6395	0.00482415	FALSE	0.139959	0.24319	1.15023	0.714128	1.85264	0.564943	5750	18	5732	0.00313043	FALSE	-0.101344	0.149615	0.903622	0.673957	1.21155	0.498175	15504	46	15458	0.00296698	FALSE
159	Malignant neoplasm of other and ill-defined sites within the digestive organs and peritoneum	neoplasms	0.109997	0.0796956	1.11627	0.954845	1.305	0.16752	56891	205	56686	0.00360338	FALSE	0.229118	0.304203	1.25749	0.692726	2.28269	0.451345	6415	20	6395	0.00311769	FALSE	0.592806	0.3085	1.80906	0.988217	3.31171	0.054659	5745	13	5732	0.00226284	FALSE	-0.068169	0.101952	0.934103	0.764912	1.14072	0.503725	15518	100	15418	0.00644413	FALSE
159.2	Malignant neoplasm of small intestine, including duodenum	neoplasms	0.0321058	0.132726	1.03263	0.796095	1.33944	0.808861	57016	73	56943	0.00128034	FALSE	NA	NA	NA	NA	NA	NA	NA	NA	NA	NA	NA	NA	NA	NA	NA	NA	NA	NA	NA	NA	NA	NA	0.0689343	0.166372	1.07137	0.773248	1.48442	0.678627	15572	37	15535	0.00237606	FALSE
159.3	Malignant neoplasm of gallbladder and extrahepatic bile ducts	neoplasms	0.0395726	0.166481	1.04037	0.750715	1.44177	0.812113	57048	48	57000	0.000841397	FALSE	NA	NA	NA	NA	NA	NA	NA	NA	NA	NA	NA	NA	NA	NA	NA	NA	NA	NA	NA	NA	NA	NA	NA	NA	NA	NA	NA	NA	NA	NA	NA	NA	NA
164	Cancer of intrathoracic organs	neoplasms	0.109114	0.210955	1.11529	0.737597	1.68638	0.60499	57041	29	57012	0.000508406	FALSE	NA	NA	NA	NA	NA	NA	NA	NA	NA	NA	NA	NA	NA	NA	NA	NA	NA	NA	NA	NA	NA	NA	NA	NA	NA	NA	NA	NA	NA	NA	NA	NA	NA
165	Cancer within the respiratory system	neoplasms	0.0314218	0.0360241	1.03192	0.961572	1.10742	0.383075	56712	1014	55698	0.0178798	FALSE	-0.173469	0.170879	0.840743	0.601461	1.17522	0.310031	6681	60	6621	0.00898069	FALSE	-0.0221827	0.123804	0.978061	0.767329	1.24667	0.8578	6227	73	6154	0.0117231	FALSE	-0.0971048	0.0728594	0.907461	0.786699	1.04676	0.182607	15511	202	15309	0.013023	FALSE
165.1	Cancer of bronchus; lung	neoplasms	0.0209577	0.037357	1.02118	0.94908	1.09875	0.57479	56773	942	55831	0.0165924	FALSE	-0.285103	0.189376	0.751937	0.518777	1.08989	0.1322	6670	49	6621	0.00734633	FALSE	-0.0221827	0.123804	0.978061	0.767329	1.24667	0.8578	6227	73	6154	0.0117231	FALSE	-0.0980532	0.0730149	0.906601	0.785714	1.04609	0.179298	15516	201	15315	0.0129544	FALSE
170	Cancer of bone and connective tissue	neoplasms	0.107513	0.0831974	1.11351	0.945961	1.31072	0.196265	56824	186	56638	0.00327326	FALSE	NA	NA	NA	NA	NA	NA	NA	NA	NA	NA	NA	NA	NA	NA	NA	NA	NA	NA	NA	NA	NA	NA	0.0124138	0.0905431	1.01249	0.847851	1.2091	0.890948	15500	125	15375	0.00806452	FALSE
170.1	Bone cancer	neoplasms	0.120419	0.159952	1.12797	0.824411	1.5433	0.451542	56947	50	56897	0.000878009	FALSE	NA	NA	NA	NA	NA	NA	NA	NA	NA	NA	NA	NA	NA	NA	NA	NA	NA	NA	NA	NA	NA	NA	-0.0065033	0.144522	0.993518	0.748439	1.31885	0.964108	15537	49	15488	0.00315376	FALSE
170.2	Cancer of connective tissue	neoplasms	0.135927	0.0961005	1.1456	0.94892	1.38304	0.157239	56933	140	56793	0.00245903	FALSE	NA	NA	NA	NA	NA	NA	NA	NA	NA	NA	NA	NA	NA	NA	NA	NA	NA	NA	NA	NA	NA	NA	-0.0553533	0.105859	0.946151	0.768868	1.16431	0.601046	15536	91	15445	0.00585736	FALSE
172	Skin cancer	neoplasms	-0.00080955	0.0612449	0.999191	0.886167	1.12663	0.989454	56547	338	56209	0.00597733	FALSE	0.249517	0.28668	1.28341	0.731706	2.25108	0.384099	6681	23	6658	0.0034426	FALSE	0.180996	0.299631	1.19841	0.666123	2.15604	0.545803	6141	12	6129	0.00195408	FALSE	0.071981	0.131703	1.07463	0.830144	1.39113	0.584694	15502	60	15442	0.00387047	FALSE
172.1	Melanomas of skin, dx or hx	neoplasms	-0.0813675	0.11513	0.921855	0.735634	1.15522	0.479725	56917	95	56822	0.0016691	FALSE	NA	NA	NA	NA	NA	NA	NA	NA	NA	NA	NA	NA	NA	NA	NA	NA	NA	NA	NA	NA	NA	NA	NA	NA	NA	NA	NA	NA	NA	NA	NA	NA	NA
172.11	Melanomas of skin	neoplasms	-0.00383695	0.182952	0.99617	0.695988	1.42582	0.983268	56997	37	56960	0.000649157	FALSE	NA	NA	NA	NA	NA	NA	NA	NA	NA	NA	NA	NA	NA	NA	NA	NA	NA	NA	NA	NA	NA	NA	NA	NA	NA	NA	NA	NA	NA	NA	NA	NA	NA
172.2	Other non-epithelial cancer of skin	neoplasms	-0.000785624	0.070142	0.999215	0.870869	1.14648	0.991063	56677	257	56420	0.00453447	FALSE	NA	NA	NA	NA	NA	NA	NA	NA	NA	NA	NA	NA	NA	NA	NA	NA	NA	NA	NA	NA	NA	NA	0.0640338	0.162017	1.06613	0.776064	1.46461	0.692674	15548	40	15508	0.00257268	FALSE
172.21	Basal cell carcinoma	neoplasms	0.0675937	0.204323	1.06993	0.716857	1.5969	0.740782	57021	29	56992	0.000508585	FALSE	NA	NA	NA	NA	NA	NA	NA	NA	NA	NA	NA	NA	NA	NA	NA	NA	NA	NA	NA	NA	NA	NA	NA	NA	NA	NA	NA	NA	NA	NA	NA	NA	NA
172.22	Squamous cell carcinoma	neoplasms	0.0200359	0.118607	1.02024	0.808614	1.28725	0.865854	56977	89	56888	0.00156203	FALSE	NA	NA	NA	NA	NA	NA	NA	NA	NA	NA	NA	NA	NA	NA	NA	NA	NA	NA	NA	NA	NA	NA	NA	NA	NA	NA	NA	NA	NA	NA	NA	NA	NA
172.3	Carcinoma in situ of skin	neoplasms	-0.280132	0.173387	0.755684	0.53796	1.06153	0.106171	56991	42	56949	0.000736958	FALSE	NA	NA	NA	NA	NA	NA	NA	NA	NA	NA	NA	NA	NA	NA	NA	NA	NA	NA	NA	NA	NA	NA	NA	NA	NA	NA	NA	NA	NA	NA	NA	NA	NA
173	Neoplasm of uncertain behavior of skin	neoplasms	0.0335913	0.0431961	1.03416	0.950209	1.12553	0.436778	54713	695	54018	0.0127026	FALSE	NA	NA	NA	NA	NA	NA	NA	NA	NA	NA	NA	0.356566	0.263969	1.42842	0.851452	2.39634	0.176763	6144	15	6129	0.00244141	FALSE	-0.00790768	0.115745	0.992124	0.790754	1.24477	0.945531	15357	80	15277	0.00520935	FALSE
174	Breast cancer	neoplasms	0.00483783	0.0563213	1.00485	0.899828	1.12213	0.931548	56891	431	56460	0.00757589	FALSE	-0.0950638	0.109416	0.909315	0.7338	1.12681	0.384939	6308	155	6153	0.024572	FALSE	-0.0393141	0.0720522	0.961449	0.834822	1.10728	0.585318	5825	216	5609	0.0370815	FALSE	0.0411297	0.0634443	1.04199	0.920148	1.17996	0.516803	15494	278	15216	0.0179424	FALSE
174.1	Breast cancer [female]	neoplasms	0.042444	0.0598184	1.04336	0.927929	1.17314	0.477985	56954	381	56573	0.00668961	FALSE	-0.0984693	0.110645	0.906223	0.729546	1.12569	0.373489	6304	151	6153	0.023953	FALSE	-0.0452423	0.0728601	0.955766	0.828575	1.10248	0.534634	5820	211	5609	0.0362543	FALSE	0.0575435	0.0644205	1.05923	0.933587	1.20178	0.371724	15514	268	15246	0.0172747	FALSE
174.11	Malignant neoplasm of female breast	neoplasms	0.0161102	0.0632251	1.01624	0.897797	1.15031	0.798872	56963	340	56623	0.00596879	FALSE	-0.132127	0.12062	0.876229	0.691741	1.10992	0.273343	6279	126	6153	0.0200669	FALSE	-0.014324	0.0766944	0.985778	0.848195	1.14568	0.851843	5798	189	5609	0.0325974	FALSE	0.0587521	0.0646217	1.06051	0.934348	1.20371	0.363261	15518	266	15252	0.0171414	FALSE
174.2	Breast cancer [male]	neoplasms	-0.0821058	0.185645	0.921175	0.640203	1.32546	0.658291	57038	39	56999	0.000683755	FALSE	NA	NA	NA	NA	NA	NA	NA	NA	NA	NA	NA	NA	NA	NA	NA	NA	NA	NA	NA	NA	NA	NA	NA	NA	NA	NA	NA	NA	NA	NA	NA	NA	NA
174.3	Neoplasm of uncertain behavior of breast	neoplasms	-0.331146	0.192316	0.7181	0.492586	1.04686	0.0850911	56977	35	56942	0.000614283	FALSE	NA	NA	NA	NA	NA	NA	NA	NA	NA	NA	NA	NA	NA	NA	NA	NA	NA	NA	NA	NA	NA	NA	NA	NA	NA	NA	NA	NA	NA	NA	NA	NA	NA
175	Acquired absence of breast	neoplasms	-0.192265	0.136005	0.825088	0.63202	1.07713	0.15746	57013	74	56939	0.00129795	FALSE	-0.172467	0.151131	0.841586	0.625826	1.13173	0.253798	6191	75	6116	0.0121144	FALSE	0.121376	0.267902	1.12905	0.667836	1.90878	0.650506	5120	15	5105	0.00292969	FALSE	-0.0832289	0.118081	0.92014	0.730032	1.15976	0.480904	15554	75	15479	0.00482191	FALSE
180	Cervical cancer and dysplasia	neoplasms	-0.0127571	0.0628258	0.987324	0.872934	1.1167	0.839092	56759	352	56407	0.00620166	FALSE	0.0356748	0.0824234	1.03632	0.881725	1.21802	0.665143	5675	271	5404	0.0477533	FALSE	0.0987163	0.104486	1.10375	0.899356	1.3546	0.344772	5434	103	5331	0.0189547	FALSE	0.0317078	0.0640789	1.03222	0.910386	1.17035	0.620724	15409	257	15152	0.0166786	FALSE
180.1	Cervical cancer	neoplasms	0.13817	0.199915	1.14817	0.775952	1.69894	0.489476	57048	32	57016	0.000560931	FALSE	-0.0312166	0.0997733	0.969266	0.797102	1.17861	0.754376	5592	188	5404	0.0336195	FALSE	0.144179	0.278139	1.15509	0.669668	1.99238	0.6042	5345	14	5331	0.00261927	FALSE	NA	NA	NA	NA	NA	NA	NA	NA	NA	NA	NA
180.3	Cervical intraepithelial neoplasia [CIN] [Cervical dysplasia]	neoplasms	-0.0288852	0.0643863	0.971528	0.856345	1.1022	0.653703	56769	335	56434	0.00590111	FALSE	0.156737	0.147341	1.16969	0.876297	1.56131	0.287431	5488	84	5404	0.0153061	FALSE	0.100822	0.110979	1.10608	0.889854	1.37485	0.363627	5422	91	5331	0.0167835	FALSE	0.0700324	0.0675505	1.07254	0.939538	1.22438	0.299857	15427	230	15197	0.0149089	FALSE
182	Malignant neoplasm of uterus	neoplasms	0.550481	0.231037	1.73409	1.10258	2.7273	0.0171882	57035	25	57010	0.000438327	FALSE	0.500849	0.309905	1.65012	0.898917	3.02909	0.106065	5424	20	5404	0.00368732	FALSE	-0.128335	0.195927	0.879559	0.599085	1.29134	0.512461	5462	29	5433	0.00530941	FALSE	-0.18317	0.158707	0.832627	0.610037	1.13643	0.248444	15568	42	15526	0.00269784	FALSE
184	Cancer of other female genital organs	neoplasms	0.0495779	0.134896	1.05083	0.806688	1.36885	0.713226	56960	72	56888	0.00126404	FALSE	0.0226144	0.0964226	1.02287	0.84673	1.23566	0.81457	6397	202	6195	0.0315773	FALSE	0.135739	0.235898	1.14538	0.721357	1.81866	0.565011	5795	20	5775	0.00345125	FALSE	-0.0721019	0.121294	0.930436	0.733566	1.18014	0.552218	15529	71	15458	0.00457209	FALSE
184.1	Malignant neoplasm of ovary and other uterine adnexa	neoplasms	0.16623	0.206213	1.18084	0.788245	1.76899	0.420179	57027	30	56997	0.000526067	FALSE	0.0163087	0.0984177	1.01644	0.838123	1.2327	0.868386	6389	194	6195	0.0303647	FALSE	0.310266	0.333404	1.36379	0.709492	2.62148	0.35206	5786	11	5775	0.00190114	FALSE	-0.166981	0.152677	0.846216	0.627364	1.14141	0.274094	15556	45	15511	0.00289277	FALSE
184.11	Malignant neoplasm of ovary	neoplasms	0.0512842	0.231384	1.05262	0.668828	1.65665	0.824594	57046	24	57022	0.000420713	FALSE	0.0186892	0.098955	1.01886	0.839237	1.23694	0.850198	6388	193	6195	0.0302129	FALSE	NA	NA	NA	NA	NA	NA	NA	NA	NA	NA	NA	-0.132138	0.174912	0.87622	0.621906	1.23453	0.449979	15565	34	15531	0.00218439	FALSE
185	Cancer of prostate	neoplasms	-0.00121908	0.0163609	0.998782	0.967262	1.03133	0.940603	56342	6048	50294	0.107344	FALSE	-0.0939175	0.0793791	0.910358	0.77919	1.06361	0.236749	6425	343	6082	0.0533852	FALSE	-0.0297997	0.105326	0.97064	0.789592	1.1932	0.777232	5766	122	5644	0.0211585	FALSE	-0.0478403	0.0638792	0.953286	0.841101	1.08043	0.453906	15512	301	15211	0.0194043	FALSE
187	Cancer of other male genital organs	neoplasms	0.166183	0.0870299	1.18079	0.995614	1.40041	0.0561989	56702	169	56533	0.00298049	FALSE	-0.0450094	0.101069	0.955988	0.78419	1.16542	0.656077	6520	186	6334	0.0285276	FALSE	NA	NA	NA	NA	NA	NA	NA	NA	NA	NA	NA	NA	NA	NA	NA	NA	NA	NA	NA	NA	NA	NA
187.1	Malignant neoplasm of unspecified male genital organ	neoplasms	0.239486	0.202804	1.2706	0.85384	1.89077	0.237654	56955	32	56923	0.000561847	FALSE	-0.0281299	0.101986	0.972262	0.796106	1.1874	0.782686	6517	183	6334	0.0280804	FALSE	NA	NA	NA	NA	NA	NA	NA	NA	NA	NA	NA	NA	NA	NA	NA	NA	NA	NA	NA	NA	NA	NA
187.2	Malignant neoplasm of testis	neoplasms	0.107879	0.148238	1.11391	0.833045	1.48948	0.46677	57019	58	56961	0.0010172	FALSE	-0.0497954	0.101318	0.951424	0.780064	1.16043	0.62309	6519	185	6334	0.0283786	FALSE	NA	NA	NA	NA	NA	NA	NA	NA	NA	NA	NA	NA	NA	NA	NA	NA	NA	NA	NA	NA	NA	NA
187.8	Neoplasm of uncertain behavior of male genital organs	neoplasms	0.285052	0.130636	1.32983	1.02943	1.71789	0.0291079	56857	75	56782	0.0013191	FALSE	NA	NA	NA	NA	NA	NA	NA	NA	NA	NA	NA	NA	NA	NA	NA	NA	NA	NA	NA	NA	NA	NA	NA	NA	NA	NA	NA	NA	NA	NA	NA	NA	NA
189	Cancer of urinary organs (incl. kidney and bladder)	neoplasms	0.015385	0.0342314	1.0155	0.949606	1.08598	0.653113	56590	1117	55473	0.0197385	FALSE	-0.296716	0.202559	0.743255	0.499708	1.1055	0.142966	6682	43	6639	0.0064352	FALSE	-0.00153661	0.131484	0.998465	0.771633	1.29198	0.990676	6225	61	6164	0.0097992	FALSE	0.0239176	0.0731517	1.02421	0.8874	1.1821	0.743699	15514	201	15313	0.012956	FALSE
189.1	Cancer of kidney and renal pelvis	neoplasms	0.0668341	0.0428719	1.06912	0.982952	1.16284	0.119014	56856	710	56146	0.0124877	FALSE	NA	NA	NA	NA	NA	NA	NA	NA	NA	NA	NA	-0.0825013	0.167888	0.92081	0.662615	1.27961	0.623138	6202	38	6164	0.00612706	FALSE	0.0267986	0.089997	1.02716	0.861056	1.22531	0.765878	15540	129	15411	0.00830116	FALSE
189.11	Malignant neoplasm of kidney, except pelvis	neoplasms	0.0586082	0.0436364	1.06036	0.97344	1.15504	0.179238	56877	684	56193	0.012026	FALSE	NA	NA	NA	NA	NA	NA	NA	NA	NA	NA	NA	-0.132478	0.177973	0.875922	0.617976	1.24154	0.456651	6198	34	6164	0.00548564	FALSE	0.0199924	0.094821	1.02019	0.847168	1.22856	0.83301	15542	116	15426	0.00746365	FALSE
189.12	Malignant neoplasm of renal pelvis	neoplasms	0.0248241	0.109887	1.02513	0.826501	1.27151	0.821274	56928	105	56823	0.00184444	FALSE	NA	NA	NA	NA	NA	NA	NA	NA	NA	NA	NA	NA	NA	NA	NA	NA	NA	NA	NA	NA	NA	NA	NA	NA	NA	NA	NA	NA	NA	NA	NA	NA	NA
189.2	Cancer of bladder	neoplasms	-0.0704111	0.0540462	0.932011	0.838331	1.03616	0.192645	56753	432	56321	0.00761193	FALSE	-0.857372	0.284027	0.424276	0.243153	0.740316	0.00253925	6661	22	6639	0.00330281	FALSE	0.115999	0.215632	1.12299	0.735915	1.71367	0.590613	6187	23	6164	0.00371747	FALSE	-0.0368393	0.116763	0.963831	0.766674	1.21169	0.752378	15559	78	15481	0.00501318	FALSE
189.21	Malignant neoplasm of bladder	neoplasms	-0.0764798	0.059154	0.926372	0.824959	1.04025	0.196048	56834	360	56474	0.00633424	FALSE	NA	NA	NA	NA	NA	NA	NA	NA	NA	NA	NA	0.0353676	0.241882	1.036	0.644861	1.66439	0.883749	6182	18	6164	0.00291168	FALSE	-0.0187974	0.119079	0.981378	0.777095	1.23936	0.87457	15559	75	15484	0.00482036	FALSE
189.4	Malignant neoplasm of other urinary organs	neoplasms	-0.191429	0.205931	0.825778	0.551533	1.23639	0.352589	57017	29	56988	0.00050862	FALSE	NA	NA	NA	NA	NA	NA	NA	NA	NA	NA	NA	NA	NA	NA	NA	NA	NA	NA	NA	NA	NA	NA	0.265025	0.152963	1.30346	0.965816	1.75915	0.083165	15543	44	15499	0.00283086	FALSE
190	Cancer of eye	neoplasms	0.0790973	0.227065	1.08231	0.693537	1.68901	0.72758	57017	25	56992	0.000438466	FALSE	NA	NA	NA	NA	NA	NA	NA	NA	NA	NA	NA	NA	NA	NA	NA	NA	NA	NA	NA	NA	NA	NA	NA	NA	NA	NA	NA	NA	NA	NA	NA	NA	NA
191	Manlignant and unknown neoplasms of brain and nervous system	neoplasms	0.056864	0.0772252	1.05851	0.90983	1.23149	0.461524	56851	217	56634	0.003817	FALSE	NA	NA	NA	NA	NA	NA	NA	NA	NA	NA	NA	0.00134625	0.255448	1.00135	0.606936	1.65206	0.995795	6194	16	6178	0.00258314	FALSE	0.0614845	0.102019	1.06341	0.870687	1.2988	0.546723	15512	98	15414	0.00631769	FALSE
191.1	Cancer of brain and nervous system	neoplasms	0.201245	0.0955334	1.22292	1.0141	1.47475	0.0351573	56929	141	56788	0.00247677	FALSE	NA	NA	NA	NA	NA	NA	NA	NA	NA	NA	NA	NA	NA	NA	NA	NA	NA	NA	NA	NA	NA	NA	0.172144	0.117881	1.18785	0.942799	1.49659	0.1442	15532	73	15459	0.00469997	FALSE
191.11	Cancer of brain	neoplasms	0.159056	0.108328	1.1724	0.948128	1.44973	0.142026	56968	110	56858	0.00193091	FALSE	NA	NA	NA	NA	NA	NA	NA	NA	NA	NA	NA	NA	NA	NA	NA	NA	NA	NA	NA	NA	NA	NA	0.208072	0.120377	1.2313	0.972518	1.55895	0.0838982	15548	70	15478	0.00450219	FALSE
193	Thyroid cancer	neoplasms	0.0704185	0.08367	1.07296	0.91067	1.26416	0.399999	56996	186	56810	0.00326339	FALSE	NA	NA	NA	NA	NA	NA	NA	NA	NA	NA	NA	0.143459	0.215614	1.15426	0.756431	1.76132	0.505825	6133	23	6110	0.0037502	FALSE	-0.013323	0.141744	0.986765	0.74741	1.30277	0.925114	15577	51	15526	0.00327406	FALSE
194	Cancer of other endocrine glands	neoplasms	0.107956	0.1051	1.114	0.906612	1.36883	0.30434	56932	117	56815	0.00205508	FALSE	NA	NA	NA	NA	NA	NA	NA	NA	NA	NA	NA	NA	NA	NA	NA	NA	NA	NA	NA	NA	NA	NA	NA	NA	NA	NA	NA	NA	NA	NA	NA	NA	NA
195	Cancer, suspected or other	neoplasms	0.0900083	0.0393058	1.09418	1.01305	1.18181	0.0220244	56113	850	55263	0.015148	FALSE	-0.00773133	0.0939694	0.992298	0.82538	1.19297	0.934428	6391	219	6172	0.0342669	FALSE	0.05706	0.106563	1.05872	0.859157	1.30463	0.592332	5598	95	5503	0.0169703	FALSE	-0.00987972	0.0552112	0.990169	0.888613	1.10333	0.857982	15363	355	15008	0.0231075	FALSE
195.1	Malignant neoplasm, other	neoplasms	0.103753	0.0652813	1.10933	0.976092	1.26075	0.111987	56568	304	56264	0.00537406	FALSE	-0.00773133	0.0939694	0.992298	0.82538	1.19297	0.934428	6391	219	6172	0.0342669	FALSE	-0.0923983	0.177157	0.911742	0.644277	1.29024	0.601977	5539	36	5503	0.00649937	FALSE	0.03237	0.0752429	1.0329	0.891272	1.19703	0.667045	15408	188	15220	0.0122015	FALSE
195.3	Malignant neoplasm of head, face, and neck	neoplasms	0.162948	0.0902414	1.17698	0.986171	1.4047	0.0709671	56922	158	56764	0.00277573	FALSE	NA	NA	NA	NA	NA	NA	NA	NA	NA	NA	NA	NA	NA	NA	NA	NA	NA	NA	NA	NA	NA	NA	NA	NA	NA	NA	NA	NA	NA	NA	NA	NA	NA
196	Radiotherapy	neoplasms	-0.0104161	0.0419665	0.989638	0.911494	1.07448	0.80398	56917	747	56170	0.0131244	FALSE	0.173484	0.22024	1.18944	0.772451	1.83154	0.43087	6208	36	6172	0.00579897	FALSE	0.0110663	0.110113	1.01113	0.814847	1.25469	0.919947	5590	87	5503	0.0155635	FALSE	-0.00563183	0.118193	0.994384	0.788762	1.25361	0.961996	15504	75	15429	0.00483746	FALSE
197	Chemotherapy	neoplasms	0.0986802	0.0410794	1.10371	1.01833	1.19625	0.0162976	56556	777	55779	0.0137386	FALSE	0.0231251	0.107016	1.02339	0.829753	1.26223	0.828918	6333	161	6172	0.0254224	FALSE	-0.0468564	0.0631692	0.954224	0.843101	1.07999	0.458232	5782	279	5503	0.0482532	FALSE	0.0397238	0.0407975	1.04052	0.96056	1.12714	0.330214	15451	659	14792	0.042651	FALSE
198	Secondary malignant neoplasm	neoplasms	0.0178536	0.0307759	1.01801	0.958422	1.08131	0.561836	56573	1397	55176	0.0246938	FALSE	-0.00575555	0.0891981	0.994261	0.834783	1.18421	0.948552	6404	232	6172	0.0362274	FALSE	0.0264169	0.118628	1.02677	0.813756	1.29554	0.823779	5582	79	5503	0.0141526	FALSE	-0.0012354	0.0425243	0.998765	0.918895	1.08558	0.976823	15401	615	14786	0.0399325	FALSE
198.1	Secondary malignancy of lymph nodes	neoplasms	-0.00430877	0.0475133	0.995701	0.907161	1.09288	0.927743	56767	571	56196	0.0100587	FALSE	-0.0118846	0.122725	0.988186	0.776915	1.25691	0.922854	6295	123	6172	0.0195393	FALSE	0.0370162	0.244761	1.03771	0.64229	1.67657	0.879791	5521	18	5503	0.00326028	FALSE	0.023099	0.0608333	1.02337	0.908342	1.15296	0.704161	15459	288	15171	0.0186299	FALSE
198.2	Secondary malignancy of respiratory organs	neoplasms	0.0224544	0.0771841	1.02271	0.879126	1.18974	0.771112	56905	215	56690	0.00377823	FALSE	-0.119132	0.157638	0.88769	0.651744	1.20906	0.44981	6240	68	6172	0.0108974	FALSE	-0.0997261	0.250762	0.905085	0.553652	1.47959	0.690857	5520	17	5503	0.00307971	FALSE	0.00613778	0.0740319	1.00616	0.870259	1.16328	0.933925	15501	192	15309	0.0123863	FALSE
198.3	Secondary malignant neoplasm of digestive systems	neoplasms	0.148225	0.120186	1.15977	0.916366	1.46784	0.217464	56965	89	56876	0.00156236	FALSE	0.219908	0.231205	1.24596	0.791953	1.96025	0.341533	6206	34	6172	0.00547857	FALSE	NA	NA	NA	NA	NA	NA	NA	NA	NA	NA	NA	0.0565982	0.107025	1.05823	0.857984	1.30521	0.596921	15515	90	15425	0.00580084	FALSE
198.4	Secondary malignant neoplasm of liver	neoplasms	0.142333	0.0756484	1.15296	0.99408	1.33723	0.0599031	56941	226	56715	0.00396902	FALSE	-0.0710173	0.143986	0.931446	0.702415	1.23515	0.621856	6256	84	6172	0.0134271	FALSE	0.316229	0.222248	1.37194	0.887473	2.12089	0.154775	5525	22	5503	0.0039819	FALSE	-0.00773763	0.0766581	0.992292	0.85386	1.15317	0.919601	15532	178	15354	0.0114602	FALSE
198.5	Secondary malignancy of brain/spine	neoplasms	0.106507	0.0984583	1.11239	0.917162	1.34916	0.279365	57015	132	56883	0.00231518	FALSE	NA	NA	NA	NA	NA	NA	NA	NA	NA	NA	NA	NA	NA	NA	NA	NA	NA	NA	NA	NA	NA	NA	-0.042334	0.118091	0.95855	0.76049	1.20819	0.719979	15559	74	15485	0.00475609	FALSE
198.6	Secondary malignancy of bone	neoplasms	0.024628	0.0519259	1.02493	0.925754	1.13474	0.635292	56898	481	56417	0.00845372	FALSE	0.00972138	0.150302	1.00977	0.752112	1.35569	0.948429	6248	76	6172	0.0121639	FALSE	-0.234316	0.169404	0.791112	0.567595	1.10265	0.166612	5541	38	5503	0.00685797	FALSE	0.0297487	0.0820406	1.0302	0.877173	1.20991	0.716897	15538	156	15382	0.0100399	FALSE
199	Neoplasm of uncertain behavior	neoplasms	0.0771732	0.0292626	1.08023	1.02002	1.144	0.00835777	54838	1555	53283	0.0283562	FALSE	0.202202	0.202297	1.22409	0.823411	1.81976	0.317538	6216	44	6172	0.00707851	FALSE	0.0211133	0.136281	1.02134	0.781924	1.33406	0.876881	5560	57	5503	0.0102518	FALSE	-0.0083901	0.0561793	0.991645	0.88825	1.10707	0.881281	15236	337	14899	0.0221187	FALSE
199.4	Neurofibromatosis	neoplasms	-0.144705	0.201646	0.865278	0.582789	1.2847	0.472994	57016	32	56984	0.000561246	FALSE	NA	NA	NA	NA	NA	NA	NA	NA	NA	NA	NA	NA	NA	NA	NA	NA	NA	NA	NA	NA	NA	NA	NA	NA	NA	NA	NA	NA	NA	NA	NA	NA	NA
200	Myeloproliferative disease	neoplasms	-0.119765	0.0535595	0.887128	0.798722	0.98532	0.025344	56645	455	56190	0.00803248	FALSE	-0.0112788	0.240249	0.988785	0.617444	1.58346	0.962556	6595	31	6564	0.00470053	FALSE	-0.363093	0.208076	0.695522	0.462586	1.04575	0.0809856	6094	24	6070	0.0039383	FALSE	0.151008	0.113181	1.16301	0.931623	1.45186	0.182133	15537	82	15455	0.00527772	FALSE
200.1	Polycythemia vera	neoplasms	-0.178425	0.118934	0.836587	0.662632	1.05621	0.133564	56993	92	56901	0.00161423	FALSE	NA	NA	NA	NA	NA	NA	NA	NA	NA	NA	NA	NA	NA	NA	NA	NA	NA	NA	NA	NA	NA	NA	NA	NA	NA	NA	NA	NA	NA	NA	NA	NA	NA
201	Hodgkin's disease	neoplasms	0.11486	0.122002	1.12172	0.883147	1.42473	0.346467	57011	85	56926	0.00149094	FALSE	NA	NA	NA	NA	NA	NA	NA	NA	NA	NA	NA	0.191169	0.307927	1.21066	0.662081	2.21379	0.534714	6081	11	6070	0.00180891	FALSE	NA	NA	NA	NA	NA	NA	NA	NA	NA	NA	NA
202	Cancer of other lymphoid, histiocytic tissue	neoplasms	0.0622986	0.0537833	1.06428	0.9578	1.1826	0.246731	56803	444	56359	0.00781649	FALSE	0.194315	0.233614	1.21448	0.768304	1.91976	0.405535	6597	33	6564	0.00500227	FALSE	-0.359736	0.157947	0.697861	0.512061	0.951078	0.0227521	6111	41	6070	0.00670921	FALSE	0.0348447	0.148469	1.03546	0.774023	1.3852	0.814447	15543	48	15495	0.00308821	FALSE
202.2	Non-Hodgkins lymphoma	neoplasms	0.083555	0.0557096	1.08715	0.97469	1.21257	0.133658	56838	414	56424	0.00728386	FALSE	0.194315	0.233614	1.21448	0.768304	1.91976	0.405535	6597	33	6564	0.00500227	FALSE	-0.359736	0.157947	0.697861	0.512061	0.951078	0.0227521	6111	41	6070	0.00670921	FALSE	0.104974	0.176691	1.11068	0.785575	1.57033	0.552436	15559	33	15526	0.00212096	FALSE
202.21	Nodular lymphoma	neoplasms	0.0961637	0.155619	1.10094	0.811518	1.49358	0.536612	57015	52	56963	0.000912041	FALSE	NA	NA	NA	NA	NA	NA	NA	NA	NA	NA	NA	NA	NA	NA	NA	NA	NA	NA	NA	NA	NA	NA	NA	NA	NA	NA	NA	NA	NA	NA	NA	NA	NA
202.22	Reticulosarcoma	neoplasms	0.16332	0.129913	1.17741	0.912735	1.51884	0.208699	57022	75	56947	0.00131528	FALSE	NA	NA	NA	NA	NA	NA	NA	NA	NA	NA	NA	-0.498166	0.290999	0.607644	0.343515	1.07486	0.0869123	6082	12	6070	0.00197304	FALSE	NA	NA	NA	NA	NA	NA	NA	NA	NA	NA	NA
204	Leukemia	neoplasms	0.0406339	0.0477222	1.04147	0.948473	1.14359	0.39451	56887	574	56313	0.0100902	FALSE	-0.110636	0.174521	0.895265	0.635911	1.26039	0.52612	6623	59	6564	0.00890835	FALSE	-0.15482	0.137064	0.856569	0.654774	1.12056	0.258667	6125	55	6070	0.00897959	FALSE	0.0838985	0.0941719	1.08752	0.904224	1.30797	0.372978	15540	117	15423	0.00752896	FALSE
204.1	Lymphoid leukemia	neoplasms	0.124383	0.0840681	1.13245	0.960414	1.3353	0.138994	56995	181	56814	0.00317572	FALSE	NA	NA	NA	NA	NA	NA	NA	NA	NA	NA	NA	NA	NA	NA	NA	NA	NA	NA	NA	NA	NA	NA	NA	NA	NA	NA	NA	NA	NA	NA	NA	NA	NA
204.12	Lymphoid leukemia, chronic	neoplasms	0.167012	0.0908565	1.18177	0.988994	1.41212	0.0660341	57029	155	56874	0.00271792	FALSE	NA	NA	NA	NA	NA	NA	NA	NA	NA	NA	NA	NA	NA	NA	NA	NA	NA	NA	NA	NA	NA	NA	NA	NA	NA	NA	NA	NA	NA	NA	NA	NA	NA
204.2	Myeloid leukemia	neoplasms	0.00146155	0.1324	1.00146	0.772562	1.29818	0.991192	57021	75	56946	0.0013153	FALSE	NA	NA	NA	NA	NA	NA	NA	NA	NA	NA	NA	NA	NA	NA	NA	NA	NA	NA	NA	NA	NA	NA	0.0413355	0.115413	1.0422	0.831208	1.30675	0.72023	15570	77	15493	0.00494541	FALSE
204.21	Myeloid leukemia, acute	neoplasms	0.146643	0.213286	1.15794	0.762314	1.75889	0.49174	57041	30	57011	0.000525937	FALSE	NA	NA	NA	NA	NA	NA	NA	NA	NA	NA	NA	NA	NA	NA	NA	NA	NA	NA	NA	NA	NA	NA	0.00871283	0.12358	1.00875	0.791754	1.28522	0.943793	15571	67	15504	0.00430287	FALSE
204.22	Myeloid leukemia, chronic	neoplasms	-0.0957943	0.174043	0.908651	0.646025	1.27804	0.58204	57065	43	57022	0.000753527	FALSE	NA	NA	NA	NA	NA	NA	NA	NA	NA	NA	NA	NA	NA	NA	NA	NA	NA	NA	NA	NA	NA	NA	0.0505836	0.185082	1.05188	0.731852	1.51186	0.784619	15579	30	15549	0.00192567	FALSE
204.4	Multiple myeloma	neoplasms	-0.0172477	0.065041	0.9829	0.865258	1.11654	0.790869	56994	308	56686	0.00540408	FALSE	-0.17294	0.210166	0.841188	0.55718	1.26996	0.41058	6605	41	6564	0.00620742	FALSE	-0.12868	0.17335	0.879255	0.625974	1.23502	0.457896	6106	36	6070	0.00589584	FALSE	0.0378069	0.171292	1.03853	0.742357	1.45287	0.825313	15561	35	15526	0.00224921	FALSE
208	Benign neoplasm of colon	neoplasms	0.0123674	0.0120924	1.01244	0.98873	1.03673	0.306428	50910	13267	37643	0.260597	FALSE	0.0456299	0.0626416	1.04669	0.925753	1.18342	0.466352	6634	500	6134	0.0753693	FALSE	0.00441303	0.0638661	1.00442	0.886243	1.13836	0.944911	5766	279	5487	0.0483871	FALSE	-0.0941421	0.0611798	0.910153	0.807304	1.02611	0.123859	15032	301	14731	0.0200239	FALSE
209	Neuroendocrine tumors	neoplasms	-0.0105263	0.119094	0.989529	0.783526	1.24969	0.92957	57002	92	56910	0.00161398	FALSE	NA	NA	NA	NA	NA	NA	NA	NA	NA	NA	NA	0.20143	0.227712	1.22315	0.782795	1.91123	0.376381	6237	20	6217	0.00320667	FALSE	NA	NA	NA	NA	NA	NA	NA	NA	NA	NA	NA
210	Benign neoplasm of lip, oral cavity, and pharynx	neoplasms	-0.0422711	0.0679563	0.95861	0.839066	1.09518	0.53392	56539	280	56259	0.00495233	FALSE	NA	NA	NA	NA	NA	NA	NA	NA	NA	NA	NA	NA	NA	NA	NA	NA	NA	NA	NA	NA	NA	NA	NA	NA	NA	NA	NA	NA	NA	NA	NA	NA	NA
211	Benign neoplasm of other parts of digestive system	neoplasms	0.0492765	0.0580399	1.05051	0.937553	1.17708	0.395875	56220	387	55833	0.00688367	FALSE	-0.0594243	0.130403	0.942307	0.729778	1.21673	0.648608	6529	105	6424	0.0160821	FALSE	-0.0444427	0.208629	0.95653	0.635492	1.43975	0.83131	5788	23	5765	0.00397374	FALSE	0.0956426	0.146397	1.10037	0.825889	1.46606	0.513555	15467	49	15418	0.00316804	FALSE
212	Benign neoplasm of respiratory and intrathoracic organs	neoplasms	0.081743	0.090236	1.08518	0.909264	1.29512	0.364999	56815	160	56655	0.00281616	FALSE	NA	NA	NA	NA	NA	NA	NA	NA	NA	NA	NA	0.476144	0.252241	1.60985	0.981916	2.63936	0.0590727	6231	17	6214	0.00272829	FALSE	-0.0784238	0.173299	0.924573	0.658303	1.29854	0.650884	15546	34	15512	0.00218706	FALSE
213	Benign neoplasm of bone and articular cartilage	neoplasms	0.0940206	0.102626	1.09858	0.898412	1.34335	0.359591	56757	125	56632	0.00220237	FALSE	NA	NA	NA	NA	NA	NA	NA	NA	NA	NA	NA	NA	NA	NA	NA	NA	NA	NA	NA	NA	NA	NA	0.00104958	0.156607	1.00105	0.736461	1.3607	0.994653	15532	41	15491	0.00263971	FALSE
214	Lipoma	neoplasms	0.039656	0.0236732	1.04045	0.993279	1.08987	0.0939063	55039	2430	52609	0.0441505	FALSE	-0.0105884	0.086044	0.989467	0.83591	1.17123	0.902061	6658	242	6416	0.0363473	FALSE	-0.0226491	0.121116	0.977605	0.771024	1.23954	0.851657	5878	72	5806	0.0122491	FALSE	-0.0118996	0.133875	0.988171	0.760108	1.28466	0.929173	15474	58	15416	0.00374822	FALSE
214.1	Lipoma of skin and subcutaneous tissue	neoplasms	0.032911	0.032342	1.03346	0.96998	1.10109	0.308871	55679	1273	54406	0.0228632	FALSE	-0.0590917	0.0946558	0.94262	0.783004	1.13477	0.532444	6613	197	6416	0.0297898	FALSE	0.0166496	0.189227	1.01679	0.70171	1.47334	0.929886	5835	29	5806	0.00497001	FALSE	-0.063133	0.165008	0.938819	0.679398	1.2973	0.702011	15517	38	15479	0.00244893	FALSE
215	Other benign neoplasm of connective and other soft tissue	neoplasms	0.0387068	0.0576556	1.03947	0.928395	1.16382	0.502	56221	400	55821	0.00711478	FALSE	-0.0520876	0.260261	0.949246	0.569955	1.58095	0.841374	6441	25	6416	0.00388138	FALSE	0.00729374	0.0847856	1.00732	0.853094	1.18943	0.931446	5955	149	5806	0.025021	FALSE	NA	NA	NA	NA	NA	NA	NA	NA	NA	NA	NA
216	Benign neoplasm of skin	neoplasms	0.00846047	0.0278541	1.0085	0.954914	1.06508	0.761324	53785	1711	52074	0.0318118	FALSE	-0.0286421	0.190647	0.971764	0.668774	1.41203	0.880578	6669	53	6616	0.00794722	FALSE	-0.0397198	0.127211	0.961059	0.748972	1.2332	0.754862	5874	64	5810	0.0108955	FALSE	-0.0900472	0.106125	0.913888	0.742262	1.1252	0.39616	15354	96	15258	0.00625244	FALSE
216.1	Screening for malignant neoplasms of the skin	neoplasms	-0.0381082	0.0500409	0.962609	0.872678	1.06181	0.446334	55823	517	55306	0.00926142	FALSE	NA	NA	NA	NA	NA	NA	NA	NA	NA	NA	NA	-0.0011902	0.12387	0.998811	0.783507	1.27328	0.992334	5884	74	5810	0.0125765	FALSE	NA	NA	NA	NA	NA	NA	NA	NA	NA	NA	NA
217	Vascular hamartomas and non-neoplastic nevi	neoplasms	-0.0100746	0.0686941	0.989976	0.865269	1.13266	0.883401	56124	269	55855	0.00479296	FALSE	NA	NA	NA	NA	NA	NA	NA	NA	NA	NA	NA	NA	NA	NA	NA	NA	NA	NA	NA	NA	NA	NA	NA	NA	NA	NA	NA	NA	NA	NA	NA	NA	NA
217.1	Nevus, non-neoplastic	neoplasms	-0.0322045	0.0709243	0.968309	0.842639	1.11272	0.649779	56171	252	55919	0.0044863	FALSE	NA	NA	NA	NA	NA	NA	NA	NA	NA	NA	NA	NA	NA	NA	NA	NA	NA	NA	NA	NA	NA	NA	NA	NA	NA	NA	NA	NA	NA	NA	NA	NA	NA
218	Benign neoplasm of uterus	neoplasms	-0.017269	0.0321858	0.982879	0.92279	1.04688	0.591586	56441	1629	54812	0.028862	FALSE	0.00924358	0.0523704	1.00929	0.910827	1.11839	0.859898	6394	891	5503	0.139349	FALSE	0.101427	0.0680525	1.10675	0.968549	1.26467	0.136113	5861	249	5612	0.0424842	FALSE	0.0217588	0.0530481	1.022	0.921073	1.13398	0.68168	15259	380	14879	0.0249033	FALSE
218.1	Uterine leiomyoma	neoplasms	-0.0191614	0.0323188	0.981021	0.920806	1.04517	0.553257	56462	1611	54851	0.0285325	FALSE	0.00454079	0.0525825	1.00455	0.906177	1.1136	0.931184	6385	882	5503	0.138136	FALSE	0.101427	0.0680525	1.10675	0.968549	1.26467	0.136113	5861	249	5612	0.0424842	FALSE	0.0142234	0.0540541	1.01433	0.912358	1.12769	0.792448	15282	365	14917	0.0238843	FALSE
218.2	Other benign neoplasm of uterus	neoplasms	-0.12005	0.212703	0.886876	0.58453	1.34561	0.572482	56922	30	56892	0.000527037	FALSE	0.221704	0.30596	1.2482	0.685246	2.27365	0.468687	5523	20	5503	0.00362122	FALSE	NA	NA	NA	NA	NA	NA	NA	NA	NA	NA	NA	NA	NA	NA	NA	NA	NA	NA	NA	NA	NA	NA
220	Benign neoplasm of ovary	neoplasms	-0.0733681	0.177314	0.929259	0.656453	1.31544	0.679039	57010	43	56967	0.000754254	FALSE	-0.0304682	0.255746	0.969991	0.587588	1.60126	0.905169	5414	28	5386	0.00517178	FALSE	NA	NA	NA	NA	NA	NA	NA	NA	NA	NA	NA	0.00244251	0.150529	1.00245	0.746325	1.34646	0.987054	15532	45	15487	0.00289724	FALSE
222	Benign neoplasm of male genital organs	neoplasms	-0.0287542	0.0487488	0.971655	0.883113	1.06907	0.555295	56027	554	55473	0.00988809	FALSE	NA	NA	NA	NA	NA	NA	NA	NA	NA	NA	NA	NA	NA	NA	NA	NA	NA	NA	NA	NA	NA	NA	NA	NA	NA	NA	NA	NA	NA	NA	NA	NA	NA
223	Benign neoplasm of kidney and other urinary organs	neoplasms	0.0961186	0.100514	1.10089	0.904033	1.34061	0.338936	56772	127	56645	0.00223702	FALSE	NA	NA	NA	NA	NA	NA	NA	NA	NA	NA	NA	NA	NA	NA	NA	NA	NA	NA	NA	NA	NA	NA	NA	NA	NA	NA	NA	NA	NA	NA	NA	NA	NA
224	Benign neoplasm of eye	neoplasms	-0.0329482	0.0501006	0.967589	0.87709	1.06742	0.510769	56481	508	55973	0.00899418	FALSE	NA	NA	NA	NA	NA	NA	NA	NA	NA	NA	NA	NA	NA	NA	NA	NA	NA	NA	NA	NA	NA	NA	NA	NA	NA	NA	NA	NA	NA	NA	NA	NA	NA
224.1	Benign neoplasm of eye, uveal	neoplasms	-0.00544636	0.0595778	0.994568	0.884955	1.11776	0.927162	56716	354	56362	0.00624162	FALSE	NA	NA	NA	NA	NA	NA	NA	NA	NA	NA	NA	NA	NA	NA	NA	NA	NA	NA	NA	NA	NA	NA	NA	NA	NA	NA	NA	NA	NA	NA	NA	NA	NA
225	Benign neoplasm of brain and other parts of nervous system	neoplasms	0.0512187	0.067796	1.05255	0.921584	1.20213	0.449959	56866	282	56584	0.00495903	FALSE	NA	NA	NA	NA	NA	NA	NA	NA	NA	NA	NA	0.215085	0.185805	1.23997	0.86149	1.78472	0.247032	6208	30	6178	0.00483247	FALSE	-0.117022	0.134812	0.889566	0.683005	1.1586	0.385375	15549	56	15493	0.00360152	FALSE
225.1	Benign neoplasm of brain, cranial nerves, meninges	neoplasms	0.0548601	0.0702927	1.05639	0.920431	1.21244	0.435124	56878	263	56615	0.00462393	FALSE	NA	NA	NA	NA	NA	NA	NA	NA	NA	NA	NA	0.215085	0.185805	1.23997	0.86149	1.78472	0.247032	6208	30	6178	0.00483247	FALSE	-0.118321	0.140059	0.888411	0.675139	1.16905	0.398227	15557	52	15505	0.00334255	FALSE
226	Benign neoplasm of thyroid glands	neoplasms	-0.0290654	0.108902	0.971353	0.784654	1.20247	0.789549	56861	110	56751	0.00193454	FALSE	NA	NA	NA	NA	NA	NA	NA	NA	NA	NA	NA	NA	NA	NA	NA	NA	NA	NA	NA	NA	NA	NA	NA	NA	NA	NA	NA	NA	NA	NA	NA	NA	NA
227	Benign neoplasm of other endocrine glands and related structures	neoplasms	0.0872186	0.0385522	1.09114	1.01172	1.17678	0.0236759	56634	892	55742	0.0157503	FALSE	-0.0337924	0.159432	0.966772	0.707315	1.3214	0.832143	6654	70	6584	0.01052	FALSE	-0.0932345	0.115548	0.91098	0.72636	1.14252	0.419731	6188	78	6110	0.012605	FALSE	0.111478	0.100697	1.11793	0.917697	1.36185	0.268267	15485	101	15384	0.00652244	FALSE
227.1	Benign neoplasm of adrenal gland	neoplasms	0.0302761	0.0561854	1.03074	0.923257	1.15073	0.589983	56785	413	56372	0.00727305	FALSE	NA	NA	NA	NA	NA	NA	NA	NA	NA	NA	NA	-0.332941	0.231473	0.716813	0.455378	1.12834	0.150333	6130	20	6110	0.00326264	FALSE	NA	NA	NA	NA	NA	NA	NA	NA	NA	NA	NA
227.2	Benign neoplasm of parathyroid gland	neoplasms	0.202275	0.136125	1.22418	0.937509	1.59852	0.137291	56998	70	56928	0.00122811	FALSE	0.184696	0.30232	1.20285	0.665078	2.17547	0.541247	6604	20	6584	0.00302847	FALSE	NA	NA	NA	NA	NA	NA	NA	NA	NA	NA	NA	NA	NA	NA	NA	NA	NA	NA	NA	NA	NA	NA
227.3	Benign neoplasm of pituitary gland and craniopharyngeal duct (pouch)	neoplasms	0.128475	0.0567046	1.13709	1.01748	1.27076	0.0234708	56976	412	56564	0.00723111	FALSE	-0.254676	0.22037	0.775168	0.503284	1.19393	0.247814	6620	36	6584	0.00543807	FALSE	-0.0416135	0.140084	0.95924	0.728929	1.26232	0.76642	6163	53	6110	0.00859971	FALSE	0.0503743	0.132489	1.05166	0.811148	1.3635	0.703786	15575	58	15517	0.00372392	FALSE
228	Hemangioma and lymphangioma, any site	neoplasms	0.02197	0.0687168	1.02221	0.893405	1.16959	0.749182	56537	270	56267	0.00477563	FALSE	-0.293731	0.233959	0.745477	0.471285	1.17919	0.209306	6682	32	6650	0.00478899	FALSE	-0.0857332	0.241443	0.917839	0.571802	1.47329	0.722525	6212	18	6194	0.00289762	FALSE	0.132477	0.16685	1.14165	0.823205	1.58329	0.427204	15518	36	15482	0.00231989	FALSE
228.1	Hemangioma of skin and subcutaneous tissue	neoplasms	0.434476	0.182936	1.54415	1.07888	2.21008	0.017548	56925	38	56887	0.000667545	FALSE	NA	NA	NA	NA	NA	NA	NA	NA	NA	NA	NA	NA	NA	NA	NA	NA	NA	NA	NA	NA	NA	NA	NA	NA	NA	NA	NA	NA	NA	NA	NA	NA	NA
229	Benign neoplasm of unspecified sites	neoplasms	-0.083093	0.126758	0.920266	0.717819	1.17981	0.512128	56612	79	56533	0.00139546	FALSE	NA	NA	NA	NA	NA	NA	NA	NA	NA	NA	NA	-0.0170546	0.138078	0.98309	0.749996	1.28863	0.9017	6186	56	6130	0.0090527	FALSE	NA	NA	NA	NA	NA	NA	NA	NA	NA	NA	NA
229.1	Benign neoplasm of lymph nodes	neoplasms	-0.095192	0.229953	0.909198	0.57932	1.42692	0.678901	56919	24	56895	0.000421652	FALSE	NA	NA	NA	NA	NA	NA	NA	NA	NA	NA	NA	NA	NA	NA	NA	NA	NA	NA	NA	NA	NA	NA	NA	NA	NA	NA	NA	NA	NA	NA	NA	NA	NA
230	Kaposi's sarcoma	neoplasms	0.0315606	0.197718	1.03206	0.700496	1.52057	0.873177	57046	32	57014	0.000560951	FALSE	NA	NA	NA	NA	NA	NA	NA	NA	NA	NA	NA	NA	NA	NA	NA	NA	NA	NA	NA	NA	NA	NA	NA	NA	NA	NA	NA	NA	NA	NA	NA	NA	NA
240	Simple and unspecified goiter	endocrine/metabolic	0.0396937	0.0510712	1.04049	0.941382	1.15004	0.437027	56568	514	56054	0.00908641	FALSE	NA	NA	NA	NA	NA	NA	NA	NA	NA	NA	NA	0.182465	0.212614	1.20017	0.791157	1.82064	0.390784	5155	23	5132	0.00446169	FALSE	-0.075559	0.0894132	0.927225	0.778171	1.10483	0.39808	15400	133	15267	0.00863636	FALSE
241	Nontoxic nodular goiter	endocrine/metabolic	0.0598739	0.023985	1.0617	1.01295	1.11281	0.0125494	56303	2404	53899	0.0426975	FALSE	0.128718	0.132456	1.13737	0.877309	1.47452	0.33116	6381	105	6276	0.0164551	FALSE	0.1261	0.0531255	1.1344	1.02222	1.25888	0.0176146	5542	410	5132	0.0739805	FALSE	-0.108138	0.0600014	0.897503	0.797925	1.00951	0.0715038	15416	303	15113	0.0196549	FALSE
241.1	Nontoxic uninodular goiter	endocrine/metabolic	0.0389105	0.0279565	1.03968	0.984241	1.09824	0.163976	56307	1731	54576	0.0307422	FALSE	-0.0668534	0.245777	0.935332	0.577771	1.51417	0.785616	6306	30	6276	0.00475737	FALSE	0.100219	0.0667087	1.10541	0.969931	1.25982	0.13301	5385	253	5132	0.0469824	FALSE	-0.141023	0.106623	0.86847	0.704686	1.07032	0.185957	15447	92	15355	0.00595585	FALSE
241.2	Nontoxic multinodular goiter	endocrine/metabolic	0.0947224	0.0339146	1.09935	1.02865	1.17491	0.00522267	56521	1174	55347	0.020771	FALSE	0.247969	0.196686	1.28142	0.871504	1.88414	0.207403	6325	49	6276	0.00774704	FALSE	0.275884	0.0806245	1.31769	1.12509	1.54328	0.000621995	5301	169	5132	0.0318808	FALSE	-0.0388045	0.0702376	0.961939	0.838224	1.10391	0.580623	15478	218	15260	0.0140845	FALSE
242	Thyrotoxicosis with or without goiter	endocrine/metabolic	0.0298235	0.0348201	1.03027	0.962305	1.10304	0.391719	56488	1100	55388	0.0194732	FALSE	0.0235677	0.129987	1.02385	0.793575	1.32094	0.856126	6386	110	6276	0.0172252	FALSE	0.107281	0.0744682	1.11325	0.962061	1.28819	0.149691	5329	197	5132	0.0369675	FALSE	-0.00316207	0.0702609	0.996843	0.868599	1.14402	0.964104	15437	211	15226	0.0136685	FALSE
242.1	Graves' disease	endocrine/metabolic	-0.00587773	0.055827	0.99414	0.8911	1.10909	0.91615	56892	424	56468	0.00745272	FALSE	0.125002	0.227161	1.13315	0.725979	1.76869	0.582128	6311	35	6276	0.00554587	FALSE	0.0100268	0.110529	1.01008	0.813337	1.25441	0.927718	5220	88	5132	0.0168582	FALSE	-0.0281146	0.0940194	0.972277	0.808647	1.16902	0.764918	15533	116	15417	0.00746797	FALSE
242.2	Toxic multinodular goiter	endocrine/metabolic	0.268674	0.105318	1.30823	1.06423	1.60817	0.0107393	56958	118	56840	0.0020717	FALSE	NA	NA	NA	NA	NA	NA	NA	NA	NA	NA	NA	NA	NA	NA	NA	NA	NA	NA	NA	NA	NA	NA	-0.00631444	0.166947	0.993705	0.71639	1.37837	0.969829	15568	37	15531	0.00237667	FALSE
242.3	Exophthalmos	endocrine/metabolic	0.0186779	0.0701991	1.01885	0.887886	1.16914	0.790185	56798	267	56531	0.00470087	FALSE	NA	NA	NA	NA	NA	NA	NA	NA	NA	NA	NA	-0.451006	0.300047	0.636987	0.353774	1.14693	0.132808	5145	13	5132	0.00252672	FALSE	NA	NA	NA	NA	NA	NA	NA	NA	NA	NA	NA
242.31	Thyrotoxic exophthalmos	endocrine/metabolic	0.0823586	0.260094	1.08585	0.652186	1.80786	0.75151	57040	21	57019	0.000368163	FALSE	NA	NA	NA	NA	NA	NA	NA	NA	NA	NA	NA	NA	NA	NA	NA	NA	NA	NA	NA	NA	NA	NA	NA	NA	NA	NA	NA	NA	NA	NA	NA	NA	NA
244	Hypothyroidism	endocrine/metabolic	0.0572252	0.0212079	1.05889	1.01578	1.10384	0.00696953	56187	3075	53112	0.054728	FALSE	0.0855975	0.0860926	1.08937	0.920219	1.28961	0.320102	6535	259	6276	0.0396327	FALSE	0.0620194	0.0553685	1.06398	0.954562	1.18595	0.262662	5503	371	5132	0.0674178	FALSE	0.0339954	0.0428728	1.03458	0.951196	1.12527	0.427815	15223	619	14604	0.0406622	FALSE
244.1	Secondary hypothyroidism	endocrine/metabolic	0.0604786	0.0492773	1.06234	0.964539	1.17007	0.219705	56840	543	56297	0.00955313	FALSE	0.161481	0.186676	1.17525	0.815132	1.69446	0.387023	6329	53	6276	0.00837415	FALSE	0.16903	0.089595	1.18416	0.993445	1.41148	0.0592144	5266	134	5132	0.0254463	FALSE	0.0373863	0.0787595	1.03809	0.889601	1.21137	0.635008	15502	172	15330	0.0110953	FALSE
244.2	Acquired hypothyroidism	endocrine/metabolic	0.0639901	0.0692795	1.06608	0.930719	1.22113	0.355668	56708	271	56437	0.00477887	FALSE	NA	NA	NA	NA	NA	NA	NA	NA	NA	NA	NA	0.0149517	0.108924	1.01506	0.819928	1.25664	0.890819	5222	90	5132	0.0172348	FALSE	0.14473	0.153788	1.15573	0.854965	1.56229	0.346652	15528	44	15484	0.00283359	FALSE
244.4	Hypothyroidism NOS	endocrine/metabolic	0.058473	0.0218995	1.06022	1.01567	1.10671	0.00758378	56236	2872	53364	0.0510705	FALSE	0.100454	0.0914689	1.10567	0.924201	1.32278	0.272106	6505	229	6276	0.0352037	FALSE	0.0528317	0.060725	1.05425	0.935954	1.1875	0.384293	5438	306	5132	0.0562707	FALSE	0.0350747	0.0463731	1.0357	0.945713	1.13424	0.449433	15248	528	14720	0.0346275	FALSE
244.5	Congenital hypothyroidism	endocrine/metabolic	NA	NA	NA	NA	NA	NA	NA	NA	NA	NA	NA	NA	NA	NA	NA	NA	NA	NA	NA	NA	NA	NA	0.0116985	0.210487	1.01177	0.669747	1.52845	0.955678	5156	24	5132	0.00465477	FALSE	NA	NA	NA	NA	NA	NA	NA	NA	NA	NA	NA
245	Thyroiditis	endocrine/metabolic	-0.0166641	0.0859269	0.983474	0.831037	1.16387	0.846228	56841	175	56666	0.00307876	FALSE	NA	NA	NA	NA	NA	NA	NA	NA	NA	NA	NA	-0.148608	0.177006	0.861907	0.609242	1.21936	0.401154	5167	35	5132	0.00677376	FALSE	0.039683	0.124314	1.04048	0.815484	1.32756	0.749564	15442	68	15374	0.00440357	FALSE
245.1	Thyroiditis, acute and subacute	endocrine/metabolic	0.139902	0.24545	1.15016	0.710931	1.86076	0.56869	57014	21	56993	0.000368331	FALSE	NA	NA	NA	NA	NA	NA	NA	NA	NA	NA	NA	NA	NA	NA	NA	NA	NA	NA	NA	NA	NA	NA	NA	NA	NA	NA	NA	NA	NA	NA	NA	NA	NA
245.2	Chronic thyroiditis	endocrine/metabolic	-0.0709286	0.125665	0.931528	0.728162	1.19169	0.572464	56963	81	56882	0.00142198	FALSE	NA	NA	NA	NA	NA	NA	NA	NA	NA	NA	NA	-0.14856	0.189815	0.861948	0.594165	1.25042	0.43383	5162	30	5132	0.0058117	FALSE	0.0569151	0.183558	1.05857	0.738704	1.51693	0.75651	15551	31	15520	0.00199344	FALSE
245.21	Chronic lymphocytic thyroiditis	endocrine/metabolic	-0.0122382	0.139531	0.987836	0.751474	1.29854	0.930107	56987	66	56921	0.00115816	FALSE	NA	NA	NA	NA	NA	NA	NA	NA	NA	NA	NA	-0.14856	0.189815	0.861948	0.594165	1.25042	0.43383	5162	30	5132	0.0058117	FALSE	0.0576827	0.183594	1.05938	0.739219	1.5182	0.75338	15556	31	15525	0.0019928	FALSE
246	Other disorders of thyroid	endocrine/metabolic	0.0257793	0.0441971	1.02611	0.940967	1.11897	0.559705	56093	679	55414	0.0121049	FALSE	NA	NA	NA	NA	NA	NA	NA	NA	NA	NA	NA	-0.114295	0.0995221	0.891995	0.733918	1.08412	0.250789	5240	108	5132	0.0206107	FALSE	-0.0221378	0.112093	0.978105	0.785182	1.21843	0.84344	15439	83	15356	0.005376	FALSE
246.2	Thyroid cyst	endocrine/metabolic	0.11196	0.18698	1.11847	0.775287	1.61356	0.549321	56949	37	56912	0.000649704	FALSE	NA	NA	NA	NA	NA	NA	NA	NA	NA	NA	NA	NA	NA	NA	NA	NA	NA	NA	NA	NA	NA	NA	NA	NA	NA	NA	NA	NA	NA	NA	NA	NA	NA
246.7	Abnormal results of function study of thyroid	endocrine/metabolic	-0.00603686	0.048018	0.993981	0.9047	1.09207	0.899953	56115	569	55546	0.0101399	FALSE	NA	NA	NA	NA	NA	NA	NA	NA	NA	NA	NA	0.0386527	0.234185	1.03941	0.656817	1.64486	0.868903	5151	19	5132	0.0036886	FALSE	0.300528	0.157225	1.35057	0.992397	1.83802	0.0559462	15481	42	15439	0.002713	FALSE
249	Secondary diabetes mellitus	endocrine/metabolic	0.0386086	0.0385503	1.03936	0.963724	1.12094	0.316578	55608	888	54720	0.0159689	FALSE	NA	NA	NA	NA	NA	NA	NA	NA	NA	NA	NA	-0.00574772	0.0679771	0.994269	0.870243	1.13597	0.932616	4127	259	3868	0.0627575	FALSE	-0.300682	0.148264	0.740313	0.553619	0.989966	0.0425581	15531	48	15483	0.00309059	FALSE
250	Diabetes mellitus	endocrine/metabolic	-0.00974138	0.0104902	0.990306	0.970152	1.01088	0.353087	54305	21560	32745	0.397017	FALSE	0.0136272	0.0419417	1.01372	0.93372	1.10058	0.745251	6635	1315	5320	0.198191	FALSE	0.0327757	0.0312204	1.03332	0.971984	1.09852	0.293802	5607	1739	3868	0.310148	FALSE	0.0250791	0.0259536	1.0254	0.97454	1.07891	0.333891	14859	2128	12731	0.143213	FALSE
250.1	Type 1 diabetes	endocrine/metabolic	0.0361668	0.0235754	1.03683	0.990009	1.08586	0.125008	54703	2476	52227	0.0452626	FALSE	0.0502568	0.113972	1.05154	0.84103	1.31474	0.659244	5461	141	5320	0.0258194	FALSE	0.0140873	0.117157	1.01419	0.806106	1.27598	0.90429	3947	79	3868	0.0200152	FALSE	0.0524913	0.0509669	1.05389	0.953702	1.16461	0.303052	15318	447	14871	0.0291814	FALSE
250.11	Type 1 diabetes with ketoacidosis	endocrine/metabolic	-0.102314	0.122781	0.902746	0.709663	1.14836	0.404671	56918	87	56831	0.00152851	FALSE	NA	NA	NA	NA	NA	NA	NA	NA	NA	NA	NA	NA	NA	NA	NA	NA	NA	NA	NA	NA	NA	NA	0.0625435	0.116344	1.06454	0.847478	1.3372	0.590871	15567	77	15490	0.00494636	FALSE
250.12	Type 1 diabetes with renal manifestations	endocrine/metabolic	-0.0828445	0.100451	0.920494	0.75599	1.1208	0.409525	56899	130	56769	0.00228475	FALSE	NA	NA	NA	NA	NA	NA	NA	NA	NA	NA	NA	-0.05769	0.25337	0.943942	0.574477	1.55102	0.819887	3884	16	3868	0.00411946	FALSE	0.235137	0.12197	1.26508	0.996083	1.60672	0.0538773	15553	71	15482	0.00456504	FALSE
250.13	Type 1 diabetes with ophthalmic manifestations	endocrine/metabolic	0.0196072	0.0599601	1.0198	0.906726	1.14698	0.743664	56506	364	56142	0.00644179	FALSE	NA	NA	NA	NA	NA	NA	NA	NA	NA	NA	NA	NA	NA	NA	NA	NA	NA	NA	NA	NA	NA	NA	0.178572	0.171274	1.19551	0.854597	1.67242	0.297129	15559	37	15522	0.00237804	FALSE
250.14	Type 1 diabetes with neurological manifestations	endocrine/metabolic	0.0101895	0.0622928	1.01024	0.89413	1.14143	0.870066	56591	334	56257	0.005902	FALSE	NA	NA	NA	NA	NA	NA	NA	NA	NA	NA	NA	0.343743	0.282414	1.41022	0.810756	2.45291	0.223543	3882	14	3868	0.00360639	FALSE	0.123817	0.107952	1.13181	0.915972	1.3985	0.251397	15511	96	15415	0.00618916	FALSE
250.15	Diabetes type 1 with peripheral circulatory disorders	endocrine/metabolic	0.40159	0.208293	1.4942	0.993357	2.24756	0.0538547	56972	30	56942	0.000526574	FALSE	NA	NA	NA	NA	NA	NA	NA	NA	NA	NA	NA	NA	NA	NA	NA	NA	NA	NA	NA	NA	NA	NA	NA	NA	NA	NA	NA	NA	NA	NA	NA	NA	NA
250.2	Type 2 diabetes	endocrine/metabolic	-0.0102765	0.010489	0.989776	0.969636	1.01033	0.327215	54415	21434	32981	0.393899	FALSE	0.0167324	0.0424123	1.01687	0.935761	1.10502	0.693199	6607	1287	5320	0.194793	FALSE	0.0362954	0.0313705	1.03696	0.975124	1.10272	0.247276	5592	1724	3868	0.308298	FALSE	0.0229069	0.0264666	1.02317	0.971448	1.07765	0.386763	14924	2053	12871	0.137564	FALSE
250.21	Type 2 diabetes with ketoacidosis	endocrine/metabolic	-0.0125838	0.0654225	0.987495	0.868653	1.1226	0.847471	56724	312	56412	0.00550032	FALSE	NA	NA	NA	NA	NA	NA	NA	NA	NA	NA	NA	NA	NA	NA	NA	NA	NA	NA	NA	NA	NA	NA	0.0425251	0.15877	1.04344	0.7644	1.42435	0.788822	15540	42	15498	0.0027027	FALSE
250.22	Type 2 diabetes with renal manifestations	endocrine/metabolic	-0.021579	0.0200318	0.978652	0.940972	1.01784	0.281375	55353	3554	51799	0.0642061	FALSE	NA	NA	NA	NA	NA	NA	NA	NA	NA	NA	NA	0.0133244	0.0623619	1.01341	0.896816	1.14517	0.83081	4188	320	3868	0.0764088	FALSE	-0.0439768	0.0525966	0.956976	0.863237	1.06089	0.403091	15361	429	14932	0.0279279	FALSE
250.23	Type 2 diabetes with ophthalmic manifestations	endocrine/metabolic	-0.0150137	0.0178495	0.985098	0.951231	1.02017	0.400277	54498	4535	49963	0.0832141	FALSE	-0.13968	0.10642	0.869637	0.705914	1.07133	0.18934	5479	159	5320	0.0290199	FALSE	-0.00281462	0.0833316	0.997189	0.846924	1.17412	0.973056	4032	164	3868	0.0406746	FALSE	-0.213558	0.0761426	0.807706	0.695728	0.937707	0.00503625	15476	203	15273	0.0131171	FALSE
250.24	Type 2 diabetes with neurological manifestations	endocrine/metabolic	0.0548378	0.015432	1.05637	1.0249	1.08881	0.000380132	54581	6425	48156	0.117715	FALSE	NA	NA	NA	NA	NA	NA	NA	NA	NA	NA	NA	0.105645	0.0640324	1.11143	0.980338	1.26005	0.0989694	4165	297	3868	0.0713085	FALSE	-0.0245694	0.0532754	0.97573	0.878983	1.08313	0.644672	15397	434	14963	0.0281873	FALSE
250.25	Diabetes type 2 with peripheral circulatory disorders	endocrine/metabolic	0.00482491	0.0359881	1.00484	0.936401	1.07827	0.893347	56058	1029	55029	0.018356	FALSE	NA	NA	NA	NA	NA	NA	NA	NA	NA	NA	NA	0.114252	0.0762782	1.12104	0.965361	1.30181	0.134175	4077	209	3868	0.0512632	FALSE	0.0193633	0.105793	1.01955	0.828623	1.25447	0.854774	15519	100	15419	0.00644371	FALSE
250.3	Insulin pump user	endocrine/metabolic	0.0176236	0.0305507	1.01778	0.958625	1.08059	0.56403	55817	1432	54385	0.0256553	FALSE	NA	NA	NA	NA	NA	NA	NA	NA	NA	NA	NA	-0.035975	0.0563327	0.964664	0.863823	1.07728	0.523072	4246	378	3868	0.089025	FALSE	-0.00261954	0.052128	0.997384	0.900513	1.10468	0.959922	15277	435	14842	0.0284742	FALSE
250.4	Abnormal glucose	endocrine/metabolic	0.00500839	0.0134284	1.00502	0.978914	1.03182	0.70917	50991	8722	42269	0.17105	FALSE	0.0950764	0.137708	1.09974	0.839599	1.44049	0.489929	5417	97	5320	0.0179066	FALSE	0.0956761	0.0532309	1.1004	0.991381	1.22141	0.0722755	4299	431	3868	0.100256	FALSE	-0.00360494	0.0393195	0.996402	0.922497	1.07623	0.92695	14897	733	14164	0.0492045	FALSE
250.41	Impaired fasting glucose	endocrine/metabolic	0.0133831	0.0181036	1.01347	0.978142	1.05008	0.459757	54141	4297	49844	0.0793668	FALSE	NA	NA	NA	NA	NA	NA	NA	NA	NA	NA	NA	0.0114594	0.109195	1.01153	0.816635	1.25293	0.91642	3959	91	3868	0.0229856	FALSE	0.0616729	0.0884159	1.06361	0.894382	1.26487	0.48547	15404	133	15271	0.00863412	FALSE
250.42	Other abnormal glucose	endocrine/metabolic	-0.00727997	0.0174815	0.992746	0.959307	1.02735	0.677089	51929	4676	47253	0.090046	FALSE	0.102918	0.193768	1.1084	0.758156	1.62045	0.59532	5371	51	5320	0.00949544	FALSE	0.13302	0.0581978	1.14227	1.01913	1.28029	0.0222744	4225	357	3868	0.084497	FALSE	-0.0332979	0.0433767	0.96725	0.888415	1.05308	0.442698	15020	593	14427	0.0394807	FALSE
250.5	Glycosuria or Acetonuria	endocrine/metabolic	0.438567	0.243941	1.55048	0.961214	2.501	0.0722029	56968	22	56946	0.000386182	FALSE	NA	NA	NA	NA	NA	NA	NA	NA	NA	NA	NA	NA	NA	NA	NA	NA	NA	NA	NA	NA	NA	NA	NA	NA	NA	NA	NA	NA	NA	NA	NA	NA	NA
250.6	Polyneuropathy in diabetes	endocrine/metabolic	0.096214	0.0282991	1.10099	1.04159	1.16379	0.000674111	55766	1680	54086	0.0301259	FALSE	NA	NA	NA	NA	NA	NA	NA	NA	NA	NA	NA	0.210362	0.0990047	1.23412	1.01645	1.49842	0.0336061	3986	118	3868	0.0296036	FALSE	-0.0251654	0.0612059	0.975149	0.864911	1.09944	0.680955	15421	316	15105	0.0204915	FALSE
250.7	Diabetic retinopathy	endocrine/metabolic	-0.0130851	0.0175112	0.987	0.953699	1.02146	0.454917	54591	4722	49869	0.0864978	FALSE	NA	NA	NA	NA	NA	NA	NA	NA	NA	NA	NA	-0.0631273	0.0844516	0.938824	0.795605	1.10782	0.454764	5141	153	4988	0.0297607	FALSE	-0.195626	0.0741129	0.82232	0.711139	0.950882	0.00830115	15482	213	15269	0.0137579	FALSE
251	Other disorders of pancreatic internal secretion	endocrine/metabolic	0.049965	0.181494	1.05123	0.736562	1.50034	0.783087	56972	37	56935	0.000649442	FALSE	NA	NA	NA	NA	NA	NA	NA	NA	NA	NA	NA	NA	NA	NA	NA	NA	NA	NA	NA	NA	NA	NA	-0.178558	0.121998	0.836476	0.658577	1.06243	0.1433	15463	72	15391	0.00465628	FALSE
251.1	Hypoglycemia	endocrine/metabolic	-0.0368486	0.0423838	0.963822	0.886991	1.04731	0.384627	55715	731	54984	0.0131203	FALSE	-0.0071804	0.127745	0.992845	0.772934	1.27532	0.955176	5339	114	5225	0.0213523	FALSE	0.111068	0.125844	1.11747	0.873203	1.43007	0.377461	3644	71	3573	0.0194841	FALSE	0.0843265	0.0880235	1.08798	0.915578	1.29285	0.338063	15361	140	15221	0.00911399	FALSE
252	Disorders of parathyroid gland	endocrine/metabolic	-0.00799486	0.0396249	0.992037	0.917907	1.07215	0.840102	56500	837	55663	0.0148142	FALSE	0.25179	0.188188	1.28633	0.889533	1.86012	0.180906	6486	52	6434	0.00801727	FALSE	0.0703063	0.0852719	1.07284	0.907713	1.268	0.409658	5663	148	5515	0.0261346	FALSE	-0.0822628	0.0810983	0.92103	0.785672	1.07971	0.310411	15493	167	15326	0.0107791	FALSE
252.1	Hyperparathyroidism	endocrine/metabolic	-0.0138497	0.0410677	0.986246	0.909971	1.06891	0.735936	56541	779	55762	0.0137776	FALSE	0.27241	0.19618	1.31313	0.893953	1.92885	0.164962	6483	49	6434	0.00755823	FALSE	0.066319	0.089211	1.06857	0.897148	1.27274	0.457243	5650	135	5515	0.0238938	FALSE	-0.0700055	0.0856309	0.932389	0.788327	1.10278	0.413628	15504	148	15356	0.00954592	FALSE
252.2	Hypoparathyroidism	endocrine/metabolic	0.0604928	0.172662	1.06236	0.757354	1.4902	0.726072	57015	43	56972	0.000754187	FALSE	NA	NA	NA	NA	NA	NA	NA	NA	NA	NA	NA	0.0539834	0.304637	1.05547	0.580941	1.9176	0.859347	5527	12	5515	0.00217116	FALSE	NA	NA	NA	NA	NA	NA	NA	NA	NA	NA	NA
253	Disorders of the pituitary gland and its hypothalamic control	endocrine/metabolic	-0.0109685	0.0443579	0.989091	0.906731	1.07893	0.804698	56508	670	55838	0.0118567	FALSE	0.0760257	0.216277	1.07899	0.706186	1.6486	0.725198	6473	39	6434	0.00602503	FALSE	0.033202	0.13136	1.03376	0.799105	1.33732	0.800457	5574	59	5515	0.0105849	FALSE	0.0986961	0.095503	1.10373	0.915313	1.33094	0.3014	15505	113	15392	0.00728797	FALSE
253.1	Pituitary hyperfunction	endocrine/metabolic	0.0346679	0.0839854	1.03528	0.878145	1.22052	0.679764	56938	186	56752	0.00326671	FALSE	NA	NA	NA	NA	NA	NA	NA	NA	NA	NA	NA	-0.0289386	0.218272	0.971476	0.633338	1.49015	0.894525	5536	21	5515	0.00379335	FALSE	0.394297	0.154994	1.48334	1.09473	2.0099	0.0109604	15565	42	15523	0.00269836	FALSE
253.2	Pituitary hypofunction	endocrine/metabolic	0.0827453	0.109949	1.08627	0.875679	1.34749	0.451705	56984	109	56875	0.00191282	FALSE	NA	NA	NA	NA	NA	NA	NA	NA	NA	NA	NA	-0.0975133	0.226277	0.90709	0.582156	1.41339	0.666507	5535	20	5515	0.00361337	FALSE	NA	NA	NA	NA	NA	NA	NA	NA	NA	NA	NA
253.3	Diabetes insipidus	endocrine/metabolic	0.21925	0.166224	1.24514	0.898931	1.72469	0.187168	56984	46	56938	0.000807244	FALSE	NA	NA	NA	NA	NA	NA	NA	NA	NA	NA	NA	NA	NA	NA	NA	NA	NA	NA	NA	NA	NA	NA	NA	NA	NA	NA	NA	NA	NA	NA	NA	NA	NA
253.4	Anterior pituitary disorders	endocrine/metabolic	-0.0913578	0.0808548	0.912691	0.778931	1.06942	0.258519	56826	200	56626	0.00351952	FALSE	NA	NA	NA	NA	NA	NA	NA	NA	NA	NA	NA	0.601861	0.328461	1.82551	0.958943	3.47518	0.0668971	5526	11	5515	0.00199059	FALSE	NA	NA	NA	NA	NA	NA	NA	NA	NA	NA	NA
253.7	Other disorders of neurohypophysis	endocrine/metabolic	0.0965474	0.230464	1.10136	0.70106	1.73023	0.67527	57008	24	56984	0.000420994	FALSE	NA	NA	NA	NA	NA	NA	NA	NA	NA	NA	NA	NA	NA	NA	NA	NA	NA	NA	NA	NA	NA	NA	NA	NA	NA	NA	NA	NA	NA	NA	NA	NA	NA
255	Disorders of adrenal glands	endocrine/metabolic	0.0284028	0.0415703	1.02881	0.948309	1.11614	0.494451	56477	757	55720	0.0134037	FALSE	0.244003	0.216014	1.27635	0.835784	1.94915	0.258658	6474	40	6434	0.00617856	FALSE	0.0429815	0.114777	1.04392	0.833617	1.30727	0.708048	5594	79	5515	0.0141223	FALSE	0.00560423	0.0779496	1.00562	0.863141	1.17162	0.942685	15382	174	15208	0.0113119	FALSE
255.1	Adrenal hyperfunction	endocrine/metabolic	0.00331534	0.0662036	1.00332	0.881224	1.14233	0.96006	56936	299	56637	0.00525151	FALSE	NA	NA	NA	NA	NA	NA	NA	NA	NA	NA	NA	-0.136374	0.215934	0.872516	0.571435	1.33223	0.527676	5538	23	5515	0.00415312	FALSE	0.0668281	0.14347	1.06911	0.807047	1.41627	0.64136	15554	50	15504	0.00321461	FALSE
255.11	Cushing's syndrome	endocrine/metabolic	-0.182425	0.252571	0.833247	0.507903	1.367	0.470128	57032	20	57012	0.00035068	FALSE	NA	NA	NA	NA	NA	NA	NA	NA	NA	NA	NA	NA	NA	NA	NA	NA	NA	NA	NA	NA	NA	NA	NA	NA	NA	NA	NA	NA	NA	NA	NA	NA	NA
255.12	Hyperaldosteronism	endocrine/metabolic	0.0114126	0.0691831	1.01148	0.883215	1.15837	0.868973	56980	274	56706	0.0048087	FALSE	NA	NA	NA	NA	NA	NA	NA	NA	NA	NA	NA	-0.393097	0.267926	0.674963	0.399224	1.14115	0.142326	5530	15	5515	0.00271248	FALSE	0.170797	0.181683	1.18625	0.830854	1.69367	0.347175	15576	31	15545	0.00199024	FALSE
255.2	Adrenal hypofunction	endocrine/metabolic	0.0297426	0.0961881	1.03019	0.853179	1.24392	0.75716	56917	139	56778	0.00244215	FALSE	NA	NA	NA	NA	NA	NA	NA	NA	NA	NA	NA	0.0111803	0.162428	1.01124	0.735519	1.39033	0.945123	5554	39	5515	0.00702197	FALSE	-0.0897762	0.110004	0.914136	0.73684	1.13409	0.414434	15515	87	15428	0.00560748	FALSE
255.21	Glucocorticoid deficiency	endocrine/metabolic	0.0348485	0.104931	1.03546	0.842976	1.2719	0.739808	56946	116	56830	0.00203702	FALSE	NA	NA	NA	NA	NA	NA	NA	NA	NA	NA	NA	-0.00592978	0.16692	0.994088	0.716703	1.37883	0.971661	5552	37	5515	0.00666427	FALSE	-0.106944	0.11913	0.898576	0.711458	1.13491	0.369343	15527	74	15453	0.00476589	FALSE
256	Ovarian dysfunction	endocrine/metabolic	0.0245672	0.0973407	1.02487	0.84686	1.2403	0.800744	56967	147	56820	0.00258044	FALSE	NA	NA	NA	NA	NA	NA	NA	NA	NA	NA	NA	-0.237579	0.132115	0.788535	0.608643	1.0216	0.0721334	5578	63	5515	0.0112944	FALSE	-0.0133304	0.0835205	0.986758	0.837754	1.16226	0.873192	15481	147	15334	0.00949551	FALSE
256.4	Polycystic ovaries	endocrine/metabolic	0.0236348	0.101757	1.02392	0.838779	1.24992	0.81633	57000	135	56865	0.00236842	FALSE	NA	NA	NA	NA	NA	NA	NA	NA	NA	NA	NA	-0.186339	0.138778	0.829993	0.63233	1.08944	0.179366	5573	58	5515	0.0104073	FALSE	-0.0493326	0.0858598	0.951865	0.804433	1.12632	0.565581	15511	139	15372	0.00896138	FALSE
257	Testicular dysfunction	endocrine/metabolic	0.00402297	0.0264049	1.00403	0.953391	1.05736	0.878906	56018	1935	54083	0.0345425	FALSE	NA	NA	NA	NA	NA	NA	NA	NA	NA	NA	NA	-0.0263838	0.125823	0.973961	0.761096	1.24636	0.83391	5580	65	5515	0.0116487	FALSE	0.136578	0.1112	1.14634	0.921849	1.42551	0.219365	15529	85	15444	0.00547363	FALSE
257.1	Testicular hypofunction	endocrine/metabolic	0.00797694	0.0271862	1.00801	0.955703	1.06318	0.769202	56286	1820	54466	0.0323349	FALSE	NA	NA	NA	NA	NA	NA	NA	NA	NA	NA	NA	-0.0263838	0.125823	0.973961	0.761096	1.24636	0.83391	5580	65	5515	0.0116487	FALSE	0.142741	0.11311	1.15343	0.924082	1.4397	0.206959	15539	82	15457	0.00527704	FALSE
258	Iatrogenic endocrine disorders	endocrine/metabolic	0.0783615	0.196604	1.08151	0.735663	1.58996	0.690207	57034	33	57001	0.000578602	FALSE	NA	NA	NA	NA	NA	NA	NA	NA	NA	NA	NA	NA	NA	NA	NA	NA	NA	NA	NA	NA	NA	NA	NA	NA	NA	NA	NA	NA	NA	NA	NA	NA	NA
259	Other endocrine disorders	endocrine/metabolic	-0.0797763	0.100343	0.923323	0.758473	1.124	0.426592	56676	128	56548	0.00225845	FALSE	NA	NA	NA	NA	NA	NA	NA	NA	NA	NA	NA	0.0297593	0.189993	1.03021	0.709903	1.49503	0.875533	5543	28	5515	0.00505142	FALSE	-0.0859183	0.169132	0.917669	0.658746	1.27836	0.611457	15489	36	15453	0.00232423	FALSE
259.1	Nonspecific abnormal results of other endocrine function study	endocrine/metabolic	-0.146971	0.211797	0.863319	0.570015	1.30755	0.487732	56961	28	56933	0.000491564	FALSE	NA	NA	NA	NA	NA	NA	NA	NA	NA	NA	NA	NA	NA	NA	NA	NA	NA	NA	NA	NA	NA	NA	NA	NA	NA	NA	NA	NA	NA	NA	NA	NA	NA
259.2	Carcinoid syndrome	endocrine/metabolic	-0.4029	0.217326	0.668379	0.436547	1.02333	0.0637547	57042	27	57015	0.000473335	FALSE	NA	NA	NA	NA	NA	NA	NA	NA	NA	NA	NA	NA	NA	NA	NA	NA	NA	NA	NA	NA	NA	NA	NA	NA	NA	NA	NA	NA	NA	NA	NA	NA	NA
259.3	Delay in sexual development and puberty NEC	endocrine/metabolic	-0.12507	0.123351	0.882436	0.692923	1.12378	0.310613	57021	85	56936	0.00149068	FALSE	NA	NA	NA	NA	NA	NA	NA	NA	NA	NA	NA	NA	NA	NA	NA	NA	NA	NA	NA	NA	NA	NA	NA	NA	NA	NA	NA	NA	NA	NA	NA	NA	NA
259.4	Precocious sexual development and puberty NEC	endocrine/metabolic	NA	NA	NA	NA	NA	NA	NA	NA	NA	NA	NA	NA	NA	NA	NA	NA	NA	NA	NA	NA	NA	NA	NA	NA	NA	NA	NA	NA	NA	NA	NA	NA	NA	-0.11623	0.132588	0.89027	0.686532	1.15447	0.380689	15560	61	15499	0.00392031	FALSE
260	Protein-calorie malnutrition	endocrine/metabolic	-0.00160627	0.0287112	0.998395	0.943763	1.05619	0.955385	55428	1618	53810	0.029191	FALSE	NA	NA	NA	NA	NA	NA	NA	NA	NA	NA	NA	0.00170413	0.0923388	1.00171	0.835872	1.20044	0.985276	3926	131	3795	0.0333673	FALSE	-0.0619684	0.0447785	0.939913	0.860937	1.02613	0.166393	15157	571	14586	0.0376724	FALSE
260.1	Cachexia	endocrine/metabolic	0.0887801	0.102587	1.09284	0.893785	1.33623	0.386812	56773	123	56650	0.00216652	FALSE	NA	NA	NA	NA	NA	NA	NA	NA	NA	NA	NA	0.210334	0.231919	1.23409	0.78331	1.94429	0.364443	3815	20	3795	0.00524246	FALSE	0.175751	0.143976	1.19214	0.899027	1.58082	0.2222	15497	50	15447	0.00322643	FALSE
260.2	severe protein-calorie malnutrition	endocrine/metabolic	0.0300325	0.0678592	1.03049	0.902153	1.17708	0.658076	56602	280	56322	0.00494682	FALSE	NA	NA	NA	NA	NA	NA	NA	NA	NA	NA	NA	-0.32161	0.191787	0.724981	0.497822	1.05579	0.0935593	3823	28	3795	0.00732409	FALSE	-0.123914	0.0849453	0.883456	0.747959	1.0435	0.144635	15502	148	15354	0.00954716	FALSE
260.3	Adult failure to thrive	endocrine/metabolic	0.0881246	0.0622479	1.09212	0.966686	1.23384	0.156863	56703	329	56374	0.00580216	FALSE	NA	NA	NA	NA	NA	NA	NA	NA	NA	NA	NA	0.195856	0.222759	1.21635	0.786036	1.88224	0.379279	3819	24	3795	0.00628437	FALSE	-0.030895	0.0974296	0.969577	0.80103	1.17359	0.751167	15449	116	15333	0.00750858	FALSE
260.6	Anorexia	endocrine/metabolic	0.0731192	0.0654025	1.07586	0.946419	1.223	0.263572	56230	302	55928	0.0053708	FALSE	-0.234603	0.211031	0.790885	0.522973	1.19604	0.266268	6461	38	6423	0.00588144	FALSE	-0.0834717	0.124324	0.919917	0.720978	1.17375	0.501962	3868	73	3795	0.0188728	FALSE	0.19822	0.103861	1.21923	0.994668	1.49449	0.0563238	15387	98	15289	0.00636901	FALSE
261	Vitamin deficiency	endocrine/metabolic	0.00900372	0.0112364	1.00904	0.987065	1.03151	0.422959	50880	14536	36344	0.285692	FALSE	-0.242644	0.0940569	0.784551	0.652466	0.943374	0.00988693	6625	202	6423	0.0304906	FALSE	0.0434709	0.0306703	1.04443	0.983495	1.10914	0.156378	5451	1656	3795	0.303797	FALSE	0.0200755	0.0319076	1.02028	0.958425	1.08612	0.529234	14872	1192	13680	0.0801506	FALSE
261.1	Vitamin A deficiency	endocrine/metabolic	-0.0807086	0.206218	0.922462	0.615761	1.38193	0.69552	57009	31	56978	0.000543774	FALSE	NA	NA	NA	NA	NA	NA	NA	NA	NA	NA	NA	NA	NA	NA	NA	NA	NA	NA	NA	NA	NA	NA	NA	NA	NA	NA	NA	NA	NA	NA	NA	NA	NA
261.2	Vitamin B-complex deficiencies	endocrine/metabolic	0.0110053	0.0280006	1.01107	0.957073	1.06811	0.694292	55824	1694	54130	0.0303454	FALSE	-0.194238	0.238826	0.823462	0.515645	1.31503	0.416046	6453	30	6423	0.004649	FALSE	0.0615638	0.0637026	1.0635	0.938668	1.20493	0.333831	4084	289	3795	0.070764	FALSE	0.0300091	0.0765699	1.03046	0.88686	1.19732	0.695119	15447	184	15263	0.0119117	FALSE
261.4	Vitamin D deficiency	endocrine/metabolic	0.00849968	0.0116202	1.00854	0.985826	1.03177	0.464498	51193	12992	38201	0.253785	FALSE	-0.27515	0.100927	0.759458	0.623151	0.925581	0.00640624	6598	175	6423	0.0265232	FALSE	0.0408976	0.0315625	1.04175	0.979253	1.10823	0.195056	5337	1542	3795	0.288926	FALSE	0.0280695	0.0333338	1.02847	0.963421	1.0979	0.399746	14906	1076	13830	0.0721857	FALSE
261.41	Rickets or osteomalacia	endocrine/metabolic	-0.0843085	0.103509	0.919148	0.750373	1.12588	0.415354	56968	122	56846	0.00214155	FALSE	NA	NA	NA	NA	NA	NA	NA	NA	NA	NA	NA	-0.361288	0.31742	0.696778	0.374026	1.29804	0.255036	3806	11	3795	0.00289017	FALSE	NA	NA	NA	NA	NA	NA	NA	NA	NA	NA	NA
262	Mineral deficiency NEC	endocrine/metabolic	-0.0990936	0.0653385	0.905658	0.796796	1.02939	0.129363	56516	303	56213	0.00536131	FALSE	-0.261327	0.275103	0.770029	0.449091	1.32032	0.34215	6444	21	6423	0.00325885	FALSE	0.0169778	0.113629	1.01712	0.814049	1.27085	0.881226	3879	84	3795	0.0216551	FALSE	NA	NA	NA	NA	NA	NA	NA	NA	NA	NA	NA
263	Other nutritional deficiency	endocrine/metabolic	-0.0621159	0.0631904	0.939774	0.830299	1.06368	0.32561	56523	327	56196	0.00578526	FALSE	NA	NA	NA	NA	NA	NA	NA	NA	NA	NA	NA	0.0567943	0.179254	1.05844	0.744871	1.50401	0.751368	3829	34	3795	0.0088796	FALSE	-0.157333	0.123934	0.85442	0.670157	1.08935	0.204266	15354	68	15286	0.00442881	FALSE
264	Lack of normal physiological development	endocrine/metabolic	NA	NA	NA	NA	NA	NA	NA	NA	NA	NA	NA	NA	NA	NA	NA	NA	NA	NA	NA	NA	NA	NA	-0.150646	0.280899	0.860152	0.495985	1.4917	0.591752	3809	14	3795	0.00367551	FALSE	-0.131968	0.0582049	0.876369	0.781883	0.982272	0.0233715	15355	393	14962	0.0255943	FALSE
264.1	Short stature	endocrine/metabolic	NA	NA	NA	NA	NA	NA	NA	NA	NA	NA	NA	NA	NA	NA	NA	NA	NA	NA	NA	NA	NA	NA	NA	NA	NA	NA	NA	NA	NA	NA	NA	NA	NA	-0.530878	0.130695	0.588088	0.45519	0.759788	4.86633e-05	15531	63	15468	0.0040564	FALSE
264.2	Failure to thrive (childhood)	endocrine/metabolic	NA	NA	NA	NA	NA	NA	NA	NA	NA	NA	NA	NA	NA	NA	NA	NA	NA	NA	NA	NA	NA	NA	NA	NA	NA	NA	NA	NA	NA	NA	NA	NA	NA	-0.204204	0.0793786	0.815296	0.697826	0.952541	0.0100959	15477	202	15275	0.0130516	FALSE
264.3	Delayed milestones	endocrine/metabolic	NA	NA	NA	NA	NA	NA	NA	NA	NA	NA	NA	NA	NA	NA	NA	NA	NA	NA	NA	NA	NA	NA	NA	NA	NA	NA	NA	NA	NA	NA	NA	NA	NA	-0.0785036	0.0878449	0.924499	0.778272	1.0982	0.371503	15492	162	15330	0.010457	FALSE
264.9	Lack of normal physiological development, unspecified	endocrine/metabolic	NA	NA	NA	NA	NA	NA	NA	NA	NA	NA	NA	NA	NA	NA	NA	NA	NA	NA	NA	NA	NA	NA	NA	NA	NA	NA	NA	NA	NA	NA	NA	NA	NA	-0.0135271	0.0935588	0.986564	0.821271	1.18512	0.88504	15472	126	15346	0.00814374	FALSE
269	Proteinuria	endocrine/metabolic	-0.0287498	0.0267615	0.97166	0.922007	1.02399	0.282689	55488	1882	53606	0.0339172	FALSE	-0.0217029	0.284704	0.978531	0.560053	1.7097	0.939236	6628	23	6605	0.00347013	FALSE	0.00343361	0.0572894	1.00344	0.896862	1.12268	0.952208	5981	337	5644	0.0563451	FALSE	-0.022351	0.0550425	0.977897	0.87789	1.0893	0.684693	15285	359	14926	0.0234871	FALSE
270	Disorders of protein plasma/amino-acid transport and metabolism	endocrine/metabolic	0.0399748	0.0334695	1.04078	0.9747	1.11135	0.232335	55942	1190	54752	0.021272	FALSE	-0.25147	0.205485	0.777657	0.519847	1.16332	0.221031	6646	41	6605	0.00616912	FALSE	0.103401	0.109624	1.10894	0.894526	1.37474	0.34556	5734	90	5644	0.0156958	FALSE	0.0712216	0.0868511	1.07382	0.905737	1.27309	0.412192	15410	141	15269	0.0091499	FALSE
270.1	Disturbances of amino-acid transport	endocrine/metabolic	NA	NA	NA	NA	NA	NA	NA	NA	NA	NA	NA	NA	NA	NA	NA	NA	NA	NA	NA	NA	NA	NA	0.129404	0.325191	1.13815	0.601716	2.15282	0.69068	5654	10	5644	0.00176866	FALSE	NA	NA	NA	NA	NA	NA	NA	NA	NA	NA	NA
270.2	Disorders of amino-acid metabolism	endocrine/metabolic	0.187518	0.0726565	1.20625	1.04614	1.39086	0.00985467	56554	251	56303	0.00443824	FALSE	NA	NA	NA	NA	NA	NA	NA	NA	NA	NA	NA	NA	NA	NA	NA	NA	NA	NA	NA	NA	NA	NA	NA	NA	NA	NA	NA	NA	NA	NA	NA	NA	NA
270.21	Disorders of urea cycle metabolism	endocrine/metabolic	-0.333196	0.212882	0.71663	0.472157	1.08769	0.117543	56980	29	56951	0.000508951	FALSE	NA	NA	NA	NA	NA	NA	NA	NA	NA	NA	NA	NA	NA	NA	NA	NA	NA	NA	NA	NA	NA	NA	NA	NA	NA	NA	NA	NA	NA	NA	NA	NA	NA
270.3	Disorders of plasma protein metabolism	endocrine/metabolic	0.00623053	0.0380615	1.00625	0.933915	1.08419	0.86997	56456	915	55541	0.0162073	FALSE	-0.276807	0.217834	0.758201	0.494721	1.16201	0.203828	6642	37	6605	0.00557061	FALSE	0.101532	0.11654	1.10687	0.880833	1.3909	0.383633	5724	80	5644	0.0139762	FALSE	0.0834871	0.0949366	1.08707	0.902498	1.30939	0.379185	15437	118	15319	0.00764397	FALSE
270.31	Polyclonal hypergammaglobulinemia	endocrine/metabolic	0.152989	0.189012	1.16531	0.804548	1.68784	0.418276	57002	37	56965	0.0006491	FALSE	NA	NA	NA	NA	NA	NA	NA	NA	NA	NA	NA	NA	NA	NA	NA	NA	NA	NA	NA	NA	NA	NA	NA	NA	NA	NA	NA	NA	NA	NA	NA	NA	NA
270.32	Paraproteinemia	endocrine/metabolic	0.00314069	0.0415852	1.00315	0.924626	1.08833	0.939798	56859	766	56093	0.0134719	FALSE	-0.249886	0.224223	0.778889	0.501895	1.20876	0.265085	6640	35	6605	0.00527108	FALSE	0.156347	0.136596	1.16923	0.894597	1.52818	0.25238	5703	59	5644	0.0103454	FALSE	0.100847	0.117939	1.10611	0.877821	1.39376	0.392507	15533	76	15457	0.00489281	FALSE
270.33	Amyloidosis	endocrine/metabolic	0.0195679	0.144297	1.01976	0.768546	1.35309	0.892131	57000	59	56941	0.00103509	FALSE	NA	NA	NA	NA	NA	NA	NA	NA	NA	NA	NA	NA	NA	NA	NA	NA	NA	NA	NA	NA	NA	NA	NA	NA	NA	NA	NA	NA	NA	NA	NA	NA	NA
270.38	Other specified disorders of plasma protein metabolism	endocrine/metabolic	0.0116859	0.11196	1.01175	0.812406	1.26002	0.916871	56675	103	56572	0.00181738	FALSE	NA	NA	NA	NA	NA	NA	NA	NA	NA	NA	NA	0.00814111	0.222848	1.00817	0.651393	1.56037	0.970858	5665	21	5644	0.00370697	FALSE	0.059088	0.163246	1.06087	0.770379	1.4609	0.717383	15528	39	15489	0.00251159	FALSE
271	Disorders of carbohydrate transport and metabolism	endocrine/metabolic	0.00549421	0.0259587	1.00551	0.95563	1.05799	0.832378	54855	2015	52840	0.0367332	FALSE	NA	NA	NA	NA	NA	NA	NA	NA	NA	NA	NA	0.0133307	0.0370479	1.01342	0.94244	1.08975	0.71898	5921	902	5019	0.152339	FALSE	NA	NA	NA	NA	NA	NA	NA	NA	NA	NA	NA
271.3	Intestinal disaccharidase deficiencies and disaccharide malabsorption	endocrine/metabolic	-0.00195837	0.0263155	0.998044	0.947871	1.05087	0.940677	54943	1958	52985	0.0356369	FALSE	NA	NA	NA	NA	NA	NA	NA	NA	NA	NA	NA	0.0122824	0.037075	1.01236	0.941402	1.08866	0.740429	5919	900	5019	0.152053	FALSE	NA	NA	NA	NA	NA	NA	NA	NA	NA	NA	NA
271.9	Other disorders of carbohydrate transport and metabolism	endocrine/metabolic	0.222795	0.151479	1.24956	0.928575	1.68151	0.141346	56964	57	56907	0.00100063	FALSE	NA	NA	NA	NA	NA	NA	NA	NA	NA	NA	NA	NA	NA	NA	NA	NA	NA	NA	NA	NA	NA	NA	NA	NA	NA	NA	NA	NA	NA	NA	NA	NA	NA
272	Disorders of lipoid metabolism	endocrine/metabolic	-0.0208154	0.0113821	0.9794	0.957792	1.00149	0.0674323	53020	35397	17623	0.667616	FALSE	-0.0264313	0.0448119	0.973915	0.892024	1.06332	0.555306	6682	1160	5522	0.173601	FALSE	0.0127985	0.0300331	1.01288	0.954979	1.07429	0.670001	5842	2191	3651	0.375043	FALSE	-0.0265241	0.026433	0.973825	0.924657	1.02561	0.315646	14698	2463	12235	0.167574	FALSE
272.1	Hyperlipidemia	endocrine/metabolic	-0.0207286	0.0113743	0.979485	0.95789	1.00157	0.0683942	53024	35365	17659	0.666962	FALSE	-0.025776	0.0448569	0.974553	0.89253	1.06412	0.565543	6679	1157	5522	0.17323	FALSE	0.0134171	0.0300949	1.01351	0.955454	1.07509	0.655722	5823	2172	3651	0.373004	FALSE	-0.0283811	0.0265346	0.972018	0.922757	1.02391	0.284805	14701	2441	12260	0.166043	FALSE
272.11	Hypercholesterolemia	endocrine/metabolic	-0.00974199	0.0147661	0.990305	0.962055	1.01939	0.509412	53248	7035	46213	0.132118	FALSE	-0.0286481	0.0460796	0.971758	0.88784	1.06361	0.534133	6604	1082	5522	0.16384	FALSE	0.0122697	0.0431179	1.01235	0.930306	1.10162	0.77598	4414	763	3651	0.172859	FALSE	-0.030195	0.0447735	0.970256	0.888739	1.05925	0.50006	15154	647	14507	0.042695	FALSE
272.12	Hyperglyceridemia	endocrine/metabolic	0.0269378	0.0334866	1.0273	0.962043	1.09699	0.421147	55812	1172	54640	0.0209991	FALSE	NA	NA	NA	NA	NA	NA	NA	NA	NA	NA	NA	-0.0166639	0.10979	0.983474	0.793063	1.2196	0.879361	3740	89	3651	0.0237968	FALSE	NA	NA	NA	NA	NA	NA	NA	NA	NA	NA	NA
272.13	Mixed hyperlipidemia	endocrine/metabolic	-0.036227	0.013461	0.964421	0.939309	0.990205	0.00711846	52716	8713	44003	0.165282	FALSE	NA	NA	NA	NA	NA	NA	NA	NA	NA	NA	NA	0.0619578	0.0583099	1.06392	0.949016	1.19273	0.287981	4004	353	3651	0.0881618	FALSE	-0.0277473	0.0332707	0.972634	0.911232	1.03817	0.404288	15054	1245	13809	0.0827023	FALSE
272.9	Unspecified disorder of lipoid metabolism	endocrine/metabolic	-0.0170445	0.0800049	0.9831	0.84042	1.15	0.831293	56348	202	56146	0.00358487	FALSE	NA	NA	NA	NA	NA	NA	NA	NA	NA	NA	NA	-0.168432	0.137007	0.844989	0.645994	1.10528	0.218933	3711	60	3651	0.0161681	FALSE	NA	NA	NA	NA	NA	NA	NA	NA	NA	NA	NA
274	Gout and other crystal arthropathies	endocrine/metabolic	0.0129729	0.0160938	1.01306	0.9816	1.04552	0.420197	55303	5793	49510	0.10475	FALSE	-0.241838	0.133514	0.785184	0.604396	1.02005	0.0700903	6682	98	6584	0.0146663	FALSE	0.000259681	0.0727336	1.00026	0.867363	1.15352	0.997151	6162	217	5945	0.0352158	FALSE	0.0131949	0.0527428	1.01328	0.913766	1.12364	0.802452	15359	436	14923	0.0283873	FALSE
274.1	Gout	endocrine/metabolic	0.00658814	0.0163336	1.00661	0.974895	1.03936	0.686692	55447	5599	49848	0.100979	FALSE	-0.25189	0.134936	0.77733	0.596686	1.01266	0.0619389	6680	96	6584	0.0143713	FALSE	0.00536172	0.0746588	1.00538	0.868516	1.1638	0.942748	6151	206	5945	0.0334905	FALSE	0.0179564	0.0531237	1.01812	0.917442	1.12984	0.735354	15385	425	14960	0.0276243	FALSE
274.11	Gouty arthropathy	endocrine/metabolic	-0.0288611	0.0316796	0.971551	0.913061	1.03379	0.362279	55763	1324	54439	0.0237433	FALSE	NA	NA	NA	NA	NA	NA	NA	NA	NA	NA	NA	0.0115797	0.118824	1.01165	0.801464	1.27695	0.922367	6023	78	5945	0.0129504	FALSE	0.0937603	0.0816214	1.0983	0.935927	1.28883	0.250671	15455	169	15286	0.010935	FALSE
274.2	Crystal arthropathies	endocrine/metabolic	0.163862	0.0651103	1.17805	1.03691	1.3384	0.0118467	56684	303	56381	0.00534542	FALSE	NA	NA	NA	NA	NA	NA	NA	NA	NA	NA	NA	-0.266636	0.269475	0.765951	0.451668	1.29892	0.322435	5960	15	5945	0.00251678	FALSE	NA	NA	NA	NA	NA	NA	NA	NA	NA	NA	NA
274.21	Chondrocalcinosis	endocrine/metabolic	0.19432	0.0761009	1.21448	1.0462	1.40984	0.0106662	56790	221	56569	0.00389153	FALSE	NA	NA	NA	NA	NA	NA	NA	NA	NA	NA	NA	-0.253066	0.280903	0.776417	0.447699	1.34649	0.36764	5959	14	5945	0.00234939	FALSE	NA	NA	NA	NA	NA	NA	NA	NA	NA	NA	NA
275	Disorders of mineral metabolism	endocrine/metabolic	-0.0392542	0.021648	0.961506	0.921563	1.00318	0.0697867	54556	2936	51620	0.0538163	FALSE	0.000824868	0.130759	1.00083	0.774558	1.29319	0.994967	6682	105	6577	0.0157139	FALSE	0.0123072	0.0644758	1.01238	0.8922	1.14876	0.848619	6066	264	5802	0.0435213	FALSE	-0.0920828	0.046622	0.91203	0.832384	0.999297	0.0482577	15022	582	14440	0.0387432	FALSE
275.1	Disorders of iron metabolism	hematopoietic	0.0256998	0.0951408	1.02603	0.851483	1.23637	0.787065	56856	142	56714	0.00249754	FALSE	NA	NA	NA	NA	NA	NA	NA	NA	NA	NA	NA	0.0464849	0.335728	1.04758	0.542514	2.02286	0.889877	5812	10	5802	0.00172058	FALSE	0.0150906	0.132021	1.0152	0.783745	1.31502	0.908997	15543	60	15483	0.00386026	FALSE
275.3	Disorders of magnesium metabolism	endocrine/metabolic	-0.0656702	0.0356481	0.93644	0.873244	1.00421	0.065449	55761	1037	54724	0.0185972	FALSE	0.0667749	0.233444	1.06905	0.676532	1.68932	0.774846	6611	34	6577	0.00514294	FALSE	-0.150767	0.172154	0.860048	0.613737	1.20521	0.381156	5836	34	5802	0.00582591	FALSE	-0.0527933	0.0794931	0.948576	0.81172	1.10851	0.50661	15387	171	15216	0.0111133	FALSE
275.5	Disorders of calcium/phosphorus metabolism	endocrine/metabolic	-0.000356411	0.0366214	0.999644	0.930406	1.07403	0.992235	55856	985	54871	0.0176346	FALSE	0.0620113	0.151318	1.06397	0.790909	1.43132	0.681948	6655	78	6577	0.0117205	FALSE	0.060204	0.123982	1.06205	0.832934	1.3542	0.627261	5871	69	5802	0.0117527	FALSE	-0.100985	0.0668042	0.903946	0.793008	1.0304	0.13062	15247	272	14975	0.0178396	FALSE
275.51	Hypocalcemia	endocrine/metabolic	-0.0561269	0.0695555	0.945419	0.824931	1.08351	0.419703	56592	272	56320	0.00480633	FALSE	NA	NA	NA	NA	NA	NA	NA	NA	NA	NA	NA	-0.126914	0.174496	0.880809	0.625673	1.23998	0.467032	5836	34	5802	0.00582591	FALSE	-0.0458487	0.101089	0.955186	0.783501	1.16449	0.650154	15370	111	15259	0.00722186	FALSE
275.53	Disorders of phosphorus metabolism	endocrine/metabolic	0.00920463	0.0485528	1.00925	0.917632	1.11001	0.849638	56307	554	55753	0.00983892	FALSE	NA	NA	NA	NA	NA	NA	NA	NA	NA	NA	NA	0.0220145	0.193252	1.02226	0.699941	1.493	0.909304	5831	29	5802	0.00497342	FALSE	-0.159954	0.0848963	0.852183	0.721552	1.00646	0.0595503	15439	163	15276	0.0105577	FALSE
275.6	Hypercalcemia	endocrine/metabolic	-0.0108783	0.0409157	0.989181	0.912951	1.07178	0.790338	56334	787	55547	0.0139702	FALSE	NA	NA	NA	NA	NA	NA	NA	NA	NA	NA	NA	0.0215418	0.0815237	1.02178	0.870886	1.19881	0.791596	5966	164	5802	0.0274891	FALSE	0.0243685	0.0901297	1.02467	0.858743	1.22265	0.786874	15481	134	15347	0.00865577	FALSE
276	Disorders of fluid, electrolyte, and acid-base balance	endocrine/metabolic	-0.00589253	0.0132337	0.994125	0.968671	1.02025	0.656127	50756	9370	41386	0.184609	FALSE	-0.0235023	0.0701683	0.976772	0.851265	1.12078	0.737669	6648	392	6256	0.0589651	FALSE	-0.00648331	0.0459782	0.993538	0.907919	1.08723	0.887863	5669	577	5092	0.101782	FALSE	-0.0281215	0.0264355	0.97227	0.923176	1.02397	0.287428	13950	2562	11388	0.183656	FALSE
276.1	Electrolyte imbalance	endocrine/metabolic	-0.0190765	0.0147101	0.981104	0.953221	1.0098	0.194689	52008	7076	44932	0.136056	FALSE	-0.0785308	0.0841523	0.924474	0.783904	1.09025	0.350717	6517	261	6256	0.0400491	FALSE	-0.0158716	0.0474212	0.984254	0.896894	1.08012	0.737856	5635	543	5092	0.096362	FALSE	-0.0327428	0.0309576	0.967787	0.910811	1.02833	0.290207	14553	1699	12854	0.116746	FALSE
276.11	Hyperosmolality and/or hypernatremia	endocrine/metabolic	0.0812634	0.0793497	1.08466	0.928428	1.26717	0.30578	56534	208	56326	0.0036792	FALSE	0.0124806	0.199051	1.01256	0.685464	1.49574	0.950005	6301	45	6256	0.00714172	FALSE	0.010005	0.279615	1.01006	0.583892	1.74726	0.971457	5106	14	5092	0.00274187	FALSE	-0.261542	0.0985007	0.769864	0.6347	0.933812	0.00792547	15470	112	15358	0.00723982	FALSE
276.12	Hyposmolality and/or hyponatremia	endocrine/metabolic	0.0250286	0.0337594	1.02534	0.959695	1.09548	0.458461	55214	1154	54060	0.0209005	FALSE	0.000926057	0.148526	1.00093	0.748125	1.33915	0.995025	6335	79	6256	0.0124704	FALSE	-0.0462388	0.192281	0.954814	0.655007	1.39185	0.809962	5123	31	5092	0.00605114	FALSE	-0.0419932	0.0555639	0.958876	0.859935	1.0692	0.449791	15225	367	14858	0.0241051	FALSE
276.13	Hyperpotassemia	endocrine/metabolic	-0.0394738	0.0276274	0.961295	0.910625	1.01478	0.153065	55299	1761	53538	0.0318451	FALSE	-0.0076079	0.161664	0.992421	0.72291	1.36241	0.962466	6325	69	6256	0.0109091	FALSE	-0.030442	0.0675327	0.970017	0.849756	1.1073	0.652153	5345	253	5092	0.047334	FALSE	-0.110494	0.0486651	0.895392	0.813933	0.985003	0.0231773	15134	553	14581	0.0365402	FALSE
276.14	Hypopotassemia	endocrine/metabolic	-0.0368127	0.0185607	0.963857	0.929423	0.999566	0.0473256	53295	4111	49184	0.0771367	FALSE	-0.141596	0.123008	0.867972	0.682023	1.10462	0.249687	6372	116	6256	0.0182046	FALSE	-0.000339889	0.065803	0.99966	0.878698	1.13727	0.995879	5353	261	5092	0.0487577	FALSE	-0.0430319	0.0386014	0.957881	0.888083	1.03316	0.264947	14824	938	13886	0.0632758	FALSE
276.4	Acid-base balance disorder	endocrine/metabolic	-0.0517236	0.0288969	0.949591	0.897303	1.00493	0.0734641	55212	1600	53612	0.0289792	FALSE	-0.0118372	0.158063	0.988233	0.724958	1.34712	0.940303	6325	69	6256	0.0109091	FALSE	-0.139389	0.141189	0.86989	0.659602	1.14722	0.32352	5146	54	5092	0.0104936	FALSE	-0.102519	0.049045	0.902561	0.819839	0.99363	0.0365906	15123	522	14601	0.034517	FALSE
276.41	Acidosis	endocrine/metabolic	-0.0558667	0.0314958	0.945665	0.889053	1.00588	0.0760989	55380	1343	54037	0.0242506	FALSE	-0.0537045	0.164051	0.947712	0.687121	1.30713	0.743392	6320	64	6256	0.0101266	FALSE	-0.139195	0.14583	0.870058	0.653755	1.15793	0.33983	5143	51	5092	0.00991639	FALSE	-0.0696198	0.051118	0.932748	0.843824	1.03104	0.173216	15144	472	14672	0.0311675	FALSE
276.42	Alkalosis	endocrine/metabolic	0.00833624	0.0910629	1.00837	0.843541	1.20541	0.92706	56594	153	56441	0.00270347	FALSE	NA	NA	NA	NA	NA	NA	NA	NA	NA	NA	NA	NA	NA	NA	NA	NA	NA	NA	NA	NA	NA	NA	-0.347146	0.150781	0.706702	0.525883	0.949694	0.0213169	15507	46	15461	0.0029664	FALSE
276.5	Hypovolemia	endocrine/metabolic	0.0205268	0.0228573	1.02074	0.976019	1.06751	0.369163	52677	2636	50041	0.0500408	FALSE	-0.019798	0.102943	0.980397	0.801262	1.19958	0.847492	6427	171	6256	0.0266065	FALSE	0.0286131	0.174911	1.02903	0.730364	1.44982	0.870056	5126	34	5092	0.00663285	FALSE	0.000477767	0.0348183	1.00048	0.934479	1.07114	0.989052	14143	1154	12989	0.0815951	FALSE
276.6	Fluid overload	endocrine/metabolic	0.0346095	0.0491705	1.03522	0.940104	1.13995	0.481516	56239	539	55700	0.0095841	FALSE	0.187849	0.170347	1.20665	0.864131	1.68494	0.270138	6318	62	6256	0.00981323	FALSE	-0.0298109	0.220686	0.970629	0.629799	1.49591	0.892546	5114	22	5092	0.00430192	FALSE	-0.0965395	0.0551476	0.907974	0.81495	1.01162	0.0800207	15339	408	14931	0.0265989	FALSE
276.8	Polydipsia	endocrine/metabolic	0.483988	0.259375	1.62253	0.975908	2.6976	0.0620443	56849	20	56829	0.000351809	FALSE	NA	NA	NA	NA	NA	NA	NA	NA	NA	NA	NA	NA	NA	NA	NA	NA	NA	NA	NA	NA	NA	NA	NA	NA	NA	NA	NA	NA	NA	NA	NA	NA	NA
277	Other disorders of metabolism	endocrine/metabolic	0.0659471	0.0487049	1.06817	0.970917	1.17517	0.175732	56132	549	55583	0.00978052	FALSE	-0.222133	0.185064	0.800809	0.557184	1.15096	0.230022	6667	52	6615	0.00779961	FALSE	0.00181352	0.0674399	1.00182	0.877772	1.14339	0.978547	5931	236	5695	0.0397909	FALSE	-0.133209	0.128926	0.875282	0.679836	1.12692	0.301501	15424	63	15361	0.00408454	FALSE
277.4	Disorders of bilirubin excretion	endocrine/metabolic	0.117581	0.0870467	1.12477	0.948351	1.33401	0.176764	56663	172	56491	0.00303549	FALSE	NA	NA	NA	NA	NA	NA	NA	NA	NA	NA	NA	0.0340115	0.24489	1.0346	0.640201	1.67196	0.889541	5712	17	5695	0.00297619	FALSE	NA	NA	NA	NA	NA	NA	NA	NA	NA	NA	NA
277.5	Other disorders of lipoid metabolism	endocrine/metabolic	-0.00338654	0.0419375	0.996619	0.917976	1.082	0.935639	55851	746	55105	0.013357	FALSE	NA	NA	NA	NA	NA	NA	NA	NA	NA	NA	NA	0.144866	0.17282	1.15588	0.823773	1.62189	0.40189	5730	35	5695	0.0061082	FALSE	NA	NA	NA	NA	NA	NA	NA	NA	NA	NA	NA
277.51	Lipoprotein disorders	endocrine/metabolic	0.00269901	0.0958362	1.0027	0.830988	1.2099	0.977532	56835	140	56695	0.00246327	FALSE	NA	NA	NA	NA	NA	NA	NA	NA	NA	NA	NA	0.263248	0.181504	1.30115	0.91165	1.85706	0.146955	5727	32	5695	0.00558757	FALSE	NA	NA	NA	NA	NA	NA	NA	NA	NA	NA	NA
277.6	Other deficiencies of circulating enzymes	endocrine/metabolic	0.304939	0.207582	1.35654	0.903101	2.03765	0.141831	56990	31	56959	0.000543955	FALSE	NA	NA	NA	NA	NA	NA	NA	NA	NA	NA	NA	NA	NA	NA	NA	NA	NA	NA	NA	NA	NA	NA	NA	NA	NA	NA	NA	NA	NA	NA	NA	NA	NA
277.7	Dysmetabolic syndrome X	endocrine/metabolic	-0.0814547	0.0531127	0.921774	0.830643	1.0229	0.125123	56600	462	56138	0.00816254	FALSE	NA	NA	NA	NA	NA	NA	NA	NA	NA	NA	NA	0.205675	0.205622	1.22835	0.820909	1.83803	0.317185	5720	25	5695	0.00437063	FALSE	-0.00767718	0.140732	0.992352	0.753133	1.30755	0.956496	15494	52	15442	0.00335614	FALSE
278	Overweight, obesity and other hyperalimentation	endocrine/metabolic	0.000194688	0.0100642	1.00019	0.980658	1.02012	0.984566	52002	26526	25476	0.510096	FALSE	-0.0693347	0.0505194	0.933014	0.845056	1.03013	0.169928	6682	799	5883	0.119575	FALSE	0.00245227	0.0298596	1.00246	0.945471	1.06287	0.934546	5469	1814	3655	0.331688	FALSE	-0.0249699	0.0249992	0.975339	0.928701	1.02432	0.317879	13965	2068	11897	0.148084	FALSE
278.1	Obesity	endocrine/metabolic	0.00220809	0.0100568	1.00221	0.982649	1.02216	0.826212	52588	23804	28784	0.452651	FALSE	-0.0696464	0.0506405	0.932724	0.844592	1.03005	0.169035	6678	795	5883	0.119048	FALSE	0.000177489	0.0319647	1.00018	0.939438	1.06484	0.99557	5173	1518	3655	0.293447	FALSE	-0.0207345	0.026514	0.979479	0.929878	1.03173	0.434202	14201	1767	12434	0.124428	FALSE
278.11	Morbid obesity	endocrine/metabolic	-0.00315895	0.0154635	0.996846	0.967086	1.02752	0.838131	54608	6170	48438	0.112987	FALSE	NA	NA	NA	NA	NA	NA	NA	NA	NA	NA	NA	0.042181	0.0435616	1.04308	0.95772	1.13606	0.332891	4334	679	3655	0.156668	FALSE	-0.0173234	0.0369771	0.982826	0.914115	1.0567	0.639434	14824	818	14006	0.0551808	FALSE
278.3	Localized adiposity	endocrine/metabolic	0.00611867	0.139519	1.00614	0.765414	1.32257	0.96502	56912	66	56846	0.00115969	FALSE	NA	NA	NA	NA	NA	NA	NA	NA	NA	NA	NA	NA	NA	NA	NA	NA	NA	NA	NA	NA	NA	NA	-0.144743	0.156693	0.865244	0.636443	1.1763	0.355622	15543	42	15501	0.00270218	FALSE
278.4	Abnormal weight gain	endocrine/metabolic	-0.104595	0.0623872	0.900689	0.797021	1.01784	0.0936317	55908	336	55572	0.00600987	FALSE	NA	NA	NA	NA	NA	NA	NA	NA	NA	NA	NA	-0.0413723	0.102751	0.959472	0.784456	1.17354	0.68721	3758	103	3655	0.0274082	FALSE	-0.0353566	0.0603055	0.965261	0.857653	1.08637	0.557679	15116	293	14823	0.0193834	FALSE
279	Disorders involving the immune mechanism	endocrine/metabolic	0.0602206	0.0924289	1.06207	0.886087	1.27301	0.514702	56828	151	56677	0.00265714	FALSE	NA	NA	NA	NA	NA	NA	NA	NA	NA	NA	NA	0.108243	0.154678	1.11432	0.822896	1.50895	0.484054	5633	42	5591	0.00745606	FALSE	0.0228547	0.0684601	1.02312	0.894646	1.17004	0.738501	15058	235	14823	0.0156063	FALSE
279.1	Immunity deficiency	endocrine/metabolic	0.130592	0.132717	1.1395	0.878505	1.47804	0.32512	56952	73	56879	0.00128178	FALSE	NA	NA	NA	NA	NA	NA	NA	NA	NA	NA	NA	0.0175017	0.17329	1.01766	0.724592	1.42925	0.919553	5624	33	5591	0.00586771	FALSE	0.00131751	0.0724163	1.00132	0.868821	1.15402	0.985484	15097	209	14888	0.0138438	FALSE
279.11	Deficiency of humoral immunity	endocrine/metabolic	0.0974679	0.182954	1.10238	0.770187	1.57784	0.59421	57032	39	56993	0.000683827	FALSE	NA	NA	NA	NA	NA	NA	NA	NA	NA	NA	NA	0.173792	0.308552	1.18981	0.649878	2.17832	0.573265	5602	11	5591	0.00196358	FALSE	NA	NA	NA	NA	NA	NA	NA	NA	NA	NA	NA
279.2	Autoimmune disease NEC	endocrine/metabolic	-0.0183063	0.246519	0.98186	0.605632	1.59181	0.940804	57025	21	57004	0.00036826	FALSE	NA	NA	NA	NA	NA	NA	NA	NA	NA	NA	NA	NA	NA	NA	NA	NA	NA	NA	NA	NA	NA	NA	NA	NA	NA	NA	NA	NA	NA	NA	NA	NA	NA
279.7	Other immunological findings	endocrine/metabolic	-0.00348648	0.0605872	0.99652	0.884938	1.12217	0.954111	56379	357	56022	0.00633214	FALSE	NA	NA	NA	NA	NA	NA	NA	NA	NA	NA	NA	-0.00404314	0.0525116	0.995965	0.898556	1.10393	0.938627	5993	402	5591	0.0670783	FALSE	0.0981391	0.0841113	1.10312	0.935458	1.30082	0.243301	15331	147	15184	0.00958842	FALSE
279.8	Other specified disorders involving the immune mechanism	endocrine/metabolic	-0.30819	0.203016	0.734776	0.493565	1.09387	0.129	57038	31	57007	0.000543497	FALSE	NA	NA	NA	NA	NA	NA	NA	NA	NA	NA	NA	NA	NA	NA	NA	NA	NA	NA	NA	NA	NA	NA	NA	NA	NA	NA	NA	NA	NA	NA	NA	NA	NA
280	Iron deficiency anemias	hematopoietic	-0.00226851	0.0163735	0.997734	0.966223	1.03027	0.889808	53939	5580	48359	0.10345	FALSE	-0.131755	0.0675093	0.876556	0.767917	1.00056	0.0509794	5789	423	5366	0.0730696	FALSE	-0.0221428	0.0460822	0.978101	0.89363	1.07056	0.630867	4477	586	3891	0.130891	FALSE	-0.069276	0.037506	0.933069	0.866938	1.00424	0.064738	14850	842	14008	0.0567003	FALSE
280.1	Iron deficiency anemias, unspecified or not due to blood loss	hematopoietic	0.00566995	0.0169659	1.00569	0.972794	1.03969	0.738231	54105	5143	48962	0.0950559	FALSE	-0.132182	0.0701144	0.876181	0.76368	1.00526	0.0593981	5754	388	5366	0.0674314	FALSE	-0.026676	0.0496356	0.973677	0.883414	1.07316	0.590967	4385	494	3891	0.112657	FALSE	-0.0611731	0.0402995	0.94066	0.869219	1.01797	0.129024	14959	706	14253	0.0471957	FALSE
280.2	Iron deficiency anemia secondary to blood loss (chronic)	hematopoietic	-0.0183515	0.040542	0.981816	0.906818	1.06302	0.650799	55914	806	55108	0.014415	FALSE	-0.168982	0.183513	0.844524	0.589389	1.2101	0.357147	5422	56	5366	0.0103283	FALSE	-0.00915972	0.073758	0.990882	0.857508	1.145	0.901168	4102	211	3891	0.0514383	FALSE	0.0557542	0.0742808	1.05734	0.914081	1.22305	0.452901	15326	195	15131	0.0127235	FALSE
281	Other deficiency anemia	hematopoietic	0.0278249	0.0279515	1.02822	0.9734	1.08612	0.319507	55403	1717	53686	0.0309911	FALSE	0.282369	0.292814	1.32627	0.747106	2.3544	0.334882	5388	22	5366	0.00408315	FALSE	-0.236129	0.124244	0.789679	0.619002	1.00742	0.0573651	3962	71	3891	0.0179202	FALSE	0.099546	0.0895146	1.10467	0.926906	1.31652	0.266111	15367	134	15233	0.00871998	FALSE
281.1	Megaloblastic anemia	hematopoietic	0.0232476	0.0317778	1.02352	0.961715	1.0893	0.464433	56016	1317	54699	0.0235111	FALSE	0.391809	0.301917	1.47965	0.818774	2.67397	0.194377	5387	21	5366	0.00389827	FALSE	-0.205741	0.152284	0.814044	0.603978	1.09717	0.176684	3938	47	3891	0.011935	FALSE	0.133305	0.10572	1.1426	0.92876	1.40567	0.207334	15499	95	15404	0.00612943	FALSE
281.11	Pernicious anemia	hematopoietic	0.120169	0.118962	1.12769	0.893153	1.42381	0.312428	56964	90	56874	0.00157995	FALSE	NA	NA	NA	NA	NA	NA	NA	NA	NA	NA	NA	-0.319223	0.246518	0.726714	0.448253	1.17816	0.195346	3909	18	3891	0.00460476	FALSE	0.373384	0.171202	1.45264	1.03855	2.03184	0.0291867	15558	36	15522	0.00231392	FALSE
281.12	Other vitamin B12 deficiency anemia	hematopoietic	0.0526311	0.0348657	1.05404	0.984417	1.12859	0.131161	56208	1087	55121	0.0193389	FALSE	NA	NA	NA	NA	NA	NA	NA	NA	NA	NA	NA	-0.301219	0.212596	0.739916	0.487772	1.1224	0.156524	3915	24	3891	0.00613027	FALSE	-0.0190642	0.129374	0.981116	0.761369	1.26429	0.88285	15515	63	15452	0.00406059	FALSE
281.13	Folate-deficiency anemia	hematopoietic	-0.13445	0.0892349	0.874197	0.733924	1.04128	0.13189	56830	168	56662	0.00295619	FALSE	NA	NA	NA	NA	NA	NA	NA	NA	NA	NA	NA	NA	NA	NA	NA	NA	NA	NA	NA	NA	NA	NA	NA	NA	NA	NA	NA	NA	NA	NA	NA	NA	NA
281.9	Deficiency anemias	hematopoietic	0.0546137	0.0592624	1.05613	0.940315	1.18622	0.35676	56314	370	55944	0.0065703	FALSE	NA	NA	NA	NA	NA	NA	NA	NA	NA	NA	NA	-0.238383	0.217043	0.787901	0.514897	1.20565	0.272066	3914	23	3891	0.00587634	FALSE	NA	NA	NA	NA	NA	NA	NA	NA	NA	NA	NA
282	Hereditary hemolytic anemias	hematopoietic	0.0249569	0.0317284	1.02527	0.963454	1.09105	0.431527	56274	1349	54925	0.023972	FALSE	-0.0574533	0.0624006	0.944166	0.835472	1.067	0.357198	5887	521	5366	0.0885001	FALSE	0.0822901	0.0988511	1.08577	0.894529	1.3179	0.405147	4003	112	3891	0.027979	FALSE	0.0388769	0.0448019	1.03964	0.952243	1.13506	0.385531	14799	531	14268	0.0358808	FALSE
282.5	Sickle cell anemia	hematopoietic	0.0321019	0.0470472	1.03262	0.94166	1.13237	0.495027	56758	608	56150	0.0107121	FALSE	-0.0492269	0.0670753	0.951965	0.83469	1.08572	0.463006	5812	446	5366	0.0767378	FALSE	0.00719312	0.122334	1.00722	0.792486	1.28014	0.953112	3964	73	3891	0.0184157	FALSE	0.0684832	0.0548547	1.07088	0.96172	1.19244	0.211867	15408	346	15062	0.0224559	FALSE
282.8	Other hemoglobinopathies	hematopoietic	0.0397272	0.0539602	1.04053	0.936098	1.15661	0.46159	56713	458	56255	0.00807575	FALSE	-0.0219567	0.148223	0.978283	0.731634	1.30808	0.882238	5452	86	5366	0.015774	FALSE	0.251432	0.192067	1.28587	0.88248	1.87364	0.190505	3921	30	3891	0.00765111	FALSE	0.0935935	0.143087	1.09811	0.829563	1.4536	0.513045	15501	49	15452	0.00316109	FALSE
282.9	Other hereditary hemolytic anemias	hematopoietic	-0.00123477	0.0627397	0.998766	0.883199	1.12945	0.984298	56840	339	56501	0.00596411	FALSE	NA	NA	NA	NA	NA	NA	NA	NA	NA	NA	NA	-0.105484	0.331549	0.899889	0.46986	1.72349	0.750368	3901	10	3891	0.00256345	FALSE	-0.031122	0.0676122	0.969357	0.849046	1.10672	0.6453	14856	231	14625	0.0155493	FALSE
283	Acquired hemolytic anemias	hematopoietic	0.0967051	0.121068	1.10154	0.868847	1.39654	0.424426	56939	87	56852	0.00152795	FALSE	NA	NA	NA	NA	NA	NA	NA	NA	NA	NA	NA	-0.459942	0.289944	0.631321	0.357639	1.11444	0.112669	3904	13	3891	0.00332992	FALSE	0.167206	0.0966974	1.182	0.977926	1.42865	0.0837796	15522	112	15410	0.00721557	FALSE
283.1	Autoimmune hemolytic anemias	hematopoietic	0.161774	0.228458	1.17559	0.751261	1.83961	0.478874	57042	25	57017	0.000438274	FALSE	NA	NA	NA	NA	NA	NA	NA	NA	NA	NA	NA	NA	NA	NA	NA	NA	NA	NA	NA	NA	NA	NA	NA	NA	NA	NA	NA	NA	NA	NA	NA	NA	NA
283.2	Non-autoimmune hemolytic anemias	hematopoietic	-0.220811	0.25383	0.801868	0.487571	1.31877	0.384346	57015	20	56995	0.000350785	FALSE	NA	NA	NA	NA	NA	NA	NA	NA	NA	NA	NA	-0.573078	0.302705	0.563787	0.311493	1.02043	0.0583325	3903	12	3891	0.00307456	FALSE	NA	NA	NA	NA	NA	NA	NA	NA	NA	NA	NA
284	Aplastic anemia	hematopoietic	0.130085	0.0534804	1.13892	1.02558	1.26479	0.015	56586	458	56128	0.00809387	FALSE	NA	NA	NA	NA	NA	NA	NA	NA	NA	NA	NA	-0.216	0.117695	0.805735	0.639747	1.01479	0.0664683	3971	80	3891	0.0201461	FALSE	0.0083504	0.0840098	1.00839	0.855295	1.18888	0.920822	15503	148	15355	0.00954654	FALSE
284.1	Pancytopenia	hematopoietic	0.108112	0.057177	1.11417	0.996053	1.2463	0.0586479	56667	400	56267	0.00705878	FALSE	NA	NA	NA	NA	NA	NA	NA	NA	NA	NA	NA	-0.120869	0.12397	0.88615	0.694995	1.12988	0.329567	3963	72	3891	0.0181681	FALSE	0.0175925	0.0911426	1.01775	0.851252	1.21681	0.846942	15532	125	15407	0.0080479	FALSE
285	Other anemias	hematopoietic	0.0119764	0.0119996	1.01205	0.988524	1.03613	0.318247	51519	12904	38615	0.250471	FALSE	0.0711806	0.0570157	1.07378	0.960242	1.20073	0.21187	5990	624	5366	0.104174	FALSE	-0.0297987	0.0331613	0.970641	0.90956	1.03582	0.368867	5221	1330	3891	0.25474	FALSE	-0.0216286	0.024757	0.978604	0.932252	1.02726	0.382316	14002	2614	11388	0.186688	FALSE
285.1	Acute posthemorrhagic anemia	hematopoietic	0.127435	0.0441823	1.13591	1.04168	1.23866	0.00392278	55717	670	55047	0.0120251	FALSE	NA	NA	NA	NA	NA	NA	NA	NA	NA	NA	NA	-0.142794	0.15286	0.866932	0.642493	1.16977	0.350226	3938	47	3891	0.011935	FALSE	-0.0360188	0.0459394	0.964622	0.881562	1.05551	0.433011	15070	540	14530	0.0358328	FALSE
285.2	Anemia of chronic disease	hematopoietic	0.0222192	0.0228764	1.02247	0.977635	1.06936	0.331412	55311	2659	52652	0.0480736	FALSE	-0.0592555	0.216895	0.942466	0.616085	1.44175	0.7847	5407	41	5366	0.00758276	FALSE	-0.0500846	0.0779614	0.951149	0.816369	1.10818	0.520596	4081	190	3891	0.0465572	FALSE	-0.0350923	0.0425409	0.965516	0.888276	1.04947	0.409424	15147	710	14437	0.046874	FALSE
285.21	Anemia in chronic kidney disease	hematopoietic	0.0195227	0.0277287	1.01971	0.965774	1.07667	0.481395	56252	1765	54487	0.0313767	FALSE	NA	NA	NA	NA	NA	NA	NA	NA	NA	NA	NA	-0.0857257	0.0937281	0.917846	0.763813	1.10294	0.360391	4019	128	3891	0.0318487	FALSE	-0.0700756	0.0588344	0.932323	0.830779	1.04628	0.233628	15382	351	15031	0.0228189	FALSE
285.22	Anemia in neoplastic disease	hematopoietic	0.129459	0.077405	1.13821	0.977992	1.32468	0.0944266	56787	216	56571	0.00380369	FALSE	-0.297953	0.275503	0.742336	0.432601	1.27384	0.279481	5391	25	5366	0.00463736	FALSE	0.186151	0.259562	1.2046	0.724271	2.00349	0.473266	3908	17	3891	0.00435005	FALSE	0.0418723	0.0674579	1.04276	0.913616	1.19016	0.534786	15479	233	15246	0.0150527	FALSE
286	Coagulation defects	hematopoietic	0.0544633	0.0373875	1.05597	0.98136	1.13626	0.145193	56001	940	55061	0.0167854	FALSE	-0.181346	0.222718	0.834147	0.539089	1.2907	0.415509	6603	35	6568	0.00530062	FALSE	0.109304	0.0916935	1.1155	0.932007	1.33512	0.233239	5772	127	5645	0.0220028	FALSE	-0.0205704	0.047042	0.97964	0.893354	1.07426	0.66191	14916	515	14401	0.0345267	FALSE
286.1	Congenital coagulation defects	hematopoietic	0.284493	0.153853	1.32909	0.983087	1.79687	0.0644395	57019	55	56964	0.000964591	FALSE	NA	NA	NA	NA	NA	NA	NA	NA	NA	NA	NA	NA	NA	NA	NA	NA	NA	NA	NA	NA	NA	NA	-0.40659	0.169098	0.665917	0.478058	0.927597	0.0161962	15561	35	15526	0.00224921	FALSE
286.12	Congenital deficiency of other clotting factors (including factor VII)	hematopoietic	0.169551	0.194608	1.18477	0.809062	1.73496	0.38362	57035	34	57001	0.000596125	FALSE	NA	NA	NA	NA	NA	NA	NA	NA	NA	NA	NA	NA	NA	NA	NA	NA	NA	NA	NA	NA	NA	NA	NA	NA	NA	NA	NA	NA	NA	NA	NA	NA	NA
286.2	Encounter for long-term (current) use of anticoagulants	hematopoietic	0.0777327	0.0229662	1.08083	1.03326	1.1306	0.000712662	56157	2581	53576	0.0459604	FALSE	NA	NA	NA	NA	NA	NA	NA	NA	NA	NA	NA	0.0528589	0.090982	1.05428	0.882086	1.26009	0.561252	5776	131	5645	0.0226801	FALSE	0.0662166	0.0472885	1.06846	0.973878	1.17222	0.161433	15287	553	14734	0.0361745	FALSE
286.4	Acquired coagulation factor deficiency	hematopoietic	0.0352159	0.253877	1.03584	0.62978	1.70372	0.889678	56964	20	56944	0.000351099	FALSE	NA	NA	NA	NA	NA	NA	NA	NA	NA	NA	NA	NA	NA	NA	NA	NA	NA	NA	NA	NA	NA	NA	NA	NA	NA	NA	NA	NA	NA	NA	NA	NA	NA
286.5	Hemorrhagic disorder due to intrinsic circulating anticoagulants	hematopoietic	0.175251	0.15074	1.19155	0.886743	1.60112	0.24499	56993	59	56934	0.00103521	FALSE	NA	NA	NA	NA	NA	NA	NA	NA	NA	NA	NA	NA	NA	NA	NA	NA	NA	NA	NA	NA	NA	NA	0.234677	0.168074	1.2645	0.909602	1.75787	0.162633	15553	39	15514	0.00250755	FALSE
286.7	Other and unspecified coagulation defects	hematopoietic	0.0810206	0.0611407	1.08439	0.961929	1.22245	0.185121	56590	344	56246	0.00607881	FALSE	NA	NA	NA	NA	NA	NA	NA	NA	NA	NA	NA	0.155296	0.248715	1.168	0.717355	1.90176	0.532368	5662	17	5645	0.00300247	FALSE	0.0413248	0.0630017	1.04219	0.921126	1.17917	0.511868	15027	272	14755	0.0181008	FALSE
286.8	Hypercoagulable state	hematopoietic	0.129685	0.0772352	1.13847	0.978538	1.32454	0.0931342	56898	220	56678	0.00386657	FALSE	NA	NA	NA	NA	NA	NA	NA	NA	NA	NA	NA	0.156709	0.130175	1.16966	0.906256	1.50961	0.228652	5707	62	5645	0.0108639	FALSE	0.031825	0.13217	1.03234	0.796739	1.3376	0.809719	15533	60	15473	0.00386274	FALSE
286.81	Primary hypercoagulable state	hematopoietic	0.129119	0.0806684	1.13783	0.971425	1.33273	0.109462	56916	201	56715	0.00353152	FALSE	NA	NA	NA	NA	NA	NA	NA	NA	NA	NA	NA	0.156358	0.131216	1.16924	0.904091	1.51216	0.233415	5706	61	5645	0.0106905	FALSE	0.036227	0.150679	1.03689	0.771743	1.39314	0.810001	15544	46	15498	0.00295934	FALSE
286.9	Abnormal coagulation profile	hematopoietic	0.0128336	0.0635627	1.01292	0.894268	1.14731	0.839991	56436	321	56115	0.00568786	FALSE	NA	NA	NA	NA	NA	NA	NA	NA	NA	NA	NA	0.282174	0.148358	1.32601	0.991428	1.7735	0.0571745	5696	51	5645	0.00895365	FALSE	-0.00422189	0.102315	0.995787	0.814843	1.21691	0.967086	15433	108	15325	0.00699799	FALSE
287	Purpura and other hemorrhagic conditions	hematopoietic	0.00809089	0.0289869	1.00812	0.952444	1.06706	0.780151	55677	1575	54102	0.0282882	FALSE	-0.06556	0.148273	0.936543	0.700349	1.25239	0.658376	6650	82	6568	0.0123308	FALSE	-0.0324806	0.0871055	0.968041	0.816109	1.14826	0.709232	5784	139	5645	0.0240318	FALSE	-0.073989	0.0531182	0.928682	0.836858	1.03058	0.163646	15258	390	14868	0.0255604	FALSE
287.3	Thrombocytopenia	hematopoietic	0.0177651	0.0294828	1.01792	0.960769	1.07848	0.546802	55779	1523	54256	0.0273042	FALSE	0.0423008	0.154669	1.04321	0.770397	1.41263	0.784474	6644	76	6568	0.0114389	FALSE	-0.0520405	0.0888935	0.94929	0.797501	1.12997	0.558262	5778	133	5645	0.0230183	FALSE	-0.0695318	0.0547101	0.932831	0.837978	1.03842	0.20376	15286	368	14918	0.0240743	FALSE
287.31	Primary thrombocytopenia	hematopoietic	0.105294	0.099518	1.11104	0.914149	1.35033	0.290037	56952	131	56821	0.00230018	FALSE	NA	NA	NA	NA	NA	NA	NA	NA	NA	NA	NA	0.21235	0.284944	1.23658	0.707413	2.16158	0.45613	5659	14	5645	0.00247394	FALSE	-0.161419	0.14036	0.850936	0.646278	1.1204	0.250131	15553	52	15501	0.00334341	FALSE
287.32	Secondary thrombocytopenia	hematopoietic	0.0780855	0.0953262	1.08122	0.896951	1.30333	0.412707	56773	140	56633	0.00246596	FALSE	NA	NA	NA	NA	NA	NA	NA	NA	NA	NA	NA	NA	NA	NA	NA	NA	NA	NA	NA	NA	NA	NA	0.187157	0.149909	1.20582	0.898826	1.61766	0.211861	15500	46	15454	0.00296774	FALSE
287.4	Qualitative platelet defects	hematopoietic	-0.14236	0.170944	0.867309	0.620387	1.21251	0.404965	56997	44	56953	0.00077197	FALSE	NA	NA	NA	NA	NA	NA	NA	NA	NA	NA	NA	NA	NA	NA	NA	NA	NA	NA	NA	NA	NA	NA	NA	NA	NA	NA	NA	NA	NA	NA	NA	NA	NA
288	Diseases of white blood cells	hematopoietic	-0.0452302	0.0285673	0.955777	0.903732	1.01082	0.113356	54442	1626	52816	0.0298666	FALSE	0.0927114	0.274429	1.09715	0.640716	1.87872	0.735488	6395	24	6371	0.00375293	FALSE	-0.137398	0.127144	0.871623	0.679363	1.11829	0.279853	5306	63	5243	0.0118734	FALSE	-0.0498316	0.0426287	0.95139	0.875129	1.0343	0.242416	14838	658	14180	0.0443456	FALSE
288.1	Decreased white blood cell count	hematopoietic	0.0753197	0.0303709	1.07823	1.01592	1.14436	0.0131386	55760	1467	54293	0.0263092	FALSE	0.274565	0.125376	1.31596	1.02925	1.68254	0.0285291	6490	119	6371	0.0183359	FALSE	-0.00148921	0.0877539	0.998512	0.840728	1.18591	0.98646	5379	136	5243	0.0252835	FALSE	0.0724097	0.0577263	1.0751	0.960085	1.20388	0.20971	15313	318	14995	0.0207667	FALSE
288.11	Neutropenia	hematopoietic	0.0772982	0.0424531	1.08036	0.994108	1.1741	0.0686386	56344	737	55607	0.0130804	FALSE	0.274565	0.125376	1.31596	1.02925	1.68254	0.0285291	6490	119	6371	0.0183359	FALSE	-0.011431	0.120672	0.988634	0.7804	1.25243	0.924531	5313	70	5243	0.0131752	FALSE	0.0629115	0.0678411	1.06493	0.932341	1.21638	0.353751	15409	227	15182	0.0147317	FALSE
288.2	Elevated white blood cell count	hematopoietic	-0.0135334	0.034655	0.986558	0.921772	1.0559	0.696154	55022	1090	53932	0.0198103	FALSE	NA	NA	NA	NA	NA	NA	NA	NA	NA	NA	NA	-0.0632173	0.133882	0.938739	0.722075	1.22042	0.636793	5300	57	5243	0.0107547	FALSE	-0.00763964	0.0470032	0.992389	0.905049	1.08816	0.870885	15061	517	14544	0.0343271	FALSE
288.3	Eosinophilia	hematopoietic	-0.07471	0.106923	0.928013	0.752557	1.14437	0.484721	56880	116	56764	0.00203938	FALSE	NA	NA	NA	NA	NA	NA	NA	NA	NA	NA	NA	NA	NA	NA	NA	NA	NA	NA	NA	NA	NA	NA	NA	NA	NA	NA	NA	NA	NA	NA	NA	NA	NA
289	Other diseases of blood and blood-forming organs	hematopoietic	0.129178	0.0575419	1.13789	1.01653	1.27374	0.0247725	56077	393	55684	0.00700822	FALSE	-0.278236	0.1674	0.757118	0.545343	1.05113	0.0964921	6431	60	6371	0.00932981	FALSE	-0.0306103	0.0647419	0.969853	0.854273	1.10107	0.636353	5499	256	5243	0.0465539	FALSE	0.0898151	0.118305	1.09397	0.867566	1.37946	0.447745	15369	75	15294	0.00487995	FALSE
289.3	Personal history of diseases of blood and blood-forming organs	hematopoietic	0.339626	0.191195	1.40442	0.965494	2.0429	0.0756775	56855	35	56820	0.000615601	FALSE	-0.320777	0.235021	0.725585	0.457756	1.15012	0.172289	6402	31	6371	0.00484224	FALSE	-0.00100482	0.0732785	0.998996	0.865342	1.15329	0.98906	5442	199	5243	0.0365674	FALSE	NA	NA	NA	NA	NA	NA	NA	NA	NA	NA	NA
289.4	Lymphadenitis	hematopoietic	0.0470691	0.0290301	1.04819	0.990218	1.10957	0.104934	54704	1597	53107	0.0291935	FALSE	0.000266239	0.119538	1.00027	0.79134	1.26435	0.998223	6497	126	6371	0.0193936	FALSE	0.258117	0.0984436	1.29449	1.06734	1.56999	0.00874203	5352	109	5243	0.0203662	FALSE	0.0460047	0.0497838	1.04708	0.949736	1.1544	0.355439	14840	430	14410	0.0289757	FALSE
289.5	Diseases of spleen	hematopoietic	0.0842033	0.102784	1.08785	0.88936	1.33064	0.412657	56929	121	56808	0.00212545	FALSE	NA	NA	NA	NA	NA	NA	NA	NA	NA	NA	NA	NA	NA	NA	NA	NA	NA	NA	NA	NA	NA	NA	0.0314554	0.138445	1.03196	0.786709	1.35365	0.820265	15495	55	15440	0.00354953	FALSE
289.8	Polycythemia, secondary	hematopoietic	-0.0992057	0.0867001	0.905556	0.764038	1.07329	0.252524	56903	170	56733	0.00298754	FALSE	NA	NA	NA	NA	NA	NA	NA	NA	NA	NA	NA	0.271001	0.206279	1.31128	0.875197	1.96464	0.188927	5240	25	5215	0.00477099	FALSE	NA	NA	NA	NA	NA	NA	NA	NA	NA	NA	NA
289.9	Abnormality of red blood cells	hematopoietic	-0.0150324	0.107989	0.98508	0.797167	1.21729	0.88929	56654	111	56543	0.00195926	FALSE	NA	NA	NA	NA	NA	NA	NA	NA	NA	NA	NA	-0.462382	0.22937	0.629781	0.401741	0.987265	0.0438126	5263	20	5243	0.00380011	FALSE	NA	NA	NA	NA	NA	NA	NA	NA	NA	NA	NA
290	Delirium dementia and amnestic and other cognitive disorders	mental disorders	-0.000192015	0.0229152	0.999808	0.955896	1.04574	0.993314	55080	2693	52387	0.0488925	FALSE	0.0868836	0.136487	1.09077	0.834744	1.42532	0.524404	6516	100	6416	0.0153468	FALSE	-0.107237	0.110305	0.898313	0.72366	1.11512	0.330958	5551	107	5444	0.0192758	FALSE	-0.0385591	0.0728877	0.962175	0.834086	1.10993	0.596791	15379	220	15159	0.0143052	FALSE
290.1	Dementias	mental disorders	-0.0235082	0.0303609	0.976766	0.920337	1.03666	0.438759	56337	1506	54831	0.026732	FALSE	0.0820531	0.151384	1.08551	0.806816	1.46048	0.587805	6496	80	6416	0.0123153	FALSE	-0.125521	0.115577	0.882038	0.703245	1.10629	0.277462	5543	99	5444	0.0178604	FALSE	-0.104366	0.0897601	0.900896	0.75556	1.07419	0.244943	15524	145	15379	0.00934038	FALSE
290.11	Alzheimer's disease	mental disorders	0.00208715	0.072121	1.00209	0.869993	1.15424	0.976913	56878	253	56625	0.00444812	FALSE	0.0956787	0.219392	1.10041	0.715818	1.69162	0.662758	6455	39	6416	0.00604183	FALSE	-0.0587425	0.254374	0.94295	0.572745	1.55244	0.817369	5467	23	5444	0.00420706	FALSE	0.0567803	0.151405	1.05842	0.786649	1.42409	0.707644	15578	51	15527	0.00327385	FALSE
290.12	Dementia with cerebral degenerations	mental disorders	0.176127	0.134909	1.19259	0.91549	1.55356	0.191716	56961	73	56888	0.00128158	FALSE	NA	NA	NA	NA	NA	NA	NA	NA	NA	NA	NA	NA	NA	NA	NA	NA	NA	NA	NA	NA	NA	NA	NA	NA	NA	NA	NA	NA	NA	NA	NA	NA	NA
290.13	Senile dementia	mental disorders	-0.0639029	0.15651	0.938096	0.690276	1.27489	0.683055	57014	53	56961	0.000929596	FALSE	-0.0224557	0.176526	0.977795	0.691808	1.382	0.898775	6473	57	6416	0.00880581	FALSE	NA	NA	NA	NA	NA	NA	NA	NA	NA	NA	NA	0.330805	0.180507	1.39209	0.977274	1.98298	0.0668554	15581	36	15545	0.00231051	FALSE
290.16	Vascular dementia	mental disorders	-0.00698347	0.0549616	0.993041	0.891626	1.10599	0.898892	56758	435	56323	0.00766412	FALSE	NA	NA	NA	NA	NA	NA	NA	NA	NA	NA	NA	-0.00453238	0.243934	0.995478	0.61715	1.60573	0.985176	5464	20	5444	0.00366032	FALSE	NA	NA	NA	NA	NA	NA	NA	NA	NA	NA	NA
290.2	Delirium due to conditions classified elsewhere	mental disorders	-0.0546664	0.052304	0.946801	0.854548	1.04901	0.295946	56285	474	55811	0.00842143	FALSE	NA	NA	NA	NA	NA	NA	NA	NA	NA	NA	NA	NA	NA	NA	NA	NA	NA	NA	NA	NA	NA	NA	0.128425	0.116921	1.13704	0.904168	1.42988	0.272033	15406	79	15327	0.00512787	FALSE
290.3	Other persistent mental disorders due to conditions classified elsewhere	mental disorders	0.0175599	0.0290789	1.01771	0.961333	1.0774	0.545929	55883	1575	54308	0.0281839	FALSE	NA	NA	NA	NA	NA	NA	NA	NA	NA	NA	NA	NA	NA	NA	NA	NA	NA	NA	NA	NA	NA	NA	-0.0526064	0.102287	0.948753	0.776399	1.15937	0.607041	15513	104	15409	0.00670405	FALSE
291	Other specified nonpsychotic and/or transient mental disorders	mental disorders	-0.00488671	0.042595	0.995125	0.915419	1.08177	0.908663	55372	734	54638	0.0132558	FALSE	-0.180916	0.212076	0.834505	0.550689	1.2646	0.393619	6455	39	6416	0.00604183	FALSE	-0.166301	0.153801	0.846792	0.62641	1.14471	0.279576	5490	46	5444	0.00837887	FALSE	-0.00876805	0.0539032	0.99127	0.891885	1.10173	0.870784	15117	395	14722	0.0261295	FALSE
291.1	Transient mental disorders due to conditions classified elsewhere	mental disorders	-0.00976074	0.115341	0.990287	0.789916	1.24148	0.932559	56914	100	56814	0.00175704	FALSE	NA	NA	NA	NA	NA	NA	NA	NA	NA	NA	NA	NA	NA	NA	NA	NA	NA	NA	NA	NA	NA	NA	NA	NA	NA	NA	NA	NA	NA	NA	NA	NA	NA
291.4	Specific nonpsychotic mental disorders due to brain damage	mental disorders	-0.0186958	0.0611378	0.981478	0.870641	1.10643	0.759758	56580	356	56224	0.00629198	FALSE	NA	NA	NA	NA	NA	NA	NA	NA	NA	NA	NA	-0.104539	0.179382	0.90074	0.633734	1.28024	0.560046	5478	34	5444	0.00620664	FALSE	-0.0897851	0.175472	0.914128	0.6481	1.28935	0.608877	15521	33	15488	0.00212615	FALSE
291.8	Alteration of consciousness	mental disorders	-0.0442576	0.0701616	0.956707	0.833789	1.09775	0.528175	55882	264	55618	0.00472424	FALSE	-0.21478	0.216577	0.806719	0.527677	1.23332	0.321343	6453	37	6416	0.00573377	FALSE	-0.381676	0.302723	0.682716	0.377187	1.23573	0.207378	5456	12	5444	0.00219941	FALSE	0.0181854	0.0572961	1.01835	0.910178	1.13938	0.750945	15172	348	14824	0.022937	FALSE
292	Neurological disorders	mental disorders	-0.0157266	0.0160828	0.984396	0.95385	1.01592	0.328145	53236	5627	47609	0.105699	FALSE	-0.148572	0.103876	0.861938	0.703161	1.05657	0.152635	6586	170	6416	0.0258123	FALSE	0.0467349	0.0615194	1.04784	0.928817	1.18212	0.447448	5754	310	5444	0.0538756	FALSE	0.0338221	0.0368367	1.0344	0.962349	1.11185	0.358534	14876	946	13930	0.0635924	FALSE
292.1	Aphasia/speech disturbance	mental disorders	-0.014009	0.0306061	0.986089	0.928675	1.04705	0.647155	55887	1418	54469	0.0253726	FALSE	-0.179539	0.178134	0.835656	0.589382	1.18484	0.313509	6472	56	6416	0.00865266	FALSE	0.00231693	0.159631	1.00232	0.733036	1.37053	0.98842	5486	42	5444	0.00765585	FALSE	-0.111537	0.0707689	0.894459	0.778611	1.02754	0.11501	15358	219	15139	0.0142597	FALSE
292.11	Aphasia	mental disorders	-0.0134755	0.0674558	0.986615	0.864427	1.12607	0.841662	56770	283	56487	0.00498503	FALSE	NA	NA	NA	NA	NA	NA	NA	NA	NA	NA	NA	0.227351	0.309138	1.25527	0.684847	2.30081	0.462075	5456	12	5444	0.00219941	FALSE	-0.263504	0.12792	0.768355	0.597963	0.987301	0.039407	15532	65	15467	0.00418491	FALSE
292.12	Symbolic dysfunction	mental disorders	0.103916	0.118378	1.10951	0.879761	1.39925	0.380036	56989	93	56896	0.00163189	FALSE	NA	NA	NA	NA	NA	NA	NA	NA	NA	NA	NA	NA	NA	NA	NA	NA	NA	NA	NA	NA	NA	NA	NA	NA	NA	NA	NA	NA	NA	NA	NA	NA	NA
292.2	Mild cognitive impairment	mental disorders	0.0480974	0.0299763	1.04927	0.9894	1.11277	0.108601	55904	1471	54433	0.026313	FALSE	NA	NA	NA	NA	NA	NA	NA	NA	NA	NA	NA	-0.433974	0.190697	0.647929	0.445865	0.941569	0.0228624	5476	32	5444	0.00584368	FALSE	NA	NA	NA	NA	NA	NA	NA	NA	NA	NA	NA
292.3	Memory loss	mental disorders	-0.0212782	0.0337314	0.978947	0.916318	1.04586	0.528163	55701	1155	54546	0.0207357	FALSE	-0.280376	0.261574	0.755499	0.452458	1.26151	0.283772	6439	23	6416	0.00357198	FALSE	0.0639738	0.0927902	1.06606	0.888789	1.2787	0.490543	5574	130	5444	0.0233226	FALSE	0.0592989	0.094952	1.06109	0.880904	1.27814	0.53229	15455	121	15334	0.00782918	FALSE
292.4	Altered mental status	mental disorders	-0.0301341	0.0323043	0.970315	0.910783	1.03374	0.350914	55365	1263	54102	0.0228122	FALSE	-0.148418	0.137482	0.862071	0.65844	1.12868	0.280344	6512	96	6416	0.014742	FALSE	0.153302	0.117965	1.16568	0.925049	1.4689	0.193752	5527	83	5444	0.0150172	FALSE	0.0489088	0.0450935	1.05012	0.961295	1.14716	0.278095	15080	597	14483	0.0395889	FALSE
292.5	Transient alteration of awareness	mental disorders	0.0759434	0.0933038	1.0789	0.898587	1.2954	0.415681	56547	148	56399	0.00261729	FALSE	NA	NA	NA	NA	NA	NA	NA	NA	NA	NA	NA	NA	NA	NA	NA	NA	NA	NA	NA	NA	NA	NA	0.0763801	0.143649	1.07937	0.814507	1.43037	0.594925	15516	49	15467	0.00315803	FALSE
292.6	Hallucinations	mental disorders	-0.0190643	0.0702354	0.981116	0.854938	1.12592	0.786057	56459	266	56193	0.00471138	FALSE	NA	NA	NA	NA	NA	NA	NA	NA	NA	NA	NA	-0.0884224	0.337707	0.915374	0.472212	1.77444	0.793451	5455	11	5444	0.0020165	FALSE	0.311461	0.165609	1.36542	0.986954	1.88901	0.0600123	15509	37	15472	0.00238571	FALSE
293	Symptoms involving head and neck	mental disorders	-0.0714587	0.139741	0.931035	0.707972	1.22438	0.609095	56626	68	56558	0.00120086	FALSE	-0.077315	0.158509	0.925598	0.678418	1.26284	0.625716	6641	69	6572	0.01039	FALSE	NA	NA	NA	NA	NA	NA	NA	NA	NA	NA	NA	0.305805	0.167365	1.35772	0.978014	1.88484	0.0676741	15343	37	15306	0.00241152	FALSE
293.1	Swelling, mass, or lump in head and neck [Space-occupying lesion, intracranial NOS]	mental disorders	0.0572198	0.033394	1.05889	0.991801	1.13051	0.0866248	54802	1186	53616	0.0216415	FALSE	0.639636	0.216088	1.89579	1.24123	2.89553	0.00307561	6613	41	6572	0.00619991	FALSE	-0.109751	0.117459	0.896057	0.711791	1.12803	0.350111	6028	79	5949	0.0131055	FALSE	-0.0120951	0.0636872	0.987978	0.872038	1.11933	0.849376	15062	261	14801	0.0173284	FALSE
295	Schizophrenia and other psychotic disorders	mental disorders	-0.013682	0.0173897	0.986411	0.953357	1.02061	0.431405	55477	4702	50775	0.0847558	FALSE	0.148686	0.141041	1.16031	0.880069	1.52978	0.29179	6161	90	6071	0.014608	FALSE	0.11503	0.070011	1.12191	0.978053	1.28692	0.100377	3923	228	3695	0.0581188	FALSE	0.0679854	0.0615984	1.07035	0.94862	1.2077	0.269728	15358	277	15081	0.0180362	FALSE
295.1	Schizophrenia	mental disorders	-0.0119803	0.0213079	0.988091	0.947675	1.03023	0.573949	56273	3025	53248	0.0537558	FALSE	0.154032	0.149171	1.16653	0.870799	1.56269	0.301798	6151	80	6071	0.013006	FALSE	0.0922313	0.0783889	1.09662	0.940437	1.27874	0.239361	3876	181	3695	0.0466976	FALSE	0.108947	0.0797309	1.1151	0.953777	1.30372	0.171802	15532	162	15370	0.0104301	FALSE
295.2	Paranoid disorders	mental disorders	0.0401942	0.0506763	1.04101	0.942583	1.14972	0.427687	56450	512	55938	0.00906997	FALSE	NA	NA	NA	NA	NA	NA	NA	NA	NA	NA	NA	0.241224	0.206058	1.27281	0.849888	1.90617	0.241736	3721	26	3695	0.00698737	FALSE	-0.33774	0.16901	0.713381	0.512221	0.993541	0.0456796	15493	36	15457	0.00232363	FALSE
295.3	Psychosis	mental disorders	-0.0253606	0.0218629	0.974958	0.934063	1.01764	0.246057	55493	2873	52620	0.0517723	FALSE	-0.00921845	0.300678	0.990824	0.54961	1.78623	0.975542	6091	20	6071	0.00328353	FALSE	0.149855	0.157065	1.16167	0.853857	1.58044	0.340033	3738	43	3695	0.0115035	FALSE	0.0333461	0.0845325	1.03391	0.876045	1.22022	0.69323	15437	145	15292	0.00939302	FALSE
296	Mood disorders	mental disorders	-0.00898448	0.0100968	0.991056	0.971636	1.01086	0.373553	53097	28956	24141	0.545342	FALSE	0.0037979	0.0716536	1.00381	0.872281	1.15516	0.957729	6431	360	6071	0.0559789	FALSE	0.00264418	0.0353	1.00265	0.935622	1.07448	0.94029	4789	1094	3695	0.22844	FALSE	0.030543	0.0284463	1.03101	0.975103	1.09013	0.282954	14792	1576	13216	0.106544	FALSE
296.1	Bipolar	mental disorders	-0.00968111	0.0201173	0.990366	0.952075	1.0302	0.63035	55753	3455	52298	0.0619698	FALSE	-0.113648	0.192974	0.892572	0.611477	1.30289	0.555908	6115	44	6071	0.00719542	FALSE	0.0891852	0.0862729	1.09328	0.9232	1.2947	0.30125	3839	144	3695	0.0375098	FALSE	0.0474325	0.0590431	1.04858	0.933988	1.17722	0.42177	15428	300	15128	0.0194452	FALSE
296.2	Depression	mental disorders	-0.0102076	0.0100779	0.989844	0.970484	1.00959	0.311125	52904	27643	25261	0.522512	FALSE	0.0285587	0.0744785	1.02897	0.889212	1.19069	0.701387	6404	333	6071	0.0519988	FALSE	-0.0115351	0.0368798	0.988531	0.919597	1.06263	0.754451	4679	984	3695	0.210301	FALSE	0.0257536	0.031918	1.02609	0.963863	1.09233	0.419743	14811	1231	13580	0.0831139	FALSE
296.22	Major depressive disorder	mental disorders	-0.0139019	0.0102599	0.986194	0.966561	1.00623	0.175425	52792	22361	30431	0.423568	FALSE	0.0301552	0.0746938	1.03061	0.890257	1.1931	0.68642	6402	331	6071	0.0517026	FALSE	-0.0172652	0.0370912	0.982883	0.913964	1.057	0.641587	4662	967	3695	0.207422	FALSE	0.0622936	0.0457034	1.06427	0.973084	1.16401	0.172883	15256	534	14722	0.0350026	FALSE
297	Suicidal ideation or attempt	mental disorders	-0.0312425	0.0187766	0.96924	0.934219	1.00558	0.0961305	54573	4016	50557	0.0735895	FALSE	NA	NA	NA	NA	NA	NA	NA	NA	NA	NA	NA	NA	NA	NA	NA	NA	NA	NA	NA	NA	NA	NA	0.0427422	0.0771748	1.04367	0.897161	1.2141	0.579691	15317	172	15145	0.0112294	FALSE
297.1	Suicidal ideation	mental disorders	-0.0270172	0.0201343	0.973344	0.935681	1.01252	0.179645	55200	3451	51749	0.0625181	FALSE	NA	NA	NA	NA	NA	NA	NA	NA	NA	NA	NA	NA	NA	NA	NA	NA	NA	NA	NA	NA	NA	NA	0.0454832	0.0864708	1.04653	0.88338	1.23982	0.598892	15392	136	15256	0.00883576	FALSE
297.2	Suicide or self-inflicted injury	mental disorders	-0.0314658	0.0383795	0.969024	0.898805	1.04473	0.412296	56144	900	55244	0.0160302	FALSE	NA	NA	NA	NA	NA	NA	NA	NA	NA	NA	NA	NA	NA	NA	NA	NA	NA	NA	NA	NA	NA	NA	0.0896346	0.169858	1.09377	0.784046	1.52586	0.597706	15512	35	15477	0.00225632	FALSE
300	Anxiety disorders	mental disorders	-0.00423546	0.0101435	0.995773	0.976172	1.01577	0.676272	52485	27061	25424	0.515595	FALSE	-0.0391271	0.082108	0.961628	0.818683	1.12953	0.633695	6343	272	6071	0.0428819	FALSE	-0.0406822	0.0419143	0.960134	0.88441	1.04234	0.331746	4392	697	3695	0.158698	FALSE	-0.00254946	0.0331307	0.997454	0.934741	1.06437	0.938662	14705	1074	13631	0.0730364	FALSE
300.1	Anxiety disorder	mental disorders	-0.005679	0.0113872	0.994337	0.97239	1.01678	0.617979	50649	14845	35804	0.293096	FALSE	-0.0783907	0.0864009	0.924603	0.780566	1.09522	0.364253	6317	246	6071	0.0389425	FALSE	-0.0399132	0.0458664	0.960873	0.878261	1.05126	0.384189	4260	565	3695	0.132629	FALSE	-0.0193356	0.0397084	0.98085	0.907407	1.06024	0.626302	14894	728	14166	0.0488787	FALSE
300.11	Generalized anxiety disorder	mental disorders	-0.0190482	0.0206331	0.981132	0.942246	1.02162	0.355911	54637	3284	51353	0.0601058	FALSE	NA	NA	NA	NA	NA	NA	NA	NA	NA	NA	NA	-0.0423978	0.0833275	0.958488	0.814061	1.12854	0.610886	3848	153	3695	0.0397609	FALSE	0.0348373	0.0993275	1.03545	0.852276	1.25799	0.72579	15457	106	15351	0.00685773	FALSE
300.12	Agorophobia, social phobia, and panic disorder	mental disorders	0.0188152	0.0276697	1.01899	0.965203	1.07578	0.496508	55949	1768	54181	0.0316002	FALSE	-0.238981	0.212772	0.78743	0.518915	1.19489	0.261362	6109	38	6071	0.00622033	FALSE	-0.00868565	0.109868	0.991352	0.799293	1.22956	0.936989	3785	90	3695	0.0237781	FALSE	0.0534846	0.127607	1.05494	0.821498	1.35472	0.675118	15471	64	15407	0.00413677	FALSE
300.13	Phobia	mental disorders	0.0495367	0.0766457	1.05078	0.904214	1.22111	0.51808	56698	220	56478	0.00388021	FALSE	-0.0600696	0.173681	0.941699	0.669995	1.32359	0.729447	6131	60	6071	0.00978633	FALSE	0.0739324	0.279923	1.07673	0.622061	1.86373	0.79169	3708	13	3695	0.00350593	FALSE	NA	NA	NA	NA	NA	NA	NA	NA	NA	NA	NA
300.3	Obsessive-compulsive disorders	mental disorders	-0.0143478	0.0598886	0.985755	0.876578	1.10853	0.81066	56794	359	56435	0.00632109	FALSE	NA	NA	NA	NA	NA	NA	NA	NA	NA	NA	NA	NA	NA	NA	NA	NA	NA	NA	NA	NA	NA	NA	NA	NA	NA	NA	NA	NA	NA	NA	NA	NA	NA
300.4	Dysthymic disorder	mental disorders	-0.0103863	0.0197403	0.989667	0.952108	1.02871	0.598786	54413	3546	50867	0.0651683	FALSE	NA	NA	NA	NA	NA	NA	NA	NA	NA	NA	NA	-0.113112	0.0982683	0.893051	0.736594	1.08274	0.249711	3804	109	3695	0.028654	FALSE	-0.0855048	0.0986496	0.918049	0.756647	1.11388	0.386078	15405	111	15294	0.00720545	FALSE
300.8	Acute reaction to stress	mental disorders	-0.0589203	0.0465714	0.942782	0.860536	1.03289	0.205814	55659	607	55052	0.0109057	FALSE	NA	NA	NA	NA	NA	NA	NA	NA	NA	NA	NA	NA	NA	NA	NA	NA	NA	NA	NA	NA	NA	NA	NA	NA	NA	NA	NA	NA	NA	NA	NA	NA	NA
300.9	Posttraumatic stress disorder	mental disorders	0.00578808	0.0104549	1.0058	0.985404	1.02663	0.579838	54008	18272	35736	0.33832	FALSE	NA	NA	NA	NA	NA	NA	NA	NA	NA	NA	NA	0.0568576	0.107177	1.05851	0.85795	1.30594	0.595764	3789	94	3695	0.0248087	FALSE	0.054038	0.0637741	1.05552	0.9315	1.19606	0.396808	15497	255	15242	0.0164548	FALSE
301	Personality disorders	mental disorders	0.0213786	0.0217542	1.02161	0.978965	1.06611	0.325737	55443	2903	52540	0.0523601	FALSE	NA	NA	NA	NA	NA	NA	NA	NA	NA	NA	NA	-0.0213589	0.127603	0.978868	0.762266	1.25702	0.867066	3760	65	3695	0.0172872	FALSE	0.156984	0.162362	1.16998	0.851084	1.60836	0.333604	15527	39	15488	0.00251175	FALSE
301.1	Schizoid personality disorder	mental disorders	0.220691	0.0897539	1.24694	1.04579	1.48677	0.0139385	56875	164	56711	0.00288352	FALSE	NA	NA	NA	NA	NA	NA	NA	NA	NA	NA	NA	NA	NA	NA	NA	NA	NA	NA	NA	NA	NA	NA	NA	NA	NA	NA	NA	NA	NA	NA	NA	NA	NA
301.2	Antisocial/borderline personality disorder	mental disorders	0.0134643	0.0330175	1.01356	0.950041	1.08132	0.683427	56300	1226	55074	0.0217762	FALSE	NA	NA	NA	NA	NA	NA	NA	NA	NA	NA	NA	-0.103199	0.192335	0.901947	0.618674	1.31492	0.591573	3724	29	3695	0.00778733	FALSE	NA	NA	NA	NA	NA	NA	NA	NA	NA	NA	NA
302	Sexual and gender identity disorders	mental disorders	-0.0282634	0.0404408	0.972132	0.898052	1.05232	0.484625	55801	806	54995	0.0144442	FALSE	NA	NA	NA	NA	NA	NA	NA	NA	NA	NA	NA	-0.0147702	0.17409	0.985338	0.700482	1.38603	0.932387	3732	37	3695	0.00991426	FALSE	NA	NA	NA	NA	NA	NA	NA	NA	NA	NA	NA
302.1	Decreased libido	mental disorders	-0.00253702	0.0681251	0.997466	0.872788	1.13995	0.970293	56430	282	56148	0.00499734	FALSE	NA	NA	NA	NA	NA	NA	NA	NA	NA	NA	NA	-0.244003	0.213908	0.783485	0.515168	1.19155	0.253998	3719	24	3695	0.00645335	FALSE	NA	NA	NA	NA	NA	NA	NA	NA	NA	NA	NA
303	Psychogenic and somatoform disorders	mental disorders	-0.0116912	0.0309554	0.988377	0.930192	1.0502	0.70567	55775	1401	54374	0.0251188	FALSE	NA	NA	NA	NA	NA	NA	NA	NA	NA	NA	NA	-0.146152	0.266076	0.864026	0.512907	1.45551	0.582808	3710	15	3695	0.00404313	FALSE	-0.180978	0.13987	0.834453	0.634369	1.09765	0.195699	15480	53	15427	0.00342377	FALSE
303.1	Dissociative disorder	mental disorders	0.0190239	0.134617	1.01921	0.782842	1.32694	0.887618	56966	74	56892	0.00129902	FALSE	NA	NA	NA	NA	NA	NA	NA	NA	NA	NA	NA	NA	NA	NA	NA	NA	NA	NA	NA	NA	NA	NA	NA	NA	NA	NA	NA	NA	NA	NA	NA	NA	NA
303.3	Psychogenic disorder	mental disorders	-0.0323422	0.103026	0.968175	0.791146	1.18482	0.75358	56655	124	56531	0.00218869	FALSE	NA	NA	NA	NA	NA	NA	NA	NA	NA	NA	NA	NA	NA	NA	NA	NA	NA	NA	NA	NA	NA	NA	NA	NA	NA	NA	NA	NA	NA	NA	NA	NA	NA
303.4	Somatoform disorder	mental disorders	-0.0147584	0.0326927	0.98535	0.924191	1.05056	0.651682	56143	1253	54890	0.022318	FALSE	NA	NA	NA	NA	NA	NA	NA	NA	NA	NA	NA	-0.104873	0.29134	0.900439	0.508699	1.59385	0.718872	3708	13	3695	0.00350593	FALSE	-0.247168	0.156573	0.78101	0.574618	1.06153	0.114425	15521	42	15479	0.00270601	FALSE
304	Adjustment reaction	mental disorders	-0.00287314	0.0117477	0.997131	0.974434	1.02036	0.806789	50609	12981	37628	0.256496	FALSE	NA	NA	NA	NA	NA	NA	NA	NA	NA	NA	NA	-0.084026	0.075244	0.919407	0.793339	1.06551	0.264117	3890	195	3695	0.0501285	FALSE	0.0838342	0.0537711	1.08745	0.978674	1.20831	0.118974	15139	371	14768	0.0245062	FALSE
305.2	Eating disorder	mental disorders	0.0246933	0.0960698	1.025	0.849079	1.23737	0.797152	56914	140	56774	0.00245985	FALSE	NA	NA	NA	NA	NA	NA	NA	NA	NA	NA	NA	0.0181745	0.265133	1.01834	0.60563	1.7123	0.945349	3710	15	3695	0.00404313	FALSE	-0.0653634	0.180974	0.936727	0.656999	1.33555	0.717968	15502	32	15470	0.00206425	FALSE
306	Other mental disorder	mental disorders	-0.0117542	0.0164944	0.988315	0.956874	1.02079	0.476083	50386	5315	45071	0.105486	FALSE	0.0627369	0.26475	1.06475	0.633704	1.78898	0.812683	6093	22	6071	0.0036107	FALSE	0.0683989	0.0881629	1.07079	0.900864	1.27277	0.437853	3835	140	3695	0.0365059	FALSE	0.0696079	0.121681	1.07209	0.844604	1.36084	0.567288	15354	69	15285	0.00449394	FALSE
306.1	Mental disorders durring/after pregnancy	mental disorders	-0.206109	0.205632	0.813744	0.543814	1.21766	0.316191	57027	32	56995	0.000561138	FALSE	NA	NA	NA	NA	NA	NA	NA	NA	NA	NA	NA	NA	NA	NA	NA	NA	NA	NA	NA	NA	NA	NA	0.162031	0.110783	1.1759	0.946387	1.46107	0.143577	15441	84	15357	0.00544006	FALSE
306.9	Tension headache	mental disorders	0.0110074	0.0618092	1.01107	0.89571	1.14128	0.858654	56139	341	55798	0.00607421	FALSE	NA	NA	NA	NA	NA	NA	NA	NA	NA	NA	NA	0.234235	0.170186	1.26394	0.905445	1.76438	0.168714	3733	38	3695	0.0101795	FALSE	NA	NA	NA	NA	NA	NA	NA	NA	NA	NA	NA
312	Conduct disorders	mental disorders	0.0217079	0.0349902	1.02195	0.954209	1.09449	0.534995	56343	1080	55263	0.0191683	FALSE	NA	NA	NA	NA	NA	NA	NA	NA	NA	NA	NA	0.403881	0.322785	1.49763	0.795506	2.81944	0.210847	6095	11	6084	0.00180476	FALSE	0.0742137	0.0701088	1.07704	0.938756	1.23569	0.289805	15403	209	15194	0.0135688	FALSE
312.3	Impulse control disorder	mental disorders	0.00260484	0.037708	1.00261	0.93118	1.07952	0.944927	56611	927	55684	0.0163749	FALSE	NA	NA	NA	NA	NA	NA	NA	NA	NA	NA	NA	NA	NA	NA	NA	NA	NA	NA	NA	NA	NA	NA	0.0444289	0.182619	1.04543	0.730881	1.49535	0.807783	15578	30	15548	0.00192579	FALSE
313	Pervasive developmental disorders	mental disorders	0.0525489	0.0434812	1.05395	0.967854	1.14771	0.226838	56679	705	55974	0.0124385	FALSE	NA	NA	NA	NA	NA	NA	NA	NA	NA	NA	NA	-0.431908	0.211074	0.649269	0.429295	0.981961	0.0407326	6109	25	6084	0.00409232	FALSE	0.0450087	0.0569573	1.04604	0.935544	1.16958	0.4294	15427	336	15091	0.02178	FALSE
313.1	Attention deficit hyperactivity disorder	mental disorders	0.0920906	0.0489565	1.09646	0.996143	1.20689	0.0599625	56861	559	56302	0.00983099	FALSE	NA	NA	NA	NA	NA	NA	NA	NA	NA	NA	NA	-0.287931	0.248161	0.749813	0.461014	1.21953	0.245943	6102	18	6084	0.00294985	FALSE	0.0678868	0.0650293	1.07024	0.942169	1.21573	0.296512	15483	249	15234	0.0160822	FALSE
313.2	Tics and stuttering	mental disorders	-0.183995	0.110779	0.83194	0.669568	1.03369	0.0967298	56973	105	56868	0.00184298	FALSE	NA	NA	NA	NA	NA	NA	NA	NA	NA	NA	NA	NA	NA	NA	NA	NA	NA	NA	NA	NA	NA	NA	NA	NA	NA	NA	NA	NA	NA	NA	NA	NA	NA
313.3	Autism	mental disorders	NA	NA	NA	NA	NA	NA	NA	NA	NA	NA	NA	NA	NA	NA	NA	NA	NA	NA	NA	NA	NA	NA	NA	NA	NA	NA	NA	NA	NA	NA	NA	NA	NA	-0.0604632	0.116898	0.941328	0.748575	1.18371	0.604996	15556	74	15482	0.00475701	FALSE
315	Develomental delays and disorders	mental disorders	0.0555403	0.0676216	1.05711	0.925892	1.20693	0.411453	56362	280	56082	0.00496789	FALSE	0.216396	0.249912	1.24159	0.760765	2.02632	0.38655	6679	29	6650	0.00434197	FALSE	0.16393	0.213631	1.17813	0.775081	1.79077	0.442875	6107	23	6084	0.00376617	FALSE	-0.0302542	0.0560016	0.970199	0.869343	1.08276	0.589033	15356	364	14992	0.0237041	FALSE
315.1	Learning disorder	mental disorders	0.273726	0.205211	1.31485	0.879425	1.96588	0.182244	57009	31	56978	0.000543774	FALSE	NA	NA	NA	NA	NA	NA	NA	NA	NA	NA	NA	NA	NA	NA	NA	NA	NA	NA	NA	NA	NA	NA	NA	NA	NA	NA	NA	NA	NA	NA	NA	NA	NA
315.2	Speech and language disorder	mental disorders	0.00616637	0.132342	1.00619	0.776293	1.30416	0.962837	56957	74	56883	0.00129923	FALSE	NA	NA	NA	NA	NA	NA	NA	NA	NA	NA	NA	NA	NA	NA	NA	NA	NA	NA	NA	NA	NA	NA	-0.0161993	0.0865461	0.983931	0.830415	1.16583	0.851523	15491	162	15329	0.0104577	FALSE
315.3	Mental retardation	mental disorders	0.47188	0.248372	1.603	0.985182	2.60827	0.057447	57036	21	57015	0.000368189	FALSE	NA	NA	NA	NA	NA	NA	NA	NA	NA	NA	NA	NA	NA	NA	NA	NA	NA	NA	NA	NA	NA	NA	-0.101554	0.0984411	0.903432	0.744905	1.0957	0.302249	15530	107	15423	0.00688989	FALSE
316	Substance addiction and disorders	mental disorders	-0.0106833	0.0112694	0.989374	0.96776	1.01147	0.343137	54255	14110	40145	0.260068	FALSE	-0.0835549	0.194511	0.919841	0.628263	1.34674	0.667513	6454	47	6407	0.00728231	FALSE	0.154663	0.0542987	1.16726	1.04942	1.29834	0.00439434	4955	385	4570	0.0776993	FALSE	0.0536978	0.0447903	1.05517	0.966483	1.15199	0.230578	15166	544	14622	0.0358697	FALSE
316.1	Polyneuropathy due to drugs	mental disorders	0.126493	0.185217	1.13484	0.78936	1.63153	0.494642	57007	38	56969	0.000666585	FALSE	NA	NA	NA	NA	NA	NA	NA	NA	NA	NA	NA	-0.0364721	0.205098	0.964185	0.645026	1.44126	0.858858	4596	26	4570	0.00565709	FALSE	0.0889476	0.181366	1.09302	0.766033	1.55959	0.623828	15571	31	15540	0.00199088	FALSE
317	Alcohol-related disorders	mental disorders	-0.0285836	0.0108796	0.971821	0.951317	0.992767	0.00860752	53916	16000	37916	0.296758	FALSE	-0.393858	0.136799	0.67445	0.515827	0.881852	0.00398824	6498	91	6407	0.0140043	FALSE	0.0512138	0.0712836	1.05255	0.915301	1.21037	0.472478	4785	215	4570	0.0449321	FALSE	0.0509993	0.0562634	1.05232	0.942446	1.17501	0.364704	15341	339	15002	0.0220976	FALSE
317.1	Alcoholism	mental disorders	-0.0423275	0.0120796	0.958556	0.936127	0.981521	0.000458254	53289	11606	41683	0.217794	FALSE	-0.290213	0.163381	0.748104	0.543111	1.03047	0.0756847	6471	64	6407	0.00989028	FALSE	0.0484773	0.0798699	1.04967	0.897567	1.22755	0.543882	4738	168	4570	0.035458	FALSE	0.0385319	0.0685869	1.03928	0.908556	1.18882	0.574255	15353	225	15128	0.0146551	FALSE
317.11	Alcoholic liver damage	mental disorders	-0.0633373	0.0386182	0.938627	0.870203	1.01243	0.100986	56381	867	55514	0.0153775	FALSE	NA	NA	NA	NA	NA	NA	NA	NA	NA	NA	NA	-0.114542	0.170308	0.891775	0.638683	1.24516	0.50123	4606	36	4570	0.00781589	FALSE	0.0401279	0.142416	1.04094	0.78741	1.37611	0.778123	15555	51	15504	0.00327869	FALSE
318	Tobacco use disorder	mental disorders	-0.0122246	0.0104034	0.98785	0.967911	1.0082	0.239975	52347	19914	32433	0.380423	FALSE	-0.010016	0.103301	0.990034	0.808572	1.21222	0.922758	6574	167	6407	0.0254031	FALSE	0.0711988	0.0362857	1.07379	1.00008	1.15294	0.0497426	5524	954	4570	0.172701	FALSE	-0.05413	0.0317606	0.947309	0.890136	1.00815	0.0883221	14517	1248	13269	0.0859682	FALSE
320	Meningitis	neurological	-0.0969193	0.101998	0.907629	0.743166	1.10849	0.342007	56927	126	56801	0.00221336	FALSE	NA	NA	NA	NA	NA	NA	NA	NA	NA	NA	NA	-0.303502	0.233537	0.738228	0.46709	1.16676	0.193741	6200	20	6180	0.00322581	FALSE	-0.0399676	0.121481	0.960821	0.757243	1.21913	0.742155	15513	70	15443	0.00451234	FALSE
323	Encephalitis	neurological	0.123637	0.136722	1.13161	0.865594	1.47937	0.36584	56985	71	56914	0.00124594	FALSE	NA	NA	NA	NA	NA	NA	NA	NA	NA	NA	NA	NA	NA	NA	NA	NA	NA	NA	NA	NA	NA	NA	-0.132232	0.158896	0.876138	0.641679	1.19626	0.405299	15551	41	15510	0.00263649	FALSE
323.2	Acute (transverse) myelitis	neurological	0.0761486	0.251525	1.07912	0.659125	1.76674	0.762083	57056	21	57035	0.000368059	FALSE	NA	NA	NA	NA	NA	NA	NA	NA	NA	NA	NA	NA	NA	NA	NA	NA	NA	NA	NA	NA	NA	NA	NA	NA	NA	NA	NA	NA	NA	NA	NA	NA	NA
323.8	Encephalitis, non-infectious	neurological	0.185019	0.176325	1.20324	0.851652	1.69998	0.294035	57010	43	56967	0.000754254	FALSE	NA	NA	NA	NA	NA	NA	NA	NA	NA	NA	NA	NA	NA	NA	NA	NA	NA	NA	NA	NA	NA	NA	-0.181436	0.185965	0.834071	0.579304	1.20088	0.329239	15560	30	15530	0.00192802	FALSE
324	Other CNS infection and poliomyelitis	neurological	0.121177	0.123686	1.12882	0.885815	1.4385	0.327227	56963	85	56878	0.0014922	FALSE	-0.235479	0.289584	0.790193	0.447955	1.3939	0.416126	6658	21	6637	0.0031541	FALSE	-0.133369	0.250013	0.875142	0.536121	1.42855	0.593723	6197	17	6180	0.00274326	FALSE	0.26755	0.181903	1.30676	0.914865	1.86653	0.141334	15558	31	15527	0.00199254	FALSE
327	Sleep disorders	neurological	-0.010229	0.011074	0.989823	0.968571	1.01154	0.355646	49027	15815	33212	0.322577	FALSE	0.090693	0.228053	1.09493	0.70027	1.71202	0.690863	6494	34	6460	0.0052356	FALSE	-0.0352358	0.0458053	0.965378	0.882484	1.05606	0.441743	5354	562	4792	0.104968	FALSE	-0.0141153	0.0410703	0.985984	0.909725	1.06864	0.731082	14735	688	14047	0.0466916	FALSE
327.1	Hypersomnia	neurological	-0.0412525	0.0537688	0.959587	0.863605	1.06624	0.442951	55503	457	55046	0.00823379	FALSE	NA	NA	NA	NA	NA	NA	NA	NA	NA	NA	NA	0.230863	0.272742	1.25969	0.738074	2.14993	0.397301	4806	14	4792	0.00291303	FALSE	NA	NA	NA	NA	NA	NA	NA	NA	NA	NA	NA
327.3	Sleep apnea	neurological	-0.00504736	0.010175	0.994965	0.975319	1.01501	0.619854	54355	20188	34167	0.37141	FALSE	-0.0854771	0.0954198	0.918074	0.761474	1.10688	0.37036	6659	199	6460	0.0298844	FALSE	-0.0220302	0.046359	0.978211	0.893246	1.07126	0.634638	5329	537	4792	0.100769	FALSE	-0.0265139	0.0355199	0.973834	0.908343	1.04405	0.455394	15095	910	14185	0.0602849	FALSE
327.31	Central/nonobstroctive sleep apnea	neurological	-0.00926608	0.0493805	0.990777	0.899378	1.09146	0.851154	56346	548	55798	0.00972562	FALSE	NA	NA	NA	NA	NA	NA	NA	NA	NA	NA	NA	0.449519	0.285289	1.56756	0.896149	2.742	0.115104	4806	14	4792	0.00291303	FALSE	NA	NA	NA	NA	NA	NA	NA	NA	NA	NA	NA
327.32	Obstructive sleep apnea	neurological	-0.0032435	0.010667	0.996762	0.976138	1.01782	0.761075	54128	16690	37438	0.308343	FALSE	NA	NA	NA	NA	NA	NA	NA	NA	NA	NA	NA	-0.0205128	0.0488286	0.979696	0.890282	1.07809	0.674413	5271	479	4792	0.0908746	FALSE	-0.0236221	0.0389154	0.976655	0.904931	1.05406	0.543843	15189	750	14439	0.0493778	FALSE
327.4	Insomnia	neurological	-0.00206865	0.0125645	0.997933	0.973658	1.02281	0.869225	50614	10506	40108	0.207571	FALSE	NA	NA	NA	NA	NA	NA	NA	NA	NA	NA	NA	-0.0370933	0.0496084	0.963586	0.874305	1.06198	0.454628	5265	473	4792	0.0898386	FALSE	-0.0416937	0.0600594	0.959164	0.852647	1.07899	0.487552	15143	308	14835	0.0203394	FALSE
327.41	Organic or persistent insomnia	neurological	0.0301228	0.0415451	1.03058	0.949988	1.11801	0.468413	56105	761	55344	0.0135639	FALSE	NA	NA	NA	NA	NA	NA	NA	NA	NA	NA	NA	-0.0332017	0.126624	0.967343	0.754739	1.23984	0.793161	4860	68	4792	0.0139918	FALSE	-0.026438	0.163225	0.973908	0.707258	1.34109	0.871328	15489	39	15450	0.00251792	FALSE
327.5	Parasomnia	neurological	-0.0283554	0.031891	0.972043	0.913144	1.03474	0.373932	55006	1319	53687	0.0239792	FALSE	NA	NA	NA	NA	NA	NA	NA	NA	NA	NA	NA	NA	NA	NA	NA	NA	NA	NA	NA	NA	NA	NA	NA	NA	NA	NA	NA	NA	NA	NA	NA	NA	NA
327.6	Circadian rhythm sleep disorder	neurological	0.0735065	0.0871218	1.07628	0.907327	1.27668	0.398825	56633	172	56461	0.0030371	FALSE	NA	NA	NA	NA	NA	NA	NA	NA	NA	NA	NA	0.263073	0.31753	1.30092	0.698174	2.42403	0.40739	4803	11	4792	0.00229024	FALSE	NA	NA	NA	NA	NA	NA	NA	NA	NA	NA	NA
327.7	Sleep related movement disorders	neurological	-0.00434767	0.034823	0.995662	0.929972	1.06599	0.900642	55541	1088	54453	0.0195891	FALSE	NA	NA	NA	NA	NA	NA	NA	NA	NA	NA	NA	-0.314435	0.181872	0.730201	0.511246	1.04293	0.0838311	4825	33	4792	0.00683938	FALSE	-0.117551	0.172746	0.889095	0.63373	1.24736	0.496197	15473	35	15438	0.002262	FALSE
327.71	Restless legs syndrome	neurological	-0.0266011	0.0496196	0.97375	0.883508	1.07321	0.591888	56524	524	56000	0.0092704	FALSE	NA	NA	NA	NA	NA	NA	NA	NA	NA	NA	NA	-0.392844	0.214992	0.675134	0.442981	1.02895	0.0676623	4815	23	4792	0.00477674	FALSE	NA	NA	NA	NA	NA	NA	NA	NA	NA	NA	NA
327.72	Sleep related leg cramps	neurological	-0.0488834	0.124085	0.952292	0.746702	1.21449	0.693617	56777	83	56694	0.00146186	FALSE	NA	NA	NA	NA	NA	NA	NA	NA	NA	NA	NA	NA	NA	NA	NA	NA	NA	NA	NA	NA	NA	NA	NA	NA	NA	NA	NA	NA	NA	NA	NA	NA	NA
331	Other cerebral degenerations	neurological	-0.071801	0.0825621	0.930716	0.79166	1.0942	0.384485	56575	187	56388	0.00330535	FALSE	-0.345522	0.207695	0.707851	0.471138	1.0635	0.0961923	6344	39	6305	0.00614754	FALSE	-0.898219	0.291081	0.407294	0.230216	0.720579	0.00203001	5381	13	5368	0.00241591	FALSE	0.12797	0.076665	1.13652	0.977953	1.32079	0.0950761	15399	181	15218	0.011754	FALSE
331.1	Hydrocephalus	neurological	-0.0655604	0.127972	0.936542	0.728778	1.20354	0.608439	57004	78	56926	0.00136833	FALSE	NA	NA	NA	NA	NA	NA	NA	NA	NA	NA	NA	NA	NA	NA	NA	NA	NA	NA	NA	NA	NA	NA	0.109599	0.0900989	1.11583	0.9352	1.33135	0.22382	15545	127	15418	0.00816983	FALSE
331.9	Cerebral degeneration, unspecified	neurological	-0.108709	0.13579	0.896992	0.687387	1.17051	0.423384	56735	69	56666	0.00121618	FALSE	NA	NA	NA	NA	NA	NA	NA	NA	NA	NA	NA	NA	NA	NA	NA	NA	NA	NA	NA	NA	NA	NA	0.0355711	0.148257	1.03621	0.774907	1.38563	0.810385	15446	50	15396	0.00323708	FALSE
332	Parkinson's disease	neurological	-0.0425588	0.0701761	0.958334	0.835183	1.09964	0.544211	56919	258	56661	0.00453276	FALSE	-0.00455428	0.270549	0.995456	0.585769	1.69168	0.986569	6328	23	6305	0.00363464	FALSE	0.045193	0.265216	1.04623	0.622116	1.75947	0.864695	5385	17	5368	0.00315692	FALSE	0.301707	0.18754	1.35216	0.93625	1.95284	0.10767	15575	30	15545	0.00192616	FALSE
333	Extrapyramidal disease and abnormal movement disorders	neurological	-0.0393105	0.0329413	0.961452	0.901338	1.02558	0.232732	55907	1197	54710	0.0214106	FALSE	-0.067422	0.284459	0.934801	0.535282	1.63251	0.812642	6326	21	6305	0.00331963	FALSE	0.0298525	0.138479	1.0303	0.785397	1.35158	0.82932	5425	57	5368	0.0105069	FALSE	0.0422773	0.0951182	1.04318	0.865754	1.25698	0.656702	15449	119	15330	0.00770276	FALSE
333.1	Essential tremor	neurological	-0.0892736	0.0470242	0.914595	0.834067	1.0029	0.0576353	56598	574	56024	0.0101417	FALSE	NA	NA	NA	NA	NA	NA	NA	NA	NA	NA	NA	0.124919	0.182623	1.13306	0.792137	1.6207	0.493956	5402	34	5368	0.00629397	FALSE	0.0107718	0.186522	1.01083	0.701306	1.45696	0.953947	15538	30	15508	0.00193075	FALSE
333.2	Myoclonus	neurological	0.00717538	0.110449	1.0072	0.811148	1.25064	0.948202	56903	108	56795	0.00189797	FALSE	NA	NA	NA	NA	NA	NA	NA	NA	NA	NA	NA	NA	NA	NA	NA	NA	NA	NA	NA	NA	NA	NA	NA	NA	NA	NA	NA	NA	NA	NA	NA	NA	NA
333.4	Torsion dystonia	neurological	0.0131986	0.0652255	1.01329	0.891684	1.15147	0.839641	56735	301	56434	0.00530537	FALSE	NA	NA	NA	NA	NA	NA	NA	NA	NA	NA	NA	-0.514182	0.295039	0.597989	0.335391	1.06619	0.0813756	5380	12	5368	0.00223048	FALSE	0.0102998	0.159793	1.01035	0.738677	1.38195	0.948606	15560	40	15520	0.00257069	FALSE
334	Degenerative disease of the spinal cord	neurological	0.0237516	0.0552784	1.02404	0.918885	1.14122	0.667434	56459	426	56033	0.0075453	FALSE	-0.0452496	0.155297	0.955759	0.704947	1.29581	0.770765	6380	75	6305	0.0117555	FALSE	0.076795	0.132768	1.07982	0.83241	1.40077	0.562984	5429	61	5368	0.011236	FALSE	-0.108553	0.101507	0.897131	0.735277	1.09461	0.284883	15489	100	15389	0.00645619	FALSE
334.1	Spinocerebellar disease	neurological	0.0080429	0.161105	1.00808	0.735119	1.38238	0.960184	56998	50	56948	0.000877224	FALSE	NA	NA	NA	NA	NA	NA	NA	NA	NA	NA	NA	NA	NA	NA	NA	NA	NA	NA	NA	NA	NA	NA	NA	NA	NA	NA	NA	NA	NA	NA	NA	NA	NA
334.2	Anterior horn cell disease	neurological	0.0389691	0.148466	1.03974	0.777226	1.39091	0.792952	56994	58	56936	0.00101765	FALSE	NA	NA	NA	NA	NA	NA	NA	NA	NA	NA	NA	NA	NA	NA	NA	NA	NA	NA	NA	NA	NA	NA	NA	NA	NA	NA	NA	NA	NA	NA	NA	NA	NA
334.21	Amyotrophic Lateral Sclerosis	neurological	0.0745024	0.182057	1.07735	0.754025	1.53931	0.682374	57038	38	57000	0.000666223	FALSE	NA	NA	NA	NA	NA	NA	NA	NA	NA	NA	NA	NA	NA	NA	NA	NA	NA	NA	NA	NA	NA	NA	NA	NA	NA	NA	NA	NA	NA	NA	NA	NA	NA
335	Multiple sclerosis	neurological	0.0276547	0.0676189	1.02804	0.900434	1.17373	0.682555	56946	286	56660	0.0050223	FALSE	NA	NA	NA	NA	NA	NA	NA	NA	NA	NA	NA	0.138043	0.161501	1.14803	0.836525	1.57552	0.39269	5408	40	5368	0.00739645	FALSE	0.0429174	0.0778594	1.04385	0.896115	1.21595	0.581485	15533	169	15364	0.0108801	FALSE
337	Disorders of the autonomic nervous system	neurological	0.0350107	0.0343836	1.03563	0.968138	1.10783	0.308565	55341	1122	54219	0.0202743	FALSE	NA	NA	NA	NA	NA	NA	NA	NA	NA	NA	NA	0.479357	0.203638	1.61504	1.08353	2.40726	0.0185744	5396	28	5368	0.00518903	FALSE	-0.0602697	0.176032	0.941511	0.666781	1.32943	0.732066	15532	34	15498	0.00218903	FALSE
337.1	Peripheral autonomic neuropathy	neurological	0.0365517	0.0358005	1.03723	0.966941	1.11262	0.307263	55457	1033	54424	0.018627	FALSE	NA	NA	NA	NA	NA	NA	NA	NA	NA	NA	NA	NA	NA	NA	NA	NA	NA	NA	NA	NA	NA	NA	NA	NA	NA	NA	NA	NA	NA	NA	NA	NA	NA
338	Pain	neurological	0.0217059	0.0129018	1.02194	0.996425	1.04812	0.0924925	48854	9796	39058	0.200516	FALSE	NA	NA	NA	NA	NA	NA	NA	NA	NA	NA	NA	0.0679841	0.0339857	1.07035	1.00137	1.14407	0.0454599	5554	1157	4397	0.208318	FALSE	-0.0347553	0.0359104	0.965842	0.900199	1.03627	0.333128	14562	970	13592	0.0666117	FALSE
338.1	Acute pain	neurological	0.012628	0.0226691	1.01271	0.968697	1.05872	0.577488	51675	2643	49032	0.0511466	FALSE	NA	NA	NA	NA	NA	NA	NA	NA	NA	NA	NA	0.110934	0.0723918	1.11732	0.969521	1.28765	0.12542	4606	209	4397	0.0453756	FALSE	-0.00627705	0.0399965	0.993743	0.918815	1.07478	0.875292	14663	735	13928	0.0501262	FALSE
338.2	Chronic pain	neurological	0.0148958	0.014473	1.01501	0.986619	1.04421	0.303381	51043	7254	43789	0.142115	FALSE	NA	NA	NA	NA	NA	NA	NA	NA	NA	NA	NA	0.0593103	0.0352107	1.0611	0.990344	1.13692	0.0920962	5454	1057	4397	0.193803	FALSE	-0.0499378	0.0628077	0.951289	0.841103	1.07591	0.426561	15190	298	14892	0.0196182	FALSE
339	Other headache syndromes	neurological	-0.0276722	0.0124944	0.972707	0.949176	0.996822	0.0267754	49639	11150	38489	0.224622	FALSE	-0.0601312	0.0709656	0.941641	0.819366	1.08216	0.396812	6601	366	6235	0.0554461	FALSE	0.027228	0.0513136	1.0276	0.929279	1.13633	0.595683	5545	424	5121	0.0764653	FALSE	-0.0399841	0.0288542	0.960805	0.907975	1.01671	0.16583	14049	1554	12495	0.110613	FALSE
340	Migraine	neurological	-0.0673894	0.0174926	0.934831	0.903323	0.967438	0.000116942	54896	5291	49605	0.0963823	FALSE	-0.0155179	0.127578	0.984602	0.766769	1.26432	0.903188	6346	111	6235	0.0174913	FALSE	0.0500257	0.0657335	1.0513	0.924214	1.19586	0.446635	5371	250	5121	0.0465463	FALSE	-0.0968207	0.0474474	0.907719	0.82711	0.996184	0.0412918	15089	488	14601	0.0323414	FALSE
340.1	Migrain with aura	neurological	0.00198251	0.0466537	1.00198	0.914426	1.09793	0.966105	56349	617	55732	0.0109496	FALSE	NA	NA	NA	NA	NA	NA	NA	NA	NA	NA	NA	-0.0228736	0.164151	0.977386	0.708497	1.34832	0.889178	5159	38	5121	0.00736577	FALSE	0.0219111	0.1152	1.02215	0.81556	1.28108	0.849152	15476	78	15398	0.00504006	FALSE
341	Other demyelinating diseases of central nervous system	neurological	0.0236496	0.144825	1.02393	0.770892	1.36003	0.870284	56977	63	56914	0.00110571	FALSE	NA	NA	NA	NA	NA	NA	NA	NA	NA	NA	NA	NA	NA	NA	NA	NA	NA	NA	NA	NA	NA	NA	0.0453928	0.114656	1.04644	0.835827	1.31012	0.692177	15532	77	15455	0.00495751	FALSE
342	Hemiplegia	neurological	-0.00957364	0.05533	0.990472	0.888678	1.10393	0.862629	56510	429	56081	0.00759158	FALSE	-0.072044	0.132894	0.93049	0.717116	1.20735	0.58774	6407	102	6305	0.0159201	FALSE	-0.116283	0.158934	0.890224	0.651946	1.21559	0.464389	5411	43	5368	0.00794678	FALSE	-0.070578	0.0917125	0.931855	0.77854	1.11536	0.441562	15467	126	15341	0.00814638	FALSE
343	Infantile cerebral palsy	neurological	NA	NA	NA	NA	NA	NA	NA	NA	NA	NA	NA	NA	NA	NA	NA	NA	NA	NA	NA	NA	NA	NA	NA	NA	NA	NA	NA	NA	NA	NA	NA	NA	NA	0.0165071	0.0926855	1.01664	0.847761	1.21917	0.858646	15569	125	15444	0.00802878	FALSE
344	Other paralytic syndromes	neurological	0.0113411	0.0445345	1.01141	0.926866	1.10366	0.798986	56439	660	55779	0.011694	FALSE	0.581495	0.262069	1.78871	1.07019	2.98963	0.026496	6332	27	6305	0.00426406	FALSE	0.161117	0.115255	1.17482	0.937271	1.47258	0.162138	5447	79	5368	0.0145034	FALSE	0.0835625	0.0950538	1.08715	0.902359	1.30979	0.379344	15494	116	15378	0.00748677	FALSE
345	Epilepsy, recurrent seizures, convulsions	neurological	-0.0253502	0.0236976	0.974968	0.930719	1.02132	0.284737	55856	2410	53446	0.0431467	FALSE	-0.478677	0.151162	0.619603	0.460725	0.83327	0.00154213	6376	71	6305	0.0111355	FALSE	-0.0354458	0.0695561	0.965175	0.842168	1.10615	0.610332	5590	222	5368	0.0397138	FALSE	0.0249735	0.0369309	1.02529	0.953695	1.10226	0.498901	15232	819	14413	0.0537684	FALSE
345.1	Epilepsy	neurological	-0.0437825	0.0316757	0.957162	0.899544	1.01847	0.166907	56406	1326	55080	0.0235081	FALSE	NA	NA	NA	NA	NA	NA	NA	NA	NA	NA	NA	0.00454469	0.158933	1.00456	0.735677	1.3717	0.977188	5410	42	5368	0.0077634	FALSE	-0.00466031	0.0513813	0.995351	0.899994	1.10081	0.927731	15465	399	15066	0.0258002	FALSE
345.11	Generalized convulsive epilepsy	neurological	-0.081394	0.0888942	0.92183	0.774431	1.09728	0.359863	56829	167	56662	0.00293864	FALSE	NA	NA	NA	NA	NA	NA	NA	NA	NA	NA	NA	-0.185546	0.237872	0.830651	0.52112	1.32403	0.435376	5387	19	5368	0.00352701	FALSE	0.042241	0.07587	1.04315	0.899007	1.21039	0.577695	15479	181	15298	0.0116933	FALSE
345.12	Partial epilepsy	neurological	-0.0134798	0.0521071	0.986611	0.890823	1.0927	0.795871	56712	482	56230	0.00849908	FALSE	NA	NA	NA	NA	NA	NA	NA	NA	NA	NA	NA	-0.0477193	0.216957	0.953401	0.623159	1.45866	0.825911	5391	23	5368	0.00426637	FALSE	-0.0732115	0.0627352	0.929404	0.82187	1.05101	0.243213	15497	267	15230	0.0172291	FALSE
345.3	Convulsions	neurological	-0.027005	0.0275123	0.973356	0.922259	1.02728	0.326317	56103	1762	54341	0.0314065	FALSE	NA	NA	NA	NA	NA	NA	NA	NA	NA	NA	NA	0.0118667	0.0840547	1.01194	0.858232	1.19317	0.887729	5519	151	5368	0.02736	FALSE	0.00482359	0.040027	1.00484	0.929016	1.08684	0.90408	15210	694	14516	0.0456279	FALSE
346	Abnormal findings on study of brain and/or nervous system	neurological	0.205726	0.126551	1.22842	0.958569	1.57423	0.104026	56555	83	56472	0.0014676	FALSE	NA	NA	NA	NA	NA	NA	NA	NA	NA	NA	NA	NA	NA	NA	NA	NA	NA	NA	NA	NA	NA	NA	NA	NA	NA	NA	NA	NA	NA	NA	NA	NA	NA
346.1	Nonspecific abnormal findings on radiological and other examination of skull and head	neurological	-0.0538826	0.100329	0.947543	0.77839	1.15346	0.591227	56401	129	56272	0.00228719	FALSE	NA	NA	NA	NA	NA	NA	NA	NA	NA	NA	NA	NA	NA	NA	NA	NA	NA	NA	NA	NA	NA	NA	0.0160562	0.163395	1.01619	0.737715	1.39977	0.921721	15412	38	15374	0.00246561	FALSE
346.2	Nonspecific abnormal results of function study of brain and central nervous system	neurological	0.192834	0.149486	1.21268	0.904695	1.62552	0.197056	56746	59	56687	0.00103972	FALSE	NA	NA	NA	NA	NA	NA	NA	NA	NA	NA	NA	NA	NA	NA	NA	NA	NA	NA	NA	NA	NA	NA	NA	NA	NA	NA	NA	NA	NA	NA	NA	NA	NA
347	Cataplexy and narcolepsy	neurological	0.0684672	0.0845847	1.07087	0.907267	1.26396	0.418255	56970	186	56784	0.00326488	FALSE	NA	NA	NA	NA	NA	NA	NA	NA	NA	NA	NA	NA	NA	NA	NA	NA	NA	NA	NA	NA	NA	NA	NA	NA	NA	NA	NA	NA	NA	NA	NA	NA	NA
348	Other conditions of brain	neurological	0.00773577	0.039278	1.00777	0.933094	1.08841	0.843868	56187	853	55334	0.0151814	FALSE	0.127253	0.259134	1.1357	0.683417	1.88732	0.623376	6332	27	6305	0.00426406	FALSE	-0.0572043	0.161414	0.944401	0.688269	1.29585	0.723043	5411	43	5368	0.00794678	FALSE	-0.0479171	0.0537875	0.953213	0.857838	1.05919	0.373005	15282	370	14912	0.0242115	FALSE
348.2	Cerebral edema and compression of brain	neurological	-0.0168048	0.0916973	0.983336	0.821575	1.17694	0.854591	56886	156	56730	0.00274233	FALSE	NA	NA	NA	NA	NA	NA	NA	NA	NA	NA	NA	0.24194	0.314983	1.27372	0.686996	2.36152	0.442426	5379	11	5368	0.00204499	FALSE	-0.0995564	0.0828213	0.905239	0.769599	1.06479	0.229339	15439	150	15289	0.00971566	FALSE
348.4	Cerebral cysts	neurological	0.259633	0.208017	1.29645	0.862362	1.94906	0.211981	57010	30	56980	0.000526223	FALSE	NA	NA	NA	NA	NA	NA	NA	NA	NA	NA	NA	NA	NA	NA	NA	NA	NA	NA	NA	NA	NA	NA	-0.167993	0.184763	0.845359	0.588529	1.21427	0.363224	15554	30	15524	0.00192876	FALSE
348.7	Coma	neurological	-0.0909128	0.226151	0.913097	0.586156	1.4224	0.687684	56953	25	56928	0.000438958	FALSE	NA	NA	NA	NA	NA	NA	NA	NA	NA	NA	NA	NA	NA	NA	NA	NA	NA	NA	NA	NA	NA	NA	-0.186095	0.171771	0.830194	0.592878	1.1625	0.278635	15541	35	15506	0.00225211	FALSE
348.8	Encephalopathy, not elsewhere classified	neurological	0.027703	0.0463645	1.02809	0.938783	1.12589	0.55017	56360	609	55751	0.0108055	FALSE	NA	NA	NA	NA	NA	NA	NA	NA	NA	NA	NA	-0.0967532	0.203166	0.90778	0.609597	1.35182	0.633912	5396	28	5368	0.00518903	FALSE	0.0308961	0.0764417	1.03138	0.88787	1.19808	0.686081	15399	183	15216	0.0118839	FALSE
348.9	Other conditions of brain, NOS	neurological	-0.0163685	0.0675065	0.983765	0.861844	1.12293	0.808414	56380	285	56095	0.00505498	FALSE	NA	NA	NA	NA	NA	NA	NA	NA	NA	NA	NA	-0.0829559	0.223131	0.920392	0.594347	1.4253	0.710056	5389	21	5368	0.00389683	FALSE	-0.114589	0.0664104	0.891733	0.782898	1.0157	0.0844443	15123	247	14876	0.0163327	FALSE
349	Other and unspecified disorders of the nervous system	neurological	0.0244361	0.066019	1.02474	0.900359	1.1663	0.711281	56542	294	56248	0.00519967	FALSE	NA	NA	NA	NA	NA	NA	NA	NA	NA	NA	NA	NA	NA	NA	NA	NA	NA	NA	NA	NA	NA	NA	-0.023889	0.162027	0.976394	0.71073	1.34136	0.882786	15487	39	15448	0.00251824	FALSE
350	Abnormal movement	neurological	0.0233225	0.0138857	1.0236	0.996114	1.05184	0.0930345	50663	8512	42151	0.168012	FALSE	-0.146258	0.202969	0.863935	0.580377	1.28603	0.47116	6675	44	6631	0.00659176	FALSE	0.0468762	0.0412272	1.04799	0.96664	1.13619	0.255529	5777	763	5014	0.132075	FALSE	0.0460909	0.0420141	1.04717	0.964393	1.13705	0.272627	15067	671	14396	0.0445344	FALSE
350.1	Abnormal involuntary movements	neurological	-0.0352076	0.0317451	0.965405	0.907168	1.02738	0.267399	54901	1311	53590	0.0238793	FALSE	-0.187781	0.236148	0.828796	0.521717	1.31662	0.426507	6663	32	6631	0.00480264	FALSE	-0.0253004	0.0770535	0.975017	0.838345	1.13397	0.742649	5197	183	5014	0.0352126	FALSE	-0.0807837	0.0736741	0.922393	0.798369	1.06568	0.272859	15325	203	15122	0.0132463	FALSE
350.2	Abnormality of gait	neurological	0.0360084	0.0149467	1.03666	1.00674	1.06748	0.0159911	51622	7064	44558	0.136841	FALSE	NA	NA	NA	NA	NA	NA	NA	NA	NA	NA	NA	0.0485237	0.0452928	1.04972	0.960549	1.14717	0.284019	5640	626	5014	0.110993	FALSE	0.104865	0.0552915	1.11056	0.9965	1.23768	0.0578827	15324	371	14953	0.0242104	FALSE
350.3	Lack of coordination	neurological	-0.0132432	0.0549194	0.986844	0.886136	1.099	0.809448	56364	431	55933	0.00764672	FALSE	NA	NA	NA	NA	NA	NA	NA	NA	NA	NA	NA	0.106871	0.174123	1.11279	0.791037	1.56542	0.539371	5050	36	5014	0.00712871	FALSE	0.0596922	0.0715563	1.06151	0.922601	1.22133	0.404169	15447	207	15240	0.0134007	FALSE
350.5	Abnormal reflex	neurological	0.0446305	0.238545	1.04564	0.655132	1.66892	0.851586	56986	23	56963	0.000403608	FALSE	NA	NA	NA	NA	NA	NA	NA	NA	NA	NA	NA	NA	NA	NA	NA	NA	NA	NA	NA	NA	NA	NA	NA	NA	NA	NA	NA	NA	NA	NA	NA	NA	NA
350.6	Disturbances of sensation of smell and taste	neurological	0.0633367	0.0862237	1.06539	0.899729	1.26154	0.462606	56829	176	56653	0.00309701	FALSE	NA	NA	NA	NA	NA	NA	NA	NA	NA	NA	NA	NA	NA	NA	NA	NA	NA	NA	NA	NA	NA	NA	NA	NA	NA	NA	NA	NA	NA	NA	NA	NA	NA
351	Other peripheral nerve disorders	neurological	-0.00340189	0.0130878	0.996604	0.971364	1.0225	0.794919	52382	9392	42990	0.179298	FALSE	-0.185441	0.0792908	0.830738	0.711165	0.970416	0.0193488	6632	297	6335	0.0447829	FALSE	0.0303588	0.0676875	1.03082	0.902751	1.17707	0.653782	5721	240	5481	0.0419507	FALSE	-0.0755444	0.0508898	0.927239	0.839215	1.02449	0.137684	15159	450	14709	0.0296853	FALSE
352	Disorders of other cranial nerves	neurological	-0.0418358	0.0411115	0.959027	0.884782	1.0395	0.308859	56069	771	55298	0.0137509	FALSE	-0.162455	0.225969	0.850054	0.545881	1.32372	0.472186	6371	36	6335	0.0056506	FALSE	-0.163855	0.14662	0.848865	0.636845	1.13147	0.26376	5529	48	5481	0.0086815	FALSE	-0.077356	0.107341	0.92556	0.749953	1.14229	0.471121	15482	90	15392	0.0058132	FALSE
352.1	Trigeminal nerve disorders [CN5]	neurological	-0.0530656	0.0699375	0.948318	0.826841	1.08764	0.447998	56481	262	56219	0.00463873	FALSE	NA	NA	NA	NA	NA	NA	NA	NA	NA	NA	NA	-0.157561	0.246453	0.854225	0.526972	1.3847	0.522618	5498	17	5481	0.00309203	FALSE	-0.014031	0.150327	0.986067	0.734422	1.32394	0.925636	15525	46	15479	0.00296296	FALSE
352.2	Facial nerve disorders [CN7]	neurological	-0.0158799	0.0513697	0.984245	0.889973	1.0885	0.757223	56681	491	56190	0.00866251	FALSE	-0.181607	0.261808	0.833929	0.499199	1.39311	0.487891	6361	26	6335	0.00408741	FALSE	-0.209072	0.186207	0.811337	0.563247	1.1687	0.261525	5511	30	5481	0.00544366	FALSE	-0.0504776	0.152544	0.950775	0.705066	1.28211	0.740716	15549	44	15505	0.00282976	FALSE
353	Nerve root and plexus disorders	neurological	-0.0310197	0.0398302	0.969456	0.896653	1.04817	0.436098	55848	823	55025	0.0147364	FALSE	NA	NA	NA	NA	NA	NA	NA	NA	NA	NA	NA	-0.13943	0.207381	0.869854	0.579322	1.30609	0.50137	5505	24	5481	0.00435967	FALSE	0.0995264	0.145421	1.10465	0.83069	1.46896	0.493722	15492	50	15442	0.00322747	FALSE
353.1	Nerve plexus lesions	neurological	0.0539296	0.0928043	1.05541	0.879883	1.26595	0.561165	56842	151	56691	0.00265649	FALSE	NA	NA	NA	NA	NA	NA	NA	NA	NA	NA	NA	-0.0788807	0.254911	0.92415	0.560735	1.5231	0.756984	5497	16	5481	0.00291068	FALSE	NA	NA	NA	NA	NA	NA	NA	NA	NA	NA	NA
353.2	Nerve root lesions	neurological	-0.044833	0.0511986	0.956157	0.864865	1.05709	0.38121	56233	496	55737	0.00882044	FALSE	NA	NA	NA	NA	NA	NA	NA	NA	NA	NA	NA	NA	NA	NA	NA	NA	NA	NA	NA	NA	NA	NA	NA	NA	NA	NA	NA	NA	NA	NA	NA	NA	NA
355	Complex regional/central pain syndrome	neurological	-0.187721	0.0707003	0.828846	0.721593	0.95204	0.00792697	56695	259	56436	0.0045683	FALSE	NA	NA	NA	NA	NA	NA	NA	NA	NA	NA	NA	-0.118641	0.203162	0.888127	0.596404	1.32254	0.559239	5507	26	5481	0.00472126	FALSE	0.270925	0.170735	1.31118	0.938272	1.83229	0.112554	15527	36	15491	0.00231854	FALSE
355.1	Chronic pain syndrome	neurological	0.0182662	0.0212915	1.01843	0.976808	1.06183	0.390942	54889	3060	51829	0.0557489	FALSE	NA	NA	NA	NA	NA	NA	NA	NA	NA	NA	NA	0.0285443	0.0913689	1.02896	0.860244	1.23075	0.754731	5609	128	5481	0.0228205	FALSE	-0.158746	0.122362	0.853213	0.671276	1.08446	0.194512	15490	74	15416	0.00477728	FALSE
356	Hereditary and idiopathic peripheral neuropathy	neurological	0.0698686	0.0216257	1.07237	1.02786	1.1188	0.0012344	53776	2952	50824	0.0548944	FALSE	NA	NA	NA	NA	NA	NA	NA	NA	NA	NA	NA	0.100382	0.0978426	1.10559	0.912663	1.33931	0.304911	5724	112	5612	0.0195667	FALSE	0.0912019	0.0725089	1.09549	0.950359	1.26278	0.208463	15256	210	15046	0.0137651	FALSE
357	Inflammatory and toxic neuropathy	neurological	0.104086	0.0370735	1.1097	1.03192	1.19333	0.00499165	55306	958	54348	0.0173218	FALSE	0.152356	0.176911	1.16457	0.823337	1.64724	0.389127	6667	57	6610	0.00854957	FALSE	0.0799889	0.0661697	1.08328	0.951511	1.23329	0.226722	5865	253	5612	0.0431373	FALSE	0.233137	0.10311	1.26255	1.03153	1.54532	0.0237565	15431	97	15334	0.00628605	FALSE
358	Myoneural disorders	neurological	0.247048	0.134891	1.28024	0.982811	1.66768	0.0670318	57011	72	56939	0.00126291	FALSE	NA	NA	NA	NA	NA	NA	NA	NA	NA	NA	NA	-0.218866	0.290215	0.803429	0.454896	1.419	0.450758	5625	13	5612	0.00231111	FALSE	3.84024e-05	0.173849	1.00004	0.711269	1.40605	0.999824	15560	35	15525	0.00224936	FALSE
358.1	Myasthenia gravis	neurological	0.29761	0.153783	1.34664	0.996203	1.82034	0.0529581	57041	55	56986	0.000964219	FALSE	NA	NA	NA	NA	NA	NA	NA	NA	NA	NA	NA	-0.290589	0.313447	0.747823	0.404564	1.38233	0.353889	5623	11	5612	0.00195625	FALSE	NA	NA	NA	NA	NA	NA	NA	NA	NA	NA	NA
359	Muscular dystrophies and other myopathies	neurological	0.0565438	0.0683605	1.05817	0.92548	1.20989	0.408157	56725	278	56447	0.00490084	FALSE	NA	NA	NA	NA	NA	NA	NA	NA	NA	NA	NA	0.0393203	0.154712	1.0401	0.768039	1.40854	0.799378	5656	44	5612	0.00777935	FALSE	-0.08469	0.0860985	0.918797	0.776124	1.0877	0.325292	15525	148	15377	0.00953301	FALSE
359.1	Muscular dystrophies	neurological	0.349316	0.233802	1.4181	0.896787	2.24245	0.135159	57038	24	57014	0.000420772	FALSE	NA	NA	NA	NA	NA	NA	NA	NA	NA	NA	NA	NA	NA	NA	NA	NA	NA	NA	NA	NA	NA	NA	NA	NA	NA	NA	NA	NA	NA	NA	NA	NA	NA
359.2	Myopathy	neurological	0.0368195	0.070583	1.03751	0.90346	1.19144	0.601915	56741	261	56480	0.00459985	FALSE	NA	NA	NA	NA	NA	NA	NA	NA	NA	NA	NA	0.047578	0.156524	1.04873	0.771662	1.42528	0.761154	5655	43	5612	0.00760389	FALSE	-0.0842831	0.0879948	0.919171	0.773559	1.09219	0.338154	15526	142	15384	0.00914595	FALSE
360	Disorders of the globe	sense organs	-0.0429555	0.0678396	0.957954	0.838684	1.09419	0.526608	56648	284	56364	0.00501342	FALSE	NA	NA	NA	NA	NA	NA	NA	NA	NA	NA	NA	0.140968	0.180392	1.15139	0.808479	1.63974	0.434535	5104	33	5071	0.00646552	FALSE	0.0352182	0.155913	1.03585	0.763096	1.40608	0.821292	15541	43	15498	0.00276687	FALSE
360.2	Progressive myopia	sense organs	-0.0443802	0.102228	0.95659	0.782902	1.16881	0.664195	56867	126	56741	0.0022157	FALSE	NA	NA	NA	NA	NA	NA	NA	NA	NA	NA	NA	0.124351	0.201674	1.13241	0.76267	1.68141	0.537503	5097	26	5071	0.00510104	FALSE	NA	NA	NA	NA	NA	NA	NA	NA	NA	NA	NA
360.3	Hypotony of eye	sense organs	0.0381433	0.139783	1.03888	0.789914	1.36632	0.78495	56966	68	56898	0.00119369	FALSE	NA	NA	NA	NA	NA	NA	NA	NA	NA	NA	NA	NA	NA	NA	NA	NA	NA	NA	NA	NA	NA	NA	NA	NA	NA	NA	NA	NA	NA	NA	NA	NA	NA
361	Retinal detachments and defects	sense organs	0.0265285	0.0285623	1.02688	0.970976	1.08601	0.352995	56121	1635	54486	0.0291335	FALSE	-0.0228742	0.221037	0.977385	0.633746	1.50736	0.917577	6173	34	6139	0.00550786	FALSE	-0.00293354	0.156551	0.997071	0.733613	1.35514	0.98505	5115	44	5071	0.00860215	FALSE	-0.077619	0.111666	0.925317	0.743428	1.15171	0.486992	15551	84	15467	0.00540158	FALSE
361.1	Retinal detachment with retinal defect	sense organs	-0.0190687	0.0649635	0.981112	0.863815	1.11434	0.769118	56859	307	56552	0.00539932	FALSE	NA	NA	NA	NA	NA	NA	NA	NA	NA	NA	NA	-0.118974	0.325837	0.88783	0.468783	1.68147	0.715011	5082	11	5071	0.0021645	FALSE	NA	NA	NA	NA	NA	NA	NA	NA	NA	NA	NA
361.2	Retinoschisis and retinal cysts	sense organs	0.0519412	0.0843393	1.05331	0.892826	1.24265	0.537987	56917	183	56734	0.00321521	FALSE	NA	NA	NA	NA	NA	NA	NA	NA	NA	NA	NA	NA	NA	NA	NA	NA	NA	NA	NA	NA	NA	NA	NA	NA	NA	NA	NA	NA	NA	NA	NA	NA	NA
362	Other retinal disorders	sense organs	-0.0246326	0.0139779	0.975668	0.949301	1.00277	0.0780256	52199	8300	43899	0.159007	FALSE	-0.140334	0.112273	0.869068	0.697405	1.08298	0.211321	6279	140	6139	0.0222965	FALSE	0.00401857	0.0596428	1.00403	0.893257	1.12853	0.946281	5310	322	4988	0.0606403	FALSE	-0.0265035	0.0539627	0.973845	0.876104	1.08249	0.623324	15305	409	14896	0.0267233	FALSE
362.1	Retinopathy of prematurity	sense organs	NA	NA	NA	NA	NA	NA	NA	NA	NA	NA	NA	NA	NA	NA	NA	NA	NA	NA	NA	NA	NA	NA	NA	NA	NA	NA	NA	NA	NA	NA	NA	NA	NA	-0.120103	0.158579	0.886829	0.649912	1.21011	0.448829	15574	43	15531	0.00276101	FALSE
362.2	Degeneration of macula and posterior pole of retina	sense organs	-0.0548669	0.0224389	0.946611	0.905881	0.989172	0.0144782	54906	2795	52111	0.0509052	FALSE	-0.209294	0.125495	0.811157	0.63428	1.03736	0.0953668	6248	109	6139	0.0174456	FALSE	0.0181852	0.0915032	1.01835	0.851155	1.21839	0.842467	5123	135	4988	0.0263517	FALSE	-0.0231824	0.0950715	0.977084	0.810971	1.17722	0.807353	15485	125	15360	0.00807233	FALSE
362.21	Macular degeneration, dry	sense organs	-0.07464	0.0531058	0.928078	0.836334	1.02989	0.159874	56592	450	56142	0.00795165	FALSE	NA	NA	NA	NA	NA	NA	NA	NA	NA	NA	NA	NA	NA	NA	NA	NA	NA	NA	NA	NA	NA	NA	NA	NA	NA	NA	NA	NA	NA	NA	NA	NA	NA
362.22	Macular degeneration, wet	sense organs	-0.39441	0.106048	0.674078	0.547571	0.829812	0.000199879	56906	112	56794	0.00196816	FALSE	NA	NA	NA	NA	NA	NA	NA	NA	NA	NA	NA	NA	NA	NA	NA	NA	NA	NA	NA	NA	NA	NA	NA	NA	NA	NA	NA	NA	NA	NA	NA	NA	NA
362.23	Cystoid macular degeneration of retina	sense organs	-0.0328019	0.0441156	0.96773	0.88757	1.05513	0.457152	56529	674	55855	0.0119231	FALSE	NA	NA	NA	NA	NA	NA	NA	NA	NA	NA	NA	-0.0115262	0.230469	0.98854	0.629238	1.55301	0.960113	5010	22	4988	0.00439122	FALSE	0.0829938	0.136904	1.08654	0.830824	1.42095	0.544368	15546	57	15489	0.00366654	FALSE
362.26	Macular puckering of retina	sense organs	-0.00812395	0.0356149	0.991909	0.92503	1.06362	0.819564	56074	1034	55040	0.0184399	FALSE	NA	NA	NA	NA	NA	NA	NA	NA	NA	NA	NA	0.047746	0.138872	1.0489	0.798962	1.37704	0.730986	5048	60	4988	0.0118859	FALSE	0.026736	0.174402	1.0271	0.729722	1.44566	0.878161	15551	35	15516	0.00225066	FALSE
362.27	Drusen (degenerative) of retina	sense organs	-0.195475	0.0458812	0.822444	0.751711	0.899831	2.04001e-05	56190	620	55570	0.011034	TRUE	NA	NA	NA	NA	NA	NA	NA	NA	NA	NA	NA	0.0887167	0.174242	1.09277	0.776625	1.53761	0.610641	5024	36	4988	0.00716561	FALSE	NA	NA	NA	NA	NA	NA	NA	NA	NA	NA	NA
362.29	Macular degeneration (senile) of retina NOS	sense organs	-0.0230053	0.0786036	0.977257	0.837723	1.14003	0.769771	56653	205	56448	0.00361852	FALSE	-0.209294	0.125495	0.811157	0.63428	1.03736	0.0953668	6248	109	6139	0.0174456	FALSE	-0.06897	0.165176	0.933355	0.675221	1.29017	0.676273	5029	41	4988	0.00815271	FALSE	NA	NA	NA	NA	NA	NA	NA	NA	NA	NA	NA
362.3	Other nondiabetic retinopathy	sense organs	-0.052581	0.0239554	0.948777	0.905259	0.994387	0.0281672	54397	2389	52008	0.0439179	FALSE	-0.104783	0.276018	0.90052	0.524255	1.54684	0.704224	6161	22	6139	0.00357085	FALSE	-0.0524291	0.127001	0.948922	0.739817	1.21713	0.679736	5057	69	4988	0.0136445	FALSE	-0.106877	0.0961668	0.898636	0.744261	1.08503	0.266409	15454	122	15332	0.0078944	FALSE
362.31	Separation of retinal layers	sense organs	-0.177608	0.0825684	0.837271	0.712168	0.98435	0.031473	56882	189	56693	0.00332267	FALSE	NA	NA	NA	NA	NA	NA	NA	NA	NA	NA	NA	NA	NA	NA	NA	NA	NA	NA	NA	NA	NA	NA	NA	NA	NA	NA	NA	NA	NA	NA	NA	NA	NA
362.4	Retinal vascular changes and abnomalities	sense organs	-0.0334527	0.0314525	0.967101	0.909282	1.0286	0.287512	56093	1346	54747	0.0239959	FALSE	NA	NA	NA	NA	NA	NA	NA	NA	NA	NA	NA	-0.028357	0.107182	0.972041	0.78786	1.19928	0.791343	5083	95	4988	0.0186898	FALSE	-0.0614984	0.14717	0.940354	0.704722	1.25477	0.67604	15553	49	15504	0.00315052	FALSE
362.5	Toxic maculopathy of retina	sense organs	0.276515	0.19325	1.31853	0.902799	1.92569	0.152469	56985	35	56950	0.000614197	FALSE	NA	NA	NA	NA	NA	NA	NA	NA	NA	NA	NA	NA	NA	NA	NA	NA	NA	NA	NA	NA	NA	NA	0.0588782	0.174393	1.06065	0.75357	1.49285	0.735652	15568	35	15533	0.0022482	FALSE
362.6	Peripheral retinal degenerations	sense organs	0.0112528	0.0313355	1.01132	0.951073	1.07538	0.719516	55896	1350	54546	0.024152	FALSE	NA	NA	NA	NA	NA	NA	NA	NA	NA	NA	NA	0.0430225	0.174236	1.04396	0.741945	1.46892	0.80497	5023	35	4988	0.00696795	FALSE	NA	NA	NA	NA	NA	NA	NA	NA	NA	NA	NA
362.7	Hereditary retinal dystrophies	sense organs	0.108389	0.0833855	1.11448	0.946441	1.31236	0.193652	56731	186	56545	0.00327863	FALSE	NA	NA	NA	NA	NA	NA	NA	NA	NA	NA	NA	-0.36165	0.308709	0.696526	0.380329	1.2756	0.241401	5000	12	4988	0.0024	FALSE	NA	NA	NA	NA	NA	NA	NA	NA	NA	NA	NA
362.8	Retinal hemorrhage/ischemia	sense organs	-0.0486236	0.0511941	0.95254	0.8616	1.05308	0.342218	56074	494	55580	0.00880979	FALSE	NA	NA	NA	NA	NA	NA	NA	NA	NA	NA	NA	-0.0679608	0.302671	0.934297	0.516234	1.69092	0.822339	5001	13	4988	0.00259948	FALSE	NA	NA	NA	NA	NA	NA	NA	NA	NA	NA	NA
362.9	Retinal edema	sense organs	-0.0584612	0.0436044	0.943215	0.865952	1.02737	0.180012	56355	686	55669	0.0121728	FALSE	NA	NA	NA	NA	NA	NA	NA	NA	NA	NA	NA	-0.0111307	0.109302	0.988931	0.798226	1.2252	0.918888	5079	91	4988	0.0179169	FALSE	-0.0326772	0.121199	0.967851	0.763207	1.22737	0.787455	15545	73	15472	0.00469604	FALSE
363	Chorioretinal inflammations, scars, and other disorders of choroid	sense organs	0.031312	0.036069	1.03181	0.961382	1.10739	0.385332	55967	1014	54953	0.0181178	FALSE	NA	NA	NA	NA	NA	NA	NA	NA	NA	NA	NA	0.156451	0.170758	1.16935	0.836745	1.63417	0.359556	5108	37	5071	0.00724354	FALSE	0.137988	0.168652	1.14796	0.824837	1.59767	0.413251	15527	37	15490	0.00238295	FALSE
363.3	Chorioretinal scars	sense organs	0.0395485	0.0381816	1.04034	0.965328	1.12118	0.300296	56053	905	55148	0.0161454	FALSE	NA	NA	NA	NA	NA	NA	NA	NA	NA	NA	NA	0.0955247	0.180991	1.10024	0.771655	1.56873	0.597648	5104	33	5071	0.00646552	FALSE	NA	NA	NA	NA	NA	NA	NA	NA	NA	NA	NA
363.4	Choroidal degenerations	sense organs	0.398688	0.220235	1.48987	0.967565	2.29412	0.070252	57006	26	56980	0.000456092	FALSE	NA	NA	NA	NA	NA	NA	NA	NA	NA	NA	NA	NA	NA	NA	NA	NA	NA	NA	NA	NA	NA	NA	NA	NA	NA	NA	NA	NA	NA	NA	NA	NA	NA
364	Corneal opacity and other disorders of cornea	sense organs	-0.00182611	0.0344613	0.998176	0.932981	1.06793	0.95774	55574	1110	54464	0.0199734	FALSE	-0.0270588	0.190522	0.973304	0.669997	1.41392	0.88706	6187	48	6139	0.0077582	FALSE	0.0892091	0.121257	1.09331	0.862039	1.38663	0.461912	5146	75	5071	0.0145744	FALSE	-0.00418535	0.126988	0.995823	0.776404	1.27725	0.973708	15519	65	15454	0.00418841	FALSE
364.1	Corneal opacity	sense organs	-0.00425297	0.0408332	0.995756	0.919168	1.07873	0.917047	56171	786	55385	0.013993	FALSE	NA	NA	NA	NA	NA	NA	NA	NA	NA	NA	NA	0.0679816	0.277222	1.07035	0.621653	1.84289	0.806283	5085	14	5071	0.0027532	FALSE	NA	NA	NA	NA	NA	NA	NA	NA	NA	NA	NA
364.2	Corneal edema	sense organs	0.0042164	0.0900522	1.00423	0.841739	1.19808	0.962655	56913	158	56755	0.00277617	FALSE	NA	NA	NA	NA	NA	NA	NA	NA	NA	NA	NA	0.314743	0.311992	1.36991	0.743222	2.52501	0.313062	5083	12	5071	0.00236081	FALSE	NA	NA	NA	NA	NA	NA	NA	NA	NA	NA	NA
364.4	Corneal degenerations	sense organs	0.00481162	0.0461343	1.00482	0.917951	1.09992	0.916934	56022	616	55406	0.0109957	FALSE	0.109887	0.232008	1.11615	0.708327	1.75879	0.63576	6172	33	6139	0.00534673	FALSE	0.0914344	0.143555	1.09574	0.827015	1.4518	0.524169	5124	53	5071	0.0103435	FALSE	NA	NA	NA	NA	NA	NA	NA	NA	NA	NA	NA
364.41	Keratoconus	sense organs	-0.000157134	0.0842035	0.999843	0.847728	1.17925	0.998511	57012	185	56827	0.00324493	FALSE	NA	NA	NA	NA	NA	NA	NA	NA	NA	NA	NA	NA	NA	NA	NA	NA	NA	NA	NA	NA	NA	NA	NA	NA	NA	NA	NA	NA	NA	NA	NA	NA	NA
364.5	Corneal dystrophy	sense organs	0.00830849	0.0723933	1.00834	0.874955	1.16207	0.908628	56837	245	56592	0.00431057	FALSE	NA	NA	NA	NA	NA	NA	NA	NA	NA	NA	NA	NA	NA	NA	NA	NA	NA	NA	NA	NA	NA	NA	NA	NA	NA	NA	NA	NA	NA	NA	NA	NA	NA
364.51	Fuchs' dystrophy	sense organs	0.0377753	0.0826665	1.0385	0.883158	1.22116	0.6477	56928	187	56741	0.00328485	FALSE	NA	NA	NA	NA	NA	NA	NA	NA	NA	NA	NA	NA	NA	NA	NA	NA	NA	NA	NA	NA	NA	NA	NA	NA	NA	NA	NA	NA	NA	NA	NA	NA	NA
364.9	Cornea replaced by transplant	sense organs	-0.0635331	0.105928	0.938443	0.7625	1.15498	0.548656	57045	112	56933	0.00196336	FALSE	NA	NA	NA	NA	NA	NA	NA	NA	NA	NA	NA	NA	NA	NA	NA	NA	NA	NA	NA	NA	NA	NA	NA	NA	NA	NA	NA	NA	NA	NA	NA	NA	NA
365	Glaucoma	sense organs	-0.0115569	0.0112742	0.98851	0.966906	1.0106	0.305326	53990	15748	38242	0.291684	FALSE	-0.0248448	0.0729506	0.975461	0.845499	1.1254	0.733427	6513	374	6139	0.0574236	FALSE	-0.00512093	0.0460584	0.994892	0.909014	1.08888	0.911471	5656	585	5071	0.10343	FALSE	0.0243605	0.0500093	1.02466	0.92899	1.13018	0.626174	15396	480	14916	0.0311769	FALSE
365.1	Open-angle glaucoma	sense organs	-0.0027513	0.0121576	0.997252	0.97377	1.0213	0.820966	54075	12324	41751	0.227906	FALSE	0.075286	0.112184	1.07819	0.865373	1.34335	0.50216	6287	148	6139	0.0235406	FALSE	0.148635	0.122137	1.16025	0.913243	1.47406	0.223622	5144	73	5071	0.0141913	FALSE	0.0595946	0.0584196	1.06141	0.946572	1.19017	0.307675	15451	338	15113	0.0218756	FALSE
365.11	Primary open angle glaucoma	sense organs	0.00451386	0.0173632	1.00452	0.970913	1.0393	0.794889	55703	5087	50616	0.0913236	FALSE	NA	NA	NA	NA	NA	NA	NA	NA	NA	NA	NA	NA	NA	NA	NA	NA	NA	NA	NA	NA	NA	NA	0.0988234	0.0829773	1.10387	0.938181	1.29882	0.233665	15542	165	15377	0.0106164	FALSE
365.2	Primary angle-closure glaucoma	sense organs	0.0224903	0.0400855	1.02275	0.945466	1.10634	0.574758	56331	811	55520	0.014397	FALSE	NA	NA	NA	NA	NA	NA	NA	NA	NA	NA	NA	0.0279038	0.223236	1.0283	0.66389	1.59272	0.900526	5093	22	5071	0.00431965	FALSE	-0.0135342	0.130608	0.986557	0.763741	1.27438	0.917468	15549	63	15486	0.00405171	FALSE
366	Cataract	sense organs	-0.0100618	0.0123013	0.989989	0.966405	1.01415	0.413391	51043	24451	26592	0.479027	FALSE	-0.0655407	0.0494408	0.936561	0.850063	1.03186	0.18496	6682	1043	5639	0.156091	FALSE	-0.0139159	0.0472397	0.98618	0.89897	1.08185	0.768314	5807	588	5219	0.101257	FALSE	-0.011566	0.0440113	0.988501	0.906805	1.07756	0.792707	15244	724	14520	0.0474941	FALSE
366.1	Nonsenile Cataract	sense organs	-0.0589461	0.0638113	0.942758	0.831922	1.06836	0.355613	56479	316	56163	0.005595	FALSE	NA	NA	NA	NA	NA	NA	NA	NA	NA	NA	NA	0.314319	0.299239	1.36933	0.76171	2.46164	0.293537	5231	12	5219	0.00229402	FALSE	NA	NA	NA	NA	NA	NA	NA	NA	NA	NA	NA
366.2	Senile cataract	sense organs	-0.00977525	0.0119914	0.990272	0.967269	1.01382	0.414966	50783	22343	28440	0.43997	FALSE	-0.0457825	0.0804555	0.95525	0.81589	1.11841	0.569329	5958	319	5639	0.0535415	FALSE	-0.0184429	0.0564271	0.981726	0.878939	1.09653	0.743786	5611	392	5219	0.0698628	FALSE	-0.0346944	0.046279	0.965901	0.882143	1.05761	0.453448	15273	643	14630	0.0421004	FALSE
366.3	Traumatic cataract	sense organs	0.0613621	0.0914425	1.06328	0.888816	1.272	0.502192	56914	158	56756	0.00277612	FALSE	NA	NA	NA	NA	NA	NA	NA	NA	NA	NA	NA	NA	NA	NA	NA	NA	NA	NA	NA	NA	NA	NA	NA	NA	NA	NA	NA	NA	NA	NA	NA	NA	NA
367	Disorders of refraction and accommodation; blindness and low vision	sense organs	-0.0152671	0.0116414	0.984849	0.962632	1.00758	0.189706	51815	36835	14980	0.710895	FALSE	0.0884693	0.116101	1.0925	0.870151	1.37167	0.446059	6682	133	6549	0.0199042	FALSE	0.0735117	0.0592795	1.07628	0.958222	1.20889	0.214943	5546	320	5226	0.0576992	FALSE	-0.0911984	0.0487673	0.912837	0.829624	1.0044	0.0614739	15013	466	14547	0.0310398	FALSE
367.1	Myopia	sense organs	0.0176881	0.0133277	1.01785	0.991601	1.04478	0.184452	49221	8950	40271	0.181833	FALSE	0.00365271	0.229205	1.00366	0.640447	1.57286	0.987285	6583	34	6549	0.00516482	FALSE	0.124223	0.134749	1.13227	0.869458	1.47452	0.356589	5284	58	5226	0.0109765	FALSE	-0.0442182	0.0625363	0.956745	0.846378	1.0815	0.479516	15263	272	14991	0.0178209	FALSE
367.2	Astigmatism	sense organs	-0.0231106	0.0123391	0.977154	0.953806	1.00107	0.061074	48075	11457	36618	0.238315	FALSE	-0.0501428	0.227158	0.951094	0.609344	1.48451	0.825295	6583	34	6549	0.00516482	FALSE	0.274726	0.195279	1.31617	0.897609	1.92991	0.159476	5254	28	5226	0.00532927	FALSE	-0.095401	0.101717	0.909008	0.744706	1.10956	0.348291	15378	102	15276	0.00663285	FALSE
367.8	Hypermetropia	sense organs	-0.0323742	0.0147377	0.968144	0.940579	0.996518	0.0280422	50607	7260	43347	0.143458	FALSE	NA	NA	NA	NA	NA	NA	NA	NA	NA	NA	NA	-0.29123	0.290766	0.747344	0.422684	1.32137	0.31654	5239	13	5226	0.00248139	FALSE	-0.14664	0.148557	0.863605	0.645448	1.1555	0.323595	15475	48	15427	0.00310178	FALSE
367.9	Blindness and low vision	sense organs	0.079471	0.0258693	1.08271	1.02918	1.13903	0.00212618	54142	2024	52118	0.0373832	FALSE	0.21194	0.178233	1.23607	0.871625	1.75291	0.234393	6604	55	6549	0.00832829	FALSE	0.104992	0.137689	1.1107	0.847997	1.45479	0.445744	5285	59	5226	0.0111637	FALSE	-0.0627297	0.120341	0.939197	0.741857	1.18903	0.602183	15417	72	15345	0.00467017	FALSE
368	Visual disturbances	sense organs	-0.00752238	0.0158645	0.992506	0.962119	1.02385	0.635382	49952	5890	44062	0.117913	FALSE	-0.238728	0.119451	0.787629	0.623222	0.995407	0.0456581	6666	123	6543	0.0184518	FALSE	0.0738306	0.069943	1.07662	0.938702	1.23481	0.291159	5665	226	5439	0.0398941	FALSE	0.000517652	0.0612955	1.00052	0.887256	1.12824	0.993262	14982	301	14681	0.0200908	FALSE
368.1	Amblyopia	sense organs	0.0339193	0.0538425	1.0345	0.930892	1.14964	0.528712	56696	447	56249	0.00788415	FALSE	NA	NA	NA	NA	NA	NA	NA	NA	NA	NA	NA	-0.21298	0.277355	0.808172	0.469261	1.39185	0.442549	5453	14	5439	0.00256739	FALSE	-0.0390197	0.15965	0.961732	0.703327	1.31508	0.806915	15536	41	15495	0.00263903	FALSE
368.2	Diplopia and disorders of binocular vision	sense organs	0.02017	0.046724	1.02037	0.931081	1.11823	0.665971	56175	590	55585	0.0105029	FALSE	NA	NA	NA	NA	NA	NA	NA	NA	NA	NA	NA	-0.267963	0.276666	0.764936	0.444756	1.31561	0.332773	5453	14	5439	0.00256739	FALSE	0.120466	0.146157	1.12802	0.847046	1.5022	0.40981	15511	49	15462	0.00315905	FALSE
368.3	Anisometropia	sense organs	-0.0560211	0.0686115	0.945519	0.826546	1.08162	0.414216	56380	272	56108	0.00482441	FALSE	NA	NA	NA	NA	NA	NA	NA	NA	NA	NA	NA	NA	NA	NA	NA	NA	NA	NA	NA	NA	NA	NA	NA	NA	NA	NA	NA	NA	NA	NA	NA	NA	NA
368.4	Visual field defects	sense organs	0.0498086	0.0322895	1.05107	0.986612	1.11974	0.122937	55140	1276	53864	0.0231411	FALSE	NA	NA	NA	NA	NA	NA	NA	NA	NA	NA	NA	-0.298215	0.216663	0.742141	0.485355	1.13479	0.168697	5462	23	5439	0.00421091	FALSE	-0.0698864	0.156844	0.9325	0.68571	1.26811	0.655902	15525	42	15483	0.00270531	FALSE
368.5	Color vision deficiencies	sense organs	-0.292315	0.25514	0.746534	0.452762	1.23092	0.251917	57002	20	56982	0.000350865	FALSE	NA	NA	NA	NA	NA	NA	NA	NA	NA	NA	NA	NA	NA	NA	NA	NA	NA	NA	NA	NA	NA	NA	NA	NA	NA	NA	NA	NA	NA	NA	NA	NA	NA
368.7	Disorders of accommodation	sense organs	-0.210793	0.195588	0.809941	0.552034	1.18834	0.28115	56944	34	56910	0.000597078	FALSE	NA	NA	NA	NA	NA	NA	NA	NA	NA	NA	NA	NA	NA	NA	NA	NA	NA	NA	NA	NA	NA	NA	NA	NA	NA	NA	NA	NA	NA	NA	NA	NA	NA
368.9	Subjective visual disturbances	sense organs	-0.0534409	0.0346226	0.947962	0.885767	1.01452	0.122703	54479	1105	53374	0.020283	FALSE	0.0919461	0.275073	1.09631	0.639418	1.87966	0.738182	6566	23	6543	0.00350289	FALSE	0.0775655	0.133251	1.08065	0.832264	1.40317	0.560498	5499	60	5439	0.0109111	FALSE	0.0606534	0.125758	1.06253	0.830414	1.35953	0.62959	15339	67	15272	0.00436795	FALSE
368.91	Psychophysical visual disturbances	sense organs	0.0865326	0.147791	1.09039	0.816166	1.45674	0.558207	56858	60	56798	0.00105526	FALSE	NA	NA	NA	NA	NA	NA	NA	NA	NA	NA	NA	NA	NA	NA	NA	NA	NA	NA	NA	NA	NA	NA	NA	NA	NA	NA	NA	NA	NA	NA	NA	NA	NA
369	Infection of the eye	sense organs	0.0285496	0.0242065	1.02896	0.981282	1.07896	0.238232	52904	2317	50587	0.0437963	FALSE	-0.209528	0.275497	0.810967	0.472601	1.39159	0.446929	6385	23	6362	0.00360219	FALSE	0.0625653	0.0780316	1.06456	0.913587	1.24049	0.422672	5357	177	5180	0.0330409	FALSE	-0.0590787	0.067844	0.942633	0.825263	1.07669	0.383862	14958	230	14728	0.0153764	FALSE
369.2	Eye infection, viral	sense organs	0.0280281	0.0592507	1.02842	0.915666	1.15507	0.636183	56377	371	56006	0.0065807	FALSE	NA	NA	NA	NA	NA	NA	NA	NA	NA	NA	NA	-0.151888	0.204832	0.859084	0.575015	1.28349	0.458376	5204	24	5180	0.00461184	FALSE	NA	NA	NA	NA	NA	NA	NA	NA	NA	NA	NA
369.5	Conjunctivitis, infectious	sense organs	0.0185976	0.0278315	1.01877	0.964687	1.07589	0.503992	53185	1733	51452	0.0325844	FALSE	NA	NA	NA	NA	NA	NA	NA	NA	NA	NA	NA	0.107894	0.0823991	1.11393	0.947804	1.30917	0.190394	5339	159	5180	0.0297809	FALSE	-0.172907	0.0819935	0.841216	0.71633	0.987875	0.0349631	14983	156	14827	0.0104118	FALSE
370	Keratitis	sense organs	-0.00845914	0.0319636	0.991577	0.931362	1.05568	0.79128	54766	1311	53455	0.0239382	FALSE	NA	NA	NA	NA	NA	NA	NA	NA	NA	NA	NA	0.0910994	0.158573	1.09538	0.802757	1.49467	0.565633	5223	43	5180	0.00823282	FALSE	-0.0892074	0.094003	0.914656	0.760748	1.0997	0.342628	15442	123	15319	0.00796529	FALSE
370.1	Corneal ulcer	sense organs	-0.0871039	0.0895025	0.916582	0.769104	1.09234	0.330454	56951	162	56789	0.00284455	FALSE	NA	NA	NA	NA	NA	NA	NA	NA	NA	NA	NA	NA	NA	NA	NA	NA	NA	NA	NA	NA	NA	NA	NA	NA	NA	NA	NA	NA	NA	NA	NA	NA	NA
370.2	Superficial keratitis	sense organs	0.0176664	0.0849969	1.01782	0.861632	1.20233	0.835348	56358	180	56178	0.00319387	FALSE	NA	NA	NA	NA	NA	NA	NA	NA	NA	NA	NA	NA	NA	NA	NA	NA	NA	NA	NA	NA	NA	NA	NA	NA	NA	NA	NA	NA	NA	NA	NA	NA	NA
370.3	Keratoconjunctivitis	sense organs	-0.0015204	0.0422754	0.998481	0.919082	1.08474	0.971311	55487	750	54737	0.0135167	FALSE	NA	NA	NA	NA	NA	NA	NA	NA	NA	NA	NA	0.0936675	0.255136	1.09819	0.666044	1.81074	0.713524	5197	17	5180	0.00327112	FALSE	-0.0858993	0.124489	0.917687	0.718997	1.17128	0.490186	15495	71	15424	0.00458212	FALSE
370.31	Keratoconjunctivitis sicca	sense organs	-0.0109341	0.0451942	0.989125	0.905277	1.08074	0.808829	55627	657	54970	0.0118108	FALSE	NA	NA	NA	NA	NA	NA	NA	NA	NA	NA	NA	0.358862	0.283897	1.4317	0.820717	2.49753	0.20621	5194	14	5180	0.00269542	FALSE	0.00951184	0.133531	1.00956	0.777083	1.31158	0.943212	15507	62	15445	0.00399819	FALSE
371	Inflammation of the eye	sense organs	-0.0165305	0.0149904	0.983605	0.955126	1.01293	0.270142	51457	6726	44731	0.130711	FALSE	-0.087913	0.122771	0.915841	0.719971	1.165	0.473945	6480	118	6362	0.0182099	FALSE	0.105106	0.0845601	1.11083	0.94117	1.31107	0.213877	5330	150	5180	0.0281426	FALSE	0.0516761	0.0525359	1.05303	0.949999	1.16725	0.325295	15090	397	14693	0.0263088	FALSE
371.1	Uveitis, noninfectious or NOS	sense organs	-0.0274336	0.0315107	0.972939	0.914667	1.03492	0.383966	56404	1348	55056	0.023899	FALSE	-0.177075	0.185816	0.837717	0.582006	1.20578	0.34061	6415	53	6362	0.00826189	FALSE	0.137403	0.13715	1.14729	0.876858	1.50113	0.316418	5236	56	5180	0.0106952	FALSE	0.098258	0.0959386	1.10325	0.914131	1.33149	0.305752	15509	114	15395	0.00735057	FALSE
371.2	Conjunctivitis, noninfectious	sense organs	0.0350358	0.029454	1.03566	0.977562	1.0972	0.234238	54865	1539	53326	0.0280507	FALSE	NA	NA	NA	NA	NA	NA	NA	NA	NA	NA	NA	0.231931	0.234833	1.26103	0.795852	1.99812	0.323328	5199	19	5180	0.00365455	FALSE	0.0146944	0.0856818	1.0148	0.857922	1.20037	0.863831	15344	145	15199	0.00944995	FALSE
371.21	Allergic conjunctivitis	sense organs	0.0181991	0.0307003	1.01837	0.958895	1.08152	0.553316	54972	1410	53562	0.0256494	FALSE	NA	NA	NA	NA	NA	NA	NA	NA	NA	NA	NA	0.289413	0.24171	1.33564	0.831654	2.14505	0.231168	5198	18	5180	0.00346287	FALSE	0.0317368	0.0884247	1.03225	0.86799	1.22759	0.71966	15361	136	15225	0.00885359	FALSE
371.3	Inflammation of eyelids	sense organs	-0.0285182	0.01872	0.971885	0.936871	1.00821	0.127656	52705	4025	48680	0.0763685	FALSE	0.0425611	0.172069	1.04348	0.74476	1.46202	0.804638	6422	60	6362	0.00934288	FALSE	0.00338431	0.11973	1.00339	0.793512	1.26878	0.97745	5255	75	5180	0.0142721	FALSE	0.0435195	0.0921006	1.04448	0.871972	1.25112	0.636554	15339	123	15216	0.00801878	FALSE
372	Disorders of conjunctiva	sense organs	-0.0393681	0.0280407	0.961397	0.909984	1.01571	0.16033	54227	1708	52519	0.0314972	FALSE	-0.0737012	0.130743	0.928949	0.718955	1.20028	0.57295	6464	102	6362	0.0157797	FALSE	-0.0528727	0.162403	0.948501	0.689919	1.304	0.744753	5222	42	5180	0.0080429	FALSE	0.0866863	0.14559	1.09055	0.819821	1.45069	0.551566	15396	49	15347	0.00318264	FALSE
374	Other disorders of eyelids	sense organs	0.0300347	0.0259332	1.03049	0.97942	1.08422	0.246801	55039	2003	53036	0.0363924	FALSE	0.287137	0.141736	1.33261	1.00938	1.75934	0.0427801	6454	92	6362	0.0142547	FALSE	-0.00112811	0.108261	0.998873	0.807898	1.23499	0.991686	5273	93	5180	0.017637	FALSE	0.123285	0.101954	1.13121	0.926311	1.38142	0.226579	15430	101	15329	0.00654569	FALSE
374.1	Ectropion or entropion	sense organs	0.0191735	0.0606885	1.01936	0.90504	1.14812	0.752053	56579	347	56232	0.00613302	FALSE	NA	NA	NA	NA	NA	NA	NA	NA	NA	NA	NA	-0.259497	0.25542	0.771439	0.46761	1.27268	0.309647	5197	17	5180	0.00327112	FALSE	NA	NA	NA	NA	NA	NA	NA	NA	NA	NA	NA
374.2	Lagophthalmos	sense organs	0.0200835	0.101587	1.02029	0.836084	1.24507	0.843281	56897	126	56771	0.00221453	FALSE	NA	NA	NA	NA	NA	NA	NA	NA	NA	NA	NA	NA	NA	NA	NA	NA	NA	NA	NA	NA	NA	NA	NA	NA	NA	NA	NA	NA	NA	NA	NA	NA	NA
374.3	Ptosis of eyelid	sense organs	0.0282698	0.0417724	1.02867	0.947807	1.11644	0.49856	56530	748	55782	0.0132319	FALSE	0.468995	0.184751	1.59839	1.1128	2.29586	0.011132	6415	53	6362	0.00826189	FALSE	0.235965	0.182042	1.26613	0.886178	1.80899	0.194903	5214	34	5180	0.00652091	FALSE	0.0831528	0.155191	1.08671	0.8017	1.47304	0.592089	15545	43	15502	0.00276616	FALSE
374.6	Dermatochalasis	sense organs	-0.00934722	0.0522931	0.990696	0.894186	1.09762	0.858137	56731	462	56269	0.0081437	FALSE	NA	NA	NA	NA	NA	NA	NA	NA	NA	NA	NA	0.0395958	0.230042	1.04039	0.662797	1.6331	0.86334	5201	21	5180	0.00403769	FALSE	0.0307885	0.166542	1.03127	0.74406	1.42934	0.853332	15520	38	15482	0.00244845	FALSE
375	Disorders of lacrimal system	sense organs	-0.0237343	0.0665121	0.976545	0.857188	1.11252	0.72121	56641	291	56350	0.00513762	FALSE	0.000266335	0.135506	1.00027	0.766957	1.30455	0.998432	6556	100	6456	0.0152532	FALSE	-0.00750279	0.252712	0.992525	0.604823	1.62875	0.976315	5121	19	5102	0.00371021	FALSE	-0.00559556	0.17903	0.99442	0.700127	1.41242	0.975066	15498	32	15466	0.00206478	FALSE
375.1	Dry eyes	sense organs	-0.0236433	0.0126501	0.976634	0.952717	1.00115	0.0616204	50223	10845	39378	0.215937	FALSE	NA	NA	NA	NA	NA	NA	NA	NA	NA	NA	NA	0.0778211	0.0595579	1.08093	0.961835	1.21477	0.191333	5434	332	5102	0.0610968	FALSE	0.0592099	0.0768934	1.061	0.91256	1.23358	0.441285	15299	188	15111	0.0122884	FALSE
375.2	Epiphora	sense organs	-0.0206661	0.0744196	0.979546	0.846599	1.13337	0.781245	56733	231	56502	0.0040717	FALSE	-0.228247	0.231474	0.795928	0.505637	1.25288	0.324105	6489	33	6456	0.00508553	FALSE	-0.0101659	0.270227	0.989886	0.582858	1.68115	0.969991	5119	17	5102	0.00332096	FALSE	NA	NA	NA	NA	NA	NA	NA	NA	NA	NA	NA
376	Disorders of the orbit	sense organs	-0.0427715	0.131622	0.95813	0.740263	1.24012	0.745213	56911	76	56835	0.00133542	FALSE	NA	NA	NA	NA	NA	NA	NA	NA	NA	NA	NA	NA	NA	NA	NA	NA	NA	NA	NA	NA	NA	NA	NA	NA	NA	NA	NA	NA	NA	NA	NA	NA	NA
377	Disorders of optic nerve and visual pathways	sense organs	0.0141701	0.0290212	1.01427	0.958188	1.07364	0.62536	55437	1583	53854	0.0285549	FALSE	NA	NA	NA	NA	NA	NA	NA	NA	NA	NA	NA	-0.0416279	0.131268	0.959227	0.741624	1.24068	0.751151	5165	63	5102	0.0121975	FALSE	0.0465473	0.0991902	1.04765	0.862547	1.27247	0.638875	15471	106	15365	0.00685153	FALSE
377.1	Optic atrophy	sense organs	0.0443721	0.0374367	1.04537	0.971413	1.12496	0.235916	56061	940	55121	0.0167674	FALSE	NA	NA	NA	NA	NA	NA	NA	NA	NA	NA	NA	-0.00689827	0.233887	0.993125	0.627936	1.5707	0.976471	5122	20	5102	0.00390472	FALSE	-0.0895209	0.161721	0.914369	0.665981	1.2554	0.579886	15517	39	15478	0.00251337	FALSE
377.3	Optic neuritis/neuropathy	sense organs	0.0339881	0.0500762	1.03457	0.937854	1.14127	0.49731	56327	519	55808	0.00921405	FALSE	NA	NA	NA	NA	NA	NA	NA	NA	NA	NA	NA	-0.149715	0.236772	0.860954	0.541296	1.36938	0.527181	5122	20	5102	0.00390472	FALSE	-0.00735909	0.166734	0.992668	0.715941	1.37636	0.964795	15551	37	15514	0.00237927	FALSE
378	Strabismus and other disorders of binocular eye movements	sense organs	0.0230669	0.0327652	1.02334	0.959682	1.09121	0.481428	56112	1225	54887	0.0218313	FALSE	0.0376224	0.216857	1.03834	0.678808	1.5883	0.862266	6494	38	6456	0.00585156	FALSE	-0.0875947	0.195815	0.916132	0.624133	1.34474	0.654634	5130	28	5102	0.00545809	FALSE	0.0509123	0.0855188	1.05223	0.889848	1.24425	0.55162	15486	144	15342	0.00929872	FALSE
378.1	Strabismus (not specified as paralytic)	sense organs	0.0586861	0.0408764	1.06044	0.978796	1.1489	0.151089	56404	784	55620	0.0138997	FALSE	NA	NA	NA	NA	NA	NA	NA	NA	NA	NA	NA	-0.00257526	0.282537	0.997428	0.573299	1.73533	0.992728	5116	14	5102	0.00273651	FALSE	0.0637358	0.107752	1.06581	0.862898	1.31644	0.554183	15520	91	15429	0.0058634	FALSE
378.2	Nystagmus and other irregular eye movements	sense organs	-0.0337238	0.128143	0.966838	0.752101	1.24289	0.792417	56936	76	56860	0.00133483	FALSE	NA	NA	NA	NA	NA	NA	NA	NA	NA	NA	NA	NA	NA	NA	NA	NA	NA	NA	NA	NA	NA	NA	NA	NA	NA	NA	NA	NA	NA	NA	NA	NA	NA
378.5	Paralytic strabismus	sense organs	-0.0390332	0.0787776	0.961719	0.824121	1.12229	0.620258	56951	206	56745	0.00361714	FALSE	NA	NA	NA	NA	NA	NA	NA	NA	NA	NA	NA	NA	NA	NA	NA	NA	NA	NA	NA	NA	NA	NA	0.200787	0.182632	1.22236	0.854558	1.74848	0.27159	15580	30	15550	0.00192555	FALSE
379	Other disorders of eye	sense organs	0.0162826	0.0171497	1.01642	0.982818	1.05116	0.342398	52374	5113	47261	0.0976248	FALSE	-0.245142	0.151317	0.782594	0.581745	1.05279	0.10522	6532	76	6456	0.011635	FALSE	-0.139101	0.0722128	0.87014	0.755302	1.00244	0.0540718	5318	216	5102	0.0406168	FALSE	-0.0147817	0.0597943	0.985327	0.87636	1.10784	0.804746	15281	312	14969	0.0204175	FALSE
379.1	Scleritis and episcleritis	sense organs	0.022737	0.0668842	1.023	0.897308	1.16629	0.733897	56832	292	56540	0.00513795	FALSE	NA	NA	NA	NA	NA	NA	NA	NA	NA	NA	NA	NA	NA	NA	NA	NA	NA	NA	NA	NA	NA	NA	0.0227836	0.149017	1.02305	0.763922	1.37006	0.878483	15561	47	15514	0.00302037	FALSE
379.2	Disorders of vitreous body	sense organs	0.0257607	0.0201161	1.0261	0.986426	1.06736	0.200334	53848	3517	50331	0.0653135	FALSE	-0.427096	0.239682	0.652401	0.407843	1.0436	0.0747606	6483	27	6456	0.00416474	FALSE	-0.11853	0.076632	0.888225	0.764351	1.03218	0.121926	5292	190	5102	0.0359033	FALSE	-0.0880572	0.0725235	0.915708	0.794372	1.05558	0.224676	15390	213	15177	0.0138402	FALSE
379.3	Aphakia and other disorders of lens	sense organs	0.0073447	0.0518468	1.00737	0.910032	1.11512	0.887347	56563	486	56077	0.00859219	FALSE	NA	NA	NA	NA	NA	NA	NA	NA	NA	NA	NA	NA	NA	NA	NA	NA	NA	NA	NA	NA	NA	NA	NA	NA	NA	NA	NA	NA	NA	NA	NA	NA	NA
379.4	Anomalies of pupillary function	sense organs	-0.01735	0.0910369	0.9828	0.822191	1.17478	0.848853	56800	154	56646	0.00271127	FALSE	NA	NA	NA	NA	NA	NA	NA	NA	NA	NA	NA	NA	NA	NA	NA	NA	NA	NA	NA	NA	NA	NA	NA	NA	NA	NA	NA	NA	NA	NA	NA	NA	NA
379.5	Disorders of iris and ciliary body	sense organs	0.000597311	0.0543003	1.0006	0.899576	1.11296	0.991223	56489	441	56048	0.00780683	FALSE	0.244313	0.298796	1.27674	0.710827	2.29321	0.413552	6476	20	6456	0.00308833	FALSE	NA	NA	NA	NA	NA	NA	NA	NA	NA	NA	NA	-0.0245402	0.168204	0.975758	0.701721	1.35681	0.884004	15548	36	15512	0.00231541	FALSE
379.51	Pigmentary iris degeneration	sense organs	0.383227	0.184211	1.46701	1.02242	2.10493	0.0374916	57023	36	56987	0.000631324	FALSE	NA	NA	NA	NA	NA	NA	NA	NA	NA	NA	NA	NA	NA	NA	NA	NA	NA	NA	NA	NA	NA	NA	NA	NA	NA	NA	NA	NA	NA	NA	NA	NA	NA
379.9	Pain, swelling or discharge of eye	sense organs	0.00277924	0.0407428	1.00278	0.925819	1.08615	0.945615	54296	798	53498	0.0146972	FALSE	NA	NA	NA	NA	NA	NA	NA	NA	NA	NA	NA	-0.0862751	0.23117	0.917342	0.583116	1.44314	0.708992	5122	20	5102	0.00390472	FALSE	0.0478944	0.140911	1.04906	0.795893	1.38276	0.733938	15381	53	15328	0.00344581	FALSE
380	Disorders of external ear	sense organs	-0.0690406	0.0773651	0.933289	0.801976	1.0861	0.372179	56259	215	56044	0.00382161	FALSE	NA	NA	NA	NA	NA	NA	NA	NA	NA	NA	NA	NA	NA	NA	NA	NA	NA	NA	NA	NA	NA	NA	NA	NA	NA	NA	NA	NA	NA	NA	NA	NA	NA
380.1	Otitis externa	sense organs	0.0195158	0.0342222	1.01971	0.953554	1.09045	0.568496	55050	1123	53927	0.0203996	FALSE	NA	NA	NA	NA	NA	NA	NA	NA	NA	NA	NA	0.023904	0.154264	1.02419	0.756953	1.38578	0.876857	5640	43	5597	0.00762411	FALSE	-0.00709346	0.12721	0.992932	0.773814	1.2741	0.955531	15409	63	15346	0.00408852	FALSE
380.4	Impacted cerumen	sense organs	-0.0140868	0.0179711	0.986012	0.951886	1.02136	0.433122	52792	4410	48382	0.0835354	FALSE	NA	NA	NA	NA	NA	NA	NA	NA	NA	NA	NA	0.111302	0.0758129	1.11773	0.963396	1.29679	0.142072	5786	189	5597	0.0326651	FALSE	0.00722895	0.0768456	1.00726	0.866417	1.17099	0.925053	15240	179	15061	0.0117454	FALSE
381	Otitis media and Eustachian tube disorders	sense organs	-0.00463474	0.0247377	0.995376	0.948266	1.04483	0.851382	53451	2199	51252	0.0411405	FALSE	0.0224338	0.220358	1.02269	0.664004	1.57512	0.91891	6656	33	6623	0.00495793	FALSE	0.0870578	0.13202	1.09096	0.842231	1.41314	0.50962	5765	60	5705	0.0104076	FALSE	-0.100445	0.0421659	0.904434	0.832693	0.982357	0.017212	14836	659	14177	0.044419	FALSE
381.1	Otitis media	sense organs	-0.0233109	0.0281839	0.976959	0.924455	1.03244	0.40818	53934	1674	52260	0.0310379	FALSE	0.00934639	0.229868	1.00939	0.643267	1.5839	0.967567	6653	30	6623	0.00450924	FALSE	0.0182083	0.168386	1.01838	0.732107	1.41658	0.913889	5742	37	5705	0.00644375	FALSE	-0.111553	0.0476872	0.894444	0.814631	0.982076	0.0193214	14949	527	14422	0.0352532	FALSE
381.11	Suppurative and unspecified otitis media	sense organs	-0.0212461	0.0347857	0.978978	0.914456	1.04805	0.541351	54404	1086	53318	0.0199618	FALSE	NA	NA	NA	NA	NA	NA	NA	NA	NA	NA	NA	-0.0852174	0.192043	0.918313	0.630261	1.33801	0.657229	5734	29	5705	0.00505755	FALSE	-0.130169	0.051255	0.877947	0.794034	0.970728	0.011097	14997	454	14543	0.0302727	FALSE
381.2	Eustachian tube disorders	sense organs	0.0686346	0.0515211	1.07104	0.968171	1.18485	0.182806	56063	485	55578	0.00865098	FALSE	NA	NA	NA	NA	NA	NA	NA	NA	NA	NA	NA	0.227722	0.222478	1.25574	0.811936	1.94212	0.306037	5726	21	5705	0.00366748	FALSE	0.0888957	0.0766674	1.09297	0.940473	1.27019	0.246253	15376	180	15196	0.0117066	FALSE
381.3	Mastoiditis & related conditions	sense organs	0.00415423	0.142334	1.00416	0.759708	1.32728	0.976716	56928	62	56866	0.00108909	FALSE	NA	NA	NA	NA	NA	NA	NA	NA	NA	NA	NA	NA	NA	NA	NA	NA	NA	NA	NA	NA	NA	NA	NA	NA	NA	NA	NA	NA	NA	NA	NA	NA	NA
381.9	Otorrhea	sense organs	-0.073639	0.14853	0.929007	0.694365	1.24294	0.620045	56914	58	56856	0.00101908	FALSE	NA	NA	NA	NA	NA	NA	NA	NA	NA	NA	NA	NA	NA	NA	NA	NA	NA	NA	NA	NA	NA	NA	-0.0166106	0.180503	0.983527	0.690461	1.40098	0.926679	15537	32	15505	0.0020596	FALSE
382	Otalgia	sense organs	0.00596797	0.0394858	1.00599	0.931067	1.08693	0.879864	54564	845	53719	0.0154864	FALSE	NA	NA	NA	NA	NA	NA	NA	NA	NA	NA	NA	0.258529	0.151629	1.29502	0.962074	1.7432	0.0881928	5753	48	5705	0.00834347	FALSE	0.00547347	0.0989993	1.00549	0.828146	1.22081	0.955909	15200	108	15092	0.00710526	FALSE
383	Otosclerosis	sense organs	-0.0306693	0.253821	0.969796	0.589689	1.59492	0.903825	57034	22	57012	0.000385735	FALSE	NA	NA	NA	NA	NA	NA	NA	NA	NA	NA	NA	NA	NA	NA	NA	NA	NA	NA	NA	NA	NA	NA	NA	NA	NA	NA	NA	NA	NA	NA	NA	NA	NA
384	Other disorders of tympanic membrane	sense organs	-0.0380837	0.0889943	0.962632	0.80855	1.14608	0.668699	56820	164	56656	0.00288631	FALSE	NA	NA	NA	NA	NA	NA	NA	NA	NA	NA	NA	0.149761	0.280624	1.16156	0.670144	2.01332	0.593568	5719	14	5705	0.00244798	FALSE	0.117101	0.181745	1.12423	0.787322	1.60532	0.519369	15542	31	15511	0.0019946	FALSE
384.4	Perforation of tympanic membrane	sense organs	-0.0520706	0.0985045	0.949262	0.782595	1.15142	0.597075	56897	133	56764	0.00233756	FALSE	NA	NA	NA	NA	NA	NA	NA	NA	NA	NA	NA	0.149761	0.280624	1.16156	0.670144	2.01332	0.593568	5719	14	5705	0.00244798	FALSE	NA	NA	NA	NA	NA	NA	NA	NA	NA	NA	NA
385	Other disorders of middle ear and mastoid	sense organs	-0.209354	0.120759	0.811108	0.640158	1.02771	0.08298	56921	86	56835	0.00151087	FALSE	NA	NA	NA	NA	NA	NA	NA	NA	NA	NA	NA	NA	NA	NA	NA	NA	NA	NA	NA	NA	NA	NA	NA	NA	NA	NA	NA	NA	NA	NA	NA	NA	NA
385.3	Cholesteatoma	sense organs	-0.223171	0.133508	0.799978	0.615791	1.03926	0.0946042	57028	70	56958	0.00122747	FALSE	NA	NA	NA	NA	NA	NA	NA	NA	NA	NA	NA	NA	NA	NA	NA	NA	NA	NA	NA	NA	NA	NA	NA	NA	NA	NA	NA	NA	NA	NA	NA	NA	NA
386	Vertiginous syndromes and other disorders of vestibular system	sense organs	-0.00330402	0.0322351	0.996701	0.935677	1.06171	0.918362	55329	1273	54056	0.0230078	FALSE	-0.126084	0.168722	0.881541	0.63332	1.22705	0.45489	6475	60	6415	0.00926641	FALSE	0.127865	0.116663	1.1364	0.90412	1.42836	0.273067	5269	80	5189	0.0151831	FALSE	-0.0788661	0.0998007	0.924164	0.759971	1.12383	0.42939	15422	107	15315	0.00693814	FALSE
386.1	Meniere's disease	sense organs	0.124779	0.12398	1.1329	0.888499	1.44452	0.314202	56981	84	56897	0.00147418	FALSE	NA	NA	NA	NA	NA	NA	NA	NA	NA	NA	NA	NA	NA	NA	NA	NA	NA	NA	NA	NA	NA	NA	NA	NA	NA	NA	NA	NA	NA	NA	NA	NA	NA
386.2	Peripheral or central vertigo	sense organs	-0.000841104	0.0347923	0.999159	0.933295	1.06967	0.980713	55503	1086	54417	0.0195665	FALSE	-0.415202	0.249915	0.660207	0.404527	1.07749	0.0966389	6441	26	6415	0.00403664	FALSE	0.0646243	0.124253	1.06676	0.83618	1.36092	0.602991	5259	70	5189	0.0133105	FALSE	-0.0627526	0.128919	0.939176	0.729473	1.20916	0.626427	15463	64	15399	0.00413891	FALSE
386.21	Central origin vertigo	sense organs	-0.00784576	0.131968	0.992185	0.766054	1.28507	0.952592	56823	75	56748	0.00131989	FALSE	NA	NA	NA	NA	NA	NA	NA	NA	NA	NA	NA	NA	NA	NA	NA	NA	NA	NA	NA	NA	NA	NA	NA	NA	NA	NA	NA	NA	NA	NA	NA	NA	NA
386.3	Labyrinthitis	sense organs	-0.0565876	0.146127	0.944984	0.709641	1.25838	0.698572	56788	60	56728	0.00105656	FALSE	0.283591	0.273369	1.32789	0.777079	2.26913	0.299554	6439	24	6415	0.00372729	FALSE	NA	NA	NA	NA	NA	NA	NA	NA	NA	NA	NA	NA	NA	NA	NA	NA	NA	NA	NA	NA	NA	NA
386.9	Dizziness and giddiness (Light-headedness and vertigo)	sense organs	0.00102581	0.0162069	1.00103	0.969728	1.03333	0.949532	50785	5648	45137	0.111214	FALSE	0.109174	0.091916	1.11536	0.931479	1.33553	0.234929	6635	220	6415	0.0331575	FALSE	0.0835624	0.0504434	1.08715	0.98481	1.20013	0.0976091	5657	468	5189	0.0827294	FALSE	-0.0176319	0.0471356	0.982523	0.895818	1.07762	0.708354	14765	560	14205	0.0379275	FALSE
388	Other disorders of ear	sense organs	-0.0643531	0.0747423	0.937674	0.809897	1.08561	0.389239	56138	230	55908	0.00409705	FALSE	NA	NA	NA	NA	NA	NA	NA	NA	NA	NA	NA	NA	NA	NA	NA	NA	NA	NA	NA	NA	NA	NA	NA	NA	NA	NA	NA	NA	NA	NA	NA	NA	NA
389	Hearing loss	sense organs	-0.0123215	0.0115099	0.987754	0.96572	1.01029	0.284389	51726	13911	37815	0.268936	FALSE	0.0710153	0.129741	1.0736	0.832538	1.38446	0.584129	6679	107	6572	0.0160204	FALSE	0.00658369	0.0584298	1.00661	0.897683	1.12874	0.910287	5875	338	5537	0.0575319	FALSE	0.0250873	0.0501367	1.0254	0.929433	1.13129	0.616808	15141	428	14713	0.0282676	FALSE
389.1	Sensorineural hearing loss	sense organs	0.000163204	0.0142288	1.00016	0.972656	1.02845	0.990848	52200	8278	43922	0.158582	FALSE	0.499599	0.290073	1.64806	0.933379	2.90997	0.0850114	6594	22	6572	0.00333637	FALSE	-0.00778068	0.0733148	0.99225	0.859437	1.14559	0.915482	5748	211	5537	0.0367084	FALSE	0.0630191	0.0752299	1.06505	0.919035	1.23426	0.402207	15386	187	15199	0.0121539	FALSE
389.2	Conductive hearing loss	sense organs	-0.0671318	0.0560441	0.935072	0.837798	1.04364	0.23098	56461	411	56050	0.00727936	FALSE	NA	NA	NA	NA	NA	NA	NA	NA	NA	NA	NA	-0.104247	0.220187	0.901003	0.585193	1.38725	0.635894	5558	21	5537	0.00377834	FALSE	-0.0564003	0.10955	0.945161	0.762526	1.17154	0.606667	15433	85	15348	0.00550768	FALSE
389.3	Degenerative and vascular disorders of ear	sense organs	-0.0160883	0.188603	0.98404	0.67994	1.42415	0.932021	56848	36	56812	0.000633268	FALSE	NA	NA	NA	NA	NA	NA	NA	NA	NA	NA	NA	NA	NA	NA	NA	NA	NA	NA	NA	NA	NA	NA	NA	NA	NA	NA	NA	NA	NA	NA	NA	NA	NA
389.4	Tinnitus	sense organs	-0.000956992	0.0164591	0.999043	0.967329	1.0318	0.953634	51690	5313	46377	0.102786	FALSE	-0.11483	0.30076	0.891518	0.494445	1.60747	0.70261	6592	20	6572	0.00303398	FALSE	0.110338	0.134038	1.11666	0.858665	1.45216	0.410403	5598	61	5537	0.0108967	FALSE	0.156502	0.126401	1.16941	0.912795	1.49817	0.215665	15468	66	15402	0.00426687	FALSE
389.5	Disorders of acoustic nerve	sense organs	0.151066	0.142531	1.16307	0.879593	1.53791	0.2892	56814	65	56749	0.00114408	FALSE	NA	NA	NA	NA	NA	NA	NA	NA	NA	NA	NA	-0.0326449	0.252524	0.967882	0.590024	1.58772	0.89714	5554	17	5537	0.00306086	FALSE	NA	NA	NA	NA	NA	NA	NA	NA	NA	NA	NA
394	Rheumatic disease of the heart valves	circulatory system	0.0128416	0.0500206	1.01292	0.91833	1.11726	0.797391	55910	522	55388	0.00933643	FALSE	0.0101474	0.127077	1.0102	0.787476	1.29592	0.936355	6527	114	6413	0.0174659	FALSE	0.089569	0.122041	1.0937	0.861026	1.38926	0.462992	5569	71	5498	0.0127491	FALSE	0.010152	0.0667021	1.0102	0.886402	1.1513	0.879029	15231	249	14982	0.0163482	FALSE
394.1	Mitral valve stenosis and aortic valve stenosis	circulatory system	-0.155444	0.118495	0.856035	0.67862	1.07983	0.18958	56760	92	56668	0.00162086	FALSE	0.29654	0.285336	1.3452	0.768958	2.35325	0.298681	6435	22	6413	0.0034188	FALSE	NA	NA	NA	NA	NA	NA	NA	NA	NA	NA	NA	0.021866	0.161007	1.02211	0.745494	1.40136	0.891974	15495	40	15455	0.00258148	FALSE
394.2	Mitral valve disease	circulatory system	0.256059	0.126823	1.29183	1.00751	1.65638	0.0434843	56914	80	56834	0.00140563	FALSE	NA	NA	NA	NA	NA	NA	NA	NA	NA	NA	NA	-0.0250922	0.142002	0.97522	0.738292	1.28818	0.859741	5550	52	5498	0.00936937	FALSE	-0.265669	0.187196	0.766693	0.531223	1.10654	0.155841	15544	30	15514	0.00193001	FALSE
394.7	Disease of tricuspid valve	circulatory system	-0.115671	0.0982965	0.890769	0.734672	1.08003	0.239295	56435	133	56302	0.00235669	FALSE	0.239592	0.266441	1.27073	0.753797	2.14216	0.368529	6439	26	6413	0.00403789	FALSE	-0.102353	0.215887	0.902711	0.591265	1.37821	0.635427	5520	22	5498	0.00398551	FALSE	0.00574195	0.0813878	1.00576	0.857462	1.1797	0.943756	15327	165	15162	0.0107653	FALSE
395	Heart valve disorders	circulatory system	0.0322689	0.0242271	1.0328	0.984899	1.08302	0.182882	55079	2322	52757	0.0421576	FALSE	0.0124263	0.106518	1.0125	0.821725	1.24758	0.90713	6574	161	6413	0.0244904	FALSE	0.070559	0.0679126	1.07311	0.939367	1.22589	0.298819	5741	243	5498	0.0423271	FALSE	-0.048146	0.0433024	0.952995	0.875449	1.03741	0.266201	15046	641	14405	0.0426027	FALSE
395.1	Nonrheumatic mitral valve disorders	circulatory system	0.0412186	0.0360572	1.04208	0.970976	1.11839	0.252978	55604	1018	54586	0.018308	FALSE	-0.00310798	0.152885	0.996897	0.738774	1.34521	0.983781	6490	77	6413	0.0118644	FALSE	0.185082	0.100308	1.20332	0.988544	1.46475	0.0650187	5605	107	5498	0.0190901	FALSE	0.0204168	0.0553085	1.02063	0.915772	1.13749	0.712021	15201	366	14835	0.0240774	FALSE
395.2	Nonrheumatic aortic valve disorders	circulatory system	-0.00842776	0.0390171	0.991608	0.918603	1.07041	0.828987	56123	863	55260	0.0153769	FALSE	0.0104845	0.18113	1.01054	0.708553	1.44123	0.953841	6467	54	6413	0.00835009	FALSE	-0.0839463	0.0972117	0.919481	0.759966	1.11248	0.38784	5615	117	5498	0.020837	FALSE	-0.118624	0.0728923	0.888142	0.769901	1.02454	0.103655	15327	208	15119	0.0135708	FALSE
395.3	Nonrheumatic tricuspid valve disorders	circulatory system	0.0316226	0.092595	1.03213	0.860825	1.23752	0.732715	56352	152	56200	0.00269733	FALSE	NA	NA	NA	NA	NA	NA	NA	NA	NA	NA	NA	NA	NA	NA	NA	NA	NA	NA	NA	NA	NA	NA	0.00738594	0.107824	1.00741	0.815504	1.24448	0.945387	15381	92	15289	0.00598141	FALSE
395.4	Nonrheumatic pulmonary valve disorders	circulatory system	0.0988541	0.204966	1.10391	0.738689	1.64969	0.629595	56795	30	56765	0.000528216	FALSE	NA	NA	NA	NA	NA	NA	NA	NA	NA	NA	NA	NA	NA	NA	NA	NA	NA	NA	NA	NA	NA	NA	-0.0945714	0.163636	0.909763	0.660143	1.25377	0.563307	15486	38	15448	0.00245383	FALSE
395.6	Heart valve replaced	circulatory system	-0.00782314	0.0607318	0.992207	0.880859	1.11763	0.897504	56930	353	56577	0.0062006	FALSE	0.276189	0.279316	1.3181	0.762411	2.2788	0.322758	6436	23	6413	0.00357365	FALSE	0.114377	0.144652	1.12117	0.844389	1.48869	0.42912	5551	53	5498	0.00954783	FALSE	-0.250775	0.102651	0.778198	0.636373	0.95163	0.0145662	15543	102	15441	0.00656244	FALSE
396	Abnormal heart sounds	circulatory system	-0.028487	0.0309554	0.971915	0.914699	1.03271	0.357437	54812	1393	53419	0.0254141	FALSE	-0.0559628	0.174018	0.945574	0.672309	1.32991	0.747762	6470	57	6413	0.00880989	FALSE	0.0018162	0.0718619	1.00182	0.870199	1.15334	0.979837	5706	208	5498	0.0364529	FALSE	-0.0390931	0.056056	0.961661	0.861601	1.07334	0.485556	15075	343	14732	0.0227529	FALSE
401	Hypertension	circulatory system	-0.0340992	0.0132179	0.966476	0.941759	0.991841	0.00988632	54464	41421	13043	0.760521	FALSE	-0.0382727	0.0349417	0.96245	0.898743	1.03067	0.273371	6682	2955	3727	0.442233	FALSE	-0.00456405	0.0304724	0.995446	0.937733	1.05671	0.880941	5936	3289	2647	0.554077	FALSE	0.0163713	0.022491	1.01651	0.972669	1.06232	0.466672	14325	4983	9342	0.347853	FALSE
401.1	Essential hypertension	circulatory system	-0.0361491	0.0131277	0.964496	0.939996	0.989635	0.0058934	54394	41178	13216	0.757032	FALSE	-0.0394987	0.034953	0.961271	0.897622	1.02943	0.258453	6678	2951	3727	0.441899	FALSE	-0.00529054	0.0305116	0.994723	0.93698	1.05603	0.862341	5929	3282	2647	0.55355	FALSE	0.020553	0.0226894	1.02077	0.976366	1.06718	0.365021	14338	4737	9601	0.330381	FALSE
401.2	Hypertensive heart and/or renal disease	circulatory system	-0.00470345	0.0139743	0.995308	0.968416	1.02295	0.736435	53153	8435	44718	0.158693	FALSE	-0.0747626	0.141032	0.927964	0.703853	1.22343	0.596036	3823	96	3727	0.0251112	FALSE	0.076252	0.101931	1.07923	0.883793	1.3179	0.454415	2760	113	2647	0.040942	FALSE	-0.0242596	0.0316347	0.976032	0.917352	1.03847	0.443161	14587	1487	13100	0.10194	FALSE
401.21	Hypertensive heart disease	circulatory system	0.0136109	0.0202225	1.0137	0.974311	1.05469	0.500911	54154	3416	50738	0.0630794	FALSE	0.0400423	0.257242	1.04085	0.628668	1.72329	0.876301	3756	29	3727	0.00772098	FALSE	0.0821771	0.124995	1.08565	0.84975	1.38703	0.510896	2718	71	2647	0.0261221	FALSE	0.0212602	0.0424398	1.02149	0.939956	1.11009	0.616407	14665	682	13983	0.0465053	FALSE
401.22	Hypertensive chronic kidney disease	circulatory system	NA	NA	NA	NA	NA	NA	NA	NA	NA	NA	NA	-0.0846478	0.162704	0.918836	0.667946	1.26396	0.602885	3796	69	3727	0.018177	FALSE	0.026891	0.171222	1.02726	0.734398	1.4369	0.875203	2685	38	2647	0.0141527	FALSE	-0.055786	0.0377481	0.945742	0.878295	1.01837	0.139448	15149	930	14219	0.0613902	FALSE
401.3	Other hypertensive complications	circulatory system	0.0237479	0.032793	1.02403	0.960284	1.09201	0.468957	55283	1237	54046	0.0223758	FALSE	NA	NA	NA	NA	NA	NA	NA	NA	NA	NA	NA	0.0502784	0.0959889	1.05156	0.871221	1.26924	0.600422	2770	123	2647	0.0444043	FALSE	0.042383	0.0547825	1.04329	0.937076	1.16155	0.439133	15251	383	14868	0.0251131	FALSE
411	Ischemic Heart Disease	circulatory system	-0.024141	0.0130996	0.976148	0.951404	1.00154	0.0653473	52537	10451	42086	0.198926	FALSE	-0.0681849	0.0584557	0.934088	0.83297	1.04748	0.243437	6649	585	6064	0.0879832	FALSE	0.107973	0.0437201	1.11402	1.02253	1.21369	0.0135247	5912	683	5229	0.115528	FALSE	-0.0604506	0.0358338	0.94134	0.877494	1.00983	0.0916084	14982	1154	13828	0.0770258	FALSE
411.1	Unstable angina (intermediate coronary syndrome)	circulatory system	-0.02533	0.0328186	0.974988	0.914247	1.03976	0.440223	55420	1236	54184	0.0223024	FALSE	0.00855944	0.13723	1.0086	0.770734	1.31987	0.950266	6158	94	6064	0.0152647	FALSE	0.311227	0.207373	1.3651	0.90917	2.04967	0.133405	5254	25	5229	0.00475828	FALSE	-0.105394	0.0767071	0.89997	0.774343	1.04598	0.169447	15386	194	15192	0.0126089	FALSE
411.2	Myocardial infarction	circulatory system	-0.0219971	0.0216372	0.978243	0.937624	1.02062	0.309328	55257	2950	52307	0.0533869	FALSE	0.135906	0.10301	1.14557	0.936137	1.40187	0.187052	6237	173	6064	0.0277377	FALSE	0.103503	0.10922	1.10905	0.895325	1.37379	0.343306	5321	92	5229	0.01729	FALSE	-0.0961874	0.0560137	0.908294	0.813854	1.01369	0.0859405	15322	380	14942	0.0248009	FALSE
411.3	Angina pectoris	circulatory system	-0.024935	0.0222276	0.975373	0.933792	1.01881	0.261948	53950	2797	51153	0.0518443	FALSE	-0.108139	0.0801235	0.897503	0.767067	1.05012	0.177127	6351	287	6064	0.0451897	FALSE	0.0419909	0.0805663	1.04288	0.890547	1.22128	0.60223	5403	174	5229	0.0322043	FALSE	-0.0919131	0.081977	0.912184	0.776788	1.07118	0.2622	15366	166	15200	0.0108031	FALSE
411.4	Coronary atherosclerosis	circulatory system	-0.0243673	0.0143822	0.975927	0.948801	1.00383	0.0902146	54055	8025	46030	0.14846	FALSE	0.0039776	0.0812674	1.00399	0.856153	1.17734	0.960963	6350	286	6064	0.0450394	FALSE	0.113007	0.0457152	1.11964	1.02368	1.22459	0.013437	5848	619	5229	0.105848	FALSE	-0.0761734	0.0390934	0.926656	0.858304	1.00045	0.0513557	15120	914	14206	0.0604497	FALSE
411.41	Aneurysm and dissection of heart	circulatory system	0.00412661	0.232025	1.00414	0.637219	1.58232	0.98581	56993	24	56969	0.000421104	FALSE	NA	NA	NA	NA	NA	NA	NA	NA	NA	NA	NA	NA	NA	NA	NA	NA	NA	NA	NA	NA	NA	NA	NA	NA	NA	NA	NA	NA	NA	NA	NA	NA	NA
411.8	Other chronic ischemic heart disease, unspecified	circulatory system	-0.0327966	0.0187498	0.967735	0.932817	1.00396	0.0802612	54998	4151	50847	0.0754755	FALSE	-0.095288	0.0796946	0.909111	0.777642	1.06281	0.231828	6362	298	6064	0.0468406	FALSE	0.0134472	0.193281	1.01354	0.693931	1.48035	0.944533	5258	29	5229	0.00551541	FALSE	-0.105508	0.0618942	0.899867	0.797064	1.01593	0.08826	15295	305	14990	0.0199412	FALSE
411.9	Other acute and subacute forms of ischemic heart disease	circulatory system	0.0059201	0.0874971	1.00594	0.847407	1.19413	0.946056	56487	166	56321	0.00293873	FALSE	0.00120639	0.215798	1.00121	0.655894	1.52832	0.99554	6101	37	6064	0.00606458	FALSE	NA	NA	NA	NA	NA	NA	NA	NA	NA	NA	NA	NA	NA	NA	NA	NA	NA	NA	NA	NA	NA	NA
414	Other forms of chronic heart disease	circulatory system	-0.0416448	0.0233504	0.95921	0.9163	1.00413	0.0745088	54995	2493	52502	0.0453314	FALSE	-0.319335	0.148387	0.726632	0.543257	0.971906	0.0313941	6139	75	6064	0.012217	FALSE	0.0427103	0.109251	1.04364	0.842467	1.29284	0.695843	5320	91	5229	0.0171053	FALSE	-0.0334993	0.052768	0.967056	0.872036	1.07243	0.525532	14997	430	14567	0.0286724	FALSE
414.2	ASCVD	circulatory system	0.069548	0.103383	1.07202	0.875393	1.31282	0.501124	56821	122	56699	0.00214709	FALSE	NA	NA	NA	NA	NA	NA	NA	NA	NA	NA	NA	NA	NA	NA	NA	NA	NA	NA	NA	NA	NA	NA	NA	NA	NA	NA	NA	NA	NA	NA	NA	NA	NA
415	Pulmonary heart disease	circulatory system	0.0713579	0.0230308	1.07397	1.02656	1.12356	0.00194588	55771	2588	53183	0.046404	FALSE	-0.0873595	0.169599	0.916348	0.657196	1.27769	0.606487	6488	62	6426	0.0095561	FALSE	0.0717589	0.0716083	1.0744	0.933706	1.23629	0.316294	6070	217	5853	0.0357496	FALSE	0.0347494	0.0429529	1.03536	0.951764	1.1263	0.418509	15206	640	14566	0.0420886	FALSE
415.1	Acute pulmonary heart disease	circulatory system	0.112491	0.0317113	1.11906	1.05163	1.19082	0.000389133	56670	1325	55345	0.023381	FALSE	NA	NA	NA	NA	NA	NA	NA	NA	NA	NA	NA	0.0559668	0.0773794	1.05756	0.908739	1.23076	0.46951	6037	184	5853	0.0304787	FALSE	-0.0141367	0.0687232	0.985963	0.861712	1.12813	0.837021	15449	229	15220	0.014823	FALSE
415.11	Pulmonary embolism and infarction, acute	circulatory system	0.111915	0.0319754	1.11842	1.05048	1.19075	0.000465179	56694	1302	55392	0.0229654	FALSE	NA	NA	NA	NA	NA	NA	NA	NA	NA	NA	NA	0.0522304	0.0776271	1.05362	0.904911	1.22676	0.501051	6036	183	5853	0.0303181	FALSE	0.0136334	0.0727826	1.01373	0.878956	1.16916	0.851412	15495	201	15294	0.0129719	FALSE
415.2	Chronic pulmonary heart disease	circulatory system	0.0712704	0.0323293	1.07387	1.00794	1.14412	0.0274882	55862	1279	54583	0.0228957	FALSE	-0.0670112	0.171026	0.935185	0.668832	1.30761	0.695192	6487	61	6426	0.00940342	FALSE	0.0288313	0.137885	1.02925	0.78551	1.34862	0.834372	5911	58	5853	0.00981221	FALSE	0.0788501	0.0519571	1.08204	0.977276	1.19804	0.129115	15301	420	14881	0.0274492	FALSE
415.21	Primary pulmonary hypertension	circulatory system	0.007703	0.0792347	1.00773	0.862779	1.17704	0.922554	56681	207	56474	0.00365202	FALSE	-0.222455	0.278743	0.800551	0.463573	1.38248	0.424833	6448	22	6426	0.00341191	FALSE	0.366738	0.269535	1.44302	0.850823	2.4474	0.173631	5869	16	5853	0.00272619	FALSE	0.132315	0.105052	1.14147	0.929055	1.40244	0.207843	15492	96	15396	0.00619675	FALSE
416	Cardiomegaly	circulatory system	0.00405703	0.0309555	1.00407	0.944957	1.06687	0.895728	54273	1389	52884	0.0255928	FALSE	0.0060655	0.093648	1.00608	0.837374	1.20878	0.948358	6636	210	6426	0.0316456	FALSE	-0.177715	0.131148	0.837181	0.647417	1.08257	0.175395	5916	63	5853	0.0106491	FALSE	-0.0398126	0.0372935	0.960969	0.893233	1.03384	0.285723	14723	966	13757	0.0656116	FALSE
418	Nonspecific chest pain	circulatory system	-0.000279235	0.0108211	0.999721	0.978741	1.02115	0.979413	49321	17700	31621	0.358874	FALSE	NA	NA	NA	NA	NA	NA	NA	NA	NA	NA	NA	0.0441464	0.036126	1.04514	0.973692	1.12182	0.221703	5338	997	4341	0.186774	FALSE	-0.0480357	0.0254627	0.9531	0.906701	1.00187	0.0592257	13786	2717	11069	0.197084	FALSE
418.1	Precordial pain	circulatory system	-0.138151	0.0705858	0.870967	0.758434	1.0002	0.0503227	56101	262	55839	0.00467015	FALSE	-0.0986434	0.103558	0.906066	0.739621	1.10997	0.340824	6681	167	6514	0.0249963	FALSE	-0.21528	0.198666	0.806315	0.546257	1.19018	0.278528	4367	26	4341	0.00595374	FALSE	-0.0661911	0.0892504	0.935952	0.785746	1.11487	0.458309	15177	141	15036	0.00929037	FALSE
420	Carditis	circulatory system	0.0729638	0.0420625	1.07569	0.990566	1.16813	0.0828025	56140	739	55401	0.0131635	FALSE	0.184312	0.137392	1.20239	0.918534	1.57397	0.179756	6619	97	6522	0.0146548	FALSE	-0.0924292	0.131657	0.911714	0.704353	1.18012	0.48265	5961	61	5900	0.0102332	FALSE	-0.0281427	0.0664361	0.97225	0.853545	1.10746	0.671853	15313	258	15055	0.0168484	FALSE
420.1	Myocarditis	circulatory system	-0.0140382	0.222002	0.98606	0.638163	1.52362	0.94958	57021	27	56994	0.00047351	FALSE	NA	NA	NA	NA	NA	NA	NA	NA	NA	NA	NA	NA	NA	NA	NA	NA	NA	NA	NA	NA	NA	NA	NA	NA	NA	NA	NA	NA	NA	NA	NA	NA	NA
420.2	Pericarditis	circulatory system	0.0826829	0.0528548	1.0862	0.979305	1.20476	0.117738	56548	464	56084	0.00820542	FALSE	0.218891	0.155821	1.2447	0.917119	1.68928	0.160093	6598	76	6522	0.0115186	FALSE	-0.0613004	0.171614	0.940541	0.671888	1.31661	0.720942	5936	36	5900	0.00606469	FALSE	0.0136358	0.0761457	1.01373	0.873183	1.1769	0.857879	15368	191	15177	0.0124284	FALSE
420.21	Acute pericarditis	circulatory system	0.027682	0.104077	1.02807	0.838359	1.26071	0.790258	56925	120	56805	0.00210804	FALSE	NA	NA	NA	NA	NA	NA	NA	NA	NA	NA	NA	NA	NA	NA	NA	NA	NA	NA	NA	NA	NA	NA	NA	NA	NA	NA	NA	NA	NA	NA	NA	NA	NA
420.22	Chronic pericarditis	circulatory system	0.12509	0.233297	1.13325	0.717364	1.79024	0.591832	57007	25	56982	0.000438543	FALSE	NA	NA	NA	NA	NA	NA	NA	NA	NA	NA	NA	NA	NA	NA	NA	NA	NA	NA	NA	NA	NA	NA	NA	NA	NA	NA	NA	NA	NA	NA	NA	NA	NA
420.3	Endocarditis	circulatory system	0.0756132	0.0725707	1.07855	0.935546	1.2434	0.297447	56629	248	56381	0.00437938	FALSE	NA	NA	NA	NA	NA	NA	NA	NA	NA	NA	NA	-0.181222	0.223149	0.83425	0.538702	1.29195	0.416727	5921	21	5900	0.0035467	FALSE	-0.154848	0.144859	0.856545	0.644828	1.13778	0.285089	15516	54	15462	0.00348028	FALSE
425	Cardiomyopathy	circulatory system	0.050859	0.0226896	1.05217	1.00641	1.10002	0.0249931	55774	2671	53103	0.0478897	FALSE	0.0326512	0.15072	1.03319	0.768927	1.38828	0.828493	6598	76	6522	0.0115186	FALSE	0.0259961	0.0779761	1.02634	0.880877	1.19582	0.738843	6078	178	5900	0.0292859	FALSE	0.0406139	0.047478	1.04145	0.948908	1.14302	0.392316	15403	497	14906	0.0322664	FALSE
425.1	Primary/intrinsic cardiomyopathies	circulatory system	0.0528	0.0230519	1.05422	1.00765	1.10294	0.0219935	55879	2581	53298	0.0461891	FALSE	0.0554764	0.152981	1.05704	0.783201	1.42664	0.716877	6596	74	6522	0.0112189	FALSE	0.00441333	0.0813137	1.00442	0.856448	1.17796	0.956716	6064	164	5900	0.0270449	FALSE	0.0498138	0.0506807	1.05108	0.951686	1.16084	0.32566	15408	431	14977	0.0279725	FALSE
425.11	Hypertrophic obstructive cardiomyopathy	circulatory system	-0.0502848	0.113579	0.950959	0.761169	1.18807	0.657961	56983	99	56884	0.00173736	FALSE	NA	NA	NA	NA	NA	NA	NA	NA	NA	NA	NA	NA	NA	NA	NA	NA	NA	NA	NA	NA	NA	NA	NA	NA	NA	NA	NA	NA	NA	NA	NA	NA	NA
425.12	Other hypertrophic cardiomyopathy	circulatory system	-0.13409	0.117204	0.874511	0.695024	1.10035	0.25259	56958	95	56863	0.0016679	FALSE	0.129581	0.279595	1.13835	0.658083	1.96912	0.643034	6545	23	6522	0.00351413	FALSE	NA	NA	NA	NA	NA	NA	NA	NA	NA	NA	NA	NA	NA	NA	NA	NA	NA	NA	NA	NA	NA	NA
425.2	Secondary/extrinsic cardiomyopathies	circulatory system	0.000887799	0.0680291	1.00089	0.875947	1.14365	0.989588	56641	281	56360	0.00496107	FALSE	NA	NA	NA	NA	NA	NA	NA	NA	NA	NA	NA	0.279693	0.209757	1.32272	0.87684	1.99534	0.182396	5924	24	5900	0.00405132	FALSE	0.0468351	0.0821707	1.04795	0.892062	1.23108	0.568696	15471	160	15311	0.0103419	FALSE
425.8	Other cardiomyopathy	circulatory system	-0.0797315	0.109674	0.923364	0.74476	1.1448	0.467236	56941	107	56834	0.00187914	FALSE	NA	NA	NA	NA	NA	NA	NA	NA	NA	NA	NA	NA	NA	NA	NA	NA	NA	NA	NA	NA	NA	NA	NA	NA	NA	NA	NA	NA	NA	NA	NA	NA	NA
426	Cardiac conduction disorders	circulatory system	-0.00079007	0.0150499	0.99921	0.970166	1.02912	0.958133	50786	6827	43959	0.134427	FALSE	0.239847	0.102171	1.27105	1.04039	1.55287	0.0188998	6217	176	6041	0.0283095	FALSE	0.017191	0.0612526	1.01734	0.90225	1.14711	0.778974	4894	314	4580	0.0641602	FALSE	-0.0280459	0.0433101	0.972344	0.89321	1.05849	0.51727	14915	648	14267	0.0434462	FALSE
426.2	Atrioventricular [AV] block	circulatory system	0.0846962	0.0356251	1.08839	1.01498	1.1671	0.0174336	56010	1037	54973	0.0185146	FALSE	0.291705	0.141527	1.33871	1.01441	1.76667	0.0392913	6129	88	6041	0.014358	FALSE	0.138953	0.163897	1.14907	0.833363	1.58438	0.396547	4623	43	4580	0.00930132	FALSE	0.0491638	0.0959252	1.05039	0.870359	1.26767	0.608286	15495	117	15378	0.00755082	FALSE
426.21	First degree AV block	circulatory system	0.0309559	0.0494599	1.03144	0.936145	1.13644	0.531394	56218	529	55689	0.0094098	FALSE	0.520053	0.18255	1.68212	1.17616	2.40572	0.00438806	6095	54	6041	0.00885972	FALSE	NA	NA	NA	NA	NA	NA	NA	NA	NA	NA	NA	NA	NA	NA	NA	NA	NA	NA	NA	NA	NA	NA
426.22	Mobitz II AV block	circulatory system	0.119862	0.238236	1.12734	0.706749	1.79823	0.614877	57025	22	57003	0.000385796	FALSE	NA	NA	NA	NA	NA	NA	NA	NA	NA	NA	NA	NA	NA	NA	NA	NA	NA	NA	NA	NA	NA	NA	NA	NA	NA	NA	NA	NA	NA	NA	NA	NA	NA
426.23	Second degree AV block	circulatory system	-0.0505295	0.0882143	0.950726	0.799771	1.13017	0.566778	56843	165	56678	0.00290273	FALSE	NA	NA	NA	NA	NA	NA	NA	NA	NA	NA	NA	0.456672	0.348933	1.57881	0.796733	3.12858	0.190613	4590	10	4580	0.00217865	FALSE	0.174283	0.179518	1.19039	0.837301	1.69238	0.331628	15569	32	15537	0.00205537	FALSE
426.24	Atrioventricular block, complete	circulatory system	0.0771491	0.0685308	1.0802	0.944432	1.23549	0.260268	56923	269	56654	0.00472568	FALSE	0.541944	0.288594	1.71935	0.976577	3.02705	0.0603985	6061	20	6041	0.00329979	FALSE	-0.0605997	0.226215	0.9412	0.60412	1.46636	0.788788	4602	22	4580	0.00478053	FALSE	-0.00936263	0.13958	0.990681	0.753565	1.30241	0.94652	15561	55	15506	0.00353448	FALSE
426.25	Other heart block	circulatory system	0.120437	0.107098	1.12799	0.914411	1.39145	0.260782	56878	110	56768	0.00193396	FALSE	NA	NA	NA	NA	NA	NA	NA	NA	NA	NA	NA	NA	NA	NA	NA	NA	NA	NA	NA	NA	NA	NA	NA	NA	NA	NA	NA	NA	NA	NA	NA	NA	NA
426.3	Bundle branch block	circulatory system	0.0543688	0.0417975	1.05587	0.972822	1.14602	0.193339	56035	745	55290	0.0132953	FALSE	0.160574	0.177955	1.17419	0.828434	1.66424	0.366881	6098	57	6041	0.00934733	FALSE	-0.0251784	0.164953	0.975136	0.705755	1.34734	0.878682	4621	41	4580	0.00887254	FALSE	0.0914447	0.117383	1.09576	0.870553	1.37922	0.435964	15475	78	15397	0.00504039	FALSE
426.31	Right bundle branch block	circulatory system	0.0707003	0.0600795	1.07326	0.954034	1.20738	0.239284	56492	353	56139	0.00624867	FALSE	NA	NA	NA	NA	NA	NA	NA	NA	NA	NA	NA	-0.0353292	0.224127	0.965288	0.622122	1.49774	0.874748	4602	22	4580	0.00478053	FALSE	NA	NA	NA	NA	NA	NA	NA	NA	NA	NA	NA
426.32	Left bundle branch block	circulatory system	0.122644	0.0645738	1.13048	0.996087	1.28301	0.0575266	56518	311	56207	0.00550267	FALSE	0.103436	0.198731	1.10898	0.751205	1.63714	0.602726	6085	44	6041	0.0072309	FALSE	-0.062885	0.275686	0.939051	0.547042	1.61197	0.819566	4596	16	4580	0.00348129	FALSE	0.0329067	0.152519	1.03345	0.766416	1.39354	0.829179	15536	46	15490	0.00296087	FALSE
426.4	Anomalous atrioventricular excitation	circulatory system	-0.176459	0.158699	0.838233	0.614154	1.14407	0.266177	57046	51	56995	0.000894015	FALSE	NA	NA	NA	NA	NA	NA	NA	NA	NA	NA	NA	NA	NA	NA	NA	NA	NA	NA	NA	NA	NA	NA	NA	NA	NA	NA	NA	NA	NA	NA	NA	NA	NA
426.7	Abnormal electrocardiogram [ECG] [EKG]	circulatory system	-0.0240725	0.018488	0.976215	0.941474	1.01224	0.192896	51096	4215	46881	0.0824918	FALSE	NA	NA	NA	NA	NA	NA	NA	NA	NA	NA	NA	0.109286	0.0917023	1.11548	0.931974	1.33512	0.233361	4712	132	4580	0.0280136	FALSE	-0.121588	0.0829171	0.885513	0.752687	1.04178	0.142545	15129	156	14973	0.0103113	FALSE
426.8	Other cardiac conduction disorders	circulatory system	0.0375328	0.0896918	1.03825	0.870869	1.23779	0.675608	56607	160	56447	0.00282651	FALSE	NA	NA	NA	NA	NA	NA	NA	NA	NA	NA	NA	NA	NA	NA	NA	NA	NA	NA	NA	NA	NA	NA	NA	NA	NA	NA	NA	NA	NA	NA	NA	NA	NA
426.9	Cardiac pacemaker/device in situ	circulatory system	0.0429503	0.030062	1.04389	0.984156	1.10724	0.153083	56702	1475	55227	0.0260132	FALSE	0.172504	0.16955	1.18828	0.852303	1.65669	0.308952	6102	61	6041	0.00999672	FALSE	-0.00814906	0.0870508	0.991884	0.836299	1.17641	0.925417	4730	150	4580	0.0317125	FALSE	-0.0389435	0.0628522	0.961805	0.850328	1.0879	0.535518	15488	282	15206	0.0182076	FALSE
426.91	Cardiac pacemaker in situ	circulatory system	0.0929644	0.0411787	1.09742	1.01233	1.18967	0.0239718	56725	770	55955	0.0135743	FALSE	0.160835	0.175215	1.17449	0.833113	1.65575	0.358656	6098	57	6041	0.00934733	FALSE	0.181967	0.148858	1.19957	0.896018	1.60597	0.22155	4634	54	4580	0.011653	FALSE	0.0628663	0.0954074	1.06488	0.883263	1.28385	0.509944	15484	123	15361	0.00794368	FALSE
426.92	Cardiac defibrillator in situ	circulatory system	0.00362371	0.0376277	1.00363	0.932276	1.08045	0.923279	56891	929	55962	0.0163295	FALSE	NA	NA	NA	NA	NA	NA	NA	NA	NA	NA	NA	-0.0479067	0.113371	0.953223	0.763293	1.19041	0.672612	4665	85	4580	0.0182208	FALSE	-0.0474238	0.0747973	0.953683	0.823636	1.10426	0.526061	15526	192	15334	0.0123664	FALSE
427	Cardiac dysrhythmias	circulatory system	0.0144959	0.0119052	1.0146	0.991201	1.03855	0.223372	49542	12982	36560	0.26204	FALSE	-0.05694	0.0591556	0.944651	0.841234	1.06078	0.335775	6591	550	6041	0.0834471	FALSE	0.0919285	0.040133	1.09629	1.01336	1.186	0.0219866	5374	794	4580	0.147748	FALSE	-0.0282302	0.0260582	0.972165	0.923759	1.02311	0.278653	14138	2352	11786	0.16636	FALSE
427.1	Paroxysmal tachycardia, unspecified	circulatory system	0.0102157	0.0308099	1.01027	0.951066	1.07316	0.740213	55955	1386	54569	0.0247699	FALSE	0.105628	0.16393	1.11141	0.805997	1.53255	0.519351	6108	67	6041	0.0109692	FALSE	-0.0420276	0.095655	0.958843	0.794922	1.15657	0.660396	4696	116	4580	0.0247019	FALSE	-0.0681854	0.05683	0.934087	0.835628	1.04415	0.230212	15401	341	15060	0.0221414	FALSE
427.11	Paroxysmal supraventricular tachycardia	circulatory system	0.0218237	0.0440104	1.02206	0.937595	1.11414	0.619983	56397	669	55728	0.0118623	FALSE	0.0214321	0.190044	1.02166	0.703945	1.48278	0.910209	6090	49	6041	0.00804598	FALSE	0.0236326	0.132639	1.02391	0.789512	1.32791	0.858588	4640	60	4580	0.012931	FALSE	-0.0752061	0.0920814	0.927552	0.774385	1.11101	0.41408	15486	124	15362	0.00800723	FALSE
427.12	Paroxysmal ventricular tachycardia	circulatory system	0.00142054	0.0441863	1.00142	0.918343	1.09202	0.974353	56427	664	55763	0.0117674	FALSE	0.510461	0.302934	1.66606	0.920085	3.01685	0.0919775	6061	20	6041	0.00329979	FALSE	-0.127757	0.135305	0.880067	0.675059	1.14733	0.34506	4638	58	4580	0.0125054	FALSE	-0.0939243	0.0707245	0.910352	0.792515	1.04571	0.184168	15449	216	15233	0.0139815	FALSE
427.2	Atrial fibrillation and flutter	circulatory system	0.0823077	0.0199682	1.08579	1.04412	1.12913	3.75701e-05	55851	3551	52300	0.0635799	FALSE	0.0157994	0.102545	1.01592	0.830947	1.24208	0.877552	6214	173	6041	0.0278404	FALSE	0.159252	0.0727962	1.17263	1.01671	1.35247	0.0286958	4808	228	4580	0.047421	FALSE	0.103513	0.0495159	1.10906	1.00648	1.22209	0.0365728	15362	492	14870	0.0320271	FALSE
427.21	Atrial fibrillation	circulatory system	0.0838292	0.0206432	1.08744	1.04432	1.13234	4.88907e-05	55928	3300	52628	0.0590044	FALSE	-0.00559899	0.196492	0.994417	0.676568	1.46159	0.977268	6088	47	6041	0.00772011	FALSE	0.159124	0.0759556	1.17248	1.0103	1.3607	0.0361751	4789	209	4580	0.0436417	FALSE	0.102231	0.0506117	1.10764	1.00304	1.22315	0.0433934	15374	469	14905	0.030506	FALSE
427.22	Atrial flutter	circulatory system	0.0946513	0.0322382	1.09928	1.03196	1.17098	0.00332474	56372	1268	55104	0.0224934	FALSE	NA	NA	NA	NA	NA	NA	NA	NA	NA	NA	NA	0.0866195	0.154326	1.09048	0.805848	1.47565	0.57461	4626	46	4580	0.0099438	FALSE	0.172843	0.0927641	1.18868	0.991066	1.4257	0.0624264	15507	129	15378	0.00831882	FALSE
427.3	Other specified cardiac dysrhythmias	circulatory system	0.0220427	0.0201447	1.02229	0.98271	1.06346	0.273858	52372	3494	48878	0.066715	FALSE	0.0880909	0.136756	1.09209	0.835311	1.4278	0.519481	6136	95	6041	0.0154824	FALSE	0.193701	0.111467	1.21373	0.97553	1.5101	0.0822561	4670	90	4580	0.0192719	FALSE	-0.00227723	0.0527561	0.997725	0.899713	1.10641	0.96557	15094	419	14675	0.0277594	FALSE
427.4	Cardiac arrest and ventricular fibrillation	circulatory system	0.0871653	0.0696295	1.09108	0.951887	1.25062	0.210627	56733	267	56466	0.00470626	FALSE	-0.0888046	0.274361	0.915024	0.534431	1.56665	0.746182	6065	24	6041	0.00395713	FALSE	-0.300355	0.273203	0.740555	0.433513	1.26506	0.271601	4595	15	4580	0.00326442	FALSE	0.00535982	0.104549	1.00537	0.819095	1.23402	0.959113	15474	96	15378	0.00620396	FALSE
427.41	Ventricular fibrillation and flutter	circulatory system	0.0198444	0.108357	1.02004	0.824865	1.2614	0.854689	56926	109	56817	0.00191477	FALSE	NA	NA	NA	NA	NA	NA	NA	NA	NA	NA	NA	NA	NA	NA	NA	NA	NA	NA	NA	NA	NA	NA	0.00373494	0.165285	1.00374	0.725987	1.38776	0.981972	15553	38	15515	0.00244326	FALSE
427.42	Cardiac arrest	circulatory system	0.0917406	0.0868643	1.09608	0.92449	1.29952	0.290906	56810	172	56638	0.00302764	FALSE	NA	NA	NA	NA	NA	NA	NA	NA	NA	NA	NA	-0.265209	0.327874	0.767046	0.403394	1.45852	0.418588	4590	10	4580	0.00217865	FALSE	0.055971	0.122159	1.05757	0.832384	1.34367	0.646823	15489	69	15420	0.00445477	FALSE
427.5	Arrhythmia (cardiac) NOS	circulatory system	0.0191911	0.0215244	1.01938	0.977266	1.0633	0.372608	52806	3002	49804	0.0568496	FALSE	0.136755	0.261153	1.14655	0.687217	1.91289	0.600517	6068	27	6041	0.00444957	FALSE	0.419061	0.226461	1.52053	0.975502	2.37008	0.0642449	4603	23	4580	0.00499674	FALSE	-0.00167691	0.0479832	0.998324	0.908715	1.09677	0.972121	14855	539	14316	0.0362841	FALSE
427.6	Premature beats	circulatory system	0.0472981	0.040128	1.04843	0.969134	1.13422	0.238525	55497	812	54685	0.0146314	FALSE	NA	NA	NA	NA	NA	NA	NA	NA	NA	NA	NA	0.380657	0.130282	1.46325	1.13349	1.88893	0.00348033	4644	64	4580	0.0137812	FALSE	-0.00307906	0.104717	0.996926	0.811943	1.22405	0.976543	15376	96	15280	0.0062435	FALSE
427.61	Supraventricular premature beats	circulatory system	0.0154954	0.0798	1.01562	0.868565	1.18756	0.846037	56358	198	56160	0.00351325	FALSE	NA	NA	NA	NA	NA	NA	NA	NA	NA	NA	NA	0.388211	0.239569	1.47434	0.921876	2.35789	0.105135	4599	19	4580	0.00413133	FALSE	NA	NA	NA	NA	NA	NA	NA	NA	NA	NA	NA
427.7	Tachycardia NOS	circulatory system	-0.00280412	0.0273778	0.9972	0.9451	1.05217	0.918421	53756	1790	51966	0.0332986	FALSE	-0.0824401	0.128458	0.920867	0.715897	1.18452	0.521025	6149	108	6041	0.0175638	FALSE	0.0275799	0.0910841	1.02796	0.859895	1.22888	0.762045	4709	129	4580	0.0273944	FALSE	-0.0750433	0.0397464	0.927703	0.858176	1.00286	0.0590186	14597	782	13815	0.0535727	FALSE
427.8	Sinoatrial node dysfunction (Bradycardia)	circulatory system	0.0920606	0.074868	1.09643	0.946787	1.26973	0.218832	56708	227	56481	0.00400296	FALSE	NA	NA	NA	NA	NA	NA	NA	NA	NA	NA	NA	0.269685	0.18648	1.30955	0.908631	1.88737	0.148124	4615	35	4580	0.00758397	FALSE	0.0543343	0.106314	1.05584	0.857237	1.30045	0.609298	15518	97	15421	0.00625081	FALSE
427.9	Palpitations	circulatory system	0.00515908	0.0246952	1.00517	0.957678	1.05502	0.834519	54491	2228	52263	0.0408875	FALSE	-0.253457	0.0997109	0.776113	0.638336	0.943628	0.0110247	6219	178	6041	0.028622	FALSE	0.106128	0.0569138	1.11196	0.994592	1.24319	0.0622205	4932	352	4580	0.0713706	FALSE	-0.05927	0.0452311	0.942452	0.862498	1.02982	0.190067	14990	567	14423	0.0378252	FALSE
428	Congestive heart failure; nonhypertensive	circulatory system	0.0215386	0.0163552	1.02177	0.989537	1.05506	0.187864	54900	5635	49265	0.102641	FALSE	0.0539473	0.1069	1.05543	0.855922	1.30144	0.613803	6642	163	6479	0.0245408	FALSE	-0.01211	0.0499114	0.987963	0.895891	1.0895	0.808292	5690	484	5206	0.0850615	FALSE	-0.0186714	0.0347165	0.981502	0.916938	1.05061	0.590698	15158	1088	14070	0.0717773	FALSE
428.1	Congestive heart failure (CHF) NOS	circulatory system	0.0224599	0.0190551	1.02271	0.985222	1.06163	0.238525	55092	3957	51135	0.0718253	FALSE	0.0406945	0.146318	1.04153	0.781852	1.38747	0.780918	6564	85	6479	0.0129494	FALSE	0.0012899	0.0644227	1.00129	0.882516	1.13605	0.984025	5489	283	5206	0.0515577	FALSE	-0.0396471	0.0401119	0.961129	0.888459	1.03974	0.32295	15281	791	14490	0.0517636	FALSE
428.2	Heart failure NOS	circulatory system	0.0331089	0.055378	1.03366	0.927343	1.15217	0.549926	56344	422	55922	0.00748971	FALSE	0.129386	0.131993	1.13813	0.878692	1.47417	0.326964	6584	105	6479	0.0159478	FALSE	-0.0761904	0.229744	0.92664	0.590676	1.45369	0.740167	5226	20	5206	0.00382702	FALSE	-0.0549532	0.0526175	0.946529	0.853778	1.04936	0.296306	15362	411	14951	0.0267543	FALSE
428.3	Heart failure with reduced EF [Systolic or combined heart failure]	circulatory system	0.0368796	0.0205516	1.03757	0.996604	1.08022	0.0727355	55856	3324	52532	0.0595102	FALSE	NA	NA	NA	NA	NA	NA	NA	NA	NA	NA	NA	-0.0539292	0.0642511	0.947499	0.835386	1.07466	0.401272	5482	276	5206	0.0503466	FALSE	-0.00161722	0.0483377	0.998384	0.908138	1.0976	0.97331	15443	486	14957	0.0314706	FALSE
428.4	Heart failure with preserved EF [Diastolic heart failure]	circulatory system	0.0200076	0.0273516	1.02021	0.966957	1.07639	0.464476	55780	1816	53964	0.0325565	FALSE	NA	NA	NA	NA	NA	NA	NA	NA	NA	NA	NA	-0.12566	0.0859177	0.881915	0.745233	1.04367	0.143587	5359	153	5206	0.0285501	FALSE	-0.0476367	0.0636089	0.95348	0.841718	1.08008	0.453917	15406	289	15117	0.0187589	FALSE
429	Ill-defined descriptions and complications of heart disease	circulatory system	0.00688398	0.0325748	1.00691	0.944629	1.07329	0.832631	53857	1249	52608	0.023191	FALSE	-0.0129588	0.199026	0.987125	0.668279	1.4581	0.948085	6523	44	6479	0.00674536	FALSE	6.61e-05	0.0787764	1.00007	0.856984	1.16704	0.999331	5385	179	5206	0.0332405	FALSE	-0.0817776	0.0645475	0.921477	0.811971	1.04575	0.205178	14867	284	14583	0.0191027	FALSE
429.1	Heart transplant/surgery	circulatory system	-0.0186449	0.0828083	0.981528	0.834478	1.15449	0.821857	56738	185	56553	0.0032606	FALSE	NA	NA	NA	NA	NA	NA	NA	NA	NA	NA	NA	0.149018	0.202074	1.16069	0.781103	1.72475	0.460854	5233	27	5206	0.00515956	FALSE	0.0104841	0.0955332	1.01054	0.83798	1.21863	0.912614	15495	118	15377	0.00761536	FALSE
429.2	Abnormal function study of cardiovascular system	circulatory system	-0.00567166	0.0484427	0.994344	0.904277	1.09338	0.906797	55414	557	54857	0.0100516	FALSE	-0.0129588	0.199026	0.987125	0.668279	1.4581	0.948085	6523	44	6479	0.00674536	FALSE	0.0223811	0.130967	1.02263	0.791113	1.32191	0.86431	5269	63	5206	0.0119567	FALSE	-0.240119	0.120885	0.786534	0.620609	0.996821	0.0469958	15327	74	15253	0.00482808	FALSE
429.3	Symptoms involving cardiovascular system	circulatory system	0.0305605	0.0506668	1.03103	0.933563	1.13868	0.546398	55404	502	54902	0.00906072	FALSE	NA	NA	NA	NA	NA	NA	NA	NA	NA	NA	NA	-0.0127824	0.0972654	0.987299	0.815933	1.19466	0.895445	5323	117	5206	0.0219801	FALSE	-0.0348514	0.0906375	0.965749	0.80856	1.1535	0.700598	15073	136	14937	0.00902276	FALSE
429.9	Cardiac complications, not elsewhere classified	circulatory system	-0.312147	0.162079	0.731874	0.532686	1.00554	0.0541184	56727	50	56677	0.000881414	FALSE	NA	NA	NA	NA	NA	NA	NA	NA	NA	NA	NA	NA	NA	NA	NA	NA	NA	NA	NA	NA	NA	NA	NA	NA	NA	NA	NA	NA	NA	NA	NA	NA	NA
430	Intracranial hemorrhage	circulatory system	0.0413096	0.0520346	1.04217	0.941126	1.15407	0.427261	56808	483	56325	0.00850232	FALSE	0.0413383	0.187228	1.0422	0.722073	1.50427	0.825255	6408	52	6356	0.00811486	FALSE	0.0505764	0.193652	1.05188	0.719656	1.53747	0.793961	5629	29	5600	0.00515189	FALSE	0.0915407	0.0751566	1.09586	0.94576	1.26979	0.223225	15357	187	15170	0.0121769	FALSE
430.1	Subarachnoid hemorrhage	circulatory system	0.102686	0.126636	1.10814	0.864571	1.42034	0.417439	56995	82	56913	0.00143872	FALSE	0.328083	0.284529	1.3883	0.794857	2.42483	0.24888	6379	23	6356	0.00360558	FALSE	NA	NA	NA	NA	NA	NA	NA	NA	NA	NA	NA	0.132214	0.124783	1.14135	0.893722	1.4576	0.289349	15425	67	15358	0.0043436	FALSE
430.2	Intracerebral hemorrhage	circulatory system	0.0665885	0.0770968	1.06886	0.918952	1.24321	0.387753	56905	219	56686	0.00384852	FALSE	-0.170901	0.248467	0.842905	0.51794	1.37176	0.491565	6385	29	6356	0.0045419	FALSE	-0.296909	0.255619	0.743112	0.450263	1.22643	0.245427	5617	17	5600	0.00302653	FALSE	-0.0162014	0.100666	0.983929	0.807747	1.19854	0.872138	15519	103	15416	0.00663703	FALSE
430.3	Subdural hemorrhage	circulatory system	-0.00337057	0.0835456	0.996635	0.846098	1.17396	0.967819	56980	184	56796	0.0032292	FALSE	NA	NA	NA	NA	NA	NA	NA	NA	NA	NA	NA	NA	NA	NA	NA	NA	NA	NA	NA	NA	NA	NA	0.404567	0.158255	1.49865	1.09898	2.04367	0.0105755	15545	41	15504	0.0026375	FALSE
433	Cerebrovascular disease	circulatory system	-0.0235213	0.0154502	0.976753	0.947618	1.00678	0.12791	54275	6466	47809	0.119134	FALSE	0.0186918	0.0808525	1.01887	0.86955	1.19383	0.817172	6651	295	6356	0.0443542	FALSE	0.0769103	0.0515823	1.07995	0.976099	1.19484	0.135955	6055	455	5600	0.0751445	FALSE	0.00176215	0.0400976	1.00176	0.926048	1.08367	0.964947	14981	810	14171	0.0540685	FALSE
433.1	Occlusion and stenosis of precerebral arteries	circulatory system	-0.050153	0.0323251	0.951084	0.892695	1.01329	0.120777	55300	1270	54030	0.0229656	FALSE	-0.278634	0.22947	0.756817	0.482683	1.18664	0.224652	6391	35	6356	0.00547645	FALSE	0.0479475	0.112752	1.04912	0.841099	1.30858	0.670655	5688	88	5600	0.0154712	FALSE	-0.00977161	0.0771214	0.990276	0.851352	1.15187	0.899174	15232	194	15038	0.0127363	FALSE
433.11	Occlusion of cerebral arteries, with cerebral infarction	circulatory system	-0.0412252	0.0856668	0.959613	0.811288	1.13506	0.630355	56803	172	56631	0.00302801	FALSE	NA	NA	NA	NA	NA	NA	NA	NA	NA	NA	NA	-0.182963	0.201597	0.832799	0.560967	1.23636	0.364108	5627	27	5600	0.00479829	FALSE	0.0903565	0.182031	1.09456	0.766113	1.56383	0.619627	15560	31	15529	0.00199229	FALSE
433.12	Cerebral atherosclerosis	circulatory system	0.0219049	0.105538	1.02215	0.831146	1.25704	0.835577	56724	116	56608	0.00204499	FALSE	NA	NA	NA	NA	NA	NA	NA	NA	NA	NA	NA	NA	NA	NA	NA	NA	NA	NA	NA	NA	NA	NA	-0.0737066	0.180406	0.928944	0.652266	1.32298	0.682863	15496	35	15461	0.00225865	FALSE
433.2	Occlusion of cerebral arteries	circulatory system	-0.0481381	0.0220819	0.953002	0.912636	0.995154	0.029259	55917	2841	53076	0.0508074	FALSE	-0.0135538	0.122391	0.986538	0.776126	1.25399	0.911821	6476	120	6356	0.01853	FALSE	0.0667814	0.0606	1.06906	0.949334	1.20389	0.270461	5919	319	5600	0.0538942	FALSE	-0.0959284	0.0581361	0.908529	0.810685	1.01818	0.0989295	15384	328	15056	0.0213209	FALSE
433.21	Cerebral artery occlusion, with cerebral infarction	circulatory system	-0.0476822	0.0222176	0.953437	0.912809	0.995873	0.0318613	55950	2804	53146	0.0501162	FALSE	-0.00420464	0.122916	0.995804	0.782611	1.26707	0.972712	6475	119	6356	0.0183784	FALSE	0.0683442	0.0610847	1.07073	0.949916	1.20692	0.263206	5913	313	5600	0.0529342	FALSE	-0.0864811	0.0604256	0.917153	0.814716	1.03247	0.152373	15400	301	15099	0.0195455	FALSE
433.3	Cerebral ischemia	circulatory system	-0.0287975	0.0213943	0.971613	0.931713	1.01322	0.178291	55069	3042	52027	0.0552398	FALSE	-0.0713626	0.105729	0.931124	0.756849	1.14553	0.499703	6526	170	6356	0.0260496	FALSE	0.117328	0.0918385	1.12449	0.939248	1.34626	0.201409	5733	133	5600	0.023199	FALSE	-0.041718	0.0591653	0.95914	0.854121	1.07707	0.480742	15186	348	14838	0.0229158	FALSE
433.31	Transient cerebral ischemia	circulatory system	-0.0397974	0.0221677	0.960984	0.920125	1.00366	0.0726082	55283	2810	52473	0.0508294	FALSE	-0.010955	0.180532	0.989105	0.694337	1.40901	0.951613	6410	54	6356	0.00842434	FALSE	0.0993171	0.0925094	1.10442	0.921271	1.32397	0.283007	5731	131	5600	0.0228581	FALSE	-0.038219	0.0616667	0.962502	0.852923	1.08616	0.535411	15252	308	14944	0.0201941	FALSE
433.5	Cerebral aneurysm	circulatory system	-0.0236402	0.0840919	0.976637	0.828233	1.15163	0.778615	56961	186	56775	0.00326539	FALSE	NA	NA	NA	NA	NA	NA	NA	NA	NA	NA	NA	-0.00632262	0.204709	0.993697	0.665277	1.48424	0.97536	5625	25	5600	0.00444444	FALSE	0.114398	0.131685	1.1212	0.866143	1.45136	0.384998	15549	60	15489	0.00385877	FALSE
433.6	Acute, but ill-defined cerebrovascular disease	circulatory system	-0.0519324	0.0285234	0.949393	0.897773	1.00398	0.0686535	56322	1661	54661	0.0294911	FALSE	NA	NA	NA	NA	NA	NA	NA	NA	NA	NA	NA	NA	NA	NA	NA	NA	NA	NA	NA	NA	NA	NA	-0.309202	0.094176	0.734033	0.610311	0.882835	0.00102623	15413	127	15286	0.0082398	FALSE
433.8	Late effects of cerebrovascular disease	circulatory system	-0.0322789	0.0259265	0.968236	0.920264	1.01871	0.213126	55964	2023	53941	0.0361482	FALSE	NA	NA	NA	NA	NA	NA	NA	NA	NA	NA	NA	0.0752764	0.141112	1.07818	0.817665	1.4217	0.59372	5655	55	5600	0.00972591	FALSE	-0.0196107	0.0707107	0.98058	0.853676	1.12635	0.781521	15433	223	15210	0.0144496	FALSE
440	Atherosclerosis	circulatory system	-0.0267237	0.0269804	0.97363	0.923481	1.0265	0.321938	54853	1864	52989	0.0339817	FALSE	NA	NA	NA	NA	NA	NA	NA	NA	NA	NA	NA	-0.0912548	0.101894	0.912785	0.74754	1.11456	0.370476	5290	106	5184	0.0200378	FALSE	-0.0502692	0.0686625	0.950973	0.831231	1.08797	0.464095	15197	269	14928	0.0177009	FALSE
440.1	Atherosclerosis of renal artery	circulatory system	0.175393	0.137487	1.19171	0.910209	1.56028	0.202059	56949	66	56883	0.00115893	FALSE	NA	NA	NA	NA	NA	NA	NA	NA	NA	NA	NA	-0.0185331	0.308994	0.981638	0.535711	1.79876	0.952172	5196	12	5184	0.00230947	FALSE	NA	NA	NA	NA	NA	NA	NA	NA	NA	NA	NA
440.2	Atherosclerosis of the extremities	circulatory system	-0.0143734	0.0297314	0.985729	0.929929	1.04488	0.628783	55715	1520	54195	0.0272817	FALSE	NA	NA	NA	NA	NA	NA	NA	NA	NA	NA	NA	-0.0599525	0.130161	0.941809	0.729739	1.21551	0.645085	5250	66	5184	0.0125714	FALSE	9.6616e-05	0.085249	1.0001	0.846207	1.18197	0.999096	15456	156	15300	0.0100932	FALSE
440.21	Atherosclerosis of native arteries of the extremities with ulceration or gangrene	circulatory system	0.0376129	0.0619363	1.03833	0.919631	1.17235	0.543663	56846	340	56506	0.00598107	FALSE	NA	NA	NA	NA	NA	NA	NA	NA	NA	NA	NA	0.0360069	0.28591	1.03666	0.591924	1.81555	0.899781	5198	14	5184	0.00269334	FALSE	0.241979	0.132624	1.27377	0.982196	1.65189	0.0680691	15555	62	15493	0.00398586	FALSE
440.22	Atherosclerosis of native arteries of the extremities with intermittent claudication	circulatory system	-0.0566958	0.0363619	0.944881	0.879884	1.01468	0.118947	56024	991	55033	0.0176888	FALSE	NA	NA	NA	NA	NA	NA	NA	NA	NA	NA	NA	-0.135502	0.159923	0.873277	0.638298	1.19476	0.396829	5227	43	5184	0.00822652	FALSE	-0.108812	0.12769	0.896899	0.698316	1.15195	0.394128	15522	66	15456	0.00425203	FALSE
440.9	Atherosclerosis of aorta	circulatory system	-0.108473	0.113823	0.897203	0.717799	1.12145	0.34059	56385	98	56287	0.00173805	FALSE	NA	NA	NA	NA	NA	NA	NA	NA	NA	NA	NA	NA	NA	NA	NA	NA	NA	NA	NA	NA	NA	NA	-0.17342	0.165625	0.840784	0.607718	1.16323	0.295068	15367	42	15325	0.00273313	FALSE
441	Vascular insufficiency of intestine	circulatory system	-0.0804233	0.119788	0.922726	0.729638	1.16691	0.501977	56899	89	56810	0.00156418	FALSE	NA	NA	NA	NA	NA	NA	NA	NA	NA	NA	NA	NA	NA	NA	NA	NA	NA	NA	NA	NA	NA	NA	0.0482013	0.146944	1.04938	0.786778	1.39964	0.742893	15524	48	15476	0.00309199	FALSE
441.1	Acute vascular insufficiency of intestine	circulatory system	-0.122902	0.182575	0.88435	0.618321	1.26484	0.500846	56983	38	56945	0.000666866	FALSE	NA	NA	NA	NA	NA	NA	NA	NA	NA	NA	NA	NA	NA	NA	NA	NA	NA	NA	NA	NA	NA	NA	NA	NA	NA	NA	NA	NA	NA	NA	NA	NA	NA
442	Other aneurysm	circulatory system	0.0903716	0.031322	1.09458	1.0294	1.16388	0.0039111	56188	1344	54844	0.0239197	FALSE	0.0911764	0.200005	1.09546	0.740202	1.62123	0.648482	6518	45	6473	0.00690396	FALSE	0.0824842	0.105887	1.08598	0.882449	1.33646	0.435989	5283	99	5184	0.0187394	FALSE	0.0128256	0.0878149	1.01291	0.852748	1.20315	0.88388	15459	139	15320	0.00899153	FALSE
442.1	Aortic aneurysm	circulatory system	0.117709	0.0349985	1.12492	1.05034	1.20479	0.000770279	56414	1067	55347	0.0189137	FALSE	0.347771	0.235407	1.41591	0.892591	2.24604	0.139591	6506	33	6473	0.00507224	FALSE	0.140709	0.123207	1.15109	0.904135	1.4655	0.25343	5259	75	5184	0.0142613	FALSE	-0.0359121	0.11147	0.964725	0.775387	1.2003	0.747325	15502	85	15417	0.00548316	FALSE
442.11	Abdominal aortic aneurysm	circulatory system	0.0891601	0.0445229	1.09326	1.0019	1.19294	0.0452238	56568	650	55918	0.0114906	FALSE	NA	NA	NA	NA	NA	NA	NA	NA	NA	NA	NA	-0.0263682	0.193136	0.973976	0.667034	1.42216	0.891405	5215	31	5184	0.00594439	FALSE	0.0430359	0.166666	1.04398	0.753046	1.4473	0.796239	15538	38	15500	0.00244562	FALSE
442.2	Aneurysm of iliac artery	circulatory system	0.0417219	0.0863064	1.0426	0.880347	1.23477	0.6288	56954	172	56782	0.00301998	FALSE	NA	NA	NA	NA	NA	NA	NA	NA	NA	NA	NA	NA	NA	NA	NA	NA	NA	NA	NA	NA	NA	NA	NA	NA	NA	NA	NA	NA	NA	NA	NA	NA	NA
442.3	Aneurysm of artery of lower extremity	circulatory system	0.131489	0.135628	1.14053	0.874292	1.48783	0.332303	56980	69	56911	0.00121095	FALSE	NA	NA	NA	NA	NA	NA	NA	NA	NA	NA	NA	NA	NA	NA	NA	NA	NA	NA	NA	NA	NA	NA	NA	NA	NA	NA	NA	NA	NA	NA	NA	NA	NA
442.4	Arterial dissection	circulatory system	0.0884444	0.197692	1.09247	0.741535	1.6095	0.654598	57014	33	56981	0.000578805	FALSE	NA	NA	NA	NA	NA	NA	NA	NA	NA	NA	NA	NA	NA	NA	NA	NA	NA	NA	NA	NA	NA	NA	NA	NA	NA	NA	NA	NA	NA	NA	NA	NA	NA
442.8	Aneurysm of other specified artery	circulatory system	-0.0259115	0.111248	0.974421	0.78352	1.21183	0.815827	56915	104	56811	0.00182729	FALSE	NA	NA	NA	NA	NA	NA	NA	NA	NA	NA	NA	-0.19262	0.320592	0.824795	0.44	1.54611	0.547955	5194	10	5184	0.0019253	FALSE	NA	NA	NA	NA	NA	NA	NA	NA	NA	NA	NA
443	Peripheral vascular disease	circulatory system	0.0155634	0.0196386	1.01569	0.977333	1.05554	0.428076	54722	3755	50967	0.0686196	FALSE	0.00487048	0.133846	1.00488	0.773006	1.30631	0.970973	6577	104	6473	0.0158127	FALSE	0.0301095	0.0489026	1.03057	0.936375	1.13424	0.538091	5704	520	5184	0.0911641	FALSE	0.0590848	0.064139	1.06087	0.935544	1.20297	0.356946	15339	286	15053	0.0186453	FALSE
443.1	Raynaud's syndrome	circulatory system	-0.0143383	0.0810567	0.985764	0.840962	1.1555	0.859593	56961	202	56759	0.00354629	FALSE	-0.0490064	0.204043	0.952175	0.638311	1.42037	0.810193	6518	45	6473	0.00690396	FALSE	0.0668274	0.226343	1.06911	0.68605	1.66606	0.767804	5205	21	5184	0.00403458	FALSE	0.191223	0.172404	1.21073	0.863563	1.69746	0.267362	15553	34	15519	0.00218607	FALSE
443.7	Peripheral angiopathy in diseases classified elsewhere	circulatory system	-0.030041	0.201117	0.970406	0.654274	1.43929	0.881261	56988	31	56957	0.000543974	FALSE	NA	NA	NA	NA	NA	NA	NA	NA	NA	NA	NA	0.0792584	0.0781594	1.08248	0.928733	1.26169	0.310553	5365	181	5184	0.0337372	FALSE	0.259436	0.183055	1.2962	0.905424	1.85563	0.156409	15554	33	15521	0.00212164	FALSE
443.8	Other specified peripheral vascular diseases	circulatory system	0.00419087	0.0709901	1.0042	0.87376	1.15411	0.952925	56562	258	56304	0.00456137	FALSE	NA	NA	NA	NA	NA	NA	NA	NA	NA	NA	NA	NA	NA	NA	NA	NA	NA	NA	NA	NA	NA	NA	NA	NA	NA	NA	NA	NA	NA	NA	NA	NA	NA
443.9	Peripheral vascular disease, unspecified	circulatory system	0.0187221	0.0204892	1.0189	0.978791	1.06065	0.360846	54877	3443	51434	0.0627403	FALSE	0.0376959	0.175691	1.03842	0.735902	1.46529	0.830112	6532	59	6473	0.00903246	FALSE	0.0210215	0.0557929	1.02124	0.915456	1.13926	0.706339	5578	394	5184	0.0706346	FALSE	0.0177066	0.0723924	1.01786	0.883219	1.17304	0.806773	15379	232	15147	0.0150855	FALSE
444	Arterial embolism and thrombosis	circulatory system	0.0105241	0.0605587	1.01058	0.897474	1.13794	0.862036	56600	349	56251	0.00616608	FALSE	-0.096866	0.281225	0.907678	0.523056	1.57513	0.730513	6496	23	6473	0.00354064	FALSE	0.0505851	0.255662	1.05189	0.637302	1.73617	0.843155	5200	16	5184	0.00307692	FALSE	0.0888778	0.133745	1.09295	0.840917	1.42051	0.506349	15472	59	15413	0.00381334	FALSE
444.1	Arterial embolism and thrombosis of lower extremity artery	circulatory system	0.140197	0.0887052	1.1505	0.966895	1.36897	0.113996	56807	163	56644	0.00286936	FALSE	NA	NA	NA	NA	NA	NA	NA	NA	NA	NA	NA	NA	NA	NA	NA	NA	NA	NA	NA	NA	NA	NA	NA	NA	NA	NA	NA	NA	NA	NA	NA	NA	NA
444.2	Embolism and thrombosis of abdominal aorta	circulatory system	0.289042	0.202168	1.33515	0.89834	1.98435	0.152799	57006	32	56974	0.000561344	FALSE	NA	NA	NA	NA	NA	NA	NA	NA	NA	NA	NA	NA	NA	NA	NA	NA	NA	NA	NA	NA	NA	NA	NA	NA	NA	NA	NA	NA	NA	NA	NA	NA	NA
446	Polyarteritis nodosa and allied conditions	circulatory system	0.0683705	0.0892799	1.07076	0.898869	1.27553	0.443795	56907	160	56747	0.0028116	FALSE	NA	NA	NA	NA	NA	NA	NA	NA	NA	NA	NA	0.147611	0.171486	1.15906	0.8282	1.6221	0.389361	5221	37	5184	0.00708676	FALSE	0.0405781	0.122543	1.04141	0.819054	1.32414	0.740543	15536	70	15466	0.00450566	FALSE
446.5	Giant cell arteritis	circulatory system	0.0264913	0.149205	1.02685	0.766476	1.37566	0.859077	57012	57	56955	0.00099979	FALSE	NA	NA	NA	NA	NA	NA	NA	NA	NA	NA	NA	-0.0545771	0.256496	0.946886	0.572749	1.56542	0.831499	5201	17	5184	0.0032686	FALSE	NA	NA	NA	NA	NA	NA	NA	NA	NA	NA	NA
446.9	Arteritis NOS	circulatory system	0.292991	0.166384	1.34043	0.96742	1.85726	0.078251	56994	45	56949	0.000789557	FALSE	NA	NA	NA	NA	NA	NA	NA	NA	NA	NA	NA	0.498288	0.305273	1.6459	0.904795	2.99404	0.102622	5196	12	5184	0.00230947	FALSE	NA	NA	NA	NA	NA	NA	NA	NA	NA	NA	NA
447	Other disorders of arteries and arterioles	circulatory system	0.0752052	0.0546329	1.07811	0.968628	1.19996	0.168649	56178	432	55746	0.00768984	FALSE	-0.124765	0.206869	0.882704	0.588471	1.32405	0.546434	6513	40	6473	0.00614156	FALSE	-0.017073	0.118928	0.983072	0.778666	1.24114	0.88585	5261	77	5184	0.014636	FALSE	0.00309375	0.120147	1.0031	0.792633	1.26945	0.979457	15349	76	15273	0.00495146	FALSE
447.1	Stricture of artery	circulatory system	0.100249	0.128527	1.10545	0.859278	1.42214	0.435399	56748	76	56672	0.00133925	FALSE	-0.192797	0.279582	0.82465	0.476744	1.42644	0.490452	6494	21	6473	0.00323375	FALSE	-0.307571	0.287157	0.735231	0.418785	1.29079	0.284129	5197	13	5184	0.00250144	FALSE	NA	NA	NA	NA	NA	NA	NA	NA	NA	NA	NA
447.7	Aortic ectasia	circulatory system	0.130624	0.13936	1.13954	0.867168	1.49746	0.348599	56795	65	56730	0.00114447	FALSE	NA	NA	NA	NA	NA	NA	NA	NA	NA	NA	NA	0.1306	0.231298	1.13951	0.72416	1.7931	0.572318	5204	20	5184	0.0038432	FALSE	NA	NA	NA	NA	NA	NA	NA	NA	NA	NA	NA
450	Noninfectious disorders of lymphatic channels	circulatory system	0.0838542	0.0522272	1.08747	0.981659	1.20469	0.108369	56586	475	56111	0.0083943	FALSE	0.302507	0.243136	1.35325	0.840263	2.17941	0.213431	6682	31	6651	0.00463933	FALSE	0.00205388	0.125166	1.00206	0.784059	1.28066	0.986908	6209	68	6141	0.0109518	FALSE	-0.039129	0.0981266	0.961627	0.793377	1.16556	0.69007	15519	112	15407	0.00721696	FALSE
451	Phlebitis and thrombophlebitis	circulatory system	0.125369	0.0577786	1.13357	1.0122	1.26949	0.0300212	56299	388	55911	0.00689177	FALSE	0.00995395	0.242038	1.01	0.628487	1.62312	0.967196	6144	31	6113	0.00504557	FALSE	-0.133868	0.29504	0.874706	0.490591	1.55957	0.650025	5021	12	5009	0.00238996	FALSE	-0.0428724	0.124027	0.958034	0.751289	1.22167	0.72959	15456	71	15385	0.00459369	FALSE
451.2	Phlebitis and thrombophlebitis of lower extremities	circulatory system	0.10063	0.0888895	1.10587	0.929049	1.31634	0.257602	56673	160	56513	0.00282321	FALSE	-0.269092	0.295956	0.764073	0.427772	1.36476	0.363229	6133	20	6113	0.00326105	FALSE	NA	NA	NA	NA	NA	NA	NA	NA	NA	NA	NA	0.0886119	0.15921	1.09266	0.799763	1.49282	0.577819	15516	42	15474	0.00270688	FALSE
452	Other venous embolism and thrombosis	circulatory system	0.103878	0.022157	1.10947	1.06232	1.15871	2.75498e-06	55792	2801	52991	0.0502043	TRUE	NA	NA	NA	NA	NA	NA	NA	NA	NA	NA	NA	0.0898334	0.0651976	1.09399	0.962757	1.24312	0.168245	5269	260	5009	0.0493452	FALSE	-0.0209157	0.0474845	0.979302	0.892271	1.07482	0.659594	15245	521	14724	0.0341751	FALSE
452.1	Iatrogenic pulmonary embolism and infarction	circulatory system	0.263278	0.179917	1.30119	0.914518	1.85135	0.143376	57022	41	56981	0.000719021	FALSE	NA	NA	NA	NA	NA	NA	NA	NA	NA	NA	NA	NA	NA	NA	NA	NA	NA	NA	NA	NA	NA	NA	NA	NA	NA	NA	NA	NA	NA	NA	NA	NA	NA
452.2	Deep vein thrombosis [DVT]	circulatory system	0.11531	0.0289389	1.12222	1.06034	1.18771	6.75928e-05	56332	1596	54736	0.028332	FALSE	NA	NA	NA	NA	NA	NA	NA	NA	NA	NA	NA	0.100106	0.0698257	1.10529	0.963915	1.2674	0.151669	5235	226	5009	0.043171	FALSE	-0.00548215	0.0613132	0.994533	0.881918	1.12153	0.928754	15422	294	15128	0.0190637	FALSE
452.8	Postphlebitic syndrome	circulatory system	0.106378	0.244781	1.11224	0.688395	1.79705	0.663864	57030	21	57009	0.000368227	FALSE	NA	NA	NA	NA	NA	NA	NA	NA	NA	NA	NA	NA	NA	NA	NA	NA	NA	NA	NA	NA	NA	NA	NA	NA	NA	NA	NA	NA	NA	NA	NA	NA	NA
453	Chronic venous hypertension	circulatory system	0.156555	0.0735527	1.16948	1.01247	1.35083	0.0332974	56911	234	56677	0.00411168	FALSE	NA	NA	NA	NA	NA	NA	NA	NA	NA	NA	NA	0.249265	0.234092	1.28308	0.810944	2.0301	0.28696	5028	19	5009	0.00377884	FALSE	NA	NA	NA	NA	NA	NA	NA	NA	NA	NA	NA
454	Varicose veins	circulatory system	0.130548	0.0300171	1.13945	1.07435	1.2085	1.36684e-05	55650	1467	54183	0.0263612	TRUE	0.160488	0.116823	1.17408	0.933808	1.47618	0.169513	6247	134	6113	0.0214503	FALSE	0.216944	0.0787176	1.24227	1.06466	1.44952	0.0058516	5186	177	5009	0.0341304	FALSE	0.0850151	0.127872	1.08873	0.847374	1.39884	0.506148	15492	64	15428	0.00413116	FALSE
454.1	Varicose veins of lower extremity	circulatory system	0.182201	0.0342	1.19985	1.12206	1.28304	9.9568e-08	56121	1118	55003	0.0199212	TRUE	0.16515	0.122878	1.17957	0.927102	1.50079	0.178945	6234	121	6113	0.0194097	FALSE	0.228557	0.0806751	1.25679	1.07297	1.47209	0.00461049	5178	169	5009	0.0326381	FALSE	0.0647055	0.157094	1.06684	0.784116	1.45152	0.680419	15533	43	15490	0.0027683	FALSE
454.11	Varicose veins of lower extremity, symptomtic	circulatory system	0.172266	0.0445901	1.18799	1.08858	1.29649	0.000111848	56480	648	55832	0.0114731	FALSE	0.0697472	0.287041	1.07224	0.610881	1.88202	0.808015	6134	21	6113	0.00342354	FALSE	0.252323	0.0912766	1.28701	1.07618	1.53914	0.00570326	5140	131	5009	0.0254864	FALSE	-0.0581386	0.171981	0.943519	0.673531	1.32173	0.735323	15545	36	15509	0.00231586	FALSE
455	Hemorrhoids	circulatory system	0.0111413	0.014322	1.0112	0.983213	1.03999	0.43662	49274	7579	41695	0.153813	FALSE	0.0187866	0.0696345	1.01896	0.888965	1.16797	0.787323	6498	385	6113	0.059249	FALSE	0.103103	0.0727275	1.10861	0.961325	1.27845	0.156288	5217	208	5009	0.0398697	FALSE	-0.00389848	0.0719941	0.996109	0.865016	1.14707	0.956816	15004	210	14794	0.0139963	FALSE
456	Chronic venous insufficiency [CVI]	circulatory system	0.144524	0.0269783	1.15549	1.09598	1.21823	8.45888e-08	55424	1839	53585	0.0331806	TRUE	NA	NA	NA	NA	NA	NA	NA	NA	NA	NA	NA	0.13224	0.0739592	1.14138	0.98736	1.31943	0.0737743	5213	204	5009	0.0391329	FALSE	-0.135782	0.142494	0.873033	0.660294	1.15431	0.340641	15473	54	15419	0.00348995	FALSE
457	Encounter for long-term (current) use of anticoagulants, antithrombotics, aspirin	circulatory system	0.0364542	0.0429431	1.03713	0.953406	1.1282	0.395939	55732	710	55022	0.0127395	FALSE	NA	NA	NA	NA	NA	NA	NA	NA	NA	NA	NA	NA	NA	NA	NA	NA	NA	NA	NA	NA	NA	NA	-0.0327583	0.0787241	0.967772	0.829396	1.12924	0.677325	15123	194	14929	0.0128281	FALSE
457.2	Encounter for long-term (current) use of antiplatelets/antithrombotics	circulatory system	0.0592086	0.105123	1.061	0.863439	1.30376	0.573276	56847	115	56732	0.00202297	FALSE	NA	NA	NA	NA	NA	NA	NA	NA	NA	NA	NA	NA	NA	NA	NA	NA	NA	NA	NA	NA	NA	NA	NA	NA	NA	NA	NA	NA	NA	NA	NA	NA	NA
457.3	Encounter for long-term (current) use of aspirin	circulatory system	0.0240866	0.0478861	1.02438	0.932608	1.12518	0.614966	55782	571	55211	0.0102363	FALSE	NA	NA	NA	NA	NA	NA	NA	NA	NA	NA	NA	NA	NA	NA	NA	NA	NA	NA	NA	NA	NA	NA	-0.0700391	0.0842095	0.932357	0.7905	1.09967	0.405564	15158	167	14991	0.0110173	FALSE
458	Hypotension	circulatory system	0.0374393	0.0212576	1.03815	0.995783	1.08232	0.078201	53314	3102	50212	0.0581836	FALSE	-0.0176935	0.0961306	0.982462	0.813744	1.18616	0.853969	6167	202	5965	0.032755	FALSE	-0.0450529	0.112025	0.955947	0.767495	1.19067	0.687561	5732	88	5644	0.0153524	FALSE	0.0443947	0.0472269	1.04539	0.952972	1.14678	0.347203	14925	592	14333	0.039665	FALSE
458.1	Orthostatic hypotension	circulatory system	0.0959326	0.0383641	1.10068	1.02096	1.18664	0.012399	55280	896	54384	0.0162084	FALSE	0.157707	0.162051	1.17082	0.852219	1.60854	0.330456	6036	71	5965	0.0117628	FALSE	0.0159921	0.224133	1.01612	0.654877	1.57663	0.943119	5666	22	5644	0.00388281	FALSE	0.194551	0.123849	1.21477	0.952951	1.54851	0.116211	15407	73	15334	0.00473811	FALSE
458.2	Iatrogenic hypotension	circulatory system	-0.0427399	0.0813072	0.958161	0.817012	1.12369	0.599125	56376	195	56181	0.00345892	FALSE	NA	NA	NA	NA	NA	NA	NA	NA	NA	NA	NA	NA	NA	NA	NA	NA	NA	NA	NA	NA	NA	NA	NA	NA	NA	NA	NA	NA	NA	NA	NA	NA	NA
458.9	Hypotension NOS	circulatory system	0.0275499	0.0271886	1.02793	0.974589	1.0842	0.310923	54187	1823	52364	0.0336428	FALSE	-0.0461292	0.119735	0.954919	0.755172	1.2075	0.700045	6092	127	5965	0.020847	FALSE	-0.10276	0.128995	0.902343	0.700759	1.16192	0.425671	5710	66	5644	0.0115587	FALSE	-0.0121438	0.0522721	0.98793	0.891725	1.09451	0.816291	15042	472	14570	0.0313788	FALSE
459	Other disorders of circulatory system	circulatory system	-0.00380773	0.0300715	0.9962	0.93918	1.05668	0.899239	54482	1462	53020	0.0268346	FALSE	-0.0567313	0.0587928	0.944848	0.842008	1.06025	0.334577	6547	582	5965	0.0888957	FALSE	-0.0256919	0.0818896	0.974635	0.830111	1.14432	0.75372	5805	161	5644	0.0277347	FALSE	0.144523	0.0932887	1.15549	0.962402	1.38731	0.121333	15156	137	15019	0.00903932	FALSE
459.1	Hemorrhage NOS	circulatory system	0.223304	0.16065	1.2502	0.912498	1.71288	0.164527	56778	49	56729	0.00086301	FALSE	NA	NA	NA	NA	NA	NA	NA	NA	NA	NA	NA	-0.329442	0.230756	0.719325	0.457617	1.1307	0.153388	5663	19	5644	0.00335511	FALSE	NA	NA	NA	NA	NA	NA	NA	NA	NA	NA	NA
459.7	Blood vessel replaced	circulatory system	-0.00685173	0.0750826	0.993172	0.85726	1.15063	0.927289	56720	226	56494	0.00398449	FALSE	NA	NA	NA	NA	NA	NA	NA	NA	NA	NA	NA	0.112216	0.218743	1.11875	0.72868	1.71764	0.607949	5668	24	5644	0.0042343	FALSE	NA	NA	NA	NA	NA	NA	NA	NA	NA	NA	NA
459.9	Circulatory disease NEC	circulatory system	-0.00590475	0.0343339	0.994113	0.929416	1.06331	0.863453	54905	1113	53792	0.0202714	FALSE	-0.0701711	0.058977	0.932234	0.830468	1.04647	0.234123	6543	578	5965	0.0883387	FALSE	-0.0202459	0.101725	0.979958	0.802819	1.19618	0.842242	5747	103	5644	0.0179224	FALSE	0.211542	0.11816	1.23558	0.980148	1.55758	0.073405	15292	81	15211	0.00529689	FALSE
464	Acute sinusitis	respiratory	0.0145233	0.0202395	1.01463	0.975167	1.05569	0.473023	51382	3436	47946	0.0668717	FALSE	NA	NA	NA	NA	NA	NA	NA	NA	NA	NA	NA	0.0375668	0.106842	1.03828	0.84211	1.28015	0.725132	4349	92	4257	0.0211543	FALSE	-0.0657779	0.052014	0.936339	0.845586	1.03683	0.206008	14918	415	14503	0.0278187	FALSE
465	Acute upper respiratory infections of multiple or unspecified sites	respiratory	0.000818656	0.0120196	1.00082	0.977517	1.02468	0.945698	46794	12371	34423	0.264372	FALSE	-0.044473	0.138849	0.956501	0.72861	1.25567	0.748743	6679	93	6586	0.0139242	FALSE	0.0190254	0.0390875	1.01921	0.944041	1.10036	0.626443	5065	808	4257	0.159526	FALSE	-0.0742903	0.0271062	0.928402	0.880365	0.97906	0.00613056	13859	1940	11919	0.139981	FALSE
465.2	Acute pharyngitis	respiratory	0.0216398	0.0230807	1.02188	0.976678	1.06917	0.348465	51445	2599	48846	0.05052	FALSE	0.258297	0.244344	1.29472	0.802023	2.0901	0.290464	6617	31	6586	0.0046849	FALSE	0.0162543	0.0713659	1.01639	0.883713	1.16898	0.819833	4478	221	4257	0.0493524	FALSE	-0.0647297	0.0410848	0.937321	0.864801	1.01592	0.115138	14444	661	13783	0.0457629	FALSE
465.4	Acute laryngitis and tracheitis	respiratory	0.00476978	0.115447	1.00478	0.801311	1.25992	0.967044	56515	96	56419	0.00169866	FALSE	NA	NA	NA	NA	NA	NA	NA	NA	NA	NA	NA	-0.0601281	0.313545	0.941644	0.509321	1.74093	0.847923	4269	12	4257	0.00281096	FALSE	NA	NA	NA	NA	NA	NA	NA	NA	NA	NA	NA
470	Septal Deviations/Turbinate Hypertrophy	respiratory	0.0117923	0.0354628	1.01186	0.943919	1.0847	0.739493	56145	1049	55096	0.0186838	FALSE	-0.0641046	0.20222	0.937907	0.630996	1.3941	0.75124	6293	44	6249	0.0069919	FALSE	-0.0233678	0.115952	0.976903	0.778308	1.22617	0.840284	4114	76	4038	0.0184735	FALSE	0.0635806	0.0739287	1.06565	0.921899	1.23181	0.389775	15392	189	15203	0.0122791	FALSE
471	Nasal polyps	respiratory	0.0249709	0.0575163	1.02529	0.91598	1.14763	0.664177	56717	393	56324	0.00692914	FALSE	-0.0540329	0.285858	0.947401	0.541012	1.65905	0.850077	6270	21	6249	0.00334928	FALSE	0.213604	0.239747	1.23813	0.773909	1.98081	0.372954	4057	19	4038	0.00468326	FALSE	-0.149069	0.160937	0.86151	0.628446	1.18101	0.354312	15554	39	15515	0.00250739	FALSE
472	Chronic pharyngitis and nasopharyngitis	respiratory	0.0669998	0.0237738	1.0693	1.02061	1.1203	0.00482906	53840	2392	51448	0.0444279	FALSE	0.0508132	0.235069	1.05213	0.663702	1.66787	0.828861	6282	33	6249	0.0052531	FALSE	0.051158	0.0713891	1.05249	0.915061	1.21056	0.473616	4252	214	4038	0.0503293	FALSE	0.0287676	0.0689783	1.02919	0.899038	1.17817	0.67664	15311	219	15092	0.0143034	FALSE
473	Diseases of the larynx and vocal cords	respiratory	0.0101241	0.0262739	1.01018	0.959471	1.06356	0.699995	55774	1952	53822	0.0349984	FALSE	-0.0708327	0.156674	0.931618	0.68529	1.26649	0.651194	6319	70	6249	0.0110777	FALSE	0.114453	0.078612	1.12126	0.961148	1.30804	0.145415	4218	180	4038	0.0426743	FALSE	-0.0284717	0.0622557	0.97193	0.860284	1.09806	0.64743	15391	277	15114	0.0179975	FALSE
473.1	Chronic laryngitis	respiratory	-0.116871	0.117279	0.8897	0.706991	1.11963	0.318998	56797	94	56703	0.00165502	FALSE	NA	NA	NA	NA	NA	NA	NA	NA	NA	NA	NA	NA	NA	NA	NA	NA	NA	NA	NA	NA	NA	NA	NA	NA	NA	NA	NA	NA	NA	NA	NA	NA	NA
473.3	Paralysis/spasm of vocal cords or larynx	respiratory	0.0611088	0.0941287	1.06301	0.883925	1.27839	0.516206	56958	147	56811	0.00258085	FALSE	NA	NA	NA	NA	NA	NA	NA	NA	NA	NA	NA	0.128367	0.212598	1.13697	0.749518	1.72471	0.545976	4063	25	4038	0.00615309	FALSE	0.0670816	0.156857	1.06938	0.786346	1.4543	0.668898	15561	42	15519	0.00269906	FALSE
473.4	Voice disturbance	respiratory	0.00344636	0.0293225	1.00345	0.947408	1.06281	0.906438	55935	1548	54387	0.027675	FALSE	-0.076835	0.256488	0.926043	0.56015	1.53094	0.764508	6275	26	6249	0.00414343	FALSE	0.113298	0.0860435	1.11997	0.946157	1.3257	0.18792	4187	149	4038	0.0355863	FALSE	0.0134123	0.074923	1.0135	0.875083	1.17382	0.857927	15437	189	15248	0.0122433	FALSE
474	Acute and chronic tonsillitis	respiratory	-0.0388356	0.0449255	0.961909	0.880831	1.05045	0.387344	55964	654	55310	0.0116861	FALSE	0.0283439	0.144784	1.02875	0.774582	1.36632	0.844792	6333	84	6249	0.0132639	FALSE	-0.243584	0.215346	0.783813	0.513933	1.19542	0.258001	4061	23	4038	0.00566363	FALSE	0.0251384	0.0569702	1.02546	0.917114	1.1466	0.659029	15340	333	15007	0.021708	FALSE
474.1	Acute tonsillitis	respiratory	-0.201487	0.0745364	0.817514	0.706397	0.946111	0.00686745	56281	234	56047	0.00415771	FALSE	0.111901	0.213978	1.1184	0.735286	1.70114	0.601005	6287	38	6249	0.00604422	FALSE	NA	NA	NA	NA	NA	NA	NA	NA	NA	NA	NA	NA	NA	NA	NA	NA	NA	NA	NA	NA	NA	NA
474.2	Chronic tonsillitis and adenoiditis	respiratory	-0.00703811	0.0596317	0.992987	0.883454	1.1161	0.906047	56569	372	56197	0.00657604	FALSE	0.0252484	0.2136	1.02557	0.674753	1.55878	0.905906	6288	39	6249	0.00620229	FALSE	-0.141155	0.231494	0.868355	0.551627	1.36694	0.542023	4058	20	4038	0.00492854	FALSE	0.0268094	0.0598812	1.02717	0.913422	1.15509	0.654362	15421	301	15120	0.0195188	FALSE
475	Chronic sinusitis	respiratory	0.00564642	0.0178664	1.00566	0.971055	1.0415	0.751975	52093	4468	47625	0.0857697	FALSE	-0.235057	0.187676	0.790525	0.547221	1.14201	0.2104	6299	50	6249	0.00793777	FALSE	-0.0241478	0.0589434	0.976141	0.869639	1.09569	0.682042	4360	322	4038	0.0738532	FALSE	-0.083004	0.0572582	0.920347	0.822645	1.02965	0.147158	15149	330	14819	0.0217836	FALSE
475.9	Postnasal drip	respiratory	0.068575	0.0932003	1.07098	0.892171	1.28563	0.461864	56405	152	56253	0.0026948	FALSE	NA	NA	NA	NA	NA	NA	NA	NA	NA	NA	NA	-0.0617246	0.0844864	0.940142	0.796667	1.10945	0.465032	4189	151	4038	0.0360468	FALSE	-0.219249	0.178199	0.803122	0.566364	1.13885	0.218562	15468	33	15435	0.00213344	FALSE
476	Allergic rhinitis	respiratory	0.0173958	0.0118487	1.01755	0.994189	1.04146	0.142061	50576	12565	38011	0.248438	FALSE	-0.0212944	0.134036	0.978931	0.752764	1.27305	0.87377	6345	96	6249	0.01513	FALSE	0.0196808	0.039708	1.01988	0.943511	1.10242	0.620149	4827	789	4038	0.163456	FALSE	-0.0430419	0.0321574	0.957871	0.899361	1.02019	0.180741	14593	1128	13465	0.0772973	FALSE
477	Epistaxis or throat hemorrhage	respiratory	0.0246657	0.0347999	1.02497	0.957392	1.09732	0.478457	55666	1090	54576	0.0195811	FALSE	-0.224083	0.187383	0.799249	0.553577	1.15395	0.231753	6298	49	6249	0.00778025	FALSE	0.089421	0.116854	1.09354	0.869695	1.375	0.444129	4116	78	4038	0.0189504	FALSE	-0.0329781	0.0871678	0.96756	0.815603	1.14783	0.705186	15325	138	15187	0.00900489	FALSE
478	Throat pain	respiratory	0.0774059	0.0660071	1.08048	0.949359	1.22971	0.24092	55535	303	55232	0.00545602	FALSE	NA	NA	NA	NA	NA	NA	NA	NA	NA	NA	NA	0.273832	0.237833	1.31499	0.825042	2.0959	0.249583	4057	19	4038	0.00468326	FALSE	-0.180761	0.157128	0.834635	0.613404	1.13566	0.249978	15342	42	15300	0.00273758	FALSE
479	Other upper respiratory disease	respiratory	0.0120524	0.0274913	1.01213	0.959032	1.06816	0.66109	52909	1771	51138	0.0334726	FALSE	-0.347355	0.200266	0.706555	0.477173	1.0462	0.0828353	6290	41	6249	0.00651828	FALSE	0.000589287	0.0638617	1.00059	0.882868	1.13401	0.992638	4307	269	4038	0.0624565	FALSE	0.0170655	0.0515936	1.01721	0.919378	1.12546	0.74082	14795	415	14380	0.02805	FALSE
480	Pneumonia	respiratory	0.0054563	0.0193023	1.00547	0.968142	1.04424	0.777425	54205	3767	50438	0.0694954	FALSE	0.0706468	0.0743529	1.0732	0.927665	1.24157	0.342034	6665	341	6324	0.0511628	FALSE	-0.0431457	0.0608142	0.957772	0.850151	1.07902	0.478035	5540	297	5243	0.0536101	FALSE	-0.0311049	0.0361321	0.969374	0.903098	1.04051	0.389312	14875	1000	13875	0.0672269	FALSE
480.1	Bacterial pneumonia	respiratory	0.0348025	0.0388367	1.03542	0.959525	1.11731	0.370186	55757	870	54887	0.0156034	FALSE	0.0967539	0.0902724	1.10159	0.92295	1.3148	0.28381	6551	227	6324	0.0346512	FALSE	-0.184999	0.158217	0.831105	0.609508	1.13327	0.242292	5284	41	5243	0.00775927	FALSE	-0.0315991	0.0899632	0.968895	0.812266	1.15573	0.725404	15395	137	15258	0.00889899	FALSE
480.11	Pneumococcal pneumonia	respiratory	0.0718724	0.0957399	1.07452	0.890673	1.29631	0.452831	56582	142	56440	0.00250963	FALSE	0.102324	0.0936361	1.10774	0.922007	1.33089	0.274487	6535	211	6324	0.0322877	FALSE	NA	NA	NA	NA	NA	NA	NA	NA	NA	NA	NA	NA	NA	NA	NA	NA	NA	NA	NA	NA	NA	NA
480.2	Viral pneumonia	respiratory	-0.0984117	0.160415	0.906276	0.661778	1.2411	0.539557	56865	49	56816	0.00086169	FALSE	NA	NA	NA	NA	NA	NA	NA	NA	NA	NA	NA	NA	NA	NA	NA	NA	NA	NA	NA	NA	NA	NA	NA	NA	NA	NA	NA	NA	NA	NA	NA	NA	NA
480.3	Pneumonia due to fungus (mycoses)	respiratory	-0.144629	0.102667	0.865343	0.707614	1.05823	0.158916	56747	124	56623	0.00218514	FALSE	NA	NA	NA	NA	NA	NA	NA	NA	NA	NA	NA	0.0536942	0.309787	1.05516	0.57494	1.93649	0.862395	5254	11	5243	0.00209364	FALSE	-0.119005	0.164596	0.887803	0.642998	1.22581	0.469673	15565	38	15527	0.00244137	FALSE
480.5	Bronchopneumonia and lung abscess	respiratory	0.048714	0.108365	1.04992	0.849012	1.29837	0.653045	56790	109	56681	0.00191935	FALSE	NA	NA	NA	NA	NA	NA	NA	NA	NA	NA	NA	NA	NA	NA	NA	NA	NA	NA	NA	NA	NA	NA	NA	NA	NA	NA	NA	NA	NA	NA	NA	NA	NA
481	Influenza	respiratory	-0.0360112	0.0425958	0.964629	0.887365	1.04862	0.397878	54480	726	53754	0.013326	FALSE	0.382909	0.29093	1.46654	0.829184	2.59382	0.188122	6346	22	6324	0.00346675	FALSE	0.034904	0.2039	1.03552	0.694377	1.54426	0.864081	5269	26	5243	0.00493452	FALSE	0.00683175	0.0787622	1.00686	0.862826	1.17493	0.930879	15121	172	14949	0.0113749	FALSE
483	Acute bronchitis and bronchiolitis	respiratory	-0.000329289	0.018271	0.999671	0.964505	1.03612	0.985621	50349	4272	46077	0.0848478	FALSE	NA	NA	NA	NA	NA	NA	NA	NA	NA	NA	NA	-0.191312	0.120896	0.825875	0.651637	1.0467	0.113549	5315	72	5243	0.0135466	FALSE	-0.0862884	0.0536828	0.91733	0.825714	1.01911	0.107972	14926	385	14541	0.0257939	FALSE
495	Asthma	respiratory	-0.0172308	0.0165691	0.982917	0.951509	1.01536	0.298371	55044	5321	49723	0.0966681	FALSE	NA	NA	NA	NA	NA	NA	NA	NA	NA	NA	NA	-0.0366596	0.0361891	0.964004	0.897996	1.03487	0.31106	5483	968	4515	0.176546	FALSE	-0.0664527	0.030675	0.935707	0.881107	0.99369	0.0302848	14927	1275	13652	0.0854157	FALSE
495.1	Chronic obstructive asthma	respiratory	-0.0570822	0.0573041	0.944516	0.844173	1.05679	0.319188	56512	394	56118	0.00697197	FALSE	NA	NA	NA	NA	NA	NA	NA	NA	NA	NA	NA	NA	NA	NA	NA	NA	NA	NA	NA	NA	NA	NA	-0.220402	0.0959318	0.802196	0.664694	0.968142	0.0215908	15456	118	15338	0.00763458	FALSE
495.11	Chronic obstructive asthma with exacerbation	respiratory	-0.0922961	0.0943862	0.911835	0.757832	1.09713	0.328145	56812	146	56666	0.00256988	FALSE	NA	NA	NA	NA	NA	NA	NA	NA	NA	NA	NA	NA	NA	NA	NA	NA	NA	NA	NA	NA	NA	NA	-0.282438	0.162556	0.753944	0.548237	1.03683	0.0823023	15527	41	15486	0.00264056	FALSE
495.2	Asthma with exacerbation	respiratory	-0.102182	0.0394543	0.902865	0.835677	0.975455	0.00960082	56180	853	55327	0.0151833	FALSE	NA	NA	NA	NA	NA	NA	NA	NA	NA	NA	NA	-0.0512943	0.0667163	0.949999	0.833553	1.08271	0.441987	4759	244	4515	0.0512713	FALSE	-0.0461672	0.0493257	0.954882	0.866888	1.05181	0.34929	15266	449	14817	0.0294118	FALSE
496	Chronic airway obstruction	respiratory	-0.00214949	0.0141223	0.997853	0.970611	1.02586	0.879024	53234	8132	45102	0.15276	FALSE	-0.155908	0.0985798	0.855638	0.705305	1.03801	0.113754	6669	188	6481	0.0281901	FALSE	-0.0444172	0.0529514	0.956555	0.862257	1.06117	0.401565	4935	420	4515	0.0851064	FALSE	-0.0428852	0.0493133	0.958021	0.869759	1.05524	0.384493	15173	486	14687	0.0320306	FALSE
496.1	Emphysema	respiratory	0.0035776	0.0396316	1.00358	0.928579	1.08465	0.928072	56009	832	55177	0.0148548	FALSE	0.127996	0.261715	1.13655	0.680474	1.8983	0.624794	6508	27	6481	0.00414874	FALSE	-0.0274258	0.0894255	0.972947	0.816523	1.15934	0.75908	4653	138	4515	0.0296583	FALSE	0.0134832	0.098758	1.01357	0.835201	1.23004	0.891404	15420	110	15310	0.00713359	FALSE
496.2	Chronic bronchitis	respiratory	-0.0256898	0.0258424	0.974637	0.9265	1.02528	0.320177	55014	2013	53001	0.0365907	FALSE	-0.0077372	0.221682	0.992293	0.6426	1.53228	0.972158	6518	37	6481	0.00567659	FALSE	-0.107626	0.0821138	0.897963	0.764472	1.05476	0.18996	4679	164	4515	0.0350502	FALSE	-0.174073	0.0935279	0.840235	0.699501	1.00928	0.0627174	15467	128	15339	0.00827568	FALSE
496.21	Obstructive chronic bronchitis	respiratory	-0.0206756	0.0282661	0.979537	0.926745	1.03534	0.464496	55563	1672	53891	0.030092	FALSE	0.0800377	0.243102	1.08333	0.672709	1.74459	0.741978	6512	31	6481	0.00476044	FALSE	-0.0903163	0.0955586	0.913642	0.757591	1.10184	0.344587	4635	120	4515	0.02589	FALSE	-0.102761	0.0983285	0.902342	0.744171	1.09413	0.295985	15507	115	15392	0.00741601	FALSE
496.3	Bronchiectasis	respiratory	0.0363156	0.0918823	1.03698	0.866084	1.24161	0.692665	56863	152	56711	0.00267309	FALSE	-0.332993	0.175455	0.716775	0.508198	1.01096	0.0577112	6537	56	6481	0.00856662	FALSE	-0.0186697	0.20323	0.981503	0.65902	1.46179	0.926805	4541	26	4515	0.00572561	FALSE	-0.00253858	0.154436	0.997465	0.736951	1.35007	0.986885	15475	43	15432	0.00277868	FALSE
497	Bronchitis	respiratory	-0.0255444	0.0230263	0.974779	0.931764	1.01978	0.267277	52059	2573	49486	0.0494247	FALSE	NA	NA	NA	NA	NA	NA	NA	NA	NA	NA	NA	-0.132515	0.0959866	0.87589	0.725678	1.0572	0.167417	4630	115	4515	0.024838	FALSE	-0.269018	0.130033	0.76413	0.592217	0.985948	0.0385616	15340	66	15274	0.00430248	FALSE
498	Acute bronchospasm	respiratory	-0.1296	0.1125	0.878447	0.704618	1.09516	0.249318	56453	105	56348	0.00185995	FALSE	NA	NA	NA	NA	NA	NA	NA	NA	NA	NA	NA	NA	NA	NA	NA	NA	NA	NA	NA	NA	NA	NA	-0.243909	0.18248	0.783559	0.547951	1.12047	0.181343	15420	31	15389	0.00201038	FALSE
500	Lung disease due to external agents	respiratory	0.0928482	0.0852095	1.0973	0.928521	1.29675	0.275869	56712	177	56535	0.00312103	FALSE	NA	NA	NA	NA	NA	NA	NA	NA	NA	NA	NA	0.147648	0.324294	1.1591	0.613872	2.1886	0.648901	5785	11	5774	0.00190147	FALSE	NA	NA	NA	NA	NA	NA	NA	NA	NA	NA	NA
500.1	Extrinsic allergic alveolitis	respiratory	-0.00279904	0.139783	0.997205	0.758225	1.31151	0.984024	56979	66	56913	0.00115832	FALSE	NA	NA	NA	NA	NA	NA	NA	NA	NA	NA	NA	NA	NA	NA	NA	NA	NA	NA	NA	NA	NA	NA	NA	NA	NA	NA	NA	NA	NA	NA	NA	NA	NA
500.2	Pneumoconiosis	respiratory	0.163968	0.126556	1.17818	0.919357	1.50986	0.195106	56948	81	56867	0.00142235	FALSE	NA	NA	NA	NA	NA	NA	NA	NA	NA	NA	NA	NA	NA	NA	NA	NA	NA	NA	NA	NA	NA	NA	NA	NA	NA	NA	NA	NA	NA	NA	NA	NA	NA
501	Pneumonitis due to inhalation of food or vomitus	respiratory	0.167273	0.0840594	1.18208	1.00252	1.39379	0.0465981	56598	182	56416	0.00321566	FALSE	0.311046	0.244022	1.36485	0.845999	2.20192	0.202428	6323	31	6292	0.00490274	FALSE	NA	NA	NA	NA	NA	NA	NA	NA	NA	NA	NA	-0.0872655	0.109799	0.916434	0.738989	1.13649	0.426746	15485	90	15395	0.00581208	FALSE
502	Postinflammatory pulmonary fibrosis	respiratory	-0.0402116	0.059442	0.960586	0.854945	1.07928	0.498732	56519	359	56160	0.00635185	FALSE	0.297031	0.261275	1.34586	0.806486	2.24596	0.255601	6319	27	6292	0.00427283	FALSE	0.155839	0.208439	1.16864	0.776699	1.75836	0.454674	5799	25	5774	0.00431109	FALSE	0.0366739	0.113318	1.03735	0.830747	1.29535	0.746213	15473	81	15392	0.00523493	FALSE
503	Pulmonary congestion and hypostasis	respiratory	0.139818	0.0732622	1.15006	0.996231	1.32765	0.0563325	56239	245	55994	0.00435641	FALSE	NA	NA	NA	NA	NA	NA	NA	NA	NA	NA	NA	NA	NA	NA	NA	NA	NA	NA	NA	NA	NA	NA	0.0176716	0.0578759	1.01783	0.908677	1.14009	0.760111	15268	351	14917	0.0229893	FALSE
504	Other alveolar and parietoalveolar pneumonopathy	respiratory	-0.0350644	0.0653249	0.965543	0.849505	1.09743	0.591427	56772	299	56473	0.00526668	FALSE	0.340813	0.297736	1.40609	0.784468	2.5203	0.252341	6313	21	6292	0.00332647	FALSE	0.0164602	0.125666	1.0166	0.794657	1.30052	0.895788	5844	70	5774	0.0119781	FALSE	0.0984613	0.134449	1.10347	0.847844	1.43617	0.463967	15548	57	15491	0.00366607	FALSE
504.1	Idiopathic fibrosing alveolitis	respiratory	-0.0256136	0.0945954	0.974712	0.809757	1.17327	0.786568	56920	143	56777	0.0025123	FALSE	NA	NA	NA	NA	NA	NA	NA	NA	NA	NA	NA	NA	NA	NA	NA	NA	NA	NA	NA	NA	NA	NA	NA	NA	NA	NA	NA	NA	NA	NA	NA	NA	NA
505	Other pulmonary inflamation or edema	respiratory	-0.0109457	0.0871303	0.989114	0.833834	1.17331	0.900029	56607	173	56434	0.00305616	FALSE	NA	NA	NA	NA	NA	NA	NA	NA	NA	NA	NA	NA	NA	NA	NA	NA	NA	NA	NA	NA	NA	NA	0.282562	0.108411	1.32652	1.07259	1.64058	0.00915008	15446	94	15352	0.00608572	FALSE
506	Empyema and pneumothorax	respiratory	0.0675177	0.061958	1.06985	0.947508	1.20799	0.27583	56767	338	56429	0.00595416	FALSE	0.33534	0.23954	1.39842	0.874452	2.23633	0.161533	6324	32	6292	0.00506009	FALSE	0.201756	0.291463	1.22355	0.691071	2.16631	0.488801	5787	13	5774	0.00224641	FALSE	0.00773057	0.065202	1.00776	0.886862	1.14514	0.905621	15455	246	15209	0.0159172	FALSE
507	Pleurisy; pleural effusion	respiratory	0.0325573	0.0319692	1.03309	0.970346	1.0999	0.30849	55373	1285	54088	0.0232063	FALSE	0.056957	0.0922622	1.05861	0.883489	1.26844	0.537011	6509	217	6292	0.0333385	FALSE	-0.158844	0.149539	0.853129	0.636392	1.14368	0.288133	5821	47	5774	0.00807421	FALSE	0.0479912	0.0367424	1.04916	0.976262	1.1275	0.191501	14974	924	14050	0.061707	FALSE
508	Pulmonary collapse; interstitial and compensatory emphysema	respiratory	-0.0314879	0.0457852	0.969003	0.885833	1.05998	0.491622	55338	624	54714	0.0112762	FALSE	0.062601	0.134744	1.0646	0.817506	1.38638	0.642224	6392	100	6292	0.0156446	FALSE	0.181735	0.270973	1.1993	0.70513	2.03978	0.502428	5789	15	5774	0.00259112	FALSE	-0.035007	0.0308717	0.965599	0.908904	1.02583	0.256815	14511	1488	13023	0.102543	FALSE
509	Respiratory failure, insufficiency, arrest	respiratory	-0.00987586	0.0239995	0.990173	0.944674	1.03786	0.680705	55471	2372	53099	0.0427611	FALSE	0.244909	0.149311	1.27751	0.953382	1.71182	0.10095	6375	83	6292	0.0130196	FALSE	-0.0216653	0.131842	0.978568	0.755726	1.26712	0.869473	5834	60	5774	0.0102845	FALSE	-0.0441258	0.0349614	0.956834	0.893463	1.0247	0.206903	15168	1002	14166	0.0660601	FALSE
509.1	Respiratory failure	respiratory	-0.00244755	0.0267247	0.997555	0.946648	1.0512	0.927029	55920	1891	54029	0.0338162	FALSE	0.197621	0.191622	1.2185	0.836977	1.77394	0.302397	6343	51	6292	0.00804036	FALSE	-0.0466284	0.147736	0.954442	0.714487	1.27498	0.752291	5822	48	5774	0.00824459	FALSE	-0.0641322	0.0444079	0.937881	0.8597	1.02317	0.148693	15264	593	14671	0.0388496	FALSE
509.2	Respiratory insufficiency	respiratory	0.0840879	0.0905184	1.08772	0.910894	1.29888	0.35291	56647	159	56488	0.00280686	FALSE	0.157971	0.20836	1.17113	0.778478	1.76183	0.448353	6335	43	6292	0.00678769	FALSE	NA	NA	NA	NA	NA	NA	NA	NA	NA	NA	NA	-0.0610319	0.0660576	0.940793	0.826542	1.07084	0.355528	15355	246	15109	0.0160208	FALSE
509.3	Pulmonary insufficiency or respiratory failure following trauma and surgery	respiratory	-0.238253	0.0992645	0.788003	0.648683	0.957246	0.0163868	56786	131	56655	0.00230691	FALSE	NA	NA	NA	NA	NA	NA	NA	NA	NA	NA	NA	NA	NA	NA	NA	NA	NA	NA	NA	NA	NA	NA	-0.0461459	0.066371	0.954903	0.838423	1.08757	0.486885	15379	242	15137	0.0157357	FALSE
509.8	Dependence on respirator [Ventilator] or supplemental oxygen	respiratory	-0.0865507	0.0482661	0.917089	0.834308	1.00808	0.0729415	56443	555	55888	0.00983293	FALSE	0.268392	0.244914	1.30786	0.809256	2.11367	0.273139	6322	30	6292	0.00474533	FALSE	NA	NA	NA	NA	NA	NA	NA	NA	NA	NA	NA	0.0472486	0.0912209	1.04838	0.87674	1.25363	0.604487	15441	130	15311	0.00841914	FALSE
510	Other diseases of lung	respiratory	0.0470739	0.0289267	1.0482	0.990424	1.10935	0.103662	54925	1603	53322	0.0291853	FALSE	-0.197008	0.18462	0.821184	0.571858	1.17921	0.285926	6682	48	6634	0.00718348	FALSE	-0.0391521	0.134225	0.961604	0.739166	1.25098	0.770523	6186	61	6125	0.00986098	FALSE	-0.07435	0.0414786	0.928347	0.85586	1.00697	0.0730546	14676	719	13957	0.0489916	FALSE
512	Other symptoms of respiratory system	respiratory	0.0102061	0.0108612	1.01026	0.988979	1.032	0.347383	46605	19871	26734	0.426371	FALSE	-0.0212526	0.0689476	0.978972	0.855226	1.12062	0.757897	6682	393	6289	0.0588147	FALSE	-0.00495797	0.0308778	0.995054	0.936619	1.05714	0.872434	5093	1769	3324	0.347339	FALSE	-0.0647843	0.0237851	0.93727	0.894578	0.981999	0.00645489	13239	3743	9496	0.282725	FALSE
512.1	Wheezing	respiratory	-0.00301481	0.0473201	0.99699	0.90868	1.09388	0.9492	55510	584	54926	0.0105206	FALSE	NA	NA	NA	NA	NA	NA	NA	NA	NA	NA	NA	-0.181582	0.123338	0.83395	0.654866	1.06201	0.14096	3397	73	3324	0.0214895	FALSE	-0.133221	0.0632269	0.875272	0.773256	0.990747	0.0351155	15080	281	14799	0.018634	FALSE
512.2	Painful respiration	respiratory	-0.0396361	0.0331975	0.961139	0.900592	1.02576	0.232498	53501	1208	52293	0.022579	FALSE	NA	NA	NA	NA	NA	NA	NA	NA	NA	NA	NA	0.236213	0.14254	1.26644	0.957754	1.67463	0.0974842	3379	55	3324	0.016277	FALSE	-0.0661855	0.0693843	0.935957	0.816949	1.0723	0.340136	14964	241	14723	0.0161053	FALSE
512.7	Shortness of breath	respiratory	0.0248172	0.0137048	1.02513	0.997958	1.05304	0.0701667	50281	8595	41686	0.170939	FALSE	-0.0358625	0.082233	0.964773	0.821158	1.1335	0.662758	6563	274	6289	0.0417492	FALSE	0.0124042	0.0356868	1.01248	0.944082	1.08584	0.728151	4527	1203	3324	0.265739	FALSE	-0.023381	0.0299257	0.97689	0.921239	1.0359	0.434625	13939	1841	12098	0.132075	FALSE
512.8	Cough	respiratory	-0.021219	0.0137405	0.979005	0.952991	1.00573	0.122523	47944	8498	39446	0.177248	FALSE	-0.0969329	0.111317	0.907617	0.729706	1.1289	0.383872	6429	140	6289	0.0217763	FALSE	-0.00559565	0.0393172	0.99442	0.920667	1.07408	0.886827	4207	883	3324	0.209888	FALSE	-0.0993677	0.0315301	0.90541	0.85115	0.963128	0.00162423	13811	1609	12202	0.116501	FALSE
512.9	Other dyspnea	respiratory	0.0157249	0.0147963	1.01585	0.986812	1.04574	0.28789	48829	7033	41796	0.144033	FALSE	NA	NA	NA	NA	NA	NA	NA	NA	NA	NA	NA	-0.0153154	0.0442394	0.984801	0.903007	1.074	0.729196	4001	677	3324	0.169208	FALSE	-0.0667441	0.0344411	0.935435	0.874373	1.00076	0.0526328	14337	1272	13065	0.0887215	FALSE
513	Respiratory abnormalities	respiratory	0.0295958	0.0322241	1.03004	0.966994	1.09719	0.35839	54782	1272	53510	0.0232193	FALSE	-0.0328377	0.265936	0.967696	0.574605	1.6297	0.901727	6682	25	6657	0.00374139	FALSE	-0.0596227	0.149202	0.94212	0.703239	1.26215	0.689444	6160	48	6112	0.00779221	FALSE	-0.106802	0.0562899	0.898703	0.804825	1.00353	0.0577796	14925	384	14541	0.0257286	FALSE
513.3	Hypoventilation	respiratory	0.0115523	0.0613775	1.01162	0.896957	1.14094	0.850707	56102	343	55759	0.00611386	FALSE	NA	NA	NA	NA	NA	NA	NA	NA	NA	NA	NA	-0.145693	0.181193	0.864423	0.606027	1.23299	0.421351	6144	32	6112	0.00520833	FALSE	-0.196009	0.0934446	0.822005	0.684436	0.987224	0.0359404	15363	127	15236	0.00826661	FALSE
513.31	Apnea	respiratory	0.123819	0.0956681	1.13181	0.938295	1.36524	0.195577	56533	141	56392	0.00249412	FALSE	NA	NA	NA	NA	NA	NA	NA	NA	NA	NA	NA	NA	NA	NA	NA	NA	NA	NA	NA	NA	NA	NA	-0.293129	0.16409	0.745926	0.540778	1.0289	0.0740363	15511	40	15471	0.00257882	FALSE
513.32	Orthopnea	respiratory	0.0886655	0.153001	1.09272	0.809599	1.47484	0.562245	56799	52	56747	0.000915509	FALSE	NA	NA	NA	NA	NA	NA	NA	NA	NA	NA	NA	NA	NA	NA	NA	NA	NA	NA	NA	NA	NA	NA	NA	NA	NA	NA	NA	NA	NA	NA	NA	NA	NA
513.4	Hyperventilation	respiratory	0.0910358	0.23263	1.09531	0.694253	1.72804	0.695551	56891	24	56867	0.000421859	FALSE	NA	NA	NA	NA	NA	NA	NA	NA	NA	NA	NA	NA	NA	NA	NA	NA	NA	NA	NA	NA	NA	NA	0.0261716	0.0823763	1.02652	0.873466	1.20639	0.750707	15226	168	15058	0.0110338	FALSE
513.8	Disorders of diaphragm	respiratory	-0.0518012	0.066203	0.949518	0.833969	1.08108	0.433944	56596	295	56301	0.00521238	FALSE	NA	NA	NA	NA	NA	NA	NA	NA	NA	NA	NA	0.224526	0.297832	1.25173	0.698218	2.24404	0.450928	6125	13	6112	0.00212245	FALSE	-0.164135	0.167572	0.848627	0.61105	1.17857	0.327337	15527	37	15490	0.00238295	FALSE
514	Abnormal findings examination of lungs	respiratory	0.0248151	0.021208	1.02513	0.983387	1.06864	0.241967	53699	3089	50610	0.0575243	FALSE	-0.0985309	0.155797	0.906168	0.667716	1.22977	0.527104	6681	70	6611	0.0104775	FALSE	-0.0802031	0.0776066	0.922929	0.792699	1.07455	0.30139	5893	182	5711	0.0308841	FALSE	-0.0217157	0.0451387	0.978518	0.895666	1.06903	0.630453	14853	586	14267	0.0394533	FALSE
514.1	Abnormal results of function study of pulmonary system	respiratory	0.00977413	0.114066	1.00982	0.807514	1.26282	0.931714	56631	99	56532	0.00174816	FALSE	NA	NA	NA	NA	NA	NA	NA	NA	NA	NA	NA	0.133077	0.239272	1.14234	0.714698	1.82586	0.578091	5731	20	5711	0.00348979	FALSE	NA	NA	NA	NA	NA	NA	NA	NA	NA	NA	NA
514.2	Solitary pulmonary nodule	respiratory	0.0511292	0.0266549	1.05246	0.998886	1.1089	0.055087	55331	1882	53449	0.0340135	FALSE	NA	NA	NA	NA	NA	NA	NA	NA	NA	NA	NA	0.101247	0.0719385	1.10655	0.961027	1.27411	0.159305	5922	211	5711	0.0356299	FALSE	0.141102	0.0918197	1.15154	0.961881	1.3786	0.124359	15413	124	15289	0.00804516	FALSE
516	Abnormal sputum	respiratory	0.0892325	0.0475932	1.09333	0.995958	1.20023	0.0608067	56010	574	55436	0.0102482	FALSE	0.291185	0.153785	1.33801	0.989819	1.80869	0.0582973	6682	76	6606	0.0113738	FALSE	-0.372205	0.162326	0.689213	0.501394	0.947388	0.0218509	6186	39	6147	0.00630456	FALSE	-0.0593935	0.0945702	0.942336	0.782899	1.13424	0.52998	15402	120	15282	0.0077912	FALSE
516.1	Hemoptysis	respiratory	0.116167	0.0492569	1.12318	1.01982	1.23703	0.0183544	56226	535	55691	0.00951517	FALSE	0.304881	0.156076	1.35646	0.998973	1.84188	0.0507702	6680	74	6606	0.0110778	FALSE	-0.372205	0.162326	0.689213	0.501394	0.947388	0.0218509	6186	39	6147	0.00630456	FALSE	-0.0712333	0.1005	0.931245	0.764745	1.13399	0.478454	15436	105	15331	0.00680228	FALSE
519	Other diseases of respiratory system, not elsewhere classified	respiratory	0.0338143	0.029012	1.03439	0.977214	1.09492	0.243806	54080	1583	52497	0.0292714	FALSE	-0.029357	0.0797673	0.97107	0.830522	1.1354	0.712848	6681	286	6395	0.042808	FALSE	0.0769604	0.162871	1.08	0.784847	1.48615	0.636553	6115	40	6075	0.00654129	FALSE	0.00584723	0.0528004	1.00586	0.906974	1.11554	0.911821	14759	406	14353	0.0275086	FALSE
519.1	Tracheostomy complications	respiratory	-0.339298	0.201626	0.71227	0.479753	1.05748	0.0924118	57038	32	57006	0.000561029	FALSE	NA	NA	NA	NA	NA	NA	NA	NA	NA	NA	NA	NA	NA	NA	NA	NA	NA	NA	NA	NA	NA	NA	-0.169561	0.187033	0.844036	0.584999	1.21777	0.364628	15562	30	15532	0.00192777	FALSE
519.2	Respiratory complications	respiratory	-0.0325055	0.168305	0.968017	0.696016	1.34632	0.846854	56856	46	56810	0.000809061	FALSE	NA	NA	NA	NA	NA	NA	NA	NA	NA	NA	NA	NA	NA	NA	NA	NA	NA	NA	NA	NA	NA	NA	NA	NA	NA	NA	NA	NA	NA	NA	NA	NA	NA
519.8	Other diseases of respiratory system, NEC	respiratory	-0.0260714	0.0609477	0.974266	0.864565	1.09789	0.668821	55787	350	55437	0.00627386	FALSE	-0.0242193	0.0816835	0.976072	0.831671	1.14554	0.766847	6667	272	6395	0.040798	FALSE	0.155036	0.241329	1.1677	0.727626	1.87394	0.520595	6093	18	6075	0.00295421	FALSE	-0.154341	0.172685	0.856979	0.610911	1.20216	0.371442	15482	36	15446	0.00232528	FALSE
519.9	Symptoms involving respiratory system and other chest symptoms	respiratory	0.0269787	0.0465482	1.02735	0.937765	1.12548	0.562193	55531	604	54927	0.0108768	FALSE	NA	NA	NA	NA	NA	NA	NA	NA	NA	NA	NA	-0.0193043	0.226596	0.980881	0.629121	1.52932	0.932108	6096	21	6075	0.00344488	FALSE	0.0620529	0.0585836	1.06402	0.948597	1.19348	0.2895	14858	319	14539	0.0214699	FALSE
520	Disorders of tooth development	digestive	-0.0682861	0.0475662	0.933993	0.850853	1.02526	0.151116	54960	578	54382	0.0105167	FALSE	-0.0400203	0.20579	0.96077	0.641871	1.43811	0.845806	6208	42	6166	0.00676546	FALSE	NA	NA	NA	NA	NA	NA	NA	NA	NA	NA	NA	-0.222277	0.114969	0.800693	0.63915	1.00307	0.0531913	15496	77	15419	0.00496902	FALSE
520.1	Hereditary disturbances in tooth structure	digestive	0.016322	0.0845434	1.01646	0.861239	1.19965	0.846911	56338	179	56159	0.00317725	FALSE	NA	NA	NA	NA	NA	NA	NA	NA	NA	NA	NA	NA	NA	NA	NA	NA	NA	NA	NA	NA	NA	NA	NA	NA	NA	NA	NA	NA	NA	NA	NA	NA	NA
520.2	Disturbances in tooth eruption	digestive	-0.155046	0.0857525	0.856376	0.723887	1.01311	0.070597	55945	178	55767	0.0031817	FALSE	-0.0322271	0.209198	0.968287	0.642585	1.45907	0.87757	6207	41	6166	0.00660545	FALSE	NA	NA	NA	NA	NA	NA	NA	NA	NA	NA	NA	-0.238843	0.117201	0.787539	0.625905	0.990912	0.0415603	15533	74	15459	0.00476405	FALSE
521	Diseases of hard tissues of teeth	digestive	0.0109517	0.0107342	1.01101	0.989963	1.03251	0.307601	52429	16459	35970	0.313929	FALSE	-0.0462677	0.0777722	0.954786	0.819795	1.11201	0.551901	6479	313	6166	0.0483099	FALSE	0.114204	0.217684	1.12098	0.731647	1.71749	0.599839	5629	23	5606	0.00408598	FALSE	-0.000980884	0.0612667	0.99902	0.885978	1.12648	0.987226	15211	284	14927	0.0186707	FALSE
521.1	Dental caries	digestive	0.00879795	0.0108165	1.00884	0.987674	1.03045	0.415998	52427	16063	36364	0.306388	FALSE	-0.0532389	0.0779938	0.948154	0.813746	1.10476	0.494857	6477	311	6166	0.0480161	FALSE	0.114204	0.217684	1.12098	0.731647	1.71749	0.599839	5629	23	5606	0.00408598	FALSE	-0.0129679	0.0616606	0.987116	0.874745	1.11392	0.833425	15221	280	14941	0.0183956	FALSE
521.2	Dental abrasion, erosion and attrition	digestive	-0.0315939	0.0378754	0.9689	0.899578	1.04356	0.404194	55384	909	54475	0.0164127	FALSE	NA	NA	NA	NA	NA	NA	NA	NA	NA	NA	NA	NA	NA	NA	NA	NA	NA	NA	NA	NA	NA	NA	NA	NA	NA	NA	NA	NA	NA	NA	NA	NA	NA
522	Diseases of pulp and periapical tissues	digestive	0.0419877	0.0198729	1.04288	1.00304	1.0843	0.0346166	53330	3517	49813	0.0659479	FALSE	0.0507383	0.153351	1.05205	0.778933	1.42092	0.740748	6241	75	6166	0.0120173	FALSE	0.155978	0.180838	1.1688	0.819988	1.66599	0.388397	5639	33	5606	0.0058521	FALSE	0.212003	0.143779	1.23615	0.932576	1.63855	0.140346	15416	50	15366	0.00324338	FALSE
522.1	Pulpitis and necrosis of tooth pulp	digestive	0.0401408	0.0258985	1.04096	0.989436	1.09516	0.121159	54748	2007	52741	0.0366589	FALSE	NA	NA	NA	NA	NA	NA	NA	NA	NA	NA	NA	NA	NA	NA	NA	NA	NA	NA	NA	NA	NA	NA	NA	NA	NA	NA	NA	NA	NA	NA	NA	NA	NA
522.5	Periapical abscess	digestive	0.0488141	0.0357051	1.05003	0.979055	1.12614	0.17158	54158	1034	53124	0.0190923	FALSE	0.00277013	0.18042	1.00277	0.704087	1.42817	0.98775	6221	55	6166	0.00884102	FALSE	0.155978	0.180838	1.1688	0.819988	1.66599	0.388397	5639	33	5606	0.0058521	FALSE	0.19454	0.148465	1.21475	0.908054	1.62504	0.190079	15438	47	15391	0.00304444	FALSE
523	Gingival and periodontal diseases	digestive	0.00265575	0.011301	1.00266	0.980695	1.02512	0.814207	52702	13778	38924	0.261432	FALSE	-0.0688726	0.137483	0.933446	0.712953	1.22213	0.616405	6260	94	6166	0.015016	FALSE	0.193136	0.299742	1.21305	0.674113	2.18285	0.519354	5618	12	5606	0.00213599	FALSE	-0.0715402	0.0891893	0.930959	0.781648	1.10879	0.422486	15377	130	15247	0.00845418	FALSE
523.1	Gingivitis	digestive	0.0376039	0.0188107	1.03832	1.00074	1.07732	0.0456001	53572	3977	49595	0.0742365	FALSE	NA	NA	NA	NA	NA	NA	NA	NA	NA	NA	NA	NA	NA	NA	NA	NA	NA	NA	NA	NA	NA	NA	-0.0769376	0.110486	0.925948	0.745656	1.14983	0.486206	15488	84	15404	0.00542355	FALSE
523.3	Periodontitis (acute or chronic)	digestive	-0.00218566	0.0142569	0.997817	0.97032	1.02609	0.878157	53147	7495	45652	0.141024	FALSE	0.0561677	0.164389	1.05778	0.766412	1.4599	0.732595	6234	68	6166	0.0109079	FALSE	NA	NA	NA	NA	NA	NA	NA	NA	NA	NA	NA	-0.0468988	0.159443	0.954184	0.69809	1.30423	0.76865	15497	41	15456	0.00264567	FALSE
523.31	Acute periodontitis	digestive	-0.00305895	0.0174353	0.996946	0.963453	1.0316	0.860729	53893	4701	49192	0.0872284	FALSE	NA	NA	NA	NA	NA	NA	NA	NA	NA	NA	NA	NA	NA	NA	NA	NA	NA	NA	NA	NA	NA	NA	-0.0546504	0.171711	0.946816	0.676242	1.32565	0.750281	15503	35	15468	0.00225763	FALSE
523.32	Chronic periodontitis	digestive	0.0077615	0.0182956	1.00779	0.972293	1.04459	0.671399	54181	4231	49950	0.0780901	FALSE	0.0301122	0.175626	1.03057	0.730435	1.45403	0.863865	6225	59	6166	0.00947791	FALSE	NA	NA	NA	NA	NA	NA	NA	NA	NA	NA	NA	NA	NA	NA	NA	NA	NA	NA	NA	NA	NA	NA
524	Dentofacial anomalies, including malocclusion	digestive	-0.0131361	0.0354276	0.98695	0.920743	1.05792	0.710795	55163	1050	54113	0.0190345	FALSE	NA	NA	NA	NA	NA	NA	NA	NA	NA	NA	NA	NA	NA	NA	NA	NA	NA	NA	NA	NA	NA	NA	-0.163819	0.111125	0.848896	0.682752	1.05547	0.14043	15530	83	15447	0.00534449	FALSE
524.3	Anomalies of tooth position/malocclusion	digestive	0.00927304	0.04831	1.00932	0.918132	1.10956	0.847782	55964	559	55405	0.00998856	FALSE	NA	NA	NA	NA	NA	NA	NA	NA	NA	NA	NA	NA	NA	NA	NA	NA	NA	NA	NA	NA	NA	NA	-0.175159	0.113782	0.839323	0.671546	1.04902	0.123701	15536	79	15457	0.00508496	FALSE
525	Other diseases of the teeth and supporting structures	digestive	0.0164655	0.0109763	1.0166	0.994965	1.03871	0.133589	51861	15859	36002	0.305798	FALSE	0.0352466	0.115916	1.03588	0.825348	1.3001	0.761075	6299	133	6166	0.0211145	FALSE	0.225503	0.131913	1.25295	0.967493	1.62264	0.0873619	5668	62	5606	0.0109386	FALSE	-0.0337339	0.099934	0.966829	0.794848	1.17602	0.735693	15306	107	15199	0.00699072	FALSE
525.1	Loss of teeth or edentulism	digestive	0.0191728	0.0132804	1.01936	0.993167	1.04624	0.148825	54192	9064	45128	0.167257	FALSE	NA	NA	NA	NA	NA	NA	NA	NA	NA	NA	NA	NA	NA	NA	NA	NA	NA	NA	NA	NA	NA	NA	NA	NA	NA	NA	NA	NA	NA	NA	NA	NA	NA
525.2	Atrophy of edentulous alveolar ridge	digestive	-0.0277139	0.0491894	0.972667	0.883269	1.07111	0.573155	56312	535	55777	0.00950064	FALSE	NA	NA	NA	NA	NA	NA	NA	NA	NA	NA	NA	NA	NA	NA	NA	NA	NA	NA	NA	NA	NA	NA	NA	NA	NA	NA	NA	NA	NA	NA	NA	NA	NA
526	Diseases of the jaws	digestive	0.0107466	0.0311534	1.0108	0.950931	1.07445	0.730127	54277	1374	52903	0.0253146	FALSE	NA	NA	NA	NA	NA	NA	NA	NA	NA	NA	NA	-0.322207	0.20722	0.724548	0.482701	1.08757	0.11997	5630	24	5606	0.00426288	FALSE	-0.0722674	0.110199	0.930282	0.749569	1.15456	0.511958	15364	85	15279	0.00553241	FALSE
526.1	Cysts of the jaws	digestive	-0.0774527	0.165639	0.925471	0.66891	1.28044	0.640072	56885	48	56837	0.000843808	FALSE	NA	NA	NA	NA	NA	NA	NA	NA	NA	NA	NA	NA	NA	NA	NA	NA	NA	NA	NA	NA	NA	NA	NA	NA	NA	NA	NA	NA	NA	NA	NA	NA	NA
526.3	Anomalies of jaw size/symmetry	digestive	-0.0491033	0.173239	0.952083	0.67797	1.33702	0.776838	56893	44	56849	0.000773382	FALSE	NA	NA	NA	NA	NA	NA	NA	NA	NA	NA	NA	NA	NA	NA	NA	NA	NA	NA	NA	NA	NA	NA	NA	NA	NA	NA	NA	NA	NA	NA	NA	NA	NA
526.4	Temporomandibular joint disorders	digestive	0.00158762	0.0439016	1.00159	0.919009	1.09159	0.971152	55684	689	54995	0.0123734	FALSE	NA	NA	NA	NA	NA	NA	NA	NA	NA	NA	NA	-0.330173	0.270143	0.7188	0.423309	1.22056	0.221626	5620	14	5606	0.0024911	FALSE	NA	NA	NA	NA	NA	NA	NA	NA	NA	NA	NA
526.41	Temporomandibular joint disorder, unspecified	digestive	-0.00971828	0.0492292	0.990329	0.899238	1.09065	0.843508	56041	547	55494	0.00976071	FALSE	NA	NA	NA	NA	NA	NA	NA	NA	NA	NA	NA	-0.330173	0.270143	0.7188	0.423309	1.22056	0.221626	5620	14	5606	0.0024911	FALSE	NA	NA	NA	NA	NA	NA	NA	NA	NA	NA	NA
526.42	Arthralgia/ankylosis of temporomandibular joint	digestive	0.155467	0.111117	1.1682	0.939579	1.45246	0.161775	56586	106	56480	0.00187325	FALSE	NA	NA	NA	NA	NA	NA	NA	NA	NA	NA	NA	NA	NA	NA	NA	NA	NA	NA	NA	NA	NA	NA	NA	NA	NA	NA	NA	NA	NA	NA	NA	NA	NA
526.5	Inflammatory conditions of jaw	digestive	-0.0689332	0.113289	0.933389	0.747531	1.16546	0.542874	56665	101	56564	0.00178241	FALSE	NA	NA	NA	NA	NA	NA	NA	NA	NA	NA	NA	NA	NA	NA	NA	NA	NA	NA	NA	NA	NA	NA	NA	NA	NA	NA	NA	NA	NA	NA	NA	NA	NA
526.8	Exostosis of jaw	digestive	0.0735885	0.126418	1.07636	0.840137	1.37901	0.560495	56766	79	56687	0.00139168	FALSE	NA	NA	NA	NA	NA	NA	NA	NA	NA	NA	NA	NA	NA	NA	NA	NA	NA	NA	NA	NA	NA	NA	NA	NA	NA	NA	NA	NA	NA	NA	NA	NA	NA
526.9	Jaw disease NOS	digestive	0.326708	0.137245	1.3864	1.05941	1.81432	0.0172902	56698	68	56630	0.00119934	FALSE	NA	NA	NA	NA	NA	NA	NA	NA	NA	NA	NA	NA	NA	NA	NA	NA	NA	NA	NA	NA	NA	NA	NA	NA	NA	NA	NA	NA	NA	NA	NA	NA	NA
527	Diseases of the salivary glands	digestive	0.00913555	0.0363312	1.00918	0.939814	1.08366	0.801465	55417	1000	54417	0.018045	FALSE	0.411979	0.271326	1.5098	0.88708	2.56967	0.128916	6616	25	6591	0.00377872	FALSE	0.0465217	0.166656	1.04762	0.75569	1.45233	0.780131	5914	38	5876	0.00642543	FALSE	0.101553	0.11792	1.10689	0.878473	1.39469	0.389126	15499	74	15425	0.0047745	FALSE
527.2	Sialoadenitis	digestive	0.0028799	0.0808304	1.00288	0.855946	1.17505	0.971578	56676	199	56477	0.00351119	FALSE	NA	NA	NA	NA	NA	NA	NA	NA	NA	NA	NA	0.029893	0.256417	1.03034	0.623326	1.70314	0.907193	5893	17	5876	0.00288478	FALSE	NA	NA	NA	NA	NA	NA	NA	NA	NA	NA	NA
527.7	Disturbance of salivary secretion	digestive	0.0138462	0.0441698	1.01394	0.929855	1.10563	0.753918	55844	670	55174	0.0119977	FALSE	NA	NA	NA	NA	NA	NA	NA	NA	NA	NA	NA	-0.0786368	0.303354	0.924376	0.510068	1.67521	0.795462	5887	11	5876	0.00186852	FALSE	0.009833	0.160437	1.00988	0.737401	1.38305	0.951129	15554	40	15514	0.00257169	FALSE
527.8	Other specified diseases of the salivary glands	digestive	-0.469054	0.160569	0.625594	0.456682	0.856981	0.00348679	56933	50	56883	0.000878225	FALSE	NA	NA	NA	NA	NA	NA	NA	NA	NA	NA	NA	0.323816	0.300408	1.38239	0.767219	2.49083	0.281068	5888	12	5876	0.00203804	FALSE	NA	NA	NA	NA	NA	NA	NA	NA	NA	NA	NA
528	Diseases of the oral soft tissues, excluding lesions specific for gingiva and tongue	digestive	0.026875	0.029976	1.02724	0.968625	1.0894	0.36996	54131	1485	52646	0.0274334	FALSE	0.212482	0.189872	1.23674	0.852427	1.79433	0.263108	6640	49	6591	0.00737952	FALSE	-0.166578	0.124599	0.846557	0.663124	1.08073	0.181253	5944	68	5876	0.0114401	FALSE	-0.119901	0.0801188	0.887009	0.758105	1.03783	0.134514	15274	164	15110	0.0107372	FALSE
528.1	Stomatitis and mucositis	digestive	0.109972	0.0869046	1.11625	0.941425	1.32353	0.205716	56455	171	56284	0.00302896	FALSE	NA	NA	NA	NA	NA	NA	NA	NA	NA	NA	NA	0.0286898	0.225835	1.02911	0.661036	1.60212	0.89891	5897	21	5876	0.00356113	FALSE	-0.324634	0.136245	0.722792	0.5534	0.944034	0.0171853	15481	56	15425	0.00361734	FALSE
528.11	Stomatitis and mucositis (ulcerative)	digestive	-0.121478	0.202405	0.885611	0.595597	1.31684	0.548391	56915	32	56883	0.000562242	FALSE	NA	NA	NA	NA	NA	NA	NA	NA	NA	NA	NA	-0.395335	0.331625	0.673454	0.351579	1.29001	0.233217	5886	10	5876	0.00169895	FALSE	NA	NA	NA	NA	NA	NA	NA	NA	NA	NA	NA
528.12	Oral aphthae	digestive	0.0659774	0.135964	1.0682	0.818311	1.3944	0.627496	56743	70	56673	0.00123363	FALSE	NA	NA	NA	NA	NA	NA	NA	NA	NA	NA	NA	NA	NA	NA	NA	NA	NA	NA	NA	NA	NA	NA	NA	NA	NA	NA	NA	NA	NA	NA	NA	NA	NA
528.3	Cellulitis and abscess of oral soft tissues	digestive	0.0433459	0.0680532	1.0443	0.913896	1.19331	0.524163	56064	283	55781	0.0050478	FALSE	NA	NA	NA	NA	NA	NA	NA	NA	NA	NA	NA	NA	NA	NA	NA	NA	NA	NA	NA	NA	NA	NA	NA	NA	NA	NA	NA	NA	NA	NA	NA	NA	NA
528.4	Cysts of oral soft tissues	digestive	0.263616	0.17496	1.30163	0.923758	1.83407	0.131882	56937	43	56894	0.000755221	FALSE	NA	NA	NA	NA	NA	NA	NA	NA	NA	NA	NA	NA	NA	NA	NA	NA	NA	NA	NA	NA	NA	NA	NA	NA	NA	NA	NA	NA	NA	NA	NA	NA	NA
528.41	Cyst of the salivary gland	digestive	0.282208	0.230877	1.32606	0.843403	2.08491	0.221582	57008	25	56983	0.000438535	FALSE	NA	NA	NA	NA	NA	NA	NA	NA	NA	NA	NA	NA	NA	NA	NA	NA	NA	NA	NA	NA	NA	NA	NA	NA	NA	NA	NA	NA	NA	NA	NA	NA	NA
528.5	Diseases of lips	digestive	0.161842	0.135036	1.17567	0.902282	1.53191	0.230718	56817	74	56743	0.00130243	FALSE	NA	NA	NA	NA	NA	NA	NA	NA	NA	NA	NA	0.12547	0.2922	1.13368	0.639389	2.0101	0.667634	5889	13	5876	0.00220751	FALSE	NA	NA	NA	NA	NA	NA	NA	NA	NA	NA	NA
528.6	Leukoplakia of oral mucosa	digestive	-0.0150323	0.123552	0.98508	0.773217	1.25499	0.903163	56785	84	56701	0.00147926	FALSE	NA	NA	NA	NA	NA	NA	NA	NA	NA	NA	NA	NA	NA	NA	NA	NA	NA	NA	NA	NA	NA	NA	NA	NA	NA	NA	NA	NA	NA	NA	NA	NA	NA
528.7	Sialolithiasis	digestive	-0.0641242	0.118537	0.937889	0.743448	1.18318	0.588532	56949	92	56857	0.00161548	FALSE	NA	NA	NA	NA	NA	NA	NA	NA	NA	NA	NA	NA	NA	NA	NA	NA	NA	NA	NA	NA	NA	NA	NA	NA	NA	NA	NA	NA	NA	NA	NA	NA	NA
529	Diseases and other conditions of the tongue	digestive	0.0198174	0.0876854	1.02002	0.858949	1.21128	0.821197	56542	168	56374	0.00297124	FALSE	NA	NA	NA	NA	NA	NA	NA	NA	NA	NA	NA	0.274496	0.269236	1.31587	0.776307	2.23044	0.307949	5891	15	5876	0.00254626	FALSE	NA	NA	NA	NA	NA	NA	NA	NA	NA	NA	NA
529.1	Glossitis	digestive	0.119888	0.177559	1.12737	0.796023	1.59664	0.499547	56938	41	56897	0.000720081	FALSE	NA	NA	NA	NA	NA	NA	NA	NA	NA	NA	NA	NA	NA	NA	NA	NA	NA	NA	NA	NA	NA	NA	NA	NA	NA	NA	NA	NA	NA	NA	NA	NA	NA
530	Diseases of esophagus	digestive	0.00689665	0.0104351	1.00692	0.986535	1.02773	0.508673	51731	19586	32145	0.378612	FALSE	-0.0142529	0.0499808	0.985848	0.893852	1.08731	0.775516	6652	814	5838	0.122369	FALSE	-0.00371731	0.0330916	0.99629	0.933722	1.06305	0.910559	5612	1278	4334	0.227726	FALSE	-0.0312262	0.028002	0.969256	0.917493	1.02394	0.264789	14251	1795	12456	0.125956	FALSE
530.1	Esophagitis, GERD and related diseases	digestive	0.0060666	0.0104722	1.00609	0.985645	1.02695	0.562384	51781	19174	32607	0.37029	FALSE	-0.0254094	0.051469	0.974911	0.88136	1.07839	0.62153	6600	762	5838	0.115455	FALSE	-0.00540926	0.0334413	0.994605	0.931505	1.06198	0.8715	5580	1246	4334	0.223297	FALSE	-0.0400879	0.0290328	0.960705	0.907563	1.01696	0.167347	14267	1643	12624	0.115161	FALSE
530.11	GERD	digestive	0.00170639	0.0105547	1.00171	0.981198	1.02265	0.871565	51794	18478	33316	0.356759	FALSE	-0.0359324	0.0599687	0.964706	0.857726	1.08503	0.549049	6378	540	5838	0.084666	FALSE	-0.00482454	0.0335312	0.995187	0.931885	1.06279	0.885594	5571	1237	4334	0.222043	FALSE	-0.0479952	0.0300326	0.953138	0.898652	1.01093	0.110021	14314	1510	12804	0.105491	FALSE
530.12	Ulcer of esophagus	digestive	0.078009	0.117543	1.08113	0.858666	1.36124	0.506906	56855	93	56762	0.00163574	FALSE	-0.0282831	0.209134	0.972113	0.645206	1.46466	0.892423	5879	41	5838	0.00697398	FALSE	NA	NA	NA	NA	NA	NA	NA	NA	NA	NA	NA	NA	NA	NA	NA	NA	NA	NA	NA	NA	NA	NA
530.13	Barrett's esophagus	digestive	-0.0377328	0.0607745	0.96297	0.854832	1.08479	0.534688	56843	343	56500	0.00603416	FALSE	NA	NA	NA	NA	NA	NA	NA	NA	NA	NA	NA	0.00462437	0.21463	1.00464	0.659647	1.53005	0.98281	4358	24	4334	0.00550711	FALSE	NA	NA	NA	NA	NA	NA	NA	NA	NA	NA	NA
530.14	Reflux esophagitis	digestive	-0.00728793	0.0329697	0.992739	0.930616	1.05901	0.825054	55298	1215	54083	0.0219719	FALSE	0.151475	0.103178	1.16355	0.950513	1.42433	0.142078	6011	173	5838	0.0287806	FALSE	NA	NA	NA	NA	NA	NA	NA	NA	NA	NA	NA	0.0819485	0.135679	1.0854	0.831951	1.41606	0.54585	15425	57	15368	0.0036953	FALSE
530.15	Eosinophilic esophagitis	digestive	0.0793321	0.194305	1.08256	0.739703	1.58434	0.683063	57027	35	56992	0.000613744	FALSE	NA	NA	NA	NA	NA	NA	NA	NA	NA	NA	NA	NA	NA	NA	NA	NA	NA	NA	NA	NA	NA	NA	NA	NA	NA	NA	NA	NA	NA	NA	NA	NA	NA
530.2	Esophageal bleeding (varices/hemorrhage)	digestive	0.0787528	0.0588383	1.08194	0.96409	1.21419	0.180746	56568	368	56200	0.00650544	FALSE	0.311764	0.20748	1.36583	0.909466	2.0512	0.132937	5882	44	5838	0.00748045	FALSE	0.117713	0.188337	1.12492	0.777689	1.62719	0.531963	4365	31	4334	0.00710195	FALSE	0.0718477	0.127818	1.07449	0.836377	1.3804	0.574042	15549	63	15486	0.00405171	FALSE
530.3	Stricture and stenosis of esophagus	digestive	-0.0476666	0.0699229	0.953452	0.831341	1.0935	0.495427	56576	264	56312	0.00466629	FALSE	0.304287	0.211403	1.35566	0.895779	2.05163	0.150045	5880	42	5838	0.00714286	FALSE	0.564079	0.279388	1.75783	1.01662	3.03946	0.0434891	4348	14	4334	0.00321987	FALSE	-0.102815	0.132539	0.902294	0.695871	1.16995	0.437905	15481	60	15421	0.00387572	FALSE
530.5	Disorders of esophageal motility	digestive	0.0173183	0.0901402	1.01747	0.852692	1.21409	0.847643	56829	160	56669	0.00281546	FALSE	0.0603018	0.292554	1.06216	0.598634	1.88459	0.836696	5859	21	5838	0.00358423	FALSE	-0.0534663	0.269758	0.947938	0.558673	1.60843	0.842888	4349	15	4334	0.00344907	FALSE	NA	NA	NA	NA	NA	NA	NA	NA	NA	NA	NA
530.6	Diverticulum of esophagus, acquired	digestive	-0.0895713	0.181974	0.914323	0.64003	1.30617	0.622564	57018	37	56981	0.000648918	FALSE	NA	NA	NA	NA	NA	NA	NA	NA	NA	NA	NA	NA	NA	NA	NA	NA	NA	NA	NA	NA	NA	NA	NA	NA	NA	NA	NA	NA	NA	NA	NA	NA	NA
530.7	Gastroesophageal laceration-hemorrhage syndrome	digestive	-0.264378	0.150297	0.767683	0.571803	1.03066	0.0785705	56941	58	56883	0.0010186	FALSE	NA	NA	NA	NA	NA	NA	NA	NA	NA	NA	NA	NA	NA	NA	NA	NA	NA	NA	NA	NA	NA	NA	NA	NA	NA	NA	NA	NA	NA	NA	NA	NA	NA
530.9	Heartburn	digestive	0.130832	0.0558008	1.13978	1.02169	1.27151	0.0190462	55678	419	55259	0.00752541	FALSE	-0.0830134	0.163034	0.920339	0.668606	1.26685	0.610627	5904	66	5838	0.0111789	FALSE	0.218757	0.123834	1.24453	0.976328	1.58641	0.0773056	4407	73	4334	0.0165646	FALSE	-0.182346	0.16337	0.833313	0.604985	1.14781	0.264357	15413	40	15373	0.00259521	FALSE
531	Peptic ulcer (excl. esophageal)	digestive	0.0158626	0.025832	1.01599	0.965829	1.06875	0.539169	55581	2019	53562	0.0363254	FALSE	-0.0082804	0.0955124	0.991754	0.822436	1.19593	0.930914	6682	198	6484	0.0296318	FALSE	-0.101653	0.0973803	0.903343	0.746381	1.09331	0.296541	6164	112	6052	0.01817	FALSE	-0.051342	0.0821131	0.949954	0.808735	1.11583	0.5318	15210	164	15046	0.0107824	FALSE
531.1	Hemorrhage from gastrointestinal ulcer	digestive	0.134775	0.0746828	1.14428	0.988464	1.32466	0.0711314	56738	233	56505	0.0041066	FALSE	-0.208378	0.291798	0.8119	0.458268	1.43842	0.475154	6504	20	6484	0.00307503	FALSE	NA	NA	NA	NA	NA	NA	NA	NA	NA	NA	NA	NA	NA	NA	NA	NA	NA	NA	NA	NA	NA	NA
531.2	Gastric ulcer	digestive	-0.0283816	0.0553274	0.972017	0.872124	1.08335	0.607968	56405	427	55978	0.00757025	FALSE	0.0199392	0.118857	1.02014	0.808139	1.28775	0.866774	6611	127	6484	0.0192104	FALSE	-0.0722156	0.193339	0.93033	0.636888	1.35897	0.708763	6080	28	6052	0.00460526	FALSE	-0.0808019	0.169895	0.922376	0.661136	1.28684	0.63436	15497	37	15460	0.00238756	FALSE
531.3	Duodenal ulcer	digestive	-0.0410681	0.070747	0.959764	0.835494	1.10252	0.561582	56643	257	56386	0.00453719	FALSE	-0.112607	0.180526	0.893502	0.627232	1.27281	0.53278	6538	54	6484	0.00825941	FALSE	-0.612276	0.230084	0.542115	0.345335	0.851026	0.00778854	6071	19	6052	0.00312963	FALSE	NA	NA	NA	NA	NA	NA	NA	NA	NA	NA	NA
531.4	Peptic ulcer, site unspecified	digestive	0.0275625	0.032852	1.02795	0.963842	1.09631	0.401475	55994	1230	54764	0.0219666	FALSE	NA	NA	NA	NA	NA	NA	NA	NA	NA	NA	NA	-0.0165714	0.127987	0.983565	0.765347	1.264	0.89698	6117	65	6052	0.0106261	FALSE	-0.261371	0.148094	0.769995	0.576007	1.02932	0.0775816	15488	49	15439	0.00316374	FALSE
532	Dysphagia	digestive	0.0150464	0.0175971	1.01516	0.980744	1.05078	0.392526	54297	4653	49644	0.0856953	FALSE	NA	NA	NA	NA	NA	NA	NA	NA	NA	NA	NA	0.0557795	0.0728749	1.05736	0.916626	1.21971	0.444025	4543	209	4334	0.0460048	FALSE	0.0537218	0.0388357	1.05519	0.977853	1.13865	0.16657	15045	778	14267	0.0517115	FALSE
535	Gastritis and duodenitis	digestive	0.0135574	0.0205942	1.01365	0.973549	1.0554	0.510337	52770	3276	49494	0.0620807	FALSE	-0.0166768	0.0499419	0.983462	0.891756	1.0846	0.738438	6386	818	5568	0.128093	FALSE	0.105463	0.0853064	1.11122	0.940129	1.31346	0.216354	5883	152	5731	0.0258372	FALSE	0.0162597	0.064699	1.01639	0.895341	1.15381	0.801573	14974	261	14713	0.0174302	FALSE
535.1	Acute gastritis	digestive	0.0780899	0.067115	1.08122	0.947948	1.23323	0.244617	55678	290	55388	0.00520852	FALSE	NA	NA	NA	NA	NA	NA	NA	NA	NA	NA	NA	0.194849	0.315171	1.21513	0.655153	2.25373	0.536422	5742	11	5731	0.00191571	FALSE	NA	NA	NA	NA	NA	NA	NA	NA	NA	NA	NA
535.2	Atrophic gastritis	digestive	-0.0421393	0.0610831	0.958736	0.850559	1.08067	0.490277	55566	349	55217	0.00628082	FALSE	-0.302759	0.254582	0.738777	0.448548	1.2168	0.234345	5597	29	5568	0.00518135	FALSE	-0.301088	0.234237	0.740012	0.467576	1.17119	0.198653	5751	20	5731	0.00347766	FALSE	-0.0765897	0.113305	0.92627	0.741807	1.1566	0.499064	15291	80	15211	0.00523184	FALSE
535.6	Duodenitis	digestive	-0.0403976	0.0728945	0.960407	0.832543	1.10791	0.579447	56266	243	56023	0.00431877	FALSE	-0.136847	0.110799	0.872104	0.701866	1.08363	0.216797	5709	141	5568	0.0246978	FALSE	NA	NA	NA	NA	NA	NA	NA	NA	NA	NA	NA	NA	NA	NA	NA	NA	NA	NA	NA	NA	NA	NA
535.8	Other specified gastritis	digestive	0.0152137	0.058195	1.01533	0.90588	1.138	0.793764	55571	386	55185	0.00694607	FALSE	0.0859782	0.0763501	1.08978	0.938317	1.2657	0.260121	5890	322	5568	0.0546689	FALSE	NA	NA	NA	NA	NA	NA	NA	NA	NA	NA	NA	0.0349045	0.114856	1.03552	0.826783	1.29696	0.761205	15205	78	15127	0.00512989	FALSE
535.9	Gastritis and duodenitis, NOS	digestive	0.0139963	0.0332208	1.01409	0.950168	1.08232	0.673528	54115	1206	52909	0.0222859	FALSE	-0.674869	0.234376	0.509223	0.321665	0.806144	0.00398392	5596	28	5568	0.00500357	FALSE	0.180222	0.0947256	1.19748	0.994574	1.44179	0.0570969	5854	123	5731	0.0210113	FALSE	-0.11277	0.123101	0.893357	0.701842	1.13713	0.359628	15404	71	15333	0.00460919	FALSE
536	Disorders of function of stomach	digestive	-0.0496346	0.027877	0.951577	0.900979	1.00502	0.0749963	54486	1721	52765	0.0315861	FALSE	0.00227004	0.0695828	1.00227	0.874492	1.14872	0.973975	5963	395	5568	0.0662418	FALSE	0.106188	0.115216	1.11203	0.887245	1.39377	0.356713	5811	80	5731	0.013767	FALSE	-0.03526	0.0667768	0.965354	0.846925	1.10034	0.59748	15154	253	14901	0.0166953	FALSE
536.3	Gastroparesis	digestive	-0.0908061	0.0596054	0.913195	0.812505	1.02636	0.127645	56784	365	56419	0.00642787	FALSE	NA	NA	NA	NA	NA	NA	NA	NA	NA	NA	NA	0.0304565	0.139609	1.03093	0.784133	1.35539	0.827307	5785	54	5731	0.00933449	FALSE	0.124905	0.114725	1.13304	0.904876	1.41874	0.276274	15539	82	15457	0.00527704	FALSE
536.7	Complications of gastrostomy, colostomy and enterostomy	digestive	0.00624062	0.15525	1.00626	0.742265	1.36415	0.967936	56959	52	56907	0.000912937	FALSE	NA	NA	NA	NA	NA	NA	NA	NA	NA	NA	NA	NA	NA	NA	NA	NA	NA	NA	NA	NA	NA	NA	-0.142142	0.116394	0.867498	0.690545	1.0898	0.222004	15528	82	15446	0.00528078	FALSE
536.8	Dyspepsia and other specified disorders of function of stomach	digestive	-0.0522417	0.0319341	0.949099	0.891516	1.0104	0.101856	54690	1302	53388	0.0238069	FALSE	0.00227004	0.0695828	1.00227	0.874492	1.14872	0.973975	5963	395	5568	0.0662418	FALSE	0.375363	0.207847	1.45552	0.968491	2.18746	0.0709245	5756	25	5731	0.00434329	FALSE	-0.0334209	0.104327	0.967131	0.78828	1.18656	0.748706	15243	100	15143	0.00656039	FALSE
537	Other disorders of stomach and duodenum	digestive	0.046349	0.0409139	1.04744	0.966724	1.1349	0.257281	55491	778	54713	0.0140203	FALSE	0.0460163	0.125157	1.04709	0.819312	1.3382	0.71312	5681	113	5568	0.0198909	FALSE	0.194694	0.171543	1.21494	0.868028	1.70049	0.256394	5769	38	5731	0.00658693	FALSE	0.00539178	0.0953689	1.00541	0.833992	1.21205	0.954915	15247	116	15131	0.00760805	FALSE
537.1	Lesions of stomach and duodenum	digestive	-0.0174604	0.0992646	0.982691	0.808949	1.19375	0.860374	56896	130	56766	0.00228487	FALSE	NA	NA	NA	NA	NA	NA	NA	NA	NA	NA	NA	NA	NA	NA	NA	NA	NA	NA	NA	NA	NA	NA	NA	NA	NA	NA	NA	NA	NA	NA	NA	NA	NA
539	Bariatric surgery	digestive	0.0506953	0.0661292	1.052	0.924116	1.19759	0.443313	56926	298	56628	0.00523487	FALSE	NA	NA	NA	NA	NA	NA	NA	NA	NA	NA	NA	-0.0427565	0.0938783	0.958145	0.797114	1.15171	0.648788	6207	120	6087	0.019333	FALSE	0.00675194	0.069945	1.00677	0.877797	1.1547	0.923098	15505	212	15293	0.013673	FALSE
540	Appendiceal conditions	digestive	0.0376204	0.0610808	1.03834	0.921182	1.17039	0.537952	56900	353	56547	0.00620387	FALSE	0.436197	0.293618	1.54681	0.869973	2.75024	0.137386	6682	22	6660	0.00329243	FALSE	-0.111048	0.231259	0.894896	0.568749	1.40807	0.631094	6230	19	6211	0.00304976	FALSE	0.112592	0.13373	1.11917	0.861122	1.45456	0.399825	15522	56	15466	0.00360778	FALSE
540.1	Appendicitis	digestive	0.0260811	0.0629892	1.02642	0.907213	1.1613	0.678832	56934	332	56602	0.00583131	FALSE	0.431992	0.300183	1.54032	0.855246	2.77417	0.150123	6681	21	6660	0.00314324	FALSE	-0.136333	0.253926	0.872552	0.530452	1.43528	0.591337	6227	16	6211	0.00256946	FALSE	0.106221	0.137533	1.11207	0.849299	1.45614	0.439919	15537	53	15484	0.00341121	FALSE
540.11	Acute appendicitis	digestive	0.0350856	0.0686312	1.03571	0.905352	1.18483	0.609197	56960	279	56681	0.00489817	FALSE	NA	NA	NA	NA	NA	NA	NA	NA	NA	NA	NA	NA	NA	NA	NA	NA	NA	NA	NA	NA	NA	NA	0.227129	0.143778	1.25499	0.946793	1.66352	0.11417	15548	48	15500	0.00308721	FALSE
550	Abdominal hernia	digestive	-0.00362755	0.0158924	0.996379	0.965821	1.0279	0.819446	53648	5800	47848	0.108112	FALSE	-0.0339491	0.0532258	0.966621	0.870862	1.07291	0.523583	6682	713	5969	0.106705	FALSE	0.00758265	0.0562813	1.00761	0.902372	1.12512	0.892827	6087	343	5744	0.0563496	FALSE	-0.0324177	0.0424531	0.968102	0.890809	1.0521	0.445099	14937	635	14302	0.0425119	FALSE
550.1	Inguinal hernia	digestive	-0.019016	0.0224797	0.981164	0.938872	1.02536	0.397598	56052	2708	53344	0.0483123	FALSE	NA	NA	NA	NA	NA	NA	NA	NA	NA	NA	NA	-0.0855129	0.0994904	0.918041	0.755395	1.11571	0.39006	5851	107	5744	0.0182875	FALSE	-0.0803278	0.08416	0.922814	0.782484	1.08831	0.339848	15513	146	15367	0.00941146	FALSE
550.2	Diaphragmatic hernia	digestive	0.00978052	0.0319793	1.00983	0.948476	1.07515	0.759727	54813	1279	53534	0.0233339	FALSE	-0.0608245	0.063449	0.940988	0.830951	1.0656	0.337743	6456	487	5969	0.0754337	FALSE	0.0740185	0.153875	1.07683	0.796462	1.45588	0.630495	5789	45	5744	0.00777336	FALSE	-0.0596634	0.0737597	0.942082	0.815273	1.08861	0.418579	15167	209	14958	0.0137799	FALSE
550.3	Femoral hernia	digestive	0.0699729	0.230524	1.07248	0.682595	1.68506	0.76148	57007	24	56983	0.000421001	FALSE	NA	NA	NA	NA	NA	NA	NA	NA	NA	NA	NA	NA	NA	NA	NA	NA	NA	NA	NA	NA	NA	NA	NA	NA	NA	NA	NA	NA	NA	NA	NA	NA	NA
550.4	Umbilical hernia	digestive	0.00213621	0.0319973	1.00214	0.94122	1.067	0.946771	56231	1292	54939	0.0229766	FALSE	0.0545508	0.109075	1.05607	0.852795	1.30779	0.616989	6121	152	5969	0.0248325	FALSE	0.0320636	0.118284	1.03258	0.818917	1.302	0.786334	5818	74	5744	0.0127191	FALSE	0.09526	0.087639	1.09994	0.926341	1.30608	0.277055	15403	133	15270	0.00863468	FALSE
550.5	Ventral hernia	digestive	0.0493664	0.0417	1.05061	0.968152	1.14008	0.236474	56393	746	55647	0.0132286	FALSE	-0.0875798	0.139544	0.916146	0.696919	1.20433	0.530256	6062	93	5969	0.0153415	FALSE	0.0443923	0.0889356	1.04539	0.878164	1.24447	0.617673	5877	133	5744	0.0226306	FALSE	-0.0873787	0.109877	0.91633	0.738793	1.13653	0.426472	15477	86	15391	0.00555663	FALSE
550.6	Incisional hernia	digestive	0.0481666	0.0638913	1.04935	0.925834	1.18933	0.450919	56852	312	56540	0.00548793	FALSE	0.0199425	0.276723	1.02014	0.593075	1.75474	0.942549	5991	22	5969	0.00367217	FALSE	0.0517833	0.168191	1.05315	0.757395	1.46439	0.75817	5781	37	5744	0.00640028	FALSE	-0.0961923	0.115248	0.908289	0.724641	1.13848	0.403912	15530	79	15451	0.00508693	FALSE
555	Inflammatory bowel disease and other gastroenteritis and colitis	digestive	-0.0188035	0.0473472	0.981372	0.894398	1.0768	0.691264	56522	582	55940	0.0102969	FALSE	-0.262721	0.162191	0.768956	0.559554	1.05672	0.105269	5578	63	5515	0.0112944	FALSE	0.17437	0.117541	1.1905	0.945529	1.49893	0.137947	4516	76	4440	0.0168291	FALSE	0.064494	0.0643826	1.06662	0.940169	1.21008	0.316474	15512	246	15266	0.0158587	FALSE
555.1	Regional enteritis	digestive	-0.0752293	0.0686385	0.927531	0.810778	1.0611	0.27307	56942	273	56669	0.00479435	FALSE	-0.372139	0.256804	0.689258	0.416664	1.14019	0.147304	5540	25	5515	0.00451264	FALSE	0.143553	0.15984	1.15437	0.84389	1.57908	0.369129	4481	41	4440	0.00914974	FALSE	0.0523369	0.0685185	1.05373	0.921309	1.20518	0.444965	15552	217	15335	0.0139532	FALSE
555.2	Ulcerative colitis	digestive	-0.0133875	0.0590529	0.986702	0.878859	1.10778	0.820655	56570	374	56196	0.00661128	FALSE	-0.303688	0.184954	0.738091	0.513658	1.06059	0.100596	5563	48	5515	0.00862844	FALSE	0.11056	0.164124	1.1169	0.809675	1.54071	0.500541	4478	38	4440	0.00848593	FALSE	0.13384	0.0949637	1.14321	0.949055	1.37708	0.158723	15509	112	15397	0.00722161	FALSE
555.21	Ulcerative colitis (chronic)	digestive	0.0282442	0.0916634	1.02865	0.85949	1.2311	0.757983	56779	156	56623	0.00274749	FALSE	NA	NA	NA	NA	NA	NA	NA	NA	NA	NA	NA	0.534741	0.253541	1.70701	1.03852	2.80578	0.0349366	4457	17	4440	0.00381422	FALSE	0.126296	0.156771	1.13462	0.834455	1.54275	0.420471	15549	41	15508	0.00263683	FALSE
556	Ulceration of the lower GI tract	digestive	-0.0916333	0.0785343	0.91244	0.782266	1.06428	0.243294	56572	209	56363	0.00369441	FALSE	0.0187793	0.232118	1.01896	0.646506	1.60597	0.935518	5548	33	5515	0.00594809	FALSE	NA	NA	NA	NA	NA	NA	NA	NA	NA	NA	NA	0.284143	0.164489	1.32862	0.962468	1.83408	0.0840901	15495	38	15457	0.0024524	FALSE
556.1	Ulceration of intestine	digestive	0.0130758	0.0883026	1.01316	0.852146	1.2046	0.88228	56676	165	56511	0.00291129	FALSE	-0.307149	0.265221	0.735541	0.437367	1.23699	0.246829	5539	24	5515	0.00433291	FALSE	NA	NA	NA	NA	NA	NA	NA	NA	NA	NA	NA	NA	NA	NA	NA	NA	NA	NA	NA	NA	NA	NA
556.11	Angiodysplasia of intestine (without mention of hemorrhage)	digestive	-0.0042141	0.118419	0.995795	0.789532	1.25594	0.971612	56841	92	56749	0.00161855	FALSE	NA	NA	NA	NA	NA	NA	NA	NA	NA	NA	NA	NA	NA	NA	NA	NA	NA	NA	NA	NA	NA	NA	NA	NA	NA	NA	NA	NA	NA	NA	NA	NA	NA
557	Intestinal malabsorption (non-celiac)	digestive	-0.161181	0.205799	0.851138	0.568618	1.27403	0.433511	56952	29	56923	0.000509201	FALSE	NA	NA	NA	NA	NA	NA	NA	NA	NA	NA	NA	0.0732527	0.214851	1.076	0.706201	1.63945	0.733144	4463	23	4440	0.00515348	FALSE	0.151692	0.126941	1.1638	0.907454	1.49257	0.232095	15510	67	15443	0.00431979	FALSE
557.1	Celiac disease	digestive	0.139132	0.194121	1.14928	0.785571	1.68137	0.473541	57036	34	57002	0.000596115	FALSE	NA	NA	NA	NA	NA	NA	NA	NA	NA	NA	NA	NA	NA	NA	NA	NA	NA	NA	NA	NA	NA	NA	NA	NA	NA	NA	NA	NA	NA	NA	NA	NA	NA
558	Noninfectious gastroenteritis	digestive	-0.0207935	0.029079	0.979421	0.92516	1.03686	0.474565	53387	1583	51804	0.0296514	FALSE	-0.0719454	0.082423	0.930582	0.791762	1.09374	0.382729	5781	266	5515	0.0460128	FALSE	0.0250689	0.0987693	1.02539	0.844915	1.2444	0.799641	4546	106	4440	0.0233172	FALSE	-0.00639044	0.0554861	0.99363	0.891238	1.10778	0.908309	14949	357	14592	0.0238812	FALSE
559	Ileostomy status	digestive	0.0264647	0.109654	1.02682	0.828236	1.27301	0.809286	57038	105	56933	0.00184088	FALSE	NA	NA	NA	NA	NA	NA	NA	NA	NA	NA	NA	NA	NA	NA	NA	NA	NA	NA	NA	NA	NA	NA	0.0626469	0.138897	1.06465	0.810916	1.39778	0.651966	15562	55	15507	0.00353425	FALSE
560	Intestinal obstruction without mention of hernia	digestive	0.0215431	0.0347188	1.02178	0.954559	1.09373	0.534927	55851	1100	54751	0.0196953	FALSE	0.129695	0.118764	1.13848	0.902053	1.43688	0.274815	5644	129	5515	0.0228561	FALSE	0.0378351	0.168031	1.03856	0.747137	1.44365	0.821849	4478	38	4440	0.00848593	FALSE	-0.0594859	0.0583146	0.942249	0.84048	1.05634	0.307687	15241	325	14916	0.0213241	FALSE
560.1	Paralytic ileus	digestive	0.0527899	0.0692171	1.05421	0.920466	1.20738	0.44566	56433	272	56161	0.00481987	FALSE	-0.185274	0.263518	0.830876	0.495708	1.39267	0.482006	5541	26	5515	0.00469229	FALSE	NA	NA	NA	NA	NA	NA	NA	NA	NA	NA	NA	-0.0405494	0.0892972	0.960262	0.80608	1.14393	0.649761	15355	136	15219	0.00885705	FALSE
560.2	Impaction of intestine	digestive	0.0305144	0.0909259	1.03098	0.86269	1.23211	0.737175	56643	162	56481	0.00286002	FALSE	NA	NA	NA	NA	NA	NA	NA	NA	NA	NA	NA	0.0151352	0.19536	1.01525	0.692276	1.4889	0.938247	4468	28	4440	0.00626679	FALSE	NA	NA	NA	NA	NA	NA	NA	NA	NA	NA	NA
560.3	Peritoneal or intestinal adhesions	digestive	0.144344	0.107725	1.15528	0.935386	1.42687	0.180265	56955	113	56842	0.00198402	FALSE	0.299114	0.224724	1.34866	0.86819	2.09504	0.183179	5553	38	5515	0.00684315	FALSE	NA	NA	NA	NA	NA	NA	NA	NA	NA	NA	NA	NA	NA	NA	NA	NA	NA	NA	NA	NA	NA	NA
560.4	Other intestinal obstruction	digestive	0.0384706	0.0441624	1.03922	0.95305	1.13318	0.383691	56568	670	55898	0.0118442	FALSE	0.0024029	0.14472	1.00241	0.75484	1.33117	0.986753	5598	83	5515	0.0148267	FALSE	NA	NA	NA	NA	NA	NA	NA	NA	NA	NA	NA	-0.0553626	0.0769714	0.946142	0.813649	1.10021	0.47198	15388	180	15208	0.0116974	FALSE
561	Symptoms involving digestive system	digestive	-0.0188775	0.0158024	0.9813	0.951372	1.01217	0.232245	50433	5881	44552	0.11661	FALSE	-0.0419641	0.0713868	0.958904	0.8337	1.10291	0.556639	5888	373	5515	0.0633492	FALSE	0.00396899	0.0450881	1.00398	0.91906	1.09674	0.929855	5014	574	4440	0.114479	FALSE	-0.0817336	0.111294	0.921517	0.740914	1.14614	0.462711	15411	85	15326	0.00551554	FALSE
562	Diverticulosis and diverticulitis	digestive	-0.0304863	0.0177847	0.969974	0.936745	1.00438	0.0864945	51584	4642	46942	0.0899891	FALSE	NA	NA	NA	NA	NA	NA	NA	NA	NA	NA	NA	-0.0780922	0.092193	0.924879	0.771985	1.10805	0.396967	4574	134	4440	0.029296	FALSE	-0.112004	0.0617877	0.89404	0.792068	1.00914	0.0698735	14997	320	14677	0.0213376	FALSE
562.1	Diverticulosis	digestive	-0.0224218	0.0188522	0.977828	0.942356	1.01463	0.234302	51653	4084	47569	0.0790661	FALSE	NA	NA	NA	NA	NA	NA	NA	NA	NA	NA	NA	-0.0740614	0.10686	0.928615	0.753138	1.14498	0.488267	4539	99	4440	0.021811	FALSE	-0.0765168	0.0657533	0.926337	0.814327	1.05375	0.244548	14996	280	14716	0.0186716	FALSE
562.2	Diverticulitis	digestive	-0.122069	0.0407708	0.885087	0.817111	0.958718	0.00275315	56103	781	55322	0.0139208	FALSE	NA	NA	NA	NA	NA	NA	NA	NA	NA	NA	NA	-0.239792	0.152202	0.786791	0.583852	1.06027	0.115145	4487	47	4440	0.0104747	FALSE	-0.291352	0.131795	0.747253	0.57714	0.967506	0.0270606	15535	61	15474	0.00392662	FALSE
564	Functional digestive disorders	digestive	0.0138444	0.0223333	1.01394	0.970515	1.05931	0.535325	53471	2763	50708	0.0516729	FALSE	-0.0267909	0.0557622	0.973565	0.872769	1.086	0.630908	6143	628	5515	0.10223	FALSE	0.0418565	0.0834042	1.04274	0.885489	1.22793	0.615772	4592	152	4440	0.033101	FALSE	-0.0562253	0.0642879	0.945326	0.83341	1.07227	0.381799	15206	265	14941	0.0174273	FALSE
564.1	Irritable Bowel Syndrome	digestive	0.00255132	0.0320003	1.00255	0.941605	1.06745	0.936454	56129	1338	54791	0.0238379	FALSE	-0.0618197	0.111904	0.940052	0.754914	1.17059	0.580649	5659	144	5515	0.0254462	FALSE	0.303493	0.146911	1.35458	1.01567	1.80658	0.0388444	4488	48	4440	0.0106952	FALSE	-0.0386642	0.0880329	0.962074	0.809605	1.14326	0.660515	15420	136	15284	0.00881971	FALSE
564.9	Personal history of diseases of digestive system	digestive	-0.185836	0.0836981	0.830409	0.704769	0.978447	0.0263971	56221	185	56036	0.00329059	FALSE	-0.0437891	0.0639907	0.957156	0.844331	1.08506	0.493783	5975	460	5515	0.0769874	FALSE	0.0304319	0.163193	1.0309	0.748694	1.41948	0.85207	4479	39	4440	0.0087073	FALSE	NA	NA	NA	NA	NA	NA	NA	NA	NA	NA	NA
565	Anal and rectal conditions	digestive	0.0200546	0.0248851	1.02026	0.971688	1.07125	0.420306	53960	2185	51775	0.040493	FALSE	-0.0557615	0.0696029	0.945765	0.825156	1.084	0.423052	6464	377	6087	0.058323	FALSE	0.00184231	0.0711762	1.00184	0.871392	1.15183	0.97935	5849	214	5635	0.0365875	FALSE	0.0648213	0.0637823	1.06697	0.941584	1.20905	0.309491	15181	259	14922	0.0170608	FALSE
565.1	Anal and rectal polyp	digestive	-0.0597246	0.065499	0.942024	0.82853	1.07106	0.361853	55484	303	55181	0.00546103	FALSE	-0.0389144	0.107211	0.961833	0.779543	1.18675	0.716627	6241	154	6087	0.0246755	FALSE	NA	NA	NA	NA	NA	NA	NA	NA	NA	NA	NA	NA	NA	NA	NA	NA	NA	NA	NA	NA	NA	NA
567	Peritonitis and retroperitoneal infections	digestive	-0.109372	0.0649895	0.896397	0.789187	1.01817	0.0923904	56662	306	56356	0.00540044	FALSE	-0.433564	0.236062	0.648195	0.408099	1.02955	0.0662617	6120	33	6087	0.00539216	FALSE	0.10596	0.244235	1.11178	0.688844	1.79438	0.6644	5653	18	5635	0.00318415	FALSE	-0.0662244	0.0920217	0.935921	0.781463	1.12091	0.471734	15458	126	15332	0.00815112	FALSE
568	Other disorders of peritoneum	digestive	-0.0219428	0.0770087	0.978296	0.841239	1.13768	0.775691	56590	217	56373	0.0038346	FALSE	0.211112	0.128444	1.23505	0.960176	1.58862	0.100257	6199	112	6087	0.0180674	FALSE	NA	NA	NA	NA	NA	NA	NA	NA	NA	NA	NA	-0.0629826	0.102568	0.93896	0.767962	1.14803	0.539177	15290	101	15189	0.00660562	FALSE
568.1	Peritoneal adhesions (postoperative) (postinfection)	digestive	-0.0181413	0.090675	0.982022	0.822124	1.17302	0.841427	56696	157	56539	0.00276915	FALSE	0.153649	0.131965	1.16608	0.900322	1.51029	0.244296	6192	105	6087	0.0169574	FALSE	NA	NA	NA	NA	NA	NA	NA	NA	NA	NA	NA	-0.160099	0.131848	0.85206	0.65802	1.10332	0.224644	15380	61	15319	0.00396619	FALSE
569	Other disorders of intestine	digestive	-0.0475331	0.0486585	0.953579	0.866838	1.049	0.328633	55263	553	54710	0.0100067	FALSE	-0.011809	0.114136	0.98826	0.790164	1.23602	0.917594	6229	142	6087	0.0227966	FALSE	0.0795986	0.092628	1.08285	0.903073	1.29842	0.390155	5756	121	5635	0.0210215	FALSE	0.00445788	0.0483495	1.00447	0.913651	1.10431	0.926538	15013	463	14550	0.0308399	FALSE
569.2	Gastrointestinal complications	digestive	-0.0541244	0.0968753	0.947314	0.783488	1.1454	0.576365	56639	139	56500	0.00245414	FALSE	NA	NA	NA	NA	NA	NA	NA	NA	NA	NA	NA	0.0452655	0.124314	1.04631	0.82005	1.33499	0.715766	5703	68	5635	0.0119235	FALSE	0.0450456	0.0631519	1.04608	0.924288	1.18391	0.475666	15467	261	15206	0.0168746	FALSE
571	Chronic liver disease and cirrhosis	digestive	-0.00129536	0.0198915	0.998705	0.960518	1.03841	0.948078	54722	3498	51224	0.0639231	FALSE	-0.18087	0.10331	0.834544	0.681568	1.02185	0.07999	6477	166	6311	0.0256291	FALSE	0.0314344	0.057699	1.03193	0.921589	1.15549	0.585891	5579	334	5245	0.0598674	FALSE	-0.0626483	0.0534691	0.939274	0.845821	1.04305	0.241328	15088	373	14715	0.0247216	FALSE
571.5	Other chronic nonalcoholic liver disease	digestive	0.000138194	0.0202589	1.00014	0.961203	1.04065	0.994557	54827	3358	51469	0.0612472	FALSE	-0.261992	0.11114	0.769517	0.618891	0.956803	0.0184076	6453	142	6311	0.0220053	FALSE	0.0515547	0.0586527	1.05291	0.938564	1.18118	0.379411	5569	324	5245	0.0581792	FALSE	-0.0689425	0.0572608	0.93338	0.83429	1.04424	0.228586	15110	324	14786	0.0214428	FALSE
571.51	Cirrhosis of liver without mention of alcohol	digestive	0.0231229	0.0265213	1.02339	0.971554	1.078	0.383285	56357	1899	54458	0.0336959	FALSE	NA	NA	NA	NA	NA	NA	NA	NA	NA	NA	NA	-0.0171091	0.0713457	0.983036	0.85475	1.13058	0.810481	5459	214	5245	0.0392013	FALSE	-0.04289	0.0722189	0.958017	0.831571	1.10369	0.552586	15508	202	15306	0.0130255	FALSE
571.6	Primary biliary cirrhosis	digestive	0.0745715	0.241071	1.07742	0.67171	1.72818	0.757068	57044	23	57021	0.000403198	FALSE	NA	NA	NA	NA	NA	NA	NA	NA	NA	NA	NA	NA	NA	NA	NA	NA	NA	NA	NA	NA	NA	NA	NA	NA	NA	NA	NA	NA	NA	NA	NA	NA	NA
571.8	Liver abscess and sequelae of chronic liver disease	digestive	-0.03055	0.0625898	0.969912	0.857936	1.0965	0.62548	56681	328	56353	0.00578677	FALSE	0.185028	0.233304	1.20325	0.761666	1.90086	0.427732	6343	32	6311	0.00504493	FALSE	-0.378202	0.180285	0.685092	0.481157	0.975463	0.0359231	5276	31	5245	0.00587566	FALSE	-0.0445693	0.085011	0.956409	0.809619	1.12981	0.600087	15413	143	15270	0.00927788	FALSE
571.81	Portal hypertension	digestive	0.0171753	0.0995695	1.01732	0.836958	1.23656	0.863048	56836	129	56707	0.00226969	FALSE	NA	NA	NA	NA	NA	NA	NA	NA	NA	NA	NA	-0.492161	0.244016	0.611304	0.378919	0.986207	0.043704	5262	17	5245	0.00323071	FALSE	-0.00357347	0.121856	0.996433	0.784733	1.26524	0.976605	15525	69	15456	0.00444444	FALSE
572	Ascites (non malignant)	digestive	0.0419874	0.063735	1.04288	0.920413	1.18165	0.510036	56607	316	56291	0.00558235	FALSE	0.171458	0.165064	1.18703	0.85893	1.64047	0.298927	6379	68	6311	0.01066	FALSE	-0.132781	0.141439	0.875657	0.663649	1.15539	0.347841	5297	52	5245	0.00981688	FALSE	0.00891505	0.0589145	1.00895	0.898923	1.13245	0.879722	15087	317	14770	0.0210115	FALSE
573	Other disorders of liver	digestive	0.00753207	0.0379517	1.00756	0.935332	1.08537	0.842682	55472	915	54557	0.0164948	FALSE	-0.104385	0.146645	0.900878	0.675833	1.20086	0.476576	6394	83	6311	0.0129809	FALSE	-0.161394	0.122917	0.850957	0.668773	1.08277	0.189171	5314	69	5245	0.0129846	FALSE	-0.0295559	0.0720309	0.970877	0.843044	1.11809	0.68157	15184	206	14978	0.0135669	FALSE
573.1	Chronic passive congestion of liver	digestive	-0.716279	0.209908	0.488567	0.323777	0.737227	0.000644062	56990	30	56960	0.000526408	FALSE	NA	NA	NA	NA	NA	NA	NA	NA	NA	NA	NA	NA	NA	NA	NA	NA	NA	NA	NA	NA	NA	NA	NA	NA	NA	NA	NA	NA	NA	NA	NA	NA	NA
573.2	Liver replaced by transplant	digestive	0.0306893	0.13959	1.03117	0.784344	1.35566	0.825986	57035	63	56972	0.00110458	FALSE	NA	NA	NA	NA	NA	NA	NA	NA	NA	NA	NA	0.169671	0.204843	1.18491	0.793088	1.77032	0.407502	5270	25	5245	0.00474383	FALSE	0.190962	0.150019	1.21041	0.90206	1.62417	0.203046	15560	45	15515	0.00289203	FALSE
573.3	Hepatomegaly	digestive	0.0316515	0.0635563	1.03216	0.911267	1.16909	0.618479	56257	322	55935	0.00572373	FALSE	NA	NA	NA	NA	NA	NA	NA	NA	NA	NA	NA	0.199915	0.150246	1.2213	0.909767	1.63951	0.183325	5292	47	5245	0.00888133	FALSE	-0.134883	0.161602	0.873818	0.636594	1.19944	0.403909	15485	40	15445	0.00258314	FALSE
573.4	Acute and subacute necrosis of liver	digestive	0.0563267	0.142275	1.05794	0.80049	1.3982	0.692178	56858	65	56793	0.0011432	FALSE	NA	NA	NA	NA	NA	NA	NA	NA	NA	NA	NA	NA	NA	NA	NA	NA	NA	NA	NA	NA	NA	NA	0.102844	0.147621	1.10832	0.829864	1.4802	0.486006	15509	46	15463	0.00296602	FALSE
573.5	Jaundice (not of newborn)	digestive	0.0115379	0.0835684	1.0116	0.858768	1.19164	0.890189	56739	185	56554	0.00326054	FALSE	NA	NA	NA	NA	NA	NA	NA	NA	NA	NA	NA	-0.335054	0.300935	0.7153	0.396577	1.29018	0.265547	5256	11	5245	0.00209285	FALSE	-0.121984	0.0931352	0.885163	0.737471	1.06243	0.19028	15474	121	15353	0.00781957	FALSE
573.6	Nonspecific elevation of levels of transaminase or lactic acid dehydrogenase [LDH]	digestive	-0.028782	0.0464934	0.971628	0.887001	1.06433	0.53588	55488	607	54881	0.0109393	FALSE	NA	NA	NA	NA	NA	NA	NA	NA	NA	NA	NA	NA	NA	NA	NA	NA	NA	NA	NA	NA	NA	NA	-0.0944631	0.0807303	0.909861	0.776705	1.06585	0.241958	15353	161	15192	0.0104865	FALSE
573.7	Abnormal results of function study of liver	digestive	-0.0387171	0.0199193	0.962023	0.925187	1.00032	0.0519316	54064	3522	50542	0.065145	FALSE	0.0123147	0.115191	1.01239	0.807785	1.26882	0.914863	6446	135	6311	0.0209432	FALSE	0.0193115	0.0993031	1.0195	0.839186	1.23856	0.845808	5355	110	5245	0.0205415	FALSE	-0.174398	0.0747918	0.839962	0.72543	0.972577	0.0197122	15305	189	15116	0.0123489	FALSE
573.9	Abnormal serum enzyme levels	digestive	0.00614627	0.0394249	1.00617	0.931344	1.087	0.876113	55015	857	54158	0.0155776	FALSE	0.0324573	0.305418	1.03299	0.5677	1.87963	0.915367	6331	20	6311	0.00315906	FALSE	0.0846394	0.0788035	1.08832	0.932566	1.2701	0.282797	5422	177	5245	0.0326448	FALSE	-0.0575268	0.0841154	0.944097	0.800601	1.11331	0.494036	15276	158	15118	0.010343	FALSE
574	Cholelithiasis and cholecystitis	digestive	-0.00290511	0.0277811	0.997099	0.944258	1.0529	0.916716	56160	1725	54435	0.0307158	FALSE	-0.130669	0.0896539	0.877508	0.736099	1.04608	0.144982	6640	225	6415	0.0338855	FALSE	0.0127663	0.0874979	1.01285	0.853227	1.20233	0.883997	6047	137	5910	0.0226559	FALSE	-0.0202314	0.0551019	0.979972	0.87965	1.09174	0.713497	15322	362	14960	0.0236262	FALSE
574.1	Cholelithiasis	digestive	0.0260798	0.03067	1.02642	0.966539	1.09002	0.395139	56182	1405	54777	0.025008	FALSE	-0.159709	0.0972863	0.852392	0.704413	1.03146	0.100665	6604	189	6415	0.028619	FALSE	0.0750135	0.100179	1.0779	0.885735	1.31175	0.453981	6014	104	5910	0.017293	FALSE	-0.0235235	0.0600549	0.976751	0.868289	1.09876	0.69528	15339	304	15035	0.0198188	FALSE
574.11	Cholelithiasis with acute cholecystitis	digestive	0.0513443	0.105116	1.05269	0.856687	1.29353	0.625228	56883	118	56765	0.00207443	FALSE	-0.207027	0.214345	0.812998	0.534116	1.2375	0.334116	6451	36	6415	0.00558053	FALSE	NA	NA	NA	NA	NA	NA	NA	NA	NA	NA	NA	NA	NA	NA	NA	NA	NA	NA	NA	NA	NA	NA
574.12	Cholelithiasis with other cholecystitis	digestive	0.046498	0.0768061	1.0476	0.901187	1.21779	0.544917	56688	221	56467	0.00389853	FALSE	0.0422315	0.173292	1.04314	0.742731	1.46504	0.807462	6474	59	6415	0.00911338	FALSE	NA	NA	NA	NA	NA	NA	NA	NA	NA	NA	NA	-0.0739709	0.168516	0.928699	0.667469	1.29217	0.660694	15445	37	15408	0.0023956	FALSE
574.2	Calculus of bile duct	digestive	-0.0116928	0.0830286	0.988375	0.839937	1.16305	0.888005	56834	189	56645	0.00332547	FALSE	NA	NA	NA	NA	NA	NA	NA	NA	NA	NA	NA	-0.196917	0.209258	0.821259	0.544949	1.23767	0.346693	5933	23	5910	0.00387662	FALSE	0.330243	0.160946	1.39131	1.0149	1.90732	0.0401815	15539	39	15500	0.00250981	FALSE
574.3	Cholecystitis without cholelithiasis	digestive	-0.113751	0.0524051	0.89248	0.805361	0.989024	0.0299613	56699	476	56223	0.00839521	FALSE	-0.108568	0.18365	0.897118	0.625927	1.28581	0.554407	6466	51	6415	0.00788741	FALSE	0.0102157	0.203169	1.01027	0.678415	1.50445	0.959898	5935	25	5910	0.0042123	FALSE	-0.1349	0.128339	0.873804	0.679468	1.12372	0.293206	15512	63	15449	0.00406137	FALSE
575	Other biliary tract disease	digestive	0.0195048	0.0365815	1.0197	0.949144	1.09549	0.593905	55678	984	54694	0.017673	FALSE	-0.242127	0.152631	0.784957	0.582001	1.05869	0.112659	6490	75	6415	0.0115562	FALSE	-0.0494482	0.132957	0.951754	0.733415	1.23509	0.709958	5971	61	5910	0.010216	FALSE	0.00830583	0.0716046	1.00834	0.876307	1.16027	0.907656	15256	206	15050	0.0135029	FALSE
575.1	Cholangitis	digestive	0.0289194	0.134116	1.02934	0.791404	1.33882	0.829276	57011	72	56939	0.00126291	FALSE	NA	NA	NA	NA	NA	NA	NA	NA	NA	NA	NA	NA	NA	NA	NA	NA	NA	NA	NA	NA	NA	NA	-0.100036	0.164567	0.904805	0.655349	1.24921	0.543272	15575	37	15538	0.0023756	FALSE
575.2	Obstruction of bile duct	digestive	0.0943551	0.11201	1.09895	0.882334	1.36875	0.399575	56946	101	56845	0.00177361	FALSE	-0.0511771	0.292439	0.95011	0.535606	1.6854	0.861079	6435	20	6415	0.003108	FALSE	0.092755	0.224676	1.09719	0.706375	1.70424	0.679724	5932	22	5910	0.0037087	FALSE	-0.0823341	0.144433	0.920964	0.693904	1.22232	0.568643	15557	49	15508	0.00314971	FALSE
575.6	Cholesterolosis of gallbladder	digestive	-0.0961261	0.162858	0.908349	0.660124	1.24991	0.555026	56978	48	56930	0.00084243	FALSE	NA	NA	NA	NA	NA	NA	NA	NA	NA	NA	NA	NA	NA	NA	NA	NA	NA	NA	NA	NA	NA	NA	NA	NA	NA	NA	NA	NA	NA	NA	NA	NA	NA
575.7	Other disorders of gallbladder	digestive	0.0473338	0.0763539	1.04847	0.902741	1.21773	0.535306	56539	221	56318	0.00390881	FALSE	-0.388231	0.288267	0.678256	0.385492	1.19336	0.178053	6435	20	6415	0.003108	FALSE	NA	NA	NA	NA	NA	NA	NA	NA	NA	NA	NA	-0.0825499	0.144328	0.920765	0.693896	1.22181	0.567349	15406	50	15356	0.00324549	FALSE
575.8	Other disorders of biliary tract	digestive	-0.0584655	0.082426	0.943211	0.802502	1.10859	0.478133	56739	193	56546	0.00340154	FALSE	0.341819	0.272305	1.4075	0.825391	2.40016	0.209377	6439	24	6415	0.00372729	FALSE	-0.0986153	0.211829	0.906091	0.598217	1.37241	0.641544	5934	24	5910	0.00404449	FALSE	0.110744	0.0980444	1.11711	0.921804	1.35379	0.258675	15426	107	15319	0.00693634	FALSE
575.9	Nonspecific abnormal findings on radiological and other examination of biliary tract	digestive	0.045436	0.0566157	1.04648	0.93657	1.1693	0.422244	56324	410	55914	0.00727931	FALSE	NA	NA	NA	NA	NA	NA	NA	NA	NA	NA	NA	-0.244889	0.33293	0.782792	0.407615	1.50329	0.462001	5920	10	5910	0.00168919	FALSE	NA	NA	NA	NA	NA	NA	NA	NA	NA	NA	NA
577	Diseases of pancreas	digestive	-0.0182438	0.02726	0.981922	0.930835	1.03581	0.503335	56156	1800	54356	0.0320536	FALSE	-0.0399603	0.14925	0.960828	0.717136	1.28733	0.788898	6682	79	6603	0.0118228	FALSE	-0.0297481	0.109918	0.97069	0.782558	1.20405	0.786669	6185	89	6096	0.0143897	FALSE	-0.0358286	0.0677268	0.964806	0.84487	1.10177	0.596793	15400	232	15168	0.0150649	FALSE
577.1	Acute pancreatitis	digestive	-0.00749465	0.032748	0.992533	0.930828	1.05833	0.818979	56414	1235	55179	0.0218917	FALSE	-0.0856351	0.214955	0.917929	0.602331	1.39889	0.690346	6640	37	6603	0.00557229	FALSE	NA	NA	NA	NA	NA	NA	NA	NA	NA	NA	NA	-0.0609099	0.0898252	0.940908	0.789017	1.12204	0.497712	15491	131	15360	0.00845652	FALSE
577.2	Chronic pancreatitis	digestive	-0.0820564	0.0484149	0.92122	0.837822	1.01292	0.0901025	56731	558	56173	0.00983589	FALSE	NA	NA	NA	NA	NA	NA	NA	NA	NA	NA	NA	0.0391626	0.194535	1.03994	0.710258	1.52265	0.840453	6123	27	6096	0.0044096	FALSE	-0.0344011	0.145834	0.966184	0.725978	1.28587	0.813516	15554	49	15505	0.00315032	FALSE
577.3	Cyst and pseudocyst of pancreas	digestive	0.0062593	0.0713821	1.00628	0.874897	1.15739	0.930125	56900	252	56648	0.00442882	FALSE	NA	NA	NA	NA	NA	NA	NA	NA	NA	NA	NA	-0.24396	0.188254	0.783519	0.541757	1.13317	0.195008	6126	30	6096	0.00489716	FALSE	0.0862985	0.144138	1.09013	0.821837	1.44601	0.54936	15566	50	15516	0.00321213	FALSE
578	Gastrointestinal hemorrhage	digestive	-0.0206245	0.0145943	0.979587	0.951963	1.00801	0.157601	52318	7171	45147	0.137066	FALSE	-0.0881141	0.0555756	0.915656	0.821156	1.02103	0.112857	6566	618	5948	0.0941212	FALSE	-0.0046123	0.0592944	0.995398	0.886185	1.11807	0.937998	5641	320	5321	0.0567275	FALSE	0.0228408	0.0409139	1.0231	0.944263	1.10853	0.576663	14958	700	14258	0.0467977	FALSE
578.1	Hematemesis	digestive	-0.0398973	0.0658297	0.960888	0.844574	1.09322	0.544469	56563	302	56261	0.00533918	FALSE	-0.35268	0.18714	0.702802	0.487008	1.01421	0.0594869	5995	47	5948	0.00783987	FALSE	-0.520797	0.291279	0.594047	0.335644	1.05139	0.0737816	5333	12	5321	0.00225014	FALSE	-0.0995057	0.101253	0.905285	0.74233	1.10401	0.325732	15459	104	15355	0.00672747	FALSE
578.2	Blood in stool	digestive	-0.00533048	0.0207456	0.994684	0.95505	1.03596	0.797221	53184	3241	49943	0.0609394	FALSE	-0.375725	0.146258	0.686791	0.515618	0.914791	0.0102015	6024	76	5948	0.0126162	FALSE	0.0750357	0.128874	1.07792	0.837314	1.38767	0.560403	5386	65	5321	0.0120683	FALSE	0.0146663	0.0587651	1.01477	0.904373	1.13865	0.802916	15160	324	14836	0.021372	FALSE
578.8	Hemorrhage of rectum and anus	digestive	-0.0486667	0.0232562	0.952499	0.910056	0.99692	0.0363822	53838	2527	51311	0.0469371	FALSE	-0.1009	0.0751724	0.904024	0.780174	1.04753	0.179517	6272	324	5948	0.0516582	FALSE	0.0503513	0.0746123	1.05164	0.908565	1.21725	0.499778	5518	197	5321	0.0357013	FALSE	0.0189779	0.0783205	1.01916	0.874126	1.18826	0.808539	15271	171	15100	0.0111977	FALSE
578.9	Hemorrhage of gastrointestinal tract	digestive	-0.0161061	0.0283043	0.984023	0.930919	1.04016	0.569332	54900	1668	53232	0.0303825	FALSE	0.0180536	0.0872808	1.01822	0.858115	1.20819	0.836131	6185	237	5948	0.0383185	FALSE	-0.118683	0.0981698	0.888089	0.732643	1.07652	0.226678	5435	114	5321	0.0209752	FALSE	0.0278767	0.0734734	1.02827	0.890359	1.18754	0.704382	15372	212	15160	0.0137913	FALSE
579	Other symptoms involving abdomen and pelvis	digestive	0.0727951	0.0470928	1.07551	0.980682	1.17951	0.122158	55672	589	55083	0.0105798	FALSE	0.0341112	0.174122	1.0347	0.735526	1.45556	0.844686	6005	57	5948	0.00949209	FALSE	-0.0521298	0.142782	0.949206	0.7175	1.25574	0.715036	5373	52	5321	0.00967802	FALSE	-0.0103523	0.04503	0.989701	0.906095	1.08102	0.818172	14546	578	13968	0.039736	FALSE
579.2	Splenomegaly	digestive	0.251634	0.120412	1.28613	1.01575	1.62847	0.0366383	56871	87	56784	0.00152978	FALSE	NA	NA	NA	NA	NA	NA	NA	NA	NA	NA	NA	NA	NA	NA	NA	NA	NA	NA	NA	NA	NA	NA	0.10101	0.128504	1.10629	0.859969	1.42316	0.431843	15487	61	15426	0.00393879	FALSE
579.8	Nonspecific abnormal findings in stool contents	digestive	-0.067793	0.0358725	0.934454	0.871009	1.00252	0.0587806	54259	1024	53235	0.0188724	FALSE	0.196836	0.146115	1.21754	0.914343	1.62129	0.177939	6034	86	5948	0.0142526	FALSE	-0.282026	0.14648	0.754254	0.56602	1.00509	0.054185	5371	50	5321	0.00930925	FALSE	-0.122929	0.137665	0.884327	0.675196	1.15823	0.371882	15407	54	15353	0.0035049	FALSE
580	Nephritis; nephrosis; renal sclerosis	genitourinary	-0.0258141	0.0375293	0.974516	0.905406	1.0489	0.491554	56217	937	55280	0.0166676	FALSE	-0.234073	0.162408	0.791304	0.575571	1.0879	0.149511	5962	65	5897	0.0109024	FALSE	0.0156701	0.0806419	1.01579	0.867285	1.18973	0.845928	4743	173	4570	0.0364748	FALSE	-0.0984011	0.0572076	0.906285	0.810156	1.01382	0.0854197	15341	354	14987	0.0230754	FALSE
580.1	Glomerulonephritis	genitourinary	-0.0113642	0.0662209	0.9887	0.868353	1.12573	0.863743	56850	299	56551	0.00525945	FALSE	-0.179016	0.199126	0.836093	0.56592	1.23525	0.36865	5939	42	5897	0.0070719	FALSE	0.076739	0.154188	1.07976	0.798142	1.46075	0.618696	4619	49	4570	0.0106084	FALSE	-0.173943	0.0866279	0.840345	0.709118	0.995856	0.04465	15476	143	15333	0.00924011	FALSE
580.11	Proliferative glomerulonephritis	genitourinary	0.11609	0.171792	1.1231	0.80202	1.57271	0.499194	57019	43	56976	0.000754135	FALSE	NA	NA	NA	NA	NA	NA	NA	NA	NA	NA	NA	NA	NA	NA	NA	NA	NA	NA	NA	NA	NA	NA	NA	NA	NA	NA	NA	NA	NA	NA	NA	NA	NA
580.12	Non-proliferative glomerulonephritis	genitourinary	-0.0667564	0.0883838	0.935423	0.786637	1.11235	0.450068	56994	169	56825	0.00296522	FALSE	NA	NA	NA	NA	NA	NA	NA	NA	NA	NA	NA	NA	NA	NA	NA	NA	NA	NA	NA	NA	NA	NA	-0.136502	0.116862	0.872404	0.693813	1.09697	0.242782	15547	77	15470	0.00495272	FALSE
580.14	Chronic glomerulonephritis, NOS	genitourinary	0.0307423	0.117035	1.03122	0.819841	1.2971	0.792799	56955	94	56861	0.00165043	FALSE	-0.217769	0.243387	0.804311	0.49917	1.29598	0.370924	5924	27	5897	0.00455773	FALSE	-0.00080328	0.16715	0.999197	0.720062	1.38654	0.996166	4612	42	4570	0.00910668	FALSE	-0.234115	0.151966	0.791271	0.587448	1.06581	0.123419	15536	47	15489	0.00302523	FALSE
580.2	Nephrotic syndrome without mention of glomerulonephritis	genitourinary	-0.0578119	0.079646	0.943827	0.807415	1.10329	0.467924	56857	206	56651	0.00362312	FALSE	-0.087972	0.27607	0.915787	0.533088	1.57322	0.749985	5921	24	5897	0.00405337	FALSE	0.0929654	0.124657	1.09742	0.859536	1.40115	0.455807	4643	73	4570	0.0157226	FALSE	-0.17797	0.120004	0.836967	0.661544	1.05891	0.138064	15533	75	15458	0.00482843	FALSE
580.3	Nephritis and nephropathy without mention of glomerulonephritis	genitourinary	-0.0274274	0.047135	0.972945	0.887087	1.06711	0.56064	56444	586	55858	0.010382	FALSE	NA	NA	NA	NA	NA	NA	NA	NA	NA	NA	NA	0.0121798	0.12503	1.01225	0.79225	1.29335	0.922397	4638	68	4570	0.0146615	FALSE	-0.063859	0.0749236	0.938137	0.81001	1.08653	0.394036	15452	197	15255	0.0127492	FALSE
580.31	Nephritis and nephropathy in diseases classified elsewhere	genitourinary	-0.0554272	0.0616874	0.946081	0.838337	1.06767	0.36891	56713	342	56371	0.00603036	FALSE	NA	NA	NA	NA	NA	NA	NA	NA	NA	NA	NA	0.0963143	0.191903	1.10111	0.755923	1.60391	0.615745	4599	29	4570	0.00630572	FALSE	0.000951101	0.0882958	1.00095	0.841888	1.19007	0.991406	15501	141	15360	0.00909619	FALSE
580.32	Nephritis and nephropathy with pathological lesion	genitourinary	-0.048661	0.0717144	0.952504	0.827603	1.09625	0.49743	56744	252	56492	0.004441	FALSE	NA	NA	NA	NA	NA	NA	NA	NA	NA	NA	NA	-0.013105	0.163302	0.98698	0.716644	1.3593	0.936038	4610	40	4570	0.00867679	FALSE	-0.156567	0.127924	0.855074	0.665446	1.09874	0.220989	15526	65	15461	0.00418653	FALSE
580.4	Renal sclerosis, NOS	genitourinary	0.104875	0.178433	1.11057	0.782819	1.57555	0.556696	56958	42	56916	0.000737385	FALSE	NA	NA	NA	NA	NA	NA	NA	NA	NA	NA	NA	NA	NA	NA	NA	NA	NA	NA	NA	NA	NA	NA	0.577578	0.182974	1.78172	1.24477	2.55029	0.00159612	15463	37	15426	0.00239281	FALSE
585	Renal failure	genitourinary	-0.00361163	0.0124302	0.996395	0.972413	1.02097	0.771394	53434	11909	41525	0.222873	FALSE	0.00245137	0.0562054	1.00245	0.897887	1.1192	0.965212	6552	655	5897	0.0999695	FALSE	0.0242659	0.0379809	1.02456	0.951061	1.10374	0.522889	5549	979	4570	0.176428	FALSE	-0.0465982	0.0265899	0.954471	0.906001	1.00553	0.0796916	14987	2110	12877	0.140789	FALSE
585.1	Acute renal failure	genitourinary	0.00477878	0.0164499	1.00479	0.972911	1.03771	0.77143	53499	5526	47973	0.103292	FALSE	-0.0103109	0.0701414	0.989742	0.862614	1.13561	0.883131	6288	391	5897	0.0621819	FALSE	0.0726651	0.0546016	1.07537	0.966229	1.19684	0.183247	4974	404	4570	0.0812224	FALSE	-0.0788442	0.0352676	0.924184	0.862458	0.990327	0.0253782	15190	1114	14076	0.0733377	FALSE
585.2	Renal failure NOS	genitourinary	0.0326591	0.0337077	1.0332	0.967144	1.10376	0.3326	56007	1168	54839	0.0208545	FALSE	-0.101243	0.178727	0.903713	0.636642	1.28282	0.571075	5951	54	5897	0.00907411	FALSE	-0.104462	0.135986	0.900809	0.690047	1.17594	0.442381	4629	59	4570	0.0127457	FALSE	-0.110657	0.0724357	0.895246	0.776755	1.03181	0.126599	15389	236	15153	0.0153356	FALSE
585.3	Chronic renal failure [CKD]	genitourinary	-0.00100945	0.0141468	0.998991	0.971672	1.02708	0.943115	54749	8260	46489	0.15087	FALSE	0.0518556	0.0750336	1.05322	0.909182	1.22009	0.489504	6255	358	5897	0.0572342	FALSE	-0.0240094	0.0434413	0.976276	0.896592	1.06304	0.580478	5280	710	4570	0.13447	FALSE	-0.0557427	0.0301753	0.945782	0.891467	1.00341	0.0647044	15116	1489	13627	0.0985049	FALSE
585.31	Renal dialysis	genitourinary	0.0140973	0.0367927	1.0142	0.943634	1.09004	0.701605	56878	971	55907	0.0170716	FALSE	-0.0739614	0.186797	0.928708	0.643982	1.33932	0.692146	5948	51	5897	0.00857431	FALSE	-0.0451906	0.0695335	0.955815	0.834038	1.09537	0.51575	4806	236	4570	0.0491053	FALSE	-0.0463198	0.0533708	0.954737	0.859911	1.06002	0.385457	15374	418	14956	0.0271888	FALSE
585.32	End stage renal disease	genitourinary	-0.00706551	0.0304869	0.992959	0.935364	1.0541	0.816728	56746	1428	55318	0.0251648	FALSE	0.0249165	0.17928	1.02523	0.721465	1.45689	0.889465	5953	56	5897	0.00940702	FALSE	-0.0736232	0.0580821	0.929022	0.829059	1.04104	0.204951	4916	346	4570	0.0703824	FALSE	-0.0618578	0.038297	0.940017	0.87204	1.01329	0.106265	15355	790	14565	0.051449	FALSE
585.33	Chronic Kidney Disease, Stage III	genitourinary	-0.00594749	0.017188	0.99407	0.961139	1.02813	0.729323	55547	5090	50457	0.0916341	FALSE	0.0464389	0.0976278	1.04753	0.865099	1.26844	0.634307	6101	204	5897	0.0334371	FALSE	0.0794921	0.116048	1.08274	0.862464	1.35927	0.493349	4658	88	4570	0.0188922	FALSE	-0.075866	0.0467855	0.92694	0.845721	1.01596	0.104895	15401	547	14854	0.0355172	FALSE
585.34	Chronic Kidney Disease, Stage IV	genitourinary	0.0183285	0.0296869	1.0185	0.960926	1.07952	0.536976	56589	1525	55064	0.0269487	FALSE	-0.133597	0.213883	0.874943	0.575332	1.33058	0.532218	5938	41	5897	0.00690468	FALSE	0.0596894	0.0718209	1.06151	0.92212	1.22196	0.405925	4801	231	4570	0.048115	FALSE	-0.0276297	0.0628752	0.972749	0.859964	1.10033	0.660345	15478	295	15183	0.0190593	FALSE
585.4	Chronic kidney disease, Stage I or II	genitourinary	-0.00309809	0.025597	0.996907	0.948126	1.0482	0.903665	55267	2064	53203	0.037346	FALSE	-0.25564	0.259052	0.774421	0.466087	1.28673	0.323727	5922	25	5897	0.00422155	FALSE	0.0254521	0.0876981	1.02578	0.863781	1.21816	0.771645	4718	148	4570	0.0313692	FALSE	-0.0310535	0.0629226	0.969424	0.856945	1.09667	0.621647	15418	270	15148	0.017512	FALSE
586	Other disorders of the kidney and ureters	genitourinary	0.00475808	0.0202186	1.00477	0.965731	1.04539	0.813951	53602	3474	50128	0.064811	FALSE	-0.00904089	0.106838	0.991	0.803769	1.22184	0.932562	6055	158	5897	0.0260941	FALSE	0.0404364	0.0593834	1.04127	0.926858	1.16979	0.495911	4925	355	4570	0.0720812	FALSE	0.0467746	0.0411562	1.04789	0.966676	1.13592	0.255742	14805	778	14027	0.0525498	FALSE
586.2	Cyst of kidney, acquired	genitourinary	0.00319174	0.0319173	1.0032	0.942362	1.06796	0.920344	55337	1308	54029	0.023637	FALSE	0.0238065	0.143399	1.02409	0.773171	1.35645	0.868144	5983	86	5897	0.0143741	FALSE	0.0966308	0.1153	1.10145	0.87866	1.38074	0.401986	4659	89	4570	0.0191028	FALSE	0.138572	0.0897082	1.14863	0.96343	1.36944	0.122418	15277	135	15142	0.00883681	FALSE
586.3	Vascular disorders of kidney/hypertrophy	genitourinary	0.352437	0.180321	1.42253	0.999009	2.0256	0.050642	56975	40	56935	0.000702062	FALSE	NA	NA	NA	NA	NA	NA	NA	NA	NA	NA	NA	NA	NA	NA	NA	NA	NA	NA	NA	NA	NA	NA	NA	NA	NA	NA	NA	NA	NA	NA	NA	NA	NA
586.4	Stricture/obstruction of ureter	genitourinary	0.0606244	0.075449	1.0625	0.916443	1.23183	0.421677	56676	226	56450	0.00398758	FALSE	0.30571	0.26489	1.35759	0.807773	2.28164	0.248459	5923	26	5897	0.00438967	FALSE	0.0083799	0.11163	1.00842	0.810249	1.25505	0.94016	4667	97	4570	0.0207842	FALSE	-0.152527	0.119078	0.858536	0.679824	1.08423	0.20023	15525	73	15452	0.00470209	FALSE
587	Kidney replaced by transpant	genitourinary	-0.0397798	0.0657768	0.961001	0.84476	1.09324	0.545332	56967	299	56668	0.00524865	FALSE	0.127511	0.260079	1.136	0.682328	1.8913	0.623939	5924	27	5897	0.00455773	FALSE	-0.0897989	0.100388	0.914115	0.750842	1.11289	0.371046	4679	109	4570	0.0232956	FALSE	-0.147026	0.0569865	0.863271	0.772039	0.965284	0.00987942	15474	334	15140	0.0215846	FALSE
588	Disorders resulting from impaired renal function	genitourinary	0.00707009	0.0301904	1.0071	0.949231	1.06849	0.814843	56424	1472	54952	0.0260882	FALSE	NA	NA	NA	NA	NA	NA	NA	NA	NA	NA	NA	-0.0424298	0.0911666	0.958458	0.801623	1.14598	0.641638	4703	133	4570	0.0282798	FALSE	-0.0102869	0.0616227	0.989766	0.877159	1.11683	0.867423	15378	312	15066	0.0202887	FALSE
588.1	Renal osteodystrophy	genitourinary	0.0177096	0.0596767	1.01787	0.90551	1.14417	0.766651	56820	368	56452	0.00647659	FALSE	NA	NA	NA	NA	NA	NA	NA	NA	NA	NA	NA	NA	NA	NA	NA	NA	NA	NA	NA	NA	NA	NA	0.0285652	0.0707189	1.02898	0.895795	1.18196	0.686267	15433	233	15200	0.0150975	FALSE
588.2	Secondary hyperparathyroidism (of renal origin)	genitourinary	0.00379601	0.0331839	1.0038	0.940593	1.07126	0.908926	56597	1213	55384	0.0214322	FALSE	NA	NA	NA	NA	NA	NA	NA	NA	NA	NA	NA	-0.00855576	0.0939271	0.991481	0.824768	1.19189	0.927422	4695	125	4570	0.0266241	FALSE	-0.0365313	0.110923	0.964128	0.775739	1.19827	0.741899	15504	93	15411	0.00599845	FALSE
589	Abnormal results of function study of kidney	genitourinary	-0.119513	0.0643049	0.887352	0.782274	1.00655	0.0630923	56028	318	55710	0.00567573	FALSE	NA	NA	NA	NA	NA	NA	NA	NA	NA	NA	NA	NA	NA	NA	NA	NA	NA	NA	NA	NA	NA	NA	-0.0905455	0.176398	0.913433	0.646434	1.29071	0.607739	15480	33	15447	0.00213178	FALSE
590	Pyelonephritis	genitourinary	0.0398517	0.0650158	1.04066	0.916146	1.18209	0.539906	56570	306	56264	0.00540923	FALSE	0.219019	0.168107	1.24486	0.895413	1.73067	0.192624	5973	62	5911	0.01038	FALSE	0.163955	0.157726	1.17816	0.864859	1.60496	0.298577	4950	43	4907	0.00868687	FALSE	0.0227957	0.0750072	1.02306	0.883187	1.18508	0.761194	15408	192	15216	0.0124611	FALSE
591	Urinary tract infection	genitourinary	0.0216401	0.0164547	1.02188	0.989445	1.05537	0.188466	51363	5583	45780	0.108697	FALSE	-0.0107682	0.0707635	0.98929	0.861169	1.13647	0.879051	6287	376	5911	0.0598059	FALSE	0.0370542	0.0509688	1.03775	0.939089	1.14677	0.467228	5350	443	4907	0.0828037	FALSE	0.0287213	0.031308	1.02914	0.967885	1.09427	0.358943	14346	1425	12921	0.0993308	FALSE
592	Cystitis and urethritis	genitourinary	-0.029741	0.0365809	0.970697	0.903536	1.04285	0.416207	54915	984	53931	0.0179186	FALSE	-0.149504	0.156663	0.861135	0.633457	1.17065	0.339932	5981	70	5911	0.0117037	FALSE	-0.0436068	0.105215	0.95733	0.778935	1.17658	0.678541	5003	96	4907	0.0191885	FALSE	0.177913	0.0901644	1.19472	1.00119	1.42566	0.0484725	15254	134	15120	0.00878458	FALSE
592.1	Cystitis	genitourinary	-0.00289125	0.049067	0.997113	0.905686	1.09777	0.953012	55762	542	55220	0.00971988	FALSE	-0.208631	0.158035	0.811695	0.595485	1.10641	0.186782	5979	68	5911	0.0113731	FALSE	-0.0209506	0.11237	0.979267	0.785688	1.22054	0.852097	4992	85	4907	0.0170272	FALSE	0.190499	0.104962	1.20985	0.984888	1.4862	0.0695347	15337	99	15238	0.00645498	FALSE
592.11	Acute cystitis	genitourinary	-0.0310997	0.0897807	0.969379	0.812963	1.15589	0.729045	56342	160	56182	0.0028398	FALSE	NA	NA	NA	NA	NA	NA	NA	NA	NA	NA	NA	-0.0529956	0.120465	0.948384	0.748932	1.20095	0.659991	4981	74	4907	0.0148565	FALSE	NA	NA	NA	NA	NA	NA	NA	NA	NA	NA	NA
592.12	Chronic cystitis	genitourinary	-0.26169	0.145513	0.76975	0.578744	1.02379	0.0721139	56876	60	56816	0.00105493	FALSE	0.300324	0.273848	1.3503	0.78945	2.30958	0.272781	5935	24	5911	0.00404381	FALSE	NA	NA	NA	NA	NA	NA	NA	NA	NA	NA	NA	NA	NA	NA	NA	NA	NA	NA	NA	NA	NA	NA
592.13	Chronic interstitial cystitis	genitourinary	-0.109382	0.140537	0.896388	0.680563	1.18066	0.436385	57024	66	56958	0.00115741	FALSE	NA	NA	NA	NA	NA	NA	NA	NA	NA	NA	NA	NA	NA	NA	NA	NA	NA	NA	NA	NA	NA	NA	NA	NA	NA	NA	NA	NA	NA	NA	NA	NA	NA
592.2	Urethritis and urethral syndrome	genitourinary	-0.0355763	0.0586518	0.965049	0.860249	1.08262	0.544138	56074	383	55691	0.00683026	FALSE	NA	NA	NA	NA	NA	NA	NA	NA	NA	NA	NA	-0.0126033	0.324389	0.987476	0.522879	1.86489	0.969008	4917	10	4907	0.00203376	FALSE	NA	NA	NA	NA	NA	NA	NA	NA	NA	NA	NA
593	Hematuria	genitourinary	0.00358466	0.0176199	1.00359	0.969524	1.03886	0.838788	53620	4664	48956	0.0869825	FALSE	0.0296228	0.0705695	1.03007	0.897005	1.18286	0.674655	6296	385	5911	0.0611499	FALSE	0.143094	0.0726661	1.15384	1.00067	1.33045	0.0489304	5115	208	4907	0.0406647	FALSE	0.0119653	0.0511913	1.01204	0.915422	1.11885	0.815189	15031	421	14610	0.0280088	FALSE
593.1	Gross hematuria	genitourinary	0.0274163	0.0284662	1.0278	0.972021	1.08677	0.33549	55812	1653	54159	0.0296173	FALSE	NA	NA	NA	NA	NA	NA	NA	NA	NA	NA	NA	-0.0944064	0.12477	0.909913	0.712514	1.162	0.449263	4973	66	4907	0.0132717	FALSE	0.120438	0.10988	1.12799	0.90944	1.39906	0.273039	15486	86	15400	0.0055534	FALSE
593.2	Microscopic hematuria	genitourinary	0.0396168	0.0225969	1.04041	0.995338	1.08753	0.0795687	55014	2680	52334	0.0487149	FALSE	NA	NA	NA	NA	NA	NA	NA	NA	NA	NA	NA	NA	NA	NA	NA	NA	NA	NA	NA	NA	NA	NA	-0.0528704	0.128161	0.948503	0.737813	1.21936	0.679949	15473	63	15410	0.00407161	FALSE
594	Urinary calculus	genitourinary	-0.0295339	0.0237547	0.970898	0.92673	1.01717	0.213762	55495	2365	53130	0.0426165	FALSE	-0.135603	0.115886	0.873189	0.695768	1.09585	0.241942	6668	129	6539	0.0193461	FALSE	0.03628	0.0852666	1.03695	0.877356	1.22557	0.670481	6123	145	5978	0.0236812	FALSE	-0.0727488	0.0656072	0.929834	0.817635	1.05743	0.267493	15277	252	15025	0.0164954	FALSE
594.1	Calculus of kidney	genitourinary	-0.0390891	0.0259518	0.961665	0.913973	1.01185	0.13201	55684	1966	53718	0.0353064	FALSE	-0.0483071	0.159097	0.952841	0.697581	1.30151	0.761407	6607	68	6539	0.0102921	FALSE	0.0426466	0.0886464	1.04357	0.87713	1.24159	0.630455	6112	134	5978	0.0219241	FALSE	-0.0928352	0.0729462	0.911344	0.789931	1.05142	0.203141	15358	202	15156	0.0131528	FALSE
594.2	Calculus of lower urinary tract	genitourinary	-0.0696192	0.0884648	0.932749	0.784264	1.10935	0.431299	56886	162	56724	0.0028478	FALSE	NA	NA	NA	NA	NA	NA	NA	NA	NA	NA	NA	NA	NA	NA	NA	NA	NA	NA	NA	NA	NA	NA	NA	NA	NA	NA	NA	NA	NA	NA	NA	NA	NA
594.3	Calculus of ureter	genitourinary	-0.0206876	0.0494995	0.979525	0.888957	1.07932	0.675994	56670	522	56148	0.00921122	FALSE	-0.175739	0.214896	0.838836	0.550496	1.2782	0.413477	6576	37	6539	0.00562652	FALSE	NA	NA	NA	NA	NA	NA	NA	NA	NA	NA	NA	0.00213282	0.145153	1.00214	0.753997	1.33194	0.988277	15546	49	15497	0.00315194	FALSE
594.8	Renal colic	genitourinary	-0.0819984	0.127879	0.921273	0.717028	1.1837	0.52138	56706	77	56629	0.00135788	FALSE	-0.146342	0.208072	0.863862	0.574553	1.29885	0.481854	6577	38	6539	0.00577771	FALSE	NA	NA	NA	NA	NA	NA	NA	NA	NA	NA	NA	NA	NA	NA	NA	NA	NA	NA	NA	NA	NA	NA
595	Hydronephrosis	genitourinary	-0.0624443	0.0476274	0.939465	0.855735	1.03139	0.189824	56519	566	55953	0.0100143	FALSE	0.228552	0.272678	1.25678	0.736462	2.1447	0.401933	6564	25	6539	0.00380865	FALSE	0.00675916	0.160713	1.00678	0.734741	1.37955	0.966453	6019	41	5978	0.00681176	FALSE	-0.0684634	0.0752536	0.933828	0.805767	1.08224	0.362944	15438	186	15252	0.0120482	FALSE
596	Other disorders of bladder	genitourinary	-0.0240051	0.0234141	0.976281	0.93249	1.02213	0.305249	54824	2487	52337	0.0453633	FALSE	0.0383615	0.0846446	1.03911	0.880256	1.22662	0.6504	6588	259	6329	0.0393139	FALSE	0.0306255	0.0875843	1.0311	0.868455	1.2242	0.726587	6096	139	5957	0.0228018	FALSE	0.0717747	0.0634514	1.07441	0.948769	1.2167	0.257981	15300	271	15029	0.0177124	FALSE
596.1	Bladder neck obstruction	genitourinary	0.00630803	0.0550242	1.00633	0.903446	1.12093	0.90873	56446	427	56019	0.00756475	FALSE	-0.0873757	0.210781	0.916333	0.606224	1.38508	0.678484	6372	43	6329	0.00674827	FALSE	-0.250129	0.33347	0.7787	0.405056	1.49701	0.453207	5968	11	5957	0.00184316	FALSE	NA	NA	NA	NA	NA	NA	NA	NA	NA	NA	NA
596.5	Functional disorders of bladder	genitourinary	-0.0463073	0.0287473	0.954749	0.902441	1.01009	0.107214	55826	1605	54221	0.02875	FALSE	0.422061	0.255814	1.5251	0.92373	2.51798	0.098969	6358	29	6329	0.00456118	FALSE	0.0358182	0.0960741	1.03647	0.85857	1.25123	0.709284	6072	115	5957	0.0189394	FALSE	0.153581	0.076757	1.166	1.00314	1.3553	0.0454065	15453	182	15271	0.0117776	FALSE
597	Other disorders of urethra and urinary tract	genitourinary	-0.0527506	0.0493172	0.948617	0.861214	1.04489	0.284791	56604	534	56070	0.00943396	FALSE	-0.15645	0.129629	0.855174	0.663304	1.10255	0.227467	6433	104	6329	0.0161666	FALSE	-0.742113	0.3071	0.476107	0.260793	0.869187	0.0156696	5968	11	5957	0.00184316	FALSE	-0.0613423	0.0882764	0.940501	0.791074	1.11815	0.487124	15355	136	15219	0.00885705	FALSE
597.1	Urethral stricture (not specified as infectious)	genitourinary	-0.0258524	0.0532497	0.974479	0.877901	1.08168	0.627325	56741	460	56281	0.00810701	FALSE	-0.163841	0.138027	0.848877	0.647671	1.11259	0.235219	6420	91	6329	0.0141745	FALSE	NA	NA	NA	NA	NA	NA	NA	NA	NA	NA	NA	-0.0018308	0.136102	0.998171	0.764457	1.30334	0.989267	15565	55	15510	0.00353357	FALSE
597.2	Urinary complications NEC	genitourinary	0.197614	0.148009	1.21849	0.911665	1.62858	0.181827	56721	59	56662	0.00104018	FALSE	NA	NA	NA	NA	NA	NA	NA	NA	NA	NA	NA	NA	NA	NA	NA	NA	NA	NA	NA	NA	NA	NA	NA	NA	NA	NA	NA	NA	NA	NA	NA	NA	NA
598	Abnormal findings on examination of urine	genitourinary	0.00488567	0.0446411	1.0049	0.920709	1.09678	0.912851	55152	658	54494	0.0119307	FALSE	NA	NA	NA	NA	NA	NA	NA	NA	NA	NA	NA	0.0703266	0.171193	1.07286	0.767043	1.5006	0.681218	6127	37	6090	0.00603884	FALSE	-0.310159	0.177878	0.73333	0.517472	1.03923	0.0812179	15420	33	15387	0.00214008	FALSE
599	Other symptoms/disorders or the urinary system	genitourinary	0.0111441	0.0128248	1.01121	0.986105	1.03695	0.384875	50325	10417	39908	0.206995	FALSE	-0.00902123	0.0704536	0.991019	0.863199	1.13777	0.898113	6558	372	6186	0.0567246	FALSE	0.0347292	0.0383426	1.03534	0.960384	1.11614	0.365062	5284	866	4418	0.163891	FALSE	-0.0130769	0.0309575	0.987008	0.928901	1.04875	0.672722	13943	1405	12538	0.100767	FALSE
599.1	Urinary obstruction	genitourinary	0.00722513	0.0714829	1.00725	0.875569	1.15874	0.919491	56562	253	56309	0.00447297	FALSE	NA	NA	NA	NA	NA	NA	NA	NA	NA	NA	NA	NA	NA	NA	NA	NA	NA	NA	NA	NA	NA	NA	0.0100001	0.15092	1.01005	0.751411	1.35771	0.94717	15529	46	15483	0.0029622	FALSE
599.2	Retention of urine	genitourinary	0.0437249	0.0277346	1.04469	0.989421	1.10306	0.1149	55237	1762	53475	0.0318989	FALSE	0.0609326	0.100975	1.06283	0.871989	1.29543	0.546214	6370	184	6186	0.0288854	FALSE	0.118783	0.103904	1.12613	0.918632	1.38048	0.252957	4520	102	4418	0.0225664	FALSE	0.155563	0.0707244	1.16832	1.01709	1.34203	0.027838	15291	222	15069	0.0145183	FALSE
599.3	Dysuria	genitourinary	0.0162014	0.0326246	1.01633	0.953379	1.08344	0.619472	53883	1246	52637	0.0231242	FALSE	0.265119	0.207999	1.30359	0.867137	1.95971	0.202445	6228	42	6186	0.00674374	FALSE	0.0297943	0.0635114	1.03024	0.909657	1.16681	0.638986	4689	271	4418	0.0577948	FALSE	0.0362543	0.0475962	1.03692	0.944562	1.13831	0.446236	14494	499	13995	0.034428	FALSE
599.4	Urinary incontinence	genitourinary	-0.00966347	0.0206318	0.990383	0.951133	1.03125	0.639515	54585	3327	51258	0.0609508	FALSE	-0.113887	0.110215	0.892359	0.71899	1.10753	0.301456	6333	147	6186	0.0232117	FALSE	-0.0110651	0.0630777	0.988996	0.87398	1.11915	0.860749	4710	292	4418	0.0619958	FALSE	-0.0640108	0.0584941	0.937995	0.836391	1.05194	0.273819	15240	326	14914	0.0213911	FALSE
599.5	Frequency of urination and polyuria	genitourinary	-0.0104212	0.0185669	0.989633	0.954266	1.02631	0.574609	52689	4173	48516	0.0792006	FALSE	-0.0501225	0.121827	0.951113	0.749085	1.20763	0.680761	6306	120	6186	0.0190295	FALSE	0.124977	0.0541501	1.13312	1.01902	1.26	0.0210003	4815	397	4418	0.0824507	FALSE	0.0294297	0.0554802	1.02987	0.923752	1.14817	0.595797	14927	375	14552	0.0251223	FALSE
599.6	Oliguria and anuria	genitourinary	0.224735	0.221164	1.25199	0.811601	1.93134	0.309559	56933	27	56906	0.000474242	FALSE	NA	NA	NA	NA	NA	NA	NA	NA	NA	NA	NA	NA	NA	NA	NA	NA	NA	NA	NA	NA	NA	NA	-0.0157388	0.150763	0.984384	0.732542	1.32281	0.916857	15491	47	15444	0.00303402	FALSE
599.7	Urethral discharge	genitourinary	-0.0210656	0.107378	0.979155	0.793322	1.20852	0.844468	56582	117	56465	0.0020678	FALSE	NA	NA	NA	NA	NA	NA	NA	NA	NA	NA	NA	NA	NA	NA	NA	NA	NA	NA	NA	NA	NA	NA	NA	NA	NA	NA	NA	NA	NA	NA	NA	NA	NA
599.8	Other symptoms involving urinary system	genitourinary	0.000243777	0.0393503	1.00024	0.925998	1.08044	0.995057	55105	852	54253	0.0154614	FALSE	NA	NA	NA	NA	NA	NA	NA	NA	NA	NA	NA	-0.169519	0.135708	0.844071	0.646937	1.10128	0.211613	4477	59	4418	0.0131785	FALSE	NA	NA	NA	NA	NA	NA	NA	NA	NA	NA	NA
599.9	Other abnormality of urination	genitourinary	0.0427017	0.0268216	1.04363	0.99018	1.09996	0.111371	54380	1875	52505	0.0344796	FALSE	NA	NA	NA	NA	NA	NA	NA	NA	NA	NA	NA	0.0409395	0.112708	1.04179	0.835296	1.29933	0.71643	4503	85	4418	0.0188763	FALSE	0.00561491	0.0854083	1.00563	0.850624	1.18888	0.947583	15344	154	15190	0.0100365	FALSE
600	Hyperplasia of prostate	genitourinary	-0.0102865	0.0132366	0.989766	0.964418	1.01578	0.437085	52904	11806	41098	0.223159	FALSE	-0.0286796	0.0857576	0.971728	0.821384	1.14959	0.738058	6377	295	6082	0.04626	FALSE	-0.0221452	0.0697572	0.978098	0.853108	1.1214	0.750893	5945	301	5644	0.0506308	FALSE	0.0467032	0.0725678	1.04781	0.908891	1.20796	0.519847	15417	247	15170	0.0160213	FALSE
601	Inflammatory diseases of prostate	genitourinary	0.0222083	0.0216073	1.02246	0.980059	1.06669	0.304039	54086	2979	51107	0.0550789	FALSE	0.253712	0.193189	1.2888	0.88255	1.88205	0.189089	6132	50	6082	0.00815395	FALSE	0.00539313	0.153311	1.00541	0.74446	1.35782	0.971938	5690	46	5644	0.00808436	FALSE	-0.0251413	0.114281	0.975172	0.779477	1.22	0.825875	15459	81	15378	0.00523967	FALSE
601.1	Prostatitis	genitourinary	0.0402181	0.0299839	1.04104	0.981621	1.10405	0.179816	55435	1492	53943	0.0269144	FALSE	0.131119	0.207233	1.1401	0.759528	1.71137	0.526922	6125	43	6082	0.00702041	FALSE	-0.343818	0.225518	0.709058	0.45574	1.10318	0.127367	5665	21	5644	0.00370697	FALSE	NA	NA	NA	NA	NA	NA	NA	NA	NA	NA	NA
601.11	Acute prostatitis	genitourinary	-0.0531476	0.0722707	0.94824	0.823001	1.09254	0.462099	56275	244	56031	0.00433585	FALSE	NA	NA	NA	NA	NA	NA	NA	NA	NA	NA	NA	NA	NA	NA	NA	NA	NA	NA	NA	NA	NA	NA	NA	NA	NA	NA	NA	NA	NA	NA	NA	NA	NA
601.12	Chronic prostatitis	genitourinary	0.0423687	0.0457412	1.04328	0.953816	1.14113	0.354306	56228	623	55605	0.0110799	FALSE	0.331089	0.266749	1.39248	0.825522	2.34883	0.214532	6108	26	6082	0.00425671	FALSE	NA	NA	NA	NA	NA	NA	NA	NA	NA	NA	NA	NA	NA	NA	NA	NA	NA	NA	NA	NA	NA	NA
601.3	Orchitis and epididymitis	genitourinary	0.0382514	0.0353619	1.03899	0.969419	1.11356	0.27938	55823	1059	54764	0.0189707	FALSE	NA	NA	NA	NA	NA	NA	NA	NA	NA	NA	NA	0.631818	0.263814	1.88103	1.12159	3.1547	0.0166231	5661	17	5644	0.003003	FALSE	NA	NA	NA	NA	NA	NA	NA	NA	NA	NA	NA
601.4	Balanoposthitis	genitourinary	0.0280218	0.0680407	1.02842	0.90002	1.17513	0.680457	56504	281	56223	0.0049731	FALSE	NA	NA	NA	NA	NA	NA	NA	NA	NA	NA	NA	NA	NA	NA	NA	NA	NA	NA	NA	NA	NA	NA	NA	NA	NA	NA	NA	NA	NA	NA	NA	NA	NA
601.8	Other inflammatory disorders of male genital organs	genitourinary	-0.0397499	0.0924705	0.96103	0.801723	1.15199	0.667293	56705	152	56553	0.00268054	FALSE	NA	NA	NA	NA	NA	NA	NA	NA	NA	NA	NA	NA	NA	NA	NA	NA	NA	NA	NA	NA	NA	NA	NA	NA	NA	NA	NA	NA	NA	NA	NA	NA	NA
602	Other disorders of prostate	genitourinary	-0.0128562	0.03886	0.987226	0.914826	1.06536	0.74077	55775	869	54906	0.0155805	FALSE	-0.241828	0.234487	0.785191	0.49588	1.2433	0.302397	6114	32	6082	0.00523389	FALSE	-0.143866	0.316343	0.866004	0.465847	1.60989	0.649268	5654	10	5644	0.00176866	FALSE	NA	NA	NA	NA	NA	NA	NA	NA	NA	NA	NA
602.3	Dysplasia of prostate	genitourinary	0.135924	0.0868188	1.14559	0.966338	1.3581	0.117442	56713	172	56541	0.00303281	FALSE	NA	NA	NA	NA	NA	NA	NA	NA	NA	NA	NA	NA	NA	NA	NA	NA	NA	NA	NA	NA	NA	NA	NA	NA	NA	NA	NA	NA	NA	NA	NA	NA	NA
603	Other disorders of testis	genitourinary	0.0475882	0.0373365	1.04874	0.974733	1.12836	0.202459	56158	941	55217	0.0167563	FALSE	-0.143439	0.191573	0.866373	0.595162	1.26117	0.454011	6302	51	6251	0.00809267	FALSE	-0.204612	0.264485	0.814964	0.485293	1.36859	0.439154	5334	16	5318	0.00299963	FALSE	-0.0770825	0.165949	0.925813	0.668752	1.28169	0.642292	15536	37	15499	0.00238157	FALSE
603.1	Hydrocele	genitourinary	0.00786817	0.043048	1.0079	0.926347	1.09663	0.854973	56331	701	55630	0.0124443	FALSE	-0.108625	0.200021	0.897067	0.606127	1.32766	0.587082	6298	47	6251	0.00746269	FALSE	-0.304314	0.280391	0.737629	0.42576	1.27794	0.27778	5332	14	5318	0.00262566	FALSE	-0.0658093	0.181538	0.936309	0.655981	1.33643	0.716971	15551	31	15520	0.00199344	FALSE
603.2	Spermatocele	genitourinary	0.10224	0.0801891	1.10765	0.946551	1.29617	0.202314	56723	202	56521	0.00356117	FALSE	NA	NA	NA	NA	NA	NA	NA	NA	NA	NA	NA	NA	NA	NA	NA	NA	NA	NA	NA	NA	NA	NA	NA	NA	NA	NA	NA	NA	NA	NA	NA	NA	NA
604	Disorders of penis	genitourinary	0.0101073	0.0345278	1.01016	0.944059	1.08089	0.76973	55838	1122	54716	0.0200938	FALSE	0.107966	0.275822	1.11401	0.648791	1.91282	0.695475	6277	26	6251	0.00414211	FALSE	-0.167438	0.172215	0.845829	0.603518	1.18543	0.330922	5357	39	5318	0.00728019	FALSE	-0.103976	0.0883849	0.901247	0.757895	1.07171	0.239436	15458	133	15325	0.00860396	FALSE
604.1	Redundant prepuce and phimosis/BXO	genitourinary	-0.021311	0.0480686	0.978914	0.890898	1.07563	0.657516	56666	575	56091	0.0101472	FALSE	NA	NA	NA	NA	NA	NA	NA	NA	NA	NA	NA	-0.305004	0.337552	0.73712	0.380372	1.42846	0.36622	5328	10	5318	0.00187688	FALSE	-0.102034	0.100728	0.902999	0.741218	1.10009	0.311077	15518	102	15416	0.00657301	FALSE
604.3	Peyronie's disease	genitourinary	0.0556454	0.0890287	1.05722	0.88794	1.25878	0.531953	56919	164	56755	0.00288129	FALSE	NA	NA	NA	NA	NA	NA	NA	NA	NA	NA	NA	-0.366656	0.331379	0.693048	0.361983	1.3269	0.26853	5330	12	5318	0.00225141	FALSE	NA	NA	NA	NA	NA	NA	NA	NA	NA	NA	NA
605	Erectile dysfunction [ED]	genitourinary	-0.000876786	0.011236	0.999124	0.977361	1.02137	0.937801	52249	19730	32519	0.377615	FALSE	NA	NA	NA	NA	NA	NA	NA	NA	NA	NA	NA	0.0272444	0.0596635	1.02762	0.914209	1.1551	0.647934	5714	396	5318	0.0693035	FALSE	0.0254099	0.0618245	1.02574	0.908677	1.15787	0.681072	15395	313	15082	0.0203313	FALSE
608	Other disorders of male genital organs	genitourinary	0.023671	0.0281887	1.02395	0.968915	1.08212	0.401057	54779	1690	53089	0.0308512	FALSE	-0.00219192	0.182183	0.99781	0.698185	1.42602	0.990401	6306	55	6251	0.00872185	FALSE	0.504195	0.182531	1.65565	1.1577	2.36779	0.00574055	5353	35	5318	0.00653839	FALSE	-0.112333	0.109695	0.893746	0.720842	1.10812	0.30581	15380	89	15291	0.00578674	FALSE
609	Male infertility and abnormal spermatozoa	genitourinary	0.000538494	0.062882	1.00054	0.88452	1.13177	0.993167	56589	336	56253	0.00593755	FALSE	NA	NA	NA	NA	NA	NA	NA	NA	NA	NA	NA	-0.222267	0.303354	0.800701	0.441825	1.45108	0.463742	5330	12	5318	0.00225141	FALSE	NA	NA	NA	NA	NA	NA	NA	NA	NA	NA	NA
609.1	Infertility, male	genitourinary	-0.0148953	0.0913168	0.985215	0.82376	1.17832	0.870427	56837	162	56675	0.00285026	FALSE	NA	NA	NA	NA	NA	NA	NA	NA	NA	NA	NA	NA	NA	NA	NA	NA	NA	NA	NA	NA	NA	NA	NA	NA	NA	NA	NA	NA	NA	NA	NA	NA	NA
609.2	Abnormal spermatozoa	genitourinary	0.0154301	0.0873331	1.01555	0.855779	1.20515	0.859759	56801	171	56630	0.00301051	FALSE	NA	NA	NA	NA	NA	NA	NA	NA	NA	NA	NA	NA	NA	NA	NA	NA	NA	NA	NA	NA	NA	NA	NA	NA	NA	NA	NA	NA	NA	NA	NA	NA	NA
610	Benign mammary dysplasias	genitourinary	0.0529071	0.0422552	1.05433	0.97053	1.14537	0.210539	56259	821	55438	0.0145932	FALSE	-0.254125	0.151862	0.775595	0.575927	1.04449	0.0942509	6550	77	6473	0.0117557	FALSE	-0.0142489	0.111371	0.985852	0.792521	1.22635	0.898196	5243	88	5155	0.0167843	FALSE	-0.0870262	0.0831545	0.916653	0.778794	1.07892	0.295302	15350	154	15196	0.0100326	FALSE
610.1	Cystic mastopathy	genitourinary	0.116378	0.054459	1.12342	1.00968	1.24997	0.0325995	56434	473	55961	0.00838147	FALSE	NA	NA	NA	NA	NA	NA	NA	NA	NA	NA	NA	0.142223	0.167546	1.15283	0.830135	1.60097	0.39596	5192	37	5155	0.00712635	FALSE	-0.0760774	0.102763	0.926744	0.757681	1.13353	0.459106	15428	100	15328	0.00648172	FALSE
610.2	Fibroadenosis of breast	genitourinary	0.0500011	0.106815	1.05127	0.852693	1.2961	0.639705	56900	116	56784	0.00203866	FALSE	NA	NA	NA	NA	NA	NA	NA	NA	NA	NA	NA	NA	NA	NA	NA	NA	NA	NA	NA	NA	NA	NA	NA	NA	NA	NA	NA	NA	NA	NA	NA	NA	NA
610.3	Fibrosclerosis of breast	genitourinary	-0.00623493	0.264345	0.993784	0.591939	1.66843	0.981183	57001	20	56981	0.000350871	FALSE	NA	NA	NA	NA	NA	NA	NA	NA	NA	NA	NA	NA	NA	NA	NA	NA	NA	NA	NA	NA	NA	NA	NA	NA	NA	NA	NA	NA	NA	NA	NA	NA	NA
610.4	Benign neoplasm of breast	genitourinary	-0.110482	0.0788693	0.895403	0.767156	1.04509	0.161268	56748	216	56532	0.0038063	FALSE	-0.250013	0.170628	0.77879	0.557416	1.08808	0.142851	6533	60	6473	0.00918414	FALSE	-0.109999	0.143192	0.895835	0.676613	1.18608	0.442374	5209	54	5155	0.0103667	FALSE	-0.0222244	0.15769	0.978021	0.717993	1.33222	0.887919	15499	42	15457	0.00270985	FALSE
610.8	Other specified benign mammary dysplasias	genitourinary	-0.140947	0.0995302	0.868535	0.714604	1.05562	0.156739	56878	131	56747	0.00230318	FALSE	NA	NA	NA	NA	NA	NA	NA	NA	NA	NA	NA	0.153249	0.248217	1.16561	0.716586	1.89602	0.536973	5173	18	5155	0.00347961	FALSE	NA	NA	NA	NA	NA	NA	NA	NA	NA	NA	NA
611	Abnormal findings on mammogram or breast exam	genitourinary	0.0309519	0.0271833	1.03144	0.97792	1.08788	0.254855	55620	2265	53355	0.0407228	FALSE	0.229181	0.188157	1.25757	0.869701	1.81842	0.223212	6526	53	6473	0.00812136	FALSE	0.020842	0.0561472	1.02106	0.914657	1.13984	0.710486	5535	380	5155	0.068654	FALSE	-0.0336782	0.0460286	0.966883	0.883473	1.05817	0.464363	15263	585	14678	0.038328	FALSE
611.1	Abnormal mammogram	genitourinary	0.0666023	0.0418275	1.06887	0.984738	1.16019	0.111316	56094	875	55219	0.0155988	FALSE	NA	NA	NA	NA	NA	NA	NA	NA	NA	NA	NA	0.0275723	0.0590945	1.02796	0.915529	1.15419	0.6408	5493	338	5155	0.0615329	FALSE	0.00589892	0.0558634	1.00592	0.901592	1.12231	0.915903	15348	388	14960	0.0252802	FALSE
611.11	Mammographic microcalcification	genitourinary	0.148186	0.125644	1.15973	0.906579	1.48357	0.238236	56922	81	56841	0.001423	FALSE	NA	NA	NA	NA	NA	NA	NA	NA	NA	NA	NA	NA	NA	NA	NA	NA	NA	NA	NA	NA	NA	NA	0.0592419	0.137978	1.06103	0.809616	1.39052	0.667664	15516	57	15459	0.00367363	FALSE
611.3	Lump or mass in breast	genitourinary	-0.00582531	0.031702	0.994192	0.934297	1.05793	0.854208	55820	1449	54371	0.0259584	FALSE	0.229181	0.188157	1.25757	0.869701	1.81842	0.223212	6526	53	6473	0.00812136	FALSE	NA	NA	NA	NA	NA	NA	NA	NA	NA	NA	NA	-0.0905915	0.0603054	0.913391	0.811566	1.02799	0.133042	15289	306	14983	0.0200144	FALSE
612	Breast conditions, congenital or relating to hormones	genitourinary	-0.0764848	0.0374518	0.926367	0.860802	0.996925	0.0411296	56286	947	55339	0.0168248	FALSE	-0.148415	0.222732	0.862073	0.557123	1.33394	0.505194	6509	36	6473	0.0055308	FALSE	0.126743	0.125439	1.13513	0.887704	1.45151	0.312306	5220	65	5155	0.0124521	FALSE	-0.0358156	0.0833213	0.964818	0.819447	1.13598	0.667306	15425	148	15277	0.00959481	FALSE
612.1	Galactorrhea	genitourinary	-0.219084	0.136356	0.803254	0.614872	1.04935	0.108118	56963	72	56891	0.00126398	FALSE	NA	NA	NA	NA	NA	NA	NA	NA	NA	NA	NA	-0.0602841	0.323898	0.941497	0.499013	1.77634	0.85235	5166	11	5155	0.00212931	FALSE	NA	NA	NA	NA	NA	NA	NA	NA	NA	NA	NA
612.2	Hypertrophy of breast (Gynecomastia)	genitourinary	-0.0696696	0.0390917	0.932702	0.863908	1.00697	0.0747151	56387	864	55523	0.0153227	FALSE	-0.28632	0.243793	0.751022	0.465727	1.21108	0.240218	6502	29	6473	0.00446017	FALSE	0.166327	0.138047	1.18096	0.901004	1.5479	0.22826	5209	54	5155	0.0103667	FALSE	-0.0673379	0.0905054	0.934879	0.782917	1.11634	0.456864	15464	125	15339	0.00808329	FALSE
613	Other nonmalignant breast conditions	genitourinary	-0.0324525	0.0342761	0.968068	0.905169	1.03534	0.343743	55522	1244	54278	0.0224055	FALSE	-0.293993	0.191615	0.745282	0.511935	1.08499	0.124957	6682	49	6633	0.00733313	FALSE	-0.147324	0.0920138	0.863014	0.7206	1.03357	0.109353	6030	128	5902	0.0212272	FALSE	0.0135353	0.0683352	1.01363	0.886564	1.1589	0.842988	15221	234	14987	0.0153735	FALSE
613.1	Inflammatory disease of breast	genitourinary	-0.273168	0.124184	0.760965	0.596564	0.970672	0.027828	56908	85	56823	0.00149364	FALSE	NA	NA	NA	NA	NA	NA	NA	NA	NA	NA	NA	NA	NA	NA	NA	NA	NA	NA	NA	NA	NA	NA	0.00163138	0.161289	1.00163	0.730157	1.37404	0.99193	15537	40	15497	0.0025745	FALSE
613.5	Mastodynia	genitourinary	-0.108366	0.0554638	0.897299	0.804869	1.00034	0.0507224	56197	444	55753	0.00790078	FALSE	NA	NA	NA	NA	NA	NA	NA	NA	NA	NA	NA	-0.25891	0.113049	0.771892	0.618483	0.963354	0.0220068	5987	85	5902	0.0141974	FALSE	-0.125668	0.106762	0.881907	0.715394	1.08718	0.239161	15410	93	15317	0.00603504	FALSE
613.7	Other signs and symptoms in breast	genitourinary	0.128431	0.0761142	1.13704	0.979461	1.31998	0.0915359	56532	230	56302	0.00406849	FALSE	NA	NA	NA	NA	NA	NA	NA	NA	NA	NA	NA	-0.154739	0.202765	0.856638	0.575706	1.27466	0.445375	5927	25	5902	0.00421799	FALSE	0.199198	0.159927	1.22042	0.892027	1.66972	0.212928	15491	41	15450	0.0026467	FALSE
613.8	Other specified disorders of breast	genitourinary	0.0383066	0.077916	1.03905	0.891893	1.21049	0.622973	56505	221	56284	0.00391116	FALSE	NA	NA	NA	NA	NA	NA	NA	NA	NA	NA	NA	0.10756	0.220223	1.11356	0.723195	1.71463	0.625256	5924	22	5902	0.00371371	FALSE	-0.0102321	0.158472	0.98982	0.725541	1.35036	0.948519	15431	42	15389	0.00272179	FALSE
613.9	Breast disorder NOS	genitourinary	-0.026488	0.0829632	0.97386	0.827707	1.14582	0.749519	56619	191	56428	0.00337343	FALSE	NA	NA	NA	NA	NA	NA	NA	NA	NA	NA	NA	NA	NA	NA	NA	NA	NA	NA	NA	NA	NA	NA	NA	NA	NA	NA	NA	NA	NA	NA	NA	NA	NA
614	Inflammatory diseases of female pelvic organs	genitourinary	0.00902099	0.029549	1.00906	0.952281	1.06923	0.760146	55544	2269	53275	0.0408505	FALSE	0.193182	0.0905281	1.2131	1.01587	1.44863	0.0328472	6605	240	6365	0.0363361	FALSE	0.057138	0.0734896	1.0588	0.916767	1.22284	0.436865	5826	210	5616	0.0360453	FALSE	0.0482279	0.0390993	1.04941	0.971993	1.13299	0.217399	14677	765	13912	0.0521224	FALSE
614.1	Pelvic peritoneal adhesions, female (postoperative) (postinfection)	genitourinary	-0.0549785	0.165603	0.946506	0.684162	1.30944	0.739897	56943	49	56894	0.00086051	FALSE	0.227523	0.118201	1.25549	0.995858	1.5828	0.0542438	6501	136	6365	0.0209199	FALSE	NA	NA	NA	NA	NA	NA	NA	NA	NA	NA	NA	0.00106997	0.129777	1.00107	0.776241	1.29102	0.993422	15448	61	15387	0.00394873	FALSE
614.3	Pelvic inflammatory disease (PID)	genitourinary	-0.0130885	0.130929	0.986997	0.763602	1.27575	0.920371	56892	79	56813	0.0013886	FALSE	0.132582	0.186792	1.14177	0.791734	1.64657	0.477838	6419	54	6365	0.00841253	FALSE	0.378208	0.282964	1.45967	0.838281	2.54166	0.181355	5630	14	5616	0.00248668	FALSE	0.0514627	0.10537	1.05281	0.856362	1.29432	0.625267	15406	95	15311	0.00616643	FALSE
614.32	Chronic inflammatory pelvic disease	genitourinary	NA	NA	NA	NA	NA	NA	NA	NA	NA	NA	NA	-0.0481589	0.255677	0.952982	0.577362	1.57297	0.850596	6392	27	6365	0.00422403	FALSE	NA	NA	NA	NA	NA	NA	NA	NA	NA	NA	NA	NA	NA	NA	NA	NA	NA	NA	NA	NA	NA	NA
614.33	Pelvic inflammatory disease, NOS	genitourinary	0.0795863	0.177591	1.08284	0.764532	1.53367	0.654049	56940	43	56897	0.000755181	FALSE	0.222428	0.306723	1.24911	0.684717	2.2787	0.468345	6385	20	6365	0.00313234	FALSE	NA	NA	NA	NA	NA	NA	NA	NA	NA	NA	NA	0.0711249	0.138619	1.07372	0.818266	1.40891	0.607884	15460	54	15406	0.00349288	FALSE
614.5	Inflammatory disease of cervix, vagina, and vulva	genitourinary	0.00465567	0.0301792	1.00467	0.946963	1.06589	0.877399	55529	2127	53402	0.0383043	FALSE	0.252001	0.174546	1.2866	0.913832	1.81142	0.148808	6428	63	6365	0.00980087	FALSE	0.0558461	0.0750978	1.05743	0.912702	1.22512	0.457092	5816	200	5616	0.0343879	FALSE	0.0519516	0.0442121	1.05332	0.965891	1.14867	0.239974	14749	578	14171	0.0391891	FALSE
614.51	Cervicitis and endocervicitis	genitourinary	-0.0398651	0.119349	0.960919	0.760492	1.21417	0.738364	56694	94	56600	0.00165802	FALSE	NA	NA	NA	NA	NA	NA	NA	NA	NA	NA	NA	NA	NA	NA	NA	NA	NA	NA	NA	NA	NA	NA	-0.174433	0.121423	0.839933	0.662044	1.06562	0.15084	15327	70	15257	0.0045671	FALSE
614.52	Vaginitis and vulvovaginitis	genitourinary	0.0133085	0.0309943	1.0134	0.953667	1.07687	0.667642	55595	1922	53673	0.0345715	FALSE	NA	NA	NA	NA	NA	NA	NA	NA	NA	NA	NA	0.0927713	0.0779978	1.09721	0.941666	1.27845	0.234279	5801	185	5616	0.0318911	FALSE	0.0438273	0.0510262	1.0448	0.945365	1.1547	0.390386	14872	421	14451	0.0283082	FALSE
614.53	Cyst or abscess of Bartholin's gland	genitourinary	0.0881088	0.141162	1.09211	0.828144	1.44021	0.532516	56992	67	56925	0.0011756	FALSE	0.166338	0.269249	1.18097	0.696707	2.00184	0.536718	6390	25	6365	0.00391236	FALSE	-0.227126	0.272369	0.796821	0.467214	1.35896	0.404343	5630	14	5616	0.00248668	FALSE	NA	NA	NA	NA	NA	NA	NA	NA	NA	NA	NA
614.54	Abscess or ulceration of vulva	genitourinary	-0.249479	0.188649	0.779206	0.538358	1.1278	0.186018	56977	37	56940	0.000649385	FALSE	NA	NA	NA	NA	NA	NA	NA	NA	NA	NA	NA	NA	NA	NA	NA	NA	NA	NA	NA	NA	NA	NA	0.171835	0.181655	1.18748	0.831762	1.69533	0.344177	15519	32	15487	0.00206199	FALSE
615	Endometriosis	genitourinary	0.082809	0.0739089	1.08633	0.939834	1.25567	0.262535	56808	255	56553	0.0044888	FALSE	-0.0574925	0.122762	0.944129	0.742223	1.20096	0.639553	6484	119	6365	0.0183529	FALSE	0.067489	0.228351	1.06982	0.683807	1.67373	0.767574	5637	21	5616	0.00372539	FALSE	-0.126936	0.128036	0.88079	0.685308	1.13203	0.32149	15455	63	15392	0.00407635	FALSE
618	Genital prolapse	genitourinary	0.0991498	0.0773764	1.10423	0.948847	1.28506	0.200055	56857	223	56634	0.00392212	FALSE	0.173995	0.116826	1.19005	0.9465	1.49627	0.136395	6682	141	6541	0.0211015	FALSE	-0.0541736	0.161228	0.947268	0.690609	1.29931	0.736867	6205	42	6163	0.00676873	FALSE	0.0262911	0.116681	1.02664	0.816765	1.29044	0.821727	15522	79	15443	0.00508955	FALSE
618.1	Prolapse of vaginal walls	genitourinary	0.132229	0.102471	1.14137	0.933687	1.39525	0.196911	56919	125	56794	0.0021961	FALSE	0.236852	0.138173	1.26725	0.966603	1.66142	0.0864973	6643	102	6541	0.0153545	FALSE	0.00382876	0.212435	1.00384	0.661964	1.52227	0.98562	6187	24	6163	0.0038791	FALSE	-0.00895203	0.148215	0.991088	0.741223	1.32518	0.951838	15538	49	15489	0.00315356	FALSE
618.2	Uterine/Uterovaginal prolapse	genitourinary	0.158103	0.136002	1.17129	0.897213	1.52908	0.245031	57002	70	56932	0.00122803	FALSE	0.249582	0.186265	1.28349	0.890923	1.84903	0.180268	6594	53	6541	0.00803761	FALSE	-0.316649	0.194946	0.728587	0.49721	1.06764	0.104315	6191	28	6163	0.00452269	FALSE	NA	NA	NA	NA	NA	NA	NA	NA	NA	NA	NA
618.5	Prolapse of vaginal vault after hysterectomy	genitourinary	0.0605315	0.232172	1.0624	0.673999	1.67463	0.79431	57028	25	57003	0.000438381	FALSE	NA	NA	NA	NA	NA	NA	NA	NA	NA	NA	NA	NA	NA	NA	NA	NA	NA	NA	NA	NA	NA	NA	NA	NA	NA	NA	NA	NA	NA	NA	NA	NA	NA
619	Noninflammatory female genital disorders	genitourinary	-0.0940535	0.0372948	0.910234	0.846072	0.979262	0.0116725	55718	1128	54590	0.0202448	FALSE	-0.00860198	0.0884649	0.991435	0.833607	1.17914	0.922539	6682	244	6438	0.036516	FALSE	-0.0117353	0.055079	0.988333	0.887195	1.101	0.831277	5675	429	5246	0.0755947	FALSE	0.0118164	0.0485224	1.01189	0.920087	1.11285	0.807599	14767	474	14293	0.0320986	FALSE
619.1	Noninflammatory disorders of ovary, fallopian tube, and broad ligament	genitourinary	-0.0958724	0.162398	0.90858	0.660887	1.24911	0.554953	56917	51	56866	0.000896042	FALSE	0.284016	0.254639	1.32845	0.80648	2.18826	0.264693	6467	29	6438	0.0044843	FALSE	0.14092	0.218257	1.15133	0.750614	1.76598	0.518499	5270	24	5246	0.00455408	FALSE	0.0771583	0.128334	1.08021	0.839982	1.38915	0.547685	15394	63	15331	0.0040925	FALSE
619.2	Disorders of uterus, NEC	genitourinary	-0.0543277	0.0558736	0.947122	0.848878	1.05674	0.330886	56518	450	56068	0.00796207	FALSE	-0.00167118	0.13129	0.99833	0.771823	1.29131	0.989844	6542	104	6438	0.0158973	FALSE	NA	NA	NA	NA	NA	NA	NA	NA	NA	NA	NA	0.108266	0.0895133	1.11434	0.935027	1.32805	0.226474	15132	129	15003	0.00852498	FALSE
619.3	Noninflammatory disorders of cervix	genitourinary	0.177405	0.15814	1.19411	0.875859	1.62801	0.26194	56877	52	56825	0.000914254	FALSE	-0.189576	0.160911	0.82731	0.603529	1.13407	0.238742	6509	71	6438	0.010908	FALSE	NA	NA	NA	NA	NA	NA	NA	NA	NA	NA	NA	0.0369115	0.178565	1.0376	0.731194	1.47241	0.836235	15462	32	15430	0.00206959	FALSE
619.4	Noninflammatory disorders of vagina	genitourinary	-0.218231	0.066125	0.80394	0.706215	0.915188	0.000965884	56348	317	56031	0.00562575	FALSE	-0.0219839	0.275752	0.978256	0.569807	1.67949	0.936457	6462	24	6438	0.00371402	FALSE	0.0442826	0.0811884	1.04528	0.891503	1.22558	0.585457	5423	177	5246	0.0326388	FALSE	0.0139071	0.0841521	1.014	0.859821	1.19584	0.868738	15256	153	15103	0.0100288	FALSE
619.5	Noninflammatory disorders of vulva and perineum	genitourinary	0.00747846	0.17949	1.00751	0.708701	1.4323	0.966766	56946	42	56904	0.000737541	FALSE	0.213376	0.239531	1.23785	0.774061	1.97952	0.373032	6470	32	6438	0.0049459	FALSE	-0.1441	0.248708	0.865801	0.531758	1.40969	0.562322	5264	18	5246	0.00341945	FALSE	NA	NA	NA	NA	NA	NA	NA	NA	NA	NA	NA
620	Dysplasia of female genital organs	genitourinary	-0.130888	0.124336	0.877316	0.687573	1.11942	0.29248	56941	86	56855	0.00151034	FALSE	NA	NA	NA	NA	NA	NA	NA	NA	NA	NA	NA	0.305535	0.34228	1.35735	0.693964	2.65489	0.372047	6010	10	6000	0.00166389	FALSE	NA	NA	NA	NA	NA	NA	NA	NA	NA	NA	NA
620.1	Dysplasia of cervix	genitourinary	-0.0897573	0.151539	0.914153	0.679244	1.2303	0.553647	56970	58	56912	0.00101808	FALSE	NA	NA	NA	NA	NA	NA	NA	NA	NA	NA	NA	NA	NA	NA	NA	NA	NA	NA	NA	NA	NA	NA	NA	NA	NA	NA	NA	NA	NA	NA	NA	NA	NA
621	Endometrial hyperplasia	genitourinary	0.227463	0.155719	1.25541	0.9252	1.70348	0.144089	56967	54	56913	0.000947917	FALSE	0.204374	0.304612	1.22676	0.675255	2.22869	0.502263	6402	20	6382	0.00312402	FALSE	-0.365137	0.216145	0.694101	0.454398	1.06025	0.0911586	6023	23	6000	0.0038187	FALSE	NA	NA	NA	NA	NA	NA	NA	NA	NA	NA	NA
622	Polyp of female genital organs	genitourinary	0.0858846	0.0813499	1.08968	0.929079	1.27804	0.291086	56845	206	56639	0.00362389	FALSE	-0.109975	0.0875532	0.895856	0.754591	1.06357	0.209081	6625	243	6382	0.0366792	FALSE	0.167332	0.151807	1.18215	0.877911	1.59181	0.270346	6047	47	6000	0.00777245	FALSE	0.0623186	0.122584	1.0643	0.836988	1.35335	0.611189	15521	69	15452	0.00444559	FALSE
622.1	Polyp of corpus uteri	genitourinary	0.0913688	0.107797	1.09567	0.886997	1.35344	0.396661	56939	116	56823	0.00203727	FALSE	-0.0729615	0.0946697	0.929637	0.772198	1.11917	0.440887	6588	206	6382	0.031269	FALSE	0.0510028	0.164508	1.05233	0.762287	1.45272	0.756536	6040	40	6000	0.00662252	FALSE	0.0539172	0.136601	1.0554	0.807493	1.37941	0.69306	15533	55	15478	0.00354085	FALSE
622.2	Mucous polyp of cervix	genitourinary	0.0753374	0.130997	1.07825	0.834087	1.39388	0.565219	56950	78	56872	0.00136962	FALSE	-0.179046	0.188123	0.836067	0.578239	1.20886	0.341223	6431	49	6382	0.00761934	FALSE	NA	NA	NA	NA	NA	NA	NA	NA	NA	NA	NA	NA	NA	NA	NA	NA	NA	NA	NA	NA	NA	NA
623	Hypertrophy of female genital organs	genitourinary	-0.229182	0.142402	0.795184	0.601523	1.05119	0.10753	56858	68	56790	0.00119596	FALSE	0.144825	0.181559	1.15584	0.809749	1.64984	0.425061	6439	57	6382	0.00885231	FALSE	0.215977	0.269472	1.24107	0.731844	2.10463	0.422852	6015	15	6000	0.00249377	FALSE	NA	NA	NA	NA	NA	NA	NA	NA	NA	NA	NA
624	Symptoms involving female genital tract	genitourinary	0.0778666	0.0896122	1.08098	0.906854	1.28854	0.384886	56557	171	56386	0.0030235	FALSE	NA	NA	NA	NA	NA	NA	NA	NA	NA	NA	NA	NA	NA	NA	NA	NA	NA	NA	NA	NA	NA	NA	0.0251413	0.0821344	1.02546	0.872981	1.20457	0.759528	15132	156	14976	0.0103093	FALSE
624.9	stress incontinence, female	genitourinary	0.0445599	0.0484222	1.04557	0.950899	1.14966	0.357448	56551	567	55984	0.0100263	FALSE	0.376865	0.179961	1.45771	1.02444	2.07423	0.0362463	6635	59	6576	0.00889224	FALSE	-0.235757	0.118567	0.789973	0.626161	0.99664	0.0467691	6051	75	5976	0.0123946	FALSE	0.0530957	0.129599	1.05453	0.817979	1.35949	0.682032	15529	63	15466	0.00405693	FALSE
625	Pain and other symptoms associated with female genital organs	genitourinary	-0.000249241	0.0453815	0.999751	0.914665	1.09275	0.995618	56173	708	55465	0.0126039	FALSE	0.0338739	0.240682	1.03445	0.645414	1.658	0.888075	6607	31	6576	0.00469199	FALSE	-0.378498	0.242146	0.684889	0.42609	1.10088	0.11803	5994	18	5976	0.003003	FALSE	0.0670851	0.0513957	1.06939	0.966909	1.18272	0.191802	14914	420	14494	0.0281615	FALSE
625.1	Dyspareunia	genitourinary	0.0994255	0.0809946	1.10454	0.942401	1.29457	0.219613	56758	206	56552	0.00362944	FALSE	NA	NA	NA	NA	NA	NA	NA	NA	NA	NA	NA	NA	NA	NA	NA	NA	NA	NA	NA	NA	NA	NA	-0.0443657	0.162399	0.956604	0.695818	1.31513	0.784707	15515	39	15476	0.0025137	FALSE
626	Disorders of menstruation and other abnormal bleeding from female genital tract	genitourinary	0.000368095	0.0285647	1.00037	0.9459	1.05797	0.989718	56130	2850	53280	0.050775	FALSE	-0.0954358	0.0596409	0.908977	0.808696	1.02169	0.10956	6416	646	5770	0.100686	FALSE	-0.0692603	0.0534599	0.933084	0.840262	1.03616	0.195129	5272	485	4787	0.0919954	FALSE	0.0345926	0.0325679	1.0352	0.971183	1.10343	0.288159	14725	1137	13588	0.0772156	FALSE
626.1	Irregular menstrual cycle/bleeding	genitourinary	-0.0100821	0.0301059	0.989969	0.933243	1.05014	0.73771	56090	2164	53926	0.0385809	FALSE	-0.125529	0.063509	0.88203	0.778796	0.998949	0.0480922	6326	556	5770	0.0878912	FALSE	-0.0701436	0.0591256	0.93226	0.830249	1.0468	0.235484	5169	382	4787	0.0739021	FALSE	0.0307332	0.0347763	1.03121	0.963263	1.10395	0.376837	14784	967	13817	0.0654085	FALSE
626.11	Absent or infrequent menstruation	genitourinary	0.0504554	0.0708231	1.05175	0.915433	1.20837	0.476208	56613	279	56334	0.0049282	FALSE	NA	NA	NA	NA	NA	NA	NA	NA	NA	NA	NA	-0.151169	0.11417	0.859702	0.687329	1.0753	0.185479	4876	89	4787	0.0182527	FALSE	0.0633781	0.0764434	1.06543	0.917181	1.23764	0.407056	15231	179	15052	0.0117523	FALSE
626.12	Excessive or frequent menstruation	genitourinary	-0.0331111	0.0372169	0.967431	0.899374	1.04064	0.373639	56416	1135	55281	0.0201184	FALSE	-0.127689	0.0688633	0.880127	0.769003	1.00731	0.0637052	6230	460	5770	0.0738363	FALSE	-0.0149964	0.0800874	0.985115	0.842006	1.15255	0.851464	4975	188	4787	0.0377889	FALSE	0.0380646	0.0515793	1.0388	0.938915	1.14931	0.460525	15206	404	14802	0.0265685	FALSE
626.13	Irregular menstrual cycle	genitourinary	-0.0290337	0.0583093	0.971384	0.866477	1.08899	0.618536	56469	408	56061	0.0072252	FALSE	0.103326	0.220742	1.10885	0.719407	1.70912	0.639724	5808	38	5770	0.0065427	FALSE	-0.21214	0.113921	0.808851	0.646989	1.01121	0.0625794	4878	91	4787	0.0186552	FALSE	0.134747	0.0639222	1.14425	1.0095	1.29697	0.0350328	15117	258	14859	0.0170669	FALSE
626.14	Irregular menstrual bleeding	genitourinary	0.0294047	0.0793084	1.02984	0.88158	1.20304	0.710814	56707	218	56489	0.00384432	FALSE	0.0099898	0.152026	1.01004	0.749776	1.36065	0.947608	5847	77	5770	0.0131691	FALSE	0.214066	0.145185	1.2387	0.931931	1.64646	0.140364	4841	54	4787	0.0111547	FALSE	0.0607145	0.182915	1.0626	0.74245	1.52079	0.739944	15446	31	15415	0.00200699	FALSE
626.15	Infertility, female, associated with anovulation	genitourinary	-0.0784767	0.215123	0.924524	0.606459	1.4094	0.715261	57015	29	56986	0.000508638	FALSE	NA	NA	NA	NA	NA	NA	NA	NA	NA	NA	NA	NA	NA	NA	NA	NA	NA	NA	NA	NA	NA	NA	NA	NA	NA	NA	NA	NA	NA	NA	NA	NA	NA
626.2	Dysmenorrhea	genitourinary	0.0420035	0.0467468	1.0429	0.951591	1.14297	0.368901	56505	672	55833	0.0118928	FALSE	-0.0440481	0.171153	0.956908	0.684197	1.33832	0.7969	5833	63	5770	0.0108006	FALSE	0.0611697	0.161919	1.06308	0.773994	1.46014	0.705594	4830	43	4787	0.00890269	FALSE	0.0657763	0.0794818	1.06799	0.913924	1.24802	0.407918	15338	165	15173	0.0107576	FALSE
626.4	Premenstrual tension syndromes	genitourinary	0.198049	0.185738	1.21902	0.847049	1.75435	0.286295	57007	39	56968	0.000684127	FALSE	NA	NA	NA	NA	NA	NA	NA	NA	NA	NA	NA	NA	NA	NA	NA	NA	NA	NA	NA	NA	NA	NA	NA	NA	NA	NA	NA	NA	NA	NA	NA	NA	NA
626.8	Infertility, female	genitourinary	-0.0645289	0.0723281	0.937509	0.813596	1.08029	0.372302	56880	273	56607	0.00479958	FALSE	0.169428	0.19661	1.18463	0.805793	1.74157	0.388828	5818	48	5770	0.00825026	FALSE	-0.125969	0.283608	0.881642	0.505685	1.53711	0.656922	4801	14	4787	0.00291606	FALSE	-0.0457854	0.152041	0.955247	0.709081	1.28687	0.763309	15540	44	15496	0.0028314	FALSE
627	Menopausal and postmenopausal disorders	genitourinary	-0.0395633	0.0324639	0.961209	0.901953	1.02436	0.222963	56012	2126	53886	0.0379562	FALSE	0.142273	0.0913389	1.15289	0.963916	1.37892	0.11932	6006	236	5770	0.039294	FALSE	0.0198981	0.0620208	1.0201	0.903334	1.15195	0.74834	5098	311	4787	0.0610043	FALSE	0.0145932	0.0527873	1.0147	0.914965	1.12531	0.7822	15137	466	14671	0.0307855	FALSE
627.1	Postmenopausal bleeding	genitourinary	0.11239	0.0653293	1.11895	0.984467	1.2718	0.0853666	56869	331	56538	0.00582039	FALSE	0.108846	0.0970415	1.11499	0.921866	1.34857	0.262012	5977	207	5770	0.0346328	FALSE	-0.108633	0.0931756	0.89706	0.747324	1.0768	0.243658	4916	129	4787	0.0262408	FALSE	0.0322129	0.129416	1.03274	0.801362	1.33092	0.803431	15527	64	15463	0.00412185	FALSE
627.2	Symptomatic menopause	genitourinary	-0.0464977	0.0372657	0.954567	0.88733	1.0269	0.212129	56237	1341	54896	0.0238455	FALSE	NA	NA	NA	NA	NA	NA	NA	NA	NA	NA	NA	-0.0368575	0.0973351	0.963813	0.796415	1.1664	0.704936	4904	117	4787	0.0238581	FALSE	-0.0552715	0.0684782	0.946228	0.827382	1.08215	0.419586	15299	252	15047	0.0164717	FALSE
627.21	Symptomatic artificial menopause	genitourinary	0.142972	0.143	1.1537	0.871703	1.52692	0.317403	56951	64	56887	0.00112377	FALSE	NA	NA	NA	NA	NA	NA	NA	NA	NA	NA	NA	NA	NA	NA	NA	NA	NA	NA	NA	NA	NA	NA	1.10125e-05	0.165728	1.00001	0.722661	1.38381	0.999947	15550	38	15512	0.00244373	FALSE
627.22	Need for Hormone replacement therapy (postmenopausal)	genitourinary	-0.108763	0.100512	0.896943	0.736559	1.09225	0.279215	56918	135	56783	0.00237183	FALSE	NA	NA	NA	NA	NA	NA	NA	NA	NA	NA	NA	NA	NA	NA	NA	NA	NA	NA	NA	NA	NA	NA	NA	NA	NA	NA	NA	NA	NA	NA	NA	NA	NA
627.3	Postmenopausal atrophic vaginitis	genitourinary	-0.00700794	0.0710533	0.993017	0.863922	1.1414	0.921433	56645	287	56358	0.00506664	FALSE	NA	NA	NA	NA	NA	NA	NA	NA	NA	NA	NA	0.217308	0.129793	1.24273	0.963592	1.60272	0.0940797	4853	66	4787	0.0135998	FALSE	-0.130647	0.130396	0.877527	0.679619	1.13307	0.316379	15519	65	15454	0.00418841	FALSE
627.4	Premenopausal menorrhagia	genitourinary	-0.0542137	0.0936251	0.94723	0.788424	1.13802	0.562555	56777	151	56626	0.00265953	FALSE	NA	NA	NA	NA	NA	NA	NA	NA	NA	NA	NA	NA	NA	NA	NA	NA	NA	NA	NA	NA	NA	NA	NA	NA	NA	NA	NA	NA	NA	NA	NA	NA	NA
627.5	Premature menopause and other ovarian failure	genitourinary	-0.0779261	0.115813	0.925033	0.737182	1.16075	0.501036	56899	99	56800	0.00173993	FALSE	NA	NA	NA	NA	NA	NA	NA	NA	NA	NA	NA	0.11842	0.289668	1.12572	0.638055	1.98609	0.682679	4801	14	4787	0.00291606	FALSE	NA	NA	NA	NA	NA	NA	NA	NA	NA	NA	NA
628	Ovarian cyst	genitourinary	-0.0357608	0.0478191	0.964871	0.878547	1.05968	0.45456	56480	629	55851	0.0111367	FALSE	0.0278099	0.116065	1.0282	0.818995	1.29085	0.810636	5910	140	5770	0.0236887	FALSE	-0.0566491	0.112277	0.944926	0.758273	1.17752	0.613876	4875	88	4787	0.0180513	FALSE	0.00151164	0.0684589	1.00151	0.875756	1.14533	0.982383	15182	229	14953	0.0150837	FALSE
[truncated: 439 more rows]
