# Supplementary material for: Insights from the largest diverse ancestry sex-specific disease map for genetically predicted height
Source: NPJ Genom Med. 2025 Feb 27;10:14. doi: 10.1038/s41525-025-00464-w (PMC11868580; doi:10.1038/s41525-025-00464-w)
Supplement: Supplementary file 11 — Supplementary Data 10 [file 41525_2025_464_MOESM11_ESM.xlsx]

## Sheet: Supplementary Data 10
Supplementary Data 10: Sex-combined African meta-PheWAS.
Phecode	Description	Group	beta	SE	OR	Lower	Upper	pvalue	I2	pval Q	number_of_studies_combined	Bonferroni	cases	controls	prev
8	Intestinal infection	infectious diseases	0.000134847	0.0305671	1.00013	0.941976	1.06188	0.99648	0	0.886136	4	FALSE	7907	81488	0.0884501
8.5	Bacterial enteritis	infectious diseases	0.0308754	0.0420297	1.03136	0.949802	1.11991	0.462577	0	0.565161	4	FALSE	7248	84079	0.0793632
8.52	Intestinal infection due to C. difficile	infectious diseases	0.0524769	0.0544295	1.05388	0.94724	1.17252	0.334982	0	0.458581	2	FALSE	6958	78411	0.081505
8.6	Viral Enteritis	infectious diseases	-0.0382404	0.0640702	0.962482	0.848899	1.09126	0.550606	0	0.847043	3	FALSE	6835	83498	0.0756645
10	Tuberculosis	infectious diseases	-0.0457358	0.0476568	0.955294	0.870105	1.04882	0.337211	0.454583	0.15986	3	FALSE	6826	82995	0.0759956
38	Septicemia	infectious diseases	-0.0100534	0.0217883	0.989997	0.94861	1.03319	0.644501	0.605512	0.0549263	4	FALSE	9068	80166	0.10162
38.1	Gram negative septicemia	infectious diseases	0.0254536	0.0611392	1.02578	0.90994	1.15637	0.677175	0.0818786	0.296653	2	FALSE	6587	83594	0.073042
38.2	Gram positive septicemia	infectious diseases	0.0751207	0.069338	1.07801	0.941031	1.23494	0.278632	0	0.808774	3	FALSE	6509	83838	0.0720445
38.3	Bacteremia	infectious diseases	-0.0428215	0.0331653	0.958082	0.897785	1.02243	0.196651	0.697524	0.0366609	3	FALSE	7399	82574	0.0822358
41	Bacterial infection NOS	infectious diseases	-0.0091359	0.0166609	0.990906	0.95907	1.0238	0.583456	0	0.516404	4	FALSE	11209	75483	0.129297
41.1	Staphylococcus infections	infectious diseases	0.0453621	0.0317414	1.04641	0.983291	1.11357	0.152972	0	0.460574	4	FALSE	7508	81827	0.0840432
41.11	Methicillin sensitive Staphylococcus aureus	infectious diseases	0.0868683	0.0480238	1.09075	0.99277	1.19841	0.0704729	0	0.73145	3	FALSE	6794	83209	0.0754864
41.12	Methicillin resistant Staphylococcus aureus	infectious diseases	0.0267581	0.0480267	1.02712	0.934847	1.1285	0.577424	0.218502	0.27815	3	FALSE	6765	83227	0.0751733
41.2	Streptococcus infection	infectious diseases	-0.0216404	0.048128	0.978592	0.890502	1.0754	0.652968	0	0.679365	3	FALSE	6794	83058	0.0756132
41.4	E. coli	infectious diseases	0.0623719	0.0468105	1.06436	0.971052	1.16663	0.182717	0	0.3689	3	FALSE	6832	83140	0.0759347
41.8	H. pylori	infectious diseases	-0.112999	0.03511	0.893151	0.833757	0.956777	0.00128891	0	0.58953	3	FALSE	7303	82001	0.0817769
41.9	Infection with drug-resistant microorganisms	infectious diseases	0.0434429	0.0710611	1.0444	0.908615	1.20048	0.540971	0	0.455843	2	FALSE	6482	83675	0.0718968
53	Herpes zoster	infectious diseases	-0.0120845	0.0328054	0.987988	0.926462	1.0536	0.712598	0.585558	0.0895566	3	FALSE	7627	80594	0.0864533
53.1	Herpes zoster with nervous system complications	infectious diseases	0.00459754	0.0762089	1.00461	0.865222	1.16645	0.951894	0	0.518058	2	FALSE	6681	82697	0.0747499
54	Herpes simplex	infectious diseases	0.00303934	0.0250215	1.00304	0.95504	1.05346	0.903319	0	0.642536	3	FALSE	8525	79572	0.0967683
70	Viral hepatitis	infectious diseases	-0.0284933	0.0140034	0.971909	0.945596	0.998953	0.0418765	0.415014	0.162638	4	FALSE	13756	75792	0.153616
70.2	Viral hepatitis B	infectious diseases	-0.0926959	0.0352707	0.911471	0.85059	0.976709	0.00858568	0.0720617	0.357081	4	FALSE	7481	81628	0.0839534
70.3	Viral hepatitis C	infectious diseases	-0.0190949	0.0147254	0.981086	0.953176	1.00981	0.194723	0	0.473687	3	FALSE	13001	76686	0.14496
70.4	Chronic hepatitis	infectious diseases	0.00102836	0.0460026	1.00103	0.914722	1.09548	0.982165	0.0916671	0.332566	3	FALSE	7052	81856	0.0793179
70.9	Hepatitis NOS	infectious diseases	0.0778588	0.0495376	1.08097	0.980951	1.19119	0.116018	0	0.907796	3	FALSE	6972	81805	0.0785339
71	Human immunodeficiency virus [HIV] disease	infectious diseases	-0.0298355	0.0213806	0.970605	0.930772	1.01214	0.162881	0	0.61083	3	FALSE	9177	80802	0.10199
71.1	HIV infection, symptomatic	infectious diseases	-0.0309121	0.0216927	0.969561	0.929202	1.01167	0.154158	0	0.395284	3	FALSE	9080	80901	0.10091
78	Viral warts & HPV	infectious diseases	0.0435943	0.0247152	1.04456	0.995165	1.0964	0.0777547	0.477759	0.124726	4	FALSE	8558	79249	0.0974638
79	Viral infection	infectious diseases	-0.0279827	0.0273637	0.972405	0.921627	1.02598	0.306486	0	0.751041	4	FALSE	8152	77604	0.0950604
79.9	Viremia, NOS	infectious diseases	0.0079077	0.0797193	1.00794	0.862139	1.1784	0.920984	0	0.983315	3	FALSE	6674	82333	0.0749829
80	Postoperative infection	infectious diseases	0.0956406	0.041376	1.10036	1.01465	1.19332	0.0208053	0.339126	0.220216	3	FALSE	7255	83959	0.0795382
81	Infection/inflammation of internal prosthetic device; implant; and graft	infectious diseases	-0.0185065	0.0458752	0.981664	0.89725	1.07402	0.686647	0	0.861495	3	FALSE	7117	84364	0.0777976
90	Sexually transmitted infections (not HIV or hepatitis)	infectious diseases	-0.0207012	0.0255361	0.979512	0.931694	1.02978	0.417558	0	0.911039	3	FALSE	8679	80896	0.0968909
90.2	Gonococcal infections	infectious diseases	-0.118151	0.101367	0.888562	0.728457	1.08386	0.243786	0	0.708532	2	FALSE	6826	84661	0.0746117
90.3	Venereal diseases due to Chlamydia trachomatis	infectious diseases	0.192018	0.153195	1.21169	0.897413	1.63603	0.210053	0	0.838916	2	FALSE	6751	84898	0.0736615
110	Dermatophytosis / Dermatomycosis	infectious diseases	0.0197878	0.0105987	1.01998	0.999015	1.04139	0.061901	0.0818949	0.336486	3	FALSE	23682	59896	0.283352
110.1	Dermatophytosis	infectious diseases	0.0209612	0.0107553	1.02118	0.999881	1.04294	0.0513049	0	0.661362	3	FALSE	22949	60840	0.27389
110.11	Dermatophytosis of nail	infectious diseases	0.041802	0.0120269	1.04269	1.0184	1.06756	0.000509498	0	0.875054	3	FALSE	18509	67306	0.215685
110.12	Althete's foot	infectious diseases	-0.00435739	0.0178028	0.995652	0.96151	1.03101	0.806643	0	0.769753	3	FALSE	11036	74758	0.128634
110.13	Dermatophytosis of the body	infectious diseases	-0.00676351	0.0382667	0.993259	0.921489	1.07062	0.859708	0	0.909063	3	FALSE	7449	80718	0.0844874
110.2	Dermatomycoses	infectious diseases	0.0178262	0.0371838	1.01799	0.946435	1.09495	0.631649	0.833409	0.0142837	2	FALSE	7559	81400	0.0849717
112	Candidiasis	infectious diseases	0.00170159	0.0241235	1.0017	0.955444	1.0502	0.943767	0	0.743402	4	FALSE	8810	78960	0.100376
112.3	Candidiasis of skin and nails	infectious diseases	-0.00144042	0.0915062	0.998561	0.834611	1.19472	0.987441	0	0.375334	3	FALSE	6729	83306	0.0747376
117	Mycoses	infectious diseases	-0.0678358	0.0531377	0.934414	0.841993	1.03698	0.201742	0	0.583282	3	FALSE	7034	82672	0.0784117
117.1	Histoplasmosis	infectious diseases	-0.0195625	0.122042	0.980628	0.772008	1.24562	0.87265	0	0.592247	2	FALSE	6671	83664	0.0738473
131	Protozoan infection	infectious diseases	0.00406422	0.0558048	1.00407	0.900044	1.12012	0.941942	0	0.531507	3	FALSE	6955	83443	0.0769375
132	Infestation (lice, mites)	infectious diseases	-0.0679712	0.0741256	0.934287	0.80795	1.08038	0.359156	0.217872	0.258166	2	FALSE	6804	84040	0.0748976
133	Arthropod-borne diseases	infectious diseases	0.024839	0.107042	1.02515	0.831137	1.26445	0.8165	0	0.622152	2	FALSE	6705	85038	0.0730846
136	Other infectious and parasitic diseases	infectious diseases	0.000759689	0.0395521	1.00076	0.926111	1.08143	0.984676	0	0.475159	3	FALSE	7365	82464	0.0819891
145	Cancer of mouth	neoplasms	0.0155673	0.0585991	1.01569	0.905485	1.13931	0.790503	0	0.787429	2	FALSE	7025	84916	0.0764077
149	Cancer of larynx, pharynx, nasal cavities	neoplasms	0.0141981	0.0485822	1.0143	0.922174	1.11563	0.770096	0	0.632327	3	FALSE	7169	84804	0.0779468
149.1	Cancer of oropharynx	neoplasms	-0.0155273	0.0858224	0.984593	0.832155	1.16495	0.856427	0	0.843749	2	FALSE	6823	85261	0.0740954
149.4	Cancer of larynx	neoplasms	0.00430581	0.0621938	1.00432	0.889059	1.13451	0.944805	0.307052	0.236192	3	FALSE	6960	85102	0.0756012
149.5	Hx of malignant neoplasm of oral cavity and pharynx	neoplasms	0.108956	0.117496	1.11511	0.88574	1.40389	0.353763	0	0.973858	2	FALSE	6735	85369	0.0731239
151	Cancer of stomach	neoplasms	0.0284898	0.0706551	1.0289	0.895842	1.18172	0.686783	0	0.88498	3	FALSE	6659	84488	0.0730578
153	Colorectal cancer	neoplasms	0.0512652	0.0299334	1.0526	0.992624	1.1162	0.086779	0.0795455	0.353353	4	FALSE	7460	82358	0.0830568
153.2	Colon cancer	neoplasms	0.0350405	0.0352483	1.03566	0.966528	1.10974	0.320172	0	0.559047	4	FALSE	7092	82695	0.0789869
153.3	Malignant neoplasm of rectum, rectosigmoid junction, and anus	neoplasms	0.030383	0.0453092	1.03085	0.943252	1.12658	0.502495	0.53458	0.0918249	4	FALSE	6644	83412	0.0737763
155	Cancer of liver and intrahepatic bile duct	neoplasms	0.000495407	0.0484287	1.0005	0.909898	1.10011	0.991838	0.302909	0.238227	3	FALSE	6920	84176	0.0759638
155.1	Malignant neoplasm of liver, primary	neoplasms	0.0074232	0.05154	1.00745	0.910653	1.11454	0.885479	0	0.401193	3	FALSE	6848	84264	0.0751602
157	Pancreatic cancer	neoplasms	0.0282621	0.0681108	1.02867	0.900115	1.17557	0.678183	0	0.441482	3	FALSE	6667	84473	0.0731512
158	Neoplasm of unspecified nature of digestive system	neoplasms	0.0193264	0.0603609	1.01951	0.905762	1.14755	0.748831	0	0.756558	4	FALSE	6743	83959	0.0743424
159	Malignant neoplasm of other and ill-defined sites within the digestive organs and peritoneum	neoplasms	0.0707896	0.0603058	1.07336	0.953699	1.20803	0.240457	0.426813	0.15545	4	FALSE	6733	84251	0.074002
159.2	Malignant neoplasm of small intestine, including duodenum	neoplasms	0.0464289	0.103755	1.04752	0.854767	1.28375	0.654523	0	0.862618	2	FALSE	6516	84613	0.071503
165	Cancer within the respiratory system	neoplasms	-0.00138653	0.0307374	0.998614	0.94023	1.06062	0.964021	0.166134	0.30831	4	FALSE	7970	83842	0.0868078
165.1	Cancer of bronchus; lung	neoplasms	-0.0128068	0.0316661	0.987275	0.927863	1.05049	0.685894	0.294647	0.235391	4	FALSE	7886	83970	0.0858518
170	Cancer of bone and connective tissue	neoplasms	0.0639772	0.061262	1.06607	0.94545	1.20207	0.296337	0	0.439286	2	FALSE	7002	84926	0.0761683
170.1	Bone cancer	neoplasms	0.0505422	0.107234	1.05184	0.852458	1.29786	0.637406	0	0.556015	2	FALSE	6774	85286	0.0735824
170.2	Cancer of connective tissue	neoplasms	0.0495074	0.0711537	1.05075	0.913976	1.208	0.486566	0.441308	0.180939	2	FALSE	6911	85145	0.0750739
172	Skin cancer	neoplasms	0.0258548	0.0536397	1.02619	0.923784	1.13995	0.6298	0	0.755648	4	FALSE	7091	84461	0.0774533
172.2	Other non-epithelial cancer of skin	neoplasms	0.0094457	0.0643687	1.00949	0.889839	1.14523	0.883334	0	0.713509	2	FALSE	6979	84733	0.0760969
173	Neoplasm of uncertain behavior of skin	neoplasms	0.0360516	0.0400023	1.03671	0.958533	1.12126	0.367462	0	0.444458	3	FALSE	7449	82083	0.0831993
174	Breast cancer	neoplasms	-0.00448916	0.0345066	0.995521	0.930418	1.06518	0.896491	0	0.690765	4	FALSE	7233	83593	0.0796358
174.1	Breast cancer [female]	neoplasms	0.01159	0.0355674	1.01166	0.943536	1.0847	0.74453	0	0.498724	4	FALSE	7164	83732	0.0788153
174.11	Malignant neoplasm of female breast	neoplasms	0.0090376	0.0370531	1.00908	0.938394	1.08509	0.807301	0	0.558658	4	FALSE	7074	83763	0.0778758
175	Acquired absence of breast	neoplasms	-0.121109	0.0738219	0.885937	0.766594	1.02386	0.100889	0	0.726436	4	FALSE	6355	83714	0.070557
180	Cervical cancer and dysplasia	neoplasms	0.0255319	0.0368684	1.02586	0.954346	1.10273	0.488614	0	0.828697	4	FALSE	6387	82565	0.0718028
180.1	Cervical cancer	neoplasms	0.0157875	0.0850018	1.01591	0.860009	1.20008	0.852656	0	0.66705	3	FALSE	5666	83472	0.0635644
180.3	Cervical intraepithelial neoplasia [CIN] [Cervical dysplasia]	neoplasms	0.0404777	0.0412524	1.04131	0.960429	1.129	0.326485	0	0.518245	4	FALSE	6144	82450	0.0693501
182	Malignant neoplasm of uterus	neoplasms	0.0517669	0.102653	1.05313	0.8612	1.28784	0.614057	0.693744	0.0203849	4	FALSE	5520	83393	0.0620832
184	Cancer of other female genital organs	neoplasms	0.0108484	0.0634422	1.01091	0.892708	1.14476	0.864227	0	0.838603	4	FALSE	6560	84518	0.0720262
184.1	Malignant neoplasm of ovary and other uterine adnexa	neoplasms	0.00683286	0.074816	1.00686	0.869529	1.16587	0.927231	0	0.43497	4	FALSE	6475	84672	0.0710391
184.11	Malignant neoplasm of ovary	neoplasms	-0.00946351	0.0807168	0.990581	0.845637	1.16037	0.906667	0	0.725513	3	FALSE	6455	84716	0.070801
185	Cancer of prostate	neoplasms	-0.00800747	0.015376	0.992025	0.962574	1.02238	0.602522	0	0.620364	4	FALSE	12896	77574	0.142544
187	Cancer of other male genital organs	neoplasms	0.0762616	0.065949	1.07924	0.948384	1.22816	0.247529	0.601161	0.113321	2	FALSE	6710	84703	0.0734031
187.1	Malignant neoplasm of unspecified male genital organ	neoplasms	0.0258868	0.0911141	1.02622	0.858393	1.22687	0.776323	0.280477	0.238437	2	FALSE	6552	85122	0.0714706
187.2	Malignant neoplasm of testis	neoplasms	0.000409277	0.083647	1.00041	0.849136	1.17863	0.996096	0	0.379866	2	FALSE	6593	85150	0.0718638
189	Cancer of urinary organs (incl. kidney and bladder)	neoplasms	0.00915698	0.0298476	1.0092	0.951854	1.07	0.759002	0	0.501	4	FALSE	8061	83632	0.0879129
189.1	Cancer of kidney and renal pelvis	neoplasms	0.0522666	0.0377154	1.05366	0.978579	1.13449	0.165803	0	0.657076	3	FALSE	7535	84379	0.0819788
189.11	Malignant neoplasm of kidney, except pelvis	neoplasms	0.0431467	0.0386921	1.04409	0.96784	1.12635	0.264796	0	0.560189	3	FALSE	7492	84441	0.0814941
189.2	Cancer of bladder	neoplasms	-0.0777145	0.0471614	0.925229	0.843539	1.01483	0.0993853	0.646348	0.0370176	4	FALSE	7194	84627	0.0783481
189.21	Malignant neoplasm of bladder	neoplasms	-0.0604656	0.0517507	0.941326	0.85053	1.04181	0.242644	0	0.838322	3	FALSE	7111	84780	0.0773852
189.4	Malignant neoplasm of other urinary organs	neoplasms	0.102728	0.122794	1.10819	0.871148	1.40973	0.402823	0.684161	0.0751784	2	FALSE	6719	85292	0.0730239
191	Manlignant and unknown neoplasms of brain and nervous system	neoplasms	0.0554062	0.0598592	1.05697	0.939962	1.18854	0.354649	0	0.975948	3	FALSE	6993	84888	0.0761093
191.1	Cancer of brain and nervous system	neoplasms	0.189709	0.0742201	1.2089	1.04523	1.39819	0.0105874	0	0.847904	2	FALSE	6877	85083	0.0747825
191.11	Cancer of brain	neoplasms	0.180989	0.0805233	1.1984	1.02344	1.40328	0.0245979	0	0.762138	2	FALSE	6843	85172	0.0743683
193	Thyroid cancer	neoplasms	0.0582905	0.0683384	1.06002	0.92714	1.21195	0.393676	0	0.805615	3	FALSE	6863	85049	0.0746692
195	Cancer, suspected or other	neoplasms	0.0502857	0.0291527	1.05157	0.993171	1.11341	0.0845443	0	0.458531	4	FALSE	7691	82165	0.0855925
195.1	Malignant neoplasm, other	neoplasms	0.0471678	0.0423945	1.0483	0.964714	1.13912	0.265884	0	0.625442	4	FALSE	6919	83378	0.0766249
196	Radiotherapy	neoplasms	-0.00246221	0.0366994	0.997541	0.928308	1.07194	0.946509	0	0.875565	4	FALSE	7117	83310	0.0787044
197	Chemotherapy	neoplasms	0.0474231	0.0255545	1.04857	0.997341	1.10242	0.0634877	0.225127	0.275667	4	FALSE	8048	82407	0.0889724
198	Secondary malignant neoplasm	neoplasms	0.0107006	0.023534	1.01076	0.965195	1.05847	0.649336	0	0.980068	4	FALSE	8495	81869	0.0940087
198.1	Secondary malignancy of lymph nodes	neoplasms	0.00522684	0.035438	1.00524	0.937789	1.07754	0.882743	0	0.983344	4	FALSE	7172	83165	0.0793916
198.2	Secondary malignancy of respiratory organs	neoplasms	-0.00366816	0.049601	0.996339	0.904038	1.09806	0.941048	0	0.845797	4	FALSE	6664	83742	0.0737119
198.3	Secondary malignant neoplasm of digestive systems	neoplasms	0.110229	0.0755409	1.11653	0.962878	1.29471	0.14451	0	0.749727	3	FALSE	6388	84010	0.0706653
198.4	Secondary malignant neoplasm of liver	neoplasms	0.0641802	0.0491834	1.06628	0.968296	1.17419	0.191921	0.271005	0.249285	4	FALSE	6682	83828	0.0738261
198.5	Secondary malignancy of brain/spine	neoplasms	0.0454705	0.0756222	1.04652	0.902356	1.21372	0.54765	0	0.333013	2	FALSE	6385	84043	0.0706087
198.6	Secondary malignancy of bone	neoplasms	0.00972207	0.0408738	1.00977	0.932031	1.09399	0.811993	0	0.528565	4	FALSE	6923	83550	0.0765201
199	Neoplasm of uncertain behavior	neoplasms	0.059851	0.0252947	1.06168	1.01033	1.11564	0.0179742	0	0.493287	4	FALSE	8165	79901	0.0927146
200	Myeloproliferative disease	neoplasms	-0.0825192	0.0462702	0.920794	0.840963	1.0082	0.0745181	0.548668	0.0840424	4	FALSE	7156	84310	0.0782367
201	Hodgkin's disease	neoplasms	0.125214	0.113424	1.13339	0.907472	1.41555	0.269616	0	0.817788	2	FALSE	6672	85140	0.0726702
202	Cancer of other lymphoid, histiocytic tissue	neoplasms	0.0272723	0.0471678	1.02765	0.936904	1.12718	0.563131	0.567828	0.0737803	4	FALSE	7130	84521	0.0777951
202.2	Non-Hodgkins lymphoma	neoplasms	0.0470748	0.0492277	1.0482	0.951791	1.15438	0.338937	0.603552	0.0558566	4	FALSE	7085	84617	0.0772611
202.22	Reticulosarcoma	neoplasms	0.0533911	0.118628	1.05484	0.836009	1.33096	0.652659	0.767902	0.037922	2	FALSE	6660	85163	0.0725308
204	Leukemia	neoplasms	0.0241867	0.0395929	1.02448	0.947987	1.10715	0.541276	0	0.41968	4	FALSE	7369	84429	0.0802741
204.2	Myeloid leukemia	neoplasms	0.024119	0.0869996	1.02441	0.863815	1.21487	0.781603	0	0.82041	2	FALSE	6734	85082	0.0733423
204.21	Myeloid leukemia, acute	neoplasms	0.0433801	0.106928	1.04433	0.846881	1.28783	0.684967	0	0.575784	2	FALSE	6671	85153	0.0726499
204.22	Myeloid leukemia, chronic	neoplasms	-0.0271006	0.12679	0.973263	0.759114	1.24783	0.830746	0	0.564509	2	FALSE	6640	85205	0.0722957
204.4	Multiple myeloma	neoplasms	-0.0336597	0.055352	0.9669	0.867493	1.0777	0.543119	0	0.80672	4	FALSE	6984	84887	0.0760196
208	Benign neoplasm of colon	neoplasms	0.00948425	0.0114663	1.00953	0.987095	1.03247	0.408158	0.0811829	0.352534	4	FALSE	20481	64495	0.241021
209	Neuroendocrine tumors	neoplasms	0.0349983	0.105532	1.03562	0.842113	1.27359	0.740164	0	0.409477	2	FALSE	120	78702	0.00152242
211	Benign neoplasm of other parts of digestive system	neoplasms	0.0342704	0.0484902	1.03486	0.941041	1.13804	0.479723	0	0.825143	4	FALSE	6988	83545	0.0771873
212	Benign neoplasm of respiratory and intrathoracic organs	neoplasms	0.0867811	0.0762879	1.09066	0.939187	1.26656	0.25531	0.39295	0.192567	3	FALSE	6893	85063	0.0749598
213	Benign neoplasm of bone and articular cartilage	neoplasms	0.06609	0.0858374	1.06832	0.902896	1.26406	0.441333	0	0.619512	2	FALSE	5456	82378	0.0621172
214	Lipoma	neoplasms	0.0328485	0.0221219	1.03339	0.989545	1.07919	0.137574	0	0.882749	4	FALSE	9218	80489	0.102757
214.1	Lipoma of skin and subcutaneous tissue	neoplasms	0.0203257	0.0297182	1.02053	0.962789	1.08174	0.494007	0	0.774283	4	FALSE	7953	82304	0.088115
215	Other benign neoplasm of connective and other soft tissue	neoplasms	0.0261485	0.0468962	1.02649	0.93635	1.12532	0.57713	0	0.910619	3	FALSE	7013	83561	0.0774284
216	Benign neoplasm of skin	neoplasms	-0.000226961	0.0261086	0.999773	0.9499	1.05226	0.993064	0	0.817652	4	FALSE	8540	79811	0.0966599
216.1	Screening for malignant neoplasms of the skin	neoplasms	-0.0329285	0.0463979	0.967608	0.883498	1.05973	0.477891	0	0.782286	2	FALSE	7207	67732	0.0961716
218	Benign neoplasm of uterus	neoplasms	0.00859106	0.0229343	1.00863	0.964294	1.055	0.707962	0	0.463072	4	FALSE	8652	81697	0.095762
218.1	Uterine leiomyoma	neoplasms	0.00536232	0.0230802	1.00538	0.96091	1.0519	0.816279	0	0.458262	4	FALSE	8610	81765	0.0952697
218.2	Other benign neoplasm of uterus	neoplasms	-0.00869688	0.174646	0.991341	0.703986	1.39599	0.960284	0	0.359072	2	FALSE	5556	77938	0.0665437
220	Benign neoplasm of ovary	neoplasms	-0.0295042	0.104697	0.970927	0.790802	1.19208	0.778094	0	0.94826	3	FALSE	5503	83282	0.0619812
225	Benign neoplasm of brain and other parts of nervous system	neoplasms	0.0362613	0.057586	1.03693	0.926256	1.16082	0.528898	0.118065	0.321785	3	FALSE	7034	84921	0.0764939
225.1	Benign neoplasm of brain, cranial nerves, meninges	neoplasms	0.0400291	0.0595144	1.04084	0.926245	1.16962	0.501205	0.0951891	0.331144	3	FALSE	7011	84964	0.0762272
227	Benign neoplasm of other endocrine glands and related structures	neoplasms	0.0692845	0.0336017	1.07174	1.00343	1.1447	0.0392138	0	0.425442	4	FALSE	7725	83890	0.0843203
227.1	Benign neoplasm of adrenal gland	neoplasms	0.0100669	0.0546	1.01012	0.907604	1.12421	0.853719	0.569937	0.12729	2	FALSE	7061	84597	0.0770364
227.2	Benign neoplasm of parathyroid gland	neoplasms	0.199312	0.124123	1.22056	0.956988	1.55673	0.108326	0	0.957716	2	FALSE	6693	85175	0.0728545
227.3	Benign neoplasm of pituitary gland and craniopharyngeal duct (pouch)	neoplasms	0.0806804	0.047699	1.08402	0.987274	1.19026	0.0907513	0.218895	0.279186	4	FALSE	7143	84811	0.0776801
228	Hemangioma and lymphangioma, any site	neoplasms	0.00909319	0.0594313	1.00913	0.898175	1.1338	0.878396	0	0.491492	4	FALSE	7006	84625	0.0764588
229	Benign neoplasm of unspecified sites	neoplasms	-0.0528915	0.0933771	0.948483	0.789854	1.13897	0.571102	0	0.724597	2	FALSE	6822	84873	0.0743988
240	Simple and unspecified goiter	endocrine/metabolic	0.0184766	0.0434126	1.01865	0.935559	1.10912	0.670396	0	0.391889	3	FALSE	6950	82733	0.0774952
241	Nontoxic nodular goiter	endocrine/metabolic	0.0519316	0.020297	1.0533	1.01222	1.09605	0.01051	0.684602	0.0232061	4	FALSE	9498	80525	0.105506
241.1	Nontoxic uninodular goiter	endocrine/metabolic	0.0365475	0.0249322	1.03722	0.987757	1.08917	0.142681	0.224552	0.275992	4	FALSE	8382	81369	0.0933917
241.2	Nontoxic multinodular goiter	endocrine/metabolic	0.0985287	0.0282639	1.10355	1.04408	1.1664	0.000490245	0.675743	0.0261223	4	FALSE	7886	82064	0.0876709
242	Thyrotoxicosis with or without goiter	endocrine/metabolic	0.0352822	0.0280954	1.03591	0.980411	1.09456	0.209188	0	0.737018	4	FALSE	7894	82132	0.0876858
242.1	Graves' disease	endocrine/metabolic	-0.00340656	0.043225	0.996599	0.915646	1.08471	0.937184	0	0.93914	4	FALSE	6939	83328	0.0768719
242.2	Toxic multinodular goiter	endocrine/metabolic	0.190391	0.0890747	1.20972	1.01593	1.44048	0.0325628	0.484741	0.163585	2	FALSE	6449	83791	0.071465
242.3	Exophthalmos	endocrine/metabolic	-0.00569725	0.0683533	0.994319	0.869648	1.13686	0.933573	0.569562	0.127456	2	FALSE	6582	83435	0.0731195
244	Hypothyroidism	endocrine/metabolic	0.0549807	0.0175995	1.05652	1.0207	1.0936	0.00178414	0	0.941598	4	FALSE	10600	79383	0.1178
244.1	Secondary hypothyroidism	endocrine/metabolic	0.0779623	0.0371058	1.08108	1.00525	1.16263	0.0356337	0	0.653824	4	FALSE	7178	83088	0.0795205
244.2	Acquired hypothyroidism	endocrine/metabolic	0.0618421	0.0546426	1.06379	0.955753	1.18405	0.257737	0	0.787896	3	FALSE	6687	83335	0.0742818
244.4	Hypothyroidism NOS	endocrine/metabolic	0.0559592	0.0184401	1.05755	1.02001	1.09648	0.00240822	0	0.928601	4	FALSE	10211	79721	0.113541
245	Thyroiditis	endocrine/metabolic	-0.0190995	0.0656442	0.981082	0.862638	1.11579	0.771086	0	0.683957	3	FALSE	6559	83453	0.0728681
245.2	Chronic thyroiditis	endocrine/metabolic	-0.0573504	0.0909999	0.944263	0.790012	1.12863	0.528548	0	0.729759	3	FALSE	6422	83814	0.0711689
245.21	Chronic lymphocytic thyroiditis	endocrine/metabolic	-0.0279496	0.0958765	0.972437	0.805845	1.17347	0.770656	0	0.728341	3	FALSE	6406	83857	0.0709704
246	Other disorders of thyroid	endocrine/metabolic	-0.000150405	0.0380011	0.99985	0.928086	1.07716	0.996842	0	0.42782	3	FALSE	7157	82189	0.0801043
246.7	Abnormal results of function study of thyroid	endocrine/metabolic	0.0208048	0.0450656	1.02102	0.934707	1.11531	0.644329	0.425878	0.175206	3	FALSE	6908	82395	0.0773546
249	Secondary diabetes mellitus	endocrine/metabolic	0.0118284	0.0327071	1.0119	0.949067	1.07889	0.717616	0.59938	0.0824032	3	FALSE	6515	79391	0.0758387
250	Diabetes mellitus	endocrine/metabolic	-0.0008152	0.00906611	0.999185	0.981587	1.0171	0.928353	0	0.392292	4	FALSE	32062	55979	0.364171
250.1	Type 1 diabetes	endocrine/metabolic	0.0386348	0.0206989	1.03939	0.998068	1.08243	0.0619697	0	0.986754	4	FALSE	8463	76427	0.0996937
250.11	Type 1 diabetes with ketoacidosis	endocrine/metabolic	-0.0154509	0.0844515	0.984668	0.834458	1.16192	0.854833	0	0.329741	2	FALSE	5505	81525	0.0632541
250.12	Type 1 diabetes with renal manifestations	endocrine/metabolic	0.0368153	0.074145	1.0375	0.897173	1.19978	0.61952	0.524033	0.122336	3	FALSE	5537	81439	0.0636612
250.13	Type 1 diabetes with ophthalmic manifestations	endocrine/metabolic	0.0369626	0.0565924	1.03765	0.928712	1.15938	0.513667	0	0.381029	2	FALSE	5730	80852	0.06618
250.14	Type 1 diabetes with neurological manifestations	endocrine/metabolic	0.0493197	0.0529959	1.05056	0.946911	1.16555	0.352043	0	0.375747	3	FALSE	5764	80860	0.0665405
250.2	Type 2 diabetes	endocrine/metabolic	-0.00120119	0.00909505	0.9988	0.981153	1.01676	0.894928	0.0583252	0.363854	4	FALSE	31818	56327	0.360973
250.21	Type 2 diabetes with ketoacidosis	endocrine/metabolic	-0.00458487	0.0604885	0.995426	0.88414	1.12072	0.93958	0	0.74827	2	FALSE	5681	81098	0.0654651
250.22	Type 2 diabetes with renal manifestations	endocrine/metabolic	-0.0212966	0.0179297	0.978929	0.945125	1.01394	0.234919	0	0.781006	3	FALSE	9626	75922	0.112522
250.23	Type 2 diabetes with ophthalmic manifestations	endocrine/metabolic	-0.0272888	0.0167991	0.97308	0.941563	1.00565	0.104286	0.608305	0.0536105	4	FALSE	10381	74583	0.122181
250.24	Type 2 diabetes with neurological manifestations	endocrine/metabolic	0.0515876	0.0144408	1.05294	1.02356	1.08317	0.0003538	0.285848	0.246532	3	FALSE	12479	72310	0.147177
250.25	Diabetes type 2 with peripheral circulatory disorders	endocrine/metabolic	0.0242825	0.0311085	1.02458	0.963976	1.08899	0.435052	0	0.430482	3	FALSE	6658	79636	0.0771548
250.3	Insulin pump user	endocrine/metabolic	0.00375124	0.0238736	1.00376	0.957873	1.05184	0.875143	0	0.69822	3	FALSE	7565	78415	0.0879856
250.4	Abnormal glucose	endocrine/metabolic	0.00973343	0.0123109	1.00978	0.985708	1.03444	0.429156	0.0711097	0.357553	4	FALSE	15303	65718	0.188877
250.41	Impaired fasting glucose	endocrine/metabolic	0.0152267	0.0175063	1.01534	0.981096	1.05079	0.384416	0	0.866097	3	FALSE	9841	74303	0.116954
250.42	Other abnormal glucose	endocrine/metabolic	0.000120283	0.0155689	1.00012	0.970063	1.03111	0.993836	0.521453	0.0992327	4	FALSE	10997	70919	0.134247
250.6	Polyneuropathy in diabetes	endocrine/metabolic	0.0833834	0.0248632	1.08696	1.03526	1.14124	0.000797441	0.599664	0.0822572	3	FALSE	7434	78379	0.0866302
250.7	Diabetic retinopathy	endocrine/metabolic	-0.0243175	0.0167053	0.975976	0.944538	1.00846	0.145482	0.664736	0.0506546	3	FALSE	11227	76265	0.12832
251	Other disorders of pancreatic internal secretion	endocrine/metabolic	-0.107437	0.10125	0.898133	0.736473	1.09528	0.288639	0.0842384	0.296031	2	FALSE	6544	84275	0.0720554
251.1	Hypoglycemia	endocrine/metabolic	-0.00377193	0.035133	0.996235	0.929944	1.06725	0.914502	0	0.485458	4	FALSE	6281	79117	0.0735497
252	Disorders of parathyroid gland	endocrine/metabolic	-0.000859818	0.0323643	0.999141	0.93773	1.06457	0.978805	0.152275	0.315754	4	FALSE	7638	82990	0.0842786
252.1	Hyperparathyroidism	endocrine/metabolic	-0.00266517	0.0336921	0.997338	0.933606	1.06542	0.93695	0.0787934	0.353729	4	FALSE	7545	83116	0.0832221
252.2	Hypoparathyroidism	endocrine/metabolic	0.0589102	0.150212	1.06068	0.790175	1.42379	0.694926	0	0.985169	2	FALSE	6516	84471	0.0716146
253	Disorders of the pituitary gland and its hypothalamic control	endocrine/metabolic	0.0126162	0.0378723	1.0127	0.940247	1.09073	0.73904	0	0.751659	4	FALSE	7315	83218	0.0807993
253.1	Pituitary hyperfunction	endocrine/metabolic	0.10138	0.0699473	1.1067	0.964916	1.26931	0.147234	0.56131	0.102334	3	FALSE	6699	84240	0.0736648
253.2	Pituitary hypofunction	endocrine/metabolic	0.0483146	0.098893	1.0495	0.86458	1.27397	0.625157	0	0.473671	2	FALSE	6610	84392	0.0726358
253.4	Anterior pituitary disorders	endocrine/metabolic	-0.0517516	0.0785111	0.949565	0.814134	1.10752	0.509791	0.76189	0.0404302	2	FALSE	6672	84119	0.0734875
255	Disorders of adrenal glands	endocrine/metabolic	0.0307523	0.0344911	1.03123	0.963822	1.10335	0.372608	0	0.778714	4	FALSE	7484	82917	0.0827867
255.1	Adrenal hyperfunction	endocrine/metabolic	0.00361618	0.0579102	1.00362	0.895936	1.12425	0.950209	0	0.735489	3	FALSE	6824	84108	0.0750451
255.12	Hyperaldosteronism	endocrine/metabolic	0.00822682	0.0628502	1.00826	0.891404	1.14044	0.895858	0.343502	0.218006	3	FALSE	6766	84212	0.0743696
255.2	Adrenal hypofunction	endocrine/metabolic	-0.0165358	0.0661361	0.9836	0.864019	1.11973	0.802566	0	0.703322	3	FALSE	6711	84167	0.0738463
255.21	Glucocorticoid deficiency	endocrine/metabolic	-0.023245	0.0712156	0.977023	0.84974	1.12337	0.744119	0	0.66668	3	FALSE	6673	84244	0.0733966
256	Ovarian dysfunction	endocrine/metabolic	-0.042228	0.0571488	0.958651	0.857068	1.07227	0.459959	0.279791	0.249453	3	FALSE	6807	84119	0.0748631
256.4	Polycystic ovaries	endocrine/metabolic	-0.0495676	0.0593234	0.951641	0.847182	1.06898	0.403409	0	0.475017	3	FALSE	6782	84202	0.0745406
257	Testicular dysfunction	endocrine/metabolic	0.00959802	0.0251712	1.00964	0.961042	1.0607	0.702974	0	0.489117	3	FALSE	8525	81482	0.0947149
257.1	Testicular hypofunction	endocrine/metabolic	0.0135734	0.0258687	1.01367	0.963553	1.06639	0.599788	0	0.484974	3	FALSE	8407	81878	0.0931162
259	Other endocrine disorders	endocrine/metabolic	-0.0623682	0.0785725	0.939537	0.805439	1.09596	0.427332	0	0.867355	3	FALSE	6636	83960	0.0732483
260	Protein-calorie malnutrition	endocrine/metabolic	-0.0178523	0.0233819	0.982306	0.938305	1.02837	0.445159	0	0.512819	3	FALSE	8754	78625	0.100184
260.1	Cachexia	endocrine/metabolic	0.128665	0.078603	1.13731	0.974926	1.32674	0.101651	0	0.826082	3	FALSE	6619	82318	0.0744235
260.2	severe protein-calorie malnutrition	endocrine/metabolic	-0.050647	0.0511019	0.950614	0.860015	1.05076	0.321638	0.518488	0.125332	3	FALSE	6881	81896	0.0775088
260.3	Adult failure to thrive	endocrine/metabolic	0.0610969	0.0510592	1.063	0.961772	1.17489	0.231467	0	0.485298	3	FALSE	6892	81925	0.0775978
260.6	Anorexia	endocrine/metabolic	0.059959	0.0491688	1.06179	0.964245	1.16921	0.222672	0.410834	0.165187	4	FALSE	6934	81473	0.0784327
261	Vitamin deficiency	endocrine/metabolic	0.0108959	0.0099609	1.01096	0.99141	1.03089	0.274013	0.647285	0.0366427	4	FALSE	24009	60444	0.284288
261.2	Vitamin B-complex deficiencies	endocrine/metabolic	0.0180825	0.0241827	1.01825	0.971111	1.06767	0.454614	0	0.71862	4	FALSE	8620	79641	0.0976649
261.4	Vitamin D deficiency	endocrine/metabolic	0.0108688	0.0103099	1.01093	0.990705	1.03156	0.291789	0.675469	0.0262153	4	FALSE	22208	62424	0.262407
261.41	Rickets or osteomalacia	endocrine/metabolic	-0.110931	0.0984085	0.895001	0.738003	1.0854	0.259638	0	0.406764	2	FALSE	6563	82612	0.0735969
262	Mineral deficiency NEC	endocrine/metabolic	-0.0780222	0.0554782	0.924944	0.829645	1.03119	0.159618	0	0.536073	3	FALSE	6843	81997	0.0770261
263	Other nutritional deficiency	endocrine/metabolic	-0.0693233	0.0537088	0.933025	0.839801	1.0366	0.196799	0	0.60281	3	FALSE	6852	81700	0.0773783
264	Lack of normal physiological development	endocrine/metabolic	-0.132737	0.0569943	0.875695	0.78314	0.979189	0.0198611	0	0.948088	2	FALSE	6848	82168	0.07693
269	Proteinuria	endocrine/metabolic	-0.0228749	0.022122	0.977385	0.935913	1.02069	0.30112	0	0.967513	4	FALSE	9206	80804	0.102278
270	Disorders of protein plasma/amino-acid transport and metabolism	endocrine/metabolic	0.0421988	0.0297198	1.0431	0.984077	1.10567	0.15564	0	0.48069	4	FALSE	8067	82311	0.0892584
270.3	Disorders of plasma protein metabolism	endocrine/metabolic	0.0169723	0.0334088	1.01712	0.95265	1.08595	0.611441	0	0.404788	4	FALSE	7755	83146	0.0853126
270.32	Paraproteinemia	endocrine/metabolic	0.0172398	0.037174	1.01739	0.945899	1.09428	0.642819	0.0240338	0.380374	4	FALSE	7541	83834	0.082528
270.38	Other specified disorders of plasma protein metabolism	endocrine/metabolic	0.0241088	0.0852995	1.0244	0.866689	1.21081	0.777455	0	0.968817	3	FALSE	6768	84310	0.0743099
271	Disorders of carbohydrate transport and metabolism	endocrine/metabolic	0.00807465	0.0212594	1.00811	0.966965	1.051	0.704082	0	0.86247	2	FALSE	9615	80093	0.107181
271.3	Intestinal disaccharidase deficiencies and disaccharide malabsorption	endocrine/metabolic	0.00281255	0.0214593	1.00282	0.961513	1.04589	0.895724	0	0.75411	2	FALSE	9547	80251	0.106316
272	Disorders of lipoid metabolism	endocrine/metabolic	-0.0183705	0.00964183	0.981797	0.963418	1.00053	0.0567425	0	0.740867	4	FALSE	46733	40191	0.537631
272.1	Hyperlipidemia	endocrine/metabolic	-0.0184661	0.00964449	0.981703	0.963321	1.00044	0.0555333	0	0.722466	4	FALSE	46657	40249	0.536867
272.11	Hypercholesterolemia	endocrine/metabolic	-0.0109345	0.01281	0.989125	0.9646	1.01427	0.393331	0	0.889772	4	FALSE	15049	70975	0.17494
272.12	Hyperglyceridemia	endocrine/metabolic	0.0232268	0.0320299	1.0235	0.961221	1.08981	0.468354	0	0.704049	2	FALSE	6809	79325	0.0790512
272.13	Mixed hyperlipidemia	endocrine/metabolic	-0.0307868	0.0122021	0.969682	0.946767	0.993152	0.0116335	0.259675	0.259044	3	FALSE	15845	66997	0.191268
272.9	Unspecified disorder of lipoid metabolism	endocrine/metabolic	-0.0555402	0.069088	0.945974	0.826174	1.08315	0.421452	0	0.339988	2	FALSE	5798	80891	0.0668828
274	Gout and other crystal arthropathies	endocrine/metabolic	0.00925151	0.0149647	1.00929	0.980121	1.03934	0.536428	0.169221	0.30664	4	FALSE	13128	77060	0.145563
274.1	Gout	endocrine/metabolic	0.00419298	0.0151847	1.0042	0.974756	1.03454	0.782447	0.187112	0.296877	4	FALSE	12910	77433	0.1429
274.11	Gouty arthropathy	endocrine/metabolic	-0.0113885	0.0286611	0.988676	0.934669	1.0458	0.691108	0.000573351	0.367668	3	FALSE	8159	82258	0.0902375
274.2	Crystal arthropathies	endocrine/metabolic	0.140116	0.0632891	1.15041	1.0162	1.30234	0.0268358	0.585298	0.120457	2	FALSE	6921	84449	0.075747
274.21	Chondrocalcinosis	endocrine/metabolic	0.163729	0.0734531	1.17789	1.01996	1.36029	0.0258121	0.576837	0.124231	2	FALSE	6837	84638	0.0747417
275	Disorders of mineral metabolism	endocrine/metabolic	-0.0425579	0.0185922	0.958335	0.924042	0.993901	0.0220781	0	0.575344	4	FALSE	10464	78544	0.117562
275.1	Disorders of iron metabolism	hematopoietic	0.0232989	0.0752238	1.02357	0.883259	1.18618	0.756768	0	0.995375	3	FALSE	6792	84579	0.0743343
275.3	Disorders of magnesium metabolism	endocrine/metabolic	-0.064069	0.0316663	0.93794	0.881497	0.997998	0.0430468	0	0.898738	4	FALSE	7853	82353	0.0870563
275.5	Disorders of calcium/phosphorus metabolism	endocrine/metabolic	-0.0150858	0.030451	0.985027	0.927958	1.04561	0.62031	0	0.485586	4	FALSE	7981	82303	0.0883988
275.51	Hypocalcemia	endocrine/metabolic	-0.0600362	0.0544414	0.94173	0.84642	1.04777	0.270128	0	0.918629	3	FALSE	6994	83958	0.0768977
275.53	Disorders of phosphorus metabolism	endocrine/metabolic	-0.0300123	0.041179	0.970434	0.895188	1.052	0.466108	0.348023	0.215715	3	FALSE	7323	83408	0.0807111
275.6	Hypercalcemia	endocrine/metabolic	-0.000295091	0.0338856	0.999705	0.935467	1.06835	0.993052	0	0.898735	3	FALSE	7662	83273	0.084258
276	Disorders of fluid, electrolyte, and acid-base balance	endocrine/metabolic	-0.0104549	0.0113104	0.9896	0.967904	1.01178	0.355296	0	0.894712	4	FALSE	19157	64514	0.228956
276.1	Electrolyte imbalance	endocrine/metabolic	-0.0224729	0.0126484	0.977778	0.953836	1.00232	0.0756105	0	0.890341	4	FALSE	15835	69395	0.185791
276.11	Hyperosmolality and/or hypernatremia	endocrine/metabolic	-0.0453694	0.0577429	0.955644	0.853386	1.07016	0.432035	0.599301	0.0578954	4	FALSE	6635	83077	0.0739589
276.12	Hyposmolality and/or hyponatremia	endocrine/metabolic	0.00561386	0.0280198	1.00563	0.951892	1.0624	0.841204	0	0.767776	4	FALSE	7887	80345	0.0893893
276.13	Hyperpotassemia	endocrine/metabolic	-0.0529358	0.0224173	0.948441	0.907671	0.991042	0.0182067	0	0.609322	4	FALSE	8892	79536	0.100556
276.14	Hypopotassemia	endocrine/metabolic	-0.0375039	0.0160729	0.963191	0.933321	0.994016	0.0196286	0	0.787474	4	FALSE	11682	74534	0.135497
276.4	Acid-base balance disorder	endocrine/metabolic	-0.0657645	0.0242288	0.936351	0.892926	0.981889	0.00664133	0	0.75636	4	FALSE	8501	79630	0.0964587
276.41	Acidosis	endocrine/metabolic	-0.0620372	0.0260382	0.939848	0.893087	0.989057	0.0171933	0	0.951767	4	FALSE	8186	80121	0.0926993
276.42	Alkalosis	endocrine/metabolic	-0.0866711	0.0779499	0.916979	0.787061	1.06834	0.266189	0.754468	0.0435791	2	FALSE	6464	83256	0.0720464
276.5	Hypovolemia	endocrine/metabolic	0.0135209	0.0186795	1.01361	0.977174	1.05141	0.469167	0	0.951063	4	FALSE	10251	74549	0.120884
276.6	Fluid overload	endocrine/metabolic	-0.0145057	0.0354126	0.985599	0.919511	1.05644	0.682084	0.351549	0.201288	4	FALSE	7287	82041	0.0815758
277	Other disorders of metabolism	endocrine/metabolic	0.0187458	0.0369918	1.01892	0.947663	1.09554	0.612326	0.265704	0.252374	4	FALSE	7515	83306	0.0827452
277.4	Disorders of bilirubin excretion	endocrine/metabolic	0.108207	0.0820194	1.11428	0.948809	1.30861	0.187073	0	0.747797	2	FALSE	6826	84354	0.0748629
277.5	Other disorders of lipoid metabolism	endocrine/metabolic	0.0048581	0.0407547	1.00487	0.927725	1.08843	0.905114	0	0.404477	2	FALSE	7413	82916	0.0820667
277.51	Lipoprotein disorders	endocrine/metabolic	0.0595026	0.0847479	1.06131	0.898885	1.25308	0.482608	0.379424	0.204294	2	FALSE	6799	84540	0.074437
277.7	Dysmetabolic syndrome X	endocrine/metabolic	-0.0569204	0.0483012	0.944669	0.859341	1.03847	0.238618	0	0.374047	3	FALSE	7154	83890	0.0785774
278	Overweight, obesity and other hyperalimentation	endocrine/metabolic	-0.00480873	0.00877517	0.995203	0.978233	1.01247	0.583697	0	0.459587	4	FALSE	37090	47710	0.437382
278.1	Obesity	endocrine/metabolic	-0.00273275	0.0088811	0.997271	0.980062	1.01478	0.758307	0	0.483187	4	FALSE	33767	51551	0.395778
278.11	Morbid obesity	endocrine/metabolic	-0.000671292	0.0135577	0.999329	0.973124	1.02624	0.96051	0	0.549805	3	FALSE	13550	71982	0.15842
278.3	Localized adiposity	endocrine/metabolic	-0.0605951	0.1042	0.941204	0.767342	1.15446	0.560884	0	0.472105	2	FALSE	6001	81888	0.0682793
278.4	Abnormal weight gain	endocrine/metabolic	-0.0646553	0.0399485	0.937391	0.866795	1.01374	0.105562	0	0.705666	3	FALSE	6618	79936	0.0764609
279	Disorders involving the immune mechanism	endocrine/metabolic	0.0441938	0.0518325	1.04518	0.94422	1.15695	0.393866	0	0.861273	3	FALSE	7095	83758	0.0780932
279.1	Immunity deficiency	endocrine/metabolic	0.0293779	0.0596801	1.02981	0.916134	1.1576	0.622538	0	0.691961	3	FALSE	6979	84022	0.0766915
279.11	Deficiency of humoral immunity	endocrine/metabolic	0.117322	0.15737	1.12448	0.826036	1.53075	0.455959	0	0.831506	2	FALSE	6719	84814	0.0734052
279.7	Other immunological findings	endocrine/metabolic	0.0147546	0.0358882	1.01486	0.945932	1.08882	0.68098	0	0.548378	3	FALSE	7581	83472	0.0832592
280	Iron deficiency anemias	hematopoietic	-0.0189125	0.0139601	0.981265	0.954781	1.00848	0.175494	0.467642	0.130766	4	FALSE	12797	72047	0.15083
280.1	Iron deficiency anemias, unspecified or not due to blood loss	hematopoietic	-0.0118498	0.0145878	0.98822	0.960366	1.01688	0.416614	0.464189	0.132836	4	FALSE	12097	72860	0.14239
280.2	Iron deficiency anemia secondary to blood loss (chronic)	hematopoietic	-0.00773736	0.0315731	0.992293	0.932749	1.05564	0.806409	0	0.66586	4	FALSE	6634	79552	0.0769731
281	Other deficiency anemia	hematopoietic	0.024328	0.0259834	1.02463	0.973752	1.07816	0.349125	0.490914	0.116938	4	FALSE	7310	78198	0.0854891
281.1	Megaloblastic anemia	hematopoietic	0.0267897	0.0296979	1.02715	0.969071	1.08871	0.367018	0.3777	0.185397	4	FALSE	6846	79381	0.0793951
281.11	Pernicious anemia	hematopoietic	0.13179	0.0908212	1.14087	0.954836	1.36315	0.146753	0.626036	0.0689722	3	FALSE	5517	81660	0.063285
281.12	Other vitamin B12 deficiency anemia	hematopoietic	0.0392397	0.0332503	1.04002	0.974404	1.11005	0.237949	0.313943	0.232793	3	FALSE	6545	79835	0.0757699
281.9	Deficiency anemias	hematopoietic	0.0342854	0.0571696	1.03488	0.925182	1.15758	0.548697	0.410347	0.192823	2	FALSE	5777	80704	0.0668008
282	Hereditary hemolytic anemias	hematopoietic	0.0204387	0.023245	1.02065	0.975192	1.06822	0.379254	0	0.544003	4	FALSE	7879	78971	0.0907196
282.5	Sickle cell anemia	hematopoietic	0.0249733	0.0305252	1.02529	0.965746	1.0885	0.413287	0	0.594067	4	FALSE	6839	80915	0.0779338
282.8	Other hemoglobinopathies	hematopoietic	0.0516913	0.0463784	1.05305	0.96155	1.15326	0.265042	0	0.690765	4	FALSE	5989	81050	0.0688082
282.9	Other hereditary hemolytic anemias	hematopoietic	-0.0167697	0.0455537	0.98337	0.899377	1.07521	0.712776	0	0.914861	3	FALSE	5954	80391	0.0689559
283	Acquired hemolytic anemias	hematopoietic	0.101615	0.0731141	1.10696	0.959171	1.27751	0.164586	0.525261	0.121673	3	FALSE	5579	81520	0.0640535
283.2	Non-autoimmune hemolytic anemias	hematopoietic	-0.366245	0.194499	0.693333	0.47357	1.01508	0.0596974	0	0.372546	2	FALSE	5414	81814	0.0620672
284	Aplastic anemia	hematopoietic	0.055139	0.0421258	1.05669	0.972947	1.14764	0.190563	0.736191	0.0225816	3	FALSE	6071	80759	0.0699182
284.1	Pancytopenia	hematopoietic	0.0556095	0.0451141	1.05718	0.96772	1.15492	0.21771	0.342898	0.218311	3	FALSE	5963	80931	0.0686238
285	Other anemias	hematopoietic	0.00435854	0.0101049	1.00437	0.984672	1.02446	0.666228	0.238465	0.268081	4	FALSE	22838	59884	0.276081
285.1	Acute posthemorrhagic anemia	hematopoietic	0.0409207	0.0311754	1.04177	0.98002	1.10741	0.189318	0.752588	0.0175652	3	FALSE	6629	78840	0.0775603
285.2	Anemia of chronic disease	hematopoietic	0.00512101	0.0194287	1.00513	0.967579	1.04415	0.792103	0	0.563793	4	FALSE	8966	76387	0.105046
285.21	Anemia in chronic kidney disease	hematopoietic	-0.00270736	0.0242299	0.997296	0.951042	1.0458	0.911032	0.269642	0.254313	3	FALSE	7610	78775	0.088094
285.22	Anemia in neoplastic disease	hematopoietic	0.0714929	0.0491074	1.07411	0.975548	1.18263	0.145435	0	0.432301	4	FALSE	5857	81099	0.0673559
286	Coagulation defects	hematopoietic	0.0298626	0.0276672	1.03031	0.97593	1.08773	0.280432	0.0718508	0.357186	4	FALSE	8185	81710	0.0910507
286.1	Congenital coagulation defects	hematopoietic	-0.0284971	0.113799	0.971905	0.777603	1.21476	0.802265	0.890567	0.00250354	2	FALSE	6675	84712	0.073041
286.2	Encounter for long-term (current) use of anticoagulants	hematopoietic	0.074423	0.0201459	1.07726	1.03556	1.12065	0.000220574	0	0.947877	3	FALSE	9833	80523	0.108825
286.5	Hemorrhagic disorder due to intrinsic circulating anticoagulants	hematopoietic	0.201743	0.112219	1.22353	0.981962	1.52453	0.0722153	0	0.792384	2	FALSE	6671	84664	0.0730388
286.7	Other and unspecified coagulation defects	hematopoietic	0.0645906	0.043209	1.06672	0.980103	1.161	0.134956	0	0.842994	3	FALSE	7220	83233	0.0798205
286.8	Hypercoagulable state	hematopoietic	0.11557	0.0593501	1.12251	0.999246	1.26099	0.0515039	0	0.765388	3	FALSE	6914	84368	0.0757433
286.81	Primary hypercoagulable state	hematopoietic	0.119309	0.0625249	1.12672	0.996768	1.27361	0.0563671	0	0.81933	3	FALSE	6880	84430	0.0753477
286.9	Abnormal coagulation profile	hematopoietic	0.0401403	0.0507365	1.04096	0.942423	1.14979	0.428856	0.340816	0.219363	3	FALSE	7048	83653	0.0777059
287	Purpura and other hemorrhagic conditions	hematopoietic	-0.0138553	0.0240993	0.98624	0.940739	1.03394	0.565341	0	0.567828	4	FALSE	8754	81265	0.0972461
287.3	Thrombocytopenia	hematopoietic	-0.00460388	0.0245968	0.995407	0.948558	1.04457	0.851524	0	0.500976	4	FALSE	8668	81463	0.0961711
287.31	Primary thrombocytopenia	hematopoietic	0.030806	0.0780759	1.03129	0.884954	1.20181	0.693164	0.296199	0.241507	3	FALSE	6784	84554	0.0742736
287.32	Secondary thrombocytopenia	hematopoietic	0.109491	0.0804402	1.11571	0.952972	1.30624	0.173469	0	0.53924	2	FALSE	6762	84300	0.0742571
288	Diseases of white blood cells	hematopoietic	-0.0486893	0.0232446	0.952477	0.910057	0.996874	0.0362019	0	0.857186	4	FALSE	8742	78634	0.10005
288.1	Decreased white blood cell count	hematopoietic	0.0764782	0.0251761	1.07948	1.02751	1.13408	0.00238362	0.0887089	0.348753	4	FALSE	8411	81021	0.0940491
288.11	Neutropenia	hematopoietic	0.0809803	0.0332517	1.08435	1.01593	1.15737	0.0148763	0.016057	0.384138	4	FALSE	7524	82522	0.0835573
288.2	Elevated white blood cell count	hematopoietic	-0.0136111	0.0273069	0.986481	0.935072	1.04072	0.618169	0	0.926153	3	FALSE	8035	80090	0.0911773
289	Other diseases of blood and blood-forming organs	hematopoietic	0.0435355	0.0392919	1.0445	0.967079	1.12811	0.267862	0.593195	0.0608712	4	FALSE	7155	82652	0.0796708
289.3	Personal history of diseases of blood and blood-forming organs	hematopoietic	0.0142263	0.0656973	1.01433	0.891778	1.15372	0.828564	0.597713	0.0832598	3	FALSE	6636	68465	0.088361
289.4	Lymphadenitis	hematopoietic	0.0573187	0.0238146	1.05899	1.0107	1.10959	0.0160898	0.342769	0.2066	4	FALSE	8633	79257	0.0982251
289.5	Diseases of spleen	hematopoietic	0.0654604	0.0825266	1.06765	0.908202	1.25509	0.427659	0	0.759672	2	FALSE	6566	83876	0.072599
289.8	Polycythemia, secondary	hematopoietic	-0.0436252	0.0799273	0.957313	0.818502	1.11966	0.585196	0.634682	0.0980279	2	FALSE	6562	83854	0.0725757
289.9	Abnormality of red blood cells	hematopoietic	-0.0962005	0.0977025	0.908282	0.749991	1.09998	0.324807	0.678834	0.0776385	2	FALSE	6518	83655	0.0722833
290	Delirium dementia and amnestic and other cognitive disorders	mental disorders	-0.00528313	0.0211834	0.994731	0.954277	1.0369	0.803052	0	0.666644	4	FALSE	9536	79506	0.107096
290.1	Dementias	mental disorders	-0.0333514	0.0274466	0.967199	0.916544	1.02065	0.224314	0	0.583237	4	FALSE	8246	82150	0.0912209
290.11	Alzheimer's disease	mental disorders	0.0145464	0.0606218	1.01465	0.900982	1.14266	0.810367	0	0.954791	4	FALSE	6782	84051	0.0746645
290.13	Senile dementia	mental disorders	0.0658589	0.0982443	1.06808	0.881001	1.29488	0.502629	0.35319	0.213088	3	FALSE	6562	78979	0.0767118
290.16	Vascular dementia	mental disorders	-0.00686505	0.0536175	0.993158	0.894086	1.10321	0.898119	0	0.992179	2	FALSE	6892	83727	0.0760547
290.2	Delirium due to conditions classified elsewhere	mental disorders	-0.0241362	0.0477444	0.976153	0.888951	1.07191	0.613188	0.510591	0.15288	2	FALSE	6976	82998	0.0775335
290.3	Other persistent mental disorders due to conditions classified elsewhere	mental disorders	0.0123132	0.0279706	1.01239	0.958383	1.06944	0.659779	0	0.509363	2	FALSE	8099	81578	0.090313
291	Other specified nonpsychotic and/or transient mental disorders	mental disorders	-0.0174653	0.0322775	0.982686	0.922445	1.04686	0.588441	0	0.649518	4	FALSE	7630	81259	0.0858374
291.4	Specific nonpsychotic mental disorders due to brain damage	mental disorders	-0.0337267	0.0549575	0.966836	0.868106	1.07679	0.539422	0	0.852852	3	FALSE	6842	83575	0.0756716
291.8	Alteration of consciousness	mental disorders	-0.0225837	0.0430336	0.977669	0.89859	1.06371	0.599727	0	0.424102	4	FALSE	7077	82339	0.0791469
292	Neurological disorders	mental disorders	-0.00751954	0.0141991	0.992509	0.965268	1.02052	0.596403	0.275641	0.246575	4	FALSE	13469	73569	0.154749
292.1	Aphasia/speech disturbance	mental disorders	-0.0319835	0.0273387	0.968523	0.917992	1.02183	0.242042	0	0.504735	4	FALSE	8151	81524	0.0908949
292.11	Aphasia	mental disorders	-0.0572715	0.0585866	0.944338	0.841896	1.05924	0.328296	0.48299	0.14454	3	FALSE	6776	83814	0.0747985
292.2	Mild cognitive impairment	mental disorders	0.0364728	0.0296127	1.03715	0.978664	1.09912	0.218076	0.839651	0.012515	2	FALSE	7933	81840	0.0883673
292.3	Memory loss	mental disorders	-0.00784572	0.0298733	0.992185	0.93576	1.05201	0.792833	0	0.504288	4	FALSE	7845	81763	0.087548
292.4	Altered mental status	mental disorders	-0.00105362	0.0251992	0.998947	0.950808	1.04952	0.966649	0.387637	0.17934	4	FALSE	8455	80541	0.0950043
292.5	Transient alteration of awareness	mental disorders	0.076073	0.078247	1.07904	0.925623	1.25789	0.330943	0	0.997965	2	FALSE	6620	83726	0.0732739
292.6	Hallucinations	mental disorders	0.027088	0.063507	1.02746	0.907208	1.16365	0.669718	0.428138	0.174005	3	FALSE	6743	83538	0.074689
293	Symptoms involving head and neck	mental disorders	0.0329938	0.0888369	1.03354	0.868382	1.23012	0.710342	0.459463	0.157235	3	FALSE	6750	84454	0.0740099
293.1	Swelling, mass, or lump in head and neck [Space-occupying lesion, intracranial NOS]	mental disorders	0.0437065	0.0284305	1.04468	0.988056	1.10454	0.124217	0.707142	0.016603	4	FALSE	8139	80979	0.0913284
295	Schizophrenia and other psychotic disorders	mental disorders	0.000945339	0.0161697	1.00095	0.969721	1.03318	0.953379	0.468522	0.130239	4	FALSE	11368	75712	0.130547
295.1	Schizophrenia	mental disorders	0.00493988	0.0197353	1.00495	0.966822	1.04459	0.802351	0.343718	0.206026	4	FALSE	9519	78464	0.108191
295.2	Paranoid disorders	mental disorders	0.0212271	0.047248	1.02145	0.931111	1.12056	0.653236	0.65464	0.0552696	3	FALSE	6646	81162	0.0756879
295.3	Psychosis	mental disorders	-0.0185746	0.020926	0.981597	0.942152	1.02269	0.374738	0	0.653843	4	FALSE	9152	77698	0.105377
296	Mood disorders	mental disorders	-0.00394643	0.00911264	0.996061	0.978429	1.01401	0.664963	0	0.622465	4	FALSE	38057	47483	0.444903
296.1	Bipolar	mental disorders	-0.000474357	0.018509	0.999526	0.963916	1.03645	0.979554	0	0.514094	4	FALSE	10014	77236	0.114774
296.2	Depression	mental disorders	-0.00668961	0.00922803	0.993333	0.975528	1.01146	0.468499	0	0.706408	4	FALSE	36262	48940	0.4256
296.22	Major depressive disorder	mental disorders	-0.0100497	0.009585	0.990001	0.971576	1.00877	0.294418	0	0.395639	4	FALSE	30264	55250	0.353907
297	Suicidal ideation or attempt	mental disorders	-0.0271078	0.0182444	0.973256	0.939069	1.00869	0.137327	0	0.351599	2	FALSE	10272	75473	0.119797
297.1	Suicidal ideation	mental disorders	-0.0232886	0.0196098	0.97698	0.940143	1.01526	0.234989	0	0.41416	2	FALSE	9666	76771	0.111827
297.2	Suicide or self-inflicted injury	mental disorders	-0.0255835	0.0374358	0.974741	0.905782	1.04895	0.494356	0	0.486793	2	FALSE	7009	76795	0.0836356
300	Anxiety disorders	mental disorders	-0.00638439	0.00938741	0.993636	0.975521	1.01209	0.49644	0	0.82859	4	FALSE	35175	49093	0.417418
300.1	Anxiety disorder	mental disorders	-0.00955088	0.0105671	0.990495	0.970191	1.01122	0.366085	0	0.741195	4	FALSE	22455	59982	0.27239
300.11	Generalized anxiety disorder	mental disorders	-0.0182391	0.0196331	0.981926	0.944859	1.02045	0.35289	0	0.830634	3	FALSE	9619	76475	0.111727
300.12	Agorophobia, social phobia, and panic disorder	mental disorders	0.0148467	0.02606	1.01496	0.964419	1.06814	0.568871	0	0.663644	4	FALSE	8031	79392	0.0918637
300.13	Phobia	mental disorders	0.034166	0.0680196	1.03476	0.905607	1.18232	0.615459	0	0.83745	3	FALSE	6371	81871	0.0721992
300.4	Dysthymic disorder	mental disorders	-0.0170072	0.0189916	0.983137	0.947214	1.02042	0.370513	0	0.460458	3	FALSE	9837	75927	0.114698
300.9	Posttraumatic stress disorder	mental disorders	0.00750818	0.0102697	1.00754	0.987459	1.02802	0.46472	0	0.679973	3	FALSE	24704	60756	0.289071
301	Personality disorders	mental disorders	0.0225173	0.0212601	1.02277	0.981031	1.06629	0.289538	0	0.668018	3	FALSE	9090	77806	0.104608
301.2	Antisocial/borderline personality disorder	mental disorders	0.0101247	0.0325415	1.01018	0.947759	1.0767	0.755701	0	0.549962	2	FALSE	7356	80383	0.0838396
302	Sexual and gender identity disorders	mental disorders	-0.0275725	0.0393919	0.972804	0.900523	1.05089	0.483956	0	0.93982	2	FALSE	6940	80257	0.0795899
302.1	Decreased libido	mental disorders	-0.0247732	0.0649126	0.975531	0.858989	1.10789	0.702729	0.135633	0.282106	2	FALSE	6393	81439	0.0727867
303	Psychogenic and somatoform disorders	mental disorders	-0.0212079	0.0300309	0.979015	0.923054	1.03837	0.480062	0	0.444899	3	FALSE	7557	79584	0.0867215
303.4	Somatoform disorder	mental disorders	-0.0254263	0.0318112	0.974894	0.915967	1.03761	0.424123	0.0853046	0.335122	3	FALSE	7386	80142	0.0843844
304	Adjustment reaction	mental disorders	-0.000857931	0.0113458	0.999142	0.977169	1.02161	0.939724	0.464083	0.154747	3	FALSE	19623	62167	0.239919
305.2	Eating disorder	mental disorders	0.00612846	0.0808167	1.00615	0.858757	1.17883	0.939553	0	0.906892	3	FALSE	6259	82011	0.0709074
306	Other mental disorder	mental disorders	-0.00741302	0.0160415	0.992614	0.961891	1.02432	0.644	0	0.73399	4	FALSE	11617	70144	0.142085
306.1	Mental disorders durring/after pregnancy	mental disorders	0.079217	0.0975299	1.08244	0.8941	1.31045	0.416658	0.597442	0.115001	2	FALSE	6191	82118	0.0701061
306.9	Tension headache	mental disorders	0.0370209	0.0580963	1.03771	0.926033	1.16287	0.523972	0.342099	0.217622	2	FALSE	6484	81057	0.0740682
312	Conduct disorders	mental disorders	0.0356425	0.0311614	1.03629	0.974888	1.10155	0.252705	0	0.414215	3	FALSE	7952	83193	0.0872456
312.3	Impulse control disorder	mental disorders	0.00431513	0.036929	1.00432	0.9342	1.07971	0.906979	0	0.82253	2	FALSE	7613	83966	0.0831304
313	Pervasive developmental disorders	mental disorders	0.0371955	0.0341072	1.0379	0.970782	1.10965	0.275473	0.606519	0.0787545	3	FALSE	7717	83800	0.0843231
313.1	Attention deficit hyperactivity disorder	mental disorders	0.0743364	0.038635	1.07717	0.998614	1.1619	0.0543457	0.11987	0.321038	3	FALSE	7476	84270	0.0814858
315	Develomental delays and disorders	mental disorders	0.0166055	0.0416858	1.01674	0.936976	1.1033	0.690373	0	0.54259	4	FALSE	7346	83837	0.0805633
315.2	Speech and language disorder	mental disorders	-0.00949964	0.0724328	0.990545	0.859448	1.14164	0.895656	0	0.887523	2	FALSE	6893	84949	0.0750528
315.3	Mental retardation	mental disorders	-0.0237028	0.0915151	0.976576	0.816222	1.16843	0.795632	0.782928	0.0318462	2	FALSE	6787	85172	0.0738046
316	Substance addiction and disorders	mental disorders	-0.000813069	0.0106977	0.999187	0.978455	1.02036	0.939416	0.717725	0.0139176	4	FALSE	21493	65791	0.246242
316.1	Polyneuropathy due to drugs	mental disorders	0.0662997	0.109551	1.06855	0.862072	1.32447	0.545049	0	0.83015	3	FALSE	6511	83495	0.0723396
317	Alcohol-related disorders	mental disorders	-0.0262179	0.0105324	0.974123	0.95422	0.994441	0.0128012	0.709671	0.015937	4	FALSE	23052	63986	0.26485
317.1	Alcoholism	mental disorders	-0.0392783	0.0117363	0.961483	0.939619	0.983856	0.000817698	0.38986	0.177984	4	FALSE	18470	67852	0.213966
317.11	Alcoholic liver damage	mental disorders	-0.0589148	0.0364104	0.942787	0.877851	1.01253	0.105646	0	0.739542	3	FALSE	7372	82006	0.0824811
318	Tobacco use disorder	mental disorders	-0.0102375	0.00949843	0.989815	0.971558	1.00841	0.281118	0.570402	0.0724329	4	FALSE	28690	56846	0.335414
320	Meningitis	neurological	-0.0965278	0.0740807	0.907985	0.785273	1.04987	0.192572	0	0.60585	3	FALSE	6867	85075	0.0746884
323	Encephalitis	neurological	0.014787	0.103638	1.0149	0.828334	1.24348	0.886543	0.328831	0.222226	2	FALSE	6766	85250	0.0735307
323.8	Encephalitis, non-infectious	neurological	0.0115357	0.127953	1.0116	0.787221	1.29994	0.928163	0.510958	0.152726	2	FALSE	6714	85314	0.0729561
324	Other CNS infection and poliomyelitis	neurological	0.0895876	0.0899799	1.09372	0.916888	1.30466	0.319425	0.0252513	0.379797	4	FALSE	6791	85243	0.0737879
327	Sleep disorders	neurological	-0.0115578	0.0104014	0.988509	0.968561	1.00887	0.266493	0	0.921842	4	FALSE	23559	58545	0.286941
327.1	Hypersomnia	neurological	-0.0310724	0.0527534	0.969405	0.874182	1.075	0.555853	0	0.327648	2	FALSE	6960	81730	0.0784756
327.3	Sleep apnea	neurological	-0.00810811	0.00952304	0.991925	0.973582	1.01061	0.394535	0	0.775474	4	FALSE	28294	59803	0.321169
327.31	Central/nonobstroctive sleep apnea	neurological	0.00407924	0.048657	1.00409	0.912756	1.10456	0.933186	0.601734	0.113062	2	FALSE	7037	82601	0.0785047
327.32	Obstructive sleep apnea	neurological	-0.0053411	0.0100665	0.994673	0.975241	1.01449	0.59571	0	0.836989	3	FALSE	24379	63129	0.278592
327.4	Insomnia	neurological	-0.00566182	0.0119369	0.994354	0.97136	1.01789	0.635277	0	0.656014	3	FALSE	17757	66205	0.211489
327.41	Organic or persistent insomnia	neurological	0.0211832	0.0383686	1.02141	0.947415	1.10118	0.580881	0	0.853896	3	FALSE	7328	82046	0.0819925
327.6	Circadian rhythm sleep disorder	neurological	0.0867781	0.0840167	1.09065	0.925065	1.28589	0.301666	0	0.564802	2	FALSE	6649	83286	0.0739312
327.7	Sleep related movement disorders	neurological	-0.0191701	0.0335505	0.981012	0.918579	1.04769	0.567741	0.363298	0.207922	3	FALSE	7616	81143	0.0858054
327.71	Restless legs syndrome	neurological	-0.0451233	0.0483486	0.95588	0.869458	1.05089	0.35067	0.637052	0.096938	2	FALSE	7030	82742	0.0783095
331	Other cerebral degenerations	neurological	-0.0209526	0.0533133	0.979265	0.882105	1.08713	0.694313	0.808648	0.00132011	4	FALSE	6725	83318	0.0746865
331.1	Hydrocephalus	neurological	0.0515494	0.0736714	1.0529	0.911336	1.21646	0.484102	0.201632	0.263065	2	FALSE	6536	84036	0.0721636
331.9	Cerebral degeneration, unspecified	neurological	-0.0428891	0.100136	0.958018	0.787295	1.16576	0.668427	0	0.472973	2	FALSE	6448	83753	0.0714848
332	Parkinson's disease	neurological	0.00199148	0.0620927	1.00199	0.88718	1.13167	0.974414	0	0.394072	4	FALSE	6633	83902	0.0732645
333	Extrapyramidal disease and abnormal movement disorders	neurological	-0.0281148	0.0301981	0.972277	0.9164	1.03156	0.351846	0	0.835669	4	FALSE	7699	81734	0.0860868
333.1	Essential tremor	neurological	-0.0710763	0.0442393	0.931391	0.854034	1.01575	0.108135	0	0.473756	3	FALSE	6949	83211	0.0770741
333.4	Torsion dystonia	neurological	-0.00840429	0.0591618	0.991631	0.883062	1.11355	0.887036	0.346861	0.216305	3	FALSE	6664	83633	0.0738009
334	Degenerative disease of the spinal cord	neurological	-0.000539942	0.0437478	0.99946	0.917334	1.08894	0.990153	0	0.626409	4	FALSE	6967	83170	0.0772935
335	Multiple sclerosis	neurological	0.0436497	0.0486789	1.04462	0.949558	1.14919	0.369886	0	0.819692	3	FALSE	6814	83711	0.075272
337	Disorders of the autonomic nervous system	neurological	0.043479	0.0332918	1.04444	0.978463	1.11486	0.191554	0.599163	0.0825148	3	FALSE	7497	81398	0.0843355
338	Pain	neurological	0.02122	0.0114341	1.02145	0.99881	1.0446	0.0634752	0.537516	0.115067	3	FALSE	11923	57047	0.172872
338.1	Acute pain	neurological	0.0151411	0.0190282	1.01526	0.97809	1.05383	0.426195	0.0244231	0.358784	3	FALSE	3587	67357	0.050561
338.2	Chronic pain	neurological	0.0182192	0.0130923	1.01839	0.992586	1.04486	0.164043	0.228463	0.273593	3	FALSE	8609	63078	0.120092
339	Other headache syndromes	neurological	-0.027719	0.0110531	0.972662	0.951817	0.993963	0.0121485	0	0.674002	4	FALSE	19729	62706	0.239328
340	Migraine	neurological	-0.063073	0.0158012	0.938875	0.910244	0.968407	6.56153e-05	0.181685	0.299854	4	FALSE	12375	75673	0.140548
340.1	Migrain with aura	neurological	0.00299529	0.0418157	1.003	0.924075	1.08867	0.942896	0	0.974204	3	FALSE	6981	82499	0.0780174
341	Other demyelinating diseases of central nervous system	neurological	0.0370154	0.0898948	1.03771	0.870076	1.23764	0.680512	0	0.906297	2	FALSE	6460	84049	0.0713741
342	Hemiplegia	neurological	-0.0372884	0.0429637	0.963398	0.885595	1.04804	0.385446	0	0.873655	4	FALSE	7005	83197	0.077659
344	Other paralytic syndromes	neurological	0.0504629	0.0376696	1.05176	0.976903	1.13235	0.180369	0.493297	0.115536	4	FALSE	7187	82857	0.0798165
345	Epilepsy, recurrent seizures, convulsions	neurological	-0.0199344	0.0190197	0.980263	0.944394	1.01749	0.294595	0.721975	0.012915	4	FALSE	9827	79603	0.109885
345.1	Epilepsy	neurological	-0.0319581	0.0265838	0.968547	0.919375	1.02035	0.2293	0	0.78885	3	FALSE	8089	81836	0.0899527
345.11	Generalized convulsive epilepsy	neurological	-0.0196295	0.0560821	0.980562	0.878492	1.09449	0.726328	0	0.441694	3	FALSE	6686	83647	0.074015
345.12	Partial epilepsy	neurological	-0.03819	0.0394168	0.96253	0.890969	1.03984	0.332606	0	0.763972	3	FALSE	7077	83133	0.0784503
345.3	Convulsions	neurological	-0.0148488	0.0218906	0.985261	0.943883	1.02845	0.49757	0	0.764221	3	FALSE	8913	80531	0.0996489
346.1	Nonspecific abnormal findings on radiological and other examination of skull and head	neurological	-0.0347334	0.0854978	0.965863	0.816845	1.14207	0.68456	0	0.71529	2	FALSE	6483	83327	0.0721857
348	Other conditions of brain	neurological	-0.0113158	0.0309032	0.988748	0.930638	1.05049	0.714239	0	0.785508	4	FALSE	7598	81946	0.0848521
348.2	Cerebral edema and compression of brain	neurological	-0.0512164	0.0603249	0.950073	0.844128	1.06931	0.395876	0	0.509741	3	FALSE	6641	83711	0.0735014
348.4	Cerebral cysts	neurological	0.0205913	0.13814	1.0208	0.778678	1.33822	0.881505	0.576691	0.124296	2	FALSE	6370	84179	0.0703487
348.7	Coma	neurological	-0.151273	0.136788	0.859613	0.657459	1.12392	0.268771	0	0.737502	2	FALSE	6378	78752	0.0749207
348.8	Encephalopathy, not elsewhere classified	neurological	0.0239656	0.0389087	1.02426	0.94905	1.10542	0.537931	0	0.832028	3	FALSE	7126	82641	0.0793833
348.9	Other conditions of brain, NOS	neurological	-0.0670006	0.0463111	0.935195	0.854047	1.02405	0.147966	0	0.582416	3	FALSE	6863	82649	0.0766713
349	Other and unspecified disorders of the nervous system	neurological	0.0175554	0.0611387	1.01771	0.902782	1.14727	0.774004	0	0.782391	2	FALSE	6658	83381	0.0739457
350	Abnormal movement	neurological	0.0268791	0.0125338	1.02724	1.00232	1.05279	0.0319905	0	0.743997	4	FALSE	16621	68236	0.195871
350.1	Abnormal involuntary movements	neurological	-0.0421516	0.0270874	0.958724	0.909153	1.011	0.119677	0	0.861163	4	FALSE	8360	80389	0.0941982
350.2	Abnormality of gait	neurological	0.0414185	0.013748	1.04229	1.01458	1.07076	0.00258946	0	0.478939	3	FALSE	14695	71159	0.171163
350.3	Lack of coordination	neurological	0.0192773	0.042264	1.01946	0.938419	1.10751	0.648307	0	0.630431	3	FALSE	7317	82830	0.0811674
351	Other peripheral nerve disorders	neurological	-0.0108915	0.0123077	0.989168	0.965592	1.01332	0.376194	0.580947	0.066999	4	FALSE	16714	69812	0.193167
352	Disorders of other cranial nerves	neurological	-0.0567723	0.0366482	0.944809	0.879324	1.01517	0.121353	0	0.820381	4	FALSE	7280	82542	0.0810492
352.1	Trigeminal nerve disorders [CN5]	neurological	-0.0530394	0.0614108	0.948343	0.840799	1.06964	0.387762	0	0.883734	3	FALSE	6669	83523	0.0739423
352.2	Facial nerve disorders [CN7]	neurological	-0.0362438	0.046356	0.964405	0.880646	1.05613	0.434298	0	0.720697	4	FALSE	6926	83537	0.0765617
353	Nerve root and plexus disorders	neurological	-0.0258085	0.0377727	0.974522	0.904981	1.04941	0.494444	0	0.588567	3	FALSE	7247	82298	0.0809314
353.1	Nerve plexus lesions	neurological	0.0383866	0.0872048	1.03913	0.875875	1.23282	0.6598	0	0.624437	2	FALSE	6511	84073	0.071878
355	Complex regional/central pain syndrome	neurological	-0.120404	0.062186	0.886562	0.784831	1.00148	0.0528435	0.675327	0.0459582	3	FALSE	6664	83751	0.0737046
355.1	Chronic pain syndrome	neurological	0.0138393	0.0204445	1.01394	0.97411	1.05539	0.498457	0.0284167	0.357276	3	FALSE	9597	79061	0.108247
356	Hereditary and idiopathic peripheral neuropathy	neurological	0.0728466	0.0202739	1.07557	1.03366	1.11916	0.000326736	0	0.922079	3	FALSE	9888	78096	0.112384
357	Inflammatory and toxic neuropathy	neurological	0.111644	0.0304013	1.11811	1.05344	1.18676	0.000240345	0	0.634332	4	FALSE	7975	81961	0.0886742
358	Myoneural disorders	neurological	0.10989	0.100041	1.11615	0.917423	1.35794	0.272009	0.263732	0.257123	3	FALSE	6737	84693	0.0736848
358.1	Myasthenia gravis	neurological	0.183495	0.138062	1.20141	0.916585	1.57474	0.183821	0.64767	0.0920447	2	FALSE	6703	84774	0.0732752
359	Muscular dystrophies and other myopathies	neurological	0.00593301	0.0505938	1.00595	0.910985	1.11082	0.906648	0	0.426869	3	FALSE	7087	84053	0.0777595
359.2	Myopathy	neurological	-0.00418789	0.0519392	0.995821	0.899436	1.10253	0.935736	0	0.528499	3	FALSE	7060	84090	0.0774547
360	Disorders of the globe	sense organs	-0.0122873	0.0588079	0.987788	0.880251	1.10846	0.834495	0	0.600804	3	FALSE	6513	83086	0.0726905
360.2	Progressive myopia	sense organs	-0.00988798	0.0911826	0.990161	0.828116	1.18391	0.913645	0	0.455514	2	FALSE	6311	83507	0.0702643
361	Retinal detachments and defects	sense organs	0.0188009	0.0270443	1.01898	0.966373	1.07445	0.486937	0	0.831793	4	FALSE	7936	81197	0.0890355
361.1	Retinal detachment with retinal defect	sense organs	-0.0228881	0.0637096	0.977372	0.862641	1.10736	0.719403	0	0.763648	2	FALSE	6483	83299	0.0722082
362	Other retinal disorders	sense organs	-0.0249361	0.0131057	0.975372	0.950637	1.00075	0.0570812	0	0.73069	4	FALSE	15310	70062	0.179333
362.2	Degeneration of macula and posterior pole of retina	sense organs	-0.0538032	0.0209443	0.947619	0.909506	0.987328	0.010203	0	0.52021	4	FALSE	9303	78707	0.105704
362.23	Cystoid macular degeneration of retina	sense organs	-0.0215754	0.0413094	0.978656	0.902542	1.06119	0.601469	0	0.7225	3	FALSE	6892	82471	0.0771236
362.26	Macular puckering of retina	sense organs	-0.00349325	0.0338427	0.996513	0.932558	1.06485	0.917788	0	0.912522	3	FALSE	7268	81683	0.0817079
362.27	Drusen (degenerative) of retina	sense organs	-0.177048	0.0443688	0.837739	0.767966	0.913852	6.59695e-05	0.598029	0.114736	2	FALSE	6819	82241	0.0765664
362.29	Macular degeneration (senile) of retina NOS	sense organs	-0.0745828	0.0617803	0.928131	0.822284	1.0476	0.227345	0	0.452943	3	FALSE	6503	83242	0.0724609
362.3	Other nondiabetic retinopathy	sense organs	-0.0559805	0.0227872	0.945558	0.904256	0.988745	0.0140234	0	0.953846	4	FALSE	8741	78489	0.100206
362.4	Retinal vascular changes and abnomalities	sense organs	-0.0341968	0.0295647	0.966381	0.911975	1.02403	0.247403	0	0.981208	3	FALSE	7635	81384	0.0857682
362.5	Toxic maculopathy of retina	sense organs	0.156563	0.12947	1.16948	0.907381	1.5073	0.226561	0	0.403108	2	FALSE	6210	83610	0.0691383
362.6	Peripheral retinal degenerations	sense organs	0.0122481	0.0308408	1.01232	0.952944	1.0754	0.691263	0	0.857578	2	FALSE	7546	81204	0.0850254
362.7	Hereditary retinal dystrophies	sense organs	0.0764269	0.0805006	1.07942	0.92187	1.2639	0.342419	0.537178	0.141584	2	FALSE	6357	83240	0.070951
362.8	Retinal hemorrhage/ischemia	sense organs	-0.0491615	0.0504771	0.952027	0.862349	1.05103	0.330088	0	0.949771	2	FALSE	6665	82252	0.0749575
362.9	Retinal edema	sense organs	-0.0500256	0.0384126	0.951205	0.882221	1.02558	0.192806	0	0.911858	3	FALSE	6989	82268	0.078302
363	Chorioretinal inflammations, scars, and other disorders of choroid	sense organs	0.0409076	0.0345422	1.04176	0.973562	1.11473	0.236302	0	0.650517	3	FALSE	7243	81669	0.0814626
363.3	Chorioretinal scars	sense organs	0.0419335	0.0373594	1.04283	0.969195	1.12205	0.261677	0	0.762183	2	FALSE	7107	81915	0.0798342
364	Corneal opacity and other disorders of cornea	sense organs	0.00352595	0.0316288	1.00353	0.943211	1.06771	0.911236	0	0.907126	4	FALSE	7437	81176	0.0839267
364.1	Corneal opacity	sense organs	-0.00271908	0.0403973	0.997285	0.921367	1.07946	0.946336	0	0.796573	2	FALSE	6974	82150	0.0782505
364.2	Corneal edema	sense organs	0.0280971	0.0865202	1.0285	0.868073	1.21856	0.745373	0	0.338938	2	FALSE	6329	83526	0.0704357
364.4	Corneal degenerations	sense organs	0.0162754	0.0431554	1.01641	0.933973	1.10612	0.706073	0	0.779324	3	FALSE	6870	82189	0.0771399
365	Glaucoma	sense organs	-0.00988791	0.0105842	0.990161	0.969832	1.01092	0.350194	0	0.909198	4	FALSE	23326	64742	0.264864
365.1	Open-angle glaucoma	sense organs	0.00205321	0.0117809	1.00206	0.979183	1.02546	0.861644	0	0.392734	4	FALSE	19022	68222	0.218032
365.11	Primary open angle glaucoma	sense organs	0.00847013	0.0169951	1.00851	0.975466	1.04266	0.618212	0.191987	0.265933	2	FALSE	11391	72132	0.136382
365.2	Primary angle-closure glaucoma	sense organs	0.0196328	0.0377688	1.01983	0.94706	1.09818	0.603192	0	0.965151	3	FALSE	7054	82235	0.0790019
366	Cataract	sense organs	-0.0132189	0.011193	0.986868	0.965454	1.00876	0.237604	0	0.75602	4	FALSE	32445	53013	0.37966
366.1	Nonsenile Cataract	sense organs	-0.0427107	0.0624082	0.958189	0.84787	1.08286	0.493737	0.328084	0.222483	2	FALSE	5981	82575	0.0675392
366.2	Senile cataract	sense organs	-0.0123	0.0112581	0.987775	0.966218	1.00981	0.274594	0	0.926828	4	FALSE	29336	54247	0.35098
367	Disorders of refraction and accommodation; blindness and low vision	sense organs	-0.0151406	0.0110715	0.984973	0.96383	1.00658	0.17146	0.451092	0.140723	4	FALSE	44303	41435	0.516725
367.1	Myopia	sense organs	0.0159716	0.0129536	1.0161	0.990627	1.04223	0.217581	0	0.661382	4	FALSE	15863	67071	0.191273
367.2	Astigmatism	sense organs	-0.023066	0.0122076	0.977198	0.954095	1.00086	0.0588276	0	0.416075	4	FALSE	18170	63703	0.221929
367.8	Hypermetropia	sense organs	-0.0341418	0.0146471	0.966434	0.939085	0.994581	0.0197551	0	0.504188	3	FALSE	13877	70556	0.164355
367.9	Blindness and low vision	sense organs	0.0768593	0.0246366	1.07989	1.02898	1.13331	0.00181023	0	0.578281	4	FALSE	8759	79293	0.0994753
368	Visual disturbances	sense organs	-0.00695395	0.0148841	0.99307	0.964519	1.02247	0.640352	0.413494	0.163565	4	FALSE	13083	70848	0.155878
368.1	Amblyopia	sense organs	0.0186333	0.0501773	1.01881	0.923382	1.1241	0.710377	0	0.634967	3	FALSE	7055	83736	0.0777059
368.2	Diplopia and disorders of binocular vision	sense organs	0.0219672	0.0439402	1.02221	0.937861	1.11415	0.617121	0	0.459819	3	FALSE	7214	83047	0.0799238
368.4	Visual field defects	sense organs	0.0377827	0.0312946	1.03851	0.976722	1.1042	0.227307	0.336626	0.221475	3	FALSE	7901	81346	0.0885296
368.9	Subjective visual disturbances	sense organs	-0.0363631	0.0321581	0.96429	0.905388	1.02702	0.258155	0	0.617759	4	FALSE	7798	80651	0.0881638
369	Infection of the eye	sense organs	0.0206552	0.0218151	1.02087	0.978141	1.06547	0.343725	0	0.479983	4	FALSE	9109	76880	0.105932
369.2	Eye infection, viral	sense organs	0.0141362	0.0569173	1.01424	0.907175	1.13393	0.803853	0	0.3988	2	FALSE	6786	83032	0.0755528
369.5	Conjunctivitis, infectious	sense organs	0.00893601	0.0251019	1.00898	0.960537	1.05986	0.721849	0.691421	0.0391378	3	FALSE	8422	77833	0.0976407
370	Keratitis	sense organs	-0.013035	0.0297255	0.98705	0.931186	1.04626	0.661014	0	0.574543	3	FALSE	7846	80323	0.0889882
370.3	Keratoconjunctivitis	sense organs	-0.00774844	0.0395464	0.992281	0.918275	1.07225	0.844663	0	0.750585	3	FALSE	7201	81704	0.0809966
370.31	Keratoconjunctivitis sicca	sense organs	-0.000658141	0.0423302	0.999342	0.919777	1.08579	0.987595	0	0.435787	3	FALSE	7095	81957	0.0796726
371	Inflammation of the eye	sense organs	-0.00916041	0.0141159	0.990881	0.963843	1.01868	0.516374	0.214698	0.281547	4	FALSE	13753	71084	0.162111
371.1	Uveitis, noninfectious or NOS	sense organs	-0.0123362	0.0288929	0.98774	0.933359	1.04529	0.669406	0.151688	0.316067	4	FALSE	7933	82046	0.088165
371.2	Conjunctivitis, noninfectious	sense organs	0.0356476	0.0276602	1.03629	0.981606	1.09402	0.197479	0	0.684248	3	FALSE	8066	80068	0.0915197
371.21	Allergic conjunctivitis	sense organs	0.0234839	0.0287955	1.02376	0.967583	1.0832	0.414762	0	0.535588	3	FALSE	7926	80329	0.0898079
371.3	Inflammation of eyelids	sense organs	-0.024252	0.0180334	0.97604	0.942144	1.01115	0.178677	0	0.850076	4	FALSE	10645	75498	0.123574
372	Disorders of conjunctiva	sense organs	-0.0369473	0.0265803	0.963727	0.914806	1.01526	0.164521	0	0.845344	4	FALSE	8263	79510	0.0941406
374	Other disorders of eyelids	sense organs	0.0411568	0.0241246	1.04202	0.993892	1.09247	0.0880069	0.249485	0.261761	4	FALSE	8651	79999	0.097586
374.1	Ectropion or entropion	sense organs	0.00428189	0.0590447	1.00429	0.894542	1.12751	0.942189	0.11248	0.288473	2	FALSE	6753	83359	0.0749401
374.3	Ptosis of eyelid	sense organs	0.060103	0.0385162	1.06195	0.98473	1.14522	0.118651	0.533752	0.0922881	4	FALSE	7240	82879	0.0803382
374.6	Dermatochalasis	sense organs	-0.00370838	0.0487579	0.996298	0.905496	1.09621	0.939374	0	0.956012	3	FALSE	6883	83293	0.0763285
375	Disorders of lacrimal system	sense organs	-0.0172364	0.0552692	0.982911	0.882001	1.09537	0.755144	0	0.998496	4	FALSE	6898	83474	0.076329
375.1	Dry eyes	sense organs	-0.0172825	0.0122169	0.982866	0.959611	1.00668	0.157174	0.472613	0.150147	3	FALSE	17821	66047	0.212489
375.2	Epiphora	sense organs	-0.0381864	0.0685318	0.962534	0.841553	1.10091	0.577386	0	0.690609	3	FALSE	6751	83640	0.0746866
377	Disorders of optic nerve and visual pathways	sense organs	0.0142092	0.0272468	1.01431	0.961564	1.06995	0.60202	0	0.866222	3	FALSE	8222	80791	0.0923685
377.1	Optic atrophy	sense organs	0.0365066	0.0360367	1.03718	0.966452	1.11309	0.311042	0	0.709683	3	FALSE	7456	82158	0.0832013
377.3	Optic neuritis/neuropathy	sense organs	0.0234618	0.0470053	1.02374	0.933638	1.12254	0.617687	0	0.735904	3	FALSE	7041	82889	0.0782942
378	Strabismus and other disorders of binocular eye movements	sense organs	0.0241703	0.0299401	1.02446	0.966078	1.08638	0.419501	0	0.934285	4	FALSE	7891	81825	0.0879553
378.1	Strabismus (not specified as paralytic)	sense organs	0.0582091	0.0378738	1.05994	0.984106	1.14161	0.124312	0	0.975773	3	FALSE	7358	82620	0.0817755
378.5	Paralytic strabismus	sense organs	-0.00141203	0.0723352	0.998589	0.866593	1.15069	0.984426	0.312158	0.227916	2	FALSE	6712	83866	0.0741019
379	Other disorders of eye	sense organs	0.00353654	0.0159817	1.00354	0.972595	1.03547	0.82487	0.586129	0.0643813	4	FALSE	12173	73864	0.141486
379.1	Scleritis and episcleritis	sense organs	0.0227448	0.0610197	1.02301	0.907691	1.15297	0.709337	0	0.999773	2	FALSE	6807	83616	0.0752795
379.2	Disorders of vitreous body	sense organs	0.00677418	0.0187348	1.0068	0.970498	1.04445	0.717665	0.649169	0.0358944	4	FALSE	10403	77093	0.118897
379.5	Disorders of iris and ciliary body	sense organs	0.00537134	0.0509185	1.00539	0.909894	1.1109	0.915988	0	0.712182	3	FALSE	6960	83138	0.0772492
379.9	Pain, swelling or discharge of eye	sense organs	0.00368125	0.0385903	1.00369	0.930573	1.08255	0.924003	0	0.882336	3	FALSE	7339	80396	0.0836496
380.1	Otitis externa	sense organs	0.0179913	0.0323141	1.01815	0.95567	1.08472	0.577688	0	0.979053	3	FALSE	7898	81539	0.088308
380.4	Impacted cerumen	sense organs	-0.00669501	0.0170506	0.993327	0.96068	1.02708	0.694575	0.237945	0.269216	3	FALSE	11440	75702	0.13128
381	Otitis media and Eustachian tube disorders	sense organs	-0.0257686	0.0209679	0.974561	0.935322	1.01545	0.219088	0.35409	0.199749	4	FALSE	9574	77790	0.109587
381.1	Otitis media	sense organs	-0.0442604	0.0238851	0.956705	0.91295	1.00256	0.0638745	0	0.434174	4	FALSE	8891	79040	0.101113
381.11	Suppurative and unspecified otitis media	sense organs	-0.0562459	0.0284649	0.945307	0.894012	0.999544	0.0481581	0.357989	0.21064	3	FALSE	8207	80204	0.0928278
381.2	Eustachian tube disorders	sense organs	0.0803813	0.0419937	1.0837	0.998077	1.17667	0.055604	0	0.777664	3	FALSE	7311	83104	0.0808605
381.9	Otorrhea	sense organs	-0.0506146	0.114692	0.950645	0.759263	1.19027	0.658989	0	0.807258	2	FALSE	6722	84691	0.0735344
382	Otalgia	sense organs	0.0198635	0.0356482	1.02006	0.951224	1.09388	0.577384	0.237361	0.269487	3	FALSE	7634	81149	0.0859849
384	Other disorders of tympanic membrane	sense organs	0.003772	0.0768695	1.00378	0.863389	1.167	0.960863	0	0.64382	3	FALSE	6847	84510	0.0749477
384.4	Perforation of tympanic membrane	sense organs	-0.02993	0.0929447	0.970513	0.808885	1.16444	0.747438	0	0.497372	2	FALSE	6810	84631	0.0744743
386	Vertiginous syndromes and other disorders of vestibular system	sense organs	-0.00523496	0.0292181	0.994779	0.939412	1.05341	0.857806	0	0.500636	4	FALSE	7935	81035	0.0891874
386.2	Peripheral or central vertigo	sense organs	-0.00716865	0.032157	0.992857	0.932212	1.05745	0.823592	0.0678852	0.35915	4	FALSE	7661	81446	0.0859753
386.3	Labyrinthitis	sense organs	0.0190115	0.128871	1.01919	0.791702	1.31205	0.882719	0.169695	0.272449	2	FALSE	6509	83921	0.0719783
386.9	Dizziness and giddiness (Light-headedness and vertigo)	sense organs	0.0087513	0.0144812	1.00879	0.98056	1.03783	0.54563	0.237355	0.268715	4	FALSE	13311	71166	0.15757
389	Hearing loss	sense organs	-0.00926427	0.0109774	0.990779	0.969689	1.01233	0.398701	0	0.802114	4	FALSE	21356	64744	0.248037
389.1	Sensorineural hearing loss	sense organs	0.00309212	0.0137181	1.0031	0.976486	1.03043	0.821665	0.173257	0.30445	4	FALSE	15270	71252	0.176487
389.2	Conductive hearing loss	sense organs	-0.0668271	0.0486604	0.935357	0.850271	1.02896	0.169648	0	0.981194	3	FALSE	7091	83509	0.0782671
389.4	Tinnitus	sense organs	0.00291433	0.0161782	1.00292	0.971616	1.03523	0.857043	0	0.507307	4	FALSE	12032	73908	0.140005
389.5	Disorders of acoustic nerve	sense organs	0.10668	0.124124	1.11258	0.87232	1.41901	0.390087	0	0.526376	2	FALSE	6660	84419	0.0731233
394	Rheumatic disease of the heart valves	circulatory system	0.0186548	0.03643	1.01883	0.94862	1.09424	0.6086	0	0.945988	4	FALSE	7369	82395	0.082093
394.1	Mitral valve stenosis and aortic valve stenosis	circulatory system	-0.0539409	0.090507	0.947488	0.793477	1.13139	0.551185	0.188376	0.29168	3	FALSE	6571	84056	0.072506
394.2	Mitral valve disease	circulatory system	0.0505646	0.0844243	1.05186	0.891452	1.24114	0.549217	0.652965	0.0560477	3	FALSE	6581	84265	0.0724413
394.7	Disease of tricuspid valve	circulatory system	-0.0342259	0.0587215	0.966353	0.861295	1.08423	0.559993	0	0.555279	4	FALSE	6759	83401	0.0749667
395	Heart valve disorders	circulatory system	0.0179759	0.0198342	1.01814	0.979318	1.0585	0.364772	0.085905	0.350165	4	FALSE	9780	79234	0.10987
395.1	Nonrheumatic mitral valve disorders	circulatory system	0.0457424	0.0284184	1.0468	0.990093	1.10677	0.107484	0	0.520782	4	FALSE	7981	81409	0.0892829
395.2	Nonrheumatic aortic valve disorders	circulatory system	-0.0371162	0.0319212	0.963564	0.905127	1.02577	0.244933	0	0.553508	4	FALSE	7655	82344	0.0850565
395.3	Nonrheumatic tricuspid valve disorders	circulatory system	0.0213353	0.0702471	1.02156	0.890167	1.17236	0.761343	0	0.864594	2	FALSE	6679	83414	0.0741345
395.4	Nonrheumatic pulmonary valve disorders	circulatory system	-0.0192771	0.127881	0.980907	0.763442	1.26032	0.880178	0	0.460822	2	FALSE	6504	84142	0.0717516
395.6	Heart valve replaced	circulatory system	-0.0396447	0.0484141	0.961131	0.874123	1.0568	0.412862	0.566298	0.0745846	4	FALSE	6944	83952	0.076395
396	Abnormal heart sounds	circulatory system	-0.027489	0.0250904	0.972885	0.9262	1.02192	0.273255	0	0.971412	4	FALSE	8414	80119	0.095038
401	Hypertension	circulatory system	-0.0207441	0.010208	0.97947	0.960068	0.999264	0.0421403	0.298694	0.232993	4	FALSE	56375	31714	0.639978
401.1	Essential hypertension	circulatory system	-0.0215661	0.0101862	0.978665	0.95932	0.9984	0.0342435	0.426138	0.155861	4	FALSE	55875	32142	0.634821
401.2	Hypertensive heart and/or renal disease	circulatory system	-0.00714051	0.0126324	0.992885	0.968604	1.01777	0.571901	0	0.747616	4	FALSE	13858	64288	0.177335
401.21	Hypertensive heart disease	circulatory system	0.0165447	0.0180199	1.01668	0.981402	1.05323	0.358548	0	0.956715	4	FALSE	7925	71124	0.100254
401.22	Hypertensive chronic kidney disease	circulatory system	-0.0535501	0.0359517	0.947858	0.883367	1.01706	0.136355	0	0.877763	3	FALSE	4764	20662	0.187367
401.3	Other hypertensive complications	circulatory system	0.0303741	0.027001	1.03084	0.977705	1.08686	0.26062	0	0.936187	3	FALSE	5480	75298	0.0678403
411	Ischemic Heart Disease	circulatory system	-0.0203751	0.0116074	0.979831	0.957791	1.00238	0.0791999	0.717529	0.013965	4	FALSE	18937	67792	0.218347
411.1	Unstable angina (intermediate coronary syndrome)	circulatory system	-0.0287191	0.029176	0.971689	0.917683	1.02887	0.324949	0.20444	0.287286	4	FALSE	7613	80763	0.0861433
411.2	Myocardial infarction	circulatory system	-0.0213303	0.0194892	0.978896	0.942209	1.01701	0.273749	0.446824	0.143303	4	FALSE	9659	78715	0.109297
411.3	Angina pectoris	circulatory system	-0.0300168	0.0200698	0.970429	0.932997	1.00936	0.134751	0	0.498895	4	FALSE	9488	77933	0.108532
411.4	Coronary atherosclerosis	circulatory system	-0.018463	0.0127841	0.981706	0.957414	1.00662	0.148679	0.719481	0.0134981	4	FALSE	15908	71815	0.181344
411.8	Other chronic ischemic heart disease, unspecified	circulatory system	-0.0411807	0.0174348	0.959656	0.927417	0.993015	0.0181777	0	0.610389	4	FALSE	10847	77428	0.122877
411.9	Other acute and subacute forms of ischemic heart disease	circulatory system	0.00525459	0.0810855	1.00527	0.857555	1.17843	0.948331	0	0.98385	2	FALSE	6281	83175	0.0702133
414	Other forms of chronic heart disease	circulatory system	-0.0427724	0.0207507	0.958129	0.919943	0.9979	0.0392788	0.271696	0.248881	4	FALSE	9153	78437	0.104498
415	Pulmonary heart disease	circulatory system	0.061843	0.0193997	1.0638	1.02411	1.10502	0.00143345	0	0.714543	4	FALSE	9933	80090	0.110338
415.1	Acute pulmonary heart disease	circulatory system	0.0860909	0.0269859	1.08991	1.03376	1.1491	0.00142167	0.32697	0.226317	3	FALSE	8165	82845	0.0897154
415.11	Pulmonary embolism and infarction, acute	circulatory system	0.0905632	0.0273917	1.09479	1.03756	1.15517	0.000945609	0	0.405156	3	FALSE	8112	82965	0.0890675
415.2	Chronic pulmonary heart disease	circulatory system	0.068334	0.0265936	1.07072	1.01634	1.12801	0.0101826	0	0.859588	4	FALSE	8244	81804	0.0915512
415.21	Primary pulmonary hypertension	circulatory system	0.055695	0.0601351	1.05728	0.939725	1.18953	0.35436	0.0701361	0.358036	4	FALSE	6767	84171	0.0744133
416	Cardiomegaly	circulatory system	-0.0175902	0.0227346	0.982564	0.939743	1.02734	0.439098	0	0.493894	4	FALSE	9054	79130	0.102672
418	Nonspecific chest pain	circulatory system	-0.00393117	0.00960092	0.996077	0.977508	1.015	0.682204	0.590605	0.0869319	3	FALSE	27929	53546	0.342792
418.1	Precordial pain	circulatory system	-0.113954	0.0474136	0.892299	0.813115	0.979194	0.016243	0	0.876515	4	FALSE	7110	81897	0.0798814
420	Carditis	circulatory system	0.0435434	0.0332882	1.04451	0.978533	1.11492	0.190849	0.204225	0.287405	4	FALSE	7677	82975	0.0846865
420.2	Pericarditis	circulatory system	0.0642085	0.0406368	1.06631	0.98468	1.15472	0.114093	0	0.555241	4	FALSE	7289	83759	0.0800567
420.3	Endocarditis	circulatory system	0.0129601	0.0623036	1.01304	0.896593	1.14462	0.835217	0.296898	0.241166	3	FALSE	6859	84279	0.0752595
425	Cardiomyopathy	circulatory system	0.0472223	0.0196322	1.04836	1.00878	1.08948	0.0161572	0	0.988209	4	FALSE	9944	80507	0.109938
425.1	Primary/intrinsic cardiomyopathies	circulatory system	0.0494062	0.0201409	1.05065	1.00998	1.09295	0.0141659	0	0.954391	4	FALSE	9772	80771	0.107927
425.12	Other hypertrophic cardiomyopathy	circulatory system	-0.0946826	0.108091	0.909662	0.735992	1.12431	0.381055	0	0.38445	2	FALSE	6664	84861	0.0728107
425.2	Secondary/extrinsic cardiomyopathies	circulatory system	0.0348537	0.0508388	1.03547	0.937266	1.14396	0.492983	0	0.441971	3	FALSE	6989	84095	0.0767314
426	Cardiac conduction disorders	circulatory system	0.00171703	0.0137225	1.00172	0.975136	1.02903	0.900425	0.499664	0.111807	4	FALSE	14006	69023	0.168688
426.2	Atrioventricular [AV] block	circulatory system	0.0933296	0.0318827	1.09782	1.03132	1.16861	0.00341941	0	0.510054	4	FALSE	7326	81060	0.0828864
426.21	First degree AV block	circulatory system	0.0644042	0.0477387	1.06652	0.971259	1.17113	0.177305	0.850467	0.00970923	2	FALSE	6651	81861	0.0751424
426.23	Second degree AV block	circulatory system	0.0158898	0.0772094	1.01602	0.873334	1.18201	0.836946	0.319995	0.229793	3	FALSE	6265	82853	0.0703001
426.24	Atrioventricular block, complete	circulatory system	0.0719037	0.0581433	1.07455	0.958817	1.20426	0.216212	0.101975	0.342023	4	FALSE	6407	82801	0.0718209
426.3	Bundle branch block	circulatory system	0.0587442	0.0374423	1.0605	0.985465	1.14126	0.116666	0	0.879103	4	FALSE	6962	81365	0.0788207
426.31	Right bundle branch block	circulatory system	0.0635922	0.0580307	1.06566	0.951091	1.19403	0.27315	0	0.647711	2	FALSE	6444	82263	0.0726436
426.32	Left bundle branch block	circulatory system	0.101526	0.0557896	1.10686	0.992211	1.23475	0.06879	0	0.881375	4	FALSE	6458	82362	0.0727088
426.7	Abnormal electrocardiogram [ECG] [EKG]	circulatory system	-0.0235475	0.0177054	0.976728	0.943415	1.01122	0.183531	0.428095	0.174028	3	FALSE	10544	72475	0.127007
426.9	Cardiac pacemaker/device in situ	circulatory system	0.027904	0.0255954	1.0283	0.977984	1.0812	0.275628	0	0.516255	4	FALSE	8009	81115	0.0898636
426.91	Cardiac pacemaker in situ	circulatory system	0.096722	0.0358681	1.10155	1.02677	1.18178	0.00700503	0	0.897331	4	FALSE	7045	81994	0.0791226
426.92	Cardiac defibrillator in situ	circulatory system	-0.0100168	0.0322273	0.990033	0.929432	1.05459	0.755939	0	0.781444	3	FALSE	7247	81917	0.0812772
427	Cardiac dysrhythmias	circulatory system	0.0107586	0.0102952	1.01082	0.990625	1.03142	0.296017	0.612278	0.0517598	4	FALSE	22719	59517	0.276266
427.1	Paroxysmal tachycardia, unspecified	circulatory system	-0.00729543	0.0257377	0.992731	0.943895	1.04409	0.77683	0	0.556504	4	FALSE	7951	80317	0.0900779
427.11	Paroxysmal supraventricular tachycardia	circulatory system	0.00603016	0.0373002	1.00605	0.935123	1.08235	0.871569	0	0.817875	4	FALSE	6943	81760	0.0782724
427.12	Paroxysmal ventricular tachycardia	circulatory system	-0.0250325	0.0358604	0.975278	0.909084	1.04629	0.485143	0.401003	0.171185	4	FALSE	6999	81637	0.0789634
427.2	Atrial fibrillation and flutter	circulatory system	0.087572	0.0176787	1.09152	1.05435	1.13	7.28785e-07	0	0.652023	4	TRUE	10485	77964	0.118543
427.21	Atrial fibrillation	circulatory system	0.0899317	0.0184545	1.0941	1.05523	1.1344	1.09829e-06	0	0.749973	4	TRUE	10066	78201	0.11404
427.22	Atrial flutter	circulatory system	0.102461	0.0298756	1.10789	1.04488	1.1747	0.000604534	0	0.724379	3	FALSE	7493	81112	0.0845663
427.3	Other specified cardiac dysrhythmias	circulatory system	0.0249537	0.0183882	1.02527	0.988975	1.06289	0.174766	0	0.424773	4	FALSE	10139	74269	0.120119
427.4	Cardiac arrest and ventricular fibrillation	circulatory system	0.0408878	0.0555188	1.04174	0.934329	1.16149	0.461446	0	0.504756	4	FALSE	6443	82489	0.0724486
427.41	Ventricular fibrillation and flutter	circulatory system	0.015002	0.0906198	1.01512	0.849923	1.21241	0.868512	0	0.935036	2	FALSE	6205	82965	0.0695862
427.42	Cardiac arrest	circulatory system	0.0643644	0.0691972	1.06648	0.93122	1.22139	0.352289	0	0.5728	3	FALSE	6305	82692	0.0708451
427.5	Arrhythmia (cardiac) NOS	circulatory system	0.0193652	0.0195108	1.01955	0.981302	1.0593	0.320938	0.145184	0.319528	4	FALSE	9632	74768	0.114123
427.6	Premature beats	circulatory system	0.0668096	0.0360111	1.06909	0.996236	1.14728	0.0635605	0.691597	0.0390656	3	FALSE	7029	80602	0.0802113
427.61	Supraventricular premature beats	circulatory system	0.0527196	0.0757103	1.05413	0.908764	1.22276	0.486221	0.54101	0.139933	2	FALSE	6277	82291	0.0708721
427.7	Tachycardia NOS	circulatory system	-0.0246314	0.0215752	0.97567	0.935272	1.01781	0.253598	0	0.427563	4	FALSE	8850	76510	0.103679
427.8	Sinoatrial node dysfunction (Bradycardia)	circulatory system	0.0980477	0.0581595	1.10302	0.984184	1.2362	0.0918263	0	0.599713	3	FALSE	6406	82529	0.0720301
427.9	Palpitations	circulatory system	-0.00521715	0.0198504	0.994796	0.956836	1.03426	0.792686	0.742051	0.00876355	4	FALSE	9366	77485	0.10784
428	Congestive heart failure; nonhypertensive	circulatory system	0.0128311	0.0140621	1.01291	0.985378	1.04122	0.361526	0	0.681231	4	FALSE	13849	75183	0.155551
428.1	Congestive heart failure (CHF) NOS	circulatory system	0.0107627	0.0165221	1.01082	0.978612	1.04409	0.51478	0	0.568335	4	FALSE	11595	77395	0.130296
428.2	Heart failure NOS	circulatory system	-0.00401967	0.0361878	0.995988	0.927793	1.0692	0.911554	0	0.474077	4	FALSE	7437	82663	0.0825416
428.3	Heart failure with reduced EF [Systolic or combined heart failure]	circulatory system	0.0242149	0.0181434	1.02451	0.988719	1.0616	0.181996	0.0674092	0.342227	3	FALSE	10567	79176	0.117747
428.4	Heart failure with preserved EF [Diastolic heart failure]	circulatory system	-0.00119359	0.0241169	0.998807	0.952694	1.04715	0.960527	0.381298	0.198635	3	FALSE	8737	80766	0.0976168
429	Ill-defined descriptions and complications of heart disease	circulatory system	-0.00983121	0.027029	0.990217	0.939125	1.04409	0.716061	0	0.677264	4	FALSE	8235	78920	0.0944868
429.1	Heart transplant/surgery	circulatory system	0.00742817	0.0597731	1.00746	0.896081	1.13267	0.901099	0	0.744116	3	FALSE	6810	83616	0.0753102
429.2	Abnormal function study of cardiovascular system	circulatory system	-0.0309125	0.0415907	0.96956	0.893661	1.05191	0.457326	0.127972	0.328593	4	FALSE	7217	81839	0.0810389
429.3	Symptoms involving cardiovascular system	circulatory system	0.0102292	0.0402595	1.01028	0.933627	1.09323	0.799432	0	0.792798	3	FALSE	7234	81524	0.0815025
430	Intracranial hemorrhage	circulatory system	0.0565046	0.0407718	1.05813	0.976865	1.14616	0.165785	0	0.95812	4	FALSE	7107	83503	0.0784351
430.1	Subarachnoid hemorrhage	circulatory system	0.136375	0.0848397	1.14611	0.970535	1.35345	0.107956	0	0.768798	3	FALSE	6534	84250	0.071973
430.2	Intracerebral hemorrhage	circulatory system	0.0076796	0.0578873	1.00771	0.899625	1.12878	0.894459	0	0.461619	4	FALSE	6724	84087	0.0740439
430.3	Subdural hemorrhage	circulatory system	0.0855409	0.0738822	1.08931	0.942456	1.25904	0.246945	0.80756	0.0226335	2	FALSE	6585	84256	0.0724893
433	Cerebrovascular disease	circulatory system	-0.0122987	0.0136845	0.987777	0.961635	1.01463	0.368797	0.208131	0.285226	4	FALSE	14382	74231	0.162301
433.1	Occlusion and stenosis of precerebral arteries	circulatory system	-0.0418386	0.0285971	0.959025	0.906751	1.01431	0.143458	0	0.585367	4	FALSE	7943	81059	0.0892452
433.11	Occlusion of cerebral arteries, with cerebral infarction	circulatory system	-0.0386943	0.0723487	0.962045	0.834857	1.10861	0.592767	0	0.601818	3	FALSE	6586	84116	0.0726114
433.12	Cerebral atherosclerosis	circulatory system	-0.00247318	0.0910953	0.99753	0.834421	1.19252	0.978341	0	0.647346	2	FALSE	6516	84033	0.071961
433.2	Occlusion of cerebral arteries	circulatory system	-0.0408918	0.019296	0.959933	0.924307	0.996932	0.0340749	0.287539	0.239587	4	FALSE	9964	80208	0.1105
433.21	Cerebral artery occlusion, with cerebral infarction	circulatory system	-0.0388183	0.0194849	0.961925	0.925882	0.999372	0.0463469	0.238253	0.268202	4	FALSE	9893	80320	0.109663
433.3	Cerebral ischemia	circulatory system	-0.0251288	0.0193223	0.975184	0.938944	1.01282	0.193426	0	0.439317	4	FALSE	10049	78991	0.112859
433.31	Transient cerebral ischemia	circulatory system	-0.0326186	0.0202218	0.967908	0.930296	1.00704	0.106735	0	0.539566	4	FALSE	9659	79427	0.108423
433.5	Cerebral aneurysm	circulatory system	0.0139184	0.0669734	1.01402	0.889277	1.15625	0.835369	0	0.673183	3	FALSE	6640	84233	0.073069
433.6	Acute, but ill-defined cerebrovascular disease	circulatory system	-0.0735493	0.0272988	0.92909	0.880686	0.980155	0.00705504	0.853708	0.00893559	2	FALSE	8145	81903	0.0904518
433.8	Late effects of cerebrovascular disease	circulatory system	-0.0277131	0.0239876	0.972667	0.927996	1.01949	0.247964	0	0.749456	3	FALSE	8660	81110	0.0964688
440	Atherosclerosis	circulatory system	-0.0333875	0.0243818	0.967164	0.922032	1.0145	0.170887	0	0.800924	3	FALSE	8720	79582	0.098752
440.1	Atherosclerosis of renal artery	circulatory system	0.143345	0.125614	1.15413	0.902259	1.47631	0.253805	0	0.56637	2	FALSE	6578	84058	0.072576
440.2	Atherosclerosis of the extremities	circulatory system	-0.0148999	0.0274421	0.985211	0.93362	1.03965	0.587158	0	0.92725	3	FALSE	8219	81156	0.0919608
440.21	Atherosclerosis of native arteries of the extremities with ulceration or gangrene	circulatory system	0.072787	0.0550676	1.0755	0.965467	1.19808	0.186243	0	0.374085	3	FALSE	6889	83656	0.0760837
440.22	Atherosclerosis of native arteries of the extremities with intermittent claudication	circulatory system	-0.0640232	0.0341642	0.937983	0.877232	1.00294	0.060933	0	0.833847	3	FALSE	7573	82146	0.084408
440.9	Atherosclerosis of aorta	circulatory system	-0.129307	0.0938065	0.878704	0.731129	1.05607	0.168065	0	0.746563	2	FALSE	6619	83270	0.0736353
441	Vascular insufficiency of intestine	circulatory system	-0.0290721	0.0928465	0.971346	0.809735	1.16521	0.75419	0	0.497479	2	FALSE	6633	83959	0.0732184
442	Other aneurysm	circulatory system	0.0818697	0.0281365	1.08531	1.02708	1.14685	0.00361738	0	0.874601	4	FALSE	8100	81866	0.090034
442.1	Aortic aneurysm	circulatory system	0.110881	0.0319308	1.11726	1.04948	1.18942	0.000515548	0	0.416389	4	FALSE	7733	82454	0.0857441
442.11	Abdominal aortic aneurysm	circulatory system	0.0807733	0.0419858	1.08413	0.998484	1.17711	0.0543768	0	0.820987	3	FALSE	7208	83091	0.0798237
442.8	Aneurysm of other specified artery	circulatory system	-0.0438284	0.1051	0.957118	0.77894	1.17605	0.676667	0	0.623238	2	FALSE	6612	84012	0.0729608
443	Peripheral vascular disease	circulatory system	0.020417	0.0173817	1.02063	0.986442	1.056	0.240144	0	0.923846	4	FALSE	11138	77781	0.12526
443.1	Raynaud's syndrome	circulatory system	0.019088	0.0660263	1.01927	0.895546	1.16009	0.772507	0	0.723725	4	FALSE	6775	83980	0.0746515
443.7	Peripheral angiopathy in diseases classified elsewhere	circulatory system	0.0915131	0.0676879	1.09583	0.959682	1.25129	0.17638	0	0.540268	3	FALSE	6718	84135	0.0739436
443.9	Peripheral vascular disease, unspecified	circulatory system	0.0191183	0.0184852	1.0193	0.983034	1.05691	0.30102	0	0.999603	4	FALSE	10601	78297	0.119249
444	Arterial embolism and thrombosis	circulatory system	0.0207208	0.0529609	1.02094	0.920277	1.13261	0.695615	0	0.924019	4	FALSE	6920	83344	0.076664
446	Polyarteritis nodosa and allied conditions	circulatory system	0.0721033	0.0665111	1.07477	0.943408	1.22441	0.278329	0	0.877303	3	FALSE	6758	83888	0.0745538
446.5	Giant cell arteritis	circulatory system	0.0059948	0.128972	1.00601	0.781309	1.29534	0.962926	0	0.784699	2	FALSE	6565	84198	0.0723312
446.9	Arteritis NOS	circulatory system	0.340009	0.146094	1.40496	1.05514	1.87077	0.0199475	0	0.554861	2	FALSE	6554	84155	0.072253
447	Other disorders of arteries and arterioles	circulatory system	0.042715	0.044794	1.04364	0.955921	1.13941	0.340292	0	0.712441	4	FALSE	7098	82716	0.07903
447.1	Stricture of artery	circulatory system	-0.00149572	0.108175	0.998505	0.80774	1.23432	0.988968	0.103523	0.327759	3	FALSE	6596	83851	0.0729267
447.7	Aortic ectasia	circulatory system	0.130617	0.119368	1.13953	0.901821	1.4399	0.273848	0	0.999931	2	FALSE	6584	83876	0.0727836
450	Noninfectious disorders of lymphatic channels	circulatory system	0.0579205	0.0425932	1.05963	0.974763	1.15189	0.173876	0	0.486984	4	FALSE	7337	84341	0.0800301
451	Phlebitis and thrombophlebitis	circulatory system	0.0849597	0.050436	1.08867	0.986203	1.20179	0.0920841	0	0.532428	4	FALSE	6615	82449	0.0742724
451.2	Phlebitis and thrombophlebitis of lower extremities	circulatory system	0.0741675	0.0750737	1.07699	0.929625	1.24771	0.323188	0	0.486249	3	FALSE	6342	83129	0.0708833
452	Other venous embolism and thrombosis	circulatory system	0.0822815	0.0191893	1.08576	1.04568	1.12737	1.80386e-05	0.6483	0.0582314	3	TRUE	9703	78845	0.109579
452.2	Deep vein thrombosis [DVT]	circulatory system	0.0941416	0.0245057	1.09872	1.04719	1.15277	0.000122229	0.371556	0.203674	3	FALSE	8229	80986	0.0922379
453	Chronic venous hypertension	circulatory system	0.164886	0.0701705	1.17926	1.02773	1.35313	0.0187842	0	0.70556	2	FALSE	6370	83375	0.0709789
454	Varicose veins	circulatory system	0.140047	0.0266723	1.15033	1.09174	1.21206	1.51564e-07	0	0.736206	4	TRUE	7955	80867	0.0895611
454.1	Varicose veins of lower extremity	circulatory system	0.183305	0.0299428	1.20118	1.13272	1.27378	9.24906e-10	0	0.823625	4	TRUE	7564	81736	0.0847032
454.11	Varicose veins of lower extremity, symptomtic	circulatory system	0.173126	0.0386645	1.18902	1.10224	1.28262	7.54714e-06	0	0.441732	4	TRUE	6949	82484	0.0777006
455	Hemorrhoids	circulatory system	0.0140811	0.013529	1.01418	0.987642	1.04143	0.297966	0	0.657718	4	FALSE	14495	67996	0.175716
456	Chronic venous insufficiency [CVI]	circulatory system	0.13453	0.0249531	1.144	1.0894	1.20134	6.99465e-08	0.464789	0.154367	3	TRUE	8216	80132	0.0929959
457	Encounter for long-term (current) use of anticoagulants, antithrombotics, aspirin	circulatory system	0.0205823	0.037699	1.0208	0.948089	1.09908	0.585091	0	0.440223	2	FALSE	7019	81073	0.0796781
457.3	Encounter for long-term (current) use of aspirin	circulatory system	0.00108673	0.0416264	1.00109	0.922655	1.08619	0.979172	0	0.331228	2	FALSE	6852	81324	0.0777082
458	Hypotension	circulatory system	0.0341328	0.0187343	1.03472	0.997418	1.07342	0.0684642	0	0.834658	4	FALSE	9949	76356	0.115277
458.1	Orthostatic hypotension	circulatory system	0.104891	0.0352976	1.11059	1.03635	1.19014	0.00296223	0	0.839355	4	FALSE	7027	81398	0.0794685
458.9	Hypotension NOS	circulatory system	0.012675	0.0232583	1.01276	0.967625	1.05999	0.585775	0	0.66695	4	FALSE	8453	78670	0.0970237
459	Other disorders of circulatory system	circulatory system	-0.00473003	0.0245502	0.995281	0.948525	1.04434	0.847219	0.119841	0.332828	4	FALSE	8307	80230	0.0938252
459.1	Hemorrhage NOS	circulatory system	0.0428577	0.131845	1.04379	0.806095	1.35157	0.745135	0.741246	0.0493126	2	FALSE	6060	83776	0.0674563
459.7	Blood vessel replaced	circulatory system	0.00569794	0.0710156	1.00571	0.875036	1.15591	0.93605	0	0.606663	2	FALSE	6215	68103	0.0836271
459.9	Circulatory disease NEC	circulatory system	-0.00919287	0.0276917	0.990849	0.938504	1.04611	0.739911	0.344951	0.205281	4	FALSE	7840	81190	0.0880602
464	Acute sinusitis	respiratory	0.00497919	0.0185747	1.00499	0.969062	1.04225	0.78865	0.0766129	0.338589	3	FALSE	10534	73297	0.125658
465	Acute upper respiratory infections of multiple or unspecified sites	respiratory	-0.00948895	0.0105473	0.990556	0.970289	1.01125	0.368301	0.574243	0.0704373	4	FALSE	21798	57278	0.275659
465.2	Acute pharyngitis	respiratory	0.00364981	0.019307	1.00366	0.966387	1.04236	0.850061	0.332576	0.212746	4	FALSE	10098	73503	0.120788
465.4	Acute laryngitis and tracheitis	respiratory	-0.00297804	0.108336	0.997026	0.806289	1.23289	0.97807	0	0.845993	2	FALSE	6721	82759	0.0751118
470	Septal Deviations/Turbinate Hypertrophy	respiratory	0.0164391	0.030472	1.01657	0.957639	1.07914	0.589554	0	0.873138	4	FALSE	7607	80630	0.086211
471	Nasal polyps	respiratory	0.0130837	0.0519503	1.01317	0.915086	1.12177	0.801156	0	0.612209	4	FALSE	6721	82147	0.075629
472	Chronic pharyngitis and nasopharyngitis	respiratory	0.0617866	0.0213502	1.06374	1.02014	1.10919	0.00380421	0	0.959733	4	FALSE	9107	76860	0.105936
473	Diseases of the larynx and vocal cords	respiratory	0.0120232	0.0228864	1.0121	0.9677	1.05853	0.599345	0	0.492565	4	FALSE	8728	79293	0.0991582
473.3	Paralysis/spasm of vocal cords or larynx	respiratory	0.0709637	0.0754566	1.07354	0.925956	1.24465	0.346983	0	0.958641	3	FALSE	6478	82632	0.0726967
473.4	Voice disturbance	respiratory	0.013767	0.0258937	1.01386	0.963692	1.06664	0.594951	0	0.662394	4	FALSE	8161	79948	0.0926239
474	Acute and chronic tonsillitis	respiratory	-0.0176399	0.0338479	0.982515	0.919449	1.04991	0.602261	0	0.57487	4	FALSE	7343	80688	0.0834138
474.1	Acute tonsillitis	respiratory	-0.167576	0.0703882	0.845713	0.73673	0.970817	0.0172781	0.477231	0.166642	2	FALSE	6537	77812	0.0774994
474.2	Chronic tonsillitis and adenoiditis	respiratory	0.00568819	0.0408017	1.0057	0.92841	1.08943	0.889126	0	0.900832	4	FALSE	6981	81643	0.078771
475	Chronic sinusitis	respiratory	-0.00566139	0.0163213	0.994355	0.96305	1.02668	0.728687	0.214152	0.281853	4	FALSE	11419	72781	0.135618
475.9	Postnasal drip	respiratory	-0.026707	0.0590579	0.973646	0.867224	1.09313	0.651112	0.16122	0.30355	3	FALSE	6585	81975	0.0743564
476	Allergic rhinitis	respiratory	0.0106589	0.0106723	1.01072	0.989794	1.03208	0.317921	0.0684464	0.358872	4	FALSE	20827	61859	0.251881
477	Epistaxis or throat hemorrhage	respiratory	0.0152909	0.0307283	1.01541	0.956059	1.07844	0.618755	0	0.491117	4	FALSE	7604	80099	0.0867017
478	Throat pain	respiratory	0.0531307	0.0589562	1.05457	0.939487	1.18374	0.367488	0.377358	0.200677	3	FALSE	6625	80831	0.0757524
479	Other upper respiratory disease	respiratory	0.00703006	0.0225362	1.00705	0.963541	1.05253	0.755083	0.0662236	0.35997	4	FALSE	8745	75846	0.10338
480	Pneumonia	respiratory	-0.00206807	0.0160103	0.997934	0.967106	1.02975	0.897222	0	0.529893	4	FALSE	11729	76221	0.13336
480.1	Bacterial pneumonia	respiratory	0.0249177	0.0324576	1.02523	0.962041	1.09257	0.442665	0	0.414848	4	FALSE	7599	81939	0.084869
480.11	Pneumococcal pneumonia	respiratory	0.0874367	0.0669421	1.09137	0.957176	1.24438	0.191501	0	0.820117	2	FALSE	6700	83736	0.0740855
480.3	Pneumonia due to fungus (mycoses)	respiratory	-0.123446	0.083858	0.883869	0.749908	1.04176	0.140998	0	0.830992	3	FALSE	6501	83721	0.0720556
481	Influenza	respiratory	-0.0178862	0.0365584	0.982273	0.914352	1.05524	0.624666	0	0.523244	4	FALSE	7270	80292	0.0830269
483	Acute bronchitis and bronchiolitis	respiratory	-0.0129048	0.0171223	0.987178	0.954599	1.02087	0.451039	0.557529	0.104347	3	FALSE	11054	72186	0.132797
495	Asthma	respiratory	-0.0295087	0.0135224	0.970922	0.945528	0.996999	0.029094	0.0189554	0.36084	3	FALSE	14050	74376	0.15889
495.1	Chronic obstructive asthma	respiratory	-0.100032	0.0491955	0.904808	0.821639	0.996395	0.0420155	0.53187	0.143862	2	FALSE	6993	77937	0.0823384
495.11	Chronic obstructive asthma with exacerbation	respiratory	-0.140238	0.0816244	0.869152	0.740656	1.01994	0.0857811	0.0226996	0.311755	2	FALSE	6668	78633	0.0781702
495.2	Asthma with exacerbation	respiratory	-0.0752235	0.0279718	0.927536	0.878054	0.979807	0.00716105	0	0.624212	3	FALSE	8029	81142	0.0900405
496	Chronic airway obstruction	respiratory	-0.0102462	0.0130356	0.989806	0.964837	1.01542	0.431857	0.10888	0.338487	4	FALSE	15707	70973	0.181207
496.1	Emphysema	respiratory	0.00238876	0.033732	1.00239	0.938263	1.0709	0.943544	0	0.949369	4	FALSE	7588	81510	0.0851647
496.2	Chronic bronchitis	respiratory	-0.041838	0.0236999	0.959025	0.915496	1.00462	0.0775089	0.0180086	0.38322	4	FALSE	8823	79373	0.100039
496.21	Obstructive chronic bronchitis	respiratory	-0.030404	0.0259809	0.970054	0.921894	1.02073	0.241902	0	0.738786	4	FALSE	8419	80310	0.0948844
496.3	Bronchiectasis	respiratory	-0.0325871	0.0678729	0.967938	0.847372	1.10566	0.631142	0.151674	0.316075	4	FALSE	6758	83195	0.0751281
497	Bronchitis	respiratory	-0.038209	0.0220663	0.962512	0.921771	1.00505	0.0833531	0.547347	0.109789	3	FALSE	9248	75769	0.108778
498	Acute bronchospasm	respiratory	-0.161081	0.0957634	0.851223	0.705553	1.02697	0.0925546	0	0.593877	2	FALSE	6622	82733	0.0741089
500	Lung disease due to external agents	respiratory	0.0963872	0.0824122	1.10119	0.936938	1.29423	0.242172	0	0.870177	2	FALSE	6491	84167	0.0715988
501	Pneumonitis due to inhalation of food or vomitus	respiratory	0.0897694	0.0643805	1.09392	0.964241	1.24104	0.16321	0.53184	0.118124	3	FALSE	6597	83908	0.072891
502	Postinflammatory pulmonary fibrosis	respiratory	-0.00147173	0.0500903	0.998529	0.905157	1.10153	0.97656	0	0.491236	4	FALSE	6784	83645	0.0750202
503	Pulmonary congestion and hypostasis	respiratory	0.0646079	0.0454145	1.06674	0.975892	1.16605	0.154845	0.415739	0.190783	2	FALSE	6891	82977	0.0766791
504	Other alveolar and parietoalveolar pneumonopathy	respiratory	0.00581154	0.0523953	1.00583	0.907664	1.11461	0.911682	0	0.543946	4	FALSE	6739	84051	0.0742262
505	Other pulmonary inflamation or edema	respiratory	0.10424	0.0679145	1.10987	0.971543	1.26788	0.124816	0.775445	0.0348348	2	FALSE	6570	83855	0.0726569
506	Empyema and pneumothorax	respiratory	0.0526288	0.0436469	1.05404	0.967618	1.14818	0.2279	0	0.534585	4	FALSE	6921	83736	0.0763427
507	Pleurisy; pleural effusion	respiratory	0.035608	0.0230548	1.03625	0.990467	1.08415	0.122469	0	0.600436	4	FALSE	8765	80421	0.0982778
508	Pulmonary collapse; interstitial and compensatory emphysema	respiratory	-0.0287332	0.0250393	0.971676	0.925141	1.02055	0.251165	0	0.775226	4	FALSE	8519	79903	0.0963448
509	Respiratory failure, insufficiency, arrest	respiratory	-0.0163766	0.0194012	0.983757	0.947051	1.02189	0.398612	0.203666	0.287717	4	FALSE	9809	79414	0.109938
509.1	Respiratory failure	respiratory	-0.0165137	0.0224717	0.983622	0.94124	1.02791	0.462422	0	0.437316	4	FALSE	8875	80817	0.0989497
509.2	Respiratory insufficiency	respiratory	-0.000227664	0.0516916	0.999772	0.903444	1.10637	0.996486	0.127165	0.318004	3	FALSE	6740	77932	0.0796013
509.3	Pulmonary insufficiency or respiratory failure following trauma and surgery	respiratory	-0.105496	0.055174	0.899878	0.807643	1.00265	0.0558675	0.613643	0.107657	2	FALSE	6666	83858	0.0736379
509.8	Dependence on respirator [Ventilator] or supplemental oxygen	respiratory	-0.0476943	0.0420294	0.953425	0.878034	1.03529	0.256466	0.411248	0.182956	3	FALSE	7016	83295	0.0776871
510	Other diseases of lung	respiratory	0.00273477	0.0231796	1.00274	0.958202	1.04934	0.906082	0.575742	0.0696638	4	FALSE	9065	80086	0.101681
512	Other symptoms of respiratory system	respiratory	-0.00327442	0.00932351	0.996731	0.978682	1.01511	0.725438	0.638518	0.0402171	4	FALSE	32065	46236	0.409509
512.1	Wheezing	respiratory	-0.0611269	0.0362149	0.940704	0.876247	1.0099	0.0914317	0.468379	0.152432	3	FALSE	7240	79351	0.0836115
512.2	Painful respiration	respiratory	-0.0327118	0.0293065	0.967817	0.913793	1.02504	0.264338	0.478592	0.146918	3	FALSE	7805	76641	0.0924259
512.7	Shortness of breath	respiratory	0.0149798	0.0116453	1.01509	0.992186	1.03853	0.198326	0	0.467053	4	FALSE	18202	63671	0.22232
512.8	Cough	respiratory	-0.0318323	0.0119267	0.968669	0.946288	0.991579	0.00760783	0.49764	0.112989	4	FALSE	17419	61401	0.220997
512.9	Other dyspnea	respiratory	0.0013059	0.0129951	1.00131	0.976126	1.02714	0.919954	0.59958	0.0823006	3	FALSE	15271	64474	0.191498
513	Respiratory abnormalities	respiratory	-0.00624067	0.0273415	0.993779	0.941926	1.04849	0.819453	0.343022	0.206447	4	FALSE	8386	80845	0.0939808
513.3	Hypoventilation	respiratory	-0.0580333	0.0493605	0.943619	0.856605	1.03947	0.239713	0.459404	0.157267	3	FALSE	7166	83771	0.0788018
513.31	Apnea	respiratory	0.0180461	0.0826473	1.01821	0.86594	1.19726	0.827156	0.792471	0.0281541	2	FALSE	6844	84632	0.0748174
513.4	Hyperventilation	respiratory	0.0333989	0.0776516	1.03396	0.887989	1.20393	0.667114	0	0.792676	2	FALSE	6858	84702	0.0749017
513.8	Disorders of diaphragm	respiratory	-0.0550199	0.0602969	0.946466	0.84097	1.0652	0.361515	0	0.520132	3	FALSE	7012	84570	0.0765653
514	Abnormal findings examination of lungs	respiratory	0.00928952	0.0185016	1.00933	0.973388	1.04661	0.615601	0	0.420799	4	FALSE	10538	77269	0.120013
514.1	Abnormal results of function study of pulmonary system	respiratory	0.0326073	0.102964	1.03314	0.844341	1.26417	0.751483	0	0.641809	2	FALSE	6741	84395	0.0739664
514.2	Solitary pulmonary nodule	respiratory	0.0629688	0.0241168	1.06499	1.01582	1.11654	0.00902803	0	0.547569	3	FALSE	8828	81060	0.0982111
516	Abnormal sputum	respiratory	0.0488378	0.0397299	1.05005	0.971386	1.13508	0.21898	0.73313	0.0104895	4	FALSE	7415	83547	0.0815176
516.1	Hemoptysis	respiratory	0.0664502	0.0411634	1.06871	0.985872	1.1585	0.106462	0.76061	0.00576652	4	FALSE	7359	83849	0.0806837
519	Other diseases of respiratory system, not elsewhere classified	respiratory	0.0232878	0.0239619	1.02356	0.976601	1.07278	0.331118	0	0.85307	4	FALSE	8710	79606	0.0986231
519.1	Tracheostomy complications	respiratory	-0.248065	0.137121	0.780309	0.596415	1.0209	0.0704364	0	0.537111	2	FALSE	6462	85009	0.0706453
519.8	Other diseases of respiratory system, NEC	respiratory	-0.0280173	0.046137	0.972372	0.888301	1.0644	0.543676	0	0.773774	4	FALSE	7071	83625	0.0779637
519.9	Symptoms involving respiratory system and other chest symptoms	respiratory	0.0390432	0.0359821	1.03982	0.96901	1.11579	0.27789	0	0.865998	3	FALSE	7356	81953	0.0823657
520	Disorders of tooth development	digestive	-0.0885776	0.0429835	0.915232	0.841286	0.995678	0.0393283	0	0.451573	3	FALSE	6867	81615	0.077609
520.2	Disturbances in tooth eruption	digestive	-0.169267	0.065704	0.844284	0.742269	0.96032	0.00998933	0	0.667297	3	FALSE	6462	83039	0.0722003
521	Diseases of hard tissues of teeth	digestive	0.00980627	0.0104646	1.00985	0.989353	1.03078	0.348714	0	0.851323	4	FALSE	23245	62982	0.269579
521.1	Dental caries	digestive	0.00727516	0.0105434	1.0073	0.9867	1.02833	0.490181	0	0.808297	4	FALSE	22843	63388	0.264905
522	Diseases of pulp and periapical tissues	digestive	0.0465408	0.0194127	1.04764	1.00853	1.08827	0.0165098	0	0.627236	4	FALSE	9841	77026	0.113288
522.5	Periapical abscess	digestive	0.0583238	0.0335	1.06006	0.992692	1.132	0.0816817	0	0.729332	4	FALSE	7335	80342	0.0836593
523	Gingival and periodontal diseases	digestive	0.00128523	0.0111665	1.00129	0.97961	1.02344	0.908368	0	0.716942	4	FALSE	20180	66037	0.234061
523.1	Gingivitis	digestive	0.0343773	0.0185438	1.03498	0.998034	1.07328	0.0637616	0.0425894	0.306781	2	FALSE	10235	76774	0.117632
523.3	Periodontitis (acute or chronic)	digestive	-0.0021055	0.0141476	0.997897	0.970606	1.02595	0.881692	0	0.902752	3	FALSE	13771	72948	0.1588
523.31	Acute periodontitis	digestive	-0.00358543	0.0173461	0.996421	0.963114	1.03088	0.836244	0	0.765003	2	FALSE	10912	76441	0.124918
523.32	Chronic periodontitis	digestive	0.00800145	0.0181971	1.00803	0.972715	1.04463	0.660147	0	0.899275	2	FALSE	10459	71752	0.127221
524	Dentofacial anomalies, including malocclusion	digestive	-0.0270384	0.0337537	0.973324	0.911016	1.03989	0.423103	0.400855	0.196387	2	FALSE	7300	81332	0.082363
524.3	Anomalies of tooth position/malocclusion	digestive	-0.0188965	0.0444679	0.981281	0.899378	1.07064	0.670876	0.550781	0.135697	2	FALSE	6804	77028	0.0811623
525	Other diseases of the teeth and supporting structures	digestive	0.0174481	0.010826	1.0176	0.996237	1.03942	0.10703	0	0.426556	4	FALSE	22327	63106	0.261339
526	Diseases of the jaws	digestive	-0.00209662	0.0296696	0.997906	0.941531	1.05766	0.943664	0.324731	0.227435	3	FALSE	7653	79958	0.087352
526.4	Temporomandibular joint disorders	digestive	-0.00694883	0.0433331	0.993075	0.912214	1.0811	0.872599	0.319452	0.22544	2	FALSE	6887	82278	0.0772388
526.41	Temporomandibular joint disorder, unspecified	digestive	-0.0200183	0.0484316	0.980181	0.891417	1.07778	0.679364	0.265753	0.243202	2	FALSE	6732	82810	0.0751826
527	Diseases of the salivary glands	digestive	0.0244517	0.0337271	1.02475	0.959203	1.09478	0.468461	0	0.446597	4	FALSE	7728	82334	0.0858076
527.2	Sialoadenitis	digestive	0.00532156	0.0770909	1.00534	0.864353	1.16931	0.944966	0	0.919968	2	FALSE	6849	84489	0.0749852
527.7	Disturbance of salivary secretion	digestive	0.0117816	0.0421719	1.01185	0.93158	1.09904	0.77996	0	0.955437	3	FALSE	7315	83158	0.0808529
527.8	Other specified diseases of the salivary glands	digestive	-0.292871	0.141609	0.746118	0.565288	0.984795	0.0386249	0.815433	0.0199293	2	FALSE	6658	84931	0.0726943
528	Diseases of the oral soft tissues, excluding lesions specific for gingiva and tongue	digestive	0.00469866	0.0271081	1.00471	0.952722	1.05953	0.862392	0.504381	0.109058	4	FALSE	8357	80272	0.0942919
528.1	Stomatitis and mucositis	digestive	-0.0114859	0.0696924	0.98858	0.862362	1.13327	0.869095	0.724808	0.026415	3	FALSE	6854	84191	0.0752815
528.11	Stomatitis and mucositis (ulcerative)	digestive	-0.195806	0.172767	0.822172	0.586007	1.15351	0.257068	0	0.480882	2	FALSE	6654	84915	0.0726665
528.5	Diseases of lips	digestive	0.155441	0.122579	1.16817	0.918687	1.48541	0.204767	0	0.910035	2	FALSE	6692	84768	0.0731686
529	Diseases and other conditions of the tongue	digestive	0.0442403	0.0833751	1.04523	0.887655	1.23079	0.595683	0	0.368423	2	FALSE	6806	84391	0.0746296
530	Diseases of esophagus	digestive	0.00122413	0.0092166	1.00122	0.983301	1.01948	0.894337	0	0.624416	4	FALSE	29311	55587	0.34525
530.1	Esophagitis, GERD and related diseases	digestive	-0.000576159	0.00929417	0.999424	0.981383	1.0178	0.95057	0	0.473812	4	FALSE	28663	56165	0.337896
530.11	GERD	digestive	-0.00463686	0.00942695	0.995374	0.977152	1.01394	0.62281	0	0.437203	4	FALSE	27603	56832	0.326914
530.12	Ulcer of esophagus	digestive	0.0524924	0.102467	1.05389	0.862138	1.2883	0.608452	0	0.657721	2	FALSE	5997	82514	0.0677543
530.13	Barrett's esophagus	digestive	-0.0345887	0.0584754	0.966003	0.861398	1.08331	0.55418	0	0.8494	2	FALSE	6234	82264	0.0704423
530.14	Reflux esophagitis	digestive	0.011211	0.0305964	1.01127	0.952413	1.07377	0.714056	0.178547	0.296012	3	FALSE	7283	75462	0.0880174
530.2	Esophageal bleeding (varices/hemorrhage)	digestive	0.0939178	0.0499074	1.09847	0.996109	1.21135	0.0598576	0	0.749499	4	FALSE	6344	81902	0.0718899
530.3	Stricture and stenosis of esophagus	digestive	-0.00528276	0.0580606	0.994731	0.887737	1.11462	0.927503	0.583697	0.0656054	4	FALSE	6218	81947	0.0705269
530.5	Disorders of esophageal motility	digestive	0.0141499	0.0820613	1.01425	0.863564	1.19123	0.863099	0	0.956499	3	FALSE	6063	82379	0.0685534
530.9	Heartburn	digestive	0.100395	0.0465514	1.10561	1.0092	1.21123	0.031034	0.451745	0.140328	4	FALSE	6436	80870	0.0737177
531	Peptic ulcer (excl. esophageal)	digestive	0.00243277	0.0231746	1.00244	0.957922	1.04902	0.916395	0	0.60321	4	FALSE	8977	81342	0.0993922
531.1	Hemorrhage from gastrointestinal ulcer	digestive	0.113679	0.0723507	1.12039	0.972266	1.29109	0.116132	0.229553	0.254588	2	FALSE	6763	84581	0.0740388
531.2	Gastric ulcer	digestive	-0.0274408	0.0466831	0.972932	0.887863	1.06615	0.556659	0	0.957856	4	FALSE	7103	84101	0.0778804
531.3	Duodenal ulcer	digestive	-0.0931401	0.0633255	0.911066	0.804724	1.03146	0.141341	0.645656	0.0594801	3	FALSE	6838	84489	0.0748738
531.4	Peptic ulcer, site unspecified	digestive	0.0122042	0.0311104	1.01228	0.952399	1.07592	0.694848	0.456762	0.158688	3	FALSE	7840	82751	0.0865428
532	Dysphagia	digestive	0.02321	0.0156543	1.02348	0.992556	1.05537	0.138165	0	0.596835	3	FALSE	11478	74083	0.13415
535	Gastritis and duodenitis	digestive	0.0139252	0.0178598	1.01402	0.979141	1.05015	0.435571	0	0.675707	4	FALSE	10075	76324	0.11661
535.1	Acute gastritis	digestive	0.0831548	0.0656431	1.08671	0.955516	1.23592	0.205237	0	0.717099	2	FALSE	5900	82143	0.0670127
535.2	Atrophic gastritis	digestive	-0.0722376	0.0513284	0.93031	0.841273	1.02877	0.15932	0	0.56853	4	FALSE	6046	81756	0.0688595
535.6	Duodenitis	digestive	-0.069533	0.0608973	0.932829	0.827878	1.05109	0.253533	0	0.467092	2	FALSE	5980	82946	0.0672469
535.8	Other specified gastritis	digestive	0.040336	0.0429288	1.04116	0.957142	1.13255	0.347422	0	0.761108	3	FALSE	6360	81933	0.0720329
535.9	Gastritis and duodenitis, NOS	digestive	0.0118357	0.0301272	1.01191	0.953885	1.07346	0.694424	0.765134	0.00515353	4	FALSE	6996	79569	0.0808179
536	Disorders of function of stomach	digestive	-0.0353104	0.0236167	0.965306	0.921642	1.01104	0.134877	0	0.559232	4	FALSE	8017	79360	0.0917518
536.3	Gastroparesis	digestive	-0.0354897	0.0494618	0.965133	0.875961	1.06338	0.473055	0.341889	0.218821	3	FALSE	6069	83175	0.0680046
536.7	Complications of gastrostomy, colostomy and enterostomy	digestive	-0.0887499	0.0931275	0.915074	0.762406	1.09831	0.340593	0	0.444441	2	FALSE	5705	83652	0.063845
536.8	Dyspepsia and other specified disorders of function of stomach	digestive	-0.0346662	0.027712	0.965928	0.914863	1.01984	0.210954	0.329842	0.214391	4	FALSE	7390	80225	0.0843463
537	Other disorders of stomach and duodenum	digestive	0.0469907	0.0352419	1.04811	0.97816	1.12307	0.182408	0	0.817715	4	FALSE	6613	81256	0.0752598
539	Bariatric surgery	digestive	0.0148594	0.0427748	1.01497	0.933347	1.10373	0.728302	0	0.710432	3	FALSE	7312	84690	0.0794765
540	Appendiceal conditions	digestive	0.0546581	0.0531307	1.05618	0.951728	1.17209	0.303598	0	0.481202	4	FALSE	7110	84906	0.0772692
540.1	Appendicitis	digestive	0.0448511	0.0549225	1.04587	0.939136	1.16474	0.414142	0	0.482505	4	FALSE	7082	84978	0.0769281
540.11	Acute appendicitis	digestive	0.0707236	0.0619367	1.07328	0.950592	1.21181	0.253508	0.311775	0.228045	2	FALSE	7006	85063	0.0760951
550	Abdominal hernia	digestive	-0.00809195	0.0138904	0.991941	0.9653	1.01932	0.560191	0	0.868298	4	FALSE	13460	74576	0.152892
550.1	Inguinal hernia	digestive	-0.025938	0.0212186	0.974396	0.934704	1.01577	0.22155	0	0.646929	3	FALSE	8937	80431	0.100002
550.2	Diaphragmatic hernia	digestive	-0.00921697	0.0262408	0.990825	0.941155	1.04312	0.725404	0	0.620426	4	FALSE	7989	80692	0.0900869
550.4	Umbilical hernia	digestive	0.0169243	0.0281445	1.01707	0.962484	1.07475	0.547617	0	0.765517	4	FALSE	7620	82074	0.0849555
550.5	Ventral hernia	digestive	0.0266448	0.0345921	1.027	0.959681	1.09905	0.441148	0	0.555226	4	FALSE	7027	82844	0.0781898
550.6	Incisional hernia	digestive	0.0180329	0.0520811	1.0182	0.919391	1.12762	0.729158	0	0.742212	4	FALSE	6419	83726	0.0712075
555	Inflammatory bowel disease and other gastroenteritis and colitis	digestive	0.0122911	0.0354058	1.01237	0.944497	1.08511	0.728478	0.488511	0.118355	4	FALSE	6482	81224	0.073906
555.1	Regional enteritis	digestive	-0.0101013	0.0456643	0.98995	0.905198	1.08264	0.82493	0.35377	0.199942	4	FALSE	6071	81984	0.0689455
555.2	Ulcerative colitis	digestive	0.0134244	0.0464236	1.01351	0.925368	1.11006	0.77245	0.412224	0.164339	4	FALSE	6087	81596	0.0694205
555.21	Ulcerative colitis (chronic)	digestive	0.0959644	0.0755366	1.10072	0.949249	1.27636	0.203929	0.441061	0.16711	3	FALSE	5743	82100	0.065378
556	Ulceration of the lower GI tract	digestive	-0.0184085	0.0677819	0.98176	0.859625	1.12125	0.785941	0.532516	0.11776	3	FALSE	5803	81808	0.066236
556.1	Ulceration of intestine	digestive	-0.0188786	0.0837811	0.981298	0.832696	1.15642	0.821721	0.23799	0.251975	2	FALSE	5736	81978	0.0653943
557	Intestinal malabsorption (non-celiac)	digestive	0.0670341	0.0965239	1.06933	0.885016	1.29203	0.48738	0	0.432722	3	FALSE	5644	82331	0.0641546
558	Noninfectious gastroenteritis	digestive	-0.0197406	0.023856	0.980453	0.935665	1.02738	0.407959	0	0.881126	4	FALSE	7827	76617	0.0926886
559	Ileostomy status	digestive	0.040357	0.086066	1.04118	0.879564	1.2325	0.639135	0	0.837993	2	FALSE	5701	82413	0.0647003
560	Intestinal obstruction without mention of hernia	digestive	0.00887366	0.0285134	1.00891	0.954076	1.0669	0.755641	0	0.462419	4	FALSE	7107	79751	0.0818232
560.1	Paralytic ileus	digestive	0.00936862	0.0535647	1.00941	0.908813	1.12115	0.861156	0	0.534833	3	FALSE	5951	81361	0.0681579
560.2	Impaction of intestine	digestive	0.0277761	0.0824346	1.02817	0.874771	1.20846	0.736157	0	0.943103	2	FALSE	5730	81975	0.0653326
560.3	Peritoneal or intestinal adhesions	digestive	0.173264	0.0971403	1.18918	0.983018	1.43858	0.0744816	0	0.534572	2	FALSE	5694	77919	0.0680995
560.4	Other intestinal obstruction	digestive	0.0143917	0.0370302	1.0145	0.943474	1.09086	0.697537	0	0.569667	3	FALSE	6456	81144	0.0736986
561	Symptoms involving digestive system	digestive	-0.0185353	0.0144739	0.981635	0.954179	1.00988	0.200333	0	0.877956	4	FALSE	12428	70206	0.150398
562	Diverticulosis and diverticulitis	digestive	-0.0380977	0.0168045	0.962619	0.93143	0.994852	0.0233832	0	0.406141	3	FALSE	10626	71589	0.129246
562.1	Diverticulosis	digestive	-0.0278595	0.0178669	0.972525	0.939058	1.00718	0.11893	0	0.664405	3	FALSE	9988	72250	0.121452
562.2	Diverticulitis	digestive	-0.143181	0.0377337	0.866597	0.804819	0.933117	0.000147932	0	0.380034	3	FALSE	6409	80756	0.0735272
564	Functional digestive disorders	digestive	0.00425979	0.0192016	1.00427	0.967176	1.04278	0.824434	0	0.663331	4	FALSE	9323	76232	0.108971
564.1	Irritable Bowel Syndrome	digestive	0.00538047	0.0284928	1.00539	0.950788	1.06314	0.850221	0.366613	0.192145	4	FALSE	7181	80174	0.0822048
564.9	Personal history of diseases of digestive system	digestive	-0.0849897	0.0485352	0.918522	0.835173	1.01019	0.0799298	0.154882	0.306277	3	FALSE	6206	81962	0.0703883
565	Anal and rectal conditions	digestive	0.0164155	0.0210146	1.01655	0.975532	1.05929	0.434715	0	0.633691	4	FALSE	9122	78796	0.103756
565.1	Anal and rectal polyp	digestive	-0.0540684	0.0558934	0.947367	0.849067	1.05705	0.33337	0	0.868441	2	FALSE	6565	82508	0.0737036
567	Peritonitis and retroperitoneal infections	digestive	-0.10196	0.0506653	0.903066	0.817698	0.997346	0.0441759	0	0.413425	4	FALSE	6570	83443	0.0729895
568	Other disorders of peritoneum	digestive	0.00958798	0.0555304	1.00963	0.905517	1.12572	0.862917	0.361	0.209099	3	FALSE	6518	83396	0.0724915
568.1	Peritoneal adhesions (postoperative) (postinfection)	digestive	-0.0109614	0.0650155	0.989098	0.870759	1.12352	0.866114	0.296193	0.24151	3	FALSE	6410	78050	0.0758939
569	Other disorders of intestine	digestive	-0.00939028	0.0309574	0.990654	0.932333	1.05262	0.761639	0	0.654879	4	FALSE	7366	81124	0.083241
569.2	Gastrointestinal complications	digestive	0.0200392	0.0486789	1.02024	0.927401	1.12238	0.680587	0	0.675687	3	FALSE	6573	83446	0.0730179
571	Chronic liver disease and cirrhosis	digestive	-0.0099937	0.0174843	0.990056	0.956703	1.02457	0.567605	0.320077	0.220251	4	FALSE	10682	77661	0.120915
571.5	Other chronic nonalcoholic liver disease	digestive	-0.00864531	0.0179226	0.991392	0.957171	1.02684	0.629543	0.602467	0.0563744	4	FALSE	10459	77953	0.118298
571.51	Cirrhosis of liver without mention of alcohol	digestive	0.0117627	0.0235057	1.01183	0.966274	1.05954	0.61678	0	0.631305	3	FALSE	8635	81329	0.0959828
571.8	Liver abscess and sequelae of chronic liver disease	digestive	-0.050143	0.0475234	0.951093	0.866505	1.04394	0.291369	0.32273	0.218661	4	FALSE	6845	83211	0.0760083
571.81	Portal hypertension	digestive	-0.0366137	0.0735203	0.964048	0.834677	1.11347	0.618478	0.480595	0.145835	3	FALSE	6538	83731	0.072428
572	Ascites (non malignant)	digestive	0.0202268	0.0401295	1.02043	0.943248	1.10393	0.614234	0	0.539247	4	FALSE	7064	82685	0.0787084
573	Other disorders of liver	digestive	-0.0160081	0.0316274	0.984119	0.924968	1.04705	0.612754	0	0.535439	4	FALSE	7584	81174	0.0854458
573.2	Liver replaced by transplant	digestive	0.117938	0.0914451	1.12517	0.940549	1.34604	0.197151	0	0.707728	3	FALSE	6449	84048	0.071262
573.3	Hepatomegaly	digestive	0.0349137	0.0550355	1.03553	0.929644	1.15348	0.52583	0.135206	0.314634	3	FALSE	6738	82954	0.0751238
573.4	Acute and subacute necrosis of liver	digestive	0.0787277	0.102441	1.08191	0.885101	1.32248	0.442181	0	0.820511	2	FALSE	6424	83812	0.0711911
573.5	Jaundice (not of newborn)	digestive	-0.0597753	0.0609124	0.941976	0.835971	1.06142	0.326429	0.00552391	0.365842	3	FALSE	6644	83479	0.0737215
573.6	Nonspecific elevation of levels of transaminase or lactic acid dehydrogenase [LDH]	digestive	-0.0451409	0.0402896	0.955863	0.883285	1.0344	0.262539	0	0.480794	2	FALSE	7086	76391	0.0848857
573.7	Abnormal results of function study of liver	digestive	-0.0437678	0.0186474	0.957176	0.922825	0.992806	0.0189186	0.20115	0.289117	4	FALSE	10267	77349	0.117182
573.9	Abnormal serum enzyme levels	digestive	0.0102475	0.0323347	1.0103	0.948259	1.0764	0.751304	0	0.669297	4	FALSE	7523	80852	0.0851259
574	Cholelithiasis and cholecystitis	digestive	-0.0133062	0.0230628	0.986782	0.94317	1.03241	0.563969	0	0.581082	4	FALSE	8864	81945	0.0976115
574.1	Cholelithiasis	digestive	0.00763632	0.0254356	1.00767	0.958662	1.05917	0.764008	0.257799	0.256961	4	FALSE	8417	82326	0.0927565
574.11	Cholelithiasis with acute cholecystitis	digestive	0.00125345	0.0943779	1.00125	0.832166	1.2047	0.989403	0.146241	0.279136	2	FALSE	6584	78747	0.0771584
574.12	Cholelithiasis with other cholecystitis	digestive	0.0280789	0.0648164	1.02848	0.90578	1.16779	0.664865	0	0.806176	3	FALSE	6735	84259	0.0740159
574.2	Calculus of bile duct	digestive	0.0317469	0.0695889	1.03226	0.900644	1.1831	0.648242	0.592455	0.0859732	3	FALSE	6675	84479	0.0732277
574.3	Cholecystitis without cholelithiasis	digestive	-0.109838	0.0457048	0.895979	0.819207	0.979945	0.0162517	0	0.9417	4	FALSE	7030	84048	0.0771866
575	Other biliary tract disease	digestive	0.00288404	0.0309819	1.00289	0.943802	1.06567	0.925834	0	0.400353	4	FALSE	7741	82144	0.0861212
575.1	Cholangitis	digestive	-0.0225462	0.103964	0.977706	0.79747	1.19868	0.828313	0	0.543563	2	FALSE	6538	78906	0.076518
575.2	Obstruction of bile duct	digestive	0.0302417	0.079269	1.0307	0.882389	1.20395	0.702827	0	0.77947	4	FALSE	6607	84698	0.0723619
575.7	Other disorders of gallbladder	digestive	-0.00222727	0.0657142	0.997775	0.877196	1.13493	0.972962	0.207638	0.283073	3	FALSE	6710	84019	0.0739565
575.8	Other disorders of biliary tract	digestive	0.0185628	0.0590293	1.01874	0.907436	1.14369	0.753166	0.136074	0.324344	4	FALSE	6763	84214	0.0743375
575.9	Nonspecific abnormal findings on radiological and other examination of biliary tract	digestive	0.0372763	0.0558144	1.03798	0.930421	1.15797	0.504221	0	0.389961	2	FALSE	6850	83798	0.075567
577	Diseases of pancreas	digestive	-0.0216498	0.0243153	0.978583	0.93304	1.02635	0.373264	0	0.994133	4	FALSE	8803	82302	0.0966248
577.1	Acute pancreatitis	digestive	-0.0152043	0.0304567	0.984911	0.927838	1.04549	0.617631	0	0.809901	3	FALSE	8008	83275	0.0877272
577.2	Chronic pancreatitis	digestive	-0.0711701	0.0447185	0.931304	0.853153	1.01661	0.111494	0	0.804206	3	FALSE	7254	84394	0.0791507
577.3	Cyst and pseudocyst of pancreas	digestive	-0.00550831	0.0605666	0.994507	0.883188	1.11986	0.927535	0.0182855	0.361091	3	FALSE	6943	84871	0.0756203
578	Gastrointestinal hemorrhage	digestive	-0.0191553	0.0130183	0.981027	0.956312	1.00638	0.141179	0	0.446466	4	FALSE	14757	71292	0.171495
578.1	Hematemesis	digestive	-0.0952727	0.0520834	0.909125	0.8209	1.00683	0.0673647	0.366483	0.192224	4	FALSE	6413	82932	0.0717779
578.2	Blood in stool	digestive	-0.00778841	0.0191739	0.992242	0.955645	1.03024	0.684597	0.565323	0.0750984	4	FALSE	9654	76124	0.112546
578.8	Hemorrhage of rectum and anus	digestive	-0.0404038	0.0205475	0.960402	0.922492	0.999868	0.0492564	0	0.418871	4	FALSE	9167	78004	0.105161
578.9	Hemorrhage of gastrointestinal tract	digestive	-0.0149148	0.0244814	0.985196	0.93904	1.03362	0.542373	0	0.659171	4	FALSE	8179	79898	0.0928619
579	Other symptoms involving abdomen and pelvis	digestive	0.0256177	0.0312178	1.02595	0.965057	1.09068	0.411867	0	0.584835	4	FALSE	7224	80377	0.0824648
579.2	Splenomegaly	digestive	0.181214	0.0878659	1.19867	1.00904	1.42394	0.0391709	0	0.392376	2	FALSE	6116	83490	0.0682544
579.8	Nonspecific abnormal findings in stool contents	digestive	-0.0683333	0.0329099	0.933949	0.875609	0.996176	0.0378592	0.462292	0.133976	4	FALSE	7162	79943	0.0822226
580	Nephritis; nephrosis; renal sclerosis	genitourinary	-0.0454423	0.0287808	0.955575	0.903164	1.01103	0.114357	0.0176183	0.383404	4	FALSE	7426	80799	0.0841712
580.1	Glomerulonephritis	genitourinary	-0.0631326	0.0483043	0.938819	0.854014	1.03204	0.19122	0.119971	0.33276	4	FALSE	6430	82393	0.0723912
580.12	Non-proliferative glomerulonephritis	genitourinary	-0.0921346	0.070493	0.911982	0.794297	1.0471	0.191212	0	0.634066	2	FALSE	6159	82774	0.0692544
580.14	Chronic glomerulonephritis, NOS	genitourinary	-0.0686351	0.0769268	0.933667	0.802993	1.08561	0.372278	0	0.484958	4	FALSE	6107	82844	0.0686558
580.2	Nephrotic syndrome without mention of glomerulonephritis	genitourinary	-0.0546487	0.0573016	0.946818	0.846235	1.05936	0.340234	0	0.479928	4	FALSE	6275	82600	0.0706048
580.3	Nephritis and nephropathy without mention of glomerulonephritis	genitourinary	-0.0331428	0.0380084	0.9674	0.897953	1.04222	0.383216	0	0.854628	3	FALSE	6762	81594	0.0765313
580.31	Nephritis and nephropathy in diseases classified elsewhere	genitourinary	-0.0282832	0.0488992	0.972113	0.88327	1.06989	0.562996	0	0.696004	3	FALSE	6409	82198	0.0723306
580.32	Nephritis and nephropathy with pathological lesion	genitourinary	-0.0666123	0.058416	0.935558	0.834347	1.04905	0.254157	0	0.717312	3	FALSE	6268	82434	0.0706636
580.4	Renal sclerosis, NOS	genitourinary	0.335288	0.127746	1.39834	1.08862	1.79619	0.00867409	0.707683	0.0643744	2	FALSE	5979	82809	0.0673402
585	Renal failure	genitourinary	-0.00805792	0.0106023	0.991974	0.971574	1.0128	0.447243	0	0.393469	4	FALSE	21550	65524	0.247491
585.1	Acute renal failure	genitourinary	-0.00465485	0.0140885	0.995356	0.968247	1.02322	0.741097	0.556595	0.0797485	4	FALSE	13332	72907	0.154594
585.2	Renal failure NOS	genitourinary	-0.00100709	0.0294106	0.998993	0.943036	1.05827	0.972684	0.282688	0.242442	4	FALSE	7414	80513	0.0843199
585.3	Chronic renal failure [CKD]	genitourinary	-0.0102573	0.0121246	0.989795	0.966551	1.0136	0.397558	0.13916	0.322717	4	FALSE	16714	70941	0.190679
585.31	Renal dialysis	genitourinary	-0.0130645	0.0274693	0.987021	0.935286	1.04162	0.634358	0	0.740324	4	FALSE	7573	81381	0.0851339
585.32	End stage renal disease	genitourinary	-0.0339652	0.0218988	0.966605	0.925995	1.009	0.1209	0	0.597033	4	FALSE	8517	80406	0.0957795
585.33	Chronic Kidney Disease, Stage III	genitourinary	-0.0109468	0.0157701	0.989113	0.959008	1.02016	0.48759	0	0.397386	4	FALSE	11826	75982	0.13468
585.34	Chronic Kidney Disease, Stage IV	genitourinary	0.0140076	0.0249739	1.01411	0.965663	1.06498	0.574874	0	0.719529	4	FALSE	7989	80755	0.090023
585.4	Chronic kidney disease, Stage I or II	genitourinary	-0.00679495	0.0227996	0.993228	0.949821	1.03862	0.765681	0	0.746429	4	FALSE	8404	78843	0.0963242
586	Other disorders of the kidney and ureters	genitourinary	0.0146513	0.0171302	1.01476	0.981255	1.04941	0.39239	0	0.780368	4	FALSE	10662	74780	0.124786
586.2	Cyst of kidney, acquired	genitourinary	0.0234022	0.0285163	1.02368	0.968033	1.08252	0.411839	0	0.483926	4	FALSE	7515	79724	0.0861427
586.4	Stricture/obstruction of ureter	genitourinary	0.0144483	0.0541774	1.01455	0.912345	1.12821	0.789712	0.155595	0.313978	4	FALSE	6319	82395	0.0712289
587	Kidney replaced by transpant	genitourinary	-0.0941609	0.0391308	0.910136	0.842943	0.982686	0.0161146	0	0.517817	4	FALSE	6666	82302	0.0749258
588	Disorders resulting from impaired renal function	genitourinary	-3.85813e-05	0.0259868	0.999961	0.950306	1.05221	0.998815	0	0.861004	3	FALSE	7815	80486	0.0885041
588.1	Renal osteodystrophy	genitourinary	0.0222246	0.045608	1.02247	0.935041	1.11808	0.626048	0	0.90661	2	FALSE	6502	82120	0.0733678
588.2	Secondary hyperparathyroidism (of renal origin)	genitourinary	-0.000445833	0.0301135	0.999554	0.942266	1.06033	0.988188	0	0.937241	3	FALSE	7328	81262	0.0827181
589	Abnormal results of function study of kidney	genitourinary	-0.116115	0.0604156	0.890373	0.790944	1.0023	0.0546135	0	0.877384	2	FALSE	6264	81635	0.0712636
590	Pyelonephritis	genitourinary	0.0567878	0.0451801	1.05843	0.968736	1.15643	0.208783	0	0.644474	4	FALSE	6514	82360	0.0732948
591	Urinary tract infection	genitourinary	0.022902	0.0137384	1.02317	0.995983	1.05109	0.0955132	0	0.951566	4	FALSE	13738	69895	0.164265
592	Cystitis and urethritis	genitourinary	-0.010357	0.031601	0.989696	0.930257	1.05293	0.743106	0.457463	0.13688	4	FALSE	7195	79939	0.082574
592.1	Cystitis	genitourinary	0.00971846	0.0399885	1.00977	0.933646	1.09209	0.807981	0.401908	0.170633	4	FALSE	6705	81344	0.0761508
592.11	Acute cystitis	genitourinary	-0.0389188	0.0719871	0.961829	0.835261	1.10758	0.588759	0	0.884128	2	FALSE	6169	82449	0.0696134
592.12	Chronic cystitis	genitourinary	-0.137946	0.128499	0.871146	0.677193	1.12065	0.283037	0.695539	0.0699371	2	FALSE	6006	83220	0.0673122
592.2	Urethritis and urethral syndrome	genitourinary	-0.0348491	0.057716	0.965751	0.862457	1.08142	0.545975	0	0.944441	2	FALSE	6326	82015	0.0716089
593	Hematuria	genitourinary	0.0123121	0.0158256	1.01239	0.981468	1.04428	0.436578	0.153667	0.31501	4	FALSE	11589	74769	0.134197
593.1	Gross hematuria	genitourinary	0.0273288	0.0269081	1.02771	0.97491	1.08336	0.309803	0	0.433874	3	FALSE	7716	80377	0.0875893
593.2	Microscopic hematuria	genitourinary	0.0368282	0.0222536	1.03751	0.993235	1.08377	0.0979386	0	0.477277	2	FALSE	8654	73655	0.10514
594	Urinary calculus	genitourinary	-0.0335429	0.0212406	0.967013	0.927582	1.00812	0.114294	0	0.608044	4	FALSE	9430	80801	0.10451
594.1	Calculus of kidney	genitourinary	-0.0391235	0.0233159	0.961632	0.918676	1.0066	0.0933512	0	0.706384	4	FALSE	8909	81459	0.0985858
594.3	Calculus of ureter	genitourinary	-0.0254533	0.045775	0.974868	0.891214	1.06637	0.578175	0	0.765493	3	FALSE	7156	84199	0.0783318
594.8	Renal colic	genitourinary	-0.0996389	0.108948	0.905164	0.731124	1.12063	0.360424	0	0.792198	2	FALSE	6669	84740	0.0729578
595	Hydronephrosis	genitourinary	-0.0541853	0.0386451	0.947257	0.878158	1.02179	0.160878	0	0.732695	4	FALSE	7357	83747	0.0807539
596	Other disorders of bladder	genitourinary	-0.00709245	0.0206618	0.992933	0.953526	1.03397	0.7314	0	0.468014	4	FALSE	9485	79911	0.106101
596.1	Bladder neck obstruction	genitourinary	-0.00589435	0.0525742	0.994123	0.896786	1.10202	0.910732	0	0.692454	3	FALSE	6837	83872	0.0753729
596.5	Functional disorders of bladder	genitourinary	-0.0130616	0.0257906	0.987023	0.938371	1.0382	0.612542	0.674015	0.0267117	4	FALSE	8260	81807	0.0917095
597	Other disorders of urethra and urinary tract	genitourinary	-0.0766737	0.0405023	0.926192	0.855511	1.00271	0.0583489	0.438145	0.148562	4	FALSE	7114	83679	0.0783541
597.1	Urethral stricture (not specified as infectious)	genitourinary	-0.038803	0.0466687	0.96194	0.877857	1.05408	0.405717	0	0.62077	3	FALSE	6940	84168	0.0761733
598	Abnormal findings on examination of urine	genitourinary	-0.0087244	0.0419766	0.991314	0.91302	1.07632	0.835354	0.370653	0.20414	3	FALSE	7410	82653	0.0822757
599	Other symptoms/disorders or the urinary system	genitourinary	0.00948348	0.0111768	1.00953	0.987654	1.03189	0.396161	0	0.78907	4	FALSE	19246	63422	0.232811
599.1	Urinary obstruction	genitourinary	0.00773361	0.0646027	1.00776	0.88791	1.1438	0.904713	0	0.986742	2	FALSE	6495	82399	0.0730645
599.2	Retention of urine	genitourinary	0.0620601	0.0243204	1.06403	1.0145	1.11597	0.0107176	0	0.47836	4	FALSE	8456	79332	0.096323
599.3	Dysuria	genitourinary	0.0270824	0.0246036	1.02745	0.979082	1.07821	0.271006	0	0.691561	4	FALSE	8244	77278	0.0963962
599.4	Urinary incontinence	genitourinary	-0.0180046	0.0183335	0.982157	0.947491	1.01809	0.326072	0	0.670558	4	FALSE	10278	76923	0.117866
599.5	Frequency of urination and polyuria	genitourinary	0.00511157	0.0165883	1.00512	0.972971	1.03834	0.757973	0.499791	0.111732	4	FALSE	11251	73792	0.132298
599.6	Oliguria and anuria	genitourinary	0.0605541	0.124573	1.06243	0.832266	1.35623	0.6269	0	0.36896	2	FALSE	6267	82959	0.0702374
599.8	Other symptoms involving urinary system	genitourinary	-0.0129226	0.0377936	0.987161	0.91668	1.06306	0.732407	0.30723	0.229577	2	FALSE	7118	80348	0.0813802
599.9	Other abnormality of urination	genitourinary	0.0394493	0.0249544	1.04024	0.990584	1.09238	0.11391	0	0.91768	3	FALSE	8300	78299	0.0958441
600	Hyperplasia of prostate	genitourinary	-0.00934335	0.0126603	0.9907	0.96642	1.01559	0.460513	0	0.876469	4	FALSE	18731	68289	0.215249
601	Inflammatory diseases of prostate	genitourinary	0.0230221	0.020907	1.02329	0.982205	1.06609	0.270823	0	0.655279	4	FALSE	9238	78261	0.105578
601.1	Prostatitis	genitourinary	0.035514	0.0294213	1.03615	0.978093	1.09766	0.227399	0.347839	0.215809	3	FALSE	7663	81215	0.0862193
601.12	Chronic prostatitis	genitourinary	0.0506158	0.0450832	1.05192	0.962958	1.1491	0.261557	0.121306	0.286064	2	FALSE	6743	82925	0.0751996
601.3	Orchitis and epididymitis	genitourinary	0.0487278	0.0350484	1.04993	0.980232	1.12459	0.164438	0.79891	0.0257473	2	FALSE	7187	82011	0.0805736
602	Other disorders of prostate	genitourinary	-0.0207843	0.0380586	0.97943	0.909029	1.05528	0.584989	0	0.582274	3	FALSE	7001	82214	0.0784734
603	Other disorders of testis	genitourinary	0.0308159	0.0354617	1.0313	0.962051	1.10552	0.384851	0	0.523282	4	FALSE	7296	82336	0.0813995
603.1	Hydrocele	genitourinary	-0.0071366	0.0405659	0.992889	0.917003	1.07505	0.860352	0	0.657869	4	FALSE	7044	82766	0.0784322
604	Disorders of penis	genitourinary	-0.00893605	0.0314086	0.991104	0.931932	1.05403	0.77602	0	0.477616	4	FALSE	7571	81636	0.08487
604.1	Redundant prepuce and phimosis/BXO	genitourinary	-0.0406506	0.0430281	0.960165	0.882511	1.04465	0.344789	0	0.563674	3	FALSE	6938	83076	0.0770769
604.3	Peyronie's disease	genitourinary	0.0272162	0.0859798	1.02759	0.868228	1.2162	0.751591	0.339803	0.218423	2	FALSE	6442	83916	0.0712942
605	Erectile dysfunction [ED]	genitourinary	0.000869182	0.0108699	1.00087	0.979772	1.02242	0.936267	0	0.828146	3	FALSE	26690	59170	0.310855
608	Other disorders of male genital organs	genitourinary	0.0253408	0.0267095	1.02566	0.973353	1.08079	0.342745	0.646386	0.0370022	4	FALSE	8120	80004	0.0921429
609	Male infertility and abnormal spermatozoa	genitourinary	-0.00864077	0.061573	0.991396	0.878691	1.11856	0.888396	0	0.472026	2	FALSE	6614	83399	0.0734783
610	Benign mammary dysplasias	genitourinary	0.00588638	0.0347384	1.0059	0.939695	1.07678	0.865443	0.449631	0.141606	4	FALSE	7613	82339	0.084634
610.1	Cystic mastopathy	genitourinary	0.0793641	0.0462499	1.0826	0.988779	1.18532	0.0861649	0.308131	0.235661	3	FALSE	7095	82929	0.0788123
610.4	Benign neoplasm of breast	genitourinary	-0.114775	0.059329	0.891567	0.793694	1.00151	0.0530448	0	0.806877	4	FALSE	6845	83677	0.075617
610.8	Other specified benign mammary dysplasias	genitourinary	-0.100197	0.0923802	0.904659	0.754833	1.08422	0.278092	0.17369	0.271293	2	FALSE	6651	83950	0.0734098
611	Abnormal findings on mammogram or breast exam	genitourinary	0.018001	0.0214632	1.01816	0.976221	1.06191	0.401643	0	0.431824	4	FALSE	9756	79714	0.109042
611.1	Abnormal mammogram	genitourinary	0.0406104	0.0291312	1.04145	0.983649	1.10264	0.163303	0	0.663346	3	FALSE	8074	81807	0.0898299
611.11	Mammographic microcalcification	genitourinary	0.107866	0.092899	1.1139	0.928474	1.33635	0.245597	0	0.633632	2	FALSE	6614	83928	0.073049
611.3	Lump or mass in breast	genitourinary	-0.0186661	0.0277539	0.981507	0.929542	1.03638	0.501229	0.397894	0.18998	3	FALSE	8287	81035	0.0927767
612	Breast conditions, congenital or relating to hormones	genitourinary	-0.0580688	0.0326044	0.943585	0.885173	1.00585	0.0749102	0	0.449079	4	FALSE	7669	82280	0.0852594
612.1	Galactorrhea	genitourinary	-0.195178	0.125673	0.822689	0.643076	1.05247	0.12041	0	0.651363	2	FALSE	6576	84057	0.0725564
612.2	Hypertrophy of breast (Gynecomastia)	genitourinary	-0.0590009	0.0343855	0.942706	0.881266	1.00843	0.086187	0.1705	0.305947	4	FALSE	7545	82519	0.0837738
613	Other nonmalignant breast conditions	genitourinary	-0.0414086	0.0287401	0.959437	0.906886	1.01503	0.149642	0.205796	0.28653	4	FALSE	8288	81849	0.0919489
613.1	Inflammatory disease of breast	genitourinary	-0.170893	0.0983972	0.842912	0.695067	1.02221	0.0824287	0.451285	0.177023	2	FALSE	6776	84871	0.0739359
613.5	Mastodynia	genitourinary	-0.135446	0.0451269	0.873326	0.799401	0.954088	0.002687	0	0.48687	3	FALSE	7256	83606	0.0798574
613.7	Other signs and symptoms in breast	genitourinary	0.110973	0.06509	1.11736	0.983536	1.2694	0.0882098	0.0357768	0.35448	3	FALSE	6947	84305	0.0761298
613.8	Other specified disorders of breast	genitourinary	0.0360646	0.0666431	1.03672	0.909779	1.18138	0.588397	0	0.908657	3	FALSE	6932	84222	0.0760471
614	Inflammatory diseases of female pelvic organs	genitourinary	0.0360917	0.0217876	1.03675	0.993411	1.08198	0.0976152	0.255362	0.258371	4	FALSE	9849	79408	0.110344
614.1	Pelvic peritoneal adhesions, female (postoperative) (postinfection)	genitourinary	0.0856779	0.0772867	1.08946	0.936317	1.26764	0.267615	0.226764	0.274373	3	FALSE	6611	78782	0.0774185
614.3	Pelvic inflammatory disease (PID)	genitourinary	0.0653909	0.0726333	1.06758	0.92592	1.2309	0.367967	0	0.630664	4	FALSE	6607	84159	0.0727916
614.33	Pelvic inflammatory disease, NOS	genitourinary	0.091008	0.102935	1.09528	0.895171	1.34012	0.376625	0	0.901094	3	FALSE	6487	84304	0.0714498
614.5	Inflammatory disease of cervix, vagina, and vulva	genitourinary	0.0274022	0.0234424	1.02778	0.981627	1.07611	0.242438	0	0.444386	4	FALSE	9333	79617	0.104924
614.51	Cervicitis and endocervicitis	genitourinary	-0.10599	0.0851165	0.899433	0.761233	1.06272	0.213045	0	0.429308	2	FALSE	6546	83854	0.0724115
614.52	Vaginitis and vulvovaginitis	genitourinary	0.0289012	0.0250831	1.02932	0.979943	1.08119	0.249233	0	0.603746	3	FALSE	8905	80117	0.100031
614.53	Cyst or abscess of Bartholin's gland	genitourinary	0.0471806	0.113623	1.04831	0.839024	1.3098	0.677968	0	0.523563	3	FALSE	6490	84476	0.0713453
614.54	Abscess or ulceration of vulva	genitourinary	-0.0308673	0.130852	0.969604	0.750262	1.25307	0.813515	0.613607	0.107673	2	FALSE	6449	84418	0.0709719
615	Endometriosis	genitourinary	0.0148536	0.0550817	1.01496	0.911098	1.13067	0.787418	0	0.480341	4	FALSE	6823	84045	0.0750869
618	Genital prolapse	genitourinary	0.0827791	0.0532839	1.0863	0.978577	1.20588	0.120292	0	0.657058	4	FALSE	7026	84922	0.0764128
618.1	Prolapse of vaginal walls	genitourinary	0.114616	0.0681529	1.12144	0.981218	1.28171	0.0926169	0	0.61947	4	FALSE	6841	85089	0.0744153
618.2	Uterine/Uterovaginal prolapse	genitourinary	0.0678518	0.095695	1.07021	0.88718	1.29099	0.478299	0.621383	0.0712761	3	FALSE	6718	85226	0.0730662
619	Noninflammatory female genital disorders	genitourinary	-0.0422017	0.0249914	0.958676	0.91285	1.0068	0.0912866	0.171858	0.30521	4	FALSE	8713	80811	0.0973259
619.1	Noninflammatory disorders of ovary, fallopian tube, and broad ligament	genitourinary	0.0621112	0.0860502	1.06408	0.898935	1.25957	0.470416	0	0.604132	4	FALSE	6605	83910	0.0729713
619.2	Disorders of uterus, NEC	genitourinary	-0.00792508	0.0445816	0.992106	0.909097	1.08269	0.858907	0.158555	0.304699	3	FALSE	7126	82859	0.079191
619.3	Noninflammatory disorders of cervix	genitourinary	0.00845483	0.0953592	1.00849	0.836569	1.21574	0.92935	0.254108	0.261669	3	FALSE	6602	84010	0.0728601
619.4	Noninflammatory disorders of vagina	genitourinary	-0.0776346	0.0432429	0.925303	0.85011	1.00715	0.0726041	0.624994	0.0460144	4	FALSE	7109	82842	0.0790319
619.5	Noninflammatory disorders of vulva and perineum	genitourinary	0.0250864	0.124384	1.0254	0.803562	1.30849	0.840163	0	0.579755	3	FALSE	6550	84095	0.0722599
620	Dysplasia of female genital organs	genitourinary	-0.0800127	0.116864	0.923105	0.734135	1.16072	0.493557	0.303729	0.230751	2	FALSE	6497	84794	0.071168
621	Endometrial hyperplasia	genitourinary	0.051313	0.116704	1.05265	0.837425	1.32319	0.660166	0.618638	0.0726441	3	FALSE	6495	84878	0.0710823
622	Polyp of female genital organs	genitourinary	0.025643	0.0505398	1.02597	0.929217	1.13281	0.611886	0.232417	0.27153	4	FALSE	6947	84716	0.0757885
622.1	Polyp of corpus uteri	genitourinary	0.0156019	0.0589075	1.01572	0.904969	1.14003	0.791121	0	0.683618	4	FALSE	6799	84889	0.0741537
622.2	Mucous polyp of cervix	genitourinary	-0.0077311	0.107502	0.992299	0.803779	1.22503	0.942669	0.18792	0.267134	2	FALSE	6524	84863	0.0713887
623	Hypertrophy of female genital organs	genitourinary	-0.0421104	0.103461	0.958764	0.78279	1.1743	0.683996	0.459918	0.156991	3	FALSE	6549	84673	0.0717919
624	Symptoms involving female genital tract	genitourinary	0.0492127	0.0605491	1.05044	0.932896	1.1828	0.416348	0	0.664474	2	FALSE	6921	83931	0.0761788
624.9	stress incontinence, female	genitourinary	0.0289644	0.0412379	1.02939	0.949462	1.11604	0.482445	0.661419	0.0312041	4	FALSE	7340	84061	0.0803055
625	Pain and other symptoms associated with female genital organs	genitourinary	0.0215984	0.0333621	1.02183	0.957155	1.09088	0.517378	0.199513	0.290026	4	FALSE	7753	82542	0.085863
625.1	Dyspareunia	genitourinary	0.0707832	0.0724803	1.07335	0.931205	1.23719	0.328774	0	0.42816	2	FALSE	6828	78611	0.0799167
626	Disorders of menstruation and other abnormal bleeding from female genital tract	genitourinary	-0.00642964	0.0189002	0.993591	0.957458	1.03109	0.733715	0.428751	0.15427	4	FALSE	10888	78071	0.122393
626.1	Irregular menstrual cycle/bleeding	genitourinary	-0.0149742	0.0201449	0.985137	0.946999	1.02481	0.457285	0.469477	0.129668	4	FALSE	9839	78856	0.110931
626.11	Absent or infrequent menstruation	genitourinary	0.0208122	0.0472872	1.02103	0.930653	1.12018	0.659848	0.273883	0.252287	3	FALSE	6329	81955	0.0716891
626.12	Excessive or frequent menstruation	genitourinary	-0.0265335	0.0261298	0.973815	0.925199	1.02499	0.30989	0.205984	0.286425	4	FALSE	7957	81100	0.0893473
626.13	Irregular menstrual cycle	genitourinary	0.0160462	0.0396391	1.01618	0.940217	1.09827	0.68562	0.634788	0.0417822	4	FALSE	6565	81515	0.0745345
626.14	Irregular menstrual bleeding	genitourinary	0.0610815	0.0598059	1.06299	0.945411	1.19518	0.307098	0	0.709569	4	FALSE	6150	82538	0.0693442
626.2	Dysmenorrhea	genitourinary	0.0442653	0.0381195	1.04526	0.970011	1.12635	0.24555	0	0.949824	4	FALSE	6713	81626	0.0759914
626.8	Infertility, female	genitourinary	-0.0421639	0.0605542	0.958713	0.851422	1.07952	0.48624	0	0.719254	4	FALSE	6149	82708	0.0692011
627	Menopausal and postmenopausal disorders	genitourinary	-0.005971	0.0243428	0.994047	0.947733	1.04262	0.806233	0.255697	0.258177	4	FALSE	8909	79350	0.100942
627.1	Postmenopausal bleeding	genitourinary	0.0529748	0.0440487	1.0544	0.967191	1.14948	0.229114	0.284461	0.241399	4	FALSE	6501	82765	0.0728273
627.2	Symptomatic menopause	genitourinary	-0.0473193	0.0310253	0.953783	0.897513	1.01358	0.127214	0	0.987319	3	FALSE	7484	80504	0.0850571
627.21	Symptomatic artificial menopause	genitourinary	0.0819595	0.108267	1.08541	0.877885	1.342	0.449042	0	0.513687	2	FALSE	5872	78169	0.0698707
627.3	Postmenopausal atrophic vaginitis	genitourinary	0.0121031	0.0562323	1.01218	0.906549	1.13011	0.829585	0.469553	0.151798	3	FALSE	6204	82385	0.0700313
627.5	Premature menopause and other ovarian failure	genitourinary	-0.0508658	0.107537	0.950406	0.769793	1.1734	0.636207	0	0.529094	2	FALSE	5906	82897	0.0665068
628	Ovarian cyst	genitourinary	-0.0220648	0.0352618	0.978177	0.912856	1.04817	0.531483	0	0.923226	4	FALSE	6856	81501	0.0775943
634	Miscarriage; stillbirth	pregnancy complications	-0.0218239	0.048459	0.978413	0.889761	1.0759	0.652453	0	0.542258	4	FALSE	6937	84588	0.0757935
634.1	Missed abortion/Hydatidiform mole	pregnancy complications	0.0324386	0.0808085	1.03297	0.881665	1.21024	0.688107	0.200775	0.289325	4	FALSE	6588	84883	0.0720228
634.3	Ectopic pregnancy	pregnancy complications	-0.260054	0.143488	0.77101	0.582	1.0214	0.0699289	0	0.613593	2	FALSE	6474	85001	0.0707734
635	Hemorrhage during pregnancy; childbirth and postpartum	pregnancy complications	-0.0384681	0.0663481	0.962262	0.844924	1.0959	0.562055	0	0.859597	4	FALSE	6677	84715	0.0730589
635.2	Antepartum hemorrhage, abruptio placentae, and placenta previa	pregnancy complications	0.0229292	0.0850567	1.02319	0.866079	1.20881	0.787487	0	0.749712	3	FALSE	6578	84786	0.0719977
635.3	Placenta previa and abruptio placenta	pregnancy complications	-0.12837	0.116053	0.879528	0.700591	1.10417	0.268672	0.405951	0.194478	2	FALSE	6498	78968	0.0760302
636	Early or threatened labor; hemorrhage in early pregnancy	pregnancy complications	-0.00329132	0.0325069	0.996714	0.935192	1.06228	0.919352	0.107547	0.339171	4	FALSE	7558	83622	0.082891
636.1	Threatened premature labor	pregnancy complications	-0.0762525	0.0611915	0.926582	0.82186	1.04465	0.212716	0	0.701394	2	FALSE	6686	84518	0.0733082
636.3	Hemorrhage in early pregnancy	pregnancy complications	0.000388315	0.0549665	1.00039	0.898217	1.11418	0.994363	0.504433	0.109028	4	FALSE	6781	84439	0.0743368
642	Hypertension complicating pregnancy, childbirth, and the puerperium	pregnancy complications	0.014002	0.0440918	1.0141	0.930144	1.10564	0.750815	0	0.502849	4	FALSE	7211	84826	0.0783489
642.1	Preeclampsia and eclampsia	pregnancy complications	-0.0128927	0.0672571	0.98719	0.86527	1.12629	0.847983	0.171396	0.299138	3	FALSE	6873	85113	0.0747179
643	Excessive vomiting in pregnancy	pregnancy complications	0.136988	0.083964	1.14681	0.972798	1.35196	0.102783	0.205855	0.283876	3	FALSE	6839	85143	0.0743515
643.1	Hyperemesis gravidarum	pregnancy complications	0.290142	0.110426	1.33662	1.0765	1.65959	0.0086018	0.249187	0.248469	2	FALSE	6771	85299	0.0735419
646	Other complications of pregnancy NEC	pregnancy complications	0.0609753	0.0541742	1.06287	0.955802	1.18194	0.26036	0	0.499793	4	FALSE	7046	84707	0.0767931
647	Infectious and parasitic complications affecting pregnancy	pregnancy complications	0.088013	0.0948487	1.092	0.906751	1.3151	0.353443	0.489167	0.161772	2	FALSE	6800	85168	0.0739388
647.1	Infections of genitourinary tract during pregnancy	pregnancy complications	0.07436	0.0731533	1.07719	0.93331	1.24326	0.309393	0.559704	0.131798	2	FALSE	6881	85022	0.0748724
649	Other conditions or status of the mother complicating pregnancy, childbirth, or the puerperium	pregnancy complications	0.0619067	0.0357491	1.06386	0.991873	1.14108	0.0833271	0	0.452389	3	FALSE	7581	83872	0.082895
649.1	Diabetes or abnormal glucose tolerance complicating pregnancy	pregnancy complications	-0.0672071	0.0621157	0.935002	0.827826	1.05605	0.279268	0	0.446605	3	FALSE	6964	85059	0.0756767
653	Problems associated with amniotic cavity and membranes	pregnancy complications	-0.0133733	0.0577246	0.986716	0.881164	1.10491	0.816791	0	0.559504	2	FALSE	6975	84699	0.0760848
654	Other and unspecified complications of birth; puerperium affecting management of mother	pregnancy complications	0.0728399	0.0681545	1.07556	0.941067	1.22927	0.285184	0	0.896309	3	FALSE	6885	85061	0.0748809
654.1	Abnormality of organs and soft tissues of pelvis complicating pregnancy, childbirth, or the puerperium	pregnancy complications	-0.102395	0.0490644	0.902673	0.819911	0.993789	0.0368927	0.139319	0.322633	4	FALSE	7104	84791	0.0773056
655	Known or suspected fetal abnormality affecting management of mother	pregnancy complications	0.0100247	0.0313233	1.01008	0.949929	1.07403	0.748937	0	0.994981	4	FALSE	7885	83859	0.0859457
655.1	Abnormality in fetal heart rate or rhythm	pregnancy complications	0.00862259	0.048076	1.00866	0.917957	1.10833	0.85766	0.70983	0.0633951	2	FALSE	7121	78452	0.0832155
656	Other perinatal conditions of fetus or newborn	pregnancy complications	-0.0104196	0.0470535	0.989634	0.902449	1.08524	0.824748	0	0.555412	3	FALSE	7274	84313	0.0794218
656.3	Endocrine and metabolic disturbances of fetus and newborn	pregnancy complications	0.0256866	0.0865998	1.02602	0.865848	1.21582	0.766762	0	0.837466	2	FALSE	6855	79012	0.0798328
674	Other complications of the puerperium NEC	pregnancy complications	-0.0422465	0.108538	0.958633	0.774935	1.18588	0.697103	0	0.684922	2	FALSE	6781	85281	0.0736569
681	Superficial cellulitis and abscess	dermatologic	0.0372222	0.012672	1.03792	1.01246	1.06403	0.00331027	0	0.408782	4	FALSE	15774	68471	0.18724
681.1	Cellulitis and abscess of fingers/toes	dermatologic	0.0424368	0.0321763	1.04335	0.979584	1.11127	0.187208	0	0.675429	4	FALSE	7827	80985	0.08813
681.2	Cellulitis and abscess of face/neck	dermatologic	0.0707284	0.0434529	1.07329	0.985666	1.1687	0.103588	0	0.368534	3	FALSE	7259	82476	0.0808937
681.3	Cellulitis and abscess of arm/hand	dermatologic	0.0319627	0.0412175	1.03248	0.952351	1.11935	0.438066	0	0.838421	3	FALSE	7328	82228	0.0818259
681.5	Cellulitis and abscess of leg, except foot	dermatologic	0.0644911	0.0276826	1.06662	1.01029	1.12609	0.0198242	0.718338	0.0287146	3	FALSE	8227	80926	0.0922796
681.6	Cellulitis and abscess of foot, toe	dermatologic	0.122269	0.0532713	1.13006	1.01802	1.25443	0.0217212	0	0.674188	3	FALSE	7019	83397	0.0776301
681.7	Cellulitis and abscess of trunk	dermatologic	0.0747397	0.0314659	1.0776	1.01315	1.14615	0.0175365	0.0262549	0.358093	3	FALSE	7859	81325	0.0881212
686	Other local infections of skin and subcutaneous tissue	dermatologic	0.091842	0.0388522	1.09619	1.01582	1.18293	0.0180846	0	0.752853	4	FALSE	7404	81385	0.0833887
686.1	Carbuncle and furuncle	dermatologic	0.035952	0.0362649	1.03661	0.965484	1.11297	0.321505	0	0.873221	3	FALSE	7577	81123	0.0854228
686.2	Impetigo	dermatologic	0.0150634	0.114546	1.01518	0.811036	1.2707	0.895376	0	0.566155	2	FALSE	6690	83876	0.0738688
686.3	Pilonidal cyst	dermatologic	-0.00612053	0.0844792	0.993898	0.842235	1.17287	0.942244	0	0.991987	2	FALSE	6787	83982	0.0747722
686.4	Pyogenic granuloma	dermatologic	0.177699	0.103349	1.19447	0.975445	1.46266	0.0855413	0.296598	0.23313	2	FALSE	6733	84010	0.0741986
687	Symptoms affecting skin	dermatologic	-0.0218731	0.0268189	0.978364	0.928266	1.03117	0.414737	0	0.977638	3	FALSE	8352	77311	0.0974983
687.1	Rash and other nonspecific skin eruption	dermatologic	0.0162732	0.0149933	1.01641	0.986972	1.04672	0.27776	0.628677	0.0444026	4	FALSE	12621	69381	0.153911
687.4	Disturbance of skin sensation	dermatologic	-0.00401857	0.0149083	0.995989	0.967308	1.02552	0.787504	0	0.72689	4	FALSE	12922	69767	0.156272
689	Disorder of skin and subcutaneous tissue NOS	dermatologic	0.0261759	0.0233361	1.02652	0.980628	1.07456	0.261993	0.429894	0.153576	4	FALSE	9017	77627	0.10407
690	Erythematosquamous dermatosis	dermatologic	-0.00383113	0.0260728	0.996176	0.946549	1.04841	0.883179	0	0.723982	4	FALSE	8375	80568	0.0941614
690.1	Seborrheic dermatitis	dermatologic	-0.00327716	0.0261905	0.996728	0.946855	1.04923	0.900422	0	0.687758	4	FALSE	8356	80653	0.0938781
691	Congenital anomalies of skin	dermatologic	0.10798	0.0527372	1.11403	1.00463	1.23534	0.0406076	0.594675	0.0848257	3	FALSE	6930	82979	0.0770779
691.1	Ichthyosis congenita	dermatologic	0.230754	0.145481	1.25955	0.947068	1.67513	0.112707	0	0.340108	2	FALSE	6525	84048	0.0720413
694	Dyschromia and Vitiligo	dermatologic	0.00863014	0.0268047	1.00867	0.957044	1.06308	0.74748	0.28025	0.243874	4	FALSE	8260	79759	0.0938434
694.1	Vitiligo	dermatologic	0.0218861	0.0665783	1.02213	0.897085	1.1646	0.742362	0.377539	0.204981	2	FALSE	6775	83725	0.0748619
694.2	Other dyschromia	dermatologic	0.00280373	0.0297645	1.00281	0.94598	1.06305	0.924953	0.469811	0.151659	3	FALSE	7926	80140	0.0900007
695	Erythematous conditions	dermatologic	-0.0165561	0.0195687	0.98358	0.94657	1.02204	0.397524	0.189583	0.295517	4	FALSE	9861	78434	0.111682
695.2	Bullous dermatoses	dermatologic	0.111314	0.123821	1.11775	0.876893	1.42475	0.368658	0.807904	0.0225124	2	FALSE	6563	83965	0.0724969
695.3	Rosacea	dermatologic	-0.0950475	0.0874352	0.90933	0.766119	1.07931	0.277009	0	0.975209	2	FALSE	6633	83826	0.073326
695.4	Lupus (localized and systemic)	dermatologic	-0.0148828	0.0364916	0.985227	0.917223	1.05827	0.68339	0.311065	0.225637	4	FALSE	7358	83296	0.0811658
695.41	Cutaneous lupus erythematosus	dermatologic	-0.0479167	0.056945	0.953213	0.852547	1.06577	0.400093	0	0.67534	4	FALSE	6839	83717	0.0755223
695.42	Systemic lupus erythematosus	dermatologic	0.0036037	0.0399376	1.00361	0.928047	1.08533	0.928102	0.359961	0.196187	4	FALSE	7198	83425	0.079428
695.7	Prurigo and Lichen	dermatologic	-0.00752429	0.0282563	0.992504	0.939032	1.04902	0.790018	0.771154	0.0126545	3	FALSE	8106	81147	0.0908205
695.8	Other specified erythematous conditions	dermatologic	-0.163964	0.0508478	0.848773	0.768262	0.93772	0.00126149	0.662175	0.0518132	3	FALSE	6953	82834	0.0774388
696	Psoriasis and related disorders	dermatologic	2.84964e-05	0.0355617	1.00003	0.9327	1.07222	0.999361	0.441453	0.146556	4	FALSE	7353	82301	0.0820153
696.4	Psoriasis	dermatologic	0.0265571	0.0383316	1.02691	0.952589	1.10704	0.488419	0.332317	0.212902	4	FALSE	7213	82702	0.0802202
696.41	Psoriasis vulgaris	dermatologic	0.0207308	0.0392995	1.02095	0.94526	1.10269	0.59784	0.0683708	0.35891	4	FALSE	7172	82772	0.0797385
696.42	Psoriatic arthropathy	dermatologic	0.101906	0.10246	1.10728	0.905823	1.35354	0.319933	0.758396	0.0419059	2	FALSE	6496	83747	0.0719834
697	Sarcoidosis	dermatologic	0.0481529	0.0331435	1.04933	0.983333	1.11976	0.146262	0	0.644033	4	FALSE	7627	83155	0.0840145
698	Pruritus and related conditions	dermatologic	-0.0199855	0.0241605	0.980213	0.934878	1.02775	0.408126	0.0597022	0.363179	4	FALSE	8855	79405	0.100329
700	Corns and callosities	dermatologic	0.0683768	0.0159608	1.07077	1.03779	1.10479	1.83517e-05	0	0.808462	3	TRUE	12324	75798	0.139852
701	Other hypertrophic and atrophic conditions of skin	dermatologic	0.021168	0.0418264	1.02139	0.941002	1.10865	0.612793	0	0.804946	3	FALSE	7227	26820	0.212265
701.1	Keratoderma, acquired	dermatologic	0.0829281	0.0258023	1.08646	1.03289	1.14282	0.00130907	0.660517	0.0861089	2	FALSE	8619	80065	0.0971878
701.2	Scar conditions and fibrosis of skin	dermatologic	0.0121991	0.0460164	1.01227	0.924973	1.10781	0.790929	0	0.945047	4	FALSE	7174	82741	0.0797865
701.4	Keloid scar	dermatologic	-0.0178514	0.033104	0.982307	0.920596	1.04815	0.589712	0	0.572576	4	FALSE	7759	82816	0.0856638
701.6	Acquired acanthosis nigricans	dermatologic	-0.039875	0.0761174	0.96091	0.827735	1.11551	0.600375	0	0.450877	3	FALSE	6766	84228	0.0743566
702	Degenerative skin conditions and other dermatoses	dermatologic	0.041133	0.0284108	1.04199	0.985554	1.10166	0.147674	0	0.636403	4	FALSE	8162	80297	0.0922687
702.2	Seborrheic keratosis	dermatologic	0.0417407	0.0306528	1.04262	0.981829	1.10718	0.173285	0	0.720331	3	FALSE	8048	81608	0.0897653
703	Diseases of nail, NOS	dermatologic	0.0386396	0.0168434	1.0394	1.00564	1.07428	0.0217879	0	0.776828	3	FALSE	11886	75664	0.135762
703.1	Ingrowing nail	dermatologic	0.0382544	0.0225426	1.039	0.994089	1.08593	0.0897007	0.112479	0.32409	3	FALSE	9303	80115	0.104039
704	Diseases of hair and hair follicles	dermatologic	0.00131309	0.0193044	1.00131	0.964136	1.03993	0.94577	0.297825	0.233509	4	FALSE	10296	77431	0.117364
704.1	Alopecia	dermatologic	-0.0643061	0.0324976	0.937718	0.879853	0.999388	0.0478393	0.424709	0.156731	4	FALSE	7868	82682	0.0868912
704.2	Hirsutism	dermatologic	-0.0219829	0.0655083	0.978257	0.860384	1.11228	0.737192	0	0.475594	3	FALSE	6927	84266	0.0759598
704.8	Other specified diseases of hair and hair follicles	dermatologic	0.0183939	0.0246686	1.01856	0.970489	1.06902	0.455884	0	0.851039	3	FALSE	8868	79431	0.100431
705	Disorders of sweat glands	dermatologic	0.030146	0.0368109	1.03061	0.958868	1.10771	0.412819	0	0.874457	3	FALSE	7463	82095	0.0833315
705.1	Dyshidrosis	dermatologic	0.0174393	0.0646052	1.01759	0.896565	1.15496	0.787209	0	0.811177	3	FALSE	6815	83390	0.0755501
705.3	Hidradenitis	dermatologic	0.0100082	0.0466659	1.01006	0.921774	1.1068	0.830185	0	0.657289	3	FALSE	7100	83206	0.0786216
705.8	Hyperhidrosis	dermatologic	-0.0685132	0.0555256	0.933781	0.837494	1.04114	0.217239	0.682865	0.075777	2	FALSE	6948	82661	0.0775369
706	Diseases of sebaceous glands	dermatologic	-0.0250714	0.0131274	0.97524	0.950468	1.00066	0.0561519	0	0.901266	4	FALSE	15163	69589	0.17891
706.1	Acne	dermatologic	-0.0512212	0.0244876	0.950069	0.905547	0.996779	0.036464	0	0.837807	3	FALSE	8738	80288	0.0981511
706.2	Sebaceous cyst	dermatologic	-0.00180718	0.0191612	0.998194	0.961402	1.03639	0.924859	0	0.626594	4	FALSE	10276	77391	0.117216
706.8	Other specified diseases of sebaceous glands	dermatologic	-0.0190066	0.0218031	0.981173	0.940127	1.02401	0.383351	0	0.671847	2	FALSE	9359	77758	0.10743
707	Chronic ulcer of skin	dermatologic	0.122645	0.0214487	1.13048	1.08394	1.17902	1.07756e-08	0	0.870505	4	TRUE	9437	80963	0.104392
707.1	Decubitus ulcer	dermatologic	0.116949	0.0363229	1.12406	1.04682	1.207	0.00128317	0	0.508323	4	FALSE	7522	83657	0.0824971
707.2	Chronic ulcer of leg or foot	dermatologic	0.134165	0.025412	1.14358	1.08802	1.20198	1.2948e-07	0	0.905624	4	TRUE	8575	82284	0.094377
707.3	Chronic ulcer of unspecified site	dermatologic	0.0876974	0.0494353	1.09166	0.990848	1.20272	0.0760659	0.191023	0.290507	3	FALSE	7064	83749	0.0777862
709	Diffuse diseases of connective tissue	dermatologic	0.0551338	0.0405368	1.05668	0.975976	1.14406	0.173801	0.566267	0.0746008	4	FALSE	7164	83084	0.0793813
709.2	Sicca syndrome	dermatologic	-0.0556811	0.0678058	0.945841	0.828136	1.08028	0.411541	0	0.431697	4	FALSE	6698	83679	0.0741118
709.3	Systemic sclerosis	dermatologic	0.0848054	0.102031	1.08851	0.891213	1.32947	0.405877	0	0.422776	3	FALSE	6551	83936	0.0723971
709.6	Other specified diffuse diseases of connective tissue	dermatologic	0.114674	0.116607	1.12151	0.892373	1.40948	0.325398	0	0.935415	3	FALSE	6515	83956	0.072012
709.7	Unspecified diffuse connective tissue disease	dermatologic	0.107046	0.0803019	1.11298	0.950903	1.30269	0.182519	0	0.639064	3	FALSE	6629	83820	0.0732899
710	Osteomyelitis, periostitis, and other infections involving bone	musculoskeletal	0.123771	0.0299041	1.13176	1.06733	1.20007	3.48894e-05	0.360653	0.209277	3	TRUE	7924	82664	0.087473
710.1	Osteomyelitis	musculoskeletal	0.134974	0.0309039	1.14451	1.07724	1.21597	1.25662e-05	0	0.526577	3	TRUE	7836	83109	0.086162
710.11	Acute osteomyelitis	musculoskeletal	0.139214	0.0477615	1.14937	1.04666	1.26216	0.00355945	0	0.902467	3	FALSE	7064	84026	0.0775497
710.12	Chronic osteomyelitis	musculoskeletal	0.218804	0.0444871	1.24459	1.14066	1.35798	8.72715e-07	0.426203	0.175034	3	TRUE	7150	83948	0.0784869
710.19	Unspecified osteomyelitis	musculoskeletal	0.139489	0.03677	1.14969	1.06975	1.2356	0.000148501	0.0448736	0.350995	3	FALSE	7438	83595	0.0817066
711	Arthropathy associated with infections	musculoskeletal	0.0311048	0.0541605	1.03159	0.927699	1.14712	0.565759	0	0.988888	3	FALSE	6933	83982	0.076258
711.1	Pyogenic arthritis	musculoskeletal	0.0278599	0.0673577	1.02825	0.901082	1.17337	0.679159	0	0.958054	3	FALSE	6780	84360	0.074391
712	Infective connective tissue disorders	musculoskeletal	0.219993	0.105504	1.24607	1.0133	1.53231	0.0370545	0	0.353775	2	FALSE	6624	84701	0.0725322
713	Arthropathy associated with other disorders classified elsewhere	musculoskeletal	-0.0675267	0.0784	0.934703	0.801566	1.08995	0.389067	0.475432	0.148625	3	FALSE	6710	84490	0.0735746
713.5	Arthropathy associated with neurological disorders	musculoskeletal	0.0224316	0.114402	1.02269	0.817265	1.27974	0.844549	0.238649	0.25177	2	FALSE	6627	84712	0.0725539
714	Rheumatoid arthritis and other inflammatory polyarthropathies	musculoskeletal	0.0236667	0.0247875	1.02395	0.975392	1.07492	0.339687	0	0.57624	4	FALSE	8578	82059	0.0946413
714.1	Rheumatoid arthritis	musculoskeletal	0.0449551	0.0290487	1.04598	0.988092	1.10726	0.121724	0	0.655325	4	FALSE	8004	83123	0.0878335
715	Other inflammatory spondylopathies	musculoskeletal	-0.0650245	0.03598	0.937044	0.873241	1.00551	0.0707246	0	0.472979	4	FALSE	7490	82999	0.0827725
715.1	Sacroiliitis NEC	musculoskeletal	-0.0965248	0.0434162	0.907987	0.833919	0.988635	0.0261995	0.172771	0.298539	3	FALSE	7181	83673	0.0790389
716	Other arthropathies	musculoskeletal	0.0156496	0.0151975	1.01577	0.985962	1.04648	0.303129	0.101439	0.328608	3	FALSE	12849	72451	0.150633
716.9	Arthropathy NOS	musculoskeletal	0.0353634	0.0171804	1.036	1.00169	1.07148	0.0395562	0.259209	0.259264	3	FALSE	11281	75037	0.130691
717	Polymyalgia Rheumatica	musculoskeletal	0.138934	0.106361	1.14905	0.932832	1.41538	0.191468	0	0.629461	3	FALSE	6796	85350	0.0737525
720	Spinal stenosis	musculoskeletal	0.0515954	0.015907	1.05295	1.02063	1.08629	0.00118045	0.193528	0.293341	4	FALSE	12167	76118	0.137815
720.1	Spinal stenosis of lumbar region	musculoskeletal	0.0712738	0.0202441	1.07388	1.0321	1.11734	0.000430375	0	0.730781	3	FALSE	9880	79100	0.111036
721	Spondylosis and allied disorders	musculoskeletal	0.0269159	0.0128999	1.02728	1.00163	1.05359	0.0369321	0	0.801539	4	FALSE	15715	69780	0.183812
721.1	Spondylosis without myelopathy	musculoskeletal	0.0256321	0.013443	1.02596	0.999285	1.05335	0.0565567	0	0.951391	4	FALSE	14854	70637	0.173749
721.2	Spondylosis with myelopathy	musculoskeletal	-0.00255985	0.0337805	0.997443	0.933543	1.06572	0.939595	0.593837	0.0852589	3	FALSE	7692	82401	0.0853784
722	Intervertebral disc disorders	musculoskeletal	0.015791	0.0121026	1.01592	0.992102	1.0403	0.191975	0.169143	0.306682	4	FALSE	17272	68395	0.201618
722.1	Displacement of intervertebral disc	musculoskeletal	0.0653136	0.0225788	1.06749	1.02128	1.1158	0.00381955	0	0.614954	3	FALSE	9131	79248	0.103316
722.6	Degeneration of intervertebral disc	musculoskeletal	-0.000108232	0.0138296	0.999892	0.973153	1.02736	0.993756	0.520322	0.12434	3	FALSE	14373	71439	0.167494
722.7	Intervertebral disc disorder with myelopathy	musculoskeletal	0.0239386	0.0411547	1.02423	0.944856	1.11027	0.560787	0	0.770408	3	FALSE	7323	82933	0.0811359
722.8	Postlaminectomy syndrome	musculoskeletal	0.0785073	0.0478157	1.08167	0.984905	1.18794	0.100616	0	0.936524	3	FALSE	7109	83554	0.0784113
722.9	Other and unspecified disc disorder	musculoskeletal	0.0519124	0.0369634	1.05328	0.979675	1.13242	0.160192	0	0.939556	3	FALSE	7549	81928	0.084368
723	Other disorders of cervical region	musculoskeletal	-0.0728991	0.0519198	0.929695	0.839742	1.02928	0.160298	0	0.944189	3	FALSE	7023	82975	0.0780351
723.1	Torticollis	musculoskeletal	-0.149873	0.110659	0.860817	0.692975	1.06931	0.175621	0	0.926834	2	FALSE	6675	83912	0.0736861
724	Other and unspecified disorders of back	musculoskeletal	0.0167934	0.0255705	1.01694	0.967225	1.0692	0.511342	0.0838746	0.335695	3	FALSE	8565	79228	0.097559
724.1	Disorders of sacrum	musculoskeletal	0.0645187	0.0577777	1.06665	0.952445	1.19454	0.264135	0.257225	0.245925	2	FALSE	6955	83614	0.0767923
724.2	Disorders of coccyx	musculoskeletal	0.129402	0.108107	1.13815	0.920826	1.40676	0.231315	0.341824	0.217718	2	FALSE	6665	84249	0.073311
724.8	Other symptoms referable to back	musculoskeletal	0.000151772	0.0417691	1.00015	0.921535	1.08548	0.997101	0	0.369991	2	FALSE	7333	81677	0.082384
724.9	Other unspecified back disorders	musculoskeletal	0.0224705	0.0441185	1.02272	0.938005	1.1151	0.610527	0	0.372991	2	FALSE	7248	82710	0.0805709
726	Peripheral enthesopathies and allied syndromes	musculoskeletal	0.00719266	0.010771	1.00722	0.986178	1.02871	0.504274	0.826544	0.000614422	4	FALSE	21164	61492	0.256049
726.1	Enthesopathy	musculoskeletal	0.0147396	0.0146747	1.01485	0.986076	1.04446	0.315174	0.802936	0.00163532	4	FALSE	12966	70859	0.154679
726.2	Synoviopathy	musculoskeletal	0.0297306	0.0514846	1.03018	0.931297	1.13956	0.563625	0	0.813816	2	FALSE	6729	81898	0.0759249
726.3	Bursitis	musculoskeletal	0.0142328	0.0266185	1.01433	0.962772	1.06866	0.592861	0.31699	0.231285	3	FALSE	8075	79279	0.09244
726.4	Calcaneal spur; Exostosis NOS	musculoskeletal	0.0435206	0.0297075	1.04448	0.985403	1.1071	0.142929	0	0.833428	2	FALSE	7773	79366	0.0892023
727	Other disorders of synovium, tendon, and bursa	musculoskeletal	0.00772522	0.0137117	1.00776	0.981033	1.03521	0.573161	0	0.45216	4	FALSE	14031	70620	0.165751
727.1	Synovitis and tenosynovitis	musculoskeletal	-0.0117797	0.0201109	0.988289	0.950092	1.02802	0.558052	0.618325	0.0489933	4	FALSE	9524	77408	0.109557
727.4	Ganglion and cyst of synovium, tendon, and bursa	musculoskeletal	0.0380297	0.031093	1.03876	0.977349	1.10403	0.221294	0	0.777951	4	FALSE	7606	80789	0.0860456
727.5	Rupture of synovium	musculoskeletal	-0.0296213	0.0636054	0.970813	0.857027	1.09971	0.641427	0	0.55544	2	FALSE	6565	82279	0.0738936
727.6	Rupture of tendon, nontraumatic	musculoskeletal	0.00891711	0.027087	1.00896	0.956789	1.06397	0.742002	0.401873	0.170654	4	FALSE	8049	80673	0.0907216
728	Disorders of muscle, ligament, and fascia	musculoskeletal	-0.186392	0.0853068	0.829948	0.702163	0.980989	0.0288919	0	0.853247	2	FALSE	6439	82657	0.0722704
728.7	Fasciitis	musculoskeletal	0.0162281	0.0169787	1.01636	0.983095	1.05075	0.339178	0	0.851883	4	FALSE	11125	75180	0.128903
729	Other disorders of soft tissues	musculoskeletal	0.0243644	0.0349123	1.02466	0.956894	1.09723	0.485256	0	0.852621	3	FALSE	7265	80145	0.0831141
731	Osteitis deformans and osteopathies associated with other disorders classified elsewhere	musculoskeletal	0.0237393	0.0608516	1.02402	0.908893	1.15374	0.69645	0.365119	0.209468	2	FALSE	6791	83537	0.0751816
732	Osteochondropathies	musculoskeletal	0.0901355	0.0805791	1.09432	0.93445	1.28155	0.263312	0	0.696708	2	FALSE	6613	83539	0.0733539
733	Other disorders of bone and cartilage	musculoskeletal	-0.0107967	0.0294942	0.989261	0.933696	1.04813	0.71432	0.265834	0.256125	3	FALSE	7909	80152	0.0898127
733.4	Aseptic necrosis of bone	musculoskeletal	-0.010301	0.0424587	0.989752	0.910721	1.07564	0.808305	0	0.752001	3	FALSE	7103	83047	0.0787909
733.6	Costochondritis	musculoskeletal	-0.196957	0.0880332	0.821226	0.691081	0.975881	0.0252669	0.61979	0.0720692	3	FALSE	6608	83113	0.0736505
733.8	Malunion and nonunion of fracture	musculoskeletal	0.0450531	0.0666625	1.04608	0.917959	1.19209	0.499143	0.802321	0.0245027	2	FALSE	6694	83406	0.0742952
735	Acquired foot deformities	musculoskeletal	0.0736847	0.0115017	1.07647	1.05247	1.10101	1.48959e-10	0.233749	0.270772	4	TRUE	19021	67999	0.218582
735.1	Flat foot	musculoskeletal	0.0263175	0.016649	1.02667	0.993706	1.06072	0.113942	0.457564	0.158257	3	FALSE	11674	76264	0.132753
735.2	Acquired toe deformities	musculoskeletal	0.104306	0.0162848	1.10994	1.07507	1.14594	1.50231e-10	0.349977	0.20224	4	TRUE	11902	76357	0.134853
735.21	Hammer toe (acquired)	musculoskeletal	0.127253	0.0199486	1.1357	1.09216	1.18099	1.78232e-10	0	0.584698	4	TRUE	9934	79334	0.111283
735.23	Hallux rigidus	musculoskeletal	0.0223914	0.0318431	1.02264	0.96077	1.0885	0.481944	0.362524	0.208318	3	FALSE	7791	82485	0.086302
735.3	Hallux valgus (Bunion)	musculoskeletal	0.0685783	0.0175961	1.07098	1.03468	1.10856	9.72429e-05	0.220511	0.278275	4	FALSE	11073	77881	0.12448
736	Other acquired deformities of limbs	musculoskeletal	0.0148068	0.0305098	1.01492	0.956006	1.07746	0.627454	0	0.516085	3	FALSE	7860	81452	0.0880061
737	Curvature of spine	musculoskeletal	0.00562464	0.0418462	1.00564	0.926453	1.0916	0.893077	0	0.975802	3	FALSE	7165	82783	0.0796571
737.3	Kyphoscoliosis and scoliosis	musculoskeletal	0.0232048	0.0462705	1.02348	0.934743	1.12063	0.616018	0	0.950411	3	FALSE	7035	83194	0.0779683
738	Other acquired musculoskeletal deformity	musculoskeletal	0.0529543	0.0330994	1.05438	0.988152	1.12505	0.10963	0.302789	0.238285	3	FALSE	7632	81868	0.0852737
738.4	Acquired spondylolisthesis	musculoskeletal	0.037746	0.0433014	1.03847	0.95397	1.13045	0.383369	0.205553	0.284012	3	FALSE	7126	82872	0.0791795
739	Contracture of joint	musculoskeletal	0.159494	0.052115	1.17292	1.05903	1.29906	0.00221021	0.249345	0.263904	3	FALSE	6913	83629	0.0763513
740	Osteoarthrosis	musculoskeletal	0.0347711	0.00951235	1.03538	1.01626	1.05487	0.000256821	0.655544	0.0334151	4	FALSE	31819	52893	0.375614
740.1	Osteoarthritis; localized	musculoskeletal	0.0275284	0.0104153	1.02791	1.00714	1.04911	0.00821575	0.57116	0.0720378	4	FALSE	22286	62400	0.26316
740.11	Osteoarthrosis, localized, primary	musculoskeletal	0.0184537	0.0117462	1.01863	0.995442	1.04235	0.116174	0.418931	0.16025	4	FALSE	17141	67177	0.20329
740.12	Osteoarthrosis, localized, secondary	musculoskeletal	0.0125158	0.0305842	1.01259	0.953679	1.07515	0.682375	0	0.815985	2	FALSE	7172	79875	0.0823923
740.2	Osteoarthrosis, generalized	musculoskeletal	-0.0121127	0.0237685	0.98796	0.942991	1.03507	0.610325	0.562259	0.076721	4	FALSE	8102	78513	0.0935404
740.3	Osteoarthrosis involving more than one site, but not specified as generalized	musculoskeletal	0.0508169	0.0549718	1.05213	0.944664	1.17182	0.355268	0.560687	0.102665	3	FALSE	6164	81752	0.0701124
740.9	Osteoarthrosis NOS	musculoskeletal	0.043959	0.0104827	1.04494	1.02369	1.06663	2.74689e-05	0.415346	0.162436	4	TRUE	23403	60325	0.279512
741	Symptoms and disorders of the joints	musculoskeletal	0.0394142	0.01332	1.0402	1.0134	1.06772	0.00308626	0.290995	0.237549	4	FALSE	14897	69057	0.177442
741.2	Stiffness of joint	musculoskeletal	-0.0340129	0.0331048	0.966559	0.905836	1.03135	0.304217	0	0.840368	3	FALSE	7728	82702	0.0854584
741.3	Difficulty in walking	musculoskeletal	0.0340167	0.0199619	1.0346	0.994905	1.07588	0.0883658	0.345293	0.205074	4	FALSE	10062	77903	0.114386
741.4	Joint effusions	musculoskeletal	0.0718718	0.0258277	1.07452	1.02148	1.13031	0.0053902	0	0.456316	3	FALSE	8575	79192	0.0977019
742	Derangement of joint, non-traumatic	musculoskeletal	0.0171687	0.030753	1.01732	0.95781	1.08052	0.576656	0	0.679182	3	FALSE	8018	80981	0.0900909
742.9	Other derangement of joint	musculoskeletal	0.0209953	0.0342753	1.02122	0.954867	1.09218	0.540175	0	0.924149	3	FALSE	7741	81628	0.0866184
743	Osteoporosis, osteopenia and pathological fracture	musculoskeletal	-0.0252722	0.0202093	0.975044	0.937178	1.01444	0.211108	0	0.46871	3	FALSE	9980	79162	0.111956
743.1	Osteoporosis	musculoskeletal	-0.0356888	0.0293232	0.964941	0.911047	1.02202	0.223573	0.175917	0.297164	3	FALSE	8155	82734	0.0897248
743.11	Osteoporosis NOS	musculoskeletal	-0.0369863	0.0306879	0.963689	0.907435	1.02343	0.22811	0.142143	0.311706	3	FALSE	8025	82951	0.0882101
743.13	Other specified osteoporosis	musculoskeletal	0.0793528	0.0821869	1.08259	0.92152	1.2718	0.334286	0.051127	0.348582	3	FALSE	6843	84536	0.0748859
743.2	Pathologic fracture	musculoskeletal	0.0322262	0.060909	1.03275	0.916537	1.1637	0.596744	0	0.46012	2	FALSE	7005	84038	0.0769417
743.9	Osteopenia or other disorder of bone and cartilage	musculoskeletal	-0.0239732	0.0282125	0.976312	0.923792	1.03182	0.395471	0.388839	0.194713	3	FALSE	8309	81340	0.0926837
745	Pain in joint	musculoskeletal	0.0347342	0.0100121	1.03534	1.01523	1.05586	0.000521993	0	0.914691	4	FALSE	50247	33137	0.602598
747	Cardiac and circulatory congenital anomalies	congenital anomalies	0.00197429	0.0378259	1.00198	0.930379	1.07908	0.958374	0	0.405655	4	FALSE	7479	83843	0.081897
747.1	Cardiac congenital anomalies	congenital anomalies	0.0203494	0.0440612	1.02056	0.936122	1.11261	0.644193	0	0.43764	4	FALSE	7252	84352	0.0791668
747.11	Cardiac shunt/ heart septal defect	congenital anomalies	0.101425	0.0585082	1.10675	0.986838	1.24123	0.0830043	0.483569	0.144227	3	FALSE	6992	84945	0.0760521
747.12	Valvular heart disease/ heart chambers	congenital anomalies	-0.222063	0.0909514	0.800865	0.670103	0.957144	0.0146243	0	0.912635	2	FALSE	6797	85199	0.0738836
747.13	Congenital anomalies of great vessels	congenital anomalies	-0.0259234	0.0923351	0.97441	0.813103	1.16772	0.778899	0.3838	0.202695	2	FALSE	6795	85201	0.0738619
747.2	Congenital anomalies of peripheral vascular system	congenital anomalies	-0.0758376	0.0822188	0.926967	0.789004	1.08905	0.356326	0	0.621209	2	FALSE	6843	84963	0.0745376
749	Congenital anomalies of face and neck	congenital anomalies	0.0995513	0.0857235	1.10468	0.933827	1.30678	0.245517	0	0.408711	2	FALSE	6847	85052	0.0745057
750	Digestive congenital anomalies	congenital anomalies	-0.00361031	0.0651877	0.996396	0.876888	1.13219	0.955833	0.705497	0.033522	3	FALSE	6939	84413	0.0759589
750.2	Lower gastrointestinal congenital anomalies	congenital anomalies	0.0580423	0.0847719	1.05976	0.897531	1.25131	0.493541	0	0.8429	2	FALSE	6826	84822	0.0744806
750.21	Congenital anomalies of intestine	congenital anomalies	-0.00639089	0.126659	0.993629	0.775198	1.27361	0.959758	0	0.627371	2	FALSE	6721	78966	0.0784366
751	Genitourinary congenital anomalies	congenital anomalies	0.0100696	0.0317209	1.01012	0.949232	1.07491	0.750907	0	0.9237	4	FALSE	7896	82511	0.0873384
751.1	Congenital anomalies of genital organs	congenital anomalies	0.201651	0.0670941	1.22342	1.07267	1.39536	0.00265143	0.875811	0.00454467	2	FALSE	6921	84602	0.0756203
751.12	Congenital anomalies of male genital organs	congenital anomalies	0.200883	0.0871758	1.22248	1.03048	1.45026	0.0212031	0.787833	0.0299305	2	FALSE	6796	85065	0.0739813
751.2	Congenital anomalies of urinary system	congenital anomalies	-0.0355317	0.0366346	0.965092	0.898225	1.03694	0.332099	0	0.90156	4	FALSE	7585	83412	0.0833544
751.21	Cystic kidney disease	congenital anomalies	-0.0380759	0.0399056	0.96264	0.890218	1.04095	0.340008	0	0.453712	3	FALSE	7450	83642	0.0817854
751.22	Other specified congenital anomalies of kidney	congenital anomalies	0.0384361	0.110084	1.03918	0.837509	1.28942	0.726974	0.404433	0.195048	2	FALSE	6757	85285	0.0734121
752	Nervous system congenital anomalies	congenital anomalies	-0.0415753	0.078118	0.959277	0.823095	1.11799	0.594579	0	0.666991	3	FALSE	6862	85091	0.0746251
752.1	Neural tube defects	congenital anomalies	0.113741	0.129213	1.12046	0.869783	1.44339	0.378717	0	0.77	2	FALSE	6746	85350	0.0732497
752.2	Other specified congenital anomalies of nervous system	congenital anomalies	-0.0692624	0.103326	0.933082	0.762024	1.14254	0.502647	0	0.430912	2	FALSE	6767	85257	0.0735352
753	Congenital anomalies of the eye	congenital anomalies	0.00103343	0.0766873	1.00103	0.861336	1.16339	0.989248	0	0.348085	2	FALSE	6906	84776	0.0753256
755	Congenital anomalies of limbs	congenital anomalies	0.0626137	0.0224464	1.06462	1.01879	1.1125	0.0052794	0.584417	0.0901522	3	FALSE	9392	80052	0.105004
755.1	Congenital deformities of feet	congenital anomalies	0.0613536	0.0230876	1.06327	1.01623	1.11249	0.00787388	0	0.364419	2	FALSE	9260	80376	0.103307
755.6	Other congenital anomalies of lower limb, including pelvic girdle	congenital anomalies	0.0324086	0.129088	1.03294	0.802039	1.33031	0.801769	0.540964	0.139953	2	FALSE	6728	85254	0.0731447
756	Other congenital musculoskeletal anomalies	congenital anomalies	-0.0346274	0.0825394	0.965965	0.821682	1.13558	0.674832	0	0.618136	2	FALSE	6845	84739	0.0747401
758	Chromosomal anomalies and genetic disorders	congenital anomalies	-0.0152384	0.106126	0.984877	0.799921	1.2126	0.885827	0	0.490464	2	FALSE	6770	85348	0.0734927
758.1	Chromosomal anomalies	congenital anomalies	0.0161792	0.121626	1.01631	0.800753	1.2899	0.894174	0.604812	0.111669	2	FALSE	6744	85388	0.0731993
759	Other and unspecified congenital anomalies	congenital anomalies	0.044434	0.0587829	1.04544	0.931668	1.1731	0.44971	0.101675	0.291391	2	FALSE	6983	84755	0.0761189
760	Back pain	symptoms	0.0160335	0.00926927	1.01616	0.997868	1.03479	0.0836756	0.170482	0.305956	4	FALSE	41344	42509	0.493053
761	Cervicalgia	symptoms	0.00451107	0.0114313	1.00452	0.982265	1.02728	0.693119	0	0.645233	4	FALSE	19009	66118	0.223302
763	Thoracic or lumbosacral neuritis or radiculitis, unspecified	symptoms	0.052431	0.0148407	1.05383	1.02362	1.08493	0.000411017	0	0.873191	3	FALSE	13027	74260	0.149243
764	Sciatica	symptoms	-0.0136043	0.01897	0.986488	0.950483	1.02386	0.473282	0	0.402985	4	FALSE	10317	77101	0.118019
765	Cervical radiculitis	symptoms	0.0122337	0.0182547	1.01231	0.97673	1.04918	0.502751	0	0.823624	3	FALSE	10681	77292	0.121412
766	Neuralgia, neuritis, and radiculitis NOS	symptoms	0.00180399	0.0261267	1.00181	0.951797	1.05444	0.944952	0	0.871697	3	FALSE	8468	79635	0.0961148
770	Myalgia and myositis unspecified	symptoms	-0.00322425	0.0180549	0.996781	0.962125	1.03269	0.858267	0.323801	0.218019	4	FALSE	10846	76565	0.12408
771	Musculoskeletal symptoms referable to limbs	symptoms	-0.0695286	0.0434462	0.932833	0.856688	1.01575	0.109524	0	0.47203	4	FALSE	7271	83230	0.0803417
771.1	Swelling of limb	symptoms	0.0339951	0.0255863	1.03458	0.983977	1.08778	0.183964	0	0.733768	3	FALSE	8613	78432	0.0989488
771.2	Cramp of limb	symptoms	-0.013371	0.0525495	0.986718	0.890149	1.09376	0.799151	0	0.603476	2	FALSE	7106	77512	0.0839774
772	Symptoms of the muscles	symptoms	0.0428326	0.0563346	1.04376	0.934652	1.16561	0.447061	0.341091	0.219224	3	FALSE	7066	83681	0.0778648
772.2	Spasm of muscle	symptoms	0.0351617	0.0242848	1.03579	0.987641	1.08628	0.147648	0	0.975326	3	FALSE	8875	78620	0.101434
772.3	Muscle weakness	symptoms	0.0455197	0.0168301	1.04657	1.01261	1.08167	0.00683745	0.718741	0.0285687	3	FALSE	11557	76380	0.131424
772.4	Rhabdomyolysis	symptoms	-0.0224855	0.0503099	0.977765	0.885953	1.07909	0.654919	0	0.736227	3	FALSE	7183	83781	0.0789653
780	Hypothermia/Chills	symptoms	-0.0672095	0.116223	0.934999	0.74453	1.17419	0.563074	0.583862	0.121099	2	FALSE	6779	84911	0.0739339
781	Symptoms involving nervous and musculoskeletal systems	symptoms	0.0573385	0.0386788	1.05901	0.981699	1.14242	0.138227	0	0.819801	4	FALSE	7408	82733	0.0821824
781.2	Abnormal posture	symptoms	0.139266	0.0704036	1.14943	1.00128	1.3195	0.0479163	0	0.864159	3	FALSE	6769	84850	0.0738821
782.3	Edema	symptoms	0.0412034	0.0133044	1.04206	1.01524	1.06959	0.00195501	0.714647	0.014671	4	FALSE	15190	69785	0.178758
782.6	Pallor and flushing	symptoms	0.0279611	0.116347	1.02836	0.81867	1.29175	0.810077	0	0.999965	2	FALSE	6674	84139	0.0734917
783	Fever of unknown origin	symptoms	-0.0682087	0.0195554	0.934065	0.898942	0.970561	0.000486709	0.462002	0.13415	4	FALSE	10313	76853	0.118314
785	Abdominal pain	symptoms	-0.0150622	0.00987311	0.985051	0.966172	1.0043	0.127114	0	0.571487	4	FALSE	23825	57145	0.294245
788	Syncope and collapse	symptoms	0.0115453	0.0165125	1.01161	0.979397	1.04489	0.484437	0	0.765737	4	FALSE	11482	76816	0.130037
789	Nausea and vomiting	symptoms	-0.0464949	0.0149431	0.954569	0.927017	0.98294	0.00186164	0.409037	0.166283	4	FALSE	12708	71981	0.150055
790	Nonspecific findings on examination of blood	symptoms	-0.0684525	0.0635242	0.933838	0.824517	1.05765	0.281221	0	0.636345	3	FALSE	6962	83197	0.0772191
790.1	Elevated sedimentation rate	symptoms	0.118975	0.0914131	1.12634	0.941585	1.34735	0.193083	0	0.410688	3	FALSE	6786	83998	0.0747489
790.6	Other abnormal blood chemistry	symptoms	-0.000805151	0.0177532	0.999195	0.965025	1.03457	0.963826	0	0.981698	3	FALSE	10930	74444	0.128025
790.8	Elevated C-reactive protein (CRP)	symptoms	-0.149578	0.110303	0.861071	0.693664	1.06888	0.175078	0	0.647443	2	FALSE	6741	84112	0.0741968
791	Gangrene	symptoms	0.117895	0.054988	1.12513	1.01017	1.25316	0.0320322	0	0.850497	3	FALSE	413	78201	0.00525352
792	Abnormal Papanicolaou smear of cervix and cervical HPV	genitourinary	0.011418	0.0282406	1.01148	0.957019	1.06905	0.685984	0	0.44161	3	FALSE	7059	80854	0.0802953
792.1	Papanicolaou smear of cervix or vagina with atypical squamous cells	genitourinary	0.027007	0.0350161	1.02737	0.959231	1.10036	0.440546	0	0.599688	3	FALSE	6384	81781	0.0724097
795	Other and nonspecific abnormal cytological, histological and immunological findings	symptoms	-0.0372176	0.113275	0.963466	0.771643	1.20297	0.742489	0	0.890795	2	FALSE	104	78483	0.00132337
795.8	Abnormal tumor markers	symptoms	0.103777	0.146127	1.10935	0.833079	1.47725	0.477591	0	0.504108	2	FALSE	68	78621	0.000864161
796	Elevated prostate specific antigen [PSA]	genitourinary	-0.0186136	0.0145427	0.981559	0.953976	1.00994	0.200573	0.473952	0.149424	3	FALSE	13905	74838	0.156688
797	Shock	symptoms	-0.0364416	0.0567742	0.964214	0.862675	1.07771	0.520959	0	0.727182	2	FALSE	7061	84680	0.0769667
797.1	Cardiogenic shock	symptoms	-0.0799457	0.0814888	0.923166	0.786895	1.08304	0.326562	0	0.96073	2	FALSE	6863	85170	0.0745711
798	Malaise and fatigue	symptoms	0.0256409	0.0124605	1.02597	1.00122	1.05134	0.0396127	0	0.701208	4	FALSE	16531	65632	0.201198
798.1	Chronic fatigue syndrome	symptoms	0.102235	0.0662377	1.10764	0.972788	1.26119	0.122721	0	0.785683	2	FALSE	6851	82628	0.0765655
800	Fracture of lower limb	injuries & poisonings	-0.0178025	0.0274566	0.982355	0.930888	1.03667	0.516733	0.383464	0.19751	3	FALSE	8317	82314	0.0917677
800.1	Fracture of neck of femur	injuries & poisonings	0.0338221	0.0649764	1.0344	0.910711	1.17489	0.602695	0	0.778167	3	FALSE	6957	84375	0.0761726
800.2	Fracture of unspecified part of femur	injuries & poisonings	-0.0707525	0.0656614	0.931692	0.819184	1.05965	0.281241	0	0.90252	2	FALSE	6951	84369	0.076117
800.3	Fracture of tibia and fibula	injuries & poisonings	-0.0657307	0.0410274	0.936383	0.864034	1.01479	0.10913	0.724911	0.0263791	3	FALSE	7407	83663	0.081333
800.4	Fracture of patella	injuries & poisonings	-0.0299727	0.0770144	0.970472	0.834504	1.12859	0.697141	0	0.7624	2	FALSE	6888	84443	0.075418
801	Fracture of ankle and foot	injuries & poisonings	0.0324847	0.0240574	1.03302	0.98544	1.08289	0.176921	0	0.86118	3	FALSE	8903	81290	0.0987105
801.1	Fracture of foot	injuries & poisonings	0.0358167	0.0384706	1.03647	0.961189	1.11764	0.351845	0	0.828761	3	FALSE	7514	83562	0.0825025
802	Fracture of pelvis	injuries & poisonings	-0.00946563	0.0797059	0.990579	0.847312	1.15807	0.905468	0	0.921278	2	FALSE	6858	84554	0.075023
803	Fracture of upper limb	injuries & poisonings	0.0567091	0.0306264	1.05835	0.996688	1.12382	0.0640773	0	0.954685	3	FALSE	7983	82949	0.0877909
803.1	Fracture of humerus	injuries & poisonings	0.0999748	0.0615249	1.10514	0.979599	1.24678	0.104173	0.287547	0.236122	2	FALSE	6997	84330	0.0766148
803.2	Fracture of radius and ulna	injuries & poisonings	0.0208191	0.0400306	1.02104	0.94399	1.10437	0.603008	0	0.950217	3	FALSE	7439	83762	0.0815671
803.3	Fracture of clavicle or scapula	injuries & poisonings	0.122389	0.0783081	1.13019	0.969387	1.31768	0.118071	0	0.44817	2	FALSE	6877	84470	0.0752844
804	Fracture of hand or wrist	injuries & poisonings	0.00776558	0.0286067	1.0078	0.952846	1.06592	0.786037	0	0.437542	3	FALSE	8232	82243	0.0909865
805	Fracture of vertebral column without mention of spinal cord injury	injuries & poisonings	0.0305494	0.047119	1.03102	0.940069	1.13077	0.516761	0	0.918224	2	FALSE	7225	83843	0.0793363
807	Fracture of ribs	injuries & poisonings	0.0200261	0.0472092	1.02023	0.930064	1.11913	0.671421	0.710602	0.0630436	2	FALSE	7223	78001	0.0847531
809	Fracture of unspecified bones	injuries & poisonings	0.0192179	0.0336316	1.0194	0.954375	1.08886	0.567713	0	0.725437	3	FALSE	7737	82503	0.085738
817	Concussion	injuries & poisonings	0.0601736	0.0510227	1.06202	0.960954	1.17372	0.238259	0	0.408684	2	FALSE	7172	77717	0.0844868
818	Intracranial hemorrhage (injury)	injuries & poisonings	0.026578	0.0653708	1.02693	0.903439	1.16731	0.684322	0.243745	0.250179	2	FALSE	6960	78857	0.0811028
818.1	Subdural hemorrhage (injury)	injuries & poisonings	0.168435	0.111842	1.18345	0.950496	1.4735	0.132064	0.64021	0.095484	2	FALSE	6771	79167	0.0787894
819	Skull and face fracture and other intercranial injury	injuries & poisonings	-0.0158893	0.0239515	0.984236	0.9391	1.03154	0.507078	0.514338	0.127576	3	FALSE	9020	81497	0.0996498
830	Dislocation	injuries & poisonings	0.0101192	0.0239156	1.01017	0.963913	1.05865	0.672206	0	0.515863	3	FALSE	8877	81082	0.0986783
835	Internal derangement of knee	injuries & poisonings	0.0480991	0.0184599	1.04927	1.01199	1.08793	0.00917141	0	0.88255	4	FALSE	10693	78519	0.119861
840	Sprains and strains	injuries & poisonings	0.0115334	0.0135474	1.0116	0.985093	1.03882	0.394584	0	0.858699	4	FALSE	14739	68630	0.176792
840.2	Rotator cuff (capsule) sprain	injuries & poisonings	0.0223653	0.0344353	1.02262	0.955876	1.09402	0.516024	0.63386	0.0984058	2	FALSE	7744	82709	0.0856135
840.3	Joint/ligament sprain	injuries & poisonings	0.019733	0.0280627	1.01993	0.965346	1.0776	0.481947	0	0.996378	3	FALSE	8340	80304	0.0940842
841	Sprains and strains of back and neck	injuries & poisonings	0.00671792	0.0264621	1.00674	0.955857	1.06033	0.799596	0.686554	0.0740744	2	FALSE	8506	73625	0.103566
842	Other sprains and strains	injuries & poisonings	0.0286447	0.0467538	1.02906	0.938952	1.12781	0.540094	0	0.417651	2	FALSE	7266	81819	0.0815626
850	Hemorrhage or hematoma complicating a procedure	injuries & poisonings	0.02717	0.0479065	1.02754	0.935452	1.1287	0.570615	0	0.447382	2	FALSE	7092	77593	0.0837456
851	Complications of transplants and reattached limbs	injuries & poisonings	0.0461398	0.0423117	1.04722	0.963879	1.13777	0.275505	0	0.434937	3	FALSE	7286	83764	0.080022
854	Complications of cardiac/vascular device, implant, and graft	injuries & poisonings	-0.0981021	0.0342374	0.906556	0.847719	0.969478	0.00416551	0	0.565131	3	FALSE	7674	83316	0.0843389
857	Mechanical complication of unspecified genitourinary device, implant, and graft	injuries & poisonings	0.0724986	0.0569611	1.07519	0.961613	1.20218	0.203098	0	0.572382	3	FALSE	6974	84454	0.0762786
858	Complication of internal orthopedic device	injuries & poisonings	-0.0233372	0.0369458	0.976933	0.908691	1.0503	0.527608	0	0.788728	4	FALSE	7496	83733	0.0821669
859	Complication due to other implant and internal device	injuries & poisonings	-0.0170235	0.0587813	0.983121	0.876137	1.10317	0.772116	0	0.794554	2	FALSE	6939	84263	0.0760839
860	Bone marrow or stem cell transplant	neoplasms	-0.232525	0.109636	0.79253	0.639283	0.982512	0.0339316	0	0.374976	3	FALSE	97	78757	0.00123012
870	Open wounds of head; neck; and trunk	injuries & poisonings	-0.00182307	0.0260198	0.998179	0.94855	1.0504	0.944142	0.703091	0.0177017	4	FALSE	8507	79954	0.0961667
870.3	Other open wound of head and face	injuries & poisonings	-0.0704303	0.0649264	0.931993	0.820629	1.05847	0.278022	0.726604	0.0558107	2	FALSE	6925	77878	0.0816598
871	Open wounds of extremities	injuries & poisonings	0.0525204	0.0224659	1.05392	1.00852	1.10137	0.0193986	0	0.514279	4	FALSE	9217	78577	0.104984
871.1	Open wound of hand except finger(s)	injuries & poisonings	-0.130973	0.0722902	0.877241	0.761352	1.01077	0.0700217	0.75526	0.0432406	2	FALSE	6876	84110	0.0755721
871.2	Open wound of finger(s)	injuries & poisonings	0.0786592	0.055106	1.08184	0.97108	1.20522	0.15346	0	0.467466	2	FALSE	7056	83222	0.0781586
871.3	Open wound of foot except toe(s) alone	injuries & poisonings	0.126779	0.0542932	1.13517	1.02058	1.26262	0.0195388	0.84995	0.00983544	2	FALSE	7099	83806	0.0780925
872	Traumatic amputation	injuries & poisonings	0.0519252	0.0501214	1.0533	0.954745	1.16202	0.300208	0	0.677665	3	FALSE	7139	84428	0.0779648
907	Injuries to the nervous system	injuries & poisonings	0.00930683	0.0420304	1.00935	0.929535	1.09602	0.824757	0.734506	0.0522872	2	FALSE	7408	83716	0.0812958
912	Insect bite	injuries & poisonings	-0.0835709	0.0477532	0.919826	0.837641	1.01007	0.0801082	0	0.470715	2	FALSE	550	69905	0.0078064
916	Contusion	injuries & poisonings	0.0104601	0.0214358	1.01051	0.968939	1.05387	0.62557	0.468445	0.130285	4	FALSE	9517	76353	0.11083
930	Allergic reaction to food	injuries & poisonings	0.0480156	0.050522	1.04919	0.950273	1.1584	0.341915	0	0.822329	3	FALSE	7034	82990	0.0781347
939	Atopic/contact dermatitis due to other or unspecified	dermatologic	-0.0121615	0.0128153	0.987912	0.963407	1.01304	0.34263	0.234755	0.270198	4	FALSE	15557	67906	0.186394
946	Anaphylactic shock NOS	injuries & poisonings	0.00194942	0.0447624	1.00195	0.917793	1.09383	0.965263	0	0.882538	3	FALSE	7194	77759	0.0846821
947	Urticaria	dermatologic	0.0163601	0.0334405	1.01649	0.952008	1.08535	0.624678	0.0220709	0.35967	3	FALSE	7687	81152	0.0865273
949	Allergies, other	injuries & poisonings	0.00653007	0.0256486	1.00655	0.957203	1.05844	0.799034	0	0.5381	3	FALSE	8536	79011	0.0975019
952	Spinal cord injury without evidence of spinal bone injury	injuries & poisonings	-0.0582857	0.0692995	0.94338	0.823567	1.08062	0.400309	0	0.809753	2	FALSE	287	78371	0.00364871
958	Certain early complications of trauma or procedure	injuries & poisonings	-0.0355534	0.0861107	0.965071	0.815196	1.1425	0.679695	0	0.665636	2	FALSE	6837	78809	0.0798286
960	Poisoning by antibiotics	injuries & poisonings	0.0118777	0.042309	1.01195	0.931419	1.09944	0.778913	0.534228	0.0920217	4	FALSE	6696	83519	0.0742227
960.2	Allergy/adverse effect of penicillin	injuries & poisonings	0.0286459	0.0482992	1.02906	0.936113	1.13124	0.553119	0.709847	0.0158911	4	FALSE	6503	83993	0.0718595
961	Poisoning by other anti-infectives	injuries & poisonings	0.0682274	0.160642	1.07061	0.781433	1.4668	0.671043	0	0.441882	2	FALSE	5887	84183	0.0653603
962	Poisoning by hormones and synthetic substitutes	injuries & poisonings	0.00679789	0.0797495	1.00682	0.861131	1.17716	0.93207	0	0.915672	2	FALSE	6021	83479	0.0672737
963	Poisoning by primarily systemic agents	injuries & poisonings	0.0682733	0.0659348	1.07066	0.940864	1.21836	0.300451	0	0.976801	2	FALSE	6097	83564	0.0680006
963.1	Antineoplastic and immunosuppressive drugs causing adverse effects	injuries & poisonings	0.0445806	0.0685679	1.04559	0.914105	1.19599	0.515584	0	0.884413	2	FALSE	6075	83665	0.0676956
965	Poisoning by analgesics, antipyretics, and antirheumatics	injuries & poisonings	-0.156813	0.0623466	0.854864	0.756533	0.965977	0.0118972	0	0.731518	4	FALSE	6210	83898	0.0689173
965.1	Opiates and related narcotics causing adverse effects in therapeutic use	injuries & poisonings	-0.100006	0.0895629	0.904832	0.759157	1.07846	0.264165	0.829349	0.00285148	3	FALSE	6024	83653	0.0671744
967	Adverse effects of sedatives or other central nervous system depressants and anesthetics	injuries & poisonings	0.074097	0.0976181	1.07691	0.88938	1.30398	0.447823	0.575499	0.124825	2	FALSE	5964	83800	0.0664409
977	Personal history of allergy to medicinal agents	injuries & poisonings	0.0367314	0.0524408	1.03741	0.936083	1.14971	0.483655	0.653798	0.0556604	3	FALSE	6387	84088	0.0705941
979	Adverse drug events and drug allergies	injuries & poisonings	-0.00216187	0.0320821	0.99784	0.937028	1.0626	0.946275	0.204426	0.284519	3	FALSE	7069	80281	0.0809273
980	Encounter for long-term (current) use of antibiotics	infectious diseases	0.0312129	0.0519302	1.03171	0.931864	1.14224	0.547803	0	0.887148	2	FALSE	438	77808	0.00559773
990	Effects radiation NOS	injuries & poisonings	-0.0434584	0.0368008	0.957472	0.890843	1.02908	0.23764	0.12228	0.331561	4	FALSE	7351	83537	0.0808798
994	Sepsis and SIRS	injuries & poisonings	0.0192508	0.0241697	1.01944	0.972271	1.06889	0.425749	0	0.447974	4	FALSE	8777	81783	0.0969192
994.1	Systemic inflammatory response syndrome (SIRS)	injuries & poisonings	0.134461	0.0693093	1.14392	0.998618	1.31036	0.0523788	0.15014	0.278036	2	FALSE	6753	84424	0.0740647
994.2	Sepsis	injuries & poisonings	0.018924	0.0252871	1.0191	0.969827	1.07089	0.45424	0.033914	0.375671	4	FALSE	8585	82108	0.09466
994.21	Septic shock	injuries & poisonings	-0.068387	0.0630361	0.933899	0.82536	1.05671	0.277973	0	0.43194	2	FALSE	6815	84505	0.0746277
