# Supplementary material for: Insights from the largest diverse ancestry sex-specific disease map for genetically predicted height
Source: NPJ Genom Med. 2025 Feb 27;10:14. doi: 10.1038/s41525-025-00464-w (PMC11868580; doi:10.1038/s41525-025-00464-w)
Supplement: Supplementary file 12 — Supplementary Data 11 [file 41525_2025_464_MOESM12_ESM.xlsx]

## Sheet: Supplementary Data 11
Supplementary Data 11: PheWAS results for the sex-combined East-Asian cohorts.
Phecode	Description	Group	beta_UKB	SE_UKB	OR_UKB	LCI_UKB	UCI_UKB	pvalue_UKB	n_total_UKB	n_cases_UKB	n_controls_UKB	prev_UKB	Bonferroni_UKB	beta_MVP	SE_MVP	OR_MVP	LCI_MVP	UCI_MVP	pvalue_MVP	n_total_MVP	n_cases_MVP	n_controls_MVP	prev_MVP	Bonferroni_MVP
8	Intestinal infection	infectious diseases	-0.282027	0.290523	0.754253	0.426795	1.33296	0.33167	1936	28	1908	0.0144628	FALSE	-0.118948	0.19709	0.887854	0.603358	1.30649	0.546162	4733	39	4694	0.00824002	FALSE
8.5	Bacterial enteritis	infectious diseases	-0.526048	0.331897	0.590936	0.308336	1.13255	0.112973	1930	22	1908	0.011399	FALSE	-0.0391582	0.274706	0.961599	0.561254	1.64751	0.886649	4822	20	4802	0.00414766	FALSE
10	Tuberculosis	infectious diseases	NA	NA	NA	NA	NA	NA	NA	NA	NA	NA	NA	0.189474	0.199069	1.20861	0.818157	1.78541	0.341198	4805	40	4765	0.00832466	FALSE
38	Septicemia	infectious diseases	0.269507	0.249069	1.30932	0.803588	2.13333	0.279228	1889	37	1852	0.0195871	FALSE	0.1417	0.128192	1.15223	0.896232	1.48135	0.268998	4791	97	4694	0.0202463	FALSE
38.3	Bacteremia	infectious diseases	NA	NA	NA	NA	NA	NA	NA	NA	NA	NA	NA	0.395933	0.19404	1.48577	1.01574	2.17331	0.041304	4821	42	4779	0.00871189	FALSE
41	Bacterial infection NOS	infectious diseases	-0.239534	0.209949	0.786995	0.521507	1.18764	0.253905	1906	54	1852	0.0283316	FALSE	0.437315	0.118548	1.54854	1.22748	1.95359	0.000225186	4658	112	4546	0.0240447	FALSE
41.1	Staphylococcus infections	infectious diseases	NA	NA	NA	NA	NA	NA	NA	NA	NA	NA	NA	0.0496176	0.226182	1.05087	0.674556	1.63711	0.826362	4803	30	4773	0.0062461	FALSE
41.4	E. coli	infectious diseases	-0.373974	0.301651	0.687995	0.380903	1.24267	0.215066	1878	26	1852	0.0138445	FALSE	NA	NA	NA	NA	NA	NA	NA	NA	NA	#VALUE!	NA
41.8	H. pylori	infectious diseases	NA	NA	NA	NA	NA	NA	NA	NA	NA	NA	NA	0.615885	0.225394	1.85129	1.19019	2.87961	0.00628582	4798	30	4768	0.00625261	FALSE
53	Herpes zoster	infectious diseases	NA	NA	NA	NA	NA	NA	NA	NA	NA	NA	NA	0.115932	0.156779	1.12292	0.825839	1.52687	0.459628	4736	64	4672	0.0135135	FALSE
54	Herpes simplex	infectious diseases	NA	NA	NA	NA	NA	NA	NA	NA	NA	NA	NA	0.174614	0.132174	1.19079	0.919022	1.54292	0.186468	4754	88	4666	0.0185107	FALSE
70	Viral hepatitis	infectious diseases	0.172092	0.235604	1.18779	0.748494	1.8849	0.465128	1910	44	1866	0.0230366	FALSE	0.0558573	0.0828639	1.05745	0.898925	1.24392	0.500257	4793	232	4561	0.0484039	FALSE
70.2	Viral hepatitis B	infectious diseases	-0.000716922	0.249213	0.999283	0.613132	1.62863	0.997705	1905	39	1866	0.0204724	FALSE	0.111897	0.103128	1.1184	0.913718	1.36893	0.277907	4809	147	4662	0.0305677	FALSE
70.3	Viral hepatitis C	infectious diseases	NA	NA	NA	NA	NA	NA	NA	NA	NA	NA	NA	-0.0772355	0.139767	0.925672	0.703858	1.21739	0.580537	4806	81	4725	0.0168539	FALSE
70.4	Chronic hepatitis	infectious diseases	NA	NA	NA	NA	NA	NA	NA	NA	NA	NA	NA	-0.129377	0.275061	0.878643	0.512478	1.50643	0.6381	4812	20	4792	0.00415628	FALSE
70.9	Hepatitis NOS	infectious diseases	NA	NA	NA	NA	NA	NA	NA	NA	NA	NA	NA	-0.0753181	0.254891	0.927448	0.562759	1.52847	0.767618	4791	23	4768	0.00480067	FALSE
71	Human immunodeficiency virus [HIV] disease	infectious diseases	NA	NA	NA	NA	NA	NA	NA	NA	NA	NA	NA	0.0288406	0.273541	1.02926	0.60212	1.75941	0.916031	4836	21	4815	0.00434243	FALSE
71.1	HIV infection, symptomatic	infectious diseases	NA	NA	NA	NA	NA	NA	NA	NA	NA	NA	NA	0.0385927	0.280843	1.03935	0.59938	1.80227	0.890701	4841	20	4821	0.00413138	FALSE
78	Viral warts & HPV	infectious diseases	NA	NA	NA	NA	NA	NA	NA	NA	NA	NA	NA	-0.177149	0.0876025	0.837655	0.705499	0.994567	0.0431571	4688	200	4488	0.0426621	FALSE
79	Viral infection	infectious diseases	NA	NA	NA	NA	NA	NA	NA	NA	NA	NA	NA	0.0590589	0.168766	1.06084	0.762066	1.47675	0.72638	4640	53	4587	0.0114224	FALSE
80	Postoperative infection	infectious diseases	-0.312815	0.33545	0.731385	0.37897	1.41152	0.351067	1929	20	1909	0.0103681	FALSE	NA	NA	NA	NA	NA	NA	NA	NA	NA	#VALUE!	NA
90	Sexually transmitted infections (not HIV or hepatitis)	infectious diseases	NA	NA	NA	NA	NA	NA	NA	NA	NA	NA	NA	0.0938542	0.16947	1.0984	0.787961	1.53114	0.579708	4769	51	4718	0.0106941	FALSE
110	Dermatophytosis / Dermatomycosis	infectious diseases	NA	NA	NA	NA	NA	NA	NA	NA	NA	NA	NA	0.0319395	0.0570024	1.03246	0.923315	1.1545	0.575263	4438	536	3902	0.120775	FALSE
110.1	Dermatophytosis	infectious diseases	NA	NA	NA	NA	NA	NA	NA	NA	NA	NA	NA	0.0733738	0.0598867	1.07613	0.95695	1.21016	0.220496	4464	486	3978	0.108871	FALSE
110.11	Dermatophytosis of nail	infectious diseases	NA	NA	NA	NA	NA	NA	NA	NA	NA	NA	NA	0.0599272	0.0790112	1.06176	0.909432	1.2396	0.448173	4663	268	4395	0.0574737	FALSE
110.12	Althete's foot	infectious diseases	NA	NA	NA	NA	NA	NA	NA	NA	NA	NA	NA	0.159961	0.0951279	1.17347	0.973858	1.41398	0.0926587	4665	174	4491	0.037299	FALSE
110.13	Dermatophytosis of the body	infectious diseases	NA	NA	NA	NA	NA	NA	NA	NA	NA	NA	NA	-0.09942	0.163458	0.905362	0.65718	1.24727	0.543035	4718	56	4662	0.0118694	FALSE
110.2	Dermatomycoses	infectious diseases	NA	NA	NA	NA	NA	NA	NA	NA	NA	NA	NA	-0.254298	0.179769	0.775461	0.545177	1.10302	0.157191	4766	46	4720	0.0096517	FALSE
112	Candidiasis	infectious diseases	NA	NA	NA	NA	NA	NA	NA	NA	NA	NA	NA	0.214592	0.229	1.23936	0.791165	1.94145	0.348717	4765	31	4734	0.00650577	FALSE
117	Mycoses	infectious diseases	NA	NA	NA	NA	NA	NA	NA	NA	NA	NA	NA	0.0168642	0.279604	1.01701	0.587922	1.75925	0.951905	4824	20	4804	0.00414594	FALSE
136	Other infectious and parasitic diseases	infectious diseases	NA	NA	NA	NA	NA	NA	NA	NA	NA	NA	NA	-0.213223	0.247174	0.807976	0.497736	1.31159	0.388334	4770	25	4745	0.00524109	FALSE
149	Cancer of larynx, pharynx, nasal cavities	neoplasms	NA	NA	NA	NA	NA	NA	NA	NA	NA	NA	NA	0.388122	0.285023	1.47421	0.843224	2.57736	0.173285	4839	21	4818	0.00433974	FALSE
153	Colorectal cancer	neoplasms	-0.0248368	0.305135	0.975469	0.536386	1.77398	0.935127	1766	27	1739	0.0152888	FALSE	-0.184981	0.1744	0.83112	0.590488	1.16981	0.28884	4810	53	4757	0.0110187	FALSE
153.2	Colon cancer	neoplasms	-0.131377	0.346669	0.876887	0.444481	1.72995	0.704711	1760	21	1739	0.0119318	FALSE	-0.164945	0.191116	0.847941	0.583021	1.23324	0.388104	4813	45	4768	0.00934968	FALSE
153.3	Malignant neoplasm of rectum, rectosigmoid junction, and anus	neoplasms	NA	NA	NA	NA	NA	NA	NA	NA	NA	NA	NA	-0.448632	0.272276	0.638501	0.374451	1.08875	0.0994127	4836	21	4815	0.00434243	FALSE
155	Cancer of liver and intrahepatic bile duct	neoplasms	NA	NA	NA	NA	NA	NA	NA	NA	NA	NA	NA	-0.150894	0.273812	0.859939	0.502799	1.47076	0.581575	4836	21	4815	0.00434243	FALSE
165	Cancer within the respiratory system	neoplasms	NA	NA	NA	NA	NA	NA	NA	NA	NA	NA	NA	0.531465	0.286766	1.70142	0.969868	2.98478	0.0638382	4830	20	4810	0.00414079	FALSE
172	Skin cancer	neoplasms	NA	NA	NA	NA	NA	NA	NA	NA	NA	NA	NA	-0.196577	0.244931	0.821538	0.508321	1.32775	0.422218	4803	28	4775	0.00582969	FALSE
173	Neoplasm of uncertain behavior of skin	neoplasms	NA	NA	NA	NA	NA	NA	NA	NA	NA	NA	NA	-0.306052	0.155215	0.736348	0.543202	0.99817	0.0486325	4610	67	4543	0.0145336	FALSE
174	Breast cancer	neoplasms	0.0390697	0.197399	1.03984	0.706217	1.53108	0.843106	1850	64	1786	0.0345946	FALSE	NA	NA	NA	NA	NA	NA	NA	NA	NA	#VALUE!	NA
174.1	Breast cancer [female]	neoplasms	0.0541004	0.198923	1.05559	0.714775	1.55891	0.785647	1849	63	1786	0.0340725	FALSE	NA	NA	NA	NA	NA	NA	NA	NA	NA	#VALUE!	NA
174.11	Malignant neoplasm of female breast	neoplasms	0.00743067	0.220416	1.00746	0.654042	1.55185	0.973107	1837	51	1786	0.0277627	FALSE	NA	NA	NA	NA	NA	NA	NA	NA	NA	#VALUE!	NA
175	Acquired absence of breast	neoplasms	0.14698	0.345226	1.15833	0.588803	2.27874	0.670291	1802	22	1780	0.0122087	FALSE	NA	NA	NA	NA	NA	NA	NA	NA	NA	#VALUE!	NA
180	Cervical cancer and dysplasia	neoplasms	-0.0372122	0.240946	0.963472	0.600817	1.54503	0.877261	1734	41	1693	0.0236448	FALSE	-0.343245	0.228277	0.709464	0.453542	1.1098	0.132675	4828	32	4796	0.006628	FALSE
180.1	Cervical cancer	neoplasms	-0.193012	0.324836	0.824472	0.436184	1.55841	0.552391	1715	22	1693	0.012828	FALSE	NA	NA	NA	NA	NA	NA	NA	NA	NA	#VALUE!	NA
180.3	Cervical intraepithelial neoplasia [CIN] [Cervical dysplasia]	neoplasms	NA	NA	NA	NA	NA	NA	NA	NA	NA	NA	NA	-0.418359	0.23732	0.658126	0.413331	1.0479	0.0779265	4829	30	4799	0.00621247	FALSE
184	Cancer of other female genital organs	neoplasms	-0.286212	0.288711	0.751103	0.426524	1.32268	0.321517	1829	29	1800	0.0158557	FALSE	NA	NA	NA	NA	NA	NA	NA	NA	NA	#VALUE!	NA
184.1	Malignant neoplasm of ovary and other uterine adnexa	neoplasms	-0.340653	0.301548	0.711306	0.393889	1.28451	0.25861	1826	26	1800	0.0142388	FALSE	NA	NA	NA	NA	NA	NA	NA	NA	NA	#VALUE!	NA
184.11	Malignant neoplasm of ovary	neoplasms	-0.340653	0.301548	0.711306	0.393889	1.28451	0.25861	1826	26	1800	0.0142388	FALSE	NA	NA	NA	NA	NA	NA	NA	NA	NA	#VALUE!	NA
185	Cancer of prostate	neoplasms	-0.0116063	0.283807	0.988461	0.566732	1.72401	0.96738	1887	28	1859	0.0148384	FALSE	-0.0405038	0.103774	0.960305	0.783566	1.17691	0.696308	4810	169	4641	0.0351351	FALSE
187	Cancer of other male genital organs	neoplasms	-0.17749	0.337464	0.83737	0.432177	1.62246	0.598922	1928	20	1908	0.0103734	FALSE	NA	NA	NA	NA	NA	NA	NA	NA	NA	#VALUE!	NA
187.1	Malignant neoplasm of unspecified male genital organ	neoplasms	-0.17749	0.337464	0.83737	0.432177	1.62246	0.598922	1928	20	1908	0.0103734	FALSE	NA	NA	NA	NA	NA	NA	NA	NA	NA	#VALUE!	NA
187.2	Malignant neoplasm of testis	neoplasms	-0.17749	0.337464	0.83737	0.432177	1.62246	0.598922	1928	20	1908	0.0103734	FALSE	NA	NA	NA	NA	NA	NA	NA	NA	NA	#VALUE!	NA
189	Cancer of urinary organs (incl. kidney and bladder)	neoplasms	NA	NA	NA	NA	NA	NA	NA	NA	NA	NA	NA	0.0752569	0.18749	1.07816	0.746601	1.55696	0.688133	4819	47	4772	0.00975306	FALSE
189.1	Cancer of kidney and renal pelvis	neoplasms	NA	NA	NA	NA	NA	NA	NA	NA	NA	NA	NA	0.189754	0.266772	1.20895	0.716685	2.03934	0.4769	4831	25	4806	0.00517491	FALSE
189.11	Malignant neoplasm of kidney, except pelvis	neoplasms	NA	NA	NA	NA	NA	NA	NA	NA	NA	NA	NA	0.185429	0.292063	1.20373	0.679082	2.13373	0.525497	4832	21	4811	0.00434603	FALSE
189.2	Cancer of bladder	neoplasms	NA	NA	NA	NA	NA	NA	NA	NA	NA	NA	NA	-0.187121	0.261516	0.829344	0.496738	1.38466	0.474287	4829	23	4806	0.00476289	FALSE
189.21	Malignant neoplasm of bladder	neoplasms	NA	NA	NA	NA	NA	NA	NA	NA	NA	NA	NA	-0.153355	0.267732	0.857825	0.507575	1.44976	0.566784	4834	22	4812	0.0045511	FALSE
193	Thyroid cancer	neoplasms	NA	NA	NA	NA	NA	NA	NA	NA	NA	NA	NA	-0.041124	0.251318	0.95971	0.586427	1.5706	0.87002	4843	24	4819	0.00495561	FALSE
195	Cancer, suspected or other	neoplasms	-0.204211	0.308172	0.81529	0.445647	1.49154	0.507553	1843	24	1819	0.0130222	FALSE	0.258758	0.193388	1.29532	0.886669	1.89231	0.180889	4801	43	4758	0.00895647	FALSE
195.1	Malignant neoplasm, other	neoplasms	-0.204211	0.308172	0.81529	0.445647	1.49154	0.507553	1843	24	1819	0.0130222	FALSE	NA	NA	NA	NA	NA	NA	NA	NA	NA	#VALUE!	NA
197	Chemotherapy	neoplasms	-0.195661	0.23894	0.822291	0.514797	1.31346	0.412862	1862	43	1819	0.0230934	FALSE	-0.0273219	0.2053	0.973048	0.650698	1.45509	0.894128	4828	37	4791	0.00766363	FALSE
198	Secondary malignant neoplasm	neoplasms	0.0479703	0.186452	1.04914	0.727985	1.51197	0.796962	1886	67	1819	0.0355249	FALSE	0.271513	0.195596	1.31195	0.894174	1.92491	0.165096	4813	43	4770	0.00893414	FALSE
198.1	Secondary malignancy of lymph nodes	neoplasms	-0.122328	0.251277	0.884858	0.540732	1.44799	0.626382	1856	37	1819	0.0199353	FALSE	0.277356	0.295673	1.31964	0.739218	2.35579	0.348219	4829	20	4809	0.00414164	FALSE
198.4	Secondary malignant neoplasm of liver	neoplasms	-0.0757676	0.329929	0.927032	0.485572	1.76985	0.818365	1841	22	1819	0.01195	FALSE	NA	NA	NA	NA	NA	NA	NA	NA	NA	#VALUE!	NA
199	Neoplasm of uncertain behavior	neoplasms	NA	NA	NA	NA	NA	NA	NA	NA	NA	NA	NA	-0.0106216	0.145932	0.989435	0.743305	1.31707	0.941978	4731	74	4657	0.0156415	FALSE
200	Myeloproliferative disease	neoplasms	NA	NA	NA	NA	NA	NA	NA	NA	NA	NA	NA	0.0991469	0.231705	1.10423	0.701176	1.73896	0.668723	4822	29	4793	0.0060141	FALSE
200.1	Polycythemia vera	neoplasms	NA	NA	NA	NA	NA	NA	NA	NA	NA	NA	NA	0.127722	0.282237	1.13624	0.653467	1.97567	0.650884	4839	20	4819	0.00413309	FALSE
202	Cancer of other lymphoid, histiocytic tissue	neoplasms	NA	NA	NA	NA	NA	NA	NA	NA	NA	NA	NA	0.254221	0.232706	1.28946	0.81719	2.03465	0.274634	4837	28	4809	0.00578871	FALSE
202.2	Non-Hodgkins lymphoma	neoplasms	NA	NA	NA	NA	NA	NA	NA	NA	NA	NA	NA	0.275373	0.254753	1.31702	0.799361	2.16992	0.279723	4837	24	4813	0.00496175	FALSE
204	Leukemia	neoplasms	NA	NA	NA	NA	NA	NA	NA	NA	NA	NA	NA	0.0854421	0.277707	1.0892	0.632001	1.87714	0.758334	4834	21	4813	0.00434423	FALSE
208	Benign neoplasm of colon	neoplasms	-0.100961	0.121958	0.903968	0.711771	1.14806	0.407764	1927	168	1759	0.0871821	FALSE	0.0424384	0.0563424	1.04335	0.934267	1.16517	0.451316	4521	633	3888	0.140013	FALSE
211	Benign neoplasm of other parts of digestive system	neoplasms	-0.12912	0.252903	0.878869	0.535363	1.44278	0.609666	1888	36	1852	0.0190678	FALSE	0.277077	0.265794	1.31927	0.783582	2.22117	0.297203	4802	22	4780	0.00458142	FALSE
214	Lipoma	neoplasms	-0.135489	0.234342	0.873289	0.551673	1.3824	0.563151	1932	42	1890	0.0217391	FALSE	-0.100756	0.121831	0.904154	0.712094	1.14801	0.408232	4747	105	4642	0.0221192	FALSE
214.1	Lipoma of skin and subcutaneous tissue	neoplasms	-0.0346644	0.249901	0.96593	0.591869	1.5764	0.889677	1927	37	1890	0.0192008	FALSE	-0.0282277	0.15449	0.972167	0.718185	1.31597	0.855021	4781	65	4716	0.0135955	FALSE
216	Benign neoplasm of skin	neoplasms	-0.277535	0.272737	0.757649	0.443925	1.29308	0.308872	1935	32	1903	0.0165375	FALSE	0.127452	0.0970326	1.13593	0.939195	1.37388	0.189015	4573	167	4406	0.0365187	FALSE
216.1	Screening for malignant neoplasms of the skin	neoplasms	NA	NA	NA	NA	NA	NA	NA	NA	NA	NA	NA	-0.00308584	0.24404	0.996919	0.617916	1.60839	0.989911	4753	27	4726	0.00568062	FALSE
217	Vascular hamartomas and non-neoplastic nevi	neoplasms	NA	NA	NA	NA	NA	NA	NA	NA	NA	NA	NA	0.565459	0.2032	1.76026	1.18198	2.62146	0.00538954	4679	38	4641	0.00812139	FALSE
217.1	Nevus, non-neoplastic	neoplasms	NA	NA	NA	NA	NA	NA	NA	NA	NA	NA	NA	0.63816	0.210016	1.89299	1.25424	2.85705	0.0023766	4684	36	4648	0.00768574	FALSE
218	Benign neoplasm of uterus	neoplasms	0.0186286	0.137912	1.0188	0.777494	1.33501	0.892552	1879	131	1748	0.0697179	FALSE	0.130766	0.219488	1.1397	0.74124	1.75236	0.551326	4823	35	4788	0.00725689	FALSE
218.1	Uterine leiomyoma	neoplasms	0.0143969	0.138282	1.0145	0.77365	1.33033	0.91708	1878	130	1748	0.0692226	FALSE	0.115565	0.222119	1.12251	0.726302	1.73485	0.602865	4826	34	4792	0.00704517	FALSE
222	Benign neoplasm of male genital organs	neoplasms	NA	NA	NA	NA	NA	NA	NA	NA	NA	NA	NA	0.494862	0.265909	1.64027	0.974024	2.76224	0.0627414	4808	23	4785	0.00478369	FALSE
224	Benign neoplasm of eye	neoplasms	NA	NA	NA	NA	NA	NA	NA	NA	NA	NA	NA	0.134978	0.19138	1.14451	0.786528	1.66543	0.480632	4802	43	4759	0.0089546	FALSE
224.1	Benign neoplasm of eye, uveal	neoplasms	NA	NA	NA	NA	NA	NA	NA	NA	NA	NA	NA	-0.0348033	0.228061	0.965795	0.617669	1.51013	0.878709	4818	30	4788	0.00622665	FALSE
227	Benign neoplasm of other endocrine glands and related structures	neoplasms	NA	NA	NA	NA	NA	NA	NA	NA	NA	NA	NA	-0.0165349	0.234684	0.983601	0.620943	1.55807	0.943831	4832	28	4804	0.0057947	FALSE
228	Hemangioma and lymphangioma, any site	neoplasms	NA	NA	NA	NA	NA	NA	NA	NA	NA	NA	NA	-0.166151	0.258255	0.846918	0.510517	1.40499	0.519991	4794	24	4770	0.00500626	FALSE
241	Nontoxic nodular goiter	endocrine/metabolic	0.429721	0.289654	1.53683	0.871097	2.71134	0.137925	1844	29	1815	0.0157267	FALSE	-0.145058	0.124884	0.864972	0.677171	1.10486	0.245423	4802	103	4699	0.0214494	FALSE
241.1	Nontoxic uninodular goiter	endocrine/metabolic	NA	NA	NA	NA	NA	NA	NA	NA	NA	NA	NA	-0.118215	0.139425	0.888505	0.676051	1.16773	0.396509	4801	81	4720	0.0168715	FALSE
241.2	Nontoxic multinodular goiter	endocrine/metabolic	NA	NA	NA	NA	NA	NA	NA	NA	NA	NA	NA	-0.0170741	0.225787	0.983071	0.631525	1.53031	0.939721	4826	32	4794	0.00663075	FALSE
242	Thyrotoxicosis with or without goiter	endocrine/metabolic	0.523843	0.302799	1.6885	0.932727	3.05668	0.0836298	1841	26	1815	0.0141228	FALSE	0.0521824	0.149854	1.05357	0.785424	1.41326	0.727673	4808	68	4740	0.0141431	FALSE
242.1	Graves' disease	endocrine/metabolic	NA	NA	NA	NA	NA	NA	NA	NA	NA	NA	NA	-0.000296024	0.225503	0.999704	0.642568	1.55533	0.998953	4838	31	4807	0.00640761	FALSE
244	Hypothyroidism	endocrine/metabolic	0.307167	0.170967	1.35957	0.972457	1.90078	0.0723927	1896	81	1815	0.0427215	FALSE	0.0697203	0.0848349	1.07221	0.907959	1.26617	0.411171	4791	230	4561	0.0480067	FALSE
244.1	Secondary hypothyroidism	endocrine/metabolic	0.223496	0.313219	1.25044	0.676777	2.31036	0.475509	1840	25	1815	0.013587	FALSE	0.120537	0.201063	1.1281	0.760676	1.67301	0.548841	4838	39	4799	0.00806118	FALSE
244.4	Hypothyroidism NOS	endocrine/metabolic	0.385074	0.18449	1.46972	1.02375	2.10997	0.036867	1885	70	1815	0.0371353	FALSE	0.049168	0.0874355	1.0504	0.884966	1.24675	0.573889	4790	215	4575	0.0448852	FALSE
246	Other disorders of thyroid	endocrine/metabolic	NA	NA	NA	NA	NA	NA	NA	NA	NA	NA	NA	0.190697	0.214989	1.21009	0.793993	1.84425	0.375074	4794	35	4759	0.00730079	FALSE
246.7	Abnormal results of function study of thyroid	endocrine/metabolic	NA	NA	NA	NA	NA	NA	NA	NA	NA	NA	NA	0.326181	0.198476	1.38567	0.939102	2.04458	0.100294	4789	39	4750	0.00814366	FALSE
249	Secondary diabetes mellitus	endocrine/metabolic	NA	NA	NA	NA	NA	NA	NA	NA	NA	NA	NA	0.18182	0.18121	1.1994	0.840842	1.71085	0.315685	4789	50	4739	0.0104406	FALSE
250	Diabetes mellitus	endocrine/metabolic	-0.135719	0.10988	0.873088	0.703924	1.0829	0.216774	1928	214	1714	0.110996	FALSE	0.0966971	0.0429795	1.10153	1.01254	1.19834	0.024459	4681	1368	3313	0.292245	FALSE
250.1	Type 1 diabetes	endocrine/metabolic	NA	NA	NA	NA	NA	NA	NA	NA	NA	NA	NA	0.103472	0.140619	1.10901	0.84186	1.46095	0.461833	4748	82	4666	0.0172704	FALSE
250.13	Type 1 diabetes with ophthalmic manifestations	endocrine/metabolic	NA	NA	NA	NA	NA	NA	NA	NA	NA	NA	NA	0.15783	0.282846	1.17097	0.672638	2.03849	0.57684	4820	20	4800	0.00414938	FALSE
250.2	Type 2 diabetes	endocrine/metabolic	-0.153666	0.11049	0.857559	0.690578	1.06492	0.164298	1925	211	1714	0.10961	FALSE	0.099826	0.0429772	1.10498	1.01571	1.20209	0.0201917	4690	1363	3327	0.290618	FALSE
250.22	Type 2 diabetes with renal manifestations	endocrine/metabolic	NA	NA	NA	NA	NA	NA	NA	NA	NA	NA	NA	0.05178	0.0967874	1.05314	0.871166	1.27314	0.592659	4766	183	4583	0.038397	FALSE
250.23	Type 2 diabetes with ophthalmic manifestations	endocrine/metabolic	NA	NA	NA	NA	NA	NA	NA	NA	NA	NA	NA	-0.00580141	0.0812976	0.994215	0.847771	1.16596	0.943111	4702	254	4448	0.0540196	FALSE
250.24	Type 2 diabetes with neurological manifestations	endocrine/metabolic	NA	NA	NA	NA	NA	NA	NA	NA	NA	NA	NA	0.120178	0.0854034	1.1277	0.953885	1.33318	0.159374	4739	236	4503	0.0497995	FALSE
250.25	Diabetes type 2 with peripheral circulatory disorders	endocrine/metabolic	NA	NA	NA	NA	NA	NA	NA	NA	NA	NA	NA	-0.233454	0.264203	0.791794	0.471757	1.32894	0.376904	4823	23	4800	0.00476882	FALSE
250.3	Insulin pump user	endocrine/metabolic	NA	NA	NA	NA	NA	NA	NA	NA	NA	NA	NA	-0.298848	0.195444	0.741672	0.505646	1.08787	0.126246	4802	41	4761	0.00853811	FALSE
250.4	Abnormal glucose	endocrine/metabolic	NA	NA	NA	NA	NA	NA	NA	NA	NA	NA	NA	-0.0358621	0.0542342	0.964773	0.867481	1.07298	0.508456	4460	609	3851	0.136547	FALSE
250.41	Impaired fasting glucose	endocrine/metabolic	NA	NA	NA	NA	NA	NA	NA	NA	NA	NA	NA	-0.0206764	0.0638896	0.979536	0.864244	1.11021	0.746221	4598	414	4184	0.0900391	FALSE
250.42	Other abnormal glucose	endocrine/metabolic	NA	NA	NA	NA	NA	NA	NA	NA	NA	NA	NA	-0.00226086	0.0841556	0.997742	0.846025	1.17667	0.978567	4571	224	4347	0.0490046	FALSE
250.6	Polyneuropathy in diabetes	endocrine/metabolic	NA	NA	NA	NA	NA	NA	NA	NA	NA	NA	NA	0.362206	0.178851	1.4365	1.01173	2.0396	0.0428485	4787	51	4736	0.0106539	FALSE
250.7	Diabetic retinopathy	endocrine/metabolic	NA	NA	NA	NA	NA	NA	NA	NA	NA	NA	NA	-0.010448	0.079882	0.989606	0.846186	1.15734	0.895939	4700	263	4437	0.0559574	FALSE
252	Disorders of parathyroid gland	endocrine/metabolic	NA	NA	NA	NA	NA	NA	NA	NA	NA	NA	NA	-0.179166	0.202089	0.835967	0.562558	1.24226	0.375312	4823	37	4786	0.00767157	FALSE
252.1	Hyperparathyroidism	endocrine/metabolic	NA	NA	NA	NA	NA	NA	NA	NA	NA	NA	NA	-0.141942	0.217595	0.867672	0.566415	1.32916	0.514195	4825	32	4793	0.00663212	FALSE
253	Disorders of the pituitary gland and its hypothalamic control	endocrine/metabolic	NA	NA	NA	NA	NA	NA	NA	NA	NA	NA	NA	-0.148884	0.174158	0.861669	0.612483	1.21224	0.392621	4814	50	4764	0.0103864	FALSE
257	Testicular dysfunction	endocrine/metabolic	NA	NA	NA	NA	NA	NA	NA	NA	NA	NA	NA	-0.121518	0.122678	0.885575	0.696305	1.12629	0.32191	4791	101	4690	0.0210812	FALSE
257.1	Testicular hypofunction	endocrine/metabolic	NA	NA	NA	NA	NA	NA	NA	NA	NA	NA	NA	-0.089855	0.127796	0.914064	0.711532	1.17424	0.481985	4797	93	4704	0.0193871	FALSE
260	Protein-calorie malnutrition	endocrine/metabolic	NA	NA	NA	NA	NA	NA	NA	NA	NA	NA	NA	-0.032127	0.179309	0.968384	0.681423	1.37619	0.857803	4797	49	4748	0.0102147	FALSE
261	Vitamin deficiency	endocrine/metabolic	0.151475	0.332414	1.16355	0.606497	2.23224	0.648618	1927	22	1905	0.0114167	FALSE	0.0163314	0.0478298	1.01647	0.925506	1.11636	0.732767	4430	799	3631	0.180361	FALSE
261.2	Vitamin B-complex deficiencies	endocrine/metabolic	NA	NA	NA	NA	NA	NA	NA	NA	NA	NA	NA	-0.0978735	0.163985	0.906764	0.657517	1.25049	0.550612	4799	58	4741	0.0120859	FALSE
261.4	Vitamin D deficiency	endocrine/metabolic	0.151475	0.332414	1.16355	0.606497	2.23224	0.648618	1927	22	1905	0.0114167	FALSE	0.0261019	0.0494601	1.02645	0.931611	1.13093	0.597682	4445	736	3709	0.165579	FALSE
269	Proteinuria	endocrine/metabolic	NA	NA	NA	NA	NA	NA	NA	NA	NA	NA	NA	0.0842584	0.119464	1.08791	0.860801	1.37494	0.480622	4771	111	4660	0.0232656	FALSE
270	Disorders of protein plasma/amino-acid transport and metabolism	endocrine/metabolic	NA	NA	NA	NA	NA	NA	NA	NA	NA	NA	NA	0.282487	0.168253	1.32642	0.953811	1.8446	0.0931638	4766	55	4711	0.0115401	FALSE
270.2	Disorders of amino-acid metabolism	endocrine/metabolic	NA	NA	NA	NA	NA	NA	NA	NA	NA	NA	NA	0.217333	0.22642	1.24276	0.797359	1.93695	0.337123	4785	30	4755	0.00626959	FALSE
270.3	Disorders of plasma protein metabolism	endocrine/metabolic	NA	NA	NA	NA	NA	NA	NA	NA	NA	NA	NA	0.261677	0.255393	1.29911	0.787499	2.14309	0.305549	4825	24	4801	0.00497409	FALSE
270.32	Paraproteinemia	endocrine/metabolic	NA	NA	NA	NA	NA	NA	NA	NA	NA	NA	NA	0.192141	0.274517	1.21184	0.707574	2.07548	0.483976	4838	21	4817	0.00434064	FALSE
271	Disorders of carbohydrate transport and metabolism	endocrine/metabolic	NA	NA	NA	NA	NA	NA	NA	NA	NA	NA	NA	0.0561628	0.106308	1.05777	0.858816	1.30281	0.597288	4683	136	4547	0.0290412	FALSE
271.3	Intestinal disaccharidase deficiencies and disaccharide malabsorption	endocrine/metabolic	NA	NA	NA	NA	NA	NA	NA	NA	NA	NA	NA	0.0455414	0.106919	1.04659	0.848725	1.2906	0.67015	4684	134	4550	0.028608	FALSE
272	Disorders of lipoid metabolism	endocrine/metabolic	0.00371638	0.103257	1.00372	0.819823	1.22888	0.971289	1936	259	1677	0.133781	FALSE	-0.0843992	0.0431653	0.919064	0.844506	1.0002	0.0505531	4403	2868	1535	0.651374	FALSE
272.1	Hyperlipidemia	endocrine/metabolic	0.0223394	0.104156	1.02259	0.833762	1.25418	0.830173	1933	256	1677	0.132437	FALSE	-0.0878296	0.0431886	0.915917	0.841576	0.996825	0.0419889	4398	2861	1537	0.650523	FALSE
272.11	Hypercholesterolemia	endocrine/metabolic	0.0350819	0.10636	1.0357	0.840814	1.27577	0.741521	1918	241	1677	0.125652	FALSE	0.0524642	0.0706013	1.05386	0.917673	1.21027	0.457419	4647	339	4308	0.0729503	FALSE
272.12	Hyperglyceridemia	endocrine/metabolic	NA	NA	NA	NA	NA	NA	NA	NA	NA	NA	NA	0.0794886	0.0988641	1.08273	0.892004	1.31424	0.421386	4733	157	4576	0.0331714	FALSE
272.13	Mixed hyperlipidemia	endocrine/metabolic	NA	NA	NA	NA	NA	NA	NA	NA	NA	NA	NA	-0.0300075	0.0530924	0.970438	0.87453	1.07686	0.571941	4530	631	3899	0.139294	FALSE
274	Gout and other crystal arthropathies	endocrine/metabolic	-0.0765787	0.273727	0.92628	0.541678	1.58396	0.779659	1936	29	1907	0.0149793	FALSE	-0.00946042	0.054008	0.990584	0.891084	1.10119	0.860948	4723	709	4014	0.150116	FALSE
274.1	Gout	endocrine/metabolic	-0.0765787	0.273727	0.92628	0.541678	1.58396	0.779659	1936	29	1907	0.0149793	FALSE	-0.0217773	0.0541563	0.978458	0.87992	1.08803	0.687596	4730	701	4029	0.148203	FALSE
274.11	Gouty arthropathy	endocrine/metabolic	NA	NA	NA	NA	NA	NA	NA	NA	NA	NA	NA	-0.0162016	0.115529	0.983929	0.784555	1.23397	0.888472	4744	121	4623	0.0255059	FALSE
275	Disorders of mineral metabolism	endocrine/metabolic	NA	NA	NA	NA	NA	NA	NA	NA	NA	NA	NA	-0.0180971	0.122316	0.982066	0.772722	1.24812	0.88238	4738	105	4633	0.0221612	FALSE
275.1	Disorders of iron metabolism	hematopoietic	NA	NA	NA	NA	NA	NA	NA	NA	NA	NA	NA	0.0952493	0.280328	1.09993	0.634959	1.9054	0.734024	4817	20	4797	0.00415196	FALSE
275.3	Disorders of magnesium metabolism	endocrine/metabolic	NA	NA	NA	NA	NA	NA	NA	NA	NA	NA	NA	-0.432505	0.272287	0.648882	0.380531	1.10647	0.112193	4816	21	4795	0.00436047	FALSE
275.5	Disorders of calcium/phosphorus metabolism	endocrine/metabolic	NA	NA	NA	NA	NA	NA	NA	NA	NA	NA	NA	0.0869915	0.186345	1.09089	0.757111	1.57181	0.640622	4801	44	4757	0.00916476	FALSE
275.53	Disorders of phosphorus metabolism	endocrine/metabolic	NA	NA	NA	NA	NA	NA	NA	NA	NA	NA	NA	0.0228975	0.248638	1.02316	0.628492	1.66567	0.926625	4817	24	4793	0.00498235	FALSE
275.6	Hypercalcemia	endocrine/metabolic	NA	NA	NA	NA	NA	NA	NA	NA	NA	NA	NA	-0.532625	0.264051	0.587062	0.34988	0.985028	0.0436821	4817	22	4795	0.00456716	FALSE
276	Disorders of fluid, electrolyte, and acid-base balance	endocrine/metabolic	0.10045	0.185786	1.10567	0.768211	1.59136	0.588731	1935	67	1868	0.0346253	FALSE	0.0642362	0.0720189	1.06634	0.925963	1.22801	0.372428	4571	321	4250	0.0702253	FALSE
276.1	Electrolyte imbalance	endocrine/metabolic	0.149094	0.226142	1.16078	0.745169	1.8082	0.509708	1913	45	1868	0.0235233	FALSE	0.0124406	0.0796113	1.01252	0.866236	1.1835	0.875823	4652	258	4394	0.05546	FALSE
276.12	Hyposmolality and/or hyponatremia	endocrine/metabolic	NA	NA	NA	NA	NA	NA	NA	NA	NA	NA	NA	-0.297025	0.147364	0.743025	0.556628	0.991841	0.0438423	4765	72	4693	0.0151102	FALSE
276.13	Hyperpotassemia	endocrine/metabolic	NA	NA	NA	NA	NA	NA	NA	NA	NA	NA	NA	0.0197495	0.136499	1.01995	0.780525	1.33281	0.884959	4766	82	4684	0.0172052	FALSE
276.14	Hypopotassemia	endocrine/metabolic	-0.277342	0.34154	0.757795	0.387996	1.48005	0.416771	1888	20	1868	0.0105932	FALSE	0.12955	0.126592	1.13832	0.888189	1.45888	0.306134	4741	97	4644	0.0204598	FALSE
276.4	Acid-base balance disorder	endocrine/metabolic	NA	NA	NA	NA	NA	NA	NA	NA	NA	NA	NA	-0.0673359	0.196595	0.934881	0.635932	1.37436	0.731967	4769	40	4729	0.0083875	FALSE
276.41	Acidosis	endocrine/metabolic	NA	NA	NA	NA	NA	NA	NA	NA	NA	NA	NA	-0.0420589	0.21353	0.958813	0.630919	1.45712	0.843851	4780	34	4746	0.00711297	FALSE
276.5	Hypovolemia	endocrine/metabolic	-0.148058	0.297617	0.862381	0.481241	1.54538	0.618852	1894	26	1868	0.0137276	FALSE	0.126021	0.152922	1.13431	0.840544	1.53073	0.409889	4681	67	4614	0.0143132	FALSE
277.4	Disorders of bilirubin excretion	endocrine/metabolic	NA	NA	NA	NA	NA	NA	NA	NA	NA	NA	NA	0.375782	0.278362	1.45613	0.843827	2.51273	0.177024	4819	20	4799	0.00415024	FALSE
277.5	Other disorders of lipoid metabolism	endocrine/metabolic	NA	NA	NA	NA	NA	NA	NA	NA	NA	NA	NA	-0.176194	0.141426	0.838455	0.635471	1.10628	0.212822	4735	76	4659	0.0160507	FALSE
277.7	Dysmetabolic syndrome X	endocrine/metabolic	NA	NA	NA	NA	NA	NA	NA	NA	NA	NA	NA	-0.175737	0.225541	0.838839	0.53913	1.30516	0.435875	4818	29	4789	0.0060191	FALSE
278	Overweight, obesity and other hyperalimentation	endocrine/metabolic	-0.011457	0.223187	0.988608	0.638327	1.53111	0.95906	1936	44	1892	0.0227273	FALSE	0.0163531	0.0399565	1.01649	0.939919	1.09929	0.682339	4439	1388	3051	0.312683	FALSE
278.1	Obesity	endocrine/metabolic	0.0109069	0.228414	1.01097	0.64611	1.58186	0.961915	1934	42	1892	0.0217166	FALSE	-0.0134283	0.0428836	0.986661	0.90712	1.07318	0.75418	4511	1095	3416	0.24274	FALSE
278.11	Morbid obesity	endocrine/metabolic	NA	NA	NA	NA	NA	NA	NA	NA	NA	NA	NA	0.0177899	0.115311	1.01795	0.812029	1.27609	0.87739	4752	117	4635	0.0246212	FALSE
279.7	Other immunological findings	endocrine/metabolic	NA	NA	NA	NA	NA	NA	NA	NA	NA	NA	NA	-0.602311	0.234963	0.547545	0.345474	0.867809	0.0103643	4791	27	4764	0.00563557	FALSE
280	Iron deficiency anemias	hematopoietic	0.464533	0.209256	1.59127	1.0559	2.39809	0.0264237	1826	56	1770	0.0306681	FALSE	0.0943591	0.10559	1.09895	0.89351	1.35164	0.371519	4743	148	4595	0.0312039	FALSE
280.1	Iron deficiency anemias, unspecified or not due to blood loss	hematopoietic	0.479922	0.216378	1.61595	1.05741	2.46952	0.0265563	1823	53	1770	0.029073	FALSE	0.157383	0.110964	1.17044	0.941664	1.4548	0.156096	4752	134	4618	0.0281987	FALSE
280.2	Iron deficiency anemia secondary to blood loss (chronic)	hematopoietic	NA	NA	NA	NA	NA	NA	NA	NA	NA	NA	NA	0.170676	0.263064	1.18611	0.708271	1.98631	0.516467	4804	23	4781	0.00478768	FALSE
281	Other deficiency anemia	hematopoietic	NA	NA	NA	NA	NA	NA	NA	NA	NA	NA	NA	0.0851791	0.186814	1.08891	0.755046	1.57041	0.648421	4793	45	4748	0.00938869	FALSE
281.1	Megaloblastic anemia	hematopoietic	NA	NA	NA	NA	NA	NA	NA	NA	NA	NA	NA	-0.0878187	0.220153	0.915927	0.594926	1.41013	0.689968	4801	31	4770	0.00645699	FALSE
281.12	Other vitamin B12 deficiency anemia	hematopoietic	NA	NA	NA	NA	NA	NA	NA	NA	NA	NA	NA	-0.0078442	0.247732	0.992186	0.610548	1.61238	0.97474	4802	24	4778	0.00499792	FALSE
282	Hereditary hemolytic anemias	hematopoietic	0.0994109	0.29743	1.10452	0.61659	1.97857	0.738204	1797	27	1770	0.015025	FALSE	0.0957624	0.158533	1.1005	0.806572	1.50153	0.545808	4802	62	4740	0.0129113	FALSE
282.8	Other hemoglobinopathies	hematopoietic	0.132488	0.309684	1.14166	0.6222	2.09482	0.668786	1795	25	1770	0.0139276	FALSE	0.0638443	0.181242	1.06593	0.747225	1.52056	0.724642	4814	48	4766	0.00997092	FALSE
284	Aplastic anemia	hematopoietic	NA	NA	NA	NA	NA	NA	NA	NA	NA	NA	NA	-0.185378	0.262306	0.83079	0.496835	1.38922	0.479737	4831	22	4809	0.00455392	FALSE
285	Other anemias	hematopoietic	0.138754	0.148741	1.14884	0.858319	1.5377	0.350896	1875	105	1770	0.056	FALSE	0.119557	0.0669528	1.127	0.988397	1.28503	0.0741502	4644	395	4249	0.085056	FALSE
285.1	Acute posthemorrhagic anemia	hematopoietic	NA	NA	NA	NA	NA	NA	NA	NA	NA	NA	NA	-0.339449	0.262603	0.712163	0.425645	1.19155	0.196138	4803	22	4781	0.00458047	FALSE
285.2	Anemia of chronic disease	hematopoietic	NA	NA	NA	NA	NA	NA	NA	NA	NA	NA	NA	0.235087	0.129153	1.26502	0.982108	1.62943	0.0687269	4798	97	4701	0.0202168	FALSE
285.21	Anemia in chronic kidney disease	hematopoietic	NA	NA	NA	NA	NA	NA	NA	NA	NA	NA	NA	0.205392	0.148275	1.22801	0.918305	1.64216	0.165987	4819	73	4746	0.0151484	FALSE
286.2	Encounter for long-term (current) use of anticoagulants	hematopoietic	NA	NA	NA	NA	NA	NA	NA	NA	NA	NA	NA	0.508929	0.149171	1.66351	1.24179	2.22845	0.000645551	4803	76	4727	0.0158234	FALSE
287	Purpura and other hemorrhagic conditions	hematopoietic	NA	NA	NA	NA	NA	NA	NA	NA	NA	NA	NA	0.123245	0.148298	1.13116	0.845845	1.51272	0.405936	4773	70	4703	0.0146658	FALSE
287.3	Thrombocytopenia	hematopoietic	NA	NA	NA	NA	NA	NA	NA	NA	NA	NA	NA	0.0844441	0.152517	1.08811	0.806953	1.46723	0.579805	4784	66	4718	0.013796	FALSE
288	Diseases of white blood cells	hematopoietic	NA	NA	NA	NA	NA	NA	NA	NA	NA	NA	NA	0.0931182	0.135116	1.09759	0.842224	1.43039	0.490716	4726	86	4640	0.0181972	FALSE
288.1	Decreased white blood cell count	hematopoietic	0.677016	0.314788	1.968	1.06187	3.64735	0.0314992	1901	24	1877	0.0126249	FALSE	-0.365273	0.183136	0.694007	0.484702	0.993693	0.0460924	4805	46	4759	0.00957336	FALSE
288.11	Neutropenia	hematopoietic	0.677016	0.314788	1.968	1.06187	3.64735	0.0314992	1901	24	1877	0.0126249	FALSE	-0.452158	0.244486	0.636254	0.394021	1.0274	0.0643973	4828	27	4801	0.00559238	FALSE
288.2	Elevated white blood cell count	hematopoietic	NA	NA	NA	NA	NA	NA	NA	NA	NA	NA	NA	0.16098	0.185188	1.17466	0.817104	1.68868	0.384695	4749	46	4703	0.00968625	FALSE
288.3	Eosinophilia	hematopoietic	NA	NA	NA	NA	NA	NA	NA	NA	NA	NA	NA	-0.00462308	0.258615	0.995388	0.59959	1.65246	0.985738	4834	23	4811	0.00475796	FALSE
289	Other diseases of blood and blood-forming organs	hematopoietic	NA	NA	NA	NA	NA	NA	NA	NA	NA	NA	NA	0.257771	0.225731	1.29404	0.831385	2.01416	0.25348	4785	30	4755	0.00626959	FALSE
289.4	Lymphadenitis	hematopoietic	-0.0625064	0.317826	0.939407	0.503866	1.75143	0.844087	1898	21	1877	0.0110643	FALSE	0.0693299	0.185514	1.07179	0.74507	1.54178	0.708613	4779	45	4734	0.0094162	FALSE
289.8	Polycythemia, secondary	hematopoietic	NA	NA	NA	NA	NA	NA	NA	NA	NA	NA	NA	0.0311776	0.238089	1.03167	0.646956	1.64515	0.895815	4823	26	4797	0.00539084	FALSE
290	Delirium dementia and amnestic and other cognitive disorders	mental disorders	NA	NA	NA	NA	NA	NA	NA	NA	NA	NA	NA	-0.150924	0.132893	0.859913	0.662726	1.11577	0.256092	4781	97	4684	0.0202886	FALSE
290.1	Dementias	mental disorders	NA	NA	NA	NA	NA	NA	NA	NA	NA	NA	NA	-0.201924	0.154182	0.817157	0.604037	1.10547	0.190315	4818	72	4746	0.014944	FALSE
290.16	Vascular dementia	mental disorders	NA	NA	NA	NA	NA	NA	NA	NA	NA	NA	NA	0.305896	0.291519	1.35784	0.766836	2.40434	0.294033	4840	20	4820	0.00413223	FALSE
290.3	Other persistent mental disorders due to conditions classified elsewhere	mental disorders	NA	NA	NA	NA	NA	NA	NA	NA	NA	NA	NA	-0.181808	0.110514	0.833762	0.671383	1.03541	0.0999469	4754	125	4629	0.0262936	FALSE
291	Other specified nonpsychotic and/or transient mental disorders	mental disorders	NA	NA	NA	NA	NA	NA	NA	NA	NA	NA	NA	-0.0892823	0.149145	0.914587	0.682763	1.22512	0.549422	4727	66	4661	0.0139623	FALSE
291.4	Specific nonpsychotic mental disorders due to brain damage	mental disorders	NA	NA	NA	NA	NA	NA	NA	NA	NA	NA	NA	-0.126146	0.18273	0.881487	0.61613	1.26113	0.489982	4805	43	4762	0.00894901	FALSE
292	Neurological disorders	mental disorders	NA	NA	NA	NA	NA	NA	NA	NA	NA	NA	NA	0.00800352	0.0676007	1.00804	0.882944	1.15085	0.905755	4593	352	4241	0.0766384	FALSE
292.1	Aphasia/speech disturbance	mental disorders	NA	NA	NA	NA	NA	NA	NA	NA	NA	NA	NA	0.12834	0.161534	1.13694	0.828394	1.56041	0.426899	4795	59	4736	0.0123045	FALSE
292.2	Mild cognitive impairment	mental disorders	NA	NA	NA	NA	NA	NA	NA	NA	NA	NA	NA	-0.0314816	0.111443	0.969009	0.77887	1.20556	0.777568	4745	124	4621	0.0261328	FALSE
292.3	Memory loss	mental disorders	NA	NA	NA	NA	NA	NA	NA	NA	NA	NA	NA	0.189888	0.147861	1.20911	0.90491	1.61558	0.199061	4739	69	4670	0.01456	FALSE
292.4	Altered mental status	mental disorders	NA	NA	NA	NA	NA	NA	NA	NA	NA	NA	NA	-0.0765417	0.178723	0.926314	0.652569	1.31489	0.668454	4781	48	4733	0.0100397	FALSE
293.1	Swelling, mass, or lump in head and neck [Space-occupying lesion, intracranial NOS]	mental disorders	NA	NA	NA	NA	NA	NA	NA	NA	NA	NA	NA	-0.169617	0.150259	0.843988	0.628686	1.13302	0.258968	4736	68	4668	0.0143581	FALSE
295	Schizophrenia and other psychotic disorders	mental disorders	NA	NA	NA	NA	NA	NA	NA	NA	NA	NA	NA	0.0548866	0.0929534	1.05642	0.880468	1.26754	0.554873	4786	179	4607	0.0374008	FALSE
295.1	Schizophrenia	mental disorders	NA	NA	NA	NA	NA	NA	NA	NA	NA	NA	NA	0.103341	0.118423	1.10887	0.879177	1.39857	0.382859	4816	109	4707	0.0226329	FALSE
295.2	Paranoid disorders	mental disorders	NA	NA	NA	NA	NA	NA	NA	NA	NA	NA	NA	-0.156198	0.23162	0.85539	0.543257	1.34686	0.500074	4820	28	4792	0.00580913	FALSE
295.3	Psychosis	mental disorders	NA	NA	NA	NA	NA	NA	NA	NA	NA	NA	NA	0.0816836	0.110062	1.08511	0.874557	1.34636	0.45799	4790	127	4663	0.0265136	FALSE
296	Mood disorders	mental disorders	0.227047	0.208127	1.25489	0.834534	1.88697	0.275314	1882	52	1830	0.0276302	FALSE	-0.0413894	0.0377772	0.959455	0.890981	1.03319	0.273245	4533	1775	2758	0.391573	FALSE
296.1	Bipolar	mental disorders	NA	NA	NA	NA	NA	NA	NA	NA	NA	NA	NA	0.00617541	0.0991266	1.00619	0.828521	1.22197	0.950325	4781	155	4626	0.03242	FALSE
296.2	Depression	mental disorders	0.236314	0.209919	1.26657	0.83935	1.91124	0.260276	1881	51	1830	0.0271132	FALSE	-0.0507079	0.0382507	0.950556	0.881898	1.02456	0.184949	4525	1682	2843	0.371713	FALSE
296.22	Major depressive disorder	mental disorders	0.236314	0.209919	1.26657	0.83935	1.91124	0.260276	1881	51	1830	0.0271132	FALSE	-0.0558445	0.0397379	0.945686	0.874826	1.02229	0.159926	4541	1423	3118	0.313367	FALSE
297	Suicidal ideation or attempt	mental disorders	NA	NA	NA	NA	NA	NA	NA	NA	NA	NA	NA	-0.10096	0.0909331	0.903969	0.756397	1.08033	0.266884	4687	184	4503	0.0392575	FALSE
297.1	Suicidal ideation	mental disorders	NA	NA	NA	NA	NA	NA	NA	NA	NA	NA	NA	-0.0729614	0.100315	0.929637	0.763701	1.13163	0.467027	4718	150	4568	0.0317931	FALSE
297.2	Suicide or self-inflicted injury	mental disorders	NA	NA	NA	NA	NA	NA	NA	NA	NA	NA	NA	-0.167042	0.162488	0.846164	0.615378	1.1635	0.303936	4791	55	4736	0.0114799	FALSE
300	Anxiety disorders	mental disorders	-0.0103381	0.211402	0.989715	0.653975	1.49782	0.960997	1879	49	1830	0.0260777	FALSE	-0.0726707	0.0377533	0.929907	0.863581	1.00133	0.0542437	4515	1952	2563	0.432337	FALSE
300.1	Anxiety disorder	mental disorders	-0.0127072	0.218224	0.987373	0.643762	1.51439	0.953565	1876	46	1830	0.0245203	FALSE	-0.0691065	0.0437715	0.933227	0.856502	1.01683	0.114382	4395	1075	3320	0.244596	FALSE
300.11	Generalized anxiety disorder	mental disorders	NA	NA	NA	NA	NA	NA	NA	NA	NA	NA	NA	0.0125848	0.0756403	1.01266	0.873131	1.1745	0.867861	4666	281	4385	0.0602229	FALSE
300.12	Agorophobia, social phobia, and panic disorder	mental disorders	NA	NA	NA	NA	NA	NA	NA	NA	NA	NA	NA	-0.104689	0.0980472	0.900605	0.743147	1.09142	0.285638	4727	159	4568	0.0336366	FALSE
300.3	Obsessive-compulsive disorders	mental disorders	NA	NA	NA	NA	NA	NA	NA	NA	NA	NA	NA	0.00859979	0.185847	1.00864	0.70071	1.45188	0.963092	4824	43	4781	0.00891376	FALSE
300.4	Dysthymic disorder	mental disorders	NA	NA	NA	NA	NA	NA	NA	NA	NA	NA	NA	-0.03548	0.0984558	0.965142	0.795763	1.17057	0.718574	4712	159	4553	0.0337436	FALSE
300.8	Acute reaction to stress	mental disorders	NA	NA	NA	NA	NA	NA	NA	NA	NA	NA	NA	0.0782248	0.19424	1.08137	0.73898	1.58239	0.687152	4752	38	4714	0.00799663	FALSE
300.9	Posttraumatic stress disorder	mental disorders	NA	NA	NA	NA	NA	NA	NA	NA	NA	NA	NA	-0.0962616	0.0405085	0.908226	0.838905	0.983276	0.0174856	4630	1304	3326	0.281641	FALSE
301	Personality disorders	mental disorders	NA	NA	NA	NA	NA	NA	NA	NA	NA	NA	NA	0.0740363	0.120579	1.07685	0.850187	1.36393	0.539211	4782	103	4679	0.0215391	FALSE
301.2	Antisocial/borderline personality disorder	mental disorders	NA	NA	NA	NA	NA	NA	NA	NA	NA	NA	NA	-0.244888	0.187903	0.782793	0.541627	1.13134	0.192485	4821	40	4781	0.00829703	FALSE
302	Sexual and gender identity disorders	mental disorders	NA	NA	NA	NA	NA	NA	NA	NA	NA	NA	NA	-0.0194257	0.163758	0.980762	0.711491	1.35194	0.905573	4781	54	4727	0.0112947	FALSE
302.1	Decreased libido	mental disorders	NA	NA	NA	NA	NA	NA	NA	NA	NA	NA	NA	-0.162033	0.244215	0.850413	0.526926	1.37249	0.50702	4806	24	4782	0.00499376	FALSE
303	Psychogenic and somatoform disorders	mental disorders	NA	NA	NA	NA	NA	NA	NA	NA	NA	NA	NA	-0.135413	0.142536	0.873355	0.660483	1.15484	0.342101	4780	72	4708	0.0150628	FALSE
303.4	Somatoform disorder	mental disorders	NA	NA	NA	NA	NA	NA	NA	NA	NA	NA	NA	-0.168582	0.149595	0.844862	0.630156	1.13272	0.259773	4811	66	4745	0.0137186	FALSE
304	Adjustment reaction	mental disorders	NA	NA	NA	NA	NA	NA	NA	NA	NA	NA	NA	0.013449	0.048922	1.01354	0.920869	1.11554	0.783387	4364	762	3602	0.17461	FALSE
306	Other mental disorder	mental disorders	NA	NA	NA	NA	NA	NA	NA	NA	NA	NA	NA	-0.0705366	0.0776923	0.931894	0.800264	1.08517	0.363933	4466	259	4207	0.0579937	FALSE
312	Conduct disorders	mental disorders	NA	NA	NA	NA	NA	NA	NA	NA	NA	NA	NA	-0.100903	0.172096	0.904021	0.645189	1.26669	0.557662	4808	50	4758	0.0103993	FALSE
312.3	Impulse control disorder	mental disorders	NA	NA	NA	NA	NA	NA	NA	NA	NA	NA	NA	-0.15092	0.179842	0.859916	0.604465	1.22332	0.401369	4825	46	4779	0.00953368	FALSE
313	Pervasive developmental disorders	mental disorders	NA	NA	NA	NA	NA	NA	NA	NA	NA	NA	NA	-0.0144145	0.114212	0.985689	0.78799	1.23299	0.899567	4802	115	4687	0.0239484	FALSE
313.1	Attention deficit hyperactivity disorder	mental disorders	NA	NA	NA	NA	NA	NA	NA	NA	NA	NA	NA	0.00984008	0.1178	1.00989	0.801679	1.27217	0.933428	4812	109	4703	0.0226517	FALSE
316	Substance addiction and disorders	mental disorders	NA	NA	NA	NA	NA	NA	NA	NA	NA	NA	NA	0.00326174	0.0727342	1.00327	0.869969	1.15699	0.964231	4713	304	4409	0.0645024	FALSE
317	Alcohol-related disorders	mental disorders	NA	NA	NA	NA	NA	NA	NA	NA	NA	NA	NA	-0.0842305	0.0564612	0.919219	0.822921	1.02679	0.135744	4642	530	4112	0.114175	FALSE
317.1	Alcoholism	mental disorders	NA	NA	NA	NA	NA	NA	NA	NA	NA	NA	NA	-0.0989056	0.0683095	0.905828	0.792318	1.0356	0.147644	4657	345	4312	0.074082	FALSE
317.11	Alcoholic liver damage	mental disorders	NA	NA	NA	NA	NA	NA	NA	NA	NA	NA	NA	-0.0472897	0.208365	0.953811	0.634014	1.43491	0.820458	4813	35	4778	0.00727197	FALSE
318	Tobacco use disorder	mental disorders	0.359462	0.291273	1.43256	0.809424	2.53541	0.217163	1931	26	1905	0.0134645	FALSE	-0.0375582	0.0473216	0.963138	0.877825	1.05674	0.427381	4441	820	3621	0.184643	FALSE
327	Sleep disorders	neurological	NA	NA	NA	NA	NA	NA	NA	NA	NA	NA	NA	-0.02103	0.0429981	0.97919	0.900049	1.06529	0.624778	4217	1122	3095	0.266066	FALSE
327.1	Hypersomnia	neurological	NA	NA	NA	NA	NA	NA	NA	NA	NA	NA	NA	0.0217091	0.155251	1.02195	0.753835	1.38542	0.888792	4722	63	4659	0.0133418	FALSE
327.3	Sleep apnea	neurological	0.0760984	0.254126	1.07907	0.655741	1.77568	0.764596	1934	35	1899	0.0180972	FALSE	0.0341089	0.0388528	1.0347	0.958829	1.11657	0.379997	4612	1621	2991	0.351474	FALSE
327.32	Obstructive sleep apnea	neurological	NA	NA	NA	NA	NA	NA	NA	NA	NA	NA	NA	0.0296168	0.0408085	1.03006	0.95088	1.11583	0.467991	4605	1342	3263	0.291422	FALSE
327.4	Insomnia	neurological	NA	NA	NA	NA	NA	NA	NA	NA	NA	NA	NA	-0.038357	0.0497209	0.962369	0.873009	1.06088	0.440442	4358	741	3617	0.170032	FALSE
327.41	Organic or persistent insomnia	neurological	NA	NA	NA	NA	NA	NA	NA	NA	NA	NA	NA	-0.0299656	0.1721	0.970479	0.692615	1.35982	0.861773	4769	50	4719	0.0104844	FALSE
327.5	Parasomnia	neurological	NA	NA	NA	NA	NA	NA	NA	NA	NA	NA	NA	-0.134761	0.141125	0.873925	0.662745	1.1524	0.339625	4719	76	4643	0.0161051	FALSE
327.7	Sleep related movement disorders	neurological	NA	NA	NA	NA	NA	NA	NA	NA	NA	NA	NA	0.0572375	0.118321	1.05891	0.839733	1.33529	0.628565	4712	110	4602	0.0233447	FALSE
327.71	Restless legs syndrome	neurological	NA	NA	NA	NA	NA	NA	NA	NA	NA	NA	NA	0.0754179	0.186516	1.07833	0.748148	1.55425	0.685956	4809	43	4766	0.00894157	FALSE
332	Parkinson's disease	neurological	NA	NA	NA	NA	NA	NA	NA	NA	NA	NA	NA	0.0508741	0.255306	1.05219	0.637931	1.73546	0.842054	4838	25	4813	0.00516742	FALSE
333	Extrapyramidal disease and abnormal movement disorders	neurological	NA	NA	NA	NA	NA	NA	NA	NA	NA	NA	NA	-0.0189582	0.144476	0.98122	0.73924	1.30241	0.895601	4767	74	4693	0.0155234	FALSE
333.1	Essential tremor	neurological	NA	NA	NA	NA	NA	NA	NA	NA	NA	NA	NA	0.0232983	0.209775	1.02357	0.678507	1.54412	0.911566	4823	36	4787	0.00746423	FALSE
337	Disorders of the autonomic nervous system	neurological	NA	NA	NA	NA	NA	NA	NA	NA	NA	NA	NA	-0.215259	0.192777	0.806333	0.552611	1.17655	0.264156	4779	42	4737	0.00878845	FALSE
337.1	Peripheral autonomic neuropathy	neurological	NA	NA	NA	NA	NA	NA	NA	NA	NA	NA	NA	-0.247531	0.209767	0.780726	0.517537	1.17776	0.237989	4780	36	4744	0.00753138	FALSE
338	Pain	neurological	NA	NA	NA	NA	NA	NA	NA	NA	NA	NA	NA	0.0258705	0.0616299	1.02621	0.909442	1.15797	0.674652	4360	435	3925	0.0997706	FALSE
338.1	Acute pain	neurological	NA	NA	NA	NA	NA	NA	NA	NA	NA	NA	NA	0.0433295	0.107995	1.04428	0.845066	1.29046	0.688259	4590	133	4457	0.028976	FALSE
338.2	Chronic pain	neurological	NA	NA	NA	NA	NA	NA	NA	NA	NA	NA	NA	0.0180937	0.0714782	1.01826	0.885145	1.17139	0.800163	4517	313	4204	0.0692938	FALSE
339	Other headache syndromes	neurological	0.505953	0.187351	1.65856	1.14883	2.39446	0.00692213	1918	66	1852	0.0344108	FALSE	-0.00171418	0.0522123	0.998287	0.90118	1.10586	0.973809	4390	663	3727	0.151025	FALSE
340	Migraine	neurological	-0.142418	0.328455	0.867259	0.455577	1.65095	0.664579	1874	22	1852	0.0117396	FALSE	0.0123726	0.0669521	1.01245	0.887938	1.15442	0.853388	4683	376	4307	0.0802904	FALSE
340.1	Migrain with aura	neurological	NA	NA	NA	NA	NA	NA	NA	NA	NA	NA	NA	0.208403	0.171108	1.23171	0.880761	1.7225	0.223239	4789	52	4737	0.0108582	FALSE
344	Other paralytic syndromes	neurological	NA	NA	NA	NA	NA	NA	NA	NA	NA	NA	NA	0.39279	0.230227	1.48111	0.943221	2.32573	0.0879893	4823	29	4794	0.00601286	FALSE
345	Epilepsy, recurrent seizures, convulsions	neurological	NA	NA	NA	NA	NA	NA	NA	NA	NA	NA	NA	-0.17642	0.141264	0.838265	0.635528	1.10568	0.211714	4803	74	4729	0.015407	FALSE
345.1	Epilepsy	neurological	NA	NA	NA	NA	NA	NA	NA	NA	NA	NA	NA	-0.300679	0.173663	0.740315	0.526734	1.0405	0.083382	4822	48	4774	0.00995438	FALSE
345.3	Convulsions	neurological	NA	NA	NA	NA	NA	NA	NA	NA	NA	NA	NA	-0.149481	0.173957	0.861155	0.612359	1.21103	0.390174	4814	48	4766	0.00997092	FALSE
348	Other conditions of brain	neurological	NA	NA	NA	NA	NA	NA	NA	NA	NA	NA	NA	0.415819	0.226695	1.51561	0.9719	2.3635	0.0666141	4811	29	4782	0.00602785	FALSE
349	Other and unspecified disorders of the nervous system	neurological	NA	NA	NA	NA	NA	NA	NA	NA	NA	NA	NA	0.2945	0.279898	1.34246	0.775615	2.32356	0.292721	4824	20	4804	0.00414594	FALSE
350	Abnormal movement	neurological	NA	NA	NA	NA	NA	NA	NA	NA	NA	NA	NA	0.0152036	0.0684537	1.01532	0.887838	1.16111	0.824236	4494	379	4115	0.0843347	FALSE
350.1	Abnormal involuntary movements	neurological	NA	NA	NA	NA	NA	NA	NA	NA	NA	NA	NA	0.252169	0.148859	1.28681	0.96118	1.72277	0.0902621	4727	69	4658	0.014597	FALSE
350.2	Abnormality of gait	neurological	NA	NA	NA	NA	NA	NA	NA	NA	NA	NA	NA	0.038361	0.0775535	1.03911	0.892576	1.20969	0.620854	4568	296	4272	0.0647986	FALSE
350.3	Lack of coordination	neurological	NA	NA	NA	NA	NA	NA	NA	NA	NA	NA	NA	0.226695	0.264676	1.25445	0.746717	2.10741	0.39172	4813	22	4791	0.00457095	FALSE
351	Other peripheral nerve disorders	neurological	0.353862	0.188471	1.42456	0.984579	2.06115	0.060444	1922	68	1854	0.0353798	FALSE	0.00953427	0.0605559	1.00958	0.896591	1.13681	0.874894	4580	472	4108	0.103057	FALSE
352	Disorders of other cranial nerves	neurological	NA	NA	NA	NA	NA	NA	NA	NA	NA	NA	NA	0.0860116	0.170634	1.08982	0.780024	1.52265	0.614211	4803	52	4751	0.0108266	FALSE
352.2	Facial nerve disorders [CN7]	neurological	NA	NA	NA	NA	NA	NA	NA	NA	NA	NA	NA	-0.0108979	0.204561	0.989161	0.662431	1.47704	0.957513	4820	36	4784	0.00746888	FALSE
353	Nerve root and plexus disorders	neurological	NA	NA	NA	NA	NA	NA	NA	NA	NA	NA	NA	-0.0195225	0.170665	0.980667	0.701856	1.37023	0.908928	4761	52	4709	0.0109221	FALSE
353.2	Nerve root lesions	neurological	NA	NA	NA	NA	NA	NA	NA	NA	NA	NA	NA	-0.0874979	0.192092	0.916221	0.628765	1.33509	0.648749	4783	41	4742	0.00857203	FALSE
355.1	Chronic pain syndrome	neurological	NA	NA	NA	NA	NA	NA	NA	NA	NA	NA	NA	0.0119051	0.105811	1.01198	0.822436	1.2452	0.910417	4759	136	4623	0.0285774	FALSE
356	Hereditary and idiopathic peripheral neuropathy	neurological	NA	NA	NA	NA	NA	NA	NA	NA	NA	NA	NA	0.0357727	0.138657	1.03642	0.789785	1.36008	0.796411	4698	82	4616	0.0174542	FALSE
357	Inflammatory and toxic neuropathy	neurological	NA	NA	NA	NA	NA	NA	NA	NA	NA	NA	NA	-0.264158	0.197682	0.767852	0.521204	1.13122	0.181459	4785	40	4745	0.00835946	FALSE
361	Retinal detachments and defects	sense organs	NA	NA	NA	NA	NA	NA	NA	NA	NA	NA	NA	0.166725	0.111906	1.18143	0.94875	1.47117	0.136257	4779	126	4653	0.0263653	FALSE
361.1	Retinal detachment with retinal defect	sense organs	NA	NA	NA	NA	NA	NA	NA	NA	NA	NA	NA	0.445948	0.248859	1.56197	0.959046	2.54393	0.0731378	4822	25	4797	0.00518457	FALSE
362	Other retinal disorders	sense organs	-0.284485	0.215554	0.752401	0.493135	1.14798	0.186907	1888	53	1835	0.028072	FALSE	0.00551029	0.0557335	1.00553	0.901471	1.12159	0.921243	4503	622	3881	0.13813	FALSE
362.2	Degeneration of macula and posterior pole of retina	sense organs	-0.265487	0.24555	0.766833	0.473897	1.24084	0.279611	1875	40	1835	0.0213333	FALSE	-0.0283409	0.0778586	0.972057	0.834482	1.13231	0.715854	4655	310	4345	0.0665951	FALSE
362.21	Macular degeneration, dry	sense organs	NA	NA	NA	NA	NA	NA	NA	NA	NA	NA	NA	-0.133577	0.166611	0.87496	0.631199	1.21286	0.422709	4796	65	4731	0.013553	FALSE
362.23	Cystoid macular degeneration of retina	sense organs	NA	NA	NA	NA	NA	NA	NA	NA	NA	NA	NA	0.095534	0.211225	1.10025	0.727263	1.66452	0.651064	4808	35	4773	0.00727953	FALSE
362.26	Macular puckering of retina	sense organs	NA	NA	NA	NA	NA	NA	NA	NA	NA	NA	NA	-0.0152272	0.101227	0.984888	0.807645	1.20103	0.880428	4755	165	4590	0.0347003	FALSE
362.27	Drusen (degenerative) of retina	sense organs	NA	NA	NA	NA	NA	NA	NA	NA	NA	NA	NA	-0.0646691	0.163419	0.937378	0.68047	1.29128	0.692308	4749	63	4686	0.013266	FALSE
362.29	Macular degeneration (senile) of retina NOS	sense organs	-0.265487	0.24555	0.766833	0.473897	1.24084	0.279611	1875	40	1835	0.0213333	FALSE	NA	NA	NA	NA	NA	NA	NA	NA	NA	#VALUE!	NA
362.3	Other nondiabetic retinopathy	sense organs	NA	NA	NA	NA	NA	NA	NA	NA	NA	NA	NA	-0.138326	0.133917	0.870815	0.669782	1.13219	0.301639	4735	87	4648	0.0183738	FALSE
362.31	Separation of retinal layers	sense organs	NA	NA	NA	NA	NA	NA	NA	NA	NA	NA	NA	0.115768	0.197703	1.12273	0.76206	1.65411	0.558168	4819	40	4779	0.00830048	FALSE
362.4	Retinal vascular changes and abnomalities	sense organs	NA	NA	NA	NA	NA	NA	NA	NA	NA	NA	NA	-0.232678	0.155656	0.792409	0.584053	1.07509	0.13496	4795	67	4728	0.0139729	FALSE
362.6	Peripheral retinal degenerations	sense organs	NA	NA	NA	NA	NA	NA	NA	NA	NA	NA	NA	0.220267	0.113019	1.24641	0.99875	1.55548	0.0513029	4732	121	4611	0.0255706	FALSE
362.8	Retinal hemorrhage/ischemia	sense organs	NA	NA	NA	NA	NA	NA	NA	NA	NA	NA	NA	0.245746	0.207949	1.27857	0.850582	1.92192	0.237302	4780	36	4744	0.00753138	FALSE
362.9	Retinal edema	sense organs	NA	NA	NA	NA	NA	NA	NA	NA	NA	NA	NA	-0.137093	0.227232	0.871889	0.558519	1.36108	0.546298	4816	29	4787	0.00602159	FALSE
363	Chorioretinal inflammations, scars, and other disorders of choroid	sense organs	NA	NA	NA	NA	NA	NA	NA	NA	NA	NA	NA	-0.0113571	0.174519	0.988707	0.702286	1.39194	0.948113	4772	51	4721	0.0106873	FALSE
363.3	Chorioretinal scars	sense organs	NA	NA	NA	NA	NA	NA	NA	NA	NA	NA	NA	-0.0371354	0.192295	0.963546	0.660979	1.40461	0.846867	4782	42	4740	0.00878294	FALSE
364	Corneal opacity and other disorders of cornea	sense organs	NA	NA	NA	NA	NA	NA	NA	NA	NA	NA	NA	-0.00758191	0.140146	0.992447	0.754072	1.30618	0.956855	4751	77	4674	0.0162071	FALSE
364.1	Corneal opacity	sense organs	NA	NA	NA	NA	NA	NA	NA	NA	NA	NA	NA	-0.0058962	0.134268	0.994121	0.764097	1.29339	0.964973	4730	87	4643	0.0183932	FALSE
364.4	Corneal degenerations	sense organs	NA	NA	NA	NA	NA	NA	NA	NA	NA	NA	NA	-0.235547	0.186722	0.790139	0.547977	1.13932	0.207135	4787	42	4745	0.00877376	FALSE
365	Glaucoma	sense organs	0.0304361	0.247424	1.0309	0.634755	1.67429	0.902098	1874	39	1835	0.0208111	FALSE	-0.00349041	0.0483324	0.996516	0.906448	1.09553	0.94243	4633	868	3765	0.187352	FALSE
365.1	Open-angle glaucoma	sense organs	NA	NA	NA	NA	NA	NA	NA	NA	NA	NA	NA	0.0431484	0.0538171	1.04409	0.93957	1.16024	0.422691	4648	664	3984	0.142857	FALSE
365.11	Primary open angle glaucoma	sense organs	NA	NA	NA	NA	NA	NA	NA	NA	NA	NA	NA	0.0692281	0.103212	1.07168	0.875406	1.31196	0.502388	4792	162	4630	0.0338063	FALSE
365.2	Primary angle-closure glaucoma	sense organs	NA	NA	NA	NA	NA	NA	NA	NA	NA	NA	NA	0.115395	0.164581	1.12232	0.812869	1.54956	0.483215	4801	61	4740	0.0127057	FALSE
366	Cataract	sense organs	-0.123963	0.101406	0.883413	0.724178	1.07766	0.22154	1936	304	1632	0.157025	FALSE	0.0680242	0.0502511	1.07039	0.969992	1.18118	0.175837	4475	1462	3013	0.326704	FALSE
366.1	Nonsenile Cataract	sense organs	NA	NA	NA	NA	NA	NA	NA	NA	NA	NA	NA	0.197918	0.226813	1.21886	0.781425	1.90117	0.382879	4796	34	4762	0.00708924	FALSE
366.2	Senile cataract	sense organs	-0.353642	0.161496	0.702127	0.511619	0.963571	0.0285402	1740	108	1632	0.062069	FALSE	0.0496534	0.0491984	1.05091	0.954302	1.15729	0.312856	4477	1300	3177	0.290373	FALSE
367	Disorders of refraction and accommodation; blindness and low vision	sense organs	-0.271057	0.197746	0.762573	0.517555	1.12359	0.170459	1936	62	1874	0.0320248	FALSE	0.00808395	0.0398301	1.00812	0.93241	1.08997	0.839166	4417	2622	1795	0.593616	FALSE
367.1	Myopia	sense organs	-0.209364	0.239501	0.8111	0.507233	1.297	0.382026	1917	43	1874	0.0224309	FALSE	-0.00277551	0.0459041	0.997228	0.911424	1.09111	0.951787	4158	918	3240	0.220779	FALSE
367.2	Astigmatism	sense organs	NA	NA	NA	NA	NA	NA	NA	NA	NA	NA	NA	0.00602117	0.0457333	1.00604	0.919784	1.10038	0.895254	4107	1043	3064	0.253957	FALSE
367.8	Hypermetropia	sense organs	NA	NA	NA	NA	NA	NA	NA	NA	NA	NA	NA	-0.0220101	0.0612621	0.97823	0.867549	1.10303	0.719387	4447	511	3936	0.114909	FALSE
367.9	Blindness and low vision	sense organs	NA	NA	NA	NA	NA	NA	NA	NA	NA	NA	NA	0.0624965	0.144879	1.06449	0.801343	1.41405	0.666199	4687	76	4611	0.0162151	FALSE
368	Visual disturbances	sense organs	0.15134	0.294913	1.16339	0.652666	2.07378	0.607833	1934	27	1907	0.0139607	FALSE	-0.0242601	0.0629645	0.976032	0.862715	1.10423	0.700017	4363	424	3939	0.0971808	FALSE
368.1	Amblyopia	sense organs	NA	NA	NA	NA	NA	NA	NA	NA	NA	NA	NA	0.159485	0.242319	1.17291	0.729452	1.88595	0.510436	4821	25	4796	0.00518565	FALSE
368.2	Diplopia and disorders of binocular vision	sense organs	NA	NA	NA	NA	NA	NA	NA	NA	NA	NA	NA	0.0850681	0.195712	1.08879	0.74191	1.59786	0.663809	4773	39	4734	0.00817096	FALSE
368.3	Anisometropia	sense organs	NA	NA	NA	NA	NA	NA	NA	NA	NA	NA	NA	-0.0474801	0.189918	0.953629	0.657231	1.3837	0.802585	4764	44	4720	0.00923594	FALSE
368.4	Visual field defects	sense organs	NA	NA	NA	NA	NA	NA	NA	NA	NA	NA	NA	-0.117259	0.150108	0.889355	0.662675	1.19357	0.434706	4755	71	4684	0.0149317	FALSE
368.9	Subjective visual disturbances	sense organs	NA	NA	NA	NA	NA	NA	NA	NA	NA	NA	NA	0.0257205	0.14216	1.02605	0.776535	1.35575	0.856425	4641	77	4564	0.0165913	FALSE
369	Infection of the eye	sense organs	NA	NA	NA	NA	NA	NA	NA	NA	NA	NA	NA	0.156659	0.114938	1.1696	0.933681	1.46512	0.172888	4610	118	4492	0.0255965	FALSE
369.2	Eye infection, viral	sense organs	NA	NA	NA	NA	NA	NA	NA	NA	NA	NA	NA	0.716895	0.285687	2.04806	1.16993	3.5853	0.0120948	4791	20	4771	0.00417449	FALSE
369.5	Conjunctivitis, infectious	sense organs	NA	NA	NA	NA	NA	NA	NA	NA	NA	NA	NA	0.0125234	0.132963	1.0126	0.780295	1.31407	0.92496	4641	87	4554	0.018746	FALSE
370	Keratitis	sense organs	NA	NA	NA	NA	NA	NA	NA	NA	NA	NA	NA	0.0684736	0.120574	1.07087	0.845479	1.35635	0.570106	4615	107	4508	0.0231853	FALSE
370.3	Keratoconjunctivitis	sense organs	NA	NA	NA	NA	NA	NA	NA	NA	NA	NA	NA	0.190152	0.161156	1.20943	0.881868	1.65867	0.238029	4675	59	4616	0.0126203	FALSE
370.31	Keratoconjunctivitis sicca	sense organs	NA	NA	NA	NA	NA	NA	NA	NA	NA	NA	NA	0.152278	0.165726	1.16448	0.841521	1.6114	0.358171	4686	55	4631	0.0117371	FALSE
371	Inflammation of the eye	sense organs	NA	NA	NA	NA	NA	NA	NA	NA	NA	NA	NA	0.00329945	0.0625155	1.0033	0.887603	1.13409	0.957909	4453	440	4013	0.0988098	FALSE
371.1	Uveitis, noninfectious or NOS	sense organs	NA	NA	NA	NA	NA	NA	NA	NA	NA	NA	NA	0.120344	0.213054	1.12789	0.742865	1.71246	0.572173	4822	33	4789	0.00684363	FALSE
371.2	Conjunctivitis, noninfectious	sense organs	NA	NA	NA	NA	NA	NA	NA	NA	NA	NA	NA	-0.0488611	0.108607	0.952313	0.769718	1.17823	0.652792	4653	134	4519	0.0287986	FALSE
371.21	Allergic conjunctivitis	sense organs	NA	NA	NA	NA	NA	NA	NA	NA	NA	NA	NA	-0.0359724	0.110237	0.964667	0.777216	1.19733	0.744184	4662	130	4532	0.027885	FALSE
371.3	Inflammation of eyelids	sense organs	NA	NA	NA	NA	NA	NA	NA	NA	NA	NA	NA	0.0139959	0.077462	1.01409	0.871247	1.18036	0.856618	4571	274	4297	0.0599431	FALSE
372	Disorders of conjunctiva	sense organs	-0.455934	0.3313	0.633856	0.331117	1.21339	0.168762	1882	20	1862	0.010627	FALSE	-0.0126643	0.0926384	0.987416	0.823464	1.18401	0.891262	4622	195	4427	0.0421895	FALSE
374	Other disorders of eyelids	sense organs	-0.0933623	0.257383	0.910863	0.550002	1.50849	0.716801	1897	35	1862	0.0184502	FALSE	0.0431618	0.0840037	1.04411	0.885604	1.23098	0.607386	4685	240	4445	0.0512273	FALSE
374.1	Ectropion or entropion	sense organs	NA	NA	NA	NA	NA	NA	NA	NA	NA	NA	NA	0.159228	0.230419	1.1726	0.746475	1.84199	0.489543	4797	29	4768	0.00604545	FALSE
374.3	Ptosis of eyelid	sense organs	-0.182543	0.316223	0.833149	0.448279	1.54845	0.563764	1885	23	1862	0.0122016	FALSE	0.151287	0.147746	1.16333	0.870842	1.55406	0.30585	4784	73	4711	0.0152592	FALSE
374.6	Dermatochalasis	sense organs	NA	NA	NA	NA	NA	NA	NA	NA	NA	NA	NA	-0.0477569	0.11048	0.953366	0.767744	1.18387	0.665549	4803	139	4664	0.0289402	FALSE
375	Disorders of lacrimal system	sense organs	0.229713	0.283933	1.25824	0.721231	2.19509	0.418492	1914	30	1884	0.015674	FALSE	-0.140392	0.279711	0.869017	0.502266	1.50357	0.615725	4823	21	4802	0.00435414	FALSE
375.1	Dry eyes	sense organs	NA	NA	NA	NA	NA	NA	NA	NA	NA	NA	NA	-0.0130312	0.0520356	0.987053	0.891347	1.09304	0.802257	4380	693	3687	0.158219	FALSE
377	Disorders of optic nerve and visual pathways	sense organs	NA	NA	NA	NA	NA	NA	NA	NA	NA	NA	NA	-0.166964	0.149368	0.84623	0.631457	1.13405	0.263651	4735	70	4665	0.0147835	FALSE
377.1	Optic atrophy	sense organs	NA	NA	NA	NA	NA	NA	NA	NA	NA	NA	NA	0.0458481	0.237565	1.04692	0.657192	1.66775	0.846965	4801	28	4773	0.00583212	FALSE
377.3	Optic neuritis/neuropathy	sense organs	NA	NA	NA	NA	NA	NA	NA	NA	NA	NA	NA	-0.356027	0.249353	0.700453	0.429661	1.14191	0.153348	4801	25	4776	0.00520725	FALSE
378	Strabismus and other disorders of binocular eye movements	sense organs	NA	NA	NA	NA	NA	NA	NA	NA	NA	NA	NA	0.0833227	0.121239	1.08689	0.85701	1.37844	0.491918	4749	105	4644	0.0221099	FALSE
378.1	Strabismus (not specified as paralytic)	sense organs	NA	NA	NA	NA	NA	NA	NA	NA	NA	NA	NA	0.0170513	0.161595	1.0172	0.741059	1.39623	0.915964	4777	59	4718	0.0123508	FALSE
379	Other disorders of eye	sense organs	NA	NA	NA	NA	NA	NA	NA	NA	NA	NA	NA	-0.0380731	0.072808	0.962643	0.834622	1.1103	0.601026	4494	338	4156	0.0752114	FALSE
379.2	Disorders of vitreous body	sense organs	NA	NA	NA	NA	NA	NA	NA	NA	NA	NA	NA	-0.0356938	0.0821462	0.964936	0.821437	1.1335	0.663914	4574	255	4319	0.0557499	FALSE
379.3	Aphakia and other disorders of lens	sense organs	NA	NA	NA	NA	NA	NA	NA	NA	NA	NA	NA	0.13452	0.211676	1.14399	0.755508	1.73222	0.525102	4791	36	4755	0.00751409	FALSE
379.9	Pain, swelling or discharge of eye	sense organs	NA	NA	NA	NA	NA	NA	NA	NA	NA	NA	NA	0.421158	0.233029	1.52373	0.965046	2.40583	0.0707129	4712	29	4683	0.0061545	FALSE
380.1	Otitis externa	sense organs	NA	NA	NA	NA	NA	NA	NA	NA	NA	NA	NA	-0.241958	0.128929	0.785089	0.609779	1.0108	0.0605624	4706	91	4615	0.019337	FALSE
380.4	Impacted cerumen	sense organs	NA	NA	NA	NA	NA	NA	NA	NA	NA	NA	NA	0.131213	0.0846129	1.14021	0.965965	1.34589	0.120962	4612	230	4382	0.0498699	FALSE
381	Otitis media and Eustachian tube disorders	sense organs	NA	NA	NA	NA	NA	NA	NA	NA	NA	NA	NA	-0.141428	0.106084	0.868117	0.705145	1.06876	0.182474	4628	137	4491	0.0296024	FALSE
381.1	Otitis media	sense organs	NA	NA	NA	NA	NA	NA	NA	NA	NA	NA	NA	-0.168183	0.13014	0.845199	0.65491	1.09078	0.196247	4655	91	4564	0.0195489	FALSE
381.11	Suppurative and unspecified otitis media	sense organs	NA	NA	NA	NA	NA	NA	NA	NA	NA	NA	NA	-0.33312	0.161034	0.716684	0.5227	0.982659	0.0385811	4692	59	4633	0.0125746	FALSE
381.2	Eustachian tube disorders	sense organs	NA	NA	NA	NA	NA	NA	NA	NA	NA	NA	NA	-0.126285	0.204698	0.881364	0.590082	1.31643	0.537279	4770	36	4734	0.00754717	FALSE
382	Otalgia	sense organs	NA	NA	NA	NA	NA	NA	NA	NA	NA	NA	NA	-0.0943138	0.184254	0.909997	0.634162	1.30581	0.608743	4705	44	4661	0.00935175	FALSE
384	Other disorders of tympanic membrane	sense organs	NA	NA	NA	NA	NA	NA	NA	NA	NA	NA	NA	-0.191238	0.210721	0.825936	0.546483	1.24829	0.364123	4820	35	4785	0.00726141	FALSE
384.4	Perforation of tympanic membrane	sense organs	NA	NA	NA	NA	NA	NA	NA	NA	NA	NA	NA	-0.223813	0.229085	0.799464	0.510267	1.25257	0.328575	4827	30	4797	0.00621504	FALSE
386	Vertiginous syndromes and other disorders of vestibular system	sense organs	-0.275555	0.287367	0.75915	0.432231	1.33334	0.337611	1896	27	1869	0.0142405	FALSE	0.161393	0.106872	1.17515	0.953061	1.44898	0.131006	4681	140	4541	0.0299081	FALSE
386.1	Meniere's disease	sense organs	NA	NA	NA	NA	NA	NA	NA	NA	NA	NA	NA	-0.0177335	0.271535	0.982423	0.576984	1.67276	0.947928	4830	21	4809	0.00434783	FALSE
386.2	Peripheral or central vertigo	sense organs	NA	NA	NA	NA	NA	NA	NA	NA	NA	NA	NA	0.147123	0.118516	1.1585	0.918358	1.46143	0.214465	4692	113	4579	0.0240835	FALSE
386.9	Dizziness and giddiness (Light-headedness and vertigo)	sense organs	-0.0615617	0.221936	0.940295	0.608623	1.45271	0.781485	1913	44	1869	0.0230005	FALSE	0.0973091	0.0714493	1.1022	0.958169	1.26788	0.173219	4467	335	4132	0.0749944	FALSE
388	Other disorders of ear	sense organs	NA	NA	NA	NA	NA	NA	NA	NA	NA	NA	NA	-0.0828598	0.250969	0.92048	0.562841	1.50537	0.741279	4791	24	4767	0.00500939	FALSE
389	Hearing loss	sense organs	-0.300881	0.258003	0.740166	0.446388	1.22729	0.243538	1936	36	1900	0.018595	FALSE	-0.00699648	0.0400662	0.993028	0.918029	1.07415	0.861376	4339	1805	2534	0.415994	FALSE
389.1	Sensorineural hearing loss	sense organs	NA	NA	NA	NA	NA	NA	NA	NA	NA	NA	NA	-0.0521916	0.0502779	0.949147	0.860074	1.04744	0.299241	4388	1091	3297	0.248633	FALSE
389.2	Conductive hearing loss	sense organs	NA	NA	NA	NA	NA	NA	NA	NA	NA	NA	NA	-0.1515	0.166104	0.859418	0.620602	1.19013	0.361728	4776	55	4721	0.0115159	FALSE
389.4	Tinnitus	sense organs	NA	NA	NA	NA	NA	NA	NA	NA	NA	NA	NA	0.00454095	0.04709	1.00455	0.915985	1.10168	0.923178	4144	878	3266	0.211873	FALSE
394	Rheumatic disease of the heart valves	circulatory system	0.135702	0.307988	1.14534	0.626282	2.09459	0.659496	1902	24	1878	0.0126183	FALSE	0.240169	0.277554	1.27146	0.737981	2.1906	0.386872	4794	21	4773	0.00438048	FALSE
395	Heart valve disorders	circulatory system	0.468442	0.25356	1.5975	0.971867	2.62589	0.0646807	1916	38	1878	0.019833	FALSE	-0.159622	0.114094	0.852466	0.681645	1.06609	0.161801	4756	125	4631	0.0262826	FALSE
395.1	Nonrheumatic mitral valve disorders	circulatory system	0.628318	0.353872	1.87445	0.936814	3.75056	0.0758066	1898	20	1878	0.0105374	FALSE	-0.182829	0.18156	0.832911	0.583514	1.1889	0.31394	4786	47	4739	0.00982031	FALSE
395.2	Nonrheumatic aortic valve disorders	circulatory system	NA	NA	NA	NA	NA	NA	NA	NA	NA	NA	NA	-0.140923	0.163296	0.868556	0.630663	1.19619	0.388142	4793	62	4731	0.0129355	FALSE
395.6	Heart valve replaced	circulatory system	NA	NA	NA	NA	NA	NA	NA	NA	NA	NA	NA	-0.0226781	0.273905	0.977577	0.571476	1.67226	0.934014	4836	21	4815	0.00434243	FALSE
396	Abnormal heart sounds	circulatory system	NA	NA	NA	NA	NA	NA	NA	NA	NA	NA	NA	-0.0414255	0.158835	0.959421	0.702758	1.30982	0.794241	4711	63	4648	0.013373	FALSE
401	Hypertension	circulatory system	-0.204397	0.0800372	0.815139	0.696791	0.953587	0.0106561	1936	541	1395	0.279442	FALSE	-0.0547055	0.0449802	0.946764	0.86687	1.03402	0.223903	4581	2435	2146	0.531543	FALSE
401.1	Essential hypertension	circulatory system	-0.204685	0.0800969	0.814904	0.696509	0.953425	0.0106047	1935	540	1395	0.27907	FALSE	-0.0613301	0.0448121	0.940513	0.86143	1.02686	0.171123	4579	2413	2166	0.526971	FALSE
401.2	Hypertensive heart and/or renal disease	circulatory system	NA	NA	NA	NA	NA	NA	NA	NA	NA	NA	NA	-0.027196	0.0761703	0.97317	0.838207	1.12986	0.72106	4656	301	4355	0.0646478	FALSE
401.21	Hypertensive heart disease	circulatory system	NA	NA	NA	NA	NA	NA	NA	NA	NA	NA	NA	0.0419081	0.115035	1.0428	0.832302	1.30653	0.715628	4716	121	4595	0.0256573	FALSE
401.3	Other hypertensive complications	circulatory system	NA	NA	NA	NA	NA	NA	NA	NA	NA	NA	NA	-0.141512	0.214153	0.868045	0.570495	1.32079	0.508741	4788	34	4754	0.00710109	FALSE
411	Ischemic Heart Disease	circulatory system	0.00406431	0.13888	1.00407	0.7648	1.3182	0.976653	1932	125	1807	0.0646998	FALSE	0.0305328	0.059448	1.031	0.917608	1.15841	0.607528	4639	574	4065	0.123734	FALSE
411.1	Unstable angina (intermediate coronary syndrome)	circulatory system	0.677095	0.364771	1.96815	0.962852	4.02307	0.0634223	1827	20	1807	0.0109469	FALSE	-0.0531629	0.185429	0.948226	0.659282	1.3638	0.77434	4782	46	4736	0.00961941	FALSE
411.2	Myocardial infarction	circulatory system	0.23598	0.247769	1.26615	0.779075	2.05774	0.340886	1846	39	1807	0.0211268	FALSE	-0.0915327	0.107338	0.912531	0.739401	1.1262	0.393795	4759	139	4620	0.0292078	FALSE
411.3	Angina pectoris	circulatory system	0.0845469	0.203773	1.08822	0.7299	1.62246	0.678209	1864	57	1807	0.0305794	FALSE	-0.129786	0.0997457	0.878283	0.722319	1.06792	0.1932	4715	166	4549	0.0352068	FALSE
411.4	Coronary atherosclerosis	circulatory system	-0.0144228	0.162018	0.985681	0.717503	1.35409	0.929066	1892	85	1807	0.044926	FALSE	0.0238054	0.0637526	1.02409	0.903798	1.16039	0.708848	4696	479	4217	0.102002	FALSE
411.8	Other chronic ischemic heart disease, unspecified	circulatory system	0.0652347	0.213378	1.06741	0.702587	1.62167	0.759815	1858	51	1807	0.0274489	FALSE	0.0194604	0.0840948	1.01965	0.864706	1.20236	0.816997	4735	249	4486	0.0525871	FALSE
414	Other forms of chronic heart disease	circulatory system	NA	NA	NA	NA	NA	NA	NA	NA	NA	NA	NA	-0.0736538	0.203381	0.928993	0.623578	1.38399	0.717243	4765	37	4728	0.00776495	FALSE
415	Pulmonary heart disease	circulatory system	NA	NA	NA	NA	NA	NA	NA	NA	NA	NA	NA	0.173933	0.171508	1.18998	0.850251	1.66544	0.310518	4795	53	4742	0.0110532	FALSE
415.2	Chronic pulmonary heart disease	circulatory system	NA	NA	NA	NA	NA	NA	NA	NA	NA	NA	NA	0.198084	0.215508	1.21906	0.799065	1.85982	0.358019	4807	34	4773	0.00707302	FALSE
416	Cardiomegaly	circulatory system	0.268701	0.320987	1.30826	0.697374	2.45429	0.402531	1928	24	1904	0.0124481	FALSE	0.291816	0.203168	1.33886	0.89907	1.99377	0.15091	4766	39	4727	0.00818296	FALSE
418	Nonspecific chest pain	circulatory system	NA	NA	NA	NA	NA	NA	NA	NA	NA	NA	NA	-0.0273456	0.0506086	0.973025	0.88114	1.07449	0.588966	4297	735	3562	0.17105	FALSE
418.1	Precordial pain	circulatory system	-0.356017	0.274469	0.700461	0.409026	1.19954	0.194592	1936	31	1905	0.0160124	FALSE	NA	NA	NA	NA	NA	NA	NA	NA	NA	#VALUE!	NA
420	Carditis	circulatory system	NA	NA	NA	NA	NA	NA	NA	NA	NA	NA	NA	0.055002	0.222032	1.05654	0.683737	1.63262	0.80435	4809	30	4779	0.0062383	FALSE
420.2	Pericarditis	circulatory system	NA	NA	NA	NA	NA	NA	NA	NA	NA	NA	NA	0.133312	0.270169	1.14261	0.672859	1.9403	0.621702	4820	20	4800	0.00414938	FALSE
425	Cardiomyopathy	circulatory system	NA	NA	NA	NA	NA	NA	NA	NA	NA	NA	NA	0.158007	0.139656	1.17117	0.890726	1.53992	0.257886	4806	80	4726	0.0166459	FALSE
425.1	Primary/intrinsic cardiomyopathies	circulatory system	NA	NA	NA	NA	NA	NA	NA	NA	NA	NA	NA	0.158482	0.142524	1.17173	0.886154	1.54934	0.266152	4806	76	4730	0.0158136	FALSE
426	Cardiac conduction disorders	circulatory system	0.247177	0.305995	1.28041	0.702877	2.33247	0.419217	1826	24	1802	0.0131435	FALSE	0.145927	0.0820168	1.15711	0.985284	1.35891	0.0752014	4541	240	4301	0.0528518	FALSE
426.2	Atrioventricular [AV] block	circulatory system	NA	NA	NA	NA	NA	NA	NA	NA	NA	NA	NA	0.465439	0.218823	1.59271	1.03722	2.4457	0.0334189	4804	35	4769	0.0072856	FALSE
426.3	Bundle branch block	circulatory system	NA	NA	NA	NA	NA	NA	NA	NA	NA	NA	NA	0.231747	0.20067	1.2608	0.85081	1.86836	0.248146	4791	37	4754	0.00772281	FALSE
426.31	Right bundle branch block	circulatory system	NA	NA	NA	NA	NA	NA	NA	NA	NA	NA	NA	0.215825	0.261825	1.24089	0.742782	2.07301	0.409763	4807	22	4785	0.00457666	FALSE
426.7	Abnormal electrocardiogram [ECG] [EKG]	circulatory system	NA	NA	NA	NA	NA	NA	NA	NA	NA	NA	NA	0.0145896	0.110039	1.0147	0.817841	1.25893	0.894521	4572	127	4445	0.0277778	FALSE
426.9	Cardiac pacemaker/device in situ	circulatory system	NA	NA	NA	NA	NA	NA	NA	NA	NA	NA	NA	0.187041	0.163945	1.20568	0.874336	1.66259	0.253921	4821	58	4763	0.0120307	FALSE
426.91	Cardiac pacemaker in situ	circulatory system	NA	NA	NA	NA	NA	NA	NA	NA	NA	NA	NA	0.272719	0.208552	1.31353	0.872805	1.9768	0.190983	4823	37	4786	0.00767157	FALSE
426.92	Cardiac defibrillator in situ	circulatory system	NA	NA	NA	NA	NA	NA	NA	NA	NA	NA	NA	0.042356	0.21501	1.04327	0.684501	1.59007	0.843831	4834	33	4801	0.00682664	FALSE
427	Cardiac dysrhythmias	circulatory system	0.18357	0.144314	1.2015	0.905484	1.59429	0.203367	1922	120	1802	0.062435	FALSE	0.0922436	0.0547546	1.09663	0.985038	1.22087	0.0920514	4399	632	3767	0.143669	FALSE
427.1	Paroxysmal tachycardia, unspecified	circulatory system	NA	NA	NA	NA	NA	NA	NA	NA	NA	NA	NA	-0.0059069	0.16088	0.994111	0.725256	1.36263	0.970711	4777	61	4716	0.0127695	FALSE
427.11	Paroxysmal supraventricular tachycardia	circulatory system	NA	NA	NA	NA	NA	NA	NA	NA	NA	NA	NA	-0.0377299	0.223264	0.962973	0.621682	1.49163	0.865803	4805	32	4773	0.00665973	FALSE
427.12	Paroxysmal ventricular tachycardia	circulatory system	NA	NA	NA	NA	NA	NA	NA	NA	NA	NA	NA	0.133844	0.273867	1.14321	0.668356	1.95545	0.625039	4809	21	4788	0.00436681	FALSE
427.2	Atrial fibrillation and flutter	circulatory system	0.399609	0.253426	1.49124	0.90746	2.45058	0.114835	1842	40	1802	0.0217155	FALSE	0.297262	0.091056	1.34617	1.12614	1.60919	0.00109617	4776	216	4560	0.0452261	FALSE
427.21	Atrial fibrillation	circulatory system	NA	NA	NA	NA	NA	NA	NA	NA	NA	NA	NA	0.30818	0.0926033	1.36095	1.13505	1.6318	0.000874859	4790	208	4582	0.0434238	FALSE
427.22	Atrial flutter	circulatory system	NA	NA	NA	NA	NA	NA	NA	NA	NA	NA	NA	0.342022	0.183001	1.40779	0.983478	2.01517	0.0616279	4800	50	4750	0.0104167	FALSE
427.3	Other specified cardiac dysrhythmias	circulatory system	-0.10489	0.316735	0.900424	0.483991	1.67516	0.740524	1824	22	1802	0.0120614	FALSE	0.164737	0.115988	1.17908	0.93932	1.48005	0.155522	4629	119	4510	0.0257075	FALSE
427.5	Arrhythmia (cardiac) NOS	circulatory system	NA	NA	NA	NA	NA	NA	NA	NA	NA	NA	NA	0.155319	0.121873	1.16803	0.919843	1.48318	0.202511	4639	109	4530	0.0234964	FALSE
427.6	Premature beats	circulatory system	NA	NA	NA	NA	NA	NA	NA	NA	NA	NA	NA	0.362826	0.217507	1.43739	0.938485	2.2015	0.0952938	4797	34	4763	0.00708776	FALSE
427.7	Tachycardia NOS	circulatory system	NA	NA	NA	NA	NA	NA	NA	NA	NA	NA	NA	-0.166852	0.144442	0.846325	0.637654	1.12328	0.24803	4681	70	4611	0.0149541	FALSE
427.9	Palpitations	circulatory system	0.135768	0.254963	1.14542	0.694919	1.88796	0.59438	1839	37	1802	0.0201196	FALSE	-0.00274266	0.103575	0.997261	0.814037	1.22173	0.978875	4685	147	4538	0.0313767	FALSE
428	Congestive heart failure; nonhypertensive	circulatory system	NA	NA	NA	NA	NA	NA	NA	NA	NA	NA	NA	0.273049	0.100418	1.31396	1.07921	1.59978	0.00654542	4753	168	4585	0.0353461	FALSE
428.1	Congestive heart failure (CHF) NOS	circulatory system	NA	NA	NA	NA	NA	NA	NA	NA	NA	NA	NA	0.164246	0.120809	1.1785	0.930029	1.49336	0.173972	4772	110	4662	0.0230511	FALSE
428.3	Heart failure with reduced EF [Systolic or combined heart failure]	circulatory system	NA	NA	NA	NA	NA	NA	NA	NA	NA	NA	NA	0.282986	0.119008	1.32709	1.05099	1.67572	0.0174129	4806	115	4691	0.0239284	FALSE
428.4	Heart failure with preserved EF [Diastolic heart failure]	circulatory system	NA	NA	NA	NA	NA	NA	NA	NA	NA	NA	NA	0.336373	0.198213	1.39986	0.94921	2.06446	0.0896923	4805	42	4763	0.00874089	FALSE
429	Ill-defined descriptions and complications of heart disease	circulatory system	NA	NA	NA	NA	NA	NA	NA	NA	NA	NA	NA	0.298537	0.250563	1.34788	0.824839	2.20261	0.233472	4732	26	4706	0.00549451	FALSE
430	Intracranial hemorrhage	circulatory system	NA	NA	NA	NA	NA	NA	NA	NA	NA	NA	NA	-0.227086	0.232836	0.796852	0.504875	1.25768	0.329409	4824	30	4794	0.00621891	FALSE
433	Cerebrovascular disease	circulatory system	0.11918	0.225017	1.12657	0.724804	1.75105	0.596356	1926	46	1880	0.0238837	FALSE	-0.107917	0.0796701	0.897702	0.767919	1.04942	0.17556	4720	275	4445	0.0582627	FALSE
433.1	Occlusion and stenosis of precerebral arteries	circulatory system	NA	NA	NA	NA	NA	NA	NA	NA	NA	NA	NA	-0.0415392	0.18756	0.959312	0.66421	1.38552	0.824725	4772	47	4725	0.00984912	FALSE
433.2	Occlusion of cerebral arteries	circulatory system	NA	NA	NA	NA	NA	NA	NA	NA	NA	NA	NA	0.0879389	0.123927	1.09192	0.856451	1.39213	0.477952	4804	105	4699	0.0218568	FALSE
433.21	Cerebral artery occlusion, with cerebral infarction	circulatory system	NA	NA	NA	NA	NA	NA	NA	NA	NA	NA	NA	0.0996859	0.124815	1.10482	0.865063	1.41104	0.424484	4805	103	4702	0.021436	FALSE
433.3	Cerebral ischemia	circulatory system	0.115938	0.319954	1.12293	0.599793	2.10233	0.717085	1903	23	1880	0.0120862	FALSE	-0.117505	0.115987	0.889136	0.708334	1.11609	0.311015	4761	116	4645	0.0243646	FALSE
433.31	Transient cerebral ischemia	circulatory system	NA	NA	NA	NA	NA	NA	NA	NA	NA	NA	NA	-0.114338	0.123156	0.891956	0.700666	1.13547	0.353198	4762	103	4659	0.0216296	FALSE
433.6	Acute, but ill-defined cerebrovascular disease	circulatory system	NA	NA	NA	NA	NA	NA	NA	NA	NA	NA	NA	-0.0452509	0.162257	0.955758	0.695396	1.3136	0.780333	4821	59	4762	0.0122381	FALSE
433.8	Late effects of cerebrovascular disease	circulatory system	NA	NA	NA	NA	NA	NA	NA	NA	NA	NA	NA	0.166982	0.141016	1.18173	0.896362	1.55795	0.236362	4805	79	4726	0.0164412	FALSE
440	Atherosclerosis	circulatory system	NA	NA	NA	NA	NA	NA	NA	NA	NA	NA	NA	-0.00361991	0.181846	0.996387	0.69765	1.42304	0.984118	4766	49	4717	0.0102812	FALSE
440.2	Atherosclerosis of the extremities	circulatory system	NA	NA	NA	NA	NA	NA	NA	NA	NA	NA	NA	-0.0553557	0.258776	0.946149	0.569751	1.57121	0.830614	4809	25	4784	0.00519859	FALSE
442	Other aneurysm	circulatory system	NA	NA	NA	NA	NA	NA	NA	NA	NA	NA	NA	0.20387	0.142892	1.22614	0.926632	1.62245	0.153655	4819	81	4738	0.0168085	FALSE
442.1	Aortic aneurysm	circulatory system	NA	NA	NA	NA	NA	NA	NA	NA	NA	NA	NA	0.235087	0.158933	1.26502	0.926424	1.72736	0.1391	4823	66	4757	0.0136844	FALSE
442.11	Abdominal aortic aneurysm	circulatory system	NA	NA	NA	NA	NA	NA	NA	NA	NA	NA	NA	0.100941	0.210975	1.10621	0.731564	1.67272	0.63233	4829	39	4790	0.00807621	FALSE
443	Peripheral vascular disease	circulatory system	0.315778	0.341086	1.37133	0.702752	2.67596	0.354549	1916	20	1896	0.0104384	FALSE	0.230477	0.138604	1.2592	0.959648	1.65226	0.0963453	4756	84	4672	0.0176619	FALSE
443.9	Peripheral vascular disease, unspecified	circulatory system	NA	NA	NA	NA	NA	NA	NA	NA	NA	NA	NA	0.290528	0.152191	1.33713	0.992263	1.80186	0.0562665	4758	71	4687	0.0149222	FALSE
447	Other disorders of arteries and arterioles	circulatory system	NA	NA	NA	NA	NA	NA	NA	NA	NA	NA	NA	0.0917532	0.255551	1.09609	0.66423	1.80874	0.719564	4795	24	4771	0.00500521	FALSE
452	Other venous embolism and thrombosis	circulatory system	NA	NA	NA	NA	NA	NA	NA	NA	NA	NA	NA	0.296227	0.1799	1.34478	0.945183	1.9133	0.0996363	4805	49	4756	0.0101977	FALSE
454	Varicose veins	circulatory system	0.400372	0.221383	1.49238	0.967017	2.30316	0.0705286	1782	45	1737	0.0252525	FALSE	-0.0060877	0.120824	0.993931	0.784348	1.25952	0.959816	4774	110	4664	0.0230415	FALSE
454.1	Varicose veins of lower extremity	circulatory system	0.365716	0.225183	1.44155	0.927147	2.24134	0.104358	1780	43	1737	0.0241573	FALSE	0.129799	0.137359	1.1386	0.869859	1.49037	0.344677	4785	86	4699	0.0179728	FALSE
454.11	Varicose veins of lower extremity, symptomtic	circulatory system	NA	NA	NA	NA	NA	NA	NA	NA	NA	NA	NA	0.181502	0.18994	1.19902	0.826314	1.73982	0.339287	4798	44	4754	0.00917049	FALSE
455	Hemorrhoids	circulatory system	-0.0381705	0.129933	0.962549	0.746142	1.24172	0.768934	1882	145	1737	0.0770457	FALSE	-0.0116317	0.0633517	0.988436	0.873016	1.11911	0.854323	4421	415	4006	0.0938702	FALSE
456	Chronic venous insufficiency [CVI]	circulatory system	NA	NA	NA	NA	NA	NA	NA	NA	NA	NA	NA	0.107044	0.150124	1.11298	0.829279	1.49375	0.475822	4780	74	4706	0.0154812	FALSE
458	Hypotension	circulatory system	0.163927	0.222781	1.17813	0.761303	1.82317	0.461839	1863	50	1813	0.0268384	FALSE	0.0768107	0.123274	1.07984	0.848057	1.37497	0.533227	4670	107	4563	0.0229122	FALSE
458.1	Orthostatic hypotension	circulatory system	NA	NA	NA	NA	NA	NA	NA	NA	NA	NA	NA	0.334402	0.248501	1.39711	0.858421	2.27383	0.178407	4767	27	4740	0.00566394	FALSE
458.9	Hypotension NOS	circulatory system	0.19316	0.282877	1.21308	0.696785	2.11192	0.494707	1845	32	1813	0.0173442	FALSE	0.0260444	0.161042	1.02639	0.748565	1.40732	0.871523	4740	60	4680	0.0126582	FALSE
459	Other disorders of circulatory system	circulatory system	0.156327	0.169126	1.16921	0.839322	1.62875	0.35532	1894	81	1813	0.0427666	FALSE	0.00680355	0.158663	1.00683	0.737731	1.37408	0.965797	4754	61	4693	0.0128313	FALSE
459.9	Circulatory disease NEC	circulatory system	0.187432	0.170483	1.20615	0.863541	1.68468	0.271586	1893	80	1813	0.042261	FALSE	-0.0276591	0.176938	0.97272	0.687662	1.37594	0.87578	4766	49	4717	0.0102812	FALSE
464	Acute sinusitis	respiratory	NA	NA	NA	NA	NA	NA	NA	NA	NA	NA	NA	0.146472	0.122461	1.15774	0.910691	1.47181	0.231669	4590	102	4488	0.0222222	FALSE
465	Acute upper respiratory infections of multiple or unspecified sites	respiratory	0.145475	0.312884	1.15659	0.626393	2.13556	0.641967	1933	24	1909	0.0124159	FALSE	-0.0220025	0.0541519	0.978238	0.87973	1.08778	0.684514	4136	609	3527	0.147244	FALSE
465.2	Acute pharyngitis	respiratory	NA	NA	NA	NA	NA	NA	NA	NA	NA	NA	NA	0.00398171	0.11542	1.00399	0.800722	1.25886	0.97248	4513	113	4400	0.0250388	FALSE
470	Septal Deviations/Turbinate Hypertrophy	respiratory	NA	NA	NA	NA	NA	NA	NA	NA	NA	NA	NA	-0.135697	0.127804	0.873107	0.679639	1.12165	0.288345	4779	90	4689	0.0188324	FALSE
472	Chronic pharyngitis and nasopharyngitis	respiratory	NA	NA	NA	NA	NA	NA	NA	NA	NA	NA	NA	-0.073142	0.103355	0.929469	0.759028	1.13818	0.479144	4660	143	4517	0.0306867	FALSE
473	Diseases of the larynx and vocal cords	respiratory	NA	NA	NA	NA	NA	NA	NA	NA	NA	NA	NA	0.0964487	0.14322	1.10125	0.831718	1.45814	0.500672	4798	76	4722	0.0158399	FALSE
473.4	Voice disturbance	respiratory	NA	NA	NA	NA	NA	NA	NA	NA	NA	NA	NA	0.112696	0.162225	1.11929	0.814431	1.53827	0.487252	4807	59	4748	0.0122738	FALSE
474	Acute and chronic tonsillitis	respiratory	NA	NA	NA	NA	NA	NA	NA	NA	NA	NA	NA	0.280716	0.180015	1.32408	0.930424	1.88428	0.118902	4788	47	4741	0.00981621	FALSE
474.2	Chronic tonsillitis and adenoiditis	respiratory	NA	NA	NA	NA	NA	NA	NA	NA	NA	NA	NA	0.204367	0.24129	1.22675	0.764478	1.96855	0.397008	4815	26	4789	0.00539979	FALSE
475	Chronic sinusitis	respiratory	NA	NA	NA	NA	NA	NA	NA	NA	NA	NA	NA	-0.0148086	0.0929023	0.985301	0.821275	1.18209	0.873354	4602	181	4421	0.0393307	FALSE
476	Allergic rhinitis	respiratory	-0.111873	0.213712	0.894158	0.588164	1.35934	0.600643	1861	52	1809	0.027942	FALSE	-0.0352579	0.0447535	0.965356	0.884286	1.05386	0.430799	4363	979	3384	0.224387	FALSE
477	Epistaxis or throat hemorrhage	respiratory	NA	NA	NA	NA	NA	NA	NA	NA	NA	NA	NA	-0.172501	0.160047	0.841557	0.614963	1.15165	0.281118	4754	58	4696	0.0122003	FALSE
479	Other upper respiratory disease	respiratory	NA	NA	NA	NA	NA	NA	NA	NA	NA	NA	NA	0.194772	0.138688	1.21503	0.925838	1.59456	0.160202	4608	78	4530	0.0169271	FALSE
480	Pneumonia	respiratory	0.112713	0.175553	1.11931	0.793445	1.57901	0.520843	1930	72	1858	0.0373057	FALSE	-0.0152358	0.102928	0.98488	0.804951	1.20503	0.882324	4693	157	4536	0.0334541	FALSE
480.1	Bacterial pneumonia	respiratory	-0.000161677	0.221396	0.999838	0.647848	1.54307	0.999417	1902	44	1858	0.0231335	FALSE	0.0215638	0.207838	1.0218	0.679908	1.53561	0.917365	4775	36	4739	0.00753927	FALSE
480.11	Pneumococcal pneumonia	respiratory	-0.0687551	0.234095	0.933555	0.59003	1.47709	0.768983	1897	39	1858	0.0205588	FALSE	NA	NA	NA	NA	NA	NA	NA	NA	NA	#VALUE!	NA
481	Influenza	respiratory	NA	NA	NA	NA	NA	NA	NA	NA	NA	NA	NA	-0.256079	0.228478	0.774081	0.494654	1.21135	0.262372	4719	30	4689	0.00635728	FALSE
483	Acute bronchitis and bronchiolitis	respiratory	NA	NA	NA	NA	NA	NA	NA	NA	NA	NA	NA	-0.0839993	0.101918	0.919432	0.752949	1.12273	0.409833	4484	150	4334	0.0334523	FALSE
495	Asthma	respiratory	NA	NA	NA	NA	NA	NA	NA	NA	NA	NA	NA	0.0746963	0.0649754	1.07756	0.948707	1.22391	0.250305	4694	398	4296	0.0847891	FALSE
495.2	Asthma with exacerbation	respiratory	NA	NA	NA	NA	NA	NA	NA	NA	NA	NA	NA	0.283629	0.182064	1.32794	0.929399	1.89738	0.119269	4781	47	4734	0.00983058	FALSE
496	Chronic airway obstruction	respiratory	0.36265	0.265655	1.43713	0.85382	2.41895	0.172217	1935	34	1901	0.0175711	FALSE	0.158407	0.0817511	1.17164	0.998176	1.37526	0.052663	4651	265	4386	0.056977	FALSE
496.1	Emphysema	respiratory	NA	NA	NA	NA	NA	NA	NA	NA	NA	NA	NA	0.323131	0.266696	1.38145	0.819063	2.32997	0.225663	4806	21	4785	0.00436954	FALSE
496.2	Chronic bronchitis	respiratory	NA	NA	NA	NA	NA	NA	NA	NA	NA	NA	NA	-0.040359	0.173847	0.960445	0.68311	1.35037	0.81642	4764	55	4709	0.0115449	FALSE
496.21	Obstructive chronic bronchitis	respiratory	NA	NA	NA	NA	NA	NA	NA	NA	NA	NA	NA	0.0221704	0.206859	1.02242	0.681626	1.53359	0.914649	4797	41	4756	0.00854701	FALSE
497	Bronchitis	respiratory	NA	NA	NA	NA	NA	NA	NA	NA	NA	NA	NA	0.195971	0.117788	1.21649	0.965708	1.5324	0.0961605	4597	116	4481	0.0252338	FALSE
507	Pleurisy; pleural effusion	respiratory	0.140017	0.239616	1.15029	0.719189	1.83981	0.558992	1910	40	1870	0.0209424	FALSE	-0.092018	0.166636	0.912089	0.657951	1.26439	0.580806	4787	57	4730	0.0119072	FALSE
508	Pulmonary collapse; interstitial and compensatory emphysema	respiratory	NA	NA	NA	NA	NA	NA	NA	NA	NA	NA	NA	0.0220056	0.270916	1.02225	0.601102	1.73846	0.935262	4777	20	4757	0.00418673	FALSE
509	Respiratory failure, insufficiency, arrest	respiratory	NA	NA	NA	NA	NA	NA	NA	NA	NA	NA	NA	0.0373009	0.146326	1.03801	0.779192	1.38278	0.798787	4789	76	4713	0.0158697	FALSE
509.1	Respiratory failure	respiratory	NA	NA	NA	NA	NA	NA	NA	NA	NA	NA	NA	0.0118808	0.17553	1.01195	0.717374	1.42749	0.946036	4810	53	4757	0.0110187	FALSE
510	Other diseases of lung	respiratory	NA	NA	NA	NA	NA	NA	NA	NA	NA	NA	NA	0.22407	0.153503	1.25116	0.926079	1.69035	0.14437	4771	69	4702	0.0144624	FALSE
512	Other symptoms of respiratory system	respiratory	0.110059	0.196563	1.11634	0.759416	1.64103	0.575535	1936	59	1877	0.0304752	FALSE	0.0759731	0.0442225	1.07893	0.989354	1.17662	0.0858012	4049	1107	2942	0.273401	FALSE
512.1	Wheezing	respiratory	NA	NA	NA	NA	NA	NA	NA	NA	NA	NA	NA	0.0900813	0.226589	1.09426	0.701852	1.70608	0.690959	4769	28	4741	0.00587125	FALSE
512.2	Painful respiration	respiratory	NA	NA	NA	NA	NA	NA	NA	NA	NA	NA	NA	-0.103329	0.196998	0.901831	0.612967	1.32682	0.599919	4709	40	4669	0.00849437	FALSE
512.7	Shortness of breath	respiratory	0.0168168	0.251728	1.01696	0.62091	1.66563	0.946737	1913	36	1877	0.0188186	FALSE	0.100494	0.0701562	1.10572	0.963665	1.26871	0.15202	4489	346	4143	0.0770773	FALSE
512.8	Cough	respiratory	0.315001	0.299263	1.37026	0.762194	2.46343	0.292529	1903	26	1877	0.0136626	FALSE	0.0534019	0.0555213	1.05485	0.946088	1.17612	0.336137	4202	579	3623	0.137792	FALSE
512.9	Other dyspnea	respiratory	NA	NA	NA	NA	NA	NA	NA	NA	NA	NA	NA	0.0705772	0.0700811	1.07313	0.935399	1.23113	0.313897	4324	347	3977	0.0802498	FALSE
513	Respiratory abnormalities	respiratory	NA	NA	NA	NA	NA	NA	NA	NA	NA	NA	NA	0.0394944	0.192434	1.04028	0.713427	1.51689	0.837387	4744	42	4702	0.00885329	FALSE
514	Abnormal findings examination of lungs	respiratory	0.322607	0.295319	1.38072	0.773973	2.46313	0.274656	1935	26	1909	0.0134367	FALSE	0.284897	0.109286	1.32962	1.07326	1.64723	0.00913676	4704	139	4565	0.0295493	FALSE
514.2	Solitary pulmonary nodule	respiratory	NA	NA	NA	NA	NA	NA	NA	NA	NA	NA	NA	0.0827498	0.128808	1.08627	0.843906	1.39824	0.520596	4753	94	4659	0.019777	FALSE
516	Abnormal sputum	respiratory	NA	NA	NA	NA	NA	NA	NA	NA	NA	NA	NA	-0.23663	0.265239	0.789283	0.469306	1.32742	0.372319	4789	22	4767	0.00459386	FALSE
516.1	Hemoptysis	respiratory	NA	NA	NA	NA	NA	NA	NA	NA	NA	NA	NA	-0.238074	0.265152	0.788144	0.46871	1.32528	0.36925	4804	22	4782	0.00457952	FALSE
519	Other diseases of respiratory system, not elsewhere classified	respiratory	-0.0390744	0.234845	0.961679	0.606912	1.52382	0.867855	1936	40	1896	0.0206612	FALSE	0.213883	0.14939	1.23848	0.924113	1.65978	0.152226	4702	70	4632	0.0148873	FALSE
519.8	Other diseases of respiratory system, NEC	respiratory	-0.0390744	0.234845	0.961679	0.606912	1.52382	0.867855	1936	40	1896	0.0206612	FALSE	NA	NA	NA	NA	NA	NA	NA	NA	NA	#VALUE!	NA
520	Disorders of tooth development	digestive	NA	NA	NA	NA	NA	NA	NA	NA	NA	NA	NA	0.0311945	0.229227	1.03169	0.658303	1.61685	0.891753	4723	28	4695	0.00592844	FALSE
521	Diseases of hard tissues of teeth	digestive	NA	NA	NA	NA	NA	NA	NA	NA	NA	NA	NA	-0.00166663	0.0460132	0.998335	0.91224	1.09256	0.971106	4568	888	3680	0.194396	FALSE
521.1	Dental caries	digestive	NA	NA	NA	NA	NA	NA	NA	NA	NA	NA	NA	-0.019451	0.0468547	0.980737	0.894683	1.07507	0.678043	4565	846	3719	0.185323	FALSE
521.2	Dental abrasion, erosion and attrition	digestive	NA	NA	NA	NA	NA	NA	NA	NA	NA	NA	NA	-0.0711238	0.105835	0.931347	0.756872	1.14604	0.501569	4710	141	4569	0.0299363	FALSE
522	Diseases of pulp and periapical tissues	digestive	NA	NA	NA	NA	NA	NA	NA	NA	NA	NA	NA	-0.0352625	0.0886716	0.965352	0.811348	1.14859	0.69087	4692	202	4490	0.043052	FALSE
522.1	Pulpitis and necrosis of tooth pulp	digestive	NA	NA	NA	NA	NA	NA	NA	NA	NA	NA	NA	-0.092526	0.110375	0.911626	0.734283	1.1318	0.401867	4739	128	4611	0.0270099	FALSE
522.5	Periapical abscess	digestive	NA	NA	NA	NA	NA	NA	NA	NA	NA	NA	NA	-0.217668	0.180959	0.804393	0.5642	1.14684	0.229032	4736	47	4689	0.00992399	FALSE
523	Gingival and periodontal diseases	digestive	-0.434835	0.355328	0.647372	0.322621	1.29902	0.221045	1899	20	1879	0.0105319	FALSE	-0.0148907	0.047147	0.98522	0.898257	1.0806	0.752127	4608	828	3780	0.179688	FALSE
523.1	Gingivitis	digestive	NA	NA	NA	NA	NA	NA	NA	NA	NA	NA	NA	-0.0430552	0.0726618	0.957859	0.830712	1.10447	0.553488	4639	305	4334	0.0657469	FALSE
523.3	Periodontitis (acute or chronic)	digestive	NA	NA	NA	NA	NA	NA	NA	NA	NA	NA	NA	-0.0175608	0.0647693	0.982592	0.865448	1.11559	0.786292	4649	398	4251	0.0856098	FALSE
523.31	Acute periodontitis	digestive	NA	NA	NA	NA	NA	NA	NA	NA	NA	NA	NA	-0.0160702	0.0802051	0.984058	0.840909	1.15158	0.841196	4704	248	4456	0.0527211	FALSE
523.32	Chronic periodontitis	digestive	NA	NA	NA	NA	NA	NA	NA	NA	NA	NA	NA	0.0029233	0.0797481	1.00293	0.857801	1.17261	0.970759	4688	256	4432	0.0546075	FALSE
524	Dentofacial anomalies, including malocclusion	digestive	NA	NA	NA	NA	NA	NA	NA	NA	NA	NA	NA	-0.199992	0.163618	0.818737	0.594115	1.12828	0.221589	4716	57	4659	0.0120865	FALSE
524.3	Anomalies of tooth position/malocclusion	digestive	NA	NA	NA	NA	NA	NA	NA	NA	NA	NA	NA	-0.345333	0.240508	0.707984	0.441875	1.13435	0.151045	4757	26	4731	0.00546563	FALSE
525	Other diseases of the teeth and supporting structures	digestive	NA	NA	NA	NA	NA	NA	NA	NA	NA	NA	NA	-0.091702	0.0492376	0.912377	0.828443	1.00482	0.0625415	4556	771	3785	0.169227	FALSE
525.1	Loss of teeth or edentulism	digestive	NA	NA	NA	NA	NA	NA	NA	NA	NA	NA	NA	-0.0437118	0.0632992	0.95723	0.845541	1.08367	0.489843	4698	434	4264	0.0923797	FALSE
525.2	Atrophy of edentulous alveolar ridge	digestive	NA	NA	NA	NA	NA	NA	NA	NA	NA	NA	NA	0.0724544	0.210573	1.07514	0.711579	1.62446	0.730784	4802	37	4765	0.00770512	FALSE
526	Diseases of the jaws	digestive	NA	NA	NA	NA	NA	NA	NA	NA	NA	NA	NA	-0.0322528	0.115861	0.968262	0.771561	1.21511	0.780724	4687	112	4575	0.0238959	FALSE
526.4	Temporomandibular joint disorders	digestive	NA	NA	NA	NA	NA	NA	NA	NA	NA	NA	NA	-0.0254934	0.139581	0.974829	0.741505	1.28157	0.855079	4738	77	4661	0.0162516	FALSE
526.41	Temporomandibular joint disorder, unspecified	digestive	NA	NA	NA	NA	NA	NA	NA	NA	NA	NA	NA	-0.104878	0.157229	0.900434	0.661632	1.22543	0.504745	4767	59	4708	0.0123768	FALSE
527	Diseases of the salivary glands	digestive	NA	NA	NA	NA	NA	NA	NA	NA	NA	NA	NA	-0.101529	0.122399	0.903455	0.710752	1.1484	0.406826	4752	106	4646	0.0223064	FALSE
527.7	Disturbance of salivary secretion	digestive	NA	NA	NA	NA	NA	NA	NA	NA	NA	NA	NA	-0.0374201	0.133063	0.963271	0.742136	1.2503	0.77854	4765	90	4675	0.0188877	FALSE
528	Diseases of the oral soft tissues, excluding lesions specific for gingiva and tongue	digestive	NA	NA	NA	NA	NA	NA	NA	NA	NA	NA	NA	-0.0810049	0.143734	0.922189	0.695779	1.22227	0.573042	4716	75	4641	0.0159033	FALSE
530	Diseases of esophagus	digestive	-0.0191244	0.112292	0.981057	0.787244	1.22259	0.864767	1925	192	1733	0.0997403	FALSE	-0.000421562	0.0441147	0.999579	0.916781	1.08985	0.992375	4448	1045	3403	0.234937	FALSE
530.1	Esophagitis, GERD and related diseases	digestive	-0.0398778	0.115026	0.960907	0.766954	1.20391	0.728828	1914	181	1733	0.0945664	FALSE	-0.00652641	0.0444144	0.993495	0.910666	1.08386	0.883177	4449	1025	3424	0.230389	FALSE
530.11	GERD	digestive	-0.121066	0.139302	0.885975	0.674288	1.16412	0.384796	1851	118	1733	0.0637493	FALSE	-0.0124442	0.0450675	0.987633	0.904135	1.07884	0.782454	4453	975	3478	0.218954	FALSE
530.13	Barrett's esophagus	digestive	NA	NA	NA	NA	NA	NA	NA	NA	NA	NA	NA	0.0668079	0.260443	1.06909	0.641683	1.78118	0.797552	4825	24	4801	0.00497409	FALSE
530.14	Reflux esophagitis	digestive	0.152707	0.237311	1.16498	0.731673	1.85491	0.519906	1774	41	1733	0.0231116	FALSE	-0.163872	0.153731	0.848851	0.628019	1.14733	0.286441	4753	65	4688	0.0136756	FALSE
530.9	Heartburn	digestive	NA	NA	NA	NA	NA	NA	NA	NA	NA	NA	NA	-0.441512	0.257594	0.643064	0.388137	1.06542	0.086532	4763	22	4741	0.00461894	FALSE
531	Peptic ulcer (excl. esophageal)	digestive	-0.0320003	0.176873	0.968506	0.68477	1.36981	0.856429	1936	73	1863	0.0377066	FALSE	-0.105849	0.124667	0.89956	0.70455	1.14855	0.395851	4780	107	4673	0.0223849	FALSE
531.2	Gastric ulcer	digestive	-0.0463082	0.194546	0.954748	0.65206	1.39794	0.811857	1922	59	1863	0.0306972	FALSE	-0.05474	0.236924	0.946731	0.59505	1.50626	0.81728	4831	29	4802	0.0060029	FALSE
531.3	Duodenal ulcer	digestive	0.00562582	0.333985	1.00564	0.522576	1.93525	0.986561	1884	21	1863	0.0111465	FALSE	NA	NA	NA	NA	NA	NA	NA	NA	NA	#VALUE!	NA
531.4	Peptic ulcer, site unspecified	digestive	NA	NA	NA	NA	NA	NA	NA	NA	NA	NA	NA	-0.209754	0.160793	0.810784	0.59161	1.11115	0.192064	4794	63	4731	0.0131414	FALSE
532	Dysphagia	digestive	NA	NA	NA	NA	NA	NA	NA	NA	NA	NA	NA	0.209671	0.0905494	1.23327	1.03272	1.47277	0.020583	4722	204	4518	0.043202	FALSE
535	Gastritis and duodenitis	digestive	0.0827883	0.10386	1.08631	0.886232	1.33156	0.425383	1853	234	1619	0.126282	FALSE	-0.00111256	0.108356	0.998888	0.80776	1.23524	0.991808	4652	134	4518	0.0288048	FALSE
535.2	Atrophic gastritis	digestive	NA	NA	NA	NA	NA	NA	NA	NA	NA	NA	NA	-0.0756606	0.275801	0.927131	0.539976	1.59187	0.783831	4805	20	4785	0.00416233	FALSE
535.6	Duodenitis	digestive	0.108142	0.23909	1.11421	0.697345	1.78026	0.651049	1658	39	1619	0.0235223	FALSE	NA	NA	NA	NA	NA	NA	NA	NA	NA	#VALUE!	NA
535.8	Other specified gastritis	digestive	0.0601192	0.166453	1.06196	0.766341	1.47162	0.717966	1701	82	1619	0.0482069	FALSE	NA	NA	NA	NA	NA	NA	NA	NA	NA	#VALUE!	NA
535.9	Gastritis and duodenitis, NOS	digestive	NA	NA	NA	NA	NA	NA	NA	NA	NA	NA	NA	0.0845067	0.157862	1.08818	0.798593	1.48278	0.59243	4713	63	4650	0.0133673	FALSE
536	Disorders of function of stomach	digestive	0.166485	0.147794	1.18115	0.884095	1.578	0.259967	1732	113	1619	0.0652425	FALSE	-0.00361753	0.140139	0.996389	0.757077	1.31135	0.979406	4715	77	4638	0.0163309	FALSE
536.8	Dyspepsia and other specified disorders of function of stomach	digestive	0.166485	0.147794	1.18115	0.884095	1.578	0.259967	1732	113	1619	0.0652425	FALSE	-0.0305659	0.148212	0.969896	0.725378	1.29684	0.836611	4719	69	4650	0.0146217	FALSE
537	Other disorders of stomach and duodenum	digestive	0.171122	0.277368	1.18664	0.688996	2.04371	0.537268	1650	31	1619	0.0187879	FALSE	0.331681	0.268864	1.39331	0.822594	2.35998	0.217337	4779	21	4758	0.00439422	FALSE
540	Appendiceal conditions	digestive	NA	NA	NA	NA	NA	NA	NA	NA	NA	NA	NA	0.0981999	0.260339	1.10318	0.662281	1.83761	0.706025	4833	22	4811	0.00455204	FALSE
540.1	Appendicitis	digestive	NA	NA	NA	NA	NA	NA	NA	NA	NA	NA	NA	0.0451971	0.27301	1.04623	0.612686	1.78657	0.86851	4834	20	4814	0.00413736	FALSE
550	Abdominal hernia	digestive	-0.176348	0.137552	0.838326	0.640216	1.09774	0.199827	1936	123	1813	0.0635331	FALSE	-0.00676914	0.101648	0.993254	0.813834	1.21223	0.946905	4700	152	4548	0.0323404	FALSE
550.1	Inguinal hernia	digestive	NA	NA	NA	NA	NA	NA	NA	NA	NA	NA	NA	0.0651952	0.142537	1.06737	0.807205	1.41138	0.647389	4804	76	4728	0.0158201	FALSE
550.2	Diaphragmatic hernia	digestive	-0.161214	0.146356	0.85111	0.638859	1.13388	0.270672	1921	108	1813	0.0562207	FALSE	-0.0115986	0.196968	0.988468	0.671893	1.45421	0.953043	4765	39	4726	0.00818468	FALSE
550.4	Umbilical hernia	digestive	NA	NA	NA	NA	NA	NA	NA	NA	NA	NA	NA	0.159221	0.276632	1.1726	0.681828	2.01661	0.564906	4816	20	4796	0.00415282	FALSE
555	Inflammatory bowel disease and other gastroenteritis and colitis	digestive	NA	NA	NA	NA	NA	NA	NA	NA	NA	NA	NA	-0.0304901	0.188904	0.96997	0.669823	1.40461	0.871774	4822	42	4780	0.00871008	FALSE
555.2	Ulcerative colitis	digestive	NA	NA	NA	NA	NA	NA	NA	NA	NA	NA	NA	-0.0232645	0.202032	0.977004	0.657542	1.45168	0.908324	4824	37	4787	0.00766998	FALSE
558	Noninfectious gastroenteritis	digestive	0.253737	0.188221	1.28883	0.89121	1.86386	0.177632	1686	65	1621	0.0385528	FALSE	-0.170149	0.156626	0.843539	0.620558	1.14664	0.27733	4678	63	4615	0.0134673	FALSE
560	Intestinal obstruction without mention of hernia	digestive	0.00788226	0.28281	1.00791	0.579016	1.75451	0.977765	1648	27	1621	0.0163835	FALSE	0.0459791	0.230154	1.04705	0.666895	1.64392	0.841656	4799	29	4770	0.00604293	FALSE
560.4	Other intestinal obstruction	digestive	NA	NA	NA	NA	NA	NA	NA	NA	NA	NA	NA	0.186393	0.277412	1.2049	0.699538	2.07533	0.501647	4817	20	4797	0.00415196	FALSE
561	Symptoms involving digestive system	digestive	0.205585	0.145471	1.22824	0.923543	1.63347	0.157586	1735	114	1621	0.0657061	FALSE	0.0052562	0.0702604	1.00527	0.875943	1.15369	0.940366	4450	324	4126	0.072809	FALSE
562	Diverticulosis and diverticulitis	digestive	NA	NA	NA	NA	NA	NA	NA	NA	NA	NA	NA	0.143004	0.0928948	1.15373	0.961684	1.38414	0.123701	4619	198	4421	0.0428664	FALSE
562.1	Diverticulosis	digestive	NA	NA	NA	NA	NA	NA	NA	NA	NA	NA	NA	0.101737	0.100775	1.10709	0.908662	1.34886	0.312711	4631	167	4464	0.0360613	FALSE
562.2	Diverticulitis	digestive	NA	NA	NA	NA	NA	NA	NA	NA	NA	NA	NA	0.105257	0.20202	1.111	0.747739	1.65073	0.60235	4788	39	4749	0.00814536	FALSE
564	Functional digestive disorders	digestive	-0.0478146	0.125619	0.953311	0.745255	1.21945	0.703477	1776	155	1621	0.0872748	FALSE	0.0919379	0.1015	1.0963	0.898524	1.3376	0.365046	4654	149	4505	0.0320155	FALSE
564.1	Irritable Bowel Syndrome	digestive	NA	NA	NA	NA	NA	NA	NA	NA	NA	NA	NA	-0.014801	0.125539	0.985308	0.770391	1.26018	0.906147	4773	96	4677	0.0201131	FALSE
564.9	Personal history of diseases of digestive system	digestive	-0.168416	0.143277	0.845002	0.638114	1.11897	0.23981	1737	116	1621	0.0667818	FALSE	NA	NA	NA	NA	NA	NA	NA	NA	NA	#VALUE!	NA
565	Anal and rectal conditions	digestive	0.0558092	0.160324	1.0574	0.772267	1.4478	0.727762	1892	93	1799	0.0491543	FALSE	0.206875	0.121659	1.22983	0.968916	1.561	0.089047	4708	104	4604	0.0220901	FALSE
565.1	Anal and rectal polyp	digestive	0.148346	0.217676	1.15991	0.757071	1.77712	0.495555	1848	49	1799	0.0265152	FALSE	NA	NA	NA	NA	NA	NA	NA	NA	NA	#VALUE!	NA
568	Other disorders of peritoneum	digestive	0.0110291	0.317196	1.01109	0.542985	1.88275	0.972263	1822	23	1799	0.0126235	FALSE	NA	NA	NA	NA	NA	NA	NA	NA	NA	#VALUE!	NA
568.1	Peritoneal adhesions (postoperative) (postinfection)	digestive	0.158454	0.324677	1.1717	0.620076	2.21404	0.625526	1821	22	1799	0.0120813	FALSE	NA	NA	NA	NA	NA	NA	NA	NA	NA	#VALUE!	NA
569	Other disorders of intestine	digestive	0.3167	0.325346	1.37259	0.725439	2.59706	0.330343	1822	23	1799	0.0126235	FALSE	0.248062	0.264025	1.28154	0.763818	2.15018	0.347453	4789	22	4767	0.00459386	FALSE
571	Chronic liver disease and cirrhosis	digestive	-0.094156	0.22875	0.910141	0.58129	1.42503	0.680625	1889	44	1845	0.0232927	FALSE	0.16208	0.0700508	1.17595	1.02509	1.34902	0.0206811	4660	331	4329	0.07103	FALSE
571.5	Other chronic nonalcoholic liver disease	digestive	-0.103017	0.242962	0.902111	0.560334	1.45236	0.671562	1883	38	1845	0.0201806	FALSE	0.160171	0.070553	1.17371	1.02213	1.34778	0.0231938	4664	326	4338	0.0698971	FALSE
571.51	Cirrhosis of liver without mention of alcohol	digestive	NA	NA	NA	NA	NA	NA	NA	NA	NA	NA	NA	0.0802099	0.144944	1.08351	0.81556	1.43951	0.58	4810	74	4736	0.0153846	FALSE
573	Other disorders of liver	digestive	-0.0780593	0.310787	0.92491	0.502982	1.70077	0.801685	1868	23	1845	0.0123126	FALSE	0.139534	0.174159	1.14974	0.817243	1.61751	0.423025	4752	50	4702	0.0105219	FALSE
573.6	Nonspecific elevation of levels of transaminase or lactic acid dehydrogenase [LDH]	digestive	NA	NA	NA	NA	NA	NA	NA	NA	NA	NA	NA	0.157594	0.135404	1.17069	0.897809	1.52651	0.244473	4718	84	4634	0.0178042	FALSE
573.7	Abnormal results of function study of liver	digestive	-0.272306	0.248364	0.761621	0.468088	1.23923	0.272905	1881	36	1845	0.0191388	FALSE	-0.0120725	0.0660408	0.988	0.868044	1.12453	0.854952	4564	374	4190	0.0819457	FALSE
573.9	Abnormal serum enzyme levels	digestive	NA	NA	NA	NA	NA	NA	NA	NA	NA	NA	NA	-0.0240105	0.16183	0.976275	0.710918	1.34068	0.882052	4703	57	4646	0.0121199	FALSE
574	Cholelithiasis and cholecystitis	digestive	-0.22764	0.15459	0.796411	0.58823	1.07827	0.140876	1917	98	1819	0.0511215	FALSE	0.181996	0.107666	1.19961	0.971387	1.48145	0.0909572	4762	138	4624	0.0289794	FALSE
574.1	Cholelithiasis	digestive	-0.211704	0.165751	0.809204	0.584747	1.11982	0.201516	1903	84	1819	0.0441408	FALSE	0.267201	0.123801	1.3063	1.02485	1.66504	0.0309046	4761	104	4657	0.0218442	FALSE
574.12	Cholelithiasis with other cholecystitis	digestive	-0.302508	0.28633	0.738962	0.421593	1.29524	0.290739	1847	28	1819	0.0151597	FALSE	NA	NA	NA	NA	NA	NA	NA	NA	NA	#VALUE!	NA
574.2	Calculus of bile duct	digestive	NA	NA	NA	NA	NA	NA	NA	NA	NA	NA	NA	0.288532	0.255056	1.33447	0.809468	2.19997	0.257951	4824	25	4799	0.00518242	FALSE
574.3	Cholecystitis without cholelithiasis	digestive	-0.303007	0.346562	0.738594	0.374461	1.45682	0.381943	1839	20	1819	0.0108755	FALSE	0.529921	0.232432	1.6988	1.07719	2.67912	0.0226139	4808	30	4778	0.0062396	FALSE
575	Other biliary tract disease	digestive	0.193089	0.253161	1.21299	0.738521	1.99229	0.445634	1857	38	1819	0.0204631	FALSE	0.202612	0.139213	1.2246	0.932164	1.60877	0.145557	4749	80	4669	0.0168457	FALSE
575.7	Other disorders of gallbladder	digestive	NA	NA	NA	NA	NA	NA	NA	NA	NA	NA	NA	0.173337	0.245336	1.18927	0.735268	1.92359	0.479858	4807	26	4781	0.00540878	FALSE
577	Diseases of pancreas	digestive	NA	NA	NA	NA	NA	NA	NA	NA	NA	NA	NA	-0.0435176	0.173983	0.957416	0.680774	1.34647	0.802491	4812	50	4762	0.0103907	FALSE
577.1	Acute pancreatitis	digestive	NA	NA	NA	NA	NA	NA	NA	NA	NA	NA	NA	0.299996	0.233448	1.34985	0.854223	2.13305	0.19877	4827	28	4799	0.0058007	FALSE
578	Gastrointestinal hemorrhage	digestive	0.161503	0.120816	1.17528	0.927468	1.48929	0.1813	1902	171	1731	0.0899054	FALSE	0.0934217	0.0709405	1.09792	0.955403	1.26171	0.187872	4533	322	4211	0.0710346	FALSE
578.2	Blood in stool	digestive	0.560226	0.318513	1.75107	0.93795	3.26909	0.0785976	1755	24	1731	0.0136752	FALSE	-0.0139594	0.11082	0.986138	0.793608	1.22537	0.89976	4627	126	4501	0.0272315	FALSE
578.8	Hemorrhage of rectum and anus	digestive	0.212805	0.172753	1.23714	0.881798	1.73568	0.218008	1811	80	1731	0.0441745	FALSE	0.238845	0.121465	1.26978	1.00077	1.6111	0.0492559	4671	104	4567	0.022265	FALSE
578.9	Hemorrhage of gastrointestinal tract	digestive	-0.0485013	0.179347	0.952656	0.670306	1.35394	0.786827	1805	74	1731	0.0409972	FALSE	0.0196081	0.146843	1.0198	0.764752	1.35991	0.893773	4718	74	4644	0.0156846	FALSE
579	Other symptoms involving abdomen and pelvis	digestive	NA	NA	NA	NA	NA	NA	NA	NA	NA	NA	NA	0.0104017	0.225155	1.01046	0.649923	1.57099	0.963152	4774	30	4744	0.00628404	FALSE
579.8	Nonspecific abnormal findings in stool contents	digestive	0.0339088	0.312685	1.03449	0.560484	1.90937	0.913644	1754	23	1731	0.0131129	FALSE	0.149708	0.201591	1.1615	0.782384	1.72431	0.457703	4763	38	4725	0.00797817	FALSE
580	Nephritis; nephrosis; renal sclerosis	genitourinary	NA	NA	NA	NA	NA	NA	NA	NA	NA	NA	NA	-0.0100099	0.169824	0.99004	0.709734	1.38105	0.952998	4814	54	4760	0.0112173	FALSE
580.1	Glomerulonephritis	genitourinary	NA	NA	NA	NA	NA	NA	NA	NA	NA	NA	NA	0.156887	0.275793	1.16986	0.681357	2.00861	0.569454	4836	20	4816	0.00413565	FALSE
580.3	Nephritis and nephropathy without mention of glomerulonephritis	genitourinary	NA	NA	NA	NA	NA	NA	NA	NA	NA	NA	NA	-0.081802	0.199849	0.921454	0.622815	1.36329	0.682305	4820	38	4782	0.00788382	FALSE
580.32	Nephritis and nephropathy with pathological lesion	genitourinary	NA	NA	NA	NA	NA	NA	NA	NA	NA	NA	NA	0.0197034	0.271667	1.0199	0.598838	1.73702	0.942182	4832	20	4812	0.00413907	FALSE
585	Renal failure	genitourinary	-0.0396852	0.165232	0.961092	0.695211	1.32866	0.810192	1912	88	1824	0.0460251	FALSE	0.0707439	0.0652249	1.07331	0.944503	1.21968	0.278092	4678	443	4235	0.0946986	FALSE
585.1	Acute renal failure	genitourinary	-0.235957	0.207236	0.789815	0.526165	1.18557	0.254874	1877	53	1824	0.0282365	FALSE	0.130276	0.108308	1.13914	0.921266	1.40855	0.22904	4726	141	4585	0.029835	FALSE
585.2	Renal failure NOS	genitourinary	NA	NA	NA	NA	NA	NA	NA	NA	NA	NA	NA	0.187433	0.179537	1.20615	0.848352	1.71485	0.296495	4817	49	4768	0.0101723	FALSE
585.3	Chronic renal failure [CKD]	genitourinary	-0.0999372	0.230768	0.904894	0.575657	1.42243	0.664969	1868	44	1824	0.0235546	FALSE	0.0825112	0.072835	1.08601	0.941533	1.25266	0.257277	4725	347	4378	0.0734392	FALSE
585.31	Renal dialysis	genitourinary	NA	NA	NA	NA	NA	NA	NA	NA	NA	NA	NA	0.130458	0.177902	1.13935	0.803941	1.61469	0.463367	4838	49	4789	0.0101282	FALSE
585.32	End stage renal disease	genitourinary	NA	NA	NA	NA	NA	NA	NA	NA	NA	NA	NA	0.151844	0.151728	1.16398	0.864553	1.5671	0.31694	4834	69	4765	0.0142739	FALSE
585.33	Chronic Kidney Disease, Stage III	genitourinary	NA	NA	NA	NA	NA	NA	NA	NA	NA	NA	NA	0.0483433	0.0925557	1.04953	0.875407	1.25829	0.60145	4758	200	4558	0.0420345	FALSE
585.34	Chronic Kidney Disease, Stage IV	genitourinary	NA	NA	NA	NA	NA	NA	NA	NA	NA	NA	NA	0.0830261	0.144336	1.08657	0.818835	1.44185	0.565137	4822	78	4744	0.0161759	FALSE
585.4	Chronic kidney disease, Stage I or II	genitourinary	NA	NA	NA	NA	NA	NA	NA	NA	NA	NA	NA	-0.23699	0.17519	0.788999	0.559695	1.11225	0.176132	4788	51	4737	0.0106516	FALSE
586	Other disorders of the kidney and ureters	genitourinary	0.20062	0.302554	1.22216	0.675444	2.2114	0.507273	1847	23	1824	0.0124526	FALSE	0.0840501	0.117678	1.08768	0.863641	1.36985	0.475079	4724	120	4604	0.0254022	FALSE
586.2	Cyst of kidney, acquired	genitourinary	NA	NA	NA	NA	NA	NA	NA	NA	NA	NA	NA	0.201401	0.209052	1.22311	0.811931	1.84253	0.335345	4780	36	4744	0.00753138	FALSE
587	Kidney replaced by transpant	genitourinary	NA	NA	NA	NA	NA	NA	NA	NA	NA	NA	NA	0.336476	0.250681	1.40001	0.856536	2.2883	0.179516	4837	25	4812	0.00516849	FALSE
588	Disorders resulting from impaired renal function	genitourinary	NA	NA	NA	NA	NA	NA	NA	NA	NA	NA	NA	0.217265	0.168776	1.24267	0.892672	1.7299	0.19799	4828	55	4773	0.0113919	FALSE
588.1	Renal osteodystrophy	genitourinary	NA	NA	NA	NA	NA	NA	NA	NA	NA	NA	NA	-0.138975	0.269365	0.87025	0.513282	1.47548	0.605899	4838	22	4816	0.00454733	FALSE
588.2	Secondary hyperparathyroidism (of renal origin)	genitourinary	NA	NA	NA	NA	NA	NA	NA	NA	NA	NA	NA	0.163959	0.192487	1.17817	0.8079	1.71813	0.394331	4828	42	4786	0.00869925	FALSE
591	Urinary tract infection	genitourinary	-0.223272	0.177535	0.799897	0.564824	1.1328	0.208528	1836	76	1760	0.0413943	FALSE	0.112755	0.0980533	1.11936	0.923643	1.35654	0.250172	4604	178	4426	0.038662	FALSE
592	Cystitis and urethritis	genitourinary	NA	NA	NA	NA	NA	NA	NA	NA	NA	NA	NA	0.349286	0.254031	1.41805	0.861901	2.33307	0.169139	4774	23	4751	0.00481776	FALSE
593	Hematuria	genitourinary	-0.0156195	0.157345	0.984502	0.723239	1.34014	0.920925	1857	97	1760	0.0522348	FALSE	0.112206	0.0882548	1.11874	0.941036	1.33001	0.203592	4678	213	4465	0.0455323	FALSE
593.1	Gross hematuria	genitourinary	NA	NA	NA	NA	NA	NA	NA	NA	NA	NA	NA	0.388176	0.151425	1.47429	1.09569	1.98371	0.0103627	4795	71	4724	0.0148071	FALSE
593.2	Microscopic hematuria	genitourinary	NA	NA	NA	NA	NA	NA	NA	NA	NA	NA	NA	0.0712631	0.105464	1.07386	0.873327	1.32045	0.499223	4743	143	4600	0.0301497	FALSE
594	Urinary calculus	genitourinary	0.201016	0.233398	1.22264	0.773798	1.93185	0.389097	1929	43	1886	0.0222913	FALSE	-0.0168006	0.0836778	0.98334	0.834595	1.15859	0.840873	4735	230	4505	0.0485744	FALSE
594.1	Calculus of kidney	genitourinary	-0.108565	0.301471	0.897121	0.496859	1.61983	0.71876	1912	26	1886	0.0135983	FALSE	-0.0452749	0.0895205	0.955735	0.801929	1.13904	0.613033	4740	199	4541	0.0419831	FALSE
594.3	Calculus of ureter	genitourinary	NA	NA	NA	NA	NA	NA	NA	NA	NA	NA	NA	0.199518	0.197488	1.22081	0.828981	1.79785	0.312361	4819	40	4779	0.00830048	FALSE
595	Hydronephrosis	genitourinary	NA	NA	NA	NA	NA	NA	NA	NA	NA	NA	NA	0.0804367	0.230853	1.08376	0.68933	1.70388	0.727515	4806	30	4776	0.0062422	FALSE
596	Other disorders of bladder	genitourinary	-0.0352601	0.235241	0.965354	0.608759	1.53083	0.880852	1918	43	1875	0.0224192	FALSE	0.199311	0.118468	1.22056	0.967648	1.53958	0.0924914	4742	116	4626	0.0244623	FALSE
596.5	Functional disorders of bladder	genitourinary	NA	NA	NA	NA	NA	NA	NA	NA	NA	NA	NA	0.248665	0.139136	1.28231	0.976245	1.68434	0.073904	4787	82	4705	0.0171297	FALSE
598	Abnormal findings on examination of urine	genitourinary	NA	NA	NA	NA	NA	NA	NA	NA	NA	NA	NA	0.302901	0.222988	1.35378	0.874454	2.09585	0.174345	4771	31	4740	0.00649759	FALSE
599	Other symptoms/disorders or the urinary system	genitourinary	0.218335	0.195711	1.244	0.847675	1.82563	0.264594	1918	60	1858	0.0312826	FALSE	0.0670754	0.0639623	1.06938	0.943376	1.21221	0.29433	4447	434	4013	0.0975939	FALSE
599.2	Retention of urine	genitourinary	-0.114016	0.296883	0.892243	0.498622	1.5966	0.700945	1884	26	1858	0.0138004	FALSE	0.110625	0.158636	1.11698	0.818484	1.52433	0.485583	4747	65	4682	0.0136929	FALSE
599.3	Dysuria	genitourinary	NA	NA	NA	NA	NA	NA	NA	NA	NA	NA	NA	-0.053368	0.204399	0.948031	0.635089	1.41518	0.794017	4708	37	4671	0.00785896	FALSE
599.4	Urinary incontinence	genitourinary	NA	NA	NA	NA	NA	NA	NA	NA	NA	NA	NA	-0.0408792	0.1151	0.959945	0.766075	1.20288	0.722469	4710	123	4587	0.0261146	FALSE
599.5	Frequency of urination and polyuria	genitourinary	-0.095544	0.336451	0.908878	0.470016	1.75751	0.776429	1878	20	1858	0.0106496	FALSE	0.118313	0.0930455	1.1256	0.937952	1.35078	0.203531	4624	190	4434	0.04109	FALSE
599.8	Other symptoms involving urinary system	genitourinary	NA	NA	NA	NA	NA	NA	NA	NA	NA	NA	NA	-0.226398	0.240685	0.797401	0.49751	1.27806	0.346889	4758	28	4730	0.00588483	FALSE
599.9	Other abnormality of urination	genitourinary	NA	NA	NA	NA	NA	NA	NA	NA	NA	NA	NA	-0.20442	0.149079	0.81512	0.608588	1.09174	0.170305	4726	70	4656	0.0148117	FALSE
600	Hyperplasia of prostate	genitourinary	-0.0522898	0.236543	0.949054	0.596955	1.50883	0.825047	1903	44	1859	0.0231214	FALSE	0.00538253	0.0620301	1.0054	0.8903	1.13537	0.930852	4618	585	4033	0.126678	FALSE
601	Inflammatory diseases of prostate	genitourinary	NA	NA	NA	NA	NA	NA	NA	NA	NA	NA	NA	0.0780691	0.173373	1.0812	0.76971	1.51874	0.652497	4740	49	4691	0.0103376	FALSE
601.1	Prostatitis	genitourinary	NA	NA	NA	NA	NA	NA	NA	NA	NA	NA	NA	0.113062	0.254068	1.1197	0.680511	1.84234	0.656315	4789	24	4765	0.00501148	FALSE
602	Other disorders of prostate	genitourinary	NA	NA	NA	NA	NA	NA	NA	NA	NA	NA	NA	-0.171287	0.23317	0.842579	0.533497	1.33073	0.462582	4794	31	4763	0.00646642	FALSE
603	Other disorders of testis	genitourinary	NA	NA	NA	NA	NA	NA	NA	NA	NA	NA	NA	0.354661	0.279548	1.4257	0.824273	2.46595	0.20455	4820	20	4800	0.00414938	FALSE
604	Disorders of penis	genitourinary	NA	NA	NA	NA	NA	NA	NA	NA	NA	NA	NA	-0.18584	0.220214	0.830407	0.539313	1.27862	0.398722	4802	29	4773	0.00603915	FALSE
604.1	Redundant prepuce and phimosis/BXO	genitourinary	NA	NA	NA	NA	NA	NA	NA	NA	NA	NA	NA	-0.215719	0.261763	0.805961	0.482499	1.34627	0.409882	4826	20	4806	0.00414422	FALSE
605	Erectile dysfunction [ED]	genitourinary	NA	NA	NA	NA	NA	NA	NA	NA	NA	NA	NA	-0.0166976	0.0498601	0.983441	0.89188	1.0844	0.73771	4519	818	3701	0.181013	FALSE
608	Other disorders of male genital organs	genitourinary	NA	NA	NA	NA	NA	NA	NA	NA	NA	NA	NA	-0.0305712	0.16682	0.969891	0.699396	1.345	0.854595	4768	54	4714	0.0113255	FALSE
609	Male infertility and abnormal spermatozoa	genitourinary	NA	NA	NA	NA	NA	NA	NA	NA	NA	NA	NA	-0.230292	0.204428	0.794301	0.532075	1.18576	0.259945	4816	35	4781	0.00726744	FALSE
609.1	Infertility, male	genitourinary	NA	NA	NA	NA	NA	NA	NA	NA	NA	NA	NA	-0.305389	0.239267	0.736836	0.461002	1.17771	0.201831	4825	25	4800	0.00518135	FALSE
610	Benign mammary dysplasias	genitourinary	0.0839166	0.294656	1.08754	0.610419	1.93759	0.775801	1917	28	1889	0.0146062	FALSE	0.238146	0.294834	1.26889	0.711963	2.26148	0.419247	4816	23	4793	0.00477575	FALSE
611	Abnormal findings on mammogram or breast exam	genitourinary	NA	NA	NA	NA	NA	NA	NA	NA	NA	NA	NA	0.0357414	0.156635	1.03639	0.762415	1.40881	0.819504	4791	75	4716	0.0156544	FALSE
611.1	Abnormal mammogram	genitourinary	NA	NA	NA	NA	NA	NA	NA	NA	NA	NA	NA	0.115212	0.246144	1.12211	0.692649	1.81785	0.639738	4809	32	4777	0.00665419	FALSE
611.3	Lump or mass in breast	genitourinary	NA	NA	NA	NA	NA	NA	NA	NA	NA	NA	NA	-0.121066	0.200956	0.885975	0.597536	1.31365	0.546875	4804	41	4763	0.00853455	FALSE
612	Breast conditions, congenital or relating to hormones	genitourinary	NA	NA	NA	NA	NA	NA	NA	NA	NA	NA	NA	-0.267725	0.275834	0.765118	0.445589	1.31378	0.331746	4825	20	4805	0.00414508	FALSE
613	Other nonmalignant breast conditions	genitourinary	NA	NA	NA	NA	NA	NA	NA	NA	NA	NA	NA	-0.0579647	0.225083	0.943683	0.60706	1.46697	0.796773	4791	33	4758	0.00688791	FALSE
614	Inflammatory diseases of female pelvic organs	genitourinary	-0.0359562	0.201865	0.964683	0.649462	1.4329	0.858628	1915	57	1858	0.029765	FALSE	-0.0327005	0.156136	0.967828	0.712678	1.31433	0.834108	4777	81	4696	0.0169562	FALSE
614.1	Pelvic peritoneal adhesions, female (postoperative) (postinfection)	genitourinary	0.200897	0.260569	1.2225	0.733581	2.03727	0.44071	1891	33	1858	0.0174511	FALSE	NA	NA	NA	NA	NA	NA	NA	NA	NA	#VALUE!	NA
614.5	Inflammatory disease of cervix, vagina, and vulva	genitourinary	NA	NA	NA	NA	NA	NA	NA	NA	NA	NA	NA	-0.0906342	0.168076	0.913352	0.657006	1.26972	0.589717	4779	71	4708	0.0148567	FALSE
614.52	Vaginitis and vulvovaginitis	genitourinary	NA	NA	NA	NA	NA	NA	NA	NA	NA	NA	NA	-0.137475	0.183479	0.871556	0.608296	1.24875	0.453694	4780	58	4722	0.0121339	FALSE
615	Endometriosis	genitourinary	-0.122521	0.267113	0.884687	0.524106	1.49335	0.646459	1891	33	1858	0.0174511	FALSE	NA	NA	NA	NA	NA	NA	NA	NA	NA	#VALUE!	NA
618	Genital prolapse	genitourinary	-0.216125	0.258685	0.805635	0.485222	1.33763	0.403451	1936	36	1900	0.018595	FALSE	NA	NA	NA	NA	NA	NA	NA	NA	NA	#VALUE!	NA
618.1	Prolapse of vaginal walls	genitourinary	-0.431754	0.326237	0.649369	0.342604	1.23081	0.185691	1922	22	1900	0.0114464	FALSE	NA	NA	NA	NA	NA	NA	NA	NA	NA	#VALUE!	NA
619	Noninflammatory female genital disorders	genitourinary	-0.0512979	0.177228	0.949996	0.671215	1.34456	0.772241	1936	77	1859	0.0397727	FALSE	-0.194839	0.222933	0.822967	0.53164	1.27393	0.382128	4782	36	4746	0.00752823	FALSE
619.2	Disorders of uterus, NEC	genitourinary	-0.347817	0.30753	0.706228	0.386518	1.29039	0.258054	1885	26	1859	0.0137931	FALSE	NA	NA	NA	NA	NA	NA	NA	NA	NA	#VALUE!	NA
619.3	Noninflammatory disorders of cervix	genitourinary	0.0588812	0.27327	1.06065	0.620811	1.81211	0.829402	1890	31	1859	0.0164021	FALSE	NA	NA	NA	NA	NA	NA	NA	NA	NA	#VALUE!	NA
622	Polyp of female genital organs	genitourinary	-0.13786	0.157502	0.871221	0.639823	1.18631	0.381418	1923	98	1825	0.050962	FALSE	NA	NA	NA	NA	NA	NA	NA	NA	NA	#VALUE!	NA
622.1	Polyp of corpus uteri	genitourinary	-0.276169	0.179096	0.758685	0.534087	1.07773	0.123069	1899	74	1825	0.0389679	FALSE	NA	NA	NA	NA	NA	NA	NA	NA	NA	#VALUE!	NA
622.2	Mucous polyp of cervix	genitourinary	0.00788267	0.265844	1.00791	0.598594	1.69713	0.976345	1861	36	1825	0.0193444	FALSE	NA	NA	NA	NA	NA	NA	NA	NA	NA	#VALUE!	NA
624.9	stress incontinence, female	genitourinary	NA	NA	NA	NA	NA	NA	NA	NA	NA	NA	NA	-0.109309	0.25224	0.896453	0.546785	1.46973	0.664758	4821	25	4796	0.00518565	FALSE
625	Pain and other symptoms associated with female genital organs	genitourinary	NA	NA	NA	NA	NA	NA	NA	NA	NA	NA	NA	-0.410186	0.265336	0.663527	0.394457	1.11614	0.122126	4796	27	4769	0.00562969	FALSE
626	Disorders of menstruation and other abnormal bleeding from female genital tract	genitourinary	0.127881	0.134664	1.13642	0.872791	1.47967	0.342298	1844	142	1702	0.0770065	FALSE	0.0314248	0.126269	1.03192	0.805686	1.32169	0.80346	4764	148	4616	0.0310663	FALSE
626.1	Irregular menstrual cycle/bleeding	genitourinary	0.158107	0.149259	1.17129	0.874205	1.56934	0.289472	1812	110	1702	0.0607064	FALSE	0.233968	0.148723	1.2636	0.944095	1.69125	0.115677	4760	94	4666	0.0197479	FALSE
626.11	Absent or infrequent menstruation	genitourinary	NA	NA	NA	NA	NA	NA	NA	NA	NA	NA	NA	-0.197493	0.262422	0.820786	0.490741	1.3728	0.451704	4810	24	4786	0.0049896	FALSE
626.12	Excessive or frequent menstruation	genitourinary	0.163751	0.182018	1.17792	0.824479	1.68288	0.368311	1774	72	1702	0.0405862	FALSE	0.164713	0.281616	1.17906	0.678919	2.04763	0.558624	4815	24	4791	0.00498442	FALSE
626.13	Irregular menstrual cycle	genitourinary	NA	NA	NA	NA	NA	NA	NA	NA	NA	NA	NA	0.0503102	0.282212	1.0516	0.604819	1.82841	0.85851	4806	22	4784	0.00457761	FALSE
626.14	Irregular menstrual bleeding	genitourinary	0.0850211	0.290673	1.08874	0.615884	1.92464	0.769906	1729	27	1702	0.015616	FALSE	NA	NA	NA	NA	NA	NA	NA	NA	NA	#VALUE!	NA
626.2	Dysmenorrhea	genitourinary	NA	NA	NA	NA	NA	NA	NA	NA	NA	NA	NA	-0.0586738	0.247613	0.943014	0.580425	1.53211	0.812689	4819	28	4791	0.00581033	FALSE
627	Menopausal and postmenopausal disorders	genitourinary	0.12017	0.185904	1.12769	0.783329	1.62343	0.518015	1774	72	1702	0.0405862	FALSE	0.175495	0.199917	1.19184	0.805459	1.76356	0.380031	4808	58	4750	0.0120632	FALSE
627.1	Postmenopausal bleeding	genitourinary	0.0891121	0.192398	1.0932	0.749771	1.59394	0.643245	1769	67	1702	0.0378745	FALSE	NA	NA	NA	NA	NA	NA	NA	NA	NA	#VALUE!	NA
627.2	Symptomatic menopause	genitourinary	NA	NA	NA	NA	NA	NA	NA	NA	NA	NA	NA	0.142996	0.250524	1.15372	0.706076	1.88518	0.568145	4825	32	4793	0.00663212	FALSE
628	Ovarian cyst	genitourinary	0.269328	0.220396	1.30908	0.84989	2.01638	0.2217	1752	50	1702	0.0285388	FALSE	-0.110415	0.248027	0.895463	0.55071	1.45604	0.656195	4821	28	4793	0.00580792	FALSE
634	Miscarriage; stillbirth	pregnancy complications	0.168924	0.235875	1.18403	0.74573	1.87994	0.473894	1896	48	1848	0.0253165	FALSE	NA	NA	NA	NA	NA	NA	NA	NA	NA	#VALUE!	NA
635	Hemorrhage during pregnancy; childbirth and postpartum	pregnancy complications	-0.350851	0.311728	0.704089	0.38219	1.29711	0.260375	1880	32	1848	0.0170213	FALSE	NA	NA	NA	NA	NA	NA	NA	NA	NA	#VALUE!	NA
635.3	Placenta previa and abruptio placenta	pregnancy complications	-0.10959	0.353906	0.896202	0.447873	1.79332	0.756822	1872	24	1848	0.0128205	FALSE	NA	NA	NA	NA	NA	NA	NA	NA	NA	#VALUE!	NA
636	Early or threatened labor; hemorrhage in early pregnancy	pregnancy complications	0.483472	0.322405	1.62169	0.86205	3.05074	0.133723	1874	26	1848	0.0138741	FALSE	NA	NA	NA	NA	NA	NA	NA	NA	NA	#VALUE!	NA
656	Other perinatal conditions of fetus or newborn	pregnancy complications	NA	NA	NA	NA	NA	NA	NA	NA	NA	NA	NA	-0.126863	0.218034	0.880854	0.574526	1.35051	0.560666	4827	31	4796	0.00642221	FALSE
681	Superficial cellulitis and abscess	dermatologic	NA	NA	NA	NA	NA	NA	NA	NA	NA	NA	NA	0.0499181	0.0714894	1.05119	0.913747	1.20929	0.485015	4562	312	4250	0.0683911	FALSE
681.1	Cellulitis and abscess of fingers/toes	dermatologic	NA	NA	NA	NA	NA	NA	NA	NA	NA	NA	NA	0.182583	0.219559	1.20031	0.780553	1.84581	0.405641	4767	31	4736	0.00650304	FALSE
681.2	Cellulitis and abscess of face/neck	dermatologic	NA	NA	NA	NA	NA	NA	NA	NA	NA	NA	NA	-0.103085	0.243582	0.90205	0.559616	1.45402	0.672145	4813	25	4788	0.00519427	FALSE
681.3	Cellulitis and abscess of arm/hand	dermatologic	NA	NA	NA	NA	NA	NA	NA	NA	NA	NA	NA	0.0503394	0.279711	1.05163	0.60781	1.81952	0.857176	4800	20	4780	0.00416667	FALSE
681.5	Cellulitis and abscess of leg, except foot	dermatologic	NA	NA	NA	NA	NA	NA	NA	NA	NA	NA	NA	-0.0606713	0.153695	0.941133	0.696343	1.27197	0.693026	4774	65	4709	0.0136154	FALSE
681.7	Cellulitis and abscess of trunk	dermatologic	NA	NA	NA	NA	NA	NA	NA	NA	NA	NA	NA	-0.108361	0.188688	0.897303	0.619904	1.29884	0.565774	4797	40	4757	0.00833854	FALSE
686.1	Carbuncle and furuncle	dermatologic	NA	NA	NA	NA	NA	NA	NA	NA	NA	NA	NA	-0.073344	0.243558	0.929281	0.576536	1.49785	0.763311	4793	25	4768	0.00521594	FALSE
687	Symptoms affecting skin	dermatologic	NA	NA	NA	NA	NA	NA	NA	NA	NA	NA	NA	-0.0714481	0.150833	0.931045	0.692754	1.2513	0.63572	4646	68	4578	0.0146362	FALSE
687.1	Rash and other nonspecific skin eruption	dermatologic	NA	NA	NA	NA	NA	NA	NA	NA	NA	NA	NA	0.0432175	0.0668929	1.04416	0.915859	1.19045	0.518234	4304	365	3939	0.0848048	FALSE
687.4	Disturbance of skin sensation	dermatologic	0.833679	0.325274	2.30177	1.2167	4.35453	0.010377	1919	23	1896	0.0119854	FALSE	-0.0373093	0.0846875	0.963378	0.816036	1.13732	0.659537	4478	220	4258	0.0491291	FALSE
689	Disorder of skin and subcutaneous tissue NOS	dermatologic	0.135686	0.343667	1.14532	0.583972	2.24628	0.692977	1936	21	1915	0.0108471	FALSE	0.164385	0.117999	1.17867	0.935295	1.48537	0.163588	4521	111	4410	0.0245521	FALSE
690	Erythematosquamous dermatosis	dermatologic	-0.283915	0.331233	0.752831	0.39332	1.44095	0.391364	1896	23	1873	0.0121308	FALSE	0.0610146	0.0993843	1.06291	0.874784	1.2915	0.539264	4677	162	4515	0.0346376	FALSE
690.1	Seborrheic dermatitis	dermatologic	-0.283915	0.331233	0.752831	0.39332	1.44095	0.391364	1896	23	1873	0.0121308	FALSE	0.067583	0.099683	1.06992	0.880033	1.30078	0.497785	4680	161	4519	0.0344017	FALSE
694	Dyschromia and Vitiligo	dermatologic	NA	NA	NA	NA	NA	NA	NA	NA	NA	NA	NA	0.0474421	0.11403	1.04859	0.83857	1.3112	0.677375	4611	119	4492	0.0258079	FALSE
694.1	Vitiligo	dermatologic	NA	NA	NA	NA	NA	NA	NA	NA	NA	NA	NA	0.0539485	0.250463	1.05543	0.645998	1.72436	0.82946	4833	24	4809	0.00496586	FALSE
694.2	Other dyschromia	dermatologic	NA	NA	NA	NA	NA	NA	NA	NA	NA	NA	NA	0.0399833	0.127976	1.04079	0.809896	1.33752	0.754715	4625	94	4531	0.0203243	FALSE
695	Erythematous conditions	dermatologic	-0.495803	0.358319	0.609082	0.301765	1.22937	0.166453	1893	20	1873	0.0105652	FALSE	0.0833546	0.0915502	1.08693	0.908388	1.30056	0.362569	4658	192	4466	0.0412194	FALSE
695.3	Rosacea	dermatologic	NA	NA	NA	NA	NA	NA	NA	NA	NA	NA	NA	0.0133147	0.22294	1.0134	0.654654	1.56875	0.952376	4822	31	4791	0.00642887	FALSE
695.7	Prurigo and Lichen	dermatologic	NA	NA	NA	NA	NA	NA	NA	NA	NA	NA	NA	0.107016	0.118982	1.11295	0.881449	1.40526	0.368422	4731	110	4621	0.0232509	FALSE
696	Psoriasis and related disorders	dermatologic	NA	NA	NA	NA	NA	NA	NA	NA	NA	NA	NA	-0.0255252	0.100373	0.974798	0.80071	1.18674	0.799261	4769	158	4611	0.0331306	FALSE
696.4	Psoriasis	dermatologic	NA	NA	NA	NA	NA	NA	NA	NA	NA	NA	NA	-0.0386873	0.103165	0.962051	0.785927	1.17764	0.707658	4787	149	4638	0.031126	FALSE
696.41	Psoriasis vulgaris	dermatologic	NA	NA	NA	NA	NA	NA	NA	NA	NA	NA	NA	-0.0362383	0.105134	0.96441	0.784819	1.1851	0.730331	4785	143	4642	0.0298851	FALSE
696.42	Psoriatic arthropathy	dermatologic	NA	NA	NA	NA	NA	NA	NA	NA	NA	NA	NA	-0.360811	0.217674	0.697111	0.455003	1.06805	0.097404	4838	33	4805	0.006821	FALSE
698	Pruritus and related conditions	dermatologic	NA	NA	NA	NA	NA	NA	NA	NA	NA	NA	NA	0.192202	0.110984	1.21191	0.974992	1.50641	0.0833092	4635	127	4508	0.0274002	FALSE
700	Corns and callosities	dermatologic	NA	NA	NA	NA	NA	NA	NA	NA	NA	NA	NA	0.302996	0.112454	1.35391	1.08609	1.68777	0.0070514	4736	125	4611	0.0263936	FALSE
701	Other hypertrophic and atrophic conditions of skin	dermatologic	0.572659	0.34633	1.77298	0.899291	3.49546	0.098228	1934	21	1913	0.0108583	FALSE	NA	NA	NA	NA	NA	NA	NA	NA	NA	#VALUE!	NA
701.1	Keratoderma, acquired	dermatologic	NA	NA	NA	NA	NA	NA	NA	NA	NA	NA	NA	0.417786	0.166402	1.5186	1.09597	2.1042	0.0120494	4749	58	4691	0.0122131	FALSE
701.2	Scar conditions and fibrosis of skin	dermatologic	NA	NA	NA	NA	NA	NA	NA	NA	NA	NA	NA	0.0931904	0.199498	1.09767	0.742431	1.62289	0.640411	4750	39	4711	0.00821053	FALSE
701.4	Keloid scar	dermatologic	NA	NA	NA	NA	NA	NA	NA	NA	NA	NA	NA	-0.141831	0.174143	0.867767	0.616837	1.22078	0.415384	4784	50	4734	0.0104515	FALSE
702	Degenerative skin conditions and other dermatoses	dermatologic	-0.00486172	0.312851	0.99515	0.538995	1.83735	0.987601	1915	25	1890	0.0130548	FALSE	-0.0386754	0.0847072	0.962063	0.81489	1.13582	0.647975	4531	240	4291	0.0529684	FALSE
702.1	Actinic keratosis	dermatologic	NA	NA	NA	NA	NA	NA	NA	NA	NA	NA	NA	-0.417505	0.19649	0.658688	0.448151	0.968134	0.0336021	4761	41	4720	0.00861164	FALSE
702.2	Seborrheic keratosis	dermatologic	-0.303815	0.347769	0.737998	0.373274	1.45909	0.382331	1932	21	1911	0.0108696	FALSE	-0.0255158	0.0919895	0.974807	0.813984	1.16741	0.781491	4561	199	4362	0.0436308	FALSE
703	Diseases of nail, NOS	dermatologic	NA	NA	NA	NA	NA	NA	NA	NA	NA	NA	NA	0.153488	0.100618	1.16589	0.957219	1.42006	0.127146	4725	161	4564	0.0340741	FALSE
703.1	Ingrowing nail	dermatologic	NA	NA	NA	NA	NA	NA	NA	NA	NA	NA	NA	0.233456	0.128662	1.26296	0.981452	1.62521	0.0696027	4772	93	4679	0.0194887	FALSE
704	Diseases of hair and hair follicles	dermatologic	NA	NA	NA	NA	NA	NA	NA	NA	NA	NA	NA	0.0768371	0.107664	1.07987	0.874428	1.33357	0.475429	4669	131	4538	0.0280574	FALSE
704.1	Alopecia	dermatologic	NA	NA	NA	NA	NA	NA	NA	NA	NA	NA	NA	-0.0773765	0.1508	0.925541	0.688704	1.24382	0.607876	4784	65	4719	0.013587	FALSE
704.11	Alopecia Areata	dermatologic	NA	NA	NA	NA	NA	NA	NA	NA	NA	NA	NA	-0.176673	0.207943	0.838053	0.557529	1.25973	0.395533	4829	33	4796	0.00683371	FALSE
704.8	Other specified diseases of hair and hair follicles	dermatologic	NA	NA	NA	NA	NA	NA	NA	NA	NA	NA	NA	0.107431	0.172091	1.11341	0.79464	1.56007	0.53245	4725	51	4674	0.0107937	FALSE
705	Disorders of sweat glands	dermatologic	NA	NA	NA	NA	NA	NA	NA	NA	NA	NA	NA	0.414939	0.243736	1.51428	0.939147	2.44162	0.088678	4765	26	4739	0.00545645	FALSE
705.8	Hyperhidrosis	dermatologic	NA	NA	NA	NA	NA	NA	NA	NA	NA	NA	NA	0.0661812	0.238079	1.06842	0.670016	1.70372	0.781028	4799	27	4772	0.00562617	FALSE
706	Diseases of sebaceous glands	dermatologic	0.19598	0.252531	1.2165	0.741574	1.99559	0.437712	1935	36	1899	0.0186047	FALSE	0.0456006	0.0610857	1.04666	0.928553	1.17978	0.455364	4429	447	3982	0.100926	FALSE
706.1	Acne	dermatologic	NA	NA	NA	NA	NA	NA	NA	NA	NA	NA	NA	-0.0787343	0.090641	0.924285	0.77384	1.10398	0.385045	4707	192	4515	0.0407903	FALSE
706.2	Sebaceous cyst	dermatologic	0.19598	0.252531	1.2165	0.741574	1.99559	0.437712	1935	36	1899	0.0186047	FALSE	-0.0340408	0.105116	0.966532	0.786575	1.18766	0.746058	4676	138	4538	0.0295124	FALSE
706.8	Other specified diseases of sebaceous glands	dermatologic	NA	NA	NA	NA	NA	NA	NA	NA	NA	NA	NA	0.0815258	0.116668	1.08494	0.86317	1.36369	0.484687	4626	119	4507	0.0257242	FALSE
707	Chronic ulcer of skin	dermatologic	NA	NA	NA	NA	NA	NA	NA	NA	NA	NA	NA	0.311696	0.164583	1.36574	0.989173	1.88566	0.0582444	4799	60	4739	0.0125026	FALSE
707.2	Chronic ulcer of leg or foot	dermatologic	NA	NA	NA	NA	NA	NA	NA	NA	NA	NA	NA	0.422663	0.203652	1.52602	1.02378	2.27464	0.0379475	4821	39	4782	0.00808961	FALSE
709	Diffuse diseases of connective tissue	dermatologic	NA	NA	NA	NA	NA	NA	NA	NA	NA	NA	NA	0.139913	0.276916	1.15017	0.668418	1.97915	0.613379	4819	20	4799	0.00415024	FALSE
714	Rheumatoid arthritis and other inflammatory polyarthropathies	musculoskeletal	-0.242045	0.334065	0.785021	0.407868	1.51092	0.468731	1924	20	1904	0.010395	FALSE	0.0555552	0.14589	1.05713	0.794225	1.40706	0.70335	4785	72	4713	0.015047	FALSE
714.1	Rheumatoid arthritis	musculoskeletal	NA	NA	NA	NA	NA	NA	NA	NA	NA	NA	NA	0.0294854	0.172293	1.02992	0.734761	1.44366	0.864117	4807	51	4756	0.0106095	FALSE
715	Other inflammatory spondylopathies	musculoskeletal	NA	NA	NA	NA	NA	NA	NA	NA	NA	NA	NA	-0.00332232	0.174004	0.996683	0.708667	1.40176	0.984767	4800	51	4749	0.010625	FALSE
715.1	Sacroiliitis NEC	musculoskeletal	NA	NA	NA	NA	NA	NA	NA	NA	NA	NA	NA	0.0562331	0.251511	1.05784	0.646147	1.73186	0.823083	4809	26	4783	0.00540653	FALSE
716	Other arthropathies	musculoskeletal	NA	NA	NA	NA	NA	NA	NA	NA	NA	NA	NA	0.0618876	0.0900386	1.06384	0.891733	1.26917	0.491865	4601	202	4399	0.0439035	FALSE
716.9	Arthropathy NOS	musculoskeletal	NA	NA	NA	NA	NA	NA	NA	NA	NA	NA	NA	0.14967	0.113333	1.16145	0.930101	1.45035	0.186626	4659	125	4534	0.0268298	FALSE
720	Spinal stenosis	musculoskeletal	NA	NA	NA	NA	NA	NA	NA	NA	NA	NA	NA	-0.0620345	0.0861159	0.93985	0.793881	1.11266	0.471303	4714	216	4498	0.045821	FALSE
720.1	Spinal stenosis of lumbar region	musculoskeletal	NA	NA	NA	NA	NA	NA	NA	NA	NA	NA	NA	-0.243678	0.118128	0.78374	0.621756	0.987926	0.0391282	4754	115	4639	0.0241902	FALSE
721	Spondylosis and allied disorders	musculoskeletal	NA	NA	NA	NA	NA	NA	NA	NA	NA	NA	NA	0.00643286	0.0643246	1.00645	0.887237	1.14169	0.920339	4550	400	4150	0.0879121	FALSE
721.1	Spondylosis without myelopathy	musculoskeletal	NA	NA	NA	NA	NA	NA	NA	NA	NA	NA	NA	-0.0142357	0.0671173	0.985865	0.864343	1.12447	0.832028	4557	364	4193	0.0798771	FALSE
721.2	Spondylosis with myelopathy	musculoskeletal	NA	NA	NA	NA	NA	NA	NA	NA	NA	NA	NA	0.272304	0.213324	1.31299	0.86432	1.99455	0.201787	4813	35	4778	0.00727197	FALSE
722	Intervertebral disc disorders	musculoskeletal	NA	NA	NA	NA	NA	NA	NA	NA	NA	NA	NA	-0.0444088	0.0570504	0.956563	0.855364	1.06973	0.436326	4551	524	4027	0.11514	FALSE
722.1	Displacement of intervertebral disc	musculoskeletal	NA	NA	NA	NA	NA	NA	NA	NA	NA	NA	NA	-0.0960463	0.111413	0.908422	0.730216	1.13012	0.388646	4720	122	4598	0.0258475	FALSE
722.6	Degeneration of intervertebral disc	musculoskeletal	NA	NA	NA	NA	NA	NA	NA	NA	NA	NA	NA	-0.0286201	0.0665177	0.971786	0.853001	1.10711	0.667004	4559	373	4186	0.0818162	FALSE
722.7	Intervertebral disc disorder with myelopathy	musculoskeletal	NA	NA	NA	NA	NA	NA	NA	NA	NA	NA	NA	0.368919	0.24636	1.44617	0.892306	2.34383	0.134268	4821	26	4795	0.00539307	FALSE
722.9	Other and unspecified disc disorder	musculoskeletal	NA	NA	NA	NA	NA	NA	NA	NA	NA	NA	NA	-0.190608	0.153124	0.826456	0.612179	1.11574	0.213205	4758	65	4693	0.0136612	FALSE
723	Other disorders of cervical region	musculoskeletal	NA	NA	NA	NA	NA	NA	NA	NA	NA	NA	NA	0.0411937	0.245398	1.04205	0.644174	1.68569	0.86669	4808	25	4783	0.00519967	FALSE
724	Other and unspecified disorders of back	musculoskeletal	NA	NA	NA	NA	NA	NA	NA	NA	NA	NA	NA	0.0843809	0.13428	1.08804	0.836266	1.41562	0.529746	4713	84	4629	0.017823	FALSE
724.1	Disorders of sacrum	musculoskeletal	NA	NA	NA	NA	NA	NA	NA	NA	NA	NA	NA	0.182914	0.27353	1.20071	0.702433	2.05245	0.503678	4822	20	4802	0.00414766	FALSE
724.8	Other symptoms referable to back	musculoskeletal	NA	NA	NA	NA	NA	NA	NA	NA	NA	NA	NA	0.209095	0.202144	1.23256	0.829354	1.8318	0.300956	4740	37	4703	0.00780591	FALSE
726	Peripheral enthesopathies and allied syndromes	musculoskeletal	-0.0660843	0.190565	0.936052	0.644299	1.35992	0.728756	1910	62	1848	0.0324607	FALSE	0.0824801	0.0474393	1.08598	0.989554	1.1918	0.0820971	4313	865	3448	0.200556	FALSE
726.1	Enthesopathy	musculoskeletal	-0.104027	0.247647	0.901201	0.554652	1.46428	0.674442	1885	37	1848	0.0196286	FALSE	0.05942	0.0658603	1.06122	0.932705	1.20744	0.366944	4480	384	4096	0.0857143	FALSE
726.2	Synoviopathy	musculoskeletal	NA	NA	NA	NA	NA	NA	NA	NA	NA	NA	NA	0.143617	0.179158	1.15444	0.812586	1.64012	0.422773	4774	49	4725	0.0102639	FALSE
726.3	Bursitis	musculoskeletal	NA	NA	NA	NA	NA	NA	NA	NA	NA	NA	NA	0.296834	0.117996	1.34559	1.06776	1.69572	0.0118819	4712	114	4598	0.0241935	FALSE
726.4	Calcaneal spur; Exostosis NOS	musculoskeletal	NA	NA	NA	NA	NA	NA	NA	NA	NA	NA	NA	0.225225	0.14093	1.25261	0.950281	1.65111	0.110013	4726	79	4647	0.016716	FALSE
727	Other disorders of synovium, tendon, and bursa	musculoskeletal	-0.0245132	0.222252	0.975785	0.631203	1.50848	0.912176	1894	46	1848	0.0242872	FALSE	0.0116875	0.0657226	1.01176	0.889471	1.15085	0.858856	4523	388	4135	0.0857838	FALSE
727.1	Synovitis and tenosynovitis	musculoskeletal	NA	NA	NA	NA	NA	NA	NA	NA	NA	NA	NA	-0.139741	0.0882099	0.869584	0.731519	1.03371	0.113152	4669	209	4460	0.0447633	FALSE
727.2	Bursitis disorders	musculoskeletal	NA	NA	NA	NA	NA	NA	NA	NA	NA	NA	NA	0.266675	0.207051	1.30562	0.870103	1.95912	0.197756	4765	36	4729	0.00755509	FALSE
727.4	Ganglion and cyst of synovium, tendon, and bursa	musculoskeletal	-0.117965	0.30657	0.888727	0.487316	1.62079	0.700392	1871	23	1848	0.0122929	FALSE	-0.219259	0.158127	0.803114	0.589083	1.09491	0.165564	4767	59	4708	0.0123768	FALSE
727.6	Rupture of tendon, nontraumatic	musculoskeletal	0.00246728	0.330105	1.00247	0.524905	1.91453	0.994036	1870	22	1848	0.0117647	FALSE	0.24465	0.14357	1.27717	0.963919	1.69223	0.0883731	4794	76	4718	0.0158531	FALSE
728.7	Fasciitis	musculoskeletal	NA	NA	NA	NA	NA	NA	NA	NA	NA	NA	NA	0.0761103	0.0609787	1.07908	0.957521	1.21608	0.211978	4609	456	4153	0.0989369	FALSE
729	Other disorders of soft tissues	musculoskeletal	NA	NA	NA	NA	NA	NA	NA	NA	NA	NA	NA	-0.028843	0.227308	0.971569	0.622279	1.51692	0.899028	4733	29	4704	0.00612719	FALSE
733	Other disorders of bone and cartilage	musculoskeletal	NA	NA	NA	NA	NA	NA	NA	NA	NA	NA	NA	0.0245259	0.154579	1.02483	0.756957	1.3875	0.873935	4714	63	4651	0.0133644	FALSE
735	Acquired foot deformities	musculoskeletal	0.214231	0.216415	1.23891	0.810631	1.89346	0.322218	1929	50	1879	0.0259202	FALSE	-0.00263807	0.0639547	0.997365	0.879863	1.13056	0.967097	4587	412	4175	0.0898191	FALSE
735.1	Flat foot	musculoskeletal	NA	NA	NA	NA	NA	NA	NA	NA	NA	NA	NA	-0.121266	0.0895599	0.885798	0.74319	1.05577	0.175729	4686	200	4486	0.0426803	FALSE
735.2	Acquired toe deformities	musculoskeletal	NA	NA	NA	NA	NA	NA	NA	NA	NA	NA	NA	0.214957	0.135026	1.23981	0.951521	1.61544	0.111392	4744	86	4658	0.0181282	FALSE
735.21	Hammer toe (acquired)	musculoskeletal	NA	NA	NA	NA	NA	NA	NA	NA	NA	NA	NA	0.182041	0.182782	1.19966	0.838441	1.71651	0.319276	4804	46	4758	0.00957535	FALSE
735.23	Hallux rigidus	musculoskeletal	NA	NA	NA	NA	NA	NA	NA	NA	NA	NA	NA	0.552529	0.27168	1.73764	1.02024	2.9595	0.0419766	4818	22	4796	0.00456621	FALSE
735.3	Hallux valgus (Bunion)	musculoskeletal	0.337161	0.237099	1.40097	0.880248	2.22972	0.155017	1921	42	1879	0.0218636	FALSE	0.197192	0.107167	1.21798	0.987228	1.50266	0.0657608	4744	139	4605	0.0293002	FALSE
736	Other acquired deformities of limbs	musculoskeletal	NA	NA	NA	NA	NA	NA	NA	NA	NA	NA	NA	0.196205	0.153532	1.21678	0.900579	1.64399	0.201269	4764	66	4698	0.0138539	FALSE
737	Curvature of spine	musculoskeletal	NA	NA	NA	NA	NA	NA	NA	NA	NA	NA	NA	0.285588	0.251166	1.33054	0.813266	2.17684	0.255517	4780	24	4756	0.00502092	FALSE
737.3	Kyphoscoliosis and scoliosis	musculoskeletal	NA	NA	NA	NA	NA	NA	NA	NA	NA	NA	NA	0.112125	0.274819	1.11865	0.652777	1.91702	0.683276	4808	20	4788	0.00415973	FALSE
738	Other acquired musculoskeletal deformity	musculoskeletal	NA	NA	NA	NA	NA	NA	NA	NA	NA	NA	NA	-0.0914233	0.152377	0.912631	0.677001	1.23027	0.54852	4769	66	4703	0.0138394	FALSE
738.4	Acquired spondylolisthesis	musculoskeletal	NA	NA	NA	NA	NA	NA	NA	NA	NA	NA	NA	-0.127818	0.243576	0.880014	0.545951	1.41849	0.599753	4798	26	4772	0.00541892	FALSE
740	Osteoarthrosis	musculoskeletal	0.00477226	0.124516	1.00478	0.787195	1.28252	0.969427	1936	163	1773	0.0841942	FALSE	0.0255158	0.0473484	1.02584	0.934927	1.1256	0.58996	4379	989	3390	0.225851	FALSE
740.1	Osteoarthritis; localized	musculoskeletal	0.0153283	0.144053	1.01545	0.765661	1.34672	0.915259	1893	120	1773	0.0633914	FALSE	0.0230471	0.055766	1.02331	0.917361	1.14151	0.6794	4463	599	3864	0.134215	FALSE
740.11	Osteoarthrosis, localized, primary	musculoskeletal	0.208583	0.33344	1.23193	0.640851	2.36819	0.531611	1798	25	1773	0.0139043	FALSE	0.0542905	0.0649635	1.05579	0.929566	1.19916	0.40332	4529	419	4110	0.0925149	FALSE
740.12	Osteoarthrosis, localized, secondary	musculoskeletal	NA	NA	NA	NA	NA	NA	NA	NA	NA	NA	NA	-0.0686197	0.163918	0.933682	0.677126	1.28744	0.675492	4765	57	4708	0.0119622	FALSE
740.2	Osteoarthrosis, generalized	musculoskeletal	NA	NA	NA	NA	NA	NA	NA	NA	NA	NA	NA	0.0773628	0.158817	1.08043	0.791427	1.47498	0.626173	4755	65	4690	0.0136698	FALSE
740.9	Osteoarthrosis NOS	musculoskeletal	0.0660451	0.202046	1.06827	0.718949	1.58733	0.743757	1831	58	1773	0.0316767	FALSE	0.00747545	0.0576184	1.0075	0.899914	1.12796	0.896772	4496	593	3903	0.131895	FALSE
741	Symptoms and disorders of the joints	musculoskeletal	NA	NA	NA	NA	NA	NA	NA	NA	NA	NA	NA	0.0529021	0.0805115	1.05433	0.900414	1.23455	0.511133	4514	250	4264	0.0553833	FALSE
741.2	Stiffness of joint	musculoskeletal	NA	NA	NA	NA	NA	NA	NA	NA	NA	NA	NA	0.0688551	0.209636	1.07128	0.710326	1.61566	0.742571	4786	35	4751	0.007313	FALSE
741.3	Difficulty in walking	musculoskeletal	NA	NA	NA	NA	NA	NA	NA	NA	NA	NA	NA	0.266285	0.15827	1.30511	0.957026	1.77979	0.0924777	4757	63	4694	0.0132436	FALSE
741.4	Joint effusions	musculoskeletal	NA	NA	NA	NA	NA	NA	NA	NA	NA	NA	NA	0.460604	0.171582	1.58503	1.13236	2.21866	0.00726477	4716	54	4662	0.0114504	FALSE
742	Derangement of joint, non-traumatic	musculoskeletal	NA	NA	NA	NA	NA	NA	NA	NA	NA	NA	NA	0.13915	0.12494	1.1493	0.899665	1.46819	0.265394	4717	97	4620	0.0205639	FALSE
742.9	Other derangement of joint	musculoskeletal	NA	NA	NA	NA	NA	NA	NA	NA	NA	NA	NA	0.0702268	0.138511	1.07275	0.817704	1.40735	0.612147	4737	78	4659	0.0164661	FALSE
743	Osteoporosis, osteopenia and pathological fracture	musculoskeletal	NA	NA	NA	NA	NA	NA	NA	NA	NA	NA	NA	0.00125032	0.101136	1.00125	0.82121	1.22076	0.990136	4753	163	4590	0.0342941	FALSE
743.1	Osteoporosis	musculoskeletal	NA	NA	NA	NA	NA	NA	NA	NA	NA	NA	NA	0.0275935	0.141865	1.02798	0.778442	1.3575	0.84578	4810	83	4727	0.0172557	FALSE
743.11	Osteoporosis NOS	musculoskeletal	NA	NA	NA	NA	NA	NA	NA	NA	NA	NA	NA	0.0279058	0.141924	1.0283	0.778594	1.35809	0.844121	4812	83	4729	0.0172485	FALSE
743.9	Osteopenia or other disorder of bone and cartilage	musculoskeletal	NA	NA	NA	NA	NA	NA	NA	NA	NA	NA	NA	-0.116229	0.147259	0.890271	0.667072	1.18815	0.429945	4775	74	4701	0.0154974	FALSE
745	Pain in joint	musculoskeletal	NA	NA	NA	NA	NA	NA	NA	NA	NA	NA	NA	-0.0212598	0.0384262	0.978965	0.907942	1.05554	0.580084	4286	2590	1696	0.604293	FALSE
751	Genitourinary congenital anomalies	congenital anomalies	NA	NA	NA	NA	NA	NA	NA	NA	NA	NA	NA	0.226835	0.19205	1.25462	0.861067	1.82806	0.237552	4785	42	4743	0.00877743	FALSE
751.2	Congenital anomalies of urinary system	congenital anomalies	NA	NA	NA	NA	NA	NA	NA	NA	NA	NA	NA	0.424111	0.21094	1.52823	1.01073	2.31071	0.04437	4798	36	4762	0.00750313	FALSE
751.21	Cystic kidney disease	congenital anomalies	NA	NA	NA	NA	NA	NA	NA	NA	NA	NA	NA	0.383413	0.238032	1.46728	0.920232	2.33954	0.107232	4805	29	4776	0.00603538	FALSE
755	Congenital anomalies of limbs	congenital anomalies	NA	NA	NA	NA	NA	NA	NA	NA	NA	NA	NA	0.181245	0.113062	1.19871	0.960446	1.49608	0.108923	4667	120	4547	0.0257124	FALSE
755.1	Congenital deformities of feet	congenital anomalies	NA	NA	NA	NA	NA	NA	NA	NA	NA	NA	NA	0.179858	0.116908	1.19705	0.951912	1.50531	0.123938	4673	112	4561	0.0239675	FALSE
760	Back pain	symptoms	-0.186272	0.283481	0.830048	0.476211	1.44679	0.511123	1936	28	1908	0.0144628	FALSE	-0.014334	0.0373603	0.985768	0.916164	1.06066	0.701222	4373	2238	2135	0.511777	FALSE
761	Cervicalgia	symptoms	NA	NA	NA	NA	NA	NA	NA	NA	NA	NA	NA	-0.0343157	0.0484334	0.966266	0.878759	1.06249	0.478627	4426	785	3641	0.177361	FALSE
763	Thoracic or lumbosacral neuritis or radiculitis, unspecified	symptoms	NA	NA	NA	NA	NA	NA	NA	NA	NA	NA	NA	-0.0691253	0.0714658	0.93321	0.811234	1.07353	0.333419	4632	320	4312	0.0690846	FALSE
764	Sciatica	symptoms	NA	NA	NA	NA	NA	NA	NA	NA	NA	NA	NA	0.039104	0.0941674	1.03988	0.864621	1.25066	0.677951	4655	182	4473	0.0390977	FALSE
765	Cervical radiculitis	symptoms	NA	NA	NA	NA	NA	NA	NA	NA	NA	NA	NA	-0.0144998	0.0919182	0.985605	0.823115	1.18017	0.874656	4700	181	4519	0.0385106	FALSE
766	Neuralgia, neuritis, and radiculitis NOS	symptoms	NA	NA	NA	NA	NA	NA	NA	NA	NA	NA	NA	-0.105296	0.173579	0.900058	0.640497	1.2648	0.544103	4728	52	4676	0.0109983	FALSE
769	Nonallopathic lesions NEC	symptoms	NA	NA	NA	NA	NA	NA	NA	NA	NA	NA	NA	-0.130966	0.093354	0.877248	0.730563	1.05338	0.160648	4817	181	4636	0.0375753	FALSE
770	Myalgia and myositis unspecified	symptoms	NA	NA	NA	NA	NA	NA	NA	NA	NA	NA	NA	-0.0381171	0.0885174	0.9626	0.809279	1.14497	0.666747	4642	202	4440	0.0435157	FALSE
771.1	Swelling of limb	symptoms	NA	NA	NA	NA	NA	NA	NA	NA	NA	NA	NA	-0.00220742	0.222751	0.997795	0.64481	1.54401	0.992093	4719	31	4688	0.00656919	FALSE
772.2	Spasm of muscle	symptoms	NA	NA	NA	NA	NA	NA	NA	NA	NA	NA	NA	-0.107663	0.129389	0.89793	0.696795	1.15713	0.405358	4682	93	4589	0.0198633	FALSE
772.3	Muscle weakness	symptoms	NA	NA	NA	NA	NA	NA	NA	NA	NA	NA	NA	0.112715	0.109352	1.11931	0.903377	1.38686	0.302655	4711	136	4575	0.0288686	FALSE
781	Symptoms involving nervous and musculoskeletal systems	symptoms	NA	NA	NA	NA	NA	NA	NA	NA	NA	NA	NA	0.175586	0.251604	1.19194	0.727925	1.95176	0.485261	4752	24	4728	0.00505051	FALSE
782.3	Edema	symptoms	NA	NA	NA	NA	NA	NA	NA	NA	NA	NA	NA	0.201372	0.0978162	1.22308	1.0097	1.48155	0.0395251	4637	181	4456	0.0390339	FALSE
783	Fever of unknown origin	symptoms	0.0601651	0.240157	1.06201	0.663291	1.70041	0.802182	1936	38	1898	0.0196281	FALSE	-0.0619469	0.156842	0.939933	0.691178	1.27821	0.69287	4684	61	4623	0.0130231	FALSE
785	Abdominal pain	symptoms	-0.108857	0.131065	0.896859	0.69368	1.15955	0.406224	1936	136	1800	0.0702479	FALSE	-0.00264001	0.0570155	0.997363	0.89191	1.11529	0.963068	4383	530	3853	0.120922	FALSE
788	Syncope and collapse	symptoms	0.0983589	0.203858	1.10336	0.739928	1.6453	0.62946	1936	56	1880	0.0289256	FALSE	0.000459268	0.10057	1.00046	0.821471	1.21845	0.996356	4722	155	4567	0.0328251	FALSE
789	Nausea and vomiting	symptoms	0.00617471	0.161335	1.00619	0.733416	1.38043	0.96947	1936	89	1847	0.0459711	FALSE	0.0432197	0.110305	1.04417	0.841156	1.29618	0.695192	4609	127	4482	0.0275548	FALSE
790.6	Other abnormal blood chemistry	symptoms	NA	NA	NA	NA	NA	NA	NA	NA	NA	NA	NA	0.0885203	0.0874938	1.09256	0.920381	1.29694	0.311666	4499	209	4290	0.0464548	FALSE
792	Abnormal Papanicolaou smear of cervix and cervical HPV	genitourinary	NA	NA	NA	NA	NA	NA	NA	NA	NA	NA	NA	-0.121445	0.148034	0.88564	0.662596	1.18377	0.411996	4807	81	4726	0.0168504	FALSE
792.1	Papanicolaou smear of cervix or vagina with atypical squamous cells	genitourinary	NA	NA	NA	NA	NA	NA	NA	NA	NA	NA	NA	0.0462475	0.218134	1.04733	0.682976	1.60607	0.832096	4814	34	4780	0.00706273	FALSE
796	Elevated prostate specific antigen [PSA]	genitourinary	NA	NA	NA	NA	NA	NA	NA	NA	NA	NA	NA	-0.169164	0.084098	0.84437	0.716056	0.995677	0.044271	4763	254	4509	0.0533277	FALSE
798	Malaise and fatigue	symptoms	NA	NA	NA	NA	NA	NA	NA	NA	NA	NA	NA	0.0386782	0.0723714	1.03944	0.901974	1.19785	0.593037	4452	313	4139	0.0703055	FALSE
800	Fracture of lower limb	injuries & poisonings	NA	NA	NA	NA	NA	NA	NA	NA	NA	NA	NA	-0.166994	0.194199	0.846204	0.578322	1.23817	0.389836	4819	39	4780	0.00809297	FALSE
801	Fracture of ankle and foot	injuries & poisonings	NA	NA	NA	NA	NA	NA	NA	NA	NA	NA	NA	-0.0780314	0.164182	0.924935	0.670435	1.27605	0.634592	4790	55	4735	0.0114823	FALSE
803	Fracture of upper limb	injuries & poisonings	NA	NA	NA	NA	NA	NA	NA	NA	NA	NA	NA	0.104103	0.169071	1.10971	0.7967	1.54571	0.538071	4818	52	4766	0.0107929	FALSE
803.2	Fracture of radius and ulna	injuries & poisonings	NA	NA	NA	NA	NA	NA	NA	NA	NA	NA	NA	0.396659	0.237417	1.48685	0.933626	2.36788	0.0947761	4834	27	4807	0.00558544	FALSE
804	Fracture of hand or wrist	injuries & poisonings	NA	NA	NA	NA	NA	NA	NA	NA	NA	NA	NA	-0.210993	0.153317	0.80978	0.599598	1.09364	0.168764	4812	61	4751	0.0126766	FALSE
805	Fracture of vertebral column without mention of spinal cord injury	injuries & poisonings	NA	NA	NA	NA	NA	NA	NA	NA	NA	NA	NA	0.0984819	0.206276	1.10349	0.736519	1.65332	0.633058	4820	36	4784	0.00746888	FALSE
807	Fracture of ribs	injuries & poisonings	NA	NA	NA	NA	NA	NA	NA	NA	NA	NA	NA	0.435793	0.236698	1.54619	0.972257	2.45892	0.0656019	4806	29	4777	0.00603412	FALSE
809	Fracture of unspecified bones	injuries & poisonings	NA	NA	NA	NA	NA	NA	NA	NA	NA	NA	NA	0.052282	0.215489	1.05367	0.690682	1.60743	0.808299	4799	31	4768	0.00645968	FALSE
817	Concussion	injuries & poisonings	NA	NA	NA	NA	NA	NA	NA	NA	NA	NA	NA	-0.286891	0.152187	0.750593	0.557007	1.01146	0.059413	4753	63	4690	0.0132548	FALSE
819	Skull and face fracture and other intercranial injury	injuries & poisonings	NA	NA	NA	NA	NA	NA	NA	NA	NA	NA	NA	-0.107422	0.0764789	0.898146	0.77312	1.04339	0.160141	4715	271	4444	0.0574761	FALSE
830	Dislocation	injuries & poisonings	NA	NA	NA	NA	NA	NA	NA	NA	NA	NA	NA	-0.0117305	0.118589	0.988338	0.783358	1.24695	0.921204	4748	107	4641	0.0225358	FALSE
835	Internal derangement of knee	injuries & poisonings	NA	NA	NA	NA	NA	NA	NA	NA	NA	NA	NA	-0.0046813	0.086255	0.99533	0.840514	1.17866	0.956718	4704	210	4494	0.0446429	FALSE
836	Traumatic arthropathy	injuries & poisonings	NA	NA	NA	NA	NA	NA	NA	NA	NA	NA	NA	0.0384993	0.213238	1.03925	0.68424	1.57845	0.856724	4787	34	4753	0.00710257	FALSE
840	Sprains and strains	injuries & poisonings	NA	NA	NA	NA	NA	NA	NA	NA	NA	NA	NA	-0.00431106	0.058481	0.995698	0.887867	1.11663	0.941235	4326	502	3824	0.116043	FALSE
840.2	Rotator cuff (capsule) sprain	injuries & poisonings	NA	NA	NA	NA	NA	NA	NA	NA	NA	NA	NA	-0.156739	0.183915	0.854928	0.596181	1.22597	0.394084	4790	46	4744	0.00960334	FALSE
840.3	Joint/ligament sprain	injuries & poisonings	NA	NA	NA	NA	NA	NA	NA	NA	NA	NA	NA	0.032338	0.104366	1.03287	0.841794	1.26731	0.756674	4603	141	4462	0.0306322	FALSE
841	Sprains and strains of back and neck	injuries & poisonings	NA	NA	NA	NA	NA	NA	NA	NA	NA	NA	NA	0.000650032	0.132614	1.00065	0.771613	1.29767	0.996089	4677	88	4589	0.0188155	FALSE
842	Other sprains and strains	injuries & poisonings	NA	NA	NA	NA	NA	NA	NA	NA	NA	NA	NA	-0.0686785	0.214375	0.933627	0.61333	1.42119	0.74869	4729	33	4696	0.00697822	FALSE
851	Complications of transplants and reattached limbs	injuries & poisonings	NA	NA	NA	NA	NA	NA	NA	NA	NA	NA	NA	0.0875422	0.236614	1.09149	0.68645	1.73552	0.711398	4812	27	4785	0.00561097	FALSE
854	Complications of cardiac/vascular device, implant, and graft	injuries & poisonings	NA	NA	NA	NA	NA	NA	NA	NA	NA	NA	NA	0.195905	0.237577	1.21641	0.763573	1.93781	0.409601	4826	28	4798	0.00580191	FALSE
870	Open wounds of head; neck; and trunk	injuries & poisonings	NA	NA	NA	NA	NA	NA	NA	NA	NA	NA	NA	0.344673	0.160179	1.41153	1.0312	1.93213	0.0314136	4720	59	4661	0.0125	FALSE
871	Open wounds of extremities	injuries & poisonings	NA	NA	NA	NA	NA	NA	NA	NA	NA	NA	NA	-0.0542857	0.123784	0.947161	0.743117	1.20723	0.660985	4690	98	4592	0.0208955	FALSE
871.2	Open wound of finger(s)	injuries & poisonings	NA	NA	NA	NA	NA	NA	NA	NA	NA	NA	NA	-0.22635	0.253366	0.797439	0.485319	1.31029	0.371658	4787	23	4764	0.00480468	FALSE
907	Injuries to the nervous system	injuries & poisonings	NA	NA	NA	NA	NA	NA	NA	NA	NA	NA	NA	0.325237	0.237472	1.38436	0.869177	2.2049	0.170818	4803	28	4775	0.00582969	FALSE
916	Contusion	injuries & poisonings	NA	NA	NA	NA	NA	NA	NA	NA	NA	NA	NA	-0.169109	0.124148	0.844417	0.662034	1.07704	0.173148	4577	98	4479	0.0214114	FALSE
930	Allergic reaction to food	injuries & poisonings	NA	NA	NA	NA	NA	NA	NA	NA	NA	NA	NA	0.122187	0.218723	1.12997	0.736012	1.73479	0.576406	4796	32	4764	0.00667223	FALSE
938	Dermatitis due to solar radiation	dermatologic	NA	NA	NA	NA	NA	NA	NA	NA	NA	NA	NA	0.37779	0.250589	1.45906	0.892825	2.38439	0.131655	4784	26	4758	0.00543478	FALSE
939	Atopic/contact dermatitis due to other or unspecified	dermatologic	0.239508	0.278726	1.27062	0.735801	2.19419	0.390177	1930	32	1898	0.0165803	FALSE	-0.0405894	0.0493787	0.960223	0.871646	1.0578	0.411075	4335	754	3581	0.173933	FALSE
947	Urticaria	dermatologic	NA	NA	NA	NA	NA	NA	NA	NA	NA	NA	NA	0.168262	0.115725	1.18325	0.943122	1.48451	0.145952	4693	115	4578	0.0245046	FALSE
949	Allergies, other	injuries & poisonings	NA	NA	NA	NA	NA	NA	NA	NA	NA	NA	NA	0.0700522	0.130684	1.07256	0.830199	1.38568	0.591931	4666	90	4576	0.0192885	FALSE
960	Poisoning by antibiotics	injuries & poisonings	-0.0650877	0.135697	0.936985	0.718166	1.22248	0.631473	1849	136	1713	0.0735533	FALSE	NA	NA	NA	NA	NA	NA	NA	NA	NA	#VALUE!	NA
960.2	Allergy/adverse effect of penicillin	injuries & poisonings	-0.0497106	0.144343	0.951505	0.71704	1.26264	0.730551	1832	119	1713	0.0649563	FALSE	NA	NA	NA	NA	NA	NA	NA	NA	NA	#VALUE!	NA
965	Poisoning by analgesics, antipyretics, and antirheumatics	injuries & poisonings	-0.23412	0.225445	0.791267	0.508651	1.23091	0.299048	1760	47	1713	0.0267045	FALSE	NA	NA	NA	NA	NA	NA	NA	NA	NA	#VALUE!	NA
977	Personal history of allergy to medicinal agents	injuries & poisonings	-0.107753	0.197125	0.897849	0.610108	1.3213	0.584637	1774	61	1713	0.0343856	FALSE	NA	NA	NA	NA	NA	NA	NA	NA	NA	#VALUE!	NA
979	Adverse drug events and drug allergies	injuries & poisonings	NA	NA	NA	NA	NA	NA	NA	NA	NA	NA	NA	-0.075339	0.17631	0.927429	0.656451	1.31026	0.669154	4721	49	4672	0.0103792	FALSE
990	Effects radiation NOS	injuries & poisonings	0.0841846	0.284692	1.08783	0.622624	1.90062	0.767456	1909	29	1880	0.0151912	FALSE	0.245204	0.263686	1.27788	0.762143	2.14262	0.352418	4831	23	4808	0.00476092	FALSE
994	Sepsis and SIRS	injuries & poisonings	0.304696	0.272826	1.35621	0.794499	2.31506	0.264074	1936	31	1905	0.0160124	FALSE	0.046279	0.145434	1.04737	0.787594	1.39282	0.750324	4795	74	4721	0.0154327	FALSE
994.2	Sepsis	injuries & poisonings	0.304696	0.272826	1.35621	0.794499	2.31506	0.264074	1936	31	1905	0.0160124	FALSE	0.0350871	0.150725	1.03571	0.770794	1.39168	0.815926	4797	69	4728	0.014384	FALSE
