# Supplementary material for: Insights from the largest diverse ancestry sex-specific disease map for genetically predicted height
Source: NPJ Genom Med. 2025 Feb 27;10:14. doi: 10.1038/s41525-025-00464-w (PMC11868580; doi:10.1038/s41525-025-00464-w)
Supplement: Supplementary file 13 — Supplementary Data 12 [file 41525_2025_464_MOESM13_ESM.xlsx]

## Sheet: Supplementary Data 12
Supplementary Data 12: Sex-combined East-Asian meta-PheWAS.
Phecode	Description	Group	beta	SE	OR	Lower	Upper	pvalue	I2	pval Q	Bonferroni	cases	controls	prev
8	Intestinal infection	infectious diseases	-0.170346	0.1631	0.843373	0.612616	1.16105	0.296289	0	0.642273	FALSE	67	6602	0.0100465
8.5	Bacterial enteritis	infectious diseases	-0.237103	0.211622	0.78891	0.521069	1.19443	0.26254	0.217	0.258432	FALSE	42	6710	0.00622038
38	Septicemia	infectious diseases	0.168465	0.113981	1.18349	0.946548	1.47974	0.139404	0	0.648206	FALSE	134	6546	0.0200599
41	Bacterial infection NOS	infectious diseases	0.273686	0.103228	1.3148	1.07397	1.60964	0.00801899	0.873109	0.00499632	FALSE	166	6398	0.0252895
70	Viral hepatitis	infectious diseases	0.0686527	0.07817	1.07106	0.918919	1.2484	0.379809	0	0.641643	FALSE	276	6427	0.0411756
70.2	Viral hepatitis B	infectious diseases	0.0954323	0.0952911	1.10013	0.912712	1.32604	0.316594	0	0.676283	FALSE	186	6528	0.0277033
153	Colorectal cancer	neoplasms	-0.145548	0.151414	0.864548	0.642548	1.16325	0.336421	0	0.648637	FALSE	80	6496	0.0121655
153.2	Colon cancer	neoplasms	-0.157121	0.167368	0.854601	0.615602	1.18639	0.347846	0	0.932423	FALSE	66	6507	0.0100411
180	Cervical cancer and dysplasia	neoplasms	-0.198485	0.165714	0.819972	0.592575	1.13463	0.231011	0	0.356511	FALSE	73	6489	0.0111247
185	Cancer of prostate	neoplasms	-0.0370959	0.0974626	0.963584	0.796029	1.16641	0.703488	0	0.923815	FALSE	197	6500	0.0294162
195	Cancer, suspected or other	neoplasms	0.127952	0.163806	1.1365	0.824398	1.56675	0.434731	0.382435	0.203195	FALSE	67	6577	0.0100843
197	Chemotherapy	neoplasms	-0.0988165	0.155716	0.905909	0.667634	1.22922	0.525694	0	0.593088	FALSE	80	6610	0.0119581
198	Secondary malignant neoplasm	neoplasms	0.154394	0.134958	1.16695	0.895728	1.5203	0.252617	0	0.408099	FALSE	110	6589	0.0164204
198.1	Secondary malignancy of lymph nodes	neoplasms	0.0452839	0.191472	1.04632	0.718928	1.52282	0.813042	0.0574947	0.302987	FALSE	57	6628	0.00852655
208	Benign neoplasm of colon	neoplasms	0.0172162	0.051148	1.01737	0.920322	1.12464	0.736421	0.122313	0.285788	FALSE	801	5647	0.124225
211	Benign neoplasm of other parts of digestive system	neoplasms	0.06389	0.183217	1.06598	0.744376	1.52652	0.727306	0.184184	0.268232	FALSE	58	6632	0.00866966
214	Lipoma	neoplasms	-0.108146	0.108096	0.897497	0.726142	1.10929	0.317086	0	0.895374	FALSE	147	6532	0.0220093
214.1	Lipoma of skin and subcutaneous tissue	neoplasms	-0.0300075	0.131407	0.970438	0.750091	1.25551	0.81937	0	0.982521	FALSE	102	6606	0.0152057
216	Benign neoplasm of skin	neoplasms	0.0819504	0.0914192	1.0854	0.907349	1.29839	0.370026	0.489064	0.161814	FALSE	199	6309	0.0305778
218	Benign neoplasm of uterus	neoplasms	0.0503693	0.116774	1.05166	0.836521	1.32213	0.66622	0	0.665309	FALSE	166	6536	0.0247687
218.1	Uterine leiomyoma	neoplasms	0.0426552	0.117391	1.04358	0.829089	1.31356	0.716337	0	0.699007	FALSE	164	6540	0.024463
241	Nontoxic nodular goiter	endocrine/metabolic	-0.0549606	0.114679	0.946522	0.755989	1.18508	0.631758	0.698836	0.0684231	FALSE	132	6514	0.0198616
242	Thyrotoxicosis with or without goiter	endocrine/metabolic	0.144975	0.134307	1.15601	0.888465	1.50413	0.280393	0.486913	0.162696	FALSE	94	6555	0.0141375
244	Hypothyroidism	endocrine/metabolic	0.116633	0.0759936	1.12371	0.968205	1.30418	0.124839	0.353917	0.213462	FALSE	311	6376	0.0465082
244.1	Secondary hypothyroidism	endocrine/metabolic	0.150583	0.169202	1.16251	0.834396	1.61965	0.373489	0	0.782071	FALSE	64	6614	0.00958371
244.4	Hypothyroidism NOS	endocrine/metabolic	0.110778	0.0790113	1.11715	0.956876	1.30426	0.1609	0.63059	0.0999075	FALSE	285	6390	0.0426966
250	Diabetes mellitus	endocrine/metabolic	0.0658567	0.0400265	1.06807	0.987485	1.15524	0.0999023	0.742287	0.0488562	FALSE	1582	5027	0.239371
250.2	Type 2 diabetes	endocrine/metabolic	0.0665137	0.0400539	1.06878	0.988081	1.15606	0.0967927	0.78127	0.0325014	FALSE	1574	5041	0.237944
261	Vitamin deficiency	endocrine/metabolic	0.0190725	0.0473422	1.01926	0.928935	1.11836	0.687047	0	0.687383	FALSE	821	5536	0.129149
261.4	Vitamin D deficiency	endocrine/metabolic	0.0288174	0.0489215	1.02924	0.935133	1.13281	0.555826	0	0.709109	FALSE	758	5614	0.118958
272	Disorders of lipoid metabolism	endocrine/metabolic	-0.0712911	0.0398255	0.931191	0.86127	1.00679	0.0734397	0	0.431085	FALSE	3127	3212	0.493295
272.1	Hyperlipidemia	endocrine/metabolic	-0.0716666	0.0398949	0.930841	0.860829	1.00655	0.0724332	0	0.328538	FALSE	3117	3214	0.492339
272.11	Hypercholesterolemia	endocrine/metabolic	0.0471477	0.0588218	1.04828	0.934129	1.17637	0.422822	0	0.891694	FALSE	580	5985	0.0883473
274	Gout and other crystal arthropathies	endocrine/metabolic	-0.0119754	0.0529864	0.988096	0.890629	1.09623	0.821194	0	0.809893	FALSE	738	5921	0.110827
274.1	Gout	endocrine/metabolic	-0.0238417	0.0531265	0.97644	0.879882	1.0836	0.653597	0	0.844299	FALSE	730	5936	0.109511
276	Disorders of fluid, electrolyte, and acid-base balance	endocrine/metabolic	0.068967	0.0671501	1.0714	0.939277	1.22211	0.304393	0	0.855783	FALSE	388	6118	0.0596373
276.1	Electrolyte imbalance	endocrine/metabolic	0.027509	0.0750939	1.02789	0.887211	1.19088	0.71412	0	0.568683	FALSE	303	6262	0.0461538
276.14	Hypopotassemia	endocrine/metabolic	0.0804024	0.118701	1.08372	0.858776	1.36759	0.498181	0.198636	0.263959	FALSE	117	6512	0.0176497
276.5	Hypovolemia	endocrine/metabolic	0.0687746	0.136017	1.07119	0.820522	1.39845	0.613115	0	0.412723	FALSE	93	6482	0.0141445
278	Overweight, obesity and other hyperalimentation	endocrine/metabolic	0.0154895	0.0393311	1.01561	0.940261	1.097	0.693713	0	0.902381	FALSE	1432	4943	0.224627
278.1	Obesity	endocrine/metabolic	-0.0125997	0.0421472	0.987479	0.909185	1.07252	0.764982	0	0.916606	FALSE	1137	5308	0.176416
280	Iron deficiency anemias	hematopoietic	0.169485	0.0942689	1.18469	0.984837	1.42511	0.0721954	0.599081	0.114261	FALSE	204	6365	0.031055
280.1	Iron deficiency anemias, unspecified or not due to blood loss	hematopoietic	0.224544	0.0987374	1.25175	1.03151	1.51902	0.0229568	0.431592	0.184712	FALSE	187	6388	0.0284411
282	Hereditary hemolytic anemias	hematopoietic	0.0965696	0.139901	1.10139	0.837251	1.44885	0.490023	0	0.991363	FALSE	89	6510	0.0134869
282.8	Other hemoglobinopathies	hematopoietic	0.0813572	0.156422	1.08476	0.798337	1.47394	0.602985	0	0.848289	FALSE	73	6536	0.0110455
285	Other anemias	hematopoietic	0.122791	0.0610527	1.13065	1.00313	1.27437	0.0443014	0	0.906314	FALSE	500	6019	0.0766989
288.1	Decreased white blood cell count	hematopoietic	-0.101704	0.158296	0.903297	0.662351	1.23189	0.520553	0.877914	0.00420995	FALSE	70	6636	0.0104384
288.11	Neutropenia	hematopoietic	-0.0273009	0.193089	0.973068	0.666477	1.4207	0.887562	0.875404	0.00461128	FALSE	51	6678	0.00757914
289.4	Lymphadenitis	hematopoietic	0.0358276	0.160217	1.03648	0.757151	1.41885	0.823054	0	0.72016	FALSE	66	6611	0.00988468
296	Mood disorders	mental disorders	-0.0328276	0.0371698	0.967705	0.899713	1.04084	0.37714	0.379058	0.204427	FALSE	1827	4588	0.284801
296.2	Depression	mental disorders	-0.0414842	0.0376311	0.959365	0.891152	1.0328	0.270292	0.447338	0.178577	FALSE	1733	4673	0.270528
296.22	Major depressive disorder	mental disorders	-0.0457372	0.0390445	0.955293	0.884916	1.03127	0.241433	0.465242	0.171475	FALSE	1474	4948	0.229524
300	Anxiety disorders	mental disorders	-0.0707442	0.0371653	0.9317	0.866246	1.0021	0.056975	0	0.771617	FALSE	2001	4393	0.31295
300.1	Anxiety disorder	mental disorders	-0.0669252	0.0429167	0.935265	0.859813	1.01734	0.118897	0	0.799959	FALSE	1121	5150	0.178759
318	Tobacco use disorder	mental disorders	-0.0273484	0.0467091	0.973022	0.8879	1.06631	0.558208	0.447556	0.178492	FALSE	846	5526	0.132768
327.3	Sleep apnea	neurological	0.035068	0.0384065	1.03569	0.96059	1.11666	0.361204	0	0.870256	FALSE	1656	4890	0.252979
339	Other headache syndromes	neurological	0.0348731	0.0502956	1.03549	0.938282	1.14276	0.488083	0.85323	0.00904767	FALSE	729	5579	0.115568
340	Migraine	neurological	0.00619752	0.0656031	1.00622	0.88481	1.14428	0.924736	0	0.644244	FALSE	398	6159	0.0606985
351	Other peripheral nerve disorders	neurological	0.0417545	0.0576531	1.04264	0.931235	1.16737	0.468921	0.669469	0.0819685	FALSE	540	5962	0.0830514
362	Other retinal disorders	sense organs	-0.0126619	0.053959	0.987418	0.888323	1.09757	0.814475	0.410567	0.19274	FALSE	675	5716	0.105617
362.2	Degeneration of macula and posterior pole of retina	sense organs	-0.0500052	0.0742171	0.951224	0.82245	1.10016	0.500458	0	0.357257	FALSE	350	6180	0.0535988
365	Glaucoma	sense organs	-0.0022434	0.0474359	0.997759	0.909177	1.09497	0.962279	0	0.892948	FALSE	907	5600	0.139388
366	Cataract	sense organs	0.0301736	0.0450259	1.03063	0.943579	1.12572	0.502769	0.652506	0.0898115	FALSE	1766	4645	0.275464
366.2	Senile cataract	sense organs	0.0154037	0.047063	1.01552	0.92604	1.11365	0.743441	0.824764	0.0169013	FALSE	1408	4809	0.226476
367	Disorders of refraction and accommodation; blindness and low vision	sense organs	-0.00279933	0.0390459	0.997205	0.923737	1.07652	0.942846	0.477795	0.166414	FALSE	2684	3669	0.422478
367.1	Myopia	sense organs	-0.0100958	0.0450835	0.989955	0.906234	1.08141	0.822808	0	0.396906	FALSE	961	5114	0.158189
368	Visual disturbances	sense organs	-0.0166047	0.0615767	0.983532	0.871715	1.10969	0.787423	0	0.56036	FALSE	451	5846	0.0716214
372	Disorders of conjunctiva	sense organs	-0.0448092	0.0892162	0.95618	0.802784	1.13889	0.615489	0.397714	0.197557	FALSE	215	6289	0.0330566
374	Other disorders of eyelids	sense organs	0.0300191	0.079858	1.03047	0.881174	1.20507	0.706987	0	0.614083	FALSE	275	6307	0.0417806
374.3	Ptosis of eyelid	sense organs	0.0914713	0.133856	1.09579	0.842921	1.42451	0.494383	0	0.338852	FALSE	96	6573	0.014395
375	Disorders of lacrimal system	sense organs	0.0418885	0.199261	1.04278	0.705635	1.541	0.833497	0	0.353103	FALSE	51	6686	0.00757014
386	Vertiginous syndromes and other disorders of vestibular system	sense organs	0.108301	0.100169	1.11438	0.915736	1.35612	0.279615	0.507648	0.154112	FALSE	167	6410	0.0253915
386.9	Dizziness and giddiness (Light-headedness and vertigo)	sense organs	0.0823896	0.0680117	1.08588	0.950363	1.24072	0.225741	0	0.495619	FALSE	379	6001	0.0594044
389	Hearing loss	sense organs	-0.0139169	0.0395917	0.986179	0.912548	1.06575	0.725205	0.21069	0.260343	FALSE	1841	4434	0.293386
394	Rheumatic disease of the heart valves	circulatory system	0.193351	0.206183	1.21331	0.809968	1.8175	0.348367	0	0.801065	FALSE	45	6651	0.00672043
395	Heart valve disorders	circulatory system	-0.0538691	0.104046	0.947556	0.772753	1.1619	0.604638	0.804012	0.0238933	FALSE	163	6509	0.0244305
395.1	Nonrheumatic mitral valve disorders	circulatory system	-0.0137992	0.161539	0.986296	0.718629	1.35366	0.931925	0.759576	0.0414061	FALSE	67	6617	0.0100239
401	Hypertension	circulatory system	-0.0906353	0.0392121	0.913351	0.845785	0.986314	0.0208102	0.623826	0.103008	FALSE	2976	3541	0.456652
401.1	Essential hypertension	circulatory system	-0.0955046	0.0391076	0.908914	0.841849	0.981322	0.0146022	0.590101	0.118305	FALSE	2953	3561	0.453331
411	Ischemic Heart Disease	circulatory system	0.026434	0.0546516	1.02679	0.922488	1.14288	0.628611	0	0.860916	FALSE	699	5872	0.106377
411.1	Unstable angina (intermediate coronary syndrome)	circulatory system	0.0967945	0.165297	1.10163	0.796775	1.52314	0.558159	0.686013	0.0743239	FALSE	66	6543	0.00998638
411.2	Myocardial infarction	circulatory system	-0.0397794	0.0984924	0.961001	0.792295	1.16563	0.686299	0.320268	0.225162	FALSE	178	6427	0.0269493
411.3	Angina pectoris	circulatory system	-0.0883575	0.0895886	0.915434	0.768014	1.09115	0.324006	0	0.344803	FALSE	223	6356	0.0338957
411.4	Coronary atherosclerosis	circulatory system	0.01868	0.059325	1.01886	0.907016	1.14449	0.752856	0	0.826211	FALSE	564	6024	0.0856102
411.8	Other chronic ischemic heart disease, unspecified	circulatory system	0.0256144	0.0782379	1.02595	0.880092	1.19597	0.743372	0	0.841808	FALSE	300	6293	0.0455028
416	Cardiomegaly	circulatory system	0.285204	0.17167	1.33003	0.950028	1.86204	0.0966435	0	0.951482	FALSE	63	6631	0.00941141
426	Cardiac conduction disorders	circulatory system	0.152713	0.0792205	1.16499	0.997447	1.36068	0.0538922	0	0.749266	FALSE	264	6103	0.0414638
427	Cardiac dysrhythmias	circulatory system	0.103736	0.0511936	1.10931	1.0034	1.22639	0.0427294	0	0.554068	FALSE	752	5569	0.118969
427.2	Atrial fibrillation and flutter	circulatory system	0.308964	0.0856926	1.36201	1.15144	1.6111	0.000311562	0	0.703896	FALSE	256	6362	0.0386824
427.3	Other specified cardiac dysrhythmias	circulatory system	0.132855	0.108915	1.14208	0.92255	1.41386	0.222538	0	0.424083	FALSE	141	6312	0.0218503
427.9	Palpitations	circulatory system	0.0168775	0.0959594	1.01702	0.842653	1.22747	0.860387	0	0.614745	FALSE	184	6340	0.0282036
433	Cerebrovascular disease	circulatory system	-0.0826198	0.0751017	0.920701	0.79468	1.06671	0.271286	0	0.341415	FALSE	321	6325	0.0482997
433.3	Cerebral ischemia	circulatory system	-0.0903909	0.109043	0.913574	0.737779	1.13126	0.407133	0	0.492754	FALSE	139	6525	0.0208583
443	Peripheral vascular disease	circulatory system	0.242566	0.128407	1.27452	0.990934	1.63925	0.0588872	0	0.816779	FALSE	104	6568	0.0155875
454	Varicose veins	circulatory system	0.0871956	0.106057	1.09111	0.886325	1.34321	0.410986	0.61498	0.107048	FALSE	155	6401	0.0236425
454.1	Varicose veins of lower extremity	circulatory system	0.193776	0.117265	1.21382	0.964584	1.52747	0.0984394	0	0.371108	FALSE	129	6436	0.0196497
455	Hemorrhoids	circulatory system	-0.0167289	0.0569438	0.98341	0.879557	1.09953	0.768926	0	0.854335	FALSE	560	5743	0.0888466
458	Hypotension	circulatory system	0.097232	0.107862	1.10212	0.892102	1.36157	0.367352	0	0.732237	FALSE	157	6376	0.0240318
458.9	Hypotension NOS	circulatory system	0.0669495	0.139952	1.06924	0.812735	1.4067	0.632382	0	0.607668	FALSE	92	6493	0.0139711
459	Other disorders of circulatory system	circulatory system	0.076797	0.115714	1.07982	0.86071	1.35472	0.506895	0	0.519073	FALSE	142	6506	0.0213598
459.9	Circulatory disease NEC	circulatory system	0.0838815	0.122768	1.0875	0.854927	1.38334	0.494448	0	0.381357	FALSE	129	6530	0.0193723
465	Acute upper respiratory infections of multiple or unspecified sites	respiratory	-0.0171317	0.0533586	0.983014	0.885403	1.09139	0.748159	0	0.597895	FALSE	633	5436	0.104301
476	Allergic rhinitis	respiratory	-0.0384766	0.0438033	0.962254	0.883089	1.04852	0.37973	0	0.725673	FALSE	1031	5193	0.165649
480	Pneumonia	respiratory	0.0174956	0.0887917	1.01765	0.855103	1.21109	0.843795	0	0.529522	FALSE	229	6394	0.0345765
480.1	Bacterial pneumonia	respiratory	0.0113866	0.15153	1.01145	0.751558	1.36122	0.9401	0	0.942965	FALSE	80	6597	0.0119814
496	Chronic airway obstruction	respiratory	0.176076	0.0781351	1.19253	1.0232	1.38988	0.0242291	0	0.46245	FALSE	299	6287	0.0453993
507	Pleurisy; pleural effusion	respiratory	-0.0163805	0.136807	0.983753	0.752377	1.28628	0.904693	0	0.426605	FALSE	97	6600	0.0144841
512	Other symptoms of respiratory system	respiratory	0.0776152	0.0431441	1.08071	0.993078	1.17607	0.0720221	0	0.865653	FALSE	1166	4819	0.19482
512.7	Shortness of breath	respiratory	0.0944631	0.0675807	1.09907	0.96272	1.25473	0.162178	0	0.74881	FALSE	382	6020	0.0596689
512.8	Cough	respiratory	0.0621066	0.0545898	1.06408	0.956105	1.18424	0.255247	0	0.390077	FALSE	605	5500	0.0990991
514	Abnormal findings examination of lungs	respiratory	0.289439	0.102493	1.33568	1.0926	1.63284	0.00474304	0	0.904676	FALSE	165	6474	0.0248531
519	Other diseases of respiratory system, not elsewhere classified	respiratory	0.141012	0.126048	1.15144	0.89939	1.47412	0.263264	0	0.363441	FALSE	110	6528	0.0165713
523	Gingival and periodontal diseases	digestive	-0.0221562	0.0467374	0.978087	0.892472	1.07192	0.63546	0.271455	0.241366	FALSE	848	5659	0.130321
530	Diseases of esophagus	digestive	-0.00292215	0.0410598	0.997082	0.919985	1.08064	0.943264	0	0.876804	FALSE	1237	5136	0.1941
530.1	Esophagitis, GERD and related diseases	digestive	-0.0108537	0.041433	0.989205	0.91205	1.07289	0.793354	0	0.786789	FALSE	1206	5157	0.189533
530.11	GERD	digestive	-0.0227362	0.0428793	0.97752	0.898725	1.06322	0.595948	0	0.458147	FALSE	1093	5211	0.173382
530.14	Reflux esophagitis	digestive	-0.0702903	0.129024	0.932123	0.723848	1.20033	0.585903	0.202275	0.262873	FALSE	106	6421	0.0162402
531	Peptic ulcer (excl. esophageal)	digestive	-0.0813382	0.101899	0.921882	0.754986	1.12567	0.424741	0	0.732899	FALSE	180	6536	0.0268017
531.2	Gastric ulcer	digestive	-0.0497039	0.150353	0.951511	0.708653	1.2776	0.74096	0	0.978057	FALSE	88	6665	0.0130312
535	Gastritis and duodenitis	digestive	0.0426148	0.0749791	1.04354	0.900918	1.20873	0.569793	0	0.576167	FALSE	368	6137	0.0565719
536	Disorders of function of stomach	digestive	0.0769147	0.101692	1.07995	0.884797	1.31815	0.449438	0	0.403615	FALSE	190	6257	0.0294711
536.8	Dyspepsia and other specified disorders of function of stomach	digestive	0.0682383	0.104654	1.07062	0.872076	1.31437	0.514376	0	0.34648	FALSE	182	6269	0.0282127
537	Other disorders of stomach and duodenum	digestive	0.253901	0.193052	1.28904	0.882961	1.88189	0.188445	0	0.677673	FALSE	52	6377	0.00808835
550	Abdominal hernia	digestive	-0.0666656	0.0817489	0.935508	0.797008	1.09808	0.414791	0	0.321448	FALSE	275	6361	0.0414406
550.2	Diaphragmatic hernia	digestive	-0.107993	0.117476	0.897634	0.713023	1.13004	0.357951	0	0.542059	FALSE	147	6539	0.0219862
558	Noninfectious gastroenteritis	digestive	0.00328141	0.120394	1.00329	0.792402	1.2703	0.978256	0.666301	0.0834335	FALSE	128	6236	0.0201131
560	Intestinal obstruction without mention of hernia	digestive	0.0308005	0.178511	1.03128	0.726821	1.46327	0.863012	0	0.916787	FALSE	56	6391	0.00868621
561	Symptoms involving digestive system	digestive	0.0431487	0.0632675	1.04409	0.922329	1.18193	0.495237	0.349683	0.214959	FALSE	438	5747	0.0708165
564	Functional digestive disorders	digestive	0.0367373	0.0789492	1.03742	0.888696	1.21103	0.641696	0	0.386854	FALSE	304	6126	0.0472784
565	Anal and rectal conditions	digestive	0.151673	0.0969147	1.16378	0.962447	1.40723	0.117579	0	0.452888	FALSE	197	6403	0.0298485
569	Other disorders of intestine	digestive	0.275316	0.205012	1.31695	0.881175	1.96822	0.179295	0	0.869878	FALSE	45	6566	0.00680684
571	Chronic liver disease and cirrhosis	digestive	0.140111	0.0669805	1.1504	1.00887	1.31179	0.0364546	0.128293	0.284142	FALSE	375	6174	0.0572607
571.5	Other chronic nonalcoholic liver disease	digestive	0.139704	0.0677541	1.14993	1.00693	1.31324	0.0392149	0.0759371	0.298211	FALSE	364	6183	0.055598
573	Other disorders of liver	digestive	0.0875331	0.15193	1.09148	0.810386	1.47007	0.56452	0	0.541349	FALSE	73	6547	0.0110272
573.7	Abnormal results of function study of liver	digestive	-0.0292572	0.0638231	0.971167	0.856974	1.10058	0.646658	0.0247364	0.31125	FALSE	410	6035	0.0636152
574	Cholelithiasis and cholecystitis	digestive	0.0481983	0.0883502	1.04938	0.882528	1.24777	0.585384	0.788499	0.0296736	FALSE	236	6443	0.0353346
574.1	Cholelithiasis	digestive	0.0957038	0.0991879	1.10043	0.906014	1.33657	0.334608	0.813385	0.02062	FALSE	188	6476	0.0282113
574.3	Cholecystitis without cholelithiasis	digestive	0.271501	0.193037	1.31193	0.898665	1.91525	0.159584	0.749009	0.0459289	FALSE	50	6597	0.00752219
575	Other biliary tract disease	digestive	0.200401	0.121986	1.22189	0.962052	1.55191	0.10042	0	0.973706	FALSE	118	6488	0.0178625
578	Gastrointestinal hemorrhage	digestive	0.110876	0.0611743	1.11726	0.991018	1.25958	0.0699142	0	0.627016	FALSE	493	5942	0.0766123
578.2	Blood in stool	digestive	0.0480424	0.104665	1.04922	0.85462	1.28812	0.646227	0.655035	0.0886432	FALSE	150	6232	0.0235036
578.8	Hemorrhage of rectum and anus	digestive	0.23023	0.0993625	1.25889	1.03612	1.52956	0.0204996	0	0.901863	FALSE	184	6298	0.0283863
578.9	Hemorrhage of gastrointestinal tract	digestive	-0.00772645	0.113618	0.992303	0.794206	1.23981	0.945782	0	0.768883	FALSE	148	6375	0.0226889
579.8	Nonspecific abnormal findings in stool contents	digestive	0.115708	0.169431	1.12267	0.805437	1.56485	0.494656	0	0.755604	FALSE	61	6456	0.00936014
585	Renal failure	genitourinary	0.0558561	0.0606691	1.05745	0.938894	1.19097	0.357223	0	0.534175	FALSE	531	6059	0.0805766
585.1	Acute renal failure	genitourinary	0.0517041	0.0959888	1.05306	0.872467	1.27104	0.59013	0.592346	0.117296	FALSE	194	6409	0.0293806
585.3	Chronic renal failure [CKD]	genitourinary	0.0659829	0.0694576	1.06821	0.932253	1.22399	0.342125	0	0.450878	FALSE	391	6202	0.0593053
586	Other disorders of the kidney and ureters	genitourinary	0.0993677	0.109674	1.10447	0.890841	1.36933	0.364921	0	0.719534	FALSE	143	6428	0.0217623
591	Urinary tract infection	genitourinary	0.0342117	0.0858322	1.0348	0.874576	1.22439	0.690196	0.635712	0.0975541	FALSE	254	6186	0.039441
593	Hematuria	genitourinary	0.0816149	0.0769733	1.08504	0.933093	1.26172	0.289007	0	0.478609	FALSE	310	6225	0.0474369
594	Urinary calculus	genitourinary	0.00800793	0.0787685	1.00804	0.863833	1.17632	0.919023	0	0.37968	FALSE	273	6391	0.0409664
594.1	Calculus of kidney	genitourinary	-0.0504034	0.0858169	0.950846	0.803642	1.12501	0.556978	0	0.840502	FALSE	225	6427	0.0338244
596	Other disorders of bladder	genitourinary	0.151855	0.105808	1.16399	0.945988	1.43223	0.151232	0	0.373148	FALSE	159	6501	0.0238739
599	Other symptoms/disorders or the urinary system	genitourinary	0.0816726	0.0607977	1.0851	0.963205	1.22242	0.179159	0	0.462563	FALSE	494	5871	0.0776119
599.2	Retention of urine	genitourinary	0.0607315	0.139915	1.06261	0.807755	1.39788	0.664245	0	0.504536	FALSE	91	6540	0.0137234
599.5	Frequency of urination and polyuria	genitourinary	0.103119	0.0896793	1.10862	0.929927	1.32166	0.2502	0	0.540121	FALSE	210	6292	0.0322978
600	Hyperplasia of prostate	genitourinary	0.00167173	0.0600013	1.00167	0.890539	1.12668	0.977773	0	0.813558	FALSE	629	5892	0.0964576
610	Benign mammary dysplasias	genitourinary	0.160985	0.208416	1.17467	0.780747	1.76734	0.439866	0	0.71138	FALSE	51	6682	0.00757463
614	Inflammatory diseases of female pelvic organs	genitourinary	-0.0339191	0.123504	0.96665	0.758827	1.23139	0.783592	0	0.989821	FALSE	138	6554	0.0206216
619	Noninflammatory female genital disorders	genitourinary	-0.106885	0.138731	0.898629	0.684688	1.17942	0.441033	0	0.614251	FALSE	113	6605	0.0168205
626	Disorders of menstruation and other abnormal bleeding from female genital tract	genitourinary	0.0765529	0.0921104	1.07956	0.901243	1.29316	0.405917	0	0.601316	FALSE	290	6318	0.0438862
626.1	Irregular menstrual cycle/bleeding	genitourinary	0.196174	0.105352	1.21674	0.989741	1.4958	0.0625916	0	0.718823	FALSE	204	6368	0.0310408
626.12	Excessive or frequent menstruation	genitourinary	0.164034	0.152867	1.17825	0.873209	1.58986	0.283248	0	0.997709	FALSE	96	6493	0.0145697
627	Menopausal and postmenopausal disorders	genitourinary	0.145826	0.136139	1.15699	0.886033	1.51082	0.2841	0	0.839401	FALSE	130	6452	0.0197508
628	Ovarian cyst	genitourinary	0.101779	0.16475	1.10714	0.801617	1.5291	0.536722	0.23656	0.25242	FALSE	78	6495	0.0118667
687.4	Disturbance of skin sensation	dermatologic	0.0179834	0.0819553	1.01815	0.867061	1.19556	0.826315	0.851078	0.00956088	FALSE	243	6154	0.0379866
689	Disorder of skin and subcutaneous tissue NOS	dermatologic	0.161358	0.111604	1.17511	0.944234	1.46243	0.148229	0	0.937047	FALSE	132	6325	0.0204429
690	Erythematosquamous dermatosis	dermatologic	0.0325266	0.0951917	1.03306	0.857233	1.24495	0.73258	0	0.318561	FALSE	185	6388	0.0281454
690.1	Seborrheic dermatitis	dermatologic	0.0383923	0.0954542	1.03914	0.861832	1.25292	0.687532	0.0315559	0.309552	FALSE	184	6392	0.0279805
695	Erythematous conditions	dermatologic	0.0478642	0.0887008	1.04903	0.881627	1.24821	0.589463	0.592234	0.117346	FALSE	212	6339	0.0323615
702	Degenerative skin conditions and other dermatoses	dermatologic	-0.0363658	0.0817632	0.964287	0.821504	1.13189	0.656486	0	0.916911	FALSE	265	6181	0.0411108
702.2	Seborrheic keratosis	dermatologic	-0.0437142	0.0889309	0.957227	0.804113	1.1395	0.623036	0	0.439148	FALSE	220	6273	0.0338826
706	Diseases of sebaceous glands	dermatologic	0.0539134	0.0593734	1.05539	0.939454	1.18564	0.363857	0	0.562727	FALSE	483	5881	0.0758957
706.2	Sebaceous cyst	dermatologic	-7.21456e-05	0.0970443	0.999928	0.826731	1.20941	0.999407	0	0.400393	FALSE	174	6437	0.0263198
714	Rheumatoid arthritis and other inflammatory polyarthropathies	musculoskeletal	0.00788854	0.133697	1.00792	0.775574	1.30987	0.95295	0	0.414276	FALSE	92	6617	0.0137129
726	Peripheral enthesopathies and allied syndromes	musculoskeletal	0.0738106	0.0460343	1.0766	0.983719	1.17826	0.10885	0	0.449343	FALSE	927	5296	0.148964
726.1	Enthesopathy	musculoskeletal	0.0486236	0.063648	1.04983	0.926701	1.18931	0.4449	0	0.523586	FALSE	421	5944	0.066143
727	Other disorders of synovium, tendon, and bursa	musculoskeletal	0.00877647	0.0630248	1.00882	0.891589	1.14145	0.889249	0	0.875879	FALSE	434	5983	0.0676329
727.4	Ganglion and cyst of synovium, tendon, and bursa	musculoskeletal	-0.197973	0.140534	0.820392	0.622871	1.08055	0.158918	0	0.769027	FALSE	82	6556	0.0123531
727.6	Rupture of tendon, nontraumatic	musculoskeletal	0.206126	0.131657	1.22891	0.949407	1.59069	0.117436	0	0.501089	FALSE	98	6566	0.0147059
735	Acquired foot deformities	musculoskeletal	0.0147803	0.0613326	1.01489	0.899938	1.14453	0.809566	0	0.336545	FALSE	462	6054	0.0709024
735.3	Hallux valgus (Bunion)	musculoskeletal	0.220936	0.0976546	1.24724	1.02998	1.51034	0.0236711	0	0.590616	FALSE	181	6484	0.0271568
740	Osteoarthrosis	musculoskeletal	0.0228953	0.0442567	1.02316	0.938149	1.11587	0.604927	0	0.876258	FALSE	1152	5163	0.182423
740.1	Osteoarthritis; localized	musculoskeletal	0.0220411	0.0520052	1.02229	0.92322	1.13198	0.671694	0	0.960147	FALSE	719	5637	0.113121
740.11	Osteoarthrosis, localized, primary	musculoskeletal	0.0599329	0.0637646	1.06177	0.937027	1.20311	0.347264	0	0.649692	FALSE	444	5883	0.0701754
740.9	Osteoarthrosis NOS	musculoskeletal	0.0118804	0.0554093	1.01195	0.90781	1.12804	0.830226	0	0.780422	FALSE	651	5676	0.102892
760	Back pain	symptoms	-0.0172694	0.03704	0.982879	0.914053	1.05689	0.641045	0	0.547623	FALSE	2266	4043	0.359169
783	Fever of unknown origin	symptoms	-0.0254364	0.131318	0.974884	0.753659	1.26105	0.84641	0	0.670311	FALSE	99	6521	0.0149547
785	Abdominal pain	symptoms	-0.019542	0.0522827	0.980648	0.885136	1.08647	0.708572	0	0.457395	FALSE	666	5653	0.105396
788	Syncope and collapse	symptoms	0.0196222	0.0901919	1.01982	0.854575	1.21701	0.827772	0	0.666703	FALSE	211	6447	0.0316912
789	Nausea and vomiting	symptoms	0.0314192	0.0910572	1.03192	0.863251	1.23354	0.730057	0	0.849664	FALSE	216	6329	0.0330023
939	Atopic/contact dermatitis due to other or unspecified	dermatologic	-0.032066	0.0486216	0.968443	0.880414	1.06527	0.509573	0	0.322412	FALSE	786	5479	0.125459
990	Effects radiation NOS	injuries & poisonings	0.170853	0.193455	1.18632	0.811954	1.73328	0.377145	0	0.678179	FALSE	52	6688	0.00771513
994	Sepsis and SIRS	injuries & poisonings	0.103462	0.128339	1.109	0.862364	1.42618	0.42015	0	0.403242	FALSE	105	6626	0.0155995
994.2	Sepsis	injuries & poisonings	0.0981326	0.131931	1.10311	0.851763	1.42862	0.456986	0	0.387048	FALSE	100	6633	0.0148522
