# Supplementary material for: Insights from the largest diverse ancestry sex-specific disease map for genetically predicted height
Source: NPJ Genom Med. 2025 Feb 27;10:14. doi: 10.1038/s41525-025-00464-w (PMC11868580; doi:10.1038/s41525-025-00464-w)
Supplement: Supplementary file 14 — Supplementary Data 13 [file 41525_2025_464_MOESM14_ESM.xlsx]

## Sheet: Supplementary Data 13
Supplementary Data 13: PheWAS results for the sex-combined Hispanic cohorts.
Phecode	Description	Group	beta_BIOME	SE_BIOME	OR_BIOME	LCI_BIOME	UCI_BIOME	pvalue_BIOME	n_total_BIOME	n_cases_BIOME	n_controls_BIOME	prev_BIOME	Bonferroni_BIOME	beta_MVP	SE_MVP	OR_MVP	LCI_MVP	UCI_MVP	pvalue_MVP	n_total_MVP	n_cases_MVP	n_controls_MVP	Bonferroni_MVP	prev_MVP
8	Intestinal infection	infectious diseases	0.0580936	0.0700961	1.06	0.923768	1.2159	0.407234	8684	245	8439	0.0282128	FALSE	-0.0419756	0.056605	0.958893	0.858197	1.0714	0.458358	25114	398	24716	FALSE	0.0158477
8.5	Bacterial enteritis	infectious diseases	0.0456548	0.0751796	1.05	0.903303	1.21289	0.543667	8651	212	8439	0.0245058	FALSE	-0.0145629	0.0785105	0.985543	0.844979	1.14949	0.852845	25758	206	25552	FALSE	0.00799752
8.52	Intestinal infection due to C. difficile	infectious diseases	NA	NA	NA	NA	NA	NA	NA	NA	NA	NA	NA	0.0263519	0.0933908	1.0267	0.854966	1.23294	0.777815	25887	145	25742	FALSE	0.00560127
8.6	Viral Enteritis	infectious diseases	0.301531	0.303848	1.35	0.745269	2.45241	0.321014	8452	13	8439	0.0015381	FALSE	0.206404	0.15719	1.22925	0.90331	1.6728	0.189156	25660	51	25609	FALSE	0.00198753
10	Tuberculosis	infectious diseases	-0.160038	0.203583	0.85	0.571746	1.26996	0.431807	8113	29	8084	0.00357451	FALSE	0.0791725	0.10658	1.08239	0.878337	1.33385	0.457576	25827	111	25716	FALSE	0.00429783
31	Diseases due to other mycobacteria	infectious diseases	NA	NA	NA	NA	NA	NA	NA	NA	NA	NA	NA	-0.132114	0.243801	0.876241	0.543371	1.41303	0.587893	26007	21	25986	FALSE	0.000807475
38	Septicemia	infectious diseases	0.163284	0.101511	1.18	0.96495	1.43655	0.10772	8200	116	8084	0.0141463	FALSE	-0.0334662	0.042084	0.967088	0.890519	1.05024	0.426483	25427	746	24681	FALSE	0.0293389
38.1	Gram negative septicemia	infectious diseases	NA	NA	NA	NA	NA	NA	NA	NA	NA	NA	NA	0.0634029	0.121944	1.06546	0.838948	1.35312	0.603108	25854	84	25770	FALSE	0.00324901
38.2	Gram positive septicemia	infectious diseases	NA	NA	NA	NA	NA	NA	NA	NA	NA	NA	NA	-0.0691572	0.176726	0.93318	0.659984	1.31946	0.695557	25941	41	25900	FALSE	0.00158051
38.3	Bacteremia	infectious diseases	0.301704	0.200688	1.35	0.91243	2.00381	0.132749	8114	30	8084	0.00369731	FALSE	-0.033143	0.0632726	0.9674	0.85457	1.09513	0.600409	25825	322	25503	FALSE	0.0124685
41	Bacterial infection NOS	infectious diseases	-0.00185591	0.0721755	1	0.866477	1.14982	0.979486	8316	232	8084	0.027898	FALSE	0.0638103	0.0316555	1.06589	1.00177	1.13412	0.043824	24474	1334	23140	FALSE	0.0545068
41.1	Staphylococcus infections	infectious diseases	0.180373	0.187205	1.2	0.829819	1.72857	0.335292	8118	34	8084	0.00418822	FALSE	0.149393	0.0628121	1.16113	1.02663	1.31325	0.0173874	25558	326	25232	FALSE	0.0127553
41.11	Methicillin sensitive Staphylococcus aureus	infectious diseases	0.218991	0.324265	1.24	0.659306	2.35032	0.499455	8095	11	8084	0.00135886	FALSE	0.0851976	0.0893539	1.08893	0.91399	1.29736	0.340344	25792	161	25631	FALSE	0.00624225
41.12	Methicillin resistant Staphylococcus aureus	infectious diseases	0.145882	0.233681	1.16	0.731884	1.82923	0.532446	8106	22	8084	0.00271404	FALSE	0.2401	0.0992732	1.27138	1.04658	1.54446	0.0155811	25821	129	25692	FALSE	0.00499593
41.2	Streptococcus infection	infectious diseases	0.112982	0.294857	1.12	0.628174	1.99552	0.701589	8098	14	8084	0.00172882	FALSE	0.274914	0.098068	1.31642	1.08622	1.5954	0.0050583	25735	131	25604	FALSE	0.00509034
41.4	E. coli	infectious diseases	NA	NA	NA	NA	NA	NA	NA	NA	NA	NA	NA	0.221867	0.117079	1.24841	0.992421	1.57042	0.0580902	25729	92	25637	FALSE	0.00357573
41.8	H. pylori	infectious diseases	-0.104103	0.11957	0.9	0.712866	1.13912	0.383948	8167	83	8084	0.0101629	FALSE	0.0406761	0.0579664	1.04151	0.929658	1.16683	0.482855	25550	374	25176	FALSE	0.014638
41.9	Infection with drug-resistant microorganisms	infectious diseases	NA	NA	NA	NA	NA	NA	NA	NA	NA	NA	NA	0.47658	0.155612	1.61056	1.18718	2.18492	0.00219411	25899	52	25847	FALSE	0.0020078
53	Herpes zoster	infectious diseases	0.0324948	0.0791672	1.03	0.884553	1.20643	0.68147	6323	196	6127	0.0309979	FALSE	-0.0264721	0.0528158	0.973875	0.878103	1.08009	0.616219	25243	459	24784	FALSE	0.0181833
53.1	Herpes zoster with nervous system complications	infectious diseases	0.138518	0.145052	1.15	0.864345	1.52626	0.3396	6184	57	6127	0.00921734	FALSE	-0.0136646	0.129291	0.986428	0.765615	1.27093	0.91583	25927	75	25852	FALSE	0.00289274
54	Herpes simplex	infectious diseases	-0.0163455	0.0700396	0.98	0.857595	1.12855	0.81547	6377	250	6127	0.0392034	FALSE	-0.0227227	0.0453397	0.977534	0.894412	1.06838	0.616255	25356	616	24740	FALSE	0.0242941
70	Viral hepatitis	infectious diseases	0.0207419	0.0395836	1.02	0.944743	1.10332	0.600276	7022	895	6127	0.127457	FALSE	0.00482512	0.0302227	1.00484	0.947042	1.06616	0.873155	25666	1459	24207	FALSE	0.0568456
70.1	Viral hepatitis A	infectious diseases	NA	NA	NA	NA	NA	NA	NA	NA	NA	NA	NA	0.140908	0.213039	1.15132	0.758321	1.74799	0.508343	25982	27	25955	FALSE	0.00103918
70.2	Viral hepatitis B	infectious diseases	0.332613	0.115735	1.39	1.11157	1.74972	0.00405	6215	88	6127	0.0141593	FALSE	0.0509058	0.0950286	1.05222	0.87341	1.26765	0.592173	25873	136	25737	FALSE	0.00525644
70.3	Viral hepatitis C	infectious diseases	-0.00778345	0.04111	0.99	0.915432	1.07551	0.849832	6951	824	6127	0.118544	FALSE	0.00212529	0.0313635	1.00213	0.942379	1.06566	0.945974	25788	1348	24440	FALSE	0.0522724
70.4	Chronic hepatitis	infectious diseases	0.0945521	0.101838	1.1	0.900279	1.34199	0.353171	6242	115	6127	0.0184236	FALSE	0.0762933	0.0907732	1.07928	0.903371	1.28944	0.400638	25862	152	25710	FALSE	0.00587735
70.9	Hepatitis NOS	infectious diseases	0.0422867	0.195646	1.04	0.710931	1.53074	0.82888	6159	32	6127	0.00519565	FALSE	-0.015247	0.0870941	0.984869	0.830314	1.16819	0.861029	25717	164	25553	FALSE	0.0063771
71	Human immunodeficiency virus [HIV] disease	infectious diseases	-0.00605967	0.0479125	0.99	0.904866	1.09182	0.899357	6717	590	6127	0.0878368	FALSE	-0.0636259	0.069642	0.938356	0.818629	1.07559	0.360919	25969	259	25710	FALSE	0.00997343
71.1	HIV infection, symptomatic	infectious diseases	-0.00926854	0.0491744	0.99	0.899739	1.09102	0.850498	6682	555	6127	0.083059	FALSE	-0.0625298	0.0699318	0.939385	0.819062	1.07738	0.371239	25986	257	25729	FALSE	0.00988994
78	Viral warts & HPV	infectious diseases	-0.0437344	0.0692692	0.96	0.835686	1.0964	0.5278	6387	260	6127	0.0407077	FALSE	0.111524	0.0356647	1.11798	1.0425	1.19893	0.00176591	25026	1028	23998	FALSE	0.0410773
79	Viral infection	infectious diseases	0.0651335	0.0723195	1.07	0.926248	1.22983	0.367783	6360	233	6127	0.0366352	FALSE	0.000806071	0.0620318	1.00081	0.886232	1.13019	0.989632	24753	324	24429	FALSE	0.0130893
79.9	Viremia, NOS	infectious diseases	0.0442094	0.0936171	1.05	0.869984	1.25571	0.636758	6263	136	6127	0.0217148	FALSE	-0.0864921	0.214739	0.917143	0.60207	1.3971	0.687112	25725	27	25698	FALSE	0.00104956
80	Postoperative infection	infectious diseases	NA	NA	NA	NA	NA	NA	NA	NA	NA	NA	NA	-0.0307954	0.0837359	0.969674	0.822902	1.14262	0.713046	25747	180	25567	FALSE	0.00699111
81	Infection/inflammation of internal prosthetic device; implant; and graft	infectious diseases	NA	NA	NA	NA	NA	NA	NA	NA	NA	NA	NA	0.101551	0.110057	1.10689	0.892114	1.37336	0.356158	25922	104	25818	FALSE	0.00401204
90	Sexually transmitted infections (not HIV or hepatitis)	infectious diseases	-0.0102888	0.0828053	0.99	0.841485	1.16417	0.901115	8845	183	8662	0.0206897	FALSE	-0.0277	0.0571467	0.97268	0.869612	1.08796	0.627877	25396	386	25010	FALSE	0.0151992
90.2	Gonococcal infections	infectious diseases	0.0565403	0.20435	1.06	0.708939	1.57943	0.782023	8694	32	8662	0.0036807	FALSE	0.0338565	0.238496	1.03444	0.648174	1.65088	0.887113	25960	22	25938	FALSE	0.000847458
90.3	Venereal diseases due to Chlamydia trachomatis	infectious diseases	-0.142555	0.270179	0.87	0.510632	1.47255	0.597755	8680	18	8662	0.00207373	FALSE	0.325183	0.215858	1.38428	0.90674	2.11333	0.131948	25939	26	25913	FALSE	0.00100235
110	Dermatophytosis / Dermatomycosis	infectious diseases	-0.119519	0.0391051	0.89	0.821877	0.958033	0.00224	7599	898	6701	0.118173	FALSE	0.030787	0.017876	1.03127	0.995759	1.06804	0.0850229	23155	5517	17638	FALSE	0.238264
110.1	Dermatophytosis	infectious diseases	-0.108181	0.0403349	0.9	0.829247	0.971296	0.00731712	7539	838	6701	0.111155	FALSE	0.0353493	0.018167	1.03598	0.999742	1.07353	0.051679	23246	5306	17940	FALSE	0.228254
110.11	Dermatophytosis of nail	infectious diseases	-0.0845907	0.0486238	0.92	0.835359	1.01077	0.081912	7251	550	6701	0.0758516	FALSE	0.0315084	0.020792	1.03201	0.990799	1.07494	0.129669	24028	3701	20327	FALSE	0.154029
110.12	Althete's foot	infectious diseases	-0.105945	0.0636537	0.9	0.793973	1.01899	0.0960332	7012	311	6701	0.0443525	FALSE	0.0165629	0.0311001	1.0167	0.956578	1.0806	0.594332	24309	1382	22927	FALSE	0.0568514
110.13	Dermatophytosis of the body	infectious diseases	-0.0798203	0.097865	0.92	0.762132	1.11851	0.41472	6828	127	6701	0.0185999	FALSE	0.142424	0.0552607	1.15307	1.0347	1.28497	0.00995739	25084	417	24667	FALSE	0.0166241
110.2	Dermatomycoses	infectious diseases	-0.143743	0.115117	0.87	0.691168	1.08533	0.211787	6790	89	6701	0.0131075	FALSE	-0.000914919	0.0703587	0.999085	0.870387	1.14681	0.989625	25587	248	25339	FALSE	0.00969242
112	Candidiasis	infectious diseases	-0.0727932	0.0569352	0.93	0.831615	1.03956	0.201064	7089	388	6701	0.0547327	FALSE	-0.0555838	0.0596989	0.945933	0.84148	1.06335	0.351818	25262	359	24903	FALSE	0.0142111
112.3	Candidiasis of skin and nails	infectious diseases	-0.244798	0.115016	0.78	0.624858	0.98082	0.0333056	6793	92	6701	0.0135434	FALSE	0.0426947	0.234101	1.04362	0.659586	1.65125	0.855286	25935	23	25912	FALSE	0.000886832
117	Mycoses	infectious diseases	0.093632	0.175146	1.1	0.779069	1.54793	0.592932	6739	38	6701	0.00563882	FALSE	-0.0366012	0.107886	0.964061	0.780314	1.19107	0.734417	25817	111	25706	FALSE	0.00429949
117.2	Coccidioidomycosis	infectious diseases	NA	NA	NA	NA	NA	NA	NA	NA	NA	NA	NA	0.256156	0.21845	1.29195	0.841974	1.98242	0.240954	26004	27	25977	FALSE	0.0010383
130	Spirochetal infection	infectious diseases	NA	NA	NA	NA	NA	NA	NA	NA	NA	NA	NA	0.384363	0.214376	1.46868	0.96482	2.23567	0.0729826	25881	27	25854	FALSE	0.00104324
131	Protozoan infection	infectious diseases	-0.010734	0.271328	0.99	0.581272	1.68383	0.968443	8539	15	8524	0.00175665	FALSE	-0.152537	0.24245	0.858527	0.533798	1.3808	0.529252	25960	21	25939	FALSE	0.000808937
132	Infestation (lice, mites)	infectious diseases	-0.100264	0.180279	0.9	0.63533	1.28799	0.578104	8560	36	8524	0.00420561	FALSE	-0.0253662	0.107178	0.974953	0.790227	1.20286	0.812909	25721	109	25612	FALSE	0.00423778
134	Helminthiases	infectious diseases	-0.0829078	0.222392	0.92	0.595237	1.4233	0.709297	8548	24	8524	0.00280767	FALSE	NA	NA	NA	NA	NA	NA	NA	NA	NA	NA	NA
134.1	Intestinal helminthiases	infectious diseases	-0.165624	0.233701	0.85	0.53597	1.33968	0.478509	8546	22	8524	0.0025743	FALSE	NA	NA	NA	NA	NA	NA	NA	NA	NA	NA	NA
136	Other infectious and parasitic diseases	infectious diseases	0.0190384	0.10645	1.02	0.827288	1.25568	0.858056	8628	104	8524	0.0120538	FALSE	0.101173	0.0797303	1.10647	0.946392	1.29362	0.204463	25478	196	25282	FALSE	0.00769291
145	Cancer of mouth	neoplasms	0.386553	0.220912	1.47	0.954626	2.26946	0.0801524	8957	25	8932	0.00279111	FALSE	-0.0691459	0.117442	0.93319	0.741313	1.17473	0.556018	25954	91	25863	FALSE	0.0035062
145.2	Cancer of tongue	neoplasms	-0.21097	0.348644	0.81	0.408889	1.60379	0.545101	8942	10	8932	0.00111832	FALSE	-0.230264	0.229902	0.794324	0.506175	1.2465	0.316548	25997	24	25973	FALSE	0.000923183
145.3	Cancer of major salivary glands	neoplasms	NA	NA	NA	NA	NA	NA	NA	NA	NA	NA	NA	-0.0769894	0.221214	0.9259	0.600154	1.42845	0.727817	26013	26	25987	FALSE	0.0009995
149	Cancer of larynx, pharynx, nasal cavities	neoplasms	0.0135985	0.208313	1.01	0.673886	1.52484	0.947952	8959	27	8932	0.00301373	FALSE	-0.00910902	0.101676	0.990932	0.811887	1.20946	0.928614	25981	122	25859	FALSE	0.00469574
149.1	Cancer of oropharynx	neoplasms	NA	NA	NA	NA	NA	NA	NA	NA	NA	NA	NA	0.0290579	0.153474	1.02948	0.762044	1.39078	0.849831	26014	53	25961	FALSE	0.00203736
149.4	Cancer of larynx	neoplasms	0.0353929	0.33802	1.04	0.534125	2.00955	0.916609	8942	10	8932	0.00111832	FALSE	-0.161148	0.177254	0.851166	0.601357	1.20475	0.363278	26008	40	25968	FALSE	0.00153799
150	Cancer of esophagus	neoplasms	NA	NA	NA	NA	NA	NA	NA	NA	NA	NA	NA	-0.140846	0.183467	0.868623	0.606263	1.24452	0.442671	25991	38	25953	FALSE	0.00146204
151	Cancer of stomach	neoplasms	NA	NA	NA	NA	NA	NA	NA	NA	NA	NA	NA	0.00574375	0.160818	1.00576	0.733843	1.37843	0.971509	25994	49	25945	FALSE	0.00188505
153	Colorectal cancer	neoplasms	-0.0318441	0.0771799	0.97	0.832671	1.12685	0.679903	8046	204	7842	0.0253542	FALSE	0.00585785	0.0634185	1.00588	0.888303	1.13901	0.926406	25850	319	25531	FALSE	0.0123404
153.2	Colon cancer	neoplasms	-0.0751213	0.141985	0.93	0.702288	1.22528	0.59675	7902	60	7842	0.00759301	FALSE	0.0141636	0.0688	1.01426	0.886314	1.16069	0.836896	25879	271	25608	FALSE	0.0104718
153.3	Malignant neoplasm of rectum, rectosigmoid junction, and anus	neoplasms	-0.0238711	0.0882144	0.98	0.821378	1.16071	0.786697	7998	156	7842	0.0195049	FALSE	0.0143742	0.103445	1.01448	0.828302	1.2425	0.889486	25956	118	25838	FALSE	0.00454616
155	Cancer of liver and intrahepatic bile duct	neoplasms	0.0870527	0.109299	1.09	0.880582	1.35159	0.425761	8479	102	8377	0.0120297	FALSE	0.0202024	0.0762373	1.02041	0.878778	1.18486	0.791015	25976	219	25757	FALSE	0.00843086
155.1	Malignant neoplasm of liver, primary	neoplasms	0.0659613	0.111023	1.07	0.859294	1.32786	0.55243	8476	99	8377	0.01168	FALSE	0.0538105	0.0797329	1.05528	0.902609	1.23379	0.499749	25976	200	25776	FALSE	0.00769941
157	Pancreatic cancer	neoplasms	0.321568	0.338934	1.38	0.70982	2.68017	0.342742	8387	10	8377	0.00119232	FALSE	0.0920229	0.151835	1.09639	0.81418	1.47642	0.544468	25999	56	25943	FALSE	0.00215393
158	Neoplasm of unspecified nature of digestive system	neoplasms	0.214184	0.191557	1.24	0.851063	1.80333	0.263517	8409	32	8377	0.00380545	FALSE	-0.0417831	0.143487	0.959078	0.723961	1.27055	0.7709	25867	60	25807	FALSE	0.00231956
159	Malignant neoplasm of other and ill-defined sites within the digestive organs and peritoneum	neoplasms	0.0277209	0.276085	1.03	0.598455	1.76623	0.920021	8393	16	8377	0.00190635	FALSE	-0.115801	0.143789	0.890653	0.671912	1.1806	0.420618	25964	61	25903	FALSE	0.00234941
159.2	Malignant neoplasm of small intestine, including duodenum	neoplasms	-0.434174	0.357695	0.65	0.32134	1.30592	0.224819	8387	10	8377	0.00119232	FALSE	NA	NA	NA	NA	NA	NA	NA	NA	NA	NA	NA
159.3	Malignant neoplasm of gallbladder and extrahepatic bile ducts	neoplasms	NA	NA	NA	NA	NA	NA	NA	NA	NA	NA	NA	-0.240206	0.239393	0.786466	0.491931	1.25735	0.315671	26008	22	25986	FALSE	0.000845894
165	Cancer within the respiratory system	neoplasms	0.108226	0.134172	1.11	0.856628	1.44948	0.419885	8970	66	8904	0.00735786	FALSE	0.173827	0.0853458	1.18985	1.00657	1.4065	0.0416764	25935	175	25760	FALSE	0.00674764
165.1	Cancer of bronchus; lung	neoplasms	0.108226	0.134172	1.11	0.856628	1.44948	0.419885	8970	66	8904	0.00735786	FALSE	0.17645	0.0906108	1.19297	0.998854	1.42482	0.0514938	25952	155	25797	FALSE	0.00597256
170	Cancer of bone and connective tissue	neoplasms	NA	NA	NA	NA	NA	NA	NA	NA	NA	NA	NA	0.320643	0.139596	1.37801	1.04816	1.81167	0.0216218	25940	64	25876	FALSE	0.00246723
170.1	Bone cancer	neoplasms	NA	NA	NA	NA	NA	NA	NA	NA	NA	NA	NA	0.319774	0.214839	1.37682	0.903653	2.09773	0.136636	25976	27	25949	FALSE	0.00103942
170.2	Cancer of connective tissue	neoplasms	NA	NA	NA	NA	NA	NA	NA	NA	NA	NA	NA	0.299487	0.185879	1.34917	0.93722	1.94218	0.107139	25981	36	25945	FALSE	0.00138563
172	Skin cancer	neoplasms	0.205137	0.12657	1.23	0.957969	1.57336	0.105073	8798	77	8721	0.00875199	FALSE	0.0940418	0.0477042	1.09861	1.00054	1.20628	0.0486836	25732	590	25142	FALSE	0.0229286
172.1	Melanomas of skin, dx or hx	neoplasms	0.541883	0.294613	1.72	0.965067	3.06278	0.0658701	8735	14	8721	0.00160275	FALSE	0.165491	0.0697644	1.17997	1.02917	1.35287	0.0176851	25874	265	25609	FALSE	0.0102419
172.11	Melanomas of skin	neoplasms	0.541883	0.294613	1.72	0.965067	3.06278	0.0658701	8735	14	8721	0.00160275	FALSE	0.0605646	0.151157	1.06244	0.790016	1.42879	0.688659	25977	56	25921	FALSE	0.00215575
172.2	Other non-epithelial cancer of skin	neoplasms	0.115767	0.141851	1.12	0.850219	1.4826	0.414434	8783	62	8721	0.00705909	FALSE	0.121929	0.0531351	1.12967	1.01794	1.25367	0.0217503	25751	473	25278	FALSE	0.0183682
172.21	Basal cell carcinoma	neoplasms	-0.0947614	0.189798	0.91	0.627027	1.31949	0.617585	8755	34	8721	0.0038835	FALSE	0.155438	0.0830395	1.16817	0.992707	1.37465	0.0612264	25901	190	25711	FALSE	0.00733562
172.22	Squamous cell carcinoma	neoplasms	0.545465	0.276088	1.73	1.00434	2.96417	0.04819	8738	17	8721	0.00194553	FALSE	0.0519217	0.112403	1.05329	0.845025	1.31289	0.644137	25950	99	25851	FALSE	0.00381503
172.3	Carcinoma in situ of skin	neoplasms	NA	NA	NA	NA	NA	NA	NA	NA	NA	NA	NA	-0.202732	0.198931	0.816497	0.552867	1.20584	0.308151	25972	31	25941	FALSE	0.00119359
173	Neoplasm of uncertain behavior of skin	neoplasms	0.141091	0.159396	1.15	0.842548	1.57382	0.37607	8768	47	8721	0.0053604	FALSE	0.102483	0.0449633	1.10792	1.01446	1.20999	0.0226511	24461	645	23816	FALSE	0.0263685
174	Breast cancer	neoplasms	0.0833222	0.0663373	1.09	0.954375	1.23781	0.209102	8438	287	8151	0.0340128	FALSE	0.1024	0.116157	1.10783	0.88226	1.39106	0.378012	25977	97	25880	FALSE	0.00373407
174.1	Breast cancer [female]	neoplasms	0.0867232	0.0667681	1.09	0.956818	1.24308	0.193988	8433	282	8151	0.0334401	FALSE	0.126048	0.122455	1.13434	0.89229	1.44204	0.30332	26003	87	25916	FALSE	0.00334577
174.11	Malignant neoplasm of female breast	neoplasms	0.120768	0.0702906	1.13	0.983142	1.29503	0.0857744	8405	254	8151	0.0302201	FALSE	0.100067	0.132078	1.10525	0.853162	1.43181	0.448668	26002	75	25927	FALSE	0.00288439
175	Acquired absence of breast	neoplasms	0.357791	0.205577	1.43	0.955864	2.13982	0.0817845	7463	28	7435	0.00375184	FALSE	NA	NA	NA	NA	NA	NA	NA	NA	NA	NA	NA
180	Cervical cancer and dysplasia	neoplasms	0.0614503	0.0929196	1.06	0.886325	1.2758	0.508402	8046	140	7906	0.0174	FALSE	0.056648	0.0882523	1.05828	0.890184	1.25813	0.520947	25938	166	25772	FALSE	0.00639988
180.1	Cervical cancer	neoplasms	-0.166703	0.260747	0.85	0.50775	1.41109	0.522609	7923	17	7906	0.00214565	FALSE	NA	NA	NA	NA	NA	NA	NA	NA	NA	NA	NA
180.3	Cervical intraepithelial neoplasia [CIN] [Cervical dysplasia]	neoplasms	0.079667	0.0987756	1.08	0.892318	1.31425	0.419929	8030	124	7906	0.0154421	FALSE	0.0811197	0.0898852	1.0845	0.909323	1.29343	0.366801	25941	160	25781	FALSE	0.00616784
182	Malignant neoplasm of uterus	neoplasms	-0.138232	0.150883	0.87	0.647936	1.17058	0.359588	8119	52	8067	0.00640473	FALSE	NA	NA	NA	NA	NA	NA	NA	NA	NA	NA	NA
184	Cancer of other female genital organs	neoplasms	0.0486861	0.185869	1.05	0.729338	1.51133	0.79337	8387	34	8353	0.00405389	FALSE	-0.0170965	0.220927	0.983049	0.637555	1.51577	0.938317	26000	28	25972	FALSE	0.00107692
184.1	Malignant neoplasm of ovary and other uterine adnexa	neoplasms	-0.0129604	0.271023	0.99	0.580326	1.67908	0.961859	8369	16	8353	0.00191182	FALSE	NA	NA	NA	NA	NA	NA	NA	NA	NA	NA	NA
184.11	Malignant neoplasm of ovary	neoplasms	0.189013	0.302961	1.21	0.667117	2.18763	0.532702	8366	13	8353	0.00155391	FALSE	NA	NA	NA	NA	NA	NA	NA	NA	NA	NA	NA
184.2	Cancer of other female genital organs (excluding uterus and ovary)	neoplasms	0.16326	0.254588	1.18	0.714814	1.93916	0.521347	8371	18	8353	0.00215028	FALSE	NA	NA	NA	NA	NA	NA	NA	NA	NA	NA	NA
185	Cancer of prostate	neoplasms	0.00197506	0.116656	1	0.797183	1.25938	0.986492	8259	100	8159	0.012108	FALSE	-0.0306135	0.0341595	0.96985	0.907042	1.03701	0.37015	25782	1223	24559	FALSE	0.0474362
187	Cancer of other male genital organs	neoplasms	NA	NA	NA	NA	NA	NA	NA	NA	NA	NA	NA	0.248358	0.10408	1.28192	1.04536	1.57201	0.0170229	25926	119	25807	FALSE	0.00458999
187.2	Malignant neoplasm of testis	neoplasms	NA	NA	NA	NA	NA	NA	NA	NA	NA	NA	NA	0.314666	0.126783	1.3698	1.06841	1.75622	0.0130677	25996	81	25915	FALSE	0.00311586
187.8	Neoplasm of uncertain behavior of male genital organs	neoplasms	NA	NA	NA	NA	NA	NA	NA	NA	NA	NA	NA	0.122948	0.20459	1.13083	0.75726	1.68868	0.547874	25977	30	25947	FALSE	0.00115487
189	Cancer of urinary organs (incl. kidney and bladder)	neoplasms	-0.0431972	0.134996	0.96	0.73507	1.24782	0.748977	8978	65	8913	0.00723992	FALSE	-0.0125663	0.0530975	0.987512	0.889908	1.09582	0.812918	25866	461	25405	FALSE	0.0178226
189.1	Cancer of kidney and renal pelvis	neoplasms	-0.16241	0.17783	0.85	0.599921	1.20459	0.361091	8950	37	8913	0.00413408	FALSE	-0.0496194	0.0696341	0.951591	0.830189	1.09075	0.47611	25973	267	25706	FALSE	0.0102799
189.11	Malignant neoplasm of kidney, except pelvis	neoplasms	-0.157717	0.182857	0.85	0.596834	1.22224	0.388402	8948	35	8913	0.00391149	FALSE	-0.0519217	0.0708231	0.949403	0.826352	1.09078	0.463486	25981	258	25723	FALSE	0.00993033
189.12	Malignant neoplasm of renal pelvis	neoplasms	NA	NA	NA	NA	NA	NA	NA	NA	NA	NA	NA	-0.270798	0.157315	0.76277	0.560383	1.03825	0.085182	25976	51	25925	FALSE	0.00196335
189.2	Cancer of bladder	neoplasms	0.132862	0.207799	1.14	0.76001	1.71626	0.522576	8941	28	8913	0.00313164	FALSE	-0.00112445	0.079066	0.998876	0.855479	1.16631	0.988653	25911	201	25710	FALSE	0.00775732
189.21	Malignant neoplasm of bladder	neoplasms	0.206584	0.222729	1.23	0.794562	1.90243	0.353659	8938	25	8913	0.00279705	FALSE	-0.0129491	0.0906985	0.987134	0.826365	1.17918	0.886471	25920	152	25768	FALSE	0.0058642
191	Manlignant and unknown neoplasms of brain and nervous system	neoplasms	0.0490093	0.249869	1.05	0.643564	1.71387	0.8445	8902	20	8882	0.00224669	FALSE	-0.00880157	0.119373	0.991237	0.78445	1.25253	0.941224	25956	89	25867	FALSE	0.00342888
191.1	Cancer of brain and nervous system	neoplasms	-0.0536134	0.315748	0.95	0.510442	1.75989	0.865169	8895	13	8882	0.0014615	FALSE	-0.0105495	0.145523	0.989506	0.743955	1.3161	0.942209	25990	60	25930	FALSE	0.00230858
191.11	Cancer of brain	neoplasms	-0.124994	0.337873	0.88	0.455106	1.71127	0.711423	8893	11	8882	0.00123693	FALSE	-0.0351303	0.165616	0.96548	0.69786	1.33573	0.832014	26001	46	25955	FALSE	0.00176916
193	Thyroid cancer	neoplasms	0.246711	0.114714	1.28	1.02211	1.60248	0.031503	8877	91	8786	0.0102512	FALSE	0.460315	0.109466	1.58457	1.27859	1.96377	2.60975e-05	26003	104	25899	TRUE	0.00399954
194	Cancer of other endocrine glands	neoplasms	NA	NA	NA	NA	NA	NA	NA	NA	NA	NA	NA	0.33334	0.141117	1.39562	1.05839	1.8403	0.018169	25980	62	25918	FALSE	0.00238645
195	Cancer, suspected or other	neoplasms	0.065241	0.102745	1.07	0.872721	1.30555	0.525443	8035	113	7922	0.0140635	FALSE	0.088728	0.065178	1.09278	0.961731	1.24169	0.173413	25703	299	25404	FALSE	0.0116329
195.1	Malignant neoplasm, other	neoplasms	0.0247365	0.186526	1.03	0.711162	1.47747	0.894497	7956	34	7922	0.0042735	FALSE	-0.0727729	0.108277	0.929812	0.752017	1.14964	0.501521	25836	108	25728	FALSE	0.00418021
195.3	Malignant neoplasm of head, face, and neck	neoplasms	-0.304451	0.265738	0.74	0.438105	1.24159	0.251928	7939	17	7922	0.00214133	FALSE	0.161071	0.136717	1.17477	0.89862	1.53578	0.238744	25951	66	25885	FALSE	0.00254325
196	Radiotherapy	neoplasms	-0.0108811	0.09352	0.99	0.823509	1.18817	0.907375	8058	136	7922	0.0168776	FALSE	0.104885	0.101265	1.11058	0.910652	1.35441	0.30032	25989	122	25867	FALSE	0.00469429
197	Chemotherapy	neoplasms	0.0569419	0.0574159	1.06	0.945924	1.18469	0.321322	8297	375	7922	0.0451971	FALSE	0.14537	0.0725659	1.15647	1.00315	1.33322	0.0451466	25865	242	25623	FALSE	0.00935627
198	Secondary malignant neoplasm	neoplasms	0.317787	0.104301	1.37	1.12003	1.68576	0.00231	8031	109	7922	0.0135724	FALSE	0.0646157	0.0556146	1.06675	0.956582	1.1896	0.245297	25880	419	25461	FALSE	0.0161901
198.1	Secondary malignancy of lymph nodes	neoplasms	0.550194	0.248015	1.73	1.06618	2.81878	0.0265283	7942	20	7922	0.00251826	FALSE	0.117524	0.0854367	1.12471	0.951294	1.32973	0.168957	25934	174	25760	FALSE	0.00670934
198.2	Secondary malignancy of respiratory organs	neoplasms	0.298181	0.216785	1.35	0.880983	2.06077	0.168986	7947	25	7922	0.00314584	FALSE	0.18065	0.11407	1.198	0.957982	1.49814	0.113265	25994	97	25897	FALSE	0.00373163
198.3	Secondary malignant neoplasm of digestive systems	neoplasms	NA	NA	NA	NA	NA	NA	NA	NA	NA	NA	NA	-0.377476	0.189227	0.68559	0.473141	0.993431	0.0460616	26003	36	25967	FALSE	0.00138446
198.4	Secondary malignant neoplasm of liver	neoplasms	0.293295	0.22216	1.34	0.867501	2.07244	0.186769	7946	24	7922	0.00302039	FALSE	0.11913	0.12219	1.12652	0.886599	1.43136	0.329582	25986	85	25901	FALSE	0.00327099
198.5	Secondary malignancy of brain/spine	neoplasms	0.15982	0.288089	1.17	0.667088	2.06365	0.579059	7936	14	7922	0.00176411	FALSE	0.296489	0.176965	1.34513	0.950885	1.90283	0.0938535	26007	40	25967	FALSE	0.00153805
198.6	Secondary malignancy of bone	neoplasms	0.183125	0.177839	1.2	0.847522	1.7018	0.303139	7959	37	7922	0.00464883	FALSE	0.123319	0.096022	1.13124	0.937176	1.3655	0.199046	25992	138	25854	FALSE	0.00530933
199	Neoplasm of uncertain behavior	neoplasms	0.109751	0.118968	1.12	0.883888	1.40907	0.356251	8005	83	7922	0.0103685	FALSE	0.0744753	0.0505733	1.07732	0.975653	1.18958	0.140854	25204	503	24701	FALSE	0.0199571
200	Myeloproliferative disease	neoplasms	-0.112195	0.15809	0.89	0.655701	1.21855	0.477893	8823	46	8777	0.00521365	FALSE	0.073902	0.0871649	1.0767	0.907609	1.2773	0.396526	25890	167	25723	FALSE	0.00645037
200.1	Polycythemia vera	neoplasms	NA	NA	NA	NA	NA	NA	NA	NA	NA	NA	NA	0.163179	0.136978	1.17725	0.900056	1.5398	0.233545	25968	68	25900	FALSE	0.00261861
201	Hodgkin's disease	neoplasms	-0.16691	0.345473	0.85	0.429971	1.66565	0.628999	8787	10	8777	0.00113804	FALSE	-0.0592255	0.189446	0.942494	0.650158	1.36628	0.754566	26004	35	25969	FALSE	0.00134595
202	Cancer of other lymphoid, histiocytic tissue	neoplasms	0.105635	0.134304	1.11	0.854191	1.4461	0.431553	8842	65	8777	0.00735128	FALSE	-0.00878758	0.0792748	0.991251	0.848601	1.15788	0.911736	25946	201	25745	FALSE	0.00774686
202.2	Non-Hodgkins lymphoma	neoplasms	0.110662	0.135343	1.12	0.856748	1.45635	0.413564	8841	64	8777	0.007239	FALSE	-0.0372761	0.082406	0.96341	0.81972	1.13229	0.651019	25959	186	25773	FALSE	0.00716515
202.21	Nodular lymphoma	neoplasms	NA	NA	NA	NA	NA	NA	NA	NA	NA	NA	NA	-0.0648845	0.177614	0.937176	0.661658	1.32742	0.714878	26010	40	25970	FALSE	0.00153787
202.22	Reticulosarcoma	neoplasms	0.155095	0.279153	1.17	0.675673	2.01826	0.578492	8793	16	8777	0.00181963	FALSE	0.230632	0.192735	1.2594	0.863184	1.83748	0.231451	26012	34	25978	FALSE	0.00130709
204	Leukemia	neoplasms	0.140584	0.141109	1.15	0.872851	1.51764	0.319117	8836	59	8777	0.00667723	FALSE	0.0423246	0.0927676	1.04323	0.869793	1.25126	0.648215	25970	146	25824	FALSE	0.00562187
204.1	Lymphoid leukemia	neoplasms	NA	NA	NA	NA	NA	NA	NA	NA	NA	NA	NA	0.0121628	0.165972	1.01224	0.731146	1.4014	0.941581	26001	45	25956	FALSE	0.0017307
204.12	Lymphoid leukemia, chronic	neoplasms	NA	NA	NA	NA	NA	NA	NA	NA	NA	NA	NA	0.0135492	0.190815	1.01364	0.697363	1.47336	0.943392	26011	34	25977	FALSE	0.00130714
204.2	Myeloid leukemia	neoplasms	-0.129293	0.274609	0.88	0.512976	1.50522	0.637764	8793	16	8777	0.00181963	FALSE	-0.14942	0.187758	0.861207	0.596053	1.24431	0.42614	26014	37	25977	FALSE	0.00142231
204.21	Myeloid leukemia, acute	neoplasms	-0.239912	0.351384	0.79	0.395097	1.56643	0.494756	8787	10	8777	0.00113804	FALSE	NA	NA	NA	NA	NA	NA	NA	NA	NA	NA	NA
204.22	Myeloid leukemia, chronic	neoplasms	NA	NA	NA	NA	NA	NA	NA	NA	NA	NA	NA	-0.15273	0.250044	0.858362	0.52581	1.40124	0.541324	26024	21	26003	FALSE	0.000806947
204.4	Multiple myeloma	neoplasms	0.240238	0.184737	1.27	0.885285	1.82636	0.193451	8811	34	8777	0.00385881	FALSE	0.0953234	0.149459	1.10001	0.820684	1.47442	0.523611	26004	56	25948	FALSE	0.00215351
208	Benign neoplasm of colon	neoplasms	0.00751142	0.0583197	1.01	0.89871	1.12955	0.897518	8387	363	8024	0.0432813	FALSE	0.0235609	0.0194587	1.02384	0.985528	1.06364	0.225966	23836	4768	19068	FALSE	0.200034
209	Neuroendocrine tumors	neoplasms	0.100466	0.188891	1.11	0.763562	1.6011	0.594815	8993	33	8960	0.00366952	FALSE	0.34007	0.237856	1.40505	0.881503	2.23953	0.152793	26010	22	25988	FALSE	0.000845829
210	Benign neoplasm of lip, oral cavity, and pharynx	neoplasms	NA	NA	NA	NA	NA	NA	NA	NA	NA	NA	NA	0.22174	0.112908	1.24825	1.00044	1.55744	0.049542	25800	99	25701	FALSE	0.00383721
211	Benign neoplasm of other parts of digestive system	neoplasms	0.155316	0.243327	1.17	0.724984	1.88182	0.523278	8456	20	8436	0.00236518	FALSE	-0.0738135	0.0939703	0.928845	0.772599	1.11669	0.432162	25646	141	25505	FALSE	0.00549793
212	Benign neoplasm of respiratory and intrathoracic organs	neoplasms	0.331928	0.326176	1.39	0.735373	2.6412	0.308851	8985	11	8974	0.00122426	FALSE	0.0856791	0.171377	1.08946	0.778629	1.52437	0.617114	25955	43	25912	FALSE	0.00165671
213	Benign neoplasm of bone and articular cartilage	neoplasms	NA	NA	NA	NA	NA	NA	NA	NA	NA	NA	NA	0.118488	0.154641	1.12579	0.83143	1.52437	0.44355	25930	53	25877	FALSE	0.00204396
214	Lipoma	neoplasms	-0.0385227	0.0958978	0.96	0.797333	1.16118	0.6879	8599	127	8472	0.0147692	FALSE	0.0863062	0.0397442	1.09014	1.00844	1.17846	0.0298902	25255	814	24441	FALSE	0.0322312
214.1	Lipoma of skin and subcutaneous tissue	neoplasms	-0.0333509	0.14422	0.97	0.729043	1.28315	0.817121	8528	56	8472	0.0065666	FALSE	0.075815	0.0526976	1.07876	0.972902	1.19614	0.150241	25549	455	25094	FALSE	0.0178089
215	Other benign neoplasm of connective and other soft tissue	neoplasms	-0.00687498	0.100865	0.99	0.814997	1.21024	0.945658	8590	118	8472	0.0137369	FALSE	-0.0189326	0.111624	0.981246	0.788427	1.22122	0.865316	25763	99	25664	FALSE	0.00384272
216	Benign neoplasm of skin	neoplasms	-0.101116	0.0861683	0.9	0.763375	1.07012	0.240605	8269	159	8110	0.0192284	FALSE	0.0118234	0.0355662	1.01189	0.943757	1.08495	0.739563	24245	1035	23210	FALSE	0.0426892
216.1	Screening for malignant neoplasms of the skin	neoplasms	-0.120819	0.101515	0.89	0.726303	1.08129	0.233986	8233	123	8110	0.0149399	FALSE	-0.0415794	0.0724141	0.959273	0.832343	1.10556	0.56584	25421	234	25187	FALSE	0.00920499
217	Vascular hamartomas and non-neoplastic nevi	neoplasms	0.336814	0.267493	1.4	0.829053	2.36576	0.207975	8126	16	8110	0.00196899	FALSE	-0.0280721	0.0670021	0.972318	0.852659	1.10877	0.675236	25172	281	24891	FALSE	0.0111632
217.1	Nevus, non-neoplastic	neoplasms	0.344761	0.306412	1.41	0.774293	2.57366	0.260522	8122	12	8110	0.00147747	FALSE	-0.0316825	0.0704488	0.968814	0.843866	1.11226	0.65291	25186	254	24932	FALSE	0.010085
218	Benign neoplasm of uterus	neoplasms	-0.0643808	0.0815033	0.94	0.799213	1.10006	0.429577	8486	184	8302	0.0216828	FALSE	0.149817	0.080139	1.16162	0.99277	1.35919	0.0615589	25892	208	25684	FALSE	0.00803337
218.1	Uterine leiomyoma	neoplasms	-0.0643808	0.0815033	0.94	0.799213	1.10006	0.429577	8486	184	8302	0.0216828	FALSE	0.120348	0.0807953	1.12789	0.962703	1.32142	0.136343	25915	203	25712	FALSE	0.0078333
222	Benign neoplasm of male genital organs	neoplasms	NA	NA	NA	NA	NA	NA	NA	NA	NA	NA	NA	-0.00461049	0.0787947	0.9954	0.852955	1.16163	0.95334	25665	208	25457	FALSE	0.00810442
223	Benign neoplasm of kidney and other urinary organs	neoplasms	NA	NA	NA	NA	NA	NA	NA	NA	NA	NA	NA	0.0671011	0.159163	1.0694	0.782815	1.46091	0.673326	25929	50	25879	FALSE	0.00192834
224	Benign neoplasm of eye	neoplasms	-0.223318	0.21743	0.8	0.522318	1.22488	0.304383	8907	25	8882	0.00280678	FALSE	0.0399904	0.0521876	1.0408	0.939604	1.1529	0.443509	25675	471	25204	FALSE	0.0183447
224.1	Benign neoplasm of eye, uveal	neoplasms	-0.223318	0.21743	0.8	0.522318	1.22488	0.304383	8907	25	8882	0.00280678	FALSE	0.0287469	0.0564817	1.02916	0.921311	1.14964	0.610781	25767	402	25365	FALSE	0.0156014
225	Benign neoplasm of brain and other parts of nervous system	neoplasms	0.0495428	0.168372	1.05	0.755432	1.46163	0.76857	8923	41	8882	0.00459487	FALSE	0.125669	0.10467	1.13391	0.923593	1.39211	0.229896	25943	116	25827	FALSE	0.00447134
225.1	Benign neoplasm of brain, cranial nerves, meninges	neoplasms	-0.0298374	0.177221	0.97	0.685785	1.37371	0.866298	8919	37	8882	0.00414845	FALSE	0.0950994	0.109005	1.09977	0.888207	1.36172	0.382974	25947	107	25840	FALSE	0.00412379
226	Benign neoplasm of thyroid glands	neoplasms	NA	NA	NA	NA	NA	NA	NA	NA	NA	NA	NA	0.04948	0.195896	1.05072	0.715712	1.54255	0.800591	25976	33	25943	FALSE	0.0012704
227	Benign neoplasm of other endocrine glands and related structures	neoplasms	0.111084	0.118024	1.12	0.886704	1.40834	0.346605	8872	86	8786	0.00969342	FALSE	0.0752107	0.069023	1.07811	0.941694	1.23429	0.275869	25899	262	25637	FALSE	0.0101162
227.1	Benign neoplasm of adrenal gland	neoplasms	0.160335	0.234007	1.17	0.742065	1.85705	0.493235	8807	21	8786	0.00238447	FALSE	-0.134302	0.115814	0.874326	0.696772	1.09713	0.246199	25955	92	25863	FALSE	0.0035446
227.3	Benign neoplasm of pituitary gland and craniopharyngeal duct (pouch)	neoplasms	0.148159	0.146358	1.16	0.870487	1.545	0.311391	8843	57	8786	0.00644578	FALSE	0.217186	0.0909201	1.24257	1.03975	1.48496	0.0169056	25989	151	25838	FALSE	0.00581015
228	Hemangioma and lymphangioma, any site	neoplasms	-0.085482	0.143305	0.92	0.693253	1.21579	0.55084	8885	58	8827	0.00652786	FALSE	0.109497	0.0826327	1.11572	0.948889	1.31187	0.185138	25525	184	25341	FALSE	0.00720862
228.1	Hemangioma of skin and subcutaneous tissue	neoplasms	-0.181447	0.199906	0.83	0.563683	1.23413	0.364058	8857	30	8827	0.00338715	FALSE	0.172671	0.131841	1.18848	0.917836	1.53892	0.190299	25692	72	25620	FALSE	0.00280243
229	Benign neoplasm of unspecified sites	neoplasms	-0.18951	0.107157	0.83	0.67063	1.02073	0.076973	8897	102	8795	0.0114645	FALSE	NA	NA	NA	NA	NA	NA	NA	NA	NA	NA	NA
240	Simple and unspecified goiter	endocrine/metabolic	-0.0383526	0.343405	0.96	0.490944	1.88649	0.911074	7264	10	7254	0.00137665	FALSE	0.0612639	0.146114	1.06318	0.79842	1.41573	0.675007	25957	55	25902	FALSE	0.00211889
241	Nontoxic nodular goiter	endocrine/metabolic	0.175916	0.0538702	1.19	1.07286	1.32512	0.00109	7689	435	7254	0.0565743	FALSE	0.147686	0.0505807	1.15915	1.04975	1.27995	0.00350241	25818	493	25325	FALSE	0.0190952
241.1	Nontoxic uninodular goiter	endocrine/metabolic	0.140193	0.0646458	1.15	1.01358	1.30591	0.0301105	7543	289	7254	0.0383137	FALSE	0.174808	0.0569079	1.19102	1.06531	1.33155	0.00212796	25832	388	25444	FALSE	0.0150201
241.2	Nontoxic multinodular goiter	endocrine/metabolic	0.19079	0.0866982	1.21	1.02108	1.43436	0.0277627	7414	160	7254	0.0215808	FALSE	0.331613	0.0848382	1.39321	1.17978	1.64526	9.27653e-05	25933	169	25764	FALSE	0.00651679
242	Thyrotoxicosis with or without goiter	endocrine/metabolic	0.18946	0.0759906	1.21	1.04135	1.4027	0.0126598	7460	206	7254	0.0276139	FALSE	-0.0896438	0.0661893	0.914257	0.803021	1.0409	0.175623	25853	286	25567	FALSE	0.0110625
242.1	Graves' disease	endocrine/metabolic	0.280503	0.104993	1.32	1.07758	1.62627	0.00754856	7360	106	7254	0.0144022	FALSE	-0.128837	0.104446	0.879117	0.716375	1.07883	0.217376	25990	114	25876	FALSE	0.0043863
242.3	Exophthalmos	endocrine/metabolic	NA	NA	NA	NA	NA	NA	NA	NA	NA	NA	NA	0.088304	0.181178	1.09232	0.765823	1.55801	0.625983	25970	39	25931	FALSE	0.00150173
244	Hypothyroidism	endocrine/metabolic	0.0177734	0.038728	1.02	0.943524	1.09821	0.646285	8165	911	7254	0.111574	FALSE	-0.00249749	0.0252267	0.997506	0.949384	1.04807	0.921137	25548	2208	23340	FALSE	0.0864256
244.1	Secondary hypothyroidism	endocrine/metabolic	0.0867217	0.0753443	1.09	0.940867	1.26415	0.24973	7466	212	7254	0.0283954	FALSE	0.162264	0.0842816	1.17617	0.997076	1.38743	0.0541966	25944	174	25770	FALSE	0.00670675
244.2	Acquired hypothyroidism	endocrine/metabolic	-0.0166285	0.0770985	0.98	0.845572	1.14395	0.829238	7456	202	7254	0.0270923	FALSE	-0.0564357	0.0850392	0.945127	0.800025	1.11655	0.506918	25798	174	25624	FALSE	0.00674471
244.4	Hypothyroidism NOS	endocrine/metabolic	-0.00431024	0.0412688	1	0.918331	1.07958	0.916818	8049	795	7254	0.09877	FALSE	-0.0126015	0.0258545	0.987478	0.938684	1.03881	0.625974	25550	2092	23458	FALSE	0.0818787
244.5	Congenital hypothyroidism	endocrine/metabolic	-0.0792708	0.15425	0.92	0.682768	1.24989	0.607314	7303	49	7254	0.00670957	FALSE	NA	NA	NA	NA	NA	NA	NA	NA	NA	NA	NA
245	Thyroiditis	endocrine/metabolic	0.250223	0.0896684	1.28	1.07732	1.53108	0.00526	7404	150	7254	0.0202593	FALSE	0.194471	0.126181	1.21467	0.948529	1.55548	0.123266	25948	78	25870	FALSE	0.00300601
245.2	Chronic thyroiditis	endocrine/metabolic	0.258698	0.0942314	1.3	1.07681	1.55798	0.00604	7390	136	7254	0.0184032	FALSE	0.21316	0.172352	1.23758	0.882805	1.73494	0.216173	25973	42	25931	FALSE	0.00161706
245.21	Chronic lymphocytic thyroiditis	endocrine/metabolic	0.258698	0.0942314	1.3	1.07681	1.55798	0.00604	7390	136	7254	0.0184032	FALSE	0.233756	0.176652	1.26334	0.893613	1.78603	0.18575	25983	40	25943	FALSE	0.00153947
246	Other disorders of thyroid	endocrine/metabolic	0.0911179	0.0705246	1.1	0.953982	1.25778	0.196357	7503	249	7254	0.0331867	FALSE	0.0536309	0.0970097	1.0551	0.872399	1.27605	0.580372	25760	129	25631	FALSE	0.00500776
246.7	Abnormal results of function study of thyroid	endocrine/metabolic	-0.0834195	0.208317	0.92	0.611573	1.38387	0.688829	7280	26	7254	0.00357143	FALSE	0.0452187	0.0802304	1.04626	0.894015	1.22442	0.57302	25646	194	25452	FALSE	0.00756453
249	Secondary diabetes mellitus	endocrine/metabolic	-0.061479	0.0578569	0.94	0.839559	1.05329	0.287962	5999	388	5611	0.0646774	FALSE	0.0571439	0.0599936	1.05881	0.941347	1.19093	0.340844	25479	356	25123	FALSE	0.0139723
250	Diabetes mellitus	endocrine/metabolic	-0.0276338	0.0280311	0.97	0.920742	1.02768	0.324219	8157	2546	5611	0.312125	FALSE	0.00181483	0.0164669	1.00182	0.969999	1.03468	0.912242	25087	8657	16430	FALSE	0.345079
250.1	Type 1 diabetes	endocrine/metabolic	-0.04269	0.0938104	0.96	0.797273	1.15163	0.649061	5744	133	5611	0.0231546	FALSE	0.0127184	0.0406419	1.0128	0.935252	1.09678	0.754328	25130	796	24334	FALSE	0.0316753
250.11	Type 1 diabetes with ketoacidosis	endocrine/metabolic	0.368751	0.322052	1.45	0.769149	2.7182	0.252207	5622	11	5611	0.0019566	FALSE	NA	NA	NA	NA	NA	NA	NA	NA	NA	NA	NA
250.12	Type 1 diabetes with renal manifestations	endocrine/metabolic	-0.0920523	0.253529	0.91	0.554899	1.4991	0.716542	5629	18	5611	0.00319773	FALSE	0.1356	0.18781	1.14522	0.792543	1.65485	0.470292	25985	36	25949	FALSE	0.00138541
250.13	Type 1 diabetes with ophthalmic manifestations	endocrine/metabolic	0.154237	0.310713	1.17	0.6346	2.1452	0.619615	5623	12	5611	0.00213409	FALSE	-0.105231	0.108353	0.900117	0.727891	1.11309	0.331456	25813	107	25706	FALSE	0.0041452
250.14	Type 1 diabetes with neurological manifestations	endocrine/metabolic	-0.198888	0.184983	0.82	0.570379	1.17783	0.282298	5645	34	5611	0.00602303	FALSE	0.042491	0.112772	1.04341	0.836489	1.30151	0.706332	25853	97	25756	FALSE	0.00375198
250.2	Type 2 diabetes	endocrine/metabolic	-0.0238355	0.0282254	0.98	0.923895	1.03199	0.398408	8132	2521	5611	0.31001	FALSE	0.00215086	0.016464	1.00215	0.97033	1.03502	0.89606	25128	8622	16506	FALSE	0.343123
250.21	Type 2 diabetes with ketoacidosis	endocrine/metabolic	NA	NA	NA	NA	NA	NA	NA	NA	NA	NA	NA	0.00480173	0.128957	1.00481	0.780396	1.29377	0.970297	25934	77	25857	FALSE	0.00296908
250.22	Type 2 diabetes with renal manifestations	endocrine/metabolic	-0.0536761	0.0529178	0.95	0.854367	1.05132	0.310426	6087	476	5611	0.0781994	FALSE	-0.00617097	0.0329993	0.993848	0.931602	1.06025	0.851658	25416	1272	24144	FALSE	0.0500472
250.23	Type 2 diabetes with ophthalmic manifestations	endocrine/metabolic	-0.123188	0.0675806	0.88	0.774416	1.00931	0.0683295	5888	277	5611	0.0470448	FALSE	-0.0345512	0.0264928	0.966039	0.917157	1.01753	0.192174	24989	2089	22900	FALSE	0.0835968
250.24	Type 2 diabetes with neurological manifestations	endocrine/metabolic	-0.0248603	0.0510512	0.98	0.882567	1.0781	0.626281	6123	512	5611	0.0836191	FALSE	0.0828747	0.0245008	1.08641	1.03547	1.13985	0.000718223	25133	2550	22583	FALSE	0.10146
250.25	Diabetes type 2 with peripheral circulatory disorders	endocrine/metabolic	0.0607757	0.0626178	1.06	0.939925	1.20142	0.331756	5938	327	5611	0.055069	FALSE	0.0722043	0.0571277	1.07487	0.961014	1.20223	0.206262	25633	399	25234	FALSE	0.0155659
250.3	Insulin pump user	endocrine/metabolic	-0.0522545	0.048929	0.95	0.862297	1.04461	0.285536	6168	557	5611	0.0903048	FALSE	0.0610816	0.04651	1.06299	0.97037	1.16444	0.189082	25515	607	24908	FALSE	0.0237899
250.4	Abnormal glucose	endocrine/metabolic	0.0104472	0.0505081	1.01	0.915258	1.11566	0.836133	6118	507	5611	0.0828702	FALSE	0.0238379	0.0205218	1.02412	0.983749	1.06616	0.245403	23551	3588	19963	FALSE	0.15235
250.41	Impaired fasting glucose	endocrine/metabolic	-0.149448	0.114175	0.86	0.688506	1.07717	0.190554	5700	89	5611	0.015614	FALSE	0.0466254	0.0255442	1.04773	0.996565	1.10152	0.0679585	24683	2131	22552	FALSE	0.0863347
250.42	Other abnormal glucose	endocrine/metabolic	0.0499414	0.054418	1.05	0.944861	1.16953	0.358757	6043	432	5611	0.0714877	FALSE	0.00589302	0.0291764	1.00591	0.950001	1.06511	0.839933	24124	1585	22539	FALSE	0.0657022
250.6	Polyneuropathy in diabetes	endocrine/metabolic	-0.032313	0.0739887	0.97	0.837503	1.1193	0.662308	5838	227	5611	0.0388832	FALSE	0.0456777	0.0430854	1.04674	0.961972	1.13897	0.289069	25532	722	24810	FALSE	0.0282782
250.7	Diabetic retinopathy	endocrine/metabolic	-0.0593083	0.0695584	0.94	0.822306	1.08007	0.393859	7514	253	7261	0.0336705	FALSE	-0.0462251	0.0261966	0.954827	0.907038	1.00513	0.0776405	25077	2138	22939	FALSE	0.0852574
251.1	Hypoglycemia	endocrine/metabolic	0.0904028	0.11457	1.09	0.874455	1.3702	0.430077	5284	90	5194	0.0170326	FALSE	0.0742658	0.0750344	1.07709	0.929785	1.24774	0.322293	25603	222	25381	FALSE	0.00867086
252	Disorders of parathyroid gland	endocrine/metabolic	-0.0984906	0.085019	0.91	0.767108	1.07052	0.246679	8211	164	8047	0.0199732	FALSE	0.147025	0.0735236	1.15838	1.00292	1.33794	0.045533	25894	234	25660	FALSE	0.00903684
252.1	Hyperparathyroidism	endocrine/metabolic	-0.152156	0.0902942	0.86	0.719548	1.02513	0.0919668	8192	145	8047	0.0177002	FALSE	0.136078	0.0783228	1.14577	0.982716	1.33588	0.0823179	25907	206	25701	FALSE	0.00795152
252.2	Hypoparathyroidism	endocrine/metabolic	0.138506	0.264522	1.15	0.683891	1.92894	0.60055	8064	17	8047	0.00210813	FALSE	0.430486	0.25138	1.538	0.939677	2.51731	0.0868062	26012	20	25992	FALSE	0.000768876
253	Disorders of the pituitary gland and its hypothalamic control	endocrine/metabolic	-0.0760515	0.122032	0.93	0.729618	1.17719	0.533147	8129	82	8047	0.0100873	FALSE	0.13632	0.0633794	1.14605	1.01217	1.29764	0.0314872	25780	314	25466	FALSE	0.01218
253.1	Pituitary hyperfunction	endocrine/metabolic	0.220385	0.247173	1.25	0.767917	2.02353	0.372594	8067	20	8047	0.00247924	FALSE	0.182029	0.118462	1.19965	0.951081	1.51318	0.12439	25981	87	25894	FALSE	0.0033486
253.2	Pituitary hypofunction	endocrine/metabolic	0.0741333	0.231771	1.08	0.683767	1.69622	0.749078	8070	23	8047	0.00285006	FALSE	-0.0367826	0.144854	0.963886	0.725643	1.28035	0.799551	25995	60	25935	FALSE	0.00230814
253.4	Anterior pituitary disorders	endocrine/metabolic	-0.312636	0.203668	0.73	0.490748	1.09041	0.124776	8078	31	8047	0.00383758	FALSE	0.0865192	0.116238	1.09037	0.868222	1.36936	0.45668	25918	94	25824	FALSE	0.00362682
255	Disorders of adrenal glands	endocrine/metabolic	0.195871	0.101195	1.22	0.997532	1.48322	0.0529194	8162	115	8047	0.0140897	FALSE	-0.0849113	0.0826908	0.918594	0.781152	1.08022	0.30449	25846	182	25664	FALSE	0.00704171
255.1	Adrenal hyperfunction	endocrine/metabolic	0.0785077	0.198467	1.08	0.733089	1.59601	0.692423	8077	30	8047	0.00371425	FALSE	0.0836131	0.16023	1.08721	0.794187	1.48834	0.601787	25991	47	25944	FALSE	0.00180832
255.11	Cushing's syndrome	endocrine/metabolic	0.211139	0.260975	1.24	0.740543	2.05988	0.418492	8065	18	8047	0.00223187	FALSE	NA	NA	NA	NA	NA	NA	NA	NA	NA	NA	NA
255.12	Hyperaldosteronism	endocrine/metabolic	-0.15418	0.302711	0.86	0.473553	1.55136	0.610521	8060	13	8047	0.0016129	FALSE	0.0537712	0.176471	1.05524	0.746684	1.49131	0.760593	26012	39	25973	FALSE	0.00149931
255.2	Adrenal hypofunction	endocrine/metabolic	0.12099	0.143814	1.13	0.85139	1.4961	0.400183	8104	57	8047	0.00703356	FALSE	-0.143719	0.162162	0.866131	0.630302	1.1902	0.375472	25963	47	25916	FALSE	0.00181027
255.21	Glucocorticoid deficiency	endocrine/metabolic	0.132475	0.145211	1.14	0.85887	1.51754	0.361613	8103	56	8047	0.00691102	FALSE	-0.0649463	0.175503	0.937118	0.664359	1.32186	0.71134	25972	40	25932	FALSE	0.00154012
256	Ovarian dysfunction	endocrine/metabolic	-0.0644837	0.104622	0.94	0.763728	1.15094	0.537666	8161	114	8047	0.0139689	FALSE	-0.0983796	0.107655	0.906305	0.733899	1.11921	0.360801	25994	110	25884	FALSE	0.00423175
256.4	Polycystic ovaries	endocrine/metabolic	-0.0610865	0.106301	0.94	0.76381	1.15866	0.565523	8157	110	8047	0.0134854	FALSE	-0.063529	0.110154	0.938447	0.756214	1.1646	0.564124	26002	104	25898	FALSE	0.00399969
257	Testicular dysfunction	endocrine/metabolic	-0.0421617	0.127622	0.96	0.746543	1.23119	0.741125	8123	76	8047	0.00935615	FALSE	0.0861565	0.0360892	1.08998	1.01554	1.16987	0.0169717	25549	1009	24540	FALSE	0.0394927
257.1	Testicular hypofunction	endocrine/metabolic	-0.0421617	0.127622	0.96	0.746543	1.23119	0.741125	8123	76	8047	0.00935615	FALSE	0.0745879	0.0370305	1.07744	1.00201	1.15855	0.0439853	25666	955	24711	FALSE	0.0372088
259	Other endocrine disorders	endocrine/metabolic	0.244764	0.220232	1.28	0.829535	1.96682	0.2664	8071	24	8047	0.00297361	FALSE	0.108811	0.166851	1.11495	0.803951	1.54626	0.514307	25867	45	25822	FALSE	0.00173967
259.3	Delay in sexual development and puberty NEC	endocrine/metabolic	NA	NA	NA	NA	NA	NA	NA	NA	NA	NA	NA	0.172041	0.170861	1.18773	0.849722	1.66018	0.313979	26012	43	25969	FALSE	0.00165308
260	Protein-calorie malnutrition	endocrine/metabolic	0.230607	0.0903672	1.26	1.05494	1.5034	0.010714	5895	148	5747	0.025106	FALSE	0.083318	0.0614187	1.08689	0.963616	1.22593	0.174921	25627	341	25286	FALSE	0.0133063
260.1	Cachexia	endocrine/metabolic	0.151706	0.222671	1.16	0.752217	1.80064	0.495683	5771	24	5747	0.00415872	FALSE	0.172418	0.233537	1.18817	0.751777	1.87789	0.460339	25971	23	25948	FALSE	0.000885603
260.2	severe protein-calorie malnutrition	endocrine/metabolic	0.128581	0.15687	1.14	0.836202	1.54658	0.412407	5795	48	5747	0.008283	FALSE	0.254511	0.192929	1.28983	0.883706	1.8826	0.187105	25939	34	25905	FALSE	0.00131077
260.3	Adult failure to thrive	endocrine/metabolic	0.430792	0.185992	1.54	1.06849	2.21518	0.0205478	5782	35	5747	0.00605327	FALSE	0.232948	0.131592	1.26232	0.975336	1.63373	0.0766901	25920	73	25847	FALSE	0.00281636
260.6	Anorexia	endocrine/metabolic	-0.133029	0.10566	0.88	0.711683	1.07688	0.208018	5854	107	5747	0.0182781	FALSE	-0.0109198	0.154719	0.98914	0.730396	1.33954	0.943733	25836	53	25783	FALSE	0.0020514
261	Vitamin deficiency	endocrine/metabolic	-0.0360168	0.027603	0.96	0.913823	1.01825	0.191956	8000	2253	5747	0.281625	FALSE	-0.0193951	0.0171697	0.980792	0.948335	1.01436	0.258639	23417	5654	17763	FALSE	0.241449
261.2	Vitamin B-complex deficiencies	endocrine/metabolic	0.0270755	0.0522544	1.03	0.927425	1.13825	0.604355	6223	476	5747	0.0764904	FALSE	-0.0372964	0.04371	0.963391	0.884292	1.04956	0.39351	25581	680	24901	FALSE	0.0265822
261.4	Vitamin D deficiency	endocrine/metabolic	-0.0475169	0.0285557	0.95	0.901689	1.00849	0.0961107	7791	2044	5747	0.262354	FALSE	-0.0202938	0.0179653	0.979911	0.946007	1.01503	0.25864	23531	4953	18578	FALSE	0.210488
261.41	Rickets or osteomalacia	endocrine/metabolic	NA	NA	NA	NA	NA	NA	NA	NA	NA	NA	NA	0.14534	0.204843	1.15643	0.774024	1.72777	0.478003	26000	29	25971	FALSE	0.00111538
262	Mineral deficiency NEC	endocrine/metabolic	0.00683069	0.0878791	1.01	0.847544	1.19611	0.938044	5899	152	5747	0.0257671	FALSE	0.0158102	0.097644	1.01594	0.838977	1.23022	0.871371	25827	131	25696	FALSE	0.00507221
263	Other nutritional deficiency	endocrine/metabolic	-0.378676	0.178117	0.68	0.482977	0.970866	0.0335035	5784	37	5747	0.00639696	FALSE	0.0809843	0.155646	1.08435	0.799249	1.47116	0.602848	25865	53	25812	FALSE	0.0020491
264	Lack of normal physiological development	endocrine/metabolic	0.26103	0.282833	1.3	0.745782	2.26004	0.356053	5762	15	5747	0.00260326	FALSE	NA	NA	NA	NA	NA	NA	NA	NA	NA	NA	NA
269	Proteinuria	endocrine/metabolic	-0.0586874	0.0511174	0.94	0.853101	1.04238	0.250932	8695	475	8220	0.0546291	FALSE	0.0359805	0.0430699	1.03664	0.952718	1.12795	0.403493	25456	702	24754	FALSE	0.027577
270	Disorders of protein plasma/amino-acid transport and metabolism	endocrine/metabolic	0.346201	0.121053	1.41	1.11509	1.79224	0.00424	8301	81	8220	0.00975786	FALSE	0.0726385	0.0599382	1.07534	0.95615	1.20939	0.225554	25588	352	25236	FALSE	0.0137564
270.1	Disturbances of amino-acid transport	endocrine/metabolic	0.369272	0.280575	1.45	0.834723	2.50728	0.188132	8235	15	8220	0.00182149	FALSE	NA	NA	NA	NA	NA	NA	NA	NA	NA	NA	NA
270.2	Disorders of amino-acid metabolism	endocrine/metabolic	NA	NA	NA	NA	NA	NA	NA	NA	NA	NA	NA	-0.0010021	0.0884582	0.998998	0.839977	1.18812	0.990961	25735	162	25573	FALSE	0.00629493
270.21	Disorders of urea cycle metabolism	endocrine/metabolic	NA	NA	NA	NA	NA	NA	NA	NA	NA	NA	NA	0.198591	0.239541	1.21968	0.762685	1.95051	0.407079	25978	22	25956	FALSE	0.00084687
270.3	Disorders of plasma protein metabolism	endocrine/metabolic	0.33104	0.132651	1.39	1.07363	1.80586	0.0125757	8287	67	8220	0.00808495	FALSE	0.151782	0.0836023	1.16391	0.987994	1.37114	0.0694431	25873	178	25695	FALSE	0.00687976
270.32	Paraproteinemia	endocrine/metabolic	0.33085	0.16018	1.39	1.01704	1.90561	0.0388765	8266	46	8220	0.00556496	FALSE	0.191891	0.0939951	1.21154	1.00769	1.45662	0.0412008	25978	140	25838	FALSE	0.00538918
270.33	Amyloidosis	endocrine/metabolic	NA	NA	NA	NA	NA	NA	NA	NA	NA	NA	NA	0.247544	0.237456	1.28088	0.804231	2.04001	0.297187	25996	22	25974	FALSE	0.000846284
270.38	Other specified disorders of plasma protein metabolism	endocrine/metabolic	0.389002	0.242469	1.48	0.917377	2.3732	0.108639	8240	20	8220	0.00242718	FALSE	-0.0250711	0.210326	0.975241	0.645771	1.4728	0.905116	25940	29	25911	FALSE	0.00111796
271	Disorders of carbohydrate transport and metabolism	endocrine/metabolic	-0.00569232	0.0358362	0.99	0.92688	1.06668	0.873793	8569	1051	7518	0.122651	FALSE	-0.0350826	0.0410044	0.965526	0.890964	1.04633	0.39223	25130	756	24374	FALSE	0.0300836
271.3	Intestinal disaccharidase deficiencies and disaccharide malabsorption	endocrine/metabolic	-0.00701715	0.0358531	0.99	0.925622	1.0653	0.844829	8568	1050	7518	0.122549	FALSE	-0.0345873	0.0413652	0.966004	0.890775	1.04759	0.403073	25146	742	24404	FALSE	0.0295077
272	Disorders of lipoid metabolism	endocrine/metabolic	-0.0387175	0.0269849	0.96	0.912463	1.01427	0.151348	8382	3419	4963	0.407898	FALSE	-0.0497502	0.0169652	0.951467	0.920349	0.983637	0.00336266	23988	15706	8282	FALSE	0.654744
272.1	Hyperlipidemia	endocrine/metabolic	-0.0382218	0.0270815	0.96	0.912742	1.01497	0.158138	8349	3386	4963	0.405558	FALSE	-0.0481766	0.0169539	0.952965	0.921819	0.985164	0.00448853	23992	15682	8310	FALSE	0.653635
272.11	Hypercholesterolemia	endocrine/metabolic	-0.0268508	0.0391712	0.97	0.901562	1.05119	0.493045	6046	1083	4963	0.179127	FALSE	-0.0233361	0.0236811	0.976934	0.932626	1.02335	0.324412	24613	2637	21976	FALSE	0.107139
272.12	Hyperglyceridemia	endocrine/metabolic	-0.115496	0.0680468	0.89	0.779683	1.01804	0.0896397	5232	269	4963	0.0514144	FALSE	0.0325834	0.0347132	1.03312	0.965167	1.10586	0.347913	25203	1077	24126	FALSE	0.042733
272.13	Mixed hyperlipidemia	endocrine/metabolic	-0.0815625	0.0496775	0.92	0.836164	1.01593	0.100623	5534	571	4963	0.10318	FALSE	-0.0108354	0.018919	0.989223	0.953213	1.02659	0.566831	23955	4431	19524	FALSE	0.184972
272.9	Unspecified disorder of lipoid metabolism	endocrine/metabolic	-0.136528	0.120439	0.87	0.688949	1.10465	0.256969	5045	82	4963	0.0162537	FALSE	-0.306637	0.109713	0.735917	0.593526	0.91247	0.0051914	25773	104	25669	FALSE	0.00403523
274	Gout and other crystal arthropathies	endocrine/metabolic	0.0403879	0.0755732	1.04	0.897865	1.20745	0.59305	8934	212	8722	0.0237296	FALSE	0.0167993	0.0313005	1.01694	0.956428	1.08128	0.591468	25534	1389	24145	FALSE	0.0543981
274.1	Gout	endocrine/metabolic	-0.00352889	0.0803746	1	0.851238	1.1665	0.96498	8909	187	8722	0.02099	FALSE	0.0234225	0.0325601	1.0237	0.96041	1.09116	0.471919	25626	1272	24354	FALSE	0.0496371
274.11	Gouty arthropathy	endocrine/metabolic	-0.0264276	0.128074	0.97	0.757711	1.25182	0.836521	8793	71	8722	0.0080746	FALSE	0.0286967	0.0673248	1.02911	0.901893	1.17428	0.669931	25754	278	25476	FALSE	0.0107944
274.2	Crystal arthropathies	endocrine/metabolic	0.318131	0.173624	1.37	0.978071	1.93177	0.0669075	8762	40	8722	0.00456517	FALSE	-0.122455	0.091526	0.884746	0.739452	1.05859	0.180922	25868	151	25717	FALSE	0.00583733
274.21	Chondrocalcinosis	endocrine/metabolic	0.299206	0.191652	1.35	0.926416	1.96373	0.118478	8755	33	8722	0.00376927	FALSE	-0.0937882	0.103419	0.910476	0.743423	1.11507	0.364473	25891	118	25773	FALSE	0.00455757
275	Disorders of mineral metabolism	endocrine/metabolic	-0.0373756	0.0650804	0.96	0.84795	1.09437	0.565766	8793	284	8509	0.0322984	FALSE	-0.0110718	0.0391157	0.988989	0.916	1.06779	0.777136	25125	849	24276	FALSE	0.033791
275.1	Disorders of iron metabolism	hematopoietic	0.203014	0.317365	1.23	0.65769	2.28199	0.522377	8521	12	8509	0.00140829	FALSE	0.0860615	0.129116	1.08987	0.846195	1.40372	0.505062	25920	75	25845	FALSE	0.00289352
275.11	Hereditary hemochromatosis	hematopoietic	NA	NA	NA	NA	NA	NA	NA	NA	NA	NA	NA	-0.047702	0.253524	0.953418	0.580068	1.56707	0.850755	26019	20	25999	FALSE	0.000768669
275.3	Disorders of magnesium metabolism	endocrine/metabolic	-0.0487641	0.177928	0.95	0.671995	1.34983	0.784034	8546	37	8509	0.00432951	FALSE	0.0505647	0.0630291	1.05186	0.929627	1.19018	0.422412	25595	318	25277	FALSE	0.0124243
275.5	Disorders of calcium/phosphorus metabolism	endocrine/metabolic	-0.0264426	0.128295	0.97	0.757372	1.25234	0.836706	8581	72	8509	0.00839063	FALSE	0.0186741	0.0628077	1.01885	0.900839	1.15232	0.766221	25606	323	25283	FALSE	0.0126142
275.51	Hypocalcemia	endocrine/metabolic	-0.0603666	0.179075	0.94	0.662752	1.33726	0.73604	8546	37	8509	0.00432951	FALSE	0.105687	0.126811	1.11147	0.866872	1.42509	0.40461	25881	78	25803	FALSE	0.00301379
275.53	Disorders of phosphorus metabolism	endocrine/metabolic	-0.0370993	0.205431	0.96	0.644201	1.4413	0.856687	8537	28	8509	0.00327984	FALSE	0.0542025	0.0885113	1.0557	0.88756	1.25569	0.540287	25756	162	25594	FALSE	0.0062898
275.6	Hypercalcemia	endocrine/metabolic	-0.0519598	0.0817038	0.95	0.808884	1.11425	0.524807	8685	176	8509	0.0202648	FALSE	0.0512483	0.09148	1.05258	0.879807	1.25929	0.575334	25846	149	25697	FALSE	0.00576492
276	Disorders of fluid, electrolyte, and acid-base balance	endocrine/metabolic	0.0812012	0.0429185	1.08	0.997085	1.17977	0.058493	8354	733	7621	0.0877424	FALSE	-0.024371	0.0230146	0.975924	0.932879	1.02095	0.289628	23826	2837	20989	FALSE	0.119072
276.1	Electrolyte imbalance	endocrine/metabolic	0.0893874	0.0440373	1.09	1.00308	1.19208	0.0423755	8314	693	7621	0.0833534	FALSE	-0.0271228	0.0260782	0.973242	0.924746	1.02428	0.298313	24338	2104	22234	FALSE	0.0864492
276.11	Hyperosmolality and/or hypernatremia	endocrine/metabolic	0.318639	0.325617	1.38	0.726461	2.60348	0.327793	7633	12	7621	0.00157212	FALSE	0.0150746	0.148542	1.01519	0.758761	1.35828	0.919166	25896	57	25839	FALSE	0.00220111
276.12	Hyposmolality and/or hyponatremia	endocrine/metabolic	0.220034	0.117947	1.25	0.988921	1.57021	0.0621056	7708	87	7621	0.011287	FALSE	-0.00603835	0.0482244	0.99398	0.904333	1.09251	0.900354	25267	565	24702	FALSE	0.0223612
276.13	Hyperpotassemia	endocrine/metabolic	0.0734505	0.0568558	1.08	0.962725	1.20308	0.196401	8020	399	7621	0.0497506	FALSE	-0.0187546	0.0458979	0.98142	0.896987	1.0738	0.682821	25370	620	24750	FALSE	0.0244383
276.14	Hypopotassemia	endocrine/metabolic	0.0449528	0.0713457	1.05	0.909478	1.20297	0.528649	7858	237	7621	0.0301603	FALSE	-0.0439497	0.0383426	0.957002	0.887718	1.03169	0.251697	24924	897	24027	FALSE	0.0359894
276.4	Acid-base balance disorder	endocrine/metabolic	0.153035	0.169083	1.17	0.836635	1.62326	0.365418	7662	41	7621	0.00535108	FALSE	0.0132037	0.0558585	1.01329	0.908211	1.13053	0.813139	25427	412	25015	FALSE	0.0162032
276.41	Acidosis	endocrine/metabolic	0.154675	0.171107	1.17	0.83469	1.63239	0.366013	7661	40	7621	0.00522125	FALSE	0.00851869	0.0608367	1.00856	0.895188	1.13628	0.88864	25479	347	25132	FALSE	0.0136191
276.42	Alkalosis	endocrine/metabolic	NA	NA	NA	NA	NA	NA	NA	NA	NA	NA	NA	-0.199326	0.208905	0.819283	0.544014	1.23384	0.34001	25914	29	25885	FALSE	0.00111909
276.5	Hypovolemia	endocrine/metabolic	0.115939	0.139454	1.12	0.854371	1.4759	0.405758	7682	61	7621	0.00794064	FALSE	-0.0181272	0.0410317	0.982036	0.906151	1.06428	0.658644	24534	772	23762	FALSE	0.0314665
276.6	Fluid overload	endocrine/metabolic	-0.287061	0.242081	0.75	0.466946	1.20613	0.2357	7641	20	7621	0.00261746	FALSE	0.189399	0.0904608	1.20852	1.01217	1.44297	0.0362859	25765	157	25608	FALSE	0.00609354
277	Other disorders of metabolism	endocrine/metabolic	-0.13918	0.067866	0.87	0.761704	0.993856	0.0402851	8552	262	8290	0.0306361	FALSE	0.255978	0.0766624	1.29172	1.11151	1.50116	0.000840696	25726	218	25508	FALSE	0.00847392
277.4	Disorders of bilirubin excretion	endocrine/metabolic	0.262729	0.233352	1.3	0.823129	2.05464	0.260213	8311	21	8290	0.00252677	FALSE	-0.0734253	0.0987936	0.929206	0.765627	1.12773	0.457349	25788	131	25657	FALSE	0.00507988
277.5	Other disorders of lipoid metabolism	endocrine/metabolic	-0.166501	0.135739	0.85	0.648852	1.10467	0.219964	8354	64	8290	0.007661	FALSE	-0.133223	0.0548491	0.87527	0.786056	0.97461	0.015145	25404	424	24980	FALSE	0.0166903
277.51	Lipoprotein disorders	endocrine/metabolic	-0.133705	0.138744	0.87	0.666547	1.14824	0.335207	8351	61	8290	0.00730451	FALSE	0.0260061	0.134797	1.02635	0.788048	1.33671	0.847016	25884	67	25817	FALSE	0.00258847
277.7	Dysmetabolic syndrome X	endocrine/metabolic	-0.0276824	0.147452	0.97	0.728558	1.29865	0.851081	8343	53	8290	0.00635263	FALSE	0.0416534	0.0732225	1.04253	0.903154	1.20342	0.569451	25798	236	25562	FALSE	0.009148
278	Overweight, obesity and other hyperalimentation	endocrine/metabolic	-0.0160922	0.0272911	0.98	0.932783	1.03811	0.555426	7955	2288	5667	0.287618	FALSE	-0.0101676	0.0146847	0.989884	0.961799	1.01879	0.488691	23506	11943	11563	FALSE	0.508083
278.1	Obesity	endocrine/metabolic	-0.0157245	0.0294392	0.98	0.929205	1.04287	0.593248	7510	1843	5667	0.245406	FALSE	-0.0284462	0.0146501	0.971955	0.944443	1.00027	0.052172	23778	10556	13222	FALSE	0.44394
278.11	Morbid obesity	endocrine/metabolic	-0.0367231	0.0429806	0.96	0.886065	1.04867	0.392876	6406	739	5667	0.115361	FALSE	-0.0172152	0.0247975	0.982932	0.936301	1.03189	0.487538	24972	2238	22734	FALSE	0.0896204
278.3	Localized adiposity	endocrine/metabolic	-0.201178	0.201917	0.82	0.550496	1.2148	0.319084	5695	28	5667	0.00491659	FALSE	NA	NA	NA	NA	NA	NA	NA	NA	NA	NA	NA
278.4	Abnormal weight gain	endocrine/metabolic	-0.0220707	0.0930015	0.98	0.815174	1.17376	0.812412	5804	137	5667	0.0236044	FALSE	0.118833	0.107569	1.12618	0.912103	1.39051	0.269283	25602	107	25495	FALSE	0.00417936
279	Disorders involving the immune mechanism	endocrine/metabolic	-0.0270248	0.145974	0.97	0.731152	1.29574	0.853123	8212	56	8156	0.00681929	FALSE	-0.125067	0.137609	0.882438	0.673828	1.15563	0.363426	25940	65	25875	FALSE	0.00250578
279.1	Immunity deficiency	endocrine/metabolic	-0.0195246	0.159518	0.98	0.717359	1.34062	0.902584	8203	47	8156	0.00572961	FALSE	-0.106515	0.186593	0.898962	0.623606	1.2959	0.568109	25986	35	25951	FALSE	0.00134688
279.11	Deficiency of humoral immunity	endocrine/metabolic	0.168869	0.292839	1.18	0.666913	2.10188	0.564168	8170	14	8156	0.00171359	FALSE	0.038607	0.235864	1.03936	0.65463	1.65021	0.86998	26011	22	25989	FALSE	0.000845796
279.7	Other immunological findings	endocrine/metabolic	-0.0616994	0.0498204	0.94	0.8527	1.0366	0.215554	8656	500	8156	0.0577634	FALSE	-0.106372	0.0974878	0.89909	0.742711	1.08839	0.275213	25790	131	25659	FALSE	0.00507949
280	Iron deficiency anemias	hematopoietic	0.0232107	0.0425286	1.02	0.941628	1.11245	0.585226	7028	742	6286	0.105578	FALSE	-0.0281114	0.0302993	0.97228	0.916221	1.03177	0.353516	25230	1485	23745	FALSE	0.0588585
280.1	Iron deficiency anemias, unspecified or not due to blood loss	hematopoietic	-0.000199023	0.0455503	1	0.914409	1.09317	0.996514	6925	639	6286	0.0922744	FALSE	-0.0385609	0.0316119	0.962173	0.904367	1.02367	0.222532	25271	1354	23917	FALSE	0.0535792
280.2	Iron deficiency anemia secondary to blood loss (chronic)	hematopoietic	-0.0322603	0.0685269	0.97	0.846561	1.10744	0.637806	6545	259	6286	0.0395722	FALSE	0.0697506	0.0745171	1.07224	0.926535	1.24086	0.349255	25677	226	25451	FALSE	0.00880165
281	Other deficiency anemia	hematopoietic	-0.0562957	0.105361	0.95	0.768893	1.16208	0.593125	6395	109	6286	0.0170446	FALSE	-0.0227018	0.046464	0.977554	0.892462	1.07076	0.625132	25485	604	24881	FALSE	0.0237002
281.1	Megaloblastic anemia	hematopoietic	-0.056307	0.119967	0.95	0.747185	1.19582	0.638818	6370	84	6286	0.0131868	FALSE	-0.00351524	0.0497951	0.996491	0.90383	1.09865	0.943721	25637	524	25113	FALSE	0.0204392
281.11	Pernicious anemia	hematopoietic	-0.14947	0.162318	0.86	0.626496	1.18373	0.357132	6332	46	6286	0.00726469	FALSE	0.0296447	0.157829	1.03009	0.756011	1.40353	0.851011	25989	50	25939	FALSE	0.00192389
281.12	Other vitamin B12 deficiency anemia	hematopoietic	-0.14955	0.20278	0.86	0.578684	1.28133	0.460818	6315	29	6286	0.00459224	FALSE	-0.0013283	0.052932	0.998673	0.900257	1.10785	0.97998	25675	463	25212	FALSE	0.0180331
281.13	Folate-deficiency anemia	hematopoietic	NA	NA	NA	NA	NA	NA	NA	NA	NA	NA	NA	0.0483888	0.210607	1.04958	0.694613	1.58594	0.818279	25979	28	25951	FALSE	0.00107779
281.9	Deficiency anemias	hematopoietic	0.0480051	0.214778	1.05	0.688693	1.59835	0.823139	6312	26	6286	0.00411914	FALSE	-0.168632	0.131599	0.84482	0.652747	1.09341	0.200052	25837	73	25764	FALSE	0.00282541
282	Hereditary hemolytic anemias	hematopoietic	0.0898673	0.138052	1.09	0.834674	1.43397	0.515067	6349	63	6286	0.00992282	FALSE	0.0480264	0.11106	1.0492	0.843959	1.30435	0.665424	25940	98	25842	FALSE	0.00377795
282.5	Sickle cell anemia	hematopoietic	-0.0722207	0.174802	0.93	0.66045	1.31048	0.679492	6326	40	6286	0.00632311	FALSE	0.0255454	0.209635	1.02587	0.68022	1.54717	0.903013	26016	27	25989	FALSE	0.00103782
282.8	Other hemoglobinopathies	hematopoietic	0.345697	0.248815	1.41	0.867639	2.30107	0.164719	6305	19	6286	0.00301348	FALSE	0.121574	0.157853	1.12927	0.828765	1.53874	0.4412	25974	50	25924	FALSE	0.001925
282.9	Other hereditary hemolytic anemias	hematopoietic	NA	NA	NA	NA	NA	NA	NA	NA	NA	NA	NA	-0.0278212	0.232659	0.972562	0.616417	1.53448	0.904816	26001	22	25979	FALSE	0.000846121
283	Acquired hemolytic anemias	hematopoietic	0.138678	0.235273	1.15	0.724366	1.82178	0.555571	6308	22	6286	0.00348763	FALSE	-0.183702	0.214221	0.832184	0.546853	1.26639	0.39115	25987	27	25960	FALSE	0.00103898
283.2	Non-autoimmune hemolytic anemias	hematopoietic	0.0832903	0.258825	1.09	0.65442	1.80505	0.747603	6304	18	6286	0.00285533	FALSE	NA	NA	NA	NA	NA	NA	NA	NA	NA	NA	NA
284	Aplastic anemia	hematopoietic	0.151643	0.130136	1.16	0.901745	1.50187	0.243912	6359	73	6286	0.0114798	FALSE	0.0558574	0.0819561	1.05745	0.900526	1.24171	0.495522	25882	189	25693	FALSE	0.00730237
284.1	Pancytopenia	hematopoietic	0.171265	0.134124	1.19	0.912454	1.54365	0.20163	6355	69	6286	0.0108576	FALSE	0.0342073	0.0871479	1.0348	0.872317	1.22755	0.694674	25885	167	25718	FALSE	0.00645161
285	Other anemias	hematopoietic	0.0286669	0.032417	1.03	0.965731	1.09659	0.376525	7730	1444	6286	0.186805	FALSE	0.0112268	0.0222772	1.01129	0.968084	1.05642	0.614289	24314	3167	21147	FALSE	0.130254
285.1	Acute posthemorrhagic anemia	hematopoietic	-0.00713467	0.127631	0.99	0.773143	1.2751	0.955421	6360	74	6286	0.0116352	FALSE	-0.150767	0.081329	0.860048	0.733321	1.00867	0.0637685	25629	193	25436	FALSE	0.00753053
285.2	Anemia of chronic disease	hematopoietic	0.0686756	0.0832935	1.07	0.909755	1.26103	0.409655	6462	176	6286	0.0272361	FALSE	0.0688758	0.0458408	1.0713	0.979246	1.17201	0.132968	25563	628	24935	FALSE	0.0245668
285.21	Anemia in chronic kidney disease	hematopoietic	0.0463776	0.106298	1.05	0.85047	1.2901	0.66262	6394	108	6286	0.0168908	FALSE	0.00810541	0.055916	1.00814	0.90349	1.12491	0.884745	25822	414	25408	FALSE	0.0160328
285.22	Anemia in neoplastic disease	hematopoietic	0.117211	0.236206	1.12	0.707687	1.78635	0.619737	6308	22	6286	0.00348763	FALSE	0.063035	0.158739	1.06506	0.780287	1.45378	0.691296	25948	50	25898	FALSE	0.00192693
286	Coagulation defects	hematopoietic	0.0465742	0.0873492	1.05	0.882823	1.24331	0.593898	8325	154	8171	0.0184985	FALSE	-0.0853023	0.0638468	0.918235	0.810226	1.04064	0.181534	25674	308	25366	FALSE	0.0119966
286.2	Encounter for long-term (current) use of anticoagulants	hematopoietic	0.0709488	0.0894969	1.07	0.900806	1.27936	0.427922	8319	148	8171	0.0177906	FALSE	0.0809923	0.0426251	1.08436	0.99745	1.17885	0.0574191	25736	722	25014	FALSE	0.0280541
286.7	Other and unspecified coagulation defects	hematopoietic	0.139753	0.219504	1.15	0.747908	1.76823	0.524337	8195	24	8171	0.00292862	FALSE	0.0356908	0.100291	1.03634	0.851395	1.26145	0.721936	25855	124	25731	FALSE	0.00479598
286.8	Hypercoagulable state	hematopoietic	0.129419	0.120402	1.14	0.898913	1.4411	0.282423	8252	81	8171	0.0098158	FALSE	-0.103772	0.138707	0.901431	0.686851	1.18305	0.454377	25966	63	25903	FALSE	0.00242625
286.81	Primary hypercoagulable state	hematopoietic	0.129419	0.120402	1.14	0.898913	1.4411	0.282423	8252	81	8171	0.0098158	FALSE	-0.0918061	0.148519	0.912282	0.681879	1.22054	0.53648	25977	55	25922	FALSE	0.00211726
286.9	Abnormal coagulation profile	hematopoietic	-0.165081	0.143907	0.85	0.639455	1.12409	0.251326	8226	55	8171	0.00668612	FALSE	-0.129627	0.123222	0.878423	0.689946	1.11839	0.292807	25839	81	25758	FALSE	0.0031348
287	Purpura and other hemorrhagic conditions	hematopoietic	0.129256	0.07058	1.14	0.99096	1.30681	0.0670502	8412	241	8171	0.0286495	FALSE	0.0342544	0.0400035	1.03485	0.956808	1.11925	0.391841	25401	816	24585	FALSE	0.0321247
287.1	Spontaneous ecchymoses	hematopoietic	0.676009	0.340852	1.97	1.00797	3.83465	0.0473348	8181	10	8171	0.00122234	FALSE	NA	NA	NA	NA	NA	NA	NA	NA	NA	NA	NA
287.3	Thrombocytopenia	hematopoietic	0.141901	0.0748883	1.15	0.995132	1.33467	0.0581145	8385	214	8171	0.0255218	FALSE	0.0330557	0.0409225	1.03361	0.953942	1.11993	0.419228	25506	780	24726	FALSE	0.030581
287.31	Primary thrombocytopenia	hematopoietic	0.0569675	0.202225	1.06	0.712203	1.57354	0.77817	8200	29	8171	0.00353659	FALSE	-0.122088	0.143872	0.885071	0.667593	1.1734	0.396112	25976	61	25915	FALSE	0.00234832
287.32	Secondary thrombocytopenia	hematopoietic	NA	NA	NA	NA	NA	NA	NA	NA	NA	NA	NA	0.258461	0.112527	1.29494	1.03864	1.61448	0.0216255	25855	100	25755	FALSE	0.00386772
288	Diseases of white blood cells	hematopoietic	-0.0139866	0.101039	0.99	0.808946	1.20208	0.889902	7862	116	7746	0.0147545	FALSE	-0.0416902	0.0472476	0.959167	0.874332	1.05223	0.377572	24985	573	24412	FALSE	0.0229338
288.1	Decreased white blood cell count	hematopoietic	0.11058	0.108333	1.12	0.903254	1.38114	0.307374	7847	101	7746	0.0128712	FALSE	0.0804912	0.0744025	1.08382	0.936751	1.25398	0.279326	25779	224	25555	FALSE	0.00868924
288.11	Neutropenia	hematopoietic	0.174839	0.13687	1.19	0.910806	1.55753	0.201457	7809	63	7746	0.00806761	FALSE	0.197475	0.0966142	1.21832	1.00814	1.47232	0.0409577	25913	132	25781	FALSE	0.00509397
288.2	Elevated white blood cell count	hematopoietic	-0.0218267	0.101876	0.98	0.801312	1.19465	0.830354	7860	114	7746	0.0145038	FALSE	-0.116067	0.05517	0.890416	0.799155	0.992098	0.0353956	25146	418	24728	FALSE	0.0166229
288.3	Eosinophilia	hematopoietic	NA	NA	NA	NA	NA	NA	NA	NA	NA	NA	NA	0.049164	0.155761	1.05039	0.774044	1.4254	0.752277	25967	52	25915	FALSE	0.00200254
289	Other diseases of blood and blood-forming organs	hematopoietic	-0.0972498	0.0669015	0.91	0.795824	1.03446	0.14605	8017	271	7746	0.0338032	FALSE	-0.118651	0.106845	0.888118	0.720314	1.09501	0.266784	25733	110	25623	FALSE	0.00427467
289.3	Personal history of diseases of blood and blood-forming organs	hematopoietic	-0.116611	0.0742735	0.89	0.769367	1.02939	0.11641	7966	220	7746	0.0276174	FALSE	NA	NA	NA	NA	NA	NA	NA	NA	NA	NA	NA
289.4	Lymphadenitis	hematopoietic	-0.134199	0.0953215	0.87	0.725402	1.05404	0.159174	7875	129	7746	0.016381	FALSE	-7.61194e-05	0.0568753	0.999924	0.894445	1.11784	0.998932	25358	391	24967	FALSE	0.0154192
289.5	Diseases of spleen	hematopoietic	NA	NA	NA	NA	NA	NA	NA	NA	NA	NA	NA	0.0102639	0.180528	1.01032	0.709234	1.43921	0.954661	25954	38	25916	FALSE	0.00146413
289.8	Polycythemia, secondary	hematopoietic	0.125519	0.162639	1.13	0.824272	1.55939	0.440256	7750	45	7705	0.00580645	FALSE	0.0649076	0.0933517	1.06706	0.888641	1.2813	0.486867	25902	145	25757	FALSE	0.00559802
289.9	Abnormality of red blood cells	hematopoietic	-0.13437	0.290828	0.87	0.494409	1.54597	0.644062	7760	14	7746	0.00180412	FALSE	-0.209337	0.185538	0.811122	0.563836	1.16686	0.259207	25890	37	25853	FALSE	0.00142912
290	Delirium dementia and amnestic and other cognitive disorders	mental disorders	-0.0493245	0.0690474	0.95	0.831389	1.08982	0.475007	8003	287	7716	0.0358616	FALSE	0.0227147	0.0376043	1.02297	0.950288	1.10122	0.545814	25302	972	24330	FALSE	0.0384159
290.1	Dementias	mental disorders	-0.0176491	0.0708503	0.98	0.855118	1.12887	0.80328	7987	271	7716	0.0339301	FALSE	0.0592643	0.0491709	1.06106	0.963569	1.1684	0.228098	25755	570	25185	FALSE	0.0221316
290.11	Alzheimer's disease	mental disorders	-0.140407	0.132015	0.87	0.670886	1.12563	0.287522	7788	72	7716	0.00924499	FALSE	0.211646	0.102741	1.23571	1.01033	1.51137	0.0393978	25952	125	25827	FALSE	0.00481658
290.12	Dementia with cerebral degenerations	mental disorders	NA	NA	NA	NA	NA	NA	NA	NA	NA	NA	NA	0.189402	0.155211	1.20853	0.891535	1.63823	0.222355	25980	53	25927	FALSE	0.00204003
290.16	Vascular dementia	mental disorders	-0.0537512	0.137768	0.95	0.723413	1.24144	0.69642	7781	65	7716	0.00835368	FALSE	0.0607393	0.0957558	1.06262	0.880785	1.282	0.525875	25931	141	25790	FALSE	0.00543751
290.2	Delirium due to conditions classified elsewhere	mental disorders	-0.0561143	0.324466	0.95	0.50054	1.78575	0.862696	7728	12	7716	0.0015528	FALSE	0.0166226	0.0828456	1.01676	0.86437	1.19602	0.840976	25725	185	25540	FALSE	0.00719145
290.3	Other persistent mental disorders due to conditions classified elsewhere	mental disorders	NA	NA	NA	NA	NA	NA	NA	NA	NA	NA	NA	0.00520777	0.0394314	1.00522	0.930459	1.08599	0.894927	25485	833	24652	FALSE	0.0326859
291	Other specified nonpsychotic and/or transient mental disorders	mental disorders	0.251273	0.143096	1.29	0.971226	1.70189	0.0790931	7773	57	7716	0.00733308	FALSE	0.0295498	0.0511136	1.02999	0.931804	1.13852	0.563183	25302	490	24812	FALSE	0.0193661
291.1	Transient mental disorders due to conditions classified elsewhere	mental disorders	NA	NA	NA	NA	NA	NA	NA	NA	NA	NA	NA	0.0594503	0.155547	1.06125	0.782374	1.43954	0.702312	25956	51	25905	FALSE	0.00196486
291.4	Specific nonpsychotic mental disorders due to brain damage	mental disorders	0.217713	0.164081	1.24	0.901328	1.71483	0.184554	7759	43	7716	0.00554195	FALSE	0.0246875	0.0628107	1.02499	0.906267	1.15928	0.694286	25769	326	25443	FALSE	0.0126509
291.8	Alteration of consciousness	mental disorders	0.360667	0.291293	1.43	0.810367	2.53857	0.215658	7730	14	7716	0.00181113	FALSE	0.000265068	0.104583	1.00027	0.814877	1.22783	0.997978	25561	114	25447	FALSE	0.00445992
292	Neurological disorders	mental disorders	-0.0411375	0.0500359	0.96	0.870047	1.05858	0.410987	8245	529	7716	0.0641601	FALSE	-0.0387622	0.0223912	0.961979	0.920674	1.00514	0.0834275	24207	2828	21379	FALSE	0.116826
292.1	Aphasia/speech disturbance	mental disorders	-0.166534	0.167899	0.85	0.609196	1.17651	0.321263	7758	42	7716	0.00541377	FALSE	-0.0260065	0.0483736	0.974329	0.886194	1.07123	0.590841	25551	551	25000	FALSE	0.0215647
292.11	Aphasia	mental disorders	0.208866	0.307322	1.23	0.674702	2.25065	0.496736	7729	13	7716	0.00168198	FALSE	-0.12185	0.116373	0.885282	0.70473	1.11209	0.295072	25935	94	25841	FALSE	0.00362445
292.12	Symbolic dysfunction	mental disorders	NA	NA	NA	NA	NA	NA	NA	NA	NA	NA	NA	0.0193271	0.219773	1.01952	0.662704	1.56844	0.929923	25994	26	25968	FALSE	0.00100023
292.2	Mild cognitive impairment	mental disorders	0.0559919	0.125954	1.06	0.826234	1.35373	0.65665	7791	75	7716	0.00962649	FALSE	-0.0486898	0.0402007	0.952477	0.880308	1.03056	0.225831	25334	808	24526	FALSE	0.0318939
292.3	Memory loss	mental disorders	0.00383646	0.0634505	1	0.886454	1.13678	0.951786	8032	316	7716	0.0393426	FALSE	-0.0926788	0.0430701	0.911486	0.837699	0.991773	0.0314122	25244	689	24555	FALSE	0.0272936
292.4	Altered mental status	mental disorders	-0.0149315	0.110388	0.99	0.793508	1.22315	0.892404	7813	97	7716	0.0124152	FALSE	-0.0732668	0.052169	0.929353	0.839022	1.02941	0.160196	25382	474	24908	FALSE	0.0186747
292.5	Transient alteration of awareness	mental disorders	NA	NA	NA	NA	NA	NA	NA	NA	NA	NA	NA	-0.0519032	0.149494	0.949421	0.708283	1.27265	0.728447	25803	57	25746	FALSE	0.00220905
292.6	Hallucinations	mental disorders	-0.0831481	0.261077	0.92	0.551641	1.53505	0.75012	7733	17	7716	0.00219837	FALSE	0.319996	0.164264	1.37712	0.99804	1.90019	0.0514082	25843	47	25796	FALSE	0.00181867
293.1	Swelling, mass, or lump in head and neck [Space-occupying lesion, intracranial NOS]	mental disorders	-0.133329	0.0925841	0.88	0.729939	1.04931	0.149844	8725	137	8588	0.015702	FALSE	0.0241354	0.0546013	1.02443	0.920459	1.14014	0.658468	25320	429	24891	FALSE	0.0169431
295	Schizophrenia and other psychotic disorders	mental disorders	-0.0279535	0.0721245	0.97	0.844241	1.12009	0.698332	5280	235	5045	0.0445076	FALSE	-0.052726	0.0333198	0.94864	0.888667	1.01266	0.113553	25453	1171	24282	FALSE	0.0460064
295.1	Schizophrenia	mental disorders	0.0378726	0.0857048	1.04	0.878	1.22857	0.658565	5209	164	5045	0.031484	FALSE	-0.0557169	0.0439401	0.945807	0.86776	1.03087	0.204791	25803	654	25149	FALSE	0.0253459
295.2	Paranoid disorders	mental disorders	0.193244	0.167019	1.21	0.874491	1.68304	0.247264	5087	42	5045	0.00825634	FALSE	-0.216846	0.0994245	0.805054	0.662511	0.978266	0.0291825	25848	128	25720	FALSE	0.00495203
295.3	Psychosis	mental disorders	-0.0255305	0.123041	0.97	0.76591	1.24064	0.835623	5123	78	5045	0.0152255	FALSE	-0.0565866	0.0412068	0.944985	0.871663	1.02447	0.169679	25518	757	24761	FALSE	0.0296653
296	Mood disorders	mental disorders	0.0349344	0.0289467	1.04	0.978435	1.096	0.227489	7126	2081	5045	0.292029	FALSE	0.023797	0.0145705	1.02408	0.99525	1.05375	0.102421	24178	12717	11461	FALSE	0.525974
296.1	Bipolar	mental disorders	-0.0265391	0.0738479	0.97	0.842585	1.12547	0.719314	5271	226	5045	0.0428761	FALSE	0.00388368	0.0305742	1.00389	0.9455	1.06589	0.898921	25531	1410	24121	FALSE	0.055227
296.2	Depression	mental disorders	0.0327547	0.0295184	1.03	0.975211	1.09484	0.267155	7014	1969	5045	0.280724	FALSE	0.0274661	0.0145416	1.02785	0.998965	1.05756	0.0589204	24081	12091	11990	FALSE	0.502097
296.22	Major depressive disorder	mental disorders	0.0383594	0.0296817	1.04	0.980378	1.10135	0.196233	6986	1941	5045	0.277841	FALSE	0.0286829	0.0148337	1.0291	0.999609	1.05946	0.0531589	24082	9940	14142	FALSE	0.412756
297	Suicidal ideation or attempt	mental disorders	0.184605	0.326262	1.2	0.634531	2.27978	0.571518	5056	11	5045	0.00217563	FALSE	0.0531232	0.0296644	1.05456	0.994994	1.11769	0.0733241	24982	1534	23448	FALSE	0.0614042
297.1	Suicidal ideation	mental disorders	0.184605	0.326262	1.2	0.634531	2.27978	0.571518	5056	11	5045	0.00217563	FALSE	0.0648426	0.0322603	1.06699	1.00161	1.13664	0.044433	25255	1282	23973	FALSE	0.0507622
297.2	Suicide or self-inflicted injury	mental disorders	NA	NA	NA	NA	NA	NA	NA	NA	NA	NA	NA	0.0622843	0.0582437	1.06426	0.949449	1.19297	0.2849	25650	371	25279	FALSE	0.0144639
300	Anxiety disorders	mental disorders	0.00919829	0.0326081	1.01	0.946756	1.07585	0.777878	6531	1486	5045	0.22753	FALSE	0.0271364	0.0149316	1.02751	0.997873	1.05802	0.0691586	24190	13755	10435	FALSE	0.568623
300.1	Anxiety disorder	mental disorders	0.0193848	0.0345947	1.02	0.952733	1.0911	0.575246	6333	1288	5045	0.203379	FALSE	0.0202403	0.0157295	1.02045	0.989466	1.0524	0.198173	23170	8222	14948	FALSE	0.354855
300.11	Generalized anxiety disorder	mental disorders	0.0422973	0.0585003	1.04	0.930193	1.16995	0.469664	5416	371	5045	0.0685007	FALSE	-0.0148857	0.0256612	0.985225	0.936897	1.03604	0.561856	24752	2074	22678	FALSE	0.0837912
300.12	Agorophobia, social phobia, and panic disorder	mental disorders	0.0176432	0.0766733	1.02	0.875783	1.18285	0.818007	5255	210	5045	0.0399619	FALSE	0.017015	0.0334157	1.01716	0.952677	1.08601	0.610617	25377	1178	24199	FALSE	0.04642
300.13	Phobia	mental disorders	0.387329	0.255643	1.47	0.892497	2.43121	0.129743	5063	18	5045	0.0035552	FALSE	-0.106844	0.113805	0.898666	0.718994	1.12324	0.347818	25880	97	25783	FALSE	0.00374807
300.3	Obsessive-compulsive disorders	mental disorders	0.518991	0.26668	1.68	0.996304	2.83399	0.0516408	5062	17	5045	0.00335836	FALSE	0.157084	0.075367	1.17009	1.00941	1.35636	0.0371376	25869	221	25648	FALSE	0.00854304
300.4	Dysthymic disorder	mental disorders	-0.020633	0.0754918	0.98	0.844849	1.13579	0.784611	5261	216	5045	0.0410568	FALSE	0.0773981	0.0310893	1.08047	1.0166	1.14836	0.0127908	25076	1362	23714	FALSE	0.0543149
300.8	Acute reaction to stress	mental disorders	0.108028	0.306672	1.11	0.610761	2.03217	0.724644	5057	12	5045	0.00237295	FALSE	-0.123704	0.0741939	0.883641	0.764048	1.02195	0.0954529	25429	228	25201	FALSE	0.00896614
300.9	Posttraumatic stress disorder	mental disorders	-0.0907769	0.0811792	0.91	0.778888	1.07072	0.263469	5228	183	5045	0.0350038	FALSE	0.00660668	0.0148809	1.00663	0.977693	1.03642	0.657064	24795	9585	15210	FALSE	0.38657
301	Personality disorders	mental disorders	-0.0277838	0.0976551	0.97	0.803171	1.17777	0.77602	5171	126	5045	0.0243667	FALSE	0.000365748	0.037322	1.00037	0.9298	1.07629	0.992181	25463	926	24537	FALSE	0.0363665
301.1	Schizoid personality disorder	mental disorders	NA	NA	NA	NA	NA	NA	NA	NA	NA	NA	NA	-0.0222212	0.134885	0.978024	0.750814	1.27399	0.869148	25977	69	25908	FALSE	0.0026562
301.2	Antisocial/borderline personality disorder	mental disorders	-0.204066	0.143695	0.82	0.615262	1.08066	0.155569	5102	57	5045	0.0111721	FALSE	-0.0166833	0.0536079	0.983455	0.885365	1.09241	0.755641	25764	440	25324	FALSE	0.0170781
302	Sexual and gender identity disorders	mental disorders	0.199032	0.13877	1.22	0.929641	1.60163	0.151498	5107	62	5045	0.0121402	FALSE	0.0970771	0.0555616	1.10195	0.988246	1.22873	0.0806032	25481	399	25082	FALSE	0.0156587
302.1	Decreased libido	mental disorders	0.383647	0.191835	1.47	1.00768	2.13751	0.0455126	5078	33	5045	0.00649862	FALSE	-0.0744589	0.0907658	0.928246	0.776965	1.10898	0.412022	25698	150	25548	FALSE	0.00583703
303	Psychogenic and somatoform disorders	mental disorders	0.20221	0.18553	1.22	0.850926	1.76094	0.275756	5079	34	5045	0.00669423	FALSE	0.0996357	0.047675	1.10477	1.00621	1.21298	0.0366272	25503	553	24950	FALSE	0.0216837
303.1	Dissociative disorder	mental disorders	NA	NA	NA	NA	NA	NA	NA	NA	NA	NA	NA	-0.212612	0.204881	0.80847	0.541085	1.20799	0.299395	25984	30	25954	FALSE	0.00115456
303.3	Psychogenic disorder	mental disorders	NA	NA	NA	NA	NA	NA	NA	NA	NA	NA	NA	0.0671379	0.137242	1.06944	0.817212	1.39952	0.624705	25834	65	25769	FALSE	0.00251606
303.4	Somatoform disorder	mental disorders	0.281747	0.212043	1.33	0.874716	2.00842	0.183937	5071	26	5045	0.00512719	FALSE	0.0768155	0.0508977	1.07984	0.977317	1.19312	0.131244	25661	484	25177	FALSE	0.0188613
304	Adjustment reaction	mental disorders	-0.0146301	0.0697493	0.99	0.859557	1.12984	0.83386	5300	255	5045	0.0481132	FALSE	0.0159206	0.0182721	1.01605	0.980304	1.0531	0.383589	23030	4829	18201	FALSE	0.209683
305.2	Eating disorder	mental disorders	0.0882159	0.21412	1.09	0.717876	1.66178	0.680345	5071	26	5045	0.00512719	FALSE	-0.0689576	0.105917	0.933366	0.758392	1.14871	0.515012	25966	111	25855	FALSE	0.00427482
306	Other mental disorder	mental disorders	0.0419469	0.0745543	1.04	0.901063	1.20692	0.573683	5268	223	5045	0.0423311	FALSE	-0.0124104	0.0246348	0.987666	0.941111	1.03653	0.61442	23272	2331	20941	FALSE	0.100163
306.1	Mental disorders durring/after pregnancy	mental disorders	0.0757445	0.342636	1.08	0.551109	2.11132	0.825043	5055	10	5045	0.00197824	FALSE	NA	NA	NA	NA	NA	NA	NA	NA	NA	NA	NA
306.9	Tension headache	mental disorders	0.182366	0.136984	1.2	0.917482	1.56965	0.183091	5108	63	5045	0.0123336	FALSE	0.0932014	0.0984283	1.09768	0.905093	1.33125	0.343692	25631	128	25503	FALSE	0.00499395
312	Conduct disorders	mental disorders	-0.305674	0.219183	0.74	0.479374	1.13193	0.163134	8776	24	8752	0.00273473	FALSE	0.0155977	0.0610707	1.01572	0.901134	1.14488	0.798411	25741	337	25404	FALSE	0.013092
312.3	Impulse control disorder	mental disorders	-0.299808	0.260652	0.74	0.444553	1.235	0.250052	8769	17	8752	0.00193865	FALSE	0.0292606	0.067037	1.02969	0.90291	1.17428	0.662485	25863	279	25584	FALSE	0.0107876
313	Pervasive developmental disorders	mental disorders	0.233389	0.19172	1.26	0.86729	1.83889	0.223474	8786	34	8752	0.00386979	FALSE	-0.0543835	0.0437225	0.947069	0.869289	1.03181	0.213561	25739	688	25051	FALSE	0.0267299
313.1	Attention deficit hyperactivity disorder	mental disorders	0.190716	0.221687	1.21	0.783651	1.86866	0.389628	8778	26	8752	0.00296195	FALSE	-0.054136	0.0456848	0.947303	0.866166	1.03604	0.236021	25830	629	25201	FALSE	0.0243515
313.2	Tics and stuttering	mental disorders	NA	NA	NA	NA	NA	NA	NA	NA	NA	NA	NA	-0.0705857	0.158348	0.931848	0.683213	1.27097	0.655769	25970	50	25920	FALSE	0.0019253
315	Develomental delays and disorders	mental disorders	0.0804831	0.158576	1.08	0.794275	1.47889	0.611778	8799	47	8752	0.00534152	FALSE	-0.0789772	0.103036	0.924061	0.755083	1.13085	0.443377	25748	117	25631	FALSE	0.00454404
315.1	Learning disorder	mental disorders	0.0253172	0.322496	1.03	0.545106	1.92979	0.937427	8763	11	8752	0.00125528	FALSE	NA	NA	NA	NA	NA	NA	NA	NA	NA	NA	NA
315.2	Speech and language disorder	mental disorders	NA	NA	NA	NA	NA	NA	NA	NA	NA	NA	NA	-0.0235257	0.210363	0.976749	0.646724	1.47519	0.910955	25979	29	25950	FALSE	0.00111629
315.3	Mental retardation	mental disorders	-0.395172	0.25239	0.67	0.410715	1.10463	0.117414	8771	19	8752	0.00216623	FALSE	NA	NA	NA	NA	NA	NA	NA	NA	NA	NA	NA
316	Substance addiction and disorders	mental disorders	0.0301497	0.0568354	1.03	0.921965	1.15205	0.595783	7487	395	7092	0.0527581	FALSE	-0.0118607	0.0200193	0.988209	0.950185	1.02776	0.55354	24865	3735	21130	FALSE	0.150211
316.1	Polyneuropathy due to drugs	mental disorders	0.298739	0.270609	1.35	0.79322	2.29133	0.269615	7108	16	7092	0.00225098	FALSE	NA	NA	NA	NA	NA	NA	NA	NA	NA	NA	NA
317	Alcohol-related disorders	mental disorders	-0.0361034	0.070356	0.96	0.840296	1.10716	0.607844	7355	263	7092	0.035758	FALSE	-0.0265637	0.0170361	0.973786	0.941807	1.00685	0.118936	24414	5866	18548	FALSE	0.240272
317.1	Alcoholism	mental disorders	-0.0447826	0.0748328	0.96	0.825757	1.10726	0.549549	7322	230	7092	0.0314122	FALSE	-0.0357588	0.0192572	0.964873	0.929133	1.00199	0.0633246	24402	4188	20214	FALSE	0.171625
317.11	Alcoholic liver damage	mental disorders	0.0224778	0.116488	1.02	0.813964	1.28505	0.846989	7188	96	7092	0.0133556	FALSE	-0.11368	0.0460031	0.892544	0.815588	0.976761	0.0134687	25641	619	25022	FALSE	0.024141
318	Tobacco use disorder	mental disorders	0.00529171	0.0373989	1.01	0.934251	1.08176	0.88748	8056	964	7092	0.119662	FALSE	0.0154523	0.0170984	1.01557	0.982102	1.05018	0.366138	23700	5770	17930	FALSE	0.24346
320	Meningitis	neurological	NA	NA	NA	NA	NA	NA	NA	NA	NA	NA	NA	0.110802	0.150902	1.11717	0.831132	1.50166	0.462789	25952	56	25896	FALSE	0.00215783
323	Encephalitis	neurological	0.344007	0.336788	1.41	0.728988	2.72948	0.307049	8945	11	8934	0.00122974	FALSE	NA	NA	NA	NA	NA	NA	NA	NA	NA	NA	NA
324	Other CNS infection and poliomyelitis	neurological	-0.377553	0.308838	0.69	0.374233	1.2558	0.221521	8946	12	8934	0.00134138	FALSE	0.154597	0.17162	1.16719	0.833786	1.6339	0.367689	25988	43	25945	FALSE	0.00165461
327	Sleep disorders	neurological	-0.0368186	0.0359841	0.96	0.898214	1.03429	0.306219	7818	1073	6745	0.137247	FALSE	0.00584204	0.016062	1.00586	0.974686	1.03803	0.716068	22369	7323	15046	FALSE	0.327373
327.1	Hypersomnia	neurological	0.251534	0.29697	1.29	0.718545	2.30158	0.396994	6759	14	6745	0.00207131	FALSE	-0.0585911	0.0860767	0.943092	0.796681	1.11641	0.496071	25400	171	25229	FALSE	0.00673228
327.3	Sleep apnea	neurological	-0.013285	0.04304	0.99	0.906972	1.07366	0.757575	7435	690	6745	0.0928043	FALSE	-0.00227705	0.0147328	0.997726	0.969327	1.02696	0.877171	24712	9462	15250	FALSE	0.382891
327.31	Central/nonobstroctive sleep apnea	neurological	0.106439	0.275453	1.11	0.648269	1.90852	0.699189	6761	16	6745	0.00236651	FALSE	0.0750245	0.0924551	1.07791	0.899256	1.29206	0.417096	25755	148	25607	FALSE	0.00574646
327.32	Obstructive sleep apnea	neurological	-0.0311165	0.0446591	0.97	0.88812	1.05804	0.485956	7380	635	6745	0.0860434	FALSE	0.00197099	0.015449	1.00197	0.972088	1.03278	0.898481	24589	7757	16832	FALSE	0.315466
327.4	Insomnia	neurological	-0.0573923	0.0379832	0.94	0.876482	1.0172	0.130791	7695	950	6745	0.123457	FALSE	0.0195782	0.0181229	1.01977	0.984184	1.05665	0.280008	23124	4865	18259	FALSE	0.210387
327.41	Organic or persistent insomnia	neurological	0.102834	0.0983056	1.11	0.914073	1.34382	0.295531	6870	125	6745	0.0181951	FALSE	-0.0356064	0.0664963	0.96502	0.847098	1.09936	0.592329	25612	285	25327	FALSE	0.0111276
327.5	Parasomnia	neurological	NA	NA	NA	NA	NA	NA	NA	NA	NA	NA	NA	-0.0207093	0.0472808	0.979504	0.892812	1.07461	0.661382	25171	574	24597	FALSE	0.022804
327.6	Circadian rhythm sleep disorder	neurological	0.0150572	0.266585	1.02	0.602029	1.71183	0.954958	6762	17	6745	0.00251405	FALSE	-0.162475	0.134164	0.850037	0.653484	1.10571	0.225887	25895	70	25825	FALSE	0.00270322
327.7	Sleep related movement disorders	neurological	0.232525	0.12736	1.26	0.983045	1.61955	0.0678907	6820	75	6745	0.0109971	FALSE	0.0352566	0.0418077	1.03589	0.954386	1.12434	0.399059	25150	741	24409	FALSE	0.0294632
327.71	Restless legs syndrome	neurological	0.261197	0.147286	1.3	0.972891	1.73304	0.0761625	6801	56	6745	0.00823408	FALSE	-0.0707818	0.0582606	0.931665	0.831127	1.04436	0.224398	25751	378	25373	FALSE	0.014679
327.72	Sleep related leg cramps	neurological	0.355836	0.336448	1.43	0.738155	2.76012	0.290226	6756	11	6745	0.00162818	FALSE	0.188044	0.166075	1.20689	0.871567	1.67121	0.257514	25881	45	25836	FALSE	0.00173873
331	Other cerebral degenerations	neurological	0.354277	0.295145	1.43	0.799149	2.54152	0.230004	7941	15	7926	0.00188893	FALSE	0.235087	0.133721	1.26502	0.973356	1.64408	0.0787394	25838	70	25768	FALSE	0.00270919
331.1	Hydrocephalus	neurological	0.484403	0.352288	1.62	0.813767	3.23778	0.169125	7937	11	7926	0.00138591	FALSE	0.289389	0.194535	1.33561	0.912196	1.95556	0.136859	26003	33	25970	FALSE	0.00126908
331.9	Cerebral degeneration, unspecified	neurological	NA	NA	NA	NA	NA	NA	NA	NA	NA	NA	NA	0.338159	0.232687	1.40236	0.888778	2.21273	0.146147	25900	23	25877	FALSE	0.000888031
332	Parkinson's disease	neurological	0.148703	0.16399	1.16	0.841375	1.60019	0.364523	7969	43	7926	0.00539591	FALSE	-0.110682	0.076303	0.895224	0.77087	1.03964	0.146904	25949	222	25727	FALSE	0.00855524
333	Extrapyramidal disease and abnormal movement disorders	neurological	0.0996997	0.110299	1.1	0.890042	1.37147	0.366048	8021	95	7926	0.0118439	FALSE	0.0588241	0.0481204	1.06059	0.965131	1.16549	0.221543	25449	556	24893	FALSE	0.0218476
333.1	Essential tremor	neurological	0.21444	0.141165	1.24	0.939654	1.63415	0.128744	7983	57	7926	0.00714017	FALSE	0.0499262	0.0659578	1.05119	0.923716	1.19626	0.449085	25784	291	25493	FALSE	0.0112861
333.2	Myoclonus	neurological	NA	NA	NA	NA	NA	NA	NA	NA	NA	NA	NA	0.0271702	0.173335	1.02754	0.731567	1.44326	0.875442	25955	41	25914	FALSE	0.00157966
333.4	Torsion dystonia	neurological	0.00742858	0.198679	1.01	0.682507	1.48712	0.970174	7955	29	7926	0.00364551	FALSE	-0.0126212	0.121814	0.987458	0.777729	1.25374	0.917479	25897	83	25814	FALSE	0.003205
334	Degenerative disease of the spinal cord	neurological	0.190907	0.157646	1.21	0.888625	1.64855	0.225902	7973	47	7926	0.0058949	FALSE	0.0620734	0.10179	1.06404	0.871591	1.29898	0.541981	25809	122	25687	FALSE	0.00472703
334.2	Anterior horn cell disease	neurological	NA	NA	NA	NA	NA	NA	NA	NA	NA	NA	NA	0.147664	0.221214	1.15912	0.751325	1.78826	0.504444	26011	26	25985	FALSE	0.000999577
334.21	Amyotrophic Lateral Sclerosis	neurological	NA	NA	NA	NA	NA	NA	NA	NA	NA	NA	NA	0.425355	0.251628	1.53013	0.934414	2.50564	0.0909488	26018	20	25998	FALSE	0.000768699
335	Multiple sclerosis	neurological	0.111759	0.156922	1.12	0.822169	1.52094	0.476347	7973	47	7926	0.0058949	FALSE	0.118889	0.124881	1.12625	0.881723	1.43858	0.341085	25996	78	25918	FALSE	0.00300046
337	Disorders of the autonomic nervous system	neurological	0.161742	0.169406	1.18	0.843416	1.6385	0.3397	7966	40	7926	0.00502134	FALSE	0.185606	0.0594314	1.20395	1.07156	1.35268	0.00179006	25485	357	25128	FALSE	0.0140082
337.1	Peripheral autonomic neuropathy	neurological	-0.161527	0.320641	0.85	0.453853	1.59509	0.614429	7937	11	7926	0.00138591	FALSE	0.165547	0.0630566	1.18004	1.04285	1.33528	0.00865547	25523	316	25207	FALSE	0.012381
338	Pain	neurological	-0.0164027	0.0299951	0.98	0.927564	1.0433	0.584485	8070	1697	6373	0.210285	FALSE	0.0279652	0.0200371	1.02836	0.988756	1.06955	0.162815	22689	3737	18952	FALSE	0.164705
338.1	Acute pain	neurological	-0.0255705	0.0615343	0.97	0.864004	1.0997	0.67774	6699	326	6373	0.048664	FALSE	0.00897488	0.0351958	1.00902	0.941756	1.08108	0.798724	23972	1058	22914	FALSE	0.0441348
338.2	Chronic pain	neurological	-0.0118178	0.0310935	0.99	0.929823	1.05035	0.703891	7924	1551	6373	0.195734	FALSE	0.0208283	0.0228271	1.02105	0.976371	1.06777	0.36154	23536	2710	20826	FALSE	0.115143
339	Other headache syndromes	neurological	0.0255334	0.0453573	1.03	0.938599	1.12124	0.573477	7821	619	7202	0.0791459	FALSE	0.00307054	0.0186705	1.00308	0.967032	1.04046	0.869369	22898	4617	18281	FALSE	0.201633
340	Migraine	neurological	-0.0107772	0.0494946	0.99	0.897819	1.09006	0.827628	7718	516	7202	0.0668567	FALSE	-0.00913414	0.0246708	0.990907	0.944132	1.04	0.711203	24976	2410	22566	FALSE	0.0964926
340.1	Migrain with aura	neurological	-0.0842944	0.114834	0.92	0.73391	1.15117	0.462916	7289	87	7202	0.0119358	FALSE	-0.013067	0.0631433	0.987018	0.87212	1.11705	0.836056	25646	317	25329	FALSE	0.0123606
342	Hemiplegia	neurological	0.0109544	0.167004	1.01	0.728788	1.40254	0.947701	7967	41	7926	0.00514623	FALSE	-0.152435	0.103928	0.858615	0.700379	1.0526	0.142447	25875	116	25759	FALSE	0.00448309
343	Infantile cerebral palsy	neurological	-0.0472754	0.286032	0.95	0.544494	1.67088	0.868724	7940	14	7926	0.00176322	FALSE	NA	NA	NA	NA	NA	NA	NA	NA	NA	NA	NA
344	Other paralytic syndromes	neurological	-0.00869583	0.140558	0.99	0.752624	1.30578	0.950669	7986	60	7926	0.00751315	FALSE	-0.0512242	0.0744744	0.950066	0.821031	1.09938	0.491573	25846	229	25617	FALSE	0.00886017
345	Epilepsy, recurrent seizures, convulsions	neurological	0.0544857	0.0661249	1.06	0.927633	1.20212	0.40995	8197	271	7926	0.0330609	FALSE	-0.0332986	0.0411114	0.96725	0.892368	1.04842	0.417963	25543	761	24782	FALSE	0.0297929
345.1	Epilepsy	neurological	0.050052	0.144128	1.05	0.792599	1.39451	0.728385	7981	55	7926	0.00689137	FALSE	-0.12252	0.05454	0.884688	0.794996	0.9845	0.0246772	25763	427	25336	FALSE	0.0165742
345.11	Generalized convulsive epilepsy	neurological	0.491358	0.345943	1.63	0.829701	3.22008	0.155507	7936	10	7926	0.00126008	FALSE	-0.0852287	0.147521	0.918302	0.687722	1.22619	0.563441	25951	57	25894	FALSE	0.00219645
345.12	Partial epilepsy	neurological	-0.0125446	0.166174	0.99	0.71302	1.36774	0.939824	7967	41	7926	0.00514623	FALSE	-0.158343	0.0878332	0.853557	0.718568	1.01391	0.0714253	25930	163	25767	FALSE	0.00628616
345.3	Convulsions	neurological	0.0683397	0.0768192	1.07	0.921064	1.24471	0.373671	8126	200	7926	0.0246124	FALSE	0.0128543	0.0500027	1.01294	0.918374	1.11724	0.797123	25641	511	25130	FALSE	0.019929
346	Abnormal findings on study of brain and/or nervous system	neurological	NA	NA	NA	NA	NA	NA	NA	NA	NA	NA	NA	0.228099	0.182454	1.25621	0.878526	1.79626	0.211236	25835	37	25798	FALSE	0.00143217
346.1	Nonspecific abnormal findings on radiological and other examination of skull and head	neurological	NA	NA	NA	NA	NA	NA	NA	NA	NA	NA	NA	0.0281575	0.190495	1.02856	0.70807	1.49411	0.882491	25792	33	25759	FALSE	0.00127947
346.2	Nonspecific abnormal results of function study of brain and central nervous system	neurological	NA	NA	NA	NA	NA	NA	NA	NA	NA	NA	NA	0.12925	0.221743	1.13797	0.736853	1.75745	0.559973	25895	25	25870	FALSE	0.000965437
347	Cataplexy and narcolepsy	neurological	NA	NA	NA	NA	NA	NA	NA	NA	NA	NA	NA	0.213189	0.171446	1.23762	0.884401	1.73191	0.213692	25994	42	25952	FALSE	0.00161576
348	Other conditions of brain	neurological	0.0261776	0.129774	1.03	0.795982	1.32384	0.840138	7995	69	7926	0.00863039	FALSE	-0.108365	0.0632142	0.8973	0.792736	1.01566	0.0864817	25672	319	25353	FALSE	0.012426
348.2	Cerebral edema and compression of brain	neurological	-0.0815606	0.240307	0.92	0.575473	1.47616	0.734307	7946	20	7926	0.00251699	FALSE	-0.11818	0.151585	0.888536	0.660151	1.19593	0.435608	25972	55	25917	FALSE	0.00211767
348.4	Cerebral cysts	neurological	NA	NA	NA	NA	NA	NA	NA	NA	NA	NA	NA	0.0293828	0.231927	1.02982	0.653643	1.62249	0.899186	25975	23	25952	FALSE	0.000885467
348.8	Encephalopathy, not elsewhere classified	neurological	0.0306935	0.162454	1.03	0.749974	1.4178	0.850143	7970	44	7926	0.0055207	FALSE	-0.118361	0.0743545	0.888375	0.7679	1.02775	0.11142	25763	232	25531	FALSE	0.00900516
348.9	Other conditions of brain, NOS	neurological	NA	NA	NA	NA	NA	NA	NA	NA	NA	NA	NA	0.1309	0.102255	1.13985	0.932842	1.3928	0.200498	25765	119	25646	FALSE	0.00461867
349	Other and unspecified disorders of the nervous system	neurological	0.0882479	0.276766	1.09	0.634947	1.87894	0.749838	7941	15	7926	0.00188893	FALSE	-0.15369	0.10305	0.857538	0.700705	1.04947	0.135855	25812	119	25693	FALSE	0.00461026
350	Abnormal movement	neurological	0.0339258	0.0379917	1.03	0.960273	1.11448	0.371867	8313	992	7321	0.119331	FALSE	0.028865	0.0231156	1.02929	0.983693	1.07699	0.211766	23769	2824	20945	FALSE	0.11881
350.1	Abnormal involuntary movements	neurological	0.0743463	0.0701621	1.08	0.938783	1.23598	0.28931	7568	247	7321	0.0326374	FALSE	0.0547555	0.0468526	1.05628	0.963603	1.15788	0.242534	25164	587	24577	FALSE	0.023327
350.2	Abnormality of gait	neurological	0.0268537	0.0415835	1.03	0.946816	1.11445	0.518424	8127	806	7321	0.0991756	FALSE	0.0391294	0.0258353	1.03991	0.988558	1.09392	0.129882	24210	2172	22038	FALSE	0.089715
350.3	Lack of coordination	neurological	-0.228261	0.147882	0.8	0.595646	1.06352	0.1227	7375	54	7321	0.00732203	FALSE	-0.0298918	0.100221	0.970551	0.797458	1.18121	0.765506	25743	126	25617	FALSE	0.00489453
350.6	Disturbances of sensation of smell and taste	neurological	-0.430561	0.311046	0.65	0.35338	1.19613	0.166287	7333	12	7321	0.00163644	FALSE	-0.0178141	0.152179	0.982344	0.728998	1.32373	0.906812	25946	54	25892	FALSE	0.00208125
351	Other peripheral nerve disorders	neurological	0.00768807	0.0590709	1.01	0.897546	1.13141	0.896448	8298	355	7943	0.0427814	FALSE	-0.0248098	0.0199883	0.975495	0.938017	1.01447	0.214527	24098	3781	20317	FALSE	0.156901
352	Disorders of other cranial nerves	neurological	-0.174335	0.127769	0.84	0.653925	1.07906	0.172424	8017	74	7943	0.00923039	FALSE	-0.0917723	0.0525272	0.912313	0.82306	1.01124	0.0806137	25636	467	25169	FALSE	0.0182166
352.1	Trigeminal nerve disorders [CN5]	neurological	-0.24262	0.226883	0.78	0.502927	1.22393	0.284907	7967	24	7943	0.00301243	FALSE	0.0164993	0.102916	1.01664	0.830925	1.24385	0.87263	25830	119	25711	FALSE	0.00460705
352.2	Facial nerve disorders [CN7]	neurological	-0.136081	0.155293	0.87	0.643743	1.18328	0.380875	7993	50	7943	0.00625547	FALSE	-0.125168	0.0625419	0.882349	0.780555	0.997417	0.0453551	25839	329	25510	FALSE	0.0127327
353	Nerve root and plexus disorders	neurological	0.563769	0.224576	1.76	1.13156	2.72901	0.0120603	7966	23	7943	0.00288727	FALSE	-0.00944779	0.0635544	0.990597	0.874578	1.12201	0.881824	25545	314	25231	FALSE	0.012292
353.1	Nerve plexus lesions	neurological	0.45765	0.277481	1.58	0.917399	2.7224	0.0990859	7958	15	7943	0.0018849	FALSE	0.0911834	0.128935	1.09547	0.850842	1.41043	0.479438	25944	76	25868	FALSE	0.00292939
353.2	Nerve root lesions	neurological	NA	NA	NA	NA	NA	NA	NA	NA	NA	NA	NA	-0.0127224	0.0861	0.987358	0.834036	1.16887	0.88253	25691	169	25522	FALSE	0.00657818
355	Complex regional/central pain syndrome	neurological	0.202451	0.190959	1.22	0.842123	1.78021	0.289064	7975	32	7943	0.00401254	FALSE	0.0886301	0.102576	1.09268	0.893669	1.336	0.387566	25883	119	25764	FALSE	0.00459761
355.1	Chronic pain syndrome	neurological	-0.107049	0.0839188	0.9	0.762213	1.05911	0.202088	8112	169	7943	0.0208333	FALSE	0.0395674	0.0326827	1.04036	0.975807	1.10919	0.226028	25201	1220	23981	FALSE	0.0484108
356	Hereditary and idiopathic peripheral neuropathy	neurological	0.123747	0.107549	1.13	0.916632	1.3973	0.249893	8398	102	8296	0.0121457	FALSE	0.103756	0.0368385	1.10933	1.03206	1.19239	0.00485501	24898	982	23916	FALSE	0.0394409
357	Inflammatory and toxic neuropathy	neurological	0.105748	0.0674937	1.11	0.973809	1.26875	0.117167	8563	267	8296	0.0311807	FALSE	0.158513	0.0658843	1.17177	1.02982	1.33329	0.0161312	25511	290	25221	FALSE	0.0113676
358	Myoneural disorders	neurological	0.34138	0.288668	1.41	0.798987	2.4773	0.236967	8311	15	8296	0.00180484	FALSE	0.0331368	0.182435	1.03369	0.722935	1.47803	0.855868	25998	38	25960	FALSE	0.00146165
358.1	Myasthenia gravis	neurological	0.34138	0.288668	1.41	0.798987	2.4773	0.236967	8311	15	8296	0.00180484	FALSE	-0.0289534	0.193015	0.971462	0.665469	1.41815	0.88076	26011	34	25977	FALSE	0.00130714
359	Muscular dystrophies and other myopathies	neurological	-0.0223478	0.172387	0.98	0.697518	1.37099	0.896853	8335	39	8296	0.00467906	FALSE	0.0824093	0.137646	1.0859	0.829131	1.42219	0.54937	25916	66	25850	FALSE	0.00254669
359.1	Muscular dystrophies	neurological	NA	NA	NA	NA	NA	NA	NA	NA	NA	NA	NA	0.112104	0.248333	1.11863	0.687545	1.82	0.651682	26012	21	25991	FALSE	0.00080732
359.2	Myopathy	neurological	-0.0696069	0.178696	0.93	0.657144	1.32397	0.696887	8332	36	8296	0.00432069	FALSE	0.111506	0.160527	1.11796	0.816175	1.53133	0.487289	25925	48	25877	FALSE	0.00185149
360	Disorders of the globe	sense organs	-0.0412689	0.217572	0.96	0.626435	1.46987	0.84956	7449	25	7424	0.00335616	FALSE	0.278578	0.12787	1.32125	1.02835	1.69758	0.029361	25889	76	25813	FALSE	0.00293561
360.2	Progressive myopia	sense organs	0.0443583	0.262997	1.05	0.624305	1.75038	0.86606	7441	17	7424	0.00228464	FALSE	0.14561	0.177071	1.15674	0.817545	1.63668	0.410892	25954	39	25915	FALSE	0.00150266
361	Retinal detachments and defects	sense organs	-0.0946677	0.160046	0.91	0.664741	1.24486	0.554183	7471	47	7424	0.00629099	FALSE	0.0641934	0.0460682	1.0663	0.974237	1.16706	0.163486	25664	612	25052	FALSE	0.0238466
361.1	Retinal detachment with retinal defect	sense organs	NA	NA	NA	NA	NA	NA	NA	NA	NA	NA	NA	0.163093	0.0943225	1.17715	0.978456	1.41618	0.0837917	25930	143	25787	FALSE	0.00551485
361.2	Retinoschisis and retinal cysts	sense organs	NA	NA	NA	NA	NA	NA	NA	NA	NA	NA	NA	0.126668	0.139804	1.13504	0.862994	1.49285	0.364913	25972	64	25908	FALSE	0.00246419
362	Other retinal disorders	sense organs	-0.0922147	0.0552568	0.91	0.818307	1.01622	0.0951495	7672	411	7261	0.0535714	FALSE	-0.00340062	0.0223965	0.996605	0.953803	1.04133	0.879316	24162	3243	20919	FALSE	0.134219
362.2	Degeneration of macula and posterior pole of retina	sense organs	-0.0715246	0.0805751	0.93	0.794969	1.09025	0.374715	7448	187	7261	0.0251074	FALSE	-0.01911	0.0303252	0.981071	0.924458	1.04115	0.528583	25026	1651	23375	FALSE	0.0659714
362.21	Macular degeneration, dry	sense organs	NA	NA	NA	NA	NA	NA	NA	NA	NA	NA	NA	-0.0517857	0.0522634	0.949532	0.857082	1.05196	0.321754	25715	502	25213	FALSE	0.0195217
362.22	Macular degeneration, wet	sense organs	NA	NA	NA	NA	NA	NA	NA	NA	NA	NA	NA	0.00260551	0.0978285	1.00261	0.827672	1.21452	0.978752	25953	137	25816	FALSE	0.00527877
362.23	Cystoid macular degeneration of retina	sense organs	-0.0913833	0.186919	0.91	0.632709	1.3165	0.624918	7295	34	7261	0.00466073	FALSE	0.0916155	0.0700195	1.09594	0.955402	1.25716	0.190728	25822	260	25562	FALSE	0.0100689
362.26	Macular puckering of retina	sense organs	-0.152501	0.120946	0.86	0.677358	1.08823	0.207346	7341	80	7261	0.0108977	FALSE	-0.032607	0.0438671	0.967919	0.888175	1.05482	0.457293	25541	709	24832	FALSE	0.0277593
362.27	Drusen (degenerative) of retina	sense organs	-0.0195107	0.16054	0.98	0.715932	1.34333	0.90327	7306	45	7261	0.00615932	FALSE	-0.132872	0.0710649	0.875577	0.761733	1.00644	0.0615213	25608	255	25353	FALSE	0.00995783
362.29	Macular degeneration (senile) of retina NOS	sense organs	0.0706531	0.139678	1.07	0.816184	1.41117	0.612976	7322	61	7261	0.00833106	FALSE	0.0769808	0.08444	1.08002	0.915283	1.27441	0.361946	25763	182	25581	FALSE	0.00706439
362.3	Other nondiabetic retinopathy	sense organs	-0.283965	0.126033	0.75	0.588023	0.963733	0.0242526	7334	73	7261	0.00995364	FALSE	-0.0595965	0.0483466	0.942145	0.856967	1.03579	0.217691	25257	550	24707	FALSE	0.0217761
362.31	Separation of retinal layers	sense organs	NA	NA	NA	NA	NA	NA	NA	NA	NA	NA	NA	0.0136953	0.101476	1.01379	0.830939	1.23688	0.892643	25925	123	25802	FALSE	0.00474446
362.4	Retinal vascular changes and abnomalities	sense organs	-0.193782	0.11519	0.82	0.657339	1.03251	0.0925162	7349	88	7261	0.0119744	FALSE	-0.0080571	0.0528797	0.991975	0.894311	1.1003	0.878898	25705	462	25243	FALSE	0.0179732
362.6	Peripheral retinal degenerations	sense organs	-0.136846	0.151108	0.87	0.648549	1.17272	0.365138	7313	52	7261	0.00711062	FALSE	0.0633152	0.0530986	1.06536	0.960061	1.18221	0.233101	25522	450	25072	FALSE	0.0176318
362.7	Hereditary retinal dystrophies	sense organs	NA	NA	NA	NA	NA	NA	NA	NA	NA	NA	NA	0.0590846	0.138354	1.06087	0.808893	1.39133	0.669339	25887	65	25822	FALSE	0.00251091
362.8	Retinal hemorrhage/ischemia	sense organs	0.0927361	0.296438	1.1	0.61368	1.96159	0.754406	7274	13	7261	0.00178719	FALSE	0.0470368	0.0887956	1.04816	0.880731	1.24742	0.596306	25671	162	25509	FALSE	0.00631062
362.9	Retinal edema	sense organs	0.0633639	0.0976858	1.07	0.879765	1.29024	0.516564	7386	125	7261	0.0169239	FALSE	-0.0249326	0.0716	0.975376	0.847666	1.12233	0.727675	25757	246	25511	FALSE	0.0095508
363	Chorioretinal inflammations, scars, and other disorders of choroid	sense organs	0.0916868	0.17466	1.1	0.778298	1.54345	0.599621	7462	38	7424	0.00509247	FALSE	-0.0139996	0.0595162	0.986098	0.877524	1.10811	0.814035	25563	363	25200	FALSE	0.0142002
363.3	Chorioretinal scars	sense organs	0.211094	0.196443	1.24	0.840352	1.81507	0.282562	7454	30	7424	0.00402468	FALSE	-0.0241481	0.0645474	0.976141	0.860139	1.10779	0.70832	25609	307	25302	FALSE	0.011988
364	Corneal opacity and other disorders of cornea	sense organs	0.0210734	0.105693	1.02	0.830203	1.25638	0.841964	7530	106	7424	0.014077	FALSE	0.0233755	0.0590695	1.02365	0.91174	1.1493	0.692306	25567	362	25205	FALSE	0.0141589
364.1	Corneal opacity	sense organs	-0.0681739	0.218827	0.93	0.608307	1.43437	0.755388	7448	24	7424	0.00322234	FALSE	0.00541852	0.0535027	1.00543	0.905338	1.11659	0.919332	25510	446	25064	FALSE	0.0174833
364.2	Corneal edema	sense organs	0.155916	0.241609	1.17	0.727866	1.87661	0.518718	7444	20	7424	0.00268673	FALSE	-0.020258	0.1327	0.979946	0.755519	1.27104	0.878666	25968	71	25897	FALSE	0.00273413
364.4	Corneal degenerations	sense organs	0.0190681	0.125357	1.02	0.797215	1.30313	0.8791	7499	75	7424	0.0100013	FALSE	0.0673292	0.087465	1.06965	0.901133	1.26967	0.441428	25794	164	25630	FALSE	0.00635807
364.41	Keratoconus	sense organs	NA	NA	NA	NA	NA	NA	NA	NA	NA	NA	NA	0.13167	0.141634	1.14073	0.864216	1.50572	0.352553	26005	63	25942	FALSE	0.00242261
364.5	Corneal dystrophy	sense organs	NA	NA	NA	NA	NA	NA	NA	NA	NA	NA	NA	0.0281818	0.128868	1.02858	0.798996	1.32414	0.826894	25933	74	25859	FALSE	0.00285351
364.51	Fuchs' dystrophy	sense organs	NA	NA	NA	NA	NA	NA	NA	NA	NA	NA	NA	0.098732	0.177506	1.10377	0.779439	1.56306	0.578063	25968	39	25929	FALSE	0.00150185
364.9	Cornea replaced by transplant	sense organs	NA	NA	NA	NA	NA	NA	NA	NA	NA	NA	NA	-0.164808	0.185254	0.848057	0.589839	1.21932	0.373664	26018	37	25981	FALSE	0.00142209
365	Glaucoma	sense organs	-0.0731432	0.0439649	0.93	0.852728	1.01311	0.0961781	8121	697	7424	0.0858269	FALSE	0.00199558	0.0193796	1.002	0.964651	1.04079	0.917984	24835	4508	20327	FALSE	0.181518
365.1	Open-angle glaucoma	sense organs	-0.0664731	0.118562	0.94	0.741667	1.18047	0.575029	7508	84	7424	0.0111881	FALSE	0.0254203	0.0217851	1.02575	0.98287	1.07049	0.243264	24976	3320	21656	FALSE	0.132928
365.11	Primary open angle glaucoma	sense organs	NA	NA	NA	NA	NA	NA	NA	NA	NA	NA	NA	0.0220764	0.0371089	1.02232	0.950605	1.09945	0.551904	25676	1008	24668	FALSE	0.0392585
365.2	Primary angle-closure glaucoma	sense organs	-0.173674	0.153703	0.84	0.621927	1.13608	0.258505	7474	50	7424	0.00668986	FALSE	0.0060438	0.0569332	1.00606	0.899834	1.12483	0.915459	25760	401	25359	FALSE	0.0155668
365.5	Pseudoexfoliation glaucoma	sense organs	NA	NA	NA	NA	NA	NA	NA	NA	NA	NA	NA	-0.161009	0.174304	0.851284	0.604928	1.19797	0.355629	26017	41	25976	FALSE	0.00157589
366	Cataract	sense organs	-0.0778613	0.0410579	0.93	0.853564	1.00262	0.0579097	8393	879	7514	0.10473	FALSE	0.0252576	0.0197767	1.02558	0.986586	1.06611	0.201554	23867	8919	14948	FALSE	0.373696
366.1	Nonsenile Cataract	sense organs	-0.127374	0.336591	0.88	0.455166	1.70292	0.705115	7525	11	7514	0.00146179	FALSE	0.0669557	0.0932442	1.06925	0.890651	1.28366	0.472715	25773	152	25621	FALSE	0.00589764
366.2	Senile cataract	sense organs	-0.0589742	0.0493299	0.94	0.855849	1.03843	0.231889	8071	557	7514	0.0690125	FALSE	0.0246349	0.0191634	1.02494	0.987158	1.06417	0.198611	23804	7914	15890	FALSE	0.332465
366.3	Traumatic cataract	sense organs	NA	NA	NA	NA	NA	NA	NA	NA	NA	NA	NA	0.152974	0.179069	1.16529	0.820369	1.65524	0.392954	25983	39	25944	FALSE	0.00150098
367	Disorders of refraction and accommodation; blindness and low vision	sense organs	-0.0926444	0.0511706	0.91	0.824532	1.00768	0.0702181	7994	484	7510	0.0605454	FALSE	0.0127445	0.0163118	1.01283	0.980957	1.04573	0.434624	23455	14341	9114	FALSE	0.611426
367.1	Myopia	sense organs	-0.198578	0.118049	0.82	0.650539	1.03334	0.0925371	7597	87	7510	0.0114519	FALSE	0.0329732	0.0200755	1.03352	0.993645	1.075	0.100495	22806	3739	19067	FALSE	0.163948
367.2	Astigmatism	sense organs	0.30149	0.139086	1.35	1.0293	1.77553	0.0301858	7572	62	7510	0.00818806	FALSE	0.0261077	0.0182725	1.02645	0.99034	1.06388	0.153064	22205	5327	16878	FALSE	0.239901
367.8	Hypermetropia	sense organs	0.375088	0.209198	1.46	0.965663	2.19266	0.0729763	7538	28	7510	0.00371451	FALSE	0.0204918	0.0220221	1.0207	0.977584	1.06572	0.352107	23269	3258	20011	FALSE	0.140015
367.9	Blindness and low vision	sense organs	-0.212967	0.103672	0.81	0.659572	0.990278	0.0399531	7621	111	7510	0.014565	FALSE	0.0614469	0.0427394	1.06337	0.977925	1.15629	0.150516	24917	715	24202	FALSE	0.0286953
368	Visual disturbances	sense organs	0.0339493	0.05918	1.03	0.921232	1.16177	0.566197	8105	352	7753	0.04343	FALSE	-0.0111481	0.0240384	0.988914	0.943402	1.03662	0.642817	23286	2421	20865	FALSE	0.103968
368.1	Amblyopia	sense organs	-0.11852	0.229212	0.89	0.566785	1.39199	0.605103	7775	22	7753	0.00282958	FALSE	-0.116148	0.0739646	0.890343	0.770189	1.02924	0.11634	25849	229	25620	FALSE	0.00885914
368.2	Diplopia and disorders of binocular vision	sense organs	0.418482	0.217547	1.52	0.99212	2.32769	0.0544003	7779	26	7753	0.00334233	FALSE	0.00612438	0.061788	1.00614	0.891384	1.13568	0.921044	25584	331	25253	FALSE	0.0129378
368.3	Anisometropia	sense organs	-0.00878603	0.329573	0.99	0.519573	1.89113	0.978732	7764	11	7753	0.0014168	FALSE	0.120698	0.090783	1.12828	0.944371	1.34801	0.183674	25651	155	25496	FALSE	0.00604265
368.4	Visual field defects	sense organs	0.290768	0.197856	1.34	0.907528	1.97105	0.141673	7783	30	7753	0.00385455	FALSE	-0.024232	0.0564368	0.976059	0.873849	1.09023	0.667658	25471	404	25067	FALSE	0.0158612
368.7	Disorders of accommodation	sense organs	NA	NA	NA	NA	NA	NA	NA	NA	NA	NA	NA	0.0530275	0.145763	1.05446	0.792416	1.40316	0.716014	25887	60	25827	FALSE	0.00231777
368.9	Subjective visual disturbances	sense organs	0.147326	0.107939	1.16	0.937785	1.43174	0.172285	7856	103	7753	0.013111	FALSE	-0.0247325	0.0453126	0.975571	0.892664	1.06618	0.585189	24906	618	24288	FALSE	0.0248133
368.91	Psychophysical visual disturbances	sense organs	NA	NA	NA	NA	NA	NA	NA	NA	NA	NA	NA	0.073336	0.22611	1.07609	0.690845	1.67617	0.745682	25943	25	25918	FALSE	0.000963651
369	Infection of the eye	sense organs	-0.0809998	0.0702827	0.92	0.803519	1.0584	0.249121	7551	246	7305	0.0325785	FALSE	-0.000881495	0.038766	0.999119	0.926017	1.07799	0.981859	24456	864	23592	FALSE	0.0353288
369.2	Eye infection, viral	sense organs	0.328219	0.252325	1.39	0.84676	2.27681	0.193334	7324	19	7305	0.00259421	FALSE	-0.0538517	0.0989743	0.947573	0.780484	1.15043	0.586375	25755	129	25626	FALSE	0.00500874
369.5	Conjunctivitis, infectious	sense organs	-0.098339	0.0732716	0.91	0.785094	1.04631	0.179558	7531	226	7305	0.0300093	FALSE	-0.000250491	0.0450635	0.99975	0.915234	1.09207	0.995565	24551	630	23921	FALSE	0.0256609
370	Keratitis	sense organs	0.0409527	0.140674	1.04	0.790755	1.37255	0.77096	7365	60	7305	0.00814664	FALSE	0.0556839	0.0446076	1.05726	0.968752	1.15386	0.211919	24986	655	24331	FALSE	0.0262147
370.1	Corneal ulcer	sense organs	NA	NA	NA	NA	NA	NA	NA	NA	NA	NA	NA	-0.105474	0.136525	0.899898	0.688622	1.176	0.439783	25962	67	25895	FALSE	0.00258069
370.2	Superficial keratitis	sense organs	0.841342	0.302719	2.32	1.28148	4.19827	0.00545	7318	13	7305	0.00177644	FALSE	-0.017939	0.113443	0.982221	0.786402	1.2268	0.874352	25775	97	25678	FALSE	0.00376334
370.3	Keratoconjunctivitis	sense organs	-0.2579	0.209177	0.77	0.512791	1.16426	0.217603	7332	27	7305	0.00368249	FALSE	0.0602741	0.0558681	1.06213	0.951965	1.18504	0.280648	25223	417	24806	FALSE	0.0165325
370.31	Keratoconjunctivitis sicca	sense organs	-0.414211	0.233362	0.66	0.418282	1.04412	0.0759021	7327	22	7305	0.00300259	FALSE	0.0720795	0.0587273	1.07474	0.957887	1.20585	0.219687	25280	377	24903	FALSE	0.014913
371	Inflammation of the eye	sense organs	-0.0646556	0.0742197	0.94	0.810482	1.08417	0.383679	7522	217	7305	0.0288487	FALSE	0.0140557	0.0244408	1.01415	0.966718	1.06392	0.565229	23771	2347	21424	FALSE	0.0987338
371.1	Uveitis, noninfectious or NOS	sense organs	-0.111769	0.167117	0.89	0.644475	1.24083	0.503619	7347	42	7305	0.00571662	FALSE	-0.0296725	0.0667293	0.970763	0.85175	1.10641	0.656559	25886	282	25604	FALSE	0.0108939
371.2	Conjunctivitis, noninfectious	sense organs	0.0124214	0.17748	1.01	0.715024	1.43373	0.944204	7342	37	7305	0.0050395	FALSE	0.025842	0.0469985	1.02618	0.935873	1.1252	0.582424	25047	569	24478	FALSE	0.0227173
371.21	Allergic conjunctivitis	sense organs	-0.0104999	0.187902	0.99	0.684691	1.43016	0.955438	7338	33	7305	0.00449714	FALSE	0.0311014	0.0485944	1.03159	0.93787	1.13468	0.522159	25106	531	24575	FALSE	0.0211503
371.3	Inflammation of eyelids	sense organs	-0.00756524	0.0910936	0.99	0.830183	1.18646	0.933812	7449	144	7305	0.0193315	FALSE	0.0111239	0.0298574	1.01119	0.953709	1.07213	0.70947	24377	1509	22868	FALSE	0.0619026
372	Disorders of conjunctiva	sense organs	-0.226332	0.101297	0.8	0.653852	0.972593	0.025461	7423	118	7305	0.0158965	FALSE	0.00504828	0.0352246	1.00506	0.938013	1.0769	0.88604	24813	1079	23734	FALSE	0.0434853
374	Other disorders of eyelids	sense organs	0.0616013	0.0931558	1.06	0.886048	1.27658	0.508438	7444	139	7305	0.0186728	FALSE	0.0521472	0.0342293	1.05353	0.985169	1.12664	0.127641	25167	1186	23981	FALSE	0.0471252
374.1	Ectropion or entropion	sense organs	-0.0847247	0.242528	0.92	0.571164	1.47791	0.726834	7326	21	7305	0.0028665	FALSE	0.156418	0.087513	1.16931	0.985006	1.38811	0.0738781	25839	170	25669	FALSE	0.0065792
374.2	Lagophthalmos	sense organs	NA	NA	NA	NA	NA	NA	NA	NA	NA	NA	NA	-0.0442501	0.183011	0.956715	0.668344	1.36951	0.808943	25963	38	25925	FALSE	0.00146362
374.3	Ptosis of eyelid	sense organs	0.0715021	0.167026	1.07	0.774243	1.49015	0.668586	7347	42	7305	0.00571662	FALSE	0.0504755	0.0530038	1.05177	0.947989	1.16691	0.340945	25776	468	25308	FALSE	0.0181564
374.6	Dermatochalasis	sense organs	0.0855608	0.147793	1.09	0.81537	1.45533	0.56264	7360	55	7305	0.00747283	FALSE	0.112017	0.0476963	1.11853	1.01871	1.22814	0.0188467	25761	590	25171	FALSE	0.0229028
375	Disorders of lacrimal system	sense organs	-0.162926	0.204964	0.85	0.568556	1.26973	0.42667	7349	28	7321	0.00381004	FALSE	0.121402	0.127217	1.12908	0.879903	1.44882	0.339938	25891	76	25815	FALSE	0.00293538
375.1	Dry eyes	sense organs	-0.070349	0.0478719	0.93	0.848591	1.02376	0.141691	7896	575	7321	0.0728217	FALSE	-0.0235273	0.019988	0.976747	0.939222	1.01577	0.239167	23053	4067	18986	FALSE	0.17642
375.2	Epiphora	sense organs	-0.177131	0.217304	0.84	0.547142	1.28247	0.414997	7346	25	7321	0.00340321	FALSE	0.131002	0.148416	1.13997	0.852235	1.52485	0.377414	25921	56	25865	FALSE	0.00216041
376	Disorders of the orbit	sense organs	NA	NA	NA	NA	NA	NA	NA	NA	NA	NA	NA	-0.308378	0.222755	0.734637	0.474745	1.1368	0.16624	25987	25	25962	FALSE	0.000962019
377	Disorders of optic nerve and visual pathways	sense organs	-0.0764515	0.158544	0.93	0.678956	1.26402	0.629658	7368	47	7321	0.00637894	FALSE	-0.0737232	0.0534554	0.928929	0.836528	1.03154	0.167848	25527	444	25083	FALSE	0.0173933
377.1	Optic atrophy	sense organs	NA	NA	NA	NA	NA	NA	NA	NA	NA	NA	NA	-0.129865	0.0775823	0.878214	0.754329	1.02244	0.0941497	25773	210	25563	FALSE	0.00814806
377.3	Optic neuritis/neuropathy	sense organs	-0.0684565	0.254908	0.93	0.566615	1.53905	0.788273	7339	18	7321	0.00245265	FALSE	0.0202519	0.0898178	1.02046	0.855738	1.21689	0.821608	25793	154	25639	FALSE	0.00597061
378	Strabismus and other disorders of binocular eye movements	sense organs	0.0938326	0.186842	1.1	0.761566	1.58414	0.615525	7355	34	7321	0.00462271	FALSE	-0.0199035	0.0424838	0.980293	0.901972	1.06542	0.63943	25480	715	24765	FALSE	0.0280612
378.1	Strabismus (not specified as paralytic)	sense organs	-0.0122445	0.30285	0.99	0.545621	1.78844	0.96775	7334	13	7321	0.00177257	FALSE	-0.0982316	0.0591691	0.906439	0.807184	1.0179	0.0968772	25632	365	25267	FALSE	0.01424
378.2	Nystagmus and other irregular eye movements	sense organs	NA	NA	NA	NA	NA	NA	NA	NA	NA	NA	NA	0.209445	0.153326	1.23299	0.91295	1.66523	0.171936	25940	53	25887	FALSE	0.00204318
378.5	Paralytic strabismus	sense organs	NA	NA	NA	NA	NA	NA	NA	NA	NA	NA	NA	-0.00750064	0.0901277	0.992527	0.83181	1.1843	0.933675	25952	156	25796	FALSE	0.0060111
379	Other disorders of eye	sense organs	-0.0487452	0.0652479	0.95	0.838089	1.08236	0.455017	7611	290	7321	0.0381027	FALSE	0.0160568	0.0258629	1.01619	0.965958	1.06903	0.534704	24030	2255	21775	FALSE	0.093841
379.1	Scleritis and episcleritis	sense organs	0.0941493	0.272366	1.1	0.644238	1.87383	0.729589	7337	16	7321	0.00218073	FALSE	-0.148487	0.145744	0.862011	0.647819	1.14702	0.308287	25965	59	25906	FALSE	0.00227229
379.2	Disorders of vitreous body	sense organs	-0.081042	0.0699833	0.92	0.803957	1.05773	0.246856	7572	251	7321	0.0331484	FALSE	0.0225198	0.029485	1.02278	0.965344	1.08362	0.445004	24503	1632	22871	FALSE	0.0666041
379.3	Aphakia and other disorders of lens	sense organs	NA	NA	NA	NA	NA	NA	NA	NA	NA	NA	NA	0.0239838	0.067727	1.02427	0.896945	1.16968	0.723246	25685	291	25394	FALSE	0.0113296
379.4	Anomalies of pupillary function	sense organs	NA	NA	NA	NA	NA	NA	NA	NA	NA	NA	NA	0.0673149	0.118467	1.06963	0.847995	1.3492	0.569888	25905	92	25813	FALSE	0.00355144
379.5	Disorders of iris and ciliary body	sense organs	NA	NA	NA	NA	NA	NA	NA	NA	NA	NA	NA	-0.0357853	0.0878847	0.964847	0.812175	1.14622	0.683873	25831	163	25668	FALSE	0.00631025
379.51	Pigmentary iris degeneration	sense organs	NA	NA	NA	NA	NA	NA	NA	NA	NA	NA	NA	-0.0425606	0.179708	0.958332	0.673823	1.36297	0.812787	26006	38	25968	FALSE	0.0014612
379.9	Pain, swelling or discharge of eye	sense organs	-0.0400496	0.243097	0.96	0.596593	1.54716	0.869143	7342	21	7321	0.00286026	FALSE	0.145229	0.0706146	1.1563	1.00685	1.32795	0.03972	25093	248	24845	FALSE	0.00988323
380	Disorders of external ear	sense organs	NA	NA	NA	NA	NA	NA	NA	NA	NA	NA	NA	-0.169765	0.0917874	0.843863	0.704922	1.01019	0.0643786	25569	151	25418	FALSE	0.00590559
380.1	Otitis externa	sense organs	0.073377	0.107017	1.08	0.872514	1.32728	0.49293	8210	101	8109	0.0123021	FALSE	-0.0461225	0.0412398	0.954925	0.880776	1.03532	0.263397	24936	754	24182	FALSE	0.0302374
380.4	Impacted cerumen	sense organs	-0.011598	0.0757556	0.99	0.852077	1.14669	0.878321	8321	212	8109	0.0254777	FALSE	-0.0358891	0.0278	0.964747	0.913587	1.01877	0.196714	24157	1839	22318	FALSE	0.076127
381	Otitis media and Eustachian tube disorders	sense organs	0.0106507	0.104575	1.01	0.823398	1.24063	0.918878	8189	107	8082	0.0130663	FALSE	-0.0591574	0.0347976	0.942558	0.880416	1.00909	0.0891227	24247	1075	23172	FALSE	0.0443354
381.1	Otitis media	sense organs	0.0372503	0.120989	1.04	0.818822	1.31573	0.758172	8162	80	8082	0.00980152	FALSE	-0.0584044	0.040053	0.943268	0.87205	1.0203	0.144791	24499	802	23697	FALSE	0.032736
381.11	Suppurative and unspecified otitis media	sense organs	0.015353	0.133226	1.02	0.782103	1.31847	0.908254	8148	66	8082	0.00810015	FALSE	-0.0915064	0.0485048	0.912555	0.829796	1.00357	0.0592218	24717	542	24175	FALSE	0.0219282
381.2	Eustachian tube disorders	sense organs	0.0286937	0.244238	1.03	0.637619	1.66097	0.906478	8101	19	8082	0.00234539	FALSE	-0.0469589	0.0714256	0.954127	0.829483	1.0975	0.510891	25537	245	25292	FALSE	0.00959392
381.3	Mastoiditis & related conditions	sense organs	NA	NA	NA	NA	NA	NA	NA	NA	NA	NA	NA	0.109739	0.145953	1.11599	0.838342	1.48558	0.452125	25942	59	25883	FALSE	0.0022743
381.9	Otorrhea	sense organs	-0.0573648	0.341308	0.94	0.483682	1.84338	0.866526	8092	10	8082	0.00123579	FALSE	-0.206011	0.216668	0.813825	0.53223	1.24441	0.3417	25925	26	25899	FALSE	0.00100289
382	Otalgia	sense organs	-0.119517	0.0996464	0.89	0.729917	1.07874	0.230368	8200	118	8082	0.0143902	FALSE	0.00116634	0.0568066	1.00117	0.895678	1.11908	0.983619	24962	394	24568	FALSE	0.015784
383	Otosclerosis	sense organs	NA	NA	NA	NA	NA	NA	NA	NA	NA	NA	NA	0.0860139	0.198218	1.08982	0.738974	1.60724	0.664335	26011	32	25979	FALSE	0.00123025
384	Other disorders of tympanic membrane	sense organs	0.171696	0.210512	1.19	0.785914	1.79374	0.414722	8108	26	8082	0.00320671	FALSE	-0.00337976	0.080166	0.996626	0.851714	1.16619	0.966371	25843	196	25647	FALSE	0.00758426
384.4	Perforation of tympanic membrane	sense organs	0.0886479	0.2245	1.09	0.703722	1.69667	0.69294	8105	23	8082	0.00283775	FALSE	-0.00919152	0.084935	0.990851	0.8389	1.17032	0.913823	25894	175	25719	FALSE	0.00675832
385	Other disorders of middle ear and mastoid	sense organs	0.200618	0.298826	1.22	0.680395	2.1953	0.501996	8095	13	8082	0.00160593	FALSE	-0.114134	0.134469	0.892138	0.685441	1.16117	0.396005	25928	70	25858	FALSE	0.00269978
385.3	Cholesteatoma	sense organs	0.149151	0.32561	1.16	0.613212	2.19756	0.646905	8093	11	8082	0.0013592	FALSE	-0.0399274	0.160494	0.960859	0.701527	1.31606	0.803532	25990	49	25941	FALSE	0.00188534
386	Vertiginous syndromes and other disorders of vestibular system	sense organs	-0.108816	0.086335	0.9	0.757272	1.06226	0.207527	7290	163	7127	0.0223594	FALSE	-0.0437313	0.0397278	0.957211	0.885504	1.03472	0.270995	25082	824	24258	FALSE	0.0328522
386.1	Meniere's disease	sense organs	-0.41142	0.25266	0.66	0.403882	1.0874	0.10345	7146	19	7127	0.00265883	FALSE	-0.292102	0.127439	0.746692	0.581652	0.958561	0.0219003	25980	78	25902	FALSE	0.00300231
386.2	Peripheral or central vertigo	sense organs	-0.0900614	0.0951635	0.91	0.758372	1.10126	0.343952	7260	133	7127	0.0183196	FALSE	-0.0403758	0.0432598	0.960428	0.882351	1.04541	0.350649	25149	690	24459	FALSE	0.0274365
386.21	Central origin vertigo	sense organs	NA	NA	NA	NA	NA	NA	NA	NA	NA	NA	NA	-0.100034	0.146688	0.904806	0.678722	1.2062	0.495269	25890	58	25832	FALSE	0.00224025
386.3	Labyrinthitis	sense organs	NA	NA	NA	NA	NA	NA	NA	NA	NA	NA	NA	0.122858	0.172017	1.13072	0.80711	1.58409	0.475092	25901	41	25860	FALSE	0.00158295
386.9	Dizziness and giddiness (Light-headedness and vertigo)	sense organs	0.0421359	0.0384861	1.04	0.967251	1.12476	0.273589	8083	956	7127	0.118273	FALSE	-0.0327734	0.023585	0.967758	0.92404	1.01354	0.164654	23394	2591	20803	FALSE	0.110755
388	Other disorders of ear	sense organs	-0.0697761	0.327914	0.93	0.490423	1.77346	0.831492	7794	11	7783	0.00141134	FALSE	-0.177299	0.0989477	0.837529	0.689881	1.01678	0.0731571	25624	129	25495	FALSE	0.00503434
389	Hearing loss	sense organs	-0.0789633	0.0462909	0.92	0.843923	1.01184	0.0880444	8402	619	7783	0.0736729	FALSE	-0.0259215	0.0156722	0.974412	0.944935	1.00481	0.0981319	23297	9836	13461	FALSE	0.4222
389.1	Sensorineural hearing loss	sense organs	-0.0284167	0.056689	0.97	0.869769	1.08621	0.616179	8185	402	7783	0.0491142	FALSE	-0.00150463	0.0186805	0.998496	0.962599	1.03573	0.935803	23368	6408	16960	FALSE	0.274221
389.2	Conductive hearing loss	sense organs	0.0110615	0.219678	1.01	0.657371	1.55524	0.959841	7807	24	7783	0.00307416	FALSE	-0.0403301	0.0643441	0.960472	0.84667	1.08957	0.530798	25617	306	25311	FALSE	0.0119452
389.3	Degenerative and vascular disorders of ear	sense organs	NA	NA	NA	NA	NA	NA	NA	NA	NA	NA	NA	0.0636541	0.182993	1.06572	0.744523	1.5255	0.727952	25894	38	25856	FALSE	0.00146752
389.4	Tinnitus	sense organs	-0.11339	0.0944126	0.89	0.741976	1.07429	0.229751	7917	134	7783	0.0169256	FALSE	-0.0148751	0.0197631	0.985235	0.947801	1.02415	0.451649	22198	3964	18234	FALSE	0.178575
389.5	Disorders of acoustic nerve	sense organs	-0.304953	0.338693	0.74	0.379541	1.43173	0.367918	7793	10	7783	0.0012832	FALSE	-0.291963	0.179556	0.746796	0.525244	1.0618	0.103943	25899	39	25860	FALSE	0.00150585
394	Rheumatic disease of the heart valves	circulatory system	0.0729299	0.0997118	1.08	0.884701	1.30782	0.464531	8028	119	7909	0.0148231	FALSE	0.0488874	0.0926318	1.0501	0.875753	1.25916	0.597665	25682	147	25535	FALSE	0.00572385
394.1	Mitral valve stenosis and aortic valve stenosis	circulatory system	-0.15697	0.34388	0.85	0.435624	1.67705	0.648054	7919	10	7909	0.00126279	FALSE	0.00221034	0.210721	1.00221	0.663117	1.51471	0.991631	25915	28	25887	FALSE	0.00108046
394.2	Mitral valve disease	circulatory system	0.0986462	0.124566	1.1	0.864587	1.40888	0.428409	7985	76	7909	0.00951785	FALSE	-0.0517826	0.245562	0.949535	0.586793	1.53652	0.832985	25994	21	25973	FALSE	0.000807879
394.4	Acute rheumatic heart disease	circulatory system	0.187848	0.256418	1.21	0.729985	1.99457	0.463812	7927	18	7909	0.00227072	FALSE	NA	NA	NA	NA	NA	NA	NA	NA	NA	NA	NA
394.7	Disease of tricuspid valve	circulatory system	0.141852	0.173379	1.15	0.820394	1.61878	0.413265	7948	39	7909	0.00490689	FALSE	-0.142407	0.210113	0.867268	0.574515	1.3092	0.497921	25852	28	25824	FALSE	0.00108309
395	Heart valve disorders	circulatory system	0.035725	0.05772	1.04	0.925514	1.16051	0.535959	8283	374	7909	0.0451527	FALSE	0.0106088	0.0400703	1.01067	0.934327	1.09324	0.791199	25373	832	24541	FALSE	0.0327908
395.1	Nonrheumatic mitral valve disorders	circulatory system	0.142082	0.085412	1.15	0.974993	1.36273	0.0962142	8074	165	7909	0.020436	FALSE	0.00695463	0.0689571	1.00698	0.879676	1.1527	0.919666	25577	266	25311	FALSE	0.0104
395.2	Nonrheumatic aortic valve disorders	circulatory system	-0.0562117	0.0778032	0.95	0.811634	1.10107	0.469996	8110	201	7909	0.0247842	FALSE	-0.0188349	0.0541671	0.981341	0.882495	1.09126	0.728051	25683	448	25235	FALSE	0.0174434
395.3	Nonrheumatic tricuspid valve disorders	circulatory system	NA	NA	NA	NA	NA	NA	NA	NA	NA	NA	NA	-0.0654876	0.187373	0.936611	0.64873	1.35224	0.726711	25845	36	25809	FALSE	0.00139292
395.6	Heart valve replaced	circulatory system	0.146808	0.117232	1.16	0.920381	1.4573	0.210466	7994	85	7909	0.010633	FALSE	-0.0295818	0.0785855	0.970851	0.832261	1.13252	0.706598	25945	206	25739	FALSE	0.00793987
396	Abnormal heart sounds	circulatory system	0.00131219	0.0642522	1	0.88283	1.1357	0.983706	8202	293	7909	0.035723	FALSE	-0.00807237	0.0536588	0.99196	0.892933	1.10197	0.880418	25421	446	24975	FALSE	0.0175445
401	Hypertension	circulatory system	-0.0494218	0.0282472	0.95	0.900517	1.00596	0.0801842	8502	4135	4367	0.486356	FALSE	-0.0626398	0.0180111	0.939282	0.906702	0.973032	0.000505462	24585	13888	10697	FALSE	0.564897
401.1	Essential hypertension	circulatory system	-0.0510484	0.0282913	0.95	0.898976	1.00441	0.0711704	8489	4122	4367	0.48557	FALSE	-0.0602474	0.0179562	0.941532	0.908971	0.975258	0.000792973	24583	13781	10802	FALSE	0.560591
401.2	Hypertensive heart and/or renal disease	circulatory system	0.0465808	0.102122	1.05	0.857633	1.27985	0.648297	4490	123	4367	0.0273942	FALSE	-0.0261264	0.0271225	0.974212	0.923775	1.0274	0.335411	24891	1989	22902	FALSE	0.0799084
401.21	Hypertensive heart disease	circulatory system	0.127801	0.120984	1.14	0.896436	1.44041	0.290811	4452	85	4367	0.0190925	FALSE	-0.0235635	0.0391595	0.976712	0.904551	1.05463	0.547353	25188	862	24326	FALSE	0.0342226
401.22	Hypertensive chronic kidney disease	circulatory system	-0.0505313	0.196534	0.95	0.646787	1.39749	0.797092	4398	31	4367	0.00704866	FALSE	NA	NA	NA	NA	NA	NA	NA	NA	NA	NA	NA
401.3	Other hypertensive complications	circulatory system	0.120505	0.102039	1.13	0.923586	1.37782	0.237613	4483	116	4367	0.0258755	FALSE	0.0713625	0.0734713	1.07397	0.929934	1.24032	0.3314	25597	234	25363	FALSE	0.0091417
411	Ischemic Heart Disease	circulatory system	-0.0647299	0.0353697	0.94	0.874542	1.00461	0.0672358	8533	1360	7173	0.159381	FALSE	-0.0558796	0.0208113	0.945653	0.907856	0.985024	0.00725181	24472	4172	20300	FALSE	0.170481
411.1	Unstable angina (intermediate coronary syndrome)	circulatory system	-0.121186	0.138789	0.89	0.674885	1.16281	0.382571	7234	61	7173	0.0084324	FALSE	-0.0837691	0.0486305	0.919644	0.836035	1.01161	0.0849674	25462	547	24915	FALSE	0.021483
411.2	Myocardial infarction	circulatory system	0.0442079	0.0888741	1.05	0.878108	1.24409	0.618892	7326	153	7173	0.0208845	FALSE	-0.0649345	0.0338873	0.937129	0.876908	1.00149	0.055341	25436	1191	24245	FALSE	0.0468234
411.3	Angina pectoris	circulatory system	-0.0286462	0.0591822	0.97	0.865331	1.09128	0.628361	7534	361	7173	0.0479161	FALSE	-0.0701848	0.032539	0.932221	0.874624	0.993612	0.0310097	24932	1296	23636	FALSE	0.0519814
411.4	Coronary atherosclerosis	circulatory system	-0.0613434	0.0369963	0.94	0.874716	1.01123	0.0972979	8402	1229	7173	0.146275	FALSE	-0.0661965	0.0224042	0.935947	0.895737	0.977962	0.00313027	25039	3369	21670	FALSE	0.13455
411.8	Other chronic ischemic heart disease, unspecified	circulatory system	0.0833185	0.117086	1.09	0.864011	1.36726	0.476712	7262	89	7173	0.0122556	FALSE	-0.0382236	0.0274255	0.962498	0.912126	1.01565	0.163401	25154	2017	23137	FALSE	0.0801861
411.9	Other acute and subacute forms of ischemic heart disease	circulatory system	0.427574	0.302487	1.53	0.847639	2.77444	0.1575	7186	13	7173	0.00180907	FALSE	-0.132249	0.184693	0.876123	0.61003	1.25828	0.473961	25866	37	25829	FALSE	0.00143045
414	Other forms of chronic heart disease	circulatory system	0.0468248	0.100315	1.05	0.860886	1.27563	0.640659	7291	118	7173	0.0161843	FALSE	0.0519092	0.0596788	1.05328	0.93701	1.18398	0.384404	25565	345	25220	FALSE	0.013495
414.2	ASCVD	circulatory system	NA	NA	NA	NA	NA	NA	NA	NA	NA	NA	NA	0.14903	0.14552	1.16071	0.872678	1.5438	0.305778	25958	59	25899	FALSE	0.0022729
415	Pulmonary heart disease	circulatory system	0.14335	0.0805054	1.15	0.985663	1.3514	0.0749744	8824	182	8642	0.0206256	FALSE	0.138556	0.0496654	1.14861	1.04207	1.26605	0.0052743	25658	520	25138	FALSE	0.0202666
415.1	Acute pulmonary heart disease	circulatory system	0.180757	0.088326	1.2	1.00767	1.42458	0.0407096	8793	151	8642	0.0171728	FALSE	0.167916	0.0731672	1.18284	1.02481	1.36523	0.021735	25926	234	25692	FALSE	0.00902569
415.11	Pulmonary embolism and infarction, acute	circulatory system	0.180757	0.088326	1.2	1.00767	1.42458	0.0407096	8793	151	8642	0.0171728	FALSE	0.157024	0.0735011	1.17002	1.01305	1.35133	0.032651	25932	232	25700	FALSE	0.00894648
415.2	Chronic pulmonary heart disease	circulatory system	0.0136482	0.165419	1.01	0.733026	1.40196	0.934244	8684	42	8642	0.00483648	FALSE	0.0841672	0.0677189	1.08781	0.952598	1.24222	0.213908	25695	277	25418	FALSE	0.0107803
415.21	Primary pulmonary hypertension	circulatory system	0.295187	0.281634	1.34	0.77351	2.33308	0.294583	8656	14	8642	0.00161738	FALSE	0.302157	0.169901	1.35277	0.969623	1.88733	0.0753328	25933	43	25890	FALSE	0.00165812
416	Cardiomegaly	circulatory system	-0.00626754	0.137797	0.99	0.758548	1.30189	0.963722	8704	62	8642	0.00712316	FALSE	0.0100425	0.0649325	1.01009	0.889385	1.14718	0.877089	25317	298	25019	FALSE	0.0117707
418	Nonspecific chest pain	circulatory system	-0.0363836	0.0315458	0.96	0.906455	1.02577	0.248763	7590	1566	6024	0.206324	FALSE	0.000451607	0.017011	1.00045	0.967645	1.03437	0.97882	22787	6273	16514	FALSE	0.275289
418.1	Precordial pain	circulatory system	0.000602399	0.143144	1	0.755815	1.32467	0.996642	6081	57	6024	0.00937346	FALSE	-0.244334	0.113072	0.783226	0.627536	0.977542	0.0307043	25608	99	25509	FALSE	0.00386598
420	Carditis	circulatory system	0.0611353	0.125792	1.06	0.830757	1.36028	0.626966	8646	75	8571	0.00867453	FALSE	-0.00838902	0.0734542	0.991646	0.85868	1.1452	0.909073	25666	233	25433	FALSE	0.00907816
420.2	Pericarditis	circulatory system	-0.0103234	0.196935	0.99	0.672794	1.45596	0.958194	8602	31	8571	0.00360381	FALSE	0.0754444	0.098718	1.07836	0.888658	1.30857	0.444723	25868	128	25740	FALSE	0.0049482
420.21	Acute pericarditis	circulatory system	NA	NA	NA	NA	NA	NA	NA	NA	NA	NA	NA	0.0577966	0.203242	1.0595	0.711373	1.57799	0.776125	25979	30	25949	FALSE	0.00115478
420.3	Endocarditis	circulatory system	0.0438008	0.167233	1.04	0.752785	1.45002	0.793387	8613	42	8571	0.00487635	FALSE	-0.014281	0.113652	0.985821	0.788961	1.2318	0.900004	25809	97	25712	FALSE	0.00375838
425	Cardiomyopathy	circulatory system	0.11721	0.070362	1.12	0.979514	1.29062	0.0957493	8815	244	8571	0.0276801	FALSE	0.0257361	0.0464145	1.02607	0.936846	1.12379	0.579248	25667	600	25067	FALSE	0.0233763
425.1	Primary/intrinsic cardiomyopathies	circulatory system	0.11615	0.0724878	1.12	0.974407	1.29463	0.10908	8801	230	8571	0.0261334	FALSE	0.0274831	0.0476643	1.02786	0.936188	1.12852	0.564211	25703	568	25135	FALSE	0.0220986
425.11	Hypertrophic obstructive cardiomyopathy	circulatory system	-0.511432	0.335137	0.6	0.310895	1.15654	0.127	8582	11	8571	0.00128175	FALSE	0.0808175	0.227152	1.08417	0.694613	1.69221	0.722001	26013	24	25989	FALSE	0.000922616
425.12	Other hypertrophic cardiomyopathy	circulatory system	-0.666893	0.344088	0.51	0.261504	1.00755	0.0526052	8581	10	8571	0.00116537	FALSE	NA	NA	NA	NA	NA	NA	NA	NA	NA	NA	NA
425.2	Secondary/extrinsic cardiomyopathies	circulatory system	0.0265329	0.239599	1.03	0.642056	1.64238	0.911823	8591	20	8571	0.00232802	FALSE	0.0552431	0.161208	1.0568	0.770494	1.44949	0.731837	25907	47	25860	FALSE	0.00181418
426	Cardiac conduction disorders	circulatory system	-0.0760176	0.0497274	0.93	0.840731	1.02168	0.126342	7080	535	6545	0.075565	FALSE	0.00434688	0.0278564	1.00436	0.95099	1.06072	0.875997	24187	1829	22358	FALSE	0.0756191
426.2	Atrioventricular [AV] block	circulatory system	-0.102744	0.129117	0.9	0.700604	1.16221	0.42618	6620	75	6545	0.0113293	FALSE	0.00127144	0.0669155	1.00127	0.878198	1.14159	0.984841	25734	291	25443	FALSE	0.011308
426.21	First degree AV block	circulatory system	NA	NA	NA	NA	NA	NA	NA	NA	NA	NA	NA	0.094958	0.113978	1.09961	0.879467	1.37486	0.404774	25808	98	25710	FALSE	0.00379727
426.23	Second degree AV block	circulatory system	-0.246314	0.3265	0.78	0.412197	1.48235	0.450606	6557	12	6545	0.00183011	FALSE	0.24114	0.144743	1.2727	0.958337	1.69018	0.0957158	25965	59	25906	FALSE	0.00227229
426.24	Atrioventricular block, complete	circulatory system	-0.158485	0.155685	0.85	0.628998	1.15796	0.308686	6596	51	6545	0.00773196	FALSE	-0.183953	0.101686	0.831975	0.681638	1.01547	0.0704473	25978	125	25853	FALSE	0.00481176
426.25	Other heart block	circulatory system	NA	NA	NA	NA	NA	NA	NA	NA	NA	NA	NA	-0.0145336	0.183708	0.985571	0.687564	1.41274	0.936943	25962	37	25925	FALSE	0.00142516
426.3	Bundle branch block	circulatory system	-0.0803957	0.140549	0.92	0.700563	1.21541	0.567314	6604	59	6545	0.00893398	FALSE	0.053561	0.0629703	1.05502	0.932524	1.19361	0.395005	25559	320	25239	FALSE	0.0125201
426.31	Right bundle branch block	circulatory system	0.634614	0.265023	1.89	1.12206	3.17104	0.0166403	6562	17	6545	0.00259067	FALSE	0.110215	0.0852782	1.11652	0.94466	1.31964	0.196212	25732	173	25559	FALSE	0.00672315
426.32	Left bundle branch block	circulatory system	-0.386595	0.186756	0.68	0.471123	0.979656	0.0384472	6579	34	6545	0.00516796	FALSE	-0.033041	0.106962	0.967499	0.784517	1.19316	0.757395	25819	108	25711	FALSE	0.00418297
426.4	Anomalous atrioventricular excitation	circulatory system	NA	NA	NA	NA	NA	NA	NA	NA	NA	NA	NA	-0.0522535	0.226747	0.949088	0.608549	1.48019	0.817743	26016	24	25992	FALSE	0.000922509
426.7	Abnormal electrocardiogram [ECG] [EKG]	circulatory system	-0.105385	0.0784222	0.9	0.771752	1.04951	0.179008	6740	195	6545	0.0289318	FALSE	-0.0360058	0.0372156	0.964635	0.896777	1.03763	0.333298	24441	942	23499	FALSE	0.0385418
426.8	Other cardiac conduction disorders	circulatory system	NA	NA	NA	NA	NA	NA	NA	NA	NA	NA	NA	0.0252218	0.22585	1.02554	0.658729	1.59662	0.911081	25912	25	25887	FALSE	0.000964804
426.9	Cardiac pacemaker/device in situ	circulatory system	-0.0531505	0.0660575	0.95	0.833082	1.07931	0.421045	6838	293	6545	0.0428488	FALSE	0.0206055	0.0505946	1.02082	0.924447	1.12724	0.683812	25874	514	25360	FALSE	0.0198655
426.91	Cardiac pacemaker in situ	circulatory system	-0.16997	0.0979428	0.84	0.696326	1.02224	0.0826701	6676	131	6545	0.0196225	FALSE	0.092817	0.0627605	1.09726	0.970258	1.24089	0.139165	25890	331	25559	FALSE	0.0127849
426.92	Cardiac defibrillator in situ	circulatory system	0.085473	0.0970266	1.09	0.900595	1.31738	0.378359	6675	130	6545	0.0194757	FALSE	-0.0626144	0.0689817	0.939306	0.820519	1.07529	0.364039	25969	267	25702	FALSE	0.0102815
427	Cardiac dysrhythmias	circulatory system	-0.00283333	0.0337212	1	0.933395	1.0653	0.933039	7812	1267	6545	0.162186	FALSE	0.0571768	0.0192073	1.05884	1.01972	1.09946	0.00291244	23240	4469	18771	FALSE	0.192298
427.1	Paroxysmal tachycardia, unspecified	circulatory system	0.00840309	0.0891778	1.01	0.84672	1.20104	0.924928	6697	152	6545	0.0226967	FALSE	0.0739647	0.0639385	1.07677	0.949942	1.22053	0.247349	25657	308	25349	FALSE	0.0120045
427.11	Paroxysmal supraventricular tachycardia	circulatory system	0.117453	0.134765	1.12	0.863565	1.46461	0.383459	6609	64	6545	0.00968376	FALSE	0.128055	0.0866845	1.13662	0.959017	1.3471	0.139607	25829	166	25663	FALSE	0.00642688
427.12	Paroxysmal ventricular tachycardia	circulatory system	-0.0811336	0.117825	0.92	0.731929	1.16161	0.49108	6633	88	6545	0.013267	FALSE	0.0177218	0.095829	1.01788	0.843578	1.2282	0.853283	25846	136	25710	FALSE	0.00526194
427.2	Atrial fibrillation and flutter	circulatory system	0.0498553	0.0579827	1.05	0.938201	1.17763	0.389883	6947	402	6545	0.0578667	FALSE	0.106645	0.0318777	1.11254	1.04515	1.18427	0.000821484	25686	1398	24288	FALSE	0.0544265
427.21	Atrial fibrillation	circulatory system	0.0813959	0.0600966	1.08	0.964261	1.22041	0.175603	6917	372	6545	0.0537805	FALSE	0.107869	0.0324917	1.1139	1.04518	1.18715	0.000900483	25682	1340	24342	FALSE	0.0521766
427.22	Atrial flutter	circulatory system	-0.14516	0.126934	0.86	0.674388	1.10919	0.252793	6621	76	6545	0.0114786	FALSE	0.206623	0.0559437	1.22952	1.10183	1.372	0.000221269	25801	417	25384	FALSE	0.0161622
427.3	Other specified cardiac dysrhythmias	circulatory system	0.00283341	0.0905145	1	0.839814	1.19751	0.975028	6693	148	6545	0.0221127	FALSE	0.0136092	0.0351855	1.0137	0.94615	1.08608	0.698915	24429	1082	23347	FALSE	0.0442916
427.4	Cardiac arrest and ventricular fibrillation	circulatory system	0.443095	0.327155	1.56	0.820265	2.95742	0.175612	6556	11	6545	0.00167785	FALSE	-0.0252333	0.142301	0.975082	0.737756	1.28875	0.859254	25924	62	25862	FALSE	0.00239161
427.42	Cardiac arrest	circulatory system	NA	NA	NA	NA	NA	NA	NA	NA	NA	NA	NA	-0.203717	0.162139	0.815693	0.593624	1.12084	0.208959	25955	48	25907	FALSE	0.00184935
427.5	Arrhythmia (cardiac) NOS	circulatory system	-0.177346	0.171308	0.84	0.598631	1.17166	0.300554	6585	40	6545	0.00607441	FALSE	0.0520513	0.041178	1.05343	0.971749	1.14198	0.20621	24383	775	23608	FALSE	0.0317844
427.6	Premature beats	circulatory system	-0.160751	0.154234	0.85	0.629362	1.15206	0.297294	6594	49	6545	0.007431	FALSE	-0.0110435	0.0868335	0.989017	0.834237	1.17251	0.898797	25657	166	25491	FALSE	0.00646997
427.61	Supraventricular premature beats	circulatory system	NA	NA	NA	NA	NA	NA	NA	NA	NA	NA	NA	-0.070694	0.183452	0.931747	0.65034	1.33492	0.699975	25854	37	25817	FALSE	0.00143111
427.7	Tachycardia NOS	circulatory system	0.105139	0.0830387	1.11	0.944012	1.30721	0.205462	6716	171	6545	0.0254616	FALSE	-0.0277083	0.0508152	0.972672	0.880464	1.07454	0.585564	24989	489	24500	FALSE	0.0195686
427.8	Sinoatrial node dysfunction (Bradycardia)	circulatory system	-0.156515	0.125734	0.86	0.668343	1.09409	0.213199	6621	76	6545	0.0114786	FALSE	-0.140893	0.10789	0.868582	0.703029	1.07312	0.191588	25883	111	25772	FALSE	0.00428853
427.9	Palpitations	circulatory system	-0.0394989	0.0450928	0.96	0.879958	1.0501	0.381059	7176	631	6545	0.087932	FALSE	0.0957595	0.0374777	1.10049	1.02255	1.18438	0.0106155	24934	916	24018	FALSE	0.036737
428	Congestive heart failure; nonhypertensive	circulatory system	0.0503051	0.0455243	1.05	0.961825	1.14974	0.269153	8129	675	7454	0.083036	FALSE	-0.000535177	0.0312977	0.999465	0.939997	1.0627	0.986357	25380	1447	23933	FALSE	0.0570134
428.1	Congestive heart failure (CHF) NOS	circulatory system	0.0334758	0.0570501	1.03	0.924648	1.15638	0.557353	7865	411	7454	0.0522568	FALSE	0.0134408	0.0374542	1.01353	0.941793	1.09073	0.719699	25434	972	24462	FALSE	0.0382166
428.2	Heart failure NOS	circulatory system	-0.173872	0.213273	0.84	0.553283	1.27653	0.414926	7480	26	7454	0.00347594	FALSE	0.0714436	0.100438	1.07406	0.882132	1.30774	0.476883	25826	126	25700	FALSE	0.0048788
428.3	Heart failure with reduced EF [Systolic or combined heart failure]	circulatory system	0.132215	0.0588556	1.14	1.017	1.28091	0.0246761	7830	376	7454	0.0480204	FALSE	-0.0324004	0.0395105	0.968119	0.895977	1.04607	0.41219	25694	862	24832	FALSE	0.0335487
428.4	Heart failure with preserved EF [Diastolic heart failure]	circulatory system	0.018553	0.0776074	1.02	0.874977	1.18609	0.811057	7663	209	7454	0.0272739	FALSE	-0.0331485	0.0538493	0.967395	0.870495	1.07508	0.538172	25689	447	25242	FALSE	0.0174004
429	Ill-defined descriptions and complications of heart disease	circulatory system	-0.0308607	0.0633619	0.97	0.856372	1.09782	0.62622	7761	307	7454	0.0395568	FALSE	0.0031	0.0655457	1.0031	0.882171	1.14062	0.962278	25102	292	24810	FALSE	0.0116325
429.1	Heart transplant/surgery	circulatory system	0.0772047	0.195708	1.08	0.736105	1.58533	0.69322	7486	32	7454	0.00427465	FALSE	-0.0462544	0.139683	0.954799	0.726124	1.25549	0.740541	25892	64	25828	FALSE	0.00247181
429.2	Abnormal function study of cardiovascular system	circulatory system	-0.129447	0.103868	0.88	0.71675	1.07695	0.212667	7566	112	7454	0.0148031	FALSE	0.034489	0.100742	1.03509	0.84962	1.26105	0.732088	25600	122	25478	FALSE	0.00476562
429.3	Symptoms involving cardiovascular system	circulatory system	0.0147565	0.0777214	1.01	0.871467	1.18186	0.849415	7653	199	7454	0.0260029	FALSE	-0.0749618	0.106146	0.927779	0.753514	1.14235	0.480054	25549	109	25440	FALSE	0.00426631
430	Intracranial hemorrhage	circulatory system	0.02582	0.129845	1.03	0.795586	1.32355	0.842378	8140	73	8067	0.00896806	FALSE	-0.0669439	0.0792872	0.935248	0.800638	1.09249	0.39849	25914	202	25712	FALSE	0.00779501
430.1	Subarachnoid hemorrhage	circulatory system	-0.0972156	0.201798	0.91	0.61095	1.34758	0.629986	8097	30	8067	0.00370508	FALSE	0.131323	0.18311	1.14034	0.796464	1.63267	0.473264	25994	37	25957	FALSE	0.00142341
430.2	Intracerebral hemorrhage	circulatory system	0.0617856	0.200156	1.06	0.71855	1.57474	0.757559	8098	31	8067	0.00382811	FALSE	-0.173389	0.134578	0.840811	0.645867	1.09459	0.19761	25954	70	25884	FALSE	0.00269708
430.3	Subdural hemorrhage	circulatory system	-0.281577	0.340206	0.75	0.387368	1.46995	0.40786	8077	10	8067	0.00123808	FALSE	0.0107608	0.118699	1.01082	0.801004	1.27559	0.927766	25984	89	25895	FALSE	0.00342518
433	Cerebrovascular disease	circulatory system	0.0141962	0.0464158	1.01	0.926095	1.1109	0.75972	8679	612	8067	0.070515	FALSE	-0.11357	0.0262665	0.892642	0.847849	0.939801	1.53398e-05	24932	2160	22772	TRUE	0.0866356
433.1	Occlusion and stenosis of precerebral arteries	circulatory system	-0.0415593	0.0916624	0.96	0.801542	1.14809	0.650264	8211	144	8067	0.0175374	FALSE	-0.0515159	0.0496324	0.949789	0.861745	1.04683	0.299294	25389	538	24851	FALSE	0.0211903
433.11	Occlusion of cerebral arteries, with cerebral infarction	circulatory system	-0.184644	0.181961	0.83	0.581998	1.18768	0.310229	8102	35	8067	0.00431992	FALSE	0.0506842	0.154414	1.05199	0.77727	1.42381	0.742733	25939	53	25886	FALSE	0.00204326
433.12	Cerebral atherosclerosis	circulatory system	NA	NA	NA	NA	NA	NA	NA	NA	NA	NA	NA	-0.16968	0.183895	0.843935	0.588537	1.21016	0.356163	25920	37	25883	FALSE	0.00142747
433.2	Occlusion of cerebral arteries	circulatory system	-0.0540912	0.0574385	0.95	0.846478	1.06023	0.346334	8450	383	8067	0.0453254	FALSE	-0.104066	0.0415591	0.901166	0.830671	0.977644	0.0122784	25618	771	24847	FALSE	0.030096
433.21	Cerebral artery occlusion, with cerebral infarction	circulatory system	-0.0547237	0.058107	0.95	0.844835	1.06095	0.346307	8441	374	8067	0.0443075	FALSE	-0.110494	0.0418445	0.895392	0.824887	0.971923	0.00827634	25643	760	24883	FALSE	0.0296377
433.3	Cerebral ischemia	circulatory system	0.0030083	0.0802262	1	0.85707	1.17381	0.970088	8254	187	8067	0.0226557	FALSE	-0.118525	0.0373285	0.88823	0.825564	0.955652	0.00149741	25347	964	24383	FALSE	0.0380321
433.31	Transient cerebral ischemia	circulatory system	-0.0038692	0.0814881	1	0.849094	1.16865	0.962129	8248	181	8067	0.0219447	FALSE	-0.12302	0.0384468	0.884246	0.820061	0.953454	0.00137547	25434	903	24531	FALSE	0.0355037
433.5	Cerebral aneurysm	circulatory system	0.057505	0.157573	1.06	0.777759	1.44246	0.715155	8116	49	8067	0.00603746	FALSE	-0.192816	0.137718	0.824634	0.629555	1.08016	0.16149	25977	67	25910	FALSE	0.0025792
433.6	Acute, but ill-defined cerebrovascular disease	circulatory system	NA	NA	NA	NA	NA	NA	NA	NA	NA	NA	NA	-0.107027	0.0547736	0.898502	0.807039	1.00033	0.0507026	25780	437	25343	FALSE	0.0169511
433.8	Late effects of cerebrovascular disease	circulatory system	-0.0918092	0.142987	0.91	0.68931	1.20737	0.52082	8125	58	8067	0.00713846	FALSE	-0.111673	0.0483029	0.894336	0.813551	0.983144	0.020781	25689	557	25132	FALSE	0.0216824
440	Atherosclerosis	circulatory system	-0.0906001	0.0794083	0.91	0.781734	1.0672	0.253895	7524	197	7327	0.0261829	FALSE	-0.0519299	0.0524689	0.949395	0.856613	1.05223	0.322308	25271	479	24792	FALSE	0.0189545
440.1	Atherosclerosis of renal artery	circulatory system	-0.13739	0.245971	0.87	0.538218	1.41158	0.576462	7347	20	7327	0.0027222	FALSE	-0.562833	0.250537	0.569593	0.348581	0.930736	0.0246717	25986	20	25966	FALSE	0.000769645
440.2	Atherosclerosis of the extremities	circulatory system	-0.0409127	0.0938339	0.96	0.798654	1.15373	0.662828	7466	139	7327	0.0186177	FALSE	-0.0608669	0.062852	0.940948	0.831889	1.06431	0.332837	25636	329	25307	FALSE	0.0128335
440.21	Atherosclerosis of native arteries of the extremities with ulceration or gangrene	circulatory system	-0.325191	0.213997	0.72	0.474912	1.09883	0.128611	7353	26	7327	0.00353597	FALSE	-0.00996481	0.11582	0.990085	0.789013	1.2424	0.931437	25962	96	25866	FALSE	0.00369771
440.22	Atherosclerosis of native arteries of the extremities with intermittent claudication	circulatory system	-0.0300968	0.109147	0.97	0.783468	1.20181	0.782744	7428	101	7327	0.0135972	FALSE	-0.107701	0.0799928	0.897896	0.7676	1.05031	0.17818	25744	200	25544	FALSE	0.0077688
440.9	Atherosclerosis of aorta	circulatory system	0.0202245	0.287461	1.02	0.580887	1.79257	0.94391	7342	15	7327	0.00204304	FALSE	0.136684	0.158151	1.14647	0.840893	1.56308	0.387442	25787	50	25737	FALSE	0.00193896
441	Vascular insufficiency of intestine	circulatory system	0.0636909	0.280286	1.07	0.615285	1.84606	0.820241	7342	15	7327	0.00204304	FALSE	-0.132493	0.164616	0.875909	0.634359	1.20944	0.420902	25971	48	25923	FALSE	0.00184822
441.1	Acute vascular insufficiency of intestine	circulatory system	NA	NA	NA	NA	NA	NA	NA	NA	NA	NA	NA	0.044446	0.237056	1.04545	0.656926	1.66375	0.851275	25999	23	25976	FALSE	0.000884649
442	Other aneurysm	circulatory system	0.147866	0.0981857	1.16	0.956401	1.40538	0.132073	7454	127	7327	0.0170378	FALSE	0.127064	0.0544425	1.13549	1.02056	1.26336	0.0196008	25765	438	25327	FALSE	0.0169998
442.1	Aortic aneurysm	circulatory system	0.162971	0.114845	1.18	0.939765	1.47413	0.155885	7421	94	7327	0.0126668	FALSE	0.177354	0.0621427	1.19405	1.05713	1.34872	0.00431744	25843	334	25509	FALSE	0.0129242
442.11	Abdominal aortic aneurysm	circulatory system	0.0695367	0.1841	1.07	0.747292	1.53783	0.705645	7364	37	7327	0.00502444	FALSE	0.167533	0.0753793	1.18238	1.01999	1.37064	0.0262469	25861	226	25635	FALSE	0.00873903
442.2	Aneurysm of iliac artery	circulatory system	NA	NA	NA	NA	NA	NA	NA	NA	NA	NA	NA	0.198676	0.188692	1.21979	0.842686	1.76564	0.292383	26005	37	25968	FALSE	0.0014228
442.3	Aneurysm of artery of lower extremity	circulatory system	NA	NA	NA	NA	NA	NA	NA	NA	NA	NA	NA	0.164013	0.213656	1.17823	0.775109	1.79101	0.442694	25987	28	25959	FALSE	0.00107746
442.8	Aneurysm of other specified artery	circulatory system	0.47619	0.319476	1.61	0.860722	3.01127	0.136085	7339	12	7327	0.0016351	FALSE	0.0319406	0.179331	1.03246	0.726477	1.46731	0.858637	25967	39	25928	FALSE	0.00150191
443	Peripheral vascular disease	circulatory system	-0.0593415	0.0414405	0.94	0.868867	1.02212	0.152153	8147	820	7327	0.100651	FALSE	0.016823	0.0353802	1.01697	0.948833	1.08999	0.634437	25130	1107	24023	FALSE	0.0440509
443.1	Raynaud's syndrome	circulatory system	0.149121	0.185158	1.16	0.807519	1.66868	0.420604	7361	34	7327	0.00461894	FALSE	0.165783	0.187672	1.18032	0.817052	1.70509	0.377037	25996	34	25962	FALSE	0.00130789
443.7	Peripheral angiopathy in diseases classified elsewhere	circulatory system	0.0448839	0.0678254	1.05	0.915712	1.19461	0.508127	7603	276	7327	0.0363015	FALSE	NA	NA	NA	NA	NA	NA	NA	NA	NA	NA	NA
443.8	Other specified peripheral vascular diseases	circulatory system	NA	NA	NA	NA	NA	NA	NA	NA	NA	NA	NA	-0.282357	0.133607	0.754004	0.58029	0.979722	0.0345722	25880	72	25808	FALSE	0.00278207
443.9	Peripheral vascular disease, unspecified	circulatory system	-0.108934	0.0463466	0.9	0.818916	0.982068	0.0187519	7971	644	7327	0.0807929	FALSE	-0.00409709	0.0367574	0.995911	0.926685	1.07031	0.911249	25173	1030	24143	FALSE	0.0409169
444	Arterial embolism and thrombosis	circulatory system	-0.185864	0.249773	0.83	0.508943	1.35485	0.456797	7346	19	7327	0.00258644	FALSE	0.00832205	0.123516	1.00836	0.791544	1.28456	0.946282	25899	82	25817	FALSE	0.00316615
444.1	Arterial embolism and thrombosis of lower extremity artery	circulatory system	NA	NA	NA	NA	NA	NA	NA	NA	NA	NA	NA	-0.0433952	0.171952	0.957533	0.683574	1.34129	0.800756	25962	42	25920	FALSE	0.00161775
446	Polyarteritis nodosa and allied conditions	circulatory system	0.195494	0.158043	1.22	0.892017	1.65741	0.216099	7376	49	7327	0.00664317	FALSE	-0.098305	0.153593	0.906372	0.670757	1.22475	0.522151	25950	53	25897	FALSE	0.00204239
446.5	Giant cell arteritis	circulatory system	0.28462	0.274688	1.33	0.775871	2.27734	0.300129	7344	17	7327	0.00231481	FALSE	0.00498336	0.219965	1.005	0.65302	1.54669	0.981925	26004	26	25978	FALSE	0.000999846
446.9	Arteritis NOS	circulatory system	0.11854	0.226839	1.13	0.721759	1.75618	0.601271	7350	23	7327	0.00312925	FALSE	NA	NA	NA	NA	NA	NA	NA	NA	NA	NA	NA
447	Other disorders of arteries and arterioles	circulatory system	0.16943	0.113532	1.18	0.948291	1.47987	0.135608	7421	94	7327	0.0126668	FALSE	-0.049065	0.0988664	0.952119	0.784395	1.15571	0.6197	25775	129	25646	FALSE	0.00500485
447.1	Stricture of artery	circulatory system	0.214916	0.287394	1.24	0.705834	2.17757	0.454574	7342	15	7327	0.00204304	FALSE	0.344539	0.2102	1.41134	0.934771	2.13087	0.101193	25944	28	25916	FALSE	0.00107925
447.7	Aortic ectasia	circulatory system	0.61602	0.23161	1.85	1.17594	2.91531	0.00782023	7349	22	7327	0.0029936	FALSE	0.156598	0.231303	1.16953	0.743226	1.84034	0.498389	25946	23	25923	FALSE	0.000886456
450	Noninfectious disorders of lymphatic channels	circulatory system	-0.00930553	0.146531	0.99	0.74341	1.32035	0.949364	8973	55	8918	0.0061295	FALSE	0.107365	0.115453	1.11334	0.887877	1.39606	0.352399	25900	94	25806	FALSE	0.00362934
451	Phlebitis and thrombophlebitis	circulatory system	-0.00437933	0.256234	1	0.602542	1.64516	0.986364	6961	18	6943	0.00258584	FALSE	0.0175034	0.117586	1.01766	0.808185	1.28142	0.881667	25812	90	25722	FALSE	0.00348675
451.2	Phlebitis and thrombophlebitis of lower extremities	circulatory system	NA	NA	NA	NA	NA	NA	NA	NA	NA	NA	NA	0.00556899	0.157785	1.00558	0.73809	1.37002	0.971845	25923	50	25873	FALSE	0.00192879
452	Other venous embolism and thrombosis	circulatory system	-0.0231439	0.0705905	0.98	0.850865	1.12211	0.743017	7186	243	6943	0.0338158	FALSE	0.0706148	0.0451697	1.07317	0.982242	1.17251	0.117977	25592	630	24962	FALSE	0.0246171
452.2	Deep vein thrombosis [DVT]	circulatory system	-0.0423496	0.0800475	0.96	0.819351	1.12136	0.596767	7130	187	6943	0.0262272	FALSE	0.013458	0.0616989	1.01355	0.898102	1.14384	0.827332	25805	333	25472	FALSE	0.0129045
453	Chronic venous hypertension	circulatory system	-0.111403	0.208963	0.89	0.593944	1.34738	0.593947	6970	27	6943	0.00387374	FALSE	0.296084	0.157283	1.34458	0.987882	1.83008	0.0597701	25972	51	25921	FALSE	0.00196365
454	Varicose veins	circulatory system	0.109446	0.0523571	1.12	1.00685	1.23623	0.0365833	7409	466	6943	0.0628965	FALSE	0.192626	0.0426994	1.21243	1.11509	1.31827	6.44556e-06	25305	705	24600	TRUE	0.0278601
454.1	Varicose veins of lower extremity	circulatory system	0.142274	0.0534854	1.15	1.03815	1.28031	0.00781302	7391	448	6943	0.0606143	FALSE	0.187504	0.0494648	1.20623	1.09478	1.32904	0.000150255	25555	522	25033	FALSE	0.0204265
454.11	Varicose veins of lower extremity, symptomtic	circulatory system	0.122692	0.0624023	1.13	1.00038	1.27762	0.0492826	7263	320	6943	0.0440589	FALSE	0.17855	0.0664743	1.19548	1.04944	1.36184	0.00723125	25732	285	25447	FALSE	0.0110757
455	Hemorrhoids	circulatory system	-0.0669191	0.0548614	0.94	0.839921	1.04145	0.222546	7359	416	6943	0.0565294	FALSE	-0.0224992	0.0229403	0.977752	0.934763	1.02272	0.326704	22744	2762	19982	FALSE	0.121439
456	Chronic venous insufficiency [CVI]	circulatory system	0.112465	0.0594315	1.12	0.995987	1.25728	0.0584448	7305	362	6943	0.0495551	FALSE	0.0964077	0.0457389	1.10121	1.00678	1.20449	0.0350495	25394	622	24772	FALSE	0.024494
457	Encounter for long-term (current) use of anticoagulants, antithrombotics, aspirin	circulatory system	NA	NA	NA	NA	NA	NA	NA	NA	NA	NA	NA	-0.116119	0.0871027	0.890369	0.750632	1.05612	0.18249	25594	172	25422	FALSE	0.00672033
457.2	Encounter for long-term (current) use of antiplatelets/antithrombotics	circulatory system	NA	NA	NA	NA	NA	NA	NA	NA	NA	NA	NA	-0.0542193	0.209952	0.947224	0.62768	1.42944	0.796216	25938	29	25909	FALSE	0.00111805
457.3	Encounter for long-term (current) use of aspirin	circulatory system	NA	NA	NA	NA	NA	NA	NA	NA	NA	NA	NA	-0.10797	0.10083	0.897655	0.736683	1.0938	0.284258	25604	127	25477	FALSE	0.00496016
458	Hypotension	circulatory system	0.190128	0.0909443	1.21	1.01195	1.44539	0.0365638	8268	146	8122	0.0176584	FALSE	-0.00861587	0.0370323	0.991421	0.92201	1.06606	0.816027	24770	985	23785	FALSE	0.0397658
458.1	Orthostatic hypotension	circulatory system	0.398919	0.156059	1.49	1.09751	2.02343	0.0105821	8172	50	8122	0.00611845	FALSE	0.0459815	0.0685588	1.04706	0.9154	1.19764	0.502419	25457	274	25183	FALSE	0.0107632
458.2	Iatrogenic hypotension	circulatory system	NA	NA	NA	NA	NA	NA	NA	NA	NA	NA	NA	0.0836094	0.147493	1.0872	0.814259	1.45164	0.570802	25761	58	25703	FALSE	0.00225147
458.9	Hypotension NOS	circulatory system	0.0784353	0.110463	1.08	0.871036	1.34305	0.477667	8219	97	8122	0.0118019	FALSE	-0.0300355	0.0471424	0.970411	0.884764	1.06435	0.524046	25114	591	24523	FALSE	0.0235327
459	Other disorders of circulatory system	circulatory system	0.103036	0.0695728	1.11	0.967222	1.27048	0.138614	8370	248	8122	0.0296296	FALSE	0.0424184	0.058118	1.04333	0.931003	1.16921	0.465472	25122	378	24744	FALSE	0.0150466
459.1	Hemorrhage NOS	circulatory system	0.141074	0.208771	1.15	0.764819	1.73371	0.499207	8149	27	8122	0.00331329	FALSE	NA	NA	NA	NA	NA	NA	NA	NA	NA	NA	NA
459.7	Blood vessel replaced	circulatory system	-0.299565	0.154865	0.74	0.547112	1.00398	0.0530689	8170	48	8122	0.00587515	FALSE	-0.144793	0.180052	0.865201	0.60793	1.23135	0.421298	25942	40	25902	FALSE	0.0015419
459.9	Circulatory disease NEC	circulatory system	0.26079	0.08612	1.3	1.09636	1.53662	0.00246	8284	162	8122	0.0195558	FALSE	0.00926596	0.06653	1.00931	0.885916	1.14989	0.889233	25238	285	24953	FALSE	0.0112925
464	Acute sinusitis	respiratory	0.0311476	0.0958335	1.03	0.854972	1.24481	0.745167	6211	130	6081	0.0209306	FALSE	-0.00543304	0.0358341	0.994582	0.927124	1.06695	0.879489	23869	1008	22861	FALSE	0.0422305
465	Acute upper respiratory infections of multiple or unspecified sites	respiratory	-0.0372759	0.0345998	0.96	0.900242	1.03101	0.281327	7289	1208	6081	0.165729	FALSE	-0.0226696	0.0193102	0.977585	0.941277	1.01529	0.240408	21593	4266	17327	FALSE	0.197564
465.2	Acute pharyngitis	respiratory	-0.056386	0.0590781	0.95	0.841828	1.06121	0.339865	6446	365	6081	0.0566243	FALSE	0.00419437	0.0359949	1.0042	0.935798	1.07761	0.907235	23704	1006	22698	FALSE	0.0424401
465.4	Acute laryngitis and tracheitis	respiratory	-0.0445211	0.307187	0.96	0.52382	1.74642	0.884765	6094	13	6081	0.00213325	FALSE	-0.356811	0.229748	0.699905	0.446142	1.098	0.120409	25823	24	25799	FALSE	0.000929404
470	Septal Deviations/Turbinate Hypertrophy	respiratory	0.0175507	0.0936831	1.02	0.846989	1.22283	0.851393	5965	138	5827	0.023135	FALSE	-0.0176023	0.0384277	0.982552	0.911266	1.05941	0.646907	25553	879	24674	FALSE	0.0343991
471	Nasal polyps	respiratory	0.058529	0.193861	1.06	0.725105	1.55038	0.762719	5859	32	5827	0.00546168	FALSE	0.202316	0.084558	1.22424	1.03726	1.44491	0.016728	25878	173	25705	FALSE	0.00668522
472	Chronic pharyngitis and nasopharyngitis	respiratory	-0.0318345	0.05916	0.97	0.862614	1.08776	0.590503	6184	357	5827	0.0577296	FALSE	0.0250546	0.0365617	1.02537	0.954463	1.10155	0.493173	24815	958	23857	FALSE	0.0386057
473	Diseases of the larynx and vocal cords	respiratory	0.0506236	0.0726835	1.05	0.912255	1.21298	0.48612	6057	230	5827	0.0379726	FALSE	-0.024797	0.0453709	0.975508	0.892504	1.06623	0.584695	25588	627	24961	FALSE	0.0245037
473.1	Chronic laryngitis	respiratory	0.207399	0.224085	1.23	0.793099	1.90905	0.354687	5851	24	5827	0.00410186	FALSE	0.142989	0.198041	1.15372	0.782571	1.70089	0.470283	25921	31	25890	FALSE	0.00119594
473.3	Paralysis/spasm of vocal cords or larynx	respiratory	-0.0703124	0.26534	0.93	0.554118	1.56793	0.791017	5844	17	5827	0.00290897	FALSE	-0.20673	0.155938	0.813239	0.599075	1.10396	0.184932	25979	52	25927	FALSE	0.00200162
473.4	Voice disturbance	respiratory	0.00666745	0.0823199	1.01	0.85669	1.18295	0.935446	6005	178	5827	0.029642	FALSE	-0.0134242	0.0509906	0.986665	0.892824	1.09037	0.792344	25659	494	25165	FALSE	0.0192525
474	Acute and chronic tonsillitis	respiratory	0.16418	0.159926	1.18	0.861333	1.61226	0.304607	5873	46	5827	0.00783245	FALSE	0.0718525	0.0615077	1.0745	0.952464	1.21216	0.242732	25520	335	25185	FALSE	0.013127
474.1	Acute tonsillitis	respiratory	-0.369663	0.329372	0.69	0.362318	1.31772	0.261723	5838	11	5827	0.00188421	FALSE	0.0835423	0.0991637	1.08713	0.895101	1.32036	0.399526	25632	129	25503	FALSE	0.00503277
474.2	Chronic tonsillitis and adenoiditis	respiratory	0.15911	0.192926	1.17	0.803302	1.71129	0.409529	5859	32	5827	0.00546168	FALSE	0.0792649	0.0778115	1.08249	0.929373	1.26084	0.308356	25827	206	25621	FALSE	0.00797615
475	Chronic sinusitis	respiratory	-0.0296562	0.0524876	0.97	0.875875	1.07597	0.572064	6296	469	5827	0.0744917	FALSE	0.0551283	0.0309718	1.05668	0.994439	1.12281	0.0750839	24278	1375	22903	FALSE	0.0566356
475.9	Postnasal drip	respiratory	0.00856842	0.0855398	1.01	0.85292	1.19271	0.92021	5995	168	5827	0.0280234	FALSE	0.16305	0.158691	1.1771	0.862444	1.60654	0.304202	25766	49	25717	FALSE	0.00190173
476	Allergic rhinitis	respiratory	-0.0424853	0.0338584	0.96	0.896867	1.02416	0.209554	7089	1262	5827	0.178022	FALSE	-0.0106296	0.0177788	0.989427	0.955543	1.02451	0.549921	23206	5158	18048	FALSE	0.22227
477	Epistaxis or throat hemorrhage	respiratory	0.209397	0.106091	1.23	1.00146	1.51791	0.0484097	5933	106	5827	0.0178662	FALSE	0.0440589	0.0544323	1.04504	0.939292	1.1627	0.418271	25554	430	25124	FALSE	0.0168271
478	Throat pain	respiratory	-0.0137194	0.172427	0.99	0.703508	1.38298	0.936582	5867	40	5827	0.00681779	FALSE	-0.00512913	0.113656	0.994884	0.796207	1.24314	0.964005	25391	96	25295	FALSE	0.00378087
479	Other upper respiratory disease	respiratory	-0.0738596	0.0573314	0.93	0.830083	1.03926	0.197644	6202	375	5827	0.0604644	FALSE	-0.0969682	0.0426824	0.907585	0.834748	0.986778	0.0230954	24425	702	23723	FALSE	0.028741
480	Pneumonia	respiratory	0.0194489	0.0577749	1.02	0.910474	1.14189	0.736393	7911	370	7541	0.0467703	FALSE	0.0181905	0.0327492	1.01836	0.955044	1.08587	0.578587	24953	1269	23684	FALSE	0.0508556
480.1	Bacterial pneumonia	respiratory	0.102571	0.145388	1.11	0.833278	1.47334	0.480497	7598	57	7541	0.00750197	FALSE	-0.00278352	0.0658935	0.99722	0.876398	1.1347	0.966305	25591	295	25296	FALSE	0.0115275
480.11	Pneumococcal pneumonia	respiratory	NA	NA	NA	NA	NA	NA	NA	NA	NA	NA	NA	0.0807344	0.147605	1.08408	0.811743	1.44779	0.584404	25867	58	25809	FALSE	0.00224224
480.2	Viral pneumonia	respiratory	NA	NA	NA	NA	NA	NA	NA	NA	NA	NA	NA	0.0661662	0.242283	1.0684	0.664507	1.7178	0.784781	25946	21	25925	FALSE	0.000809373
480.3	Pneumonia due to fungus (mycoses)	respiratory	NA	NA	NA	NA	NA	NA	NA	NA	NA	NA	NA	-0.161426	0.15368	0.85093	0.629621	1.15003	0.293532	25928	54	25874	FALSE	0.00208269
480.5	Bronchopneumonia and lung abscess	respiratory	NA	NA	NA	NA	NA	NA	NA	NA	NA	NA	NA	0.0371442	0.214482	1.03784	0.681649	1.58016	0.862509	25911	27	25884	FALSE	0.00104203
481	Influenza	respiratory	-0.0196687	0.131817	0.98	0.757273	1.26959	0.881386	7608	67	7541	0.00880652	FALSE	-0.109402	0.0673044	0.89637	0.785591	1.02277	0.104059	25066	280	24786	FALSE	0.0111705
483	Acute bronchitis and bronchiolitis	respiratory	-0.125108	0.109149	0.88	0.712453	1.09289	0.251707	7640	99	7541	0.0129581	FALSE	0.00852774	0.0305131	1.00856	0.950014	1.07072	0.779878	23312	1438	21874	FALSE	0.061685
495	Asthma	respiratory	-0.0240367	0.0302918	0.98	0.919975	1.03597	0.427484	8057	1699	6358	0.210873	FALSE	0.00315977	0.0249	1.00316	0.955382	1.05334	0.899021	25217	2200	23017	FALSE	0.0872427
495.1	Chronic obstructive asthma	respiratory	NA	NA	NA	NA	NA	NA	NA	NA	NA	NA	NA	0.187203	0.0992375	1.20587	0.992725	1.46479	0.0592386	25879	124	25755	FALSE	0.00479153
495.11	Chronic obstructive asthma with exacerbation	respiratory	NA	NA	NA	NA	NA	NA	NA	NA	NA	NA	NA	-0.200023	0.190774	0.818712	0.563302	1.18993	0.294416	25966	34	25932	FALSE	0.0013094
495.2	Asthma with exacerbation	respiratory	0.0115791	0.0534912	1.01	0.910953	1.12347	0.828623	6807	449	6358	0.0659615	FALSE	0.0632401	0.061407	1.06528	0.944483	1.20153	0.30308	25669	327	25342	FALSE	0.0127391
496	Chronic airway obstruction	respiratory	0.0309081	0.0477799	1.03	0.939187	1.13265	0.517706	6942	584	6358	0.0841256	FALSE	0.0678591	0.0267361	1.07021	1.01558	1.12779	0.0111453	24757	2045	22712	FALSE	0.0826029
496.1	Emphysema	respiratory	-0.113364	0.0913115	0.89	0.746518	1.06781	0.214417	6502	144	6358	0.022147	FALSE	0.165225	0.0935174	1.17966	0.982093	1.41697	0.0772647	25806	140	25666	FALSE	0.00542509
496.2	Chronic bronchitis	respiratory	-0.00569953	0.0749976	0.99	0.858392	1.15177	0.939422	6575	217	6358	0.0330038	FALSE	0.119965	0.0544873	1.12746	1.01326	1.25453	0.0276859	25438	432	25006	FALSE	0.0169825
496.21	Obstructive chronic bronchitis	respiratory	0.0229475	0.0924806	1.02	0.853581	1.22656	0.804032	6498	140	6358	0.0215451	FALSE	0.0906488	0.0600664	1.09488	0.973282	1.23168	0.131262	25640	354	25286	FALSE	0.0138066
496.3	Bronchiectasis	respiratory	0.113601	0.129945	1.12	0.868409	1.44527	0.381997	6431	73	6358	0.0113513	FALSE	-0.106268	0.160693	0.899183	0.656241	1.23206	0.508413	25950	48	25902	FALSE	0.00184971
497	Bronchitis	respiratory	0.000910335	0.0780052	1	0.859006	1.16626	0.990689	6561	203	6358	0.0309404	FALSE	-0.0164388	0.0395631	0.983696	0.910299	1.06301	0.677771	24120	824	23296	FALSE	0.0341625
498	Acute bronchospasm	respiratory	-0.183224	0.281617	0.83	0.479413	1.44592	0.515296	6373	15	6358	0.00235368	FALSE	0.0213499	0.183568	1.02158	0.712879	1.46396	0.907411	25789	36	25753	FALSE	0.00139594
500	Lung disease due to external agents	respiratory	0.0320098	0.183383	1.03	0.72078	1.47911	0.861432	8326	35	8291	0.0042037	FALSE	0.185681	0.149757	1.20404	0.897768	1.61479	0.215021	25920	57	25863	FALSE	0.00219907
500.2	Pneumoconiosis	respiratory	NA	NA	NA	NA	NA	NA	NA	NA	NA	NA	NA	-0.110865	0.232868	0.895059	0.567062	1.41277	0.634012	25997	24	25973	FALSE	0.000923183
501	Pneumonitis due to inhalation of food or vomitus	respiratory	NA	NA	NA	NA	NA	NA	NA	NA	NA	NA	NA	0.110412	0.141182	1.11674	0.846788	1.47275	0.434182	25870	64	25806	FALSE	0.00247391
502	Postinflammatory pulmonary fibrosis	respiratory	0.24412	0.172854	1.28	0.909671	1.79125	0.157863	8332	41	8291	0.00492079	FALSE	0.227678	0.0931283	1.25568	1.04618	1.50713	0.0144941	25866	146	25720	FALSE	0.00564448
503	Pulmonary congestion and hypostasis	respiratory	NA	NA	NA	NA	NA	NA	NA	NA	NA	NA	NA	-0.0140388	0.136569	0.986059	0.75449	1.2887	0.918125	25803	68	25735	FALSE	0.00263535
504	Other alveolar and parietoalveolar pneumonopathy	respiratory	0.0382147	0.111045	1.04	0.835744	1.29158	0.730743	8387	96	8291	0.0114463	FALSE	0.207541	0.0990595	1.23065	1.01347	1.49436	0.0361606	25941	129	25812	FALSE	0.00497282
504.1	Idiopathic fibrosing alveolitis	respiratory	-0.114942	0.291933	0.89	0.503018	1.57972	0.693782	8305	14	8291	0.00168573	FALSE	-0.0128124	0.137596	0.987269	0.753897	1.29288	0.925811	25971	67	25904	FALSE	0.0025798
505	Other pulmonary inflamation or edema	respiratory	0.285214	0.245847	1.33	0.821481	2.15346	0.245997	8311	20	8291	0.00240645	FALSE	-0.12355	0.177182	0.883778	0.624485	1.25073	0.485613	25920	40	25880	FALSE	0.00154321
506	Empyema and pneumothorax	respiratory	0.144718	0.236688	1.16	0.726737	1.83791	0.540915	8312	21	8291	0.00252647	FALSE	0.186716	0.125732	1.20528	0.94203	1.54211	0.137535	25921	80	25841	FALSE	0.0030863
507	Pleurisy; pleural effusion	respiratory	0.305718	0.115464	1.36	1.08265	1.70238	0.0081034	8380	89	8291	0.0106205	FALSE	-0.0210962	0.0569686	0.979125	0.87568	1.09479	0.71115	25484	395	25089	FALSE	0.0154999
508	Pulmonary collapse; interstitial and compensatory emphysema	respiratory	0.0191482	0.352663	1.02	0.510649	2.03474	0.956699	8301	10	8291	0.00120467	FALSE	0.00510798	0.0763021	1.00512	0.865503	1.16726	0.946626	25489	218	25271	FALSE	0.00855271
509	Respiratory failure, insufficiency, arrest	respiratory	-0.0525926	0.112792	0.95	0.760588	1.1835	0.641014	8383	92	8291	0.0109746	FALSE	-0.00901772	0.0418731	0.991023	0.912936	1.07579	0.829488	25452	754	24698	FALSE	0.0296244
509.1	Respiratory failure	respiratory	-0.0444313	0.125191	0.96	0.748409	1.22255	0.722658	8366	75	8291	0.00896486	FALSE	0.000147277	0.0473299	1.00015	0.91154	1.09737	0.997517	25688	582	25106	FALSE	0.0226565
509.2	Respiratory insufficiency	respiratory	NA	NA	NA	NA	NA	NA	NA	NA	NA	NA	NA	-0.12888	0.156309	0.879079	0.647106	1.19421	0.409641	25908	52	25856	FALSE	0.0020071
509.3	Pulmonary insufficiency or respiratory failure following trauma and surgery	respiratory	NA	NA	NA	NA	NA	NA	NA	NA	NA	NA	NA	-0.260822	0.18793	0.770418	0.533037	1.11351	0.165177	25918	36	25882	FALSE	0.001389
509.8	Dependence on respirator [Ventilator] or supplemental oxygen	respiratory	-0.210005	0.284999	0.81	0.46366	1.41707	0.461208	8305	14	8291	0.00168573	FALSE	0.0518328	0.0805535	1.0532	0.899378	1.23333	0.519927	25729	199	25530	FALSE	0.00773446
510	Other diseases of lung	respiratory	0.0351891	0.118983	1.04	0.820355	1.30787	0.767422	8909	83	8826	0.00931642	FALSE	0.215183	0.052775	1.24009	1.11823	1.37523	4.55466e-05	25356	459	24897	FALSE	0.0181022
512	Other symptoms of respiratory system	respiratory	0.0155644	0.0276676	1.02	0.962074	1.07229	0.573742	7410	2618	4792	0.353306	FALSE	-0.00282616	0.0166188	0.997178	0.96522	1.03019	0.864965	21280	7188	14092	FALSE	0.337782
512.1	Wheezing	respiratory	0.0148226	0.0977715	1.01	0.837939	1.22931	0.879499	4919	127	4792	0.0258183	FALSE	0.20774	0.0854254	1.23089	1.04113	1.45524	0.015023	25397	171	25226	FALSE	0.00673308
512.2	Painful respiration	respiratory	-0.0354071	0.122501	0.97	0.759186	1.22715	0.772554	4870	78	4792	0.0160164	FALSE	-0.104393	0.0576894	0.900872	0.804557	1.00872	0.0703637	24754	382	24372	FALSE	0.0154318
512.7	Shortness of breath	respiratory	0.0441497	0.03157	1.05	0.982429	1.11185	0.161973	6587	1795	4792	0.272506	FALSE	0.0348277	0.0232656	1.03544	0.989285	1.08375	0.134404	23359	2695	20664	FALSE	0.115373
512.8	Cough	respiratory	0.0362749	0.0353344	1.04	0.967557	1.1113	0.304601	6100	1308	4792	0.214426	FALSE	-0.0118099	0.0222073	0.98826	0.946167	1.03222	0.594864	22209	3020	19189	FALSE	0.135981
512.9	Other dyspnea	respiratory	0.0361054	0.0388831	1.04	0.960688	1.11887	0.353116	5805	1013	4792	0.174505	FALSE	0.0142962	0.0236749	1.0144	0.968403	1.06258	0.545939	22749	2547	20202	FALSE	0.111961
513	Respiratory abnormalities	respiratory	0.167716	0.160759	1.18	0.862973	1.62061	0.296821	8878	45	8833	0.00506871	FALSE	0.00793192	0.0574222	1.00796	0.900671	1.12804	0.890135	25229	390	24839	FALSE	0.0154584
513.3	Hypoventilation	respiratory	0.339211	0.189128	1.4	0.969011	2.03379	0.0728839	8866	33	8833	0.00372208	FALSE	-0.035076	0.102803	0.965532	0.78933	1.18107	0.732957	25669	119	25550	FALSE	0.00463594
513.31	Apnea	respiratory	0.384238	0.348225	1.47	0.742091	2.90595	0.269846	8843	10	8833	0.00113084	FALSE	-0.4086	0.172959	0.66458	0.473502	0.932766	0.0181564	25836	42	25794	FALSE	0.00162564
513.8	Disorders of diaphragm	respiratory	-0.349959	0.34079	0.7	0.36135	1.37436	0.304466	8843	10	8833	0.00113084	FALSE	0.039594	0.133234	1.04039	0.80128	1.35085	0.766332	25891	72	25819	FALSE	0.00278089
514	Abnormal findings examination of lungs	respiratory	0.0374853	0.0691713	1.04	0.906567	1.18894	0.587874	8455	254	8201	0.0300414	FALSE	0.111412	0.0378531	1.11786	1.03792	1.20395	0.00324759	24846	911	23935	FALSE	0.0366659
514.1	Abnormal results of function study of pulmonary system	respiratory	-0.313183	0.201758	0.73	0.492319	1.08574	0.120598	8230	29	8201	0.00352369	FALSE	0.0327451	0.211126	1.03329	0.683136	1.56291	0.876745	25906	28	25878	FALSE	0.00108083
514.2	Solitary pulmonary nodule	respiratory	0.0644049	0.0605505	1.07	0.947173	1.20092	0.287484	8537	336	8201	0.0393581	FALSE	0.144128	0.0452448	1.15503	1.05701	1.26214	0.00144495	25395	630	24765	FALSE	0.024808
516	Abnormal sputum	respiratory	0.0489412	0.1685	1.05	0.754788	1.46112	0.77147	8908	42	8866	0.00471486	FALSE	-0.0487279	0.09519	0.95244	0.790334	1.1478	0.60872	25702	139	25563	FALSE	0.00540814
516.1	Hemoptysis	respiratory	0.0895368	0.175314	1.09	0.77563	1.54211	0.609546	8905	39	8866	0.00437956	FALSE	-0.0320787	0.0992093	0.96843	0.797296	1.1763	0.746435	25782	128	25654	FALSE	0.0049647
519	Other diseases of respiratory system, not elsewhere classified	respiratory	0.130114	0.135778	1.14	0.872832	1.48623	0.337921	8838	63	8775	0.00712831	FALSE	0.0477269	0.0541383	1.04888	0.943288	1.1663	0.378007	25079	442	24637	FALSE	0.0176243
519.8	Other diseases of respiratory system, NEC	respiratory	0.060588	0.196313	1.06	0.723117	1.56105	0.757603	8805	30	8775	0.00340716	FALSE	0.116461	0.124224	1.12351	0.880718	1.43324	0.348496	25645	83	25562	FALSE	0.0032365
519.9	Symptoms involving respiratory system and other chest symptoms	respiratory	0.175105	0.191707	1.19	0.818207	1.73473	0.361032	8807	32	8775	0.00363347	FALSE	-0.0204204	0.089636	0.979787	0.821924	1.16797	0.819791	25581	157	25424	FALSE	0.00613737
520	Disorders of tooth development	digestive	NA	NA	NA	NA	NA	NA	NA	NA	NA	NA	NA	-0.0821874	0.0726266	0.921099	0.798887	1.06201	0.257784	25169	238	24931	FALSE	0.00945608
520.1	Hereditary disturbances in tooth structure	digestive	NA	NA	NA	NA	NA	NA	NA	NA	NA	NA	NA	-0.039025	0.128146	0.961727	0.74812	1.23632	0.76072	25678	76	25602	FALSE	0.00295973
520.2	Disturbances in tooth eruption	digestive	NA	NA	NA	NA	NA	NA	NA	NA	NA	NA	NA	-0.102765	0.118976	0.902339	0.714653	1.13932	0.387726	25547	88	25459	FALSE	0.00344463
521	Diseases of hard tissues of teeth	digestive	0.369637	0.198544	1.45	0.98068	2.13567	0.0626399	8220	30	8190	0.00364964	FALSE	-0.0100261	0.0167968	0.990024	0.957961	1.02316	0.550573	24338	5897	18441	FALSE	0.242296
521.1	Dental caries	digestive	0.369637	0.198544	1.45	0.98068	2.13567	0.0626399	8220	30	8190	0.00364964	FALSE	-0.00361342	0.0169987	0.996393	0.963743	1.03015	0.831662	24372	5698	18674	FALSE	0.233793
521.2	Dental abrasion, erosion and attrition	digestive	NA	NA	NA	NA	NA	NA	NA	NA	NA	NA	NA	0.0183912	0.0422343	1.01856	0.937641	1.10647	0.663231	25160	730	24430	FALSE	0.0290143
522	Diseases of pulp and periapical tissues	digestive	-0.0467154	0.264921	0.95	0.567814	1.60405	0.860029	8207	17	8190	0.0020714	FALSE	-0.0315516	0.0310896	0.968941	0.911661	1.02982	0.310172	24905	1374	23531	FALSE	0.0551696
522.1	Pulpitis and necrosis of tooth pulp	digestive	NA	NA	NA	NA	NA	NA	NA	NA	NA	NA	NA	-0.00971592	0.0386772	0.990331	0.918032	1.06832	0.801656	25170	868	24302	FALSE	0.0344855
522.5	Periapical abscess	digestive	-0.0467154	0.264921	0.95	0.567814	1.60405	0.860029	8207	17	8190	0.0020714	FALSE	-0.145529	0.0592522	0.864565	0.76977	0.971033	0.0140454	25238	362	24876	FALSE	0.0143435
523	Gingival and periodontal diseases	digestive	-0.00221012	0.262775	1	0.596158	1.67001	0.993289	8207	17	8190	0.0020714	FALSE	0.00135327	0.0175845	1.00135	0.96743	1.03647	0.938657	24516	5135	19381	FALSE	0.209455
523.1	Gingivitis	digestive	NA	NA	NA	NA	NA	NA	NA	NA	NA	NA	NA	-0.000812063	0.0277974	0.999188	0.946206	1.05514	0.976694	24684	1737	22947	FALSE	0.0703695
523.3	Periodontitis (acute or chronic)	digestive	NA	NA	NA	NA	NA	NA	NA	NA	NA	NA	NA	-0.00379274	0.0233118	0.996214	0.95172	1.04279	0.870758	24713	2629	22084	FALSE	0.106381
523.31	Acute periodontitis	digestive	NA	NA	NA	NA	NA	NA	NA	NA	NA	NA	NA	0.0335761	0.0287425	1.03415	0.977498	1.09408	0.242739	25005	1648	23357	FALSE	0.0659068
523.32	Chronic periodontitis	digestive	NA	NA	NA	NA	NA	NA	NA	NA	NA	NA	NA	-0.0383278	0.0292309	0.962397	0.908809	1.01915	0.189787	25027	1587	23440	FALSE	0.0634115
524	Dentofacial anomalies, including malocclusion	digestive	NA	NA	NA	NA	NA	NA	NA	NA	NA	NA	NA	-0.0374137	0.0509268	0.963278	0.87177	1.06439	0.462548	25265	495	24770	FALSE	0.0195923
524.3	Anomalies of tooth position/malocclusion	digestive	NA	NA	NA	NA	NA	NA	NA	NA	NA	NA	NA	0.0239272	0.0704245	1.02422	0.892164	1.17581	0.73404	25592	255	25337	FALSE	0.00996405
525	Other diseases of the teeth and supporting structures	digestive	0.113997	0.124166	1.12	0.878651	1.42955	0.358563	8266	76	8190	0.00919429	FALSE	-0.0015498	0.0180228	0.998451	0.963797	1.03435	0.931473	24130	4955	19175	FALSE	0.205346
525.1	Loss of teeth or edentulism	digestive	NA	NA	NA	NA	NA	NA	NA	NA	NA	NA	NA	0.0178857	0.0227862	1.01805	0.97358	1.06454	0.43249	25043	2785	22258	FALSE	0.111209
525.2	Atrophy of edentulous alveolar ridge	digestive	NA	NA	NA	NA	NA	NA	NA	NA	NA	NA	NA	-0.0889454	0.0711262	0.914895	0.795843	1.05176	0.211106	25686	248	25438	FALSE	0.00965507
526	Diseases of the jaws	digestive	-0.0891206	0.177992	0.91	0.645336	1.2966	0.616582	8228	38	8190	0.00461838	FALSE	-0.0193545	0.0459795	0.980832	0.896305	1.07333	0.673801	24865	608	24257	FALSE	0.024452
526.4	Temporomandibular joint disorders	digestive	-0.0101286	0.247884	0.99	0.608973	1.60918	0.967407	8210	20	8190	0.00243605	FALSE	-0.0422778	0.0567224	0.958603	0.85774	1.07133	0.456063	25286	396	24890	FALSE	0.0156608
526.41	Temporomandibular joint disorder, unspecified	digestive	-0.0101286	0.247884	0.99	0.608973	1.60918	0.967407	8210	20	8190	0.00243605	FALSE	-0.047262	0.0656265	0.953837	0.83871	1.08477	0.471422	25453	295	25158	FALSE	0.01159
526.42	Arthralgia/ankylosis of temporomandibular joint	digestive	NA	NA	NA	NA	NA	NA	NA	NA	NA	NA	NA	-0.103782	0.130755	0.901422	0.697633	1.16474	0.427366	25746	73	25673	FALSE	0.00283539
526.5	Inflammatory conditions of jaw	digestive	NA	NA	NA	NA	NA	NA	NA	NA	NA	NA	NA	-0.201848	0.240463	0.817219	0.510096	1.30926	0.401239	25883	22	25861	FALSE	0.000849979
526.8	Exostosis of jaw	digestive	NA	NA	NA	NA	NA	NA	NA	NA	NA	NA	NA	-0.159061	0.230058	0.852945	0.543365	1.33891	0.489318	25942	23	25919	FALSE	0.000886593
526.9	Jaw disease NOS	digestive	NA	NA	NA	NA	NA	NA	NA	NA	NA	NA	NA	0.22727	0.241569	1.25517	0.781761	2.01525	0.346805	25917	22	25895	FALSE	0.000848864
527	Diseases of the salivary glands	digestive	0.224967	0.126652	1.25	0.976997	1.60513	0.0756905	8494	73	8421	0.0085943	FALSE	0.0665942	0.0521078	1.06886	0.965087	1.1838	0.201246	25336	474	24862	FALSE	0.0187086
527.2	Sialoadenitis	digestive	0.254744	0.202051	1.29	0.86825	1.917	0.207383	8449	28	8421	0.003314	FALSE	0.026374	0.132171	1.02672	0.792406	1.33033	0.841837	25870	72	25798	FALSE	0.00278315
527.7	Disturbance of salivary secretion	digestive	0.250683	0.199347	1.28	0.869325	1.89915	0.208566	8451	30	8421	0.00354988	FALSE	0.0826441	0.0597882	1.08616	0.966049	1.22119	0.166885	25502	358	25144	FALSE	0.0140381
527.8	Other specified diseases of the salivary glands	digestive	0.208467	0.249345	1.23	0.755596	2.00809	0.403122	8440	19	8421	0.00225118	FALSE	NA	NA	NA	NA	NA	NA	NA	NA	NA	NA	NA
528	Diseases of the oral soft tissues, excluding lesions specific for gingiva and tongue	digestive	-0.147241	0.102806	0.86	0.705577	1.05576	0.152079	8533	112	8421	0.0131255	FALSE	0.0505179	0.0543581	1.05182	0.945516	1.17007	0.352706	25048	429	24619	FALSE	0.0171271
528.1	Stomatitis and mucositis	digestive	0.107884	0.174831	1.11	0.790741	1.56918	0.537184	8460	39	8421	0.00460993	FALSE	0.0666496	0.158353	1.06892	0.783705	1.45794	0.673834	25798	48	25750	FALSE	0.00186061
528.11	Stomatitis and mucositis (ulcerative)	digestive	0.334592	0.27937	1.4	0.808179	2.41611	0.231046	8436	15	8421	0.00177809	FALSE	NA	NA	NA	NA	NA	NA	NA	NA	NA	NA	NA
528.12	Oral aphthae	digestive	0.115381	0.288021	1.12	0.638176	1.97369	0.688715	8436	15	8421	0.00177809	FALSE	-0.0188052	0.236973	0.981371	0.616761	1.56152	0.93675	25898	21	25877	FALSE	0.000810873
528.3	Cellulitis and abscess of oral soft tissues	digestive	NA	NA	NA	NA	NA	NA	NA	NA	NA	NA	NA	-0.162826	0.147686	0.849739	0.63617	1.13501	0.270238	25766	58	25708	FALSE	0.00225103
528.5	Diseases of lips	digestive	-0.471382	0.220101	0.62	0.405441	0.960804	0.0322203	8445	24	8421	0.00284192	FALSE	0.313272	0.200588	1.36789	0.923227	2.02673	0.118342	25939	31	25908	FALSE	0.00119511
528.6	Leukoplakia of oral mucosa	digestive	NA	NA	NA	NA	NA	NA	NA	NA	NA	NA	NA	-0.300865	0.206875	0.740178	0.493447	1.11028	0.145854	25938	29	25909	FALSE	0.00111805
528.7	Sialolithiasis	digestive	NA	NA	NA	NA	NA	NA	NA	NA	NA	NA	NA	0.231846	0.211946	1.26093	0.832294	1.9103	0.274004	25984	27	25957	FALSE	0.0010391
529	Diseases and other conditions of the tongue	digestive	-0.376095	0.19788	0.69	0.465828	1.01182	0.0573512	8451	30	8421	0.00354988	FALSE	-0.12087	0.130799	0.886149	0.685754	1.1451	0.355438	25849	74	25775	FALSE	0.00286278
530	Diseases of esophagus	digestive	-0.022571	0.0273181	0.98	0.92671	1.03146	0.408674	8201	2326	5875	0.283624	FALSE	-0.0233356	0.0155949	0.976935	0.947525	1.00726	0.134561	23677	8145	15532	FALSE	0.344005
530.1	Esophagitis, GERD and related diseases	digestive	-0.0278233	0.027735	0.97	0.921103	1.02689	0.315771	8109	2234	5875	0.275496	FALSE	-0.0187099	0.0156745	0.981464	0.95177	1.01208	0.232616	23679	7931	15748	FALSE	0.334938
530.11	GERD	digestive	-0.029062	0.0278496	0.97	0.919756	1.02585	0.296701	8088	2213	5875	0.273615	FALSE	-0.0194334	0.0158632	0.980754	0.95073	1.01173	0.220552	23704	7546	16158	FALSE	0.318343
530.12	Ulcer of esophagus	digestive	-0.315957	0.324932	0.73	0.38565	1.37838	0.330862	5886	11	5875	0.00186884	FALSE	0.0141027	0.131406	1.0142	0.783916	1.31214	0.914534	25915	73	25842	FALSE	0.0028169
530.13	Barrett's esophagus	digestive	0.202007	0.141312	1.22	0.927776	1.61443	0.152858	5935	60	5875	0.0101095	FALSE	0.0746515	0.0617714	1.07751	0.95464	1.21619	0.22685	25864	334	25530	FALSE	0.0129137
530.14	Reflux esophagitis	digestive	NA	NA	NA	NA	NA	NA	NA	NA	NA	NA	NA	0.0471807	0.04536	1.04831	0.959134	1.14578	0.298275	25177	619	24558	FALSE	0.0245859
530.15	Eosinophilic esophagitis	digestive	NA	NA	NA	NA	NA	NA	NA	NA	NA	NA	NA	0.0944641	0.179256	1.09907	0.773463	1.56175	0.598209	26003	38	25965	FALSE	0.00146137
530.2	Esophageal bleeding (varices/hemorrhage)	digestive	0.0752697	0.106402	1.08	0.875221	1.32819	0.479313	5984	109	5875	0.0182152	FALSE	0.0270017	0.0675404	1.02737	0.899985	1.17278	0.689314	25791	279	25512	FALSE	0.0108177
530.3	Stricture and stenosis of esophagus	digestive	-0.0752755	0.314645	0.93	0.500584	1.71846	0.81092	5887	12	5875	0.00203839	FALSE	-0.31974	0.115361	0.726338	0.57935	0.910618	0.00557744	25877	93	25784	FALSE	0.00359393
530.5	Disorders of esophageal motility	digestive	0.206374	0.258498	1.23	0.74061	2.04016	0.424662	5893	18	5875	0.00305447	FALSE	-0.14746	0.161788	0.862897	0.628409	1.18488	0.362062	25934	47	25887	FALSE	0.00181229
530.9	Heartburn	digestive	0.14202	0.0935915	1.15	0.959426	1.38467	0.129156	6011	136	5875	0.0226252	FALSE	-0.0839171	0.0755275	0.919507	0.792985	1.06622	0.266533	25341	219	25122	FALSE	0.00864212
531	Peptic ulcer (excl. esophageal)	digestive	-0.0737006	0.0848278	0.93	0.786657	1.09698	0.384943	8891	166	8725	0.0186706	FALSE	-0.0204647	0.0463268	0.979743	0.894701	1.07287	0.658673	25498	603	24895	FALSE	0.0236489
531.1	Hemorrhage from gastrointestinal ulcer	digestive	NA	NA	NA	NA	NA	NA	NA	NA	NA	NA	NA	-0.0509292	0.124424	0.950346	0.744681	1.21281	0.682304	25908	82	25826	FALSE	0.00316505
531.2	Gastric ulcer	digestive	0.0762707	0.167592	1.08	0.777082	1.49893	0.649038	8767	42	8725	0.00479069	FALSE	-0.0281361	0.09063	0.972256	0.81402	1.16125	0.756219	25811	153	25658	FALSE	0.00592771
531.3	Duodenal ulcer	digestive	-0.18689	0.337788	0.83	0.427862	1.60829	0.580073	8736	11	8725	0.00125916	FALSE	0.0900262	0.120739	1.0942	0.86362	1.38635	0.455893	25894	86	25808	FALSE	0.00332123
531.4	Peptic ulcer, site unspecified	digestive	-0.118425	0.100142	0.89	0.730005	1.08097	0.236983	8843	118	8725	0.0133439	FALSE	-0.00337438	0.0633694	0.996631	0.880224	1.12843	0.957533	25651	315	25336	FALSE	0.0122802
532	Dysphagia	digestive	-0.0275323	0.0599929	0.97	0.86492	1.09423	0.646288	6233	358	5875	0.0574362	FALSE	-0.0190659	0.0277289	0.981115	0.929216	1.03591	0.491717	25027	1808	23219	FALSE	0.072242
535	Gastritis and duodenitis	digestive	-0.0951741	0.058946	0.91	0.81001	1.02057	0.106398	8352	357	7995	0.0427443	FALSE	0.0161663	0.0327324	1.0163	0.953144	1.08364	0.621382	24301	1218	23083	FALSE	0.0501214
535.1	Acute gastritis	digestive	-0.0401652	0.205246	0.96	0.642463	1.43637	0.84485	8023	28	7995	0.00348997	FALSE	0.0615663	0.103575	1.0635	0.868107	1.30287	0.552236	25527	116	25411	FALSE	0.00454421
535.2	Atrophic gastritis	digestive	-0.233036	0.121294	0.79	0.62452	1.00471	0.0546994	8076	81	7995	0.0100297	FALSE	0.095586	0.0972241	1.1003	0.909397	1.33129	0.325533	25520	130	25390	FALSE	0.00509404
535.6	Duodenitis	digestive	NA	NA	NA	NA	NA	NA	NA	NA	NA	NA	NA	-0.0228808	0.129419	0.977379	0.758401	1.25958	0.859669	25728	74	25654	FALSE	0.00287624
535.8	Other specified gastritis	digestive	-0.296802	0.241523	0.74	0.462927	1.19313	0.219118	8016	21	7995	0.00261976	FALSE	0.0147239	0.0971791	1.01483	0.83883	1.22776	0.879571	25447	130	25317	FALSE	0.00510866
535.9	Gastritis and duodenitis, NOS	digestive	-0.053799	0.0659776	0.95	0.832672	1.07844	0.414836	8277	282	7995	0.0340703	FALSE	0.0507614	0.0511429	1.05207	0.951725	1.163	0.320934	24849	478	24371	FALSE	0.0192362
536	Disorders of function of stomach	digestive	-0.114592	0.0887652	0.89	0.749333	1.06119	0.196717	8145	150	7995	0.0184162	FALSE	0.0279557	0.042067	1.02835	0.946963	1.11673	0.506337	24993	723	24270	FALSE	0.0289281
536.3	Gastroparesis	digestive	-0.0855856	0.105903	0.92	0.745906	1.12974	0.419004	8099	104	7995	0.0128411	FALSE	-0.0120988	0.0959223	0.987974	0.818644	1.19233	0.899628	25906	137	25769	FALSE	0.00528835
536.7	Complications of gastrostomy, colostomy and enterostomy	digestive	NA	NA	NA	NA	NA	NA	NA	NA	NA	NA	NA	0.449932	0.226351	1.56821	1.0063	2.44387	0.0468382	25991	25	25966	FALSE	0.000961871
536.8	Dyspepsia and other specified disorders of function of stomach	digestive	-0.153456	0.164323	0.86	0.621557	1.18367	0.350371	8039	44	7995	0.00547332	FALSE	0.0204018	0.0471183	1.02061	0.930577	1.11936	0.665021	25074	570	24504	FALSE	0.0227327
537	Other disorders of stomach and duodenum	digestive	-0.00966872	0.118627	0.99	0.784917	1.24962	0.93504	8080	85	7995	0.0105198	FALSE	-0.0141486	0.0698422	0.985951	0.859814	1.13059	0.839463	25471	262	25209	FALSE	0.0102862
537.1	Lesions of stomach and duodenum	digestive	NA	NA	NA	NA	NA	NA	NA	NA	NA	NA	NA	-0.0616199	0.220102	0.94024	0.610779	1.44742	0.779508	25976	26	25950	FALSE	0.00100092
539	Bariatric surgery	digestive	-0.192157	0.0820329	0.83	0.702618	0.969115	0.0191584	8954	179	8775	0.0199911	FALSE	-0.0956212	0.0975408	0.908808	0.750661	1.10027	0.326928	25964	131	25833	FALSE	0.00504545
540	Appendiceal conditions	digestive	-0.0783725	0.250562	0.92	0.565823	1.51094	0.754443	8972	19	8953	0.0021177	FALSE	0.0606677	0.0661335	1.06255	0.93337	1.2096	0.358958	25939	292	25647	FALSE	0.0112572
540.1	Appendicitis	digestive	-0.0783725	0.250562	0.92	0.565823	1.51094	0.754443	8972	19	8953	0.0021177	FALSE	0.0715068	0.067199	1.07413	0.941573	1.22534	0.287282	25950	283	25667	FALSE	0.0109056
540.11	Acute appendicitis	digestive	NA	NA	NA	NA	NA	NA	NA	NA	NA	NA	NA	0.066168	0.0705214	1.06841	0.930481	1.22678	0.348106	25956	257	25699	FALSE	0.00990137
550	Abdominal hernia	digestive	-0.0401148	0.047751	0.96	0.874847	1.05493	0.400862	8780	553	8227	0.0629841	FALSE	-0.00310832	0.0234296	0.996897	0.952152	1.04374	0.894457	24653	2606	22047	FALSE	0.105707
550.1	Inguinal hernia	digestive	-0.0596637	0.0827814	0.94	0.800983	1.10803	0.471071	8407	180	8227	0.0214107	FALSE	-0.0138226	0.0346121	0.986272	0.921583	1.0555	0.689629	25565	1107	24458	FALSE	0.0433014
550.2	Diaphragmatic hernia	digestive	-0.0701353	0.114726	0.93	0.744533	1.16734	0.540982	8317	90	8227	0.0108212	FALSE	0.0621511	0.0470646	1.06412	0.970353	1.16696	0.186652	25207	572	24635	FALSE	0.0226921
550.4	Umbilical hernia	digestive	-0.0988555	0.100311	0.91	0.744186	1.10269	0.324383	8345	118	8227	0.0141402	FALSE	-0.0269115	0.0435669	0.973447	0.893774	1.06022	0.536769	25717	679	25038	FALSE	0.0264028
550.5	Ventral hernia	digestive	-0.0494151	0.0789358	0.95	0.815357	1.11104	0.531305	8417	190	8227	0.0225734	FALSE	-0.0108555	0.0604272	0.989203	0.878717	1.11358	0.857431	25667	350	25317	FALSE	0.0136362
550.6	Incisional hernia	digestive	-0.0470929	0.132425	0.95	0.735911	1.23672	0.722126	8293	66	8227	0.00795852	FALSE	0.0354638	0.0831208	1.0361	0.880335	1.21943	0.669632	25901	185	25716	FALSE	0.00714258
555	Inflammatory bowel disease and other gastroenteritis and colitis	digestive	0.0491134	0.10623	1.05	0.852914	1.29346	0.643843	6415	105	6310	0.0163679	FALSE	0.019026	0.0727335	1.01921	0.883794	1.17537	0.793642	25797	238	25559	FALSE	0.00922588
555.1	Regional enteritis	digestive	0.038773	0.135214	1.04	0.797521	1.35499	0.774302	6375	65	6310	0.0101961	FALSE	-0.0887322	0.130865	0.915091	0.708059	1.18266	0.497744	25962	73	25889	FALSE	0.0028118
555.2	Ulcerative colitis	digestive	0.0468311	0.149984	1.05	0.781034	1.40607	0.754857	6362	52	6310	0.00817353	FALSE	0.0469091	0.0829836	1.04803	0.890708	1.23313	0.571882	25837	183	25654	FALSE	0.00708287
555.21	Ulcerative colitis (chronic)	digestive	-0.0317074	0.216699	0.97	0.633536	1.48145	0.883669	6335	25	6310	0.00394633	FALSE	-0.0308939	0.140854	0.969578	0.735674	1.27785	0.826391	25908	63	25845	FALSE	0.00243168
556	Ulceration of the lower GI tract	digestive	0.125538	0.317803	1.13	0.608136	2.11368	0.692829	6322	12	6310	0.00189813	FALSE	-0.036892	0.166425	0.96378	0.695527	1.33549	0.824568	25889	43	25846	FALSE	0.00166094
556.1	Ulceration of intestine	digestive	NA	NA	NA	NA	NA	NA	NA	NA	NA	NA	NA	-0.0111449	0.189636	0.988917	0.681927	1.43411	0.953136	25907	33	25874	FALSE	0.00127379
557	Intestinal malabsorption (non-celiac)	digestive	0.210543	0.195839	1.23	0.840884	1.81192	0.282338	6340	30	6310	0.00473186	FALSE	NA	NA	NA	NA	NA	NA	NA	NA	NA	NA	NA
557.1	Celiac disease	digestive	-0.122861	0.257399	0.88	0.533999	1.46469	0.633137	6327	17	6310	0.0026869	FALSE	0.292061	0.182277	1.33918	0.936878	1.91425	0.109092	26008	38	25970	FALSE	0.00146109
558	Noninfectious gastroenteritis	digestive	-0.11215	0.0757272	0.89	0.770608	1.03694	0.138614	6518	208	6310	0.0319116	FALSE	0.0685667	0.0436113	1.07097	0.983231	1.16654	0.115899	24555	676	23879	FALSE	0.02753
559	Ileostomy status	digestive	-0.408171	0.323541	0.66	0.352638	1.25354	0.207102	6322	12	6310	0.00189813	FALSE	0.104664	0.165098	1.11034	0.803378	1.53458	0.526116	26005	47	25958	FALSE	0.00180734
560	Intestinal obstruction without mention of hernia	digestive	0.0335076	0.121438	1.03	0.815046	1.31196	0.782606	6390	80	6310	0.0125196	FALSE	0.051363	0.0602997	1.0527	0.935359	1.18477	0.394328	25580	349	25231	FALSE	0.0136435
560.1	Paralytic ileus	digestive	NA	NA	NA	NA	NA	NA	NA	NA	NA	NA	NA	0.24052	0.123	1.27191	0.999439	1.61866	0.0505314	25823	83	25740	FALSE	0.00321419
560.2	Impaction of intestine	digestive	0.151931	0.140579	1.16	0.88373	1.53337	0.279807	6370	60	6310	0.00941915	FALSE	-0.0796945	0.166071	0.923398	0.666847	1.27865	0.631312	25875	45	25830	FALSE	0.00173913
560.4	Other intestinal obstruction	digestive	-0.133709	0.277956	0.87	0.507376	1.50845	0.630485	6326	16	6310	0.00252924	FALSE	-0.0240473	0.0785821	0.97624	0.836885	1.1388	0.759593	25823	205	25618	FALSE	0.00793866
561	Symptoms involving digestive system	digestive	-0.0272218	0.037942	0.97	0.903401	1.04827	0.473091	7252	942	6310	0.129895	FALSE	-0.0137226	0.0231524	0.986371	0.942611	1.03216	0.553378	23325	2619	20706	FALSE	0.112283
562	Diverticulosis and diverticulitis	digestive	-0.00539859	0.0727602	0.99	0.862424	1.14707	0.940854	6545	235	6310	0.0359053	FALSE	-0.0254879	0.0264959	0.974834	0.925501	1.0268	0.336072	23779	2106	21673	FALSE	0.0885655
562.1	Diverticulosis	digestive	0.0437681	0.0886181	1.04	0.878163	1.24292	0.62138	6468	158	6310	0.024428	FALSE	-0.0217718	0.0287426	0.978463	0.924865	1.03517	0.448765	23775	1766	22009	FALSE	0.0742797
562.2	Diverticulitis	digestive	-0.0607554	0.103681	0.94	0.767996	1.15311	0.557887	6421	111	6310	0.017287	FALSE	-0.0444451	0.0505645	0.956528	0.866276	1.05618	0.379414	25541	499	25042	FALSE	0.0195372
564	Functional digestive disorders	digestive	-0.0113453	0.068706	0.99	0.86415	1.13124	0.868844	6565	255	6310	0.0388423	FALSE	0.0369505	0.0330128	1.03764	0.972627	1.107	0.263022	24643	1197	23446	FALSE	0.0485736
564.1	Irritable Bowel Syndrome	digestive	-0.0328559	0.105006	0.97	0.787677	1.18881	0.754359	6416	106	6310	0.0165212	FALSE	0.056416	0.0420694	1.05804	0.974296	1.14898	0.179913	25535	726	24809	FALSE	0.0284316
564.9	Personal history of diseases of digestive system	digestive	0.0408877	0.123551	1.04	0.81769	1.32717	0.740691	6388	78	6310	0.0122104	FALSE	0.141808	0.128934	1.15236	0.895027	1.48367	0.271397	25690	75	25615	FALSE	0.00291942
565	Anal and rectal conditions	digestive	-0.0598702	0.0655298	0.94	0.828359	1.07097	0.36091	8438	287	8151	0.0340128	FALSE	0.049556	0.0410867	1.0508	0.969501	1.13893	0.227767	24931	769	24162	FALSE	0.0308451
565.1	Anal and rectal polyp	digestive	0.543931	0.344378	1.72	0.877173	3.38351	0.114231	8162	11	8151	0.00134771	FALSE	0.170049	0.0873088	1.18536	0.998924	1.4066	0.0514539	25437	175	25262	FALSE	0.00687974
567	Peritonitis and retroperitoneal infections	digestive	0.00660444	0.165021	1.01	0.72845	1.39103	0.968076	8196	45	8151	0.00549048	FALSE	-0.0510894	0.0848718	0.950194	0.804577	1.12216	0.547201	25842	176	25666	FALSE	0.00681062
568	Other disorders of peritoneum	digestive	NA	NA	NA	NA	NA	NA	NA	NA	NA	NA	NA	-0.0396048	0.118431	0.961169	0.76206	1.2123	0.738068	25818	90	25728	FALSE	0.00348594
568.1	Peritoneal adhesions (postoperative) (postinfection)	digestive	NA	NA	NA	NA	NA	NA	NA	NA	NA	NA	NA	-0.0624868	0.131692	0.939425	0.725711	1.21608	0.63515	25851	73	25778	FALSE	0.00282388
569	Other disorders of intestine	digestive	0.0185994	0.082271	1.02	0.867056	1.19704	0.821143	8329	178	8151	0.0213711	FALSE	-0.0516933	0.0743122	0.94962	0.820907	1.09851	0.486665	25467	228	25239	FALSE	0.00895276
569.2	Gastrointestinal complications	digestive	0.00208309	0.103955	1	0.817366	1.22855	0.984013	8262	111	8151	0.013435	FALSE	-0.131036	0.138877	0.877186	0.668155	1.15161	0.345405	25879	65	25814	FALSE	0.00251169
571	Chronic liver disease and cirrhosis	digestive	0.0502156	0.0406116	1.05	0.971044	1.13862	0.216279	8110	799	7311	0.0985203	FALSE	-0.0229355	0.0242633	0.977325	0.931936	1.02493	0.344517	24709	2358	22351	FALSE	0.0954308
571.5	Other chronic nonalcoholic liver disease	digestive	0.052448	0.0414896	1.05	0.971541	1.14313	0.206186	8073	762	7311	0.0943887	FALSE	-0.0246224	0.0245276	0.975678	0.929883	1.02373	0.315444	24716	2299	22417	FALSE	0.0930167
571.51	Cirrhosis of liver without mention of alcohol	digestive	0.074158	0.0516593	1.08	0.973269	1.19174	0.151139	7790	479	7311	0.0614891	FALSE	-0.0316657	0.0385025	0.96883	0.898408	1.04477	0.410832	25752	886	24866	FALSE	0.0344051
571.6	Primary biliary cirrhosis	digestive	0.165069	0.189112	1.18	0.814166	1.70869	0.382739	7345	34	7311	0.004629	FALSE	NA	NA	NA	NA	NA	NA	NA	NA	NA	NA	NA
571.8	Liver abscess and sequelae of chronic liver disease	digestive	0.0919243	0.0982364	1.1	0.904278	1.32905	0.349404	7436	125	7311	0.0168101	FALSE	0.0317613	0.0670923	1.03227	0.905073	1.17735	0.63593	25858	284	25574	FALSE	0.0109831
571.81	Portal hypertension	digestive	0.215503	0.136897	1.24	0.948554	1.62226	0.115443	7374	63	7311	0.00854353	FALSE	0.0530439	0.0855015	1.05448	0.891777	1.24686	0.535004	25895	173	25722	FALSE	0.00668083
572	Ascites (non malignant)	digestive	-0.0634124	0.0919305	0.94	0.783804	1.12386	0.490329	7453	142	7311	0.0190527	FALSE	-0.0372712	0.0800119	0.963415	0.82358	1.12699	0.641344	25883	198	25685	FALSE	0.00764981
573	Other disorders of liver	digestive	0.122877	0.104956	1.13	0.920503	1.38901	0.241696	7418	107	7311	0.0144244	FALSE	0.0111157	0.0592076	1.01118	0.900387	1.1356	0.851079	25381	357	25024	FALSE	0.0140656
573.2	Liver replaced by transplant	digestive	0.314853	0.124522	1.37	1.07336	1.74878	0.0114555	7390	79	7311	0.0106901	FALSE	-0.0669305	0.137925	0.93526	0.713721	1.22557	0.627487	26006	66	25940	FALSE	0.00253788
573.3	Hepatomegaly	digestive	-0.118331	0.130065	0.89	0.688487	1.14637	0.362938	7381	70	7311	0.00948381	FALSE	0.0831501	0.0821372	1.0867	0.925114	1.27652	0.311379	25611	181	25430	FALSE	0.00706728
573.4	Acute and subacute necrosis of liver	digestive	NA	NA	NA	NA	NA	NA	NA	NA	NA	NA	NA	-0.020691	0.212076	0.979522	0.646385	1.48435	0.922279	25932	28	25904	FALSE	0.00107975
573.5	Jaundice (not of newborn)	digestive	0.137427	0.198855	1.15	0.776989	1.69415	0.489509	7341	30	7311	0.00408664	FALSE	-0.0187894	0.114475	0.981386	0.784146	1.22824	0.869624	25851	96	25755	FALSE	0.00371359
573.6	Nonspecific elevation of levels of transaminase or lactic acid dehydrogenase [LDH]	digestive	NA	NA	NA	NA	NA	NA	NA	NA	NA	NA	NA	-0.0389	0.0545851	0.961847	0.864256	1.07046	0.476063	25191	429	24762	FALSE	0.0170299
573.7	Abnormal results of function study of liver	digestive	0.0073217	0.0756533	1.01	0.868525	1.16836	0.922901	7519	208	7311	0.0276633	FALSE	-0.0174484	0.0228942	0.982703	0.939581	1.0278	0.445981	24160	2757	21403	FALSE	0.114114
573.9	Abnormal serum enzyme levels	digestive	-0.00617826	0.0714816	0.99	0.863914	1.14331	0.931123	7548	237	7311	0.031399	FALSE	0.0670841	0.0587985	1.06939	0.95298	1.20001	0.253905	25168	364	24804	FALSE	0.0144628
574	Cholelithiasis and cholecystitis	digestive	0.0391234	0.0599952	1.04	0.924532	1.16966	0.514331	8657	340	8317	0.0392746	FALSE	-0.000889409	0.033061	0.999111	0.936422	1.066	0.978538	25543	1207	24336	FALSE	0.0472537
574.1	Cholelithiasis	digestive	0.00149683	0.067012	1	0.87823	1.14207	0.982179	8586	269	8317	0.0313301	FALSE	0.015884	0.0367711	1.01601	0.945362	1.09194	0.665764	25514	963	24551	FALSE	0.037744
574.11	Cholelithiasis with acute cholecystitis	digestive	-0.746332	0.337499	0.47	0.244674	0.918664	0.0270108	8328	11	8317	0.00132085	FALSE	-0.0945095	0.102564	0.909819	0.744134	1.11239	0.356804	25846	120	25726	FALSE	0.00464288
574.12	Cholelithiasis with other cholecystitis	digestive	0.138753	0.313372	1.15	0.621601	2.12328	0.657929	8329	12	8317	0.00144075	FALSE	-0.0770093	0.0850487	0.925881	0.783719	1.09383	0.365214	25729	173	25556	FALSE	0.00672393
574.2	Calculus of bile duct	digestive	0.00786457	0.132993	1.01	0.776623	1.30804	0.952844	8385	68	8317	0.00810972	FALSE	-0.0179848	0.0887794	0.982176	0.825313	1.16885	0.839465	25856	162	25694	FALSE	0.00626547
574.3	Cholecystitis without cholelithiasis	digestive	0.265795	0.128241	1.3	1.01455	1.67724	0.0382078	8390	73	8317	0.00870083	FALSE	-0.126157	0.0576259	0.881476	0.787333	0.986877	0.0285793	25756	386	25370	FALSE	0.0149868
575	Other biliary tract disease	digestive	0.0441368	0.106667	1.05	0.847952	1.28815	0.679035	8422	105	8317	0.0124673	FALSE	-0.051462	0.0501538	0.94984	0.860912	1.04795	0.304852	25324	506	24818	FALSE	0.019981
575.1	Cholangitis	digestive	NA	NA	NA	NA	NA	NA	NA	NA	NA	NA	NA	0.158968	0.166079	1.1723	0.846583	1.62333	0.338476	25976	46	25930	FALSE	0.00177087
575.2	Obstruction of bile duct	digestive	0.15625	0.168625	1.17	0.840083	1.62703	0.354128	8360	43	8317	0.00514354	FALSE	-0.269621	0.171158	0.763669	0.546025	1.06807	0.115194	25975	43	25932	FALSE	0.00165544
575.6	Cholesterolosis of gallbladder	digestive	-0.238194	0.281287	0.79	0.454064	1.3677	0.397106	8332	15	8317	0.00180029	FALSE	-0.105823	0.19671	0.899584	0.611784	1.32277	0.590601	25945	32	25913	FALSE	0.00123338
575.7	Other disorders of gallbladder	digestive	-0.57032	0.319201	0.57	0.302415	1.05687	0.0739841	8328	11	8317	0.00132085	FALSE	-0.0277479	0.0921166	0.972634	0.811966	1.16509	0.763242	25745	148	25597	FALSE	0.00574869
575.8	Other disorders of biliary tract	digestive	0.210367	0.209027	1.23	0.819283	1.85904	0.314217	8344	27	8317	0.00323586	FALSE	0.00397986	0.117155	1.00399	0.798003	1.26314	0.9729	25866	91	25775	FALSE	0.00351813
575.9	Nonspecific abnormal findings on radiological and other examination of biliary tract	digestive	0.311024	0.304364	1.36	0.751616	2.47831	0.306837	8330	13	8317	0.00156062	FALSE	-0.0565525	0.0931656	0.945017	0.787291	1.13434	0.543844	25659	143	25516	FALSE	0.00557309
577	Diseases of pancreas	digestive	0.166173	0.110151	1.18	0.951492	1.46531	0.131404	8951	98	8853	0.0109485	FALSE	-0.0637855	0.0487464	0.938206	0.852716	1.03227	0.190698	25740	540	25200	FALSE	0.020979
577.1	Acute pancreatitis	digestive	NA	NA	NA	NA	NA	NA	NA	NA	NA	NA	NA	-0.065326	0.0570992	0.936762	0.837578	1.04769	0.252591	25820	390	25430	FALSE	0.0151046
577.2	Chronic pancreatitis	digestive	-0.106171	0.228079	0.9	0.575103	1.40616	0.641573	8876	23	8853	0.00259126	FALSE	-0.083955	0.0991485	0.919473	0.75708	1.1167	0.397129	25939	128	25811	FALSE	0.00493465
577.3	Cyst and pseudocyst of pancreas	digestive	0.197847	0.165911	1.22	0.880435	1.68714	0.23307	8896	43	8853	0.00483363	FALSE	0.00426113	0.118627	1.00427	0.795927	1.26715	0.971346	25979	89	25890	FALSE	0.00342584
578	Gastrointestinal hemorrhage	digestive	0.0123006	0.0503171	1.01	0.9173	1.11731	0.806873	8170	499	7671	0.0610771	FALSE	-0.00279661	0.0240854	0.997207	0.951226	1.04541	0.907564	24253	2425	21828	FALSE	0.0999876
578.1	Hematemesis	digestive	-0.0255234	0.220062	0.97	0.633278	1.5005	0.907666	7695	24	7671	0.00311891	FALSE	-0.119973	0.104021	0.886945	0.723356	1.08753	0.248768	25844	118	25726	FALSE	0.00456586
578.2	Blood in stool	digestive	0.128131	0.0942308	1.14	0.945009	1.36728	0.173906	7807	136	7671	0.0174203	FALSE	-0.0253061	0.0359872	0.975011	0.908608	1.04627	0.481933	24734	1019	23715	FALSE	0.0411984
578.8	Hemorrhage of rectum and anus	digestive	-0.0200611	0.0661559	0.98	0.860943	1.11584	0.761707	7949	278	7671	0.034973	FALSE	0.0411507	0.0399298	1.04201	0.963569	1.12684	0.30274	24821	804	24017	FALSE	0.0323919
578.9	Hemorrhage of gastrointestinal tract	digestive	0.0189529	0.0903988	1.02	0.853654	1.21669	0.833934	7821	150	7671	0.0191791	FALSE	-0.00711183	0.0462895	0.992913	0.906795	1.08721	0.877895	25205	608	24597	FALSE	0.0241222
579	Other symptoms involving abdomen and pelvis	digestive	-0.111925	0.133024	0.89	0.688905	1.16044	0.400129	7738	67	7671	0.00865857	FALSE	-0.0482008	0.0663156	0.952942	0.836792	1.08521	0.467325	25373	285	25088	FALSE	0.0112324
579.2	Splenomegaly	digestive	-0.217591	0.288238	0.8	0.457245	1.41532	0.450309	7685	14	7671	0.00182173	FALSE	0.035534	0.101847	1.03617	0.848668	1.2651	0.727168	25822	120	25702	FALSE	0.0046472
579.8	Nonspecific abnormal findings in stool contents	digestive	-0.0691978	0.14402	0.93	0.703648	1.23748	0.63089	7728	57	7671	0.00737578	FALSE	-0.0903231	0.0714259	0.913636	0.794281	1.05093	0.206025	25267	246	25021	FALSE	0.00973602
580	Nephritis; nephrosis; renal sclerosis	genitourinary	0.0437249	0.08023	1.04	0.892681	1.2226	0.585758	7126	190	6936	0.0266629	FALSE	0.0883743	0.0608187	1.0924	0.96964	1.2307	0.146202	25727	348	25379	FALSE	0.0135266
580.1	Glomerulonephritis	genitourinary	0.121085	0.170757	1.13	0.807672	1.57739	0.478258	6978	42	6936	0.00601892	FALSE	0.156455	0.130477	1.16936	0.905489	1.51012	0.23049	25967	74	25893	FALSE	0.00284977
580.11	Proliferative glomerulonephritis	genitourinary	0.0204558	0.350728	1.02	0.513261	2.02969	0.953491	6946	10	6936	0.00143968	FALSE	0.419369	0.226058	1.521	0.976574	2.36894	0.0635762	25998	24	25974	FALSE	0.000923148
580.12	Non-proliferative glomerulonephritis	genitourinary	-0.155167	0.332506	0.86	0.446248	1.64304	0.640744	6947	11	6936	0.00158342	FALSE	-0.0916307	0.205797	0.912442	0.609575	1.36579	0.656141	26003	30	25973	FALSE	0.00115371
580.14	Chronic glomerulonephritis, NOS	genitourinary	0.170338	0.232496	1.19	0.751747	1.87017	0.463774	6959	23	6936	0.00330507	FALSE	0.290495	0.248815	1.33709	0.821041	2.17749	0.243003	25994	20	25974	FALSE	0.000769408
580.2	Nephrotic syndrome without mention of glomerulonephritis	genitourinary	0.0844511	0.110031	1.09	0.877034	1.35001	0.442772	7036	100	6936	0.0142126	FALSE	0.13165	0.136342	1.14071	0.873209	1.49016	0.334252	25949	68	25881	FALSE	0.00262052
580.3	Nephritis and nephropathy without mention of glomerulonephritis	genitourinary	-0.0434201	0.136948	0.96	0.7321	1.25232	0.751202	7000	64	6936	0.00914286	FALSE	0.110961	0.0721361	1.11735	0.970033	1.28704	0.123994	25783	246	25537	FALSE	0.00954117
580.31	Nephritis and nephropathy in diseases classified elsewhere	genitourinary	0.207019	0.196042	1.23	0.837594	1.80626	0.29097	6967	31	6936	0.00444955	FALSE	0.0748418	0.0870206	1.07771	0.90872	1.27814	0.389763	25862	170	25692	FALSE	0.00657335
580.32	Nephritis and nephropathy with pathological lesion	genitourinary	-0.268073	0.179039	0.76	0.538488	1.08637	0.134317	6973	37	6936	0.00530618	FALSE	0.234164	0.120437	1.26385	0.998109	1.60035	0.051861	25928	86	25842	FALSE	0.00331688
585	Renal failure	genitourinary	0.0339628	0.0381434	1.03	0.960023	1.11485	0.373253	7945	1009	6936	0.126998	FALSE	-0.0133759	0.0228841	0.986713	0.943434	1.03198	0.558881	24930	3009	21921	FALSE	0.120698
585.1	Acute renal failure	genitourinary	0.08575	0.0558344	1.09	0.976593	1.21554	0.124589	7349	413	6936	0.0561981	FALSE	0.00411483	0.0306068	1.00412	0.945658	1.0662	0.893053	25045	1475	23570	FALSE	0.058894
585.2	Renal failure NOS	genitourinary	-0.110402	0.164153	0.9	0.649117	1.23533	0.501231	6980	44	6936	0.00630372	FALSE	-0.0615671	0.0732336	0.94029	0.814562	1.08542	0.400519	25772	237	25535	FALSE	0.00919603
585.3	Chronic renal failure [CKD]	genitourinary	-0.0250002	0.0439932	0.98	0.894736	1.06314	0.569849	7668	732	6936	0.0954617	FALSE	-0.0211716	0.0270529	0.979051	0.92849	1.03236	0.433864	25383	2037	23346	FALSE	0.0802506
585.31	Renal dialysis	genitourinary	0.114874	0.0754605	1.12	0.967511	1.30054	0.127932	7153	217	6936	0.0303369	FALSE	0.011798	0.0711753	1.01187	0.880113	1.16335	0.868345	25986	254	25732	FALSE	0.00977449
585.32	End stage renal disease	genitourinary	0.050146	0.0614472	1.05	0.932123	1.186	0.414453	7270	334	6936	0.0459422	FALSE	-0.0433204	0.0579184	0.957605	0.854841	1.07272	0.454487	25937	387	25550	FALSE	0.0149208
585.33	Chronic Kidney Disease, Stage III	genitourinary	-0.0703057	0.102078	0.93	0.763091	1.13856	0.490983	7052	116	6936	0.0164492	FALSE	-0.0176206	0.0326053	0.982534	0.921708	1.04737	0.588907	25564	1320	24244	FALSE	0.0516351
585.34	Chronic Kidney Disease, Stage IV	genitourinary	-0.0129679	0.0655563	0.99	0.868091	1.12246	0.843191	7233	297	6936	0.0410618	FALSE	-0.0413602	0.0542318	0.959483	0.862729	1.06709	0.445668	25911	442	25469	FALSE	0.0170584
585.4	Chronic kidney disease, Stage I or II	genitourinary	0.167503	0.0836221	1.18	1.00361	1.39292	0.0451666	7113	177	6936	0.024884	FALSE	0.0362214	0.0595955	1.03689	0.922576	1.16536	0.543328	25663	357	25306	FALSE	0.0139111
586	Other disorders of the kidney and ureters	genitourinary	-0.00269209	0.057121	1	0.891679	1.11546	0.96241	7338	402	6936	0.0547833	FALSE	0.018084	0.0374912	1.01825	0.946108	1.09589	0.629555	24885	944	23941	FALSE	0.0379345
586.2	Cyst of kidney, acquired	genitourinary	-0.00738281	0.100557	0.99	0.815075	1.2089	0.941473	7056	120	6936	0.0170068	FALSE	0.062596	0.0625178	1.0646	0.941822	1.20338	0.316706	25511	320	25191	FALSE	0.0125436
586.4	Stricture/obstruction of ureter	genitourinary	-0.19136	0.0980913	0.83	0.681391	1.0009	0.051077	7068	132	6936	0.0186757	FALSE	-0.174341	0.107089	0.84001	0.680971	1.03619	0.103524	25823	109	25714	FALSE	0.00422104
587	Kidney replaced by transpant	genitourinary	-0.0812396	0.0988479	0.92	0.759586	1.11907	0.411154	7061	125	6936	0.0177029	FALSE	-0.0834475	0.118357	0.919939	0.729477	1.16013	0.48078	25992	91	25901	FALSE	0.00350108
588	Disorders resulting from impaired renal function	genitourinary	0.0585295	0.0954198	1.06	0.879419	1.27833	0.539619	7072	136	6936	0.0192308	FALSE	0.0154062	0.0612643	1.01553	0.90062	1.14509	0.80145	25871	339	25532	FALSE	0.0131035
588.1	Renal osteodystrophy	genitourinary	NA	NA	NA	NA	NA	NA	NA	NA	NA	NA	NA	-0.0523914	0.119567	0.948957	0.750704	1.19957	0.661259	25960	86	25874	FALSE	0.00331279
588.2	Secondary hyperparathyroidism (of renal origin)	genitourinary	0.022414	0.0969369	1.02	0.845707	1.23666	0.817142	7068	132	6936	0.0186757	FALSE	0.0437942	0.0700052	1.04477	0.910814	1.19842	0.531587	25924	259	25665	FALSE	0.00999074
589	Abnormal results of function study of kidney	genitourinary	NA	NA	NA	NA	NA	NA	NA	NA	NA	NA	NA	-0.071873	0.143449	0.930649	0.702554	1.2328	0.616347	25769	61	25708	FALSE	0.00236719
590	Pyelonephritis	genitourinary	-0.156697	0.119879	0.85	0.675934	1.08141	0.19117	6954	81	6873	0.011648	FALSE	-0.00521178	0.0862212	0.994802	0.840124	1.17796	0.9518	25812	170	25642	FALSE	0.00658608
591	Urinary tract infection	genitourinary	0.036459	0.0424248	1.04	0.95438	1.12706	0.390131	7620	747	6873	0.0980315	FALSE	0.0572451	0.0273826	1.05892	1.00358	1.1173	0.0365672	24096	1964	22132	FALSE	0.0815073
592	Cystitis and urethritis	genitourinary	0.0763101	0.0784006	1.08	0.925561	1.25857	0.330386	7069	196	6873	0.0277267	FALSE	0.153147	0.0717611	1.1655	1.01257	1.34151	0.0328325	25336	243	25093	FALSE	0.0095911
592.1	Cystitis	genitourinary	0.0615883	0.0824414	1.06	0.90484	1.25004	0.45503	7050	177	6873	0.0251064	FALSE	0.188441	0.0844771	1.20737	1.02313	1.42478	0.025703	25531	177	25354	FALSE	0.00693275
592.11	Acute cystitis	genitourinary	0.107587	0.0879937	1.11	0.93718	1.3232	0.221454	7028	155	6873	0.0220546	FALSE	0.162952	0.153924	1.17698	0.870455	1.59144	0.289758	25763	53	25710	FALSE	0.00205721
592.12	Chronic cystitis	genitourinary	NA	NA	NA	NA	NA	NA	NA	NA	NA	NA	NA	0.345743	0.238457	1.41304	0.885473	2.25493	0.147081	25955	22	25933	FALSE	0.000847621
592.13	Chronic interstitial cystitis	genitourinary	NA	NA	NA	NA	NA	NA	NA	NA	NA	NA	NA	0.049125	0.245261	1.05035	0.649477	1.69866	0.841249	25999	21	25978	FALSE	0.000807723
592.2	Urethritis and urethral syndrome	genitourinary	0.286134	0.250607	1.33	0.814602	2.17564	0.253552	6892	19	6873	0.00275682	FALSE	0.0361605	0.151701	1.03682	0.770147	1.39584	0.811596	25814	54	25760	FALSE	0.00209189
593	Hematuria	genitourinary	0.109533	0.0610848	1.12	0.989858	1.25767	0.0729532	7202	329	6873	0.0456818	FALSE	-0.00422363	0.0292122	0.995785	0.940372	1.05446	0.885039	24739	1615	23124	FALSE	0.0652815
593.1	Gross hematuria	genitourinary	0.20745	0.106458	1.23	0.998793	1.51605	0.0513368	6979	106	6873	0.0151884	FALSE	-0.0443208	0.0511277	0.956647	0.865428	1.05748	0.386016	25570	493	25077	FALSE	0.0192804
593.2	Microscopic hematuria	genitourinary	NA	NA	NA	NA	NA	NA	NA	NA	NA	NA	NA	0.0401873	0.0345726	1.04101	0.972802	1.11399	0.245072	25203	1095	24108	FALSE	0.0434472
594	Urinary calculus	genitourinary	-0.143639	0.0565199	0.87	0.775367	0.967674	0.0110411	8753	378	8375	0.0431852	FALSE	-0.0417978	0.0291488	0.959064	0.905807	1.01545	0.151587	25272	1575	23697	FALSE	0.0623219
594.1	Calculus of kidney	genitourinary	-0.13721	0.0581441	0.87	0.777888	0.977021	0.0182836	8730	355	8375	0.0406644	FALSE	-0.0573583	0.0317696	0.944256	0.887252	1.00492	0.0710048	25279	1304	23975	FALSE	0.0515843
594.2	Calculus of lower urinary tract	genitourinary	-0.0314616	0.311156	0.97	0.526593	1.78319	0.919461	8388	13	8375	0.00154983	FALSE	0.367432	0.115036	1.44402	1.15253	1.80923	0.00140283	25936	95	25841	FALSE	0.00366286
594.3	Calculus of ureter	genitourinary	-0.394734	0.166579	0.67	0.486155	0.934037	0.0178048	8417	42	8375	0.0049899	FALSE	0.00672482	0.0579207	1.00675	0.898706	1.12778	0.90757	25754	374	25380	FALSE	0.014522
594.8	Renal colic	genitourinary	0.206906	0.246359	1.23	0.758844	1.99326	0.40099	8394	19	8375	0.00226352	FALSE	0.0922581	0.135983	1.09665	0.840072	1.43159	0.497483	25788	65	25723	FALSE	0.00252055
595	Hydronephrosis	genitourinary	0.0805806	0.139994	1.08	0.823817	1.42614	0.564885	8435	60	8375	0.00711322	FALSE	0.0938336	0.0717398	1.09838	0.954301	1.26421	0.190883	25719	242	25477	FALSE	0.00940939
596	Other disorders of bladder	genitourinary	-0.00686612	0.0910178	0.99	0.830887	1.18712	0.939867	8763	143	8620	0.0163186	FALSE	0.0540842	0.0369884	1.05557	0.981755	1.13494	0.143688	25216	983	24233	FALSE	0.0389832
596.1	Bladder neck obstruction	genitourinary	NA	NA	NA	NA	NA	NA	NA	NA	NA	NA	NA	0.199666	0.0848028	1.221	1.03402	1.44178	0.0185488	25785	182	25603	FALSE	0.00705837
596.5	Functional disorders of bladder	genitourinary	-0.121378	0.101344	0.89	0.72614	1.08032	0.231042	8735	115	8620	0.0131654	FALSE	0.0203503	0.0456428	1.02056	0.933224	1.11607	0.655699	25607	627	24980	FALSE	0.0244855
597	Other disorders of urethra and urinary tract	genitourinary	-0.175994	0.248801	0.84	0.514971	1.36569	0.479338	8640	20	8620	0.00231481	FALSE	0.00550053	0.0821421	1.00552	0.855989	1.18116	0.946611	25853	186	25667	FALSE	0.00719452
597.1	Urethral stricture (not specified as infectious)	genitourinary	NA	NA	NA	NA	NA	NA	NA	NA	NA	NA	NA	0.00073888	0.08697	1.00074	0.843899	1.18673	0.993221	25903	166	25737	FALSE	0.00640852
597.2	Urinary complications NEC	genitourinary	NA	NA	NA	NA	NA	NA	NA	NA	NA	NA	NA	-0.357604	0.241269	0.69935	0.435835	1.12219	0.138293	25900	22	25878	FALSE	0.000849421
598	Abnormal findings on examination of urine	genitourinary	-0.124502	0.128218	0.88	0.686734	1.1352	0.331538	8801	72	8729	0.00818089	FALSE	0.0566018	0.0778293	1.05823	0.908515	1.23263	0.467069	25356	205	25151	FALSE	0.00808487
599	Other symptoms/disorders or the urinary system	genitourinary	0.00260328	0.0324376	1	0.940847	1.06842	0.936034	7639	1417	6222	0.185495	FALSE	0.0198345	0.0211101	1.02003	0.978689	1.06312	0.347435	23423	3572	19851	FALSE	0.1525
599.1	Urinary obstruction	genitourinary	NA	NA	NA	NA	NA	NA	NA	NA	NA	NA	NA	0.00900435	0.107029	1.00905	0.818099	1.24456	0.932953	25789	111	25678	FALSE	0.00430416
599.2	Retention of urine	genitourinary	-0.0319577	0.0913877	0.97	0.809711	1.15854	0.726569	6373	151	6222	0.0236937	FALSE	0.0763838	0.0401917	1.07938	0.997611	1.16784	0.0573693	25245	836	24409	FALSE	0.0331155
599.3	Dysuria	genitourinary	0.0226799	0.046425	1.02	0.933968	1.12039	0.625177	6836	614	6222	0.0898186	FALSE	0.0709734	0.0564025	1.07355	0.961197	1.19904	0.208269	24843	397	24446	FALSE	0.0159804
599.4	Urinary incontinence	genitourinary	0.083939	0.0515419	1.09	0.983062	1.20317	0.103406	6726	504	6222	0.0749331	FALSE	0.057556	0.0363265	1.05924	0.986449	1.13741	0.113101	25146	1031	24115	FALSE	0.0410006
599.5	Frequency of urination and polyuria	genitourinary	-0.0248515	0.048488	0.98	0.88702	1.07271	0.60828	6778	556	6222	0.0820301	FALSE	-0.00687206	0.0306347	0.993151	0.935274	1.05461	0.822506	24499	1478	23021	FALSE	0.060329
599.7	Urethral discharge	genitourinary	0.0132837	0.298999	1.01	0.56397	1.82088	0.964564	6236	14	6222	0.00224503	FALSE	NA	NA	NA	NA	NA	NA	NA	NA	NA	NA	NA
599.8	Other symptoms involving urinary system	genitourinary	-0.0433176	0.11686	0.96	0.761578	1.20409	0.710876	6308	86	6222	0.0136335	FALSE	0.0228692	0.0627401	1.02313	0.904746	1.15701	0.71548	25293	325	24968	FALSE	0.0128494
599.9	Other abnormality of urination	genitourinary	0.0488435	0.0956657	1.05	0.870523	1.26662	0.609656	6354	132	6222	0.0207743	FALSE	0.0382259	0.0427379	1.03897	0.955481	1.12975	0.371095	25066	716	24350	FALSE	0.0285646
600	Hyperplasia of prostate	genitourinary	-0.0317597	0.0591072	0.97	0.862768	1.08773	0.591044	8622	463	8159	0.0536998	FALSE	0.0100721	0.0208745	1.01012	0.969629	1.05231	0.629446	24544	4861	19683	FALSE	0.198052
601	Inflammatory diseases of prostate	genitourinary	-0.012035	0.12476	0.99	0.773705	1.26174	0.923151	8238	79	8159	0.00958971	FALSE	0.0844705	0.0337476	1.08814	1.01849	1.16255	0.0123143	24798	1177	23621	FALSE	0.0474635
601.1	Prostatitis	genitourinary	-0.142708	0.195841	0.87	0.590635	1.2727	0.466191	8192	33	8159	0.00402832	FALSE	0.0727151	0.0511317	1.07542	0.972872	1.18879	0.154993	25488	494	24994	FALSE	0.0193817
601.11	Acute prostatitis	genitourinary	NA	NA	NA	NA	NA	NA	NA	NA	NA	NA	NA	-0.043903	0.11165	0.957047	0.768944	1.19116	0.694157	25743	101	25642	FALSE	0.0039234
601.12	Chronic prostatitis	genitourinary	NA	NA	NA	NA	NA	NA	NA	NA	NA	NA	NA	0.0724892	0.0827261	1.07518	0.914248	1.26444	0.380891	25806	185	25621	FALSE	0.00716888
601.3	Orchitis and epididymitis	genitourinary	0.184375	0.254865	1.2	0.729671	1.98161	0.469422	8178	19	8159	0.00232331	FALSE	0.0364286	0.059556	1.0371	0.922838	1.16551	0.540756	25536	360	25176	FALSE	0.0140977
601.4	Balanoposthitis	genitourinary	0.0926302	0.236431	1.1	0.690199	1.74375	0.695217	8180	21	8159	0.00256724	FALSE	0.0821156	0.0683779	1.08558	0.949419	1.24127	0.229787	25628	272	25356	FALSE	0.0106134
601.8	Other inflammatory disorders of male genital organs	genitourinary	NA	NA	NA	NA	NA	NA	NA	NA	NA	NA	NA	0.41359	0.176573	1.51224	1.06984	2.13758	0.0191641	25891	40	25851	FALSE	0.00154494
602	Other disorders of prostate	genitourinary	0.166863	0.292659	1.18	0.665811	2.09693	0.568568	8174	15	8159	0.00183509	FALSE	-0.0378684	0.0627127	0.96284	0.851475	1.08877	0.54595	25614	329	25285	FALSE	0.0128445
602.3	Dysplasia of prostate	genitourinary	NA	NA	NA	NA	NA	NA	NA	NA	NA	NA	NA	-0.0655016	0.136647	0.936598	0.716533	1.22425	0.631691	25929	67	25862	FALSE	0.00258398
603	Other disorders of testis	genitourinary	-0.00920106	0.200372	0.99	0.669027	1.46745	0.963374	7809	30	7779	0.00384172	FALSE	0.000859559	0.0590932	1.00086	0.891399	1.12376	0.988395	25638	364	25274	FALSE	0.0141977
603.1	Hydrocele	genitourinary	-0.0282673	0.223618	0.97	0.627157	1.50685	0.899408	7803	24	7779	0.00307574	FALSE	-0.00533809	0.0720703	0.994676	0.863643	1.14559	0.940957	25733	243	25490	FALSE	0.00944313
603.2	Spermatocele	genitourinary	NA	NA	NA	NA	NA	NA	NA	NA	NA	NA	NA	-0.0785695	0.111461	0.924438	0.743019	1.15015	0.48087	25859	102	25757	FALSE	0.00394447
604	Disorders of penis	genitourinary	0.0474897	0.132991	1.05	0.808017	1.36091	0.721024	7848	69	7779	0.00879205	FALSE	0.0589329	0.0449609	1.0607	0.971231	1.15842	0.18994	25543	642	24901	FALSE	0.0251341
604.1	Redundant prepuce and phimosis/BXO	genitourinary	0.140742	0.192244	1.15	0.789737	1.6779	0.464106	7811	32	7779	0.00409679	FALSE	0.0325951	0.0545	1.03313	0.928463	1.1496	0.54979	25824	435	25389	FALSE	0.0168448
604.3	Peyronie's disease	genitourinary	NA	NA	NA	NA	NA	NA	NA	NA	NA	NA	NA	0.148534	0.119693	1.16013	0.917535	1.46687	0.214622	25970	88	25882	FALSE	0.00338853
605	Erectile dysfunction [ED]	genitourinary	-0.0570674	0.0607883	0.94	0.83844	1.06405	0.347839	8161	382	7779	0.046808	FALSE	0.0500088	0.0177995	1.05128	1.01524	1.0886	0.00496094	24064	5776	18288	FALSE	0.240027
608	Other disorders of male genital organs	genitourinary	0.146684	0.160258	1.16	0.845843	1.58533	0.360034	7827	48	7779	0.00613262	FALSE	0.0324409	0.0427104	1.03297	0.950021	1.12317	0.447521	25071	710	24361	FALSE	0.0283196
609	Male infertility and abnormal spermatozoa	genitourinary	-0.112341	0.316659	0.89	0.480469	1.66248	0.722763	7791	12	7779	0.00154024	FALSE	0.1458	0.0788436	1.15696	0.991305	1.35031	0.0644244	25769	202	25567	FALSE	0.00783888
609.1	Infertility, male	genitourinary	NA	NA	NA	NA	NA	NA	NA	NA	NA	NA	NA	0.0862287	0.0943908	1.09006	0.905944	1.31158	0.360965	25885	141	25744	FALSE	0.00544717
609.11	Azoospermia and oligospermia	genitourinary	NA	NA	NA	NA	NA	NA	NA	NA	NA	NA	NA	-0.11337	0.232771	0.89282	0.565751	1.40897	0.626226	26007	23	25984	FALSE	0.000884377
609.2	Abnormal spermatozoa	genitourinary	NA	NA	NA	NA	NA	NA	NA	NA	NA	NA	NA	0.285733	0.142744	1.33074	1.00597	1.76035	0.0453152	25901	61	25840	FALSE	0.00235512
610	Benign mammary dysplasias	genitourinary	-0.0510743	0.102388	0.95	0.777435	1.16138	0.6179	7558	115	7443	0.0152157	FALSE	0.0839462	0.0835114	1.08757	0.92336	1.28098	0.314797	25841	181	25660	FALSE	0.00700437
610.1	Cystic mastopathy	genitourinary	-0.0704686	0.141572	0.93	0.706134	1.23	0.618654	7502	59	7443	0.00786457	FALSE	0.0838907	0.108546	1.08751	0.879097	1.34533	0.439607	25895	105	25790	FALSE	0.00405484
610.2	Fibroadenosis of breast	genitourinary	NA	NA	NA	NA	NA	NA	NA	NA	NA	NA	NA	-0.101594	0.234342	0.903396	0.570692	1.43006	0.66463	25973	23	25950	FALSE	0.000885535
610.4	Benign neoplasm of breast	genitourinary	-0.0147203	0.149132	0.99	0.735637	1.31993	0.921371	7496	53	7443	0.00707044	FALSE	0.0952685	0.158573	1.09995	0.806111	1.50091	0.547982	25958	48	25910	FALSE	0.00184914
610.8	Other specified benign mammary dysplasias	genitourinary	0.0990709	0.191015	1.1	0.75933	1.60554	0.604002	7475	32	7443	0.00428094	FALSE	NA	NA	NA	NA	NA	NA	NA	NA	NA	NA	NA
611	Abnormal findings on mammogram or breast exam	genitourinary	-0.0416258	0.0521187	0.96	0.86608	1.0624	0.42448	7927	484	7443	0.0610571	FALSE	0.068191	0.0554349	1.07057	0.960346	1.19344	0.218656	25622	460	25162	FALSE	0.0179533
611.1	Abnormal mammogram	genitourinary	-0.0518084	0.0555646	0.95	0.851535	1.05876	0.35113	7863	420	7443	0.0534147	FALSE	0.0692282	0.0950233	1.07168	0.88957	1.29107	0.466284	25848	152	25696	FALSE	0.00588053
611.3	Lump or mass in breast	genitourinary	NA	NA	NA	NA	NA	NA	NA	NA	NA	NA	NA	0.106362	0.0632085	1.11222	0.982626	1.25892	0.0924312	25672	324	25348	FALSE	0.0126208
612	Breast conditions, congenital or relating to hormones	genitourinary	-0.0229407	0.105669	0.98	0.794492	1.20222	0.82813	7549	106	7443	0.0140416	FALSE	0.00792601	0.0733383	1.00796	0.873002	1.16378	0.913936	25800	230	25570	FALSE	0.00891473
612.1	Galactorrhea	genitourinary	-0.228724	0.261661	0.8	0.476361	1.32861	0.382051	7460	17	7443	0.00227882	FALSE	0.162422	0.208305	1.17636	0.782034	1.76951	0.435551	25988	29	25959	FALSE	0.0011159
612.2	Hypertrophy of breast (Gynecomastia)	genitourinary	0.0585983	0.121303	1.06	0.835976	1.34494	0.629043	7523	80	7443	0.0106341	FALSE	0.0142029	0.0790825	1.0143	0.868664	1.18436	0.85747	25839	197	25642	FALSE	0.00762413
613	Other nonmalignant breast conditions	genitourinary	-0.0529617	0.0795382	0.95	0.811512	1.10842	0.505498	8621	191	8430	0.0221552	FALSE	0.106946	0.0674187	1.11287	0.97512	1.27009	0.112672	25630	286	25344	FALSE	0.0111588
613.1	Inflammatory disease of breast	genitourinary	NA	NA	NA	NA	NA	NA	NA	NA	NA	NA	NA	-0.209861	0.251886	0.810697	0.494822	1.32821	0.404755	25991	20	25971	FALSE	0.000769497
613.5	Mastodynia	genitourinary	-0.00743233	0.0943425	0.99	0.825023	1.1942	0.937207	8565	135	8430	0.0157618	FALSE	0.217912	0.108446	1.24348	1.00537	1.53798	0.0444947	25790	105	25685	FALSE	0.00407135
613.7	Other signs and symptoms in breast	genitourinary	-0.229875	0.190638	0.79	0.54688	1.15462	0.227887	8462	32	8430	0.00378161	FALSE	0.226786	0.158195	1.25456	0.920098	1.71061	0.15169	25891	50	25841	FALSE	0.00193117
613.8	Other specified disorders of breast	genitourinary	0.0473735	0.241233	1.05	0.65348	1.68235	0.844312	8450	20	8430	0.00236686	FALSE	-0.0764505	0.155356	0.926399	0.683213	1.25615	0.62265	25928	51	25877	FALSE	0.00196699
613.9	Breast disorder NOS	genitourinary	-0.085436	0.297869	0.92	0.512087	1.64607	0.774247	8443	13	8430	0.00153974	FALSE	0.142556	0.192235	1.15322	0.791184	1.68091	0.458348	25917	32	25885	FALSE	0.00123471
614	Inflammatory diseases of female pelvic organs	genitourinary	-0.0754163	0.0731233	0.93	0.803532	1.07026	0.302373	8506	233	8273	0.0273924	FALSE	-0.0521918	0.0535843	0.949147	0.854519	1.05425	0.33005	25568	559	25009	FALSE	0.0218633
614.3	Pelvic inflammatory disease (PID)	genitourinary	-0.0760435	0.208562	0.93	0.615805	1.39478	0.715404	8299	26	8273	0.00313291	FALSE	-0.0544319	0.225843	0.947023	0.608302	1.47435	0.809542	25980	24	25956	FALSE	0.000923788
614.5	Inflammatory disease of cervix, vagina, and vulva	genitourinary	-0.0522589	0.0769899	0.95	0.816148	1.10367	0.49728	8481	208	8273	0.0245254	FALSE	-0.0689107	0.0547075	0.93341	0.838503	1.03906	0.207806	25588	523	25065	FALSE	0.0204393
614.51	Cervicitis and endocervicitis	genitourinary	NA	NA	NA	NA	NA	NA	NA	NA	NA	NA	NA	-0.022786	0.195542	0.977472	0.666278	1.43401	0.907235	25903	32	25871	FALSE	0.00123538
614.52	Vaginitis and vulvovaginitis	genitourinary	-0.012847	0.0814152	0.99	0.841625	1.15804	0.874618	8457	184	8273	0.0217571	FALSE	-0.081986	0.0590057	0.921285	0.820668	1.03424	0.164694	25605	435	25170	FALSE	0.0169889
614.53	Cyst or abscess of Bartholin's gland	genitourinary	-0.147794	0.285287	0.86	0.493143	1.50888	0.604422	8288	15	8273	0.00180985	FALSE	-0.476312	0.240676	0.62107	0.387501	0.995424	0.0478095	26015	22	25993	FALSE	0.000845666
615	Endometriosis	genitourinary	0.204856	0.170266	1.23	0.879092	1.71357	0.228918	8313	40	8273	0.00481174	FALSE	-0.0367399	0.119451	0.963927	0.76272	1.21821	0.758407	25954	87	25867	FALSE	0.00335208
618	Genital prolapse	genitourinary	-0.00727972	0.105194	0.99	0.807784	1.22006	0.944828	8900	109	8791	0.0122472	FALSE	-0.0646106	0.131592	0.937432	0.724314	1.21326	0.623432	25979	76	25903	FALSE	0.00292544
618.1	Prolapse of vaginal walls	genitourinary	-0.106054	0.131464	0.9	0.695083	1.16371	0.419831	8861	70	8791	0.00789979	FALSE	0.0137447	0.159317	1.01384	0.741918	1.38542	0.931249	25992	51	25941	FALSE	0.00196214
618.2	Uterine/Uterovaginal prolapse	genitourinary	0.0523491	0.134479	1.05	0.809588	1.37153	0.697074	8857	66	8791	0.00745173	FALSE	NA	NA	NA	NA	NA	NA	NA	NA	NA	NA	NA
619	Noninflammatory female genital disorders	genitourinary	-0.0235216	0.0485613	0.98	0.888073	1.07429	0.628123	8223	595	7628	0.072358	FALSE	-0.107127	0.074558	0.898411	0.776265	1.03978	0.150766	25656	245	25411	FALSE	0.00954942
619.1	Noninflammatory disorders of ovary, fallopian tube, and broad ligament	genitourinary	-0.0591666	0.189188	0.94	0.650525	1.36567	0.754479	7661	33	7628	0.00430753	FALSE	NA	NA	NA	NA	NA	NA	NA	NA	NA	NA	NA
619.2	Disorders of uterus, NEC	genitourinary	0.0623166	0.291311	1.06	0.601305	1.88379	0.830611	7642	14	7628	0.00183198	FALSE	-0.288117	0.156704	0.749674	0.551421	1.0192	0.065973	25910	54	25856	FALSE	0.00208414
619.3	Noninflammatory disorders of cervix	genitourinary	0.1468	0.341007	1.16	0.593586	2.25957	0.66684	7638	10	7628	0.00130924	FALSE	NA	NA	NA	NA	NA	NA	NA	NA	NA	NA	NA
619.4	Noninflammatory disorders of vagina	genitourinary	-0.00176231	0.0715207	1	0.867671	1.14846	0.980342	7870	242	7628	0.0307497	FALSE	-0.21629	0.127444	0.805502	0.627458	1.03407	0.0896694	25843	80	25763	FALSE	0.00309562
619.5	Noninflammatory disorders of vulva and perineum	genitourinary	-0.000551547	0.178996	1	0.703713	1.41947	0.997541	7665	37	7628	0.00482714	FALSE	NA	NA	NA	NA	NA	NA	NA	NA	NA	NA	NA
620	Dysplasia of female genital organs	genitourinary	0.102934	0.270127	1.11	0.65278	1.88209	0.703161	8695	16	8679	0.00184014	FALSE	-0.535108	0.221319	0.585606	0.379502	0.903642	0.0156143	25957	27	25930	FALSE	0.00104018
620.1	Dysplasia of cervix	genitourinary	NA	NA	NA	NA	NA	NA	NA	NA	NA	NA	NA	-0.479056	0.242178	0.619368	0.385303	0.995623	0.047916	25969	22	25947	FALSE	0.000847164
621	Endometrial hyperplasia	genitourinary	0.22065	0.179994	1.25	0.87622	1.77436	0.220246	8715	36	8679	0.00413081	FALSE	NA	NA	NA	NA	NA	NA	NA	NA	NA	NA	NA
622	Polyp of female genital organs	genitourinary	0.0615621	0.126728	1.06	0.829589	1.36336	0.627121	8753	74	8679	0.00845424	FALSE	0.315931	0.149181	1.37153	1.02381	1.83735	0.0341952	25973	56	25917	FALSE	0.00215609
622.1	Polyp of corpus uteri	genitourinary	0.0363108	0.138317	1.04	0.790737	1.3599	0.792921	8741	62	8679	0.00709301	FALSE	0.475154	0.210515	1.60826	1.06454	2.42969	0.0240018	25995	28	25967	FALSE	0.00107713
622.2	Mucous polyp of cervix	genitourinary	0.272742	0.279114	1.31	0.760088	2.27006	0.328484	8694	15	8679	0.00172533	FALSE	0.463098	0.223624	1.58899	1.02511	2.46305	0.0383699	25998	25	25973	FALSE	0.000961612
623	Hypertrophy of female genital organs	genitourinary	0.0317234	0.201107	1.03	0.695972	1.53096	0.874659	8708	29	8679	0.00333027	FALSE	NA	NA	NA	NA	NA	NA	NA	NA	NA	NA	NA
624	Symptoms involving female genital tract	genitourinary	NA	NA	NA	NA	NA	NA	NA	NA	NA	NA	NA	-0.160819	0.195919	0.851446	0.579947	1.25005	0.411734	25920	31	25889	FALSE	0.00119599
624.9	stress incontinence, female	genitourinary	-0.0246442	0.0848448	0.98	0.826182	1.15218	0.771463	8650	168	8482	0.019422	FALSE	0.0104594	0.0790702	1.01051	0.865439	1.17991	0.894763	25821	211	25610	FALSE	0.00817164
625	Pain and other symptoms associated with female genital organs	genitourinary	-0.137839	0.163759	0.87	0.632037	1.20097	0.399947	8526	44	8482	0.00516068	FALSE	-0.0828804	0.0742346	0.920461	0.795822	1.06462	0.264222	25743	245	25498	FALSE	0.00951715
625.1	Dyspareunia	genitourinary	NA	NA	NA	NA	NA	NA	NA	NA	NA	NA	NA	-0.0125687	0.109937	0.98751	0.796088	1.22496	0.908979	25900	102	25798	FALSE	0.00393822
626	Disorders of menstruation and other abnormal bleeding from female genital tract	genitourinary	0.0403181	0.0494933	1.04	0.944888	1.1472	0.415292	7585	647	6938	0.0852999	FALSE	-0.0289563	0.0464192	0.971459	0.886976	1.06399	0.532759	25687	938	24749	FALSE	0.0365165
626.1	Irregular menstrual cycle/bleeding	genitourinary	0.0603468	0.05467	1.06	0.954272	1.18235	0.269664	7446	508	6938	0.0682246	FALSE	-0.0546893	0.0502072	0.946779	0.858048	1.04469	0.276034	25666	664	25002	FALSE	0.0258708
626.11	Absent or infrequent menstruation	genitourinary	0.0769009	0.0926759	1.08	0.900555	1.29505	0.406661	7085	147	6938	0.0207481	FALSE	-0.116827	0.0999702	0.889739	0.731419	1.08233	0.242559	25839	130	25709	FALSE	0.00503115
626.12	Excessive or frequent menstruation	genitourinary	0.0944324	0.0799076	1.1	0.939708	1.28538	0.237297	7136	198	6938	0.0277466	FALSE	-0.0681499	0.0735333	0.93412	0.808742	1.07894	0.354035	25868	243	25625	FALSE	0.00939385
626.13	Irregular menstrual cycle	genitourinary	-0.0125961	0.0882313	0.99	0.830664	1.17391	0.886478	7108	170	6938	0.0239167	FALSE	-0.137472	0.100428	0.871559	0.715831	1.06116	0.171043	25803	128	25675	FALSE	0.00496066
626.14	Irregular menstrual bleeding	genitourinary	0.121811	0.124776	1.13	0.884484	1.44249	0.328949	7016	78	6938	0.0111174	FALSE	0.102287	0.148501	1.1077	0.827972	1.48194	0.490952	25899	57	25842	FALSE	0.00220086
626.2	Dysmenorrhea	genitourinary	-0.059946	0.148087	0.94	0.704549	1.25898	0.685623	6993	55	6938	0.00786501	FALSE	0.0220902	0.0805324	1.02234	0.873058	1.19714	0.783852	25859	200	25659	FALSE	0.00773425
626.4	Premenstrual tension syndromes	genitourinary	NA	NA	NA	NA	NA	NA	NA	NA	NA	NA	NA	0.564865	0.22177	1.75921	1.13905	2.71702	0.010863	26001	26	25975	FALSE	0.000999962
626.8	Infertility, female	genitourinary	0.228607	0.253942	1.26	0.764051	2.06749	0.367997	6956	18	6938	0.00258769	FALSE	-0.103541	0.105884	0.901639	0.732661	1.10959	0.328138	25953	111	25842	FALSE	0.00427696
627	Menopausal and postmenopausal disorders	genitourinary	-0.0364655	0.0556449	0.96	0.864564	1.0753	0.512258	7359	421	6938	0.0572089	FALSE	0.0510965	0.0677061	1.05242	0.921634	1.20178	0.45044	25802	436	25366	FALSE	0.0168979
627.1	Postmenopausal bleeding	genitourinary	-0.100397	0.0892523	0.9	0.75932	1.07739	0.260646	7090	152	6938	0.0214386	FALSE	0.0566078	0.165069	1.05824	0.765729	1.46249	0.731648	25998	50	25948	FALSE	0.00192322
627.2	Symptomatic menopause	genitourinary	-0.0806879	0.091905	0.92	0.770418	1.10456	0.379972	7081	143	6938	0.0201949	FALSE	-0.0247603	0.0813779	0.975544	0.831719	1.14424	0.760928	25855	253	25602	FALSE	0.00978534
627.22	Need for Hormone replacement therapy (postmenopausal)	genitourinary	NA	NA	NA	NA	NA	NA	NA	NA	NA	NA	NA	0.213589	0.214121	1.23811	0.813762	1.88375	0.318513	25992	30	25962	FALSE	0.0011542
627.3	Postmenopausal atrophic vaginitis	genitourinary	-0.0702263	0.0898157	0.93	0.781715	1.11161	0.434278	7092	154	6938	0.0217146	FALSE	-0.185222	0.122287	0.83092	0.653832	1.05597	0.129862	25936	100	25836	FALSE	0.00385564
627.4	Premenopausal menorrhagia	genitourinary	0.828624	0.336746	2.29	1.18365	4.43109	0.0138674	6948	10	6938	0.00143926	FALSE	0.38406	0.213361	1.46823	0.966448	2.23055	0.0718534	25977	26	25951	FALSE	0.00100089
627.5	Premature menopause and other ovarian failure	genitourinary	-0.398331	0.298517	0.67	0.374028	1.20534	0.182084	6951	13	6938	0.00187023	FALSE	-0.306915	0.225867	0.735713	0.472549	1.14543	0.1742	25981	26	25955	FALSE	0.00100073
628	Ovarian cyst	genitourinary	-0.229442	0.0962334	0.79	0.658323	0.959997	0.0171151	7072	134	6938	0.018948	FALSE	-0.0177867	0.0787383	0.982371	0.841883	1.1463	0.821282	25829	212	25617	FALSE	0.00820783
634	Miscarriage; stillbirth	pregnancy complications	0.242731	0.124823	1.27	0.998079	1.62805	0.0518234	8823	80	8743	0.00906721	FALSE	0.0312306	0.124224	1.03172	0.808764	1.31615	0.8015	25956	82	25874	FALSE	0.00315919
634.1	Missed abortion/Hydatidiform mole	pregnancy complications	0.228135	0.181804	1.26	0.879676	1.79404	0.209538	8779	36	8743	0.00410069	FALSE	NA	NA	NA	NA	NA	NA	NA	NA	NA	NA	NA
635	Hemorrhage during pregnancy; childbirth and postpartum	pregnancy complications	-0.181516	0.251867	0.83	0.509067	1.36635	0.471105	8762	19	8743	0.00216845	FALSE	NA	NA	NA	NA	NA	NA	NA	NA	NA	NA	NA
635.2	Antepartum hemorrhage, abruptio placentae, and placenta previa	pregnancy complications	-0.181516	0.251867	0.83	0.509067	1.36635	0.471105	8762	19	8743	0.00216845	FALSE	NA	NA	NA	NA	NA	NA	NA	NA	NA	NA	NA
636	Early or threatened labor; hemorrhage in early pregnancy	pregnancy complications	0.29804	0.161817	1.35	0.981061	1.85003	0.0654991	8791	48	8743	0.00546013	FALSE	0.0592515	0.114862	1.06104	0.84715	1.32894	0.605958	25963	94	25869	FALSE	0.00362054
636.3	Hemorrhage in early pregnancy	pregnancy complications	0.229827	0.244737	1.26	0.778911	2.033	0.347692	8763	20	8743	0.00228232	FALSE	-0.0451769	0.161013	0.955828	0.697145	1.3105	0.779033	25977	47	25930	FALSE	0.00180929
642	Hypertension complicating pregnancy, childbirth, and the puerperium	pregnancy complications	-0.176714	0.179039	0.84	0.590002	1.1903	0.323636	8974	36	8938	0.00401159	FALSE	0.00532549	0.22982	1.00534	0.640746	1.57739	0.981513	25993	24	25969	FALSE	0.000923326
643	Excessive vomiting in pregnancy	pregnancy complications	-0.103427	0.309572	0.9	0.491551	1.65423	0.738307	8968	11	8957	0.00122658	FALSE	NA	NA	NA	NA	NA	NA	NA	NA	NA	NA	NA
644	Anemia during pregnancy	pregnancy complications	-0.00457261	0.28922	1	0.564709	1.7547	0.987386	8988	13	8975	0.00144637	FALSE	NA	NA	NA	NA	NA	NA	NA	NA	NA	NA	NA
646	Other complications of pregnancy NEC	pregnancy complications	-0.0775958	0.183892	0.93	0.645311	1.32688	0.67305	8909	35	8874	0.00392861	FALSE	-0.123752	0.164371	0.883599	0.640236	1.21947	0.451519	25949	46	25903	FALSE	0.00177271
647	Infectious and parasitic complications affecting pregnancy	pregnancy complications	0.299691	0.25993	1.35	0.810769	2.24601	0.248924	8960	17	8943	0.00189732	FALSE	NA	NA	NA	NA	NA	NA	NA	NA	NA	NA	NA
649	Other conditions or status of the mother complicating pregnancy, childbirth, or the puerperium	pregnancy complications	-0.183737	0.128458	0.83	0.646931	1.07041	0.152625	8841	75	8766	0.0084832	FALSE	-0.0598775	0.129159	0.94188	0.731228	1.21322	0.642938	25939	75	25864	FALSE	0.0028914
649.1	Diabetes or abnormal glucose tolerance complicating pregnancy	pregnancy complications	0.0356812	0.135742	1.04	0.794238	1.3522	0.792658	8832	66	8766	0.00747283	FALSE	0.216076	0.177992	1.2412	0.87565	1.75934	0.224763	25997	40	25957	FALSE	0.00153864
654	Other and unspecified complications of birth; puerperium affecting management of mother	pregnancy complications	-0.00188491	0.105148	1	0.812227	1.22655	0.985698	8890	112	8778	0.0125984	FALSE	0.214143	0.245576	1.2388	0.765532	2.00465	0.383205	26005	21	25984	FALSE	0.000807537
654.1	Abnormality of organs and soft tissues of pelvis complicating pregnancy, childbirth, or the puerperium	pregnancy complications	-0.0768653	0.199333	0.93	0.62653	1.36865	0.699784	8808	30	8778	0.00340599	FALSE	0.161786	0.18925	1.17561	0.811279	1.70355	0.392617	26008	36	25972	FALSE	0.00138419
655	Known or suspected fetal abnormality affecting management of mother	pregnancy complications	-0.589846	0.224689	0.55	0.356923	0.861176	0.00866056	8972	24	8948	0.00267499	FALSE	-0.0198694	0.120287	0.980327	0.774428	1.24097	0.868799	25954	90	25864	FALSE	0.00346767
656	Other perinatal conditions of fetus or newborn	pregnancy complications	-0.132368	0.126979	0.88	0.683009	1.12357	0.297209	8938	74	8864	0.00827926	FALSE	0.0547528	0.0913464	1.05628	0.883127	1.26338	0.548908	25895	159	25736	FALSE	0.00614018
674	Other complications of the puerperium NEC	pregnancy complications	-0.262978	0.340778	0.77	0.394198	1.49922	0.440293	8958	10	8948	0.00111632	FALSE	NA	NA	NA	NA	NA	NA	NA	NA	NA	NA	NA
681	Superficial cellulitis and abscess	dermatologic	0.0809079	0.0478505	1.08	0.987204	1.19088	0.0908658	7900	550	7350	0.0696203	FALSE	0.0251211	0.0216942	1.02544	0.982751	1.06998	0.24688	23708	3124	20584	FALSE	0.13177
681.1	Cellulitis and abscess of fingers/toes	dermatologic	0.147705	0.124982	1.16	0.90732	1.48093	0.23728	7426	76	7350	0.0102343	FALSE	0.0539977	0.0521575	1.05548	0.952914	1.16909	0.300538	25253	466	24787	FALSE	0.0184533
681.2	Cellulitis and abscess of face/neck	dermatologic	0.4084	0.189961	1.5	1.03674	2.18305	0.0315616	7383	33	7350	0.00446973	FALSE	-0.0275871	0.0852321	0.97279	0.823129	1.14966	0.746188	25693	173	25520	FALSE	0.00673335
681.3	Cellulitis and abscess of arm/hand	dermatologic	0.0354655	0.209844	1.04	0.68672	1.56324	0.86579	7377	27	7350	0.00366002	FALSE	0.0118772	0.0706003	1.01195	0.881175	1.16213	0.866402	25554	255	25299	FALSE	0.00997887
681.5	Cellulitis and abscess of leg, except foot	dermatologic	0.0644309	0.0779212	1.07	0.915491	1.24254	0.408309	7547	197	7350	0.0261031	FALSE	0.0830162	0.0444647	1.08656	0.995874	1.1855	0.0618997	25267	655	24612	FALSE	0.0259231
681.6	Cellulitis and abscess of foot, toe	dermatologic	0.381355	0.179593	1.46	1.02979	2.08206	0.0337174	7387	37	7350	0.0050088	FALSE	0.257579	0.093929	1.29379	1.07625	1.55532	0.00610147	25830	144	25686	FALSE	0.00557491
681.7	Cellulitis and abscess of trunk	dermatologic	-0.151181	0.141325	0.86	0.651696	1.13407	0.284736	7409	59	7350	0.00796329	FALSE	0.0561709	0.0597986	1.05778	0.940791	1.18931	0.347559	25539	358	25181	FALSE	0.0140178
686	Other local infections of skin and subcutaneous tissue	dermatologic	0.160328	0.119638	1.17	0.928521	1.48411	0.180209	7433	83	7350	0.0111664	FALSE	-0.0991222	0.0923538	0.905632	0.755681	1.08534	0.283142	25327	149	25178	FALSE	0.00588305
686.1	Carbuncle and furuncle	dermatologic	-0.243828	0.165335	0.78	0.566723	1.08353	0.14028	7393	43	7350	0.00581631	FALSE	0.132329	0.0749021	1.14148	0.985626	1.32199	0.0772789	25499	221	25278	FALSE	0.00866701
686.2	Impetigo	dermatologic	-0.281257	0.332194	0.75	0.393624	1.44751	0.397182	7361	11	7350	0.00149436	FALSE	-0.097132	0.198442	0.907436	0.615033	1.33886	0.624507	25884	32	25852	FALSE	0.00123628
686.3	Pilonidal cyst	dermatologic	0.035934	0.273611	1.04	0.606322	1.77218	0.895512	7366	16	7350	0.00217214	FALSE	-0.153226	0.124539	0.857936	0.672118	1.09513	0.218568	25964	80	25884	FALSE	0.00308119
686.4	Pyogenic granuloma	dermatologic	NA	NA	NA	NA	NA	NA	NA	NA	NA	NA	NA	-0.185578	0.208733	0.830624	0.551731	1.25049	0.373965	25941	29	25912	FALSE	0.00111792
687	Symptoms affecting skin	dermatologic	-0.110553	0.0917146	0.9	0.748029	1.07166	0.22805	6255	141	6114	0.022542	FALSE	-0.000257824	0.0492447	0.999742	0.907758	1.10105	0.995823	24522	526	23996	FALSE	0.0214501
687.1	Rash and other nonspecific skin eruption	dermatologic	-0.0167221	0.0375678	0.98	0.913607	1.05856	0.656235	7090	976	6114	0.137659	FALSE	-0.0294987	0.0262887	0.970932	0.922171	1.02227	0.261818	22729	1970	20759	FALSE	0.0866734
687.3	Changes in skin texture	dermatologic	-0.20061	0.293236	0.82	0.460541	1.45373	0.493895	6128	14	6114	0.0022846	FALSE	NA	NA	NA	NA	NA	NA	NA	NA	NA	NA	NA
687.4	Disturbance of skin sensation	dermatologic	0.0421	0.0557273	1.04	0.935078	1.16338	0.44997	6516	402	6114	0.0616943	FALSE	0.00267784	0.0275626	1.00268	0.949951	1.05834	0.922604	23357	1774	21583	FALSE	0.0759515
689	Disorder of skin and subcutaneous tissue NOS	dermatologic	-0.0754892	0.0801965	0.93	0.792412	1.08513	0.346549	8540	185	8355	0.0216628	FALSE	0.0655801	0.0397804	1.06778	0.987687	1.15436	0.0992395	23948	820	23128	FALSE	0.0342409
690	Erythematosquamous dermatosis	dermatologic	0.103235	0.0827138	1.11	0.942816	1.30389	0.211993	7523	173	7350	0.0229961	FALSE	-0.0133098	0.0394296	0.986778	0.91339	1.06606	0.735697	25159	829	24330	FALSE	0.0329504
690.1	Seborrheic dermatitis	dermatologic	0.103235	0.0827138	1.11	0.942816	1.30389	0.211993	7523	173	7350	0.0229961	FALSE	-0.0116368	0.0395345	0.988431	0.914732	1.06807	0.768494	25181	824	24357	FALSE	0.0327231
691	Congenital anomalies of skin	dermatologic	0.206741	0.267435	1.23	0.728016	2.07698	0.439493	7367	17	7350	0.00230759	FALSE	0.310662	0.137446	1.36433	1.04213	1.78614	0.023806	25855	66	25789	FALSE	0.0025527
691.1	Ichthyosis congenita	dermatologic	0.574399	0.361342	1.78	0.874737	3.60611	0.111919	7360	10	7350	0.0013587	FALSE	NA	NA	NA	NA	NA	NA	NA	NA	NA	NA	NA
694	Dyschromia and Vitiligo	dermatologic	-0.0059542	0.0813187	0.99	0.847606	1.16583	0.941631	7529	179	7350	0.0237747	FALSE	0.0570367	0.0435722	1.05869	0.972034	1.15308	0.190529	25027	673	24354	FALSE	0.026891
694.1	Vitiligo	dermatologic	-0.0807209	0.227076	0.92	0.591088	1.43957	0.72223	7373	23	7350	0.00311949	FALSE	0.149986	0.0929526	1.16182	0.968311	1.39399	0.106621	25962	145	25817	FALSE	0.00558509
694.2	Other dyschromia	dermatologic	0.0126274	0.0858062	1.01	0.855942	1.19818	0.883004	7510	160	7350	0.0213049	FALSE	0.0479658	0.0498854	1.04913	0.95141	1.1569	0.336292	25076	509	24567	FALSE	0.0202983
695	Erythematous conditions	dermatologic	-0.0549643	0.0532544	0.95	0.852704	1.05066	0.302022	7782	432	7350	0.0555127	FALSE	0.000967985	0.0341951	1.00097	0.93608	1.07035	0.977417	24981	1123	23858	FALSE	0.0449542
695.2	Bullous dermatoses	dermatologic	NA	NA	NA	NA	NA	NA	NA	NA	NA	NA	NA	0.0903577	0.179442	1.09457	0.770013	1.55591	0.614578	25989	39	25950	FALSE	0.00150063
695.22	Pemphigus and pemphigoid	dermatologic	NA	NA	NA	NA	NA	NA	NA	NA	NA	NA	NA	0.151876	0.218485	1.16402	0.758543	1.78623	0.486973	26019	26	25993	FALSE	0.00099927
695.3	Rosacea	dermatologic	-0.153966	0.12032	0.86	0.677197	1.08531	0.200674	7432	82	7350	0.0110334	FALSE	0.0409246	0.0586183	1.04177	0.928702	1.16861	0.485081	25793	372	25421	FALSE	0.0144225
695.4	Lupus (localized and systemic)	dermatologic	0.0197943	0.0860518	1.02	0.861684	1.20738	0.81807	7473	159	7314	0.0212766	FALSE	-0.00546167	0.117636	0.994553	0.789758	1.25245	0.962969	25990	89	25901	FALSE	0.00342439
695.41	Cutaneous lupus erythematosus	dermatologic	0.104586	0.188778	1.11	0.766884	1.60736	0.579569	7346	32	7314	0.00435611	FALSE	-0.0557663	0.170084	0.94576	0.677645	1.31996	0.743007	26007	42	25965	FALSE	0.00161495
695.42	Systemic lupus erythematosus	dermatologic	0.0404631	0.0876362	1.04	0.876951	1.23643	0.644284	7467	153	7314	0.0204902	FALSE	0.0967111	0.130041	1.10154	0.853705	1.42133	0.457061	25994	73	25921	FALSE	0.00280834
695.7	Prurigo and Lichen	dermatologic	-0.185185	0.112251	0.83	0.666845	1.03544	0.0989976	7442	92	7350	0.0123623	FALSE	-0.0127641	0.0547398	0.987317	0.886873	1.09914	0.815624	25536	420	25116	FALSE	0.0164474
695.8	Other specified erythematous conditions	dermatologic	-0.0144454	0.10608	0.99	0.800626	1.21345	0.891683	7454	104	7350	0.0139522	FALSE	-0.131698	0.0880073	0.876606	0.737719	1.04164	0.134539	25672	161	25511	FALSE	0.00627142
696	Psoriasis and related disorders	dermatologic	0.0647359	0.0857659	1.07	0.901797	1.26218	0.45037	7291	162	7129	0.0222192	FALSE	0.0105753	0.0442305	1.01063	0.926708	1.10215	0.811031	25694	660	25034	FALSE	0.0256869
696.3	Pityriasis	dermatologic	NA	NA	NA	NA	NA	NA	NA	NA	NA	NA	NA	0.0317455	0.231189	1.03225	0.656138	1.62397	0.890783	25960	23	25937	FALSE	0.000885978
696.4	Psoriasis	dermatologic	0.0724775	0.0877027	1.08	0.905363	1.27682	0.408577	7284	155	7129	0.0212795	FALSE	0.00575906	0.0452125	1.00578	0.920482	1.09897	0.898641	25760	632	25128	FALSE	0.0245342
696.41	Psoriasis vulgaris	dermatologic	0.117987	0.0906816	1.13	0.942001	1.3441	0.193221	7274	145	7129	0.019934	FALSE	-0.00372048	0.0460295	0.996286	0.910339	1.09035	0.935579	25771	609	25162	FALSE	0.0236312
696.42	Psoriatic arthropathy	dermatologic	-0.213282	0.200031	0.81	0.545888	1.19576	0.286313	7158	29	7129	0.00405141	FALSE	0.0339011	0.0973358	1.03448	0.854809	1.25192	0.727623	25985	134	25851	FALSE	0.00515682
697	Sarcoidosis	dermatologic	0.0108582	0.119042	1.01	0.800544	1.27657	0.927323	7432	82	7350	0.0110334	FALSE	0.0978287	0.154219	1.10277	0.815104	1.49197	0.525852	26002	51	25951	FALSE	0.00196139
698	Pruritus and related conditions	dermatologic	0.0244046	0.0565009	1.02	0.917285	1.1447	0.66579	8523	388	8135	0.0455239	FALSE	0.0312492	0.0460458	1.03174	0.942706	1.12919	0.497357	24942	598	24344	FALSE	0.0239756
700	Corns and callosities	dermatologic	0.00288624	0.106493	1	0.813963	1.23567	0.978378	8230	104	8126	0.0126367	FALSE	0.20486	0.0362836	1.22735	1.1431	1.31782	1.64143e-08	25102	1020	24082	TRUE	0.0406342
701	Other hypertrophic and atrophic conditions of skin	dermatologic	0.00380151	0.0725741	1	0.870712	1.15725	0.958225	8356	230	8126	0.0275251	FALSE	NA	NA	NA	NA	NA	NA	NA	NA	NA	NA	NA
701.1	Keratoderma, acquired	dermatologic	NA	NA	NA	NA	NA	NA	NA	NA	NA	NA	NA	0.158294	0.0632778	1.17151	1.03486	1.3262	0.0123644	25335	317	25018	FALSE	0.0125123
701.2	Scar conditions and fibrosis of skin	dermatologic	-0.0157665	0.159162	0.98	0.720561	1.34473	0.921091	8173	47	8126	0.00575064	FALSE	-0.0167097	0.0800293	0.983429	0.840661	1.15044	0.834608	25516	195	25321	FALSE	0.00764226
701.3	Circumscribed scleroderma	dermatologic	0.262251	0.255018	1.3	0.78853	2.14274	0.30378	8145	19	8126	0.00233272	FALSE	-0.108158	0.191847	0.897486	0.616203	1.30717	0.572911	25990	34	25956	FALSE	0.0013082
701.4	Keloid scar	dermatologic	0.162251	0.200804	1.18	0.793481	1.74338	0.419087	8155	29	8126	0.0035561	FALSE	-0.0144233	0.0880125	0.98568	0.829504	1.17126	0.869828	25863	160	25703	FALSE	0.00618644
701.5	Abnormal granulation tissue	dermatologic	NA	NA	NA	NA	NA	NA	NA	NA	NA	NA	NA	-0.406947	0.224047	0.665679	0.429094	1.03271	0.0693168	25911	25	25886	FALSE	0.000964841
701.6	Acquired acanthosis nigricans	dermatologic	-0.278944	0.267505	0.76	0.447869	1.27809	0.297058	8143	17	8126	0.00208768	FALSE	0.0389925	0.155291	1.03976	0.766917	1.40968	0.801742	25937	51	25886	FALSE	0.0019663
702	Degenerative skin conditions and other dermatoses	dermatologic	-0.00824116	0.0901494	0.99	0.831159	1.18347	0.927162	8004	151	7853	0.0188656	FALSE	0.0590842	0.0284	1.06086	1.00343	1.12159	0.0374862	24170	1856	22314	FALSE	0.0767894
702.1	Actinic keratosis	dermatologic	0.283802	0.190194	1.33	0.914866	1.92819	0.135654	8620	35	8585	0.00406032	FALSE	0.091036	0.0520888	1.09531	0.989003	1.21304	0.0805146	25335	507	24828	FALSE	0.0200118
702.2	Seborrheic keratosis	dermatologic	-0.0240314	0.0978809	0.98	0.805834	1.18272	0.806056	8711	126	8585	0.0144645	FALSE	0.0524742	0.0317272	1.05388	0.990336	1.12149	0.0981444	24232	1419	22813	FALSE	0.0585589
703	Diseases of nail, NOS	dermatologic	-0.125948	0.125313	0.88	0.689656	1.12712	0.314868	7777	75	7702	0.00964382	FALSE	0.0660115	0.0323832	1.06824	1.00254	1.13824	0.0415049	24682	1318	23364	FALSE	0.0533992
703.1	Ingrowing nail	dermatologic	-0.135064	0.122957	0.87	0.686562	1.11174	0.271999	7781	79	7702	0.0101529	FALSE	0.0763249	0.0358629	1.07931	1.00605	1.15791	0.0333172	25165	1031	24134	FALSE	0.0409696
704	Diseases of hair and hair follicles	dermatologic	0.00647476	0.0590844	1.01	0.896434	1.13007	0.912739	8058	356	7702	0.0441797	FALSE	0.101615	0.0355272	1.10696	1.0325	1.18678	0.00423381	24826	1018	23808	FALSE	0.0410054
704.1	Alopecia	dermatologic	0.029416	0.0692502	1.03	0.899142	1.17957	0.670998	7959	257	7702	0.0322905	FALSE	0.115193	0.0588032	1.12209	0.999938	1.25916	0.0501183	25684	365	25319	FALSE	0.0142112
704.11	Alopecia Areata	dermatologic	-0.0746606	0.184813	0.93	0.64604	1.33319	0.686228	7737	35	7702	0.00452372	FALSE	0.0899498	0.0870934	1.09412	0.922421	1.29778	0.301699	25919	166	25753	FALSE	0.00640457
704.2	Hirsutism	dermatologic	-0.161596	0.184365	0.85	0.592768	1.22111	0.380757	7737	35	7702	0.00452372	FALSE	-0.190128	0.15252	0.826854	0.613198	1.11495	0.212553	25985	51	25934	FALSE	0.00196267
704.8	Other specified diseases of hair and hair follicles	dermatologic	0.499557	0.337199	1.65	0.850992	3.19143	0.138476	7713	11	7702	0.00142616	FALSE	0.0724644	0.0491441	1.07515	0.976424	1.18387	0.140339	25164	518	24646	FALSE	0.020585
705	Disorders of sweat glands	dermatologic	-0.116676	0.141271	0.89	0.674647	1.17376	0.408859	7401	59	7342	0.0079719	FALSE	0.204267	0.0772108	1.22663	1.05436	1.42704	0.00815512	25705	205	25500	FALSE	0.0079751
705.1	Dyshidrosis	dermatologic	-0.497962	0.262152	0.61	0.363571	1.01598	0.0574967	7359	17	7342	0.0023101	FALSE	0.290194	0.105944	1.33669	1.08605	1.64517	0.00615997	25880	108	25772	FALSE	0.00417311
705.3	Hidradenitis	dermatologic	0.0830584	0.184144	1.09	0.7574	1.5589	0.651953	7376	34	7342	0.00460954	FALSE	0.143474	0.120553	1.15428	0.911366	1.46193	0.233995	25930	84	25846	FALSE	0.00323949
705.8	Hyperhidrosis	dermatologic	-0.188132	0.186646	0.83	0.574671	1.19446	0.313472	7377	35	7342	0.00474448	FALSE	0.0296423	0.0962636	1.03009	0.852967	1.24398	0.758137	25741	133	25608	FALSE	0.00516685
706	Diseases of sebaceous glands	dermatologic	-0.0688789	0.0424203	0.93	0.858969	1.01437	0.104435	8062	720	7342	0.0893079	FALSE	0.111597	0.023609	1.11806	1.0675	1.17101	2.27991e-06	23846	2516	21330	TRUE	0.10551
706.1	Acne	dermatologic	-0.0896152	0.0943314	0.91	0.759948	1.09996	0.34211	7484	142	7342	0.0189738	FALSE	0.138421	0.04236	1.14846	1.05696	1.24788	0.00108414	25443	735	24708	FALSE	0.0288881
706.2	Sebaceous cyst	dermatologic	0.0383502	0.0911477	1.04	0.869098	1.24234	0.67394	7484	142	7342	0.0189738	FALSE	0.104722	0.0337484	1.1104	1.03933	1.18633	0.00191564	24889	1149	23740	FALSE	0.046165
706.3	Seborrhea	dermatologic	NA	NA	NA	NA	NA	NA	NA	NA	NA	NA	NA	-0.267642	0.200157	0.765181	0.516878	1.13277	0.181169	25937	30	25907	FALSE	0.00115665
706.8	Other specified diseases of sebaceous glands	dermatologic	-0.100466	0.0522372	0.9	0.8164	1.00192	0.0544464	7812	470	7342	0.0601639	FALSE	0.119796	0.0463536	1.12727	1.02937	1.23448	0.00975525	24932	602	24330	FALSE	0.0241457
707	Chronic ulcer of skin	dermatologic	0.102398	0.064832	1.11	0.975629	1.25793	0.114238	8817	291	8526	0.0330044	FALSE	0.115329	0.042289	1.12224	1.03297	1.21922	0.00638829	25518	744	24774	FALSE	0.0291559
707.1	Decubitus ulcer	dermatologic	0.069005	0.134994	1.07	0.822355	1.39598	0.609231	8591	65	8526	0.00756606	FALSE	-0.0121856	0.0769213	0.987888	0.849632	1.14864	0.874129	25866	220	25646	FALSE	0.00850537
707.2	Chronic ulcer of leg or foot	dermatologic	0.114141	0.0725641	1.12	0.972306	1.29223	0.115727	8756	230	8526	0.0262677	FALSE	0.149108	0.0495403	1.1608	1.05338	1.27916	0.00261397	25726	534	25192	FALSE	0.0207572
707.3	Chronic ulcer of unspecified site	dermatologic	-0.114317	0.147075	0.89	0.668591	1.19	0.436999	8581	55	8526	0.00640951	FALSE	0.202228	0.0941648	1.22413	1.01782	1.47225	0.0317456	25737	142	25595	FALSE	0.00551735
709	Diffuse diseases of connective tissue	dermatologic	0.0873925	0.0953254	1.09	0.90534	1.31552	0.359257	7384	129	7255	0.0174702	FALSE	-0.022546	0.103265	0.977706	0.79856	1.19704	0.82717	25872	116	25756	FALSE	0.00448361
709.2	Sicca syndrome	dermatologic	-0.12038	0.133204	0.89	0.682865	1.15108	0.36614	7321	66	7255	0.00901516	FALSE	-0.0930796	0.146154	0.911121	0.684176	1.21335	0.524215	25920	58	25862	FALSE	0.00223765
709.3	Systemic sclerosis	dermatologic	0.526433	0.219163	1.69	1.10172	2.60125	0.016305	7279	24	7255	0.00329716	FALSE	NA	NA	NA	NA	NA	NA	NA	NA	NA	NA	NA
709.5	Dermatomyositis	dermatologic	0.0148745	0.32971	1.01	0.53187	1.93693	0.964017	7266	11	7255	0.0015139	FALSE	NA	NA	NA	NA	NA	NA	NA	NA	NA	NA	NA
709.6	Other specified diffuse diseases of connective tissue	dermatologic	0.444749	0.33763	1.56	0.804924	3.02377	0.18775	7265	10	7255	0.00137646	FALSE	NA	NA	NA	NA	NA	NA	NA	NA	NA	NA	NA
709.7	Unspecified diffuse connective tissue disease	dermatologic	-0.00022111	0.188751	1	0.690615	1.44734	0.999065	7287	32	7255	0.00439138	FALSE	-0.163709	0.242544	0.848989	0.52777	1.36571	0.499696	25996	21	25975	FALSE	0.000807817
710	Osteomyelitis, periostitis, and other infections involving bone	musculoskeletal	0.147201	0.124324	1.16	0.908033	1.47828	0.236409	8337	76	8261	0.00911599	FALSE	0.124844	0.0574388	1.13297	1.01234	1.26798	0.0297416	25835	392	25443	FALSE	0.0151732
710.1	Osteomyelitis	musculoskeletal	0.147201	0.124324	1.16	0.908033	1.47828	0.236409	8337	76	8261	0.00911599	FALSE	0.127456	0.0582147	1.13593	1.01344	1.27323	0.0285672	25861	382	25479	FALSE	0.0147713
710.11	Acute osteomyelitis	musculoskeletal	0.369267	0.216473	1.45	0.946466	2.21124	0.0880389	8286	25	8261	0.00301714	FALSE	0.190726	0.0824736	1.21013	1.0295	1.42244	0.0207463	25919	189	25730	FALSE	0.00729195
710.12	Chronic osteomyelitis	musculoskeletal	-0.167574	0.29735	0.85	0.472187	1.51472	0.573056	8274	13	8261	0.00157119	FALSE	0.0949443	0.0816513	1.0996	0.936981	1.29044	0.24491	25927	193	25734	FALSE	0.00744398
710.19	Unspecified osteomyelitis	musculoskeletal	0.10938	0.137449	1.12	0.852128	1.4605	0.426153	8323	62	8261	0.00744924	FALSE	0.0374043	0.0698951	1.03811	0.905208	1.19053	0.592547	25883	263	25620	FALSE	0.0101611
711	Arthropathy associated with infections	musculoskeletal	0.173316	0.283544	1.19	0.682201	2.07314	0.541035	8276	15	8261	0.00181247	FALSE	0.0860909	0.0972125	1.08991	0.900824	1.31867	0.375836	25878	133	25745	FALSE	0.0051395
711.1	Pyogenic arthritis	musculoskeletal	NA	NA	NA	NA	NA	NA	NA	NA	NA	NA	NA	0.0589315	0.120641	1.0607	0.83734	1.34365	0.625206	25941	87	25854	FALSE	0.00335376
711.2	Reiter's disease	musculoskeletal	NA	NA	NA	NA	NA	NA	NA	NA	NA	NA	NA	-0.0917719	0.242039	0.912313	0.567696	1.46613	0.704568	26015	21	25994	FALSE	0.000807227
712	Infective connective tissue disorders	musculoskeletal	NA	NA	NA	NA	NA	NA	NA	NA	NA	NA	NA	0.403443	0.168216	1.49697	1.07653	2.08162	0.0164682	25998	44	25954	FALSE	0.00169244
713	Arthropathy associated with other disorders classified elsewhere	musculoskeletal	0.0706486	0.221214	1.07	0.695635	1.65571	0.749447	8285	24	8261	0.0028968	FALSE	0.197854	0.143591	1.21878	0.919813	1.61493	0.168235	25956	61	25895	FALSE	0.00235013
713.5	Arthropathy associated with neurological disorders	musculoskeletal	0.128393	0.256236	1.14	0.688094	1.87877	0.61632	8279	18	8261	0.00217418	FALSE	0.340632	0.16422	1.40584	1.01894	1.93964	0.038057	26006	46	25960	FALSE	0.00176882
714	Rheumatoid arthritis and other inflammatory polyarthropathies	musculoskeletal	0.0327281	0.0673314	1.03	0.905524	1.17904	0.626914	8462	268	8194	0.031671	FALSE	0.0358381	0.0480649	1.03649	0.943302	1.13888	0.455898	25640	550	25090	FALSE	0.0214509
714.1	Rheumatoid arthritis	musculoskeletal	0.0308455	0.0726062	1.03	0.894525	1.18905	0.670958	8424	230	8194	0.0273029	FALSE	0.0374945	0.0560478	1.03821	0.930197	1.15876	0.503512	25828	404	25424	FALSE	0.0156419
715	Other inflammatory spondylopathies	musculoskeletal	-0.0255289	0.10889	0.97	0.787452	1.20671	0.814638	8293	99	8194	0.0119378	FALSE	0.0586312	0.0558493	1.06038	0.950437	1.18305	0.293805	25593	405	25188	FALSE	0.0158246
715.1	Sacroiliitis NEC	musculoskeletal	-0.0147146	0.114569	0.99	0.787202	1.23348	0.897805	8283	89	8194	0.0107449	FALSE	0.07311	0.0667338	1.07585	0.943944	1.22619	0.273278	25722	280	25442	FALSE	0.0108856
715.2	Ankylosing spondylitis	musculoskeletal	-0.0822065	0.334983	0.92	0.4777	1.77599	0.806143	8205	11	8194	0.00134065	FALSE	-0.127934	0.150341	0.879912	0.655339	1.18144	0.394795	25986	57	25929	FALSE	0.00219349
716	Other arthropathies	musculoskeletal	0.0132129	0.154428	1.01	0.748663	1.37148	0.931816	8310	49	8261	0.00589651	FALSE	0.0151772	0.0277992	1.01529	0.961453	1.07215	0.585094	24151	1779	22372	FALSE	0.0736615
716.1	Unspecified polyarthropathy or polyarthritis	musculoskeletal	NA	NA	NA	NA	NA	NA	NA	NA	NA	NA	NA	-0.139598	0.190426	0.869708	0.598797	1.26319	0.463509	25966	34	25932	FALSE	0.0013094
716.2	Unspecified monoarthritis	musculoskeletal	NA	NA	NA	NA	NA	NA	NA	NA	NA	NA	NA	0.0905479	0.11933	1.09477	0.866461	1.38325	0.447969	25859	87	25772	FALSE	0.0033644
716.9	Arthropathy NOS	musculoskeletal	-0.0465459	0.181446	0.95	0.66886	1.36218	0.797544	8296	35	8261	0.0042189	FALSE	-0.000859304	0.032176	0.999141	0.938076	1.06418	0.978694	24540	1292	23248	FALSE	0.0526487
717	Polymyalgia Rheumatica	musculoskeletal	0.438578	0.213203	1.55	1.02092	2.3548	0.0396772	8989	27	8962	0.00300367	FALSE	0.0994146	0.153939	1.10452	0.816844	1.49352	0.518407	26003	53	25950	FALSE	0.00203823
720	Spinal stenosis	musculoskeletal	0.0363902	0.0919268	1.04	0.866073	1.24181	0.692208	7734	141	7593	0.0182312	FALSE	0.049232	0.0278072	1.05046	0.994744	1.10931	0.0766477	25003	1764	23239	FALSE	0.0705515
720.1	Spinal stenosis of lumbar region	musculoskeletal	NA	NA	NA	NA	NA	NA	NA	NA	NA	NA	NA	0.0583728	0.0340443	1.06011	0.991681	1.13326	0.0864165	25286	1144	24142	FALSE	0.0452424
721	Spondylosis and allied disorders	musculoskeletal	0.0185465	0.0468898	1.02	0.929269	1.11678	0.692448	8168	575	7593	0.0703967	FALSE	0.0532291	0.0220006	1.05467	1.01016	1.10114	0.0155443	23959	2957	21002	FALSE	0.123419
721.1	Spondylosis without myelopathy	musculoskeletal	0.0320498	0.0480151	1.03	0.939827	1.13446	0.504457	8139	546	7593	0.0670844	FALSE	0.0459829	0.0227317	1.04706	1.00143	1.09476	0.0430886	23963	2734	21229	FALSE	0.114093
721.2	Spondylosis with myelopathy	musculoskeletal	0.0503517	0.130575	1.05	0.814179	1.35836	0.699781	7662	69	7593	0.00900548	FALSE	0.0937995	0.0763877	1.09834	0.945614	1.27573	0.21947	25771	216	25555	FALSE	0.00838151
721.8	Other allied disorders of spine	musculoskeletal	NA	NA	NA	NA	NA	NA	NA	NA	NA	NA	NA	0.0190266	0.177356	1.01921	0.719938	1.44288	0.914567	25795	39	25756	FALSE	0.00151192
722	Intervertebral disc disorders	musculoskeletal	0.0502507	0.0609801	1.05	0.933074	1.18503	0.409911	7915	322	7593	0.0406822	FALSE	0.0657137	0.0197835	1.06792	1.0273	1.11014	0.000894893	23986	3820	20166	FALSE	0.15926
722.1	Displacement of intervertebral disc	musculoskeletal	0.0847832	0.0779783	1.09	0.93421	1.26823	0.276919	7787	194	7593	0.0249133	FALSE	0.127333	0.0381961	1.1358	1.05387	1.22409	0.000857097	25043	870	24173	FALSE	0.0347402
722.6	Degeneration of intervertebral disc	musculoskeletal	-0.0632169	0.119865	0.94	0.742188	1.18734	0.597917	7674	81	7593	0.0105551	FALSE	0.046975	0.0225244	1.0481	1.00283	1.0954	0.0370225	24099	2794	21305	FALSE	0.115938
722.7	Intervertebral disc disorder with myelopathy	musculoskeletal	0.19391	0.252984	1.21	0.739383	1.99323	0.443385	7610	17	7593	0.0022339	FALSE	0.088013	0.0830955	1.092	0.927879	1.28516	0.289518	25779	180	25599	FALSE	0.00698243
722.8	Postlaminectomy syndrome	musculoskeletal	-0.00867563	0.159461	0.99	0.725264	1.35509	0.956612	7639	46	7593	0.00602173	FALSE	0.0502948	0.0713326	1.05158	0.914373	1.20938	0.480763	25899	245	25654	FALSE	0.00945982
722.9	Other and unspecified disc disorder	musculoskeletal	-0.0675405	0.202277	0.93	0.628761	1.38947	0.738455	7621	28	7593	0.00367406	FALSE	0.0324496	0.0583753	1.03298	0.921303	1.1582	0.578293	25422	368	25054	FALSE	0.0144757
723	Other disorders of cervical region	musculoskeletal	0.01012	0.184243	1.01	0.703986	1.44953	0.956196	7627	34	7593	0.00445785	FALSE	0.0164683	0.081071	1.0166	0.867248	1.19168	0.83903	25707	189	25518	FALSE	0.00735208
723.1	Torticollis	musculoskeletal	0.139349	0.297	1.15	0.642254	2.05745	0.638935	7606	13	7593	0.00170918	FALSE	NA	NA	NA	NA	NA	NA	NA	NA	NA	NA	NA
724	Other and unspecified disorders of back	musculoskeletal	-0.0376467	0.0838699	0.96	0.817069	1.13512	0.653525	7762	169	7593	0.0217727	FALSE	0.00176039	0.0454528	1.00176	0.916377	1.0951	0.969106	24846	616	24230	FALSE	0.0247927
724.1	Disorders of sacrum	musculoskeletal	-0.152139	0.104731	0.86	0.699485	1.05457	0.146319	7701	108	7593	0.0140242	FALSE	0.0599273	0.0817911	1.06176	0.904491	1.24637	0.463749	25822	187	25635	FALSE	0.00724189
724.2	Disorders of coccyx	musculoskeletal	-0.129848	0.109193	0.88	0.709024	1.08781	0.234377	7692	99	7593	0.0128705	FALSE	-0.294858	0.217566	0.744637	0.486126	1.14062	0.175335	25941	27	25914	FALSE	0.00104082
724.8	Other symptoms referable to back	musculoskeletal	0.188115	0.139071	1.21	0.919005	1.58517	0.176166	7653	60	7593	0.00784006	FALSE	-0.0555791	0.0722201	0.945937	0.821083	1.08978	0.44155	25183	240	24943	FALSE	0.00953024
724.9	Other unspecified back disorders	musculoskeletal	NA	NA	NA	NA	NA	NA	NA	NA	NA	NA	NA	-0.00831813	0.0926905	0.991716	0.826966	1.18929	0.928493	25794	144	25650	FALSE	0.00558269
726	Peripheral enthesopathies and allied syndromes	musculoskeletal	-0.0809681	0.0445513	0.92	0.84511	1.00637	0.0691541	7076	679	6397	0.0959582	FALSE	0.0180776	0.0171131	1.01824	0.984655	1.05297	0.290805	22964	5857	17107	FALSE	0.255051
726.1	Enthesopathy	musculoskeletal	-0.0741019	0.0595872	0.93	0.826221	1.04361	0.213652	6749	352	6397	0.0521559	FALSE	0.0110273	0.0241355	1.01109	0.964372	1.06007	0.647748	23693	2398	21295	FALSE	0.101211
726.2	Synoviopathy	musculoskeletal	-0.282075	0.225436	0.75	0.484844	1.17325	0.210846	6420	23	6397	0.00358255	FALSE	-0.104563	0.0589369	0.900718	0.802455	1.01101	0.0760369	25524	368	25156	FALSE	0.0144178
726.3	Bursitis	musculoskeletal	-0.0517925	0.138293	0.95	0.724085	1.24516	0.708023	6458	61	6397	0.00944565	FALSE	0.0634573	0.0429288	1.06551	0.979529	1.15905	0.139354	25142	689	24453	FALSE	0.0274043
726.4	Calcaneal spur; Exostosis NOS	musculoskeletal	-0.028837	0.1807	0.97	0.681807	1.38449	0.873208	6433	36	6397	0.00559614	FALSE	0.0847101	0.0462817	1.0884	0.994016	1.19175	0.0672029	25151	589	24562	FALSE	0.0234186
727	Other disorders of synovium, tendon, and bursa	musculoskeletal	-0.149185	0.0574401	0.86	0.76969	0.964059	0.00939796	6774	377	6397	0.055654	FALSE	-0.0119876	0.0223805	0.988084	0.945678	1.03239	0.592217	23983	2887	21096	FALSE	0.120377
727.1	Synovitis and tenosynovitis	musculoskeletal	-0.210246	0.0736372	0.81	0.701472	0.936209	0.0043	6620	223	6397	0.0336858	FALSE	-0.0401496	0.031258	0.960646	0.903558	1.02134	0.198981	24929	1365	23564	FALSE	0.0547555
727.2	Bursitis disorders	musculoskeletal	NA	NA	NA	NA	NA	NA	NA	NA	NA	NA	NA	-0.0308317	0.0698802	0.969639	0.845526	1.11197	0.659063	25449	256	25193	FALSE	0.0100593
727.4	Ganglion and cyst of synovium, tendon, and bursa	musculoskeletal	-0.000121618	0.184085	1	0.697029	1.43431	0.999473	6431	34	6397	0.00528689	FALSE	0.0404038	0.0524098	1.04123	0.939583	1.15388	0.440754	25590	459	25131	FALSE	0.0179367
727.5	Rupture of synovium	musculoskeletal	-0.377798	0.172218	0.69	0.489023	0.960549	0.0282559	6436	39	6397	0.00605966	FALSE	0.209991	0.126803	1.23367	0.96219	1.58174	0.097714	25844	77	25767	FALSE	0.00297941
727.6	Rupture of tendon, nontraumatic	musculoskeletal	0.0393168	0.191169	1.04	0.71507	1.51287	0.837053	6429	32	6397	0.00497745	FALSE	-0.054248	0.0439313	0.947197	0.869051	1.03237	0.216892	25507	677	24830	FALSE	0.0265417
727.7	Contracture of tendon (sheath)	musculoskeletal	NA	NA	NA	NA	NA	NA	NA	NA	NA	NA	NA	0.0550689	0.170802	1.05661	0.756008	1.47675	0.74714	25949	43	25906	FALSE	0.0016571
727.8	Plica syndrome	musculoskeletal	NA	NA	NA	NA	NA	NA	NA	NA	NA	NA	NA	0.131773	0.237224	1.14085	0.716637	1.81617	0.578567	25970	22	25948	FALSE	0.000847131
728	Disorders of muscle, ligament, and fascia	musculoskeletal	-0.708907	0.341303	0.49	0.252118	0.960834	0.037796	6407	10	6397	0.00156079	FALSE	-0.0920752	0.130595	0.912037	0.706069	1.17809	0.480785	25859	74	25785	FALSE	0.00286167
728.2	Laxity of ligament or hypermobility syndrome	musculoskeletal	NA	NA	NA	NA	NA	NA	NA	NA	NA	NA	NA	0.225343	0.1521	1.25275	0.929813	1.68785	0.13846	25930	54	25876	FALSE	0.00208253
728.7	Fasciitis	musculoskeletal	0.0403396	0.0693551	1.04	0.908831	1.19277	0.56081	6648	251	6397	0.0377557	FALSE	0.0298921	0.0239126	1.03034	0.983167	1.07978	0.211279	24495	2414	22081	FALSE	0.0985507
728.71	Contracture of palmar fascia [Dupuytren's disease]	musculoskeletal	NA	NA	NA	NA	NA	NA	NA	NA	NA	NA	NA	0.231906	0.0957459	1.261	1.04524	1.5213	0.0154311	25921	136	25785	FALSE	0.00524671
729	Other disorders of soft tissues	musculoskeletal	0.0173227	0.0614502	1.02	0.902019	1.14771	0.778021	6723	326	6397	0.0484903	FALSE	-0.022013	0.0713205	0.978228	0.85061	1.12499	0.757589	25208	246	24962	FALSE	0.00975881
729.1	Rheumatism, unspecified and fibrositis	musculoskeletal	NA	NA	NA	NA	NA	NA	NA	NA	NA	NA	NA	-0.0454886	0.131573	0.955531	0.738324	1.23664	0.729547	25980	72	25908	FALSE	0.00277136
731	Osteitis deformans and osteopathies associated with other disorders classified elsewhere	musculoskeletal	-0.0408992	0.0824729	0.96	0.816649	1.12834	0.619958	7303	187	7116	0.0256059	FALSE	0.407904	0.156372	1.50366	1.10674	2.04295	0.00909257	25955	51	25904	FALSE	0.00196494
732	Osteochondropathies	musculoskeletal	NA	NA	NA	NA	NA	NA	NA	NA	NA	NA	NA	0.0862526	0.139429	1.09008	0.829421	1.43266	0.53617	25916	64	25852	FALSE	0.00246952
732.1	Juvenile osteochondrosis	musculoskeletal	NA	NA	NA	NA	NA	NA	NA	NA	NA	NA	NA	0.23134	0.20081	1.26029	0.850231	1.86811	0.249306	25987	30	25957	FALSE	0.00115442
732.7	Osteochondritis dissecans	musculoskeletal	NA	NA	NA	NA	NA	NA	NA	NA	NA	NA	NA	-0.0382114	0.219483	0.962509	0.626004	1.4799	0.861789	25979	26	25953	FALSE	0.00100081
733	Other disorders of bone and cartilage	musculoskeletal	-0.0576508	0.0478884	0.94	0.859407	1.03687	0.228645	7744	628	7116	0.081095	FALSE	0.0637993	0.0500399	1.06588	0.966302	1.17572	0.20232	25022	503	24519	FALSE	0.0201023
733.2	Cyst of bone	musculoskeletal	NA	NA	NA	NA	NA	NA	NA	NA	NA	NA	NA	0.0252347	0.226623	1.02556	0.657739	1.59906	0.911338	25914	24	25890	FALSE	0.00092614
733.4	Aseptic necrosis of bone	musculoskeletal	-0.0247755	0.163509	0.98	0.708042	1.34407	0.879563	7160	44	7116	0.00614525	FALSE	0.0118899	0.108165	1.01196	0.818638	1.25094	0.91247	25958	107	25851	FALSE	0.00412204
733.6	Costochondritis	musculoskeletal	0.17825	0.255085	1.2	0.724904	1.97036	0.484685	7134	18	7116	0.00252313	FALSE	-0.00271497	0.181233	0.997289	0.699121	1.42262	0.988048	25801	37	25764	FALSE	0.00143405
733.8	Malunion and nonunion of fracture	musculoskeletal	-0.32237	0.291408	0.72	0.409209	1.28247	0.268619	7130	14	7116	0.00196353	FALSE	-0.0194249	0.133854	0.980763	0.754441	1.27498	0.884616	25901	72	25829	FALSE	0.00277982
733.9	Chondromalacia	musculoskeletal	NA	NA	NA	NA	NA	NA	NA	NA	NA	NA	NA	-0.117732	0.130469	0.888934	0.688354	1.14796	0.366858	25791	73	25718	FALSE	0.00283044
735	Acquired foot deformities	musculoskeletal	-0.0311498	0.07262	0.97	0.84073	1.1176	0.667965	8377	226	8151	0.0269786	FALSE	0.0692616	0.021922	1.07172	1.02664	1.11877	0.00158066	24433	2996	21437	FALSE	0.122621
735.1	Flat foot	musculoskeletal	-0.0163056	0.153953	0.98	0.727563	1.33035	0.915652	8201	50	8151	0.00609682	FALSE	0.000755257	0.0360414	1.00076	0.9325	1.07401	0.983281	25201	995	24206	FALSE	0.0394826
735.2	Acquired toe deformities	musculoskeletal	0.0210067	0.0946969	1.02	0.848233	1.22951	0.824446	8282	131	8151	0.0158174	FALSE	0.130494	0.0324712	1.13939	1.06914	1.21426	5.85034e-05	25109	1273	23836	FALSE	0.050699
735.21	Hammer toe (acquired)	musculoskeletal	0.0382306	0.10138	1.04	0.85174	1.26736	0.706097	8265	114	8151	0.0137931	FALSE	0.194849	0.044403	1.21513	1.11385	1.32562	1.14292e-05	25553	656	24897	TRUE	0.0256721
735.23	Hallux rigidus	musculoskeletal	-0.299771	0.328656	0.74	0.389093	1.41113	0.361709	8162	11	8151	0.00134771	FALSE	0.0788477	0.0641378	1.08204	0.954219	1.22698	0.218941	25781	303	25478	FALSE	0.0117528
735.3	Hallux valgus (Bunion)	musculoskeletal	-0.0783015	0.142296	0.92	0.699631	1.22213	0.582134	8209	58	8151	0.00706542	FALSE	0.069703	0.0385379	1.07219	0.994186	1.15631	0.0704996	25441	866	24575	FALSE	0.0340395
736	Other acquired deformities of limbs	musculoskeletal	-0.159824	0.188761	0.85	0.588726	1.23386	0.397163	8185	34	8151	0.00415394	FALSE	0.125134	0.049209	1.1333	1.0291	1.24805	0.0109934	25385	529	24856	FALSE	0.0208391
736.1	Acquired deformities of forearm	musculoskeletal	NA	NA	NA	NA	NA	NA	NA	NA	NA	NA	NA	-0.138446	0.250067	0.870711	0.533351	1.42146	0.579828	25981	20	25961	FALSE	0.000769793
736.2	Acquired deformities of finger	musculoskeletal	0.097603	0.282725	1.1	0.633473	1.91889	0.729927	8166	15	8151	0.00183688	FALSE	0.155216	0.112192	1.16791	0.937368	1.45515	0.166515	25906	99	25807	FALSE	0.00382151
736.4	Genu valgum or varum (acquired)	musculoskeletal	NA	NA	NA	NA	NA	NA	NA	NA	NA	NA	NA	0.275501	0.124476	1.31719	1.03203	1.68114	0.0268783	25932	83	25849	FALSE	0.00320068
736.6	Unequal leg length (acquired)	musculoskeletal	NA	NA	NA	NA	NA	NA	NA	NA	NA	NA	NA	0.0605934	0.0829614	1.06247	0.90302	1.25007	0.465157	25851	181	25670	FALSE	0.00700166
737	Curvature of spine	musculoskeletal	-0.138119	0.120867	0.87	0.687277	1.10382	0.253149	8231	80	8151	0.00971935	FALSE	0.0806277	0.0834287	1.08397	0.92045	1.27653	0.333831	25612	180	25432	FALSE	0.00702796
737.1	Kyphosis (acquired)	musculoskeletal	NA	NA	NA	NA	NA	NA	NA	NA	NA	NA	NA	0.163209	0.173561	1.17728	0.837804	1.65432	0.347037	25941	42	25899	FALSE	0.00161906
737.3	Kyphoscoliosis and scoliosis	musculoskeletal	-0.168901	0.124804	0.84	0.661321	1.07865	0.175948	8226	75	8151	0.00911743	FALSE	0.06409	0.099532	1.06619	0.877224	1.29586	0.519632	25760	126	25634	FALSE	0.0048913
738	Other acquired musculoskeletal deformity	musculoskeletal	-0.236497	0.13606	0.79	0.604609	1.03064	0.0821784	8215	64	8151	0.00779063	FALSE	-0.012886	0.0442412	0.987197	0.905201	1.07662	0.770848	25359	650	24709	FALSE	0.0256319
738.4	Acquired spondylolisthesis	musculoskeletal	-0.0624625	0.171289	0.94	0.671535	1.31425	0.715365	8191	40	8151	0.00488341	FALSE	-0.114309	0.0699121	0.891982	0.77776	1.02298	0.102039	25623	257	25366	FALSE	0.0100301
739	Contracture of joint	musculoskeletal	0.253815	0.245958	1.29	0.795914	2.08734	0.3021	8171	20	8151	0.00244768	FALSE	0.0252533	0.109805	1.02557	0.826989	1.27185	0.818104	25849	105	25744	FALSE	0.00406205
740	Osteoarthrosis	musculoskeletal	-0.0572759	0.0326573	0.94	0.885782	1.00676	0.0794568	8316	1616	6700	0.194324	FALSE	0.0543859	0.0166303	1.05589	1.02203	1.09088	0.00107435	23438	7889	15549	FALSE	0.33659
740.1	Osteoarthritis; localized	musculoskeletal	-0.0646032	0.0402337	0.94	0.866354	1.01436	0.10834	7619	919	6700	0.12062	FALSE	0.0637921	0.0183182	1.06587	1.02828	1.10483	0.000496858	23663	5086	18577	FALSE	0.214935
740.11	Osteoarthrosis, localized, primary	musculoskeletal	-0.0772457	0.0408677	0.93	0.854408	1.00286	0.0587392	7584	884	6700	0.116561	FALSE	0.0573112	0.0210677	1.05899	1.01615	1.10363	0.00652146	24001	3414	20587	FALSE	0.142244
740.12	Osteoarthrosis, localized, secondary	musculoskeletal	0.162253	0.17869	1.18	0.828632	1.66944	0.36387	6736	36	6700	0.00534442	FALSE	0.011514	0.049722	1.01158	0.917648	1.11513	0.816873	25348	515	24833	FALSE	0.0203172
740.2	Osteoarthrosis, generalized	musculoskeletal	-0.265852	0.136439	0.77	0.586682	1.00157	0.051354	6765	65	6700	0.00960828	FALSE	-0.0287953	0.0454658	0.971615	0.888778	1.06217	0.526511	25301	622	24679	FALSE	0.024584
740.3	Osteoarthrosis involving more than one site, but not specified as generalized	musculoskeletal	0.0251894	0.231327	1.03	0.651674	1.6138	0.913289	6721	21	6700	0.00312454	FALSE	0.0975338	0.124008	1.10245	0.864572	1.40577	0.431566	25811	82	25729	FALSE	0.00317694
740.9	Osteoarthrosis NOS	musculoskeletal	-0.0454635	0.0388135	0.96	0.885557	1.03108	0.241465	7774	1074	6700	0.138153	FALSE	0.0527297	0.0188099	1.05414	1.01599	1.09373	0.00505834	23857	5125	18732	FALSE	0.214822
741	Symptoms and disorders of the joints	musculoskeletal	-0.0490119	0.0480725	0.95	0.866551	1.04625	0.307946	8528	541	7987	0.0634381	FALSE	0.05919	0.0267058	1.06098	1.00687	1.11799	0.0266658	23654	1912	21742	FALSE	0.080832
741.1	Ankylosis of joint	musculoskeletal	NA	NA	NA	NA	NA	NA	NA	NA	NA	NA	NA	0.0456779	0.217209	1.04674	0.683826	1.60225	0.833438	25965	26	25939	FALSE	0.00100135
741.2	Stiffness of joint	musculoskeletal	-0.0603903	0.0546893	0.94	0.845708	1.04791	0.269487	8398	411	7987	0.0489402	FALSE	-0.0663672	0.0769314	0.935787	0.804807	1.08808	0.388313	25686	211	25475	FALSE	0.00821459
741.3	Difficulty in walking	musculoskeletal	-0.198885	0.153614	0.82	0.60655	1.1076	0.195423	8038	51	7987	0.00634486	FALSE	0.0261306	0.0438319	1.02647	0.941972	1.11856	0.551072	25229	670	24559	FALSE	0.0265567
741.4	Joint effusions	musculoskeletal	0.0763535	0.1137	1.08	0.863728	1.34879	0.501878	8077	90	7987	0.0111428	FALSE	0.11426	0.0569884	1.12104	1.00257	1.25352	0.0449657	24992	388	24604	FALSE	0.015525
742	Derangement of joint, non-traumatic	musculoskeletal	-0.0474937	0.16886	0.95	0.684915	1.32773	0.778511	8028	41	7987	0.00510713	FALSE	0.0506383	0.0470594	1.05194	0.959255	1.15359	0.281905	25042	575	24467	FALSE	0.0229614
742.2	Pathological, developmental or recurrent dislocation	musculoskeletal	NA	NA	NA	NA	NA	NA	NA	NA	NA	NA	NA	0.0539452	0.146159	1.05543	0.792528	1.40553	0.712065	25915	59	25856	FALSE	0.00227667
742.8	Articular cartilage disorder	musculoskeletal	NA	NA	NA	NA	NA	NA	NA	NA	NA	NA	NA	0.111656	0.21424	1.11813	0.734728	1.7016	0.602247	25904	27	25877	FALSE	0.00104231
742.9	Other derangement of joint	musculoskeletal	-0.024838	0.1754	0.98	0.691687	1.37568	0.88739	8025	38	7987	0.0047352	FALSE	0.0527183	0.0526927	1.05413	0.950698	1.16882	0.317075	25176	456	24720	FALSE	0.0181125
743	Osteoporosis, osteopenia and pathological fracture	musculoskeletal	-0.0549615	0.0450695	0.95	0.866496	1.03394	0.222661	8493	761	7732	0.0896032	FALSE	0.0218997	0.036236	1.02214	0.952064	1.09738	0.545602	25212	1049	24163	FALSE	0.0416072
743.1	Osteoporosis	musculoskeletal	-0.0759806	0.0463451	0.93	0.846354	1.01497	0.10112	8458	726	7732	0.0858359	FALSE	-0.0190346	0.0535274	0.981145	0.883426	1.08967	0.722136	25758	469	25289	FALSE	0.0182079
743.11	Osteoporosis NOS	musculoskeletal	-0.06809	0.0470247	0.93	0.851924	1.02437	0.147627	8440	708	7732	0.0838863	FALSE	-0.013399	0.053826	0.98669	0.887898	1.09647	0.803414	25764	464	25300	FALSE	0.0180096
743.13	Other specified osteoporosis	musculoskeletal	-0.138313	0.132691	0.87	0.671403	1.12948	0.29724	7800	68	7732	0.00871795	FALSE	NA	NA	NA	NA	NA	NA	NA	NA	NA	NA	NA
743.2	Pathologic fracture	musculoskeletal	NA	NA	NA	NA	NA	NA	NA	NA	NA	NA	NA	0.0214122	0.0974101	1.02164	0.844077	1.23656	0.826015	25808	135	25673	FALSE	0.00523094
743.21	Pathologic fracture of vertebrae	musculoskeletal	NA	NA	NA	NA	NA	NA	NA	NA	NA	NA	NA	0.0394997	0.236939	1.04029	0.653835	1.65516	0.867599	25953	22	25931	FALSE	0.000847686
743.4	Stress fracture	musculoskeletal	NA	NA	NA	NA	NA	NA	NA	NA	NA	NA	NA	0.106197	0.143244	1.11204	0.839825	1.47249	0.458469	25894	61	25833	FALSE	0.00235576
743.9	Osteopenia or other disorder of bone and cartilage	musculoskeletal	0.291014	0.153635	1.34	0.98994	1.80785	0.0581998	7782	50	7732	0.00642508	FALSE	0.0213785	0.0511635	1.02161	0.924131	1.12937	0.676059	25492	499	24993	FALSE	0.0195748
745	Pain in joint	musculoskeletal	-0.0569727	0.0275686	0.94	0.894932	0.997066	0.038774	7492	2478	5014	0.330753	FALSE	0.0181953	0.0162992	1.01836	0.986343	1.05142	0.264281	23132	16435	6697	FALSE	0.710488
747	Cardiac and circulatory congenital anomalies	congenital anomalies	-0.0580612	0.108712	0.94	0.762512	1.16767	0.593284	8946	100	8846	0.0111782	FALSE	-0.0236242	0.0879353	0.976653	0.822031	1.16036	0.788196	25776	164	25612	FALSE	0.00636251
747.1	Cardiac congenital anomalies	congenital anomalies	-0.00247629	0.125853	1	0.779464	1.27659	0.984302	8921	75	8846	0.00840713	FALSE	0.0553752	0.109942	1.05694	0.852049	1.31109	0.614489	25876	105	25771	FALSE	0.00405781
747.11	Cardiac shunt/ heart septal defect	congenital anomalies	0.0591344	0.17994	1.06	0.745613	1.50956	0.742433	8882	36	8846	0.00405314	FALSE	0.195657	0.1689	1.21611	0.873377	1.69334	0.246694	25975	44	25931	FALSE	0.00169394
747.12	Valvular heart disease/ heart chambers	congenital anomalies	-0.0085816	0.249637	0.99	0.607824	1.61722	0.972577	8865	19	8846	0.00214326	FALSE	0.0655016	0.202128	1.06769	0.718443	1.58672	0.745892	25995	32	25963	FALSE	0.00123101
747.2	Congenital anomalies of peripheral vascular system	congenital anomalies	-0.00328395	0.256917	1	0.602396	1.64917	0.989802	8864	18	8846	0.00203069	FALSE	-0.0498528	0.155162	0.951369	0.701896	1.28951	0.747987	25921	52	25869	FALSE	0.0020061
749	Congenital anomalies of face and neck	congenital anomalies	-0.177573	0.267348	0.84	0.495804	1.41401	0.50656	8960	17	8943	0.00189732	FALSE	-0.0396302	0.18569	0.961145	0.667923	1.38309	0.830998	25945	36	25909	FALSE	0.00138755
750	Digestive congenital anomalies	congenital anomalies	-0.117354	0.237423	0.89	0.558387	1.41623	0.621108	8877	22	8855	0.00247831	FALSE	0.068232	0.137562	1.07061	0.817594	1.40193	0.619887	25811	64	25747	FALSE	0.00247956
750.1	Upper gastrointestinal congenital anomalies	congenital anomalies	NA	NA	NA	NA	NA	NA	NA	NA	NA	NA	NA	0.342708	0.208632	1.40876	0.935934	2.12045	0.100457	25920	28	25892	FALSE	0.00108025
750.2	Lower gastrointestinal congenital anomalies	congenital anomalies	-0.103191	0.289117	0.9	0.51178	1.58959	0.721153	8870	15	8855	0.00169109	FALSE	-0.11746	0.184784	0.889176	0.619008	1.27726	0.524995	25918	35	25883	FALSE	0.00135041
750.22	Congenital anomaly of gallbladder, bile ducts, liver, pancreas	congenital anomalies	-0.103191	0.289117	0.9	0.51178	1.58959	0.721153	8870	15	8855	0.00169109	FALSE	-0.100139	0.196626	0.904711	0.615374	1.33009	0.61055	25951	31	25920	FALSE	0.00119456
751	Genitourinary congenital anomalies	congenital anomalies	0.0940652	0.148603	1.1	0.82103	1.47009	0.526735	8909	54	8855	0.00606129	FALSE	-0.0804899	0.0655463	0.922664	0.811427	1.04915	0.219453	25489	293	25196	FALSE	0.0114952
751.1	Congenital anomalies of genital organs	congenital anomalies	NA	NA	NA	NA	NA	NA	NA	NA	NA	NA	NA	-0.381652	0.147839	0.682733	0.510984	0.912208	0.00983625	25802	58	25744	FALSE	0.00224789
751.12	Congenital anomalies of male genital organs	congenital anomalies	NA	NA	NA	NA	NA	NA	NA	NA	NA	NA	NA	-0.263459	0.243023	0.768389	0.477216	1.23722	0.278325	25950	22	25928	FALSE	0.000847784
751.2	Congenital anomalies of urinary system	congenital anomalies	0.105679	0.159757	1.11	0.812658	1.52014	0.508294	8902	47	8855	0.00527971	FALSE	-0.0178454	0.0750512	0.982313	0.84794	1.13798	0.812054	25716	222	25494	FALSE	0.00863276
751.21	Cystic kidney disease	congenital anomalies	0.312408	0.201072	1.37	0.921555	2.0269	0.120253	8885	30	8855	0.00337648	FALSE	-0.0233882	0.0786301	0.976883	0.837358	1.13966	0.766126	25767	202	25565	FALSE	0.00783948
751.22	Other specified congenital anomalies of kidney	congenital anomalies	-0.273829	0.285897	0.76	0.434228	1.3318	0.338169	8869	14	8855	0.00157853	FALSE	NA	NA	NA	NA	NA	NA	NA	NA	NA	NA	NA
752	Nervous system congenital anomalies	congenital anomalies	-0.221063	0.284332	0.8	0.459161	1.39966	0.436874	8898	15	8883	0.00168577	FALSE	-0.0406107	0.192526	0.960203	0.658388	1.40037	0.832937	25962	33	25929	FALSE	0.00127109
752.1	Neural tube defects	congenital anomalies	NA	NA	NA	NA	NA	NA	NA	NA	NA	NA	NA	0.112954	0.247198	1.11958	0.689662	1.8175	0.647715	26002	20	25982	FALSE	0.000769172
752.2	Other specified congenital anomalies of nervous system	congenital anomalies	-0.455471	0.335417	0.63	0.328608	1.22378	0.174488	8894	11	8883	0.00123679	FALSE	NA	NA	NA	NA	NA	NA	NA	NA	NA	NA	NA
753	Congenital anomalies of the eye	congenital anomalies	0.374761	0.226573	1.45	0.933027	2.26788	0.0981182	8907	24	8883	0.00269451	FALSE	0.178088	0.130145	1.19493	0.925894	1.54214	0.171192	25861	73	25788	FALSE	0.00282278
753.1	Congenital cataract and lens anomalies	congenital anomalies	NA	NA	NA	NA	NA	NA	NA	NA	NA	NA	NA	0.362189	0.243652	1.43647	0.891038	2.31578	0.137146	25970	21	25949	FALSE	0.000808625
753.2	Congenital anomalies of posterior segment of eye	congenital anomalies	NA	NA	NA	NA	NA	NA	NA	NA	NA	NA	NA	0.0619497	0.203319	1.06391	0.714226	1.58479	0.7606	25952	30	25922	FALSE	0.00115598
754	Congenital musculoskeletal deformities of spine	congenital anomalies	NA	NA	NA	NA	NA	NA	NA	NA	NA	NA	NA	0.153461	0.102432	1.16586	0.953795	1.42508	0.134089	25852	121	25731	FALSE	0.00468049
754.1	Lumbosacral spondylolysis, congenital	congenital anomalies	NA	NA	NA	NA	NA	NA	NA	NA	NA	NA	NA	0.126504	0.249814	1.13485	0.695496	1.85176	0.61258	25960	20	25940	FALSE	0.000770416
754.2	Spondylolisthesis, congenital	congenital anomalies	NA	NA	NA	NA	NA	NA	NA	NA	NA	NA	NA	0.0617019	0.125971	1.06365	0.830936	1.36153	0.624269	25934	79	25855	FALSE	0.00304619
755	Congenital anomalies of limbs	congenital anomalies	-0.249323	0.270387	0.78	0.458735	1.32397	0.356478	8928	16	8912	0.00179211	FALSE	0.0764906	0.0453351	1.07949	0.98771	1.1798	0.09156	25194	616	24578	FALSE	0.0244503
755.1	Congenital deformities of feet	congenital anomalies	NA	NA	NA	NA	NA	NA	NA	NA	NA	NA	NA	0.0760181	0.0466724	1.07898	0.984659	1.18234	0.103364	25266	581	24685	FALSE	0.0229953
755.6	Other congenital anomalies of lower limb, including pelvic girdle	congenital anomalies	NA	NA	NA	NA	NA	NA	NA	NA	NA	NA	NA	0.535686	0.249817	1.70862	1.04712	2.78801	0.0320079	25968	20	25948	FALSE	0.000770179
756	Other congenital musculoskeletal anomalies	congenital anomalies	NA	NA	NA	NA	NA	NA	NA	NA	NA	NA	NA	0.209086	0.154839	1.23255	0.909921	1.66958	0.176903	25824	52	25772	FALSE	0.00201363
756.5	Congenital osteodystrophies	congenital anomalies	NA	NA	NA	NA	NA	NA	NA	NA	NA	NA	NA	0.418909	0.237843	1.5203	0.953836	2.42318	0.0781908	25923	22	25901	FALSE	0.000848667
760	Back pain	symptoms	0.0143501	0.0279978	1.01	0.960285	1.07168	0.60827	7886	2115	5771	0.268197	FALSE	0.0203749	0.0150428	1.02058	0.990932	1.05112	0.175589	23227	13596	9631	FALSE	0.585353
761	Cervicalgia	symptoms	0.0196742	0.0443755	1.02	0.934913	1.11254	0.657508	8447	639	7808	0.0756482	FALSE	0.0228043	0.0184795	1.02307	0.986674	1.0608	0.21719	23598	4547	19051	FALSE	0.192686
763	Thoracic or lumbosacral neuritis or radiculitis, unspecified	symptoms	0.0111293	0.0488792	1.01	0.918812	1.11286	0.819888	7718	529	7189	0.0685411	FALSE	0.0867612	0.0246318	1.09064	1.03923	1.14458	0.000427774	24604	2271	22333	FALSE	0.0923021
764	Sciatica	symptoms	-0.0649137	0.048035	0.94	0.852943	1.02967	0.176572	7743	554	7189	0.0715485	FALSE	0.0425509	0.0306457	1.04347	0.982638	1.10807	0.164991	24581	1415	23166	FALSE	0.0575648
765	Cervical radiculitis	symptoms	-0.0186661	0.0678144	0.98	0.859347	1.12103	0.783122	7451	262	7189	0.0351631	FALSE	0.0692605	0.0336896	1.07172	1.00323	1.14487	0.0397976	25099	1144	23955	FALSE	0.0455795
766	Neuralgia, neuritis, and radiculitis NOS	symptoms	-0.0309261	0.0721074	0.97	0.841763	1.11673	0.668004	7418	229	7189	0.0308709	FALSE	-0.0141575	0.0497408	0.985942	0.894358	1.08691	0.775931	25068	514	24554	FALSE	0.0205042
769	Nonallopathic lesions NEC	symptoms	0.0623831	0.301823	1.06	0.589082	1.92314	0.836254	8990	13	8977	0.00144605	FALSE	0.0202321	0.0413537	1.02044	0.940992	1.10659	0.624667	25896	758	25138	FALSE	0.0292709
770	Myalgia and myositis unspecified	symptoms	-0.190654	0.0678698	0.83	0.723483	0.944	0.00497	8939	263	8676	0.0294216	FALSE	-0.00326895	0.0300591	0.996736	0.939709	1.05722	0.9134	24572	1483	23089	FALSE	0.0603532
771	Musculoskeletal symptoms referable to limbs	symptoms	0.0410471	0.0548635	1.04	0.935677	1.16019	0.454359	8108	408	7700	0.0503207	FALSE	-0.215386	0.168799	0.80623	0.579127	1.12239	0.201958	25807	44	25763	FALSE	0.00170496
771.1	Swelling of limb	symptoms	0.048595	0.0618473	1.05	0.929949	1.18509	0.432028	8020	320	7700	0.0399002	FALSE	0.0993609	0.0597527	1.10446	0.982402	1.24169	0.0963386	24920	354	24566	FALSE	0.0142055
771.2	Cramp of limb	symptoms	NA	NA	NA	NA	NA	NA	NA	NA	NA	NA	NA	0.0854395	0.0891893	1.0892	0.914506	1.29726	0.338084	25633	160	25473	FALSE	0.00624195
772	Symptoms of the muscles	symptoms	-0.1617	0.131387	0.85	0.65756	1.10056	0.218431	8296	69	8227	0.00831726	FALSE	0.13263	0.113976	1.14183	0.913235	1.42764	0.244558	25752	96	25656	FALSE	0.00372787
772.1	Muscular wasting and disuse atrophy	symptoms	NA	NA	NA	NA	NA	NA	NA	NA	NA	NA	NA	0.0126301	0.174022	1.01271	0.720036	1.42435	0.942142	25934	41	25893	FALSE	0.00158094
772.2	Spasm of muscle	symptoms	-0.0588434	0.0871367	0.94	0.794827	1.11845	0.499486	8383	156	8227	0.0186091	FALSE	0.00880218	0.039059	1.00884	0.934491	1.08911	0.821702	24670	846	23824	FALSE	0.0342927
772.3	Muscle weakness	symptoms	0.0275282	0.0858742	1.03	0.868676	1.21633	0.748541	8389	162	8227	0.019311	FALSE	0.0598406	0.0346225	1.06167	0.992012	1.13621	0.0839218	24955	1105	23850	FALSE	0.0442797
772.4	Rhabdomyolysis	symptoms	NA	NA	NA	NA	NA	NA	NA	NA	NA	NA	NA	-0.039715	0.101985	0.961063	0.786939	1.17372	0.696964	25889	120	25769	FALSE	0.00463517
772.6	Facial weakness	symptoms	NA	NA	NA	NA	NA	NA	NA	NA	NA	NA	NA	0.00281628	0.168471	1.00282	0.720804	1.39518	0.986663	25873	44	25829	FALSE	0.00170061
780	Hypothermia/Chills	symptoms	-0.164376	0.328363	0.85	0.445763	1.61481	0.616659	8944	11	8933	0.00122987	FALSE	NA	NA	NA	NA	NA	NA	NA	NA	NA	NA	NA
781	Symptoms involving nervous and musculoskeletal systems	symptoms	0.0520222	0.0959562	1.05	0.872797	1.27137	0.587718	8742	129	8613	0.0147563	FALSE	0.0266316	0.068531	1.02699	0.897907	1.17463	0.697567	25357	268	25089	FALSE	0.0105691
781.2	Abnormal posture	symptoms	-0.162634	0.13236	0.85	0.655695	1.10163	0.219173	8680	67	8613	0.00771889	FALSE	-0.147911	0.172794	0.862508	0.61472	1.21018	0.392	25990	41	25949	FALSE	0.00157753
782.3	Edema	symptoms	0.107252	0.0458395	1.11	1.01756	1.21786	0.0192976	8295	633	7662	0.076311	FALSE	0.00227036	0.0277361	1.00227	0.949241	1.05827	0.934762	24211	1842	22369	FALSE	0.0760811
782.6	Pallor and flushing	symptoms	-0.0449711	0.149768	0.96	0.712827	1.2822	0.76397	7714	52	7662	0.00674099	FALSE	0.276309	0.230817	1.31825	0.83854	2.07241	0.231272	25958	23	25935	FALSE	0.000886047
783	Fever of unknown origin	symptoms	-0.014064	0.0769252	0.99	0.848032	1.14649	0.854933	8526	202	8324	0.0236922	FALSE	-0.0199646	0.0462983	0.980233	0.895199	1.07335	0.666312	24626	595	24031	FALSE	0.0241615
785	Abdominal pain	symptoms	0.0400167	0.0290869	1.04	0.98315	1.10189	0.168895	7365	1970	5395	0.267481	FALSE	-0.0229247	0.0178953	0.977336	0.94365	1.01222	0.200178	22454	5197	17257	FALSE	0.231451
788	Syncope and collapse	symptoms	-0.116202	0.0591665	0.89	0.792813	0.999764	0.0495322	8623	345	8278	0.0400093	FALSE	0.0599064	0.0337819	1.06174	0.993714	1.13442	0.0761744	24946	1153	23793	FALSE	0.0462198
789	Nausea and vomiting	symptoms	0.0167301	0.0540216	1.02	0.914706	1.13045	0.756794	8231	420	7811	0.0510266	FALSE	-0.0127103	0.0313515	0.98737	0.928524	1.04995	0.685174	23860	1359	22501	FALSE	0.0569573
790	Nonspecific findings on examination of blood	symptoms	-0.110269	0.170583	0.9	0.641073	1.25116	0.518004	7700	40	7660	0.00519481	FALSE	0.0206787	0.167078	1.02089	0.735802	1.41645	0.9015	25822	45	25777	FALSE	0.0017427
790.1	Elevated sedimentation rate	symptoms	-0.209814	0.32132	0.81	0.431883	1.52192	0.513773	7671	11	7660	0.00143397	FALSE	-0.0284835	0.243394	0.971918	0.603182	1.56607	0.906839	25978	21	25957	FALSE	0.000808376
790.6	Other abnormal blood chemistry	symptoms	0.0335834	0.0463561	1.03	0.944335	1.13252	0.46878	8247	587	7660	0.0711774	FALSE	0.0748717	0.0323461	1.07775	1.01154	1.14829	0.0206292	23822	1262	22560	FALSE	0.0529762
791	Gangrene	symptoms	0.0252203	0.17924	1.03	0.72174	1.45722	0.888102	8977	37	8940	0.00412164	FALSE	0.0660646	0.114652	1.0683	0.853292	1.33747	0.564468	25965	97	25868	FALSE	0.0037358
792	Abnormal Papanicolaou smear of cervix and cervical HPV	genitourinary	-0.0447303	0.0951868	0.96	0.793504	1.15239	0.638411	8039	133	7906	0.0165443	FALSE	-0.0335034	0.0600901	0.967052	0.859607	1.08793	0.57715	25793	407	25386	FALSE	0.0157795
792.1	Papanicolaou smear of cervix or vagina with atypical squamous cells	genitourinary	-0.0851031	0.106503	0.92	0.74539	1.13161	0.42425	8011	105	7906	0.013107	FALSE	-0.0464675	0.0820251	0.954596	0.812827	1.12109	0.571052	25872	195	25677	FALSE	0.00753711
794	Abnormal results of other function studies (bladder, pancreas, placenta, spleen, etc)	symptoms	NA	NA	NA	NA	NA	NA	NA	NA	NA	NA	NA	-0.381055	0.184124	0.68314	0.47619	0.980031	0.0384942	25691	37	25654	FALSE	0.00144019
795	Other and nonspecific abnormal cytological, histological and immunological findings	symptoms	-0.0375349	0.185928	0.96	0.669011	1.38664	0.840012	8876	33	8843	0.00371789	FALSE	0.107121	0.227697	1.11307	0.712365	1.73917	0.638031	25971	24	25947	FALSE	0.000924108
795.8	Abnormal tumor markers	symptoms	0.682887	0.345463	1.98	1.0058	3.89617	0.0480723	8854	11	8843	0.00124238	FALSE	NA	NA	NA	NA	NA	NA	NA	NA	NA	NA	NA
796	Elevated prostate specific antigen [PSA]	genitourinary	0.0502662	0.108134	1.05	0.850716	1.2998	0.642039	8272	113	8159	0.0136605	FALSE	0.0229448	0.0268601	1.02321	0.970736	1.07852	0.392976	25442	2106	23336	FALSE	0.0827765
797	Shock	symptoms	NA	NA	NA	NA	NA	NA	NA	NA	NA	NA	NA	-0.134216	0.146162	0.874401	0.656591	1.16446	0.358477	25919	60	25859	FALSE	0.0023149
797.1	Cardiogenic shock	symptoms	NA	NA	NA	NA	NA	NA	NA	NA	NA	NA	NA	-0.0158223	0.189651	0.984302	0.678726	1.42746	0.933511	25976	35	25941	FALSE	0.0013474
798	Malaise and fatigue	symptoms	0.0173618	0.035197	1.02	0.949686	1.09019	0.621818	7768	1123	6645	0.144567	FALSE	-0.0165182	0.0242933	0.983617	0.93788	1.03159	0.496536	23081	2460	20621	FALSE	0.106581
798.1	Chronic fatigue syndrome	symptoms	0.154551	0.134627	1.17	0.896445	1.51956	0.250971	6711	66	6645	0.0098346	FALSE	-0.0944444	0.0954884	0.909878	0.754574	1.09715	0.322631	25661	138	25523	FALSE	0.00537781
800	Fracture of lower limb	injuries & poisonings	0.111536	0.101809	1.12	0.915752	1.3649	0.27328	7916	115	7801	0.0145275	FALSE	0.211153	0.0501356	1.2351	1.11951	1.36263	2.5353e-05	25718	515	25203	TRUE	0.0200249
800.1	Fracture of neck of femur	injuries & poisonings	0.0822761	0.181589	1.09	0.760607	1.5499	0.650485	7838	37	7801	0.00472059	FALSE	0.187046	0.125137	1.20568	0.94344	1.54082	0.134985	25985	82	25903	FALSE	0.00315567
800.2	Fracture of unspecified part of femur	injuries & poisonings	NA	NA	NA	NA	NA	NA	NA	NA	NA	NA	NA	0.299387	0.122132	1.34903	1.06185	1.71389	0.0142327	25980	85	25895	FALSE	0.00327175
800.3	Fracture of tibia and fibula	injuries & poisonings	NA	NA	NA	NA	NA	NA	NA	NA	NA	NA	NA	0.217804	0.0729821	1.24334	1.07762	1.43455	0.00284184	25852	238	25614	FALSE	0.00920625
800.4	Fracture of patella	injuries & poisonings	0.368407	0.342573	1.45	0.738573	2.82879	0.28219	7811	10	7801	0.00128025	FALSE	0.180013	0.127859	1.19723	0.931842	1.53821	0.159162	25981	79	25902	FALSE	0.00304068
801	Fracture of ankle and foot	injuries & poisonings	0.147435	0.126374	1.16	0.904604	1.48457	0.243349	7874	73	7801	0.00927102	FALSE	0.0786838	0.0401991	1.08186	0.999894	1.17055	0.050306	25546	804	24742	FALSE	0.0314726
801.1	Fracture of foot	injuries & poisonings	0.19282	0.188424	1.21	0.838207	1.75441	0.306151	7834	33	7801	0.00421241	FALSE	-0.0179087	0.0667173	0.982251	0.86185	1.11947	0.788371	25892	288	25604	FALSE	0.0111231
802	Fracture of pelvis	injuries & poisonings	NA	NA	NA	NA	NA	NA	NA	NA	NA	NA	NA	0.00840413	0.159319	1.00844	0.737964	1.37805	0.957931	25981	50	25931	FALSE	0.00192448
803	Fracture of upper limb	injuries & poisonings	-0.224055	0.106565	0.8	0.648611	0.984928	0.0355085	7906	105	7801	0.0132811	FALSE	0.0611379	0.0456234	1.06305	0.972112	1.16248	0.180227	25753	619	25134	FALSE	0.024036
803.1	Fracture of humerus	injuries & poisonings	-0.416894	0.223201	0.66	0.425552	1.02079	0.0617905	7825	24	7801	0.00306709	FALSE	0.0174064	0.0938864	1.01756	0.846529	1.22314	0.852916	25950	143	25807	FALSE	0.0055106
803.2	Fracture of radius and ulna	injuries & poisonings	-0.310123	0.228656	0.73	0.468467	1.14802	0.175008	7824	23	7801	0.00293967	FALSE	0.0370146	0.0586724	1.03771	0.92498	1.16417	0.528125	25886	369	25517	FALSE	0.0142548
803.21	Colles' fracture	injuries & poisonings	NA	NA	NA	NA	NA	NA	NA	NA	NA	NA	NA	0.40304	0.1949	1.49637	1.02126	2.1925	0.0386461	25999	34	25965	FALSE	0.00130774
803.3	Fracture of clavicle or scapula	injuries & poisonings	NA	NA	NA	NA	NA	NA	NA	NA	NA	NA	NA	0.0560251	0.0982849	1.05762	0.872308	1.28231	0.568659	25955	131	25824	FALSE	0.0050472
804	Fracture of hand or wrist	injuries & poisonings	-0.0223485	0.160014	0.98	0.71464	1.33814	0.888924	7847	46	7801	0.00586211	FALSE	0.0281116	0.044078	1.02851	0.943384	1.12132	0.523624	25572	663	24909	FALSE	0.0259268
805	Fracture of vertebral column without mention of spinal cord injury	injuries & poisonings	0.082457	0.184298	1.09	0.756716	1.55843	0.654579	7837	36	7801	0.00459359	FALSE	0.00299971	0.0740967	1.003	0.867422	1.15978	0.967707	25850	231	25619	FALSE	0.00893617
807	Fracture of ribs	injuries & poisonings	NA	NA	NA	NA	NA	NA	NA	NA	NA	NA	NA	-0.0578185	0.0759714	0.943821	0.813245	1.09536	0.446623	25654	220	25434	FALSE	0.00857566
809	Fracture of unspecified bones	injuries & poisonings	-0.0414847	0.0925259	0.96	0.800246	1.15012	0.653895	7940	139	7801	0.0175063	FALSE	0.0591885	0.0663985	1.06098	0.931506	1.20844	0.372707	25534	286	25248	FALSE	0.0112008
817	Concussion	injuries & poisonings	NA	NA	NA	NA	NA	NA	NA	NA	NA	NA	NA	0.00959333	0.0530813	1.00964	0.909877	1.12034	0.85658	25301	458	24843	FALSE	0.0181021
818	Intracranial hemorrhage (injury)	injuries & poisonings	NA	NA	NA	NA	NA	NA	NA	NA	NA	NA	NA	-0.0067272	0.103237	0.993295	0.811337	1.21606	0.948045	25973	119	25854	FALSE	0.00458168
818.1	Subdural hemorrhage (injury)	injuries & poisonings	NA	NA	NA	NA	NA	NA	NA	NA	NA	NA	NA	0.1053	0.190417	1.11104	0.764971	1.61368	0.580265	26011	35	25976	FALSE	0.00134558
819	Skull and face fracture and other intercranial injury	injuries & poisonings	-0.597245	0.302555	0.55	0.304144	0.995772	0.0483814	8969	13	8956	0.00144944	FALSE	-0.0370952	0.0276911	0.963584	0.91268	1.01733	0.180372	25081	1881	23200	FALSE	0.074997
830	Dislocation	injuries & poisonings	-0.220089	0.147973	0.8	0.600425	1.07244	0.136921	8770	53	8717	0.00604333	FALSE	0.102254	0.0356242	1.10766	1.03296	1.18777	0.00410012	25235	1030	24205	FALSE	0.0408163
835	Internal derangement of knee	injuries & poisonings	0.230778	0.170782	1.26	0.901266	1.76035	0.176598	8757	40	8717	0.00456777	FALSE	0.124068	0.0277058	1.13209	1.07226	1.19527	7.53274e-06	24899	1741	23158	TRUE	0.0699225
836	Traumatic arthropathy	injuries & poisonings	NA	NA	NA	NA	NA	NA	NA	NA	NA	NA	NA	0.0309703	0.0559179	1.03145	0.924383	1.15093	0.579679	25535	410	25125	FALSE	0.0160564
840	Sprains and strains	injuries & poisonings	-0.0329933	0.0971143	0.97	0.799845	1.17041	0.734055	8373	125	8248	0.0149289	FALSE	0.0109325	0.0205311	1.01099	0.971117	1.05251	0.59439	22754	3498	19256	FALSE	0.153731
840.1	Muscle/tendon sprain	injuries & poisonings	NA	NA	NA	NA	NA	NA	NA	NA	NA	NA	NA	-0.255833	0.174277	0.774271	0.550231	1.08953	0.142113	25886	41	25845	FALSE	0.00158387
840.2	Rotator cuff (capsule) sprain	injuries & poisonings	NA	NA	NA	NA	NA	NA	NA	NA	NA	NA	NA	0.0115522	0.0531125	1.01162	0.911605	1.12261	0.827815	25580	451	25129	FALSE	0.017631
840.3	Joint/ligament sprain	injuries & poisonings	-0.304977	0.244781	0.74	0.456235	1.191	0.212795	8268	20	8248	0.00241896	FALSE	0.0501134	0.0368809	1.05139	0.978071	1.13021	0.174214	24661	958	23703	FALSE	0.0388468
841	Sprains and strains of back and neck	injuries & poisonings	NA	NA	NA	NA	NA	NA	NA	NA	NA	NA	NA	0.056556	0.0454684	1.05819	0.967962	1.15682	0.213554	24848	616	24232	FALSE	0.0247907
842	Other sprains and strains	injuries & poisonings	-0.0737116	0.168993	0.93	0.667018	1.29371	0.662706	8289	41	8248	0.00494631	FALSE	-0.0444492	0.0786868	0.956524	0.819816	1.11603	0.572151	25215	201	25014	FALSE	0.00797145
850	Hemorrhage or hematoma complicating a procedure	injuries & poisonings	NA	NA	NA	NA	NA	NA	NA	NA	NA	NA	NA	-0.00778688	0.101715	0.992243	0.812898	1.21116	0.938977	25753	123	25630	FALSE	0.00477614
851	Complications of transplants and reattached limbs	injuries & poisonings	-0.115415	0.316256	0.89	0.479373	1.65607	0.715155	8873	12	8861	0.00135242	FALSE	-0.0369709	0.0776946	0.963704	0.827578	1.12222	0.634182	25713	211	25502	FALSE	0.00820597
853	Complication of colostomy or enterostomy	injuries & poisonings	NA	NA	NA	NA	NA	NA	NA	NA	NA	NA	NA	0.126667	0.228001	1.13504	0.725993	1.77455	0.578515	26006	25	25981	FALSE	0.000961317
854	Complications of cardiac/vascular device, implant, and graft	injuries & poisonings	0.253137	0.215725	1.29	0.843932	1.96591	0.240625	8886	25	8861	0.00281341	FALSE	-0.110675	0.0747329	0.895229	0.773251	1.03645	0.138622	25789	232	25557	FALSE	0.00899608
857	Mechanical complication of unspecified genitourinary device, implant, and graft	injuries & poisonings	NA	NA	NA	NA	NA	NA	NA	NA	NA	NA	NA	0.10467	0.118908	1.11034	0.87951	1.40176	0.378719	25852	89	25763	FALSE	0.00344267
858	Complication of internal orthopedic device	injuries & poisonings	NA	NA	NA	NA	NA	NA	NA	NA	NA	NA	NA	0.018235	0.0713556	1.0184	0.885483	1.17127	0.798298	25789	250	25539	FALSE	0.00969406
859	Complication due to other implant and internal device	injuries & poisonings	NA	NA	NA	NA	NA	NA	NA	NA	NA	NA	NA	0.184972	0.127574	1.20318	0.937	1.54499	0.14708	25851	77	25774	FALSE	0.00297861
870	Open wounds of head; neck; and trunk	injuries & poisonings	0.218988	0.210704	1.24	0.823664	1.88131	0.298658	8546	27	8519	0.00315937	FALSE	-0.0174001	0.048059	0.98275	0.894406	1.07982	0.717309	24892	563	24329	FALSE	0.0226177
870.1	Open wound or laceration of eye or eyelid	injuries & poisonings	NA	NA	NA	NA	NA	NA	NA	NA	NA	NA	NA	-0.0648828	0.137132	0.937177	0.716296	1.22617	0.636112	25884	67	25817	FALSE	0.00258847
870.3	Other open wound of head and face	injuries & poisonings	NA	NA	NA	NA	NA	NA	NA	NA	NA	NA	NA	-0.0718298	0.11126	0.930689	0.748339	1.15747	0.518536	25621	103	25518	FALSE	0.00402014
871	Open wounds of extremities	injuries & poisonings	0.0972106	0.134906	1.1	0.846027	1.43566	0.471166	8584	65	8519	0.00757223	FALSE	0.0640663	0.0373625	1.06616	0.990878	1.14717	0.0863964	24474	942	23532	FALSE	0.0384898
871.1	Open wound of hand except finger(s)	injuries & poisonings	NA	NA	NA	NA	NA	NA	NA	NA	NA	NA	NA	0.0250004	0.115127	1.02532	0.818199	1.28486	0.828088	25667	94	25573	FALSE	0.00366229
871.2	Open wound of finger(s)	injuries & poisonings	0.130024	0.272392	1.14	0.667735	1.94238	0.633119	8535	16	8519	0.00187463	FALSE	0.0043636	0.0780059	1.00437	0.861976	1.17029	0.95539	25402	208	25194	FALSE	0.00818833
871.3	Open wound of foot except toe(s) alone	injuries & poisonings	-0.193718	0.313456	0.82	0.445708	1.52296	0.53657	8531	12	8519	0.00140663	FALSE	0.217254	0.0847984	1.24266	1.05237	1.46735	0.0104069	25742	177	25565	FALSE	0.00687592
871.4	Open wound of toe(s)	injuries & poisonings	NA	NA	NA	NA	NA	NA	NA	NA	NA	NA	NA	0.229076	0.163213	1.25744	0.913182	1.73147	0.160455	25843	47	25796	FALSE	0.00181867
872	Traumatic amputation	injuries & poisonings	0.291025	0.22391	1.34	0.86257	2.07485	0.193689	8543	24	8519	0.00280932	FALSE	0.186532	0.0841344	1.20506	1.02186	1.42111	0.026618	25931	180	25751	FALSE	0.0069415
874	Complication of amputation stump	injuries & poisonings	NA	NA	NA	NA	NA	NA	NA	NA	NA	NA	NA	-0.00387072	0.134383	0.996137	0.765472	1.29631	0.977021	25963	70	25893	FALSE	0.00269614
875	Non-healing surgical wound	injuries & poisonings	NA	NA	NA	NA	NA	NA	NA	NA	NA	NA	NA	-0.0537913	0.108107	0.94763	0.766684	1.17128	0.618784	25911	108	25803	FALSE	0.00416811
876	Posttraumatic wound infection not elsewhere classified	injuries & poisonings	NA	NA	NA	NA	NA	NA	NA	NA	NA	NA	NA	-0.36604	0.186775	0.693475	0.480889	1.00004	0.0500202	25917	36	25881	FALSE	0.00138905
907	Injuries to the nervous system	injuries & poisonings	NA	NA	NA	NA	NA	NA	NA	NA	NA	NA	NA	0.0456475	0.0679109	1.04671	0.916258	1.19573	0.501477	25623	275	25348	FALSE	0.0107325
911	Blister	injuries & poisonings	NA	NA	NA	NA	NA	NA	NA	NA	NA	NA	NA	-0.1096	0.135513	0.896193	0.687148	1.16883	0.418644	25760	69	25691	FALSE	0.00267857
912	Insect bite	injuries & poisonings	NA	NA	NA	NA	NA	NA	NA	NA	NA	NA	NA	-0.259382	0.102426	0.771528	0.631197	0.943059	0.0113293	25458	120	25338	FALSE	0.00471365
913	Toxic effect of venom	injuries & poisonings	NA	NA	NA	NA	NA	NA	NA	NA	NA	NA	NA	-0.172446	0.236395	0.841604	0.529522	1.33761	0.465705	25881	22	25859	FALSE	0.000850044
916	Contusion	injuries & poisonings	0.500962	0.30609	1.65	0.905765	3.00687	0.101704	8732	13	8719	0.00148878	FALSE	0.00471623	0.0343884	1.00473	0.939239	1.07478	0.890915	23754	1120	22634	FALSE	0.04715
930	Allergic reaction to food	injuries & poisonings	-0.0130492	0.0966715	0.99	0.816666	1.19295	0.892623	7044	135	6909	0.0191652	FALSE	0.0928331	0.0909901	1.09728	0.918046	1.3115	0.307607	25835	148	25687	FALSE	0.00572866
931	Contact dermatitis and other eczema due to plants [except food]	dermatologic	NA	NA	NA	NA	NA	NA	NA	NA	NA	NA	NA	-0.244947	0.163139	0.782746	0.568531	1.07767	0.133234	25869	48	25821	FALSE	0.0018555
938	Dermatitis due to solar radiation	dermatologic	0.633601	0.35058	1.88	0.947873	3.74618	0.0707162	6919	10	6909	0.0014453	FALSE	0.0902104	0.0803807	1.0944	0.934881	1.28115	0.261739	25580	193	25387	FALSE	0.00754496
938.1	Acute dermatitis due to solar radiation	dermatologic	NA	NA	NA	NA	NA	NA	NA	NA	NA	NA	NA	-0.0991674	0.224393	0.905591	0.583345	1.40585	0.658535	25900	25	25875	FALSE	0.000965251
938.2	Chronic dermatitis due to solar radiation	dermatologic	NA	NA	NA	NA	NA	NA	NA	NA	NA	NA	NA	0.185349	0.135796	1.20364	0.922367	1.57068	0.172283	25813	66	25747	FALSE	0.00255685
939	Atopic/contact dermatitis due to other or unspecified	dermatologic	-0.0379979	0.0475863	0.96	0.876983	1.05683	0.424577	7469	560	6909	0.0749766	FALSE	-0.00908252	0.0224827	0.990959	0.948239	1.0356	0.686229	23061	2857	20204	FALSE	0.123889
946	Anaphylactic shock NOS	injuries & poisonings	NA	NA	NA	NA	NA	NA	NA	NA	NA	NA	NA	-0.196411	0.107059	0.821674	0.666146	1.01351	0.0665638	25878	109	25769	FALSE	0.00421207
947	Urticaria	dermatologic	-0.0850269	0.0888023	0.92	0.771762	1.09311	0.338322	7060	151	6909	0.0213881	FALSE	-0.00753864	0.051308	0.99249	0.897536	1.09749	0.883188	25315	479	24836	FALSE	0.0189216
949	Allergies, other	injuries & poisonings	0.0115412	0.05819	1.01	0.902568	1.13382	0.842782	7274	365	6909	0.0501787	FALSE	-0.00174938	0.0451737	0.998252	0.913666	1.09067	0.969109	24897	620	24277	FALSE	0.0249026
952	Spinal cord injury without evidence of spinal bone injury	injuries & poisonings	NA	NA	NA	NA	NA	NA	NA	NA	NA	NA	NA	0.0600202	0.108136	1.06186	0.859051	1.31254	0.578866	25945	107	25838	FALSE	0.00412411
958	Certain early complications of trauma or procedure	injuries & poisonings	NA	NA	NA	NA	NA	NA	NA	NA	NA	NA	NA	0.198439	0.179729	1.2195	0.857417	1.73448	0.269551	25929	39	25890	FALSE	0.00150411
960	Poisoning by antibiotics	injuries & poisonings	0.223886	0.151595	1.25	0.929379	1.68373	0.139709	8487	50	8437	0.00589136	FALSE	0.0469907	0.107439	1.04811	0.849091	1.29378	0.661841	25809	108	25701	FALSE	0.00418459
960.2	Allergy/adverse effect of penicillin	injuries & poisonings	0.209894	0.196372	1.23	0.839462	1.81264	0.285132	8467	30	8437	0.00354317	FALSE	0.0531335	0.120945	1.05457	0.832003	1.33668	0.660431	25891	85	25806	FALSE	0.00328299
961.1	Poisoning/allergy of sulfonamides	injuries & poisonings	0.375094	0.266529	1.46	0.863033	2.45344	0.159329	8453	16	8437	0.00189282	FALSE	NA	NA	NA	NA	NA	NA	NA	NA	NA	NA	NA
962	Poisoning by hormones and synthetic substitutes	injuries & poisonings	NA	NA	NA	NA	NA	NA	NA	NA	NA	NA	NA	-0.0852993	0.16973	0.918237	0.658382	1.28065	0.615274	25842	44	25798	FALSE	0.00170265
963	Poisoning by primarily systemic agents	injuries & poisonings	NA	NA	NA	NA	NA	NA	NA	NA	NA	NA	NA	0.125312	0.162766	1.1335	0.823898	1.55945	0.441363	25921	47	25874	FALSE	0.0018132
963.1	Antineoplastic and immunosuppressive drugs causing adverse effects	injuries & poisonings	NA	NA	NA	NA	NA	NA	NA	NA	NA	NA	NA	0.176113	0.172404	1.19257	0.850612	1.67201	0.307011	25941	42	25899	FALSE	0.00161906
964	Poisoning by agents primarily affecting blood constituents	injuries & poisonings	NA	NA	NA	NA	NA	NA	NA	NA	NA	NA	NA	-0.196538	0.210468	0.82157	0.543865	1.24108	0.3504	25962	28	25934	FALSE	0.0010785
964.1	Anticoagulants causing adverse effects	injuries & poisonings	NA	NA	NA	NA	NA	NA	NA	NA	NA	NA	NA	-0.125093	0.238741	0.882415	0.552653	1.40894	0.600299	25969	22	25947	FALSE	0.000847164
965	Poisoning by analgesics, antipyretics, and antirheumatics	injuries & poisonings	0.0832609	0.254782	1.09	0.659606	1.79075	0.743825	8455	18	8437	0.00212892	FALSE	0.151207	0.193411	1.16324	0.796221	1.69943	0.434337	25904	33	25871	FALSE	0.00127393
965.1	Opiates and related narcotics causing adverse effects in therapeutic use	injuries & poisonings	-0.175477	0.260581	0.84	0.503478	1.39831	0.500688	8454	17	8437	0.00201088	FALSE	0.22451	0.178815	1.25171	0.881643	1.77711	0.209282	25885	39	25846	FALSE	0.00150666
966	Poisoning by anticonvulsants and anti-Parkinsonism drugs	injuries & poisonings	NA	NA	NA	NA	NA	NA	NA	NA	NA	NA	NA	-0.13739	0.234577	0.87163	0.550371	1.38041	0.558083	25982	23	25959	FALSE	0.000885228
967	Adverse effects of sedatives or other central nervous system depressants and anesthetics	injuries & poisonings	NA	NA	NA	NA	NA	NA	NA	NA	NA	NA	NA	0.0338978	0.224821	1.03448	0.66581	1.60728	0.880151	25931	25	25906	FALSE	0.000964097
969	Poisoning by psychotropic agents	injuries & poisonings	NA	NA	NA	NA	NA	NA	NA	NA	NA	NA	NA	0.0433383	0.104379	1.04429	0.851085	1.28136	0.677993	25811	114	25697	FALSE	0.00441672
972	Poisoning by agents primarily affecting the cardiovascular system	injuries & poisonings	NA	NA	NA	NA	NA	NA	NA	NA	NA	NA	NA	0.220741	0.191804	1.247	0.856249	1.81607	0.249785	25852	33	25819	FALSE	0.0012765
977	Personal history of allergy to medicinal agents	injuries & poisonings	-0.00336712	0.0838474	1	0.845601	1.17465	0.967967	8603	166	8437	0.0192956	FALSE	NA	NA	NA	NA	NA	NA	NA	NA	NA	NA	NA
979	Adverse drug events and drug allergies	injuries & poisonings	-0.228927	0.157815	0.8	0.583772	1.08371	0.146892	8484	47	8437	0.00553984	FALSE	-0.0517667	0.0570167	0.94955	0.84915	1.06182	0.36392	25138	393	24745	FALSE	0.0156337
980	Encounter for long-term (current) use of antibiotics	infectious diseases	NA	NA	NA	NA	NA	NA	NA	NA	NA	NA	NA	-0.0857726	0.124154	0.917803	0.71956	1.17066	0.489657	25900	82	25818	FALSE	0.00316602
989	Toxic effect of other substances, chiefly nonmedicinal as to source	injuries & poisonings	NA	NA	NA	NA	NA	NA	NA	NA	NA	NA	NA	0.0507199	0.23774	1.05203	0.660175	1.67647	0.83106	25949	22	25927	FALSE	0.000847817
990	Effects radiation NOS	injuries & poisonings	0.249457	0.195242	1.28	0.875275	1.88162	0.201362	8685	31	8654	0.00356937	FALSE	0.15439	0.0980335	1.16695	0.962949	1.41416	0.115285	25842	131	25711	FALSE	0.00506927
994	Sepsis and SIRS	injuries & poisonings	0.102643	0.11133	1.11	0.890863	1.3783	0.356546	8801	96	8705	0.0109079	FALSE	0.000369336	0.0467457	1.00037	0.912787	1.09635	0.993696	25527	599	24928	FALSE	0.0234654
994.1	Systemic inflammatory response syndrome (SIRS)	injuries & poisonings	NA	NA	NA	NA	NA	NA	NA	NA	NA	NA	NA	-0.244869	0.161896	0.782807	0.569962	1.07514	0.130405	25881	48	25833	FALSE	0.00185464
994.2	Sepsis	injuries & poisonings	0.11677	0.113773	1.12	0.899222	1.40462	0.304731	8797	92	8705	0.0104581	FALSE	0.00877902	0.0490626	1.00882	0.916326	1.11065	0.857989	25555	544	25011	FALSE	0.0212874
994.21	Septic shock	injuries & poisonings	NA	NA	NA	NA	NA	NA	NA	NA	NA	NA	NA	-0.0566362	0.133774	0.944938	0.726997	1.22821	0.672023	25903	72	25831	FALSE	0.0027796
