# Supplementary material for: Insights from the largest diverse ancestry sex-specific disease map for genetically predicted height
Source: NPJ Genom Med. 2025 Feb 27;10:14. doi: 10.1038/s41525-025-00464-w (PMC11868580; doi:10.1038/s41525-025-00464-w)
Supplement: Supplementary file 15 — Supplementary Data 14 [file 41525_2025_464_MOESM15_ESM.xlsx]

## Sheet: Supplementary Data 14
Supplementary Data 14: Sex-combined Hispanic meta-PheWAS.
Phecode	Description	Group	beta	SE	OR	Lower	Upper	pvalue	I2	pval Q	Bonferroni	cases	controls	prev
8	Intestinal infection	infectious diseases	-0.0024769	0.0440387	0.997526	0.915037	1.08745	0.955148	0.189364	0.266708	FALSE	643	33155	0.0190248
8.5	Bacterial enteritis	infectious diseases	0.0168504	0.0542994	1.01699	0.91432	1.1312	0.756314	0	0.579595	FALSE	418	33991	0.012148
8.6	Viral Enteritis	infectious diseases	0.226488	0.139614	1.25419	0.953944	1.64893	0.104751	0	0.780958	FALSE	64	34048	0.00187617
10	Tuberculosis	infectious diseases	0.0277144	0.0944233	1.0281	0.854403	1.23711	0.769131	0.0771727	0.297888	FALSE	140	33800	0.00412493
38	Septicemia	infectious diseases	-0.00461007	0.0388756	0.995401	0.922374	1.07421	0.905604	0.688053	0.0733832	FALSE	862	32765	0.0256342
38.3	Bacteremia	infectious diseases	-0.00286834	0.0603445	0.997136	0.885909	1.12233	0.962089	0.605083	0.111546	FALSE	352	33587	0.0103715
41	Bacterial infection NOS	infectious diseases	0.0532165	0.0289898	1.05466	0.996404	1.11632	0.0664028	0	0.404733	FALSE	1566	31224	0.0477585
41.1	Staphylococcus infections	infectious diseases	0.152528	0.0595495	1.16477	1.03646	1.30897	0.0104263	0	0.87533	FALSE	360	33316	0.0106901
41.11	Methicillin sensitive Staphylococcus aureus	infectious diseases	0.0946399	0.0861432	1.09926	0.928488	1.30145	0.271927	0	0.690792	FALSE	172	33715	0.00507569
41.12	Methicillin resistant Staphylococcus aureus	infectious diseases	0.225696	0.09137	1.25319	1.04772	1.49897	0.0135063	0	0.710568	FALSE	151	33776	0.00445073
41.2	Streptococcus infection	infectious diseases	0.258785	0.0930561	1.29536	1.07939	1.55453	0.00541985	0	0.602284	FALSE	145	33688	0.00428576
41.8	H. pylori	infectious diseases	0.013125	0.0521602	1.01321	0.914748	1.12227	0.801328	0.157622	0.275912	FALSE	457	33260	0.013554
53	Herpes zoster	infectious diseases	-0.00831051	0.0439357	0.991724	0.909898	1.08091	0.849974	0	0.535516	FALSE	655	30911	0.0207502
53.1	Herpes zoster with nervous system complications	infectious diseases	0.0537129	0.0965156	1.05518	0.873319	1.27492	0.577855	0	0.433512	FALSE	132	31979	0.00411074
54	Herpes simplex	infectious diseases	-0.0208395	0.0380609	0.979376	0.908975	1.05523	0.584015	0	0.939074	FALSE	866	30867	0.0272902
70	Viral hepatitis	infectious diseases	0.0106868	0.0240214	1.01074	0.96426	1.05947	0.656401	0	0.749272	FALSE	2354	30334	0.0720142
70.2	Viral hepatitis B	infectious diseases	0.164348	0.0734433	1.17862	1.02061	1.3611	0.0252373	0.717423	0.0599465	FALSE	224	31864	0.0069808
70.3	Viral hepatitis C	infectious diseases	-0.0015202	0.0249354	0.998481	0.950856	1.04849	0.951387	0	0.848033	FALSE	2172	30567	0.0663429
70.4	Chronic hepatitis	infectious diseases	0.0843773	0.0677619	1.08804	0.952721	1.24258	0.213057	0	0.893528	FALSE	267	31837	0.00831672
70.9	Hepatitis NOS	infectious diseases	-0.00573139	0.0795664	0.994285	0.850714	1.16209	0.942576	0	0.788197	FALSE	196	31680	0.00614883
71	Human immunodeficiency virus [HIV] disease	infectious diseases	-0.0245535	0.039473	0.975746	0.903103	1.05423	0.533921	0	0.49587	FALSE	849	31837	0.0259744
71.1	HIV infection, symptomatic	infectious diseases	-0.0268906	0.0402251	0.973468	0.899667	1.05332	0.503813	0	0.533278	FALSE	812	31856	0.0248561
78	Viral warts & HPV	infectious diseases	0.0789906	0.0317086	1.08219	1.01699	1.15158	0.0127334	0.748179	0.0462882	FALSE	1288	30125	0.0410021
79	Viral infection	infectious diseases	0.0280727	0.047084	1.02847	0.937808	1.1279	0.551024	0	0.499582	FALSE	557	30556	0.0179025
79.9	Viremia, NOS	infectious diseases	0.0233357	0.0858165	1.02361	0.865142	1.2111	0.78568	0	0.576887	FALSE	163	31825	0.00509566
90	Sexually transmitted infections (not HIV or hepatitis)	infectious diseases	-0.0220827	0.0470334	0.978159	0.89202	1.07262	0.638704	0	0.862608	FALSE	569	33672	0.0166175
90.2	Gonococcal infections	infectious diseases	0.0469371	0.155178	1.04806	0.773208	1.4206	0.762292	0	0.942422	FALSE	54	34600	0.00155826
90.3	Venereal diseases due to Chlamydia trachomatis	infectious diseases	0.142945	0.168644	1.15367	0.828954	1.60557	0.396653	0.453369	0.1762	FALSE	44	34575	0.00127098
110	Dermatophytosis / Dermatomycosis	infectious diseases	0.00480729	0.0162578	1.00482	0.973305	1.03735	0.767466	0.918167	0.000472797	FALSE	6415	24339	0.208591
110.1	Dermatophytosis	infectious diseases	0.0111429	0.0165644	1.01121	0.978903	1.04457	0.501135	0.905006	0.00117642	FALSE	6144	24641	0.199578
110.11	Dermatophytosis of nail	infectious diseases	0.0135613	0.0191175	1.01365	0.976375	1.05236	0.478097	0.792523	0.0281343	FALSE	4251	27028	0.135906
110.12	Althete's foot	infectious diseases	-0.00704559	0.0279432	0.992979	0.940058	1.04888	0.800933	0.665582	0.0837661	FALSE	1693	29628	0.0540532
110.13	Dermatophytosis of the body	infectious diseases	0.088694	0.0481193	1.09275	0.994398	1.20082	0.0652984	0.744266	0.0479907	FALSE	544	31368	0.0170469
110.2	Dermatomycoses	infectious diseases	-0.0397588	0.0600336	0.961021	0.854343	1.08102	0.507794	0.107723	0.289762	FALSE	337	32040	0.0104086
112	Candidiasis	infectious diseases	-0.064596	0.0412017	0.937446	0.86472	1.01629	0.116928	0	0.834753	FALSE	747	31604	0.0230905
112.3	Candidiasis of skin and nails	infectious diseases	-0.188896	0.10323	0.827873	0.67623	1.01352	0.067272	0.17689	0.270363	FALSE	115	32613	0.00351381
117	Mycoses	infectious diseases	-0.000778925	0.091858	0.999221	0.834588	1.19633	0.993234	0	0.52667	FALSE	149	32407	0.00457673
131	Protozoan infection	infectious diseases	-0.0895806	0.180789	0.914315	0.641517	1.30312	0.620248	0	0.696752	FALSE	36	34463	0.00104351
132	Infestation (lice, mites)	infectious diseases	-0.0449251	0.0921265	0.956069	0.798125	1.14527	0.625801	0	0.72101	FALSE	145	34136	0.00422975
136	Other infectious and parasitic diseases	infectious diseases	0.0716551	0.063815	1.07428	0.947982	1.21742	0.261498	0	0.536864	FALSE	300	33806	0.00879611
145	Cancer of mouth	neoplasms	0.0312664	0.103699	1.03176	0.841996	1.26429	0.763025	0.698572	0.0685441	FALSE	116	34795	0.00332273
145.2	Cancer of tongue	neoplasms	-0.224417	0.19193	0.798982	0.548487	1.16388	0.242296	0	0.963151	FALSE	34	34905	0.000973125
149	Cancer of larynx, pharynx, nasal cavities	neoplasms	-0.0047401	0.091373	0.995271	0.832079	1.19047	0.958627	0	0.921964	FALSE	149	34791	0.00426445
149.4	Cancer of larynx	neoplasms	-0.118759	0.15698	0.888022	0.652833	1.20794	0.449335	0	0.606593	FALSE	50	34900	0.00143062
153	Colorectal cancer	neoplasms	-0.00933796	0.0489987	0.990706	0.899988	1.09057	0.848858	0	0.70586	FALSE	523	33373	0.0154295
153.2	Colon cancer	neoplasms	-0.00281401	0.0619142	0.99719	0.883235	1.12585	0.963748	0	0.571463	FALSE	331	33450	0.00979841
153.3	Malignant neoplasm of rectum, rectosigmoid junction, and anus	neoplasms	-0.00776857	0.0671222	0.992262	0.869945	1.13178	0.907861	0	0.778467	FALSE	274	33680	0.00806974
155	Cancer of liver and intrahepatic bile duct	neoplasms	0.0420819	0.062529	1.04298	0.92268	1.17896	0.500949	0	0.615912	FALSE	321	34134	0.0093165
155.1	Malignant neoplasm of liver, primary	neoplasms	0.057945	0.0647623	1.05966	0.933339	1.20307	0.370929	0	0.929165	FALSE	299	34153	0.00867874
157	Pancreatic cancer	neoplasms	0.13039	0.138567	1.13927	0.868319	1.49477	0.346711	0	0.536529	FALSE	66	34320	0.00191939
158	Neoplasm of unspecified nature of digestive system	neoplasms	0.0502161	0.114842	1.0515	0.839567	1.31693	0.66192	0.125707	0.284855	FALSE	92	34184	0.00268409
159	Malignant neoplasm of other and ill-defined sites within the digestive organs and peritoneum	neoplasms	-0.085177	0.12753	0.91835	0.715245	1.17913	0.504197	0	0.644754	FALSE	77	34280	0.00224117
165	Cancer within the respiratory system	neoplasms	0.15493	0.0720119	1.16758	1.01388	1.34457	0.0314406	0	0.679943	FALSE	241	34664	0.00690445
165.1	Cancer of bronchus; lung	neoplasms	0.155081	0.0750911	1.16775	1.00794	1.35291	0.0389004	0	0.673472	FALSE	221	34701	0.00632839
172	Skin cancer	neoplasms	0.10786	0.0446389	1.11389	1.02058	1.21574	0.0156798	0	0.411454	FALSE	667	33863	0.0193165
172.1	Melanomas of skin, dx or hx	neoplasms	0.185477	0.067887	1.20379	1.05382	1.37511	0.00629249	0.352981	0.213794	FALSE	279	34330	0.00806149
172.11	Melanomas of skin	neoplasms	0.160864	0.134488	1.17453	0.902372	1.52876	0.23165	0.526714	0.146064	FALSE	70	34642	0.00201659
172.2	Other non-epithelial cancer of skin	neoplasms	0.121171	0.0497588	1.12882	1.02393	1.24445	0.0148849	0	0.96755	FALSE	535	33999	0.015492
172.21	Basal cell carcinoma	neoplasms	0.11524	0.0760768	1.12214	0.966699	1.30258	0.129828	0.314395	0.227159	FALSE	224	34432	0.00646353
172.22	Squamous cell carcinoma	neoplasms	0.122097	0.104106	1.12986	0.92132	1.38561	0.240873	0.635202	0.0977888	FALSE	116	34572	0.0033441
173	Neoplasm of uncertain behavior of skin	neoplasms	0.105329	0.0432745	1.11108	1.02072	1.20943	0.014934	0	0.815673	FALSE	692	32537	0.0208252
174	Breast cancer	neoplasms	0.0880143	0.0576051	1.092	0.975418	1.22252	0.12654	0	0.886588	FALSE	384	34031	0.0111579
174.1	Breast cancer [female]	neoplasms	0.095735	0.0586206	1.10047	0.981023	1.23445	0.102442	0	0.777981	FALSE	369	34067	0.0107155
174.11	Malignant neoplasm of female breast	neoplasms	0.116199	0.0620505	1.12322	0.994597	1.26848	0.0611169	0	0.889958	FALSE	329	34078	0.00956201
180	Cervical cancer and dysplasia	neoplasms	0.0589255	0.0639902	1.0607	0.935669	1.20243	0.357128	0	0.970107	FALSE	306	33678	0.00900424
180.3	Cervical intraepithelial neoplasia [CIN] [Cervical dysplasia]	neoplasms	0.0804617	0.0664798	1.08379	0.951385	1.23462	0.226157	0	0.991321	FALSE	284	33687	0.00836007
184	Cancer of other female genital organs	neoplasms	0.0214222	0.142229	1.02165	0.773104	1.35011	0.880277	0	0.819766	FALSE	62	34325	0.00180301
185	Cancer of prostate	neoplasms	-0.0280399	0.0327829	0.97235	0.911838	1.03688	0.392374	0	0.788624	FALSE	1323	32718	0.0388649
189	Cancer of urinary organs (incl. kidney and bladder)	neoplasms	-0.0166701	0.0494127	0.983468	0.892689	1.08348	0.735841	0	0.832765	FALSE	526	34318	0.0150959
189.1	Cancer of kidney and renal pelvis	neoplasms	-0.0646146	0.0648403	0.937429	0.825555	1.06446	0.318997	0	0.554791	FALSE	304	34619	0.00870486
189.11	Malignant neoplasm of kidney, except pelvis	neoplasms	-0.0657222	0.0660425	0.936391	0.8227	1.06579	0.319664	0	0.58953	FALSE	293	34636	0.00838845
189.2	Cancer of bladder	neoplasms	0.0158203	0.0738975	1.01595	0.87896	1.17428	0.830481	0	0.546747	FALSE	229	34623	0.00657064
189.21	Malignant neoplasm of bladder	neoplasms	0.0182768	0.0840009	1.01844	0.863845	1.20071	0.827758	0	0.361312	FALSE	177	34681	0.00507774
191	Manlignant and unknown neoplasms of brain and nervous system	neoplasms	0.00194115	0.107712	1.00194	0.811257	1.23745	0.985622	0	0.834632	FALSE	109	34749	0.00312697
191.1	Cancer of brain and nervous system	neoplasms	-0.0180943	0.132162	0.982068	0.757958	1.27244	0.891102	0	0.901423	FALSE	73	34812	0.00209259
191.11	Cancer of brain	neoplasms	-0.052539	0.148711	0.948817	0.708924	1.26989	0.723866	0	0.811243	FALSE	57	34837	0.00163352
193	Thyroid cancer	neoplasms	0.358511	0.0791945	1.4312	1.22543	1.67151	5.98371e-06	0.448956	0.177941	TRUE	195	34685	0.0055906
195	Cancer, suspected or other	neoplasms	0.0819885	0.055038	1.08544	0.974448	1.20908	0.136311	0	0.846935	FALSE	412	33326	0.0122117
195.1	Malignant neoplasm, other	neoplasms	-0.0481965	0.0936431	0.952946	0.793157	1.14493	0.606775	0	0.651189	FALSE	142	33650	0.00420218
195.3	Malignant neoplasm of head, face, and neck	neoplasms	0.0636404	0.121571	1.06571	0.839763	1.35245	0.600639	0.587891	0.119296	FALSE	83	33807	0.0024491
196	Radiotherapy	neoplasms	0.0424061	0.0687039	1.04332	0.911876	1.19371	0.537083	0	0.400996	FALSE	258	33789	0.00757776
197	Chemotherapy	neoplasms	0.0909874	0.0450264	1.09526	1.00274	1.1963	0.0433048	0	0.339255	FALSE	617	33545	0.018061
198	Secondary malignant neoplasm	neoplasms	0.120662	0.0490742	1.12824	1.02478	1.24215	0.0139418	0.782019	0.0322048	FALSE	528	33383	0.0155702
198.1	Secondary malignancy of lymph nodes	neoplasms	0.163421	0.0807782	1.17753	1.00511	1.37953	0.0430644	0.632427	0.0990638	FALSE	194	33682	0.00572677
198.2	Secondary malignancy of respiratory organs	neoplasms	0.206135	0.100948	1.22892	1.00832	1.49779	0.041151	0	0.631379	FALSE	122	33819	0.00359447
198.4	Secondary malignant neoplasm of liver	neoplasms	0.15958	0.107065	1.17302	0.95098	1.4469	0.136091	0	0.492136	FALSE	109	33823	0.00321231
198.5	Secondary malignancy of brain/spine	neoplasms	0.259048	0.150788	1.2957	0.964165	1.74122	0.085805	0	0.686047	FALSE	54	33889	0.0015909
198.6	Secondary malignancy of bone	neoplasms	0.136819	0.0844924	1.14662	0.971627	1.35313	0.105383	0	0.767294	FALSE	175	33776	0.00515449
199	Neoplasm of uncertain behavior	neoplasms	0.0798744	0.0465425	1.08315	0.988717	1.1866	0.0861327	0	0.784942	FALSE	586	32623	0.0176458
200	Myeloproliferative disease	neoplasms	0.0305171	0.0763312	1.03099	0.887728	1.19737	0.689305	0.0589685	0.302608	FALSE	213	34500	0.00613603
201	Hodgkin's disease	neoplasms	-0.0841208	0.16611	0.91932	0.663856	1.27309	0.612564	0	0.784617	FALSE	45	34746	0.00129344
202	Cancer of other lymphoid, histiocytic tissue	neoplasms	0.0207777	0.068269	1.021	0.893126	1.16717	0.760861	0	0.463139	FALSE	266	34522	0.00764631
202.2	Non-Hodgkins lymphoma	neoplasms	0.00273444	0.0703858	1.00274	0.873524	1.15107	0.969011	0	0.350502	FALSE	250	34550	0.00718391
202.22	Reticulosarcoma	neoplasms	0.206248	0.158605	1.22906	0.900675	1.67717	0.193467	0	0.823786	FALSE	50	34755	0.00143658
204	Leukemia	neoplasms	0.0719764	0.0775167	1.07463	0.923159	1.25095	0.353134	0	0.560664	FALSE	205	34601	0.00588979
204.2	Myeloid leukemia	neoplasms	-0.143009	0.154993	0.866747	0.639679	1.17442	0.356174	0	0.951755	FALSE	53	34754	0.00152268
204.4	Multiple myeloma	neoplasms	0.152652	0.116194	1.16492	0.927666	1.46285	0.188923	0	0.541963	FALSE	90	34725	0.00258509
208	Benign neoplasm of colon	neoplasms	0.0219532	0.0184584	1.0222	0.985876	1.05985	0.234309	0	0.794053	FALSE	5131	27092	0.159234
209	Neuroendocrine tumors	neoplasms	0.193133	0.147921	1.21304	0.90775	1.62102	0.191671	0	0.430194	FALSE	55	34948	0.00157129
211	Benign neoplasm of other parts of digestive system	neoplasms	-0.0440758	0.0876605	0.956881	0.805826	1.13625	0.615104	0	0.379715	FALSE	161	33941	0.00472113
212	Benign neoplasm of respiratory and intrathoracic organs	neoplasms	0.138952	0.151711	1.14907	0.853511	1.54697	0.359721	0	0.503927	FALSE	54	34886	0.00154551
214	Lipoma	neoplasms	0.0680081	0.0367159	1.07037	0.996054	1.15024	0.0639854	0.308446	0.229168	FALSE	941	32913	0.0277958
214.1	Lipoma of skin and subcutaneous tissue	neoplasms	0.0629566	0.0494968	1.06498	0.966518	1.17347	0.203397	0	0.477106	FALSE	511	33566	0.0149955
215	Other benign neoplasm of connective and other soft tissue	neoplasms	-0.0122949	0.0748377	0.98778	0.853019	1.14383	0.869505	0	0.936121	FALSE	217	34136	0.00631677
216	Benign neoplasm of skin	neoplasms	-0.00461679	0.0328759	0.995394	0.933278	1.06164	0.888319	0.318725	0.225688	FALSE	1194	31320	0.0367226
216.1	Screening for malignant neoplasms of the skin	neoplasms	-0.0683022	0.0589524	0.933978	0.832063	1.04838	0.24662	0	0.525129	FALSE	357	33297	0.010608
217	Vascular hamartomas and non-neoplastic nevi	neoplasms	-0.00653027	0.0649942	0.993491	0.874663	1.12846	0.919967	0.428868	0.185763	FALSE	297	33001	0.00891945
217.1	Nevus, non-neoplastic	neoplasms	-0.0127823	0.0686575	0.987299	0.862993	1.12951	0.852308	0.30244	0.231183	FALSE	266	33042	0.00798607
218	Benign neoplasm of uterus	neoplasms	0.0445257	0.0571431	1.04553	0.934753	1.16944	0.435864	0.715238	0.0609369	FALSE	392	33986	0.0114026
218.1	Uterine leiomyoma	neoplasms	0.0287897	0.0573796	1.02921	0.919733	1.15171	0.61585	0.614045	0.107474	FALSE	387	34014	0.0112497
224	Benign neoplasm of eye	neoplasms	0.0256475	0.0507463	1.02598	0.928845	1.13327	0.613273	0.278835	0.238972	FALSE	496	34086	0.0143427
224.1	Benign neoplasm of eye, uveal	neoplasms	0.0128127	0.0546674	1.0129	0.909979	1.12745	0.814694	0.20572	0.26184	FALSE	427	34247	0.0123147
225	Benign neoplasm of brain and other parts of nervous system	neoplasms	0.10445	0.0888931	1.1101	0.932602	1.32138	0.239992	0	0.70099	FALSE	157	34709	0.00450295
225.1	Benign neoplasm of brain, cranial nerves, meninges	neoplasms	0.0608067	0.0928478	1.06269	0.885882	1.27479	0.512528	0	0.548186	FALSE	144	34722	0.0041301
227	Benign neoplasm of other endocrine glands and related structures	neoplasms	0.084353	0.059582	1.08801	0.968094	1.22279	0.15685	0	0.793034	FALSE	348	34423	0.0100083
227.1	Benign neoplasm of adrenal gland	neoplasms	-0.0763318	0.103797	0.926509	0.755957	1.13554	0.4621	0.214705	0.259129	FALSE	113	34649	0.00325068
227.3	Benign neoplasm of pituitary gland and craniopharyngeal duct (pouch)	neoplasms	0.197965	0.0772311	1.21892	1.0477	1.41812	0.0103688	0	0.688702	FALSE	208	34624	0.00597152
228	Hemangioma and lymphangioma, any site	neoplasms	0.0608445	0.0715847	1.06273	0.923616	1.22281	0.395345	0.280194	0.23853	FALSE	242	34168	0.00703284
228.1	Hemangioma of skin and subcutaneous tissue	neoplasms	0.0653329	0.11006	1.06751	0.86038	1.32452	0.552773	0.542706	0.1392	FALSE	102	34447	0.00295233
240	Simple and unspecified goiter	endocrine/metabolic	0.0459938	0.13445	1.04707	0.804509	1.36276	0.732284	0	0.789525	FALSE	65	33156	0.00195659
241	Nontoxic nodular goiter	endocrine/metabolic	0.160913	0.0368741	1.17458	1.09269	1.26261	1.2779e-05	0	0.702437	TRUE	928	32579	0.0276957
241.1	Nontoxic uninodular goiter	endocrine/metabolic	0.159695	0.0427151	1.17315	1.07894	1.2756	0.000185042	0	0.687749	FALSE	677	32698	0.0202846
241.2	Nontoxic multinodular goiter	endocrine/metabolic	0.262729	0.0606366	1.30047	1.15475	1.46459	1.47198e-05	0.258033	0.245668	TRUE	329	33018	0.00986595
242	Thyrotoxicosis with or without goiter	endocrine/metabolic	0.0307586	0.0499109	1.03124	0.935135	1.13721	0.537716	0.869631	0.00561301	FALSE	492	32821	0.014769
242.1	Graves' disease	endocrine/metabolic	0.0747623	0.0740472	1.07763	0.932051	1.24594	0.312659	0.869106	0.00570955	FALSE	220	33130	0.0065967
244	Hypothyroidism	endocrine/metabolic	0.00354122	0.0211378	1.00355	0.962821	1.046	0.866953	0	0.660967	FALSE	3119	30594	0.0925162
244.1	Secondary hypothyroidism	endocrine/metabolic	0.120277	0.0561714	1.12781	1.01023	1.25907	0.0322544	0	0.50399	FALSE	386	33024	0.0115534
244.2	Acquired hypothyroidism	endocrine/metabolic	-0.0345872	0.0571184	0.966004	0.863694	1.08043	0.544823	0	0.728745	FALSE	376	32878	0.0113069
244.4	Hypothyroidism NOS	endocrine/metabolic	-0.0102645	0.0219099	0.989788	0.948184	1.03322	0.639435	0	0.864808	FALSE	2887	30712	0.0859252
245	Thyroiditis	endocrine/metabolic	0.231516	0.0730922	1.26051	1.09227	1.45466	0.00153783	0	0.718724	FALSE	228	33124	0.00683617
245.2	Chronic thyroiditis	endocrine/metabolic	0.248219	0.0826807	1.28174	1.08999	1.50722	0.00268093	0	0.81667	FALSE	178	33185	0.00533525
245.21	Chronic lymphocytic thyroiditis	endocrine/metabolic	0.253173	0.0831421	1.28811	1.09441	1.51608	0.00232626	0	0.900858	FALSE	176	33197	0.00527372
246	Other disorders of thyroid	endocrine/metabolic	0.0781562	0.0570436	1.08129	0.966913	1.2092	0.170652	0	0.754616	FALSE	378	32885	0.011364
246.7	Abnormal results of function study of thyroid	endocrine/metabolic	0.0286025	0.0748697	1.02902	0.888572	1.19166	0.702439	0	0.564445	FALSE	220	32706	0.00668165
249	Secondary diabetes mellitus	endocrine/metabolic	-0.00431751	0.0416459	0.995692	0.917647	1.08037	0.91743	0.506327	0.154664	FALSE	744	30734	0.0236356
250	Diabetes mellitus	endocrine/metabolic	-0.00574047	0.0141982	0.994276	0.966989	1.02233	0.685986	0	0.365024	FALSE	11203	22041	0.336993
250.1	Type 1 diabetes	endocrine/metabolic	0.00396215	0.0372925	1.00397	0.933205	1.0801	0.915388	0	0.587841	FALSE	929	29945	0.03009
250.12	Type 1 diabetes with renal manifestations	endocrine/metabolic	0.0549374	0.150913	1.05647	0.785962	1.42009	0.715833	0	0.470586	FALSE	54	31560	0.0017081
250.13	Type 1 diabetes with ophthalmic manifestations	endocrine/metabolic	-0.0770986	0.102311	0.925799	0.757582	1.13137	0.451106	0	0.430402	FALSE	119	31317	0.00378547
250.14	Type 1 diabetes with neurological manifestations	endocrine/metabolic	-0.0229116	0.0962894	0.977349	0.80926	1.18035	0.811924	0.194422	0.265212	FALSE	131	31367	0.00415899
250.2	Type 2 diabetes	endocrine/metabolic	-0.00444621	0.0142214	0.995564	0.968197	1.0237	0.754553	0	0.426458	FALSE	11143	22117	0.335027
250.22	Type 2 diabetes with renal manifestations	endocrine/metabolic	-0.019472	0.028001	0.980716	0.928344	1.03604	0.486803	0	0.446215	FALSE	1748	29755	0.0554868
250.23	Type 2 diabetes with ophthalmic manifestations	endocrine/metabolic	-0.0463582	0.0246652	0.9547	0.909645	1.00199	0.0601766	0.329339	0.222051	FALSE	2366	28511	0.0766266
250.24	Type 2 diabetes with neurological manifestations	endocrine/metabolic	0.0627057	0.0220887	1.06471	1.0196	1.11182	0.00452817	0.723739	0.0570969	FALSE	3062	28194	0.0979652
250.25	Diabetes type 2 with peripheral circulatory disorders	endocrine/metabolic	0.0670129	0.0422031	1.06931	0.984419	1.16152	0.112316	0	0.892745	FALSE	726	30845	0.0229958
250.3	Insulin pump user	endocrine/metabolic	0.00728429	0.0337103	1.00731	0.942908	1.07611	0.828921	0.645215	0.0931769	FALSE	1164	30519	0.0367389
250.4	Abnormal glucose	endocrine/metabolic	0.0219405	0.0190124	1.02218	0.984794	1.06099	0.248496	0	0.805977	FALSE	4095	25574	0.138023
250.41	Impaired fasting glucose	endocrine/metabolic	0.0372789	0.024928	1.03798	0.988488	1.08996	0.134793	0.643947	0.093762	FALSE	2220	28163	0.0730672
250.42	Other abnormal glucose	endocrine/metabolic	0.015728	0.0257137	1.01585	0.965924	1.06836	0.540764	0	0.475611	FALSE	2017	28150	0.0668611
250.6	Polyneuropathy in diabetes	endocrine/metabolic	0.0259281	0.0372326	1.02627	0.954043	1.10396	0.48619	0	0.362348	FALSE	949	30421	0.0302518
250.7	Diabetic retinopathy	endocrine/metabolic	-0.0478503	0.0245156	0.953276	0.908555	1.0002	0.0509589	0	0.860279	FALSE	2391	30200	0.0733638
251.1	Hypoglycemia	endocrine/metabolic	0.0791097	0.0627706	1.08232	0.957032	1.22402	0.207562	0	0.906205	FALSE	312	30575	0.0101013
252	Disorders of parathyroid gland	endocrine/metabolic	0.0419756	0.0556126	1.04287	0.935174	1.16297	0.450378	0.790405	0.0289413	FALSE	398	33707	0.0116698
252.1	Hyperparathyroidism	endocrine/metabolic	0.012322	0.0591657	1.0124	0.901549	1.13688	0.835024	0.828024	0.0158922	FALSE	351	33748	0.0102936
252.2	Hypoparathyroidism	endocrine/metabolic	0.291929	0.182221	1.33901	0.936863	1.91377	0.109143	0	0.423637	FALSE	37	34039	0.00108581
253	Disorders of the pituitary gland and its hypothalamic control	endocrine/metabolic	0.0912044	0.0562458	1.09549	0.981145	1.22317	0.104904	0.580753	0.122487	FALSE	396	33513	0.0116783
253.1	Pituitary hyperfunction	endocrine/metabolic	0.189194	0.106827	1.20828	0.98002	1.48969	0.0765545	0	0.888709	FALSE	107	33941	0.00314262
253.2	Pituitary hypofunction	endocrine/metabolic	-0.00562732	0.122837	0.994388	0.781623	1.26507	0.963461	0	0.684876	FALSE	83	33982	0.00243652
253.4	Anterior pituitary disorders	endocrine/metabolic	-0.0115523	0.100954	0.988514	0.811056	1.2048	0.908896	0.654844	0.0887312	FALSE	125	33871	0.0036769
255	Disorders of adrenal glands	endocrine/metabolic	0.0275081	0.0640318	1.02789	0.906656	1.16533	0.667487	0.783378	0.0316689	FALSE	297	33711	0.00873324
255.1	Adrenal hyperfunction	endocrine/metabolic	0.0815985	0.124671	1.08502	0.849802	1.38535	0.512783	0	0.984031	FALSE	77	33991	0.00226019
255.12	Hyperaldosteronism	endocrine/metabolic	0.00102438	0.152456	1.00102	0.742461	1.34963	0.994639	0	0.552862	FALSE	52	34020	0.00152618
255.2	Adrenal hypofunction	endocrine/metabolic	0.00445175	0.107596	1.00446	0.813481	1.24028	0.966997	0.329553	0.221977	FALSE	104	33963	0.00305281
255.21	Glucocorticoid deficiency	endocrine/metabolic	0.0522467	0.11188	1.05364	0.846171	1.31197	0.640508	0	0.386113	FALSE	96	33979	0.00281731
256	Ovarian dysfunction	endocrine/metabolic	-0.0809475	0.0750285	0.922242	0.796124	1.06834	0.280637	0	0.821361	FALSE	224	33931	0.00655834
256.4	Polycystic ovaries	endocrine/metabolic	-0.0622643	0.076492	0.939635	0.808814	1.09161	0.415647	0	0.98727	FALSE	214	33945	0.00626482
257	Testicular dysfunction	endocrine/metabolic	0.0766553	0.0347274	1.07967	1.00863	1.15572	0.0272902	0	0.333287	FALSE	1085	32587	0.0322226
257.1	Testicular hypofunction	endocrine/metabolic	0.0655219	0.0355637	1.06772	0.995827	1.14479	0.0654189	0	0.379635	FALSE	1031	32758	0.0305129
259	Other endocrine disorders	endocrine/metabolic	0.158389	0.132993	1.17162	0.902783	1.52052	0.233671	0	0.622686	FALSE	69	33869	0.00203312
260	Protein-calorie malnutrition	endocrine/metabolic	0.129858	0.0507968	1.13867	1.03076	1.25787	0.0105758	0.44969	0.177652	FALSE	489	31033	0.015513
260.1	Cachexia	endocrine/metabolic	0.161569	0.161157	1.17535	0.857021	1.61193	0.316076	0	0.94882	FALSE	47	31695	0.00148069
260.2	severe protein-calorie malnutrition	endocrine/metabolic	0.178701	0.121714	1.19566	0.941903	1.51779	0.142047	0	0.612547	FALSE	82	31652	0.00258398
260.3	Adult failure to thrive	endocrine/metabolic	0.298947	0.107424	1.34844	1.09243	1.66445	0.005388	0	0.385196	FALSE	108	31594	0.00340673
260.6	Anorexia	endocrine/metabolic	-0.0941929	0.0872545	0.910107	0.767046	1.07985	0.280356	0	0.514559	FALSE	160	31530	0.00504891
261	Vitamin deficiency	endocrine/metabolic	-0.0240321	0.0145794	0.976254	0.948753	1.00455	0.0992773	0	0.609127	FALSE	7907	23510	0.251679
261.2	Vitamin B-complex deficiencies	endocrine/metabolic	-0.0107968	0.0335269	0.989261	0.926345	1.05645	0.747426	0	0.344709	FALSE	1156	30648	0.0363476
261.4	Vitamin D deficiency	endocrine/metabolic	-0.0280134	0.0152062	0.972375	0.943823	1.00179	0.065441	0	0.419711	FALSE	6997	24325	0.223389
262	Mineral deficiency NEC	endocrine/metabolic	0.0108491	0.0653202	1.01091	0.889429	1.14898	0.868085	0	0.945503	FALSE	283	31443	0.00892013
263	Other nutritional deficiency	endocrine/metabolic	-0.118039	0.117203	0.888661	0.706273	1.11815	0.31387	0.735188	0.0519845	FALSE	90	31559	0.00284369
269	Proteinuria	endocrine/metabolic	-0.00332343	0.0329371	0.996682	0.934374	1.06315	0.919628	0.501451	0.156697	FALSE	1177	32974	0.0344646
270	Disorders of protein plasma/amino-acid transport and metabolism	endocrine/metabolic	0.126501	0.0537144	1.13485	1.02145	1.26084	0.0185195	0.756182	0.0428471	FALSE	433	33456	0.012777
270.3	Disorders of plasma protein metabolism	endocrine/metabolic	0.202742	0.0707275	1.22476	1.06622	1.40687	0.00415002	0.234886	0.25294	FALSE	245	33915	0.00717213
270.32	Paraproteinemia	endocrine/metabolic	0.227485	0.081068	1.25544	1.071	1.47164	0.00501458	0	0.454334	FALSE	186	34058	0.00543161
270.38	Other specified disorders of plasma protein metabolism	endocrine/metabolic	0.152719	0.158881	1.165	0.853268	1.59061	0.336442	0.3991	0.197041	FALSE	49	34131	0.00143359
271	Disorders of carbohydrate transport and metabolism	endocrine/metabolic	-0.0184196	0.0269834	0.981749	0.931177	1.03507	0.494843	0	0.589408	FALSE	1807	31892	0.0536218
271.3	Intestinal disaccharidase deficiencies and disaccharide malabsorption	endocrine/metabolic	-0.0188442	0.0270927	0.981332	0.930582	1.03485	0.486715	0	0.614505	FALSE	1792	31922	0.053153
272	Disorders of lipoid metabolism	endocrine/metabolic	-0.0466248	0.0143626	0.954445	0.927952	0.981695	0.00116929	0	0.729248	FALSE	19125	13245	0.590825
272.1	Hyperlipidemia	endocrine/metabolic	-0.0453737	0.0143702	0.95564	0.9291	0.982939	0.00159141	0	0.755369	FALSE	19068	13273	0.589592
272.11	Hypercholesterolemia	endocrine/metabolic	-0.0242768	0.0202655	0.976015	0.938008	1.01556	0.230942	0	0.938794	FALSE	3720	26939	0.121335
272.12	Hyperglyceridemia	endocrine/metabolic	0.00200493	0.030922	1.00201	0.943083	1.06461	0.948303	0.733878	0.0525654	FALSE	1346	29089	0.0442254
272.13	Mixed hyperlipidemia	endocrine/metabolic	-0.019794	0.0176802	0.980401	0.947009	1.01497	0.262903	0.435106	0.183352	FALSE	5002	24487	0.169623
272.9	Unspecified disorder of lipoid metabolism	endocrine/metabolic	-0.229494	0.0811062	0.794936	0.678101	0.931901	0.00466145	0.0827574	0.296422	FALSE	186	30632	0.00603543
274	Gout and other crystal arthropathies	endocrine/metabolic	0.0202532	0.0289183	1.02046	0.96423	1.07997	0.483702	0	0.773061	FALSE	1601	32867	0.0464489
274.1	Gout	endocrine/metabolic	0.019623	0.0301779	1.01982	0.961246	1.08196	0.515534	0	0.755962	FALSE	1459	33076	0.042247
274.11	Gouty arthropathy	endocrine/metabolic	0.0167622	0.0595928	1.0169	0.904803	1.14289	0.778497	0	0.70322	FALSE	349	34198	0.0101022
274.2	Crystal arthropathies	endocrine/metabolic	-0.0266459	0.0809652	0.973706	0.830826	1.14116	0.742078	0.801549	0.0247823	FALSE	191	34439	0.00551545
274.21	Chondrocalcinosis	endocrine/metabolic	-0.00516001	0.0910136	0.994853	0.832316	1.18913	0.954788	0.692925	0.0711394	FALSE	151	34495	0.00435837
275	Disorders of mineral metabolism	endocrine/metabolic	-0.0180523	0.0335261	0.98211	0.91965	1.04881	0.590263	0	0.729029	FALSE	1133	32785	0.0334041
275.1	Disorders of iron metabolism	hematopoietic	0.10267	0.119597	1.10813	0.876573	1.40084	0.390635	0	0.732845	FALSE	87	34354	0.00252606
275.3	Disorders of magnesium metabolism	endocrine/metabolic	0.0394901	0.0594116	1.04028	0.925932	1.16875	0.506251	0	0.598742	FALSE	355	33786	0.0103981
275.5	Disorders of calcium/phosphorus metabolism	endocrine/metabolic	0.00995161	0.0564106	1.01	0.904285	1.12808	0.859969	0	0.752119	FALSE	395	33792	0.0115541
275.51	Hypocalcemia	endocrine/metabolic	0.0502271	0.10349	1.05151	0.858464	1.28797	0.627441	0	0.449198	FALSE	115	34312	0.0033404
275.53	Disorders of phosphorus metabolism	endocrine/metabolic	0.0399072	0.0812873	1.04071	0.887441	1.22046	0.623469	0	0.683152	FALSE	190	34103	0.00554049
275.6	Hypercalcemia	endocrine/metabolic	-0.00616332	0.0609376	0.993856	0.881969	1.11994	0.919438	0	0.400093	FALSE	325	34206	0.00941183
276	Disorders of fluid, electrolyte, and acid-base balance	endocrine/metabolic	-0.000793314	0.0202825	0.999207	0.960265	1.03973	0.9688	0.787208	0.0301727	FALSE	3570	28610	0.110938
276.1	Electrolyte imbalance	endocrine/metabolic	0.00312714	0.0224388	1.00313	0.959971	1.04823	0.889164	0.807041	0.0228162	FALSE	2797	29855	0.0856609
276.11	Hyperosmolality and/or hypernatremia	endocrine/metabolic	0.067366	0.135144	1.06969	0.820771	1.39409	0.618149	0	0.396335	FALSE	69	33460	0.00205792
276.12	Hyposmolality and/or hyponatremia	endocrine/metabolic	0.0263415	0.0446374	1.02669	0.940686	1.12056	0.555109	0.682306	0.0760351	FALSE	652	32323	0.0197726
276.13	Hyperpotassemia	endocrine/metabolic	0.0176255	0.0357132	1.01778	0.948977	1.09158	0.62164	0.37199	0.206993	FALSE	1019	32371	0.0305181
276.14	Hypopotassemia	endocrine/metabolic	-0.0240269	0.0337742	0.976259	0.913727	1.04307	0.476837	0.169958	0.272373	FALSE	1134	31648	0.0345922
276.4	Acid-base balance disorder	endocrine/metabolic	0.0269631	0.0530392	1.02733	0.925897	1.13987	0.6112	0	0.432303	FALSE	453	32636	0.0136904
276.41	Acidosis	endocrine/metabolic	0.0249214	0.0573214	1.02523	0.916286	1.14714	0.663733	0	0.420922	FALSE	387	32753	0.0116777
276.5	Hypovolemia	endocrine/metabolic	-0.00744554	0.0393632	0.992582	0.918883	1.07219	0.849975	0	0.356385	FALSE	833	31383	0.0258567
276.6	Fluid overload	endocrine/metabolic	0.131019	0.0847378	1.13999	0.965544	1.34595	0.122063	0.705804	0.0652323	FALSE	177	33229	0.00529845
277	Other disorders of metabolism	endocrine/metabolic	0.0344373	0.0508152	1.03504	0.936919	1.14343	0.497964	0.932867	0.00011362	FALSE	480	33798	0.0140032
277.4	Disorders of bilirubin excretion	endocrine/metabolic	-0.0223314	0.0909762	0.977916	0.818206	1.1688	0.806097	0.431736	0.184656	FALSE	152	33947	0.00445761
277.5	Other disorders of lipoid metabolism	endocrine/metabolic	-0.137894	0.0508543	0.871191	0.788545	0.9625	0.00669712	0	0.820183	FALSE	488	33270	0.0144558
277.51	Lipoprotein disorders	endocrine/metabolic	-0.0515452	0.0966812	0.949761	0.785813	1.14791	0.593933	0	0.409018	FALSE	128	34107	0.00373886
277.7	Dysmetabolic syndrome X	endocrine/metabolic	0.0279376	0.0655815	1.02833	0.904295	1.16938	0.670109	0	0.67364	FALSE	289	33852	0.0084649
278	Overweight, obesity and other hyperalimentation	endocrine/metabolic	-0.0114978	0.0129315	0.988568	0.963827	1.01394	0.373935	0	0.848391	FALSE	14231	17230	0.452338
278.1	Obesity	endocrine/metabolic	-0.0259211	0.0131158	0.974412	0.949683	0.999785	0.0481177	0	0.698848	FALSE	12399	18889	0.396286
278.11	Morbid obesity	endocrine/metabolic	-0.022087	0.021479	0.978155	0.937831	1.02021	0.303805	0	0.694216	FALSE	2977	28401	0.0948754
278.4	Abnormal weight gain	endocrine/metabolic	0.0382011	0.070353	1.03894	0.905119	1.19255	0.587136	0	0.321736	FALSE	244	31162	0.00776922
279	Disorders involving the immune mechanism	endocrine/metabolic	-0.0789351	0.100131	0.9241	0.759429	1.12448	0.43051	0	0.625042	FALSE	121	34031	0.00354298
279.1	Immunity deficiency	endocrine/metabolic	-0.056256	0.121249	0.945297	0.745351	1.19888	0.64267	0	0.723069	FALSE	82	34107	0.00239843
279.11	Deficiency of humoral immunity	endocrine/metabolic	0.0898615	0.18369	1.09402	0.763254	1.56814	0.624699	0	0.72902	FALSE	36	34145	0.00105322
279.7	Other immunological findings	endocrine/metabolic	-0.0709504	0.044363	0.931508	0.853935	1.01613	0.109751	0	0.68324	FALSE	631	33815	0.0183185
280	Iron deficiency anemias	hematopoietic	-0.010832	0.024677	0.989226	0.94252	1.03825	0.660696	0	0.325686	FALSE	2227	30031	0.0690371
280.1	Iron deficiency anemias, unspecified or not due to blood loss	hematopoietic	-0.0260906	0.0259705	0.974247	0.925897	1.02512	0.315077	0	0.489005	FALSE	1993	30203	0.0619021
280.2	Iron deficiency anemia secondary to blood loss (chronic)	hematopoietic	0.0144807	0.0504408	1.01459	0.919081	1.12002	0.774048	0.015135	0.31362	FALSE	485	31737	0.0150518
281	Other deficiency anemia	hematopoietic	-0.0281714	0.0425135	0.972222	0.894495	1.0567	0.507557	0	0.770488	FALSE	713	31167	0.0223651
281.1	Megaloblastic anemia	hematopoietic	-0.0112738	0.0459907	0.98879	0.903559	1.08206	0.806355	0	0.684426	FALSE	608	31399	0.0189958
281.11	Pernicious anemia	hematopoietic	-0.0574013	0.113156	0.944215	0.756402	1.17866	0.61196	0	0.428862	FALSE	96	32225	0.00297021
281.12	Other vitamin B12 deficiency anemia	hematopoietic	-0.0107836	0.0512159	0.989274	0.894791	1.09373	0.833238	0	0.47941	FALSE	492	31498	0.0153798
281.9	Deficiency anemias	hematopoietic	-0.1095	0.112211	0.896282	0.719334	1.11676	0.329142	0	0.389762	FALSE	99	32050	0.00307941
282	Hereditary hemolytic anemias	hematopoietic	0.0644659	0.0865338	1.06659	0.900201	1.26373	0.456284	0	0.813316	FALSE	161	32128	0.00498622
282.5	Sickle cell anemia	hematopoietic	-0.0321238	0.134253	0.968387	0.744341	1.25987	0.81089	0	0.720208	FALSE	67	32275	0.00207161
282.8	Other hemoglobinopathies	hematopoietic	0.185893	0.133292	1.20429	0.927415	1.56383	0.163127	0	0.446891	FALSE	69	32210	0.00213761
283	Acquired hemolytic anemias	hematopoietic	-0.0375777	0.158398	0.96312	0.706076	1.31374	0.812474	0.0258283	0.310979	FALSE	49	32246	0.00151726
284	Aplastic anemia	hematopoietic	0.0830588	0.0693495	1.08661	0.948509	1.24481	0.23104	0	0.5334	FALSE	262	31979	0.0081263
284.1	Pancytopenia	hematopoietic	0.0748939	0.0730767	1.07777	0.933949	1.24374	0.305426	0	0.39151	FALSE	236	32004	0.0073201
285	Other anemias	hematopoietic	0.0168211	0.0183599	1.01696	0.981019	1.05422	0.359569	0	0.657485	FALSE	4611	27433	0.143896
285.1	Acute posthemorrhagic anemia	hematopoietic	-0.109288	0.0685876	0.896472	0.783709	1.02546	0.111068	0	0.342587	FALSE	267	31722	0.00834662
285.2	Anemia of chronic disease	hematopoietic	0.0688293	0.0401604	1.07125	0.990165	1.15898	0.086555	0	0.99832	FALSE	804	31221	0.0251054
285.21	Anemia in chronic kidney disease	hematopoietic	0.0164004	0.0494869	1.01654	0.92257	1.12007	0.740336	0	0.749993	FALSE	522	31694	0.0162031
285.22	Anemia in neoplastic disease	hematopoietic	0.0798902	0.131752	1.08317	0.836659	1.40231	0.544269	0	0.849024	FALSE	72	32184	0.00223214
286	Coagulation defects	hematopoietic	-0.0393798	0.0515452	0.961386	0.869005	1.06359	0.444876	0.326892	0.222893	FALSE	462	33537	0.0135886
286.2	Encounter for long-term (current) use of anticoagulants	hematopoietic	0.0791353	0.0384833	1.08235	1.00372	1.16715	0.0397483	0	0.919299	FALSE	870	33185	0.0255469
286.7	Other and unspecified coagulation defects	hematopoietic	0.0536625	0.0912204	1.05513	0.882386	1.26169	0.556349	0	0.666322	FALSE	148	33902	0.00434655
286.8	Hypercoagulable state	hematopoietic	0.0292159	0.090925	1.02965	0.861574	1.23051	0.747969	0.379598	0.204231	FALSE	144	34074	0.00420831
286.81	Primary hypercoagulable state	hematopoietic	0.0416866	0.0935286	1.04257	0.867946	1.25232	0.655807	0.253084	0.247239	FALSE	136	34093	0.00397324
286.9	Abnormal coagulation profile	hematopoietic	-0.144625	0.0935977	0.865347	0.72031	1.03959	0.122304	0	0.851556	FALSE	136	33929	0.00399237
287	Purpura and other hemorrhagic conditions	hematopoietic	0.0573527	0.0348022	1.05903	0.9892	1.13379	0.0993606	0.270734	0.241599	FALSE	1057	32756	0.0312602
287.3	Thrombocytopenia	hematopoietic	0.0580839	0.0359107	1.0598	0.987775	1.13708	0.105781	0.385267	0.202157	FALSE	994	32897	0.0293293
287.31	Primary thrombocytopenia	hematopoietic	-0.0619148	0.117231	0.939963	0.747005	1.18276	0.597398	0	0.470621	FALSE	90	34086	0.00263343
288	Diseases of white blood cells	hematopoietic	-0.0367194	0.0427993	0.963947	0.886384	1.0483	0.390924	0	0.803845	FALSE	689	32158	0.020976
288.1	Decreased white blood cell count	hematopoietic	0.0901351	0.0613309	1.09432	0.970376	1.2341	0.141656	0	0.818907	FALSE	325	33301	0.00966514
288.11	Neutropenia	hematopoietic	0.189947	0.0789306	1.20919	1.03587	1.41149	0.0161058	0	0.89252	FALSE	195	33527	0.00578258
288.2	Elevated white blood cell count	hematopoietic	-0.0946967	0.0485132	0.909649	0.82714	1.00039	0.0509406	0	0.415973	FALSE	532	32474	0.0161183
289	Other diseases of blood and blood-forming organs	hematopoietic	-0.103277	0.0567029	0.901877	0.807015	1.00789	0.0685495	0	0.865192	FALSE	381	33369	0.0112889
289.4	Lymphadenitis	hematopoietic	-0.0352892	0.0488418	0.965326	0.877202	1.0623	0.469975	0.315078	0.226927	FALSE	520	32713	0.0156471
289.8	Polycythemia, secondary	hematopoietic	0.0799277	0.0809629	1.08321	0.924265	1.26949	0.323538	0	0.746533	FALSE	190	33462	0.00564602
289.9	Abnormality of red blood cells	hematopoietic	-0.187651	0.156418	0.828904	0.610044	1.12628	0.230264	0	0.827965	FALSE	51	33599	0.0015156
290	Delirium dementia and amnestic and other cognitive disorders	mental disorders	0.0062353	0.0330243	1.00625	0.943187	1.07354	0.850242	0	0.359532	FALSE	1259	32046	0.0378021
290.1	Dementias	mental disorders	0.0342615	0.0403957	1.03486	0.956081	1.12012	0.396357	0	0.372478	FALSE	841	32901	0.0249244
290.11	Alzheimer's disease	mental disorders	0.0788488	0.08108	1.08204	0.923056	1.26841	0.330811	0.77422	0.0353312	FALSE	197	33543	0.00583877
290.16	Vascular dementia	mental disorders	0.0234457	0.0786285	1.02372	0.877513	1.19429	0.765564	0	0.494988	FALSE	206	33506	0.00611058
290.2	Delirium due to conditions classified elsewhere	mental disorders	0.0121709	0.0802704	1.01225	0.864887	1.18471	0.879484	0	0.828048	FALSE	197	33256	0.00588886
291	Other specified nonpsychotic and/or transient mental disorders	mental disorders	0.0546384	0.048135	1.05616	0.961073	1.16065	0.256331	0.530339	0.144517	FALSE	547	32528	0.0165382
291.4	Specific nonpsychotic mental disorders due to brain damage	mental disorders	0.0493579	0.0586597	1.0506	0.936493	1.1786	0.400108	0.171531	0.271918	FALSE	369	33159	0.0110057
291.8	Alteration of consciousness	mental disorders	0.0414174	0.0984316	1.04229	0.859414	1.26407	0.67392	0.26253	0.244234	FALSE	128	33163	0.00384488
292	Neurological disorders	mental disorders	-0.0391585	0.0204381	0.961598	0.92384	1.0009	0.0553703	0	0.965438	FALSE	3357	29095	0.103445
292.1	Aphasia/speech disturbance	mental disorders	-0.0367773	0.0464829	0.963891	0.879957	1.05583	0.428826	0	0.421248	FALSE	593	32716	0.017803
292.11	Aphasia	mental disorders	-0.0803752	0.108832	0.92277	0.745514	1.14217	0.460194	0.0126501	0.31423	FALSE	107	33557	0.00317847
292.2	Mild cognitive impairment	mental disorders	-0.0390118	0.0382974	0.961739	0.892193	1.03671	0.308367	0	0.428499	FALSE	883	32242	0.0266566
292.3	Memory loss	mental disorders	-0.0622352	0.0356357	0.939662	0.876271	1.00764	0.080737	0.368665	0.208193	FALSE	1005	32271	0.0302019
292.4	Altered mental status	mental disorders	-0.0626165	0.047167	0.939304	0.856362	1.03028	0.184327	0	0.632802	FALSE	571	32624	0.0172014
292.6	Hallucinations	mental disorders	0.205665	0.139034	1.22834	0.935348	1.61311	0.139076	0.41459	0.191219	FALSE	64	33512	0.00190612
293.1	Swelling, mass, or lump in head and neck [Space-occupying lesion, intracranial NOS]	mental disorders	-0.0164985	0.0470316	0.983637	0.897019	1.07862	0.725741	0.534055	0.142926	FALSE	566	33479	0.0166251
295	Schizophrenia and other psychotic disorders	mental disorders	-0.0483689	0.030248	0.952782	0.897938	1.01098	0.109803	0	0.75519	FALSE	1406	29327	0.0457489
295.1	Schizophrenia	mental disorders	-0.036237	0.0391007	0.964412	0.893264	1.04123	0.354051	0	0.331185	FALSE	818	30194	0.0263769
295.2	Paranoid disorders	mental disorders	-0.109546	0.0854328	0.896241	0.758061	1.05961	0.199755	0.775349	0.0348738	FALSE	170	30765	0.00549539
295.3	Psychosis	mental disorders	-0.0534546	0.0390737	0.947949	0.878062	1.0234	0.171298	0	0.810843	FALSE	835	29806	0.0272511
296	Mood disorders	mental disorders	0.0260484	0.0130147	1.02639	1.00054	1.05291	0.0453435	0	0.731091	FALSE	14798	16506	0.472719
296.1	Bipolar	mental disorders	-0.000568013	0.0282489	0.999432	0.945601	1.05633	0.983958	0	0.703476	FALSE	1636	29166	0.0531134
296.2	Depression	mental disorders	0.0284989	0.0130447	1.02891	1.00294	1.05555	0.0289098	0	0.872314	FALSE	14060	17035	0.452163
296.22	Major depressive disorder	mental disorders	0.0306167	0.0132689	1.03109	1.00462	1.05826	0.0210328	0	0.770576	FALSE	11881	19187	0.382419
297	Suicidal ideation or attempt	mental disorders	0.0542012	0.0295425	1.0557	0.996306	1.11863	0.0665523	0	0.688171	FALSE	1545	28493	0.0514348
297.1	Suicidal ideation	mental disorders	0.0660021	0.0321037	1.06823	1.00308	1.1376	0.0397918	0	0.714893	FALSE	1293	29018	0.0426578
300	Anxiety disorders	mental disorders	0.0240271	0.013576	1.02432	0.997422	1.05194	0.0767562	0	0.616957	FALSE	15241	15480	0.49611
300.1	Anxiety disorder	mental disorders	0.0200938	0.0143189	1.0203	0.992061	1.04934	0.160526	0	0.98204	FALSE	9510	19993	0.32234
300.11	Generalized anxiety disorder	mental disorders	-0.00565838	0.0234997	0.994358	0.949598	1.04123	0.809722	0	0.370708	FALSE	2445	27723	0.0810461
300.12	Agorophobia, social phobia, and panic disorder	mental disorders	0.0171153	0.0306329	1.01726	0.957984	1.08021	0.576351	0	0.994008	FALSE	1388	29244	0.0453121
300.13	Phobia	mental disorders	-0.0251078	0.103969	0.975205	0.795422	1.19562	0.809172	0.679349	0.0774004	FALSE	115	30828	0.00371651
300.3	Obsessive-compulsive disorders	mental disorders	0.183851	0.0725263	1.20184	1.04258	1.38542	0.0112462	0.413648	0.191576	FALSE	238	30693	0.00769455
300.4	Dysthymic disorder	mental disorders	0.063183	0.028747	1.06522	1.00686	1.12696	0.0279563	0.3064	0.229856	FALSE	1578	28759	0.0520157
300.8	Acute reaction to stress	mental disorders	-0.110891	0.0721135	0.895037	0.777066	1.03092	0.124116	0	0.462677	FALSE	240	30246	0.00787247
300.9	Posttraumatic stress disorder	mental disorders	0.00344076	0.014637	1.00345	0.975069	1.03265	0.814152	0.281757	0.238019	FALSE	9768	20255	0.325351
301	Personality disorders	mental disorders	-0.00322185	0.0348627	0.996783	0.930948	1.06727	0.926368	0	0.787729	FALSE	1052	29582	0.0343409
301.2	Antisocial/borderline personality disorder	mental disorders	-0.0395768	0.0502264	0.961196	0.871082	1.06063	0.430716	0.330089	0.221793	FALSE	497	30369	0.0161019
302	Sexual and gender identity disorders	mental disorders	0.111163	0.0515808	1.11758	1.01012	1.23647	0.0311517	0	0.495198	FALSE	461	30127	0.0150713
302.1	Decreased libido	mental disorders	0.00933703	0.0820456	1.00938	0.859444	1.18547	0.909394	0.785387	0.0308813	FALSE	183	30593	0.00594619
303	Psychogenic and somatoform disorders	mental disorders	0.105989	0.0461748	1.11181	1.01561	1.21712	0.0217108	0	0.592321	FALSE	587	29995	0.0191943
303.4	Somatoform disorder	mental disorders	0.0879798	0.0494919	1.09197	0.991018	1.2032	0.0754597	0	0.347335	FALSE	510	30222	0.0165951
304	Adjustment reaction	mental disorders	0.0139586	0.0176757	1.01406	0.979527	1.0498	0.429699	0	0.671777	FALSE	5084	23246	0.179456
305.2	Eating disorder	mental disorders	-0.0380593	0.0949368	0.962656	0.79921	1.15953	0.688501	0	0.510571	FALSE	137	30900	0.00441409
306	Other mental disorder	mental disorders	-0.00705972	0.0233909	0.992965	0.94847	1.03955	0.762794	0	0.48876	FALSE	2554	25986	0.0894884
306.9	Tension headache	mental disorders	0.123562	0.0799332	1.13152	0.967438	1.32343	0.122149	0	0.597079	FALSE	191	30548	0.0062136
312	Conduct disorders	mental disorders	-0.00754709	0.0588298	0.992481	0.884395	1.11378	0.897922	0.498421	0.157954	FALSE	361	34156	0.0104586
312.3	Impulse control disorder	mental disorders	0.00884437	0.0649241	1.00888	0.888337	1.14579	0.891642	0.331092	0.221446	FALSE	296	34336	0.00854701
313	Pervasive developmental disorders	mental disorders	-0.0401568	0.0426281	0.960639	0.883639	1.04435	0.346179	0.533066	0.14335	FALSE	722	33803	0.0209124
313.1	Attention deficit hyperactivity disorder	mental disorders	-0.0441613	0.0447446	0.9568	0.876465	1.0445	0.32366	0.14545	0.279359	FALSE	655	33953	0.0189263
315	Develomental delays and disorders	mental disorders	-0.0316406	0.0863992	0.968855	0.817929	1.14763	0.714206	0	0.399109	FALSE	164	34383	0.00474716
316	Substance addiction and disorders	mental disorders	-0.00722383	0.0188822	0.992802	0.956732	1.03023	0.702035	0	0.485693	FALSE	4130	28222	0.127658
317	Alcohol-related disorders	mental disorders	-0.0270921	0.0165577	0.973272	0.942194	1.00537	0.101792	0	0.895156	FALSE	6129	25640	0.192924
317.1	Alcoholism	mental disorders	-0.0363193	0.0186496	0.964332	0.92972	1.00023	0.0514801	0	0.907033	FALSE	4418	27306	0.139264
317.11	Alcoholic liver damage	mental disorders	-0.0953096	0.0427874	0.909091	0.835963	0.988617	0.0259128	0.153893	0.276973	FALSE	715	32114	0.0217795
318	Tobacco use disorder	mental disorders	0.0136957	0.0155503	1.01379	0.983358	1.04516	0.378459	0	0.804843	FALSE	6734	25022	0.212054
324	Other CNS infection and poliomyelitis	neurological	0.029042	0.150014	1.02947	0.767221	1.38135	0.846493	0.559174	0.13203	FALSE	55	34879	0.0015744
327	Sleep disorders	neurological	-0.00124551	0.0146672	0.998755	0.970453	1.02788	0.932326	0.146753	0.278992	FALSE	8396	21791	0.278133
327.1	Hypersomnia	neurological	-0.0345558	0.0826739	0.966034	0.821524	1.13596	0.675963	0.00600163	0.315854	FALSE	185	31974	0.00575267
327.3	Sleep apnea	neurological	-0.0034316	0.0139388	0.996574	0.969717	1.02418	0.805535	0	0.808798	FALSE	10152	21995	0.315799
327.31	Central/nonobstroctive sleep apnea	neurological	0.0782053	0.0876495	1.08134	0.910661	1.28402	0.372259	0	0.913901	FALSE	164	32352	0.00504367
327.32	Obstructive sleep apnea	neurological	-0.00156535	0.0146001	0.998436	0.97027	1.02742	0.914618	0	0.483816	FALSE	8392	23577	0.262504
327.4	Insomnia	neurological	0.00530501	0.0163565	1.00532	0.973602	1.03807	0.745683	0.701042	0.0674115	FALSE	5815	25004	0.188682
327.41	Organic or persistent insomnia	neurological	0.00785242	0.055079	1.00788	0.904747	1.12278	0.886632	0.265055	0.243425	FALSE	410	32072	0.0126224
327.6	Circadian rhythm sleep disorder	neurological	-0.126597	0.119843	0.881088	0.696641	1.11437	0.290803	0	0.551934	FALSE	87	32570	0.00266405
327.7	Sleep related movement disorders	neurological	0.0544459	0.0397223	1.05596	0.976864	1.14145	0.17048	0.538263	0.141117	FALSE	816	31154	0.0255239
327.71	Restless legs syndrome	neurological	-0.0258657	0.0541761	0.974466	0.876298	1.08363	0.633051	0.772366	0.0360862	FALSE	434	32118	0.0133325
327.72	Sleep related leg cramps	neurological	0.220917	0.14892	1.24722	0.931498	1.66995	0.137952	0	0.654729	FALSE	56	32581	0.00171584
331	Other cerebral degenerations	neurological	0.255387	0.121803	1.29096	1.0168	1.63905	0.0360179	0	0.712992	FALSE	85	33694	0.00251636
331.1	Hydrocephalus	neurological	0.334959	0.170296	1.39788	1.00119	1.95176	0.0491922	0	0.627967	FALSE	44	33896	0.00129641
332	Parkinson's disease	neurological	-0.06452	0.0691809	0.937517	0.818639	1.07366	0.351013	0.513753	0.151551	FALSE	265	33653	0.00781296
333	Extrapyramidal disease and abnormal movement disorders	neurological	0.0653601	0.0441057	1.06754	0.979135	1.16393	0.138368	0	0.734105	FALSE	651	32819	0.0194503
333.1	Essential tremor	neurological	0.0794058	0.0597567	1.08264	0.962987	1.21717	0.183908	0.102965	0.291044	FALSE	348	33419	0.0103059
333.4	Torsion dystonia	neurological	-0.00714338	0.103849	0.992882	0.81003	1.21701	0.94516	0	0.931441	FALSE	112	33740	0.00330852
334	Degenerative disease of the spinal cord	neurological	0.0999812	0.0855132	1.10515	0.934614	1.3068	0.242327	0	0.492364	FALSE	169	33613	0.00500266
335	Multiple sclerosis	neurological	0.116124	0.0977147	1.12314	0.927379	1.36021	0.234675	0	0.971637	FALSE	125	33844	0.00367983
337	Disorders of the autonomic nervous system	neurological	0.18299	0.0560805	1.2008	1.07581	1.34032	0.00110241	0	0.894255	FALSE	397	33054	0.0118681
337.1	Peripheral autonomic neuropathy	neurological	0.153369	0.0618715	1.16575	1.03262	1.31605	0.0131817	0.00178018	0.316879	FALSE	327	33133	0.00977286
338	Pain	neurological	0.0142753	0.0166615	1.01438	0.981787	1.04805	0.391564	0.338995	0.218705	FALSE	5434	25325	0.176664
338.1	Acute pain	neurological	0.000459244	0.0305514	1.00046	0.942311	1.0622	0.988007	0	0.626033	FALSE	1384	29287	0.0451241
338.2	Chronic pain	neurological	0.00939514	0.0184008	1.00944	0.973683	1.04651	0.609643	0	0.397362	FALSE	4261	27199	0.135442
339	Other headache syndromes	neurological	0.00632519	0.017265	1.00635	0.972861	1.04098	0.714097	0	0.646981	FALSE	5236	25483	0.170448
340	Migraine	neurological	-0.00946113	0.0220799	0.990583	0.94863	1.03439	0.66829	0	0.976298	FALSE	2926	29768	0.0894965
340.1	Migrain with aura	neurological	-0.029603	0.0553303	0.970831	0.871057	1.08203	0.592633	0	0.586775	FALSE	404	32531	0.0122666
342	Hemiplegia	neurological	-0.106823	0.0882371	0.898684	0.755961	1.06835	0.226033	0	0.406171	FALSE	157	33685	0.00463921
344	Other paralytic syndromes	neurological	-0.0419019	0.0658077	0.958964	0.84292	1.09098	0.524299	0	0.789194	FALSE	289	33543	0.00854221
345	Epilepsy, recurrent seizures, convulsions	neurological	-0.00882606	0.0349137	0.991213	0.925653	1.06142	0.800426	0.213265	0.259565	FALSE	1032	32708	0.0305868
345.1	Epilepsy	neurological	-0.100903	0.0510099	0.90402	0.81801	0.999075	0.0479161	0.202599	0.262776	FALSE	482	33262	0.014284
345.11	Generalized convulsive epilepsy	neurological	0.00348788	0.135698	1.00349	0.769145	1.30925	0.979494	0.574559	0.125243	FALSE	67	33820	0.00197716
345.12	Partial epilepsy	neurological	-0.126505	0.0776532	0.88117	0.756765	1.02603	0.103292	0	0.437931	FALSE	204	33693	0.00601823
345.3	Convulsions	neurological	0.0293668	0.041907	1.0298	0.948599	1.11796	0.483452	0	0.544951	FALSE	711	33056	0.0210561
348	Other conditions of brain	neurological	-0.0825636	0.0568305	0.920753	0.8237	1.02924	0.146278	0	0.351309	FALSE	388	33279	0.0115246
348.2	Cerebral edema and compression of brain	neurological	-0.107757	0.128209	0.897846	0.698345	1.15434	0.40064	0	0.897447	FALSE	75	33843	0.00221122
348.8	Encephalopathy, not elsewhere classified	neurological	-0.0925444	0.0676094	0.911609	0.798471	1.04078	0.171059	0	0.404122	FALSE	276	33457	0.0081819
349	Other and unspecified disorders of the nervous system	neurological	-0.124233	0.0965734	0.883174	0.730875	1.06721	0.1983	0	0.412663	FALSE	134	33619	0.00397002
350	Abnormal movement	neurological	0.0302323	0.0197475	1.03069	0.991564	1.07137	0.125784	0	0.909396	FALSE	3816	28266	0.118945
350.1	Abnormal involuntary movements	neurological	0.0607973	0.0389637	1.06268	0.98455	1.14702	0.118675	0	0.816377	FALSE	834	31898	0.0254797
350.2	Abnormality of gait	neurological	0.0357106	0.0219449	1.03636	0.992726	1.0819	0.103676	0	0.802006	FALSE	2978	29359	0.0920926
350.3	Lack of coordination	neurological	-0.0923262	0.0829638	0.911808	0.774969	1.07281	0.265774	0.188996	0.266817	FALSE	180	32938	0.00543511
350.6	Disturbances of sensation of smell and taste	neurological	-0.0975298	0.136696	0.907075	0.693885	1.18577	0.475548	0.296147	0.23328	FALSE	66	33213	0.00198323
351	Other peripheral nerve disorders	neurological	-0.0214711	0.0189338	0.978758	0.943102	1.01576	0.25679	0	0.60228	FALSE	4136	28260	0.12767
352	Disorders of other cranial nerves	neurological	-0.103709	0.048582	0.901488	0.819609	0.991546	0.0327838	0	0.550071	FALSE	541	33112	0.0160758
352.1	Trigeminal nerve disorders [CN5]	neurological	-0.0277188	0.0937242	0.972662	0.809438	1.1688	0.767422	0.0755886	0.298302	FALSE	143	33654	0.00423114
352.2	Facial nerve disorders [CN7]	neurological	-0.126691	0.0580138	0.881006	0.786316	0.987098	0.0289764	0	0.948026	FALSE	379	33453	0.0112024
353	Nerve root and plexus disorders	neurological	0.0330558	0.0611527	1.03361	0.916859	1.16522	0.588822	0.834215	0.0140496	FALSE	337	33174	0.0100564
353.1	Nerve plexus lesions	neurological	0.156257	0.116928	1.16913	0.929677	1.47025	0.181434	0.302894	0.231031	FALSE	91	33811	0.00268421
355	Complex regional/central pain syndrome	neurological	0.114118	0.0903645	1.12088	0.93895	1.33807	0.206638	0	0.599524	FALSE	151	33707	0.0044598
355.1	Chronic pain syndrome	neurological	0.020258	0.0304546	1.02046	0.961335	1.08323	0.505931	0.622703	0.103522	FALSE	1389	31924	0.0416954
356	Hereditary and idiopathic peripheral neuropathy	neurological	0.105855	0.0348507	1.11166	1.03826	1.19025	0.00238648	0	0.860411	FALSE	1084	32212	0.0325565
357	Inflammatory and toxic neuropathy	neurological	0.132767	0.047146	1.14198	1.04119	1.25254	0.0048613	0	0.575863	FALSE	557	33517	0.0163468
358	Myoneural disorders	neurological	0.121113	0.154218	1.12875	0.834311	1.52711	0.432256	0	0.366709	FALSE	53	34256	0.00154478
358.1	Myasthenia gravis	neurological	0.0854619	0.160452	1.08922	0.795314	1.49174	0.594288	0.120765	0.286213	FALSE	49	34273	0.00142766
359	Muscular dystrophies and other myopathies	neurological	0.0416238	0.107564	1.0425	0.844342	1.28717	0.69878	0	0.634875	FALSE	105	34146	0.0030656
359.2	Myopathy	neurological	0.0306228	0.119418	1.0311	0.815925	1.30301	0.797616	0	0.450864	FALSE	84	34173	0.00245205
360	Disorders of the globe	sense organs	0.196464	0.110241	1.21709	0.980587	1.51064	0.074727	0.377448	0.205014	FALSE	101	33237	0.00302958
360.2	Progressive myopia	sense organs	0.114028	0.146882	1.12078	0.840418	1.49468	0.437558	0	0.749458	FALSE	56	33339	0.0016769
361	Retinal detachments and defects	sense organs	0.0520383	0.0442707	1.05342	0.965866	1.1489	0.239812	0	0.34015	FALSE	659	32476	0.0198883
362	Other retinal disorders	sense organs	-0.0159324	0.0207564	0.984194	0.944959	1.02506	0.442731	0.549322	0.136332	FALSE	3654	28180	0.114783
362.2	Degeneration of macula and posterior pole of retina	sense organs	-0.0256132	0.0283817	0.974712	0.921972	1.03047	0.366814	0	0.542647	FALSE	1838	30636	0.0565991
362.23	Cystoid macular degeneration of retina	sense organs	0.0690964	0.06557	1.07154	0.942312	1.21849	0.291983	0	0.359241	FALSE	294	32823	0.00887762
362.26	Macular puckering of retina	sense organs	-0.0465455	0.0412384	0.954521	0.880407	1.03487	0.259028	0	0.35139	FALSE	789	32093	0.0239949
362.27	Drusen (degenerative) of retina	sense organs	-0.114299	0.0649828	0.891992	0.785321	1.01315	0.0785938	0	0.518479	FALSE	300	32614	0.00911466
362.29	Macular degeneration (senile) of retina NOS	sense organs	0.0752872	0.0722617	1.07819	0.93581	1.24224	0.297473	0	0.969075	FALSE	243	32842	0.00734472
362.3	Other nondiabetic retinopathy	sense organs	-0.0883774	0.0451394	0.915415	0.837906	1.00009	0.0502442	0.638037	0.0964844	FALSE	623	31968	0.0191157
362.4	Retinal vascular changes and abnomalities	sense organs	-0.040384	0.0480578	0.960421	0.874087	1.05528	0.400728	0.534258	0.142838	FALSE	550	32504	0.0166394
362.6	Peripheral retinal degenerations	sense organs	0.041316	0.0500957	1.04218	0.944717	1.1497	0.409518	0.359706	0.211404	FALSE	502	32333	0.0152886
362.8	Retinal hemorrhage/ischemia	sense organs	0.0507996	0.0850615	1.05211	0.890548	1.24299	0.550367	0	0.882596	FALSE	175	32770	0.00531188
362.9	Retinal edema	sense organs	0.00592537	0.0577488	1.00594	0.898292	1.12649	0.918276	0	0.465987	FALSE	371	32772	0.0111939
363	Chorioretinal inflammations, scars, and other disorders of choroid	sense organs	-0.00300459	0.0563353	0.997	0.892776	1.11339	0.957466	0	0.566808	FALSE	401	32624	0.0121423
363.3	Chorioretinal scars	sense organs	-0.00122496	0.0613219	0.998776	0.885668	1.12633	0.984063	0.227375	0.255259	FALSE	337	32726	0.0101927
364	Corneal opacity and other disorders of cornea	sense organs	0.0228276	0.0515632	1.02309	0.924748	1.13189	0.657975	0	0.984831	FALSE	468	32629	0.0141403
364.1	Corneal opacity	sense organs	0.00126739	0.0519718	1.00127	0.904299	1.10864	0.980545	0	0.743909	FALSE	470	32488	0.0142606
364.2	Corneal edema	sense organs	0.0205701	0.116311	1.02078	0.812698	1.28215	0.859623	0	0.522747	FALSE	91	33321	0.00272357
364.4	Corneal degenerations	sense organs	0.0515272	0.0717305	1.05288	0.914789	1.21181	0.472545	0	0.752205	FALSE	239	33054	0.00717869
365	Glaucoma	sense organs	-0.0102288	0.0177332	0.989823	0.956012	1.02483	0.564064	0.591117	0.117848	FALSE	5205	27751	0.157938
365.1	Open-angle glaucoma	sense organs	0.0224191	0.0214264	1.02267	0.980615	1.06653	0.295407	0	0.445879	FALSE	3404	29080	0.10479
365.2	Primary angle-closure glaucoma	sense organs	-0.0156391	0.0533883	0.984483	0.886674	1.09308	0.769574	0.168196	0.272881	FALSE	451	32783	0.0135704
366	Cataract	sense organs	0.00583805	0.0178175	1.00586	0.971335	1.0416	0.74317	0.804687	0.0236519	FALSE	9798	22462	0.30372
366.1	Nonsenile Cataract	sense organs	0.0531052	0.0898598	1.05454	0.884249	1.25763	0.554535	0	0.577943	FALSE	163	33135	0.00489519
366.2	Senile cataract	sense organs	0.0136717	0.0178629	1.01377	0.978887	1.04989	0.444051	0.599359	0.114136	FALSE	8471	23404	0.265757
367	Disorders of refraction and accommodation; blindness and low vision	sense organs	0.00302311	0.0155413	1.00303	0.972936	1.03405	0.845768	0.740294	0.0497308	FALSE	14825	16624	0.471398
367.1	Myopia	sense organs	0.0264648	0.0197914	1.02682	0.98775	1.06743	0.181161	0.732568	0.0531477	FALSE	3826	26577	0.125843
367.2	Astigmatism	sense organs	0.03078	0.0181169	1.03126	0.995283	1.06853	0.0893253	0.740505	0.0496384	FALSE	5389	24388	0.180979
367.8	Hypermetropia	sense organs	0.0243782	0.0219011	1.02468	0.981624	1.06962	0.265664	0.648088	0.0918516	FALSE	3286	27521	0.106664
367.9	Blindness and low vision	sense organs	0.021584	0.0395133	1.02182	0.945671	1.1041	0.584897	0.833013	0.0143994	FALSE	826	31712	0.0253857
368	Visual disturbances	sense organs	-0.00476123	0.0222712	0.99525	0.952741	1.03966	0.830715	0	0.480178	FALSE	2773	28618	0.0883374
368.1	Amblyopia	sense organs	-0.116372	0.0703905	0.890144	0.775432	1.02183	0.0982829	0	0.992144	FALSE	251	33373	0.00746491
368.2	Diplopia and disorders of binocular vision	sense organs	0.0369053	0.0594371	1.03759	0.923496	1.16579	0.534656	0.699218	0.068248	FALSE	357	33006	0.0107005
368.3	Anisometropia	sense organs	0.111567	0.0875232	1.11803	0.941787	1.32725	0.202412	0	0.704852	FALSE	166	33249	0.00496783
368.4	Visual field defects	sense organs	-0.000531127	0.0542721	0.999469	0.898613	1.11164	0.992192	0.57337	0.12577	FALSE	434	32820	0.0130511
368.9	Subjective visual disturbances	sense organs	0.0010463	0.0417804	1.00105	0.92234	1.08647	0.980021	0.537089	0.141622	FALSE	721	32041	0.0220072
369	Infection of the eye	sense organs	-0.0195703	0.0339448	0.98062	0.917502	1.04808	0.564255	0	0.318195	FALSE	1110	30897	0.0346799
369.2	Eye infection, viral	sense organs	-0.00290493	0.0921395	0.997099	0.832356	1.19445	0.974849	0.496748	0.158647	FALSE	148	32931	0.00447414
369.5	Conjunctivitis, infectious	sense organs	-0.0271701	0.038385	0.973196	0.902665	1.04924	0.479049	0.230935	0.254162	FALSE	856	31226	0.0266816
370	Keratitis	sense organs	0.054338	0.042521	1.05584	0.971415	1.14761	0.201281	0	0.920487	FALSE	715	31636	0.0221013
370.2	Superficial keratitis	sense organs	0.0878738	0.106229	1.09185	0.886627	1.34458	0.408116	0.85846	0.0078599	FALSE	110	32983	0.00332397
370.3	Keratoconjunctivitis	sense organs	0.0390886	0.0539761	1.03986	0.935473	1.1559	0.468953	0.536956	0.14168	FALSE	444	32111	0.0136385
370.31	Keratoconjunctivitis sicca	sense organs	0.0431162	0.0569516	1.04406	0.933787	1.16735	0.449009	0.75513	0.0432963	FALSE	399	32208	0.0122366
371	Inflammation of the eye	sense organs	0.00635525	0.0232145	1.00638	0.961612	1.05322	0.784268	0.0144549	0.313787	FALSE	2564	28729	0.0819353
371.1	Uveitis, noninfectious or NOS	sense organs	-0.0409618	0.0619716	0.959866	0.850081	1.08383	0.508627	0	0.648227	FALSE	324	32909	0.00974935
371.2	Conjunctivitis, noninfectious	sense organs	0.0249626	0.0454325	1.02528	0.937927	1.12076	0.582702	0	0.941728	FALSE	606	31783	0.0187101
371.21	Allergic conjunctivitis	sense organs	0.0284935	0.0470466	1.0289	0.938271	1.12829	0.544752	0	0.830276	FALSE	564	31880	0.0173838
371.3	Inflammation of eyelids	sense organs	0.0093109	0.0283722	1.00935	0.954758	1.06707	0.742783	0	0.845425	FALSE	1653	30173	0.0519387
372	Disorders of conjunctiva	sense organs	-0.0199119	0.0332704	0.980285	0.918401	1.04634	0.549515	0.785159	0.0309703	FALSE	1197	31039	0.0371324
374	Other disorders of eyelids	sense organs	0.0532718	0.032129	1.05472	0.990347	1.12327	0.0973052	0	0.924109	FALSE	1325	31286	0.0406305
374.1	Ectropion or entropion	sense organs	0.128637	0.0823179	1.13728	0.967826	1.3364	0.118125	0	0.349653	FALSE	191	32974	0.00575908
374.3	Ptosis of eyelid	sense organs	0.0523992	0.050521	1.0538	0.95445	1.16348	0.299653	0	0.90449	FALSE	510	32613	0.0153972
374.6	Dermatochalasis	sense organs	0.109522	0.0453911	1.11574	1.02077	1.21956	0.0158286	0	0.864729	FALSE	645	32476	0.019474
375	Disorders of lacrimal system	sense organs	0.0423283	0.108089	1.04324	0.844067	1.2894	0.69535	0.280151	0.238544	FALSE	104	33136	0.00312876
375.1	Dry eyes	sense organs	-0.0304781	0.0184448	0.969982	0.935542	1.00569	0.0984543	0	0.366766	FALSE	4642	26307	0.149989
375.2	Epiphora	sense organs	0.0329878	0.122558	1.03354	0.812839	1.31416	0.787807	0.270659	0.241623	FALSE	81	33186	0.00243485
377	Disorders of optic nerve and visual pathways	sense organs	-0.0740017	0.0506538	0.92867	0.840901	1.0256	0.144034	0	0.98699	FALSE	491	32404	0.0149263
377.3	Optic neuritis/neuropathy	sense organs	0.0104548	0.0847129	1.01051	0.855919	1.19302	0.901779	0	0.742743	FALSE	172	32960	0.00519136
378	Strabismus and other disorders of binocular eye movements	sense organs	-0.0143123	0.0414264	0.98579	0.908912	1.06917	0.729728	0	0.552795	FALSE	749	32086	0.022811
378.1	Strabismus (not specified as paralytic)	sense organs	-0.0950701	0.0580711	0.909309	0.811487	1.01892	0.101603	0	0.780507	FALSE	378	32588	0.0114664
379	Other disorders of eye	sense organs	0.0072578	0.024043	1.00728	0.960919	1.05589	0.762753	0	0.355862	FALSE	2545	29096	0.0804336
379.1	Scleritis and episcleritis	sense organs	-0.0944768	0.128503	0.909849	0.707274	1.17044	0.46221	0	0.432182	FALSE	75	33227	0.00225212
379.2	Disorders of vitreous body	sense organs	0.00690807	0.0271719	1.00693	0.95471	1.06201	0.799313	0.462284	0.172657	FALSE	1883	30192	0.0587062
379.9	Pain, swelling or discharge of eye	sense organs	0.130812	0.0678116	1.13975	0.997906	1.30176	0.0537239	0	0.464225	FALSE	269	32166	0.00829351
380.1	Otitis externa	sense organs	-0.0306714	0.0384814	0.969794	0.899341	1.04577	0.425426	0.0789034	0.297434	FALSE	855	32291	0.025795
380.4	Impacted cerumen	sense organs	-0.0330061	0.0260982	0.967533	0.919286	1.01831	0.205984	0	0.763398	FALSE	2051	30427	0.0631504
381	Otitis media and Eustachian tube disorders	sense organs	-0.0521985	0.0330176	0.94914	0.889664	1.01259	0.113895	0	0.526475	FALSE	1182	31254	0.036441
381.1	Otitis media	sense organs	-0.0489569	0.0380236	0.952222	0.883838	1.0259	0.197906	0	0.452924	FALSE	882	31779	0.0270047
381.11	Suppurative and unspecified otitis media	sense organs	-0.0789995	0.045578	0.92404	0.845074	1.01039	0.0830455	0	0.451032	FALSE	608	32257	0.0184999
381.2	Eustachian tube disorders	sense organs	-0.0409986	0.0685543	0.95983	0.839153	1.09786	0.549809	0	0.76624	FALSE	264	33374	0.00784827
381.9	Otorrhea	sense organs	-0.163314	0.182922	0.849325	0.59343	1.21556	0.371962	0	0.713106	FALSE	36	33981	0.00105829
382	Otalgia	sense organs	-0.0284347	0.0493505	0.971966	0.882356	1.07068	0.564494	0.096678	0.29273	FALSE	512	32650	0.0154394
384	Other disorders of tympanic membrane	sense organs	0.018794	0.0749176	1.01897	0.879817	1.18014	0.80192	0	0.43703	FALSE	222	33729	0.00653884
384.4	Perforation of tympanic membrane	sense organs	0.00305912	0.0794398	1.00306	0.858439	1.17205	0.969282	0	0.683557	FALSE	198	33801	0.0058237
385	Other disorders of middle ear and mastoid	sense organs	-0.0611321	0.122625	0.940699	0.739728	1.19627	0.618112	0	0.336791	FALSE	83	33940	0.00243953
385.3	Cholesteatoma	sense organs	-0.00296937	0.143956	0.997035	0.751925	1.32205	0.983543	0	0.602468	FALSE	60	34023	0.00176041
386	Vertiginous syndromes and other disorders of vestibular system	sense organs	-0.0551046	0.0360902	0.946386	0.881756	1.01575	0.126796	0	0.493447	FALSE	987	31385	0.0304893
386.1	Meniere's disease	sense organs	-0.316301	0.113784	0.72884	0.583148	0.910931	0.00543878	0	0.673284	FALSE	97	33029	0.00292821
386.2	Peripheral or central vertigo	sense organs	-0.0488848	0.0393817	0.952291	0.881552	1.02871	0.214493	0	0.634571	FALSE	823	31586	0.0253942
386.9	Dizziness and giddiness (Light-headedness and vertigo)	sense organs	-0.012322	0.0201093	0.987754	0.94958	1.02746	0.540043	0.636913	0.0970015	FALSE	3547	27930	0.112685
388	Other disorders of ear	sense organs	-0.168326	0.0947289	0.845078	0.701881	1.01749	0.0755809	0	0.753581	FALSE	140	33278	0.00418936
389	Hearing loss	sense organs	-0.0313761	0.0148445	0.969111	0.941321	0.997721	0.0345456	0.151047	0.277779	FALSE	10455	21244	0.329821
389.1	Sensorineural hearing loss	sense organs	-0.00414071	0.0177421	0.995868	0.961833	1.03111	0.815464	0	0.652074	FALSE	6810	24743	0.215827
389.2	Conductive hearing loss	sense organs	-0.0362695	0.0617498	0.96438	0.85445	1.08845	0.556961	0	0.822362	FALSE	330	33094	0.00987315
389.4	Tinnitus	sense organs	-0.0190106	0.0193439	0.981169	0.944666	1.01908	0.32572	0.0412968	0.307107	FALSE	4098	26017	0.136078
389.5	Disorders of acoustic nerve	sense organs	-0.294813	0.158641	0.744671	0.545668	1.01625	0.0631173	0	0.972969	FALSE	49	33643	0.00145435
394	Rheumatic disease of the heart valves	circulatory system	0.0600249	0.0678656	1.06186	0.929611	1.21293	0.376444	0	0.859781	FALSE	266	33444	0.00789083
394.1	Mitral valve stenosis and aortic valve stenosis	circulatory system	-0.0412441	0.179672	0.959595	0.674763	1.36466	0.818439	0	0.693073	FALSE	38	33796	0.00112313
394.2	Mitral valve disease	circulatory system	0.0678595	0.111091	1.07021	0.860816	1.33055	0.5413	0	0.584846	FALSE	97	33882	0.0028547
394.7	Disease of tricuspid valve	circulatory system	0.0267035	0.133729	1.02706	0.790255	1.33483	0.841728	0.0816251	0.29672	FALSE	67	33733	0.00198225
395	Heart valve disorders	circulatory system	0.0187768	0.032916	1.01895	0.955293	1.08686	0.568376	0	0.720757	FALSE	1206	32450	0.0358331
395.1	Nonrheumatic mitral valve disorders	circulatory system	0.0602764	0.0536536	1.06213	0.95611	1.17991	0.261253	0.340051	0.218337	FALSE	431	33220	0.0128079
395.2	Nonrheumatic aortic valve disorders	circulatory system	-0.0310371	0.0444545	0.96944	0.888548	1.0577	0.485066	0	0.693388	FALSE	649	33144	0.0192052
395.6	Heart valve replaced	circulatory system	0.0251058	0.0652762	1.02542	0.902277	1.16538	0.700527	0.359792	0.211374	FALSE	291	33648	0.00857421
396	Abnormal heart sounds	circulatory system	-0.00421647	0.0411855	0.995792	0.918569	1.07951	0.918457	0	0.910739	FALSE	739	32884	0.021979
401	Hypertension	circulatory system	-0.0588191	0.0151866	0.942877	0.915226	0.971364	0.00010746	0	0.693169	FALSE	18023	15064	0.544715
401.1	Essential hypertension	circulatory system	-0.0576058	0.0151604	0.944022	0.916384	0.972493	0.000144845	0	0.783681	FALSE	17903	15169	0.541334
401.2	Hypertensive heart and/or renal disease	circulatory system	-0.0213357	0.0262137	0.97889	0.929867	1.0305	0.415694	0	0.491385	FALSE	2112	27269	0.0718832
401.21	Hypertensive heart disease	circulatory system	-0.00920952	0.0372565	0.990833	0.921059	1.06589	0.804759	0.294205	0.233924	FALSE	947	28693	0.0319501
401.3	Other hypertensive complications	circulatory system	0.0881414	0.0596236	1.09214	0.97169	1.22753	0.139328	0	0.695918	FALSE	350	29730	0.0116356
411	Ischemic Heart Disease	circulatory system	-0.0581556	0.0179368	0.943503	0.91091	0.977262	0.00118586	0	0.829251	FALSE	5532	27473	0.167611
411.1	Unstable angina (intermediate coronary syndrome)	circulatory system	-0.0878606	0.0458947	0.915889	0.837099	1.00209	0.0555694	0	0.799163	FALSE	608	32088	0.0185955
411.2	Myocardial infarction	circulatory system	-0.0510808	0.0316636	0.950202	0.893025	1.01104	0.106694	0.240522	0.251186	FALSE	1344	31418	0.0410231
411.3	Angina pectoris	circulatory system	-0.0605428	0.0285134	0.941253	0.890094	0.995353	0.0337281	0	0.538525	FALSE	1657	30809	0.051038
411.4	Coronary atherosclerosis	circulatory system	-0.0648943	0.0191641	0.937167	0.902619	0.973037	0.000708569	0	0.910659	FALSE	4598	28843	0.137496
411.8	Other chronic ischemic heart disease, unspecified	circulatory system	-0.0319019	0.0267027	0.968602	0.919212	1.02064	0.232201	0.021066	0.312159	FALSE	2106	30310	0.0649679
411.9	Other acute and subacute forms of ischemic heart disease	circulatory system	0.0197801	0.157632	1.01998	0.748883	1.38921	0.900142	0.599205	0.114205	FALSE	50	33002	0.00151277
414	Other forms of chronic heart disease	circulatory system	0.0505801	0.0512889	1.05188	0.951282	1.16312	0.324044	0	0.965256	FALSE	463	32393	0.0140918
415	Pulmonary heart disease	circulatory system	0.139877	0.0422689	1.15013	1.05869	1.24947	0.000935559	0	0.959581	FALSE	702	33780	0.0203584
415.1	Acute pulmonary heart disease	circulatory system	0.173142	0.0563457	1.18903	1.06471	1.32787	0.00212025	0	0.910859	FALSE	385	34334	0.011089
415.11	Pulmonary embolism and infarction, acute	circulatory system	0.166734	0.0564978	1.18144	1.0576	1.31978	0.00316575	0	0.836371	FALSE	383	34342	0.0110295
415.2	Chronic pulmonary heart disease	circulatory system	0.0740453	0.0626707	1.07686	0.952384	1.2176	0.237405	0	0.693193	FALSE	319	34060	0.00927892
415.21	Primary pulmonary hypertension	circulatory system	0.300297	0.145479	1.35026	1.01528	1.79576	0.0389985	0	0.983093	FALSE	57	34532	0.00164792
416	Cardiomegaly	circulatory system	0.00707897	0.0587379	1.0071	0.897587	1.12998	0.904073	0	0.914732	FALSE	360	33661	0.0105817
418	Nonspecific chest pain	circulatory system	-0.00784665	0.0149728	0.992184	0.96349	1.02173	0.600237	0.0533023	0.30406	FALSE	7839	22538	0.258057
418.1	Precordial pain	circulatory system	-0.150224	0.0887288	0.860515	0.723157	1.02396	0.0904427	0.445357	0.179355	FALSE	156	31533	0.00492284
420	Carditis	circulatory system	0.00928927	0.0634317	1.00933	0.891335	1.14295	0.88357	0	0.633164	FALSE	308	34004	0.00897645
420.2	Pericarditis	circulatory system	0.058221	0.0882511	1.05995	0.891591	1.2601	0.509434	0	0.697027	FALSE	159	34311	0.00461271
420.3	Endocarditis	circulatory system	0.00406935	0.093999	1.00408	0.835132	1.2072	0.965469	0	0.773918	FALSE	139	34283	0.00403812
425	Cardiomyopathy	circulatory system	0.0534716	0.0387442	1.05493	0.977785	1.13816	0.16755	0.150873	0.277829	FALSE	844	33638	0.0244765
425.1	Primary/intrinsic cardiomyopathies	circulatory system	0.054248	0.0398259	1.05575	0.976472	1.14146	0.173157	0.0426755	0.306759	FALSE	798	33706	0.0231278
425.11	Hypertrophic obstructive cardiomyopathy	circulatory system	-0.105614	0.188031	0.899772	0.622414	1.30072	0.574331	0.532685	0.143513	FALSE	35	34560	0.00101171
425.2	Secondary/extrinsic cardiomyopathies	circulatory system	0.0462964	0.133752	1.04738	0.805855	1.36131	0.72924	0	0.920806	FALSE	67	34431	0.00194214
426	Cardiac conduction disorders	circulatory system	-0.0148483	0.024303	0.985261	0.939431	1.03333	0.541222	0.496971	0.158555	FALSE	2364	28903	0.0756069
426.2	Atrioventricular [AV] block	circulatory system	-0.020751	0.0594109	0.979463	0.871801	1.10042	0.72688	0	0.474458	FALSE	366	31988	0.0113124
426.23	Second degree AV block	circulatory system	0.161076	0.132323	1.17477	0.906402	1.52261	0.223493	0.463185	0.172297	FALSE	71	32451	0.00218314
426.24	Atrioventricular block, complete	circulatory system	-0.176337	0.0851352	0.838336	0.709497	0.99057	0.038335	0	0.891062	FALSE	176	32398	0.00540308
426.3	Bundle branch block	circulatory system	0.0311668	0.0574662	1.03166	0.921765	1.15465	0.587577	0	0.384416	FALSE	379	31784	0.0117837
426.31	Right bundle branch block	circulatory system	0.159417	0.0811791	1.17283	1.00031	1.3751	0.0495565	0.718141	0.059622	FALSE	190	32104	0.00588345
426.32	Left bundle branch block	circulatory system	-0.12037	0.0928169	0.886592	0.739125	1.06348	0.19468	0.629452	0.10043	FALSE	142	32256	0.00438299
426.7	Abnormal electrocardiogram [ECG] [EKG]	circulatory system	-0.0487582	0.0336218	0.952411	0.891673	1.01729	0.147004	0	0.424142	FALSE	1137	30044	0.0364645
426.9	Cardiac pacemaker/device in situ	circulatory system	-0.00666453	0.0401667	0.993358	0.918154	1.07472	0.868219	0	0.375393	FALSE	807	31905	0.0246698
426.91	Cardiac pacemaker in situ	circulatory system	0.0163234	0.0528425	1.01646	0.916452	1.12738	0.757393	0.80405	0.0238796	FALSE	462	32104	0.0141866
426.92	Cardiac defibrillator in situ	circulatory system	-0.0128939	0.0562211	0.987189	0.884188	1.10219	0.818603	0.353729	0.213529	FALSE	397	32247	0.0121615
427	Cardiac dysrhythmias	circulatory system	0.0424767	0.0166898	1.04339	1.00981	1.07809	0.0109255	0.581797	0.122021	FALSE	5736	25316	0.184722
427.1	Paroxysmal tachycardia, unspecified	circulatory system	0.0517051	0.0519626	1.05307	0.951096	1.16597	0.319715	0	0.550188	FALSE	460	31894	0.0142177
427.11	Paroxysmal supraventricular tachycardia	circulatory system	0.124952	0.0729048	1.13309	0.982222	1.30714	0.0865449	0	0.947244	FALSE	230	32208	0.00709045
427.12	Paroxysmal ventricular tachycardia	circulatory system	-0.0216352	0.0743446	0.978597	0.845905	1.1321	0.771042	0	0.515111	FALSE	224	32255	0.00689676
427.2	Atrial fibrillation and flutter	circulatory system	0.0934643	0.0279344	1.09797	1.03947	1.15976	0.000820302	0	0.39074	FALSE	1800	30833	0.0551589
427.21	Atrial fibrillation	circulatory system	0.101881	0.0285818	1.10725	1.04693	1.17105	0.000364474	0	0.698381	FALSE	1712	30887	0.0525169
427.22	Atrial flutter	circulatory system	0.149405	0.0511923	1.16114	1.05029	1.28369	0.0035171	0.844512	0.0112122	FALSE	493	31929	0.0152057
427.3	Other specified cardiac dysrhythmias	circulatory system	0.0121947	0.0327948	1.01227	0.949251	1.07947	0.710007	0	0.911647	FALSE	1230	29892	0.0395219
427.4	Cardiac arrest and ventricular fibrillation	circulatory system	0.0492752	0.130491	1.05051	0.81344	1.35667	0.705718	0.419692	0.189279	FALSE	73	32407	0.00224754
427.5	Arrhythmia (cardiac) NOS	circulatory system	0.0395208	0.0400375	1.04031	0.961798	1.12524	0.323596	0.410105	0.192915	FALSE	815	30153	0.0263175
427.6	Premature beats	circulatory system	-0.0470751	0.0756658	0.954016	0.822524	1.10653	0.533846	0	0.397656	FALSE	215	32036	0.00666646
427.7	Tachycardia NOS	circulatory system	0.00848609	0.0433436	1.00852	0.926385	1.09794	0.844777	0.462976	0.172381	FALSE	660	31045	0.0208169
427.8	Sinoatrial node dysfunction (Bradycardia)	circulatory system	-0.147518	0.0818781	0.862847	0.734918	1.01304	0.0715961	0	0.924877	FALSE	187	32317	0.00575314
427.9	Palpitations	circulatory system	0.0404994	0.0288225	1.04133	0.984136	1.10185	0.159982	0.812081	0.0210645	FALSE	1547	30563	0.0481781
428	Congestive heart failure; nonhypertensive	circulatory system	0.0157821	0.0257907	1.01591	0.965831	1.06858	0.540585	0	0.357432	FALSE	2122	31387	0.0633263
428.1	Congestive heart failure (CHF) NOS	circulatory system	0.0194752	0.0313097	1.01967	0.958975	1.0842	0.533929	0	0.769087	FALSE	1383	31916	0.0415328
428.2	Heart failure NOS	circulatory system	0.0269135	0.0908656	1.02728	0.859693	1.22753	0.767085	0.0765493	0.298051	FALSE	152	33154	0.00456374
428.3	Heart failure with reduced EF [Systolic or combined heart failure]	circulatory system	0.0187389	0.0328042	1.01892	0.955466	1.08658	0.567841	0.814562	0.0202219	FALSE	1238	32286	0.0369288
428.4	Heart failure with preserved EF [Diastolic heart failure]	circulatory system	-0.0163462	0.0442421	0.983787	0.902074	1.0729	0.711776	0	0.584146	FALSE	656	32696	0.019669
429	Ill-defined descriptions and complications of heart disease	circulatory system	-0.0144555	0.0455561	0.985648	0.901456	1.0777	0.751007	0	0.709505	FALSE	599	32264	0.0182272
429.1	Heart transplant/surgery	circulatory system	-0.00458792	0.113695	0.995423	0.796582	1.2439	0.967812	0	0.607626	FALSE	96	33282	0.00287615
429.2	Abnormal function study of cardiovascular system	circulatory system	-0.0449752	0.0723152	0.956021	0.829684	1.1016	0.533986	0.220929	0.257234	FALSE	234	32932	0.00705542
429.3	Symptoms involving cardiovascular system	circulatory system	-0.0165566	0.0627084	0.98358	0.869825	1.11221	0.79176	0	0.49526	FALSE	308	32894	0.00927655
430	Intracranial hemorrhage	circulatory system	-0.0417495	0.0676689	0.95911	0.839979	1.09514	0.537256	0	0.542039	FALSE	275	33779	0.00807541
430.1	Subarachnoid hemorrhage	circulatory system	0.0281235	0.135605	1.02852	0.788472	1.34166	0.835703	0	0.401639	FALSE	67	34024	0.00196533
430.2	Intracerebral hemorrhage	circulatory system	-0.100172	0.111681	0.904682	0.72683	1.12605	0.369747	0	0.329535	FALSE	101	33951	0.00296605
430.3	Subdural hemorrhage	circulatory system	-0.0209646	0.112074	0.979254	0.786136	1.21981	0.851613	0	0.417176	FALSE	99	33962	0.00290655
433	Cerebrovascular disease	circulatory system	-0.0825789	0.02286	0.920739	0.880396	0.962931	0.000303411	0.825758	0.0165908	FALSE	2772	30839	0.082473
433.1	Occlusion and stenosis of precerebral arteries	circulatory system	-0.0492586	0.043645	0.951935	0.87389	1.03695	0.259058	0	0.923903	FALSE	682	32918	0.0202976
433.11	Occlusion of cerebral arteries, with cerebral infarction	circulatory system	-0.047836	0.117735	0.95329	0.756849	1.20072	0.68452	0	0.324093	FALSE	88	33953	0.00258512
433.2	Occlusion of cerebral arteries	circulatory system	-0.0868933	0.03367	0.916775	0.858228	0.979316	0.00985907	0	0.480878	FALSE	1154	32914	0.0338734
433.21	Cerebral artery occlusion, with cerebral infarction	circulatory system	-0.0914488	0.0339562	0.912608	0.853848	0.975411	0.00707821	0	0.436068	FALSE	1134	32950	0.0332707
433.3	Cerebral ischemia	circulatory system	-0.096896	0.0338443	0.90765	0.849396	0.9699	0.00419655	0.469905	0.169602	FALSE	1151	32450	0.0342549
433.31	Transient cerebral ischemia	circulatory system	-0.101326	0.034771	0.903638	0.844107	0.967368	0.00356725	0.428155	0.186037	FALSE	1084	32598	0.0321834
433.5	Cerebral aneurysm	circulatory system	-0.0844113	0.103695	0.919053	0.750024	1.12618	0.415625	0.301066	0.231642	FALSE	116	33977	0.00340246
433.8	Late effects of cerebrovascular disease	circulatory system	-0.109639	0.0457623	0.896158	0.819278	0.980251	0.0165827	0	0.895287	FALSE	615	33199	0.0181877
440	Atherosclerosis	circulatory system	-0.063682	0.043776	0.938303	0.861155	1.02236	0.145745	0	0.684524	FALSE	676	32119	0.0206129
440.1	Atherosclerosis of renal artery	circulatory system	-0.346199	0.17552	0.707372	0.50147	0.997816	0.0485616	0.318955	0.225609	FALSE	40	33293	0.00120001
440.2	Atherosclerosis of the extremities	circulatory system	-0.0546869	0.0522199	0.946782	0.854673	1.04882	0.294987	0	0.859758	FALSE	468	32634	0.0141381
440.21	Atherosclerosis of native arteries of the extremities with ulceration or gangrene	circulatory system	-0.0813819	0.101859	0.921842	0.755012	1.12553	0.424309	0.404138	0.195158	FALSE	122	33193	0.00366201
440.22	Atherosclerosis of native arteries of the extremities with intermittent claudication	circulatory system	-0.080583	0.0645202	0.922578	0.812987	1.04694	0.211681	0	0.566322	FALSE	301	32871	0.00907392
440.9	Atherosclerosis of aorta	circulatory system	0.109625	0.138565	1.11586	0.850478	1.46405	0.42886	0	0.72262	FALSE	65	33064	0.00196203
441	Vascular insufficiency of intestine	circulatory system	-0.082177	0.141945	0.921109	0.697408	1.21656	0.562634	0	0.546146	FALSE	63	33250	0.00189115
442	Other aneurysm	circulatory system	0.131955	0.0476129	1.14106	1.03939	1.25267	0.0055813	0	0.853004	FALSE	565	32654	0.0170083
442.1	Aortic aneurysm	circulatory system	0.174097	0.0546545	1.19017	1.06927	1.32474	0.00144552	0	0.91229	FALSE	428	32836	0.0128668
442.11	Abdominal aortic aneurysm	circulatory system	0.153463	0.0697583	1.16586	1.01688	1.33668	0.027812	0	0.622289	FALSE	263	32962	0.00791573
442.8	Aneurysm of other specified artery	circulatory system	0.13838	0.156379	1.14841	0.845256	1.5603	0.376208	0.319889	0.225291	FALSE	51	33255	0.00153126
443	Peripheral vascular disease	circulatory system	-0.0152879	0.0269076	0.984828	0.934236	1.03816	0.569923	0.488181	0.162176	FALSE	1927	31350	0.0579079
443.1	Raynaud's syndrome	circulatory system	0.15734	0.131806	1.17039	0.903937	1.51539	0.232587	0	0.949607	FALSE	68	33289	0.00203855
443.9	Peripheral vascular disease, unspecified	circulatory system	-0.0445776	0.0287994	0.956401	0.903912	1.01194	0.121655	0.681634	0.0763453	FALSE	1674	31470	0.0505069
444	Arterial embolism and thrombosis	circulatory system	-0.0298341	0.110718	0.970607	0.781267	1.20583	0.787576	0	0.485868	FALSE	101	33144	0.00303805
446	Polyarteritis nodosa and allied conditions	circulatory system	0.0444005	0.110146	1.0454	0.842415	1.2973	0.686871	0.437329	0.182489	FALSE	102	33224	0.00306067
446.5	Giant cell arteritis	circulatory system	0.11424	0.171698	1.12102	0.800689	1.56951	0.505826	0	0.426827	FALSE	43	33305	0.00128943
447	Other disorders of arteries and arterioles	circulatory system	0.0451672	0.0745588	1.0462	0.903964	1.21082	0.544652	0.525258	0.146683	FALSE	223	32973	0.00671768
447.1	Stricture of artery	circulatory system	0.299364	0.169663	1.349	0.967375	1.88117	0.0776538	0	0.715823	FALSE	43	33243	0.00129183
447.7	Aortic ectasia	circulatory system	0.386005	0.163664	1.47109	1.0674	2.02745	0.0183481	0.492373	0.160453	FALSE	45	33250	0.00135155
450	Noninfectious disorders of lymphatic channels	circulatory system	0.0626779	0.090686	1.06468	0.89131	1.27178	0.489469	0	0.531702	FALSE	149	34724	0.00427265
451	Phlebitis and thrombophlebitis	circulatory system	0.0136967	0.10687	1.01379	0.822206	1.25002	0.89802	0	0.938131	FALSE	108	32665	0.0032954
452	Other venous embolism and thrombosis	circulatory system	0.0433775	0.0380472	1.04433	0.969288	1.12519	0.254245	0.201049	0.263239	FALSE	873	31905	0.0266337
452.2	Deep vein thrombosis [DVT]	circulatory system	-0.00734071	0.0488675	0.992686	0.902019	1.09247	0.880594	0	0.580819	FALSE	520	32415	0.0157887
453	Chronic venous hypertension	circulatory system	0.148716	0.125664	1.16034	0.907028	1.48441	0.236635	0.588044	0.119227	FALSE	78	32864	0.0023678
454	Varicose veins	circulatory system	0.159401	0.0330903	1.17281	1.09916	1.25139	1.45617e-06	0.340282	0.218256	TRUE	1171	31543	0.0357951
454.1	Varicose veins of lower extremity	circulatory system	0.166652	0.0363152	1.18134	1.10018	1.26849	4.45263e-06	0	0.534702	TRUE	970	31976	0.0294421
454.11	Varicose veins of lower extremity, symptomtic	circulatory system	0.148858	0.0454966	1.16051	1.0615	1.26875	0.00106848	0	0.540106	FALSE	605	32390	0.0183361
455	Hemorrhoids	circulatory system	-0.0291101	0.0211645	0.971309	0.931842	1.01245	0.169	0	0.455065	FALSE	3178	26925	0.105571
456	Chronic venous insufficiency [CVI]	circulatory system	0.102381	0.0362471	1.10781	1.03183	1.18937	0.0047352	0	0.830458	FALSE	984	31715	0.0300927
458	Hypotension	circulatory system	0.0196509	0.0342978	1.01985	0.953542	1.09076	0.566679	0.755888	0.0429727	FALSE	1131	31907	0.0342333
458.1	Orthostatic hypotension	circulatory system	0.103078	0.0627688	1.10858	0.980251	1.2537	0.100553	0.76675	0.0383994	FALSE	324	33305	0.00963454
458.9	Hypotension NOS	circulatory system	-0.0133231	0.043359	0.986765	0.906372	1.07429	0.758634	0	0.366443	FALSE	688	32645	0.0206402
459	Other disorders of circulatory system	circulatory system	0.0673326	0.0446031	1.06965	0.980112	1.16737	0.131147	0	0.503708	FALSE	626	32866	0.018691
459.7	Blood vessel replaced	circulatory system	-0.233753	0.11741	0.791557	0.628844	0.996373	0.0464905	0	0.514597	FALSE	88	34024	0.00257974
459.9	Circulatory disease NEC	circulatory system	0.103272	0.0526493	1.10879	1.00008	1.22932	0.0498197	0.812802	0.0208182	FALSE	447	33075	0.0133345
464	Acute sinusitis	respiratory	-0.000945844	0.0335644	0.999055	0.935447	1.06699	0.977519	0	0.720692	FALSE	1138	28942	0.0378324
465	Acute upper respiratory infections of multiple or unspecified sites	respiratory	-0.0261386	0.0168619	0.9742	0.94253	1.00693	0.121104	0	0.712406	FALSE	5474	23408	0.18953
465.2	Acute pharyngitis	respiratory	-0.0122061	0.0307389	0.987868	0.930109	1.04921	0.691302	0	0.381196	FALSE	1371	28779	0.0454726
465.4	Acute laryngitis and tracheitis	respiratory	-0.244788	0.183983	0.78287	0.545863	1.12278	0.183355	0	0.415584	FALSE	37	31880	0.00115926
470	Septal Deviations/Turbinate Hypertrophy	respiratory	-0.0125395	0.035553	0.987539	0.921067	1.05881	0.724314	0	0.728469	FALSE	1017	30501	0.0322673
471	Nasal polyps	respiratory	0.179333	0.077506	1.19642	1.0278	1.3927	0.0206789	0	0.496603	FALSE	205	31532	0.00645934
472	Chronic pharyngitis and nasopharyngitis	respiratory	0.00933164	0.0311015	1.00938	0.949684	1.07282	0.764148	0	0.413354	FALSE	1315	29684	0.0424207
473	Diseases of the larynx and vocal cords	respiratory	-0.0036492	0.0384878	0.996357	0.923962	1.07442	0.924462	0	0.37873	FALSE	857	30788	0.0270817
473.1	Chronic laryngitis	respiratory	0.171235	0.148394	1.18677	0.887265	1.58737	0.248531	0	0.829475	FALSE	55	31717	0.00173108
473.3	Paralysis/spasm of vocal cords or larynx	respiratory	-0.17171	0.13444	0.842224	0.64713	1.09613	0.201525	0	0.657587	FALSE	69	31754	0.00216824
473.4	Voice disturbance	respiratory	-0.00785299	0.0433483	0.992178	0.911363	1.08016	0.856242	0	0.835629	FALSE	672	30992	0.0212228
474	Acute and chronic tonsillitis	respiratory	0.0837497	0.0574082	1.08736	0.971641	1.21685	0.144608	0	0.589998	FALSE	381	31012	0.0121365
474.1	Acute tonsillitis	respiratory	0.0458768	0.0949536	1.04695	0.869159	1.2611	0.62899	0.423943	0.187654	FALSE	140	31330	0.00444868
474.2	Chronic tonsillitis and adenoiditis	respiratory	0.0904361	0.0721631	1.09465	0.950278	1.26096	0.210127	0	0.70111	FALSE	238	31448	0.0075112
475	Chronic sinusitis	respiratory	0.0332313	0.0266741	1.03379	0.981131	1.08927	0.212829	0.483308	0.16417	FALSE	1844	28730	0.0603127
475.9	Postnasal drip	respiratory	0.0433484	0.0752974	1.0443	0.901016	1.21037	0.564821	0	0.391495	FALSE	217	31544	0.00683228
476	Allergic rhinitis	respiratory	-0.0175145	0.0157407	0.982638	0.952785	1.01343	0.265842	0	0.404847	FALSE	6420	23875	0.211916
477	Epistaxis or throat hemorrhage	respiratory	0.0785133	0.0484299	1.08168	0.983726	1.18938	0.10498	0.479889	0.165563	FALSE	536	30951	0.0170229
478	Throat pain	respiratory	-0.00773099	0.0948955	0.992299	0.823886	1.19514	0.935069	0	0.966821	FALSE	136	31122	0.00435089
479	Other upper respiratory disease	respiratory	-0.0887275	0.0342363	0.915095	0.855705	0.978607	0.0095526	0	0.746461	FALSE	1077	29550	0.0351651
480	Pneumonia	respiratory	0.0184966	0.0284904	1.01867	0.963345	1.07717	0.516195	0	0.984882	FALSE	1639	31225	0.0498722
480.1	Bacterial pneumonia	respiratory	0.01517	0.0600171	1.01529	0.902613	1.14202	0.800453	0	0.509239	FALSE	352	32837	0.0106059
481	Influenza	respiratory	-0.0908464	0.0599429	0.913158	0.811937	1.027	0.129633	0	0.544325	FALSE	347	32327	0.0106201
483	Acute bronchitis and bronchiolitis	respiratory	-0.00115898	0.0293865	0.998842	0.942937	1.05806	0.96854	0.28076	0.238345	FALSE	1537	29415	0.0496575
495	Asthma	respiratory	-0.00780667	0.0192355	0.992224	0.955512	1.03035	0.684854	0	0.487952	FALSE	3899	29375	0.117179
495.2	Asthma with exacerbation	respiratory	0.0338673	0.0403342	1.03445	0.955819	1.11954	0.401095	0	0.525846	FALSE	776	31700	0.0238946
496	Chronic airway obstruction	respiratory	0.059048	0.0233317	1.06083	1.01341	1.11046	0.01138	0	0.49975	FALSE	2629	29070	0.0829364
496.1	Emphysema	respiratory	0.0226058	0.0653329	1.02286	0.899925	1.1626	0.729336	0.779888	0.0330507	FALSE	284	32024	0.00879039
496.2	Chronic bronchitis	respiratory	0.0765509	0.0440816	1.07956	0.990201	1.17698	0.0824631	0.455819	0.17523	FALSE	649	31364	0.020273
496.21	Obstructive chronic bronchitis	respiratory	0.0705623	0.0503737	1.07311	0.972225	1.18447	0.161281	0	0.539262	FALSE	494	31644	0.0153712
496.3	Bronchiectasis	respiratory	0.0266698	0.101042	1.02703	0.84251	1.25196	0.791821	0.116552	0.287364	FALSE	121	32260	0.00373676
497	Bronchitis	respiratory	-0.012889	0.0352844	0.987194	0.92123	1.05788	0.714894	0	0.842767	FALSE	1027	29654	0.0334735
498	Acute bronchospasm	respiratory	-0.0396521	0.153782	0.961124	0.711016	1.29921	0.796526	0	0.542819	FALSE	51	32111	0.00158572
500	Lung disease due to external agents	respiratory	0.1242	0.115994	1.13224	0.901997	1.42126	0.284284	0	0.516306	FALSE	92	34154	0.00268645
502	Postinflammatory pulmonary fibrosis	respiratory	0.231377	0.0819862	1.26033	1.07325	1.48004	0.00477035	0	0.933261	FALSE	187	34011	0.00546816
504	Other alveolar and parietoalveolar pneumonopathy	respiratory	0.132506	0.0739212	1.14169	0.987699	1.31968	0.0730485	0.227675	0.255167	FALSE	225	34103	0.00655442
504.1	Idiopathic fibrosing alveolitis	respiratory	-0.0313765	0.124464	0.969111	0.759328	1.23685	0.800969	0	0.75166	FALSE	81	34195	0.00236317
505	Other pulmonary inflamation or edema	respiratory	0.0161859	0.143742	1.01632	0.76679	1.34705	0.910344	0.450383	0.177379	FALSE	60	34171	0.0017528
506	Empyema and pneumothorax	respiratory	0.177473	0.111037	1.1942	0.960639	1.48454	0.109973	0	0.875481	FALSE	101	34132	0.00295037
507	Pleurisy; pleural effusion	respiratory	0.0428857	0.0510887	1.04382	0.944361	1.15375	0.401225	0.844792	0.0111393	FALSE	484	33380	0.0142925
508	Pulmonary collapse; interstitial and compensatory emphysema	respiratory	0.00573584	0.0745765	1.00575	0.868983	1.16405	0.938693	0	0.968961	FALSE	228	33562	0.00674756
509	Respiratory failure, insufficiency, arrest	respiratory	-0.0142958	0.0392553	0.985806	0.912803	1.06465	0.715727	0	0.717219	FALSE	846	32989	0.0250037
509.1	Respiratory failure	respiratory	-0.00542756	0.0442716	0.994587	0.911924	1.08474	0.902426	0	0.739077	FALSE	657	33397	0.0192929
509.8	Dependence on respirator [Ventilator] or supplemental oxygen	respiratory	0.0324626	0.0775166	1.033	0.887393	1.20249	0.675375	0	0.376645	FALSE	213	33821	0.00625845
510	Other diseases of lung	respiratory	0.185593	0.0482424	1.20393	1.09531	1.32332	0.000119522	0.477059	0.166712	FALSE	542	33723	0.0158179
512	Other symptoms of respiratory system	respiratory	0.00204982	0.0142464	1.00205	0.974459	1.03043	0.885593	0	0.568809	FALSE	9806	18884	0.341792
512.1	Wheezing	respiratory	0.124223	0.0643298	1.13227	0.998141	1.28442	0.0534781	0.547068	0.137311	FALSE	298	30018	0.00982979
512.2	Painful respiration	respiratory	-0.0918704	0.0521915	0.912223	0.823523	1.01048	0.0783648	0	0.610419	FALSE	460	29164	0.015528
512.7	Shortness of breath	respiratory	0.0381086	0.0187291	1.03884	1.0014	1.07769	0.0418789	0	0.81211	FALSE	4490	25456	0.149937
512.8	Cough	respiratory	0.00180551	0.0188022	1.00181	0.965561	1.03941	0.923499	0.246724	0.249244	FALSE	4328	23981	0.152884
512.9	Other dyspnea	respiratory	0.0201948	0.0202215	1.0204	0.980749	1.06165	0.31795	0	0.631886	FALSE	3560	24994	0.124676
513	Respiratory abnormalities	respiratory	0.0260116	0.054076	1.02635	0.923139	1.14111	0.630503	0	0.349265	FALSE	435	33672	0.012754
513.3	Hypoventilation	respiratory	0.0502898	0.0903222	1.05158	0.880964	1.25523	0.577676	0.669231	0.0820786	FALSE	152	34383	0.00440133
513.31	Apnea	respiratory	-0.251713	0.154904	0.777468	0.573889	1.05326	0.104171	0.759501	0.0414377	FALSE	52	34627	0.00149947
513.8	Disorders of diaphragm	respiratory	-0.0120536	0.124088	0.988019	0.774714	1.26005	0.922617	0.117705	0.28705	FALSE	82	34652	0.0023608
514	Abnormal findings examination of lungs	respiratory	0.0943753	0.0332061	1.09897	1.02973	1.17288	0.00448169	0	0.348478	FALSE	1165	32136	0.0349839
514.1	Abnormal results of function study of pulmonary system	respiratory	-0.148064	0.145864	0.862376	0.647944	1.14777	0.310067	0.287346	0.236188	FALSE	57	34079	0.00166979
514.2	Solitary pulmonary nodule	respiratory	0.115564	0.0362441	1.12251	1.04553	1.20515	0.00143018	0.101066	0.291555	FALSE	966	32966	0.0284687
516	Abnormal sputum	respiratory	-0.0250988	0.0828792	0.975214	0.828997	1.14722	0.762015	0	0.613787	FALSE	181	34429	0.0052297
516.1	Hemoptysis	respiratory	-0.00257965	0.0863429	0.997424	0.84214	1.18134	0.976165	0	0.54602	FALSE	167	34520	0.00481448
519	Other diseases of respiratory system, not elsewhere classified	respiratory	0.0590283	0.0502882	1.06081	0.961236	1.17069	0.240475	0	0.57301	FALSE	505	33412	0.0148893
519.8	Other diseases of respiratory system, NEC	respiratory	0.100486	0.104973	1.10571	0.900093	1.35829	0.338439	0	0.809938	FALSE	113	34337	0.00328012
519.9	Symptoms involving respiratory system and other chest symptoms	respiratory	0.0146569	0.0811985	1.01476	0.865464	1.18982	0.856755	0	0.355531	FALSE	189	34199	0.0054961
521	Diseases of hard tissues of teeth	digestive	-0.00732805	0.0167371	0.992699	0.960663	1.0258	0.661507	0.724568	0.0567242	FALSE	5927	26631	0.182044
521.1	Dental caries	digestive	-0.000897312	0.0169368	0.999103	0.966482	1.03283	0.957748	0.714974	0.0610565	FALSE	5728	26864	0.175749
522	Diseases of pulp and periapical tissues	digestive	-0.0317576	0.0308777	0.968741	0.911853	1.02918	0.303716	0	0.954666	FALSE	1391	31721	0.0420089
522.5	Periapical abscess	digestive	-0.140822	0.0578236	0.868644	0.775572	0.972885	0.0148766	0	0.715858	FALSE	379	33066	0.011332
523	Gingival and periodontal diseases	digestive	0.00133738	0.0175452	1.00134	0.96749	1.03637	0.93924	0	0.989205	FALSE	5152	27571	0.157443
525	Other diseases of the teeth and supporting structures	digestive	0.000834407	0.0178359	1.00083	0.966452	1.03644	0.962687	0	0.357083	FALSE	5031	27365	0.155297
526	Diseases of the jaws	digestive	-0.0237188	0.0445182	0.97656	0.894963	1.0656	0.594179	0	0.704313	FALSE	646	32447	0.0195207
526.4	Temporomandibular joint disorders	digestive	-0.0406781	0.0552933	0.960138	0.861525	1.07004	0.461926	0	0.899394	FALSE	416	33080	0.0124194
526.41	Temporomandibular joint disorder, unspecified	digestive	-0.0448298	0.0634408	0.95616	0.844364	1.08276	0.479791	0	0.884859	FALSE	315	33348	0.00935745
527	Diseases of the salivary glands	digestive	0.0895211	0.0481887	1.09365	0.995085	1.20198	0.0632088	0.252211	0.247515	FALSE	547	33283	0.0161691
527.2	Sialoadenitis	digestive	0.094811	0.110608	1.09945	0.885169	1.36561	0.391345	0	0.344218	FALSE	100	34219	0.00291384
527.7	Disturbance of salivary secretion	digestive	0.0965121	0.057268	1.10132	0.984392	1.23214	0.0919361	0	0.419428	FALSE	388	33565	0.0114276
528	Diseases of the oral soft tissues, excluding lesions specific for gingiva and tongue	digestive	0.00730975	0.0480543	1.00734	0.916792	1.10682	0.879097	0.654198	0.0890296	FALSE	541	33040	0.0161103
528.1	Stomatitis and mucositis	digestive	0.0852327	0.117367	1.08897	0.865193	1.37063	0.467712	0	0.86123	FALSE	87	34171	0.00253955
528.12	Oral aphthae	digestive	0.0353625	0.182996	1.036	0.723755	1.48294	0.846769	0	0.719019	FALSE	36	34298	0.00104852
528.5	Diseases of lips	digestive	-0.0427387	0.148256	0.958162	0.716544	1.28125	0.773136	0.855965	0.00841593	FALSE	55	34329	0.00159958
529	Diseases and other conditions of the tongue	digestive	-0.198476	0.109116	0.819979	0.6621	1.01551	0.0689187	0.136245	0.281936	FALSE	104	34196	0.00303207
530	Diseases of esophagus	digestive	-0.0231476	0.0135435	0.977118	0.951522	1.0034	0.0874258	0	0.980609	FALSE	10471	21407	0.328471
530.1	Esophagitis, GERD and related diseases	digestive	-0.020916	0.013646	0.979301	0.953456	1.00585	0.125336	0	0.774827	FALSE	10165	21623	0.319775
530.11	GERD	digestive	-0.0217921	0.013784	0.978444	0.952364	1.00524	0.113883	0	0.763858	FALSE	9759	22033	0.306964
530.12	Ulcer of esophagus	digestive	-0.0322904	0.121821	0.968225	0.762574	1.22934	0.79096	0	0.346351	FALSE	84	31717	0.00264143
530.13	Barrett's esophagus	digestive	0.0950827	0.0566001	1.09975	0.984273	1.22877	0.0929762	0	0.408924	FALSE	394	31405	0.0123903
530.2	Esophageal bleeding (varices/hemorrhage)	digestive	0.0408645	0.0570225	1.04171	0.931557	1.16489	0.473597	0	0.701725	FALSE	388	31387	0.0122109
530.3	Stricture and stenosis of esophagus	digestive	-0.290772	0.108311	0.747686	0.604679	0.924514	0.00726155	0	0.465714	FALSE	105	31659	0.00330563
530.5	Disorders of esophageal motility	digestive	-0.0478681	0.137142	0.95326	0.728578	1.24723	0.727058	0.25721	0.24593	FALSE	65	31762	0.00204229
530.9	Heartburn	digestive	0.00519048	0.0587761	1.0052	0.895826	1.12794	0.929631	0.71666	0.0602923	FALSE	355	30997	0.011323
531	Peptic ulcer (excl. esophageal)	digestive	-0.0326949	0.0406586	0.967834	0.893701	1.04812	0.421321	0	0.581778	FALSE	769	33620	0.0223618
531.2	Gastric ulcer	digestive	-0.0045119	0.0797199	0.995498	0.851496	1.16385	0.954866	0	0.5837	FALSE	195	34383	0.00563942
531.3	Duodenal ulcer	digestive	0.0586545	0.113694	1.06041	0.848587	1.3251	0.605927	0	0.440137	FALSE	97	34533	0.00280104
531.4	Peptic ulcer, site unspecified	digestive	-0.0362709	0.0535487	0.964379	0.868294	1.0711	0.498188	0	0.331637	FALSE	433	34061	0.0125529
532	Dysphagia	digestive	-0.0205562	0.0251704	0.979654	0.932497	1.02919	0.41411	0	0.898068	FALSE	2166	29094	0.0692898
535	Gastritis and duodenitis	digestive	-0.0100744	0.0286164	0.989976	0.93598	1.04709	0.724802	0.633286	0.0986695	FALSE	1575	31078	0.0482345
535.1	Acute gastritis	digestive	0.0409176	0.0924681	1.04177	0.869083	1.24876	0.658123	0	0.658124	FALSE	144	33406	0.0042921
535.2	Atrophic gastritis	digestive	-0.0329614	0.0758615	0.967576	0.833895	1.12269	0.663929	0.776238	0.0345147	FALSE	211	33385	0.00628051
535.8	Other specified gastritis	digestive	-0.0286829	0.090155	0.971725	0.814335	1.15953	0.75037	0.301616	0.231458	FALSE	151	33312	0.00451245
535.9	Gastritis and duodenitis, NOS	digestive	0.0115159	0.0404211	1.01158	0.934533	1.09498	0.775722	0.362597	0.210372	FALSE	760	32366	0.0229427
536	Disorders of function of stomach	digestive	0.00181205	0.0380142	1.00181	0.929885	1.07931	0.961981	0.525152	0.146728	FALSE	873	32265	0.0263444
536.3	Gastroparesis	digestive	-0.045217	0.0710946	0.95579	0.83147	1.0987	0.524769	0	0.607041	FALSE	241	33764	0.00708719
536.8	Dyspepsia and other specified disorders of function of stomach	digestive	0.00719307	0.0452931	1.00722	0.921659	1.10072	0.873817	0.03323	0.309134	FALSE	614	32499	0.0185426
537	Other disorders of stomach and duodenum	digestive	-0.0129955	0.0601857	0.987089	0.877255	1.11067	0.829048	0	0.974039	FALSE	347	33204	0.0103425
539	Bariatric surgery	digestive	-0.152164	0.0627817	0.858847	0.75941	0.971306	0.0153633	0	0.448788	FALSE	310	34608	0.00887794
540	Appendiceal conditions	digestive	0.0516124	0.0639437	1.05297	0.928936	1.19356	0.419578	0	0.591586	FALSE	311	34600	0.00890837
540.1	Appendicitis	digestive	0.0614497	0.0649053	1.06338	0.936353	1.20763	0.343762	0	0.56343	FALSE	302	34620	0.00864784
550	Abdominal hernia	digestive	-0.0102889	0.021034	0.989764	0.94979	1.03142	0.624733	0	0.486586	FALSE	3159	30274	0.0944875
550.1	Inguinal hernia	digestive	-0.0206441	0.0319332	0.979568	0.920138	1.04284	0.517971	0	0.609421	FALSE	1287	32685	0.0378841
550.2	Diaphragmatic hernia	digestive	0.0430952	0.043543	1.04404	0.958632	1.13705	0.322313	0.121292	0.286068	FALSE	662	32862	0.019747
550.4	Umbilical hernia	digestive	-0.0383289	0.0399607	0.962396	0.889896	1.0408	0.337476	0	0.510639	FALSE	797	33265	0.0233985
550.5	Ventral hernia	digestive	-0.025103	0.0479819	0.97521	0.887678	1.07137	0.600852	0	0.698101	FALSE	540	33544	0.0158432
550.6	Incisional hernia	digestive	0.0121307	0.0704013	1.0122	0.881744	1.16197	0.863196	0	0.597484	FALSE	251	33943	0.00734047
555	Inflammatory bowel disease and other gastroenteritis and colitis	digestive	0.0286289	0.0600143	1.02904	0.914848	1.15749	0.633338	0	0.815218	FALSE	343	31869	0.0106482
555.1	Regional enteritis	digestive	-0.0270631	0.0940355	0.9733	0.809475	1.17028	0.773503	0	0.498025	FALSE	138	32199	0.00426756
555.2	Ulcerative colitis	digestive	0.0468908	0.0726106	1.04801	0.908988	1.20829	0.518419	0	0.999637	FALSE	235	31964	0.00729836
555.21	Ulcerative colitis (chronic)	digestive	-0.0311355	0.118098	0.969344	0.769046	1.22181	0.792057	0	0.997489	FALSE	88	32155	0.00272927
556	Ulceration of the lower GI tract	digestive	-0.00193456	0.147433	0.998067	0.747592	1.33246	0.989531	0	0.65071	FALSE	55	32156	0.00170749
557.1	Celiac disease	digestive	0.153481	0.148755	1.16589	0.871034	1.56055	0.30218	0.42217	0.188333	FALSE	55	32280	0.00170094
558	Noninfectious gastroenteritis	digestive	0.0235578	0.0377922	1.02384	0.950741	1.10255	0.533055	0.76617	0.0386404	FALSE	884	30189	0.0284491
559	Ileostomy status	digestive	-0.00128583	0.147059	0.998715	0.748626	1.33235	0.993024	0.498339	0.157988	FALSE	59	32268	0.0018251
560	Intestinal obstruction without mention of hernia	digestive	0.0478313	0.0540081	1.04899	0.943629	1.16612	0.375815	0	0.895228	FALSE	429	31541	0.0134188
560.2	Impaction of intestine	digestive	0.0552417	0.107298	1.0568	0.856365	1.30414	0.606661	0.11758	0.287084	FALSE	105	32140	0.00325632
560.4	Other intestinal obstruction	digestive	-0.0321635	0.0756182	0.968348	0.834959	1.12305	0.670588	0	0.704206	FALSE	221	31928	0.00687424
561	Symptoms involving digestive system	digestive	-0.0173852	0.0197635	0.982765	0.945425	1.02158	0.379042	0	0.76135	FALSE	3561	27016	0.11646
562	Diverticulosis and diverticulitis	digestive	-0.0231358	0.0248966	0.97713	0.930594	1.02599	0.352745	0	0.795298	FALSE	2341	27983	0.0771996
562.1	Diverticulosis	digestive	-0.0155334	0.0273405	0.984587	0.933215	1.03879	0.569935	0	0.481744	FALSE	1924	28319	0.063618
562.2	Diverticulitis	digestive	-0.047579	0.0454478	0.953535	0.872271	1.04237	0.295149	0	0.887559	FALSE	610	31352	0.0190852
564	Functional digestive disorders	digestive	0.0278917	0.0297561	1.02828	0.970029	1.09004	0.348581	0	0.526349	FALSE	1452	29756	0.0465265
564.1	Irritable Bowel Syndrome	digestive	0.0440687	0.0390518	1.04505	0.96805	1.12818	0.259123	0	0.430005	FALSE	832	31119	0.0260399
564.9	Personal history of diseases of digestive system	digestive	0.0891972	0.0892058	1.0933	0.917922	1.30218	0.317357	0	0.571975	FALSE	153	31925	0.00476962
565	Anal and rectal conditions	digestive	0.0186774	0.0348103	1.01885	0.951658	1.09079	0.59158	0.500398	0.157134	FALSE	1056	32313	0.0316461
565.1	Anal and rectal polyp	digestive	0.192629	0.0846313	1.21243	1.02712	1.43119	0.0228401	0.0970625	0.292627	FALSE	186	33413	0.00553588
567	Peritonitis and retroperitoneal infections	digestive	-0.0390209	0.0754747	0.961731	0.829486	1.11506	0.605152	0	0.755872	FALSE	221	33817	0.00649274
569	Other disorders of intestine	digestive	-0.0201105	0.0551463	0.98009	0.879682	1.09196	0.715353	0	0.526052	FALSE	406	33390	0.0120133
569.2	Gastrointestinal complications	digestive	-0.0457202	0.0832222	0.955309	0.811531	1.12456	0.582748	0	0.442862	FALSE	176	33965	0.00515509
571	Chronic liver disease and cirrhosis	digestive	-0.00369322	0.020829	0.996314	0.956459	1.03783	0.859264	0.581765	0.122036	FALSE	3157	29662	0.0961943
571.5	Other chronic nonalcoholic liver disease	digestive	-0.00466285	0.021114	0.995348	0.954998	1.0374	0.825216	0.608914	0.109808	FALSE	3061	29728	0.0933545
571.51	Cirrhosis of liver without mention of alcohol	digestive	0.0061259	0.0308713	1.00614	0.947071	1.0689	0.842706	0.629318	0.100491	FALSE	1365	32177	0.0406952
571.8	Liver abscess and sequelae of chronic liver disease	digestive	0.0508979	0.0554038	1.05222	0.943941	1.17291	0.358268	0	0.613041	FALSE	409	32885	0.0122845
571.81	Portal hypertension	digestive	0.0986328	0.0725193	1.10366	0.95743	1.27223	0.173801	0.0129375	0.31416	FALSE	236	33033	0.00709369
572	Ascites (non malignant)	digestive	-0.0485384	0.0603539	0.952621	0.846344	1.07224	0.421264	0	0.830161	FALSE	340	32996	0.0101992
573	Other disorders of liver	digestive	0.038096	0.0515681	1.03883	0.938966	1.14932	0.460059	0	0.353691	FALSE	464	32335	0.0141468
573.2	Liver replaced by transplant	digestive	0.143408	0.0924266	1.1542	0.962958	1.38342	0.120762	0.763108	0.039919	FALSE	145	33251	0.00434184
573.3	Hepatomegaly	digestive	0.0257074	0.0694483	1.02604	0.895468	1.17565	0.711259	0.417079	0.190274	FALSE	251	32741	0.0076079
573.5	Jaundice (not of newborn)	digestive	0.0200942	0.0992102	1.0203	0.839999	1.23929	0.839494	0	0.495982	FALSE	126	33066	0.0037961
573.7	Abnormal results of function study of liver	digestive	-0.0153703	0.0219128	0.984747	0.943349	1.02796	0.483034	0	0.753991	FALSE	2965	28714	0.0935951
573.9	Abnormal serum enzyme levels	digestive	0.0375183	0.0454097	1.03823	0.94982	1.13487	0.408681	0	0.428632	FALSE	601	32115	0.0183702
574	Cholelithiasis and cholecystitis	digestive	0.00843094	0.0289556	1.00847	0.952828	1.06735	0.770923	0	0.559142	FALSE	1547	32653	0.0452339
574.1	Cholelithiasis	digestive	0.0125545	0.0322368	1.01263	0.950632	1.07868	0.696945	0	0.850704	FALSE	1232	32868	0.036129
574.11	Cholelithiasis with acute cholecystitis	digestive	-0.149617	0.0981323	0.861038	0.710382	1.04364	0.127348	0.707148	0.0646183	FALSE	131	34043	0.00383332
574.12	Cholelithiasis with other cholecystitis	digestive	-0.0622072	0.0820795	0.939688	0.800051	1.1037	0.448517	0	0.506383	FALSE	185	33873	0.00543191
574.2	Calculus of bile duct	digestive	-0.0100165	0.0738387	0.990033	0.85664	1.1442	0.892095	0	0.871576	FALSE	230	34011	0.00671709
574.3	Cholecystitis without cholelithiasis	digestive	-0.0603098	0.052563	0.941473	0.84931	1.04364	0.251224	0.871334	0.00530611	FALSE	459	33687	0.0134423
575	Other biliary tract disease	digestive	-0.0341537	0.0453871	0.966423	0.884166	1.05633	0.451751	0	0.417335	FALSE	611	33135	0.0181058
575.2	Obstruction of bile duct	digestive	-0.0535102	0.120121	0.947896	0.749054	1.19952	0.655982	0.681696	0.0763168	FALSE	86	34249	0.00250473
575.6	Cholesterolosis of gallbladder	digestive	-0.149298	0.161203	0.861312	0.627978	1.18134	0.354367	0	0.699759	FALSE	47	34230	0.00137118
575.7	Other disorders of gallbladder	digestive	-0.0694602	0.0885049	0.932897	0.784329	1.10961	0.432561	0.625066	0.10244	FALSE	159	33914	0.00466645
575.8	Other disorders of biliary tract	digestive	0.0533151	0.102197	1.05476	0.863304	1.28868	0.601887	0	0.389065	FALSE	118	34092	0.00344928
575.9	Nonspecific abnormal findings on radiological and other examination of biliary tract	digestive	-0.0250623	0.0890855	0.975249	0.819004	1.1613	0.778459	0.250127	0.248173	FALSE	156	33833	0.00458972
577	Diseases of pancreas	digestive	-0.0261254	0.0445764	0.974213	0.89271	1.06316	0.557821	0.725619	0.0562525	FALSE	638	34053	0.0183909
577.2	Chronic pancreatitis	digestive	-0.087486	0.0909285	0.916232	0.766667	1.09497	0.335979	0	0.92882	FALSE	151	34664	0.00433721
577.3	Cyst and pseudocyst of pancreas	digestive	0.0697489	0.096498	1.07224	0.887467	1.29548	0.469802	0	0.342546	FALSE	132	34743	0.00378495
578	Gastrointestinal hemorrhage	digestive	1.774e-05	0.0217248	1.00002	0.958331	1.04352	0.999348	0	0.786672	FALSE	2924	29499	0.0901829
578.1	Hematemesis	digestive	-0.102723	0.0940441	0.902377	0.750477	1.08502	0.274706	0	0.697996	FALSE	142	33397	0.00423388
578.2	Blood in stool	digestive	-0.00577561	0.0336189	0.994241	0.93084	1.06196	0.863598	0.567833	0.12822	FALSE	1155	31386	0.0354937
578.8	Hemorrhage of rectum and anus	digestive	0.0248058	0.0341855	1.02512	0.958681	1.09615	0.46807	0	0.428269	FALSE	1082	31688	0.033018
578.9	Hemorrhage of gastrointestinal tract	digestive	-0.00169727	0.041202	0.998304	0.920856	1.08227	0.967141	0	0.797456	FALSE	758	32268	0.0229516
579	Other symptoms involving abdomen and pelvis	digestive	-0.0608855	0.0593495	0.940931	0.837605	1.057	0.304948	0	0.668125	FALSE	352	32759	0.0106309
579.2	Splenomegaly	digestive	0.00743852	0.0960289	1.00747	0.834623	1.2161	0.938257	0	0.407665	FALSE	134	33373	0.00399916
579.8	Nonspecific abnormal findings in stool contents	digestive	-0.0861528	0.0639887	0.917454	0.809314	1.04004	0.178182	0	0.895451	FALSE	303	32692	0.00918321
580	Nephritis; nephrosis; renal sclerosis	genitourinary	0.0720801	0.048467	1.07474	0.977347	1.18184	0.136962	0	0.657409	FALSE	538	32315	0.016376
580.1	Glomerulonephritis	genitourinary	0.143417	0.103675	1.15421	0.941968	1.41427	0.166566	0	0.869271	FALSE	116	32829	0.00352102
580.11	Proliferative glomerulonephritis	genitourinary	0.302287	0.190009	1.35295	0.932278	1.96344	0.11163	0	0.339066	FALSE	34	32910	0.00103205
580.12	Non-proliferative glomerulonephritis	genitourinary	-0.109228	0.174992	0.896526	0.636223	1.26333	0.532501	0	0.870928	FALSE	41	32909	0.00124431
580.14	Chronic glomerulonephritis, NOS	genitourinary	0.226347	0.169876	1.25401	0.898882	1.74944	0.18272	0	0.724201	FALSE	43	32910	0.00130489
580.2	Nephrotic syndrome without mention of glomerulonephritis	genitourinary	0.103067	0.0856257	1.10857	0.937296	1.31113	0.22871	0	0.787626	FALSE	168	32817	0.00509322
580.3	Nephritis and nephropathy without mention of glomerulonephritis	genitourinary	0.0774307	0.0638234	1.08051	0.953457	1.22449	0.225053	0	0.318575	FALSE	310	32473	0.00945612
580.31	Nephritis and nephropathy in diseases classified elsewhere	genitourinary	0.0965987	0.0795368	1.10142	0.942433	1.28722	0.224551	0	0.537731	FALSE	201	32628	0.00612264
580.32	Nephritis and nephropathy with pathological lesion	genitourinary	0.0776991	0.0999312	1.0808	0.888552	1.31464	0.436849	0.815416	0.0199349	FALSE	123	32778	0.00373849
585	Renal failure	genitourinary	-0.000846587	0.0196234	0.999154	0.961455	1.03833	0.965589	0.117067	0.287224	FALSE	4018	28857	0.122221
585.1	Acute renal failure	genitourinary	0.0229774	0.0268388	1.02324	0.970809	1.07851	0.391928	0.391646	0.199807	FALSE	1888	30506	0.0582824
585.2	Renal failure NOS	genitourinary	-0.0696733	0.0668798	0.932698	0.818113	1.06333	0.297518	0	0.785865	FALSE	281	32471	0.00857963
585.3	Chronic renal failure [CKD]	genitourinary	-0.0222221	0.0230445	0.978023	0.934832	1.02321	0.33489	0	0.940905	FALSE	2769	30282	0.0837796
585.31	Renal dialysis	genitourinary	0.0603264	0.0517772	1.06218	0.95968	1.17563	0.243973	0	0.320378	FALSE	471	32668	0.0142129
585.32	End stage renal disease	genitourinary	0.000652037	0.0421468	1.00065	0.921314	1.08682	0.987657	0.1838	0.268345	FALSE	721	32486	0.0217123
585.33	Chronic Kidney Disease, Stage III	genitourinary	-0.0224982	0.0310593	0.977753	0.920008	1.03912	0.468844	0	0.622963	FALSE	1436	31180	0.0440275
585.34	Chronic Kidney Disease, Stage IV	genitourinary	-0.0298245	0.0417866	0.970616	0.89429	1.05346	0.475393	0	0.738598	FALSE	739	32405	0.0222966
585.4	Chronic kidney disease, Stage I or II	genitourinary	0.080441	0.0485318	1.08376	0.985428	1.19192	0.0974199	0.388203	0.201078	FALSE	534	32242	0.0162924
586	Other disorders of the kidney and ureters	genitourinary	0.0118286	0.031343	1.0119	0.951608	1.07601	0.705882	0	0.761071	FALSE	1346	30877	0.0417714
586.2	Cyst of kidney, acquired	genitourinary	0.0430877	0.0530933	1.04403	0.940848	1.15853	0.417052	0	0.554519	FALSE	440	32127	0.0135106
586.4	Stricture/obstruction of ureter	genitourinary	-0.183595	0.0723332	0.832273	0.722263	0.959038	0.0111427	0	0.906711	FALSE	241	32650	0.00732723
587	Kidney replaced by transpant	genitourinary	-0.0821468	0.0758686	0.921137	0.793861	1.06882	0.278919	0	0.988576	FALSE	216	32837	0.00653496
588	Disorders resulting from impaired renal function	genitourinary	0.0279939	0.0515531	1.02839	0.929556	1.13773	0.587123	0	0.703726	FALSE	475	32468	0.0144188
588.2	Secondary hyperparathyroidism (of renal origin)	genitourinary	0.0364657	0.0567531	1.03714	0.927958	1.15916	0.520527	0	0.85809	FALSE	391	32601	0.0118514
590	Pyelonephritis	genitourinary	-0.0568583	0.0699968	0.944728	0.823617	1.08365	0.416621	0.0497956	0.304954	FALSE	251	32515	0.00766038
591	Urinary tract infection	genitourinary	0.0511323	0.0230066	1.05246	1.00606	1.10101	0.0262491	0	0.680595	FALSE	2711	29005	0.0854774
592	Cystitis and urethritis	genitourinary	0.118119	0.0529347	1.12538	1.01447	1.24841	0.0256534	0	0.469717	FALSE	439	31966	0.0135473
592.1	Cystitis	genitourinary	0.123468	0.0590014	1.13141	1.00786	1.27012	0.0363831	0.134141	0.282521	FALSE	354	32227	0.0108652
592.11	Acute cystitis	genitourinary	0.121224	0.076392	1.12888	0.971901	1.31121	0.112542	0	0.754842	FALSE	208	32583	0.0063432
592.2	Urethritis and urethral syndrome	genitourinary	0.103195	0.129776	1.10871	0.859709	1.42982	0.426511	0	0.393487	FALSE	73	32633	0.00223201
593	Hematuria	genitourinary	0.0169498	0.0263537	1.01709	0.965893	1.07101	0.520116	0.645708	0.0929496	FALSE	1944	29997	0.0608622
593.1	Gross hematuria	genitourinary	0.0028666	0.0460881	1.00287	0.916251	1.09768	0.950405	0.77997	0.0330182	FALSE	599	31950	0.018403
594	Urinary calculus	genitourinary	-0.0631941	0.0259064	0.938761	0.892285	0.987658	0.0147149	0.610079	0.109279	FALSE	1953	32072	0.057399
594.1	Calculus of kidney	genitourinary	-0.0757168	0.0278794	0.927079	0.87778	0.979146	0.00661011	0.311501	0.228138	FALSE	1659	32350	0.0487812
594.2	Calculus of lower urinary tract	genitourinary	0.319467	0.107898	1.37639	1.11404	1.70054	0.00306822	0.30836	0.229197	FALSE	108	34216	0.00314649
594.3	Calculus of ureter	genitourinary	-0.0365766	0.0547079	0.964084	0.866059	1.0732	0.503764	0.807014	0.0228256	FALSE	416	33755	0.0121741
594.8	Renal colic	genitourinary	0.119031	0.119051	1.1264	0.891986	1.42243	0.317392	0	0.683696	FALSE	84	34098	0.00245743
595	Hydronephrosis	genitourinary	0.0910772	0.0638449	1.09535	0.966517	1.24136	0.153713	0	0.932857	FALSE	302	33852	0.0088423
596	Other disorders of bladder	genitourinary	0.045445	0.0342669	1.04649	0.978517	1.11919	0.18477	0	0.535007	FALSE	1126	32853	0.0331381
596.5	Functional disorders of bladder	genitourinary	-0.00354964	0.0416168	0.996457	0.918405	1.08114	0.932028	0.384975	0.202264	FALSE	742	33600	0.0216062
597	Other disorders of urethra and urinary tract	genitourinary	-0.012338	0.078001	0.987738	0.84771	1.1509	0.874317	0	0.488497	FALSE	206	34287	0.00597223
598	Abnormal findings on examination of urine	genitourinary	0.00783927	0.0665315	1.00787	0.884653	1.14825	0.906204	0.314082	0.227265	FALSE	277	33880	0.00810961
599	Other symptoms/disorders or the urinary system	genitourinary	0.0147079	0.0176932	1.01482	0.980228	1.05063	0.405819	0	0.656154	FALSE	4989	26073	0.160614
599.2	Retention of urine	genitourinary	0.0588248	0.0367909	1.06059	0.986804	1.13989	0.109844	0.15086	0.277832	FALSE	987	30631	0.0312164
599.3	Dysuria	genitourinary	0.0421843	0.0358444	1.04309	0.972321	1.119	0.239245	0	0.508555	FALSE	1011	30668	0.0319139
599.4	Urinary incontinence	genitourinary	0.066312	0.0296928	1.06856	1.00815	1.13259	0.0255312	0	0.675655	FALSE	1535	30337	0.0481614
599.5	Frequency of urination and polyuria	genitourinary	-0.0120014	0.0258987	0.98807	0.939167	1.03952	0.643078	0	0.753917	FALSE	2034	29243	0.0650318
599.8	Other symptoms involving urinary system	genitourinary	0.00805996	0.0552772	1.00809	0.904583	1.12345	0.884071	0	0.617774	FALSE	411	31190	0.0130059
599.9	Other abnormality of urination	genitourinary	0.0399924	0.0390211	1.0408	0.96417	1.12353	0.305414	0	0.919285	FALSE	848	30572	0.0269892
600	Hyperplasia of prostate	genitourinary	0.00543323	0.0196831	1.00545	0.967398	1.04499	0.782521	0	0.504559	FALSE	5324	27842	0.160526
601	Inflammatory diseases of prostate	genitourinary	0.0778906	0.0325768	1.081	1.01414	1.15228	0.0168033	0	0.455249	FALSE	1256	31780	0.0380191
601.1	Prostatitis	genitourinary	0.0589676	0.0494733	1.06074	0.962715	1.16875	0.233298	0.117194	0.287189	FALSE	527	33153	0.0156473
601.3	Orchitis and epididymitis	genitourinary	0.0440888	0.0579937	1.04508	0.932789	1.17088	0.447114	0	0.571897	FALSE	379	33335	0.0112416
601.4	Balanoposthitis	genitourinary	0.0829272	0.065686	1.08646	0.955219	1.23574	0.206777	0	0.965924	FALSE	293	33515	0.00866659
602	Other disorders of prostate	genitourinary	-0.0288802	0.0613207	0.971533	0.861512	1.0956	0.637662	0	0.493957	FALSE	344	33444	0.0101811
603	Other disorders of testis	genitourinary	5.45428e-05	0.0566797	1.00005	0.894907	1.11756	0.999232	0	0.96159	FALSE	394	33053	0.0117798
603.1	Hydrocele	genitourinary	-0.00749568	0.0685957	0.992532	0.867673	1.13536	0.912986	0	0.922255	FALSE	267	33269	0.00796159
604	Disorders of penis	genitourinary	0.0577591	0.0425927	1.05946	0.974607	1.1517	0.175073	0	0.935034	FALSE	711	32680	0.0212932
604.1	Redundant prepuce and phimosis/BXO	genitourinary	0.0406402	0.0524337	1.04148	0.939763	1.1542	0.438293	0	0.588353	FALSE	467	33168	0.0138843
605	Erectile dysfunction [ED]	genitourinary	0.0415532	0.0170823	1.04243	1.00811	1.07792	0.0149936	0.650071	0.090936	FALSE	6158	26067	0.191094
608	Other disorders of male genital organs	genitourinary	0.0400172	0.0412699	1.04083	0.959954	1.12852	0.332223	0	0.490931	FALSE	758	32140	0.0230409
609	Male infertility and abnormal spermatozoa	genitourinary	0.130731	0.0765078	1.13966	0.980962	1.32403	0.087501	0	0.428915	FALSE	214	33346	0.00637664
610	Benign mammary dysplasias	genitourinary	0.0300066	0.064715	1.03046	0.907708	1.16982	0.642882	0.0424022	0.306828	FALSE	296	33103	0.00886254
610.1	Cystic mastopathy	genitourinary	0.0267434	0.0861407	1.0271	0.867544	1.21601	0.756209	0	0.386893	FALSE	164	33233	0.00491062
610.4	Benign neoplasm of breast	genitourinary	0.0369025	0.108636	1.03759	0.8386	1.2838	0.734091	0	0.613368	FALSE	101	33353	0.00301907
611	Abnormal findings on mammogram or breast exam	genitourinary	0.00989989	0.0379717	1.00995	0.937514	1.08798	0.794311	0.519941	0.14894	FALSE	944	32605	0.0281379
611.1	Abnormal mammogram	genitourinary	-0.0209678	0.047966	0.979251	0.891385	1.07578	0.662011	0.172903	0.271521	FALSE	572	33139	0.0169678
612	Breast conditions, congenital or relating to hormones	genitourinary	-0.00210861	0.0602493	0.997894	0.886747	1.12297	0.972081	0	0.81035	FALSE	336	33013	0.0100753
612.1	Galactorrhea	genitourinary	0.0106905	0.16297	1.01075	0.734383	1.39111	0.947698	0.268881	0.242196	FALSE	46	33402	0.00137527
612.2	Hypertrophy of breast (Gynecomastia)	genitourinary	0.0274442	0.0662474	1.02782	0.90267	1.17033	0.678677	0	0.759157	FALSE	277	33085	0.00830286
613	Other nonmalignant breast conditions	genitourinary	0.0400907	0.0514292	1.04091	0.941097	1.1513	0.435666	0.574838	0.125119	FALSE	477	33774	0.0139266
613.5	Mastodynia	genitourinary	0.0896428	0.0711779	1.09378	0.951359	1.25753	0.207879	0.593126	0.116945	FALSE	240	34115	0.00698588
613.7	Other signs and symptoms in breast	genitourinary	0.0405631	0.121739	1.0414	0.820337	1.32203	0.738985	0.705723	0.0652693	FALSE	82	34271	0.00238698
613.8	Other specified disorders of breast	genitourinary	-0.0401502	0.130614	0.960645	0.743677	1.24091	0.758542	0	0.66607	FALSE	71	34307	0.00206527
613.9	Breast disorder NOS	genitourinary	0.0755186	0.16152	1.07844	0.785799	1.48007	0.640106	0	0.520152	FALSE	45	34315	0.00130966
614	Inflammatory diseases of female pelvic organs	genitourinary	-0.0603059	0.0432218	0.941476	0.865006	1.02471	0.162935	0	0.797807	FALSE	792	33282	0.0232435
614.3	Pelvic inflammatory disease (PID)	genitourinary	-0.066096	0.153221	0.936041	0.693223	1.26391	0.666194	0	0.943954	FALSE	50	34229	0.00145862
614.5	Inflammatory disease of cervix, vagina, and vulva	genitourinary	-0.0633238	0.0445953	0.93864	0.860081	1.02437	0.155618	0	0.860053	FALSE	731	33338	0.0214565
614.52	Vaginitis and vulvovaginitis	genitourinary	-0.0581762	0.0477773	0.943484	0.859145	1.0361	0.223356	0	0.491695	FALSE	619	33443	0.0181727
614.53	Cyst or abscess of Bartholin's gland	genitourinary	-0.339718	0.183958	0.711971	0.496452	1.02105	0.0647882	0	0.378771	FALSE	37	34266	0.00107862
615	Endometriosis	genitourinary	0.0429476	0.0977866	1.04388	0.861818	1.26441	0.660519	0.258863	0.245404	FALSE	127	34140	0.00370619
618	Genital prolapse	genitourinary	-0.0296322	0.082167	0.970803	0.8264	1.14044	0.718373	0	0.733628	FALSE	185	34694	0.00530405
618.1	Prolapse of vaginal walls	genitourinary	-0.0575254	0.101399	0.944098	0.773937	1.15167	0.5705	0	0.561924	FALSE	121	34732	0.00347172
619	Noninflammatory female genital disorders	genitourinary	-0.0484245	0.0406913	0.952729	0.879697	1.03182	0.234028	0	0.347413	FALSE	840	33039	0.0247941
619.2	Disorders of uterus, NEC	genitourinary	-0.209471	0.138004	0.811013	0.618812	1.06291	0.129049	0.108999	0.289417	FALSE	68	33484	0.0020267
619.4	Noninflammatory disorders of vagina	genitourinary	-0.0531437	0.0623705	0.948244	0.839132	1.07154	0.394178	0.535939	0.142117	FALSE	322	33391	0.00955121
620	Dysplasia of female genital organs	genitourinary	-0.278835	0.171197	0.756665	0.540979	1.05834	0.103368	0.700438	0.0676884	FALSE	43	34609	0.00124091
622	Polyp of female genital organs	genitourinary	0.168182	0.0965833	1.18315	0.979104	1.42972	0.0816281	0.407835	0.19377	FALSE	130	34596	0.00374359
622.1	Polyp of corpus uteri	genitourinary	0.168635	0.115597	1.18369	0.943714	1.48468	0.144617	0.670542	0.0814722	FALSE	90	34646	0.00259097
622.2	Mucous polyp of cervix	genitourinary	0.388678	0.174519	1.47503	1.04773	2.0766	0.0259382	0	0.594557	FALSE	40	34652	0.001153
624.9	stress incontinence, female	genitourinary	-0.00585728	0.0578449	0.99416	0.887603	1.11351	0.919345	0	0.762137	FALSE	379	34092	0.0109947
625	Pain and other symptoms associated with female genital organs	genitourinary	-0.0922489	0.0676119	0.911878	0.798703	1.04109	0.172446	0	0.759861	FALSE	289	33980	0.00843328
626	Disorders of menstruation and other abnormal bleeding from female genital tract	genitourinary	0.00346283	0.033858	1.00347	0.93904	1.07232	0.918538	0.0405526	0.307295	FALSE	1585	31687	0.0476377
626.1	Irregular menstrual cycle/bleeding	genitourinary	-0.00205754	0.0369791	0.997945	0.928175	1.07296	0.955628	0.583658	0.12119	FALSE	1172	31940	0.035395
626.11	Absent or infrequent menstruation	genitourinary	-0.0126381	0.0679643	0.987441	0.864291	1.12814	0.852482	0.504858	0.155278	FALSE	277	32647	0.00841332
626.12	Excessive or frequent menstruation	genitourinary	0.00639876	0.0541093	1.00642	0.905151	1.11902	0.905865	0.553877	0.134347	FALSE	441	32563	0.013362
626.13	Irregular menstrual cycle	genitourinary	-0.0669945	0.066284	0.9352	0.821266	1.06494	0.312151	0	0.350235	FALSE	298	32613	0.00905472
626.14	Irregular menstrual bleeding	genitourinary	0.113731	0.0955306	1.12045	0.929131	1.35117	0.233842	0	0.919823	FALSE	135	32780	0.00410147
626.2	Dysmenorrhea	genitourinary	0.00336642	0.0707477	1.00337	0.873457	1.15261	0.962048	0	0.626496	FALSE	255	32597	0.00776208
626.8	Infertility, female	genitourinary	-0.0543474	0.0977286	0.947103	0.782007	1.14705	0.578139	0.313843	0.227345	FALSE	129	32780	0.0039199
627	Menopausal and postmenopausal disorders	genitourinary	-0.00116522	0.0429892	0.998835	0.918124	1.08664	0.978376	0	0.317732	FALSE	857	32304	0.0258436
627.1	Postmenopausal bleeding	genitourinary	-0.0648797	0.0785107	0.93718	0.803516	1.09308	0.408588	0	0.402776	FALSE	202	32886	0.00610493
627.2	Symptomatic menopause	genitourinary	-0.0493389	0.0609263	0.951858	0.844718	1.07259	0.418048	0	0.648676	FALSE	396	32540	0.0120233
627.3	Postmenopausal atrophic vaginitis	genitourinary	-0.110522	0.0723887	0.895366	0.776933	1.03185	0.126814	0	0.448503	FALSE	254	32774	0.00769044
627.4	Premenopausal menorrhagia	genitourinary	0.511406	0.18023	1.66763	1.17136	2.37418	0.00454661	0.195895	0.264775	FALSE	36	32889	0.00109339
627.5	Premature menopause and other ovarian failure	genitourinary	-0.340196	0.180119	0.711631	0.499962	1.01291	0.0589275	0	0.807069	FALSE	39	32893	0.00118426
628	Ovarian cyst	genitourinary	-0.102661	0.0609395	0.902433	0.800835	1.01692	0.0920588	0.654882	0.0887137	FALSE	346	32555	0.0105164
634	Miscarriage; stillbirth	pregnancy complications	0.136472	0.0880507	1.14622	0.96454	1.36213	0.12116	0.306714	0.22975	FALSE	162	34617	0.00465798
636	Early or threatened labor; hemorrhage in early pregnancy	pregnancy complications	0.139255	0.0936639	1.14942	0.956645	1.38103	0.137079	0.309403	0.228846	FALSE	142	34612	0.00408586
636.3	Hemorrhage in early pregnancy	pregnancy complications	0.0378966	0.134512	1.03862	0.797923	1.35193	0.778148	0	0.347869	FALSE	67	34673	0.00192861
642	Hypertension complicating pregnancy, childbirth, and the puerperium	pregnancy complications	-0.10796	0.141238	0.897663	0.680599	1.18396	0.444639	0	0.532063	FALSE	60	34907	0.0017159
646	Other complications of pregnancy NEC	pregnancy complications	-0.103253	0.12255	0.901899	0.709321	1.14676	0.399487	0	0.851553	FALSE	81	34777	0.00232371
649	Other conditions or status of the mother complicating pregnancy, childbirth, or the puerperium	pregnancy complications	-0.122144	0.0910806	0.885021	0.74033	1.05799	0.179902	0	0.496546	FALSE	150	34630	0.00431282
649.1	Diabetes or abnormal glucose tolerance complicating pregnancy	pregnancy complications	0.102017	0.107936	1.1074	0.896253	1.3683	0.344573	0	0.420308	FALSE	106	34723	0.00304344
654	Other and unspecified complications of birth; puerperium affecting management of mother	pregnancy complications	0.0315838	0.0966606	1.03209	0.853963	1.24737	0.743857	0	0.418704	FALSE	133	34762	0.00381143
654.1	Abnormality of organs and soft tissues of pelvis complicating pregnancy, childbirth, or the puerperium	pregnancy complications	0.0486491	0.137246	1.04985	0.802239	1.37389	0.72299	0	0.385253	FALSE	66	34750	0.00189568
655	Known or suspected fetal abnormality affecting management of mother	pregnancy complications	-0.146835	0.106046	0.863436	0.701396	1.06291	0.166165	0.800064	0.0253239	FALSE	114	34812	0.00326404
656	Other perinatal conditions of fetus or newborn	pregnancy complications	-0.00906001	0.0741525	0.990981	0.856932	1.146	0.902756	0.301201	0.231597	FALSE	233	34600	0.00668906
681	Superficial cellulitis and abscess	dermatologic	0.0346329	0.0197584	1.03524	0.995915	1.07612	0.0796334	0.113061	0.288315	FALSE	3674	27934	0.116236
681.1	Cellulitis and abscess of fingers/toes	dermatologic	0.0678968	0.0481342	1.07025	0.973902	1.17614	0.158371	0	0.488979	FALSE	542	32137	0.0165856
681.2	Cellulitis and abscess of face/neck	dermatologic	0.0454756	0.0777633	1.04653	0.898582	1.21883	0.558685	0.771946	0.036258	FALSE	206	32870	0.00622808
681.3	Cellulitis and abscess of arm/hand	dermatologic	0.0142757	0.0669146	1.01438	0.889697	1.15653	0.83106	0	0.915153	FALSE	282	32649	0.00856336
681.5	Cellulitis and abscess of leg, except foot	dermatologic	0.0784509	0.0386193	1.08161	1.00276	1.16666	0.0422155	0	0.835886	FALSE	852	31962	0.0259645
681.6	Cellulitis and abscess of foot, toe	dermatologic	0.284165	0.0832326	1.32865	1.12866	1.56408	0.000639925	0	0.541389	FALSE	181	33036	0.00544902
681.7	Cellulitis and abscess of trunk	dermatologic	0.0246843	0.0550715	1.02499	0.920117	1.14182	0.653993	0.452291	0.176626	FALSE	417	32531	0.0126563
686	Other local infections of skin and subcutaneous tissue	dermatologic	-0.00224499	0.0731058	0.997758	0.864564	1.15147	0.975502	0.660661	0.0860423	FALSE	232	32528	0.00708181
686.1	Carbuncle and furuncle	dermatologic	0.0682741	0.0682272	1.07066	0.936647	1.22384	0.316978	0.767157	0.0382306	FALSE	264	32628	0.00802627
686.2	Impetigo	dermatologic	-0.145557	0.17036	0.864541	0.61912	1.20725	0.392881	0	0.634193	FALSE	43	33202	0.00129343
686.3	Pilonidal cyst	dermatologic	-0.120762	0.113349	0.886245	0.709693	1.10672	0.286697	0	0.529199	FALSE	96	33234	0.00288029
687	Symptoms affecting skin	dermatologic	-0.0249398	0.0433861	0.975369	0.895856	1.06194	0.565404	0.109193	0.289364	FALSE	667	30110	0.021672
687.1	Rash and other nonspecific skin eruption	dermatologic	-0.0252989	0.0215389	0.975018	0.934714	1.01706	0.240169	0	0.780516	FALSE	2946	26873	0.0987961
687.4	Disturbance of skin sensation	dermatologic	0.0104262	0.0247059	1.01048	0.962716	1.06061	0.673017	0	0.52602	FALSE	2176	27697	0.0728417
689	Disorder of skin and subcutaneous tissue NOS	dermatologic	0.0377237	0.035637	1.03844	0.968387	1.11357	0.289802	0.5973	0.115065	FALSE	1005	31483	0.0309345
690	Erythematosquamous dermatosis	dermatologic	0.00827035	0.0355924	1.0083	0.940363	1.08116	0.816256	0.381844	0.203411	FALSE	1002	31680	0.0306591
690.1	Seborrheic dermatitis	dermatologic	0.00972569	0.0356695	1.00977	0.94159	1.08289	0.785113	0.363081	0.210199	FALSE	997	31707	0.0304856
691	Congenital anomalies of skin	dermatologic	0.288948	0.122246	1.33502	1.05059	1.69646	0.0180956	0	0.729634	FALSE	83	33139	0.00249834
694	Dyschromia and Vitiligo	dermatologic	0.0429858	0.0384063	1.04392	0.968227	1.12554	0.263038	0	0.494746	FALSE	852	31704	0.0261703
694.1	Vitiligo	dermatologic	0.116876	0.0860243	1.12398	0.949586	1.3304	0.174263	0	0.347083	FALSE	168	33167	0.00503975
694.2	Other dyschromia	dermatologic	0.0390388	0.0431267	1.03981	0.955531	1.13152	0.365353	0	0.72181	FALSE	669	31917	0.0205303
695	Erythematous conditions	dermatologic	-0.0153607	0.028774	0.984757	0.930757	1.04189	0.593453	0	0.376816	FALSE	1555	31208	0.0474621
695.3	Rosacea	dermatologic	0.00354049	0.0526971	1.00355	0.905069	1.11274	0.946434	0.528384	0.145351	FALSE	454	32771	0.0136644
695.4	Lupus (localized and systemic)	dermatologic	0.0109906	0.069453	1.01105	0.882378	1.15849	0.874264	0	0.86243	FALSE	248	33215	0.00741117
695.41	Cutaneous lupus erythematosus	dermatologic	0.0160793	0.126361	1.01621	0.793276	1.30179	0.898744	0	0.527999	FALSE	74	33279	0.00221869
695.42	Systemic lupus erythematosus	dermatologic	0.0580303	0.0726738	1.05975	0.919056	1.22197	0.424579	0	0.719826	FALSE	226	33235	0.00675413
695.7	Prurigo and Lichen	dermatologic	-0.0458893	0.0492013	0.955148	0.867342	1.05184	0.350983	0.475365	0.167398	FALSE	512	32466	0.0155255
695.8	Other specified erythematous conditions	dermatologic	-0.0838956	0.0677321	0.919527	0.805213	1.05007	0.21548	0	0.394948	FALSE	265	32861	0.00799976
696	Psoriasis and related disorders	dermatologic	0.0219536	0.0393108	1.0222	0.946396	1.10407	0.576528	0	0.574625	FALSE	822	32163	0.0249204
696.4	Psoriasis	dermatologic	0.0197674	0.0401867	1.01996	0.942709	1.10355	0.622798	0	0.498931	FALSE	787	32257	0.0238167
696.41	Psoriasis vulgaris	dermatologic	0.0212134	0.0410446	1.02144	0.942488	1.10701	0.60527	0.30182	0.23139	FALSE	754	32291	0.0228174
696.42	Psoriatic arthropathy	dermatologic	-0.0134224	0.0875237	0.986667	0.831133	1.17131	0.878117	0.190063	0.266502	FALSE	163	32980	0.00491808
697	Sarcoidosis	dermatologic	0.0433302	0.0942335	1.04428	0.868173	1.25612	0.645647	0	0.655295	FALSE	133	33301	0.00397799
698	Pruritus and related conditions	dermatologic	0.0285175	0.0356938	1.02893	0.959406	1.10349	0.42432	0	0.925184	FALSE	986	32479	0.0294636
700	Corns and callosities	dermatologic	0.183853	0.0343449	1.20184	1.1236	1.28553	8.6442e-08	0.689723	0.0726139	TRUE	1124	32208	0.0337213
701.2	Scar conditions and fibrosis of skin	dermatologic	-0.0165194	0.0714997	0.983616	0.854998	1.13158	0.817283	0	0.995776	FALSE	242	33447	0.00718335
701.3	Circumscribed scleroderma	dermatologic	0.0257097	0.153309	1.02604	0.759746	1.38568	0.866821	0.257741	0.245761	FALSE	53	34082	0.00155266
701.4	Keloid scar	dermatologic	0.0140477	0.0806096	1.01415	0.865936	1.18772	0.861655	0	0.420342	FALSE	189	33829	0.00555588
701.6	Acquired acanthosis nigricans	dermatologic	-0.0411452	0.134301	0.95969	0.737587	1.24867	0.759327	0.0535164	0.304005	FALSE	68	34012	0.00199531
702	Degenerative skin conditions and other dermatoses	dermatologic	0.0530057	0.0270876	1.05444	0.999915	1.11193	0.0503683	0	0.476273	FALSE	2007	30167	0.0623796
702.1	Actinic keratosis	dermatologic	0.104486	0.0502387	1.11014	1.00604	1.22501	0.0375453	0	0.328309	FALSE	542	33413	0.0159623
702.2	Seborrheic keratosis	dermatologic	0.0452002	0.0301813	1.04624	0.986143	1.10999	0.134231	0	0.457159	FALSE	1545	31398	0.0468992
703	Diseases of nail, NOS	dermatologic	0.053995	0.0313532	1.05548	0.992572	1.12237	0.085042	0.545376	0.138045	FALSE	1393	31066	0.0429157
703.1	Ingrowing nail	dermatologic	0.0597515	0.0344283	1.06157	0.992303	1.13568	0.0826467	0.63289	0.0988515	FALSE	1110	31836	0.0336915
704	Diseases of hair and hair follicles	dermatologic	0.0763506	0.0304469	1.07934	1.01682	1.14571	0.0121532	0.474884	0.167593	FALSE	1374	31510	0.0417832
704.1	Alopecia	dermatologic	0.079256	0.0448234	1.08248	0.99144	1.18188	0.0770305	0	0.34508	FALSE	622	33021	0.0184882
704.11	Alopecia Areata	dermatologic	0.0600365	0.0787836	1.06188	0.90994	1.23918	0.446034	0	0.420414	FALSE	201	33455	0.00597219
704.2	Hirsutism	dermatologic	-0.178535	0.117519	0.836495	0.664402	1.05316	0.12871	0	0.905084	FALSE	86	33636	0.00255026
704.8	Other specified diseases of hair and hair follicles	dermatologic	0.0813475	0.0486303	1.08475	0.986131	1.19323	0.0943722	0.363415	0.210079	FALSE	529	32348	0.0160903
705	Disorders of sweat glands	dermatologic	0.130448	0.0677519	1.13934	0.99766	1.30114	0.0541815	0.748371	0.046205	FALSE	264	32842	0.00797439
705.1	Dyshidrosis	dermatologic	0.179544	0.0982256	1.19667	0.987109	1.45072	0.0675692	0.871299	0.00531224	FALSE	125	33114	0.00376064
705.3	Hidradenitis	dermatologic	0.125349	0.100862	1.13354	0.930218	1.38131	0.213948	0	0.783701	FALSE	118	33188	0.00354291
705.8	Hyperhidrosis	dermatologic	-0.0161149	0.0855548	0.984014	0.832103	1.16366	0.850596	0.0700552	0.299744	FALSE	168	32950	0.00507277
706	Diseases of sebaceous glands	dermatologic	0.0689156	0.0206293	1.07135	1.02889	1.11555	0.000835761	0.92764	0.000201201	FALSE	3236	28672	0.101417
706.1	Acne	dermatologic	0.100154	0.0386427	1.10534	1.02472	1.19231	0.00954756	0.794372	0.0274363	FALSE	877	32050	0.0266347
706.2	Sebaceous cyst	dermatologic	0.0967197	0.0316487	1.10155	1.0353	1.17204	0.00224281	0	0.494689	FALSE	1291	31082	0.0398789
706.8	Other specified diseases of sebaceous glands	dermatologic	0.0227626	0.0346713	1.02302	0.955814	1.09496	0.511487	0.899467	0.00161113	FALSE	1072	31672	0.0327388
707	Chronic ulcer of skin	dermatologic	0.111469	0.0354199	1.11792	1.04294	1.19828	0.00164914	0	0.867324	FALSE	1035	33300	0.0301442
707.1	Decubitus ulcer	dermatologic	0.00771461	0.0668329	1.00774	0.88402	1.14878	0.908103	0	0.601282	FALSE	285	34172	0.00827118
707.2	Chronic ulcer of leg or foot	dermatologic	0.137991	0.0409145	1.14797	1.0595	1.24381	0.000744436	0	0.69065	FALSE	764	33718	0.0221565
707.3	Chronic ulcer of unspecified site	dermatologic	0.110196	0.0793033	1.1165	0.955772	1.30425	0.164666	0.695631	0.0698947	FALSE	197	34121	0.00574043
709	Diffuse diseases of connective tissue	dermatologic	0.0368113	0.070044	1.0375	0.90441	1.19017	0.599204	0	0.434051	FALSE	245	33011	0.00736709
709.2	Sicca syndrome	dermatologic	-0.107992	0.0984497	0.897634	0.740115	1.08868	0.272672	0	0.890196	FALSE	124	33117	0.00373033
709.7	Unspecified diffuse connective tissue disease	dermatologic	-0.0618865	0.148959	0.93999	0.701986	1.25869	0.677806	0	0.594757	FALSE	53	33230	0.0015924
710	Osteomyelitis, periostitis, and other infections involving bone	musculoskeletal	0.128777	0.0521428	1.13744	1.02694	1.25983	0.0135228	0	0.870323	FALSE	468	33704	0.0136954
710.1	Osteomyelitis	musculoskeletal	0.131006	0.0527212	1.13998	1.02806	1.26407	0.012959	0	0.885631	FALSE	458	33740	0.0133926
710.11	Acute osteomyelitis	musculoskeletal	0.213356	0.0770696	1.23783	1.06428	1.43966	0.00563392	0	0.440865	FALSE	214	33991	0.0062564
710.12	Chronic osteomyelitis	musculoskeletal	0.0765375	0.0787368	1.07954	0.925165	1.25968	0.331017	0	0.394578	FALSE	206	33995	0.00602322
710.19	Unspecified osteomyelitis	musculoskeletal	0.0521925	0.0623023	1.05358	0.93247	1.19042	0.402182	0	0.640662	FALSE	325	33881	0.00950126
711	Arthropathy associated with infections	musculoskeletal	0.0952653	0.091958	1.09995	0.918541	1.31719	0.300218	0	0.771053	FALSE	148	34006	0.00433331
713	Arthropathy associated with other disorders classified elsewhere	musculoskeletal	0.160145	0.120442	1.17368	0.926893	1.48618	0.183636	0	0.629571	FALSE	85	34156	0.0024824
713.5	Arthropathy associated with neurological disorders	musculoskeletal	0.278838	0.138262	1.32159	1.00788	1.73295	0.0437231	0	0.485572	FALSE	64	34221	0.00186671
714	Rheumatoid arthritis and other inflammatory polyarthropathies	musculoskeletal	0.0347883	0.03912	1.0354	0.95898	1.11791	0.373858	0	0.970012	FALSE	818	33284	0.0239869
714.1	Rheumatoid arthritis	musculoskeletal	0.0350118	0.0443666	1.03563	0.949381	1.12972	0.430026	0	0.942212	FALSE	634	33618	0.0185099
715	Other inflammatory spondylopathies	musculoskeletal	0.0411028	0.0496941	1.04196	0.945259	1.14855	0.408171	0	0.491634	FALSE	504	33382	0.0148734
715.1	Sacroiliitis NEC	musculoskeletal	0.0508614	0.0576648	1.05218	0.939733	1.17808	0.377767	0	0.507723	FALSE	369	33636	0.0108513
715.2	Ankylosing spondylitis	musculoskeletal	-0.120267	0.137161	0.886683	0.677668	1.16017	0.380577	0	0.900889	FALSE	68	34123	0.00198883
716	Other arthropathies	musculoskeletal	0.0151156	0.0273594	1.01523	0.962224	1.07116	0.580619	0	0.990012	FALSE	1828	30633	0.0563137
716.9	Arthropathy NOS	musculoskeletal	-0.00225218	0.0316817	0.99775	0.937679	1.06167	0.943328	0	0.804194	FALSE	1327	31509	0.040413
717	Polymyalgia Rheumatica	musculoskeletal	0.21564	0.124807	1.24066	0.971439	1.58448	0.0840262	0.398837	0.197139	FALSE	80	34912	0.00228624
720	Spinal stenosis	musculoskeletal	0.0481555	0.0266161	1.04933	0.995997	1.10553	0.0704109	0	0.89363	FALSE	1905	30832	0.058191
721	Spondylosis and allied disorders	musculoskeletal	0.0469715	0.0199172	1.04809	1.00797	1.08982	0.018357	0	0.503102	FALSE	3532	28595	0.109939
721.1	Spondylosis without myelopathy	musculoskeletal	0.0434318	0.0205455	1.04439	1.00317	1.0873	0.0345215	0	0.79311	FALSE	3280	28822	0.102174
721.2	Spondylosis with myelopathy	musculoskeletal	0.0827213	0.0659339	1.08624	0.954558	1.23609	0.20962	0	0.773955	FALSE	285	33148	0.00852451
722	Intervertebral disc disorders	musculoskeletal	0.0642412	0.018818	1.06635	1.02774	1.10641	0.000640581	0	0.809401	FALSE	4142	27759	0.129839
722.1	Displacement of intervertebral disc	musculoskeletal	0.119099	0.034302	1.12648	1.05324	1.20482	0.000516442	0	0.624111	FALSE	1064	31766	0.0324094
722.6	Degeneration of intervertebral disc	musculoskeletal	0.0432166	0.0221369	1.04416	0.999829	1.09046	0.0509095	0	0.36627	FALSE	2875	28898	0.0904856
722.7	Intervertebral disc disorder with myelopathy	musculoskeletal	0.0983253	0.078946	1.10332	0.945155	1.28796	0.212957	0	0.690861	FALSE	197	33192	0.00590015
722.8	Postlaminectomy syndrome	musculoskeletal	0.040462	0.0651145	1.04129	0.91653	1.18304	0.534338	0	0.735684	FALSE	291	33247	0.00867672
722.9	Other and unspecified disc disorder	musculoskeletal	0.0247622	0.0560864	1.02507	0.918361	1.14418	0.65885	0	0.63483	FALSE	396	32647	0.0119844
723	Other disorders of cervical region	musculoskeletal	0.0154385	0.0742049	1.01556	0.878095	1.17454	0.835188	0	0.974841	FALSE	223	33111	0.00668987
724	Other and unspecified disorders of back	musculoskeletal	-0.00718601	0.0399616	0.99284	0.918045	1.07373	0.857292	0	0.679536	FALSE	785	31823	0.0240738
724.1	Disorders of sacrum	musculoskeletal	-0.0204126	0.0644623	0.979794	0.863504	1.11175	0.751502	0.607346	0.11052	FALSE	295	33228	0.00879993
724.2	Disorders of coccyx	musculoskeletal	-0.163049	0.0975915	0.84955	0.701647	1.02863	0.0947752	0	0.497863	FALSE	126	33507	0.00374632
724.8	Other symptoms referable to back	musculoskeletal	-0.00381888	0.0640931	0.996188	0.878588	1.12953	0.952488	0.586499	0.119919	FALSE	300	32536	0.00913631
726	Peripheral enthesopathies and allied syndromes	musculoskeletal	0.00534251	0.0159751	1.00536	0.974366	1.03733	0.738057	0.767822	0.0379551	FALSE	6536	23504	0.217577
726.1	Enthesopathy	musculoskeletal	-0.00097067	0.0223701	0.99903	0.956174	1.04381	0.96539	0.429672	0.185453	FALSE	2750	27692	0.0903357
726.2	Synoviopathy	musculoskeletal	-0.11592	0.0570205	0.890547	0.796381	0.995847	0.0420574	0	0.446173	FALSE	391	31553	0.0122402
726.3	Bursitis	musculoskeletal	0.053328	0.0409989	1.05478	0.973334	1.14303	0.193355	0	0.426086	FALSE	750	30850	0.0237342
726.4	Calcaneal spur; Exostosis NOS	musculoskeletal	0.0777199	0.0448345	1.08082	0.989897	1.18009	0.0830094	0	0.542706	FALSE	625	30959	0.0197885
727	Other disorders of synovium, tendon, and bursa	musculoskeletal	-0.0300708	0.0208535	0.970377	0.931515	1.01086	0.149303	0.798107	0.0260436	FALSE	3264	27493	0.106122
727.1	Synovitis and tenosynovitis	musculoskeletal	-0.0661195	0.028773	0.936019	0.884694	0.990322	0.0215635	0.778814	0.0334796	FALSE	1588	29961	0.0503344
727.4	Ganglion and cyst of synovium, tendon, and bursa	musculoskeletal	0.0373653	0.0504067	1.03807	0.940419	1.14587	0.458526	0	0.832316	FALSE	493	31528	0.0153961
727.5	Rupture of synovium	musculoskeletal	0.00335662	0.10211	1.00336	0.821375	1.22567	0.973776	0.867616	0.00598847	FALSE	116	32164	0.00359356
727.6	Rupture of tendon, nontraumatic	musculoskeletal	-0.0495547	0.0428154	0.951653	0.875053	1.03496	0.247107	0	0.633362	FALSE	709	31227	0.0222007
728	Disorders of muscle, ligament, and fascia	musculoskeletal	-0.170853	0.121971	0.842946	0.663709	1.07059	0.161285	0.649016	0.0914233	FALSE	84	32182	0.00260336
728.7	Fasciitis	musculoskeletal	0.0310021	0.0226067	1.03149	0.986782	1.07822	0.170259	0	0.886755	FALSE	2665	28478	0.085573
729	Other disorders of soft tissues	musculoskeletal	0.000563039	0.0465536	1.00056	0.91331	1.09615	0.99035	0	0.676069	FALSE	572	31359	0.0179136
731	Osteitis deformans and osteopathies associated with other disorders classified elsewhere	musculoskeletal	0.0567738	0.0729487	1.05842	0.917408	1.2211	0.43641	0.844836	0.0111279	FALSE	238	33020	0.00715617
733	Other disorders of bone and cartilage	musculoskeletal	0.000407332	0.0345978	1.00041	0.934818	1.0706	0.990606	0.674763	0.0795203	FALSE	1131	31635	0.0345175
733.4	Aseptic necrosis of bone	musculoskeletal	0.000728842	0.0902123	1.00073	0.838548	1.19428	0.993554	0	0.851643	FALSE	151	32967	0.00455945
733.6	Costochondritis	musculoskeletal	0.0579903	0.147741	1.0597	0.793282	1.41561	0.694679	0	0.563044	FALSE	55	32880	0.00166996
733.8	Malunion and nonunion of fracture	musculoskeletal	-0.0722063	0.121636	0.930339	0.733001	1.1808	0.552761	0	0.344814	FALSE	86	32945	0.00260361
735	Acquired foot deformities	musculoskeletal	0.0608755	0.0209866	1.06277	1.01994	1.10739	0.00372352	0.429282	0.185603	FALSE	3222	29588	0.0982018
735.1	Flat foot	musculoskeletal	-0.000131193	0.0350926	0.999869	0.933409	1.07106	0.997017	0	0.914074	FALSE	1045	32357	0.0312856
735.2	Acquired toe deformities	musculoskeletal	0.118975	0.0307156	1.12634	1.06054	1.19623	0.000107308	0.163973	0.274096	FALSE	1404	31987	0.0420473
735.21	Hammer toe (acquired)	musculoskeletal	0.16964	0.0406728	1.18488	1.09409	1.2832	3.03458e-05	0.500621	0.157041	TRUE	770	33048	0.0227689
735.23	Hallux rigidus	musculoskeletal	0.0649573	0.0629503	1.06711	0.943251	1.20724	0.302127	0.217813	0.258184	FALSE	314	33629	0.0092508
735.3	Hallux valgus (Bunion)	musculoskeletal	0.059589	0.0371979	1.0614	0.986771	1.14167	0.109167	0.00784892	0.315404	FALSE	924	32726	0.0274591
736	Other acquired deformities of limbs	musculoskeletal	0.107	0.0476175	1.11293	1.01377	1.2218	0.0246351	0.531382	0.14407	FALSE	563	33007	0.0167709
736.2	Acquired deformities of finger	musculoskeletal	0.147378	0.104281	1.15879	0.944585	1.42158	0.157575	0	0.849771	FALSE	114	33958	0.00334586
737	Curvature of spine	musculoskeletal	0.0100385	0.0686604	1.01009	0.882909	1.15559	0.88376	0.549233	0.136371	FALSE	260	33583	0.00768253
737.3	Kyphoscoliosis and scoliosis	musculoskeletal	-0.0264878	0.0778159	0.97386	0.836102	1.13431	0.733562	0.530577	0.144415	FALSE	201	33785	0.0059142
738	Other acquired musculoskeletal deformity	musculoskeletal	-0.0342675	0.0420729	0.966313	0.889826	1.04937	0.41537	0.590624	0.11807	FALSE	714	32860	0.0212665
738.4	Acquired spondylolisthesis	musculoskeletal	-0.106906	0.0647282	0.89861	0.791543	1.02016	0.0986141	0	0.779291	FALSE	297	33517	0.00878334
739	Contracture of joint	musculoskeletal	0.0632365	0.100267	1.06528	0.875218	1.29661	0.528247	0	0.396133	FALSE	125	33895	0.00367431
740	Osteoarthrosis	musculoskeletal	0.0313924	0.0148194	1.03189	1.00235	1.0623	0.0341475	0.892282	0.00231226	FALSE	9505	22249	0.299332
740.1	Osteoarthritis; localized	musculoskeletal	0.0417465	0.0166716	1.04263	1.00911	1.07726	0.0122779	0.881452	0.00367987	FALSE	6005	25277	0.191963
740.11	Osteoarthrosis, localized, primary	musculoskeletal	0.0290605	0.0187259	1.02949	0.992388	1.06797	0.120689	0.883239	0.00342775	FALSE	4298	27287	0.136077
740.12	Osteoarthrosis, localized, secondary	musculoskeletal	0.0223467	0.0479021	1.0226	0.930959	1.12326	0.640852	0	0.416388	FALSE	551	31533	0.0171737
740.2	Osteoarthrosis, generalized	musculoskeletal	-0.0524881	0.0431339	0.948866	0.871945	1.03257	0.223657	0.631955	0.0992809	FALSE	687	31379	0.0214246
740.3	Osteoarthrosis involving more than one site, but not specified as generalized	musculoskeletal	0.0813848	0.109294	1.08479	0.875616	1.34393	0.456489	0	0.782832	FALSE	103	32429	0.00316611
740.9	Osteoarthrosis NOS	musculoskeletal	0.0340542	0.0169269	1.03464	1.00088	1.06954	0.0442368	0.807061	0.0228092	FALSE	6199	25432	0.195979
741	Symptoms and disorders of the joints	musculoskeletal	0.0336724	0.0233453	1.03425	0.987989	1.08267	0.149199	0.741694	0.0491164	FALSE	2453	29729	0.0762227
741.2	Stiffness of joint	musculoskeletal	-0.0623968	0.0445741	0.93951	0.860914	1.02528	0.16156	0	0.949511	FALSE	622	33462	0.018249
741.3	Difficulty in walking	musculoskeletal	0.0091897	0.0421496	1.00923	0.929209	1.09615	0.827409	0.495997	0.158957	FALSE	721	32546	0.0216731
741.4	Joint effusions	musculoskeletal	0.106649	0.0509471	1.11254	1.00682	1.22937	0.0363193	0	0.765664	FALSE	478	32591	0.0144546
742	Derangement of joint, non-traumatic	musculoskeletal	0.0435659	0.0453319	1.04453	0.955727	1.14158	0.336531	0	0.575609	FALSE	616	32454	0.0186272
742.9	Other derangement of joint	musculoskeletal	0.0462983	0.0504647	1.04739	0.948749	1.15628	0.358912	0	0.67195	FALSE	494	32707	0.0148791
743	Osteoporosis, osteopenia and pathological fracture	musculoskeletal	-0.0082777	0.0282403	0.991756	0.938354	1.0482	0.769433	0.433901	0.183819	FALSE	1810	31895	0.0537012
743.1	Osteoporosis	musculoskeletal	-0.0515817	0.0350372	0.949726	0.886696	1.01724	0.140967	0	0.421231	FALSE	1195	33021	0.0349252
743.11	Osteoporosis NOS	musculoskeletal	-0.0444162	0.0354135	0.956556	0.892414	1.02531	0.209764	0	0.444161	FALSE	1172	33032	0.034265
743.9	Osteopenia or other disorder of bone and cartilage	musculoskeletal	0.0482964	0.0485425	1.04948	0.954235	1.15424	0.31977	0.639336	0.0958863	FALSE	549	32725	0.0164994
745	Pain in joint	musculoskeletal	-0.00127386	0.0140305	0.998727	0.971637	1.02657	0.927657	0.818469	0.0189222	FALSE	18913	11711	0.617588
747	Cardiac and circulatory congenital anomalies	congenital anomalies	-0.0372444	0.0683687	0.963441	0.842615	1.10159	0.58592	0	0.80546	FALSE	264	34458	0.00760325
747.1	Cardiac congenital anomalies	congenital anomalies	0.0303355	0.0827984	1.0308	0.876388	1.21242	0.714083	0	0.729204	FALSE	180	34617	0.00517286
747.11	Cardiac shunt/ heart septal defect	congenital anomalies	0.131712	0.123148	1.14078	0.896144	1.4522	0.284828	0	0.580133	FALSE	80	34777	0.00229509
747.12	Valvular heart disease/ heart chambers	congenital anomalies	0.0361656	0.15709	1.03683	0.762064	1.41066	0.817919	0	0.817595	FALSE	51	34809	0.00146299
747.2	Congenital anomalies of peripheral vascular system	congenital anomalies	-0.0374068	0.132819	0.963284	0.742504	1.24971	0.778222	0	0.876696	FALSE	70	34715	0.00201236
749	Congenital anomalies of face and neck	congenital anomalies	-0.0845205	0.152512	0.918953	0.681514	1.23911	0.579449	0	0.671728	FALSE	53	34852	0.00151841
750	Digestive congenital anomalies	congenital anomalies	0.0215891	0.119027	1.02182	0.809209	1.2903	0.856069	0	0.498823	FALSE	86	34602	0.00247924
750.2	Lower gastrointestinal congenital anomalies	congenital anomalies	-0.113322	0.1557	0.892863	0.658041	1.21148	0.46672	0	0.966829	FALSE	50	34738	0.00143728
750.22	Congenital anomaly of gallbladder, bile ducts, liver, pancreas	congenital anomalies	-0.101104	0.162588	0.903839	0.657197	1.24304	0.534044	0	0.993035	FALSE	46	34775	0.00132104
751	Genitourinary congenital anomalies	congenital anomalies	-0.0520603	0.0599715	0.949272	0.844	1.06767	0.385348	0.134247	0.282492	FALSE	347	34051	0.0100878
751.2	Congenital anomalies of urinary system	congenital anomalies	0.00448717	0.0679287	1.0045	0.879281	1.14755	0.947332	0	0.484038	FALSE	269	34349	0.00777052
751.21	Cystic kidney disease	congenital anomalies	0.0211517	0.0732299	1.02138	0.884815	1.17902	0.772704	0.586618	0.119866	FALSE	232	34420	0.00669514
752	Nervous system congenital anomalies	congenital anomalies	-0.0973374	0.159418	0.90725	0.663789	1.24001	0.541478	0	0.599224	FALSE	48	34812	0.00137694
753	Congenital anomalies of the eye	congenital anomalies	0.226881	0.112852	1.25468	1.00571	1.56528	0.0443868	0	0.451631	FALSE	97	34671	0.00278992
755	Congenital anomalies of limbs	congenital anomalies	0.0675816	0.044711	1.06992	0.980149	1.16791	0.130656	0.291934	0.234675	FALSE	632	33490	0.0185218
760	Back pain	symptoms	0.0190253	0.0132512	1.01921	0.993077	1.04602	0.151078	0	0.849656	FALSE	15711	15402	0.504966
761	Cervicalgia	symptoms	0.0223417	0.0170594	1.02259	0.988967	1.05736	0.190317	0	0.948082	FALSE	5186	26859	0.161835
763	Thoracic or lumbosacral neuritis or radiculitis, unspecified	symptoms	0.0714444	0.0219966	1.07406	1.02874	1.12138	0.00116232	0.476258	0.167037	FALSE	2800	29522	0.0866283
764	Sciatica	symptoms	0.0114634	0.0258356	1.01153	0.961584	1.06407	0.657256	0.718883	0.0592863	FALSE	1969	30355	0.0609145
765	Cervical radiculitis	symptoms	0.0518556	0.0301715	1.05322	0.992747	1.11738	0.0856698	0.258348	0.245568	FALSE	1406	31144	0.0431951
766	Neuralgia, neuritis, and radiculitis NOS	symptoms	-0.019564	0.0409442	0.980626	0.905006	1.06256	0.632777	0	0.848194	FALSE	743	31743	0.0228714
769	Nonallopathic lesions NEC	symptoms	0.0210088	0.0409709	1.02123	0.942431	1.10662	0.608109	0	0.889954	FALSE	771	34115	0.0221006
770	Myalgia and myositis unspecified	symptoms	-0.0339978	0.0274841	0.966574	0.915884	1.02007	0.216089	0.843082	0.0115884	FALSE	1746	31765	0.0521023
771	Musculoskeletal symptoms referable to limbs	symptoms	0.0165459	0.0521767	1.01668	0.917853	1.12616	0.751158	0.520924	0.148524	FALSE	452	33463	0.0133274
771.1	Swelling of limb	symptoms	0.0748521	0.0429729	1.07772	0.990671	1.17243	0.0815358	0	0.554975	FALSE	674	32266	0.0204614
772	Symptoms of the muscles	symptoms	0.00624714	0.0860955	1.00627	0.850019	1.19124	0.942156	0.650778	0.0906095	FALSE	165	33883	0.0048461
772.2	Spasm of muscle	symptoms	-0.0025156	0.035642	0.997488	0.930184	1.06966	0.943732	0	0.478696	FALSE	1002	32051	0.0303149
772.3	Muscle weakness	symptoms	0.0553225	0.0321109	1.05688	0.992415	1.12554	0.0849142	0	0.727105	FALSE	1267	32077	0.0379978
781	Symptoms involving nervous and musculoskeletal systems	symptoms	0.035208	0.0557685	1.03584	0.928582	1.15548	0.527828	0	0.829511	FALSE	397	33702	0.0116426
781.2	Abnormal posture	symptoms	-0.15719	0.105075	0.854542	0.695493	1.04996	0.134661	0	0.94607	FALSE	108	34562	0.00311509
782.3	Edema	symptoms	0.0304049	0.0237303	1.03087	0.984023	1.07995	0.200099	0.739542	0.0500618	FALSE	2475	30031	0.0761398
782.6	Pallor and flushing	symptoms	0.0502176	0.125637	1.0515	0.82199	1.34509	0.689375	0.266553	0.242945	FALSE	75	33597	0.00222737
783	Fever of unknown origin	symptoms	-0.0183955	0.0396679	0.981773	0.908334	1.06115	0.642835	0	0.947601	FALSE	797	32355	0.0240408
785	Abdominal pain	symptoms	-0.00564213	0.0152417	0.994374	0.965108	1.02453	0.71125	0.705603	0.0653241	FALSE	7167	22652	0.24035
788	Syncope and collapse	symptoms	0.0166099	0.0293368	1.01675	0.959936	1.07692	0.571272	0.85033	0.00974263	FALSE	1498	32071	0.0446245
789	Nausea and vomiting	symptoms	-0.00529282	0.0271159	0.994721	0.943236	1.04902	0.845242	0	0.637392	FALSE	1779	30312	0.0554361
790	Nonspecific findings on examination of blood	symptoms	-0.043436	0.119362	0.957494	0.757766	1.20986	0.715931	0	0.583407	FALSE	85	33437	0.00253565
790.1	Elevated sedimentation rate	symptoms	-0.0945942	0.194016	0.909742	0.621973	1.33065	0.625863	0	0.652824	FALSE	32	33617	0.000950994
790.6	Other abnormal blood chemistry	symptoms	0.0613517	0.0265267	1.06327	1.0094	1.12002	0.0207321	0	0.465125	FALSE	1849	30220	0.0576569
791	Gangrene	symptoms	0.0542052	0.0965832	1.0557	0.873633	1.27571	0.574642	0	0.847772	FALSE	134	34808	0.00383493
792	Abnormal Papanicolaou smear of cervix and cervical HPV	genitourinary	-0.0367026	0.0508122	0.963963	0.872587	1.06491	0.470099	0	0.920555	FALSE	540	33292	0.0159612
792.1	Papanicolaou smear of cervix or vagina with atypical squamous cells	genitourinary	-0.0608522	0.0649855	0.940962	0.828431	1.06878	0.34907	0	0.773801	FALSE	300	33583	0.008854
795	Other and nonspecific abnormal cytological, histological and immunological findings	symptoms	0.0203329	0.144015	1.02054	0.769564	1.35337	0.887723	0	0.622659	FALSE	57	34790	0.00163572
796	Elevated prostate specific antigen [PSA]	genitourinary	0.0245326	0.026068	1.02484	0.97379	1.07856	0.346653	0	0.806293	FALSE	2219	31495	0.0658184
798	Malaise and fatigue	symptoms	-0.00558612	0.0199933	0.994429	0.956215	1.03417	0.779939	0	0.428241	FALSE	3583	27266	0.116146
798.1	Chronic fatigue syndrome	symptoms	-0.0111058	0.077886	0.988956	0.848946	1.15206	0.886614	0.560596	0.131406	FALSE	204	32168	0.00630174
800	Fracture of lower limb	injuries & poisonings	0.19171	0.0449777	1.21132	1.10911	1.32295	2.02298e-05	0	0.380051	TRUE	630	33004	0.018731
800.1	Fracture of neck of femur	injuries & poisonings	0.153312	0.10304	1.16569	0.952521	1.42656	0.136781	0	0.63473	FALSE	119	33704	0.00351832
800.4	Fracture of patella	injuries & poisonings	0.203048	0.119788	1.22513	0.968766	1.54934	0.0900639	0	0.606397	FALSE	89	33703	0.00263376
801	Fracture of ankle and foot	injuries & poisonings	0.0850012	0.0383077	1.08872	1.00997	1.17361	0.0264932	0	0.604156	FALSE	877	32543	0.0262418
801.1	Fracture of foot	injuries & poisonings	0.00556776	0.0628912	1.00558	0.888966	1.1375	0.929455	0.100253	0.291773	FALSE	321	33405	0.00951788
803	Fracture of upper limb	injuries & poisonings	0.0169615	0.0419413	1.01711	0.936841	1.10425	0.685911	0.834786	0.0138846	FALSE	724	32935	0.0215098
803.1	Fracture of humerus	injuries & poisonings	-0.0478842	0.0865419	0.953244	0.804525	1.12945	0.580053	0.68914	0.0728822	FALSE	167	33608	0.00494449
803.2	Fracture of radius and ulna	injuries & poisonings	0.0155704	0.0568313	1.01569	0.90863	1.13537	0.784104	0.537562	0.141419	FALSE	392	33318	0.0116286
804	Fracture of hand or wrist	injuries & poisonings	0.0245527	0.0424952	1.02486	0.942955	1.11387	0.563416	0	0.761109	FALSE	709	32710	0.0212155
805	Fracture of vertebral column without mention of spinal cord injury	injuries & poisonings	0.0140562	0.0687484	1.01416	0.88631	1.16044	0.837996	0	0.689146	FALSE	267	33420	0.00792591
809	Fracture of unspecified bones	injuries & poisonings	0.0249672	0.0539454	1.02528	0.922411	1.13962	0.643491	0	0.376702	FALSE	425	33049	0.0126964
819	Skull and face fracture and other intercranial injury	injuries & poisonings	-0.0417484	0.0275758	0.959111	0.908649	1.01238	0.130038	0.705813	0.0652283	FALSE	1894	32156	0.0556241
830	Dislocation	injuries & poisonings	0.0845948	0.0346346	1.08828	1.01685	1.16472	0.0145862	0.777054	0.0341857	FALSE	1083	32922	0.0318483
835	Internal derangement of knee	injuries & poisonings	0.126804	0.0273482	1.13519	1.07595	1.1977	3.54094e-06	0	0.537386	TRUE	1781	31875	0.0529178
840	Sprains and strains	injuries & poisonings	0.00905324	0.0200871	1.00909	0.970138	1.04961	0.652206	0	0.658106	FALSE	3623	27504	0.116394
840.3	Joint/ligament sprain	injuries & poisonings	0.0422313	0.0364693	1.04314	0.971176	1.12043	0.246866	0.514011	0.151443	FALSE	978	31951	0.0297003
842	Other sprains and strains	injuries & poisonings	-0.049663	0.0713332	0.95155	0.827395	1.09434	0.486297	0	0.875264	FALSE	242	33262	0.00722302
851	Complications of transplants and reattached limbs	injuries & poisonings	-0.0414359	0.0754511	0.959411	0.827524	1.11232	0.582885	0	0.80965	FALSE	223	34363	0.0064477
854	Complications of cardiac/vascular device, implant, and graft	injuries & poisonings	-0.0716919	0.0706156	0.930818	0.810506	1.06899	0.30999	0.606207	0.111037	FALSE	257	34418	0.00741168
870	Open wounds of head; neck; and trunk	injuries & poisonings	-0.0057104	0.0468557	0.994306	0.907061	1.08994	0.903	0.164165	0.274041	FALSE	590	32848	0.0176446
871	Open wounds of extremities	injuries & poisonings	0.0664275	0.0360071	1.06868	0.995863	1.14683	0.0650604	0	0.812834	FALSE	1007	32051	0.0304616
871.2	Open wound of finger(s)	injuries & poisonings	0.0138879	0.0749915	1.01398	0.875384	1.17453	0.853077	0	0.657408	FALSE	224	33713	0.00660047
871.3	Open wound of foot except toe(s) alone	injuries & poisonings	0.189228	0.0818559	1.20832	1.02921	1.41859	0.0207931	0.375687	0.205654	FALSE	189	34084	0.00551454
872	Traumatic amputation	injuries & poisonings	0.19946	0.0787581	1.22074	1.04613	1.4245	0.011323	0	0.662218	FALSE	204	34270	0.0059175
916	Contusion	injuries & poisonings	0.0109017	0.0341734	1.01096	0.945466	1.08099	0.749717	0.614741	0.107157	FALSE	1133	31353	0.0348766
930	Allergic reaction to food	injuries & poisonings	0.0430946	0.0662572	1.04404	0.91689	1.18881	0.515425	0	0.425125	FALSE	283	32596	0.00860732
938	Dermatitis due to solar radiation	dermatologic	0.117349	0.0783477	1.12451	0.964438	1.31115	0.134185	0.561873	0.130845	FALSE	203	32296	0.00624635
939	Atopic/contact dermatitis due to other or unspecified	dermatologic	-0.0143592	0.0203281	0.985743	0.947241	1.02581	0.479957	0	0.582725	FALSE	3417	27113	0.111923
947	Urticaria	dermatologic	-0.0269322	0.0444258	0.973427	0.892253	1.06199	0.544362	0	0.44992	FALSE	630	31745	0.0194595
949	Allergies, other	injuries & poisonings	0.00324838	0.0356833	1.00325	0.935486	1.07593	0.927466	0	0.856827	FALSE	985	31186	0.0306176
960	Poisoning by antibiotics	injuries & poisonings	0.106136	0.0876564	1.11197	0.936442	1.32041	0.225967	0	0.341075	FALSE	158	34138	0.00460695
960.2	Allergy/adverse effect of penicillin	injuries & poisonings	0.0962446	0.10298	1.10103	0.899791	1.34727	0.349999	0	0.496688	FALSE	115	34243	0.00334711
965	Poisoning by analgesics, antipyretics, and antirheumatics	injuries & poisonings	0.126366	0.154051	1.1347	0.83898	1.53465	0.412052	0	0.831786	FALSE	51	34308	0.00148433
965.1	Opiates and related narcotics causing adverse effects in therapeutic use	injuries & poisonings	0.0964574	0.14744	1.10126	0.824879	1.47025	0.512972	0.375727	0.205639	FALSE	56	34283	0.0016308
979	Adverse drug events and drug allergies	injuries & poisonings	-0.0722213	0.0536243	0.930325	0.837509	1.03343	0.178044	0.102883	0.291066	FALSE	440	33182	0.0130867
990	Effects radiation NOS	injuries & poisonings	0.173532	0.0876097	1.1895	1.00182	1.41233	0.0476199	0	0.663459	FALSE	162	34365	0.00469198
994	Sepsis and SIRS	injuries & poisonings	0.0156979	0.0431005	1.01582	0.933534	1.10536	0.715696	0	0.396988	FALSE	695	33633	0.0202459
994.2	Sepsis	injuries & poisonings	0.0257122	0.0450521	1.02605	0.93933	1.12077	0.568189	0	0.383431	FALSE	636	33716	0.0185142
