# Supplementary material for: Insights from the largest diverse ancestry sex-specific disease map for genetically predicted height
Source: NPJ Genom Med. 2025 Feb 27;10:14. doi: 10.1038/s41525-025-00464-w (PMC11868580; doi:10.1038/s41525-025-00464-w)
Supplement: Supplementary file 16 — Supplementary Data 15 [file 41525_2025_464_MOESM16_ESM.xlsx]

## Sheet: Supplementary Data 15
Supplementary Data 15: Male meta-PheWAS results in Europeans, Africans, East Asians, Hispanics and cross-ancestry.
Phecode	Description	Group	beta_EUR	SE_EUR	OR_EUR	Lower_EUR	Upper_EUR	pvalue_EUR	I2_EUR	pval_Q_EUR	number_of_studies_EUR	Bonferroni_EUR	cases_EUR	controls_EUR	prev_EUR	beta_AFR	SE_AFR	OR_AFR	Lower_AFR	Upper_AFR	pvalue_AFR	I2_AFR	pval_Q_AFR	number_of_studies_AFR	Bonferroni_AFR	cases_AFR	controls_AFR	prev_AFR	beta_EAS	SE_EAS	OR_EAS	Lower_EAS	Upper_EAS	pvalue_EAS	I2_EAS	pval_Q_EAS	Bonferroni_EAS	cases_EAS	controls_EAS	prev_EAS	beta_HIS	SE_HIS	OR_HIS	Lower_HIS	Upper_HIS	pvalue_HIS	I2_HIS	pval_Q_HIS	Bonferroni_HIS
8	Intestinal infection	infectious diseases	-0.0395037	0.0138743	0.961266	0.935479	0.987765	0.00440978	0	0.865179	4	FALSE	6125	372835	0.0161627	0.0134932	0.0369241	1.01358	0.942823	1.08966	0.714789	14.6846	0.318646	4	FALSE	948	56062	0.0166287	NA	NA	NA	NA	NA	NA	NA	NA	NA	41	4583	0.00886678	0.0138292	0.0542156	1.01393	0.911712	1.1276	0.798663	0.232179	0.253778	FALSE
8.5	Bacterial enteritis	infectious diseases	-0.0377885	0.0173194	0.962917	0.930778	0.996164	0.0291202	0	0.895296	4	FALSE	3854	378520	0.0100791	0.0619996	0.0513335	1.06396	0.962124	1.17658	0.227132	0	0.392531	4	FALSE	488	57930	0.00835359	NA	NA	NA	NA	NA	NA	NA	NA	NA	25	4672	0.00532255	0.0270609	0.0718284	1.02743	0.892508	1.18275	0.706364	0.31216	0.227915	FALSE
8.52	Intestinal infection due to C. difficile	infectious diseases	-0.036246	0.0222682	0.964403	0.923217	1.00743	0.103587	0	0.369115	3	FALSE	2437	375786	0.00644329	0.0522028	0.0612419	1.05359	0.93442	1.18796	0.39399	0	0.698047	2	FALSE	340	55935	0.00604176	NA	NA	NA	NA	NA	NA	NA	NA	NA	15	4685	0.00319149	NA	NA	NA	NA	NA	NA	NA	NA	NA
8.6	Viral Enteritis	infectious diseases	-0.00744023	0.0320559	0.992587	0.932143	1.05695	0.816459	0	0.491477	3	FALSE	1106	379362	0.00290695	-0.0150409	0.0794059	0.985072	0.843097	1.15095	0.849765	0	0.65736	2	FALSE	206	55414	0.0037037	NA	NA	NA	NA	NA	NA	NA	NA	NA	7	4662	0.00149925	NA	NA	NA	NA	NA	NA	NA	NA	NA
8.7	Intestinal infection due to protozoa	infectious diseases	0.0380762	0.114098	1.03881	0.830646	1.29914	0.738595	0	0.795651	2	FALSE	94	382551	0.000245659	NA	NA	NA	NA	NA	NA	NA	NA	NA	NA	29	58836	0.000492653	NA	NA	NA	NA	NA	NA	NA	NA	NA	0	0	NA	NA	NA	NA	NA	NA	NA	NA	NA	NA
10	Tuberculosis	infectious diseases	0.0640352	0.0454545	1.06613	0.975257	1.16547	0.158902	0.736839	0.0223719	3	FALSE	610	372104	0.00163664	NA	NA	NA	NA	NA	NA	NA	NA	NA	NA	490	57452	0.00845673	NA	NA	NA	NA	NA	NA	NA	NA	NA	38	4617	0.00816327	-0.0442623	0.104176	0.956703	0.780014	1.17342	0.670925	0	0.454065	FALSE
31	Diseases due to other mycobacteria	infectious diseases	0.0149768	0.0655986	1.01509	0.89262	1.15436	0.819405	0	0.909087	2	FALSE	317	373261	0.000848551	NA	NA	NA	NA	NA	NA	NA	NA	NA	NA	87	56016	0.00155072	NA	NA	NA	NA	NA	NA	NA	NA	NA	10	4113	0.00242542	NA	NA	NA	NA	NA	NA	NA	NA	NA
38	Septicemia	infectious diseases	0.024309	0.00897679	1.02461	1.00674	1.04279	0.00676932	0	0.801917	4	FALSE	15136	358027	0.0405614	0.00973245	0.024563	1.00978	0.962318	1.05958	0.69194	47.2061	0.128123	4	FALSE	2229	54997	0.0389508	NA	NA	NA	NA	NA	NA	NA	NA	NA	107	4546	0.0229959	-0.0298141	0.0412453	0.970626	0.895249	1.05235	0.469772	0.506878	0.154434	FALSE
38.1	Gram negative septicemia	infectious diseases	0.0811435	0.0286382	1.08453	1.02533	1.14714	0.00460552	0.304543	0.237425	3	FALSE	1446	370949	0.00388297	0.0924911	0.0676188	1.0969	0.960752	1.25235	0.171365	0	0.521319	2	FALSE	286	57970	0.00490937	NA	NA	NA	NA	NA	NA	NA	NA	NA	10	4095	0.00243605	NA	NA	NA	NA	NA	NA	NA	NA	NA
38.2	Gram positive septicemia	infectious diseases	0.0482819	0.0284615	1.04947	0.992526	1.10967	0.0898112	0.235479	0.270358	3	FALSE	1389	371893	0.00372105	0.0805503	0.0797194	1.08388	0.927097	1.26718	0.312293	0	0.647915	2	FALSE	204	58179	0.00349417	NA	NA	NA	NA	NA	NA	NA	NA	NA	5	4675	0.00106838	NA	NA	NA	NA	NA	NA	NA	NA	NA
38.3	Bacteremia	infectious diseases	0.0500696	0.0184459	1.05134	1.01401	1.09005	0.00663941	0	0.674667	2	FALSE	3785	367811	0.0101858	0.00361078	0.0375101	1.00362	0.93248	1.08018	0.923313	0	0.438564	3	FALSE	913	54690	0.01642	NA	NA	NA	NA	NA	NA	NA	NA	NA	40	4062	0.00975134	-0.0145881	0.0620976	0.985518	0.872583	1.11307	0.814269	0.404434	0.195047	FALSE
41	Bacterial infection NOS	infectious diseases	0.0384475	0.00804226	1.0392	1.02294	1.05571	1.75e-06	0.48508	0.120382	4	TRUE	19026	350883	0.0514343	-0.00165247	0.0195576	0.998349	0.960804	1.03736	0.932665	0	0.818491	4	FALSE	3651	51577	0.0661078	0.402509	0.117135	1.49557	1.18878	1.88154	0.00058975	0.817262	0.0193201	TRUE	123	4428	0.027027	0.050874	0.0327137	1.05219	0.986844	1.12186	0.119916	0.589171	0.118722	FALSE
41.1	Staphylococcus infections	infectious diseases	0.0435427	0.0126916	1.0445	1.01884	1.07081	0.000601727	0.47972	0.12356	4	FALSE	7290	364412	0.0196125	0.0589953	0.0358953	1.06077	0.988706	1.13809	0.100271	0	0.77099	4	FALSE	995	56430	0.0173269	NA	NA	NA	NA	NA	NA	NA	NA	NA	32	4618	0.00688172	0.145693	0.0624531	1.15684	1.02356	1.30748	0.0196565	0	0.778362	FALSE
41.11	Methicillin sensitive Staphylococcus aureus	infectious diseases	0.0491978	0.0169517	1.05043	1.0161	1.08591	0.00370502	0	0.620485	3	FALSE	3918	369411	0.0104948	0.100934	0.0540607	1.1062	0.994989	1.22985	0.0618954	0	0.52743	3	FALSE	436	57575	0.00751582	NA	NA	NA	NA	NA	NA	NA	NA	NA	18	4645	0.00386018	NA	NA	NA	NA	NA	NA	NA	NA	NA
41.12	Methicillin resistant Staphylococcus aureus	infectious diseases	0.0688281	0.0261611	1.07125	1.01771	1.12761	0.00851498	0.192758	0.289736	3	FALSE	1838	369571	0.00494872	0.0162507	0.0540249	1.01638	0.914264	1.12991	0.763567	0	0.602674	3	FALSE	423	55206	0.00760395	NA	NA	NA	NA	NA	NA	NA	NA	NA	7	4100	0.00170441	0.211601	0.0966448	1.23565	1.02243	1.49335	0.0285628	0	0.524134	FALSE
41.2	Streptococcus infection	infectious diseases	0.0454127	0.0183379	1.04646	1.00952	1.08476	0.0132699	0.37493	0.201933	3	FALSE	3337	369184	0.00895788	-0.0225929	0.0562285	0.97766	0.875641	1.09157	0.687827	0.248278	0.366965	3	FALSE	401	57562	0.00691821	NA	NA	NA	NA	NA	NA	NA	NA	NA	9	4660	0.00192761	NA	NA	NA	NA	NA	NA	NA	NA	NA
41.4	E. coli	infectious diseases	0.0561894	0.017895	1.0578	1.02134	1.09556	0.00168981	0.111496	0.324494	3	FALSE	3388	367036	0.00914628	0.139556	0.0622093	1.14976	1.01778	1.29886	0.0248757	0	0.682776	3	FALSE	329	55496	0.00589342	NA	NA	NA	NA	NA	NA	NA	NA	NA	19	4652	0.00406765	NA	NA	NA	NA	NA	NA	NA	NA	NA
41.8	H. pylori	infectious diseases	-0.0970043	0.0374104	0.907552	0.843389	0.976597	0.00951491	0.700686	0.0675745	2	FALSE	946	371157	0.00254231	-0.109855	0.0397931	0.895964	0.828741	0.968641	0.0057687	0	0.362235	2	FALSE	852	54183	0.0154811	NA	NA	NA	NA	NA	NA	NA	NA	NA	29	4056	0.00709914	-0.0109365	0.0598045	0.989123	0.87972	1.11213	0.8549	0.805263	0.0234465	FALSE
41.9	Infection with drug-resistant microorganisms	infectious diseases	-0.0225766	0.0409947	0.977676	0.902195	1.05947	0.581826	0.902071	0.00139573	2	FALSE	721	231118	0.00310992	0.0319064	0.0818976	1.03242	0.879317	1.21218	0.69684	0	0.506456	2	FALSE	185	53377	0.00345394	NA	NA	NA	NA	NA	NA	NA	NA	NA	4	4115	0.000971109	NA	NA	NA	NA	NA	NA	NA	NA	NA
53	Herpes zoster	infectious diseases	0.011296	0.0168496	1.01136	0.978506	1.04532	0.502603	0.110414	0.337698	4	FALSE	4594	370135	0.0122595	-0.0558453	0.0383655	0.945685	0.877182	1.01954	0.1455	64.0485	0.0953571	2	FALSE	896	55850	0.0157897	NA	NA	NA	NA	NA	NA	NA	NA	NA	58	4527	0.0126499	-0.0370257	0.0515148	0.963651	0.871105	1.06603	0.472301	0	0.512621	FALSE
53.1	Herpes zoster with nervous system complications	infectious diseases	0.081864	0.0371417	1.08531	1.00911	1.16726	0.0275174	0.015757	0.384279	4	FALSE	926	379694	0.00243287	-0.0304022	0.0868513	0.970055	0.818217	1.15007	0.726302	41.0948	0.192597	2	FALSE	173	57586	0.0029952	NA	NA	NA	NA	NA	NA	NA	NA	NA	9	4665	0.00192555	0.00720366	0.122834	1.00723	0.791721	1.2814	0.953234	0	0.437196	FALSE
54	Herpes simplex	infectious diseases	0.0182402	0.0184553	1.01841	0.982228	1.05592	0.322984	0	0.734936	4	FALSE	3851	373906	0.0101944	0.0379719	0.0316979	1.0387	0.976135	1.10528	0.230944	21.9259	0.277806	3	FALSE	1306	52959	0.0240671	NA	NA	NA	NA	NA	NA	NA	NA	NA	53	4564	0.0114793	-0.0221551	0.0473927	0.978089	0.891328	1.07329	0.640158	0	0.428231	FALSE
70	Viral hepatitis	infectious diseases	-0.0468676	0.011036	0.954214	0.933796	0.975078	2.17e-05	0	0.40659	4	TRUE	10943	369022	0.0288	-0.0181925	0.0149486	0.981972	0.953619	1.01117	0.223604	0	0.677836	4	FALSE	6556	51100	0.113709	0.0369473	0.0848158	1.03764	0.87872	1.2253	0.663114	0.324462	0.223727	FALSE	231	4426	0.0496027	0.0175876	0.0266557	1.01774	0.965937	1.07233	0.509379	0	0.431499	FALSE
70.1	Viral hepatitis A	infectious diseases	0.0781098	0.0831876	1.08124	0.918572	1.27272	0.347751	0	0.481512	2	FALSE	189	380862	0.000495997	NA	NA	NA	NA	NA	NA	NA	NA	NA	NA	42	56361	0.000744641	NA	NA	NA	NA	NA	NA	NA	NA	NA	5	4114	0.00121389	NA	NA	NA	NA	NA	NA	NA	NA	NA
70.2	Viral hepatitis B	infectious diseases	-0.0437652	0.0318729	0.957179	0.899213	1.01888	0.169716	0	0.900664	4	FALSE	1218	379395	0.0032001	-0.0720131	0.0380025	0.930519	0.863729	1.00247	0.0580983	0	0.619322	4	FALSE	896	56537	0.0156008	0.0710969	0.105908	1.07369	0.872425	1.32137	0.502024	0	0.626286	FALSE	148	4522	0.0316916	0.139228	0.0816041	1.14939	0.9795	1.34874	0.0879831	0.512608	0.152033	FALSE
70.3	Viral hepatitis C	infectious diseases	-0.0515254	0.011699	0.94978	0.928249	0.971809	1.06e-05	0.129872	0.3276	4	TRUE	9759	370621	0.0256559	-0.0129438	0.0156403	0.98714	0.957339	1.01787	0.407899	0	0.918689	3	FALSE	5929	51905	0.102518	NA	NA	NA	NA	NA	NA	NA	NA	NA	83	4570	0.017838	0.0127954	0.0275428	1.01288	0.959649	1.06906	0.642245	0	0.728478	FALSE
70.4	Chronic hepatitis	infectious diseases	-0.0509677	0.0337635	0.950309	0.889458	1.01532	0.131158	0.234308	0.270453	4	FALSE	1094	378998	0.00287825	-0.00990949	0.050804	0.990139	0.896297	1.09381	0.845351	0	0.778205	3	FALSE	494	56798	0.0086225	NA	NA	NA	NA	NA	NA	NA	NA	NA	21	4636	0.00450934	0.152452	0.0818138	1.16469	0.992131	1.36725	0.0624053	0.471725	0.168869	FALSE
70.9	Hepatitis NOS	infectious diseases	-0.0388907	0.0302477	0.961856	0.90649	1.0206	0.198533	0	0.719222	3	FALSE	1352	378077	0.00356325	0.0828023	0.054513	1.08633	0.976245	1.20882	0.128776	0	0.61881	3	FALSE	429	56805	0.00749554	NA	NA	NA	NA	NA	NA	NA	NA	NA	22	4613	0.00474649	-0.0526405	0.0861204	0.948721	0.801369	1.12317	0.541039	0	0.608169	FALSE
71	Human immunodeficiency virus [HIV] disease	infectious diseases	-0.0452163	0.0234121	0.955791	0.912923	1.00067	0.0534437	0	0.856842	4	FALSE	2252	379287	0.00590241	-0.0513189	0.0240354	0.949976	0.906262	0.995799	0.0327498	0	0.627667	3	FALSE	2216	55917	0.0381195	NA	NA	NA	NA	NA	NA	NA	NA	NA	21	4656	0.00449006	-0.03203	0.0458832	0.968477	0.885184	1.05961	0.485128	0	0.492462	FALSE
71.1	HIV infection, symptomatic	infectious diseases	-0.04663	0.0240706	0.95444	0.910458	1.00055	0.0527186	0	0.732239	3	FALSE	2136	230356	0.00918741	-0.0484016	0.0242834	0.952751	0.908468	0.999193	0.0462393	0	0.586592	3	FALSE	2161	53413	0.0388851	NA	NA	NA	NA	NA	NA	NA	NA	NA	19	4103	0.00460941	-0.0312807	0.0465646	0.969204	0.884666	1.06182	0.501731	0	0.495192	FALSE
78	Viral warts & HPV	infectious diseases	0.0203215	0.0117924	1.02053	0.997213	1.04439	0.0848395	0	0.414191	4	FALSE	9583	361591	0.0258181	0.0823057	0.0278719	1.08579	1.02806	1.14675	0.00314703	58.6877	0.0888696	3	FALSE	1701	54740	0.0301377	NA	NA	NA	NA	NA	NA	NA	NA	NA	171	3820	0.0428464	0.103196	0.035729	1.10871	1.03372	1.18913	0.00387336	0.171026	0.272064	FALSE
79	Viral infection	infectious diseases	-0.0254896	0.0177974	0.974832	0.941414	1.00944	0.152084	0.327151	0.216008	4	FALSE	3700	370322	0.00989247	-0.0197948	0.036685	0.9804	0.912382	1.05349	0.589481	44.8647	0.142201	4	FALSE	950	54202	0.0172251	NA	NA	NA	NA	NA	NA	NA	NA	NA	43	4475	0.00951749	0.0317294	0.0606351	1.03224	0.916573	1.1625	0.600777	0	0.388279	FALSE
79.1	Varicella infection	infectious diseases	-0.235151	0.12763	0.790451	0.615512	1.01511	0.0654098	0	0.573276	2	FALSE	74	378277	0.000195586	NA	NA	NA	NA	NA	NA	NA	NA	NA	NA	19	56464	0.000336384	NA	NA	NA	NA	NA	NA	NA	NA	NA	1	4121	0.000242601	NA	NA	NA	NA	NA	NA	NA	NA	NA
79.2	Infectious mononucleosis	infectious diseases	-0.00514088	0.0972145	0.994872	0.822277	1.2037	0.957826	0	0.895449	3	FALSE	119	381122	0.000312139	NA	NA	NA	NA	NA	NA	NA	NA	NA	NA	10	56507	0.000176938	NA	NA	NA	NA	NA	NA	NA	NA	NA	0	0	NA	NA	NA	NA	NA	NA	NA	NA	NA	NA
79.9	Viremia, NOS	infectious diseases	0.0057562	0.0312782	1.00577	0.945967	1.06936	0.853988	0	0.781921	3	FALSE	1079	379694	0.00283371	-0.0191443	0.126152	0.981038	0.766134	1.25622	0.87938	0	0.463171	2	FALSE	106	57344	0.00184508	NA	NA	NA	NA	NA	NA	NA	NA	NA	6	4639	0.00129171	-0.00966653	0.152173	0.99038	0.734974	1.33454	0.94935	0	0.918761	FALSE
80	Postoperative infection	infectious diseases	0.0248529	0.0139823	1.02516	0.997451	1.05365	0.0754922	0.397816	0.190021	3	FALSE	5783	370303	0.0153768	0.125171	0.049445	1.13334	1.02866	1.24867	0.0113568	8.31716	0.335976	3	FALSE	518	55444	0.00925628	NA	NA	NA	NA	NA	NA	NA	NA	NA	21	4666	0.00448048	NA	NA	NA	NA	NA	NA	NA	NA	NA
81	Infection/inflammation of internal prosthetic device; implant; and graft	infectious diseases	0.0166759	0.0169717	1.01682	0.983549	1.05121	0.325817	0.350692	0.214359	3	FALSE	3838	373547	0.01017	-0.0319645	0.0538841	0.968541	0.871469	1.07643	0.553041	0	0.905949	3	FALSE	446	58140	0.00761274	NA	NA	NA	NA	NA	NA	NA	NA	NA	12	4685	0.00255482	NA	NA	NA	NA	NA	NA	NA	NA	NA
90	Sexually transmitted infections (not HIV or hepatitis)	infectious diseases	0.0772207	0.0286952	1.08028	1.0212	1.14278	0.00712229	0	0.72099	4	FALSE	1565	381503	0.00408544	-0.0129901	0.0274949	0.987094	0.935308	1.04175	0.636602	0	0.99792	3	FALSE	1749	52579	0.0321933	NA	NA	NA	NA	NA	NA	NA	NA	NA	42	4024	0.0103296	-0.00380906	0.0524682	0.996198	0.898845	1.1041	0.942126	0	0.378544	FALSE
90.2	Gonococcal infections	infectious diseases	0.0355321	0.128144	1.03617	0.806037	1.33201	0.781564	0.414302	0.191328	2	FALSE	92	384732	0.00023907	-0.117985	0.109076	0.888709	0.717652	1.10054	0.279395	0	0.65246	2	FALSE	118	55752	0.00211205	NA	NA	NA	NA	NA	NA	NA	NA	NA	2	4117	0.000485555	NA	NA	NA	NA	NA	NA	NA	NA	NA
90.3	Venereal diseases due to Chlamydia trachomatis	infectious diseases	NA	NA	NA	NA	NA	NA	NA	NA	NA	NA	35	232888	0.000150264	NA	NA	NA	NA	NA	NA	NA	NA	NA	NA	41	56000	0.000731607	NA	NA	NA	NA	NA	NA	NA	NA	NA	3	4111	0.000729217	NA	NA	NA	NA	NA	NA	NA	NA	NA
110	Dermatophytosis / Dermatomycosis	infectious diseases	0.0454791	0.00650033	1.04653	1.03328	1.05995	2.63e-12	0	0.817189	4	TRUE	40247	321713	0.111192	0.0232008	0.0115356	1.02347	1.00059	1.04688	0.0443013	0	0.938383	3	FALSE	15038	37583	0.285779	NA	NA	NA	NA	NA	NA	NA	NA	NA	507	3836	0.11674	0.0290665	0.0177508	1.02949	0.994292	1.06594	0.101531	0.801911	0.0246509	FALSE
110.1	Dermatophytosis	infectious diseases	0.0486451	0.00658307	1.04985	1.03639	1.06348	1.47e-13	0	0.634752	4	TRUE	39077	323385	0.10781	0.0246534	0.0116799	1.02496	1.00176	1.04869	0.0347929	0	0.968753	3	FALSE	14425	38370	0.273227	NA	NA	NA	NA	NA	NA	NA	NA	NA	462	3905	0.105793	0.0349293	0.0180465	1.03555	0.999559	1.07283	0.0529263	0.793878	0.0276221	FALSE
110.11	Dermatophytosis of nail	infectious diseases	0.0641753	0.00736254	1.06628	1.051	1.08178	2.87e-18	0	0.764235	4	TRUE	29598	339222	0.0802505	0.0476439	0.0129419	1.0488	1.02253	1.07574	0.000231981	0	0.383417	3	FALSE	10568	43755	0.19454	NA	NA	NA	NA	NA	NA	NA	NA	NA	258	4281	0.0568407	0.0343501	0.020716	1.03495	0.993767	1.07783	0.097289	0.354319	0.21332	FALSE
110.12	Althete's foot	infectious diseases	0.0348486	0.0135579	1.03546	1.00831	1.06335	0.0101592	0.348311	0.203249	4	FALSE	7400	365106	0.0198655	-0.00376278	0.0188014	0.996244	0.960201	1.03364	0.841376	0	0.713666	3	FALSE	4022	50227	0.0741396	NA	NA	NA	NA	NA	NA	NA	NA	NA	166	3799	0.0418663	0.00167858	0.0300881	1.00168	0.944317	1.06253	0.95551	0.385973	0.201898	FALSE
110.13	Dermatophytosis of the body	infectious diseases	0.0313055	0.0212387	1.0318	0.989732	1.07566	0.140485	0.470184	0.129245	4	FALSE	2926	372708	0.0077895	-0.00486799	0.0424327	0.995144	0.915729	1.08145	0.908665	0	0.960758	2	FALSE	741	53206	0.0137357	NA	NA	NA	NA	NA	NA	NA	NA	NA	55	3958	0.0137055	0.106843	0.0518388	1.11276	1.00525	1.23176	0.0392966	0.735052	0.0520447	FALSE
110.2	Dermatomycoses	infectious diseases	-0.0135132	0.0332713	0.986578	0.924295	1.05306	0.684631	0	0.725393	4	FALSE	1170	379243	0.0030756	0.0119655	0.0397947	1.01204	0.936102	1.09413	0.763657	78.8235	0.0297753	2	FALSE	842	56326	0.0147285	NA	NA	NA	NA	NA	NA	NA	NA	NA	42	4011	0.0103627	0.00619992	0.0680591	1.00622	0.880563	1.14981	0.927416	0	0.509264	FALSE
112	Candidiasis	infectious diseases	-0.0298981	0.0164338	0.970544	0.939782	1.00231	0.0688646	0	0.530959	4	FALSE	4387	374011	0.0115936	0.051948	0.0385356	1.05332	0.976695	1.13596	0.177642	0	0.976595	4	FALSE	854	56226	0.0149615	NA	NA	NA	NA	NA	NA	NA	NA	NA	25	4645	0.00535332	0.0731134	0.0668112	1.07585	0.943807	1.22637	0.273811	0	0.383984	FALSE
112.3	Candidiasis of skin and nails	infectious diseases	0.00831816	0.0622024	1.00835	0.892618	1.13909	0.893618	0	0.823691	3	FALSE	314	381463	0.00082247	NA	NA	NA	NA	NA	NA	NA	NA	NA	NA	61	58178	0.00104741	NA	NA	NA	NA	NA	NA	NA	NA	NA	3	4119	0.000727802	0.209478	0.18936	1.23303	0.85073	1.78714	0.268621	0	0.347739	FALSE
117	Mycoses	infectious diseases	0.0366383	0.0269175	1.03732	0.98401	1.09351	0.173472	0	0.595528	4	FALSE	1678	379599	0.004401	-0.0702389	0.0599205	0.932171	0.828879	1.04833	0.241116	0	0.403073	3	FALSE	348	57495	0.00601629	NA	NA	NA	NA	NA	NA	NA	NA	NA	22	4666	0.00469283	-0.0421049	0.103592	0.958769	0.782594	1.1746	0.684413	0	0.972778	FALSE
117.1	Histoplasmosis	infectious diseases	0.0728271	0.0490843	1.07554	0.976895	1.18416	0.137884	0	0.36458	2	FALSE	529	382161	0.00138232	NA	NA	NA	NA	NA	NA	NA	NA	NA	NA	55	53862	0.00102009	NA	NA	NA	NA	NA	NA	NA	NA	NA	0	0	NA	NA	NA	NA	NA	NA	NA	NA	NA	NA
117.2	Coccidioidomycosis	infectious diseases	NA	NA	NA	NA	NA	NA	NA	NA	NA	NA	104	379457	0.000274001	NA	NA	NA	NA	NA	NA	NA	NA	NA	NA	50	53887	0.000927007	NA	NA	NA	NA	NA	NA	NA	NA	NA	10	4114	0.00242483	NA	NA	NA	NA	NA	NA	NA	NA	NA
117.4	Aspergillosis	infectious diseases	0.0790041	0.0558256	1.08221	0.970046	1.20734	0.157012	0	0.580888	3	FALSE	370	382615	0.000966095	NA	NA	NA	NA	NA	NA	NA	NA	NA	NA	55	55704	0.000986388	NA	NA	NA	NA	NA	NA	NA	NA	NA	7	4699	0.00148746	NA	NA	NA	NA	NA	NA	NA	NA	NA
130	Spirochetal infection	infectious diseases	0.0679468	0.0402006	1.07031	0.989214	1.15805	0.090991	0	0.51693	3	FALSE	813	381507	0.00212649	NA	NA	NA	NA	NA	NA	NA	NA	NA	NA	56	58497	0.000956398	NA	NA	NA	NA	NA	NA	NA	NA	NA	3	4097	0.000731707	NA	NA	NA	NA	NA	NA	NA	NA	NA
130.1	Lyme disease	infectious diseases	0.0432064	0.0512666	1.04415	0.944335	1.15452	0.399353	0.0768445	0.338497	3	FALSE	495	383536	0.00128896	NA	NA	NA	NA	NA	NA	NA	NA	NA	NA	18	50159	0.00035873	NA	NA	NA	NA	NA	NA	NA	NA	NA	2	4121	0.000485084	NA	NA	NA	NA	NA	NA	NA	NA	NA
131	Protozoan infection	infectious diseases	NA	NA	NA	NA	NA	NA	NA	NA	NA	NA	58	384615	0.000150777	NA	NA	NA	NA	NA	NA	NA	NA	NA	NA	82	53348	0.00153472	NA	NA	NA	NA	NA	NA	NA	NA	NA	0	0	NA	NA	NA	NA	NA	NA	NA	NA	NA	NA
132	Infestation (lice, mites)	infectious diseases	-0.00696988	0.0441041	0.993054	0.910818	1.08272	0.874431	0	0.810057	2	FALSE	704	382333	0.00183794	-0.135123	0.0807892	0.873609	0.745674	1.02349	0.0944193	0	0.793537	2	FALSE	203	55436	0.00364852	NA	NA	NA	NA	NA	NA	NA	NA	NA	8	4093	0.00195074	-0.117875	0.103318	0.888807	0.725877	1.08831	0.253914	0.281131	0.238224	FALSE
133	Arthropod-borne diseases	infectious diseases	-0.099445	0.0771048	0.90534	0.778359	1.05304	0.197141	0	0.789927	2	FALSE	212	380791	0.000556426	-0.145894	0.136525	0.86425	0.661346	1.12941	0.285241	0	0.325708	2	FALSE	91	58730	0.00154707	NA	NA	NA	NA	NA	NA	NA	NA	NA	2	4118	0.000485437	NA	NA	NA	NA	NA	NA	NA	NA	NA
134	Helminthiases	infectious diseases	0.00136252	0.0810038	1.00136	0.854361	1.17366	0.98658	0	0.693428	2	FALSE	177	384353	0.000460302	NA	NA	NA	NA	NA	NA	NA	NA	NA	NA	42	58647	0.000715637	NA	NA	NA	NA	NA	NA	NA	NA	NA	3	4708	0.000636807	NA	NA	NA	NA	NA	NA	NA	NA	NA
134.1	Intestinal helminthiases	infectious diseases	0.0226963	0.09747	1.02296	0.845065	1.23829	0.815875	0	0.349174	2	FALSE	119	384578	0.000309334	NA	NA	NA	NA	NA	NA	NA	NA	NA	NA	23	58714	0.000391576	NA	NA	NA	NA	NA	NA	NA	NA	NA	3	4709	0.000636672	NA	NA	NA	NA	NA	NA	NA	NA	NA
136	Other infectious and parasitic diseases	infectious diseases	-0.00587161	0.0273536	0.994146	0.942251	1.0489	0.830036	0.376372	0.186206	4	FALSE	1712	378565	0.00450198	0.0247272	0.0437371	1.02504	0.940827	1.11678	0.57183	42.3443	0.187846	2	FALSE	701	56629	0.0122275	NA	NA	NA	NA	NA	NA	NA	NA	NA	24	4036	0.00591133	0.119352	0.073326	1.12677	0.97593	1.30092	0.10359	0	0.820413	FALSE
145	Cancer of mouth	neoplasms	-0.00799751	0.0204712	0.992034	0.953019	1.03265	0.69604	0	0.435226	4	FALSE	2831	380061	0.00739373	0.0613639	0.0636651	1.06329	0.938552	1.2046	0.335119	32.0637	0.225036	2	FALSE	310	58484	0.00527265	NA	NA	NA	NA	NA	NA	NA	NA	NA	11	4684	0.00234292	-0.0263554	0.108704	0.973989	0.787091	1.20527	0.808431	0.0600481	0.302331	FALSE
145.1	Cancer of lip	neoplasms	-0.0314845	0.0895715	0.969006	0.812986	1.15497	0.725212	0	0.806564	2	FALSE	175	379497	0.000460924	NA	NA	NA	NA	NA	NA	NA	NA	NA	NA	4	47937	8.34359e-05	NA	NA	NA	NA	NA	NA	NA	NA	NA	0	0	NA	NA	NA	NA	NA	NA	NA	NA	NA	NA
145.2	Cancer of tongue	neoplasms	0.00309558	0.028654	1.0031	0.948318	1.06105	0.913969	0.309026	0.23522	3	FALSE	1425	381972	0.00371677	NA	NA	NA	NA	NA	NA	NA	NA	NA	NA	100	53793	0.00185553	NA	NA	NA	NA	NA	NA	NA	NA	NA	5	4119	0.00121242	NA	NA	NA	NA	NA	NA	NA	NA	NA
145.3	Cancer of major salivary glands	neoplasms	0.0215287	0.051258	1.02176	0.9241	1.12975	0.674481	0	0.799427	3	FALSE	450	382872	0.00117395	NA	NA	NA	NA	NA	NA	NA	NA	NA	NA	103	58840	0.00174745	NA	NA	NA	NA	NA	NA	NA	NA	NA	2	4698	0.000425532	NA	NA	NA	NA	NA	NA	NA	NA	NA
145.4	Cancer of the gums	neoplasms	0.00939037	0.100918	1.00943	0.828279	1.23021	0.925864	0.592914	0.085736	3	FALSE	106	379681	0.000279104	NA	NA	NA	NA	NA	NA	NA	NA	NA	NA	7	53945	0.000129745	NA	NA	NA	NA	NA	NA	NA	NA	NA	0	0	NA	NA	NA	NA	NA	NA	NA	NA	NA	NA
145.5	Cancer of the mouth floor	neoplasms	-0.0813915	0.0713317	0.921833	0.801557	1.06016	0.253858	0	0.93583	3	FALSE	229	383221	0.00059721	NA	NA	NA	NA	NA	NA	NA	NA	NA	NA	24	56297	0.000426129	NA	NA	NA	NA	NA	NA	NA	NA	NA	0	0	NA	NA	NA	NA	NA	NA	NA	NA	NA	NA
149	Cancer of larynx, pharynx, nasal cavities	neoplasms	-0.0176178	0.0174388	0.982537	0.949521	1.0167	0.312369	0.693902	0.0203377	4	FALSE	3869	379393	0.0100949	0.0434983	0.0522142	1.04446	0.942858	1.15701	0.404804	0	0.947102	3	FALSE	456	58392	0.00774878	NA	NA	NA	NA	NA	NA	NA	NA	NA	26	4680	0.00552486	0.0374572	0.0949653	1.03817	0.861852	1.25055	0.693263	0.124117	0.285292	FALSE
149.1	Cancer of oropharynx	neoplasms	0.0452258	0.0271413	1.04626	0.992062	1.10343	0.0956516	0.219986	0.278571	4	FALSE	1594	381827	0.00415731	0.01114	0.0888508	1.0112	0.849587	1.20356	0.900223	0	0.857815	2	FALSE	160	56108	0.00284353	NA	NA	NA	NA	NA	NA	NA	NA	NA	10	4695	0.0021254	NA	NA	NA	NA	NA	NA	NA	NA	NA
149.2	Cancer of nasopharynx	neoplasms	0.0977062	0.0812645	1.10264	0.940288	1.29302	0.229238	0	0.709204	3	FALSE	173	383214	0.000451241	NA	NA	NA	NA	NA	NA	NA	NA	NA	NA	34	56574	0.000600622	NA	NA	NA	NA	NA	NA	NA	NA	NA	7	4701	0.00148683	NA	NA	NA	NA	NA	NA	NA	NA	NA
149.3	Cancer of hypopharynx	neoplasms	-0.0416152	0.0684175	0.959239	0.83886	1.09689	0.543019	0	0.420387	3	FALSE	248	383210	0.000646746	NA	NA	NA	NA	NA	NA	NA	NA	NA	NA	32	56573	0.000565321	NA	NA	NA	NA	NA	NA	NA	NA	NA	1	579	0.00172414	NA	NA	NA	NA	NA	NA	NA	NA	NA
149.4	Cancer of larynx	neoplasms	-0.0342147	0.0230891	0.966364	0.923607	1.0111	0.13838	0.840095	0.00192328	3	FALSE	2144	381137	0.00559381	0.0414212	0.0678065	1.04229	0.912582	1.19044	0.541283	26.7992	0.242482	2	FALSE	270	58662	0.00458155	NA	NA	NA	NA	NA	NA	NA	NA	NA	5	4699	0.00106293	NA	NA	NA	NA	NA	NA	NA	NA	NA
149.5	Hx of malignant neoplasm of oral cavity and pharynx	neoplasms	0.0112377	0.0421086	1.0113	0.931188	1.09831	0.789566	0	0.952432	2	FALSE	639	232225	0.00274409	0.156134	0.129299	1.16898	0.907295	1.50615	0.227225	0	0.688277	2	FALSE	69	53839	0.00127996	NA	NA	NA	NA	NA	NA	NA	NA	NA	2	4122	0.000484966	NA	NA	NA	NA	NA	NA	NA	NA	NA
149.9	Cancer of of nasal cavities	neoplasms	-0.0144358	0.0624001	0.985668	0.872199	1.1139	0.817049	0.0397904	0.352946	3	FALSE	295	383080	0.000769482	NA	NA	NA	NA	NA	NA	NA	NA	NA	NA	43	53872	0.000797552	NA	NA	NA	NA	NA	NA	NA	NA	NA	4	4121	0.000969697	NA	NA	NA	NA	NA	NA	NA	NA	NA
150	Cancer of esophagus	neoplasms	-0.0276988	0.0228253	0.972681	0.930126	1.01718	0.224933	0.472868	0.150009	3	FALSE	2142	371323	0.00573548	NA	NA	NA	NA	NA	NA	NA	NA	NA	NA	95	58525	0.00162061	NA	NA	NA	NA	NA	NA	NA	NA	NA	1	4120	0.00024266	NA	NA	NA	NA	NA	NA	NA	NA	NA
151	Cancer of stomach	neoplasms	-0.0418132	0.0269634	0.959049	0.909682	1.0111	0.120965	0	0.842287	3	FALSE	1502	371675	0.0040249	0.0632528	0.0790535	1.0653	0.912389	1.24383	0.423637	0	0.854413	2	FALSE	212	58397	0.00361719	NA	NA	NA	NA	NA	NA	NA	NA	NA	8	4669	0.0017105	NA	NA	NA	NA	NA	NA	NA	NA	NA
153	Colorectal cancer	neoplasms	0.0174752	0.0112504	1.01763	0.995435	1.04032	0.120353	0	0.478861	4	FALSE	9236	353953	0.0254303	0.0327634	0.0336412	1.03331	0.967372	1.10373	0.330103	45.3287	0.139398	4	FALSE	1118	56834	0.0192918	NA	NA	NA	NA	NA	NA	NA	NA	NA	57	4560	0.0123457	0.0424253	0.0555552	1.04334	0.935699	1.16336	0.44507	0.0651327	0.30102	FALSE
153.2	Colon cancer	neoplasms	0.0161651	0.0129809	1.0163	0.990766	1.04248	0.213021	0	0.741229	4	FALSE	6990	354942	0.019313	0.0207183	0.0391002	1.02093	0.945618	1.10225	0.596198	28.6971	0.239922	4	FALSE	842	57139	0.014522	NA	NA	NA	NA	NA	NA	NA	NA	NA	48	4566	0.0104031	0.0411649	0.0679152	1.04202	0.912154	1.19038	0.544433	0.396965	0.197836	FALSE
153.3	Malignant neoplasm of rectum, rectosigmoid junction, and anus	neoplasms	0.0153337	0.0171057	1.01545	0.981972	1.05007	0.370034	0	0.599133	4	FALSE	3808	358563	0.0105086	-0.0226522	0.053008	0.977602	0.881134	1.08463	0.669135	0	0.444792	3	FALSE	440	57809	0.00755378	NA	NA	NA	NA	NA	NA	NA	NA	NA	21	4614	0.00453074	0.0420007	0.0778009	1.0429	0.895399	1.21469	0.589302	0	0.610081	FALSE
155	Cancer of liver and intrahepatic bile duct	neoplasms	-0.0642648	0.0238217	0.937757	0.89498	0.982578	0.00698103	0	0.691813	4	FALSE	2069	370672	0.00555077	-0.00164512	0.0525679	0.998356	0.900616	1.1067	0.975034	58.7138	0.0887336	3	FALSE	451	58121	0.00769992	NA	NA	NA	NA	NA	NA	NA	NA	NA	29	4647	0.00620188	0.0122778	0.066753	1.01235	0.888202	1.15386	0.854069	0	0.698571	FALSE
155.1	Malignant neoplasm of liver, primary	neoplasms	-0.0684926	0.0269926	0.9338	0.885682	0.984533	0.0111662	0	0.968073	4	FALSE	1635	371032	0.00438729	0.00395404	0.0555105	1.00396	0.900465	1.11935	0.943214	50.3207	0.133599	3	FALSE	396	58192	0.00675906	NA	NA	NA	NA	NA	NA	NA	NA	NA	23	4651	0.00492084	0.0392172	0.0692496	1.04	0.908001	1.19118	0.571178	0	0.580985	FALSE
157	Pancreatic cancer	neoplasms	0.0165387	0.0260877	1.01668	0.965999	1.07001	0.526104	0	0.626521	3	FALSE	1641	371496	0.00439785	0.00814896	0.0816721	1.00818	0.859052	1.1832	0.920522	0	0.860178	3	FALSE	191	58415	0.00325905	NA	NA	NA	NA	NA	NA	NA	NA	NA	14	4663	0.00299337	NA	NA	NA	NA	NA	NA	NA	NA	NA
158	Neoplasm of unspecified nature of digestive system	neoplasms	-0.04398	0.0263212	0.956973	0.908856	1.00764	0.0947417	0	0.615187	4	FALSE	1649	369721	0.00444032	NA	NA	NA	NA	NA	NA	NA	NA	NA	NA	275	57950	0.00472306	NA	NA	NA	NA	NA	NA	NA	NA	NA	8	4654	0.001716	0.0563709	0.133391	1.05799	0.81459	1.37412	0.672588	0.498381	0.157971	FALSE
159	Malignant neoplasm of other and ill-defined sites within the digestive organs and peritoneum	neoplasms	0.00962624	0.0261557	1.00967	0.959217	1.06278	0.712846	0.624894	0.0460584	4	FALSE	1639	370744	0.00440138	0.0736248	0.0706678	1.0764	0.937178	1.23631	0.297485	0	0.421264	2	FALSE	264	58237	0.00451274	NA	NA	NA	NA	NA	NA	NA	NA	NA	6	4664	0.0012848	NA	NA	NA	NA	NA	NA	NA	NA	NA
159.2	Malignant neoplasm of small intestine, including duodenum	neoplasms	0.0343561	0.0449538	1.03495	0.947667	1.13028	0.444715	0.589014	0.0629396	4	FALSE	561	372242	0.00150482	NA	NA	NA	NA	NA	NA	NA	NA	NA	NA	97	58531	0.0016545	NA	NA	NA	NA	NA	NA	NA	NA	NA	2	4122	0.000484966	NA	NA	NA	NA	NA	NA	NA	NA	NA
159.3	Malignant neoplasm of gallbladder and extrahepatic bile ducts	neoplasms	-0.000179181	0.0518494	0.999821	0.903208	1.10677	0.997243	0.179094	0.295772	3	FALSE	409	369177	0.00110664	NA	NA	NA	NA	NA	NA	NA	NA	NA	NA	66	58595	0.00112511	NA	NA	NA	NA	NA	NA	NA	NA	NA	4	4675	0.000854884	NA	NA	NA	NA	NA	NA	NA	NA	NA
159.4	Malignant neoplasm of retroperitoneum and peritoneum	neoplasms	-0.0369406	0.0756877	0.963733	0.830867	1.11785	0.625502	0	0.718641	3	FALSE	184	369299	0.000497993	NA	NA	NA	NA	NA	NA	NA	NA	NA	NA	26	56480	0.000460128	NA	NA	NA	NA	NA	NA	NA	NA	NA	0	0	NA	NA	NA	NA	NA	NA	NA	NA	NA	NA
164	Cancer of intrathoracic organs	neoplasms	0.00392384	0.0719139	1.00393	0.871949	1.15589	0.956487	0	0.590665	3	FALSE	221	378103	0.000584155	NA	NA	NA	NA	NA	NA	NA	NA	NA	NA	35	58907	0.000593804	NA	NA	NA	NA	NA	NA	NA	NA	NA	1	4125	0.000242365	NA	NA	NA	NA	NA	NA	NA	NA	NA
165	Cancer within the respiratory system	neoplasms	-0.0124705	0.0114079	0.987607	0.96577	1.00994	0.274328	0.436472	0.149578	4	FALSE	9199	374064	0.0240018	-0.00786397	0.0336179	0.992167	0.9289	1.05974	0.815045	50.4164	0.109184	4	FALSE	1144	57522	0.0195002	NA	NA	NA	NA	NA	NA	NA	NA	NA	27	4673	0.00574468	0.133855	0.0803505	1.14323	0.976648	1.33822	0.0957365	0	0.322646	FALSE
165.1	Cancer of bronchus; lung	neoplasms	-0.00394315	0.0122563	0.996065	0.972422	1.02028	0.747662	0.540899	0.0883115	4	FALSE	8018	374721	0.020949	-0.0211021	0.0347124	0.979119	0.91472	1.04805	0.543245	60.2479	0.0563686	4	FALSE	1071	57652	0.0182382	NA	NA	NA	NA	NA	NA	NA	NA	NA	25	4677	0.00531689	0.131407	0.0846997	1.14043	0.96599	1.34637	0.120795	0	0.324034	FALSE
170	Cancer of bone and connective tissue	neoplasms	0.0777375	0.0271075	1.08084	1.02491	1.13982	0.0041341	0	0.590699	3	FALSE	1553	382592	0.00404274	0.103332	0.0737401	1.10886	0.959641	1.28128	0.161126	0	0.925173	2	FALSE	238	58546	0.00404872	NA	NA	NA	NA	NA	NA	NA	NA	NA	11	4106	0.00267185	NA	NA	NA	NA	NA	NA	NA	NA	NA
170.1	Bone cancer	neoplasms	0.0938844	0.0448793	1.09843	1.00594	1.19943	0.0364445	0.562203	0.101859	3	FALSE	553	383934	0.00143828	NA	NA	NA	NA	NA	NA	NA	NA	NA	NA	72	58823	0.00122251	NA	NA	NA	NA	NA	NA	NA	NA	NA	4	4117	0.000970638	NA	NA	NA	NA	NA	NA	NA	NA	NA
170.2	Cancer of connective tissue	neoplasms	0.0637673	0.0323742	1.06584	1.00032	1.13567	0.0488736	0	0.931107	3	FALSE	1091	383360	0.00283781	0.13753	0.0848175	1.14744	0.971698	1.35496	0.104916	0	0.514302	2	FALSE	177	58719	0.0030053	NA	NA	NA	NA	NA	NA	NA	NA	NA	8	4113	0.00194128	NA	NA	NA	NA	NA	NA	NA	NA	NA
172	Skin cancer	neoplasms	0.0267756	0.00603632	1.02714	1.01506	1.03936	9.18e-06	0.417419	0.161172	4	TRUE	41380	334915	0.109967	NA	NA	NA	NA	NA	NA	NA	NA	NA	NA	342	58165	0.00584545	NA	NA	NA	NA	NA	NA	NA	NA	NA	30	4647	0.00641437	0.103353	0.0473121	1.10888	1.01068	1.21663	0.0289259	0	0.719886	FALSE
172.1	Melanomas of skin, dx or hx	neoplasms	0.0349041	0.00862415	1.03552	1.01816	1.05317	5.18e-05	0	0.618313	4	FALSE	18997	352928	0.0510775	NA	NA	NA	NA	NA	NA	NA	NA	NA	NA	93	58747	0.00158056	NA	NA	NA	NA	NA	NA	NA	NA	NA	13	4684	0.00276772	NA	NA	NA	NA	NA	NA	NA	NA	NA
172.11	Melanomas of skin	neoplasms	0.0485977	0.0139526	1.0498	1.02148	1.0789	0.000495716	0	0.418976	4	FALSE	6200	370912	0.0164407	NA	NA	NA	NA	NA	NA	NA	NA	NA	NA	42	58869	0.00071294	NA	NA	NA	NA	NA	NA	NA	NA	NA	6	4702	0.00127443	NA	NA	NA	NA	NA	NA	NA	NA	NA
172.2	Other non-epithelial cancer of skin	neoplasms	0.0271048	0.00669713	1.02748	1.01408	1.04105	5.18e-05	0.612706	0.0515621	4	FALSE	32629	341223	0.0872779	NA	NA	NA	NA	NA	NA	NA	NA	NA	NA	260	58374	0.00443429	NA	NA	NA	NA	NA	NA	NA	NA	NA	19	4669	0.0040529	0.11081	0.0525446	1.11718	1.00786	1.23837	0.0349553	0	0.584764	FALSE
172.21	Basal cell carcinoma	neoplasms	0.0222086	0.0107265	1.02246	1.00119	1.04418	0.0384105	0.346856	0.204129	4	FALSE	12414	358952	0.0334279	NA	NA	NA	NA	NA	NA	NA	NA	NA	NA	24	47890	0.000500897	NA	NA	NA	NA	NA	NA	NA	NA	NA	3	4117	0.000728155	0.132714	0.0808953	1.14192	0.974493	1.33812	0.100888	0	0.326064	FALSE
172.22	Squamous cell carcinoma	neoplasms	0.00912427	0.0136717	1.00917	0.982483	1.03657	0.504528	0	0.871607	4	FALSE	7395	365292	0.0198424	NA	NA	NA	NA	NA	NA	NA	NA	NA	NA	91	58807	0.00154504	NA	NA	NA	NA	NA	NA	NA	NA	NA	7	4113	0.00169903	NA	NA	NA	NA	NA	NA	NA	NA	NA
172.3	Carcinoma in situ of skin	neoplasms	0.0201434	0.020659	1.02035	0.979858	1.06251	0.329539	0	0.744497	3	FALSE	2891	372026	0.00771104	NA	NA	NA	NA	NA	NA	NA	NA	NA	NA	40	50201	0.000796162	NA	NA	NA	NA	NA	NA	NA	NA	NA	3	4119	0.000727802	NA	NA	NA	NA	NA	NA	NA	NA	NA
173	Neoplasm of uncertain behavior of skin	neoplasms	0.0294725	0.00820435	1.02991	1.01348	1.04661	0.000327763	0	0.425809	4	FALSE	22470	332541	0.0632938	NA	NA	NA	NA	NA	NA	NA	NA	NA	NA	636	53631	0.0117198	NA	NA	NA	NA	NA	NA	NA	NA	NA	59	3862	0.0150472	0.121542	0.0459738	1.12924	1.03193	1.23571	0.00820001	0.172535	0.271627	FALSE
174	Breast cancer	neoplasms	-0.0305921	0.0524766	0.969871	0.875076	1.07493	0.559916	0	0.774979	3	FALSE	413	378629	0.00108959	NA	NA	NA	NA	NA	NA	NA	NA	NA	NA	64	58750	0.00108818	NA	NA	NA	NA	NA	NA	NA	NA	NA	1	4124	0.000242424	NA	NA	NA	NA	NA	NA	NA	NA	NA
174.2	Breast cancer [male]	neoplasms	-0.0342552	0.106839	0.966325	0.783757	1.19142	0.748496	0	0.619689	2	FALSE	126	379152	0.00033221	NA	NA	NA	NA	NA	NA	NA	NA	NA	NA	40	56292	0.000710076	NA	NA	NA	NA	NA	NA	NA	NA	NA	0	0	NA	NA	NA	NA	NA	NA	NA	NA	NA	NA
185	Cancer of prostate	neoplasms	-0.00746599	0.00654466	0.992562	0.979911	1.00538	0.253963	0	0.850263	4	FALSE	31161	331375	0.0859528	-0.0081892	0.0154471	0.991844	0.962265	1.02233	0.596013	0	0.613938	4	FALSE	6757	50780	0.117437	NA	NA	NA	NA	NA	NA	NA	NA	NA	187	4444	0.04038	-0.0302604	0.0328129	0.970193	0.909762	1.03464	0.356419	0	0.771768	FALSE
187	Cancer of other male genital organs	neoplasms	0.0080317	0.0124859	1.00806	0.983694	1.03304	0.520055	0.469267	0.129793	4	FALSE	7053	370460	0.0186828	0.103431	0.0693383	1.10897	0.968052	1.2704	0.135781	31.5875	0.226657	2	FALSE	342	58018	0.00586018	NA	NA	NA	NA	NA	NA	NA	NA	NA	23	4674	0.00489674	NA	NA	NA	NA	NA	NA	NA	NA	NA
187.1	Malignant neoplasm of unspecified male genital organ	neoplasms	-0.00200957	0.0134639	0.997992	0.972001	1.02468	0.881351	0	0.429355	3	FALSE	5961	372214	0.0157625	0.0445274	0.100002	1.04553	0.859442	1.27192	0.656127	18.112	0.269129	2	FALSE	186	58433	0.00317303	NA	NA	NA	NA	NA	NA	NA	NA	NA	12	4693	0.00255048	NA	NA	NA	NA	NA	NA	NA	NA	NA
187.2	Malignant neoplasm of testis	neoplasms	0.00245711	0.0130281	1.00246	0.977187	1.02839	0.850406	0.401562	0.188055	3	FALSE	6413	371822	0.0169551	0.0335926	0.0909137	1.03416	0.865373	1.23588	0.711755	0	0.516214	2	FALSE	225	58464	0.00383377	NA	NA	NA	NA	NA	NA	NA	NA	NA	17	4688	0.00361318	NA	NA	NA	NA	NA	NA	NA	NA	NA
187.8	Neoplasm of uncertain behavior of male genital organs	neoplasms	0.0391859	0.05938	1.03996	0.925708	1.16832	0.509307	0.400264	0.196607	2	FALSE	354	368389	0.000960018	NA	NA	NA	NA	NA	NA	NA	NA	NA	NA	77	53665	0.00143277	NA	NA	NA	NA	NA	NA	NA	NA	NA	3	4114	0.000728686	NA	NA	NA	NA	NA	NA	NA	NA	NA
189	Cancer of urinary organs (incl. kidney and bladder)	neoplasms	0.0354178	0.010108	1.03605	1.01573	1.05678	0.000458404	0.557204	0.0794212	4	FALSE	11964	371288	0.0312171	0.00687571	0.031917	1.0069	0.945841	1.0719	0.829436	0	0.537954	4	FALSE	1259	57284	0.0215056	NA	NA	NA	NA	NA	NA	NA	NA	NA	53	4638	0.0112982	-0.0155859	0.0520649	0.984535	0.889024	1.09031	0.764669	0	0.979664	FALSE
189.1	Cancer of kidney and renal pelvis	neoplasms	0.0409442	0.0166178	1.04179	1.00841	1.07628	0.0137445	0.293245	0.236219	4	FALSE	4314	377221	0.011307	0.0568632	0.0404009	1.05851	0.977926	1.14574	0.159288	0	0.435536	3	FALSE	785	57991	0.0133558	NA	NA	NA	NA	NA	NA	NA	NA	NA	28	4670	0.00595998	-0.0717636	0.0686217	0.930751	0.813622	1.06474	0.29566	0	0.605267	FALSE
189.11	Malignant neoplasm of kidney, except pelvis	neoplasms	0.0403213	0.0172296	1.04115	1.00657	1.0769	0.0192713	0.178312	0.301697	4	FALSE	4007	377591	0.0105006	0.0477592	0.0411666	1.04892	0.96761	1.13706	0.24599	0	0.396198	3	FALSE	755	58046	0.0128399	NA	NA	NA	NA	NA	NA	NA	NA	NA	24	4675	0.00510747	-0.070396	0.0698788	0.932025	0.81273	1.06883	0.313742	0	0.793987	FALSE
189.12	Malignant neoplasm of renal pelvis	neoplasms	-0.00965106	0.042132	0.990395	0.911897	1.07565	0.818817	0	0.537652	3	FALSE	682	376531	0.001808	NA	NA	NA	NA	NA	NA	NA	NA	NA	NA	107	53703	0.00198848	NA	NA	NA	NA	NA	NA	NA	NA	NA	7	4110	0.00170027	NA	NA	NA	NA	NA	NA	NA	NA	NA
189.2	Cancer of bladder	neoplasms	0.0315592	0.012312	1.03206	1.00746	1.05727	0.0103689	0	0.677542	4	FALSE	7961	374837	0.0207969	-0.0689732	0.0503847	0.933352	0.845586	1.03023	0.171021	0	0.982857	3	FALSE	501	58189	0.00853638	NA	NA	NA	NA	NA	NA	NA	NA	NA	24	4672	0.00511073	0.0300858	0.0775691	1.03054	0.885195	1.19976	0.698121	0	0.477147	FALSE
189.21	Malignant neoplasm of bladder	neoplasms	0.0298525	0.0128893	1.0303	1.0046	1.05666	0.0205543	0	0.409435	4	FALSE	7237	375527	0.0189072	-0.0762284	0.0544916	0.926605	0.832743	1.03105	0.161843	0	0.96546	3	FALSE	426	58329	0.00725045	NA	NA	NA	NA	NA	NA	NA	NA	NA	23	4678	0.00489258	0.0437405	0.0882639	1.04471	0.878751	1.24201	0.620201	0	0.395415	FALSE
189.4	Malignant neoplasm of other urinary organs	neoplasms	0.0418004	0.0368002	1.04269	0.970129	1.12067	0.25601	0.0650393	0.343158	3	FALSE	822	376519	0.0021784	NA	NA	NA	NA	NA	NA	NA	NA	NA	NA	58	56187	0.0010312	NA	NA	NA	NA	NA	NA	NA	NA	NA	7	4702	0.00148652	NA	NA	NA	NA	NA	NA	NA	NA	NA
190	Cancer of eye	neoplasms	0.0513825	0.050194	1.05273	0.954091	1.16156	0.305987	0	0.714518	3	FALSE	467	383248	0.00121705	NA	NA	NA	NA	NA	NA	NA	NA	NA	NA	32	56546	0.000565591	NA	NA	NA	NA	NA	NA	NA	NA	NA	2	4121	0.000485084	NA	NA	NA	NA	NA	NA	NA	NA	NA
191	Manlignant and unknown neoplasms of brain and nervous system	neoplasms	0.0282871	0.0250597	1.02869	0.979386	1.08048	0.258987	0.178423	0.296066	3	FALSE	1788	381876	0.00466033	0.100192	0.0725191	1.10538	0.958924	1.27421	0.167097	0	0.475403	2	FALSE	244	58585	0.00414761	NA	NA	NA	NA	NA	NA	NA	NA	NA	11	4691	0.00233943	NA	NA	NA	NA	NA	NA	NA	NA	NA
191.1	Cancer of brain and nervous system	neoplasms	0.0136425	0.0287609	1.01374	0.958172	1.07252	0.635257	0.500514	0.135057	3	FALSE	1334	382506	0.00347541	0.223202	0.087114	1.25007	1.05386	1.48282	0.0104015	0	0.852087	2	FALSE	167	58716	0.00283613	NA	NA	NA	NA	NA	NA	NA	NA	NA	7	4110	0.00170027	NA	NA	NA	NA	NA	NA	NA	NA	NA
191.11	Cancer of brain	neoplasms	0.00217838	0.0303228	1.00218	0.944355	1.06355	0.94273	0.642022	0.0612088	3	FALSE	1190	379113	0.00312908	0.216098	0.0959217	1.24122	1.02849	1.49795	0.0242684	0	0.57063	2	FALSE	138	58782	0.00234216	NA	NA	NA	NA	NA	NA	NA	NA	NA	5	4114	0.00121389	NA	NA	NA	NA	NA	NA	NA	NA	NA
193	Thyroid cancer	neoplasms	0.0961773	0.031506	1.10095	1.03503	1.17108	0.00226815	0	0.901553	4	FALSE	1223	383050	0.00318263	NA	NA	NA	NA	NA	NA	NA	NA	NA	NA	158	58777	0.00268092	NA	NA	NA	NA	NA	NA	NA	NA	NA	18	4695	0.00381922	0.305381	0.120455	1.35714	1.07175	1.71853	0.0112373	0	0.845712	FALSE
194	Cancer of other endocrine glands	neoplasms	0.0889817	0.045666	1.09306	0.999478	1.19541	0.0513511	0.560208	0.10292	3	FALSE	595	379635	0.00156484	NA	NA	NA	NA	NA	NA	NA	NA	NA	NA	99	56389	0.00175258	NA	NA	NA	NA	NA	NA	NA	NA	NA	10	4109	0.00242777	NA	NA	NA	NA	NA	NA	NA	NA	NA
195	Cancer, suspected or other	neoplasms	0.0237897	0.0095738	1.02407	1.00504	1.04347	0.0129599	0.74686	0.00791086	4	FALSE	12706	357106	0.034358	0.0601511	0.0341566	1.062	0.993228	1.13553	0.0782321	12.3087	0.331141	4	FALSE	1138	56711	0.0196719	NA	NA	NA	NA	NA	NA	NA	NA	NA	47	4596	0.0101228	0.0428601	0.0647438	1.04379	0.919399	1.18502	0.507974	0	0.929396	FALSE
195.1	Malignant neoplasm, other	neoplasms	0.0131034	0.0107607	1.01319	0.992045	1.03479	0.223333	0.202861	0.288165	4	FALSE	9749	361580	0.0262543	0.0524349	0.0499648	1.05383	0.955525	1.16226	0.293977	0	0.406892	4	FALSE	556	57663	0.00955015	NA	NA	NA	NA	NA	NA	NA	NA	NA	29	4629	0.00622585	NA	NA	NA	NA	NA	NA	NA	NA	NA
195.3	Malignant neoplasm of head, face, and neck	neoplasms	0.00811626	0.028271	1.00815	0.953807	1.06559	0.774045	0	0.522624	3	FALSE	1662	334044	0.00495076	NA	NA	NA	NA	NA	NA	NA	NA	NA	NA	153	49866	0.00305884	NA	NA	NA	NA	NA	NA	NA	NA	NA	5	4115	0.00121359	0.0769092	0.127292	1.07994	0.841492	1.38597	0.545715	0.424508	0.187438	FALSE
196	Radiotherapy	neoplasms	-0.0118362	0.0188319	0.988234	0.952423	1.02539	0.529664	0	0.667355	4	FALSE	3292	366238	0.00890861	0.00324062	0.0405484	1.00325	0.926601	1.08623	0.936301	0	0.661967	4	FALSE	790	57652	0.0135177	NA	NA	NA	NA	NA	NA	NA	NA	NA	10	4662	0.00214041	0.00892217	0.0897967	1.00896	0.846135	1.20312	0.920853	0.681729	0.0763011	FALSE
197	Chemotherapy	neoplasms	0.0357102	0.010301	1.03636	1.01564	1.05749	0.000526967	0	0.946484	4	FALSE	10915	360728	0.0293696	0.0451442	0.034219	1.04618	0.978315	1.11875	0.187078	52.4384	0.0975664	4	FALSE	1063	57112	0.0182725	NA	NA	NA	NA	NA	NA	NA	NA	NA	45	4623	0.0096401	0.0936142	0.0611209	1.09814	0.974159	1.23789	0.125616	0.00974623	0.314941	FALSE
198	Secondary malignant neoplasm	neoplasms	0.0208395	0.008347	1.02106	1.00449	1.0379	0.0125376	0	0.67536	4	FALSE	17052	356822	0.0456089	0.00305669	0.027478	1.00306	0.950469	1.05856	0.911425	0	0.700971	4	FALSE	1722	56426	0.0296141	0.378037	0.172546	1.45942	1.04066	2.04669	0.0284568	0	0.825129	FALSE	64	4603	0.0137133	0.0707088	0.0550959	1.07327	0.963409	1.19566	0.19936	0.013164	0.314104	FALSE
198.1	Secondary malignancy of lymph nodes	neoplasms	0.0166511	0.0118241	1.01679	0.993498	1.04063	0.159062	0.0746361	0.339373	3	FALSE	8159	362543	0.0220096	0.0123398	0.0427308	1.01242	0.931079	1.10086	0.77275	0	0.823313	3	FALSE	697	57587	0.0119587	NA	NA	NA	NA	NA	NA	NA	NA	NA	30	4640	0.00642398	NA	NA	NA	NA	NA	NA	NA	NA	NA
198.2	Secondary malignancy of respiratory organs	neoplasms	0.0267424	0.0155932	1.0271	0.996188	1.05898	0.0863443	0	0.914023	3	FALSE	4514	365688	0.0121933	-0.05231	0.0610218	0.949035	0.842055	1.06961	0.391315	0	0.446373	3	FALSE	331	58072	0.00566752	NA	NA	NA	NA	NA	NA	NA	NA	NA	15	4659	0.00320924	NA	NA	NA	NA	NA	NA	NA	NA	NA
198.3	Secondary malignant neoplasm of digestive systems	neoplasms	-0.0173924	0.0240531	0.982758	0.937503	1.0302	0.469629	0	0.60624	3	FALSE	1832	367582	0.00495921	0.0989702	0.100496	1.10403	0.906651	1.34439	0.324712	0	0.708726	2	FALSE	129	58307	0.00220754	NA	NA	NA	NA	NA	NA	NA	NA	NA	7	4663	0.00149893	NA	NA	NA	NA	NA	NA	NA	NA	NA
198.4	Secondary malignant neoplasm of liver	neoplasms	0.0292824	0.0153692	1.02972	0.99916	1.06121	0.056745	0	0.727043	4	FALSE	4612	366392	0.0124311	0.017225	0.0621586	1.01737	0.900681	1.14919	0.781692	69.2257	0.0387948	3	FALSE	327	58130	0.00559386	NA	NA	NA	NA	NA	NA	NA	NA	NA	15	4656	0.0032113	NA	NA	NA	NA	NA	NA	NA	NA	NA
198.5	Secondary malignancy of brain/spine	neoplasms	-0.0273636	0.0343033	0.973007	0.90974	1.04068	0.425048	0.358381	0.211877	2	FALSE	1000	367606	0.00271292	NA	NA	NA	NA	NA	NA	NA	NA	NA	NA	155	55935	0.00276342	NA	NA	NA	NA	NA	NA	NA	NA	NA	5	4120	0.00121212	NA	NA	NA	NA	NA	NA	NA	NA	NA
198.6	Secondary malignancy of bone	neoplasms	0.0331019	0.0147321	1.03366	1.00424	1.06394	0.024645	0.164733	0.309067	4	FALSE	5185	365504	0.0139875	0.0212876	0.0458883	1.02152	0.933652	1.11765	0.64272	32.5913	0.216752	4	FALSE	603	57829	0.0103197	NA	NA	NA	NA	NA	NA	NA	NA	NA	18	4650	0.00385604	0.0955822	0.0947865	1.1003	0.913752	1.32493	0.313265	0	0.617399	FALSE
198.7	Secondary malignant neoplasm of skin	neoplasms	0.149169	0.0507478	1.16087	1.05096	1.28227	0.00328832	0	0.400998	3	FALSE	408	365041	0.00111643	NA	NA	NA	NA	NA	NA	NA	NA	NA	NA	19	53924	0.000352224	NA	NA	NA	NA	NA	NA	NA	NA	NA	2	4668	0.000428266	NA	NA	NA	NA	NA	NA	NA	NA	NA
199	Neoplasm of uncertain behavior	neoplasms	0.0535775	0.0122	1.05504	1.03011	1.08057	1.13e-05	0	0.575655	4	TRUE	8642	348713	0.0241832	0.0694793	0.0291028	1.07195	1.01252	1.13487	0.0169691	18.8838	0.291476	3	FALSE	1548	55011	0.0273696	NA	NA	NA	NA	NA	NA	NA	NA	NA	66	4506	0.0144357	0.0921814	0.0509436	1.09656	0.992363	1.21171	0.0703765	0	0.73358	FALSE
199.4	Neurofibromatosis	neoplasms	-0.0164239	0.0676304	0.98371	0.861589	1.12314	0.808124	0	0.660198	3	FALSE	263	368581	0.000713039	NA	NA	NA	NA	NA	NA	NA	NA	NA	NA	40	56290	0.000710101	NA	NA	NA	NA	NA	NA	NA	NA	NA	4	4662	0.000857265	NA	NA	NA	NA	NA	NA	NA	NA	NA
200	Myeloproliferative disease	neoplasms	0.0126217	0.0181797	1.0127	0.977253	1.04944	0.487509	0.255131	0.258504	4	FALSE	3585	376873	0.00942285	-0.104917	0.0532025	0.900399	0.811239	0.999358	0.0486059	53.9521	0.140575	2	FALSE	470	58074	0.00802815	NA	NA	NA	NA	NA	NA	NA	NA	NA	31	4661	0.00660699	0.0910761	0.0856813	1.09535	0.926023	1.29564	0.287798	0	0.821691	FALSE
200.1	Polycythemia vera	neoplasms	-0.0342691	0.0300184	0.966311	0.911099	1.02487	0.253618	0	0.558253	3	FALSE	1324	376645	0.00350293	NA	NA	NA	NA	NA	NA	NA	NA	NA	NA	97	55858	0.00173354	NA	NA	NA	NA	NA	NA	NA	NA	NA	22	4669	0.00468983	NA	NA	NA	NA	NA	NA	NA	NA	NA
201	Hodgkin's disease	neoplasms	0.0334781	0.0436053	1.03404	0.949342	1.12631	0.442634	0.763847	0.0144864	3	FALSE	625	380599	0.00163946	NA	NA	NA	NA	NA	NA	NA	NA	NA	NA	82	58796	0.00139271	NA	NA	NA	NA	NA	NA	NA	NA	NA	8	4115	0.00194033	NA	NA	NA	NA	NA	NA	NA	NA	NA
202	Cancer of other lymphoid, histiocytic tissue	neoplasms	0.0609177	0.0169011	1.06281	1.02818	1.09861	0.000312934	0.351543	0.201292	4	FALSE	4136	377590	0.010835	0.0452395	0.0550721	1.04628	0.939225	1.16553	0.411385	88.2267	0.00356362	2	FALSE	461	58255	0.00785135	NA	NA	NA	NA	NA	NA	NA	NA	NA	31	4672	0.00659154	0.0350428	0.0748444	1.03566	0.894358	1.1993	0.639635	0.388426	0.200996	FALSE
202.2	Non-Hodgkins lymphoma	neoplasms	0.0592005	0.017224	1.06099	1.02577	1.09742	0.000587982	0.202471	0.288382	4	FALSE	3973	377955	0.0104025	0.0587995	0.0570202	1.06056	0.94842	1.18597	0.302444	88.6924	0.00294113	2	FALSE	426	58323	0.00725119	NA	NA	NA	NA	NA	NA	NA	NA	NA	28	4675	0.00595365	0.0130148	0.0774581	1.0131	0.870402	1.17919	0.866565	0.488545	0.162027	FALSE
202.21	Nodular lymphoma	neoplasms	0.0685706	0.0399512	1.07098	0.990315	1.15821	0.0860962	0	0.618222	3	FALSE	736	380634	0.00192988	NA	NA	NA	NA	NA	NA	NA	NA	NA	NA	51	56494	0.000901937	NA	NA	NA	NA	NA	NA	NA	NA	NA	1	4124	0.000242424	NA	NA	NA	NA	NA	NA	NA	NA	NA
202.22	Reticulosarcoma	neoplasms	0.146227	0.0508638	1.15746	1.04764	1.2788	0.00404181	0	0.507007	2	FALSE	501	380637	0.00131448	NA	NA	NA	NA	NA	NA	NA	NA	NA	NA	84	58803	0.00142646	NA	NA	NA	NA	NA	NA	NA	NA	NA	8	4114	0.00194081	NA	NA	NA	NA	NA	NA	NA	NA	NA
202.23	Lymphosarcoma	neoplasms	-0.0486361	0.0940884	0.952528	0.792117	1.14542	0.605212	0	0.912154	2	FALSE	137	377432	0.000362848	NA	NA	NA	NA	NA	NA	NA	NA	NA	NA	23	53907	0.000426479	NA	NA	NA	NA	NA	NA	NA	NA	NA	0	0	NA	NA	NA	NA	NA	NA	NA	NA	NA	NA
202.24	Large cell lymphoma	neoplasms	0.0677886	0.0381191	1.07014	0.9931	1.15315	0.075349	0	0.456522	3	FALSE	718	377474	0.00189851	NA	NA	NA	NA	NA	NA	NA	NA	NA	NA	29	56556	0.000512503	NA	NA	NA	NA	NA	NA	NA	NA	NA	5	4706	0.00106135	NA	NA	NA	NA	NA	NA	NA	NA	NA
204	Leukemia	neoplasms	0.0515193	0.0157397	1.05287	1.02089	1.08586	0.00106332	0.204431	0.287291	4	FALSE	4691	377569	0.0122718	0.0753198	0.0454988	1.07823	0.986239	1.1788	0.0978386	0	0.504719	4	FALSE	622	58155	0.0105824	NA	NA	NA	NA	NA	NA	NA	NA	NA	22	4676	0.00468284	0.0654404	0.0862545	1.06763	0.901572	1.26427	0.448038	0	0.401552	FALSE
204.1	Lymphoid leukemia	neoplasms	0.052699	0.0244917	1.05411	1.00471	1.10595	0.0314204	0.639195	0.0399357	4	FALSE	1974	379568	0.00517374	NA	NA	NA	NA	NA	NA	NA	NA	NA	NA	183	58667	0.0031096	NA	NA	NA	NA	NA	NA	NA	NA	NA	3	4119	0.000727802	NA	NA	NA	NA	NA	NA	NA	NA	NA
204.11	Lymphoid leukemia, acute	neoplasms	0.0102724	0.0722035	1.01033	0.877004	1.16391	0.886867	0.371856	0.20352	3	FALSE	207	377420	0.00054816	NA	NA	NA	NA	NA	NA	NA	NA	NA	NA	18	53919	0.000333723	NA	NA	NA	NA	NA	NA	NA	NA	NA	0	0	NA	NA	NA	NA	NA	NA	NA	NA	NA	NA
204.12	Lymphoid leukemia, chronic	neoplasms	0.0598336	0.0263659	1.06166	1.00819	1.11796	0.0232468	0.676029	0.0260253	4	FALSE	1710	379898	0.00448104	NA	NA	NA	NA	NA	NA	NA	NA	NA	NA	155	58734	0.00263207	NA	NA	NA	NA	NA	NA	NA	NA	NA	2	4123	0.000484848	NA	NA	NA	NA	NA	NA	NA	NA	NA
204.2	Myeloid leukemia	neoplasms	0.0294843	0.0289423	1.02992	0.973126	1.09004	0.308333	0	0.926431	3	FALSE	1320	380200	0.00345984	0.0539779	0.109107	1.05546	0.852257	1.30712	0.620793	0	0.71796	2	FALSE	107	58776	0.00181716	NA	NA	NA	NA	NA	NA	NA	NA	NA	10	4697	0.0021245	NA	NA	NA	NA	NA	NA	NA	NA	NA
204.21	Myeloid leukemia, acute	neoplasms	0.0267396	0.0350477	1.0271	0.958915	1.10013	0.445493	0	0.889913	3	FALSE	870	380597	0.00228067	NA	NA	NA	NA	NA	NA	NA	NA	NA	NA	56	58841	0.000950812	NA	NA	NA	NA	NA	NA	NA	NA	NA	3	4703	0.000637484	NA	NA	NA	NA	NA	NA	NA	NA	NA
204.22	Myeloid leukemia, chronic	neoplasms	0.0506345	0.0534588	1.05194	0.947297	1.16814	0.343553	0	0.888679	2	FALSE	415	377177	0.00109907	NA	NA	NA	NA	NA	NA	NA	NA	NA	NA	56	56229	0.000994936	NA	NA	NA	NA	NA	NA	NA	NA	NA	7	4118	0.00169697	NA	NA	NA	NA	NA	NA	NA	NA	NA
204.3	Monocytic leukemia	neoplasms	0.0357919	0.0815673	1.03644	0.883312	1.21611	0.660805	0.261454	0.258202	3	FALSE	170	377482	0.00045015	NA	NA	NA	NA	NA	NA	NA	NA	NA	NA	15	53932	0.000278051	NA	NA	NA	NA	NA	NA	NA	NA	NA	1	4124	0.000242424	NA	NA	NA	NA	NA	NA	NA	NA	NA
204.4	Multiple myeloma	neoplasms	0.0494913	0.0292126	1.05074	0.992266	1.11265	0.090231	0	0.64477	4	FALSE	1322	380319	0.00346399	-0.0110262	0.0655556	0.989034	0.869782	1.12464	0.866429	0	0.652524	2	FALSE	334	58545	0.00567265	NA	NA	NA	NA	NA	NA	NA	NA	NA	9	4694	0.00191367	0.177469	0.133808	1.19419	0.918704	1.55228	0.184744	0	0.574475	FALSE
208	Benign neoplasm of colon	neoplasms	0.00741975	0.00470549	1.00745	0.998199	1.01678	0.114835	0	0.44529	4	FALSE	73801	285997	0.205118	0.0143616	0.0123975	1.01447	0.990112	1.03942	0.24669	0	0.889692	4	FALSE	12589	40557	0.236876	-0.00563445	0.0555185	0.994381	0.891858	1.10869	0.919163	0.666594	0.0832982	FALSE	668	3750	0.1512	0.0208923	0.0196313	1.02111	0.982569	1.06117	0.287222	0.176926	0.270352	FALSE
209	Neuroendocrine tumors	neoplasms	0.0934165	0.0666179	1.09792	0.96353	1.25105	0.160834	0	0.693372	3	FALSE	285	232745	0.00122302	NA	NA	NA	NA	NA	NA	NA	NA	NA	NA	92	56202	0.00163428	NA	NA	NA	NA	NA	NA	NA	NA	NA	2	4122	0.000484966	NA	NA	NA	NA	NA	NA	NA	NA	NA
210	Benign neoplasm of lip, oral cavity, and pharynx	neoplasms	0.0169954	0.0256749	1.01714	0.967223	1.06963	0.508006	0.222308	0.276414	3	FALSE	1818	380007	0.00476134	NA	NA	NA	NA	NA	NA	NA	NA	NA	NA	266	58277	0.00454367	NA	NA	NA	NA	NA	NA	NA	NA	NA	18	4669	0.00384041	NA	NA	NA	NA	NA	NA	NA	NA	NA
211	Benign neoplasm of other parts of digestive system	neoplasms	-0.0212028	0.0142411	0.97902	0.952072	1.00673	0.136529	0	0.463042	3	FALSE	5463	368963	0.0145903	0.0110757	0.0589789	1.01114	0.900756	1.13504	0.851041	0	0.372176	3	FALSE	393	57594	0.00677738	NA	NA	NA	NA	NA	NA	NA	NA	NA	27	4629	0.00579897	NA	NA	NA	NA	NA	NA	NA	NA	NA
212	Benign neoplasm of respiratory and intrathoracic organs	neoplasms	-0.0247395	0.037265	0.975564	0.906851	1.04948	0.506767	0.308614	0.235423	3	FALSE	847	383378	0.00220444	NA	NA	NA	NA	NA	NA	NA	NA	NA	NA	173	58623	0.00294238	NA	NA	NA	NA	NA	NA	NA	NA	NA	5	4702	0.00106225	NA	NA	NA	NA	NA	NA	NA	NA	NA
213	Benign neoplasm of bone and articular cartilage	neoplasms	0.0513738	0.0485537	1.05272	0.957155	1.15782	0.290018	0.669359	0.0485858	3	FALSE	494	369007	0.00133694	NA	NA	NA	NA	NA	NA	NA	NA	NA	NA	123	56009	0.00219126	NA	NA	NA	NA	NA	NA	NA	NA	NA	5	4658	0.00107227	NA	NA	NA	NA	NA	NA	NA	NA	NA
214	Lipoma	neoplasms	0.00239897	0.0107685	1.0024	0.981467	1.02378	0.82371	0	0.530239	4	FALSE	10388	367306	0.0275037	0.0385627	0.0246665	1.03932	0.990265	1.0908	0.117966	0	0.996979	3	FALSE	2285	54882	0.0399706	NA	NA	NA	NA	NA	NA	NA	NA	NA	113	4516	0.0244113	0.0782892	0.0400811	1.08144	0.999732	1.16982	0.0507875	0.195692	0.264835	FALSE
214.1	Lipoma of skin and subcutaneous tissue	neoplasms	0.000207183	0.0143328	1.00021	0.972501	1.0287	0.988467	0	0.546402	3	FALSE	5738	373321	0.0151375	0.0284309	0.033415	1.02884	0.963617	1.09848	0.394856	0	0.93698	3	FALSE	1228	56518	0.0212655	NA	NA	NA	NA	NA	NA	NA	NA	NA	76	4580	0.016323	0.0875783	0.0537382	1.09153	0.98241	1.21277	0.10316	0	0.584085	FALSE
215	Other benign neoplasm of connective and other soft tissue	neoplasms	-0.0312617	0.0331172	0.969222	0.908309	1.03422	0.345184	0.378128	0.200278	3	FALSE	1110	377207	0.00293405	NA	NA	NA	NA	NA	NA	NA	NA	NA	NA	248	58006	0.00425722	NA	NA	NA	NA	NA	NA	NA	NA	NA	12	4653	0.00257235	NA	NA	NA	NA	NA	NA	NA	NA	NA
216	Benign neoplasm of skin	neoplasms	0.0321527	0.00831788	1.03268	1.01598	1.04965	0.000110863	0.563954	0.0758222	4	FALSE	19464	344095	0.0535374	0.0132563	0.030445	1.01334	0.954646	1.07565	0.66326	0	0.797027	2	FALSE	1455	54714	0.025904	NA	NA	NA	NA	NA	NA	NA	NA	NA	144	4335	0.03215	0.00682083	0.0369177	1.00684	0.936565	1.0824	0.853419	0.560878	0.131283	FALSE
216.1	Screening for malignant neoplasms of the skin	neoplasms	-0.0468644	0.016799	0.954217	0.92331	0.986158	0.00527541	0	0.636688	2	FALSE	4873	368102	0.0130652	NA	NA	NA	NA	NA	NA	NA	NA	NA	NA	447	48851	0.0090673	NA	NA	NA	NA	NA	NA	NA	NA	NA	25	4024	0.00617436	NA	NA	NA	NA	NA	NA	NA	NA	NA
217	Vascular hamartomas and non-neoplastic nevi	neoplasms	0.0315465	0.0161078	1.03205	0.999976	1.06515	0.0501759	0.69464	0.0378234	3	FALSE	5050	365675	0.013622	NA	NA	NA	NA	NA	NA	NA	NA	NA	NA	224	57976	0.0038488	NA	NA	NA	NA	NA	NA	NA	NA	NA	28	3960	0.00702106	NA	NA	NA	NA	NA	NA	NA	NA	NA
217.1	Nevus, non-neoplastic	neoplasms	0.0348418	0.0164739	1.03546	1.00256	1.06943	0.0344328	0.690152	0.0396608	3	FALSE	4826	366097	0.0130108	NA	NA	NA	NA	NA	NA	NA	NA	NA	NA	207	52031	0.00396263	NA	NA	NA	NA	NA	NA	NA	NA	NA	27	3967	0.00676014	NA	NA	NA	NA	NA	NA	NA	NA	NA
222	Benign neoplasm of male genital organs	neoplasms	0.0211449	0.0262358	1.02137	0.970177	1.07526	0.420268	0.35081	0.214561	2	FALSE	1888	364389	0.00515457	NA	NA	NA	NA	NA	NA	NA	NA	NA	NA	560	54728	0.0101288	NA	NA	NA	NA	NA	NA	NA	NA	NA	22	4067	0.00538029	NA	NA	NA	NA	NA	NA	NA	NA	NA
223	Benign neoplasm of kidney and other urinary organs	neoplasms	0.00981953	0.0414988	1.00987	0.930981	1.09544	0.81295	0	0.729241	2	FALSE	733	368590	0.00198471	NA	NA	NA	NA	NA	NA	NA	NA	NA	NA	127	58167	0.00217861	NA	NA	NA	NA	NA	NA	NA	NA	NA	7	4103	0.00170316	NA	NA	NA	NA	NA	NA	NA	NA	NA
224	Benign neoplasm of eye	neoplasms	-0.0186079	0.0130744	0.981564	0.956731	1.00704	0.15467	0	0.472092	4	FALSE	8052	371644	0.0212064	NA	NA	NA	NA	NA	NA	NA	NA	NA	NA	447	55383	0.00800645	NA	NA	NA	NA	NA	NA	NA	NA	NA	39	4051	0.00953545	NA	NA	NA	NA	NA	NA	NA	NA	NA
224.1	Benign neoplasm of eye, uveal	neoplasms	-0.0202488	0.0134592	0.979955	0.954442	1.00615	0.132464	0	0.639265	4	FALSE	7601	372460	0.0199994	NA	NA	NA	NA	NA	NA	NA	NA	NA	NA	304	55742	0.00542412	NA	NA	NA	NA	NA	NA	NA	NA	NA	27	4076	0.00658055	NA	NA	NA	NA	NA	NA	NA	NA	NA
225	Benign neoplasm of brain and other parts of nervous system	neoplasms	3.69e-06	0.0272803	1	0.947939	1.05493	0.999892	0.255491	0.261018	3	FALSE	1603	382070	0.00417804	NA	NA	NA	NA	NA	NA	NA	NA	NA	NA	254	58609	0.0043151	NA	NA	NA	NA	NA	NA	NA	NA	NA	17	4686	0.00361471	NA	NA	NA	NA	NA	NA	NA	NA	NA
225.1	Benign neoplasm of brain, cranial nerves, meninges	neoplasms	0.0131166	0.0282581	1.0132	0.958613	1.0709	0.642524	0.319339	0.230119	3	FALSE	1494	382238	0.00389334	NA	NA	NA	NA	NA	NA	NA	NA	NA	NA	239	58636	0.00405945	NA	NA	NA	NA	NA	NA	NA	NA	NA	16	4687	0.00340208	NA	NA	NA	NA	NA	NA	NA	NA	NA
225.2	Benign neoplasm of spinal cord, meninges	neoplasms	-0.181706	0.117969	0.833846	0.661715	1.05075	0.12349	0.66705	0.0830873	2	FALSE	104	380185	0.000273476	NA	NA	NA	NA	NA	NA	NA	NA	NA	NA	12	53928	0.000222469	NA	NA	NA	NA	NA	NA	NA	NA	NA	1	4124	0.000242424	NA	NA	NA	NA	NA	NA	NA	NA	NA
226	Benign neoplasm of thyroid glands	neoplasms	0.0686066	0.0613846	1.07101	0.949609	1.20794	0.263716	0	0.439843	2	FALSE	362	383523	0.000942991	NA	NA	NA	NA	NA	NA	NA	NA	NA	NA	75	53724	0.00139408	NA	NA	NA	NA	NA	NA	NA	NA	NA	3	4117	0.000728155	NA	NA	NA	NA	NA	NA	NA	NA	NA
227	Benign neoplasm of other endocrine glands and related structures	neoplasms	0.0591852	0.0211952	1.06097	1.0178	1.10597	0.00523214	0	0.40326	4	FALSE	2726	380822	0.00710732	0.10686	0.0405661	1.11278	1.02773	1.20487	0.00843301	0	0.687567	4	FALSE	793	57838	0.0135253	NA	NA	NA	NA	NA	NA	NA	NA	NA	21	4680	0.00446713	0.0295428	0.0720177	1.02998	0.894394	1.18613	0.681648	0.533592	0.143124	FALSE
227.1	Benign neoplasm of adrenal gland	neoplasms	-0.0104893	0.0315288	0.989566	0.930266	1.05264	0.739368	0	0.601911	3	FALSE	1261	382363	0.00328707	NA	NA	NA	NA	NA	NA	NA	NA	NA	NA	394	58327	0.00670969	NA	NA	NA	NA	NA	NA	NA	NA	NA	7	4697	0.0014881	NA	NA	NA	NA	NA	NA	NA	NA	NA
227.2	Benign neoplasm of parathyroid gland	neoplasms	0.0582654	0.0589937	1.06	0.944254	1.18993	0.323321	0	0.684319	2	FALSE	360	383910	0.000936841	NA	NA	NA	NA	NA	NA	NA	NA	NA	NA	67	58851	0.00113717	NA	NA	NA	NA	NA	NA	NA	NA	NA	2	4122	0.000484966	NA	NA	NA	NA	NA	NA	NA	NA	NA
227.3	Benign neoplasm of pituitary gland and craniopharyngeal duct (pouch)	neoplasms	0.150416	0.0333231	1.16232	1.08883	1.24076	6.37e-06	0	0.416083	4	TRUE	1080	383347	0.00280938	0.208923	0.0654857	1.23235	1.08391	1.40112	0.00142093	0	0.780219	2	FALSE	337	58608	0.00571719	NA	NA	NA	NA	NA	NA	NA	NA	NA	12	4111	0.0029105	0.169309	0.0969745	1.18449	0.979456	1.43243	0.0808265	0.684166	0.0751762	FALSE
228	Hemangioma and lymphangioma, any site	neoplasms	-0.00315219	0.0162915	0.996853	0.965525	1.0292	0.846578	0	0.881973	4	FALSE	4706	372156	0.0124873	NA	NA	NA	NA	NA	NA	NA	NA	NA	NA	255	58305	0.00435451	NA	NA	NA	NA	NA	NA	NA	NA	NA	26	4642	0.00556984	0.100883	0.0833568	1.10615	0.939419	1.30247	0.226182	0.0171011	0.313137	FALSE
228.1	Hemangioma of skin and subcutaneous tissue	neoplasms	-0.00656567	0.0235112	0.993456	0.948715	1.04031	0.780047	0	0.697567	3	FALSE	2394	224571	0.0105479	NA	NA	NA	NA	NA	NA	NA	NA	NA	NA	33	56199	0.000586854	NA	NA	NA	NA	NA	NA	NA	NA	NA	7	4092	0.00170773	0.120767	0.131948	1.12836	0.871234	1.46138	0.36005	0.0866948	0.295383	FALSE
229	Benign neoplasm of unspecified sites	neoplasms	0.0229621	0.0546855	1.02323	0.919229	1.13899	0.674563	0	0.691368	3	FALSE	429	382866	0.00111924	-0.0800268	0.114703	0.923092	0.737242	1.15579	0.485371	0	0.369933	2	FALSE	95	55845	0.00169825	NA	NA	NA	NA	NA	NA	NA	NA	NA	6	4100	0.00146128	NA	NA	NA	NA	NA	NA	NA	NA	NA
229.1	Benign neoplasm of lymph nodes	neoplasms	NA	NA	NA	NA	NA	NA	NA	NA	NA	NA	76	380882	0.000199497	NA	NA	NA	NA	NA	NA	NA	NA	NA	NA	22	47811	0.000459934	NA	NA	NA	NA	NA	NA	NA	NA	NA	0	0	NA	NA	NA	NA	NA	NA	NA	NA	NA	NA
230	Kaposi's sarcoma	neoplasms	-0.0274181	0.110539	0.972954	0.783432	1.20832	0.804104	0.879171	0.00401691	2	FALSE	131	385082	0.000340072	NA	NA	NA	NA	NA	NA	NA	NA	NA	NA	44	58977	0.000745497	NA	NA	NA	NA	NA	NA	NA	NA	NA	2	4123	0.000484848	NA	NA	NA	NA	NA	NA	NA	NA	NA
240	Simple and unspecified goiter	endocrine/metabolic	0.0225326	0.0469016	1.02279	0.93296	1.12127	0.630926	0	0.55746	2	FALSE	594	377912	0.00156933	NA	NA	NA	NA	NA	NA	NA	NA	NA	NA	307	53297	0.00572718	NA	NA	NA	NA	NA	NA	NA	NA	NA	8	4106	0.00194458	NA	NA	NA	NA	NA	NA	NA	NA	NA
241	Nontoxic nodular goiter	endocrine/metabolic	0.0670388	0.0144356	1.06934	1.03951	1.10002	3.42e-06	0	0.843131	4	TRUE	6258	371564	0.0165634	0.0792988	0.0276426	1.08253	1.02544	1.1428	0.00412142	58.0245	0.0673561	4	FALSE	1744	56507	0.0299394	NA	NA	NA	NA	NA	NA	NA	NA	NA	83	4572	0.0178303	0.1717	0.054909	1.18732	1.06618	1.32223	0.00176602	0.456761	0.174856	FALSE
241.1	Nontoxic uninodular goiter	endocrine/metabolic	0.068339	0.0168544	1.07073	1.03594	1.10669	5.02e-05	0.198975	0.290325	4	FALSE	4639	372822	0.01229	0.0715682	0.033051	1.07419	1.00681	1.14608	0.030358	0	0.437034	2	FALSE	1228	57001	0.0210891	NA	NA	NA	NA	NA	NA	NA	NA	NA	63	4589	0.0135426	0.205968	0.061876	1.22871	1.08838	1.38714	0.000872433	0.476418	0.166972	FALSE
241.2	Nontoxic multinodular goiter	endocrine/metabolic	0.0586069	0.0235311	1.06036	1.01257	1.11041	0.0127522	0.366079	0.19247	4	FALSE	2304	375917	0.00609168	0.0913835	0.0395362	1.09569	1.01399	1.18397	0.0208115	0	0.756023	3	FALSE	840	57561	0.0143833	NA	NA	NA	NA	NA	NA	NA	NA	NA	23	4088	0.00559475	NA	NA	NA	NA	NA	NA	NA	NA	NA
242	Thyrotoxicosis with or without goiter	endocrine/metabolic	0.0432783	0.0205664	1.04423	1.00297	1.08718	0.035351	0.243631	0.265124	4	FALSE	2862	375510	0.00756398	0.0709775	0.0399127	1.07356	0.992776	1.16091	0.0753513	0	0.898216	4	FALSE	819	57547	0.0140321	NA	NA	NA	NA	NA	NA	NA	NA	NA	57	4607	0.0122213	-0.059289	0.0700621	0.942434	0.821512	1.08116	0.397422	0.788122	0.0298189	FALSE
242.1	Graves' disease	endocrine/metabolic	0.0199526	0.0379378	1.02015	0.947049	1.0989	0.598938	0.328623	0.215124	4	FALSE	842	378316	0.00222071	NA	NA	NA	NA	NA	NA	NA	NA	NA	NA	289	58372	0.00492661	NA	NA	NA	NA	NA	NA	NA	NA	NA	25	4660	0.00533618	-0.113875	0.112938	0.892369	0.715174	1.11347	0.313309	0.737515	0.0509552	FALSE
242.2	Toxic multinodular goiter	endocrine/metabolic	0.308606	0.0916623	1.36153	1.13764	1.62948	0.000760524	0	0.485911	2	FALSE	174	379037	0.000458847	NA	NA	NA	NA	NA	NA	NA	NA	NA	NA	93	56406	0.00164605	NA	NA	NA	NA	NA	NA	NA	NA	NA	3	4683	0.000640205	NA	NA	NA	NA	NA	NA	NA	NA	NA
242.3	Exophthalmos	endocrine/metabolic	0.0115494	0.0670082	1.01162	0.887112	1.15359	0.863156	0	0.86985	2	FALSE	285	378612	0.000752183	NA	NA	NA	NA	NA	NA	NA	NA	NA	NA	218	55689	0.00389933	NA	NA	NA	NA	NA	NA	NA	NA	NA	4	4110	0.00097229	NA	NA	NA	NA	NA	NA	NA	NA	NA
244	Hypothyroidism	endocrine/metabolic	0.020638	0.00690299	1.02085	1.00713	1.03476	0.00279234	0	0.421883	4	FALSE	29052	350100	0.0766236	0.0762406	0.0234801	1.07922	1.03068	1.13005	0.00116615	0	0.808826	4	FALSE	2413	55693	0.0415276	-0.0325121	0.0931692	0.968011	0.806444	1.16195	0.727121	0	0.395649	FALSE	192	4467	0.0412106	-0.00484902	0.0263187	0.995163	0.94513	1.04784	0.853823	0	0.672012	FALSE
244.1	Secondary hypothyroidism	endocrine/metabolic	0.0693146	0.0235865	1.07177	1.02335	1.12248	0.00329552	0	0.916882	4	FALSE	2169	376695	0.00572501	0.0707715	0.0605866	1.07334	0.953157	1.20867	0.242764	0	0.854402	2	FALSE	392	58230	0.00668691	NA	NA	NA	NA	NA	NA	NA	NA	NA	30	4659	0.00639795	0.0868397	0.0876963	1.09072	0.918474	1.29527	0.322061	0	0.340109	FALSE
244.2	Acquired hypothyroidism	endocrine/metabolic	0.0187997	0.0257963	1.01898	0.968739	1.07182	0.466138	0.0241908	0.3803	4	FALSE	1929	375273	0.00511397	0.0985813	0.0803866	1.1036	0.942732	1.29193	0.220071	0	0.482609	2	FALSE	214	58292	0.00365774	NA	NA	NA	NA	NA	NA	NA	NA	NA	13	4095	0.00316456	-0.086264	0.0817524	0.917352	0.781535	1.07677	0.29134	0	0.763672	FALSE
244.4	Hypothyroidism NOS	endocrine/metabolic	0.018972	0.00707483	1.01915	1.00512	1.03338	0.00732677	0	0.567171	4	FALSE	27584	351350	0.0727937	0.0720508	0.0244335	1.07471	1.02446	1.12743	0.00318952	0	0.948305	4	FALSE	2224	55902	0.0382617	NA	NA	NA	NA	NA	NA	NA	NA	NA	180	4478	0.0386432	-0.0169651	0.027056	0.983178	0.9324	1.03672	0.530635	0	0.941637	FALSE
244.5	Congenital hypothyroidism	endocrine/metabolic	0.0974544	0.124641	1.10236	0.863434	1.4074	0.434286	0.520724	0.148608	2	FALSE	94	379185	0.000247839	NA	NA	NA	NA	NA	NA	NA	NA	NA	NA	16	56129	0.000284976	NA	NA	NA	NA	NA	NA	NA	NA	NA	0	0	NA	NA	NA	NA	NA	NA	NA	NA	NA	NA
245	Thyroiditis	endocrine/metabolic	0.0595124	0.0375647	1.06132	0.985986	1.14241	0.113133	0.0463291	0.369696	4	FALSE	863	377685	0.00227976	NA	NA	NA	NA	NA	NA	NA	NA	NA	NA	103	55910	0.00183886	NA	NA	NA	NA	NA	NA	NA	NA	NA	12	4104	0.00291545	0.245441	0.144707	1.27819	0.962541	1.69734	0.0898615	0	0.600774	FALSE
245.2	Chronic thyroiditis	endocrine/metabolic	0.0881102	0.0499276	1.09211	0.990301	1.20438	0.0776042	0	0.470892	4	FALSE	493	378527	0.00130072	NA	NA	NA	NA	NA	NA	NA	NA	NA	NA	38	56065	0.000677326	NA	NA	NA	NA	NA	NA	NA	NA	NA	9	4114	0.00218288	0.420442	0.203109	1.52263	1.02261	2.26716	0.0384495	0	0.61378	FALSE
245.21	Chronic lymphocytic thyroiditis	endocrine/metabolic	0.0973799	0.0510738	1.10228	0.997281	1.21833	0.0565657	0	0.605689	4	FALSE	470	378598	0.00123988	NA	NA	NA	NA	NA	NA	NA	NA	NA	NA	30	56084	0.000534626	NA	NA	NA	NA	NA	NA	NA	NA	NA	9	4114	0.00218288	NA	NA	NA	NA	NA	NA	NA	NA	NA
246	Other disorders of thyroid	endocrine/metabolic	0.0295594	0.0287652	1.03	0.973537	1.08974	0.304135	0	0.889709	4	FALSE	1516	375412	0.00402199	NA	NA	NA	NA	NA	NA	NA	NA	NA	NA	444	57663	0.00764108	NA	NA	NA	NA	NA	NA	NA	NA	NA	27	4622	0.0058077	0.0305785	0.099552	1.03105	0.848284	1.2532	0.758721	0	0.483797	FALSE
246.7	Abnormal results of function study of thyroid	endocrine/metabolic	-0.016213	0.0277502	0.983918	0.931832	1.03891	0.559054	0	0.613832	3	FALSE	1697	374384	0.00451233	NA	NA	NA	NA	NA	NA	NA	NA	NA	NA	414	57613	0.00713461	NA	NA	NA	NA	NA	NA	NA	NA	NA	26	4054	0.00637255	NA	NA	NA	NA	NA	NA	NA	NA	NA
249	Secondary diabetes mellitus	endocrine/metabolic	0.0450386	0.0214278	1.04607	1.00305	1.09094	0.0355638	0	0.720743	3	FALSE	2877	225935	0.0125736	0.041885	0.0376152	1.04277	0.968662	1.12256	0.265489	0	0.536404	2	FALSE	943	53270	0.0173944	NA	NA	NA	NA	NA	NA	NA	NA	NA	49	4024	0.0120304	0.0297473	0.0503533	1.03019	0.93338	1.13705	0.554673	0	0.567795	FALSE
250	Diabetes mellitus	endocrine/metabolic	-0.0269263	0.00446422	0.973433	0.964953	0.981988	1.62e-09	0	0.913957	4	TRUE	87547	287498	0.233431	-0.00748959	0.0103975	0.992538	0.972516	1.01297	0.471324	0	0.858285	4	FALSE	21473	34626	0.38277	0.0501504	0.0434343	1.05143	0.965625	1.14486	0.248244	0.914197	0.000640449	FALSE	1370	3198	0.299912	0.000299985	0.0159226	1.0003	0.969565	1.03201	0.984969	0	0.918378	FALSE
250.1	Type 1 diabetes	endocrine/metabolic	-0.00812212	0.0114434	0.991911	0.969911	1.01441	0.477851	0.398387	0.172781	4	FALSE	9535	352108	0.0263658	0.0382317	0.0230238	1.03897	0.99313	1.08693	0.096808	0	0.580347	4	FALSE	2568	52833	0.046353	NA	NA	NA	NA	NA	NA	NA	NA	NA	81	4454	0.0178611	-0.00361896	0.0400278	0.996388	0.921206	1.07771	0.92796	0	0.93941	FALSE
250.11	Type 1 diabetes with ketoacidosis	endocrine/metabolic	-0.0711947	0.0480994	0.931281	0.847497	1.02335	0.138832	0.468618	0.152303	3	FALSE	484	365819	0.00132131	NA	NA	NA	NA	NA	NA	NA	NA	NA	NA	112	57307	0.00195057	NA	NA	NA	NA	NA	NA	NA	NA	NA	1	4123	0.000242483	NA	NA	NA	NA	NA	NA	NA	NA	NA
250.12	Type 1 diabetes with renal manifestations	endocrine/metabolic	-0.0667453	0.0485658	0.935433	0.850498	1.02885	0.16934	0	0.833416	2	FALSE	529	365365	0.00144577	NA	NA	NA	NA	NA	NA	NA	NA	NA	NA	157	55169	0.00283773	NA	NA	NA	NA	NA	NA	NA	NA	NA	6	4112	0.00145702	NA	NA	NA	NA	NA	NA	NA	NA	NA
250.13	Type 1 diabetes with ophthalmic manifestations	endocrine/metabolic	-0.058043	0.0339836	0.943609	0.882806	1.0086	0.0876418	0.826485	0.0163654	2	FALSE	1129	363828	0.00309352	NA	NA	NA	NA	NA	NA	NA	NA	NA	NA	350	54617	0.00636746	NA	NA	NA	NA	NA	NA	NA	NA	NA	19	4085	0.00462963	NA	NA	NA	NA	NA	NA	NA	NA	NA
250.14	Type 1 diabetes with neurological manifestations	endocrine/metabolic	0.0765961	0.0278452	1.07961	1.02226	1.14016	0.00594531	0.285163	0.246863	3	FALSE	1663	363009	0.00456026	0.0191414	0.0602959	1.01933	0.90571	1.14719	0.750896	0	0.333746	2	FALSE	354	54664	0.00643426	NA	NA	NA	NA	NA	NA	NA	NA	NA	7	4106	0.00170192	0.0315599	0.107389	1.03206	0.836173	1.27384	0.768847	0	0.705035	FALSE
250.15	Diabetes type 1 with peripheral circulatory disorders	endocrine/metabolic	-0.0312094	0.0819801	0.969273	0.8254	1.13822	0.703429	0	0.877085	2	FALSE	195	365804	0.000532788	NA	NA	NA	NA	NA	NA	NA	NA	NA	NA	41	55352	0.000740166	NA	NA	NA	NA	NA	NA	NA	NA	NA	0	0	NA	NA	NA	NA	NA	NA	NA	NA	NA	NA
250.2	Type 2 diabetes	endocrine/metabolic	-0.0270566	0.00449201	0.973306	0.964775	0.981913	1.71e-09	0	0.632853	4	TRUE	86449	288538	0.230539	-0.00909778	0.0104145	0.990943	0.970921	1.01138	0.382354	0	0.77063	4	FALSE	21306	34892	0.379124	0.0534324	0.0434269	1.05489	0.968814	1.1486	0.218548	0.915172	0.000595966	FALSE	1365	3210	0.298361	0.00133759	0.015932	1.00134	0.970554	1.0331	0.933091	0	0.858713	FALSE
250.21	Type 2 diabetes with ketoacidosis	endocrine/metabolic	-0.0743411	0.0536326	0.928355	0.835722	1.03126	0.165711	0.856729	0.00824347	2	FALSE	447	228546	0.00195202	NA	NA	NA	NA	NA	NA	NA	NA	NA	NA	303	54848	0.00549401	NA	NA	NA	NA	NA	NA	NA	NA	NA	5	4113	0.00121418	NA	NA	NA	NA	NA	NA	NA	NA	NA
250.22	Type 2 diabetes with renal manifestations	endocrine/metabolic	-0.0284963	0.0115925	0.971906	0.950072	0.994241	0.0139648	0.556134	0.0799964	4	FALSE	10235	351017	0.028332	-0.0361703	0.0194759	0.964476	0.928354	1.002	0.0632855	0	0.434146	3	FALSE	3696	50171	0.0686134	NA	NA	NA	NA	NA	NA	NA	NA	NA	180	3870	0.0444444	-0.0266165	0.0309574	0.973735	0.916409	1.03465	0.389911	0	0.342378	FALSE
250.23	Type 2 diabetes with ophthalmic manifestations	endocrine/metabolic	-0.0422463	0.0100954	0.958634	0.939852	0.977791	2.86e-05	0	0.446553	4	TRUE	13269	346795	0.0368518	-0.0165875	0.0180336	0.983549	0.949393	1.01893	0.357671	53.8548	0.0896147	4	FALSE	4435	50873	0.0801873	NA	NA	NA	NA	NA	NA	NA	NA	NA	251	4239	0.055902	-0.0409447	0.0261032	0.959882	0.912008	1.01027	0.116748	0	0.503359	FALSE
250.24	Type 2 diabetes with neurological manifestations	endocrine/metabolic	0.0650496	0.00782109	1.06721	1.05098	1.0837	9.01e-17	0	0.855408	4	TRUE	24735	334306	0.0688919	0.0567901	0.0156033	1.05843	1.02655	1.0913	0.000273045	0	0.824976	3	FALSE	6230	47038	0.116956	NA	NA	NA	NA	NA	NA	NA	NA	NA	229	3797	0.0568803	0.0735866	0.0238069	1.07636	1.02729	1.12778	0.00199502	0.313786	0.227365	FALSE
250.25	Diabetes type 2 with peripheral circulatory disorders	endocrine/metabolic	0.0112768	0.0183725	1.01134	0.975571	1.04842	0.539356	0	0.680879	3	FALSE	3992	358884	0.011001	0.000468221	0.0342999	1.00047	0.935421	1.07004	0.989109	0	0.644726	3	FALSE	1114	53461	0.0204123	NA	NA	NA	NA	NA	NA	NA	NA	NA	22	4083	0.00535932	0.0660743	0.0495157	1.06831	0.9695	1.17718	0.182069	0	0.743891	FALSE
250.3	Insulin pump user	endocrine/metabolic	0.0152453	0.015842	1.01536	0.98432	1.04738	0.335884	0	0.905568	3	FALSE	5147	357164	0.014206	-0.000988789	0.0279409	0.999012	0.945774	1.05525	0.97177	0	0.479999	3	FALSE	1667	52684	0.030671	NA	NA	NA	NA	NA	NA	NA	NA	NA	39	4047	0.00954479	0.0214202	0.0401152	1.02165	0.944401	1.10522	0.593365	0.0171942	0.313114	FALSE
250.4	Abnormal glucose	endocrine/metabolic	-0.0163498	0.00686248	0.983783	0.97064	0.997105	0.0171961	0.619795	0.0483303	4	FALSE	31957	316360	0.0917469	0.00606354	0.0138302	1.00608	0.979177	1.03373	0.661077	0	0.466995	4	FALSE	8087	44163	0.154775	NA	NA	NA	NA	NA	NA	NA	NA	NA	556	3730	0.129725	0.0187108	0.0209138	1.01889	0.977967	1.06152	0.370969	0	0.854231	FALSE
250.41	Impaired fasting glucose	endocrine/metabolic	-0.00338337	0.00912634	0.996622	0.978954	1.01461	0.710842	0.802453	0.00633235	3	FALSE	17361	339152	0.0486967	0.0251948	0.0192818	1.02551	0.987482	1.06501	0.191327	0	0.889404	3	FALSE	3769	49203	0.0711508	NA	NA	NA	NA	NA	NA	NA	NA	NA	376	3527	0.0963362	0.0367399	0.0265412	1.03742	0.984836	1.09282	0.166279	0.0635403	0.301431	FALSE
250.42	Other abnormal glucose	endocrine/metabolic	-0.026146	0.00946344	0.974193	0.95629	0.992431	0.00573	0.593978	0.0604865	4	FALSE	15140	336108	0.0431034	-0.00989969	0.017642	0.990149	0.956497	1.02499	0.5747	0	0.493455	4	FALSE	4501	48509	0.0849085	NA	NA	NA	NA	NA	NA	NA	NA	NA	204	4174	0.0465966	0.00942215	0.0290504	1.00947	0.953596	1.06861	0.745682	0	0.777869	FALSE
250.5	Glycosuria or Acetonuria	endocrine/metabolic	0.00215052	0.114581	1.00215	0.800575	1.25449	0.985026	0	0.338166	2	FALSE	104	365985	0.000284084	NA	NA	NA	NA	NA	NA	NA	NA	NA	NA	21	53834	0.000389936	NA	NA	NA	NA	NA	NA	NA	NA	NA	0	0	NA	NA	NA	NA	NA	NA	NA	NA	NA	NA
250.6	Polyneuropathy in diabetes	endocrine/metabolic	0.0842649	0.0134144	1.08792	1.05969	1.1169	3.35e-10	0	0.7413	3	TRUE	7476	353942	0.0206852	0.103766	0.0275217	1.10934	1.05109	1.17082	0.000163025	23.2363	0.271797	3	FALSE	1749	52509	0.0322349	NA	NA	NA	NA	NA	NA	NA	NA	NA	50	4020	0.012285	0.0513354	0.0407958	1.05268	0.971783	1.1403	0.208265	0	0.729995	FALSE
250.7	Diabetic retinopathy	endocrine/metabolic	-0.0440724	0.0107543	0.956885	0.936926	0.977268	4.17e-05	0.671759	0.047523	3	FALSE	12176	213336	0.0539927	-0.0190867	0.0177978	0.981094	0.947461	1.01592	0.283533	48.8218	0.141712	3	FALSE	4537	49152	0.0845052	NA	NA	NA	NA	NA	NA	NA	NA	NA	253	3732	0.0634881	-0.0455707	0.0258374	0.955452	0.908272	1.00508	0.0777745	0	0.806877	FALSE
251	Other disorders of pancreatic internal secretion	endocrine/metabolic	0.0319484	0.0663302	1.03246	0.906598	1.17581	0.63005	0	0.978568	2	FALSE	268	381087	0.000702757	-0.0671421	0.133652	0.935062	0.719574	1.21508	0.615411	0	0.602694	2	FALSE	62	53772	0.00115169	NA	NA	NA	NA	NA	NA	NA	NA	NA	1	4124	0.000242424	NA	NA	NA	NA	NA	NA	NA	NA	NA
251.1	Hypoglycemia	endocrine/metabolic	-0.0335298	0.0188861	0.967026	0.931885	1.00349	0.0758367	0.360521	0.195847	4	FALSE	3294	359014	0.00909171	-0.0427285	0.0413805	0.958172	0.883528	1.03912	0.301802	6.85613	0.358815	4	FALSE	764	55490	0.0135813	NA	NA	NA	NA	NA	NA	NA	NA	NA	15	4567	0.00327368	0.0728483	0.0731056	1.07557	0.931987	1.24127	0.319017	0.0706577	0.299587	FALSE
252	Disorders of parathyroid gland	endocrine/metabolic	0.0325912	0.0217346	1.03313	0.990042	1.07809	0.133742	0	0.569804	4	FALSE	2639	378394	0.00692591	-0.00308505	0.0401501	0.99692	0.921477	1.07854	0.938752	16.2853	0.302845	3	FALSE	812	57430	0.0139418	NA	NA	NA	NA	NA	NA	NA	NA	NA	31	4074	0.00755177	0.0309466	0.0719482	1.03143	0.895772	1.18763	0.667106	0.835626	0.0136436	FALSE
252.1	Hyperparathyroidism	endocrine/metabolic	0.0279305	0.0228643	1.02832	0.983259	1.07545	0.221868	0.219306	0.278955	4	FALSE	2390	378750	0.00627066	0.000251288	0.0413233	1.00025	0.922433	1.08464	0.995148	0	0.587507	3	FALSE	765	57512	0.013127	NA	NA	NA	NA	NA	NA	NA	NA	NA	27	4079	0.00657574	0.0340837	0.075248	1.03467	0.892794	1.19909	0.650584	0.826596	0.0163311	FALSE
252.2	Hypoparathyroidism	endocrine/metabolic	0.0493719	0.0694171	1.05061	0.916968	1.20373	0.476938	0.0567275	0.303183	2	FALSE	273	381588	0.00071492	NA	NA	NA	NA	NA	NA	NA	NA	NA	NA	41	58604	0.000699122	NA	NA	NA	NA	NA	NA	NA	NA	NA	3	4120	0.000727626	NA	NA	NA	NA	NA	NA	NA	NA	NA
253	Disorders of the pituitary gland and its hypothalamic control	endocrine/metabolic	-0.00268029	0.01863	0.997323	0.961564	1.03441	0.885604	0.903962	7.58e-07	4	FALSE	3519	376589	0.0092579	0.0385332	0.0464436	1.03929	0.948859	1.13833	0.406722	66.3818	0.0510691	3	FALSE	605	57633	0.0103884	NA	NA	NA	NA	NA	NA	NA	NA	NA	42	4642	0.0089667	0.0664114	0.0643988	1.06867	0.941945	1.21244	0.302423	0.65411	0.0890707	FALSE
253.1	Pituitary hyperfunction	endocrine/metabolic	0.0531401	0.0503433	1.05458	0.95549	1.16394	0.291172	0	0.63104	3	FALSE	474	381305	0.00124156	NA	NA	NA	NA	NA	NA	NA	NA	NA	NA	125	58482	0.00213285	NA	NA	NA	NA	NA	NA	NA	NA	NA	9	4112	0.00218394	NA	NA	NA	NA	NA	NA	NA	NA	NA
253.11	Acromegaly and gigantism	endocrine/metabolic	-0.0132052	0.10798	0.986882	0.798642	1.21949	0.902667	0	0.886487	2	FALSE	120	378545	0.000316903	NA	NA	NA	NA	NA	NA	NA	NA	NA	NA	14	58671	0.000238562	NA	NA	NA	NA	NA	NA	NA	NA	NA	1	4125	0.000242365	NA	NA	NA	NA	NA	NA	NA	NA	NA
253.2	Pituitary hypofunction	endocrine/metabolic	0.00105828	0.0379287	1.00106	0.92934	1.07831	0.977741	0	0.679631	4	FALSE	799	381090	0.00209223	0.153745	0.108012	1.16619	0.943692	1.44116	0.154621	0	0.778641	2	FALSE	133	58502	0.00226827	NA	NA	NA	NA	NA	NA	NA	NA	NA	3	4702	0.00063762	0.00647814	0.140407	1.0065	0.764361	1.32534	0.9632	0	0.92607	FALSE
253.3	Diabetes insipidus	endocrine/metabolic	0.0969428	0.0716977	1.1018	0.957354	1.26803	0.176342	0	0.89727	3	FALSE	233	378206	0.000615687	NA	NA	NA	NA	NA	NA	NA	NA	NA	NA	50	58564	0.000853039	NA	NA	NA	NA	NA	NA	NA	NA	NA	0	0	NA	NA	NA	NA	NA	NA	NA	NA	NA	NA
253.4	Anterior pituitary disorders	endocrine/metabolic	0.015051	0.0299537	1.01516	0.957282	1.07655	0.615333	0	0.581003	3	FALSE	1431	230163	0.00617892	-0.0482206	0.0800485	0.952924	0.814555	1.1148	0.546913	75.8668	0.0417907	2	FALSE	214	55669	0.00382943	NA	NA	NA	NA	NA	NA	NA	NA	NA	16	4102	0.00388538	-0.00526717	0.102501	0.994747	0.813699	1.21608	0.959017	0.673659	0.0800305	FALSE
253.7	Other disorders of neurohypophysis	endocrine/metabolic	-0.000434813	0.0483789	0.999565	0.90914	1.09898	0.992829	0.703647	0.0342404	3	FALSE	488	381093	0.00127889	NA	NA	NA	NA	NA	NA	NA	NA	NA	NA	29	58600	0.000494636	NA	NA	NA	NA	NA	NA	NA	NA	NA	8	4697	0.00170032	NA	NA	NA	NA	NA	NA	NA	NA	NA
255	Disorders of adrenal glands	endocrine/metabolic	0.0181762	0.0212458	1.01834	0.976808	1.06164	0.392263	0	0.461075	4	FALSE	2681	377445	0.00705292	0.058176	0.0403387	1.0599	0.97933	1.1471	0.149249	0	0.635452	4	FALSE	785	57353	0.0135024	NA	NA	NA	NA	NA	NA	NA	NA	NA	16	4083	0.00390339	-0.0728573	0.0794492	0.929733	0.795667	1.08639	0.359127	0	0.38797	FALSE
255.1	Adrenal hyperfunction	endocrine/metabolic	-0.0969543	0.04927	0.907598	0.824052	0.999613	0.0490892	0	0.481588	4	FALSE	492	381190	0.00128903	NA	NA	NA	NA	NA	NA	NA	NA	NA	NA	300	58290	0.00512033	NA	NA	NA	NA	NA	NA	NA	NA	NA	3	4117	0.000728155	NA	NA	NA	NA	NA	NA	NA	NA	NA
255.11	Cushing's syndrome	endocrine/metabolic	-0.0935691	0.114842	0.910675	0.727126	1.14056	0.415207	0.199006	0.263849	2	FALSE	121	381720	0.000316886	NA	NA	NA	NA	NA	NA	NA	NA	NA	NA	12	56499	0.000212348	NA	NA	NA	NA	NA	NA	NA	NA	NA	0	0	NA	NA	NA	NA	NA	NA	NA	NA	NA	NA
255.12	Hyperaldosteronism	endocrine/metabolic	-0.0686929	0.0639561	0.933613	0.823621	1.05829	0.282794	0	0.460613	2	FALSE	334	381490	0.000874749	NA	NA	NA	NA	NA	NA	NA	NA	NA	NA	280	58347	0.00477596	NA	NA	NA	NA	NA	NA	NA	NA	NA	3	4118	0.000727979	NA	NA	NA	NA	NA	NA	NA	NA	NA
255.2	Adrenal hypofunction	endocrine/metabolic	0.00451258	0.0336541	1.00452	0.940402	1.07302	0.893334	0.0530312	0.366441	4	FALSE	1026	380337	0.00269035	0.0875743	0.0822028	1.09152	0.929099	1.28234	0.28672	0	0.94581	3	FALSE	183	58362	0.0031258	NA	NA	NA	NA	NA	NA	NA	NA	NA	6	4116	0.0014556	-0.108192	0.140086	0.897455	0.681979	1.18101	0.439921	0.332042	0.221118	FALSE
255.21	Glucocorticoid deficiency	endocrine/metabolic	-0.0063356	0.0354655	0.993684	0.926958	1.06521	0.858219	0	0.495763	4	FALSE	920	380552	0.00241171	0.0461798	0.0885925	1.04726	0.88033	1.24585	0.602185	0	0.900391	3	FALSE	158	58417	0.0026974	NA	NA	NA	NA	NA	NA	NA	NA	NA	6	4116	0.0014556	-0.0470618	0.148433	0.954028	0.713206	1.27617	0.751199	0	0.337861	FALSE
257	Testicular dysfunction	endocrine/metabolic	0.0234771	0.010562	1.02375	1.00278	1.04517	0.0262309	0	0.768109	4	FALSE	12154	365474	0.0321851	0.0131001	0.0252178	1.01319	0.964326	1.06452	0.603426	0	0.503253	3	FALSE	2084	55582	0.0361391	NA	NA	NA	NA	NA	NA	NA	NA	NA	100	4557	0.0214731	0.0684097	0.0348829	1.0708	1.00004	1.14657	0.0498649	0	0.365367	FALSE
257.1	Testicular hypofunction	endocrine/metabolic	0.0205895	0.0107438	1.0208	0.999532	1.04253	0.0553121	0	0.759346	4	FALSE	11716	366644	0.0309652	0.0172518	0.0259132	1.0174	0.967019	1.07041	0.505569	0	0.498865	3	FALSE	1967	55974	0.0339483	NA	NA	NA	NA	NA	NA	NA	NA	NA	92	4570	0.019734	0.0567931	0.0357309	1.05844	0.986849	1.13522	0.111955	0	0.417096	FALSE
258	Iatrogenic endocrine disorders	endocrine/metabolic	-0.00436085	0.0818022	0.995649	0.848156	1.16879	0.957485	0	0.390596	2	FALSE	187	381669	0.000489713	NA	NA	NA	NA	NA	NA	NA	NA	NA	NA	38	58626	0.000647757	NA	NA	NA	NA	NA	NA	NA	NA	NA	2	4124	0.000484731	NA	NA	NA	NA	NA	NA	NA	NA	NA
259	Other endocrine disorders	endocrine/metabolic	-0.0622841	0.0412034	0.939616	0.866718	1.01864	0.130629	0.681513	0.0242031	4	FALSE	719	379735	0.00188985	-0.0902997	0.101774	0.913657	0.748433	1.11536	0.37494	16.685	0.273269	2	FALSE	133	58248	0.00227814	NA	NA	NA	NA	NA	NA	NA	NA	NA	5	4103	0.00121714	0.103303	0.155353	1.10883	0.817763	1.50349	0.506078	0	0.497842	FALSE
259.1	Nonspecific abnormal results of other endocrine function study	endocrine/metabolic	-0.133313	0.0960112	0.875191	0.725067	1.0564	0.16498	0	0.820792	2	FALSE	139	378025	0.000367565	NA	NA	NA	NA	NA	NA	NA	NA	NA	NA	26	55991	0.000464145	NA	NA	NA	NA	NA	NA	NA	NA	NA	1	4122	0.000242542	NA	NA	NA	NA	NA	NA	NA	NA	NA
259.2	Carcinoid syndrome	endocrine/metabolic	0.108859	0.086283	1.115	0.941526	1.32045	0.207076	0	0.461048	4	FALSE	162	381738	0.000424195	NA	NA	NA	NA	NA	NA	NA	NA	NA	NA	35	56055	0.000623997	NA	NA	NA	NA	NA	NA	NA	NA	NA	0	0	NA	NA	NA	NA	NA	NA	NA	NA	NA	NA
259.3	Delay in sexual development and puberty NEC	endocrine/metabolic	-0.0360755	0.0475926	0.964567	0.878662	1.05887	0.448447	0	0.666905	2	FALSE	572	377787	0.00151179	NA	NA	NA	NA	NA	NA	NA	NA	NA	NA	102	53806	0.00189211	NA	NA	NA	NA	NA	NA	NA	NA	NA	5	4115	0.00121359	NA	NA	NA	NA	NA	NA	NA	NA	NA
260	Protein-calorie malnutrition	endocrine/metabolic	-0.0258069	0.0136559	0.974523	0.948786	1.00096	0.058786	0.315974	0.222706	4	FALSE	6785	368356	0.0180865	-0.00562131	0.0266296	0.994394	0.943825	1.04767	0.832815	31.4271	0.232631	3	FALSE	1831	54695	0.0323922	NA	NA	NA	NA	NA	NA	NA	NA	NA	46	4619	0.00986066	0.086154	0.0585687	1.08997	0.971768	1.22256	0.141293	0	0.325021	FALSE
260.1	Cachexia	endocrine/metabolic	-0.00145886	0.0505223	0.998542	0.904403	1.10248	0.976964	0.213911	0.281989	4	FALSE	460	379539	0.00121053	0.150607	0.0888196	1.16254	0.976797	1.3836	0.0899521	0	0.549287	2	FALSE	164	57702	0.00283413	NA	NA	NA	NA	NA	NA	NA	NA	NA	2	4114	0.000485909	0.134176	0.191405	1.14359	0.785865	1.66416	0.483299	0	0.776219	FALSE
260.2	severe protein-calorie malnutrition	endocrine/metabolic	-0.0194855	0.0308482	0.980703	0.923165	1.04183	0.527611	0	0.594383	2	FALSE	1254	378085	0.00330575	-0.0127724	0.0587	0.987309	0.88001	1.10769	0.82775	18.6044	0.292712	3	FALSE	354	54751	0.0064241	NA	NA	NA	NA	NA	NA	NA	NA	NA	1	4122	0.000242542	0.153276	0.157349	1.16565	0.85631	1.58673	0.33	0.375475	0.205731	FALSE
260.22	Nutritional marasmus	endocrine/metabolic	0.00116819	0.0816245	1.00117	0.853156	1.17486	0.988581	0	0.329651	2	FALSE	173	377762	0.000457751	NA	NA	NA	NA	NA	NA	NA	NA	NA	NA	30	53862	0.000556669	NA	NA	NA	NA	NA	NA	NA	NA	NA	0	0	NA	NA	NA	NA	NA	NA	NA	NA	NA	NA
260.3	Adult failure to thrive	endocrine/metabolic	-0.00858817	0.0291935	0.991449	0.936312	1.04983	0.768619	0.0548452	0.303665	2	FALSE	1459	228904	0.00633348	0.0909101	0.0581754	1.09517	0.977153	1.22744	0.118126	0	0.459226	3	FALSE	367	54823	0.00664976	NA	NA	NA	NA	NA	NA	NA	NA	NA	9	4104	0.00218818	0.288531	0.124045	1.33447	1.04645	1.70175	0.0200178	0.491246	0.160917	FALSE
260.6	Anorexia	endocrine/metabolic	0.0488205	0.0242011	1.05003	1.00139	1.10104	0.0436657	0	0.958879	3	FALSE	1894	377073	0.0049978	0.094391	0.0583482	1.09899	0.980229	1.23214	0.105723	76.4082	0.0144254	3	FALSE	372	57047	0.00647869	NA	NA	NA	NA	NA	NA	NA	NA	NA	6	4678	0.00128096	-0.0506349	0.117569	0.950626	0.754978	1.19697	0.6667	0	0.655243	FALSE
261	Vitamin deficiency	endocrine/metabolic	-0.00815899	0.00636356	0.991874	0.97958	1.00432	0.199793	0	0.567483	4	FALSE	38358	327126	0.104951	0.0116428	0.0117252	1.01171	0.988726	1.03523	0.320724	59.3853	0.060548	4	FALSE	12613	40885	0.235766	NA	NA	NA	NA	NA	NA	NA	NA	NA	659	3722	0.150422	-0.0207696	0.0173298	0.979445	0.946736	1.01328	0.230727	0	0.350708	FALSE
261.1	Vitamin A deficiency	endocrine/metabolic	NA	NA	NA	NA	NA	NA	NA	NA	NA	NA	74	380582	0.000194401	NA	NA	NA	NA	NA	NA	NA	NA	NA	NA	24	47890	0.000500897	NA	NA	NA	NA	NA	NA	NA	NA	NA	0	0	NA	NA	NA	NA	NA	NA	NA	NA	NA	NA
261.2	Vitamin B-complex deficiencies	endocrine/metabolic	0.0195905	0.0121373	1.01978	0.995811	1.04433	0.106512	0.210916	0.283668	4	FALSE	8915	367776	0.0236666	0.013586	0.0291551	1.01368	0.957378	1.07329	0.641224	0	0.613856	3	FALSE	1546	55649	0.0270303	NA	NA	NA	NA	NA	NA	NA	NA	NA	54	4037	0.0131997	-0.0395913	0.0415222	0.961182	0.886058	1.04268	0.340338	0.758093	0.0420343	FALSE
261.4	Vitamin D deficiency	endocrine/metabolic	-0.0144307	0.00702275	0.985673	0.972199	0.999334	0.0398939	0	0.562229	4	FALSE	30530	335818	0.0833361	0.0113622	0.0121607	1.01143	0.987605	1.03582	0.350127	58.367	0.0656188	4	FALSE	11255	42502	0.209368	NA	NA	NA	NA	NA	NA	NA	NA	NA	604	3790	0.13746	-0.0230734	0.0182005	0.977191	0.942946	1.01268	0.204894	0.570207	0.127171	FALSE
261.41	Rickets or osteomalacia	endocrine/metabolic	NA	NA	NA	NA	NA	NA	NA	NA	NA	NA	203	380339	0.00053345	NA	NA	NA	NA	NA	NA	NA	NA	NA	NA	84	58005	0.00144606	NA	NA	NA	NA	NA	NA	NA	NA	NA	3	4122	0.000727273	NA	NA	NA	NA	NA	NA	NA	NA	NA
262	Mineral deficiency NEC	endocrine/metabolic	-0.0158765	0.0321527	0.984249	0.924137	1.04827	0.621458	0	0.764831	4	FALSE	1171	378472	0.00308448	-0.0727572	0.0700361	0.929827	0.810564	1.06664	0.298873	37.9666	0.204206	2	FALSE	269	57534	0.00465374	NA	NA	NA	NA	NA	NA	NA	NA	NA	4	4105	0.000973473	0.105083	0.0937515	1.1108	0.924348	1.33487	0.262344	0	0.51931	FALSE
263	Other nutritional deficiency	endocrine/metabolic	-0.0458335	0.0481192	0.955201	0.869232	1.04967	0.340844	0.641012	0.0391851	4	FALSE	508	378896	0.00133894	NA	NA	NA	NA	NA	NA	NA	NA	NA	NA	327	54714	0.00594103	NA	NA	NA	NA	NA	NA	NA	NA	NA	3	4108	0.000729749	0.0104554	0.150968	1.01051	0.751686	1.35845	0.944786	0.768148	0.0378201	FALSE
264	Lack of normal physiological development	endocrine/metabolic	-0.284719	0.0344074	0.752225	0.70317	0.804703	1.29e-16	0.106634	0.326488	3	TRUE	1246	230242	0.00538257	NA	NA	NA	NA	NA	NA	NA	NA	NA	NA	245	55155	0.00442238	NA	NA	NA	NA	NA	NA	NA	NA	NA	0	0	NA	NA	NA	NA	NA	NA	NA	NA	NA	NA
264.1	Short stature	endocrine/metabolic	-0.644633	0.0558117	0.524855	0.470471	0.585527	7.37e-31	0	0.973743	2	TRUE	370	33808	0.0108257	NA	NA	NA	NA	NA	NA	NA	NA	NA	NA	44	7551	0.00579329	NA	NA	NA	NA	NA	NA	NA	NA	NA	0	0	NA	NA	NA	NA	NA	NA	NA	NA	NA	NA
264.2	Failure to thrive (childhood)	endocrine/metabolic	-0.223045	0.0487	0.800079	0.727242	0.88021	4.65e-06	0	0.354338	2	TRUE	548	231203	0.00236461	NA	NA	NA	NA	NA	NA	NA	NA	NA	NA	126	55348	0.00227133	NA	NA	NA	NA	NA	NA	NA	NA	NA	0	0	NA	NA	NA	NA	NA	NA	NA	NA	NA	NA
264.3	Delayed milestones	endocrine/metabolic	NA	NA	NA	NA	NA	NA	NA	NA	NA	NA	353	31053	0.0112399	NA	NA	NA	NA	NA	NA	NA	NA	NA	NA	79	5857	0.0133086	NA	NA	NA	NA	NA	NA	NA	NA	NA	0	0	NA	NA	NA	NA	NA	NA	NA	NA	NA	NA
264.9	Lack of normal physiological development, unspecified	endocrine/metabolic	NA	NA	NA	NA	NA	NA	NA	NA	NA	NA	372	30952	0.0118759	NA	NA	NA	NA	NA	NA	NA	NA	NA	NA	74	7483	0.00979225	NA	NA	NA	NA	NA	NA	NA	NA	NA	0	0	NA	NA	NA	NA	NA	NA	NA	NA	NA	NA
269	Proteinuria	endocrine/metabolic	-0.0256822	0.0160976	0.974645	0.944374	1.00589	0.110622	0	0.402927	4	FALSE	4945	375581	0.0129952	-0.0307393	0.0255995	0.969728	0.922274	1.01962	0.229837	0	0.950795	3	FALSE	2000	55378	0.0348566	NA	NA	NA	NA	NA	NA	NA	NA	NA	108	4541	0.0232308	0.0303607	0.0382195	1.03083	0.95643	1.11101	0.426976	0	0.718962	FALSE
270	Disorders of protein plasma/amino-acid transport and metabolism	endocrine/metabolic	0.0553005	0.0178086	1.05686	1.02061	1.0944	0.00190105	0	0.656576	4	FALSE	3955	376870	0.0103853	0.0535894	0.0330554	1.05505	0.988865	1.12567	0.104974	0	0.498962	4	FALSE	1202	56541	0.0208164	NA	NA	NA	NA	NA	NA	NA	NA	NA	51	4590	0.010989	0.0864301	0.0591239	1.09028	0.970979	1.22423	0.143783	0	0.403375	FALSE
270.1	Disturbances of amino-acid transport	endocrine/metabolic	0.07605	0.085019	1.07902	0.913397	1.27467	0.371051	0.714247	0.0302118	3	FALSE	173	383776	0.000450581	NA	NA	NA	NA	NA	NA	NA	NA	NA	NA	18	52711	0.000341368	NA	NA	NA	NA	NA	NA	NA	NA	NA	0	0	NA	NA	NA	NA	NA	NA	NA	NA	NA	NA
270.2	Disorders of amino-acid metabolism	endocrine/metabolic	0.00790157	0.0358124	1.00793	0.939611	1.08122	0.825375	0.523658	0.147363	2	FALSE	1034	381206	0.00270511	NA	NA	NA	NA	NA	NA	NA	NA	NA	NA	237	55901	0.00422174	NA	NA	NA	NA	NA	NA	NA	NA	NA	28	4045	0.00687454	NA	NA	NA	NA	NA	NA	NA	NA	NA
270.21	Disorders of urea cycle metabolism	endocrine/metabolic	0.0634046	0.104131	1.06546	0.86876	1.30669	0.542595	0	0.483677	2	FALSE	121	380251	0.00031811	NA	NA	NA	NA	NA	NA	NA	NA	NA	NA	30	56489	0.000530795	NA	NA	NA	NA	NA	NA	NA	NA	NA	2	4122	0.000484966	NA	NA	NA	NA	NA	NA	NA	NA	NA
270.3	Disorders of plasma protein metabolism	endocrine/metabolic	0.0674422	0.021201	1.06977	1.02623	1.11516	0.00146726	0	0.906633	4	FALSE	2732	380029	0.00713761	0.0323578	0.0375107	1.03289	0.959674	1.11169	0.388342	44.2179	0.166512	3	FALSE	939	57260	0.0161343	NA	NA	NA	NA	NA	NA	NA	NA	NA	22	4671	0.00468783	0.16316	0.080349	1.17723	1.0057	1.37801	0.0422914	0	0.863957	FALSE
270.31	Polyclonal hypergammaglobulinemia	endocrine/metabolic	NA	NA	NA	NA	NA	NA	NA	NA	NA	NA	45	384038	0.000117162	NA	NA	NA	NA	NA	NA	NA	NA	NA	NA	33	53873	0.000612177	NA	NA	NA	NA	NA	NA	NA	NA	NA	2	4123	0.000484848	NA	NA	NA	NA	NA	NA	NA	NA	NA
270.32	Paraproteinemia	endocrine/metabolic	0.0790986	0.0240921	1.08231	1.03239	1.13464	0.00102646	0	0.988053	4	FALSE	2113	381836	0.00550334	0.0232659	0.0412598	1.02354	0.944026	1.10975	0.57283	34.5293	0.217099	3	FALSE	782	57809	0.0133468	NA	NA	NA	NA	NA	NA	NA	NA	NA	19	4686	0.00403826	0.179266	0.0903552	1.19634	1.00218	1.42812	0.0472546	0	0.536289	FALSE
270.33	Amyloidosis	endocrine/metabolic	-0.0376321	0.0553411	0.963067	0.864072	1.0734	0.496503	0	0.991587	4	FALSE	368	383804	0.000957904	NA	NA	NA	NA	NA	NA	NA	NA	NA	NA	80	58641	0.00136237	NA	NA	NA	NA	NA	NA	NA	NA	NA	4	4702	0.000849979	NA	NA	NA	NA	NA	NA	NA	NA	NA
270.34	Alpha-1-antitrypsin deficiency	endocrine/metabolic	0.116415	0.0921346	1.12346	0.937849	1.34581	0.2064	0	0.700654	2	FALSE	141	232862	0.000605142	NA	NA	NA	NA	NA	NA	NA	NA	NA	NA	1	47953	2.08533e-05	NA	NA	NA	NA	NA	NA	NA	NA	NA	0	0	NA	NA	NA	NA	NA	NA	NA	NA	NA	NA
270.35	Macroglobulinemia	endocrine/metabolic	0.167429	0.0787633	1.18226	1.01314	1.37961	0.0335263	0.451884	0.176787	2	FALSE	207	383971	0.000538813	NA	NA	NA	NA	NA	NA	NA	NA	NA	NA	8	47943	0.000166837	NA	NA	NA	NA	NA	NA	NA	NA	NA	2	4124	0.000484731	NA	NA	NA	NA	NA	NA	NA	NA	NA
270.38	Other specified disorders of plasma protein metabolism	endocrine/metabolic	-0.0175999	0.0640654	0.982554	0.86661	1.11401	0.783533	0.00928988	0.315052	2	FALSE	312	231605	0.00134531	NA	NA	NA	NA	NA	NA	NA	NA	NA	NA	116	55626	0.00208102	NA	NA	NA	NA	NA	NA	NA	NA	NA	0	0	NA	NA	NA	NA	NA	NA	NA	NA	NA	NA
271	Disorders of carbohydrate transport and metabolism	endocrine/metabolic	0.0171475	0.0168726	1.0173	0.984204	1.0515	0.30949	0	0.789662	4	FALSE	4715	375248	0.0124091	0.0105654	0.0264632	1.01062	0.95954	1.06442	0.68971	0	0.665374	2	FALSE	1898	55237	0.0332196	NA	NA	NA	NA	NA	NA	NA	NA	NA	116	4463	0.025333	-0.0299766	0.0369996	0.970468	0.902583	1.04346	0.417832	0	0.700342	FALSE
271.3	Intestinal disaccharidase deficiencies and disaccharide malabsorption	endocrine/metabolic	0.0170604	0.0172993	1.01721	0.983296	1.05229	0.32404	0	0.523637	3	FALSE	4503	375649	0.0118453	0.00359092	0.0268084	1.0036	0.952226	1.05774	0.893444	0	0.747956	2	FALSE	1843	55375	0.0322101	NA	NA	NA	NA	NA	NA	NA	NA	NA	116	4465	0.025322	-0.0319559	0.0372265	0.968549	0.900398	1.04186	0.390662	0	0.735836	FALSE
271.9	Other disorders of carbohydrate transport and metabolism	endocrine/metabolic	NA	NA	NA	NA	NA	NA	NA	NA	NA	NA	221	381068	0.000579613	NA	NA	NA	NA	NA	NA	NA	NA	NA	NA	56	56486	0.000990414	NA	NA	NA	NA	NA	NA	NA	NA	NA	0	0	NA	NA	NA	NA	NA	NA	NA	NA	NA	NA
272	Disorders of lipoid metabolism	endocrine/metabolic	-0.0712694	0.0043584	0.931211	0.92329	0.9392	4.19e-60	0.794572	0.0021887	4	TRUE	184616	185349	0.499009	-0.0214424	0.0113348	0.978786	0.957281	1.00077	0.0585276	18.4706	0.298198	4	FALSE	33927	21215	0.615266	-0.0742626	0.0450404	0.928428	0.849982	1.01411	0.0991883	0	0.55782	FALSE	2706	1635	0.623359	-0.0551817	0.0167556	0.946313	0.915741	0.977906	0.000990094	0	0.91663	FALSE
272.1	Hyperlipidemia	endocrine/metabolic	-0.0714003	0.0043611	0.931089	0.923164	0.939082	3.03e-60	0.782118	0.00323715	4	TRUE	184267	185559	0.498253	-0.0212164	0.0113331	0.979007	0.957501	1.001	0.0611962	20.9092	0.284689	4	FALSE	33879	21252	0.614518	-0.0738117	0.0451159	0.928847	0.85024	1.01472	0.10183	0	0.819625	FALSE	2697	1637	0.622289	-0.0531876	0.0167539	0.948202	0.917572	0.979855	0.00150021	0	0.862518	FALSE
272.11	Hypercholesterolemia	endocrine/metabolic	-0.0635253	0.00493133	0.93845	0.929424	0.947565	5.69e-38	0	0.696041	4	TRUE	58622	307837	0.159969	0.00132463	0.0146318	1.00133	0.973017	1.03046	0.927866	0	0.39937	4	FALSE	7209	47538	0.131678	-0.00640287	0.0676625	0.993618	0.870212	1.13452	0.924609	0	0.41437	FALSE	401	4128	0.0885405	-0.0255289	0.0228542	0.974794	0.932093	1.01945	0.26398	0	0.785575	FALSE
272.12	Hyperglyceridemia	endocrine/metabolic	-0.0235434	0.0133571	0.976732	0.951493	1.00264	0.0779673	0.468011	0.130545	4	FALSE	7600	337255	0.0220382	0.0341246	0.0335176	1.03471	0.968924	1.10497	0.308625	0	0.564512	2	FALSE	1173	53106	0.0216106	NA	NA	NA	NA	NA	NA	NA	NA	NA	143	3879	0.0355545	0.0136977	0.0335754	1.01379	0.949226	1.08275	0.683296	0.440259	0.181348	FALSE
272.13	Mixed hyperlipidemia	endocrine/metabolic	-0.051325	0.0060634	0.94997	0.938747	0.961327	2.57e-17	0	0.954152	4	TRUE	45854	287356	0.137613	-0.0355412	0.0135112	0.965083	0.939862	0.990981	0.00852578	0	0.642053	3	FALSE	8562	45073	0.159635	NA	NA	NA	NA	NA	NA	NA	NA	NA	580	3766	0.133456	-0.0213209	0.0189874	0.978905	0.943145	1.01602	0.261481	0.623491	0.103161	FALSE
272.9	Unspecified disorder of lipoid metabolism	endocrine/metabolic	-0.0506014	0.0295983	0.950658	0.897078	1.00744	0.0873388	0	0.774631	3	FALSE	1409	347235	0.00404137	-0.0697409	0.0780224	0.932635	0.800385	1.08674	0.371398	14.6783	0.278984	2	FALSE	218	56742	0.00382725	NA	NA	NA	NA	NA	NA	NA	NA	NA	11	4585	0.00239339	-0.323671	0.0936852	0.723488	0.602125	0.869314	0.000550545	0	0.888618	FALSE
274	Gout and other crystal arthropathies	endocrine/metabolic	-0.00554519	0.00747913	0.99447	0.979999	1.00916	0.458438	0.0578944	0.364065	4	FALSE	24155	354874	0.0637286	0.00646418	0.0156833	1.00649	0.976018	1.0379	0.680216	7.11663	0.357525	4	FALSE	6032	51218	0.105362	0.00309654	0.0537181	1.0031	0.902859	1.11447	0.954032	0	0.704839	FALSE	717	3880	0.155971	0.0234869	0.0301012	1.02376	0.965113	1.08598	0.435235	0	0.74982	FALSE
274.1	Gout	endocrine/metabolic	-0.00870826	0.00762145	0.99133	0.976631	1.00625	0.253205	0	0.404695	4	FALSE	23081	356725	0.0607705	-0.00112519	0.0158893	0.998875	0.968247	1.03047	0.943546	17.8333	0.301686	4	FALSE	5849	51528	0.10194	-0.00905755	0.0538614	0.990983	0.891701	1.10132	0.866454	0	0.732177	FALSE	709	3894	0.15403	0.0248282	0.0311485	1.02514	0.964426	1.08967	0.425397	0	0.531621	FALSE
274.11	Gouty arthropathy	endocrine/metabolic	-0.0239199	0.0190535	0.976364	0.940575	1.01351	0.209331	0	0.586455	4	FALSE	3565	373505	0.00945448	-0.0204515	0.030212	0.979756	0.923425	1.03952	0.498448	27.9769	0.249463	3	FALSE	1431	56113	0.0248679	NA	NA	NA	NA	NA	NA	NA	NA	NA	118	3909	0.0293022	0.00999258	0.0622894	1.01004	0.893962	1.1412	0.872549	0.0391496	0.307648	FALSE
274.2	Crystal arthropathies	endocrine/metabolic	0.0192176	0.0295733	1.0194	0.961996	1.08024	0.515802	0	0.773594	3	FALSE	1485	377572	0.00391762	NA	NA	NA	NA	NA	NA	NA	NA	NA	NA	295	58176	0.00504524	NA	NA	NA	NA	NA	NA	NA	NA	NA	16	4076	0.00391007	-0.112456	0.0916525	0.893636	0.7467	1.06949	0.219827	0	0.905157	FALSE
274.21	Chondrocalcinosis	endocrine/metabolic	0.0456684	0.0328308	1.04673	0.981495	1.1163	0.164219	0	0.486409	3	FALSE	1203	378070	0.00317186	NA	NA	NA	NA	NA	NA	NA	NA	NA	NA	217	58354	0.00370491	NA	NA	NA	NA	NA	NA	NA	NA	NA	13	4096	0.00316379	NA	NA	NA	NA	NA	NA	NA	NA	NA
275	Disorders of mineral metabolism	endocrine/metabolic	-0.0110459	0.00985316	0.989015	0.970098	1.0083	0.262265	0	0.604528	4	FALSE	13050	362262	0.0347711	-0.0315847	0.0214873	0.968909	0.928951	1.01059	0.141582	0	0.862231	4	FALSE	2948	53596	0.0521364	NA	NA	NA	NA	NA	NA	NA	NA	NA	106	4519	0.0229189	-0.0161958	0.0389432	0.983935	0.911628	1.06198	0.677496	0.0248485	0.311222	FALSE
275.1	Disorders of iron metabolism	hematopoietic	0.00943071	0.0246159	1.00948	0.961928	1.05937	0.701635	0	0.525793	4	FALSE	1948	380220	0.00509723	-0.0103625	0.0905043	0.989691	0.828824	1.18178	0.908843	0	0.58955	2	FALSE	158	58524	0.00269248	NA	NA	NA	NA	NA	NA	NA	NA	NA	22	4665	0.00469383	NA	NA	NA	NA	NA	NA	NA	NA	NA
275.11	Hereditary hemochromatosis	hematopoietic	0.0528473	0.0496545	1.05427	0.956501	1.16203	0.287193	0	0.379987	2	FALSE	529	381747	0.00138382	NA	NA	NA	NA	NA	NA	NA	NA	NA	NA	21	56190	0.000373592	NA	NA	NA	NA	NA	NA	NA	NA	NA	3	4121	0.000727449	NA	NA	NA	NA	NA	NA	NA	NA	NA
275.3	Disorders of magnesium metabolism	endocrine/metabolic	-0.0078348	0.0160214	0.992196	0.961524	1.02385	0.624827	0	0.916889	4	FALSE	4806	373552	0.0127023	-0.0498703	0.0359592	0.951353	0.886611	1.02082	0.165485	21.7034	0.278818	3	FALSE	1009	56613	0.0175107	NA	NA	NA	NA	NA	NA	NA	NA	NA	20	4079	0.00487924	-7.35e-05	0.0640571	0.999927	0.881947	1.13369	0.999085	0	0.840397	FALSE
275.5	Disorders of calcium/phosphorus metabolism	endocrine/metabolic	-0.00801336	0.0164799	0.992019	0.960488	1.02458	0.626789	0	0.829634	4	FALSE	4349	374593	0.0114767	0.000652452	0.0348953	1.00065	0.934502	1.07149	0.985083	0	0.636654	4	FALSE	1073	56635	0.0185936	NA	NA	NA	NA	NA	NA	NA	NA	NA	45	4630	0.00962567	0.00400024	0.0624253	1.00401	0.888384	1.13468	0.948906	0	0.933401	FALSE
275.51	Hypocalcemia	endocrine/metabolic	0.0603851	0.0371235	1.06225	0.987701	1.14242	0.103822	0	0.613837	3	FALSE	899	379668	0.00236226	-0.0606763	0.0660654	0.941128	0.826825	1.07123	0.358394	0	0.523144	3	FALSE	290	55455	0.00520226	NA	NA	NA	NA	NA	NA	NA	NA	NA	13	4102	0.00315917	NA	NA	NA	NA	NA	NA	NA	NA	NA
275.53	Disorders of phosphorus metabolism	endocrine/metabolic	-0.0486017	0.0308243	0.95256	0.896716	1.01188	0.114857	0	0.406997	3	FALSE	1312	378639	0.00345308	-0.0251485	0.0454195	0.975165	0.892107	1.06596	0.579788	71.4008	0.0303003	3	FALSE	621	54852	0.0111946	NA	NA	NA	NA	NA	NA	NA	NA	NA	23	4078	0.00560839	0.0654537	0.0857166	1.06764	0.902535	1.26296	0.445103	0	0.837869	FALSE
275.6	Hypercalcemia	endocrine/metabolic	-0.049556	0.0242558	0.951652	0.907469	0.997986	0.0410465	0	0.795057	3	FALSE	2191	378198	0.00575989	0.0172479	0.0417637	1.0174	0.937435	1.10418	0.679616	0	0.937488	3	FALSE	736	54882	0.0132331	NA	NA	NA	NA	NA	NA	NA	NA	NA	21	4083	0.00511696	0.0742153	0.0862248	1.07704	0.909571	1.27534	0.389393	0	0.608702	FALSE
276	Disorders of fluid, electrolyte, and acid-base balance	endocrine/metabolic	-0.0327221	0.00582322	0.967807	0.956824	0.978917	1.92e-08	0.147151	0.318484	4	TRUE	42602	318344	0.118029	-0.00688159	0.0130206	0.993142	0.968118	1.01881	0.597141	0	0.785575	4	FALSE	9742	43031	0.184602	0.0815527	0.0737784	1.08497	0.938896	1.25377	0.268998	0	0.932085	FALSE	314	4165	0.0701049	-0.0164734	0.0226382	0.983662	0.940971	1.02829	0.466807	0.340094	0.218322	FALSE
276.1	Electrolyte imbalance	endocrine/metabolic	-0.0453256	0.006736	0.955686	0.943152	0.968387	1.71e-11	0	0.47187	4	TRUE	30236	332208	0.0834225	-0.0181961	0.0145292	0.981968	0.9544	1.01033	0.21043	0	0.836198	4	FALSE	7244	46703	0.13428	NA	NA	NA	NA	NA	NA	NA	NA	NA	247	4290	0.0544413	-0.0164757	0.0253062	0.983659	0.936061	1.03368	0.515012	0.497923	0.158161	FALSE
276.11	Hyperosmolality and/or hypernatremia	endocrine/metabolic	-0.0651676	0.0282454	0.93691	0.886453	0.99024	0.0210443	0.171269	0.299194	3	FALSE	1398	371946	0.00374454	0.0124694	0.0683001	1.01255	0.885683	1.15758	0.855137	56.7513	0.0990423	3	FALSE	275	57669	0.00474596	NA	NA	NA	NA	NA	NA	NA	NA	NA	5	4675	0.00106838	NA	NA	NA	NA	NA	NA	NA	NA	NA
276.12	Hyposmolality and/or hyponatremia	endocrine/metabolic	-0.0441901	0.01111	0.956772	0.936163	0.977834	6.96e-05	0	0.568975	4	FALSE	9904	359845	0.0267857	0.00998963	0.0313889	1.01004	0.949774	1.07413	0.750293	12.302	0.31973	3	FALSE	1315	55280	0.0232353	NA	NA	NA	NA	NA	NA	NA	NA	NA	77	4547	0.0166522	0.00127201	0.0477758	1.00127	0.911771	1.09956	0.978759	0.685775	0.074434	FALSE
276.13	Hyperpotassemia	endocrine/metabolic	-0.0527534	0.0118658	0.948614	0.926807	0.970934	8.75e-06	0	0.545549	4	TRUE	8990	358829	0.0244414	-0.0510593	0.025223	0.950222	0.904389	0.998378	0.0429379	0	0.765966	4	FALSE	2093	54654	0.036883	NA	NA	NA	NA	NA	NA	NA	NA	NA	86	4539	0.0185946	-0.0232892	0.0409465	0.97698	0.901637	1.05862	0.569512	0	0.770634	FALSE
276.14	Hypopotassemia	endocrine/metabolic	-0.0454251	0.0103363	0.955591	0.936427	0.975148	1.11e-05	0	0.663305	4	TRUE	11925	353623	0.0326223	-0.0358383	0.0190413	0.964796	0.929453	1.00148	0.0598179	0	0.816132	4	FALSE	3854	51259	0.0699291	NA	NA	NA	NA	NA	NA	NA	NA	NA	83	4529	0.0179965	-0.0236	0.0386699	0.976676	0.905388	1.05358	0.541667	0.498386	0.157969	FALSE
276.4	Acid-base balance disorder	endocrine/metabolic	-0.0525843	0.0133069	0.948774	0.924349	0.973845	7.76e-05	0	0.564741	4	FALSE	6784	362640	0.0183637	-0.0550312	0.0272711	0.946456	0.897195	0.998421	0.0435988	32.1131	0.21962	4	FALSE	1786	54788	0.0315693	NA	NA	NA	NA	NA	NA	NA	NA	NA	41	4584	0.00886486	0.0100054	0.056473	1.01006	0.904223	1.12828	0.859373	0	0.708801	FALSE
276.41	Acidosis	endocrine/metabolic	-0.0600201	0.0144001	0.941746	0.915538	0.968704	3.07e-05	0	0.435195	4	TRUE	5743	364212	0.0155235	-0.0526294	0.0293781	0.948732	0.895647	1.00496	0.0732208	0	0.55065	4	FALSE	1530	55202	0.0269689	NA	NA	NA	NA	NA	NA	NA	NA	NA	35	4598	0.0075545	0.0068447	0.0615206	1.00687	0.892496	1.1359	0.911411	0	0.686801	FALSE
276.42	Alkalosis	endocrine/metabolic	-0.0217111	0.0391905	0.978523	0.906175	1.05665	0.579586	0	0.841414	3	FALSE	737	368904	0.00199383	NA	NA	NA	NA	NA	NA	NA	NA	NA	NA	165	55342	0.0029726	NA	NA	NA	NA	NA	NA	NA	NA	NA	0	0	NA	NA	NA	NA	NA	NA	NA	NA	NA	NA
276.5	Hypovolemia	endocrine/metabolic	-0.00789566	0.00943723	0.992135	0.973953	1.01066	0.402789	0	0.807751	4	FALSE	14121	348704	0.0389196	0.0092983	0.0216334	1.00934	0.96744	1.05306	0.667332	0	0.755391	4	FALSE	2959	51193	0.0546425	NA	NA	NA	NA	NA	NA	NA	NA	NA	71	4488	0.0155736	-0.00816254	0.041684	0.991871	0.914058	1.07631	0.844751	0	0.483465	FALSE
276.6	Fluid overload	endocrine/metabolic	-0.0157743	0.017472	0.984349	0.951212	1.01864	0.366613	0	0.970289	3	FALSE	3813	368201	0.0102496	0.008843	0.0414484	1.00888	0.930164	1.09426	0.831054	0	0.408821	4	FALSE	753	56875	0.0130666	NA	NA	NA	NA	NA	NA	NA	NA	NA	22	4641	0.00471799	NA	NA	NA	NA	NA	NA	NA	NA	NA
276.8	Polydipsia	endocrine/metabolic	-0.0188349	0.0883185	0.981341	0.82536	1.1668	0.831123	0	0.795979	2	FALSE	155	370470	0.000418212	NA	NA	NA	NA	NA	NA	NA	NA	NA	NA	22	58241	0.000377598	NA	NA	NA	NA	NA	NA	NA	NA	NA	4	4681	0.000853789	NA	NA	NA	NA	NA	NA	NA	NA	NA
277	Other disorders of metabolism	endocrine/metabolic	0.10308	0.0195647	1.10858	1.06688	1.15192	1.37e-07	0.903956	7.58e-07	4	TRUE	3155	378027	0.00827689	0.0426	0.0432797	1.04352	0.958652	1.1359	0.324971	5.12125	0.367326	4	FALSE	671	57372	0.0115604	NA	NA	NA	NA	NA	NA	NA	NA	NA	17	4663	0.00363248	0.110866	0.0608557	1.11725	0.991626	1.25878	0.0684875	0.889052	0.0026803	FALSE
277.4	Disorders of bilirubin excretion	endocrine/metabolic	0.0901121	0.028406	1.0943	1.03504	1.15695	0.00151242	0.168043	0.307278	4	FALSE	1474	380845	0.00385542	0.156649	0.0886442	1.16958	0.983055	1.39151	0.0772005	0	0.337897	2	FALSE	178	58221	0.003048	NA	NA	NA	NA	NA	NA	NA	NA	NA	19	4081	0.00463415	-0.0651778	0.0973267	0.936901	0.774193	1.1338	0.503061	0	0.369625	FALSE
277.5	Other disorders of lipoid metabolism	endocrine/metabolic	-0.0519125	0.0212798	0.949412	0.910628	0.989847	0.014707	0	0.432886	4	FALSE	2901	376405	0.00764818	-0.0144686	0.0445411	0.985636	0.903239	1.07555	0.745305	0	0.659304	2	FALSE	668	57027	0.0115781	NA	NA	NA	NA	NA	NA	NA	NA	NA	74	4538	0.0160451	-0.138362	0.054625	0.870784	0.782372	0.969186	0.0113111	0	0.599018	FALSE
277.51	Lipoprotein disorders	endocrine/metabolic	-0.0583502	0.0451501	0.94332	0.86343	1.0306	0.196232	0.0382314	0.373602	4	FALSE	622	382124	0.0016251	-0.0366225	0.104924	0.96404	0.784845	1.18415	0.72706	0	0.584529	2	FALSE	121	58454	0.00206573	NA	NA	NA	NA	NA	NA	NA	NA	NA	5	4106	0.00121625	-0.0128386	0.119903	0.987243	0.780482	1.24878	0.914729	0.394531	0.19874	FALSE
277.6	Other deficiencies of circulating enzymes	endocrine/metabolic	NA	NA	NA	NA	NA	NA	NA	NA	NA	NA	47	383495	0.000122542	NA	NA	NA	NA	NA	NA	NA	NA	NA	NA	29	58687	0.000493903	NA	NA	NA	NA	NA	NA	NA	NA	NA	1	4123	0.000242483	NA	NA	NA	NA	NA	NA	NA	NA	NA
277.7	Dysmetabolic syndrome X	endocrine/metabolic	-0.0264959	0.028413	0.973852	0.921102	1.02962	0.351064	0.599375	0.082406	3	FALSE	1604	380295	0.00420006	-0.0114548	0.0556571	0.988611	0.886441	1.10256	0.836939	0	0.468133	2	FALSE	428	55281	0.00768278	NA	NA	NA	NA	NA	NA	NA	NA	NA	25	4078	0.0060931	0.0435092	0.0723186	1.04447	0.906438	1.20352	0.547419	0.451405	0.176976	FALSE
278	Overweight, obesity and other hyperalimentation	endocrine/metabolic	-0.0165938	0.00461592	0.983543	0.974685	0.992482	0.00032451	0.714348	0.0147454	4	FALSE	95162	270081	0.260544	-0.000160338	0.0103562	0.99984	0.97975	1.02034	0.987647	0	0.392473	4	FALSE	22526	31539	0.416647	NA	NA	NA	NA	NA	NA	NA	NA	NA	1215	3150	0.278351	-0.00846797	0.0149592	0.991568	0.962918	1.02107	0.571345	0	0.390224	FALSE
278.1	Obesity	endocrine/metabolic	-0.017343	0.00466914	0.982807	0.973854	0.991842	0.000203702	0.770243	0.00451442	4	FALSE	86079	282011	0.233853	0.00185535	0.0104601	1.00186	0.981527	1.02261	0.859215	0	0.738379	4	FALSE	20121	34453	0.368692	NA	NA	NA	NA	NA	NA	NA	NA	NA	961	3464	0.217175	-0.0253632	0.0150543	0.974956	0.946609	1.00415	0.0920295	0.26349	0.243927	FALSE
278.11	Morbid obesity	endocrine/metabolic	0.00552793	0.0085955	1.00554	0.988745	1.02263	0.520147	0.838834	0.00201972	3	FALSE	19489	344941	0.053478	-0.00577817	0.0165551	0.994238	0.962496	1.02703	0.72707	8.39166	0.335678	3	FALSE	5229	48399	0.097505	NA	NA	NA	NA	NA	NA	NA	NA	NA	105	3941	0.0259516	-0.00850106	0.0253757	0.991535	0.943427	1.0421	0.737619	0	0.876198	FALSE
278.3	Localized adiposity	endocrine/metabolic	-0.0801134	0.0871275	0.923012	0.778116	1.09489	0.357836	0	0.525704	2	FALSE	186	372358	0.00049927	NA	NA	NA	NA	NA	NA	NA	NA	NA	NA	40	53808	0.000742832	NA	NA	NA	NA	NA	NA	NA	NA	NA	2	4692	0.000426076	NA	NA	NA	NA	NA	NA	NA	NA	NA
278.4	Abnormal weight gain	endocrine/metabolic	0.0558379	0.0326689	1.05743	0.991841	1.12735	0.0874129	0	0.575566	4	FALSE	1166	368041	0.00315812	-0.0715342	0.0674079	0.930964	0.815747	1.06246	0.288593	0	0.720534	3	FALSE	266	54514	0.00485579	NA	NA	NA	NA	NA	NA	NA	NA	NA	14	4073	0.0034255	0.0632614	0.109097	1.06531	0.860222	1.31928	0.562006	0	0.582939	FALSE
279	Disorders involving the immune mechanism	endocrine/metabolic	0.0428168	0.0280845	1.04375	0.987847	1.10281	0.127367	0.287264	0.239749	4	FALSE	1468	381420	0.00383402	0.0912782	0.0704362	1.09557	0.954303	1.25776	0.195011	0	0.718123	3	FALSE	240	58097	0.00411403	NA	NA	NA	NA	NA	NA	NA	NA	NA	12	4695	0.00254939	-0.150321	0.127553	0.860432	0.670106	1.10482	0.238599	0	0.466423	FALSE
279.1	Immunity deficiency	endocrine/metabolic	0.0411409	0.0313668	1.042	0.979869	1.10807	0.189652	0	0.478357	4	FALSE	1154	382030	0.00301161	0.0932093	0.0825483	1.09769	0.933717	1.29046	0.258835	0	0.565717	3	FALSE	169	58266	0.0028921	NA	NA	NA	NA	NA	NA	NA	NA	NA	3	4114	0.000728686	-0.151382	0.156845	0.859519	0.632045	1.16886	0.33446	0	0.693087	FALSE
279.11	Deficiency of humoral immunity	endocrine/metabolic	0.0167311	0.049314	1.01687	0.923188	1.12006	0.734401	0	0.559745	4	FALSE	480	384030	0.00124834	NA	NA	NA	NA	NA	NA	NA	NA	NA	NA	41	55987	0.000731777	NA	NA	NA	NA	NA	NA	NA	NA	NA	2	4121	0.000485084	NA	NA	NA	NA	NA	NA	NA	NA	NA
279.7	Other immunological findings	endocrine/metabolic	0.0479289	0.0322535	1.0491	0.984829	1.11756	0.137277	0.603004	0.0561181	4	FALSE	1142	382332	0.00297804	-0.0101683	0.0529362	0.989883	0.892328	1.0981	0.847674	0	0.554104	2	FALSE	472	57900	0.00808607	NA	NA	NA	NA	NA	NA	NA	NA	NA	18	4067	0.00440636	-0.0652766	0.0621023	0.936808	0.829448	1.05806	0.293206	0	0.581049	FALSE
279.8	Other specified disorders involving the immune mechanism	endocrine/metabolic	NA	NA	NA	NA	NA	NA	NA	NA	NA	NA	86	384433	0.000223656	NA	NA	NA	NA	NA	NA	NA	NA	NA	NA	31	58675	0.000528055	NA	NA	NA	NA	NA	NA	NA	NA	NA	7	4707	0.00148494	NA	NA	NA	NA	NA	NA	NA	NA	NA
280	Iron deficiency anemias	hematopoietic	-0.0156549	0.00814576	0.984467	0.968874	1.00031	0.0546243	0.199242	0.290177	4	FALSE	19016	349664	0.0515786	-0.0200075	0.0177749	0.980191	0.946631	1.01494	0.260335	23.6008	0.269484	4	FALSE	4551	50817	0.0821955	NA	NA	NA	NA	NA	NA	NA	NA	NA	128	4464	0.0278746	-0.00621235	0.0313493	0.993807	0.934582	1.05678	0.842916	0.64769	0.0920353	FALSE
280.1	Iron deficiency anemias, unspecified or not due to blood loss	hematopoietic	-0.018989	0.00844198	0.98119	0.965089	0.99756	0.0244903	0	0.539063	4	FALSE	17547	351838	0.0475033	-0.0155406	0.0184755	0.98458	0.949564	1.02089	0.400267	42.5933	0.155986	4	FALSE	4183	51350	0.0753246	NA	NA	NA	NA	NA	NA	NA	NA	NA	118	4483	0.0256466	-0.0225305	0.0328547	0.977721	0.916746	1.04275	0.492863	0.535725	0.142208	FALSE
280.2	Iron deficiency anemia secondary to blood loss (chronic)	hematopoietic	-0.00570444	0.0237164	0.994312	0.949151	1.04162	0.809922	0.409709	0.165874	4	FALSE	2213	365080	0.00602516	-0.0120641	0.044781	0.988008	0.904988	1.07864	0.787621	45.4538	0.159884	3	FALSE	634	56315	0.0111328	NA	NA	NA	NA	NA	NA	NA	NA	NA	18	4617	0.0038835	0.0885995	0.0733563	1.09264	0.946318	1.26159	0.227126	0	0.432207	FALSE
281	Other deficiency anemia	hematopoietic	0.0227488	0.0135948	1.02301	0.996111	1.05063	0.0942595	0.71234	0.0152504	4	FALSE	7044	358223	0.0192845	0.0285366	0.0294054	1.02895	0.971322	1.08999	0.331821	66.6798	0.0497283	3	FALSE	1539	54903	0.0272669	NA	NA	NA	NA	NA	NA	NA	NA	NA	41	4044	0.0100367	-0.0197688	0.0481239	0.980425	0.892178	1.0774	0.681227	0	0.811014	FALSE
281.1	Megaloblastic anemia	hematopoietic	0.022744	0.0148926	1.023	0.993576	1.05331	0.126713	0.647262	0.036652	4	FALSE	5812	361252	0.0158338	0.0200754	0.0343523	1.02028	0.953845	1.09134	0.558953	64.3122	0.0941423	2	FALSE	1150	55843	0.0201779	NA	NA	NA	NA	NA	NA	NA	NA	NA	29	4064	0.00708527	-0.012059	0.0523599	0.988013	0.891649	1.09479	0.817852	0	0.925976	FALSE
281.11	Pernicious anemia	hematopoietic	0.0471448	0.0372015	1.04827	0.97456	1.12756	0.205054	0.435664	0.169994	3	FALSE	828	369481	0.00223597	NA	NA	NA	NA	NA	NA	NA	NA	NA	NA	89	55405	0.00160378	NA	NA	NA	NA	NA	NA	NA	NA	NA	3	4120	0.000727626	NA	NA	NA	NA	NA	NA	NA	NA	NA
281.12	Other vitamin B12 deficiency anemia	hematopoietic	0.0233711	0.0172364	1.02365	0.989642	1.05882	0.175126	0.753781	0.0172245	3	FALSE	4478	362407	0.0122055	NA	NA	NA	NA	NA	NA	NA	NA	NA	NA	928	56220	0.0162385	NA	NA	NA	NA	NA	NA	NA	NA	NA	22	4071	0.00537503	NA	NA	NA	NA	NA	NA	NA	NA	NA
281.13	Folate-deficiency anemia	hematopoietic	-0.0080742	0.0442738	0.991958	0.90951	1.08188	0.855293	0.382048	0.203336	2	FALSE	596	369624	0.00160985	NA	NA	NA	NA	NA	NA	NA	NA	NA	NA	156	51511	0.00301934	NA	NA	NA	NA	NA	NA	NA	NA	NA	3	4118	0.000727979	NA	NA	NA	NA	NA	NA	NA	NA	NA
281.9	Deficiency anemias	hematopoietic	0.00328569	0.0329361	1.00329	0.940571	1.07019	0.920535	0.337189	0.209967	4	FALSE	1190	367073	0.00323139	0.0791486	0.0616386	1.08237	0.959195	1.22135	0.199116	54.6171	0.1377	2	FALSE	352	56837	0.00615503	NA	NA	NA	NA	NA	NA	NA	NA	NA	10	4100	0.00243309	-0.0338834	0.123434	0.966684	0.758958	1.23126	0.783695	0.273765	0.240619	FALSE
282	Hereditary hemolytic anemias	hematopoietic	0.042085	0.0442351	1.04298	0.956366	1.13744	0.341405	0	0.890272	4	FALSE	622	369226	0.00168177	0.0214566	0.0304969	1.02169	0.962409	1.08462	0.481703	0	0.701165	4	FALSE	1447	55868	0.0252464	NA	NA	NA	NA	NA	NA	NA	NA	NA	61	4578	0.0131494	0.0753719	0.104388	1.07829	0.878776	1.32309	0.470272	0	0.822989	FALSE
282.5	Sickle cell anemia	hematopoietic	NA	NA	NA	NA	NA	NA	NA	NA	NA	NA	32	367296	8.71156e-05	0.0292094	0.0411141	1.02964	0.949924	1.11605	0.477427	0	0.794925	4	FALSE	788	56936	0.0136512	NA	NA	NA	NA	NA	NA	NA	NA	NA	2	4122	0.000484966	-0.071758	0.178964	0.930756	0.655392	1.32181	0.688448	0	0.374383	FALSE
282.8	Other hemoglobinopathies	hematopoietic	0.0145794	0.0565144	1.01469	0.908294	1.13354	0.796425	0	0.941646	3	FALSE	416	369634	0.00112417	0.0256521	0.0589336	1.02598	0.914063	1.15161	0.663365	0	0.452723	2	FALSE	420	57159	0.00729433	NA	NA	NA	NA	NA	NA	NA	NA	NA	48	4601	0.0103248	0.146179	0.154029	1.1574	0.855805	1.56529	0.342603	0	0.979776	FALSE
282.9	Other hereditary hemolytic anemias	hematopoietic	0.0799404	0.0787299	1.08322	0.928331	1.26396	0.309927	0.412922	0.182072	3	FALSE	181	370072	0.000488855	-0.0432609	0.0617352	0.957662	0.848522	1.08084	0.48346	0	0.506455	2	FALSE	342	57240	0.00593936	NA	NA	NA	NA	NA	NA	NA	NA	NA	12	4647	0.00257566	NA	NA	NA	NA	NA	NA	NA	NA	NA
283	Acquired hemolytic anemias	hematopoietic	-0.0750396	0.0533232	0.927707	0.835645	1.02991	0.15935	0	0.742134	3	FALSE	416	369787	0.00112371	0.129207	0.091892	1.13793	0.950375	1.36249	0.159703	0	0.66052	2	FALSE	145	55309	0.00261478	NA	NA	NA	NA	NA	NA	NA	NA	NA	5	4660	0.00107181	NA	NA	NA	NA	NA	NA	NA	NA	NA
283.1	Autoimmune hemolytic anemias	hematopoietic	-0.0422021	0.0797293	0.958676	0.819985	1.12082	0.596585	0.264424	0.243628	2	FALSE	208	367189	0.000566145	NA	NA	NA	NA	NA	NA	NA	NA	NA	NA	26	53913	0.000482026	NA	NA	NA	NA	NA	NA	NA	NA	NA	2	4665	0.000428541	NA	NA	NA	NA	NA	NA	NA	NA	NA
284	Aplastic anemia	hematopoietic	0.0444732	0.0197382	1.04548	1.0058	1.08671	0.0242495	0	0.880269	4	FALSE	3085	366101	0.00835622	0.0697101	0.0484024	1.0722	0.975157	1.17889	0.149805	64.8529	0.0581233	3	FALSE	547	56885	0.00952431	NA	NA	NA	NA	NA	NA	NA	NA	NA	22	4634	0.00472509	0.0544316	0.0782897	1.05594	0.905731	1.23106	0.486893	0	0.886134	FALSE
284.1	Pancytopenia	hematopoietic	0.0540075	0.0238059	1.05549	1.00738	1.10591	0.0232891	0.10238	0.328225	3	FALSE	2207	228831	0.00955254	0.0550723	0.0518255	1.05662	0.954561	1.16958	0.287942	44.9588	0.162542	3	FALSE	469	54750	0.00849345	NA	NA	NA	NA	NA	NA	NA	NA	NA	16	4095	0.003892	0.0466131	0.082289	1.04772	0.89166	1.23109	0.571084	0	0.947623	FALSE
285	Other anemias	hematopoietic	-0.0142041	0.00572224	0.985896	0.974901	0.997016	0.0130554	0	0.823049	4	FALSE	45252	316137	0.125217	0.0065024	0.0120409	1.00652	0.983048	1.03056	0.589179	41.7771	0.160957	4	FALSE	12566	40776	0.235574	0.0819068	0.0692637	1.08535	0.947577	1.24317	0.236993	0.460429	0.173397	FALSE	380	4142	0.0840336	0.0128656	0.0217045	1.01295	0.970762	1.05697	0.553339	0	0.543607	FALSE
285.1	Acute posthemorrhagic anemia	hematopoietic	-0.0301226	0.0166348	0.970327	0.939201	1.00248	0.0701693	0	0.484183	4	FALSE	4450	359551	0.0122252	0.0720169	0.0373994	1.07467	0.998716	1.15641	0.0541527	32.7309	0.226148	3	FALSE	895	55570	0.0158505	NA	NA	NA	NA	NA	NA	NA	NA	NA	20	4066	0.00489476	-0.126277	0.0779529	0.881371	0.756493	1.02686	0.10525	0	0.460468	FALSE
285.2	Anemia of chronic disease	hematopoietic	-0.0124486	0.0129768	0.987629	0.962826	1.01307	0.337408	0	0.76336	4	FALSE	7648	357788	0.0209284	0.0189174	0.0218767	1.0191	0.976325	1.06374	0.387188	0	0.771538	3	FALSE	2885	53224	0.0514178	NA	NA	NA	NA	NA	NA	NA	NA	NA	92	3988	0.022549	0.0547876	0.0440001	1.05632	0.969038	1.15145	0.21307	0	0.581776	FALSE
285.21	Anemia in chronic kidney disease	hematopoietic	-0.0359812	0.0195308	0.964658	0.92843	1.0023	0.0654338	0.523914	0.1224	3	FALSE	3449	226852	0.0149761	0.0103775	0.0266423	1.01043	0.959023	1.0646	0.696897	0	0.501727	3	FALSE	1883	52848	0.0344046	NA	NA	NA	NA	NA	NA	NA	NA	NA	71	4029	0.0173171	-0.0103086	0.0536026	0.989744	0.891038	1.09938	0.847496	0	0.525924	FALSE
285.22	Anemia in neoplastic disease	hematopoietic	0.0198409	0.0243203	1.02004	0.972558	1.06984	0.414606	0.585031	0.0898316	3	FALSE	1916	367376	0.00518831	0.142734	0.0635144	1.15342	1.01842	1.30633	0.0246231	0	0.478356	2	FALSE	308	57244	0.00535168	NA	NA	NA	NA	NA	NA	NA	NA	NA	7	4116	0.00169779	NA	NA	NA	NA	NA	NA	NA	NA	NA
286	Coagulation defects	hematopoietic	0.109797	0.014371	1.11605	1.08506	1.14793	2.17e-14	0.479059	0.123953	4	TRUE	6086	371241	0.0161292	0.0235135	0.0338959	1.02379	0.957987	1.09412	0.487872	30.2251	0.238549	3	FALSE	1105	56503	0.0191814	NA	NA	NA	NA	NA	NA	NA	NA	NA	15	4073	0.00366928	-0.0571947	0.0619753	0.94441	0.836387	1.06639	0.356079	0.813285	0.0206539	FALSE
286.1	Congenital coagulation defects	hematopoietic	0.0916977	0.0411977	1.09603	1.01101	1.1882	0.0260278	0	0.965433	4	FALSE	667	381595	0.00174488	NA	NA	NA	NA	NA	NA	NA	NA	NA	NA	66	56023	0.0011767	NA	NA	NA	NA	NA	NA	NA	NA	NA	0	0	NA	NA	NA	NA	NA	NA	NA	NA	NA	NA
286.11	Von willebrand's disease	hematopoietic	0.0601296	0.0951976	1.06197	0.881214	1.27981	0.527629	0.112595	0.324042	3	FALSE	120	378828	0.000316666	NA	NA	NA	NA	NA	NA	NA	NA	NA	NA	13	53936	0.000240968	NA	NA	NA	NA	NA	NA	NA	NA	NA	0	0	NA	NA	NA	NA	NA	NA	NA	NA	NA	NA
286.12	Congenital deficiency of other clotting factors (including factor VII)	hematopoietic	0.151192	0.0580438	1.16322	1.03814	1.30337	0.0091931	0	0.854208	2	FALSE	384	381855	0.00100461	NA	NA	NA	NA	NA	NA	NA	NA	NA	NA	29	56070	0.000516943	NA	NA	NA	NA	NA	NA	NA	NA	NA	0	0	NA	NA	NA	NA	NA	NA	NA	NA	NA	NA
286.13	Congenital factor VIII disorder	hematopoietic	0.00721017	0.0851596	1.00724	0.8524	1.1902	0.932526	0.113735	0.323573	3	FALSE	154	382201	0.000402767	NA	NA	NA	NA	NA	NA	NA	NA	NA	NA	20	56101	0.000356373	NA	NA	NA	NA	NA	NA	NA	NA	NA	0	0	NA	NA	NA	NA	NA	NA	NA	NA	NA	NA
286.2	Encounter for long-term (current) use of anticoagulants	hematopoietic	0.141419	0.00932519	1.15191	1.13104	1.17315	6.01e-52	0.612538	0.0757061	3	TRUE	16506	211797	0.0722987	0.0654344	0.0223454	1.06762	1.02187	1.11542	0.00340811	0	0.811341	3	FALSE	2695	52531	0.0487995	NA	NA	NA	NA	NA	NA	NA	NA	NA	73	4012	0.0178703	0.0727783	0.0416779	1.07549	0.991131	1.16703	0.0807744	0	0.702175	FALSE
286.4	Acquired coagulation factor deficiency	hematopoietic	0.105962	0.0868166	1.11178	0.937821	1.318	0.222267	0.187606	0.267226	2	FALSE	174	381552	0.000455824	NA	NA	NA	NA	NA	NA	NA	NA	NA	NA	23	53822	0.000427152	NA	NA	NA	NA	NA	NA	NA	NA	NA	0	0	NA	NA	NA	NA	NA	NA	NA	NA	NA	NA
286.5	Hemorrhagic disorder due to intrinsic circulating anticoagulants	hematopoietic	0.20176	0.0543097	1.22355	1.10001	1.36098	0.000203204	0	0.710099	3	FALSE	402	378226	0.00106173	NA	NA	NA	NA	NA	NA	NA	NA	NA	NA	74	56443	0.00130934	NA	NA	NA	NA	NA	NA	NA	NA	NA	1	4122	0.000242542	NA	NA	NA	NA	NA	NA	NA	NA	NA
286.6	Defibrination syndrome	hematopoietic	0.181234	0.100038	1.1987	0.985273	1.45835	0.0700396	0	0.906838	3	FALSE	108	378707	0.0002851	NA	NA	NA	NA	NA	NA	NA	NA	NA	NA	22	58705	0.000374615	NA	NA	NA	NA	NA	NA	NA	NA	NA	0	0	NA	NA	NA	NA	NA	NA	NA	NA	NA	NA
286.7	Other and unspecified coagulation defects	hematopoietic	0.112305	0.0219484	1.11885	1.07174	1.16804	3.11e-07	0.868881	0.000487288	3	TRUE	2540	376957	0.00669307	0.052671	0.0522167	1.05408	0.951542	1.16767	0.313118	0	0.916315	2	FALSE	453	57697	0.0077902	NA	NA	NA	NA	NA	NA	NA	NA	NA	5	4107	0.00121595	NA	NA	NA	NA	NA	NA	NA	NA	NA
286.8	Hypercoagulable state	hematopoietic	0.114411	0.0325088	1.12121	1.052	1.19498	0.000432526	0	0.61777	4	FALSE	1173	380483	0.00307345	0.144401	0.0835965	1.15535	0.980743	1.36104	0.0841027	0	0.791666	2	FALSE	200	58425	0.00341151	NA	NA	NA	NA	NA	NA	NA	NA	NA	2	4117	0.000485555	-0.156544	0.127829	0.855094	0.665588	1.09856	0.220713	0.691102	0.0719784	FALSE
286.81	Primary hypercoagulable state	hematopoietic	0.109774	0.033568	1.11603	1.04496	1.19192	0.00107471	0	0.54341	4	FALSE	1099	380702	0.00287846	0.156361	0.0870915	1.16925	0.985768	1.38688	0.0725948	0	0.753084	2	FALSE	183	58468	0.00312015	NA	NA	NA	NA	NA	NA	NA	NA	NA	2	4119	0.000485319	-0.131637	0.134579	0.87666	0.673406	1.14126	0.328008	0.655893	0.0882466	FALSE
286.9	Abnormal coagulation profile	hematopoietic	0.129102	0.0287006	1.13781	1.07557	1.20364	6.85e-06	0	0.71864	3	TRUE	1549	228282	0.00673973	-0.0185075	0.0599437	0.981663	0.872847	1.10404	0.757513	30.688	0.236277	3	FALSE	352	55148	0.00634234	NA	NA	NA	NA	NA	NA	NA	NA	NA	5	4100	0.00121803	-0.0622958	0.115514	0.939605	0.749237	1.17834	0.589686	0.289702	0.235412	FALSE
287	Purpura and other hemorrhagic conditions	hematopoietic	0.0164166	0.0105944	1.01655	0.995661	1.03788	0.121249	0	0.887995	4	FALSE	11261	365159	0.0299161	-0.00973589	0.0271855	0.990311	0.938926	1.04451	0.720247	23.1065	0.272299	4	FALSE	1750	55681	0.0304713	NA	NA	NA	NA	NA	NA	NA	NA	NA	76	4574	0.0163441	0.0249717	0.0384803	1.02529	0.950803	1.1056	0.516373	0	0.805696	FALSE
287.1	Spontaneous ecchymoses	hematopoietic	0.125129	0.0637083	1.13329	1.00026	1.28402	0.0495192	0.495665	0.137682	3	FALSE	279	380949	0.000731846	NA	NA	NA	NA	NA	NA	NA	NA	NA	NA	11	56489	0.00019469	NA	NA	NA	NA	NA	NA	NA	NA	NA	1	4116	0.000242895	NA	NA	NA	NA	NA	NA	NA	NA	NA
287.2	Allergic purpura	hematopoietic	-0.0704554	0.135742	0.931969	0.714262	1.21603	0.603734	0	0.574369	2	FALSE	88	378797	0.00023226	NA	NA	NA	NA	NA	NA	NA	NA	NA	NA	6	53942	0.000111218	NA	NA	NA	NA	NA	NA	NA	NA	NA	1	4122	0.000242542	NA	NA	NA	NA	NA	NA	NA	NA	NA
287.3	Thrombocytopenia	hematopoietic	0.017211	0.0109555	1.01736	0.995748	1.03944	0.116186	0	0.65084	4	FALSE	10479	367210	0.027745	-0.00089992	0.0275929	0.9991	0.946503	1.05462	0.973982	33.6733	0.210242	4	FALSE	1699	55818	0.0295391	NA	NA	NA	NA	NA	NA	NA	NA	NA	72	4588	0.0154506	0.0279552	0.0394269	1.02835	0.951876	1.11097	0.4783	0	0.628539	FALSE
287.31	Primary thrombocytopenia	hematopoietic	0.0324537	0.0345372	1.03299	0.965376	1.10533	0.347384	0	0.779107	3	FALSE	978	381048	0.00256004	NA	NA	NA	NA	NA	NA	NA	NA	NA	NA	139	58519	0.00236967	NA	NA	NA	NA	NA	NA	NA	NA	NA	9	4695	0.00191327	-0.0580282	0.137718	0.943623	0.720398	1.23602	0.673497	0.21578	0.258802	FALSE
287.32	Secondary thrombocytopenia	hematopoietic	0.0428176	0.0323179	1.04375	0.979685	1.112	0.185208	0.00335428	0.366643	3	FALSE	1171	379359	0.00307729	NA	NA	NA	NA	NA	NA	NA	NA	NA	NA	165	55650	0.00295619	NA	NA	NA	NA	NA	NA	NA	NA	NA	7	4111	0.00169985	NA	NA	NA	NA	NA	NA	NA	NA	NA
287.4	Qualitative platelet defects	hematopoietic	NA	NA	NA	NA	NA	NA	NA	NA	NA	NA	142	381901	0.000371686	NA	NA	NA	NA	NA	NA	NA	NA	NA	NA	36	53868	0.000667854	NA	NA	NA	NA	NA	NA	NA	NA	NA	2	4124	0.000484731	NA	NA	NA	NA	NA	NA	NA	NA	NA
288	Diseases of white blood cells	hematopoietic	-0.0490511	0.0119695	0.952133	0.930056	0.974733	4.17e-05	0.190983	0.294746	4	FALSE	9070	358346	0.0246859	-0.0477132	0.0273878	0.953407	0.903578	1.00598	0.081485	0	0.828698	3	FALSE	1745	54198	0.0311925	NA	NA	NA	NA	NA	NA	NA	NA	NA	80	3940	0.0199005	-0.0406359	0.048157	0.960179	0.873697	1.05522	0.398769	0	0.630801	FALSE
288.1	Decreased white blood cell count	hematopoietic	0.0493091	0.0142804	1.05055	1.02155	1.08036	0.000554574	0	0.652359	4	FALSE	5652	372625	0.0149414	0.0900749	0.0302687	1.09426	1.03123	1.16114	0.00292187	0	0.910961	4	FALSE	1433	55952	0.0249717	NA	NA	NA	NA	NA	NA	NA	NA	NA	42	4624	0.00900129	0.0475952	0.073175	1.04875	0.908623	1.21048	0.515415	0	0.602387	FALSE
288.11	Neutropenia	hematopoietic	0.0529833	0.0158703	1.05441	1.02212	1.08773	0.000842267	0	0.849124	4	FALSE	4427	375146	0.0116631	0.0952943	0.0407245	1.09998	1.0156	1.19138	0.0192849	0	0.885631	4	FALSE	777	57138	0.0134162	NA	NA	NA	NA	NA	NA	NA	NA	NA	27	4657	0.0057643	0.15013	0.0955563	1.16199	0.963525	1.40132	0.116155	0	0.562449	FALSE
288.2	Elevated white blood cell count	hematopoietic	-0.0623798	0.0142466	0.939526	0.913655	0.96613	1.19e-05	0	0.686509	3	TRUE	6342	362711	0.0171845	-0.0252982	0.0324501	0.975019	0.914938	1.03905	0.435624	0	0.925906	3	FALSE	1209	52758	0.0224026	NA	NA	NA	NA	NA	NA	NA	NA	NA	41	3998	0.010151	-0.116503	0.0561486	0.890028	0.797278	0.993567	0.0379957	0	0.766643	FALSE
288.3	Eosinophilia	hematopoietic	-0.0241798	0.0459984	0.97611	0.891959	1.0682	0.59912	0.364393	0.20736	3	FALSE	570	374417	0.00152005	NA	NA	NA	NA	NA	NA	NA	NA	NA	NA	115	56233	0.00204089	NA	NA	NA	NA	NA	NA	NA	NA	NA	23	4093	0.00558795	NA	NA	NA	NA	NA	NA	NA	NA	NA
289	Other diseases of blood and blood-forming organs	hematopoietic	0.0478539	0.0209607	1.04902	1.00679	1.09301	0.022429	0.553111	0.0816276	4	FALSE	2685	373441	0.00713857	0.0832354	0.0509426	1.0868	0.983527	1.20091	0.102279	57.0372	0.0975299	3	FALSE	517	57253	0.00894928	NA	NA	NA	NA	NA	NA	NA	NA	NA	31	4614	0.00667384	-0.0704644	0.0742227	0.931961	0.805785	1.07789	0.342435	0	0.619365	FALSE
289.1	Myelofibrosis	hematopoietic	-0.0187039	0.0698645	0.98147	0.855871	1.1255	0.788917	0	0.626317	3	FALSE	233	378743	0.000614815	NA	NA	NA	NA	NA	NA	NA	NA	NA	NA	18	56498	0.000318494	NA	NA	NA	NA	NA	NA	NA	NA	NA	1	4124	0.000242424	NA	NA	NA	NA	NA	NA	NA	NA	NA
289.3	Personal history of diseases of blood and blood-forming organs	hematopoietic	0.0461005	0.0502191	1.04718	0.949018	1.15549	0.358625	0.285352	0.246772	3	FALSE	433	378216	0.00114354	0.0539385	0.092953	1.05542	0.879637	1.26633	0.561728	43.133	0.184813	2	FALSE	147	52352	0.00280005	NA	NA	NA	NA	NA	NA	NA	NA	NA	2	567	0.00351494	NA	NA	NA	NA	NA	NA	NA	NA	NA
289.4	Lymphadenitis	hematopoietic	0.0412068	0.0125707	1.04207	1.01671	1.06806	0.00104549	0	0.444816	4	FALSE	7546	365174	0.0202458	0.0738765	0.0289268	1.07667	1.01733	1.13948	0.0106522	2.07732	0.381917	4	FALSE	1555	54829	0.0275787	NA	NA	NA	NA	NA	NA	NA	NA	NA	45	4604	0.0096795	-0.0236213	0.058803	0.976655	0.870338	1.09596	0.687903	0	0.892309	FALSE
289.5	Diseases of spleen	hematopoietic	0.0367173	0.0306977	1.0374	0.976824	1.10173	0.23166	0.458182	0.157925	3	FALSE	1216	377150	0.00321382	NA	NA	NA	NA	NA	NA	NA	NA	NA	NA	142	58225	0.00243288	NA	NA	NA	NA	NA	NA	NA	NA	NA	7	4683	0.00149254	NA	NA	NA	NA	NA	NA	NA	NA	NA
289.8	Polycythemia, secondary	hematopoietic	-0.00111385	0.0235545	0.998887	0.95382	1.04608	0.962283	0	0.572263	4	FALSE	2229	375245	0.00590504	-0.0287057	0.0847688	0.971702	0.822958	1.14733	0.734884	77.1021	0.0366367	2	FALSE	189	58186	0.00323769	NA	NA	NA	NA	NA	NA	NA	NA	NA	29	4648	0.00620056	0.0732131	0.085193	1.07596	0.910499	1.27149	0.390131	0	0.579103	FALSE
289.9	Abnormality of red blood cells	hematopoietic	0.0672609	0.0493189	1.06957	0.971026	1.17812	0.172632	0	0.662678	3	FALSE	508	377112	0.00134527	NA	NA	NA	NA	NA	NA	NA	NA	NA	NA	112	55485	0.0020145	NA	NA	NA	NA	NA	NA	NA	NA	NA	19	4642	0.00407638	NA	NA	NA	NA	NA	NA	NA	NA	NA
290	Delirium dementia and amnestic and other cognitive disorders	mental disorders	-0.0136562	0.00952386	0.986437	0.968194	1.00502	0.151601	0	0.765286	4	FALSE	14561	358352	0.0390466	-0.0126438	0.0229544	0.987436	0.943996	1.03287	0.581755	0	0.509529	4	FALSE	2677	54119	0.0471336	NA	NA	NA	NA	NA	NA	NA	NA	NA	97	4548	0.0208827	0.0149791	0.0365913	1.01509	0.944841	1.09057	0.682274	0	0.694005	FALSE
290.1	Dementias	mental disorders	-0.0274692	0.0122282	0.972905	0.949864	0.996504	0.0246801	0	0.759306	4	FALSE	8599	368228	0.0228195	-0.0319852	0.029988	0.968521	0.913236	1.02715	0.286153	0	0.405905	4	FALSE	1540	56461	0.0265513	NA	NA	NA	NA	NA	NA	NA	NA	NA	74	4606	0.015812	0.0457201	0.0463297	1.04678	0.955917	1.14628	0.32372	0	0.788637	FALSE
290.11	Alzheimer's disease	mental disorders	-0.0385623	0.0216469	0.962172	0.922203	1.00387	0.0748426	0.0951405	0.331163	3	FALSE	2525	375333	0.0066824	NA	NA	NA	NA	NA	NA	NA	NA	NA	NA	283	58206	0.00483852	NA	NA	NA	NA	NA	NA	NA	NA	NA	11	4687	0.00234142	0.144636	0.0978287	1.15562	0.953987	1.39987	0.139285	0.663125	0.0849027	FALSE
290.12	Dementia with cerebral degenerations	mental disorders	-0.000367638	0.0421249	0.999632	0.920415	1.08567	0.993037	0.387358	0.195484	3	FALSE	706	376614	0.00187109	NA	NA	NA	NA	NA	NA	NA	NA	NA	NA	75	58475	0.00128096	NA	NA	NA	NA	NA	NA	NA	NA	NA	11	4684	0.00234292	NA	NA	NA	NA	NA	NA	NA	NA	NA
290.13	Senile dementia	mental disorders	-0.0747353	0.0261377	0.927989	0.881646	0.976768	0.00424588	0	0.510092	3	FALSE	1561	373787	0.00415881	-0.140013	0.141918	0.869347	0.658252	1.14814	0.323851	33.8104	0.219015	2	FALSE	84	56409	0.00148691	NA	NA	NA	NA	NA	NA	NA	NA	NA	3	4700	0.000637891	NA	NA	NA	NA	NA	NA	NA	NA	NA
290.16	Vascular dementia	mental disorders	-0.0598524	0.0310612	0.941904	0.886272	1.00103	0.05399	0	0.977398	2	FALSE	1378	375358	0.00365773	NA	NA	NA	NA	NA	NA	NA	NA	NA	NA	419	55366	0.00751098	NA	NA	NA	NA	NA	NA	NA	NA	NA	20	4101	0.00485319	0.0705717	0.0912343	1.07312	0.897408	1.28324	0.439214	0	0.981429	FALSE
290.2	Delirium due to conditions classified elsewhere	mental disorders	-0.0473592	0.0242116	0.953745	0.909543	1.00009	0.0504584	0	0.474058	2	FALSE	2178	227476	0.00948383	-0.0521163	0.0511877	0.949218	0.858608	1.04939	0.308611	0	0.464103	2	FALSE	487	54791	0.00881001	NA	NA	NA	NA	NA	NA	NA	NA	NA	12	4086	0.00292826	NA	NA	NA	NA	NA	NA	NA	NA	NA
290.3	Other persistent mental disorders due to conditions classified elsewhere	mental disorders	-0.0274664	0.014727	0.972907	0.945226	1.0014	0.0621765	0	0.514319	2	FALSE	6199	367368	0.0165941	0.0110553	0.0298914	1.01112	0.953581	1.07212	0.711496	1.57488	0.31347	2	FALSE	1479	51409	0.0279648	NA	NA	NA	NA	NA	NA	NA	NA	NA	113	3930	0.0279495	NA	NA	NA	NA	NA	NA	NA	NA	NA
291	Other specified nonpsychotic and/or transient mental disorders	mental disorders	-0.0219669	0.0165867	0.978273	0.946981	1.0106	0.185381	0	0.966847	4	FALSE	4499	367114	0.0121067	-0.00570058	0.0393749	0.994316	0.920467	1.07409	0.884887	0	0.770346	3	FALSE	840	56189	0.0147293	NA	NA	NA	NA	NA	NA	NA	NA	NA	56	3971	0.0139061	0.064963	0.0522102	1.06712	0.963322	1.1821	0.213404	0.404039	0.195195	FALSE
291.1	Transient mental disorders due to conditions classified elsewhere	mental disorders	-0.0475508	0.058676	0.953562	0.849971	1.06978	0.417712	0	0.918514	2	FALSE	374	228646	0.00163305	NA	NA	NA	NA	NA	NA	NA	NA	NA	NA	99	53716	0.00183964	NA	NA	NA	NA	NA	NA	NA	NA	NA	5	4116	0.0012133	NA	NA	NA	NA	NA	NA	NA	NA	NA
291.4	Specific nonpsychotic mental disorders due to brain damage	mental disorders	-0.00178633	0.0282345	0.998215	0.944476	1.05501	0.949553	0	0.831007	4	FALSE	1630	374368	0.00433513	-0.000457597	0.0630818	0.999543	0.883295	1.13109	0.994212	12.787	0.284258	2	FALSE	349	57870	0.00599461	NA	NA	NA	NA	NA	NA	NA	NA	NA	38	4053	0.00928868	0.0651043	0.0636831	1.06727	0.942036	1.20915	0.306631	0	0.631363	FALSE
291.8	Alteration of consciousness	mental disorders	-0.0301439	0.0217614	0.970306	0.929791	1.01259	0.165991	0	0.990265	3	FALSE	2465	370835	0.00660327	0.0051417	0.0575332	1.00515	0.897968	1.12514	0.928788	57.0448	0.127065	2	FALSE	382	57089	0.00664683	NA	NA	NA	NA	NA	NA	NA	NA	NA	12	4050	0.00295421	NA	NA	NA	NA	NA	NA	NA	NA	NA
292	Neurological disorders	mental disorders	-0.0326456	0.00692322	0.967881	0.954837	0.981104	2.41e-06	0	0.686374	4	TRUE	28614	339113	0.0778132	-0.00381944	0.0160747	0.996188	0.965291	1.02807	0.812186	50.0506	0.111315	4	FALSE	5581	49662	0.101026	NA	NA	NA	NA	NA	NA	NA	NA	NA	321	4164	0.0715719	-0.0390152	0.0226831	0.961736	0.919916	1.00546	0.0854301	0	0.630445	FALSE
292.1	Aphasia/speech disturbance	mental disorders	-0.0153072	0.0143916	0.984809	0.957419	1.01298	0.287499	0	0.884427	4	FALSE	6011	368213	0.0160626	-0.0423405	0.0305761	0.958543	0.902787	1.01774	0.166126	45.5242	0.138219	4	FALSE	1403	56162	0.0243724	NA	NA	NA	NA	NA	NA	NA	NA	NA	58	4606	0.0124357	-0.02854	0.0494106	0.971863	0.882159	1.07069	0.563528	0	0.515103	FALSE
292.11	Aphasia	mental disorders	0.0205839	0.0343564	1.0208	0.954323	1.0919	0.549088	0	0.903622	2	FALSE	1068	230653	0.00460899	NA	NA	NA	NA	NA	NA	NA	NA	NA	NA	290	55515	0.00519667	NA	NA	NA	NA	NA	NA	NA	NA	NA	10	4104	0.00243072	NA	NA	NA	NA	NA	NA	NA	NA	NA
292.12	Symbolic dysfunction	mental disorders	-0.0568949	0.0642406	0.944693	0.832931	1.07145	0.375804	0.583616	0.0905703	3	FALSE	302	377136	0.000800131	NA	NA	NA	NA	NA	NA	NA	NA	NA	NA	95	53789	0.00176305	NA	NA	NA	NA	NA	NA	NA	NA	NA	4	4116	0.000970874	NA	NA	NA	NA	NA	NA	NA	NA	NA
292.2	Mild cognitive impairment	mental disorders	-0.0225995	0.0146132	0.977654	0.95005	1.00606	0.121982	0.279679	0.249506	3	FALSE	6363	221627	0.0279091	NA	NA	NA	NA	NA	NA	NA	NA	NA	NA	1340	53707	0.0243428	NA	NA	NA	NA	NA	NA	NA	NA	NA	113	3921	0.0280119	-0.0663147	0.0411334	0.935836	0.86335	1.01441	0.106921	0	0.743357	FALSE
292.3	Memory loss	mental disorders	-0.0359949	0.0139245	0.964645	0.938675	0.991334	0.00973788	0.310521	0.225961	4	FALSE	6608	365701	0.0177487	-0.0135959	0.0347433	0.986496	0.921556	1.05601	0.695556	66.516	0.0504639	3	FALSE	1079	56431	0.018762	NA	NA	NA	NA	NA	NA	NA	NA	NA	57	4549	0.0123752	-0.074405	0.04214	0.928296	0.854706	1.00822	0.0774528	0.775309	0.0348899	FALSE
292.4	Altered mental status	mental disorders	-0.038898	0.0113662	0.961849	0.940658	0.983517	0.000621029	0	0.497478	4	FALSE	9271	364277	0.0248188	0.00904897	0.0296759	1.00909	0.952072	1.06952	0.760422	61.6185	0.0499657	4	FALSE	1488	55447	0.0261351	NA	NA	NA	NA	NA	NA	NA	NA	NA	51	4599	0.0109677	-0.0703653	0.0520699	0.932053	0.841625	1.0322	0.17658	0	0.539505	FALSE
292.5	Transient alteration of awareness	mental disorders	-0.0286073	0.0456202	0.971798	0.888677	1.06269	0.530609	0.491513	0.160807	2	FALSE	600	230448	0.00259686	NA	NA	NA	NA	NA	NA	NA	NA	NA	NA	149	55464	0.00267923	NA	NA	NA	NA	NA	NA	NA	NA	NA	2	4107	0.000486736	NA	NA	NA	NA	NA	NA	NA	NA	NA
292.6	Hallucinations	mental disorders	-0.0793167	0.0362466	0.923747	0.860399	0.99176	0.0286514	0	0.64511	3	FALSE	882	376069	0.00233983	NA	NA	NA	NA	NA	NA	NA	NA	NA	NA	265	57817	0.00456252	NA	NA	NA	NA	NA	NA	NA	NA	NA	6	4670	0.00128315	NA	NA	NA	NA	NA	NA	NA	NA	NA
293	Symptoms involving head and neck	mental disorders	-0.0261962	0.0241117	0.974144	0.929179	1.02129	0.277279	0.628425	0.0677964	3	FALSE	1793	381227	0.00468122	-0.171841	0.131007	0.842113	0.651414	1.08864	0.189625	0	0.952078	2	FALSE	98	56094	0.00174402	NA	NA	NA	NA	NA	NA	NA	NA	NA	6	4690	0.00127768	NA	NA	NA	NA	NA	NA	NA	NA	NA
293.1	Swelling, mass, or lump in head and neck [Space-occupying lesion, intracranial NOS]	mental disorders	-0.0132453	0.0160428	0.986842	0.956295	1.01836	0.409018	0.392014	0.17667	4	FALSE	4826	371735	0.012816	0.0545842	0.0333522	1.0561	0.989273	1.12744	0.101715	42.9578	0.173238	3	FALSE	1169	55648	0.0205748	NA	NA	NA	NA	NA	NA	NA	NA	NA	60	4552	0.0130095	0.00946086	0.0544488	1.00951	0.907323	1.1232	0.862056	0	0.630354	FALSE
295	Schizophrenia and other psychotic disorders	mental disorders	-0.0271739	0.0134574	0.973192	0.947859	0.999202	0.0434603	0	0.961748	4	FALSE	7236	360830	0.0196595	0.00306216	0.0178029	1.00307	0.96867	1.03868	0.863435	0	0.520803	4	FALSE	4438	52266	0.0782661	NA	NA	NA	NA	NA	NA	NA	NA	NA	161	4482	0.0346759	-0.0551879	0.0332346	0.946307	0.886631	1.01	0.096803	0.462385	0.172617	FALSE
295.1	Schizophrenia	mental disorders	-0.00692895	0.0178386	0.993095	0.958973	1.02843	0.697703	0	0.946474	4	FALSE	4041	366994	0.0108912	0.0118215	0.0218401	1.01189	0.969491	1.05615	0.588319	0	0.449515	4	FALSE	2853	54565	0.0496883	NA	NA	NA	NA	NA	NA	NA	NA	NA	98	4568	0.021003	-0.0436119	0.0429545	0.957325	0.880028	1.04141	0.309962	0.327294	0.222755	FALSE
295.2	Paranoid disorders	mental disorders	-0.0131532	0.0359441	0.986933	0.919797	1.05897	0.714414	0.669356	0.0820206	2	FALSE	1005	230091	0.00434884	0.0492378	0.0531804	1.05047	0.946491	1.16587	0.354517	0	0.599738	2	FALSE	476	56973	0.00828561	NA	NA	NA	NA	NA	NA	NA	NA	NA	24	4080	0.00584795	-0.16366	0.0972639	0.849031	0.701669	1.02734	0.0924457	0.864261	0.00664281	FALSE
295.3	Psychosis	mental disorders	-0.0188559	0.018039	0.981321	0.947232	1.01664	0.29589	0	0.453535	3	FALSE	4024	364228	0.0109273	-0.0173213	0.0226334	0.982828	0.940182	1.02741	0.444094	32.8948	0.225328	3	FALSE	2665	53947	0.0470748	NA	NA	NA	NA	NA	NA	NA	NA	NA	115	4528	0.0247685	-0.0682322	0.0422261	0.934044	0.859853	1.01464	0.106121	0.339578	0.218502	FALSE
296	Mood disorders	mental disorders	-0.0180157	0.00481377	0.982146	0.972923	0.991456	0.000182172	0	0.760429	4	FALSE	88515	279218	0.240705	-0.00367877	0.0104488	0.996328	0.976131	1.01694	0.724782	0	0.422111	4	FALSE	24189	30582	0.441639	NA	NA	NA	NA	NA	NA	NA	NA	NA	1481	2960	0.333483	0.0170663	0.0148514	1.01721	0.98803	1.04726	0.250498	0	0.438155	FALSE
296.1	Bipolar	mental disorders	-0.0158313	0.0110812	0.984293	0.963146	1.0059	0.153103	0	0.506276	4	FALSE	11078	358506	0.0299742	-0.0314385	0.0222358	0.969051	0.927725	1.01222	0.157401	0	0.526259	3	FALSE	2753	54169	0.0483644	NA	NA	NA	NA	NA	NA	NA	NA	NA	119	3950	0.0292455	-0.016323	0.0326893	0.98381	0.922754	1.04891	0.617542	0	0.536233	FALSE
296.2	Depression	mental disorders	-0.0154637	0.00489227	0.984655	0.975259	0.994142	0.00157311	0	0.61293	4	FALSE	82944	283831	0.226144	-0.00405747	0.0105444	0.995951	0.975579	1.01675	0.700388	4.16908	0.371937	4	FALSE	22891	31685	0.419433	NA	NA	NA	NA	NA	NA	NA	NA	NA	1395	3037	0.314756	0.022147	0.0148735	1.02239	0.99302	1.05264	0.136481	0	0.459135	FALSE
296.22	Major depressive disorder	mental disorders	-0.0118553	0.00523569	0.988215	0.978126	0.998408	0.0235537	0	0.602306	4	FALSE	64676	303160	0.175828	-0.00914825	0.0109176	0.990893	0.969915	1.01233	0.402068	17.3735	0.30419	4	FALSE	18055	36631	0.330158	NA	NA	NA	NA	NA	NA	NA	NA	NA	1170	3281	0.262862	0.0257959	0.0152508	1.02613	0.995913	1.05727	0.0907505	0	0.441883	FALSE
297	Suicidal ideation or attempt	mental disorders	-0.00841406	0.0126484	0.991621	0.967341	1.01651	0.505905	0.593209	0.0855832	3	FALSE	8683	357231	0.0237296	-0.044254	0.0200829	0.956711	0.919785	0.99512	0.0275554	0	0.534707	2	FALSE	3487	52357	0.0624418	NA	NA	NA	NA	NA	NA	NA	NA	NA	149	3843	0.0373246	NA	NA	NA	NA	NA	NA	NA	NA	NA
297.1	Suicidal ideation	mental disorders	-0.0191674	0.0139803	0.981015	0.954499	1.00827	0.170368	0.701092	0.0673883	2	FALSE	7096	220631	0.0311601	-0.0372442	0.0214609	0.963441	0.923756	1.00483	0.0826625	0	0.823438	2	FALSE	3018	50884	0.0559905	NA	NA	NA	NA	NA	NA	NA	NA	NA	124	3892	0.0308765	NA	NA	NA	NA	NA	NA	NA	NA	NA
297.2	Suicide or self-inflicted injury	mental disorders	-0.0207258	0.0238407	0.979488	0.934772	1.02634	0.384657	0	0.379348	3	FALSE	2299	365121	0.00625714	NA	NA	NA	NA	NA	NA	NA	NA	NA	NA	768	54903	0.0137953	NA	NA	NA	NA	NA	NA	NA	NA	NA	37	4045	0.00906418	NA	NA	NA	NA	NA	NA	NA	NA	NA
300	Anxiety disorders	mental disorders	-0.0212062	0.0051004	0.979017	0.969279	0.988853	3.21e-05	0.451634	0.140395	4	TRUE	82503	280252	0.227434	-0.00193064	0.0106606	0.998071	0.977433	1.01914	0.856289	0	0.740908	4	FALSE	22322	31813	0.41234	NA	NA	NA	NA	NA	NA	NA	NA	NA	1620	2802	0.36635	0.0202946	0.0153633	1.0205	0.990231	1.0517	0.186508	0	0.844761	FALSE
300.1	Anxiety disorder	mental disorders	-0.0136559	0.00562571	0.986437	0.97562	0.997374	0.015207	0.284373	0.241451	4	FALSE	54194	305489	0.150672	-0.005286	0.0122865	0.994728	0.97106	1.01897	0.667028	0	0.717273	4	FALSE	11713	41002	0.222195	NA	NA	NA	NA	NA	NA	NA	NA	NA	856	3466	0.198056	0.016515	0.0164184	1.01665	0.984458	1.0499	0.314471	0	0.969111	FALSE
300.11	Generalized anxiety disorder	mental disorders	0.000834062	0.0103149	1.00083	0.980804	1.02127	0.935553	0.479225	0.123854	4	FALSE	13291	351682	0.0364164	-0.0329514	0.0236225	0.967586	0.923808	1.01344	0.163041	0	0.70349	3	FALSE	2420	53707	0.0431165	NA	NA	NA	NA	NA	NA	NA	NA	NA	213	3770	0.0534773	0.00417608	0.0277071	1.00418	0.951107	1.06022	0.880195	0	0.367734	FALSE
300.12	Agorophobia, social phobia, and panic disorder	mental disorders	-0.0183595	0.0132516	0.981808	0.956636	1.00764	0.165913	0.211685	0.283237	4	FALSE	7638	361054	0.0207165	0.00664999	0.0330124	1.00667	0.9436	1.07396	0.840355	65.7581	0.0874663	2	FALSE	1251	55964	0.0218649	NA	NA	NA	NA	NA	NA	NA	NA	NA	127	4472	0.0276147	-0.00629143	0.036465	0.993728	0.925185	1.06735	0.863018	0	0.344889	FALSE
300.13	Phobia	mental disorders	0.0338064	0.0346463	1.03438	0.966476	1.10706	0.329184	0	0.970072	2	FALSE	996	370315	0.00268239	NA	NA	NA	NA	NA	NA	NA	NA	NA	NA	187	57545	0.0032391	NA	NA	NA	NA	NA	NA	NA	NA	NA	9	4671	0.00192308	NA	NA	NA	NA	NA	NA	NA	NA	NA
300.3	Obsessive-compulsive disorders	mental disorders	0.044873	0.0256466	1.0459	0.994621	1.09981	0.0801754	0	0.893024	4	FALSE	1934	368954	0.00521451	NA	NA	NA	NA	NA	NA	NA	NA	NA	NA	238	55054	0.00430442	NA	NA	NA	NA	NA	NA	NA	NA	NA	37	4073	0.00900243	NA	NA	NA	NA	NA	NA	NA	NA	NA
300.4	Dysthymic disorder	mental disorders	0.0033947	0.0107888	1.0034	0.982406	1.02484	0.753027	0	0.544477	4	FALSE	11959	352618	0.0328024	-0.0161851	0.0217803	0.983945	0.942826	1.02686	0.457418	0	0.539118	3	FALSE	2869	50491	0.0537669	NA	NA	NA	NA	NA	NA	NA	NA	NA	126	3881	0.031445	0.046516	0.0327644	1.04761	0.982455	1.1171	0.155692	0	0.915566	FALSE
300.8	Acute reaction to stress	mental disorders	-0.00876119	0.0315299	0.991277	0.931873	1.05447	0.781112	0.327488	0.226058	3	FALSE	1300	364940	0.00354958	NA	NA	NA	NA	NA	NA	NA	NA	NA	NA	442	53956	0.0081253	NA	NA	NA	NA	NA	NA	NA	NA	NA	28	4026	0.00690676	NA	NA	NA	NA	NA	NA	NA	NA	NA
300.9	Posttraumatic stress disorder	mental disorders	-0.033623	0.0064764	0.966936	0.95474	0.979288	2.08e-07	0.206771	0.285986	4	TRUE	43084	322181	0.117953	0.0104751	0.0113782	1.01053	0.988244	1.03332	0.357245	0	0.464502	3	FALSE	15003	40438	0.270612	NA	NA	NA	NA	NA	NA	NA	NA	NA	1104	2851	0.27914	0.0068826	0.0159077	1.00691	0.975997	1.03879	0.665264	0	0.530274	FALSE
301	Personality disorders	mental disorders	-0.0238664	0.0141006	0.976416	0.949801	1.00378	0.0905342	0.244737	0.26449	4	FALSE	6839	361559	0.0185642	0.0323328	0.0240942	1.03286	0.985219	1.08281	0.179617	0	0.557892	2	FALSE	2371	54260	0.0418675	NA	NA	NA	NA	NA	NA	NA	NA	NA	74	3998	0.0181729	0.0185161	0.041612	1.01869	0.938904	1.10525	0.656342	0	0.489022	FALSE
301.1	Schizoid personality disorder	mental disorders	0.0165567	0.0430513	1.01669	0.934426	1.10621	0.700549	0.000386766	0.317217	2	FALSE	717	370705	0.00193042	NA	NA	NA	NA	NA	NA	NA	NA	NA	NA	127	49210	0.00257413	NA	NA	NA	NA	NA	NA	NA	NA	NA	10	4108	0.00242836	NA	NA	NA	NA	NA	NA	NA	NA	NA
301.2	Antisocial/borderline personality disorder	mental disorders	0.00754404	0.0252412	1.00757	0.958939	1.05867	0.765033	0	0.440221	3	FALSE	2075	368525	0.00559903	NA	NA	NA	NA	NA	NA	NA	NA	NA	NA	917	53926	0.0167205	NA	NA	NA	NA	NA	NA	NA	NA	NA	19	4086	0.0046285	NA	NA	NA	NA	NA	NA	NA	NA	NA
302	Sexual and gender identity disorders	mental disorders	0.00905536	0.0228796	1.0091	0.964845	1.05538	0.692265	0.184127	0.298515	4	FALSE	2511	365955	0.00681474	-0.0510484	0.0419391	0.950233	0.875248	1.03164	0.223528	0	0.934696	2	FALSE	758	56147	0.0133204	NA	NA	NA	NA	NA	NA	NA	NA	NA	44	4029	0.0108028	0.102122	0.055322	1.10752	0.993713	1.23436	0.0648986	0	0.392044	FALSE
302.1	Decreased libido	mental disorders	0.0428696	0.03555	1.0438	0.973549	1.11912	0.227858	0	0.7521	3	FALSE	1035	368709	0.00279923	-0.0499189	0.0713384	0.951307	0.827174	1.09407	0.484085	18.7725	0.267191	2	FALSE	262	57234	0.00455684	NA	NA	NA	NA	NA	NA	NA	NA	NA	20	4075	0.004884	-0.0204077	0.0883929	0.979799	0.823942	1.16514	0.817412	0.553339	0.134582	FALSE
303	Psychogenic and somatoform disorders	mental disorders	0.0020891	0.0185028	1.00209	0.966402	1.0391	0.910104	0	0.933403	3	FALSE	3838	364978	0.0104063	NA	NA	NA	NA	NA	NA	NA	NA	NA	NA	1075	55898	0.0188686	NA	NA	NA	NA	NA	NA	NA	NA	NA	60	4573	0.0129506	NA	NA	NA	NA	NA	NA	NA	NA	NA
303.1	Dissociative disorder	mental disorders	0.0182859	0.0819957	1.01845	0.867254	1.19601	0.823528	0.682743	0.0758329	2	FALSE	194	368852	0.00052568	NA	NA	NA	NA	NA	NA	NA	NA	NA	NA	39	56353	0.000691587	NA	NA	NA	NA	NA	NA	NA	NA	NA	2	4120	0.000485201	NA	NA	NA	NA	NA	NA	NA	NA	NA
303.3	Psychogenic disorder	mental disorders	-0.0897917	0.0514436	0.914122	0.826447	1.0111	0.0809083	0	0.440752	2	FALSE	464	370563	0.00125058	NA	NA	NA	NA	NA	NA	NA	NA	NA	NA	102	56037	0.00181692	NA	NA	NA	NA	NA	NA	NA	NA	NA	6	4653	0.00128783	NA	NA	NA	NA	NA	NA	NA	NA	NA
303.4	Somatoform disorder	mental disorders	0.0134075	0.0200364	1.0135	0.974468	1.05409	0.503396	0	0.5661	3	FALSE	3307	366295	0.00894746	NA	NA	NA	NA	NA	NA	NA	NA	NA	NA	948	56329	0.0165511	NA	NA	NA	NA	NA	NA	NA	NA	NA	54	4605	0.0115905	NA	NA	NA	NA	NA	NA	NA	NA	NA
304	Adjustment reaction	mental disorders	-0.0117019	0.00738883	0.988366	0.974156	1.00278	0.113255	0.559585	0.0781459	4	FALSE	29155	326551	0.0819638	0.00782927	0.012745	1.00786	0.982996	1.03335	0.539015	14.3135	0.311285	3	FALSE	10698	41989	0.203048	NA	NA	NA	NA	NA	NA	NA	NA	NA	610	3673	0.142424	0.011771	0.019741	1.01184	0.973439	1.05176	0.550993	0	0.886719	FALSE
305.2	Eating disorder	mental disorders	0.0389747	0.0554167	1.03974	0.93273	1.15904	0.481867	0	0.432182	2	FALSE	439	371164	0.00118137	NA	NA	NA	NA	NA	NA	NA	NA	NA	NA	69	57842	0.00119148	NA	NA	NA	NA	NA	NA	NA	NA	NA	5	4679	0.00106746	NA	NA	NA	NA	NA	NA	NA	NA	NA
306	Other mental disorder	mental disorders	-0.0122974	0.0106126	0.987778	0.967444	1.00854	0.246556	0	0.846163	4	FALSE	12531	342585	0.0352871	-0.00478716	0.0176765	0.995224	0.961335	1.03031	0.786529	65.1657	0.0566576	3	FALSE	4616	47667	0.0882887	NA	NA	NA	NA	NA	NA	NA	NA	NA	230	4127	0.0527886	-0.0120816	0.0257582	0.987991	0.93935	1.03915	0.639041	0	0.67809	FALSE
306.9	Tension headache	mental disorders	-0.036883	0.0369074	0.963789	0.896533	1.03609	0.31763	0	0.650616	2	FALSE	935	369308	0.00252537	0.0179495	0.0725283	1.01811	0.8832	1.17363	0.804535	89.0394	0.00252333	2	FALSE	256	57068	0.00446584	NA	NA	NA	NA	NA	NA	NA	NA	NA	7	4647	0.00150408	0.23181	0.104998	1.26088	1.02636	1.54899	0.0272609	0.873041	0.00500794	FALSE
312	Conduct disorders	mental disorders	0.0044293	0.0226996	1.00444	0.960731	1.05014	0.845293	0.0105335	0.314748	2	FALSE	2526	379964	0.00660409	0.0447063	0.0342295	1.04572	0.977866	1.11828	0.191526	0	0.998822	2	FALSE	1100	54467	0.0197959	NA	NA	NA	NA	NA	NA	NA	NA	NA	49	4042	0.0119775	0.0137169	0.0617296	1.01381	0.898282	1.1442	0.824152	0.606359	0.110967	FALSE
312.3	Impulse control disorder	mental disorders	-0.00601362	0.0262061	0.994004	0.944238	1.04639	0.8185	0	0.928589	2	FALSE	1934	381494	0.00504397	NA	NA	NA	NA	NA	NA	NA	NA	NA	NA	846	55040	0.015138	NA	NA	NA	NA	NA	NA	NA	NA	NA	45	4062	0.0109569	NA	NA	NA	NA	NA	NA	NA	NA	NA
313	Pervasive developmental disorders	mental disorders	0.0747171	0.014544	1.07758	1.0473	1.10874	2.79e-07	0.293601	0.236009	4	TRUE	6392	375956	0.0167178	0.00761615	0.041002	1.00765	0.929837	1.09196	0.85264	77.4649	0.0118251	3	FALSE	749	55164	0.0133958	NA	NA	NA	NA	NA	NA	NA	NA	NA	85	4594	0.0181663	-0.0176338	0.0479736	0.982521	0.894348	1.07939	0.713192	0.733028	0.0529434	FALSE
313.1	Attention deficit hyperactivity disorder	mental disorders	0.0716186	0.0158987	1.07425	1.04129	1.10825	6.65e-06	0	0.923326	3	TRUE	5421	377387	0.0141611	0.0539748	0.0474741	1.05546	0.961681	1.15838	0.255566	0	0.637049	2	FALSE	561	55533	0.0100011	NA	NA	NA	NA	NA	NA	NA	NA	NA	78	4024	0.0190151	-0.0243195	0.0505885	0.975974	0.883847	1.0777	0.630707	0.643807	0.0938265	FALSE
313.2	Tics and stuttering	mental disorders	-0.0274431	0.0544683	0.97293	0.874416	1.08254	0.614377	0	0.501257	3	FALSE	423	383609	0.00110147	NA	NA	NA	NA	NA	NA	NA	NA	NA	NA	102	53762	0.00189366	NA	NA	NA	NA	NA	NA	NA	NA	NA	7	4112	0.00169944	NA	NA	NA	NA	NA	NA	NA	NA	NA
313.3	Autism	mental disorders	0.213614	0.0427565	1.23814	1.13862	1.34637	5.85e-07	0.0121224	0.363393	3	TRUE	606	383664	0.00157702	NA	NA	NA	NA	NA	NA	NA	NA	NA	NA	75	56183	0.00133314	NA	NA	NA	NA	NA	NA	NA	NA	NA	2	4710	0.000424448	NA	NA	NA	NA	NA	NA	NA	NA	NA
315	Develomental delays and disorders	mental disorders	-0.00790596	0.0228396	0.992125	0.948692	1.03755	0.729229	0	0.939871	3	FALSE	2230	380310	0.00582946	0.0019772	0.051035	1.00198	0.906604	1.10739	0.969096	37.0738	0.204096	3	FALSE	478	57766	0.00820685	NA	NA	NA	NA	NA	NA	NA	NA	NA	9	4673	0.00192226	-0.0474012	0.0998879	0.953705	0.784132	1.15995	0.635112	0	0.371041	FALSE
315.1	Learning disorder	mental disorders	0.0480561	0.0603076	1.04923	0.932259	1.18088	0.425538	0.469497	0.169767	2	FALSE	333	380273	0.000874921	NA	NA	NA	NA	NA	NA	NA	NA	NA	NA	35	58857	0.000594308	NA	NA	NA	NA	NA	NA	NA	NA	NA	5	4121	0.00121183	NA	NA	NA	NA	NA	NA	NA	NA	NA
315.2	Speech and language disorder	mental disorders	0.0638076	0.043881	1.06589	0.978047	1.16162	0.145917	0	0.838593	3	FALSE	606	383287	0.00157856	-0.0406024	0.0849263	0.960211	0.812975	1.13411	0.632587	0	0.696212	2	FALSE	177	58639	0.00300939	NA	NA	NA	NA	NA	NA	NA	NA	NA	4	4116	0.000970874	NA	NA	NA	NA	NA	NA	NA	NA	NA
315.3	Mental retardation	mental disorders	NA	NA	NA	NA	NA	NA	NA	NA	NA	NA	209	232758	0.000897123	0.0510309	0.11652	1.05236	0.837492	1.32234	0.661417	65.0941	0.0905344	2	FALSE	82	56147	0.00145832	NA	NA	NA	NA	NA	NA	NA	NA	NA	0	0	NA	NA	NA	NA	NA	NA	NA	NA	NA	NA
316	Substance addiction and disorders	mental disorders	-0.0364955	0.00805352	0.964162	0.949063	0.979502	5.85e-06	0	0.909788	4	TRUE	23709	341340	0.0649474	-0.00514963	0.0114957	0.994864	0.972699	1.01753	0.654181	56.7991	0.0736943	4	FALSE	13509	42203	0.242479	NA	NA	NA	NA	NA	NA	NA	NA	NA	275	3739	0.0685102	-0.00639009	0.0202365	0.99363	0.954992	1.03383	0.752176	0	0.610582	FALSE
316.1	Polyneuropathy due to drugs	mental disorders	0.0840745	0.0580569	1.08771	0.970722	1.2188	0.147579	0.77677	0.0113371	3	FALSE	339	373338	0.000907201	NA	NA	NA	NA	NA	NA	NA	NA	NA	NA	50	58023	0.000860985	NA	NA	NA	NA	NA	NA	NA	NA	NA	1	4124	0.000242424	NA	NA	NA	NA	NA	NA	NA	NA	NA
317	Alcohol-related disorders	mental disorders	-0.032258	0.00613281	0.968257	0.956688	0.979965	1.44e-07	0.626913	0.0451715	4	TRUE	40854	327573	0.110888	-0.027322	0.0112028	0.973048	0.951915	0.994649	0.0147341	65.7959	0.0324977	4	FALSE	15138	40175	0.273679	NA	NA	NA	NA	NA	NA	NA	NA	NA	488	4037	0.107845	-0.0309862	0.0173922	0.969489	0.936998	1.00311	0.0748122	0	0.428886	FALSE
317.1	Alcoholism	mental disorders	-0.0322805	0.00700363	0.968235	0.955035	0.981617	4.04e-06	0.355656	0.198799	4	TRUE	29322	338254	0.0797713	-0.0389611	0.0123992	0.961788	0.938697	0.985448	0.00167661	16.3736	0.309604	4	FALSE	11022	43680	0.201492	NA	NA	NA	NA	NA	NA	NA	NA	NA	322	4214	0.0709877	-0.0432485	0.0195231	0.957673	0.921721	0.995028	0.0267429	0	0.456069	FALSE
317.11	Alcoholic liver damage	mental disorders	-0.0718239	0.0165002	0.930695	0.901078	0.961285	1.34e-05	0	0.461345	4	TRUE	4522	368027	0.012138	-0.0477105	0.0378588	0.95341	0.885226	1.02685	0.207589	0	0.501662	3	FALSE	898	56575	0.0156247	NA	NA	NA	NA	NA	NA	NA	NA	NA	37	4635	0.00791952	-0.0843858	0.0439261	0.919077	0.843261	1.00171	0.054721	0.184133	0.268247	FALSE
318	Tobacco use disorder	mental disorders	-0.0324574	0.00501386	0.968064	0.958597	0.977624	9.57e-11	0.448115	0.142522	4	TRUE	73656	282305	0.206922	-0.0151565	0.0105534	0.984958	0.964794	1.00554	0.150952	17.7469	0.302157	4	FALSE	19167	34748	0.355504	NA	NA	NA	NA	NA	NA	NA	NA	NA	757	3594	0.173983	0.0139107	0.0171262	1.01401	0.980536	1.04862	0.416649	0.416938	0.190327	FALSE
320	Meningitis	neurological	0.0379818	0.0405945	1.03871	0.959271	1.12473	0.349459	0.290718	0.244174	3	FALSE	688	383541	0.0017906	-0.111399	0.0910143	0.894582	0.748426	1.06928	0.220963	0	0.905455	2	FALSE	160	58690	0.00271878	NA	NA	NA	NA	NA	NA	NA	NA	NA	10	4701	0.00212269	NA	NA	NA	NA	NA	NA	NA	NA	NA
323	Encephalitis	neurological	-0.0654516	0.045749	0.936644	0.856314	1.02451	0.152525	0	0.369158	3	FALSE	532	383949	0.00138368	NA	NA	NA	NA	NA	NA	NA	NA	NA	NA	83	58844	0.00140852	NA	NA	NA	NA	NA	NA	NA	NA	NA	5	4702	0.00106225	NA	NA	NA	NA	NA	NA	NA	NA	NA
323.2	Acute (transverse) myelitis	neurological	-0.0439865	0.122846	0.956967	0.752195	1.21748	0.720296	0	0.407281	2	FALSE	87	380758	0.000228439	NA	NA	NA	NA	NA	NA	NA	NA	NA	NA	21	56304	0.000372836	NA	NA	NA	NA	NA	NA	NA	NA	NA	0	0	NA	NA	NA	NA	NA	NA	NA	NA	NA	NA
323.8	Encephalitis, non-infectious	neurological	-0.125508	0.0830475	0.882049	0.749553	1.03797	0.130718	0.255841	0.246365	2	FALSE	178	232874	0.000763778	NA	NA	NA	NA	NA	NA	NA	NA	NA	NA	47	56227	0.000835199	NA	NA	NA	NA	NA	NA	NA	NA	NA	1	4123	0.000242483	NA	NA	NA	NA	NA	NA	NA	NA	NA
324	Other CNS infection and poliomyelitis	neurological	0.0469074	0.0377082	1.04802	0.973362	1.12842	0.213516	0	0.838134	3	FALSE	808	383612	0.00210187	NA	NA	NA	NA	NA	NA	NA	NA	NA	NA	111	58795	0.00188436	NA	NA	NA	NA	NA	NA	NA	NA	NA	5	4701	0.00106247	NA	NA	NA	NA	NA	NA	NA	NA	NA
325	Phlebitis and thrombophlebitis of intracranial venous sinuses	neurological	-0.138622	0.143605	0.870557	0.656993	1.15354	0.334395	0	0.975117	2	FALSE	66	380781	0.000173298	NA	NA	NA	NA	NA	NA	NA	NA	NA	NA	9	58990	0.000152545	NA	NA	NA	NA	NA	NA	NA	NA	NA	0	0	NA	NA	NA	NA	NA	NA	NA	NA	NA	NA
327	Sleep disorders	neurological	-0.00928332	0.00592895	0.99076	0.979313	1.00234	0.117405	0	0.812428	4	FALSE	50516	303353	0.142753	-0.0137246	0.0118396	0.986369	0.963744	1.00953	0.246372	0	0.757933	3	FALSE	13231	38384	0.25634	NA	NA	NA	NA	NA	NA	NA	NA	NA	950	2630	0.265363	-0.0067983	0.016638	0.993225	0.961358	1.02615	0.682833	0	0.754577	FALSE
327.1	Hypersomnia	neurological	0.0549798	0.0309033	1.05652	0.994426	1.12249	0.0752248	0.189343	0.29565	4	FALSE	1342	372852	0.00358637	NA	NA	NA	NA	NA	NA	NA	NA	NA	NA	346	56865	0.00604779	NA	NA	NA	NA	NA	NA	NA	NA	NA	56	3965	0.0139269	NA	NA	NA	NA	NA	NA	NA	NA	NA
327.3	Sleep apnea	neurological	0.00153017	0.00505789	1.00153	0.991652	1.01151	0.762248	0	0.666561	4	FALSE	72540	300802	0.194299	-0.00517947	0.0107226	0.994834	0.974145	1.01596	0.629066	0	0.748771	4	FALSE	17974	38437	0.318626	NA	NA	NA	NA	NA	NA	NA	NA	NA	1505	3011	0.33326	-0.0059444	0.0152161	0.994073	0.964865	1.02417	0.696044	0.380956	0.203735	FALSE
327.31	Central/nonobstroctive sleep apnea	neurological	0.00121335	0.0241063	1.00121	0.955009	1.04965	0.959857	0	0.394464	3	FALSE	2289	373708	0.00608781	NA	NA	NA	NA	NA	NA	NA	NA	NA	NA	510	54723	0.00923361	NA	NA	NA	NA	NA	NA	NA	NA	NA	13	4082	0.0031746	NA	NA	NA	NA	NA	NA	NA	NA	NA
327.32	Obstructive sleep apnea	neurological	0.0103137	0.00569672	1.01037	0.999149	1.02171	0.0702241	0	0.658633	3	FALSE	56071	312357	0.15219	-0.00874747	0.0112565	0.991291	0.96966	1.0134	0.437097	0	0.775043	3	FALSE	14876	38599	0.278186	NA	NA	NA	NA	NA	NA	NA	NA	NA	1233	2681	0.315023	-0.00129628	0.0158798	0.998705	0.9681	1.03028	0.934941	0.570373	0.127098	FALSE
327.4	Insomnia	neurological	-0.013587	0.00707811	0.986505	0.972914	1.00029	0.0549109	0	0.575812	4	FALSE	31528	328483	0.0875751	-0.0037399	0.0136191	0.996267	0.970025	1.02322	0.783619	0	0.873459	3	FALSE	8655	44502	0.16282	NA	NA	NA	NA	NA	NA	NA	NA	NA	617	3085	0.166667	0.00766059	0.0187329	1.00769	0.971363	1.04538	0.682585	0	0.580756	FALSE
327.41	Organic or persistent insomnia	neurological	-0.0180126	0.0251903	0.982149	0.934836	1.03186	0.474571	0	0.381998	3	FALSE	2074	227455	0.0090359	0.0142403	0.045276	1.01434	0.928208	1.10847	0.753124	20.8709	0.260941	2	FALSE	647	54469	0.0117389	NA	NA	NA	NA	NA	NA	NA	NA	NA	40	4022	0.00984737	-0.0213277	0.0663005	0.978898	0.859612	1.11474	0.747694	0.396227	0.19811	FALSE
327.5	Parasomnia	neurological	-0.0347885	0.0192995	0.96581	0.929959	1.00304	0.0714578	0.0443868	0.351183	3	FALSE	3594	370210	0.00961466	NA	NA	NA	NA	NA	NA	NA	NA	NA	NA	1154	55548	0.020352	NA	NA	NA	NA	NA	NA	NA	NA	NA	73	3945	0.0181682	NA	NA	NA	NA	NA	NA	NA	NA	NA
327.6	Circadian rhythm sleep disorder	neurological	-0.0021625	0.0539965	0.99784	0.897633	1.10923	0.968054	0	0.851873	2	FALSE	455	377368	0.00120427	NA	NA	NA	NA	NA	NA	NA	NA	NA	NA	145	57964	0.00249531	NA	NA	NA	NA	NA	NA	NA	NA	NA	10	4086	0.00244141	NA	NA	NA	NA	NA	NA	NA	NA	NA
327.7	Sleep related movement disorders	neurological	0.0119944	0.013064	1.01207	0.986482	1.03832	0.358555	0.629637	0.0672019	3	FALSE	7994	364212	0.0214774	-0.0168068	0.0401332	0.983334	0.908949	1.06381	0.67538	85.0059	0.00980891	2	FALSE	817	53870	0.0149396	NA	NA	NA	NA	NA	NA	NA	NA	NA	97	3915	0.0241775	0.0649474	0.0451371	1.0671	0.976755	1.16581	0.150181	0.134054	0.282545	FALSE
327.71	Restless legs syndrome	neurological	0.0142826	0.0150975	1.01439	0.984809	1.04485	0.344137	0.584804	0.08995	3	FALSE	5909	369685	0.0157324	NA	NA	NA	NA	NA	NA	NA	NA	NA	NA	427	55017	0.00770146	NA	NA	NA	NA	NA	NA	NA	NA	NA	37	4059	0.0090332	-0.0270824	0.0613332	0.973281	0.863041	1.0976	0.658806	0.599644	0.114007	FALSE
327.72	Sleep related leg cramps	neurological	NA	NA	NA	NA	NA	NA	NA	NA	NA	NA	530	230539	0.00229369	NA	NA	NA	NA	NA	NA	NA	NA	NA	NA	67	49590	0.00134926	NA	NA	NA	NA	NA	NA	NA	NA	NA	4	4093	0.000976324	NA	NA	NA	NA	NA	NA	NA	NA	NA
331	Other cerebral degenerations	neurological	-0.018773	0.02165	0.981402	0.940629	1.02394	0.385879	0	0.493896	3	FALSE	2373	370471	0.00636459	-0.00348511	0.0667713	0.996521	0.87428	1.13585	0.958373	8.15309	0.336631	3	FALSE	277	57764	0.00477249	NA	NA	NA	NA	NA	NA	NA	NA	NA	7	4667	0.00149765	NA	NA	NA	NA	NA	NA	NA	NA	NA
331.1	Hydrocephalus	neurological	-0.043541	0.0316285	0.957393	0.899846	1.01862	0.168624	0	0.621583	3	FALSE	1100	373480	0.00293662	0.042096	0.0967321	1.04299	0.862866	1.26073	0.66343	0	0.396069	2	FALSE	133	58352	0.00227409	NA	NA	NA	NA	NA	NA	NA	NA	NA	6	4685	0.00127904	NA	NA	NA	NA	NA	NA	NA	NA	NA
331.9	Cerebral degeneration, unspecified	neurological	0.016573	0.0320711	1.01671	0.95477	1.08267	0.605325	0.445426	0.164773	3	FALSE	1062	372012	0.00284662	NA	NA	NA	NA	NA	NA	NA	NA	NA	NA	108	58082	0.00185599	NA	NA	NA	NA	NA	NA	NA	NA	NA	1	565	0.00176678	NA	NA	NA	NA	NA	NA	NA	NA	NA
332	Parkinson's disease	neurological	0.0189865	0.0152071	1.01917	0.989239	1.05	0.211837	0.362848	0.194434	4	FALSE	5217	370175	0.0138975	NA	NA	NA	NA	NA	NA	NA	NA	NA	NA	281	58145	0.0048095	NA	NA	NA	NA	NA	NA	NA	NA	NA	28	4659	0.00597397	-0.105502	0.0730275	0.899873	0.779866	1.03835	0.148547	0	0.602576	FALSE
333	Extrapyramidal disease and abnormal movement disorders	neurological	0.0169128	0.0117617	1.01706	0.993879	1.04077	0.150447	0	0.540095	4	FALSE	9541	359674	0.0258413	-0.0282504	0.0339945	0.972145	0.909484	1.03912	0.405956	0	0.88718	3	FALSE	1119	56427	0.0194453	NA	NA	NA	NA	NA	NA	NA	NA	NA	70	4559	0.0151221	0.0679811	0.0485085	1.07035	0.97327	1.1771	0.161087	0	0.530564	FALSE
333.1	Essential tremor	neurological	0.0269071	0.015234	1.02727	0.997053	1.05841	0.0773532	0	0.415806	4	FALSE	5663	366105	0.0152326	-0.0880921	0.0485578	0.915677	0.832549	1.0071	0.0696517	0	0.352961	2	FALSE	556	57595	0.00956131	NA	NA	NA	NA	NA	NA	NA	NA	NA	32	4075	0.00779158	0.0584753	0.0653003	1.06022	0.93285	1.20498	0.370529	0	0.819477	FALSE
333.2	Myoclonus	neurological	0.00209546	0.0435711	1.0021	0.920073	1.09143	0.961642	0	0.935289	3	FALSE	644	373209	0.0017226	NA	NA	NA	NA	NA	NA	NA	NA	NA	NA	101	58292	0.00172966	NA	NA	NA	NA	NA	NA	NA	NA	NA	4	4676	0.000854701	NA	NA	NA	NA	NA	NA	NA	NA	NA
333.3	Tics and choreas	neurological	0.0349817	0.0790943	1.0356	0.886885	1.20925	0.658287	0	0.913757	3	FALSE	196	374214	0.00052349	NA	NA	NA	NA	NA	NA	NA	NA	NA	NA	10	53922	0.000185419	NA	NA	NA	NA	NA	NA	NA	NA	NA	0	0	NA	NA	NA	NA	NA	NA	NA	NA	NA	NA
333.4	Torsion dystonia	neurological	0.0563757	0.0341087	1.058	0.989579	1.13114	0.0983664	0	0.7639	4	FALSE	1058	372732	0.00283047	NA	NA	NA	NA	NA	NA	NA	NA	NA	NA	279	57990	0.00478814	NA	NA	NA	NA	NA	NA	NA	NA	NA	17	4654	0.00363948	NA	NA	NA	NA	NA	NA	NA	NA	NA
333.8	Other degenerative diseases of the basal ganglia	neurological	-0.0635087	0.0632769	0.938466	0.829005	1.06238	0.315541	0.364228	0.207445	3	FALSE	283	374116	0.000755878	NA	NA	NA	NA	NA	NA	NA	NA	NA	NA	21	58508	0.000358796	NA	NA	NA	NA	NA	NA	NA	NA	NA	2	4122	0.000484966	NA	NA	NA	NA	NA	NA	NA	NA	NA
334	Degenerative disease of the spinal cord	neurological	0.0103628	0.0189687	1.01042	0.973541	1.04869	0.584855	0	0.536522	4	FALSE	3157	370743	0.00844343	0.0195527	0.051107	1.01975	0.922549	1.12718	0.702028	0	0.5244	4	FALSE	495	57533	0.00853036	NA	NA	NA	NA	NA	NA	NA	NA	NA	13	4663	0.00278015	0.114638	0.0981972	1.12147	0.925127	1.35948	0.243037	0	0.865534	FALSE
334.1	Spinocerebellar disease	neurological	0.0104083	0.0514638	1.01046	0.913512	1.1177	0.839725	0	0.77561	3	FALSE	448	373925	0.00119667	NA	NA	NA	NA	NA	NA	NA	NA	NA	NA	56	58434	0.000957429	NA	NA	NA	NA	NA	NA	NA	NA	NA	3	4122	0.000727273	NA	NA	NA	NA	NA	NA	NA	NA	NA
334.2	Anterior horn cell disease	neurological	-0.00583621	0.0414402	0.994181	0.916624	1.0783	0.888001	0	0.967282	3	FALSE	675	373860	0.00180223	NA	NA	NA	NA	NA	NA	NA	NA	NA	NA	63	56344	0.00111688	NA	NA	NA	NA	NA	NA	NA	NA	NA	2	4687	0.00042653	NA	NA	NA	NA	NA	NA	NA	NA	NA
334.21	Amyotrophic Lateral Sclerosis	neurological	0.000630707	0.0636424	1.00063	0.883286	1.13357	0.992093	0	0.435009	2	FALSE	314	232414	0.00134921	NA	NA	NA	NA	NA	NA	NA	NA	NA	NA	40	53892	0.000741675	NA	NA	NA	NA	NA	NA	NA	NA	NA	1	4125	0.000242365	NA	NA	NA	NA	NA	NA	NA	NA	NA
335	Multiple sclerosis	neurological	0.0417467	0.0264408	1.04263	0.989974	1.09809	0.114365	0	0.781161	4	FALSE	1663	372945	0.00443931	-0.0027031	0.0749217	0.997301	0.861098	1.15505	0.971219	7.70278	0.297926	2	FALSE	227	58234	0.00388293	NA	NA	NA	NA	NA	NA	NA	NA	NA	4	4120	0.000969932	-0.00310402	0.133765	0.996901	0.766992	1.29573	0.981487	0	0.428857	FALSE
337	Disorders of the autonomic nervous system	neurological	0.175209	0.0148859	1.1915	1.15723	1.22677	5.56e-32	0.459743	0.135508	4	TRUE	6001	362528	0.0162837	0.0396201	0.0361946	1.04042	0.969165	1.1169	0.273674	24.8539	0.248674	2	FALSE	1026	56027	0.0179833	NA	NA	NA	NA	NA	NA	NA	NA	NA	35	4030	0.00861009	0.177675	0.0592661	1.19444	1.06345	1.34156	0.00271836	0	0.507422	FALSE
337.1	Peripheral autonomic neuropathy	neurological	0.177308	0.0158511	1.194	1.15747	1.23168	4.78e-29	0	0.422783	3	TRUE	5348	363487	0.0144997	NA	NA	NA	NA	NA	NA	NA	NA	NA	NA	927	56218	0.0162219	NA	NA	NA	NA	NA	NA	NA	NA	NA	29	4036	0.00713407	NA	NA	NA	NA	NA	NA	NA	NA	NA
338	Pain	neurological	0.0132399	0.00710428	1.01333	0.999316	1.02754	0.0623699	0.493706	0.138743	3	FALSE	30215	177417	0.145522	0.0225385	0.0133139	1.02279	0.99645	1.04984	0.0904822	0	0.438741	3	FALSE	8923	39961	0.182534	NA	NA	NA	NA	NA	NA	NA	NA	NA	370	3335	0.099865	0.0292685	0.020047	1.0297	0.990027	1.07096	0.14429	0.0546258	0.303722	FALSE
338.1	Acute pain	neurological	0.0161387	0.0113541	1.01627	0.993904	1.03914	0.155201	0.617096	0.0734157	3	FALSE	10203	205762	0.0472438	0.00508422	0.0225868	1.0051	0.961573	1.05059	0.821904	0	0.858195	3	FALSE	2591	48422	0.050791	NA	NA	NA	NA	NA	NA	NA	NA	NA	115	3798	0.0293892	0.0101676	0.0358407	1.01022	0.94169	1.08374	0.776649	0	0.575884	FALSE
338.2	Chronic pain	neurological	0.0135372	0.00845584	1.01363	0.996969	1.03057	0.109394	0	0.732193	3	FALSE	20571	194777	0.0955245	0.0220391	0.0151835	1.02228	0.99231	1.05316	0.146636	0	0.62436	3	FALSE	6457	44468	0.126794	NA	NA	NA	NA	NA	NA	NA	NA	NA	263	3582	0.0684005	0.0271925	0.0226411	1.02757	0.982964	1.07419	0.229742	0.167877	0.272973	FALSE
339	Other headache syndromes	neurological	-0.0246993	0.00700077	0.975603	0.962308	0.989082	0.000418575	0.534031	0.0921319	4	FALSE	29077	335182	0.0798251	-0.0418386	0.0133807	0.959025	0.9342	0.984508	0.00176734	12.6509	0.329358	4	FALSE	8928	43426	0.170531	NA	NA	NA	NA	NA	NA	NA	NA	NA	542	3798	0.124885	-0.00243338	0.0200797	0.99757	0.959072	1.03761	0.903544	0	0.893604	FALSE
340	Migraine	neurological	-0.0222079	0.0104635	0.978037	0.958184	0.998302	0.0338025	0	0.516839	4	FALSE	12492	362719	0.0332933	-0.0606949	0.0213601	0.94111	0.902524	0.981346	0.00449015	0	0.669133	3	FALSE	3142	53898	0.0550842	NA	NA	NA	NA	NA	NA	NA	NA	NA	259	4314	0.0566368	-0.0201499	0.0284068	0.980052	0.926977	1.03616	0.478116	0	0.663928	FALSE
340.1	Migrain with aura	neurological	0.0304651	0.0294986	1.03093	0.97302	1.0923	0.301714	0.178087	0.296214	3	FALSE	1476	376567	0.00390432	NA	NA	NA	NA	NA	NA	NA	NA	NA	NA	314	57957	0.00538862	NA	NA	NA	NA	NA	NA	NA	NA	NA	34	4048	0.00832925	NA	NA	NA	NA	NA	NA	NA	NA	NA
341	Other demyelinating diseases of central nervous system	neurological	-0.0133083	0.0564816	0.98678	0.883371	1.10229	0.813726	0	0.581528	3	FALSE	341	374028	0.000910866	NA	NA	NA	NA	NA	NA	NA	NA	NA	NA	63	58422	0.0010772	NA	NA	NA	NA	NA	NA	NA	NA	NA	0	0	NA	NA	NA	NA	NA	NA	NA	NA	NA	NA
342	Hemiplegia	neurological	-0.0407812	0.0194174	0.960039	0.924189	0.99728	0.0357081	0	0.82726	3	FALSE	2921	371823	0.00779465	-0.0436927	0.0503193	0.957248	0.867347	1.05647	0.385225	0	0.447459	4	FALSE	512	57556	0.00881725	NA	NA	NA	NA	NA	NA	NA	NA	NA	18	4659	0.00384862	-0.109314	0.100632	0.896449	0.735983	1.0919	0.27736	0.733161	0.0528841	FALSE
343	Infantile cerebral palsy	neurological	0.0986653	0.0552364	1.1037	0.99045	1.22989	0.074061	0	0.458416	3	FALSE	357	374220	0.000953075	NA	NA	NA	NA	NA	NA	NA	NA	NA	NA	66	58470	0.00112751	NA	NA	NA	NA	NA	NA	NA	NA	NA	0	0	NA	NA	NA	NA	NA	NA	NA	NA	NA	NA
344	Other paralytic syndromes	neurological	0.0274447	0.0214146	1.02782	0.985578	1.07188	0.199987	0	0.621098	4	FALSE	2653	370630	0.00710721	0.0653706	0.0423695	1.06755	0.982483	1.15999	0.122863	68.5597	0.0415593	3	FALSE	714	57290	0.0123095	NA	NA	NA	NA	NA	NA	NA	NA	NA	29	4643	0.00620719	-0.0488654	0.070958	0.952309	0.828664	1.0944	0.491042	0	0.753056	FALSE
345	Epilepsy, recurrent seizures, convulsions	neurological	-0.0291157	0.0105354	0.971304	0.951453	0.991569	0.00571666	0.36135	0.195343	4	FALSE	11141	361463	0.0299004	-0.00963762	0.0225447	0.990409	0.947599	1.03515	0.669022	60.3674	0.0557984	4	FALSE	2571	54909	0.0447286	NA	NA	NA	NA	NA	NA	NA	NA	NA	68	4590	0.0145985	-0.0146466	0.0402602	0.98546	0.910688	1.06637	0.716008	0	0.48926	FALSE
345.1	Epilepsy	neurological	-0.0239908	0.0159028	0.976295	0.946334	1.0072	0.131403	0.374485	0.187356	4	FALSE	4965	367735	0.0133217	-0.00847533	0.0307272	0.99156	0.933607	1.05311	0.782683	0	0.543955	3	FALSE	1361	56598	0.0234821	NA	NA	NA	NA	NA	NA	NA	NA	NA	40	4068	0.0097371	-0.123964	0.0568794	0.883412	0.790219	0.987595	0.0293003	0.638473	0.0962837	FALSE
345.11	Generalized convulsive epilepsy	neurological	0.0404666	0.030597	1.0413	0.980686	1.10565	0.18598	0.679933	0.0439656	3	FALSE	1208	372856	0.00322939	0.033672	0.0696716	1.03425	0.902233	1.18557	0.628886	26.8646	0.242272	2	FALSE	259	58048	0.00444201	NA	NA	NA	NA	NA	NA	NA	NA	NA	5	4117	0.001213	NA	NA	NA	NA	NA	NA	NA	NA	NA
345.12	Partial epilepsy	neurological	-0.0223755	0.0247554	0.977873	0.93156	1.02649	0.366069	0.510853	0.129461	3	FALSE	2013	229617	0.00869058	0.00750169	0.0488696	1.00753	0.915504	1.10881	0.878001	0	0.973149	2	FALSE	522	55166	0.00937365	NA	NA	NA	NA	NA	NA	NA	NA	NA	14	4103	0.00340053	NA	NA	NA	NA	NA	NA	NA	NA	NA
345.3	Convulsions	neurological	-0.0188876	0.014241	0.98129	0.954279	1.00907	0.184745	0.435414	0.150221	4	FALSE	6375	364204	0.0172028	-0.00155652	0.0260381	0.998445	0.948769	1.05072	0.952332	0	0.861553	3	FALSE	1894	55709	0.0328802	NA	NA	NA	NA	NA	NA	NA	NA	NA	43	4621	0.00921955	0.042162	0.0483239	1.04306	0.948806	1.14668	0.382943	0	0.581737	FALSE
346	Abnormal findings on study of brain and/or nervous system	neurological	0.042299	0.0638725	1.04321	0.920454	1.18233	0.507816	0	0.985114	3	FALSE	305	372676	0.000817736	NA	NA	NA	NA	NA	NA	NA	NA	NA	NA	66	55961	0.001178	NA	NA	NA	NA	NA	NA	NA	NA	NA	2	4098	0.000487805	NA	NA	NA	NA	NA	NA	NA	NA	NA
346.1	Nonspecific abnormal findings on radiological and other examination of skull and head	neurological	0.0640948	0.0454629	1.06619	0.975299	1.16556	0.158591	0	0.481622	3	FALSE	574	371588	0.00154234	NA	NA	NA	NA	NA	NA	NA	NA	NA	NA	118	55750	0.00211212	NA	NA	NA	NA	NA	NA	NA	NA	NA	7	4095	0.00170648	NA	NA	NA	NA	NA	NA	NA	NA	NA
346.2	Nonspecific abnormal results of function study of brain and central nervous system	neurological	0.0615864	0.0757075	1.06352	0.916863	1.23364	0.415944	0	0.667855	3	FALSE	214	373322	0.000572903	NA	NA	NA	NA	NA	NA	NA	NA	NA	NA	50	56145	0.000889759	NA	NA	NA	NA	NA	NA	NA	NA	NA	1	4111	0.000243191	NA	NA	NA	NA	NA	NA	NA	NA	NA
346.3	Nonspecific abnormal findings in cerebrospinal fluid	neurological	0.0951038	0.119417	1.09977	0.870272	1.3898	0.4258	0.147611	0.27875	2	FALSE	84	371051	0.000226333	NA	NA	NA	NA	NA	NA	NA	NA	NA	NA	9	53909	0.00016692	NA	NA	NA	NA	NA	NA	NA	NA	NA	0	0	NA	NA	NA	NA	NA	NA	NA	NA	NA	NA
347	Cataplexy and narcolepsy	neurological	0.0544644	0.0562469	1.05597	0.94575	1.17905	0.33289	0	0.457786	2	FALSE	431	373850	0.00115154	NA	NA	NA	NA	NA	NA	NA	NA	NA	NA	144	58327	0.00246276	NA	NA	NA	NA	NA	NA	NA	NA	NA	10	4106	0.00242954	NA	NA	NA	NA	NA	NA	NA	NA	NA
348	Other conditions of brain	neurological	-0.0212854	0.0165975	0.97894	0.947607	1.01131	0.199686	0.363366	0.194119	4	FALSE	4422	366619	0.0119178	-0.00979419	0.0372983	0.990254	0.920446	1.06536	0.792866	0	0.668145	3	FALSE	914	56727	0.0158568	NA	NA	NA	NA	NA	NA	NA	NA	NA	31	4632	0.00664808	-0.107301	0.0632618	0.898256	0.793508	1.01683	0.0898603	0	0.774156	FALSE
348.2	Cerebral edema and compression of brain	neurological	0.00537143	0.0334997	1.00539	0.941494	1.07361	0.872611	0	0.892411	3	FALSE	977	372995	0.0026125	-0.10692	0.0896658	0.898597	0.753775	1.07125	0.233093	15.455	0.276786	2	FALSE	153	58197	0.00262211	NA	NA	NA	NA	NA	NA	NA	NA	NA	12	4675	0.00256027	NA	NA	NA	NA	NA	NA	NA	NA	NA
348.4	Cerebral cysts	neurological	-0.0317526	0.0591976	0.968746	0.862623	1.08793	0.591694	0	0.690049	3	FALSE	322	373986	0.000860254	NA	NA	NA	NA	NA	NA	NA	NA	NA	NA	38	56370	0.000673663	NA	NA	NA	NA	NA	NA	NA	NA	NA	1	4120	0.00024266	NA	NA	NA	NA	NA	NA	NA	NA	NA
348.7	Coma	neurological	-0.067858	0.0444902	0.934393	0.856366	1.01953	0.127201	0	0.371929	3	FALSE	536	370611	0.00144417	NA	NA	NA	NA	NA	NA	NA	NA	NA	NA	46	56325	0.000816022	NA	NA	NA	NA	NA	NA	NA	NA	NA	3	4118	0.000727979	NA	NA	NA	NA	NA	NA	NA	NA	NA
348.8	Encephalopathy, not elsewhere classified	neurological	-0.0387188	0.0213929	0.962021	0.922518	1.00322	0.0703132	0	0.93554	4	FALSE	2769	368617	0.00745585	0.0262729	0.0436751	1.02662	0.942397	1.11837	0.547472	0	0.930056	3	FALSE	663	57145	0.011469	NA	NA	NA	NA	NA	NA	NA	NA	NA	14	4090	0.00341131	-0.103944	0.0723195	0.901276	0.782167	1.03852	0.150637	0	0.738816	FALSE
348.9	Other conditions of brain, NOS	neurological	0.0371705	0.024761	1.03787	0.988704	1.08948	0.133311	0	0.837327	4	FALSE	1912	369381	0.00514957	-0.0327024	0.0578086	0.967827	0.864153	1.08394	0.571597	0	0.867741	2	FALSE	367	57403	0.00635278	NA	NA	NA	NA	NA	NA	NA	NA	NA	8	4665	0.00171196	NA	NA	NA	NA	NA	NA	NA	NA	NA
349	Other and unspecified disorders of the nervous system	neurological	0.0183377	0.0274694	1.01851	0.965121	1.07485	0.504409	0.653385	0.0558524	3	FALSE	1650	370710	0.0044312	NA	NA	NA	NA	NA	NA	NA	NA	NA	NA	286	57761	0.00492704	NA	NA	NA	NA	NA	NA	NA	NA	NA	17	4089	0.00414028	NA	NA	NA	NA	NA	NA	NA	NA	NA
350	Abnormal movement	neurological	0.0296829	0.00691642	1.03013	1.01626	1.04419	1.77e-05	0.667707	0.0289185	4	TRUE	32412	332705	0.0887715	0.02681	0.0141778	1.02717	0.999023	1.05612	0.0586255	16.166	0.30336	3	FALSE	8027	45175	0.150878	NA	NA	NA	NA	NA	NA	NA	NA	NA	356	4033	0.0811119	0.0203146	0.0227568	1.02052	0.976005	1.06707	0.372026	0	0.615714	FALSE
350.1	Abnormal involuntary movements	neurological	-0.000269638	0.0123414	0.99973	0.975838	1.02421	0.982569	0	0.638578	4	FALSE	8564	367371	0.0227805	-0.0394259	0.032173	0.961341	0.902593	1.02391	0.220411	12.888	0.317287	3	FALSE	1252	55585	0.0220279	NA	NA	NA	NA	NA	NA	NA	NA	NA	61	3958	0.0151779	0.0415264	0.0452931	1.0424	0.953852	1.13917	0.359228	0	0.865209	FALSE
350.2	Abnormality of gait	neurological	0.0453381	0.00808329	1.04638	1.02993	1.06309	2.04e-08	0.3387	0.209056	4	TRUE	23256	344542	0.0632304	0.0398536	0.0153132	1.04066	1.00989	1.07237	0.00925316	33.4946	0.22232	3	FALSE	6634	44712	0.129202	NA	NA	NA	NA	NA	NA	NA	NA	NA	285	3584	0.0736624	0.0301603	0.0254245	1.03062	0.980521	1.08328	0.235516	0	0.424605	FALSE
350.3	Lack of coordination	neurological	0.00681798	0.0215318	1.00684	0.965235	1.05024	0.751511	0.688758	0.0218998	4	FALSE	2632	378247	0.00691033	0.0296193	0.0511981	1.03006	0.931716	1.13879	0.56291	0	0.444872	3	FALSE	481	57538	0.00829039	NA	NA	NA	NA	NA	NA	NA	NA	NA	19	4667	0.00405463	-0.0837414	0.0951696	0.919669	0.763173	1.10826	0.378904	0.164234	0.274021	FALSE
350.6	Disturbances of sensation of smell and taste	neurological	0.0610256	0.041945	1.06293	0.979038	1.154	0.145698	0	0.835308	3	FALSE	713	381939	0.00186331	NA	NA	NA	NA	NA	NA	NA	NA	NA	NA	154	58329	0.00263324	NA	NA	NA	NA	NA	NA	NA	NA	NA	16	4099	0.00388821	NA	NA	NA	NA	NA	NA	NA	NA	NA
351	Other peripheral nerve disorders	neurological	-0.0204435	0.00628717	0.979764	0.967765	0.991912	0.00114752	0.845115	0.000229313	4	FALSE	37004	331140	0.100515	-0.00861473	0.0141129	0.991422	0.964375	1.01923	0.541585	55.2651	0.0818768	4	FALSE	7843	46998	0.143013	NA	NA	NA	NA	NA	NA	NA	NA	NA	406	4086	0.0903829	-0.029273	0.020963	0.971151	0.932059	1.01188	0.162589	0	0.657725	FALSE
352	Disorders of other cranial nerves	neurological	-0.0408656	0.0182449	0.959958	0.926237	0.994907	0.0251017	0	0.94581	4	FALSE	3662	373107	0.00971948	-0.0811316	0.0431357	0.922072	0.847321	1.00342	0.0599932	0	0.83037	3	FALSE	696	57238	0.0120137	NA	NA	NA	NA	NA	NA	NA	NA	NA	49	4616	0.0105038	-0.151086	0.0536088	0.859774	0.77402	0.955028	0.00482771	0.710012	0.0633123	FALSE
352.1	Trigeminal nerve disorders [CN5]	neurological	-0.00949579	0.030794	0.990549	0.932533	1.05217	0.757804	0.580042	0.0924407	3	FALSE	1291	376099	0.00342086	NA	NA	NA	NA	NA	NA	NA	NA	NA	NA	216	55467	0.0038791	NA	NA	NA	NA	NA	NA	NA	NA	NA	10	4099	0.00243368	NA	NA	NA	NA	NA	NA	NA	NA	NA
352.2	Facial nerve disorders [CN7]	neurological	-0.0636236	0.0232262	0.938358	0.896599	0.982062	0.00615688	0.233054	0.271167	4	FALSE	2240	375777	0.00592566	-0.0404864	0.0546265	0.960322	0.862817	1.06885	0.458602	0	0.522438	2	FALSE	467	57977	0.00799056	NA	NA	NA	NA	NA	NA	NA	NA	NA	36	4642	0.0076956	-0.182405	0.0632513	0.833264	0.73611	0.94324	0.00392886	0.733916	0.0525486	FALSE
353	Nerve root and plexus disorders	neurological	0.0403442	0.0208773	1.04117	0.999426	1.08466	0.0533049	0	0.390021	3	FALSE	2905	372167	0.00774518	-0.0354122	0.0421785	0.965207	0.888624	1.04839	0.401145	53.837	0.141071	2	FALSE	752	56956	0.0130311	NA	NA	NA	NA	NA	NA	NA	NA	NA	47	4582	0.0101534	0.078377	0.0663796	1.08153	0.94959	1.2318	0.237706	0.846734	0.0106391	FALSE
353.1	Nerve plexus lesions	neurological	0.0325873	0.0472482	1.03312	0.941748	1.13337	0.49038	0	0.479847	3	FALSE	565	377398	0.00149486	NA	NA	NA	NA	NA	NA	NA	NA	NA	NA	135	55834	0.00241205	NA	NA	NA	NA	NA	NA	NA	NA	NA	4	4113	0.000971581	NA	NA	NA	NA	NA	NA	NA	NA	NA
353.2	Nerve root lesions	neurological	0.0413079	0.0300246	1.04217	0.982614	1.10534	0.168882	0	0.615591	3	FALSE	1440	374565	0.00382974	NA	NA	NA	NA	NA	NA	NA	NA	NA	NA	440	54982	0.00793909	NA	NA	NA	NA	NA	NA	NA	NA	NA	36	4039	0.00883436	NA	NA	NA	NA	NA	NA	NA	NA	NA
355	Complex regional/central pain syndrome	neurological	0.0193828	0.0351087	1.01957	0.951773	1.0922	0.580893	0	0.372145	3	FALSE	1022	376163	0.00270955	NA	NA	NA	NA	NA	NA	NA	NA	NA	NA	215	58248	0.00367754	NA	NA	NA	NA	NA	NA	NA	NA	NA	6	4113	0.00145666	NA	NA	NA	NA	NA	NA	NA	NA	NA
355.1	Chronic pain syndrome	neurological	-0.00760023	0.0118035	0.992429	0.969733	1.01566	0.519644	0	0.621628	3	FALSE	9941	216588	0.043884	0.0131093	0.0239683	1.0132	0.966699	1.06193	0.584419	0	0.398229	2	FALSE	2404	51992	0.0441944	NA	NA	NA	NA	NA	NA	NA	NA	NA	105	3952	0.0258812	0.0555915	0.0352175	1.05717	0.986656	1.13271	0.114446	0	0.545849	FALSE
356	Hereditary and idiopathic peripheral neuropathy	neurological	0.151986	0.00989997	1.16414	1.14177	1.18695	3.42e-53	0	0.66791	4	TRUE	14395	357080	0.0387509	0.0814468	0.0222145	1.08486	1.03863	1.13313	0.000246003	4.1851	0.352157	3	FALSE	2766	53088	0.049522	NA	NA	NA	NA	NA	NA	NA	NA	NA	71	3920	0.01779	0.112799	0.0368529	1.11941	1.0414	1.20325	0.00220757	0	0.803826	FALSE
357	Inflammatory and toxic neuropathy	neurological	0.164207	0.0130391	1.17846	1.14872	1.20896	2.29e-36	0.10661	0.339652	4	TRUE	7395	369962	0.0195968	0.110753	0.0355696	1.11712	1.04189	1.19778	0.00184755	0	0.52183	4	FALSE	1017	56281	0.0177493	NA	NA	NA	NA	NA	NA	NA	NA	NA	39	4621	0.0083691	0.165392	0.0575626	1.17986	1.05398	1.32077	0.00406262	0	0.58974	FALSE
358	Myoneural disorders	neurological	0.00393716	0.0406966	1.00394	0.926977	1.0873	0.922929	0.45844	0.157786	3	FALSE	727	382163	0.00189872	NA	NA	NA	NA	NA	NA	NA	NA	NA	NA	76	58664	0.00129384	NA	NA	NA	NA	NA	NA	NA	NA	NA	5	4704	0.0010618	NA	NA	NA	NA	NA	NA	NA	NA	NA
358.1	Myasthenia gravis	neurological	-0.00694022	0.0449795	0.993084	0.909283	1.08461	0.877375	0.321397	0.229096	3	FALSE	599	382438	0.00156382	NA	NA	NA	NA	NA	NA	NA	NA	NA	NA	61	58712	0.00103789	NA	NA	NA	NA	NA	NA	NA	NA	NA	3	4708	0.000636807	NA	NA	NA	NA	NA	NA	NA	NA	NA
359	Muscular dystrophies and other myopathies	neurological	0.0280054	0.0293788	1.0284	0.970857	1.08936	0.340462	0	0.579246	4	FALSE	1335	380810	0.00349344	0.0714118	0.0609218	1.07402	0.953141	1.21024	0.241122	0	0.746382	3	FALSE	338	58146	0.00577936	NA	NA	NA	NA	NA	NA	NA	NA	NA	7	4691	0.00149	0.0756592	0.13222	1.07859	0.832363	1.39767	0.56717	0	0.996303	FALSE
359.1	Muscular dystrophies	neurological	0.0166489	0.0652199	1.01679	0.894778	1.15544	0.798512	0.309542	0.234966	3	FALSE	267	382743	0.00069711	NA	NA	NA	NA	NA	NA	NA	NA	NA	NA	30	53899	0.000556287	NA	NA	NA	NA	NA	NA	NA	NA	NA	3	4706	0.000637078	NA	NA	NA	NA	NA	NA	NA	NA	NA
359.2	Myopathy	neurological	0.0241874	0.0320953	1.02448	0.962022	1.091	0.451083	0	0.759342	4	FALSE	1126	381010	0.00294659	0.055055	0.0627716	1.0566	0.934284	1.19493	0.380449	0	0.751171	3	FALSE	319	58180	0.00545308	NA	NA	NA	NA	NA	NA	NA	NA	NA	5	4110	0.00121507	NA	NA	NA	NA	NA	NA	NA	NA	NA
360	Disorders of the globe	sense organs	0.0674933	0.0393307	1.06982	0.990452	1.15555	0.0861539	0	0.67032	3	FALSE	764	374362	0.00203665	-0.00789187	0.0726171	0.992139	0.86052	1.14389	0.913458	25.7475	0.245846	2	FALSE	276	57771	0.00475477	NA	NA	NA	NA	NA	NA	NA	NA	NA	15	4649	0.00321612	NA	NA	NA	NA	NA	NA	NA	NA	NA
360.2	Progressive myopia	sense organs	0.135507	0.0524854	1.14512	1.03318	1.26919	0.00982865	0	0.50604	3	FALSE	420	375068	0.00111854	NA	NA	NA	NA	NA	NA	NA	NA	NA	NA	99	58143	0.0016998	NA	NA	NA	NA	NA	NA	NA	NA	NA	13	4654	0.00278552	NA	NA	NA	NA	NA	NA	NA	NA	NA
360.3	Hypotony of eye	sense organs	0.0536002	0.0995619	1.05506	0.868023	1.28241	0.590328	0	0.600026	2	FALSE	131	372208	0.00035183	NA	NA	NA	NA	NA	NA	NA	NA	NA	NA	79	58221	0.00135506	NA	NA	NA	NA	NA	NA	NA	NA	NA	1	4125	0.000242365	NA	NA	NA	NA	NA	NA	NA	NA	NA
361	Retinal detachments and defects	sense organs	0.0486809	0.0144499	1.04989	1.02057	1.08004	0.00075457	0.53909	0.0893134	4	FALSE	6136	367959	0.0164023	0.0280872	0.0296643	1.02849	0.970393	1.09006	0.343723	0	0.497123	3	FALSE	1518	56085	0.0263528	NA	NA	NA	NA	NA	NA	NA	NA	NA	117	4513	0.02527	0.0579333	0.046546	1.05964	0.967253	1.16086	0.213262	0	0.797158	FALSE
361.1	Retinal detachment with retinal defect	sense organs	0.0719455	0.0260162	1.0746	1.02118	1.13081	0.00568519	0.101229	0.291511	2	FALSE	1943	372937	0.00518299	NA	NA	NA	NA	NA	NA	NA	NA	NA	NA	309	55462	0.00554051	NA	NA	NA	NA	NA	NA	NA	NA	NA	22	4083	0.00535932	NA	NA	NA	NA	NA	NA	NA	NA	NA
361.2	Retinoschisis and retinal cysts	sense organs	-0.069694	0.0411994	0.932679	0.860326	1.01112	0.0907177	0	0.461849	2	FALSE	775	371403	0.00208234	NA	NA	NA	NA	NA	NA	NA	NA	NA	NA	159	58107	0.00272886	NA	NA	NA	NA	NA	NA	NA	NA	NA	8	4109	0.00194316	NA	NA	NA	NA	NA	NA	NA	NA	NA
362	Other retinal disorders	sense organs	-0.0247185	0.00650003	0.975584	0.963235	0.988093	0.000143055	0.658054	0.0324618	4	FALSE	38423	325288	0.105642	-0.0361288	0.0143752	0.964516	0.93772	0.992078	0.0119616	0	0.797802	4	FALSE	7792	46330	0.143971	NA	NA	NA	NA	NA	NA	NA	NA	NA	593	3789	0.135326	-0.00605098	0.0224161	0.993967	0.951243	1.03861	0.787208	0	0.843549	FALSE
362.2	Degeneration of macula and posterior pole of retina	sense organs	-0.0196844	0.00785808	0.980508	0.965522	0.995726	0.0122456	0.338246	0.20933	4	FALSE	24769	343711	0.0672194	-0.0668039	0.0228301	0.935379	0.894447	0.978184	0.00343204	0	0.73061	4	FALSE	2692	53760	0.0476865	NA	NA	NA	NA	NA	NA	NA	NA	NA	301	4211	0.066711	-0.0135379	0.0303029	0.986553	0.929665	1.04692	0.655055	0	0.601188	FALSE
362.21	Macular degeneration, dry	sense organs	-0.0353287	0.012253	0.965288	0.942382	0.988751	0.00393577	0	0.321704	2	FALSE	9840	215373	0.043692	NA	NA	NA	NA	NA	NA	NA	NA	NA	NA	432	53086	0.00807205	NA	NA	NA	NA	NA	NA	NA	NA	NA	64	4019	0.0156747	NA	NA	NA	NA	NA	NA	NA	NA	NA
362.22	Macular degeneration, wet	sense organs	-0.0122082	0.0227284	0.987866	0.944825	1.03287	0.591175	0	0.860078	2	FALSE	2675	368632	0.00720428	NA	NA	NA	NA	NA	NA	NA	NA	NA	NA	108	53695	0.00200732	NA	NA	NA	NA	NA	NA	NA	NA	NA	12	4107	0.00291333	NA	NA	NA	NA	NA	NA	NA	NA	NA
362.23	Cystoid macular degeneration of retina	sense organs	-0.0066897	0.0232466	0.993333	0.949089	1.03964	0.773522	0	0.787362	2	FALSE	2471	371355	0.00661003	NA	NA	NA	NA	NA	NA	NA	NA	NA	NA	640	54789	0.0115463	NA	NA	NA	NA	NA	NA	NA	NA	NA	33	4058	0.00806649	0.106344	0.0700766	1.1122	0.969472	1.27595	0.129129	0	0.617907	FALSE
362.26	Macular puckering of retina	sense organs	-0.0156916	0.0134085	0.984431	0.958897	1.01064	0.241892	0.0193763	0.360682	3	FALSE	7759	363220	0.0209149	-0.025093	0.0368261	0.975219	0.90731	1.04821	0.495623	0	0.582828	2	FALSE	976	54053	0.0177361	NA	NA	NA	NA	NA	NA	NA	NA	NA	156	3882	0.038633	-0.0299057	0.0438445	0.970537	0.890618	1.05763	0.495185	0	0.906365	FALSE
362.27	Drusen (degenerative) of retina	sense organs	-0.0319195	0.0205298	0.968585	0.930385	1.00835	0.119996	0	0.667483	2	FALSE	3212	367705	0.00865962	-0.205366	0.0476969	0.814349	0.741671	0.89415	1.66e-05	0	0.93236	2	TRUE	576	54563	0.0104463	NA	NA	NA	NA	NA	NA	NA	NA	NA	60	3975	0.0148699	-0.126049	0.0712037	0.881572	0.766742	1.0136	0.0766853	0	0.71368	FALSE
362.29	Macular degeneration (senile) of retina NOS	sense organs	0.00854327	0.0139564	1.00858	0.981365	1.03655	0.540446	0.567872	0.0737568	4	FALSE	6330	368398	0.0168923	-0.0904455	0.075385	0.913524	0.788047	1.05898	0.230224	0	0.318738	2	FALSE	245	57787	0.00422181	NA	NA	NA	NA	NA	NA	NA	NA	NA	25	4629	0.00537172	0.0582996	0.0829349	1.06003	0.901	1.24714	0.482083	0	0.964181	FALSE
362.3	Other nondiabetic retinopathy	sense organs	-0.0238626	0.0149613	0.97642	0.948203	1.00548	0.110723	0.902295	3.59e-05	3	FALSE	5710	365193	0.0153949	-0.0674155	0.0243897	0.934807	0.891171	0.980579	0.00570813	0	0.919312	3	FALSE	2299	53589	0.0411358	NA	NA	NA	NA	NA	NA	NA	NA	NA	89	4493	0.0194238	-0.0852752	0.0481665	0.91826	0.835538	1.00917	0.0766565	0	0.321336	FALSE
362.31	Separation of retinal layers	sense organs	0.0717351	0.0265783	1.07437	1.01984	1.13182	0.00695451	0.702512	0.034684	3	FALSE	1602	374388	0.00426075	NA	NA	NA	NA	NA	NA	NA	NA	NA	NA	197	58000	0.00338505	NA	NA	NA	NA	NA	NA	NA	NA	NA	41	4624	0.00878885	NA	NA	NA	NA	NA	NA	NA	NA	NA
362.4	Retinal vascular changes and abnomalities	sense organs	-0.0236694	0.0164703	0.976609	0.945586	1.00865	0.150691	0.672245	0.027322	4	FALSE	4921	367622	0.0132092	-0.0521025	0.0322643	0.949232	0.891064	1.0112	0.10634	0	0.856096	2	FALSE	1297	56200	0.0225577	NA	NA	NA	NA	NA	NA	NA	NA	NA	62	4581	0.0133534	-0.025213	0.0520229	0.975102	0.880579	1.07977	0.627923	0.443507	0.180079	FALSE
362.5	Toxic maculopathy of retina	sense organs	NA	NA	NA	NA	NA	NA	NA	NA	NA	NA	91	229189	0.000396895	NA	NA	NA	NA	NA	NA	NA	NA	NA	NA	25	53870	0.000463865	NA	NA	NA	NA	NA	NA	NA	NA	NA	4	4109	0.000972526	NA	NA	NA	NA	NA	NA	NA	NA	NA
362.6	Peripheral retinal degenerations	sense organs	-0.00430684	0.0207686	0.995702	0.955985	1.03707	0.835719	0.400661	0.171394	4	FALSE	3050	368925	0.00819948	NA	NA	NA	NA	NA	NA	NA	NA	NA	NA	1124	53834	0.020452	NA	NA	NA	NA	NA	NA	NA	NA	NA	109	4477	0.023768	0.0354839	0.0547133	1.03612	0.930762	1.15341	0.516634	0	0.428602	FALSE
362.7	Hereditary retinal dystrophies	sense organs	-0.116154	0.0388495	0.890339	0.825062	0.96078	0.0027913	0.407564	0.184899	3	FALSE	847	373625	0.00226185	NA	NA	NA	NA	NA	NA	NA	NA	NA	NA	174	57893	0.00299654	NA	NA	NA	NA	NA	NA	NA	NA	NA	5	4101	0.00121773	NA	NA	NA	NA	NA	NA	NA	NA	NA
362.8	Retinal hemorrhage/ischemia	sense organs	-0.0282385	0.0251076	0.972156	0.925475	1.02119	0.260716	0	0.742107	3	FALSE	2094	370088	0.00562628	NA	NA	NA	NA	NA	NA	NA	NA	NA	NA	464	54548	0.00843452	NA	NA	NA	NA	NA	NA	NA	NA	NA	34	4032	0.00836203	NA	NA	NA	NA	NA	NA	NA	NA	NA
362.9	Retinal edema	sense organs	-0.0158644	0.0254337	0.984261	0.936399	1.03457	0.532787	0.0481184	0.349745	3	FALSE	2045	371743	0.00547102	-0.0560738	0.0438954	0.945469	0.867528	1.03041	0.201447	78.2273	0.0321044	2	FALSE	698	54585	0.0126259	NA	NA	NA	NA	NA	NA	NA	NA	NA	26	4073	0.00634301	0.0165151	0.0658412	1.01665	0.893569	1.15669	0.801944	0.303719	0.230755	FALSE
363	Chorioretinal inflammations, scars, and other disorders of choroid	sense organs	-0.00834714	0.0187615	0.991688	0.955884	1.02883	0.656386	0.480094	0.123338	4	FALSE	3745	368143	0.0100702	0.0127122	0.0373537	1.01279	0.941294	1.08972	0.733615	57.3975	0.125502	2	FALSE	962	56442	0.0167584	NA	NA	NA	NA	NA	NA	NA	NA	NA	50	4573	0.0108155	-0.0246294	0.0602745	0.975671	0.866957	1.09802	0.682818	0	0.437175	FALSE
363.3	Chorioretinal scars	sense organs	-0.0104406	0.0204395	0.989614	0.950753	1.03006	0.609487	0.209656	0.282162	3	FALSE	3189	369279	0.00856181	0.0224616	0.0394333	1.02272	0.94665	1.10489	0.568942	59.0377	0.11818	2	FALSE	860	56630	0.0149591	NA	NA	NA	NA	NA	NA	NA	NA	NA	41	4590	0.00885338	NA	NA	NA	NA	NA	NA	NA	NA	NA
363.4	Choroidal degenerations	sense organs	-0.0236722	0.0924735	0.976606	0.814715	1.17067	0.797959	0	0.579495	2	FALSE	146	375462	0.000388703	NA	NA	NA	NA	NA	NA	NA	NA	NA	NA	26	53878	0.000482339	NA	NA	NA	NA	NA	NA	NA	NA	NA	1	4122	0.000242542	NA	NA	NA	NA	NA	NA	NA	NA	NA
364	Corneal opacity and other disorders of cornea	sense organs	0.0232827	0.0156762	1.02356	0.992585	1.05549	0.137484	0.540864	0.0883306	4	FALSE	5174	367424	0.0138863	0.0203189	0.0365689	1.02053	0.949942	1.09636	0.578461	0	0.583494	2	FALSE	1018	56064	0.017834	NA	NA	NA	NA	NA	NA	NA	NA	NA	73	4532	0.0158523	0.00237832	0.0598936	1.00238	0.891356	1.12723	0.968325	0	0.875231	FALSE
364.1	Corneal opacity	sense organs	-0.00110324	0.0196956	0.998897	0.961072	1.03821	0.95533	0.611612	0.0761732	3	FALSE	3415	368780	0.0091753	NA	NA	NA	NA	NA	NA	NA	NA	NA	NA	720	56873	0.0125015	NA	NA	NA	NA	NA	NA	NA	NA	NA	81	4507	0.0176548	-0.0615578	0.0554729	0.940299	0.843426	1.0483	0.267132	0.702461	0.0667612	FALSE
364.2	Corneal edema	sense organs	-0.00137201	0.0438178	0.998629	0.916445	1.08818	0.975021	0.569892	0.0977838	3	FALSE	667	371104	0.00179412	NA	NA	NA	NA	NA	NA	NA	NA	NA	NA	154	55667	0.00275882	NA	NA	NA	NA	NA	NA	NA	NA	NA	9	4103	0.00218872	NA	NA	NA	NA	NA	NA	NA	NA	NA
364.4	Corneal degenerations	sense organs	-0.0115225	0.0268765	0.988544	0.937818	1.04201	0.668127	0.612402	0.0517027	4	FALSE	1651	373031	0.0044064	0.0356844	0.0478887	1.03633	0.943484	1.13831	0.45618	9.49276	0.293197	2	FALSE	593	56869	0.0103199	NA	NA	NA	NA	NA	NA	NA	NA	NA	40	4594	0.00863185	0.0491778	0.0878931	1.05041	0.884185	1.24788	0.575808	0	0.83975	FALSE
364.41	Keratoconus	sense organs	-0.0798458	0.0621633	0.923259	0.817353	1.04289	0.198984	0	0.939608	2	FALSE	344	375517	0.000915232	NA	NA	NA	NA	NA	NA	NA	NA	NA	NA	150	58194	0.00257096	NA	NA	NA	NA	NA	NA	NA	NA	NA	8	4114	0.00194081	NA	NA	NA	NA	NA	NA	NA	NA	NA
364.5	Corneal dystrophy	sense organs	0.0528024	0.0235127	1.05422	1.00674	1.10394	0.0247236	0.502948	0.133739	3	FALSE	2344	368692	0.00631745	NA	NA	NA	NA	NA	NA	NA	NA	NA	NA	192	56002	0.00341673	NA	NA	NA	NA	NA	NA	NA	NA	NA	5	4112	0.00121448	NA	NA	NA	NA	NA	NA	NA	NA	NA
364.51	Fuchs' dystrophy	sense organs	NA	NA	NA	NA	NA	NA	NA	NA	NA	NA	1227	370209	0.0033034	NA	NA	NA	NA	NA	NA	NA	NA	NA	NA	137	53706	0.00254443	NA	NA	NA	NA	NA	NA	NA	NA	NA	2	4118	0.000485437	NA	NA	NA	NA	NA	NA	NA	NA	NA
364.9	Cornea replaced by transplant	sense organs	0.0726475	0.0500404	1.07535	0.974891	1.18616	0.146564	0.231019	0.254136	2	FALSE	522	375310	0.00138892	NA	NA	NA	NA	NA	NA	NA	NA	NA	NA	112	58259	0.00191876	NA	NA	NA	NA	NA	NA	NA	NA	NA	5	4121	0.00121183	NA	NA	NA	NA	NA	NA	NA	NA	NA
365	Glaucoma	sense organs	0.00381934	0.00638827	1.00383	0.991336	1.01647	0.549928	0.0211536	0.381737	4	FALSE	37145	335052	0.0997993	-0.00961139	0.0115896	0.990435	0.96819	1.01319	0.40693	0	0.984547	4	FALSE	14849	41198	0.264938	NA	NA	NA	NA	NA	NA	NA	NA	NA	813	3702	0.180066	-0.000466069	0.0194291	0.999534	0.962187	1.03833	0.980862	0	0.537802	FALSE
365.1	Open-angle glaucoma	sense organs	0.00223586	0.00798196	1.00224	0.986681	1.01804	0.77939	0.188536	0.296093	4	FALSE	23119	346885	0.0624831	0.00297709	0.0126122	1.00298	0.978492	1.02808	0.813396	47.0345	0.129149	4	FALSE	11501	44328	0.206004	NA	NA	NA	NA	NA	NA	NA	NA	NA	621	3896	0.137481	0.0297084	0.0224544	1.03015	0.9858	1.0765	0.185817	0	0.884587	FALSE
365.11	Primary open angle glaucoma	sense organs	-0.0161362	0.0135743	0.983993	0.958159	1.01052	0.234543	0.374247	0.206176	2	FALSE	7567	219492	0.0333261	0.00617557	0.0177093	1.00619	0.971869	1.04173	0.727301	71.4088	0.0614585	2	FALSE	4886	47816	0.09271	NA	NA	NA	NA	NA	NA	NA	NA	NA	155	3921	0.0380275	NA	NA	NA	NA	NA	NA	NA	NA	NA
365.2	Primary angle-closure glaucoma	sense organs	-0.0109512	0.0198493	0.989109	0.951367	1.02835	0.581141	0.304988	0.237207	3	FALSE	3239	371465	0.00864416	NA	NA	NA	NA	NA	NA	NA	NA	NA	NA	755	56950	0.0130838	NA	NA	NA	NA	NA	NA	NA	NA	NA	54	4595	0.0116154	-0.0264252	0.0573608	0.973921	0.870358	1.08981	0.645026	0.868289	0.00586151	FALSE
365.5	Pseudoexfoliation glaucoma	sense organs	NA	NA	NA	NA	NA	NA	NA	NA	NA	NA	407	232399	0.00174824	NA	NA	NA	NA	NA	NA	NA	NA	NA	NA	10	47918	0.000208646	NA	NA	NA	NA	NA	NA	NA	NA	NA	3	4120	0.000727626	NA	NA	NA	NA	NA	NA	NA	NA	NA
366	Cataract	sense organs	-0.0128349	0.0047988	0.987247	0.978005	0.996576	0.00748181	0.881816	1.28e-05	4	FALSE	112859	252579	0.308832	-0.00995726	0.0125763	0.990092	0.965986	1.0148	0.428509	0	0.98103	4	FALSE	22993	30595	0.42907	0.0307754	0.0504891	1.03125	0.934091	1.13852	0.542162	0.621195	0.104211	FALSE	1453	2930	0.331508	0.017156	0.0197442	1.0173	0.978688	1.05744	0.384895	0.191654	0.266032	FALSE
366.1	Nonsenile Cataract	sense organs	-0.0587688	0.0308078	0.942925	0.887674	1.00161	0.0564437	0.433624	0.183926	2	FALSE	1405	364287	0.00384203	NA	NA	NA	NA	NA	NA	NA	NA	NA	NA	300	57469	0.0051931	NA	NA	NA	NA	NA	NA	NA	NA	NA	32	4046	0.00784698	NA	NA	NA	NA	NA	NA	NA	NA	NA
366.2	Senile cataract	sense organs	-0.0232942	0.00516707	0.976975	0.967131	0.986919	6.54e-06	0.791359	0.00243243	4	TRUE	89908	265489	0.252979	-0.0134014	0.0124218	0.986688	0.962956	1.01101	0.28065	0	0.887463	4	FALSE	20684	32281	0.390522	0.00821689	0.0503608	1.00825	0.913485	1.11285	0.870392	0.642808	0.0942871	FALSE	1249	3074	0.28892	0.0255489	0.0193462	1.02588	0.987707	1.06552	0.186629	0	0.841346	FALSE
366.3	Traumatic cataract	sense organs	0.0697772	0.0576684	1.07227	0.957671	1.20058	0.226289	0	0.421117	2	FALSE	371	363963	0.0010183	NA	NA	NA	NA	NA	NA	NA	NA	NA	NA	157	55906	0.00280042	NA	NA	NA	NA	NA	NA	NA	NA	NA	1	4117	0.000242836	NA	NA	NA	NA	NA	NA	NA	NA	NA
367	Disorders of refraction and accommodation; blindness and low vision	sense organs	-0.0174799	0.00536798	0.982672	0.972387	0.993065	0.0011286	0.794936	0.00216216	4	FALSE	119798	248139	0.325594	-0.0179322	0.0124629	0.982228	0.958526	1.00652	0.150193	38.2525	0.182457	4	FALSE	31920	22363	0.588029	NA	NA	NA	NA	NA	NA	NA	NA	NA	2336	2024	0.53578	0.00587194	0.0172536	1.00589	0.972442	1.04049	0.733607	0.790309	0.0289781	FALSE
367.1	Myopia	sense organs	0.020136	0.00748772	1.02034	1.00548	1.03542	0.00716233	0.836778	0.000367219	4	FALSE	26586	334062	0.0737173	0.0222857	0.0145758	1.02254	0.993737	1.05217	0.126278	0	0.893816	3	FALSE	7335	44762	0.140795	NA	NA	NA	NA	NA	NA	NA	NA	NA	788	3340	0.190891	0.0356169	0.021453	1.03626	0.99359	1.08076	0.0968681	0.707829	0.0643075	FALSE
367.2	Astigmatism	sense organs	-0.0184035	0.00626525	0.981765	0.969783	0.993895	0.00330985	0.586105	0.0643932	4	FALSE	45512	307478	0.128933	NA	NA	NA	NA	NA	NA	NA	NA	NA	NA	9962	41023	0.195391	NA	NA	NA	NA	NA	NA	NA	NA	NA	946	3114	0.233005	0.0258932	0.0192949	1.02623	0.988147	1.06578	0.179606	0.723136	0.0573681	FALSE
367.8	Hypermetropia	sense organs	-0.038991	0.00728666	0.961759	0.948122	0.975593	8.75e-08	0.463104	0.155275	3	TRUE	30868	327381	0.0861635	NA	NA	NA	NA	NA	NA	NA	NA	NA	NA	6449	46506	0.121783	NA	NA	NA	NA	NA	NA	NA	NA	NA	481	3855	0.110932	NA	NA	NA	NA	NA	NA	NA	NA	NA
367.9	Blindness and low vision	sense organs	-0.00702662	0.0135845	0.992998	0.966908	1.01979	0.604979	0.0705697	0.357821	4	FALSE	7208	366058	0.0193106	0.103158	0.0265235	1.10867	1.0525	1.16782	0.000100538	11.2975	0.336379	4	FALSE	1929	54162	0.0343905	NA	NA	NA	NA	NA	NA	NA	NA	NA	70	3907	0.0176012	0.0442321	0.0422631	1.04522	0.962133	1.13549	0.29529	0.738276	0.0506193	FALSE
368	Visual disturbances	sense organs	-0.01593	0.00794686	0.984196	0.968986	0.999646	0.0450096	0	0.939558	4	FALSE	22083	340311	0.0609364	-0.00466292	0.016793	0.995348	0.963121	1.02865	0.781265	0	0.518348	4	FALSE	5193	47427	0.0986887	NA	NA	NA	NA	NA	NA	NA	NA	NA	388	3903	0.0904218	-0.00972176	0.0246851	0.990325	0.943552	1.03942	0.693706	0	0.456271	FALSE
368.1	Amblyopia	sense organs	-0.0572422	0.0200105	0.944365	0.908044	0.982139	0.00422829	0.332175	0.223712	3	FALSE	3149	377804	0.00826611	NA	NA	NA	NA	NA	NA	NA	NA	NA	NA	395	58032	0.00676057	NA	NA	NA	NA	NA	NA	NA	NA	NA	23	4668	0.00490301	NA	NA	NA	NA	NA	NA	NA	NA	NA
368.2	Diplopia and disorders of binocular vision	sense organs	-0.0313317	0.0170351	0.969154	0.93733	1.00206	0.0658801	0	0.718991	4	FALSE	4363	374099	0.0115282	NA	NA	NA	NA	NA	NA	NA	NA	NA	NA	539	57440	0.00929647	NA	NA	NA	NA	NA	NA	NA	NA	NA	37	4611	0.00796041	0.0115002	0.0624942	1.01157	0.894951	1.14338	0.853998	0	0.488448	FALSE
368.3	Anisometropia	sense organs	-0.00532722	0.0298993	0.994687	0.938072	1.05472	0.858588	0	0.849429	2	FALSE	1459	377776	0.00384722	NA	NA	NA	NA	NA	NA	NA	NA	NA	NA	240	55759	0.00428579	NA	NA	NA	NA	NA	NA	NA	NA	NA	40	4015	0.00986436	NA	NA	NA	NA	NA	NA	NA	NA	NA
368.4	Visual field defects	sense organs	-0.0168637	0.0189113	0.983278	0.947499	1.02041	0.372539	0.331819	0.22389	3	FALSE	3604	374469	0.00953255	NA	NA	NA	NA	NA	NA	NA	NA	NA	NA	1174	55868	0.0205813	NA	NA	NA	NA	NA	NA	NA	NA	NA	67	4562	0.014474	NA	NA	NA	NA	NA	NA	NA	NA	NA
368.5	Color vision deficiencies	sense organs	0.0779576	0.0896493	1.08108	0.906874	1.28874	0.384527	0	0.367841	2	FALSE	156	381594	0.000408644	NA	NA	NA	NA	NA	NA	NA	NA	NA	NA	19	47876	0.000396701	NA	NA	NA	NA	NA	NA	NA	NA	NA	0	0	NA	NA	NA	NA	NA	NA	NA	NA	NA	NA
368.7	Disorders of accommodation	sense organs	NA	NA	NA	NA	NA	NA	NA	NA	NA	NA	134	378029	0.000354345	NA	NA	NA	NA	NA	NA	NA	NA	NA	NA	23	47860	0.000480337	NA	NA	NA	NA	NA	NA	NA	NA	NA	7	4099	0.00170482	NA	NA	NA	NA	NA	NA	NA	NA	NA
368.9	Subjective visual disturbances	sense organs	-0.00438573	0.017023	0.995624	0.962953	1.0294	0.796688	0	0.764441	4	FALSE	4431	369856	0.0118385	-0.0557406	0.0378928	0.945784	0.878087	1.0187	0.141289	14.3565	0.279888	2	FALSE	940	55577	0.0166322	NA	NA	NA	NA	NA	NA	NA	NA	NA	74	4461	0.0163175	-0.0047806	0.0471962	0.995231	0.907299	1.09168	0.919319	0.832666	0.0145013	FALSE
368.91	Psychophysical visual disturbances	sense organs	-0.00857939	0.0455103	0.991457	0.90685	1.08396	0.850473	0	0.400898	2	FALSE	571	381136	0.00149591	NA	NA	NA	NA	NA	NA	NA	NA	NA	NA	59	56336	0.00104619	NA	NA	NA	NA	NA	NA	NA	NA	NA	2	4702	0.00042517	NA	NA	NA	NA	NA	NA	NA	NA	NA
369	Infection of the eye	sense organs	-0.0265933	0.0148776	0.973757	0.945773	1.00257	0.0738613	0	0.860193	4	FALSE	5902	364124	0.0159502	0.0286386	0.0254534	1.02905	0.978975	1.08169	0.260531	48.9545	0.140994	3	FALSE	2047	53015	0.0371763	NA	NA	NA	NA	NA	NA	NA	NA	NA	107	4396	0.0237619	0.00320689	0.0400491	1.00321	0.927477	1.08513	0.936178	0	0.957216	FALSE
369.2	Eye infection, viral	sense organs	0.0126313	0.0321249	1.01271	0.950913	1.07853	0.694177	0.756306	0.0165147	3	FALSE	1247	377155	0.00329544	0.0188003	0.0633693	1.01898	0.899963	1.15373	0.766712	83.511	0.0137915	2	FALSE	334	57693	0.00575594	NA	NA	NA	NA	NA	NA	NA	NA	NA	18	4627	0.00387513	NA	NA	NA	NA	NA	NA	NA	NA	NA
369.5	Conjunctivitis, infectious	sense organs	-0.0242489	0.0181467	0.976043	0.941938	1.01138	0.18146	0.188311	0.296217	4	FALSE	3966	366781	0.0106973	0.00198782	0.0294267	1.00199	0.945835	1.06148	0.946143	63.2633	0.0657382	3	FALSE	1511	53791	0.0273227	NA	NA	NA	NA	NA	NA	NA	NA	NA	80	4448	0.0176678	0.00614541	0.0465613	1.00616	0.918408	1.10231	0.894996	0	0.744138	FALSE
370	Keratitis	sense organs	-0.0112521	0.0187198	0.988811	0.953189	1.02576	0.547786	0.238208	0.268228	4	FALSE	3727	370243	0.00996604	-0.00212367	0.0348065	0.997879	0.932074	1.06833	0.951348	0	0.470437	3	FALSE	1092	55565	0.0192739	NA	NA	NA	NA	NA	NA	NA	NA	NA	91	4406	0.0202357	0.0154971	0.0478871	1.01562	0.924632	1.11556	0.746227	0	0.556641	FALSE
370.1	Corneal ulcer	sense organs	0.0239728	0.0425573	1.02426	0.942294	1.11336	0.573226	0.59313	0.0856242	3	FALSE	685	378926	0.00180448	NA	NA	NA	NA	NA	NA	NA	NA	NA	NA	143	58363	0.00244419	NA	NA	NA	NA	NA	NA	NA	NA	NA	7	4111	0.00169985	NA	NA	NA	NA	NA	NA	NA	NA	NA
370.2	Superficial keratitis	sense organs	NA	NA	NA	NA	NA	NA	NA	NA	NA	NA	593	377499	0.0015684	NA	NA	NA	NA	NA	NA	NA	NA	NA	NA	154	53197	0.00288654	NA	NA	NA	NA	NA	NA	NA	NA	NA	16	4048	0.00393701	NA	NA	NA	NA	NA	NA	NA	NA	NA
370.3	Keratoconjunctivitis	sense organs	-0.0435409	0.0267043	0.957393	0.908573	1.00884	0.102999	0	0.691993	2	FALSE	1855	373996	0.00493547	NA	NA	NA	NA	NA	NA	NA	NA	NA	NA	596	56687	0.0104045	NA	NA	NA	NA	NA	NA	NA	NA	NA	49	3933	0.0123054	NA	NA	NA	NA	NA	NA	NA	NA	NA
370.31	Keratoconjunctivitis sicca	sense organs	-0.0752583	0.0307711	0.927504	0.873219	0.985163	0.0144554	0	0.877566	2	FALSE	1382	375069	0.00367113	NA	NA	NA	NA	NA	NA	NA	NA	NA	NA	507	54340	0.0092439	NA	NA	NA	NA	NA	NA	NA	NA	NA	46	3944	0.0115288	NA	NA	NA	NA	NA	NA	NA	NA	NA
371	Inflammation of the eye	sense organs	-0.0206653	0.00785919	0.979547	0.964574	0.994752	0.00855236	0	0.521893	4	FALSE	23402	340228	0.0643566	-0.0211871	0.015923	0.979036	0.948953	1.01007	0.183323	54.3551	0.0868477	4	FALSE	5870	47941	0.109086	NA	NA	NA	NA	NA	NA	NA	NA	NA	390	3968	0.0894906	0.00235046	0.0254979	1.00235	0.953492	1.05372	0.926553	0.529229	0.144991	FALSE
371.1	Uveitis, noninfectious or NOS	sense organs	0.0192684	0.0251593	1.01946	0.970404	1.07099	0.443763	0	0.916962	4	FALSE	1990	376913	0.005252	-0.0346385	0.0329879	0.965955	0.905477	1.03047	0.2937	0	0.500831	3	FALSE	1227	56790	0.021149	NA	NA	NA	NA	NA	NA	NA	NA	NA	31	4643	0.00663243	-0.0915401	0.0687127	0.912525	0.797547	1.04408	0.18279	0	0.391908	FALSE
371.2	Conjunctivitis, noninfectious	sense organs	-0.0602967	0.0189575	0.941485	0.907145	0.977125	0.00146956	0	0.447987	3	FALSE	3643	370467	0.00973778	0.0262343	0.0331689	1.02658	0.961967	1.09554	0.428984	0	0.428505	2	FALSE	1196	55628	0.0210474	NA	NA	NA	NA	NA	NA	NA	NA	NA	108	3851	0.0272796	0.030728	0.0507527	1.03121	0.933564	1.13906	0.544882	0.686384	0.0741529	FALSE
371.21	Allergic conjunctivitis	sense organs	-0.0646675	0.0199947	0.937379	0.901355	0.974843	0.00121967	0	0.440799	2	FALSE	3272	224272	0.0143796	0.00781337	0.03454	1.00784	0.941874	1.07843	0.821036	0	0.405671	2	FALSE	1097	53286	0.0201717	NA	NA	NA	NA	NA	NA	NA	NA	NA	104	3862	0.0262229	NA	NA	NA	NA	NA	NA	NA	NA	NA
371.3	Inflammation of eyelids	sense organs	-0.0157044	0.00888384	0.984418	0.967426	1.00171	0.0771025	0	0.436544	4	FALSE	17945	348327	0.0489936	-0.0216836	0.0198177	0.97855	0.94127	1.01731	0.273888	25.9909	0.255739	4	FALSE	3577	51250	0.0652416	NA	NA	NA	NA	NA	NA	NA	NA	NA	249	4205	0.0559048	0.00718219	0.0308583	1.00721	0.948096	1.07001	0.815958	0.742068	0.0489522	FALSE
372	Disorders of conjunctiva	sense organs	-0.0276893	0.0172067	0.972691	0.940434	1.00605	0.107568	0	0.746096	4	FALSE	4434	368806	0.0118798	-0.0421532	0.0288432	0.958723	0.906028	1.01448	0.143888	0	0.427444	3	FALSE	1649	54410	0.0294154	NA	NA	NA	NA	NA	NA	NA	NA	NA	194	4305	0.0431207	-0.0179985	0.0355897	0.982162	0.915987	1.05312	0.613052	0	0.562243	FALSE
374	Other disorders of eyelids	sense organs	-0.00436012	0.00912739	0.995649	0.977996	1.01362	0.632866	0	0.637553	4	FALSE	16193	357850	0.0432918	0.0482172	0.02715	1.0494	0.995017	1.10675	0.0757409	64.9972	0.0574455	3	FALSE	1862	54992	0.0327506	NA	NA	NA	NA	NA	NA	NA	NA	NA	229	4328	0.0502524	0.0573531	0.0348341	1.05903	0.989139	1.13386	0.0996684	0	0.894446	FALSE
374.1	Ectropion or entropion	sense organs	-0.0132763	0.0173202	0.986811	0.953874	1.02089	0.443366	0	0.435441	3	FALSE	4154	374599	0.0109676	NA	NA	NA	NA	NA	NA	NA	NA	NA	NA	337	57849	0.00579177	NA	NA	NA	NA	NA	NA	NA	NA	NA	29	4623	0.00623388	NA	NA	NA	NA	NA	NA	NA	NA	NA
374.2	Lagophthalmos	sense organs	-0.0987662	0.0498914	0.905955	0.821559	0.99902	0.0477457	0	0.618491	3	FALSE	506	378956	0.00133347	NA	NA	NA	NA	NA	NA	NA	NA	NA	NA	111	56254	0.00196931	NA	NA	NA	NA	NA	NA	NA	NA	NA	5	4110	0.00121507	NA	NA	NA	NA	NA	NA	NA	NA	NA
374.3	Ptosis of eyelid	sense organs	0.0182881	0.0155809	1.01846	0.987825	1.05004	0.240496	0.147982	0.318042	4	FALSE	5217	372918	0.0137967	0.0641561	0.0430441	1.06626	0.979994	1.16012	0.1361	81.191	0.00490937	3	FALSE	720	57430	0.0123818	NA	NA	NA	NA	NA	NA	NA	NA	NA	72	4567	0.0155206	0.0507203	0.0543269	1.05203	0.945767	1.17023	0.350504	0	0.840865	FALSE
374.6	Dermatochalasis	sense organs	0.0156282	0.0140299	1.01575	0.9882	1.04407	0.265314	0	0.863843	2	FALSE	6949	222611	0.030271	NA	NA	NA	NA	NA	NA	NA	NA	NA	NA	436	55289	0.00782414	NA	NA	NA	NA	NA	NA	NA	NA	NA	131	3955	0.0320607	0.114935	0.0485186	1.1218	1.02004	1.23371	0.0178422	0	0.703299	FALSE
375	Disorders of lacrimal system	sense organs	-0.0744641	0.0229089	0.928241	0.887484	0.970869	0.00115224	0.0330723	0.355509	3	FALSE	2158	378476	0.00566949	-0.0337738	0.0673322	0.96679	0.847264	1.10318	0.615949	0	0.38443	2	FALSE	307	57971	0.00526785	NA	NA	NA	NA	NA	NA	NA	NA	NA	21	4667	0.00447952	NA	NA	NA	NA	NA	NA	NA	NA	NA
375.1	Dry eyes	sense organs	-0.0360197	0.00736547	0.964621	0.950796	0.978648	1.01e-06	0	0.45258	3	TRUE	29803	181665	0.140934	-0.0170466	0.0136607	0.983098	0.957125	1.00978	0.212084	0	0.4101	3	FALSE	9088	41127	0.180982	NA	NA	NA	NA	NA	NA	NA	NA	NA	591	3136	0.158573	-0.0285563	0.0208097	0.971848	0.933007	1.01231	0.169983	0.523618	0.14738	FALSE
375.2	Epiphora	sense organs	-0.0768656	0.0321905	0.926014	0.869395	0.986321	0.0169478	0	0.550989	3	FALSE	1144	379231	0.00300756	NA	NA	NA	NA	NA	NA	NA	NA	NA	NA	232	58123	0.00397567	NA	NA	NA	NA	NA	NA	NA	NA	NA	14	4096	0.00340633	NA	NA	NA	NA	NA	NA	NA	NA	NA
376	Disorders of the orbit	sense organs	-0.0091615	0.0757129	0.99088	0.854229	1.14939	0.903689	0.624126	0.0699157	3	FALSE	208	380418	0.000546468	NA	NA	NA	NA	NA	NA	NA	NA	NA	NA	78	58416	0.00133347	NA	NA	NA	NA	NA	NA	NA	NA	NA	3	4692	0.000638978	NA	NA	NA	NA	NA	NA	NA	NA	NA
377	Disorders of optic nerve and visual pathways	sense organs	-0.0224676	0.0167633	0.977783	0.946179	1.01044	0.180152	0	0.437713	4	FALSE	4656	372372	0.0123492	0.0263867	0.030436	1.02674	0.96728	1.08985	0.385967	0	0.558554	3	FALSE	1431	55736	0.0250319	NA	NA	NA	NA	NA	NA	NA	NA	NA	69	4533	0.0149935	-0.0810044	0.0551592	0.92219	0.827692	1.02748	0.141953	0	0.473071	FALSE
377.1	Optic atrophy	sense organs	0.0144891	0.0265755	1.01459	0.9631	1.06884	0.585612	0.346884	0.216293	3	FALSE	1859	376912	0.00490798	NA	NA	NA	NA	NA	NA	NA	NA	NA	NA	873	54211	0.0158485	NA	NA	NA	NA	NA	NA	NA	NA	NA	27	4058	0.00660955	NA	NA	NA	NA	NA	NA	NA	NA	NA
377.3	Optic neuritis/neuropathy	sense organs	-0.0420996	0.0265406	0.958774	0.910175	1.00997	0.112687	0	0.995667	3	FALSE	1840	377273	0.00485343	NA	NA	NA	NA	NA	NA	NA	NA	NA	NA	460	57537	0.00793144	NA	NA	NA	NA	NA	NA	NA	NA	NA	25	4059	0.00612145	NA	NA	NA	NA	NA	NA	NA	NA	NA
378	Strabismus and other disorders of binocular eye movements	sense organs	-0.00102985	0.0129661	0.998971	0.973904	1.02468	0.936694	0	0.904787	4	FALSE	7687	369413	0.0203845	0.0336088	0.0338722	1.03418	0.967752	1.10517	0.321088	0	0.851445	3	FALSE	1141	56689	0.0197302	NA	NA	NA	NA	NA	NA	NA	NA	NA	96	4520	0.0207972	-0.0058355	0.0436361	0.994181	0.912689	1.08295	0.893615	0	0.374605	FALSE
378.1	Strabismus (not specified as paralytic)	sense organs	0.0158438	0.0164752	1.01597	0.983688	1.04931	0.336213	0	0.470534	3	FALSE	4785	373003	0.0126658	0.0834916	0.0428394	1.08708	0.999528	1.18229	0.0513024	0	0.574668	2	FALSE	714	57341	0.0122987	NA	NA	NA	NA	NA	NA	NA	NA	NA	53	4012	0.0130381	NA	NA	NA	NA	NA	NA	NA	NA	NA
378.2	Nystagmus and other irregular eye movements	sense organs	0.0371155	0.0439358	1.03781	0.952184	1.13114	0.398241	0	0.407184	3	FALSE	598	379989	0.00157126	NA	NA	NA	NA	NA	NA	NA	NA	NA	NA	86	58431	0.00146966	NA	NA	NA	NA	NA	NA	NA	NA	NA	6	4686	0.00127877	NA	NA	NA	NA	NA	NA	NA	NA	NA
378.5	Paralytic strabismus	sense organs	-0.0218538	0.0314949	0.978383	0.919815	1.04068	0.487755	0.0534483	0.366237	4	FALSE	1243	379356	0.0032659	NA	NA	NA	NA	NA	NA	NA	NA	NA	NA	212	58318	0.00362207	NA	NA	NA	NA	NA	NA	NA	NA	NA	10	4685	0.00212993	NA	NA	NA	NA	NA	NA	NA	NA	NA
379	Other disorders of eye	sense organs	0.00624871	0.00772282	1.00627	0.991152	1.02162	0.418444	0	0.837945	4	FALSE	25059	338862	0.0688584	0.00455004	0.0177029	1.00456	0.970303	1.04003	0.797162	0	0.684185	4	FALSE	4744	49860	0.0868801	NA	NA	NA	NA	NA	NA	NA	NA	NA	307	4086	0.0698839	0.00664088	0.0261519	1.00666	0.956365	1.05961	0.799546	0	0.415818	FALSE
379.1	Scleritis and episcleritis	sense organs	-0.0901385	0.0530214	0.913805	0.82361	1.01388	0.0891233	0.438873	0.16828	3	FALSE	458	380065	0.00120361	NA	NA	NA	NA	NA	NA	NA	NA	NA	NA	247	56122	0.00438184	NA	NA	NA	NA	NA	NA	NA	NA	NA	8	4116	0.00193986	NA	NA	NA	NA	NA	NA	NA	NA	NA
379.2	Disorders of vitreous body	sense organs	0.0188605	0.00884104	1.01904	1.00153	1.03685	0.0329006	0	0.84873	4	FALSE	18524	348539	0.0504655	0.00971537	0.0208772	1.00976	0.969279	1.05194	0.641675	0	0.384351	3	FALSE	3238	52615	0.0579736	NA	NA	NA	NA	NA	NA	NA	NA	NA	226	4229	0.0507295	0.00881313	0.0297613	1.00885	0.951688	1.06945	0.767133	0.524113	0.14717	FALSE
379.3	Aphakia and other disorders of lens	sense organs	-0.0465117	0.0222055	0.954553	0.9139	0.997015	0.0362059	0	0.376285	3	FALSE	2653	375116	0.00702281	NA	NA	NA	NA	NA	NA	NA	NA	NA	NA	490	57663	0.00842605	NA	NA	NA	NA	NA	NA	NA	NA	NA	34	4041	0.00834356	NA	NA	NA	NA	NA	NA	NA	NA	NA
379.4	Anomalies of pupillary function	sense organs	0.0349574	0.0397832	1.03558	0.957896	1.11955	0.379565	0	0.856604	2	FALSE	824	375552	0.0021893	NA	NA	NA	NA	NA	NA	NA	NA	NA	NA	143	53555	0.00266304	NA	NA	NA	NA	NA	NA	NA	NA	NA	14	4675	0.00298571	NA	NA	NA	NA	NA	NA	NA	NA	NA
379.5	Disorders of iris and ciliary body	sense organs	-0.0107773	0.0247823	0.989281	0.942377	1.03852	0.663649	0	0.40341	3	FALSE	2055	377029	0.00542096	NA	NA	NA	NA	NA	NA	NA	NA	NA	NA	440	57662	0.00757289	NA	NA	NA	NA	NA	NA	NA	NA	NA	19	4668	0.00405377	NA	NA	NA	NA	NA	NA	NA	NA	NA
379.51	Pigmentary iris degeneration	sense organs	NA	NA	NA	NA	NA	NA	NA	NA	NA	NA	556	232078	0.00239002	NA	NA	NA	NA	NA	NA	NA	NA	NA	NA	30	47890	0.000626043	NA	NA	NA	NA	NA	NA	NA	NA	NA	2	4122	0.000484966	NA	NA	NA	NA	NA	NA	NA	NA	NA
379.9	Pain, swelling or discharge of eye	sense organs	-0.0132738	0.0291547	0.986814	0.932006	1.04484	0.648902	0	0.6814	3	FALSE	1508	373548	0.00402073	NA	NA	NA	NA	NA	NA	NA	NA	NA	NA	671	55609	0.0119225	NA	NA	NA	NA	NA	NA	NA	NA	NA	21	3994	0.00523039	NA	NA	NA	NA	NA	NA	NA	NA	NA
380	Disorders of external ear	sense organs	0.0459664	0.0276807	1.04704	0.991748	1.10541	0.0967946	0.242908	0.26691	3	FALSE	1605	375631	0.00425463	NA	NA	NA	NA	NA	NA	NA	NA	NA	NA	178	57957	0.00306184	NA	NA	NA	NA	NA	NA	NA	NA	NA	13	4650	0.0027879	NA	NA	NA	NA	NA	NA	NA	NA	NA
380.1	Otitis externa	sense organs	0.0147992	0.014463	1.01491	0.986544	1.04409	0.306192	0	0.524415	4	FALSE	6321	370069	0.0167938	0.0420456	0.0373208	1.04294	0.969377	1.12209	0.259912	36.38	0.209941	2	FALSE	973	56173	0.0170266	NA	NA	NA	NA	NA	NA	NA	NA	NA	79	3924	0.0197352	-0.0232846	0.0422013	0.976984	0.899427	1.06123	0.581119	0	0.814769	FALSE
380.4	Impacted cerumen	sense organs	0.0269179	0.00835904	1.02728	1.01059	1.04425	0.00128094	0.126231	0.329503	4	FALSE	22092	342233	0.0606382	-0.00683463	0.0187079	0.993189	0.957431	1.03028	0.714862	42.055	0.178035	3	FALSE	4042	50942	0.0735123	NA	NA	NA	NA	NA	NA	NA	NA	NA	208	4289	0.0462531	-0.0320397	0.0282089	0.968468	0.916376	1.02352	0.256039	0	0.503935	FALSE
381	Otitis media and Eustachian tube disorders	sense organs	-0.0229799	0.0106451	0.977282	0.957103	0.997886	0.0308704	0	0.483819	4	FALSE	11520	359047	0.0310875	0.00176341	0.0256335	1.00176	0.952679	1.05338	0.945154	0	0.687481	3	FALSE	2004	53862	0.0358715	NA	NA	NA	NA	NA	NA	NA	NA	NA	126	4404	0.0278146	-0.0717561	0.0368498	0.930758	0.865905	1.00047	0.051504	0	0.786205	FALSE
381.1	Otitis media	sense organs	-0.0242833	0.0126141	0.976009	0.952175	1.00044	0.0542171	0	0.589488	4	FALSE	8082	364441	0.0216953	-0.0186523	0.0291536	0.981521	0.927009	1.03924	0.522305	0	0.654788	3	FALSE	1541	54734	0.0273834	NA	NA	NA	NA	NA	NA	NA	NA	NA	81	4469	0.0178022	-0.0717026	0.0423134	0.930808	0.856727	1.01129	0.0901589	0	0.847435	FALSE
381.11	Suppurative and unspecified otitis media	sense organs	-0.0450988	0.0155684	0.955903	0.927176	0.985521	0.00376977	0	0.569014	4	FALSE	5286	368596	0.0141382	-0.0127404	0.0351193	0.98734	0.921666	1.0577	0.716773	0	0.398414	2	FALSE	1057	55585	0.0186611	NA	NA	NA	NA	NA	NA	NA	NA	NA	51	4528	0.0111378	-0.119809	0.0511116	0.88709	0.80253	0.980559	0.0190749	0	0.822913	FALSE
381.2	Eustachian tube disorders	sense organs	-0.0302241	0.0196932	0.970228	0.933493	1.00841	0.124845	0	0.593111	4	FALSE	3249	374927	0.00859124	0.118511	0.0510594	1.12582	1.01861	1.24432	0.0202846	0	0.654961	2	FALSE	477	54911	0.00861197	NA	NA	NA	NA	NA	NA	NA	NA	NA	31	4030	0.00763359	NA	NA	NA	NA	NA	NA	NA	NA	NA
381.3	Mastoiditis & related conditions	sense organs	-0.046647	0.0451969	0.954424	0.873514	1.04283	0.302033	0	0.369364	3	FALSE	621	381744	0.0016241	NA	NA	NA	NA	NA	NA	NA	NA	NA	NA	60	56430	0.00106213	NA	NA	NA	NA	NA	NA	NA	NA	NA	6	4687	0.0012785	NA	NA	NA	NA	NA	NA	NA	NA	NA
381.9	Otorrhea	sense organs	0.0257178	0.0429939	1.02605	0.943132	1.11626	0.549724	0.704869	0.033765	3	FALSE	634	377958	0.00167463	NA	NA	NA	NA	NA	NA	NA	NA	NA	NA	71	55996	0.00126634	NA	NA	NA	NA	NA	NA	NA	NA	NA	3	4691	0.000639114	NA	NA	NA	NA	NA	NA	NA	NA	NA
382	Otalgia	sense organs	-0.00814413	0.0214751	0.991889	0.951006	1.03453	0.704512	0	0.979909	4	FALSE	2793	372127	0.00744959	0.0308008	0.0457492	1.03128	0.942833	1.12802	0.500786	28.3259	0.237528	2	FALSE	645	56247	0.0113373	NA	NA	NA	NA	NA	NA	NA	NA	NA	33	3973	0.00823764	-0.0130036	0.0612715	0.987081	0.875383	1.11303	0.831928	0	0.893463	FALSE
383	Otosclerosis	sense organs	0.022585	0.060057	1.02284	0.90926	1.15061	0.706872	0	0.81302	2	FALSE	342	382560	0.000893179	NA	NA	NA	NA	NA	NA	NA	NA	NA	NA	21	56171	0.000373719	NA	NA	NA	NA	NA	NA	NA	NA	NA	2	4119	0.000485319	NA	NA	NA	NA	NA	NA	NA	NA	NA
384	Other disorders of tympanic membrane	sense organs	-0.0170571	0.0237239	0.983088	0.938422	1.02988	0.472151	0.692799	0.038573	3	FALSE	2110	380027	0.00552158	NA	NA	NA	NA	NA	NA	NA	NA	NA	NA	164	58500	0.00279558	NA	NA	NA	NA	NA	NA	NA	NA	NA	34	4651	0.0072572	NA	NA	NA	NA	NA	NA	NA	NA	NA
384.4	Perforation of tympanic membrane	sense organs	-0.0227488	0.0264581	0.977508	0.928109	1.02954	0.389896	0.647655	0.0585353	3	FALSE	1709	380621	0.00446996	NA	NA	NA	NA	NA	NA	NA	NA	NA	NA	137	58596	0.00233259	NA	NA	NA	NA	NA	NA	NA	NA	NA	29	4663	0.00618073	NA	NA	NA	NA	NA	NA	NA	NA	NA
385	Other disorders of middle ear and mastoid	sense organs	-0.0206205	0.0298369	0.979591	0.923948	1.03858	0.489496	0	0.572835	3	FALSE	1318	381210	0.0034455	NA	NA	NA	NA	NA	NA	NA	NA	NA	NA	97	58653	0.00165106	NA	NA	NA	NA	NA	NA	NA	NA	NA	15	4675	0.00319829	NA	NA	NA	NA	NA	NA	NA	NA	NA
385.3	Cholesteatoma	sense organs	0.00160626	0.0336708	1.00161	0.937642	1.06994	0.961951	0	0.462864	3	FALSE	1033	381965	0.00269714	NA	NA	NA	NA	NA	NA	NA	NA	NA	NA	80	58769	0.00135941	NA	NA	NA	NA	NA	NA	NA	NA	NA	9	4112	0.00218394	NA	NA	NA	NA	NA	NA	NA	NA	NA
385.5	Tympanosclerosis and middle ear disease related to otitis media	sense organs	-0.0429381	0.0732272	0.957971	0.829891	1.10582	0.557628	0	0.332186	2	FALSE	235	382571	0.000613888	NA	NA	NA	NA	NA	NA	NA	NA	NA	NA	8	56176	0.000142389	NA	NA	NA	NA	NA	NA	NA	NA	NA	3	4113	0.000728863	NA	NA	NA	NA	NA	NA	NA	NA	NA
386	Vertiginous syndromes and other disorders of vestibular system	sense organs	-0.0443938	0.013015	0.956577	0.932484	0.981292	0.000647327	0	0.920687	4	FALSE	7532	366609	0.0201314	-0.00811745	0.0358423	0.991915	0.924625	1.0641	0.82083	0	0.497611	2	FALSE	1060	56228	0.018503	NA	NA	NA	NA	NA	NA	NA	NA	NA	128	4439	0.0280272	-0.0467241	0.0415035	0.954351	0.879792	1.03523	0.260256	0.413341	0.191692	FALSE
386.1	Meniere's disease	sense organs	-0.0136768	0.0318459	0.986416	0.926729	1.04995	0.667584	0	0.790133	3	FALSE	1182	378786	0.00311079	NA	NA	NA	NA	NA	NA	NA	NA	NA	NA	64	53827	0.00118758	NA	NA	NA	NA	NA	NA	NA	NA	NA	16	4097	0.0038901	NA	NA	NA	NA	NA	NA	NA	NA	NA
386.2	Peripheral or central vertigo	sense organs	-0.0650335	0.0154915	0.937036	0.909013	0.965924	2.69e-05	0.0079742	0.387922	4	TRUE	5446	368838	0.0145504	0.00111534	0.0383742	1.00112	0.928582	1.07932	0.976813	0	0.517828	2	FALSE	912	56528	0.0158774	NA	NA	NA	NA	NA	NA	NA	NA	NA	102	4471	0.0223048	-0.0378054	0.0453005	0.9629	0.881092	1.0523	0.403972	0	0.398324	FALSE
386.21	Central origin vertigo	sense organs	-0.0904276	0.0599413	0.91354	0.81228	1.02742	0.1314	0	0.682481	2	FALSE	363	375330	0.000966214	NA	NA	NA	NA	NA	NA	NA	NA	NA	NA	59	53705	0.00109739	NA	NA	NA	NA	NA	NA	NA	NA	NA	8	4093	0.00195074	NA	NA	NA	NA	NA	NA	NA	NA	NA
386.3	Labyrinthitis	sense organs	-0.0278758	0.0378681	0.972509	0.902943	1.04744	0.461652	0	0.497967	3	FALSE	773	378606	0.00203754	NA	NA	NA	NA	NA	NA	NA	NA	NA	NA	55	56277	0.000976354	NA	NA	NA	NA	NA	NA	NA	NA	NA	8	4682	0.00170576	NA	NA	NA	NA	NA	NA	NA	NA	NA
386.9	Dizziness and giddiness (Light-headedness and vertigo)	sense organs	-0.00675978	0.00720548	0.993263	0.979334	1.00739	0.34817	0	0.519301	4	FALSE	27064	335050	0.0747389	0.0117962	0.0170125	1.01187	0.978683	1.04617	0.488068	0	0.411675	4	FALSE	5048	48305	0.0946151	NA	NA	NA	NA	NA	NA	NA	NA	NA	309	4061	0.0707094	-0.0254657	0.0239194	0.974856	0.930208	1.02165	0.287036	0	0.333299	FALSE
388	Other disorders of ear	sense organs	-0.0417389	0.0364654	0.95912	0.892963	1.03018	0.252369	0	0.438923	2	FALSE	1026	374799	0.00272999	NA	NA	NA	NA	NA	NA	NA	NA	NA	NA	211	57813	0.00363643	NA	NA	NA	NA	NA	NA	NA	NA	NA	23	4055	0.00564002	NA	NA	NA	NA	NA	NA	NA	NA	NA
389	Hearing loss	sense organs	-0.0117252	0.00509199	0.988343	0.978529	0.998256	0.0212971	0	0.683654	4	FALSE	108959	258562	0.29647	-0.0118615	0.012004	0.988209	0.96523	1.01173	0.323089	0	0.811213	4	FALSE	12781	41565	0.235178	NA	NA	NA	NA	NA	NA	NA	NA	NA	1670	2617	0.38955	-0.0281777	0.0160972	0.972216	0.942021	1.00338	0.0800359	0	0.402631	FALSE
389.1	Sensorineural hearing loss	sense organs	-0.015117	0.00579636	0.984997	0.97387	0.996251	0.00910696	0.248309	0.262437	4	FALSE	82130	274817	0.23009	0.0012278	0.0146276	1.00123	0.972931	1.03035	0.933106	56.2445	0.101731	3	FALSE	7851	46612	0.144153	NA	NA	NA	NA	NA	NA	NA	NA	NA	1042	3250	0.242777	-0.00274275	0.0187942	0.997261	0.961194	1.03468	0.883972	0	0.569818	FALSE
389.2	Conductive hearing loss	sense organs	-0.00878893	0.020385	0.99125	0.952426	1.03166	0.666361	0	0.738112	3	FALSE	3051	372223	0.00813006	-0.0715386	0.0555398	0.93096	0.834941	1.03802	0.197725	0	0.783501	2	FALSE	416	57780	0.00714826	NA	NA	NA	NA	NA	NA	NA	NA	NA	47	4018	0.0115621	NA	NA	NA	NA	NA	NA	NA	NA	NA
389.3	Degenerative and vascular disorders of ear	sense organs	0.0179994	0.0358415	1.01816	0.949093	1.09226	0.61553	0.238305	0.251877	2	FALSE	989	376823	0.0026177	NA	NA	NA	NA	NA	NA	NA	NA	NA	NA	34	47721	0.000711967	NA	NA	NA	NA	NA	NA	NA	NA	NA	7	4683	0.00149254	NA	NA	NA	NA	NA	NA	NA	NA	NA
389.4	Tinnitus	sense organs	0.00152473	0.00693762	1.00153	0.988	1.01524	0.826045	0	0.49429	4	FALSE	33363	318313	0.0948686	0.000349565	0.0175667	1.00035	0.966494	1.03539	0.984124	26.3565	0.243903	2	FALSE	4677	49576	0.0862072	NA	NA	NA	NA	NA	NA	NA	NA	NA	797	2715	0.226936	-0.0158439	0.0204819	0.984281	0.945551	1.0246	0.439192	0.451753	0.176839	FALSE
389.5	Disorders of acoustic nerve	sense organs	NA	NA	NA	NA	NA	NA	NA	NA	NA	NA	391	377934	0.0010335	NA	NA	NA	NA	NA	NA	NA	NA	NA	NA	59	55875	0.00105481	NA	NA	NA	NA	NA	NA	NA	NA	NA	4	4108	0.000972763	NA	NA	NA	NA	NA	NA	NA	NA	NA
394	Rheumatic disease of the heart valves	circulatory system	0.0081651	0.0130723	1.0082	0.982695	1.03436	0.532227	0	0.477612	4	FALSE	6663	367022	0.0178305	0.00746899	0.0440819	1.0075	0.924105	1.09841	0.865455	0	0.676901	4	FALSE	659	56927	0.0114438	NA	NA	NA	NA	NA	NA	NA	NA	NA	30	4625	0.00644468	-0.00622102	0.0861339	0.993798	0.839423	1.17656	0.942423	0	0.924	FALSE
394.1	Mitral valve stenosis and aortic valve stenosis	circulatory system	-0.00892916	0.0254379	0.991111	0.942908	1.04178	0.725575	0.637252	0.0634988	3	FALSE	1713	372722	0.00457489	NA	NA	NA	NA	NA	NA	NA	NA	NA	NA	114	58251	0.00195323	NA	NA	NA	NA	NA	NA	NA	NA	NA	5	4677	0.00106792	NA	NA	NA	NA	NA	NA	NA	NA	NA
394.2	Mitral valve disease	circulatory system	0.0973326	0.0411851	1.10223	1.01675	1.19489	0.0181131	0	0.991226	4	FALSE	687	374308	0.00183202	0.153897	0.116134	1.16637	0.928931	1.4645	0.185114	0	0.356187	2	FALSE	103	58449	0.00175912	NA	NA	NA	NA	NA	NA	NA	NA	NA	6	4683	0.00127959	NA	NA	NA	NA	NA	NA	NA	NA	NA
394.3	Aortic valve disease	circulatory system	-0.177198	0.0974372	0.837614	0.691999	1.01387	0.0689745	0	0.676808	2	FALSE	146	375021	0.00038916	NA	NA	NA	NA	NA	NA	NA	NA	NA	NA	8	47907	0.000166962	NA	NA	NA	NA	NA	NA	NA	NA	NA	1	4118	0.000242777	NA	NA	NA	NA	NA	NA	NA	NA	NA
394.7	Disease of tricuspid valve	circulatory system	0.000358201	0.0279812	1.00036	0.946974	1.05675	0.989786	0	0.550642	4	FALSE	1419	371534	0.00380477	-0.0849539	0.0799616	0.918555	0.785311	1.07441	0.288039	0	0.417507	2	FALSE	208	57836	0.00358349	NA	NA	NA	NA	NA	NA	NA	NA	NA	6	4669	0.00128342	-0.0809274	0.1782	0.922261	0.650384	1.30779	0.649729	0	0.38161	FALSE
395	Heart valve disorders	circulatory system	0.00412826	0.00761424	1.00414	0.989263	1.01923	0.587697	0	0.724121	4	FALSE	22318	349925	0.0599555	0.0305544	0.0232521	1.03103	0.985093	1.0791	0.188829	52.4437	0.0975364	4	FALSE	2478	54402	0.0435654	NA	NA	NA	NA	NA	NA	NA	NA	NA	130	4496	0.028102	0.00258599	0.0378689	1.00259	0.93087	1.07983	0.945556	0	0.655833	FALSE
395.1	Nonrheumatic mitral valve disorders	circulatory system	0.0539658	0.0119918	1.05545	1.03093	1.08055	6.79e-06	0	0.623112	4	TRUE	8317	362850	0.0224077	0.073264	0.0345278	1.07601	1.00561	1.15135	0.0338472	41.9092	0.160152	4	FALSE	1079	56251	0.0188209	NA	NA	NA	NA	NA	NA	NA	NA	NA	50	4597	0.0107596	0.047117	0.0662812	1.04824	0.920543	1.19366	0.477168	0.160711	0.27503	FALSE
395.2	Nonrheumatic aortic valve disorders	circulatory system	-0.0218029	0.0100509	0.978433	0.959347	0.997899	0.0300633	0	0.511254	4	FALSE	12377	360851	0.033162	-0.0199902	0.036034	0.980208	0.913369	1.05194	0.57906	0	0.532375	4	FALSE	988	56783	0.017102	NA	NA	NA	NA	NA	NA	NA	NA	NA	64	4590	0.0137516	-0.0426843	0.0497252	0.958214	0.869233	1.0563	0.39067	0.297448	0.232848	FALSE
395.3	Nonrheumatic tricuspid valve disorders	circulatory system	0.0360374	0.0351974	1.03669	0.967589	1.11074	0.305899	0.586658	0.0889834	3	FALSE	960	371496	0.00257749	-0.00733433	0.0838566	0.992692	0.84224	1.17002	0.930304	0	0.514932	2	FALSE	189	57799	0.0032593	NA	NA	NA	NA	NA	NA	NA	NA	NA	5	4096	0.00121921	NA	NA	NA	NA	NA	NA	NA	NA	NA
395.4	Nonrheumatic pulmonary valve disorders	circulatory system	-0.039223	0.0477793	0.961536	0.87558	1.05593	0.411692	0.18363	0.293777	3	FALSE	472	374098	0.00126011	NA	NA	NA	NA	NA	NA	NA	NA	NA	NA	53	58345	0.000907565	NA	NA	NA	NA	NA	NA	NA	NA	NA	2	4686	0.000426621	NA	NA	NA	NA	NA	NA	NA	NA	NA
395.6	Heart valve replaced	circulatory system	0.0311293	0.014343	1.03162	1.00302	1.06103	0.0299803	0	0.714656	4	FALSE	5856	370139	0.0155747	-0.0562573	0.0545444	0.945296	0.849453	1.05195	0.302352	51.8379	0.12539	3	FALSE	436	58133	0.00744421	NA	NA	NA	NA	NA	NA	NA	NA	NA	24	4665	0.00511836	-0.00142592	0.0739678	0.998575	0.863812	1.15436	0.98462	0	0.522505	FALSE
396	Abnormal heart sounds	circulatory system	-0.0263858	0.0136774	0.973959	0.948197	1.00042	0.053711	0	0.650403	4	FALSE	6842	361723	0.0185639	-0.058827	0.0300587	0.94287	0.888926	1.00009	0.050339	0	0.795133	4	FALSE	1424	55204	0.0251466	NA	NA	NA	NA	NA	NA	NA	NA	NA	61	4515	0.0133304	-0.03784	0.0503079	0.962867	0.872457	1.06265	0.45195	0	0.518091	FALSE
401	Hypertension	circulatory system	-0.0610226	0.00401372	0.940802	0.93343	0.948232	3.35e-52	0.68462	0.0232006	4	TRUE	209025	162117	0.563194	-0.0292636	0.012727	0.97116	0.947235	0.99569	0.021486	0	0.396202	4	FALSE	41109	15188	0.730217	-0.0744397	0.0454609	0.928263	0.849131	1.01477	0.101538	0.786904	0.0302905	FALSE	2437	2049	0.543246	-0.0455108	0.0175197	0.955509	0.923256	0.988889	0.0093852	0.189	0.266816	FALSE
401.1	Essential hypertension	circulatory system	-0.06111	0.0040058	0.94072	0.933363	0.948135	1.52e-52	0.712457	0.0152209	4	TRUE	207524	163270	0.559675	-0.027661	0.0126614	0.972718	0.948876	0.997159	0.0289132	0	0.397749	4	FALSE	40757	15480	0.724736	-0.0810121	0.0452904	0.922183	0.843851	1.00779	0.0736588	0.776426	0.0344386	FALSE	2415	2069	0.538582	-0.044881	0.0174671	0.956111	0.923933	0.98941	0.0101859	0.0465036	0.30579	FALSE
401.2	Hypertensive heart and/or renal disease	circulatory system	-0.0366938	0.00759898	0.963971	0.949721	0.978436	1.37e-06	0	0.534694	4	TRUE	26075	284425	0.0839775	-0.0102026	0.0136662	0.989849	0.963688	1.01672	0.455328	0	0.871881	4	FALSE	8785	43780	0.167126	NA	NA	NA	NA	NA	NA	NA	NA	NA	298	4051	0.0685215	-0.0324033	0.0271477	0.968116	0.91795	1.02102	0.232638	0	0.332472	FALSE
401.21	Hypertensive heart disease	circulatory system	-0.00751674	0.0109479	0.992511	0.971442	1.01404	0.492339	0.208911	0.28479	4	FALSE	11442	301662	0.0365438	0.00785318	0.0199026	1.00788	0.969325	1.04798	0.693153	0	0.881796	3	FALSE	3484	50019	0.0651178	NA	NA	NA	NA	NA	NA	NA	NA	NA	120	3884	0.02997	-0.0438396	0.0388595	0.957107	0.886918	1.03285	0.259254	0.417983	0.18993	FALSE
401.22	Hypertensive chronic kidney disease	circulatory system	-0.0615276	0.0207501	0.940327	0.902852	0.979358	0.0030251	0	0.401227	3	FALSE	2645	124128	0.0208641	-0.0579458	0.0499618	0.943701	0.855671	1.04079	0.24613	0	0.89493	3	FALSE	557	7836	0.0663648	NA	NA	NA	NA	NA	NA	NA	NA	NA	4	397	0.00997506	NA	NA	NA	NA	NA	NA	NA	NA	NA
401.3	Other hypertensive complications	circulatory system	-0.0613786	0.0217812	0.940467	0.901163	0.981485	0.00483286	0	0.603759	4	FALSE	2619	318222	0.00816292	0.0295478	0.0312086	1.02999	0.968875	1.09496	0.34375	10.1025	0.328776	3	FALSE	1337	53488	0.0243867	NA	NA	NA	NA	NA	NA	NA	NA	NA	31	4042	0.0076111	0.0767354	0.0686048	1.07976	0.943907	1.23516	0.263348	0	0.735929	FALSE
411	Ischemic Heart Disease	circulatory system	-0.060864	0.0043681	0.940951	0.93293	0.949042	3.95e-44	0.170168	0.306127	4	TRUE	92028	277134	0.249289	-0.0232506	0.0127417	0.977018	0.95292	1.00172	0.068036	2.46732	0.380071	4	FALSE	10938	43727	0.200091	0.00658837	0.0578698	1.00661	0.898675	1.12751	0.909358	0.41854	0.189718	FALSE	618	3905	0.136635	-0.0524128	0.0197332	0.948937	0.912936	0.986358	0.00790578	0	0.972063	FALSE
411.1	Unstable angina (intermediate coronary syndrome)	circulatory system	-0.100969	0.0102878	0.903961	0.885916	0.922373	9.76e-23	0.557334	0.0793514	4	TRUE	11511	340749	0.0326776	-0.0224381	0.0316912	0.977812	0.918924	1.04047	0.47893	65.783	0.0325461	4	FALSE	1319	55487	0.0232194	NA	NA	NA	NA	NA	NA	NA	NA	NA	59	4545	0.0128149	-0.0989441	0.0479816	0.905793	0.824493	0.99511	0.0391959	0	0.363612	FALSE
411.2	Myocardial infarction	circulatory system	-0.0805408	0.00673155	0.922617	0.910525	0.934871	5.44e-33	0.262769	0.25408	4	TRUE	28464	329924	0.0794223	-0.0162399	0.0210372	0.983891	0.944148	1.02531	0.440136	57.6752	0.0691438	4	FALSE	3108	53557	0.0548487	-0.110749	0.102853	0.895163	0.731734	1.09509	0.281584	0	0.995996	FALSE	160	4432	0.0348432	-0.0514168	0.0331008	0.949883	0.890214	1.01355	0.120342	0.616174	0.106504	FALSE
411.3	Angina pectoris	circulatory system	-0.0916451	0.00658452	0.912429	0.900729	0.924281	4.91e-44	0	0.911627	4	TRUE	29801	328076	0.0832716	-0.0300339	0.0220634	0.970413	0.929343	1.0133	0.173433	0	0.554757	4	FALSE	2839	52826	0.0510015	-0.120317	0.0968971	0.886639	0.733277	1.07208	0.214347	0	0.857686	FALSE	184	4372	0.0403863	-0.0602537	0.0312947	0.941526	0.885511	1.00108	0.0541834	0	0.477234	FALSE
411.4	Coronary atherosclerosis	circulatory system	-0.0641202	0.00466561	0.937892	0.929355	0.946508	5.6e-43	0.434832	0.150574	4	TRUE	77500	286962	0.212642	-0.0220875	0.013884	0.978155	0.951896	1.00514	0.111643	60.1853	0.0566684	4	FALSE	8516	47281	0.152625	0.0072709	0.0618009	1.0073	0.892386	1.13701	0.906345	0	0.431162	FALSE	516	4043	0.113183	-0.0619526	0.0209908	0.939927	0.902042	0.979404	0.00316314	0	0.806333	FALSE
411.41	Aneurysm and dissection of heart	circulatory system	0.000543071	0.0513412	1.00054	0.904762	1.10646	0.99156	0	0.920166	3	FALSE	426	354853	0.00119906	NA	NA	NA	NA	NA	NA	NA	NA	NA	NA	26	58244	0.000446199	NA	NA	NA	NA	NA	NA	NA	NA	NA	3	4649	0.000644884	NA	NA	NA	NA	NA	NA	NA	NA	NA
411.8	Other chronic ischemic heart disease, unspecified	circulatory system	-0.0835671	0.0056367	0.919829	0.909723	0.930048	1e-49	0	0.772245	4	TRUE	44888	316526	0.124201	-0.0367573	0.018445	0.96391	0.929686	0.999394	0.0462825	0	0.587402	4	FALSE	4278	52185	0.0757664	-0.00791628	0.0818853	0.992115	0.845008	1.16483	0.922984	0	0.540654	FALSE	271	4300	0.0592868	-0.0291132	0.0272309	0.971307	0.920826	1.02455	0.285014	0	0.398153	FALSE
411.9	Other acute and subacute forms of ischemic heart disease	circulatory system	-0.0703421	0.0216809	0.932075	0.893297	0.972536	0.00117686	0	0.407997	2	FALSE	2343	353050	0.0065927	NA	NA	NA	NA	NA	NA	NA	NA	NA	NA	176	57609	0.00304577	NA	NA	NA	NA	NA	NA	NA	NA	NA	14	4612	0.00302637	NA	NA	NA	NA	NA	NA	NA	NA	NA
414	Other forms of chronic heart disease	circulatory system	-0.00017668	0.0105151	0.999823	0.979429	1.02064	0.986594	0.493795	0.115244	4	FALSE	10887	339868	0.0310388	-0.0267564	0.0230455	0.973598	0.930601	1.01858	0.245632	25.418	0.259053	4	FALSE	2536	53738	0.0450652	NA	NA	NA	NA	NA	NA	NA	NA	NA	38	4546	0.0082897	0.0345583	0.0574241	1.03516	0.924973	1.15848	0.547301	0.0519254	0.304411	FALSE
414.2	ASCVD	circulatory system	-0.0157155	0.0293773	0.984407	0.929328	1.04275	0.592681	0.757968	0.0420872	2	FALSE	1474	226010	0.00647958	NA	NA	NA	NA	NA	NA	NA	NA	NA	NA	128	53540	0.00238503	NA	NA	NA	NA	NA	NA	NA	NA	NA	3	4115	0.000728509	NA	NA	NA	NA	NA	NA	NA	NA	NA
415	Pulmonary heart disease	circulatory system	0.0552536	0.0108172	1.05681	1.03464	1.07945	3.26e-07	0.644726	0.0376708	4	TRUE	11087	363743	0.0295787	0.0567916	0.0224841	1.05844	1.0128	1.10612	0.0115416	0	0.462513	4	FALSE	2659	54895	0.0462001	NA	NA	NA	NA	NA	NA	NA	NA	NA	54	4603	0.0115954	0.156283	0.0481908	1.16916	1.06378	1.28497	0.0011828	0	0.348395	FALSE
415.1	Acute pulmonary heart disease	circulatory system	0.0836077	0.0167699	1.0872	1.05205	1.12353	6.18e-07	0	0.485436	4	TRUE	4606	373783	0.0121727	0.0905255	0.0314988	1.09475	1.02921	1.16447	0.00405397	32.9766	0.224919	3	FALSE	1309	54563	0.0234286	NA	NA	NA	NA	NA	NA	NA	NA	NA	16	4100	0.00388727	0.200544	0.0675487	1.22207	1.07053	1.39506	0.00298894	0	0.365392	FALSE
415.11	Pulmonary embolism and infarction, acute	circulatory system	0.0895006	0.0171014	1.09363	1.05758	1.13091	1.66e-07	0	0.707742	4	TRUE	4445	374282	0.0117367	0.0967222	0.0319319	1.10155	1.03473	1.1727	0.00245352	0	0.483033	3	FALSE	1273	54637	0.0227687	NA	NA	NA	NA	NA	NA	NA	NA	NA	16	4100	0.00388727	0.191585	0.0678094	1.21117	1.06044	1.38332	0.00472286	0	0.330576	FALSE
415.2	Chronic pulmonary heart disease	circulatory system	0.0222863	0.0143492	1.02254	0.994179	1.0517	0.120389	0.25739	0.257198	4	FALSE	6007	369719	0.0159877	0.0729584	0.0308204	1.07569	1.01263	1.14267	0.0179226	0	0.790199	4	FALSE	1373	56251	0.0238269	NA	NA	NA	NA	NA	NA	NA	NA	NA	36	4632	0.00771208	NA	NA	NA	NA	NA	NA	NA	NA	NA
415.21	Primary pulmonary hypertension	circulatory system	0.0259117	0.0340491	1.02625	0.959999	1.09707	0.446651	0.545203	0.110938	3	FALSE	1021	378051	0.00269342	NA	NA	NA	NA	NA	NA	NA	NA	NA	NA	219	58217	0.00374769	NA	NA	NA	NA	NA	NA	NA	NA	NA	4	4687	0.000852697	NA	NA	NA	NA	NA	NA	NA	NA	NA
416	Cardiomegaly	circulatory system	0.0142099	0.0106946	1.01431	0.993272	1.0358	0.183949	0.505672	0.108308	4	FALSE	10370	363462	0.0277397	-0.0184433	0.0270083	0.981726	0.931109	1.03509	0.494685	39.7466	0.173344	4	FALSE	1850	54174	0.0330216	NA	NA	NA	NA	NA	NA	NA	NA	NA	49	4593	0.0105558	0.0243438	0.0628954	1.02464	0.905807	1.15907	0.698718	0	0.995575	FALSE
418	Nonspecific chest pain	circulatory system	-0.0351952	0.00568538	0.965417	0.954719	0.976235	6e-10	0.721273	0.0130777	4	TRUE	56616	297623	0.159824	-0.0140273	0.011069	0.986071	0.964908	1.0077	0.205062	65.9979	0.0528133	3	FALSE	16423	35072	0.318924	NA	NA	NA	NA	NA	NA	NA	NA	NA	661	2998	0.18065	-0.0133061	0.0170743	0.986782	0.954306	1.02036	0.4358	0	0.584515	FALSE
418.1	Precordial pain	circulatory system	-0.0366718	0.0160617	0.963992	0.934118	0.994822	0.0224197	0	0.844416	3	FALSE	4218	376440	0.0110808	-0.121488	0.060828	0.885602	0.786071	0.997735	0.0457997	0	0.955543	4	FALSE	358	57124	0.00622804	NA	NA	NA	NA	NA	NA	NA	NA	NA	7	4678	0.00149413	-0.209549	0.107024	0.81095	0.657499	1.00021	0.0502341	0	0.434246	FALSE
420	Carditis	circulatory system	0.0336755	0.0148509	1.03425	1.00458	1.0648	0.023355	0	0.634136	4	FALSE	5277	374630	0.0138902	0.0796381	0.0394962	1.0829	1.00223	1.17005	0.0437636	24.0992	0.266636	4	FALSE	826	57082	0.014264	NA	NA	NA	NA	NA	NA	NA	NA	NA	29	4651	0.00619658	0.000451266	0.0719136	1.00045	0.868926	1.15188	0.994993	0	0.474872	FALSE
420.1	Myocarditis	circulatory system	-0.0454027	0.0862578	0.955613	0.806973	1.13163	0.598638	0.132545	0.282964	2	FALSE	168	381552	0.000440113	NA	NA	NA	NA	NA	NA	NA	NA	NA	NA	37	56469	0.000654798	NA	NA	NA	NA	NA	NA	NA	NA	NA	0	0	NA	NA	NA	NA	NA	NA	NA	NA	NA	NA
420.2	Pericarditis	circulatory system	0.0473844	0.0187258	1.04852	1.01074	1.08772	0.0113923	0	0.973793	3	FALSE	3243	377705	0.00851297	0.119031	0.0497469	1.1264	1.02176	1.24176	0.0167238	0	0.584633	3	FALSE	522	57768	0.00895522	NA	NA	NA	NA	NA	NA	NA	NA	NA	21	4668	0.00447857	NA	NA	NA	NA	NA	NA	NA	NA	NA
420.21	Acute pericarditis	circulatory system	0.0180542	0.0453102	1.01822	0.931693	1.11278	0.690293	0	0.975586	3	FALSE	569	380852	0.00149179	NA	NA	NA	NA	NA	NA	NA	NA	NA	NA	125	56287	0.00221584	NA	NA	NA	NA	NA	NA	NA	NA	NA	10	4107	0.00242895	NA	NA	NA	NA	NA	NA	NA	NA	NA
420.22	Chronic pericarditis	circulatory system	0.0193185	0.0597656	1.01951	0.906812	1.14621	0.746515	0.189055	0.29138	3	FALSE	314	381228	0.000822976	NA	NA	NA	NA	NA	NA	NA	NA	NA	NA	30	56466	0.000531011	NA	NA	NA	NA	NA	NA	NA	NA	NA	4	4117	0.000970638	NA	NA	NA	NA	NA	NA	NA	NA	NA
420.3	Endocarditis	circulatory system	0.0299929	0.0247542	1.03045	0.981646	1.08167	0.225655	0	0.496505	4	FALSE	1934	378644	0.00508174	0.0563378	0.0733638	1.05796	0.916262	1.22156	0.442532	60.3562	0.112235	2	FALSE	271	58118	0.00464129	NA	NA	NA	NA	NA	NA	NA	NA	NA	7	4690	0.00149031	0.0108267	0.108289	1.01089	0.817573	1.24991	0.92036	0	0.409877	FALSE
425	Cardiomyopathy	circulatory system	0.0603739	0.010791	1.06223	1.04	1.08494	2.21e-08	0.631105	0.0433531	4	TRUE	10972	366985	0.0290298	0.05201	0.0214442	1.05339	1.01003	1.0986	0.0152931	0	0.709707	4	FALSE	2921	54720	0.0506757	NA	NA	NA	NA	NA	NA	NA	NA	NA	77	4597	0.0164741	0.0446518	0.0424088	1.04566	0.962263	1.13629	0.292391	0.0610425	0.302075	FALSE
425.1	Primary/intrinsic cardiomyopathies	circulatory system	0.0613468	0.0111054	1.06327	1.04037	1.08666	3.31e-08	0.431815	0.152407	4	TRUE	10339	367794	0.0273422	0.0547149	0.0218597	1.05624	1.01194	1.10248	0.0123144	0	0.6364	4	FALSE	2808	54924	0.0486385	NA	NA	NA	NA	NA	NA	NA	NA	NA	75	4600	0.0160428	0.0457744	0.0434901	1.04684	0.961304	1.13998	0.292559	0	0.372849	FALSE
425.11	Hypertrophic obstructive cardiomyopathy	circulatory system	-0.0345956	0.0470678	0.965996	0.880869	1.05935	0.46233	0	0.512268	3	FALSE	528	381125	0.00138346	NA	NA	NA	NA	NA	NA	NA	NA	NA	NA	115	58611	0.00195825	NA	NA	NA	NA	NA	NA	NA	NA	NA	2	4121	0.000485084	NA	NA	NA	NA	NA	NA	NA	NA	NA
425.12	Other hypertrophic cardiomyopathy	circulatory system	-0.0012165	0.0476532	0.998784	0.909723	1.09656	0.979634	0	0.734595	3	FALSE	503	381250	0.00131761	NA	NA	NA	NA	NA	NA	NA	NA	NA	NA	115	58595	0.00195878	NA	NA	NA	NA	NA	NA	NA	NA	NA	5	4116	0.0012133	NA	NA	NA	NA	NA	NA	NA	NA	NA
425.2	Secondary/extrinsic cardiomyopathies	circulatory system	0.0450002	0.0308748	1.04603	0.984607	1.11128	0.144976	0.631297	0.06639	3	FALSE	1237	378947	0.00325369	0.0694262	0.0585724	1.07189	0.95564	1.20229	0.235896	51.3596	0.127977	3	FALSE	358	55413	0.00641911	NA	NA	NA	NA	NA	NA	NA	NA	NA	10	4112	0.00242601	NA	NA	NA	NA	NA	NA	NA	NA	NA
425.8	Other cardiomyopathy	circulatory system	0.149545	0.0659365	1.16131	1.02052	1.32151	0.0233282	0	0.715172	2	FALSE	310	377706	0.000820071	NA	NA	NA	NA	NA	NA	NA	NA	NA	NA	110	58570	0.00187457	NA	NA	NA	NA	NA	NA	NA	NA	NA	1	4123	0.000242483	NA	NA	NA	NA	NA	NA	NA	NA	NA
426	Cardiac conduction disorders	circulatory system	0.0286051	0.00625911	1.02902	1.01647	1.04172	4.87e-06	0.573417	0.0708649	4	TRUE	36224	310788	0.104388	-0.00842751	0.0150257	0.991608	0.962831	1.02124	0.574884	76.3597	0.00535682	4	FALSE	6766	45858	0.128573	NA	NA	NA	NA	NA	NA	NA	NA	NA	238	4169	0.054005	-0.00475484	0.0270488	0.995256	0.943868	1.04944	0.860461	0	0.589888	FALSE
426.2	Atrioventricular [AV] block	circulatory system	0.0557779	0.0112178	1.05736	1.03437	1.08087	6.62e-07	0	0.989268	4	TRUE	9678	348833	0.026995	0.0966328	0.0342672	1.10146	1.02991	1.17797	0.00480265	73.5486	0.0100152	4	FALSE	1126	56101	0.019676	NA	NA	NA	NA	NA	NA	NA	NA	NA	41	4588	0.0088572	0.0150377	0.0642508	1.01515	0.895036	1.15139	0.814948	0	0.755944	FALSE
426.21	First degree AV block	circulatory system	0.0563698	0.016208	1.05799	1.02491	1.09214	0.00050537	0.367137	0.20595	3	FALSE	4482	353383	0.0125243	0.0478056	0.0496529	1.04897	0.951693	1.15618	0.335651	90.2949	0.00132749	2	FALSE	550	56825	0.00958606	NA	NA	NA	NA	NA	NA	NA	NA	NA	17	4617	0.00366854	NA	NA	NA	NA	NA	NA	NA	NA	NA
426.22	Mobitz II AV block	circulatory system	NA	NA	NA	NA	NA	NA	NA	NA	NA	NA	126	229229	0.000549367	NA	NA	NA	NA	NA	NA	NA	NA	NA	NA	25	53883	0.000463753	NA	NA	NA	NA	NA	NA	NA	NA	NA	0	0	NA	NA	NA	NA	NA	NA	NA	NA	NA	NA
426.23	Second degree AV block	circulatory system	0.0539218	0.027119	1.0554	1.00077	1.11302	0.0467739	0	0.389211	3	FALSE	1559	358082	0.00433488	NA	NA	NA	NA	NA	NA	NA	NA	NA	NA	192	57774	0.00331229	NA	NA	NA	NA	NA	NA	NA	NA	NA	4	4112	0.000971817	NA	NA	NA	NA	NA	NA	NA	NA	NA
426.24	Atrioventricular block, complete	circulatory system	0.0465506	0.0185356	1.04765	1.01027	1.08641	0.0120248	0.494232	0.114987	4	FALSE	3496	356310	0.00971635	0.122388	0.0689777	1.13019	0.987276	1.2938	0.076012	0	0.488722	2	FALSE	309	57731	0.00532391	NA	NA	NA	NA	NA	NA	NA	NA	NA	14	4644	0.00300558	-0.144122	0.0951893	0.865782	0.718428	1.04336	0.130011	0.167756	0.273008	FALSE
426.25	Other heart block	circulatory system	0.0230216	0.0410765	1.02329	0.944134	1.10908	0.575169	0	0.501922	2	FALSE	768	355261	0.00215713	NA	NA	NA	NA	NA	NA	NA	NA	NA	NA	110	56070	0.00195799	NA	NA	NA	NA	NA	NA	NA	NA	NA	4	4118	0.000970403	NA	NA	NA	NA	NA	NA	NA	NA	NA
426.3	Bundle branch block	circulatory system	0.0151633	0.0121511	1.01528	0.991385	1.03975	0.212069	0	0.446019	4	FALSE	8275	347686	0.0232469	0.0572685	0.0404334	1.05894	0.97826	1.14627	0.156668	0	0.486139	4	FALSE	792	56392	0.01385	NA	NA	NA	NA	NA	NA	NA	NA	NA	38	4570	0.00824653	0.0546439	0.0622743	1.05616	0.934811	1.19327	0.380231	0	0.81068	FALSE
426.31	Right bundle branch block	circulatory system	0.00209913	0.0215579	1.0021	0.960642	1.04535	0.922431	0.618264	0.0728309	3	FALSE	2849	352748	0.00801188	0.0509154	0.0605903	1.05223	0.934411	1.18491	0.400727	0	0.869801	2	FALSE	360	54842	0.0065215	NA	NA	NA	NA	NA	NA	NA	NA	NA	22	4066	0.0053816	NA	NA	NA	NA	NA	NA	NA	NA	NA
426.32	Left bundle branch block	circulatory system	0.0187453	0.0159208	1.01892	0.987618	1.05122	0.239032	0	0.990591	4	FALSE	4535	354543	0.0126296	0.11427	0.064927	1.12105	0.987099	1.27319	0.078412	0	0.488822	2	FALSE	339	57301	0.00588133	NA	NA	NA	NA	NA	NA	NA	NA	NA	11	4626	0.00237222	-0.104974	0.103393	0.900348	0.735195	1.1026	0.309964	0.625384	0.102295	FALSE
426.4	Anomalous atrioventricular excitation	circulatory system	0.0986359	0.0512905	1.10366	0.99811	1.22038	0.0544696	0	0.427987	3	FALSE	442	359314	0.00122861	NA	NA	NA	NA	NA	NA	NA	NA	NA	NA	60	58092	0.00103178	NA	NA	NA	NA	NA	NA	NA	NA	NA	1	4123	0.000242483	NA	NA	NA	NA	NA	NA	NA	NA	NA
426.7	Abnormal electrocardiogram [ECG] [EKG]	circulatory system	-0.00219308	0.0110033	0.997809	0.976521	1.01956	0.84202	0.250624	0.263304	3	FALSE	11493	329815	0.0336734	-0.0431672	0.0191972	0.957751	0.922385	0.994474	0.0245368	14.1173	0.312117	3	FALSE	3872	46515	0.0768452	NA	NA	NA	NA	NA	NA	NA	NA	NA	118	3771	0.030342	-0.0495167	0.0373202	0.951689	0.884562	1.02391	0.184573	0	0.517357	FALSE
426.8	Other cardiac conduction disorders	circulatory system	-0.0115881	0.0509436	0.988479	0.894549	1.09227	0.820059	0	0.685432	3	FALSE	483	357787	0.00134815	NA	NA	NA	NA	NA	NA	NA	NA	NA	NA	147	55198	0.00265607	NA	NA	NA	NA	NA	NA	NA	NA	NA	4	4644	0.000860585	NA	NA	NA	NA	NA	NA	NA	NA	NA
426.9	Cardiac pacemaker/device in situ	circulatory system	0.0412752	0.00946732	1.04214	1.02298	1.06166	1.3e-05	0	0.812683	4	TRUE	14230	346554	0.0394419	0.0484523	0.0279268	1.04965	0.993736	1.1087	0.0827456	0	0.597537	4	FALSE	1674	56190	0.0289299	NA	NA	NA	NA	NA	NA	NA	NA	NA	63	4582	0.013563	0.0175145	0.0453627	1.01767	0.931094	1.11229	0.699424	0	0.85376	FALSE
426.91	Cardiac pacemaker in situ	circulatory system	0.0555599	0.0107319	1.05713	1.03513	1.0796	2.25e-07	0	0.877439	4	TRUE	10862	349799	0.0301169	0.108163	0.0392279	1.11423	1.03177	1.20328	0.00582831	0	0.434612	4	FALSE	847	56979	0.0146474	NA	NA	NA	NA	NA	NA	NA	NA	NA	42	4602	0.00904393	0.0798631	0.0588804	1.08314	0.965084	1.21564	0.174984	0	0.432176	FALSE
426.92	Cardiac defibrillator in situ	circulatory system	0.0345754	0.0168412	1.03518	1.00157	1.06992	0.0400704	0	0.905912	3	FALSE	4530	353932	0.0126373	-0.00987392	0.0347956	0.990175	0.924898	1.06006	0.776588	0	0.876052	3	FALSE	1051	54546	0.0189039	NA	NA	NA	NA	NA	NA	NA	NA	NA	32	4084	0.00777454	-0.0220892	0.0608562	0.978153	0.868172	1.10207	0.716625	0.26462	0.243565	FALSE
427	Cardiac dysrhythmias	circulatory system	0.0818472	0.00450263	1.08529	1.07575	1.09491	7.76e-74	0	0.845462	4	TRUE	86350	268969	0.243021	0.018961	0.0118642	1.01914	0.995717	1.04312	0.110005	4.81282	0.368824	4	FALSE	12916	38754	0.249971	0.105203	0.0559365	1.11094	0.99558	1.23966	0.0600036	0.311561	0.228117	FALSE	626	3694	0.144907	0.0588144	0.0192021	1.06058	1.0214	1.10125	0.00219194	0.554678	0.133998	FALSE
427.1	Paroxysmal tachycardia, unspecified	circulatory system	0.0740308	0.0110488	1.07684	1.05377	1.10041	2.08e-11	0	0.472717	4	TRUE	9938	347304	0.0278187	0.0034537	0.0292673	1.00346	0.947518	1.0627	0.906063	0	0.497738	4	FALSE	1503	55640	0.0263024	NA	NA	NA	NA	NA	NA	NA	NA	NA	64	4540	0.013901	0.0518124	0.0587299	1.05318	0.938666	1.18166	0.377661	0	0.348212	FALSE
427.11	Paroxysmal supraventricular tachycardia	circulatory system	0.0801742	0.0156284	1.08348	1.05079	1.11718	2.9e-07	0	0.991908	4	TRUE	4816	353512	0.0134402	0.0157397	0.0438064	1.01586	0.932283	1.10694	0.71937	0	0.662785	4	FALSE	665	56884	0.0115554	NA	NA	NA	NA	NA	NA	NA	NA	NA	34	4593	0.00734817	0.151238	0.0855697	1.16327	0.98366	1.37568	0.077157	0	0.888983	FALSE
427.12	Paroxysmal ventricular tachycardia	circulatory system	0.0626056	0.0154247	1.06461	1.0329	1.09728	4.93e-05	0.423476	0.157481	4	FALSE	5012	352726	0.0140103	-0.00507913	0.0399315	0.994934	0.920035	1.07593	0.898785	0	0.733502	3	FALSE	799	56737	0.013887	NA	NA	NA	NA	NA	NA	NA	NA	NA	23	4605	0.00496975	-0.0251799	0.081411	0.975134	0.831318	1.14383	0.757098	0	0.373747	FALSE
427.2	Atrial fibrillation and flutter	circulatory system	0.15266	0.00567043	1.16493	1.15205	1.17795	1.21e-159	0.597823	0.058611	4	TRUE	45641	321647	0.124265	0.0780136	0.0189921	1.08114	1.04163	1.12214	4e-05	0	0.86671	4	TRUE	3888	53262	0.0680315	NA	NA	NA	NA	NA	NA	NA	NA	NA	231	4381	0.0500867	0.0997312	0.0304612	1.10487	1.04084	1.17285	0.0010602	0.488622	0.161995	FALSE
427.21	Atrial fibrillation	circulatory system	0.15537	0.00672523	1.16809	1.15279	1.18359	4.37e-118	0.648131	0.0363058	4	TRUE	34271	322839	0.0959676	0.080928	0.0198327	1.08429	1.04295	1.12727	4.49e-05	0	0.921368	3	TRUE	3540	53579	0.0619759	NA	NA	NA	NA	NA	NA	NA	NA	NA	207	4403	0.0449024	0.105656	0.0311611	1.11144	1.04559	1.18144	0.000697287	0	0.389699	FALSE
427.22	Atrial flutter	circulatory system	0.155705	0.0111278	1.16848	1.14327	1.19425	1.73e-44	0.436262	0.149705	4	TRUE	10811	345158	0.0303706	0.0974231	0.0311956	1.10233	1.03695	1.17183	0.00179036	0	0.838506	3	FALSE	1341	56164	0.0233197	NA	NA	NA	NA	NA	NA	NA	NA	NA	52	4567	0.0112578	0.203988	0.0545749	1.22628	1.10189	1.36472	0.000185667	0.646934	0.0923843	FALSE
427.3	Other specified cardiac dysrhythmias	circulatory system	0.0245244	0.00809736	1.02483	1.00869	1.04122	0.00245615	0.381168	0.183284	4	FALSE	20527	323922	0.0595937	0.0309483	0.0201884	1.03143	0.991417	1.07306	0.125282	56.2673	0.0765012	4	FALSE	3452	50391	0.0641123	NA	NA	NA	NA	NA	NA	NA	NA	NA	129	4344	0.0288397	0.00927475	0.0355259	1.00932	0.941431	1.0821	0.794038	0	0.844347	FALSE
427.4	Cardiac arrest and ventricular fibrillation	circulatory system	0.0183353	0.0223525	1.0185	0.974847	1.06412	0.412058	0	0.688373	3	FALSE	2278	356671	0.00634631	0.0694228	0.0637001	1.07189	0.946081	1.21443	0.275784	0	0.438336	2	FALSE	322	57484	0.00557036	NA	NA	NA	NA	NA	NA	NA	NA	NA	10	4640	0.00215054	NA	NA	NA	NA	NA	NA	NA	NA	NA
427.41	Ventricular fibrillation and flutter	circulatory system	0.0371149	0.0322541	1.03781	0.974236	1.10554	0.249853	0.567819	0.0988802	3	FALSE	1079	358306	0.00300235	NA	NA	NA	NA	NA	NA	NA	NA	NA	NA	133	57890	0.00229219	NA	NA	NA	NA	NA	NA	NA	NA	NA	2	4117	0.000485555	NA	NA	NA	NA	NA	NA	NA	NA	NA
427.42	Cardiac arrest	circulatory system	0.00354657	0.0291311	1.00355	0.947859	1.06252	0.903101	0	0.532719	3	FALSE	1347	357664	0.00375197	0.108883	0.0785711	1.11503	0.955889	1.30067	0.16581	0	0.989574	2	FALSE	209	57673	0.00361079	NA	NA	NA	NA	NA	NA	NA	NA	NA	9	4647	0.00193299	NA	NA	NA	NA	NA	NA	NA	NA	NA
427.5	Arrhythmia (cardiac) NOS	circulatory system	0.0462945	0.0099997	1.04738	1.02705	1.06811	3.66e-06	0.738944	0.0093433	4	TRUE	13486	330817	0.039169	0.0188814	0.0216824	1.01906	0.976661	1.0633	0.383855	41.2746	0.182165	3	FALSE	2933	51227	0.0541544	NA	NA	NA	NA	NA	NA	NA	NA	NA	108	4374	0.0240964	0.0531414	0.0425575	1.05458	0.970184	1.14632	0.211775	0	0.500062	FALSE
427.6	Premature beats	circulatory system	0.116924	0.0157948	1.12403	1.08977	1.15937	1.33e-13	0	0.84935	4	TRUE	5024	348584	0.0142078	0.0775932	0.0400094	1.08068	0.999177	1.16884	0.0524558	67.338	0.0468096	3	FALSE	812	55844	0.0143321	NA	NA	NA	NA	NA	NA	NA	NA	NA	36	4585	0.00779052	-0.0100853	0.0867218	0.989965	0.835223	1.17338	0.907419	0	0.80791	FALSE
427.61	Supraventricular premature beats	circulatory system	0.138524	0.036755	1.14858	1.06875	1.23437	0.000164002	0.558655	0.103747	3	FALSE	923	355839	0.00258716	NA	NA	NA	NA	NA	NA	NA	NA	NA	NA	202	54877	0.00366746	NA	NA	NA	NA	NA	NA	NA	NA	NA	4	4106	0.000973236	NA	NA	NA	NA	NA	NA	NA	NA	NA
427.7	Tachycardia NOS	circulatory system	-0.00773466	0.0113808	0.992295	0.970406	1.01468	0.496743	0.548413	0.0841816	4	FALSE	9547	339902	0.0273202	-0.0192371	0.0259972	0.980947	0.932216	1.03222	0.45932	0	0.69199	4	FALSE	1933	53125	0.0351084	NA	NA	NA	NA	NA	NA	NA	NA	NA	68	4460	0.0150177	0.0176276	0.0514687	1.01778	0.920122	1.12581	0.731981	0.519178	0.149262	FALSE
427.8	Sinoatrial node dysfunction (Bradycardia)	circulatory system	0.0507375	0.0182525	1.05205	1.01508	1.09036	0.00544003	0	0.701292	4	FALSE	3692	354270	0.0103139	0.110642	0.0678864	1.117	0.977837	1.27596	0.103141	0	0.676666	3	FALSE	269	55134	0.00485533	NA	NA	NA	NA	NA	NA	NA	NA	NA	18	4082	0.00439024	-0.16635	0.0974347	0.846749	0.699549	1.02492	0.087766	0	0.613741	FALSE
427.9	Palpitations	circulatory system	0.0434258	0.010836	1.04438	1.02244	1.0668	6.13e-05	0.0725793	0.356824	4	FALSE	10668	340985	0.0303367	0.0171078	0.0262906	1.01725	0.966165	1.07105	0.515228	0	0.745682	4	FALSE	1888	54156	0.0336878	NA	NA	NA	NA	NA	NA	NA	NA	NA	124	4412	0.0273369	0.0906407	0.0392724	1.09488	1.01376	1.18248	0.020999	0.879589	0.0039538	FALSE
428	Congestive heart failure; nonhypertensive	circulatory system	0.00741625	0.00666159	1.00744	0.994376	1.02068	0.265586	0	0.573122	4	FALSE	31266	343698	0.083384	0.0206842	0.0155725	1.0209	0.990211	1.05254	0.184095	0	0.524303	4	FALSE	6120	50522	0.108047	NA	NA	NA	NA	NA	NA	NA	NA	NA	169	4457	0.0365326	0.0201647	0.0287406	1.02037	0.96448	1.0795	0.482922	0.588524	0.119012	FALSE
428.1	Congestive heart failure (CHF) NOS	circulatory system	0.0134629	0.00824315	1.01355	0.99731	1.03006	0.102423	0	0.936887	4	FALSE	19936	352516	0.0535264	0.02247	0.0181948	1.02272	0.986895	1.05985	0.216844	0	0.855357	4	FALSE	4283	52461	0.0754793	NA	NA	NA	NA	NA	NA	NA	NA	NA	111	4532	0.023907	0.0312544	0.0344951	1.03175	0.964298	1.10392	0.364908	0.056816	0.303161	FALSE
428.2	Heart failure NOS	circulatory system	0.00419515	0.0123858	1.0042	0.98012	1.02888	0.734832	0	0.667512	3	FALSE	7279	371832	0.0192002	0.0392778	0.043758	1.04006	0.954578	1.1332	0.369392	56.3603	0.101116	3	FALSE	676	57145	0.0116913	NA	NA	NA	NA	NA	NA	NA	NA	NA	18	4661	0.00384698	0.0545962	0.0964288	1.05611	0.87424	1.27583	0.57127	0	0.5029	FALSE
428.3	Heart failure with reduced EF [Systolic or combined heart failure]	circulatory system	0.0147808	0.0101883	1.01489	0.994825	1.03536	0.146848	0	0.45707	4	FALSE	13292	359366	0.0356681	0.03172	0.0196063	1.03223	0.993315	1.07267	0.105695	0	0.98003	3	FALSE	3568	53913	0.0620727	NA	NA	NA	NA	NA	NA	NA	NA	NA	112	3975	0.027404	0.0067083	0.0358674	1.00673	0.938389	1.08005	0.851636	0.786055	0.0306208	FALSE
428.4	Heart failure with preserved EF [Diastolic heart failure]	circulatory system	-0.00380137	0.0133781	0.996206	0.970424	1.02267	0.776297	0	0.805686	3	FALSE	7573	365348	0.0203073	0.0142652	0.0269218	1.01437	0.962231	1.06933	0.596198	17.706	0.296664	3	FALSE	1841	52877	0.0336452	NA	NA	NA	NA	NA	NA	NA	NA	NA	41	4047	0.0100294	-0.0398905	0.0510698	0.960895	0.869371	1.06205	0.434745	0	0.834393	FALSE
429	Ill-defined descriptions and complications of heart disease	circulatory system	-0.0370818	0.0134252	0.963597	0.938573	0.989289	0.00574289	0.251529	0.260583	4	FALSE	7238	356805	0.0198823	0.00154648	0.0310084	1.00155	0.942491	1.0643	0.960224	0	0.758441	4	FALSE	1351	54140	0.0243463	NA	NA	NA	NA	NA	NA	NA	NA	NA	27	4581	0.00585938	-0.0187669	0.055974	0.981408	0.879437	1.0952	0.737414	0	0.446002	FALSE
429.1	Heart transplant/surgery	circulatory system	-0.0217793	0.0286739	0.978456	0.924984	1.03502	0.447522	0	0.842342	4	FALSE	1512	374167	0.00402471	0.0222032	0.067491	1.02245	0.895765	1.16705	0.742171	10.6312	0.32662	3	FALSE	262	57965	0.00449963	NA	NA	NA	NA	NA	NA	NA	NA	NA	10	4094	0.00243665	0.0270004	0.121988	1.02737	0.80889	1.30486	0.82483	0.201931	0.262976	FALSE
429.2	Abnormal function study of cardiovascular system	circulatory system	-0.0282439	0.0204418	0.972151	0.933972	1.01189	0.167073	0.706008	0.0169064	4	FALSE	2947	368825	0.0079269	-0.0157229	0.046489	0.9844	0.89867	1.07831	0.735207	0	0.751039	4	FALSE	597	56372	0.0104794	NA	NA	NA	NA	NA	NA	NA	NA	NA	14	4648	0.003003	-0.0667987	0.0852206	0.935383	0.791498	1.10543	0.433138	0.612598	0.108133	FALSE
429.3	Symptoms involving cardiovascular system	circulatory system	-0.0514814	0.0207575	0.949821	0.911954	0.989261	0.0131332	0	0.594452	3	FALSE	3047	221925	0.0135439	0.0211272	0.0479817	1.02135	0.92968	1.12206	0.659706	0	0.803598	3	FALSE	543	53828	0.00998694	NA	NA	NA	NA	NA	NA	NA	NA	NA	8	4073	0.0019603	-0.0232262	0.084515	0.977042	0.827892	1.15306	0.783457	0	0.530672	FALSE
429.9	Cardiac complications, not elsewhere classified	circulatory system	0.0177255	0.051987	1.01788	0.919278	1.12707	0.733133	0	0.342606	2	FALSE	444	226624	0.00195536	NA	NA	NA	NA	NA	NA	NA	NA	NA	NA	60	53539	0.00111942	NA	NA	NA	NA	NA	NA	NA	NA	NA	2	4109	0.0004865	NA	NA	NA	NA	NA	NA	NA	NA	NA
430	Intracranial hemorrhage	circulatory system	-0.0319872	0.0189243	0.968519	0.933254	1.00512	0.0909765	0	0.505928	4	FALSE	3184	372335	0.00847893	0.0589736	0.047263	1.06075	0.9669	1.1637	0.212114	0	0.813517	4	FALSE	568	57778	0.00973503	NA	NA	NA	NA	NA	NA	NA	NA	NA	35	4643	0.00748183	-0.073211	0.0753884	0.929405	0.801741	1.0774	0.33149	0	0.74814	FALSE
430.1	Subarachnoid hemorrhage	circulatory system	-0.00666351	0.0362545	0.993359	0.925222	1.06651	0.854172	0	0.653384	3	FALSE	830	374720	0.00221009	NA	NA	NA	NA	NA	NA	NA	NA	NA	NA	107	56239	0.00189898	NA	NA	NA	NA	NA	NA	NA	NA	NA	4	4684	0.000853242	0.0234728	0.171383	1.02375	0.731665	1.43244	0.891062	0	0.441583	FALSE
430.2	Intracerebral hemorrhage	circulatory system	-0.0401631	0.0265214	0.960633	0.911974	1.01189	0.129933	0	0.837176	3	FALSE	1574	374341	0.00418712	0.0447078	0.0712488	1.04572	0.90943	1.20244	0.530339	0	0.459223	2	FALSE	262	58249	0.00447779	NA	NA	NA	NA	NA	NA	NA	NA	NA	19	4664	0.00405723	-0.160147	0.126377	0.852018	0.665084	1.09149	0.205077	0	0.632459	FALSE
430.3	Subdural hemorrhage	circulatory system	-0.0427362	0.0411336	0.958164	0.883948	1.03861	0.298823	0	0.658974	2	FALSE	733	231715	0.00315339	NA	NA	NA	NA	NA	NA	NA	NA	NA	NA	204	55838	0.00364013	NA	NA	NA	NA	NA	NA	NA	NA	NA	9	4110	0.002185	NA	NA	NA	NA	NA	NA	NA	NA	NA
433	Cerebrovascular disease	circulatory system	-0.0499325	0.00617767	0.951294	0.939845	0.962882	6.33e-16	0.478299	0.124405	4	TRUE	37426	333051	0.101021	-0.0202782	0.0153275	0.979926	0.950926	1.00981	0.185838	43.1225	0.152766	4	FALSE	6507	49738	0.11569	NA	NA	NA	NA	NA	NA	NA	NA	NA	272	4322	0.0592077	-0.118751	0.0256163	0.888029	0.844544	0.933752	3.56e-06	0	0.65337	TRUE
433.1	Occlusion and stenosis of precerebral arteries	circulatory system	-0.0763851	0.0101384	0.926459	0.908231	0.945053	4.91e-14	0	0.547758	4	TRUE	13042	354731	0.0354621	-0.0509422	0.0320212	0.950334	0.892523	1.01189	0.111635	34.5222	0.217135	3	FALSE	1292	55634	0.0226961	NA	NA	NA	NA	NA	NA	NA	NA	NA	47	4578	0.0101622	-0.0815495	0.0475164	0.921687	0.839726	1.01165	0.0861183	0.554593	0.134035	FALSE
433.11	Occlusion of cerebral arteries, with cerebral infarction	circulatory system	-0.0549606	0.0350043	0.946522	0.883762	1.01374	0.116389	0	0.880198	4	FALSE	1031	373656	0.00275163	NA	NA	NA	NA	NA	NA	NA	NA	NA	NA	192	55703	0.00343501	NA	NA	NA	NA	NA	NA	NA	NA	NA	2	4116	0.000485673	-0.0236802	0.138088	0.976598	0.745032	1.28014	0.863841	0.137159	0.281681	FALSE
433.12	Cerebral atherosclerosis	circulatory system	-0.0447099	0.0353908	0.956275	0.892191	1.02496	0.206475	0	0.786666	3	FALSE	909	374009	0.00242453	NA	NA	NA	NA	NA	NA	NA	NA	NA	NA	126	56007	0.00224467	NA	NA	NA	NA	NA	NA	NA	NA	NA	7	4101	0.00170399	NA	NA	NA	NA	NA	NA	NA	NA	NA
433.2	Occlusion of cerebral arteries	circulatory system	-0.0504928	0.0101962	0.950761	0.931949	0.969952	7.34e-07	0	0.943097	4	TRUE	11971	362856	0.0319374	-0.0521926	0.0215234	0.949146	0.909939	0.990042	0.0153116	58.2725	0.0660967	4	FALSE	2943	54797	0.0509699	NA	NA	NA	NA	NA	NA	NA	NA	NA	101	4556	0.0216878	-0.101676	0.0386495	0.903322	0.837421	0.974408	0.00852018	0	0.635386	FALSE
433.21	Cerebral artery occlusion, with cerebral infarction	circulatory system	-0.0536792	0.0103177	0.947736	0.928763	0.967097	1.96e-07	0	0.898616	4	TRUE	11678	363307	0.0311426	-0.0524657	0.0216737	0.948887	0.909423	0.990064	0.0154906	59.0898	0.0620048	4	FALSE	2902	54875	0.0502276	NA	NA	NA	NA	NA	NA	NA	NA	NA	99	4558	0.0212583	-0.104809	0.0388898	0.900496	0.834409	0.971818	0.00703832	0	0.611804	FALSE
433.3	Cerebral ischemia	circulatory system	-0.0357966	0.00892871	0.964837	0.948099	0.98187	6.09e-05	0	0.826372	4	FALSE	16419	354512	0.0442643	-0.0293923	0.0213362	0.971035	0.931266	1.0125	0.168333	0	0.780428	4	FALSE	3044	53801	0.0535491	NA	NA	NA	NA	NA	NA	NA	NA	NA	111	4510	0.0240208	-0.128523	0.0371028	0.879393	0.817713	0.945725	0.000532238	0	0.672238	FALSE
433.31	Transient cerebral ischemia	circulatory system	-0.0395073	0.00975546	0.961263	0.943058	0.979819	5.13e-05	0	0.953795	4	FALSE	14017	356113	0.0378705	-0.0372509	0.022286	0.963434	0.922258	1.00645	0.0946237	0	0.761537	4	FALSE	2751	54251	0.0482615	NA	NA	NA	NA	NA	NA	NA	NA	NA	97	4521	0.0210048	-0.135744	0.0382994	0.873066	0.809928	0.941126	0.000393669	0	0.558291	FALSE
433.5	Cerebral aneurysm	circulatory system	0.00617143	0.0366353	1.00619	0.936475	1.0811	0.866225	0	0.469231	3	FALSE	893	374751	0.00237725	NA	NA	NA	NA	NA	NA	NA	NA	NA	NA	161	58424	0.00274814	NA	NA	NA	NA	NA	NA	NA	NA	NA	12	4674	0.00256082	NA	NA	NA	NA	NA	NA	NA	NA	NA
433.6	Acute, but ill-defined cerebrovascular disease	circulatory system	-0.0510389	0.0172127	0.950242	0.918719	0.982846	0.00302492	0.777317	0.0340798	2	FALSE	4490	222446	0.0197853	-0.0597588	0.0288275	0.941992	0.890244	0.996747	0.0381741	88.8008	0.00280651	2	FALSE	1615	51605	0.0303457	NA	NA	NA	NA	NA	NA	NA	NA	NA	48	4054	0.0117016	NA	NA	NA	NA	NA	NA	NA	NA	NA
433.8	Late effects of cerebrovascular disease	circulatory system	-0.0650351	0.0153177	0.937035	0.909321	0.965593	2.18e-05	0	0.757561	3	TRUE	5672	366085	0.0152573	-0.0300002	0.0260181	0.970445	0.922199	1.02122	0.248889	31.4281	0.232626	3	FALSE	1983	55652	0.0344062	NA	NA	NA	NA	NA	NA	NA	NA	NA	73	4018	0.017844	-0.125076	0.0486796	0.88243	0.802129	0.97077	0.0101883	0	0.339562	FALSE
440	Atherosclerosis	circulatory system	-0.036456	0.0117641	0.964201	0.942223	0.98669	0.0019422	0.564364	0.0756051	4	FALSE	9638	356367	0.026333	-0.0347728	0.0262568	0.965825	0.917378	1.01683	0.185392	0	0.369791	3	FALSE	1948	54455	0.0345372	NA	NA	NA	NA	NA	NA	NA	NA	NA	50	4581	0.0107968	-0.0675573	0.0485529	0.934674	0.84983	1.02799	0.1641	0	0.601075	FALSE
440.1	Atherosclerosis of renal artery	circulatory system	-0.134379	0.0462098	0.874259	0.798558	0.957137	0.00363734	0.59882	0.0581279	4	FALSE	566	375218	0.00150618	NA	NA	NA	NA	NA	NA	NA	NA	NA	NA	67	58386	0.00114622	NA	NA	NA	NA	NA	NA	NA	NA	NA	1	578	0.00172712	NA	NA	NA	NA	NA	NA	NA	NA	NA
440.2	Atherosclerosis of the extremities	circulatory system	-0.04259	0.0139228	0.958304	0.932507	0.984815	0.00222062	0.179842	0.300862	4	FALSE	6749	364797	0.0181646	-0.0241656	0.0291231	0.976124	0.921967	1.03346	0.406667	11.5685	0.322769	3	FALSE	1565	55710	0.0273243	NA	NA	NA	NA	NA	NA	NA	NA	NA	25	4066	0.00611098	-0.0564074	0.0577327	0.945154	0.844035	1.05839	0.328547	0	0.7731	FALSE
440.21	Atherosclerosis of native arteries of the extremities with ulceration or gangrene	circulatory system	0.123745	0.0335148	1.13173	1.05978	1.20856	0.000222278	0	0.408445	2	FALSE	1142	230675	0.0049263	0.0282857	0.0594295	1.02869	0.915583	1.15577	0.634107	0	0.757906	2	FALSE	370	55373	0.0066376	NA	NA	NA	NA	NA	NA	NA	NA	NA	3	4117	0.000728155	-0.0336301	0.10972	0.966929	0.779832	1.19891	0.759217	0	0.698208	FALSE
440.22	Atherosclerosis of native arteries of the extremities with intermittent claudication	circulatory system	-0.0914045	0.0176155	0.912649	0.881676	0.944709	2.12e-07	0	0.68337	3	TRUE	4250	224795	0.0185553	-0.0576606	0.0359502	0.94397	0.879746	1.01288	0.108735	0	0.50564	3	FALSE	1003	53972	0.0182447	NA	NA	NA	NA	NA	NA	NA	NA	NA	13	4092	0.00316687	-0.108538	0.0727024	0.897145	0.777997	1.03454	0.135461	0	0.961675	FALSE
440.9	Atherosclerosis of aorta	circulatory system	-0.0517646	0.0353648	0.949552	0.885965	1.0177	0.143268	0	0.556517	3	FALSE	983	371010	0.00264252	NA	NA	NA	NA	NA	NA	NA	NA	NA	NA	113	57738	0.00195329	NA	NA	NA	NA	NA	NA	NA	NA	NA	7	4080	0.00171275	NA	NA	NA	NA	NA	NA	NA	NA	NA
441	Vascular insufficiency of intestine	circulatory system	-0.0675156	0.0297623	0.934713	0.881748	0.990859	0.023299	0	0.742378	3	FALSE	1272	374867	0.00338173	NA	NA	NA	NA	NA	NA	NA	NA	NA	NA	113	58280	0.00193516	NA	NA	NA	NA	NA	NA	NA	NA	NA	8	4690	0.00170285	NA	NA	NA	NA	NA	NA	NA	NA	NA
441.1	Acute vascular insufficiency of intestine	circulatory system	-0.118134	0.0434484	0.888577	0.81604	0.967561	0.0065488	0	0.441261	3	FALSE	588	372556	0.0015758	NA	NA	NA	NA	NA	NA	NA	NA	NA	NA	49	56429	0.000867594	NA	NA	NA	NA	NA	NA	NA	NA	NA	5	4695	0.00106383	NA	NA	NA	NA	NA	NA	NA	NA	NA
441.2	Chronic vascular insufficiency of intestine	circulatory system	-0.193236	0.0889084	0.824287	0.692468	0.9812	0.0297481	0	0.48887	2	FALSE	169	376098	0.000449149	NA	NA	NA	NA	NA	NA	NA	NA	NA	NA	17	49913	0.000340477	NA	NA	NA	NA	NA	NA	NA	NA	NA	1	4123	0.000242483	NA	NA	NA	NA	NA	NA	NA	NA	NA
442	Other aneurysm	circulatory system	0.0503828	0.00965827	1.05167	1.03195	1.07177	1.82e-07	0.643001	0.0383705	4	TRUE	13864	360461	0.0370373	0.0786529	0.0299773	1.08183	1.0201	1.1473	0.00869687	0	0.823146	4	FALSE	1449	56307	0.0250883	NA	NA	NA	NA	NA	NA	NA	NA	NA	81	4599	0.0173077	0.130094	0.0509397	1.13894	1.03072	1.25852	0.010653	0	0.610519	FALSE
442.1	Aortic aneurysm	circulatory system	0.0597925	0.0103305	1.06162	1.04034	1.08333	7.13e-09	0.533922	0.0921929	4	TRUE	12096	362702	0.0322734	0.110619	0.0335038	1.11697	1.04598	1.19278	0.000961029	0	0.44785	4	FALSE	1156	56797	0.0199472	NA	NA	NA	NA	NA	NA	NA	NA	NA	67	4616	0.0143071	0.175019	0.0572406	1.19127	1.06485	1.3327	0.00223116	0	0.741953	FALSE
442.11	Abdominal aortic aneurysm	circulatory system	0.0409186	0.0122775	1.04177	1.017	1.06714	0.000859778	0	0.428134	4	FALSE	8532	366264	0.0227644	0.0840239	0.0443462	1.08765	0.997111	1.18642	0.0581284	28.2572	0.237753	2	FALSE	684	57404	0.0117752	NA	NA	NA	NA	NA	NA	NA	NA	NA	40	4649	0.0085306	0.163297	0.0712605	1.17739	1.02391	1.35387	0.0219319	0	0.647229	FALSE
442.2	Aneurysm of iliac artery	circulatory system	0.114397	0.0344091	1.1212	1.04808	1.19942	0.000885375	0.294843	0.235274	4	FALSE	1050	374948	0.00279257	NA	NA	NA	NA	NA	NA	NA	NA	NA	NA	176	55678	0.00315107	NA	NA	NA	NA	NA	NA	NA	NA	NA	6	4113	0.00145666	NA	NA	NA	NA	NA	NA	NA	NA	NA
442.3	Aneurysm of artery of lower extremity	circulatory system	0.102481	0.0392149	1.10792	1.02595	1.19643	0.00896646	0	0.395047	4	FALSE	772	375456	0.00205195	NA	NA	NA	NA	NA	NA	NA	NA	NA	NA	77	58422	0.00131626	NA	NA	NA	NA	NA	NA	NA	NA	NA	2	4702	0.00042517	NA	NA	NA	NA	NA	NA	NA	NA	NA
442.4	Arterial dissection	circulatory system	-0.0920138	0.0783305	0.912093	0.782283	1.06344	0.24012	0	0.422877	3	FALSE	195	376070	0.000518252	NA	NA	NA	NA	NA	NA	NA	NA	NA	NA	37	53862	0.000686469	NA	NA	NA	NA	NA	NA	NA	NA	NA	1	4124	0.000242424	NA	NA	NA	NA	NA	NA	NA	NA	NA
442.8	Aneurysm of other specified artery	circulatory system	0.00559705	0.0427869	1.00561	0.92472	1.09358	0.895924	0.565862	0.0999173	3	FALSE	652	375297	0.00173428	NA	NA	NA	NA	NA	NA	NA	NA	NA	NA	110	58323	0.0018825	NA	NA	NA	NA	NA	NA	NA	NA	NA	4	4114	0.000971345	NA	NA	NA	NA	NA	NA	NA	NA	NA
443	Peripheral vascular disease	circulatory system	-0.00706323	0.00804607	0.992962	0.977425	1.00874	0.380026	0	0.409644	4	FALSE	20906	349125	0.056498	0.011831	0.0192246	1.0119	0.974483	1.05076	0.538285	0	0.950773	4	FALSE	3878	52708	0.0685329	NA	NA	NA	NA	NA	NA	NA	NA	NA	82	4540	0.0177412	-0.0106263	0.0315043	0.98943	0.930183	1.05245	0.735893	0.449495	0.177729	FALSE
443.1	Raynaud's syndrome	circulatory system	0.0388278	0.0275136	1.03959	0.985016	1.09719	0.158178	0.133361	0.32577	4	FALSE	1514	375092	0.00402012	NA	NA	NA	NA	NA	NA	NA	NA	NA	NA	119	58399	0.00203356	NA	NA	NA	NA	NA	NA	NA	NA	NA	7	4694	0.00148904	NA	NA	NA	NA	NA	NA	NA	NA	NA
443.7	Peripheral angiopathy in diseases classified elsewhere	circulatory system	0.113096	0.06843	1.11974	0.979195	1.28046	0.0983859	0.469196	0.129836	4	FALSE	265	375887	0.000704502	0.0156514	0.109813	1.01577	0.819076	1.25971	0.886664	0	0.736904	2	FALSE	111	55829	0.00198427	NA	NA	NA	NA	NA	NA	NA	NA	NA	1	4124	0.000242424	NA	NA	NA	NA	NA	NA	NA	NA	NA
443.8	Other specified peripheral vascular diseases	circulatory system	-0.0508042	0.0341696	0.950465	0.888896	1.0163	0.137061	0.279439	0.249622	3	FALSE	1096	370228	0.0029516	NA	NA	NA	NA	NA	NA	NA	NA	NA	NA	257	53202	0.00480742	NA	NA	NA	NA	NA	NA	NA	NA	NA	3	4117	0.000728155	NA	NA	NA	NA	NA	NA	NA	NA	NA
443.9	Peripheral vascular disease, unspecified	circulatory system	-0.00889147	0.00846141	0.991148	0.974846	1.00772	0.293339	0.248612	0.262263	4	FALSE	18956	350953	0.051245	0.0138833	0.0199075	1.01398	0.975178	1.05433	0.48556	0	0.651297	4	FALSE	3603	53062	0.0635842	NA	NA	NA	NA	NA	NA	NA	NA	NA	74	4550	0.0160035	-0.0237106	0.0326943	0.976568	0.915953	1.04119	0.468316	0.409835	0.193017	FALSE
444	Arterial embolism and thrombosis	circulatory system	-0.0434367	0.0204813	0.957493	0.919818	0.996711	0.0339389	0	0.495381	3	FALSE	2820	372343	0.00751673	NA	NA	NA	NA	NA	NA	NA	NA	NA	NA	363	57732	0.00624839	NA	NA	NA	NA	NA	NA	NA	NA	NA	8	4686	0.0017043	-0.0774909	0.119427	0.925435	0.7323	1.16951	0.516433	0.243238	0.250338	FALSE
444.1	Arterial embolism and thrombosis of lower extremity artery	circulatory system	-0.0136657	0.0269212	0.986427	0.935728	1.03987	0.61172	0.0632676	0.343853	3	FALSE	1615	374351	0.0042956	NA	NA	NA	NA	NA	NA	NA	NA	NA	NA	174	58146	0.00298354	NA	NA	NA	NA	NA	NA	NA	NA	NA	3	4700	0.000637891	NA	NA	NA	NA	NA	NA	NA	NA	NA
444.2	Embolism and thrombosis of abdominal aorta	circulatory system	-0.22791	0.074106	0.796196	0.688559	0.92066	0.00210182	0	0.421446	3	FALSE	218	372756	0.000584491	NA	NA	NA	NA	NA	NA	NA	NA	NA	NA	30	50477	0.000593977	NA	NA	NA	NA	NA	NA	NA	NA	NA	0	0	NA	NA	NA	NA	NA	NA	NA	NA	NA	NA
446	Polyarteritis nodosa and allied conditions	circulatory system	0.0630469	0.0271927	1.06508	1.0098	1.12338	0.0204208	0	0.447202	4	FALSE	1563	374707	0.00415393	NA	NA	NA	NA	NA	NA	NA	NA	NA	NA	141	58300	0.00241269	NA	NA	NA	NA	NA	NA	NA	NA	NA	7	4108	0.00170109	-0.137567	0.139883	0.871476	0.662501	1.14637	0.32539	0	0.85573	FALSE
446.4	Wegener's granulomatosis	circulatory system	-0.0023517	0.0606501	0.997651	0.885836	1.12358	0.96907	0	0.642628	3	FALSE	301	376269	0.00079932	NA	NA	NA	NA	NA	NA	NA	NA	NA	NA	9	53942	0.000166818	NA	NA	NA	NA	NA	NA	NA	NA	NA	0	0	NA	NA	NA	NA	NA	NA	NA	NA	NA	NA
446.5	Giant cell arteritis	circulatory system	0.112693	0.0433903	1.11929	1.02804	1.21864	0.00939873	0	0.451013	3	FALSE	624	375901	0.00165726	NA	NA	NA	NA	NA	NA	NA	NA	NA	NA	50	58486	0.000854175	NA	NA	NA	NA	NA	NA	NA	NA	NA	2	4122	0.000484966	NA	NA	NA	NA	NA	NA	NA	NA	NA
446.6	Polyarteritis nodosa	circulatory system	0.0107545	0.108787	1.01081	0.816715	1.25104	0.921251	0.3576	0.212155	2	FALSE	119	373175	0.000318784	NA	NA	NA	NA	NA	NA	NA	NA	NA	NA	8	56545	0.00014146	NA	NA	NA	NA	NA	NA	NA	NA	NA	0	0	NA	NA	NA	NA	NA	NA	NA	NA	NA	NA
446.9	Arteritis NOS	circulatory system	0.0439602	0.0464453	1.04494	0.95402	1.14453	0.343897	0	0.631556	3	FALSE	534	375732	0.00141921	NA	NA	NA	NA	NA	NA	NA	NA	NA	NA	34	55880	0.000608077	NA	NA	NA	NA	NA	NA	NA	NA	NA	3	4116	0.000728332	NA	NA	NA	NA	NA	NA	NA	NA	NA
447	Other disorders of arteries and arterioles	circulatory system	-0.00306714	0.0186625	0.996938	0.961131	1.03408	0.869457	0.794946	0.0021615	4	FALSE	3323	369754	0.00890701	0.0568252	0.0504904	1.05847	0.958741	1.16857	0.260392	10.6048	0.33994	4	FALSE	499	57176	0.00865193	NA	NA	NA	NA	NA	NA	NA	NA	NA	22	4636	0.00472306	-0.00742946	0.0874508	0.992598	0.836248	1.17818	0.932296	0	0.520205	FALSE
447.1	Stricture of artery	circulatory system	-0.0662649	0.028132	0.935883	0.885677	0.988935	0.0184979	0	0.95355	3	FALSE	1386	374508	0.00368721	NA	NA	NA	NA	NA	NA	NA	NA	NA	NA	94	58165	0.00161348	NA	NA	NA	NA	NA	NA	NA	NA	NA	6	4678	0.00128096	NA	NA	NA	NA	NA	NA	NA	NA	NA
447.7	Aortic ectasia	circulatory system	0.185391	0.0424559	1.20369	1.10758	1.30814	1.26e-05	0.659682	0.0529489	3	TRUE	680	229940	0.00294857	NA	NA	NA	NA	NA	NA	NA	NA	NA	NA	93	55572	0.00167071	NA	NA	NA	NA	NA	NA	NA	NA	NA	6	4103	0.00146021	0.313576	0.191524	1.36831	0.940067	1.99164	0.101575	0	0.535881	FALSE
448	Disease of capillaries	circulatory system	0.0372331	0.0621264	1.03793	0.918942	1.17234	0.548965	0.391315	0.19993	2	FALSE	327	372150	0.000877907	NA	NA	NA	NA	NA	NA	NA	NA	NA	NA	15	52526	0.000285491	NA	NA	NA	NA	NA	NA	NA	NA	NA	4	4693	0.000851607	NA	NA	NA	NA	NA	NA	NA	NA	NA
450	Noninfectious disorders of lymphatic channels	circulatory system	0.103754	0.0217701	1.10933	1.06299	1.15769	1.88e-06	0.731215	0.0108846	4	TRUE	2549	380793	0.00664941	0.134766	0.055047	1.14427	1.02724	1.27463	0.0143572	0	0.605247	3	FALSE	425	58187	0.00725107	NA	NA	NA	NA	NA	NA	NA	NA	NA	9	4692	0.00191449	NA	NA	NA	NA	NA	NA	NA	NA	NA
451	Phlebitis and thrombophlebitis	circulatory system	0.102858	0.0207546	1.10833	1.06415	1.15435	7.2e-07	0	0.706401	3	TRUE	2703	366251	0.00732612	0.0845889	0.0595837	1.08827	0.96832	1.22308	0.155705	0	0.767404	2	FALSE	372	57331	0.00644681	NA	NA	NA	NA	NA	NA	NA	NA	NA	11	4623	0.00237376	NA	NA	NA	NA	NA	NA	NA	NA	NA
451.2	Phlebitis and thrombophlebitis of lower extremities	circulatory system	0.107541	0.026351	1.11354	1.05749	1.17256	4.48e-05	0	0.421374	3	FALSE	1632	368411	0.0044103	NA	NA	NA	NA	NA	NA	NA	NA	NA	NA	168	57872	0.00289456	NA	NA	NA	NA	NA	NA	NA	NA	NA	5	4633	0.00107805	NA	NA	NA	NA	NA	NA	NA	NA	NA
452	Other venous embolism and thrombosis	circulatory system	0.0893669	0.0107677	1.09348	1.07065	1.1168	1.05e-16	0.335793	0.210808	4	TRUE	11573	353919	0.0316642	0.0911746	0.0218645	1.09546	1.04951	1.14343	3.05e-05	12.5733	0.318601	3	TRUE	2827	54359	0.0494352	NA	NA	NA	NA	NA	NA	NA	NA	NA	47	4561	0.0101997	0.0455724	0.0433023	1.04663	0.961464	1.13933	0.292605	0	0.584882	FALSE
452.1	Iatrogenic pulmonary embolism and infarction	circulatory system	0.128256	0.0922592	1.13684	0.948789	1.36217	0.164479	0.108744	0.289486	2	FALSE	145	229197	0.000632244	NA	NA	NA	NA	NA	NA	NA	NA	NA	NA	40	53876	0.000741895	NA	NA	NA	NA	NA	NA	NA	NA	NA	1	4124	0.000242424	NA	NA	NA	NA	NA	NA	NA	NA	NA
452.2	Deep vein thrombosis [DVT]	circulatory system	0.0941289	0.0143451	1.0987	1.06824	1.13003	5.32e-11	0	0.375223	3	TRUE	6399	361437	0.0173963	0.100899	0.0279854	1.10616	1.04713	1.16853	0.000311661	9.87546	0.329699	3	FALSE	1668	53601	0.0301797	NA	NA	NA	NA	NA	NA	NA	NA	NA	16	4090	0.00389674	-0.000781275	0.0570319	0.999219	0.893542	1.11739	0.98907	0	0.740538	FALSE
452.8	Postphlebitic syndrome	circulatory system	0.172663	0.10317	1.18847	0.970886	1.45481	0.0942138	0	0.694709	2	FALSE	142	370513	0.000383106	NA	NA	NA	NA	NA	NA	NA	NA	NA	NA	21	49896	0.000420698	NA	NA	NA	NA	NA	NA	NA	NA	NA	2	4124	0.000484731	NA	NA	NA	NA	NA	NA	NA	NA	NA
453	Chronic venous hypertension	circulatory system	NA	NA	NA	NA	NA	NA	NA	NA	NA	NA	1040	369023	0.00281033	NA	NA	NA	NA	NA	NA	NA	NA	NA	NA	233	55579	0.00417473	NA	NA	NA	NA	NA	NA	NA	NA	NA	7	4115	0.0016982	NA	NA	NA	NA	NA	NA	NA	NA	NA
454	Varicose veins	circulatory system	0.149703	0.00987152	1.16149	1.13923	1.18418	6.01e-52	0.695517	0.0198601	4	TRUE	12409	357077	0.0335845	0.146462	0.0302144	1.15773	1.09116	1.22836	1.25e-06	0	0.494915	4	TRUE	1441	55825	0.0251633	NA	NA	NA	NA	NA	NA	NA	NA	NA	113	4485	0.0245759	0.17126	0.0409104	1.1868	1.09535	1.28588	2.84e-05	0	0.851458	TRUE
454.1	Varicose veins of lower extremity	circulatory system	0.160593	0.0105926	1.17421	1.15008	1.19884	6.42e-52	0.735878	0.00993763	4	TRUE	10712	360162	0.0288831	0.197566	0.0353846	1.21843	1.1368	1.30593	2.36e-08	0	0.428887	3	TRUE	1065	56662	0.0184489	NA	NA	NA	NA	NA	NA	NA	NA	NA	89	4520	0.01931	0.178531	0.0469622	1.19546	1.09034	1.31072	0.000143769	0	0.634193	FALSE
454.11	Varicose veins of lower extremity, symptomtic	circulatory system	0.202176	0.0171113	1.22406	1.18369	1.26581	3.25e-32	0.208651	0.284935	4	TRUE	4330	364004	0.0117556	0.190479	0.0445809	1.20983	1.1086	1.3203	1.93e-05	0	0.386272	2	TRUE	673	57291	0.0116107	NA	NA	NA	NA	NA	NA	NA	NA	NA	45	4564	0.00976351	0.175665	0.0601145	1.19204	1.05955	1.3411	0.00347597	0	0.820235	FALSE
455	Hemorrhoids	circulatory system	-0.0110452	0.00665998	0.989016	0.976189	1.00201	0.0972265	0	0.7631	4	FALSE	30907	318759	0.0883901	0.0152894	0.0149027	1.01541	0.986177	1.0455	0.304915	9.44384	0.345857	4	FALSE	6963	44678	0.134835	-0.0219932	0.063801	0.978247	0.863259	1.10855	0.730308	0.583629	0.121203	FALSE	428	3903	0.0988224	-0.0213462	0.0232536	0.97888	0.935268	1.02453	0.358633	0	0.632893	FALSE
456	Chronic venous insufficiency [CVI]	circulatory system	0.169325	0.0119471	1.1845	1.15709	1.21257	1.35e-45	0.363514	0.194029	4	TRUE	9656	354763	0.026497	0.153787	0.027848	1.16624	1.10429	1.23167	3.34e-08	2.02603	0.312358	2	TRUE	1743	55266	0.0305741	NA	NA	NA	NA	NA	NA	NA	NA	NA	72	4514	0.0157	0.0946114	0.0428001	1.09923	1.01078	1.19542	0.0270676	0	0.582789	FALSE
457	Encounter for long-term (current) use of anticoagulants, antithrombotics, aspirin	circulatory system	-0.00709173	0.0194253	0.992933	0.95584	1.03147	0.715054	0	0.976853	2	FALSE	3440	218981	0.0154662	0.00358394	0.041537	1.00359	0.925124	1.08871	0.931241	22.017	0.257466	2	FALSE	750	51748	0.0142863	NA	NA	NA	NA	NA	NA	NA	NA	NA	18	4065	0.00440852	NA	NA	NA	NA	NA	NA	NA	NA	NA
457.2	Encounter for long-term (current) use of antiplatelets/antithrombotics	circulatory system	-0.0330953	0.0417634	0.967446	0.891411	1.04997	0.4281	0	0.368226	2	FALSE	727	226892	0.00319393	NA	NA	NA	NA	NA	NA	NA	NA	NA	NA	117	53587	0.00217861	NA	NA	NA	NA	NA	NA	NA	NA	NA	1	4113	0.000243072	NA	NA	NA	NA	NA	NA	NA	NA	NA
457.3	Encounter for long-term (current) use of aspirin	circulatory system	-0.00650914	0.0222923	0.993512	0.951038	1.03788	0.770294	0	0.852716	2	FALSE	2575	220439	0.0115464	-0.010013	0.0458701	0.990037	0.904913	1.08317	0.827203	20.709	0.261428	2	FALSE	614	51943	0.0116826	NA	NA	NA	NA	NA	NA	NA	NA	NA	14	4074	0.00342466	NA	NA	NA	NA	NA	NA	NA	NA	NA
458	Hypotension	circulatory system	0.0307701	0.00751537	1.03125	1.01617	1.04655	4.23e-05	0	0.553706	4	FALSE	22831	332527	0.0642479	0.035418	0.0206822	1.03605	0.994895	1.07891	0.0868066	0	0.714063	4	FALSE	3280	51741	0.0596136	NA	NA	NA	NA	NA	NA	NA	NA	NA	120	4402	0.0265369	0.0152388	0.0366488	1.01536	0.94498	1.09097	0.677551	0.618743	0.105332	FALSE
458.1	Orthostatic hypotension	circulatory system	0.0912741	0.0130476	1.09557	1.06791	1.12395	2.64e-12	0.516729	0.101931	4	TRUE	7162	351955	0.0199434	0.0835869	0.0387761	1.08718	1.00762	1.17303	0.0311128	0	0.659995	3	FALSE	913	55965	0.0160519	NA	NA	NA	NA	NA	NA	NA	NA	NA	28	4565	0.00609623	0.0950039	0.0688075	1.09966	0.960927	1.25843	0.167365	0.131093	0.283367	FALSE
458.2	Iatrogenic hypotension	circulatory system	0.0441198	0.0347111	1.04511	0.976371	1.11868	0.203709	0	0.429729	3	FALSE	1002	359574	0.00277889	NA	NA	NA	NA	NA	NA	NA	NA	NA	NA	198	57634	0.00342371	NA	NA	NA	NA	NA	NA	NA	NA	NA	9	4621	0.00194384	NA	NA	NA	NA	NA	NA	NA	NA	NA
458.9	Hypotension NOS	circulatory system	0.0163012	0.00944793	1.01643	0.997786	1.03543	0.0844598	0.196088	0.291925	4	FALSE	13881	342115	0.038992	0.0294426	0.0260951	1.02988	0.978531	1.08392	0.259201	0	0.551502	4	FALSE	1981	53785	0.0355234	NA	NA	NA	NA	NA	NA	NA	NA	NA	69	4513	0.0150589	-0.0154005	0.0461957	0.984717	0.899476	1.07804	0.738851	0	0.350866	FALSE
459	Other disorders of circulatory system	circulatory system	0.0156174	0.00735975	1.01574	1.00119	1.0305	0.0338376	0.587147	0.0638714	4	FALSE	22355	346219	0.0606527	0.00257315	0.0286622	1.00258	0.947808	1.06051	0.928466	0	0.494224	4	FALSE	1660	54700	0.0294535	0.0410537	0.139279	1.04191	0.793004	1.36894	0.768178	0	0.656355	FALSE	90	4529	0.0194847	0.0559273	0.0539127	1.05752	0.951477	1.17538	0.299564	0	0.501408	FALSE
459.1	Hemorrhage NOS	circulatory system	-0.0538667	0.0637471	0.947558	0.836266	1.07366	0.398107	0.548827	0.108996	3	FALSE	286	362191	0.000789016	NA	NA	NA	NA	NA	NA	NA	NA	NA	NA	61	55769	0.0010926	NA	NA	NA	NA	NA	NA	NA	NA	NA	0	0	NA	NA	NA	NA	NA	NA	NA	NA	NA	NA
459.7	Blood vessel replaced	circulatory system	-0.0386677	0.0370438	0.96207	0.894695	1.03452	0.29656	0	0.499294	2	FALSE	971	198868	0.00485891	0.0308269	0.0752308	1.03131	0.889921	1.19516	0.681978	51.7732	0.149874	2	FALSE	224	49593	0.00449646	NA	NA	NA	NA	NA	NA	NA	NA	NA	8	4108	0.00194363	-0.15288	0.140494	0.858232	0.651652	1.1303	0.276524	0	0.941888	FALSE
459.9	Circulatory disease NEC	circulatory system	0.0171777	0.00762257	1.01733	1.00224	1.03264	0.0242259	0.279024	0.244593	4	FALSE	20641	349539	0.0557594	-0.0137295	0.0331363	0.986364	0.92434	1.05255	0.67863	0	0.845372	3	FALSE	1281	55482	0.0225675	0.0244738	0.150967	1.02478	0.762299	1.37763	0.871216	0	0.587633	FALSE	78	4551	0.0168503	0.0354373	0.0628944	1.03607	0.915913	1.172	0.573135	0.0572782	0.303042	FALSE
464	Acute sinusitis	respiratory	0.00232007	0.0114215	1.00232	0.980134	1.02501	0.839031	0.583522	0.0656936	4	FALSE	10345	354821	0.0283296	0.00933373	0.0227316	1.00938	0.965394	1.05537	0.681361	0	0.737989	3	FALSE	2625	51195	0.0487737	NA	NA	NA	NA	NA	NA	NA	NA	NA	74	4433	0.0164189	-0.0044488	0.0399564	0.995561	0.92057	1.07666	0.911346	0	0.757489	FALSE
465	Acute upper respiratory infections of multiple or unspecified sites	respiratory	-0.0194869	0.00700948	0.980702	0.967321	0.994268	0.00543472	0	0.799844	4	FALSE	30701	320877	0.0873234	-0.00649922	0.0125305	0.993522	0.969419	1.01822	0.603989	61.8613	0.0488632	4	FALSE	10739	38760	0.216954	NA	NA	NA	NA	NA	NA	NA	NA	NA	502	3618	0.121845	-0.0181563	0.019976	0.982008	0.944303	1.02122	0.363398	0	0.693636	FALSE
465.2	Acute pharyngitis	respiratory	-0.0179886	0.0145509	0.982172	0.954557	1.01059	0.216363	0.496856	0.113449	4	FALSE	6051	362926	0.0163994	0.0206803	0.025084	1.0209	0.971918	1.07234	0.409687	47.2322	0.150304	3	FALSE	2106	51568	0.0392369	NA	NA	NA	NA	NA	NA	NA	NA	NA	87	4360	0.0195638	0.0508752	0.038863	1.05219	0.975022	1.13547	0.190504	0	0.426782	FALSE
465.4	Acute laryngitis and tracheitis	respiratory	0.0581116	0.0557861	1.05983	0.950063	1.18229	0.297557	0	0.551465	3	FALSE	375	381618	0.000981693	NA	NA	NA	NA	NA	NA	NA	NA	NA	NA	71	57989	0.00122287	NA	NA	NA	NA	NA	NA	NA	NA	NA	3	4111	0.000729217	NA	NA	NA	NA	NA	NA	NA	NA	NA
470	Septal Deviations/Turbinate Hypertrophy	respiratory	0.0287835	0.0112903	1.0292	1.00668	1.05223	0.0107911	0.259441	0.25601	4	FALSE	9511	360933	0.0256746	0.0195637	0.0359918	1.01976	0.950299	1.09429	0.586743	23.182	0.271869	4	FALSE	994	56431	0.0173095	NA	NA	NA	NA	NA	NA	NA	NA	NA	95	4522	0.0205761	-0.00093552	0.0387081	0.999065	0.926073	1.07781	0.980718	0	0.819472	FALSE
471	Nasal polyps	respiratory	0.0556322	0.0163373	1.05721	1.02389	1.09161	0.000661095	0	0.450353	4	FALSE	4234	369115	0.0113406	NA	NA	NA	NA	NA	NA	NA	NA	NA	NA	366	57561	0.0063183	NA	NA	NA	NA	NA	NA	NA	NA	NA	23	4641	0.00493139	0.149707	0.0853079	1.16149	0.982659	1.37288	0.079276	0.0497611	0.304963	FALSE
472	Chronic pharyngitis and nasopharyngitis	respiratory	0.0080219	0.012147	1.00805	0.984338	1.03234	0.508994	0	0.504613	4	FALSE	8913	353845	0.0245701	0.0531212	0.0253575	1.05456	1.00343	1.10829	0.0361807	0	0.866981	3	FALSE	2057	53568	0.0369798	NA	NA	NA	NA	NA	NA	NA	NA	NA	119	3847	0.030005	0.0397206	0.0366142	1.04052	0.968466	1.11793	0.277992	0	0.362314	FALSE
473	Diseases of the larynx and vocal cords	respiratory	-0.0197108	0.0116195	0.980482	0.958405	1.00307	0.089819	0.254632	0.258792	4	FALSE	9339	359489	0.0253207	0.010354	0.0271461	1.01041	0.958054	1.06562	0.702893	62.134	0.0476373	4	FALSE	1794	55352	0.0313933	NA	NA	NA	NA	NA	NA	NA	NA	NA	75	4561	0.0161777	-0.017043	0.044769	0.983101	0.900515	1.07326	0.703435	0	0.478	FALSE
473.1	Chronic laryngitis	respiratory	-0.0750146	0.0515944	0.92773	0.838502	1.02645	0.145966	0	0.769365	3	FALSE	458	370874	0.0012334	NA	NA	NA	NA	NA	NA	NA	NA	NA	NA	90	55363	0.001623	NA	NA	NA	NA	NA	NA	NA	NA	NA	6	4653	0.00128783	0.285404	0.166789	1.3303	0.959352	1.84468	0.0870504	0	0.385922	FALSE
473.3	Paralysis/spasm of vocal cords or larynx	respiratory	0.0325785	0.0358613	1.03311	0.962994	1.10834	0.363637	0.0128303	0.385652	4	FALSE	903	371129	0.00242721	NA	NA	NA	NA	NA	NA	NA	NA	NA	NA	156	57978	0.00268346	NA	NA	NA	NA	NA	NA	NA	NA	NA	5	4115	0.00121359	NA	NA	NA	NA	NA	NA	NA	NA	NA
473.4	Voice disturbance	respiratory	-0.0178868	0.0138866	0.982272	0.955898	1.00937	0.197723	0	0.534339	4	FALSE	6669	361733	0.0181025	0.0109339	0.0306818	1.01099	0.951989	1.07366	0.721568	74.8464	0.0187684	3	FALSE	1394	55891	0.0243345	NA	NA	NA	NA	NA	NA	NA	NA	NA	56	4584	0.012069	-0.00804294	0.050587	0.991989	0.898354	1.09538	0.873675	0	0.83365	FALSE
474	Acute and chronic tonsillitis	respiratory	-0.00447215	0.0211002	0.995538	0.955207	1.03757	0.832147	0.264864	0.256586	3	FALSE	2587	368360	0.00697404	-0.0174787	0.0440337	0.982673	0.901421	1.07125	0.691411	21.8758	0.278034	3	FALSE	653	56649	0.0113958	NA	NA	NA	NA	NA	NA	NA	NA	NA	46	4590	0.00992235	0.0751938	0.0664782	1.07809	0.946389	1.22813	0.258011	0.140137	0.280849	FALSE
474.1	Acute tonsillitis	respiratory	-0.0173336	0.0445259	0.982816	0.900682	1.07244	0.697059	0	0.727668	2	FALSE	599	370681	0.00161334	NA	NA	NA	NA	NA	NA	NA	NA	NA	NA	173	55717	0.00309537	NA	NA	NA	NA	NA	NA	NA	NA	NA	10	4632	0.00215424	NA	NA	NA	NA	NA	NA	NA	NA	NA
474.2	Chronic tonsillitis and adenoiditis	respiratory	-0.0159478	0.0262528	0.984179	0.934819	1.03614	0.543539	0.167189	0.300968	3	FALSE	1681	369819	0.0045249	0.0165992	0.0559845	1.01674	0.911076	1.13465	0.766851	0	0.820655	2	FALSE	402	57352	0.00696056	NA	NA	NA	NA	NA	NA	NA	NA	NA	24	4629	0.00515796	NA	NA	NA	NA	NA	NA	NA	NA	NA
475	Chronic sinusitis	respiratory	0.011112	0.00905301	1.01117	0.99339	1.02928	0.219657	0.24415	0.264827	4	FALSE	16439	341828	0.0458848	0.0102441	0.0193996	1.0103	0.972604	1.04945	0.597457	0	0.832534	3	FALSE	3693	50478	0.068173	NA	NA	NA	NA	NA	NA	NA	NA	NA	157	4312	0.0351309	0.0465312	0.0319064	1.04763	0.984123	1.11524	0.14474	0	0.871465	FALSE
475.9	Postnasal drip	respiratory	-0.0590357	0.0411207	0.942673	0.869679	1.02179	0.151096	0	0.541133	3	FALSE	745	228939	0.00324359	-0.0334994	0.088981	0.967055	0.812289	1.15131	0.706561	0	0.75875	2	FALSE	166	55007	0.00300872	NA	NA	NA	NA	NA	NA	NA	NA	NA	7	4086	0.00171024	0.179789	0.124081	1.19696	0.938563	1.52651	0.147348	0	0.549767	FALSE
476	Allergic rhinitis	respiratory	-0.00416945	0.00646697	0.995839	0.983297	1.00854	0.519101	0.523979	0.0977966	4	FALSE	37375	315343	0.105963	0.0153733	0.0125318	1.01549	0.990853	1.04074	0.21992	0	0.687898	4	FALSE	10448	42483	0.197389	NA	NA	NA	NA	NA	NA	NA	NA	NA	828	3450	0.193548	-0.0132833	0.0184258	0.986804	0.951803	1.02309	0.470965	0	0.617981	FALSE
477	Epistaxis or throat hemorrhage	respiratory	-0.0056403	0.0144334	0.994376	0.96664	1.02291	0.69596	0.390168	0.177796	4	FALSE	5723	364352	0.0154644	0.0198595	0.0347021	1.02006	0.952986	1.09185	0.567129	27.2871	0.248195	4	FALSE	1074	55866	0.018862	NA	NA	NA	NA	NA	NA	NA	NA	NA	61	4532	0.0132811	0.0420464	0.0543086	1.04294	0.937633	1.16008	0.438806	0	0.362662	FALSE
478	Throat pain	respiratory	0.0225865	0.0337576	1.02284	0.957359	1.09281	0.503446	0	0.741469	3	FALSE	1067	367283	0.0028967	NA	NA	NA	NA	NA	NA	NA	NA	NA	NA	264	56721	0.0046328	NA	NA	NA	NA	NA	NA	NA	NA	NA	7	4043	0.0017284	NA	NA	NA	NA	NA	NA	NA	NA	NA
479	Other upper respiratory disease	respiratory	0.012089	0.0126846	1.01216	0.987309	1.03764	0.340566	0	0.587376	4	FALSE	7993	350451	0.0222992	-0.00169008	0.0275318	0.998311	0.945869	1.05366	0.951051	0	0.778589	3	FALSE	1707	52822	0.0313044	NA	NA	NA	NA	NA	NA	NA	NA	NA	70	4403	0.0156495	-0.073936	0.0414751	0.928731	0.856222	1.00738	0.0746417	0.0571307	0.30308	FALSE
480	Pneumonia	respiratory	-0.00208581	0.00660977	0.997916	0.985072	1.01093	0.752333	0.00757484	0.388108	4	FALSE	29312	343181	0.0786914	0.00585605	0.018196	1.00587	0.970632	1.04239	0.747581	0	0.99341	4	FALSE	4199	51774	0.0750183	0.0155665	0.0992126	1.01569	0.836201	1.2337	0.875323	0	0.41292	FALSE	179	4396	0.0391257	0.019785	0.0316695	1.01998	0.958596	1.0853	0.532146	0	0.876825	FALSE
480.1	Bacterial pneumonia	respiratory	-0.00504292	0.00968215	0.99497	0.976267	1.01403	0.602474	0.735419	0.0100287	4	FALSE	12364	362915	0.0329462	0.0108081	0.0362849	1.01087	0.941474	1.08537	0.765805	0	0.48685	4	FALSE	1008	56361	0.0175705	NA	NA	NA	NA	NA	NA	NA	NA	NA	53	4580	0.0114397	-0.0116826	0.0647448	0.988385	0.870594	1.12211	0.856806	0	0.752469	FALSE
480.11	Pneumococcal pneumonia	respiratory	0.00212299	0.0116524	1.00213	0.979498	1.02528	0.855431	0.744032	0.0201059	3	FALSE	8085	370032	0.0213823	0.0409004	0.0793849	1.04175	0.891641	1.21713	0.606402	0	0.353434	2	FALSE	249	57911	0.00428129	NA	NA	NA	NA	NA	NA	NA	NA	NA	22	4658	0.00470085	NA	NA	NA	NA	NA	NA	NA	NA	NA
480.12	Pseudomonal pneumonia	respiratory	-0.0543003	0.0569111	0.947148	0.847178	1.05891	0.340021	0.55657	0.104858	3	FALSE	343	369127	0.000928357	NA	NA	NA	NA	NA	NA	NA	NA	NA	NA	21	56406	0.000372162	NA	NA	NA	NA	NA	NA	NA	NA	NA	3	4123	0.000727096	NA	NA	NA	NA	NA	NA	NA	NA	NA
480.13	MRSA pneumonia	respiratory	-0.0975621	0.0903991	0.907046	0.759769	1.08287	0.280482	0.424436	0.187465	2	FALSE	139	229164	0.000606185	NA	NA	NA	NA	NA	NA	NA	NA	NA	NA	27	53884	0.000500825	NA	NA	NA	NA	NA	NA	NA	NA	NA	0	0	NA	NA	NA	NA	NA	NA	NA	NA	NA	NA
480.2	Viral pneumonia	respiratory	0.0777819	0.0573384	1.08089	0.965992	1.20945	0.174928	0	0.693071	3	FALSE	363	371921	0.000975062	NA	NA	NA	NA	NA	NA	NA	NA	NA	NA	57	58263	0.000977366	NA	NA	NA	NA	NA	NA	NA	NA	NA	1	4117	0.000242836	NA	NA	NA	NA	NA	NA	NA	NA	NA
480.3	Pneumonia due to fungus (mycoses)	respiratory	0.00913498	0.0434753	1.00918	0.926747	1.09894	0.833575	0	0.782105	3	FALSE	642	371179	0.00172664	NA	NA	NA	NA	NA	NA	NA	NA	NA	NA	157	58074	0.00269616	NA	NA	NA	NA	NA	NA	NA	NA	NA	4	4110	0.00097229	NA	NA	NA	NA	NA	NA	NA	NA	NA
480.5	Bronchopneumonia and lung abscess	respiratory	0.016532	0.0338147	1.01667	0.951473	1.08633	0.624913	0	0.697371	3	FALSE	1000	370884	0.00268901	NA	NA	NA	NA	NA	NA	NA	NA	NA	NA	126	58134	0.00216272	NA	NA	NA	NA	NA	NA	NA	NA	NA	5	4107	0.00121595	NA	NA	NA	NA	NA	NA	NA	NA	NA
481	Influenza	respiratory	-0.0263506	0.0222933	0.973994	0.932352	1.01749	0.237206	0	0.890076	3	FALSE	2502	364720	0.00681332	-0.0483366	0.0437647	0.952813	0.874491	1.03815	0.269392	0	0.462346	2	FALSE	680	55590	0.0120846	NA	NA	NA	NA	NA	NA	NA	NA	NA	31	4553	0.00676265	-0.131483	0.0698905	0.876794	0.764551	1.00551	0.0599341	0	0.991278	FALSE
483	Acute bronchitis and bronchiolitis	respiratory	-0.0419512	0.0099945	0.958917	0.940315	0.977886	2.7e-05	0	0.550681	4	TRUE	13956	336371	0.0398371	-0.00512691	0.0195513	0.994886	0.957484	1.03375	0.793145	0	0.559364	3	FALSE	3649	46533	0.0727153	NA	NA	NA	NA	NA	NA	NA	NA	NA	128	4248	0.0292505	-0.0140658	0.0323106	0.986033	0.925526	1.0505	0.663323	0.535634	0.142248	FALSE
495	Asthma	respiratory	-0.0411365	0.00944874	0.959698	0.942089	0.977637	1.34e-05	0	0.960724	4	TRUE	15514	351216	0.0423036	-0.0318805	0.0174763	0.968622	0.936006	1.00238	0.0681196	52.1473	0.123719	3	FALSE	4506	52319	0.0792961	NA	NA	NA	NA	NA	NA	NA	NA	NA	334	3664	0.0835418	0.000268828	0.0248854	1.00027	0.952652	1.05027	0.991381	0	0.623921	FALSE
495.1	Chronic obstructive asthma	respiratory	-0.0665105	0.0289885	0.935653	0.883975	0.990353	0.0217687	0	0.383695	2	FALSE	1538	225928	0.00676145	-0.106025	0.0585829	0.899402	0.801841	1.00883	0.0703233	0	0.382201	2	FALSE	370	53091	0.00692093	NA	NA	NA	NA	NA	NA	NA	NA	NA	13	4090	0.00316841	NA	NA	NA	NA	NA	NA	NA	NA	NA
495.11	Chronic obstructive asthma with exacerbation	respiratory	NA	NA	NA	NA	NA	NA	NA	NA	NA	NA	359	228332	0.0015698	NA	NA	NA	NA	NA	NA	NA	NA	NA	NA	136	53586	0.00253155	NA	NA	NA	NA	NA	NA	NA	NA	NA	4	4115	0.000971109	NA	NA	NA	NA	NA	NA	NA	NA	NA
495.2	Asthma with exacerbation	respiratory	-0.0404598	0.0267207	0.960348	0.911347	1.01198	0.129981	0.471632	0.128379	4	FALSE	1772	369893	0.00476773	-0.128191	0.0393225	0.879685	0.814434	0.950164	0.00111412	52.4575	0.122043	3	FALSE	805	56930	0.013943	NA	NA	NA	NA	NA	NA	NA	NA	NA	42	4031	0.0103118	0.0555206	0.0588691	1.05709	0.941896	1.18637	0.34562	0	0.973618	FALSE
496	Chronic airway obstruction	respiratory	-0.0143897	0.00541562	0.985713	0.975306	0.996232	0.0078822	0.57811	0.0684473	4	FALSE	52434	317055	0.14191	-0.0061527	0.0141645	0.993866	0.966654	1.02184	0.664017	0	0.773836	4	FALSE	7991	47129	0.144975	NA	NA	NA	NA	NA	NA	NA	NA	NA	271	4265	0.0597443	0.0631739	0.0256506	1.06521	1.01298	1.12013	0.0137832	0	0.661252	FALSE
496.1	Emphysema	respiratory	0.0193345	0.0131963	1.01952	0.993492	1.04624	0.142879	0	0.883673	4	FALSE	6962	363151	0.0188105	0.00349788	0.0372463	1.0035	0.932857	1.0795	0.925179	0	0.659759	4	FALSE	927	56495	0.0161436	NA	NA	NA	NA	NA	NA	NA	NA	NA	25	4643	0.00535561	0.0776682	0.0767897	1.08076	0.929753	1.2563	0.311805	0.621376	0.104129	FALSE
496.2	Chronic bronchitis	respiratory	-0.0629057	0.00954719	0.939032	0.921624	0.956769	4.43e-11	0	0.492912	4	TRUE	14179	354646	0.0384437	-0.0365103	0.0260884	0.964148	0.916088	1.01473	0.161668	0	0.758397	4	FALSE	1961	54711	0.0346026	NA	NA	NA	NA	NA	NA	NA	NA	NA	53	4579	0.0114421	0.104585	0.0513142	1.11025	1.00402	1.22772	0.0415377	0.297457	0.232845	FALSE
496.21	Obstructive chronic bronchitis	respiratory	-0.0703987	0.0100715	0.932022	0.913805	0.950603	2.75e-12	0	0.681641	4	TRUE	12626	357607	0.0341028	-0.0303435	0.0283345	0.970112	0.917706	1.02551	0.284213	0	0.990545	4	FALSE	1654	55454	0.0289627	NA	NA	NA	NA	NA	NA	NA	NA	NA	42	4616	0.00901675	0.0941647	0.0575707	1.09874	0.981502	1.22998	0.101915	0	0.672125	FALSE
496.3	Bronchiectasis	respiratory	0.0189163	0.0205872	1.0191	0.978794	1.06106	0.358181	0.513913	0.103548	4	FALSE	2579	372066	0.00688385	0.0218378	0.091805	1.02208	0.853767	1.22357	0.81198	0	0.394448	2	FALSE	183	58042	0.00314298	NA	NA	NA	NA	NA	NA	NA	NA	NA	17	4679	0.0036201	-0.115571	0.137202	0.890857	0.680803	1.16572	0.399596	0	0.916502	FALSE
497	Bronchitis	respiratory	-0.0297922	0.0133721	0.970647	0.945538	0.996423	0.0258842	0	0.664321	4	FALSE	7504	351732	0.0208888	-0.0434934	0.0248958	0.957439	0.911842	1.00532	0.0806349	61.5681	0.106728	2	FALSE	2198	52009	0.0405483	NA	NA	NA	NA	NA	NA	NA	NA	NA	94	3818	0.0240286	-0.020689	0.0403372	0.979524	0.905065	1.06011	0.608021	0	0.355686	FALSE
498	Acute bronchospasm	respiratory	NA	NA	NA	NA	NA	NA	NA	NA	NA	NA	307	371736	0.000825173	NA	NA	NA	NA	NA	NA	NA	NA	NA	NA	103	55195	0.00186264	NA	NA	NA	NA	NA	NA	NA	NA	NA	8	4086	0.00195408	NA	NA	NA	NA	NA	NA	NA	NA	NA
500	Lung disease due to external agents	respiratory	-0.0423507	0.0252496	0.958534	0.912252	1.00716	0.0934876	0	0.890462	4	FALSE	1876	368737	0.00506188	NA	NA	NA	NA	NA	NA	NA	NA	NA	NA	179	58201	0.00306612	NA	NA	NA	NA	NA	NA	NA	NA	NA	10	4102	0.00243191	0.142775	0.139633	1.15347	0.877305	1.51657	0.306543	0	0.586412	FALSE
500.1	Extrinsic allergic alveolitis	respiratory	0.041911	0.0729711	1.0428	0.903834	1.20314	0.565731	0.389364	0.20065	2	FALSE	241	371016	0.000649146	NA	NA	NA	NA	NA	NA	NA	NA	NA	NA	58	47824	0.00121131	NA	NA	NA	NA	NA	NA	NA	NA	NA	0	0	NA	NA	NA	NA	NA	NA	NA	NA	NA	NA
500.2	Pneumoconiosis	respiratory	-0.0672854	0.030815	0.934928	0.880133	0.993134	0.0289968	0.261535	0.244552	2	FALSE	1291	369958	0.00347745	NA	NA	NA	NA	NA	NA	NA	NA	NA	NA	84	52498	0.0015975	NA	NA	NA	NA	NA	NA	NA	NA	NA	5	4114	0.00121389	NA	NA	NA	NA	NA	NA	NA	NA	NA
501	Pneumonitis due to inhalation of food or vomitus	respiratory	0.00615168	0.0202221	1.00617	0.967071	1.04685	0.760971	0.244937	0.265964	3	FALSE	2755	367684	0.00743712	0.160672	0.0763132	1.1743	1.01116	1.36376	0.0352539	0	0.856981	2	FALSE	231	55747	0.00412662	NA	NA	NA	NA	NA	NA	NA	NA	NA	8	4664	0.00171233	NA	NA	NA	NA	NA	NA	NA	NA	NA
502	Postinflammatory pulmonary fibrosis	respiratory	0.00342917	0.0179732	1.00344	0.968703	1.03941	0.848687	0.334219	0.211757	4	FALSE	3669	365836	0.0099295	NA	NA	NA	NA	NA	NA	NA	NA	NA	NA	351	57817	0.00603425	NA	NA	NA	NA	NA	NA	NA	NA	NA	19	4665	0.00405636	0.249429	0.0929331	1.28329	1.0696	1.53968	0.00727559	0	0.660894	FALSE
503	Pulmonary congestion and hypostasis	respiratory	-0.00946435	0.0265898	0.99058	0.940278	1.04357	0.721886	0	0.431753	2	FALSE	1692	362696	0.0046434	0.0611457	0.0568827	1.06305	0.950904	1.18843	0.2824	54.9249	0.136364	2	FALSE	389	52672	0.00733118	NA	NA	NA	NA	NA	NA	NA	NA	NA	9	4088	0.00219673	NA	NA	NA	NA	NA	NA	NA	NA	NA
504	Other alveolar and parietoalveolar pneumonopathy	respiratory	0.0259928	0.023195	1.02633	0.98072	1.07407	0.262449	0	0.808035	4	FALSE	2277	368178	0.0061465	-0.0976128	0.067726	0.907	0.794253	1.03575	0.149502	0	0.334621	2	FALSE	296	58153	0.00506424	NA	NA	NA	NA	NA	NA	NA	NA	NA	11	4664	0.00235294	0.138997	0.0911917	1.14912	0.961044	1.374	0.127451	0.470826	0.169232	FALSE
504.1	Idiopathic fibrosing alveolitis	respiratory	0.0374968	0.035249	1.03821	0.968904	1.11247	0.287434	0	0.589272	3	FALSE	1027	231138	0.00442358	NA	NA	NA	NA	NA	NA	NA	NA	NA	NA	126	53692	0.00234122	NA	NA	NA	NA	NA	NA	NA	NA	NA	7	4112	0.00169944	NA	NA	NA	NA	NA	NA	NA	NA	NA
505	Other pulmonary inflamation or edema	respiratory	-0.0358441	0.0413187	0.964791	0.889739	1.04617	0.385666	0.367519	0.205754	3	FALSE	709	369077	0.00191733	0.00981935	0.0782789	1.00987	0.86623	1.17732	0.900175	56.5699	0.129162	2	FALSE	206	57996	0.0035394	NA	NA	NA	NA	NA	NA	NA	NA	NA	5	4106	0.00121625	NA	NA	NA	NA	NA	NA	NA	NA	NA
506	Empyema and pneumothorax	respiratory	0.0118426	0.0166159	1.01191	0.979489	1.04541	0.476015	0	0.700521	3	FALSE	4141	366424	0.0111748	0.0132112	0.0514287	1.0133	0.916139	1.12076	0.797269	4.73889	0.305566	2	FALSE	476	57879	0.00815697	NA	NA	NA	NA	NA	NA	NA	NA	NA	14	4667	0.00299081	0.127127	0.120005	1.13556	0.897558	1.43668	0.28944	0	0.371679	FALSE
507	Pleurisy; pleural effusion	respiratory	0.0173165	0.00836926	1.01747	1.00091	1.03429	0.038541	0	0.766802	4	FALSE	17300	353468	0.0466599	0.0413517	0.0274919	1.04222	0.987547	1.09992	0.132545	0	0.497766	4	FALSE	1735	55290	0.0304253	NA	NA	NA	NA	NA	NA	NA	NA	NA	72	4581	0.0154739	0.028347	0.0553916	1.02875	0.922915	1.14673	0.608822	0.809409	0.0219866	FALSE
508	Pulmonary collapse; interstitial and compensatory emphysema	respiratory	-0.00228114	0.0105494	0.997721	0.977304	1.01857	0.828805	0	0.584134	3	FALSE	11558	353047	0.0317001	-0.0575734	0.0320669	0.944053	0.886545	1.00529	0.0725877	0	0.627461	3	FALSE	1353	55378	0.0238494	NA	NA	NA	NA	NA	NA	NA	NA	NA	27	4605	0.00582902	NA	NA	NA	NA	NA	NA	NA	NA	NA
509	Respiratory failure, insufficiency, arrest	respiratory	-0.0341406	0.00888445	0.966436	0.949753	0.983412	0.000121669	0	0.831388	4	FALSE	16524	349545	0.045139	-0.010433	0.0221668	0.989621	0.947547	1.03356	0.637886	0	0.766475	4	FALSE	2736	54365	0.0479151	NA	NA	NA	NA	NA	NA	NA	NA	NA	78	4564	0.0168031	0.00187253	0.0416941	1.00187	0.923258	1.08718	0.964178	0	0.897304	FALSE
509.1	Respiratory failure	respiratory	-0.0405759	0.0104592	0.960236	0.940752	0.980124	0.000104696	0	0.807239	4	FALSE	11735	355469	0.0319577	0.000539984	0.0254388	1.00054	0.951877	1.05169	0.983065	0	0.572212	4	FALSE	2044	55476	0.0355355	NA	NA	NA	NA	NA	NA	NA	NA	NA	53	4606	0.0113758	0.00268102	0.0470715	1.00268	0.914317	1.09959	0.95458	0	0.957997	FALSE
509.2	Respiratory insufficiency	respiratory	-0.0265984	0.0194609	0.973752	0.93731	1.01161	0.171701	0	0.435592	3	FALSE	2867	368008	0.00773037	0.0426077	0.0645183	1.04353	0.919573	1.18419	0.508999	0	0.537869	3	FALSE	295	55692	0.00526908	NA	NA	NA	NA	NA	NA	NA	NA	NA	6	4665	0.00128452	NA	NA	NA	NA	NA	NA	NA	NA	NA
509.3	Pulmonary insufficiency or respiratory failure following trauma and surgery	respiratory	-0.0832536	0.0262716	0.920118	0.873939	0.968737	0.00152988	0	0.616576	2	FALSE	1666	367381	0.00451433	-0.125798	0.0673229	0.881793	0.77279	1.00617	0.0616816	38.907	0.200758	2	FALSE	257	55559	0.00460441	NA	NA	NA	NA	NA	NA	NA	NA	NA	3	4110	0.000729395	NA	NA	NA	NA	NA	NA	NA	NA	NA
509.5	Respiratory arrest	respiratory	0.0251636	0.0785166	1.02548	0.879215	1.19608	0.748599	0	0.700495	3	FALSE	172	367597	0.000467685	NA	NA	NA	NA	NA	NA	NA	NA	NA	NA	8	53893	0.00014842	NA	NA	NA	NA	NA	NA	NA	NA	NA	0	0	NA	NA	NA	NA	NA	NA	NA	NA	NA	NA
509.8	Dependence on respirator [Ventilator] or supplemental oxygen	respiratory	-0.0250679	0.0173803	0.975244	0.942582	1.00904	0.149213	0	0.790094	3	FALSE	4109	364422	0.0111497	-0.0745394	0.0469801	0.928171	0.846522	1.01769	0.112599	0	0.409891	2	FALSE	590	57481	0.01016	NA	NA	NA	NA	NA	NA	NA	NA	NA	13	4656	0.00278432	NA	NA	NA	NA	NA	NA	NA	NA	NA
510	Other diseases of lung	respiratory	-0.00895255	0.0107637	0.991087	0.970398	1.01222	0.405559	0	0.650333	4	FALSE	11225	362136	0.0300647	0.00708103	0.02723	1.00711	0.954766	1.06232	0.794829	67.8318	0.0446606	3	FALSE	1791	54886	0.0316001	NA	NA	NA	NA	NA	NA	NA	NA	NA	71	4575	0.015282	0.189243	0.0525675	1.20833	1.09004	1.33947	0.000318227	0.438834	0.181904	FALSE
510.2	Lung transplant	respiratory	0.0726227	0.0708658	1.07532	0.935876	1.23555	0.305462	0.314844	0.232347	3	FALSE	225	383495	0.000586365	NA	NA	NA	NA	NA	NA	NA	NA	NA	NA	12	53908	0.000222552	NA	NA	NA	NA	NA	NA	NA	NA	NA	2	4123	0.000484848	NA	NA	NA	NA	NA	NA	NA	NA	NA
512	Other symptoms of respiratory system	respiratory	-0.0150349	0.0049115	0.985078	0.97564	0.994606	0.00220477	0.727718	0.011629	4	FALSE	84505	263259	0.242995	-0.00426704	0.0109078	0.995742	0.97468	1.01726	0.695657	43.0931	0.152945	4	FALSE	18916	29995	0.386743	NA	NA	NA	NA	NA	NA	NA	NA	NA	1005	3045	0.248148	-0.00431588	0.0164818	0.995693	0.964043	1.02838	0.793431	0	0.662166	FALSE
512.1	Wheezing	respiratory	-0.0585982	0.0237822	0.943086	0.900135	0.988086	0.0137415	0.187944	0.296419	4	FALSE	2193	368726	0.00591234	-0.0720963	0.045459	0.930441	0.851127	1.01715	0.112748	70.246	0.0347043	3	FALSE	610	55824	0.0108091	NA	NA	NA	NA	NA	NA	NA	NA	NA	27	4033	0.00665025	0.196087	0.0819149	1.21663	1.03618	1.42852	0.0166755	0	0.87182	FALSE
512.2	Painful respiration	respiratory	-0.0296471	0.01999	0.970788	0.933488	1.00958	0.138049	0.131378	0.326811	4	FALSE	3235	363891	0.00881169	-0.0200298	0.034652	0.980169	0.91581	1.04905	0.563245	0	0.904891	3	FALSE	1089	53626	0.0199031	NA	NA	NA	NA	NA	NA	NA	NA	NA	37	3970	0.00923384	-0.0935838	0.0600591	0.910662	0.809533	1.02442	0.119187	0	0.930752	FALSE
512.7	Shortness of breath	respiratory	-0.0126178	0.00591951	0.987461	0.976071	0.998985	0.0330422	0.277948	0.245224	4	FALSE	44292	310532	0.124828	0.0142282	0.0136295	1.01433	0.987593	1.04179	0.296517	25.9521	0.255964	4	FALSE	8646	43315	0.166394	NA	NA	NA	NA	NA	NA	NA	NA	NA	326	4070	0.0741583	0.0118938	0.0222091	1.01196	0.96886	1.05699	0.592277	0.186918	0.267429	FALSE
512.8	Cough	respiratory	-0.0203527	0.00683779	0.979853	0.966809	0.993073	0.00291561	0.51327	0.103917	4	FALSE	31992	315056	0.0921832	-0.0427714	0.0140965	0.95813	0.932021	0.984971	0.00241192	55.7741	0.079133	4	FALSE	7859	42034	0.157517	NA	NA	NA	NA	NA	NA	NA	NA	NA	512	3644	0.123195	0.0108303	0.0221084	1.01089	0.968021	1.05566	0.624226	0.101873	0.291338	FALSE
512.9	Other dyspnea	respiratory	-0.00825357	0.00697724	0.99178	0.97831	1.00544	0.236838	0	0.509587	4	FALSE	32130	315597	0.0924001	0.0041142	0.0150487	1.00412	0.974939	1.03418	0.784552	63.7319	0.0634666	3	FALSE	6706	41432	0.139308	NA	NA	NA	NA	NA	NA	NA	NA	NA	326	3348	0.0887316	-0.00331265	0.0234411	0.996693	0.951937	1.04355	0.887619	0	0.440124	FALSE
513	Respiratory abnormalities	respiratory	-0.0184419	0.0156932	0.981727	0.951991	1.01239	0.239934	0.499607	0.11184	4	FALSE	5168	371498	0.0137204	0.00875009	0.0305297	1.00879	0.950196	1.07099	0.774411	50.9411	0.130241	3	FALSE	1401	55301	0.0247081	NA	NA	NA	NA	NA	NA	NA	NA	NA	40	4578	0.00866176	-0.0046939	0.0567111	0.995317	0.890613	1.11233	0.934036	0	0.489685	FALSE
513.3	Hypoventilation	respiratory	0.0295623	0.026262	1.03	0.978328	1.08441	0.260307	0.534031	0.116943	3	FALSE	1855	379100	0.00486934	-0.0485173	0.0568665	0.952641	0.852166	1.06496	0.39356	46.3986	0.1548	3	FALSE	387	57662	0.00666678	NA	NA	NA	NA	NA	NA	NA	NA	NA	12	4068	0.00294118	-0.00681671	0.0984423	0.993206	0.818927	1.20457	0.944794	0	0.586911	FALSE
513.31	Apnea	respiratory	0.0205739	0.0421081	1.02079	0.939924	1.10861	0.625127	0	0.564	2	FALSE	731	382060	0.00190966	NA	NA	NA	NA	NA	NA	NA	NA	NA	NA	157	55648	0.00281337	NA	NA	NA	NA	NA	NA	NA	NA	NA	6	4094	0.00146341	NA	NA	NA	NA	NA	NA	NA	NA	NA
513.32	Orthopnea	respiratory	0.0498384	0.0732724	1.0511	0.91049	1.21343	0.496391	0	0.88742	2	FALSE	235	383480	0.000612434	NA	NA	NA	NA	NA	NA	NA	NA	NA	NA	55	55984	0.000981459	NA	NA	NA	NA	NA	NA	NA	NA	NA	2	4110	0.000486381	NA	NA	NA	NA	NA	NA	NA	NA	NA
513.4	Hyperventilation	respiratory	-0.0411192	0.0416279	0.959715	0.884522	1.0413	0.32326	0	0.774253	3	FALSE	632	382626	0.00164902	NA	NA	NA	NA	NA	NA	NA	NA	NA	NA	103	56207	0.00182916	NA	NA	NA	NA	NA	NA	NA	NA	NA	1	4114	0.000243013	NA	NA	NA	NA	NA	NA	NA	NA	NA
513.8	Disorders of diaphragm	respiratory	-0.0619839	0.0331898	0.939898	0.880703	1.00307	0.0618234	0	0.644082	4	FALSE	1089	382545	0.00283864	NA	NA	NA	NA	NA	NA	NA	NA	NA	NA	334	58178	0.00570823	NA	NA	NA	NA	NA	NA	NA	NA	NA	8	4689	0.00170321	NA	NA	NA	NA	NA	NA	NA	NA	NA
514	Abnormal findings examination of lungs	respiratory	0.0174755	0.00852187	1.01763	1.00077	1.03477	0.0402991	0	0.458449	4	FALSE	18464	350950	0.0499819	0.0171665	0.0207921	1.01731	0.976691	1.05963	0.409017	49.6951	0.113393	4	FALSE	3161	52445	0.0568464	NA	NA	NA	NA	NA	NA	NA	NA	NA	136	4442	0.0297073	0.108842	0.0371604	1.11499	1.03666	1.19922	0.00340088	0	0.732807	FALSE
514.1	Abnormal results of function study of pulmonary system	respiratory	0.0146629	0.0653163	1.01477	0.892834	1.15336	0.822375	0	0.752665	3	FALSE	297	380683	0.000779568	NA	NA	NA	NA	NA	NA	NA	NA	NA	NA	92	55703	0.00164889	NA	NA	NA	NA	NA	NA	NA	NA	NA	1	4103	0.000243665	-0.146498	0.18173	0.863728	0.604907	1.23329	0.420168	0	0.685349	FALSE
514.2	Solitary pulmonary nodule	respiratory	-0.00592862	0.0114057	0.994089	0.972113	1.01656	0.603207	0.236709	0.269789	3	FALSE	10580	213946	0.0471215	0.0521861	0.0267856	1.05357	0.999687	1.11036	0.0513801	0	0.781393	3	FALSE	1833	52787	0.0335591	NA	NA	NA	NA	NA	NA	NA	NA	NA	84	3957	0.0207869	0.154672	0.0429501	1.16728	1.07304	1.26979	0.000316742	0	0.64132	FALSE
516	Abnormal sputum	respiratory	0.0041734	0.0168838	1.00418	0.971496	1.03797	0.804766	0	0.644421	4	FALSE	4043	377734	0.01059	0.0589385	0.0445767	1.06071	0.97197	1.15755	0.186108	69.1293	0.0211222	4	FALSE	646	57358	0.0111372	NA	NA	NA	NA	NA	NA	NA	NA	NA	25	4638	0.00536136	-0.0448156	0.0909211	0.956174	0.800101	1.14269	0.622079	0	0.628209	FALSE
516.1	Hemoptysis	respiratory	-0.00205311	0.0174464	0.997949	0.964402	1.03266	0.906321	0	0.841796	4	FALSE	3784	378668	0.00989405	0.0809715	0.0462317	1.08434	0.990405	1.18718	0.0798721	71.9273	0.0135474	4	FALSE	601	57603	0.0103258	NA	NA	NA	NA	NA	NA	NA	NA	NA	25	4651	0.00534645	-0.0238052	0.0948244	0.976476	0.810862	1.17592	0.801779	0	0.555515	FALSE
519	Other diseases of respiratory system, not elsewhere classified	respiratory	-0.00220949	0.00855036	0.997793	0.981211	1.01466	0.796091	0	0.449365	4	FALSE	16210	356905	0.0434451	0.00723492	0.0279549	1.00726	0.953557	1.06399	0.795785	8.62804	0.349976	4	FALSE	1694	54441	0.0301773	NA	NA	NA	NA	NA	NA	NA	NA	NA	84	4505	0.0183046	0.073213	0.0546542	1.07596	0.966661	1.19762	0.180386	0.622191	0.103756	FALSE
519.1	Tracheostomy complications	respiratory	-0.209293	0.0627546	0.811157	0.717279	0.917322	0.000852656	0.741348	0.0209377	3	FALSE	285	372592	0.000764327	NA	NA	NA	NA	NA	NA	NA	NA	NA	NA	42	56232	0.000746348	NA	NA	NA	NA	NA	NA	NA	NA	NA	0	0	NA	NA	NA	NA	NA	NA	NA	NA	NA	NA
519.2	Respiratory complications	respiratory	-0.0551841	0.0713483	0.946311	0.822815	1.08834	0.439258	0	0.791098	2	FALSE	234	371602	0.00062931	NA	NA	NA	NA	NA	NA	NA	NA	NA	NA	53	56041	0.000944843	NA	NA	NA	NA	NA	NA	NA	NA	NA	0	0	NA	NA	NA	NA	NA	NA	NA	NA	NA	NA
519.8	Other diseases of respiratory system, NEC	respiratory	0.0019563	0.0104354	1.00196	0.981673	1.02266	0.851294	0	0.884668	4	FALSE	10263	369964	0.0269918	-0.0481588	0.0593501	0.952982	0.848332	1.07054	0.417116	0	0.541718	2	FALSE	423	57451	0.00730898	NA	NA	NA	NA	NA	NA	NA	NA	NA	29	4634	0.00621917	NA	NA	NA	NA	NA	NA	NA	NA	NA
519.9	Symptoms involving respiratory system and other chest symptoms	respiratory	-0.023738	0.0201567	0.976542	0.938714	1.01589	0.238928	0.210273	0.284028	4	FALSE	3015	367641	0.00813423	0.0135533	0.0431958	1.01365	0.93136	1.1032	0.7537	0	0.767554	2	FALSE	686	56594	0.0119763	NA	NA	NA	NA	NA	NA	NA	NA	NA	14	4063	0.0034339	0.0515514	0.0892573	1.0529	0.883919	1.25419	0.563561	0.786466	0.0304609	FALSE
520	Disorders of tooth development	digestive	-0.0194687	0.0220815	0.98072	0.93918	1.0241	0.377954	0.522304	0.123269	3	FALSE	2399	370100	0.00644029	NA	NA	NA	NA	NA	NA	NA	NA	NA	NA	503	56357	0.00884629	NA	NA	NA	NA	NA	NA	NA	NA	NA	29	4565	0.00631258	NA	NA	NA	NA	NA	NA	NA	NA	NA
520.1	Hereditary disturbances in tooth structure	digestive	NA	NA	NA	NA	NA	NA	NA	NA	NA	NA	553	373905	0.0014768	NA	NA	NA	NA	NA	NA	NA	NA	NA	NA	143	55737	0.00255906	NA	NA	NA	NA	NA	NA	NA	NA	NA	13	4646	0.0027903	NA	NA	NA	NA	NA	NA	NA	NA	NA
520.2	Disturbances in tooth eruption	digestive	-0.0292416	0.0280037	0.971182	0.919314	1.02598	0.29639	0.537392	0.115134	3	FALSE	1378	373331	0.00367752	NA	NA	NA	NA	NA	NA	NA	NA	NA	NA	172	57526	0.00298104	NA	NA	NA	NA	NA	NA	NA	NA	NA	10	4629	0.00215564	NA	NA	NA	NA	NA	NA	NA	NA	NA
521	Diseases of hard tissues of teeth	digestive	0.00158028	0.00663655	1.00158	0.988638	1.01469	0.81179	0.254969	0.261263	3	FALSE	35244	336270	0.0948659	0.0124138	0.0115266	1.01249	0.989874	1.03563	0.281496	0	0.909293	3	FALSE	14188	40405	0.259887	NA	NA	NA	NA	NA	NA	NA	NA	NA	777	3690	0.173942	0.00194623	0.0177979	1.00195	0.967599	1.03752	0.912924	0.157464	0.275957	FALSE
521.1	Dental caries	digestive	0.000275515	0.00671155	1.00028	0.987204	1.01352	0.967255	0.14465	0.310643	3	FALSE	34246	337625	0.0920911	0.0103782	0.0116108	1.01043	0.987698	1.03369	0.371404	0	0.86618	3	FALSE	13863	40739	0.253892	NA	NA	NA	NA	NA	NA	NA	NA	NA	740	3722	0.165845	0.0067503	0.0179963	1.00677	0.971881	1.04292	0.707591	0.133774	0.282623	FALSE
521.2	Dental abrasion, erosion and attrition	digestive	0.022975	0.0207051	1.02324	0.982548	1.06562	0.26716	0.198803	0.263909	2	FALSE	3128	372413	0.00832932	NA	NA	NA	NA	NA	NA	NA	NA	NA	NA	747	51818	0.014211	NA	NA	NA	NA	NA	NA	NA	NA	NA	125	3880	0.031211	NA	NA	NA	NA	NA	NA	NA	NA	NA
522	Diseases of pulp and periapical tissues	digestive	0.021148	0.0126589	1.02137	0.996344	1.04703	0.0947998	0.551873	0.107366	3	FALSE	8225	365595	0.0220026	0.0348528	0.0216232	1.03547	0.9925	1.08029	0.107	0	0.89072	3	FALSE	2982	52415	0.0538296	NA	NA	NA	NA	NA	NA	NA	NA	NA	180	4381	0.039465	NA	NA	NA	NA	NA	NA	NA	NA	NA
522.1	Pulpitis and necrosis of tooth pulp	digestive	0.0558678	0.0180311	1.05746	1.02074	1.0955	0.00194555	0.768692	0.0375953	2	FALSE	4148	367740	0.0111539	NA	NA	NA	NA	NA	NA	NA	NA	NA	NA	1633	46893	0.0336521	NA	NA	NA	NA	NA	NA	NA	NA	NA	115	3916	0.0285289	NA	NA	NA	NA	NA	NA	NA	NA	NA
522.5	Periapical abscess	digestive	-0.013854	0.0211667	0.986241	0.946163	1.02802	0.512776	0	0.497639	3	FALSE	2763	372329	0.00736619	0.0444768	0.0383152	1.04548	0.969844	1.12702	0.245717	0	0.748093	2	FALSE	927	55129	0.016537	NA	NA	NA	NA	NA	NA	NA	NA	NA	43	4557	0.00934783	NA	NA	NA	NA	NA	NA	NA	NA	NA
523	Gingival and periodontal diseases	digestive	-0.00384577	0.00739179	0.996162	0.981834	1.0107	0.602871	0.383215	0.197639	3	FALSE	27700	343719	0.0745788	0.000639886	0.0122002	1.00064	0.976997	1.02486	0.958171	0	0.878828	3	FALSE	11787	43093	0.214778	NA	NA	NA	NA	NA	NA	NA	NA	NA	724	3779	0.160782	NA	NA	NA	NA	NA	NA	NA	NA	NA
523.1	Gingivitis	digestive	-0.00955255	0.01222	0.990493	0.967052	1.0145	0.434383	0.0962586	0.330711	3	FALSE	9205	360469	0.0249003	NA	NA	NA	NA	NA	NA	NA	NA	NA	NA	3286	52419	0.0589893	NA	NA	NA	NA	NA	NA	NA	NA	NA	269	4253	0.059487	NA	NA	NA	NA	NA	NA	NA	NA	NA
523.3	Periodontitis (acute or chronic)	digestive	-0.0121654	0.0100418	0.987908	0.968655	1.00754	0.225713	0.100726	0.328898	3	FALSE	13819	355262	0.0374416	NA	NA	NA	NA	NA	NA	NA	NA	NA	NA	6691	48556	0.121111	NA	NA	NA	NA	NA	NA	NA	NA	NA	379	4146	0.0837569	NA	NA	NA	NA	NA	NA	NA	NA	NA
523.31	Acute periodontitis	digestive	-0.0196686	0.0127134	0.980524	0.956393	1.00526	0.121846	0.29492	0.242131	3	FALSE	8499	361823	0.0229503	NA	NA	NA	NA	NA	NA	NA	NA	NA	NA	4238	51620	0.075871	NA	NA	NA	NA	NA	NA	NA	NA	NA	233	4334	0.0510182	NA	NA	NA	NA	NA	NA	NA	NA	NA
523.32	Chronic periodontitis	digestive	-0.00518616	0.0128784	0.994827	0.970031	1.02026	0.687168	0	0.985821	2	FALSE	8154	363369	0.0219475	NA	NA	NA	NA	NA	NA	NA	NA	NA	NA	3791	50208	0.070205	NA	NA	NA	NA	NA	NA	NA	NA	NA	248	4309	0.0544218	NA	NA	NA	NA	NA	NA	NA	NA	NA
524	Dentofacial anomalies, including malocclusion	digestive	0.00165106	0.0245958	1.00165	0.954511	1.05112	0.94648	0	0.966465	2	FALSE	2164	223121	0.00960561	NA	NA	NA	NA	NA	NA	NA	NA	NA	NA	881	53657	0.0161539	NA	NA	NA	NA	NA	NA	NA	NA	NA	49	3969	0.0121951	NA	NA	NA	NA	NA	NA	NA	NA	NA
524.3	Anomalies of tooth position/malocclusion	digestive	-0.0203652	0.0340138	0.979841	0.916649	1.04739	0.549351	0	0.841671	2	FALSE	1111	226019	0.00489147	NA	NA	NA	NA	NA	NA	NA	NA	NA	NA	473	52565	0.00891813	NA	NA	NA	NA	NA	NA	NA	NA	NA	24	4026	0.00592593	NA	NA	NA	NA	NA	NA	NA	NA	NA
525	Other diseases of the teeth and supporting structures	digestive	-0.00413982	0.00683823	0.995869	0.98261	1.00931	0.544917	0	0.845212	3	FALSE	33075	336610	0.0894681	0.0141943	0.0117703	1.0143	0.991164	1.03797	0.22784	0	0.627911	3	FALSE	13871	40325	0.255941	NA	NA	NA	NA	NA	NA	NA	NA	NA	697	3751	0.1567	0.00393875	0.0189191	1.00395	0.967401	1.04187	0.835081	0	0.570267	FALSE
525.1	Loss of teeth or edentulism	digestive	-0.0108165	0.00871078	0.989242	0.972496	1.00628	0.214333	0.152662	0.277322	2	FALSE	19376	207623	0.0853572	NA	NA	NA	NA	NA	NA	NA	NA	NA	NA	7967	43527	0.154717	NA	NA	NA	NA	NA	NA	NA	NA	NA	399	3599	0.0997999	NA	NA	NA	NA	NA	NA	NA	NA	NA
525.2	Atrophy of edentulous alveolar ridge	digestive	0.00267736	0.0289276	1.00268	0.947413	1.06117	0.926258	0	0.660596	2	FALSE	1587	372895	0.00423785	NA	NA	NA	NA	NA	NA	NA	NA	NA	NA	453	52862	0.00849667	NA	NA	NA	NA	NA	NA	NA	NA	NA	34	4054	0.00831703	NA	NA	NA	NA	NA	NA	NA	NA	NA
526	Diseases of the jaws	digestive	-0.0157799	0.0196603	0.984344	0.947135	1.02301	0.422191	0	0.408195	4	FALSE	3363	369695	0.00901468	NA	NA	NA	NA	NA	NA	NA	NA	NA	NA	1098	55231	0.0194926	NA	NA	NA	NA	NA	NA	NA	NA	NA	91	4474	0.0199343	NA	NA	NA	NA	NA	NA	NA	NA	NA
526.1	Cysts of the jaws	digestive	-0.0243715	0.0707512	0.975923	0.849556	1.12109	0.730494	0.551227	0.135503	2	FALSE	234	379565	0.000616115	NA	NA	NA	NA	NA	NA	NA	NA	NA	NA	47	58438	0.000803625	NA	NA	NA	NA	NA	NA	NA	NA	NA	4	4685	0.00085306	NA	NA	NA	NA	NA	NA	NA	NA	NA
526.3	Anomalies of jaw size/symmetry	digestive	-0.0894168	0.111822	0.914464	0.734487	1.13854	0.42392	0	0.774209	2	FALSE	93	229147	0.000405688	NA	NA	NA	NA	NA	NA	NA	NA	NA	NA	41	53760	0.000762068	NA	NA	NA	NA	NA	NA	NA	NA	NA	4	4115	0.000971109	NA	NA	NA	NA	NA	NA	NA	NA	NA
526.4	Temporomandibular joint disorders	digestive	-0.00851947	0.0292632	0.991517	0.936249	1.05005	0.77095	0	0.580505	2	FALSE	1543	228124	0.00671842	NA	NA	NA	NA	NA	NA	NA	NA	NA	NA	485	54602	0.00880426	NA	NA	NA	NA	NA	NA	NA	NA	NA	56	3983	0.0138648	NA	NA	NA	NA	NA	NA	NA	NA	NA
526.41	Temporomandibular joint disorder, unspecified	digestive	-0.0218481	0.0331361	0.978389	0.916866	1.04404	0.509674	0	0.769382	2	FALSE	1203	229339	0.00521814	NA	NA	NA	NA	NA	NA	NA	NA	NA	NA	380	48997	0.00769589	NA	NA	NA	NA	NA	NA	NA	NA	NA	47	4018	0.0115621	NA	NA	NA	NA	NA	NA	NA	NA	NA
526.42	Arthralgia/ankylosis of temporomandibular joint	digestive	NA	NA	NA	NA	NA	NA	NA	NA	NA	NA	226	228128	0.000989691	NA	NA	NA	NA	NA	NA	NA	NA	NA	NA	77	47512	0.00161802	NA	NA	NA	NA	NA	NA	NA	NA	NA	14	4080	0.00341964	NA	NA	NA	NA	NA	NA	NA	NA	NA
526.5	Inflammatory conditions of jaw	digestive	-0.0169868	0.0633813	0.983157	0.868305	1.1132	0.788692	0	0.740487	2	FALSE	318	231929	0.00136923	NA	NA	NA	NA	NA	NA	NA	NA	NA	NA	93	53515	0.00173482	NA	NA	NA	NA	NA	NA	NA	NA	NA	3	4111	0.000729217	NA	NA	NA	NA	NA	NA	NA	NA	NA
526.8	Exostosis of jaw	digestive	NA	NA	NA	NA	NA	NA	NA	NA	NA	NA	163	228674	0.000712297	NA	NA	NA	NA	NA	NA	NA	NA	NA	NA	70	47606	0.00146824	NA	NA	NA	NA	NA	NA	NA	NA	NA	2	4121	0.000485084	NA	NA	NA	NA	NA	NA	NA	NA	NA
526.9	Jaw disease NOS	digestive	0.0388357	0.0688792	1.0396	0.908314	1.18986	0.572874	0	0.350186	2	FALSE	264	228252	0.00115528	NA	NA	NA	NA	NA	NA	NA	NA	NA	NA	64	53561	0.00119347	NA	NA	NA	NA	NA	NA	NA	NA	NA	6	4111	0.00145737	NA	NA	NA	NA	NA	NA	NA	NA	NA
527	Diseases of the salivary glands	digestive	-0.0173081	0.0172479	0.982841	0.950171	1.01663	0.315624	0.266674	0.251809	4	FALSE	4286	373971	0.0113309	0.006825	0.0385647	1.00685	0.93355	1.0859	0.859528	16.523	0.301817	3	FALSE	876	56653	0.0152271	NA	NA	NA	NA	NA	NA	NA	NA	NA	103	4529	0.0222366	0.111738	0.0534442	1.11822	1.00701	1.24171	0.0365517	0.768078	0.0378492	FALSE
527.2	Sialoadenitis	digestive	-0.114397	0.0372183	0.891904	0.829159	0.959397	0.00211441	0	0.728065	3	FALSE	886	381069	0.00231964	NA	NA	NA	NA	NA	NA	NA	NA	NA	NA	180	58384	0.00307356	NA	NA	NA	NA	NA	NA	NA	NA	NA	10	4689	0.00212811	NA	NA	NA	NA	NA	NA	NA	NA	NA
527.7	Disturbance of salivary secretion	digestive	-0.00474182	0.0213624	0.995269	0.954458	1.03783	0.824337	0	0.820597	4	FALSE	2829	376321	0.00746143	NA	NA	NA	NA	NA	NA	NA	NA	NA	NA	579	57329	0.00999862	NA	NA	NA	NA	NA	NA	NA	NA	NA	84	3972	0.0207101	NA	NA	NA	NA	NA	NA	NA	NA	NA
527.8	Other specified diseases of the salivary glands	digestive	0.0220344	0.0784166	1.02228	0.87664	1.19211	0.778717	0	0.948924	2	FALSE	198	382287	0.000517667	NA	NA	NA	NA	NA	NA	NA	NA	NA	NA	51	58723	0.000867731	NA	NA	NA	NA	NA	NA	NA	NA	NA	3	4703	0.000637484	NA	NA	NA	NA	NA	NA	NA	NA	NA
528	Diseases of the oral soft tissues, excluding lesions specific for gingiva and tongue	digestive	-0.0145958	0.014319	0.98551	0.958237	1.01356	0.308047	0	0.703196	4	FALSE	6013	369332	0.0160199	0.00507274	0.0305467	1.00509	0.946677	1.0671	0.868106	0	0.841975	3	FALSE	1420	54871	0.0252261	NA	NA	NA	NA	NA	NA	NA	NA	NA	69	4533	0.0149935	0.00485351	0.0542107	1.00487	0.903574	1.11751	0.92866	0.451622	0.17689	FALSE
528.1	Stomatitis and mucositis	digestive	-0.0269146	0.0306204	0.973444	0.916742	1.03365	0.379415	0	0.944687	4	FALSE	1219	379669	0.00320042	NA	NA	NA	NA	NA	NA	NA	NA	NA	NA	184	58166	0.00315338	NA	NA	NA	NA	NA	NA	NA	NA	NA	15	4662	0.00320718	0.0345115	0.143193	1.03511	0.781812	1.37048	0.809544	0	0.587673	FALSE
528.11	Stomatitis and mucositis (ulcerative)	digestive	0.0153624	0.0498059	1.01548	0.921037	1.11961	0.757744	0	0.48993	3	FALSE	431	382112	0.00112667	NA	NA	NA	NA	NA	NA	NA	NA	NA	NA	40	58712	0.000680828	NA	NA	NA	NA	NA	NA	NA	NA	NA	3	4700	0.000637891	NA	NA	NA	NA	NA	NA	NA	NA	NA
528.12	Oral aphthae	digestive	-0.140619	0.0637765	0.86882	0.766731	0.984501	0.0274625	0.65294	0.0560593	3	FALSE	305	381520	0.000798795	NA	NA	NA	NA	NA	NA	NA	NA	NA	NA	66	55888	0.00117954	NA	NA	NA	NA	NA	NA	NA	NA	NA	4	4098	0.000975134	NA	NA	NA	NA	NA	NA	NA	NA	NA
528.3	Cellulitis and abscess of oral soft tissues	digestive	-0.0607468	0.0491988	0.941061	0.854555	1.03633	0.216934	0	0.410986	2	FALSE	527	380648	0.00138257	NA	NA	NA	NA	NA	NA	NA	NA	NA	NA	264	55425	0.00474061	NA	NA	NA	NA	NA	NA	NA	NA	NA	12	4098	0.00291971	NA	NA	NA	NA	NA	NA	NA	NA	NA
528.4	Cysts of oral soft tissues	digestive	0.00362204	0.0879813	1.00363	0.844663	1.19251	0.967162	0	0.439061	2	FALSE	162	378727	0.000427566	NA	NA	NA	NA	NA	NA	NA	NA	NA	NA	43	56460	0.000761022	NA	NA	NA	NA	NA	NA	NA	NA	NA	4	4117	0.000970638	NA	NA	NA	NA	NA	NA	NA	NA	NA
528.41	Cyst of the salivary gland	digestive	-0.0774779	0.104057	0.925447	0.754707	1.13481	0.456529	0	0.540446	2	FALSE	118	378969	0.000311274	NA	NA	NA	NA	NA	NA	NA	NA	NA	NA	24	56540	0.000424298	NA	NA	NA	NA	NA	NA	NA	NA	NA	4	4118	0.000970403	NA	NA	NA	NA	NA	NA	NA	NA	NA
528.5	Diseases of lips	digestive	-0.0339159	0.0389691	0.966653	0.895571	1.04338	0.384121	0.779145	0.0333471	2	FALSE	782	381280	0.00204679	NA	NA	NA	NA	NA	NA	NA	NA	NA	NA	73	58603	0.00124412	NA	NA	NA	NA	NA	NA	NA	NA	NA	4	4097	0.000975372	-0.0931073	0.174542	0.911096	0.647134	1.28273	0.59373	0.86795	0.00592521	FALSE
528.6	Leukoplakia of oral mucosa	digestive	NA	NA	NA	NA	NA	NA	NA	NA	NA	NA	554	381198	0.0014512	NA	NA	NA	NA	NA	NA	NA	NA	NA	NA	80	49891	0.00160093	NA	NA	NA	NA	NA	NA	NA	NA	NA	4	4113	0.000971581	NA	NA	NA	NA	NA	NA	NA	NA	NA
528.7	Sialolithiasis	digestive	-0.00769068	0.0564483	0.992339	0.888405	1.10843	0.891629	0	0.380587	2	FALSE	363	382390	0.000948392	NA	NA	NA	NA	NA	NA	NA	NA	NA	NA	89	58710	0.00151363	NA	NA	NA	NA	NA	NA	NA	NA	NA	4	4704	0.000849618	NA	NA	NA	NA	NA	NA	NA	NA	NA
529	Diseases and other conditions of the tongue	digestive	-0.00428854	0.0275435	0.995721	0.943393	1.05095	0.876269	0	0.46116	3	FALSE	1493	380339	0.0039101	NA	NA	NA	NA	NA	NA	NA	NA	NA	NA	153	58294	0.00261776	NA	NA	NA	NA	NA	NA	NA	NA	NA	8	4689	0.00170321	-0.283203	0.124786	0.753367	0.589914	0.962109	0.0232371	0.916809	0.000526161	FALSE
529.1	Glossitis	digestive	0.0173973	0.0567522	1.01755	0.910433	1.13727	0.759187	0	0.474403	2	FALSE	359	382122	0.000938609	NA	NA	NA	NA	NA	NA	NA	NA	NA	NA	41	58747	0.000697421	NA	NA	NA	NA	NA	NA	NA	NA	NA	1	583	0.00171233	NA	NA	NA	NA	NA	NA	NA	NA	NA
530	Diseases of esophagus	digestive	-0.0349509	0.00415697	0.965653	0.957817	0.973553	4.18e-17	0.214022	0.281927	4	TRUE	106458	258068	0.292045	0.00376948	0.0107135	1.00378	0.982919	1.02508	0.724956	26.8881	0.250524	4	FALSE	17741	36091	0.329562	0.00501345	0.0461735	1.00503	0.918067	1.10022	0.913537	0.645826	0.0928952	FALSE	966	3415	0.220498	-0.0161634	0.015626	0.983967	0.954288	1.01457	0.300955	0.45018	0.177459	FALSE
530.1	Esophagitis, GERD and related diseases	digestive	-0.0347287	0.00421346	0.965867	0.957924	0.973877	1.69e-16	0.623983	0.0464611	4	TRUE	102654	260554	0.282631	0.00197538	0.0107897	1.00198	0.98101	1.02339	0.854736	28.3488	0.241971	4	FALSE	17261	36592	0.320521	-0.00262346	0.0465497	0.99738	0.910411	1.09266	0.955056	0.624073	0.102895	FALSE	944	3436	0.215525	-0.0136326	0.0157514	0.98646	0.956471	1.01739	0.386772	0.210414	0.260427	FALSE
530.11	GERD	digestive	-0.036692	0.00463203	0.963973	0.955261	0.972764	2.35e-15	0.456113	0.137694	4	TRUE	86245	265148	0.245437	-0.00272822	0.0109256	0.997275	0.976147	1.01886	0.802813	30.0722	0.231791	4	FALSE	16504	37297	0.30676	-0.0105125	0.0475767	0.989543	0.901441	1.08626	0.825125	0.52635	0.146219	FALSE	879	3480	0.201652	-0.0128881	0.0159274	0.987195	0.956853	1.0185	0.418415	0.179582	0.269578	FALSE
530.12	Ulcer of esophagus	digestive	-0.0476819	0.0150351	0.953437	0.925751	0.981951	0.00151718	0	0.894051	3	FALSE	4843	355916	0.0134245	NA	NA	NA	NA	NA	NA	NA	NA	NA	NA	111	57894	0.00191363	NA	NA	NA	NA	NA	NA	NA	NA	NA	8	4642	0.00172043	NA	NA	NA	NA	NA	NA	NA	NA	NA
530.13	Barrett's esophagus	digestive	-0.0213328	0.0113176	0.978893	0.957418	1.00085	0.0594408	0	0.588853	4	FALSE	9513	350438	0.0264286	-0.0467882	0.0615325	0.954289	0.84587	1.07661	0.447026	0	0.820115	2	FALSE	347	57669	0.00598111	NA	NA	NA	NA	NA	NA	NA	NA	NA	27	4617	0.00581395	0.0575052	0.0605967	1.05919	0.940577	1.19276	0.342629	0	0.682391	FALSE
530.14	Reflux esophagitis	digestive	-0.0144663	0.00939885	0.985638	0.967647	1.00396	0.123766	0.557678	0.104267	3	FALSE	13376	341783	0.037662	-0.0118988	0.0352831	0.988172	0.922145	1.05893	0.735938	33.4524	0.220259	2	FALSE	1099	53811	0.0200146	NA	NA	NA	NA	NA	NA	NA	NA	NA	66	4524	0.0143791	NA	NA	NA	NA	NA	NA	NA	NA	NA
530.15	Eosinophilic esophagitis	digestive	0.0228956	0.0537543	1.02316	0.920847	1.13684	0.670159	0	0.762123	3	FALSE	429	231863	0.00184681	NA	NA	NA	NA	NA	NA	NA	NA	NA	NA	47	55701	0.00084308	NA	NA	NA	NA	NA	NA	NA	NA	NA	4	4122	0.000969462	NA	NA	NA	NA	NA	NA	NA	NA	NA
530.2	Esophageal bleeding (varices/hemorrhage)	digestive	-0.0374343	0.0189535	0.963258	0.928131	0.999714	0.048261	0.162964	0.31002	4	FALSE	3256	353908	0.00911626	0.0782425	0.0552834	1.08138	0.970338	1.20514	0.156981	0	0.952859	3	FALSE	417	57330	0.00722115	NA	NA	NA	NA	NA	NA	NA	NA	NA	20	4624	0.00430663	0.0523872	0.0611099	1.05378	0.934834	1.18787	0.391299	0.0397299	0.307502	FALSE
530.3	Stricture and stenosis of esophagus	digestive	-0.0253703	0.0168317	0.974949	0.94331	1.00765	0.131735	0.0264632	0.358014	3	FALSE	4075	353651	0.0113914	NA	NA	NA	NA	NA	NA	NA	NA	NA	NA	270	57500	0.00467371	NA	NA	NA	NA	NA	NA	NA	NA	NA	7	4113	0.00169903	NA	NA	NA	NA	NA	NA	NA	NA	NA
530.5	Disorders of esophageal motility	digestive	-0.0192307	0.0308942	0.980953	0.923317	1.04219	0.533634	0	0.851158	3	FALSE	1240	356610	0.00346514	NA	NA	NA	NA	NA	NA	NA	NA	NA	NA	151	57859	0.002603	NA	NA	NA	NA	NA	NA	NA	NA	NA	5	4111	0.00121477	NA	NA	NA	NA	NA	NA	NA	NA	NA
530.6	Diverticulum of esophagus, acquired	digestive	0.00863577	0.0521373	1.00867	0.910691	1.1172	0.868444	0	0.564296	3	FALSE	431	358089	0.00120216	NA	NA	NA	NA	NA	NA	NA	NA	NA	NA	38	58117	0.000653426	NA	NA	NA	NA	NA	NA	NA	NA	NA	2	4656	0.000429369	NA	NA	NA	NA	NA	NA	NA	NA	NA
530.7	Gastroesophageal laceration-hemorrhage syndrome	digestive	-0.125413	0.0553086	0.882133	0.791508	0.983134	0.023359	0	0.994372	2	FALSE	385	355139	0.00108291	NA	NA	NA	NA	NA	NA	NA	NA	NA	NA	60	56182	0.00106682	NA	NA	NA	NA	NA	NA	NA	NA	NA	2	4119	0.000485319	NA	NA	NA	NA	NA	NA	NA	NA	NA
530.9	Heartburn	digestive	-0.0629199	0.0207009	0.939019	0.901682	0.977901	0.00236989	0.0512116	0.367327	4	FALSE	2737	351520	0.00772603	0.171309	0.0593552	1.18686	1.05651	1.33328	0.00389973	0	0.598577	3	FALSE	385	56720	0.00674197	NA	NA	NA	NA	NA	NA	NA	NA	NA	23	4574	0.00500326	-0.0818108	0.0732502	0.921446	0.798214	1.0637	0.264051	0	0.417564	FALSE
531	Peptic ulcer (excl. esophageal)	digestive	-0.0290179	0.00982849	0.971399	0.952866	0.990293	0.00315288	0.229639	0.273109	4	FALSE	12349	367222	0.0325341	-0.0104673	0.0255088	0.989587	0.941328	1.04032	0.681555	0	0.789114	4	FALSE	2065	55482	0.0358837	-0.0546741	0.115975	0.946794	0.754287	1.18843	0.637335	0.103358	0.290939	FALSE	134	4524	0.0287677	-0.00600291	0.0454721	0.994015	0.909258	1.08667	0.894974	0	0.926244	FALSE
531.1	Hemorrhage from gastrointestinal ulcer	digestive	-0.0206669	0.0274189	0.979545	0.928294	1.03363	0.451002	0.162202	0.303126	3	FALSE	1556	377439	0.0041056	NA	NA	NA	NA	NA	NA	NA	NA	NA	NA	254	58300	0.00433788	NA	NA	NA	NA	NA	NA	NA	NA	NA	17	4655	0.0036387	NA	NA	NA	NA	NA	NA	NA	NA	NA
531.2	Gastric ulcer	digestive	-0.0213321	0.0158382	0.978894	0.948974	1.00976	0.178018	0	0.700309	3	FALSE	4430	375791	0.0116511	-0.061553	0.054492	0.940303	0.845054	1.04629	0.258654	0	0.780281	3	FALSE	464	57829	0.00795979	0.103136	0.193235	1.10864	0.759118	1.6191	0.593526	0	0.467758	FALSE	52	4645	0.0110709	0.0142005	0.0889213	1.0143	0.852074	1.20742	0.873119	0	0.893136	FALSE
531.3	Duodenal ulcer	digestive	-0.0319204	0.0180382	0.968584	0.934938	1.00344	0.0767944	0.476284	0.148164	3	FALSE	3364	376885	0.00884683	-0.0827725	0.0688428	0.920561	0.804365	1.05354	0.229232	53.3204	0.117389	3	FALSE	293	58208	0.00500846	NA	NA	NA	NA	NA	NA	NA	NA	NA	22	4648	0.00471092	NA	NA	NA	NA	NA	NA	NA	NA	NA
531.4	Peptic ulcer, site unspecified	digestive	-0.0382677	0.0182954	0.962455	0.928555	0.997593	0.0364687	0	0.767613	4	FALSE	3891	372669	0.010333	0.0154372	0.0338478	1.01556	0.950371	1.08521	0.648335	0	0.974065	2	FALSE	1180	56724	0.0203786	NA	NA	NA	NA	NA	NA	NA	NA	NA	61	4578	0.0131494	0.00920323	0.061761	1.00925	0.894182	1.13912	0.881543	0	0.905564	FALSE
531.5	Gastrojejunal ulcer	digestive	0.0104614	0.113468	1.01052	0.809021	1.2622	0.926541	0	0.338505	2	FALSE	103	375721	0.000274064	NA	NA	NA	NA	NA	NA	NA	NA	NA	NA	7	53912	0.000129824	NA	NA	NA	NA	NA	NA	NA	NA	NA	1	558	0.00178891	NA	NA	NA	NA	NA	NA	NA	NA	NA
532	Dysphagia	digestive	-0.0169912	0.00803525	0.983152	0.96779	0.998758	0.034465	0	0.904678	3	FALSE	22524	198731	0.101801	0.0257572	0.0180484	1.02609	0.990429	1.06304	0.153544	0	0.389322	3	FALSE	4314	49021	0.080885	NA	NA	NA	NA	NA	NA	NA	NA	NA	193	3826	0.0480219	-0.0278786	0.028079	0.972506	0.920432	1.02753	0.320776	0	0.534264	FALSE
535	Gastritis and duodenitis	digestive	-0.0262418	0.00656552	0.974099	0.961645	0.986715	6.42e-05	0.216808	0.280361	4	FALSE	28520	338862	0.0776304	0.0097729	0.0206862	1.00982	0.969697	1.0516	0.636616	11.3999	0.335851	4	FALSE	3277	51749	0.0595537	0.12558	0.100081	1.13381	0.931858	1.37952	0.209556	0.723003	0.0574278	FALSE	189	4337	0.0417587	-0.0153782	0.0332844	0.984739	0.922549	1.05112	0.644063	0.673497	0.0801055	FALSE
535.1	Acute gastritis	digestive	-0.0521559	0.0365302	0.949181	0.883597	1.01963	0.153365	0	0.995759	3	FALSE	887	358154	0.00247047	NA	NA	NA	NA	NA	NA	NA	NA	NA	NA	260	57006	0.00454022	NA	NA	NA	NA	NA	NA	NA	NA	NA	9	4583	0.00195993	NA	NA	NA	NA	NA	NA	NA	NA	NA
535.2	Atrophic gastritis	digestive	-0.0659364	0.0285341	0.93619	0.88527	0.990039	0.0208442	0	0.842854	3	FALSE	1457	356149	0.00407432	-0.0265925	0.0605399	0.973758	0.864807	1.09643	0.660477	27.3927	0.240566	2	FALSE	357	56780	0.00624814	NA	NA	NA	NA	NA	NA	NA	NA	NA	20	4568	0.0043592	-0.0306109	0.0990922	0.969853	0.798654	1.17775	0.757387	0	0.594326	FALSE
535.6	Duodenitis	digestive	-0.0324904	0.0124494	0.968032	0.944697	0.991943	0.00905937	0	0.76346	3	FALSE	7026	357520	0.0192733	-0.0339386	0.0683528	0.966631	0.845432	1.1052	0.619526	0	0.907784	2	FALSE	306	55275	0.00550548	NA	NA	NA	NA	NA	NA	NA	NA	NA	23	4587	0.00498915	NA	NA	NA	NA	NA	NA	NA	NA	NA
535.8	Other specified gastritis	digestive	-0.0350198	0.0121562	0.965586	0.942852	0.988868	0.00396631	0.353496	0.212933	3	FALSE	7408	355537	0.0204108	0.0109539	0.0527844	1.01101	0.911648	1.12121	0.835602	0	0.3703	3	FALSE	482	56684	0.00843159	NA	NA	NA	NA	NA	NA	NA	NA	NA	42	4533	0.00918033	NA	NA	NA	NA	NA	NA	NA	NA	NA
535.9	Gastritis and duodenitis, NOS	digestive	-0.0217893	0.0179126	0.978446	0.944691	1.01341	0.223823	0	0.976751	4	FALSE	3965	349796	0.0112081	0.00532841	0.0340958	1.00534	0.940355	1.07482	0.875814	0	0.840879	3	FALSE	1134	54890	0.0202413	NA	NA	NA	NA	NA	NA	NA	NA	NA	59	4448	0.0130907	-0.0275436	0.049635	0.972832	0.88265	1.07223	0.578947	0.697906	0.0688498	FALSE
536	Disorders of function of stomach	digestive	-0.0381671	0.0108863	0.962552	0.942232	0.98331	0.000454943	0	0.664802	4	FALSE	9880	349224	0.0275129	-0.0641502	0.0285032	0.937864	0.886907	0.991749	0.0244089	0	0.926089	4	FALSE	1637	54718	0.029048	0.151428	0.134565	1.16349	0.893762	1.51463	0.260458	0.453735	0.176055	FALSE	94	4441	0.0207277	0.0411037	0.0435319	1.04196	0.956746	1.13476	0.345057	0	0.934935	FALSE
536.3	Gastroparesis	digestive	-0.0277046	0.0357529	0.972676	0.906849	1.04328	0.438405	0	0.776952	3	FALSE	1005	360003	0.00278387	-0.0729344	0.0667325	0.929662	0.815685	1.05957	0.274421	0	0.623084	2	FALSE	311	55634	0.00555903	NA	NA	NA	NA	NA	NA	NA	NA	NA	7	4113	0.00169903	0.00551491	0.0895387	1.00553	0.843684	1.19842	0.950887	0	0.446877	FALSE
536.7	Complications of gastrostomy, colostomy and enterostomy	digestive	-0.0573515	0.0506158	0.944262	0.855083	1.04274	0.257183	0.506327	0.154665	2	FALSE	474	232086	0.00203818	-0.0405236	0.119246	0.960286	0.760149	1.21312	0.733982	0	0.877207	2	FALSE	82	53745	0.0015234	NA	NA	NA	NA	NA	NA	NA	NA	NA	1	4123	0.000242483	NA	NA	NA	NA	NA	NA	NA	NA	NA
536.8	Dyspepsia and other specified disorders of function of stomach	digestive	-0.0389045	0.0116959	0.961843	0.940045	0.984146	0.000879948	0.370575	0.20418	3	FALSE	8396	351559	0.0233251	-0.0645298	0.0332777	0.937508	0.878312	1.00069	0.0524859	0	0.732992	3	FALSE	1246	55337	0.0220207	0.164517	0.140802	1.17882	0.894536	1.55346	0.242635	0.425885	0.18691	FALSE	87	4453	0.019163	NA	NA	NA	NA	NA	NA	NA	NA	NA
537	Other disorders of stomach and duodenum	digestive	-0.0244962	0.0139302	0.975801	0.94952	1.00281	0.0786623	0	0.816959	4	FALSE	5962	351922	0.016659	0.0596989	0.0396725	1.06152	0.982104	1.14735	0.132378	39.0852	0.177379	4	FALSE	825	56197	0.0144681	NA	NA	NA	NA	NA	NA	NA	NA	NA	33	4539	0.00721785	-0.0708036	0.0679836	0.931645	0.815422	1.06443	0.297652	0.320424	0.225108	FALSE
537.1	Lesions of stomach and duodenum	digestive	-0.122191	0.0649474	0.884979	0.779201	1.00512	0.059919	0	0.971526	2	FALSE	309	357464	0.000863676	NA	NA	NA	NA	NA	NA	NA	NA	NA	NA	133	55888	0.00237411	NA	NA	NA	NA	NA	NA	NA	NA	NA	2	4121	0.000485084	NA	NA	NA	NA	NA	NA	NA	NA	NA
539	Bariatric surgery	digestive	0.0627901	0.0323294	1.0648	0.999426	1.13446	0.052113	0	0.888028	4	FALSE	1193	383512	0.00310108	0.0387349	0.0793999	1.03949	0.889687	1.21453	0.625659	0	0.592516	3	FALSE	193	56049	0.0034316	NA	NA	NA	NA	NA	NA	NA	NA	NA	2	4117	0.000485555	-0.139309	0.103729	0.869959	0.709912	1.06609	0.179272	0.57241	0.126196	FALSE
540	Appendiceal conditions	digestive	0.00860465	0.0220443	1.00864	0.96599	1.05318	0.69629	0	0.563233	3	FALSE	2466	382121	0.00641207	NA	NA	NA	NA	NA	NA	NA	NA	NA	NA	359	58506	0.0060987	NA	NA	NA	NA	NA	NA	NA	NA	NA	22	4684	0.00467488	NA	NA	NA	NA	NA	NA	NA	NA	NA
540.1	Appendicitis	digestive	-0.00207358	0.023275	0.997929	0.953428	1.04451	0.92901	0	0.374215	3	FALSE	2227	382351	0.00579076	NA	NA	NA	NA	NA	NA	NA	NA	NA	NA	340	58557	0.00577279	NA	NA	NA	NA	NA	NA	NA	NA	NA	20	4687	0.00424899	NA	NA	NA	NA	NA	NA	NA	NA	NA
540.11	Acute appendicitis	digestive	-0.00946054	0.0267671	0.990584	0.939955	1.04394	0.723759	0.277625	0.250493	3	FALSE	1718	378916	0.00451352	NA	NA	NA	NA	NA	NA	NA	NA	NA	NA	291	58633	0.00493856	NA	NA	NA	NA	NA	NA	NA	NA	NA	16	4104	0.0038835	NA	NA	NA	NA	NA	NA	NA	NA	NA
550	Abdominal hernia	digestive	-0.0148083	0.00507062	0.985301	0.975557	0.995142	0.00349565	0	0.846757	4	FALSE	53146	316238	0.143877	-0.0216452	0.0156661	0.978587	0.948997	1.0091	0.167075	0	0.650116	4	FALSE	5895	49932	0.105594	-0.0076796	0.097472	0.99235	0.819778	1.20125	0.937201	0	0.870974	FALSE	174	4412	0.0379416	-0.00517653	0.0228151	0.994837	0.951331	1.04033	0.820509	0	0.445141	FALSE
550.1	Inguinal hernia	digestive	0.00402693	0.0101647	1.00404	0.98423	1.02424	0.691981	0	0.735943	4	FALSE	13345	344388	0.0373044	-0.0264848	0.0215129	0.973863	0.933654	1.0158	0.218281	0	0.632328	3	FALSE	2895	54778	0.0501968	NA	NA	NA	NA	NA	NA	NA	NA	NA	74	4012	0.0181106	-0.0207745	0.032608	0.97944	0.918802	1.04408	0.524061	0	0.574314	FALSE
550.2	Diaphragmatic hernia	digestive	-0.0174314	0.0069708	0.98272	0.969385	0.996238	0.012397	0.686645	0.0225591	4	FALSE	24896	343778	0.0675285	-0.0265837	0.0334468	0.973766	0.911979	1.03974	0.426726	0	0.655604	3	FALSE	1192	55545	0.0210092	0.0161563	0.166859	1.01629	0.7328	1.40944	0.922865	0	0.860302	FALSE	63	4583	0.0135601	0.0318301	0.0493484	1.03234	0.93717	1.13718	0.518922	0	0.472943	FALSE
550.3	Femoral hernia	digestive	-0.0743683	0.0581417	0.92833	0.828346	1.04038	0.200866	0	0.432309	2	FALSE	329	361971	0.000908087	NA	NA	NA	NA	NA	NA	NA	NA	NA	NA	27	56042	0.00048155	NA	NA	NA	NA	NA	NA	NA	NA	NA	3	4683	0.000640205	NA	NA	NA	NA	NA	NA	NA	NA	NA
550.4	Umbilical hernia	digestive	0.0134948	0.0106657	1.01359	0.992618	1.035	0.205784	0	0.48851	4	FALSE	10698	352053	0.0294913	-0.00933782	0.0317935	0.990706	0.930855	1.0544	0.768986	0	0.796526	4	FALSE	1298	56614	0.0224133	NA	NA	NA	NA	NA	NA	NA	NA	NA	19	4080	0.00463528	-0.027889	0.0427733	0.972496	0.894292	1.05754	0.514389	0	0.758145	FALSE
550.5	Ventral hernia	digestive	-0.050869	0.0136831	0.950403	0.925254	0.976236	0.000201084	0.0930804	0.346545	4	FALSE	6345	354744	0.0175718	0.0361617	0.0414054	1.03682	0.956006	1.12447	0.382469	0	0.64399	4	FALSE	742	57315	0.0127805	NA	NA	NA	NA	NA	NA	NA	NA	NA	13	4104	0.00315764	0.0524476	0.0571645	1.05385	0.942148	1.17879	0.358889	0.698898	0.0683945	FALSE
550.6	Incisional hernia	digestive	-0.0384861	0.0204234	0.962245	0.924488	1.00154	0.0595091	0	0.710725	4	FALSE	2924	358508	0.00809004	-0.00249185	0.0642937	0.997511	0.879409	1.13147	0.969084	53.9446	0.11403	3	FALSE	307	58117	0.00525469	NA	NA	NA	NA	NA	NA	NA	NA	NA	5	4115	0.00121359	0.0473536	0.0810326	1.04849	0.894521	1.22897	0.558966	0	0.603617	FALSE
555	Inflammatory bowel disease and other gastroenteritis and colitis	digestive	-0.00484535	0.0127137	0.995166	0.970675	1.02028	0.703119	0.442926	0.145663	4	FALSE	7171	346195	0.0202934	4.34e-05	0.0436452	1.00004	0.918054	1.08936	0.999207	3.12525	0.376943	4	FALSE	651	56942	0.0113035	NA	NA	NA	NA	NA	NA	NA	NA	NA	47	4546	0.010233	0.051609	0.0711645	1.05296	0.915879	1.21057	0.468325	0	0.398054	FALSE
555.1	Regional enteritis	digestive	0.0150861	0.0184249	1.0152	0.979194	1.05253	0.412906	0.0424048	0.371593	4	FALSE	3363	349472	0.00953137	-0.0211931	0.060003	0.97903	0.870405	1.10121	0.723938	71.8083	0.0288069	3	FALSE	341	57590	0.00588631	NA	NA	NA	NA	NA	NA	NA	NA	NA	11	4589	0.0023913	-0.013131	0.113842	0.986955	0.789578	1.23367	0.908173	0	0.892086	FALSE
555.2	Ulcerative colitis	digestive	-0.0117734	0.015633	0.988296	0.958473	1.01905	0.451382	0.0734406	0.356396	4	FALSE	4692	348033	0.0133021	-0.00421687	0.0556391	0.995792	0.892912	1.11053	0.939586	0	0.923959	4	FALSE	403	57204	0.00699568	NA	NA	NA	NA	NA	NA	NA	NA	NA	41	4553	0.00892468	0.062845	0.0838257	1.06486	0.903526	1.25501	0.45343	0.581687	0.12207	FALSE
555.21	Ulcerative colitis (chronic)	digestive	-0.0180109	0.029092	0.98215	0.927715	1.03978	0.53585	0	0.964005	4	FALSE	1364	350555	0.00387589	NA	NA	NA	NA	NA	NA	NA	NA	NA	NA	160	57616	0.00276932	NA	NA	NA	NA	NA	NA	NA	NA	NA	10	4577	0.00218007	NA	NA	NA	NA	NA	NA	NA	NA	NA
556	Ulceration of the lower GI tract	digestive	-0.0538626	0.0268082	0.947562	0.89906	0.998681	0.0445179	0	0.720083	3	FALSE	1547	349521	0.00440655	NA	NA	NA	NA	NA	NA	NA	NA	NA	NA	225	57294	0.00391175	NA	NA	NA	NA	NA	NA	NA	NA	NA	10	4573	0.00218198	NA	NA	NA	NA	NA	NA	NA	NA	NA
556.1	Ulceration of intestine	digestive	-0.072834	0.0315972	0.929755	0.873923	0.989154	0.021162	0	0.467862	3	FALSE	1123	349933	0.00319892	NA	NA	NA	NA	NA	NA	NA	NA	NA	NA	173	57451	0.00300222	NA	NA	NA	NA	NA	NA	NA	NA	NA	9	4577	0.00196249	NA	NA	NA	NA	NA	NA	NA	NA	NA
556.11	Angiodysplasia of intestine (without mention of hemorrhage)	digestive	NA	NA	NA	NA	NA	NA	NA	NA	NA	NA	245	351332	0.00069686	NA	NA	NA	NA	NA	NA	NA	NA	NA	NA	93	55436	0.0016748	NA	NA	NA	NA	NA	NA	NA	NA	NA	3	4111	0.000729217	NA	NA	NA	NA	NA	NA	NA	NA	NA
557	Intestinal malabsorption (non-celiac)	digestive	0.00683929	0.0494222	1.00686	0.913907	1.10927	0.889936	0.634512	0.0418993	4	FALSE	456	351614	0.0012952	NA	NA	NA	NA	NA	NA	NA	NA	NA	NA	57	57860	0.000984167	NA	NA	NA	NA	NA	NA	NA	NA	NA	1	4118	0.000242777	NA	NA	NA	NA	NA	NA	NA	NA	NA
557.1	Celiac disease	digestive	0.0926945	0.0274076	1.09713	1.03975	1.15767	0.000719425	0	0.752557	3	FALSE	1468	351649	0.00415726	NA	NA	NA	NA	NA	NA	NA	NA	NA	NA	21	55708	0.000376824	NA	NA	NA	NA	NA	NA	NA	NA	NA	1	4125	0.000242365	NA	NA	NA	NA	NA	NA	NA	NA	NA
558	Noninfectious gastroenteritis	digestive	-0.0340146	0.00948288	0.966557	0.948759	0.98469	0.000334579	0.558561	0.0786935	4	FALSE	12974	336221	0.037154	0.00384597	0.0292273	1.00385	0.947964	1.06304	0.89531	15.2148	0.315822	4	FALSE	1538	53286	0.0280534	-0.193727	0.152613	0.823883	0.610887	1.11114	0.204298	0	0.700066	FALSE	75	4420	0.0166852	0.0423357	0.0448284	1.04324	0.955494	1.13905	0.344968	0.0114283	0.314529	FALSE
559	Ileostomy status	digestive	0.0136872	0.0216499	1.01378	0.971663	1.05772	0.527252	0.404545	0.186488	3	FALSE	2330	351125	0.00659207	NA	NA	NA	NA	NA	NA	NA	NA	NA	NA	138	57855	0.0023796	NA	NA	NA	NA	NA	NA	NA	NA	NA	12	4596	0.00260417	NA	NA	NA	NA	NA	NA	NA	NA	NA
560	Intestinal obstruction without mention of hernia	digestive	0.0145934	0.0121249	1.0147	0.990871	1.0391	0.228749	0	0.466436	4	FALSE	7927	342649	0.0226114	0.0445177	0.0333146	1.04552	0.979437	1.11607	0.181457	0	0.704027	4	FALSE	1164	55758	0.020449	NA	NA	NA	NA	NA	NA	NA	NA	NA	32	4537	0.00700372	0.0438398	0.0620138	1.04482	0.925237	1.17985	0.479606	0	0.524285	FALSE
560.1	Paralytic ileus	digestive	-0.00347883	0.0225496	0.996527	0.953443	1.04156	0.877393	0	0.629379	3	FALSE	2229	344979	0.00641978	0.0410612	0.0598761	1.04192	0.926544	1.17165	0.492858	0	0.4271	2	FALSE	358	56975	0.00624422	NA	NA	NA	NA	NA	NA	NA	NA	NA	8	4585	0.00174178	NA	NA	NA	NA	NA	NA	NA	NA	NA
560.2	Impaction of intestine	digestive	0.0563476	0.0431054	1.05797	0.972255	1.15123	0.191142	0	0.922404	3	FALSE	631	350910	0.00179495	NA	NA	NA	NA	NA	NA	NA	NA	NA	NA	125	57597	0.00216555	NA	NA	NA	NA	NA	NA	NA	NA	NA	5	4113	0.00121418	NA	NA	NA	NA	NA	NA	NA	NA	NA
560.3	Peritoneal or intestinal adhesions	digestive	0.024754	0.0333923	1.02506	0.960123	1.0944	0.458506	0	0.838941	3	FALSE	971	348661	0.00277721	NA	NA	NA	NA	NA	NA	NA	NA	NA	NA	117	56015	0.00208437	NA	NA	NA	NA	NA	NA	NA	NA	NA	7	4596	0.00152075	NA	NA	NA	NA	NA	NA	NA	NA	NA
560.4	Other intestinal obstruction	digestive	0.0177692	0.0154034	1.01793	0.987656	1.04913	0.248669	0.376089	0.186379	4	FALSE	4874	347201	0.0138436	0.0587798	0.0426454	1.06054	0.975501	1.153	0.168098	0	0.864155	3	FALSE	709	56830	0.0123221	NA	NA	NA	NA	NA	NA	NA	NA	NA	22	4561	0.00480035	-0.0410551	0.0786596	0.959776	0.82265	1.11976	0.601717	0	0.781817	FALSE
561	Symptoms involving digestive system	digestive	-0.0031174	0.00679803	0.996887	0.983693	1.01026	0.64654	0.709265	0.0160428	4	FALSE	29239	310918	0.0859574	-0.0100409	0.0168224	0.990009	0.9579	1.0232	0.55059	0	0.838227	4	FALSE	5100	47646	0.0966898	0.0279257	0.0733436	1.02832	0.890631	1.18729	0.703387	0	0.328027	FALSE	306	3998	0.0710967	-0.0123032	0.0236432	0.987772	0.943043	1.03462	0.602806	0	0.420334	FALSE
562	Diverticulosis and diverticulitis	digestive	-0.0324188	0.00774864	0.968101	0.95351	0.982916	2.87e-05	0	0.916027	4	TRUE	25387	300804	0.0778286	-0.0261106	0.0183452	0.974227	0.93982	1.00989	0.154651	0	0.947971	3	FALSE	4332	48555	0.0819105	NA	NA	NA	NA	NA	NA	NA	NA	NA	191	4206	0.0434387	-0.0236471	0.0266499	0.97663	0.926927	1.029	0.374906	0	0.960765	FALSE
562.1	Diverticulosis	digestive	-0.0297988	0.00825857	0.970641	0.955056	0.98648	0.000308298	0	0.821749	4	FALSE	22038	303829	0.0676288	-0.0148445	0.0193867	0.985265	0.94853	1.02342	0.443852	0	0.999106	3	FALSE	3833	49102	0.0724096	NA	NA	NA	NA	NA	NA	NA	NA	NA	161	4247	0.0365245	-0.0202485	0.0289709	0.979955	0.925862	1.03721	0.484599	0	0.538124	FALSE
562.2	Diverticulitis	digestive	-0.048859	0.0164831	0.952315	0.922041	0.983584	0.00303488	0	0.49434	4	FALSE	4824	343186	0.0138617	NA	NA	NA	NA	NA	NA	NA	NA	NA	NA	699	56466	0.0122278	NA	NA	NA	NA	NA	NA	NA	NA	NA	37	4035	0.00908644	-0.068619	0.0505733	0.933682	0.845573	1.03097	0.174837	0	0.407151	FALSE
564	Functional digestive disorders	digestive	-0.0129201	0.00669249	0.987163	0.974299	1.0002	0.0535409	0	0.673517	4	FALSE	27541	329516	0.0771333	0.00911741	0.0239468	1.00916	0.962889	1.05765	0.703399	0	0.635299	4	FALSE	2387	52829	0.0432302	0.0745118	0.101172	1.07736	0.883573	1.31364	0.461434	0.590177	0.11827	FALSE	173	4326	0.038453	0.0132455	0.0350342	1.01333	0.946088	1.08536	0.705375	0.571668	0.126524	FALSE
564.1	Irritable Bowel Syndrome	digestive	-0.00943739	0.0127504	0.990607	0.966158	1.01567	0.4592	0	0.711985	4	FALSE	7490	343632	0.0213316	-0.0164297	0.0416609	0.983704	0.906573	1.0674	0.693309	41.7295	0.17976	3	FALSE	798	56611	0.0139003	NA	NA	NA	NA	NA	NA	NA	NA	NA	72	4484	0.0158033	0.041081	0.0486624	1.04194	0.947152	1.14621	0.398555	0.454564	0.175727	FALSE
564.9	Personal history of diseases of digestive system	digestive	-0.0114518	0.00868383	0.988613	0.97193	1.00558	0.187251	0	0.474238	4	FALSE	15294	348104	0.0420861	-0.0892883	0.0647973	0.914582	0.805503	1.03843	0.168215	0	0.766903	3	FALSE	364	57100	0.0063344	NA	NA	NA	NA	NA	NA	NA	NA	NA	61	4550	0.0132292	0.151534	0.106262	1.16362	0.944843	1.43305	0.153857	0	0.808391	FALSE
565	Anal and rectal conditions	digestive	-0.00598293	0.00802666	0.994035	0.978519	1.0098	0.456041	0	0.593133	4	FALSE	18122	350611	0.0491467	0.0157817	0.0235397	1.01591	0.970101	1.06388	0.502583	41.2625	0.164095	4	FALSE	2425	53503	0.0433593	0.139177	0.112376	1.14933	0.922123	1.43251	0.215535	0.242882	0.250449	FALSE	140	4448	0.0305144	0.0473735	0.0387956	1.04851	0.971742	1.13135	0.222046	0	0.461191	FALSE
565.1	Anal and rectal polyp	digestive	0.00282159	0.0117251	1.00283	0.980043	1.02614	0.809829	0.308761	0.235351	3	FALSE	7978	360291	0.0216635	-0.0607703	0.0621075	0.941039	0.833186	1.06285	0.327842	0	0.56818	2	FALSE	366	56764	0.00640644	NA	NA	NA	NA	NA	NA	NA	NA	NA	33	4604	0.00711667	NA	NA	NA	NA	NA	NA	NA	NA	NA
567	Peritonitis and retroperitoneal infections	digestive	-0.0074232	0.0200423	0.992604	0.954368	1.03237	0.711102	0	0.638466	4	FALSE	2859	364561	0.00778129	-0.0551475	0.0585442	0.946346	0.843756	1.06141	0.346203	37.0186	0.204381	3	FALSE	369	57768	0.00634708	NA	NA	NA	NA	NA	NA	NA	NA	NA	19	4630	0.0040869	-0.0640189	0.080422	0.937987	0.801201	1.09813	0.42601	0	0.735852	FALSE
568	Other disorders of peritoneum	digestive	0.0232974	0.0171351	1.02357	0.989766	1.05853	0.173946	0	0.53547	3	FALSE	3687	361332	0.0101008	-0.0126031	0.0724396	0.987476	0.856773	1.13812	0.861881	0	0.705597	3	FALSE	242	57835	0.00416688	NA	NA	NA	NA	NA	NA	NA	NA	NA	14	4634	0.00301205	NA	NA	NA	NA	NA	NA	NA	NA	NA
568.1	Peritoneal adhesions (postoperative) (postinfection)	digestive	0.014238	0.0183957	1.01434	0.978419	1.05158	0.438938	0	0.759372	3	FALSE	3176	362259	0.00869101	-0.0339786	0.0869694	0.966592	0.815107	1.14623	0.696022	0	0.480947	3	FALSE	170	55888	0.00303257	NA	NA	NA	NA	NA	NA	NA	NA	NA	14	4640	0.00300817	NA	NA	NA	NA	NA	NA	NA	NA	NA
569	Other disorders of intestine	digestive	-0.00156204	0.0128045	0.998439	0.973694	1.02381	0.902906	0	0.73134	4	FALSE	6930	356804	0.0190524	-0.00759655	0.0415364	0.992432	0.91484	1.07661	0.854885	40.7838	0.167015	4	FALSE	730	56095	0.0128465	NA	NA	NA	NA	NA	NA	NA	NA	NA	27	4594	0.00584289	0.0136467	0.0692878	1.01374	0.885011	1.16119	0.843862	0	0.363306	FALSE
569.1	Toxic gastroenteritis and colitis	digestive	0.0246033	0.0572206	1.02491	0.916176	1.14655	0.667215	0	0.903735	2	FALSE	327	368082	0.0008876	NA	NA	NA	NA	NA	NA	NA	NA	NA	NA	13	56318	0.000230779	NA	NA	NA	NA	NA	NA	NA	NA	NA	1	4123	0.000242483	NA	NA	NA	NA	NA	NA	NA	NA	NA
569.2	Gastrointestinal complications	digestive	0.058111	0.0271234	1.05983	1.00496	1.1177	0.0321556	0	0.894761	4	FALSE	1545	365175	0.00421302	-0.0441947	0.0807	0.956768	0.816798	1.12072	0.583938	0	0.494078	2	FALSE	201	57920	0.0034583	NA	NA	NA	NA	NA	NA	NA	NA	NA	9	4645	0.00193382	-0.0685844	0.117757	0.933715	0.741275	1.17611	0.56028	0.312559	0.22778	FALSE
571	Chronic liver disease and cirrhosis	digestive	-0.0510039	0.00836247	0.950275	0.934827	0.965978	1.07e-09	0	0.481396	4	TRUE	18228	352837	0.0491235	0.00373171	0.0193532	1.00374	0.966378	1.04254	0.847099	42.4422	0.156906	4	FALSE	3627	52792	0.0642869	NA	NA	NA	NA	NA	NA	NA	NA	NA	329	4199	0.072659	-0.00340081	0.0234626	0.996605	0.951813	1.0435	0.884754	0.79504	0.0271852	FALSE
571.5	Other chronic nonalcoholic liver disease	digestive	-0.0523568	0.00881619	0.94899	0.932733	0.965531	2.87e-09	0.379061	0.184568	4	TRUE	16537	353798	0.0446542	0.00853947	0.0197892	1.00858	0.970206	1.04846	0.666089	46.297	0.133568	4	FALSE	3459	53062	0.0611985	NA	NA	NA	NA	NA	NA	NA	NA	NA	321	4208	0.0708766	-0.00537062	0.0237224	0.994644	0.949456	1.04198	0.820895	0.798136	0.0260327	FALSE
571.51	Cirrhosis of liver without mention of alcohol	digestive	-0.0434111	0.0139947	0.957518	0.931611	0.984145	0.00192233	0.294425	0.235522	4	FALSE	6541	367811	0.0174729	0.0216888	0.0251949	1.02193	0.972688	1.07366	0.389324	0	0.581998	3	FALSE	2064	55782	0.0356809	NA	NA	NA	NA	NA	NA	NA	NA	NA	71	4574	0.0152853	0.0021688	0.0344121	1.00217	0.936807	1.0721	0.949747	0.778083	0.0337724	FALSE
571.6	Primary biliary cirrhosis	digestive	0.18954	0.0672631	1.20869	1.0594	1.37902	0.00483394	0	0.691001	3	FALSE	249	375736	0.00066226	NA	NA	NA	NA	NA	NA	NA	NA	NA	NA	21	55856	0.000375825	NA	NA	NA	NA	NA	NA	NA	NA	NA	1	4121	0.000242601	NA	NA	NA	NA	NA	NA	NA	NA	NA
571.8	Liver abscess and sequelae of chronic liver disease	digestive	-0.0352665	0.0172813	0.965348	0.933199	0.998605	0.0412771	0.616095	0.0500064	4	FALSE	3834	371560	0.0102133	-0.0517403	0.0541495	0.949575	0.85396	1.0559	0.339321	48.8835	0.141379	3	FALSE	431	57572	0.00743065	NA	NA	NA	NA	NA	NA	NA	NA	NA	22	4642	0.00471698	0.0718073	0.0603427	1.07445	0.954601	1.20934	0.23405	0	0.380611	FALSE
571.81	Portal hypertension	digestive	-0.0375583	0.0223134	0.963138	0.921925	1.00619	0.0923329	0.182183	0.299581	4	FALSE	2284	373175	0.00608322	-0.00675168	0.084856	0.993271	0.841082	1.173	0.936582	0	0.943021	2	FALSE	182	57999	0.00312817	NA	NA	NA	NA	NA	NA	NA	NA	NA	9	4658	0.00192843	0.0670658	0.0780945	1.06937	0.917597	1.24624	0.390463	0	0.846547	FALSE
572	Ascites (non malignant)	digestive	-0.0198217	0.01665	0.980373	0.948897	1.01289	0.233851	0.255036	0.258559	4	FALSE	4074	370851	0.0108662	0.0420937	0.0494687	1.04299	0.946615	1.14918	0.394816	0	0.718702	4	FALSE	498	57366	0.00860639	NA	NA	NA	NA	NA	NA	NA	NA	NA	20	4644	0.00428816	0.0143571	0.0684613	1.01446	0.887076	1.16014	0.833893	0	0.58384	FALSE
573	Other disorders of liver	digestive	-0.0566528	0.0156524	0.944922	0.916374	0.97436	0.000295252	0	0.968888	4	FALSE	4789	366908	0.0128842	-0.0221629	0.0363665	0.978081	0.910793	1.05034	0.542238	8.30946	0.351576	4	FALSE	968	55926	0.0170141	NA	NA	NA	NA	NA	NA	NA	NA	NA	59	4544	0.0128177	0.0345125	0.0579178	1.03511	0.924036	1.15955	0.551251	0	0.564836	FALSE
573.1	Chronic passive congestion of liver	digestive	0.139419	0.115017	1.14961	0.917584	1.4403	0.225454	0	0.740917	2	FALSE	101	372611	0.000270987	NA	NA	NA	NA	NA	NA	NA	NA	NA	NA	32	56374	0.000567316	NA	NA	NA	NA	NA	NA	NA	NA	NA	0	0	NA	NA	NA	NA	NA	NA	NA	NA	NA	NA
573.2	Liver replaced by transplant	digestive	-0.00669381	0.0360748	0.993329	0.92552	1.0661	0.852795	0	0.460927	4	FALSE	871	375069	0.00231686	0.17122	0.134314	1.18675	0.912077	1.54414	0.202389	0	0.716608	2	FALSE	93	58300	0.00159266	NA	NA	NA	NA	NA	NA	NA	NA	NA	7	4664	0.00149861	0.076104	0.107923	1.07907	0.873349	1.33326	0.480703	0.639512	0.0958053	FALSE
573.3	Hepatomegaly	digestive	-0.00161533	0.0282932	0.998386	0.944529	1.05531	0.954471	0.19818	0.290766	4	FALSE	1536	371639	0.00411603	-0.00747103	0.0654016	0.992557	0.873143	1.1283	0.909053	0	0.746553	2	FALSE	324	57381	0.00561476	NA	NA	NA	NA	NA	NA	NA	NA	NA	13	4065	0.00318784	0.0479711	0.0811462	1.04914	0.894874	1.23	0.554408	0	0.436752	FALSE
573.4	Acute and subacute necrosis of liver	digestive	-0.100954	0.0574358	0.903975	0.807731	1.01169	0.0788017	0	0.87138	2	FALSE	361	374748	0.000962387	NA	NA	NA	NA	NA	NA	NA	NA	NA	NA	85	55580	0.00152699	NA	NA	NA	NA	NA	NA	NA	NA	NA	5	4111	0.00121477	NA	NA	NA	NA	NA	NA	NA	NA	NA
573.5	Jaundice (not of newborn)	digestive	0.00990536	0.0237031	1.00995	0.964108	1.05798	0.676026	0.477471	0.147523	3	FALSE	1998	373199	0.0053252	-0.0461897	0.0710684	0.954861	0.830704	1.09757	0.515735	30.7486	0.229491	2	FALSE	253	57822	0.00435644	NA	NA	NA	NA	NA	NA	NA	NA	NA	11	4641	0.00236457	0.0408543	0.107362	1.0417	0.844026	1.28567	0.703554	0.32974	0.221913	FALSE
573.6	Nonspecific elevation of levels of transaminase or lactic acid dehydrogenase [LDH]	digestive	-0.0360585	0.0210563	0.964584	0.925586	1.00522	0.0868074	0	0.971615	3	FALSE	2840	364422	0.0077329	-0.0791259	0.0450021	0.923924	0.845922	1.00912	0.0787015	37.2552	0.20679	2	FALSE	629	54314	0.0114482	NA	NA	NA	NA	NA	NA	NA	NA	NA	82	4482	0.0179667	NA	NA	NA	NA	NA	NA	NA	NA	NA
573.7	Abnormal results of function study of liver	digestive	-0.0182926	0.00892316	0.981874	0.964851	0.999197	0.0403632	0.36266	0.194548	4	FALSE	16362	352215	0.0443924	-0.0525923	0.0202288	0.948767	0.911886	0.987139	0.00932599	43.7137	0.149175	4	FALSE	3399	52358	0.060961	NA	NA	NA	NA	NA	NA	NA	NA	NA	364	4086	0.0817978	-0.0201019	0.0236538	0.980099	0.935698	1.02661	0.395417	0	0.755286	FALSE
573.9	Abnormal serum enzyme levels	digestive	-0.00240441	0.0211952	0.997598	0.957005	1.03991	0.909681	0.302862	0.23052	4	FALSE	2784	367299	0.00752264	0.0110375	0.0375331	1.0111	0.939389	1.08828	0.768702	0	0.83725	3	FALSE	927	55619	0.0163937	NA	NA	NA	NA	NA	NA	NA	NA	NA	56	3942	0.014007	0.068336	0.0544272	1.07073	0.962386	1.19126	0.20928	0	0.559776	FALSE
574	Cholelithiasis and cholecystitis	digestive	0.00891415	0.0085534	1.00895	0.992181	1.02601	0.29733	0.657529	0.0326598	4	FALSE	16488	362293	0.0435291	-0.0169663	0.0286238	0.983177	0.929538	1.03991	0.55336	0	0.944631	4	FALSE	1599	56479	0.0275319	0.173264	0.108751	1.18918	0.960901	1.47169	0.111111	0.706246	0.0650302	FALSE	146	4490	0.0314927	0.0168171	0.0339972	1.01696	0.951404	1.08703	0.620838	0.398815	0.197147	FALSE
574.1	Cholelithiasis	digestive	0.00880693	0.00939124	1.00885	0.990446	1.02759	0.348357	0.614846	0.0505776	4	FALSE	13499	364349	0.035726	0.00907478	0.0317982	1.00912	0.948144	1.07401	0.775348	0	0.695835	4	FALSE	1287	56817	0.0221499	0.251339	0.125217	1.28575	1.00594	1.64339	0.0447252	0.828087	0.0158728	FALSE	112	4520	0.0241796	0.0297938	0.0382547	1.03024	0.955822	1.11046	0.436081	0	0.595496	FALSE
574.11	Cholelithiasis with acute cholecystitis	digestive	0.00576833	0.024844	1.00578	0.957983	1.05597	0.816396	0	0.80045	3	FALSE	1809	371203	0.00484971	NA	NA	NA	NA	NA	NA	NA	NA	NA	NA	122	56320	0.00216151	NA	NA	NA	NA	NA	NA	NA	NA	NA	13	4661	0.00278134	NA	NA	NA	NA	NA	NA	NA	NA	NA
574.12	Cholelithiasis with other cholecystitis	digestive	0.000742896	0.0177394	1.00074	0.966547	1.03615	0.966596	0.226099	0.274678	3	FALSE	3512	369407	0.00941759	NA	NA	NA	NA	NA	NA	NA	NA	NA	NA	190	58388	0.00324354	NA	NA	NA	NA	NA	NA	NA	NA	NA	16	4648	0.00343053	NA	NA	NA	NA	NA	NA	NA	NA	NA
574.2	Calculus of bile duct	digestive	0.0236555	0.0267193	1.02394	0.971695	1.07899	0.375976	0	0.369682	3	FALSE	1723	374022	0.00458556	NA	NA	NA	NA	NA	NA	NA	NA	NA	NA	174	58521	0.00296448	NA	NA	NA	NA	NA	NA	NA	NA	NA	25	4643	0.00535561	0.010185	0.0871778	1.01024	0.851564	1.19848	0.906994	0.671007	0.0812572	FALSE
574.3	Cholecystitis without cholelithiasis	digestive	-0.0105554	0.0166466	0.9895	0.957737	1.02232	0.526024	0	0.503718	4	FALSE	4281	371971	0.011378	NA	NA	NA	NA	NA	NA	NA	NA	NA	NA	444	58147	0.00757796	NA	NA	NA	NA	NA	NA	NA	NA	NA	35	4623	0.00751395	-0.0833214	0.0584004	0.920055	0.820547	1.03163	0.153659	0.808832	0.0221878	FALSE
575	Other biliary tract disease	digestive	0.00161915	0.0128899	1.00162	0.976633	1.02725	0.900037	0.258667	0.256459	4	FALSE	7083	366734	0.0189478	0.0217264	0.0357277	1.02196	0.952849	1.09609	0.543115	43.1409	0.152654	4	FALSE	1003	56638	0.0174008	NA	NA	NA	NA	NA	NA	NA	NA	NA	90	4521	0.0195185	-0.0313149	0.0510793	0.96917	0.876842	1.07122	0.539834	0	0.399972	FALSE
575.1	Cholangitis	digestive	0.0695668	0.0283192	1.07204	1.01416	1.13323	0.0140289	0	0.801777	3	FALSE	1373	372072	0.00367658	NA	NA	NA	NA	NA	NA	NA	NA	NA	NA	96	56425	0.00169848	NA	NA	NA	NA	NA	NA	NA	NA	NA	11	4668	0.00235093	NA	NA	NA	NA	NA	NA	NA	NA	NA
575.2	Obstruction of bile duct	digestive	0.0254833	0.0277463	1.02581	0.971515	1.08314	0.358388	0	0.694197	3	FALSE	1420	375424	0.00376814	NA	NA	NA	NA	NA	NA	NA	NA	NA	NA	130	58657	0.00221137	NA	NA	NA	NA	NA	NA	NA	NA	NA	7	4670	0.00149669	-0.118771	0.157917	0.888011	0.651628	1.21015	0.451984	0.614587	0.107227	FALSE
575.6	Cholesterolosis of gallbladder	digestive	-0.0461943	0.0576882	0.954856	0.852774	1.06916	0.423271	0	0.478406	3	FALSE	353	376116	0.00093766	NA	NA	NA	NA	NA	NA	NA	NA	NA	NA	50	56143	0.000889791	NA	NA	NA	NA	NA	NA	NA	NA	NA	14	4655	0.0029985	NA	NA	NA	NA	NA	NA	NA	NA	NA
575.7	Other disorders of gallbladder	digestive	-0.0174333	0.0241643	0.982718	0.93726	1.03038	0.470635	0	0.610189	3	FALSE	2001	372897	0.00533745	NA	NA	NA	NA	NA	NA	NA	NA	NA	NA	211	58178	0.00361369	NA	NA	NA	NA	NA	NA	NA	NA	NA	26	4626	0.00558899	NA	NA	NA	NA	NA	NA	NA	NA	NA
575.8	Other disorders of biliary tract	digestive	-0.00520239	0.0258623	0.994811	0.945642	1.04654	0.840575	0.212895	0.280697	3	FALSE	1684	374032	0.00448211	0.00989888	0.0733033	1.00995	0.874789	1.16599	0.89258	4.50233	0.350938	3	FALSE	230	58327	0.0039278	NA	NA	NA	NA	NA	NA	NA	NA	NA	13	4664	0.00277956	0.0503506	0.117081	1.05164	0.836002	1.3229	0.667161	0	0.603049	FALSE
575.9	Nonspecific abnormal findings on radiological and other examination of biliary tract	digestive	-0.0182976	0.0313626	0.981869	0.923331	1.04412	0.559609	0	0.580997	2	FALSE	1287	373232	0.00343641	NA	NA	NA	NA	NA	NA	NA	NA	NA	NA	366	51888	0.00700425	NA	NA	NA	NA	NA	NA	NA	NA	NA	17	4613	0.00367171	NA	NA	NA	NA	NA	NA	NA	NA	NA
577	Diseases of pancreas	digestive	-0.0550036	0.0125298	0.946482	0.923521	0.970013	1.13e-05	0.638232	0.040336	4	TRUE	7711	374505	0.0201745	-0.0163429	0.0271139	0.98379	0.932874	1.03748	0.546674	0	0.574913	4	FALSE	1798	56316	0.0309392	NA	NA	NA	NA	NA	NA	NA	NA	NA	51	4632	0.0108905	-0.0581412	0.0485816	0.943517	0.857821	1.03777	0.231395	0	0.359846	FALSE
577.1	Acute pancreatitis	digestive	-0.0633322	0.0161013	0.938632	0.909473	0.968725	8.38e-05	0.49068	0.14038	3	FALSE	4629	374451	0.0122111	-0.00445007	0.0332048	0.99556	0.932832	1.06251	0.893388	0	0.326785	2	FALSE	1202	54789	0.0214677	NA	NA	NA	NA	NA	NA	NA	NA	NA	27	4669	0.00574957	NA	NA	NA	NA	NA	NA	NA	NA	NA
577.2	Chronic pancreatitis	digestive	-0.10423	0.0259087	0.901018	0.856406	0.947953	5.75e-05	0	0.657988	3	FALSE	1780	380750	0.00465323	-0.0755959	0.0499674	0.927191	0.840692	1.02259	0.130303	0	0.554537	2	FALSE	558	58098	0.00951309	NA	NA	NA	NA	NA	NA	NA	NA	NA	9	4697	0.00191245	-0.0876291	0.0981308	0.916101	0.755813	1.11038	0.371866	0.381031	0.203708	FALSE
577.3	Cyst and pseudocyst of pancreas	digestive	-0.0624487	0.0281625	0.939461	0.889011	0.992775	0.026593	0.245369	0.264127	4	FALSE	1516	381075	0.00396246	NA	NA	NA	NA	NA	NA	NA	NA	NA	NA	268	58545	0.00455682	NA	NA	NA	NA	NA	NA	NA	NA	NA	12	4109	0.00291191	-0.0732325	0.112284	0.929385	0.745795	1.15817	0.514267	0	0.801868	FALSE
578	Gastrointestinal hemorrhage	digestive	-0.0185406	0.00618975	0.98163	0.969793	0.993612	0.00274115	0.667107	0.0291329	4	FALSE	33410	333653	0.0910198	-0.0156378	0.0144612	0.984484	0.956972	1.01279	0.279537	64.7965	0.0363719	4	FALSE	7254	47098	0.133463	0.12122	0.0697902	1.12887	0.984555	1.29435	0.0824002	0	0.63118	FALSE	359	4060	0.0812401	0.00915437	0.0239282	1.0092	0.962959	1.05765	0.702034	0	0.973401	FALSE
578.1	Hematemesis	digestive	-0.0534049	0.0205914	0.947996	0.910498	0.987038	0.0094989	0	0.469811	3	FALSE	2606	366543	0.00705948	-0.0847893	0.0595969	0.918706	0.817424	1.03254	0.154819	0	0.381986	3	FALSE	367	57505	0.00634158	NA	NA	NA	NA	NA	NA	NA	NA	NA	16	4611	0.00345796	-0.13599	0.103765	0.872851	0.712221	1.06971	0.190007	0	0.875117	FALSE
578.2	Blood in stool	digestive	-0.0451781	0.0109465	0.955827	0.935539	0.976556	3.67e-05	0	0.585025	4	FALSE	10550	348467	0.0293858	-0.00745445	0.0208268	0.992573	0.952872	1.03393	0.720399	52.2228	0.0987913	4	FALSE	3180	51568	0.0580843	NA	NA	NA	NA	NA	NA	NA	NA	NA	129	4325	0.0289627	-0.000242189	0.036083	0.999758	0.931496	1.07302	0.994645	0.333278	0.22069	FALSE
578.8	Hemorrhage of rectum and anus	digestive	-0.00955046	0.00978608	0.990495	0.971678	1.00968	0.329102	0.62661	0.045304	4	FALSE	12212	354111	0.0333367	-0.0455902	0.0231779	0.955433	0.913001	0.999838	0.0491865	0	0.889751	4	FALSE	2538	53064	0.0456458	0.270742	0.117237	1.31094	1.04181	1.64958	0.0209239	0	0.832069	FALSE	124	4387	0.0274884	0.0387926	0.0388636	1.03955	0.963311	1.12183	0.318196	0	0.63395	FALSE
578.9	Hemorrhage of gastrointestinal tract	digestive	-0.00876171	0.0103511	0.991277	0.971368	1.01159	0.397302	0.7032	0.0176715	4	FALSE	10963	356823	0.0298081	0.000279022	0.0269271	1.00028	0.948857	1.05449	0.991732	64.7103	0.0367153	4	FALSE	1849	54595	0.0327581	-0.000412278	0.135779	0.999588	0.766029	1.30436	0.997577	0	0.38607	FALSE	95	4449	0.0209067	0.00552576	0.0448923	1.00554	0.920847	1.09802	0.902036	0	0.799754	FALSE
579	Other symptoms involving abdomen and pelvis	digestive	0.0674736	0.0157665	1.0698	1.03725	1.10338	1.87e-05	0.52836	0.0953173	4	TRUE	4801	358270	0.0132233	0.0747077	0.0454948	1.07757	0.985644	1.17807	0.100566	0	0.72168	3	FALSE	606	56345	0.0106407	NA	NA	NA	NA	NA	NA	NA	NA	NA	24	4554	0.00524246	-0.0404343	0.0702304	0.960372	0.836873	1.1021	0.564792	0	0.538197	FALSE
579.2	Splenomegaly	digestive	0.103395	0.0230858	1.10893	1.05987	1.16026	7.51e-06	0	0.694853	4	TRUE	2206	364780	0.00601113	0.207349	0.0970975	1.23041	1.01719	1.48833	0.0327228	34.6675	0.216018	2	FALSE	130	57996	0.00223652	NA	NA	NA	NA	NA	NA	NA	NA	NA	4	4614	0.000866176	NA	NA	NA	NA	NA	NA	NA	NA	NA
579.8	Nonspecific abnormal findings in stool contents	digestive	-0.0302892	0.0160685	0.970165	0.940087	1.00121	0.0594294	0	0.875324	4	FALSE	4639	357477	0.0128108	-0.0472451	0.0358737	0.953854	0.88909	1.02333	0.187844	70.6404	0.0168002	4	FALSE	1017	54792	0.0182229	NA	NA	NA	NA	NA	NA	NA	NA	NA	47	4525	0.01028	-0.11048	0.0705619	0.895404	0.779753	1.02821	0.117416	0	0.849266	FALSE
580	Nephritis; nephrosis; renal sclerosis	genitourinary	0.0114313	0.0171851	1.0115	0.977995	1.04615	0.505933	0	0.797271	4	FALSE	4015	361525	0.0109838	-0.0483102	0.0344151	0.952838	0.890687	1.01933	0.160393	51.7757	0.101342	4	FALSE	1096	55997	0.0191967	NA	NA	NA	NA	NA	NA	NA	NA	NA	59	4583	0.01271	0.0410857	0.0559472	1.04194	0.933729	1.16269	0.462726	0	0.415212	FALSE
580.1	Glomerulonephritis	genitourinary	0.00771139	0.0299944	1.00774	0.950206	1.06876	0.797106	0	0.420466	4	FALSE	1242	365888	0.003383	-0.037816	0.0593878	0.96289	0.857089	1.08175	0.524279	60.9741	0.0529385	4	FALSE	363	57330	0.00629192	NA	NA	NA	NA	NA	NA	NA	NA	NA	21	4637	0.00450837	0.101056	0.12094	1.10634	0.872858	1.40227	0.403388	0	0.860423	FALSE
580.11	Proliferative glomerulonephritis	genitourinary	0.0625856	0.0706367	1.06459	0.926946	1.22266	0.375606	0	0.620472	3	FALSE	230	366814	0.000626628	NA	NA	NA	NA	NA	NA	NA	NA	NA	NA	52	57810	0.00089869	NA	NA	NA	NA	NA	NA	NA	NA	NA	6	4118	0.0014549	NA	NA	NA	NA	NA	NA	NA	NA	NA
580.12	Non-proliferative glomerulonephritis	genitourinary	0.0212585	0.0525433	1.02149	0.921526	1.13229	0.685779	0.470088	0.15151	3	FALSE	424	366638	0.00115512	-0.0568657	0.0832546	0.944721	0.802485	1.11217	0.494585	55.9446	0.131911	2	FALSE	191	57636	0.00330296	NA	NA	NA	NA	NA	NA	NA	NA	NA	11	4648	0.00236102	NA	NA	NA	NA	NA	NA	NA	NA	NA
580.14	Chronic glomerulonephritis, NOS	genitourinary	-0.00946736	0.0417566	0.990577	0.912736	1.07506	0.820636	0	0.97754	4	FALSE	619	366742	0.00168499	0.113375	0.114964	1.12005	0.894088	1.40312	0.324048	30.9093	0.22895	2	FALSE	132	57681	0.00228322	NA	NA	NA	NA	NA	NA	NA	NA	NA	8	4652	0.00171674	NA	NA	NA	NA	NA	NA	NA	NA	NA
580.2	Nephrotic syndrome without mention of glomerulonephritis	genitourinary	0.0349007	0.0321644	1.03552	0.972252	1.1029	0.277889	0	0.564804	4	FALSE	1078	366111	0.00293582	-0.0754757	0.0712929	0.927302	0.806374	1.06637	0.28975	0	0.595978	3	FALSE	254	57489	0.0043988	NA	NA	NA	NA	NA	NA	NA	NA	NA	16	4639	0.00343716	0.0561836	0.109679	1.05779	0.853182	1.31147	0.608472	0	0.791362	FALSE
580.3	Nephritis and nephropathy without mention of glomerulonephritis	genitourinary	0.00261475	0.0246716	1.00262	0.95529	1.05229	0.915596	0	0.680659	4	FALSE	2029	363485	0.00555109	-0.0345073	0.0453479	0.966081	0.883921	1.05588	0.446689	2.64078	0.358035	3	FALSE	630	56665	0.0109957	NA	NA	NA	NA	NA	NA	NA	NA	NA	38	4604	0.00818613	0.0424453	0.0711079	1.04336	0.907625	1.19939	0.550565	0.644741	0.0933958	FALSE
580.31	Nephritis and nephropathy in diseases classified elsewhere	genitourinary	-0.0103976	0.0360273	0.989656	0.922185	1.06206	0.772885	0	0.429725	2	FALSE	988	364977	0.00269971	-0.0414079	0.0616431	0.959438	0.850249	1.08265	0.501752	0	0.646886	2	FALSE	344	54867	0.00623064	NA	NA	NA	NA	NA	NA	NA	NA	NA	17	4087	0.0041423	NA	NA	NA	NA	NA	NA	NA	NA	NA
580.32	Nephritis and nephropathy with pathological lesion	genitourinary	0.0017762	0.0340952	1.00178	0.937021	1.07101	0.958453	0	0.507741	4	FALSE	1026	365493	0.00279931	-0.00996018	0.0720039	0.990089	0.859774	1.14016	0.889981	0	0.865459	2	FALSE	281	57323	0.00487813	NA	NA	NA	NA	NA	NA	NA	NA	NA	19	4634	0.00408339	0.0450642	0.115088	1.0461	0.834849	1.31079	0.695382	0.781393	0.0324529	FALSE
580.4	Renal sclerosis, NOS	genitourinary	-0.0259765	0.0732937	0.974358	0.843977	1.12488	0.723027	0	0.928449	2	FALSE	232	231635	0.00100057	NA	NA	NA	NA	NA	NA	NA	NA	NA	NA	54	55368	0.000974342	NA	NA	NA	NA	NA	NA	NA	NA	NA	2	4122	0.000484966	NA	NA	NA	NA	NA	NA	NA	NA	NA
585	Renal failure	genitourinary	-0.0201607	0.0053178	0.980041	0.969879	0.990309	0.000149934	0	0.412917	4	FALSE	52097	317323	0.141024	-0.0109868	0.0117322	0.989073	0.966589	1.01208	0.349033	0	0.567009	4	FALSE	13216	41771	0.240348	0.0445917	0.0641678	1.0456	0.922033	1.18573	0.487103	0.0796224	0.297246	FALSE	472	4081	0.103668	-0.0132684	0.021475	0.986819	0.946146	1.02924	0.536671	0	0.862459	FALSE
585.1	Acute renal failure	genitourinary	-0.0193531	0.00689158	0.980833	0.967674	0.994171	0.00498143	0	0.447395	4	FALSE	27199	338762	0.0743221	-0.00271137	0.0155716	0.997292	0.967315	1.0282	0.861769	30.3703	0.230021	4	FALSE	6145	48550	0.11235	0.0580141	0.102362	1.05973	0.867091	1.29517	0.570881	0.623439	0.103185	FALSE	167	4415	0.036447	0.0110392	0.0291171	1.0111	0.955014	1.07048	0.704592	0	0.383012	FALSE
585.2	Renal failure NOS	genitourinary	-0.00472683	0.0178759	0.995284	0.961017	1.03077	0.791452	0	0.890281	4	FALSE	3707	361463	0.0101514	0.0182168	0.0319079	1.01838	0.956646	1.08411	0.568055	36.9812	0.190199	4	FALSE	1301	55539	0.0228888	NA	NA	NA	NA	NA	NA	NA	NA	NA	49	4590	0.0105626	-0.0825913	0.0700996	0.920727	0.802532	1.05633	0.238718	0	0.754435	FALSE
585.3	Chronic renal failure [CKD]	genitourinary	-0.0222999	0.00654829	0.977947	0.965476	0.990579	0.000660537	0	0.511186	4	FALSE	33153	333047	0.0905325	-0.0116501	0.0133059	0.988418	0.962974	1.01453	0.381271	39.7313	0.173437	4	FALSE	9210	46743	0.164602	0.0620636	0.0726991	1.06403	0.922725	1.22697	0.393269	0	0.379465	FALSE	356	4216	0.0778653	-0.0320717	0.0251949	0.968437	0.921776	1.01746	0.203038	0	0.452651	FALSE
585.31	Renal dialysis	genitourinary	-0.0490447	0.0243835	0.952139	0.907705	0.998747	0.0442841	0	0.715674	4	FALSE	1988	365059	0.0054162	0.00378793	0.0315872	1.0038	0.943535	1.0679	0.904547	0	0.439365	4	FALSE	1290	56482	0.0223292	NA	NA	NA	NA	NA	NA	NA	NA	NA	52	4609	0.0111564	0.0250694	0.0586921	1.02539	0.913963	1.15039	0.669282	0	0.579165	FALSE
585.32	End stage renal disease	genitourinary	-0.025233	0.0190439	0.975083	0.939358	1.01217	0.185174	0.367864	0.191385	4	FALSE	3314	363408	0.00903682	-0.0385231	0.0254537	0.96221	0.915384	1.01143	0.130163	38.0549	0.183661	4	FALSE	1984	55697	0.0343961	NA	NA	NA	NA	NA	NA	NA	NA	NA	71	4589	0.0152361	-0.0364187	0.0483082	0.964237	0.877129	1.05999	0.45092	0	0.509741	FALSE
585.33	Chronic Kidney Disease, Stage III	genitourinary	-0.0217198	0.00803394	0.978514	0.963227	0.994044	0.00686126	0.60323	0.05601	4	FALSE	21135	344354	0.0578266	-0.0164815	0.0167807	0.983654	0.951828	1.01654	0.326017	0	0.648511	4	FALSE	5285	51204	0.093558	NA	NA	NA	NA	NA	NA	NA	NA	NA	203	4385	0.0442459	-0.0278888	0.0321563	0.972497	0.913096	1.03576	0.385784	0	0.525576	FALSE
585.34	Chronic Kidney Disease, Stage IV	genitourinary	-0.0359633	0.0161656	0.964676	0.93459	0.99573	0.0261023	0	0.47654	4	FALSE	4808	361575	0.0131229	0.0194543	0.0278299	1.01964	0.965517	1.07681	0.484525	0	0.729115	4	FALSE	1711	55785	0.0297586	NA	NA	NA	NA	NA	NA	NA	NA	NA	77	4567	0.0165805	-0.0563782	0.0479467	0.945182	0.860405	1.03831	0.239654	0	0.846228	FALSE
585.4	Chronic kidney disease, Stage I or II	genitourinary	-0.0357642	0.0161484	0.964868	0.934808	0.995895	0.0267794	0	0.415341	4	FALSE	4809	358950	0.0132203	0.000160951	0.0245982	1.00016	0.953086	1.04956	0.994779	0	0.941689	3	FALSE	2197	54000	0.0390946	NA	NA	NA	NA	NA	NA	NA	NA	NA	57	4561	0.012343	0.0403118	0.0550977	1.04114	0.934562	1.15986	0.464387	0	0.982392	FALSE
586	Other disorders of the kidney and ureters	genitourinary	0.0114606	0.00863238	1.01153	0.994556	1.02879	0.184299	0	0.511373	4	FALSE	17344	340096	0.0485228	0.0187145	0.018933	1.01889	0.981775	1.05741	0.322926	0	0.869519	4	FALSE	3934	50680	0.0720328	NA	NA	NA	NA	NA	NA	NA	NA	NA	123	4438	0.0269678	0.0162475	0.0343487	1.01638	0.950208	1.08716	0.636202	0	0.453472	FALSE
586.1	Anatomical abnormatilies of kidney and ureters	genitourinary	0.0178161	0.0508921	1.01798	0.921336	1.12475	0.726282	0	0.517131	3	FALSE	409	366720	0.00111405	NA	NA	NA	NA	NA	NA	NA	NA	NA	NA	35	57822	0.00060494	NA	NA	NA	NA	NA	NA	NA	NA	NA	5	4657	0.0010725	NA	NA	NA	NA	NA	NA	NA	NA	NA
586.11	Small kidney	genitourinary	0.0133027	0.0649738	1.01339	0.892219	1.15102	0.837776	0	0.570822	2	FALSE	252	363955	0.000691914	NA	NA	NA	NA	NA	NA	NA	NA	NA	NA	17	56256	0.000302099	NA	NA	NA	NA	NA	NA	NA	NA	NA	3	4659	0.000643501	NA	NA	NA	NA	NA	NA	NA	NA	NA
586.12	Vesicoureteral reflux	genitourinary	-0.00510288	0.0854673	0.99491	0.841461	1.17634	0.95239	0.181654	0.268973	2	FALSE	151	366934	0.000411349	NA	NA	NA	NA	NA	NA	NA	NA	NA	NA	18	55531	0.000324038	NA	NA	NA	NA	NA	NA	NA	NA	NA	2	4124	0.000484731	NA	NA	NA	NA	NA	NA	NA	NA	NA
586.2	Cyst of kidney, acquired	genitourinary	0.0255573	0.0136792	1.02589	0.998747	1.05376	0.0617151	0	0.843531	4	FALSE	6501	355765	0.0179454	0.0317826	0.0307449	1.03229	0.971925	1.09641	0.301252	18.3158	0.299047	4	FALSE	1405	54865	0.0249689	NA	NA	NA	NA	NA	NA	NA	NA	NA	38	4572	0.00824295	0.0586721	0.0600068	1.06043	0.942764	1.19278	0.328194	0.185326	0.267897	FALSE
586.3	Vascular disorders of kidney/hypertrophy	genitourinary	-0.0477277	0.0660894	0.953393	0.837562	1.08524	0.47019	0.658656	0.0534185	3	FALSE	257	366624	0.0007005	NA	NA	NA	NA	NA	NA	NA	NA	NA	NA	39	56151	0.000694074	NA	NA	NA	NA	NA	NA	NA	NA	NA	1	538	0.00185529	NA	NA	NA	NA	NA	NA	NA	NA	NA
586.4	Stricture/obstruction of ureter	genitourinary	0.0233694	0.0222475	1.02364	0.979968	1.06927	0.293521	0	0.864929	4	FALSE	2334	363525	0.00637951	0.0666404	0.061081	1.06891	0.948308	1.20485	0.275265	0	0.673427	3	FALSE	347	57263	0.00602326	NA	NA	NA	NA	NA	NA	NA	NA	NA	11	4094	0.00267966	-0.144915	0.0754037	0.865096	0.746243	1.00288	0.0546239	0	0.972252	FALSE
587	Kidney replaced by transpant	genitourinary	0.0423238	0.0299238	1.04323	0.983807	1.10625	0.157249	0.229553	0.273158	4	FALSE	1272	365886	0.00346445	-0.0583932	0.048145	0.943279	0.858339	1.03662	0.225183	0	0.629672	3	FALSE	533	57306	0.00921524	NA	NA	NA	NA	NA	NA	NA	NA	NA	27	4631	0.00579648	-0.0959589	0.0898923	0.908501	0.761744	1.08353	0.285752	0	0.952295	FALSE
588	Disorders resulting from impaired renal function	genitourinary	-0.0329605	0.0205487	0.967577	0.929382	1.00734	0.10871	0	0.559204	4	FALSE	3054	362359	0.00835767	0.00341466	0.0289597	1.00342	0.948053	1.06202	0.906138	0	0.765532	3	FALSE	1573	53334	0.0286484	NA	NA	NA	NA	NA	NA	NA	NA	NA	54	4055	0.0131419	0.0251829	0.0572882	1.0255	0.916585	1.14736	0.66024	0	0.400085	FALSE
588.1	Renal osteodystrophy	genitourinary	-0.00251056	0.0346829	0.997493	0.931939	1.06766	0.942295	0	0.449946	2	FALSE	1022	365402	0.00278912	0.00526054	0.0532171	1.00527	0.905704	1.11579	0.921257	0	0.679892	2	FALSE	453	54805	0.00819791	NA	NA	NA	NA	NA	NA	NA	NA	NA	22	4097	0.0053411	NA	NA	NA	NA	NA	NA	NA	NA	NA
588.2	Secondary hyperparathyroidism (of renal origin)	genitourinary	-0.0399986	0.0252806	0.960791	0.914345	1.0096	0.113607	0.63914	0.0625894	3	FALSE	2058	229435	0.00889012	0.00397251	0.0327752	1.00398	0.941514	1.07059	0.903529	0	0.812794	3	FALSE	1227	53902	0.0222569	NA	NA	NA	NA	NA	NA	NA	NA	NA	41	4068	0.0099781	0.044458	0.0642535	1.04546	0.921754	1.18577	0.48899	0	0.688563	FALSE
589	Abnormal results of function study of kidney	genitourinary	0.0304797	0.036757	1.03095	0.959289	1.10796	0.406978	0.519289	0.124899	3	FALSE	908	363625	0.00249086	NA	NA	NA	NA	NA	NA	NA	NA	NA	NA	326	56559	0.00573086	NA	NA	NA	NA	NA	NA	NA	NA	NA	12	4609	0.00259684	NA	NA	NA	NA	NA	NA	NA	NA	NA
590	Pyelonephritis	genitourinary	0.0715518	0.0242849	1.07417	1.02424	1.12654	0.00321552	0	0.941498	3	FALSE	1956	363086	0.00535829	0.0898115	0.0649453	1.09397	0.963215	1.24247	0.166702	0	0.581837	3	FALSE	308	57594	0.00531933	NA	NA	NA	NA	NA	NA	NA	NA	NA	8	4628	0.00172563	0.0287243	0.0974816	1.02914	0.850155	1.24581	0.768251	0	0.84522	FALSE
591	Urinary tract infection	genitourinary	0.0328438	0.00721747	1.03339	1.01887	1.04811	5.35e-06	0.0964363	0.344843	4	TRUE	24552	336459	0.068009	0.00843447	0.0175381	1.00847	0.974394	1.04374	0.63057	0	0.774051	4	FALSE	4760	49177	0.0882511	0.126099	0.114453	1.13439	0.906444	1.41967	0.270571	0.778983	0.0334123	FALSE	133	4376	0.0294966	0.086344	0.0295696	1.09018	1.0288	1.15523	0.00349999	0.458612	0.174121	FALSE
592	Cystitis and urethritis	genitourinary	0.0390804	0.0176451	1.03985	1.00451	1.07645	0.0267736	0	0.751783	4	FALSE	3743	359169	0.0103138	0.0107468	0.0373303	1.0108	0.939489	1.08753	0.773434	69.0123	0.0214791	4	FALSE	929	55515	0.0164588	NA	NA	NA	NA	NA	NA	NA	NA	NA	15	4596	0.00325309	0.171882	0.074146	1.18754	1.02691	1.37328	0.020441	0	0.944016	FALSE
592.1	Cystitis	genitourinary	0.0357084	0.0187306	1.03635	0.998998	1.07511	0.0565963	0	0.889712	4	FALSE	3297	360569	0.00906103	0.0239894	0.0556061	1.02428	0.918515	1.14222	0.666165	73.2943	0.0236471	3	FALSE	453	56859	0.0079041	NA	NA	NA	NA	NA	NA	NA	NA	NA	8	4619	0.00172898	0.20484	0.0909233	1.22733	1.02699	1.46675	0.0242665	0	0.840044	FALSE
592.11	Acute cystitis	genitourinary	0.0421713	0.0448349	1.04307	0.955325	1.13888	0.346914	0	0.410635	3	FALSE	645	363362	0.00177194	0.0252823	0.0987603	1.0256	0.845114	1.24464	0.797954	68.7429	0.0736712	2	FALSE	136	57615	0.00235494	NA	NA	NA	NA	NA	NA	NA	NA	NA	3	4108	0.000729749	0.219359	0.140857	1.24528	0.944863	1.64121	0.119395	0	0.950687	FALSE
592.12	Chronic cystitis	genitourinary	0.0439575	0.0375943	1.04494	0.970712	1.12484	0.242299	0.40491	0.186296	3	FALSE	781	361377	0.00215652	NA	NA	NA	NA	NA	NA	NA	NA	NA	NA	56	58089	0.000963109	NA	NA	NA	NA	NA	NA	NA	NA	NA	1	4119	0.000242718	NA	NA	NA	NA	NA	NA	NA	NA	NA
592.13	Chronic interstitial cystitis	genitourinary	0.0238865	0.0882223	1.02417	0.861547	1.2175	0.786581	0	0.892743	2	FALSE	161	362186	0.000444325	NA	NA	NA	NA	NA	NA	NA	NA	NA	NA	17	56243	0.000302169	NA	NA	NA	NA	NA	NA	NA	NA	NA	0	0	NA	NA	NA	NA	NA	NA	NA	NA	NA	NA
592.2	Urethritis and urethral syndrome	genitourinary	0.0373949	0.0618068	1.0381	0.919667	1.17179	0.54516	0	0.319058	2	FALSE	345	364479	0.000945661	NA	NA	NA	NA	NA	NA	NA	NA	NA	NA	410	56898	0.00715432	NA	NA	NA	NA	NA	NA	NA	NA	NA	6	4099	0.00146163	0.0849972	0.142311	1.08871	0.823718	1.43896	0.550331	0	0.598554	FALSE
593	Hematuria	genitourinary	0.0252412	0.00683861	1.02556	1.01191	1.0394	0.000223393	0.0299044	0.377585	4	FALSE	27220	338486	0.0744314	0.00910005	0.0172919	1.00914	0.975513	1.04393	0.598708	0	0.875897	4	FALSE	4834	50529	0.0873146	0.114864	0.085693	1.12172	0.948294	1.32687	0.180111	0	0.658698	FALSE	240	4309	0.0527588	0.0164732	0.0290904	1.01661	0.960268	1.07626	0.571205	0.704211	0.0659607	FALSE
593.1	Gross hematuria	genitourinary	0.0559078	0.0150524	1.0575	1.02676	1.08916	0.000203836	0.194091	0.289143	3	FALSE	5918	222481	0.0259108	0.022437	0.028009	1.02269	0.968061	1.0804	0.423095	30.1139	0.239094	3	FALSE	1684	53084	0.0307479	NA	NA	NA	NA	NA	NA	NA	NA	NA	71	4010	0.0173977	0.014056	0.0491866	1.01416	0.920951	1.11679	0.775056	0.872708	0.00506533	FALSE
593.2	Microscopic hematuria	genitourinary	0.000728561	0.0132796	1.00073	0.975018	1.02712	0.956247	0	0.464198	2	FALSE	7765	218563	0.0343086	NA	NA	NA	NA	NA	NA	NA	NA	NA	NA	2418	49640	0.0464482	NA	NA	NA	NA	NA	NA	NA	NA	NA	128	3908	0.0317146	NA	NA	NA	NA	NA	NA	NA	NA	NA
594	Urinary calculus	genitourinary	-0.0384511	0.00747733	0.962279	0.948279	0.976485	2.71e-07	0	0.798713	4	TRUE	23184	353372	0.0615685	-0.0434074	0.0235305	0.957521	0.914364	1.00272	0.0650774	0	0.591436	4	FALSE	2385	55119	0.0414754	NA	NA	NA	NA	NA	NA	NA	NA	NA	217	4397	0.0470308	-0.0504928	0.0289512	0.950761	0.898313	1.00627	0.0811479	0.658484	0.0870489	FALSE
594.1	Calculus of kidney	genitourinary	-0.0419877	0.00864372	0.958882	0.942774	0.975265	1.19e-06	0	0.658083	4	TRUE	17493	357041	0.046706	-0.0502564	0.0257948	0.950986	0.904102	1.0003	0.0513776	0	0.514397	4	FALSE	1964	55692	0.0340641	NA	NA	NA	NA	NA	NA	NA	NA	NA	182	4432	0.0394452	-0.0652532	0.0314894	0.93683	0.880759	0.996471	0.0382443	0.458382	0.174212	FALSE
594.2	Calculus of lower urinary tract	genitourinary	-0.0171353	0.0222054	0.983011	0.941146	1.02674	0.440307	0	0.620648	4	FALSE	2343	376180	0.00618985	NA	NA	NA	NA	NA	NA	NA	NA	NA	NA	185	58518	0.00315146	NA	NA	NA	NA	NA	NA	NA	NA	NA	11	4680	0.00234492	0.359653	0.111007	1.43283	1.15267	1.78108	0.00119563	0	0.427699	FALSE
594.3	Calculus of ureter	genitourinary	-0.0424862	0.0136413	0.958404	0.933119	0.984374	0.00184233	0.267086	0.251569	4	FALSE	6430	371683	0.0170055	-0.0326226	0.0513567	0.967904	0.87522	1.0704	0.525287	0	0.461701	2	FALSE	517	57996	0.00883564	NA	NA	NA	NA	NA	NA	NA	NA	NA	45	4640	0.00960512	0.0176727	0.0588316	1.01783	0.90698	1.14223	0.763876	0	0.356069	FALSE
594.8	Renal colic	genitourinary	-0.0248461	0.0239898	0.97546	0.930656	1.02242	0.300346	0	0.930162	2	FALSE	1921	376267	0.00507948	-0.153448	0.121833	0.857746	0.675545	1.08909	0.207853	0	0.763527	2	FALSE	98	58465	0.00167341	NA	NA	NA	NA	NA	NA	NA	NA	NA	8	4677	0.00170758	NA	NA	NA	NA	NA	NA	NA	NA	NA
595	Hydronephrosis	genitourinary	-0.022731	0.016253	0.977525	0.946877	1.00917	0.16194	0.617599	0.0493222	4	FALSE	4536	371956	0.0120481	-0.0500412	0.0443825	0.95119	0.871945	1.03764	0.259532	0	0.795538	3	FALSE	633	57694	0.0108526	NA	NA	NA	NA	NA	NA	NA	NA	NA	33	4637	0.00706638	0.144234	0.0716517	1.15515	1.00381	1.32932	0.0441165	0	0.433146	FALSE
596	Other disorders of bladder	genitourinary	0.0232997	0.00798616	1.02357	1.00768	1.03972	0.00352841	0	0.858515	4	FALSE	19301	354475	0.0516379	-0.0265231	0.0231874	0.973826	0.930559	1.0191	0.252682	0	0.787332	4	FALSE	2526	54367	0.0443991	0.218667	0.115756	1.24442	0.991822	1.56134	0.0588881	0	0.839502	FALSE	132	4487	0.0285776	0.0358484	0.037658	1.0365	0.962752	1.11589	0.341123	0	0.821555	FALSE
596.1	Bladder neck obstruction	genitourinary	0.0156841	0.0160359	1.01581	0.984378	1.04824	0.328044	0.71147	0.0312466	3	FALSE	4500	368627	0.0120602	-0.00737216	0.053082	0.992655	0.894571	1.10149	0.889543	0	0.758673	3	FALSE	498	57635	0.00856656	NA	NA	NA	NA	NA	NA	NA	NA	NA	16	4645	0.00343274	NA	NA	NA	NA	NA	NA	NA	NA	NA
596.5	Functional disorders of bladder	genitourinary	0.0376088	0.0140625	1.03832	1.0101	1.06734	0.0074863	0.414509	0.162946	4	FALSE	6478	363779	0.017496	-0.0460872	0.0298294	0.954959	0.900728	1.01245	0.12234	59.1169	0.0866395	3	FALSE	1465	56274	0.0253728	NA	NA	NA	NA	NA	NA	NA	NA	NA	77	4560	0.0166056	-0.0283773	0.0467926	0.972022	0.886841	1.06538	0.544216	0	0.379378	FALSE
597	Other disorders of urethra and urinary tract	genitourinary	-0.00867254	0.0144956	0.991365	0.963596	1.01993	0.549649	0	0.688603	3	FALSE	5366	369266	0.0143234	-0.0731886	0.044554	0.929426	0.851707	1.01424	0.100446	0	0.452451	3	FALSE	662	57665	0.0113498	NA	NA	NA	NA	NA	NA	NA	NA	NA	13	4662	0.00278075	-0.0124906	0.082531	0.987587	0.840088	1.16098	0.879704	0.503275	0.155937	FALSE
597.1	Urethral stricture (not specified as infectious)	genitourinary	-0.0157848	0.0154941	0.984339	0.954896	1.01469	0.308317	0	0.616327	3	FALSE	4706	370284	0.0125497	-0.0372225	0.0481349	0.963462	0.876722	1.05878	0.439347	0	0.398424	3	FALSE	570	57893	0.00974976	NA	NA	NA	NA	NA	NA	NA	NA	NA	13	4669	0.00277659	NA	NA	NA	NA	NA	NA	NA	NA	NA
597.2	Urinary complications NEC	genitourinary	0.0114517	0.0510049	1.01152	0.915288	1.11786	0.822351	0	0.851316	3	FALSE	451	368140	0.00122358	NA	NA	NA	NA	NA	NA	NA	NA	NA	NA	75	58315	0.00128447	NA	NA	NA	NA	NA	NA	NA	NA	NA	2	4115	0.000485791	NA	NA	NA	NA	NA	NA	NA	NA	NA
598	Abnormal findings on examination of urine	genitourinary	0.0357799	0.0246499	1.03643	0.987545	1.08773	0.146635	0.270755	0.253781	3	FALSE	2137	377652	0.00562681	NA	NA	NA	NA	NA	NA	NA	NA	NA	NA	600	56746	0.0104628	NA	NA	NA	NA	NA	NA	NA	NA	NA	27	4629	0.00579897	-0.0120958	0.078779	0.987977	0.846623	1.15293	0.877971	0.190845	0.266271	FALSE
599	Other symptoms/disorders or the urinary system	genitourinary	0.0069681	0.00592068	1.00699	0.995375	1.01875	0.239232	0	0.535831	4	FALSE	41707	312081	0.117887	0.00864527	0.0131002	1.00868	0.983114	1.03492	0.509296	26.7165	0.251523	4	FALSE	9783	42621	0.186684	0.0482551	0.0674932	1.04944	0.919405	1.19786	0.474632	0	0.630283	FALSE	395	3976	0.0903683	0.0223056	0.0210065	1.02256	0.98131	1.06554	0.288307	0	0.663914	FALSE
599.1	Urinary obstruction	genitourinary	0.0250346	0.0298985	1.02535	0.966992	1.08723	0.402414	0	0.406025	3	FALSE	1384	364055	0.00378723	0.0210337	0.0670763	1.02126	0.895446	1.16474	0.753841	0	0.725402	2	FALSE	289	57283	0.0050198	NA	NA	NA	NA	NA	NA	NA	NA	NA	8	4653	0.00171637	NA	NA	NA	NA	NA	NA	NA	NA	NA
599.2	Retention of urine	genitourinary	0.0264852	0.00771339	1.02684	1.01143	1.04248	0.000595476	0	0.592633	4	FALSE	20778	347937	0.0563525	0.0569839	0.0261033	1.05864	1.00584	1.11421	0.0290348	30.921	0.226743	4	FALSE	1999	54454	0.03541	NA	NA	NA	NA	NA	NA	NA	NA	NA	76	4524	0.0165217	0.0733028	0.0386535	1.07606	0.997546	1.16075	0.0579065	0	0.746142	FALSE
599.3	Dysuria	genitourinary	0.0186606	0.0177667	1.01884	0.983969	1.05494	0.293572	0	0.990088	4	FALSE	3866	356519	0.0107274	0.0437397	0.0326772	1.04471	0.979898	1.11381	0.18072	5.76128	0.364203	4	FALSE	1207	54160	0.0218	NA	NA	NA	NA	NA	NA	NA	NA	NA	28	4553	0.0061122	0.0780758	0.0541716	1.0812	0.972292	1.20232	0.149509	0	0.894544	FALSE
599.4	Urinary incontinence	genitourinary	0.00542681	0.0111539	1.00544	0.9837	1.02766	0.626586	0	0.484507	4	FALSE	10352	351927	0.0285747	-0.0413214	0.0226952	0.959521	0.917775	1.00317	0.0686509	55.1166	0.0826821	4	FALSE	2657	53432	0.0473711	NA	NA	NA	NA	NA	NA	NA	NA	NA	95	4467	0.0208242	0.0668414	0.0393714	1.06913	0.989728	1.15489	0.0895614	0	0.79991	FALSE
599.5	Frequency of urination and polyuria	genitourinary	0.0198763	0.00902145	1.02008	1.0022	1.03827	0.0275789	0	0.423192	4	FALSE	16410	339943	0.0460498	0.00881382	0.0184875	1.00885	0.972952	1.04608	0.633543	72.4259	0.012394	4	FALSE	4185	50183	0.0769754	NA	NA	NA	NA	NA	NA	NA	NA	NA	183	4310	0.04073	-0.00787606	0.0290933	0.992155	0.937163	1.05037	0.786609	0	0.455281	FALSE
599.6	Oliguria and anuria	genitourinary	-0.0015192	0.0621818	0.998482	0.883916	1.1279	0.980508	0.671114	0.0478076	3	FALSE	279	364221	0.000765432	NA	NA	NA	NA	NA	NA	NA	NA	NA	NA	50	57892	0.000862932	NA	NA	NA	NA	NA	NA	NA	NA	NA	1	4118	0.000242777	NA	NA	NA	NA	NA	NA	NA	NA	NA
599.7	Urethral discharge	genitourinary	0.194835	0.104732	1.21511	0.989619	1.49198	0.062839	0.692287	0.0714329	2	FALSE	110	367596	0.000299152	NA	NA	NA	NA	NA	NA	NA	NA	NA	NA	128	57503	0.00222103	NA	NA	NA	NA	NA	NA	NA	NA	NA	0	0	NA	NA	NA	NA	NA	NA	NA	NA	NA	NA
599.8	Other symptoms involving urinary system	genitourinary	0.00992605	0.0214266	1.00998	0.96844	1.05329	0.643179	0.297919	0.233453	4	FALSE	2908	358537	0.00804548	-0.00618487	0.0394597	0.993834	0.919869	1.07375	0.875451	29.7757	0.232745	2	FALSE	850	53120	0.0157495	NA	NA	NA	NA	NA	NA	NA	NA	NA	28	4023	0.00691187	-0.0110449	0.0599	0.989016	0.87946	1.11222	0.853708	0.391639	0.19981	FALSE
599.9	Other abnormality of urination	genitourinary	0.0117914	0.0141652	1.01186	0.984155	1.04035	0.405175	0	0.927181	3	FALSE	6739	351789	0.0187963	0.0448664	0.0272843	1.04589	0.991427	1.10334	0.100093	0	0.910346	3	FALSE	1791	51508	0.0336029	NA	NA	NA	NA	NA	NA	NA	NA	NA	60	3962	0.014918	0.0388469	0.0422721	1.03961	0.956949	1.12941	0.35811	0	0.423231	FALSE
600	Hyperplasia of prostate	genitourinary	0.000515054	0.00482639	1.00052	0.991095	1.01002	0.915014	0.803833	0.00158258	4	FALSE	77593	278547	0.217872	-0.00742567	0.0126914	0.992602	0.968216	1.0176	0.558484	0	0.890725	4	FALSE	12606	41585	0.232622	0.000829741	0.060018	1.00083	0.88976	1.12577	0.98897	0	0.816411	FALSE	628	3841	0.140524	0.00623761	0.01972	1.00626	0.968107	1.04591	0.751768	0	0.477685	FALSE
601	Inflammatory diseases of prostate	genitourinary	-0.00890025	0.0102832	0.991139	0.971363	1.01132	0.386756	0.111954	0.336906	4	FALSE	11974	335290	0.034481	0.024782	0.020931	1.02509	0.983889	1.06802	0.23642	0	0.656675	4	FALSE	3149	51729	0.0573818	NA	NA	NA	NA	NA	NA	NA	NA	NA	60	4495	0.0131723	0.0806316	0.0326466	1.08397	1.01678	1.1556	0.0135176	0	0.475467	FALSE
601.1	Prostatitis	genitourinary	-0.00152288	0.0130775	0.998478	0.973211	1.0244	0.907295	0	0.895934	4	FALSE	7186	343360	0.0204994	0.0379041	0.0294777	1.03863	0.980325	1.10041	0.198493	35.2852	0.21326	3	FALSE	1575	54678	0.0279985	NA	NA	NA	NA	NA	NA	NA	NA	NA	32	4568	0.00695652	0.0615094	0.0495013	1.06344	0.965112	1.17179	0.214022	0.143618	0.279874	FALSE
601.11	Acute prostatitis	genitourinary	0.00154905	0.0302538	1.00155	0.943888	1.06273	0.959165	0	0.95512	3	FALSE	1312	350245	0.00373197	NA	NA	NA	NA	NA	NA	NA	NA	NA	NA	264	56815	0.00462517	NA	NA	NA	NA	NA	NA	NA	NA	NA	4	4621	0.000864865	NA	NA	NA	NA	NA	NA	NA	NA	NA
601.12	Chronic prostatitis	genitourinary	0.00418943	0.0192821	1.0042	0.966956	1.04288	0.827998	0	0.649237	4	FALSE	3197	349333	0.00906873	0.0536695	0.0451822	1.05514	0.965716	1.15284	0.234894	10.2068	0.291286	2	FALSE	658	56399	0.0115323	NA	NA	NA	NA	NA	NA	NA	NA	NA	6	4627	0.00129506	NA	NA	NA	NA	NA	NA	NA	NA	NA
601.3	Orchitis and epididymitis	genitourinary	-0.0142491	0.0221237	0.985852	0.944017	1.02954	0.519534	0	0.927062	3	FALSE	2687	226027	0.0117483	0.0504276	0.0350636	1.05172	0.981871	1.12654	0.150385	79.7854	0.026137	2	FALSE	1104	53393	0.020258	NA	NA	NA	NA	NA	NA	NA	NA	NA	14	4087	0.0034138	0.046318	0.0580387	1.04741	0.934788	1.1736	0.424839	0	0.578764	FALSE
601.4	Balanoposthitis	genitourinary	-0.0182215	0.0309638	0.981944	0.924124	1.04338	0.556213	0.671297	0.0477269	3	FALSE	1254	351617	0.00355371	NA	NA	NA	NA	NA	NA	NA	NA	NA	NA	295	57012	0.00514771	NA	NA	NA	NA	NA	NA	NA	NA	NA	11	4618	0.00237632	0.0785596	0.0658777	1.08173	0.950698	1.23082	0.233063	0	0.952523	FALSE
601.8	Other inflammatory disorders of male genital organs	genitourinary	-0.0229136	0.0356915	0.977347	0.911314	1.04816	0.52088	0.4977	0.13658	3	FALSE	894	349449	0.00255178	NA	NA	NA	NA	NA	NA	NA	NA	NA	NA	183	57328	0.003182	NA	NA	NA	NA	NA	NA	NA	NA	NA	3	4117	0.000728155	NA	NA	NA	NA	NA	NA	NA	NA	NA
602	Other disorders of prostate	genitourinary	-0.000455886	0.0155168	0.999544	0.969603	1.03041	0.976561	0	0.49447	4	FALSE	5065	345563	0.0144455	-0.015162	0.0381188	0.984952	0.914047	1.06136	0.69081	0	0.564275	3	FALSE	916	55682	0.0161843	NA	NA	NA	NA	NA	NA	NA	NA	NA	36	4566	0.00782269	-0.0290165	0.0614801	0.9714	0.861125	1.0958	0.636952	0	0.385622	FALSE
602.3	Dysplasia of prostate	genitourinary	-0.0228526	0.0483068	0.977407	0.889112	1.07447	0.636162	0	0.412074	2	FALSE	557	352397	0.00157811	NA	NA	NA	NA	NA	NA	NA	NA	NA	NA	177	51351	0.00343503	NA	NA	NA	NA	NA	NA	NA	NA	NA	2	4119	0.000485319	NA	NA	NA	NA	NA	NA	NA	NA	NA
603	Other disorders of testis	genitourinary	0.0274877	0.0146323	1.02787	0.99881	1.05777	0.0603032	0	0.748869	4	FALSE	5631	350464	0.0158132	0.032308	0.0355281	1.03284	0.963362	1.10732	0.363158	0	0.515467	4	FALSE	1041	55757	0.0183281	NA	NA	NA	NA	NA	NA	NA	NA	NA	21	4612	0.0045327	0.0072539	0.0567034	1.00728	0.901331	1.12568	0.898207	0	0.931511	FALSE
603.1	Hydrocele	genitourinary	0.0389325	0.0162806	1.0397	1.00705	1.07341	0.0167865	0.14286	0.320761	4	FALSE	4461	352221	0.0125069	-0.00739729	0.0406171	0.99263	0.916672	1.07488	0.855487	0	0.65857	4	FALSE	791	56189	0.0138821	NA	NA	NA	NA	NA	NA	NA	NA	NA	11	4624	0.00237325	-0.00750454	0.0685496	0.992524	0.867743	1.13525	0.912825	0	0.922435	FALSE
603.2	Spermatocele	genitourinary	0.0132936	0.0354581	1.01338	0.945347	1.08631	0.707728	0.192087	0.290034	3	FALSE	1039	355221	0.00291641	NA	NA	NA	NA	NA	NA	NA	NA	NA	NA	207	57133	0.00361005	NA	NA	NA	NA	NA	NA	NA	NA	NA	5	4112	0.00121448	NA	NA	NA	NA	NA	NA	NA	NA	NA
604	Disorders of penis	genitourinary	-0.0112973	0.0144832	0.988766	0.961093	1.01724	0.435374	0	0.633758	4	FALSE	5659	350729	0.0158788	-0.00784095	0.0314512	0.99219	0.932875	1.05528	0.803125	0	0.469891	4	FALSE	1317	55088	0.023349	NA	NA	NA	NA	NA	NA	NA	NA	NA	33	4585	0.00714595	0.0566146	0.0427473	1.05825	0.973197	1.15073	0.18537	0	0.93964	FALSE
604.1	Redundant prepuce and phimosis/BXO	genitourinary	-0.062987	0.0294055	0.938956	0.88637	0.994661	0.0321923	0	0.361101	2	FALSE	1486	229772	0.00642572	-0.0406272	0.0430375	0.960187	0.882515	1.04469	0.345172	0	0.563251	3	FALSE	687	54294	0.0124952	NA	NA	NA	NA	NA	NA	NA	NA	NA	20	4087	0.00486973	0.0427991	0.0525866	1.04373	0.941511	1.15704	0.415715	0	0.597268	FALSE
604.3	Peyronie's disease	genitourinary	-0.0114023	0.0235184	0.988662	0.944124	1.0353	0.6278	0	0.574228	4	FALSE	2090	355823	0.00583941	0.0273768	0.0860125	1.02776	0.868312	1.21648	0.750266	33.9319	0.218592	2	FALSE	191	57371	0.00331816	NA	NA	NA	NA	NA	NA	NA	NA	NA	4	4650	0.000859476	NA	NA	NA	NA	NA	NA	NA	NA	NA
605	Erectile dysfunction [ED]	genitourinary	0.0320819	0.00599034	1.0326	1.02055	1.0448	8.53e-08	0	0.80644	3	TRUE	49357	291299	0.144888	0.00164267	0.0108989	1.00164	0.980474	1.02327	0.880197	0	0.824984	3	FALSE	20376	30524	0.400314	NA	NA	NA	NA	NA	NA	NA	NA	NA	808	3000	0.212185	0.0411572	0.0171618	1.04202	1.00755	1.07766	0.0164765	0.650057	0.0909424	FALSE
608	Other disorders of male genital organs	genitourinary	0.0181901	0.0115434	1.01836	0.995575	1.04166	0.115071	0	0.476392	4	FALSE	9027	343910	0.0255768	0.0273526	0.026746	1.02773	0.975243	1.08304	0.30646	64.5911	0.0371931	4	FALSE	1864	53437	0.0337064	NA	NA	NA	NA	NA	NA	NA	NA	NA	56	4526	0.0122217	0.0443293	0.0414934	1.04533	0.96368	1.13389	0.285365	0	0.60605	FALSE
609	Male infertility and abnormal spermatozoa	genitourinary	0.0173662	0.0295305	1.01752	0.960297	1.07815	0.556479	0	0.598317	4	FALSE	1445	354773	0.0040565	-0.00952481	0.0621138	0.99052	0.876985	1.11875	0.878127	0	0.473269	2	FALSE	357	56873	0.00623799	NA	NA	NA	NA	NA	NA	NA	NA	NA	35	4064	0.00853867	0.12825	0.0766523	1.13684	0.978254	1.32113	0.0942992	0	0.431638	FALSE
609.1	Infertility, male	genitourinary	0.0866266	0.051782	1.09049	0.985246	1.20698	0.0943453	0	0.807689	3	FALSE	502	356630	0.00140564	NA	NA	NA	NA	NA	NA	NA	NA	NA	NA	175	57302	0.0030447	NA	NA	NA	NA	NA	NA	NA	NA	NA	25	4082	0.00608717	NA	NA	NA	NA	NA	NA	NA	NA	NA
609.11	Azoospermia and oligospermia	genitourinary	NA	NA	NA	NA	NA	NA	NA	NA	NA	NA	51	197716	0.000257879	NA	NA	NA	NA	NA	NA	NA	NA	NA	NA	16	55393	0.000288762	NA	NA	NA	NA	NA	NA	NA	NA	NA	5	4116	0.0012133	NA	NA	NA	NA	NA	NA	NA	NA	NA
609.2	Abnormal spermatozoa	genitourinary	-0.02186	0.0370873	0.978377	0.909783	1.05214	0.55558	0.423359	0.187878	2	FALSE	938	355821	0.00262923	NA	NA	NA	NA	NA	NA	NA	NA	NA	NA	179	57249	0.00311695	NA	NA	NA	NA	NA	NA	NA	NA	NA	11	4103	0.0026738	NA	NA	NA	NA	NA	NA	NA	NA	NA
610	Benign mammary dysplasias	genitourinary	NA	NA	NA	NA	NA	NA	NA	NA	NA	NA	94	229109	0.000410117	NA	NA	NA	NA	NA	NA	NA	NA	NA	NA	35	50187	0.000696906	NA	NA	NA	NA	NA	NA	NA	NA	NA	0	0	NA	NA	NA	NA	NA	NA	NA	NA	NA	NA
610.4	Benign neoplasm of breast	genitourinary	NA	NA	NA	NA	NA	NA	NA	NA	NA	NA	65	229266	0.000283433	NA	NA	NA	NA	NA	NA	NA	NA	NA	NA	24	47879	0.000501012	NA	NA	NA	NA	NA	NA	NA	NA	NA	0	0	NA	NA	NA	NA	NA	NA	NA	NA	NA	NA
611	Abnormal findings on mammogram or breast exam	genitourinary	-0.00578979	0.0290733	0.994227	0.939157	1.05253	0.842149	0.167009	0.301046	3	FALSE	1543	377915	0.00406633	NA	NA	NA	NA	NA	NA	NA	NA	NA	NA	432	55700	0.00769614	NA	NA	NA	NA	NA	NA	NA	NA	NA	11	4694	0.00233794	NA	NA	NA	NA	NA	NA	NA	NA	NA
611.1	Abnormal mammogram	genitourinary	NA	NA	NA	NA	NA	NA	NA	NA	NA	NA	51	229071	0.000222589	NA	NA	NA	NA	NA	NA	NA	NA	NA	NA	23	53820	0.000427168	NA	NA	NA	NA	NA	NA	NA	NA	NA	0	0	NA	NA	NA	NA	NA	NA	NA	NA	NA	NA
611.3	Lump or mass in breast	genitourinary	-0.0235914	0.0306954	0.976685	0.919658	1.03725	0.442153	0	0.520009	3	FALSE	1382	378133	0.00364149	NA	NA	NA	NA	NA	NA	NA	NA	NA	NA	396	55774	0.00705003	NA	NA	NA	NA	NA	NA	NA	NA	NA	11	4697	0.00233645	NA	NA	NA	NA	NA	NA	NA	NA	NA
612	Breast conditions, congenital or relating to hormones	genitourinary	0.0296412	0.0261004	1.03008	0.978715	1.08415	0.256099	0	0.442723	4	FALSE	1864	381369	0.00486388	-0.0710709	0.04475	0.931396	0.853185	1.01678	0.112246	0	0.927124	2	FALSE	689	57711	0.0117979	NA	NA	NA	NA	NA	NA	NA	NA	NA	16	4685	0.00340353	0.0236175	0.0855931	1.0239	0.865765	1.21092	0.782604	0	0.346492	FALSE
612.2	Hypertrophy of breast (Gynecomastia)	genitourinary	0.0276366	0.0261799	1.02802	0.976603	1.08215	0.291131	0	0.433042	4	FALSE	1853	381418	0.0048347	-0.0714507	0.0450864	0.931042	0.852299	1.01706	0.113023	0	0.925554	2	FALSE	677	57731	0.0115909	NA	NA	NA	NA	NA	NA	NA	NA	NA	14	4687	0.00297809	0.023751	0.0855863	1.02404	0.865892	1.21106	0.781389	0	0.346857	FALSE
613	Other nonmalignant breast conditions	genitourinary	0.0440219	0.0406893	1.04501	0.964903	1.13176	0.279295	0	0.797748	2	FALSE	817	382715	0.0021302	NA	NA	NA	NA	NA	NA	NA	NA	NA	NA	290	55801	0.00517017	NA	NA	NA	NA	NA	NA	NA	NA	NA	7	4104	0.00170275	NA	NA	NA	NA	NA	NA	NA	NA	NA
613.1	Inflammatory disease of breast	genitourinary	NA	NA	NA	NA	NA	NA	NA	NA	NA	NA	63	381376	0.000165164	NA	NA	NA	NA	NA	NA	NA	NA	NA	NA	35	56539	0.000618659	NA	NA	NA	NA	NA	NA	NA	NA	NA	1	4125	0.000242365	NA	NA	NA	NA	NA	NA	NA	NA	NA
613.5	Mastodynia	genitourinary	NA	NA	NA	NA	NA	NA	NA	NA	NA	NA	366	383876	0.000952525	NA	NA	NA	NA	NA	NA	NA	NA	NA	NA	94	53571	0.00175161	NA	NA	NA	NA	NA	NA	NA	NA	NA	2	4118	0.000485437	NA	NA	NA	NA	NA	NA	NA	NA	NA
613.7	Other signs and symptoms in breast	genitourinary	NA	NA	NA	NA	NA	NA	NA	NA	NA	NA	84	381016	0.000220415	NA	NA	NA	NA	NA	NA	NA	NA	NA	NA	28	47790	0.000585554	NA	NA	NA	NA	NA	NA	NA	NA	NA	0	0	NA	NA	NA	NA	NA	NA	NA	NA	NA	NA
613.8	Other specified disorders of breast	genitourinary	NA	NA	NA	NA	NA	NA	NA	NA	NA	NA	71	349543	0.000203081	NA	NA	NA	NA	NA	NA	NA	NA	NA	NA	37	50498	0.000732166	NA	NA	NA	NA	NA	NA	NA	NA	NA	0	0	NA	NA	NA	NA	NA	NA	NA	NA	NA	NA
613.9	Breast disorder NOS	genitourinary	NA	NA	NA	NA	NA	NA	NA	NA	NA	NA	75	349441	0.000214582	NA	NA	NA	NA	NA	NA	NA	NA	NA	NA	49	47759	0.00102493	NA	NA	NA	NA	NA	NA	NA	NA	NA	2	4119	0.000485319	NA	NA	NA	NA	NA	NA	NA	NA	NA
637	Short gestation; low birth weight; and fetal growth retardation	pregnancy complications	NA	NA	NA	NA	NA	NA	NA	NA	NA	NA	270	229096	0.00117716	NA	NA	NA	NA	NA	NA	NA	NA	NA	NA	85	53804	0.00157732	NA	NA	NA	NA	NA	NA	NA	NA	NA	1	4123	0.000242483	NA	NA	NA	NA	NA	NA	NA	NA	NA
656	Other perinatal conditions of fetus or newborn	pregnancy complications	0.0435393	0.0451702	1.0445	0.956004	1.14119	0.335099	0	0.775395	2	FALSE	731	380066	0.00191966	-0.043594	0.0832107	0.957343	0.813277	1.12693	0.600349	0	0.974025	2	FALSE	195	53490	0.0036323	NA	NA	NA	NA	NA	NA	NA	NA	NA	8	4112	0.00194175	NA	NA	NA	NA	NA	NA	NA	NA	NA
656.2	Respiratory conditions of fetus and newborn	pregnancy complications	NA	NA	NA	NA	NA	NA	NA	NA	NA	NA	393	380957	0.00103055	NA	NA	NA	NA	NA	NA	NA	NA	NA	NA	75	53818	0.00139165	NA	NA	NA	NA	NA	NA	NA	NA	NA	0	0	NA	NA	NA	NA	NA	NA	NA	NA	NA	NA
656.26	Transitory tachypnea or apnea of newborn	pregnancy complications	NA	NA	NA	NA	NA	NA	NA	NA	NA	NA	133	381326	0.000348661	NA	NA	NA	NA	NA	NA	NA	NA	NA	NA	38	5949	0.00634709	NA	NA	NA	NA	NA	NA	NA	NA	NA	0	0	NA	NA	NA	NA	NA	NA	NA	NA	NA	NA
656.3	Endocrine and metabolic disturbances of fetus and newborn	pregnancy complications	0.0317561	0.0623158	1.03227	0.913583	1.16637	0.610332	0	0.729442	2	FALSE	354	228925	0.00154397	-0.00579061	0.113675	0.994226	0.795654	1.24236	0.959373	0	0.534471	2	FALSE	96	53763	0.00178243	NA	NA	NA	NA	NA	NA	NA	NA	NA	5	4121	0.00121183	NA	NA	NA	NA	NA	NA	NA	NA	NA
656.7	Conditions involving the integument and temperature regulation of fetus and newborn	pregnancy complications	-0.0349162	0.10404	0.965686	0.787549	1.18412	0.737169	0.629562	0.100379	2	FALSE	113	381299	0.000296268	NA	NA	NA	NA	NA	NA	NA	NA	NA	NA	32	53862	0.000593758	NA	NA	NA	NA	NA	NA	NA	NA	NA	1	4125	0.000242365	NA	NA	NA	NA	NA	NA	NA	NA	NA
656.8	Perinatal jaundice	pregnancy complications	NA	NA	NA	NA	NA	NA	NA	NA	NA	NA	195	229117	0.00085037	NA	NA	NA	NA	NA	NA	NA	NA	NA	NA	52	53820	0.000965251	NA	NA	NA	NA	NA	NA	NA	NA	NA	0	0	NA	NA	NA	NA	NA	NA	NA	NA	NA	NA
657	Infections specific to the perinatal period	pregnancy complications	0.148297	0.101884	1.15986	0.949907	1.41621	0.145515	0	0.534717	2	FALSE	115	381188	0.000301597	NA	NA	NA	NA	NA	NA	NA	NA	NA	NA	24	53844	0.000445534	NA	NA	NA	NA	NA	NA	NA	NA	NA	0	0	NA	NA	NA	NA	NA	NA	NA	NA	NA	NA
681	Superficial cellulitis and abscess	dermatologic	0.0564151	0.00706835	1.05804	1.04348	1.0728	1.45e-15	0	0.572326	4	TRUE	30326	331989	0.0837006	0.0361383	0.014168	1.0368	1.0084	1.06599	0.0107507	0	0.784005	3	FALSE	7538	45664	0.141686	NA	NA	NA	NA	NA	NA	NA	NA	NA	288	4188	0.0643432	0.0329799	0.0216484	1.03353	0.990594	1.07833	0.12765	0.190503	0.266372	FALSE
681.1	Cellulitis and abscess of fingers/toes	dermatologic	0.112328	0.0157592	1.11888	1.08485	1.15398	1.02e-12	0.545998	0.0855032	4	TRUE	5207	370675	0.0138528	0.0315167	0.0359664	1.03202	0.961774	1.10739	0.380877	0	0.362644	2	FALSE	1017	55749	0.0179157	NA	NA	NA	NA	NA	NA	NA	NA	NA	30	4617	0.00645578	0.0762708	0.0525997	1.07925	0.973534	1.19646	0.147052	0	0.648915	FALSE
681.2	Cellulitis and abscess of face/neck	dermatologic	-0.0288891	0.0271428	0.971524	0.921191	1.02461	0.287176	0.0404366	0.372541	4	FALSE	1712	378154	0.00450685	0.118359	0.048036	1.12565	1.02451	1.23678	0.0137405	0	0.518354	3	FALSE	558	57024	0.00969053	NA	NA	NA	NA	NA	NA	NA	NA	NA	24	4074	0.00585652	0.0155394	0.0854778	1.01566	0.858993	1.2009	0.855744	0.5605	0.131448	FALSE
681.3	Cellulitis and abscess of arm/hand	dermatologic	0.00541798	0.0207065	1.00543	0.965445	1.04708	0.793587	0.523839	0.147287	2	FALSE	3057	374823	0.00808987	0.0286741	0.0468022	1.02909	0.93889	1.12795	0.540098	52.1561	0.148253	2	FALSE	594	54271	0.0108266	NA	NA	NA	NA	NA	NA	NA	NA	NA	20	4068	0.00489237	NA	NA	NA	NA	NA	NA	NA	NA	NA
681.5	Cellulitis and abscess of leg, except foot	dermatologic	0.0958613	0.0127318	1.10061	1.07348	1.12842	5.1e-14	0.35659	0.211355	3	TRUE	8324	366818	0.0221889	0.042112	0.0307115	1.04301	0.982081	1.10772	0.170309	0	0.802871	3	FALSE	1357	53089	0.0249238	NA	NA	NA	NA	NA	NA	NA	NA	NA	60	4002	0.014771	0.0674387	0.0424771	1.06976	0.984309	1.16264	0.112366	0	0.943325	FALSE
681.6	Cellulitis and abscess of foot, toe	dermatologic	0.237454	0.0287381	1.26802	1.19857	1.34149	1.42e-16	0.256809	0.246058	2	TRUE	1564	379119	0.00410841	0.10836	0.0586728	1.11445	0.993386	1.25027	0.0647673	18.0411	0.269336	2	FALSE	369	55120	0.00664997	NA	NA	NA	NA	NA	NA	NA	NA	NA	7	4097	0.00170565	0.215502	0.087633	1.24048	1.04471	1.47294	0.0139271	0.0661646	0.300753	FALSE
681.7	Cellulitis and abscess of trunk	dermatologic	0.0272223	0.0199054	1.0276	0.988278	1.06848	0.171441	0	0.600531	3	FALSE	3278	224802	0.0143722	0.0825752	0.0358413	1.08608	1.0124	1.16512	0.0212276	0	0.539331	3	FALSE	1000	53603	0.018314	NA	NA	NA	NA	NA	NA	NA	NA	NA	38	4042	0.00931373	0.0452832	0.060251	1.04632	0.929781	1.17748	0.452306	0	0.910543	FALSE
686	Other local infections of skin and subcutaneous tissue	dermatologic	0.0838596	0.0182605	1.08748	1.04924	1.1271	4.38e-06	0	0.410615	4	TRUE	3485	373398	0.0092469	0.0987164	0.0455331	1.10375	1.00952	1.20678	0.0301575	0	0.681087	4	FALSE	606	56289	0.0106512	NA	NA	NA	NA	NA	NA	NA	NA	NA	17	4625	0.00366221	-0.077034	0.0850539	0.925858	0.783694	1.09381	0.36509	0.388665	0.200908	FALSE
686.1	Carbuncle and furuncle	dermatologic	0.0210203	0.0279109	1.02124	0.966877	1.07867	0.451376	0	0.732341	3	FALSE	1677	376554	0.0044338	0.0364982	0.0415332	1.03717	0.956088	1.12513	0.379525	0	0.77529	2	FALSE	779	56011	0.0137172	NA	NA	NA	NA	NA	NA	NA	NA	NA	22	4062	0.00538688	0.0781446	0.0776039	1.08128	0.928712	1.25891	0.313951	0	0.319892	FALSE
686.2	Impetigo	dermatologic	-0.00256118	0.0583811	0.997442	0.889598	1.11836	0.965008	0	0.980235	3	FALSE	366	380984	0.000959748	NA	NA	NA	NA	NA	NA	NA	NA	NA	NA	58	55603	0.00104202	NA	NA	NA	NA	NA	NA	NA	NA	NA	5	4685	0.0010661	NA	NA	NA	NA	NA	NA	NA	NA	NA
686.3	Pilonidal cyst	dermatologic	-0.0319052	0.0440755	0.968598	0.888437	1.05599	0.469141	0.838151	0.0129305	2	FALSE	679	381551	0.00177642	NA	NA	NA	NA	NA	NA	NA	NA	NA	NA	142	55669	0.0025443	NA	NA	NA	NA	NA	NA	NA	NA	NA	10	4109	0.00242777	NA	NA	NA	NA	NA	NA	NA	NA	NA
686.4	Pyogenic granuloma	dermatologic	0.00073331	0.0477167	1.00073	0.911385	1.09884	0.987739	0	0.922388	2	FALSE	537	381493	0.00140565	NA	NA	NA	NA	NA	NA	NA	NA	NA	NA	105	58292	0.00179804	NA	NA	NA	NA	NA	NA	NA	NA	NA	3	4114	0.000728686	NA	NA	NA	NA	NA	NA	NA	NA	NA
686.5	Pyoderma	dermatologic	-0.0187645	0.096814	0.98141	0.811788	1.18648	0.846317	0	0.887929	2	FALSE	153	382263	0.000400088	NA	NA	NA	NA	NA	NA	NA	NA	NA	NA	29	55839	0.000519081	NA	NA	NA	NA	NA	NA	NA	NA	NA	2	4121	0.000485084	NA	NA	NA	NA	NA	NA	NA	NA	NA
687	Symptoms affecting skin	dermatologic	0.026183	0.0145695	1.02653	0.99763	1.05626	0.0723184	0	0.468973	3	FALSE	6123	361335	0.0166631	-0.0352346	0.0304426	0.965379	0.909463	1.02473	0.247104	0	0.479581	2	FALSE	1460	53270	0.0266764	NA	NA	NA	NA	NA	NA	NA	NA	NA	59	4473	0.0130185	-0.00964715	0.0499648	0.990399	0.898008	1.0923	0.846897	0	0.334088	FALSE
687.1	Rash and other nonspecific skin eruption	dermatologic	0.00495424	0.00852007	1.00497	0.988324	1.02189	0.560917	0	0.98818	4	FALSE	19088	335440	0.0538406	0.02837	0.0178553	1.02878	0.993396	1.06542	0.112086	70.9311	0.0320616	3	FALSE	4379	47596	0.084252	NA	NA	NA	NA	NA	NA	NA	NA	NA	301	3947	0.0708569	0.00346765	0.0259251	1.00347	0.953759	1.05578	0.893595	0.144447	0.279641	FALSE
687.3	Changes in skin texture	dermatologic	0.00908774	0.0723478	1.00913	0.875718	1.16287	0.900039	0	0.767089	2	FALSE	239	379306	0.000629701	NA	NA	NA	NA	NA	NA	NA	NA	NA	NA	43	52160	0.000823707	NA	NA	NA	NA	NA	NA	NA	NA	NA	0	0	NA	NA	NA	NA	NA	NA	NA	NA	NA	NA
687.4	Disturbance of skin sensation	dermatologic	-0.00187444	0.00898384	0.998127	0.980706	1.01586	0.834725	0	0.94829	4	FALSE	16687	344213	0.0462372	-0.00389452	0.0176728	0.996113	0.9622	1.03122	0.825585	0	0.489464	4	FALSE	4595	47809	0.0876841	NA	NA	NA	NA	NA	NA	NA	NA	NA	185	4219	0.0420073	-0.00548815	0.028679	0.994527	0.940167	1.05203	0.84824	0	0.906902	FALSE
689	Disorder of skin and subcutaneous tissue NOS	dermatologic	0.0137166	0.0081771	1.01381	0.997692	1.03019	0.0934555	0	0.463502	4	FALSE	19870	339823	0.0552416	0.0318098	0.0264043	1.03232	0.980256	1.08715	0.228311	60.4315	0.0554939	4	FALSE	1914	52726	0.0350293	NA	NA	NA	NA	NA	NA	NA	NA	NA	100	4336	0.0225428	0.0470395	0.0397989	1.04816	0.96951	1.1332	0.237233	0	0.317367	FALSE
690	Erythematosquamous dermatosis	dermatologic	-0.0056891	0.00979432	0.994327	0.975421	1.0136	0.561336	0	0.618881	4	FALSE	13780	356177	0.0372476	-0.0152818	0.0302576	0.984834	0.928128	1.04501	0.613519	0	0.584762	3	FALSE	1426	55885	0.0248818	NA	NA	NA	NA	NA	NA	NA	NA	NA	153	4406	0.03356	-0.00603585	0.0397881	0.993982	0.919414	1.0746	0.879424	0	0.525869	FALSE
690.1	Seborrheic dermatitis	dermatologic	-0.00518303	0.00982202	0.99483	0.975862	1.01417	0.597711	0	0.622762	4	FALSE	13699	356477	0.0370067	-0.015929	0.030388	0.984197	0.927291	1.0446	0.600149	0	0.576222	3	FALSE	1412	55947	0.0246169	NA	NA	NA	NA	NA	NA	NA	NA	NA	152	4410	0.0333187	-0.00449134	0.039898	0.995519	0.920637	1.07649	0.910371	0	0.533912	FALSE
691	Congenital anomalies of skin	dermatologic	-0.0114129	0.0394207	0.988652	0.915142	1.06807	0.772188	0	0.535786	3	FALSE	817	375558	0.00217071	NA	NA	NA	NA	NA	NA	NA	NA	NA	NA	396	55033	0.00714427	NA	NA	NA	NA	NA	NA	NA	NA	NA	10	4669	0.00213721	NA	NA	NA	NA	NA	NA	NA	NA	NA
691.1	Ichthyosis congenita	dermatologic	NA	NA	NA	NA	NA	NA	NA	NA	NA	NA	110	374551	0.000293599	NA	NA	NA	NA	NA	NA	NA	NA	NA	NA	51	55917	0.000911235	NA	NA	NA	NA	NA	NA	NA	NA	NA	4	4120	0.000969932	NA	NA	NA	NA	NA	NA	NA	NA	NA
694	Dyschromia and Vitiligo	dermatologic	0.020078	0.0147591	1.02028	0.99119	1.05023	0.17371	0.039173	0.373149	4	FALSE	5983	362054	0.0162565	0.0397053	0.033674	1.0405	0.974048	1.11149	0.238355	0	0.711121	2	FALSE	1170	55521	0.0206382	NA	NA	NA	NA	NA	NA	NA	NA	NA	100	4407	0.0221877	0.0492003	0.0464202	1.05043	0.959079	1.15048	0.289194	0	0.808288	FALSE
694.1	Vitiligo	dermatologic	0.0567299	0.0492657	1.05837	0.960954	1.16566	0.249524	0	0.56018	2	FALSE	551	377103	0.00145901	NA	NA	NA	NA	NA	NA	NA	NA	NA	NA	235	58292	0.00401524	NA	NA	NA	NA	NA	NA	NA	NA	NA	20	4095	0.00486027	NA	NA	NA	NA	NA	NA	NA	NA	NA
694.2	Other dyschromia	dermatologic	0.0142055	0.0158782	1.01431	0.983227	1.04637	0.370973	0	0.452954	4	FALSE	5170	363169	0.014036	0.0547604	0.0378007	1.05629	0.980858	1.13752	0.147433	0	0.931295	2	FALSE	923	55831	0.0162632	NA	NA	NA	NA	NA	NA	NA	NA	NA	78	4440	0.0172643	0.0401986	0.0536263	1.04102	0.937155	1.15639	0.453492	0	0.537675	FALSE
694.3	Vascular disorders of skin	dermatologic	0.036833	0.0705111	1.03752	0.903602	1.19128	0.601411	0	0.811054	2	FALSE	236	342630	0.000688316	NA	NA	NA	NA	NA	NA	NA	NA	NA	NA	17	56532	0.000300624	NA	NA	NA	NA	NA	NA	NA	NA	NA	4	4687	0.000852697	NA	NA	NA	NA	NA	NA	NA	NA	NA
695	Erythematous conditions	dermatologic	0.0129281	0.0100926	1.01301	0.99317	1.03325	0.200212	0	0.547496	4	FALSE	13103	354523	0.0356422	-0.00273492	0.0249447	0.997269	0.949684	1.04724	0.912695	76.7657	0.0135145	3	FALSE	2151	54455	0.0379995	NA	NA	NA	NA	NA	NA	NA	NA	NA	172	4364	0.0379189	0.00104206	0.0353636	1.00104	0.934009	1.07289	0.976492	0	0.917941	FALSE
695.1	Toxic erythema	dermatologic	0.0242921	0.0838789	1.02459	0.869265	1.20767	0.772115	0.458789	0.17405	2	FALSE	177	377610	0.000468518	NA	NA	NA	NA	NA	NA	NA	NA	NA	NA	41	58582	0.000699384	NA	NA	NA	NA	NA	NA	NA	NA	NA	2	4119	0.000485319	NA	NA	NA	NA	NA	NA	NA	NA	NA
695.2	Bullous dermatoses	dermatologic	0.00101563	0.0492427	1.00102	0.90892	1.10244	0.983545	0	0.638448	2	FALSE	536	377085	0.00141941	NA	NA	NA	NA	NA	NA	NA	NA	NA	NA	73	58475	0.00124684	NA	NA	NA	NA	NA	NA	NA	NA	NA	9	4105	0.00218765	NA	NA	NA	NA	NA	NA	NA	NA	NA
695.21	Dermatitis herpetiformis	dermatologic	0.0279552	0.0868432	1.02835	0.867401	1.21916	0.747525	0	0.82989	2	FALSE	169	374455	0.000451119	NA	NA	NA	NA	NA	NA	NA	NA	NA	NA	12	53910	0.000222544	NA	NA	NA	NA	NA	NA	NA	NA	NA	1	4122	0.000242542	NA	NA	NA	NA	NA	NA	NA	NA	NA
695.22	Pemphigus and pemphigoid	dermatologic	-0.0379818	0.0666196	0.96273	0.844886	1.09701	0.56859	0.249076	0.248504	2	FALSE	291	377633	0.000769996	NA	NA	NA	NA	NA	NA	NA	NA	NA	NA	35	58608	0.000596832	NA	NA	NA	NA	NA	NA	NA	NA	NA	6	4115	0.00145596	NA	NA	NA	NA	NA	NA	NA	NA	NA
695.3	Rosacea	dermatologic	0.0262951	0.0150681	1.02664	0.996768	1.05742	0.080969	0	0.483807	4	FALSE	5850	368775	0.0156156	NA	NA	NA	NA	NA	NA	NA	NA	NA	NA	110	55804	0.00196731	NA	NA	NA	NA	NA	NA	NA	NA	NA	27	4082	0.00657094	0.0550717	0.0627562	1.05662	0.934328	1.19491	0.380188	0	0.974481	FALSE
695.4	Lupus (localized and systemic)	dermatologic	0.0820956	0.0445309	1.08556	0.99483	1.18456	0.0652467	0	0.425734	3	FALSE	600	376710	0.0015902	NA	NA	NA	NA	NA	NA	NA	NA	NA	NA	247	58360	0.00421451	NA	NA	NA	NA	NA	NA	NA	NA	NA	8	4117	0.00193939	-0.0475809	0.147695	0.953533	0.713867	1.27366	0.747335	0.480435	0.165341	FALSE
695.41	Cutaneous lupus erythematosus	dermatologic	0.0710069	0.0698815	1.07359	0.93617	1.23118	0.309579	0	0.706227	2	FALSE	280	373978	0.000748147	NA	NA	NA	NA	NA	NA	NA	NA	NA	NA	168	58448	0.00286611	NA	NA	NA	NA	NA	NA	NA	NA	NA	5	4121	0.00121183	NA	NA	NA	NA	NA	NA	NA	NA	NA
695.42	Systemic lupus erythematosus	dermatologic	0.146378	0.0523481	1.15763	1.04475	1.28271	0.00516991	0.745787	0.019571	3	FALSE	426	376911	0.00112896	NA	NA	NA	NA	NA	NA	NA	NA	NA	NA	148	58454	0.00252551	NA	NA	NA	NA	NA	NA	NA	NA	NA	3	4122	0.000727273	0.156171	0.163921	1.16903	0.847802	1.61196	0.340731	0	0.443875	FALSE
695.7	Prurigo and Lichen	dermatologic	-0.0305086	0.0202196	0.969952	0.932265	1.00916	0.131334	0	0.495085	3	FALSE	3146	370984	0.00840884	0.0100484	0.0312531	1.0101	0.950082	1.07391	0.747819	85.2937	0.00911672	2	FALSE	1361	56069	0.0236984	NA	NA	NA	NA	NA	NA	NA	NA	NA	102	4492	0.0222029	-0.0163321	0.0539057	0.983801	0.885161	1.09343	0.761908	0	0.494037	FALSE
695.8	Other specified erythematous conditions	dermatologic	0.00696747	0.0266852	1.00699	0.955678	1.06106	0.794016	0	0.377915	3	FALSE	1831	372559	0.00489062	-0.134412	0.0670728	0.87423	0.766537	0.997052	0.0450727	0	0.597058	2	FALSE	289	57725	0.00498156	NA	NA	NA	NA	NA	NA	NA	NA	NA	16	4640	0.00343643	-0.120466	0.0901384	0.886507	0.742945	1.05781	0.1814	0	0.594737	FALSE
695.81	Erythema nodosum	dermatologic	0.08331	0.148648	1.08688	0.812178	1.45449	0.575172	0.854378	0.00877977	2	FALSE	62	377849	0.00016406	NA	NA	NA	NA	NA	NA	NA	NA	NA	NA	12	47933	0.000250287	NA	NA	NA	NA	NA	NA	NA	NA	NA	3	4122	0.000727273	NA	NA	NA	NA	NA	NA	NA	NA	NA
695.9	Unspecified erythematous condition	dermatologic	0.054236	0.0370136	1.05573	0.981857	1.13517	0.142839	0	0.959752	3	FALSE	809	375075	0.00215226	NA	NA	NA	NA	NA	NA	NA	NA	NA	NA	42	58373	0.000718993	NA	NA	NA	NA	NA	NA	NA	NA	NA	6	4679	0.00128068	NA	NA	NA	NA	NA	NA	NA	NA	NA
696	Psoriasis and related disorders	dermatologic	-0.0145235	0.0115562	0.985581	0.963509	1.00816	0.208838	0	0.621323	4	FALSE	9395	365971	0.0250289	0.0165561	0.0413383	1.01669	0.937568	1.1025	0.688787	83.9243	0.0126275	2	FALSE	779	57341	0.0134033	NA	NA	NA	NA	NA	NA	NA	NA	NA	147	4485	0.0317358	0.0214189	0.0435476	1.02165	0.938068	1.11268	0.622825	0	0.446561	FALSE
696.2	Parapsoriasis	dermatologic	NA	NA	NA	NA	NA	NA	NA	NA	NA	NA	93	374536	0.000248246	NA	NA	NA	NA	NA	NA	NA	NA	NA	NA	33	50511	0.000652896	NA	NA	NA	NA	NA	NA	NA	NA	NA	1	571	0.00174825	NA	NA	NA	NA	NA	NA	NA	NA	NA
696.3	Pityriasis	dermatologic	0.0343654	0.0859747	1.03496	0.874466	1.22492	0.689366	0	0.399603	2	FALSE	171	374233	0.000456726	NA	NA	NA	NA	NA	NA	NA	NA	NA	NA	68	55817	0.00121678	NA	NA	NA	NA	NA	NA	NA	NA	NA	5	4108	0.00121566	NA	NA	NA	NA	NA	NA	NA	NA	NA
696.4	Psoriasis	dermatologic	-0.0145358	0.0117027	0.985569	0.963221	1.00844	0.214206	0	0.623579	4	FALSE	9155	366556	0.0243671	0.0382298	0.0439914	1.03897	0.953142	1.13253	0.384831	85.0823	0.00962265	2	FALSE	683	57591	0.0117205	NA	NA	NA	NA	NA	NA	NA	NA	NA	140	4506	0.0301334	0.0132598	0.0442372	1.01335	0.929189	1.10513	0.764372	0	0.408381	FALSE
696.41	Psoriasis vulgaris	dermatologic	-0.0190081	0.0122576	0.981171	0.95788	1.00503	0.120969	0	0.661939	4	FALSE	8416	366933	0.0224218	0.0249152	0.0447387	1.02523	0.939158	1.11919	0.577593	84.6653	0.0106599	2	FALSE	657	57643	0.0112693	NA	NA	NA	NA	NA	NA	NA	NA	NA	135	4510	0.0290635	0.00668118	0.0449667	1.0067	0.921777	1.09945	0.881885	0	0.362302	FALSE
696.42	Psoriatic arthropathy	dermatologic	0.000705149	0.024682	1.00071	0.953448	1.05031	0.977208	0.631661	0.0431145	4	FALSE	1966	374625	0.00522052	NA	NA	NA	NA	NA	NA	NA	NA	NA	NA	100	58482	0.00170701	NA	NA	NA	NA	NA	NA	NA	NA	NA	33	4655	0.00703925	0.0290981	0.0957448	1.02953	0.853373	1.24204	0.761194	0	0.437195	FALSE
697	Sarcoidosis	dermatologic	0.0256397	0.0325498	1.02597	0.962562	1.09356	0.430869	0.72402	0.0124479	4	FALSE	1104	377045	0.00291948	0.0606222	0.0419385	1.0625	0.978655	1.15352	0.148317	29.4694	0.235363	4	FALSE	744	57879	0.0126913	NA	NA	NA	NA	NA	NA	NA	NA	NA	3	4121	0.000727449	0.0454295	0.132558	1.04648	0.807042	1.35695	0.731813	0	0.471318	FALSE
698	Pruritus and related conditions	dermatologic	-0.0160084	0.0170729	0.984119	0.951733	1.01761	0.348424	0	0.646052	4	FALSE	4425	372289	0.0117463	0.000535779	0.0289654	1.00054	0.945317	1.05898	0.985242	58.4288	0.0902193	3	FALSE	1567	54710	0.0278444	NA	NA	NA	NA	NA	NA	NA	NA	NA	111	4419	0.0245033	0.0622003	0.0448679	1.06418	0.974589	1.162	0.165656	0	0.323164	FALSE
700	Corns and callosities	dermatologic	0.178572	0.0112383	1.19551	1.16946	1.22213	7.49e-57	0	0.8257	3	TRUE	11184	363018	0.0298876	0.0738465	0.0171503	1.07664	1.04105	1.11345	1.66e-05	0	0.355688	2	TRUE	5053	50882	0.090337	NA	NA	NA	NA	NA	NA	NA	NA	NA	116	4495	0.0251572	0.199324	0.0363122	1.22058	1.13673	1.31061	4.04e-08	0	0.818736	TRUE
701	Other hypertrophic and atrophic conditions of skin	dermatologic	0.052262	0.0176041	1.05365	1.01792	1.09064	0.00299028	0.307229	0.236105	3	FALSE	3379	182374	0.0181908	0.0612665	0.0777665	1.06318	0.912878	1.23823	0.430798	67.3288	0.0468504	3	FALSE	191	10514	0.0178421	NA	NA	NA	NA	NA	NA	NA	NA	NA	8	580	0.0136054	NA	NA	NA	NA	NA	NA	NA	NA	NA
701.1	Keratoderma, acquired	dermatologic	0.122897	0.017006	1.13077	1.0937	1.16909	4.95e-13	0.650343	0.057272	3	TRUE	4690	370075	0.0125145	NA	NA	NA	NA	NA	NA	NA	NA	NA	NA	1807	54660	0.032001	NA	NA	NA	NA	NA	NA	NA	NA	NA	51	3995	0.012605	NA	NA	NA	NA	NA	NA	NA	NA	NA
701.2	Scar conditions and fibrosis of skin	dermatologic	-0.00477769	0.0184311	0.995234	0.959923	1.03184	0.795467	0.290503	0.237839	4	FALSE	3515	373788	0.00931612	NA	NA	NA	NA	NA	NA	NA	NA	NA	NA	377	57331	0.00653289	NA	NA	NA	NA	NA	NA	NA	NA	NA	35	4603	0.00754636	NA	NA	NA	NA	NA	NA	NA	NA	NA
701.3	Circumscribed scleroderma	dermatologic	0.128539	0.0681919	1.13717	0.994898	1.29978	0.0594352	0	0.847182	2	FALSE	267	378539	0.000704846	NA	NA	NA	NA	NA	NA	NA	NA	NA	NA	54	53849	0.0010018	NA	NA	NA	NA	NA	NA	NA	NA	NA	1	4125	0.000242365	NA	NA	NA	NA	NA	NA	NA	NA	NA
701.4	Keloid scar	dermatologic	0.003841	0.0390983	1.00385	0.929796	1.0838	0.921742	0	0.721688	3	FALSE	828	380017	0.00217411	-0.0106079	0.0403864	0.989448	0.914147	1.07095	0.792813	0	0.64826	3	FALSE	820	57297	0.0141095	NA	NA	NA	NA	NA	NA	NA	NA	NA	46	4028	0.0112911	NA	NA	NA	NA	NA	NA	NA	NA	NA
701.5	Abnormal granulation tissue	dermatologic	0.0106878	0.0468654	1.01075	0.92204	1.10798	0.819606	0	0.995185	3	FALSE	512	380876	0.00134246	NA	NA	NA	NA	NA	NA	NA	NA	NA	NA	54	56249	0.000959096	NA	NA	NA	NA	NA	NA	NA	NA	NA	2	4113	0.000486027	NA	NA	NA	NA	NA	NA	NA	NA	NA
701.6	Acquired acanthosis nigricans	dermatologic	-0.0049037	0.0891873	0.995108	0.835514	1.18519	0.956153	0	0.741166	2	FALSE	160	382057	0.00041861	NA	NA	NA	NA	NA	NA	NA	NA	NA	NA	90	58479	0.00153665	NA	NA	NA	NA	NA	NA	NA	NA	NA	7	4684	0.00149222	NA	NA	NA	NA	NA	NA	NA	NA	NA
[truncated: 355 more rows]
[truncated: 16 more columns]
