# Supplementary material for: Insights from the largest diverse ancestry sex-specific disease map for genetically predicted height
Source: NPJ Genom Med. 2025 Feb 27;10:14. doi: 10.1038/s41525-025-00464-w (PMC11868580; doi:10.1038/s41525-025-00464-w)
Supplement: Supplementary file 17 — Supplementary Data 16 [file 41525_2025_464_MOESM17_ESM.xlsx]

## Sheet: Supplementary Data 16
Supplementary Data 16: Bonferroni significant signals in male European meta-PheWAS and not in male cross-ancestry meta-PheWAS.
Phecode	Description	Group	beta_EUR	SE_EUR	OR_EUR	Lower_EUR	Upper_EUR	pvalue_EUR	I2_EUR	pval_Q_EUR	number_of_studies_EUR	Bonferroni_EUR	cases_EUR	controls_EUR	prev_EUR	beta_AFR	SE_AFR	OR_AFR	Lower_AFR	Upper_AFR	pvalue_AFR	I2_AFR	pval_Q_AFR	number_of_studies_AFR	Bonferroni_AFR	cases_AFR	controls_AFR	prev_AFR	beta_EAS	SE_EAS	OR_EAS	Lower_EAS	Upper_EAS	pvalue_EAS	I2_EAS	pval_Q_EAS	Bonferroni_EAS	cases_EAS	controls_EAS	prev_EAS	beta_HIS	SE_HIS	OR_HIS	Lower_HIS	Upper_HIS	pvalue_HIS	I2_HIS	pval_Q_HIS	Bonferroni_HIS
70	Viral hepatitis	infectious diseases	-0.0468676	0.011036	0.954214	0.933796	0.975078	2.17e-05	0	0.40659	4	TRUE	10943	369022	0.0288	-0.0181925	0.0149486	0.981972	0.953619	1.01117	0.223604	0	0.677836	4	FALSE	6556	51100	0.113709	0.0369473	0.0848158	1.03764	0.87872	1.2253	0.663114	0.324462	0.223727	FALSE	231	4426	0.0496027	0.0175876	0.0266557	1.01774	0.965937	1.07233	0.509379	0	0.431499	FALSE
70.3	Viral hepatitis C	infectious diseases	-0.0515254	0.011699	0.94978	0.928249	0.971809	1.06e-05	0.129872	0.3276	4	TRUE	9759	370621	0.0256559	-0.0129438	0.0156403	0.98714	0.957339	1.01787	0.407899	0	0.918689	3	FALSE	5929	51905	0.102518	NA	NA	NA	NA	NA	NA	NA	NA	NA	83	4570	0.017838	0.0127954	0.0275428	1.01288	0.959649	1.06906	0.642245	0	0.728478	FALSE
286.9	Abnormal coagulation profile	hematopoietic	0.129102	0.0287006	1.13781	1.07557	1.20364	6.85e-06	0	0.71864	3	TRUE	1549	228282	0.00673973	-0.0185075	0.0599437	0.981663	0.872847	1.10404	0.757513	30.688	0.236277	3	FALSE	352	55148	0.00634234	NA	NA	NA	NA	NA	NA	NA	NA	NA	5	4100	0.00121803	-0.0622958	0.115514	0.939605	0.749237	1.17834	0.589686	0.289702	0.235412	FALSE
300	Anxiety disorders	mental disorders	-0.0212062	0.0051004	0.979017	0.969279	0.988853	3.21e-05	0.451634	0.140395	4	TRUE	82503	280252	0.227434	-0.00193064	0.0106606	0.998071	0.977433	1.01914	0.856289	0	0.740908	4	FALSE	22322	31813	0.41234	NA	NA	NA	NA	NA	NA	NA	NA	NA	1620	2802	0.36635	0.0202946	0.0153633	1.0205	0.990231	1.0517	0.186508	0	0.844761	FALSE
300.9	Posttraumatic stress disorder	mental disorders	-0.033623	0.0064764	0.966936	0.95474	0.979288	2.08e-07	0.206771	0.285986	4	TRUE	43084	322181	0.117953	0.0104751	0.0113782	1.01053	0.988244	1.03332	0.357245	0	0.464502	3	FALSE	15003	40438	0.270612	NA	NA	NA	NA	NA	NA	NA	NA	NA	1104	2851	0.27914	0.0068826	0.0159077	1.00691	0.975997	1.03879	0.665264	0	0.530274	FALSE
316	Substance addiction and disorders	mental disorders	-0.0364955	0.00805352	0.964162	0.949063	0.979502	5.85e-06	0	0.909788	4	TRUE	23709	341340	0.0649474	-0.00514963	0.0114957	0.994864	0.972699	1.01753	0.654181	56.7991	0.0736943	4	FALSE	13509	42203	0.242479	NA	NA	NA	NA	NA	NA	NA	NA	NA	275	3739	0.0685102	-0.00639009	0.0202365	0.99363	0.954992	1.03383	0.752176	0	0.610582	FALSE
366.2	Senile cataract	sense organs	-0.0232942	0.00516707	0.976975	0.967131	0.986919	6.54e-06	0.791359	0.00243243	4	TRUE	89908	265489	0.252979	-0.0134014	0.0124218	0.986688	0.962956	1.01101	0.28065	0	0.887463	4	FALSE	20684	32281	0.390522	0.00821689	0.0503608	1.00825	0.913485	1.11285	0.870392	0.642808	0.0942871	FALSE	1249	3074	0.28892	0.0255489	0.0193462	1.02588	0.987707	1.06552	0.186629	0	0.841346	FALSE
386.2	Peripheral or central vertigo	sense organs	-0.0650335	0.0154915	0.937036	0.909013	0.965924	2.69e-05	0.0079742	0.387922	4	TRUE	5446	368838	0.0145504	0.00111534	0.0383742	1.00112	0.928582	1.07932	0.976813	0	0.517828	2	FALSE	912	56528	0.0158774	NA	NA	NA	NA	NA	NA	NA	NA	NA	102	4471	0.0223048	-0.0378054	0.0453005	0.9629	0.881092	1.0523	0.403972	0	0.398324	FALSE
426	Cardiac conduction disorders	circulatory system	0.0286051	0.00625911	1.02902	1.01647	1.04172	4.87e-06	0.573417	0.0708649	4	TRUE	36224	310788	0.104388	-0.00842751	0.0150257	0.991608	0.962831	1.02124	0.574884	76.3597	0.00535682	4	FALSE	6766	45858	0.128573	NA	NA	NA	NA	NA	NA	NA	NA	NA	238	4169	0.054005	-0.00475484	0.0270488	0.995256	0.943868	1.04944	0.860461	0	0.589888	FALSE
483	Acute bronchitis and bronchiolitis	respiratory	-0.0419512	0.0099945	0.958917	0.940315	0.977886	2.7e-05	0	0.550681	4	TRUE	13956	336371	0.0398371	-0.00512691	0.0195513	0.994886	0.957484	1.03375	0.793145	0	0.559364	3	FALSE	3649	46533	0.0727153	NA	NA	NA	NA	NA	NA	NA	NA	NA	128	4248	0.0292505	-0.0140658	0.0323106	0.986033	0.925526	1.0505	0.663323	0.535634	0.142248	FALSE
[truncated: 16 more columns]
