# Supplementary material for: Insights from the largest diverse ancestry sex-specific disease map for genetically predicted height
Source: NPJ Genom Med. 2025 Feb 27;10:14. doi: 10.1038/s41525-025-00464-w (PMC11868580; doi:10.1038/s41525-025-00464-w)
Supplement: Supplementary file 18 — Supplementary Data 17 [file 41525_2025_464_MOESM18_ESM.xlsx]

## Sheet: Supplementary Data 17
Supplementary Data 17: Bonferroni significant signals in male African meta-PheWAS and not in male cross-ancestry meta-PheWAS.
Phecode	Description	Group	beta_EUR	SE_EUR	OR_EUR	Lower_EUR	Upper_EUR	pvalue_EUR	I2_EUR	pval_Q_EUR	number_of_studies_EUR	Bonferroni_EUR	cases_EUR	controls_EUR	prev_EUR	beta_AFR	SE_AFR	OR_AFR	Lower_AFR	Upper_AFR	pvalue_AFR	I2_AFR	pval_Q_AFR	number_of_studies_AFR	Bonferroni_AFR	cases_AFR	controls_AFR	prev_AFR	beta_EAS	SE_EAS	OR_EAS	Lower_EAS	Upper_EAS	pvalue_EAS	I2_EAS	pval_Q_EAS	Bonferroni_EAS	cases_EAS	controls_EAS	prev_EAS	beta_HIS	SE_HIS	OR_HIS	Lower_HIS	Upper_HIS	pvalue_HIS	I2_HIS	pval_Q_HIS	Bonferroni_HIS
362.27	Drusen (degenerative) of retina	sense organs	-0.0319195	0.0205298	0.968585	0.930385	1.00835	0.119996	0	0.667483	2	FALSE	3212	367705	0.00865962	-0.205366	0.0476969	0.814349	0.741671	0.89415	1.66e-05	0	0.93236	2	TRUE	576	54563	0.0104463	NA	NA	NA	NA	NA	NA	NA	NA	NA	60	3975	0.0148699	-0.126049	0.0712037	0.881572	0.766742	1.0136	0.0766853	0	0.71368	FALSE
[truncated: 16 more columns]
