# Supplementary material for: Insights from the largest diverse ancestry sex-specific disease map for genetically predicted height
Source: NPJ Genom Med. 2025 Feb 27;10:14. doi: 10.1038/s41525-025-00464-w (PMC11868580; doi:10.1038/s41525-025-00464-w)
Supplement: Supplementary file 19 — Supplementary Data 18 [file 41525_2025_464_MOESM19_ESM.xlsx]

## Sheet: Supplementary Data 18
Supplementary Data 18: Bonferroni significant signals in male Hispanic meta-PheWAS and not in male cross-ancestry meta-PheWAS.
Phecode	Description	Group	beta_EUR	SE_EUR	OR_EUR	Lower_EUR	Upper_EUR	pvalue_EUR	I2_EUR	pval_Q_EUR	number_of_studies_EUR	Bonferroni_EUR	cases_EUR	controls_EUR	prev_EUR	beta_AFR	SE_AFR	OR_AFR	Lower_AFR	Upper_AFR	pvalue_AFR	I2_AFR	pval_Q_AFR	number_of_studies_AFR	Bonferroni_AFR	cases_AFR	controls_AFR	prev_AFR	beta_EAS	SE_EAS	OR_EAS	Lower_EAS	Upper_EAS	pvalue_EAS	I2_EAS	pval_Q_EAS	Bonferroni_EAS	cases_EAS	controls_EAS	prev_EAS	beta_HIS	SE_HIS	OR_HIS	Lower_HIS	Upper_HIS	pvalue_HIS	I2_HIS	pval_Q_HIS	Bonferroni_HIS
800	Fracture of lower limb	injuries & poisonings	0.0227574	0.0147449	1.02302	0.993877	1.05301	0.122733	0.211863	0.283137	4	FALSE	5917	375613	0.0155086	-0.0525819	0.0312941	0.948777	0.892332	1.00879	0.0929087	0	0.796433	3	FALSE	1287	56842	0.0221404	NA	NA	NA	NA	NA	NA	NA	NA	NA	38	4068	0.00925475	0.225558	0.051252	1.25302	1.13327	1.38543	1.08e-05	0	0.9027	TRUE
[truncated: 16 more columns]
