# Supplementary material for: Insights from the largest diverse ancestry sex-specific disease map for genetically predicted height
Source: NPJ Genom Med. 2025 Feb 27;10:14. doi: 10.1038/s41525-025-00464-w (PMC11868580; doi:10.1038/s41525-025-00464-w)
Supplement: Supplementary file 20 — Supplementary Data 19 [file 41525_2025_464_MOESM20_ESM.xlsx]

## Sheet: Supplementary Data 19
Supplementary Data 19: Male cross-ancestry meta-PheWAS in Europeans, Africans, East Asians and Hispanics.
Phecode	Description	Group	beta	SE	OR	Lower	Upper	pvalue	I2	pval Q	number_of_studies	Bonferroni	cases	controls	prev
8	Intestinal infection	infectious diseases	-0.030693	0.0126078	0.969773	0.946103	0.994036	0.0149143	0	0.608902	11	FALSE	7544	458226	0.0161968
8.5	Bacterial enteritis	infectious diseases	-0.0248791	0.0159983	0.975428	0.945317	1.0065	0.119921	0	0.437669	10	FALSE	4610	466583	0.00978368
8.52	Intestinal infection due to C. difficile	infectious diseases	-0.023873	0.0204534	0.97641	0.938042	1.01635	0.243133	0	0.521122	6	FALSE	2928	458771	0.00634179
8.6	Viral Enteritis	infectious diseases	-0.000841295	0.0292184	0.999159	0.943548	1.05805	0.977029	0	0.609537	6	FALSE	1374	464957	0.00294641
8.7	Intestinal infection due to protozoa	infectious diseases	0.0380762	0.114098	1.03881	0.830646	1.29914	0.738595	0	0.795651	2	FALSE	134	467253	0.0002867
10	Tuberculosis	infectious diseases	0.0111418	0.0325628	1.0112	0.948683	1.07785	0.732228	47.9437	0.0734183	7	FALSE	1254	459669	0.00272063
31	Diseases due to other mycobacteria	infectious diseases	0.0168748	0.0572291	1.01702	0.909107	1.13774	0.768098	0	0.909529	4	FALSE	437	459127	0.000950901
38	Septicemia	infectious diseases	0.0211105	0.00824429	1.02133	1.00496	1.03797	0.0104484	16.7011	0.284725	11	FALSE	18244	442069	0.0396339
38.1	Gram negative septicemia	infectious diseases	0.0830335	0.0257964	1.08658	1.03301	1.14293	0.00128725	0	0.652025	6	FALSE	1825	458550	0.00396416
38.2	Gram positive septicemia	infectious diseases	0.0489467	0.0265154	1.05016	0.996982	1.10618	0.0648962	0	0.616228	6	FALSE	1637	457254	0.0035673
38.3	Bacteremia	infectious diseases	0.0399456	0.0159432	1.04075	1.00874	1.07379	0.0122283	27.6751	0.207533	8	FALSE	5071	451831	0.0110987
41	Bacterial infection NOS	infectious diseases	0.0349527	0.00723899	1.03557	1.02098	1.05037	1.37637e-06	61.3172	0.00277429	12	TRUE	24045	430141	0.0529409
41.1	Staphylococcus infections	infectious diseases	0.049024	0.0117378	1.05025	1.02636	1.07469	2.95917e-05	0	0.461732	11	TRUE	8646	450502	0.0188305
41.11	Methicillin sensitive Staphylococcus aureus	infectious diseases	0.0549534	0.01593	1.05649	1.02402	1.09	0.00056123	0	0.779686	7	FALSE	4532	457032	0.00981879
41.12	Methicillin resistant Staphylococcus aureus	infectious diseases	0.0674003	0.0228766	1.06972	1.02282	1.11878	0.00321641	0.309177	0.426623	8	FALSE	2404	454346	0.00526327
41.2	Streptococcus infection	infectious diseases	0.0472872	0.0171792	1.04842	1.01371	1.08433	0.00591272	58.7549	0.0240865	7	FALSE	3876	456792	0.00841387
41.4	E. coli	infectious diseases	0.0659801	0.0170371	1.06821	1.03312	1.10448	0.000107618	11.7589	0.339783	7	FALSE	3819	452628	0.0083668
41.8	H. pylori	infectious diseases	-0.0786373	0.0246586	0.924375	0.880762	0.970147	0.00142745	72.273	0.00140707	7	FALSE	2176	454429	0.00476561
41.9	Infection with drug-resistant microorganisms	infectious diseases	0.0138401	0.0357351	1.01394	0.945351	1.0875	0.698536	80.7083	0.000357478	5	FALSE	962	314222	0.00305219
53	Herpes zoster	infectious diseases	-0.00144053	0.014722	0.998561	0.970159	1.02779	0.922053	23.8035	0.231722	9	FALSE	6030	454249	0.0131007
53.1	Herpes zoster with nervous system complications	infectious diseases	0.0603954	0.0329021	1.06226	0.995917	1.13302	0.0664157	0	0.432652	8	FALSE	1191	466650	0.00254574
54	Herpes simplex	infectious diseases	0.020972	0.0150566	1.02119	0.991498	1.05178	0.163655	0	0.468512	10	FALSE	5772	455324	0.012518
70	Viral hepatitis	infectious diseases	-0.0306586	0.00838234	0.969807	0.954004	0.985871	0.000254657	17.2111	0.274994	12	FALSE	19670	447692	0.0420873
70.1	Viral hepatitis A	infectious diseases	0.0631385	0.0722182	1.06517	0.924588	1.22714	0.381969	0	0.887971	4	FALSE	260	463898	0.000560154
70.2	Viral hepatitis B	infectious diseases	-0.0342875	0.0228449	0.966294	0.923982	1.01054	0.133386	2.09528	0.423757	12	FALSE	2445	465050	0.00523
70.3	Viral hepatitis C	infectious diseases	-0.0326907	0.00885208	0.967838	0.951191	0.984776	0.000221629	16.9993	0.286604	10	FALSE	17574	450446	0.0375497
70.4	Chronic hepatitis	infectious diseases	-0.0182261	0.026593	0.981939	0.93207	1.03448	0.493108	31.2233	0.168401	9	FALSE	1796	465005	0.00384746
70.9	Hepatitis NOS	infectious diseases	-0.0140143	0.0251761	0.986083	0.938607	1.03596	0.577766	0	0.656614	9	FALSE	1971	463914	0.00423066
71	Human immunodeficiency virus [HIV] disease	infectious diseases	-0.0457902	0.0157271	0.955242	0.926247	0.985146	0.00359646	0	0.977219	10	FALSE	5130	464422	0.0109253
71.1	HIV infection, symptomatic	infectious diseases	-0.0455806	0.0160479	0.955443	0.925858	0.985972	0.00450727	0	0.943725	8	FALSE	4933	312452	0.0155426
78	Viral warts & HPV	infectious diseases	0.0332331	0.0103292	1.03379	1.01307	1.05493	0.00129361	60.3916	0.00685068	10	FALSE	12481	443220	0.0273886
79	Viral infection	infectious diseases	-0.019916	0.0154339	0.980281	0.951072	1.01039	0.196908	16.1695	0.289848	11	FALSE	5035	452513	0.0110043
79.1	Varicella infection	infectious diseases	-0.235151	0.12763	0.790451	0.615512	1.01511	0.0654098	0	0.573276	2	FALSE	98	463702	0.000211298
79.2	Infectious mononucleosis	infectious diseases	-0.00514088	0.0972145	0.994872	0.822277	1.2037	0.957826	0	0.895449	3	FALSE	136	462483	0.000293978
79.9	Viremia, NOS	infectious diseases	0.00377897	0.0297723	1.00379	0.946889	1.0641	0.898996	0	0.982165	7	FALSE	1246	466274	0.00266513
80	Postoperative infection	infectious diseases	0.0303144	0.0133035	1.03078	1.00425	1.05801	0.0226865	41.5818	0.113703	7	FALSE	6484	456035	0.0140189
81	Infection/inflammation of internal prosthetic device; implant; and graft	infectious diseases	0.0133603	0.0160319	1.01345	0.9821	1.0458	0.404644	0	0.643037	7	FALSE	4393	462217	0.00941471
90	Sexually transmitted infections (not HIV or hepatitis)	infectious diseases	0.0270353	0.0184777	1.0274	0.990862	1.06529	0.143432	0	0.534291	10	FALSE	3819	463101	0.00817913
90.2	Gonococcal infections	infectious diseases	-0.0303122	0.0779184	0.970143	0.832744	1.13021	0.697258	0	0.494603	5	FALSE	256	470376	0.000543949
90.3	Venereal diseases due to Chlamydia trachomatis	infectious diseases	0.188167	0.139439	1.20703	0.918394	1.58639	0.17719	0	0.880715	3	FALSE	105	318776	0.000329276
110	Dermatophytosis / Dermatomycosis	infectious diseases	0.0391149	0.00537274	1.03989	1.029	1.0509	3.33164e-13	3.1668	0.41056	10	TRUE	61372	380643	0.138846
110.1	Dermatophytosis	infectious diseases	0.0424423	0.00544426	1.04336	1.03228	1.05455	6.40056e-15	13.5713	0.318081	10	TRUE	59329	383439	0.133996
110.11	Dermatophytosis of nail	infectious diseases	0.0579755	0.00609697	1.05969	1.0471	1.07243	1.92661e-21	0	0.605625	10	TRUE	44141	407221	0.0977951
110.12	Althete's foot	infectious diseases	0.0210099	0.0102715	1.02123	1.00088	1.042	0.0408099	28.5219	0.18199	10	FALSE	13065	441497	0.028742
110.13	Dermatophytosis of the body	infectious diseases	0.03243	0.0177299	1.03296	0.997683	1.06949	0.0673822	37.6068	0.118126	9	FALSE	4194	453898	0.00915537
110.2	Dermatomycoses	infectious diseases	-0.00582066	0.0237088	0.994196	0.949054	1.04149	0.806064	5.08758	0.39274	9	FALSE	2319	464257	0.00497025
112	Candidiasis	infectious diseases	-0.0129003	0.0147439	0.987183	0.959064	1.01613	0.381596	0	0.462735	10	FALSE	5550	459430	0.011936
112.3	Candidiasis of skin and nails	infectious diseases	0.0467123	0.0563555	1.04782	0.938247	1.17019	0.407169	0	0.637704	6	FALSE	413	468967	0.000879884
117	Mycoses	infectious diseases	0.0154684	0.0238051	1.01559	0.969293	1.0641	0.515826	0	0.670201	10	FALSE	2168	466757	0.00462334
117.1	Histoplasmosis	infectious diseases	0.0688288	0.0473784	1.07125	0.976255	1.17549	0.146294	0	0.631536	3	FALSE	598	461302	0.00129465
117.2	Coccidioidomycosis	infectious diseases	0.0386712	0.0863793	1.03943	0.877543	1.23118	0.654376	0	0.522775	3	FALSE	190	460040	0.000412837
117.4	Aspergillosis	infectious diseases	0.0785413	0.0527965	1.08171	0.97537	1.19964	0.13685	0	0.780202	4	FALSE	444	468299	0.000947214
130	Spirochetal infection	infectious diseases	0.0858557	0.0384856	1.08965	1.01048	1.17502	0.0256908	12.2339	0.335776	5	FALSE	895	469808	0.00190141
130.1	Lyme disease	infectious diseases	0.0432064	0.0512666	1.04415	0.944335	1.15452	0.399353	7.68445	0.338497	3	FALSE	527	463639	0.00113537
131	Protozoan infection	infectious diseases	0.0614833	0.103951	1.06341	0.867398	1.30372	0.554211	0	0.808235	2	FALSE	154	463787	0.000331939
132	Infestation (lice, mites)	infectious diseases	-0.0464242	0.0362503	0.954637	0.889164	1.02493	0.200315	0	0.549237	6	FALSE	1032	467357	0.0022033
133	Arthropod-borne diseases	infectious diseases	-0.110678	0.0671375	0.895227	0.784848	1.02113	0.0992462	0	0.771135	4	FALSE	320	469462	0.000681167
134	Helminthiases	infectious diseases	0.0328687	0.0730873	1.03341	0.895494	1.19258	0.652913	0	0.636369	4	FALSE	251	473502	0.000529812
134.1	Intestinal helminthiases	infectious diseases	0.0157015	0.0931521	1.01583	0.846307	1.2193	0.866145	0	0.626284	3	FALSE	169	473825	0.000356545
136	Other infectious and parasitic diseases	infectious diseases	0.010853	0.0220277	1.01091	0.968196	1.05551	0.622226	26.6553	0.207001	9	FALSE	2668	464410	0.00571211
145	Cancer of mouth	neoplasms	-0.00227219	0.0191827	0.99773	0.960915	1.03596	0.905711	0	0.494815	8	FALSE	3258	469078	0.00689763
145.1	Cancer of lip	neoplasms	-0.0314845	0.0895715	0.969006	0.812986	1.15497	0.725212	0	0.806564	2	FALSE	181	450056	0.00040201
145.2	Cancer of tongue	neoplasms	0.00489523	0.0277334	1.00491	0.951742	1.06104	0.859893	15.4313	0.316153	5	FALSE	1560	465838	0.00333763
145.3	Cancer of major salivary glands	neoplasms	0.0113132	0.0457646	1.01138	0.924609	1.10629	0.804751	0	0.950886	5	FALSE	582	472374	0.00123056
145.4	Cancer of the gums	neoplasms	0.00939037	0.100918	1.00943	0.828279	1.23021	0.925864	59.2914	0.085736	3	FALSE	113	433626	0.000260525
145.5	Cancer of the mouth floor	neoplasms	-0.0577664	0.0686339	0.94387	0.825071	1.07978	0.399979	0	0.656947	4	FALSE	261	465506	0.000560366
149	Cancer of larynx, pharynx, nasal cavities	neoplasms	-0.00885876	0.0162699	0.99118	0.960072	1.0233	0.586106	36.786	0.114129	10	FALSE	4490	468307	0.00949668
149.1	Cancer of oropharynx	neoplasms	0.0414166	0.0256088	1.04229	0.991263	1.09594	0.105818	0	0.668843	7	FALSE	1819	468570	0.00386701
149.2	Cancer of nasopharynx	neoplasms	0.0703147	0.0775412	1.07285	0.921582	1.24894	0.36451	0	0.581557	4	FALSE	219	467104	0.000468627
149.3	Cancer of hypopharynx	neoplasms	-0.0412712	0.065845	0.959569	0.843391	1.09175	0.530795	0	0.629511	4	FALSE	289	466352	0.00061932
149.4	Cancer of larynx	neoplasms	-0.02842	0.0216967	0.97198	0.931513	1.0142	0.190237	67.9483	0.00808455	6	FALSE	2466	470444	0.00521452
149.5	Hx of malignant neoplasm of oral cavity and pharynx	neoplasms	0.0251317	0.0400388	1.02545	0.948055	1.10916	0.530211	0	0.729157	4	FALSE	728	316160	0.00229734
149.9	Cancer of of nasal cavities	neoplasms	-0.00755021	0.0597322	0.992478	0.882829	1.11575	0.899415	0	0.526379	4	FALSE	357	467043	0.0007638
150	Cancer of esophagus	neoplasms	-0.0259267	0.0223521	0.974407	0.93264	1.01804	0.246081	34.4186	0.191855	5	FALSE	2277	459619	0.00492968
151	Cancer of stomach	neoplasms	-0.0297748	0.0252107	0.970664	0.923867	1.01983	0.237587	0	0.844296	6	FALSE	1774	460381	0.00383854
153	Colorectal cancer	neoplasms	0.0195195	0.0104607	1.01971	0.999017	1.04083	0.0620427	0	0.468405	11	FALSE	10824	440411	0.0239875
153.2	Colon cancer	neoplasms	0.0171241	0.0120988	1.01727	0.993433	1.04168	0.156964	0	0.688292	11	FALSE	8158	441777	0.0181315
153.3	Malignant neoplasm of rectum, rectosigmoid junction, and anus	neoplasms	0.0130199	0.015934	1.01311	0.981955	1.04524	0.413862	0	0.822929	9	FALSE	4477	446338	0.0099309
155	Cancer of liver and intrahepatic bile duct	neoplasms	-0.0478866	0.0205767	0.953242	0.915563	0.992471	0.0199531	0	0.469868	10	FALSE	2832	458897	0.00613347
155.1	Malignant neoplasm of liver, primary	neoplasms	-0.0443675	0.0229082	0.956602	0.914602	1.00053	0.0527753	0	0.473491	9	FALSE	2317	459350	0.00501877
157	Pancreatic cancer	neoplasms	0.0174054	0.0245314	1.01756	0.96979	1.06768	0.478005	0	0.9648	7	FALSE	1905	460212	0.00412233
158	Neoplasm of unspecified nature of digestive system	neoplasms	-0.0363279	0.0243926	0.964324	0.919306	1.01155	0.136407	0	0.602958	7	FALSE	2002	457838	0.00435369
159	Malignant neoplasm of other and ill-defined sites within the digestive organs and peritoneum	neoplasms	0.0136549	0.0242036	1.01375	0.966781	1.063	0.572639	41.2896	0.115702	7	FALSE	1973	459249	0.00427777
159.2	Malignant neoplasm of small intestine, including duodenum	neoplasms	0.0368711	0.0426333	1.03756	0.954384	1.12798	0.387125	45.4345	0.119413	5	FALSE	681	460582	0.00147638
159.3	Malignant neoplasm of gallbladder and extrahepatic bile ducts	neoplasms	-0.0101229	0.0486385	0.989928	0.899917	1.08894	0.835132	0	0.493269	5	FALSE	504	458127	0.00109892
159.4	Malignant neoplasm of retroperitoneum and peritoneum	neoplasms	-0.0369406	0.0756877	0.963733	0.830867	1.11785	0.625502	0	0.718641	3	FALSE	215	448397	0.000479256
164	Cancer of intrathoracic organs	neoplasms	0.0178367	0.0685292	1.018	0.89005	1.16434	0.794649	0	0.691481	4	FALSE	268	463746	0.000577569
165	Cancer within the respiratory system	neoplasms	-0.00940529	0.0107065	0.990639	0.970067	1.01165	0.379691	42.3274	0.0755947	10	FALSE	10566	462013	0.0223582
165.1	Cancer of bronchus; lung	neoplasms	-0.00333654	0.011451	0.996669	0.974549	1.01929	0.770764	49.5771	0.0369661	10	FALSE	9290	462838	0.0196769
170	Cancer of bone and connective tissue	neoplasms	0.0884014	0.0250565	1.09243	1.04007	1.14741	0.000418569	0	0.529278	6	FALSE	1867	471143	0.00394706
170.1	Bone cancer	neoplasms	0.0956434	0.0425656	1.10037	1.01229	1.19611	0.0246425	23.8749	0.262166	5	FALSE	655	472842	0.00138332
170.2	Cancer of connective tissue	neoplasms	0.0802377	0.0298753	1.08354	1.02192	1.14889	0.00723669	0	0.625671	6	FALSE	1314	472155	0.00277526
172	Skin cancer	neoplasms	0.0280269	0.00596066	1.02842	1.01648	1.04051	2.57649e-06	12.015	0.336499	8	TRUE	42351	422826	0.0910428
172.1	Melanomas of skin, dx or hx	neoplasms	0.0364599	0.00854107	1.03713	1.01992	1.05464	1.96556e-05	36.3028	0.164719	6	TRUE	19367	441903	0.0419863
172.11	Melanomas of skin	neoplasms	0.0486917	0.0138669	1.0499	1.02175	1.07882	0.000445823	0	0.6589	6	FALSE	6306	460328	0.0135138
172.2	Other non-epithelial cancer of skin	neoplasms	0.0286358	0.00661674	1.02905	1.01579	1.04248	1.50618e-05	43.6471	0.099912	7	TRUE	33391	429487	0.0721378
172.21	Basal cell carcinoma	neoplasms	0.0247076	0.0106214	1.02502	1.0039	1.04658	0.0200075	31.4603	0.18789	7	FALSE	12641	436600	0.0281386
172.22	Squamous cell carcinoma	neoplasms	0.010014	0.0134939	1.01006	0.983701	1.03713	0.45802	0	0.971781	6	FALSE	7595	453985	0.0164544
172.3	Carcinoma in situ of skin	neoplasms	0.0139374	0.0204254	1.01404	0.974242	1.05545	0.495013	14.3584	0.322792	5	FALSE	2965	452207	0.00651402
173	Neoplasm of uncertain behavior of skin	neoplasms	0.0322056	0.00794745	1.03273	1.01677	1.04894	5.07129e-05	43.5506	0.0881341	8	FALSE	23783	413970	0.0543297
174	Breast cancer	neoplasms	-0.0348017	0.0495173	0.965797	0.876469	1.06423	0.482169	0	0.903592	4	FALSE	488	464102	0.00105039
174.2	Breast cancer [male]	neoplasms	-0.0488486	0.0928872	0.952325	0.793816	1.14249	0.598964	0	0.850981	3	FALSE	169	458064	0.000368808
185	Cancer of prostate	neoplasms	-0.00842084	0.00591735	0.991615	0.98018	1.00318	0.154714	0	0.975043	11	FALSE	39424	410349	0.0876531
187	Cancer of other male genital organs	neoplasms	0.0144196	0.0122042	1.01452	0.990545	1.03908	0.237396	58.7252	0.024183	7	FALSE	7541	458853	0.0161687
187.1	Malignant neoplasm of unspecified male genital organ	neoplasms	-0.00118101	0.0133435	0.99882	0.973036	1.02529	0.929473	0	0.537157	5	FALSE	6171	461208	0.0132034
187.2	Malignant neoplasm of testis	neoplasms	0.00627462	0.0128302	1.00629	0.981305	1.03192	0.624805	49.2722	0.0794041	6	FALSE	6739	460780	0.0144144
187.8	Neoplasm of uncertain behavior of male genital organs	neoplasms	0.0840112	0.0522631	1.08764	0.981746	1.20496	0.107952	35.3762	0.199947	4	FALSE	464	448719	0.00103299
189	Cancer of urinary organs (incl. kidney and bladder)	neoplasms	0.0313252	0.00946327	1.03182	1.01286	1.05114	0.000932326	5.32891	0.39257	11	FALSE	13754	458612	0.0291173
189.1	Cancer of kidney and renal pelvis	neoplasms	0.0382334	0.0149734	1.03897	1.00893	1.06992	0.010667	3.28315	0.409564	10	FALSE	5401	465573	0.0114677
189.11	Malignant neoplasm of kidney, except pelvis	neoplasms	0.0363494	0.0154761	1.03702	1.00603	1.06896	0.0188368	0	0.504722	10	FALSE	5050	466020	0.0107203
189.12	Malignant neoplasm of renal pelvis	neoplasms	-0.0198925	0.0383686	0.980304	0.909288	1.05687	0.60414	20.5451	0.283796	5	FALSE	843	456875	0.00184175
189.2	Cancer of bladder	neoplasms	0.0255573	0.0118084	1.02589	1.00242	1.04991	0.0304391	0	0.690779	10	FALSE	8695	463395	0.0184181
189.21	Malignant neoplasm of bladder	neoplasms	0.0242359	0.012405	1.02453	0.999922	1.04975	0.0507354	0	0.558811	10	FALSE	7847	464284	0.0166204
189.4	Malignant neoplasm of other urinary organs	neoplasms	0.0349987	0.0362449	1.03562	0.964602	1.11186	0.334236	8.52559	0.350491	4	FALSE	907	463363	0.0019536
190	Cancer of eye	neoplasms	0.0537571	0.0490541	1.05523	0.958499	1.16172	0.273134	0	0.867986	4	FALSE	515	466505	0.00110274
191	Manlignant and unknown neoplasms of brain and nervous system	neoplasms	0.0344653	0.0232835	1.03507	0.988893	1.0834	0.138808	0	0.558097	6	FALSE	2131	471017	0.00450388
191.1	Cancer of brain and nervous system	neoplasms	0.033279	0.0269059	1.03384	0.980732	1.08982	0.216136	46.2305	0.0977179	6	FALSE	1568	471253	0.00331627
191.11	Cancer of brain	neoplasms	0.0219161	0.0285472	1.02216	0.966537	1.08098	0.442657	52.0825	0.0638169	6	FALSE	1378	467951	0.00293611
193	Thyroid cancer	neoplasms	0.120924	0.0290772	1.12854	1.06602	1.19472	3.20048e-05	0	0.54636	7	FALSE	1485	472434	0.00313345
194	Cancer of other endocrine glands	neoplasms	0.0931428	0.0413831	1.09762	1.01211	1.19036	0.0244016	15.8776	0.313375	5	FALSE	747	466057	0.00160024
195	Cancer, suspected or other	neoplasms	0.0272219	0.00911825	1.0276	1.00939	1.04613	0.00283185	43.7811	0.0586538	11	FALSE	14193	443591	0.0310037
195.1	Malignant neoplasm, other	neoplasms	0.0141179	0.0104732	1.01422	0.993611	1.03525	0.177655	0	0.45281	9	FALSE	10444	449315	0.0227162
195.3	Malignant neoplasm of head, face, and neck	neoplasms	0.0250624	0.0264587	1.02538	0.97356	1.07996	0.343523	21.4508	0.272266	6	FALSE	1896	413620	0.004563
196	Radiotherapy	neoplasms	-0.00852982	0.0167789	0.991506	0.95943	1.02466	0.611198	0	0.694328	10	FALSE	4245	454124	0.0092611
197	Chemotherapy	neoplasms	0.037777	0.00972791	1.0385	1.01889	1.05849	0.000103023	0	0.555743	11	FALSE	12358	447824	0.0268546
198	Secondary malignant neoplasm	neoplasms	0.0211433	0.00789575	1.02137	1.00568	1.0373	0.00741049	0	0.572741	12	FALSE	19263	443056	0.041666
198.1	Secondary malignancy of lymph nodes	neoplasms	0.0179075	0.0113063	1.01807	0.995757	1.04088	0.113227	0	0.709078	7	FALSE	9046	450255	0.0196951
198.2	Secondary malignancy of respiratory organs	neoplasms	0.0243094	0.0149909	1.02461	0.994941	1.05516	0.104886	0	0.540872	7	FALSE	4955	454028	0.0107956
198.3	Secondary malignant neoplasm of digestive systems	neoplasms	-0.0155332	0.0232299	0.984587	0.940764	1.03045	0.503704	0.320891	0.413919	6	FALSE	2004	456225	0.00437336
198.4	Secondary malignant neoplasm of liver	neoplasms	0.029349	0.0148197	1.02978	1.0003	1.06013	0.0476577	12.9108	0.329278	8	FALSE	5039	454787	0.0109585
198.5	Secondary malignancy of brain/spine	neoplasms	-0.00481421	0.0320482	0.995197	0.934608	1.05971	0.880593	46.4651	0.132559	4	FALSE	1196	453333	0.0026313
198.6	Secondary malignancy of bone	neoplasms	0.0333606	0.0138759	1.03392	1.00618	1.06243	0.016207	0	0.456682	10	FALSE	5948	453544	0.0129447
198.7	Secondary malignant neoplasm of skin	neoplasms	0.149169	0.0507478	1.16087	1.05096	1.28227	0.00328832	0	0.400998	3	FALSE	434	446252	0.0009716
199	Neoplasm of uncertain behavior	neoplasms	0.057172	0.0109603	1.05884	1.03633	1.08183	1.8255e-07	0	0.771519	10	TRUE	10752	432759	0.0242429
199.4	Neurofibromatosis	neoplasms	-0.0264055	0.0644353	0.97394	0.85839	1.10504	0.681954	0	0.785156	4	FALSE	327	455223	0.000717814
200	Myeloproliferative disease	neoplasms	0.00422421	0.016824	1.00423	0.971659	1.0379	0.80175	32.1879	0.160479	9	FALSE	4258	465284	0.00906841
200.1	Polycythemia vera	neoplasms	-0.0328751	0.0285411	0.967659	0.915015	1.02333	0.249382	0.320342	0.404269	5	FALSE	1513	462702	0.00325927
201	Hodgkin's disease	neoplasms	0.029126	0.0405427	1.02955	0.95091	1.1147	0.472509	55.9236	0.0592484	5	FALSE	752	469415	0.00159943
202	Cancer of other lymphoid, histiocytic tissue	neoplasms	0.059451	0.015759	1.06125	1.02898	1.09454	0.000161614	49.3796	0.0452745	9	FALSE	4851	466207	0.0102981
202.2	Non-Hodgkins lymphoma	neoplasms	0.0580374	0.0160946	1.05975	1.02685	1.09372	0.000310941	48.8194	0.0479781	9	FALSE	4635	466665	0.0098345
202.21	Nodular lymphoma	neoplasms	0.0671608	0.0379449	1.06947	0.992816	1.15204	0.0767341	0	0.823943	5	FALSE	828	467156	0.00176929
202.22	Reticulosarcoma	neoplasms	0.154399	0.0461123	1.16696	1.06611	1.27734	0.000813025	0	0.886284	4	FALSE	631	469466	0.00134228
202.23	Lymphosarcoma	neoplasms	-0.0486361	0.0940884	0.952528	0.792117	1.14542	0.605212	0	0.912154	2	FALSE	165	453952	0.000363342
202.24	Large cell lymphoma	neoplasms	0.0677886	0.0381191	1.07014	0.9931	1.15315	0.075349	0	0.456522	3	FALSE	759	461354	0.00164246
204	Leukemia	neoplasms	0.0545015	0.0146388	1.05601	1.02615	1.08675	0.000196806	0	0.716183	11	FALSE	5501	466166	0.0116629
204.1	Lymphoid leukemia	neoplasms	0.0610915	0.0233794	1.063	1.01539	1.11284	0.00897376	53.4958	0.0565311	6	FALSE	2205	468246	0.00468699
204.11	Lymphoid leukemia, acute	neoplasms	0.0102724	0.0722035	1.01033	0.877004	1.16391	0.886867	37.1856	0.20352	3	FALSE	231	457287	0.000504898
204.12	Lymphoid leukemia, chronic	neoplasms	0.0705988	0.0251806	1.07315	1.02147	1.12744	0.00505194	59.7454	0.0294537	6	FALSE	1900	468668	0.00403767
204.2	Myeloid leukemia	neoplasms	0.0263956	0.0276879	1.02675	0.972513	1.08401	0.340423	0	0.887311	6	FALSE	1481	469587	0.00314392
204.21	Myeloid leukemia, acute	neoplasms	0.0303079	0.0346877	1.03077	0.963022	1.10329	0.382261	0	0.863655	4	FALSE	950	470079	0.00201686
204.22	Myeloid leukemia, chronic	neoplasms	0.0392438	0.0511358	1.04002	0.940842	1.14966	0.442818	0	0.758209	3	FALSE	499	463463	0.00107552
204.3	Monocytic leukemia	neoplasms	0.0357919	0.0815673	1.03644	0.883312	1.21611	0.660805	26.1454	0.258202	3	FALSE	192	458157	0.000418895
204.4	Multiple myeloma	neoplasms	0.0447431	0.0261679	1.04576	0.993476	1.10079	0.087295	0	0.789299	8	FALSE	1733	469441	0.00367805
208	Benign neoplasm of colon	neoplasms	0.00880993	0.00428003	1.00885	1.00042	1.01735	0.0395535	0	0.690908	12	FALSE	91720	349364	0.207942
209	Neuroendocrine tumors	neoplasms	0.069024	0.0572657	1.07146	0.957706	1.19873	0.228076	0	0.703788	5	FALSE	407	319068	0.00127397
210	Benign neoplasm of lip, oral cavity, and pharynx	neoplasms	0.0182807	0.02367	1.01845	0.97228	1.06681	0.439928	49.1351	0.0966899	5	FALSE	2197	468656	0.004666
211	Benign neoplasm of other parts of digestive system	neoplasms	-0.0199616	0.0136884	0.980236	0.954287	1.00689	0.144762	0	0.599981	8	FALSE	6020	456468	0.0130166
212	Benign neoplasm of respiratory and intrathoracic organs	neoplasms	0.000204906	0.0339949	1.0002	0.935734	1.06912	0.995191	28.3108	0.232817	5	FALSE	1070	472631	0.00225881
213	Benign neoplasm of bone and articular cartilage	neoplasms	0.0689098	0.043191	1.07134	0.98438	1.16598	0.110608	43.872	0.129349	5	FALSE	669	455152	0.00146768
214	Lipoma	neoplasms	0.0116118	0.00955499	1.01168	0.99291	1.0308	0.224266	0	0.457198	10	FALSE	13584	451175	0.0292281
214.1	Lipoma of skin and subcutaneous tissue	neoplasms	0.00920724	0.0127511	1.00925	0.984339	1.03479	0.470251	0	0.80962	9	FALSE	7479	459497	0.0160158
215	Other benign neoplasm of connective and other soft tissue	neoplasms	-0.0296758	0.0295864	0.97076	0.916069	1.02872	0.31585	2.39903	0.392863	5	FALSE	1449	465499	0.00310313
216	Benign neoplasm of skin	neoplasms	0.0300087	0.00781953	1.03046	1.01479	1.04638	0.000124212	21.3924	0.252813	9	FALSE	22022	426528	0.049096
216.1	Screening for malignant neoplasms of the skin	neoplasms	-0.0430865	0.0156578	0.957829	0.92888	0.987679	0.00592761	0	0.856427	5	FALSE	5566	446075	0.0123239
217	Vascular hamartomas and non-neoplastic nevi	neoplasms	0.0318626	0.015376	1.03238	1.00173	1.06396	0.0382439	55.7823	0.0456095	6	FALSE	5553	452473	0.0121238
217.1	Nevus, non-neoplastic	neoplasms	0.0338732	0.0157566	1.03445	1.003	1.0669	0.0315723	61.2823	0.0241982	6	FALSE	5284	446995	0.0116831
222	Benign neoplasm of male genital organs	neoplasms	0.0127699	0.0221025	1.01285	0.969912	1.05769	0.563427	27.0422	0.241261	5	FALSE	2678	448534	0.00593513
223	Benign neoplasm of kidney and other urinary organs	neoplasms	0.0216702	0.0375699	1.02191	0.949362	1.1	0.564077	0	0.901265	4	FALSE	916	456330	0.0020033
224	Benign neoplasm of eye	neoplasms	-0.0142003	0.0123376	0.9859	0.962346	1.01003	0.249743	1.85642	0.410598	7	FALSE	8993	456314	0.019327
224.1	Benign neoplasm of eye, uveal	neoplasms	-0.0153549	0.0128324	0.984762	0.960304	1.00984	0.231472	0	0.755728	7	FALSE	8319	457664	0.0178526
225	Benign neoplasm of brain and other parts of nervous system	neoplasms	0.00882782	0.025037	1.00887	0.960555	1.05961	0.724395	0	0.461707	5	FALSE	1980	471198	0.00418447
225.1	Benign neoplasm of brain, cranial nerves, meninges	neoplasms	0.0181707	0.0259461	1.01834	0.967846	1.07146	0.483725	0	0.527731	5	FALSE	1844	471407	0.00389645
225.2	Benign neoplasm of spinal cord, meninges	neoplasms	-0.181706	0.117969	0.833846	0.661715	1.05075	0.12349	66.705	0.0830873	2	FALSE	128	464228	0.000275651
226	Benign neoplasm of thyroid glands	neoplasms	0.0566597	0.0538116	1.0583	0.952363	1.17601	0.292375	0	0.84942	4	FALSE	469	463926	0.00100992
227	Benign neoplasm of other endocrine glands and related structures	neoplasms	0.0661161	0.0181376	1.06835	1.03104	1.10701	0.000267132	0	0.598469	11	FALSE	3782	469016	0.00799919
227.1	Benign neoplasm of adrenal gland	neoplasms	-0.00965618	0.0271549	0.99039	0.939057	1.04453	0.722143	0	0.707021	5	FALSE	1754	471239	0.0037083
227.2	Benign neoplasm of parathyroid gland	neoplasms	0.0794244	0.0549913	1.08266	0.972042	1.20587	0.148653	0	0.563645	3	FALSE	444	472854	0.000938098
227.3	Benign neoplasm of pituitary gland and craniopharyngeal duct (pouch)	neoplasms	0.163038	0.0283972	1.17708	1.11336	1.24445	9.39374e-09	0	0.457728	8	TRUE	1563	471922	0.00330105
228	Hemangioma and lymphangioma, any site	neoplasms	0.00382755	0.0156159	1.00383	0.973576	1.03503	0.806375	0	0.698397	8	FALSE	5168	460479	0.0110985
228.1	Hemangioma of skin and subcutaneous tissue	neoplasms	0.00302711	0.0230035	1.00303	0.958813	1.04929	0.895306	34.1582	0.180078	6	FALSE	2506	310492	0.00800644
229	Benign neoplasm of unspecified sites	neoplasms	0.00121726	0.0476507	1.00122	0.911944	1.09923	0.97962	0	0.814762	6	FALSE	580	468619	0.00123615
229.1	Benign neoplasm of lymph nodes	neoplasms	-0.109231	0.134716	0.896523	0.68848	1.16743	0.417467	0	0.94652	2	FALSE	99	451283	0.000219326
230	Kaposi's sarcoma	neoplasms	-0.0182321	0.0971998	0.981933	0.811606	1.18801	0.851211	75.9228	0.0157124	3	FALSE	199	474190	0.000419487
240	Simple and unspecified goiter	endocrine/metabolic	0.00835913	0.0374352	1.00839	0.937056	1.08516	0.823305	0	0.793719	4	FALSE	949	457858	0.00206841
241	Nontoxic nodular goiter	endocrine/metabolic	0.0726343	0.0124151	1.07534	1.04949	1.10182	4.90214e-09	43.6316	0.0595032	11	TRUE	8503	457826	0.0182339
241.1	Nontoxic uninodular goiter	endocrine/metabolic	0.0738684	0.0145329	1.07667	1.04643	1.10777	3.71846e-07	47.8795	0.0527035	9	TRUE	6258	459683	0.0134309
241.2	Nontoxic multinodular goiter	endocrine/metabolic	0.0761201	0.0197792	1.07909	1.03806	1.12175	0.000118847	31.9765	0.162208	9	FALSE	3292	463098	0.00705847
242	Thyrotoxicosis with or without goiter	endocrine/metabolic	0.041182	0.0175965	1.04204	1.00672	1.07861	0.019266	18.0504	0.271725	11	FALSE	3993	463021	0.00855006
242.1	Graves' disease	endocrine/metabolic	0.00888246	0.0319137	1.00892	0.947747	1.07405	0.780761	26.9851	0.213205	8	FALSE	1254	466958	0.00267827
242.2	Toxic multinodular goiter	endocrine/metabolic	0.303362	0.0737252	1.35441	1.17218	1.56496	3.87557e-05	0	0.780814	3	FALSE	282	465828	0.000605007
242.3	Exophthalmos	endocrine/metabolic	0.0311578	0.0498692	1.03165	0.935584	1.13758	0.532108	0	0.95992	4	FALSE	541	464052	0.00116446
244	Hypothyroidism	endocrine/metabolic	0.0230165	0.00640729	1.02328	1.01051	1.03621	0.000327854	3.61449	0.40938	12	FALSE	33657	433747	0.0720084
244.1	Secondary hypothyroidism	endocrine/metabolic	0.0720999	0.0212431	1.07476	1.03093	1.12046	0.000688711	0	0.972754	9	FALSE	2752	465108	0.0058821
244.2	Acquired hypothyroidism	endocrine/metabolic	0.0169328	0.0235237	1.01708	0.971249	1.06507	0.471636	0	0.506548	8	FALSE	2342	463050	0.00503232
244.4	Hypothyroidism NOS	endocrine/metabolic	0.0205591	0.00657663	1.02077	1.0077	1.03401	0.00177151	0	0.540346	11	FALSE	31875	435316	0.0682269
244.5	Congenital hypothyroidism	endocrine/metabolic	0.0974544	0.124641	1.10236	0.863434	1.4074	0.434286	52.0724	0.148608	2	FALSE	118	461034	0.000255881
245	Thyroiditis	endocrine/metabolic	0.0685099	0.0347486	1.07091	1.0004	1.14639	0.0486566	0	0.53974	7	FALSE	1037	463329	0.00223315
245.2	Chronic thyroiditis	endocrine/metabolic	0.101298	0.0470014	1.10661	1.00922	1.21339	0.0311456	0	0.476962	7	FALSE	570	464375	0.00122595
245.21	Chronic lymphocytic thyroiditis	endocrine/metabolic	0.0981912	0.0492692	1.10317	1.00163	1.21502	0.0462668	0	0.819837	6	FALSE	537	464474	0.00115481
246	Other disorders of thyroid	endocrine/metabolic	0.0306607	0.0246697	1.03114	0.982465	1.08222	0.213923	0	0.98667	8	FALSE	2111	463142	0.00453732
246.7	Abnormal results of function study of thyroid	endocrine/metabolic	-0.00468591	0.0239615	0.995325	0.949662	1.04318	0.844954	0	0.730759	6	FALSE	2291	461327	0.00494157
249	Secondary diabetes mellitus	endocrine/metabolic	0.0436382	0.0173839	1.0446	1.00961	1.08081	0.0120643	0	0.965412	8	FALSE	4372	307092	0.0140369
250	Diabetes mellitus	endocrine/metabolic	-0.0217929	0.00395588	0.978443	0.970886	0.986059	3.6092e-08	47.2014	0.0351334	12	TRUE	119594	341013	0.259644
250.1	Type 1 diabetes	endocrine/metabolic	0.00129003	0.00990377	1.00129	0.982042	1.02092	0.896363	7.32898	0.374043	11	FALSE	13001	432513	0.029182
250.11	Type 1 diabetes with ketoacidosis	endocrine/metabolic	-0.0775501	0.0451944	0.925381	0.846937	1.01109	0.0861767	23.3286	0.271035	4	FALSE	619	451933	0.0013678
250.12	Type 1 diabetes with renal manifestations	endocrine/metabolic	-0.0631178	0.0428896	0.938833	0.863139	1.02117	0.14112	0	0.637242	4	FALSE	735	449306	0.00163318
250.13	Type 1 diabetes with ophthalmic manifestations	endocrine/metabolic	-0.047778	0.0288035	0.953345	0.901016	1.00871	0.0971647	58.5131	0.0648826	4	FALSE	1607	446956	0.00358255
250.14	Type 1 diabetes with neurological manifestations	endocrine/metabolic	0.0646624	0.0246071	1.0668	1.01657	1.11951	0.00859409	0	0.579655	7	FALSE	2131	446256	0.00475259
250.15	Diabetes type 1 with peripheral circulatory disorders	endocrine/metabolic	0.0271571	0.0766218	1.02753	0.884247	1.19403	0.723016	50.4034	0.133152	3	FALSE	253	445854	0.000567129
250.2	Type 2 diabetes	endocrine/metabolic	-0.0219953	0.00397627	0.978245	0.970651	0.985898	3.17264e-08	51.3923	0.0199215	12	TRUE	118281	342396	0.256755
250.21	Type 2 diabetes with ketoacidosis	endocrine/metabolic	-0.0487105	0.0402735	0.952457	0.880166	1.03069	0.226474	62.0158	0.0481672	4	FALSE	829	312080	0.00264933
250.22	Type 2 diabetes with renal manifestations	endocrine/metabolic	-0.0295278	0.00943806	0.970904	0.953109	0.989031	0.00175646	9.10409	0.358523	10	FALSE	15549	427963	0.0350588
250.23	Type 2 diabetes with ophthalmic manifestations	endocrine/metabolic	-0.0363548	0.00830448	0.964298	0.94873	0.980122	1.19921e-05	11.3634	0.335972	11	TRUE	20095	423619	0.0452882
250.24	Type 2 diabetes with neurological manifestations	endocrine/metabolic	0.0645973	0.00668861	1.06673	1.05284	1.08081	4.55516e-22	0	0.935804	10	TRUE	33869	406547	0.0769023
250.25	Diabetes type 2 with peripheral circulatory disorders	endocrine/metabolic	0.013832	0.015368	1.01393	0.983843	1.04493	0.368091	0	0.903176	9	FALSE	5653	440382	0.0126739
250.3	Insulin pump user	endocrine/metabolic	0.0111771	0.0130058	1.01124	0.985788	1.03735	0.390123	0	0.762361	9	FALSE	7668	437549	0.0172231
250.4	Abnormal glucose	endocrine/metabolic	-0.00952185	0.00586668	0.990523	0.979199	1.00198	0.104581	31.3011	0.149096	11	FALSE	44056	383447	0.103054
250.41	Impaired fasting glucose	endocrine/metabolic	0.00493729	0.00782376	1.00495	0.989657	1.02048	0.527999	45.9369	0.0632043	9	FALSE	23487	413476	0.0537505
250.42	Other abnormal glucose	endocrine/metabolic	-0.0196275	0.0079833	0.980564	0.96534	0.996027	0.0139493	16.9958	0.281885	11	FALSE	21444	410321	0.0496659
250.5	Glycosuria or Acetonuria	endocrine/metabolic	0.00215052	0.114581	1.00215	0.800575	1.25449	0.985026	0	0.338166	2	FALSE	135	444510	0.000303613
250.6	Polyneuropathy in diabetes	endocrine/metabolic	0.0863752	0.0115402	1.09022	1.06583	1.11516	7.16902e-14	0	0.469425	9	TRUE	10072	434017	0.0226801
250.7	Diabetic retinopathy	endocrine/metabolic	-0.0380916	0.00862198	0.962625	0.946494	0.97903	9.96344e-06	31.3342	0.167486	9	TRUE	19149	288669	0.0622088
251	Other disorders of pancreatic internal secretion	endocrine/metabolic	0.0123654	0.0594155	1.01244	0.901147	1.13748	0.835137	0	0.870207	4	FALSE	341	461577	0.000738226
251.1	Hypoglycemia	endocrine/metabolic	-0.0294644	0.0167255	0.970965	0.939652	1.00332	0.0781293	18.889	0.269192	10	FALSE	4307	443088	0.00962684
252	Disorders of parathyroid gland	endocrine/metabolic	0.0240139	0.0184084	1.0243	0.988007	1.06194	0.192062	21.4408	0.245721	10	FALSE	3725	465329	0.00794152
252.1	Hyperparathyroidism	endocrine/metabolic	0.0213329	0.0192704	1.02156	0.983698	1.06088	0.268281	21.0804	0.249029	10	FALSE	3404	465799	0.00725486
252.2	Hypoparathyroidism	endocrine/metabolic	0.0478383	0.0656691	1.049	0.922313	1.19309	0.466323	0	0.587199	3	FALSE	336	470040	0.000714322
253	Disorders of the pituitary gland and its hypothalamic control	endocrine/metabolic	0.00560532	0.0166378	1.00562	0.973357	1.03895	0.73619	79.0933	2.11202e-06	10	FALSE	4473	464127	0.00954545
253.1	Pituitary hyperfunction	endocrine/metabolic	0.068716	0.043594	1.07113	0.983412	1.16668	0.114963	0	0.860793	5	FALSE	671	469559	0.00142696
253.11	Acromegaly and gigantism	endocrine/metabolic	-0.0132052	0.10798	0.986882	0.798642	1.21949	0.902667	0	0.886487	2	FALSE	145	467084	0.00031034
253.2	Pituitary hypofunction	endocrine/metabolic	0.0171271	0.0346778	1.01727	0.950431	1.08882	0.621382	0	0.847344	8	FALSE	999	469962	0.00212119
253.3	Diabetes insipidus	endocrine/metabolic	0.110818	0.0665187	1.11719	0.980634	1.27277	0.0957184	0	0.922006	4	FALSE	300	459353	0.000652666
253.4	Anterior pituitary disorders	endocrine/metabolic	0.00640539	0.0270588	1.00643	0.954442	1.06124	0.812873	32.2486	0.181846	7	FALSE	1782	315495	0.00561654
253.7	Other disorders of neurohypophysis	endocrine/metabolic	0.0044513	0.0473875	1.00446	0.91537	1.10222	0.925162	57.1438	0.0718929	4	FALSE	543	466964	0.00116148
255	Disorders of adrenal glands	endocrine/metabolic	0.021576	0.0182929	1.02181	0.985824	1.05911	0.238208	0	0.606624	10	FALSE	3679	464306	0.00786136
255.1	Adrenal hyperfunction	endocrine/metabolic	-0.0589045	0.0393437	0.942797	0.872828	1.01837	0.134347	0	0.514811	6	FALSE	843	469277	0.00179316
255.11	Cushing's syndrome	endocrine/metabolic	-0.0935691	0.114842	0.910675	0.727126	1.14056	0.415207	19.9006	0.263849	2	FALSE	139	463955	0.000299508
255.12	Hyperaldosteronism	endocrine/metabolic	-0.0379383	0.0464353	0.962772	0.879018	1.05451	0.41392	0	0.793157	4	FALSE	659	469657	0.00140119
255.2	Adrenal hypofunction	endocrine/metabolic	0.0105659	0.0304027	1.01062	0.95216	1.07267	0.728191	0	0.601944	9	FALSE	1278	468469	0.00272061
255.21	Glucocorticoid deficiency	endocrine/metabolic	-0.00133213	0.0321439	0.998669	0.937693	1.06361	0.966943	0	0.864321	9	FALSE	1140	468754	0.00242608
257	Testicular dysfunction	endocrine/metabolic	0.0244786	0.00935623	1.02478	1.00616	1.04375	0.00888922	0	0.695444	10	FALSE	15412	449897	0.0331221
257.1	Testicular hypofunction	endocrine/metabolic	0.0221417	0.00953645	1.02239	1.00346	1.04168	0.0202439	0	0.842407	10	FALSE	14795	451642	0.0317192
258	Iatrogenic endocrine disorders	endocrine/metabolic	0.0233711	0.07605	1.02365	0.881893	1.18818	0.758606	0	0.452923	3	FALSE	234	467028	0.00050079
259	Other endocrine disorders	endocrine/metabolic	-0.0565671	0.0370878	0.945003	0.878747	1.01625	0.127204	42.9384	0.0921001	8	FALSE	908	467657	0.00193783
259.1	Nonspecific abnormal results of other endocrine function study	endocrine/metabolic	-0.158717	0.0892071	0.853238	0.716369	1.01626	0.075208	0	0.754504	3	FALSE	168	460734	0.000364503
259.2	Carcinoid syndrome	endocrine/metabolic	0.0544725	0.0805365	1.05598	0.901788	1.23654	0.498806	29.3944	0.22558	5	FALSE	208	463536	0.000448523
259.3	Delay in sexual development and puberty NEC	endocrine/metabolic	-0.033713	0.0429743	0.966849	0.888748	1.05181	0.432751	0	0.53461	4	FALSE	722	458279	0.00157298
260	Protein-calorie malnutrition	endocrine/metabolic	-0.0169922	0.0118749	0.983151	0.960533	1.0063	0.15245	25.1303	0.212135	10	FALSE	9034	452029	0.0195939
260.1	Cachexia	endocrine/metabolic	0.0406389	0.0428028	1.04148	0.957669	1.13262	0.342394	0	0.458411	8	FALSE	660	466339	0.00141328
260.2	severe protein-calorie malnutrition	endocrine/metabolic	-0.0130241	0.0269049	0.98706	0.936359	1.04051	0.628329	0	0.481118	7	FALSE	1659	461904	0.0035788
260.22	Nutritional marasmus	endocrine/metabolic	0.00116819	0.0816245	1.00117	0.853156	1.17486	0.988581	0	0.329651	2	FALSE	205	454240	0.0004511
260.3	Adult failure to thrive	endocrine/metabolic	0.0231684	0.0255337	1.02344	0.973481	1.07596	0.364214	48.6987	0.0691142	7	FALSE	1917	312718	0.00609277
260.6	Anorexia	endocrine/metabolic	0.0518059	0.021961	1.05317	1.0088	1.09949	0.0183246	30.4725	0.184755	8	FALSE	2361	463638	0.00506653
261	Vitamin deficiency	endocrine/metabolic	-0.00436844	0.00529554	0.995641	0.985361	1.00603	0.409412	38.2093	0.0944943	11	FALSE	57079	389751	0.127742
261.1	Vitamin A deficiency	endocrine/metabolic	-0.0554713	0.125792	0.946039	0.739324	1.21055	0.65923	0	0.939598	2	FALSE	111	453495	0.000244706
261.2	Vitamin B-complex deficiencies	endocrine/metabolic	0.0144723	0.0107964	1.01458	0.993334	1.03628	0.180091	17.7714	0.279491	10	FALSE	11272	451517	0.0243567
261.4	Vitamin D deficiency	endocrine/metabolic	-0.00832338	0.00573604	0.991711	0.980624	1.00292	0.146761	48.2166	0.0364835	11	FALSE	47137	400857	0.105218
261.41	Rickets or osteomalacia	endocrine/metabolic	0.0131489	0.0689362	1.01324	0.885181	1.15982	0.848729	13.5995	0.314302	3	FALSE	317	467480	0.000677644
262	Mineral deficiency NEC	endocrine/metabolic	-0.014191	0.0278969	0.985909	0.93345	1.04132	0.610965	0	0.599341	8	FALSE	1585	464901	0.00339774
263	Other nutritional deficiency	endocrine/metabolic	-0.0416049	0.0377911	0.959249	0.890766	1.033	0.270932	53.1158	0.0463669	7	FALSE	894	462588	0.00192888
264	Lack of normal physiological development	endocrine/metabolic	-0.261588	0.0313877	0.769828	0.723896	0.818674	7.80984e-17	39.1706	0.176858	4	TRUE	1503	310439	0.0048182
264.1	Short stature	endocrine/metabolic	-0.624986	0.0525623	0.535269	0.482871	0.593353	1.32801e-32	0	0.577771	3	TRUE	417	43791	0.00943268
264.2	Failure to thrive (childhood)	endocrine/metabolic	-0.226094	0.0443937	0.797643	0.731174	0.870155	3.52573e-07	0	0.643701	3	TRUE	681	311596	0.00218076
264.3	Delayed milestones	endocrine/metabolic	0.0241777	0.0533498	1.02447	0.92276	1.1374	0.650411	62.3756	0.10304	2	FALSE	432	36910	0.0115687
264.9	Lack of normal physiological development, unspecified	endocrine/metabolic	-0.0366107	0.0505678	0.964051	0.873085	1.06449	0.469071	0	0.47722	2	FALSE	448	40867	0.0108435
269	Proteinuria	endocrine/metabolic	-0.0200147	0.012765	0.980184	0.955965	1.00502	0.116895	0	0.797863	10	FALSE	7937	460010	0.0169613
270	Disorders of protein plasma/amino-acid transport and metabolism	endocrine/metabolic	0.0587004	0.015099	1.06046	1.02953	1.09231	0.000101198	0	0.752822	11	FALSE	5568	462983	0.0118834
270.1	Disturbances of amino-acid transport	endocrine/metabolic	0.07605	0.085019	1.07902	0.913397	1.27467	0.371051	71.4247	0.0302118	3	FALSE	207	462193	0.000447664
270.2	Disorders of amino-acid metabolism	endocrine/metabolic	0.0372833	0.0302882	1.03799	0.978161	1.10147	0.218341	48.9826	0.0976001	5	FALSE	1449	463361	0.0031174
270.21	Disorders of urea cycle metabolism	endocrine/metabolic	-0.00763967	0.0938147	0.992389	0.825709	1.19272	0.935097	32.4842	0.22738	3	FALSE	172	463425	0.000371012
270.3	Disorders of plasma protein metabolism	endocrine/metabolic	0.06509	0.017949	1.06726	1.03036	1.10547	0.000287406	0	0.634493	10	FALSE	3884	467363	0.00824196
270.31	Polyclonal hypergammaglobulinemia	endocrine/metabolic	0.0625878	0.149552	1.06459	0.794113	1.42719	0.67558	0	0.833872	2	FALSE	82	464644	0.000176448
270.32	Paraproteinemia	endocrine/metabolic	0.0706606	0.0202745	1.07322	1.03141	1.11672	0.000491779	0	0.596532	9	FALSE	3064	469870	0.00647871
270.33	Amyloidosis	endocrine/metabolic	-0.0114291	0.0507393	0.988636	0.89505	1.09201	0.821784	0	0.764526	6	FALSE	473	472821	0.000999379
270.34	Alpha-1-antitrypsin deficiency	endocrine/metabolic	0.116415	0.0921346	1.12346	0.937849	1.34581	0.2064	0	0.700654	2	FALSE	145	303436	0.000477632
270.35	Macroglobulinemia	endocrine/metabolic	0.167429	0.0787633	1.18226	1.01314	1.37961	0.0335263	45.1884	0.176787	2	FALSE	224	458660	0.000488141
270.38	Other specified disorders of plasma protein metabolism	endocrine/metabolic	0.00263135	0.0544165	1.00263	0.901205	1.11548	0.961433	0	0.668872	4	FALSE	463	312840	0.0014778
271	Disorders of carbohydrate transport and metabolism	endocrine/metabolic	0.0101551	0.0131916	1.01021	0.984423	1.03667	0.44141	0	0.93673	9	FALSE	7661	459124	0.0164123
271.3	Intestinal disaccharidase deficiencies and disaccharide malabsorption	endocrine/metabolic	0.00793226	0.0134474	1.00796	0.981745	1.03488	0.555276	0	0.864782	8	FALSE	7382	459690	0.0158048
271.9	Other disorders of carbohydrate transport and metabolism	endocrine/metabolic	0.0541821	0.074993	1.05568	0.911374	1.22283	0.46999	36.2045	0.210569	2	FALSE	289	463140	0.000623612
272	Disorders of lipoid metabolism	endocrine/metabolic	-0.0643892	0.00393805	0.93764	0.930431	0.944905	4.31198e-60	69.3044	0.000180211	12	TRUE	237111	216379	0.522858
272.1	Hyperlipidemia	endocrine/metabolic	-0.064346	0.00393999	0.93768	0.930467	0.944949	5.89112e-60	68.7774	0.000226982	12	TRUE	236668	216653	0.522076
272.11	Hypercholesterolemia	endocrine/metabolic	-0.0554267	0.00456789	0.946081	0.937649	0.95459	6.97806e-34	56.1895	0.00879014	12	TRUE	69088	380185	0.153777
272.12	Hyperglyceridemia	endocrine/metabolic	-0.0111294	0.0115661	0.988932	0.966766	1.01161	0.335928	30.7931	0.171964	9	FALSE	10069	416928	0.023581
272.13	Mixed hyperlipidemia	endocrine/metabolic	-0.0462453	0.00528682	0.954808	0.944965	0.964753	2.1856e-18	0	0.610368	10	TRUE	59403	354585	0.14349
272.9	Unspecified disorder of lipoid metabolism	endocrine/metabolic	-0.074731	0.0265402	0.927993	0.880955	0.977543	0.00486616	36.3852	0.150712	7	FALSE	1778	432688	0.00409238
274	Gout and other crystal arthropathies	endocrine/metabolic	-0.00196029	0.00653819	0.998042	0.985334	1.01091	0.764313	0	0.722125	12	FALSE	32392	434033	0.0694474
274.1	Gout	endocrine/metabolic	-0.00584906	0.00665898	0.994168	0.981277	1.00723	0.379742	0	0.688153	12	FALSE	31016	436398	0.0663566
274.11	Gouty arthropathy	endocrine/metabolic	-0.0207576	0.015465	0.979456	0.950214	1.0096	0.179523	0	0.737452	10	FALSE	5435	458877	0.0117055
274.2	Crystal arthropathies	endocrine/metabolic	0.0349249	0.025965	1.03554	0.984161	1.08961	0.1786	45.0775	0.104998	6	FALSE	1947	465422	0.00416587
274.21	Chondrocalcinosis	endocrine/metabolic	0.0619155	0.0291285	1.06387	1.00484	1.12638	0.0335367	46.4129	0.113285	5	FALSE	1555	466170	0.0033246
275	Disorders of mineral metabolism	endocrine/metabolic	-0.0146601	0.00870775	0.985447	0.968771	1.00241	0.0922651	0	0.928601	11	FALSE	16958	444692	0.0367335
275.1	Disorders of iron metabolism	hematopoietic	0.0121535	0.023398	1.01223	0.966856	1.05973	0.603465	0	0.735389	7	FALSE	2202	469155	0.00467162
275.11	Hereditary hemochromatosis	hematopoietic	0.0491327	0.0487287	1.05036	0.954685	1.15562	0.313315	0	0.63058	3	FALSE	573	464659	0.00123164
275.3	Disorders of magnesium metabolism	endocrine/metabolic	-0.0152279	0.0142481	0.984887	0.957764	1.01278	0.285175	0	0.6574	10	FALSE	6144	459449	0.0131961
275.5	Disorders of calcium/phosphorus metabolism	endocrine/metabolic	-0.00511412	0.0144528	0.994899	0.967112	1.02348	0.723451	0	0.977866	11	FALSE	5794	461077	0.0124103
275.51	Hypocalcemia	endocrine/metabolic	0.0318905	0.0315176	1.0324	0.970559	1.09819	0.311618	0	0.56584	7	FALSE	1275	464932	0.00273484
275.53	Disorders of phosphorus metabolism	endocrine/metabolic	-0.0322767	0.0243338	0.968239	0.923144	1.01554	0.184703	23.4428	0.234869	9	FALSE	2128	463061	0.00457448
275.6	Hypercalcemia	endocrine/metabolic	-0.0294106	0.0203229	0.971018	0.9331	1.01048	0.147851	0	0.507285	9	FALSE	3113	462776	0.00668185
276	Disorders of fluid, electrolyte, and acid-base balance	endocrine/metabolic	-0.0272557	0.00516237	0.973112	0.963316	0.983008	1.29406e-07	7.0682	0.376047	12	TRUE	55574	386449	0.125726
276.1	Electrolyte imbalance	endocrine/metabolic	-0.038802	0.00592569	0.961941	0.950834	0.973178	5.82729e-11	0	0.440565	11	TRUE	39949	405242	0.0897345
276.11	Hyperosmolality and/or hypernatremia	endocrine/metabolic	-0.0533714	0.025729	0.948028	0.901406	0.997061	0.0380448	26.3983	0.227179	7	FALSE	1736	459636	0.00376269
276.12	Hyposmolality and/or hyponatremia	endocrine/metabolic	-0.0376405	0.0102062	0.963059	0.943986	0.982518	0.000226012	36.3784	0.117221	10	FALSE	11872	443945	0.0260455
276.13	Hyperpotassemia	endocrine/metabolic	-0.0502334	0.0103575	0.951007	0.931896	0.970511	1.23497e-06	0	0.945794	11	TRUE	11944	442314	0.0262934
276.14	Hypopotassemia	endocrine/metabolic	-0.0412456	0.00882596	0.959593	0.943137	0.976337	2.96519e-06	0	0.628522	11	TRUE	16739	433165	0.0372057
276.4	Acid-base balance disorder	endocrine/metabolic	-0.0503847	0.0116801	0.950864	0.929343	0.972882	1.60518e-05	0	0.648515	11	TRUE	9014	446580	0.0197852
276.41	Acidosis	endocrine/metabolic	-0.0557499	0.0126329	0.945776	0.922646	0.969485	1.01918e-05	0	0.803167	11	TRUE	7647	448695	0.0167572
276.42	Alkalosis	endocrine/metabolic	-0.021005	0.0357131	0.979214	0.913016	1.05021	0.556424	0	0.867777	5	FALSE	932	449636	0.0020685
276.5	Hypovolemia	endocrine/metabolic	-0.00488734	0.00845756	0.995125	0.978765	1.01176	0.563354	0	0.951077	11	FALSE	17900	427835	0.0401584
276.6	Fluid overload	endocrine/metabolic	-0.00609917	0.0158558	0.993919	0.963507	1.02529	0.700485	10.2958	0.350247	8	FALSE	4749	454844	0.0103331
276.8	Polydipsia	endocrine/metabolic	-0.0188349	0.0883185	0.981341	0.82536	1.1668	0.831123	0	0.795979	2	FALSE	190	455958	0.000416531
277	Other disorders of metabolism	endocrine/metabolic	0.0942444	0.0171087	1.09883	1.06259	1.1363	3.61771e-08	80.0502	8.79245e-07	10	TRUE	4184	465319	0.00891155
277.4	Disorders of bilirubin excretion	endocrine/metabolic	0.084728	0.026063	1.08842	1.03422	1.14546	0.00115047	16.625	0.298989	8	FALSE	1805	468542	0.00383759
277.5	Other disorders of lipoid metabolism	endocrine/metabolic	-0.056661	0.0179737	0.944914	0.912207	0.978795	0.00161916	0	0.558644	9	FALSE	4071	462733	0.008721
277.51	Lipoprotein disorders	endocrine/metabolic	-0.0504551	0.0391949	0.950797	0.880491	1.02672	0.197994	0	0.633596	8	FALSE	833	470232	0.00176833
277.6	Other deficiencies of circulating enzymes	endocrine/metabolic	0.144885	0.165068	1.15591	0.836405	1.59746	0.38009	49.4794	0.159455	2	FALSE	80	468923	0.000170575
277.7	Dysmetabolic syndrome X	endocrine/metabolic	-0.0177787	0.0237709	0.982378	0.937659	1.02923	0.454508	19.3754	0.276284	8	FALSE	2298	464968	0.00491797
278	Overweight, obesity and other hyperalimentation	endocrine/metabolic	-0.0133866	0.00404014	0.986703	0.97892	0.994547	0.000921717	39.4224	0.085991	11	FALSE	129971	317216	0.290641
278.1	Obesity	endocrine/metabolic	-0.0150928	0.00408629	0.98502	0.977163	0.992941	0.000221162	47.6056	0.0391837	11	FALSE	116923	333759	0.259436
278.11	Morbid obesity	endocrine/metabolic	0.00241829	0.00729257	1.00242	0.988195	1.01685	0.740184	48.4504	0.049805	9	FALSE	26957	419452	0.0603863
278.3	Localized adiposity	endocrine/metabolic	-0.0705295	0.0795245	0.9319	0.797403	1.08908	0.375138	0	0.788526	3	FALSE	247	455895	0.000541498
278.4	Abnormal weight gain	endocrine/metabolic	0.0337537	0.0283858	1.03433	0.978356	1.09351	0.234398	0	0.657126	9	FALSE	1551	451328	0.00342476
279	Disorders involving the immune mechanism	endocrine/metabolic	0.0414431	0.0255583	1.04231	0.991387	1.09586	0.104907	2.02088	0.41752	9	FALSE	1796	469773	0.00380856
279.1	Immunity deficiency	endocrine/metabolic	0.0409874	0.028822	1.04184	0.984617	1.10239	0.155001	0	0.682727	9	FALSE	1376	470034	0.0029189
279.11	Deficiency of humoral immunity	endocrine/metabolic	0.0285375	0.0469037	1.02895	0.938575	1.12802	0.542904	0	0.69867	6	FALSE	546	469796	0.00116086
279.7	Other immunological findings	endocrine/metabolic	0.0161774	0.0251783	1.01631	0.967373	1.06772	0.520541	37.211	0.132274	8	FALSE	1959	469711	0.00415333
279.8	Other specified disorders involving the immune mechanism	endocrine/metabolic	0.0509793	0.121998	1.0523	0.828505	1.33655	0.676041	48.1628	0.164855	2	FALSE	137	473485	0.00028926
280	Iron deficiency anemias	hematopoietic	-0.0155277	0.00719401	0.984592	0.970807	0.998573	0.0308953	11.5045	0.334627	11	FALSE	25079	428182	0.0553302
280.1	Iron deficiency anemias, unspecified or not due to blood loss	hematopoietic	-0.0181182	0.00746368	0.982045	0.967784	0.996516	0.0152027	7.40206	0.373361	11	FALSE	23098	431049	0.0508602
280.2	Iron deficiency anemia secondary to blood loss (chronic)	hematopoietic	0.000124699	0.0201522	1.00012	0.961392	1.04042	0.995063	26.9733	0.204268	9	FALSE	3097	450665	0.00682516
281	Other deficiency anemia	hematopoietic	0.021335	0.0119311	1.02156	0.997953	1.04573	0.0737457	48.3047	0.0426735	10	FALSE	9189	441281	0.0203987
281.1	Megaloblastic anemia	hematopoietic	0.0199148	0.013199	1.02011	0.994063	1.04685	0.131345	32.2223	0.160198	9	FALSE	7468	445487	0.0164873
281.11	Pernicious anemia	hematopoietic	0.0466669	0.0350094	1.04777	0.978289	1.12219	0.182537	0	0.466509	5	FALSE	970	454070	0.00213168
281.12	Other vitamin B12 deficiency anemia	hematopoietic	0.0269229	0.0151164	1.02729	0.997299	1.05818	0.0749059	46.0642	0.098757	6	FALSE	5837	447113	0.0128866
281.13	Folate-deficiency anemia	hematopoietic	-0.0300251	0.0394526	0.970421	0.898211	1.04844	0.446631	15.1218	0.316318	4	FALSE	785	450314	0.00174019
281.9	Deficiency anemias	hematopoietic	0.0173004	0.0282766	1.01745	0.962597	1.07543	0.540651	26.0545	0.220879	8	FALSE	1634	452896	0.00359492
282	Hereditary hemolytic anemias	hematopoietic	0.0301956	0.0241653	1.03066	0.982979	1.08065	0.211466	0	0.991488	11	FALSE	2242	454649	0.00490708
282.5	Sickle cell anemia	hematopoietic	0.0241477	0.0400703	1.02444	0.947064	1.10814	0.546752	0	0.832652	6	FALSE	861	453453	0.00189517
282.8	Other hemoglobinopathies	hematopoietic	0.0249226	0.0386497	1.02524	0.950441	1.10592	0.519035	0	0.982197	8	FALSE	936	456443	0.00204644
282.9	Other hereditary hemolytic anemias	hematopoietic	0.00712616	0.047658	1.00715	0.917336	1.10576	0.881138	9.10191	0.357873	6	FALSE	557	457052	0.0012172
283	Acquired hemolytic anemias	hematopoietic	-0.030682	0.0450875	0.969784	0.887762	1.05938	0.496188	0.379732	0.413559	6	FALSE	601	454827	0.00131964
283.1	Autoimmune hemolytic anemias	hematopoietic	-0.0222326	0.0756355	0.978013	0.843264	1.13429	0.768801	0	0.370378	3	FALSE	246	448378	0.000548343
284	Aplastic anemia	hematopoietic	0.0472568	0.0177619	1.04839	1.01252	1.08553	0.00780095	0	0.571843	10	FALSE	3861	452440	0.00846152
284.1	Pancytopenia	hematopoietic	0.0537031	0.0209219	1.05517	1.01278	1.09934	0.0102633	0	0.554494	8	FALSE	2879	312519	0.00912815
285	Other anemias	hematopoietic	-0.0086641	0.00501453	0.991373	0.981678	1.00116	0.0840246	18.533	0.26176	12	FALSE	61551	381844	0.138818
285.1	Acute posthemorrhagic anemia	hematopoietic	-0.0181204	0.0148964	0.982043	0.953785	1.01114	0.223823	40.145	0.0899423	10	FALSE	5574	443779	0.0124045
285.2	Anemia of chronic disease	hematopoietic	0.000839607	0.0107827	1.00084	0.97991	1.02222	0.937934	0	0.501611	10	FALSE	11301	439081	0.025092
285.21	Anemia in chronic kidney disease	hematopoietic	-0.0167663	0.0150372	0.983373	0.954814	1.01279	0.264856	21.7344	0.249815	9	FALSE	5851	308258	0.0186273
285.22	Anemia in neoplastic disease	hematopoietic	0.0359043	0.0224963	1.03656	0.991846	1.08328	0.110487	41.8589	0.126133	6	FALSE	2284	453749	0.00500841
286	Coagulation defects	hematopoietic	0.0899445	0.0129394	1.09411	1.06672	1.12222	3.62108e-12	68.463	0.0013468	9	TRUE	7532	456937	0.0162164
286.1	Congenital coagulation defects	hematopoietic	0.101356	0.0401088	1.10667	1.023	1.19718	0.0115032	0	0.857223	5	FALSE	749	463317	0.00161399
286.11	Von willebrand's disease	hematopoietic	0.0601296	0.0951976	1.06197	0.881214	1.27981	0.527629	11.2595	0.324042	3	FALSE	138	455383	0.00030295
286.12	Congenital deficiency of other clotting factors (including factor VII)	hematopoietic	0.153758	0.0561529	1.16621	1.04467	1.30189	0.00617773	0	0.968385	3	FALSE	418	460544	0.000906799
286.13	Congenital factor VIII disorder	hematopoietic	0.00721017	0.0851596	1.00724	0.8524	1.1902	0.932526	11.3735	0.323573	3	FALSE	180	464021	0.000387763
286.2	Encounter for long-term (current) use of anticoagulants	hematopoietic	0.128999	0.00841527	1.13769	1.11908	1.15661	4.87843e-53	66.7098	0.00226444	9	TRUE	20026	293095	0.0639561
286.4	Acquired coagulation factor deficiency	hematopoietic	0.105962	0.0868166	1.11178	0.937821	1.318	0.222267	18.7606	0.267226	2	FALSE	206	457952	0.000449627
286.5	Hemorrhagic disorder due to intrinsic circulating anticoagulants	hematopoietic	0.192472	0.051296	1.21224	1.09629	1.34046	0.000175296	0	0.811954	4	FALSE	493	464469	0.0010603
286.6	Defibrination syndrome	hematopoietic	0.181234	0.100038	1.1987	0.985273	1.45835	0.0700396	0	0.906838	3	FALSE	136	460012	0.000295557
286.7	Other and unspecified coagulation defects	hematopoietic	0.101206	0.0198707	1.1065	1.06424	1.15045	3.52008e-07	70.0397	0.00512951	6	TRUE	3119	464213	0.00667406
286.8	Hypercoagulable state	hematopoietic	0.103729	0.0294816	1.1093	1.04702	1.17529	0.000434126	26.9653	0.213368	8	FALSE	1449	468651	0.00308232
286.81	Primary hypercoagulable state	hematopoietic	0.103086	0.0305066	1.10859	1.04424	1.17689	0.000727179	18.6345	0.282417	8	FALSE	1351	468930	0.00287275
286.9	Abnormal coagulation profile	hematopoietic	0.0937378	0.02526	1.09827	1.04522	1.15401	0.000206503	40.6944	0.107217	8	FALSE	1998	313003	0.00634284
287	Purpura and other hemorrhagic conditions	hematopoietic	0.0141026	0.00954246	1.0142	0.99541	1.03335	0.139441	0	0.8225	11	FALSE	13963	449776	0.0301096
287.1	Spontaneous ecchymoses	hematopoietic	0.125129	0.0637083	1.13329	1.00026	1.28402	0.0495192	49.5665	0.137682	3	FALSE	298	464090	0.000641705
287.2	Allergic purpura	hematopoietic	-0.0704554	0.135742	0.931969	0.714262	1.21603	0.603734	0	0.574369	2	FALSE	97	459481	0.000211063
287.3	Thrombocytopenia	hematopoietic	0.0157936	0.00983891	1.01592	0.996516	1.0357	0.108446	0	0.725547	11	FALSE	13085	452104	0.0281284
287.31	Primary thrombocytopenia	hematopoietic	0.0360889	0.0319819	1.03675	0.973756	1.10381	0.259145	0	0.700997	6	FALSE	1192	469883	0.00253038
287.32	Secondary thrombocytopenia	hematopoietic	0.0621083	0.029604	1.06408	1.00409	1.12764	0.0359076	20.1933	0.286057	5	FALSE	1443	464582	0.0030964
287.4	Qualitative platelet defects	hematopoietic	-0.121269	0.0930765	0.885796	0.738086	1.06307	0.192612	0	0.768897	2	FALSE	187	465595	0.000401475
288	Diseases of white blood cells	hematopoietic	-0.0477121	0.0106629	0.953408	0.93369	0.973543	7.65539e-06	0	0.823262	10	TRUE	11447	440616	0.0253217
288.1	Decreased white blood cell count	hematopoietic	0.0547058	0.012695	1.05623	1.03027	1.08284	1.63817e-05	0	0.529449	11	TRUE	7359	458381	0.0158007
288.11	Neutropenia	hematopoietic	0.0591015	0.0145933	1.06088	1.03097	1.09166	5.12374e-05	0	0.626249	11	FALSE	5366	462321	0.0114735
288.2	Elevated white blood cell count	hematopoietic	-0.0586338	0.0126797	0.943052	0.919904	0.966782	3.75993e-06	0	0.838635	9	TRUE	7995	443893	0.0176924
288.3	Eosinophilia	hematopoietic	-0.020928	0.040582	0.979289	0.904415	1.06036	0.606067	0	0.560924	6	FALSE	759	457264	0.00165712
289	Other diseases of blood and blood-forming organs	hematopoietic	0.0469666	0.0186998	1.04809	1.01037	1.08721	0.0120181	44.8222	0.0606661	10	FALSE	3460	460544	0.00745683
289.1	Myelofibrosis	hematopoietic	-0.0187039	0.0698645	0.98147	0.855871	1.1255	0.788917	0	0.626317	3	FALSE	259	464957	0.000556731
289.3	Personal history of diseases of blood and blood-forming organs	hematopoietic	0.0277678	0.040512	1.02816	0.949676	1.11312	0.493078	14.7106	0.31984	6	FALSE	706	456694	0.00154351
289.4	Lymphadenitis	hematopoietic	0.0432279	0.0112963	1.04418	1.02131	1.06755	0.000129849	0	0.528779	11	FALSE	9511	449315	0.020729
289.5	Diseases of spleen	hematopoietic	0.0411532	0.0291605	1.04201	0.984127	1.1033	0.158166	4.02003	0.383807	5	FALSE	1402	465556	0.00300241
289.8	Polycythemia, secondary	hematopoietic	0.00173237	0.0218407	1.00173	0.959758	1.04555	0.936779	0	0.479969	9	FALSE	2620	463405	0.00562202
289.9	Abnormality of red blood cells	hematopoietic	0.0567646	0.0442007	1.05841	0.970574	1.15419	0.199056	0	0.701882	5	FALSE	673	462680	0.00145246
290	Delirium dementia and amnestic and other cognitive disorders	mental disorders	-0.0124881	0.00853609	0.98759	0.971204	1.00425	0.143473	0	0.87824	11	FALSE	18362	440991	0.0399736
290.1	Dementias	mental disorders	-0.0248819	0.0109719	0.975425	0.954673	0.996628	0.0233418	0	0.628258	11	FALSE	10853	454071	0.0233436
290.11	Alzheimer's disease	mental disorders	-0.0266203	0.0203059	0.973731	0.935739	1.01327	0.189871	43.5428	0.114936	6	FALSE	2956	463624	0.00633546
290.12	Dementia with cerebral degenerations	mental disorders	0.0282233	0.0389984	1.02863	0.952932	1.11033	0.469247	38.4163	0.165091	5	FALSE	847	465263	0.00181717
290.13	Senile dementia	mental disorders	-0.0768769	0.0257054	0.926004	0.880506	0.973853	0.00278344	0	0.547542	5	FALSE	1664	457491	0.00362405
290.16	Vascular dementia	mental disorders	-0.0352784	0.0259723	0.965337	0.917426	1.01575	0.174367	0	0.610388	6	FALSE	1973	460183	0.00426912
290.2	Delirium due to conditions classified elsewhere	mental disorders	-0.0449184	0.0211977	0.956075	0.917167	0.996634	0.0340889	0	0.839884	5	FALSE	2857	311492	0.00908862
290.3	Other persistent mental disorders due to conditions classified elsewhere	mental disorders	-0.0200489	0.0124953	0.980151	0.956438	1.00445	0.108601	15.4502	0.314709	6	FALSE	8574	447010	0.0188198
291	Other specified nonpsychotic and/or transient mental disorders	mental disorders	-0.0135709	0.0146095	0.986521	0.958673	1.01518	0.352936	0	0.805943	10	FALSE	5867	451760	0.0128205
291.1	Transient mental disorders due to conditions classified elsewhere	mental disorders	-0.0435578	0.0501232	0.957377	0.867797	1.0562	0.384839	0	0.905896	4	FALSE	528	308995	0.00170585
291.4	Specific nonpsychotic mental disorders due to brain damage	mental disorders	0.00509977	0.0237102	1.00511	0.959473	1.05292	0.829699	0	0.851342	9	FALSE	2335	461345	0.0050358
291.8	Alteration of consciousness	mental disorders	-0.0231575	0.0200158	0.977109	0.939519	1.0162	0.247287	0	0.675294	6	FALSE	2967	457044	0.00644985
292	Neurological disorders	mental disorders	-0.0285933	0.00610054	0.971812	0.960261	0.983501	2.7721e-06	9.59707	0.35274	11	TRUE	37272	414321	0.0825345
292.1	Aphasia/speech disturbance	mental disorders	-0.0197673	0.0125572	0.980427	0.956591	1.00486	0.115446	0	0.59236	11	FALSE	8000	453632	0.0173298
292.11	Aphasia	mental disorders	0.00931064	0.0298587	1.00935	0.95198	1.07019	0.755175	0	0.900492	4	FALSE	1461	315692	0.00460661
292.12	Symbolic dysfunction	mental disorders	-0.0242573	0.0549662	0.976035	0.87635	1.08706	0.658986	31.7981	0.209465	5	FALSE	427	460580	0.000926233
292.2	Mild cognitive impairment	mental disorders	-0.0161713	0.0125492	0.983959	0.960052	1.00846	0.197526	34.8833	0.161884	7	FALSE	8590	303445	0.027529
292.3	Memory loss	mental disorders	-0.0355355	0.0123216	0.965088	0.942061	0.988679	0.00392671	47.0916	0.0485511	10	FALSE	8465	450928	0.0184265
292.4	Altered mental status	mental disorders	-0.0341376	0.0103842	0.966438	0.946968	0.98631	0.001011	25.357	0.202309	11	FALSE	11285	448871	0.0245243
292.5	Transient alteration of awareness	mental disorders	0.000322868	0.0401889	1.00032	0.924552	1.0823	0.99359	42.5095	0.156495	4	FALSE	806	315355	0.00254933
292.6	Hallucinations	mental disorders	-0.0504558	0.0319383	0.950796	0.893103	1.01222	0.114155	44.2623	0.126851	5	FALSE	1206	463943	0.00259272
293	Symptoms involving head and neck	mental disorders	-0.0309682	0.0237134	0.969506	0.925477	1.01563	0.191575	39.2241	0.159724	5	FALSE	1912	467824	0.00407037
293.1	Swelling, mass, or lump in head and neck [Space-occupying lesion, intracranial NOS]	mental disorders	-0.000687161	0.0139212	0.999313	0.972415	1.02695	0.960632	28.3065	0.183875	10	FALSE	6484	456869	0.0139937
295	Schizophrenia and other psychotic disorders	mental disorders	-0.0192896	0.0101609	0.980895	0.961554	1.00063	0.0576431	0	0.649531	11	FALSE	13011	440797	0.0286707
295.1	Schizophrenia	mental disorders	-0.00277855	0.0130809	0.997225	0.971983	1.02312	0.831786	0	0.795037	11	FALSE	7676	450129	0.016767
295.2	Paranoid disorders	mental disorders	-0.0101847	0.0282884	0.989867	0.936478	1.0463	0.718825	59.4366	0.0219404	7	FALSE	1639	315667	0.00516536
295.3	Psychosis	mental disorders	-0.0220586	0.0132915	0.978183	0.95303	1.004	0.0969942	0	0.436482	9	FALSE	7524	446357	0.016577
296	Mood disorders	mental disorders	-0.0133221	0.00417216	0.986766	0.97873	0.994868	0.00140756	12.98	0.32052	11	FALSE	125603	325151	0.278651
296.1	Bipolar	mental disorders	-0.0182482	0.00945696	0.981917	0.963885	1.00029	0.0536559	0	0.856186	10	FALSE	15181	439855	0.0333622
296.2	Depression	mental disorders	-0.0111131	0.00423036	0.988948	0.980783	0.997182	0.00861461	25.8533	0.197714	11	FALSE	118058	331403	0.262666
296.22	Major depressive disorder	mental disorders	-0.00873857	0.00448556	0.991299	0.982623	1.00005	0.0513962	25.4283	0.201647	11	FALSE	92739	357893	0.205798
297	Suicidal ideation or attempt	mental disorders	-0.0123077	0.0101106	0.987768	0.968386	1.00754	0.223487	51.8292	0.052542	7	FALSE	13620	436043	0.0302894
297.1	Suicidal ideation	mental disorders	-0.0152304	0.0110541	0.984885	0.963776	1.00646	0.168263	52.9805	0.0591421	6	FALSE	11336	298460	0.0365918
297.2	Suicide or self-inflicted injury	mental disorders	-0.0193418	0.0196568	0.980844	0.943774	1.01937	0.325129	9.32232	0.356409	6	FALSE	3398	446093	0.00755966
300	Anxiety disorders	mental disorders	-0.0152145	0.0043821	0.984901	0.976478	0.993396	0.00051665	42.263	0.0675782	11	FALSE	118587	326375	0.26651
300.1	Anxiety disorder	mental disorders	-0.0102892	0.00485863	0.989764	0.980383	0.999234	0.0341994	3.16775	0.412276	11	FALSE	73906	365500	0.168195
300.11	Generalized anxiety disorder	mental disorders	-0.00393463	0.00889906	0.996073	0.97885	1.0136	0.658388	1.84634	0.421796	10	FALSE	17682	431270	0.0393851
300.12	Agorophobia, social phobia, and panic disorder	mental disorders	-0.0152804	0.0115876	0.984836	0.962721	1.00746	0.187272	13.258	0.323855	9	FALSE	10001	444839	0.021988
300.13	Phobia	mental disorders	0.0237779	0.0311798	1.02406	0.963355	1.0886	0.445698	1.50663	0.384604	4	FALSE	1273	454957	0.00279026
300.3	Obsessive-compulsive disorders	mental disorders	0.043909	0.0231754	1.04489	0.998487	1.09344	0.0581399	0	0.732764	7	FALSE	2388	452580	0.00524872
300.4	Dysthymic disorder	mental disorders	0.00356681	0.00924005	1.00357	0.985562	1.02191	0.699485	0	0.735623	10	FALSE	16174	429833	0.036264
300.8	Acute reaction to stress	mental disorders	-0.0265117	0.0258899	0.973837	0.925654	1.02453	0.305828	36.7212	0.161746	6	FALSE	1948	447058	0.00433847
300.9	Posttraumatic stress disorder	mental disorders	-0.0205567	0.00526762	0.979653	0.969591	0.98982	9.52198e-05	60.462	0.00675138	10	FALSE	67548	380935	0.150614
301	Personality disorders	mental disorders	-0.00595941	0.0116413	0.994058	0.971634	1.017	0.608708	29.1528	0.185702	9	FALSE	10027	443445	0.0221116
301.1	Schizoid personality disorder	mental disorders	0.0461308	0.0382039	1.04721	0.971662	1.12864	0.227244	54.9868	0.083388	4	FALSE	919	448719	0.00204387
301.2	Antisocial/borderline personality disorder	mental disorders	0.00976574	0.02006	1.00981	0.970881	1.05031	0.626381	0	0.796736	5	FALSE	3320	450834	0.0073103
302	Sexual and gender identity disorders	mental disorders	0.0082162	0.0187774	1.00825	0.971818	1.04605	0.661708	14.5371	0.31278	9	FALSE	3715	450086	0.00818641
302.1	Decreased libido	mental disorders	0.0169144	0.0297524	1.01706	0.959446	1.07813	0.569692	0	0.525323	8	FALSE	1475	454402	0.00323552
303	Psychogenic and somatoform disorders	mental disorders	0.00500895	0.0156075	1.00502	0.974743	1.03624	0.748262	0	0.678196	6	FALSE	5434	449353	0.0119485
303.1	Dissociative disorder	mental disorders	0.0495522	0.0720589	1.0508	0.912396	1.2102	0.491665	28.8198	0.239198	4	FALSE	256	451905	0.00056617
303.3	Psychogenic disorder	mental disorders	-0.0684678	0.0450901	0.933824	0.854838	1.02011	0.128897	0	0.72065	4	FALSE	628	455849	0.00137575
303.4	Somatoform disorder	mental disorders	0.0124255	0.0168079	1.0125	0.979692	1.04641	0.459746	0	0.570927	6	FALSE	4710	451319	0.0103283
304	Adjustment reaction	mental disorders	-0.00458496	0.00604326	0.995426	0.983705	1.00729	0.448038	25.9083	0.205142	10	FALSE	44544	390437	0.102404
305.2	Eating disorder	mental disorders	0.0374167	0.0488392	1.03813	0.943361	1.14241	0.443605	0	0.757312	4	FALSE	575	458385	0.00125283
306	Other mental disorder	mental disorders	-0.0110549	0.00853342	0.989006	0.972602	1.00569	0.195153	0	0.610958	10	FALSE	19513	414673	0.0449416
306.9	Tension headache	mental disorders	-0.00259909	0.0313892	0.997404	0.937892	1.06069	0.934009	78.3855	0.000318424	6	FALSE	1310	455432	0.00286814
312	Conduct disorders	mental disorders	0.0151082	0.0179904	1.01522	0.980049	1.05166	0.401026	0	0.537789	7	FALSE	4005	463839	0.00856055
312.3	Impulse control disorder	mental disorders	0.0035764	0.0207869	1.00358	0.963517	1.04531	0.863398	0	0.802446	5	FALSE	3095	466127	0.00659602
313	Pervasive developmental disorders	mental disorders	0.0593095	0.0131145	1.0611	1.03418	1.08873	6.11316e-06	61.6327	0.0052467	10	TRUE	7801	460871	0.0166449
313.1	Attention deficit hyperactivity disorder	mental disorders	0.060754	0.0143683	1.06264	1.03313	1.09299	2.35435e-05	4.86182	0.392608	8	TRUE	6576	462238	0.0140269
313.2	Tics and stuttering	mental disorders	-0.0565497	0.0472961	0.94502	0.861355	1.03681	0.231832	0	0.469029	5	FALSE	579	464011	0.00124626
313.3	Autism	mental disorders	0.194855	0.040656	1.21513	1.12206	1.31592	1.64494e-06	25.6143	0.257919	4	TRUE	694	470493	0.00147288
315	Develomental delays and disorders	mental disorders	-0.0079742	0.0204074	0.992058	0.95316	1.03254	0.695982	0	0.74508	8	FALSE	2842	468338	0.00603167
315.1	Learning disorder	mental disorders	0.059203	0.0583079	1.06099	0.946411	1.18944	0.309939	16.9728	0.299864	3	FALSE	392	469160	0.000834838
315.2	Speech and language disorder	mental disorders	0.0396373	0.0383319	1.04043	0.965131	1.12161	0.30111	0	0.877276	6	FALSE	816	468601	0.00173833
315.3	Mental retardation	mental disorders	-0.00330358	0.0617937	0.996702	0.883012	1.12503	0.957364	15.4804	0.314402	4	FALSE	307	314837	0.000974158
316	Substance addiction and disorders	mental disorders	-0.0240801	0.0062504	0.976208	0.964321	0.98824	0.000116886	27.236	0.185037	11	FALSE	41156	407879	0.0916543
316.1	Polyneuropathy due to drugs	mental disorders	0.079772	0.0557826	1.08304	0.970873	1.20817	0.152702	66.7805	0.0288835	4	FALSE	407	460554	0.000882938
317	Alcohol-related disorders	mental disorders	-0.031423	0.00512006	0.969066	0.959389	0.978839	8.39678e-10	44.7218	0.053459	11	TRUE	62146	389966	0.137457
317.1	Alcoholism	mental disorders	-0.0351571	0.00580135	0.965454	0.954538	0.976494	1.35985e-09	0.463661	0.436416	11	TRUE	44755	405842	0.0993238
317.11	Alcoholic liver damage	mental disorders	-0.0696092	0.0142682	0.932758	0.907035	0.959211	1.0683e-06	0	0.773341	10	TRUE	6137	453367	0.0133557
318	Tobacco use disorder	mental disorders	-0.0263736	0.00436151	0.973971	0.965681	0.982333	1.4765e-09	47.2909	0.040619	11	TRUE	99304	338313	0.22692
320	Meningitis	neurological	0.019447	0.0361211	1.01964	0.949947	1.09444	0.590312	11.3641	0.342727	6	FALSE	911	472839	0.00192296
323	Encephalitis	neurological	-0.0451877	0.0437011	0.955818	0.877358	1.04129	0.301127	29.1556	0.237218	4	FALSE	645	473467	0.00136044
323.2	Acute (transverse) myelitis	neurological	-0.0439865	0.122846	0.956967	0.752195	1.21748	0.720296	0	0.407281	2	FALSE	112	463080	0.0002418
323.8	Encephalitis, non-infectious	neurological	-0.069925	0.0760876	0.932464	0.803278	1.08243	0.358092	51.6115	0.126615	3	FALSE	242	319216	0.000757533
324	Other CNS infection and poliomyelitis	neurological	0.0507533	0.0354512	1.05206	0.981444	1.12776	0.152248	0	0.976968	5	FALSE	970	473051	0.00204632
325	Phlebitis and thrombophlebitis of intracranial venous sinuses	neurological	-0.138622	0.143605	0.870557	0.656993	1.15354	0.334395	0	0.975117	2	FALSE	76	443162	0.000171465
327	Sleep disorders	neurological	-0.00988985	0.00502195	0.990159	0.980461	0.999953	0.0489157	0	0.99474	10	FALSE	71440	360045	0.165568
327.1	Hypersomnia	neurological	0.0389746	0.0262955	1.03974	0.987515	1.09474	0.138294	0	0.496979	7	FALSE	1889	458275	0.00410506
327.3	Sleep apnea	neurological	0.00030558	0.00435616	1.00031	0.991801	1.00888	0.944075	0	0.806146	11	FALSE	100945	357743	0.220073
327.31	Central/nonobstroctive sleep apnea	neurological	0.00370189	0.0213332	1.00371	0.962607	1.04657	0.862237	0	0.586691	5	FALSE	2951	457402	0.0064103
327.32	Obstructive sleep apnea	neurological	0.00615116	0.00481053	1.00617	0.996728	1.0157	0.201007	0	0.554562	9	FALSE	79560	370526	0.176766
327.4	Insomnia	neurological	-0.00965235	0.00591941	0.990394	0.97897	1.00195	0.102969	0	0.915829	10	FALSE	45307	394652	0.10298
327.41	Organic or persistent insomnia	neurological	-0.0124771	0.0207697	0.9876	0.948205	1.02863	0.548014	0	0.604618	8	FALSE	3047	310628	0.00971388
327.5	Parasomnia	neurological	-0.0287571	0.0158141	0.971652	0.941998	1.00224	0.0689955	0	0.735106	6	FALSE	5360	453658	0.0116771
327.6	Circadian rhythm sleep disorder	neurological	-0.00261656	0.0448044	0.997387	0.913537	1.08893	0.95343	0	0.741729	4	FALSE	678	464520	0.00145744
327.7	Sleep related movement disorders	neurological	0.0132929	0.0119234	1.01338	0.989974	1.03734	0.264913	53.7047	0.0344877	8	FALSE	9547	445892	0.0209622
327.71	Restless legs syndrome	neurological	0.0107553	0.014139	1.01081	0.983186	1.03922	0.446847	25.3	0.235759	7	FALSE	6715	453478	0.0145917
327.72	Sleep related leg cramps	neurological	-0.0756792	0.0458477	0.927114	0.847437	1.01428	0.0988074	34.6778	0.216347	3	FALSE	647	309324	0.00208729
331	Other cerebral degenerations	neurological	-0.0114703	0.0203545	0.988595	0.949933	1.02883	0.573076	15.6862	0.310228	7	FALSE	2734	458298	0.00593017
331.1	Hydrocephalus	neurological	-0.0276975	0.0297097	0.972683	0.917661	1.031	0.351195	1.95143	0.403857	6	FALSE	1276	462109	0.00275365
331.9	Cerebral degeneration, unspecified	neurological	0.0154387	0.0309602	1.01556	0.955766	1.07909	0.618016	38.2764	0.166023	5	FALSE	1196	456159	0.00261504
332	Parkinson's disease	neurological	0.0116484	0.0145513	1.01172	0.98327	1.04099	0.423417	16.254	0.302037	8	FALSE	5766	458331	0.0124241
333	Extrapyramidal disease and abnormal movement disorders	neurological	0.0145106	0.010807	1.01462	0.993351	1.03634	0.179369	0	0.75477	10	FALSE	11276	445275	0.0246982
333.1	Essential tremor	neurological	0.0182598	0.0141592	1.01843	0.990553	1.04709	0.197188	14.7501	0.310931	9	FALSE	6548	452912	0.0142515
333.2	Myoclonus	neurological	0.00729015	0.039974	1.00732	0.931408	1.08941	0.855291	0	0.986611	5	FALSE	792	461723	0.00171238
333.3	Tics and choreas	neurological	0.0349817	0.0790943	1.0356	0.886885	1.20925	0.658287	0	0.913757	3	FALSE	219	453758	0.000482403
333.4	Torsion dystonia	neurological	0.0508265	0.0298606	1.05214	0.99233	1.11556	0.0887321	0	0.870927	6	FALSE	1436	460837	0.00310639
333.8	Other degenerative diseases of the basal ganglia	neurological	-0.0635087	0.0632769	0.938466	0.829005	1.06238	0.315541	36.4228	0.207445	3	FALSE	313	459348	0.000680937
334	Degenerative disease of the spinal cord	neurological	0.0147514	0.0174987	1.01486	0.980644	1.05027	0.399229	0	0.78482	10	FALSE	3795	458274	0.00821306
334.1	Spinocerebellar disease	neurological	0.0110201	0.0491948	1.01108	0.918145	1.11342	0.822749	0	0.916722	4	FALSE	524	462083	0.00113271
334.2	Anterior horn cell disease	neurological	0.00138364	0.039493	1.00138	0.926797	1.08198	0.972052	0	0.860473	5	FALSE	761	460502	0.00164982
334.21	Amyotrophic Lateral Sclerosis	neurological	0.00710982	0.0601628	1.00714	0.895111	1.13318	0.905928	0	0.702276	3	FALSE	371	316054	0.00117247
335	Multiple sclerosis	neurological	0.035483	0.0245115	1.03612	0.98752	1.08711	0.147726	0	0.866734	8	FALSE	1962	460863	0.00423918
337	Disorders of the autonomic nervous system	neurological	0.15506	0.0133827	1.16773	1.1375	1.19876	4.81874e-31	65.5715	0.00307346	9	TRUE	7420	447384	0.0163147
337.1	Peripheral autonomic neuropathy	neurological	0.154588	0.0142388	1.16718	1.13505	1.20021	1.85152e-27	72.3304	0.00285949	6	TRUE	6609	448609	0.0145183
338	Pain	neurological	0.0168631	0.00595823	1.01701	1.0052	1.02895	0.00465167	0	0.450048	9	FALSE	43203	239858	0.152628
338.1	Acute pain	neurological	0.014104	0.00972672	1.0142	0.995052	1.03372	0.14705	0	0.605017	9	FALSE	13925	280547	0.047288
338.2	Chronic pain	neurological	0.0167201	0.00699456	1.01686	1.00302	1.0309	0.0168278	0	0.917577	9	FALSE	30040	263607	0.1023
339	Other headache syndromes	neurological	-0.0261908	0.00589558	0.974149	0.962958	0.985471	8.89392e-06	21.3596	0.23998	11	TRUE	42440	401618	0.0955731
340	Migraine	neurological	-0.0287958	0.00886463	0.971615	0.954879	0.988644	0.00116059	0	0.740418	10	FALSE	17602	444129	0.0381218
340.1	Migrain with aura	neurological	0.0353746	0.0254326	1.03601	0.985632	1.08896	0.164252	0	0.650472	6	FALSE	2020	463782	0.00433661
341	Other demyelinating diseases of central nervous system	neurological	-2.24032e-05	0.0540216	0.999978	0.899512	1.11166	0.999669	0	0.629503	4	FALSE	413	458070	0.000900797
342	Hemiplegia	neurological	-0.0432979	0.0178289	0.957626	0.924741	0.991681	0.0151604	0	0.511843	9	FALSE	3574	459434	0.00771909
343	Infantile cerebral palsy	neurological	0.0714852	0.0509703	1.0741	0.971985	1.18695	0.16077	5.96994	0.363181	4	FALSE	432	458328	0.000941669
344	Other paralytic syndromes	neurological	0.0315301	0.0184003	1.03203	0.995476	1.06993	0.0866089	26.7535	0.197595	10	FALSE	3647	457828	0.00790292
345	Epilepsy, recurrent seizures, convulsions	neurological	-0.0255666	0.00926963	0.974757	0.957208	0.992629	0.00581386	29.9561	0.160738	11	FALSE	14569	445484	0.0316681
345.1	Epilepsy	neurological	-0.0281897	0.0136718	0.972204	0.946498	0.998608	0.0392191	37.2852	0.110387	10	FALSE	6760	453431	0.0146896
345.11	Generalized convulsive epilepsy	neurological	0.0337245	0.0275761	1.0343	0.979881	1.09174	0.221345	44.0128	0.111864	6	FALSE	1529	460548	0.00330897
345.12	Partial epilepsy	neurological	-0.0257399	0.02148	0.974589	0.93441	1.01649	0.230793	35.8485	0.167957	6	FALSE	2705	314299	0.00853302
345.3	Convulsions	neurological	-0.0117146	0.0120708	0.988354	0.965245	1.01202	0.331803	0	0.553245	10	FALSE	8857	449359	0.0193293
346	Abnormal findings on study of brain and/or nervous system	neurological	0.0994248	0.0564185	1.10454	0.988909	1.23368	0.0780233	0	0.418836	5	FALSE	405	455158	0.00088901
346.1	Nonspecific abnormal findings on radiological and other examination of skull and head	neurological	0.0517614	0.0413803	1.05312	0.971084	1.1421	0.210982	0	0.755899	5	FALSE	728	453830	0.00160156
346.2	Nonspecific abnormal results of function study of brain and central nervous system	neurological	0.08486	0.0668284	1.08856	0.954926	1.24091	0.204149	0	0.825019	5	FALSE	287	456064	0.000628902
346.3	Nonspecific abnormal findings in cerebrospinal fluid	neurological	0.0951038	0.119417	1.09977	0.870272	1.3898	0.4258	14.7611	0.27875	2	FALSE	94	427977	0.00021959
347	Cataplexy and narcolepsy	neurological	0.0844675	0.0473492	1.08814	0.991699	1.19395	0.0744355	0	0.602499	4	FALSE	616	458856	0.00134067
348	Other conditions of brain	neurological	-0.0224095	0.0147172	0.97784	0.950037	1.00646	0.12784	18.9944	0.268221	10	FALSE	5684	452991	0.0123922
348.2	Cerebral edema and compression of brain	neurological	-0.0124845	0.0308579	0.987593	0.929633	1.04917	0.685787	0	0.653323	6	FALSE	1187	461420	0.00256589
348.4	Cerebral cysts	neurological	-0.0233904	0.0559163	0.976881	0.875479	1.09003	0.67572	0	0.898704	5	FALSE	382	460057	0.000829643
348.7	Coma	neurological	-0.0686857	0.04372	0.93362	0.85695	1.01715	0.116174	0	0.574862	4	FALSE	597	456663	0.0013056
348.8	Encephalopathy, not elsewhere classified	neurological	-0.0312716	0.018568	0.969212	0.934574	1.00513	0.0921487	0	0.895615	9	FALSE	3689	455019	0.00804215
348.9	Other conditions of brain, NOS	neurological	0.0296251	0.0222436	1.03007	0.986126	1.07597	0.18291	0	0.859787	7	FALSE	2403	456739	0.00523367
349	Other and unspecified disorders of the nervous system	neurological	0.00979941	0.0248798	1.00985	0.961785	1.06031	0.693677	54.6671	0.0656625	5	FALSE	2069	457896	0.00449817
350	Abnormal movement	neurological	0.0282449	0.00597525	1.02865	1.01667	1.04077	2.27892e-06	25.8224	0.205912	10	TRUE	43686	402816	0.0978405
350.1	Abnormal involuntary movements	neurological	-0.00142862	0.0111395	0.998572	0.977007	1.02061	0.897952	0	0.534578	10	FALSE	10501	451136	0.0227473
350.2	Abnormality of gait	neurological	0.0430661	0.00685578	1.04401	1.03007	1.05813	3.34834e-10	0	0.477906	10	TRUE	32402	414718	0.0724682
350.3	Lack of coordination	neurological	0.00632725	0.0194299	1.00635	0.968744	1.04541	0.744693	40.996	0.0940268	9	FALSE	3270	465620	0.00697392
350.6	Disturbances of sensation of smell and taste	neurological	0.0487772	0.037333	1.04999	0.975901	1.1297	0.191368	0	0.936126	5	FALSE	937	469788	0.00199055
351	Other peripheral nerve disorders	neurological	-0.0186622	0.00551959	0.981511	0.97095	0.992187	0.000722018	65.0984	0.00141831	11	FALSE	48673	402980	0.107766
352	Disorders of other cranial nerves	neurological	-0.0555369	0.0159707	0.945977	0.916825	0.976056	0.000506261	0	0.470738	10	FALSE	4856	459948	0.0104474
352.1	Trigeminal nerve disorders [CN5]	neurological	-0.0233298	0.0278382	0.97694	0.925065	1.03172	0.402003	35.5073	0.184545	5	FALSE	1625	461158	0.00351136
352.2	Facial nerve disorders [CN7]	neurological	-0.0719392	0.0201562	0.930587	0.894541	0.968087	0.000358243	31.6833	0.164612	9	FALSE	3065	463684	0.0065667
353	Nerve root and plexus disorders	neurological	0.0301337	0.0179217	1.03059	0.99502	1.06744	0.0926837	49.8525	0.0519184	8	FALSE	3991	458764	0.00862443
353.1	Nerve plexus lesions	neurological	0.0574996	0.0411188	1.05918	0.977173	1.14808	0.161999	0	0.608896	5	FALSE	770	462978	0.00166038
353.2	Nerve root lesions	neurological	0.019282	0.0250725	1.01947	0.970582	1.07082	0.441865	0	0.561438	6	FALSE	2073	458899	0.00449702
355	Complex regional/central pain syndrome	neurological	0.00601972	0.0309155	1.00604	0.946889	1.06888	0.845616	34.3419	0.19237	5	FALSE	1353	464068	0.00290705
355.1	Chronic pain syndrome	neurological	0.00110961	0.0101048	1.00111	0.981478	1.02113	0.91256	0	0.624106	8	FALSE	13502	296566	0.0435453
356	Hereditary and idiopathic peripheral neuropathy	neurological	0.138424	0.00876673	1.14846	1.1289	1.16837	3.66478e-56	30.8279	0.162108	10	TRUE	18211	437892	0.0399274
357	Inflammatory and toxic neuropathy	neurological	0.156575	0.0119544	1.1695	1.14242	1.19722	3.39508e-39	25.2621	0.20319	11	TRUE	8830	455899	0.0190003
358	Myoneural disorders	neurological	0.0195555	0.0383273	1.01975	0.945951	1.0993	0.609894	32.8649	0.202296	5	FALSE	849	471253	0.00179834
358.1	Myasthenia gravis	neurological	0.00813256	0.0423217	1.00817	0.927914	1.09536	0.847616	28.0426	0.234605	5	FALSE	700	471597	0.00148212
359	Muscular dystrophies and other myopathies	neurological	0.0377151	0.0259479	1.03844	0.986944	1.09261	0.146088	0	0.931196	9	FALSE	1752	469271	0.00371956
359.1	Muscular dystrophies	neurological	0.043255	0.0630109	1.0442	0.922891	1.18146	0.492418	44.4	0.145013	4	FALSE	321	467102	0.000686744
359.2	Myopathy	neurological	0.0333189	0.0281509	1.03388	0.978381	1.09253	0.236578	0	0.944905	8	FALSE	1504	468948	0.00319693
360	Disorders of the globe	sense organs	0.0647218	0.0335502	1.06686	0.998965	1.13937	0.053718	15.1738	0.31663	6	FALSE	1129	462101	0.00243723
360.2	Progressive myopia	sense organs	0.113215	0.0471482	1.11987	1.02102	1.22829	0.0163393	0	0.615537	5	FALSE	565	463282	0.00121807
360.3	Hypotony of eye	sense organs	0.0459851	0.0813422	1.04706	0.892755	1.22803	0.57185	0	0.86392	3	FALSE	229	460027	0.000497549
361	Retinal detachments and defects	sense organs	0.0470952	0.0124419	1.04822	1.02297	1.0741	0.000153573	5.90379	0.386861	10	FALSE	8372	453143	0.0181403
361.1	Retinal detachment with retinal defect	sense organs	0.0691255	0.0234499	1.07157	1.02343	1.12197	0.00320057	28.6508	0.230548	5	FALSE	2413	457754	0.00524375
361.2	Retinoschisis and retinal cysts	sense organs	-0.0311314	0.0364499	0.969348	0.902513	1.04113	0.393056	34.4457	0.205579	4	FALSE	1001	459019	0.00217599
362	Other retinal disorders	sense organs	-0.0251173	0.00569836	0.975196	0.964365	0.986148	1.04418e-05	11.1676	0.337838	11	TRUE	50032	396051	0.112158
362.2	Degeneration of macula and posterior pole of retina	sense organs	-0.0241908	0.0071874	0.976099	0.962445	0.989947	0.000763435	0.872265	0.432808	11	FALSE	29406	424578	0.0647732
362.21	Macular degeneration, dry	sense organs	-0.0375383	0.0116318	0.963158	0.941448	0.985368	0.00125	0	0.805106	5	FALSE	10826	294317	0.0354784
362.22	Macular degeneration, wet	sense organs	-0.0266895	0.0217204	0.973664	0.933083	1.01601	0.219156	75.6838	0.00631218	4	FALSE	2924	448863	0.00647208
362.23	Cystoid macular degeneration of retina	sense organs	-0.00526681	0.0198232	0.994747	0.95684	1.03416	0.790478	0	0.541968	6	FALSE	3404	455193	0.00742264
362.26	Macular puckering of retina	sense organs	-0.0180814	0.0120286	0.982081	0.959199	1.00551	0.132787	0	0.924199	8	FALSE	9599	445443	0.0210948
362.27	Drusen (degenerative) of retina	sense organs	-0.0634096	0.0181216	0.938559	0.905809	0.972494	0.000466816	51.263	0.0553801	7	FALSE	4102	451042	0.00901253
362.29	Macular degeneration (senile) of retina NOS	sense organs	0.00667631	0.0135391	1.0067	0.980336	1.03377	0.621934	30.0259	0.188364	8	FALSE	6788	455826	0.0146731
362.3	Other nondiabetic retinopathy	sense organs	-0.0398836	0.0122771	0.960901	0.938055	0.984304	0.00115969	68.661	0.00126478	9	FALSE	8651	447457	0.018967
362.31	Separation of retinal layers	sense organs	0.0461356	0.0244232	1.04722	0.998269	1.09856	0.0588907	67.277	0.00923138	6	FALSE	1964	462233	0.00423096
362.4	Retinal vascular changes and abnomalities	sense organs	-0.0304886	0.0140663	0.969971	0.943595	0.997085	0.0301977	36.9029	0.123386	9	FALSE	6755	453099	0.0146894
362.5	Toxic maculopathy of retina	sense organs	-0.0346251	0.114539	0.965967	0.771732	1.20909	0.762424	0	0.95506	2	FALSE	135	309745	0.000435653
362.6	Peripheral retinal degenerations	sense organs	0.00836325	0.0167555	1.0084	0.97582	1.04206	0.617685	25.1646	0.228238	8	FALSE	4707	451828	0.0103103
362.7	Hereditary retinal dystrophies	sense organs	-0.0696516	0.0345907	0.932719	0.87158	0.998147	0.0440524	61.2174	0.0354591	5	FALSE	1087	460868	0.00235304
362.8	Retinal hemorrhage/ischemia	sense organs	-0.0242041	0.0219055	0.976086	0.935066	1.01891	0.269188	0	0.621999	6	FALSE	2752	453613	0.00603026
362.9	Retinal edema	sense organs	-0.0226964	0.0207925	0.977559	0.938522	1.01822	0.275025	25.7977	0.223001	8	FALSE	3057	455338	0.00666892
363	Chorioretinal inflammations, scars, and other disorders of choroid	sense organs	-0.00538329	0.0160864	0.994631	0.963761	1.02649	0.73789	12.094	0.333878	9	FALSE	5111	453894	0.011135
363.3	Chorioretinal scars	sense organs	-0.00524434	0.0174484	0.994769	0.961325	1.02938	0.763747	0	0.462196	7	FALSE	4383	455333	0.00953415
363.4	Choroidal degenerations	sense organs	0.0426455	0.0857197	1.04357	0.882177	1.23448	0.618837	49.5139	0.137966	3	FALSE	185	458919	0.000402959
364	Corneal opacity and other disorders of cornea	sense organs	0.0214804	0.0139446	1.02171	0.994167	1.05002	0.12346	0	0.536308	9	FALSE	6617	452778	0.0144037
364.1	Corneal opacity	sense organs	-0.00706139	0.0169311	0.992963	0.960553	1.02647	0.67663	38.6591	0.134165	7	FALSE	4633	454793	0.0100843
364.2	Corneal edema	sense organs	-0.00053167	0.0380958	0.999468	0.92756	1.07695	0.988865	14.2523	0.323445	5	FALSE	903	456256	0.00197524
364.4	Corneal degenerations	sense organs	0.0002345	0.022498	1.00023	0.957087	1.04533	0.991684	28.0272	0.195251	9	FALSE	2447	459633	0.00529562
364.41	Keratoconus	sense organs	-0.0255086	0.0495175	0.974814	0.884652	1.07417	0.606453	0	0.537083	4	FALSE	554	463260	0.00119444
364.5	Corneal dystrophy	sense organs	0.04821	0.0223039	1.04939	1.00451	1.09628	0.0306566	9.3094	0.35328	5	FALSE	2608	451288	0.00574581
364.51	Fuchs' dystrophy	sense organs	0.0368202	0.0311022	1.03751	0.97615	1.10272	0.236475	0	0.844992	3	FALSE	1402	450575	0.00310193
364.9	Cornea replaced by transplant	sense organs	0.040776	0.0443039	1.04162	0.954986	1.13611	0.35738	23.7204	0.268801	4	FALSE	677	463151	0.00145959
365	Glaucoma	sense organs	0.000622321	0.00534602	1.00062	0.990193	1.01116	0.907329	0	0.91426	11	FALSE	57267	400144	0.125198
365.1	Open-angle glaucoma	sense organs	0.0056295	0.00641711	1.00565	0.993076	1.01837	0.380344	18.7173	0.265306	11	FALSE	38379	416546	0.0843634
365.11	Primary open angle glaucoma	sense organs	-0.00496597	0.0103134	0.995046	0.975135	1.01536	0.630156	29.9056	0.210918	6	FALSE	13573	292561	0.0443368
365.2	Primary angle-closure glaucoma	sense organs	-0.00522631	0.0170784	0.994787	0.96204	1.02865	0.759591	47.6375	0.0751962	7	FALSE	4443	457889	0.00960998
365.5	Pseudoexfoliation glaucoma	sense organs	0.00182807	0.0553662	1.00183	0.898806	1.11666	0.97366	16.1469	0.274813	2	FALSE	462	309891	0.00148863
366	Cataract	sense organs	-0.0107054	0.00435588	0.989352	0.980941	0.997834	0.0139836	65.9506	0.000681068	12	FALSE	146060	301230	0.326544
366.1	Nonsenile Cataract	sense organs	-0.0421721	0.026675	0.958705	0.909869	1.01016	0.113888	22.919	0.268415	5	FALSE	1890	450996	0.00417324
366.2	Senile cataract	sense organs	-0.0188893	0.00461256	0.981288	0.972457	0.990199	4.21821e-05	54.8165	0.0113539	12	FALSE	119540	316853	0.273927
366.3	Traumatic cataract	sense organs	0.0739589	0.0474411	1.07676	0.981156	1.18169	0.119005	0	0.866502	4	FALSE	567	446537	0.00126816
367	Disorders of refraction and accommodation; blindness and low vision	sense organs	-0.0152499	0.00471194	0.984866	0.975812	0.994003	0.00121036	62.9873	0.00258756	11	FALSE	167146	282988	0.371325
367.1	Myopia	sense organs	0.0220988	0.00630943	1.02234	1.00978	1.03507	0.000460916	60.0868	0.00729287	10	FALSE	37988	401718	0.0863941
367.2	Astigmatism	sense organs	-0.0153642	0.00540293	0.984753	0.97438	0.995237	0.0044595	57.2641	0.0218652	8	FALSE	61269	368959	0.142411
367.8	Hypermetropia	sense organs	-0.0334057	0.00631909	0.967146	0.955242	0.979199	1.24693e-07	44.2314	0.110443	6	TRUE	40852	397778	0.0931354
367.9	Blindness and low vision	sense organs	0.0181333	0.0115902	1.0183	0.995427	1.0417	0.117691	59.2427	0.00629906	11	FALSE	9935	448028	0.0216939
368	Visual disturbances	sense organs	-0.0135349	0.00686007	0.986556	0.97338	0.999911	0.0484954	0	0.962791	11	FALSE	29956	412693	0.0676744
368.1	Amblyopia	sense organs	-0.0464375	0.0183688	0.954624	0.920867	0.989619	0.0114693	42.566	0.121397	6	FALSE	3782	465812	0.00805377
368.2	Diplopia and disorders of binocular vision	sense organs	-0.0228672	0.0155646	0.977392	0.948026	1.00767	0.141784	0	0.840473	8	FALSE	5263	461133	0.0112844
368.3	Anisometropia	sense organs	-0.0026488	0.0263733	0.997355	0.947111	1.05026	0.919999	0	0.870862	5	FALSE	1882	462748	0.00405053
368.4	Visual field defects	sense organs	-0.00361201	0.0158347	0.996395	0.965946	1.0278	0.819563	30.856	0.204	6	FALSE	5233	459689	0.0112557
368.5	Color vision deficiencies	sense organs	0.0779576	0.0896493	1.08108	0.906874	1.28874	0.384527	0	0.367841	2	FALSE	185	452053	0.000409077
368.7	Disorders of accommodation	sense organs	-0.0506985	0.0807671	0.950565	0.811396	1.1136	0.530192	30.6817	0.236308	3	FALSE	211	452454	0.000466128
368.9	Subjective visual disturbances	sense organs	-0.0124501	0.0146757	0.987627	0.959624	1.01645	0.396244	19.0206	0.273617	9	FALSE	6017	454037	0.0130789
368.91	Psychophysical visual disturbances	sense organs	0.00229305	0.0429458	1.0023	0.921383	1.09031	0.957418	0	0.744499	4	FALSE	657	464703	0.00141181
369	Infection of the eye	sense organs	-0.00969678	0.0121689	0.99035	0.967009	1.01425	0.42554	5.84671	0.387361	10	FALSE	8867	445007	0.0195363
369.2	Eye infection, viral	sense organs	0.0099737	0.0276716	1.01002	0.956704	1.06632	0.718525	65.6521	0.0124332	6	FALSE	1719	464715	0.00368541
369.5	Conjunctivitis, infectious	sense organs	-0.0147188	0.01458	0.985389	0.957629	1.01395	0.312726	10.4086	0.346806	10	FALSE	6149	448779	0.0135164
370	Keratitis	sense organs	-0.00714744	0.0154798	0.992878	0.963207	1.02346	0.644277	0	0.722174	10	FALSE	5481	454329	0.0119201
370.1	Corneal ulcer	sense organs	-0.0111124	0.0377268	0.988949	0.918461	1.06485	0.768338	50.7262	0.0873536	5	FALSE	898	466868	0.00191976
370.2	Superficial keratitis	sense organs	0.0110478	0.0404904	1.01111	0.933969	1.09462	0.784968	0	0.910925	3	FALSE	850	460041	0.00184425
370.3	Keratoconjunctivitis	sense organs	-0.0188487	0.0216177	0.981328	0.940618	1.0238	0.383257	0	0.473693	5	FALSE	2859	459139	0.00618834
370.31	Keratoconjunctivitis sicca	sense organs	-0.036919	0.0242201	0.963754	0.919073	1.01061	0.127431	22.5158	0.271042	5	FALSE	2261	457962	0.00491284
371	Inflammation of the eye	sense organs	-0.0192038	0.00675778	0.980979	0.968072	0.994059	0.00448695	14.7129	0.303876	11	FALSE	31822	413652	0.071434
371.1	Uveitis, noninfectious or NOS	sense organs	-0.0071119	0.0191395	0.992913	0.956356	1.03087	0.710204	0	0.735196	10	FALSE	3515	463539	0.0075259
371.2	Conjunctivitis, noninfectious	sense organs	-0.0329706	0.0155253	0.967567	0.938568	0.997462	0.0336979	43.3271	0.089574	8	FALSE	5438	454228	0.0118303
371.21	Allergic conjunctivitis	sense organs	-0.0401967	0.0163089	0.960601	0.930381	0.991802	0.0137123	17.9731	0.297031	6	FALSE	4927	305785	0.0158571
371.3	Inflammation of eyelids	sense organs	-0.0150859	0.00780431	0.985027	0.970075	1.00021	0.0532328	11.497	0.334699	11	FALSE	23187	426517	0.0515606
372	Disorders of conjunctiva	sense organs	-0.0288663	0.0135087	0.971546	0.946161	0.997613	0.0326088	0	0.931186	10	FALSE	7336	450979	0.0160065
374	Other disorders of eyelids	sense organs	0.00448438	0.00835877	1.00449	0.988172	1.02109	0.591621	32.5786	0.147445	10	FALSE	19429	440854	0.042211
374.1	Ectropion or entropion	sense organs	-0.00509607	0.0163747	0.994917	0.963493	1.02737	0.755637	8.768	0.360085	6	FALSE	4694	462309	0.0100513
374.2	Lagophthalmos	sense organs	-0.079207	0.0442221	0.923849	0.847147	1.00749	0.0732741	0	0.731218	5	FALSE	657	464813	0.00141148
374.3	Ptosis of eyelid	sense organs	0.0266663	0.0140885	1.02703	0.999054	1.05578	0.0583888	45.0142	0.059586	10	FALSE	6456	459837	0.0138454
374.6	Dermatochalasis	sense organs	0.0223271	0.0130004	1.02258	0.996852	1.04897	0.085903	0	0.510732	6	FALSE	8086	306635	0.0256926
375	Disorders of lacrimal system	sense organs	-0.0651562	0.0214077	0.936921	0.898423	0.977069	0.00233774	5.55442	0.381057	6	FALSE	2562	466484	0.00546215
375.1	Dry eyes	sense organs	-0.0314677	0.00615248	0.969022	0.957407	0.980778	3.14356e-07	0	0.538424	9	TRUE	43213	245295	0.149781
375.2	Epiphora	sense organs	-0.0617127	0.0291911	0.940153	0.887873	0.995511	0.0345074	0	0.560236	5	FALSE	1450	466859	0.00309625
376	Disorders of the orbit	sense organs	-0.0507441	0.0638097	0.950522	0.838778	1.07715	0.426473	49.9396	0.0919324	5	FALSE	313	466095	0.000671086
377	Disorders of optic nerve and visual pathways	sense organs	-0.017147	0.0141284	0.982999	0.956152	1.0106	0.224882	0.522955	0.432918	10	FALSE	6573	457342	0.0141685
377.1	Optic atrophy	sense organs	0.0143784	0.0211598	1.01448	0.97327	1.05744	0.496813	38.3336	0.150376	6	FALSE	2959	460305	0.00638729
377.3	Optic neuritis/neuropathy	sense organs	-0.0260019	0.0230052	0.974333	0.931377	1.01927	0.258367	0	0.558309	6	FALSE	2472	464072	0.00529854
378	Strabismus and other disorders of binocular eye movements	sense organs	0.00350842	0.0116197	1.00351	0.980919	1.02663	0.7627	0	0.957914	10	FALSE	9602	455021	0.0206662
378.1	Strabismus (not specified as paralytic)	sense organs	0.0190744	0.0148647	1.01926	0.989991	1.04939	0.199422	4.54548	0.391957	7	FALSE	5895	459222	0.0126742
378.2	Nystagmus and other irregular eye movements	sense organs	0.039975	0.0404071	1.04078	0.961538	1.12656	0.322514	0	0.493522	5	FALSE	741	468534	0.00157903
378.5	Paralytic strabismus	sense organs	-0.0203335	0.0279999	0.979872	0.927547	1.03515	0.467718	0	0.634088	6	FALSE	1620	467691	0.00345187
379	Other disorders of eye	sense organs	0.00544387	0.00680613	1.00546	0.992135	1.01896	0.423798	0	0.950284	11	FALSE	32311	414422	0.0723273
379.1	Scleritis and episcleritis	sense organs	-0.0652742	0.0416093	0.936811	0.863443	1.01641	0.116709	7.68145	0.362833	5	FALSE	772	465751	0.0016548
379.2	Disorders of vitreous body	sense organs	0.0162534	0.00782114	1.01639	1.00092	1.03209	0.0376967	0	0.75764	10	FALSE	23585	428009	0.0522261
379.3	Aphakia and other disorders of lens	sense organs	-0.0362193	0.0195472	0.964429	0.928179	1.00209	0.0638942	0	0.697172	6	FALSE	3461	461760	0.00743948
379.4	Anomalies of pupillary function	sense organs	0.0266034	0.0352485	1.02696	0.958407	1.10042	0.450406	0	0.960738	4	FALSE	1065	459144	0.00231417
379.5	Disorders of iris and ciliary body	sense organs	-0.0131772	0.0219819	0.986909	0.945292	1.03036	0.548868	0	0.748278	5	FALSE	2677	464567	0.00572934
379.51	Pigmentary iris degeneration	sense organs	-0.0233396	0.0465529	0.976931	0.891739	1.07026	0.61612	23.1755	0.272077	3	FALSE	625	309588	0.00201474
379.9	Pain, swelling or discharge of eye	sense organs	0.00348338	0.0233098	1.00349	0.958675	1.0504	0.881208	13.2508	0.329891	6	FALSE	2408	457680	0.00523378
380	Disorders of external ear	sense organs	0.0244695	0.0254219	1.02477	0.974962	1.07713	0.335779	45.7962	0.117139	5	FALSE	1938	463439	0.00416437
380.1	Otitis externa	sense organs	0.0124104	0.0127908	1.01249	0.987421	1.03819	0.331916	3.68146	0.404186	9	FALSE	8093	454274	0.0175034
380.4	Impacted cerumen	sense organs	0.0183344	0.00734193	1.0185	1.00395	1.03327	0.0125173	38.3585	0.102509	10	FALSE	28131	419787	0.0628039
381	Otitis media and Eustachian tube disorders	sense organs	-0.0233101	0.00946582	0.976959	0.959001	0.995254	0.0137951	0	0.705618	10	FALSE	14609	440706	0.0320855
381.1	Otitis media	sense organs	-0.0274065	0.0111317	0.972966	0.951968	0.994427	0.0138157	0	0.868784	10	FALSE	10423	447481	0.0227624
381.11	Suppurative and unspecified otitis media	sense organs	-0.0469103	0.0136694	0.954173	0.928949	0.980082	0.000599663	0	0.493389	9	FALSE	6883	452948	0.0149685
381.2	Eustachian tube disorders	sense organs	-0.0130604	0.0178006	0.987024	0.953182	1.02207	0.463128	30.1241	0.18757	8	FALSE	3978	459077	0.00859077
381.3	Mastoiditis & related conditions	sense organs	-0.0322451	0.0417324	0.968269	0.892223	1.0508	0.439721	0	0.527722	5	FALSE	742	468569	0.00158104
381.9	Otorrhea	sense organs	0.00548175	0.0408087	1.0055	0.928206	1.08922	0.893143	55.7481	0.0601278	5	FALSE	734	464362	0.00157817
382	Otalgia	sense organs	-0.00135522	0.0184585	0.998646	0.963162	1.03544	0.941472	0	0.961832	9	FALSE	3810	456962	0.00826873
383	Otosclerosis	sense organs	0.0231765	0.057556	1.02345	0.914268	1.14566	0.687186	0	0.971836	3	FALSE	396	465433	0.000850097
384	Other disorders of tympanic membrane	sense organs	-0.0162003	0.0221065	0.98393	0.942209	1.0275	0.463661	32.5574	0.191645	6	FALSE	2492	468659	0.00528917
384.4	Perforation of tympanic membrane	sense organs	-0.0246561	0.0245298	0.975645	0.929848	1.0237	0.314827	23.8803	0.25475	6	FALSE	2041	469426	0.00432904
385	Other disorders of middle ear and mastoid	sense organs	-0.0315787	0.0284086	0.968915	0.91644	1.02439	0.266315	0	0.554526	5	FALSE	1500	470211	0.00317991
385.3	Cholesteatoma	sense organs	-0.00981	0.0320829	0.990238	0.929888	1.0545	0.759779	0	0.45571	5	FALSE	1174	470595	0.00248851
385.5	Tympanosclerosis and middle ear disease related to otitis media	sense organs	-0.0429381	0.0732272	0.957971	0.829891	1.10582	0.557628	0	0.332186	2	FALSE	259	465444	0.000556148
386	Vertiginous syndromes and other disorders of vestibular system	sense organs	-0.0384524	0.0116732	0.962277	0.940511	0.984547	0.00098742	0	0.527209	9	FALSE	9475	451304	0.020563
386.1	Meniere's disease	sense organs	-0.019132	0.0303231	0.98105	0.924443	1.04112	0.528081	35.9895	0.18131	5	FALSE	1335	462185	0.00288013
386.2	Peripheral or central vertigo	sense organs	-0.0516016	0.0136131	0.949707	0.924703	0.975388	0.000150295	18.049	0.282134	9	FALSE	7089	454041	0.0153731
386.21	Central origin vertigo	sense organs	-0.083775	0.0524171	0.919638	0.82985	1.01914	0.10999	0	0.971522	4	FALSE	484	458547	0.0010544
386.3	Labyrinthitis	sense organs	-0.0239864	0.0361806	0.976299	0.909465	1.04804	0.507355	0	0.655263	5	FALSE	873	465006	0.00187388
386.9	Dizziness and giddiness (Light-headedness and vertigo)	sense organs	-0.00458634	0.00637093	0.995424	0.983072	1.00793	0.471595	5.4747	0.391229	11	FALSE	34930	408362	0.0787968
388	Other disorders of ear	sense organs	-0.0564017	0.0312618	0.945159	0.888986	1.00488	0.0712041	0	0.717994	5	FALSE	1388	461840	0.00299636
389	Hearing loss	sense organs	-0.0131836	0.00447558	0.986903	0.978284	0.995598	0.00322256	0	0.936992	11	FALSE	132859	316832	0.295445
389.1	Sensorineural hearing loss	sense organs	-0.0124858	0.0051545	0.987592	0.977665	0.99762	0.0154224	16.0584	0.295266	10	FALSE	97340	341687	0.221718
389.2	Conductive hearing loss	sense organs	-0.0207529	0.0183061	0.979461	0.944941	1.01524	0.256937	0	0.851106	7	FALSE	3806	459025	0.0082233
389.3	Degenerative and vascular disorders of ear	sense organs	0.0214492	0.0346209	1.02168	0.954654	1.09341	0.535558	0	0.692831	4	FALSE	1069	454736	0.0023453
389.4	Tinnitus	sense organs	-0.000403318	0.00610758	0.999597	0.987702	1.01163	0.947349	0	0.613062	9	FALSE	42562	389138	0.0985916
389.5	Disorders of acoustic nerve	sense organs	-0.0664666	0.0545489	0.935694	0.840818	1.04128	0.223042	60.9266	0.07736	3	FALSE	489	463443	0.00105403
394	Rheumatic disease of the heart valves	circulatory system	0.00827475	0.0123899	1.00831	0.984118	1.03309	0.504221	0	0.907464	11	FALSE	7519	453775	0.0162998
394.1	Mitral valve stenosis and aortic valve stenosis	circulatory system	-0.0154593	0.0247463	0.98466	0.938041	1.03359	0.532161	41.7965	0.142785	5	FALSE	1859	461169	0.00401488
394.2	Mitral valve disease	circulatory system	0.10024	0.0383354	1.10544	1.02542	1.19169	0.00892735	0	0.960771	7	FALSE	831	463047	0.00179142
394.3	Aortic valve disease	circulatory system	-0.177198	0.0974372	0.837614	0.691999	1.01387	0.0689745	0	0.676808	2	FALSE	169	452669	0.000373202
394.7	Disease of tricuspid valve	circulatory system	-0.0104959	0.0261254	0.989559	0.940164	1.04155	0.687867	0	0.696168	8	FALSE	1671	459508	0.00362332
395	Heart valve disorders	circulatory system	0.0059713	0.00709482	1.00599	0.992097	1.02008	0.399988	7.5294	0.372172	11	FALSE	25851	433079	0.0563289
395.1	Nonrheumatic mitral valve disorders	circulatory system	0.0551176	0.0111467	1.05666	1.03383	1.08	7.62412e-07	0	0.48924	11	TRUE	9733	448688	0.0212316
395.2	Nonrheumatic aortic valve disorders	circulatory system	-0.0228082	0.00948769	0.97745	0.959442	0.995796	0.0162179	0	0.765057	11	FALSE	13954	447119	0.0302642
395.3	Nonrheumatic tricuspid valve disorders	circulatory system	0.0273031	0.0320089	1.02768	0.965187	1.09422	0.393668	11.7299	0.340252	6	FALSE	1189	458841	0.00258461
395.4	Nonrheumatic pulmonary valve disorders	circulatory system	-0.0302541	0.04661	0.970199	0.885495	1.06301	0.516281	5.62281	0.36488	4	FALSE	534	462708	0.00115275
395.6	Heart valve replaced	circulatory system	0.0244468	0.0136169	1.02475	0.997761	1.05247	0.0726018	0	0.486488	10	FALSE	6546	458311	0.0140817
396	Abnormal heart sounds	circulatory system	-0.0322631	0.0120533	0.968252	0.945646	0.991398	0.00743516	0	0.944522	11	FALSE	8831	446163	0.019409
401	Hypertension	circulatory system	-0.0576871	0.00372707	0.943945	0.937075	0.950866	4.89246e-54	55.476	0.0100646	12	TRUE	267213	189266	0.585379
401.1	Essential hypertension	circulatory system	-0.0576236	0.00371847	0.944005	0.93715	0.95091	3.657e-54	57.8087	0.00633232	12	TRUE	265233	190823	0.58158
401.2	Hypertensive heart and/or renal disease	circulatory system	-0.0305021	0.00642867	0.969958	0.957814	0.982257	2.08809e-06	0	0.752185	11	TRUE	37145	353508	0.0950844
401.21	Hypertensive heart disease	circulatory system	-0.00597956	0.0092828	0.994038	0.976116	1.01229	0.519475	0	0.602558	10	FALSE	15923	378191	0.040402
401.22	Hypertensive chronic kidney disease	circulatory system	-0.0610007	0.0191631	0.940823	0.906142	0.976831	0.00145636	0	0.841784	6	FALSE	3213	133992	0.0234175
401.3	Other hypertensive complications	circulatory system	-0.0255185	0.0172343	0.974804	0.942427	1.00829	0.138691	28.5611	0.181647	10	FALSE	4255	399396	0.0105413
411	Ischemic Heart Disease	circulatory system	-0.0564119	0.00403448	0.94515	0.937706	0.952653	1.99545e-44	36.9651	0.0952342	12	TRUE	108249	344531	0.239076
411.1	Unstable angina (intermediate coronary syndrome)	circulatory system	-0.0935921	0.00957499	0.910654	0.893724	0.927905	1.44668e-22	54.515	0.0151798	11	TRUE	13450	424942	0.0306803
411.2	Myocardial infarction	circulatory system	-0.0738695	0.00628259	0.928793	0.917426	0.9403	6.43824e-32	51.8346	0.0186284	12	TRUE	32972	411430	0.0741941
411.3	Angina pectoris	circulatory system	-0.0857181	0.00617251	0.917853	0.906816	0.929024	7.58865e-44	1.12944	0.432797	12	TRUE	34217	408230	0.0773358
411.4	Coronary atherosclerosis	circulatory system	-0.0596164	0.004317	0.942126	0.934188	0.950131	2.22777e-43	52.0589	0.0179945	12	TRUE	90411	359307	0.201039
411.41	Aneurysm and dissection of heart	circulatory system	0.00474027	0.0503363	1.00475	0.910358	1.10893	0.924973	0	0.952569	4	FALSE	468	442947	0.00105544
411.8	Other chronic ischemic heart disease, unspecified	circulatory system	-0.0773766	0.005277	0.925541	0.916018	0.935164	1.1127e-48	21.7267	0.230057	12	TRUE	51476	395438	0.115181
411.9	Other acute and subacute forms of ischemic heart disease	circulatory system	-0.0690489	0.020959	0.933281	0.89572	0.972418	0.000986065	0	0.728708	4	FALSE	2576	440318	0.00581629
414	Other forms of chronic heart disease	circulatory system	-0.00375283	0.00942665	0.996254	0.978017	1.01483	0.69055	20.503	0.248166	11	FALSE	13833	422641	0.0316926
414.2	ASCVD	circulatory system	-0.00427188	0.0277962	0.995737	0.942941	1.05149	0.877858	48.5836	0.119935	4	FALSE	1662	306170	0.00539905
415	Pulmonary heart disease	circulatory system	0.059719	0.00954034	1.06154	1.04187	1.08157	3.8588e-10	38.5497	0.0920714	11	TRUE	14350	448329	0.031015
415.1	Acute pulmonary heart disease	circulatory system	0.0904238	0.0144596	1.09464	1.06405	1.1261	4.01256e-10	11.8019	0.336385	9	TRUE	6204	458052	0.0133633
415.11	Pulmonary embolism and infarction, acute	circulatory system	0.0958425	0.0147162	1.10059	1.06929	1.13279	7.38037e-11	0	0.655696	9	TRUE	6005	458633	0.012924
415.2	Chronic pulmonary heart disease	circulatory system	0.0337022	0.0127673	1.03428	1.00872	1.06048	0.00829734	0	0.511595	10	FALSE	7686	455951	0.0165776
415.21	Primary pulmonary hypertension	circulatory system	0.0342282	0.0311673	1.03482	0.973499	1.10001	0.272113	39.4026	0.15854	5	FALSE	1286	466745	0.00274768
416	Cardiomegaly	circulatory system	0.0106835	0.00981039	1.01074	0.991492	1.03036	0.276153	27.1606	0.185724	11	FALSE	12585	447184	0.0273724
418	Nonspecific chest pain	circulatory system	-0.0293413	0.00482935	0.971085	0.961937	0.98032	1.23515e-09	56.7391	0.0135497	10	TRUE	79860	352206	0.184833
418.1	Precordial pain	circulatory system	-0.0456508	0.0153685	0.955376	0.927027	0.984591	0.00297398	0	0.704666	9	FALSE	4692	462829	0.0100359
420	Carditis	circulatory system	0.0383846	0.0136256	1.03913	1.01175	1.06726	0.00484611	0	0.635748	11	FALSE	6374	461637	0.0136193
420.1	Myocarditis	circulatory system	-0.0597091	0.0811742	0.942039	0.803476	1.1045	0.461994	0	0.498262	3	FALSE	211	463842	0.000454689
420.2	Pericarditis	circulatory system	0.0565709	0.0172746	1.0582	1.02297	1.09464	0.00105738	0	0.814673	7	FALSE	3914	465706	0.0083344
420.21	Acute pericarditis	circulatory system	0.02203	0.0410298	1.02227	0.943285	1.10788	0.591318	0	0.988559	5	FALSE	736	467011	0.0015735
420.22	Chronic pericarditis	circulatory system	0.0239399	0.0582643	1.02423	0.913697	1.14813	0.681157	0	0.459812	4	FALSE	356	464420	0.00076596
420.3	Endocarditis	circulatory system	0.0317062	0.0229235	1.03221	0.986864	1.07965	0.166624	0	0.570304	8	FALSE	2318	466991	0.00493918
425	Cardiomyopathy	circulatory system	0.0586294	0.00937955	1.06038	1.04107	1.08006	4.08429e-10	15.7846	0.293556	11	TRUE	14682	451208	0.0315139
425.1	Primary/intrinsic cardiomyopathies	circulatory system	0.0598861	0.00963266	1.06172	1.04186	1.08195	5.0679e-10	0	0.548578	11	TRUE	13898	452291	0.0298119
425.11	Hypertrophic obstructive cardiomyopathy	circulatory system	-0.0337293	0.0431054	0.966833	0.888506	1.05207	0.433929	0	0.854192	5	FALSE	671	469662	0.00142665
425.12	Other hypertrophic cardiomyopathy	circulatory system	-0.0211479	0.0444132	0.979074	0.897452	1.06812	0.633958	0	0.583137	4	FALSE	641	469761	0.00136266
425.2	Secondary/extrinsic cardiomyopathies	circulatory system	0.051215	0.0269375	1.05255	0.99842	1.10961	0.0572694	38.2236	0.137296	7	FALSE	1657	464149	0.00355727
425.8	Other cardiomyopathy	circulatory system	0.101762	0.0569083	1.10712	0.990272	1.23776	0.0737468	8.75196	0.334234	3	FALSE	437	466192	0.000936504
426	Cardiac conduction disorders	circulatory system	0.0223339	0.00563789	1.02259	1.01135	1.03395	7.4512e-05	63.59	0.00219752	11	FALSE	45163	382621	0.105574
426.2	Atrioventricular [AV] block	circulatory system	0.0592905	0.0105054	1.06108	1.03946	1.08316	1.66312e-08	35.8985	0.111662	11	TRUE	11159	434160	0.0250584
426.21	First degree AV block	circulatory system	0.0562652	0.0152747	1.05788	1.02668	1.09003	0.000230004	63.2836	0.0182278	6	FALSE	5146	439722	0.0115675
426.22	Mobitz II AV block	circulatory system	0.0326268	0.10508	1.03316	0.840863	1.26945	0.756185	0	0.812669	2	FALSE	167	305715	0.000545962
426.23	Second degree AV block	circulatory system	0.051049	0.0255653	1.05237	1.00094	1.10645	0.045846	16.2336	0.311152	5	FALSE	1819	445048	0.00407056
426.24	Atrioventricular block, complete	circulatory system	0.044971	0.0175922	1.046	1.01055	1.08269	0.0105792	45.4215	0.0764741	8	FALSE	3961	443714	0.00884794
426.25	Other heart block	circulatory system	0.0370162	0.0376526	1.03771	0.963887	1.11719	0.325559	0	0.647544	4	FALSE	918	437978	0.00209161
426.3	Bundle branch block	circulatory system	0.0205517	0.0114204	1.02076	0.99817	1.04387	0.0719309	0	0.668563	11	FALSE	9431	433092	0.0213119
426.31	Right bundle branch block	circulatory system	0.0148282	0.0197278	1.01494	0.976444	1.05495	0.452267	26.7839	0.224168	7	FALSE	3402	436409	0.00773514
426.32	Left bundle branch block	circulatory system	0.0213382	0.0152927	1.02157	0.991402	1.05265	0.162919	0	0.447177	8	FALSE	5001	441366	0.0112038
426.4	Anomalous atrioventricular excitation	circulatory system	0.0670396	0.0479979	1.06934	0.973328	1.17482	0.162498	21.2	0.279574	5	FALSE	529	446694	0.00118286
426.7	Abnormal electrocardiogram [ECG] [EKG]	circulatory system	-0.0146325	0.00921852	0.985474	0.967828	1.00344	0.112446	18.1912	0.280888	9	FALSE	16418	402992	0.0391455
426.8	Other cardiac conduction disorders	circulatory system	0.0125813	0.0443192	1.01266	0.928409	1.10456	0.776503	0	0.790118	5	FALSE	655	442705	0.00147735
426.9	Cardiac pacemaker/device in situ	circulatory system	0.0415272	0.00878355	1.0424	1.02461	1.0605	2.26928e-06	0	0.944175	11	TRUE	16605	431879	0.0370247
426.91	Cardiac pacemaker in situ	circulatory system	0.0603492	0.010183	1.06221	1.04122	1.08362	3.09527e-09	0	0.738242	11	TRUE	12125	436126	0.0270496
426.92	Cardiac defibrillator in situ	circulatory system	0.023465	0.0146763	1.02374	0.994714	1.05362	0.109857	0	0.878376	9	FALSE	5955	437444	0.0134303
427	Cardiac dysrhythmias	circulatory system	0.0734086	0.00410095	1.07617	1.06755	1.08485	1.17065e-71	66.8084	0.000499201	12	TRUE	104342	330088	0.240181
427.1	Paroxysmal tachycardia, unspecified	circulatory system	0.0645617	0.0101606	1.06669	1.04566	1.08815	2.0963e-10	9.78819	0.350932	11	TRUE	11871	432050	0.0267412
427.11	Paroxysmal supraventricular tachycardia	circulatory system	0.0748557	0.014477	1.07773	1.04758	1.10875	2.33256e-07	0	0.919808	11	TRUE	5686	439854	0.012762
427.12	Paroxysmal ventricular tachycardia	circulatory system	0.0516447	0.01415	1.053	1.0242	1.08261	0.000262444	11.0503	0.341011	10	FALSE	6023	438963	0.0135353
427.2	Atrial fibrillation and flutter	circulatory system	0.145678	0.00533995	1.15682	1.14478	1.16899	7.17785e-164	66.6508	0.000861267	11	TRUE	51289	402806	0.112948
427.21	Atrial fibrillation	circulatory system	0.146805	0.00622614	1.15813	1.14408	1.17235	6.35209e-123	67.2709	0.00115634	10	TRUE	39472	404386	0.0889293
427.22	Atrial flutter	circulatory system	0.15168	0.0102766	1.16379	1.14058	1.18747	2.66256e-49	34.1268	0.134843	10	TRUE	12642	430469	0.0285301
427.3	Other specified cardiac dysrhythmias	circulatory system	0.0254359	0.0073383	1.02576	1.01111	1.04062	0.000527902	30.7383	0.153934	11	FALSE	25169	401373	0.0590071
427.4	Cardiac arrest and ventricular fibrillation	circulatory system	0.0229518	0.0208678	1.02322	0.982212	1.06593	0.271392	0	0.845905	6	FALSE	2677	443834	0.00599537
427.41	Ventricular fibrillation and flutter	circulatory system	0.0369754	0.030979	1.03767	0.976537	1.10262	0.232648	35.1762	0.201159	4	FALSE	1234	445453	0.00276256
427.42	Cardiac arrest	circulatory system	0.0102056	0.0269346	1.01026	0.958309	1.06502	0.704759	0	0.46268	6	FALSE	1616	445066	0.00361779
427.5	Arrhythmia (cardiac) NOS	circulatory system	0.0426776	0.00885803	1.0436	1.02564	1.06188	1.45035e-06	49.7428	0.0362573	10	TRUE	17254	409431	0.0404373
427.6	Premature beats	circulatory system	0.109455	0.0144542	1.11567	1.08451	1.14773	3.66117e-14	21.2593	0.247387	10	TRUE	6037	433720	0.013728
427.61	Supraventricular premature beats	circulatory system	0.117095	0.0330703	1.12423	1.05367	1.19951	0.000398942	38.6737	0.163379	5	FALSE	1164	439829	0.0026395
427.7	Tachycardia NOS	circulatory system	-0.00931452	0.0101962	0.990729	0.971126	1.01073	0.360966	17.0766	0.281106	11	FALSE	12024	421326	0.0277466
427.8	Sinoatrial node dysfunction (Bradycardia)	circulatory system	0.0477686	0.017345	1.04893	1.01387	1.0852	0.00588664	2.05152	0.417276	9	FALSE	4114	438441	0.00929602
427.9	Palpitations	circulatory system	0.0425917	0.00967333	1.04351	1.02391	1.06348	1.0676e-05	34.3759	0.123612	11	TRUE	13504	423102	0.0309295
428	Congestive heart failure; nonhypertensive	circulatory system	0.010779	0.00598004	1.01084	0.999059	1.02275	0.0714662	24.7018	0.208408	11	FALSE	39272	422049	0.0851294
428.1	Congestive heart failure (CHF) NOS	circulatory system	0.0162103	0.00732353	1.01634	1.00186	1.03104	0.0268664	0	0.953903	11	FALSE	25476	433398	0.0555185
428.2	Heart failure NOS	circulatory system	0.00751657	0.0118276	1.00754	0.984457	1.03117	0.525097	0	0.463233	8	FALSE	8109	458731	0.01737
428.3	Heart failure with reduced EF [Systolic or combined heart failure]	circulatory system	0.0189258	0.00874334	1.01911	1.00179	1.03672	0.0304189	23.8714	0.223525	10	FALSE	18014	441499	0.0392024
428.4	Heart failure with preserved EF [Diastolic heart failure]	circulatory system	-0.0010085	0.0116441	0.998992	0.976451	1.02205	0.930981	0	0.490488	9	FALSE	9950	446920	0.0217786
429	Ill-defined descriptions and complications of heart disease	circulatory system	-0.0296627	0.0120182	0.970773	0.948173	0.993911	0.0135814	0	0.547516	11	FALSE	9012	439781	0.0200805
429.1	Heart transplant/surgery	circulatory system	-0.013174	0.0257941	0.986912	0.938259	1.03809	0.609535	0	0.779353	9	FALSE	1868	461444	0.00403184
429.2	Abnormal function study of cardiovascular system	circulatory system	-0.028082	0.0182773	0.972309	0.938094	1.00777	0.12443	36.9351	0.113006	10	FALSE	3727	454725	0.00812953
429.3	Symptoms involving cardiovascular system	circulatory system	-0.0392219	0.0185848	0.961537	0.927143	0.997208	0.0348215	0	0.798323	8	FALSE	3767	304690	0.0122124
429.9	Cardiac complications, not elsewhere classified	circulatory system	-0.0119696	0.0496812	0.988102	0.896423	1.08916	0.809611	57.1014	0.0971909	3	FALSE	523	309526	0.00168683
430	Intracranial hemorrhage	circulatory system	-0.023304	0.0170682	0.976965	0.944824	1.0102	0.172146	0	0.63533	11	FALSE	4010	460168	0.00863893
430.1	Subarachnoid hemorrhage	circulatory system	0.00603449	0.034347	1.00605	0.940556	1.07611	0.860536	0	0.679452	6	FALSE	983	461285	0.00212647
430.2	Intracerebral hemorrhage	circulatory system	-0.0346875	0.0243881	0.965907	0.920823	1.0132	0.154936	0	0.756974	7	FALSE	1935	462824	0.00416345
430.3	Subdural hemorrhage	circulatory system	-0.0283455	0.0354367	0.972052	0.90683	1.04197	0.423774	0	0.8794	4	FALSE	1037	317246	0.00325811
433	Cerebrovascular disease	circulatory system	-0.0495779	0.00557904	0.951631	0.941282	0.962094	6.30937e-19	56.2744	0.0112372	11	TRUE	46464	409757	0.101845
433.1	Occlusion and stenosis of precerebral arteries	circulatory system	-0.0742732	0.0094598	0.928418	0.911363	0.945792	4.11218e-15	0	0.528617	10	TRUE	14965	439522	0.0329272
433.11	Occlusion of cerebral arteries, with cerebral infarction	circulatory system	-0.0540191	0.0316373	0.947414	0.890451	1.00802	0.0877383	0	0.930112	7	FALSE	1290	459045	0.00280231
433.12	Cerebral atherosclerosis	circulatory system	-0.0451216	0.0331437	0.955881	0.895761	1.02004	0.17339	0	0.89868	5	FALSE	1078	459684	0.0023396
433.2	Occlusion of cerebral arteries	circulatory system	-0.0529214	0.00894245	0.948455	0.931976	0.965225	3.25879e-09	4.49381	0.400226	11	TRUE	15902	446798	0.0343678
433.21	Cerebral artery occlusion, with cerebral infarction	circulatory system	-0.0555494	0.00903845	0.945965	0.929355	0.962872	7.95102e-10	9.76506	0.351151	11	TRUE	15554	447361	0.0336001
433.3	Cerebral ischemia	circulatory system	-0.0395866	0.00802371	0.961187	0.946189	0.976422	8.06872e-07	0	0.55647	11	TRUE	20545	436983	0.0449044
433.31	Transient cerebral ischemia	circulatory system	-0.0444824	0.00868283	0.956492	0.940353	0.972909	3.00657e-07	0	0.606262	11	TRUE	17771	439184	0.03889
433.5	Cerebral aneurysm	circulatory system	-0.00811625	0.0334479	0.991917	0.928975	1.05912	0.808274	0	0.591718	5	FALSE	1131	463456	0.00243442
433.6	Acute, but ill-defined cerebrovascular disease	circulatory system	-0.0569416	0.0142368	0.944649	0.918654	0.97138	6.34497e-05	65.1155	0.0136269	6	FALSE	6578	300069	0.0214514
433.8	Late effects of cerebrovascular disease	circulatory system	-0.059006	0.0126928	0.942701	0.919538	0.966447	3.33907e-06	21.0626	0.255705	9	TRUE	8276	450618	0.0180347
440	Atherosclerosis	circulatory system	-0.0375248	0.0104652	0.963171	0.943616	0.983131	0.000336207	6.11418	0.385018	10	FALSE	12191	439581	0.0269849
440.1	Atherosclerosis of renal artery	circulatory system	-0.114238	0.0437293	0.892045	0.818775	0.971873	0.00899086	56.313	0.0432359	6	FALSE	662	459496	0.00143864
440.2	Atherosclerosis of the extremities	circulatory system	-0.0399766	0.0122602	0.960812	0.937999	0.98418	0.00111148	0	0.697555	10	FALSE	8725	449244	0.0190515
440.21	Atherosclerosis of native arteries of the extremities with ulceration or gangrene	circulatory system	0.0918299	0.0282112	1.09618	1.03721	1.1585	0.00113356	0	0.508982	6	FALSE	1621	315378	0.00511358
440.22	Atherosclerosis of native arteries of the extremities with intermittent claudication	circulatory system	-0.085941	0.015457	0.917648	0.890265	0.945874	2.69741e-08	0	0.890566	8	TRUE	5504	307762	0.0175697
440.9	Atherosclerosis of aorta	circulatory system	-0.0493314	0.033151	0.951866	0.891985	1.01577	0.136729	0	0.578204	5	FALSE	1156	457924	0.00251808
441	Vascular insufficiency of intestine	circulatory system	-0.0686033	0.0285129	0.933697	0.882949	0.987362	0.0161265	0	0.923499	5	FALSE	1444	463112	0.00310834
441.1	Acute vascular insufficiency of intestine	circulatory system	-0.110413	0.0416972	0.895464	0.825193	0.971719	0.00809748	0	0.713602	5	FALSE	664	456262	0.00145319
441.2	Chronic vascular insufficiency of intestine	circulatory system	-0.193236	0.0889084	0.824287	0.692468	0.9812	0.0297481	0	0.48887	2	FALSE	198	455484	0.000434514
442	Other aneurysm	circulatory system	0.0560273	0.00902924	1.05763	1.03907	1.07651	5.46625e-10	26.2946	0.193647	11	TRUE	15891	446061	0.0343997
442.1	Aortic aneurysm	circulatory system	0.0680319	0.00971012	1.0704	1.05022	1.09097	2.4472e-12	37.6975	0.09819	11	TRUE	13710	448979	0.0296311
442.11	Abdominal aortic aneurysm	circulatory system	0.0473526	0.0116548	1.04849	1.02481	1.07272	4.8461e-05	0.565483	0.429039	9	FALSE	9508	453305	0.0205439
442.2	Aneurysm of iliac artery	circulatory system	0.107807	0.0315601	1.11383	1.04702	1.18491	0.000635611	6.21373	0.376802	6	FALSE	1271	460053	0.00275511
442.3	Aneurysm of artery of lower extremity	circulatory system	0.106605	0.0371975	1.1125	1.03427	1.19663	0.00415784	0	0.684376	6	FALSE	881	463888	0.00189557
442.4	Arterial dissection	circulatory system	-0.0577124	0.0731118	0.943921	0.817905	1.08935	0.429894	6.54419	0.360356	4	FALSE	248	459391	0.000539554
442.8	Aneurysm of other specified artery	circulatory system	0.000989583	0.0393722	1.00099	0.926651	1.08129	0.979948	18.956	0.29397	5	FALSE	806	463011	0.00173775
443	Peripheral vascular disease	circulatory system	-0.00394729	0.00721559	0.99606	0.982073	1.01025	0.584344	0	0.525714	11	FALSE	26277	429831	0.0576114
443.1	Raynaud's syndrome	circulatory system	0.0326268	0.0267213	1.03316	0.980448	1.08872	0.222085	8.1843	0.359897	5	FALSE	1658	463526	0.00356418
443.7	Peripheral angiopathy in diseases classified elsewhere	circulatory system	0.0656359	0.0510545	1.06784	0.966157	1.18022	0.198581	12.5944	0.333555	7	FALSE	500	461154	0.00108306
443.8	Other specified peripheral vascular diseases	circulatory system	-0.0544558	0.0301304	0.947	0.892695	1.00461	0.0707097	38.7739	0.162713	5	FALSE	1426	449967	0.00315911
443.9	Peripheral vascular disease, unspecified	circulatory system	-0.00572611	0.0075662	0.99429	0.979654	1.00914	0.449169	16.1368	0.290162	11	FALSE	23937	432108	0.0524882
444	Arterial embolism and thrombosis	circulatory system	-0.0377114	0.0192076	0.962991	0.927412	0.999935	0.0496044	0	0.553948	6	FALSE	3279	459933	0.00707883
444.1	Arterial embolism and thrombosis of lower extremity artery	circulatory system	-0.00130882	0.0255548	0.998692	0.949903	1.04999	0.959153	28.2642	0.233128	5	FALSE	1836	462468	0.00395431
444.2	Embolism and thrombosis of abdominal aorta	circulatory system	-0.17039	0.069945	0.843336	0.735298	0.967248	0.0148485	58.6086	0.0644028	4	FALSE	253	448599	0.00056366
446	Polyarteritis nodosa and allied conditions	circulatory system	0.0560641	0.0259028	1.05767	1.00531	1.11275	0.0304335	0	0.585898	7	FALSE	1775	462372	0.00382422
446.4	Wegener's granulomatosis	circulatory system	-0.0023517	0.0606501	0.997651	0.885836	1.12358	0.96907	0	0.642628	3	FALSE	315	455578	0.000690952
446.5	Giant cell arteritis	circulatory system	0.0994612	0.0412683	1.10458	1.01875	1.19763	0.0159477	0	0.620542	5	FALSE	702	463833	0.00151119
446.6	Polyarteritis nodosa	circulatory system	0.0107545	0.108787	1.01081	0.816715	1.25104	0.921251	35.76	0.212155	2	FALSE	130	455086	0.000285579
446.9	Arteritis NOS	circulatory system	0.0539246	0.0454231	1.05541	0.965506	1.15367	0.235163	0	0.577306	4	FALSE	597	461049	0.0012932
447	Other disorders of arteries and arterioles	circulatory system	0.0037349	0.0171302	1.00374	0.970601	1.03801	0.827405	49.126	0.0326754	11	FALSE	4009	456565	0.00870436
447.1	Stricture of artery	circulatory system	-0.0514621	0.0272804	0.94984	0.900387	1.00201	0.0592393	28.2142	0.233461	5	FALSE	1518	462612	0.00327064
447.7	Aortic ectasia	circulatory system	0.184494	0.0397502	1.20261	1.11247	1.30005	3.46161e-06	28.898	0.21826	6	TRUE	812	314886	0.00257208
448	Disease of capillaries	circulatory system	0.0372331	0.0621264	1.03793	0.918942	1.17234	0.548965	39.1315	0.19993	2	FALSE	366	454678	0.000804318
450	Noninfectious disorders of lymphatic channels	circulatory system	0.106449	0.0199997	1.11232	1.06956	1.15679	1.02327e-07	44.7442	0.080613	8	TRUE	3067	469515	0.00648988
451	Phlebitis and thrombophlebitis	circulatory system	0.0978868	0.0193588	1.10284	1.06178	1.14549	4.27109e-07	0	0.873188	6	TRUE	3172	453314	0.00694873
451.2	Phlebitis and thrombophlebitis of lower extremities	circulatory system	0.0977653	0.0250775	1.1027	1.04982	1.15826	9.67805e-05	0	0.525537	5	FALSE	1855	456164	0.00405005
452	Other venous embolism and thrombosis	circulatory system	0.0882433	0.00941588	1.09225	1.07228	1.1126	7.13435e-21	7.72321	0.370827	10	TRUE	15130	437239	0.0334461
452.1	Iatrogenic pulmonary embolism and infarction	circulatory system	0.148671	0.0831176	1.16029	0.985864	1.36558	0.0736668	0	0.501082	3	FALSE	192	309807	0.000619357
452.2	Deep vein thrombosis [DVT]	circulatory system	0.0909421	0.0124574	1.09521	1.06879	1.12228	2.87304e-13	0.734259	0.423509	8	TRUE	8469	444003	0.0187172
452.8	Postphlebitic syndrome	circulatory system	0.159124	0.0953895	1.17248	0.972548	1.41352	0.0952863	0	0.872542	3	FALSE	168	449917	0.000373263
453	Chronic venous hypertension	circulatory system	0.231132	0.0318594	1.26003	1.18375	1.34121	4.02369e-13	0	0.668357	3	TRUE	1335	454006	0.00293187
454	Varicose veins	circulatory system	0.149645	0.00912235	1.16142	1.14084	1.18237	1.7829e-60	29.5553	0.164258	11	TRUE	14728	441474	0.0322839
454.1	Varicose veins of lower extremity	circulatory system	0.164164	0.00989592	1.17841	1.15577	1.20149	8.36857e-62	37.5714	0.108263	10	TRUE	12443	445849	0.0271508
454.11	Varicose veins of lower extremity, symptomtic	circulatory system	0.198856	0.015392	1.22001	1.18375	1.25737	3.49839e-38	0	0.775118	9	TRUE	5395	450717	0.0118282
455	Hemorrhoids	circulatory system	-0.00772243	0.00585779	0.992307	0.98098	1.00377	0.187397	0	0.518976	12	FALSE	40979	387222	0.0957004
456	Chronic venous insufficiency [CVI]	circulatory system	0.162091	0.0106095	1.17597	1.15177	1.20068	1.07478e-52	13.1274	0.324982	9	TRUE	12177	438737	0.0270051
457	Encounter for long-term (current) use of anticoagulants, antithrombotics, aspirin	circulatory system	-0.00929677	0.0172555	0.990746	0.957799	1.02483	0.590045	0	0.597404	5	FALSE	4379	299601	0.0144056
457.2	Encounter for long-term (current) use of antiplatelets/antithrombotics	circulatory system	-0.0240302	0.0383964	0.976256	0.905484	1.05256	0.531417	0	0.72961	4	FALSE	876	309872	0.002819
457.3	Encounter for long-term (current) use of aspirin	circulatory system	-0.0109343	0.0196739	0.989125	0.95171	1.02801	0.578363	0	0.690861	5	FALSE	3328	301314	0.0109243
458	Hypotension	circulatory system	0.0309003	0.00692547	1.03138	1.01748	1.04548	8.12642e-06	0	0.772172	11	TRUE	27233	412273	0.0619627
458.1	Orthostatic hypotension	circulatory system	0.0910126	0.0121579	1.09528	1.06949	1.1217	7.10582e-14	0	0.468437	10	TRUE	8375	437401	0.0187875
458.2	Iatrogenic hypotension	circulatory system	0.0342055	0.0313966	1.0348	0.973039	1.10047	0.27595	0	0.595134	5	FALSE	1268	447235	0.00282718
458.9	Hypotension NOS	circulatory system	0.0167722	0.00871151	1.01691	0.999698	1.03443	0.0541931	0	0.676599	11	FALSE	16543	424714	0.0374906
459	Other disorders of circulatory system	circulatory system	0.0155826	0.00705791	1.0157	1.00175	1.02985	0.0272567	1.01472	0.433865	12	FALSE	24542	429987	0.0539944
459.1	Hemorrhage NOS	circulatory system	-0.0259249	0.0595831	0.974408	0.867009	1.09511	0.663486	49.6069	0.11391	4	FALSE	369	443570	0.000831195
459.7	Blood vessel replaced	circulatory system	-0.0318768	0.0323409	0.968626	0.909133	1.03201	0.324304	0	0.548642	6	FALSE	1266	278162	0.00453068
459.9	Circulatory disease NEC	circulatory system	0.0159174	0.00736848	1.01604	1.00148	1.03082	0.0307573	0	0.746117	11	FALSE	22319	434305	0.0488783
464	Acute sinusitis	respiratory	0.00326535	0.00986532	1.00327	0.984058	1.02286	0.74065	0	0.531729	10	FALSE	13853	433187	0.0309883
465	Acute upper respiratory infections of multiple or unspecified sites	respiratory	-0.0165402	0.00582093	0.983596	0.972438	0.994882	0.00449015	0	0.453534	11	FALSE	45811	381119	0.107303
465.2	Acute pharyngitis	respiratory	-0.0030269	0.0119255	0.996978	0.973945	1.02056	0.799637	37.4416	0.109224	10	FALSE	9098	441395	0.0201957
465.4	Acute laryngitis and tracheitis	respiratory	0.0253754	0.0512222	1.0257	0.927727	1.13402	0.620318	9.3788	0.35287	5	FALSE	471	468843	0.00100359
470	Septal Deviations/Turbinate Hypertrophy	respiratory	0.0248649	0.0103454	1.02518	1.0046	1.04618	0.0162398	0.956191	0.432065	11	FALSE	11466	445796	0.0250753
471	Nasal polyps	respiratory	0.0562455	0.0155363	1.05786	1.02613	1.09057	0.000294302	0	0.50291	7	FALSE	4793	456159	0.010398
472	Chronic pharyngitis and nasopharyngitis	respiratory	0.0172351	0.0104504	1.01738	0.996758	1.03844	0.0991009	0	0.56158	10	FALSE	12046	434507	0.0269755
473	Diseases of the larynx and vocal cords	respiratory	-0.0142994	0.0103658	0.985802	0.965976	1.00604	0.167748	33.0934	0.134035	11	FALSE	11848	443581	0.026015
473.1	Chronic laryngitis	respiratory	-0.0514357	0.045985	0.949865	0.867999	1.03945	0.26334	12.8312	0.332761	6	FALSE	598	455898	0.00130998
473.3	Paralysis/spasm of vocal cords or larynx	respiratory	0.017206	0.0331638	1.01735	0.95333	1.08568	0.603888	23.2864	0.259046	6	FALSE	1117	458269	0.00243151
473.4	Voice disturbance	respiratory	-0.0115966	0.0122412	0.98847	0.965037	1.01247	0.343464	27.8233	0.188121	10	FALSE	8618	446568	0.0189329
474	Acute and chronic tonsillitis	respiratory	0.000799385	0.0182172	1.0008	0.965696	1.03718	0.964999	8.1773	0.367132	9	FALSE	3575	454049	0.00781209
474.1	Acute tonsillitis	respiratory	-0.0352906	0.0375858	0.965325	0.896769	1.03912	0.347765	32.588	0.216771	4	FALSE	884	455748	0.00193591
474.2	Chronic tonsillitis and adenoiditis	respiratory	-0.00673857	0.0229151	0.993284	0.94966	1.03891	0.768707	0	0.698421	6	FALSE	2282	456597	0.00497299
475	Chronic sinusitis	respiratory	0.0129647	0.00792057	1.01305	0.997444	1.0289	0.101665	0	0.776343	10	FALSE	21580	419119	0.0489677
475.9	Postnasal drip	respiratory	-0.035095	0.0357451	0.965514	0.900186	1.03558	0.326192	0	0.541421	7	FALSE	997	312896	0.00317624
476	Allergic rhinitis	respiratory	-0.00174109	0.00545153	0.99826	0.987651	1.00898	0.749442	9.90613	0.349816	11	FALSE	53333	379625	0.123183
477	Epistaxis or throat hemorrhage	respiratory	-0.000473564	0.0129023	0.999527	0.974567	1.02512	0.970721	17.2614	0.279325	11	FALSE	7290	449043	0.0159752
478	Throat pain	respiratory	0.0296772	0.0298566	1.03012	0.971571	1.0922	0.320226	0	0.860162	5	FALSE	1422	452595	0.00313204
479	Other upper respiratory disease	respiratory	0.00474828	0.0110697	1.00476	0.983195	1.0268	0.667965	1.41183	0.425463	10	FALSE	10512	430788	0.0238205
480	Pneumonia	respiratory	-0.000323876	0.00608491	0.999676	0.987825	1.01167	0.957552	0	0.956022	12	FALSE	35039	422725	0.0765438
480.1	Bacterial pneumonia	respiratory	-0.00412533	0.00924974	0.995883	0.977991	1.0141	0.655602	28.9243	0.169845	11	FALSE	13730	448744	0.0296882
480.11	Pneumococcal pneumonia	respiratory	0.00335928	0.0114963	1.00336	0.98101	1.02623	0.77013	45.3032	0.103559	6	FALSE	8411	457969	0.0180346
480.12	Pseudomonal pneumonia	respiratory	-0.0543003	0.0569111	0.947148	0.847178	1.05891	0.340021	55.657	0.104858	3	FALSE	369	452272	0.000815216
480.13	MRSA pneumonia	respiratory	-0.0975621	0.0903991	0.907046	0.759769	1.08287	0.280482	42.4436	0.187465	2	FALSE	170	308599	0.000550573
480.2	Viral pneumonia	respiratory	0.0551207	0.0530047	1.05667	0.952403	1.17235	0.298376	0	0.70178	5	FALSE	441	456836	0.000964405
480.3	Pneumonia due to fungus (mycoses)	respiratory	-0.0199715	0.0388515	0.980227	0.908356	1.05778	0.607219	0	0.595176	5	FALSE	860	458793	0.00187098
480.5	Bronchopneumonia and lung abscess	respiratory	0.015545	0.0320571	1.01567	0.953815	1.08153	0.627735	0	0.944377	5	FALSE	1159	458563	0.00252109
481	Influenza	respiratory	-0.0397814	0.0190448	0.960999	0.925789	0.997549	0.0367231	0	0.815114	8	FALSE	3473	449349	0.00766968
483	Acute bronchitis and bronchiolitis	respiratory	-0.0328246	0.00855412	0.967708	0.951619	0.984069	0.000124405	0	0.474003	10	FALSE	19016	409107	0.0444171
495	Asthma	respiratory	-0.0338605	0.00783494	0.966706	0.951975	0.981666	1.54813e-05	1.95256	0.420897	10	TRUE	22541	430010	0.0498088
495.1	Chronic obstructive asthma	respiratory	-0.0626544	0.02525	0.939268	0.893916	0.986921	0.0130882	27.2162	0.240105	5	FALSE	2028	305503	0.00659446
495.11	Chronic obstructive asthma with exacerbation	respiratory	-0.0707928	0.0519933	0.931655	0.841392	1.0316	0.173332	14.0601	0.312358	3	FALSE	526	308582	0.00170167
495.2	Asthma with exacerbation	respiratory	-0.0489136	0.0205741	0.952263	0.914628	0.991448	0.0174334	55.9867	0.0153382	10	FALSE	2973	455590	0.0064833
496	Chronic airway obstruction	respiratory	-0.00987502	0.00495407	0.990174	0.980606	0.999835	0.0462271	53.2298	0.0185871	11	FALSE	62895	390599	0.13869
496.1	Emphysema	respiratory	0.019748	0.0122656	1.01994	0.995717	1.04476	0.107391	0	0.730244	11	FALSE	8120	449228	0.0177545
496.2	Chronic bronchitis	respiratory	-0.0547671	0.00882155	0.946706	0.930478	0.963216	5.35512e-10	37.4644	0.0998935	11	TRUE	16675	438275	0.0366524
496.21	Obstructive chronic bronchitis	respiratory	-0.0614337	0.00935423	0.940415	0.923331	0.957816	5.11729e-11	12.4226	0.325858	11	TRUE	14704	442269	0.032177
496.3	Bronchiectasis	respiratory	0.0162307	0.0198764	1.01636	0.97753	1.05674	0.414167	10.8449	0.345872	8	FALSE	2843	459956	0.00614306
497	Bronchitis	respiratory	-0.0298155	0.0112661	0.970625	0.949427	0.992295	0.00813312	19.6971	0.267683	9	FALSE	10589	430446	0.0240094
498	Acute bronchospasm	respiratory	-0.0884175	0.0577476	0.915379	0.817421	1.02507	0.125744	0	0.905457	3	FALSE	454	456060	0.000994493
500	Lung disease due to external agents	respiratory	-0.0238769	0.0239096	0.976406	0.931705	1.02325	0.317973	1.73189	0.411449	7	FALSE	2130	456658	0.00464267
500.1	Extrinsic allergic alveolitis	respiratory	0.0456828	0.0655084	1.04674	0.920617	1.19015	0.485578	0	0.437928	3	FALSE	317	444570	0.00071254
500.2	Pneumoconiosis	respiratory	-0.0552616	0.0296958	0.946238	0.892736	1.00295	0.062755	34.2714	0.206632	4	FALSE	1404	449146	0.00311619
501	Pneumonitis due to inhalation of food or vomitus	respiratory	0.0180529	0.0193685	1.01822	0.980288	1.05761	0.351298	28.1469	0.223734	6	FALSE	3059	453649	0.00669793
502	Postinflammatory pulmonary fibrosis	respiratory	0.00603726	0.0170051	1.00606	0.973077	1.04015	0.72257	54.6057	0.0397089	7	FALSE	4187	453808	0.00914202
503	Pulmonary congestion and hypostasis	respiratory	0.00320425	0.0237388	1.00321	0.957602	1.05099	0.892628	2.46755	0.392483	5	FALSE	2156	444955	0.00482207
504	Other alveolar and parietoalveolar pneumonopathy	respiratory	0.0199121	0.0213347	1.02011	0.978335	1.06367	0.350656	18.3954	0.284394	8	FALSE	2734	456565	0.00595255
504.1	Idiopathic fibrosing alveolitis	respiratory	0.0200363	0.0324197	1.02024	0.957428	1.08717	0.536557	0	0.578539	5	FALSE	1232	314595	0.00390087
505	Other pulmonary inflamation or edema	respiratory	-0.0323915	0.0358429	0.968127	0.90245	1.03859	0.36615	23.8577	0.254914	6	FALSE	963	456811	0.00210366
506	Empyema and pneumothorax	respiratory	0.0139369	0.0156757	1.01403	0.983353	1.04567	0.373963	0	0.748569	7	FALSE	4718	454562	0.0102726
507	Pleurisy; pleural effusion	respiratory	0.0193188	0.0079153	1.01951	1.00381	1.03545	0.0146594	0	0.454671	11	FALSE	19523	438232	0.0426495
508	Pulmonary collapse; interstitial and compensatory emphysema	respiratory	-0.00764201	0.00993285	0.992387	0.973254	1.0119	0.441676	0	0.696255	8	FALSE	13149	438078	0.0291405
509	Respiratory failure, insufficiency, arrest	respiratory	-0.0293995	0.00807827	0.971028	0.955775	0.986525	0.000273351	0	0.952278	11	FALSE	20095	432981	0.0443524
509.1	Respiratory failure	respiratory	-0.0329712	0.00946266	0.967566	0.949787	0.985679	0.00049333	0	0.823108	11	FALSE	14418	440442	0.0316977
509.2	Respiratory insufficiency	respiratory	-0.0221635	0.0185056	0.97808	0.943241	1.01421	0.231047	0	0.631001	7	FALSE	3219	453975	0.00704077
509.3	Pulmonary insufficiency or respiratory failure following trauma and surgery	respiratory	-0.0912004	0.0242805	0.912835	0.870411	0.957326	0.000172574	0	0.590725	5	FALSE	1961	452685	0.00431325
509.5	Respiratory arrest	respiratory	0.0251636	0.0785166	1.02548	0.879215	1.19608	0.748599	0	0.700495	3	FALSE	182	444105	0.000409645
509.8	Dependence on respirator [Ventilator] or supplemental oxygen	respiratory	-0.0266031	0.0160004	0.973748	0.943685	1.00477	0.0963806	0	0.529337	6	FALSE	4900	451855	0.0107279
510	Other diseases of lung	respiratory	0.000754399	0.00981378	1.00075	0.981689	1.02019	0.938726	63.3615	0.00349289	10	FALSE	13549	446509	0.0294506
510.2	Lung transplant	respiratory	0.0726227	0.0708658	1.07532	0.935876	1.23555	0.305462	31.4844	0.232347	3	FALSE	245	464140	0.000527579
512	Other symptoms of respiratory system	respiratory	-0.0117737	0.00430352	0.988295	0.979994	0.996667	0.00622255	54.521	0.015165	11	FALSE	111685	310303	0.264664
512.1	Wheezing	respiratory	-0.0445372	0.0203288	0.95644	0.919081	0.995317	0.0284631	55.1758	0.0174346	10	FALSE	3016	452482	0.00662132
512.2	Painful respiration	respiratory	-0.032627	0.0165838	0.9679	0.936945	0.999877	0.0491362	0	0.843586	10	FALSE	4715	444613	0.0104934
512.7	Shortness of breath	respiratory	-0.00663757	0.00526067	0.993384	0.983195	1.00368	0.207044	36.8168	0.104693	11	FALSE	56292	377685	0.129712
512.8	Cough	respiratory	-0.0211033	0.00589762	0.979118	0.967865	0.990501	0.000345868	52.8546	0.0196695	11	FALSE	43406	379330	0.102679
512.9	Other dyspnea	respiratory	-0.00542145	0.00608941	0.994593	0.982793	1.00653	0.3733	8.00969	0.368283	10	FALSE	41767	379733	0.0990913
513	Respiratory abnormalities	respiratory	-0.0116828	0.0135219	0.988385	0.962535	1.01493	0.387592	22.73	0.233921	10	FALSE	7008	456258	0.0151274
513.3	Hypoventilation	respiratory	0.0145818	0.0231724	1.01469	0.969635	1.06184	0.529169	29.4527	0.193013	8	FALSE	2383	466367	0.00508373
513.31	Apnea	respiratory	0.0155095	0.0377375	1.01563	0.943221	1.0936	0.681085	60.4392	0.0554572	4	FALSE	941	467566	0.00200851
513.32	Orthopnea	respiratory	0.0470071	0.0672158	1.04813	0.918757	1.19572	0.484335	0	0.985376	3	FALSE	309	469457	0.000657774
513.4	Hyperventilation	respiratory	-0.017524	0.0391126	0.982629	0.910116	1.06092	0.654126	7.78172	0.354217	4	FALSE	742	465504	0.00159143
513.8	Disorders of diaphragm	respiratory	-0.0559678	0.029031	0.94557	0.893269	1.00093	0.0538723	0	0.870278	6	FALSE	1505	471196	0.00318383
514	Abnormal findings examination of lungs	respiratory	0.0227254	0.0076962	1.02299	1.00767	1.03853	0.00314894	53.1708	0.0187548	11	FALSE	22704	431650	0.0499698
514.1	Abnormal results of function study of pulmonary system	respiratory	0.00899035	0.0554166	1.00903	0.905178	1.1248	0.871123	0	0.893986	6	FALSE	427	466114	0.000915246
514.2	Solitary pulmonary nodule	respiratory	0.0119287	0.0101657	1.012	0.992036	1.03237	0.240623	58.6596	0.0130886	9	FALSE	13192	295275	0.0427663
516	Abnormal sputum	respiratory	0.00875635	0.0155309	1.00879	0.97855	1.03997	0.572888	27.756	0.180322	11	FALSE	4866	465292	0.0103497
516.1	Hemoptysis	respiratory	0.00667684	0.016058	1.0067	0.975509	1.03889	0.677561	34.7836	0.120366	11	FALSE	4550	466565	0.00965794
519	Other diseases of respiratory system, not elsewhere classified	respiratory	0.000992259	0.00807527	1.00099	0.985275	1.01696	0.902205	27.0185	0.187018	11	FALSE	18421	440560	0.0401346
519.1	Tracheostomy complications	respiratory	-0.217672	0.0602366	0.804389	0.714813	0.90519	0.000301946	62.3074	0.0468643	4	FALSE	340	454785	0.000747048
519.2	Respiratory complications	respiratory	-0.0438306	0.0662707	0.957116	0.840533	1.08987	0.508364	0	0.880454	3	FALSE	302	450194	0.000670372
519.8	Other diseases of respiratory system, NEC	respiratory	0.000951025	0.010246	1.00095	0.981051	1.02126	0.926047	0	0.91077	7	FALSE	10797	457611	0.0230504
519.9	Symptoms involving respiratory system and other chest symptoms	respiratory	-0.0143115	0.017895	0.98579	0.951814	1.02098	0.423856	28.1946	0.203275	8	FALSE	3874	453730	0.00846584
520	Disorders of tooth development	digestive	-0.0269042	0.0196607	0.973454	0.936657	1.0117	0.171178	0	0.439712	6	FALSE	3135	452682	0.00687776
520.1	Hereditary disturbances in tooth structure	digestive	0.0316993	0.0421534	1.03221	0.950355	1.12111	0.452052	0	0.91753	3	FALSE	775	456536	0.00169469
520.2	Disturbances in tooth eruption	digestive	-0.040438	0.0263935	0.960369	0.911952	1.01136	0.125493	31.4002	0.212136	5	FALSE	1629	457617	0.00354712
521	Diseases of hard tissues of teeth	digestive	0.00413669	0.0054393	1.00415	0.993497	1.01491	0.446944	0	0.783114	9	FALSE	55520	399371	0.122051
521.1	Dental caries	digestive	0.00308698	0.00549631	1.00309	0.992344	1.01396	0.574357	0	0.818007	9	FALSE	53990	401300	0.118584
521.2	Dental abrasion, erosion and attrition	digestive	0.0133057	0.0168985	1.01339	0.98038	1.04752	0.431054	0	0.547687	5	FALSE	4677	449301	0.0103023
522	Diseases of pulp and periapical tissues	digestive	0.0186659	0.0103035	1.01884	0.998473	1.03963	0.0700457	9.36122	0.357655	8	FALSE	12636	445916	0.0275563
522.1	Pulpitis and necrosis of tooth pulp	digestive	0.0415008	0.0141832	1.04237	1.0138	1.07176	0.00343304	40.9502	0.148327	5	FALSE	6686	439631	0.0149804
522.5	Periapical abscess	digestive	-0.0157566	0.0176897	0.984367	0.950823	1.01909	0.373078	48.3711	0.0709682	7	FALSE	4068	456741	0.00882795
523	Gingival and periodontal diseases	digestive	-0.00152149	0.00594608	0.99848	0.986911	1.01018	0.798042	0	0.793093	8	FALSE	44830	410461	0.0984645
523.1	Gingivitis	digestive	0.00301444	0.00983356	1.00302	0.983872	1.02254	0.759189	17.9473	0.297213	6	FALSE	14311	440187	0.0314875
523.3	Periodontitis (acute or chronic)	digestive	-0.00726549	0.00785361	0.992761	0.977596	1.00816	0.354906	0	0.722074	6	FALSE	23367	426939	0.0518914
523.31	Acute periodontitis	digestive	-0.00917068	0.00979734	0.990871	0.972026	1.01008	0.349254	17.8181	0.298125	6	FALSE	14532	437907	0.0321192
523.32	Chronic periodontitis	digestive	-0.0020267	0.0100279	0.997975	0.978552	1.01778	0.839834	0	0.809761	5	FALSE	13696	438106	0.0303142
524	Dentofacial anomalies, including malocclusion	digestive	-0.00197184	0.0193189	0.99803	0.960947	1.03654	0.918702	0	0.944834	5	FALSE	3536	302254	0.0115635
524.3	Anomalies of tooth position/malocclusion	digestive	-0.00417673	0.0266908	0.995832	0.945076	1.04931	0.87565	0	0.721909	5	FALSE	1835	304616	0.00598791
525	Other diseases of the teeth and supporting structures	digestive	-0.00030521	0.0056107	0.999695	0.988762	1.01075	0.956618	0	0.56948	9	FALSE	52183	400277	0.115332
525.1	Loss of teeth or edentulism	digestive	0.000457626	0.00704444	1.00046	0.986739	1.01437	0.948204	38.5696	0.164072	5	FALSE	30342	277061	0.0987043
525.2	Atrophy of edentulous alveolar ridge	digestive	-0.0162039	0.0239493	0.983927	0.938809	1.03121	0.498665	0	0.759024	5	FALSE	2300	451895	0.0050639
526	Diseases of the jaws	digestive	-0.00752333	0.0161658	0.992505	0.961551	1.02446	0.641656	0	0.720048	7	FALSE	5041	453704	0.0109887
526.1	Cysts of the jaws	digestive	-0.0249802	0.0655769	0.975329	0.857693	1.1091	0.703256	10.2666	0.328108	3	FALSE	300	468426	0.000640033
526.3	Anomalies of jaw size/symmetry	digestive	-0.0773367	0.0967889	0.925578	0.765643	1.11892	0.424276	0	0.937616	3	FALSE	147	309608	0.000474569
526.4	Temporomandibular joint disorders	digestive	-0.00391637	0.0235539	0.996091	0.951152	1.04315	0.867943	0	0.976903	5	FALSE	2377	311596	0.00757071
526.41	Temporomandibular joint disorder, unspecified	digestive	-0.0139881	0.0267344	0.986109	0.935769	1.03916	0.600819	0	0.954447	5	FALSE	1844	307457	0.00596183
526.42	Arthralgia/ankylosis of temporomandibular joint	digestive	0.0133563	0.0609576	1.01345	0.899318	1.14206	0.826566	0	0.547502	3	FALSE	371	302071	0.00122668
526.5	Inflammatory conditions of jaw	digestive	-0.0374645	0.0548614	0.963229	0.86503	1.07257	0.494675	0	0.88876	4	FALSE	435	312037	0.00139212
526.8	Exostosis of jaw	digestive	-0.0822646	0.0720102	0.921028	0.799793	1.06064	0.253287	14.3908	0.310958	3	FALSE	257	302927	0.00084767
526.9	Jaw disease NOS	digestive	0.111526	0.0604319	1.11798	0.993106	1.25856	0.0649668	49.6628	0.113582	4	FALSE	356	311581	0.00114126
527	Diseases of the salivary glands	digestive	-0.00432373	0.0149963	0.995686	0.966846	1.02539	0.773103	45.4071	0.0574065	10	FALSE	5717	459976	0.0122763
527.2	Sialoadenitis	digestive	-0.0992132	0.0334168	0.90555	0.848141	0.966845	0.0029881	0	0.762108	5	FALSE	1149	469793	0.00243979
527.7	Disturbance of salivary secretion	digestive	0.00581312	0.0184896	1.00583	0.970032	1.04295	0.753218	0	0.746421	7	FALSE	3829	462702	0.00820739
527.8	Other specified diseases of the salivary glands	digestive	-0.0524137	0.0715837	0.948936	0.824717	1.09187	0.464046	63.0436	0.066811	3	FALSE	269	471498	0.000570197
528	Diseases of the oral soft tissues, excluding lesions specific for gingiva and tongue	digestive	-0.0104941	0.0125671	0.989561	0.965485	1.01424	0.403691	0	0.905792	10	FALSE	7933	453316	0.017199
528.1	Stomatitis and mucositis	digestive	-0.0155291	0.0285356	0.984591	0.931036	1.04123	0.586303	0	0.939794	7	FALSE	1477	468106	0.00314534
528.11	Stomatitis and mucositis (ulcerative)	digestive	0.00399921	0.0485147	1.00401	0.912937	1.10416	0.934303	0	0.485478	4	FALSE	491	471326	0.00104066
528.12	Oral aphthae	digestive	-0.109064	0.0585504	0.896673	0.799458	1.00571	0.062499	59.0179	0.0623608	4	FALSE	398	467231	0.000851102
528.3	Cellulitis and abscess of oral soft tissues	digestive	-0.0390661	0.0393289	0.961687	0.890342	1.03875	0.320555	0	0.392151	4	FALSE	860	465728	0.00184317
528.4	Cysts of oral soft tissues	digestive	0.0521658	0.0793133	1.05355	0.90187	1.23074	0.510719	10.0635	0.328935	3	FALSE	220	461881	0.000476086
528.41	Cyst of the salivary gland	digestive	-0.0255394	0.0961873	0.974784	0.807298	1.17702	0.790611	4.15083	0.352288	3	FALSE	155	462219	0.000335226
528.5	Diseases of lips	digestive	-0.0339067	0.0368969	0.966662	0.899224	1.03916	0.358118	67.4896	0.0152299	5	FALSE	899	469731	0.00191021
528.6	Leukoplakia of oral mucosa	digestive	-0.0135125	0.0462335	0.986578	0.901109	1.08015	0.770083	0	0.440355	3	FALSE	670	460946	0.00145142
528.7	Sialolithiasis	digestive	-0.00213092	0.0503479	0.997871	0.904104	1.10136	0.96624	0	0.546215	4	FALSE	480	471597	0.00101678
529	Diseases and other conditions of the tongue	digestive	-0.0101841	0.0259156	0.989868	0.940844	1.04145	0.694342	74.0873	0.00169308	6	FALSE	1735	468953	0.00368609
529.1	Glossitis	digestive	0.0246781	0.0543729	1.02499	0.921373	1.14025	0.649924	0	0.700403	3	FALSE	416	464013	0.000895724
530	Diseases of esophagus	digestive	-0.0288643	0.00374908	0.971548	0.964435	0.978714	1.37093e-14	56.3208	0.00856875	12	TRUE	133153	313307	0.298242
530.1	Esophagitis, GERD and related diseases	digestive	-0.0287479	0.00379569	0.971661	0.96446	0.978917	3.62388e-14	59.9279	0.00392681	12	TRUE	128585	316518	0.288888
530.11	GERD	digestive	-0.0301241	0.00410413	0.970325	0.962551	0.978162	2.13667e-13	51.7017	0.0190108	12	TRUE	110990	322229	0.256198
530.12	Ulcer of esophagus	digestive	-0.0447282	0.0148298	0.956257	0.928863	0.98446	0.00256045	0	0.772068	5	FALSE	5039	443364	0.0112377
530.13	Barrett's esophagus	digestive	-0.019413	0.0109381	0.980774	0.959972	1.00203	0.0759303	0	0.849077	9	FALSE	10234	437349	0.022865
530.14	Reflux esophagitis	digestive	-0.0132811	0.00890935	0.986807	0.969725	1.00419	0.136042	5.67791	0.383969	7	FALSE	15103	421439	0.0345969
530.15	Eosinophilic esophagitis	digestive	0.0239644	0.0500162	1.02425	0.928611	1.12975	0.631845	0	0.967301	5	FALSE	518	316721	0.00163284
530.2	Esophageal bleeding (varices/hemorrhage)	digestive	-0.0191131	0.0172039	0.981068	0.948539	1.01471	0.26658	21.0002	0.256252	9	FALSE	4033	440465	0.00907316
530.3	Stricture and stenosis of esophagus	digestive	-0.0323156	0.0162647	0.968201	0.937823	0.999563	0.0469387	48.7162	0.0991958	5	FALSE	4443	440135	0.00999375
530.5	Disorders of esophageal motility	digestive	-0.0173418	0.0290897	0.982808	0.928341	1.04047	0.551074	0	0.950275	5	FALSE	1444	443547	0.00324501
530.6	Diverticulum of esophagus, acquired	digestive	-1.99122e-05	0.0503162	0.99998	0.906071	1.10362	0.999684	0	0.671718	4	FALSE	480	443473	0.0010812
530.7	Gastroesophageal laceration-hemorrhage syndrome	digestive	-0.146474	0.0521778	0.863748	0.779782	0.956756	0.00499727	0	0.517321	3	FALSE	466	438005	0.00106278
530.9	Heartburn	digestive	-0.0404632	0.0188854	0.960345	0.925447	0.996558	0.0321486	58.0508	0.0144862	9	FALSE	3376	437121	0.00766407
531	Peptic ulcer (excl. esophageal)	digestive	-0.0259864	0.00896335	0.974348	0.957381	0.991617	0.00374131	0	0.815992	12	FALSE	15172	452118	0.0324681
531.1	Hemorrhage from gastrointestinal ulcer	digestive	-0.00683671	0.0252814	0.993187	0.945173	1.04364	0.786834	23.1582	0.266854	5	FALSE	1910	466150	0.00408067
531.2	Gastric ulcer	digestive	-0.0226095	0.0149462	0.977644	0.949421	1.00671	0.13035	0	0.969369	10	FALSE	5105	463872	0.0108854
531.3	Duodenal ulcer	digestive	-0.0327729	0.0172718	0.967758	0.935546	1.00108	0.0577643	37.2406	0.144431	7	FALSE	3768	465477	0.00802992
531.4	Peptic ulcer, site unspecified	digestive	-0.0257141	0.0155056	0.974614	0.94544	1.00469	0.0972431	0	0.759416	9	FALSE	5462	459278	0.0117528
531.5	Gastrojejunal ulcer	digestive	0.0104614	0.113468	1.01052	0.809021	1.2622	0.926541	0	0.338505	2	FALSE	114	452808	0.000251699
532	Dysphagia	digestive	-0.00953678	0.00708152	0.990509	0.976856	1.00435	0.178072	48.8377	0.0478884	9	FALSE	28790	274139	0.0950388
535	Gastritis and duodenitis	digestive	-0.0221298	0.00613856	0.978113	0.966416	0.989952	0.000312103	41.7359	0.0632902	12	FALSE	33162	418096	0.0734879
535.1	Acute gastritis	digestive	-0.018858	0.0313097	0.981319	0.92291	1.04342	0.546971	0	0.504361	5	FALSE	1264	444981	0.00283252
535.2	Atrophic gastritis	digestive	-0.0569949	0.0249774	0.944599	0.89947	0.991992	0.0224979	0	0.876862	7	FALSE	1960	442691	0.00440795
535.6	Duodenitis	digestive	-0.0322963	0.0121966	0.96822	0.945349	0.991644	0.00809771	0	0.988009	6	FALSE	7426	442791	0.0164943
535.8	Other specified gastritis	digestive	-0.0313711	0.0117612	0.969116	0.947032	0.991715	0.00764549	27.2375	0.211129	8	FALSE	8054	441867	0.0179009
535.9	Gastritis and duodenitis, NOS	digestive	-0.0161931	0.015044	0.983937	0.955349	1.01338	0.281754	0	0.854729	10	FALSE	5664	433419	0.0128996
536	Disorders of function of stomach	digestive	-0.0361851	0.00987645	0.964462	0.945972	0.983313	0.000248525	0	0.532888	12	FALSE	12283	432603	0.0276093
536.3	Gastroparesis	digestive	-0.0330184	0.0297272	0.967521	0.91276	1.02557	0.266692	0	0.929537	7	FALSE	1478	445282	0.00330826
536.7	Complications of gastrostomy, colostomy and enterostomy	digestive	-0.0318965	0.0457505	0.968607	0.885533	1.05947	0.485687	54.5705	0.0661668	5	FALSE	582	315653	0.0018404
536.8	Dyspepsia and other specified disorders of function of stomach	digestive	-0.0371177	0.0107495	0.963563	0.943474	0.984079	0.000554449	21.9564	0.24787	9	FALSE	10230	435770	0.0229372
537	Other disorders of stomach and duodenum	digestive	-0.0164545	0.0128897	0.98368	0.95914	1.00885	0.201756	26.8211	0.188821	11	FALSE	7096	437663	0.0159547
537.1	Lesions of stomach and duodenum	digestive	-0.10342	0.0530542	0.901748	0.812691	1.00056	0.0512561	0	0.945876	4	FALSE	469	440030	0.0010647
539	Bariatric surgery	digestive	0.0440878	0.0287679	1.04507	0.987779	1.10569	0.125391	0	0.485106	9	FALSE	1503	469553	0.0031907
540	Appendiceal conditions	digestive	0.0166836	0.0199484	1.01682	0.977835	1.05737	0.402963	0	0.86274	6	FALSE	3110	471001	0.00655965
540.1	Appendicitis	digestive	0.00791462	0.0209956	1.00795	0.96731	1.05029	0.706199	0	0.560671	5	FALSE	2843	471302	0.00599606
540.11	Acute appendicitis	digestive	0.00120762	0.0237831	1.00121	0.955609	1.04898	0.959504	0	0.460185	5	FALSE	2253	467390	0.00479726
550	Abdominal hernia	digestive	-0.0149995	0.00471433	0.985112	0.976052	0.994257	0.00146421	0	0.983657	12	FALSE	61949	392538	0.136305
550.1	Inguinal hernia	digestive	-0.00277237	0.0088293	0.997231	0.980123	1.01464	0.753524	0	0.868727	10	FALSE	17552	427313	0.0394547
550.2	Diaphragmatic hernia	digestive	-0.0168268	0.00675429	0.983314	0.970382	0.996418	0.0127285	17.1371	0.280523	11	FALSE	26673	428342	0.05862
550.3	Femoral hernia	digestive	-0.0657355	0.0563762	0.936378	0.838424	1.04578	0.243608	0	0.611029	3	FALSE	371	445282	0.000832486
550.4	Umbilical hernia	digestive	0.00911693	0.00984067	1.00916	0.989881	1.02881	0.35421	0	0.851725	10	FALSE	12715	437477	0.0282435
550.5	Ventral hernia	digestive	-0.0376466	0.012669	0.963053	0.939434	0.987266	0.00296293	39.5677	0.0939258	10	FALSE	7487	441174	0.0166874
550.6	Incisional hernia	digestive	-0.0306841	0.0189265	0.969782	0.934467	1.00643	0.10497	0	0.509311	9	FALSE	3428	446125	0.00762535
555	Inflammatory bowel disease and other gastroenteritis and colitis	digestive	-0.00274887	0.0120085	0.997255	0.974057	1.021	0.818938	0	0.455152	11	FALSE	8119	432455	0.0184282
555.1	Regional enteritis	digestive	0.0113735	0.0174061	1.01144	0.977515	1.04654	0.513484	24.7204	0.22374	9	FALSE	3813	436710	0.00865562
555.2	Ulcerative colitis	digestive	-0.00863816	0.0147778	0.991399	0.963096	1.02053	0.55886	0	0.73039	11	FALSE	5315	434642	0.0120807
555.21	Ulcerative colitis (chronic)	digestive	-0.0127741	0.0274726	0.987307	0.935551	1.04193	0.641948	0	0.90939	6	FALSE	1601	437762	0.00364391
556	Ulceration of the lower GI tract	digestive	-0.0602386	0.0251903	0.94154	0.896183	0.989192	0.0167871	0	0.849543	5	FALSE	1828	436392	0.00417142
556.1	Ulceration of intestine	digestive	-0.0672823	0.0295138	0.934931	0.882384	0.990608	0.0226263	0	0.777496	5	FALSE	1338	434444	0.00307034
556.11	Angiodysplasia of intestine (without mention of hemorrhage)	digestive	-0.0778235	0.0661538	0.925128	0.812627	1.0532	0.239434	0	0.585516	2	FALSE	360	433421	0.000829912
557	Intestinal malabsorption (non-celiac)	digestive	0.00437974	0.0484306	1.00439	0.913436	1.1044	0.927943	51.6356	0.0821559	5	FALSE	536	438719	0.00122025
557.1	Celiac disease	digestive	0.0963755	0.0271924	1.10117	1.04402	1.16145	0.000393808	0	0.632096	4	FALSE	1520	436621	0.0034692
558	Noninfectious gastroenteritis	digestive	-0.028134	0.00882796	0.972258	0.95558	0.989227	0.00143797	34.2284	0.116291	12	FALSE	15227	417234	0.0352101
559	Ileostomy status	digestive	0.0135456	0.0211063	1.01364	0.972561	1.05645	0.521018	0	0.456205	5	FALSE	2533	438686	0.00574091
560	Intestinal obstruction without mention of hernia	digestive	0.0191447	0.0111943	1.01933	0.997208	1.04194	0.0872243	0	0.862459	11	FALSE	9454	427412	0.0216405
560.1	Paralytic ileus	digestive	0.00903416	0.020826	1.00908	0.968716	1.05112	0.664439	19.8816	0.283491	6	FALSE	2673	431447	0.00615728
560.2	Impaction of intestine	digestive	0.0513762	0.0394802	1.05272	0.974332	1.13741	0.193151	0	0.964708	5	FALSE	799	437643	0.00182236
560.3	Peritoneal or intestinal adhesions	digestive	0.0341689	0.0321467	1.03476	0.971574	1.10205	0.287825	0	0.696891	4	FALSE	1113	431843	0.0025707
560.4	Other intestinal obstruction	digestive	0.0204169	0.0142477	1.02063	0.99252	1.04953	0.151859	0	0.577401	9	FALSE	5810	433396	0.0132284
561	Symptoms involving digestive system	digestive	-0.00441133	0.00606927	0.995598	0.983825	1.00751	0.467329	16.8281	0.278835	12	FALSE	37137	383165	0.0883579
562	Diverticulosis and diverticulitis	digestive	-0.0303653	0.00687688	0.970091	0.957103	0.983255	1.00746e-05	0	0.989249	10	TRUE	31986	374649	0.0786602
562.1	Diverticulosis	digestive	-0.0267076	0.00733078	0.973646	0.959756	0.987736	0.000269249	0	0.98684	10	FALSE	27768	378571	0.068337
562.2	Diverticulitis	digestive	-0.0586405	0.0147249	0.943046	0.916218	0.970659	6.82191e-05	0	0.56086	8	FALSE	6059	427950	0.0139605
564	Functional digestive disorders	digestive	-0.0101866	0.00632671	0.989865	0.977666	1.00222	0.107376	0	0.531739	12	FALSE	31156	409692	0.0706729
564.1	Irritable Bowel Syndrome	digestive	-0.00653289	0.0117891	0.993488	0.970796	1.01671	0.57948	0	0.537488	10	FALSE	8902	428999	0.0203288
564.9	Personal history of diseases of digestive system	digestive	-0.0121579	0.0085729	0.987916	0.971455	1.00466	0.156139	0	0.484041	10	FALSE	15830	434560	0.0351473
565	Anal and rectal conditions	digestive	-0.00121121	0.00743918	0.99879	0.984332	1.01346	0.870664	14.5706	0.301498	12	FALSE	21550	432558	0.0474557
565.1	Anal and rectal polyp	digestive	0.00355041	0.0114243	1.00356	0.981336	1.02628	0.75597	31.6593	0.186361	7	FALSE	8543	446660	0.0187675
567	Peritonitis and retroperitoneal infections	digestive	-0.0151467	0.0184559	0.984967	0.949975	1.02125	0.411819	0	0.650917	9	FALSE	3442	452335	0.00755194
568	Other disorders of peritoneum	digestive	0.0203014	0.0165476	1.02051	0.987942	1.05415	0.21988	0	0.872682	7	FALSE	4017	449277	0.0088618
568.1	Peritoneal adhesions (postoperative) (postinfection)	digestive	0.010729	0.0178639	1.01079	0.976009	1.0468	0.548111	0	0.840183	7	FALSE	3419	445214	0.00762093
569	Other disorders of intestine	digestive	-0.00108768	0.0120381	0.998913	0.97562	1.02276	0.928006	0	0.607975	11	FALSE	7949	442498	0.0176469
569.1	Toxic gastroenteritis and colitis	digestive	0.0246033	0.0572206	1.02491	0.916176	1.14655	0.667215	0	0.903735	2	FALSE	349	454215	0.000767769
569.2	Gastrointestinal complications	digestive	0.042435	0.0251183	1.04335	0.993227	1.096	0.0911424	0	0.671576	8	FALSE	1845	453263	0.00405398
571	Chronic liver disease and cirrhosis	digestive	-0.0370167	0.00725901	0.96366	0.950047	0.977468	3.40693e-07	62.3902	0.00302395	11	TRUE	24711	431771	0.0541336
571.5	Other chronic nonalcoholic liver disease	digestive	-0.0367639	0.00758425	0.963904	0.949681	0.978339	1.25089e-06	66.6621	0.000857974	11	TRUE	22780	433075	0.049972
571.51	Cirrhosis of liver without mention of alcohol	digestive	-0.0244772	0.0114937	0.97582	0.954083	0.998052	0.033204	42.5867	0.0739681	10	FALSE	9789	452368	0.0211811
571.6	Primary biliary cirrhosis	digestive	0.18954	0.0672631	1.20869	1.0594	1.37902	0.00483394	0	0.691001	3	FALSE	281	458319	0.000612734
571.8	Liver abscess and sequelae of chronic liver disease	digestive	-0.0292659	0.0158827	0.971158	0.941392	1.00187	0.0653839	48.6989	0.0485705	9	FALSE	4635	458641	0.0100048
571.81	Portal hypertension	digestive	-0.0282852	0.0208003	0.972111	0.933277	1.01256	0.173879	0	0.606583	8	FALSE	2681	460844	0.00578394
572	Ascites (non malignant)	digestive	-0.012115	0.0153769	0.987958	0.958627	1.01819	0.430773	0	0.612591	10	FALSE	4859	457845	0.0105013
573	Other disorders of liver	digestive	-0.0455098	0.0139115	0.95551	0.929809	0.981922	0.00107022	0	0.707634	11	FALSE	6189	451775	0.0135142
573.1	Chronic passive congestion of liver	digestive	-0.038282	0.101922	0.962441	0.788168	1.17525	0.707212	82.1817	0.00365302	3	FALSE	138	454274	0.000303689
573.2	Liver replaced by transplant	digestive	0.0119617	0.0331552	1.01203	0.94836	1.07998	0.718265	6.82598	0.377503	8	FALSE	1077	463255	0.00231946
573.3	Hepatomegaly	digestive	0.00215349	0.0247319	1.00216	0.954736	1.05193	0.930613	0	0.683265	8	FALSE	2059	457850	0.00447697
573.4	Acute and subacute necrosis of liver	digestive	-0.0894843	0.0519596	0.914403	0.825866	1.01243	0.0850349	0	0.968165	4	FALSE	483	459629	0.00104974
573.5	Jaundice (not of newborn)	digestive	0.00582646	0.022008	1.00584	0.963379	1.05018	0.791207	19.3036	0.282461	7	FALSE	2371	460713	0.00512002
573.6	Nonspecific elevation of levels of transaminase or lactic acid dehydrogenase [LDH]	digestive	-0.0384081	0.0179337	0.96232	0.929083	0.996747	0.0322203	0	0.652688	7	FALSE	3946	444681	0.00879573
573.7	Abnormal results of function study of liver	digestive	-0.0235313	0.00766888	0.976743	0.962172	0.991535	0.00215202	20.4296	0.248869	11	FALSE	22714	429776	0.0501978
573.9	Abnormal serum enzyme levels	digestive	0.00700844	0.0173787	1.00703	0.973309	1.04193	0.686744	0	0.672667	10	FALSE	4189	451045	0.00920186
574	Cholelithiasis and cholecystitis	digestive	0.0082289	0.00794581	1.00826	0.992682	1.02409	0.300376	36.6142	0.0978309	12	FALSE	19373	447625	0.0414841
574.1	Cholelithiasis	digestive	0.0111071	0.00874553	1.01117	0.993984	1.02865	0.204072	43.0429	0.0557049	12	FALSE	15786	450244	0.0338734
574.11	Cholelithiasis with acute cholecystitis	digestive	0.00468854	0.023682	1.0047	0.959131	1.05243	0.843061	0	0.919282	5	FALSE	2058	457770	0.00447559
574.12	Cholelithiasis with other cholecystitis	digestive	-0.00275409	0.0170836	0.99725	0.964411	1.03121	0.871926	0	0.524827	5	FALSE	3877	457889	0.00839603
574.2	Calculus of bile duct	digestive	0.0245283	0.024485	1.02483	0.976812	1.07521	0.316456	7.75998	0.369079	7	FALSE	2091	462731	0.0044985
574.3	Cholecystitis without cholelithiasis	digestive	-0.0227723	0.0153762	0.977485	0.948466	1.00739	0.138603	55.8261	0.0265566	8	FALSE	5135	460010	0.0110396
575	Other biliary tract disease	digestive	0.00350132	0.0117572	1.00351	0.980647	1.0269	0.765854	23.0015	0.224385	11	FALSE	8663	452677	0.0187779
575.1	Cholangitis	digestive	0.0704702	0.0273764	1.07301	1.01696	1.13216	0.0100494	0	0.941365	5	FALSE	1524	455701	0.00333315
575.2	Obstruction of bile duct	digestive	0.0261339	0.0266338	1.02648	0.974269	1.08149	0.326479	0	0.441539	6	FALSE	1607	464523	0.00344754
575.6	Cholesterolosis of gallbladder	digestive	-0.0402911	0.0528033	0.96051	0.866075	1.06524	0.445439	0	0.815914	5	FALSE	452	462671	0.000975983
575.7	Other disorders of gallbladder	digestive	-0.0111104	0.0225026	0.988951	0.946282	1.03354	0.621492	0	0.81068	6	FALSE	2372	461177	0.00511704
575.8	Other disorders of biliary tract	digestive	-0.00128995	0.0238763	0.998711	0.953051	1.04656	0.956914	0	0.642104	8	FALSE	2018	462659	0.0043428
575.9	Nonspecific abnormal findings on radiological and other examination of biliary tract	digestive	-0.00826554	0.0267838	0.991769	0.941048	1.04522	0.757624	6.73682	0.359405	4	FALSE	1807	455130	0.00395459
577	Diseases of pancreas	digestive	-0.0487546	0.0110535	0.952415	0.932003	0.973274	1.02999e-05	22.1005	0.232926	11	TRUE	10102	460659	0.0214589
577.1	Acute pancreatitis	digestive	-0.0517274	0.0140484	0.949588	0.923798	0.976097	0.000231334	34.661	0.163551	7	FALSE	6222	455974	0.0134618
577.2	Chronic pancreatitis	digestive	-0.0976145	0.0223937	0.906998	0.868051	0.947694	1.30648e-05	0	0.799793	7	TRUE	2477	469327	0.00525006
577.3	Cyst and pseudocyst of pancreas	digestive	-0.0533648	0.0256502	0.948034	0.901551	0.996913	0.0374815	0	0.528754	7	FALSE	1895	469583	0.00401928
578	Gastrointestinal hemorrhage	digestive	-0.0157707	0.00551868	0.984353	0.973763	0.995058	0.00426718	51.9729	0.0182358	12	FALSE	43476	406493	0.09662
578.1	Hematemesis	digestive	-0.0594448	0.0191289	0.942288	0.907613	0.978286	0.00188616	0	0.748047	8	FALSE	3107	453937	0.00679803
578.2	Blood in stool	digestive	-0.0344361	0.0093273	0.96615	0.948648	0.983975	0.000222525	24.6788	0.208622	11	FALSE	14874	427764	0.0336031
578.8	Hemorrhage of rectum and anus	digestive	-0.0106769	0.0087577	0.98938	0.972542	1.00651	0.222791	40.8597	0.068666	12	FALSE	15721	435289	0.0348573
578.9	Hemorrhage of gastrointestinal tract	digestive	-0.00698495	0.00942278	0.993039	0.974868	1.01155	0.458521	43.8969	0.0510341	12	FALSE	13551	440074	0.0298727
579	Other symptoms involving abdomen and pelvis	digestive	0.0635932	0.0145508	1.06566	1.0357	1.09649	1.24001e-05	7.28526	0.374705	10	TRUE	5686	443932	0.0126463
579.2	Splenomegaly	digestive	0.107152	0.0219458	1.1131	1.06624	1.16203	1.04713e-06	0	0.649086	7	TRUE	2461	452638	0.00540761
579.8	Nonspecific abnormal findings in stool contents	digestive	-0.0353865	0.0143216	0.965232	0.938515	0.99271	0.0134789	23.8427	0.216455	11	FALSE	5956	441407	0.0133136
580	Nephritis; nephrosis; renal sclerosis	genitourinary	0.00223677	0.0147721	1.00224	0.973638	1.03168	0.879646	7.83237	0.369339	11	FALSE	5579	446588	0.0123384
580.1	Glomerulonephritis	genitourinary	0.00325153	0.0261405	1.00326	0.95315	1.056	0.901009	23.0171	0.231301	10	FALSE	1712	452824	0.00376648
580.11	Proliferative glomerulonephritis	genitourinary	0.0947653	0.0636717	1.0994	0.970417	1.24553	0.136661	0	0.593729	5	FALSE	315	453786	0.000693678
580.12	Non-proliferative glomerulonephritis	genitourinary	-0.00595726	0.0435005	0.99406	0.91282	1.08253	0.891073	28.3026	0.2226	6	FALSE	661	453960	0.00145396
580.14	Chronic glomerulonephritis, NOS	genitourinary	0.00878095	0.0389812	1.00882	0.934615	1.08892	0.821776	0	0.757629	7	FALSE	786	454120	0.00172783
580.2	Nephrotic syndrome without mention of glomerulonephritis	genitourinary	0.0188981	0.0283242	1.01908	0.964046	1.07725	0.504638	0	0.729755	9	FALSE	1452	453197	0.00319367
580.3	Nephritis and nephropathy without mention of glomerulonephritis	genitourinary	-0.00289871	0.0206258	0.997105	0.957601	1.03824	0.888235	0	0.57321	10	FALSE	2950	449388	0.00652167
580.31	Nephritis and nephropathy in diseases classified elsewhere	genitourinary	-0.00935159	0.0294124	0.990692	0.935196	1.04948	0.750525	0	0.771969	5	FALSE	1514	448703	0.00336282
580.32	Nephritis and nephropathy with pathological lesion	genitourinary	0.0026662	0.0297665	1.00267	0.945846	1.06291	0.928629	1.34317	0.419025	8	FALSE	1420	452378	0.00312915
580.4	Renal sclerosis, NOS	genitourinary	-0.00727737	0.0686226	0.992749	0.867816	1.13567	0.915543	0	0.765092	3	FALSE	303	313707	0.000964937
585	Renal failure	genitourinary	-0.0179999	0.00471205	0.982161	0.973132	0.991274	0.000133464	0	0.754681	12	FALSE	69199	384303	0.152588
585.1	Acute renal failure	genitourinary	-0.0151246	0.00614823	0.984989	0.973191	0.99693	0.0138943	13.4754	0.312487	12	FALSE	35130	414446	0.0781403
585.2	Renal failure NOS	genitourinary	-0.00191082	0.0151698	0.998091	0.968852	1.02821	0.899762	0	0.607785	11	FALSE	5314	446205	0.0117692
585.3	Chronic renal failure [CKD]	genitourinary	-0.0203242	0.00570418	0.979881	0.968987	0.990897	0.000366592	0	0.473997	12	FALSE	45068	406498	0.0998038
585.31	Renal dialysis	genitourinary	-0.0224991	0.0182409	0.977752	0.943413	1.01334	0.217411	0	0.672054	11	FALSE	3699	450950	0.00813595
585.32	End stage renal disease	genitourinary	-0.0289746	0.0144771	0.971441	0.944264	0.9994	0.0453487	13.8405	0.312263	11	FALSE	5923	448320	0.0130393
585.33	Chronic Kidney Disease, Stage III	genitourinary	-0.0206611	0.00704906	0.979551	0.966111	0.993178	0.0033782	3.71706	0.407301	11	FALSE	27972	423301	0.0619847
585.34	Chronic Kidney Disease, Stage IV	genitourinary	-0.0237172	0.0133635	0.976562	0.951316	1.00248	0.0759356	0	0.640435	11	FALSE	7160	446471	0.0157838
585.4	Chronic kidney disease, Stage I or II	genitourinary	-0.0224507	0.013075	0.977799	0.95306	1.00318	0.0859667	0	0.606687	10	FALSE	7483	441907	0.0166515
586	Other disorders of the kidney and ureters	genitourinary	0.0130933	0.00764198	1.01318	0.998117	1.02847	0.0866506	0	0.951484	11	FALSE	22535	418327	0.0511158
586.1	Anatomical abnormatilies of kidney and ureters	genitourinary	0.0178161	0.0508921	1.01798	0.921336	1.12475	0.726282	0	0.517131	3	FALSE	454	454270	0.000998408
586.11	Small kidney	genitourinary	0.0133027	0.0649738	1.01339	0.892219	1.15102	0.837776	0	0.570822	2	FALSE	273	447492	0.000609695
586.12	Vesicoureteral reflux	genitourinary	-0.00510288	0.0854673	0.99491	0.841461	1.17634	0.95239	18.1654	0.268973	2	FALSE	174	451670	0.000385089
586.2	Cyst of kidney, acquired	genitourinary	0.0281038	0.0122171	1.0285	1.00417	1.05343	0.0214272	0	0.806057	11	FALSE	8293	439502	0.0185196
586.3	Vascular disorders of kidney/hypertrophy	genitourinary	0.00319836	0.0625626	1.0032	0.887433	1.13408	0.959228	74.0823	0.00898993	4	FALSE	305	445912	0.000683524
586.4	Stricture/obstruction of ureter	genitourinary	0.0160653	0.0201443	1.01619	0.976855	1.05712	0.425155	0	0.549825	9	FALSE	2914	449673	0.00643854
587	Kidney replaced by transpant	genitourinary	0.00921521	0.0243406	1.00926	0.96224	1.05857	0.704989	18.8607	0.269453	10	FALSE	1987	452789	0.00436918
588	Disorders resulting from impaired renal function	genitourinary	-0.0151313	0.0160132	0.984983	0.954549	1.01639	0.344697	0	0.66397	10	FALSE	5069	444362	0.0112787
588.1	Renal osteodystrophy	genitourinary	-0.0051011	0.0281009	0.994912	0.941597	1.05125	0.855953	0	0.938749	6	FALSE	1582	449245	0.00350911
588.2	Secondary hyperparathyroidism (of renal origin)	genitourinary	-0.015925	0.0190202	0.984201	0.948187	1.02158	0.402441	11.599	0.338123	9	FALSE	3634	312143	0.0115081
589	Abnormal results of function study of kidney	genitourinary	-0.0081997	0.0313988	0.991834	0.932636	1.05479	0.793979	51.6458	0.0820978	5	FALSE	1305	449590	0.00289424
590	Pyelonephritis	genitourinary	0.0714646	0.0221516	1.07408	1.02845	1.12174	0.00125465	0	0.981826	8	FALSE	2405	450545	0.00530964
591	Urinary tract infection	genitourinary	0.0323768	0.00650008	1.03291	1.01983	1.04615	6.326e-07	34.0279	0.117904	12	TRUE	31054	412556	0.0700029
592	Cystitis and urethritis	genitourinary	0.0400106	0.0155959	1.04082	1.00949	1.07313	0.010304	38.6578	0.100355	10	FALSE	4913	444057	0.0109428
592.1	Cystitis	genitourinary	0.0407675	0.0174218	1.04161	1.00664	1.07779	0.0192819	30.9109	0.170987	9	FALSE	3909	447074	0.00866773
592.11	Acute cystitis	genitourinary	0.0532398	0.0392112	1.05468	0.976664	1.13893	0.174537	7.90675	0.368019	7	FALSE	846	450375	0.00187491
592.12	Chronic cystitis	genitourinary	0.0300579	0.0366636	1.03051	0.95906	1.10729	0.412313	51.2685	0.104254	4	FALSE	856	446139	0.00191501
592.13	Chronic interstitial cystitis	genitourinary	0.0238865	0.0882223	1.02417	0.861547	1.2175	0.786581	0	0.892743	2	FALSE	182	441043	0.000412488
592.2	Urethritis and urethral syndrome	genitourinary	0.00479548	0.0408664	1.00481	0.927464	1.0886	0.906586	0	0.661095	5	FALSE	823	450739	0.00182256
593	Hematuria	genitourinary	0.0232393	0.00619637	1.02351	1.01116	1.03602	0.000176503	0	0.593437	12	FALSE	33922	416182	0.0753648
593.1	Gross hematuria	genitourinary	0.0485082	0.0127565	1.0497	1.02378	1.07628	0.000143172	59.6573	0.0109982	9	FALSE	8205	304191	0.0262647
593.2	Microscopic hematuria	genitourinary	0.0154467	0.0110011	1.01557	0.993904	1.0377	0.160289	13.8141	0.326139	5	FALSE	11321	292983	0.0372029
594	Urinary calculus	genitourinary	-0.0393542	0.00689887	0.96141	0.948498	0.974498	1.16729e-08	0	0.798372	11	TRUE	27376	436565	0.0590075
594.1	Calculus of kidney	genitourinary	-0.044289	0.00790444	0.956677	0.94197	0.971614	2.10613e-08	0	0.788203	11	TRUE	20959	441097	0.0453603
594.2	Calculus of lower urinary tract	genitourinary	-0.00516398	0.0211651	0.994849	0.954424	1.03699	0.807242	56.2833	0.0328668	7	FALSE	2641	465009	0.00564739
594.3	Calculus of ureter	genitourinary	-0.0382957	0.0128419	0.962428	0.938507	0.98696	0.00286284	0	0.503821	9	FALSE	7355	459524	0.0157535
594.8	Renal colic	genitourinary	-0.0245735	0.0232135	0.975726	0.932327	1.02114	0.289788	0	0.580197	5	FALSE	2092	464947	0.00447928
595	Hydronephrosis	genitourinary	-0.0179875	0.0148997	0.982173	0.953906	1.01128	0.22734	40.2848	0.0889894	10	FALSE	5444	459597	0.0117065
596	Other disorders of bladder	genitourinary	0.0195201	0.00738839	1.01971	1.00505	1.03459	0.00824193	0	0.601015	12	FALSE	22904	437631	0.0497335
596.1	Bladder neck obstruction	genitourinary	0.0191642	0.0151097	1.01935	0.989604	1.04999	0.204678	48.4555	0.0704881	7	FALSE	5200	456404	0.0112651
596.5	Functional disorders of bladder	genitourinary	0.0204308	0.0122308	1.02064	0.996465	1.0454	0.094834	56.1569	0.0149206	10	FALSE	8614	449628	0.0187979
597	Other disorders of urethra and urinary tract	genitourinary	-0.0147841	0.0135961	0.985325	0.959415	1.01193	0.276871	0	0.511745	8	FALSE	6226	457175	0.0134354
597.1	Urethral stricture (not specified as infectious)	genitourinary	-0.0176509	0.0145439	0.982504	0.954893	1.01091	0.22489	0	0.809883	7	FALSE	5461	458475	0.011771
597.2	Urinary complications NEC	genitourinary	0.022215	0.0474435	1.02246	0.931674	1.1221	0.639612	0	0.564711	5	FALSE	548	453056	0.0012081
598	Abnormal findings on examination of urine	genitourinary	0.02602	0.0210052	1.02636	0.984965	1.0695	0.215442	8.53847	0.363445	7	FALSE	2965	464255	0.00634605
599	Other symptoms/disorders or the urinary system	genitourinary	0.00842288	0.00521005	1.00846	0.998213	1.01881	0.105952	0	0.753801	12	FALSE	55441	378471	0.12777
599.1	Urinary obstruction	genitourinary	0.0232162	0.0264695	1.02349	0.971744	1.07799	0.380435	0	0.854843	6	FALSE	1799	450778	0.00397501
599.2	Retention of urine	genitourinary	0.0307677	0.00725832	1.03125	1.01668	1.04602	2.24564e-05	0	0.479064	11	TRUE	23758	430495	0.0523013
599.3	Dysuria	genitourinary	0.028471	0.0149688	1.02888	0.999133	1.05951	0.0571678	0	0.911642	11	FALSE	5526	439108	0.0124282
599.4	Urinary incontinence	genitourinary	-8.12523e-05	0.00967639	0.999919	0.981134	1.01906	0.9933	39.8065	0.0833759	11	FALSE	13962	433466	0.031205
599.5	Frequency of urination and polyuria	genitourinary	0.0163238	0.00778555	1.01646	1.00107	1.03209	0.0360216	36.3614	0.108126	11	FALSE	22416	416812	0.051035
599.6	Oliguria and anuria	genitourinary	0.0150558	0.0598608	1.01517	0.902786	1.14154	0.801417	57.4531	0.0702888	4	FALSE	346	451311	0.000766068
599.7	Urethral discharge	genitourinary	0.0944212	0.0728586	1.09902	0.952773	1.26772	0.194992	40.3966	0.169377	4	FALSE	264	450161	0.000586113
599.8	Other symptoms involving urinary system	genitourinary	0.00342133	0.0179133	1.00343	0.968809	1.03928	0.84853	5.46284	0.389663	9	FALSE	4140	439841	0.00932472
599.9	Other abnormality of urination	genitourinary	0.0192358	0.0120172	1.01942	0.995692	1.04372	0.109446	0	0.841257	9	FALSE	9324	430869	0.0211816
600	Hyperplasia of prostate	genitourinary	-0.000148504	0.00438584	0.999852	0.991294	1.00848	0.972989	35.0218	0.110001	12	FALSE	96128	342872	0.21897
601	Inflammatory diseases of prostate	genitourinary	0.00398465	0.00886975	1.00399	0.98669	1.0216	0.653259	27.2801	0.184636	11	FALSE	16433	414331	0.0381485
601.1	Prostatitis	genitourinary	0.00829601	0.0116078	1.00833	0.985649	1.03153	0.474798	0	0.558644	10	FALSE	9319	426789	0.0213686
601.11	Acute prostatitis	genitourinary	-0.00798269	0.0270959	0.992049	0.940739	1.04616	0.768293	0	0.960899	5	FALSE	1685	436510	0.00384532
601.12	Chronic prostatitis	genitourinary	0.0144788	0.0173406	1.01458	0.980681	1.04966	0.403737	0	0.63783	7	FALSE	4050	435166	0.00922098
601.3	Orchitis and epididymitis	genitourinary	0.0081358	0.0178081	1.00817	0.973588	1.04398	0.647771	27.867	0.215721	7	FALSE	4183	307869	0.0134048
601.4	Balanoposthitis	genitourinary	0.00345728	0.0259112	1.00346	0.953775	1.05574	0.893855	37.5644	0.155782	6	FALSE	1851	437792	0.00421023
601.8	Other inflammatory disorders of male genital organs	genitourinary	-0.0100305	0.0327205	0.99002	0.928522	1.05559	0.759184	59.8868	0.0409057	5	FALSE	1127	435930	0.00257861
602	Other disorders of prostate	genitourinary	-0.00451855	0.0139693	0.995492	0.968606	1.02312	0.746344	0	0.824662	10	FALSE	6359	430283	0.0145634
602.3	Dysplasia of prostate	genitourinary	0.00769687	0.0403317	1.00773	0.931134	1.09062	0.848652	15.2803	0.315472	4	FALSE	805	432913	0.00185604
603	Other disorders of testis	genitourinary	0.0270592	0.0131603	1.02743	1.00127	1.05427	0.0397703	0	0.932677	10	FALSE	7086	434917	0.0160316
603.1	Hydrocele	genitourinary	0.0306644	0.0147574	1.03114	1.00174	1.0614	0.0377194	0	0.682908	10	FALSE	5530	437333	0.0124869
603.2	Spermatocele	genitourinary	0.0229624	0.0311682	1.02323	0.962592	1.08768	0.461289	4.55858	0.380767	5	FALSE	1358	441032	0.00306969
604	Disorders of penis	genitourinary	-0.00545758	0.012553	0.994557	0.970386	1.01933	0.663734	0	0.706644	11	FALSE	7714	434122	0.017459
604.1	Redundant prepuce and phimosis/BXO	genitourinary	-0.0397809	0.0219656	0.961	0.920505	1.00328	0.0701324	0	0.563022	8	FALSE	2657	312357	0.00843455
604.3	Peyronie's disease	genitourinary	-0.00344587	0.0222933	0.99656	0.953954	1.04107	0.87716	0	0.510808	7	FALSE	2379	442535	0.0053471
605	Erectile dysfunction [ED]	genitourinary	0.0260441	0.00499512	1.02639	1.01639	1.03648	1.84898e-07	27.1454	0.202791	9	TRUE	76653	342005	0.183092
608	Other disorders of male genital organs	genitourinary	0.0209128	0.0102497	1.02113	1.00082	1.04185	0.0413176	15.2409	0.298793	11	FALSE	11696	425063	0.0267791
609	Male infertility and abnormal spermatozoa	genitourinary	0.021101	0.0249997	1.02133	0.972488	1.07261	0.398639	0	0.565457	9	FALSE	2050	440093	0.00463651
609.1	Infertility, male	genitourinary	0.0560868	0.0402197	1.05769	0.977514	1.14444	0.163163	0	0.595758	6	FALSE	849	442572	0.00191466
609.11	Azoospermia and oligospermia	genitourinary	0.116859	0.132071	1.12396	0.867626	1.45603	0.376251	30.6894	0.22969	2	FALSE	95	279811	0.0003394
609.2	Abnormal spermatozoa	genitourinary	-0.000341439	0.0332172	0.999659	0.93665	1.06691	0.991799	50.8766	0.106516	4	FALSE	1194	441823	0.00269516
610	Benign mammary dysplasias	genitourinary	0.134712	0.103005	1.14421	0.935031	1.40018	0.190937	0	0.562838	2	FALSE	141	301892	0.000466836
610.4	Benign neoplasm of breast	genitourinary	0.141481	0.123588	1.15198	0.904161	1.46772	0.252301	0	0.5784	2	FALSE	96	299752	0.000320162
611	Abnormal findings on mammogram or breast exam	genitourinary	-0.0114086	0.0251295	0.988656	0.941142	1.03857	0.649835	0	0.432403	5	FALSE	2086	464028	0.0044753
611.1	Abnormal mammogram	genitourinary	-0.0919795	0.143312	0.912124	0.688758	1.20793	0.520995	0	0.585748	2	FALSE	78	308847	0.000252488
611.3	Lump or mass in breast	genitourinary	-0.0269492	0.0264363	0.973411	0.924258	1.02518	0.308013	0	0.593162	5	FALSE	1883	464331	0.00403892
612	Breast conditions, congenital or relating to hormones	genitourinary	0.00534512	0.0218021	1.00536	0.963304	1.04925	0.806329	5.50805	0.387665	8	FALSE	2739	469430	0.00580089
612.2	Hypertrophy of breast (Gynecomastia)	genitourinary	0.00403162	0.0218871	1.00404	0.961879	1.04805	0.853856	4.17681	0.397817	8	FALSE	2714	469507	0.00574731
613	Other nonmalignant breast conditions	genitourinary	0.0371878	0.0339007	1.03789	0.971168	1.10919	0.272657	62.9075	0.0442298	4	FALSE	1181	468424	0.00251488
613.1	Inflammatory disease of breast	genitourinary	-0.288669	0.132494	0.74926	0.577901	0.97143	0.0293513	2.38441	0.311471	2	FALSE	102	464654	0.00021947
613.5	Mastodynia	genitourinary	-0.0563537	0.0549281	0.945205	0.848733	1.05264	0.304913	0	0.317458	2	FALSE	490	467491	0.00104705
613.7	Other signs and symptoms in breast	genitourinary	0.121545	0.111072	1.12924	0.908326	1.40388	0.273826	0	0.94993	2	FALSE	120	451383	0.000265779
613.8	Other specified disorders of breast	genitourinary	-0.0326994	0.113267	0.967829	0.775151	1.2084	0.772816	0	0.864469	2	FALSE	117	422641	0.000276754
613.9	Breast disorder NOS	genitourinary	0.104852	0.103161	1.11055	0.907248	1.3594	0.309443	22.5234	0.255917	2	FALSE	140	423890	0.000330165
637	Short gestation; low birth weight; and fetal growth retardation	pregnancy complications	0.0969212	0.0578964	1.10177	0.983583	1.23417	0.0941213	0	0.441034	2	FALSE	356	287023	0.00123878
656	Other perinatal conditions of fetus or newborn	pregnancy complications	0.0237072	0.0396983	1.02399	0.947337	1.10685	0.550384	0	0.818327	4	FALSE	950	463648	0.00204478
656.2	Respiratory conditions of fetus and newborn	pregnancy complications	0.122404	0.0557023	1.13021	1.01332	1.26059	0.0279868	54.9179	0.136394	2	FALSE	469	457393	0.00102433
656.26	Transitory tachypnea or apnea of newborn	pregnancy complications	0.0971864	0.0857149	1.10207	0.931637	1.30367	0.256864	57.1603	0.126553	2	FALSE	172	409900	0.000419439
656.3	Endocrine and metabolic disturbances of fetus and newborn	pregnancy complications	0.0230801	0.0546438	1.02335	0.919413	1.13903	0.672752	0	0.898856	4	FALSE	460	309424	0.00148443
656.7	Conditions involving the integument and temperature regulation of fetus and newborn	pregnancy complications	-0.0349162	0.10404	0.965686	0.787549	1.18412	0.737169	62.9562	0.100379	2	FALSE	148	461911	0.000320305
656.8	Perinatal jaundice	pregnancy complications	-0.031845	0.0665401	0.968657	0.850219	1.10359	0.632235	0	0.553943	2	FALSE	247	282937	0.000872224
657	Infections specific to the perinatal period	pregnancy complications	0.148297	0.101884	1.15986	0.949907	1.41621	0.145515	0	0.534717	2	FALSE	143	457639	0.000312376
681	Superficial cellulitis and abscess	dermatologic	0.0508079	0.00605112	1.05212	1.03972	1.06467	4.60188e-17	0	0.728981	10	TRUE	41281	402305	0.093062
681.1	Cellulitis and abscess of fingers/toes	dermatologic	0.0983357	0.0138937	1.10333	1.07369	1.13379	1.46529e-12	36.5986	0.125686	9	TRUE	6713	455339	0.0145287
681.2	Cellulitis and abscess of face/neck	dermatologic	0.00690546	0.0226819	1.00693	0.963146	1.0527	0.760787	35.245	0.12598	10	FALSE	2466	464229	0.00528396
681.3	Cellulitis and abscess of arm/hand	dermatologic	0.00970827	0.0182986	1.00976	0.974183	1.04663	0.595733	0	0.490358	6	FALSE	3916	457938	0.00847887
681.5	Cellulitis and abscess of leg, except foot	dermatologic	0.0858508	0.0113064	1.08964	1.06576	1.11406	3.12304e-14	0	0.528724	9	TRUE	10454	448006	0.0228024
681.6	Cellulitis and abscess of foot, toe	dermatologic	0.212717	0.0247572	1.23703	1.17844	1.29854	8.53716e-18	33.704	0.183353	6	TRUE	2104	463447	0.00451938
681.7	Cellulitis and abscess of trunk	dermatologic	0.0394979	0.0166571	1.04029	1.00687	1.07481	0.0177286	0	0.783663	9	FALSE	4669	307118	0.014975
686	Other local infections of skin and subcutaneous tissue	dermatologic	0.0796948	0.0166216	1.08296	1.04824	1.11882	1.62963e-06	6.66088	0.380215	10	TRUE	4281	458980	0.00924101
686.1	Carbuncle and furuncle	dermatologic	0.0294525	0.0221174	1.02989	0.986199	1.07552	0.182977	0	0.93936	8	FALSE	2685	461400	0.00578558
686.2	Impetigo	dermatologic	0.00309446	0.0529569	1.0031	0.904205	1.11281	0.953403	0	0.985738	5	FALSE	463	466556	0.000991394
686.3	Pilonidal cyst	dermatologic	-0.0347957	0.0383907	0.965803	0.895798	1.04128	0.364747	63.8575	0.0401933	4	FALSE	911	466641	0.00194845
686.4	Pyogenic granuloma	dermatologic	0.0251827	0.0434779	1.0255	0.941734	1.11672	0.562449	0	0.446141	4	FALSE	673	469236	0.00143219
686.5	Pyoderma	dermatologic	0.00494339	0.0900638	1.00496	0.842334	1.19897	0.956228	0	0.79238	3	FALSE	199	467624	0.000425375
687	Symptoms affecting skin	dermatologic	0.012986	0.0126713	1.01307	0.988221	1.03855	0.30544	0	0.481334	8	FALSE	8152	442470	0.0180906
687.1	Rash and other nonspecific skin eruption	dermatologic	0.00934475	0.00733562	1.00939	0.99498	1.02401	0.202703	11.1368	0.340228	10	FALSE	25779	407597	0.0594841
687.3	Changes in skin texture	dermatologic	-0.0153889	0.0669994	0.984729	0.863548	1.12291	0.818334	0	0.640316	3	FALSE	295	456570	0.000645705
687.4	Disturbance of skin sensation	dermatologic	-0.00252503	0.00768685	0.997478	0.982563	1.01262	0.742544	0	0.985377	11	FALSE	23100	417598	0.0524168
689	Disorder of skin and subcutaneous tissue NOS	dermatologic	0.0168233	0.007651	1.01697	1.00183	1.03233	0.0278896	21.5788	0.237891	11	FALSE	22698	420126	0.0512574
690	Erythematosquamous dermatosis	dermatologic	-0.0061963	0.00903889	0.993823	0.976371	1.01159	0.493019	0	0.93707	10	FALSE	16172	440515	0.0354116
690.1	Seborrheic dermatitis	dermatologic	-0.00568837	0.00906565	0.994328	0.976816	1.01215	0.530355	0	0.932479	10	FALSE	16071	440906	0.0351681
691	Congenital anomalies of skin	dermatologic	0.0418816	0.0320245	1.04277	0.979331	1.11032	0.190942	47.4014	0.107177	5	FALSE	1293	460594	0.00279939
691.1	Ichthyosis congenita	dermatologic	-0.00243548	0.0961034	0.997567	0.826302	1.20433	0.979782	0	0.507517	2	FALSE	175	460123	0.000380188
694	Dyschromia and Vitiligo	dermatologic	0.0258199	0.0129106	1.02616	1.00052	1.05245	0.0455106	0	0.851381	9	FALSE	7842	446134	0.017274
694.1	Vitiligo	dermatologic	0.0625144	0.0377781	1.06451	0.988537	1.14632	0.0979699	0	0.770562	5	FALSE	944	464856	0.00202662
694.2	Other dyschromia	dermatologic	0.0221092	0.0140526	1.02236	0.994581	1.05091	0.115647	0	0.836885	9	FALSE	6608	447783	0.0145425
694.3	Vascular disorders of skin	dermatologic	0.036833	0.0705111	1.03752	0.903602	1.19128	0.601411	0	0.811054	2	FALSE	272	426431	0.000637446
695	Erythematous conditions	dermatologic	0.0107572	0.00900666	1.01082	0.993128	1.02882	0.232338	23.6974	0.225106	10	FALSE	16472	437021	0.0363225
695.1	Toxic erythema	dermatologic	0.0954285	0.0766604	1.10013	0.946653	1.27849	0.213197	67.8166	0.0447264	3	FALSE	232	465832	0.000497786
695.2	Bullous dermatoses	dermatologic	0.0311322	0.0450749	1.03162	0.944393	1.12691	0.489768	2.02901	0.382145	4	FALSE	655	462225	0.00141505
695.21	Dermatitis herpetiformis	dermatologic	0.0279552	0.0868432	1.02835	0.867401	1.21916	0.747525	0	0.82989	2	FALSE	190	455094	0.000417322
695.22	Pemphigus and pemphigoid	dermatologic	-0.00192551	0.0611777	0.998076	0.885297	1.12522	0.974892	6.28376	0.361639	4	FALSE	357	462952	0.000770544
695.3	Rosacea	dermatologic	0.0270095	0.0144903	1.02738	0.99861	1.05697	0.0623267	0	0.889946	8	FALSE	6312	453707	0.0137212
695.4	Lupus (localized and systemic)	dermatologic	0.0447737	0.0373504	1.04579	0.971969	1.12522	0.230626	16.7018	0.305973	6	FALSE	913	464659	0.00196103
695.41	Cutaneous lupus erythematosus	dermatologic	0.0137492	0.0539342	1.01384	0.912142	1.12689	0.798781	0	0.512819	4	FALSE	476	462055	0.00102912
695.42	Systemic lupus erythematosus	dermatologic	0.114888	0.0449431	1.12175	1.02716	1.22504	0.010579	53.2932	0.0575516	6	FALSE	624	464974	0.00134021
695.7	Prurigo and Lichen	dermatologic	-0.016488	0.0160571	0.983647	0.953173	1.0151	0.304495	34.2688	0.154658	8	FALSE	5041	456257	0.0109279
695.8	Other specified erythematous conditions	dermatologic	-0.0199581	0.0239069	0.98024	0.935368	1.02726	0.403816	21.8944	0.262346	7	FALSE	2290	460037	0.0049532
695.81	Erythema nodosum	dermatologic	0.08331	0.148648	1.08688	0.812178	1.45449	0.575172	85.4378	0.00877977	2	FALSE	82	455448	0.00018001
695.9	Unspecified erythematous condition	dermatologic	0.0544123	0.0363879	1.05592	0.983235	1.13398	0.134826	0	0.993814	4	FALSE	869	463530	0.00187124
696	Psoriasis and related disorders	dermatologic	-0.0108896	0.0107279	0.989169	0.968588	1.01019	0.31007	20.4163	0.261374	9	FALSE	10999	452413	0.0237348
696.2	Parapsoriasis	dermatologic	-0.104859	0.111937	0.900452	0.723068	1.12135	0.348879	0	0.614064	2	FALSE	138	451151	0.000305791
696.3	Pityriasis	dermatologic	-0.0356296	0.074223	0.964998	0.834349	1.1161	0.631203	39.6124	0.190907	3	FALSE	260	456723	0.000568949
696.4	Psoriasis	dermatologic	-0.0101401	0.0109012	0.989911	0.968985	1.01129	0.352275	27.6234	0.198697	9	FALSE	10635	453339	0.0229215
696.41	Psoriasis vulgaris	dermatologic	-0.0149926	0.0113721	0.985119	0.963405	1.00732	0.187378	22.0429	0.247112	9	FALSE	9843	453801	0.0212297
696.42	Psoriatic arthropathy	dermatologic	0.00521308	0.0232974	1.00523	0.960358	1.05219	0.822942	50.5764	0.0483523	8	FALSE	2237	463118	0.00480708
697	Sarcoidosis	dermatologic	0.0390314	0.0252432	1.0398	0.98961	1.09254	0.122053	44.0276	0.0652426	10	FALSE	1920	464530	0.0041162
698	Pruritus and related conditions	dermatologic	-0.000438879	0.0138826	0.999561	0.972731	1.02713	0.97478	46.0121	0.0541348	10	FALSE	6734	455807	0.0145587
700	Corns and callosities	dermatologic	0.151271	0.0090726	1.16331	1.14281	1.18418	2.04727e-62	77.3236	6.5725e-05	8	TRUE	17369	442340	0.0377826
701	Other hypertrophic and atrophic conditions of skin	dermatologic	0.0520435	0.0170622	1.05342	1.01878	1.08925	0.00228679	34.3459	0.165921	7	FALSE	3629	196608	0.0181235
701.1	Keratoderma, acquired	dermatologic	0.119602	0.0140937	1.12705	1.09634	1.15861	2.13582e-17	51.7513	0.0655802	6	TRUE	6847	453571	0.0148713
701.2	Scar conditions and fibrosis of skin	dermatologic	-0.00658291	0.0172633	0.993439	0.960388	1.02763	0.702962	0	0.62837	7	FALSE	4098	460890	0.00881313
701.3	Circumscribed scleroderma	dermatologic	0.0691626	0.0604745	1.07161	0.951833	1.20646	0.252763	20.9714	0.284341	4	FALSE	344	459094	0.000748741
701.4	Keloid scar	dermatologic	-0.00701418	0.0267511	0.99301	0.942287	1.04646	0.793166	0	0.791154	8	FALSE	1822	466848	0.0038876
701.5	Abnormal granulation tissue	dermatologic	0.0121767	0.0445201	1.01225	0.927668	1.10455	0.784461	3.77614	0.385178	5	FALSE	593	466889	0.0012685
701.6	Acquired acanthosis nigricans	dermatologic	0.00299421	0.0695416	1.003	0.875198	1.14946	0.965657	0	0.988026	4	FALSE	299	470876	0.000634584
702	Degenerative skin conditions and other dermatoses	dermatologic	0.0148898	0.0054716	1.015	1.00417	1.02594	0.0065027	0	0.4587	8	FALSE	62374	383996	0.139736
702.1	Actinic keratosis	dermatologic	0.0117271	0.00649488	1.0118	0.998998	1.02476	0.0709811	33.565	0.160148	8	FALSE	40444	411672	0.0894549
702.2	Seborrheic keratosis	dermatologic	0.0260536	0.00644987	1.0264	1.0135	1.03945	5.3589e-05	9.32615	0.357933	8	FALSE	38751	405331	0.0872609
703	Diseases of nail, NOS	dermatologic	0.0675007	0.00816509	1.06983	1.05285	1.08709	1.37387e-16	25.9789	0.221504	8	TRUE	22035	435697	0.0481395
703.1	Ingrowing nail	dermatologic	0.0218924	0.0100075	1.02213	1.00228	1.04238	0.0286993	54.7267	0.0238373	9	FALSE	13634	451142	0.0293346
704	Diseases of hair and hair follicles	dermatologic	0.0373417	0.0123715	1.03805	1.01318	1.06353	0.0025415	7.58901	0.372016	10	FALSE	8703	451463	0.0189127
704.1	Alopecia	dermatologic	0.0220387	0.0295511	1.02228	0.964756	1.08324	0.455799	14.9083	0.309556	9	FALSE	1490	466755	0.00318209
704.11	Alopecia Areata	dermatologic	0.0103146	0.0505491	1.01037	0.915065	1.1156	0.838313	0	0.689664	4	FALSE	551	465770	0.00118159
704.8	Other specified diseases of hair and hair follicles	dermatologic	0.0428708	0.0151126	1.0438	1.01334	1.07518	0.00455729	0	0.821181	8	FALSE	5830	456832	0.012601
705	Disorders of sweat glands	dermatologic	0.0405183	0.0244535	1.04135	0.992618	1.09248	0.0975291	8.87137	0.361299	9	FALSE	2157	463272	0.00463443
705.1	Dyshidrosis	dermatologic	0.0170516	0.0376892	1.0172	0.944766	1.09518	0.650961	56.5806	0.0748437	4	FALSE	956	463236	0.00205949
705.3	Hidradenitis	dermatologic	0.0534441	0.0378331	1.0549	0.979506	1.13609	0.157765	0	0.41804	5	FALSE	957	467333	0.00204361
705.8	Hyperhidrosis	dermatologic	0.00312943	0.0298945	1.00313	0.946047	1.06367	0.916628	0	0.792347	8	FALSE	1459	312999	0.00463973
706	Diseases of sebaceous glands	dermatologic	0.032822	0.00617041	1.03337	1.02094	1.04594	1.04192e-07	67.3799	0.000668604	11	TRUE	37293	407721	0.0838019
706.1	Acne	dermatologic	0.024933	0.0182576	1.02525	0.989208	1.0626	0.172056	39.9317	0.0914053	10	FALSE	3927	459870	0.00846707
706.2	Sebaceous cyst	dermatologic	0.0427679	0.00769129	1.0437	1.02808	1.05955	2.68914e-08	40.065	0.0816377	11	TRUE	22022	435366	0.0481473
706.3	Seborrhea	dermatologic	-0.103322	0.0550788	0.901837	0.809552	1.00464	0.0606702	0	0.695958	3	FALSE	435	302419	0.00143634
706.8	Other specified diseases of sebaceous glands	dermatologic	0.031783	0.0113625	1.03229	1.00956	1.05554	0.00515497	39.3655	0.116566	8	FALSE	10764	438944	0.0239355
707	Chronic ulcer of skin	dermatologic	0.139632	0.00875685	1.14985	1.13028	1.16976	3.06506e-57	69.6988	0.000272177	11	TRUE	16779	449845	0.0359583
707.1	Decubitus ulcer	dermatologic	0.0944728	0.0136734	1.09908	1.07002	1.12893	4.87327e-12	49.3617	0.0378992	10	TRUE	6467	463408	0.0137632
707.2	Chronic ulcer of leg or foot	dermatologic	0.181173	0.0107934	1.19862	1.17353	1.22425	3.11012e-63	54.3176	0.0156734	11	TRUE	11062	457074	0.0236299
707.3	Chronic ulcer of unspecified site	dermatologic	0.182981	0.02308	1.20079	1.14768	1.25636	2.22477e-15	4.62998	0.38698	6	TRUE	2484	461420	0.00535456
709	Diffuse diseases of connective tissue	dermatologic	0.0574804	0.0309612	1.05916	0.996803	1.12543	0.0633778	0	0.991317	7	FALSE	1290	464053	0.00277215
709.2	Sicca syndrome	dermatologic	0.0558674	0.0534508	1.05746	0.952282	1.17425	0.295925	9.71478	0.344481	4	FALSE	482	459293	0.00104834
709.3	Systemic sclerosis	dermatologic	-0.0398175	0.0698896	0.960965	0.837948	1.10204	0.568867	19.9236	0.29018	4	FALSE	258	465702	0.000553696
709.4	Polymyositis	dermatologic	0.0423746	0.100477	1.04329	0.856795	1.27037	0.673219	15.2023	0.307501	3	FALSE	167	463197	0.000360408
709.5	Dermatomyositis	dermatologic	0.202721	0.130301	1.22473	0.948698	1.58108	0.119759	18.8399	0.266993	2	FALSE	113	457059	0.000247172
709.6	Other specified diffuse diseases of connective tissue	dermatologic	0.000466044	0.166744	1.00047	0.721555	1.38719	0.99777	0	0.895579	2	FALSE	84	453912	0.000185024
709.7	Unspecified diffuse connective tissue disease	dermatologic	0.121855	0.076414	1.12959	0.972473	1.31209	0.110785	0	0.532233	3	FALSE	256	466171	0.000548853
710	Osteomyelitis, periostitis, and other infections involving bone	musculoskeletal	0.14529	0.0142852	1.15637	1.12445	1.18921	2.68142e-24	48.2562	0.0507811	9	TRUE	6305	461851	0.0134677
710.1	Osteomyelitis	musculoskeletal	0.153279	0.0145744	1.16565	1.13282	1.19943	7.21532e-26	6.08545	0.384537	9	TRUE	6060	462943	0.012921
710.11	Acute osteomyelitis	musculoskeletal	0.191424	0.0219111	1.21097	1.16007	1.26411	2.40701e-18	0	0.584393	7	TRUE	2695	464251	0.00577155
710.12	Chronic osteomyelitis	musculoskeletal	0.193138	0.0209145	1.21305	1.16433	1.26381	2.59196e-20	0	0.542055	6	TRUE	2960	466656	0.00630302
710.19	Unspecified osteomyelitis	musculoskeletal	0.15137	0.017303	1.16343	1.12463	1.20356	2.16712e-18	10.2969	0.349234	9	TRUE	4268	465061	0.00909383
711	Arthropathy associated with infections	musculoskeletal	0.0582488	0.0251546	1.05998	1.00899	1.11355	0.0205781	0	0.969896	6	FALSE	2030	467094	0.00432721
711.1	Pyogenic arthritis	musculoskeletal	0.102848	0.0310667	1.10832	1.04285	1.17791	0.000931113	0	0.856269	5	FALSE	1357	468620	0.00288738
711.2	Reiter's disease	musculoskeletal	-0.0897361	0.0723514	0.914172	0.793309	1.05345	0.214871	0	0.886661	3	FALSE	286	470711	0.000607223
712	Infective connective tissue disorders	musculoskeletal	0.0726013	0.0493761	1.0753	0.976116	1.18457	0.141461	31.1146	0.214053	5	FALSE	526	470203	0.00111742
713	Arthropathy associated with other disorders classified elsewhere	musculoskeletal	0.172274	0.0309603	1.188	1.11806	1.26232	2.63139e-08	71.0975	0.00396541	6	TRUE	1346	468940	0.00286209
713.5	Arthropathy associated with neurological disorders	musculoskeletal	0.263706	0.035216	1.30175	1.21493	1.39477	6.97909e-14	62.0005	0.0219417	6	TRUE	1033	469809	0.00219394
714	Rheumatoid arthritis and other inflammatory polyarthropathies	musculoskeletal	-0.017435	0.0117352	0.982716	0.960371	1.00558	0.137358	3.76643	0.406852	11	FALSE	9021	458133	0.0193105
714.1	Rheumatoid arthritis	musculoskeletal	-0.0232051	0.0135336	0.977062	0.951486	1.00333	0.0864134	25.2461	0.219176	9	FALSE	6758	462151	0.0144122
714.2	Juvenile rheumatoid arthritis	musculoskeletal	-0.00212096	0.0958504	0.997881	0.826972	1.20411	0.982346	0	0.346143	2	FALSE	161	456525	0.00035254
715	Other inflammatory spondylopathies	musculoskeletal	0.0083091	0.0165069	1.00834	0.976243	1.0415	0.614704	0	0.433571	9	FALSE	4595	461417	0.00986026
715.1	Sacroiliitis NEC	musculoskeletal	-0.0110569	0.0234749	0.989004	0.944531	1.03557	0.637636	37.1059	0.133056	8	FALSE	2363	461869	0.00509013
715.2	Ankylosing spondylitis	musculoskeletal	0.00416534	0.0301616	1.00417	0.946532	1.06533	0.890161	19.488	0.286295	6	FALSE	1324	465403	0.00283678
715.3	Spinal enthesopathy	musculoskeletal	-0.0581908	0.0856602	0.94347	0.797653	1.11594	0.496934	0.328107	0.316515	2	FALSE	228	457143	0.000498501
716	Other arthropathies	musculoskeletal	0.0106597	0.00764635	1.01072	0.995682	1.02598	0.163291	0	0.872935	7	FALSE	24700	419363	0.0556227
716.1	Unspecified polyarthropathy or polyarthritis	musculoskeletal	-0.00928597	0.0490209	0.990757	0.899996	1.09067	0.849757	0	0.605339	3	FALSE	573	308942	0.00185128
716.2	Unspecified monoarthritis	musculoskeletal	0.000794976	0.0335552	1.0008	0.937094	1.06883	0.981099	0	0.562471	3	FALSE	1211	459493	0.00262859
716.9	Arthropathy NOS	musculoskeletal	0.00949005	0.00870203	1.00954	0.992463	1.0269	0.275469	0	0.735563	7	FALSE	18516	429630	0.0413169
717	Polymyalgia Rheumatica	musculoskeletal	0.0238132	0.0221251	1.0241	0.980639	1.06949	0.281793	0	0.706844	6	FALSE	2370	471623	0.00500007
720	Spinal stenosis	musculoskeletal	0.0320048	0.00745105	1.03252	1.01755	1.04771	1.74429e-05	28.0762	0.177434	11	TRUE	25446	433392	0.0554575
720.1	Spinal stenosis of lumbar region	musculoskeletal	0.0366315	0.00936119	1.03731	1.01845	1.05652	9.11099e-05	31.9917	0.195747	6	FALSE	15731	293183	0.0509236
721	Spondylosis and allied disorders	musculoskeletal	0.0153462	0.00629695	1.01546	1.00301	1.02807	0.0148061	35.4568	0.124326	10	FALSE	37447	409593	0.0837666
721.1	Spondylosis without myelopathy	musculoskeletal	0.0146672	0.00653702	1.01478	1.00186	1.02786	0.0248507	24.2118	0.220437	10	FALSE	34320	412905	0.0767399
721.2	Spondylosis with myelopathy	musculoskeletal	-0.0128301	0.0190748	0.987252	0.951024	1.02486	0.501189	39.0085	0.0978558	10	FALSE	3583	463638	0.00766875
721.8	Other allied disorders of spine	musculoskeletal	0.0803828	0.0442047	1.0837	0.993763	1.18178	0.0689995	0	0.436352	4	FALSE	683	464157	0.00146932
722	Intervertebral disc disorders	musculoskeletal	0.0177576	0.00575575	1.01792	1.0065	1.02946	0.00203426	51.8569	0.0279218	10	FALSE	46979	401165	0.10483
722.1	Displacement of intervertebral disc	musculoskeletal	0.0402393	0.011113	1.04106	1.01863	1.06398	0.000293575	56.5042	0.0184684	9	FALSE	10872	445482	0.0238236
722.3	Schmorl's nodes	musculoskeletal	0.251005	0.113925	1.28532	1.0281	1.60688	0.0275772	30.5294	0.230227	2	FALSE	94	453340	0.000207307
722.6	Degeneration of intervertebral disc	musculoskeletal	0.0134301	0.00660109	1.01352	1.00049	1.02672	0.0418992	18.9083	0.274602	9	FALSE	34312	411016	0.0770488
722.7	Intervertebral disc disorder with myelopathy	musculoskeletal	0.0240855	0.0229339	1.02438	0.979352	1.07147	0.293619	2.4265	0.400895	6	FALSE	2512	462516	0.00540183
722.8	Postlaminectomy syndrome	musculoskeletal	0.0319479	0.0204181	1.03246	0.991962	1.07462	0.117656	0	0.710471	8	FALSE	3113	463253	0.00667501
722.9	Other and unspecified disc disorder	musculoskeletal	0.0354119	0.0170856	1.03605	1.00193	1.07133	0.0382084	0	0.50899	7	FALSE	4391	460813	0.00943887
723	Other disorders of cervical region	musculoskeletal	-0.0206111	0.0255534	0.9796	0.931746	1.02991	0.419904	16.0887	0.303393	8	FALSE	1919	465497	0.00410555
723.1	Torticollis	musculoskeletal	0.0498614	0.0624406	1.05113	0.930047	1.18797	0.424556	10.7415	0.326168	3	FALSE	384	469167	0.000817803
724	Other and unspecified disorders of back	musculoskeletal	-0.006597	0.013362	0.993425	0.967746	1.01979	0.621507	13.121	0.325037	9	FALSE	7448	451826	0.0162169
724.1	Disorders of sacrum	musculoskeletal	0.0103808	0.028785	1.01043	0.955007	1.06908	0.718376	0	0.518557	7	FALSE	1590	464541	0.00341106
724.2	Disorders of coccyx	musculoskeletal	-0.0165148	0.0556065	0.983621	0.882055	1.09688	0.766471	0	0.631409	7	FALSE	412	461154	0.000892613
724.8	Other symptoms referable to back	musculoskeletal	0.00216882	0.0223609	1.00217	0.959198	1.04707	0.922733	0	0.597431	9	FALSE	2633	461285	0.00567557
724.9	Other unspecified back disorders	musculoskeletal	-0.0178566	0.022554	0.982302	0.939825	1.0267	0.428522	0	0.778893	3	FALSE	2666	461642	0.00574188
726	Peripheral enthesopathies and allied syndromes	musculoskeletal	0.00728898	0.00484986	1.00732	0.997786	1.01694	0.132858	12.8584	0.321685	11	FALSE	68627	365855	0.157951
726.1	Enthesopathy	musculoskeletal	0.00905227	0.00691591	1.00909	0.995507	1.02286	0.190567	24.5637	0.209697	11	FALSE	28604	411984	0.0649223
726.2	Synoviopathy	musculoskeletal	-0.0246875	0.0210675	0.975615	0.936151	1.01674	0.241265	0	0.879929	6	FALSE	2927	453645	0.00641082
726.3	Bursitis	musculoskeletal	0.062967	0.012378	1.06499	1.03947	1.09114	3.63717e-07	0	0.430999	8	TRUE	8544	443149	0.0189155
726.4	Calcaneal spur; Exostosis NOS	musculoskeletal	0.0515266	0.0141575	1.05288	1.02406	1.0825	0.000273139	0	0.76644	7	FALSE	6582	445268	0.0145668
727	Other disorders of synovium, tendon, and bursa	musculoskeletal	-0.0159854	0.00631347	0.984142	0.972039	0.996395	0.0113428	0	0.605236	11	FALSE	35030	407333	0.0791884
727.1	Synovitis and tenosynovitis	musculoskeletal	-0.0408331	0.0101146	0.959989	0.941146	0.97921	5.413e-05	0	0.722834	10	FALSE	13207	436684	0.029356
727.2	Bursitis disorders	musculoskeletal	0.00941946	0.0210339	1.00946	0.968694	1.05195	0.654281	44.3092	0.126552	5	FALSE	3000	446658	0.00667174
727.4	Ganglion and cyst of synovium, tendon, and bursa	musculoskeletal	0.00550421	0.0150025	1.00552	0.976383	1.03553	0.713705	12.8419	0.329835	8	FALSE	5591	451810	0.0122234
727.5	Rupture of synovium	musculoskeletal	0.100133	0.0299684	1.10532	1.04226	1.17219	0.000833909	35.3982	0.199814	4	FALSE	1411	457816	0.00307255
727.6	Rupture of tendon, nontraumatic	musculoskeletal	-0.0246933	0.010834	0.975609	0.955111	0.996547	0.0226527	55.9894	0.0340145	7	FALSE	10670	447851	0.0232705
727.7	Contracture of tendon (sheath)	musculoskeletal	0.125913	0.048575	1.13418	1.03118	1.24747	0.009538	0	0.544826	5	FALSE	543	453874	0.00119494
728	Disorders of muscle, ligament, and fascia	musculoskeletal	-0.0486512	0.0349312	0.952513	0.889483	1.02001	0.163689	49.4882	0.0945931	5	FALSE	1034	457812	0.00225348
728.1	Muscular calcification and ossification	musculoskeletal	0.0364387	0.0859671	1.03711	0.876294	1.22744	0.671662	0	0.714335	2	FALSE	233	450325	0.000517137
728.2	Laxity of ligament or hypermobility syndrome	musculoskeletal	0.116507	0.0604894	1.12357	0.997952	1.26499	0.0540952	34.2594	0.192925	5	FALSE	346	454079	0.000761402
728.7	Fasciitis	musculoskeletal	0.0359556	0.007482	1.03661	1.02152	1.05192	1.54275e-06	9.93621	0.352297	9	TRUE	24248	425684	0.0538926
728.71	Contracture of palmar fascia [Dupuytren's disease]	musculoskeletal	0.0699324	0.0138256	1.07244	1.04377	1.10189	4.23257e-07	51.4739	0.0830722	5	TRUE	6135	449789	0.0134562
729	Other disorders of soft tissues	musculoskeletal	0.028284	0.0203903	1.02869	0.988388	1.07063	0.165402	0	0.526619	9	FALSE	3124	448233	0.00692135
729.1	Rheumatism, unspecified and fibrositis	musculoskeletal	-0.00459121	0.0496743	0.995419	0.903074	1.09721	0.926359	0	0.776231	4	FALSE	521	446320	0.00116596
729.3	Panniculitis	musculoskeletal	0.139297	0.0829122	1.14947	0.977059	1.35229	0.0929473	0	0.446683	3	FALSE	200	449933	0.000444313
729.7	Nontraumatic compartment syndrome	musculoskeletal	0.0682187	0.111623	1.0706	0.860228	1.33242	0.541098	0	0.99184	2	FALSE	141	313061	0.000450189
731	Osteitis deformans and osteopathies associated with other disorders classified elsewhere	musculoskeletal	0.144541	0.0383617	1.15551	1.07182	1.24574	0.000164659	0	0.476604	8	FALSE	883	464403	0.00189776
731.1	Osteitis deformans [Paget's disease of bone]	musculoskeletal	0.0272579	0.0587357	1.02763	0.915887	1.15301	0.642592	60.318	0.0804566	3	FALSE	408	462139	0.000882073
732	Osteochondropathies	musculoskeletal	0.00472963	0.035987	1.00474	0.936315	1.07817	0.895438	0	0.578204	5	FALSE	959	468261	0.00204382
732.1	Juvenile osteochondrosis	musculoskeletal	0.0117532	0.0574547	1.01182	0.904063	1.13243	0.837913	18.7566	0.29524	5	FALSE	376	467270	0.000804027
732.7	Osteochondritis dissecans	musculoskeletal	-0.0496143	0.063955	0.951596	0.839487	1.07868	0.437885	0	0.576234	5	FALSE	314	458459	0.000684434
733	Other disorders of bone and cartilage	musculoskeletal	0.00515631	0.0158446	1.00517	0.974434	1.03687	0.744856	12.0623	0.331835	10	FALSE	5232	455010	0.0113679
733.2	Cyst of bone	musculoskeletal	-0.0335554	0.0634684	0.967001	0.853891	1.09509	0.597018	0	0.740079	4	FALSE	360	468482	0.000767849
733.4	Aseptic necrosis of bone	musculoskeletal	0.00275673	0.0259932	1.00276	0.952954	1.05517	0.915538	0	0.819089	9	FALSE	1892	464495	0.00405672
733.6	Costochondritis	musculoskeletal	-0.0714485	0.0546835	0.931044	0.836419	1.03638	0.191354	20.8893	0.2848	4	FALSE	443	465838	0.000950071
733.8	Malunion and nonunion of fracture	musculoskeletal	0.00416901	0.0305056	1.00418	0.945898	1.06605	0.891296	35.2806	0.186066	5	FALSE	1358	315683	0.00428336
733.9	Chondromalacia	musculoskeletal	-0.06215	0.0531586	0.939742	0.846759	1.04294	0.242346	0	0.912513	3	FALSE	505	468033	0.00107782
735	Acquired foot deformities	musculoskeletal	0.0845062	0.00616737	1.08818	1.07511	1.10141	9.8579e-43	54.7928	0.0145031	11	TRUE	39690	416562	0.0869914
735.1	Flat foot	musculoskeletal	0.0302542	0.0111906	1.03072	1.00836	1.05357	0.00686078	42.4825	0.0950984	8	FALSE	11066	451926	0.0239011
735.2	Acquired toe deformities	musculoskeletal	0.119441	0.0082973	1.12687	1.10869	1.14534	5.54544e-47	28.7852	0.179691	10	TRUE	20150	441476	0.0436501
735.21	Hammer toe (acquired)	musculoskeletal	0.186704	0.0106938	1.20527	1.18027	1.2308	2.93052e-68	5.90974	0.386809	10	TRUE	11934	453469	0.0256423
735.22	Claw toe (acquired)	musculoskeletal	0.201216	0.0757842	1.22289	1.05409	1.41871	0.00792795	80.8177	0.0224167	2	FALSE	252	305479	0.000824254
735.23	Hallux rigidus	musculoskeletal	0.015468	0.0161485	1.01559	0.983948	1.04825	0.338134	48.7625	0.0989182	5	FALSE	4980	464329	0.0106113
735.3	Hallux valgus (Bunion)	musculoskeletal	0.0550019	0.0109953	1.05654	1.03402	1.07956	5.66479e-07	55.3044	0.0367739	7	TRUE	11143	454452	0.0239328
736	Other acquired deformities of limbs	musculoskeletal	0.0237207	0.014434	1.024	0.995441	1.05339	0.100301	0	0.774831	9	FALSE	6333	458079	0.0136366
736.1	Acquired deformities of forearm	musculoskeletal	0.101426	0.0793023	1.10675	0.947428	1.29286	0.200906	0	0.529166	2	FALSE	242	460858	0.000524832
736.2	Acquired deformities of finger	musculoskeletal	-0.00260025	0.0332577	0.997403	0.934462	1.06458	0.937681	19.5425	0.290227	5	FALSE	1158	469564	0.00246005
736.4	Genu valgum or varum (acquired)	musculoskeletal	0.0382104	0.042731	1.03895	0.955481	1.12971	0.371211	38.3745	0.197364	3	FALSE	761	461063	0.00164781
736.5	Acquired deformities of knee	musculoskeletal	-0.00829799	0.116523	0.991736	0.789244	1.24618	0.943228	0	0.625821	2	FALSE	118	459046	0.000256989
736.6	Unequal leg length (acquired)	musculoskeletal	0.0140989	0.0247742	1.0142	0.966129	1.06466	0.569292	0	0.739828	3	FALSE	2207	305826	0.00716482
737	Curvature of spine	musculoskeletal	0.0448102	0.0206063	1.04583	1.00443	1.08893	0.0296612	13.0461	0.325684	9	FALSE	2922	464132	0.00625624
737.1	Kyphosis (acquired)	musculoskeletal	0.0888266	0.0484047	1.09289	0.993973	1.20165	0.0664937	0	0.972483	4	FALSE	555	462656	0.00119816
737.3	Kyphoscoliosis and scoliosis	musculoskeletal	0.0508402	0.0234904	1.05215	1.00481	1.10173	0.0304418	0	0.514209	9	FALSE	2226	466200	0.00475208
738	Other acquired musculoskeletal deformity	musculoskeletal	0.0255998	0.0146458	1.02593	0.996899	1.05581	0.0804757	0	0.516957	10	FALSE	6049	457692	0.0130439
738.4	Acquired spondylolisthesis	musculoskeletal	-0.0147426	0.0211288	0.985366	0.945393	1.02703	0.485333	0	0.693556	5	FALSE	2951	460760	0.00636388
739	Contracture of joint	musculoskeletal	0.0971994	0.0272707	1.10208	1.04472	1.16259	0.000364908	7.97175	0.36755	7	FALSE	1703	463567	0.00366024
740	Osteoarthrosis	musculoskeletal	0.0202667	0.003872	1.02047	1.01276	1.02825	1.65717e-07	64.6225	0.00106462	12	TRUE	130580	312115	0.294966
740.1	Osteoarthritis; localized	musculoskeletal	0.0278957	0.00430103	1.02829	1.01966	1.03699	8.82507e-11	55.0169	0.0109506	12	TRUE	85255	356100	0.193166
740.11	Osteoarthrosis, localized, primary	musculoskeletal	0.0297123	0.00548876	1.03016	1.01914	1.0413	6.1874e-08	29.7001	0.162984	11	TRUE	49644	380073	0.115527
740.12	Osteoarthrosis, localized, secondary	musculoskeletal	0.025014	0.0145963	1.02533	0.996412	1.05509	0.0865797	0	0.699698	6	FALSE	6180	434301	0.0140301
740.2	Osteoarthrosis, generalized	musculoskeletal	-0.0164925	0.0100137	0.983643	0.964526	1.00314	0.0995581	9.67236	0.354533	9	FALSE	12597	427858	0.0286
740.3	Osteoarthrosis involving more than one site, but not specified as generalized	musculoskeletal	0.0582781	0.0246707	1.06001	1.00997	1.11252	0.018165	0	0.650665	5	FALSE	2186	438588	0.00495946
740.9	Osteoarthrosis NOS	musculoskeletal	0.0222901	0.00466545	1.02254	1.01323	1.03193	1.7731e-06	56.5016	0.0107859	11	TRUE	80369	348116	0.187565
741	Symptoms and disorders of the joints	musculoskeletal	0.0499815	0.00712099	1.05125	1.03668	1.06603	2.23642e-12	0	0.715256	10	TRUE	28221	416082	0.0635175
741.1	Ankylosis of joint	musculoskeletal	0.00328446	0.0608563	1.00329	0.890483	1.13039	0.956959	0	0.954071	3	FALSE	387	465599	0.000830497
741.2	Stiffness of joint	musculoskeletal	-0.0202769	0.0198356	0.979927	0.942562	1.01877	0.306665	0	0.66834	9	FALSE	3203	462846	0.00687267
741.3	Difficulty in walking	musculoskeletal	0.0388221	0.0103274	1.03959	1.01875	1.06084	0.000170506	30.4487	0.17483	9	FALSE	12818	447731	0.027832
741.4	Joint effusions	musculoskeletal	0.0911863	0.0150815	1.09547	1.06357	1.12834	1.48281e-09	19.045	0.267755	10	TRUE	5682	454546	0.0123461
741.5	Hemarthrosis	musculoskeletal	0.151317	0.0869889	1.16337	0.981004	1.37963	0.0819475	2.74785	0.35763	3	FALSE	225	469572	0.00047893
742	Derangement of joint, non-traumatic	musculoskeletal	0.0262908	0.0148229	1.02664	0.997242	1.0569	0.076119	0	0.735212	9	FALSE	5961	457058	0.0128742
742.1	Loose body in joint	musculoskeletal	0.0758811	0.0817961	1.07883	0.91903	1.26643	0.35357	0	0.517255	3	FALSE	217	454587	0.000477129
742.2	Pathological, developmental or recurrent dislocation	musculoskeletal	-0.0841381	0.0443176	0.919304	0.842822	1.00273	0.057627	20.7008	0.285853	4	FALSE	694	462283	0.00149899
742.8	Articular cartilage disorder	musculoskeletal	0.0936244	0.0726736	1.09815	0.952359	1.26625	0.197646	0	0.719378	3	FALSE	269	317668	0.00084608
742.9	Other derangement of joint	musculoskeletal	0.0272158	0.0169341	1.02759	0.994043	1.06227	0.108019	0	0.750207	8	FALSE	4562	460005	0.0098199
743	Osteoporosis, osteopenia and pathological fracture	musculoskeletal	-0.00785247	0.00937355	0.992178	0.974117	1.01057	0.402184	0	0.513514	10	FALSE	15618	447010	0.0337593
743.1	Osteoporosis	musculoskeletal	-0.0504014	0.0133208	0.950848	0.926344	0.976	0.000154536	0	0.466042	9	FALSE	7490	459453	0.0160405
743.11	Osteoporosis NOS	musculoskeletal	-0.0561501	0.0137535	0.945397	0.920253	0.971228	4.4536e-05	0	0.578632	9	FALSE	7065	308306	0.0224022
743.12	Senile osteoporosis	musculoskeletal	0.0349809	0.0882774	1.0356	0.871064	1.23121	0.691913	0	0.811626	2	FALSE	150	305839	0.000490214
743.13	Other specified osteoporosis	musculoskeletal	0.0164515	0.0426359	1.01659	0.935089	1.10519	0.6996	54.1829	0.0682039	5	FALSE	653	469710	0.00138829
743.2	Pathologic fracture	musculoskeletal	0.0587561	0.0224013	1.06052	1.01496	1.10812	0.00871891	0	0.99622	6	FALSE	2541	465787	0.00542568
743.21	Pathologic fracture of vertebrae	musculoskeletal	0.0416685	0.0459506	1.04255	0.952759	1.1408	0.364507	0	0.913157	4	FALSE	617	460048	0.00133937
743.22	Pathologic fracture of femur	musculoskeletal	0.0615951	0.120896	1.06353	0.839158	1.3479	0.610409	0	0.450005	2	FALSE	92	286722	0.000320765
743.4	Stress fracture	musculoskeletal	0.0958686	0.0477958	1.10061	1.00219	1.2087	0.044878	0	0.890789	4	FALSE	583	463714	0.00125566
743.9	Osteopenia or other disorder of bone and cartilage	musculoskeletal	0.00834649	0.0137931	1.00838	0.981486	1.03601	0.5451	0	0.693653	9	FALSE	6928	459300	0.0148597
745	Pain in joint	musculoskeletal	0.00899494	0.00461832	1.00904	0.999943	1.01821	0.0514547	60.5247	0.00666371	10	FALSE	169346	269001	0.386329
747	Cardiac and circulatory congenital anomalies	congenital anomalies	0.0183629	0.0161027	1.01853	0.986889	1.05119	0.254135	30.9281	0.170844	9	FALSE	4573	465434	0.00972964
747.1	Cardiac congenital anomalies	congenital anomalies	0.0288799	0.017799	1.0293	0.994013	1.06584	0.104683	0	0.53568	9	FALSE	3683	467431	0.00781764
747.11	Cardiac shunt/ heart septal defect	congenital anomalies	0.0384376	0.0255742	1.03919	0.988381	1.0926	0.132842	0	0.965877	8	FALSE	1732	471054	0.00366339
747.12	Valvular heart disease/ heart chambers	congenital anomalies	0.00674412	0.0296507	1.00677	0.949927	1.06701	0.820072	0	0.547296	7	FALSE	1301	471472	0.00275185
747.13	Congenital anomalies of great vessels	congenital anomalies	-0.00233782	0.0430996	0.997665	0.91685	1.0856	0.956742	0	0.630732	5	FALSE	647	472187	0.00136834
747.2	Congenital anomalies of peripheral vascular system	congenital anomalies	-0.0515185	0.0404664	0.949786	0.877366	1.02818	0.202976	14.8755	0.319599	5	FALSE	780	469042	0.0016602
748	Anomalies of respiratory system, congenital	congenital anomalies	-0.00993449	0.0638439	0.990115	0.873658	1.12209	0.876344	64.7013	0.0367513	4	FALSE	310	473650	0.000654064
749	Congenital anomalies of face and neck	congenital anomalies	0.0652518	0.0390116	1.06743	0.988853	1.15225	0.0944014	0	0.863541	6	FALSE	779	473006	0.00164421
749.1	Cleft palate	congenital anomalies	0.214023	0.1167	1.23865	0.985402	1.55699	0.0666614	47.7788	0.147352	3	FALSE	94	465594	0.000201852
750	Digestive congenital anomalies	congenital anomalies	0.0108595	0.0251256	1.01092	0.962342	1.06195	0.665591	0	0.570282	7	FALSE	1880	468550	0.00399634
750.1	Upper gastrointestinal congenital anomalies	congenital anomalies	0.00309921	0.0370943	1.0031	0.932763	1.07875	0.933415	30.7706	0.216361	5	FALSE	866	468922	0.00184338
750.11	Esophageal atresia/tracheoesophageal fistula	congenital anomalies	-0.0468493	0.0735841	0.954231	0.826073	1.10227	0.524335	36.9031	0.204975	3	FALSE	268	459925	0.000582364
750.13	Congenital anomalies of mouth/tongue	congenital anomalies	-0.0502803	0.060783	0.950963	0.84416	1.07128	0.408118	0	0.470096	3	FALSE	313	470219	0.000665204
750.14	Congenital anomalies of esophagus	congenital anomalies	0.150468	0.104902	1.16238	0.946356	1.42771	0.151467	0	0.769954	2	FALSE	110	451074	0.000243803
750.15	Congenital anomalies of stomach	congenital anomalies	0.0336867	0.111061	1.03426	0.831946	1.28577	0.761648	0	0.96202	2	FALSE	114	464490	0.00024537
750.2	Lower gastrointestinal congenital anomalies	congenital anomalies	0.0147549	0.0353597	1.01486	0.946912	1.08769	0.676474	0	0.60629	6	FALSE	962	470889	0.00203878
750.21	Congenital anomalies of intestine	congenital anomalies	0.0676981	0.0514954	1.07004	0.967315	1.18368	0.188629	34.637	0.204423	4	FALSE	454	463811	0.00097789
750.22	Congenital anomaly of gallbladder, bile ducts, liver, pancreas	congenital anomalies	-0.0416332	0.0525466	0.959222	0.865349	1.06328	0.428181	0	0.549448	5	FALSE	482	472304	0.00101949
751	Genitourinary congenital anomalies	congenital anomalies	0.00964276	0.0146227	1.00969	0.981163	1.03905	0.509613	8.70846	0.362059	10	FALSE	5792	461011	0.0124078
751.1	Congenital anomalies of genital organs	congenital anomalies	0.0158047	0.0305843	1.01593	0.956821	1.07869	0.605324	81.3623	6.16327e-05	6	FALSE	1269	467358	0.00270791
751.12	Congenital anomalies of male genital organs	congenital anomalies	0.0221338	0.0363599	1.02238	0.952057	1.0979	0.542694	56.3755	0.0429607	6	FALSE	864	469168	0.00183817
751.2	Congenital anomalies of urinary system	congenital anomalies	0.00770194	0.0168768	1.00773	0.974943	1.04162	0.64813	16.415	0.291984	10	FALSE	4363	464715	0.00930122
751.21	Cystic kidney disease	congenital anomalies	-0.00230518	0.0189874	0.997697	0.961251	1.03553	0.903369	41.6379	0.100754	8	FALSE	3535	465775	0.00753233
751.22	Other specified congenital anomalies of kidney	congenital anomalies	0.0504647	0.0419201	1.05176	0.9688	1.14182	0.228655	0	0.665116	4	FALSE	682	472216	0.00144217
751.3	Obstructive genitourinary defect	congenital anomalies	0.0323361	0.0874752	1.03286	0.87013	1.22603	0.711636	53.3607	0.143118	2	FALSE	208	462772	0.000449263
752	Nervous system congenital anomalies	congenital anomalies	-0.0317118	0.0368474	0.968786	0.901287	1.04134	0.389443	0	0.680689	6	FALSE	838	472665	0.00176979
752.1	Neural tube defects	congenital anomalies	-0.0488646	0.0524397	0.95231	0.859294	1.0554	0.351427	0	0.935219	4	FALSE	424	466135	0.000908781
752.11	Spina bifida	congenital anomalies	-0.0253436	0.0730003	0.974975	0.844997	1.12495	0.728463	0	0.784956	3	FALSE	232	463661	0.000500115
752.2	Other specified congenital anomalies of nervous system	congenital anomalies	-0.0222346	0.0553543	0.978011	0.877457	1.09009	0.68792	0	0.557384	4	FALSE	402	470568	0.000853558
753	Congenital anomalies of the eye	congenital anomalies	-0.00643637	0.0390723	0.993584	0.920336	1.07266	0.869157	0	0.71802	6	FALSE	849	471397	0.00179779
753.1	Congenital cataract and lens anomalies	congenital anomalies	0.118318	0.0816093	1.1256	0.959222	1.32084	0.14711	0	0.867516	3	FALSE	214	463721	0.000461272
753.2	Congenital anomalies of posterior segment of eye	congenital anomalies	-0.108599	0.0681471	0.89709	0.784927	1.02528	0.111026	0	0.626378	3	FALSE	338	472941	0.000714166
754	Congenital musculoskeletal deformities of spine	congenital anomalies	-0.0198713	0.0311847	0.980325	0.922201	1.04211	0.523985	56.7916	0.0549768	5	FALSE	1321	470665	0.00279881
754.1	Lumbosacral spondylolysis, congenital	congenital anomalies	-0.10762	0.0925003	0.897969	0.749074	1.07646	0.244645	0	0.382803	2	FALSE	180	299339	0.000600964
754.2	Spondylolisthesis, congenital	congenital anomalies	-0.055564	0.0403688	0.945952	0.873991	1.02384	0.168695	54.0312	0.088636	4	FALSE	806	462241	0.00174064
755	Congenital anomalies of limbs	congenital anomalies	0.0817656	0.0130332	1.0852	1.05783	1.11328	3.52701e-10	9.14277	0.359048	7	TRUE	7896	457921	0.0169509
755.1	Congenital deformities of feet	congenital anomalies	0.0896631	0.0135563	1.09381	1.06513	1.12326	3.73765e-11	0	0.973809	6	TRUE	7355	459222	0.0157637
755.6	Other congenital anomalies of lower limb, including pelvic girdle	congenital anomalies	-0.0198938	0.0633943	0.980303	0.865763	1.11	0.753664	0	0.775783	4	FALSE	333	466642	0.0007131
755.61	Congenital hip dysplasia and deformity	congenital anomalies	-0.100559	0.103627	0.904331	0.738108	1.10799	0.331849	0	0.752683	2	FALSE	137	460806	0.000297217
756	Other congenital musculoskeletal anomalies	congenital anomalies	0.0598343	0.0353899	1.06166	0.990517	1.13791	0.0908907	56.965	0.0541399	5	FALSE	987	468949	0.00210029
756.1	Congenital anomalies of abdominal wall; diaphram	congenital anomalies	0.116401	0.107102	1.12345	0.910724	1.38585	0.277115	0	0.52346	3	FALSE	121	463330	0.000261085
756.2	Pectus and other congenital anomalies of ribs/sternum	congenital anomalies	0.502681	0.0975626	1.65315	1.36542	2.00151	2.57178e-07	0	0.645968	3	TRUE	121	413209	0.000292744
756.21	Pectus excavatum	congenital anomalies	0.635326	0.112652	1.88764	1.51366	2.35401	1.70318e-08	0	0.928408	3	TRUE	93	413313	0.00022496
756.3	Congenital anomalies of muscle, tendon, fascia, and connective tissue	congenital anomalies	0.0354445	0.0990772	1.03608	0.853215	1.25814	0.720533	75.9554	0.0414154	2	FALSE	171	461280	0.00037057
756.5	Congenital osteodystrophies	congenital anomalies	-0.104007	0.0588966	0.901219	0.802966	1.01149	0.0774075	39.7289	0.190297	3	FALSE	407	466998	0.000870765
757	Congenital anomalies of the integument	congenital anomalies	0.0547052	0.0609647	1.05623	0.93727	1.19029	0.369545	0	0.899795	2	FALSE	399	469055	0.000849924
758	Chromosomal anomalies and genetic disorders	congenital anomalies	0.135351	0.0453971	1.14494	1.04747	1.25148	0.00286856	67.0238	0.0280225	4	FALSE	587	473288	0.00123872
758.1	Chromosomal anomalies	congenital anomalies	-0.00538493	0.0531704	0.99463	0.896195	1.10388	0.919331	0	0.552267	4	FALSE	429	465925	0.000919902
759	Other and unspecified congenital anomalies	congenital anomalies	0.000515538	0.0354865	1.00052	0.933292	1.07258	0.988409	8.53559	0.357838	5	FALSE	893	472026	0.00188827
759.1	Anomalies of endocrine glands, congenital	congenital anomalies	0.00549096	0.115104	1.00551	0.802432	1.25997	0.961952	0	0.613827	2	FALSE	119	464379	0.000256191
760	Back pain	symptoms	0.0123867	0.00431376	1.01246	1.00394	1.02106	0.00408596	18.8121	0.264394	11	FALSE	138289	303776	0.312825
761	Cervicalgia	symptoms	-0.00924596	0.00572774	0.990797	0.979736	1.00198	0.106475	1.27705	0.426598	10	FALSE	47964	401212	0.106782
763	Thoracic or lumbosacral neuritis or radiculitis, unspecified	symptoms	0.0308886	0.00747491	1.03137	1.01637	1.04659	3.5915e-05	41.376	0.0914637	9	FALSE	25665	428242	0.0565424
764	Sciatica	symptoms	0.00345681	0.00948149	1.00346	0.984987	1.02228	0.715421	2.02393	0.422561	11	FALSE	14822	443909	0.0323109
765	Cervical radiculitis	symptoms	-0.00612093	0.00979643	0.993898	0.974996	1.01317	0.532094	55.6664	0.0208915	9	FALSE	14311	444117	0.0312176
766	Neuralgia, neuritis, and radiculitis NOS	symptoms	-0.019858	0.013598	0.980338	0.954555	1.00682	0.144191	0	0.928437	10	FALSE	7014	454601	0.0151945
767	Cervicocranial/Cervicobrachial syndrome	symptoms	-0.0162162	0.0755279	0.983915	0.848531	1.1409	0.829998	65.8914	0.0868502	2	FALSE	266	307677	0.000863796
769	Nonallopathic lesions NEC	symptoms	-0.00207733	0.012896	0.997925	0.973018	1.02347	0.872027	0	0.821848	4	FALSE	8222	307685	0.0260266
770	Myalgia and myositis unspecified	symptoms	-0.0265895	0.00997136	0.973761	0.954915	0.992979	0.00766265	0	0.475644	9	FALSE	13547	445488	0.0295119
771	Musculoskeletal symptoms referable to limbs	symptoms	0.019863	0.0256754	1.02006	0.969999	1.07271	0.439157	38.4699	0.111789	9	FALSE	1747	469163	0.00370984
771.1	Swelling of limb	symptoms	0.0620452	0.0149081	1.06401	1.03337	1.09556	3.15679e-05	0	0.511407	9	FALSE	5862	296462	0.0193898
771.2	Cramp of limb	symptoms	0.00470278	0.0251269	1.00471	0.956433	1.05543	0.851534	0	0.768967	4	FALSE	2095	302912	0.00686869
772	Symptoms of the muscles	symptoms	0.0158599	0.0346345	1.01599	0.949307	1.08735	0.647009	34.4508	0.177973	6	FALSE	1123	469734	0.00238501
772.1	Muscular wasting and disuse atrophy	symptoms	0.0893797	0.0421838	1.0935	1.00672	1.18775	0.0341059	0	0.898179	4	FALSE	755	317006	0.002376
772.2	Spasm of muscle	symptoms	-0.000212935	0.0140527	0.999787	0.972626	1.02771	0.98791	0	0.602765	9	FALSE	6632	299322	0.0216765
772.3	Muscle weakness	symptoms	0.0447259	0.00880745	1.04574	1.02784	1.06395	3.81061e-07	0	0.827168	9	TRUE	18002	285495	0.0593152
772.4	Rhabdomyolysis	symptoms	-0.0291621	0.0309188	0.971259	0.914149	1.03194	0.345588	0	0.915565	6	FALSE	1359	468229	0.00289403
772.6	Facial weakness	symptoms	-0.0221304	0.0500494	0.978113	0.886721	1.07892	0.658366	0	0.909363	4	FALSE	522	316831	0.00164486
780	Hypothermia/Chills	symptoms	-0.0497166	0.0453077	0.951499	0.870648	1.03986	0.272506	0	0.687585	4	FALSE	588	469482	0.00125088
781	Symptoms involving nervous and musculoskeletal systems	symptoms	0.00463398	0.0123112	1.00464	0.980693	1.02918	0.706616	0	0.544008	11	FALSE	7645	458898	0.0163865
781.2	Abnormal posture	symptoms	0.0291506	0.0424345	1.02958	0.947414	1.11887	0.492111	1.13596	0.408909	6	FALSE	693	466138	0.00148448
782.3	Edema	symptoms	0.0608212	0.00638847	1.06271	1.04949	1.0761	1.72407e-21	67.2604	0.000697551	11	TRUE	36206	411329	0.0809009
782.6	Pallor and flushing	symptoms	-0.0717662	0.0491987	0.930749	0.84519	1.02497	0.144648	34.8911	0.202885	4	FALSE	506	469462	0.00107667
783	Fever of unknown origin	symptoms	-0.0116851	0.00925436	0.988383	0.970617	1.00647	0.206713	0	0.898614	11	FALSE	15174	441864	0.0332007
783.1	Postprocedural fever	symptoms	0.00559088	0.0849739	1.00561	0.851331	1.18784	0.947541	0	0.391756	3	FALSE	192	466886	0.000411066
785	Abdominal pain	symptoms	-0.0261134	0.00487303	0.974225	0.964964	0.983574	8.37915e-08	0	0.450879	12	TRUE	63549	371192	0.146177
788	Syncope and collapse	symptoms	0.00286938	0.00683834	1.00287	0.989522	1.01641	0.674776	52.5884	0.0204618	11	FALSE	27300	432010	0.059437
789	Nausea and vomiting	symptoms	-0.0217281	0.00709542	0.978506	0.964993	0.992209	0.00219669	0	0.854722	12	FALSE	25493	425292	0.0565525
789.1	Persistent vomiting	symptoms	-0.0920184	0.109846	0.912088	0.73542	1.1312	0.402198	62.7028	0.101541	2	FALSE	129	305580	0.00042197
790	Nonspecific findings on examination of blood	symptoms	0.013141	0.0327785	1.01323	0.95018	1.08046	0.688492	0	0.814496	8	FALSE	1144	467981	0.00243858
790.1	Elevated sedimentation rate	symptoms	-0.050543	0.0583382	0.950713	0.847992	1.06588	0.386282	0	0.69108	4	FALSE	392	463592	0.000844857
790.6	Other abnormal blood chemistry	symptoms	0.00139473	0.00895329	1.0014	0.983976	1.01912	0.876208	0	0.572835	10	FALSE	16940	430833	0.0378317
790.8	Elevated C-reactive protein (CRP)	symptoms	-0.0400936	0.0673176	0.960699	0.841951	1.0962	0.55145	0	0.579969	3	FALSE	295	468604	0.000629133
791	Gangrene	symptoms	0.113464	0.0315458	1.12015	1.05299	1.19159	0.000322155	0	0.737079	7	FALSE	1293	469547	0.00274616
794	Abnormal results of other function studies (bladder, pancreas, placenta, spleen, etc)	symptoms	-0.0283081	0.0484601	0.972089	0.884009	1.06894	0.559117	7.54768	0.355383	4	FALSE	585	466853	0.0012515
795.8	Abnormal tumor markers	symptoms	-0.090385	0.0665108	0.913579	0.801922	1.04078	0.174162	22.1052	0.257197	2	FALSE	289	319119	0.000904799
795.81	Elevated carcinoembryonic antigen [CEA]	symptoms	-0.0954063	0.0866808	0.909004	0.766978	1.07733	0.271043	0	0.446464	2	FALSE	163	319435	0.000510016
796	Elevated prostate specific antigen [PSA]	genitourinary	-0.0355763	0.00678562	0.965049	0.952299	0.97797	1.58076e-07	55.6406	0.0209691	9	TRUE	33784	274294	0.109661
797	Shock	symptoms	-0.0261576	0.024642	0.974182	0.928249	1.02239	0.288461	0	0.951374	6	FALSE	1931	470754	0.00408517
797.1	Cardiogenic shock	symptoms	-0.042326	0.0359125	0.958557	0.893407	1.02846	0.238563	0	0.990044	6	FALSE	897	466398	0.00191956
798	Malaise and fatigue	symptoms	0.0218747	0.00588976	1.02212	1.01038	1.03398	0.00020399	10.797	0.341364	11	FALSE	43594	392720	0.0999143
798.1	Chronic fatigue syndrome	symptoms	0.0418134	0.0252186	1.0427	0.992415	1.09553	0.0973098	0	0.625362	7	FALSE	1997	463443	0.00429056
800	Fracture of lower limb	injuries & poisonings	0.0222875	0.0128808	1.02254	0.997046	1.04868	0.0835779	65.5197	0.00196602	10	FALSE	7735	461502	0.0164842
800.1	Fracture of neck of femur	injuries & poisonings	0.0705847	0.0263279	1.07314	1.01916	1.12996	0.00734058	0	0.532514	9	FALSE	1813	467504	0.00386306
800.2	Fracture of unspecified part of femur	injuries & poisonings	0.0276486	0.0296405	1.02803	0.970013	1.08953	0.350924	58.6571	0.0462693	5	FALSE	1432	462667	0.00308555
800.3	Fracture of tibia and fibula	injuries & poisonings	-0.0107514	0.0201832	0.989306	0.950935	1.02923	0.594248	69.5478	0.00574387	6	FALSE	3145	465199	0.00671515
800.4	Fracture of patella	injuries & poisonings	-0.0202231	0.0332145	0.97998	0.918216	1.0459	0.542616	0	0.603352	5	FALSE	1157	471172	0.00244956
801	Fracture of ankle and foot	injuries & poisonings	0.0600702	0.0122135	1.06191	1.03679	1.08764	8.72709e-07	7.15054	0.374983	8	TRUE	8846	458976	0.0189089
801.1	Fracture of foot	injuries & poisonings	-0.024681	0.0195509	0.975621	0.938943	1.01373	0.206807	0	0.530877	6	FALSE	3359	467917	0.00712746
802	Fracture of pelvis	injuries & poisonings	0.0703689	0.0351729	1.0729	1.00143	1.14948	0.0454297	0	0.621689	5	FALSE	992	466512	0.00212191
803	Fracture of upper limb	injuries & poisonings	0.0221869	0.0125385	1.02243	0.997615	1.04787	0.07681	0	0.929275	10	FALSE	8088	462761	0.0171775
803.1	Fracture of humerus	injuries & poisonings	-0.00871578	0.02438	0.991322	0.945067	1.03984	0.720719	35.8981	0.167603	6	FALSE	2123	465570	0.0045393
803.2	Fracture of radius and ulna	injuries & poisonings	0.0320211	0.017568	1.03254	0.997591	1.06871	0.0683495	0	0.875776	7	FALSE	4102	467519	0.00869766
803.21	Colles' fracture	injuries & poisonings	0.06484	0.0657038	1.06699	0.938064	1.21363	0.323714	0	0.867402	4	FALSE	301	305530	0.000984204
803.3	Fracture of clavicle or scapula	injuries & poisonings	0.0260559	0.0251341	1.0264	0.977061	1.07823	0.299888	0	0.736561	6	FALSE	1966	468106	0.00418234
804	Fracture of hand or wrist	injuries & poisonings	-5.52098e-05	0.0142573	0.999945	0.972389	1.02828	0.99691	43.3733	0.101705	7	FALSE	6440	459323	0.0138268
805	Fracture of vertebral column without mention of spinal cord injury	injuries & poisonings	0.0227641	0.0174892	1.02303	0.988552	1.0587	0.193051	0	0.997839	7	FALSE	4170	463004	0.00892601
807	Fracture of ribs	injuries & poisonings	-0.0123387	0.0173844	0.987737	0.954649	1.02197	0.477856	0	0.673344	7	FALSE	4193	455565	0.00912002
809	Fracture of unspecified bones	injuries & poisonings	0.0169544	0.0169031	1.0171	0.983955	1.05136	0.315845	0	0.620305	9	FALSE	4396	459923	0.00946763
816	Cerebral laceration and contusion	injuries & poisonings	-0.0266884	0.103023	0.973665	0.795639	1.19152	0.795595	40.949	0.193147	2	FALSE	144	309784	0.000464624
817	Concussion	injuries & poisonings	-0.012133	0.0213723	0.98794	0.947411	1.0302	0.57024	7.29311	0.37244	7	FALSE	2901	454080	0.00634819
818	Intracranial hemorrhage (injury)	injuries & poisonings	0.0143284	0.0287165	1.01443	0.958913	1.07316	0.617806	0	0.892026	5	FALSE	1514	307821	0.00489437
818.1	Subdural hemorrhage (injury)	injuries & poisonings	-0.000919731	0.0537966	0.999081	0.899102	1.11018	0.98636	0	0.894346	4	FALSE	435	309476	0.00140363
818.2	Subarachnoid hemorrhage (injury)	injuries & poisonings	0.00305135	0.0804753	1.00306	0.856692	1.17443	0.969754	0	0.598709	2	FALSE	204	309815	0.000658024
819	Skull and face fracture and other intercranial injury	injuries & poisonings	-0.0168962	0.0107332	0.983246	0.962778	1.00415	0.115442	46.4965	0.0600798	9	FALSE	12127	454641	0.0259808
830	Dislocation	injuries & poisonings	0.0379842	0.0114501	1.03871	1.01566	1.06229	0.000908728	24.1355	0.221129	10	FALSE	9946	454325	0.0214228
835	Internal derangement of knee	injuries & poisonings	0.0400315	0.00905853	1.04084	1.02253	1.05949	9.90643e-06	67.5436	0.00178266	9	TRUE	16109	447760	0.0347275
836	Traumatic arthropathy	injuries & poisonings	0.00460568	0.0179508	1.00462	0.969886	1.04059	0.797509	0	0.780977	5	FALSE	4139	456479	0.00898575
840	Sprains and strains	injuries & poisonings	-0.0123454	0.00690798	0.98773	0.974447	1.00119	0.0739181	47.3428	0.0472995	10	FALSE	30801	411013	0.0697149
840.1	Muscle/tendon sprain	injuries & poisonings	-0.0755067	0.0471095	0.927274	0.84549	1.01697	0.108981	0	0.636016	4	FALSE	588	308186	0.00190431
840.2	Rotator cuff (capsule) sprain	injuries & poisonings	-0.0268237	0.0157898	0.973533	0.943866	1.00413	0.089357	0	0.822831	6	FALSE	5269	308511	0.016792
840.3	Joint/ligament sprain	injuries & poisonings	0.00867118	0.0143198	1.00871	0.980792	1.03742	0.544821	28.1966	0.213154	7	FALSE	6434	455678	0.013923
841	Sprains and strains of back and neck	injuries & poisonings	-0.0101936	0.0147778	0.989858	0.961599	1.01895	0.490326	0	0.78855	7	FALSE	6010	446841	0.0132715
842	Other sprains and strains	injuries & poisonings	-0.0308321	0.0264069	0.969638	0.92073	1.02114	0.242977	0	0.428941	5	FALSE	1939	460832	0.00418998
850	Hemorrhage or hematoma complicating a procedure	injuries & poisonings	0.0299806	0.0236331	1.03043	0.983793	1.07929	0.204589	0	0.627095	5	FALSE	2259	452023	0.00497268
851	Complications of transplants and reattached limbs	injuries & poisonings	0.0125373	0.0206736	1.01262	0.972406	1.05449	0.544223	0	0.700338	7	FALSE	3016	464903	0.00644556
853	Complication of colostomy or enterostomy	injuries & poisonings	-0.101817	0.0524004	0.903195	0.815038	1.00089	0.052009	0	0.861477	4	FALSE	466	315004	0.00147716
854	Complications of cardiac/vascular device, implant, and graft	injuries & poisonings	-0.0400583	0.0175101	0.960733	0.928321	0.994277	0.0221533	0	0.479501	9	FALSE	4207	462223	0.00901957
855	Complication of nervous system device, implant, and graft	injuries & poisonings	0.031876	0.063461	1.03239	0.911645	1.16913	0.615461	0	0.368611	2	FALSE	333	454413	0.000732277
856	Vascular complications of surgery and medical procedures	injuries & poisonings	-0.0889683	0.0754485	0.914875	0.789114	1.06068	0.238322	3.11443	0.356242	3	FALSE	234	467872	0.000499887
857	Mechanical complication of unspecified genitourinary device, implant, and graft	injuries & poisonings	0.0334052	0.0206258	1.03397	0.993004	1.07662	0.105322	1.61424	0.405951	6	FALSE	2733	468194	0.00580345
858	Complication of internal orthopedic device	injuries & poisonings	0.0279462	0.0151346	1.02834	0.998284	1.0593	0.0648182	17.8443	0.29794	6	FALSE	5319	464019	0.011333
859	Complication due to other implant and internal device	injuries & poisonings	0.0396621	0.0271162	1.04046	0.986606	1.09725	0.143557	0	0.673917	6	FALSE	1649	463647	0.00354398
860	Bone marrow or stem cell transplant	neoplasms	-0.0199809	0.0584758	0.980217	0.874073	1.09925	0.732581	54.3825	0.111678	3	FALSE	401	471247	0.00085021
870	Open wounds of head; neck; and trunk	injuries & poisonings	-0.00798043	0.0122518	0.992051	0.968513	1.01616	0.51481	9.81788	0.354112	7	FALSE	8499	450591	0.0185127
870.1	Open wound or laceration of eye or eyelid	injuries & poisonings	-0.0247893	0.0376005	0.975515	0.906209	1.05012	0.509714	0	0.826215	5	FALSE	903	460565	0.0019568
870.2	Open wound of ear	injuries & poisonings	0.0234356	0.0562722	1.02371	0.916809	1.14308	0.677067	5.0551	0.348805	3	FALSE	402	465819	0.000862252
870.3	Other open wound of head and face	injuries & poisonings	-0.0755501	0.0250798	0.927233	0.882757	0.973951	0.00259199	0	0.59932	6	FALSE	1926	456754	0.00419901
870.5	Open wound of lip and mouth	injuries & poisonings	-0.133122	0.0715904	0.875358	0.76076	1.00722	0.0629567	0	0.986497	3	FALSE	277	310735	0.000890641
870.6	Open wound of neck	injuries & poisonings	-0.0456568	0.10162	0.95537	0.782838	1.16593	0.653224	0	0.630585	2	FALSE	161	459894	0.000349958
870.8	Open wound of genital organs	injuries & poisonings	0.124146	0.0896319	1.13218	0.949775	1.34962	0.166034	0	0.957058	3	FALSE	171	458317	0.000372965
871	Open wounds of extremities	injuries & poisonings	0.0776008	0.00944704	1.08069	1.06087	1.10089	2.13406e-16	38.6071	0.100718	10	TRUE	15027	438987	0.0330981
871.1	Open wound of hand except finger(s)	injuries & poisonings	-0.00921748	0.030244	0.990825	0.933798	1.05133	0.760541	67.342	0.0269162	4	FALSE	1453	462344	0.00313284
871.2	Open wound of finger(s)	injuries & poisonings	0.0288098	0.0218136	1.02923	0.986153	1.07419	0.186594	0	0.626254	6	FALSE	2775	458218	0.00601961
871.3	Open wound of foot except toe(s) alone	injuries & poisonings	0.194684	0.0223474	1.21493	1.16286	1.26932	2.9933e-18	23.9468	0.261695	5	TRUE	2624	465696	0.00560301
871.4	Open wound of toe(s)	injuries & poisonings	0.272731	0.0358673	1.31355	1.22438	1.40921	2.87331e-14	52.7781	0.120313	3	TRUE	1051	465788	0.00225131
872	Traumatic amputation	injuries & poisonings	0.0561457	0.021259	1.05775	1.01458	1.10276	0.00826525	9.97201	0.352982	7	FALSE	2816	468415	0.00597584
874	Complication of amputation stump	injuries & poisonings	0.046339	0.0337758	1.04743	0.980335	1.11912	0.170077	27.2072	0.240165	5	FALSE	1120	470310	0.00237575
875	Non-healing surgical wound	injuries & poisonings	0.0181838	0.0290481	1.01835	0.961992	1.07801	0.531322	0	0.841279	4	FALSE	1549	306696	0.00502522
876	Posttraumatic wound infection not elsewhere classified	injuries & poisonings	0.0351683	0.0538348	1.03579	0.932071	1.15106	0.513587	74.4276	0.0200311	3	FALSE	484	303860	0.00159031
907	Injuries to the nervous system	injuries & poisonings	0.0525557	0.0178293	1.05396	1.01777	1.09144	0.00320128	19.9953	0.277105	7	FALSE	3916	462761	0.00839124
910	Superficial injury, infected	injuries & poisonings	0.134982	0.0832097	1.14452	0.972285	1.34726	0.104763	0	0.92202	2	FALSE	215	308328	0.000696823
911	Blister	injuries & poisonings	0.159255	0.0330276	1.17264	1.09913	1.25106	1.4222e-06	59.8744	0.0827297	3	TRUE	1247	463441	0.00268352
912	Insect bite	injuries & poisonings	-0.0500973	0.0246414	0.951137	0.906292	0.998201	0.0420474	52.3949	0.0778998	5	FALSE	2180	451454	0.00480564
913	Toxic effect of venom	injuries & poisonings	0.0389745	0.0520921	1.03974	0.938827	1.15151	0.454348	0	0.715737	3	FALSE	502	311160	0.00161072
916	Contusion	injuries & poisonings	0.00678686	0.00986231	1.00681	0.987535	1.02646	0.491352	32.1771	0.182393	7	FALSE	13549	435991	0.0301397
930	Allergic reaction to food	injuries & poisonings	0.0363804	0.0334137	1.03705	0.97131	1.10724	0.276248	0	0.598668	9	FALSE	1369	466994	0.00292295
931	Contact dermatitis and other eczema due to plants [except food]	dermatologic	-0.0222297	0.0383518	0.978016	0.907195	1.05436	0.562167	28.2359	0.248216	3	FALSE	927	454817	0.00203404
938	Dermatitis due to solar radiation	dermatologic	0.0195635	0.0153381	1.01976	0.989556	1.05088	0.202138	0	0.765575	7	FALSE	5563	453292	0.0121237
938.1	Acute dermatitis due to solar radiation	dermatologic	-0.00601202	0.0640991	0.994006	0.876653	1.12707	0.925274	0	0.911671	3	FALSE	347	454033	0.000763678
938.2	Chronic dermatitis due to solar radiation	dermatologic	-0.00462859	0.0196181	0.995382	0.957835	1.0344	0.813484	0	0.767472	6	FALSE	3333	456240	0.00725238
939	Atopic/contact dermatitis due to other or unspecified	dermatologic	0.00379683	0.00627444	1.0038	0.991535	1.01622	0.545094	0	0.80396	11	FALSE	37387	401693	0.0851485
939.1	Contact and allergic dermatitis of eyelid	dermatologic	0.0532132	0.100789	1.05465	0.865603	1.285	0.597522	51.6378	0.150445	2	FALSE	143	306465	0.000466394
941	Adverse reaction to serum or vaccine	injuries & poisonings	0.0179025	0.0715947	1.01806	0.884776	1.17143	0.802546	76.3774	0.0396399	2	FALSE	233	456976	0.000509614
946	Anaphylactic shock NOS	injuries & poisonings	0.00965164	0.0279032	1.0097	0.955961	1.06646	0.72942	0	0.411053	5	FALSE	1611	458677	0.00349998
947	Urticaria	dermatologic	0.00404612	0.0193112	1.00405	0.966762	1.04279	0.834041	0	0.796311	9	FALSE	3452	457833	0.00748344
949	Allergies, other	injuries & poisonings	0.00089006	0.0150194	1.00089	0.971856	1.03079	0.952744	0	0.998323	8	FALSE	5913	450146	0.0129654
949.1	Diaper or napkin rash	injuries & poisonings	0.0628825	0.104233	1.0649	0.868133	1.30627	0.546316	60.3449	0.112287	2	FALSE	167	461321	0.000361873
952	Spinal cord injury without evidence of spinal bone injury	injuries & poisonings	0.0299978	0.0341944	1.03045	0.963655	1.10188	0.38034	31.4567	0.223547	4	FALSE	1153	469662	0.00244894
958	Certain early complications of trauma or procedure	injuries & poisonings	0.0724734	0.0308928	1.07516	1.012	1.14228	0.0189779	0	0.594346	6	FALSE	1169	469101	0.00248581
958.1	Postoperative shock	injuries & poisonings	0.0915782	0.0963102	1.0959	0.907387	1.32358	0.341672	0	0.474435	2	FALSE	150	460790	0.000325422
958.2	Traumatic and surgical subcutaneous emphysema	injuries & poisonings	0.0639385	0.0565741	1.06603	0.95414	1.19103	0.258404	6.13528	0.344603	3	FALSE	357	457169	0.000780284
960	Poisoning by antibiotics	injuries & poisonings	0.00686811	0.00989689	1.00689	0.987549	1.02661	0.487703	19.3105	0.271075	9	FALSE	11408	453410	0.0245429
960.2	Allergy/adverse effect of penicillin	injuries & poisonings	0.00362756	0.0106223	1.00363	0.982955	1.02475	0.732725	47.0005	0.0672074	8	FALSE	9779	455755	0.021006
961	Poisoning by other anti-infectives	injuries & poisonings	-0.161832	0.0686943	0.850584	0.743438	0.973173	0.0184817	52.104	0.123953	3	FALSE	263	449257	0.000585069
961.1	Poisoning/allergy of sulfonamides	injuries & poisonings	0.0650772	0.0549186	1.06724	0.958332	1.18853	0.236028	0	0.784926	4	FALSE	392	453366	0.000863897
962	Poisoning by hormones and synthetic substitutes	injuries & poisonings	-0.0331319	0.0418204	0.967411	0.891278	1.05005	0.428219	0	0.922353	4	FALSE	746	306850	0.00242526
962.1	Adrenal cortical steroids causing adverse effects in therapeutic use	injuries & poisonings	0.0460811	0.0722677	1.04716	0.908863	1.2065	0.523705	0	0.559068	3	FALSE	246	309123	0.000795167
962.3	Hormones and synthetic substitutes causing adverse effects in therapeutic use	injuries & poisonings	-0.0521118	0.0761154	0.949223	0.817671	1.10194	0.493569	0	0.593753	2	FALSE	246	276986	0.000887343
963	Poisoning by primarily systemic agents	injuries & poisonings	0.0668431	0.0285404	1.06913	1.01096	1.13064	0.0191781	17.8292	0.301121	5	FALSE	1478	446155	0.00330181
963.1	Antineoplastic and immunosuppressive drugs causing adverse effects	injuries & poisonings	0.0594642	0.0293059	1.06127	1.00203	1.12401	0.0424496	3.38544	0.387369	5	FALSE	1394	309941	0.00447749
964	Poisoning by agents primarily affecting blood constituents	injuries & poisonings	0.0991096	0.0495237	1.10419	1.00205	1.21674	0.045365	4.34002	0.371112	4	FALSE	535	440464	0.00121315
964.1	Anticoagulants causing adverse effects	injuries & poisonings	0.104546	0.0523086	1.11021	1.00202	1.23007	0.0456486	0	0.587006	4	FALSE	478	440701	0.00108346
965	Poisoning by analgesics, antipyretics, and antirheumatics	injuries & poisonings	-0.0116424	0.0185157	0.988425	0.953198	1.02495	0.529488	39.7302	0.140658	6	FALSE	3157	456823	0.00686334
965.1	Opiates and related narcotics causing adverse effects in therapeutic use	injuries & poisonings	-0.009395	0.02722	0.990649	0.939183	1.04494	0.729981	38.2849	0.165967	5	FALSE	1532	453416	0.00336742
966	Poisoning by anticonvulsants and anti-Parkinsonism drugs	injuries & poisonings	-0.0326086	0.0674668	0.967917	0.848028	1.10476	0.628862	16.3256	0.302671	3	FALSE	316	309213	0.00102091
967	Adverse effects of sedatives or other central nervous system depressants and anesthetics	injuries & poisonings	0.0583563	0.0494776	1.06009	0.962118	1.16804	0.23822	16.1766	0.303315	3	FALSE	545	448404	0.00121395
969	Poisoning by psychotropic agents	injuries & poisonings	0.0307526	0.030803	1.03123	0.970814	1.09541	0.318103	0	0.498225	4	FALSE	1386	442831	0.0031201
972	Poisoning by agents primarily affecting the cardiovascular system	injuries & poisonings	0.0112168	0.0431923	1.01128	0.929193	1.10062	0.795099	54.5178	0.0859529	4	FALSE	701	306590	0.00228123
972.6	Antihypertensive agents causing adverse effects	injuries & poisonings	0.0471514	0.0692331	1.04828	0.915264	1.20063	0.495837	84.6499	0.0106992	2	FALSE	309	307932	0.00100246
974	Poisoning by water, mineral, and uric acid metabolism drugs	injuries & poisonings	0.0147353	0.0980916	1.01484	0.837344	1.22997	0.880591	0	0.823073	2	FALSE	146	309506	0.000471497
977	Personal history of allergy to medicinal agents	injuries & poisonings	-0.0239861	0.0143891	0.976299	0.94915	1.00422	0.0955214	0	0.644547	8	FALSE	5213	453029	0.0113761
979	Adverse drug events and drug allergies	injuries & poisonings	0.0028719	0.0152698	1.00288	0.973306	1.03334	0.850817	35.1142	0.127006	10	FALSE	5458	438832	0.0122848
980	Encounter for long-term (current) use of antibiotics	infectious diseases	0.0254136	0.0236278	1.02574	0.979321	1.07436	0.282116	0	0.479742	5	FALSE	2179	311066	0.00695622
981	Toxic effect of (non-ethyl) alcohol and petroleum and other solvents	injuries & poisonings	-0.0756204	0.0736438	0.927168	0.802551	1.07114	0.304496	0	0.389265	3	FALSE	236	464142	0.000508207
985	Toxic effect of other metals	injuries & poisonings	0.00306212	0.132734	1.00307	0.773298	1.30111	0.981595	73.5303	0.0519335	2	FALSE	86	465249	0.000184813
986	Toxic effect of carbon monoxide	injuries & poisonings	-0.126209	0.134716	0.881431	0.676889	1.14778	0.348837	66.3723	0.084626	2	FALSE	73	461955	0.000157999
989	Toxic effect of other substances, chiefly nonmedicinal as to source	injuries & poisonings	0.064944	0.0541619	1.0671	0.959626	1.18661	0.2305	0	0.827267	3	FALSE	484	464333	0.00104127
990	Effects radiation NOS	injuries & poisonings	0.0233678	0.0122999	1.02364	0.999261	1.04862	0.0574545	17.5694	0.286335	9	FALSE	7590	458519	0.0162837
994	Sepsis and SIRS	injuries & poisonings	0.0149695	0.00881853	1.01508	0.997688	1.03278	0.0896008	0	0.90967	11	FALSE	15620	451841	0.0334146
994.1	Systemic inflammatory response syndrome (SIRS)	injuries & poisonings	-0.0331823	0.0325782	0.967362	0.907525	1.03114	0.308419	53.3758	0.0725213	5	FALSE	1088	459047	0.00236452
994.2	Sepsis	injuries & poisonings	0.0188281	0.00907615	1.01901	1.00104	1.0373	0.0380363	0	0.951205	11	FALSE	14675	453433	0.0313496
994.21	Septic shock	injuries & poisonings	-0.0147008	0.0272364	0.985407	0.934183	1.03944	0.589372	0	0.957755	5	FALSE	1619	315861	0.00509953
