# Supplementary material for: Insights from the largest diverse ancestry sex-specific disease map for genetically predicted height
Source: NPJ Genom Med. 2025 Feb 27;10:14. doi: 10.1038/s41525-025-00464-w (PMC11868580; doi:10.1038/s41525-025-00464-w)
Supplement: Supplementary file 21 — Supplementary Data 20 [file 41525_2025_464_MOESM21_ESM.xlsx]

## Sheet: Supplementary Data 20
Supplementary Data 20: PheWAS results for the male European cohorts.
Phecode	Description	Group	beta_MVP	SE_MVP	OR_MVP	LCI_MVP	UCI_MVP	pvalue_MVP	n_total_MVP	n_cases_MVP	n_controls_MVP	prev_MVP	Bonferroni_MVP	beta_UKB	SE_UKB	OR_UKB	LCI_UKB	UCI_UKB	pvalue_UKB	n_total_UKB	n_cases_UKB	n_controls_UKB	prev_UKB	Bonferroni_UKB	beta_BIOVU	SE_BIOVU	OR_BIOVU	LCI_BIOVU	UCI_BIOVU	pvalue_BIOVU	n_total_BIOVU	n_cases_BIOVU	n_controls_BIOVU	prev_BIOVU	Bonferroni_BIOVU	beta_BIOME	SE_BIOME	OR_BIOME	LCI_BIOME	UCI_BIOME	pvalue_BIOME	n_total_BIOME	n_cases_BIOME	n_controls_BIOME	prev_BIOME	Bonferroni_BIOME
8	Intestinal infection	infectious diseases	-0.0397891	0.0206902	0.960992	0.922801	1.00076	0.0544683	192260	3141	189119	0.0163373	FALSE	-0.0325748	0.0203637	0.96795	0.930077	1.00737	0.109677	152044	2484	149560	0.0163374	FALSE	-0.0776123	0.0485137	0.925323	0.841391	1.01763	0.109642	30992	471	30521	0.0151975	FALSE	-0.0328766	0.21073	0.967658	0.640244	1.46251	0.876023	3664	29	3635	0.00791485	FALSE
8.5	Bacterial enteritis	infectious diseases	-0.0229174	0.0271349	0.977343	0.926722	1.03073	0.398349	195982	1815	194167	0.00926105	FALSE	-0.0459492	0.024599	0.955091	0.910134	1.00227	0.0617725	151254	1694	149560	0.0111997	FALSE	-0.0611934	0.0567555	0.940641	0.841614	1.05132	0.280948	31486	328	31158	0.0104173	FALSE	0.00633923	0.281963	1.00636	0.579083	1.7489	0.982063	3652	17	3635	0.00465498	FALSE
8.52	Intestinal infection due to C. difficile	infectious diseases	-0.0121593	0.0290889	0.987914	0.933165	1.04588	0.675944	196582	1577	195005	0.0080221	FALSE	-0.0851978	0.0430408	0.918331	0.844038	0.999163	0.0477637	150110	550	149560	0.00366398	FALSE	-0.0431643	0.0582181	0.957754	0.854472	1.07352	0.458436	31531	310	31221	0.00983159	FALSE	NA	NA	NA	NA	NA	NA	NA	NA	NA	NA	NA
8.6	Viral Enteritis	infectious diseases	-0.0299749	0.0535361	0.97047	0.873798	1.07784	0.575547	195414	462	194952	0.00236421	FALSE	0.0215366	0.0428532	1.02177	0.939455	1.1113	0.615268	150112	552	149560	0.00367725	FALSE	-0.106757	0.112005	0.898744	0.721598	1.11938	0.340516	31306	91	31215	0.00290679	FALSE	NA	NA	NA	NA	NA	NA	NA	NA	NA	NA	NA
8.7	Intestinal infection due to protozoa	infectious diseases	0.00424932	0.173433	1.00426	0.714853	1.41083	0.980453	197730	44	197686	0.000222526	FALSE	0.0638884	0.1515	1.06597	0.792113	1.43452	0.67324	149604	44	149560	0.00029411	FALSE	NA	NA	NA	NA	NA	NA	NA	NA	NA	NA	NA	NA	NA	NA	NA	NA	NA	NA	NA	NA	NA	NA
10	Tuberculosis	infectious diseases	0.100483	0.0513187	1.10571	0.999899	1.22271	0.0502268	196818	503	196315	0.00255566	FALSE	0.101304	0.122808	1.10661	0.869881	1.40777	0.409426	140743	67	140676	0.000476045	FALSE	-0.365335	0.162248	0.693964	0.504928	0.953773	0.0243405	31593	38	31555	0.0012028	FALSE	NA	NA	NA	NA	NA	NA	NA	NA	NA	NA	NA
31	Diseases due to other mycobacteria	infectious diseases	0.0114812	0.0723897	1.01155	0.877742	1.16575	0.873982	197661	253	197408	0.00127997	FALSE	NA	NA	NA	NA	NA	NA	NA	NA	NA	NA	NA	0.0310287	0.155125	1.03152	0.761081	1.39804	0.841462	31661	42	31619	0.00132655	FALSE	NA	NA	NA	NA	NA	NA	NA	NA	NA	NA	NA
38	Septicemia	infectious diseases	0.0191554	0.013711	1.01934	0.992311	1.0471	0.16239	192731	7336	185395	0.0380634	FALSE	0.028754	0.0138114	1.02917	1.00169	1.05741	0.0373507	146242	5566	140676	0.0380602	FALSE	0.0285267	0.0233775	1.02894	0.982856	1.07718	0.222365	30610	2212	28398	0.072264	FALSE	-0.175327	0.2353	0.839182	0.529133	1.33091	0.456198	3580	22	3558	0.00614525	FALSE
38.1	Gram negative septicemia	infectious diseases	0.0734544	0.0405581	1.07622	0.993979	1.16526	0.0701266	196495	808	195687	0.00411206	FALSE	0.155098	0.0566006	1.16777	1.04515	1.30478	0.00614	140992	316	140676	0.00224126	FALSE	0.0196192	0.0578088	1.01981	0.910569	1.14216	0.734323	31349	321	31028	0.0102396	FALSE	NA	NA	NA	NA	NA	NA	NA	NA	NA	NA	NA
38.2	Gram positive septicemia	infectious diseases	-0.0163253	0.0495736	0.983807	0.892713	1.0842	0.741919	196981	540	196441	0.00274138	FALSE	0.0736531	0.0412876	1.07643	0.992756	1.16716	0.0744396	141271	595	140676	0.00421176	FALSE	0.0956196	0.0644226	1.10034	0.969816	1.24843	0.137741	31470	252	31218	0.00800763	FALSE	NA	NA	NA	NA	NA	NA	NA	NA	NA	NA	NA
38.3	Bacteremia	infectious diseases	0.0553173	0.0222834	1.05688	1.01171	1.10406	0.0130483	196129	2703	193426	0.0137817	FALSE	NA	NA	NA	NA	NA	NA	NA	NA	NA	NA	NA	0.0386458	0.0328777	1.0394	0.974535	1.10859	0.239818	31227	1076	30151	0.0344574	FALSE	NA	NA	NA	NA	NA	NA	NA	NA	NA	NA	NA
41	Bacterial infection NOS	infectious diseases	0.0539415	0.0123132	1.05542	1.03026	1.0812	1.18256e-05	187792	9179	178613	0.0488785	TRUE	0.0354196	0.0120177	1.03605	1.01194	1.06075	0.00320565	148095	7419	140676	0.0500962	FALSE	-0.000589261	0.0229148	0.999411	0.955517	1.04532	0.979484	30419	2383	28036	0.0783392	FALSE	-0.147061	0.164149	0.863241	0.625757	1.19085	0.370307	3603	45	3558	0.0124896	FALSE
41.1	Staphylococcus infections	infectious diseases	0.0724599	0.019972	1.07515	1.03388	1.11807	0.00028554	193548	3371	190177	0.0174169	FALSE	0.0309806	0.0192063	1.03147	0.993358	1.07103	0.106735	143475	2799	140676	0.0195086	FALSE	0.0111592	0.0321469	1.01122	0.949472	1.07699	0.728494	31094	1093	30001	0.0351515	FALSE	-0.269917	0.210042	0.763443	0.505808	1.15231	0.19877	3585	27	3558	0.00753138	FALSE
41.11	Methicillin sensitive Staphylococcus aureus	infectious diseases	0.0472218	0.0304175	1.04835	0.98768	1.11276	0.120554	195698	1439	194259	0.00735317	FALSE	0.0594884	0.0225829	1.06129	1.01534	1.10932	0.00843318	142687	2011	140676	0.0140938	FALSE	0.00803621	0.0477641	1.00807	0.917978	1.107	0.866388	31382	464	30918	0.0147855	FALSE	NA	NA	NA	NA	NA	NA	NA	NA	NA	NA	NA
41.12	Methicillin resistant Staphylococcus aureus	infectious diseases	0.07202	0.0309887	1.07468	1.01135	1.14197	0.0201215	195743	1385	194358	0.0070756	FALSE	NA	NA	NA	NA	NA	NA	NA	NA	NA	NA	NA	0.0764447	0.04981	1.07944	0.97904	1.19014	0.124851	31405	426	30979	0.0135647	FALSE	-0.313355	0.244488	0.73099	0.452688	1.18039	0.199956	3578	20	3558	0.00558971	FALSE
41.2	Streptococcus infection	infectious diseases	0.0902616	0.0341542	1.09446	1.02359	1.17023	0.00822313	195378	1140	194238	0.00583484	FALSE	0.0378296	0.024832	1.03855	0.989217	1.09035	0.127654	142334	1658	140676	0.0116487	FALSE	-0.00744015	0.0449575	0.992587	0.908867	1.08402	0.868556	31244	532	30712	0.0170273	FALSE	NA	NA	NA	NA	NA	NA	NA	NA	NA	NA	NA
41.21	Rheumatic fever / chorea	infectious diseases	-0.165703	0.16282	0.847298	0.615802	1.16582	0.308818	197766	50	197716	0.000252824	FALSE	NA	NA	NA	NA	NA	NA	NA	NA	NA	NA	NA	NA	NA	NA	NA	NA	NA	NA	NA	NA	NA	NA	NA	NA	NA	NA	NA	NA	NA	NA	NA	NA	NA
41.4	E. coli	infectious diseases	0.0922372	0.0431801	1.09662	1.00763	1.19348	0.032671	195983	714	195269	0.00364317	FALSE	0.0575201	0.0210155	1.05921	1.01646	1.10375	0.00619958	143009	2333	140676	0.0163137	FALSE	-0.0131741	0.0557135	0.986912	0.884819	1.10079	0.813074	31432	341	31091	0.0108488	FALSE	NA	NA	NA	NA	NA	NA	NA	NA	NA	NA	NA
41.8	H. pylori	infectious diseases	-0.0819072	0.0383113	0.921357	0.854706	0.993206	0.0325219	196282	907	195375	0.0046209	FALSE	NA	NA	NA	NA	NA	NA	NA	NA	NA	NA	NA	-0.40672	0.173525	0.66583	0.473867	0.935559	0.0190847	31581	33	31548	0.00104493	FALSE	NA	NA	NA	NA	NA	NA	NA	NA	NA	NA	NA
41.9	Infection with drug-resistant microorganisms	infectious diseases	0.0876812	0.0535824	1.09164	0.982809	1.21252	0.10176	196789	462	196327	0.00234769	FALSE	NA	NA	NA	NA	NA	NA	NA	NA	NA	NA	NA	-0.178221	0.0636625	0.836758	0.7386	0.947961	0.00511881	31491	258	31233	0.00819282	FALSE	NA	NA	NA	NA	NA	NA	NA	NA	NA	NA	NA
53	Herpes zoster	infectious diseases	-0.00227363	0.0184776	0.997729	0.962242	1.03453	0.902069	191214	3975	187239	0.0207882	FALSE	0.089017	0.0545528	1.0931	0.982253	1.21645	0.10273	149382	341	149041	0.00228274	FALSE	0.0561759	0.0684931	1.05778	0.924899	1.20976	0.41212	31310	222	31088	0.00709039	FALSE	0.103352	0.15054	1.10888	0.825549	1.48945	0.492372	2823	56	2767	0.0198371	FALSE
53.1	Herpes zoster with nervous system complications	infectious diseases	0.0834726	0.0413107	1.08706	1.00251	1.17873	0.0433205	197088	783	196305	0.00397284	FALSE	0.119331	0.106842	1.12674	0.913859	1.38922	0.264039	149130	89	149041	0.000596795	FALSE	-0.105247	0.154104	0.900103	0.665451	1.2175	0.494633	31623	42	31581	0.00132815	FALSE	0.478474	0.329447	1.61361	0.845995	3.07772	0.146403	2779	12	2767	0.0043181	FALSE
54	Herpes simplex	infectious diseases	0.0137575	0.0197972	1.01385	0.975266	1.05397	0.487105	194299	3435	190864	0.0176789	FALSE	0.00202452	0.0862958	1.00203	0.846102	1.18669	0.981283	149177	136	149041	0.000911669	FALSE	0.10346	0.0781926	1.109	0.951422	1.29268	0.185789	31403	169	31234	0.00538165	FALSE	0.0145116	0.107406	1.01462	0.822009	1.25236	0.892525	2878	111	2767	0.0385685	FALSE
70	Viral hepatitis	infectious diseases	-0.0421044	0.0123177	0.95877	0.9359	0.982199	0.000630347	195914	9165	186749	0.0467807	FALSE	-0.0343347	0.0488381	0.966248	0.878045	1.06331	0.482037	149466	425	149041	0.00284346	FALSE	-0.0565685	0.0333035	0.945002	0.885287	1.00874	0.0893999	31397	932	30465	0.0296844	FALSE	-0.140203	0.0578373	0.869181	0.77603	0.973515	0.0153465	3188	421	2767	0.132058	FALSE
70.1	Viral hepatitis A	infectious diseases	0.0408363	0.0986124	1.04168	0.858607	1.26379	0.678794	197544	136	197408	0.000688454	FALSE	0.170092	0.154911	1.18541	0.874998	1.60595	0.272206	149083	42	149041	0.000281722	FALSE	NA	NA	NA	NA	NA	NA	NA	NA	NA	NA	NA	NA	NA	NA	NA	NA	NA	NA	NA	NA	NA	NA
70.2	Viral hepatitis B	infectious diseases	-0.0280884	0.0389392	0.972302	0.900857	1.04941	0.470701	197024	877	196147	0.00445123	FALSE	-0.081746	0.0868668	0.921506	0.777241	1.09255	0.346679	149175	134	149041	0.000898274	FALSE	-0.0584206	0.0851066	0.943253	0.798333	1.11448	0.492436	31579	139	31440	0.00440166	FALSE	-0.104254	0.13575	0.900996	0.69051	1.17565	0.442498	2835	68	2767	0.0239859	FALSE
70.3	Viral hepatitis C	infectious diseases	-0.046472	0.012849	0.954591	0.930851	0.978937	0.000298279	196562	8385	188177	0.0426583	FALSE	-0.132468	0.0717265	0.875931	0.761053	1.00815	0.0647682	149238	197	149041	0.00132004	FALSE	-0.0419291	0.0354712	0.958938	0.894534	1.02798	0.237182	31455	819	30636	0.0260372	FALSE	-0.138023	0.0619992	0.871079	0.771406	0.983631	0.0260008	3125	358	2767	0.11456	FALSE
70.4	Chronic hepatitis	infectious diseases	-0.075603	0.0398681	0.927184	0.857491	1.00254	0.0579168	196682	836	195846	0.00425052	FALSE	-0.0696809	0.100476	0.932691	0.76597	1.1357	0.487989	149141	100	149041	0.000670506	FALSE	0.0203667	0.089918	1.02058	0.855668	1.21726	0.82081	31469	125	31344	0.00397216	FALSE	0.285746	0.198682	1.33075	0.901523	1.96435	0.150374	2800	33	2767	0.0117857	FALSE
70.9	Hepatitis NOS	infectious diseases	-0.0542004	0.0367907	0.947242	0.881342	1.01807	0.140694	196058	983	195075	0.00501382	FALSE	0.0112956	0.074112	1.01136	0.874622	1.16948	0.878862	149225	184	149041	0.00123304	FALSE	-0.0262625	0.0762202	0.974079	0.838908	1.13103	0.730425	31371	177	31194	0.00564215	FALSE	NA	NA	NA	NA	NA	NA	NA	NA	NA	NA	NA
71	Human immunodeficiency virus [HIV] disease	infectious diseases	-0.055828	0.0334889	0.945702	0.885621	1.00986	0.0955024	197637	1186	196451	0.0060009	FALSE	-0.123789	0.132099	0.883566	0.682015	1.14468	0.348711	149099	58	149041	0.000389003	FALSE	-0.0224137	0.0406404	0.977836	0.902967	1.05891	0.581281	31645	617	31028	0.0194976	FALSE	-0.0446283	0.0608618	0.956353	0.848812	1.07752	0.463391	3158	391	2767	0.123813	FALSE
71.1	HIV infection, symptomatic	infectious diseases	-0.0608553	0.0337301	0.940959	0.880763	1.00527	0.0712024	197711	1169	196542	0.00591267	FALSE	NA	NA	NA	NA	NA	NA	NA	NA	NA	NA	NA	-0.0204363	0.0410076	0.979771	0.904104	1.06177	0.618234	31653	606	31047	0.0191451	FALSE	-0.0588091	0.0629531	0.942887	0.833437	1.06671	0.350215	3128	361	2767	0.115409	FALSE
78	Viral warts & HPV	infectious diseases	0.019344	0.0128291	1.01953	0.994216	1.04549	0.131601	187698	8416	179282	0.044838	FALSE	-0.0183477	0.0427941	0.98182	0.902827	1.06772	0.668109	149595	554	149041	0.00370333	FALSE	0.0829887	0.0454183	1.08653	0.993987	1.18769	0.0676683	31007	506	30501	0.0163189	FALSE	-0.0190714	0.108857	0.981109	0.792605	1.21445	0.860924	2874	107	2767	0.0372303	FALSE
79	Viral infection	infectious diseases	-0.0165521	0.0279822	0.983584	0.931092	1.03904	0.554172	190330	1703	188627	0.00894762	FALSE	-0.00561133	0.027426	0.994404	0.942362	1.04932	0.837885	150395	1354	149041	0.00900296	FALSE	-0.107079	0.0441673	0.898455	0.823949	0.979698	0.0153341	30482	595	29887	0.0195197	FALSE	0.079687	0.162509	1.08295	0.787549	1.48915	0.623882	2815	48	2767	0.0170515	FALSE
79.1	Varicella infection	infectious diseases	-0.332017	0.214166	0.717475	0.471525	1.09171	0.121075	197612	29	197583	0.000146752	FALSE	-0.181804	0.158935	0.833765	0.610597	1.1385	0.252671	149081	40	149041	0.000268311	FALSE	NA	NA	NA	NA	NA	NA	NA	NA	NA	NA	NA	NA	NA	NA	NA	NA	NA	NA	NA	NA	NA	NA
79.2	Infectious mononucleosis	infectious diseases	-0.0172309	0.176839	0.982917	0.695006	1.3901	0.922378	197781	42	197739	0.000212356	FALSE	0.0450757	0.151628	1.04611	0.777156	1.40813	0.766253	149085	44	149041	0.000295134	FALSE	-0.0643892	0.181549	0.93764	0.656899	1.33836	0.72284	31605	30	31575	0.000949217	FALSE	NA	NA	NA	NA	NA	NA	NA	NA	NA	NA	NA
79.9	Viremia, NOS	infectious diseases	-0.0658321	0.106747	0.936288	0.75953	1.15418	0.537424	196419	116	196303	0.000590574	FALSE	0.0124894	0.0328864	1.01257	0.949359	1.07998	0.704112	149980	939	149041	0.00626083	FALSE	NA	NA	NA	NA	NA	NA	NA	NA	NA	NA	NA	0.0115674	0.31998	1.01163	0.54032	1.89407	0.971162	2779	12	2767	0.0043181	FALSE
80	Postoperative infection	infectious diseases	-0.00191917	0.0250221	0.998083	0.950314	1.04825	0.938863	194982	2136	192846	0.0109549	FALSE	0.0478517	0.0188478	1.04902	1.01097	1.08849	0.0111219	150284	2905	147379	0.0193301	FALSE	-0.00642302	0.0377203	0.993598	0.922789	1.06984	0.86479	30820	742	30078	0.0240753	FALSE	NA	NA	NA	NA	NA	NA	NA	NA	NA	NA	NA
81	Infection/inflammation of internal prosthetic device; implant; and graft	infectious diseases	0.0498734	0.0366811	1.05114	0.978219	1.12949	0.173941	196850	988	195862	0.00501905	FALSE	0.0242329	0.0223986	1.02453	0.980524	1.07051	0.279299	149426	2047	147379	0.0136991	FALSE	-0.0373633	0.0368777	0.963326	0.896153	1.03553	0.31098	31109	803	30306	0.0258125	FALSE	NA	NA	NA	NA	NA	NA	NA	NA	NA	NA	NA
81.1	Graft-versus-host disease	infectious diseases	0.490365	0.233431	1.63291	1.03338	2.58026	0.035669	197854	24	197830	0.000121302	FALSE	NA	NA	NA	NA	NA	NA	NA	NA	NA	NA	NA	NA	NA	NA	NA	NA	NA	NA	NA	NA	NA	NA	NA	NA	NA	NA	NA	NA	NA	NA	NA	NA	NA
90	Sexually transmitted infections (not HIV or hepatitis)	infectious diseases	0.0920345	0.0325354	1.0964	1.02867	1.1686	0.00467307	195800	1260	194540	0.00643514	FALSE	0.140986	0.201229	1.15141	0.77614	1.70812	0.483537	152044	25	152019	0.000164426	FALSE	0.0277	0.0964339	1.02809	0.851028	1.24198	0.773926	31576	108	31468	0.00342032	FALSE	0.0027444	0.0852657	1.00275	0.848423	1.18514	0.974323	3648	172	3476	0.0471491	FALSE
90.2	Gonococcal infections	infectious diseases	-0.0912103	0.160715	0.912826	0.666169	1.25081	0.570356	197655	51	197604	0.000258025	FALSE	NA	NA	NA	NA	NA	NA	NA	NA	NA	NA	NA	NA	NA	NA	NA	NA	NA	NA	NA	NA	NA	NA	0.256741	0.212323	1.29271	0.852645	1.9599	0.226586	3503	27	3476	0.00770768	FALSE
90.3	Venereal diseases due to Chlamydia trachomatis	infectious diseases	0.104518	0.229438	1.11018	0.708093	1.74058	0.64872	197759	25	197734	0.000126416	FALSE	NA	NA	NA	NA	NA	NA	NA	NA	NA	NA	NA	NA	NA	NA	NA	NA	NA	NA	NA	NA	NA	NA	NA	NA	NA	NA	NA	NA	NA	NA	NA	NA	NA
110	Dermatophytosis / Dermatomycosis	infectious diseases	0.0448913	0.00667204	1.04591	1.03233	1.05968	1.71681e-11	177430	38890	138540	0.219185	TRUE	0.0639185	0.0553877	1.06601	0.95634	1.18825	0.248492	150434	330	150104	0.00219365	FALSE	0.0644094	0.0359579	1.06653	0.99395	1.14441	0.0732537	30601	898	29703	0.0293454	FALSE	-0.0268019	0.0985119	0.973554	0.802611	1.18091	0.78557	3495	129	3366	0.0369099	FALSE
110.1	Dermatophytosis	infectious diseases	0.0473464	0.00674696	1.04849	1.03471	1.06244	2.25959e-12	177890	37830	140060	0.21266	TRUE	0.0889031	0.0591689	1.09297	0.973295	1.22737	0.13296	150393	289	150104	0.00192163	FALSE	0.081125	0.0371239	1.08451	1.0084	1.16636	0.0288704	30693	838	29855	0.0273026	FALSE	-0.019321	0.101956	0.980864	0.803197	1.19783	0.849699	3486	120	3366	0.0344234	FALSE
110.11	Dermatophytosis of nail	infectious diseases	0.0633055	0.00751275	1.06535	1.04978	1.08116	3.56436e-17	184038	28775	155263	0.156354	TRUE	0.0538848	0.105377	1.05536	0.858426	1.29748	0.609106	150195	91	150104	0.000605879	FALSE	0.100962	0.0417121	1.10623	1.01939	1.20048	0.0155011	31139	650	30489	0.0208741	FALSE	-0.00918177	0.123551	0.99086	0.777756	1.26235	0.940759	3448	82	3366	0.0237819	FALSE
110.12	Althete's foot	infectious diseases	0.0327386	0.0139195	1.03328	1.00547	1.06186	0.0186731	187507	7111	180396	0.0379239	FALSE	0.197022	0.0851554	1.21777	1.03058	1.43897	0.0206856	150243	139	150104	0.000925168	FALSE	-0.0516803	0.091686	0.949632	0.793434	1.13658	0.572982	31363	123	31240	0.00392182	FALSE	-0.0184072	0.212366	0.981761	0.647495	1.48859	0.930929	3393	27	3366	0.00795756	FALSE
110.13	Dermatophytosis of the body	infectious diseases	0.0428655	0.0219703	1.0438	0.999804	1.08973	0.0510491	190787	2776	188011	0.0145503	FALSE	-0.00394364	0.136953	0.996064	0.761571	1.30276	0.977028	150158	54	150104	0.000359621	FALSE	-0.213863	0.110708	0.807459	0.649956	1.00313	0.0533877	31310	83	31227	0.00265091	FALSE	-0.169577	0.311818	0.844022	0.458067	1.55517	0.586556	3379	13	3366	0.00384729	FALSE
110.2	Dermatomycoses	infectious diseases	-0.00116608	0.0352677	0.998835	0.932123	1.07032	0.973624	195345	1068	194277	0.00546725	FALSE	-0.159764	0.146736	0.852345	0.63931	1.13637	0.276248	150151	47	150104	0.000313018	FALSE	-0.0653201	0.150851	0.936768	0.696987	1.25904	0.665008	31540	44	31496	0.00139505	FALSE	-0.108934	0.333529	0.896789	0.466428	1.72423	0.743963	3377	11	3366	0.00325733	FALSE
112	Candidiasis	infectious diseases	-0.0320329	0.0241757	0.968475	0.923654	1.01547	0.18517	192656	2291	190365	0.0118917	FALSE	-0.0437834	0.0270066	0.957161	0.907813	1.00919	0.104972	151509	1405	150104	0.00927338	FALSE	0.016945	0.0413155	1.01709	0.937974	1.10288	0.681705	30825	649	30176	0.0210543	FALSE	-0.166138	0.169323	0.84693	0.607738	1.18026	0.3265	3408	42	3366	0.0123239	FALSE
112.3	Candidiasis of skin and nails	infectious diseases	-0.0104706	0.08292	0.989584	0.841143	1.16422	0.899516	196808	193	196615	0.000980651	FALSE	-0.0381794	0.165271	0.96254	0.696206	1.33076	0.817306	150141	37	150104	0.000246435	FALSE	0.0663629	0.114403	1.06861	0.853963	1.33722	0.561861	31457	79	31378	0.00251136	FALSE	NA	NA	NA	NA	NA	NA	NA	NA	NA	NA	NA
117	Mycoses	infectious diseases	0.0139156	0.0343417	1.01401	0.948006	1.08462	0.685322	196060	1128	194932	0.00575334	FALSE	0.103128	0.0634931	1.10863	0.978907	1.25555	0.104325	150355	251	150104	0.00166938	FALSE	0.0528057	0.0603633	1.05422	0.936593	1.18663	0.381683	31484	287	31197	0.00911574	FALSE	-0.134096	0.32041	0.874506	0.466685	1.63871	0.675572	3378	12	3366	0.0035524	FALSE
117.1	Histoplasmosis	infectious diseases	0.0517767	0.0542983	1.05314	0.946819	1.1714	0.340306	197594	449	197145	0.00227234	FALSE	NA	NA	NA	NA	NA	NA	NA	NA	NA	NA	NA	0.166913	0.114794	1.18165	0.943572	1.4798	0.14594	31623	77	31546	0.00243494	FALSE	NA	NA	NA	NA	NA	NA	NA	NA	NA	NA	NA
117.2	Coccidioidomycosis	infectious diseases	0.00191524	0.114416	1.00192	0.800643	1.25379	0.986645	197775	101	197674	0.000510681	FALSE	NA	NA	NA	NA	NA	NA	NA	NA	NA	NA	NA	NA	NA	NA	NA	NA	NA	NA	NA	NA	NA	NA	NA	NA	NA	NA	NA	NA	NA	NA	NA	NA	NA
117.3	Blastomycotic infection	infectious diseases	-0.286095	0.217666	0.751191	0.490309	1.15088	0.188719	197843	28	197815	0.000141526	FALSE	NA	NA	NA	NA	NA	NA	NA	NA	NA	NA	NA	NA	NA	NA	NA	NA	NA	NA	NA	NA	NA	NA	NA	NA	NA	NA	NA	NA	NA	NA	NA	NA	NA
117.4	Aspergillosis	infectious diseases	0.0101044	0.0884955	1.01016	0.849297	1.20148	0.909095	197722	169	197553	0.000854735	FALSE	0.136838	0.0841165	1.14664	0.972359	1.35216	0.103787	150247	143	150104	0.000951766	FALSE	0.0910406	0.138873	1.09531	0.834309	1.43797	0.512104	31645	53	31592	0.00167483	FALSE	NA	NA	NA	NA	NA	NA	NA	NA	NA	NA	NA
130	Spirochetal infection	infectious diseases	0.070556	0.0433967	1.0731	0.985603	1.16837	0.103984	195325	705	194620	0.00360937	FALSE	0.106056	0.116769	1.11188	0.88443	1.39783	0.363745	151785	74	151711	0.000487532	FALSE	NA	NA	NA	NA	NA	NA	NA	NA	NA	NA	NA	-0.221398	0.263087	0.801398	0.478524	1.34212	0.400047	3583	18	3565	0.00502372	FALSE
130.1	Lyme disease	infectious diseases	0.0483557	0.0544029	1.04954	0.943391	1.16764	0.374086	197042	448	196594	0.00227363	FALSE	0.139627	0.180281	1.14985	0.807571	1.63719	0.438637	151742	31	151711	0.000204294	FALSE	NA	NA	NA	NA	NA	NA	NA	NA	NA	NA	NA	-0.354429	0.290665	0.701574	0.396876	1.2402	0.222703	3580	15	3565	0.00418994	FALSE
131	Protozoan infection	infectious diseases	0.027727	0.173639	1.02811	0.731538	1.44493	0.873132	197721	44	197677	0.000222536	FALSE	NA	NA	NA	NA	NA	NA	NA	NA	NA	NA	NA	NA	NA	NA	NA	NA	NA	NA	NA	NA	NA	NA	NA	NA	NA	NA	NA	NA	NA	NA	NA	NA	NA
132	Infestation (lice, mites)	infectious diseases	-0.00394739	0.0458619	0.99606	0.910431	1.08974	0.93141	196115	631	195484	0.0032175	FALSE	-0.044148	0.160847	0.956812	0.698089	1.31142	0.783722	151750	39	151711	0.000257002	FALSE	NA	NA	NA	NA	NA	NA	NA	NA	NA	NA	NA	NA	NA	NA	NA	NA	NA	NA	NA	NA	NA	NA
132.1	Pediculosis and phthirus infestation	infectious diseases	-0.163907	0.171746	0.848821	0.60621	1.18853	0.339903	197687	45	197642	0.000227633	FALSE	NA	NA	NA	NA	NA	NA	NA	NA	NA	NA	NA	NA	NA	NA	NA	NA	NA	NA	NA	NA	NA	NA	NA	NA	NA	NA	NA	NA	NA	NA	NA	NA	NA
133	Arthropod-borne diseases	infectious diseases	-0.112939	0.0922548	0.893205	0.745456	1.07024	0.220872	197576	156	197420	0.00078957	FALSE	-0.0681774	0.14043	0.934095	0.709341	1.23006	0.627327	151762	51	151711	0.000336053	FALSE	NA	NA	NA	NA	NA	NA	NA	NA	NA	NA	NA	NA	NA	NA	NA	NA	NA	NA	NA	NA	NA	NA
134	Helminthiases	infectious diseases	0.0436528	0.134426	1.04462	0.802661	1.35952	0.745383	197517	73	197444	0.000369588	FALSE	-0.0227487	0.101502	0.977508	0.801162	1.19267	0.822663	151809	98	151711	0.000645548	FALSE	NA	NA	NA	NA	NA	NA	NA	NA	NA	NA	NA	NA	NA	NA	NA	NA	NA	NA	NA	NA	NA	NA
134.1	Intestinal helminthiases	infectious diseases	0.182504	0.196568	1.20022	0.816467	1.76434	0.353171	197677	34	197643	0.000171998	FALSE	-0.0294081	0.112241	0.97102	0.779269	1.20996	0.793314	151791	80	151711	0.00052704	FALSE	NA	NA	NA	NA	NA	NA	NA	NA	NA	NA	NA	NA	NA	NA	NA	NA	NA	NA	NA	NA	NA	NA
136	Other infectious and parasitic diseases	infectious diseases	0.0133004	0.030303	1.01339	0.954953	1.0754	0.660723	193704	1449	192255	0.00748049	FALSE	-0.102019	0.122894	0.903013	0.709716	1.14895	0.40646	151778	67	151711	0.000441434	FALSE	-0.0229955	0.0837723	0.977267	0.829287	1.15165	0.7837	31184	150	31034	0.00481016	FALSE	-0.317033	0.160546	0.728307	0.531685	0.99764	0.0483003	3611	46	3565	0.0127389	FALSE
145	Cancer of mouth	neoplasms	0.00709025	0.0284326	1.00712	0.952526	1.06483	0.803074	196794	1652	195142	0.00839456	FALSE	-0.0626456	0.0418666	0.939276	0.865278	1.0196	0.134572	150878	580	150298	0.00384417	FALSE	0.0180412	0.0420605	1.0182	0.937632	1.1057	0.667971	31523	583	30940	0.0184944	FALSE	-0.171702	0.272485	0.84223	0.493727	1.43673	0.528606	3697	16	3681	0.00432783	FALSE
145.1	Cancer of lip	neoplasms	-0.0437301	0.102587	0.957212	0.782861	1.17039	0.669909	197677	126	197551	0.000637403	FALSE	0.00779793	0.183739	1.00783	0.703047	1.44474	0.966148	150328	30	150298	0.000199564	FALSE	NA	NA	NA	NA	NA	NA	NA	NA	NA	NA	NA	NA	NA	NA	NA	NA	NA	NA	NA	NA	NA	NA
145.2	Cancer of tongue	neoplasms	0.0128874	0.0418256	1.01297	0.933242	1.09951	0.757988	197514	759	196755	0.00384277	FALSE	-0.0749236	0.0571904	0.927814	0.82943	1.03787	0.190171	150608	310	150298	0.00205832	FALSE	0.0566993	0.0541864	1.05834	0.951699	1.17692	0.295388	31586	348	31238	0.0110175	FALSE	NA	NA	NA	NA	NA	NA	NA	NA	NA	NA	NA
145.3	Cancer of major salivary glands	neoplasms	-0.00870723	0.071509	0.991331	0.861686	1.14048	0.903086	197641	260	197381	0.00131552	FALSE	0.0323025	0.104935	1.03283	0.840826	1.26868	0.758209	150390	92	150298	0.000611743	FALSE	0.0738941	0.103015	1.07669	0.87984	1.31759	0.473181	31607	95	31512	0.00300566	FALSE	NA	NA	NA	NA	NA	NA	NA	NA	NA	NA	NA
145.4	Cancer of the gums	neoplasms	0.252487	0.212608	1.28722	0.848552	1.95267	0.235002	197819	29	197790	0.000146599	FALSE	-0.282244	0.168167	0.754089	0.542346	1.0485	0.0932772	150334	36	150298	0.000239467	FALSE	0.130612	0.156738	1.13953	0.838119	1.54932	0.404669	31634	41	31593	0.00129607	FALSE	NA	NA	NA	NA	NA	NA	NA	NA	NA	NA	NA
145.5	Cancer of the mouth floor	neoplasms	-0.103914	0.102051	0.901302	0.737909	1.10088	0.308556	197772	127	197645	0.000642154	FALSE	-0.0398954	0.143604	0.96089	0.725163	1.27324	0.781154	150347	49	150298	0.000325913	FALSE	-0.0784997	0.138648	0.924502	0.704512	1.21319	0.571271	31649	52	31597	0.00164302	FALSE	NA	NA	NA	NA	NA	NA	NA	NA	NA	NA	NA
149	Cancer of larynx, pharynx, nasal cavities	neoplasms	0.00370177	0.0260798	1.00371	0.953692	1.05635	0.887127	197098	1968	195130	0.00998488	FALSE	-0.118016	0.0368302	0.888682	0.826791	0.955205	0.00135379	151050	752	150298	0.00497848	FALSE	0.0213211	0.030699	1.02155	0.961896	1.0849	0.487356	31409	1125	30284	0.0358178	FALSE	0.050955	0.225197	1.05228	0.676766	1.63614	0.820992	3705	24	3681	0.00647773	FALSE
149.1	Cancer of oropharynx	neoplasms	0.0703769	0.0386863	1.07291	0.994566	1.15743	0.068886	197569	887	196682	0.00448957	FALSE	-0.0576362	0.0591154	0.943993	0.840715	1.05996	0.329572	150588	290	150298	0.00192578	FALSE	0.0766462	0.0504369	1.07966	0.978035	1.19184	0.1286	31570	404	31166	0.012797	FALSE	0.0728054	0.315038	1.07552	0.580033	1.99427	0.817237	3694	13	3681	0.00351922	FALSE
149.2	Cancer of nasopharynx	neoplasms	0.171288	0.127861	1.18683	0.923744	1.52485	0.180363	197778	81	197697	0.00040955	FALSE	0.106586	0.193139	1.11247	0.76188	1.6244	0.581043	150325	27	150298	0.000179611	FALSE	0.0230189	0.125541	1.02329	0.800081	1.30876	0.854518	31602	64	31538	0.00202519	FALSE	NA	NA	NA	NA	NA	NA	NA	NA	NA	NA	NA
149.3	Cancer of hypopharynx	neoplasms	-0.0491539	0.10047	0.952035	0.781864	1.15924	0.624671	197771	131	197640	0.000662382	FALSE	-0.140487	0.123192	0.868935	0.682533	1.10624	0.254127	150365	67	150298	0.000445582	FALSE	0.107579	0.143337	1.11358	0.840834	1.4748	0.452934	31640	49	31591	0.00154867	FALSE	NA	NA	NA	NA	NA	NA	NA	NA	NA	NA	NA
149.4	Cancer of larynx	neoplasms	-0.0216791	0.0398801	0.978554	0.904978	1.05811	0.586712	197551	837	196714	0.00423688	FALSE	-0.210389	0.0560026	0.810269	0.726037	0.904273	0.000172121	150624	326	150298	0.00216433	FALSE	0.0178128	0.0328234	1.01797	0.954544	1.08562	0.587346	31422	978	30444	0.0311247	FALSE	NA	NA	NA	NA	NA	NA	NA	NA	NA	NA	NA
149.5	Hx of malignant neoplasm of oral cavity and pharynx	neoplasms	0.0148669	0.0739903	1.01498	0.87796	1.17338	0.840753	197640	242	197398	0.00122445	FALSE	NA	NA	NA	NA	NA	NA	NA	NA	NA	NA	NA	0.00949917	0.0512107	1.00954	0.913133	1.11614	0.852843	31538	392	31146	0.0124295	FALSE	NA	NA	NA	NA	NA	NA	NA	NA	NA	NA	NA
149.9	Cancer of of nasal cavities	neoplasms	-0.0719356	0.0996407	0.930591	0.765496	1.13129	0.470325	197698	134	197564	0.000677801	FALSE	-0.0930475	0.123001	0.91115	0.715961	1.15955	0.449362	150365	67	150298	0.000445582	FALSE	0.107647	0.105409	1.11366	0.905784	1.36923	0.307142	31628	91	31537	0.0028772	FALSE	NA	NA	NA	NA	NA	NA	NA	NA	NA	NA	NA
150	Cancer of esophagus	neoplasms	0.041241	0.0422819	1.0421	0.959223	1.13214	0.329371	197487	743	196744	0.00376227	FALSE	-0.0525988	0.0318979	0.948761	0.89126	1.00997	0.0991522	141024	1008	140016	0.00714772	FALSE	-0.0650508	0.0514878	0.93702	0.847074	1.03652	0.206438	31615	383	31232	0.0121145	FALSE	NA	NA	NA	NA	NA	NA	NA	NA	NA	NA	NA
151	Cancer of stomach	neoplasms	-0.0130762	0.0571996	0.987009	0.882332	1.1041	0.819175	197588	406	197182	0.00205478	FALSE	-0.046862	0.0383091	0.954219	0.885195	1.02863	0.221232	140712	696	140016	0.00494627	FALSE	-0.0555686	0.0507391	0.945947	0.8564	1.04486	0.273437	31541	395	31146	0.0125234	FALSE	NA	NA	NA	NA	NA	NA	NA	NA	NA	NA	NA
153	Colorectal cancer	neoplasms	0.0237982	0.0186033	1.02408	0.987416	1.06211	0.200811	196150	3934	192216	0.0200561	FALSE	0.0256126	0.0161617	1.02594	0.993954	1.05896	0.113018	132425	4034	128391	0.0304625	FALSE	-0.0221045	0.0308511	0.978138	0.920745	1.03911	0.473688	31243	1098	30145	0.0351439	FALSE	-0.0418858	0.0870175	0.958979	0.808609	1.13731	0.630269	3371	170	3201	0.0504301	FALSE
153.2	Colon cancer	neoplasms	0.0221625	0.0198216	1.02241	0.983451	1.06291	0.263527	196288	3459	192829	0.0176221	FALSE	0.0181396	0.0196609	1.01831	0.979811	1.05831	0.356205	131084	2693	128391	0.0205441	FALSE	-0.0130693	0.0356323	0.987016	0.920435	1.05841	0.713781	31339	818	30521	0.0261017	FALSE	0.194997	0.259631	1.21531	0.730607	2.02157	0.452619	3221	20	3201	0.00620925	FALSE
153.3	Malignant neoplasm of rectum, rectosigmoid junction, and anus	neoplasms	0.0354546	0.034037	1.03609	0.969225	1.10757	0.297575	197305	1150	196155	0.00582854	FALSE	0.0212937	0.023277	1.02152	0.975964	1.06921	0.360297	130294	1903	128391	0.0146054	FALSE	-0.0149686	0.0412761	0.985143	0.908582	1.06815	0.71687	31416	600	30816	0.0190985	FALSE	-0.0715365	0.0906056	0.930962	0.779484	1.11188	0.429798	3356	155	3201	0.0461859	FALSE
155	Cancer of liver and intrahepatic bile duct	neoplasms	-0.0689515	0.0342832	0.933372	0.872715	0.998245	0.044301	197380	1134	196246	0.00574526	FALSE	-0.0231777	0.0453053	0.977089	0.894066	1.06782	0.608939	140513	497	140016	0.00353704	FALSE	-0.100345	0.0510207	0.904525	0.818448	0.999656	0.0492122	31469	390	31079	0.0123931	FALSE	-0.118454	0.158042	0.888293	0.651671	1.21083	0.453551	3379	48	3331	0.0142054	FALSE
155.1	Malignant neoplasm of liver, primary	neoplasms	-0.0588768	0.0367607	0.942823	0.877281	1.01326	0.109238	197458	985	196473	0.0049884	FALSE	-0.0915245	0.0610141	0.912539	0.809683	1.02846	0.1336	140290	274	140016	0.0019531	FALSE	-0.067319	0.0554354	0.934897	0.838641	1.0422	0.224607	31542	330	31212	0.0104622	FALSE	-0.102573	0.161247	0.902513	0.657956	1.23797	0.524698	3377	46	3331	0.0136216	FALSE
157	Pancreatic cancer	neoplasms	0.0499197	0.0479825	1.05119	0.956833	1.15484	0.298166	197567	577	196990	0.00292053	FALSE	-0.00876663	0.0384794	0.991272	0.91926	1.06892	0.819781	140705	689	140016	0.00489677	FALSE	0.0237448	0.0527306	1.02403	0.923479	1.13553	0.652492	31525	366	31159	0.0116098	FALSE	NA	NA	NA	NA	NA	NA	NA	NA	NA	NA	NA
158	Neoplasm of unspecified nature of digestive system	neoplasms	-0.054906	0.0420846	0.946574	0.871629	1.02796	0.19201	195969	752	195217	0.00383734	FALSE	-0.0549746	0.0379562	0.946509	0.87865	1.01961	0.147514	140724	708	140016	0.00503112	FALSE	0.0464651	0.0762613	1.04756	0.902121	1.21645	0.542333	31331	174	31157	0.00555361	FALSE	-0.181581	0.280316	0.833951	0.481427	1.44461	0.517132	3346	15	3331	0.00448296	FALSE
159	Malignant neoplasm of other and ill-defined sites within the digestive organs and peritoneum	neoplasms	0.06342	0.0460282	1.06547	0.97356	1.16607	0.16825	197179	627	196552	0.00317985	FALSE	0.00164383	0.0438593	1.00165	0.919137	1.09156	0.970103	140545	529	140016	0.00376392	FALSE	-0.0509226	0.0465831	0.950352	0.867426	1.04121	0.274325	31315	470	30845	0.0150088	FALSE	0.746604	0.332619	2.10982	1.0993	4.04927	0.0247924	3344	13	3331	0.00388756	FALSE
159.2	Malignant neoplasm of small intestine, including duodenum	neoplasms	0.102241	0.0742814	1.10765	0.957575	1.28124	0.168699	197707	240	197467	0.00121392	FALSE	-0.0624663	0.0753847	0.939445	0.810406	1.08903	0.407312	140195	179	140016	0.00127679	FALSE	0.0265755	0.0874511	1.02693	0.865171	1.21894	0.761211	31560	132	31428	0.00418251	FALSE	0.870027	0.38116	2.38698	1.13083	5.03846	0.0224552	3341	10	3331	0.00299312	FALSE
159.3	Malignant neoplasm of gallbladder and extrahepatic bile ducts	neoplasms	-0.0954674	0.0975979	0.908948	0.750692	1.10057	0.32799	197792	139	197653	0.000702758	FALSE	0.0850256	0.0761681	1.08874	0.937758	1.26404	0.264299	140191	175	140016	0.0012483	FALSE	-0.0496678	0.102801	0.951546	0.7779	1.16395	0.628993	31603	95	31508	0.00300604	FALSE	NA	NA	NA	NA	NA	NA	NA	NA	NA	NA	NA
159.4	Malignant neoplasm of retroperitoneum and peritoneum	neoplasms	0.0342513	0.191283	1.03484	0.711298	1.50556	0.85789	197807	36	197771	0.000181996	FALSE	0.0122158	0.12094	1.01229	0.798655	1.28307	0.919545	140085	69	140016	0.000492558	FALSE	-0.104229	0.112607	0.901019	0.722572	1.12354	0.354655	31591	79	31512	0.00250071	FALSE	NA	NA	NA	NA	NA	NA	NA	NA	NA	NA	NA
164	Cancer of intrathoracic organs	neoplasms	-0.0490977	0.110417	0.952088	0.766812	1.18213	0.656566	197651	109	197542	0.000551477	FALSE	0.12249	0.136633	1.13031	0.864755	1.47741	0.369989	149080	54	149026	0.000362222	FALSE	-0.0307316	0.131562	0.969736	0.749317	1.25499	0.815303	31593	58	31535	0.00183585	FALSE	NA	NA	NA	NA	NA	NA	NA	NA	NA	NA	NA
165	Cancer within the respiratory system	neoplasms	-0.0227686	0.0168489	0.977489	0.945735	1.01031	0.176586	196337	4810	191527	0.0244987	FALSE	-0.00392468	0.0186902	0.996083	0.960254	1.03325	0.833678	152018	2992	149026	0.0196819	FALSE	0.00480546	0.0280064	1.00482	0.951147	1.06152	0.863765	31188	1365	29823	0.0437668	FALSE	-0.43938	0.204442	0.644436	0.431673	0.962065	0.0316211	3720	32	3688	0.00860215	FALSE
165.1	Cancer of bronchus; lung	neoplasms	-0.018684	0.0174845	0.981489	0.948424	1.01571	0.285248	196590	4456	192134	0.0226665	FALSE	0.0203502	0.0217914	1.02056	0.977887	1.06509	0.350374	151212	2186	149026	0.0144565	FALSE	0.0020105	0.0282155	1.00201	0.948103	1.05899	0.943195	31217	1344	29873	0.0430535	FALSE	-0.43938	0.204442	0.644436	0.431673	0.962065	0.0316211	3720	32	3688	0.00860215	FALSE
170	Cancer of bone and connective tissue	neoplasms	0.0545343	0.0440908	1.05605	0.968619	1.15137	0.216138	197087	683	196404	0.00346547	FALSE	0.121087	0.050885	1.12872	1.02158	1.2471	0.0173303	152044	391	151653	0.00257162	FALSE	0.0672953	0.0466115	1.06961	0.976224	1.17193	0.14881	31285	472	30813	0.0150871	FALSE	NA	NA	NA	NA	NA	NA	NA	NA	NA	NA	NA
170.1	Bone cancer	neoplasms	0.00540889	0.0807998	1.00542	0.858165	1.17795	0.946628	197531	203	197328	0.00102769	FALSE	0.249315	0.0875024	1.28315	1.08092	1.52321	0.00438248	151785	132	151653	0.000869651	FALSE	0.0621606	0.0685655	1.06413	0.930319	1.21719	0.364625	31447	216	31231	0.0068687	FALSE	NA	NA	NA	NA	NA	NA	NA	NA	NA	NA	NA
170.2	Cancer of connective tissue	neoplasms	0.0735191	0.051501	1.07629	0.97295	1.1906	0.153428	197379	500	196879	0.0025332	FALSE	0.0704103	0.0613311	1.07295	0.951421	1.21	0.250953	151922	269	151653	0.00177065	FALSE	0.0462802	0.0566829	1.04737	0.937238	1.17044	0.414228	31423	317	31106	0.0100882	FALSE	NA	NA	NA	NA	NA	NA	NA	NA	NA	NA	NA
172	Skin cancer	neoplasms	0.018736	0.00739287	1.01891	1.00425	1.03378	0.0112662	189922	31140	158782	0.163962	FALSE	0.0405807	0.0119959	1.04142	1.01722	1.06619	0.000717315	151971	7508	144463	0.0494042	FALSE	0.0562718	0.0219435	1.05789	1.01335	1.10438	0.0103356	30855	2574	28281	0.0834225	FALSE	-0.0560283	0.09058	0.945512	0.791706	1.1292	0.536213	3547	158	3389	0.0445447	FALSE
172.1	Melanomas of skin, dx or hx	neoplasms	0.0352729	0.00954892	1.0359	1.01669	1.05547	0.000220826	191053	16439	174614	0.0860442	FALSE	0.020093	0.0244009	1.0203	0.972648	1.07028	0.410251	146181	1718	144463	0.0117526	FALSE	0.0551785	0.0359303	1.05673	0.984871	1.13383	0.12461	31272	810	30462	0.0259018	FALSE	0.248749	0.204249	1.28242	0.85935	1.91377	0.223272	3419	30	3389	0.0087745	FALSE
172.11	Melanomas of skin	neoplasms	0.0592551	0.0190123	1.06105	1.02223	1.10133	0.00182902	196097	3761	192336	0.0191793	FALSE	0.020093	0.0244009	1.0203	0.972648	1.07028	0.410251	146181	1718	144463	0.0117526	FALSE	0.0695464	0.0386866	1.07202	0.99374	1.15647	0.072227	31417	693	30724	0.0220581	FALSE	0.243294	0.210497	1.27544	0.844272	1.92681	0.24776	3417	28	3389	0.00819432	FALSE
172.2	Other non-epithelial cancer of skin	neoplasms	0.0176211	0.00811069	1.01778	1.00173	1.03409	0.0298125	189189	24750	164439	0.130822	FALSE	0.0445707	0.0136645	1.04558	1.01795	1.07396	0.00110711	150186	5723	144463	0.0381061	FALSE	0.0670997	0.024725	1.0694	1.01881	1.1225	0.00665073	30955	2023	28932	0.0653529	FALSE	-0.11673	0.0985901	0.889826	0.733472	1.07951	0.236417	3522	133	3389	0.0377626	FALSE
172.21	Basal cell carcinoma	neoplasms	0.0221508	0.0110528	1.0224	1.00049	1.04479	0.0450607	191978	11871	180107	0.0618352	FALSE	-0.32784	0.209578	0.720478	0.477776	1.08647	0.117751	144486	23	144463	0.000159185	FALSE	0.0616776	0.0486089	1.06362	0.966962	1.16994	0.204494	31439	446	30993	0.0141862	FALSE	-0.11628	0.129474	0.890226	0.690701	1.14739	0.369133	3463	74	3389	0.0213688	FALSE
172.22	Squamous cell carcinoma	neoplasms	0.00651484	0.0142653	1.00654	0.978783	1.03508	0.647893	193351	6928	186423	0.0358312	FALSE	-0.0791504	0.225654	0.923901	0.59367	1.43782	0.725768	144483	20	144463	0.000138425	FALSE	0.0425968	0.0509667	1.04352	0.944313	1.15314	0.40328	31425	408	31017	0.0129833	FALSE	0.0623831	0.178556	1.06437	0.750071	1.51037	0.726807	3428	39	3389	0.0113769	FALSE
172.3	Carcinoma in situ of skin	neoplasms	0.00875262	0.0261966	1.00879	0.958302	1.06194	0.738294	194841	1972	192869	0.0101211	FALSE	0.034341	0.036847	1.03494	0.962829	1.11245	0.351343	145217	754	144463	0.00519223	FALSE	0.0612679	0.0818312	1.06318	0.905633	1.24814	0.454031	31461	156	31305	0.00495852	FALSE	NA	NA	NA	NA	NA	NA	NA	NA	NA	NA	NA
173	Neoplasm of uncertain behavior of skin	neoplasms	0.0269087	0.00860731	1.02727	1.01009	1.04475	0.00177046	176703	20858	155845	0.11804	FALSE	-0.0243351	0.103113	0.975959	0.79737	1.19455	0.813429	144558	95	144463	0.000657176	FALSE	0.0675428	0.0287903	1.06988	1.01118	1.13198	0.0189748	30289	1445	28844	0.0477071	FALSE	-0.0785437	0.131336	0.924462	0.714651	1.19587	0.549815	3461	72	3389	0.0208032	FALSE
174	Breast cancer	neoplasms	-0.025877	0.0875473	0.974455	0.820805	1.15687	0.767553	197612	173	197439	0.000875453	FALSE	-0.0112745	0.0724743	0.988789	0.857852	1.13971	0.876376	146266	193	146073	0.00131951	FALSE	-0.132129	0.153792	0.876228	0.648197	1.18448	0.390263	31445	42	31403	0.00133567	FALSE	NA	NA	NA	NA	NA	NA	NA	NA	NA	NA	NA
174.2	Breast cancer [male]	neoplasms	-0.068547	0.127236	0.93375	0.727655	1.19822	0.590066	197803	82	197721	0.000414554	FALSE	0.0477319	0.196737	1.04889	0.713286	1.5424	0.808302	146099	26	146073	0.000177962	FALSE	NA	NA	NA	NA	NA	NA	NA	NA	NA	NA	NA	NA	NA	NA	NA	NA	NA	NA	NA	NA	NA	NA
174.3	Neoplasm of uncertain behavior of breast	neoplasms	-0.259601	0.225686	0.771359	0.49562	1.20051	0.250031	197758	26	197732	0.000131474	FALSE	NA	NA	NA	NA	NA	NA	NA	NA	NA	NA	NA	NA	NA	NA	NA	NA	NA	NA	NA	NA	NA	NA	NA	NA	NA	NA	NA	NA	NA	NA	NA	NA	NA
185	Cancer of prostate	neoplasms	-0.0125192	0.009382	0.987559	0.969565	1.00589	0.182079	195078	17337	177741	0.0888721	FALSE	-0.00281196	0.00983425	0.997192	0.978155	1.0166	0.774927	133350	11940	121410	0.0895388	FALSE	-0.00456704	0.0253025	0.995443	0.947281	1.04605	0.856762	31126	1765	29361	0.056705	FALSE	0.0491777	0.109114	1.05041	0.84816	1.30088	0.652205	2982	119	2863	0.0399061	FALSE
187	Cancer of other male genital organs	neoplasms	0.0333866	0.038182	1.03395	0.959397	1.1143	0.381897	196769	909	195860	0.00461963	FALSE	-9.23484e-05	0.0134034	0.999908	0.973981	1.02652	0.994503	145649	5977	139672	0.041037	FALSE	0.174991	0.0804767	1.19123	1.01741	1.39476	0.0296732	31515	157	31358	0.00498175	FALSE	0.271507	0.358495	1.31194	0.649766	2.64893	0.448839	3580	10	3570	0.0027933	FALSE
187.1	Malignant neoplasm of unspecified male genital organ	neoplasms	0.0278864	0.0845946	1.02828	0.871169	1.21372	0.741667	197546	185	197361	0.000936491	FALSE	-0.0041788	0.0136831	0.99583	0.969478	1.0229	0.760063	145410	5738	139672	0.0394608	FALSE	0.205985	0.167557	1.22873	0.884771	1.70642	0.218943	31647	36	31611	0.00113755	FALSE	NA	NA	NA	NA	NA	NA	NA	NA	NA	NA	NA
187.2	Malignant neoplasm of testis	neoplasms	0.0456159	0.0524639	1.04667	0.944393	1.16003	0.384589	197592	480	197112	0.00242925	FALSE	-0.0034762	0.0135848	0.99653	0.970346	1.02342	0.798036	145486	5814	139672	0.0399626	FALSE	0.152695	0.0955061	1.16497	0.966091	1.40479	0.109866	31579	111	31468	0.00351499	FALSE	NA	NA	NA	NA	NA	NA	NA	NA	NA	NA	NA
187.8	Neoplasm of uncertain behavior of male genital organs	neoplasms	-0.0253541	0.0776153	0.974965	0.837378	1.13516	0.743922	197305	220	197085	0.00111502	FALSE	0.13028	0.0922101	1.13915	0.9508	1.36481	0.157696	139791	119	139672	0.000851271	FALSE	NA	NA	NA	NA	NA	NA	NA	NA	NA	NA	NA	NA	NA	NA	NA	NA	NA	NA	NA	NA	NA	NA
189	Cancer of urinary organs (incl. kidney and bladder)	neoplasms	0.0211032	0.0143338	1.02133	0.993033	1.05043	0.140948	196186	6764	189422	0.0344775	FALSE	0.0359333	0.016308	1.03659	1.00398	1.07025	0.0275655	152044	3943	148101	0.0259333	FALSE	0.101133	0.0298567	1.10642	1.04353	1.1731	0.000705892	31301	1208	30093	0.038593	FALSE	-0.120342	0.161315	0.886617	0.646282	1.21633	0.455661	3721	49	3672	0.0131685	FALSE
189.1	Cancer of kidney and renal pelvis	neoplasms	0.023148	0.0232119	1.02342	0.977901	1.07105	0.318643	197176	2495	194681	0.0126537	FALSE	0.0331608	0.0299193	1.03372	0.974841	1.09615	0.267715	149243	1142	148101	0.00765195	FALSE	0.111111	0.0397502	1.11752	1.03376	1.20807	0.00518643	31425	658	30767	0.0209387	FALSE	-0.135553	0.256521	0.873233	0.528172	1.44373	0.597202	3691	19	3672	0.00514766	FALSE
189.11	Malignant neoplasm of kidney, except pelvis	neoplasms	0.0189901	0.0240498	1.01917	0.972245	1.06836	0.429752	197261	2321	194940	0.0117661	FALSE	0.0420938	0.030586	1.04299	0.982304	1.10743	0.168747	149193	1092	148101	0.00731938	FALSE	0.107348	0.0424017	1.11332	1.02454	1.2098	0.0113517	31454	576	30878	0.0183125	FALSE	-0.117528	0.262281	0.889116	0.531741	1.48668	0.654081	3690	18	3672	0.00487805	FALSE
189.12	Malignant neoplasm of renal pelvis	neoplasms	-0.0164871	0.0534767	0.983648	0.885767	1.09235	0.75785	197454	465	196989	0.00235498	FALSE	-0.0930196	0.110197	0.911176	0.734177	1.13085	0.398602	148185	84	148101	0.000566859	FALSE	0.0608336	0.0872651	1.06272	0.89565	1.26096	0.485732	31574	133	31441	0.00421233	FALSE	NA	NA	NA	NA	NA	NA	NA	NA	NA	NA	NA
189.2	Cancer of bladder	neoplasms	0.0240082	0.0175019	1.0243	0.989757	1.06005	0.170141	196692	4483	192209	0.022792	FALSE	0.0331986	0.0192686	1.03376	0.995443	1.07354	0.0848995	150905	2804	148101	0.0185812	FALSE	0.0698115	0.0403519	1.07231	0.990765	1.16056	0.0836183	31498	643	30855	0.020414	FALSE	-0.0999925	0.200965	0.904844	0.610252	1.34165	0.618793	3703	31	3672	0.00837159	FALSE
189.21	Malignant neoplasm of bladder	neoplasms	0.0244045	0.018433	1.0247	0.988344	1.0624	0.185516	196916	4031	192885	0.0204707	FALSE	0.0283799	0.0202172	1.02879	0.988817	1.07037	0.160392	150644	2543	148101	0.0168809	FALSE	0.0715099	0.04048	1.07413	0.9922	1.16282	0.0773043	31508	639	30869	0.0202806	FALSE	-0.270042	0.227679	0.763348	0.48856	1.19269	0.235597	3696	24	3672	0.00649351	FALSE
189.4	Malignant neoplasm of other urinary organs	neoplasms	-0.0372859	0.0667296	0.963401	0.84529	1.09802	0.576325	197547	299	197248	0.00151356	FALSE	0.0927205	0.0645329	1.09716	0.9668	1.24509	0.150776	148345	244	148101	0.00164481	FALSE	0.0620175	0.060444	1.06398	0.945111	1.1978	0.304877	31449	279	31170	0.00887151	FALSE	NA	NA	NA	NA	NA	NA	NA	NA	NA	NA	NA
190	Cancer of eye	neoplasms	0.0370178	0.0701673	1.03771	0.904376	1.19071	0.597802	197470	270	197200	0.0013673	FALSE	0.101387	0.0851039	1.1067	0.936677	1.3076	0.233524	150952	140	150812	0.000927447	FALSE	-0.0201447	0.133948	0.980057	0.753758	1.2743	0.880456	31599	56	31543	0.00177221	FALSE	NA	NA	NA	NA	NA	NA	NA	NA	NA	NA	NA
191	Manlignant and unknown neoplasms of brain and nervous system	neoplasms	-0.0150496	0.0433106	0.985063	0.904893	1.07234	0.728231	197206	707	196499	0.00358508	FALSE	0.0751759	0.0402599	1.07807	0.996274	1.16659	0.0618644	151437	625	150812	0.00412713	FALSE	0.015117	0.0475476	1.01523	0.924894	1.11439	0.750536	31324	452	30872	0.0144298	FALSE	NA	NA	NA	NA	NA	NA	NA	NA	NA	NA	NA
191.1	Cancer of brain and nervous system	neoplasms	-0.0510031	0.0540291	0.950276	0.854789	1.05643	0.345174	197429	454	196975	0.00229956	FALSE	0.0791475	0.0441525	1.08236	0.992636	1.1802	0.0730378	151331	519	150812	0.00342957	FALSE	-0.0187776	0.0531961	0.981398	0.884227	1.08925	0.724097	31386	360	31026	0.0114701	FALSE	NA	NA	NA	NA	NA	NA	NA	NA	NA	NA	NA
191.11	Cancer of brain	neoplasms	-0.097424	0.0595188	0.907171	0.807283	1.01942	0.10166	197553	374	197179	0.00189316	FALSE	0.0754169	0.0453385	1.07833	0.986643	1.17854	0.0962285	151304	492	150812	0.00325173	FALSE	-0.0213861	0.0560055	0.978841	0.87708	1.09241	0.702567	31446	324	31122	0.0103034	FALSE	NA	NA	NA	NA	NA	NA	NA	NA	NA	NA	NA
193	Thyroid cancer	neoplasms	0.113749	0.0403506	1.12047	1.03527	1.21268	0.00481717	197626	815	196811	0.00412395	FALSE	0.0536975	0.0788365	1.05517	0.904094	1.23148	0.495792	151350	163	151187	0.00107697	FALSE	0.0842928	0.0719884	1.08795	0.944779	1.25281	0.24163	31602	196	31406	0.00620214	FALSE	0.0539245	0.159346	1.0554	0.772292	1.4423	0.735053	3695	49	3646	0.0132612	FALSE
194	Cancer of other endocrine glands	neoplasms	0.14246	0.0532542	1.15311	1.03882	1.27997	0.00747097	197388	467	196921	0.0023659	FALSE	-0.128296	0.119493	0.879593	0.695932	1.11172	0.282974	151258	71	151187	0.000469397	FALSE	0.0249968	0.132586	1.02531	0.790672	1.32958	0.850459	31584	57	31527	0.00180471	FALSE	NA	NA	NA	NA	NA	NA	NA	NA	NA	NA	NA
195	Cancer, suspected or other	neoplasms	0.0707031	0.0179263	1.07326	1.03621	1.11164	8.01026e-05	192991	4225	188766	0.0218922	FALSE	0.000393029	0.0127289	1.00039	0.975743	1.02567	0.975368	142736	6698	136038	0.0469258	FALSE	0.0178907	0.0250955	1.01805	0.969188	1.06938	0.475906	30585	1732	28853	0.0566291	FALSE	0.225394	0.160968	1.25282	0.913837	1.71754	0.161441	3500	51	3449	0.0145714	FALSE
195.1	Malignant neoplasm, other	neoplasms	0.0507913	0.0254304	1.0521	1.00095	1.10587	0.0457961	194409	2076	192333	0.0106785	FALSE	0.000185525	0.0127591	1.00019	0.975483	1.02551	0.988399	142703	6665	136038	0.0467054	FALSE	0.0343671	0.0326977	1.03496	0.970717	1.10346	0.293233	30753	993	29760	0.0322895	FALSE	0.11361	0.291136	1.12031	0.63317	1.98226	0.696367	3464	15	3449	0.00433025	FALSE
195.3	Malignant neoplasm of head, face, and neck	neoplasms	0.00234265	0.0287218	1.00235	0.947478	1.06039	0.934994	196177	1620	194557	0.00825785	FALSE	0.188907	0.178038	1.20793	0.852104	1.71234	0.288667	136070	32	136038	0.000235173	FALSE	NA	NA	NA	NA	NA	NA	NA	NA	NA	NA	NA	0.182772	0.367219	1.20054	0.584513	2.46581	0.618681	3459	10	3449	0.00289101	FALSE
196	Radiotherapy	neoplasms	-0.0271309	0.0283996	0.973234	0.920541	1.02894	0.339412	197395	1660	195735	0.00840953	FALSE	0.014069	0.0287535	1.01417	0.958594	1.07297	0.624631	137278	1240	136038	0.00903277	FALSE	-0.042438	0.0534476	0.95845	0.863125	1.0643	0.427189	31383	367	31016	0.0116942	FALSE	-0.0935445	0.22203	0.910697	0.589357	1.40725	0.673526	3474	25	3449	0.00719632	FALSE
197	Chemotherapy	neoplasms	0.0302597	0.0209376	1.03072	0.98928	1.0739	0.148393	196076	3072	193004	0.0156674	FALSE	0.0403985	0.014929	1.04123	1.0112	1.07214	0.00680904	140773	4735	136038	0.0336357	FALSE	0.0338516	0.0196815	1.03443	0.995287	1.07511	0.085437	31252	3015	28237	0.0964738	FALSE	-0.0153148	0.115811	0.984802	0.784818	1.23574	0.894794	3542	93	3449	0.0262564	FALSE
198	Secondary malignant neoplasm	neoplasms	0.00548949	0.0154442	1.0055	0.975523	1.03641	0.72226	195806	5739	190067	0.0293096	FALSE	0.0289016	0.0118231	1.02932	1.00574	1.05345	0.0145053	143817	7779	136038	0.0540896	FALSE	0.0224827	0.0183836	1.02274	0.986542	1.06026	0.221337	30740	3472	27268	0.112947	FALSE	0.0589349	0.144809	1.06071	0.798603	1.40883	0.68402	3511	62	3449	0.0176588	FALSE
198.1	Secondary malignancy of lymph nodes	neoplasms	0.00538831	0.0225488	1.0054	0.961936	1.05083	0.811135	196671	2641	194030	0.0134285	FALSE	0.0079661	0.0168883	1.008	0.975178	1.04192	0.637145	139704	3666	136038	0.0262412	FALSE	0.0479684	0.0244	1.04914	1.00014	1.10053	0.049308	30870	1844	29026	0.0597344	FALSE	NA	NA	NA	NA	NA	NA	NA	NA	NA	NA	NA
198.2	Secondary malignancy of respiratory organs	neoplasms	0.0132972	0.0362678	1.01339	0.94385	1.08804	0.713889	197273	1013	196260	0.00513502	FALSE	0.0311215	0.02136	1.03161	0.989313	1.07572	0.145117	138306	2268	136038	0.0163984	FALSE	0.0272799	0.0293523	1.02766	0.970202	1.08851	0.352684	31168	1227	29941	0.0393673	FALSE	NA	NA	NA	NA	NA	NA	NA	NA	NA	NA	NA
198.3	Secondary malignant neoplasm of digestive systems	neoplasms	0.0444006	0.0689536	1.0454	0.913247	1.19668	0.519628	197553	279	197274	0.00141228	FALSE	-0.0207751	0.0311174	0.979439	0.921488	1.04103	0.504367	137094	1056	136038	0.00770274	FALSE	-0.0369707	0.0453897	0.963704	0.881673	1.05337	0.415349	31317	496	30821	0.015838	FALSE	NA	NA	NA	NA	NA	NA	NA	NA	NA	NA	NA
198.4	Secondary malignant neoplasm of liver	neoplasms	0.0340312	0.0377679	1.03462	0.960795	1.11411	0.367555	197473	932	196541	0.00471963	FALSE	0.0287453	0.0196168	1.02916	0.990343	1.0695	0.142828	138739	2701	136038	0.0194682	FALSE	0.0214014	0.033122	1.02163	0.957416	1.09016	0.51819	31314	950	30364	0.0303379	FALSE	0.26464	0.21173	1.30296	0.860405	1.97315	0.21134	3478	29	3449	0.00833813	FALSE
198.5	Secondary malignancy of brain/spine	neoplasms	-0.0738755	0.0506436	0.928787	0.841022	1.02571	0.144638	197636	518	197118	0.00262098	FALSE	NA	NA	NA	NA	NA	NA	NA	NA	NA	NA	NA	0.0120667	0.0466291	1.01214	0.923738	1.109	0.795804	31472	471	31001	0.0149657	FALSE	NA	NA	NA	NA	NA	NA	NA	NA	NA	NA	NA
198.6	Secondary malignancy of bone	neoplasms	-0.00611864	0.0279486	0.9939	0.940919	1.04986	0.826709	197250	1715	195535	0.00869455	FALSE	0.0474835	0.020049	1.04863	1.00822	1.09066	0.0178667	138626	2588	136038	0.0186689	FALSE	0.054929	0.034873	1.05647	0.986668	1.1312	0.11523	31342	860	30482	0.0274392	FALSE	-0.170564	0.240678	0.843189	0.526085	1.35143	0.478522	3471	22	3449	0.00633823	FALSE
198.7	Secondary malignant neoplasm of skin	neoplasms	0.0390274	0.156435	1.0398	0.765225	1.41289	0.802989	197727	54	197673	0.000273104	FALSE	0.0956743	0.0796567	1.1004	0.941338	1.28634	0.229719	136198	160	136038	0.00117476	FALSE	0.217288	0.0725791	1.2427	1.07792	1.43267	0.00275514	31524	194	31330	0.00615404	FALSE	NA	NA	NA	NA	NA	NA	NA	NA	NA	NA	NA
199	Neoplasm of uncertain behavior	neoplasms	0.0542807	0.0144438	1.05578	1.02631	1.0861	0.000171237	186713	6607	180106	0.0353859	FALSE	0.0232855	0.0334466	1.02356	0.958611	1.09291	0.486304	136950	912	136038	0.00665936	FALSE	0.0722269	0.031625	1.0749	1.01029	1.14364	0.0223801	30203	1083	29120	0.0358574	FALSE	0.214408	0.178261	1.23913	0.87373	1.75734	0.229063	3489	40	3449	0.0114646	FALSE
199.4	Neurofibromatosis	neoplasms	0.0325066	0.0864343	1.03304	0.872053	1.22375	0.706854	197643	177	197466	0.000895554	FALSE	-0.0879707	0.141218	0.915788	0.694365	1.20782	0.533322	136089	51	136038	0.000374755	FALSE	-0.101937	0.169917	0.903086	0.647281	1.25999	0.548557	31662	34	31628	0.00107384	FALSE	NA	NA	NA	NA	NA	NA	NA	NA	NA	NA	NA
200	Myeloproliferative disease	neoplasms	-0.00361738	0.0254807	0.996389	0.947849	1.04741	0.887108	196241	2062	194179	0.0105075	FALSE	0.0295718	0.0324013	1.03001	0.966635	1.09755	0.361414	149132	971	148161	0.00651101	FALSE	0.0439489	0.0440873	1.04493	0.958427	1.13924	0.318832	31435	530	30905	0.0168602	FALSE	-0.379422	0.23252	0.684257	0.433805	1.0793	0.102725	3650	22	3628	0.0060274	FALSE
200.1	Polycythemia vera	neoplasms	-0.0283287	0.0405595	0.972069	0.897784	1.0525	0.484898	197281	807	196474	0.00409061	FALSE	-0.0668982	0.050704	0.93529	0.846811	1.03301	0.18704	145635	395	145240	0.00271226	FALSE	0.0461563	0.0941105	1.04724	0.870837	1.25937	0.623817	31617	114	31503	0.00360566	FALSE	NA	NA	NA	NA	NA	NA	NA	NA	NA	NA	NA
201	Hodgkin's disease	neoplasms	0.143559	0.0607452	1.15438	1.0248	1.30033	0.0181128	197612	358	197254	0.00181163	FALSE	-0.134337	0.073794	0.874296	0.75656	1.01035	0.0686943	148347	186	148161	0.00125382	FALSE	0.0472859	0.118443	1.04842	0.831219	1.32238	0.689724	31628	72	31556	0.00227646	FALSE	NA	NA	NA	NA	NA	NA	NA	NA	NA	NA	NA
202	Cancer of other lymphoid, histiocytic tissue	neoplasms	0.0908178	0.0241631	1.09507	1.04442	1.14818	0.000170913	196960	2301	194659	0.0116826	FALSE	0.0265796	0.0260064	1.02694	0.975902	1.08064	0.306762	149674	1513	148161	0.0101086	FALSE	0.0431583	0.0585541	1.0441	0.930896	1.17108	0.461081	31442	300	31142	0.00954138	FALSE	0.326743	0.236838	1.38644	0.87157	2.20548	0.167708	3650	22	3628	0.0060274	FALSE
202.2	Non-Hodgkins lymphoma	neoplasms	0.0855344	0.0248112	1.0893	1.03759	1.14358	0.000565987	197102	2181	194921	0.0110653	FALSE	0.0294425	0.0260318	1.02988	0.978651	1.08379	0.258047	149671	1510	148161	0.0100888	FALSE	0.0448269	0.062887	1.04585	0.924565	1.18304	0.475959	31505	260	31245	0.00825266	FALSE	0.326743	0.236838	1.38644	0.87157	2.20548	0.167708	3650	22	3628	0.0060274	FALSE
202.21	Nodular lymphoma	neoplasms	0.0841753	0.0558005	1.08782	0.975121	1.21354	0.131425	197685	426	197259	0.00215494	FALSE	0.0301948	0.0622636	1.03066	0.912249	1.16443	0.627711	148422	261	148161	0.0017585	FALSE	0.171639	0.14522	1.18725	0.893158	1.57818	0.237236	31634	48	31586	0.00151735	FALSE	NA	NA	NA	NA	NA	NA	NA	NA	NA	NA	NA
202.22	Reticulosarcoma	neoplasms	0.160413	0.0551744	1.174	1.05366	1.30807	0.00364472	197694	435	197259	0.00220037	FALSE	NA	NA	NA	NA	NA	NA	NA	NA	NA	NA	NA	0.0659371	0.131265	1.06816	0.82585	1.38156	0.615441	31648	59	31589	0.00186426	FALSE	NA	NA	NA	NA	NA	NA	NA	NA	NA	NA	NA
202.23	Lymphosarcoma	neoplasms	-0.0578318	0.1257	0.943809	0.737711	1.20749	0.64546	197764	84	197680	0.000424749	FALSE	NA	NA	NA	NA	NA	NA	NA	NA	NA	NA	NA	-0.0369193	0.141888	0.963754	0.729774	1.27275	0.79471	31641	50	31591	0.00158023	FALSE	NA	NA	NA	NA	NA	NA	NA	NA	NA	NA	NA
202.24	Large cell lymphoma	neoplasms	0.0749654	0.123847	1.07785	0.845544	1.37397	0.544977	197807	86	197721	0.000434767	FALSE	0.0839397	0.0422816	1.08756	1.00107	1.18153	0.0471161	148729	568	148161	0.00381903	FALSE	-0.0815388	0.125359	0.921697	0.720909	1.17841	0.515405	31656	64	31592	0.00202173	FALSE	NA	NA	NA	NA	NA	NA	NA	NA	NA	NA	NA
204	Leukemia	neoplasms	0.0781432	0.0242559	1.08128	1.03107	1.13392	0.00127469	197195	2282	194913	0.0115723	FALSE	0.0201104	0.0242576	1.02031	0.972938	1.07	0.407085	149905	1744	148161	0.011634	FALSE	0.0566239	0.0405354	1.05826	0.977433	1.14577	0.162444	31496	629	30867	0.0199708	FALSE	0.22561	0.186247	1.25309	0.869851	1.80517	0.225761	3664	36	3628	0.00982533	FALSE
204.1	Lymphoid leukemia	neoplasms	0.105748	0.0339317	1.11154	1.04002	1.18798	0.0018302	197554	1159	196395	0.00586675	FALSE	-0.0260152	0.0409133	0.97432	0.89924	1.05567	0.524867	148769	608	148161	0.00408687	FALSE	0.0344509	0.0722144	1.03505	0.898445	1.19243	0.633317	31579	195	31384	0.00617499	FALSE	0.525908	0.326143	1.69199	0.892854	3.2064	0.106851	3640	12	3628	0.0032967	FALSE
204.11	Lymphoid leukemia, acute	neoplasms	0.254445	0.154727	1.28975	0.952353	1.74667	0.100077	197810	55	197755	0.000278045	FALSE	-0.0598788	0.145012	0.941879	0.708857	1.2515	0.679662	148209	48	148161	0.000323867	FALSE	-0.0566921	0.0987778	0.944885	0.77857	1.14673	0.566011	31608	104	31504	0.00329031	FALSE	NA	NA	NA	NA	NA	NA	NA	NA	NA	NA	NA
204.12	Lymphoid leukemia, chronic	neoplasms	0.116921	0.0359373	1.12403	1.04758	1.20606	0.00114007	197639	1033	196606	0.0052267	FALSE	-0.0161261	0.0430569	0.984003	0.904369	1.07065	0.708011	148710	549	148161	0.00369175	FALSE	-0.012004	0.0927825	0.988068	0.823775	1.18513	0.897059	31620	117	31503	0.00370019	FALSE	0.651191	0.34001	1.91782	0.984887	3.73448	0.0554655	3639	11	3628	0.00302281	FALSE
204.2	Myeloid leukemia	neoplasms	0.0139991	0.0549978	1.0141	0.910468	1.12952	0.799079	197699	438	197261	0.00221549	FALSE	0.0284881	0.0476387	1.0289	0.937176	1.1296	0.549838	148608	447	148161	0.00300791	FALSE	0.0426385	0.0486469	1.04356	0.948656	1.14796	0.380764	31582	432	31150	0.0136787	FALSE	NA	NA	NA	NA	NA	NA	NA	NA	NA	NA	NA
204.21	Myeloid leukemia, acute	neoplasms	-0.00447006	0.0887427	0.99554	0.836603	1.18467	0.959827	197760	168	197592	0.000849515	FALSE	0.0206648	0.0554299	1.02088	0.915781	1.13804	0.70929	148491	330	148161	0.00222236	FALSE	0.0431646	0.0525838	1.04411	0.941859	1.15746	0.411719	31585	369	31216	0.0116828	FALSE	NA	NA	NA	NA	NA	NA	NA	NA	NA	NA	NA
204.22	Myeloid leukemia, chronic	neoplasms	0.0576662	0.0733584	1.05936	0.917488	1.22317	0.431815	197811	246	197565	0.00124361	FALSE	NA	NA	NA	NA	NA	NA	NA	NA	NA	NA	NA	0.0426714	0.0780652	1.04359	0.895533	1.21614	0.584645	31617	166	31451	0.00525034	FALSE	NA	NA	NA	NA	NA	NA	NA	NA	NA	NA	NA
204.3	Monocytic leukemia	neoplasms	-0.132728	0.134038	0.875703	0.673383	1.13881	0.322063	197792	74	197718	0.00037413	FALSE	0.101004	0.127976	1.10628	0.860855	1.42168	0.429972	148223	62	148161	0.000418289	FALSE	0.196527	0.172557	1.21717	0.867895	1.707	0.25474	31637	34	31603	0.00107469	FALSE	NA	NA	NA	NA	NA	NA	NA	NA	NA	NA	NA
204.4	Multiple myeloma	neoplasms	0.0986736	0.0491824	1.10371	1.00228	1.2154	0.0448266	197622	549	197073	0.00277803	FALSE	0.0265786	0.0403894	1.02693	0.948774	1.11153	0.510501	148784	623	148161	0.00418728	FALSE	-0.00167952	0.0880967	0.998322	0.840004	1.18648	0.98479	31587	130	31457	0.00411562	FALSE	0.0680069	0.245762	1.07037	0.661208	1.73273	0.781996	3648	20	3628	0.00548246	FALSE
208	Benign neoplasm of colon	neoplasms	0.00140378	0.00607306	1.0014	0.989556	1.0134	0.817199	176853	52686	124167	0.297908	FALSE	0.0173524	0.00779228	1.0175	1.00208	1.03316	0.0259557	150033	19251	130782	0.128312	FALSE	0.00541744	0.026035	1.00543	0.955413	1.05807	0.835164	29479	1730	27749	0.0586858	FALSE	0.0308938	0.0971916	1.03138	0.852483	1.24781	0.750588	3433	134	3299	0.0390329	FALSE
209	Neuroendocrine tumors	neoplasms	0.058429	0.078202	1.06017	0.909512	1.23578	0.45497	197676	217	197459	0.00109776	FALSE	NA	NA	NA	NA	NA	NA	NA	NA	NA	NA	NA	0.181003	0.159139	1.19842	0.877298	1.63708	0.255374	31634	40	31594	0.00126446	FALSE	0.194759	0.211639	1.21502	0.802476	1.83964	0.357446	3720	28	3692	0.00752688	FALSE
210	Benign neoplasm of lip, oral cavity, and pharynx	neoplasms	-0.0178761	0.0336611	0.982283	0.919568	1.04928	0.595377	195796	1175	194621	0.00600114	FALSE	0.0668078	0.0433804	1.06909	0.981947	1.16397	0.12355	150836	538	150298	0.00356679	FALSE	0.058789	0.0985134	1.06055	0.87433	1.28644	0.550667	31511	104	31407	0.00330043	FALSE	NA	NA	NA	NA	NA	NA	NA	NA	NA	NA	NA
211	Benign neoplasm of other parts of digestive system	neoplasms	-0.0251551	0.0303082	0.975159	0.918917	1.03484	0.406551	194395	1451	192944	0.00746418	FALSE	-0.0158889	0.0164882	0.984237	0.952938	1.01656	0.335221	145415	3841	141574	0.0264141	FALSE	-0.114291	0.0781455	0.891998	0.765324	1.03964	0.143592	31242	165	31077	0.00528135	FALSE	NA	NA	NA	NA	NA	NA	NA	NA	NA	NA	NA
212	Benign neoplasm of respiratory and intrathoracic organs	neoplasms	-0.0887738	0.0530115	0.915052	0.824749	1.01524	0.0940099	196938	472	196466	0.00239669	FALSE	0.0406327	0.0608765	1.04147	0.924331	1.17345	0.504478	152044	273	151771	0.00179553	FALSE	0.0297618	0.102908	1.03021	0.842031	1.26044	0.772423	31522	95	31427	0.00301377	FALSE	NA	NA	NA	NA	NA	NA	NA	NA	NA	NA	NA
213	Benign neoplasm of bone and articular cartilage	neoplasms	0.0953185	0.0688272	1.10001	0.96119	1.25888	0.166084	197038	279	196759	0.00141597	FALSE	0.105551	0.0807207	1.11132	0.948701	1.30182	0.191005	137756	155	137601	0.00112518	FALSE	-0.243699	0.129514	0.783723	0.608021	1.0102	0.0598838	31519	59	31460	0.00187189	FALSE	NA	NA	NA	NA	NA	NA	NA	NA	NA	NA	NA
214	Lipoma	neoplasms	0.0173443	0.0150769	1.0175	0.987868	1.04801	0.249985	190949	6002	184947	0.0314325	FALSE	-0.012098	0.0157363	0.987975	0.957968	1.01892	0.442012	151775	4194	147581	0.027633	FALSE	-0.0298081	0.0761703	0.970632	0.836021	1.12692	0.69555	31297	175	31122	0.00559159	FALSE	-0.117715	0.269535	0.888949	0.524136	1.50768	0.662305	3673	17	3656	0.00462837	FALSE
214.1	Lipoma of skin and subcutaneous tissue	neoplasms	0.0155388	0.0207589	1.01566	0.975165	1.05784	0.454135	193818	3116	190702	0.0160769	FALSE	-0.0153679	0.0202018	0.98475	0.94652	1.02452	0.446826	150097	2516	147581	0.0167625	FALSE	0.0268672	0.101543	1.02723	0.841847	1.25344	0.791326	31480	98	31382	0.00311309	FALSE	NA	NA	NA	NA	NA	NA	NA	NA	NA	NA	NA
215	Other benign neoplasm of connective and other soft tissue	neoplasms	-0.0761134	0.041523	0.926711	0.854278	1.00529	0.0667961	195275	771	194504	0.00394828	FALSE	0.0494725	0.0597486	1.05072	0.934602	1.18126	0.407664	147864	283	147581	0.00191392	FALSE	0.0345063	0.139113	1.03511	0.788081	1.35957	0.804099	31518	52	31466	0.00164985	FALSE	NA	NA	NA	NA	NA	NA	NA	NA	NA	NA	NA
216	Benign neoplasm of skin	neoplasms	0.0228568	0.00969531	1.02312	1.00386	1.04275	0.0183978	178149	15464	162685	0.0868037	FALSE	0.041673	0.0184782	1.04255	1.00547	1.081	0.0241172	151596	3017	148579	0.0199016	FALSE	0.111337	0.0355107	1.11777	1.04262	1.19834	0.00171676	30319	866	29453	0.0285629	FALSE	0.120135	0.103476	1.12765	0.920647	1.38119	0.245646	3495	117	3378	0.0334764	FALSE
216.1	Screening for malignant neoplasms of the skin	neoplasms	-0.0462557	0.0168484	0.954798	0.923783	0.986854	0.00604354	189315	4842	184473	0.0255764	FALSE	NA	NA	NA	NA	NA	NA	NA	NA	NA	NA	NA	NA	NA	NA	NA	NA	NA	NA	NA	NA	NA	NA	-0.150285	0.2196	0.860462	0.559506	1.3233	0.493748	3404	26	3378	0.00763807	FALSE
217	Vascular hamartomas and non-neoplastic nevi	neoplasms	0.0461621	0.0173705	1.04724	1.01219	1.08351	0.00787229	186974	4492	182482	0.0240247	FALSE	-0.0814686	0.047064	0.921762	0.840537	1.01084	0.0834489	149040	461	148579	0.00309313	FALSE	0.0607425	0.106303	1.06263	0.862767	1.30878	0.567721	31326	90	31236	0.00287301	FALSE	NA	NA	NA	NA	NA	NA	NA	NA	NA	NA	NA
217.1	Nevus, non-neoplastic	neoplasms	0.0504078	0.0177316	1.0517	1.01578	1.08889	0.0044716	187147	4306	182841	0.0230087	FALSE	-0.0800191	0.0481771	0.923099	0.839922	1.01451	0.096726	149019	440	148579	0.00295264	FALSE	0.0345473	0.116781	1.03515	0.823374	1.3014	0.767361	31373	74	31299	0.00235872	FALSE	NA	NA	NA	NA	NA	NA	NA	NA	NA	NA	NA
222	Benign neoplasm of male genital organs	neoplasms	0.00811524	0.0282583	1.00815	0.953829	1.06556	0.773974	194778	1676	193102	0.00860467	FALSE	0.102518	0.0706189	1.10796	0.964742	1.27243	0.146581	139875	203	139672	0.0014513	FALSE	NA	NA	NA	NA	NA	NA	NA	NA	NA	NA	NA	NA	NA	NA	NA	NA	NA	NA	NA	NA	NA	NA
223	Benign neoplasm of kidney and other urinary organs	neoplasms	0.0200772	0.0509938	1.02028	0.923236	1.12753	0.693789	196731	511	196220	0.00259746	FALSE	-0.0102953	0.0714087	0.989758	0.860487	1.13845	0.885363	137800	199	137601	0.00144412	FALSE	NA	NA	NA	NA	NA	NA	NA	NA	NA	NA	NA	NA	NA	NA	NA	NA	NA	NA	NA	NA	NA	NA
224	Benign neoplasm of eye	neoplasms	-0.0224763	0.0133073	0.977774	0.952601	1.00361	0.0912157	193495	7844	185651	0.0405385	FALSE	0.0702869	0.0964849	1.07282	0.887965	1.29615	0.466323	150921	109	150812	0.000722232	FALSE	0.111793	0.109101	1.11828	0.902989	1.3849	0.305517	31573	85	31488	0.00269217	FALSE	0.0975973	0.294389	1.10252	0.619152	1.96325	0.740248	3707	14	3693	0.00377664	FALSE
224.1	Benign neoplasm of eye, uveal	neoplasms	-0.0229682	0.0136332	0.977294	0.951525	1.00376	0.0920419	193849	7457	186392	0.0384681	FALSE	0.110443	0.118818	1.11677	0.884758	1.40963	0.352625	150884	72	150812	0.000477188	FALSE	0.0494202	0.131745	1.05066	0.811558	1.36021	0.70757	31621	58	31563	0.00183422	FALSE	0.0975973	0.294389	1.10252	0.619152	1.96325	0.740248	3707	14	3693	0.00377664	FALSE
225	Benign neoplasm of brain and other parts of nervous system	neoplasms	0.00892098	0.0366446	1.00896	0.939035	1.08409	0.80766	197178	991	196187	0.00502592	FALSE	0.0314155	0.0487518	1.03191	0.937875	1.13538	0.519318	151238	426	150812	0.00281675	FALSE	-0.111391	0.0748989	0.894589	0.772446	1.03605	0.136957	31557	179	31378	0.00567228	FALSE	NA	NA	NA	NA	NA	NA	NA	NA	NA	NA	NA
225.1	Benign neoplasm of brain, cranial nerves, meninges	neoplasms	0.0131172	0.0379636	1.0132	0.940549	1.09147	0.729704	197233	923	196310	0.00467974	FALSE	0.0587429	0.0499912	1.0605	0.96152	1.16967	0.239969	151217	405	150812	0.00267827	FALSE	-0.102198	0.0794739	0.902851	0.772621	1.05503	0.198467	31582	159	31423	0.00503451	FALSE	NA	NA	NA	NA	NA	NA	NA	NA	NA	NA	NA
225.2	Benign neoplasm of spinal cord, meninges	neoplasms	-0.0429708	0.142566	0.957939	0.724408	1.26676	0.763102	197788	65	197723	0.000328635	FALSE	-0.482984	0.21009	0.61694	0.408705	0.931269	0.0215087	150835	23	150812	0.000152485	FALSE	NA	NA	NA	NA	NA	NA	NA	NA	NA	NA	NA	NA	NA	NA	NA	NA	NA	NA	NA	NA	NA	NA
226	Benign neoplasm of thyroid glands	neoplasms	0.0423242	0.0701835	1.04323	0.909159	1.19708	0.546475	197364	269	197095	0.00136296	FALSE	0.154154	0.126621	1.16667	0.910262	1.49531	0.223436	151250	63	151187	0.000416529	FALSE	NA	NA	NA	NA	NA	NA	NA	NA	NA	NA	NA	NA	NA	NA	NA	NA	NA	NA	NA	NA	NA	NA
227	Benign neoplasm of other endocrine glands and related structures	neoplasms	0.0675377	0.0263123	1.06987	1.01609	1.12649	0.0102649	196594	1929	194665	0.0098121	FALSE	0.0708783	0.0416973	1.07345	0.98921	1.16486	0.089163	151771	584	151187	0.0038479	FALSE	-0.0545179	0.0730805	0.946942	0.82057	1.09277	0.455668	31513	189	31324	0.00599752	FALSE	0.189322	0.22815	1.20843	0.77271	1.88985	0.406644	3670	24	3646	0.00653951	FALSE
227.1	Benign neoplasm of adrenal gland	neoplasms	0.00555218	0.0365335	1.00557	0.936081	1.08021	0.879207	197021	998	196023	0.00506545	FALSE	-0.039199	0.0718074	0.961559	0.835319	1.10688	0.585141	151384	197	151187	0.00130133	FALSE	-0.113209	0.126188	0.892964	0.697302	1.14353	0.369638	31570	63	31507	0.00199557	FALSE	NA	NA	NA	NA	NA	NA	NA	NA	NA	NA	NA
227.2	Benign neoplasm of parathyroid gland	neoplasms	0.035292	0.0816885	1.03592	0.882658	1.2158	0.665718	197649	198	197451	0.00100178	FALSE	0.0833076	0.0852872	1.08688	0.919564	1.28463	0.328674	151326	139	151187	0.000918547	FALSE	NA	NA	NA	NA	NA	NA	NA	NA	NA	NA	NA	NA	NA	NA	NA	NA	NA	NA	NA	NA	NA	NA
227.3	Benign neoplasm of pituitary gland and craniopharyngeal duct (pouch)	neoplasms	0.177646	0.0432374	1.1944	1.09735	1.30003	3.98054e-05	197673	708	196965	0.00358167	FALSE	0.159883	0.0635963	1.17337	1.03586	1.32914	0.0119359	151437	250	151187	0.00165085	FALSE	0.00401266	0.0974551	1.00402	0.829444	1.21534	0.967157	31655	106	31549	0.0033486	FALSE	0.0365631	0.27628	1.03724	0.603539	1.7826	0.894715	3662	16	3646	0.0043692	FALSE
228	Hemangioma and lymphangioma, any site	neoplasms	0.001333	0.0197226	1.00133	0.963365	1.0408	0.946114	190032	3477	186555	0.0182969	FALSE	-0.0104265	0.0315876	0.989628	0.930216	1.05283	0.741337	152044	1020	151024	0.00670858	FALSE	0.00453808	0.0836851	1.00455	0.852583	1.1836	0.956753	31177	145	31032	0.00465086	FALSE	-0.106065	0.138848	0.899366	0.685089	1.18066	0.444931	3609	64	3545	0.0177334	FALSE
228.1	Hemangioma of skin and subcutaneous tissue	neoplasms	-0.00232295	0.0244775	0.99768	0.950945	1.04671	0.924393	192032	2243	189789	0.0116803	FALSE	NA	NA	NA	NA	NA	NA	NA	NA	NA	NA	NA	-0.0249096	0.101339	0.975398	0.799688	1.18972	0.805834	31336	99	31237	0.00315931	FALSE	-0.13074	0.153138	0.877446	0.649931	1.18461	0.393249	3597	52	3545	0.0144565	FALSE
229	Benign neoplasm of unspecified sites	neoplasms	-0.0125143	0.0685605	0.987564	0.863386	1.1296	0.855167	196050	282	195768	0.00143841	FALSE	0.0865123	0.0962798	1.09036	0.902852	1.31682	0.368892	152044	109	151935	0.000716898	FALSE	NA	NA	NA	NA	NA	NA	NA	NA	NA	NA	NA	0.073184	0.269455	1.07593	0.634481	1.82452	0.78593	3708	17	3691	0.00458468	FALSE
229.1	Benign neoplasm of lymph nodes	neoplasms	-0.115334	0.162566	0.891068	0.647936	1.22543	0.478038	197464	50	197414	0.000253211	FALSE	NA	NA	NA	NA	NA	NA	NA	NA	NA	NA	NA	NA	NA	NA	NA	NA	NA	NA	NA	NA	NA	NA	NA	NA	NA	NA	NA	NA	NA	NA	NA	NA	NA
230	Kaposi's sarcoma	neoplasms	-0.122039	0.115329	0.885114	0.70604	1.10961	0.289973	197776	100	197676	0.000505623	FALSE	NA	NA	NA	NA	NA	NA	NA	NA	NA	NA	NA	NA	NA	NA	NA	NA	NA	NA	NA	NA	NA	NA	1.04133	0.387599	2.83299	1.3253	6.05587	0.00721787	3730	10	3720	0.00268097	FALSE
240	Simple and unspecified goiter	endocrine/metabolic	0.00992917	0.0515884	1.00998	0.91285	1.11744	0.847375	197183	499	196684	0.00253064	FALSE	NA	NA	NA	NA	NA	NA	NA	NA	NA	NA	NA	0.0825942	0.112617	1.0861	0.87098	1.35435	0.463311	31514	80	31434	0.00253855	FALSE	NA	NA	NA	NA	NA	NA	NA	NA	NA	NA	NA
241	Nontoxic nodular goiter	endocrine/metabolic	0.0699973	0.0159826	1.07251	1.03943	1.10663	1.18905e-05	196006	5334	190672	0.0272135	TRUE	0.078325	0.0462598	1.08147	0.987732	1.18411	0.0904261	147131	473	146658	0.00321482	FALSE	0.0210852	0.0547292	1.02131	0.917425	1.13696	0.700041	31440	342	31098	0.0108779	FALSE	0.0487779	0.109833	1.04999	0.846627	1.30219	0.656964	3245	109	3136	0.0335901	FALSE
241.1	Nontoxic uninodular goiter	endocrine/metabolic	0.0646207	0.017949	1.06675	1.02988	1.10495	0.000317923	195936	4204	191732	0.021456	FALSE	0.158464	0.0738234	1.17171	1.01387	1.35413	0.0318306	146843	185	146658	0.00125985	FALSE	-0.00273031	0.0739286	0.997273	0.86275	1.15277	0.970539	31481	185	31296	0.00587656	FALSE	0.229148	0.141709	1.25753	0.952561	1.66013	0.105871	3201	65	3136	0.0203062	FALSE
241.2	Nontoxic multinodular goiter	endocrine/metabolic	0.078683	0.0263756	1.08186	1.02735	1.13926	0.00285276	196711	1925	194786	0.00978593	FALSE	0.0424074	0.0799635	1.04332	0.891972	1.22035	0.59588	146816	158	146658	0.00107618	FALSE	-0.0436743	0.0726407	0.957266	0.830232	1.10374	0.547682	31529	192	31337	0.00608963	FALSE	-0.248167	0.210225	0.78023	0.516744	1.17807	0.237808	3165	29	3136	0.00916272	FALSE
242	Thyrotoxicosis with or without goiter	endocrine/metabolic	0.0512562	0.0265782	1.05259	0.999163	1.10888	0.0537923	196364	1890	194474	0.00962498	FALSE	0.0535633	0.0378439	1.05502	0.9796	1.13625	0.156959	147367	709	146658	0.00481112	FALSE	0.00973507	0.0682624	1.00978	0.883328	1.15434	0.886596	31460	218	31242	0.00692943	FALSE	-0.272494	0.167338	0.761478	0.54855	1.05706	0.103439	3181	45	3136	0.0141465	FALSE
242.1	Graves' disease	endocrine/metabolic	0.0377352	0.0481902	1.03846	0.944861	1.14132	0.433599	197592	570	197022	0.00288473	FALSE	0.0124667	0.0846796	1.01254	0.857696	1.19535	0.882957	146799	141	146658	0.000960497	FALSE	0.0463785	0.0980106	1.04747	0.864398	1.26932	0.636071	31605	105	31500	0.00332226	FALSE	-0.434084	0.220195	0.647858	0.420772	0.997501	0.0486823	3162	26	3136	0.00822264	FALSE
242.2	Toxic multinodular goiter	endocrine/metabolic	0.274105	0.10418	1.31535	1.07241	1.61333	0.0085118	197736	122	197614	0.000616984	FALSE	0.426853	0.192867	1.53243	1.05005	2.23641	0.0268839	146685	27	146658	0.000184068	FALSE	NA	NA	NA	NA	NA	NA	NA	NA	NA	NA	NA	NA	NA	NA	NA	NA	NA	NA	NA	NA	NA	NA
242.3	Exophthalmos	endocrine/metabolic	0.00658616	0.0735369	1.00661	0.871494	1.16267	0.928635	197503	245	197258	0.00124049	FALSE	NA	NA	NA	NA	NA	NA	NA	NA	NA	NA	NA	0.0358365	0.162672	1.03649	0.75352	1.42571	0.825637	31598	38	31560	0.00120261	FALSE	NA	NA	NA	NA	NA	NA	NA	NA	NA	NA	NA
242.31	Thyrotoxic exophthalmos	endocrine/metabolic	-0.192392	0.235205	0.824983	0.520277	1.30814	0.413371	197842	24	197818	0.000121309	FALSE	NA	NA	NA	NA	NA	NA	NA	NA	NA	NA	NA	NA	NA	NA	NA	NA	NA	NA	NA	NA	NA	NA	NA	NA	NA	NA	NA	NA	NA	NA	NA	NA	NA
244	Hypothyroidism	endocrine/metabolic	0.0137107	0.00825166	1.01381	0.99754	1.03033	0.0965997	193743	22225	171518	0.114714	FALSE	0.0418716	0.0151727	1.04276	1.01221	1.07424	0.00578619	151203	4545	146658	0.0300589	FALSE	0.0230091	0.0239389	1.02328	0.976372	1.07243	0.336472	30784	1996	28788	0.0648389	FALSE	0.0461289	0.0689248	1.04721	0.914879	1.19868	0.503327	3422	286	3136	0.0835769	FALSE
244.1	Secondary hypothyroidism	endocrine/metabolic	0.0717433	0.0312534	1.07438	1.01054	1.14225	0.0217023	197161	1363	195798	0.00691313	FALSE	0.0615047	0.0520181	1.06344	0.960356	1.17758	0.237058	147032	374	146658	0.00254366	FALSE	0.0560354	0.0538352	1.05764	0.951723	1.17533	0.297937	31459	356	31103	0.0113163	FALSE	0.153564	0.130045	1.16598	0.903639	1.50449	0.237664	3212	76	3136	0.0236613	FALSE
244.2	Acquired hypothyroidism	endocrine/metabolic	0.0146942	0.0283259	1.0148	0.959998	1.07274	0.603932	195820	1661	194159	0.00848228	FALSE	0.114199	0.108256	1.12097	0.906664	1.38594	0.291474	146744	86	146658	0.000586055	FALSE	0.0565459	0.0850072	1.05818	0.895773	1.25002	0.505929	31462	142	31320	0.00451338	FALSE	-0.233373	0.174866	0.791858	0.562081	1.11557	0.182014	3176	40	3136	0.0125945	FALSE
244.3	Iodine hypothyroidism	endocrine/metabolic	-0.0824218	0.235028	0.920883	0.580958	1.4597	0.725821	197830	24	197806	0.000121316	FALSE	NA	NA	NA	NA	NA	NA	NA	NA	NA	NA	NA	NA	NA	NA	NA	NA	NA	NA	NA	NA	NA	NA	NA	NA	NA	NA	NA	NA	NA	NA	NA	NA	NA
244.4	Hypothyroidism NOS	endocrine/metabolic	0.0129599	0.00840632	1.01304	0.99649	1.02987	0.12315	193815	21308	172507	0.10994	FALSE	0.0375691	0.0155624	1.03828	1.00709	1.07044	0.0157744	150971	4313	146658	0.0285684	FALSE	0.0255529	0.0255447	1.02588	0.975783	1.07855	0.317155	30791	1742	29049	0.056575	FALSE	0.00816182	0.0775796	1.0082	0.865979	1.17377	0.916213	3357	221	3136	0.0658326	FALSE
244.5	Congenital hypothyroidism	endocrine/metabolic	NA	NA	NA	NA	NA	NA	NA	NA	NA	#VALUE!	NA	NA	NA	NA	NA	NA	NA	NA	NA	NA	NA	NA	0.176865	0.136227	1.19347	0.913803	1.55873	0.194181	31647	55	31592	0.00173792	FALSE	-0.310735	0.308856	0.732908	0.400079	1.34262	0.314375	3149	13	3136	0.00412829	FALSE
245	Thyroiditis	endocrine/metabolic	0.0123271	0.0487717	1.0124	0.920107	1.11396	0.800461	197317	557	196760	0.00282287	FALSE	0.220607	0.139354	1.24683	0.948828	1.63844	0.113407	146710	52	146658	0.000354441	FALSE	0.126323	0.0726199	1.13465	0.984116	1.30821	0.0819442	31326	195	31131	0.00622486	FALSE	0.0355991	0.145637	1.03624	0.778918	1.37857	0.806893	3195	59	3136	0.0184664	FALSE
245.1	Thyroiditis, acute and subacute	endocrine/metabolic	0.170566	0.14151	1.18598	0.89871	1.56506	0.228078	197735	66	197669	0.00033378	FALSE	NA	NA	NA	NA	NA	NA	NA	NA	NA	NA	NA	NA	NA	NA	NA	NA	NA	NA	NA	NA	NA	NA	NA	NA	NA	NA	NA	NA	NA	NA	NA	NA	NA
245.2	Chronic thyroiditis	endocrine/metabolic	0.0420917	0.0637635	1.04299	0.920457	1.18183	0.509175	197553	325	197228	0.00164513	FALSE	0.318653	0.200568	1.37527	0.928245	2.03759	0.112116	146683	25	146658	0.000170436	FALSE	0.173145	0.108108	1.18904	0.961994	1.46967	0.109247	31592	87	31505	0.00275386	FALSE	0.050413	0.149428	1.05171	0.784691	1.40958	0.735835	3192	56	3136	0.0175439	FALSE
245.21	Chronic lymphocytic thyroiditis	endocrine/metabolic	0.0629026	0.065795	1.06492	0.936079	1.2115	0.339052	197599	305	197294	0.00154353	FALSE	0.318653	0.200568	1.37527	0.928245	2.03759	0.112116	146683	25	146658	0.000170436	FALSE	0.152598	0.109955	1.16486	0.939024	1.445	0.165192	31594	84	31510	0.00265873	FALSE	0.050413	0.149428	1.05171	0.784691	1.40958	0.735835	3192	56	3136	0.0175439	FALSE
246	Other disorders of thyroid	endocrine/metabolic	0.0195375	0.0337725	1.01973	0.954415	1.08951	0.562925	195610	1169	194441	0.00597618	FALSE	0.0525864	0.0828956	1.05399	0.895934	1.23994	0.52584	146805	147	146658	0.00100133	FALSE	0.0377225	0.0825513	1.03844	0.883311	1.22082	0.647701	31328	151	31177	0.00481997	FALSE	0.136746	0.159038	1.14654	0.839483	1.5659	0.389882	3185	49	3136	0.0153846	FALSE
246.2	Thyroid cyst	endocrine/metabolic	-0.00658636	0.107859	0.993435	0.804134	1.2273	0.951308	197647	114	197533	0.000576786	FALSE	NA	NA	NA	NA	NA	NA	NA	NA	NA	NA	NA	NA	NA	NA	NA	NA	NA	NA	NA	NA	NA	NA	NA	NA	NA	NA	NA	NA	NA	NA	NA	NA	NA
246.7	Abnormal results of function study of thyroid	endocrine/metabolic	-0.0121226	0.0292516	0.987951	0.932901	1.04625	0.678562	194783	1557	193226	0.00799351	FALSE	0.0601115	0.155224	1.06195	0.783388	1.43958	0.698566	146700	42	146658	0.000286299	FALSE	-0.106139	0.106368	0.8993	0.730066	1.10776	0.318354	31453	89	31364	0.00282962	FALSE	NA	NA	NA	NA	NA	NA	NA	NA	NA	NA	NA
249	Secondary diabetes mellitus	endocrine/metabolic	0.0502651	0.0224703	1.05155	1.00624	1.0989	0.0252892	194284	2659	191625	0.0136862	FALSE	NA	NA	NA	NA	NA	NA	NA	NA	NA	NA	NA	0.0028364	0.0828806	1.00284	0.852477	1.17973	0.9727	31540	151	31389	0.00478757	FALSE	-0.0361432	0.138906	0.964502	0.734623	1.26632	0.79471	2988	67	2921	0.022423	FALSE
250	Diabetes mellitus	endocrine/metabolic	-0.0244797	0.00567615	0.975818	0.965021	0.986734	1.61254e-05	190194	64470	125724	0.33897	TRUE	-0.0309909	0.0081604	0.969484	0.954101	0.985115	0.00014603	151354	17450	133904	0.115293	FALSE	-0.0297369	0.0161625	0.970701	0.940432	1.00194	0.0657883	30132	5183	24949	0.17201	FALSE	-0.0409821	0.0582592	0.959846	0.85627	1.07595	0.481778	3365	444	2921	0.131947	FALSE
250.1	Type 1 diabetes	endocrine/metabolic	-0.0146487	0.0146413	0.985458	0.95758	1.01415	0.317066	191830	6391	185439	0.033316	FALSE	-0.0223162	0.0230541	0.977931	0.934726	1.02313	0.333048	135834	1930	133904	0.0142085	FALSE	0.0366037	0.0309754	1.03728	0.97618	1.10221	0.237323	30997	1153	29844	0.0371971	FALSE	0.212428	0.144676	1.23668	0.931335	1.64213	0.142022	2982	61	2921	0.0204561	FALSE
250.11	Type 1 diabetes with ketoacidosis	endocrine/metabolic	-0.154807	0.0817687	0.856581	0.729735	1.00547	0.0583279	197672	198	197474	0.00100166	FALSE	-0.0925141	0.0743165	0.911636	0.788065	1.05458	0.213181	134087	183	133904	0.00136479	FALSE	0.0898691	0.0992053	1.09403	0.900709	1.32885	0.364994	31622	102	31520	0.0032256	FALSE	NA	NA	NA	NA	NA	NA	NA	NA	NA	NA	NA
250.12	Type 1 diabetes with renal manifestations	endocrine/metabolic	-0.0593887	0.0598506	0.94234	0.838035	1.05963	0.321059	197457	370	197087	0.00187383	FALSE	NA	NA	NA	NA	NA	NA	NA	NA	NA	NA	NA	-0.0809279	0.0831009	0.92226	0.78364	1.0854	0.330131	31602	149	31453	0.00471489	FALSE	NA	NA	NA	NA	NA	NA	NA	NA	NA	NA	NA
250.13	Type 1 diabetes with ophthalmic manifestations	endocrine/metabolic	-0.0871368	0.0360799	0.916552	0.853975	0.983714	0.0157306	196522	1020	195502	0.00519026	FALSE	NA	NA	NA	NA	NA	NA	NA	NA	NA	NA	NA	0.170728	0.101173	1.18617	0.972805	1.44633	0.0915104	31601	100	31501	0.00316446	FALSE	NA	NA	NA	NA	NA	NA	NA	NA	NA	NA	NA
250.14	Type 1 diabetes with neurological manifestations	endocrine/metabolic	0.0619131	0.0309693	1.06387	1.00121	1.13045	0.0455895	196335	1388	194947	0.00706955	FALSE	NA	NA	NA	NA	NA	NA	NA	NA	NA	NA	NA	0.12241	0.0648661	1.13022	0.995283	1.28344	0.0591452	31492	255	31237	0.00809729	FALSE	0.545785	0.325776	1.72596	0.911434	3.26842	0.0938681	2933	12	2921	0.00409137	FALSE
250.15	Diabetes type 1 with peripheral circulatory disorders	endocrine/metabolic	-0.025006	0.0912658	0.975304	0.815555	1.16635	0.784092	197538	159	197379	0.000804908	FALSE	NA	NA	NA	NA	NA	NA	NA	NA	NA	NA	NA	-0.0571255	0.186542	0.944476	0.655244	1.36138	0.759426	31630	30	31600	0.000948467	FALSE	NA	NA	NA	NA	NA	NA	NA	NA	NA	NA	NA
250.2	Type 2 diabetes	endocrine/metabolic	-0.0241635	0.00567899	0.976126	0.965321	0.987052	2.09154e-05	190589	64139	126450	0.33653	TRUE	-0.0324475	0.00826623	0.968073	0.952515	0.983886	8.66164e-05	150874	16970	133904	0.112478	FALSE	-0.0254338	0.0165661	0.974887	0.943741	1.00706	0.124712	30188	4925	25263	0.163144	FALSE	-0.0882857	0.0605089	0.915499	0.813115	1.03078	0.144551	3336	415	2921	0.1244	FALSE
250.21	Type 2 diabetes with ketoacidosis	endocrine/metabolic	-0.128572	0.0574266	0.87935	0.785741	0.984111	0.0251626	197402	402	197000	0.00203645	FALSE	NA	NA	NA	NA	NA	NA	NA	NA	NA	NA	NA	0.295871	0.150042	1.3443	1.00179	1.80391	0.0486189	31591	45	31546	0.00142446	FALSE	NA	NA	NA	NA	NA	NA	NA	NA	NA	NA	NA
250.22	Type 2 diabetes with renal manifestations	endocrine/metabolic	-0.0311482	0.0122715	0.969332	0.946296	0.992929	0.0111404	193015	9335	183680	0.0483641	FALSE	0.388087	0.168921	1.47416	1.05866	2.05273	0.0215934	133939	35	133904	0.000261313	FALSE	-0.0170614	0.0373792	0.983083	0.913635	1.05781	0.648073	31311	799	30512	0.0255182	FALSE	-0.132229	0.141601	0.87614	0.663804	1.1564	0.3504	2987	66	2921	0.0220957	FALSE
250.23	Type 2 diabetes with ophthalmic manifestations	endocrine/metabolic	-0.0441796	0.0111357	0.956782	0.936126	0.977894	7.26666e-05	190293	11455	178838	0.0601966	FALSE	-0.0423854	0.0264276	0.9585	0.910116	1.00946	0.108752	135377	1473	133904	0.0108807	FALSE	0.0291122	0.0584276	1.02954	0.918139	1.15446	0.618301	31443	311	31132	0.00989091	FALSE	-0.265449	0.208938	0.766861	0.509173	1.15496	0.203916	2951	30	2921	0.010166	FALSE
250.24	Type 2 diabetes with neurological manifestations	endocrine/metabolic	0.0633557	0.0080597	1.06541	1.04871	1.08237	3.81695e-15	190983	23647	167336	0.123817	TRUE	0.107526	0.169843	1.11352	0.798224	1.55336	0.526675	133939	35	133904	0.000261313	FALSE	0.0925845	0.0338865	1.09701	1.02651	1.17234	0.00629138	31134	989	30145	0.0317659	FALSE	0.0780585	0.144136	1.08119	0.815097	1.43414	0.588121	2985	64	2921	0.0214405	FALSE
250.25	Diabetes type 2 with peripheral circulatory disorders	endocrine/metabolic	0.00942312	0.0191295	1.00947	0.97232	1.04803	0.622298	194502	3717	190785	0.0191103	FALSE	NA	NA	NA	NA	NA	NA	NA	NA	NA	NA	NA	0.0547117	0.0711186	1.05624	0.918806	1.21422	0.441713	31486	212	31274	0.00673315	FALSE	-0.0984215	0.176486	0.906267	0.641251	1.28081	0.577067	2965	44	2921	0.0148398	FALSE
250.3	Insulin pump user	endocrine/metabolic	0.0110079	0.0186207	1.01107	0.974833	1.04865	0.554412	194528	3898	190630	0.0200382	FALSE	NA	NA	NA	NA	NA	NA	NA	NA	NA	NA	NA	0.0255099	0.0312036	1.02584	0.964979	1.09054	0.413625	30856	1147	29709	0.0371727	FALSE	0.0381126	0.116711	1.03885	0.826429	1.30587	0.744005	3016	95	2921	0.0314987	FALSE
250.4	Abnormal glucose	endocrine/metabolic	-0.0163898	0.00748314	0.983744	0.969421	0.998279	0.0285073	180254	28141	152113	0.156119	FALSE	-0.0432508	0.0314351	0.957671	0.900447	1.01853	0.16886	134939	1035	133904	0.00767013	FALSE	-0.0173622	0.0211437	0.982788	0.942892	1.02437	0.411558	30028	2606	27422	0.0867857	FALSE	0.220575	0.0885686	1.24679	1.0481	1.48315	0.0127586	3096	175	2921	0.0565245	FALSE
250.41	Impaired fasting glucose	endocrine/metabolic	-0.0069359	0.00928207	0.993088	0.975184	1.01132	0.454921	188305	16940	171365	0.0899604	FALSE	NA	NA	NA	NA	NA	NA	NA	NA	NA	NA	NA	0.0665817	0.0519256	1.06885	0.96542	1.18336	0.199754	31345	383	30962	0.0122189	FALSE	0.530632	0.186918	1.70001	1.17854	2.45221	0.00452763	2958	37	2921	0.0125085	FALSE
250.42	Other abnormal glucose	endocrine/metabolic	-0.0257156	0.010709	0.974612	0.954369	0.995285	0.0163369	183766	12388	171378	0.0674118	FALSE	-0.125243	0.0525145	0.882282	0.795987	0.977932	0.0170824	134273	369	133904	0.00274813	FALSE	-0.0200201	0.0224935	0.980179	0.937904	1.02436	0.373444	30142	2237	27905	0.0742154	FALSE	0.160771	0.0964972	1.17442	0.972035	1.41893	0.0957005	3067	146	2921	0.0476035	FALSE
250.5	Glycosuria or Acetonuria	endocrine/metabolic	0.101908	0.154844	1.10728	0.817433	1.49991	0.510453	197594	55	197539	0.000278349	FALSE	-0.118583	0.170348	0.888178	0.636059	1.24023	0.486352	133939	35	133904	0.000261313	FALSE	NA	NA	NA	NA	NA	NA	NA	NA	NA	NA	NA	NA	NA	NA	NA	NA	NA	NA	NA	NA	NA	NA
250.6	Polyneuropathy in diabetes	endocrine/metabolic	0.083254	0.0143435	1.08682	1.05669	1.11781	6.4632e-09	193399	6698	186701	0.0346331	TRUE	NA	NA	NA	NA	NA	NA	NA	NA	NA	NA	NA	0.0957747	0.0383541	1.10051	1.02081	1.18643	0.0125208	31170	754	30416	0.0241899	FALSE	-0.0887928	0.243846	0.915035	0.567377	1.47572	0.715757	2943	22	2921	0.00747537	FALSE
250.7	Diabetic retinopathy	endocrine/metabolic	-0.0478008	0.0109805	0.953324	0.933026	0.974063	1.34138e-05	190608	11795	178813	0.0618809	TRUE	NA	NA	NA	NA	NA	NA	NA	NA	NA	NA	NA	0.0704298	0.0552823	1.07297	0.962787	1.19576	0.202663	31460	349	31111	0.0110935	FALSE	-0.301993	0.198529	0.739343	0.50102	1.09103	0.128222	3444	32	3412	0.00929152	FALSE
251	Other disorders of pancreatic internal secretion	endocrine/metabolic	0.0346963	0.121912	1.03531	0.815257	1.31475	0.77595	197610	89	197521	0.000450382	FALSE	NA	NA	NA	NA	NA	NA	NA	NA	NA	NA	NA	0.0307929	0.0790557	1.03127	0.883242	1.20411	0.6969	31342	167	31175	0.00532831	FALSE	NA	NA	NA	NA	NA	NA	NA	NA	NA	NA	NA
251.1	Hypoglycemia	endocrine/metabolic	-0.0145174	0.0273404	0.985587	0.934163	1.03984	0.595429	194593	1787	192806	0.00918327	FALSE	-0.0676935	0.0280091	0.934547	0.884625	0.987286	0.015656	133729	1308	132421	0.00978097	FALSE	0.0437004	0.0744205	1.04467	0.902882	1.20872	0.557063	31296	186	31110	0.00594325	FALSE	0.360615	0.307489	1.43421	0.785006	2.62031	0.240887	2690	13	2677	0.00483271	FALSE
252	Disorders of parathyroid gland	endocrine/metabolic	0.0223174	0.0258944	1.02257	0.971965	1.07581	0.388764	196671	1995	194676	0.0101438	FALSE	0.0642183	0.049124	1.06633	0.968444	1.1741	0.191121	149528	420	149108	0.00280884	FALSE	0.0758192	0.0741131	1.07877	0.932914	1.24742	0.306298	31514	187	31327	0.00593387	FALSE	-0.16204	0.185537	0.850407	0.591146	1.22337	0.38247	3320	37	3283	0.0111446	FALSE
252.1	Hyperparathyroidism	endocrine/metabolic	0.0144811	0.0270115	1.01459	0.962269	1.06975	0.591882	196806	1832	194974	0.00930866	FALSE	0.088631	0.0526145	1.09268	0.985611	1.21137	0.0920783	149474	366	149108	0.00244859	FALSE	0.0525661	0.0800114	1.05397	0.900994	1.23292	0.511192	31545	160	31385	0.00507212	FALSE	-0.267498	0.200595	0.765292	0.516508	1.13391	0.18236	3315	32	3283	0.00965309	FALSE
252.2	Hypoparathyroidism	endocrine/metabolic	0.123621	0.100094	1.13159	0.930006	1.37686	0.216815	197711	132	197579	0.000667641	FALSE	-0.0194311	0.0963538	0.980756	0.811976	1.18462	0.840179	149217	109	149108	0.00073048	FALSE	NA	NA	NA	NA	NA	NA	NA	NA	NA	NA	NA	NA	NA	NA	NA	NA	NA	NA	NA	NA	NA	NA
253	Disorders of the pituitary gland and its hypothalamic control	endocrine/metabolic	0.0331951	0.023543	1.03375	0.987134	1.08257	0.158546	195608	2411	193197	0.0123257	FALSE	0.0493236	0.0403511	1.05056	0.970674	1.13702	0.221572	149732	624	149108	0.00416745	FALSE	-0.260621	0.0500161	0.770573	0.698617	0.84994	1.88077e-07	31407	406	31001	0.0129271	TRUE	0.0994553	0.125881	1.10457	0.86306	1.41366	0.429484	3361	78	3283	0.0232074	FALSE
253.1	Pituitary hyperfunction	endocrine/metabolic	0.0690927	0.0648667	1.07154	0.943606	1.21681	0.286809	197638	314	197324	0.00158876	FALSE	0.0810486	0.0995027	1.08442	0.892279	1.31795	0.415338	149210	102	149108	0.0006836	FALSE	-0.0651061	0.133748	0.936968	0.720901	1.21779	0.626414	31646	56	31590	0.00176958	FALSE	NA	NA	NA	NA	NA	NA	NA	NA	NA	NA	NA
253.11	Acromegaly and gigantism	endocrine/metabolic	-0.0296322	0.157803	0.970802	0.712534	1.32268	0.85105	197846	53	197793	0.000267885	FALSE	0.00125854	0.148074	1.00126	0.749038	1.33841	0.993219	149154	46	149108	0.000308406	FALSE	NA	NA	NA	NA	NA	NA	NA	NA	NA	NA	NA	NA	NA	NA	NA	NA	NA	NA	NA	NA	NA	NA
253.2	Pituitary hypofunction	endocrine/metabolic	-0.0235357	0.0577875	0.976739	0.872145	1.09388	0.683802	197605	396	197209	0.002004	FALSE	0.0620365	0.0634987	1.064	0.939487	1.20502	0.328583	149359	251	149108	0.00168051	FALSE	-0.0521051	0.0870269	0.949229	0.800373	1.12577	0.549357	31623	133	31490	0.0042058	FALSE	-0.0462333	0.252977	0.954819	0.581544	1.56769	0.854989	3302	19	3283	0.00575409	FALSE
253.3	Diabetes insipidus	endocrine/metabolic	0.0718827	0.091688	1.07453	0.897784	1.28607	0.433044	197634	157	197477	0.000794398	FALSE	0.150995	0.148112	1.16299	0.869963	1.55472	0.307983	149154	46	149108	0.000308406	FALSE	0.11418	0.182592	1.12095	0.783722	1.60329	0.531756	31651	30	31621	0.000947837	FALSE	NA	NA	NA	NA	NA	NA	NA	NA	NA	NA	NA
253.4	Anterior pituitary disorders	endocrine/metabolic	0.0218719	0.0327896	1.02211	0.95849	1.08996	0.504748	196658	1235	195423	0.00627994	FALSE	NA	NA	NA	NA	NA	NA	NA	NA	NA	NA	NA	-0.0560734	0.0840096	0.94547	0.801931	1.1147	0.504475	31600	143	31457	0.00452532	FALSE	0.102354	0.152915	1.10778	0.820895	1.49491	0.503271	3336	53	3283	0.0158873	FALSE
253.5	Pituitary dwarfism	endocrine/metabolic	NA	NA	NA	NA	NA	NA	NA	NA	NA	#VALUE!	NA	NA	NA	NA	NA	NA	NA	NA	NA	NA	NA	NA	-0.569138	0.0860642	0.566013	0.478153	0.670017	3.7675e-11	31647	133	31514	0.00420261	TRUE	NA	NA	NA	NA	NA	NA	NA	NA	NA	NA	NA
253.7	Other disorders of neurohypophysis	endocrine/metabolic	0.129163	0.077474	1.13788	0.977569	1.32447	0.09548	197383	221	197162	0.00111965	FALSE	-0.0420946	0.0679769	0.958779	0.839181	1.09542	0.535753	149328	220	149108	0.00147327	FALSE	-0.284699	0.150345	0.752241	0.560248	1.01003	0.0582737	31584	44	31540	0.00139311	FALSE	NA	NA	NA	NA	NA	NA	NA	NA	NA	NA	NA
254	Diseases of thymus gland	endocrine/metabolic	-0.424673	0.192022	0.653983	0.448864	0.952838	0.0269951	197795	36	197759	0.000182007	FALSE	NA	NA	NA	NA	NA	NA	NA	NA	NA	NA	NA	NA	NA	NA	NA	NA	NA	NA	NA	NA	NA	NA	NA	NA	NA	NA	NA	NA	NA	NA	NA	NA	NA
255	Disorders of adrenal glands	endocrine/metabolic	0.0442281	0.0277805	1.04522	0.98983	1.10371	0.111372	196223	1730	194493	0.0088165	FALSE	0.00367795	0.0498012	1.00368	0.910344	1.1066	0.941128	149517	409	149108	0.00273547	FALSE	-0.0324495	0.0452246	0.968071	0.885955	1.0578	0.473054	31070	509	30561	0.0163824	FALSE	-0.0965403	0.190582	0.907973	0.624952	1.31917	0.612467	3316	33	3283	0.00995175	FALSE
255.1	Adrenal hyperfunction	endocrine/metabolic	-0.0405341	0.064986	0.960276	0.845433	1.09072	0.532801	197593	314	197279	0.00158913	FALSE	-0.169081	0.102572	0.84444	0.69065	1.03248	0.0992665	149204	96	149108	0.000643414	FALSE	-0.208858	0.117696	0.81151	0.644331	1.02207	0.0759718	31592	72	31520	0.00227906	FALSE	0.101953	0.355464	1.10733	0.551698	2.22256	0.774252	3293	10	3283	0.00303674	FALSE
255.11	Cushing's syndrome	endocrine/metabolic	0.0273326	0.157788	1.02771	0.754325	1.40017	0.862476	197765	53	197712	0.000267995	FALSE	-0.229757	0.167466	0.794726	0.572358	1.10349	0.170075	149144	36	149108	0.000241377	FALSE	NA	NA	NA	NA	NA	NA	NA	NA	NA	NA	NA	NA	NA	NA	NA	NA	NA	NA	NA	NA	NA	NA
255.12	Hyperaldosteronism	endocrine/metabolic	-0.0434069	0.0725592	0.957522	0.830587	1.10386	0.549689	197718	252	197466	0.00127454	FALSE	-0.156758	0.135411	0.854911	0.655626	1.11477	0.247009	149163	55	149108	0.000368724	FALSE	NA	NA	NA	NA	NA	NA	NA	NA	NA	NA	NA	NA	NA	NA	NA	NA	NA	NA	NA	NA	NA	NA
255.2	Adrenal hypofunction	endocrine/metabolic	0.0515267	0.0511536	1.05288	0.952434	1.16391	0.313794	197419	507	196912	0.00256814	FALSE	-0.0664972	0.0788904	0.935666	0.801619	1.09213	0.399281	149271	163	149108	0.00109197	FALSE	-0.000207338	0.0556178	0.999793	0.896535	1.11494	0.997026	31370	336	31034	0.0107109	FALSE	-0.294777	0.243889	0.744698	0.461719	1.20111	0.226797	3303	20	3283	0.0060551	FALSE
255.21	Glucocorticoid deficiency	endocrine/metabolic	0.0266118	0.0542919	1.02697	0.923301	1.14228	0.62402	197472	450	197022	0.0022788	FALSE	-0.0664972	0.0788904	0.935666	0.801619	1.09213	0.399281	149271	163	149108	0.00109197	FALSE	0.00565925	0.0599444	1.00568	0.894195	1.13105	0.924785	31426	287	31139	0.00913257	FALSE	-0.294777	0.243889	0.744698	0.461719	1.20111	0.226797	3303	20	3283	0.0060551	FALSE
257	Testicular dysfunction	endocrine/metabolic	0.0226735	0.0113663	1.02293	1.0004	1.04598	0.0460642	193536	10837	182699	0.0559948	FALSE	0.0849922	0.061097	1.08871	0.965839	1.22721	0.164194	149379	271	149108	0.00181418	FALSE	0.0114665	0.0352466	1.01153	0.944012	1.08388	0.744937	31238	854	30384	0.0273385	FALSE	0.0195523	0.0814283	1.01974	0.869317	1.1962	0.81024	3475	192	3283	0.0552518	FALSE
257.1	Testicular hypofunction	endocrine/metabolic	0.0206765	0.011573	1.02089	0.997995	1.04431	0.0739998	194257	10427	183830	0.0536763	FALSE	0.0787927	0.0623733	1.08198	0.957472	1.22268	0.206501	149368	260	149108	0.00174067	FALSE	0.0010079	0.0355964	1.00101	0.93355	1.07334	0.977411	31260	837	30423	0.0267754	FALSE	0.0195523	0.0814283	1.01974	0.869317	1.1962	0.81024	3475	192	3283	0.0552518	FALSE
258	Iatrogenic endocrine disorders	endocrine/metabolic	0.0699474	0.119092	1.07245	0.84919	1.35441	0.556976	197729	93	197636	0.000470341	FALSE	-0.0707368	0.112556	0.931707	0.747256	1.16169	0.529704	149188	80	149108	0.000536236	FALSE	NA	NA	NA	NA	NA	NA	NA	NA	NA	NA	NA	NA	NA	NA	NA	NA	NA	NA	NA	NA	NA	NA
259	Other endocrine disorders	endocrine/metabolic	0.0310848	0.0512933	1.03157	0.932907	1.14067	0.544501	196483	503	195980	0.00256002	FALSE	-0.258216	0.117815	0.772429	0.613158	0.973071	0.0284008	149181	73	149108	0.000489338	FALSE	-0.220895	0.0945668	0.801801	0.666146	0.96508	0.0194985	31476	112	31364	0.00355827	FALSE	-0.207278	0.199689	0.812793	0.549542	1.20215	0.299268	3314	31	3283	0.00935425	FALSE
259.1	Nonspecific abnormal results of other endocrine function study	endocrine/metabolic	-0.162613	0.161085	0.84992	0.619812	1.16546	0.31274	197468	51	197417	0.00025827	FALSE	NA	NA	NA	NA	NA	NA	NA	NA	NA	NA	NA	-0.117169	0.119571	0.889435	0.703612	1.12433	0.327132	31570	70	31500	0.00221729	FALSE	NA	NA	NA	NA	NA	NA	NA	NA	NA	NA	NA
259.2	Carcinoid syndrome	endocrine/metabolic	0.021204	0.118182	1.02143	0.810233	1.28768	0.85761	197818	95	197723	0.000480239	FALSE	0.0860779	0.219322	1.08989	0.709075	1.67523	0.694709	149129	21	149108	0.000140818	FALSE	0.184506	0.177893	1.20262	0.848603	1.70434	0.299654	31656	32	31624	0.00101087	FALSE	0.530531	0.311026	1.69983	0.923966	3.12721	0.0880559	3297	14	3283	0.00424628	FALSE
259.3	Delay in sexual development and puberty NEC	endocrine/metabolic	-0.0291361	0.0502496	0.971284	0.880183	1.07181	0.562031	197607	526	197081	0.00266185	FALSE	NA	NA	NA	NA	NA	NA	NA	NA	NA	NA	NA	-0.0965395	0.148326	0.907974	0.678915	1.21431	0.515138	31643	45	31598	0.00142212	FALSE	NA	NA	NA	NA	NA	NA	NA	NA	NA	NA	NA
260	Protein-calorie malnutrition	endocrine/metabolic	-0.00641632	0.0177442	0.993604	0.959642	1.02877	0.71765	193207	4309	188898	0.0223025	FALSE	-0.120534	0.0608094	0.886447	0.786847	0.998653	0.0474607	148906	275	148631	0.0018468	FALSE	-0.0454419	0.0230266	0.955575	0.913407	0.99969	0.048444	30334	2163	28171	0.0713061	FALSE	0.00977505	0.182911	1.00982	0.705583	1.44525	0.95738	2694	38	2656	0.0141054	FALSE
260.1	Cachexia	endocrine/metabolic	0.0787374	0.0713545	1.08192	0.940713	1.24432	0.269824	197214	260	196954	0.00131836	FALSE	-0.126166	0.107268	0.881468	0.71433	1.08771	0.239523	148719	88	148631	0.00059172	FALSE	-0.0152535	0.101164	0.984862	0.807724	1.20085	0.880149	31397	99	31298	0.00315317	FALSE	-0.333284	0.305083	0.716566	0.394062	1.30301	0.274641	2669	13	2656	0.00487074	FALSE
260.2	severe protein-calorie malnutrition	endocrine/metabolic	-0.00090552	0.0465734	0.999095	0.911932	1.09459	0.984488	196719	611	196108	0.00310595	FALSE	NA	NA	NA	NA	NA	NA	NA	NA	NA	NA	NA	-0.0340081	0.0411755	0.966564	0.891623	1.0478	0.408843	31309	619	30690	0.0197707	FALSE	NA	NA	NA	NA	NA	NA	NA	NA	NA	NA	NA
260.22	Nutritional marasmus	endocrine/metabolic	0.15663	0.179153	1.16956	0.823238	1.66158	0.381965	197735	41	197694	0.000207348	FALSE	NA	NA	NA	NA	NA	NA	NA	NA	NA	NA	NA	-0.0395569	0.0916945	0.961215	0.803098	1.15046	0.666178	31559	122	31437	0.00386578	FALSE	NA	NA	NA	NA	NA	NA	NA	NA	NA	NA	NA
260.3	Adult failure to thrive	endocrine/metabolic	-0.0295964	0.0356286	0.970837	0.905355	1.04106	0.406148	196517	1053	195464	0.00535832	FALSE	NA	NA	NA	NA	NA	NA	NA	NA	NA	NA	NA	0.0343338	0.0509266	1.03493	0.936616	1.14356	0.500195	31186	402	30784	0.0128904	FALSE	NA	NA	NA	NA	NA	NA	NA	NA	NA	NA	NA
260.6	Anorexia	endocrine/metabolic	0.0377299	0.0479071	1.03845	0.94538	1.14068	0.430952	195919	580	195339	0.00296041	FALSE	0.0501968	0.0357055	1.05148	0.980409	1.1277	0.159767	149430	799	148631	0.00534699	FALSE	0.0565217	0.0453011	1.05815	0.968247	1.1564	0.212144	30957	510	30447	0.0164745	FALSE	NA	NA	NA	NA	NA	NA	NA	NA	NA	NA	NA
260.7	Polyphagia	endocrine/metabolic	0.0734476	0.144836	1.07621	0.810235	1.4295	0.612078	197743	63	197680	0.000318595	FALSE	NA	NA	NA	NA	NA	NA	NA	NA	NA	NA	NA	NA	NA	NA	NA	NA	NA	NA	NA	NA	NA	NA	NA	NA	NA	NA	NA	NA	NA	NA	NA	NA	NA
261	Vitamin deficiency	endocrine/metabolic	-0.00467607	0.00691738	0.995335	0.981931	1.00892	0.499048	180951	34079	146872	0.188333	FALSE	-0.0345956	0.0221267	0.965996	0.924998	1.00881	0.11793	150736	2105	148631	0.0139648	FALSE	-0.0241822	0.0277392	0.976108	0.924455	1.03065	0.383333	30447	1480	28967	0.0486091	FALSE	-0.0036787	0.0469413	0.996328	0.908751	1.09234	0.937535	3350	694	2656	0.207164	FALSE
261.1	Vitamin A deficiency	endocrine/metabolic	-0.0493391	0.149575	0.951858	0.709989	1.27612	0.741504	197703	59	197644	0.000298427	FALSE	NA	NA	NA	NA	NA	NA	NA	NA	NA	NA	NA	NA	NA	NA	NA	NA	NA	NA	NA	NA	NA	NA	NA	NA	NA	NA	NA	NA	NA	NA	NA	NA	NA
261.2	Vitamin B-complex deficiencies	endocrine/metabolic	0.0277624	0.0136982	1.02815	1.00091	1.05613	0.0426906	192851	7391	185460	0.0383249	FALSE	-0.0342836	0.0309573	0.966297	0.909409	1.02674	0.2681	149699	1068	148631	0.00713432	FALSE	0.0546274	0.0553886	1.05615	0.947494	1.17726	0.324007	31368	339	31029	0.0108072	FALSE	0.0335028	0.105758	1.03407	0.840479	1.27225	0.751406	2773	117	2656	0.0421926	FALSE
261.3	Vitamin C deficiencies	endocrine/metabolic	-0.150364	0.256732	0.860395	0.520191	1.42309	0.558088	197820	20	197800	0.000101102	FALSE	NA	NA	NA	NA	NA	NA	NA	NA	NA	NA	NA	NA	NA	NA	NA	NA	NA	NA	NA	NA	NA	NA	NA	NA	NA	NA	NA	NA	NA	NA	NA	NA	NA
261.4	Vitamin D deficiency	endocrine/metabolic	-0.0108788	0.00751367	0.98918	0.974719	1.00386	0.147655	182654	27607	155047	0.151144	FALSE	-0.0356754	0.0302054	0.964954	0.909484	1.02381	0.237567	149751	1120	148631	0.00747908	FALSE	-0.0500801	0.0311093	0.951153	0.89489	1.01095	0.107438	30635	1151	29484	0.0375714	FALSE	-0.0208731	0.0480199	0.979343	0.891373	1.076	0.663798	3308	652	2656	0.197098	FALSE
261.41	Rickets or osteomalacia	endocrine/metabolic	0.0419548	0.086842	1.04285	0.879629	1.23635	0.629013	197622	175	197447	0.000885529	FALSE	NA	NA	NA	NA	NA	NA	NA	NA	NA	NA	NA	NA	NA	NA	NA	NA	NA	NA	NA	NA	NA	NA	NA	NA	NA	NA	NA	NA	NA	NA	NA	NA	NA
262	Mineral deficiency NEC	endocrine/metabolic	-0.032854	0.0411882	0.96768	0.89263	1.04904	0.42507	196366	783	195583	0.00398745	FALSE	0.0172825	0.0554177	1.01743	0.912711	1.13417	0.755148	148961	330	148631	0.00221534	FALSE	-0.111371	0.172395	0.894607	0.638097	1.25423	0.518264	31636	34	31602	0.00107472	FALSE	0.114514	0.231945	1.12133	0.711701	1.76672	0.62151	2680	24	2656	0.00895522	FALSE
263	Other nutritional deficiency	endocrine/metabolic	0.0663459	0.0674436	1.0686	0.936277	1.21962	0.325251	196705	291	196414	0.00147937	FALSE	-0.354036	0.188229	0.70185	0.485311	1.015	0.0599881	148660	29	148631	0.000195076	FALSE	-0.157924	0.0765431	0.853915	0.734953	0.992132	0.0390936	31367	172	31195	0.00548347	FALSE	0.195519	0.275994	1.21594	0.707917	2.08854	0.478685	2672	16	2656	0.00598802	FALSE
264	Lack of normal physiological development	endocrine/metabolic	-0.0995724	0.143855	0.905224	0.682817	1.20007	0.488829	197687	64	197623	0.000323744	FALSE	NA	NA	NA	NA	NA	NA	NA	NA	NA	NA	NA	-0.292815	0.0357234	0.74616	0.695703	0.800277	2.47036e-16	31126	1163	29963	0.0373643	TRUE	-0.488646	0.279878	0.613457	0.354444	1.06175	0.0808237	2675	19	2656	0.0071028	FALSE
264.1	Short stature	endocrine/metabolic	NA	NA	NA	NA	NA	NA	NA	NA	NA	#VALUE!	NA	NA	NA	NA	NA	NA	NA	NA	NA	NA	NA	NA	-0.644942	0.0565962	0.524693	0.469602	0.586248	4.40371e-30	31508	356	31152	0.0112987	TRUE	-0.633715	0.336359	0.530617	0.274452	1.02588	0.059559	2670	14	2656	0.00524345	FALSE
264.2	Failure to thrive (childhood)	endocrine/metabolic	-0.095422	0.146144	0.908989	0.682587	1.21048	0.513801	197702	62	197640	0.000313603	FALSE	NA	NA	NA	NA	NA	NA	NA	NA	NA	NA	NA	-0.238987	0.0516522	0.787425	0.71161	0.871317	3.71255e-06	31387	480	30907	0.015293	TRUE	NA	NA	NA	NA	NA	NA	NA	NA	NA	NA	NA
264.3	Delayed milestones	endocrine/metabolic	NA	NA	NA	NA	NA	NA	NA	NA	NA	#VALUE!	NA	NA	NA	NA	NA	NA	NA	NA	NA	NA	NA	NA	0.066236	0.0592599	1.06848	0.951312	1.20008	0.263686	31406	353	31053	0.0112399	FALSE	NA	NA	NA	NA	NA	NA	NA	NA	NA	NA	NA
264.9	Lack of normal physiological development, unspecified	endocrine/metabolic	NA	NA	NA	NA	NA	NA	NA	NA	NA	#VALUE!	NA	NA	NA	NA	NA	NA	NA	NA	NA	NA	NA	NA	-0.0532163	0.0557038	0.948175	0.850105	1.05756	0.339404	31324	372	30952	0.0118759	FALSE	NA	NA	NA	NA	NA	NA	NA	NA	NA	NA	NA
269	Proteinuria	endocrine/metabolic	-0.0260491	0.0185834	0.974287	0.939439	1.01043	0.160992	194314	3917	190397	0.0201581	FALSE	0.0549448	0.0597047	1.05648	0.939811	1.18764	0.357429	151362	284	151078	0.0018763	FALSE	-0.0668524	0.0410174	0.935333	0.863081	1.01363	0.103133	31227	632	30595	0.0202389	FALSE	0.00727775	0.106339	1.0073	0.817792	1.24073	0.945436	3623	112	3511	0.0309136	FALSE
270	Disorders of protein plasma/amino-acid transport and metabolism	endocrine/metabolic	0.0425646	0.0212243	1.04348	1.00097	1.08781	0.0449138	194522	2988	191534	0.0153607	FALSE	0.0800756	0.0434494	1.08337	0.994928	1.17967	0.0653343	151617	539	151078	0.00355501	FALSE	0.083479	0.0521785	1.08706	0.981385	1.20412	0.109626	31129	382	30747	0.0122715	FALSE	0.187741	0.166126	1.20652	0.871215	1.67088	0.25843	3557	46	3511	0.0129322	FALSE
270.1	Disturbances of amino-acid transport	endocrine/metabolic	0.00238667	0.114612	1.00239	0.800713	1.25486	0.983386	197695	101	197594	0.000510888	FALSE	-0.194083	0.193435	0.823589	0.563709	1.20328	0.315691	151105	27	151078	0.000178684	FALSE	0.437446	0.167851	1.54875	1.11456	2.15208	0.00915652	31629	36	31593	0.0011382	FALSE	NA	NA	NA	NA	NA	NA	NA	NA	NA	NA	NA
270.11	Disturbances of sulphur-bearing amino-acid metabolism	endocrine/metabolic	0.141461	0.130245	1.15196	0.892419	1.48697	0.277428	197751	78	197673	0.000394435	FALSE	NA	NA	NA	NA	NA	NA	NA	NA	NA	NA	NA	NA	NA	NA	NA	NA	NA	NA	NA	NA	NA	NA	NA	NA	NA	NA	NA	NA	NA	NA	NA	NA	NA
270.2	Disorders of amino-acid metabolism	endocrine/metabolic	-0.00523524	0.0369423	0.994778	0.925295	1.06948	0.887306	196038	973	195065	0.00496332	FALSE	NA	NA	NA	NA	NA	NA	NA	NA	NA	NA	NA	0.212857	0.145918	1.23721	0.929469	1.64684	0.144636	31600	48	31552	0.00151899	FALSE	NA	NA	NA	NA	NA	NA	NA	NA	NA	NA	NA
270.21	Disorders of urea cycle metabolism	endocrine/metabolic	0.00869866	0.130169	1.00874	0.781585	1.30191	0.94672	197651	78	197573	0.000394635	FALSE	NA	NA	NA	NA	NA	NA	NA	NA	NA	NA	NA	0.160638	0.173539	1.17426	0.835689	1.65	0.354623	31634	34	31600	0.00107479	FALSE	NA	NA	NA	NA	NA	NA	NA	NA	NA	NA	NA
270.3	Disorders of plasma protein metabolism	endocrine/metabolic	0.0651345	0.0266115	1.0673	1.01306	1.12445	0.0143807	196395	1893	194502	0.00963874	FALSE	0.0915324	0.0451204	1.09585	1.0031	1.19718	0.0424966	151578	500	151078	0.00329863	FALSE	0.0375798	0.0584098	1.03829	0.925979	1.16423	0.519977	31241	303	30938	0.00969879	FALSE	0.0737321	0.187695	1.07652	0.745164	1.55522	0.694446	3547	36	3511	0.0101494	FALSE
270.31	Polyclonal hypergammaglobulinemia	endocrine/metabolic	0.0282223	0.221839	1.02862	0.665922	1.58888	0.898767	197806	27	197779	0.000136497	FALSE	NA	NA	NA	NA	NA	NA	NA	NA	NA	NA	NA	NA	NA	NA	NA	NA	NA	NA	NA	NA	NA	NA	NA	NA	NA	NA	NA	NA	NA	NA	NA	NA	NA
270.32	Paraproteinemia	endocrine/metabolic	0.0796263	0.0300949	1.08288	1.02085	1.14868	0.00814884	197361	1478	195883	0.00748881	FALSE	0.0776335	0.0487605	1.08073	0.982223	1.18911	0.111353	151506	428	151078	0.00282497	FALSE	0.0698581	0.0757365	1.07236	0.924423	1.24396	0.356329	31541	177	31364	0.00561174	FALSE	0.14816	0.204924	1.1597	0.776087	1.73293	0.46968	3541	30	3511	0.00847218	FALSE
270.33	Amyloidosis	endocrine/metabolic	-0.0156479	0.0947416	0.984474	0.817633	1.18536	0.868815	197745	148	197597	0.000748439	FALSE	-0.045654	0.0759951	0.955373	0.82316	1.10882	0.548007	151254	176	151078	0.00116361	FALSE	-0.0547535	0.174027	0.946718	0.67311	1.33154	0.753045	31651	33	31618	0.00104262	FALSE	-0.0930146	0.334534	0.91118	0.472981	1.75536	0.78098	3522	11	3511	0.00312323	FALSE
270.34	Alpha-1-antitrypsin deficiency	endocrine/metabolic	0.0862811	0.120966	1.09011	0.86001	1.38178	0.475679	197829	90	197739	0.000454938	FALSE	NA	NA	NA	NA	NA	NA	NA	NA	NA	NA	NA	0.158049	0.142188	1.17122	0.886353	1.54765	0.266333	31662	50	31612	0.00157918	FALSE	NA	NA	NA	NA	NA	NA	NA	NA	NA	NA	NA
270.35	Macroglobulinemia	endocrine/metabolic	0.0678087	0.107904	1.07016	0.866162	1.3222	0.529731	197846	114	197732	0.000576206	FALSE	0.281042	0.115233	1.32451	1.05674	1.66013	0.0147321	151154	76	151078	0.000502798	FALSE	NA	NA	NA	NA	NA	NA	NA	NA	NA	NA	NA	NA	NA	NA	NA	NA	NA	NA	NA	NA	NA	NA
270.38	Other specified disorders of plasma protein metabolism	endocrine/metabolic	0.0196449	0.074018	1.01984	0.882117	1.17906	0.790696	196924	242	196682	0.0012289	FALSE	NA	NA	NA	NA	NA	NA	NA	NA	NA	NA	NA	-0.128833	0.127915	0.87912	0.684171	1.12962	0.31385	31475	63	31412	0.00200159	FALSE	NA	NA	NA	NA	NA	NA	NA	NA	NA	NA	NA
271	Disorders of carbohydrate transport and metabolism	endocrine/metabolic	0.0168433	0.0174134	1.01699	0.982862	1.05229	0.333413	192676	4469	188207	0.0231944	FALSE	0.0378304	0.120947	1.03856	0.819365	1.31638	0.754443	152044	69	151975	0.000453816	FALSE	-0.138755	0.172835	0.870441	0.620325	1.22141	0.42208	31594	33	31561	0.0010445	FALSE	0.0597186	0.0940933	1.06154	0.882758	1.27653	0.525641	3649	144	3505	0.0394629	FALSE
271.3	Intestinal disaccharidase deficiencies and disaccharide malabsorption	endocrine/metabolic	0.0179649	0.0177496	1.01813	0.983316	1.05417	0.311476	192849	4296	188553	0.0222765	FALSE	-0.124146	0.135514	0.883251	0.677225	1.15196	0.359608	152030	55	151975	0.000361771	FALSE	NA	NA	NA	NA	NA	NA	NA	NA	NA	NA	NA	0.0597186	0.0940933	1.06154	0.882758	1.27653	0.525641	3649	144	3505	0.0394629	FALSE
271.9	Other disorders of carbohydrate transport and metabolism	endocrine/metabolic	0.00313482	0.0853602	1.00314	0.848597	1.18583	0.970705	197644	182	197462	0.000920848	FALSE	NA	NA	NA	NA	NA	NA	NA	NA	NA	NA	NA	NA	NA	NA	NA	NA	NA	NA	NA	NA	NA	NA	NA	NA	NA	NA	NA	NA	NA	NA	NA	NA	NA
272	Disorders of lipoid metabolism	endocrine/metabolic	-0.0868189	0.00653798	0.916843	0.905169	0.928668	3.05842e-40	185462	141245	44217	0.761585	TRUE	-0.0640629	0.00644624	0.937946	0.92617	0.949872	2.84403e-23	152044	32693	119351	0.215023	TRUE	-0.0304344	0.0147252	0.970024	0.942428	0.998428	0.0387513	29019	9502	19517	0.327441	FALSE	-0.0677418	0.0417998	0.934502	0.860993	1.01429	0.105099	3440	1176	2264	0.34186	FALSE
272.1	Hyperlipidemia	endocrine/metabolic	-0.0866839	0.00653127	0.916967	0.905303	0.928781	3.35935e-40	185502	141133	44369	0.760817	TRUE	-0.0638696	0.00645869	0.938127	0.926326	0.950079	4.64971e-23	151889	32538	119351	0.214222	TRUE	-0.0325848	0.0147424	0.96794	0.940372	0.996317	0.0270857	29029	9454	19575	0.325674	FALSE	-0.0728903	0.0421626	0.929703	0.855962	1.0098	0.0838469	3406	1142	2264	0.335291	FALSE
272.11	Hypercholesterolemia	endocrine/metabolic	-0.0596414	0.00788616	0.942102	0.927652	0.956777	3.94517e-14	184353	25184	159169	0.136607	TRUE	-0.0672651	0.00665018	0.934947	0.92284	0.947214	4.75115e-24	149531	30180	119351	0.201831	TRUE	-0.0604817	0.0215692	0.941311	0.902346	0.981959	0.00504597	29877	2824	27053	0.0945209	FALSE	-0.00816567	0.0596297	0.991868	0.882462	1.11484	0.891078	2698	434	2264	0.16086	FALSE
272.12	Hyperglyceridemia	endocrine/metabolic	-0.0244258	0.013841	0.97587	0.949752	1.00271	0.0776069	191692	7175	184517	0.0374298	FALSE	-0.236802	0.114027	0.789148	0.631098	0.986779	0.0378271	119429	78	119351	0.000653108	FALSE	0.081173	0.0716865	1.08456	0.942393	1.24817	0.257494	31323	200	31123	0.00638508	FALSE	-0.0179835	0.0938545	0.982177	0.817145	1.18054	0.848048	2411	147	2264	0.0609706	FALSE
272.13	Mixed hyperlipidemia	endocrine/metabolic	-0.0519792	0.006469	0.949349	0.937388	0.961462	9.34825e-16	181122	41250	139872	0.227747	TRUE	-0.00972226	0.0762998	0.990325	0.852766	1.15007	0.898607	119525	174	119351	0.00145576	FALSE	-0.0485574	0.0183567	0.952603	0.918938	0.987501	0.00816401	30076	4207	25869	0.139879	FALSE	-0.0496578	0.0779679	0.951555	0.816707	1.10867	0.524189	2487	223	2264	0.0896663	FALSE
272.14	Hyperchylomicronemia	endocrine/metabolic	0.364402	0.230047	1.43965	0.917145	2.25984	0.113186	197768	25	197743	0.000126411	FALSE	NA	NA	NA	NA	NA	NA	NA	NA	NA	NA	NA	NA	NA	NA	NA	NA	NA	NA	NA	NA	NA	NA	NA	NA	NA	NA	NA	NA	NA	NA	NA	NA	NA
272.9	Unspecified disorder of lipoid metabolism	endocrine/metabolic	-0.0660196	0.0381931	0.936113	0.868595	1.00888	0.0838854	195014	912	194102	0.00467659	FALSE	-0.0325755	0.0495183	0.967949	0.878419	1.0666	0.510636	119766	415	119351	0.00346509	FALSE	NA	NA	NA	NA	NA	NA	NA	NA	NA	NA	NA	0.0162818	0.144158	1.01642	0.766234	1.34828	0.910075	2328	64	2264	0.0274914	FALSE
274	Gout and other crystal arthropathies	endocrine/metabolic	-0.00432909	0.00906964	0.99568	0.978137	1.01354	0.633137	192397	17999	174398	0.0935514	FALSE	-0.00252505	0.0151339	0.997478	0.968325	1.02751	0.86749	152044	4582	147462	0.030136	FALSE	-0.0132757	0.0283545	0.986812	0.933466	1.04321	0.639638	30903	1431	29472	0.0463062	FALSE	-0.171836	0.0951829	0.842118	0.698798	1.01483	0.0710248	3685	143	3542	0.038806	FALSE
274.1	Gout	endocrine/metabolic	-0.00758497	0.00928201	0.992444	0.974552	1.01066	0.413832	193160	17064	176096	0.0883413	FALSE	-0.00449639	0.0152656	0.995514	0.966169	1.02575	0.768342	151963	4501	147462	0.0296191	FALSE	-0.0203447	0.0287661	0.979861	0.926143	1.03669	0.479414	31000	1375	29625	0.0443548	FALSE	-0.164843	0.0956963	0.848027	0.702994	1.02298	0.0849679	3683	141	3542	0.038284	FALSE
274.11	Gouty arthropathy	endocrine/metabolic	-0.0311062	0.0211695	0.969373	0.929974	1.01044	0.141727	194687	3007	191680	0.0154453	FALSE	-0.0811051	0.0925079	0.922097	0.769187	1.1054	0.38063	147581	119	147462	0.000806337	FALSE	0.0383649	0.0520271	1.03911	0.938372	1.15066	0.460878	31215	394	30821	0.0126221	FALSE	-0.0318489	0.164718	0.968653	0.701386	1.33776	0.846682	3587	45	3542	0.0125453	FALSE
274.2	Crystal arthropathies	endocrine/metabolic	0.0183492	0.0317838	1.01852	0.957005	1.08399	0.563728	196424	1324	195100	0.00674052	FALSE	0.0694006	0.102118	1.07187	0.877437	1.30938	0.496749	147559	97	147462	0.000657364	FALSE	-0.0493874	0.131744	0.951812	0.735205	1.23224	0.707755	31527	59	31468	0.00187141	FALSE	NA	NA	NA	NA	NA	NA	NA	NA	NA	NA	NA
274.21	Chondrocalcinosis	endocrine/metabolic	0.0454969	0.0351648	1.04655	0.976846	1.12122	0.195728	196651	1079	195572	0.00548688	FALSE	0.14657	0.123695	1.15786	0.90858	1.47552	0.236046	147528	66	147462	0.000447373	FALSE	-0.0745262	0.136446	0.928183	0.710376	1.21277	0.584931	31549	55	31494	0.00174332	FALSE	NA	NA	NA	NA	NA	NA	NA	NA	NA	NA	NA
275	Disorders of mineral metabolism	endocrine/metabolic	-0.0117452	0.0126518	0.988324	0.964117	1.01314	0.353233	189640	8673	180967	0.045734	FALSE	-0.00880128	0.0196266	0.991237	0.95383	1.03011	0.653839	152044	2682	149362	0.0176396	FALSE	-0.0041716	0.0268374	0.995837	0.944809	1.04962	0.876475	29975	1609	28366	0.0536781	FALSE	-0.171577	0.120788	0.842335	0.664766	1.06734	0.155466	3653	86	3567	0.0235423	FALSE
275.1	Disorders of iron metabolism	hematopoietic	0.0143686	0.0341923	1.01447	0.948714	1.08479	0.674318	197097	1139	195958	0.00577888	FALSE	0.021537	0.0393289	1.02177	0.945967	1.10365	0.583958	150020	658	149362	0.00438608	FALSE	-0.0493042	0.0847269	0.951891	0.806244	1.12385	0.560621	31473	140	31333	0.00444826	FALSE	-0.413262	0.33055	0.661489	0.346061	1.26442	0.211218	3578	11	3567	0.00307434	FALSE
275.11	Hereditary hemochromatosis	hematopoietic	0.0360525	0.0532122	1.03671	0.934033	1.15067	0.498074	197738	469	197269	0.00237183	FALSE	NA	NA	NA	NA	NA	NA	NA	NA	NA	NA	NA	0.165997	0.138118	1.18057	0.900581	1.54761	0.229422	31602	53	31549	0.00167711	FALSE	NA	NA	NA	NA	NA	NA	NA	NA	NA	NA	NA
275.3	Disorders of magnesium metabolism	endocrine/metabolic	-0.013404	0.0202829	0.986685	0.94823	1.0267	0.508705	193584	3273	190311	0.0169074	FALSE	0.000352826	0.0342025	1.00035	0.935491	1.06971	0.991769	150235	873	149362	0.0058109	FALSE	0.00623195	0.0409318	1.00625	0.928677	1.09031	0.878988	30955	643	30312	0.0207721	FALSE	-0.146879	0.273589	0.863398	0.505042	1.47603	0.591363	3584	17	3567	0.0047433	FALSE
275.5	Disorders of calcium/phosphorus metabolism	endocrine/metabolic	0.000230132	0.024432	1.00023	0.953461	1.04929	0.992485	193882	2242	191640	0.0115637	FALSE	-0.0273745	0.0273075	0.972997	0.922288	1.02649	0.316125	150735	1373	149362	0.0091087	FALSE	0.00867698	0.0394631	1.00871	0.933634	1.08983	0.825968	30728	704	30024	0.0229107	FALSE	0.0526609	0.205519	1.05407	0.704578	1.57693	0.79777	3597	30	3567	0.00834028	FALSE
275.51	Hypocalcemia	endocrine/metabolic	0.0356231	0.0452975	1.03627	0.948228	1.13248	0.431618	196438	647	195791	0.00329366	FALSE	NA	NA	NA	NA	NA	NA	NA	NA	NA	NA	NA	0.107224	0.0664676	1.11318	0.977211	1.26808	0.106705	31183	235	30948	0.00753616	FALSE	0.183598	0.289909	1.20153	0.680707	2.12086	0.526539	3582	15	3567	0.0041876	FALSE
275.53	Disorders of phosphorus metabolism	endocrine/metabolic	-0.0209229	0.0388878	0.979294	0.907426	1.05685	0.590554	195773	878	194895	0.00448479	FALSE	NA	NA	NA	NA	NA	NA	NA	NA	NA	NA	NA	-0.100986	0.0512661	0.903946	0.81753	0.999496	0.0488574	31225	410	30815	0.0131305	FALSE	0.103203	0.30532	1.10872	0.609435	2.01704	0.735351	3581	14	3567	0.00390952	FALSE
275.6	Hypercalcemia	endocrine/metabolic	-0.04489	0.0266177	0.956103	0.907501	1.00731	0.0917051	195998	1888	194110	0.00963275	FALSE	NA	NA	NA	NA	NA	NA	NA	NA	NA	NA	NA	-0.0615689	0.0623857	0.940288	0.832065	1.06259	0.323689	31422	263	31159	0.00836993	FALSE	-0.161262	0.178672	0.851069	0.59962	1.20796	0.366762	3606	39	3567	0.0108153	FALSE
276	Disorders of fluid, electrolyte, and acid-base balance	endocrine/metabolic	-0.0422755	0.00773939	0.958606	0.944174	0.973258	4.69787e-08	178290	26187	152103	0.146879	TRUE	-0.0198302	0.0106961	0.980365	0.960026	1.00113	0.0637445	151082	9618	141464	0.0636608	FALSE	-0.0210996	0.0159575	0.979121	0.948972	1.01023	0.186088	28032	6630	21402	0.236515	FALSE	-0.0235457	0.08871	0.976729	0.820848	1.16221	0.790683	3542	167	3375	0.0471485	FALSE
276.1	Electrolyte imbalance	endocrine/metabolic	-0.0538924	0.00881039	0.947534	0.931312	0.964039	9.5406e-10	182263	19229	163034	0.105501	TRUE	-0.0357024	0.0129889	0.964927	0.940672	0.989808	0.00598359	147820	6356	141464	0.0429982	FALSE	-0.0275358	0.017916	0.97284	0.939271	1.00761	0.124307	28838	4503	24335	0.156148	FALSE	-0.0637647	0.0937671	0.938226	0.780713	1.12752	0.496484	3523	148	3375	0.0420097	FALSE
276.11	Hyperosmolality and/or hypernatremia	endocrine/metabolic	-0.123487	0.053035	0.883833	0.796574	0.980651	0.0198907	196544	473	196071	0.00240659	FALSE	-0.0632393	0.0416075	0.938719	0.865204	1.01848	0.128535	142055	591	141464	0.00416036	FALSE	-0.00390583	0.0558781	0.996102	0.892769	1.11139	0.944274	31368	332	31036	0.010584	FALSE	NA	NA	NA	NA	NA	NA	NA	NA	NA	NA	NA
276.12	Hyposmolality and/or hyponatremia	endocrine/metabolic	-0.0528988	0.0155469	0.948476	0.92001	0.977823	0.00066766	191569	5657	185912	0.0295298	FALSE	-0.0363798	0.0192217	0.964274	0.928621	1.0013	0.058406	144280	2816	141464	0.0195176	FALSE	-0.0273363	0.0285212	0.973034	0.920132	1.02898	0.337833	30490	1396	29094	0.0457855	FALSE	-0.248123	0.187062	0.780264	0.540768	1.12583	0.184701	3410	35	3375	0.0102639	FALSE
276.13	Hyperpotassemia	endocrine/metabolic	-0.0654493	0.0152402	0.936647	0.909082	0.965047	1.75075e-05	190840	5931	184909	0.0310784	TRUE	-0.0428964	0.0247491	0.958011	0.912648	1.00563	0.0830515	143148	1684	141464	0.011764	FALSE	-0.0199201	0.0302556	0.980277	0.923836	1.04017	0.510284	30363	1282	29081	0.0422224	FALSE	-0.0152335	0.117863	0.984882	0.78173	1.24083	0.897162	3468	93	3375	0.0268166	FALSE
276.14	Hypopotassemia	endocrine/metabolic	-0.0554619	0.0134093	0.946048	0.921508	0.971242	3.53301e-05	188889	7679	181210	0.0406535	FALSE	-0.0353029	0.0221664	0.965313	0.924272	1.00818	0.111243	143564	2100	141464	0.0146276	FALSE	-0.0245967	0.0239531	0.975703	0.930955	1.0226	0.304482	29695	2121	27574	0.0714262	FALSE	-0.098817	0.221943	0.905908	0.586358	1.39961	0.656149	3400	25	3375	0.00735294	FALSE
276.4	Acid-base balance disorder	endocrine/metabolic	-0.0439415	0.0196818	0.95701	0.920795	0.994649	0.025576	192236	3481	188755	0.018108	FALSE	-0.0501953	0.0227155	0.951044	0.90963	0.994343	0.0271232	143468	2004	141464	0.0139683	FALSE	-0.0813646	0.0301123	0.921858	0.869024	0.977903	0.00689157	30314	1268	29046	0.0418289	FALSE	0.139085	0.199859	1.14922	0.776748	1.70031	0.486481	3406	31	3375	0.00910159	FALSE
276.41	Acidosis	endocrine/metabolic	-0.0465272	0.0217043	0.954539	0.914784	0.996021	0.0320576	192883	2852	190031	0.0147862	FALSE	-0.0587534	0.0240886	0.942939	0.899454	0.988527	0.0147256	143243	1779	141464	0.0124195	FALSE	-0.0976641	0.0324223	0.906953	0.851112	0.966459	0.00259319	30423	1081	29342	0.0355323	FALSE	0.139085	0.199859	1.14922	0.776748	1.70031	0.486481	3406	31	3375	0.00910159	FALSE
276.42	Alkalosis	endocrine/metabolic	-0.0522911	0.0653703	0.949053	0.834922	1.07878	0.423757	196544	311	196233	0.00158234	FALSE	-0.00207513	0.0636028	0.997927	0.880966	1.13042	0.973973	141715	251	141464	0.00177116	FALSE	-0.00815954	0.0767249	0.991874	0.853389	1.15283	0.915306	31382	175	31207	0.00557645	FALSE	NA	NA	NA	NA	NA	NA	NA	NA	NA	NA	NA
276.5	Hypovolemia	endocrine/metabolic	-0.0122215	0.0135226	0.987853	0.962014	1.01439	0.366111	185471	7560	177911	0.0407611	FALSE	-0.00821039	0.0162369	0.991823	0.960756	1.0239	0.613095	145448	3984	141464	0.0273912	FALSE	0.00331247	0.0226313	1.00332	0.959786	1.04882	0.883632	28513	2559	25954	0.0897485	FALSE	0.202825	0.266509	1.22486	0.726488	2.06511	0.446632	3393	18	3375	0.00530504	FALSE
276.6	Fluid overload	endocrine/metabolic	-0.011409	0.0302251	0.988656	0.931788	1.04899	0.705826	195220	1462	193758	0.00748899	FALSE	-0.0213544	0.0292346	0.978872	0.924359	1.0366	0.465116	142666	1202	141464	0.00842527	FALSE	-0.014043	0.0314483	0.986055	0.927111	1.04875	0.655206	30746	1142	29604	0.037143	FALSE	NA	NA	NA	NA	NA	NA	NA	NA	NA	NA	NA
276.8	Polydipsia	endocrine/metabolic	0.00334717	0.123128	1.00335	0.788215	1.27721	0.978313	197478	87	197391	0.000440555	FALSE	-0.0423423	0.126753	0.958542	0.747681	1.22887	0.738339	141527	63	141464	0.000445145	FALSE	NA	NA	NA	NA	NA	NA	NA	NA	NA	NA	NA	NA	NA	NA	NA	NA	NA	NA	NA	NA	NA	NA
277	Other disorders of metabolism	endocrine/metabolic	0.197102	0.0258371	1.21787	1.15773	1.28113	2.37236e-14	194909	2000	192909	0.0102612	TRUE	-0.0212251	0.0338753	0.978999	0.916108	1.04621	0.530943	151425	888	150537	0.00586429	FALSE	-0.0422384	0.0697599	0.958641	0.836133	1.0991	0.544859	31304	221	31083	0.0070598	FALSE	0.0322712	0.163151	1.0328	0.750133	1.42198	0.843202	3544	46	3498	0.0129797	FALSE
277.1	Disorders of porphyrin metabolism	endocrine/metabolic	0.0291834	0.0965117	1.02961	0.852161	1.24402	0.762361	197787	142	197645	0.000717944	FALSE	NA	NA	NA	NA	NA	NA	NA	NA	NA	NA	NA	NA	NA	NA	NA	NA	NA	NA	NA	NA	NA	NA	NA	NA	NA	NA	NA	NA	NA	NA	NA	NA	NA
277.4	Disorders of bilirubin excretion	endocrine/metabolic	0.101666	0.0381314	1.10701	1.02729	1.19292	0.00767155	196207	914	195293	0.00465835	FALSE	0.102529	0.0450395	1.10797	1.01435	1.21023	0.0228202	151036	499	150537	0.00330385	FALSE	-0.134877	0.144282	0.873824	0.65858	1.15942	0.349886	31565	48	31517	0.00152067	FALSE	-0.218677	0.307787	0.803581	0.439579	1.46901	0.477406	3511	13	3498	0.00370265	FALSE
277.5	Other disorders of lipoid metabolism	endocrine/metabolic	-0.0418282	0.0223061	0.959035	0.918009	1.00189	0.0607667	193605	2693	190912	0.0139098	FALSE	-0.123024	0.0915185	0.884243	0.739042	1.05797	0.178868	150658	121	150537	0.000803144	FALSE	-0.161075	0.14581	0.851228	0.639632	1.13282	0.269294	31505	47	31458	0.00149183	FALSE	-0.258882	0.176513	0.771914	0.546158	1.09099	0.142471	3538	40	3498	0.0113058	FALSE
277.51	Lipoprotein disorders	endocrine/metabolic	-0.0163594	0.0512416	0.983774	0.889769	1.08771	0.749529	197033	505	196528	0.00256302	FALSE	-0.228843	0.141134	0.795454	0.603225	1.04894	0.104919	150588	51	150537	0.000338672	FALSE	-0.154929	0.173931	0.856476	0.609063	1.20439	0.373063	31594	33	31561	0.0010445	FALSE	-0.218735	0.194482	0.803535	0.548856	1.17639	0.260715	3531	33	3498	0.00934579	FALSE
277.6	Other deficiencies of circulating enzymes	endocrine/metabolic	-0.0992596	0.239502	0.905508	0.56627	1.44797	0.678551	197826	23	197803	0.000116264	FALSE	NA	NA	NA	NA	NA	NA	NA	NA	NA	NA	NA	NA	NA	NA	NA	NA	NA	NA	NA	NA	NA	NA	NA	NA	NA	NA	NA	NA	NA	NA	NA	NA	NA
277.7	Dysmetabolic syndrome X	endocrine/metabolic	-0.0346587	0.0304514	0.965935	0.90997	1.02534	0.255052	196372	1437	194935	0.00731774	FALSE	NA	NA	NA	NA	NA	NA	NA	NA	NA	NA	NA	0.0681672	0.0812082	1.07054	0.913017	1.25525	0.401238	31479	154	31325	0.00489215	FALSE	-0.668057	0.339954	0.512704	0.263325	0.998255	0.0493982	3509	11	3498	0.0031348	FALSE
278	Overweight, obesity and other hyperalimentation	endocrine/metabolic	-0.0189793	0.00545086	0.9812	0.970773	0.991739	0.000497898	180661	80324	100337	0.444612	FALSE	-0.0218995	0.0096583	0.978339	0.959993	0.997035	0.0233644	152044	11779	140265	0.077471	FALSE	0.0483379	0.0209561	1.04953	1.00729	1.09353	0.0210754	29035	2682	26353	0.0923713	FALSE	-0.0548009	0.0597802	0.946674	0.842004	1.06435	0.359296	3503	377	3126	0.107622	FALSE
278.1	Obesity	endocrine/metabolic	-0.0195136	0.00550655	0.980676	0.970148	0.991317	0.000394557	183104	71785	111319	0.392045	FALSE	-0.0229905	0.00967654	0.977272	0.958912	0.995984	0.0175062	151998	11733	140265	0.0771918	FALSE	0.056944	0.022314	1.0586	1.0133	1.10592	0.0107126	29596	2295	27301	0.0775443	FALSE	-0.102787	0.0702839	0.902319	0.7862	1.03559	0.143615	3392	266	3126	0.0784198	FALSE
278.11	Morbid obesity	endocrine/metabolic	-0.00161558	0.00889841	0.998386	0.981124	1.01595	0.855929	190186	18513	171673	0.0973415	FALSE	NA	NA	NA	NA	NA	NA	NA	NA	NA	NA	NA	0.121085	0.0345777	1.12872	1.05476	1.20787	0.000462085	30763	886	29877	0.0288008	FALSE	-0.0871791	0.120038	0.916513	0.72437	1.15962	0.467677	3213	87	3126	0.0270775	FALSE
278.3	Localized adiposity	endocrine/metabolic	-0.111354	0.100075	0.894622	0.735282	1.08849	0.265831	197499	132	197367	0.000668358	FALSE	NA	NA	NA	NA	NA	NA	NA	NA	NA	NA	NA	0.0177353	0.177108	1.01789	0.719358	1.44032	0.920235	31632	32	31600	0.00101163	FALSE	NA	NA	NA	NA	NA	NA	NA	NA	NA	NA	NA
278.4	Abnormal weight gain	endocrine/metabolic	0.044546	0.0388001	1.04555	0.968989	1.12817	0.250932	194556	882	193674	0.0045334	FALSE	0.282093	0.165685	1.3259	0.958247	1.83462	0.0886458	140302	37	140265	0.000263717	FALSE	0.0490907	0.068022	1.05032	0.919218	1.20011	0.470486	31198	222	30976	0.00711584	FALSE	0.0913768	0.222636	1.09568	0.708227	1.6951	0.68149	3151	25	3126	0.00793399	FALSE
279	Disorders involving the immune mechanism	endocrine/metabolic	0.0507607	0.0472202	1.05207	0.95907	1.15409	0.282384	197191	594	196597	0.00301231	FALSE	-0.053292	0.0668114	0.948103	0.831734	1.08075	0.425075	151806	227	151579	0.00149533	FALSE	0.0633232	0.0417059	1.06537	0.981748	1.15612	0.128932	30376	622	29754	0.0204767	FALSE	0.345429	0.221306	1.4126	0.915458	2.17971	0.118555	3515	25	3490	0.00711238	FALSE
279.1	Immunity deficiency	endocrine/metabolic	0.0302269	0.0591717	1.03069	0.917824	1.15743	0.609467	197429	378	197051	0.00191461	FALSE	-0.0321068	0.0731799	0.968403	0.839004	1.11776	0.660852	151768	189	151579	0.00124532	FALSE	0.0645217	0.0435712	1.06665	0.979338	1.16174	0.138652	30476	566	29910	0.018572	FALSE	0.299956	0.240381	1.3498	0.842661	2.16215	0.212092	3511	21	3490	0.0059812	FALSE
279.11	Deficiency of humoral immunity	endocrine/metabolic	0.0320047	0.0718604	1.03252	0.896872	1.18869	0.65605	197667	256	197411	0.00129511	FALSE	-0.0658627	0.0872378	0.936259	0.789111	1.11085	0.450262	151712	133	151579	0.000876661	FALSE	0.0804388	0.116507	1.08376	0.862504	1.36178	0.48993	31626	76	31550	0.00240309	FALSE	0.273147	0.283004	1.31409	0.75462	2.28836	0.334459	3505	15	3490	0.0042796	FALSE
279.2	Autoimmune disease NEC	endocrine/metabolic	0.208482	0.152089	1.23181	0.914286	1.6596	0.17044	197794	57	197737	0.000288179	FALSE	NA	NA	NA	NA	NA	NA	NA	NA	NA	NA	NA	NA	NA	NA	NA	NA	NA	NA	NA	NA	NA	NA	NA	NA	NA	NA	NA	NA	NA	NA	NA	NA	NA
279.7	Other immunological findings	endocrine/metabolic	0.00995754	0.0468598	1.01001	0.921375	1.10717	0.83172	196669	604	196065	0.00307115	FALSE	0.105155	0.0650207	1.11088	0.977961	1.26187	0.105824	151819	240	151579	0.00158083	FALSE	0.189463	0.0799583	1.2086	1.03329	1.41366	0.017811	31357	159	31198	0.00507064	FALSE	-0.114859	0.094107	0.891492	0.74133	1.07207	0.222269	3629	139	3490	0.0383026	FALSE
279.8	Other specified disorders involving the immune mechanism	endocrine/metabolic	0.164936	0.147021	1.17932	0.884065	1.57318	0.261924	197785	61	197724	0.000308416	FALSE	NA	NA	NA	NA	NA	NA	NA	NA	NA	NA	NA	NA	NA	NA	NA	NA	NA	NA	NA	NA	NA	NA	NA	NA	NA	NA	NA	NA	NA	NA	NA	NA	NA
280	Iron deficiency anemias	hematopoietic	-0.00421843	0.0111886	0.99579	0.974191	1.01787	0.706153	190677	11352	179325	0.0595352	FALSE	-0.0317324	0.0129097	0.968766	0.944561	0.993591	0.0139703	144242	6408	137834	0.0444253	FALSE	-0.0202003	0.0316236	0.980002	0.921104	1.04267	0.522971	30618	1150	29468	0.0375596	FALSE	0.101365	0.110082	1.10668	0.891905	1.37317	0.357148	3143	106	3037	0.0337257	FALSE
280.1	Iron deficiency anemias, unspecified or not due to blood loss	hematopoietic	-0.00927471	0.0116811	0.990768	0.968342	1.01371	0.427201	191362	10349	181013	0.0540807	FALSE	-0.0335287	0.0130791	0.967027	0.942552	0.992137	0.010361	144069	6235	137834	0.0432779	FALSE	-0.00404863	0.0355144	0.99596	0.92899	1.06776	0.909238	30835	881	29954	0.0285714	FALSE	0.0114743	0.124727	1.01154	0.792162	1.29167	0.926702	3119	82	3037	0.0262905	FALSE
280.2	Iron deficiency anemia secondary to blood loss (chronic)	hematopoietic	0.00718536	0.0287727	1.00721	0.951982	1.06564	0.802797	194984	1616	193368	0.00828786	FALSE	-0.0193629	0.0644119	0.980823	0.864495	1.11281	0.763711	138079	245	137834	0.00177435	FALSE	-0.0821363	0.0582192	0.921146	0.82181	1.03249	0.1583	31151	310	30841	0.00995153	FALSE	0.297358	0.171766	1.3463	0.961458	1.88517	0.0834205	3079	42	3037	0.0136408	FALSE
281	Other deficiency anemia	hematopoietic	0.0423213	0.0152604	1.04323	1.01249	1.0749	0.0055495	192300	5893	186407	0.0306448	FALSE	-0.0700346	0.0354628	0.932362	0.869757	0.999473	0.0482824	138647	813	137834	0.00586381	FALSE	0.00763021	0.057327	1.00766	0.900567	1.12749	0.894115	31262	317	30945	0.0101401	FALSE	-0.307048	0.241227	0.735615	0.458474	1.18029	0.203068	3058	21	3037	0.00686723	FALSE
281.1	Megaloblastic anemia	hematopoietic	0.045341	0.0168072	1.04638	1.01248	1.08143	0.0069817	193946	4820	189126	0.0248523	FALSE	-0.0624636	0.0365505	0.939447	0.8745	1.00922	0.0874566	138599	765	137834	0.00551952	FALSE	-0.0473909	0.0687145	0.953715	0.833542	1.09121	0.490396	31472	217	31255	0.00689502	FALSE	-0.13965	0.345568	0.869662	0.441771	1.712	0.686126	3047	10	3037	0.00328192	FALSE
281.11	Pernicious anemia	hematopoietic	0.130795	0.0590352	1.13973	1.0152	1.27954	0.0267229	197449	381	197068	0.00192961	FALSE	-0.0167039	0.0515148	0.983435	0.888987	1.08792	0.745745	138218	384	137834	0.00277822	FALSE	0.0481263	0.130393	1.0493	0.812658	1.35486	0.712064	31601	59	31542	0.00186703	FALSE	NA	NA	NA	NA	NA	NA	NA	NA	NA	NA	NA
281.12	Other vitamin B12 deficiency anemia	hematopoietic	0.0370162	0.0179884	1.03771	1.00176	1.07495	0.0396115	194380	4194	190186	0.0215763	FALSE	-0.20249	0.092067	0.816694	0.681853	0.978202	0.0278509	137954	120	137834	0.000869855	FALSE	-0.0751395	0.0796641	0.927614	0.793516	1.08437	0.345577	31510	160	31350	0.00507775	FALSE	NA	NA	NA	NA	NA	NA	NA	NA	NA	NA	NA
281.13	Folate-deficiency anemia	hematopoietic	0.0533633	0.0655185	1.05481	0.927694	1.19935	0.415372	197400	308	197092	0.00156028	FALSE	-0.0597046	0.060062	0.942043	0.837423	1.05973	0.320199	138116	282	137834	0.00204176	FALSE	NA	NA	NA	NA	NA	NA	NA	NA	NA	NA	NA	NA	NA	NA	NA	NA	NA	NA	NA	NA	NA	NA
281.9	Deficiency anemias	hematopoietic	0.00548922	0.0356844	1.0055	0.937581	1.07835	0.877746	195801	1049	194752	0.00535748	FALSE	-0.182799	0.138327	0.832935	0.635133	1.09234	0.186336	137887	53	137834	0.000384373	FALSE	0.149676	0.115001	1.16146	0.92707	1.45511	0.193082	31527	77	31450	0.00244235	FALSE	-0.352006	0.339954	0.703276	0.361203	1.3693	0.300457	3048	11	3037	0.00360892	FALSE
282	Hereditary hemolytic anemias	hematopoietic	0.0693294	0.0561957	1.07179	0.960007	1.19659	0.21731	197314	424	196890	0.00214886	FALSE	-0.0032604	0.0878835	0.996745	0.839027	1.18411	0.970406	137965	131	137834	0.000949516	FALSE	-0.00595232	0.138074	0.994065	0.758376	1.303	0.965614	31517	52	31465	0.0016499	FALSE	0.0231179	0.28326	1.02339	0.587386	1.78302	0.934954	3052	15	3037	0.00491481	FALSE
282.8	Other hemoglobinopathies	hematopoietic	0.024014	0.0627671	1.0243	0.905734	1.1584	0.702024	197481	341	197140	0.00172675	FALSE	-0.0239798	0.143595	0.976305	0.73681	1.29365	0.867373	137883	49	137834	0.000355374	FALSE	NA	NA	NA	NA	NA	NA	NA	NA	NA	NA	NA	-0.0341152	0.304634	0.96646	0.531955	1.75587	0.910833	3050	13	3037	0.0042623	FALSE
282.9	Other hereditary hemolytic anemias	hematopoietic	0.269794	0.134467	1.30969	1.00626	1.70463	0.0448147	197729	73	197656	0.000369192	FALSE	0.0250939	0.121075	1.02541	0.808792	1.30005	0.835808	137903	69	137834	0.000500352	FALSE	-0.0988066	0.162628	0.905918	0.658654	1.24601	0.543478	31582	37	31545	0.00117155	FALSE	NA	NA	NA	NA	NA	NA	NA	NA	NA	NA	NA
283	Acquired hemolytic anemias	hematopoietic	-0.0666085	0.0763462	0.935561	0.805536	1.08657	0.382961	197589	228	197361	0.00115391	FALSE	-0.128428	0.095626	0.879477	0.729165	1.06077	0.179263	137945	111	137834	0.000804669	FALSE	-0.0129841	0.118866	0.9871	0.781952	1.24607	0.913018	31626	71	31555	0.00224499	FALSE	NA	NA	NA	NA	NA	NA	NA	NA	NA	NA	NA
283.1	Autoimmune hemolytic anemias	hematopoietic	0.0621699	0.119874	1.06414	0.84132	1.34598	0.604021	197807	92	197715	0.0004651	FALSE	-0.125001	0.106769	0.882496	0.715862	1.08792	0.241695	137923	89	137834	0.000645288	FALSE	NA	NA	NA	NA	NA	NA	NA	NA	NA	NA	NA	NA	NA	NA	NA	NA	NA	NA	NA	NA	NA	NA
283.2	Non-autoimmune hemolytic anemias	hematopoietic	-0.203875	0.195227	0.815565	0.55626	1.19575	0.296348	197798	35	197763	0.000176948	FALSE	NA	NA	NA	NA	NA	NA	NA	NA	NA	NA	NA	NA	NA	NA	NA	NA	NA	NA	NA	NA	NA	NA	NA	NA	NA	NA	NA	NA	NA	NA	NA	NA	NA
284	Aplastic anemia	hematopoietic	0.0360218	0.0269525	1.03668	0.983335	1.09292	0.181389	196394	1840	194554	0.00936892	FALSE	0.0374465	0.042691	1.03816	0.954824	1.12876	0.380404	138393	559	137834	0.00403922	FALSE	0.0712416	0.0399902	1.07384	0.992886	1.1614	0.0748347	31342	666	30676	0.0212494	FALSE	-0.0327016	0.248581	0.967827	0.594568	1.57541	0.895338	3057	20	3037	0.00654236	FALSE
284.1	Pancytopenia	hematopoietic	0.0309821	0.028583	1.03147	0.97527	1.0909	0.278394	196569	1634	194935	0.0083126	FALSE	NA	NA	NA	NA	NA	NA	NA	NA	NA	NA	NA	0.108312	0.0435058	1.1144	1.02331	1.21359	0.0127885	31417	558	30859	0.0177611	FALSE	0.0123825	0.286388	1.01246	0.577563	1.77483	0.965513	3052	15	3037	0.00491481	FALSE
285	Other anemias	hematopoietic	-0.0157374	0.00750738	0.984386	0.970007	0.998978	0.0360593	182070	29159	152911	0.160153	FALSE	-0.0173679	0.0107773	0.982782	0.96224	1.00376	0.107066	147306	9472	137834	0.0643015	FALSE	-0.00225381	0.0159285	0.997749	0.96708	1.02939	0.887478	28627	6272	22355	0.219094	FALSE	0.0156285	0.063735	1.01575	0.896469	1.15091	0.806293	3386	349	3037	0.103071	FALSE
285.1	Acute posthemorrhagic anemia	hematopoietic	-0.0483754	0.0250067	0.952776	0.907204	1.00064	0.0530515	192970	2147	190823	0.0111261	FALSE	0.0938569	0.0924014	1.0984	0.916448	1.31648	0.309748	137953	119	137834	0.000862613	FALSE	-0.0222497	0.0230508	0.977996	0.934794	1.02319	0.334422	30022	2165	27857	0.0721138	FALSE	-0.0397292	0.253999	0.96105	0.584168	1.58108	0.875706	3056	19	3037	0.00621728	FALSE
285.2	Anemia of chronic disease	hematopoietic	-0.0185835	0.0161721	0.981588	0.950962	1.0132	0.250512	193321	5255	188066	0.0271828	FALSE	-0.0223653	0.0401768	0.977883	0.903832	1.058	0.577751	138467	633	137834	0.00457149	FALSE	0.0104688	0.02637	1.01052	0.959622	1.06413	0.691369	30535	1684	28851	0.0551498	FALSE	-0.071077	0.132166	0.93139	0.718836	1.2068	0.590725	3113	76	3037	0.0244137	FALSE
285.21	Anemia in chronic kidney disease	hematopoietic	-0.0543245	0.021628	0.947125	0.907814	0.988137	0.0120128	195877	2894	192983	0.0147746	FALSE	NA	NA	NA	NA	NA	NA	NA	NA	NA	NA	NA	0.0531895	0.0477943	1.05463	0.960321	1.1582	0.265758	31326	494	30832	0.0157696	FALSE	-0.0321125	0.147445	0.968398	0.725348	1.29289	0.82759	3098	61	3037	0.0196901	FALSE
285.22	Anemia in neoplastic disease	hematopoietic	-0.0543499	0.045551	0.947101	0.866208	1.03555	0.232805	196976	641	196335	0.0032542	FALSE	0.0998277	0.0558395	1.10498	0.990428	1.23278	0.0738144	138160	326	137834	0.00235958	FALSE	0.0312184	0.0335574	1.03171	0.966036	1.10185	0.352217	31110	940	30170	0.0302154	FALSE	NA	NA	NA	NA	NA	NA	NA	NA	NA	NA	NA
285.3	Sideroblastic anemia	hematopoietic	-0.0399434	0.209685	0.960844	0.637037	1.44924	0.848924	197800	30	197770	0.000151668	FALSE	NA	NA	NA	NA	NA	NA	NA	NA	NA	NA	NA	NA	NA	NA	NA	NA	NA	NA	NA	NA	NA	NA	NA	NA	NA	NA	NA	NA	NA	NA	NA	NA	NA
285.8	Hemoglobinuria	hematopoietic	-0.0563144	0.197822	0.945242	0.641436	1.39294	0.775896	197751	34	197717	0.000171933	FALSE	NA	NA	NA	NA	NA	NA	NA	NA	NA	NA	NA	NA	NA	NA	NA	NA	NA	NA	NA	NA	NA	NA	NA	NA	NA	NA	NA	NA	NA	NA	NA	NA	NA
286	Coagulation defects	hematopoietic	0.135949	0.0184873	1.14562	1.10486	1.1879	1.9282e-13	193796	3962	189834	0.0204442	TRUE	0.0640982	0.0394045	1.0662	0.986951	1.15181	0.103806	150081	654	149427	0.00435765	FALSE	0.0681166	0.0286113	1.07049	1.01211	1.13224	0.0172769	30006	1407	28599	0.0468906	FALSE	0.185616	0.140679	1.20396	0.913826	1.58621	0.187026	3444	63	3381	0.0182927	FALSE
286.1	Congenital coagulation defects	hematopoietic	0.0929405	0.0663313	1.0974	0.96361	1.24976	0.161167	197600	300	197300	0.00151822	FALSE	0.0832431	0.0673117	1.08681	0.952479	1.24008	0.216205	149650	223	149427	0.00149014	FALSE	0.0907213	0.0878048	1.09496	0.921847	1.30059	0.301503	31617	130	31487	0.00411171	FALSE	0.240511	0.294988	1.2719	0.713435	2.26752	0.414886	3395	14	3381	0.00412371	FALSE
286.11	Von willebrand's disease	hematopoietic	-0.173787	0.18421	0.840476	0.585763	1.20595	0.345467	197819	39	197780	0.00019715	FALSE	0.16741	0.146332	1.18224	0.887452	1.57495	0.252606	149474	47	149427	0.000314436	FALSE	0.115241	0.171061	1.12214	0.802487	1.56913	0.500514	31655	34	31621	0.00107408	FALSE	NA	NA	NA	NA	NA	NA	NA	NA	NA	NA	NA
286.12	Congenital deficiency of other clotting factors (including factor VII)	hematopoietic	0.160413	0.076731	1.174	1.01007	1.36452	0.0365644	197650	224	197426	0.00113332	FALSE	0.138856	0.0887463	1.14896	0.965522	1.36725	0.117667	149555	128	149427	0.000855872	FALSE	NA	NA	NA	NA	NA	NA	NA	NA	NA	NA	NA	NA	NA	NA	NA	NA	NA	NA	NA	NA	NA	NA
286.13	Congenital factor VIII disorder	hematopoietic	0.20996	0.199979	1.23363	0.833603	1.82562	0.293759	197837	33	197804	0.000166804	FALSE	-0.161435	0.15541	0.850922	0.627483	1.15393	0.298914	149469	42	149427	0.000280995	FALSE	0.0339688	0.118278	1.03455	0.820488	1.30447	0.773964	31660	71	31589	0.00224258	FALSE	NA	NA	NA	NA	NA	NA	NA	NA	NA	NA	NA
286.2	Encounter for long-term (current) use of anticoagulants	hematopoietic	0.149342	0.0101489	1.16107	1.1382	1.1844	5.15691e-49	194411	14198	180213	0.0730308	TRUE	NA	NA	NA	NA	NA	NA	NA	NA	NA	NA	NA	0.102133	0.0238568	1.10753	1.05694	1.16055	1.85987e-05	30466	2263	28203	0.0742795	TRUE	-0.0915255	0.171702	0.912538	0.651772	1.27763	0.594	3426	45	3381	0.0131349	FALSE
286.4	Acquired coagulation factor deficiency	hematopoietic	0.182147	0.11069	1.19979	0.965792	1.49048	0.0998566	197437	108	197329	0.00054701	FALSE	NA	NA	NA	NA	NA	NA	NA	NA	NA	NA	NA	-0.0158169	0.139946	0.984308	0.74818	1.29496	0.910014	31467	52	31415	0.00165252	FALSE	NA	NA	NA	NA	NA	NA	NA	NA	NA	NA	NA
286.5	Hemorrhagic disorder due to intrinsic circulating anticoagulants	hematopoietic	0.227027	0.0779076	1.25486	1.07716	1.46188	0.00356759	197605	218	197387	0.00110321	FALSE	0.244352	0.122242	1.27679	1.00477	1.62246	0.0456178	149495	68	149427	0.000454865	FALSE	0.136437	0.0965114	1.14618	0.94864	1.38486	0.157454	31528	116	31412	0.00367927	FALSE	NA	NA	NA	NA	NA	NA	NA	NA	NA	NA	NA
286.6	Defibrination syndrome	hematopoietic	0.238021	0.213409	1.26874	0.835052	1.92765	0.264711	197739	29	197710	0.000146658	FALSE	0.131609	0.153673	1.14066	0.844011	1.54158	0.391764	149470	43	149427	0.000287683	FALSE	0.205223	0.167549	1.2278	0.884111	1.70509	0.220631	31606	36	31570	0.00113902	FALSE	NA	NA	NA	NA	NA	NA	NA	NA	NA	NA	NA
286.7	Other and unspecified coagulation defects	hematopoietic	0.186231	0.0290503	1.2047	1.13802	1.27528	1.44919e-10	196044	1583	194461	0.00807472	TRUE	-0.00750234	0.0626931	0.992526	0.877761	1.1223	0.904746	149685	258	149427	0.00172362	FALSE	0.0225653	0.0396381	1.02282	0.946366	1.10545	0.569164	30379	691	29688	0.022746	FALSE	NA	NA	NA	NA	NA	NA	NA	NA	NA	NA	NA
286.8	Hypercoagulable state	hematopoietic	0.138418	0.0384738	1.14846	1.06504	1.23841	0.000321019	197173	895	196278	0.00453916	FALSE	0.0970203	0.091672	1.10188	0.920667	1.31877	0.2899	149547	120	149427	0.000802423	FALSE	0.0275511	0.0870685	1.02793	0.866665	1.21921	0.751676	31531	134	31397	0.00424979	FALSE	-0.0217625	0.224953	0.978473	0.6296	1.52066	0.922931	3405	24	3381	0.00704846	FALSE
286.81	Primary hypercoagulable state	hematopoietic	0.136172	0.0398001	1.14588	1.05989	1.23885	0.000622972	197285	836	196449	0.00423752	FALSE	0.0970203	0.091672	1.10188	0.920667	1.31877	0.2899	149547	120	149427	0.000802423	FALSE	0.00289904	0.0922891	1.0029	0.836953	1.20176	0.97494	31564	119	31445	0.00377012	FALSE	-0.0217625	0.224953	0.978473	0.6296	1.52066	0.922931	3405	24	3381	0.00704846	FALSE
286.9	Abnormal coagulation profile	hematopoietic	0.121155	0.0326126	1.1288	1.0589	1.20331	0.000203218	195317	1254	194063	0.00642033	FALSE	NA	NA	NA	NA	NA	NA	NA	NA	NA	NA	NA	0.147154	0.062188	1.15853	1.02559	1.30871	0.0179683	31114	276	30838	0.0088706	FALSE	0.313562	0.256504	1.36829	0.827633	2.26214	0.221539	3400	19	3381	0.00558824	FALSE
287	Purpura and other hemorrhagic conditions	hematopoietic	0.0205177	0.013654	1.02073	0.993775	1.04842	0.132921	191312	7420	183892	0.0387848	FALSE	0.0200949	0.0230492	1.0203	0.97523	1.06745	0.383302	151361	1934	149427	0.0127774	FALSE	-0.00164359	0.0250242	0.998358	0.950572	1.04855	0.947632	30283	1824	28459	0.0602318	FALSE	0.0152017	0.122871	1.01532	0.798016	1.29179	0.901537	3464	83	3381	0.0239607	FALSE
287.1	Spontaneous ecchymoses	hematopoietic	0.0840055	0.107675	1.08763	0.880701	1.34319	0.435285	196814	114	196700	0.000579227	FALSE	0.0539613	0.092589	1.05544	0.880282	1.26546	0.560024	149545	118	149427	0.00078906	FALSE	0.397644	0.151656	1.48831	1.10561	2.00349	0.00874126	31486	45	31441	0.00142921	FALSE	NA	NA	NA	NA	NA	NA	NA	NA	NA	NA	NA
287.2	Allergic purpura	hematopoietic	0.0301234	0.224715	1.03058	0.663439	1.6009	0.893362	197767	26	197741	0.000131468	FALSE	-0.128241	0.17033	0.879641	0.629967	1.22827	0.45151	149462	35	149427	0.000234173	FALSE	NA	NA	NA	NA	NA	NA	NA	NA	NA	NA	NA	NA	NA	NA	NA	NA	NA	NA	NA	NA	NA	NA
287.3	Thrombocytopenia	hematopoietic	0.027412	0.0141624	1.02779	0.999654	1.05672	0.0529234	192611	6872	185739	0.0356781	FALSE	0.0110197	0.023998	1.01108	0.964625	1.05977	0.646095	151209	1782	149427	0.011785	FALSE	-0.00654495	0.0254309	0.993476	0.945171	1.04425	0.796899	30409	1746	28663	0.0574172	FALSE	-0.0360612	0.125614	0.964581	0.754073	1.23385	0.774052	3460	79	3381	0.0228324	FALSE
287.31	Primary thrombocytopenia	hematopoietic	0.0580485	0.0502084	1.05977	0.960444	1.16936	0.247619	197377	526	196851	0.00266495	FALSE	0.00703155	0.0571044	1.00706	0.900421	1.12632	0.902	149738	311	149427	0.00207696	FALSE	0.0149941	0.0860654	1.01511	0.857534	1.20163	0.861694	31526	137	31389	0.00434562	FALSE	NA	NA	NA	NA	NA	NA	NA	NA	NA	NA	NA
287.32	Secondary thrombocytopenia	hematopoietic	0.0746376	0.0404974	1.07749	0.995274	1.16651	0.0653259	196398	810	195588	0.00412428	FALSE	0.0361833	0.103716	1.03685	0.846115	1.27057	0.727188	149521	94	149427	0.000628674	FALSE	-0.0309251	0.0626544	0.969548	0.857505	1.09623	0.621602	31227	264	30963	0.00845422	FALSE	NA	NA	NA	NA	NA	NA	NA	NA	NA	NA	NA
287.4	Qualitative platelet defects	hematopoietic	-0.106391	0.105959	0.899073	0.730468	1.1066	0.315342	197587	118	197469	0.000597205	FALSE	NA	NA	NA	NA	NA	NA	NA	NA	NA	NA	NA	NA	NA	NA	NA	NA	NA	NA	NA	NA	NA	NA	NA	NA	NA	NA	NA	NA	NA	NA	NA	NA	NA
288	Diseases of white blood cells	hematopoietic	-0.0602489	0.0144864	0.94153	0.915173	0.968646	3.19637e-05	188115	6542	181573	0.0347766	FALSE	0.0195893	0.0469198	1.01978	0.930183	1.11801	0.676308	146477	461	146016	0.00314725	FALSE	-0.0345596	0.0239421	0.966031	0.921746	1.01244	0.148889	29403	2048	27355	0.0696528	FALSE	-0.243927	0.250715	0.783545	0.479348	1.28079	0.33059	3421	19	3402	0.00555393	FALSE
288.1	Decreased white blood cell count	hematopoietic	0.065253	0.0239171	1.06743	1.01855	1.11866	0.00636608	195504	2339	193165	0.0119639	FALSE	0.0483076	0.0211429	1.04949	1.00689	1.0939	0.0223237	148322	2306	146016	0.0155473	FALSE	0.025842	0.0336288	1.02618	0.960722	1.0961	0.442222	31008	966	30042	0.0311533	FALSE	-0.0935748	0.171086	0.91067	0.651223	1.27348	0.584415	3443	41	3402	0.0119082	FALSE
288.11	Neutropenia	hematopoietic	0.0753417	0.0315999	1.07825	1.0135	1.14715	0.0171145	196634	1333	195301	0.00677909	FALSE	0.0483076	0.0211429	1.04949	1.00689	1.0939	0.0223237	148322	2306	146016	0.0155473	FALSE	0.0381054	0.037439	1.03884	0.96534	1.11794	0.308772	31193	766	30427	0.0245568	FALSE	-0.0184011	0.232845	0.981767	0.622024	1.54957	0.937011	3424	22	3402	0.00642523	FALSE
288.2	Elevated white blood cell count	hematopoietic	-0.066114	0.0169175	0.936024	0.905496	0.967581	9.30564e-05	189592	4746	184846	0.0250327	FALSE	NA	NA	NA	NA	NA	NA	NA	NA	NA	NA	NA	-0.0511342	0.026565	0.950151	0.901945	1.00093	0.0542456	30023	1576	28447	0.0524931	FALSE	-0.243927	0.250715	0.783545	0.479348	1.28079	0.33059	3421	19	3402	0.00555393	FALSE
288.3	Eosinophilia	hematopoietic	-0.0881428	0.058474	0.91563	0.816481	1.02682	0.131712	197297	388	196909	0.00196658	FALSE	0.072511	0.11087	1.0752	0.865201	1.33618	0.513099	146098	82	146016	0.000561267	FALSE	0.0855409	0.100603	1.08931	0.894365	1.32674	0.39517	31592	100	31492	0.00316536	FALSE	NA	NA	NA	NA	NA	NA	NA	NA	NA	NA	NA
289	Other diseases of blood and blood-forming organs	hematopoietic	0.097613	0.0296926	1.10254	1.0402	1.1686	0.00101098	194710	1511	193199	0.00776026	FALSE	0.00743477	0.0352615	1.00746	0.940186	1.07955	0.833007	146835	819	146016	0.00557769	FALSE	-0.00182321	0.0588684	0.998178	0.889403	1.12026	0.975293	31120	296	30824	0.00951157	FALSE	-0.147921	0.142833	0.862499	0.651893	1.14114	0.300377	3461	59	3402	0.0170471	FALSE
289.1	Myelofibrosis	hematopoietic	0.00542752	0.122616	1.00544	0.79065	1.27859	0.964694	197843	88	197755	0.000444797	FALSE	-0.112632	0.122242	0.893479	0.70312	1.13538	0.356851	146084	68	146016	0.000465486	FALSE	0.0468135	0.118311	1.04793	0.83104	1.32142	0.692341	31642	72	31570	0.00227546	FALSE	NA	NA	NA	NA	NA	NA	NA	NA	NA	NA	NA
289.3	Personal history of diseases of blood and blood-forming organs	hematopoietic	0.198934	0.111166	1.2201	0.981226	1.51713	0.0735321	197293	107	197186	0.000542341	FALSE	0.018002	0.0588103	1.01817	0.907314	1.14256	0.759527	146309	293	146016	0.00200261	FALSE	NA	NA	NA	NA	NA	NA	NA	NA	NA	NA	NA	-0.114205	0.194372	0.892076	0.609465	1.30573	0.55683	3433	31	3402	0.00903	FALSE
289.4	Lymphadenitis	hematopoietic	0.0289247	0.0180763	1.02935	0.993516	1.06647	0.109567	191326	4131	187195	0.0215914	FALSE	0.0695846	0.0215942	1.07206	1.02763	1.11841	0.00127133	148218	2202	146016	0.0148565	FALSE	0.0207152	0.0301686	1.02093	0.962313	1.08312	0.492305	29744	1183	28561	0.0397727	FALSE	0.0105074	0.201877	1.01056	0.680334	1.50108	0.95849	3432	30	3402	0.00874126	FALSE
289.5	Diseases of spleen	hematopoietic	0.0492624	0.0478162	1.0505	0.956516	1.15371	0.302895	197095	580	196515	0.00294274	FALSE	-0.00881949	0.0445055	0.991219	0.908418	1.08157	0.842915	146528	512	146016	0.00349421	FALSE	0.183868	0.0916907	1.20186	1.00416	1.43847	0.0449307	31338	121	31217	0.00386113	FALSE	NA	NA	NA	NA	NA	NA	NA	NA	NA	NA	NA
289.8	Polycythemia, secondary	hematopoietic	0.0139408	0.0283475	1.01404	0.959234	1.07197	0.622874	196559	1659	194900	0.00844021	FALSE	-0.0310276	0.0505596	0.969449	0.877986	1.07044	0.539425	145926	397	145529	0.00272056	FALSE	-0.0106612	0.0835952	0.989395	0.83987	1.16554	0.898518	31570	145	31425	0.00459297	FALSE	-0.240352	0.205481	0.786351	0.525663	1.17632	0.24212	3419	28	3391	0.00818953	FALSE
289.9	Abnormality of red blood cells	hematopoietic	0.0876819	0.059504	1.09164	0.971469	1.22668	0.140604	196599	374	196225	0.00190235	FALSE	0.0731882	0.116337	1.07593	0.856559	1.35149	0.52928	146091	75	146016	0.000513379	FALSE	-0.0459563	0.135074	0.955084	0.732933	1.24457	0.733682	31524	55	31469	0.0017447	FALSE	NA	NA	NA	NA	NA	NA	NA	NA	NA	NA	NA
290	Delirium dementia and amnestic and other cognitive disorders	mental disorders	-0.0181568	0.0115918	0.982007	0.959947	1.00457	0.117267	190929	10729	180200	0.0561937	FALSE	0.00163152	0.0189142	1.00163	0.96518	1.03946	0.931261	147778	2960	144818	0.02003	FALSE	-0.0216271	0.0364645	0.978605	0.911105	1.05111	0.553115	30743	825	29918	0.0268354	FALSE	-0.105208	0.167972	0.900137	0.647631	1.25109	0.531089	3463	47	3416	0.013572	FALSE
290.1	Dementias	mental disorders	-0.0244793	0.0152969	0.975818	0.946995	1.00552	0.109536	195167	6046	189121	0.0309786	FALSE	-0.0387318	0.0227932	0.962009	0.919977	1.00596	0.0892674	146839	2021	144818	0.0137634	FALSE	0.000543015	0.0466515	1.00054	0.913115	1.09634	0.990713	31365	492	30873	0.0156863	FALSE	-0.161173	0.183511	0.851145	0.594013	1.21958	0.379793	3456	40	3416	0.0115741	FALSE
290.11	Alzheimer's disease	mental disorders	-0.0355028	0.0322885	0.96512	0.905935	1.02817	0.271529	197011	1304	195707	0.00661892	FALSE	-0.0229119	0.0316428	0.977349	0.918575	1.03988	0.469018	145854	1036	144818	0.00710299	FALSE	-0.143956	0.0753453	0.865926	0.747043	1.00373	0.0560531	31569	177	31392	0.00560677	FALSE	NA	NA	NA	NA	NA	NA	NA	NA	NA	NA	NA
290.12	Dementia with cerebral degenerations	mental disorders	-0.0308777	0.0496174	0.969594	0.879741	1.06862	0.533735	197367	542	196825	0.00274615	FALSE	-0.0110977	0.102704	0.988964	0.808644	1.20949	0.913952	144914	96	144818	0.000662462	FALSE	0.214061	0.126451	1.2387	0.96678	1.5871	0.0904877	31618	63	31555	0.00199254	FALSE	NA	NA	NA	NA	NA	NA	NA	NA	NA	NA	NA
290.13	Senile dementia	mental disorders	-0.16082	0.085632	0.851445	0.719888	1.00704	0.0603759	197633	182	197451	0.000920899	FALSE	-0.0625983	0.0282865	0.939321	0.888661	0.992869	0.0268969	146120	1302	144818	0.00891048	FALSE	-0.118947	0.113544	0.887855	0.710708	1.10916	0.29483	31595	77	31518	0.00243709	FALSE	NA	NA	NA	NA	NA	NA	NA	NA	NA	NA	NA
290.16	Vascular dementia	mental disorders	-0.0600796	0.0320798	0.94169	0.884303	1.0028	0.0610933	196871	1310	195561	0.0066541	FALSE	NA	NA	NA	NA	NA	NA	NA	NA	NA	NA	NA	-0.0564439	0.124253	0.94512	0.740833	1.20574	0.649637	31628	65	31563	0.00205514	FALSE	NA	NA	NA	NA	NA	NA	NA	NA	NA	NA	NA
290.2	Delirium due to conditions classified elsewhere	mental disorders	-0.0384994	0.0271912	0.962232	0.912293	1.01491	0.156811	195345	1806	193539	0.00924518	FALSE	NA	NA	NA	NA	NA	NA	NA	NA	NA	NA	NA	-0.0812684	0.0531956	0.921946	0.830662	1.02326	0.12658	30891	370	30521	0.0119776	FALSE	NA	NA	NA	NA	NA	NA	NA	NA	NA	NA	NA
290.3	Other persistent mental disorders due to conditions classified elsewhere	mental disorders	-0.0301234	0.0152802	0.970326	0.941696	0.999826	0.0486785	193949	5838	188111	0.0301007	FALSE	NA	NA	NA	NA	NA	NA	NA	NA	NA	NA	NA	0.00724769	0.0552317	1.00727	0.903927	1.12244	0.895599	31364	341	31023	0.0108723	FALSE	NA	NA	NA	NA	NA	NA	NA	NA	NA	NA	NA
291	Other specified nonpsychotic and/or transient mental disorders	mental disorders	-0.0166833	0.0220508	0.983455	0.941856	1.02689	0.4493	192515	2763	189752	0.0143521	FALSE	-0.0308657	0.0479151	0.969606	0.882692	1.06508	0.519463	145261	443	144818	0.00304968	FALSE	-0.0296778	0.0299161	0.970758	0.915474	1.02938	0.32118	30390	1262	29128	0.0415268	FALSE	0.0423638	0.198943	1.04327	0.706406	1.54079	0.831371	3447	31	3416	0.00899333	FALSE
291.1	Transient mental disorders due to conditions classified elsewhere	mental disorders	-0.049619	0.0620608	0.951592	0.842604	1.07468	0.423988	197407	343	197064	0.00173753	FALSE	NA	NA	NA	NA	NA	NA	NA	NA	NA	NA	NA	-0.0301276	0.18013	0.970322	0.681688	1.38117	0.86717	31613	31	31582	0.000980609	FALSE	NA	NA	NA	NA	NA	NA	NA	NA	NA	NA	NA
291.4	Specific nonpsychotic mental disorders due to brain damage	mental disorders	0.0057481	0.0301112	1.00576	0.948124	1.06691	0.848607	196168	1472	194696	0.00750377	FALSE	-0.0135063	0.193073	0.986584	0.675752	1.44039	0.94423	144845	27	144818	0.000186406	FALSE	-0.0894558	0.0994052	0.914429	0.752548	1.11113	0.368168	31540	102	31438	0.00323399	FALSE	0.0355701	0.206419	1.03621	0.691418	1.55294	0.863186	3445	29	3416	0.008418	FALSE
291.8	Alteration of consciousness	mental disorders	-0.0335363	0.0379972	0.96702	0.897618	1.04179	0.377452	194152	920	193232	0.00473856	FALSE	-0.0321514	0.0494609	0.96836	0.878891	1.06694	0.515669	145234	416	144818	0.00286434	FALSE	-0.027006	0.0314615	0.973355	0.915147	1.03527	0.390682	30496	1127	29369	0.0369557	FALSE	NA	NA	NA	NA	NA	NA	NA	NA	NA	NA	NA
292	Neurological disorders	mental disorders	-0.0277795	0.0084706	0.972603	0.956589	0.988885	0.00103985	184821	20793	164028	0.112503	FALSE	-0.0372379	0.0148061	0.963447	0.93589	0.991816	0.0119019	149636	4818	144818	0.0321981	FALSE	-0.0508968	0.0210318	0.950377	0.911997	0.990372	0.0155207	29719	2868	26851	0.0965039	FALSE	-0.0866443	0.0981036	0.917003	0.756595	1.11142	0.377132	3551	135	3416	0.0380175	FALSE
292.1	Aphasia/speech disturbance	mental disorders	-0.00897131	0.0177018	0.991069	0.957273	1.02606	0.612295	193935	4315	189620	0.0222497	FALSE	-0.026574	0.0307034	0.973776	0.916904	1.03418	0.38676	145903	1085	144818	0.00743645	FALSE	-0.0261324	0.0422094	0.974206	0.896853	1.05823	0.535841	30952	593	30359	0.0191587	FALSE	-0.162886	0.259477	0.849688	0.510962	1.41296	0.530171	3434	18	3416	0.0052417	FALSE
292.11	Aphasia	mental disorders	0.0183177	0.039123	1.01849	0.943307	1.09966	0.639636	196832	869	195963	0.00441493	FALSE	NA	NA	NA	NA	NA	NA	NA	NA	NA	NA	NA	0.0282209	0.071821	1.02862	0.893554	1.18411	0.694368	31472	198	31274	0.00629131	FALSE	NA	NA	NA	NA	NA	NA	NA	NA	NA	NA	NA
292.12	Symbolic dysfunction	mental disorders	0.0128678	0.0753497	1.01295	0.873875	1.17416	0.864401	197542	233	197309	0.0011795	FALSE	-0.408637	0.177985	0.664556	0.468843	0.941965	0.0216809	144850	32	144818	0.000220918	FALSE	-0.0910962	0.169965	0.91293	0.654275	1.27384	0.591979	31628	35	31593	0.00110661	FALSE	NA	NA	NA	NA	NA	NA	NA	NA	NA	NA	NA
292.2	Mild cognitive impairment	mental disorders	-0.0251499	0.0148685	0.975164	0.947155	1.004	0.0907439	193046	6197	186849	0.0321012	FALSE	NA	NA	NA	NA	NA	NA	NA	NA	NA	NA	NA	0.0798433	0.0821349	1.08312	0.922064	1.2723	0.331001	31513	151	31362	0.00479167	FALSE	-0.349123	0.299137	0.705306	0.392416	1.26768	0.24317	3431	15	3416	0.0043719	FALSE
292.3	Memory loss	mental disorders	-0.029812	0.0161125	0.970628	0.940454	1.00177	0.0642781	192095	5237	186858	0.0272626	FALSE	-0.0932414	0.0374082	0.910974	0.846571	0.980276	0.0126833	145546	728	144818	0.00500186	FALSE	0.00880972	0.0433192	1.00885	0.926727	1.09825	0.838848	31177	568	30609	0.0182186	FALSE	-0.152782	0.131212	0.858316	0.663678	1.11004	0.244264	3491	75	3416	0.0214838	FALSE
292.4	Altered mental status	mental disorders	-0.0326715	0.0175081	0.967856	0.935207	1.00165	0.0620299	191857	4417	187440	0.0230224	FALSE	-0.032692	0.0181369	0.967837	0.934036	1.00286	0.0714646	147996	3178	144818	0.0214736	FALSE	-0.0631651	0.0265245	0.938788	0.89123	0.988885	0.0172477	30258	1655	28603	0.0546963	FALSE	-0.316062	0.243198	0.729014	0.452607	1.17422	0.193736	3437	21	3416	0.00610998	FALSE
292.5	Transient alteration of awareness	mental disorders	-0.0653765	0.0526181	0.936715	0.844925	1.03848	0.214062	196176	478	195698	0.00243659	FALSE	NA	NA	NA	NA	NA	NA	NA	NA	NA	NA	NA	0.0827067	0.0915519	1.08622	0.907796	1.29972	0.366321	31455	121	31334	0.00384677	FALSE	NA	NA	NA	NA	NA	NA	NA	NA	NA	NA	NA
292.6	Hallucinations	mental disorders	-0.110933	0.0558738	0.894999	0.802161	0.998581	0.0470986	196810	425	196385	0.00215944	FALSE	-0.0664401	0.0508262	0.935719	0.846996	1.03374	0.191144	145212	394	144818	0.00271327	FALSE	0.0164134	0.136437	1.01655	0.77802	1.32821	0.904245	31504	54	31450	0.00171407	FALSE	NA	NA	NA	NA	NA	NA	NA	NA	NA	NA	NA
293	Symptoms involving head and neck	mental disorders	0.154934	0.0911758	1.16758	0.976509	1.39604	0.0892656	196657	159	196498	0.000808514	FALSE	-0.0460783	0.025681	0.954967	0.908089	1.00427	0.0727728	151433	1547	149886	0.0102157	FALSE	0.073895	0.109434	1.07669	0.86884	1.33427	0.499519	31266	85	31181	0.00271861	FALSE	NA	NA	NA	NA	NA	NA	NA	NA	NA	NA	NA
293.1	Swelling, mass, or lump in head and neck [Space-occupying lesion, intracranial NOS]	mental disorders	-0.0033033	0.0197045	0.996702	0.958943	1.03595	0.866865	191817	3471	188346	0.0180954	FALSE	0.0164099	0.0405079	1.01655	0.938957	1.10054	0.6854	150504	618	149886	0.0041062	FALSE	-0.068513	0.0382502	0.933781	0.866335	1.00648	0.073264	30557	716	29841	0.0234316	FALSE	-0.3615	0.242873	0.69663	0.432777	1.12135	0.136637	3683	21	3662	0.00570187	FALSE
295	Schizophrenia and other psychotic disorders	mental disorders	-0.0270213	0.014888	0.97334	0.945348	1.00216	0.0695273	193995	6189	187806	0.0319029	FALSE	-0.0326024	0.0418276	0.967923	0.891737	1.05062	0.435717	140328	580	139748	0.00413317	FALSE	-0.015154	0.0494256	0.98496	0.894019	1.08515	0.759146	31031	430	30601	0.0138571	FALSE	-0.112847	0.184889	0.893288	0.621742	1.28343	0.541631	2712	37	2675	0.0136431	FALSE
295.1	Schizophrenia	mental disorders	-0.00238622	0.0198357	0.997617	0.959576	1.03717	0.904246	196493	3426	193067	0.0174357	FALSE	-0.0292607	0.0467343	0.971163	0.886158	1.06432	0.531244	140212	464	139748	0.00330927	FALSE	-0.00562814	0.0918679	0.994388	0.830532	1.19057	0.951149	31624	120	31504	0.00379459	FALSE	-0.0669156	0.20166	0.935274	0.629916	1.38866	0.740022	2706	31	2675	0.011456	FALSE
295.2	Paranoid disorders	mental disorders	0.00692424	0.0377527	1.00695	0.935129	1.08428	0.854476	196911	930	195981	0.00472295	FALSE	NA	NA	NA	NA	NA	NA	NA	NA	NA	NA	NA	-0.207773	0.11754	0.812391	0.645227	1.02286	0.0771155	31508	73	31435	0.00231687	FALSE	NA	NA	NA	NA	NA	NA	NA	NA	NA	NA	NA
295.3	Psychosis	mental disorders	-0.0232717	0.0193847	0.976997	0.940573	1.01483	0.229937	194496	3595	190901	0.0184837	FALSE	-0.0617506	0.0818551	0.940117	0.800766	1.10372	0.450615	139899	151	139748	0.00107935	FALSE	0.0502697	0.0617079	1.05155	0.931762	1.18675	0.415279	31177	273	30904	0.00875646	FALSE	NA	NA	NA	NA	NA	NA	NA	NA	NA	NA	NA
296	Mood disorders	mental disorders	-0.019291	0.00557806	0.980894	0.970228	0.991677	0.000543439	186633	76006	110627	0.407248	FALSE	-0.0193883	0.0113173	0.980798	0.959282	1.0028	0.0866846	148123	8375	139748	0.0565408	FALSE	0.00115182	0.01861	1.00115	0.965293	1.03834	0.950649	29849	3681	26168	0.123321	FALSE	-0.0293585	0.0558252	0.971068	0.870423	1.08335	0.598958	3128	453	2675	0.144821	FALSE
296.1	Bipolar	mental disorders	-0.0172132	0.012048	0.982934	0.959995	1.00642	0.153086	195135	9776	185359	0.0500986	FALSE	0.0363497	0.0413059	1.03702	0.956371	1.12447	0.378853	140342	594	139748	0.00423252	FALSE	-0.0500696	0.0402494	0.951163	0.87901	1.02924	0.213505	31368	644	30724	0.0205305	FALSE	-0.0144372	0.139811	0.985667	0.749411	1.2964	0.917755	2739	64	2675	0.0233662	FALSE
296.2	Depression	mental disorders	-0.0161699	0.00562318	0.98396	0.973175	0.994865	0.00403294	186048	71556	114492	0.38461	FALSE	-0.0204338	0.0115387	0.979774	0.957864	1.00218	0.0765773	147786	8038	139748	0.0543895	FALSE	0.0105593	0.0205892	1.01062	0.970644	1.05223	0.60805	29867	2951	26916	0.0988047	FALSE	-0.021503	0.0591524	0.978727	0.871585	1.09904	0.716217	3074	399	2675	0.129798	FALSE
296.22	Major depressive disorder	mental disorders	-0.0105139	0.00599449	0.989541	0.977983	1.00124	0.0794425	185879	55299	130580	0.2975	FALSE	-0.0209327	0.0115622	0.979285	0.957342	1.00173	0.0702274	147752	8004	139748	0.0541719	FALSE	0.0246411	0.0335863	1.02495	0.959649	1.09469	0.463154	31133	976	30157	0.0313494	FALSE	-0.0181277	0.0593208	0.982036	0.874243	1.10312	0.759919	3072	397	2675	0.129232	FALSE
297	Suicidal ideation or attempt	mental disorders	-0.0163364	0.013144	0.983796	0.958775	1.00947	0.213911	192003	8210	183793	0.0427597	FALSE	0.0957212	0.0782621	1.10045	0.943959	1.28289	0.221297	139913	165	139748	0.0011793	FALSE	0.0880258	0.0578122	1.09202	0.975031	1.22304	0.127855	31322	307	31015	0.00980142	FALSE	NA	NA	NA	NA	NA	NA	NA	NA	NA	NA	NA
297.1	Suicidal ideation	mental disorders	-0.0247611	0.0143109	0.975543	0.94856	1.00329	0.0835905	193658	6856	186802	0.0354026	FALSE	NA	NA	NA	NA	NA	NA	NA	NA	NA	NA	NA	0.0977278	0.0654207	1.10266	0.969964	1.25352	0.135218	31393	239	31154	0.00761316	FALSE	NA	NA	NA	NA	NA	NA	NA	NA	NA	NA	NA
297.2	Suicide or self-inflicted injury	mental disorders	-0.0318977	0.0253742	0.968606	0.921612	1.018	0.208719	195983	2091	193892	0.0106693	FALSE	0.0896961	0.0852914	1.09384	0.92545	1.29287	0.292963	139887	139	139748	0.000993659	FALSE	0.0108689	0.120587	1.01093	0.798131	1.28046	0.928182	31550	69	31481	0.002187	FALSE	NA	NA	NA	NA	NA	NA	NA	NA	NA	NA	NA
300	Anxiety disorders	mental disorders	-0.0257172	0.00572369	0.974611	0.963738	0.985606	7.01918e-06	184727	73731	110996	0.399135	TRUE	-0.0157479	0.0138038	0.984375	0.9581	1.01137	0.253938	145257	5509	139748	0.0379259	FALSE	0.023001	0.0205397	1.02327	0.982891	1.0653	0.262786	29680	2847	26833	0.0959232	FALSE	-0.00689309	0.0579457	0.993131	0.886507	1.11258	0.905309	3091	416	2675	0.134584	FALSE
300.1	Anxiety disorder	mental disorders	-0.0170912	0.00637242	0.983054	0.970852	0.995409	0.00731725	181945	46596	135349	0.256099	FALSE	-0.0141988	0.0144644	0.985902	0.958343	1.01425	0.32628	144748	5000	139748	0.0345428	FALSE	0.0313473	0.0227913	1.03184	0.986765	1.07898	0.169005	29949	2232	27717	0.0745267	FALSE	-0.0115817	0.0612841	0.988485	0.876605	1.11464	0.850106	3041	366	2675	0.120355	FALSE
300.11	Generalized anxiety disorder	mental disorders	-0.00113944	0.0106318	0.998861	0.978262	1.01989	0.914652	190997	12710	178287	0.0665455	FALSE	0.0576211	0.093823	1.05931	0.881375	1.27318	0.539118	139863	115	139748	0.000822233	FALSE	0.0649496	0.0507955	1.06711	0.965982	1.17881	0.201021	31376	404	30972	0.0128761	FALSE	-0.271301	0.140219	0.762387	0.579187	1.00354	0.0530107	2737	62	2675	0.0226525	FALSE
300.12	Agorophobia, social phobia, and panic disorder	mental disorders	-0.0125608	0.0142108	0.987518	0.960392	1.01541	0.376753	194214	6880	187334	0.0354248	FALSE	-0.0712272	0.0432132	0.93125	0.855623	1.01356	0.0992968	140292	544	139748	0.00387763	FALSE	0.0129592	0.0730883	1.01304	0.877837	1.16907	0.859266	31487	190	31297	0.00603424	FALSE	-0.330957	0.223357	0.718236	0.463598	1.11274	0.138409	2699	24	2675	0.00889218	FALSE
300.13	Phobia	mental disorders	0.0350546	0.0480327	1.03568	0.942622	1.13792	0.465508	196845	574	196271	0.002916	FALSE	0.0324527	0.0500225	1.03299	0.936514	1.13939	0.516492	140153	405	139748	0.0028897	FALSE	NA	NA	NA	NA	NA	NA	NA	NA	NA	NA	NA	NA	NA	NA	NA	NA	NA	NA	NA	NA	NA	NA
300.3	Obsessive-compulsive disorders	mental disorders	0.0541921	0.0285641	1.05569	0.998208	1.11648	0.0578007	196795	1634	195161	0.00830306	FALSE	0.0186388	0.0961643	1.01881	0.843797	1.23013	0.846315	139857	109	139748	0.000779367	FALSE	-0.00468967	0.0753863	0.995321	0.858604	1.15381	0.950397	31548	178	31370	0.0056422	FALSE	0.0577111	0.30688	1.05941	0.580553	1.93324	0.850831	2688	13	2675	0.00483631	FALSE
300.4	Dysthymic disorder	mental disorders	0.00516999	0.0110452	1.00518	0.983656	1.02718	0.639731	190882	11540	179342	0.0604562	FALSE	-0.24293	0.1974	0.784327	0.53268	1.15486	0.218456	139774	26	139748	0.000186015	FALSE	-0.00876321	0.0546974	0.991275	0.890502	1.10345	0.872714	31204	351	30853	0.0112486	FALSE	-0.117701	0.170475	0.888962	0.636461	1.24164	0.489926	2717	42	2675	0.0154582	FALSE
300.8	Acute reaction to stress	mental disorders	0.00546218	0.0334999	1.00548	0.941578	1.07371	0.870479	194851	1184	193667	0.00607644	FALSE	-0.199256	0.115373	0.81934	0.653516	1.02724	0.0841589	139824	76	139748	0.00054354	FALSE	0.0324671	0.1587	1.033	0.756854	1.4099	0.837899	31565	40	31525	0.00126723	FALSE	NA	NA	NA	NA	NA	NA	NA	NA	NA	NA	NA
300.9	Posttraumatic stress disorder	mental disorders	-0.0342844	0.00654641	0.966297	0.953977	0.978775	1.63091e-07	191035	42567	148468	0.222823	TRUE	0.0376714	0.0649267	1.03839	0.914311	1.17931	0.56177	139988	240	139748	0.00171443	FALSE	-0.0129476	0.0630141	0.987136	0.872445	1.1169	0.837203	31545	255	31290	0.00808369	FALSE	-0.401349	0.234531	0.669417	0.422727	1.06007	0.0870286	2697	22	2675	0.00815721	FALSE
301	Personality disorders	mental disorders	-0.028885	0.0145556	0.971528	0.944203	0.999644	0.0472043	194201	6524	187677	0.0335941	FALSE	0.0808699	0.0703077	1.08423	0.944657	1.24442	0.25005	139952	204	139748	0.00145764	FALSE	0.04047	0.101946	1.0413	0.852703	1.27161	0.691386	31557	98	31459	0.00310549	FALSE	-0.358712	0.301208	0.698576	0.387097	1.26069	0.233688	2688	13	2675	0.00483631	FALSE
301.1	Schizoid personality disorder	mental disorders	0.0253815	0.0439462	1.02571	0.941056	1.11797	0.563562	197299	686	196613	0.00347696	FALSE	-0.193548	0.21443	0.82403	0.541273	1.2545	0.36673	139770	22	139748	0.000157401	FALSE	NA	NA	NA	NA	NA	NA	NA	NA	NA	NA	NA	NA	NA	NA	NA	NA	NA	NA	NA	NA	NA	NA
301.2	Antisocial/borderline personality disorder	mental disorders	0.000749934	0.0261231	1.00075	0.9508	1.05332	0.977098	196496	1965	194531	0.0100002	FALSE	0.169978	0.129573	1.18528	0.919446	1.52797	0.189575	139808	60	139748	0.00042916	FALSE	0.0138414	0.149702	1.01394	0.756106	1.35969	0.926333	31616	45	31571	0.00142333	FALSE	NA	NA	NA	NA	NA	NA	NA	NA	NA	NA	NA
302	Sexual and gender identity disorders	mental disorders	0.00818426	0.0239127	1.00822	0.962054	1.0566	0.732159	194617	2342	192275	0.0120339	FALSE	-0.0746443	0.190255	0.928074	0.639196	1.34751	0.694808	139776	28	139748	0.000200321	FALSE	-0.0294072	0.0938397	0.971021	0.807887	1.1671	0.753994	31372	115	31257	0.00366569	FALSE	0.413048	0.221915	1.51142	0.978334	2.33497	0.0627027	2701	26	2675	0.00962606	FALSE
302.1	Decreased libido	mental disorders	0.0451783	0.0376212	1.04621	0.971845	1.12628	0.2298	195849	937	194912	0.0047843	FALSE	NA	NA	NA	NA	NA	NA	NA	NA	NA	NA	NA	-0.0166316	0.12179	0.983506	0.774653	1.24867	0.891379	31442	68	31374	0.00216271	FALSE	0.180387	0.240365	1.19768	0.747719	1.91842	0.452971	2697	22	2675	0.00815721	FALSE
303	Psychogenic and somatoform disorders	mental disorders	0.00165796	0.019523	1.00166	0.964055	1.04073	0.932322	194681	3533	191148	0.0181476	FALSE	0.0200108	0.069724	1.02021	0.889898	1.16961	0.774112	139956	208	139748	0.00148618	FALSE	-0.0258054	0.10448	0.974525	0.794068	1.19599	0.804917	31500	93	31407	0.00295238	FALSE	NA	NA	NA	NA	NA	NA	NA	NA	NA	NA	NA
303.1	Dissociative disorder	mental disorders	-0.0388562	0.0880864	0.961889	0.809365	1.14316	0.65913	197604	170	197434	0.000860306	FALSE	0.389151	0.224408	1.47573	0.950574	2.29101	0.0828967	139768	20	139748	0.000143094	FALSE	NA	NA	NA	NA	NA	NA	NA	NA	NA	NA	NA	NA	NA	NA	NA	NA	NA	NA	NA	NA	NA	NA
303.3	Psychogenic disorder	mental disorders	-0.122558	0.0667298	0.884655	0.776198	1.00827	0.0662653	196858	297	196561	0.0015087	FALSE	-0.041789	0.0807685	0.959072	0.818653	1.12358	0.604882	139903	155	139748	0.00110791	FALSE	NA	NA	NA	NA	NA	NA	NA	NA	NA	NA	NA	NA	NA	NA	NA	NA	NA	NA	NA	NA	NA	NA
303.31	Gastrointestinal malfunction arising from mental factors	mental disorders	-0.242012	0.225984	0.785047	0.504121	1.22252	0.284202	197739	26	197713	0.000131486	FALSE	NA	NA	NA	NA	NA	NA	NA	NA	NA	NA	NA	NA	NA	NA	NA	NA	NA	NA	NA	NA	NA	NA	NA	NA	NA	NA	NA	NA	NA	NA	NA	NA	NA
303.4	Somatoform disorder	mental disorders	0.0129641	0.0205792	1.01305	0.973	1.05475	0.52872	195530	3174	192356	0.0162328	FALSE	0.136241	0.139199	1.14596	0.872328	1.50542	0.327704	139800	52	139748	0.00037196	FALSE	-0.0543931	0.113186	0.94706	0.758633	1.18229	0.630827	31595	79	31516	0.0025004	FALSE	NA	NA	NA	NA	NA	NA	NA	NA	NA	NA	NA
304	Adjustment reaction	mental disorders	-0.0124385	0.00757067	0.987639	0.973092	1.0024	0.100387	182160	28224	153936	0.154941	FALSE	-0.140978	0.0803631	0.868508	0.741938	1.01667	0.0793851	139905	157	139748	0.00112219	FALSE	0.0209385	0.0382843	1.02116	0.947339	1.10073	0.584433	30925	733	30192	0.0237025	FALSE	0.31737	0.176208	1.37351	0.972391	1.9401	0.071685	2716	41	2675	0.0150957	FALSE
305.2	Eating disorder	mental disorders	0.0552653	0.0591706	1.05682	0.941097	1.18678	0.350304	197553	377	197176	0.00190835	FALSE	NA	NA	NA	NA	NA	NA	NA	NA	NA	NA	NA	-0.0773297	0.158101	0.925585	0.678949	1.26181	0.624761	31605	40	31565	0.00126562	FALSE	NA	NA	NA	NA	NA	NA	NA	NA	NA	NA	NA
306	Other mental disorder	mental disorders	-0.0112984	0.0108212	0.988765	0.968015	1.00996	0.296438	181012	12181	168831	0.0672939	FALSE	-0.0072027	0.0675009	0.992823	0.869789	1.13326	0.915023	139970	222	139748	0.00158605	FALSE	-0.0860081	0.103557	0.917587	0.749027	1.12408	0.406234	31426	95	31331	0.00302297	FALSE	-0.117831	0.194986	0.888846	0.606529	1.30257	0.54564	2708	33	2675	0.0121861	FALSE
306.9	Tension headache	mental disorders	-0.0460239	0.0420654	0.955019	0.879438	1.0371	0.27391	196034	750	195284	0.00382587	FALSE	-0.00631574	0.0769237	0.993704	0.85463	1.15541	0.934564	139919	171	139748	0.00122214	FALSE	NA	NA	NA	NA	NA	NA	NA	NA	NA	NA	NA	NA	NA	NA	NA	NA	NA	NA	NA	NA	NA	NA
312	Conduct disorders	mental disorders	-0.0051917	0.0246345	0.994822	0.947929	1.04403	0.833083	196248	2204	194044	0.0112307	FALSE	NA	NA	NA	NA	NA	NA	NA	NA	NA	NA	NA	0.0585563	0.0584306	1.0603	0.94557	1.18896	0.316271	31381	302	31079	0.00962366	FALSE	NA	NA	NA	NA	NA	NA	NA	NA	NA	NA	NA
312.3	Impulse control disorder	mental disorders	-0.00552908	0.026758	0.994486	0.943674	1.04803	0.836297	196939	1864	195075	0.00946486	FALSE	NA	NA	NA	NA	NA	NA	NA	NA	NA	NA	NA	-0.0173971	0.129695	0.982753	0.762159	1.26719	0.893293	31638	60	31578	0.00189645	FALSE	NA	NA	NA	NA	NA	NA	NA	NA	NA	NA	NA
313	Pervasive developmental disorders	mental disorders	0.0641232	0.0163579	1.06622	1.03258	1.10096	8.85448e-05	196066	5301	190765	0.0270368	FALSE	0.227739	0.081874	1.25576	1.06958	1.47434	0.00540944	151356	150	151206	0.000991041	FALSE	0.0945287	0.0352104	1.09914	1.02584	1.17767	0.00725987	31248	898	30350	0.0287378	FALSE	0.0973633	0.170055	1.10226	0.789825	1.53829	0.566956	3678	43	3635	0.0116911	FALSE
313.1	Attention deficit hyperactivity disorder	mental disorders	0.0700256	0.0171646	1.07254	1.03705	1.10923	4.51039e-05	196574	4808	191766	0.024459	FALSE	NA	NA	NA	NA	NA	NA	NA	NA	NA	NA	NA	0.084039	0.04311	1.08767	0.999544	1.18357	0.0512466	31347	567	30780	0.0180879	FALSE	0.0183921	0.204228	1.01856	0.682567	1.51995	0.928242	3665	30	3635	0.00818554	FALSE
313.2	Tics and stuttering	mental disorders	0.00541454	0.0632377	1.00543	0.888224	1.1381	0.931767	197550	331	197219	0.00167553	FALSE	-0.229118	0.213975	0.795235	0.522825	1.20958	0.284273	151228	22	151206	0.000145476	FALSE	-0.0859392	0.123882	0.91765	0.719825	1.16984	0.487858	31613	64	31549	0.00202448	FALSE	NA	NA	NA	NA	NA	NA	NA	NA	NA	NA	NA
313.3	Autism	mental disorders	0.205735	0.0937821	1.22843	1.02216	1.47631	0.0282532	197770	150	197620	0.000758457	FALSE	0.334514	0.0965075	1.39726	1.15646	1.68821	0.000527864	151314	108	151206	0.000713748	FALSE	0.176537	0.0553899	1.19308	1.07034	1.3299	0.00143676	31549	346	31203	0.0109671	FALSE	NA	NA	NA	NA	NA	NA	NA	NA	NA	NA	NA
315	Develomental delays and disorders	mental disorders	0.00296172	0.0422608	1.00297	0.923237	1.08958	0.944128	195994	743	195251	0.00379093	FALSE	-0.0172115	0.0386827	0.982936	0.911166	1.06036	0.656363	151885	679	151206	0.00447049	FALSE	-0.00771172	0.0381025	0.992318	0.92091	1.06926	0.839609	31018	800	30218	0.0257915	FALSE	NA	NA	NA	NA	NA	NA	NA	NA	NA	NA	NA
315.1	Learning disorder	mental disorders	-0.0452575	0.0908643	0.955751	0.799834	1.14206	0.618429	197666	160	197506	0.000809446	FALSE	0.121526	0.0806262	1.12922	0.964157	1.32254	0.131739	151361	155	151206	0.00102404	FALSE	NA	NA	NA	NA	NA	NA	NA	NA	NA	NA	NA	NA	NA	NA	NA	NA	NA	NA	NA	NA	NA	NA
315.2	Speech and language disorder	mental disorders	0.0455609	0.0869109	1.04661	0.882687	1.24099	0.600121	197506	175	197331	0.000886049	FALSE	0.112442	0.0933785	1.11901	0.931853	1.34375	0.228532	151322	116	151206	0.000766577	FALSE	0.052194	0.0606048	1.05358	0.935577	1.18647	0.389117	31429	314	31115	0.00999077	FALSE	NA	NA	NA	NA	NA	NA	NA	NA	NA	NA	NA
315.3	Mental retardation	mental disorders	NA	NA	NA	NA	NA	NA	NA	NA	NA	#VALUE!	NA	NA	NA	NA	NA	NA	NA	NA	NA	NA	NA	NA	-0.014894	0.0745477	0.985216	0.851286	1.14022	0.841644	31531	189	31342	0.0059941	FALSE	NA	NA	NA	NA	NA	NA	NA	NA	NA	NA	NA
316	Substance addiction and disorders	mental disorders	-0.0371438	0.008408	0.963538	0.947789	0.979548	9.97679e-06	189396	22348	167048	0.117996	TRUE	-0.0404304	0.0566516	0.960376	0.859446	1.07316	0.475433	141417	316	141101	0.00223453	FALSE	-0.0206081	0.0331967	0.979603	0.917894	1.04546	0.534739	30911	979	29932	0.0316716	FALSE	-0.111426	0.136527	0.894557	0.684533	1.16902	0.414413	3325	66	3259	0.0198496	FALSE
316.1	Polyneuropathy due to drugs	mental disorders	0.306209	0.0944117	1.35827	1.12881	1.63437	0.00118137	197618	148	197470	0.00074892	FALSE	-0.0327242	0.106086	0.967805	0.786115	1.19149	0.757726	141191	90	141101	0.000637434	FALSE	-0.0679859	0.102255	0.934274	0.764598	1.1416	0.506136	31605	97	31508	0.00306913	FALSE	NA	NA	NA	NA	NA	NA	NA	NA	NA	NA	NA
317	Alcohol-related disorders	mental disorders	-0.0238107	0.00697907	0.976471	0.963204	0.989919	0.000645516	187822	34475	153347	0.183551	FALSE	-0.0559993	0.0141597	0.94554	0.919659	0.972149	7.6587e-05	146352	5251	141101	0.0358793	FALSE	-0.0770735	0.0313404	0.925822	0.870663	0.984475	0.0139233	30932	1066	29866	0.0344627	FALSE	-0.215413	0.139655	0.806208	0.613155	1.06005	0.122962	3321	62	3259	0.0186691	FALSE
317.1	Alcoholism	mental disorders	-0.0258388	0.00800359	0.974492	0.959325	0.9899	0.00124486	187979	24335	163644	0.129456	FALSE	-0.0458117	0.0158136	0.955222	0.926069	0.985292	0.00376774	145281	4180	141101	0.0287718	FALSE	-0.0862381	0.0368045	0.917376	0.85353	0.985998	0.0191222	31010	760	30250	0.0245082	FALSE	-0.20248	0.160351	0.816703	0.596445	1.1183	0.206687	3306	47	3259	0.0142166	FALSE
317.11	Alcoholic liver damage	mental disorders	-0.0576882	0.0205142	0.943944	0.906743	0.982672	0.00492173	195716	3197	192519	0.0163349	FALSE	-0.100834	0.03294	0.904083	0.847558	0.964379	0.002205	142043	942	141101	0.00663179	FALSE	-0.10138	0.0526452	0.90359	0.815002	1.00181	0.0541397	31513	365	31148	0.0115825	FALSE	0.193909	0.264092	1.21399	0.723459	2.03711	0.462797	3277	18	3259	0.00549283	FALSE
318	Tobacco use disorder	mental disorders	-0.031699	0.00575045	0.968798	0.95794	0.979779	3.53877e-08	177179	62685	114494	0.353795	TRUE	-0.0517226	0.0128612	0.949592	0.925954	0.973834	5.78028e-05	147539	6438	141101	0.0436359	FALSE	-0.00244592	0.0173753	0.997557	0.964157	1.03211	0.888052	27750	4299	23451	0.154919	FALSE	-0.0650369	0.0744793	0.937033	0.809761	1.08431	0.382542	3493	234	3259	0.0669911	FALSE
320	Meningitis	neurological	-0.0323254	0.0658686	0.968191	0.850928	1.10161	0.623599	197492	305	197187	0.00154437	FALSE	0.125554	0.0683632	1.13378	0.991598	1.29634	0.066273	151514	216	151298	0.00142561	FALSE	0.0223808	0.0784777	1.02263	0.876836	1.19267	0.775501	31516	165	31351	0.00523544	FALSE	NA	NA	NA	NA	NA	NA	NA	NA	NA	NA	NA
323	Encephalitis	neurological	-0.161863	0.0821995	0.850557	0.723992	0.999248	0.0489357	197621	196	197425	0.000991797	FALSE	-0.0221526	0.0626974	0.978091	0.864988	1.10598	0.723844	151556	258	151298	0.00170234	FALSE	-0.0222939	0.115164	0.977953	0.780349	1.2256	0.846501	31597	76	31521	0.00240529	FALSE	NA	NA	NA	NA	NA	NA	NA	NA	NA	NA	NA
323.2	Acute (transverse) myelitis	neurological	-0.14779	0.175447	0.862612	0.611606	1.21663	0.399586	197839	43	197796	0.000217348	FALSE	0.0558506	0.172063	1.05744	0.754732	1.48156	0.745488	151332	34	151298	0.000224672	FALSE	NA	NA	NA	NA	NA	NA	NA	NA	NA	NA	NA	NA	NA	NA	NA	NA	NA	NA	NA	NA	NA	NA
323.8	Encephalitis, non-infectious	neurological	-0.196923	0.103403	0.821254	0.670593	1.00576	0.0568553	197727	124	197603	0.000627127	FALSE	NA	NA	NA	NA	NA	NA	NA	NA	NA	NA	NA	0.00426881	0.139391	1.00428	0.76419	1.31979	0.975569	31618	52	31566	0.00164463	FALSE	NA	NA	NA	NA	NA	NA	NA	NA	NA	NA	NA
324	Other CNS infection and poliomyelitis	neurological	0.0583176	0.0594806	1.06005	0.9434	1.19113	0.326865	197556	374	197182	0.00189313	FALSE	0.0210751	0.0592356	1.0213	0.909349	1.14703	0.722002	151587	289	151298	0.0019065	FALSE	0.0774078	0.0858645	1.08048	0.913121	1.27852	0.367316	31565	138	31427	0.00437193	FALSE	NA	NA	NA	NA	NA	NA	NA	NA	NA	NA	NA
325	Phlebitis and thrombophlebitis of intracranial venous sinuses	neurological	-0.145048	0.25114	0.864981	0.528728	1.41508	0.563561	197852	21	197831	0.00010614	FALSE	-0.1355	0.175046	0.873279	0.619656	1.23071	0.438883	151331	33	151298	0.000218065	FALSE	NA	NA	NA	NA	NA	NA	NA	NA	NA	NA	NA	NA	NA	NA	NA	NA	NA	NA	NA	NA	NA	NA
327	Sleep disorders	neurological	-0.0085773	0.00627679	0.991459	0.979337	1.00373	0.171779	173682	46975	126707	0.270466	FALSE	-0.0177178	0.0296859	0.982438	0.926907	1.0413	0.550612	147442	1157	146285	0.00784715	FALSE	-0.00552291	0.0244378	0.994492	0.947981	1.04329	0.821202	29444	2033	27411	0.0690463	FALSE	-0.0664159	0.0624577	0.935742	0.827925	1.0576	0.287613	3301	351	2950	0.106331	FALSE
327.1	Hypersomnia	neurological	0.0739508	0.0335117	1.07675	1.0083	1.14985	0.0273336	193513	1181	192332	0.00610295	FALSE	-0.151874	0.114637	0.859096	0.686216	1.07553	0.185227	146362	77	146285	0.000526093	FALSE	0.0525768	0.117161	1.05398	0.83773	1.32606	0.653608	31359	74	31285	0.00235977	FALSE	-0.0717445	0.36012	0.930769	0.459517	1.88531	0.842088	2960	10	2950	0.00337838	FALSE
327.3	Sleep apnea	neurological	0.00348168	0.00561532	1.00349	0.992504	1.01459	0.535237	188666	64417	124249	0.341434	FALSE	-0.0126598	0.0143647	0.98742	0.960007	1.01562	0.378151	151350	5065	146285	0.0334655	FALSE	0.00833991	0.0207914	1.00837	0.968108	1.05032	0.68833	30088	2770	27318	0.0920633	FALSE	-0.0395493	0.0680324	0.961223	0.841228	1.09833	0.561017	3238	288	2950	0.0889438	FALSE
327.31	Central/nonobstroctive sleep apnea	neurological	-0.000825655	0.0245602	0.999175	0.952216	1.04845	0.973182	195156	2216	192940	0.011355	FALSE	NA	NA	NA	NA	NA	NA	NA	NA	NA	NA	NA	0.113844	0.13398	1.12058	0.861779	1.4571	0.395486	31590	57	31533	0.00180437	FALSE	-0.395053	0.370025	0.673645	0.326181	1.39124	0.285685	2960	10	2950	0.00337838	FALSE
327.32	Obstructive sleep apnea	neurological	0.00936978	0.0059027	1.00941	0.997803	1.02116	0.112428	188503	53572	134931	0.284197	FALSE	NA	NA	NA	NA	NA	NA	NA	NA	NA	NA	NA	0.0277879	0.0228055	1.02818	0.983231	1.07518	0.223045	30436	2245	28191	0.0737613	FALSE	-0.0238815	0.0724931	0.976401	0.847073	1.12547	0.74183	3201	251	2950	0.078413	FALSE
327.4	Insomnia	neurological	-0.0120933	0.00733267	0.98798	0.973882	1.00228	0.099099	179962	29984	149978	0.166613	FALSE	-0.0864681	0.0748467	0.917165	0.792021	1.06208	0.24798	146466	181	146285	0.00123578	FALSE	-0.0136858	0.0321636	0.986407	0.926143	1.05059	0.670469	30341	1071	29270	0.0352988	FALSE	-0.0813187	0.0679372	0.9219	0.806964	1.05321	0.231319	3242	292	2950	0.0900679	FALSE
327.41	Organic or persistent insomnia	neurological	-0.0274384	0.0262264	0.972935	0.924186	1.02425	0.295463	195106	1941	193165	0.00994844	FALSE	NA	NA	NA	NA	NA	NA	NA	NA	NA	NA	NA	0.0658452	0.106462	1.06806	0.86691	1.31589	0.536256	31430	90	31340	0.00286351	FALSE	0.168355	0.171925	1.18336	0.844832	1.65753	0.327463	2993	43	2950	0.0143669	FALSE
327.5	Parasomnia	neurological	-0.0401914	0.0196652	0.960606	0.924285	0.998354	0.0409748	192969	3486	189483	0.0180651	FALSE	0.132883	0.161046	1.14212	0.832961	1.56601	0.409302	146324	39	146285	0.000266532	FALSE	0.0895642	0.12871	1.0937	0.84984	1.40753	0.486515	31553	61	31492	0.00193326	FALSE	NA	NA	NA	NA	NA	NA	NA	NA	NA	NA	NA
327.6	Circadian rhythm sleep disorder	neurological	0.00187302	0.0581609	1.00187	0.893935	1.12285	0.974309	196898	391	196507	0.0019858	FALSE	-0.0273542	0.145315	0.973017	0.731856	1.29364	0.850688	146333	48	146285	0.000328019	FALSE	NA	NA	NA	NA	NA	NA	NA	NA	NA	NA	NA	NA	NA	NA	NA	NA	NA	NA	NA	NA	NA	NA
327.7	Sleep related movement disorders	neurological	0.00670569	0.0133822	1.00673	0.980666	1.03348	0.616307	191644	7699	183945	0.0401734	FALSE	NA	NA	NA	NA	NA	NA	NA	NA	NA	NA	NA	0.149907	0.0639108	1.16173	1.02495	1.31676	0.0189982	31288	256	31032	0.00818205	FALSE	-0.126802	0.181094	0.880908	0.617703	1.25626	0.483801	2987	37	2950	0.012387	FALSE
327.71	Restless legs syndrome	neurological	0.00732816	0.0155083	1.00736	0.977196	1.03845	0.636548	194930	5665	189265	0.0290617	FALSE	NA	NA	NA	NA	NA	NA	NA	NA	NA	NA	NA	0.162184	0.0696497	1.17608	1.026	1.3481	0.0198821	31400	215	31185	0.00684713	FALSE	-0.0535303	0.207654	0.947877	0.630947	1.424	0.796572	2978	28	2950	0.00940228	FALSE
327.72	Sleep related leg cramps	neurological	-0.10727	0.0506629	0.898283	0.81337	0.992061	0.0342316	196469	518	195951	0.00263655	FALSE	NA	NA	NA	NA	NA	NA	NA	NA	NA	NA	NA	NA	NA	NA	NA	NA	NA	NA	NA	NA	NA	NA	NA	NA	NA	NA	NA	NA	NA	NA	NA	NA	NA
331	Other cerebral degenerations	neurological	0.0131603	0.0423061	1.01325	0.932618	1.10085	0.755744	195769	743	195026	0.00379529	FALSE	-0.0438152	0.0304842	0.957131	0.901618	1.01606	0.150631	142819	1100	141719	0.00770206	FALSE	-0.000511995	0.0447819	0.999488	0.9155	1.09118	0.990878	30951	524	30427	0.01693	FALSE	NA	NA	NA	NA	NA	NA	NA	NA	NA	NA	NA
331.1	Hydrocephalus	neurological	0.000941694	0.0629092	1.00094	0.884829	1.13229	0.988057	197640	335	197305	0.001695	FALSE	-0.0774087	0.0509453	0.925511	0.837561	1.0227	0.128649	142110	391	141719	0.00275139	FALSE	-0.0385387	0.0525832	0.962194	0.867967	1.06665	0.463614	31528	371	31157	0.0117673	FALSE	NA	NA	NA	NA	NA	NA	NA	NA	NA	NA	NA
331.9	Cerebral degeneration, unspecified	neurological	0.0395877	0.0697758	1.04038	0.907399	1.19285	0.570473	196313	273	196040	0.00139064	FALSE	-0.0194733	0.0395157	0.980715	0.907625	1.05969	0.622155	142373	654	141719	0.00459357	FALSE	0.161771	0.0889355	1.17559	0.987536	1.39946	0.0689154	31087	133	30954	0.00427832	FALSE	NA	NA	NA	NA	NA	NA	NA	NA	NA	NA	NA
332	Parkinson's disease	neurological	-0.00960102	0.0209939	0.990445	0.950517	1.03205	0.647438	197008	3073	193935	0.0155984	FALSE	0.0416621	0.0244333	1.04254	0.993792	1.09368	0.0881691	143455	1736	141719	0.0121014	FALSE	0.0967046	0.0562272	1.10153	0.98659	1.22987	0.0854525	31547	325	31222	0.0103021	FALSE	0.0548793	0.125041	1.05641	0.826792	1.34981	0.660742	3382	83	3299	0.0245417	FALSE
333	Extrapyramidal disease and abnormal movement disorders	neurological	0.0122267	0.0130606	1.0123	0.986717	1.03855	0.349193	192205	8118	184087	0.0422362	FALSE	0.0188511	0.0359299	1.01903	0.949736	1.09338	0.599817	142509	790	141719	0.00554351	FALSE	0.074078	0.0434586	1.07689	0.988961	1.17264	0.0882757	31125	556	30569	0.0178635	FALSE	-0.052184	0.126796	0.949154	0.740297	1.21694	0.680663	3376	77	3299	0.0228081	FALSE
333.1	Essential tremor	neurological	0.0220545	0.0164667	1.0223	0.989832	1.05583	0.18046	194929	5024	189905	0.0257735	FALSE	0.0419897	0.0518144	1.04288	0.942173	1.15436	0.417718	142098	379	141719	0.00266717	FALSE	0.105199	0.0665372	1.11093	0.975102	1.26568	0.113864	31414	232	31182	0.00738524	FALSE	-0.211895	0.210175	0.80905	0.535884	1.22146	0.313366	3327	28	3299	0.00841599	FALSE
333.2	Myoclonus	neurological	-0.00905185	0.0542264	0.990989	0.891067	1.10212	0.867427	197160	451	196709	0.00228748	FALSE	0.0145119	0.0981689	1.01462	0.837027	1.22989	0.882481	141824	105	141719	0.000740354	FALSE	0.0322818	0.109828	1.03281	0.832784	1.28088	0.768811	31566	84	31482	0.00266109	FALSE	NA	NA	NA	NA	NA	NA	NA	NA	NA	NA	NA
333.3	Tics and choreas	neurological	0.0207505	0.100137	1.02097	0.839022	1.24237	0.835837	197741	132	197609	0.00066754	FALSE	0.119543	0.214389	1.12698	0.74033	1.71557	0.577118	141741	22	141719	0.000155213	FALSE	0.0240201	0.161447	1.02431	0.746458	1.40559	0.881727	31625	38	31587	0.00120158	FALSE	NA	NA	NA	NA	NA	NA	NA	NA	NA	NA	NA
333.4	Torsion dystonia	neurological	0.0642449	0.0415982	1.06635	0.982861	1.15694	0.122488	197001	766	196235	0.00388831	FALSE	-0.00991176	0.0805254	0.990137	0.845572	1.15942	0.902037	141875	156	141719	0.00109956	FALSE	0.0795618	0.101317	1.08281	0.887791	1.32067	0.432291	31578	99	31479	0.00313509	FALSE	0.170197	0.182528	1.18554	0.828982	1.69546	0.351107	3336	37	3299	0.0110911	FALSE
333.8	Other degenerative diseases of the basal ganglia	neurological	-0.17573	0.113112	0.838845	0.672045	1.04704	0.120282	197632	104	197528	0.000526231	FALSE	-0.0789983	0.0917462	0.924041	0.771961	1.10608	0.389209	141840	121	141719	0.000853074	FALSE	0.1375	0.137633	1.1474	0.876113	1.50269	0.317779	31623	53	31570	0.001676	FALSE	NA	NA	NA	NA	NA	NA	NA	NA	NA	NA	NA
334	Degenerative disease of the spinal cord	neurological	-0.00697201	0.0313357	0.993052	0.933896	1.05596	0.823929	196011	1356	194655	0.00691798	FALSE	0.0338506	0.0261147	1.03443	0.982815	1.08876	0.194897	143219	1500	141719	0.0104735	FALSE	-0.0423174	0.0597801	0.958566	0.852582	1.07772	0.479018	31353	283	31070	0.00902625	FALSE	-0.129107	0.261105	0.87888	0.526833	1.46618	0.620977	3317	18	3299	0.00542659	FALSE
334.1	Spinocerebellar disease	neurological	-0.0221648	0.0696295	0.978079	0.853305	1.1211	0.750238	197605	273	197332	0.00138154	FALSE	0.0421043	0.0895776	1.043	0.875056	1.24318	0.638332	141845	126	141719	0.000888294	FALSE	0.0697073	0.146355	1.07219	0.804811	1.42841	0.633868	31622	47	31575	0.00148631	FALSE	NA	NA	NA	NA	NA	NA	NA	NA	NA	NA	NA
334.2	Anterior horn cell disease	neurological	0.00554777	0.0613335	1.00556	0.891664	1.13401	0.927928	197620	352	197268	0.0017812	FALSE	-0.0138781	0.0624089	0.986218	0.872669	1.11454	0.824023	141980	261	141719	0.00183829	FALSE	-0.0219319	0.129386	0.978307	0.759172	1.2607	0.865397	31634	60	31574	0.00189669	FALSE	NA	NA	NA	NA	NA	NA	NA	NA	NA	NA	NA
334.21	Amyotrophic Lateral Sclerosis	neurological	0.0228612	0.069723	1.02312	0.89244	1.17295	0.742998	197769	272	197497	0.00137534	FALSE	NA	NA	NA	NA	NA	NA	NA	NA	NA	NA	NA	-0.110403	0.155822	0.895473	0.659802	1.21532	0.478622	31659	41	31618	0.00129505	FALSE	NA	NA	NA	NA	NA	NA	NA	NA	NA	NA	NA
335	Multiple sclerosis	neurological	0.0503817	0.0387879	1.05167	0.974683	1.13474	0.193977	197556	881	196675	0.0044595	FALSE	0.0224759	0.0475347	1.02273	0.931749	1.1226	0.636333	142167	448	141719	0.00315122	FALSE	0.0332023	0.0586833	1.03376	0.921441	1.15977	0.571538	31546	294	31252	0.00931972	FALSE	0.202642	0.174725	1.22463	0.869516	1.72479	0.246139	3339	40	3299	0.0119796	FALSE
337	Disorders of the autonomic nervous system	neurological	0.173366	0.0157672	1.1893	1.15311	1.22663	4.02331e-28	191720	5497	186223	0.028672	TRUE	0.13831	0.0558421	1.14833	1.02928	1.28115	0.0132564	142044	325	141719	0.00228802	FALSE	0.327407	0.0800487	1.38737	1.18591	1.62304	4.31195e-05	31450	163	31287	0.00518283	FALSE	-0.154892	0.270645	0.856507	0.503911	1.45582	0.567112	3315	16	3299	0.00482655	FALSE
337.1	Peripheral autonomic neuropathy	neurological	0.18086	0.016355	1.19825	1.16045	1.23728	1.9977e-28	192089	5099	186990	0.026545	TRUE	0.0858231	0.0745069	1.08961	0.941566	1.26094	0.24937	141902	183	141719	0.00128962	FALSE	0.22947	0.127654	1.25793	0.979481	1.61554	0.0722421	31542	63	31479	0.00199734	FALSE	NA	NA	NA	NA	NA	NA	NA	NA	NA	NA	NA
338	Pain	neurological	0.00881268	0.00763398	1.00885	0.993869	1.02406	0.248335	174702	27009	147693	0.1546	FALSE	NA	NA	NA	NA	NA	NA	NA	NA	NA	NA	NA	0.0479448	0.0200615	1.04911	1.00866	1.09119	0.0168536	29416	2988	26428	0.101577	FALSE	-0.0473054	0.0768111	0.953796	0.820489	1.10876	0.537982	3514	218	3296	0.0620376	FALSE
338.1	Acute pain	neurological	0.00788196	0.0133369	1.00791	0.981907	1.03461	0.554529	182897	7760	175137	0.0424283	FALSE	NA	NA	NA	NA	NA	NA	NA	NA	NA	NA	NA	0.0439445	0.0218626	1.04492	1.00109	1.09067	0.0444282	29720	2391	27329	0.0804509	FALSE	-0.257992	0.15271	0.772602	0.572751	1.04219	0.0911394	3348	52	3296	0.0155317	FALSE
338.2	Chronic pain	neurological	0.0121196	0.00872361	1.01219	0.995034	1.02965	0.164746	181098	19622	161476	0.10835	FALSE	NA	NA	NA	NA	NA	NA	NA	NA	NA	NA	NA	0.0421341	0.0375995	1.04303	0.968932	1.1228	0.262457	30778	773	30005	0.0251153	FALSE	0.00194455	0.0851085	1.00195	0.848006	1.18383	0.981772	3472	176	3296	0.0506912	FALSE
339	Other headache syndromes	neurological	-0.0340226	0.00825986	0.96655	0.951028	0.982325	3.80483e-05	180181	22894	157287	0.127061	FALSE	-0.0126766	0.0157314	0.987403	0.957423	1.01832	0.42035	151038	4199	146839	0.027801	FALSE	0.0275384	0.0244435	1.02792	0.979835	1.07837	0.259906	29460	1945	27515	0.0660217	FALSE	-0.00453266	0.177116	0.995478	0.703506	1.40862	0.979583	3580	39	3541	0.0108939	FALSE
340	Migraine	neurological	-0.0292602	0.011644	0.971164	0.949251	0.993583	0.011974	192473	10683	181790	0.0555039	FALSE	0.0149196	0.02852	1.01503	0.959849	1.07339	0.600886	148090	1251	146839	0.00844757	FALSE	-0.00555947	0.0452027	0.994456	0.91014	1.08658	0.902115	31059	510	30549	0.0164204	FALSE	-0.0674178	0.159483	0.934805	0.683858	1.27784	0.672495	3589	48	3541	0.0133742	FALSE
340.1	Migrain with aura	neurological	0.0116029	0.0323542	1.01167	0.949508	1.0779	0.719879	196003	1271	194732	0.00648459	FALSE	0.0836602	0.0944638	1.08726	0.903491	1.30841	0.375816	146952	113	146839	0.000768959	FALSE	0.177787	0.110536	1.19457	0.961883	1.48355	0.107744	31538	83	31455	0.00263175	FALSE	NA	NA	NA	NA	NA	NA	NA	NA	NA	NA	NA
341	Other demyelinating diseases of central nervous system	neurological	0.017215	0.113657	1.01736	0.814197	1.27123	0.879609	197688	102	197586	0.000515965	FALSE	0.0546608	0.101923	1.05618	0.864928	1.28973	0.591756	141816	97	141719	0.000683985	FALSE	-0.0770161	0.084579	0.925875	0.784435	1.09282	0.362516	31564	140	31424	0.00443543	FALSE	NA	NA	NA	NA	NA	NA	NA	NA	NA	NA	NA
342	Hemiplegia	neurological	-0.0215765	0.0401121	0.978655	0.90466	1.0587	0.590643	196585	825	195760	0.00419666	FALSE	-0.0441086	0.0239549	0.95685	0.912963	1.00285	0.0655752	143512	1793	141719	0.0124937	FALSE	-0.0620849	0.0589157	0.939803	0.837311	1.05484	0.291978	31342	297	31045	0.0094761	FALSE	NA	NA	NA	NA	NA	NA	NA	NA	NA	NA	NA
343	Infantile cerebral palsy	neurological	-0.209491	0.257733	0.810997	0.489364	1.34402	0.416321	197840	20	197820	0.000101092	FALSE	0.133917	0.0998322	1.1433	0.940114	1.39039	0.179785	141820	101	141719	0.00071217	FALSE	0.103855	0.0686214	1.10944	0.969822	1.26916	0.130166	31615	233	31382	0.00736992	FALSE	NA	NA	NA	NA	NA	NA	NA	NA	NA	NA	NA
344	Other paralytic syndromes	neurological	0.045478	0.0272101	1.04653	0.992177	1.10386	0.0946494	196248	1802	194446	0.00918226	FALSE	0.011389	0.0428964	1.01145	0.929891	1.10017	0.790625	142270	551	141719	0.00387292	FALSE	-0.0191878	0.0606183	0.980995	0.871099	1.10476	0.751596	31449	283	31166	0.0089987	FALSE	-0.176818	0.26356	0.837932	0.499876	1.40461	0.502294	3316	17	3299	0.00512666	FALSE
345	Epilepsy, recurrent seizures, convulsions	neurological	-0.0395244	0.0141979	0.961247	0.934866	0.988372	0.00537224	194230	6808	187422	0.0350512	FALSE	-0.0385783	0.0203184	0.962156	0.924592	1.00125	0.0576061	144210	2491	141719	0.0172734	FALSE	0.0135709	0.0251759	1.01366	0.964858	1.06494	0.589857	30804	1781	29023	0.0578172	FALSE	0.119068	0.143374	1.12645	0.850489	1.49195	0.40627	3360	61	3299	0.0181548	FALSE
345.1	Epilepsy	neurological	-0.0436668	0.0192095	0.957273	0.921901	0.994002	0.0230147	195861	3652	192209	0.0186459	FALSE	-0.0280885	0.0481374	0.972302	0.884761	1.06851	0.559552	142156	437	141719	0.00307409	FALSE	0.0440548	0.0352663	1.04504	0.975244	1.11983	0.211591	31373	865	30508	0.0275715	FALSE	0.0202556	0.341911	1.02046	0.522103	1.99452	0.952759	3310	11	3299	0.00332326	FALSE
345.11	Generalized convulsive epilepsy	neurological	0.0453461	0.0539069	1.04639	0.941471	1.163	0.400239	197250	455	196795	0.00230672	FALSE	-0.0613522	0.0544844	0.940492	0.845234	1.04649	0.260144	142060	341	141719	0.00240039	FALSE	0.124716	0.0508207	1.13283	1.02542	1.25148	0.0141264	31454	411	31043	0.0130667	FALSE	NA	NA	NA	NA	NA	NA	NA	NA	NA	NA	NA
345.12	Partial epilepsy	neurological	-0.0577936	0.0306574	0.943845	0.888801	1.0023	0.0594104	196852	1416	195436	0.00719322	FALSE	NA	NA	NA	NA	NA	NA	NA	NA	NA	NA	NA	0.0415258	0.042252	1.0424	0.959553	1.1324	0.3257	31469	587	30882	0.0186533	FALSE	0.224651	0.361574	1.25189	0.616293	2.54298	0.534393	3309	10	3299	0.00302206	FALSE
345.3	Convulsions	neurological	-0.0341639	0.016715	0.966413	0.935265	0.998598	0.0409624	194757	4856	189901	0.0249336	FALSE	-0.0394593	0.225024	0.961309	0.61847	1.4942	0.8608	141739	20	141719	0.000141104	FALSE	0.0163619	0.0277102	1.0165	0.962761	1.07323	0.554878	30747	1462	29285	0.0475494	FALSE	0.291869	0.184018	1.33893	0.933508	1.92042	0.112719	3336	37	3299	0.0110911	FALSE
346	Abnormal findings on study of brain and/or nervous system	neurological	0.0440735	0.0742033	1.04506	0.903603	1.20866	0.552542	196404	240	196164	0.00122197	FALSE	0.0642321	0.204935	1.06634	0.713594	1.59345	0.753956	141743	24	141719	0.000169321	FALSE	0.0210215	0.15873	1.02124	0.748197	1.39394	0.89464	31534	40	31494	0.00126847	FALSE	NA	NA	NA	NA	NA	NA	NA	NA	NA	NA	NA
346.1	Nonspecific abnormal findings on radiological and other examination of skull and head	neurological	0.0792097	0.061648	1.08243	0.959234	1.22145	0.198838	195800	349	195451	0.00178243	FALSE	-0.0234225	0.0903555	0.97685	0.818306	1.16611	0.795461	141843	124	141719	0.000874206	FALSE	0.132749	0.100907	1.14196	0.937042	1.3917	0.18832	31219	100	31119	0.00320318	FALSE	NA	NA	NA	NA	NA	NA	NA	NA	NA	NA	NA
346.2	Nonspecific abnormal results of function study of brain and central nervous system	neurological	0.0922106	0.091768	1.0966	0.916077	1.31269	0.314982	196953	157	196796	0.000797144	FALSE	0.118545	0.224742	1.12586	0.724734	1.74899	0.597867	141739	20	141719	0.000141104	FALSE	-0.0710222	0.166837	0.931441	0.671647	1.29172	0.670327	31544	36	31508	0.00114126	FALSE	NA	NA	NA	NA	NA	NA	NA	NA	NA	NA	NA
346.3	Nonspecific abnormal findings in cerebrospinal fluid	neurological	NA	NA	NA	NA	NA	NA	NA	NA	NA	#VALUE!	NA	0.269591	0.20053	1.30943	0.883868	1.93989	0.178821	141744	25	141719	0.000176374	FALSE	-0.000777131	0.148649	0.999223	0.746672	1.3372	0.995829	31581	46	31535	0.00145657	FALSE	NA	NA	NA	NA	NA	NA	NA	NA	NA	NA	NA
347	Cataplexy and narcolepsy	neurological	0.0673672	0.0588702	1.06969	0.953116	1.20052	0.252484	197585	381	197204	0.00192828	FALSE	-0.080712	0.190547	0.922459	0.634966	1.34012	0.671872	141747	28	141719	0.000197535	FALSE	NA	NA	NA	NA	NA	NA	NA	NA	NA	NA	NA	NA	NA	NA	NA	NA	NA	NA	NA	NA	NA	NA
348	Other conditions of brain	neurological	-0.0402261	0.0222684	0.960572	0.919549	1.00343	0.0708527	194600	2707	191893	0.0139106	FALSE	0.0574592	0.0404896	1.05914	0.978338	1.14662	0.155867	142338	619	141719	0.0043488	FALSE	-0.029591	0.031888	0.970843	0.912022	1.03346	0.353424	30779	1071	29708	0.0347965	FALSE	-0.104432	0.223256	0.900836	0.581576	1.39536	0.63995	3324	25	3299	0.00752106	FALSE
348.2	Cerebral edema and compression of brain	neurological	-0.0208489	0.0669906	0.979367	0.858859	1.11678	0.755632	197413	295	197118	0.00149433	FALSE	0.00676337	0.0617107	1.00679	0.892089	1.13623	0.912728	141985	266	141719	0.00187344	FALSE	0.0188732	0.0496498	1.01905	0.924557	1.12321	0.703852	31274	415	30859	0.0132698	FALSE	NA	NA	NA	NA	NA	NA	NA	NA	NA	NA	NA
348.4	Cerebral cysts	neurological	-0.0280874	0.0985378	0.972303	0.801539	1.17945	0.775612	197605	136	197469	0.000688242	FALSE	0.0150253	0.09332	1.01514	0.845454	1.21888	0.872087	141835	116	141719	0.000817852	FALSE	-0.116871	0.12168	0.8897	0.700919	1.12933	0.336815	31566	67	31499	0.00212254	FALSE	NA	NA	NA	NA	NA	NA	NA	NA	NA	NA	NA
348.7	Coma	neurological	-0.0146836	0.112212	0.985424	0.790872	1.22783	0.895889	197569	105	197464	0.00053146	FALSE	-0.0433021	0.0551624	0.957622	0.859486	1.06696	0.432457	142053	334	141719	0.00235124	FALSE	-0.194385	0.101453	0.823341	0.674872	1.00447	0.0553635	31525	97	31428	0.00307692	FALSE	NA	NA	NA	NA	NA	NA	NA	NA	NA	NA	NA
348.8	Encephalopathy, not elsewhere classified	neurological	-0.0443173	0.0249927	0.95665	0.910917	1.00468	0.0761944	195213	2144	193069	0.0109829	FALSE	0.0363357	0.142149	1.037	0.784839	1.37019	0.798247	141769	50	141719	0.000352686	FALSE	-0.0304941	0.0439399	0.969966	0.889927	1.0572	0.487685	31084	554	30530	0.0178227	FALSE	0.0205417	0.244841	1.02075	0.631696	1.64943	0.933137	3320	21	3299	0.0063253	FALSE
348.9	Other conditions of brain, NOS	neurological	0.0345801	0.0375937	1.03518	0.961651	1.11434	0.357658	195578	939	194639	0.00480115	FALSE	0.0697107	0.071146	1.0722	0.932641	1.23264	0.327172	141919	200	141719	0.00140925	FALSE	0.0342194	0.0373682	1.03481	0.961729	1.11345	0.359805	30485	761	29724	0.0249631	FALSE	-0.216788	0.319847	0.805101	0.430121	1.50699	0.497907	3311	12	3299	0.00362428	FALSE
349	Other and unspecified disorders of the nervous system	neurological	-0.014555	0.0324703	0.98555	0.924782	1.05031	0.653968	195762	1263	194499	0.00645171	FALSE	0.0335814	0.069038	1.03415	0.903271	1.184	0.62667	141931	212	141719	0.00149368	FALSE	0.186023	0.0773875	1.20445	1.03494	1.40172	0.0162262	31365	172	31193	0.00548382	FALSE	NA	NA	NA	NA	NA	NA	NA	NA	NA	NA	NA
350	Abnormal movement	neurological	0.0368073	0.00746645	1.03749	1.02242	1.05279	8.23588e-07	179199	29073	150126	0.162239	TRUE	-0.0362558	0.0276915	0.964394	0.913446	1.01818	0.190442	151961	1332	150629	0.00876541	FALSE	-0.0050956	0.0258447	0.994917	0.945774	1.04661	0.843701	30397	1782	28615	0.0586242	FALSE	0.0917522	0.0777803	1.09609	0.941108	1.2766	0.238147	3560	225	3335	0.0632022	FALSE
350.1	Abnormal involuntary movements	neurological	0.00489774	0.013898	1.00491	0.977905	1.03266	0.724533	190040	7118	182922	0.0374553	FALSE	-0.0361399	0.0338221	0.964505	0.90264	1.03061	0.285282	151519	890	150629	0.00587385	FALSE	0.000901328	0.0458378	1.0009	0.9149	1.09499	0.984312	30994	509	30485	0.0164225	FALSE	0.105722	0.161836	1.11151	0.809388	1.52641	0.513586	3382	47	3335	0.0138971	FALSE
350.2	Abnormality of gait	neurological	0.0476405	0.00839169	1.04879	1.03168	1.06619	1.36995e-08	182561	21984	160577	0.12042	TRUE	0.171167	0.0958797	1.18669	0.983382	1.43203	0.0742247	150739	110	150629	0.000729738	FALSE	-0.0106297	0.0340092	0.989427	0.925623	1.05763	0.75462	30986	985	30001	0.0317885	FALSE	0.0606605	0.0874036	1.06254	0.895252	1.26108	0.487665	3512	177	3335	0.0503986	FALSE
350.3	Lack of coordination	neurological	0.0595043	0.0278889	1.06131	1.00485	1.12094	0.0328737	195220	1718	193502	0.00880033	FALSE	-0.098548	0.0525469	0.906152	0.817471	1.00445	0.0607335	150997	368	150629	0.00243713	FALSE	-0.055553	0.0449381	0.945962	0.866207	1.03306	0.21638	31310	529	30781	0.0168956	FALSE	0.100794	0.268182	1.10605	0.653872	1.87092	0.707036	3352	17	3335	0.0050716	FALSE
350.5	Abnormal reflex	neurological	-0.247802	0.123531	0.780514	0.612673	0.994335	0.0448578	197498	87	197411	0.000440511	FALSE	NA	NA	NA	NA	NA	NA	NA	NA	NA	NA	NA	NA	NA	NA	NA	NA	NA	NA	NA	NA	NA	NA	NA	NA	NA	NA	NA	NA	NA	NA	NA	NA	NA
350.6	Disturbances of sensation of smell and taste	neurological	0.0566917	0.0482123	1.05833	0.962901	1.16322	0.239644	197064	570	196494	0.00289246	FALSE	0.111563	0.106949	1.11802	0.906597	1.37876	0.296882	150717	88	150629	0.000583876	FALSE	0.0106944	0.140385	1.01075	0.76762	1.33089	0.939277	31532	51	31481	0.0016174	FALSE	NA	NA	NA	NA	NA	NA	NA	NA	NA	NA	NA
351	Other peripheral nerve disorders	neurological	-0.00765277	0.00719697	0.992376	0.978476	1.00647	0.287631	183304	30652	152652	0.167219	FALSE	-0.0749891	0.0141619	0.927754	0.902356	0.953866	1.1893e-07	150785	5233	145552	0.034705	TRUE	0.0106002	0.0323211	1.01066	0.948618	1.07675	0.742937	30485	1059	29426	0.0347384	FALSE	-0.117127	0.143575	0.889472	0.671304	1.17854	0.414621	3570	60	3510	0.0168067	FALSE
352	Disorders of other cranial nerves	neurological	-0.0431598	0.0232384	0.957758	0.915114	1.00239	0.0632737	195364	2484	192880	0.0127147	FALSE	-0.0368666	0.0331748	0.963805	0.903129	1.02856	0.266447	146478	926	145552	0.00632177	FALSE	-0.050064	0.067076	0.951169	0.833991	1.08481	0.45544	31391	226	31165	0.00719952	FALSE	0.0831123	0.215923	1.08666	0.711702	1.65918	0.700299	3536	26	3510	0.00735294	FALSE
352.1	Trigeminal nerve disorders [CN5]	neurological	-0.0412302	0.0383895	0.959608	0.890054	1.0346	0.282824	196524	903	195621	0.00459486	FALSE	0.107829	0.0626649	1.11386	0.985117	1.25942	0.0853018	145810	258	145552	0.00176943	FALSE	-0.0782514	0.0907742	0.924732	0.774011	1.1048	0.388663	31538	122	31416	0.00386835	FALSE	NA	NA	NA	NA	NA	NA	NA	NA	NA	NA	NA
352.2	Facial nerve disorders [CN7]	neurological	-0.0430644	0.0299619	0.95785	0.903219	1.01578	0.150631	196761	1485	195276	0.00754723	FALSE	-0.120514	0.0400023	0.886465	0.819617	0.958765	0.00258956	146188	636	145552	0.00435056	FALSE	0.0410192	0.0996414	1.04187	0.857034	1.26657	0.680583	31541	102	31439	0.00323389	FALSE	0.085739	0.266003	1.08952	0.646859	1.83511	0.747208	3527	17	3510	0.00481996	FALSE
353	Nerve root and plexus disorders	neurological	0.0558385	0.0237794	1.05743	1.00927	1.10788	0.0188652	194214	2365	191849	0.0121773	FALSE	-0.0162807	0.0506567	0.983851	0.89086	1.08655	0.747912	145947	395	145552	0.00270646	FALSE	0.00115957	0.0857057	1.00116	0.846349	1.18429	0.989205	31394	138	31256	0.00439574	FALSE	NA	NA	NA	NA	NA	NA	NA	NA	NA	NA	NA
353.1	Nerve plexus lesions	neurological	0.0630635	0.0536979	1.06509	0.958693	1.1833	0.24023	197207	458	196749	0.00232243	FALSE	-0.0870381	0.123838	0.916642	0.719096	1.16846	0.482157	145618	66	145552	0.000453241	FALSE	-0.044461	0.166811	0.956513	0.68976	1.32643	0.789827	31623	36	31587	0.00113841	FALSE	NA	NA	NA	NA	NA	NA	NA	NA	NA	NA	NA
353.2	Nerve root lesions	neurological	0.0362145	0.0317295	1.03688	0.974359	1.10341	0.253724	195417	1322	194095	0.00676502	FALSE	0.184614	0.149497	1.20275	0.897269	1.61224	0.216867	145597	45	145552	0.000309072	FALSE	0.0223246	0.118457	1.02258	0.810705	1.28982	0.850515	31480	72	31408	0.00228717	FALSE	NA	NA	NA	NA	NA	NA	NA	NA	NA	NA	NA
355	Complex regional/central pain syndrome	neurological	-0.00547365	0.0401125	0.994541	0.919345	1.07589	0.89146	196476	825	195651	0.00419899	FALSE	0.145087	0.105454	1.15614	0.940256	1.42159	0.168873	145643	91	145552	0.000624815	FALSE	0.060888	0.100072	1.06278	0.873494	1.29308	0.542896	31552	102	31450	0.00323276	FALSE	NA	NA	NA	NA	NA	NA	NA	NA	NA	NA	NA
355.1	Chronic pain syndrome	neurological	-0.00681024	0.0120227	0.993213	0.970082	1.0169	0.571091	191541	9670	181871	0.0504853	FALSE	NA	NA	NA	NA	NA	NA	NA	NA	NA	NA	NA	-0.0434649	0.0641791	0.957466	0.844293	1.08581	0.498252	31457	250	31207	0.00794736	FALSE	0.188036	0.245655	1.20688	0.745688	1.9533	0.444005	3531	21	3510	0.00594732	FALSE
356	Hereditary and idiopathic peripheral neuropathy	neurological	0.14969	0.0104097	1.16147	1.13802	1.18542	6.92296e-47	187092	13313	173779	0.0711575	TRUE	0.235824	0.0794908	1.26595	1.08331	1.47938	0.00301027	150165	160	150005	0.00106549	FALSE	0.165777	0.0357236	1.18031	1.10049	1.26591	3.47506e-06	30715	881	29834	0.0286831	TRUE	0.0644316	0.174234	1.06655	0.758004	1.5007	0.711532	3503	41	3462	0.0117043	FALSE
357	Inflammatory and toxic neuropathy	neurological	0.177678	0.0159471	1.19444	1.15768	1.23236	7.86306e-29	190909	5367	185542	0.0281129	TRUE	0.127671	0.025492	1.13618	1.08081	1.19439	5.49196e-07	151578	1573	150005	0.0103775	TRUE	0.192323	0.0561918	1.21206	1.08566	1.35318	0.000620207	31288	335	30953	0.010707	FALSE	0.10408	0.10313	1.10969	0.906599	1.35827	0.312873	3582	120	3462	0.0335008	FALSE
358	Myoneural disorders	neurological	-0.0588655	0.0543024	0.942834	0.847641	1.04872	0.278351	197651	451	197200	0.0022818	FALSE	0.120089	0.0759125	1.1276	0.971709	1.3085	0.113663	150181	176	150005	0.00117192	FALSE	0.0164711	0.104753	1.01661	0.827915	1.2483	0.875058	31588	92	31496	0.0029125	FALSE	NA	NA	NA	NA	NA	NA	NA	NA	NA	NA	NA
358.1	Myasthenia gravis	neurological	-0.0605811	0.0585932	0.941217	0.839101	1.05576	0.30117	197751	387	197364	0.00195701	FALSE	0.111283	0.0824838	1.11771	0.950863	1.31384	0.17729	150154	149	150005	0.000992315	FALSE	-0.0382204	0.133608	0.962501	0.74075	1.25063	0.774829	31663	56	31607	0.00176863	FALSE	NA	NA	NA	NA	NA	NA	NA	NA	NA	NA	NA
359	Muscular dystrophies and other myopathies	neurological	0.0293313	0.0480358	1.02977	0.937237	1.13143	0.541455	196923	575	196348	0.00291992	FALSE	0.0660663	0.0645258	1.0683	0.941384	1.21232	0.305894	150248	243	150005	0.00161733	FALSE	0.0188801	0.0463168	1.01906	0.930623	1.1159	0.683545	31489	494	30995	0.015688	FALSE	-0.261193	0.230098	0.770132	0.490571	1.20901	0.256317	3485	23	3462	0.00659971	FALSE
359.1	Muscular dystrophies	neurological	0.0258516	0.108182	1.02619	0.830119	1.26857	0.811134	197775	113	197662	0.000571356	FALSE	0.106299	0.0990153	1.11215	0.91597	1.35036	0.28302	150108	103	150005	0.000686173	FALSE	-0.191761	0.144868	0.825504	0.621449	1.09656	0.185605	31661	47	31614	0.00148448	FALSE	NA	NA	NA	NA	NA	NA	NA	NA	NA	NA	NA
359.2	Myopathy	neurological	0.0216666	0.0518227	1.0219	0.923203	1.13115	0.675881	196992	494	196498	0.00250772	FALSE	0.0140851	0.0807856	1.01418	0.865667	1.18818	0.861589	150160	155	150005	0.00103223	FALSE	0.039351	0.0482348	1.04014	0.946306	1.14327	0.414602	31503	458	31045	0.0145383	FALSE	-0.237978	0.255026	0.78822	0.47815	1.29936	0.350742	3481	19	3462	0.0054582	FALSE
360	Disorders of the globe	sense organs	0.0370411	0.05539	1.03774	0.930975	1.15674	0.503665	196935	432	196503	0.00219362	FALSE	0.112894	0.0649166	1.11951	0.985759	1.27141	0.0820249	143141	240	142901	0.00167667	FALSE	0.0573067	0.109622	1.05898	0.854233	1.3128	0.601135	31600	84	31516	0.00265823	FALSE	NA	NA	NA	NA	NA	NA	NA	NA	NA	NA	NA
360.2	Progressive myopia	sense organs	0.0828617	0.0822979	1.08639	0.924556	1.27656	0.314006	197329	195	197134	0.000988197	FALSE	0.141232	0.0775519	1.15169	0.989288	1.34076	0.0685877	143069	168	142901	0.00117426	FALSE	0.274436	0.142716	1.31579	0.994726	1.74048	0.0544868	31641	50	31591	0.00158023	FALSE	NA	NA	NA	NA	NA	NA	NA	NA	NA	NA	NA
360.3	Hypotony of eye	sense organs	0.0190572	0.119383	1.01924	0.806595	1.28794	0.873172	197737	93	197644	0.000470322	FALSE	0.132503	0.180429	1.14168	0.801606	1.62603	0.46272	142932	31	142901	0.000216886	FALSE	NA	NA	NA	NA	NA	NA	NA	NA	NA	NA	NA	NA	NA	NA	NA	NA	NA	NA	NA	NA	NA	NA
361	Retinal detachments and defects	sense organs	0.0311619	0.0165867	1.03165	0.998653	1.06574	0.0602814	195192	4960	190232	0.0254109	FALSE	0.109319	0.0328612	1.11552	1.04594	1.18973	0.000878821	143841	940	142901	0.00653499	FALSE	0.103677	0.0682449	1.10924	0.970365	1.26799	0.128716	31603	219	31384	0.00692972	FALSE	-0.263834	0.270093	0.768101	0.452388	1.30414	0.328654	3459	17	3442	0.00491472	FALSE
361.1	Retinal detachment with retinal defect	sense organs	0.0629042	0.0273919	1.06492	1.00926	1.12366	0.02165	196877	1785	195092	0.00906657	FALSE	NA	NA	NA	NA	NA	NA	NA	NA	NA	NA	NA	0.155239	0.0831401	1.16794	0.992314	1.37464	0.0618748	31649	147	31502	0.0046447	FALSE	NA	NA	NA	NA	NA	NA	NA	NA	NA	NA	NA
361.2	Retinoschisis and retinal cysts	sense organs	-0.0812896	0.0441106	0.921927	0.845568	1.00518	0.0653495	197524	684	196840	0.00346287	FALSE	0.00955895	0.11532	1.0096	0.805359	1.26565	0.933938	142977	76	142901	0.000531554	FALSE	NA	NA	NA	NA	NA	NA	NA	NA	NA	NA	NA	NA	NA	NA	NA	NA	NA	NA	NA	NA	NA	NA
362	Other retinal disorders	sense organs	-0.0330239	0.00722329	0.967515	0.953914	0.981311	4.83418e-06	182421	33632	148789	0.184365	TRUE	0.0204324	0.0166061	1.02064	0.987958	1.05441	0.218542	146703	3802	142901	0.0259163	FALSE	-0.0319177	0.0354417	0.968586	0.903587	1.03826	0.367817	31075	889	30186	0.0286082	FALSE	-0.00997217	0.111775	0.990077	0.795288	1.23258	0.92891	3512	100	3412	0.0284738	FALSE
362.1	Retinopathy of prematurity	sense organs	NA	NA	NA	NA	NA	NA	NA	NA	NA	#VALUE!	NA	NA	NA	NA	NA	NA	NA	NA	NA	NA	NA	NA	0.111022	0.146696	1.11742	0.838198	1.48966	0.449157	31649	48	31601	0.00151664	FALSE	NA	NA	NA	NA	NA	NA	NA	NA	NA	NA	NA
362.2	Degeneration of macula and posterior pole of retina	sense organs	-0.0224835	0.00865358	0.977767	0.961323	0.994493	0.00937203	188299	21778	166521	0.115656	FALSE	0.00940984	0.0205797	1.00945	0.969547	1.051	0.6475	145363	2462	142901	0.0169369	FALSE	-0.0760735	0.047881	0.926748	0.843732	1.01793	0.112105	31352	475	30877	0.0151505	FALSE	-0.174936	0.152004	0.839511	0.623215	1.13088	0.249789	3466	54	3412	0.0155799	FALSE
362.21	Macular degeneration, dry	sense organs	-0.0338101	0.0123485	0.966755	0.943638	0.990439	0.00618129	193622	9734	183888	0.0502732	FALSE	NA	NA	NA	NA	NA	NA	NA	NA	NA	NA	NA	-0.13242	0.0987401	0.875973	0.721841	1.06302	0.179889	31591	106	31485	0.00335539	FALSE	NA	NA	NA	NA	NA	NA	NA	NA	NA	NA	NA
362.22	Macular degeneration, wet	sense organs	-0.0115204	0.0230609	0.988546	0.944859	1.03425	0.617383	196756	2619	194137	0.0133109	FALSE	NA	NA	NA	NA	NA	NA	NA	NA	NA	NA	NA	-0.0355454	0.134327	0.965079	0.741688	1.25575	0.791304	31649	55	31594	0.00173781	FALSE	NA	NA	NA	NA	NA	NA	NA	NA	NA	NA	NA
362.23	Cystoid macular degeneration of retina	sense organs	-0.00833942	0.0240377	0.991695	0.946056	1.03954	0.728643	195944	2338	193606	0.011932	FALSE	NA	NA	NA	NA	NA	NA	NA	NA	NA	NA	NA	0.017144	0.0913657	1.01729	0.850498	1.2168	0.851158	31558	122	31436	0.0038659	FALSE	NA	NA	NA	NA	NA	NA	NA	NA	NA	NA	NA
362.26	Macular puckering of retina	sense organs	-0.0128994	0.0136395	0.987183	0.961142	1.01393	0.344282	193066	7562	185504	0.039168	FALSE	NA	NA	NA	NA	NA	NA	NA	NA	NA	NA	NA	-0.073016	0.0775993	0.929586	0.798428	1.08229	0.346737	31572	169	31403	0.00535284	FALSE	-0.280206	0.219523	0.755628	0.491412	1.1619	0.201804	3438	26	3412	0.00756254	FALSE
362.27	Drusen (degenerative) of retina	sense organs	-0.0332576	0.0207647	0.967289	0.928712	1.00747	0.109235	193004	3149	189855	0.0163157	FALSE	NA	NA	NA	NA	NA	NA	NA	NA	NA	NA	NA	0.0262128	0.136864	1.02656	0.785024	1.34241	0.848115	31591	54	31537	0.00170935	FALSE	NA	NA	NA	NA	NA	NA	NA	NA	NA	NA	NA
362.29	Macular degeneration (senile) of retina NOS	sense organs	0.0160786	0.0194285	1.01621	0.978239	1.05565	0.40791	194392	3737	190655	0.019224	FALSE	0.0121185	0.0206048	1.01219	0.972129	1.05391	0.55644	145357	2456	142901	0.0168963	FALSE	-0.188776	0.0930601	0.827972	0.689924	0.993642	0.0425048	31549	119	31430	0.00377191	FALSE	-0.396161	0.268849	0.672898	0.397283	1.13972	0.140605	3430	18	3412	0.00524781	FALSE
362.3	Other nondiabetic retinopathy	sense organs	-0.0612808	0.0172411	0.940559	0.909306	0.972886	0.000378908	192116	4576	187540	0.0238189	FALSE	0.103893	0.0322479	1.10948	1.04153	1.18187	0.00127435	143878	977	142901	0.00679048	FALSE	-0.00248764	0.084001	0.997515	0.84609	1.17604	0.976375	31488	148	31340	0.0047002	FALSE	NA	NA	NA	NA	NA	NA	NA	NA	NA	NA	NA
362.31	Separation of retinal layers	sense organs	-0.0195654	0.0441427	0.980625	0.899348	1.06925	0.657599	197132	682	196450	0.00345961	FALSE	0.122931	0.033924	1.13081	1.05806	1.20855	0.000290418	143783	882	142901	0.00613424	FALSE	0.14248	0.172787	1.15313	0.821863	1.61792	0.409596	31659	34	31625	0.00107394	FALSE	NA	NA	NA	NA	NA	NA	NA	NA	NA	NA	NA
362.4	Retinal vascular changes and abnomalities	sense organs	-0.024456	0.0173308	0.975841	0.94325	1.00956	0.158207	194431	4553	189878	0.023417	FALSE	-0.136008	0.0695694	0.872835	0.761577	1.00035	0.0505826	143111	210	142901	0.00146739	FALSE	0.187025	0.0858432	1.20566	1.01895	1.42658	0.0293553	31571	140	31431	0.00443445	FALSE	-0.211775	0.260982	0.809147	0.485149	1.34952	0.417104	3430	18	3412	0.00524781	FALSE
362.5	Toxic maculopathy of retina	sense organs	-0.0381255	0.130298	0.962592	0.745642	1.24266	0.769825	197615	78	197537	0.000394707	FALSE	NA	NA	NA	NA	NA	NA	NA	NA	NA	NA	NA	NA	NA	NA	NA	NA	NA	NA	NA	NA	NA	NA	NA	NA	NA	NA	NA	NA	NA	NA	NA	NA	NA
362.6	Peripheral retinal degenerations	sense organs	-0.0145628	0.021776	0.985543	0.944364	1.02852	0.503653	193884	2836	191048	0.0146273	FALSE	0.166086	0.0825302	1.18067	1.00434	1.38797	0.0441753	143049	148	142901	0.00103461	FALSE	-0.102943	0.147753	0.902179	0.675341	1.20521	0.485977	31610	46	31564	0.00145524	FALSE	0.0624552	0.243078	1.06445	0.661016	1.7141	0.797229	3432	20	3412	0.00582751	FALSE
362.7	Hereditary retinal dystrophies	sense organs	-0.0857674	0.0432477	0.917808	0.843215	0.998999	0.047349	196423	712	195711	0.00362483	FALSE	-0.190185	0.106046	0.826806	0.671638	1.01782	0.0729069	142991	90	142901	0.00062941	FALSE	-0.363992	0.16015	0.694897	0.507689	0.951136	0.0230369	31640	39	31601	0.00123262	FALSE	NA	NA	NA	NA	NA	NA	NA	NA	NA	NA	NA
362.8	Retinal hemorrhage/ischemia	sense organs	-0.0225038	0.0261996	0.977747	0.928806	1.02927	0.390375	194162	1960	192202	0.0100947	FALSE	-0.0873336	0.103939	0.916371	0.747475	1.12343	0.400776	142995	94	142901	0.000657366	FALSE	-0.106368	0.164579	0.899094	0.651197	1.24136	0.518084	31610	37	31573	0.00117052	FALSE	NA	NA	NA	NA	NA	NA	NA	NA	NA	NA	NA
362.9	Retinal edema	sense organs	-0.0235567	0.0263483	0.976719	0.927559	1.02848	0.371294	195905	1934	193971	0.00987213	FALSE	NA	NA	NA	NA	NA	NA	NA	NA	NA	NA	NA	0.0612582	0.101976	1.06317	0.870563	1.2984	0.548033	31557	98	31459	0.00310549	FALSE	0.378208	0.327949	1.45967	0.767534	2.77594	0.248807	3424	12	3412	0.00350467	FALSE
363	Chorioretinal inflammations, scars, and other disorders of choroid	sense organs	-0.0194648	0.0198093	0.980723	0.943375	1.01955	0.325798	193842	3445	190397	0.0177722	FALSE	0.0653425	0.0706605	1.06752	0.929459	1.2261	0.355102	143104	203	142901	0.00141855	FALSE	0.0882103	0.109123	1.09222	0.881906	1.35268	0.418883	31489	86	31403	0.00273111	FALSE	0.647677	0.34649	1.9111	0.969046	3.76895	0.0615877	3453	11	3442	0.00318564	FALSE
363.3	Chorioretinal scars	sense organs	-0.0179708	0.0210918	0.98219	0.942414	1.02364	0.394199	194424	3032	191392	0.0155948	FALSE	0.066784	0.101572	1.06906	0.876081	1.30456	0.510856	142999	98	142901	0.000685319	FALSE	0.182857	0.143084	1.20064	0.907023	1.58931	0.20126	31594	50	31544	0.00158258	FALSE	NA	NA	NA	NA	NA	NA	NA	NA	NA	NA	NA
363.4	Choroidal degenerations	sense organs	-0.0576523	0.110959	0.943978	0.759473	1.17331	0.603353	197553	108	197445	0.000546689	FALSE	0.0535996	0.167324	1.05506	0.760062	1.46456	0.748715	142937	36	142901	0.000251859	FALSE	NA	NA	NA	NA	NA	NA	NA	NA	NA	NA	NA	NA	NA	NA	NA	NA	NA	NA	NA	NA	NA	NA
364	Corneal opacity and other disorders of cornea	sense organs	0.00586168	0.0182959	1.00588	0.970447	1.0426	0.748678	193757	4063	189694	0.0209696	FALSE	0.0671404	0.0330559	1.06945	1.00235	1.14103	0.0422433	143836	935	142901	0.00650046	FALSE	0.0368632	0.0843095	1.03755	0.879516	1.22398	0.66194	31530	143	31387	0.00453536	FALSE	0.407551	0.196068	1.50313	1.02353	2.20746	0.0376524	3475	33	3442	0.0094964	FALSE
364.1	Corneal opacity	sense organs	0.0102707	0.0204668	1.01032	0.970597	1.05168	0.615793	194142	3216	190926	0.0165652	FALSE	-0.0847949	0.093803	0.918701	0.764412	1.10413	0.366012	143016	115	142901	0.000804106	FALSE	-0.230376	0.114002	0.794235	0.635197	0.993092	0.0433001	31588	77	31511	0.00243763	FALSE	NA	NA	NA	NA	NA	NA	NA	NA	NA	NA	NA
364.2	Corneal edema	sense organs	0.0236844	0.0477489	1.02397	0.932484	1.12443	0.619881	197169	585	196584	0.002967	FALSE	0.0596985	0.158775	1.06152	0.777634	1.44903	0.70692	142941	40	142901	0.000279836	FALSE	-0.316505	0.153283	0.728692	0.539593	0.984058	0.0389381	31661	42	31619	0.00132655	FALSE	NA	NA	NA	NA	NA	NA	NA	NA	NA	NA	NA
364.4	Corneal degenerations	sense organs	-0.062573	0.0365872	0.939344	0.874342	1.00918	0.087221	196094	995	195099	0.0050741	FALSE	0.0249593	0.0419488	1.02527	0.944348	1.11313	0.551848	143481	580	142901	0.00404235	FALSE	0.170544	0.14831	1.18595	0.886792	1.58603	0.25018	31635	46	31589	0.00145409	FALSE	0.375191	0.205834	1.45527	0.972151	2.17848	0.0683364	3472	30	3442	0.00864055	FALSE
364.41	Keratoconus	sense organs	-0.0827022	0.0727026	0.920625	0.798357	1.06162	0.255312	197771	250	197521	0.00126409	FALSE	-0.0720804	0.119875	0.930456	0.735625	1.17689	0.547642	142971	70	142901	0.00048961	FALSE	NA	NA	NA	NA	NA	NA	NA	NA	NA	NA	NA	NA	NA	NA	NA	NA	NA	NA	NA	NA	NA	NA
364.5	Corneal dystrophy	sense organs	0.0335455	0.0254398	1.03411	0.983816	1.08698	0.187295	196278	2077	194201	0.0105819	FALSE	0.156976	0.0678664	1.16997	1.02425	1.33642	0.0207217	143121	220	142901	0.00153716	FALSE	0.206162	0.146585	1.22895	0.922061	1.63799	0.159595	31637	47	31590	0.0014856	FALSE	NA	NA	NA	NA	NA	NA	NA	NA	NA	NA	NA
364.51	Fuchs' dystrophy	sense organs	0.035833	0.0333881	1.03648	0.970826	1.10658	0.28317	196882	1197	195685	0.00607978	FALSE	NA	NA	NA	NA	NA	NA	NA	NA	NA	NA	NA	NA	NA	NA	NA	NA	NA	NA	NA	NA	NA	NA	NA	NA	NA	NA	NA	NA	NA	NA	NA	NA	NA
364.9	Cornea replaced by transplant	sense organs	0.0411421	0.0571605	1.042	0.931562	1.16553	0.47167	197743	407	197336	0.00205823	FALSE	0.176005	0.103532	1.19244	0.973441	1.46072	0.08913	142995	94	142901	0.000657366	FALSE	NA	NA	NA	NA	NA	NA	NA	NA	NA	NA	NA	NA	NA	NA	NA	NA	NA	NA	NA	NA	NA	NA
365	Glaucoma	sense organs	-0.00167364	0.007211	0.998328	0.984317	1.01254	0.816464	189639	31540	158099	0.166316	FALSE	0.0271566	0.0148213	1.02753	0.998109	1.05782	0.0669126	147719	4818	142901	0.032616	FALSE	0.00211393	0.0393338	1.00212	0.927762	1.08243	0.95714	31304	694	30610	0.0221697	FALSE	0.0106253	0.116335	1.01068	0.804616	1.26952	0.927228	3535	93	3442	0.0263083	FALSE
365.1	Open-angle glaucoma	sense organs	-0.000629099	0.008458	0.999371	0.98294	1.01608	0.940709	190902	21339	169563	0.11178	FALSE	0.0225187	0.0281988	1.02277	0.96778	1.08089	0.424541	144192	1291	142901	0.00895334	FALSE	0.0463411	0.0472857	1.04743	0.954718	1.14915	0.327075	31453	474	30979	0.0150701	FALSE	-0.4211	0.285743	0.656324	0.374877	1.14907	0.140562	3457	15	3442	0.00433902	FALSE
365.11	Primary open angle glaucoma	sense organs	-0.0195479	0.01384	0.980642	0.954398	1.00761	0.157824	195458	7354	188104	0.0376245	FALSE	NA	NA	NA	NA	NA	NA	NA	NA	NA	NA	NA	0.0701733	0.0696111	1.07269	0.935883	1.2295	0.313418	31601	213	31388	0.00674029	FALSE	NA	NA	NA	NA	NA	NA	NA	NA	NA	NA	NA
365.2	Primary angle-closure glaucoma	sense organs	-0.0260846	0.022538	0.974253	0.932152	1.01825	0.247124	196226	2657	193569	0.0135405	FALSE	0.0561021	0.0447906	1.05771	0.968809	1.15476	0.210373	143407	506	142901	0.00352842	FALSE	-0.0620869	0.118677	0.939801	0.744759	1.18592	0.600865	31624	71	31553	0.00224513	FALSE	NA	NA	NA	NA	NA	NA	NA	NA	NA	NA	NA
365.5	Pseudoexfoliation glaucoma	sense organs	0.0218045	0.0583098	1.02204	0.911665	1.14579	0.708447	197683	394	197289	0.00199309	FALSE	NA	NA	NA	NA	NA	NA	NA	NA	NA	NA	NA	NA	NA	NA	NA	NA	NA	NA	NA	NA	NA	NA	NA	NA	NA	NA	NA	NA	NA	NA	NA	NA	NA
366	Cataract	sense organs	-0.0290917	0.00601649	0.971327	0.95994	0.982849	1.32923e-06	179025	93681	85344	0.523284	TRUE	0.020223	0.00842852	1.02043	1.00371	1.03743	0.016424	152044	16934	135110	0.111376	FALSE	-0.0339582	0.0251874	0.966612	0.920052	1.01553	0.177587	30747	2047	28700	0.0665756	FALSE	0.104191	0.0828219	1.10981	0.943518	1.30542	0.208386	3622	197	3425	0.0543898	FALSE
366.1	Nonsenile Cataract	sense organs	-0.0709117	0.0321346	0.931544	0.874681	0.992104	0.0273345	195440	1299	194141	0.00664654	FALSE	0.0792368	0.108333	1.08246	0.875381	1.33853	0.464524	135196	86	135110	0.000636113	FALSE	NA	NA	NA	NA	NA	NA	NA	NA	NA	NA	NA	NA	NA	NA	NA	NA	NA	NA	NA	NA	NA	NA
366.2	Senile cataract	sense organs	-0.0292617	0.00578939	0.971162	0.960205	0.982245	4.31807e-07	179094	81330	97764	0.454119	TRUE	0.00686912	0.0127901	1.00689	0.981965	1.03245	0.591222	141803	6693	135110	0.0471993	FALSE	-0.046283	0.0266345	0.954772	0.906208	1.00594	0.0822624	30948	1758	29190	0.056805	FALSE	0.245633	0.101576	1.27843	1.04764	1.56006	0.0155965	3552	127	3425	0.0357545	FALSE
366.3	Traumatic cataract	sense organs	0.035974	0.0713526	1.03663	0.901336	1.19223	0.614141	197462	260	197202	0.00131671	FALSE	0.13345	0.0979282	1.14276	0.943188	1.38457	0.172967	135215	105	135110	0.000776541	FALSE	NA	NA	NA	NA	NA	NA	NA	NA	NA	NA	NA	NA	NA	NA	NA	NA	NA	NA	NA	NA	NA	NA
367	Disorders of refraction and accommodation; blindness and low vision	sense organs	-0.023455	0.00571088	0.976818	0.965945	0.987813	4.00723e-05	181651	115540	66111	0.636055	FALSE	0.041727	0.0177766	1.04261	1.00691	1.07958	0.01891	152044	3288	148756	0.0216253	FALSE	-0.0078147	0.0349951	0.992216	0.926441	1.06266	0.823295	30633	895	29738	0.0292169	FALSE	-0.213819	0.127652	0.807495	0.628753	1.03705	0.0939305	3609	75	3534	0.0207814	FALSE
367.1	Myopia	sense organs	0.0114658	0.00787073	1.01153	0.996047	1.02726	0.145181	176007	24840	151167	0.141131	FALSE	0.117776	0.0289484	1.12499	1.06294	1.19067	4.73208e-05	149971	1215	148756	0.00810157	FALSE	0.084763	0.0454519	1.08846	0.995687	1.18988	0.0621959	31115	510	30605	0.0163908	FALSE	-0.460517	0.247607	0.630957	0.388358	1.0251	0.0629043	3555	21	3534	0.00590717	FALSE
367.2	Astigmatism	sense organs	-0.0204795	0.00643411	0.979729	0.967451	0.992162	0.00145777	168203	44153	124050	0.262498	FALSE	0.0460133	0.0298533	1.04709	0.987579	1.11018	0.123241	149912	1156	148756	0.00771119	FALSE	-0.128529	0.0736545	0.879388	0.761175	1.01596	0.0809795	31325	187	31138	0.00596967	FALSE	-0.156361	0.274495	0.85525	0.499389	1.4647	0.568926	3550	16	3534	0.00450704	FALSE
367.8	Hypermetropia	sense organs	-0.0371487	0.00735031	0.963533	0.949751	0.977515	4.32561e-07	174275	30534	143741	0.175206	TRUE	-0.133143	0.0671991	0.87534	0.767319	0.998568	0.0475551	148981	225	148756	0.00151026	FALSE	-0.167243	0.0983865	0.845994	0.69762	1.02593	0.0891587	31454	104	31350	0.00330642	FALSE	NA	NA	NA	NA	NA	NA	NA	NA	NA	NA	NA
367.9	Blindness and low vision	sense organs	0.00224825	0.0147895	1.00225	0.973615	1.03173	0.879174	188950	6341	182609	0.0335591	FALSE	-0.0454111	0.0387156	0.955605	0.885774	1.03094	0.240819	149435	679	148756	0.00454378	FALSE	-0.110691	0.0770267	0.895215	0.76977	1.0411	0.150705	31333	174	31159	0.00555325	FALSE	0.0524385	0.296245	1.05384	0.589664	1.8834	0.8595	3548	14	3534	0.00394589	FALSE
368	Visual disturbances	sense organs	-0.0176278	0.00891976	0.982527	0.965499	0.999855	0.0481248	176633	18675	157958	0.105728	FALSE	-0.0112218	0.0197857	0.988841	0.951228	1.02794	0.5706	151630	2633	148997	0.0173646	FALSE	-0.00773795	0.0391516	0.992292	0.918995	1.07144	0.843326	30532	701	29831	0.0229595	FALSE	0.0512674	0.130126	1.0526	0.815643	1.35841	0.693593	3599	74	3525	0.0205613	FALSE
368.1	Amblyopia	sense organs	-0.0769821	0.0231618	0.925906	0.884813	0.968909	0.000888424	196307	2500	193807	0.0127352	FALSE	-0.00523239	0.0431589	0.994781	0.914092	1.08259	0.903504	149544	547	148997	0.00365779	FALSE	0.0347373	0.101808	1.03535	0.848057	1.264	0.732951	31573	98	31475	0.00310392	FALSE	NA	NA	NA	NA	NA	NA	NA	NA	NA	NA	NA
368.2	Diplopia and disorders of binocular vision	sense organs	-0.0213019	0.0197239	0.978923	0.941801	1.01751	0.28014	193852	3469	190383	0.0178951	FALSE	-0.0683721	0.0396495	0.933913	0.864084	1.00938	0.0846333	149644	647	148997	0.00432359	FALSE	-0.0475981	0.0665862	0.953517	0.836853	1.08644	0.474711	31424	230	31194	0.00731925	FALSE	0.0734658	0.268945	1.07623	0.635295	1.82321	0.784728	3542	17	3525	0.00479955	FALSE
368.3	Anisometropia	sense organs	-0.00788229	0.0327887	0.992149	0.930393	1.058	0.810023	194868	1242	193626	0.00637355	FALSE	0.00728305	0.0728426	1.00731	0.873289	1.1619	0.920358	149188	191	148997	0.00128026	FALSE	NA	NA	NA	NA	NA	NA	NA	NA	NA	NA	NA	NA	NA	NA	NA	NA	NA	NA	NA	NA	NA	NA
368.4	Visual field defects	sense organs	-0.0204252	0.0209382	0.979782	0.940387	1.02083	0.329312	193623	3072	190551	0.0158659	FALSE	-0.0373553	0.0490388	0.963334	0.875053	1.06052	0.446209	149420	423	148997	0.00283095	FALSE	0.150736	0.100345	1.16269	0.955098	1.4154	0.133053	31498	102	31396	0.0032383	FALSE	NA	NA	NA	NA	NA	NA	NA	NA	NA	NA	NA
368.5	Color vision deficiencies	sense organs	0.0220323	0.109059	1.02228	0.825536	1.2659	0.839899	197512	111	197401	0.000561991	FALSE	0.194498	0.157432	1.2147	0.892196	1.65378	0.216667	149038	41	148997	0.000275098	FALSE	NA	NA	NA	NA	NA	NA	NA	NA	NA	NA	NA	NA	NA	NA	NA	NA	NA	NA	NA	NA	NA	NA
368.7	Disorders of accommodation	sense organs	-0.0709949	0.100611	0.931467	0.764761	1.13451	0.480414	197485	130	197355	0.000658278	FALSE	NA	NA	NA	NA	NA	NA	NA	NA	NA	NA	NA	NA	NA	NA	NA	NA	NA	NA	NA	NA	NA	NA	NA	NA	NA	NA	NA	NA	NA	NA	NA	NA	NA
368.9	Subjective visual disturbances	sense organs	0.00282202	0.0189725	1.00283	0.96622	1.04082	0.881757	189949	3745	186204	0.0197158	FALSE	-0.0259469	0.0431334	0.974387	0.895397	1.06035	0.547474	149543	546	148997	0.00365112	FALSE	-0.077512	0.0888405	0.925416	0.777525	1.10144	0.382944	31259	129	31130	0.00412681	FALSE	0.0928186	0.34222	1.09726	0.561057	2.14593	0.786218	3536	11	3525	0.00311086	FALSE
368.91	Psychophysical visual disturbances	sense organs	0.0387163	0.0723963	1.03948	0.901964	1.19795	0.592801	197265	253	197012	0.00128254	FALSE	-0.0394807	0.0585186	0.961289	0.85712	1.07812	0.499887	149294	297	148997	0.00198936	FALSE	NA	NA	NA	NA	NA	NA	NA	NA	NA	NA	NA	NA	NA	NA	NA	NA	NA	NA	NA	NA	NA	NA
369	Infection of the eye	sense organs	-0.0296887	0.0162429	0.970748	0.94033	1.00215	0.0675798	188188	5152	183036	0.0273769	FALSE	-0.0146302	0.0472453	0.985476	0.898318	1.08109	0.756816	147456	455	147001	0.00308567	FALSE	-0.0210464	0.0645071	0.979173	0.862879	1.11114	0.744224	30970	246	30724	0.00794317	FALSE	0.101816	0.159618	1.10718	0.809746	1.51387	0.523555	3412	49	3363	0.0143611	FALSE
369.2	Eye infection, viral	sense organs	0.0501278	0.0348494	1.05141	0.981987	1.12573	0.150317	196363	1095	195268	0.00557641	FALSE	-0.247183	0.106824	0.780998	0.633461	0.962898	0.0206718	147090	89	147001	0.000605072	FALSE	-0.127241	0.131356	0.880521	0.680656	1.13907	0.332708	31581	58	31523	0.00183655	FALSE	NA	NA	NA	NA	NA	NA	NA	NA	NA	NA	NA
369.5	Conjunctivitis, infectious	sense organs	-0.036544	0.0194879	0.964116	0.927985	1.00165	0.0607632	189040	3547	185493	0.0187632	FALSE	0.0200322	0.0658291	1.02023	0.896737	1.16074	0.760895	147235	234	147001	0.0015893	FALSE	0.101085	0.0851928	1.10637	0.936231	1.30743	0.235407	31065	141	30924	0.00453887	FALSE	0.115119	0.168872	1.12201	0.80584	1.56222	0.495433	3407	44	3363	0.0129146	FALSE
370	Keratitis	sense organs	-0.0169335	0.0201192	0.983209	0.945192	1.02276	0.399979	192043	3334	188709	0.0173607	FALSE	0.110412	0.0796621	1.11674	0.955304	1.30545	0.165745	147160	159	147001	0.00108046	FALSE	-0.0517318	0.0682316	0.949584	0.830717	1.08546	0.448344	31391	221	31170	0.00704023	FALSE	0.318586	0.304433	1.37518	0.757219	2.49746	0.295335	3376	13	3363	0.00385071	FALSE
370.1	Corneal ulcer	sense organs	0.0385232	0.0500731	1.03927	0.942122	1.14645	0.441693	197501	529	196972	0.00267847	FALSE	0.119771	0.101961	1.12724	0.923049	1.3766	0.240126	147098	97	147001	0.000659424	FALSE	-0.238937	0.132312	0.787464	0.607582	1.0206	0.0709391	31647	57	31590	0.00180112	FALSE	NA	NA	NA	NA	NA	NA	NA	NA	NA	NA	NA
370.2	Superficial keratitis	sense organs	0.0100272	0.0483283	1.01008	0.918791	1.11043	0.835634	196118	569	195549	0.00290131	FALSE	NA	NA	NA	NA	NA	NA	NA	NA	NA	NA	NA	NA	NA	NA	NA	NA	NA	NA	NA	NA	NA	NA	NA	NA	NA	NA	NA	NA	NA	NA	NA	NA	NA
370.3	Keratoconjunctivitis	sense organs	-0.0401883	0.0280132	0.960609	0.909287	1.01483	0.151395	193982	1705	192277	0.00878948	FALSE	NA	NA	NA	NA	NA	NA	NA	NA	NA	NA	NA	-0.076922	0.0883935	0.925962	0.778666	1.10112	0.384179	31486	131	31355	0.00416058	FALSE	NA	NA	NA	NA	NA	NA	NA	NA	NA	NA	NA
370.31	Keratoconjunctivitis sicca	sense organs	-0.0767817	0.0323211	0.926092	0.869244	0.986657	0.0175208	194562	1278	193284	0.0065686	FALSE	NA	NA	NA	NA	NA	NA	NA	NA	NA	NA	NA	-0.0605074	0.100573	0.941287	0.772881	1.14639	0.547422	31522	101	31421	0.00320411	FALSE	NA	NA	NA	NA	NA	NA	NA	NA	NA	NA	NA
371	Inflammation of the eye	sense organs	-0.0202862	0.00855734	0.979918	0.96362	0.996492	0.0177584	180578	20754	159824	0.114931	FALSE	-0.0118696	0.0238867	0.988201	0.943001	1.03557	0.619251	148795	1794	147001	0.0120569	FALSE	-0.0596247	0.0371615	0.942118	0.875937	1.0133	0.10861	30824	784	30040	0.0254347	FALSE	0.112539	0.132232	1.11912	0.863608	1.45022	0.394729	3433	70	3363	0.0203903	FALSE
371.1	Uveitis, noninfectious or NOS	sense organs	0.0122352	0.0287404	1.01231	0.956862	1.07097	0.670316	196668	1615	195053	0.00821181	FALSE	0.0361522	0.0626267	1.03681	0.917047	1.17222	0.56376	147259	258	147001	0.00175202	FALSE	0.0706767	0.098559	1.07323	0.884707	1.30194	0.473312	31600	104	31496	0.00329114	FALSE	-0.0769358	0.298126	0.925949	0.516199	1.66095	0.796357	3376	13	3363	0.00385071	FALSE
371.2	Conjunctivitis, noninfectious	sense organs	-0.0524451	0.0202722	0.948906	0.911942	0.987369	0.00968028	192456	3278	189178	0.0170325	FALSE	-0.255024	0.224949	0.774898	0.498614	1.20427	0.25692	147021	20	147001	0.000136035	FALSE	-0.10661	0.0550949	0.898876	0.806867	1.00138	0.0529878	31266	341	30925	0.0109064	FALSE	NA	NA	NA	NA	NA	NA	NA	NA	NA	NA	NA
371.21	Allergic conjunctivitis	sense organs	-0.0589253	0.0213372	0.942777	0.904162	0.983041	0.00575156	192874	2953	189921	0.0153105	FALSE	NA	NA	NA	NA	NA	NA	NA	NA	NA	NA	NA	-0.106037	0.0572717	0.899391	0.803892	1.00623	0.0641008	31303	315	30988	0.0100629	FALSE	NA	NA	NA	NA	NA	NA	NA	NA	NA	NA	NA
371.3	Inflammation of eyelids	sense organs	-0.0144797	0.00956651	0.985625	0.967316	1.00428	0.130133	183220	16149	167071	0.0881399	FALSE	-0.0136278	0.0265929	0.986465	0.936365	1.03924	0.608328	148445	1444	147001	0.00972751	FALSE	-0.0946533	0.0590873	0.909688	0.810208	1.02138	0.109172	31191	299	30892	0.0095861	FALSE	0.129516	0.1519	1.13828	0.845178	1.53302	0.393859	3416	53	3363	0.0155152	FALSE
371.33	Noninfectious dermatoses of eyelid	sense organs	-0.0712104	0.157975	0.931266	0.683286	1.26924	0.652156	197660	53	197607	0.000268137	FALSE	NA	NA	NA	NA	NA	NA	NA	NA	NA	NA	NA	NA	NA	NA	NA	NA	NA	NA	NA	NA	NA	NA	NA	NA	NA	NA	NA	NA	NA	NA	NA	NA	NA
371.9	Chronic inflammatory disorders of orbit	sense organs	-0.148175	0.230681	0.86228	0.548642	1.35521	0.520654	197810	25	197785	0.000126384	FALSE	NA	NA	NA	NA	NA	NA	NA	NA	NA	NA	NA	NA	NA	NA	NA	NA	NA	NA	NA	NA	NA	NA	NA	NA	NA	NA	NA	NA	NA	NA	NA	NA	NA
372	Disorders of conjunctiva	sense organs	-0.0340198	0.0185031	0.966552	0.932127	1.00225	0.065974	191118	3968	187150	0.020762	FALSE	0.0081932	0.0526065	1.00823	0.90945	1.11773	0.876234	147368	367	147001	0.00249036	FALSE	0.0529513	0.109841	1.05438	0.850155	1.30766	0.629754	31376	84	31292	0.00267721	FALSE	-0.120457	0.282877	0.886516	0.50921	1.54339	0.670233	3378	15	3363	0.0044405	FALSE
374	Other disorders of eyelids	sense organs	-0.00219569	0.0105986	0.997807	0.977293	1.01875	0.835879	189918	12960	176958	0.06824	FALSE	-0.0163581	0.0197874	0.983775	0.946351	1.02268	0.408409	149651	2650	147001	0.0177079	FALSE	0.00618569	0.0439021	1.0062	0.923243	1.09662	0.887951	31076	548	30528	0.0176342	FALSE	0.204026	0.187884	1.22633	0.84855	1.7723	0.277517	3398	35	3363	0.0103002	FALSE
374.1	Ectropion or entropion	sense organs	-0.00304889	0.0217249	0.996956	0.955396	1.04032	0.888391	195616	2899	192717	0.0148199	FALSE	-0.0229161	0.0297832	0.977344	0.921925	1.0361	0.441637	148161	1160	147001	0.00782932	FALSE	-0.136993	0.107018	0.871977	0.706983	1.07548	0.200514	31605	87	31518	0.00275273	FALSE	NA	NA	NA	NA	NA	NA	NA	NA	NA	NA	NA
374.2	Lagophthalmos	sense organs	-0.120263	0.0567436	0.886687	0.793358	0.990995	0.0340558	197401	413	196988	0.00209219	FALSE	-0.0795278	0.140864	0.923552	0.700739	1.21721	0.572364	147052	51	147001	0.000346816	FALSE	0.0412015	0.156609	1.04206	0.766629	1.41645	0.792485	31645	41	31604	0.00129562	FALSE	NA	NA	NA	NA	NA	NA	NA	NA	NA	NA	NA
374.3	Ptosis of eyelid	sense organs	0.0326377	0.018356	1.03318	0.996666	1.07102	0.0753971	195207	4038	191169	0.0206857	FALSE	-0.0219404	0.0313714	0.978299	0.919957	1.04034	0.484318	148041	1040	147001	0.00702508	FALSE	-0.0181636	0.0885977	0.982	0.825459	1.16823	0.837563	31514	129	31385	0.00409342	FALSE	0.392212	0.357124	1.48025	0.735098	2.98075	0.272095	3373	10	3363	0.00296472	FALSE
374.6	Dermatochalasis	sense organs	0.0150343	0.014451	1.01515	0.986798	1.04431	0.298173	194919	6639	188280	0.0340603	FALSE	NA	NA	NA	NA	NA	NA	NA	NA	NA	NA	NA	0.0253746	0.0585419	1.0257	0.914509	1.15041	0.664692	31271	303	30968	0.00968949	FALSE	NA	NA	NA	NA	NA	NA	NA	NA	NA	NA	NA
375	Disorders of lacrimal system	sense organs	-0.0404811	0.0397762	0.960327	0.888303	1.03819	0.308809	196640	845	195795	0.00429719	FALSE	-0.084009	0.0289871	0.919423	0.868642	0.973172	0.00375366	149196	1220	147976	0.00817716	FALSE	-0.196018	0.109599	0.821997	0.663098	1.01897	0.0736948	31370	84	31286	0.00267772	FALSE	NA	NA	NA	NA	NA	NA	NA	NA	NA	NA	NA
375.1	Dry eyes	sense organs	-0.0363891	0.00748927	0.964265	0.950214	0.978524	1.18082e-06	176961	29144	147817	0.164692	TRUE	NA	NA	NA	NA	NA	NA	NA	NA	NA	NA	NA	-0.0405375	0.0425653	0.960273	0.88341	1.04382	0.340914	31023	594	30429	0.0191471	FALSE	0.1371	0.138082	1.14694	0.874992	1.50342	0.320764	3484	65	3419	0.0186567	FALSE
375.2	Epiphora	sense organs	-0.0622301	0.045506	0.939667	0.859485	1.02733	0.171464	196881	645	196236	0.00327609	FALSE	-0.0788999	0.0472854	0.924132	0.842334	1.01387	0.0951988	148432	456	147976	0.00307211	FALSE	-0.253358	0.169299	0.77619	0.557004	1.08163	0.134519	31635	35	31600	0.00110637	FALSE	NA	NA	NA	NA	NA	NA	NA	NA	NA	NA	NA
376	Disorders of the orbit	sense organs	-0.142061	0.102644	0.867569	0.709466	1.0609	0.166354	197545	126	197419	0.000637829	FALSE	0.264099	0.143425	1.30226	0.983131	1.72497	0.0655656	148025	49	147976	0.000331025	FALSE	-0.0308292	0.179844	0.969641	0.681592	1.37942	0.863892	31635	31	31604	0.000979927	FALSE	NA	NA	NA	NA	NA	NA	NA	NA	NA	NA	NA
377	Disorders of optic nerve and visual pathways	sense organs	-0.018262	0.0180786	0.981904	0.94772	1.01732	0.312426	193897	4146	189751	0.0213825	FALSE	0.0122339	0.0605619	1.01231	0.899004	1.13989	0.839912	148252	276	147976	0.00186169	FALSE	-0.115857	0.0680631	0.890603	0.779377	1.0177	0.0887182	31447	221	31226	0.0070277	FALSE	-0.229737	0.309069	0.794742	0.433652	1.4565	0.457288	3432	13	3419	0.00378788	FALSE
377.1	Optic atrophy	sense organs	0.0281271	0.0276951	1.02853	0.974184	1.0859	0.30982	195741	1745	193996	0.00891484	FALSE	-0.147182	0.130984	0.863137	0.667704	1.11577	0.261154	148035	59	147976	0.000398554	FALSE	-0.140618	0.136233	0.868821	0.665222	1.13473	0.301982	31575	54	31521	0.00171021	FALSE	NA	NA	NA	NA	NA	NA	NA	NA	NA	NA	NA
377.3	Optic neuritis/neuropathy	sense organs	-0.0430841	0.0285688	0.957831	0.905671	1.01299	0.131534	196018	1637	194381	0.00835127	FALSE	-0.0356542	0.097688	0.964974	0.796823	1.16861	0.715126	148082	106	147976	0.00071582	FALSE	-0.0361766	0.10563	0.96447	0.784106	1.18632	0.731986	31587	90	31497	0.00284927	FALSE	NA	NA	NA	NA	NA	NA	NA	NA	NA	NA	NA
378	Strabismus and other disorders of binocular eye movements	sense organs	0.00180935	0.0147866	1.00181	0.973194	1.03127	0.902611	193335	6272	187063	0.0324411	FALSE	-0.00099537	0.0319491	0.999005	0.938366	1.06356	0.975146	148973	997	147976	0.00669249	FALSE	-0.0376546	0.0516723	0.963046	0.870287	1.06569	0.466174	31348	393	30955	0.0125367	FALSE	0.0334009	0.222153	1.03397	0.668969	1.59811	0.880487	3444	25	3419	0.007259	FALSE
378.1	Strabismus (not specified as paralytic)	sense organs	0.0247234	0.0181265	1.02503	0.989254	1.0621	0.172586	194529	4120	190409	0.0211794	FALSE	-0.0148253	0.0509729	0.985284	0.891605	1.08881	0.771168	148366	390	147976	0.00262863	FALSE	-0.0436633	0.0625253	0.957276	0.846866	1.08208	0.484971	31466	267	31199	0.00848535	FALSE	NA	NA	NA	NA	NA	NA	NA	NA	NA	NA	NA
378.2	Nystagmus and other irregular eye movements	sense organs	0.0828458	0.0650317	1.08637	0.956364	1.23406	0.202689	197348	312	197036	0.00158096	FALSE	0.0225024	0.0647235	1.02276	0.900905	1.16109	0.728088	148218	242	147976	0.00163273	FALSE	-0.133744	0.152728	0.874814	0.648501	1.18011	0.381195	31601	43	31558	0.00136072	FALSE	NA	NA	NA	NA	NA	NA	NA	NA	NA	NA	NA
378.5	Paralytic strabismus	sense organs	-0.0577037	0.0381732	0.94393	0.875883	1.01726	0.130628	197321	915	196406	0.00463711	FALSE	0.0378095	0.064139	1.03853	0.91585	1.17765	0.55553	148222	246	147976	0.00165967	FALSE	0.0932114	0.118447	1.09769	0.870276	1.38454	0.431313	31627	72	31555	0.00227654	FALSE	0.230299	0.36456	1.25898	0.616166	2.57239	0.527572	3429	10	3419	0.0029163	FALSE
379	Other disorders of eye	sense organs	0.00457335	0.00834601	1.00458	0.988284	1.02115	0.583713	179887	22509	157378	0.125129	FALSE	0.00531294	0.0250869	1.00533	0.95709	1.05599	0.832278	149606	1630	147976	0.0108953	FALSE	0.0384587	0.0363142	1.03921	0.967812	1.11587	0.289576	30930	841	30089	0.0271904	FALSE	0.0238661	0.125774	1.02415	0.800394	1.31047	0.849502	3498	79	3419	0.0225843	FALSE
379.1	Scleritis and episcleritis	sense organs	-0.114835	0.0575825	0.891513	0.796366	0.998029	0.0461226	197463	400	197063	0.0020257	FALSE	-0.181437	0.201812	0.834071	0.561587	1.23876	0.368631	148001	25	147976	0.000168918	FALSE	0.237588	0.183906	1.26819	0.884381	1.81856	0.196391	31637	30	31607	0.000948257	FALSE	NA	NA	NA	NA	NA	NA	NA	NA	NA	NA	NA
379.2	Disorders of vitreous body	sense organs	0.0163993	0.00938847	1.01653	0.998	1.03541	0.0806813	183720	16988	166732	0.0924668	FALSE	0.0489398	0.0360013	1.05016	0.978609	1.12694	0.174023	148761	785	147976	0.00527692	FALSE	0.0251528	0.0401193	1.02547	0.947924	1.10936	0.530693	31094	682	30412	0.0219335	FALSE	0.0333544	0.134069	1.03392	0.794994	1.34464	0.803526	3488	69	3419	0.0197821	FALSE
379.3	Aphakia and other disorders of lens	sense organs	-0.0591278	0.024048	0.942586	0.899189	0.988078	0.0139425	194479	2347	192132	0.0120681	FALSE	0.0183156	0.0641153	1.01848	0.898211	1.15486	0.775133	148223	247	147976	0.00166641	FALSE	0.0622059	0.134102	1.06418	0.818212	1.38409	0.64274	31645	56	31589	0.00176963	FALSE	NA	NA	NA	NA	NA	NA	NA	NA	NA	NA	NA
379.4	Anomalies of pupillary function	sense organs	0.0316263	0.0438467	1.03213	0.947135	1.12476	0.47073	196680	690	195990	0.00350824	FALSE	0.0504713	0.094624	1.05177	0.873723	1.26609	0.593765	148089	113	147976	0.000763055	FALSE	NA	NA	NA	NA	NA	NA	NA	NA	NA	NA	NA	NA	NA	NA	NA	NA	NA	NA	NA	NA	NA	NA
379.5	Disorders of iris and ciliary body	sense organs	-0.00882856	0.0284917	0.99121	0.937375	1.04814	0.756664	195758	1645	194113	0.00840323	FALSE	-0.0488257	0.0556112	0.952347	0.854	1.06202	0.379953	148305	329	147976	0.0022184	FALSE	0.124828	0.117022	1.13295	0.900743	1.42503	0.286106	31595	74	31521	0.00234214	FALSE	NA	NA	NA	NA	NA	NA	NA	NA	NA	NA	NA
379.51	Pigmentary iris degeneration	sense organs	-0.0376643	0.0495221	0.963036	0.873954	1.0612	0.446923	197535	541	196994	0.00273876	FALSE	NA	NA	NA	NA	NA	NA	NA	NA	NA	NA	NA	NA	NA	NA	NA	NA	NA	NA	NA	NA	NA	NA	NA	NA	NA	NA	NA	NA	NA	NA	NA	NA	NA
379.9	Pain, swelling or discharge of eye	sense organs	-0.00328022	0.0318566	0.996725	0.936394	1.06094	0.917988	192118	1313	190805	0.00683434	FALSE	-0.0880331	0.092611	0.915731	0.763723	1.09799	0.341823	148094	118	147976	0.000796791	FALSE	-0.0284516	0.115848	0.971949	0.774518	1.21971	0.805997	31423	75	31348	0.00238679	FALSE	NA	NA	NA	NA	NA	NA	NA	NA	NA	NA	NA
380	Disorders of external ear	sense organs	0.0706814	0.0336334	1.07324	1.00477	1.14637	0.035595	194275	1178	193097	0.00606357	FALSE	0.0114239	0.0518209	1.01149	0.913799	1.11962	0.825521	151490	378	151112	0.00249521	FALSE	-0.138489	0.143278	0.870673	0.657498	1.15296	0.333757	31471	49	31422	0.00155699	FALSE	NA	NA	NA	NA	NA	NA	NA	NA	NA	NA	NA
380.1	Otitis externa	sense organs	0.012183	0.0154527	1.01226	0.982059	1.04338	0.430458	190092	5715	184377	0.0300644	FALSE	0.00706802	0.0530572	1.00709	0.907625	1.11746	0.894023	151472	360	151112	0.00237668	FALSE	0.0923514	0.0670242	1.09675	0.961735	1.25072	0.16824	31284	228	31056	0.00728807	FALSE	-0.223818	0.258858	0.799461	0.481341	1.32783	0.387239	3542	18	3524	0.00508187	FALSE
380.4	Impacted cerumen	sense organs	0.0264842	0.00861189	1.02684	1.00965	1.04432	0.00210286	178614	21215	157399	0.118776	FALSE	0.0926822	0.0647729	1.09711	0.966308	1.24562	0.152465	151353	241	151112	0.0015923	FALSE	-0.00694773	0.0427559	0.993076	0.913247	1.07988	0.870914	30781	583	30198	0.0189403	FALSE	0.230709	0.153064	1.25949	0.933049	1.70015	0.131742	3577	53	3524	0.0148169	FALSE
381	Otitis media and Eustachian tube disorders	sense organs	-0.0161146	0.0125055	0.984015	0.960189	1.00843	0.197537	185509	8875	176634	0.0478413	FALSE	-0.0644296	0.0288116	0.937602	0.886122	0.992073	0.025336	151138	1228	149910	0.00812502	FALSE	-0.0189627	0.0288354	0.981216	0.927298	1.03827	0.510784	30318	1389	28929	0.0458144	FALSE	0.0291256	0.208194	1.02955	0.68459	1.54834	0.888742	3602	28	3574	0.00777346	FALSE
381.1	Otitis media	sense organs	-0.0152103	0.0148741	0.984905	0.956606	1.01404	0.306497	187330	6179	181151	0.0329846	FALSE	-0.0568931	0.0317497	0.944695	0.887699	1.00535	0.0731444	150920	1010	149910	0.00669229	FALSE	-0.0328199	0.0362238	0.967713	0.901389	1.03892	0.364919	30686	880	29806	0.0286776	FALSE	-0.226611	0.306423	0.797231	0.437272	1.4535	0.459581	3587	13	3574	0.0036242	FALSE
381.11	Suppurative and unspecified otitis media	sense organs	-0.044457	0.0181442	0.956517	0.923098	0.991145	0.0142774	189137	4104	185033	0.0216986	FALSE	-0.0934587	0.0454211	0.910776	0.833198	0.995576	0.0396281	150402	492	149910	0.00327123	FALSE	-0.00786587	0.0409826	0.992165	0.915585	1.07515	0.847795	30759	680	30079	0.0221074	FALSE	-0.128069	0.350124	0.879793	0.442944	1.74748	0.714528	3584	10	3574	0.00279018	FALSE
381.2	Eustachian tube disorders	sense organs	-0.041884	0.0234945	0.958981	0.915822	1.00417	0.0746327	193579	2428	191151	0.0125427	FALSE	0.0892809	0.0958578	1.09339	0.906105	1.31938	0.351652	150020	110	149910	0.000733236	FALSE	-0.0177539	0.0392773	0.982403	0.909612	1.06102	0.651258	30991	699	30292	0.0225549	FALSE	-0.0267404	0.318761	0.973614	0.521257	1.81854	0.933145	3586	12	3574	0.00334635	FALSE
381.3	Mastoiditis & related conditions	sense organs	-0.026348	0.0505477	0.973996	0.882125	1.07544	0.602192	197253	519	196734	0.00263114	FALSE	-0.23022	0.138048	0.794359	0.606049	1.04118	0.0953799	149963	53	149910	0.000353421	FALSE	-0.00969316	0.147956	0.990354	0.74105	1.32353	0.947765	31572	46	31526	0.00145699	FALSE	NA	NA	NA	NA	NA	NA	NA	NA	NA	NA	NA
381.9	Otorrhea	sense organs	0.0990901	0.0603924	1.10417	0.980906	1.24291	0.100845	197008	363	196645	0.00184256	FALSE	-0.147276	0.0791535	0.863055	0.73903	1.0079	0.0627944	150072	162	149910	0.00107948	FALSE	0.0956313	0.0965854	1.10035	0.910578	1.32968	0.322114	31512	109	31403	0.003459	FALSE	NA	NA	NA	NA	NA	NA	NA	NA	NA	NA	NA
382	Otalgia	sense organs	-0.0112803	0.0235079	0.988783	0.944258	1.03541	0.631333	190304	2425	187879	0.0127428	FALSE	-0.00727934	0.0810515	0.992747	0.846927	1.16367	0.928437	150064	154	149910	0.00102623	FALSE	0.0206083	0.0709723	1.02082	0.888254	1.17318	0.771532	30968	204	30764	0.00658745	FALSE	-0.0286352	0.352655	0.971771	0.486831	1.93977	0.935284	3584	10	3574	0.00279018	FALSE
383	Otosclerosis	sense organs	0.010285	0.0794419	1.01034	0.864658	1.18056	0.896989	197640	210	197430	0.00106254	FALSE	0.0389909	0.0917479	1.03976	0.868633	1.2446	0.670852	150030	120	149910	0.00079984	FALSE	NA	NA	NA	NA	NA	NA	NA	NA	NA	NA	NA	NA	NA	NA	NA	NA	NA	NA	NA	NA	NA	NA
384	Other disorders of tympanic membrane	sense organs	0.00964358	0.0321488	1.00969	0.948031	1.07536	0.764202	196418	1287	195131	0.00655235	FALSE	-0.0846407	0.0386042	0.918842	0.851884	0.991064	0.0283418	150592	682	149910	0.00452879	FALSE	0.124153	0.0850638	1.13219	0.958321	1.3376	0.144421	31552	140	31412	0.00443712	FALSE	NA	NA	NA	NA	NA	NA	NA	NA	NA	NA	NA
384.1	Myringitis	sense organs	0.206229	0.121796	1.22904	0.968031	1.56041	0.0904109	197663	89	197574	0.000450261	FALSE	NA	NA	NA	NA	NA	NA	NA	NA	NA	NA	NA	NA	NA	NA	NA	NA	NA	NA	NA	NA	NA	NA	NA	NA	NA	NA	NA	NA	NA	NA	NA	NA	NA
384.4	Perforation of tympanic membrane	sense organs	-0.00446535	0.0349063	0.995545	0.929711	1.06604	0.898209	196787	1091	195696	0.00554407	FALSE	-0.0949571	0.0457614	0.909412	0.831396	0.994749	0.0379818	150395	485	149910	0.00322484	FALSE	0.126768	0.087618	1.13515	0.956033	1.34784	0.147944	31573	132	31441	0.00418079	FALSE	NA	NA	NA	NA	NA	NA	NA	NA	NA	NA	NA
385	Other disorders of middle ear and mastoid	sense organs	2.05366e-05	0.041877	1.00002	0.921218	1.08556	0.999609	197016	757	196259	0.00384233	FALSE	-0.0266283	0.0467315	0.973723	0.888499	1.06712	0.568803	150374	464	149910	0.00308564	FALSE	-0.115401	0.102513	0.891008	0.728821	1.08929	0.260282	31562	95	31467	0.00300995	FALSE	NA	NA	NA	NA	NA	NA	NA	NA	NA	NA	NA
385.3	Cholesteatoma	sense organs	0.0293366	0.0472334	1.02977	0.938717	1.12966	0.534534	197518	594	196924	0.00300732	FALSE	-0.00592942	0.0532542	0.994088	0.895559	1.10346	0.911345	150267	357	149910	0.00237577	FALSE	-0.118726	0.110966	0.888051	0.714466	1.10381	0.284649	31638	81	31557	0.00256021	FALSE	NA	NA	NA	NA	NA	NA	NA	NA	NA	NA	NA
385.5	Tympanosclerosis and middle ear disease related to otitis media	sense organs	-0.129774	0.115676	0.878294	0.700122	1.10181	0.261916	197573	99	197474	0.000501081	FALSE	0.0151299	0.0945938	1.01524	0.843434	1.22205	0.872923	150023	113	149910	0.000753218	FALSE	NA	NA	NA	NA	NA	NA	NA	NA	NA	NA	NA	NA	NA	NA	NA	NA	NA	NA	NA	NA	NA	NA
386	Vertiginous syndromes and other disorders of vestibular system	sense organs	-0.0474282	0.0152603	0.953679	0.925577	0.982635	0.00188397	191069	5876	185193	0.0307533	FALSE	-0.0288523	0.0282952	0.97156	0.919146	1.02696	0.307876	148380	1276	147104	0.00859954	FALSE	-0.0595627	0.0542877	0.942176	0.847075	1.04796	0.272568	31226	353	30873	0.0113047	FALSE	-0.103083	0.217956	0.902052	0.588442	1.3828	0.636247	3466	27	3439	0.00778996	FALSE
386.1	Meniere's disease	sense organs	-0.00657979	0.0424358	0.993442	0.914156	1.0796	0.876779	197401	737	196664	0.00373352	FALSE	-0.035976	0.0524064	0.964663	0.870496	1.06902	0.49241	147474	370	147104	0.00250892	FALSE	0.0490477	0.122523	1.05027	0.826052	1.33535	0.688925	31646	67	31579	0.00211717	FALSE	NA	NA	NA	NA	NA	NA	NA	NA	NA	NA	NA
386.2	Peripheral or central vertigo	sense organs	-0.0638078	0.0168859	0.938185	0.907643	0.969755	0.000157603	191911	4770	187141	0.0248553	FALSE	-0.0267169	0.0481748	0.973637	0.88591	1.07005	0.57918	147542	438	147104	0.00296865	FALSE	-0.167551	0.0681288	0.845734	0.740016	0.966554	0.0139199	31374	220	31154	0.00701218	FALSE	0.030353	0.273153	1.03082	0.603489	1.76074	0.91152	3457	18	3439	0.00520683	FALSE
386.21	Central origin vertigo	sense organs	-0.0818945	0.0634671	0.921369	0.813597	1.04342	0.196931	196977	328	196649	0.00166517	FALSE	NA	NA	NA	NA	NA	NA	NA	NA	NA	NA	NA	-0.16089	0.182378	0.851386	0.595502	1.21722	0.37768	31607	30	31577	0.000949157	FALSE	NA	NA	NA	NA	NA	NA	NA	NA	NA	NA	NA
386.3	Labyrinthitis	sense organs	0.0278845	0.0690125	1.02828	0.898184	1.17721	0.686177	196759	278	196481	0.0014129	FALSE	-0.0437369	0.0468655	0.957206	0.873198	1.0493	0.350694	147566	462	147104	0.0031308	FALSE	-0.167659	0.176519	0.845642	0.598316	1.19521	0.342211	31614	32	31582	0.00101221	FALSE	NA	NA	NA	NA	NA	NA	NA	NA	NA	NA	NA
386.9	Dizziness and giddiness (Light-headedness and vertigo)	sense organs	-0.00371491	0.00839523	0.996292	0.980032	1.01282	0.658125	177707	21602	156105	0.12156	FALSE	-0.0134321	0.0163335	0.986658	0.955571	1.01876	0.410867	151007	3903	147104	0.0258465	FALSE	-0.0102624	0.0285722	0.98979	0.935884	1.0468	0.719465	29834	1432	28402	0.0479989	FALSE	-0.147133	0.100489	0.863179	0.708864	1.05109	0.143147	3566	127	3439	0.0356141	FALSE
388	Other disorders of ear	sense organs	-0.0362341	0.0371525	0.964414	0.896683	1.03726	0.32942	194524	971	193553	0.00499167	FALSE	-0.186457	0.190494	0.829894	0.571309	1.20552	0.327675	146291	28	146263	0.000191399	FALSE	NA	NA	NA	NA	NA	NA	NA	NA	NA	NA	NA	NA	NA	NA	NA	NA	NA	NA	NA	NA	NA	NA
389	Hearing loss	sense organs	-0.00937069	0.00564958	0.990673	0.979764	1.0017	0.0971859	181997	101040	80957	0.555174	FALSE	-0.0167715	0.0135942	0.983368	0.957513	1.00992	0.217303	152025	5762	146263	0.0379017	FALSE	-0.0372791	0.0241063	0.963407	0.918946	1.01002	0.121996	29942	2022	27920	0.0675306	FALSE	-0.0353672	0.097494	0.965251	0.797355	1.1685	0.716782	3557	135	3422	0.0379533	FALSE
389.1	Sensorineural hearing loss	sense organs	-0.0124535	0.00597794	0.987624	0.97612	0.999264	0.0372294	176064	80175	95889	0.455374	FALSE	-0.0456251	0.0390432	0.9554	0.885016	1.03138	0.242573	146932	669	146263	0.00455313	FALSE	-0.0577868	0.0308492	0.943851	0.888473	1.00268	0.0610404	30434	1191	29243	0.0391339	FALSE	-0.146145	0.116327	0.864032	0.687876	1.0853	0.208995	3517	95	3422	0.0270117	FALSE
389.2	Conductive hearing loss	sense organs	-0.00188478	0.0234986	0.998117	0.953189	1.04516	0.936072	194045	2429	191616	0.0125177	FALSE	-0.00585954	0.0624039	0.994158	0.879703	1.1235	0.925191	146523	260	146263	0.00177447	FALSE	-0.0479264	0.0543372	0.953204	0.856906	1.06032	0.377767	31276	354	30922	0.0113186	FALSE	NA	NA	NA	NA	NA	NA	NA	NA	NA	NA	NA
389.3	Degenerative and vascular disorders of ear	sense organs	-0.00589732	0.0414678	0.99412	0.916517	1.07829	0.886911	196308	776	195532	0.00395297	FALSE	0.0885746	0.0712637	1.09262	0.950182	1.2564	0.213899	146464	201	146263	0.00137235	FALSE	NA	NA	NA	NA	NA	NA	NA	NA	NA	NA	NA	NA	NA	NA	NA	NA	NA	NA	NA	NA	NA	NA
389.4	Tinnitus	sense organs	-0.000629451	0.00710101	0.999371	0.985558	1.01338	0.929366	170324	32393	137931	0.190185	FALSE	0.0420979	0.0407715	1.043	0.962892	1.12977	0.301823	146874	611	146263	0.00416003	FALSE	0.0618644	0.0552915	1.06382	0.954558	1.18558	0.263193	31036	339	30697	0.0109228	FALSE	-0.0850168	0.246538	0.918497	0.566527	1.48914	0.730212	3442	20	3422	0.00581058	FALSE
389.5	Disorders of acoustic nerve	sense organs	-0.0622468	0.0611079	0.939651	0.833586	1.05921	0.308375	197003	355	196648	0.001802	FALSE	NA	NA	NA	NA	NA	NA	NA	NA	NA	NA	NA	NA	NA	NA	NA	NA	NA	NA	NA	NA	NA	NA	NA	NA	NA	NA	NA	NA	NA	NA	NA	NA	NA
394	Rheumatic disease of the heart valves	circulatory system	0.034087	0.0248903	1.03467	0.98541	1.0864	0.170846	193529	2176	191353	0.0112438	FALSE	-0.00412497	0.0169243	0.995884	0.96339	1.02947	0.807439	146418	3672	142746	0.0250789	FALSE	-0.00094995	0.0382994	0.999051	0.926801	1.07693	0.980212	30483	730	29753	0.0239478	FALSE	0.120605	0.124276	1.12818	0.884285	1.43934	0.331816	3255	85	3170	0.0261137	FALSE
394.1	Mitral valve stenosis and aortic valve stenosis	circulatory system	0.0897517	0.0509088	1.0939	0.990021	1.20869	0.0779023	196293	515	195778	0.00262363	FALSE	-0.050151	0.0316449	0.951086	0.893888	1.01194	0.113011	143773	1027	142746	0.0071432	FALSE	0.0102614	0.0788251	1.01031	0.865683	1.17911	0.896425	31192	164	31028	0.00525776	FALSE	NA	NA	NA	NA	NA	NA	NA	NA	NA	NA	NA
394.2	Mitral valve disease	circulatory system	0.102875	0.0647822	1.10835	0.97619	1.25841	0.112282	197260	316	196944	0.00160195	FALSE	0.0813319	0.0669828	1.08473	0.951273	1.23691	0.224663	142973	227	142746	0.00158771	FALSE	0.117276	0.110177	1.12443	0.906041	1.39546	0.287133	31533	85	31448	0.00269559	FALSE	0.110431	0.14743	1.11676	0.836498	1.49092	0.453832	3229	59	3170	0.0182719	FALSE
394.3	Aortic valve disease	circulatory system	-0.200164	0.111937	0.818596	0.657336	1.01942	0.0737452	197599	106	197493	0.00053644	FALSE	-0.105375	0.197952	0.899987	0.610571	1.32659	0.594501	142772	26	142746	0.000182109	FALSE	NA	NA	NA	NA	NA	NA	NA	NA	NA	NA	NA	NA	NA	NA	NA	NA	NA	NA	NA	NA	NA	NA
394.4	Acute rheumatic heart disease	circulatory system	0.464889	0.141382	1.59184	1.20657	2.10013	0.00100839	197717	66	197651	0.00033381	FALSE	NA	NA	NA	NA	NA	NA	NA	NA	NA	NA	NA	NA	NA	NA	NA	NA	NA	NA	NA	NA	NA	NA	NA	NA	NA	NA	NA	NA	NA	NA	NA	NA	NA
394.7	Disease of tricuspid valve	circulatory system	0.0334844	0.0546093	1.03405	0.92909	1.15087	0.539768	195630	446	195184	0.00227981	FALSE	0.021136	0.04369	1.02136	0.937539	1.11268	0.628548	143281	535	142746	0.00373392	FALSE	-0.058475	0.0500122	0.943202	0.855132	1.04034	0.242317	30849	415	30434	0.0134526	FALSE	0.0842858	0.234323	1.08794	0.687299	1.72212	0.719072	3193	23	3170	0.00720326	FALSE
395	Heart valve disorders	circulatory system	0.00913537	0.0107061	1.00918	0.988221	1.03058	0.393499	189724	12777	176947	0.0673452	FALSE	-0.00154484	0.0128471	0.998456	0.973629	1.02392	0.904287	149262	6516	142746	0.0436548	FALSE	-0.00538946	0.0210584	0.994625	0.954408	1.03654	0.798005	29781	2719	27062	0.0912998	FALSE	0.0619958	0.0690111	1.06396	0.929354	1.21806	0.369001	3476	306	3170	0.0880322	FALSE
395.1	Nonrheumatic mitral valve disorders	circulatory system	0.0671491	0.0182129	1.06945	1.03195	1.10832	0.000226999	192230	4115	188115	0.0214066	FALSE	0.0541658	0.0195489	1.05566	1.01598	1.09689	0.00559216	145462	2716	142746	0.0186715	FALSE	0.0226543	0.0285603	1.02291	0.967225	1.08181	0.427655	30178	1359	28819	0.0450328	FALSE	0.0345083	0.101733	1.03511	0.847989	1.26352	0.734455	3297	127	3170	0.0385199	FALSE
395.2	Nonrheumatic aortic valve disorders	circulatory system	-0.0160206	0.0139314	0.984107	0.957599	1.01135	0.250158	192980	7265	185715	0.0376464	FALSE	-0.0305664	0.0173855	0.969896	0.937403	1.00352	0.078721	146225	3479	142746	0.0237921	FALSE	-0.0338668	0.0276733	0.9667	0.915663	1.02058	0.221025	30663	1443	29220	0.04706	FALSE	0.0912299	0.0869427	1.09552	0.923876	1.29906	0.294035	3360	190	3170	0.0565476	FALSE
395.3	Nonrheumatic tricuspid valve disorders	circulatory system	0.0949032	0.0491259	1.09955	0.998617	1.21069	0.0533796	195341	551	194790	0.00282071	FALSE	0.0438499	0.0716483	1.04483	0.907937	1.20235	0.540527	142944	198	142746	0.00138516	FALSE	-0.094816	0.0710605	0.90954	0.791287	1.04547	0.182106	30996	206	30790	0.00664602	FALSE	NA	NA	NA	NA	NA	NA	NA	NA	NA	NA	NA
395.4	Nonrheumatic pulmonary valve disorders	circulatory system	0.102332	0.114684	1.10775	0.884752	1.38696	0.372234	196936	101	196835	0.000512857	FALSE	-0.0445086	0.0612188	0.956467	0.84832	1.0784	0.467201	143017	271	142746	0.00189488	FALSE	-0.137476	0.102497	0.871555	0.712931	1.06547	0.179834	31442	95	31347	0.00302144	FALSE	NA	NA	NA	NA	NA	NA	NA	NA	NA	NA	NA
395.6	Heart valve replaced	circulatory system	0.0347546	0.0200926	1.03537	0.995384	1.07695	0.0836792	196827	3366	193461	0.0171013	FALSE	0.0176878	0.0240979	1.01785	0.970888	1.06707	0.46295	144522	1776	142746	0.0122888	FALSE	0.0420139	0.0408132	1.04291	0.962732	1.12976	0.303283	31393	631	30762	0.0201	FALSE	0.155128	0.127463	1.16781	0.909647	1.49924	0.223586	3253	83	3170	0.0255149	FALSE
396	Abnormal heart sounds	circulatory system	-0.0354407	0.0161637	0.96518	0.935082	0.996247	0.0283356	190943	5262	185681	0.027558	FALSE	-0.0155774	0.0322959	0.984543	0.924153	1.04888	0.62957	143726	980	142746	0.00681853	FALSE	0.0116368	0.0444165	1.0117	0.927354	1.10373	0.793328	30660	534	30126	0.0174168	FALSE	0.0694248	0.138126	1.07189	0.817666	1.40516	0.615231	3236	66	3170	0.0203956	FALSE
401	Hypertension	circulatory system	-0.0698696	0.00645104	0.932515	0.920799	0.944381	2.46117e-27	186950	135564	51386	0.725135	TRUE	-0.059769	0.0055237	0.941982	0.931839	0.952236	2.75379e-27	152044	59379	92665	0.390538	TRUE	-0.0220507	0.0145065	0.978191	0.95077	1.0064	0.128497	28646	13028	15618	0.454793	FALSE	-0.0875022	0.0439703	0.916217	0.840562	0.998681	0.0465879	3502	1054	2448	0.300971	FALSE
401.1	Essential hypertension	circulatory system	-0.0703566	0.00641247	0.932061	0.92042	0.94385	5.2203e-28	186700	134541	52159	0.720627	TRUE	-0.0597612	0.00552624	0.941989	0.931841	0.952248	2.95249e-27	151962	59297	92665	0.390209	TRUE	-0.02016	0.0145256	0.980042	0.952533	1.00834	0.16517	28639	12641	15998	0.441391	FALSE	-0.0870325	0.0440233	0.916647	0.84087	0.999253	0.0480455	3493	1045	2448	0.29917	FALSE
401.2	Hypertensive heart and/or renal disease	circulatory system	-0.0366501	0.00843296	0.964013	0.948211	0.98008	1.3861e-05	185141	21923	163218	0.118412	TRUE	-0.0624466	0.0305395	0.939463	0.884879	0.997414	0.0408762	93777	1112	92665	0.0118579	FALSE	-0.0215375	0.0215586	0.978693	0.9382	1.02093	0.317784	29091	2997	26094	0.103022	FALSE	-0.211427	0.176442	0.809429	0.572781	1.14385	0.230808	2491	43	2448	0.0172621	FALSE
401.21	Hypertensive heart disease	circulatory system	-0.00915264	0.0119917	0.990889	0.967871	1.01445	0.445317	188496	9792	178704	0.0519481	FALSE	0.0704313	0.083331	1.07297	0.911287	1.26334	0.397999	92811	146	92665	0.00157309	FALSE	-0.00239324	0.0284893	0.99761	0.943431	1.0549	0.933053	29331	1486	27845	0.0506631	FALSE	-0.472709	0.274771	0.623311	0.36376	1.06806	0.0853644	2466	18	2448	0.00729927	FALSE
401.22	Hypertensive chronic kidney disease	circulatory system	NA	NA	NA	NA	NA	NA	NA	NA	NA	#VALUE!	NA	-0.0957781	0.0329591	0.908666	0.851822	0.969303	0.00366122	93618	953	92665	0.0101797	FALSE	-0.0396057	0.0268676	0.961168	0.911862	1.01314	0.140452	30685	1670	29015	0.054424	FALSE	0.00809639	0.244895	1.00813	0.623817	1.6292	0.973626	2470	22	2448	0.00890688	FALSE
401.3	Other hypertensive complications	circulatory system	-0.0650248	0.0270252	0.937044	0.888701	0.988017	0.0161246	194623	1832	192791	0.00941307	FALSE	-0.15291	0.0946286	0.858207	0.712923	1.0331	0.106117	92779	114	92665	0.00122873	FALSE	-0.0429467	0.0407348	0.957962	0.884452	1.03758	0.291746	30960	642	30318	0.0207364	FALSE	0.107426	0.202761	1.11341	0.748274	1.65672	0.596239	2479	31	2448	0.012505	FALSE
411	Ischemic Heart Disease	circulatory system	-0.0603193	0.00612084	0.941464	0.930237	0.952827	6.53828e-23	184885	56489	128396	0.305536	TRUE	-0.066725	0.00683305	0.935452	0.923008	0.948065	1.59051e-22	151034	27941	123093	0.184998	TRUE	-0.034696	0.0158216	0.965899	0.936406	0.996321	0.0283113	29703	7075	22628	0.238191	FALSE	-0.0397729	0.0571829	0.961008	0.859116	1.07498	0.486718	3540	523	3017	0.14774	FALSE
411.1	Unstable angina (intermediate coronary syndrome)	circulatory system	-0.0906726	0.0147992	0.913317	0.887205	0.940197	8.96331e-10	191724	6282	185442	0.0327659	TRUE	-0.129211	0.0162656	0.878789	0.851214	0.907257	1.96126e-15	127102	4009	123093	0.0315416	TRUE	-0.0463371	0.030197	0.95472	0.899854	1.01293	0.124908	30407	1210	29197	0.0397935	FALSE	-0.130475	0.405407	0.877678	0.396503	1.94278	0.747576	3027	10	3017	0.0033036	FALSE
411.2	Myocardial infarction	circulatory system	-0.0713381	0.00991278	0.931147	0.91323	0.949415	6.17413e-13	190557	14813	175744	0.0777353	TRUE	-0.0922334	0.0100021	0.911892	0.89419	0.929946	2.93262e-20	134504	11411	123093	0.0848376	TRUE	-0.0724306	0.0232055	0.93013	0.888773	0.973412	0.00180076	30262	2192	28070	0.0724341	FALSE	0.130001	0.160598	1.13883	0.831294	1.56014	0.41824	3065	48	3017	0.0156607	FALSE
411.3	Angina pectoris	circulatory system	-0.0903109	0.0100156	0.913647	0.895887	0.93176	1.93256e-19	187113	14500	172613	0.0774933	TRUE	-0.0945193	0.00914027	0.90981	0.893656	0.926256	4.59838e-25	137161	14068	123093	0.102566	TRUE	-0.0719092	0.0305928	0.930615	0.876454	0.988124	0.0187467	30513	1160	29353	0.0380166	FALSE	-0.0913686	0.131423	0.912681	0.705423	1.18083	0.486914	3090	73	3017	0.0236246	FALSE
411.4	Coronary atherosclerosis	circulatory system	-0.0637221	0.00631539	0.938266	0.926723	0.949952	6.11833e-24	187300	49901	137399	0.266423	TRUE	-0.0724767	0.00772438	0.930087	0.916112	0.944276	6.42154e-21	143707	20614	123093	0.143445	TRUE	-0.0319327	0.016206	0.968572	0.93829	0.999831	0.0487895	29929	6476	23453	0.216379	FALSE	-0.0389746	0.0578325	0.961775	0.858708	1.07721	0.500361	3526	509	3017	0.144356	FALSE
411.41	Aneurysm and dissection of heart	circulatory system	0.0072238	0.090411	1.00725	0.84368	1.20253	0.936317	197428	162	197266	0.000820552	FALSE	-0.0129299	0.0675249	0.987153	0.864781	1.12684	0.848147	123316	223	123093	0.00180836	FALSE	0.0572114	0.162822	1.05888	0.769573	1.45695	0.725307	31515	38	31477	0.00120578	FALSE	NA	NA	NA	NA	NA	NA	NA	NA	NA	NA	NA
411.8	Other chronic ischemic heart disease, unspecified	circulatory system	-0.0857099	0.00779618	0.91786	0.903942	0.931994	4.09215e-28	189436	26770	162666	0.141314	TRUE	-0.084215	0.0087575	0.919234	0.90359	0.935148	6.82249e-22	138769	15676	123093	0.112965	TRUE	-0.0622538	0.0226178	0.939644	0.898899	0.982237	0.00591555	30158	2408	27750	0.0798461	FALSE	-0.00949713	0.190601	0.990548	0.681762	1.43919	0.96026	3051	34	3017	0.0111439	FALSE
411.9	Other acute and subacute forms of ischemic heart disease	circulatory system	-0.033261	0.0497842	0.967286	0.87736	1.06643	0.504068	196006	536	195470	0.00273461	FALSE	-0.0790209	0.0240848	0.924021	0.881415	0.968686	0.0010346	124877	1784	123093	0.0142861	FALSE	NA	NA	NA	NA	NA	NA	NA	NA	NA	NA	NA	NA	NA	NA	NA	NA	NA	NA	NA	NA	NA	NA
414	Other forms of chronic heart disease	circulatory system	0.00928523	0.0163461	1.00933	0.977504	1.04219	0.570007	190956	5124	185832	0.0268334	FALSE	0.00316845	0.0161999	1.00317	0.971821	1.03554	0.844935	127141	4048	123093	0.0318387	FALSE	-0.0402512	0.0261864	0.960548	0.912491	1.01114	0.124269	29600	1674	27926	0.0565541	FALSE	0.311703	0.174162	1.36575	0.970781	1.92141	0.0734974	3058	41	3017	0.0134075	FALSE
414.2	ASCVD	circulatory system	0.0138082	0.0327718	1.0139	0.950826	1.08117	0.673504	196310	1244	195066	0.00633692	FALSE	NA	NA	NA	NA	NA	NA	NA	NA	NA	NA	NA	-0.136491	0.0662834	0.872414	0.766128	0.993446	0.0394743	31174	230	30944	0.00737794	FALSE	NA	NA	NA	NA	NA	NA	NA	NA	NA	NA	NA
415	Pulmonary heart disease	circulatory system	0.0736529	0.0130315	1.07643	1.04929	1.10428	1.5868e-08	192839	8171	184668	0.0423721	TRUE	-0.00288843	0.0305901	0.997116	0.939089	1.05873	0.924773	148114	1099	147015	0.00741996	FALSE	0.021566	0.0253684	1.0218	0.972237	1.07389	0.395263	30189	1770	28419	0.0586306	FALSE	0.230436	0.168986	1.25915	0.904136	1.75356	0.172679	3688	47	3641	0.012744	FALSE
415.1	Acute pulmonary heart disease	circulatory system	0.0902481	0.0185917	1.09445	1.05528	1.13506	1.20859e-06	196543	3904	192639	0.0198633	TRUE	0.164613	0.204776	1.17894	0.789189	1.76116	0.421475	147039	24	147015	0.000163222	FALSE	0.0404377	0.0404327	1.04127	0.961933	1.12714	0.31725	31130	642	30488	0.0206232	FALSE	0.277443	0.191898	1.31975	0.906036	1.92238	0.148238	3677	36	3641	0.00979059	FALSE
415.11	Pulmonary embolism and infarction, acute	circulatory system	0.0913412	0.0187174	1.09564	1.05618	1.13658	1.06082e-06	196608	3851	192757	0.0195872	TRUE	0.164613	0.204776	1.17894	0.789189	1.76116	0.421475	147039	24	147015	0.000163222	FALSE	0.0658623	0.0441104	1.06808	0.979617	1.16453	0.135405	31403	534	30869	0.0170047	FALSE	0.277443	0.191898	1.31975	0.906036	1.92238	0.148238	3677	36	3641	0.00979059	FALSE
415.2	Chronic pulmonary heart disease	circulatory system	0.0404401	0.0186346	1.04127	1.00392	1.08	0.0299949	193425	3909	189516	0.0202094	FALSE	-0.00363419	0.0314784	0.996372	0.936757	1.05978	0.908088	148053	1038	147015	0.007011	FALSE	-0.00919662	0.0323283	0.990846	0.93001	1.05566	0.776046	30593	1046	29547	0.0341908	FALSE	0.387999	0.30222	1.47403	0.815175	2.66539	0.199202	3655	14	3641	0.00383037	FALSE
415.21	Primary pulmonary hypertension	circulatory system	0.0712968	0.0478594	1.0739	0.977744	1.17951	0.1363	196710	580	196130	0.0029485	FALSE	0.0426994	0.062472	1.04362	0.923351	1.17956	0.494293	147276	261	147015	0.00177218	FALSE	-0.116156	0.0767534	0.890336	0.765985	1.03487	0.130186	31439	174	31265	0.00553453	FALSE	NA	NA	NA	NA	NA	NA	NA	NA	NA	NA	NA
416	Cardiomegaly	circulatory system	0.0545729	0.0196787	1.05609	1.01613	1.09762	0.0055509	189700	3503	186197	0.018466	FALSE	-0.00275653	0.0156795	0.997247	0.967066	1.02837	0.860447	151286	4271	147015	0.0282313	FALSE	-0.00204853	0.0219306	0.997954	0.955966	1.04178	0.925578	29188	2579	26609	0.0883582	FALSE	-0.0858398	0.266125	0.917741	0.544741	1.54615	0.747033	3658	17	3641	0.00464735	FALSE
418	Nonspecific chest pain	circulatory system	-0.0423533	0.00611641	0.958531	0.947109	0.970091	4.37389e-12	173938	49670	124268	0.285562	TRUE	-0.117826	0.183599	0.888851	0.620221	1.27383	0.521032	149059	30	149029	0.000201263	FALSE	0.00975636	0.0158045	1.0098	0.979003	1.04157	0.537027	27803	6691	21112	0.240657	FALSE	0.0444617	0.0759012	1.04546	0.900951	1.21316	0.558021	3439	225	3214	0.065426	FALSE
418.1	Precordial pain	circulatory system	-0.0541946	0.0376467	0.947248	0.879869	1.01979	0.149992	194572	938	193634	0.00482084	FALSE	-0.0312896	0.0185838	0.969195	0.934528	1.00515	0.0922382	152015	2986	149029	0.0196428	FALSE	-0.0483762	0.0602853	0.952775	0.846593	1.07228	0.42229	30851	288	30563	0.00933519	FALSE	NA	NA	NA	NA	NA	NA	NA	NA	NA	NA	NA
420	Carditis	circulatory system	0.0172573	0.0230499	1.01741	0.972466	1.06443	0.454042	194766	2527	192239	0.0129745	FALSE	0.0411523	0.0224359	1.04201	0.997182	1.08886	0.0666218	150722	2041	148681	0.0135415	FALSE	0.0526437	0.0392492	1.05405	0.976008	1.13834	0.179834	30838	689	30149	0.0223426	FALSE	0.264062	0.248341	1.30221	0.800366	2.11871	0.287644	3581	20	3561	0.00558503	FALSE
420.1	Myocarditis	circulatory system	-0.20933	0.175359	0.811128	0.575203	1.14382	0.232587	197752	43	197709	0.000217444	FALSE	0.00692115	0.0990723	1.00695	0.829228	1.22275	0.944305	148784	103	148681	0.000692279	FALSE	NA	NA	NA	NA	NA	NA	NA	NA	NA	NA	NA	NA	NA	NA	NA	NA	NA	NA	NA	NA	NA	NA
420.2	Pericarditis	circulatory system	0.0450432	0.031527	1.04607	0.98339	1.11275	0.153085	196217	1340	194877	0.00682917	FALSE	0.0458952	0.0267076	1.04696	0.993569	1.10323	0.0857176	150114	1433	148681	0.00954608	FALSE	0.0573971	0.0474706	1.05908	0.964982	1.16235	0.226622	31047	461	30586	0.0148485	FALSE	NA	NA	NA	NA	NA	NA	NA	NA	NA	NA	NA
420.21	Acute pericarditis	circulatory system	0.00790264	0.0643248	1.00793	0.888541	1.14337	0.902222	197467	320	197147	0.00162052	FALSE	0.0280777	0.074348	1.02848	0.889012	1.18982	0.705689	148864	183	148681	0.00122931	FALSE	0.0279782	0.124516	1.02837	0.805676	1.31263	0.822217	31528	65	31463	0.00206166	FALSE	NA	NA	NA	NA	NA	NA	NA	NA	NA	NA	NA
420.22	Chronic pericarditis	circulatory system	0.0595372	0.108696	1.06135	0.857695	1.31335	0.583871	197627	112	197515	0.000566724	FALSE	-0.0957372	0.0965322	0.908703	0.752059	1.09797	0.321313	148790	109	148681	0.000732576	FALSE	0.120935	0.106596	1.12855	0.915767	1.39078	0.256578	31560	89	31471	0.00282003	FALSE	NA	NA	NA	NA	NA	NA	NA	NA	NA	NA	NA
420.3	Endocarditis	circulatory system	-0.00576495	0.0342727	0.994252	0.929657	1.06333	0.866419	196306	1136	195170	0.00578688	FALSE	0.0686636	0.0417117	1.07108	0.986994	1.16232	0.099733	149266	585	148681	0.00391918	FALSE	0.0652905	0.0710967	1.06747	0.928617	1.22708	0.358444	31435	203	31232	0.00645777	FALSE	0.184178	0.353653	1.20223	0.601108	2.40449	0.602514	3571	10	3561	0.00280034	FALSE
425	Cardiomyopathy	circulatory system	0.0660655	0.0134344	1.0683	1.04053	1.0968	8.7596e-07	193201	7675	185526	0.0397255	TRUE	0.10449	0.0268189	1.11014	1.0533	1.17006	9.77404e-05	150100	1419	148681	0.0094537	FALSE	0.0032302	0.0251507	1.00324	0.95498	1.05393	0.897805	30998	1781	29217	0.0574553	FALSE	0.0269167	0.114912	1.02728	0.820115	1.28678	0.814801	3658	97	3561	0.0265172	FALSE
425.1	Primary/intrinsic cardiomyopathies	circulatory system	0.0658461	0.0137349	1.06806	1.03969	1.09721	1.63425e-06	193379	7326	186053	0.0378842	TRUE	0.0960179	0.0272408	1.10078	1.04355	1.16115	0.000423824	150056	1375	148681	0.00916325	FALSE	0.0107972	0.0268242	1.01086	0.959082	1.06542	0.687304	31048	1549	29499	0.0498905	FALSE	0.0567734	0.119544	1.05842	0.837333	1.33787	0.634847	3650	89	3561	0.0243836	FALSE
425.11	Hypertrophic obstructive cardiomyopathy	circulatory system	-0.0653494	0.0692824	0.93674	0.817795	1.07298	0.345563	197657	276	197381	0.00139636	FALSE	0.0449612	0.0838213	1.04599	0.887516	1.23275	0.591686	148825	144	148681	0.000967579	FALSE	-0.0834011	0.0996367	0.919982	0.756775	1.11839	0.402563	31603	101	31502	0.0031959	FALSE	NA	NA	NA	NA	NA	NA	NA	NA	NA	NA	NA
425.12	Other hypertrophic cardiomyopathy	circulatory system	0.046482	0.0773553	1.04758	0.900204	1.21908	0.547913	197652	221	197431	0.00111813	FALSE	-0.0325298	0.0690842	0.967994	0.845409	1.10835	0.637732	148893	212	148681	0.00142384	FALSE	-0.0233466	0.125271	0.976924	0.764236	1.2488	0.852156	31641	64	31577	0.00202269	FALSE	NA	NA	NA	NA	NA	NA	NA	NA	NA	NA	NA
425.2	Secondary/extrinsic cardiomyopathies	circulatory system	0.130645	0.048324	1.13956	1.03658	1.25277	0.0068609	196717	568	196149	0.0028874	FALSE	NA	NA	NA	NA	NA	NA	NA	NA	NA	NA	NA	-0.0121677	0.0405215	0.987906	0.912479	1.06957	0.763965	31196	640	30556	0.0205155	FALSE	-0.112588	0.291134	0.893519	0.504993	1.58096	0.698962	3576	15	3561	0.00419463	FALSE
425.8	Other cardiomyopathy	circulatory system	0.132795	0.0803398	1.14202	0.975631	1.33678	0.0983474	197598	205	197393	0.00103746	FALSE	0.18411	0.115409	1.20215	0.958782	1.50729	0.110649	148757	76	148681	0.0005109	FALSE	NA	NA	NA	NA	NA	NA	NA	NA	NA	NA	NA	NA	NA	NA	NA	NA	NA	NA	NA	NA	NA	NA
426	Cardiac conduction disorders	circulatory system	0.0206296	0.00799855	1.02084	1.00496	1.03697	0.00990381	178949	24818	154131	0.138688	FALSE	0.0529706	0.011673	1.0544	1.03055	1.0788	5.68253e-06	135472	8162	127310	0.0602486	TRUE	0.00361428	0.0204532	1.00362	0.964183	1.04467	0.859736	29479	3006	26473	0.101971	FALSE	0.0623534	0.0777339	1.06434	0.913927	1.2395	0.422473	3112	238	2874	0.0764781	FALSE
426.2	Atrioventricular [AV] block	circulatory system	0.0533139	0.0164358	1.05476	1.02132	1.08929	0.00117961	193365	5136	188229	0.0265612	FALSE	0.0569801	0.0167883	1.05863	1.02437	1.09405	0.000688686	131085	3775	127310	0.0287981	FALSE	0.0648149	0.0388269	1.06696	0.988778	1.15133	0.0950518	31143	723	30420	0.0232155	FALSE	0.0217653	0.172835	1.022	0.728337	1.43408	0.899786	2918	44	2874	0.0150788	FALSE
426.21	First degree AV block	circulatory system	0.0895657	0.0248083	1.0937	1.04179	1.14819	0.000305827	194204	2202	192002	0.0113386	FALSE	0.0327154	0.0221291	1.03326	0.989399	1.07906	0.139305	129444	2134	127310	0.0164859	FALSE	0.0160516	0.0845987	1.01618	0.860913	1.19945	0.849514	31341	144	31197	0.00459462	FALSE	NA	NA	NA	NA	NA	NA	NA	NA	NA	NA	NA
426.22	Mobitz II AV block	circulatory system	0.0207009	0.116509	1.02092	0.812486	1.28282	0.858977	197714	98	197616	0.000495665	FALSE	NA	NA	NA	NA	NA	NA	NA	NA	NA	NA	NA	NA	NA	NA	NA	NA	NA	NA	NA	NA	NA	NA	NA	NA	NA	NA	NA	NA	NA	NA	NA	NA	NA
426.23	Second degree AV block	circulatory system	0.00561771	0.0446893	1.00563	0.921297	1.09769	0.899965	197129	669	196460	0.00339372	FALSE	0.0793187	0.0369434	1.08255	1.00693	1.16384	0.0317909	128063	753	127310	0.00587992	FALSE	0.0980845	0.0889755	1.10306	0.926531	1.31321	0.270298	31567	129	31438	0.00408655	FALSE	NA	NA	NA	NA	NA	NA	NA	NA	NA	NA	NA
426.24	Atrioventricular block, complete	circulatory system	0.00484385	0.025943	1.00486	0.955038	1.05727	0.851887	197119	2005	195114	0.0101715	FALSE	0.0798851	0.0323058	1.08316	1.0167	1.15397	0.0134067	128299	989	127310	0.00770856	FALSE	0.10482	0.0474158	1.11051	1.01196	1.21866	0.0270603	31485	473	31012	0.015023	FALSE	0.234412	0.21378	1.26416	0.831439	1.92211	0.272857	2903	29	2874	0.00998967	FALSE
426.25	Other heart block	circulatory system	0.0394982	0.0478477	1.04029	0.947164	1.14257	0.409089	196983	584	196399	0.00296472	FALSE	-0.0231495	0.0800961	0.977116	0.835155	1.14321	0.772565	127469	159	127310	0.00124736	FALSE	NA	NA	NA	NA	NA	NA	NA	NA	NA	NA	NA	NA	NA	NA	NA	NA	NA	NA	NA	NA	NA	NA
426.3	Bundle branch block	circulatory system	0.0124175	0.0167711	1.01249	0.979754	1.04633	0.45905	191955	4881	187074	0.0254278	FALSE	0.0311635	0.0193747	1.03165	0.993212	1.07158	0.107733	130117	2807	127310	0.0215729	FALSE	-0.0433199	0.0439452	0.957605	0.878576	1.04374	0.324246	30970	542	30428	0.0175008	FALSE	-0.0570576	0.167361	0.94454	0.680393	1.31123	0.733159	2919	45	2874	0.0154162	FALSE
426.31	Right bundle branch block	circulatory system	0.0185738	0.0227769	1.01875	0.974268	1.06526	0.414805	194046	2603	191443	0.0134143	FALSE	NA	NA	NA	NA	NA	NA	NA	NA	NA	NA	NA	-0.15017	0.0705586	0.860562	0.749413	0.988195	0.033312	31324	203	31121	0.00648065	FALSE	-0.0481779	0.207224	0.952964	0.634869	1.43044	0.816156	2903	29	2874	0.00998967	FALSE
426.32	Left bundle branch block	circulatory system	0.0178691	0.0269413	1.01803	0.965667	1.07323	0.507163	195185	1849	193336	0.00947306	FALSE	0.0180219	0.020987	1.01819	0.977152	1.06094	0.390497	129689	2379	127310	0.0183439	FALSE	0.0314985	0.0590766	1.032	0.919163	1.15869	0.593908	31317	294	31023	0.00938787	FALSE	-0.0574695	0.307798	0.944151	0.516462	1.72601	0.851887	2887	13	2874	0.00450294	FALSE
426.4	Anomalous atrioventricular excitation	circulatory system	0.0590003	0.0759311	1.06078	0.914091	1.231	0.437144	197782	229	197553	0.00115784	FALSE	0.1844	0.084515	1.2025	1.01893	1.41914	0.0291198	127452	142	127310	0.00111414	FALSE	0.0216618	0.122464	1.0219	0.803831	1.29912	0.859599	31643	66	31577	0.00208577	FALSE	NA	NA	NA	NA	NA	NA	NA	NA	NA	NA	NA
426.7	Abnormal electrocardiogram [ECG] [EKG]	circulatory system	-0.000887256	0.011403	0.999113	0.977031	1.02169	0.93798	180774	10888	169886	0.0602299	FALSE	NA	NA	NA	NA	NA	NA	NA	NA	NA	NA	NA	-0.040607	0.0439522	0.960206	0.880951	1.04659	0.355543	30285	540	29745	0.0178306	FALSE	0.190025	0.139748	1.20928	0.919541	1.59031	0.173901	2936	62	2874	0.0211172	FALSE
426.8	Other cardiac conduction disorders	circulatory system	-0.0160449	0.0595523	0.984083	0.875669	1.10592	0.787603	196604	374	196230	0.0019023	FALSE	-0.0682819	0.127004	0.933997	0.728178	1.19799	0.590829	127373	63	127310	0.00049461	FALSE	0.103794	0.155504	1.10937	0.817917	1.50468	0.504474	31415	42	31373	0.00133694	FALSE	NA	NA	NA	NA	NA	NA	NA	NA	NA	NA	NA
426.9	Cardiac pacemaker/device in situ	circulatory system	0.0410043	0.0127544	1.04186	1.01613	1.06823	0.0013048	195586	8735	186851	0.0446607	FALSE	0.0505408	0.0170168	1.05184	1.01734	1.08751	0.0029775	130987	3677	127310	0.0280715	FALSE	0.0234535	0.0261833	1.02373	0.972519	1.07764	0.370391	31195	1676	29519	0.0537266	FALSE	-0.00313028	0.101199	0.996875	0.81752	1.21558	0.975324	3016	142	2874	0.0470822	FALSE
426.91	Cardiac pacemaker in situ	circulatory system	0.0545283	0.0148775	1.05604	1.02569	1.08729	0.000247183	195784	6367	189417	0.0325205	FALSE	0.060499	0.0176164	1.06237	1.02631	1.09969	0.000594214	130734	3424	127310	0.0261906	FALSE	0.0494225	0.0336736	1.05066	0.983559	1.12235	0.142188	31181	983	30198	0.0315256	FALSE	-0.0412175	0.128714	0.95962	0.745652	1.23499	0.748797	2962	88	2874	0.0297097	FALSE
426.92	Cardiac defibrillator in situ	circulatory system	0.033182	0.0194112	1.03374	0.995148	1.07383	0.0873717	196853	3590	193263	0.018237	FALSE	NA	NA	NA	NA	NA	NA	NA	NA	NA	NA	NA	0.0357866	0.034627	1.03643	0.968427	1.10922	0.301376	31375	890	30485	0.0283665	FALSE	0.105725	0.162696	1.11152	0.808028	1.52899	0.515798	2922	48	2874	0.0164271	FALSE
427	Cardiac dysrhythmias	circulatory system	0.0785796	0.0060683	1.08175	1.06896	1.09469	2.37389e-38	174912	56282	118630	0.321773	TRUE	0.0860819	0.00760253	1.0899	1.07378	1.10626	1.01193e-29	148475	21165	127310	0.142549	TRUE	0.0834873	0.0148181	1.08707	1.05595	1.11911	1.75921e-08	28560	8405	20155	0.294293	TRUE	0.107387	0.0565083	1.11336	0.996636	1.24376	0.0573847	3372	498	2874	0.147687	FALSE
427.1	Paroxysmal tachycardia, unspecified	circulatory system	0.0698626	0.0158375	1.07236	1.03958	1.10617	1.02789e-05	193217	5441	187776	0.02816	TRUE	0.0817006	0.0188838	1.08513	1.0457	1.12605	1.515e-05	130236	2926	127310	0.0224669	TRUE	0.0615937	0.0273744	1.06353	1.00797	1.12215	0.0244458	30828	1484	29344	0.0481381	FALSE	0.251171	0.123013	1.28553	1.01012	1.63604	0.0411694	2961	87	2874	0.029382	FALSE
427.11	Paroxysmal supraventricular tachycardia	circulatory system	0.0821266	0.0230973	1.08559	1.03754	1.13587	0.000376997	195098	2513	192585	0.0128807	FALSE	0.0782122	0.0238477	1.08135	1.03197	1.1331	0.00103932	129125	1815	127310	0.0140561	FALSE	0.0757608	0.0484854	1.0787	0.980914	1.18624	0.118159	31185	442	30743	0.0141735	FALSE	0.12648	0.166648	1.13483	0.818607	1.5732	0.447875	2920	46	2874	0.0157534	FALSE
427.12	Paroxysmal ventricular tachycardia	circulatory system	0.0502595	0.022521	1.05154	1.00614	1.099	0.0256364	195210	2651	192559	0.0135802	FALSE	0.0922456	0.0287912	1.09663	1.03646	1.1603	0.00135557	128551	1241	127310	0.00965376	FALSE	0.0394519	0.0318497	1.04024	0.977288	1.10725	0.21546	31053	1070	29983	0.0344572	FALSE	0.353112	0.159562	1.42349	1.0412	1.94615	0.0268972	2924	50	2874	0.0170999	FALSE
427.2	Atrial fibrillation and flutter	circulatory system	0.164144	0.00769942	1.17838	1.16074	1.1963	7.55508e-101	192799	28372	164427	0.147158	TRUE	0.142364	0.00941714	1.153	1.13191	1.17448	1.24093e-51	140467	13157	127310	0.0936661	TRUE	0.119195	0.0190858	1.12659	1.08522	1.16953	4.23174e-10	30820	3784	27036	0.122777	TRUE	0.220395	0.0689577	1.24657	1.08898	1.42697	0.00139305	3202	328	2874	0.102436	FALSE
427.21	Atrial fibrillation	circulatory system	0.165093	0.00781654	1.1795	1.16157	1.19771	5.10127e-99	192761	27296	165465	0.141605	TRUE	0.125388	0.0186283	1.13359	1.09295	1.17574	1.68436e-11	130332	3022	127310	0.0231869	TRUE	0.121761	0.019388	1.12948	1.08737	1.17323	3.38127e-10	30832	3642	27190	0.118124	TRUE	0.23838	0.0705832	1.26919	1.10521	1.4575	0.00073203	3185	311	2874	0.0976452	FALSE
427.22	Atrial flutter	circulatory system	0.16058	0.0125882	1.17419	1.14558	1.20352	2.87087e-37	193804	8916	184888	0.0460052	TRUE	0.172579	0.0361748	1.18837	1.10702	1.27568	1.83596e-06	128091	781	127310	0.00609723	TRUE	0.0983231	0.0325761	1.10332	1.03508	1.17606	0.00254231	31122	1036	30086	0.0332883	FALSE	0.333442	0.13063	1.39576	1.08048	1.80305	0.0106933	2952	78	2874	0.0264228	FALSE
427.3	Other specified cardiac dysrhythmias	circulatory system	0.0369273	0.00990044	1.03762	1.01768	1.05795	0.000191584	180375	15041	165334	0.0833874	FALSE	-0.00329802	0.0164042	0.996707	0.965171	1.02927	0.840662	131241	3931	127310	0.0299525	FALSE	0.00719966	0.0277212	1.00723	0.95396	1.06347	0.795083	29919	1515	28404	0.0506367	FALSE	0.00576761	0.1768	1.00578	0.711229	1.42233	0.973976	2914	40	2874	0.0137268	FALSE
427.4	Cardiac arrest and ventricular fibrillation	circulatory system	0.0437758	0.0373038	1.04475	0.971087	1.124	0.240598	196550	954	195596	0.00485373	FALSE	0.00165554	0.0325196	1.00166	0.939805	1.06758	0.959398	128282	972	127310	0.00757706	FALSE	0.0108945	0.0544538	1.01095	0.908614	1.12482	0.841426	31240	349	30891	0.0111716	FALSE	NA	NA	NA	NA	NA	NA	NA	NA	NA	NA	NA
427.41	Ventricular fibrillation and flutter	circulatory system	0.123432	0.0562197	1.13137	1.01333	1.26317	0.0281264	197237	419	196818	0.00212435	FALSE	-0.0283344	0.045053	0.972063	0.889907	1.0618	0.529407	127813	503	127310	0.00393544	FALSE	0.0695424	0.0810617	1.07202	0.914536	1.25662	0.390951	31459	155	31304	0.00492705	FALSE	NA	NA	NA	NA	NA	NA	NA	NA	NA	NA	NA
427.42	Cardiac arrest	circulatory system	-0.021221	0.0465716	0.979003	0.893596	1.07257	0.648631	196962	611	196351	0.00310212	FALSE	0.0419406	0.0450501	1.04283	0.954701	1.1391	0.351865	127815	505	127310	0.00395102	FALSE	-0.0298407	0.0667269	0.9706	0.851611	1.10621	0.654726	31359	230	31129	0.00733442	FALSE	NA	NA	NA	NA	NA	NA	NA	NA	NA	NA	NA
427.5	Arrhythmia (cardiac) NOS	circulatory system	0.0335361	0.0116087	1.0341	1.01084	1.0579	0.00386607	183760	10509	173251	0.0571887	FALSE	0.151911	0.0330927	1.16406	1.09095	1.24206	4.42238e-06	128247	937	127310	0.00730621	TRUE	0.0445364	0.0245962	1.04554	0.996335	1.09718	0.0701863	29405	2023	27382	0.0687978	FALSE	0.127888	0.267782	1.13643	0.672358	1.9208	0.632947	2891	17	2874	0.00588032	FALSE
427.6	Premature beats	circulatory system	0.125164	0.0192613	1.13333	1.09135	1.17694	8.12902e-11	191812	3661	188151	0.0190864	TRUE	0.0888341	0.03575	1.0929	1.01894	1.17223	0.0129599	128111	801	127310	0.00625239	FALSE	0.116513	0.0445518	1.12357	1.02962	1.22609	0.00891703	30778	529	30249	0.0171876	FALSE	0.115952	0.1934	1.12294	0.768655	1.64053	0.54881	2907	33	2874	0.0113519	FALSE
427.61	Supraventricular premature beats	circulatory system	0.182158	0.0436444	1.1998	1.10144	1.30696	2.99726e-05	195015	699	194316	0.00358434	TRUE	0.0789574	0.0815573	1.08216	0.922291	1.26974	0.332983	127463	153	127310	0.00120035	FALSE	-0.0764137	0.124122	0.926433	0.726372	1.1816	0.538136	31405	66	31339	0.00210158	FALSE	NA	NA	NA	NA	NA	NA	NA	NA	NA	NA	NA
427.7	Tachycardia NOS	circulatory system	-0.037637	0.0162699	0.963063	0.932836	0.994268	0.0207066	187938	5148	182790	0.027392	FALSE	0.0186591	0.0218138	1.01883	0.976192	1.06334	0.392341	129489	2179	127310	0.0168277	FALSE	0.0232744	0.0234649	1.02355	0.977539	1.07172	0.321255	29118	2190	26928	0.0752112	FALSE	0.0389927	0.199238	1.03976	0.703622	1.53649	0.844838	2904	30	2874	0.0103306	FALSE
427.8	Sinoatrial node dysfunction (Bradycardia)	circulatory system	0.0617382	0.0248487	1.06368	1.01312	1.11677	0.012971	195888	2189	193699	0.0111748	FALSE	0.0089019	0.0424913	1.00894	0.928318	1.09657	0.834058	127878	568	127310	0.00444173	FALSE	0.0607667	0.0355759	1.06265	0.991078	1.13939	0.0876199	31270	883	30387	0.0282379	FALSE	-0.016712	0.162031	0.983427	0.715844	1.35103	0.917852	2926	52	2874	0.0177717	FALSE
427.9	Palpitations	circulatory system	0.040081	0.0140108	1.0409	1.0127	1.06988	0.00422674	189261	6991	182270	0.0369384	FALSE	0.0358499	0.0227584	1.0365	0.991282	1.08378	0.115201	129299	1989	127310	0.0153829	FALSE	0.0748559	0.0267178	1.07773	1.02274	1.13567	0.00508306	30107	1576	28531	0.0523466	FALSE	-0.0927113	0.104935	0.911457	0.742017	1.11959	0.376958	2986	112	2874	0.0375084	FALSE
428	Congestive heart failure; nonhypertensive	circulatory system	0.00511537	0.00858963	1.00513	0.988348	1.02219	0.55149	189794	20892	168902	0.110077	FALSE	0.00136994	0.012922	1.00137	0.976328	1.02706	0.915569	151598	6444	145154	0.0425072	FALSE	0.0283188	0.0186616	1.02872	0.991776	1.06705	0.129143	30132	3761	26371	0.124817	FALSE	0.06861	0.0910937	1.07102	0.895894	1.28038	0.451342	3440	169	3271	0.0491279	FALSE
428.1	Congestive heart failure (CHF) NOS	circulatory system	0.0120379	0.0101896	1.01211	0.992098	1.03253	0.237447	190545	14145	176400	0.0742344	FALSE	0.0226313	0.0191089	1.02289	0.985287	1.06193	0.236282	148022	2868	145154	0.0193755	FALSE	0.0075019	0.0209091	1.00753	0.967074	1.04968	0.719755	30536	2845	27691	0.0931687	FALSE	0.0512761	0.129616	1.05261	0.816465	1.35706	0.692399	3349	78	3271	0.0232905	FALSE
428.2	Heart failure NOS	circulatory system	0.028963	0.0304461	1.02939	0.969755	1.09268	0.341459	195301	1443	193858	0.0073886	FALSE	-0.00157764	0.0152327	0.998424	0.969055	1.02868	0.917511	149708	4554	145154	0.0304192	FALSE	0.00256669	0.0297482	1.00257	0.945785	1.06276	0.931243	30823	1274	29549	0.0413328	FALSE	NA	NA	NA	NA	NA	NA	NA	NA	NA	NA	NA
428.3	Heart failure with reduced EF [Systolic or combined heart failure]	circulatory system	0.0182122	0.0111856	1.01838	0.996295	1.04095	0.103486	193018	11426	181592	0.0591966	FALSE	-0.0555036	0.124767	0.946009	0.740783	1.20809	0.656423	145219	65	145154	0.0004476	FALSE	-0.00751673	0.0258181	0.992511	0.943536	1.04403	0.770943	31049	1700	29349	0.0547522	FALSE	0.151887	0.114055	1.16403	0.930848	1.45562	0.182956	3372	101	3271	0.0299526	FALSE
428.4	Heart failure with preserved EF [Diastolic heart failure]	circulatory system	-0.00284334	0.0143286	0.997161	0.969546	1.02556	0.842703	193321	6773	186548	0.035035	FALSE	NA	NA	NA	NA	NA	NA	NA	NA	NA	NA	NA	-0.01524	0.0381631	0.984876	0.913895	1.06137	0.689643	31123	748	30375	0.0240337	FALSE	0.102174	0.182333	1.10758	0.774763	1.58336	0.575227	3310	39	3271	0.0117825	FALSE
429	Ill-defined descriptions and complications of heart disease	circulatory system	-0.0373452	0.0156202	0.963344	0.934297	0.993293	0.0168107	185844	5647	180197	0.0303857	FALSE	-0.0567496	0.0445586	0.944831	0.865815	1.03106	0.202807	145666	512	145154	0.00351489	FALSE	-0.0416419	0.0335838	0.959213	0.898107	1.02448	0.214998	29187	1004	28183	0.0343989	FALSE	0.215415	0.12962	1.24038	0.962097	1.59915	0.0965332	3346	75	3271	0.0224148	FALSE
429.1	Heart transplant/surgery	circulatory system	-0.00498501	0.0363518	0.995027	0.926599	1.06851	0.890926	195903	1006	194897	0.00513519	FALSE	-0.108233	0.145147	0.897418	0.675218	1.19274	0.45586	145202	48	145154	0.000330574	FALSE	-0.0453727	0.0501658	0.955641	0.86615	1.05438	0.365753	31285	440	30845	0.0140642	FALSE	0.0306172	0.260901	1.03109	0.61832	1.71941	0.906581	3289	18	3271	0.00547279	FALSE
429.2	Abnormal function study of cardiovascular system	circulatory system	-0.00535565	0.0253473	0.994659	0.946451	1.04532	0.83266	192338	2087	190251	0.0108507	FALSE	-0.0567496	0.0445586	0.944831	0.865815	1.03106	0.202807	145666	512	145154	0.00351489	FALSE	-0.13589	0.0570492	0.872938	0.780589	0.976214	0.0172196	30464	315	30149	0.0103401	FALSE	0.43072	0.197154	1.53836	1.04529	2.26402	0.0289119	3304	33	3271	0.00998789	FALSE
429.3	Symptoms involving cardiovascular system	circulatory system	-0.0599694	0.0225499	0.941793	0.901075	0.984352	0.00782769	191357	2663	188694	0.0139164	FALSE	NA	NA	NA	NA	NA	NA	NA	NA	NA	NA	NA	-0.0102073	0.0559191	0.989845	0.88709	1.1045	0.855161	30301	341	29960	0.0112538	FALSE	0.0497929	0.170276	1.05105	0.752806	1.46746	0.769962	3314	43	3271	0.0129753	FALSE
429.9	Cardiac complications, not elsewhere classified	circulatory system	0.0583087	0.067315	1.06004	0.929017	1.20955	0.386377	195925	293	195632	0.00149547	FALSE	NA	NA	NA	NA	NA	NA	NA	NA	NA	NA	NA	-0.0422539	0.0818351	0.958626	0.816563	1.12541	0.605625	31143	151	30992	0.0048486	FALSE	NA	NA	NA	NA	NA	NA	NA	NA	NA	NA	NA
430	Intracranial hemorrhage	circulatory system	-0.0634365	0.0316071	0.938534	0.882156	0.998515	0.0447462	196987	1336	195651	0.00678217	FALSE	-0.00335833	0.0286126	0.996647	0.942293	1.05414	0.906565	144087	1249	142838	0.00866837	FALSE	-0.0413745	0.0422854	0.95947	0.883156	1.04238	0.327848	31001	586	30415	0.0189026	FALSE	0.135041	0.307981	1.14458	0.625877	2.09318	0.661044	3444	13	3431	0.00377468	FALSE
430.1	Subarachnoid hemorrhage	circulatory system	-0.0435143	0.0741375	0.957419	0.827932	1.10716	0.557244	197613	241	197372	0.00121956	FALSE	0.0234484	0.0487821	1.02373	0.930378	1.12644	0.630746	143264	426	142838	0.00297353	FALSE	-0.0441621	0.0793927	0.956799	0.818918	1.1179	0.578041	31239	160	31079	0.0051218	FALSE	NA	NA	NA	NA	NA	NA	NA	NA	NA	NA	NA
430.2	Intracerebral hemorrhage	circulatory system	-0.0653454	0.0523105	0.936744	0.84546	1.03788	0.211598	197423	486	196937	0.00246172	FALSE	-0.035253	0.0357638	0.965361	0.900009	1.03546	0.324272	143637	799	142838	0.00556263	FALSE	-0.0206167	0.060366	0.979594	0.870285	1.10263	0.732706	31416	281	31135	0.00894449	FALSE	NA	NA	NA	NA	NA	NA	NA	NA	NA	NA	NA
430.3	Subdural hemorrhage	circulatory system	-0.0308504	0.0491661	0.969621	0.880544	1.06771	0.530349	197473	550	196923	0.00278519	FALSE	NA	NA	NA	NA	NA	NA	NA	NA	NA	NA	NA	-0.0704625	0.0750923	0.931963	0.804412	1.07974	0.348067	31543	182	31361	0.0057699	FALSE	NA	NA	NA	NA	NA	NA	NA	NA	NA	NA	NA
433	Cerebrovascular disease	circulatory system	-0.0566831	0.00784881	0.944893	0.930469	0.959542	5.12745e-13	186103	26088	160015	0.14018	TRUE	-0.0300104	0.0114156	0.970435	0.948963	0.992393	0.00856641	151228	8390	142838	0.0554791	FALSE	-0.0738747	0.0214008	0.928788	0.890635	0.968575	0.000556527	29560	2793	26767	0.0944858	FALSE	0.02949	0.094026	1.02993	0.856586	1.23835	0.753797	3586	155	3431	0.0432236	FALSE
433.1	Occlusion and stenosis of precerebral arteries	circulatory system	-0.0718306	0.0118493	0.930689	0.909323	0.952556	1.34423e-09	189743	10225	179518	0.0538887	TRUE	-0.0905926	0.0253799	0.91339	0.869065	0.959975	0.000357717	144443	1605	142838	0.0111116	FALSE	-0.0958212	0.0317447	0.908626	0.853815	0.966957	0.00254033	30072	1128	28944	0.03751	FALSE	0.0678661	0.127272	1.07022	0.833946	1.37344	0.593869	3515	84	3431	0.0238976	FALSE
433.11	Occlusion of cerebral arteries, with cerebral infarction	circulatory system	-0.0663058	0.0397045	0.935845	0.865778	1.01158	0.0949227	196830	845	195985	0.00429304	FALSE	0.0551154	0.183548	1.05666	0.73739	1.51417	0.763965	142868	30	142838	0.000209984	FALSE	-0.0224185	0.0832335	0.977831	0.830642	1.1511	0.787665	31548	146	31402	0.00462787	FALSE	-0.153922	0.35897	0.857339	0.42422	1.73266	0.668078	3441	10	3431	0.00290613	FALSE
433.12	Cerebral atherosclerosis	circulatory system	-0.0622364	0.0574107	0.939661	0.839657	1.05157	0.27834	196925	404	196521	0.00205154	FALSE	-0.0170517	0.0537438	0.983093	0.884804	1.0923	0.751033	143191	353	142838	0.00246524	FALSE	-0.073329	0.0819826	0.929295	0.79135	1.09129	0.371083	31369	150	31219	0.00478179	FALSE	NA	NA	NA	NA	NA	NA	NA	NA	NA	NA	NA
433.2	Occlusion of cerebral arteries	circulatory system	-0.0551899	0.0134907	0.946305	0.921611	0.971661	4.29574e-05	193998	7623	186375	0.0392942	FALSE	-0.0451032	0.0175324	0.955899	0.923609	0.989318	0.0100951	146242	3404	142838	0.0232765	FALSE	-0.0387944	0.0346511	0.961948	0.898786	1.02955	0.262896	31105	893	30212	0.0287092	FALSE	-0.0889098	0.16175	0.914928	0.666351	1.25624	0.582542	3482	51	3431	0.0146468	FALSE
433.21	Cerebral artery occlusion, with cerebral infarction	circulatory system	-0.0579639	0.0136309	0.943684	0.918806	0.969236	2.11505e-05	194149	7459	186690	0.0384189	TRUE	-0.0442308	0.0176869	0.956733	0.924135	0.990481	0.0123924	146181	3343	142838	0.0228689	FALSE	-0.059735	0.035752	0.942014	0.878263	1.01039	0.0947577	31180	832	30348	0.0266838	FALSE	-0.127526	0.175245	0.88027	0.624374	1.24104	0.466795	3475	44	3431	0.0126619	FALSE
433.3	Cerebral ischemia	circulatory system	-0.0405089	0.0110925	0.960301	0.939648	0.981407	0.000260283	190618	11678	178940	0.0612639	FALSE	-0.0222958	0.017219	0.977951	0.945497	1.01152	0.195375	146386	3548	142838	0.0242373	FALSE	-0.0413885	0.031525	0.959456	0.901967	1.02061	0.189224	30446	1143	29303	0.0375419	FALSE	-0.0788766	0.163539	0.924154	0.670714	1.27336	0.629585	3481	50	3431	0.0143637	FALSE
433.31	Transient cerebral ischemia	circulatory system	-0.0393705	0.0113816	0.961394	0.940185	0.983082	0.000541928	191300	11040	180260	0.0577104	FALSE	-0.0464503	0.0233873	0.954612	0.911841	0.999389	0.0470187	144728	1890	142838	0.013059	FALSE	-0.0252949	0.032926	0.975022	0.914087	1.04002	0.442347	30621	1037	29584	0.0338656	FALSE	-0.0788766	0.163539	0.924154	0.670714	1.27336	0.629585	3481	50	3431	0.0143637	FALSE
433.5	Cerebral aneurysm	circulatory system	0.0352604	0.0482329	1.03589	0.942447	1.1386	0.464751	197559	571	196988	0.00289028	FALSE	-0.000202299	0.0697717	0.999798	0.87201	1.14631	0.997687	143046	208	142838	0.00145408	FALSE	-0.0957758	0.09543	0.908668	0.753657	1.09556	0.31556	31604	110	31494	0.00348057	FALSE	NA	NA	NA	NA	NA	NA	NA	NA	NA	NA	NA
433.6	Acute, but ill-defined cerebrovascular disease	circulatory system	-0.0630477	0.0181215	0.938899	0.906136	0.972846	0.000502984	195725	4147	191578	0.0211879	FALSE	NA	NA	NA	NA	NA	NA	NA	NA	NA	NA	NA	0.0597538	0.0550428	1.06158	0.95301	1.18251	0.277662	31211	343	30868	0.0109897	FALSE	NA	NA	NA	NA	NA	NA	NA	NA	NA	NA	NA
433.8	Late effects of cerebrovascular disease	circulatory system	-0.0629906	0.0163496	0.938952	0.90934	0.969528	0.000116806	194192	5112	189080	0.0263245	FALSE	0.0175795	0.155143	1.01773	0.750887	1.37942	0.909784	142880	42	142838	0.000293953	FALSE	-0.0881474	0.0456706	0.915626	0.837225	1.00137	0.0535984	31247	511	30736	0.0163536	FALSE	NA	NA	NA	NA	NA	NA	NA	NA	NA	NA	NA
440	Atherosclerosis	circulatory system	-0.0299558	0.0133412	0.970488	0.94544	0.9962	0.0247453	188491	7857	180634	0.0416837	FALSE	-0.0719938	0.0404291	0.930537	0.859646	1.00727	0.0749543	144378	627	143751	0.00434277	FALSE	-0.0654633	0.0322468	0.936633	0.879267	0.997743	0.0423489	29907	1110	28797	0.0371151	FALSE	0.349856	0.171614	1.41886	1.01358	1.98619	0.0414875	3229	44	3185	0.0136265	FALSE
440.1	Atherosclerosis of renal artery	circulatory system	-0.14403	0.0590813	0.865861	0.771183	0.972164	0.0147756	197356	381	196975	0.00193052	FALSE	-0.035727	0.134709	0.964904	0.740998	1.25647	0.790843	143807	56	143751	0.000389411	FALSE	-0.21219	0.0914373	0.808811	0.676105	0.967565	0.0203079	31426	119	31307	0.00378667	FALSE	0.798609	0.374976	2.22245	1.06573	4.63466	0.0331914	3195	10	3185	0.00312989	FALSE
440.2	Atherosclerosis of the extremities	circulatory system	-0.035841	0.0155413	0.964794	0.935848	0.994634	0.0211005	192983	5684	187299	0.0294534	FALSE	-0.0868798	0.0486596	0.916787	0.833391	1.00853	0.0741867	144183	432	143751	0.00299619	FALSE	-0.0682017	0.0414514	0.934072	0.861184	1.01313	0.0998999	31176	614	30562	0.0196946	FALSE	0.355899	0.265128	1.42746	0.848952	2.4002	0.179477	3204	19	3185	0.00593009	FALSE
440.21	Atherosclerosis of native arteries of the extremities with ulceration or gangrene	circulatory system	0.136037	0.0366655	1.14572	1.06628	1.23109	0.000207081	197056	990	196066	0.00502395	FALSE	NA	NA	NA	NA	NA	NA	NA	NA	NA	NA	NA	0.0613037	0.082638	1.06322	0.904234	1.25016	0.458188	31574	150	31424	0.00475074	FALSE	NA	NA	NA	NA	NA	NA	NA	NA	NA	NA	NA
440.22	Atherosclerosis of native arteries of the extremities with intermittent claudication	circulatory system	-0.0889719	0.0187679	0.914871	0.881829	0.949152	2.13044e-06	194450	3853	190597	0.0198149	TRUE	NA	NA	NA	NA	NA	NA	NA	NA	NA	NA	NA	-0.115938	0.0517268	0.890531	0.804671	0.985552	0.0250035	31397	384	31013	0.0122305	FALSE	0.138234	0.318545	1.14824	0.615011	2.14381	0.664323	3198	13	3185	0.00406504	FALSE
440.9	Atherosclerosis of aorta	circulatory system	-0.0271731	0.0451	0.973193	0.890859	1.06314	0.546836	194289	656	193633	0.00337641	FALSE	-0.132956	0.087415	0.875503	0.737647	1.03912	0.128265	143885	134	143751	0.000931299	FALSE	-0.0600374	0.0751507	0.941729	0.812749	1.09118	0.424352	30625	184	30441	0.00600816	FALSE	NA	NA	NA	NA	NA	NA	NA	NA	NA	NA	NA
441	Vascular insufficiency of intestine	circulatory system	-0.0506635	0.0509743	0.950599	0.860215	1.05048	0.320271	197174	511	196663	0.00259162	FALSE	-0.0639765	0.0411494	0.938027	0.865343	1.01682	0.120009	144354	603	143751	0.00417723	FALSE	-0.123382	0.0807125	0.883926	0.754591	1.03543	0.126347	31424	156	31268	0.00496436	FALSE	NA	NA	NA	NA	NA	NA	NA	NA	NA	NA	NA
441.1	Acute vascular insufficiency of intestine	circulatory system	-0.0866701	0.078364	0.91698	0.786421	1.06921	0.268729	197537	216	197321	0.00109347	FALSE	-0.100813	0.0585071	0.904102	0.806149	1.01396	0.0848718	144048	297	143751	0.00206181	FALSE	-0.254369	0.115661	0.775406	0.618125	0.972707	0.0278601	31559	75	31484	0.0023765	FALSE	NA	NA	NA	NA	NA	NA	NA	NA	NA	NA	NA
441.2	Chronic vascular insufficiency of intestine	circulatory system	-0.133187	0.124227	0.875301	0.686141	1.11661	0.283662	197634	86	197548	0.000435148	FALSE	-0.256292	0.1273	0.773916	0.603022	0.993239	0.044084	143814	63	143751	0.000438066	FALSE	NA	NA	NA	NA	NA	NA	NA	NA	NA	NA	NA	NA	NA	NA	NA	NA	NA	NA	NA	NA	NA	NA
442	Other aneurysm	circulatory system	0.0630516	0.0120597	1.06508	1.0402	1.09056	1.71096e-07	193294	9746	183548	0.0504206	TRUE	0.0154504	0.0189888	1.01557	0.978468	1.05408	0.415842	146650	2899	143751	0.0197682	FALSE	0.0336716	0.0332889	1.03424	0.968919	1.10398	0.311779	30943	966	29977	0.0312187	FALSE	0.197803	0.0770202	1.21872	1.04796	1.41731	0.0102229	3438	253	3185	0.0735893	FALSE
442.1	Aortic aneurysm	circulatory system	0.0666593	0.0127987	1.06893	1.04245	1.09609	1.90603e-07	194005	8603	185402	0.0443442	TRUE	0.0276122	0.0206145	1.028	0.987289	1.07038	0.180422	146206	2455	143751	0.0167914	FALSE	0.0727478	0.0364974	1.07546	1.00121	1.15521	0.046236	31161	797	30364	0.0255768	FALSE	0.208709	0.0786396	1.23209	1.05609	1.43741	0.00795458	3426	241	3185	0.0703444	FALSE
442.11	Abdominal aortic aneurysm	circulatory system	0.0508146	0.0149772	1.05213	1.02169	1.08347	0.000691843	194726	6203	188523	0.031855	FALSE	0.00957504	0.0250784	1.00962	0.961194	1.06049	0.702606	145409	1658	143751	0.0114023	FALSE	0.033495	0.0460212	1.03406	0.944871	1.13167	0.466725	31301	496	30805	0.0158461	FALSE	0.121926	0.0937065	1.12967	0.940128	1.35743	0.193208	3360	175	3185	0.0520833	FALSE
442.2	Aneurysm of iliac artery	circulatory system	0.140052	0.0408878	1.15033	1.06174	1.24632	0.000614192	197269	796	196473	0.0040351	FALSE	0.0179719	0.0711706	1.01813	0.885571	1.17054	0.80064	143952	201	143751	0.0013963	FALSE	0.0716996	0.168416	1.07433	0.77229	1.4945	0.670305	31574	35	31539	0.00110851	FALSE	0.491713	0.269456	1.63512	0.964235	2.77277	0.0680257	3203	18	3185	0.00561973	FALSE
442.3	Aneurysm of artery of lower extremity	circulatory system	0.119938	0.0538324	1.12743	1.01453	1.25289	0.0258815	197475	458	197017	0.00231928	FALSE	0.111128	0.067377	1.11754	0.979287	1.27531	0.0990763	143975	224	143751	0.00155583	FALSE	0.067498	0.115699	1.06983	0.852764	1.34214	0.559629	31578	75	31503	0.00237507	FALSE	-0.417714	0.312846	0.658551	0.356688	1.21588	0.181809	3200	15	3185	0.0046875	FALSE
442.4	Arterial dissection	circulatory system	-0.00364569	0.103515	0.996361	0.813398	1.22048	0.971905	197690	123	197567	0.000622186	FALSE	-0.196293	0.163214	0.821771	0.596788	1.13157	0.229104	143789	38	143751	0.000264276	FALSE	-0.226902	0.176451	0.796999	0.563975	1.12631	0.198472	31599	32	31567	0.00101269	FALSE	NA	NA	NA	NA	NA	NA	NA	NA	NA	NA	NA
442.8	Aneurysm of other specified artery	circulatory system	0.0795514	0.0580701	1.0828	0.966314	1.21333	0.170712	197246	393	196853	0.00199244	FALSE	-0.117924	0.0721669	0.888763	0.771536	1.0238	0.102248	143946	195	143751	0.00135467	FALSE	0.0365697	0.131676	1.03725	0.801304	1.34266	0.781223	31566	58	31508	0.00183742	FALSE	NA	NA	NA	NA	NA	NA	NA	NA	NA	NA	NA
443	Peripheral vascular disease	circulatory system	0.000101837	0.0096955	1.0001	0.981276	1.01929	0.99162	188389	15745	172644	0.0835771	FALSE	-0.0234245	0.0165099	0.976848	0.945743	1.00897	0.155952	147615	3864	143751	0.0261762	FALSE	-0.0315181	0.0311516	0.968973	0.911581	1.02998	0.311651	30695	1150	29545	0.0374654	FALSE	0.0752277	0.0956063	1.07813	0.893901	1.30033	0.43137	3332	147	3185	0.0441176	FALSE
443.1	Raynaud's syndrome	circulatory system	0.0428506	0.0426411	1.04378	0.960092	1.13477	0.314939	197329	729	196600	0.00369434	FALSE	0.0521122	0.0379365	1.05349	0.978002	1.13481	0.169545	144458	707	143751	0.00489416	FALSE	-0.164989	0.122103	0.847903	0.667437	1.07717	0.176623	31623	67	31556	0.00211871	FALSE	0.282962	0.331049	1.32706	0.693576	2.53912	0.392693	3196	11	3185	0.0034418	FALSE
443.7	Peripheral angiopathy in diseases classified elsewhere	circulatory system	0.0418949	0.0906492	1.04278	0.873037	1.24554	0.643963	197574	162	197412	0.000819946	FALSE	-0.0870734	0.225571	0.91661	0.589081	1.42625	0.699487	143771	20	143751	0.00013911	FALSE	0.423059	0.151019	1.52662	1.13549	2.05249	0.00508858	31586	47	31539	0.001488	FALSE	0.0781119	0.187784	1.08124	0.748304	1.56232	0.677435	3221	36	3185	0.0111767	FALSE
443.8	Other specified peripheral vascular diseases	circulatory system	-0.0263998	0.0373439	0.973946	0.905205	1.04791	0.479606	196073	956	195117	0.00487574	FALSE	-0.218475	0.137329	0.803744	0.614074	1.052	0.111636	143805	54	143751	0.000375509	FALSE	-0.150451	0.107586	0.86032	0.696757	1.06228	0.161984	31446	86	31360	0.00273485	FALSE	NA	NA	NA	NA	NA	NA	NA	NA	NA	NA	NA
443.9	Peripheral vascular disease, unspecified	circulatory system	-0.000918863	0.010021	0.999082	0.97965	1.0189	0.926941	188897	14665	174232	0.0776349	FALSE	-0.0360677	0.0181651	0.964575	0.930837	0.999536	0.0470831	146933	3182	143751	0.0216561	FALSE	-0.0162109	0.0334383	0.98392	0.921502	1.05056	0.627818	30780	995	29785	0.0323262	FALSE	0.103944	0.108903	1.10954	0.896276	1.37354	0.339852	3299	114	3185	0.0345559	FALSE
444	Arterial embolism and thrombosis	circulatory system	-0.0199353	0.0291769	0.980262	0.925777	1.03795	0.494445	196017	1568	194449	0.00799931	FALSE	-0.07165	0.0325167	0.930857	0.873382	0.992114	0.0275609	144722	971	143751	0.00670942	FALSE	-0.0469421	0.0616128	0.954143	0.845605	1.07661	0.446127	31232	274	30958	0.00877305	FALSE	NA	NA	NA	NA	NA	NA	NA	NA	NA	NA	NA
444.1	Arterial embolism and thrombosis of lower extremity artery	circulatory system	0.028429	0.039434	1.02884	0.952313	1.11151	0.470955	196830	855	195975	0.00434385	FALSE	-0.0499612	0.0396635	0.951266	0.880116	1.02817	0.207805	144403	652	143751	0.00451514	FALSE	-0.05323	0.0994704	0.948162	0.78021	1.15227	0.592557	31542	102	31440	0.00323378	FALSE	NA	NA	NA	NA	NA	NA	NA	NA	NA	NA	NA
444.2	Embolism and thrombosis of abdominal aorta	circulatory system	-0.178183	0.0960439	0.836789	0.693205	1.01011	0.0635639	197555	144	197411	0.000728911	FALSE	-0.18889	0.15931	0.827878	0.605841	1.13129	0.235752	143791	40	143751	0.000278182	FALSE	-0.429993	0.170787	0.650513	0.465456	0.909146	0.0118121	31628	34	31594	0.001075	FALSE	NA	NA	NA	NA	NA	NA	NA	NA	NA	NA	NA
444.5	Atheroembolism	circulatory system	0.167268	0.17121	1.18207	0.845098	1.65341	0.328579	197775	45	197730	0.000227531	FALSE	NA	NA	NA	NA	NA	NA	NA	NA	NA	NA	NA	NA	NA	NA	NA	NA	NA	NA	NA	NA	NA	NA	NA	NA	NA	NA	NA	NA	NA	NA	NA	NA	NA
446	Polyarteritis nodosa and allied conditions	circulatory system	0.0625009	0.0411702	1.0645	0.981972	1.15395	0.128986	197197	785	196412	0.00398079	FALSE	0.0430665	0.0418562	1.04401	0.961778	1.13327	0.303519	144332	581	143751	0.00402544	FALSE	0.102755	0.0740876	1.10822	0.958432	1.28142	0.16546	31544	185	31359	0.00586482	FALSE	0.540248	0.325909	1.71643	0.906164	3.25122	0.0973857	3197	12	3185	0.00375352	FALSE
446.1	Thromboangiitis obliterans	circulatory system	0.272091	0.142468	1.31271	0.992879	1.73556	0.0561538	197810	65	197745	0.000328598	FALSE	NA	NA	NA	NA	NA	NA	NA	NA	NA	NA	NA	NA	NA	NA	NA	NA	NA	NA	NA	NA	NA	NA	NA	NA	NA	NA	NA	NA	NA	NA	NA	NA	NA
446.3	Hypersensitivity angiitis	circulatory system	0.0508046	0.191819	1.05212	0.722411	1.5323	0.79112	197787	36	197751	0.000182014	FALSE	NA	NA	NA	NA	NA	NA	NA	NA	NA	NA	NA	NA	NA	NA	NA	NA	NA	NA	NA	NA	NA	NA	NA	NA	NA	NA	NA	NA	NA	NA	NA	NA	NA
446.4	Wegener's granulomatosis	circulatory system	-0.00724017	0.118597	0.992786	0.786872	1.25258	0.95132	197830	94	197736	0.000475155	FALSE	-0.0525333	0.0896457	0.948823	0.795934	1.13108	0.557869	143877	126	143751	0.000875748	FALSE	0.0840167	0.114465	1.08765	0.869067	1.3612	0.462952	31674	77	31597	0.00243102	FALSE	NA	NA	NA	NA	NA	NA	NA	NA	NA	NA	NA
446.5	Giant cell arteritis	circulatory system	0.105589	0.0631396	1.11136	0.981999	1.25777	0.094464	197668	334	197334	0.0016897	FALSE	0.0924056	0.0634045	1.09681	0.968635	1.24194	0.145007	144004	253	143751	0.0017569	FALSE	0.32906	0.178004	1.38966	0.980367	1.96983	0.0645146	31663	32	31631	0.00101064	FALSE	NA	NA	NA	NA	NA	NA	NA	NA	NA	NA	NA
446.6	Polyarteritis nodosa	circulatory system	0.143851	0.152363	1.15471	0.856602	1.55657	0.345103	197834	57	197777	0.00028812	FALSE	-0.127661	0.155378	0.880152	0.649078	1.19349	0.411296	143793	42	143751	0.000292087	FALSE	NA	NA	NA	NA	NA	NA	NA	NA	NA	NA	NA	NA	NA	NA	NA	NA	NA	NA	NA	NA	NA	NA
446.9	Arteritis NOS	circulatory system	-0.00271028	0.0726759	0.997293	0.864888	1.14997	0.970252	197508	251	197257	0.00127083	FALSE	0.0618756	0.0675863	1.06383	0.93184	1.21451	0.359927	143973	222	143751	0.00154196	FALSE	0.132784	0.134445	1.142	0.877457	1.48631	0.323325	31595	56	31539	0.00177243	FALSE	NA	NA	NA	NA	NA	NA	NA	NA	NA	NA	NA
447	Other disorders of arteries and arterioles	circulatory system	-0.00709798	0.0297762	0.992927	0.936637	1.0526	0.811588	194027	1508	192519	0.00777211	FALSE	-0.0360121	0.0270328	0.964629	0.914849	1.01712	0.182806	145159	1408	143751	0.00969971	FALSE	0.0843232	0.0545549	1.08798	0.977649	1.21076	0.122188	30656	357	30299	0.0116454	FALSE	0.518031	0.160352	1.67872	1.22598	2.29865	0.00123534	3235	50	3185	0.015456	FALSE
447.1	Stricture of artery	circulatory system	-0.0502503	0.0605403	0.950991	0.844585	1.0708	0.406522	196558	363	196195	0.00184678	FALSE	-0.0712704	0.0327047	0.93121	0.873391	0.992856	0.029316	144712	961	143751	0.00664078	FALSE	-0.0607024	0.133879	0.941103	0.723898	1.22348	0.650251	31433	56	31377	0.00178157	FALSE	NA	NA	NA	NA	NA	NA	NA	NA	NA	NA	NA
447.7	Aortic ectasia	circulatory system	0.169778	0.0535591	1.18504	1.06695	1.31621	0.00152483	196348	462	195886	0.00235297	FALSE	NA	NA	NA	NA	NA	NA	NA	NA	NA	NA	NA	0.154408	0.0737096	1.16697	1.00999	1.34835	0.0361875	31059	190	30869	0.00611739	FALSE	0.689194	0.212607	1.99211	1.31322	3.02196	0.00118849	3213	28	3185	0.0087146	FALSE
448	Disease of capillaries	circulatory system	-0.0183959	0.0757847	0.981772	0.846256	1.13899	0.808208	197001	231	196770	0.00117258	FALSE	0.151221	0.108483	1.16325	0.940442	1.43885	0.163328	143837	86	143751	0.000597899	FALSE	NA	NA	NA	NA	NA	NA	NA	NA	NA	NA	NA	NA	NA	NA	NA	NA	NA	NA	NA	NA	NA	NA
450	Noninfectious disorders of lymphatic channels	circulatory system	0.160311	0.0282516	1.17388	1.11064	1.24071	1.39175e-08	196165	1671	194494	0.00851834	TRUE	0.0290922	0.0417267	1.02952	0.948672	1.11726	0.485672	152044	583	151461	0.00383442	FALSE	0.0168078	0.0604848	1.01695	0.903262	1.14495	0.7811	31410	283	31127	0.00900987	FALSE	-0.344024	0.326077	0.708912	0.374137	1.34324	0.291408	3723	12	3711	0.00322321	FALSE
451	Phlebitis and thrombophlebitis	circulatory system	0.121322	0.0306844	1.12899	1.06309	1.19897	7.69047e-05	195347	1414	193933	0.0072384	FALSE	0.0892677	0.0305885	1.09337	1.02975	1.16093	0.00351892	139136	1089	138047	0.00782687	FALSE	0.0761814	0.0724235	1.07916	0.936347	1.24375	0.292851	31249	196	31053	0.0062722	FALSE	NA	NA	NA	NA	NA	NA	NA	NA	NA	NA	NA
451.2	Phlebitis and thrombophlebitis of lower extremities	circulatory system	0.152001	0.0429245	1.16416	1.07022	1.26634	0.000398436	196529	719	195810	0.00365849	FALSE	0.0816122	0.0353314	1.08504	1.01244	1.16284	0.0208934	138861	814	138047	0.00586198	FALSE	0.0726751	0.101892	1.07538	0.880704	1.31309	0.475688	31434	98	31336	0.00311764	FALSE	NA	NA	NA	NA	NA	NA	NA	NA	NA	NA	NA
452	Other venous embolism and thrombosis	circulatory system	0.0983489	0.011994	1.10335	1.07771	1.12959	2.40677e-16	193288	9707	183581	0.0502204	TRUE	0.0688716	0.0609083	1.0713	0.950746	1.20714	0.258164	138320	273	138047	0.00197368	FALSE	0.0556639	0.0272522	1.05724	1.00225	1.11525	0.0410971	30593	1520	29073	0.0496846	FALSE	-0.111202	0.131874	0.894758	0.690958	1.15867	0.399091	3291	73	3218	0.0221817	FALSE
452.1	Iatrogenic pulmonary embolism and infarction	circulatory system	0.188792	0.108526	1.20779	0.976365	1.49407	0.0819292	197720	112	197608	0.000566458	FALSE	NA	NA	NA	NA	NA	NA	NA	NA	NA	NA	NA	-0.0295045	0.175196	0.970926	0.688742	1.36872	0.866262	31622	33	31589	0.00104358	FALSE	NA	NA	NA	NA	NA	NA	NA	NA	NA	NA	NA
452.2	Deep vein thrombosis [DVT]	circulatory system	0.0979458	0.0156913	1.1029	1.0695	1.13735	4.31926e-10	195307	5532	189775	0.0283246	TRUE	NA	NA	NA	NA	NA	NA	NA	NA	NA	NA	NA	0.0859721	0.0365014	1.08978	1.01453	1.1706	0.0185075	31203	806	30397	0.0258308	FALSE	-0.103242	0.145056	0.901909	0.678716	1.1985	0.476629	3278	60	3218	0.0183038	FALSE
452.8	Postphlebitic syndrome	circulatory system	0.195641	0.118624	1.21609	0.963809	1.53441	0.0990961	197724	94	197630	0.00047541	FALSE	0.101308	0.209043	1.10662	0.73461	1.66701	0.627941	138070	23	138047	0.000166582	FALSE	NA	NA	NA	NA	NA	NA	NA	NA	NA	NA	NA	NA	NA	NA	NA	NA	NA	NA	NA	NA	NA	NA
453	Chronic venous hypertension	circulatory system	0.242084	0.0360817	1.2739	1.18692	1.36725	1.95509e-11	197142	1022	196120	0.00518408	TRUE	NA	NA	NA	NA	NA	NA	NA	NA	NA	NA	NA	NA	NA	NA	NA	NA	NA	NA	NA	NA	NA	NA	NA	NA	NA	NA	NA	NA	NA	NA	NA	NA	NA
454	Varicose veins	circulatory system	0.181638	0.0141851	1.19918	1.1663	1.23299	1.5404e-37	191689	6846	184843	0.0357141	TRUE	0.119233	0.0141853	1.12663	1.09574	1.1584	4.26501e-17	143265	5218	138047	0.036422	TRUE	0.125147	0.0611626	1.13332	1.00528	1.27765	0.0407422	31245	276	30969	0.00883341	FALSE	0.136743	0.134443	1.14653	0.880941	1.4922	0.309102	3287	69	3218	0.0209918	FALSE
454.1	Varicose veins of lower extremity	circulatory system	0.197273	0.0153887	1.21808	1.18189	1.25538	1.27686e-37	193341	5796	187545	0.0299781	TRUE	0.126052	0.0148985	1.13434	1.1017	1.16795	2.65718e-17	142763	4716	138047	0.0330338	TRUE	0.187051	0.0843865	1.20569	1.02189	1.42255	0.0266502	31497	145	31352	0.00460361	FALSE	0.0925875	0.150716	1.09701	0.816428	1.47402	0.539006	3273	55	3218	0.0168042	FALSE
454.11	Varicose veins of lower extremity, symptomtic	circulatory system	0.205628	0.0198258	1.2283	1.18148	1.27697	3.33382e-25	194743	3437	191306	0.0176489	TRUE	0.201891	0.0369138	1.22372	1.13831	1.31553	4.5189e-08	138793	746	138047	0.00537491	TRUE	0.215981	0.0953149	1.24108	1.02959	1.49601	0.0234528	31546	113	31433	0.00358207	FALSE	-0.168316	0.191586	0.845087	0.580523	1.23022	0.37965	3252	34	3218	0.0104551	FALSE
455	Hemorrhoids	circulatory system	-0.0141123	0.00821796	0.985987	0.970233	1.002	0.0859344	170801	22652	148149	0.132622	FALSE	-0.00212833	0.0119643	0.997874	0.974746	1.02155	0.858809	145474	7427	138047	0.0510538	FALSE	-0.0380275	0.0396702	0.962686	0.89067	1.04053	0.337765	30026	681	29345	0.0226803	FALSE	-0.00876512	0.0925788	0.991273	0.826778	1.1885	0.924571	3365	147	3218	0.043685	FALSE
456	Chronic venous insufficiency [CVI]	circulatory system	0.168632	0.0124444	1.18368	1.15516	1.21291	7.83786e-42	191484	9076	182408	0.0473982	TRUE	0.140585	0.0573487	1.15095	1.02858	1.28787	0.0142299	138355	308	138047	0.00222616	FALSE	0.286944	0.0718792	1.33235	1.15727	1.53392	6.55112e-05	31297	207	31090	0.00661405	FALSE	-0.0171364	0.139699	0.98301	0.747556	1.29262	0.902371	3283	65	3218	0.019799	FALSE
457	Encounter for long-term (current) use of anticoagulants, antithrombotics, aspirin	circulatory system	-0.00741275	0.0223552	0.992615	0.950061	1.03707	0.740199	192770	2700	190070	0.0140063	FALSE	NA	NA	NA	NA	NA	NA	NA	NA	NA	NA	NA	-0.00610216	0.0392497	0.993916	0.920322	1.0734	0.87645	29651	740	28911	0.024957	FALSE	NA	NA	NA	NA	NA	NA	NA	NA	NA	NA	NA
457.2	Encounter for long-term (current) use of antiplatelets/antithrombotics	circulatory system	-0.052705	0.0471076	0.94866	0.864991	1.04042	0.263217	196457	599	195858	0.00304901	FALSE	NA	NA	NA	NA	NA	NA	NA	NA	NA	NA	NA	0.038918	0.0902738	1.03969	0.871082	1.24092	0.666388	31162	128	31034	0.00410757	FALSE	NA	NA	NA	NA	NA	NA	NA	NA	NA	NA	NA
457.3	Encounter for long-term (current) use of aspirin	circulatory system	-0.0091518	0.0264493	0.99089	0.94083	1.04361	0.729333	193209	1919	191290	0.00993225	FALSE	NA	NA	NA	NA	NA	NA	NA	NA	NA	NA	NA	-2.76017e-05	0.0414221	0.999972	0.921996	1.08454	0.999468	29805	656	29149	0.0220097	FALSE	NA	NA	NA	NA	NA	NA	NA	NA	NA	NA	NA
458	Hypotension	circulatory system	0.0314536	0.0106509	1.03195	1.01063	1.05372	0.0031456	184145	12708	171437	0.0690108	FALSE	0.0374519	0.01199	1.03816	1.01405	1.06285	0.00178647	138448	7640	130808	0.0551832	FALSE	0.00215204	0.022874	1.00215	0.958217	1.04811	0.925044	29280	2454	26826	0.0838115	FALSE	0.12711	0.209649	1.13554	0.752915	1.71262	0.544318	3485	29	3456	0.00832138	FALSE
458.1	Orthostatic hypotension	circulatory system	0.0818921	0.0177826	1.08534	1.04816	1.12383	4.12132e-06	191359	4304	187055	0.0224918	TRUE	0.0833126	0.0208027	1.08688	1.04346	1.13211	6.20427e-05	133229	2421	130808	0.0181717	FALSE	0.209926	0.0507162	1.23359	1.11686	1.36251	3.48482e-05	31057	421	30636	0.0135557	TRUE	0.251076	0.28724	1.28541	0.732044	2.25707	0.382065	3472	16	3456	0.00460829	FALSE
458.2	Iatrogenic hypotension	circulatory system	0.00743713	0.0449587	1.00746	0.922487	1.10027	0.868612	194857	658	194199	0.00337684	FALSE	0.103315	0.0600591	1.10884	0.985702	1.24736	0.0853922	131091	283	130808	0.00215881	FALSE	0.0740733	0.131302	1.07689	0.832536	1.39295	0.572657	31171	60	31111	0.00192487	FALSE	NA	NA	NA	NA	NA	NA	NA	NA	NA	NA	NA
458.9	Hypotension NOS	circulatory system	0.016485	0.0137447	1.01662	0.9896	1.04438	0.230382	187469	7346	180123	0.0391851	FALSE	0.031191	0.0151664	1.03168	1.00147	1.06281	0.0397263	135441	4633	130808	0.0342068	FALSE	-0.0258967	0.0253932	0.974436	0.927124	1.02416	0.30781	29616	1888	27728	0.0637493	FALSE	-0.00725455	0.298961	0.992772	0.552547	1.78373	0.98064	3470	14	3456	0.00403458	FALSE
459	Other disorders of circulatory system	circulatory system	-0.00163248	0.0154333	0.998369	0.968621	1.02903	0.91576	187691	5769	181922	0.0307367	FALSE	0.0223041	0.00851247	1.02255	1.00564	1.03976	0.00878872	146879	16071	130808	0.109417	FALSE	-0.0649077	0.0497094	0.937154	0.850154	1.03306	0.19164	30473	440	30033	0.014439	FALSE	0.233666	0.130869	1.26322	0.977421	1.63259	0.0741819	3531	75	3456	0.0212404	FALSE
459.1	Hemorrhage NOS	circulatory system	0.0863409	0.102655	1.09018	0.891488	1.33315	0.400305	196780	126	196654	0.000640309	FALSE	-0.0365146	0.120672	0.964144	0.761069	1.22141	0.762199	130878	70	130808	0.000534849	FALSE	-0.22955	0.110087	0.794891	0.64062	0.986314	0.0370534	31357	84	31273	0.00267883	FALSE	NA	NA	NA	NA	NA	NA	NA	NA	NA	NA	NA
459.7	Blood vessel replaced	circulatory system	-0.0416823	0.0373115	0.959174	0.891533	1.03195	0.263934	196369	957	195412	0.00487348	FALSE	NA	NA	NA	NA	NA	NA	NA	NA	NA	NA	NA	NA	NA	NA	NA	NA	NA	NA	NA	NA	NA	NA	0.169103	0.309757	1.18424	0.645312	2.17326	0.585121	3470	14	3456	0.00403458	FALSE
459.9	Circulatory disease NEC	circulatory system	-0.00254269	0.0176066	0.997461	0.963626	1.03248	0.885171	189121	4395	184726	0.0232391	FALSE	0.0217131	0.00854289	1.02195	1.00498	1.03921	0.0110329	146744	15936	130808	0.108597	FALSE	-0.0174726	0.0643906	0.982679	0.866166	1.11486	0.78612	30806	257	30549	0.00834253	FALSE	0.254776	0.155487	1.29017	0.95125	1.74985	0.101303	3509	53	3456	0.015104	FALSE
464	Acute sinusitis	respiratory	-0.0092463	0.0123024	0.990796	0.967191	1.01498	0.452299	181248	9195	172053	0.0507316	FALSE	0.160588	0.106952	1.1742	0.952146	1.44804	0.133226	150657	88	150569	0.000584108	FALSE	0.0652571	0.032461	1.06743	1.00163	1.13755	0.0443971	30078	1035	29043	0.0344105	FALSE	0.131928	0.212968	1.14103	0.751646	1.73212	0.535605	3183	27	3156	0.00848256	FALSE
465	Acute upper respiratory infections of multiple or unspecified sites	respiratory	-0.0178112	0.0076741	0.982347	0.967681	0.997234	0.0202897	167350	26845	140505	0.160412	FALSE	-0.0346247	0.0270491	0.965968	0.91609	1.01856	0.200522	151963	1394	150569	0.00917329	FALSE	-0.0278794	0.0230604	0.972506	0.929529	1.01747	0.226674	28951	2304	26647	0.0795827	FALSE	0.0444292	0.0892826	1.04543	0.8776	1.24536	0.618749	3314	158	3156	0.0476765	FALSE
465.2	Acute pharyngitis	respiratory	-0.0171575	0.0168304	0.982989	0.951091	1.01596	0.307998	184433	4802	179631	0.0260366	FALSE	-0.0967532	0.0429681	0.90778	0.83446	0.987543	0.0243385	151119	550	150569	0.00363952	FALSE	0.047474	0.0405996	1.04862	0.968409	1.13547	0.242273	30213	643	29570	0.0212822	FALSE	-0.017699	0.149994	0.982457	0.73221	1.31823	0.906069	3212	56	3156	0.0174346	FALSE
465.4	Acute laryngitis and tracheitis	respiratory	0.0897012	0.0843031	1.09385	0.927249	1.29038	0.287314	196638	186	196452	0.000945901	FALSE	-0.035904	0.103238	0.964733	0.788005	1.1811	0.728008	150664	95	150569	0.000630542	FALSE	0.108529	0.107336	1.11464	0.903165	1.37563	0.311962	31534	93	31441	0.0029492	FALSE	NA	NA	NA	NA	NA	NA	NA	NA	NA	NA	NA
470	Septal Deviations/Turbinate Hypertrophy	respiratory	0.0146999	0.015467	1.01481	0.984506	1.04604	0.341909	193633	5703	187930	0.0294526	FALSE	0.0342427	0.01845	1.03484	0.998082	1.07294	0.0634578	143113	3033	140080	0.021193	FALSE	0.0960479	0.0385948	1.10081	1.02061	1.18731	0.0128239	30936	707	30229	0.0228536	FALSE	-0.0128968	0.133931	0.987186	0.759267	1.28352	0.923287	2762	68	2694	0.0246198	FALSE
471	Nasal polyps	respiratory	0.0236545	0.0282766	1.02394	0.968732	1.08229	0.402852	196563	1668	194895	0.00848583	FALSE	0.0680224	0.0205468	1.07039	1.02814	1.11438	0.000930904	142515	2435	140080	0.0170859	FALSE	0.148203	0.0927108	1.15975	0.967045	1.39085	0.109921	31564	118	31446	0.00373844	FALSE	0.0441316	0.303234	1.04512	0.57683	1.89358	0.884287	2707	13	2694	0.00480236	FALSE
472	Chronic pharyngitis and nasopharyngitis	respiratory	0.00848162	0.013532	1.00852	0.982121	1.03562	0.530802	188294	7523	180771	0.0399535	FALSE	0.0426345	0.0392303	1.04356	0.966323	1.12696	0.277135	140739	659	140080	0.00468243	FALSE	-0.015716	0.0424693	0.984407	0.905783	1.06986	0.711342	30890	590	30300	0.0191	FALSE	-0.0975147	0.0944134	0.907089	0.753848	1.09148	0.301675	2835	141	2694	0.0497354	FALSE
473	Diseases of the larynx and vocal cords	respiratory	-0.00432483	0.0143786	0.995685	0.968016	1.02414	0.76358	193254	6648	186606	0.0344003	FALSE	-0.047192	0.0245847	0.953904	0.909029	1.00099	0.0549129	141777	1697	140080	0.0119695	FALSE	-0.0591055	0.034306	0.942607	0.88131	1.00817	0.0849083	31021	912	30109	0.0293994	FALSE	0.0492326	0.123498	1.05046	0.824628	1.33815	0.69015	2776	82	2694	0.0295389	FALSE
473.1	Chronic laryngitis	respiratory	-0.0504111	0.0650877	0.950838	0.836957	1.08022	0.438629	196949	313	196636	0.00158924	FALSE	-0.155168	0.133372	0.856271	0.659299	1.11209	0.244657	140137	57	140080	0.000406745	FALSE	-0.0906226	0.109505	0.913362	0.736937	1.13202	0.407916	31548	84	31464	0.00266261	FALSE	NA	NA	NA	NA	NA	NA	NA	NA	NA	NA	NA
473.3	Paralysis/spasm of vocal cords or larynx	respiratory	0.065857	0.0532786	1.06807	0.962165	1.18564	0.216426	197458	467	196991	0.00236506	FALSE	-0.0169691	0.0671512	0.983174	0.861926	1.12148	0.800501	140305	225	140080	0.00160365	FALSE	0.0588756	0.0730677	1.06064	0.919121	1.22396	0.420376	31555	191	31364	0.00605292	FALSE	-0.316268	0.248234	0.728864	0.448069	1.18563	0.202639	2714	20	2694	0.0073692	FALSE
473.4	Voice disturbance	respiratory	-0.00749473	0.0159865	0.992533	0.961916	1.02413	0.6392	193800	5339	188461	0.027549	FALSE	-0.0405751	0.0407369	0.960237	0.886548	1.04005	0.319236	140694	614	140080	0.00436408	FALSE	-0.0647086	0.0401067	0.937341	0.866479	1.014	0.106655	31154	656	30498	0.0210567	FALSE	0.0256781	0.143452	1.02601	0.774539	1.35913	0.857937	2754	60	2694	0.0217865	FALSE
474	Acute and chronic tonsillitis	respiratory	-0.046327	0.0352304	0.95473	0.891029	1.02298	0.188519	195985	1072	194913	0.00546981	FALSE	0.00517568	0.0325385	1.00519	0.943084	1.07138	0.873619	141042	962	140080	0.00682066	FALSE	0.0451531	0.0449056	1.04619	0.958044	1.14244	0.314651	31222	549	30673	0.0175838	FALSE	NA	NA	NA	NA	NA	NA	NA	NA	NA	NA	NA
474.1	Acute tonsillitis	respiratory	-0.03521	0.0679547	0.965403	0.845015	1.10294	0.604361	196675	286	196389	0.00145418	FALSE	-0.00388502	0.0589411	0.996123	0.887444	1.11811	0.947447	140371	291	140080	0.00207308	FALSE	NA	NA	NA	NA	NA	NA	NA	NA	NA	NA	NA	NA	NA	NA	NA	NA	NA	NA	NA	NA	NA	NA
474.2	Chronic tonsillitis and adenoiditis	respiratory	-0.0416983	0.0436701	0.959159	0.880477	1.04487	0.339655	196943	695	196248	0.00352894	FALSE	-0.0468596	0.0468326	0.954221	0.870531	1.04596	0.317031	140542	462	140080	0.00328727	FALSE	0.0426882	0.0460953	1.04361	0.953459	1.14229	0.354401	31318	521	30797	0.0166358	FALSE	NA	NA	NA	NA	NA	NA	NA	NA	NA	NA	NA
475	Chronic sinusitis	respiratory	0.00283741	0.0102492	1.00284	0.982897	1.02319	0.781902	183136	13602	169534	0.0742727	FALSE	0.0478948	0.0251648	1.04906	0.998573	1.1021	0.0570079	141693	1613	140080	0.0113838	FALSE	0.0398996	0.0321506	1.04071	0.977149	1.1084	0.214598	30571	1051	29520	0.034379	FALSE	-0.0417937	0.0859371	0.959068	0.810397	1.13501	0.626734	2867	173	2694	0.0603418	FALSE
475.9	Postnasal drip	respiratory	-0.0776724	0.047978	0.925267	0.842224	1.0165	0.105465	195608	578	195030	0.00295489	FALSE	NA	NA	NA	NA	NA	NA	NA	NA	NA	NA	NA	-0.0449685	0.0922141	0.956028	0.797951	1.14542	0.625795	31334	119	31215	0.00379779	FALSE	0.104582	0.15937	1.11025	0.812383	1.51732	0.511681	2742	48	2694	0.0175055	FALSE
476	Allergic rhinitis	respiratory	-0.00926673	0.00696326	0.990776	0.977346	1.00439	0.183254	178499	33616	144883	0.188326	FALSE	-0.00208116	0.0282648	0.997921	0.944141	1.05476	0.941304	141355	1275	140080	0.00901984	FALSE	0.0519362	0.0233758	1.05331	1.00614	1.10269	0.026297	29812	2126	27686	0.0713136	FALSE	-0.00497367	0.0698082	0.995039	0.867797	1.14094	0.943201	3052	358	2694	0.1173	FALSE
477	Epistaxis or throat hemorrhage	respiratory	-0.0248854	0.0203415	0.975422	0.937297	1.0151	0.221187	193943	3261	190682	0.0168142	FALSE	0.0252309	0.0218733	1.02555	0.982514	1.07048	0.248704	142233	2153	140080	0.0151371	FALSE	-0.0537085	0.0600092	0.947708	0.842546	1.066	0.370785	31186	290	30896	0.00929904	FALSE	-0.303723	0.252766	0.738065	0.449714	1.2113	0.229519	2713	19	2694	0.00700332	FALSE
478	Throat pain	respiratory	0.0120025	0.0427154	1.01207	0.930792	1.10046	0.778719	194087	727	193360	0.00374574	FALSE	0.00958396	0.072046	1.00963	0.876669	1.16276	0.894173	140275	195	140080	0.00139013	FALSE	0.0833014	0.0854987	1.08687	0.919177	1.28515	0.329908	31288	139	31149	0.0044426	FALSE	NA	NA	NA	NA	NA	NA	NA	NA	NA	NA	NA
479	Other upper respiratory disease	respiratory	0.0121992	0.0149797	1.01227	0.982985	1.04244	0.415425	184833	6088	178745	0.0329378	FALSE	0.0338113	0.035283	1.03439	0.965274	1.10845	0.337917	140897	817	140080	0.00579856	FALSE	0.00287877	0.0335005	1.00288	0.939148	1.07094	0.93152	29941	1009	28932	0.0336996	FALSE	-0.139326	0.124722	0.869944	0.68128	1.11085	0.263956	2773	79	2694	0.028489	FALSE
480	Pneumonia	respiratory	-0.0147513	0.00994695	0.985357	0.966333	1.00476	0.138076	187413	14619	172794	0.0780042	FALSE	0.00655508	0.00981574	1.00658	0.987396	1.02613	0.504253	151655	11588	140067	0.0764103	FALSE	0.0143657	0.0207977	1.01447	0.973948	1.05668	0.489732	29922	2990	26932	0.0999265	FALSE	0.00111103	0.10469	1.00111	0.815397	1.22913	0.991533	3503	115	3388	0.032829	FALSE
480.1	Bacterial pneumonia	respiratory	-0.0478165	0.018507	0.953309	0.919348	0.988524	0.00977478	192932	3960	188972	0.0205254	FALSE	0.00695443	0.0118175	1.00698	0.983923	1.03057	0.556205	147829	7762	140067	0.0525066	FALSE	0.051505	0.0417611	1.05285	0.970109	1.14266	0.217455	31113	625	30488	0.0200881	FALSE	0.473254	0.27023	1.60521	0.945164	2.72619	0.0798942	3405	17	3388	0.00499266	FALSE
480.11	Pneumococcal pneumonia	respiratory	-0.0497054	0.0429169	0.95151	0.874745	1.03501	0.246792	195904	721	195183	0.00368037	FALSE	0.00317881	0.0121694	1.00318	0.979539	1.0274	0.793929	147357	7290	140067	0.0494717	FALSE	0.304246	0.119917	1.3556	1.07166	1.71478	0.0111763	31467	73	31394	0.00231989	FALSE	NA	NA	NA	NA	NA	NA	NA	NA	NA	NA	NA
480.12	Pseudomonal pneumonia	respiratory	-0.0818378	0.115765	0.921421	0.734374	1.15611	0.479609	197680	99	197581	0.000500809	FALSE	-0.210439	0.101993	0.810229	0.663422	0.989522	0.0390868	140165	98	140067	0.000699176	FALSE	0.0693556	0.0851257	1.07182	0.907111	1.26643	0.41522	31625	146	31479	0.0046166	FALSE	NA	NA	NA	NA	NA	NA	NA	NA	NA	NA	NA
480.13	MRSA pneumonia	respiratory	0.0597318	0.149707	1.06155	0.791604	1.42356	0.6899	197678	59	197619	0.000298465	FALSE	NA	NA	NA	NA	NA	NA	NA	NA	NA	NA	NA	-0.187828	0.113409	0.828757	0.663577	1.03505	0.097682	31625	80	31545	0.00252964	FALSE	NA	NA	NA	NA	NA	NA	NA	NA	NA	NA	NA
480.2	Viral pneumonia	respiratory	0.0667305	0.0777883	1.06901	0.917838	1.24507	0.390976	197141	219	196922	0.00111088	FALSE	0.0413369	0.103772	1.0422	0.850393	1.27728	0.690378	140161	94	140067	0.000670657	FALSE	0.190957	0.147376	1.21041	0.906739	1.61577	0.195075	31593	49	31544	0.00155098	FALSE	NA	NA	NA	NA	NA	NA	NA	NA	NA	NA	NA
480.3	Pneumonia due to fungus (mycoses)	respiratory	0.00305571	0.056449	1.00306	0.898001	1.12041	0.95683	196688	416	196272	0.00211502	FALSE	0.0563251	0.0884211	1.05794	0.889603	1.25814	0.524119	140197	130	140067	0.000927267	FALSE	-0.0381277	0.107001	0.96259	0.780477	1.1872	0.721593	31541	89	31452	0.00282172	FALSE	NA	NA	NA	NA	NA	NA	NA	NA	NA	NA	NA
480.5	Bronchopneumonia and lung abscess	respiratory	-0.0198536	0.0546374	0.980342	0.880784	1.09115	0.716328	196459	444	196015	0.00226001	FALSE	0.038095	0.0486079	1.03883	0.944427	1.14267	0.433204	140499	432	140067	0.00307475	FALSE	0.0428529	0.0927124	1.04378	0.870347	1.25178	0.643928	31537	123	31414	0.00390018	FALSE	NA	NA	NA	NA	NA	NA	NA	NA	NA	NA	NA
481	Influenza	respiratory	-0.0223213	0.0268526	0.977926	0.927788	1.03077	0.405831	192163	1852	190311	0.00963765	FALSE	-0.0253672	0.0470395	0.974952	0.889083	1.06911	0.589698	140527	460	140067	0.00327339	FALSE	-0.0611528	0.0759548	0.940679	0.810565	1.09168	0.42075	31136	182	30954	0.00584532	FALSE	NA	NA	NA	NA	NA	NA	NA	NA	NA	NA	NA
483	Acute bronchitis and bronchiolitis	respiratory	-0.0452478	0.0105546	0.955761	0.936192	0.975738	1.811e-05	176573	12824	163749	0.0726272	TRUE	0.0221215	0.0800845	1.02237	0.873852	1.19613	0.782373	140225	158	140067	0.00112676	FALSE	-0.0145425	0.0341499	0.985563	0.921755	1.05379	0.670222	30116	949	29167	0.0315115	FALSE	-0.227647	0.218199	0.796405	0.519277	1.22143	0.296809	3413	25	3388	0.00732493	FALSE
495	Asthma	respiratory	-0.0429712	0.01023	0.957939	0.938923	0.97734	2.66311e-05	191354	13619	177735	0.0711718	TRUE	-0.0239536	0.0738427	0.976331	0.844775	1.12837	0.745645	141504	186	141318	0.00131445	FALSE	-0.0342595	0.0284898	0.966321	0.91384	1.02181	0.229162	30548	1371	29177	0.0448802	FALSE	-0.0154562	0.0659301	0.984663	0.8653	1.12049	0.814648	3324	338	2986	0.101685	FALSE
495.1	Chronic obstructive asthma	respiratory	-0.0765675	0.0312029	0.92629	0.871338	0.984708	0.0141331	196021	1371	194650	0.00699415	FALSE	NA	NA	NA	NA	NA	NA	NA	NA	NA	NA	NA	-0.00310498	0.0783473	0.9969	0.85499	1.16236	0.968387	31445	167	31278	0.00531086	FALSE	NA	NA	NA	NA	NA	NA	NA	NA	NA	NA	NA
495.11	Chronic obstructive asthma with exacerbation	respiratory	-0.028304	0.0629673	0.972093	0.859229	1.09978	0.653069	197080	335	196745	0.00169982	FALSE	NA	NA	NA	NA	NA	NA	NA	NA	NA	NA	NA	NA	NA	NA	NA	NA	NA	NA	NA	NA	NA	NA	NA	NA	NA	NA	NA	NA	NA	NA	NA	NA	NA
495.2	Asthma with exacerbation	respiratory	-0.0556617	0.0305535	0.945859	0.890879	1.00423	0.0684883	195889	1426	194463	0.00727963	FALSE	0.120028	0.136896	1.12753	0.862182	1.47454	0.380605	141372	54	141318	0.000381971	FALSE	-0.0602285	0.0649383	0.941549	0.829023	1.06935	0.353681	31370	244	31126	0.00777813	FALSE	0.278931	0.160434	1.32172	0.965104	1.8101	0.0821042	3034	48	2986	0.0158207	FALSE
496	Chronic airway obstruction	respiratory	-0.0229651	0.00664146	0.977297	0.964657	0.990101	0.000544527	184678	39420	145258	0.213453	FALSE	-0.00381707	0.0104243	0.99619	0.976043	1.01675	0.714238	151648	10330	141318	0.0681183	FALSE	0.0314818	0.021853	1.03198	0.988714	1.07714	0.149692	30007	2514	27493	0.0837805	FALSE	-0.00610385	0.0882674	0.993915	0.836016	1.18164	0.944869	3156	170	2986	0.0538657	FALSE
496.1	Emphysema	respiratory	0.0208486	0.0181533	1.02107	0.985376	1.05805	0.250774	192902	4123	188779	0.0213735	FALSE	0.0221707	0.022153	1.02242	0.978975	1.06779	0.316925	143443	2125	141318	0.0148142	FALSE	0.0106676	0.0398778	1.01072	0.934734	1.09289	0.789079	30730	662	30068	0.0215425	FALSE	-0.0994204	0.155308	0.905362	0.667762	1.2275	0.522075	3038	52	2986	0.0171165	FALSE
496.2	Chronic bronchitis	respiratory	-0.0636685	0.0117993	0.938316	0.916865	0.960269	6.81596e-08	189928	10141	179787	0.0533939	TRUE	-0.0717115	0.0176719	0.930799	0.899111	0.963604	4.95079e-05	144721	3403	141318	0.0235142	FALSE	-0.000202122	0.042817	0.999798	0.919318	1.08732	0.996234	31138	583	30555	0.0187231	FALSE	-0.0757919	0.156488	0.927009	0.682148	1.25976	0.628152	3038	52	2986	0.0171165	FALSE
496.21	Obstructive chronic bronchitis	respiratory	-0.0709834	0.0125535	0.931477	0.908838	0.95468	1.56319e-08	191406	8891	182515	0.046451	TRUE	-0.0770919	0.0181575	0.925805	0.893436	0.959346	2.17883e-05	144539	3221	141318	0.0222846	TRUE	-0.0161229	0.0468405	0.984006	0.89769	1.07862	0.73069	31271	483	30788	0.0154456	FALSE	-0.100673	0.204089	0.904228	0.606114	1.34897	0.621814	3017	31	2986	0.0102751	FALSE
496.3	Bronchiectasis	respiratory	-0.0157598	0.0475742	0.984364	0.896726	1.08057	0.740442	197077	588	196489	0.00298361	FALSE	0.0101112	0.0240649	1.01016	0.963622	1.05895	0.674367	143107	1789	141318	0.0125011	FALSE	0.164642	0.0745972	1.17897	1.0186	1.36459	0.0273083	31461	188	31273	0.00597565	FALSE	0.408602	0.299722	1.50471	0.836229	2.70759	0.172798	3000	14	2986	0.00466667	FALSE
497	Bronchitis	respiratory	-0.0296667	0.0141236	0.970769	0.944265	0.998017	0.0356839	183268	6899	176369	0.0376443	FALSE	-0.0014414	0.0498488	0.99856	0.905611	1.10105	0.976932	141729	411	141318	0.0028999	FALSE	-0.066282	0.0891242	0.935867	0.785869	1.11449	0.457056	31191	132	31059	0.00423199	FALSE	-0.175823	0.140057	0.838767	0.637415	1.10372	0.209345	3048	62	2986	0.0203412	FALSE
498	Acute bronchospasm	respiratory	-0.102547	0.0690886	0.902536	0.788234	1.03341	0.137733	196220	278	195942	0.00141678	FALSE	NA	NA	NA	NA	NA	NA	NA	NA	NA	NA	NA	NA	NA	NA	NA	NA	NA	NA	NA	NA	NA	NA	NA	NA	NA	NA	NA	NA	NA	NA	NA	NA	NA
499	Cystic fibrosis	respiratory	NA	NA	NA	NA	NA	NA	NA	NA	NA	#VALUE!	NA	NA	NA	NA	NA	NA	NA	NA	NA	NA	NA	NA	0.0968132	0.0920218	1.10165	0.919845	1.3194	0.292769	31645	124	31521	0.00391847	FALSE	NA	NA	NA	NA	NA	NA	NA	NA	NA	NA	NA
500	Lung disease due to external agents	respiratory	-0.0556721	0.0345397	0.945849	0.883937	1.0121	0.106999	196534	1121	195413	0.00570385	FALSE	-0.0233765	0.0397738	0.976895	0.903632	1.0561	0.55671	139069	652	138417	0.00468832	FALSE	-0.0722051	0.1099	0.93034	0.750055	1.15396	0.511177	31523	83	31440	0.002633	FALSE	0.0646046	0.255057	1.06674	0.647066	1.7586	0.800041	3487	20	3467	0.00573559	FALSE
500.1	Extrinsic allergic alveolitis	respiratory	0.109832	0.0902322	1.11609	0.935174	1.33201	0.22352	197639	162	197477	0.000819676	FALSE	-0.0864734	0.124055	0.91716	0.719196	1.16961	0.485767	138483	66	138417	0.000476593	FALSE	NA	NA	NA	NA	NA	NA	NA	NA	NA	NA	NA	NA	NA	NA	NA	NA	NA	NA	NA	NA	NA	NA
500.2	Pneumoconiosis	respiratory	-0.0991554	0.0412264	0.905602	0.835304	0.981816	0.0161662	197249	788	196461	0.00399495	FALSE	-0.0269384	0.0463864	0.973421	0.888824	1.06607	0.561417	138897	480	138417	0.0034558	FALSE	NA	NA	NA	NA	NA	NA	NA	NA	NA	NA	NA	NA	NA	NA	NA	NA	NA	NA	NA	NA	NA	NA
501	Pneumonitis due to inhalation of food or vomitus	respiratory	0.052373	0.0370097	1.05377	0.980036	1.13305	0.157034	195918	973	194945	0.00496636	FALSE	-0.0214919	0.027063	0.978737	0.928175	1.03205	0.427113	139826	1409	138417	0.0100768	FALSE	0.0175765	0.0534555	1.01773	0.916497	1.13015	0.742302	31225	370	30855	0.0118495	FALSE	NA	NA	NA	NA	NA	NA	NA	NA	NA	NA	NA
502	Postinflammatory pulmonary fibrosis	respiratory	-0.0235065	0.0259551	0.976768	0.92832	1.02774	0.365115	195134	1995	193139	0.0102237	FALSE	0.0270578	0.0281569	1.02743	0.972262	1.08572	0.336569	139725	1308	138417	0.00936125	FALSE	0.0545214	0.0552934	1.05604	0.947571	1.17691	0.324115	31150	337	30813	0.0108186	FALSE	-0.283039	0.209432	0.753491	0.499811	1.13593	0.176549	3496	29	3467	0.00829519	FALSE
503	Pulmonary congestion and hypostasis	respiratory	-0.0384022	0.0454071	0.962326	0.880381	1.0519	0.397703	195369	644	194725	0.00329633	FALSE	NA	NA	NA	NA	NA	NA	NA	NA	NA	NA	NA	0.00563734	0.0328022	1.00565	0.943032	1.07243	0.863549	30590	1036	29554	0.0338673	FALSE	NA	NA	NA	NA	NA	NA	NA	NA	NA	NA	NA
504	Other alveolar and parietoalveolar pneumonopathy	respiratory	0.0193863	0.0294271	1.01958	0.962433	1.08011	0.51003	196544	1546	194998	0.00786592	FALSE	0.0201812	0.0476817	1.02039	0.929345	1.12035	0.672114	138866	449	138417	0.00323333	FALSE	0.0830105	0.0667016	1.08655	0.953396	1.23831	0.213313	31525	229	31296	0.00726408	FALSE	-0.0409179	0.159494	0.959908	0.702207	1.31218	0.797528	3520	53	3467	0.0150568	FALSE
504.1	Idiopathic fibrosing alveolitis	respiratory	0.0483084	0.0392056	1.04949	0.971869	1.13332	0.217882	197086	867	196219	0.00439909	FALSE	NA	NA	NA	NA	NA	NA	NA	NA	NA	NA	NA	0.0122385	0.0843151	1.01231	0.858113	1.19422	0.884591	31594	142	31452	0.00449452	FALSE	-0.218743	0.271317	0.803528	0.472119	1.36758	0.420113	3485	18	3467	0.00516499	FALSE
505	Other pulmonary inflamation or edema	respiratory	-0.0193736	0.0548781	0.980813	0.880791	1.09219	0.724066	196539	441	196098	0.00224383	FALSE	-0.243435	0.125127	0.78393	0.613432	1.00182	0.051715	138482	65	138417	0.000469375	FALSE	0.00519278	0.0725814	1.00521	0.871912	1.15888	0.942965	31297	202	31095	0.00645429	FALSE	NA	NA	NA	NA	NA	NA	NA	NA	NA	NA	NA
506	Empyema and pneumothorax	respiratory	0.0259462	0.0291381	1.02629	0.969316	1.0866	0.37322	196368	1571	194797	0.00800029	FALSE	-0.00710552	0.0285316	0.99292	0.938918	1.05003	0.80333	139677	1260	138417	0.00902081	FALSE	0.0173246	0.0286797	1.01748	0.961859	1.07631	0.545796	31046	1303	29743	0.04197	FALSE	NA	NA	NA	NA	NA	NA	NA	NA	NA	NA	NA
507	Pleurisy; pleural effusion	respiratory	0.0242012	0.0153934	1.0245	0.994048	1.05588	0.115909	191485	5787	185698	0.0302217	FALSE	0.00853903	0.0118246	1.00858	0.985469	1.03222	0.470209	146205	7788	138417	0.0532677	FALSE	0.028941	0.0186661	1.02936	0.992385	1.06772	0.121032	29567	3681	25886	0.124497	FALSE	0.0277156	0.170445	1.0281	0.736124	1.43589	0.870828	3511	44	3467	0.012532	FALSE
508	Pulmonary collapse; interstitial and compensatory emphysema	respiratory	-0.0206024	0.0217513	0.979608	0.938723	1.02227	0.343547	190908	2843	188065	0.014892	FALSE	0.00848368	0.0179959	1.00852	0.973567	1.04473	0.637339	141632	3215	138417	0.0226997	FALSE	-0.000831764	0.0162561	0.999169	0.967835	1.03152	0.959193	28592	5494	23098	0.192152	FALSE	NA	NA	NA	NA	NA	NA	NA	NA	NA	NA	NA
509	Respiratory failure, insufficiency, arrest	respiratory	-0.036716	0.0116171	0.96395	0.942249	0.98615	0.00157493	191452	10439	181013	0.0545254	FALSE	-0.0311569	0.0209576	0.969323	0.930313	1.00997	0.137103	140781	2364	138417	0.016792	FALSE	-0.0288826	0.0183579	0.971531	0.937195	1.00712	0.115648	30349	3701	26648	0.121948	FALSE	-0.2527	0.256892	0.776701	0.469443	1.28506	0.325272	3487	20	3467	0.00573559	FALSE
509.1	Respiratory failure	respiratory	-0.0400154	0.0131729	0.960775	0.936286	0.985904	0.00238391	193206	7995	185211	0.0413807	FALSE	-0.0587762	0.0262249	0.942918	0.895676	0.992652	0.025011	139921	1504	138417	0.0107489	FALSE	-0.0276972	0.0228631	0.972683	0.930058	1.01726	0.225728	30595	2221	28374	0.0725936	FALSE	-0.164885	0.297582	0.847991	0.473243	1.51949	0.579523	3482	15	3467	0.00430787	FALSE
509.2	Respiratory insufficiency	respiratory	-0.0806725	0.0527873	0.922496	0.831823	1.02305	0.126449	196621	476	196145	0.0024209	FALSE	-0.0302485	0.0277191	0.970204	0.9189	1.02437	0.275162	139759	1342	138417	0.00960224	FALSE	-0.00195027	0.031943	0.998052	0.937481	1.06254	0.951316	31026	1047	29979	0.0337459	FALSE	NA	NA	NA	NA	NA	NA	NA	NA	NA	NA	NA
509.3	Pulmonary insufficiency or respiratory failure following trauma and surgery	respiratory	-0.102977	0.047348	0.902148	0.822194	0.989877	0.029638	196466	593	195873	0.00301833	FALSE	NA	NA	NA	NA	NA	NA	NA	NA	NA	NA	NA	-0.0744803	0.0315787	0.928226	0.872516	0.987493	0.0183458	30690	1066	29624	0.0347344	FALSE	NA	NA	NA	NA	NA	NA	NA	NA	NA	NA	NA
509.5	Respiratory arrest	respiratory	0.0783363	0.203073	1.08149	0.726377	1.6102	0.699678	197723	32	197691	0.000161843	FALSE	0.0522516	0.096701	1.05364	0.871724	1.27352	0.588961	138526	109	138417	0.000786856	FALSE	-0.109783	0.179544	0.896029	0.630218	1.27395	0.540901	31520	31	31489	0.000983503	FALSE	NA	NA	NA	NA	NA	NA	NA	NA	NA	NA	NA
509.8	Dependence on respirator [Ventilator] or supplemental oxygen	respiratory	-0.0335694	0.0214602	0.966988	0.927158	1.00853	0.117755	194792	2931	191861	0.0150468	FALSE	-0.00597833	0.0377955	0.99404	0.923063	1.07047	0.874318	139131	714	138417	0.00513185	FALSE	-0.0134591	0.0477253	0.986631	0.898525	1.08338	0.777935	31138	461	30677	0.0148051	FALSE	NA	NA	NA	NA	NA	NA	NA	NA	NA	NA	NA
510	Other diseases of lung	respiratory	-0.0124299	0.0137329	0.987647	0.961418	1.01459	0.365402	188816	7349	181467	0.0389215	FALSE	0.0220205	0.0283036	1.02226	0.967099	1.08058	0.436563	152012	1279	150733	0.00841381	FALSE	-0.0177682	0.0220263	0.982389	0.94088	1.02573	0.419848	28842	2573	26269	0.0892102	FALSE	-0.115199	0.227418	0.891189	0.570674	1.39172	0.61247	3691	24	3667	0.0065023	FALSE
510.2	Lung transplant	respiratory	0.114769	0.120398	1.12161	0.885847	1.42013	0.340465	197687	91	197596	0.000460324	FALSE	0.290487	0.169727	1.33708	0.958699	1.8648	0.0869897	150768	35	150733	0.000232145	FALSE	-0.0370997	0.102369	0.96358	0.788406	1.17768	0.717044	31597	98	31499	0.00310156	FALSE	NA	NA	NA	NA	NA	NA	NA	NA	NA	NA	NA
512	Other symptoms of respiratory system	respiratory	-0.0227816	0.0057865	0.977476	0.966453	0.988625	8.25007e-05	165690	66708	98982	0.402607	FALSE	0.0129682	0.0122558	1.01305	0.989008	1.03768	0.289999	152044	7093	144951	0.046651	FALSE	-0.0142124	0.0148954	0.985888	0.957521	1.0151	0.340006	26775	10013	16762	0.373968	FALSE	0.0820608	0.0485356	1.08552	0.987016	1.19386	0.0908876	3255	691	2564	0.212289	FALSE
512.1	Wheezing	respiratory	-0.077556	0.0291929	0.925375	0.873913	0.979868	0.00789163	192554	1566	190988	0.00813278	FALSE	-0.0888089	0.0690935	0.91502	0.79913	1.04772	0.198672	145164	213	144951	0.00146731	FALSE	0.00420893	0.0522554	1.00422	0.906457	1.11252	0.935803	30613	390	30223	0.0127397	FALSE	0.235139	0.229594	1.26508	0.80665	1.98406	0.305765	2588	24	2564	0.00927357	FALSE
512.2	Painful respiration	respiratory	-0.0352943	0.0219117	0.965321	0.924741	1.00768	0.107234	188733	2798	185935	0.0148252	FALSE	0.116443	0.0843829	1.12349	0.952231	1.32556	0.167607	145093	142	144951	0.000978683	FALSE	-0.0644938	0.0607181	0.937542	0.832351	1.05603	0.288153	30726	285	30441	0.00927553	FALSE	0.0573477	0.35327	1.05902	0.529903	2.11648	0.871043	2574	10	2564	0.003885	FALSE
512.3	Abnormal chest sounds	respiratory	-0.0101302	0.158036	0.989921	0.726235	1.34935	0.94889	197377	53	197324	0.000268522	FALSE	NA	NA	NA	NA	NA	NA	NA	NA	NA	NA	NA	NA	NA	NA	NA	NA	NA	NA	NA	NA	NA	NA	NA	NA	NA	NA	NA	NA	NA	NA	NA	NA	NA
512.7	Shortness of breath	respiratory	-0.0173678	0.00704711	0.982782	0.969301	0.996451	0.0137191	173975	33527	140448	0.192712	FALSE	0.00469594	0.0143668	1.00471	0.97681	1.0334	0.743774	150046	5095	144951	0.0339563	FALSE	-0.0170509	0.0175565	0.983094	0.94984	1.01751	0.331448	27750	5181	22569	0.186703	FALSE	0.0709266	0.0565261	1.0735	0.96092	1.19928	0.209567	3053	489	2564	0.16017	FALSE
512.8	Cough	respiratory	-0.026271	0.00783103	0.974071	0.959234	0.989137	0.000794439	168842	25612	143230	0.151692	FALSE	0.0212402	0.0201421	1.02147	0.981927	1.0626	0.291646	147493	2542	144951	0.0172347	FALSE	-0.0291302	0.02035	0.97129	0.933312	1.01081	0.152298	27878	3567	24311	0.12795	FALSE	0.054883	0.0703943	1.05642	0.920269	1.21271	0.435596	2835	271	2564	0.0955908	FALSE
512.9	Other dyspnea	respiratory	-0.0114721	0.00754354	0.988593	0.974084	1.00332	0.128313	171636	27930	143706	0.162728	FALSE	-0.0512081	0.201094	0.950081	0.640598	1.40908	0.798996	144976	25	144951	0.000172442	FALSE	0.00660499	0.0190497	1.00663	0.969735	1.04492	0.728799	28282	3906	24376	0.138109	FALSE	0.0804451	0.0729273	1.08377	0.93942	1.2503	0.269989	2833	269	2564	0.0949523	FALSE
513	Respiratory abnormalities	respiratory	0.00146739	0.0191454	1.00147	0.964585	1.03976	0.938906	191026	3688	187338	0.0193063	FALSE	-0.107865	0.0455992	0.897749	0.820994	0.98168	0.018006	152044	489	151555	0.00321617	FALSE	-0.0273233	0.0345791	0.973047	0.909284	1.04128	0.429429	29893	973	28920	0.0325494	FALSE	-0.276617	0.257895	0.758345	0.457449	1.25716	0.283451	3703	18	3685	0.00486092	FALSE
513.3	Hypoventilation	respiratory	0.0442461	0.0304471	1.04524	0.984688	1.10951	0.146165	194501	1436	193065	0.007383	FALSE	-0.15743	0.0940721	0.854337	0.710483	1.02732	0.0942292	151670	115	151555	0.000758225	FALSE	0.0500519	0.0622332	1.05133	0.930601	1.18771	0.421244	31092	297	30795	0.0095523	FALSE	NA	NA	NA	NA	NA	NA	NA	NA	NA	NA	NA
513.31	Apnea	respiratory	0.0317035	0.046317	1.03221	0.942633	1.1303	0.493666	196048	618	195430	0.00315229	FALSE	NA	NA	NA	NA	NA	NA	NA	NA	NA	NA	NA	-0.0324493	0.101096	0.968071	0.794059	1.18022	0.748228	31493	103	31390	0.00327057	FALSE	NA	NA	NA	NA	NA	NA	NA	NA	NA	NA	NA
513.32	Orthopnea	respiratory	0.0434336	0.0861142	1.04439	0.882188	1.23642	0.614	197060	179	196881	0.000908353	FALSE	NA	NA	NA	NA	NA	NA	NA	NA	NA	NA	NA	0.0666386	0.139469	1.06891	0.813247	1.40494	0.632791	31411	52	31359	0.00165547	FALSE	NA	NA	NA	NA	NA	NA	NA	NA	NA	NA	NA
513.4	Hyperventilation	respiratory	0.0327447	0.120563	1.03329	0.815823	1.30872	0.78593	197219	91	197128	0.000461416	FALSE	-0.0741318	0.0903245	0.928549	0.777892	1.10839	0.411801	151679	124	151555	0.000817516	FALSE	-0.0438034	0.0509181	0.957142	0.866232	1.05759	0.38964	30674	416	30258	0.013562	FALSE	NA	NA	NA	NA	NA	NA	NA	NA	NA	NA	NA
513.8	Disorders of diaphragm	respiratory	-0.0530306	0.0437489	0.948351	0.870421	1.03326	0.225452	196703	695	196008	0.00353325	FALSE	-0.0981514	0.0630999	0.906512	0.801054	1.02585	0.119829	151810	255	151555	0.00167973	FALSE	-0.00507279	0.0891952	0.99494	0.835358	1.18501	0.954646	31426	129	31297	0.00410488	FALSE	-0.386052	0.34343	0.679735	0.346742	1.33252	0.260967	3695	10	3685	0.00270636	FALSE
514	Abnormal findings examination of lungs	respiratory	0.0128856	0.0101787	1.01297	0.99296	1.03338	0.205536	184415	13954	170461	0.0756663	FALSE	0.0372418	0.0203504	1.03794	0.997359	1.08018	0.0672454	152012	2500	149512	0.0164461	FALSE	0.00973113	0.0246958	1.00978	0.962066	1.05986	0.693551	29448	1929	27519	0.0655053	FALSE	0.163034	0.125303	1.17708	0.920756	1.50475	0.193218	3539	81	3458	0.0228878	FALSE
514.1	Abnormal results of function study of pulmonary system	respiratory	0.0471664	0.0790568	1.0483	0.897821	1.22399	0.550765	196451	212	196239	0.00107915	FALSE	-0.0769379	0.16318	0.925947	0.672489	1.27493	0.637289	149550	38	149512	0.000254096	FALSE	-0.0331191	0.164746	0.967423	0.700458	1.33614	0.840674	31512	38	31474	0.00120589	FALSE	NA	NA	NA	NA	NA	NA	NA	NA	NA	NA	NA
514.2	Solitary pulmonary nodule	respiratory	-0.000919134	0.01188	0.999081	0.976087	1.02262	0.938331	189901	9936	179965	0.052322	FALSE	NA	NA	NA	NA	NA	NA	NA	NA	NA	NA	NA	-0.075019	0.0442108	0.927726	0.85072	1.0117	0.0897256	31052	529	30523	0.0170359	FALSE	-0.00756334	0.10548	0.992465	0.807103	1.2204	0.942837	3573	115	3458	0.0321858	FALSE
516	Abnormal sputum	respiratory	-0.0114226	0.0269265	0.988642	0.937819	1.04222	0.67141	194875	1843	193032	0.00945734	FALSE	0.0031845	0.0241388	1.00319	0.956832	1.05179	0.895044	152044	1761	150283	0.0115822	FALSE	0.0591402	0.0499377	1.06092	0.962003	1.17002	0.236302	31153	425	30728	0.0136423	FALSE	0.105125	0.294227	1.11085	0.624028	1.97745	0.720874	3705	14	3691	0.00377868	FALSE
516.1	Hemoptysis	respiratory	-0.0166988	0.0277184	0.98344	0.931437	1.03835	0.546876	195518	1739	193779	0.00889432	FALSE	0.00173817	0.0247644	1.00174	0.954278	1.05156	0.944044	151955	1672	150283	0.0110033	FALSE	0.0320209	0.0540995	1.03254	0.928659	1.14804	0.553925	31274	359	30915	0.0114792	FALSE	0.105125	0.294227	1.11085	0.624028	1.97745	0.720874	3705	14	3691	0.00377868	FALSE
519	Other diseases of respiratory system, not elsewhere classified	respiratory	-0.00642774	0.0146643	0.993593	0.965441	1.02257	0.661151	187871	6395	181476	0.0340393	FALSE	0.00384957	0.0112426	1.00386	0.981978	1.02622	0.732042	151978	8560	143418	0.0563239	FALSE	-0.0218652	0.0302784	0.978372	0.921999	1.03819	0.47021	29585	1224	28361	0.0413723	FALSE	-0.271341	0.197759	0.762356	0.517394	1.1233	0.170039	3681	31	3650	0.00842162	FALSE
519.1	Tracheostomy complications	respiratory	-0.0157213	0.105879	0.984402	0.79992	1.21143	0.881961	197784	118	197666	0.00059661	FALSE	-0.211468	0.100773	0.809395	0.664326	0.986144	0.0358645	143518	100	143418	0.000696777	FALSE	-0.466693	0.122858	0.627072	0.492878	0.797804	0.000145483	31575	67	31508	0.00212193	FALSE	NA	NA	NA	NA	NA	NA	NA	NA	NA	NA	NA
519.2	Respiratory complications	respiratory	-0.0370269	0.0989409	0.96365	0.793778	1.16988	0.708231	197001	135	196866	0.000685276	FALSE	NA	NA	NA	NA	NA	NA	NA	NA	NA	NA	NA	-0.0748555	0.102984	0.927878	0.758279	1.13541	0.467308	31413	95	31318	0.00302423	FALSE	NA	NA	NA	NA	NA	NA	NA	NA	NA	NA	NA
519.8	Other diseases of respiratory system, NEC	respiratory	-0.00676292	0.0273918	0.99326	0.94134	1.04804	0.804989	193389	1780	191609	0.00920425	FALSE	0.00330275	0.0113761	1.00331	0.981185	1.02593	0.77157	151767	8349	143418	0.055012	FALSE	0.036688	0.0964408	1.03737	0.8587	1.25321	0.703634	31401	114	31287	0.00363046	FALSE	-0.159302	0.253095	0.852739	0.519251	1.40041	0.529077	3670	20	3650	0.00544959	FALSE
519.9	Symptoms involving respiratory system and other chest symptoms	respiratory	-0.0224186	0.0269592	0.977831	0.927504	1.03089	0.405648	193455	1842	191613	0.00952159	FALSE	-0.0047834	0.0718608	0.995228	0.864477	1.14575	0.946928	143614	196	143418	0.00136477	FALSE	-0.0236162	0.0336463	0.97666	0.914331	1.04324	0.482745	29927	967	28960	0.032312	FALSE	-0.690021	0.345136	0.501565	0.255001	0.986538	0.045579	3660	10	3650	0.00273224	FALSE
520	Disorders of tooth development	digestive	0.0199296	0.0314961	1.02013	0.959059	1.08509	0.526886	193225	1340	191885	0.00693492	FALSE	-0.0688	0.0327557	0.933513	0.875464	0.995412	0.035694	147740	948	146792	0.00641668	FALSE	0.0370442	0.0949997	1.03774	0.861435	1.25013	0.696581	31534	111	31423	0.00352001	FALSE	NA	NA	NA	NA	NA	NA	NA	NA	NA	NA	NA
520.1	Hereditary disturbances in tooth structure	digestive	0.0335105	0.0500366	1.03408	0.937479	1.14063	0.503037	195993	529	195464	0.00269908	FALSE	NA	NA	NA	NA	NA	NA	NA	NA	NA	NA	NA	NA	NA	NA	NA	NA	NA	NA	NA	NA	NA	NA	NA	NA	NA	NA	NA	NA	NA	NA	NA	NA	NA
520.2	Disturbances in tooth eruption	digestive	0.0760866	0.0602927	1.07906	0.958786	1.21441	0.206965	195414	363	195051	0.00185759	FALSE	-0.0651497	0.0333357	0.936927	0.877667	1.00019	0.0506596	147707	915	146792	0.0061947	FALSE	0.00406805	0.099891	1.00408	0.825539	1.22122	0.967515	31588	100	31488	0.00316576	FALSE	NA	NA	NA	NA	NA	NA	NA	NA	NA	NA	NA
521	Diseases of hard tissues of teeth	digestive	0.000603371	0.00703432	1.0006	0.986903	1.01449	0.931645	187877	32670	155207	0.17389	FALSE	0.0253997	0.022397	1.02572	0.981672	1.07176	0.256767	148831	2039	146792	0.0137001	FALSE	-0.0537203	0.0446479	0.947697	0.868289	1.03437	0.228899	31157	528	30629	0.0169464	FALSE	NA	NA	NA	NA	NA	NA	NA	NA	NA	NA	NA
521.1	Dental caries	digestive	-0.000728059	0.00711265	0.999272	0.985438	1.0133	0.91847	188256	31739	156517	0.168595	FALSE	0.0233563	0.0226783	1.02363	0.979128	1.07016	0.30306	148780	1988	146792	0.013362	FALSE	-0.0509429	0.0452267	0.950333	0.869717	1.03842	0.260001	31187	513	30674	0.0164492	FALSE	NA	NA	NA	NA	NA	NA	NA	NA	NA	NA	NA
521.2	Dental abrasion, erosion and attrition	digestive	0.0206618	0.0208084	1.02088	0.980078	1.06337	0.320731	193425	3103	190322	0.0160424	FALSE	0.254296	0.208087	1.28955	0.857654	1.93895	0.221683	146815	23	146792	0.00015666	FALSE	NA	NA	NA	NA	NA	NA	NA	NA	NA	NA	NA	NA	NA	NA	NA	NA	NA	NA	NA	NA	NA	NA
522	Diseases of pulp and periapical tissues	digestive	0.0321717	0.0138189	1.03269	1.0051	1.06105	0.0199075	190913	7200	183713	0.0377135	FALSE	-0.0413698	0.0323378	0.959474	0.900548	1.02226	0.200791	147765	973	146792	0.00658478	FALSE	0.0644751	0.14514	1.0666	0.80252	1.41758	0.656878	31496	48	31448	0.001524	FALSE	NA	NA	NA	NA	NA	NA	NA	NA	NA	NA	NA
522.1	Pulpitis and necrosis of tooth pulp	digestive	0.0591703	0.0181009	1.06096	1.02398	1.09927	0.00107961	193412	4122	189290	0.021312	FALSE	-0.369748	0.205491	0.690908	0.461852	1.03356	0.0719642	146816	24	146792	0.00016347	FALSE	NA	NA	NA	NA	NA	NA	NA	NA	NA	NA	NA	NA	NA	NA	NA	NA	NA	NA	NA	NA	NA	NA
522.5	Periapical abscess	digestive	-0.00341716	0.0255198	0.996589	0.947967	1.0477	0.89348	192470	2052	190418	0.0106614	FALSE	-0.0459308	0.0391326	0.955108	0.88459	1.03125	0.240506	147455	663	146792	0.00449629	FALSE	0.0992538	0.151607	1.10435	0.820455	1.48647	0.512675	31521	44	31477	0.00139589	FALSE	NA	NA	NA	NA	NA	NA	NA	NA	NA	NA	NA
523	Gingival and periodontal diseases	digestive	-0.00425209	0.00762714	0.995757	0.980982	1.01075	0.577189	188745	26564	162181	0.14074	FALSE	-0.0269775	0.0342043	0.973383	0.910267	1.04088	0.430278	147660	868	146792	0.00587837	FALSE	0.100145	0.0623422	1.10533	0.978195	1.24899	0.108192	31370	266	31104	0.00847944	FALSE	NA	NA	NA	NA	NA	NA	NA	NA	NA	NA	NA
523.1	Gingivitis	digestive	-0.0128109	0.0124154	0.987271	0.963536	1.01159	0.302136	191251	8993	182258	0.047022	FALSE	0.0826694	0.127507	1.08618	0.845993	1.39457	0.516756	146854	62	146792	0.000422188	FALSE	0.0952551	0.0823187	1.09994	0.936047	1.29253	0.247211	31569	150	31419	0.0047515	FALSE	NA	NA	NA	NA	NA	NA	NA	NA	NA	NA	NA
523.3	Periodontitis (acute or chronic)	digestive	-0.0122104	0.0103843	0.987864	0.967961	1.00818	0.239654	190236	13167	177069	0.069214	FALSE	-0.0366757	0.0428814	0.963989	0.886279	1.04851	0.392394	147343	551	146792	0.00373957	FALSE	0.125849	0.100197	1.13411	0.931892	1.38021	0.209114	31502	101	31401	0.00320615	FALSE	NA	NA	NA	NA	NA	NA	NA	NA	NA	NA	NA
523.31	Acute periodontitis	digestive	-0.0206136	0.0128674	0.979597	0.955201	1.00462	0.109154	191928	8350	183578	0.0435059	FALSE	-0.114693	0.116861	0.891639	0.709113	1.12115	0.32637	146866	74	146792	0.000503861	FALSE	0.151651	0.116301	1.16375	0.92654	1.4617	0.192247	31528	75	31453	0.00237884	FALSE	NA	NA	NA	NA	NA	NA	NA	NA	NA	NA	NA
523.32	Chronic periodontitis	digestive	-0.00511981	0.0134086	0.994893	0.969087	1.02139	0.702586	192616	7660	184956	0.0397682	FALSE	-0.00597576	0.0462581	0.994042	0.907881	1.08838	0.897213	147265	473	146792	0.0032119	FALSE	NA	NA	NA	NA	NA	NA	NA	NA	NA	NA	NA	NA	NA	NA	NA	NA	NA	NA	NA	NA	NA	NA
524	Dentofacial anomalies, including malocclusion	digestive	0.00134768	0.0256325	1.00135	0.952284	1.05294	0.958069	193660	2031	191629	0.0104875	FALSE	NA	NA	NA	NA	NA	NA	NA	NA	NA	NA	NA	0.00517567	0.0873684	1.00519	0.84699	1.19294	0.952761	31625	133	31492	0.00420553	FALSE	NA	NA	NA	NA	NA	NA	NA	NA	NA	NA	NA
524.3	Anomalies of tooth position/malocclusion	digestive	-0.0230594	0.0365902	0.977204	0.909576	1.04986	0.52856	195490	992	194498	0.00507443	FALSE	NA	NA	NA	NA	NA	NA	NA	NA	NA	NA	NA	-0.00323013	0.0922774	0.996775	0.831858	1.19439	0.972076	31640	119	31521	0.00376106	FALSE	NA	NA	NA	NA	NA	NA	NA	NA	NA	NA	NA
525	Other diseases of the teeth and supporting structures	digestive	-0.00450766	0.00712651	0.995502	0.981694	1.00951	0.527047	186278	31337	154941	0.168227	FALSE	0.00391307	0.0252411	1.00392	0.955463	1.05484	0.8768	148396	1604	146792	0.0108089	FALSE	-0.0471072	0.0892281	0.953985	0.80092	1.1363	0.59754	31363	128	31235	0.00408124	FALSE	NA	NA	NA	NA	NA	NA	NA	NA	NA	NA	NA
525.1	Loss of teeth or edentulism	digestive	-0.010167	0.00873127	0.989885	0.973088	1.00697	0.244249	191783	19313	172470	0.100702	FALSE	NA	NA	NA	NA	NA	NA	NA	NA	NA	NA	NA	-0.148685	0.127208	0.86184	0.671653	1.10588	0.24247	31573	62	31511	0.0019637	FALSE	NA	NA	NA	NA	NA	NA	NA	NA	NA	NA	NA
525.2	Atrophy of edentulous alveolar ridge	digestive	0.00486485	0.0293535	1.00488	0.948695	1.06439	0.868367	195996	1549	194447	0.00790322	FALSE	-0.0710769	0.170443	0.93139	0.66688	1.30082	0.67667	146827	35	146792	0.000238376	FALSE	NA	NA	NA	NA	NA	NA	NA	NA	NA	NA	NA	NA	NA	NA	NA	NA	NA	NA	NA	NA	NA	NA
526	Diseases of the jaws	digestive	-0.0174511	0.0211709	0.9827	0.942758	1.02434	0.409771	191187	2999	188188	0.0156862	FALSE	-0.10216	0.0878707	0.902885	0.760038	1.07258	0.244986	146923	131	146792	0.000891624	FALSE	0.0375768	0.0676829	1.03829	0.909299	1.18558	0.578765	31296	223	31073	0.00712551	FALSE	0.382062	0.348884	1.4653	0.739522	2.90338	0.273475	3652	10	3642	0.00273823	FALSE
526.1	Cysts of the jaws	digestive	0.119021	0.119303	1.12639	0.891533	1.42312	0.318454	197585	93	197492	0.000470684	FALSE	-0.10216	0.0878707	0.902885	0.760038	1.07258	0.244986	146923	131	146792	0.000891624	FALSE	NA	NA	NA	NA	NA	NA	NA	NA	NA	NA	NA	NA	NA	NA	NA	NA	NA	NA	NA	NA	NA	NA
526.3	Anomalies of jaw size/symmetry	digestive	-0.120889	0.156651	0.886133	0.651861	1.2046	0.440288	197591	54	197537	0.000273292	FALSE	NA	NA	NA	NA	NA	NA	NA	NA	NA	NA	NA	-0.0567196	0.159672	0.944859	0.690958	1.29206	0.72242	31649	39	31610	0.00123227	FALSE	NA	NA	NA	NA	NA	NA	NA	NA	NA	NA	NA
526.4	Temporomandibular joint disorders	digestive	-0.0119569	0.0299169	0.988114	0.93184	1.04779	0.6894	194461	1488	192973	0.00765192	FALSE	NA	NA	NA	NA	NA	NA	NA	NA	NA	NA	NA	0.0675676	0.140753	1.0699	0.811957	1.40979	0.631196	31560	51	31509	0.00161597	FALSE	NA	NA	NA	NA	NA	NA	NA	NA	NA	NA	NA
526.41	Temporomandibular joint disorder, unspecified	digestive	-0.0237562	0.0337692	0.976524	0.913983	1.04334	0.481752	195300	1165	194135	0.00596518	FALSE	NA	NA	NA	NA	NA	NA	NA	NA	NA	NA	NA	0.027614	0.171931	1.028	0.733909	1.43994	0.8724	31596	34	31562	0.00107609	FALSE	NA	NA	NA	NA	NA	NA	NA	NA	NA	NA	NA
526.42	Arthralgia/ankylosis of temporomandibular joint	digestive	-0.00745926	0.0774509	0.992568	0.852772	1.15528	0.923275	196697	220	196477	0.00111847	FALSE	NA	NA	NA	NA	NA	NA	NA	NA	NA	NA	NA	NA	NA	NA	NA	NA	NA	NA	NA	NA	NA	NA	NA	NA	NA	NA	NA	NA	NA	NA	NA	NA	NA
526.5	Inflammatory conditions of jaw	digestive	-0.0266868	0.0698204	0.973666	0.849137	1.11646	0.702298	196979	271	196708	0.00137578	FALSE	NA	NA	NA	NA	NA	NA	NA	NA	NA	NA	NA	0.0284446	0.151104	1.02885	0.765123	1.38349	0.850684	31623	44	31579	0.00139139	FALSE	NA	NA	NA	NA	NA	NA	NA	NA	NA	NA	NA
526.8	Exostosis of jaw	digestive	-0.13375	0.0916133	0.874809	0.731022	1.04688	0.144306	197175	158	197017	0.000801319	FALSE	NA	NA	NA	NA	NA	NA	NA	NA	NA	NA	NA	NA	NA	NA	NA	NA	NA	NA	NA	NA	NA	NA	NA	NA	NA	NA	NA	NA	NA	NA	NA	NA	NA
526.9	Jaw disease NOS	digestive	0.0727996	0.0778847	1.07551	0.923251	1.25289	0.349938	196942	218	196724	0.00110692	FALSE	NA	NA	NA	NA	NA	NA	NA	NA	NA	NA	NA	-0.0830814	0.147562	0.920276	0.689145	1.22893	0.573418	31574	46	31528	0.00145689	FALSE	NA	NA	NA	NA	NA	NA	NA	NA	NA	NA	NA
527	Diseases of the salivary glands	digestive	0.00107959	0.019638	1.00108	0.96328	1.04036	0.956159	193146	3497	189649	0.0181055	FALSE	-0.0957897	0.0488675	0.908655	0.825662	0.999991	0.0499734	150151	425	149726	0.00283048	FALSE	-0.0585729	0.0550313	0.943109	0.846679	1.05052	0.287167	31343	340	31003	0.0108477	FALSE	-0.0784255	0.226664	0.924571	0.592926	1.44172	0.729343	3617	24	3593	0.00663533	FALSE
527.1	Hypertrophy of salivary gland	digestive	NA	NA	NA	NA	NA	NA	NA	NA	NA	#VALUE!	NA	0.00718897	0.178044	1.00721	0.710507	1.42783	0.967792	149758	32	149726	0.000213678	FALSE	NA	NA	NA	NA	NA	NA	NA	NA	NA	NA	NA	NA	NA	NA	NA	NA	NA	NA	NA	NA	NA	NA
527.2	Sialoadenitis	digestive	-0.093058	0.0460143	0.911141	0.832563	0.997134	0.0431378	196842	627	196215	0.0031853	FALSE	-0.158256	0.0704093	0.853631	0.743595	0.97995	0.0245978	149930	204	149726	0.00136063	FALSE	-0.140098	0.144483	0.869273	0.654892	1.15383	0.33222	31583	48	31535	0.0015198	FALSE	NA	NA	NA	NA	NA	NA	NA	NA	NA	NA	NA
527.7	Disturbance of salivary secretion	digestive	0.00183812	0.0232825	1.00184	0.95715	1.04862	0.937073	194283	2472	191811	0.0127237	FALSE	-0.0711823	0.120242	0.931292	0.735755	1.1788	0.553858	149796	70	149726	0.000467302	FALSE	-0.0389028	0.0612584	0.961844	0.853023	1.08455	0.525389	31464	273	31191	0.00867658	FALSE	0.138731	0.303248	1.14882	0.634046	2.08152	0.647323	3607	14	3593	0.00388134	FALSE
527.8	Other specified diseases of the salivary glands	digestive	0.0265122	0.10505	1.02687	0.835783	1.26164	0.80075	197451	120	197331	0.000607746	FALSE	0.0163994	0.117845	1.01653	0.806882	1.28066	0.889323	149799	73	149726	0.00048732	FALSE	NA	NA	NA	NA	NA	NA	NA	NA	NA	NA	NA	NA	NA	NA	NA	NA	NA	NA	NA	NA	NA	NA
528	Diseases of the oral soft tissues, excluding lesions specific for gingiva and tongue	digestive	-0.0210348	0.0180587	0.979185	0.945133	1.01446	0.244099	189882	4144	185738	0.0218241	FALSE	0.00852486	0.0292191	1.00856	0.952424	1.06801	0.770473	150918	1192	149726	0.00789833	FALSE	-0.0208637	0.0401365	0.979352	0.905262	1.05951	0.603189	30930	655	30275	0.0211769	FALSE	-0.198101	0.230769	0.820287	0.521833	1.28944	0.390649	3615	22	3593	0.00608575	FALSE
528.1	Stomatitis and mucositis	digestive	-0.014676	0.0489944	0.985431	0.895203	1.08475	0.764525	195903	553	195350	0.00282283	FALSE	-0.0131801	0.0570502	0.986906	0.882498	1.10367	0.817294	150037	311	149726	0.00207282	FALSE	-0.0534989	0.0547543	0.947907	0.851448	1.05529	0.328533	31344	344	31000	0.010975	FALSE	-0.0761771	0.330492	0.926652	0.484837	1.77108	0.817707	3604	11	3593	0.00305216	FALSE
528.11	Stomatitis and mucositis (ulcerative)	digestive	0.146991	0.12386	1.15834	0.90867	1.47662	0.235323	197397	86	197311	0.00043567	FALSE	-0.00223278	0.0609988	0.99777	0.885334	1.12448	0.970801	149998	272	149726	0.00181336	FALSE	-0.0403052	0.120226	0.960496	0.758852	1.21572	0.73744	31552	70	31482	0.00221856	FALSE	NA	NA	NA	NA	NA	NA	NA	NA	NA	NA	NA
528.12	Oral aphthae	digestive	-0.0644118	0.0774467	0.937619	0.805568	1.09132	0.405583	196870	221	196649	0.00112257	FALSE	-0.13672	0.149854	0.872214	0.650226	1.16999	0.361581	149771	45	149726	0.000300459	FALSE	-0.51283	0.170001	0.598799	0.429115	0.83558	0.00255598	31586	34	31552	0.00107643	FALSE	NA	NA	NA	NA	NA	NA	NA	NA	NA	NA	NA
528.3	Cellulitis and abscess of oral soft tissues	digestive	-0.0902669	0.0609075	0.913687	0.810872	1.02954	0.138332	196122	357	195765	0.0018203	FALSE	-0.00532195	0.0834574	0.994692	0.844595	1.17146	0.949155	149871	145	149726	0.000967499	FALSE	NA	NA	NA	NA	NA	NA	NA	NA	NA	NA	NA	NA	NA	NA	NA	NA	NA	NA	NA	NA	NA	NA
528.4	Cysts of oral soft tissues	digestive	0.073443	0.126027	1.07621	0.840658	1.37776	0.560057	197443	83	197360	0.000420374	FALSE	-0.0627569	0.122881	0.939172	0.738153	1.19493	0.609553	149793	67	149726	0.000447284	FALSE	NA	NA	NA	NA	NA	NA	NA	NA	NA	NA	NA	NA	NA	NA	NA	NA	NA	NA	NA	NA	NA	NA
528.41	Cyst of the salivary gland	digestive	-0.00486508	0.157794	0.995147	0.730416	1.35583	0.975404	197644	53	197591	0.000268159	FALSE	-0.133354	0.138419	0.875155	0.667207	1.14792	0.335343	149779	53	149726	0.000353855	FALSE	NA	NA	NA	NA	NA	NA	NA	NA	NA	NA	NA	NA	NA	NA	NA	NA	NA	NA	NA	NA	NA	NA
528.5	Diseases of lips	digestive	-0.134947	0.0614241	0.873762	0.774654	0.98555	0.0280223	196757	352	196405	0.00178901	FALSE	0.034142	0.0504139	1.03473	0.937378	1.1422	0.498257	150124	398	149726	0.00265114	FALSE	NA	NA	NA	NA	NA	NA	NA	NA	NA	NA	NA	NA	NA	NA	NA	NA	NA	NA	NA	NA	NA	NA
528.6	Leukoplakia of oral mucosa	digestive	-0.00179754	0.0509939	0.998204	0.903259	1.10313	0.97188	196785	510	196275	0.00259166	FALSE	NA	NA	NA	NA	NA	NA	NA	NA	NA	NA	NA	NA	NA	NA	NA	NA	NA	NA	NA	NA	NA	NA	NA	NA	NA	NA	NA	NA	NA	NA	NA	NA	NA
528.7	Sialolithiasis	digestive	0.0497349	0.0864626	1.05099	0.887158	1.24508	0.565144	197587	177	197410	0.000895808	FALSE	-0.0503499	0.0745216	0.950897	0.821673	1.10044	0.499268	149908	182	149726	0.00121408	FALSE	NA	NA	NA	NA	NA	NA	NA	NA	NA	NA	NA	NA	NA	NA	NA	NA	NA	NA	NA	NA	NA	NA
529	Diseases and other conditions of the tongue	digestive	-0.0295718	0.0461683	0.970861	0.886866	1.06281	0.521834	196207	623	195584	0.00317522	FALSE	0.000368369	0.0354686	1.00037	0.933187	1.07239	0.991714	150534	808	149726	0.00536756	FALSE	0.146558	0.135965	1.15784	0.88698	1.51142	0.281074	31491	55	31436	0.00174653	FALSE	NA	NA	NA	NA	NA	NA	NA	NA	NA	NA	NA
529.1	Glossitis	digestive	0.0754109	0.098985	1.07833	0.888163	1.30921	0.446154	197351	135	197216	0.00068406	FALSE	-0.0110115	0.0692676	0.989049	0.863487	1.13287	0.873693	149937	211	149726	0.00140726	FALSE	NA	NA	NA	NA	NA	NA	NA	NA	NA	NA	NA	NA	NA	NA	NA	NA	NA	NA	NA	NA	NA	NA
529.6	Glossodynia	digestive	0.0840662	0.156467	1.0877	0.800428	1.47807	0.591075	197680	54	197626	0.000273169	FALSE	NA	NA	NA	NA	NA	NA	NA	NA	NA	NA	NA	NA	NA	NA	NA	NA	NA	NA	NA	NA	NA	NA	NA	NA	NA	NA	NA	NA	NA	NA	NA	NA	NA
530	Diseases of esophagus	digestive	-0.0415362	0.00550512	0.959315	0.949019	0.969722	4.52237e-14	181757	75038	106719	0.412848	TRUE	-0.0281329	0.00693233	0.972259	0.959138	0.98556	4.94469e-05	151542	25481	126061	0.168145	FALSE	-0.0170492	0.0163888	0.983095	0.952018	1.01519	0.298204	27749	5464	22285	0.196908	FALSE	-0.00923464	0.0541489	0.990808	0.891039	1.10175	0.864584	3478	475	3003	0.136573	FALSE
530.1	Esophagitis, GERD and related diseases	digestive	-0.0434354	0.00552361	0.957494	0.947184	0.967917	3.73255e-15	181775	73364	108411	0.403598	TRUE	-0.026484	0.00709446	0.973864	0.960416	0.9875	0.000189176	150148	24087	126061	0.160422	FALSE	0.000119038	0.0172459	1.00012	0.966878	1.0345	0.994493	27839	4760	23079	0.170983	FALSE	-0.0210408	0.0557979	0.979179	0.87774	1.09234	0.706107	3446	443	3003	0.128555	FALSE
530.11	GERD	digestive	-0.0437294	0.00558631	0.957213	0.946789	0.967751	4.95809e-15	181310	69105	112205	0.381143	TRUE	-0.0234653	0.00944306	0.976808	0.958895	0.995055	0.012958	138592	12531	126061	0.0904165	FALSE	-0.0113097	0.0180996	0.988754	0.954293	1.02446	0.532064	28084	4205	23879	0.149729	FALSE	-0.0377001	0.0580745	0.963002	0.859395	1.0791	0.51623	3407	404	3003	0.118579	FALSE
530.12	Ulcer of esophagus	digestive	-0.0317254	0.0369263	0.968773	0.901134	1.04149	0.390255	196375	976	195399	0.00497008	FALSE	-0.0508276	0.0165871	0.950443	0.92004	0.98185	0.00218194	129868	3807	126061	0.0293144	FALSE	-0.052501	0.133937	0.948853	0.729776	1.2337	0.695071	31509	56	31453	0.00177727	FALSE	NA	NA	NA	NA	NA	NA	NA	NA	NA	NA	NA
530.13	Barrett's esophagus	digestive	-0.00892838	0.0153614	0.991111	0.961715	1.02141	0.561091	195879	5786	190093	0.0295386	FALSE	-0.0370569	0.0174408	0.963621	0.931238	0.997131	0.0336095	129490	3429	126061	0.0264808	FALSE	-0.044259	0.0664424	0.956706	0.839889	1.08977	0.50533	31510	229	31281	0.00726753	FALSE	0.0568247	0.134521	1.05847	0.813153	1.3778	0.672716	3072	69	3003	0.0224609	FALSE
530.14	Reflux esophagitis	digestive	-0.0293664	0.0152491	0.971061	0.942467	1.00052	0.0541325	190757	5858	184899	0.0307092	FALSE	-0.00886836	0.0121093	0.991171	0.967923	1.01498	0.463949	133371	7310	126061	0.0548095	FALSE	0.114996	0.0706995	1.12187	0.9767	1.28861	0.103834	31031	208	30823	0.00670297	FALSE	NA	NA	NA	NA	NA	NA	NA	NA	NA	NA	NA
530.15	Eosinophilic esophagitis	digestive	-0.00210149	0.0642551	0.997901	0.879817	1.13183	0.97391	197655	320	197335	0.00161898	FALSE	NA	NA	NA	NA	NA	NA	NA	NA	NA	NA	NA	0.0874705	0.103148	1.09141	0.891634	1.33595	0.396432	31619	94	31525	0.0029729	FALSE	0.0213846	0.318109	1.02161	0.547655	1.90576	0.946403	3018	15	3003	0.00497018	FALSE
530.2	Esophageal bleeding (varices/hemorrhage)	digestive	-0.00911452	0.0277058	0.990927	0.938551	1.04623	0.742175	195658	1738	193920	0.00888285	FALSE	-0.0757202	0.0319215	0.927076	0.870849	0.986932	0.0176884	127062	1001	126061	0.00787804	FALSE	-0.0474547	0.0460368	0.953654	0.871371	1.04371	0.302635	31407	483	30924	0.0153787	FALSE	0.157364	0.189798	1.17042	0.806831	1.69786	0.407041	3037	34	3003	0.0111953	FALSE
530.3	Stricture and stenosis of esophagus	digestive	-0.00153904	0.0267014	0.998462	0.947552	1.05211	0.954036	195482	1879	193603	0.00961214	FALSE	-0.0484722	0.0233372	0.952684	0.910089	0.997272	0.0377982	127952	1891	126061	0.014779	FALSE	0.00552902	0.058619	1.00554	0.896404	1.12797	0.924854	31282	298	30984	0.00952625	FALSE	NA	NA	NA	NA	NA	NA	NA	NA	NA	NA	NA
530.5	Disorders of esophageal motility	digestive	-0.0324265	0.0430874	0.968094	0.889694	1.0534	0.451705	196802	716	196086	0.00363817	FALSE	-0.0111257	0.0472195	0.988936	0.901517	1.08483	0.81373	126516	455	126061	0.00359638	FALSE	0.0380883	0.128472	1.03882	0.807577	1.33628	0.76687	31521	61	31460	0.00193522	FALSE	NA	NA	NA	NA	NA	NA	NA	NA	NA	NA	NA
530.6	Diverticulum of esophagus, acquired	digestive	0.0473342	0.076096	1.04847	0.903198	1.21711	0.53392	197629	229	197400	0.00115874	FALSE	-0.0507952	0.0780348	0.950473	0.815672	1.10755	0.515092	126228	167	126061	0.001323	FALSE	0.107997	0.179707	1.11404	0.783308	1.58443	0.547866	31656	31	31625	0.000979277	FALSE	NA	NA	NA	NA	NA	NA	NA	NA	NA	NA	NA
530.7	Gastroesophageal laceration-hemorrhage syndrome	digestive	-0.126047	0.105533	0.881574	0.716848	1.08415	0.232329	197574	119	197455	0.000602306	FALSE	-0.125173	0.0649417	0.882344	0.776888	1.00212	0.053922	126301	240	126061	0.00190022	FALSE	NA	NA	NA	NA	NA	NA	NA	NA	NA	NA	NA	NA	NA	NA	NA	NA	NA	NA	NA	NA	NA	NA
530.9	Heartburn	digestive	-0.0341023	0.0295491	0.966473	0.912088	1.0241	0.248465	192903	1525	191378	0.00790553	FALSE	-0.0773313	0.0312985	0.925583	0.87051	0.984141	0.0134825	127102	1041	126061	0.00819027	FALSE	-0.17159	0.0800965	0.842324	0.719946	0.985505	0.0321697	31235	157	31078	0.00502641	FALSE	-0.179666	0.293656	0.835549	0.469901	1.48572	0.540653	3017	14	3003	0.00464037	FALSE
531	Peptic ulcer (excl. esophageal)	digestive	-0.0172113	0.0149326	0.982936	0.954584	1.01213	0.249077	193212	6145	187067	0.0318044	FALSE	-0.0408126	0.0136944	0.960009	0.934584	0.986126	0.00288021	152044	5636	146408	0.0370682	FALSE	-0.0229493	0.0439955	0.977312	0.896569	1.06533	0.601929	30606	544	30062	0.0177743	FALSE	0.339345	0.232587	1.40403	0.890007	2.21492	0.144565	3709	24	3685	0.00647075	FALSE
531.1	Hemorrhage from gastrointestinal ulcer	digestive	0.0128964	0.0398945	1.01298	0.936789	1.09537	0.746497	196757	835	195922	0.00424381	FALSE	-0.0660758	0.0406262	0.93606	0.864414	1.01364	0.103857	147026	618	146408	0.00420334	FALSE	0.0462844	0.102086	1.04737	0.85744	1.27938	0.650271	31521	97	31424	0.00307731	FALSE	NA	NA	NA	NA	NA	NA	NA	NA	NA	NA	NA
531.2	Gastric ulcer	digestive	-0.0103045	0.0315766	0.989748	0.93035	1.05294	0.744171	195757	1337	194420	0.0068299	FALSE	-0.022305	0.0186755	0.977942	0.942793	1.0144	0.232342	149379	2971	146408	0.019889	FALSE	-0.0924036	0.092701	0.911737	0.760258	1.0934	0.318865	31395	117	31278	0.00372671	FALSE	NA	NA	NA	NA	NA	NA	NA	NA	NA	NA	NA
531.3	Duodenal ulcer	digestive	0.0299513	0.0394092	1.0304	0.95381	1.11315	0.447251	196348	856	195492	0.00435961	FALSE	-0.0445789	0.0207741	0.9564	0.91824	0.996146	0.0318818	148800	2392	146408	0.0160753	FALSE	-0.125461	0.0943586	0.88209	0.733151	1.06129	0.183644	31413	113	31300	0.00359724	FALSE	NA	NA	NA	NA	NA	NA	NA	NA	NA	NA	NA
531.4	Peptic ulcer, site unspecified	digestive	-0.0343956	0.0198183	0.966189	0.929378	1.00446	0.0826433	194859	3440	191419	0.0176538	FALSE	-0.0893399	0.056658	0.914535	0.818412	1.02195	0.114835	146725	317	146408	0.0021605	FALSE	0.0103257	0.0911239	1.01038	0.84512	1.20795	0.909781	31279	122	31157	0.00390038	FALSE	-0.0174695	0.323204	0.982682	0.52155	1.85153	0.956895	3697	12	3685	0.00324588	FALSE
531.5	Gastrojejunal ulcer	digestive	0.123831	0.164027	1.13182	0.820647	1.56099	0.450284	197725	49	197676	0.000247819	FALSE	-0.0935748	0.15713	0.91067	0.669282	1.23912	0.551493	146449	41	146408	0.000279961	FALSE	NA	NA	NA	NA	NA	NA	NA	NA	NA	NA	NA	NA	NA	NA	NA	NA	NA	NA	NA	NA	NA	NA
532	Dysphagia	digestive	-0.0172351	0.00870009	0.982913	0.966294	0.999817	0.0475884	188075	19762	168313	0.105075	FALSE	NA	NA	NA	NA	NA	NA	NA	NA	NA	NA	NA	-0.0140683	0.0212342	0.98603	0.945835	1.02793	0.50763	30106	2691	27415	0.0893842	FALSE	-0.0723808	0.130331	0.930177	0.720486	1.2009	0.578647	3074	71	3003	0.0230969	FALSE
535	Gastritis and duodenitis	digestive	-0.023859	0.0125282	0.976423	0.952739	1.0007	0.0568544	185732	8855	176877	0.0476762	FALSE	-0.0242142	0.0078552	0.976077	0.961164	0.991221	0.0020522	147741	18985	128756	0.128502	FALSE	-0.104621	0.0413023	0.900666	0.830628	0.976609	0.0113071	30286	638	29648	0.0210658	FALSE	-0.0865622	0.169663	0.917079	0.657637	1.27887	0.609911	3623	42	3581	0.0115926	FALSE
535.1	Acute gastritis	digestive	-0.0514842	0.0499332	0.949819	0.861265	1.04748	0.302511	194977	532	194445	0.00272853	FALSE	-0.0514539	0.056031	0.949847	0.851058	1.0601	0.358456	129080	324	128756	0.00251007	FALSE	-0.0687148	0.183276	0.933593	0.651853	1.3371	0.707716	31402	30	31372	0.000955353	FALSE	NA	NA	NA	NA	NA	NA	NA	NA	NA	NA	NA
535.2	Atrophic gastritis	digestive	-0.0687687	0.0394261	0.933543	0.86412	1.00854	0.0811172	193927	855	193072	0.00440888	FALSE	-0.0805084	0.0515232	0.922647	0.834023	1.02069	0.118154	129139	383	128756	0.0029658	FALSE	-0.0308165	0.0693074	0.969653	0.846488	1.11074	0.656584	30953	213	30740	0.0068814	FALSE	NA	NA	NA	NA	NA	NA	NA	NA	NA	NA	NA
535.6	Duodenitis	digestive	-0.00504289	0.0393901	0.99497	0.921044	1.07483	0.89813	194768	856	193912	0.00439497	FALSE	-0.035504	0.0132336	0.965119	0.940408	0.990479	0.00729947	134825	6069	128756	0.0450139	FALSE	-0.0374327	0.101233	0.963259	0.789899	1.17467	0.711557	31369	98	31271	0.0031241	FALSE	NA	NA	NA	NA	NA	NA	NA	NA	NA	NA	NA
535.8	Other specified gastritis	digestive	0.00862062	0.0362277	1.00866	0.93952	1.08288	0.811915	193617	1013	192604	0.00523198	FALSE	-0.0378457	0.0130982	0.962861	0.938457	0.9879	0.00385989	134968	6212	128756	0.0460257	FALSE	-0.130129	0.0752868	0.877982	0.75753	1.01759	0.083908	30777	181	30596	0.00588102	FALSE	NA	NA	NA	NA	NA	NA	NA	NA	NA	NA	NA
535.9	Gastritis and duodenitis, NOS	digestive	-0.0225584	0.0204505	0.977694	0.93928	1.01768	0.269994	189455	3216	186239	0.016975	FALSE	-0.0112052	0.041367	0.988857	0.911846	1.07237	0.78649	129349	593	128756	0.0045845	FALSE	-0.0498258	0.0936347	0.951395	0.791877	1.14305	0.594636	31343	123	31220	0.00392432	FALSE	-0.0641447	0.19206	0.937869	0.643661	1.36656	0.738393	3614	33	3581	0.00913116	FALSE
536	Disorders of function of stomach	digestive	-0.0259468	0.0175656	0.974387	0.941411	1.00852	0.139639	191194	4387	186807	0.0229453	FALSE	-0.0496558	0.0145895	0.951557	0.924732	0.97916	0.000665215	133694	4938	128756	0.0369351	FALSE	-0.00765873	0.0453251	0.992371	0.908014	1.08456	0.865818	30620	540	30080	0.0176355	FALSE	-0.0776808	0.286458	0.92526	0.527747	1.62219	0.786255	3596	15	3581	0.0041713	FALSE
536.3	Gastroparesis	digestive	-0.0275143	0.0389572	0.972861	0.901342	1.05005	0.480021	197111	874	196237	0.00443405	FALSE	NA	NA	NA	NA	NA	NA	NA	NA	NA	NA	NA	-0.0106612	0.0935429	0.989395	0.823654	1.18849	0.909261	31548	119	31429	0.00377203	FALSE	-0.255149	0.331222	0.774801	0.404807	1.48297	0.441106	3592	11	3581	0.00306236	FALSE
536.7	Complications of gastrostomy, colostomy and enterostomy	digestive	0.020249	0.0743961	1.02046	0.881996	1.18065	0.785485	197538	239	197299	0.00120989	FALSE	NA	NA	NA	NA	NA	NA	NA	NA	NA	NA	NA	-0.124227	0.069064	0.883179	0.771366	1.0112	0.0720623	31438	232	31206	0.0073796	FALSE	NA	NA	NA	NA	NA	NA	NA	NA	NA	NA	NA
536.8	Dyspepsia and other specified disorders of function of stomach	digestive	-0.0245003	0.0202893	0.975797	0.937754	1.01538	0.227221	191802	3270	188532	0.0170488	FALSE	-0.0505605	0.0146009	0.950696	0.923875	0.978296	0.000534495	133686	4930	128756	0.0368775	FALSE	0.0645349	0.07249	1.06666	0.925385	1.22951	0.373326	30885	195	30690	0.00631374	FALSE	NA	NA	NA	NA	NA	NA	NA	NA	NA	NA	NA
537	Other disorders of stomach and duodenum	digestive	-0.0263808	0.0222123	0.973964	0.932471	1.0173	0.234965	192250	2720	189530	0.0141482	FALSE	-0.0244733	0.0194285	0.975824	0.939363	1.0137	0.207791	131499	2743	128756	0.0208595	FALSE	-0.0227797	0.0462336	0.977478	0.892796	1.07019	0.622218	30542	487	30055	0.0159453	FALSE	0.288936	0.32563	1.33501	0.705182	2.52735	0.37491	3593	12	3581	0.00333983	FALSE
537.1	Lesions of stomach and duodenum	digestive	-0.12121	0.0705277	0.885848	0.77148	1.01717	0.0856846	197409	267	197142	0.00135252	FALSE	NA	NA	NA	NA	NA	NA	NA	NA	NA	NA	NA	-0.127667	0.166595	0.880146	0.634959	1.22001	0.44348	31602	36	31566	0.00113917	FALSE	NA	NA	NA	NA	NA	NA	NA	NA	NA	NA	NA
539	Bariatric surgery	digestive	0.0620748	0.0376345	1.06404	0.988379	1.1455	0.0990636	197352	936	196416	0.00474279	FALSE	-0.044931	0.16788	0.956063	0.687994	1.32858	0.788978	152044	36	152008	0.000236774	FALSE	0.0891318	0.070207	1.09322	0.952682	1.2545	0.204242	31585	206	31379	0.00652208	FALSE	-0.0194452	0.284348	0.980743	0.561711	1.71237	0.945479	3724	15	3709	0.00402793	FALSE
540	Appendiceal conditions	digestive	0.00235636	0.0290407	1.00236	0.946899	1.06107	0.935331	197330	1580	195750	0.00800689	FALSE	0.00183012	0.0370287	1.00183	0.931698	1.07724	0.960581	152044	739	151305	0.00486044	FALSE	0.095114	0.0836959	1.09978	0.933392	1.29584	0.255779	31493	144	31349	0.00457244	FALSE	NA	NA	NA	NA	NA	NA	NA	NA	NA	NA	NA
540.1	Appendicitis	digestive	-0.013403	0.0299677	0.986686	0.930401	1.04638	0.654695	197425	1483	195942	0.00751171	FALSE	-0.00640425	0.0406771	0.993616	0.917474	1.07608	0.874897	151917	612	151305	0.00402852	FALSE	0.116853	0.088359	1.12395	0.945227	1.33648	0.186007	31516	129	31387	0.00409316	FALSE	NA	NA	NA	NA	NA	NA	NA	NA	NA	NA	NA
540.11	Acute appendicitis	digestive	-0.00911715	0.0322254	0.990924	0.930271	1.05553	0.777239	197473	1281	196192	0.00648696	FALSE	-0.0562001	0.0554462	0.94535	0.848	1.05388	0.310775	151634	329	151305	0.0021697	FALSE	0.128908	0.0964546	1.13759	0.94163	1.37432	0.181397	31527	108	31419	0.00342564	FALSE	NA	NA	NA	NA	NA	NA	NA	NA	NA	NA	NA
550	Abdominal hernia	digestive	-0.0119728	0.00747443	0.988099	0.973729	1.00268	0.109193	184034	28046	155988	0.152396	FALSE	-0.0183893	0.00727245	0.981779	0.967884	0.995873	0.0114512	152044	22641	129403	0.148911	FALSE	-0.00307369	0.0229059	0.996931	0.953163	1.04271	0.893254	29667	2227	27440	0.0750666	FALSE	-0.0448271	0.0744678	0.956163	0.826311	1.10642	0.547197	3639	232	3407	0.0637538	FALSE
550.1	Inguinal hernia	digestive	0.00573244	0.0107833	1.00575	0.984715	1.02723	0.595001	193397	12193	181204	0.0630465	FALSE	-0.0670637	0.0716926	0.935136	0.812547	1.07622	0.349564	129600	197	129403	0.00152006	FALSE	-0.00336815	0.0359135	0.996638	0.928896	1.06932	0.92528	31191	817	30374	0.0261935	FALSE	0.0490841	0.0959154	1.05031	0.870306	1.26754	0.60883	3545	138	3407	0.0389281	FALSE
550.2	Diaphragmatic hernia	digestive	-0.0101399	0.0139552	0.989911	0.963202	1.01736	0.467468	188283	7073	181210	0.0375658	FALSE	-0.0223846	0.00820399	0.977864	0.962266	0.993715	0.00636237	146603	17200	129403	0.117324	FALSE	0.0591919	0.0416806	1.06098	0.977749	1.15129	0.15557	30368	610	29758	0.0200869	FALSE	-0.715949	0.296323	0.488728	0.273421	0.87358	0.0156875	3420	13	3407	0.00380117	FALSE
550.3	Femoral hernia	digestive	-0.149812	0.1123	0.860869	0.69079	1.07282	0.18219	197634	105	197529	0.000531285	FALSE	-0.0467395	0.0679591	0.954336	0.835321	1.09031	0.491604	129622	219	129403	0.00168953	FALSE	NA	NA	NA	NA	NA	NA	NA	NA	NA	NA	NA	NA	NA	NA	NA	NA	NA	NA	NA	NA	NA	NA
550.4	Umbilical hernia	digestive	0.00829725	0.0144773	1.00833	0.980122	1.03735	0.566561	194730	6520	188210	0.0334823	FALSE	0.0258073	0.0164368	1.02614	0.993612	1.05974	0.116394	133249	3846	129403	0.0288633	FALSE	-0.0646332	0.0597933	0.937411	0.833745	1.05397	0.279723	31318	285	31033	0.0091002	FALSE	0.0416448	0.16162	1.04252	0.759473	1.43107	0.796661	3454	47	3407	0.0136074	FALSE
550.5	Ventral hernia	digestive	-0.0491678	0.0194521	0.952021	0.916408	0.989019	0.0114833	194518	3563	190955	0.0183171	FALSE	-0.0393562	0.0205825	0.961408	0.923395	1.00099	0.0558614	131834	2431	129403	0.0184399	FALSE	-0.147158	0.0576114	0.863158	0.770993	0.96634	0.0106395	31286	307	30979	0.0098127	FALSE	-0.123762	0.165513	0.88359	0.638798	1.22219	0.454609	3451	44	3407	0.0127499	FALSE
550.6	Incisional hernia	digestive	-0.0248059	0.0258086	0.975499	0.927381	1.02611	0.336478	196709	2006	194703	0.0101978	FALSE	-0.0867909	0.0464217	0.916869	0.837129	1.0042	0.061537	129875	472	129403	0.00363426	FALSE	-0.0349305	0.0491765	0.965673	0.87694	1.06338	0.477513	31419	424	30995	0.013495	FALSE	-0.0165601	0.232116	0.983576	0.624061	1.5502	0.943124	3429	22	3407	0.00641586	FALSE
555	Inflammatory bowel disease and other gastroenteritis and colitis	digestive	-0.0370327	0.0205181	0.963645	0.92566	1.00319	0.0710934	196099	3195	192904	0.0162928	FALSE	0.00479316	0.0193304	1.0048	0.967447	1.0436	0.804165	122715	2767	119948	0.0225482	FALSE	0.0456139	0.0310303	1.04667	0.984909	1.1123	0.141568	31452	1088	30364	0.0345924	FALSE	-0.022893	0.101754	0.977367	0.800651	1.19309	0.821991	3100	121	2979	0.0390323	FALSE
555.1	Regional enteritis	digestive	-0.0213867	0.0307	0.97884	0.921679	1.03955	0.486032	197326	1413	195913	0.00716074	FALSE	0.0208599	0.0322361	1.02108	0.95856	1.08768	0.517568	120927	979	119948	0.00809579	FALSE	0.0450384	0.0339976	1.04607	0.978635	1.11815	0.185253	31532	900	30632	0.0285424	FALSE	0.141418	0.132203	1.15191	0.888962	1.49263	0.284754	3050	71	2979	0.0232787	FALSE
555.2	Ulcerative colitis	digestive	-0.0422857	0.0254222	0.958596	0.912002	1.00757	0.0962447	196285	2069	194216	0.0105408	FALSE	0.00759739	0.0222765	1.00763	0.964578	1.0526	0.733067	122021	2073	119948	0.0169889	FALSE	0.0164367	0.0454661	1.01657	0.929901	1.11132	0.717714	31384	494	30890	0.0157405	FALSE	-0.131725	0.148084	0.876582	0.655753	1.17178	0.373719	3035	56	2979	0.0184514	FALSE
555.21	Ulcerative colitis (chronic)	digestive	-0.033192	0.0440858	0.967353	0.887275	1.05466	0.451512	196969	683	196286	0.00346755	FALSE	-0.00158344	0.0467573	0.998418	0.910986	1.09424	0.972985	120412	464	119948	0.00385344	FALSE	-0.0114517	0.0741759	0.988614	0.854844	1.14332	0.877305	31525	183	31342	0.00580492	FALSE	-0.0501252	0.18941	0.95111	0.656148	1.37867	0.791288	3013	34	2979	0.0112844	FALSE
556	Ulceration of the lower GI tract	digestive	-0.0495269	0.0496364	0.95168	0.863454	1.04892	0.318379	196031	539	195492	0.00274957	FALSE	-0.0658283	0.0342795	0.936292	0.875451	1.00136	0.0548146	120814	866	119948	0.00716804	FALSE	0.00873859	0.0862091	1.00878	0.851947	1.19448	0.919261	31239	137	31102	0.00438554	FALSE	NA	NA	NA	NA	NA	NA	NA	NA	NA	NA	NA
556.1	Ulceration of intestine	digestive	-0.0436515	0.0553737	0.957288	0.85883	1.06703	0.430517	196247	433	195814	0.0022064	FALSE	-0.105106	0.0421776	0.900229	0.828802	0.977812	0.0127034	120519	571	119948	0.00473784	FALSE	0.00323567	0.0939213	1.00324	0.83456	1.20601	0.972518	31307	115	31192	0.0036733	FALSE	NA	NA	NA	NA	NA	NA	NA	NA	NA	NA	NA
556.11	Angiodysplasia of intestine (without mention of hemorrhage)	digestive	-0.101398	0.0790253	0.903574	0.77392	1.05495	0.199455	197072	213	196859	0.00108082	FALSE	NA	NA	NA	NA	NA	NA	NA	NA	NA	NA	NA	NA	NA	NA	NA	NA	NA	NA	NA	NA	NA	NA	NA	NA	NA	NA	NA	NA	NA	NA	NA	NA	NA
557	Intestinal malabsorption (non-celiac)	digestive	0.134174	0.094504	1.14359	0.950228	1.3763	0.155674	197489	148	197341	0.000749409	FALSE	-0.139525	0.0789696	0.869771	0.745049	1.01537	0.077258	120110	162	119948	0.00134876	FALSE	0.0379406	0.0886125	1.03867	0.87307	1.23568	0.668533	31480	134	31346	0.00425667	FALSE	0.546534	0.320571	1.72726	0.92147	3.23767	0.0882172	2991	12	2979	0.00401204	FALSE
557.1	Celiac disease	digestive	0.101032	0.052917	1.10631	0.997319	1.22722	0.0562284	197655	472	197183	0.002388	FALSE	0.0820018	0.033699	1.08546	1.01608	1.15957	0.0149594	120844	896	119948	0.00741452	FALSE	0.161512	0.103389	1.17529	0.959705	1.4393	0.118244	31632	93	31539	0.00294006	FALSE	NA	NA	NA	NA	NA	NA	NA	NA	NA	NA	NA
558	Noninfectious gastroenteritis	digestive	-0.0654025	0.016487	0.93669	0.906906	0.967453	7.28082e-05	188600	4993	183607	0.026474	FALSE	-0.0191731	0.0123195	0.98101	0.957605	1.00499	0.119634	127005	7057	119948	0.0555647	FALSE	-0.0217831	0.0350199	0.978452	0.913546	1.04797	0.533927	30566	879	29687	0.0287574	FALSE	0.173244	0.163945	1.18916	0.862355	1.6398	0.29064	3024	45	2979	0.014881	FALSE
559	Ileostomy status	digestive	0.074072	0.0460363	1.07688	0.983971	1.17857	0.107619	197624	626	196998	0.00316763	FALSE	0.00992375	0.0275249	1.00997	0.95693	1.06596	0.718445	121301	1353	119948	0.0111541	FALSE	-0.0551592	0.0540977	0.946334	0.85113	1.05219	0.307908	31547	347	31200	0.0109995	FALSE	NA	NA	NA	NA	NA	NA	NA	NA	NA	NA	NA
560	Intestinal obstruction without mention of hernia	digestive	0.00574024	0.0199229	1.00576	0.96724	1.04581	0.773253	193807	3396	190411	0.0175226	FALSE	0.0315081	0.0178659	1.03201	0.996497	1.06879	0.0778008	123222	3274	119948	0.0265699	FALSE	-0.0150006	0.0297152	0.985111	0.929375	1.04419	0.613691	30547	1236	29311	0.0404622	FALSE	0.178586	0.240831	1.19553	0.745692	1.91672	0.458366	3000	21	2979	0.007	FALSE
560.1	Paralytic ileus	digestive	0.0270283	0.0389912	1.0274	0.951806	1.10899	0.48819	195723	875	194848	0.0044706	FALSE	-0.0169301	0.0364767	0.983212	0.915372	1.05608	0.642551	120716	768	119948	0.00636204	FALSE	-0.021345	0.0423601	0.978881	0.900891	1.06362	0.614336	30769	586	30183	0.0190451	FALSE	NA	NA	NA	NA	NA	NA	NA	NA	NA	NA	NA
560.2	Impaction of intestine	digestive	0.0701317	0.0638055	1.07265	0.946554	1.21554	0.271703	196776	326	196450	0.00165671	FALSE	0.0516217	0.0635413	1.05298	0.929676	1.19263	0.416556	120200	252	119948	0.00209651	FALSE	0.00698974	0.149266	1.00701	0.751584	1.34925	0.962651	31578	45	31533	0.00142504	FALSE	NA	NA	NA	NA	NA	NA	NA	NA	NA	NA	NA
560.3	Peritoneal or intestinal adhesions	digestive	0.00968578	0.0736727	1.00973	0.873967	1.16659	0.895403	197497	244	197253	0.00123546	FALSE	0.0211829	0.0398759	1.02141	0.944619	1.10444	0.595265	120590	642	119948	0.00532382	FALSE	0.0847652	0.109314	1.08846	0.878543	1.34854	0.438087	31545	85	31460	0.00269456	FALSE	NA	NA	NA	NA	NA	NA	NA	NA	NA	NA	NA
560.4	Other intestinal obstruction	digestive	-0.0168321	0.0246296	0.983309	0.936968	1.03194	0.494348	196002	2207	193795	0.0112601	FALSE	0.0502711	0.0228148	1.05156	1.00557	1.09965	0.0275634	121930	1982	119948	0.0162552	FALSE	0.00494196	0.0397038	1.00495	0.929715	1.08628	0.900943	31151	672	30479	0.0215723	FALSE	0.274045	0.306118	1.31527	0.721844	2.39657	0.370666	2992	13	2979	0.00434492	FALSE
561	Symptoms involving digestive system	digestive	-0.0167617	0.00848313	0.983378	0.967163	0.999865	0.0481677	177869	20844	157025	0.117187	FALSE	0.0257429	0.0116422	1.02608	1.00293	1.04976	0.027024	127927	7979	119948	0.0623715	FALSE	-0.0821289	0.0715425	0.921153	0.800633	1.05981	0.250979	31164	198	30966	0.00635348	FALSE	-0.0496181	0.0767715	0.951593	0.818657	1.10612	0.518079	3197	218	2979	0.0681889	FALSE
562	Diverticulosis and diverticulitis	digestive	-0.0335547	0.00821885	0.967002	0.951549	0.982706	4.45258e-05	173437	23287	150150	0.134268	FALSE	-0.00441109	0.0451021	0.995599	0.911366	1.08762	0.922089	120447	499	119948	0.0041429	FALSE	-0.0317545	0.0275685	0.968744	0.917788	1.02253	0.249386	29273	1546	27727	0.0528132	FALSE	0.0171247	0.15097	1.01727	0.756709	1.36756	0.909689	3034	55	2979	0.0181279	FALSE
562.1	Diverticulosis	digestive	-0.0309752	0.00870412	0.9695	0.9531	0.986181	0.000372718	173394	20368	153026	0.117467	FALSE	-0.0156393	0.0607943	0.984482	0.873894	1.10907	0.796987	120222	274	119948	0.00227912	FALSE	-0.0238773	0.0293204	0.976406	0.921875	1.03416	0.41544	29235	1359	27876	0.0464854	FALSE	0.13696	0.186217	1.14678	0.796104	1.65193	0.462042	3016	37	2979	0.0122679	FALSE
562.2	Diverticulitis	digestive	-0.0534793	0.0177289	0.947926	0.915552	0.981444	0.00255707	193404	4314	189090	0.0223056	FALSE	0.00961085	0.066979	1.00966	0.885442	1.1513	0.885903	120174	226	119948	0.00188061	FALSE	-0.02335	0.0621647	0.97692	0.864856	1.10351	0.707203	31432	263	31169	0.00836727	FALSE	-0.33215	0.239608	0.71738	0.448529	1.14738	0.165679	3000	21	2979	0.007	FALSE
564	Functional digestive disorders	digestive	-0.0243025	0.0122479	0.97599	0.95284	0.999703	0.0472311	185895	9276	176619	0.0498991	FALSE	-0.00760998	0.00817329	0.992419	0.976647	1.00845	0.351812	137460	17512	119948	0.127397	FALSE	-0.023608	0.0396855	0.976668	0.903579	1.05567	0.551926	30654	684	29970	0.0223136	FALSE	0.0437017	0.133551	1.04467	0.804079	1.35725	0.743494	3048	69	2979	0.0226378	FALSE
564.1	Irritable Bowel Syndrome	digestive	-0.0164188	0.0169267	0.983715	0.951615	1.0169	0.332051	194551	4748	189803	0.0244049	FALSE	-0.000602122	0.020734	0.999398	0.959598	1.04085	0.976832	122342	2394	119948	0.0195681	FALSE	-0.0125562	0.0565964	0.987522	0.883835	1.10337	0.824427	31222	320	30902	0.0102492	FALSE	0.203125	0.210696	1.22523	0.810716	1.85167	0.33501	3007	28	2979	0.00931161	FALSE
564.9	Personal history of diseases of digestive system	digestive	-0.0272347	0.0421763	0.973133	0.895924	1.057	0.518451	194535	747	193788	0.00383993	FALSE	-0.0117229	0.00889667	0.988346	0.971261	1.00573	0.187614	134426	14478	119948	0.107702	FALSE	0.166962	0.141026	1.18171	0.896328	1.55795	0.236448	31440	51	31389	0.00162214	FALSE	0.218346	0.262844	1.24402	0.743171	2.0824	0.406141	2997	18	2979	0.00600601	FALSE
565	Anal and rectal conditions	digestive	-0.00991814	0.0155646	0.990131	0.960381	1.0208	0.523979	187624	5624	182000	0.0299748	FALSE	-0.00110455	0.00976023	0.998896	0.979969	1.01819	0.909897	146985	11534	135451	0.0784706	FALSE	-0.0516526	0.0362495	0.949659	0.884528	1.01959	0.154181	30558	796	29762	0.0260488	FALSE	-0.00754111	0.0860136	0.992487	0.838511	1.17474	0.930136	3566	168	3398	0.0471116	FALSE
565.1	Anal and rectal polyp	digestive	-0.0169026	0.0331471	0.983239	0.921391	1.04924	0.610103	191512	1211	190301	0.00632336	FALSE	0.00740651	0.0125853	1.00743	0.982887	1.03259	0.556193	142164	6713	135451	0.0472201	FALSE	-0.216049	0.141088	0.805696	0.611047	1.06235	0.125693	31191	50	31141	0.00160303	FALSE	NA	NA	NA	NA	NA	NA	NA	NA	NA	NA	NA
567	Peritonitis and retroperitoneal infections	digestive	0.0145369	0.031687	1.01464	0.953544	1.07966	0.646404	196290	1325	194965	0.00675022	FALSE	-0.0195627	0.0316754	0.980627	0.921598	1.04344	0.536841	136468	1017	135451	0.0074523	FALSE	-0.033079	0.0453189	0.967462	0.885233	1.05733	0.465441	31252	505	30747	0.016159	FALSE	0.266654	0.31744	1.30559	0.700803	2.4323	0.400901	3410	12	3398	0.00351906	FALSE
568	Other disorders of peritoneum	digestive	0.027073	0.0414452	1.02744	0.947281	1.11439	0.513612	196267	772	195495	0.00393342	FALSE	0.0150586	0.0199765	1.01517	0.976193	1.05571	0.450959	138037	2586	135451	0.0187341	FALSE	0.0813445	0.0560946	1.08474	0.971804	1.21081	0.147022	30715	329	30386	0.0107114	FALSE	NA	NA	NA	NA	NA	NA	NA	NA	NA	NA	NA
568.1	Peritoneal adhesions (postoperative) (postinfection)	digestive	0.0250741	0.0470246	1.02539	0.935107	1.12439	0.593886	196587	599	195988	0.003047	FALSE	0.0160032	0.0206871	1.01613	0.975755	1.05818	0.439178	137859	2408	135451	0.0174671	FALSE	-0.0400725	0.0775748	0.96072	0.825209	1.11848	0.605459	30989	169	30820	0.00545355	FALSE	NA	NA	NA	NA	NA	NA	NA	NA	NA	NA	NA
569	Other disorders of intestine	digestive	0.0208285	0.0238668	1.02105	0.974383	1.06995	0.382828	191650	2348	189302	0.0122515	FALSE	-0.0113543	0.0175271	0.98871	0.955321	1.02327	0.517103	138840	3389	135451	0.0244094	FALSE	-0.00963071	0.0308389	0.990416	0.932324	1.05213	0.754819	29801	1148	28653	0.0385222	FALSE	0.02693	0.164511	1.0273	0.744151	1.41818	0.869969	3443	45	3398	0.01307	FALSE
569.1	Toxic gastroenteritis and colitis	digestive	0.00137667	0.200386	1.00138	0.676123	1.4831	0.994519	197624	33	197591	0.000166984	FALSE	0.0266653	0.0597066	1.02702	0.913603	1.15453	0.655159	135736	285	135451	0.00209966	FALSE	NA	NA	NA	NA	NA	NA	NA	NA	NA	NA	NA	NA	NA	NA	NA	NA	NA	NA	NA	NA	NA	NA
569.2	Gastrointestinal complications	digestive	0.0729688	0.0449884	1.0757	0.984907	1.17486	0.104814	196206	655	195551	0.00333833	FALSE	0.0337304	0.0478225	1.03431	0.941763	1.13594	0.480608	135895	444	135451	0.00326723	FALSE	0.0701458	0.0492219	1.07266	0.974015	1.18131	0.15413	31202	427	30775	0.013685	FALSE	-0.0502388	0.256431	0.951002	0.575312	1.57203	0.844676	3417	19	3398	0.00556043	FALSE
571	Chronic liver disease and cirrhosis	digestive	-0.0480898	0.0108158	0.953048	0.933057	0.973467	8.73816e-06	189972	12101	177871	0.0636989	TRUE	-0.0637712	0.016068	0.93822	0.909133	0.968237	7.22221e-05	147381	4038	143343	0.0273984	FALSE	-0.028415	0.0243991	0.971985	0.926596	1.0196	0.244183	30316	1827	28489	0.0602652	FALSE	-0.11855	0.0709901	0.888208	0.772835	1.0208	0.09493	3396	262	3134	0.0771496	FALSE
571.5	Other chronic nonalcoholic liver disease	digestive	-0.0483049	0.0110377	0.952843	0.932451	0.973682	1.20693e-05	190199	11589	178610	0.0609309	TRUE	-0.0759338	0.0185084	0.926878	0.893856	0.961119	4.08433e-05	146364	3021	143343	0.0206403	FALSE	-0.0188271	0.0254558	0.981349	0.933588	1.03155	0.459543	30380	1669	28711	0.0549375	FALSE	-0.135129	0.0715316	0.873603	0.75932	1.00509	0.0588804	3392	258	3134	0.0760613	FALSE
571.51	Cirrhosis of liver without mention of alcohol	digestive	-0.0486358	0.0163118	0.952528	0.922556	0.983473	0.0028671	196203	5105	191098	0.026019	FALSE	0.0854607	0.0838196	1.08922	0.924201	1.2837	0.307928	143487	144	143343	0.00100358	FALSE	-0.0297104	0.0303166	0.970727	0.914726	1.03016	0.327083	31378	1142	30236	0.0363949	FALSE	-0.159557	0.092367	0.852522	0.711346	1.02171	0.084092	3284	150	3134	0.045676	FALSE
571.6	Primary biliary cirrhosis	digestive	0.104863	0.124016	1.11056	0.870918	1.41614	0.397796	197771	86	197685	0.000434846	FALSE	0.245122	0.107891	1.27778	1.03423	1.57868	0.0230903	143430	87	143343	0.000606568	FALSE	0.199967	0.119437	1.22136	0.966446	1.54352	0.0940828	31645	71	31574	0.00224364	FALSE	NA	NA	NA	NA	NA	NA	NA	NA	NA	NA	NA
571.8	Liver abscess and sequelae of chronic liver disease	digestive	-0.0212557	0.0282909	0.978969	0.926162	1.03479	0.452457	196505	1666	194839	0.00847816	FALSE	-0.0492829	0.0284819	0.951912	0.900228	1.00656	0.0835729	144605	1262	143343	0.00872722	FALSE	-0.0505493	0.0344244	0.950707	0.888677	1.01707	0.141992	31120	876	30244	0.0281491	FALSE	0.527502	0.21076	1.69469	1.12121	2.5615	0.0123195	3164	30	3134	0.00948167	FALSE
571.81	Portal hypertension	digestive	-0.0186093	0.0368166	0.981563	0.913228	1.05501	0.613236	196854	981	195873	0.00498339	FALSE	-0.0701281	0.0379326	0.932274	0.865476	1.00423	0.064493	144052	709	143343	0.00492183	FALSE	-0.0320204	0.0421006	0.968487	0.891779	1.05179	0.446914	31404	579	30825	0.0184371	FALSE	0.441332	0.294243	1.55478	0.87338	2.76779	0.133643	3149	15	3134	0.00476342	FALSE
572	Ascites (non malignant)	digestive	-0.0139905	0.0313342	0.986107	0.927367	1.04857	0.655242	196549	1356	195193	0.00689904	FALSE	-0.0341555	0.0265164	0.966421	0.917477	1.01798	0.197715	144802	1459	143343	0.0100758	FALSE	-0.0146508	0.0295306	0.985456	0.930037	1.04418	0.619807	30413	1232	29181	0.040509	FALSE	0.411016	0.22491	1.50835	0.970633	2.34395	0.0676288	3161	27	3134	0.0085416	FALSE
573	Other disorders of liver	digestive	-0.0567266	0.0234359	0.944852	0.902433	0.989266	0.0154992	193135	2442	190693	0.012644	FALSE	-0.063115	0.024756	0.938836	0.894369	0.985513	0.0107883	145022	1679	143343	0.0115776	FALSE	-0.0400711	0.0407655	0.960721	0.886946	1.04063	0.325624	30371	633	29738	0.0208423	FALSE	-0.0312025	0.190577	0.969279	0.667154	1.40822	0.869947	3169	35	3134	0.0110445	FALSE
573.1	Chronic passive congestion of liver	digestive	0.0964599	0.173522	1.10127	0.783768	1.54738	0.578283	197708	44	197664	0.00022255	FALSE	0.173084	0.15361	1.18897	0.87986	1.60666	0.259838	143386	43	143343	0.00029989	FALSE	NA	NA	NA	NA	NA	NA	NA	NA	NA	NA	NA	NA	NA	NA	NA	NA	NA	NA	NA	NA	NA	NA
573.2	Liver replaced by transplant	digestive	-0.0411724	0.0621544	0.959664	0.849595	1.08399	0.507701	197778	343	197435	0.00173427	FALSE	0.104625	0.108466	1.11029	0.897655	1.3733	0.334753	143429	86	143343	0.0005996	FALSE	-0.0206001	0.0498652	0.979611	0.888398	1.08019	0.679522	31570	413	31157	0.013082	FALSE	0.219126	0.211344	1.24499	0.822745	1.88393	0.29982	3163	29	3134	0.00916851	FALSE
573.3	Hepatomegaly	digestive	0.0356117	0.0347923	1.03625	0.967944	1.10938	0.306048	194909	1099	193810	0.00563853	FALSE	-0.074402	0.056428	0.928298	0.831104	1.03686	0.187327	143663	320	143343	0.00222744	FALSE	-0.0494156	0.104125	0.951785	0.776079	1.16727	0.635086	31448	96	31352	0.00305266	FALSE	-0.208788	0.243809	0.811567	0.503257	1.30876	0.3918	3155	21	3134	0.0066561	FALSE
573.4	Acute and subacute necrosis of liver	digestive	-0.109355	0.0774054	0.896412	0.770227	1.04327	0.157726	197253	221	197032	0.00112039	FALSE	NA	NA	NA	NA	NA	NA	NA	NA	NA	NA	NA	-0.0906611	0.0856758	0.913327	0.772143	1.08033	0.28997	31377	138	31239	0.00439813	FALSE	NA	NA	NA	NA	NA	NA	NA	NA	NA	NA	NA
573.5	Jaundice (not of newborn)	digestive	0.0718161	0.0420881	1.07446	0.98938	1.16685	0.0879467	196617	749	195868	0.00380944	FALSE	-0.00269161	0.0349183	0.997312	0.931339	1.06796	0.938558	144180	837	143343	0.00580524	FALSE	-0.0523892	0.0503029	0.948959	0.859862	1.04729	0.297655	31261	407	30854	0.0130194	FALSE	NA	NA	NA	NA	NA	NA	NA	NA	NA	NA	NA
573.6	Nonspecific elevation of levels of transaminase or lactic acid dehydrogenase [LDH]	digestive	-0.0335524	0.0248234	0.967004	0.921082	1.01522	0.176491	192936	2170	190766	0.0112473	FALSE	-0.02765	0.109273	0.972729	0.785194	1.20505	0.800239	143428	85	143343	0.000592632	FALSE	-0.0447514	0.0426836	0.956235	0.879492	1.03968	0.294434	30898	585	30313	0.0189333	FALSE	NA	NA	NA	NA	NA	NA	NA	NA	NA	NA	NA
573.7	Abnormal results of function study of liver	digestive	-0.0288764	0.0108068	0.971537	0.951175	0.992334	0.00753856	188108	12195	175913	0.0648298	FALSE	0.000158852	0.0175995	1.00016	0.966247	1.03526	0.992798	146695	3352	143343	0.0228501	FALSE	0.0127238	0.0369555	1.01281	0.942039	1.08889	0.730619	30594	769	29825	0.0251356	FALSE	0.214732	0.167115	1.23953	0.893317	1.71992	0.198816	3180	46	3134	0.0144654	FALSE
573.9	Abnormal serum enzyme levels	digestive	0.0198173	0.0254334	1.02001	0.970414	1.07215	0.435872	192466	2064	190402	0.010724	FALSE	-0.091526	0.0638502	0.912538	0.805194	1.03419	0.15173	143593	250	143343	0.00174103	FALSE	-0.00849201	0.0521151	0.991544	0.895263	1.09818	0.87056	30807	387	30420	0.0125621	FALSE	-0.15634	0.12254	0.855269	0.672658	1.08745	0.202017	3217	83	3134	0.0258004	FALSE
574	Cholelithiasis and cholecystitis	digestive	-0.00197058	0.0129597	0.998031	0.973	1.02371	0.879144	193624	8237	185387	0.0425412	FALSE	0.0254878	0.0121356	1.02582	1.0017	1.05051	0.0357073	150807	7240	143567	0.0480084	FALSE	-0.0290018	0.0336483	0.971415	0.909416	1.03764	0.388738	30688	961	29727	0.0313152	FALSE	-0.336565	0.155761	0.71422	0.526315	0.96921	0.0307122	3662	50	3612	0.0136537	FALSE
574.1	Cholelithiasis	digestive	-0.00669663	0.0144961	0.993326	0.9655	1.02195	0.644109	193583	6520	187063	0.0336806	FALSE	0.0263511	0.0130404	1.0267	1.00079	1.05328	0.0433081	149791	6224	143567	0.0415512	FALSE	-0.0181752	0.0386445	0.981989	0.910357	1.05926	0.638129	30827	720	30107	0.0233561	FALSE	-0.375154	0.184143	0.687184	0.478991	0.985867	0.0416201	3647	35	3612	0.00959693	FALSE
574.11	Cholelithiasis with acute cholecystitis	digestive	0.00264387	0.0445842	1.00265	0.91875	1.09421	0.952713	196786	668	196118	0.00339455	FALSE	0.0117812	0.0307184	1.01185	0.952727	1.07464	0.701331	144650	1083	143567	0.00748704	FALSE	-0.0779625	0.132071	0.924999	0.714036	1.19829	0.554985	31576	58	31518	0.00183684	FALSE	NA	NA	NA	NA	NA	NA	NA	NA	NA	NA	NA
574.12	Cholelithiasis with other cholecystitis	digestive	-0.0401343	0.035114	0.96066	0.896768	1.0291	0.25305	195669	1080	194589	0.00551953	FALSE	0.0181864	0.0209275	1.01835	0.977427	1.06099	0.384837	145915	2348	143567	0.0160916	FALSE	-0.0792974	0.109495	0.923765	0.745346	1.14489	0.468936	31335	84	31251	0.00268071	FALSE	NA	NA	NA	NA	NA	NA	NA	NA	NA	NA	NA
574.2	Calculus of bile duct	digestive	0.0483289	0.0327499	1.04952	0.984264	1.11909	0.140026	196715	1243	195472	0.00631879	FALSE	-0.0100694	0.0542612	0.989981	0.8901	1.10107	0.852779	143912	345	143567	0.0023973	FALSE	-0.0660713	0.08814	0.936064	0.787552	1.11258	0.453485	31501	130	31371	0.00412685	FALSE	NA	NA	NA	NA	NA	NA	NA	NA	NA	NA	NA
574.3	Cholecystitis without cholelithiasis	digestive	-0.0165895	0.0232903	0.983547	0.939659	1.02949	0.476283	196070	2471	193599	0.0126026	FALSE	0.00885423	0.0254838	1.00889	0.959739	1.06057	0.728256	145145	1578	143567	0.0108719	FALSE	-0.0886641	0.0680651	0.915153	0.800858	1.04576	0.192698	31413	220	31193	0.00700347	FALSE	-0.211293	0.32473	0.809537	0.428372	1.52986	0.515257	3624	12	3612	0.00331126	FALSE
575	Other biliary tract disease	digestive	-0.00551929	0.0193087	0.994496	0.957563	1.03285	0.774996	193068	3619	189449	0.0187447	FALSE	0.0170407	0.0194357	1.01719	0.979167	1.05668	0.380611	146305	2738	143567	0.0187143	FALSE	-0.0184649	0.0387399	0.981705	0.909923	1.05915	0.633621	30805	699	30106	0.0226911	FALSE	-0.361428	0.209197	0.69668	0.46234	1.0498	0.0840432	3639	27	3612	0.00741962	FALSE
575.1	Cholangitis	digestive	0.0721509	0.0550458	1.07482	0.964892	1.19727	0.189944	197529	438	197091	0.0022174	FALSE	0.0578977	0.036789	1.05961	0.985892	1.13883	0.115538	144321	754	143567	0.00522446	FALSE	0.113207	0.0749479	1.11986	0.96687	1.29707	0.130923	31595	181	31414	0.00572875	FALSE	NA	NA	NA	NA	NA	NA	NA	NA	NA	NA	NA
575.2	Obstruction of bile duct	digestive	0.00473874	0.0586439	1.00475	0.895652	1.12714	0.935597	197355	386	196969	0.00195587	FALSE	0.0445061	0.0359283	1.04551	0.97442	1.12179	0.215438	144357	790	143567	0.00547254	FALSE	-0.0117991	0.0654446	0.98827	0.869297	1.12353	0.856924	31513	237	31276	0.00752071	FALSE	NA	NA	NA	NA	NA	NA	NA	NA	NA	NA	NA
575.6	Cholesterolosis of gallbladder	digestive	-0.090481	0.0882864	0.913492	0.76834	1.08606	0.305431	197485	170	197315	0.000860825	FALSE	0.00369752	0.0779945	1.0037	0.861421	1.16949	0.962189	143733	166	143567	0.00115492	FALSE	NA	NA	NA	NA	NA	NA	NA	NA	NA	NA	NA	-0.369133	0.357989	0.691334	0.342737	1.39449	0.30248	3622	10	3612	0.00276091	FALSE
575.7	Other disorders of gallbladder	digestive	-0.0323569	0.0349824	0.968161	0.904003	1.03687	0.354993	195784	1087	194697	0.00555204	FALSE	0.00754143	0.0363084	1.00757	0.938359	1.08189	0.835459	144339	772	143567	0.00534852	FALSE	-0.0667452	0.0854734	0.935433	0.791146	1.10604	0.434868	31161	140	31021	0.0044928	FALSE	NA	NA	NA	NA	NA	NA	NA	NA	NA	NA	NA
575.8	Other disorders of biliary tract	digestive	-0.0616761	0.0453467	0.940187	0.86023	1.02758	0.173798	196627	646	195981	0.00328541	FALSE	0.0328578	0.0384167	1.0334	0.958449	1.11422	0.392385	144258	691	143567	0.00479003	FALSE	-0.000146154	0.0549481	0.999854	0.897767	1.11355	0.997878	31213	341	30872	0.0109249	FALSE	NA	NA	NA	NA	NA	NA	NA	NA	NA	NA	NA
575.9	Nonspecific abnormal findings on radiological and other examination of biliary tract	digestive	-0.00741021	0.0370503	0.992617	0.92309	1.06738	0.841478	195442	969	194473	0.00495799	FALSE	-0.0458187	0.0589064	0.955215	0.851058	1.07212	0.436674	143860	293	143567	0.0020367	FALSE	NA	NA	NA	NA	NA	NA	NA	NA	NA	NA	NA	NA	NA	NA	NA	NA	NA	NA	NA	NA	NA	NA
577	Diseases of pancreas	digestive	-0.0812124	0.0169476	0.921998	0.891875	0.953138	1.65152e-06	195329	4724	190605	0.0241848	TRUE	-0.0179354	0.021384	0.982225	0.941908	1.02427	0.401622	152044	2248	149796	0.0147852	FALSE	-0.0540315	0.0386415	0.947402	0.878298	1.02194	0.16203	31142	700	30442	0.0224777	FALSE	0.248658	0.178452	1.2823	0.903835	1.81925	0.163495	3701	39	3662	0.0105377	FALSE
577.1	Acute pancreatitis	digestive	-0.0901066	0.0215798	0.913834	0.875988	0.953315	2.97322e-05	196382	2883	193499	0.0146806	TRUE	-0.0220641	0.0267107	0.978178	0.928285	1.03075	0.408781	151228	1432	149796	0.00946915	FALSE	-0.0644612	0.0569542	0.937572	0.838541	1.0483	0.257715	31470	314	31156	0.00997776	FALSE	NA	NA	NA	NA	NA	NA	NA	NA	NA	NA	NA
577.2	Chronic pancreatitis	digestive	-0.109565	0.034594	0.896224	0.837471	0.959099	0.00153933	196988	1112	195876	0.00564501	FALSE	-0.115728	0.0442381	0.890717	0.81674	0.971396	0.00889591	150315	519	149796	0.00345275	FALSE	-0.032051	0.0835795	0.968457	0.822122	1.14084	0.701365	31560	144	31416	0.00456274	FALSE	NA	NA	NA	NA	NA	NA	NA	NA	NA	NA	NA
577.3	Cyst and pseudocyst of pancreas	digestive	-0.0823305	0.0367522	0.920968	0.856959	0.989757	0.025081	197191	986	196205	0.00500023	FALSE	-0.0281539	0.0548293	0.972239	0.873175	1.08254	0.607613	150133	337	149796	0.00224468	FALSE	-0.0851182	0.0763265	0.918404	0.790794	1.06661	0.264771	31585	173	31412	0.00547728	FALSE	0.382288	0.248485	1.46563	0.900556	2.38528	0.123932	3682	20	3662	0.00543183	FALSE
578	Gastrointestinal hemorrhage	digestive	-0.0313227	0.00912559	0.969163	0.951982	0.986653	0.000598252	183689	17576	166113	0.0956835	FALSE	-0.00160491	0.00902991	0.998396	0.980882	1.01622	0.858933	149903	13657	136246	0.0911056	FALSE	-0.0400463	0.0241095	0.960745	0.916401	1.00723	0.0967103	29995	2041	27954	0.0680447	FALSE	-0.17756	0.0961234	0.837311	0.693529	1.0109	0.0647174	3476	136	3340	0.0391254	FALSE
578.1	Hematemesis	digestive	-0.015589	0.040771	0.984532	0.908918	1.06644	0.702199	196597	798	195799	0.00405906	FALSE	-0.0610867	0.0254387	0.940742	0.894987	0.988836	0.0163355	137832	1586	136246	0.0115068	FALSE	-0.104822	0.0687481	0.900485	0.786967	1.03038	0.127327	31377	219	31158	0.00697963	FALSE	NA	NA	NA	NA	NA	NA	NA	NA	NA	NA	NA
578.2	Blood in stool	digestive	-0.0363471	0.0135837	0.964306	0.938971	0.990324	0.00745527	186660	7466	179194	0.0399979	FALSE	-0.0558318	0.0217023	0.945698	0.906315	0.986793	0.0100932	138440	2194	136246	0.015848	FALSE	-0.0729396	0.0356928	0.929657	0.866843	0.997023	0.0409993	30555	868	29687	0.0284078	FALSE	-0.239751	0.237519	0.786824	0.493966	1.25331	0.312786	3362	22	3340	0.00654372	FALSE
578.8	Hemorrhage of rectum and anus	digestive	-0.0392046	0.0162473	0.961554	0.931416	0.992667	0.015822	189400	5155	184245	0.0272175	FALSE	0.00500347	0.0127915	1.00502	0.980132	1.03053	0.695682	142727	6481	136246	0.0454084	FALSE	0.0595939	0.0461123	1.06141	0.969683	1.1618	0.196231	30769	489	30280	0.0158926	FALSE	-0.136656	0.118001	0.872271	0.692161	1.09925	0.246827	3427	87	3340	0.0253866	FALSE
578.9	Hemorrhage of gastrointestinal tract	digestive	-0.0375727	0.0166188	0.963124	0.932258	0.995013	0.0237683	191992	4931	187061	0.0256834	FALSE	0.010119	0.0142016	1.01017	0.98244	1.03868	0.476139	141452	5206	136246	0.036804	FALSE	0.0205003	0.0370124	1.02071	0.949287	1.09751	0.579663	30971	795	30176	0.0256692	FALSE	-0.450689	0.203635	0.637189	0.427495	0.949741	0.0268821	3371	31	3340	0.00919608	FALSE
579	Other symptoms involving abdomen and pelvis	digestive	0.110478	0.0239689	1.11681	1.06556	1.17053	4.04167e-06	192874	2330	190544	0.0120804	TRUE	0.0530522	0.0304997	1.05448	0.993295	1.11944	0.0819587	137344	1098	136246	0.00799452	FALSE	0.018282	0.0289853	1.01845	0.962204	1.07798	0.528216	29492	1352	28140	0.0458429	FALSE	0.0201416	0.243138	1.02035	0.633555	1.64328	0.933978	3361	21	3340	0.00624814	FALSE
579.2	Splenomegaly	digestive	0.131686	0.0333101	1.14075	1.06865	1.21771	7.70656e-05	195854	1199	194655	0.00612191	FALSE	0.0714697	0.0431241	1.07409	0.987031	1.16882	0.097458	136793	547	136246	0.00399874	FALSE	0.0853189	0.0483746	1.08906	0.99055	1.19738	0.0777805	30987	448	30539	0.0144577	FALSE	0.0429095	0.315859	1.04384	0.562044	1.93865	0.89194	3352	12	3340	0.00357995	FALSE
579.8	Nonspecific abnormal findings in stool contents	digestive	-0.0308533	0.0220281	0.969618	0.928645	1.0124	0.161324	189655	2778	186877	0.0146476	FALSE	-0.0272661	0.024933	0.973102	0.926691	1.02184	0.274141	137895	1649	136246	0.0119584	FALSE	-0.0340807	0.072478	0.966494	0.838503	1.11402	0.638197	31209	195	31014	0.0062482	FALSE	-0.256187	0.275386	0.773997	0.451155	1.32786	0.352224	3357	17	3340	0.00506405	FALSE
580	Nephritis; nephrosis; renal sclerosis	genitourinary	0.0027238	0.0251122	1.00273	0.954568	1.05332	0.913627	195588	2122	193466	0.0108493	FALSE	0.0338585	0.0290126	1.03444	0.977256	1.09497	0.243201	135790	1218	134572	0.00896973	FALSE	-0.00694271	0.0431287	0.993081	0.912584	1.08068	0.872112	31030	580	30450	0.0186916	FALSE	-0.0281771	0.115711	0.972216	0.77494	1.21971	0.807607	3132	95	3037	0.0303321	FALSE
580.1	Glomerulonephritis	genitourinary	0.0444463	0.0548674	1.04545	0.938855	1.16414	0.417901	197443	440	197003	0.00222849	FALSE	0.0129856	0.0420617	1.01307	0.932902	1.10013	0.757529	135149	577	134572	0.00426936	FALSE	-0.0931426	0.0732932	0.911064	0.789151	1.05181	0.203792	31465	189	31276	0.00600667	FALSE	0.136108	0.189099	1.14581	0.790946	1.65987	0.471666	3073	36	3037	0.0117149	FALSE
580.11	Proliferative glomerulonephritis	genitourinary	0.0485923	0.108726	1.04979	0.848309	1.29913	0.65493	197774	112	197662	0.000566303	FALSE	0.164523	0.133113	1.17883	0.908121	1.53024	0.216471	134629	57	134572	0.000423386	FALSE	-0.0143509	0.129761	0.985752	0.764386	1.27122	0.911937	31603	60	31543	0.00189855	FALSE	NA	NA	NA	NA	NA	NA	NA	NA	NA	NA	NA
580.12	Non-proliferative glomerulonephritis	genitourinary	0.106652	0.0779059	1.11255	0.955	1.29608	0.171004	197692	218	197474	0.00110273	FALSE	0.0275643	0.094318	1.02795	0.854449	1.23668	0.770097	134686	114	134572	0.000846413	FALSE	-0.152526	0.10844	0.858537	0.694149	1.06185	0.159562	31640	85	31555	0.00268647	FALSE	NA	NA	NA	NA	NA	NA	NA	NA	NA	NA	NA
580.13	Acute glomerulonephritis, NOS	genitourinary	0.145294	0.184089	1.15638	0.806121	1.65882	0.429962	197738	39	197699	0.000197231	FALSE	NA	NA	NA	NA	NA	NA	NA	NA	NA	NA	NA	NA	NA	NA	NA	NA	NA	NA	NA	NA	NA	NA	NA	NA	NA	NA	NA	NA	NA	NA	NA	NA	NA
580.14	Chronic glomerulonephritis, NOS	genitourinary	0.0254159	0.104468	1.02574	0.83582	1.25882	0.807782	197698	121	197577	0.000612045	FALSE	-0.0114386	0.048971	0.988627	0.898147	1.08822	0.815312	134998	426	134572	0.0031556	FALSE	-0.0476291	0.151547	0.953487	0.70846	1.28326	0.753304	31600	44	31556	0.00139241	FALSE	-0.0428272	0.216349	0.958077	0.626961	1.46407	0.843081	3065	28	3037	0.0091354	FALSE
580.2	Nephrotic syndrome without mention of glomerulonephritis	genitourinary	0.0101381	0.0589975	1.01019	0.899877	1.13403	0.863564	197384	381	197003	0.00193025	FALSE	0.0683976	0.0420853	1.07079	0.986009	1.16286	0.104117	135147	575	134572	0.00425463	FALSE	-0.074094	0.107095	0.928584	0.752766	1.14547	0.489031	31587	88	31499	0.00278596	FALSE	-0.0484793	0.190613	0.952677	0.655682	1.3842	0.799238	3071	34	3037	0.0110713	FALSE
580.3	Nephritis and nephropathy without mention of glomerulonephritis	genitourinary	0.00656728	0.0303791	1.00659	0.948403	1.06834	0.828849	196241	1444	194797	0.0073583	FALSE	0.0184082	0.0621945	1.01858	0.901682	1.15063	0.767247	134834	262	134572	0.00194313	FALSE	-0.00737301	0.0599222	0.992654	0.882655	1.11636	0.902073	31374	295	31079	0.00940269	FALSE	-0.2477	0.211722	0.780594	0.515471	1.18208	0.242028	3065	28	3037	0.0091354	FALSE
580.31	Nephritis and nephropathy in diseases classified elsewhere	genitourinary	0.00430774	0.0405556	1.00432	0.927575	1.08741	0.915409	196857	809	196048	0.00410958	FALSE	NA	NA	NA	NA	NA	NA	NA	NA	NA	NA	NA	-0.0654367	0.0784601	0.936658	0.803146	1.09237	0.404274	31492	172	31320	0.0054617	FALSE	NA	NA	NA	NA	NA	NA	NA	NA	NA	NA	NA
580.32	Nephritis and nephropathy with pathological lesion	genitourinary	-0.0027944	0.0457466	0.99721	0.911688	1.09075	0.951292	197102	633	196469	0.00321154	FALSE	0.0131415	0.064572	1.01323	0.892776	1.14993	0.838731	134815	243	134572	0.00180247	FALSE	0.0459656	0.0895771	1.04704	0.878442	1.24799	0.607853	31542	127	31415	0.00402638	FALSE	-0.335596	0.236166	0.714912	0.450012	1.13575	0.155312	3060	23	3037	0.00751634	FALSE
580.4	Renal sclerosis, NOS	genitourinary	-0.0307734	0.0906952	0.969695	0.811772	1.15834	0.734379	197473	161	197312	0.000815301	FALSE	NA	NA	NA	NA	NA	NA	NA	NA	NA	NA	NA	-0.0169463	0.124437	0.983196	0.770401	1.25477	0.891676	31353	67	31286	0.00213696	FALSE	NA	NA	NA	NA	NA	NA	NA	NA	NA	NA	NA
585	Renal failure	genitourinary	-0.025294	0.00719135	0.975023	0.961377	0.988864	0.000435989	186827	32504	154323	0.173979	FALSE	-0.0174373	0.00899683	0.982714	0.965537	1.0002	0.0526036	148945	14373	134572	0.0964987	FALSE	-0.00651231	0.0169933	0.993509	0.960963	1.02716	0.701551	30315	4924	25391	0.162428	FALSE	0.0680554	0.0693362	1.07042	0.934407	1.22624	0.326333	3333	296	3037	0.0888089	FALSE
585.1	Acute renal failure	genitourinary	-0.0235242	0.0100589	0.97675	0.957682	0.996198	0.0193532	188198	14299	173899	0.0759785	FALSE	-0.0199922	0.0107984	0.980206	0.959678	1.00117	0.0641121	144104	9532	134572	0.0661467	FALSE	-0.00608725	0.0199691	0.993931	0.955781	1.0336	0.760493	30508	3254	27254	0.106661	FALSE	0.132563	0.106328	1.14175	0.926964	1.40631	0.212495	3151	114	3037	0.036179	FALSE
585.2	Renal failure NOS	genitourinary	-0.0189928	0.0260247	0.981186	0.932393	1.03253	0.465513	195157	1981	193176	0.0101508	FALSE	0.0111589	0.0287163	1.01122	0.955878	1.06977	0.697577	135817	1245	134572	0.00916675	FALSE	-0.00151259	0.0482741	0.998489	0.908346	1.09758	0.975004	31145	467	30678	0.0149944	FALSE	0.0329031	0.299346	1.03345	0.574753	1.85823	0.912476	3051	14	3037	0.00458866	FALSE
585.3	Chronic renal failure [CKD]	genitourinary	-0.0260639	0.0083027	0.974273	0.958547	0.990257	0.00169407	190624	23040	167584	0.120866	FALSE	-0.0185633	0.0124856	0.981608	0.957878	1.00593	0.137073	141635	7063	134572	0.0498676	FALSE	-0.0164945	0.0211333	0.983641	0.943729	1.02524	0.435099	30678	2824	27854	0.0920529	FALSE	0.0875136	0.0789142	1.09146	0.935047	1.27403	0.267443	3263	226	3037	0.0692614	FALSE
[truncated: 544 more rows]
