# Supplementary material for: Insights from the largest diverse ancestry sex-specific disease map for genetically predicted height
Source: NPJ Genom Med. 2025 Feb 27;10:14. doi: 10.1038/s41525-025-00464-w (PMC11868580; doi:10.1038/s41525-025-00464-w)
Supplement: Supplementary file 22 — Supplementary Data 21 [file 41525_2025_464_MOESM22_ESM.xlsx]

## Sheet: Supplementary Data 21
Supplementary Data 21: Male European meta-PheWAS.
Phecode	Description	Group	beta	SE	OR	Lower	Upper	pvalue	I2	pval Q	number_of_studies	Bonferroni	cases	controls	prev
8	Intestinal infection	infectious diseases	-0.0395037	0.0138743	0.961266	0.935479	0.987765	0.00440978	0	0.865179	4	FALSE	6125	372835	0.0161627
8.5	Bacterial enteritis	infectious diseases	-0.0377885	0.0173194	0.962917	0.930778	0.996164	0.0291202	0	0.895296	4	FALSE	3854	378520	0.0100791
8.52	Intestinal infection due to C. difficile	infectious diseases	-0.036246	0.0222682	0.964403	0.923217	1.00743	0.103587	0	0.369115	3	FALSE	2437	375786	0.00644329
8.6	Viral Enteritis	infectious diseases	-0.00744023	0.0320559	0.992587	0.932143	1.05695	0.816459	0	0.491477	3	FALSE	1106	379362	0.00290695
8.7	Intestinal infection due to protozoa	infectious diseases	0.0380762	0.114098	1.03881	0.830646	1.29914	0.738595	0	0.795651	2	FALSE	94	382551	0.000245659
10	Tuberculosis	infectious diseases	0.0640352	0.0454545	1.06613	0.975257	1.16547	0.158902	0.736839	0.0223719	3	FALSE	610	372104	0.00163664
31	Diseases due to other mycobacteria	infectious diseases	0.0149768	0.0655986	1.01509	0.89262	1.15436	0.819405	0	0.909087	2	FALSE	317	373261	0.000848551
38	Septicemia	infectious diseases	0.024309	0.00897679	1.02461	1.00674	1.04279	0.00676932	0	0.801917	4	FALSE	15136	358027	0.0405614
38.1	Gram negative septicemia	infectious diseases	0.0811435	0.0286382	1.08453	1.02533	1.14714	0.00460552	0.304543	0.237425	3	FALSE	1446	370949	0.00388297
38.2	Gram positive septicemia	infectious diseases	0.0482819	0.0284615	1.04947	0.992526	1.10967	0.0898112	0.235479	0.270358	3	FALSE	1389	371893	0.00372105
38.3	Bacteremia	infectious diseases	0.0500696	0.0184459	1.05134	1.01401	1.09005	0.00663941	0	0.674667	2	FALSE	3785	367811	0.0101858
41	Bacterial infection NOS	infectious diseases	0.0384475	0.00804226	1.0392	1.02294	1.05571	1.74701e-06	0.48508	0.120382	4	TRUE	19026	350883	0.0514343
41.1	Staphylococcus infections	infectious diseases	0.0435427	0.0126916	1.0445	1.01884	1.07081	0.000601727	0.47972	0.12356	4	FALSE	7290	364412	0.0196125
41.11	Methicillin sensitive Staphylococcus aureus	infectious diseases	0.0491978	0.0169517	1.05043	1.0161	1.08591	0.00370502	0	0.620485	3	FALSE	3918	369411	0.0104948
41.12	Methicillin resistant Staphylococcus aureus	infectious diseases	0.0688281	0.0261611	1.07125	1.01771	1.12761	0.00851498	0.192758	0.289736	3	FALSE	1838	369571	0.00494872
41.2	Streptococcus infection	infectious diseases	0.0454127	0.0183379	1.04646	1.00952	1.08476	0.0132699	0.37493	0.201933	3	FALSE	3337	369184	0.00895788
41.4	E. coli	infectious diseases	0.0561894	0.017895	1.0578	1.02134	1.09556	0.00168981	0.111496	0.324494	3	FALSE	3388	367036	0.00914628
41.8	H. pylori	infectious diseases	-0.0970043	0.0374104	0.907552	0.843389	0.976597	0.00951491	0.700686	0.0675745	2	FALSE	946	371157	0.00254231
41.9	Infection with drug-resistant microorganisms	infectious diseases	-0.0225766	0.0409947	0.977676	0.902195	1.05947	0.581826	0.902071	0.00139573	2	FALSE	721	231118	0.00310992
53	Herpes zoster	infectious diseases	0.011296	0.0168496	1.01136	0.978506	1.04532	0.502603	0.110414	0.337698	4	FALSE	4594	370135	0.0122595
53.1	Herpes zoster with nervous system complications	infectious diseases	0.081864	0.0371417	1.08531	1.00911	1.16726	0.0275174	0.015757	0.384279	4	FALSE	926	379694	0.00243287
54	Herpes simplex	infectious diseases	0.0182402	0.0184553	1.01841	0.982228	1.05592	0.322984	0	0.734936	4	FALSE	3851	373906	0.0101944
70	Viral hepatitis	infectious diseases	-0.0468676	0.011036	0.954214	0.933796	0.975078	2.16843e-05	0	0.40659	4	TRUE	10943	369022	0.0288
70.1	Viral hepatitis A	infectious diseases	0.0781098	0.0831876	1.08124	0.918572	1.27272	0.347751	0	0.481512	2	FALSE	189	380862	0.000495997
70.2	Viral hepatitis B	infectious diseases	-0.0437652	0.0318729	0.957179	0.899213	1.01888	0.169716	0	0.900664	4	FALSE	1218	379395	0.0032001
70.3	Viral hepatitis C	infectious diseases	-0.0515254	0.011699	0.94978	0.928249	0.971809	1.06145e-05	0.129872	0.3276	4	TRUE	9759	370621	0.0256559
70.4	Chronic hepatitis	infectious diseases	-0.0509677	0.0337635	0.950309	0.889458	1.01532	0.131158	0.234308	0.270453	4	FALSE	1094	378998	0.00287825
70.9	Hepatitis NOS	infectious diseases	-0.0388907	0.0302477	0.961856	0.90649	1.0206	0.198533	0	0.719222	3	FALSE	1352	378077	0.00356325
71	Human immunodeficiency virus [HIV] disease	infectious diseases	-0.0452163	0.0234121	0.955791	0.912923	1.00067	0.0534437	0	0.856842	4	FALSE	2252	379287	0.00590241
71.1	HIV infection, symptomatic	infectious diseases	-0.04663	0.0240706	0.95444	0.910458	1.00055	0.0527186	0	0.732239	3	FALSE	2136	230356	0.00918741
78	Viral warts & HPV	infectious diseases	0.0203215	0.0117924	1.02053	0.997213	1.04439	0.0848395	0	0.414191	4	FALSE	9583	361591	0.0258181
79	Viral infection	infectious diseases	-0.0254896	0.0177974	0.974832	0.941414	1.00944	0.152084	0.327151	0.216008	4	FALSE	3700	370322	0.00989247
79.1	Varicella infection	infectious diseases	-0.235151	0.12763	0.790451	0.615512	1.01511	0.0654098	0	0.573276	2	FALSE	74	378277	0.000195586
79.2	Infectious mononucleosis	infectious diseases	-0.00514088	0.0972145	0.994872	0.822277	1.2037	0.957826	0	0.895449	3	FALSE	119	381122	0.000312139
79.9	Viremia, NOS	infectious diseases	0.0057562	0.0312782	1.00577	0.945967	1.06936	0.853988	0	0.781921	3	FALSE	1079	379694	0.00283371
80	Postoperative infection	infectious diseases	0.0248529	0.0139823	1.02516	0.997451	1.05365	0.0754922	0.397816	0.190021	3	FALSE	5783	370303	0.0153768
81	Infection/inflammation of internal prosthetic device; implant; and graft	infectious diseases	0.0166759	0.0169717	1.01682	0.983549	1.05121	0.325817	0.350692	0.214359	3	FALSE	3838	373547	0.01017
90	Sexually transmitted infections (not HIV or hepatitis)	infectious diseases	0.0772207	0.0286952	1.08028	1.0212	1.14278	0.00712229	0	0.72099	4	FALSE	1565	381503	0.00408544
90.2	Gonococcal infections	infectious diseases	0.0355321	0.128144	1.03617	0.806037	1.33201	0.781564	0.414302	0.191328	2	FALSE	92	384732	0.00023907
110	Dermatophytosis / Dermatomycosis	infectious diseases	0.0454791	0.00650033	1.04653	1.03328	1.05995	2.62574e-12	0	0.817189	4	TRUE	40247	321713	0.111192
110.1	Dermatophytosis	infectious diseases	0.0486451	0.00658307	1.04985	1.03639	1.06348	1.47468e-13	0	0.634752	4	TRUE	39077	323385	0.10781
110.11	Dermatophytosis of nail	infectious diseases	0.0641753	0.00736254	1.06628	1.051	1.08178	2.8703e-18	0	0.764235	4	TRUE	29598	339222	0.0802505
110.12	Althete's foot	infectious diseases	0.0348486	0.0135579	1.03546	1.00831	1.06335	0.0101592	0.348311	0.203249	4	FALSE	7400	365106	0.0198655
110.13	Dermatophytosis of the body	infectious diseases	0.0313055	0.0212387	1.0318	0.989732	1.07566	0.140485	0.470184	0.129245	4	FALSE	2926	372708	0.0077895
110.2	Dermatomycoses	infectious diseases	-0.0135132	0.0332713	0.986578	0.924295	1.05306	0.684631	0	0.725393	4	FALSE	1170	379243	0.0030756
112	Candidiasis	infectious diseases	-0.0298981	0.0164338	0.970544	0.939782	1.00231	0.0688646	0	0.530959	4	FALSE	4387	374011	0.0115936
112.3	Candidiasis of skin and nails	infectious diseases	0.00831816	0.0622024	1.00835	0.892618	1.13909	0.893618	0	0.823691	3	FALSE	314	381463	0.00082247
117	Mycoses	infectious diseases	0.0366383	0.0269175	1.03732	0.98401	1.09351	0.173472	0	0.595528	4	FALSE	1678	379599	0.004401
117.1	Histoplasmosis	infectious diseases	0.0728271	0.0490843	1.07554	0.976895	1.18416	0.137884	0	0.36458	2	FALSE	529	382161	0.00138232
117.4	Aspergillosis	infectious diseases	0.0790041	0.0558256	1.08221	0.970046	1.20734	0.157012	0	0.580888	3	FALSE	370	382615	0.000966095
130	Spirochetal infection	infectious diseases	0.0679468	0.0402006	1.07031	0.989214	1.15805	0.090991	0	0.51693	3	FALSE	813	381507	0.00212649
130.1	Lyme disease	infectious diseases	0.0432064	0.0512666	1.04415	0.944335	1.15452	0.399353	0.0768445	0.338497	3	FALSE	495	383536	0.00128896
132	Infestation (lice, mites)	infectious diseases	-0.00696988	0.0441041	0.993054	0.910818	1.08272	0.874431	0	0.810057	2	FALSE	704	382333	0.00183794
133	Arthropod-borne diseases	infectious diseases	-0.099445	0.0771048	0.90534	0.778359	1.05304	0.197141	0	0.789927	2	FALSE	212	380791	0.000556426
134	Helminthiases	infectious diseases	0.00136252	0.0810038	1.00136	0.854361	1.17366	0.98658	0	0.693428	2	FALSE	177	384353	0.000460302
134.1	Intestinal helminthiases	infectious diseases	0.0226963	0.09747	1.02296	0.845065	1.23829	0.815875	0	0.349174	2	FALSE	119	384578	0.000309334
136	Other infectious and parasitic diseases	infectious diseases	-0.00587161	0.0273536	0.994146	0.942251	1.0489	0.830036	0.376372	0.186206	4	FALSE	1712	378565	0.00450198
145	Cancer of mouth	neoplasms	-0.00799751	0.0204712	0.992034	0.953019	1.03265	0.69604	0	0.435226	4	FALSE	2831	380061	0.00739373
145.1	Cancer of lip	neoplasms	-0.0314845	0.0895715	0.969006	0.812986	1.15497	0.725212	0	0.806564	2	FALSE	175	379497	0.000460924
145.2	Cancer of tongue	neoplasms	0.00309558	0.028654	1.0031	0.948318	1.06105	0.913969	0.309026	0.23522	3	FALSE	1425	381972	0.00371677
145.3	Cancer of major salivary glands	neoplasms	0.0215287	0.051258	1.02176	0.9241	1.12975	0.674481	0	0.799427	3	FALSE	450	382872	0.00117395
145.4	Cancer of the gums	neoplasms	0.00939037	0.100918	1.00943	0.828279	1.23021	0.925864	0.592914	0.085736	3	FALSE	106	379681	0.000279104
145.5	Cancer of the mouth floor	neoplasms	-0.0813915	0.0713317	0.921833	0.801557	1.06016	0.253858	0	0.93583	3	FALSE	229	383221	0.00059721
149	Cancer of larynx, pharynx, nasal cavities	neoplasms	-0.0176178	0.0174388	0.982537	0.949521	1.0167	0.312369	0.693902	0.0203377	4	FALSE	3869	379393	0.0100949
149.1	Cancer of oropharynx	neoplasms	0.0452258	0.0271413	1.04626	0.992062	1.10343	0.0956516	0.219986	0.278571	4	FALSE	1594	381827	0.00415731
149.2	Cancer of nasopharynx	neoplasms	0.0977062	0.0812645	1.10264	0.940288	1.29302	0.229238	0	0.709204	3	FALSE	173	383214	0.000451241
149.3	Cancer of hypopharynx	neoplasms	-0.0416152	0.0684175	0.959239	0.83886	1.09689	0.543019	0	0.420387	3	FALSE	248	383210	0.000646746
149.4	Cancer of larynx	neoplasms	-0.0342147	0.0230891	0.966364	0.923607	1.0111	0.13838	0.840095	0.00192328	3	FALSE	2144	381137	0.00559381
149.5	Hx of malignant neoplasm of oral cavity and pharynx	neoplasms	0.0112377	0.0421086	1.0113	0.931188	1.09831	0.789566	0	0.952432	2	FALSE	639	232225	0.00274409
149.9	Cancer of of nasal cavities	neoplasms	-0.0144358	0.0624001	0.985668	0.872199	1.1139	0.817049	0.0397904	0.352946	3	FALSE	295	383080	0.000769482
150	Cancer of esophagus	neoplasms	-0.0276988	0.0228253	0.972681	0.930126	1.01718	0.224933	0.472868	0.150009	3	FALSE	2142	371323	0.00573548
151	Cancer of stomach	neoplasms	-0.0418132	0.0269634	0.959049	0.909682	1.0111	0.120965	0	0.842287	3	FALSE	1502	371675	0.0040249
153	Colorectal cancer	neoplasms	0.0174752	0.0112504	1.01763	0.995435	1.04032	0.120353	0	0.478861	4	FALSE	9236	353953	0.0254303
153.2	Colon cancer	neoplasms	0.0161651	0.0129809	1.0163	0.990766	1.04248	0.213021	0	0.741229	4	FALSE	6990	354942	0.019313
153.3	Malignant neoplasm of rectum, rectosigmoid junction, and anus	neoplasms	0.0153337	0.0171057	1.01545	0.981972	1.05007	0.370034	0	0.599133	4	FALSE	3808	358563	0.0105086
155	Cancer of liver and intrahepatic bile duct	neoplasms	-0.0642648	0.0238217	0.937757	0.89498	0.982578	0.00698103	0	0.691813	4	FALSE	2069	370672	0.00555077
155.1	Malignant neoplasm of liver, primary	neoplasms	-0.0684926	0.0269926	0.9338	0.885682	0.984533	0.0111662	0	0.968073	4	FALSE	1635	371032	0.00438729
157	Pancreatic cancer	neoplasms	0.0165387	0.0260877	1.01668	0.965999	1.07001	0.526104	0	0.626521	3	FALSE	1641	371496	0.00439785
158	Neoplasm of unspecified nature of digestive system	neoplasms	-0.04398	0.0263212	0.956973	0.908856	1.00764	0.0947417	0	0.615187	4	FALSE	1649	369721	0.00444032
159	Malignant neoplasm of other and ill-defined sites within the digestive organs and peritoneum	neoplasms	0.00962624	0.0261557	1.00967	0.959217	1.06278	0.712846	0.624894	0.0460584	4	FALSE	1639	370744	0.00440138
159.2	Malignant neoplasm of small intestine, including duodenum	neoplasms	0.0343561	0.0449538	1.03495	0.947667	1.13028	0.444715	0.589014	0.0629396	4	FALSE	561	372242	0.00150482
159.3	Malignant neoplasm of gallbladder and extrahepatic bile ducts	neoplasms	-0.000179181	0.0518493	0.999821	0.903208	1.10677	0.997243	0.179094	0.295772	3	FALSE	409	369177	0.00110664
159.4	Malignant neoplasm of retroperitoneum and peritoneum	neoplasms	-0.0369406	0.0756877	0.963733	0.830867	1.11785	0.625502	0	0.718641	3	FALSE	184	369299	0.000497993
164	Cancer of intrathoracic organs	neoplasms	0.00392384	0.0719139	1.00393	0.871949	1.15589	0.956487	0	0.590665	3	FALSE	221	378103	0.000584155
165	Cancer within the respiratory system	neoplasms	-0.0124705	0.0114079	0.987607	0.96577	1.00994	0.274328	0.436472	0.149578	4	FALSE	9199	374064	0.0240018
165.1	Cancer of bronchus; lung	neoplasms	-0.00394315	0.0122563	0.996065	0.972422	1.02028	0.747662	0.540899	0.0883115	4	FALSE	8018	374721	0.020949
170	Cancer of bone and connective tissue	neoplasms	0.0777375	0.0271075	1.08084	1.02491	1.13982	0.0041341	0	0.590699	3	FALSE	1553	382592	0.00404274
170.1	Bone cancer	neoplasms	0.0938844	0.0448793	1.09843	1.00594	1.19943	0.0364445	0.562203	0.101859	3	FALSE	553	383934	0.00143828
170.2	Cancer of connective tissue	neoplasms	0.0637673	0.0323742	1.06584	1.00032	1.13567	0.0488736	0	0.931107	3	FALSE	1091	383360	0.00283781
172	Skin cancer	neoplasms	0.0267756	0.00603631	1.02714	1.01506	1.03936	9.17507e-06	0.417419	0.161172	4	TRUE	41380	334915	0.109967
172.1	Melanomas of skin, dx or hx	neoplasms	0.0349041	0.00862415	1.03552	1.01816	1.05317	5.18236e-05	0	0.618313	4	FALSE	18997	352928	0.0510775
172.11	Melanomas of skin	neoplasms	0.0485977	0.0139526	1.0498	1.02148	1.0789	0.000495716	0	0.418976	4	FALSE	6200	370912	0.0164407
172.2	Other non-epithelial cancer of skin	neoplasms	0.0271048	0.00669713	1.02748	1.01408	1.04105	5.1827e-05	0.612706	0.0515621	4	FALSE	32629	341223	0.0872779
172.21	Basal cell carcinoma	neoplasms	0.0222086	0.0107265	1.02246	1.00119	1.04418	0.0384105	0.346856	0.204129	4	FALSE	12414	358952	0.0334279
172.22	Squamous cell carcinoma	neoplasms	0.00912427	0.0136717	1.00917	0.982483	1.03657	0.504528	0	0.871607	4	FALSE	7395	365292	0.0198424
172.3	Carcinoma in situ of skin	neoplasms	0.0201434	0.020659	1.02035	0.979858	1.06251	0.329539	0	0.744497	3	FALSE	2891	372026	0.00771104
173	Neoplasm of uncertain behavior of skin	neoplasms	0.0294725	0.00820435	1.02991	1.01348	1.04661	0.000327763	0	0.425809	4	FALSE	22470	332541	0.0632938
174	Breast cancer	neoplasms	-0.0305921	0.0524766	0.969871	0.875076	1.07493	0.559916	0	0.774979	3	FALSE	413	378629	0.00108959
174.2	Breast cancer [male]	neoplasms	-0.0342552	0.106839	0.966325	0.783757	1.19142	0.748496	0	0.619689	2	FALSE	126	379152	0.00033221
185	Cancer of prostate	neoplasms	-0.00746599	0.00654466	0.992562	0.979911	1.00538	0.253963	0	0.850263	4	FALSE	31161	331375	0.0859528
187	Cancer of other male genital organs	neoplasms	0.0080317	0.0124859	1.00806	0.983694	1.03304	0.520055	0.469267	0.129793	4	FALSE	7053	370460	0.0186828
187.1	Malignant neoplasm of unspecified male genital organ	neoplasms	-0.00200957	0.0134639	0.997992	0.972001	1.02468	0.881351	0	0.429355	3	FALSE	5961	372214	0.0157625
187.2	Malignant neoplasm of testis	neoplasms	0.00245711	0.0130281	1.00246	0.977187	1.02839	0.850406	0.401562	0.188055	3	FALSE	6413	371822	0.0169551
187.8	Neoplasm of uncertain behavior of male genital organs	neoplasms	0.0391859	0.05938	1.03996	0.925708	1.16832	0.509307	0.400264	0.196607	2	FALSE	354	368389	0.000960018
189	Cancer of urinary organs (incl. kidney and bladder)	neoplasms	0.0354178	0.010108	1.03605	1.01573	1.05678	0.000458404	0.557204	0.0794212	4	FALSE	11964	371288	0.0312171
189.1	Cancer of kidney and renal pelvis	neoplasms	0.0409442	0.0166178	1.04179	1.00841	1.07628	0.0137445	0.293245	0.236219	4	FALSE	4314	377221	0.011307
189.11	Malignant neoplasm of kidney, except pelvis	neoplasms	0.0403213	0.0172296	1.04115	1.00657	1.0769	0.0192713	0.178312	0.301697	4	FALSE	4007	377591	0.0105006
189.12	Malignant neoplasm of renal pelvis	neoplasms	-0.00965106	0.042132	0.990395	0.911897	1.07565	0.818817	0	0.537652	3	FALSE	682	376531	0.001808
189.2	Cancer of bladder	neoplasms	0.0315592	0.012312	1.03206	1.00746	1.05727	0.0103689	0	0.677542	4	FALSE	7961	374837	0.0207969
189.21	Malignant neoplasm of bladder	neoplasms	0.0298525	0.0128893	1.0303	1.0046	1.05666	0.0205543	0	0.409435	4	FALSE	7237	375527	0.0189072
189.4	Malignant neoplasm of other urinary organs	neoplasms	0.0418004	0.0368002	1.04269	0.970129	1.12067	0.25601	0.0650393	0.343158	3	FALSE	822	376519	0.0021784
190	Cancer of eye	neoplasms	0.0513825	0.050194	1.05273	0.954091	1.16156	0.305987	0	0.714518	3	FALSE	467	383248	0.00121705
191	Manlignant and unknown neoplasms of brain and nervous system	neoplasms	0.0282871	0.0250597	1.02869	0.979386	1.08048	0.258987	0.178423	0.296066	3	FALSE	1788	381876	0.00466033
191.1	Cancer of brain and nervous system	neoplasms	0.0136425	0.0287609	1.01374	0.958172	1.07252	0.635257	0.500514	0.135057	3	FALSE	1334	382506	0.00347541
191.11	Cancer of brain	neoplasms	0.00217838	0.0303228	1.00218	0.944355	1.06355	0.94273	0.642022	0.0612088	3	FALSE	1190	379113	0.00312908
193	Thyroid cancer	neoplasms	0.0961773	0.031506	1.10095	1.03503	1.17108	0.00226815	0	0.901553	4	FALSE	1223	383050	0.00318263
194	Cancer of other endocrine glands	neoplasms	0.0889817	0.045666	1.09306	0.999478	1.19541	0.0513511	0.560208	0.10292	3	FALSE	595	379635	0.00156484
195	Cancer, suspected or other	neoplasms	0.0237897	0.0095738	1.02407	1.00504	1.04347	0.0129599	0.74686	0.00791086	4	FALSE	12706	357106	0.034358
195.1	Malignant neoplasm, other	neoplasms	0.0131034	0.0107607	1.01319	0.992045	1.03479	0.223333	0.202861	0.288165	4	FALSE	9749	361580	0.0262543
195.3	Malignant neoplasm of head, face, and neck	neoplasms	0.00811626	0.028271	1.00815	0.953807	1.06559	0.774045	0	0.522624	3	FALSE	1662	334044	0.00495076
196	Radiotherapy	neoplasms	-0.0118362	0.0188319	0.988234	0.952423	1.02539	0.529664	0	0.667355	4	FALSE	3292	366238	0.00890861
197	Chemotherapy	neoplasms	0.0357102	0.010301	1.03636	1.01564	1.05749	0.000526967	0	0.946484	4	FALSE	10915	360728	0.0293696
198	Secondary malignant neoplasm	neoplasms	0.0208395	0.008347	1.02106	1.00449	1.0379	0.0125376	0	0.67536	4	FALSE	17052	356822	0.0456089
198.1	Secondary malignancy of lymph nodes	neoplasms	0.0166511	0.0118241	1.01679	0.993498	1.04063	0.159062	0.0746361	0.339373	3	FALSE	8159	362543	0.0220096
198.2	Secondary malignancy of respiratory organs	neoplasms	0.0267424	0.0155932	1.0271	0.996188	1.05898	0.0863443	0	0.914023	3	FALSE	4514	365688	0.0121933
198.3	Secondary malignant neoplasm of digestive systems	neoplasms	-0.0173924	0.0240531	0.982758	0.937503	1.0302	0.469629	0	0.60624	3	FALSE	1832	367582	0.00495921
198.4	Secondary malignant neoplasm of liver	neoplasms	0.0292824	0.0153692	1.02972	0.99916	1.06121	0.056745	0	0.727043	4	FALSE	4612	366392	0.0124311
198.5	Secondary malignancy of brain/spine	neoplasms	-0.0273636	0.0343033	0.973007	0.90974	1.04068	0.425048	0.358381	0.211877	2	FALSE	1000	367606	0.00271292
198.6	Secondary malignancy of bone	neoplasms	0.0331019	0.0147321	1.03366	1.00424	1.06394	0.024645	0.164733	0.309067	4	FALSE	5185	365504	0.0139875
198.7	Secondary malignant neoplasm of skin	neoplasms	0.149169	0.0507478	1.16087	1.05096	1.28227	0.00328832	0	0.400998	3	FALSE	408	365041	0.00111643
199	Neoplasm of uncertain behavior	neoplasms	0.0535775	0.0122	1.05504	1.03011	1.08057	1.1253e-05	0	0.575655	4	TRUE	8642	348713	0.0241832
199.4	Neurofibromatosis	neoplasms	-0.0164239	0.0676304	0.98371	0.861589	1.12314	0.808124	0	0.660198	3	FALSE	263	368581	0.000713039
200	Myeloproliferative disease	neoplasms	0.0126217	0.0181797	1.0127	0.977253	1.04944	0.487509	0.255131	0.258504	4	FALSE	3585	376873	0.00942285
200.1	Polycythemia vera	neoplasms	-0.0342691	0.0300184	0.966311	0.911099	1.02487	0.253618	0	0.558253	3	FALSE	1324	376645	0.00350293
201	Hodgkin's disease	neoplasms	0.0334781	0.0436053	1.03404	0.949342	1.12631	0.442634	0.763847	0.0144864	3	FALSE	625	380599	0.00163946
202	Cancer of other lymphoid, histiocytic tissue	neoplasms	0.0609177	0.0169011	1.06281	1.02818	1.09861	0.000312934	0.351543	0.201292	4	FALSE	4136	377590	0.010835
202.2	Non-Hodgkins lymphoma	neoplasms	0.0592005	0.017224	1.06099	1.02577	1.09742	0.000587982	0.202471	0.288382	4	FALSE	3973	377955	0.0104025
202.21	Nodular lymphoma	neoplasms	0.0685706	0.0399512	1.07098	0.990315	1.15821	0.0860962	0	0.618222	3	FALSE	736	380634	0.00192988
202.22	Reticulosarcoma	neoplasms	0.146227	0.0508638	1.15746	1.04764	1.2788	0.00404181	0	0.507007	2	FALSE	501	380637	0.00131448
202.23	Lymphosarcoma	neoplasms	-0.0486361	0.0940884	0.952528	0.792117	1.14542	0.605212	0	0.912154	2	FALSE	137	377432	0.000362848
202.24	Large cell lymphoma	neoplasms	0.0677886	0.0381191	1.07014	0.9931	1.15315	0.075349	0	0.456522	3	FALSE	718	377474	0.00189851
204	Leukemia	neoplasms	0.0515193	0.0157397	1.05287	1.02089	1.08586	0.00106332	0.204431	0.287291	4	FALSE	4691	377569	0.0122718
204.1	Lymphoid leukemia	neoplasms	0.052699	0.0244917	1.05411	1.00471	1.10595	0.0314204	0.639195	0.0399357	4	FALSE	1974	379568	0.00517374
204.11	Lymphoid leukemia, acute	neoplasms	0.0102724	0.0722035	1.01033	0.877004	1.16391	0.886867	0.371856	0.20352	3	FALSE	207	377420	0.00054816
204.12	Lymphoid leukemia, chronic	neoplasms	0.0598336	0.0263659	1.06166	1.00819	1.11796	0.0232468	0.676029	0.0260253	4	FALSE	1710	379898	0.00448104
204.2	Myeloid leukemia	neoplasms	0.0294843	0.0289423	1.02992	0.973126	1.09004	0.308333	0	0.926431	3	FALSE	1320	380200	0.00345984
204.21	Myeloid leukemia, acute	neoplasms	0.0267396	0.0350477	1.0271	0.958915	1.10013	0.445493	0	0.889913	3	FALSE	870	380597	0.00228067
204.22	Myeloid leukemia, chronic	neoplasms	0.0506345	0.0534588	1.05194	0.947297	1.16814	0.343553	0	0.888679	2	FALSE	415	377177	0.00109907
204.3	Monocytic leukemia	neoplasms	0.0357919	0.0815673	1.03644	0.883312	1.21611	0.660805	0.261454	0.258202	3	FALSE	170	377482	0.00045015
204.4	Multiple myeloma	neoplasms	0.0494913	0.0292125	1.05074	0.992266	1.11265	0.090231	0	0.64477	4	FALSE	1322	380319	0.00346399
208	Benign neoplasm of colon	neoplasms	0.00741975	0.00470549	1.00745	0.998199	1.01678	0.114835	0	0.44529	4	FALSE	73801	285997	0.205118
209	Neuroendocrine tumors	neoplasms	0.0934165	0.0666179	1.09792	0.96353	1.25105	0.160834	0	0.693372	3	FALSE	285	232745	0.00122302
210	Benign neoplasm of lip, oral cavity, and pharynx	neoplasms	0.0169954	0.0256749	1.01714	0.967223	1.06963	0.508006	0.222308	0.276414	3	FALSE	1818	380007	0.00476134
211	Benign neoplasm of other parts of digestive system	neoplasms	-0.0212028	0.0142411	0.97902	0.952072	1.00673	0.136529	0	0.463042	3	FALSE	5463	368963	0.0145903
212	Benign neoplasm of respiratory and intrathoracic organs	neoplasms	-0.0247395	0.037265	0.975564	0.906851	1.04948	0.506767	0.308614	0.235423	3	FALSE	847	383378	0.00220444
213	Benign neoplasm of bone and articular cartilage	neoplasms	0.0513738	0.0485537	1.05272	0.957155	1.15782	0.290018	0.669359	0.0485858	3	FALSE	494	369007	0.00133694
214	Lipoma	neoplasms	0.00239897	0.0107685	1.0024	0.981467	1.02378	0.82371	0	0.530239	4	FALSE	10388	367306	0.0275037
214.1	Lipoma of skin and subcutaneous tissue	neoplasms	0.000207183	0.0143328	1.00021	0.972501	1.0287	0.988467	0	0.546402	3	FALSE	5738	373321	0.0151375
215	Other benign neoplasm of connective and other soft tissue	neoplasms	-0.0312617	0.0331172	0.969222	0.908309	1.03422	0.345184	0.378128	0.200278	3	FALSE	1110	377207	0.00293405
216	Benign neoplasm of skin	neoplasms	0.0321527	0.00831788	1.03268	1.01598	1.04965	0.000110863	0.563954	0.0758222	4	FALSE	19464	344095	0.0535374
216.1	Screening for malignant neoplasms of the skin	neoplasms	-0.0468644	0.016799	0.954217	0.92331	0.986158	0.00527541	0	0.636688	2	FALSE	4873	368102	0.0130652
217	Vascular hamartomas and non-neoplastic nevi	neoplasms	0.0315465	0.0161078	1.03205	0.999976	1.06515	0.0501759	0.69464	0.0378234	3	FALSE	5050	365675	0.013622
217.1	Nevus, non-neoplastic	neoplasms	0.0348418	0.0164739	1.03546	1.00256	1.06943	0.0344328	0.690152	0.0396608	3	FALSE	4826	366097	0.0130108
222	Benign neoplasm of male genital organs	neoplasms	0.0211449	0.0262358	1.02137	0.970177	1.07526	0.420268	0.35081	0.214561	2	FALSE	1888	364389	0.00515457
223	Benign neoplasm of kidney and other urinary organs	neoplasms	0.00981953	0.0414988	1.00987	0.930981	1.09544	0.81295	0	0.729241	2	FALSE	733	368590	0.00198471
224	Benign neoplasm of eye	neoplasms	-0.0186079	0.0130744	0.981564	0.956731	1.00704	0.15467	0	0.472092	4	FALSE	8052	371644	0.0212064
224.1	Benign neoplasm of eye, uveal	neoplasms	-0.0202488	0.0134592	0.979955	0.954442	1.00615	0.132464	0	0.639265	4	FALSE	7601	372460	0.0199994
225	Benign neoplasm of brain and other parts of nervous system	neoplasms	3.69081e-06	0.0272803	1	0.947939	1.05493	0.999892	0.255491	0.261017	3	FALSE	1603	382070	0.00417804
225.1	Benign neoplasm of brain, cranial nerves, meninges	neoplasms	0.0131166	0.0282581	1.0132	0.958613	1.0709	0.642524	0.319339	0.230119	3	FALSE	1494	382238	0.00389334
225.2	Benign neoplasm of spinal cord, meninges	neoplasms	-0.181706	0.117969	0.833846	0.661715	1.05075	0.12349	0.66705	0.0830873	2	FALSE	104	380185	0.000273476
226	Benign neoplasm of thyroid glands	neoplasms	0.0686066	0.0613846	1.07101	0.949609	1.20794	0.263716	0	0.439843	2	FALSE	362	383523	0.000942991
227	Benign neoplasm of other endocrine glands and related structures	neoplasms	0.0591852	0.0211952	1.06097	1.0178	1.10597	0.00523214	0	0.40326	4	FALSE	2726	380822	0.00710732
227.1	Benign neoplasm of adrenal gland	neoplasms	-0.0104893	0.0315288	0.989566	0.930266	1.05264	0.739368	0	0.601911	3	FALSE	1261	382363	0.00328707
227.2	Benign neoplasm of parathyroid gland	neoplasms	0.0582654	0.0589937	1.06	0.944254	1.18993	0.323321	0	0.684319	2	FALSE	360	383910	0.000936841
227.3	Benign neoplasm of pituitary gland and craniopharyngeal duct (pouch)	neoplasms	0.150416	0.0333231	1.16232	1.08883	1.24076	6.36616e-06	0	0.416083	4	TRUE	1080	383347	0.00280938
228	Hemangioma and lymphangioma, any site	neoplasms	-0.00315219	0.0162915	0.996853	0.965525	1.0292	0.846578	0	0.881973	4	FALSE	4706	372156	0.0124873
228.1	Hemangioma of skin and subcutaneous tissue	neoplasms	-0.00656567	0.0235112	0.993456	0.948715	1.04031	0.780047	0	0.697567	3	FALSE	2394	224571	0.0105479
229	Benign neoplasm of unspecified sites	neoplasms	0.0229621	0.0546855	1.02323	0.919229	1.13899	0.674563	0	0.691368	3	FALSE	429	382866	0.00111924
230	Kaposi's sarcoma	neoplasms	-0.0274181	0.110539	0.972954	0.783432	1.20832	0.804104	0.879171	0.00401691	2	FALSE	131	385082	0.000340072
240	Simple and unspecified goiter	endocrine/metabolic	0.0225326	0.0469016	1.02279	0.93296	1.12127	0.630926	0	0.55746	2	FALSE	594	377912	0.00156933
241	Nontoxic nodular goiter	endocrine/metabolic	0.0670388	0.0144356	1.06934	1.03951	1.10002	3.41723e-06	0	0.843131	4	TRUE	6258	371564	0.0165634
241.1	Nontoxic uninodular goiter	endocrine/metabolic	0.068339	0.0168544	1.07073	1.03594	1.10669	5.02067e-05	0.198975	0.290325	4	FALSE	4639	372822	0.01229
241.2	Nontoxic multinodular goiter	endocrine/metabolic	0.0586069	0.0235311	1.06036	1.01257	1.11041	0.0127522	0.366079	0.19247	4	FALSE	2304	375917	0.00609168
242	Thyrotoxicosis with or without goiter	endocrine/metabolic	0.0432783	0.0205664	1.04423	1.00297	1.08718	0.035351	0.243631	0.265124	4	FALSE	2862	375510	0.00756398
242.1	Graves' disease	endocrine/metabolic	0.0199526	0.0379378	1.02015	0.947049	1.0989	0.598938	0.328623	0.215124	4	FALSE	842	378316	0.00222071
242.2	Toxic multinodular goiter	endocrine/metabolic	0.308606	0.0916623	1.36153	1.13764	1.62948	0.000760524	0	0.485911	2	FALSE	174	379037	0.000458847
242.3	Exophthalmos	endocrine/metabolic	0.0115494	0.0670082	1.01162	0.887112	1.15359	0.863156	0	0.86985	2	FALSE	285	378612	0.000752183
244	Hypothyroidism	endocrine/metabolic	0.020638	0.00690299	1.02085	1.00713	1.03476	0.00279234	0	0.421883	4	FALSE	29052	350100	0.0766236
244.1	Secondary hypothyroidism	endocrine/metabolic	0.0693146	0.0235865	1.07177	1.02335	1.12248	0.00329552	0	0.916882	4	FALSE	2169	376695	0.00572501
244.2	Acquired hypothyroidism	endocrine/metabolic	0.0187997	0.0257963	1.01898	0.968739	1.07182	0.466138	0.0241908	0.3803	4	FALSE	1929	375273	0.00511397
244.4	Hypothyroidism NOS	endocrine/metabolic	0.018972	0.00707483	1.01915	1.00512	1.03338	0.00732677	0	0.567171	4	FALSE	27584	351350	0.0727937
244.5	Congenital hypothyroidism	endocrine/metabolic	0.0974544	0.124641	1.10236	0.863434	1.4074	0.434286	0.520724	0.148608	2	FALSE	94	379185	0.000247839
245	Thyroiditis	endocrine/metabolic	0.0595124	0.0375647	1.06132	0.985986	1.14241	0.113133	0.0463291	0.369696	4	FALSE	863	377685	0.00227976
245.2	Chronic thyroiditis	endocrine/metabolic	0.0881102	0.0499276	1.09211	0.990301	1.20438	0.0776042	0	0.470892	4	FALSE	493	378527	0.00130072
245.21	Chronic lymphocytic thyroiditis	endocrine/metabolic	0.0973799	0.0510738	1.10228	0.997281	1.21833	0.0565657	0	0.605689	4	FALSE	470	378598	0.00123988
246	Other disorders of thyroid	endocrine/metabolic	0.0295594	0.0287652	1.03	0.973537	1.08974	0.304135	0	0.889709	4	FALSE	1516	375412	0.00402199
246.7	Abnormal results of function study of thyroid	endocrine/metabolic	-0.016213	0.0277502	0.983918	0.931832	1.03891	0.559054	0	0.613832	3	FALSE	1697	374384	0.00451233
249	Secondary diabetes mellitus	endocrine/metabolic	0.0450386	0.0214278	1.04607	1.00305	1.09094	0.0355638	0	0.720743	3	FALSE	2877	225935	0.0125736
250	Diabetes mellitus	endocrine/metabolic	-0.0269263	0.00446422	0.973433	0.964953	0.981988	1.62368e-09	0	0.913957	4	TRUE	87547	287498	0.233431
250.1	Type 1 diabetes	endocrine/metabolic	-0.00812212	0.0114434	0.991911	0.969911	1.01441	0.477851	0.398387	0.172781	4	FALSE	9535	352108	0.0263658
250.11	Type 1 diabetes with ketoacidosis	endocrine/metabolic	-0.0711947	0.0480994	0.931281	0.847497	1.02335	0.138832	0.468618	0.152303	3	FALSE	484	365819	0.00132131
250.12	Type 1 diabetes with renal manifestations	endocrine/metabolic	-0.0667453	0.0485658	0.935433	0.850498	1.02885	0.16934	0	0.833416	2	FALSE	529	365365	0.00144577
250.13	Type 1 diabetes with ophthalmic manifestations	endocrine/metabolic	-0.058043	0.0339836	0.943609	0.882806	1.0086	0.0876419	0.826485	0.0163654	2	FALSE	1129	363828	0.00309352
250.14	Type 1 diabetes with neurological manifestations	endocrine/metabolic	0.0765961	0.0278452	1.07961	1.02226	1.14016	0.00594531	0.285163	0.246863	3	FALSE	1663	363009	0.00456026
250.15	Diabetes type 1 with peripheral circulatory disorders	endocrine/metabolic	-0.0312094	0.0819801	0.969273	0.8254	1.13822	0.703429	0	0.877085	2	FALSE	195	365804	0.000532788
250.2	Type 2 diabetes	endocrine/metabolic	-0.0270566	0.00449201	0.973306	0.964775	0.981913	1.70932e-09	0	0.632853	4	TRUE	86449	288538	0.230539
250.21	Type 2 diabetes with ketoacidosis	endocrine/metabolic	-0.0743411	0.0536326	0.928355	0.835722	1.03126	0.165711	0.856729	0.00824347	2	FALSE	447	228546	0.00195202
250.22	Type 2 diabetes with renal manifestations	endocrine/metabolic	-0.0284963	0.0115925	0.971906	0.950072	0.994241	0.0139648	0.556134	0.0799964	4	FALSE	10235	351017	0.028332
250.23	Type 2 diabetes with ophthalmic manifestations	endocrine/metabolic	-0.0422463	0.0100954	0.958634	0.939852	0.977791	2.85536e-05	0	0.446553	4	TRUE	13269	346795	0.0368518
250.24	Type 2 diabetes with neurological manifestations	endocrine/metabolic	0.0650496	0.00782109	1.06721	1.05098	1.0837	9.00573e-17	0	0.855408	4	TRUE	24735	334306	0.0688919
250.25	Diabetes type 2 with peripheral circulatory disorders	endocrine/metabolic	0.0112768	0.0183725	1.01134	0.975571	1.04842	0.539356	0	0.680879	3	FALSE	3992	358884	0.011001
250.3	Insulin pump user	endocrine/metabolic	0.0152453	0.015842	1.01536	0.98432	1.04738	0.335884	0	0.905568	3	FALSE	5147	357164	0.014206
250.4	Abnormal glucose	endocrine/metabolic	-0.0163498	0.00686248	0.983783	0.97064	0.997105	0.0171961	0.619795	0.0483303	4	FALSE	31957	316360	0.0917469
250.41	Impaired fasting glucose	endocrine/metabolic	-0.00338337	0.00912634	0.996622	0.978954	1.01461	0.710842	0.802453	0.00633235	3	FALSE	17361	339152	0.0486967
250.42	Other abnormal glucose	endocrine/metabolic	-0.026146	0.00946344	0.974193	0.95629	0.992431	0.00573	0.593978	0.0604865	4	FALSE	15140	336108	0.0431034
250.5	Glycosuria or Acetonuria	endocrine/metabolic	0.00215052	0.114581	1.00215	0.800575	1.25449	0.985026	0	0.338166	2	FALSE	104	365985	0.000284084
250.6	Polyneuropathy in diabetes	endocrine/metabolic	0.0842649	0.0134144	1.08792	1.05969	1.1169	3.34937e-10	0	0.7413	3	TRUE	7476	353942	0.0206852
250.7	Diabetic retinopathy	endocrine/metabolic	-0.0440724	0.0107543	0.956885	0.936926	0.977268	4.16509e-05	0.671759	0.047523	3	FALSE	12176	213336	0.0539927
251	Other disorders of pancreatic internal secretion	endocrine/metabolic	0.0319484	0.0663302	1.03246	0.906598	1.17581	0.63005	0	0.978568	2	FALSE	268	381087	0.000702757
251.1	Hypoglycemia	endocrine/metabolic	-0.0335298	0.0188861	0.967026	0.931885	1.00349	0.0758367	0.360521	0.195847	4	FALSE	3294	359014	0.00909171
252	Disorders of parathyroid gland	endocrine/metabolic	0.0325912	0.0217346	1.03313	0.990042	1.07809	0.133742	0	0.569804	4	FALSE	2639	378394	0.00692591
252.1	Hyperparathyroidism	endocrine/metabolic	0.0279305	0.0228643	1.02832	0.983259	1.07545	0.221868	0.219306	0.278955	4	FALSE	2390	378750	0.00627066
252.2	Hypoparathyroidism	endocrine/metabolic	0.0493719	0.0694171	1.05061	0.916968	1.20373	0.476938	0.0567275	0.303183	2	FALSE	273	381588	0.00071492
253	Disorders of the pituitary gland and its hypothalamic control	endocrine/metabolic	-0.00268029	0.01863	0.997323	0.961564	1.03441	0.885604	0.903962	7.57525e-07	4	FALSE	3519	376589	0.0092579
253.1	Pituitary hyperfunction	endocrine/metabolic	0.0531401	0.0503433	1.05458	0.95549	1.16394	0.291172	0	0.63104	3	FALSE	474	381305	0.00124156
253.11	Acromegaly and gigantism	endocrine/metabolic	-0.0132052	0.10798	0.986882	0.798642	1.21949	0.902667	0	0.886487	2	FALSE	120	378545	0.000316903
253.2	Pituitary hypofunction	endocrine/metabolic	0.00105828	0.0379287	1.00106	0.92934	1.07831	0.977741	0	0.679631	4	FALSE	799	381090	0.00209223
253.3	Diabetes insipidus	endocrine/metabolic	0.0969428	0.0716977	1.1018	0.957354	1.26803	0.176342	0	0.89727	3	FALSE	233	378206	0.000615687
253.4	Anterior pituitary disorders	endocrine/metabolic	0.015051	0.0299537	1.01516	0.957282	1.07655	0.615333	0	0.581003	3	FALSE	1431	230163	0.00617892
253.7	Other disorders of neurohypophysis	endocrine/metabolic	-0.000434813	0.0483789	0.999565	0.90914	1.09898	0.992829	0.703647	0.0342404	3	FALSE	488	381093	0.00127889
255	Disorders of adrenal glands	endocrine/metabolic	0.0181762	0.0212458	1.01834	0.976808	1.06164	0.392263	0	0.461075	4	FALSE	2681	377445	0.00705292
255.1	Adrenal hyperfunction	endocrine/metabolic	-0.0969543	0.04927	0.907598	0.824052	0.999613	0.0490892	0	0.481588	4	FALSE	492	381190	0.00128903
255.11	Cushing's syndrome	endocrine/metabolic	-0.0935691	0.114842	0.910675	0.727126	1.14056	0.415207	0.199006	0.263849	2	FALSE	121	381720	0.000316886
255.12	Hyperaldosteronism	endocrine/metabolic	-0.0686929	0.0639561	0.933613	0.823621	1.05829	0.282794	0	0.460613	2	FALSE	334	381490	0.000874749
255.2	Adrenal hypofunction	endocrine/metabolic	0.00451258	0.0336541	1.00452	0.940402	1.07302	0.893334	0.0530312	0.366441	4	FALSE	1026	380337	0.00269035
255.21	Glucocorticoid deficiency	endocrine/metabolic	-0.0063356	0.0354655	0.993684	0.926958	1.06521	0.858219	0	0.495763	4	FALSE	920	380552	0.00241171
257	Testicular dysfunction	endocrine/metabolic	0.0234771	0.010562	1.02375	1.00278	1.04517	0.0262309	0	0.768109	4	FALSE	12154	365474	0.0321851
257.1	Testicular hypofunction	endocrine/metabolic	0.0205895	0.0107438	1.0208	0.999532	1.04253	0.0553121	0	0.759346	4	FALSE	11716	366644	0.0309652
258	Iatrogenic endocrine disorders	endocrine/metabolic	-0.00436085	0.0818022	0.995649	0.848156	1.16879	0.957485	0	0.390596	2	FALSE	187	381669	0.000489713
259	Other endocrine disorders	endocrine/metabolic	-0.0622841	0.0412034	0.939616	0.866718	1.01864	0.130629	0.681513	0.0242031	4	FALSE	719	379735	0.00188985
259.1	Nonspecific abnormal results of other endocrine function study	endocrine/metabolic	-0.133313	0.0960112	0.875191	0.725067	1.0564	0.16498	0	0.820792	2	FALSE	139	378025	0.000367565
259.2	Carcinoid syndrome	endocrine/metabolic	0.108859	0.086283	1.115	0.941526	1.32045	0.207076	0	0.461048	4	FALSE	162	381738	0.000424195
259.3	Delay in sexual development and puberty NEC	endocrine/metabolic	-0.0360755	0.0475926	0.964567	0.878662	1.05887	0.448447	0	0.666905	2	FALSE	572	377787	0.00151179
260	Protein-calorie malnutrition	endocrine/metabolic	-0.0258069	0.0136559	0.974523	0.948786	1.00096	0.058786	0.315974	0.222706	4	FALSE	6785	368356	0.0180865
260.1	Cachexia	endocrine/metabolic	-0.00145887	0.0505223	0.998542	0.904403	1.10248	0.976964	0.213911	0.281989	4	FALSE	460	379539	0.00121053
260.2	severe protein-calorie malnutrition	endocrine/metabolic	-0.0194855	0.0308482	0.980703	0.923165	1.04183	0.527611	0	0.594383	2	FALSE	1254	378085	0.00330575
260.22	Nutritional marasmus	endocrine/metabolic	0.00116819	0.0816245	1.00117	0.853156	1.17486	0.988581	0	0.329651	2	FALSE	173	377762	0.000457751
260.3	Adult failure to thrive	endocrine/metabolic	-0.00858817	0.0291935	0.991449	0.936312	1.04983	0.768619	0.0548452	0.303665	2	FALSE	1459	228904	0.00633348
260.6	Anorexia	endocrine/metabolic	0.0488205	0.0242011	1.05003	1.00139	1.10104	0.0436657	0	0.958879	3	FALSE	1894	377073	0.0049978
261	Vitamin deficiency	endocrine/metabolic	-0.00815899	0.00636356	0.991874	0.97958	1.00432	0.199793	0	0.567483	4	FALSE	38358	327126	0.104951
261.2	Vitamin B-complex deficiencies	endocrine/metabolic	0.0195905	0.0121373	1.01978	0.995811	1.04433	0.106512	0.210916	0.283668	4	FALSE	8915	367776	0.0236666
261.4	Vitamin D deficiency	endocrine/metabolic	-0.0144307	0.00702275	0.985673	0.972199	0.999334	0.0398939	0	0.562229	4	FALSE	30530	335818	0.0833361
262	Mineral deficiency NEC	endocrine/metabolic	-0.0158765	0.0321527	0.984249	0.924137	1.04827	0.621458	0	0.764831	4	FALSE	1171	378472	0.00308448
263	Other nutritional deficiency	endocrine/metabolic	-0.0458335	0.0481192	0.955201	0.869232	1.04967	0.340844	0.641012	0.0391851	4	FALSE	508	378896	0.00133894
264	Lack of normal physiological development	endocrine/metabolic	-0.284719	0.0344074	0.752225	0.70317	0.804703	1.28506e-16	0.106634	0.326488	3	TRUE	1246	230242	0.00538257
264.1	Short stature	endocrine/metabolic	-0.644633	0.0558117	0.524855	0.470471	0.585527	7.37046e-31	0	0.973743	2	TRUE	370	33808	0.0108257
264.2	Failure to thrive (childhood)	endocrine/metabolic	-0.223045	0.0487	0.800079	0.727242	0.88021	4.65007e-06	0	0.354338	2	TRUE	548	231203	0.00236461
269	Proteinuria	endocrine/metabolic	-0.0256822	0.0160976	0.974645	0.944374	1.00589	0.110622	0	0.402927	4	FALSE	4945	375581	0.0129952
270	Disorders of protein plasma/amino-acid transport and metabolism	endocrine/metabolic	0.0553005	0.0178086	1.05686	1.02061	1.0944	0.00190105	0	0.656576	4	FALSE	3955	376870	0.0103853
270.1	Disturbances of amino-acid transport	endocrine/metabolic	0.07605	0.085019	1.07902	0.913397	1.27467	0.371051	0.714247	0.0302118	3	FALSE	173	383776	0.000450581
270.2	Disorders of amino-acid metabolism	endocrine/metabolic	0.00790157	0.0358124	1.00793	0.939611	1.08122	0.825375	0.523658	0.147363	2	FALSE	1034	381206	0.00270511
270.21	Disorders of urea cycle metabolism	endocrine/metabolic	0.0634046	0.104131	1.06546	0.86876	1.30669	0.542595	0	0.483677	2	FALSE	121	380251	0.00031811
270.3	Disorders of plasma protein metabolism	endocrine/metabolic	0.0674422	0.021201	1.06977	1.02623	1.11516	0.00146726	0	0.906633	4	FALSE	2732	380029	0.00713761
270.32	Paraproteinemia	endocrine/metabolic	0.0790986	0.0240921	1.08231	1.03239	1.13464	0.00102646	0	0.988053	4	FALSE	2113	381836	0.00550334
270.33	Amyloidosis	endocrine/metabolic	-0.0376321	0.0553411	0.963067	0.864072	1.0734	0.496503	0	0.991587	4	FALSE	368	383804	0.000957904
270.34	Alpha-1-antitrypsin deficiency	endocrine/metabolic	0.116415	0.0921346	1.12346	0.937849	1.34581	0.2064	0	0.700654	2	FALSE	141	232862	0.000605142
270.35	Macroglobulinemia	endocrine/metabolic	0.167429	0.0787633	1.18226	1.01314	1.37961	0.0335263	0.451884	0.176787	2	FALSE	207	383971	0.000538813
270.38	Other specified disorders of plasma protein metabolism	endocrine/metabolic	-0.0175999	0.0640654	0.982554	0.86661	1.11401	0.783533	0.00928988	0.315052	2	FALSE	312	231605	0.00134531
271	Disorders of carbohydrate transport and metabolism	endocrine/metabolic	0.0171475	0.0168726	1.0173	0.984204	1.0515	0.30949	0	0.789662	4	FALSE	4715	375248	0.0124091
271.3	Intestinal disaccharidase deficiencies and disaccharide malabsorption	endocrine/metabolic	0.0170604	0.0172993	1.01721	0.983296	1.05229	0.32404	0	0.523637	3	FALSE	4503	375649	0.0118453
272	Disorders of lipoid metabolism	endocrine/metabolic	-0.0712694	0.0043584	0.931211	0.92329	0.9392	4.19489e-60	0.794572	0.0021887	4	TRUE	184616	185349	0.499009
272.1	Hyperlipidemia	endocrine/metabolic	-0.0714003	0.0043611	0.931089	0.923164	0.939082	3.02653e-60	0.782118	0.00323715	4	TRUE	184267	185559	0.498253
272.11	Hypercholesterolemia	endocrine/metabolic	-0.0635253	0.00493133	0.93845	0.929424	0.947565	5.68571e-38	0	0.696041	4	TRUE	58622	307837	0.159969
272.12	Hyperglyceridemia	endocrine/metabolic	-0.0235433	0.0133571	0.976732	0.951493	1.00264	0.0779673	0.468011	0.130545	4	FALSE	7600	337255	0.0220382
272.13	Mixed hyperlipidemia	endocrine/metabolic	-0.051325	0.0060634	0.94997	0.938747	0.961327	2.5676e-17	0	0.954152	4	TRUE	45854	287356	0.137613
272.9	Unspecified disorder of lipoid metabolism	endocrine/metabolic	-0.0506014	0.0295983	0.950658	0.897078	1.00744	0.0873388	0	0.774631	3	FALSE	1409	347235	0.00404137
274	Gout and other crystal arthropathies	endocrine/metabolic	-0.00554519	0.00747913	0.99447	0.979999	1.00916	0.458438	0.0578944	0.364065	4	FALSE	24155	354874	0.0637286
274.1	Gout	endocrine/metabolic	-0.00870826	0.00762145	0.99133	0.976631	1.00625	0.253205	0	0.404695	4	FALSE	23081	356725	0.0607705
274.11	Gouty arthropathy	endocrine/metabolic	-0.0239199	0.0190535	0.976364	0.940575	1.01351	0.209331	0	0.586455	4	FALSE	3565	373505	0.00945448
274.2	Crystal arthropathies	endocrine/metabolic	0.0192176	0.0295733	1.0194	0.961996	1.08024	0.515802	0	0.773594	3	FALSE	1485	377572	0.00391762
274.21	Chondrocalcinosis	endocrine/metabolic	0.0456684	0.0328308	1.04673	0.981495	1.1163	0.164219	0	0.486409	3	FALSE	1203	378070	0.00317186
275	Disorders of mineral metabolism	endocrine/metabolic	-0.0110459	0.00985316	0.989015	0.970098	1.0083	0.262265	0	0.604528	4	FALSE	13050	362262	0.0347711
275.1	Disorders of iron metabolism	hematopoietic	0.00943071	0.0246159	1.00948	0.961928	1.05937	0.701635	0	0.525793	4	FALSE	1948	380220	0.00509723
275.11	Hereditary hemochromatosis	hematopoietic	0.0528473	0.0496545	1.05427	0.956501	1.16203	0.287193	0	0.379987	2	FALSE	529	381747	0.00138382
275.3	Disorders of magnesium metabolism	endocrine/metabolic	-0.0078348	0.0160214	0.992196	0.961524	1.02385	0.624827	0	0.916889	4	FALSE	4806	373552	0.0127023
275.5	Disorders of calcium/phosphorus metabolism	endocrine/metabolic	-0.00801336	0.0164799	0.992019	0.960488	1.02458	0.626789	0	0.829634	4	FALSE	4349	374593	0.0114767
275.51	Hypocalcemia	endocrine/metabolic	0.0603851	0.0371235	1.06225	0.987701	1.14242	0.103822	0	0.613837	3	FALSE	899	379668	0.00236226
275.53	Disorders of phosphorus metabolism	endocrine/metabolic	-0.0486017	0.0308243	0.95256	0.896716	1.01188	0.114857	0	0.406997	3	FALSE	1312	378639	0.00345308
275.6	Hypercalcemia	endocrine/metabolic	-0.049556	0.0242558	0.951652	0.907469	0.997986	0.0410465	0	0.795057	3	FALSE	2191	378198	0.00575989
276	Disorders of fluid, electrolyte, and acid-base balance	endocrine/metabolic	-0.0327221	0.00582322	0.967807	0.956824	0.978917	1.91791e-08	0.147151	0.318484	4	TRUE	42602	318344	0.118029
276.1	Electrolyte imbalance	endocrine/metabolic	-0.0453256	0.006736	0.955686	0.943152	0.968387	1.71002e-11	0	0.47187	4	TRUE	30236	332208	0.0834225
276.11	Hyperosmolality and/or hypernatremia	endocrine/metabolic	-0.0651676	0.0282454	0.93691	0.886453	0.99024	0.0210443	0.171269	0.299194	3	FALSE	1398	371946	0.00374454
276.12	Hyposmolality and/or hyponatremia	endocrine/metabolic	-0.0441901	0.01111	0.956772	0.936163	0.977834	6.96357e-05	0	0.568975	4	FALSE	9904	359845	0.0267857
276.13	Hyperpotassemia	endocrine/metabolic	-0.0527534	0.0118658	0.948614	0.926807	0.970934	8.75435e-06	0	0.545549	4	TRUE	8990	358829	0.0244414
276.14	Hypopotassemia	endocrine/metabolic	-0.0454251	0.0103363	0.955591	0.936427	0.975148	1.10919e-05	0	0.663305	4	TRUE	11925	353623	0.0326223
276.4	Acid-base balance disorder	endocrine/metabolic	-0.0525843	0.0133069	0.948774	0.924349	0.973845	7.76108e-05	0	0.564741	4	FALSE	6784	362640	0.0183637
276.41	Acidosis	endocrine/metabolic	-0.0600201	0.0144001	0.941746	0.915538	0.968704	3.07221e-05	0	0.435195	4	TRUE	5743	364212	0.0155235
276.42	Alkalosis	endocrine/metabolic	-0.0217111	0.0391905	0.978523	0.906175	1.05665	0.579586	0	0.841414	3	FALSE	737	368904	0.00199383
276.5	Hypovolemia	endocrine/metabolic	-0.00789566	0.00943723	0.992135	0.973953	1.01066	0.402789	0	0.807751	4	FALSE	14121	348704	0.0389196
276.6	Fluid overload	endocrine/metabolic	-0.0157743	0.017472	0.984349	0.951212	1.01864	0.366613	0	0.970289	3	FALSE	3813	368201	0.0102496
276.8	Polydipsia	endocrine/metabolic	-0.0188349	0.0883185	0.981341	0.82536	1.1668	0.831123	0	0.795979	2	FALSE	155	370470	0.000418212
277	Other disorders of metabolism	endocrine/metabolic	0.10308	0.0195647	1.10858	1.06688	1.15192	1.37408e-07	0.903956	7.58308e-07	4	TRUE	3155	378027	0.00827689
277.4	Disorders of bilirubin excretion	endocrine/metabolic	0.0901121	0.028406	1.0943	1.03504	1.15695	0.00151242	0.168043	0.307278	4	FALSE	1474	380845	0.00385542
277.5	Other disorders of lipoid metabolism	endocrine/metabolic	-0.0519125	0.0212798	0.949412	0.910628	0.989847	0.014707	0	0.432886	4	FALSE	2901	376405	0.00764818
277.51	Lipoprotein disorders	endocrine/metabolic	-0.0583502	0.0451501	0.94332	0.86343	1.0306	0.196232	0.0382314	0.373602	4	FALSE	622	382124	0.0016251
277.7	Dysmetabolic syndrome X	endocrine/metabolic	-0.0264959	0.028413	0.973852	0.921102	1.02962	0.351064	0.599375	0.082406	3	FALSE	1604	380295	0.00420006
278	Overweight, obesity and other hyperalimentation	endocrine/metabolic	-0.0165938	0.00461592	0.983543	0.974685	0.992482	0.00032451	0.714348	0.0147454	4	FALSE	95162	270081	0.260544
278.1	Obesity	endocrine/metabolic	-0.017343	0.00466914	0.982807	0.973854	0.991842	0.000203702	0.770243	0.00451442	4	FALSE	86079	282011	0.233853
278.11	Morbid obesity	endocrine/metabolic	0.00552793	0.0085955	1.00554	0.988745	1.02263	0.520147	0.838834	0.00201972	3	FALSE	19489	344941	0.053478
278.3	Localized adiposity	endocrine/metabolic	-0.0801134	0.0871275	0.923012	0.778116	1.09489	0.357836	0	0.525704	2	FALSE	186	372358	0.00049927
278.4	Abnormal weight gain	endocrine/metabolic	0.0558379	0.0326689	1.05743	0.991841	1.12735	0.0874129	0	0.575566	4	FALSE	1166	368041	0.00315812
279	Disorders involving the immune mechanism	endocrine/metabolic	0.0428168	0.0280845	1.04375	0.987847	1.10281	0.127367	0.287264	0.239749	4	FALSE	1468	381420	0.00383402
279.1	Immunity deficiency	endocrine/metabolic	0.0411409	0.0313668	1.042	0.979869	1.10807	0.189652	0	0.478357	4	FALSE	1154	382030	0.00301161
279.11	Deficiency of humoral immunity	endocrine/metabolic	0.0167311	0.049314	1.01687	0.923188	1.12006	0.734401	0	0.559745	4	FALSE	480	384030	0.00124834
279.7	Other immunological findings	endocrine/metabolic	0.0479289	0.0322535	1.0491	0.984829	1.11756	0.137277	0.603004	0.0561181	4	FALSE	1142	382332	0.00297804
280	Iron deficiency anemias	hematopoietic	-0.0156549	0.00814576	0.984467	0.968874	1.00031	0.0546243	0.199242	0.290177	4	FALSE	19016	349664	0.0515786
280.1	Iron deficiency anemias, unspecified or not due to blood loss	hematopoietic	-0.018989	0.00844198	0.98119	0.965089	0.99756	0.0244903	0	0.539063	4	FALSE	17547	351838	0.0475033
280.2	Iron deficiency anemia secondary to blood loss (chronic)	hematopoietic	-0.00570444	0.0237164	0.994312	0.949151	1.04162	0.809922	0.409709	0.165874	4	FALSE	2213	365080	0.00602516
281	Other deficiency anemia	hematopoietic	0.0227488	0.0135948	1.02301	0.996111	1.05063	0.0942595	0.71234	0.0152504	4	FALSE	7044	358223	0.0192845
281.1	Megaloblastic anemia	hematopoietic	0.022744	0.0148926	1.023	0.993576	1.05331	0.126713	0.647262	0.036652	4	FALSE	5812	361252	0.0158338
281.11	Pernicious anemia	hematopoietic	0.0471448	0.0372015	1.04827	0.97456	1.12756	0.205054	0.435664	0.169994	3	FALSE	828	369481	0.00223597
281.12	Other vitamin B12 deficiency anemia	hematopoietic	0.0233711	0.0172364	1.02365	0.989642	1.05882	0.175126	0.753781	0.0172245	3	FALSE	4478	362407	0.0122055
281.13	Folate-deficiency anemia	hematopoietic	-0.0080742	0.0442738	0.991958	0.90951	1.08188	0.855293	0.382048	0.203336	2	FALSE	596	369624	0.00160985
281.9	Deficiency anemias	hematopoietic	0.00328569	0.0329361	1.00329	0.940571	1.07019	0.920535	0.337189	0.209967	4	FALSE	1190	367073	0.00323139
282	Hereditary hemolytic anemias	hematopoietic	0.042085	0.0442351	1.04298	0.956366	1.13744	0.341405	0	0.890272	4	FALSE	622	369226	0.00168177
282.8	Other hemoglobinopathies	hematopoietic	0.0145794	0.0565144	1.01469	0.908294	1.13354	0.796425	0	0.941646	3	FALSE	416	369634	0.00112417
282.9	Other hereditary hemolytic anemias	hematopoietic	0.0799404	0.0787299	1.08322	0.928331	1.26396	0.309927	0.412922	0.182072	3	FALSE	181	370072	0.000488855
283	Acquired hemolytic anemias	hematopoietic	-0.0750396	0.0533232	0.927707	0.835645	1.02991	0.15935	0	0.742134	3	FALSE	416	369787	0.00112371
283.1	Autoimmune hemolytic anemias	hematopoietic	-0.0422021	0.0797293	0.958676	0.819985	1.12082	0.596585	0.264424	0.243628	2	FALSE	208	367189	0.000566145
284	Aplastic anemia	hematopoietic	0.0444732	0.0197382	1.04548	1.0058	1.08671	0.0242495	0	0.880269	4	FALSE	3085	366101	0.00835622
284.1	Pancytopenia	hematopoietic	0.0540075	0.0238059	1.05549	1.00738	1.10591	0.0232891	0.10238	0.328225	3	FALSE	2207	228831	0.00955254
285	Other anemias	hematopoietic	-0.0142041	0.00572224	0.985896	0.974901	0.997016	0.0130554	0	0.823049	4	FALSE	45252	316137	0.125217
285.1	Acute posthemorrhagic anemia	hematopoietic	-0.0301226	0.0166348	0.970327	0.939201	1.00248	0.0701693	0	0.484183	4	FALSE	4450	359551	0.0122252
285.2	Anemia of chronic disease	hematopoietic	-0.0124486	0.0129768	0.987629	0.962826	1.01307	0.337408	0	0.76336	4	FALSE	7648	357788	0.0209284
285.21	Anemia in chronic kidney disease	hematopoietic	-0.0359812	0.0195308	0.964658	0.92843	1.0023	0.0654338	0.523914	0.1224	3	FALSE	3449	226852	0.0149761
285.22	Anemia in neoplastic disease	hematopoietic	0.0198409	0.0243203	1.02004	0.972558	1.06984	0.414606	0.585031	0.0898316	3	FALSE	1916	367376	0.00518831
286	Coagulation defects	hematopoietic	0.109797	0.014371	1.11605	1.08506	1.14793	2.16867e-14	0.479059	0.123953	4	TRUE	6086	371241	0.0161292
286.1	Congenital coagulation defects	hematopoietic	0.0916977	0.0411977	1.09603	1.01101	1.1882	0.0260278	0	0.965433	4	FALSE	667	381595	0.00174488
286.11	Von willebrand's disease	hematopoietic	0.0601296	0.0951976	1.06197	0.881214	1.27981	0.527629	0.112595	0.324042	3	FALSE	120	378828	0.000316666
286.12	Congenital deficiency of other clotting factors (including factor VII)	hematopoietic	0.151192	0.0580438	1.16322	1.03814	1.30337	0.0091931	0	0.854208	2	FALSE	384	381855	0.00100461
286.13	Congenital factor VIII disorder	hematopoietic	0.00721017	0.0851596	1.00724	0.8524	1.1902	0.932526	0.113735	0.323573	3	FALSE	154	382201	0.000402767
286.2	Encounter for long-term (current) use of anticoagulants	hematopoietic	0.141419	0.00932519	1.15191	1.13104	1.17315	6.0088e-52	0.612538	0.0757061	3	TRUE	16506	211797	0.0722987
286.4	Acquired coagulation factor deficiency	hematopoietic	0.105962	0.0868166	1.11178	0.937821	1.318	0.222267	0.187606	0.267226	2	FALSE	174	381552	0.000455824
286.5	Hemorrhagic disorder due to intrinsic circulating anticoagulants	hematopoietic	0.20176	0.0543097	1.22355	1.10001	1.36098	0.000203204	0	0.710099	3	FALSE	402	378226	0.00106173
286.6	Defibrination syndrome	hematopoietic	0.181234	0.100038	1.1987	0.985273	1.45835	0.0700396	0	0.906838	3	FALSE	108	378707	0.0002851
286.7	Other and unspecified coagulation defects	hematopoietic	0.112305	0.0219484	1.11885	1.07174	1.16804	3.10821e-07	0.868881	0.000487288	3	TRUE	2540	376957	0.00669307
286.8	Hypercoagulable state	hematopoietic	0.114411	0.0325088	1.12121	1.052	1.19498	0.000432526	0	0.61777	4	FALSE	1173	380483	0.00307345
286.81	Primary hypercoagulable state	hematopoietic	0.109774	0.033568	1.11603	1.04496	1.19192	0.00107471	0	0.54341	4	FALSE	1099	380702	0.00287846
286.9	Abnormal coagulation profile	hematopoietic	0.129102	0.0287006	1.13781	1.07557	1.20364	6.85271e-06	0	0.71864	3	TRUE	1549	228282	0.00673973
287	Purpura and other hemorrhagic conditions	hematopoietic	0.0164166	0.0105944	1.01655	0.995661	1.03788	0.121249	0	0.887995	4	FALSE	11261	365159	0.0299161
287.1	Spontaneous ecchymoses	hematopoietic	0.125129	0.0637083	1.13329	1.00026	1.28402	0.0495192	0.495665	0.137682	3	FALSE	279	380949	0.000731846
287.2	Allergic purpura	hematopoietic	-0.0704554	0.135742	0.931969	0.714262	1.21603	0.603734	0	0.574369	2	FALSE	88	378797	0.00023226
287.3	Thrombocytopenia	hematopoietic	0.017211	0.0109555	1.01736	0.995748	1.03944	0.116186	0	0.65084	4	FALSE	10479	367210	0.027745
287.31	Primary thrombocytopenia	hematopoietic	0.0324537	0.0345372	1.03299	0.965376	1.10533	0.347384	0	0.779107	3	FALSE	978	381048	0.00256004
287.32	Secondary thrombocytopenia	hematopoietic	0.0428176	0.0323179	1.04375	0.979685	1.112	0.185208	0.00335428	0.366643	3	FALSE	1171	379359	0.00307729
288	Diseases of white blood cells	hematopoietic	-0.0490511	0.0119695	0.952133	0.930056	0.974733	4.16733e-05	0.190983	0.294746	4	FALSE	9070	358346	0.0246859
288.1	Decreased white blood cell count	hematopoietic	0.0493091	0.0142804	1.05055	1.02155	1.08036	0.000554574	0	0.652359	4	FALSE	5652	372625	0.0149414
288.11	Neutropenia	hematopoietic	0.0529833	0.0158703	1.05441	1.02212	1.08773	0.000842267	0	0.849124	4	FALSE	4427	375146	0.0116631
288.2	Elevated white blood cell count	hematopoietic	-0.0623798	0.0142466	0.939526	0.913655	0.96613	1.1945e-05	0	0.686509	3	TRUE	6342	362711	0.0171845
288.3	Eosinophilia	hematopoietic	-0.0241798	0.0459984	0.97611	0.891959	1.0682	0.59912	0.364393	0.20736	3	FALSE	570	374417	0.00152005
289	Other diseases of blood and blood-forming organs	hematopoietic	0.0478539	0.0209607	1.04902	1.00679	1.09301	0.022429	0.553111	0.0816276	4	FALSE	2685	373441	0.00713857
289.1	Myelofibrosis	hematopoietic	-0.0187039	0.0698645	0.98147	0.855871	1.1255	0.788917	0	0.626317	3	FALSE	233	378743	0.000614815
289.3	Personal history of diseases of blood and blood-forming organs	hematopoietic	0.0461005	0.0502191	1.04718	0.949018	1.15549	0.358625	0.285352	0.246772	3	FALSE	433	378216	0.00114354
289.4	Lymphadenitis	hematopoietic	0.0412068	0.0125707	1.04207	1.01671	1.06806	0.00104549	0	0.444816	4	FALSE	7546	365174	0.0202458
289.5	Diseases of spleen	hematopoietic	0.0367173	0.0306977	1.0374	0.976824	1.10173	0.23166	0.458182	0.157925	3	FALSE	1216	377150	0.00321382
289.8	Polycythemia, secondary	hematopoietic	-0.00111385	0.0235545	0.998887	0.95382	1.04608	0.962283	0	0.572263	4	FALSE	2229	375245	0.00590504
289.9	Abnormality of red blood cells	hematopoietic	0.0672609	0.0493189	1.06957	0.971026	1.17812	0.172632	0	0.662678	3	FALSE	508	377112	0.00134527
290	Delirium dementia and amnestic and other cognitive disorders	mental disorders	-0.0136563	0.00952386	0.986437	0.968194	1.00502	0.151601	0	0.765286	4	FALSE	14561	358352	0.0390466
290.1	Dementias	mental disorders	-0.0274692	0.0122282	0.972905	0.949864	0.996504	0.0246801	0	0.759306	4	FALSE	8599	368228	0.0228195
290.11	Alzheimer's disease	mental disorders	-0.0385623	0.0216469	0.962172	0.922203	1.00387	0.0748426	0.0951405	0.331163	3	FALSE	2525	375333	0.0066824
290.12	Dementia with cerebral degenerations	mental disorders	-0.000367638	0.0421249	0.999632	0.920415	1.08567	0.993037	0.387358	0.195484	3	FALSE	706	376614	0.00187109
290.13	Senile dementia	mental disorders	-0.0747353	0.0261377	0.927989	0.881646	0.976768	0.00424588	0	0.510092	3	FALSE	1561	373787	0.00415881
290.16	Vascular dementia	mental disorders	-0.0598524	0.0310612	0.941904	0.886272	1.00103	0.05399	0	0.977398	2	FALSE	1378	375358	0.00365773
290.2	Delirium due to conditions classified elsewhere	mental disorders	-0.0473592	0.0242116	0.953745	0.909543	1.00009	0.0504584	0	0.474058	2	FALSE	2178	227476	0.00948383
290.3	Other persistent mental disorders due to conditions classified elsewhere	mental disorders	-0.0274664	0.014727	0.972907	0.945226	1.0014	0.0621765	0	0.514319	2	FALSE	6199	367368	0.0165941
291	Other specified nonpsychotic and/or transient mental disorders	mental disorders	-0.0219669	0.0165867	0.978273	0.946981	1.0106	0.185381	0	0.966847	4	FALSE	4499	367114	0.0121067
291.1	Transient mental disorders due to conditions classified elsewhere	mental disorders	-0.0475508	0.058676	0.953562	0.849971	1.06978	0.417712	0	0.918514	2	FALSE	374	228646	0.00163305
291.4	Specific nonpsychotic mental disorders due to brain damage	mental disorders	-0.00178633	0.0282345	0.998215	0.944476	1.05501	0.949553	0	0.831007	4	FALSE	1630	374368	0.00433513
291.8	Alteration of consciousness	mental disorders	-0.0301439	0.0217614	0.970306	0.929791	1.01259	0.165991	0	0.990265	3	FALSE	2465	370835	0.00660327
292	Neurological disorders	mental disorders	-0.0326456	0.00692322	0.967881	0.954837	0.981104	2.4126e-06	0	0.686374	4	TRUE	28614	339113	0.0778132
292.1	Aphasia/speech disturbance	mental disorders	-0.0153072	0.0143916	0.984809	0.957419	1.01298	0.287499	0	0.884427	4	FALSE	6011	368213	0.0160626
292.11	Aphasia	mental disorders	0.0205839	0.0343564	1.0208	0.954323	1.0919	0.549088	0	0.903622	2	FALSE	1068	230653	0.00460899
292.12	Symbolic dysfunction	mental disorders	-0.0568949	0.0642406	0.944693	0.832931	1.07145	0.375804	0.583616	0.0905703	3	FALSE	302	377136	0.000800131
292.2	Mild cognitive impairment	mental disorders	-0.0225995	0.0146132	0.977654	0.95005	1.00606	0.121982	0.279679	0.249506	3	FALSE	6363	221627	0.0279091
292.3	Memory loss	mental disorders	-0.0359949	0.0139245	0.964645	0.938675	0.991334	0.00973788	0.310521	0.225961	4	FALSE	6608	365701	0.0177487
292.4	Altered mental status	mental disorders	-0.038898	0.0113662	0.961849	0.940658	0.983517	0.000621029	0	0.497478	4	FALSE	9271	364277	0.0248188
292.5	Transient alteration of awareness	mental disorders	-0.0286073	0.0456202	0.971798	0.888677	1.06269	0.530609	0.491513	0.160807	2	FALSE	600	230448	0.00259686
292.6	Hallucinations	mental disorders	-0.0793167	0.0362466	0.923747	0.860399	0.99176	0.0286514	0	0.64511	3	FALSE	882	376069	0.00233983
293	Symptoms involving head and neck	mental disorders	-0.0261962	0.0241117	0.974144	0.929179	1.02129	0.277279	0.628425	0.0677964	3	FALSE	1793	381227	0.00468122
293.1	Swelling, mass, or lump in head and neck [Space-occupying lesion, intracranial NOS]	mental disorders	-0.0132453	0.0160428	0.986842	0.956295	1.01836	0.409018	0.392014	0.17667	4	FALSE	4826	371735	0.012816
295	Schizophrenia and other psychotic disorders	mental disorders	-0.027174	0.0134574	0.973192	0.947859	0.999202	0.0434603	0	0.961748	4	FALSE	7236	360830	0.0196595
295.1	Schizophrenia	mental disorders	-0.00692895	0.0178386	0.993095	0.958973	1.02843	0.697703	0	0.946474	4	FALSE	4041	366994	0.0108912
295.2	Paranoid disorders	mental disorders	-0.0131532	0.0359441	0.986933	0.919797	1.05897	0.714414	0.669356	0.0820206	2	FALSE	1005	230091	0.00434884
295.3	Psychosis	mental disorders	-0.0188559	0.018039	0.981321	0.947232	1.01664	0.29589	0	0.453535	3	FALSE	4024	364228	0.0109273
296	Mood disorders	mental disorders	-0.0180157	0.00481377	0.982146	0.972923	0.991456	0.000182172	0	0.760429	4	FALSE	88515	279218	0.240705
296.1	Bipolar	mental disorders	-0.0158313	0.0110812	0.984293	0.963146	1.0059	0.153103	0	0.506276	4	FALSE	11078	358506	0.0299742
296.2	Depression	mental disorders	-0.0154637	0.00489227	0.984655	0.975259	0.994142	0.00157311	0	0.61293	4	FALSE	82944	283831	0.226144
296.22	Major depressive disorder	mental disorders	-0.0118553	0.00523569	0.988215	0.978126	0.998408	0.0235537	0	0.602306	4	FALSE	64676	303160	0.175828
297	Suicidal ideation or attempt	mental disorders	-0.00841406	0.0126484	0.991621	0.967341	1.01651	0.505905	0.593209	0.0855832	3	FALSE	8683	357231	0.0237296
297.1	Suicidal ideation	mental disorders	-0.0191674	0.0139803	0.981015	0.954499	1.00827	0.170368	0.701092	0.0673883	2	FALSE	7096	220631	0.0311601
297.2	Suicide or self-inflicted injury	mental disorders	-0.0207258	0.0238407	0.979488	0.934772	1.02634	0.384657	0	0.379348	3	FALSE	2299	365121	0.00625714
300	Anxiety disorders	mental disorders	-0.0212062	0.0051004	0.979017	0.969279	0.988853	3.21399e-05	0.451634	0.140395	4	TRUE	82503	280252	0.227434
300.1	Anxiety disorder	mental disorders	-0.0136559	0.00562571	0.986437	0.97562	0.997374	0.015207	0.284373	0.241451	4	FALSE	54194	305489	0.150672
300.11	Generalized anxiety disorder	mental disorders	0.000834062	0.0103149	1.00083	0.980804	1.02127	0.935553	0.479225	0.123854	4	FALSE	13291	351682	0.0364164
300.12	Agorophobia, social phobia, and panic disorder	mental disorders	-0.0183595	0.0132516	0.981808	0.956636	1.00764	0.165913	0.211685	0.283237	4	FALSE	7638	361054	0.0207165
300.13	Phobia	mental disorders	0.0338064	0.0346463	1.03438	0.966476	1.10706	0.329184	0	0.970072	2	FALSE	996	370315	0.00268239
300.3	Obsessive-compulsive disorders	mental disorders	0.044873	0.0256466	1.0459	0.994621	1.09981	0.0801754	0	0.893024	4	FALSE	1934	368954	0.00521451
300.4	Dysthymic disorder	mental disorders	0.0033947	0.0107888	1.0034	0.982406	1.02484	0.753027	0	0.544477	4	FALSE	11959	352618	0.0328024
300.8	Acute reaction to stress	mental disorders	-0.00876119	0.0315299	0.991277	0.931873	1.05447	0.781112	0.327488	0.226058	3	FALSE	1300	364940	0.00354958
300.9	Posttraumatic stress disorder	mental disorders	-0.033623	0.0064764	0.966936	0.95474	0.979288	2.08473e-07	0.206771	0.285986	4	TRUE	43084	322181	0.117953
301	Personality disorders	mental disorders	-0.0238664	0.0141006	0.976416	0.949801	1.00378	0.0905342	0.244737	0.26449	4	FALSE	6839	361559	0.0185642
301.1	Schizoid personality disorder	mental disorders	0.0165567	0.0430513	1.01669	0.934426	1.10621	0.700549	0.000386766	0.317217	2	FALSE	717	370705	0.00193042
301.2	Antisocial/borderline personality disorder	mental disorders	0.00754404	0.0252412	1.00757	0.958939	1.05867	0.765033	0	0.440221	3	FALSE	2075	368525	0.00559903
302	Sexual and gender identity disorders	mental disorders	0.00905536	0.0228796	1.0091	0.964845	1.05538	0.692265	0.184127	0.298515	4	FALSE	2511	365955	0.00681474
302.1	Decreased libido	mental disorders	0.0428696	0.03555	1.0438	0.973549	1.11912	0.227858	0	0.7521	3	FALSE	1035	368709	0.00279923
303	Psychogenic and somatoform disorders	mental disorders	0.0020891	0.0185028	1.00209	0.966402	1.0391	0.910104	0	0.933403	3	FALSE	3838	364978	0.0104063
303.1	Dissociative disorder	mental disorders	0.0182859	0.0819957	1.01845	0.867254	1.19601	0.823528	0.682743	0.0758329	2	FALSE	194	368852	0.00052568
303.3	Psychogenic disorder	mental disorders	-0.0897917	0.0514436	0.914122	0.826447	1.0111	0.0809083	0	0.440752	2	FALSE	464	370563	0.00125058
303.4	Somatoform disorder	mental disorders	0.0134075	0.0200364	1.0135	0.974468	1.05409	0.503396	0	0.5661	3	FALSE	3307	366295	0.00894746
304	Adjustment reaction	mental disorders	-0.0117019	0.00738883	0.988366	0.974156	1.00278	0.113255	0.559585	0.0781459	4	FALSE	29155	326551	0.0819638
305.2	Eating disorder	mental disorders	0.0389747	0.0554167	1.03974	0.93273	1.15904	0.481867	0	0.432182	2	FALSE	439	371164	0.00118137
306	Other mental disorder	mental disorders	-0.0122974	0.0106126	0.987778	0.967444	1.00854	0.246556	0	0.846163	4	FALSE	12531	342585	0.0352871
306.9	Tension headache	mental disorders	-0.036883	0.0369074	0.963789	0.896533	1.03609	0.31763	0	0.650616	2	FALSE	935	369308	0.00252537
312	Conduct disorders	mental disorders	0.0044293	0.0226996	1.00444	0.960731	1.05014	0.845293	0.0105335	0.314748	2	FALSE	2526	379964	0.00660409
312.3	Impulse control disorder	mental disorders	-0.00601362	0.0262061	0.994004	0.944238	1.04639	0.8185	0	0.928589	2	FALSE	1934	381494	0.00504397
313	Pervasive developmental disorders	mental disorders	0.0747171	0.014544	1.07758	1.0473	1.10874	2.78674e-07	0.293601	0.236009	4	TRUE	6392	375956	0.0167178
313.1	Attention deficit hyperactivity disorder	mental disorders	0.0716186	0.0158987	1.07425	1.04129	1.10825	6.6468e-06	0	0.923326	3	TRUE	5421	377387	0.0141611
313.2	Tics and stuttering	mental disorders	-0.0274431	0.0544683	0.97293	0.874416	1.08254	0.614377	0	0.501257	3	FALSE	423	383609	0.00110147
313.3	Autism	mental disorders	0.213614	0.0427565	1.23814	1.13862	1.34637	5.85144e-07	0.0121224	0.363393	3	TRUE	606	383664	0.00157702
315	Develomental delays and disorders	mental disorders	-0.00790596	0.0228396	0.992125	0.948692	1.03755	0.729229	0	0.939871	3	FALSE	2230	380310	0.00582946
315.1	Learning disorder	mental disorders	0.0480561	0.0603076	1.04923	0.932259	1.18088	0.425538	0.469497	0.169767	2	FALSE	333	380273	0.000874921
315.2	Speech and language disorder	mental disorders	0.0638076	0.043881	1.06589	0.978047	1.16162	0.145917	0	0.838593	3	FALSE	606	383287	0.00157856
316	Substance addiction and disorders	mental disorders	-0.0364955	0.00805352	0.964162	0.949063	0.979502	5.85316e-06	0	0.909788	4	TRUE	23709	341340	0.0649474
316.1	Polyneuropathy due to drugs	mental disorders	0.0840745	0.0580569	1.08771	0.970722	1.2188	0.147579	0.77677	0.0113371	3	FALSE	339	373338	0.000907201
317	Alcohol-related disorders	mental disorders	-0.032258	0.00613281	0.968257	0.956688	0.979965	1.44126e-07	0.626913	0.0451715	4	TRUE	40854	327573	0.110888
317.1	Alcoholism	mental disorders	-0.0322805	0.00700363	0.968235	0.955035	0.981617	4.04388e-06	0.355656	0.198799	4	TRUE	29322	338254	0.0797713
317.11	Alcoholic liver damage	mental disorders	-0.0718239	0.0165002	0.930695	0.901078	0.961285	1.34334e-05	0	0.461345	4	TRUE	4522	368027	0.012138
318	Tobacco use disorder	mental disorders	-0.0324574	0.00501386	0.968064	0.958597	0.977624	9.57286e-11	0.448115	0.142522	4	TRUE	73656	282305	0.206922
320	Meningitis	neurological	0.0379818	0.0405945	1.03871	0.959271	1.12473	0.349459	0.290718	0.244174	3	FALSE	688	383541	0.0017906
323	Encephalitis	neurological	-0.0654516	0.045749	0.936644	0.856314	1.02451	0.152525	0	0.369158	3	FALSE	532	383949	0.00138368
323.2	Acute (transverse) myelitis	neurological	-0.0439865	0.122846	0.956967	0.752195	1.21748	0.720296	0	0.407281	2	FALSE	87	380758	0.000228439
323.8	Encephalitis, non-infectious	neurological	-0.125508	0.0830475	0.882049	0.749553	1.03797	0.130718	0.255841	0.246365	2	FALSE	178	232874	0.000763778
324	Other CNS infection and poliomyelitis	neurological	0.0469074	0.0377082	1.04802	0.973362	1.12842	0.213516	0	0.838134	3	FALSE	808	383612	0.00210187
325	Phlebitis and thrombophlebitis of intracranial venous sinuses	neurological	-0.138622	0.143605	0.870557	0.656993	1.15354	0.334395	0	0.975117	2	FALSE	66	380781	0.000173298
327	Sleep disorders	neurological	-0.00928332	0.00592895	0.99076	0.979313	1.00234	0.117405	0	0.812428	4	FALSE	50516	303353	0.142753
327.1	Hypersomnia	neurological	0.0549798	0.0309033	1.05652	0.994426	1.12249	0.0752248	0.189343	0.29565	4	FALSE	1342	372852	0.00358637
327.3	Sleep apnea	neurological	0.00153017	0.00505789	1.00153	0.991652	1.01151	0.762248	0	0.666561	4	FALSE	72540	300802	0.194299
327.31	Central/nonobstroctive sleep apnea	neurological	0.00121335	0.0241063	1.00121	0.955009	1.04965	0.959857	0	0.394464	3	FALSE	2289	373708	0.00608781
327.32	Obstructive sleep apnea	neurological	0.0103137	0.00569672	1.01037	0.999149	1.02171	0.0702241	0	0.658633	3	FALSE	56071	312357	0.15219
327.4	Insomnia	neurological	-0.013587	0.00707811	0.986505	0.972914	1.00029	0.0549109	0	0.575812	4	FALSE	31528	328483	0.0875751
327.41	Organic or persistent insomnia	neurological	-0.0180126	0.0251903	0.982149	0.934836	1.03186	0.474571	0	0.381998	3	FALSE	2074	227455	0.0090359
327.5	Parasomnia	neurological	-0.0347885	0.0192995	0.96581	0.929959	1.00304	0.0714578	0.0443867	0.351183	3	FALSE	3594	370210	0.00961466
327.6	Circadian rhythm sleep disorder	neurological	-0.0021625	0.0539965	0.99784	0.897633	1.10923	0.968054	0	0.851873	2	FALSE	455	377368	0.00120427
327.7	Sleep related movement disorders	neurological	0.0119944	0.013064	1.01207	0.986482	1.03832	0.358555	0.629637	0.0672019	3	FALSE	7994	364212	0.0214774
327.71	Restless legs syndrome	neurological	0.0142826	0.0150975	1.01439	0.984809	1.04485	0.344137	0.584804	0.08995	3	FALSE	5909	369685	0.0157324
331	Other cerebral degenerations	neurological	-0.018773	0.02165	0.981402	0.940629	1.02394	0.385879	0	0.493896	3	FALSE	2373	370471	0.00636459
331.1	Hydrocephalus	neurological	-0.043541	0.0316285	0.957393	0.899846	1.01862	0.168624	0	0.621583	3	FALSE	1100	373480	0.00293662
331.9	Cerebral degeneration, unspecified	neurological	0.016573	0.0320711	1.01671	0.95477	1.08267	0.605325	0.445426	0.164773	3	FALSE	1062	372012	0.00284662
332	Parkinson's disease	neurological	0.0189865	0.0152071	1.01917	0.989239	1.05	0.211837	0.362848	0.194434	4	FALSE	5217	370175	0.0138975
333	Extrapyramidal disease and abnormal movement disorders	neurological	0.0169128	0.0117617	1.01706	0.993879	1.04077	0.150447	0	0.540095	4	FALSE	9541	359674	0.0258413
333.1	Essential tremor	neurological	0.0269071	0.015234	1.02727	0.997053	1.05841	0.0773532	0	0.415806	4	FALSE	5663	366105	0.0152326
333.2	Myoclonus	neurological	0.00209546	0.0435711	1.0021	0.920073	1.09143	0.961642	0	0.935289	3	FALSE	644	373209	0.0017226
333.3	Tics and choreas	neurological	0.0349817	0.0790943	1.0356	0.886885	1.20925	0.658287	0	0.913757	3	FALSE	196	374214	0.00052349
333.4	Torsion dystonia	neurological	0.0563757	0.0341087	1.058	0.989579	1.13114	0.0983664	0	0.7639	4	FALSE	1058	372732	0.00283047
333.8	Other degenerative diseases of the basal ganglia	neurological	-0.0635087	0.0632769	0.938466	0.829005	1.06238	0.315541	0.364228	0.207445	3	FALSE	283	374116	0.000755878
334	Degenerative disease of the spinal cord	neurological	0.0103628	0.0189687	1.01042	0.973541	1.04869	0.584855	0	0.536522	4	FALSE	3157	370743	0.00844343
334.1	Spinocerebellar disease	neurological	0.0104083	0.0514638	1.01046	0.913512	1.1177	0.839725	0	0.77561	3	FALSE	448	373925	0.00119667
334.2	Anterior horn cell disease	neurological	-0.00583621	0.0414402	0.994181	0.916624	1.0783	0.888001	0	0.967282	3	FALSE	675	373860	0.00180223
334.21	Amyotrophic Lateral Sclerosis	neurological	0.000630707	0.0636424	1.00063	0.883286	1.13357	0.992093	0	0.435009	2	FALSE	314	232414	0.00134921
335	Multiple sclerosis	neurological	0.0417467	0.0264408	1.04263	0.989974	1.09809	0.114365	0	0.781161	4	FALSE	1663	372945	0.00443931
337	Disorders of the autonomic nervous system	neurological	0.175209	0.0148859	1.1915	1.15723	1.22677	5.56407e-32	0.459743	0.135508	4	TRUE	6001	362528	0.0162837
337.1	Peripheral autonomic neuropathy	neurological	0.177308	0.0158511	1.194	1.15747	1.23168	4.7832e-29	0	0.422783	3	TRUE	5348	363487	0.0144997
338	Pain	neurological	0.0132399	0.00710428	1.01333	0.999316	1.02754	0.0623699	0.493706	0.138743	3	FALSE	30215	177417	0.145522
338.1	Acute pain	neurological	0.0161387	0.0113541	1.01627	0.993904	1.03914	0.155201	0.617096	0.0734157	3	FALSE	10203	205762	0.0472438
338.2	Chronic pain	neurological	0.0135372	0.00845584	1.01363	0.996969	1.03057	0.109394	0	0.732193	3	FALSE	20571	194777	0.0955245
339	Other headache syndromes	neurological	-0.0246993	0.00700077	0.975603	0.962308	0.989082	0.000418575	0.534031	0.0921319	4	FALSE	29077	335182	0.0798251
340	Migraine	neurological	-0.0222079	0.0104635	0.978037	0.958184	0.998302	0.0338025	0	0.516839	4	FALSE	12492	362719	0.0332933
340.1	Migrain with aura	neurological	0.0304651	0.0294986	1.03093	0.97302	1.0923	0.301714	0.178087	0.296214	3	FALSE	1476	376567	0.00390432
341	Other demyelinating diseases of central nervous system	neurological	-0.0133083	0.0564816	0.98678	0.883371	1.10229	0.813726	0	0.581528	3	FALSE	341	374028	0.000910866
342	Hemiplegia	neurological	-0.0407812	0.0194174	0.960039	0.924189	0.99728	0.0357081	0	0.82726	3	FALSE	2921	371823	0.00779465
343	Infantile cerebral palsy	neurological	0.0986653	0.0552364	1.1037	0.99045	1.22989	0.074061	0	0.458416	3	FALSE	357	374220	0.000953075
344	Other paralytic syndromes	neurological	0.0274447	0.0214146	1.02782	0.985578	1.07188	0.199987	0	0.621098	4	FALSE	2653	370630	0.00710721
345	Epilepsy, recurrent seizures, convulsions	neurological	-0.0291157	0.0105354	0.971304	0.951453	0.991569	0.00571666	0.36135	0.195343	4	FALSE	11141	361463	0.0299004
345.1	Epilepsy	neurological	-0.0239908	0.0159028	0.976295	0.946334	1.0072	0.131403	0.374485	0.187356	4	FALSE	4965	367735	0.0133217
345.11	Generalized convulsive epilepsy	neurological	0.0404666	0.030597	1.0413	0.980686	1.10565	0.18598	0.679933	0.0439656	3	FALSE	1208	372856	0.00322939
345.12	Partial epilepsy	neurological	-0.0223755	0.0247554	0.977873	0.93156	1.02649	0.366069	0.510853	0.129461	3	FALSE	2013	229617	0.00869058
345.3	Convulsions	neurological	-0.0188876	0.014241	0.98129	0.954279	1.00907	0.184745	0.435414	0.150221	4	FALSE	6375	364204	0.0172028
346	Abnormal findings on study of brain and/or nervous system	neurological	0.042299	0.0638725	1.04321	0.920454	1.18233	0.507816	0	0.985114	3	FALSE	305	372676	0.000817736
346.1	Nonspecific abnormal findings on radiological and other examination of skull and head	neurological	0.0640948	0.0454629	1.06619	0.975299	1.16556	0.158591	0	0.481622	3	FALSE	574	371588	0.00154234
346.2	Nonspecific abnormal results of function study of brain and central nervous system	neurological	0.0615864	0.0757075	1.06352	0.916863	1.23364	0.415944	0	0.667855	3	FALSE	214	373322	0.000572903
346.3	Nonspecific abnormal findings in cerebrospinal fluid	neurological	0.0951038	0.119417	1.09977	0.870272	1.3898	0.4258	0.147611	0.27875	2	FALSE	84	371051	0.000226333
347	Cataplexy and narcolepsy	neurological	0.0544644	0.0562469	1.05597	0.94575	1.17905	0.33289	0	0.457786	2	FALSE	431	373850	0.00115154
348	Other conditions of brain	neurological	-0.0212854	0.0165975	0.97894	0.947607	1.01131	0.199686	0.363366	0.194119	4	FALSE	4422	366619	0.0119178
348.2	Cerebral edema and compression of brain	neurological	0.00537143	0.0334997	1.00539	0.941494	1.07361	0.872611	0	0.892411	3	FALSE	977	372995	0.0026125
348.4	Cerebral cysts	neurological	-0.0317526	0.0591976	0.968746	0.862623	1.08793	0.591694	0	0.690049	3	FALSE	322	373986	0.000860254
348.7	Coma	neurological	-0.067858	0.0444902	0.934393	0.856366	1.01953	0.127201	0	0.371929	3	FALSE	536	370611	0.00144417
348.8	Encephalopathy, not elsewhere classified	neurological	-0.0387188	0.0213929	0.962021	0.922518	1.00322	0.0703132	0	0.93554	4	FALSE	2769	368617	0.00745585
348.9	Other conditions of brain, NOS	neurological	0.0371705	0.024761	1.03787	0.988704	1.08948	0.133311	0	0.837327	4	FALSE	1912	369381	0.00514957
349	Other and unspecified disorders of the nervous system	neurological	0.0183377	0.0274694	1.01851	0.965121	1.07485	0.504409	0.653385	0.0558524	3	FALSE	1650	370710	0.0044312
350	Abnormal movement	neurological	0.0296829	0.00691642	1.03013	1.01626	1.04419	1.77347e-05	0.667707	0.0289185	4	TRUE	32412	332705	0.0887715
350.1	Abnormal involuntary movements	neurological	-0.000269638	0.0123414	0.99973	0.975838	1.02421	0.982569	0	0.638578	4	FALSE	8564	367371	0.0227805
350.2	Abnormality of gait	neurological	0.0453381	0.00808329	1.04638	1.02993	1.06309	2.03657e-08	0.3387	0.209056	4	TRUE	23256	344542	0.0632304
350.3	Lack of coordination	neurological	0.00681798	0.0215318	1.00684	0.965235	1.05024	0.751511	0.688758	0.0218998	4	FALSE	2632	378247	0.00691033
350.6	Disturbances of sensation of smell and taste	neurological	0.0610256	0.041945	1.06293	0.979038	1.154	0.145698	0	0.835308	3	FALSE	713	381939	0.00186331
351	Other peripheral nerve disorders	neurological	-0.0204435	0.00628717	0.979764	0.967765	0.991912	0.00114752	0.845115	0.000229313	4	FALSE	37004	331140	0.100515
352	Disorders of other cranial nerves	neurological	-0.0408656	0.0182449	0.959958	0.926237	0.994907	0.0251017	0	0.94581	4	FALSE	3662	373107	0.00971948
352.1	Trigeminal nerve disorders [CN5]	neurological	-0.00949579	0.030794	0.990549	0.932533	1.05217	0.757804	0.580042	0.0924407	3	FALSE	1291	376099	0.00342086
352.2	Facial nerve disorders [CN7]	neurological	-0.0636236	0.0232262	0.938358	0.896599	0.982062	0.00615689	0.233054	0.271167	4	FALSE	2240	375777	0.00592566
353	Nerve root and plexus disorders	neurological	0.0403442	0.0208773	1.04117	0.999426	1.08466	0.0533049	0	0.390021	3	FALSE	2905	372167	0.00774518
353.1	Nerve plexus lesions	neurological	0.0325873	0.0472482	1.03312	0.941748	1.13337	0.490381	0	0.479847	3	FALSE	565	377398	0.00149486
353.2	Nerve root lesions	neurological	0.0413079	0.0300246	1.04217	0.982614	1.10534	0.168882	0	0.615591	3	FALSE	1440	374565	0.00382974
355	Complex regional/central pain syndrome	neurological	0.0193828	0.0351087	1.01957	0.951773	1.0922	0.580893	0	0.372145	3	FALSE	1022	376163	0.00270955
355.1	Chronic pain syndrome	neurological	-0.00760023	0.0118035	0.992429	0.969733	1.01566	0.519644	0	0.621628	3	FALSE	9941	216588	0.043884
356	Hereditary and idiopathic peripheral neuropathy	neurological	0.151986	0.00989997	1.16414	1.14177	1.18695	3.42293e-53	0	0.66791	4	TRUE	14395	357080	0.0387509
357	Inflammatory and toxic neuropathy	neurological	0.164207	0.0130391	1.17846	1.14872	1.20896	2.29479e-36	0.10661	0.339652	4	TRUE	7395	369962	0.0195968
358	Myoneural disorders	neurological	0.00393716	0.0406966	1.00394	0.926977	1.0873	0.922929	0.45844	0.157786	3	FALSE	727	382163	0.00189872
358.1	Myasthenia gravis	neurological	-0.00694022	0.0449795	0.993084	0.909283	1.08461	0.877375	0.321397	0.229096	3	FALSE	599	382438	0.00156382
359	Muscular dystrophies and other myopathies	neurological	0.0280054	0.0293788	1.0284	0.970857	1.08936	0.340462	0	0.579246	4	FALSE	1335	380810	0.00349344
359.1	Muscular dystrophies	neurological	0.0166489	0.0652199	1.01679	0.894778	1.15544	0.798512	0.309542	0.234966	3	FALSE	267	382743	0.00069711
359.2	Myopathy	neurological	0.0241874	0.0320953	1.02448	0.962022	1.091	0.451083	0	0.759342	4	FALSE	1126	381010	0.00294659
360	Disorders of the globe	sense organs	0.0674933	0.0393307	1.06982	0.990452	1.15555	0.0861539	0	0.67032	3	FALSE	764	374362	0.00203665
360.2	Progressive myopia	sense organs	0.135507	0.0524854	1.14512	1.03318	1.26919	0.00982865	0	0.50604	3	FALSE	420	375068	0.00111854
360.3	Hypotony of eye	sense organs	0.0536002	0.0995619	1.05506	0.868023	1.28241	0.590328	0	0.600026	2	FALSE	131	372208	0.00035183
361	Retinal detachments and defects	sense organs	0.0486809	0.0144499	1.04989	1.02057	1.08004	0.00075457	0.53909	0.0893134	4	FALSE	6136	367959	0.0164023
361.1	Retinal detachment with retinal defect	sense organs	0.0719455	0.0260162	1.0746	1.02118	1.13081	0.00568519	0.101229	0.291511	2	FALSE	1943	372937	0.00518299
361.2	Retinoschisis and retinal cysts	sense organs	-0.069694	0.0411994	0.932679	0.860326	1.01112	0.0907177	0	0.461849	2	FALSE	775	371403	0.00208234
362	Other retinal disorders	sense organs	-0.0247185	0.00650003	0.975585	0.963235	0.988093	0.000143055	0.658054	0.0324618	4	FALSE	38423	325288	0.105642
362.2	Degeneration of macula and posterior pole of retina	sense organs	-0.0196844	0.00785807	0.980508	0.965522	0.995726	0.0122456	0.338246	0.20933	4	FALSE	24769	343711	0.0672194
362.21	Macular degeneration, dry	sense organs	-0.0353287	0.012253	0.965288	0.942382	0.988751	0.00393577	0	0.321704	2	FALSE	9840	215373	0.043692
362.22	Macular degeneration, wet	sense organs	-0.0122082	0.0227284	0.987866	0.944825	1.03287	0.591175	0	0.860078	2	FALSE	2675	368632	0.00720428
362.23	Cystoid macular degeneration of retina	sense organs	-0.0066897	0.0232466	0.993333	0.949089	1.03964	0.773522	0	0.787362	2	FALSE	2471	371355	0.00661003
362.26	Macular puckering of retina	sense organs	-0.0156916	0.0134085	0.984431	0.958897	1.01064	0.241892	0.0193763	0.360682	3	FALSE	7759	363220	0.0209149
362.27	Drusen (degenerative) of retina	sense organs	-0.0319195	0.0205298	0.968585	0.930385	1.00835	0.119996	0	0.667483	2	FALSE	3212	367705	0.00865962
362.29	Macular degeneration (senile) of retina NOS	sense organs	0.00854327	0.0139564	1.00858	0.981365	1.03655	0.540446	0.567872	0.0737568	4	FALSE	6330	368398	0.0168923
362.3	Other nondiabetic retinopathy	sense organs	-0.0238626	0.0149613	0.97642	0.948203	1.00548	0.110723	0.902295	3.58963e-05	3	FALSE	5710	365193	0.0153949
362.31	Separation of retinal layers	sense organs	0.0717351	0.0265783	1.07437	1.01984	1.13182	0.00695451	0.702512	0.034684	3	FALSE	1602	374388	0.00426075
362.4	Retinal vascular changes and abnomalities	sense organs	-0.0236694	0.0164703	0.976609	0.945586	1.00865	0.150691	0.672245	0.027322	4	FALSE	4921	367622	0.0132092
362.6	Peripheral retinal degenerations	sense organs	-0.00430684	0.0207686	0.995702	0.955985	1.03707	0.835719	0.400661	0.171394	4	FALSE	3050	368925	0.00819948
362.7	Hereditary retinal dystrophies	sense organs	-0.116154	0.0388495	0.890339	0.825062	0.96078	0.0027913	0.407564	0.184899	3	FALSE	847	373625	0.00226185
362.8	Retinal hemorrhage/ischemia	sense organs	-0.0282385	0.0251076	0.972156	0.925475	1.02119	0.260716	0	0.742107	3	FALSE	2094	370088	0.00562628
362.9	Retinal edema	sense organs	-0.0158644	0.0254337	0.984261	0.936399	1.03457	0.532787	0.0481184	0.349745	3	FALSE	2045	371743	0.00547102
363	Chorioretinal inflammations, scars, and other disorders of choroid	sense organs	-0.00834714	0.0187615	0.991688	0.955884	1.02883	0.656386	0.480094	0.123338	4	FALSE	3745	368143	0.0100702
363.3	Chorioretinal scars	sense organs	-0.0104406	0.0204395	0.989614	0.950753	1.03006	0.609487	0.209656	0.282162	3	FALSE	3189	369279	0.00856181
363.4	Choroidal degenerations	sense organs	-0.0236722	0.0924735	0.976606	0.814715	1.17067	0.797959	0	0.579495	2	FALSE	146	375462	0.000388703
364	Corneal opacity and other disorders of cornea	sense organs	0.0232827	0.0156762	1.02356	0.992585	1.05549	0.137484	0.540864	0.0883306	4	FALSE	5174	367424	0.0138863
364.1	Corneal opacity	sense organs	-0.00110324	0.0196956	0.998897	0.961072	1.03821	0.95533	0.611612	0.0761732	3	FALSE	3415	368780	0.0091753
364.2	Corneal edema	sense organs	-0.00137201	0.0438178	0.998629	0.916445	1.08818	0.975021	0.569892	0.0977838	3	FALSE	667	371104	0.00179412
364.4	Corneal degenerations	sense organs	-0.0115225	0.0268765	0.988544	0.937818	1.04201	0.668127	0.612402	0.0517027	4	FALSE	1651	373031	0.0044064
364.41	Keratoconus	sense organs	-0.0798458	0.0621633	0.923259	0.817353	1.04289	0.198984	0	0.939608	2	FALSE	344	375517	0.000915232
364.5	Corneal dystrophy	sense organs	0.0528024	0.0235127	1.05422	1.00674	1.10394	0.0247236	0.502948	0.133739	3	FALSE	2344	368692	0.00631745
364.9	Cornea replaced by transplant	sense organs	0.0726475	0.0500404	1.07535	0.974891	1.18616	0.146564	0.231019	0.254136	2	FALSE	522	375310	0.00138892
365	Glaucoma	sense organs	0.00381934	0.00638827	1.00383	0.991336	1.01647	0.549928	0.0211536	0.381737	4	FALSE	37145	335052	0.0997993
365.1	Open-angle glaucoma	sense organs	0.00223586	0.00798196	1.00224	0.986681	1.01804	0.77939	0.188536	0.296093	4	FALSE	23119	346885	0.0624831
365.11	Primary open angle glaucoma	sense organs	-0.0161362	0.0135743	0.983993	0.958159	1.01052	0.234543	0.374247	0.206176	2	FALSE	7567	219492	0.0333261
365.2	Primary angle-closure glaucoma	sense organs	-0.0109512	0.0198493	0.989109	0.951367	1.02835	0.581141	0.304988	0.237207	3	FALSE	3239	371465	0.00864416
366	Cataract	sense organs	-0.0128349	0.0047988	0.987247	0.978005	0.996576	0.00748181	0.881816	1.28327e-05	4	FALSE	112859	252579	0.308832
366.1	Nonsenile Cataract	sense organs	-0.0587688	0.0308078	0.942925	0.887674	1.00161	0.0564437	0.433624	0.183926	2	FALSE	1405	364287	0.00384203
366.2	Senile cataract	sense organs	-0.0232942	0.00516707	0.976975	0.967131	0.986919	6.53815e-06	0.791359	0.00243243	4	TRUE	89908	265489	0.252979
366.3	Traumatic cataract	sense organs	0.0697772	0.0576684	1.07227	0.957671	1.20058	0.226289	0	0.421117	2	FALSE	371	363963	0.0010183
367	Disorders of refraction and accommodation; blindness and low vision	sense organs	-0.0174799	0.00536798	0.982672	0.972387	0.993065	0.0011286	0.794936	0.00216216	4	FALSE	119798	248139	0.325594
367.1	Myopia	sense organs	0.020136	0.00748772	1.02034	1.00548	1.03542	0.00716233	0.836778	0.000367219	4	FALSE	26586	334062	0.0737173
367.2	Astigmatism	sense organs	-0.0184035	0.00626525	0.981765	0.969783	0.993895	0.00330985	0.586105	0.0643932	4	FALSE	45512	307478	0.128933
367.8	Hypermetropia	sense organs	-0.038991	0.00728666	0.961759	0.948122	0.975593	8.7463e-08	0.463104	0.155275	3	TRUE	30868	327381	0.0861635
367.9	Blindness and low vision	sense organs	-0.00702662	0.0135845	0.992998	0.966908	1.01979	0.604979	0.0705697	0.357821	4	FALSE	7208	366058	0.0193106
368	Visual disturbances	sense organs	-0.01593	0.00794686	0.984196	0.968986	0.999646	0.0450096	0	0.939558	4	FALSE	22083	340311	0.0609364
368.1	Amblyopia	sense organs	-0.0572422	0.0200105	0.944365	0.908044	0.982139	0.00422829	0.332175	0.223712	3	FALSE	3149	377804	0.00826611
368.2	Diplopia and disorders of binocular vision	sense organs	-0.0313317	0.0170351	0.969154	0.93733	1.00206	0.0658801	0	0.718991	4	FALSE	4363	374099	0.0115282
368.3	Anisometropia	sense organs	-0.00532722	0.0298993	0.994687	0.938072	1.05472	0.858588	0	0.849429	2	FALSE	1459	377776	0.00384722
368.4	Visual field defects	sense organs	-0.0168637	0.0189113	0.983278	0.947499	1.02041	0.372539	0.331819	0.22389	3	FALSE	3604	374469	0.00953255
368.5	Color vision deficiencies	sense organs	0.0779576	0.0896493	1.08108	0.906874	1.28874	0.384527	0	0.367841	2	FALSE	156	381594	0.000408644
368.9	Subjective visual disturbances	sense organs	-0.00438573	0.017023	0.995624	0.962953	1.0294	0.796688	0	0.764441	4	FALSE	4431	369856	0.0118385
368.91	Psychophysical visual disturbances	sense organs	-0.00857939	0.0455103	0.991457	0.90685	1.08396	0.850473	0	0.400898	2	FALSE	571	381136	0.00149591
369	Infection of the eye	sense organs	-0.0265933	0.0148776	0.973757	0.945773	1.00257	0.0738613	0	0.860193	4	FALSE	5902	364124	0.0159502
369.2	Eye infection, viral	sense organs	0.0126313	0.0321249	1.01271	0.950913	1.07853	0.694177	0.756306	0.0165147	3	FALSE	1247	377155	0.00329544
369.5	Conjunctivitis, infectious	sense organs	-0.0242489	0.0181467	0.976043	0.941938	1.01138	0.18146	0.188311	0.296217	4	FALSE	3966	366781	0.0106973
370	Keratitis	sense organs	-0.0112521	0.0187198	0.988811	0.953189	1.02576	0.547786	0.238208	0.268228	4	FALSE	3727	370243	0.00996604
370.1	Corneal ulcer	sense organs	0.0239728	0.0425573	1.02426	0.942294	1.11336	0.573226	0.59313	0.0856242	3	FALSE	685	378926	0.00180448
370.3	Keratoconjunctivitis	sense organs	-0.0435409	0.0267043	0.957393	0.908573	1.00884	0.102999	0	0.691993	2	FALSE	1855	373996	0.00493547
370.31	Keratoconjunctivitis sicca	sense organs	-0.0752583	0.0307711	0.927504	0.873219	0.985163	0.0144554	0	0.877566	2	FALSE	1382	375069	0.00367113
371	Inflammation of the eye	sense organs	-0.0206653	0.00785919	0.979547	0.964574	0.994752	0.00855236	0	0.521893	4	FALSE	23402	340228	0.0643566
371.1	Uveitis, noninfectious or NOS	sense organs	0.0192684	0.0251593	1.01946	0.970404	1.07099	0.443763	0	0.916962	4	FALSE	1990	376913	0.005252
371.2	Conjunctivitis, noninfectious	sense organs	-0.0602967	0.0189575	0.941485	0.907145	0.977125	0.00146956	0	0.447987	3	FALSE	3643	370467	0.00973778
371.21	Allergic conjunctivitis	sense organs	-0.0646675	0.0199947	0.937379	0.901355	0.974843	0.00121967	0	0.440799	2	FALSE	3272	224272	0.0143796
371.3	Inflammation of eyelids	sense organs	-0.0157044	0.00888384	0.984418	0.967426	1.00171	0.0771025	0	0.436544	4	FALSE	17945	348327	0.0489936
372	Disorders of conjunctiva	sense organs	-0.0276893	0.0172067	0.972691	0.940434	1.00605	0.107568	0	0.746096	4	FALSE	4434	368806	0.0118798
374	Other disorders of eyelids	sense organs	-0.00436012	0.00912739	0.995649	0.977996	1.01362	0.632866	0	0.637553	4	FALSE	16193	357850	0.0432918
374.1	Ectropion or entropion	sense organs	-0.0132763	0.0173202	0.986811	0.953874	1.02089	0.443366	0	0.435441	3	FALSE	4154	374599	0.0109676
374.2	Lagophthalmos	sense organs	-0.0987662	0.0498914	0.905955	0.821559	0.99902	0.0477457	0	0.618491	3	FALSE	506	378956	0.00133347
374.3	Ptosis of eyelid	sense organs	0.0182881	0.0155809	1.01846	0.987825	1.05004	0.240496	0.147982	0.318042	4	FALSE	5217	372918	0.0137967
374.6	Dermatochalasis	sense organs	0.0156282	0.0140299	1.01575	0.9882	1.04407	0.265314	0	0.863843	2	FALSE	6949	222611	0.030271
375	Disorders of lacrimal system	sense organs	-0.0744641	0.0229089	0.928241	0.887484	0.970869	0.00115224	0.0330723	0.355509	3	FALSE	2158	378476	0.00566949
375.1	Dry eyes	sense organs	-0.0360197	0.00736547	0.964621	0.950796	0.978648	1.0066e-06	0	0.45258	3	TRUE	29803	181665	0.140934
375.2	Epiphora	sense organs	-0.0768656	0.0321905	0.926014	0.869395	0.986321	0.0169478	0	0.550989	3	FALSE	1144	379231	0.00300756
376	Disorders of the orbit	sense organs	-0.0091615	0.0757129	0.99088	0.854229	1.14939	0.903689	0.624126	0.0699157	3	FALSE	208	380418	0.000546468
377	Disorders of optic nerve and visual pathways	sense organs	-0.0224676	0.0167633	0.977783	0.946179	1.01044	0.180152	0	0.437713	4	FALSE	4656	372372	0.0123492
377.1	Optic atrophy	sense organs	0.0144891	0.0265754	1.01459	0.9631	1.06884	0.585612	0.346884	0.216293	3	FALSE	1859	376912	0.00490798
377.3	Optic neuritis/neuropathy	sense organs	-0.0420996	0.0265406	0.958774	0.910175	1.00997	0.112687	0	0.995667	3	FALSE	1840	377273	0.00485343
378	Strabismus and other disorders of binocular eye movements	sense organs	-0.00102985	0.0129661	0.998971	0.973904	1.02468	0.936694	0	0.904787	4	FALSE	7687	369413	0.0203845
378.1	Strabismus (not specified as paralytic)	sense organs	0.0158438	0.0164752	1.01597	0.983688	1.04931	0.336213	0	0.470534	3	FALSE	4785	373003	0.0126658
378.2	Nystagmus and other irregular eye movements	sense organs	0.0371155	0.0439358	1.03781	0.952184	1.13114	0.398241	0	0.407184	3	FALSE	598	379989	0.00157126
378.5	Paralytic strabismus	sense organs	-0.0218538	0.0314949	0.978383	0.919815	1.04068	0.487755	0.0534483	0.366237	4	FALSE	1243	379356	0.0032659
379	Other disorders of eye	sense organs	0.00624871	0.00772282	1.00627	0.991152	1.02162	0.418444	0	0.837945	4	FALSE	25059	338862	0.0688584
379.1	Scleritis and episcleritis	sense organs	-0.0901385	0.0530214	0.913805	0.82361	1.01388	0.0891233	0.438873	0.16828	3	FALSE	458	380065	0.00120361
379.2	Disorders of vitreous body	sense organs	0.0188605	0.00884104	1.01904	1.00153	1.03685	0.0329006	0	0.84873	4	FALSE	18524	348539	0.0504655
379.3	Aphakia and other disorders of lens	sense organs	-0.0465117	0.0222055	0.954553	0.9139	0.997015	0.0362059	0	0.376285	3	FALSE	2653	375116	0.00702281
379.4	Anomalies of pupillary function	sense organs	0.0349574	0.0397832	1.03558	0.957896	1.11955	0.379565	0	0.856604	2	FALSE	824	375552	0.0021893
379.5	Disorders of iris and ciliary body	sense organs	-0.0107773	0.0247823	0.989281	0.942377	1.03852	0.663649	0	0.40341	3	FALSE	2055	377029	0.00542096
379.9	Pain, swelling or discharge of eye	sense organs	-0.0132738	0.0291547	0.986814	0.932006	1.04484	0.648902	0	0.6814	3	FALSE	1508	373548	0.00402073
380	Disorders of external ear	sense organs	0.0459664	0.0276807	1.04704	0.991748	1.10541	0.0967946	0.242908	0.26691	3	FALSE	1605	375631	0.00425463
380.1	Otitis externa	sense organs	0.0147992	0.014463	1.01491	0.986544	1.04409	0.306192	0	0.524415	4	FALSE	6321	370069	0.0167938
380.4	Impacted cerumen	sense organs	0.0269179	0.00835904	1.02728	1.01059	1.04425	0.00128094	0.126231	0.329503	4	FALSE	22092	342233	0.0606382
381	Otitis media and Eustachian tube disorders	sense organs	-0.0229799	0.0106451	0.977282	0.957103	0.997886	0.0308704	0	0.483819	4	FALSE	11520	359047	0.0310875
381.1	Otitis media	sense organs	-0.0242833	0.0126141	0.976009	0.952175	1.00044	0.0542171	0	0.589488	4	FALSE	8082	364441	0.0216953
381.11	Suppurative and unspecified otitis media	sense organs	-0.0450988	0.0155684	0.955903	0.927176	0.985521	0.00376978	0	0.569014	4	FALSE	5286	368596	0.0141382
381.2	Eustachian tube disorders	sense organs	-0.0302241	0.0196932	0.970228	0.933493	1.00841	0.124845	0	0.593111	4	FALSE	3249	374927	0.00859124
381.3	Mastoiditis & related conditions	sense organs	-0.046647	0.0451969	0.954424	0.873514	1.04283	0.302033	0	0.369364	3	FALSE	621	381744	0.0016241
381.9	Otorrhea	sense organs	0.0257178	0.0429939	1.02605	0.943132	1.11626	0.549724	0.704869	0.033765	3	FALSE	634	377958	0.00167463
382	Otalgia	sense organs	-0.00814413	0.0214751	0.991889	0.951006	1.03453	0.704512	0	0.979909	4	FALSE	2793	372127	0.00744959
383	Otosclerosis	sense organs	0.022585	0.060057	1.02284	0.90926	1.15061	0.706872	0	0.81302	2	FALSE	342	382560	0.000893179
384	Other disorders of tympanic membrane	sense organs	-0.0170571	0.0237239	0.983088	0.938422	1.02988	0.472151	0.692799	0.038573	3	FALSE	2110	380027	0.00552158
384.4	Perforation of tympanic membrane	sense organs	-0.0227488	0.0264581	0.977508	0.928109	1.02954	0.389896	0.647655	0.0585353	3	FALSE	1709	380621	0.00446996
385	Other disorders of middle ear and mastoid	sense organs	-0.0206205	0.0298369	0.979591	0.923948	1.03858	0.489496	0	0.572835	3	FALSE	1318	381210	0.0034455
385.3	Cholesteatoma	sense organs	0.00160626	0.0336708	1.00161	0.937642	1.06994	0.961951	0	0.462864	3	FALSE	1033	381965	0.00269714
385.5	Tympanosclerosis and middle ear disease related to otitis media	sense organs	-0.0429381	0.0732272	0.957971	0.829891	1.10582	0.557628	0	0.332186	2	FALSE	235	382571	0.000613888
386	Vertiginous syndromes and other disorders of vestibular system	sense organs	-0.0443938	0.013015	0.956577	0.932484	0.981292	0.000647327	0	0.920687	4	FALSE	7532	366609	0.0201314
386.1	Meniere's disease	sense organs	-0.0136768	0.0318459	0.986416	0.926729	1.04995	0.667584	0	0.790133	3	FALSE	1182	378786	0.00311079
386.2	Peripheral or central vertigo	sense organs	-0.0650335	0.0154915	0.937036	0.909013	0.965924	2.69284e-05	0.0079742	0.387922	4	TRUE	5446	368838	0.0145504
386.21	Central origin vertigo	sense organs	-0.0904276	0.0599413	0.91354	0.81228	1.02742	0.1314	0	0.682481	2	FALSE	363	375330	0.000966214
386.3	Labyrinthitis	sense organs	-0.0278758	0.0378681	0.972509	0.902943	1.04744	0.461652	0	0.497967	3	FALSE	773	378606	0.00203754
386.9	Dizziness and giddiness (Light-headedness and vertigo)	sense organs	-0.00675978	0.00720548	0.993263	0.979334	1.00739	0.34817	0	0.519301	4	FALSE	27064	335050	0.0747389
388	Other disorders of ear	sense organs	-0.0417389	0.0364654	0.95912	0.892963	1.03018	0.252369	0	0.438923	2	FALSE	1026	374799	0.00272999
389	Hearing loss	sense organs	-0.0117252	0.00509199	0.988343	0.978529	0.998256	0.0212971	0	0.683654	4	FALSE	108959	258562	0.29647
389.1	Sensorineural hearing loss	sense organs	-0.015117	0.00579636	0.984997	0.97387	0.996251	0.00910696	0.248309	0.262437	4	FALSE	82130	274817	0.23009
389.2	Conductive hearing loss	sense organs	-0.00878893	0.020385	0.99125	0.952426	1.03166	0.666361	0	0.738112	3	FALSE	3051	372223	0.00813006
389.3	Degenerative and vascular disorders of ear	sense organs	0.0179994	0.0358415	1.01816	0.949093	1.09226	0.61553	0.238305	0.251877	2	FALSE	989	376823	0.0026177
389.4	Tinnitus	sense organs	0.00152473	0.00693762	1.00153	0.988	1.01524	0.826045	0	0.49429	4	FALSE	33363	318313	0.0948686
394	Rheumatic disease of the heart valves	circulatory system	0.0081651	0.0130723	1.0082	0.982695	1.03436	0.532227	0	0.477612	4	FALSE	6663	367022	0.0178305
394.1	Mitral valve stenosis and aortic valve stenosis	circulatory system	-0.00892916	0.0254379	0.991111	0.942908	1.04178	0.725575	0.637252	0.0634988	3	FALSE	1713	372722	0.00457489
394.2	Mitral valve disease	circulatory system	0.0973326	0.0411851	1.10223	1.01675	1.19489	0.0181131	0	0.991226	4	FALSE	687	374308	0.00183202
394.3	Aortic valve disease	circulatory system	-0.177198	0.0974372	0.837614	0.691999	1.01387	0.0689745	0	0.676808	2	FALSE	146	375021	0.00038916
394.7	Disease of tricuspid valve	circulatory system	0.000358201	0.0279812	1.00036	0.946974	1.05675	0.989786	0	0.550642	4	FALSE	1419	371534	0.00380477
395	Heart valve disorders	circulatory system	0.00412826	0.00761424	1.00414	0.989263	1.01923	0.587697	0	0.724121	4	FALSE	22318	349925	0.0599555
395.1	Nonrheumatic mitral valve disorders	circulatory system	0.0539658	0.0119918	1.05545	1.03093	1.08055	6.78767e-06	0	0.623112	4	TRUE	8317	362850	0.0224077
395.2	Nonrheumatic aortic valve disorders	circulatory system	-0.0218029	0.0100509	0.978433	0.959347	0.997899	0.0300633	0	0.511254	4	FALSE	12377	360851	0.033162
395.3	Nonrheumatic tricuspid valve disorders	circulatory system	0.0360374	0.0351974	1.03669	0.967589	1.11074	0.305899	0.586658	0.0889834	3	FALSE	960	371496	0.00257749
395.4	Nonrheumatic pulmonary valve disorders	circulatory system	-0.039223	0.0477793	0.961536	0.87558	1.05593	0.411692	0.18363	0.293777	3	FALSE	472	374098	0.00126011
395.6	Heart valve replaced	circulatory system	0.0311293	0.014343	1.03162	1.00302	1.06103	0.0299803	0	0.714656	4	FALSE	5856	370139	0.0155747
396	Abnormal heart sounds	circulatory system	-0.0263858	0.0136774	0.973959	0.948197	1.00042	0.053711	0	0.650403	4	FALSE	6842	361723	0.0185639
401	Hypertension	circulatory system	-0.0610226	0.00401372	0.940802	0.93343	0.948232	3.35265e-52	0.68462	0.0232006	4	TRUE	209025	162117	0.563194
401.1	Essential hypertension	circulatory system	-0.06111	0.0040058	0.94072	0.933363	0.948135	1.51594e-52	0.712457	0.0152209	4	TRUE	207524	163270	0.559675
401.2	Hypertensive heart and/or renal disease	circulatory system	-0.0366938	0.00759898	0.963971	0.949721	0.978436	1.37371e-06	0	0.534694	4	TRUE	26075	284425	0.0839775
401.21	Hypertensive heart disease	circulatory system	-0.00751674	0.0109479	0.992511	0.971442	1.01404	0.492339	0.208911	0.28479	4	FALSE	11442	301662	0.0365438
401.22	Hypertensive chronic kidney disease	circulatory system	-0.0615276	0.0207501	0.940327	0.902852	0.979358	0.0030251	0	0.401227	3	FALSE	2645	124128	0.0208641
401.3	Other hypertensive complications	circulatory system	-0.0613786	0.0217812	0.940467	0.901163	0.981485	0.00483286	0	0.603759	4	FALSE	2619	318222	0.00816292
411	Ischemic Heart Disease	circulatory system	-0.060864	0.0043681	0.940951	0.93293	0.949042	3.95022e-44	0.170168	0.306127	4	TRUE	92028	277134	0.249289
411.1	Unstable angina (intermediate coronary syndrome)	circulatory system	-0.100969	0.0102878	0.903961	0.885916	0.922373	9.7591e-23	0.557334	0.0793514	4	TRUE	11511	340749	0.0326776
411.2	Myocardial infarction	circulatory system	-0.0805408	0.00673155	0.922617	0.910525	0.934871	5.44184e-33	0.262769	0.25408	4	TRUE	28464	329924	0.0794223
411.3	Angina pectoris	circulatory system	-0.0916451	0.00658452	0.912429	0.900729	0.924281	4.90668e-44	0	0.911627	4	TRUE	29801	328076	0.0832716
411.4	Coronary atherosclerosis	circulatory system	-0.0641202	0.00466561	0.937892	0.929355	0.946508	5.59891e-43	0.434832	0.150574	4	TRUE	77500	286962	0.212642
411.41	Aneurysm and dissection of heart	circulatory system	0.000543071	0.0513412	1.00054	0.904762	1.10646	0.99156	0	0.920166	3	FALSE	426	354853	0.00119906
411.8	Other chronic ischemic heart disease, unspecified	circulatory system	-0.0835671	0.00563671	0.919829	0.909723	0.930048	1.00193e-49	0	0.772245	4	TRUE	44888	316526	0.124201
411.9	Other acute and subacute forms of ischemic heart disease	circulatory system	-0.0703421	0.0216809	0.932075	0.893297	0.972536	0.00117686	0	0.407997	2	FALSE	2343	353050	0.0065927
414	Other forms of chronic heart disease	circulatory system	-0.00017668	0.0105151	0.999823	0.979429	1.02064	0.986594	0.493795	0.115244	4	FALSE	10887	339868	0.0310388
414.2	ASCVD	circulatory system	-0.0157155	0.0293773	0.984407	0.929328	1.04275	0.592681	0.757968	0.0420872	2	FALSE	1474	226010	0.00647958
415	Pulmonary heart disease	circulatory system	0.0552536	0.0108172	1.05681	1.03464	1.07945	3.25703e-07	0.644726	0.0376708	4	TRUE	11087	363743	0.0295787
415.1	Acute pulmonary heart disease	circulatory system	0.0836077	0.0167699	1.0872	1.05205	1.12353	6.17797e-07	0	0.485436	4	TRUE	4606	373783	0.0121727
415.11	Pulmonary embolism and infarction, acute	circulatory system	0.0895006	0.0171014	1.09363	1.05758	1.13091	1.66307e-07	0	0.707742	4	TRUE	4445	374282	0.0117367
415.2	Chronic pulmonary heart disease	circulatory system	0.0222863	0.0143492	1.02254	0.994179	1.0517	0.120389	0.25739	0.257198	4	FALSE	6007	369719	0.0159877
415.21	Primary pulmonary hypertension	circulatory system	0.0259117	0.0340491	1.02625	0.959999	1.09707	0.446651	0.545203	0.110938	3	FALSE	1021	378051	0.00269342
416	Cardiomegaly	circulatory system	0.0142099	0.0106946	1.01431	0.993272	1.0358	0.183949	0.505672	0.108308	4	FALSE	10370	363462	0.0277397
418	Nonspecific chest pain	circulatory system	-0.0351952	0.00568538	0.965417	0.954719	0.976235	5.99784e-10	0.721273	0.0130777	4	TRUE	56616	297623	0.159824
418.1	Precordial pain	circulatory system	-0.0366718	0.0160617	0.963992	0.934118	0.994822	0.0224197	0	0.844416	3	FALSE	4218	376440	0.0110808
420	Carditis	circulatory system	0.0336755	0.0148509	1.03425	1.00458	1.0648	0.023355	0	0.634136	4	FALSE	5277	374630	0.0138902
420.1	Myocarditis	circulatory system	-0.0454027	0.0862578	0.955613	0.806973	1.13163	0.598638	0.132545	0.282964	2	FALSE	168	381552	0.000440113
420.2	Pericarditis	circulatory system	0.0473844	0.0187258	1.04852	1.01074	1.08772	0.0113923	0	0.973793	3	FALSE	3243	377705	0.00851297
420.21	Acute pericarditis	circulatory system	0.0180542	0.0453102	1.01822	0.931693	1.11278	0.690293	0	0.975586	3	FALSE	569	380852	0.00149179
420.22	Chronic pericarditis	circulatory system	0.0193185	0.0597656	1.01951	0.906812	1.14621	0.746515	0.189055	0.29138	3	FALSE	314	381228	0.000822976
420.3	Endocarditis	circulatory system	0.0299929	0.0247542	1.03045	0.981646	1.08167	0.225655	0	0.496505	4	FALSE	1934	378644	0.00508174
425	Cardiomyopathy	circulatory system	0.0603739	0.010791	1.06223	1.04	1.08494	2.20857e-08	0.631105	0.0433531	4	TRUE	10972	366985	0.0290298
425.1	Primary/intrinsic cardiomyopathies	circulatory system	0.0613468	0.0111054	1.06327	1.04037	1.08666	3.31313e-08	0.431815	0.152407	4	TRUE	10339	367794	0.0273422
425.11	Hypertrophic obstructive cardiomyopathy	circulatory system	-0.0345956	0.0470678	0.965996	0.880869	1.05935	0.46233	0	0.512268	3	FALSE	528	381125	0.00138346
425.12	Other hypertrophic cardiomyopathy	circulatory system	-0.0012165	0.0476532	0.998784	0.909723	1.09656	0.979634	0	0.734595	3	FALSE	503	381250	0.00131761
425.2	Secondary/extrinsic cardiomyopathies	circulatory system	0.0450002	0.0308748	1.04603	0.984607	1.11128	0.144976	0.631297	0.06639	3	FALSE	1237	378947	0.00325369
425.8	Other cardiomyopathy	circulatory system	0.149545	0.0659365	1.16131	1.02052	1.32151	0.0233282	0	0.715172	2	FALSE	310	377706	0.000820071
426	Cardiac conduction disorders	circulatory system	0.0286051	0.00625911	1.02902	1.01647	1.04172	4.87342e-06	0.573417	0.0708649	4	TRUE	36224	310788	0.104388
426.2	Atrioventricular [AV] block	circulatory system	0.0557779	0.0112178	1.05736	1.03437	1.08087	6.617e-07	0	0.989268	4	TRUE	9678	348833	0.026995
426.21	First degree AV block	circulatory system	0.0563698	0.016208	1.05799	1.02491	1.09214	0.00050537	0.367137	0.20595	3	FALSE	4482	353383	0.0125243
426.23	Second degree AV block	circulatory system	0.0539218	0.027119	1.0554	1.00077	1.11302	0.0467739	0	0.389211	3	FALSE	1559	358082	0.00433488
426.24	Atrioventricular block, complete	circulatory system	0.0465506	0.0185356	1.04765	1.01027	1.08641	0.0120248	0.494232	0.114987	4	FALSE	3496	356310	0.00971635
426.25	Other heart block	circulatory system	0.0230216	0.0410765	1.02329	0.944134	1.10908	0.575169	0	0.501922	2	FALSE	768	355261	0.00215713
426.3	Bundle branch block	circulatory system	0.0151633	0.0121511	1.01528	0.991385	1.03975	0.212069	0	0.446019	4	FALSE	8275	347686	0.0232469
426.31	Right bundle branch block	circulatory system	0.00209913	0.0215579	1.0021	0.960642	1.04535	0.922431	0.618264	0.0728309	3	FALSE	2849	352748	0.00801188
426.32	Left bundle branch block	circulatory system	0.0187453	0.0159208	1.01892	0.987618	1.05122	0.239032	0	0.990591	4	FALSE	4535	354543	0.0126296
426.4	Anomalous atrioventricular excitation	circulatory system	0.0986359	0.0512905	1.10366	0.99811	1.22038	0.0544696	0	0.427987	3	FALSE	442	359314	0.00122861
426.7	Abnormal electrocardiogram [ECG] [EKG]	circulatory system	-0.00219308	0.0110033	0.997809	0.976521	1.01956	0.84202	0.250624	0.263304	3	FALSE	11493	329815	0.0336734
426.8	Other cardiac conduction disorders	circulatory system	-0.0115881	0.0509436	0.988479	0.894549	1.09227	0.820059	0	0.685432	3	FALSE	483	357787	0.00134815
426.9	Cardiac pacemaker/device in situ	circulatory system	0.0412752	0.00946732	1.04214	1.02298	1.06166	1.30206e-05	0	0.812683	4	TRUE	14230	346554	0.0394419
426.91	Cardiac pacemaker in situ	circulatory system	0.0555599	0.0107319	1.05713	1.03513	1.0796	2.25388e-07	0	0.877439	4	TRUE	10862	349799	0.0301169
426.92	Cardiac defibrillator in situ	circulatory system	0.0345754	0.0168412	1.03518	1.00157	1.06992	0.0400704	0	0.905912	3	FALSE	4530	353932	0.0126373
427	Cardiac dysrhythmias	circulatory system	0.0818472	0.00450263	1.08529	1.07575	1.09491	7.76239e-74	0	0.845462	4	TRUE	86350	268969	0.243021
427.1	Paroxysmal tachycardia, unspecified	circulatory system	0.0740308	0.0110488	1.07684	1.05377	1.10041	2.07898e-11	0	0.472717	4	TRUE	9938	347304	0.0278187
427.11	Paroxysmal supraventricular tachycardia	circulatory system	0.0801742	0.0156284	1.08348	1.05079	1.11718	2.89691e-07	0	0.991908	4	TRUE	4816	353512	0.0134402
427.12	Paroxysmal ventricular tachycardia	circulatory system	0.0626056	0.0154247	1.06461	1.0329	1.09728	4.93269e-05	0.423476	0.157481	4	FALSE	5012	352726	0.0140103
427.2	Atrial fibrillation and flutter	circulatory system	0.15266	0.00567043	1.16493	1.15205	1.17795	1.20971e-159	0.597823	0.058611	4	TRUE	45641	321647	0.124265
427.21	Atrial fibrillation	circulatory system	0.15537	0.00672523	1.16809	1.15279	1.18359	4.37169e-118	0.648131	0.0363058	4	TRUE	34271	322839	0.0959676
427.22	Atrial flutter	circulatory system	0.155705	0.0111278	1.16848	1.14327	1.19425	1.73249e-44	0.436262	0.149705	4	TRUE	10811	345158	0.0303706
427.3	Other specified cardiac dysrhythmias	circulatory system	0.0245244	0.00809736	1.02483	1.00869	1.04122	0.00245615	0.381168	0.183284	4	FALSE	20527	323922	0.0595937
427.4	Cardiac arrest and ventricular fibrillation	circulatory system	0.0183353	0.0223525	1.0185	0.974847	1.06412	0.412058	0	0.688373	3	FALSE	2278	356671	0.00634631
427.41	Ventricular fibrillation and flutter	circulatory system	0.0371149	0.0322541	1.03781	0.974236	1.10554	0.249853	0.567819	0.0988802	3	FALSE	1079	358306	0.00300235
427.42	Cardiac arrest	circulatory system	0.00354657	0.0291311	1.00355	0.947859	1.06252	0.903101	0	0.532719	3	FALSE	1347	357664	0.00375197
427.5	Arrhythmia (cardiac) NOS	circulatory system	0.0462945	0.0099997	1.04738	1.02705	1.06811	3.66389e-06	0.738944	0.0093433	4	TRUE	13486	330817	0.039169
427.6	Premature beats	circulatory system	0.116924	0.0157948	1.12403	1.08977	1.15937	1.3348e-13	0	0.84935	4	TRUE	5024	348584	0.0142078
427.61	Supraventricular premature beats	circulatory system	0.138524	0.036755	1.14858	1.06875	1.23437	0.000164002	0.558655	0.103747	3	FALSE	923	355839	0.00258716
427.7	Tachycardia NOS	circulatory system	-0.00773466	0.0113808	0.992295	0.970406	1.01468	0.496743	0.548413	0.0841816	4	FALSE	9547	339902	0.0273202
427.8	Sinoatrial node dysfunction (Bradycardia)	circulatory system	0.0507375	0.0182525	1.05205	1.01508	1.09036	0.00544003	0	0.701292	4	FALSE	3692	354270	0.0103139
427.9	Palpitations	circulatory system	0.0434258	0.010836	1.04438	1.02244	1.0668	6.13476e-05	0.0725793	0.356824	4	FALSE	10668	340985	0.0303367
428	Congestive heart failure; nonhypertensive	circulatory system	0.00741625	0.00666159	1.00744	0.994376	1.02068	0.265586	0	0.573122	4	FALSE	31266	343698	0.083384
428.1	Congestive heart failure (CHF) NOS	circulatory system	0.0134629	0.00824315	1.01355	0.99731	1.03006	0.102423	0	0.936887	4	FALSE	19936	352516	0.0535264
428.2	Heart failure NOS	circulatory system	0.00419515	0.0123858	1.0042	0.98012	1.02888	0.734832	0	0.667512	3	FALSE	7279	371832	0.0192002
428.3	Heart failure with reduced EF [Systolic or combined heart failure]	circulatory system	0.0147808	0.0101883	1.01489	0.994825	1.03536	0.146848	0	0.45707	4	FALSE	13292	359366	0.0356681
428.4	Heart failure with preserved EF [Diastolic heart failure]	circulatory system	-0.00380137	0.0133781	0.996206	0.970424	1.02267	0.776297	0	0.805686	3	FALSE	7573	365348	0.0203073
429	Ill-defined descriptions and complications of heart disease	circulatory system	-0.0370818	0.0134252	0.963597	0.938573	0.989289	0.00574289	0.251529	0.260583	4	FALSE	7238	356805	0.0198823
429.1	Heart transplant/surgery	circulatory system	-0.0217793	0.0286739	0.978456	0.924984	1.03502	0.447522	0	0.842342	4	FALSE	1512	374167	0.00402471
429.2	Abnormal function study of cardiovascular system	circulatory system	-0.0282439	0.0204418	0.972151	0.933972	1.01189	0.167073	0.706008	0.0169064	4	FALSE	2947	368825	0.0079269
429.3	Symptoms involving cardiovascular system	circulatory system	-0.0514814	0.0207575	0.949821	0.911954	0.989261	0.0131332	0	0.594452	3	FALSE	3047	221925	0.0135439
429.9	Cardiac complications, not elsewhere classified	circulatory system	0.0177255	0.051987	1.01788	0.919278	1.12707	0.733133	0	0.342606	2	FALSE	444	226624	0.00195536
430	Intracranial hemorrhage	circulatory system	-0.0319872	0.0189243	0.968519	0.933254	1.00512	0.0909765	0	0.505928	4	FALSE	3184	372335	0.00847893
430.1	Subarachnoid hemorrhage	circulatory system	-0.00666351	0.0362545	0.993359	0.925222	1.06651	0.854172	0	0.653384	3	FALSE	830	374720	0.00221009
430.2	Intracerebral hemorrhage	circulatory system	-0.0401631	0.0265214	0.960633	0.911974	1.01189	0.129933	0	0.837176	3	FALSE	1574	374341	0.00418712
430.3	Subdural hemorrhage	circulatory system	-0.0427362	0.0411336	0.958164	0.883948	1.03861	0.298823	0	0.658974	2	FALSE	733	231715	0.00315339
433	Cerebrovascular disease	circulatory system	-0.0499325	0.00617767	0.951294	0.939845	0.962882	6.33314e-16	0.478299	0.124405	4	TRUE	37426	333051	0.101021
433.1	Occlusion and stenosis of precerebral arteries	circulatory system	-0.0763851	0.0101384	0.926459	0.908231	0.945053	4.91332e-14	0	0.547758	4	TRUE	13042	354731	0.0354621
433.11	Occlusion of cerebral arteries, with cerebral infarction	circulatory system	-0.0549606	0.0350043	0.946522	0.883762	1.01374	0.116389	0	0.880198	4	FALSE	1031	373656	0.00275163
433.12	Cerebral atherosclerosis	circulatory system	-0.0447099	0.0353908	0.956275	0.892191	1.02496	0.206475	0	0.786666	3	FALSE	909	374009	0.00242453
433.2	Occlusion of cerebral arteries	circulatory system	-0.0504928	0.0101962	0.950761	0.931949	0.969952	7.34071e-07	0	0.943097	4	TRUE	11971	362856	0.0319374
433.21	Cerebral artery occlusion, with cerebral infarction	circulatory system	-0.0536792	0.0103177	0.947736	0.928763	0.967097	1.96487e-07	0	0.898616	4	TRUE	11678	363307	0.0311426
433.3	Cerebral ischemia	circulatory system	-0.0357966	0.00892871	0.964837	0.948099	0.98187	6.09357e-05	0	0.826372	4	FALSE	16419	354512	0.0442643
433.31	Transient cerebral ischemia	circulatory system	-0.0395073	0.00975546	0.961263	0.943058	0.979819	5.12704e-05	0	0.953795	4	FALSE	14017	356113	0.0378705
433.5	Cerebral aneurysm	circulatory system	0.00617143	0.0366353	1.00619	0.936475	1.0811	0.866225	0	0.469231	3	FALSE	893	374751	0.00237725
433.6	Acute, but ill-defined cerebrovascular disease	circulatory system	-0.0510389	0.0172127	0.950242	0.918719	0.982846	0.00302492	0.777317	0.0340798	2	FALSE	4490	222446	0.0197853
433.8	Late effects of cerebrovascular disease	circulatory system	-0.0650351	0.0153177	0.937035	0.909321	0.965593	2.17879e-05	0	0.757561	3	TRUE	5672	366085	0.0152573
440	Atherosclerosis	circulatory system	-0.036456	0.0117641	0.964201	0.942223	0.98669	0.0019422	0.564364	0.0756051	4	FALSE	9638	356367	0.026333
440.1	Atherosclerosis of renal artery	circulatory system	-0.134379	0.0462098	0.874259	0.798558	0.957137	0.00363734	0.59882	0.0581279	4	FALSE	566	375218	0.00150618
440.2	Atherosclerosis of the extremities	circulatory system	-0.04259	0.0139228	0.958304	0.932507	0.984815	0.00222062	0.179842	0.300862	4	FALSE	6749	364797	0.0181646
440.21	Atherosclerosis of native arteries of the extremities with ulceration or gangrene	circulatory system	0.123745	0.0335148	1.13173	1.05978	1.20856	0.000222278	0	0.408445	2	FALSE	1142	230675	0.0049263
440.22	Atherosclerosis of native arteries of the extremities with intermittent claudication	circulatory system	-0.0914045	0.0176155	0.912649	0.881676	0.944709	2.11594e-07	0	0.68337	3	TRUE	4250	224795	0.0185553
440.9	Atherosclerosis of aorta	circulatory system	-0.0517646	0.0353648	0.949552	0.885965	1.0177	0.143268	0	0.556517	3	FALSE	983	371010	0.00264252
441	Vascular insufficiency of intestine	circulatory system	-0.0675156	0.0297623	0.934713	0.881748	0.990859	0.023299	0	0.742378	3	FALSE	1272	374867	0.00338173
441.1	Acute vascular insufficiency of intestine	circulatory system	-0.118134	0.0434484	0.888577	0.81604	0.967561	0.0065488	0	0.441261	3	FALSE	588	372556	0.0015758
441.2	Chronic vascular insufficiency of intestine	circulatory system	-0.193236	0.0889084	0.824287	0.692468	0.9812	0.0297481	0	0.48887	2	FALSE	169	376098	0.000449149
442	Other aneurysm	circulatory system	0.0503828	0.00965827	1.05167	1.03195	1.07177	1.82295e-07	0.643001	0.0383705	4	TRUE	13864	360461	0.0370373
442.1	Aortic aneurysm	circulatory system	0.0597925	0.0103305	1.06162	1.04034	1.08333	7.12552e-09	0.533922	0.0921929	4	TRUE	12096	362702	0.0322734
442.11	Abdominal aortic aneurysm	circulatory system	0.0409186	0.0122775	1.04177	1.017	1.06714	0.000859778	0	0.428134	4	FALSE	8532	366264	0.0227644
442.2	Aneurysm of iliac artery	circulatory system	0.114397	0.0344091	1.1212	1.04808	1.19942	0.000885375	0.294843	0.235274	4	FALSE	1050	374948	0.00279257
442.3	Aneurysm of artery of lower extremity	circulatory system	0.102481	0.0392149	1.10792	1.02595	1.19643	0.00896646	0	0.395047	4	FALSE	772	375456	0.00205195
442.4	Arterial dissection	circulatory system	-0.0920138	0.0783305	0.912093	0.782283	1.06344	0.24012	0	0.422877	3	FALSE	195	376070	0.000518252
442.8	Aneurysm of other specified artery	circulatory system	0.00559705	0.0427869	1.00561	0.92472	1.09358	0.895924	0.565862	0.0999173	3	FALSE	652	375297	0.00173428
443	Peripheral vascular disease	circulatory system	-0.00706323	0.00804607	0.992962	0.977425	1.00874	0.380026	0	0.409644	4	FALSE	20906	349125	0.056498
443.1	Raynaud's syndrome	circulatory system	0.0388278	0.0275136	1.03959	0.985016	1.09719	0.158178	0.133361	0.32577	4	FALSE	1514	375092	0.00402012
443.7	Peripheral angiopathy in diseases classified elsewhere	circulatory system	0.113096	0.06843	1.11974	0.979195	1.28046	0.0983859	0.469196	0.129836	4	FALSE	265	375887	0.000704502
443.8	Other specified peripheral vascular diseases	circulatory system	-0.0508042	0.0341696	0.950465	0.888896	1.0163	0.137061	0.279439	0.249622	3	FALSE	1096	370228	0.0029516
443.9	Peripheral vascular disease, unspecified	circulatory system	-0.00889147	0.00846141	0.991148	0.974846	1.00772	0.293339	0.248612	0.262263	4	FALSE	18956	350953	0.051245
444	Arterial embolism and thrombosis	circulatory system	-0.0434367	0.0204813	0.957493	0.919818	0.996711	0.0339389	0	0.495381	3	FALSE	2820	372343	0.00751673
444.1	Arterial embolism and thrombosis of lower extremity artery	circulatory system	-0.0136657	0.0269212	0.986427	0.935728	1.03987	0.61172	0.0632676	0.343853	3	FALSE	1615	374351	0.0042956
444.2	Embolism and thrombosis of abdominal aorta	circulatory system	-0.22791	0.074106	0.796196	0.688559	0.92066	0.00210182	0	0.421446	3	FALSE	218	372756	0.000584491
446	Polyarteritis nodosa and allied conditions	circulatory system	0.0630469	0.0271927	1.06508	1.0098	1.12338	0.0204208	0	0.447202	4	FALSE	1563	374707	0.00415393
446.4	Wegener's granulomatosis	circulatory system	-0.0023517	0.0606501	0.997651	0.885836	1.12358	0.96907	0	0.642628	3	FALSE	301	376269	0.00079932
446.5	Giant cell arteritis	circulatory system	0.112693	0.0433903	1.11929	1.02804	1.21864	0.00939873	0	0.451013	3	FALSE	624	375901	0.00165726
446.6	Polyarteritis nodosa	circulatory system	0.0107545	0.108787	1.01081	0.816715	1.25104	0.921251	0.3576	0.212155	2	FALSE	119	373175	0.000318784
446.9	Arteritis NOS	circulatory system	0.0439602	0.0464453	1.04494	0.95402	1.14453	0.343897	0	0.631556	3	FALSE	534	375732	0.00141921
447	Other disorders of arteries and arterioles	circulatory system	-0.00306714	0.0186625	0.996938	0.961131	1.03408	0.869457	0.794946	0.0021615	4	FALSE	3323	369754	0.00890701
447.1	Stricture of artery	circulatory system	-0.0662649	0.028132	0.935883	0.885677	0.988935	0.0184979	0	0.95355	3	FALSE	1386	374508	0.00368721
447.7	Aortic ectasia	circulatory system	0.185391	0.0424559	1.20369	1.10758	1.30814	1.26149e-05	0.659682	0.0529489	3	TRUE	680	229940	0.00294857
448	Disease of capillaries	circulatory system	0.0372331	0.0621264	1.03793	0.918942	1.17234	0.548965	0.391315	0.19993	2	FALSE	327	372150	0.000877907
450	Noninfectious disorders of lymphatic channels	circulatory system	0.103754	0.0217701	1.10933	1.06299	1.15769	1.88003e-06	0.731215	0.0108846	4	TRUE	2549	380793	0.00664941
451	Phlebitis and thrombophlebitis	circulatory system	0.102858	0.0207546	1.10833	1.06415	1.15435	7.1995e-07	0	0.706401	3	TRUE	2703	366251	0.00732612
451.2	Phlebitis and thrombophlebitis of lower extremities	circulatory system	0.107541	0.026351	1.11354	1.05749	1.17256	4.48214e-05	0	0.421374	3	FALSE	1632	368411	0.0044103
452	Other venous embolism and thrombosis	circulatory system	0.0893669	0.0107677	1.09348	1.07065	1.1168	1.04502e-16	0.335793	0.210808	4	TRUE	11573	353919	0.0316642
452.1	Iatrogenic pulmonary embolism and infarction	circulatory system	0.128256	0.0922592	1.13684	0.948789	1.36217	0.164479	0.108744	0.289486	2	FALSE	145	229197	0.000632244
452.2	Deep vein thrombosis [DVT]	circulatory system	0.0941289	0.0143451	1.0987	1.06824	1.13003	5.31814e-11	0	0.375223	3	TRUE	6399	361437	0.0173963
452.8	Postphlebitic syndrome	circulatory system	0.172663	0.10317	1.18847	0.970886	1.45481	0.0942138	0	0.694709	2	FALSE	142	370513	0.000383106
454	Varicose veins	circulatory system	0.149703	0.00987152	1.16149	1.13923	1.18418	6.01328e-52	0.695517	0.0198601	4	TRUE	12409	357077	0.0335845
454.1	Varicose veins of lower extremity	circulatory system	0.160593	0.0105926	1.17421	1.15008	1.19884	6.4174e-52	0.735878	0.00993763	4	TRUE	10712	360162	0.0288831
454.11	Varicose veins of lower extremity, symptomtic	circulatory system	0.202176	0.0171113	1.22406	1.18369	1.26581	3.25354e-32	0.208651	0.284935	4	TRUE	4330	364004	0.0117556
455	Hemorrhoids	circulatory system	-0.0110452	0.00665998	0.989016	0.976189	1.00201	0.0972265	0	0.7631	4	FALSE	30907	318759	0.0883901
456	Chronic venous insufficiency [CVI]	circulatory system	0.169325	0.0119471	1.1845	1.15709	1.21257	1.348e-45	0.363514	0.194029	4	TRUE	9656	354763	0.026497
457	Encounter for long-term (current) use of anticoagulants, antithrombotics, aspirin	circulatory system	-0.00709173	0.0194253	0.992933	0.95584	1.03147	0.715054	0	0.976853	2	FALSE	3440	218981	0.0154662
457.2	Encounter for long-term (current) use of antiplatelets/antithrombotics	circulatory system	-0.0330953	0.0417634	0.967446	0.891411	1.04997	0.4281	0	0.368226	2	FALSE	727	226892	0.00319393
457.3	Encounter for long-term (current) use of aspirin	circulatory system	-0.00650914	0.0222923	0.993512	0.951038	1.03788	0.770294	0	0.852716	2	FALSE	2575	220439	0.0115464
458	Hypotension	circulatory system	0.0307701	0.00751537	1.03125	1.01617	1.04655	4.23449e-05	0	0.553706	4	FALSE	22831	332527	0.0642479
458.1	Orthostatic hypotension	circulatory system	0.0912741	0.0130476	1.09557	1.06791	1.12395	2.64403e-12	0.516729	0.101931	4	TRUE	7162	351955	0.0199434
458.2	Iatrogenic hypotension	circulatory system	0.0441198	0.0347111	1.04511	0.976371	1.11868	0.203709	0	0.429729	3	FALSE	1002	359574	0.00277889
458.9	Hypotension NOS	circulatory system	0.0163012	0.00944793	1.01643	0.997786	1.03543	0.0844598	0.196088	0.291925	4	FALSE	13881	342115	0.038992
459	Other disorders of circulatory system	circulatory system	0.0156174	0.00735975	1.01574	1.00119	1.0305	0.0338376	0.587147	0.0638714	4	FALSE	22355	346219	0.0606527
459.1	Hemorrhage NOS	circulatory system	-0.0538667	0.0637471	0.947558	0.836266	1.07366	0.398107	0.548827	0.108996	3	FALSE	286	362191	0.000789016
459.7	Blood vessel replaced	circulatory system	-0.0386677	0.0370438	0.96207	0.894695	1.03452	0.29656	0	0.499294	2	FALSE	971	198868	0.00485891
459.9	Circulatory disease NEC	circulatory system	0.0171777	0.00762257	1.01733	1.00224	1.03264	0.0242259	0.279024	0.244593	4	FALSE	20641	349539	0.0557594
464	Acute sinusitis	respiratory	0.00232007	0.0114215	1.00232	0.980134	1.02501	0.839031	0.583522	0.0656936	4	FALSE	10345	354821	0.0283296
465	Acute upper respiratory infections of multiple or unspecified sites	respiratory	-0.0194869	0.00700948	0.980702	0.967321	0.994268	0.00543472	0	0.799844	4	FALSE	30701	320877	0.0873234
465.2	Acute pharyngitis	respiratory	-0.0179886	0.0145509	0.982172	0.954557	1.01059	0.216363	0.496856	0.113449	4	FALSE	6051	362926	0.0163994
465.4	Acute laryngitis and tracheitis	respiratory	0.0581116	0.0557861	1.05983	0.950063	1.18229	0.297557	0	0.551465	3	FALSE	375	381618	0.000981693
470	Septal Deviations/Turbinate Hypertrophy	respiratory	0.0287835	0.0112903	1.0292	1.00668	1.05223	0.0107911	0.259441	0.25601	4	FALSE	9511	360933	0.0256746
471	Nasal polyps	respiratory	0.0556322	0.0163373	1.05721	1.02389	1.09161	0.000661095	0	0.450353	4	FALSE	4234	369115	0.0113406
472	Chronic pharyngitis and nasopharyngitis	respiratory	0.00802191	0.012147	1.00805	0.984338	1.03234	0.508994	0	0.504613	4	FALSE	8913	353845	0.0245701
473	Diseases of the larynx and vocal cords	respiratory	-0.0197108	0.0116195	0.980482	0.958405	1.00307	0.089819	0.254632	0.258792	4	FALSE	9339	359489	0.0253207
473.1	Chronic laryngitis	respiratory	-0.0750146	0.0515944	0.92773	0.838502	1.02645	0.145966	0	0.769365	3	FALSE	458	370874	0.0012334
473.3	Paralysis/spasm of vocal cords or larynx	respiratory	0.0325785	0.0358613	1.03311	0.962994	1.10834	0.363637	0.0128303	0.385652	4	FALSE	903	371129	0.00242721
473.4	Voice disturbance	respiratory	-0.0178868	0.0138866	0.982272	0.955898	1.00937	0.197723	0	0.534339	4	FALSE	6669	361733	0.0181025
474	Acute and chronic tonsillitis	respiratory	-0.00447215	0.0211002	0.995538	0.955207	1.03757	0.832147	0.264864	0.256586	3	FALSE	2587	368360	0.00697404
474.1	Acute tonsillitis	respiratory	-0.0173336	0.0445259	0.982816	0.900682	1.07244	0.697059	0	0.727668	2	FALSE	599	370681	0.00161334
474.2	Chronic tonsillitis and adenoiditis	respiratory	-0.0159478	0.0262528	0.984179	0.934819	1.03614	0.543539	0.167189	0.300968	3	FALSE	1681	369819	0.0045249
475	Chronic sinusitis	respiratory	0.011112	0.00905301	1.01117	0.99339	1.02928	0.219657	0.24415	0.264827	4	FALSE	16439	341828	0.0458848
475.9	Postnasal drip	respiratory	-0.0590357	0.0411207	0.942673	0.869679	1.02179	0.151096	0	0.541133	3	FALSE	745	228939	0.00324359
476	Allergic rhinitis	respiratory	-0.00416945	0.00646697	0.995839	0.983297	1.00854	0.519101	0.523979	0.0977966	4	FALSE	37375	315343	0.105963
477	Epistaxis or throat hemorrhage	respiratory	-0.0056403	0.0144334	0.994376	0.96664	1.02291	0.69596	0.390168	0.177796	4	FALSE	5723	364352	0.0154644
478	Throat pain	respiratory	0.0225865	0.0337576	1.02284	0.957359	1.09281	0.503446	0	0.741469	3	FALSE	1067	367283	0.0028967
479	Other upper respiratory disease	respiratory	0.012089	0.0126846	1.01216	0.987309	1.03764	0.340566	0	0.587376	4	FALSE	7993	350451	0.0222992
480	Pneumonia	respiratory	-0.00208581	0.00660977	0.997916	0.985072	1.01093	0.752333	0.00757484	0.388108	4	FALSE	29312	343181	0.0786914
480.1	Bacterial pneumonia	respiratory	-0.00504291	0.00968215	0.99497	0.976267	1.01403	0.602474	0.735419	0.0100287	4	FALSE	12364	362915	0.0329462
480.11	Pneumococcal pneumonia	respiratory	0.00212299	0.0116524	1.00213	0.979498	1.02528	0.855431	0.744032	0.0201059	3	FALSE	8085	370032	0.0213823
480.12	Pseudomonal pneumonia	respiratory	-0.0543003	0.0569111	0.947148	0.847178	1.05891	0.340021	0.55657	0.104858	3	FALSE	343	369127	0.000928357
480.13	MRSA pneumonia	respiratory	-0.0975621	0.0903991	0.907046	0.759769	1.08287	0.280482	0.424436	0.187465	2	FALSE	139	229164	0.000606185
480.2	Viral pneumonia	respiratory	0.0777819	0.0573384	1.08089	0.965992	1.20945	0.174928	0	0.693071	3	FALSE	363	371921	0.000975062
480.3	Pneumonia due to fungus (mycoses)	respiratory	0.00913498	0.0434753	1.00918	0.926747	1.09894	0.833575	0	0.782105	3	FALSE	642	371179	0.00172664
480.5	Bronchopneumonia and lung abscess	respiratory	0.016532	0.0338147	1.01667	0.951473	1.08633	0.624913	0	0.697371	3	FALSE	1000	370884	0.00268901
481	Influenza	respiratory	-0.0263506	0.0222933	0.973994	0.932352	1.01749	0.237206	0	0.890076	3	FALSE	2502	364720	0.00681332
483	Acute bronchitis and bronchiolitis	respiratory	-0.0419512	0.0099945	0.958917	0.940315	0.977886	2.6996e-05	0	0.550681	4	TRUE	13956	336371	0.0398371
495	Asthma	respiratory	-0.0411365	0.00944874	0.959698	0.942089	0.977637	1.3389e-05	0	0.960724	4	TRUE	15514	351216	0.0423036
495.1	Chronic obstructive asthma	respiratory	-0.0665105	0.0289885	0.935653	0.883975	0.990353	0.0217687	0	0.383695	2	FALSE	1538	225928	0.00676145
495.2	Asthma with exacerbation	respiratory	-0.0404598	0.0267207	0.960348	0.911347	1.01198	0.129981	0.471632	0.128379	4	FALSE	1772	369893	0.00476773
496	Chronic airway obstruction	respiratory	-0.0143897	0.00541562	0.985713	0.975306	0.996232	0.0078822	0.57811	0.0684473	4	FALSE	52434	317055	0.14191
496.1	Emphysema	respiratory	0.0193345	0.0131963	1.01952	0.993492	1.04624	0.142879	0	0.883673	4	FALSE	6962	363151	0.0188105
496.2	Chronic bronchitis	respiratory	-0.0629057	0.00954719	0.939032	0.921624	0.956769	4.43025e-11	0	0.492912	4	TRUE	14179	354646	0.0384437
496.21	Obstructive chronic bronchitis	respiratory	-0.0703987	0.0100715	0.932022	0.913805	0.950603	2.75118e-12	0	0.681641	4	TRUE	12626	357607	0.0341028
496.3	Bronchiectasis	respiratory	0.0189163	0.0205872	1.0191	0.978794	1.06106	0.358181	0.513913	0.103548	4	FALSE	2579	372066	0.00688385
497	Bronchitis	respiratory	-0.0297922	0.0133721	0.970647	0.945538	0.996423	0.0258842	0	0.664321	4	FALSE	7504	351732	0.0208888
500	Lung disease due to external agents	respiratory	-0.0423507	0.0252496	0.958534	0.912252	1.00716	0.0934876	0	0.890462	4	FALSE	1876	368737	0.00506188
500.1	Extrinsic allergic alveolitis	respiratory	0.041911	0.0729711	1.0428	0.903834	1.20314	0.565731	0.389364	0.20065	2	FALSE	241	371016	0.000649146
500.2	Pneumoconiosis	respiratory	-0.0672854	0.030815	0.934928	0.880133	0.993134	0.0289968	0.261535	0.244552	2	FALSE	1291	369958	0.00347745
501	Pneumonitis due to inhalation of food or vomitus	respiratory	0.00615168	0.0202221	1.00617	0.967071	1.04685	0.760971	0.244937	0.265964	3	FALSE	2755	367684	0.00743712
502	Postinflammatory pulmonary fibrosis	respiratory	0.00342917	0.0179732	1.00344	0.968703	1.03941	0.848687	0.334219	0.211757	4	FALSE	3669	365836	0.0099295
503	Pulmonary congestion and hypostasis	respiratory	-0.00946435	0.0265898	0.99058	0.940278	1.04357	0.721886	0	0.431753	2	FALSE	1692	362696	0.0046434
504	Other alveolar and parietoalveolar pneumonopathy	respiratory	0.0259928	0.023195	1.02633	0.98072	1.07407	0.262449	0	0.808035	4	FALSE	2277	368178	0.0061465
504.1	Idiopathic fibrosing alveolitis	respiratory	0.0374968	0.035249	1.03821	0.968904	1.11247	0.287434	0	0.589272	3	FALSE	1027	231138	0.00442358
505	Other pulmonary inflamation or edema	respiratory	-0.0358441	0.0413187	0.964791	0.889739	1.04617	0.385666	0.367519	0.205754	3	FALSE	709	369077	0.00191733
506	Empyema and pneumothorax	respiratory	0.0118426	0.0166159	1.01191	0.979489	1.04541	0.476015	0	0.700521	3	FALSE	4141	366424	0.0111748
507	Pleurisy; pleural effusion	respiratory	0.0173165	0.00836926	1.01747	1.00091	1.03429	0.038541	0	0.766802	4	FALSE	17300	353468	0.0466599
508	Pulmonary collapse; interstitial and compensatory emphysema	respiratory	-0.00228114	0.0105494	0.997721	0.977304	1.01857	0.828805	0	0.584134	3	FALSE	11558	353047	0.0317001
509	Respiratory failure, insufficiency, arrest	respiratory	-0.0341406	0.00888445	0.966436	0.949753	0.983412	0.000121669	0	0.831388	4	FALSE	16524	349545	0.045139
509.1	Respiratory failure	respiratory	-0.0405759	0.0104592	0.960236	0.940752	0.980124	0.000104696	0	0.807239	4	FALSE	11735	355469	0.0319577
509.2	Respiratory insufficiency	respiratory	-0.0265984	0.0194609	0.973752	0.93731	1.01161	0.171701	0	0.435592	3	FALSE	2867	368008	0.00773037
509.3	Pulmonary insufficiency or respiratory failure following trauma and surgery	respiratory	-0.0832536	0.0262716	0.920118	0.873939	0.968737	0.00152988	0	0.616576	2	FALSE	1666	367381	0.00451433
509.5	Respiratory arrest	respiratory	0.0251636	0.0785166	1.02548	0.879215	1.19608	0.748599	0	0.700495	3	FALSE	172	367597	0.000467685
509.8	Dependence on respirator [Ventilator] or supplemental oxygen	respiratory	-0.0250679	0.0173803	0.975244	0.942582	1.00904	0.149213	0	0.790094	3	FALSE	4109	364422	0.0111497
510	Other diseases of lung	respiratory	-0.00895256	0.0107637	0.991087	0.970398	1.01222	0.405559	0	0.650333	4	FALSE	11225	362136	0.0300647
510.2	Lung transplant	respiratory	0.0726227	0.0708658	1.07532	0.935876	1.23555	0.305462	0.314844	0.232347	3	FALSE	225	383495	0.000586365
512	Other symptoms of respiratory system	respiratory	-0.0150349	0.0049115	0.985078	0.97564	0.994606	0.00220477	0.727718	0.011629	4	FALSE	84505	263259	0.242995
512.1	Wheezing	respiratory	-0.0585982	0.0237822	0.943086	0.900135	0.988086	0.0137415	0.187944	0.296419	4	FALSE	2193	368726	0.00591234
512.2	Painful respiration	respiratory	-0.0296471	0.01999	0.970788	0.933488	1.00958	0.138049	0.131378	0.326811	4	FALSE	3235	363891	0.00881169
512.7	Shortness of breath	respiratory	-0.0126178	0.00591951	0.987461	0.976071	0.998985	0.0330422	0.277948	0.245224	4	FALSE	44292	310532	0.124828
512.8	Cough	respiratory	-0.0203527	0.00683779	0.979853	0.966809	0.993073	0.00291561	0.51327	0.103917	4	FALSE	31992	315056	0.0921832
512.9	Other dyspnea	respiratory	-0.00825357	0.00697724	0.99178	0.97831	1.00544	0.236838	0	0.509587	4	FALSE	32130	315597	0.0924001
513	Respiratory abnormalities	respiratory	-0.0184419	0.0156932	0.981727	0.951991	1.01239	0.239934	0.499607	0.11184	4	FALSE	5168	371498	0.0137204
513.3	Hypoventilation	respiratory	0.0295623	0.026262	1.03	0.978328	1.08441	0.260307	0.534031	0.116943	3	FALSE	1855	379100	0.00486934
513.31	Apnea	respiratory	0.0205739	0.0421081	1.02079	0.939924	1.10861	0.625127	0	0.564	2	FALSE	731	382060	0.00190966
513.32	Orthopnea	respiratory	0.0498384	0.0732724	1.0511	0.91049	1.21343	0.496391	0	0.88742	2	FALSE	235	383480	0.000612434
513.4	Hyperventilation	respiratory	-0.0411192	0.0416279	0.959715	0.884522	1.0413	0.32326	0	0.774253	3	FALSE	632	382626	0.00164902
513.8	Disorders of diaphragm	respiratory	-0.0619839	0.0331898	0.939898	0.880703	1.00307	0.0618234	0	0.644082	4	FALSE	1089	382545	0.00283864
514	Abnormal findings examination of lungs	respiratory	0.0174755	0.00852187	1.01763	1.00077	1.03477	0.0402991	0	0.458449	4	FALSE	18464	350950	0.0499819
514.1	Abnormal results of function study of pulmonary system	respiratory	0.0146629	0.0653163	1.01477	0.892834	1.15336	0.822375	0	0.752665	3	FALSE	297	380683	0.000779568
514.2	Solitary pulmonary nodule	respiratory	-0.00592862	0.0114057	0.994089	0.972113	1.01656	0.603207	0.236709	0.269789	3	FALSE	10580	213946	0.0471215
516	Abnormal sputum	respiratory	0.0041734	0.0168838	1.00418	0.971496	1.03797	0.804766	0	0.644421	4	FALSE	4043	377734	0.01059
516.1	Hemoptysis	respiratory	-0.00205311	0.0174464	0.997949	0.964402	1.03266	0.906321	0	0.841796	4	FALSE	3784	378668	0.00989405
519	Other diseases of respiratory system, not elsewhere classified	respiratory	-0.00220949	0.00855036	0.997793	0.981211	1.01466	0.796091	0	0.449365	4	FALSE	16210	356905	0.0434451
519.1	Tracheostomy complications	respiratory	-0.209293	0.0627546	0.811157	0.717279	0.917322	0.000852656	0.741348	0.0209377	3	FALSE	285	372592	0.000764327
519.2	Respiratory complications	respiratory	-0.0551841	0.0713483	0.946311	0.822815	1.08834	0.439258	0	0.791098	2	FALSE	234	371602	0.00062931
519.8	Other diseases of respiratory system, NEC	respiratory	0.0019563	0.0104354	1.00196	0.981673	1.02266	0.851294	0	0.884668	4	FALSE	10263	369964	0.0269918
519.9	Symptoms involving respiratory system and other chest symptoms	respiratory	-0.023738	0.0201567	0.976542	0.938714	1.01589	0.238928	0.210273	0.284028	4	FALSE	3015	367641	0.00813423
520	Disorders of tooth development	digestive	-0.0194687	0.0220815	0.98072	0.93918	1.0241	0.377954	0.522304	0.123269	3	FALSE	2399	370100	0.00644029
520.2	Disturbances in tooth eruption	digestive	-0.0292416	0.0280037	0.971182	0.919314	1.02598	0.29639	0.537392	0.115134	3	FALSE	1378	373331	0.00367752
521	Diseases of hard tissues of teeth	digestive	0.00158028	0.00663655	1.00158	0.988638	1.01469	0.81179	0.254969	0.261263	3	FALSE	35244	336270	0.0948659
521.1	Dental caries	digestive	0.000275515	0.00671155	1.00028	0.987204	1.01352	0.967255	0.14465	0.310643	3	FALSE	34246	337625	0.0920911
521.2	Dental abrasion, erosion and attrition	digestive	0.022975	0.0207051	1.02324	0.982548	1.06562	0.26716	0.198803	0.263909	2	FALSE	3128	372413	0.00832932
522	Diseases of pulp and periapical tissues	digestive	0.021148	0.0126589	1.02137	0.996344	1.04703	0.0947998	0.551873	0.107366	3	FALSE	8225	365595	0.0220026
522.1	Pulpitis and necrosis of tooth pulp	digestive	0.0558678	0.0180311	1.05746	1.02074	1.0955	0.00194555	0.768692	0.0375953	2	FALSE	4148	367740	0.0111539
522.5	Periapical abscess	digestive	-0.013854	0.0211667	0.986241	0.946163	1.02802	0.512776	0	0.497639	3	FALSE	2763	372329	0.00736619
523	Gingival and periodontal diseases	digestive	-0.00384577	0.00739179	0.996162	0.981834	1.0107	0.602871	0.383215	0.197639	3	FALSE	27700	343719	0.0745788
523.1	Gingivitis	digestive	-0.00955255	0.01222	0.990493	0.967052	1.0145	0.434383	0.0962586	0.330711	3	FALSE	9205	360469	0.0249003
523.3	Periodontitis (acute or chronic)	digestive	-0.0121654	0.0100418	0.987908	0.968655	1.00754	0.225713	0.100726	0.328898	3	FALSE	13819	355262	0.0374416
523.31	Acute periodontitis	digestive	-0.0196686	0.0127134	0.980524	0.956393	1.00526	0.121846	0.29492	0.242131	3	FALSE	8499	361823	0.0229503
523.32	Chronic periodontitis	digestive	-0.00518616	0.0128784	0.994827	0.970031	1.02026	0.687168	0	0.985821	2	FALSE	8154	363369	0.0219475
524	Dentofacial anomalies, including malocclusion	digestive	0.00165106	0.0245958	1.00165	0.954511	1.05112	0.94648	0	0.966465	2	FALSE	2164	223121	0.00960561
524.3	Anomalies of tooth position/malocclusion	digestive	-0.0203652	0.0340138	0.979841	0.916649	1.04739	0.549351	0	0.841671	2	FALSE	1111	226019	0.00489147
525	Other diseases of the teeth and supporting structures	digestive	-0.00413982	0.00683823	0.995869	0.98261	1.00931	0.544917	0	0.845212	3	FALSE	33075	336610	0.0894681
525.1	Loss of teeth or edentulism	digestive	-0.0108165	0.00871078	0.989242	0.972496	1.00628	0.214333	0.152662	0.277322	2	FALSE	19376	207623	0.0853572
525.2	Atrophy of edentulous alveolar ridge	digestive	0.00267736	0.0289276	1.00268	0.947413	1.06117	0.926258	0	0.660596	2	FALSE	1587	372895	0.00423785
526	Diseases of the jaws	digestive	-0.0157799	0.0196603	0.984344	0.947135	1.02301	0.422191	0	0.408195	4	FALSE	3363	369695	0.00901468
526.1	Cysts of the jaws	digestive	-0.0243715	0.0707512	0.975923	0.849556	1.12109	0.730494	0.551227	0.135503	2	FALSE	234	379565	0.000616115
526.3	Anomalies of jaw size/symmetry	digestive	-0.0894168	0.111822	0.914464	0.734487	1.13854	0.42392	0	0.774209	2	FALSE	93	229147	0.000405688
526.4	Temporomandibular joint disorders	digestive	-0.00851947	0.0292632	0.991517	0.936249	1.05005	0.77095	0	0.580505	2	FALSE	1543	228124	0.00671842
526.41	Temporomandibular joint disorder, unspecified	digestive	-0.0218481	0.0331361	0.978389	0.916866	1.04404	0.509674	0	0.769382	2	FALSE	1203	229339	0.00521814
526.5	Inflammatory conditions of jaw	digestive	-0.0169868	0.0633813	0.983157	0.868305	1.1132	0.788692	0	0.740487	2	FALSE	318	231929	0.00136923
526.9	Jaw disease NOS	digestive	0.0388357	0.0688792	1.0396	0.908314	1.18986	0.572874	0	0.350186	2	FALSE	264	228252	0.00115528
527	Diseases of the salivary glands	digestive	-0.0173081	0.0172479	0.982841	0.950171	1.01663	0.315624	0.266674	0.251809	4	FALSE	4286	373971	0.0113309
527.2	Sialoadenitis	digestive	-0.114397	0.0372183	0.891904	0.829159	0.959397	0.00211441	0	0.728065	3	FALSE	886	381069	0.00231964
527.7	Disturbance of salivary secretion	digestive	-0.00474182	0.0213624	0.995269	0.954458	1.03783	0.824337	0	0.820597	4	FALSE	2829	376321	0.00746143
527.8	Other specified diseases of the salivary glands	digestive	0.0220344	0.0784166	1.02228	0.87664	1.19211	0.778717	0	0.948924	2	FALSE	198	382287	0.000517667
528	Diseases of the oral soft tissues, excluding lesions specific for gingiva and tongue	digestive	-0.0145958	0.014319	0.98551	0.958237	1.01356	0.308047	0	0.703196	4	FALSE	6013	369332	0.0160199
528.1	Stomatitis and mucositis	digestive	-0.0269146	0.0306204	0.973444	0.916742	1.03365	0.379415	0	0.944687	4	FALSE	1219	379669	0.00320042
528.11	Stomatitis and mucositis (ulcerative)	digestive	0.0153624	0.0498059	1.01548	0.921037	1.11961	0.757744	0	0.48993	3	FALSE	431	382112	0.00112667
528.12	Oral aphthae	digestive	-0.140619	0.0637765	0.86882	0.766731	0.984501	0.0274625	0.65294	0.0560593	3	FALSE	305	381520	0.000798795
528.3	Cellulitis and abscess of oral soft tissues	digestive	-0.0607469	0.0491988	0.941061	0.854555	1.03633	0.216934	0	0.410986	2	FALSE	527	380648	0.00138257
528.4	Cysts of oral soft tissues	digestive	0.00362204	0.0879813	1.00363	0.844663	1.19251	0.967162	0	0.439061	2	FALSE	162	378727	0.000427566
528.41	Cyst of the salivary gland	digestive	-0.0774779	0.104057	0.925447	0.754707	1.13481	0.456529	0	0.540446	2	FALSE	118	378969	0.000311274
528.5	Diseases of lips	digestive	-0.0339159	0.0389691	0.966653	0.895571	1.04338	0.384121	0.779145	0.0333471	2	FALSE	782	381280	0.00204679
528.7	Sialolithiasis	digestive	-0.00769068	0.0564483	0.992339	0.888405	1.10843	0.891629	0	0.380587	2	FALSE	363	382390	0.000948392
529	Diseases and other conditions of the tongue	digestive	-0.00428854	0.0275435	0.995721	0.943393	1.05095	0.876269	0	0.46116	3	FALSE	1493	380339	0.0039101
529.1	Glossitis	digestive	0.0173973	0.0567522	1.01755	0.910433	1.13727	0.759187	0	0.474403	2	FALSE	359	382122	0.000938609
530	Diseases of esophagus	digestive	-0.0349509	0.00415697	0.965653	0.957817	0.973553	4.17829e-17	0.214022	0.281927	4	TRUE	106458	258068	0.292045
530.1	Esophagitis, GERD and related diseases	digestive	-0.0347287	0.00421346	0.965867	0.957924	0.973877	1.68915e-16	0.623983	0.0464611	4	TRUE	102654	260554	0.282631
530.11	GERD	digestive	-0.036692	0.00463203	0.963973	0.955261	0.972764	2.34923e-15	0.456113	0.137694	4	TRUE	86245	265148	0.245437
530.12	Ulcer of esophagus	digestive	-0.0476819	0.0150351	0.953437	0.925751	0.981951	0.00151718	0	0.894051	3	FALSE	4843	355916	0.0134245
530.13	Barrett's esophagus	digestive	-0.0213328	0.0113176	0.978893	0.957418	1.00085	0.0594408	0	0.588853	4	FALSE	9513	350438	0.0264286
530.14	Reflux esophagitis	digestive	-0.0144663	0.00939885	0.985638	0.967647	1.00396	0.123766	0.557678	0.104267	3	FALSE	13376	341783	0.037662
530.15	Eosinophilic esophagitis	digestive	0.0228956	0.0537543	1.02316	0.920847	1.13684	0.670159	0	0.762123	3	FALSE	429	231863	0.00184681
530.2	Esophageal bleeding (varices/hemorrhage)	digestive	-0.0374343	0.0189535	0.963258	0.928131	0.999714	0.048261	0.162964	0.31002	4	FALSE	3256	353908	0.00911626
530.3	Stricture and stenosis of esophagus	digestive	-0.0253703	0.0168317	0.974949	0.94331	1.00765	0.131735	0.0264632	0.358014	3	FALSE	4075	353651	0.0113914
530.5	Disorders of esophageal motility	digestive	-0.0192307	0.0308942	0.980953	0.923317	1.04219	0.533634	0	0.851158	3	FALSE	1240	356610	0.00346514
530.6	Diverticulum of esophagus, acquired	digestive	0.00863577	0.0521373	1.00867	0.910691	1.1172	0.868444	0	0.564296	3	FALSE	431	358089	0.00120216
530.7	Gastroesophageal laceration-hemorrhage syndrome	digestive	-0.125413	0.0553086	0.882133	0.791508	0.983134	0.023359	0	0.994372	2	FALSE	385	355139	0.00108291
530.9	Heartburn	digestive	-0.0629199	0.0207009	0.939019	0.901682	0.977901	0.00236989	0.0512116	0.367327	4	FALSE	2737	351520	0.00772603
531	Peptic ulcer (excl. esophageal)	digestive	-0.0290179	0.00982849	0.971399	0.952866	0.990293	0.00315288	0.229639	0.273109	4	FALSE	12349	367222	0.0325341
531.1	Hemorrhage from gastrointestinal ulcer	digestive	-0.0206669	0.0274189	0.979545	0.928294	1.03363	0.451002	0.162202	0.303126	3	FALSE	1556	377439	0.0041056
531.2	Gastric ulcer	digestive	-0.0213321	0.0158382	0.978894	0.948974	1.00976	0.178018	0	0.700309	3	FALSE	4430	375791	0.0116511
531.3	Duodenal ulcer	digestive	-0.0319204	0.0180382	0.968584	0.934938	1.00344	0.0767944	0.476284	0.148164	3	FALSE	3364	376885	0.00884683
531.4	Peptic ulcer, site unspecified	digestive	-0.0382677	0.0182954	0.962455	0.928555	0.997593	0.0364687	0	0.767613	4	FALSE	3891	372669	0.010333
531.5	Gastrojejunal ulcer	digestive	0.0104614	0.113468	1.01052	0.809021	1.2622	0.926541	0	0.338505	2	FALSE	103	375721	0.000274064
532	Dysphagia	digestive	-0.0169912	0.00803525	0.983152	0.96779	0.998758	0.034465	0	0.904678	3	FALSE	22524	198731	0.101801
535	Gastritis and duodenitis	digestive	-0.0262418	0.00656552	0.974099	0.961645	0.986715	6.41735e-05	0.216808	0.280361	4	FALSE	28520	338862	0.0776304
535.1	Acute gastritis	digestive	-0.0521559	0.0365302	0.949181	0.883597	1.01963	0.153365	0	0.995759	3	FALSE	887	358154	0.00247047
535.2	Atrophic gastritis	digestive	-0.0659364	0.0285341	0.93619	0.88527	0.990039	0.0208442	0	0.842854	3	FALSE	1457	356149	0.00407432
535.6	Duodenitis	digestive	-0.0324904	0.0124494	0.968032	0.944697	0.991943	0.00905937	0	0.76346	3	FALSE	7026	357520	0.0192733
535.8	Other specified gastritis	digestive	-0.0350198	0.0121562	0.965586	0.942852	0.988868	0.00396631	0.353496	0.212933	3	FALSE	7408	355537	0.0204108
535.9	Gastritis and duodenitis, NOS	digestive	-0.0217893	0.0179126	0.978446	0.944691	1.01341	0.223823	0	0.976751	4	FALSE	3965	349796	0.0112081
536	Disorders of function of stomach	digestive	-0.0381671	0.0108863	0.962552	0.942232	0.98331	0.000454943	0	0.664802	4	FALSE	9880	349224	0.0275129
536.3	Gastroparesis	digestive	-0.0277046	0.0357529	0.972676	0.906849	1.04328	0.438405	0	0.776952	3	FALSE	1005	360003	0.00278387
536.7	Complications of gastrostomy, colostomy and enterostomy	digestive	-0.0573515	0.0506158	0.944262	0.855083	1.04274	0.257183	0.506327	0.154665	2	FALSE	474	232086	0.00203818
536.8	Dyspepsia and other specified disorders of function of stomach	digestive	-0.0389045	0.0116959	0.961843	0.940045	0.984146	0.000879948	0.370575	0.20418	3	FALSE	8396	351559	0.0233251
537	Other disorders of stomach and duodenum	digestive	-0.0244962	0.0139302	0.975801	0.94952	1.00281	0.0786623	0	0.816959	4	FALSE	5962	351922	0.016659
537.1	Lesions of stomach and duodenum	digestive	-0.122191	0.0649474	0.884979	0.779201	1.00512	0.059919	0	0.971526	2	FALSE	309	357464	0.000863676
539	Bariatric surgery	digestive	0.0627901	0.0323294	1.0648	0.999426	1.13446	0.052113	0	0.888028	4	FALSE	1193	383512	0.00310108
540	Appendiceal conditions	digestive	0.00860465	0.0220443	1.00864	0.96599	1.05318	0.69629	0	0.563233	3	FALSE	2466	382121	0.00641207
540.1	Appendicitis	digestive	-0.00207358	0.023275	0.997929	0.953428	1.04451	0.92901	0	0.374215	3	FALSE	2227	382351	0.00579076
540.11	Acute appendicitis	digestive	-0.00946054	0.0267671	0.990584	0.939955	1.04394	0.723759	0.277625	0.250493	3	FALSE	1718	378916	0.00451352
550	Abdominal hernia	digestive	-0.0148083	0.00507062	0.985301	0.975557	0.995142	0.00349565	0	0.846757	4	FALSE	53146	316238	0.143877
550.1	Inguinal hernia	digestive	0.00402693	0.0101647	1.00404	0.98423	1.02424	0.691981	0	0.735943	4	FALSE	13345	344388	0.0373044
550.2	Diaphragmatic hernia	digestive	-0.0174314	0.00697079	0.98272	0.969385	0.996238	0.012397	0.686645	0.0225591	4	FALSE	24896	343778	0.0675285
550.3	Femoral hernia	digestive	-0.0743683	0.0581417	0.92833	0.828346	1.04038	0.200866	0	0.432309	2	FALSE	329	361971	0.000908087
550.4	Umbilical hernia	digestive	0.0134948	0.0106657	1.01359	0.992618	1.035	0.205784	0	0.48851	4	FALSE	10698	352053	0.0294913
550.5	Ventral hernia	digestive	-0.050869	0.0136831	0.950403	0.925254	0.976236	0.000201084	0.0930804	0.346545	4	FALSE	6345	354744	0.0175718
550.6	Incisional hernia	digestive	-0.0384861	0.0204234	0.962245	0.924488	1.00154	0.0595091	0	0.710725	4	FALSE	2924	358508	0.00809004
555	Inflammatory bowel disease and other gastroenteritis and colitis	digestive	-0.00484535	0.0127137	0.995166	0.970675	1.02028	0.703119	0.442926	0.145663	4	FALSE	7171	346195	0.0202934
555.1	Regional enteritis	digestive	0.0150861	0.0184249	1.0152	0.979194	1.05253	0.412906	0.0424048	0.371593	4	FALSE	3363	349472	0.00953137
555.2	Ulcerative colitis	digestive	-0.0117734	0.015633	0.988296	0.958473	1.01905	0.451382	0.0734406	0.356396	4	FALSE	4692	348033	0.0133021
555.21	Ulcerative colitis (chronic)	digestive	-0.0180109	0.029092	0.98215	0.927715	1.03978	0.53585	0	0.964005	4	FALSE	1364	350555	0.00387589
556	Ulceration of the lower GI tract	digestive	-0.0538626	0.0268082	0.947562	0.89906	0.998681	0.0445179	0	0.720083	3	FALSE	1547	349521	0.00440655
556.1	Ulceration of intestine	digestive	-0.072834	0.0315972	0.929755	0.873923	0.989154	0.021162	0	0.467862	3	FALSE	1123	349933	0.00319892
557	Intestinal malabsorption (non-celiac)	digestive	0.0068393	0.0494222	1.00686	0.913907	1.10927	0.889936	0.634512	0.0418993	4	FALSE	456	351614	0.0012952
557.1	Celiac disease	digestive	0.0926945	0.0274076	1.09713	1.03975	1.15767	0.000719425	0	0.752557	3	FALSE	1468	351649	0.00415726
558	Noninfectious gastroenteritis	digestive	-0.0340146	0.00948288	0.966557	0.948759	0.98469	0.000334579	0.558561	0.0786935	4	FALSE	12974	336221	0.037154
559	Ileostomy status	digestive	0.0136872	0.0216499	1.01378	0.971663	1.05772	0.527252	0.404545	0.186488	3	FALSE	2330	351125	0.00659207
560	Intestinal obstruction without mention of hernia	digestive	0.0145934	0.0121249	1.0147	0.990871	1.0391	0.228749	0	0.466436	4	FALSE	7927	342649	0.0226114
560.1	Paralytic ileus	digestive	-0.00347883	0.0225496	0.996527	0.953443	1.04156	0.877393	0	0.629379	3	FALSE	2229	344979	0.00641978
560.2	Impaction of intestine	digestive	0.0563476	0.0431054	1.05797	0.972255	1.15123	0.191142	0	0.922404	3	FALSE	631	350910	0.00179495
560.3	Peritoneal or intestinal adhesions	digestive	0.024754	0.0333923	1.02506	0.960123	1.0944	0.458506	0	0.838941	3	FALSE	971	348661	0.00277721
560.4	Other intestinal obstruction	digestive	0.0177692	0.0154034	1.01793	0.987656	1.04913	0.248669	0.376089	0.186378	4	FALSE	4874	347201	0.0138436
561	Symptoms involving digestive system	digestive	-0.0031174	0.00679803	0.996887	0.983693	1.01026	0.64654	0.709265	0.0160428	4	FALSE	29239	310918	0.0859574
562	Diverticulosis and diverticulitis	digestive	-0.0324188	0.00774864	0.968101	0.95351	0.982916	2.86677e-05	0	0.916027	4	TRUE	25387	300804	0.0778286
562.1	Diverticulosis	digestive	-0.0297988	0.00825857	0.970641	0.955056	0.98648	0.000308298	0	0.821749	4	FALSE	22038	303829	0.0676288
562.2	Diverticulitis	digestive	-0.048859	0.0164831	0.952315	0.922041	0.983584	0.00303488	0	0.49434	4	FALSE	4824	343186	0.0138617
564	Functional digestive disorders	digestive	-0.0129201	0.00669249	0.987163	0.974299	1.0002	0.0535409	0	0.673517	4	FALSE	27541	329516	0.0771333
564.1	Irritable Bowel Syndrome	digestive	-0.00943739	0.0127504	0.990607	0.966158	1.01567	0.4592	0	0.711985	4	FALSE	7490	343632	0.0213316
564.9	Personal history of diseases of digestive system	digestive	-0.0114518	0.00868383	0.988613	0.97193	1.00558	0.187251	0	0.474238	4	FALSE	15294	348104	0.0420861
565	Anal and rectal conditions	digestive	-0.00598293	0.00802666	0.994035	0.978519	1.0098	0.456041	0	0.593133	4	FALSE	18122	350611	0.0491467
565.1	Anal and rectal polyp	digestive	0.00282159	0.0117251	1.00283	0.980043	1.02614	0.809829	0.308761	0.235351	3	FALSE	7978	360291	0.0216635
567	Peritonitis and retroperitoneal infections	digestive	-0.0074232	0.0200423	0.992604	0.954368	1.03237	0.711102	0	0.638466	4	FALSE	2859	364561	0.00778129
568	Other disorders of peritoneum	digestive	0.0232974	0.0171351	1.02357	0.989766	1.05853	0.173946	0	0.53547	3	FALSE	3687	361332	0.0101008
568.1	Peritoneal adhesions (postoperative) (postinfection)	digestive	0.014238	0.0183957	1.01434	0.978419	1.05158	0.438938	0	0.759372	3	FALSE	3176	362259	0.00869101
569	Other disorders of intestine	digestive	-0.00156204	0.0128045	0.998439	0.973694	1.02381	0.902906	0	0.73134	4	FALSE	6930	356804	0.0190524
569.1	Toxic gastroenteritis and colitis	digestive	0.0246033	0.0572206	1.02491	0.916176	1.14655	0.667215	0	0.903735	2	FALSE	327	368082	0.0008876
569.2	Gastrointestinal complications	digestive	0.058111	0.0271234	1.05983	1.00496	1.1177	0.0321556	0	0.894761	4	FALSE	1545	365175	0.00421302
571	Chronic liver disease and cirrhosis	digestive	-0.0510039	0.00836247	0.950275	0.934827	0.965978	1.06642e-09	0	0.481396	4	TRUE	18228	352837	0.0491235
571.5	Other chronic nonalcoholic liver disease	digestive	-0.0523568	0.00881618	0.94899	0.932733	0.965531	2.87266e-09	0.379061	0.184568	4	TRUE	16537	353798	0.0446542
571.51	Cirrhosis of liver without mention of alcohol	digestive	-0.0434111	0.0139947	0.957518	0.931611	0.984145	0.00192233	0.294425	0.235522	4	FALSE	6541	367811	0.0174729
571.6	Primary biliary cirrhosis	digestive	0.18954	0.0672631	1.20869	1.0594	1.37902	0.00483394	0	0.691001	3	FALSE	249	375736	0.00066226
571.8	Liver abscess and sequelae of chronic liver disease	digestive	-0.0352665	0.0172813	0.965348	0.933199	0.998605	0.0412771	0.616095	0.0500064	4	FALSE	3834	371560	0.0102133
571.81	Portal hypertension	digestive	-0.0375583	0.0223134	0.963138	0.921925	1.00619	0.0923329	0.182183	0.299581	4	FALSE	2284	373175	0.00608322
572	Ascites (non malignant)	digestive	-0.0198217	0.01665	0.980373	0.948897	1.01289	0.233851	0.255036	0.258559	4	FALSE	4074	370851	0.0108662
573	Other disorders of liver	digestive	-0.0566528	0.0156524	0.944922	0.916374	0.97436	0.000295252	0	0.968888	4	FALSE	4789	366908	0.0128842
573.1	Chronic passive congestion of liver	digestive	0.139419	0.115017	1.14961	0.917584	1.4403	0.225454	0	0.740917	2	FALSE	101	372611	0.000270987
573.2	Liver replaced by transplant	digestive	-0.00669381	0.0360748	0.993329	0.92552	1.0661	0.852795	0	0.460927	4	FALSE	871	375069	0.00231686
573.3	Hepatomegaly	digestive	-0.00161533	0.0282932	0.998386	0.944529	1.05531	0.954471	0.19818	0.290766	4	FALSE	1536	371639	0.00411603
573.4	Acute and subacute necrosis of liver	digestive	-0.100954	0.0574358	0.903975	0.807731	1.01169	0.0788017	0	0.87138	2	FALSE	361	374748	0.000962387
573.5	Jaundice (not of newborn)	digestive	0.00990536	0.0237031	1.00995	0.964108	1.05798	0.676026	0.477471	0.147523	3	FALSE	1998	373199	0.0053252
573.6	Nonspecific elevation of levels of transaminase or lactic acid dehydrogenase [LDH]	digestive	-0.0360585	0.0210563	0.964584	0.925586	1.00522	0.0868074	0	0.971615	3	FALSE	2840	364422	0.0077329
573.7	Abnormal results of function study of liver	digestive	-0.0182926	0.00892316	0.981874	0.964851	0.999197	0.0403632	0.36266	0.194548	4	FALSE	16362	352215	0.0443924
573.9	Abnormal serum enzyme levels	digestive	-0.00240441	0.0211952	0.997598	0.957005	1.03991	0.909681	0.302862	0.23052	4	FALSE	2784	367299	0.00752264
574	Cholelithiasis and cholecystitis	digestive	0.00891415	0.00855339	1.00895	0.992181	1.02601	0.29733	0.657529	0.0326598	4	FALSE	16488	362293	0.0435291
574.1	Cholelithiasis	digestive	0.00880693	0.00939124	1.00885	0.990446	1.02759	0.348357	0.614846	0.0505776	4	FALSE	13499	364349	0.035726
574.11	Cholelithiasis with acute cholecystitis	digestive	0.00576833	0.024844	1.00578	0.957983	1.05597	0.816396	0	0.80045	3	FALSE	1809	371203	0.00484971
574.12	Cholelithiasis with other cholecystitis	digestive	0.000742896	0.0177394	1.00074	0.966547	1.03615	0.966596	0.226099	0.274678	3	FALSE	3512	369407	0.00941759
574.2	Calculus of bile duct	digestive	0.0236555	0.0267193	1.02394	0.971695	1.07899	0.375976	0	0.369682	3	FALSE	1723	374022	0.00458556
574.3	Cholecystitis without cholelithiasis	digestive	-0.0105554	0.0166466	0.9895	0.957737	1.02232	0.526024	0	0.503718	4	FALSE	4281	371971	0.011378
575	Other biliary tract disease	digestive	0.00161915	0.0128899	1.00162	0.976633	1.02725	0.900037	0.258667	0.256459	4	FALSE	7083	366734	0.0189478
575.1	Cholangitis	digestive	0.0695668	0.0283192	1.07204	1.01416	1.13323	0.0140289	0	0.801777	3	FALSE	1373	372072	0.00367658
575.2	Obstruction of bile duct	digestive	0.0254833	0.0277463	1.02581	0.971515	1.08314	0.358388	0	0.694197	3	FALSE	1420	375424	0.00376814
575.6	Cholesterolosis of gallbladder	digestive	-0.0461943	0.0576882	0.954856	0.852774	1.06916	0.423271	0	0.478406	3	FALSE	353	376116	0.00093766
575.7	Other disorders of gallbladder	digestive	-0.0174333	0.0241643	0.982718	0.93726	1.03038	0.470635	0	0.610189	3	FALSE	2001	372897	0.00533745
575.8	Other disorders of biliary tract	digestive	-0.00520239	0.0258623	0.994811	0.945642	1.04654	0.840575	0.212895	0.280697	3	FALSE	1684	374032	0.00448211
575.9	Nonspecific abnormal findings on radiological and other examination of biliary tract	digestive	-0.0182976	0.0313626	0.981869	0.923331	1.04412	0.559609	0	0.580997	2	FALSE	1287	373232	0.00343641
577	Diseases of pancreas	digestive	-0.0550036	0.0125298	0.946482	0.923521	0.970013	1.13439e-05	0.638232	0.040336	4	TRUE	7711	374505	0.0201745
577.1	Acute pancreatitis	digestive	-0.0633322	0.0161013	0.938632	0.909473	0.968725	8.37636e-05	0.49068	0.14038	3	FALSE	4629	374451	0.0122111
577.2	Chronic pancreatitis	digestive	-0.10423	0.0259087	0.901018	0.856406	0.947953	5.74637e-05	0	0.657988	3	FALSE	1780	380750	0.00465323
577.3	Cyst and pseudocyst of pancreas	digestive	-0.0624487	0.0281625	0.939461	0.889011	0.992775	0.026593	0.245369	0.264127	4	FALSE	1516	381075	0.00396246
578	Gastrointestinal hemorrhage	digestive	-0.0185406	0.00618975	0.98163	0.969793	0.993612	0.00274116	0.667107	0.0291329	4	FALSE	33410	333653	0.0910198
578.1	Hematemesis	digestive	-0.0534049	0.0205914	0.947996	0.910498	0.987038	0.0094989	0	0.469811	3	FALSE	2606	366543	0.00705948
578.2	Blood in stool	digestive	-0.0451781	0.0109465	0.955827	0.935539	0.976556	3.6726e-05	0	0.585025	4	FALSE	10550	348467	0.0293858
578.8	Hemorrhage of rectum and anus	digestive	-0.00955046	0.00978608	0.990495	0.971678	1.00968	0.329102	0.62661	0.045304	4	FALSE	12212	354111	0.0333367
578.9	Hemorrhage of gastrointestinal tract	digestive	-0.00876171	0.0103511	0.991277	0.971368	1.01159	0.397302	0.7032	0.0176715	4	FALSE	10963	356823	0.0298081
579	Other symptoms involving abdomen and pelvis	digestive	0.0674736	0.0157665	1.0698	1.03725	1.10338	1.87276e-05	0.52836	0.0953173	4	TRUE	4801	358270	0.0132233
579.2	Splenomegaly	digestive	0.103395	0.0230858	1.10893	1.05987	1.16026	7.50885e-06	0	0.694853	4	TRUE	2206	364780	0.00601113
579.8	Nonspecific abnormal findings in stool contents	digestive	-0.0302892	0.0160685	0.970165	0.940087	1.00121	0.0594294	0	0.875324	4	FALSE	4639	357477	0.0128108
580	Nephritis; nephrosis; renal sclerosis	genitourinary	0.0114313	0.0171851	1.0115	0.977995	1.04615	0.505933	0	0.797271	4	FALSE	4015	361525	0.0109838
580.1	Glomerulonephritis	genitourinary	0.00771139	0.0299944	1.00774	0.950206	1.06876	0.797106	0	0.420466	4	FALSE	1242	365888	0.003383
580.11	Proliferative glomerulonephritis	genitourinary	0.0625856	0.0706367	1.06459	0.926946	1.22266	0.375606	0	0.620472	3	FALSE	230	366814	0.000626628
580.12	Non-proliferative glomerulonephritis	genitourinary	0.0212585	0.0525433	1.02149	0.921526	1.13229	0.685779	0.470088	0.15151	3	FALSE	424	366638	0.00115512
580.14	Chronic glomerulonephritis, NOS	genitourinary	-0.00946736	0.0417566	0.990577	0.912736	1.07506	0.820636	0	0.97754	4	FALSE	619	366742	0.00168499
580.2	Nephrotic syndrome without mention of glomerulonephritis	genitourinary	0.0349007	0.0321644	1.03552	0.972252	1.1029	0.277889	0	0.564804	4	FALSE	1078	366111	0.00293582
580.3	Nephritis and nephropathy without mention of glomerulonephritis	genitourinary	0.00261475	0.0246716	1.00262	0.95529	1.05229	0.915596	0	0.680659	4	FALSE	2029	363485	0.00555109
580.31	Nephritis and nephropathy in diseases classified elsewhere	genitourinary	-0.0103976	0.0360273	0.989656	0.922185	1.06206	0.772885	0	0.429725	2	FALSE	988	364977	0.00269971
580.32	Nephritis and nephropathy with pathological lesion	genitourinary	0.0017762	0.0340952	1.00178	0.937021	1.07101	0.958453	0	0.507741	4	FALSE	1026	365493	0.00279931
580.4	Renal sclerosis, NOS	genitourinary	-0.0259765	0.0732937	0.974358	0.843977	1.12488	0.723027	0	0.928449	2	FALSE	232	231635	0.00100057
585	Renal failure	genitourinary	-0.0201607	0.0053178	0.980041	0.969879	0.990309	0.000149934	0	0.412917	4	FALSE	52097	317323	0.141024
585.1	Acute renal failure	genitourinary	-0.0193531	0.00689158	0.980833	0.967674	0.994171	0.00498143	0	0.447395	4	FALSE	27199	338762	0.0743221
585.2	Renal failure NOS	genitourinary	-0.00472683	0.0178759	0.995284	0.961017	1.03077	0.791452	0	0.890281	4	FALSE	3707	361463	0.0101514
585.3	Chronic renal failure [CKD]	genitourinary	-0.0222999	0.00654829	0.977947	0.965476	0.990579	0.000660537	0	0.511186	4	FALSE	33153	333047	0.0905325
585.31	Renal dialysis	genitourinary	-0.0490447	0.0243835	0.952139	0.907705	0.998747	0.0442841	0	0.715674	4	FALSE	1988	365059	0.0054162
585.32	End stage renal disease	genitourinary	-0.025233	0.0190439	0.975083	0.939358	1.01217	0.185174	0.367864	0.191385	4	FALSE	3314	363408	0.00903682
585.33	Chronic Kidney Disease, Stage III	genitourinary	-0.0217198	0.00803394	0.978514	0.963227	0.994044	0.00686126	0.60323	0.05601	4	FALSE	21135	344354	0.0578266
585.34	Chronic Kidney Disease, Stage IV	genitourinary	-0.0359633	0.0161656	0.964676	0.93459	0.99573	0.0261023	0	0.47654	4	FALSE	4808	361575	0.0131229
585.4	Chronic kidney disease, Stage I or II	genitourinary	-0.0357642	0.0161484	0.964868	0.934808	0.995895	0.0267794	0	0.415341	4	FALSE	4809	358950	0.0132203
586	Other disorders of the kidney and ureters	genitourinary	0.0114606	0.00863238	1.01153	0.994556	1.02879	0.184299	0	0.511373	4	FALSE	17344	340096	0.0485228
586.1	Anatomical abnormatilies of kidney and ureters	genitourinary	0.0178161	0.0508921	1.01798	0.921336	1.12475	0.726282	0	0.517131	3	FALSE	409	366720	0.00111405
586.11	Small kidney	genitourinary	0.0133027	0.0649738	1.01339	0.892219	1.15102	0.837776	0	0.570822	2	FALSE	252	363955	0.000691914
586.12	Vesicoureteral reflux	genitourinary	-0.00510288	0.0854673	0.99491	0.841461	1.17634	0.95239	0.181654	0.268973	2	FALSE	151	366934	0.000411349
586.2	Cyst of kidney, acquired	genitourinary	0.0255573	0.0136792	1.02589	0.998747	1.05376	0.0617151	0	0.843531	4	FALSE	6501	355765	0.0179454
586.3	Vascular disorders of kidney/hypertrophy	genitourinary	-0.0477277	0.0660893	0.953393	0.837562	1.08524	0.47019	0.658656	0.0534185	3	FALSE	257	366624	0.0007005
586.4	Stricture/obstruction of ureter	genitourinary	0.0233694	0.0222475	1.02364	0.979968	1.06927	0.293521	0	0.864929	4	FALSE	2334	363525	0.00637951
587	Kidney replaced by transpant	genitourinary	0.0423238	0.0299238	1.04323	0.983807	1.10625	0.157249	0.229553	0.273158	4	FALSE	1272	365886	0.00346445
588	Disorders resulting from impaired renal function	genitourinary	-0.0329605	0.0205487	0.967577	0.929382	1.00734	0.10871	0	0.559204	4	FALSE	3054	362359	0.00835767
588.1	Renal osteodystrophy	genitourinary	-0.00251056	0.0346829	0.997493	0.931939	1.06766	0.942295	0	0.449946	2	FALSE	1022	365402	0.00278912
588.2	Secondary hyperparathyroidism (of renal origin)	genitourinary	-0.0399986	0.0252806	0.960791	0.914345	1.0096	0.113607	0.63914	0.0625894	3	FALSE	2058	229435	0.00889012
589	Abnormal results of function study of kidney	genitourinary	0.0304797	0.036757	1.03095	0.959289	1.10796	0.406978	0.519289	0.124899	3	FALSE	908	363625	0.00249086
590	Pyelonephritis	genitourinary	0.0715518	0.0242849	1.07417	1.02424	1.12654	0.00321552	0	0.941498	3	FALSE	1956	363086	0.00535829
591	Urinary tract infection	genitourinary	0.0328438	0.00721747	1.03339	1.01887	1.04811	5.34944e-06	0.0964363	0.344843	4	TRUE	24552	336459	0.068009
592	Cystitis and urethritis	genitourinary	0.0390804	0.0176451	1.03985	1.00451	1.07645	0.0267736	0	0.751783	4	FALSE	3743	359169	0.0103138
592.1	Cystitis	genitourinary	0.0357084	0.0187306	1.03635	0.998998	1.07511	0.0565963	0	0.889712	4	FALSE	3297	360569	0.00906103
592.11	Acute cystitis	genitourinary	0.0421713	0.0448349	1.04307	0.955325	1.13888	0.346914	0	0.410635	3	FALSE	645	363362	0.00177194
592.12	Chronic cystitis	genitourinary	0.0439575	0.0375943	1.04494	0.970712	1.12484	0.242299	0.40491	0.186296	3	FALSE	781	361377	0.00215652
592.13	Chronic interstitial cystitis	genitourinary	0.0238865	0.0882223	1.02417	0.861547	1.2175	0.786581	0	0.892743	2	FALSE	161	362186	0.000444325
592.2	Urethritis and urethral syndrome	genitourinary	0.0373949	0.0618068	1.0381	0.919667	1.17179	0.54516	0	0.319058	2	FALSE	345	364479	0.000945661
593	Hematuria	genitourinary	0.0252412	0.00683861	1.02556	1.01191	1.0394	0.000223393	0.0299044	0.377585	4	FALSE	27220	338486	0.0744314
593.1	Gross hematuria	genitourinary	0.0559078	0.0150524	1.0575	1.02676	1.08916	0.000203836	0.194091	0.289143	3	FALSE	5918	222481	0.0259108
593.2	Microscopic hematuria	genitourinary	0.000728561	0.0132796	1.00073	0.975018	1.02712	0.956247	0	0.464198	2	FALSE	7765	218563	0.0343086
594	Urinary calculus	genitourinary	-0.0384511	0.00747733	0.962279	0.948279	0.976485	2.71321e-07	0	0.798713	4	TRUE	23184	353372	0.0615685
594.1	Calculus of kidney	genitourinary	-0.0419877	0.00864372	0.958882	0.942774	0.975265	1.18816e-06	0	0.658083	4	TRUE	17493	357041	0.046706
594.2	Calculus of lower urinary tract	genitourinary	-0.0171353	0.0222054	0.983011	0.941146	1.02674	0.440307	0	0.620648	4	FALSE	2343	376180	0.00618985
594.3	Calculus of ureter	genitourinary	-0.0424862	0.0136413	0.958404	0.933119	0.984374	0.00184233	0.267086	0.251569	4	FALSE	6430	371683	0.0170055
594.8	Renal colic	genitourinary	-0.0248461	0.0239898	0.97546	0.930656	1.02242	0.300346	0	0.930162	2	FALSE	1921	376267	0.00507948
595	Hydronephrosis	genitourinary	-0.022731	0.016253	0.977525	0.946877	1.00917	0.16194	0.617599	0.0493222	4	FALSE	4536	371956	0.0120481
596	Other disorders of bladder	genitourinary	0.0232997	0.00798616	1.02357	1.00768	1.03972	0.00352841	0	0.858515	4	FALSE	19301	354475	0.0516379
596.1	Bladder neck obstruction	genitourinary	0.0156841	0.0160359	1.01581	0.984378	1.04824	0.328044	0.71147	0.0312466	3	FALSE	4500	368627	0.0120602
596.5	Functional disorders of bladder	genitourinary	0.0376088	0.0140625	1.03832	1.0101	1.06734	0.0074863	0.414509	0.162946	4	FALSE	6478	363779	0.017496
597	Other disorders of urethra and urinary tract	genitourinary	-0.00867254	0.0144956	0.991365	0.963596	1.01993	0.549649	0	0.688603	3	FALSE	5366	369266	0.0143234
597.1	Urethral stricture (not specified as infectious)	genitourinary	-0.0157848	0.0154941	0.984339	0.954896	1.01469	0.308317	0	0.616327	3	FALSE	4706	370284	0.0125497
597.2	Urinary complications NEC	genitourinary	0.0114517	0.0510049	1.01152	0.915288	1.11786	0.822351	0	0.851316	3	FALSE	451	368140	0.00122358
598	Abnormal findings on examination of urine	genitourinary	0.0357799	0.0246499	1.03643	0.987545	1.08773	0.146635	0.270755	0.253781	3	FALSE	2137	377652	0.00562681
599	Other symptoms/disorders or the urinary system	genitourinary	0.0069681	0.00592068	1.00699	0.995375	1.01875	0.239232	0	0.535831	4	FALSE	41707	312081	0.117887
599.1	Urinary obstruction	genitourinary	0.0250346	0.0298985	1.02535	0.966992	1.08723	0.402414	0	0.406025	3	FALSE	1384	364055	0.00378723
599.2	Retention of urine	genitourinary	0.0264852	0.00771339	1.02684	1.01143	1.04248	0.000595476	0	0.592633	4	FALSE	20778	347937	0.0563525
599.3	Dysuria	genitourinary	0.0186606	0.0177667	1.01884	0.983969	1.05494	0.293572	0	0.990088	4	FALSE	3866	356519	0.0107274
599.4	Urinary incontinence	genitourinary	0.00542681	0.0111539	1.00544	0.9837	1.02766	0.626586	0	0.484507	4	FALSE	10352	351927	0.0285747
599.5	Frequency of urination and polyuria	genitourinary	0.0198763	0.00902145	1.02008	1.0022	1.03827	0.0275789	0	0.423192	4	FALSE	16410	339943	0.0460498
599.6	Oliguria and anuria	genitourinary	-0.0015192	0.0621818	0.998482	0.883916	1.1279	0.980508	0.671114	0.0478076	3	FALSE	279	364221	0.000765432
599.7	Urethral discharge	genitourinary	0.194835	0.104732	1.21511	0.989619	1.49198	0.062839	0.692287	0.0714329	2	FALSE	110	367596	0.000299152
599.8	Other symptoms involving urinary system	genitourinary	0.00992605	0.0214266	1.00998	0.96844	1.05329	0.643179	0.297919	0.233453	4	FALSE	2908	358537	0.00804548
599.9	Other abnormality of urination	genitourinary	0.0117914	0.0141652	1.01186	0.984155	1.04035	0.405175	0	0.927181	3	FALSE	6739	351789	0.0187963
600	Hyperplasia of prostate	genitourinary	0.000515054	0.00482639	1.00052	0.991095	1.01002	0.915014	0.803833	0.00158258	4	FALSE	77593	278547	0.217872
601	Inflammatory diseases of prostate	genitourinary	-0.00890025	0.0102832	0.991139	0.971363	1.01132	0.386756	0.111954	0.336906	4	FALSE	11974	335290	0.034481
601.1	Prostatitis	genitourinary	-0.00152288	0.0130775	0.998478	0.973211	1.0244	0.907295	0	0.895934	4	FALSE	7186	343360	0.0204994
601.11	Acute prostatitis	genitourinary	0.00154905	0.0302538	1.00155	0.943888	1.06273	0.959165	0	0.95512	3	FALSE	1312	350245	0.00373197
601.12	Chronic prostatitis	genitourinary	0.00418943	0.0192821	1.0042	0.966956	1.04288	0.827998	0	0.649237	4	FALSE	3197	349333	0.00906873
601.3	Orchitis and epididymitis	genitourinary	-0.0142491	0.0221237	0.985852	0.944017	1.02954	0.519534	0	0.927062	3	FALSE	2687	226027	0.0117483
601.4	Balanoposthitis	genitourinary	-0.0182215	0.0309638	0.981944	0.924124	1.04338	0.556213	0.671297	0.0477269	3	FALSE	1254	351617	0.00355371
601.8	Other inflammatory disorders of male genital organs	genitourinary	-0.0229136	0.0356915	0.977347	0.911314	1.04816	0.52088	0.4977	0.13658	3	FALSE	894	349449	0.00255178
602	Other disorders of prostate	genitourinary	-0.000455886	0.0155168	0.999544	0.969603	1.03041	0.976561	0	0.49447	4	FALSE	5065	345563	0.0144455
602.3	Dysplasia of prostate	genitourinary	-0.0228526	0.0483068	0.977407	0.889112	1.07447	0.636162	0	0.412074	2	FALSE	557	352397	0.00157811
603	Other disorders of testis	genitourinary	0.0274877	0.0146323	1.02787	0.99881	1.05777	0.0603032	0	0.748869	4	FALSE	5631	350464	0.0158132
603.1	Hydrocele	genitourinary	0.0389325	0.0162806	1.0397	1.00705	1.07341	0.0167865	0.14286	0.320761	4	FALSE	4461	352221	0.0125069
603.2	Spermatocele	genitourinary	0.0132936	0.0354581	1.01338	0.945347	1.08631	0.707728	0.192087	0.290034	3	FALSE	1039	355221	0.00291641
604	Disorders of penis	genitourinary	-0.0112973	0.0144832	0.988766	0.961093	1.01724	0.435374	0	0.633758	4	FALSE	5659	350729	0.0158788
604.1	Redundant prepuce and phimosis/BXO	genitourinary	-0.062987	0.0294055	0.938956	0.88637	0.994661	0.0321923	0	0.361101	2	FALSE	1486	229772	0.00642572
604.3	Peyronie's disease	genitourinary	-0.0114023	0.0235184	0.988662	0.944124	1.0353	0.6278	0	0.574228	4	FALSE	2090	355823	0.00583941
605	Erectile dysfunction [ED]	genitourinary	0.0320819	0.00599034	1.0326	1.02055	1.0448	8.52702e-08	0	0.80644	3	TRUE	49357	291299	0.144888
608	Other disorders of male genital organs	genitourinary	0.0181902	0.0115434	1.01836	0.995575	1.04166	0.115071	0	0.476392	4	FALSE	9027	343910	0.0255768
609	Male infertility and abnormal spermatozoa	genitourinary	0.0173662	0.0295305	1.01752	0.960297	1.07815	0.556479	0	0.598317	4	FALSE	1445	354773	0.0040565
609.1	Infertility, male	genitourinary	0.0866266	0.051782	1.09049	0.985246	1.20698	0.0943453	0	0.807689	3	FALSE	502	356630	0.00140564
609.2	Abnormal spermatozoa	genitourinary	-0.02186	0.0370873	0.978377	0.909783	1.05214	0.55558	0.423359	0.187878	2	FALSE	938	355821	0.00262923
611	Abnormal findings on mammogram or breast exam	genitourinary	-0.00578979	0.0290733	0.994227	0.939157	1.05253	0.842149	0.167009	0.301046	3	FALSE	1543	377915	0.00406633
611.3	Lump or mass in breast	genitourinary	-0.0235914	0.0306954	0.976685	0.919658	1.03725	0.442153	0	0.520009	3	FALSE	1382	378133	0.00364149
612	Breast conditions, congenital or relating to hormones	genitourinary	0.0296412	0.0261004	1.03008	0.978715	1.08415	0.256099	0	0.442723	4	FALSE	1864	381369	0.00486388
612.2	Hypertrophy of breast (Gynecomastia)	genitourinary	0.0276366	0.0261799	1.02802	0.976603	1.08215	0.291131	0	0.433042	4	FALSE	1853	381418	0.0048347
613	Other nonmalignant breast conditions	genitourinary	0.0440219	0.0406893	1.04501	0.964903	1.13176	0.279295	0	0.797748	2	FALSE	817	382715	0.0021302
656	Other perinatal conditions of fetus or newborn	pregnancy complications	0.0435393	0.0451702	1.0445	0.956004	1.14119	0.335099	0	0.775395	2	FALSE	731	380066	0.00191966
656.3	Endocrine and metabolic disturbances of fetus and newborn	pregnancy complications	0.0317561	0.0623158	1.03227	0.913583	1.16637	0.610332	0	0.729442	2	FALSE	354	228925	0.00154397
656.7	Conditions involving the integument and temperature regulation of fetus and newborn	pregnancy complications	-0.0349162	0.10404	0.965686	0.787549	1.18412	0.737169	0.629562	0.100379	2	FALSE	113	381299	0.000296268
657	Infections specific to the perinatal period	pregnancy complications	0.148297	0.101884	1.15986	0.949907	1.41621	0.145515	0	0.534717	2	FALSE	115	381188	0.000301597
681	Superficial cellulitis and abscess	dermatologic	0.0564151	0.00706835	1.05804	1.04348	1.0728	1.44722e-15	0	0.572326	4	TRUE	30326	331989	0.0837006
681.1	Cellulitis and abscess of fingers/toes	dermatologic	0.112328	0.0157592	1.11888	1.08485	1.15398	1.02015e-12	0.545998	0.0855032	4	TRUE	5207	370675	0.0138528
681.2	Cellulitis and abscess of face/neck	dermatologic	-0.0288891	0.0271428	0.971524	0.921191	1.02461	0.287176	0.0404366	0.372541	4	FALSE	1712	378154	0.00450685
681.3	Cellulitis and abscess of arm/hand	dermatologic	0.00541798	0.0207065	1.00543	0.965445	1.04708	0.793587	0.523839	0.147287	2	FALSE	3057	374823	0.00808987
681.5	Cellulitis and abscess of leg, except foot	dermatologic	0.0958613	0.0127318	1.10061	1.07348	1.12842	5.10176e-14	0.35659	0.211355	3	TRUE	8324	366818	0.0221889
681.6	Cellulitis and abscess of foot, toe	dermatologic	0.237454	0.0287381	1.26802	1.19857	1.34149	1.4244e-16	0.256809	0.246058	2	TRUE	1564	379119	0.00410841
681.7	Cellulitis and abscess of trunk	dermatologic	0.0272224	0.0199054	1.0276	0.988278	1.06848	0.171441	0	0.600531	3	FALSE	3278	224802	0.0143722
686	Other local infections of skin and subcutaneous tissue	dermatologic	0.0838596	0.0182605	1.08748	1.04924	1.1271	4.38185e-06	0	0.410615	4	TRUE	3485	373398	0.0092469
686.1	Carbuncle and furuncle	dermatologic	0.0210203	0.0279109	1.02124	0.966877	1.07867	0.451376	0	0.732341	3	FALSE	1677	376554	0.0044338
686.2	Impetigo	dermatologic	-0.00256118	0.0583811	0.997442	0.889598	1.11836	0.965008	0	0.980235	3	FALSE	366	380984	0.000959748
686.3	Pilonidal cyst	dermatologic	-0.0319052	0.0440755	0.968598	0.888437	1.05599	0.469141	0.838151	0.0129305	2	FALSE	679	381551	0.00177642
686.4	Pyogenic granuloma	dermatologic	0.00073331	0.0477167	1.00073	0.911385	1.09884	0.987739	0	0.922388	2	FALSE	537	381493	0.00140565
686.5	Pyoderma	dermatologic	-0.0187645	0.096814	0.98141	0.811788	1.18648	0.846317	0	0.887929	2	FALSE	153	382263	0.000400088
687	Symptoms affecting skin	dermatologic	0.026183	0.0145695	1.02653	0.99763	1.05626	0.0723184	0	0.468973	3	FALSE	6123	361335	0.0166631
687.1	Rash and other nonspecific skin eruption	dermatologic	0.00495424	0.00852006	1.00497	0.988324	1.02189	0.560917	0	0.98818	4	FALSE	19088	335440	0.0538406
687.3	Changes in skin texture	dermatologic	0.00908774	0.0723478	1.00913	0.875718	1.16287	0.900039	0	0.767089	2	FALSE	239	379306	0.000629701
687.4	Disturbance of skin sensation	dermatologic	-0.00187444	0.00898384	0.998127	0.980706	1.01586	0.834725	0	0.94829	4	FALSE	16687	344213	0.0462372
689	Disorder of skin and subcutaneous tissue NOS	dermatologic	0.0137166	0.0081771	1.01381	0.997692	1.03019	0.0934555	0	0.463502	4	FALSE	19870	339823	0.0552416
690	Erythematosquamous dermatosis	dermatologic	-0.0056891	0.00979432	0.994327	0.975421	1.0136	0.561336	0	0.618881	4	FALSE	13780	356177	0.0372476
690.1	Seborrheic dermatitis	dermatologic	-0.00518304	0.00982202	0.99483	0.975862	1.01417	0.597711	0	0.622762	4	FALSE	13699	356477	0.0370067
691	Congenital anomalies of skin	dermatologic	-0.0114129	0.0394207	0.988652	0.915142	1.06807	0.772188	0	0.535786	3	FALSE	817	375558	0.00217071
694	Dyschromia and Vitiligo	dermatologic	0.020078	0.0147591	1.02028	0.99119	1.05023	0.17371	0.039173	0.373149	4	FALSE	5983	362054	0.0162565
694.1	Vitiligo	dermatologic	0.0567299	0.0492657	1.05837	0.960954	1.16566	0.249524	0	0.56018	2	FALSE	551	377103	0.00145901
694.2	Other dyschromia	dermatologic	0.0142055	0.0158782	1.01431	0.983227	1.04637	0.370973	0	0.452954	4	FALSE	5170	363169	0.014036
694.3	Vascular disorders of skin	dermatologic	0.036833	0.0705111	1.03752	0.903602	1.19128	0.601411	0	0.811054	2	FALSE	236	342630	0.000688316
695	Erythematous conditions	dermatologic	0.0129281	0.0100926	1.01301	0.99317	1.03325	0.200212	0	0.547496	4	FALSE	13103	354523	0.0356422
695.1	Toxic erythema	dermatologic	0.0242921	0.0838789	1.02459	0.869265	1.20767	0.772115	0.458789	0.17405	2	FALSE	177	377610	0.000468518
695.2	Bullous dermatoses	dermatologic	0.00101563	0.0492427	1.00102	0.90892	1.10244	0.983545	0	0.638448	2	FALSE	536	377085	0.00141941
695.21	Dermatitis herpetiformis	dermatologic	0.0279552	0.0868432	1.02835	0.867401	1.21916	0.747525	0	0.82989	2	FALSE	169	374455	0.000451119
695.22	Pemphigus and pemphigoid	dermatologic	-0.0379818	0.0666196	0.96273	0.844886	1.09701	0.56859	0.249076	0.248504	2	FALSE	291	377633	0.000769996
695.3	Rosacea	dermatologic	0.0262951	0.0150681	1.02664	0.996768	1.05742	0.080969	0	0.483807	4	FALSE	5850	368775	0.0156156
695.4	Lupus (localized and systemic)	dermatologic	0.0820956	0.0445309	1.08556	0.99483	1.18456	0.0652467	0	0.425734	3	FALSE	600	376710	0.0015902
695.41	Cutaneous lupus erythematosus	dermatologic	0.0710069	0.0698815	1.07359	0.93617	1.23118	0.309579	0	0.706227	2	FALSE	280	373978	0.000748147
695.42	Systemic lupus erythematosus	dermatologic	0.146378	0.0523481	1.15763	1.04475	1.28271	0.00516991	0.745787	0.019571	3	FALSE	426	376911	0.00112896
695.7	Prurigo and Lichen	dermatologic	-0.0305086	0.0202196	0.969952	0.932265	1.00916	0.131334	0	0.495085	3	FALSE	3146	370984	0.00840884
695.8	Other specified erythematous conditions	dermatologic	0.00696747	0.0266852	1.00699	0.955678	1.06106	0.794016	0	0.377915	3	FALSE	1831	372559	0.00489062
695.81	Erythema nodosum	dermatologic	0.08331	0.148648	1.08688	0.812178	1.45449	0.575172	0.854378	0.00877977	2	FALSE	62	377849	0.00016406
695.9	Unspecified erythematous condition	dermatologic	0.054236	0.0370136	1.05573	0.981857	1.13517	0.142839	0	0.959752	3	FALSE	809	375075	0.00215226
696	Psoriasis and related disorders	dermatologic	-0.0145235	0.0115562	0.985581	0.963509	1.00816	0.208838	0	0.621323	4	FALSE	9395	365971	0.0250289
696.3	Pityriasis	dermatologic	0.0343654	0.0859747	1.03496	0.874466	1.22492	0.689366	0	0.399603	2	FALSE	171	374233	0.000456726
696.4	Psoriasis	dermatologic	-0.0145357	0.0117027	0.985569	0.963221	1.00844	0.214206	0	0.623579	4	FALSE	9155	366556	0.0243671
696.41	Psoriasis vulgaris	dermatologic	-0.0190081	0.0122576	0.981171	0.95788	1.00503	0.120969	0	0.661939	4	FALSE	8416	366933	0.0224218
696.42	Psoriatic arthropathy	dermatologic	0.000705149	0.024682	1.00071	0.953448	1.05031	0.977208	0.631661	0.0431145	4	FALSE	1966	374625	0.00522052
697	Sarcoidosis	dermatologic	0.0256397	0.0325498	1.02597	0.962562	1.09356	0.430869	0.72402	0.0124479	4	FALSE	1104	377045	0.00291948
698	Pruritus and related conditions	dermatologic	-0.0160084	0.0170729	0.984119	0.951733	1.01761	0.348424	0	0.646052	4	FALSE	4425	372289	0.0117463
700	Corns and callosities	dermatologic	0.178572	0.0112383	1.19551	1.16946	1.22213	7.4912e-57	0	0.8257	3	TRUE	11184	363018	0.0298876
701	Other hypertrophic and atrophic conditions of skin	dermatologic	0.052262	0.0176041	1.05365	1.01792	1.09064	0.00299028	0.307229	0.236105	3	FALSE	3379	182374	0.0181908
701.1	Keratoderma, acquired	dermatologic	0.122897	0.017006	1.13077	1.0937	1.16909	4.94844e-13	0.650343	0.057272	3	TRUE	4690	370075	0.0125145
701.2	Scar conditions and fibrosis of skin	dermatologic	-0.00477769	0.0184311	0.995234	0.959923	1.03184	0.795467	0.290503	0.237839	4	FALSE	3515	373788	0.00931612
701.3	Circumscribed scleroderma	dermatologic	0.128539	0.0681919	1.13717	0.994898	1.29978	0.0594352	0	0.847182	2	FALSE	267	378539	0.000704846
701.4	Keloid scar	dermatologic	0.003841	0.0390983	1.00385	0.929796	1.0838	0.921742	0	0.721688	3	FALSE	828	380017	0.00217411
701.5	Abnormal granulation tissue	dermatologic	0.0106878	0.0468654	1.01075	0.92204	1.10798	0.819606	0	0.995185	3	FALSE	512	380876	0.00134246
701.6	Acquired acanthosis nigricans	dermatologic	-0.0049037	0.0891873	0.995108	0.835514	1.18519	0.956153	0	0.741166	2	FALSE	160	382057	0.00041861
702	Degenerative skin conditions and other dermatoses	dermatologic	0.0126393	0.00566813	1.01272	1.00153	1.02403	0.0257542	0	0.400437	4	FALSE	59087	302341	0.163482
702.1	Actinic keratosis	dermatologic	0.0101049	0.00655925	1.01016	0.997253	1.02323	0.123425	0	0.713142	4	FALSE	39804	326183	0.108758
702.2	Seborrheic keratosis	dermatologic	0.0245196	0.00671789	1.02482	1.01142	1.03841	0.000262351	0.517356	0.101572	4	FALSE	36127	322146	0.100837
703	Diseases of nail, NOS	dermatologic	0.0769728	0.0096185	1.08001	1.05984	1.10057	1.21841e-15	0.204602	0.28444	3	TRUE	15818	357860	0.0423306
703.1	Ingrowing nail	dermatologic	0.0141854	0.0114839	1.01429	0.991712	1.03738	0.216741	0	0.556285	4	FALSE	10353	367642	0.0273893
704	Diseases of hair and hair follicles	dermatologic	0.0326414	0.0160333	1.03318	1.00122	1.06616	0.0417657	0.50731	0.107358	4	FALSE	5113	370361	0.0136175
704.1	Alopecia	dermatologic	-0.00786783	0.0408289	0.992163	0.915861	1.07482	0.847192	0.558582	0.0786826	4	FALSE	762	382230	0.0019896
704.8	Other specified diseases of hair and hair follicles	dermatologic	0.0569384	0.0200333	1.05859	1.01783	1.10098	0.00448044	0	0.469029	3	FALSE	3279	374085	0.00868922
705	Disorders of sweat glands	dermatologic	0.0289779	0.0314499	1.0294	0.967865	1.09485	0.356843	0.519441	0.124816	3	FALSE	1300	376565	0.00344038
705.1	Dyshidrosis	dermatologic	-0.0317661	0.0464567	0.968733	0.884423	1.06108	0.494115	0	0.385894	2	FALSE	617	378527	0.00162735
705.3	Hidradenitis	dermatologic	0.0963713	0.0515606	1.10117	0.995325	1.21827	0.0616103	0.348362	0.215424	2	FALSE	506	379409	0.00133188
705.8	Hyperhidrosis	dermatologic	0.015928	0.035808	1.01606	0.947191	1.08993	0.656451	0	0.558884	3	FALSE	1011	228993	0.00439558
706	Diseases of sebaceous glands	dermatologic	0.0405273	0.00707915	1.04136	1.02701	1.05591	1.03506e-08	0	0.494065	4	TRUE	27928	335485	0.0768492
706.1	Acne	dermatologic	0.047701	0.0250483	1.04886	0.998608	1.10163	0.0568636	0.0672109	0.359483	4	FALSE	2051	375188	0.00543687
706.2	Sebaceous cyst	dermatologic	0.0497682	0.00853783	1.05103	1.03359	1.06876	5.57162e-09	0	0.992285	4	TRUE	17643	354745	0.047378
706.8	Other specified diseases of sebaceous glands	dermatologic	0.0409415	0.0136556	1.04179	1.01428	1.07005	0.00271636	0	0.886657	3	FALSE	7527	360843	0.0204333
707	Chronic ulcer of skin	dermatologic	0.143872	0.00974693	1.15474	1.13289	1.17701	2.62376e-49	0.896868	2.14496e-06	4	TRUE	13418	365551	0.0354066
707.1	Decubitus ulcer	dermatologic	0.0963405	0.0148218	1.10113	1.06961	1.13359	8.03689e-11	0.748263	0.00767228	4	TRUE	5425	375739	0.0142327
707.2	Chronic ulcer of leg or foot	dermatologic	0.194154	0.0121896	1.21428	1.18562	1.24364	4.06327e-57	0.738026	0.00951883	4	TRUE	8623	371190	0.0227033
707.3	Chronic ulcer of unspecified site	dermatologic	0.200842	0.0265292	1.22243	1.16049	1.28768	3.71489e-14	0	0.483544	2	TRUE	1871	376903	0.00493962
709	Diffuse diseases of connective tissue	dermatologic	0.0642984	0.0347153	1.06641	0.996265	1.1415	0.0640024	0	0.921392	4	FALSE	968	375895	0.00256857
709.2	Sicca syndrome	dermatologic	0.0618413	0.0600391	1.06379	0.945697	1.19664	0.303002	0.691785	0.0716639	2	FALSE	365	376785	0.000967785
709.3	Systemic sclerosis	dermatologic	-0.0520751	0.0750205	0.949258	0.819458	1.09962	0.487592	0.435721	0.169963	3	FALSE	208	377468	0.000550737
709.4	Polymyositis	dermatologic	0.109555	0.124646	1.11578	0.873937	1.42455	0.37944	0.34601	0.216251	2	FALSE	99	377597	0.000262116
709.5	Dermatomyositis	dermatologic	0.202721	0.130301	1.22473	0.948698	1.58108	0.119759	0.188399	0.266993	2	FALSE	80	377603	0.000211818
709.6	Other specified diffuse diseases of connective tissue	dermatologic	0.000466044	0.166744	1.00047	0.721555	1.38719	0.99777	0	0.895579	2	FALSE	63	374461	0.000168214
709.7	Unspecified diffuse connective tissue disease	dermatologic	0.15317	0.08459	1.16552	0.987456	1.3757	0.0701828	0	0.472367	2	FALSE	185	377428	0.00048992
710	Osteomyelitis, periostitis, and other infections involving bone	musculoskeletal	0.153895	0.0165974	1.16637	1.12904	1.20493	1.82236e-20	0.698292	0.0190534	4	TRUE	4654	375360	0.0122469
710.1	Osteomyelitis	musculoskeletal	0.160916	0.016959	1.17459	1.13619	1.21428	2.34266e-21	0.479047	0.12396	4	TRUE	4462	376220	0.0117211
710.11	Acute osteomyelitis	musculoskeletal	0.207316	0.0255833	1.23037	1.1702	1.29364	5.33683e-16	0.539124	0.140746	2	TRUE	1983	379138	0.00520307
710.12	Chronic osteomyelitis	musculoskeletal	0.192709	0.0243064	1.21253	1.15612	1.27169	2.22141e-15	0	0.436609	2	TRUE	2181	378956	0.00572235
710.19	Unspecified osteomyelitis	musculoskeletal	0.167242	0.0201194	1.18204	1.13634	1.22958	9.3715e-17	0	0.680163	4	TRUE	3150	377778	0.00826928
711	Arthropathy associated with infections	musculoskeletal	0.0688987	0.0289288	1.07133	1.01227	1.13383	0.0172347	0	0.961173	3	FALSE	1516	379335	0.00398056
711.1	Pyogenic arthritis	musculoskeletal	0.119978	0.0351001	1.12747	1.05252	1.20777	0.000630448	0	0.891404	3	FALSE	1022	380448	0.00267911
712	Infective connective tissue disorders	musculoskeletal	0.0251678	0.0557603	1.02549	0.919321	1.14391	0.651732	0	0.543441	3	FALSE	391	381595	0.0010236
713	Arthropathy associated with other disorders classified elsewhere	musculoskeletal	0.213072	0.03363	1.23747	1.15854	1.32179	2.36135e-10	0.346962	0.216253	3	TRUE	1114	380567	0.00291867
713.5	Arthropathy associated with neurological disorders	musculoskeletal	0.292388	0.037917	1.33962	1.24368	1.44297	1.24584e-14	0.60245	0.0808301	3	TRUE	876	381194	0.00229277
714	Rheumatoid arthritis and other inflammatory polyarthropathies	musculoskeletal	-0.0296524	0.0129174	0.970783	0.946513	0.995675	0.0217026	0.360037	0.196141	4	FALSE	7370	371520	0.0194516
714.1	Rheumatoid arthritis	musculoskeletal	-0.0363296	0.0146963	0.964322	0.936942	0.992503	0.0134348	0.360284	0.195991	4	FALSE	5633	374453	0.0148203
714.2	Juvenile rheumatoid arthritis	musculoskeletal	-0.00212096	0.0958504	0.997881	0.826972	1.20411	0.982346	0	0.346143	2	FALSE	124	376796	0.000328982
715	Other inflammatory spondylopathies	musculoskeletal	0.0101063	0.0186414	1.01016	0.973916	1.04775	0.587721	0	0.443624	4	FALSE	3546	374708	0.00937465
715.1	Sacroiliitis NEC	musculoskeletal	0.00573286	0.0277117	1.00575	0.95258	1.06189	0.836108	0	0.422464	4	FALSE	1684	377019	0.00444676
715.2	Ankylosing spondylitis	musculoskeletal	0.00456976	0.0319616	1.00458	0.94358	1.06952	0.886309	0.409612	0.165932	4	FALSE	1143	379453	0.00300318
716	Other arthropathies	musculoskeletal	0.0140499	0.00903618	1.01415	0.996346	1.03227	0.119981	0	0.557174	3	FALSE	17617	347132	0.048299
716.9	Arthropathy NOS	musculoskeletal	0.0071059	0.0102696	1.00713	0.987062	1.02761	0.488979	0.0619385	0.344374	3	FALSE	13277	354352	0.0361152
717	Polymyalgia Rheumatica	musculoskeletal	0.0190688	0.0226052	1.01925	0.975079	1.06543	0.398916	0	0.675582	4	FALSE	2249	382610	0.0058437
720	Spinal stenosis	musculoskeletal	0.0241379	0.0086579	1.02443	1.00719	1.04196	0.00530397	0.326324	0.216505	4	FALSE	18784	354362	0.0503395
720.1	Spinal stenosis of lumbar region	musculoskeletal	0.0285486	0.0108821	1.02896	1.00725	1.05114	0.00870467	0	0.952505	2	FALSE	11663	213928	0.0516998
721	Spondylosis and allied disorders	musculoskeletal	0.00590566	0.00739785	1.00592	0.991443	1.02061	0.4247	0.0853233	0.350457	4	FALSE	26929	338251	0.0737417
721.1	Spondylosis without myelopathy	musculoskeletal	0.00640819	0.00767206	1.00643	0.991408	1.02168	0.403569	0.307343	0.227855	4	FALSE	24771	340595	0.0677978
721.2	Spondylosis with myelopathy	musculoskeletal	-0.0300022	0.0234144	0.970443	0.926915	1.01602	0.200069	0.432522	0.151977	4	FALSE	2375	377431	0.00625319
721.8	Other allied disorders of spine	musculoskeletal	0.0870925	0.0499786	1.091	0.989195	1.20328	0.0814044	0.614477	0.107277	2	FALSE	528	379406	0.00138972
722	Intervertebral disc disorders	musculoskeletal	0.0127927	0.00672956	1.01287	0.999603	1.02632	0.0573064	0	0.861383	4	FALSE	34296	331113	0.0938565
722.1	Displacement of intervertebral disc	musculoskeletal	0.0236825	0.0131122	1.02397	0.997985	1.05062	0.0708952	0	0.716506	3	FALSE	7859	365769	0.0210343
722.3	Schmorl's nodes	musculoskeletal	0.251005	0.113925	1.28532	1.0281	1.60688	0.0275772	0.305294	0.230227	2	FALSE	88	378720	0.000232308
722.6	Degeneration of intervertebral disc	musculoskeletal	0.0117448	0.00773593	1.01181	0.996589	1.02727	0.128959	0	0.428573	3	FALSE	25048	340519	0.0685182
722.7	Intervertebral disc disorder with myelopathy	musculoskeletal	0.0177324	0.0281142	1.01789	0.963319	1.07555	0.52822	0.390817	0.193681	3	FALSE	1652	378441	0.0043463
722.8	Postlaminectomy syndrome	musculoskeletal	0.0245908	0.0231059	1.0249	0.979517	1.07238	0.287209	0.138005	0.323327	4	FALSE	2413	378550	0.00633395
722.9	Other and unspecified disc disorder	musculoskeletal	0.0373764	0.019808	1.03808	0.998554	1.07918	0.0591696	0.139123	0.322737	4	FALSE	3210	374858	0.00849054
723	Other disorders of cervical region	musculoskeletal	-0.011901	0.029401	0.98817	0.932836	1.04679	0.685638	0.374234	0.187508	4	FALSE	1429	378560	0.00376064
723.1	Torticollis	musculoskeletal	0.0857142	0.0698314	1.08949	0.950133	1.2493	0.219655	0	0.335955	2	FALSE	284	381269	0.000744326
724	Other and unspecified disorders of back	musculoskeletal	-0.014369	0.0157235	0.985734	0.955819	1.01658	0.360794	0	0.730103	4	FALSE	5355	369027	0.0143036
724.1	Disorders of sacrum	musculoskeletal	-0.00956345	0.0338654	0.990482	0.926873	1.05846	0.77764	0	0.91869	3	FALSE	1145	379713	0.00300637
724.2	Disorders of coccyx	musculoskeletal	-0.0275163	0.0618486	0.972859	0.861795	1.09824	0.656393	0	0.981279	3	FALSE	330	381568	0.000864105
724.8	Other symptoms referable to back	musculoskeletal	0.00813851	0.0267319	1.00817	0.95671	1.0624	0.760785	0	0.649036	4	FALSE	1837	375988	0.00486204
726	Peripheral enthesopathies and allied syndromes	musculoskeletal	0.00294193	0.00555129	1.00295	0.992093	1.01392	0.596143	0.296045	0.234563	4	FALSE	51159	304198	0.143965
726.1	Enthesopathy	musculoskeletal	0.00463659	0.00793718	1.00465	0.989139	1.0204	0.559112	0.589591	0.0626528	4	FALSE	21373	338007	0.0594719
726.2	Synoviopathy	musculoskeletal	-0.0280106	0.0246891	0.972378	0.926445	1.02059	0.256572	0	0.727597	2	FALSE	2115	367885	0.00571622
726.3	Bursitis	musculoskeletal	0.0655099	0.0142973	1.0677	1.0382	1.09805	4.60586e-06	0	0.585941	4	TRUE	6347	360296	0.0173111
726.4	Calcaneal spur; Exostosis NOS	musculoskeletal	0.0503854	0.0164746	1.05168	1.01826	1.08619	0.00222541	0	0.723217	3	FALSE	4854	361328	0.0132557
727	Other disorders of synovium, tendon, and bursa	musculoskeletal	-0.0201893	0.00723234	0.980013	0.966219	0.994004	0.00524601	0.38311	0.1821	4	FALSE	26276	333964	0.0729403
727.1	Synovitis and tenosynovitis	musculoskeletal	-0.0440498	0.0119212	0.956906	0.934807	0.979528	0.000219814	0	0.816492	4	FALSE	9507	355666	0.0260342
727.2	Bursitis disorders	musculoskeletal	0.0131755	0.0244633	1.01326	0.965826	1.06303	0.590176	0.812719	0.0208466	2	FALSE	2235	365946	0.00607038
727.4	Ganglion and cyst of synovium, tendon, and bursa	musculoskeletal	-0.00509543	0.0171297	0.994918	0.962069	1.02889	0.766114	0	0.872468	3	FALSE	4187	366182	0.0113049
727.5	Rupture of synovium	musculoskeletal	0.109538	0.0337104	1.11576	1.04443	1.19197	0.00115658	0	0.820482	2	FALSE	1092	370436	0.00293921
727.6	Rupture of tendon, nontraumatic	musculoskeletal	-0.0322885	0.0120791	0.968227	0.945574	0.991423	0.00751566	0.594625	0.0848517	3	FALSE	8396	363122	0.0225992
727.7	Contracture of tendon (sheath)	musculoskeletal	0.125267	0.052804	1.13345	1.02201	1.25704	0.0176779	0.204765	0.284367	3	FALSE	440	368892	0.00119134
728	Disorders of muscle, ligament, and fascia	musculoskeletal	-0.0186979	0.0387087	0.981476	0.909768	1.05884	0.629067	0.501992	0.134257	3	FALSE	804	370706	0.00216414
728.2	Laxity of ligament or hypermobility syndrome	musculoskeletal	0.0439935	0.0705216	1.04498	0.910077	1.19987	0.532739	0.00312509	0.366728	3	FALSE	239	369247	0.000646845
728.7	Fasciitis	musculoskeletal	0.0343879	0.0085909	1.03499	1.0177	1.05256	6.25888e-05	0.367679	0.191497	4	FALSE	18145	347987	0.0495586
728.71	Contracture of palmar fascia [Dupuytren's disease]	musculoskeletal	0.0614638	0.01417	1.06339	1.03427	1.09334	1.44049e-05	0	0.670237	3	TRUE	5802	368526	0.0154998
729	Other disorders of soft tissues	musculoskeletal	0.0539275	0.0243327	1.05541	1.00626	1.10696	0.026674	0	0.534609	4	FALSE	2200	363821	0.00601058
729.1	Rheumatism, unspecified and fibrositis	musculoskeletal	0.0183069	0.0560635	1.01848	0.912492	1.13677	0.744017	0	0.594051	2	FALSE	404	369335	0.00109266
729.3	Panniculitis	musculoskeletal	0.146811	0.0907016	1.15813	0.969513	1.38345	0.105531	0.363083	0.210198	2	FALSE	161	372640	0.000431866
731	Osteitis deformans and osteopathies associated with other disorders classified elsewhere	musculoskeletal	0.153677	0.0476166	1.16611	1.06221	1.28018	0.0012493	0	0.452695	4	FALSE	553	380678	0.00145056
731.1	Osteitis deformans [Paget's disease of bone]	musculoskeletal	0.056985	0.0752396	1.05864	0.913491	1.22685	0.448822	0.784502	0.0312275	2	FALSE	233	378087	0.000615881
732	Osteochondropathies	musculoskeletal	-0.0124227	0.03962	0.987654	0.913861	1.06741	0.753866	0	0.543118	3	FALSE	736	380430	0.00193092
732.1	Juvenile osteochondrosis	musculoskeletal	-0.00760149	0.0631766	0.992427	0.876845	1.12325	0.904229	0.543425	0.111892	3	FALSE	288	381172	0.000754994
732.7	Osteochondritis dissecans	musculoskeletal	-0.0764098	0.0737274	0.926436	0.801786	1.07047	0.300024	0	0.640761	3	FALSE	222	377968	0.000587007
733	Other disorders of bone and cartilage	musculoskeletal	0.00805284	0.0185764	1.00809	0.972042	1.04547	0.664653	0	0.623762	4	FALSE	3830	370886	0.0102211
733.2	Cyst of bone	musculoskeletal	-0.0617138	0.0722512	0.940152	0.816014	1.08317	0.393018	0	0.452319	2	FALSE	270	380567	0.000708965
733.4	Aseptic necrosis of bone	musculoskeletal	0.0277443	0.0322296	1.02813	0.965196	1.09517	0.389329	0	0.780927	4	FALSE	1230	379694	0.00322899
733.6	Costochondritis	musculoskeletal	-0.0244541	0.0626512	0.975842	0.86308	1.10334	0.696299	0	0.984571	2	FALSE	321	380344	0.000843261
733.8	Malunion and nonunion of fracture	musculoskeletal	0.0045004	0.0343301	1.00451	0.939145	1.07443	0.895703	0.162376	0.274554	2	FALSE	1060	230622	0.00457524
735	Acquired foot deformities	musculoskeletal	0.087047	0.00740765	1.09095	1.07522	1.1069	6.98144e-32	0.691577	0.0210362	4	TRUE	26675	345524	0.0716687
735.1	Flat foot	musculoskeletal	0.0369023	0.0151811	1.03759	1.00717	1.06893	0.0150651	0.342368	0.218579	3	FALSE	5863	371877	0.0155213
735.2	Acquired toe deformities	musculoskeletal	0.11876	0.00976365	1.1261	1.10476	1.14786	4.86105e-34	0.565608	0.0749481	4	TRUE	14380	361371	0.03827
735.21	Hammer toe (acquired)	musculoskeletal	0.19953	0.0127241	1.22083	1.19076	1.25166	2.03451e-55	0	0.602469	4	TRUE	8400	369742	0.0222139
735.23	Hallux rigidus	musculoskeletal	0.0123946	0.0188806	1.01247	0.97569	1.05064	0.511521	0.721515	0.0275745	3	FALSE	3590	377400	0.00942282
735.3	Hallux valgus (Bunion)	musculoskeletal	0.0433531	0.0138268	1.04431	1.01639	1.07299	0.00171593	0.772403	0.0123545	3	FALSE	6852	371981	0.0180871
736	Other acquired deformities of limbs	musculoskeletal	0.0186059	0.0168663	1.01878	0.985653	1.05302	0.269965	0	0.851412	3	FALSE	4651	372564	0.0123298
736.2	Acquired deformities of finger	musculoskeletal	-0.020473	0.0382405	0.979735	0.908988	1.05599	0.592391	0.16001	0.304072	3	FALSE	839	381016	0.00219717
737	Curvature of spine	musculoskeletal	0.0557132	0.0228765	1.05729	1.01094	1.10578	0.0148756	0.313686	0.224073	4	FALSE	2352	376615	0.00620635
737.1	Kyphosis (acquired)	musculoskeletal	0.0903105	0.0520974	1.09451	0.988271	1.21218	0.0830082	0	0.833544	2	FALSE	466	381054	0.00122143
737.3	Kyphoscoliosis and scoliosis	musculoskeletal	0.062228	0.0261122	1.0642	1.01111	1.12009	0.0171676	0.0945468	0.345802	4	FALSE	1781	378203	0.00468704
738	Other acquired musculoskeletal deformity	musculoskeletal	0.0232254	0.0168408	1.0235	0.990266	1.05784	0.167859	0.483818	0.121129	4	FALSE	4573	372408	0.0121306
738.4	Acquired spondylolisthesis	musculoskeletal	-0.0070666	0.024106	0.992958	0.947135	1.041	0.76941	0	0.448471	3	FALSE	2229	376711	0.0058822
739	Contracture of joint	musculoskeletal	0.0774063	0.0319451	1.08048	1.01491	1.15029	0.0153884	0	0.987717	3	FALSE	1228	375984	0.00325546
740	Osteoarthrosis	musculoskeletal	0.0147664	0.00428921	1.01488	1.00638	1.02344	0.000575968	0.596636	0.0591874	4	FALSE	101440	260160	0.280531
740.1	Osteoarthritis; localized	musculoskeletal	0.0243059	0.00478005	1.0246	1.01505	1.03425	3.67883e-07	0.712023	0.0153311	4	TRUE	66874	292947	0.185854
740.11	Osteoarthrosis, localized, primary	musculoskeletal	0.0297174	0.00629776	1.03016	1.01753	1.04296	2.37326e-06	0.710998	0.0155935	4	TRUE	37118	310254	0.106854
740.12	Osteoarthrosis, localized, secondary	musculoskeletal	0.032158	0.017264	1.03268	0.998323	1.06822	0.0625015	0.470146	0.169505	2	FALSE	4399	349702	0.012423
740.2	Osteoarthrosis, generalized	musculoskeletal	-0.0177129	0.0111012	0.982443	0.961298	1.00405	0.110582	0	0.962617	3	FALSE	10120	344430	0.0285432
740.3	Osteoarthrosis involving more than one site, but not specified as generalized	musculoskeletal	0.051464	0.0273968	1.05281	0.99777	1.11089	0.0603175	0.0549585	0.347096	3	FALSE	1766	354380	0.00495864
740.9	Osteoarthrosis NOS	musculoskeletal	0.0148922	0.00529552	1.015	1.00452	1.02559	0.00491981	0.253095	0.25968	4	FALSE	60469	286575	0.17424
741	Symptoms and disorders of the joints	musculoskeletal	0.0510851	0.00846826	1.05241	1.03509	1.07003	1.61406e-09	0.221284	0.277839	4	TRUE	19776	344231	0.0543286
741.2	Stiffness of joint	musculoskeletal	-0.00459481	0.0236735	0.995416	0.950284	1.04269	0.846105	0	0.529671	3	FALSE	2257	378901	0.00592143
741.3	Difficulty in walking	musculoskeletal	0.0375587	0.0121769	1.03827	1.01379	1.06335	0.00203942	0.740688	0.0211449	3	FALSE	9212	366391	0.0245259
741.4	Joint effusions	musculoskeletal	0.0992031	0.0184637	1.10429	1.06504	1.14498	7.74939e-08	0	0.430567	4	TRUE	3770	371719	0.0100402
741.5	Hemarthrosis	musculoskeletal	0.20919	0.0972552	1.23268	1.01875	1.49154	0.031481	0	0.592925	2	FALSE	161	383751	0.000419367
742	Derangement of joint, non-traumatic	musculoskeletal	0.0175997	0.0173046	1.01776	0.983816	1.05287	0.309129	0.191868	0.294258	4	FALSE	4351	372797	0.0115366
742.1	Loose body in joint	musculoskeletal	0.071523	0.0878549	1.07414	0.904232	1.27598	0.415585	0.230746	0.25422	2	FALSE	178	380102	0.000468076
742.2	Pathological, developmental or recurrent dislocation	musculoskeletal	-0.0801024	0.0512242	0.923022	0.834853	1.0205	0.117874	0.481144	0.165052	2	FALSE	511	379388	0.00134509
742.9	Other derangement of joint	musculoskeletal	0.0171089	0.019855	1.01726	0.97843	1.05762	0.388858	0.320879	0.229353	3	FALSE	3304	374935	0.00873522
743	Osteoporosis, osteopenia and pathological fracture	musculoskeletal	-0.00600451	0.0104164	0.994013	0.973926	1.01452	0.564314	0.477919	0.124631	4	FALSE	12748	362941	0.0339323
743.1	Osteoporosis	musculoskeletal	-0.0445907	0.0145793	0.956389	0.929447	0.984112	0.00222448	0.172718	0.298562	3	FALSE	6300	375071	0.0165193
743.11	Osteoporosis NOS	musculoskeletal	-0.0511363	0.0150771	0.950149	0.922483	0.978645	0.000694694	0	0.631482	3	FALSE	5926	223830	0.0257926
743.12	Senile osteoporosis	musculoskeletal	0.0349809	0.0882774	1.0356	0.871064	1.23121	0.691913	0	0.811626	2	FALSE	140	229276	0.000610245
743.13	Other specified osteoporosis	musculoskeletal	0.0504483	0.045295	1.05174	0.962397	1.14938	0.265377	0	0.523333	2	FALSE	565	383619	0.00147065
743.2	Pathologic fracture	musculoskeletal	0.0616464	0.0242443	1.06359	1.01423	1.11535	0.0109993	0	0.992044	3	FALSE	2161	379934	0.00565566
743.21	Pathologic fracture of vertebrae	musculoskeletal	0.0382314	0.0483355	1.03897	0.945062	1.14221	0.428968	0	0.519978	2	FALSE	542	379596	0.0014258
743.22	Pathologic fracture of femur	musculoskeletal	0.0615951	0.120896	1.06353	0.839158	1.3479	0.610409	0	0.450005	2	FALSE	76	232802	0.000326351
743.4	Stress fracture	musculoskeletal	0.0984497	0.0533059	1.10346	0.99399	1.22498	0.0647646	0	0.906217	2	FALSE	463	383414	0.00120612
743.9	Osteopenia or other disorder of bone and cartilage	musculoskeletal	0.00671117	0.0154165	1.00673	0.976769	1.03762	0.663327	0	0.680702	4	FALSE	5560	372991	0.0146876
745	Pain in joint	musculoskeletal	0.00403528	0.00531327	1.00404	0.993642	1.01455	0.447569	0.748107	0.00769847	4	FALSE	118221	240578	0.329491
747	Cardiac and circulatory congenital anomalies	congenital anomalies	0.0276199	0.017466	1.028	0.993409	1.06381	0.113797	0.430007	0.153506	4	FALSE	3834	377937	0.0100427
747.1	Cardiac congenital anomalies	congenital anomalies	0.032919	0.0190696	1.03347	0.995553	1.07282	0.0843015	0.0468359	0.369451	4	FALSE	3174	379367	0.00829715
747.11	Cardiac shunt/ heart septal defect	congenital anomalies	0.0350448	0.027321	1.03567	0.981667	1.09264	0.199595	0	0.978265	4	FALSE	1499	382357	0.00390511
747.12	Valvular heart disease/ heart chambers	congenital anomalies	0.0232401	0.0311818	1.02351	0.962833	1.08802	0.456084	0	0.880508	4	FALSE	1160	382604	0.00302269
747.13	Congenital anomalies of great vessels	congenital anomalies	-0.000833326	0.0460059	0.999167	0.913015	1.09345	0.985548	0	0.806595	3	FALSE	557	383274	0.00145116
747.2	Congenital anomalies of peripheral vascular system	congenital anomalies	-0.0417339	0.0453487	0.959125	0.877555	1.04828	0.357422	0.551983	0.107307	3	FALSE	585	382849	0.00152569
748	Anomalies of respiratory system, congenital	congenital anomalies	0.0298368	0.0686298	1.03029	0.900617	1.17863	0.663745	0.666892	0.049686	3	FALSE	252	384594	0.000654807
749	Congenital anomalies of face and neck	congenital anomalies	0.0613101	0.0433016	1.06323	0.976716	1.1574	0.156809	0	0.480824	3	FALSE	605	383730	0.00157415
749.1	Cleft palate	congenital anomalies	0.214023	0.1167	1.23865	0.985402	1.55699	0.0666614	0.477788	0.147352	3	FALSE	81	381688	0.00021217
750	Digestive congenital anomalies	congenital anomalies	0.0174186	0.0269936	1.01757	0.965134	1.07286	0.518742	0	0.587776	4	FALSE	1587	379932	0.00415969
750.1	Upper gastrointestinal congenital anomalies	congenital anomalies	0.00782216	0.0388797	1.00785	0.933905	1.08766	0.840551	0	0.800243	3	FALSE	758	382024	0.00198024
750.11	Esophageal atresia/tracheoesophageal fistula	congenital anomalies	0.00313287	0.0787577	1.00314	0.85965	1.17058	0.96827	0	0.995038	2	FALSE	218	379391	0.000574275
750.13	Congenital anomalies of mouth/tongue	congenital anomalies	-0.0502803	0.060783	0.950963	0.84416	1.07128	0.408118	0	0.470096	3	FALSE	284	383576	0.000739853
750.14	Congenital anomalies of esophagus	congenital anomalies	0.150468	0.104902	1.16238	0.946356	1.42771	0.151467	0	0.769954	2	FALSE	106	379944	0.000278911
750.15	Congenital anomalies of stomach	congenital anomalies	0.0336867	0.111061	1.03426	0.831946	1.28577	0.761648	0	0.96202	2	FALSE	96	379901	0.000252634
750.2	Lower gastrointestinal congenital anomalies	congenital anomalies	0.0236747	0.038704	1.02396	0.949155	1.10466	0.540744	0.131876	0.316033	3	FALSE	780	381823	0.00203867
750.21	Congenital anomalies of intestine	congenital anomalies	0.0792674	0.0528303	1.08249	0.976014	1.20059	0.133507	0.448833	0.162947	3	FALSE	396	382792	0.00103344
750.22	Congenital anomaly of gallbladder, bile ducts, liver, pancreas	congenital anomalies	-0.0540329	0.0587306	0.947401	0.844388	1.06298	0.357566	0	0.487043	3	FALSE	361	382951	0.000941792
751	Genitourinary congenital anomalies	congenital anomalies	0.00731065	0.0166823	1.00734	0.974933	1.04082	0.661221	0	0.940324	4	FALSE	4405	374709	0.0116192
751.1	Congenital anomalies of genital organs	congenital anomalies	-0.0146639	0.0346905	0.985443	0.920668	1.05478	0.672509	0	0.927832	3	FALSE	971	381372	0.0025396
751.12	Congenital anomalies of male genital organs	congenital anomalies	-0.00859612	0.0405548	0.991441	0.915686	1.07346	0.832136	0	0.74508	3	FALSE	687	382632	0.00179224
751.2	Congenital anomalies of urinary system	congenital anomalies	0.0111969	0.0192463	1.01126	0.973824	1.05014	0.560723	0	0.840538	4	FALSE	3316	377353	0.00871098
751.21	Cystic kidney disease	congenital anomalies	-0.000815664	0.0219826	0.999185	0.957049	1.04318	0.970401	0	0.764573	3	FALSE	2614	378169	0.0068648
751.22	Other specified congenital anomalies of kidney	congenital anomalies	0.0603762	0.0434215	1.06224	0.975575	1.1566	0.164387	0	0.6676	3	FALSE	586	383270	0.00152661
751.3	Obstructive genitourinary defect	congenital anomalies	0.0323361	0.0874752	1.03286	0.87013	1.22603	0.711636	0.533607	0.143118	2	FALSE	159	379812	0.000418453
752	Nervous system congenital anomalies	congenital anomalies	-0.0352816	0.0396407	0.965334	0.893172	1.04333	0.373448	0	0.671519	3	FALSE	710	383856	0.00184624
752.1	Neural tube defects	congenital anomalies	-0.0562905	0.053878	0.945264	0.850535	1.05054	0.296125	0	0.968755	3	FALSE	369	384610	0.000958494
752.11	Spina bifida	congenital anomalies	-0.0253436	0.0730003	0.974975	0.844997	1.12495	0.728463	0	0.784956	3	FALSE	201	384756	0.000522136
752.2	Other specified congenital anomalies of nervous system	congenital anomalies	-0.0400045	0.058375	0.960785	0.856914	1.07725	0.493153	0	0.561609	3	FALSE	334	384273	0.000868419
753	Congenital anomalies of the eye	congenital anomalies	-0.0355651	0.0468083	0.96506	0.880463	1.05779	0.447372	0	0.810431	3	FALSE	569	383089	0.00148309
753.1	Congenital cataract and lens anomalies	congenital anomalies	0.120114	0.0920518	1.12763	0.941478	1.35058	0.191942	0	0.595091	2	FALSE	147	380612	0.000386071
754	Congenital musculoskeletal deformities of spine	congenital anomalies	-0.0293812	0.0354712	0.971046	0.90583	1.04096	0.407495	0.554103	0.106175	3	FALSE	1001	382386	0.00261094
754.2	Spondylolisthesis, congenital	congenital anomalies	-0.0798162	0.0467103	0.923286	0.842513	1.0118	0.0874975	0.7769	0.0342478	2	FALSE	601	379627	0.00158063
755	Congenital anomalies of limbs	congenital anomalies	0.0815826	0.0161782	1.085	1.05114	1.11996	4.58862e-07	0.660868	0.0524077	3	TRUE	5074	374652	0.0133623
755.1	Congenital deformities of feet	congenital anomalies	0.0937407	0.0169435	1.09827	1.0624	1.13536	3.15593e-08	0	0.904913	3	TRUE	4657	375603	0.0122469
755.6	Other congenital anomalies of lower limb, including pelvic girdle	congenital anomalies	-0.0277601	0.065694	0.972622	0.855116	1.10627	0.672611	0	0.638615	3	FALSE	271	380411	0.00071188
755.61	Congenital hip dysplasia and deformity	congenital anomalies	-0.100559	0.103627	0.904331	0.738108	1.10799	0.331849	0	0.752683	2	FALSE	113	380897	0.00029658
756	Other congenital musculoskeletal anomalies	congenital anomalies	0.0636145	0.0382145	1.06568	0.988779	1.14857	0.0959789	0.703796	0.0341821	3	FALSE	796	382442	0.00207704
756.1	Congenital anomalies of abdominal wall; diaphram	congenital anomalies	0.116401	0.107102	1.12345	0.910724	1.38585	0.277115	0	0.52346	3	FALSE	99	380768	0.000259933
756.2	Pectus and other congenital anomalies of ribs/sternum	congenital anomalies	0.502681	0.0975626	1.65315	1.36542	2.00151	2.57178e-07	0	0.645968	3	TRUE	115	384603	0.00029892
756.21	Pectus excavatum	congenital anomalies	0.635326	0.112652	1.88764	1.51366	2.35401	1.70318e-08	0	0.928408	3	TRUE	88	384692	0.000228702
756.3	Congenital anomalies of muscle, tendon, fascia, and connective tissue	congenital anomalies	0.0354445	0.0990772	1.03608	0.853215	1.25814	0.720533	0.759554	0.0414154	2	FALSE	150	380672	0.000393885
756.5	Congenital osteodystrophies	congenital anomalies	-0.153881	0.0651027	0.857374	0.754666	0.97406	0.0180953	0	0.769178	2	FALSE	307	380088	0.000807056
758	Chromosomal anomalies and genetic disorders	congenital anomalies	0.152385	0.0467468	1.16461	1.06265	1.27635	0.00111495	0.704334	0.0339727	3	FALSE	514	384230	0.00133595
758.1	Chromosomal anomalies	congenital anomalies	0.0133505	0.0548026	1.01344	0.910228	1.12836	0.807532	0	0.948131	3	FALSE	379	384353	0.000985101
759	Other and unspecified congenital anomalies	congenital anomalies	0.0069268	0.0408424	1.00695	0.929487	1.09087	0.865326	0.349827	0.214799	3	FALSE	671	383425	0.00174696
759.1	Anomalies of endocrine glands, congenital	congenital anomalies	0.00549096	0.115104	1.00551	0.802432	1.25997	0.961952	0	0.613827	2	FALSE	96	381037	0.000251881
760	Back pain	symptoms	0.0101289	0.00498853	1.01018	1.00035	1.02011	0.0423114	0	0.471985	4	FALSE	96758	264645	0.267729
761	Cervicalgia	symptoms	-0.0168579	0.00677736	0.983283	0.970308	0.996432	0.0128685	0	0.654704	4	FALSE	34084	333230	0.0927925
763	Thoracic or lumbosacral neuritis or radiculitis, unspecified	symptoms	0.0194775	0.00891251	1.01967	1.00201	1.03764	0.0288588	0	0.639176	3	FALSE	18083	354514	0.0485323
764	Sciatica	symptoms	0.00209919	0.0111918	1.0021	0.980359	1.02433	0.851218	0.51382	0.103601	4	FALSE	10569	363551	0.0282503
765	Cervical radiculitis	symptoms	-0.0252251	0.0118785	0.97509	0.952651	0.998058	0.0337044	0.211288	0.281425	3	FALSE	9753	366341	0.0259323
766	Neuralgia, neuritis, and radiculitis NOS	symptoms	-0.025384	0.0159271	0.974935	0.944971	1.00585	0.11099	0	0.896277	4	FALSE	5111	370718	0.0135993
770	Myalgia and myositis unspecified	symptoms	-0.0380256	0.011682	0.962688	0.940897	0.984985	0.00113368	0	0.853179	4	FALSE	9849	364446	0.0263135
771	Musculoskeletal symptoms referable to limbs	symptoms	0.042302	0.0293722	1.04321	0.984849	1.10503	0.14981	0.435439	0.150205	4	FALSE	1301	381285	0.00340054
771.1	Swelling of limb	symptoms	0.0736348	0.0178329	1.07641	1.03944	1.1147	3.64104e-05	0.120667	0.320708	3	FALSE	4117	216582	0.0186544
771.2	Cramp of limb	symptoms	-0.00235908	0.0289478	0.997644	0.942617	1.05588	0.935049	0	0.840663	2	FALSE	1572	224157	0.0069641
772	Symptoms of the muscles	symptoms	0.0168126	0.0422667	1.01695	0.936104	1.10479	0.690796	0	0.414201	2	FALSE	728	382284	0.00190072
772.1	Muscular wasting and disuse atrophy	symptoms	0.0968893	0.05088	1.10174	0.99717	1.21727	0.0568747	0	0.688791	2	FALSE	508	231539	0.00218921
772.2	Spasm of muscle	symptoms	-0.020319	0.0174492	0.979886	0.946941	1.01398	0.244237	0	0.828966	3	FALSE	4300	220094	0.0191627
772.3	Muscle weakness	symptoms	0.045138	0.0104019	1.04617	1.02506	1.06772	1.42864e-05	0	0.566865	3	TRUE	12925	208598	0.0583461
772.4	Rhabdomyolysis	symptoms	-0.0329602	0.0403547	0.967577	0.893996	1.04721	0.414064	0	0.655462	3	FALSE	782	383420	0.00203539
772.6	Facial weakness	symptoms	-0.00328627	0.0592326	0.996719	0.88747	1.11942	0.955756	0	0.848545	2	FALSE	362	231434	0.00156172
780	Hypothermia/Chills	symptoms	-0.0652583	0.0472147	0.936825	0.854023	1.02766	0.166923	0	0.947413	3	FALSE	489	383338	0.00127401
781	Symptoms involving nervous and musculoskeletal systems	symptoms	-0.00143463	0.0130039	0.998566	0.973437	1.02434	0.912153	0	0.892678	4	FALSE	6756	372285	0.0178239
781.2	Abnormal posture	symptoms	0.0256981	0.0490209	1.02603	0.932039	1.1295	0.60012	0	0.366642	2	FALSE	512	380065	0.00134533
782.3	Edema	symptoms	0.0642701	0.00728985	1.06638	1.05125	1.08173	1.18218e-18	0.848875	0.00018224	4	TRUE	27639	337391	0.0757171
782.6	Pallor and flushing	symptoms	-0.071399	0.0508506	0.93109	0.842767	1.02867	0.160291	0.565864	0.0999161	3	FALSE	449	381236	0.00117636
783	Fever of unknown origin	symptoms	-0.0074865	0.0102448	0.992541	0.972811	1.01267	0.464924	0	0.541278	4	FALSE	12179	360089	0.0327157
783.1	Postprocedural fever	symptoms	-0.0255456	0.0945221	0.974778	0.809932	1.17318	0.78696	0.235804	0.252655	2	FALSE	141	381038	0.000369905
785	Abdominal pain	symptoms	-0.0291277	0.00557065	0.971292	0.960745	0.981955	1.70637e-07	0.480376	0.123171	4	TRUE	47410	309339	0.132895
788	Syncope and collapse	symptoms	0.000444817	0.00753852	1.00044	0.985772	1.01534	0.952947	0.65336	0.0342552	4	FALSE	22053	351628	0.0590156
789	Nausea and vomiting	symptoms	-0.0180098	0.00783535	0.982151	0.967184	0.997351	0.0215319	0	0.971461	4	FALSE	20583	347550	0.0559119
789.1	Persistent vomiting	symptoms	-0.0920184	0.109846	0.912088	0.73542	1.1312	0.402198	0.627028	0.101541	2	FALSE	99	229128	0.000431886
790	Nonspecific findings on examination of blood	symptoms	0.015702	0.0372595	1.01583	0.944287	1.09278	0.673447	0	0.459204	4	FALSE	851	380945	0.00222894
790.1	Elevated sedimentation rate	symptoms	-0.0737061	0.0615971	0.928945	0.8233	1.04815	0.231469	0	0.956366	3	FALSE	324	383141	0.000844927
790.6	Other abnormal blood chemistry	symptoms	-0.00600326	0.010653	0.994015	0.973475	1.01499	0.573075	0	0.897762	4	FALSE	11928	354084	0.0325891
790.8	Elevated C-reactive protein (CRP)	symptoms	-0.0201637	0.070966	0.980038	0.852779	1.12629	0.776309	0	0.582475	2	FALSE	239	383229	0.000623259
791	Gangrene	symptoms	0.127632	0.0399239	1.13613	1.05062	1.22861	0.00138924	0.556494	0.133204	2	FALSE	811	383812	0.00210856
794	Abnormal results of other function studies (bladder, pancreas, placenta, spleen, etc)	symptoms	0.00252665	0.0547636	1.00253	0.900497	1.11612	0.963201	0	0.383555	2	FALSE	452	381486	0.00118344
795.8	Abnormal tumor markers	symptoms	-0.090385	0.0665108	0.913579	0.801922	1.04078	0.174162	0.221052	0.257197	2	FALSE	246	232710	0.00105599
795.81	Elevated carcinoembryonic antigen [CEA]	symptoms	-0.0954063	0.0866808	0.909004	0.766978	1.07733	0.271043	0	0.446464	2	FALSE	142	232968	0.000609154
796	Elevated prostate specific antigen [PSA]	genitourinary	-0.0452238	0.00805973	0.955784	0.940804	0.971002	2.01065e-08	0.454842	0.15972	3	TRUE	23517	201723	0.104409
797	Shock	symptoms	-0.0202571	0.0269635	0.979947	0.929504	1.03313	0.452486	0	0.814497	3	FALSE	1582	381835	0.00412606
797.1	Cardiogenic shock	symptoms	-0.0356387	0.0398616	0.964989	0.892467	1.0434	0.37129	0	0.959543	3	FALSE	710	380006	0.00186491
798	Malaise and fatigue	symptoms	0.0247427	0.00663358	1.02505	1.01181	1.03847	0.000191548	0	0.514469	4	FALSE	34486	322107	0.0967097
798.1	Chronic fatigue syndrome	symptoms	0.0394463	0.0272769	1.04023	0.986082	1.09736	0.148137	0	0.58728	4	FALSE	1683	376725	0.00444758
800	Fracture of lower limb	injuries & poisonings	0.0227574	0.0147449	1.02302	0.993877	1.05301	0.122733	0.211863	0.283137	4	FALSE	5917	375613	0.0155086
800.1	Fracture of neck of femur	injuries & poisonings	0.0803216	0.0289479	1.08364	1.02387	1.1469	0.00552536	0	0.533844	4	FALSE	1497	382007	0.00390348
800.2	Fracture of unspecified part of femur	injuries & poisonings	0.0396289	0.0334509	1.04042	0.9744	1.11092	0.236141	0.602918	0.112527	2	FALSE	1128	382463	0.00294063
800.3	Fracture of tibia and fibula	injuries & poisonings	-0.00666638	0.0234996	0.993356	0.948641	1.04018	0.776655	0	0.925933	2	FALSE	2318	380524	0.00605472
800.4	Fracture of patella	injuries & poisonings	-0.0425918	0.0370474	0.958303	0.891185	1.03047	0.250286	0	0.990508	3	FALSE	899	382947	0.00234209
801	Fracture of ankle and foot	injuries & poisonings	0.0646568	0.0143118	1.06679	1.03728	1.09714	6.25062e-06	0	0.846658	3	TRUE	6454	374147	0.0169574
801.1	Fracture of foot	injuries & poisonings	-0.0328135	0.0228686	0.967719	0.925302	1.01208	0.151324	0	0.409756	3	FALSE	2433	380642	0.00635124
802	Fracture of pelvis	injuries & poisonings	0.0945279	0.0389957	1.09914	1.01826	1.18644	0.0153481	0	0.675905	2	FALSE	806	383008	0.00209998
803	Fracture of upper limb	injuries & poisonings	0.012954	0.0140392	1.01304	0.985543	1.0413	0.356162	0	0.749325	4	FALSE	6456	375871	0.0168861
803.1	Fracture of humerus	injuries & poisonings	-0.0247272	0.027002	0.975576	0.925288	1.0286	0.359795	0.560784	0.102614	3	FALSE	1730	381789	0.00451086
803.2	Fracture of radius and ulna	injuries & poisonings	0.0316343	0.0199491	1.03214	0.992563	1.0733	0.112795	0	0.994605	3	FALSE	3176	380154	0.00828529
803.21	Colles' fracture	injuries & poisonings	0.0435558	0.0728371	1.04452	0.90556	1.2048	0.549847	0	0.901191	2	FALSE	238	229075	0.00103788
803.3	Fracture of clavicle or scapula	injuries & poisonings	0.0139367	0.0273091	1.01403	0.961185	1.06979	0.609819	0	0.91957	3	FALSE	1644	382054	0.00428462
804	Fracture of hand or wrist	injuries & poisonings	-0.00228358	0.0171713	0.997719	0.964699	1.03187	0.894203	0.465944	0.171193	2	FALSE	4452	376574	0.0116842
805	Fracture of vertebral column without mention of spinal cord injury	injuries & poisonings	0.0254445	0.0191786	1.02577	0.987929	1.06506	0.184604	0	0.900234	3	FALSE	3473	378262	0.00909793
807	Fracture of ribs	injuries & poisonings	-0.00997989	0.019101	0.99007	0.953689	1.02784	0.601337	0	0.982744	3	FALSE	3474	372999	0.00922775
809	Fracture of unspecified bones	injuries & poisonings	0.0170079	0.0195979	1.01715	0.978824	1.05698	0.385481	0	0.488333	3	FALSE	3282	376591	0.00863973
816	Cerebral laceration and contusion	injuries & poisonings	-0.0266884	0.103023	0.973665	0.795639	1.19152	0.795595	0.40949	0.193147	2	FALSE	113	229187	0.000492804
817	Concussion	injuries & poisonings	-0.00993672	0.0256123	0.990112	0.941636	1.04108	0.698041	0.358136	0.210564	3	FALSE	2032	375815	0.00537784
818	Intracranial hemorrhage (injury)	injuries & poisonings	0.0174639	0.0330279	1.01762	0.95383	1.08567	0.596971	0	0.447655	2	FALSE	1139	227708	0.00497712
818.1	Subdural hemorrhage (injury)	injuries & poisonings	-0.0140447	0.0607499	0.986053	0.875367	1.11074	0.817168	0	0.714336	2	FALSE	317	228957	0.00138263
818.2	Subarachnoid hemorrhage (injury)	injuries & poisonings	0.00305135	0.0804753	1.00306	0.856692	1.17443	0.969754	0	0.598709	2	FALSE	173	229189	0.000754266
819	Skull and face fracture and other intercranial injury	injuries & poisonings	-0.0111801	0.0130752	0.988882	0.963862	1.01455	0.392515	0.413027	0.182017	3	FALSE	8136	371845	0.0214116
830	Dislocation	injuries & poisonings	0.0358198	0.0135212	1.03647	1.00936	1.0643	0.00806905	0.102831	0.341586	4	FALSE	7091	370482	0.0187805
835	Internal derangement of knee	injuries & poisonings	0.0248098	0.0107262	1.02512	1.00379	1.0469	0.0207225	0.626755	0.0452406	4	FALSE	11245	366272	0.0297867
836	Traumatic arthropathy	injuries & poisonings	-0.000817862	0.0215913	0.999182	0.957781	1.04237	0.969784	0.333038	0.220773	2	FALSE	2856	372797	0.00760276
840	Sprains and strains	injuries & poisonings	-0.0200805	0.00832545	0.98012	0.964256	0.996244	0.0158679	0.693222	0.0205406	4	FALSE	21039	341759	0.0579909
840.1	Muscle/tendon sprain	injuries & poisonings	-0.0835333	0.0542565	0.91986	0.827063	1.02307	0.123658	0	0.947565	2	FALSE	439	228040	0.0019214
840.2	Rotator cuff (capsule) sprain	injuries & poisonings	-0.0339226	0.0185009	0.966646	0.932223	1.00234	0.0667184	0	0.877452	2	FALSE	3854	225238	0.0168229
840.3	Joint/ligament sprain	injuries & poisonings	-0.00478749	0.0175077	0.995224	0.961653	1.02997	0.784508	0.388856	0.194704	3	FALSE	4274	372745	0.0113363
841	Sprains and strains of back and neck	injuries & poisonings	-0.0158106	0.0179986	0.984314	0.950196	1.01966	0.379706	0	0.697381	3	FALSE	4049	369488	0.0108396
850	Hemorrhage or hematoma complicating a procedure	injuries & poisonings	0.0321356	0.0268486	1.03266	0.979722	1.08845	0.231339	0.425492	0.18706	2	FALSE	1741	372958	0.0046464
851	Complications of transplants and reattached limbs	injuries & poisonings	0.0112273	0.0242599	1.01129	0.96433	1.06054	0.643513	0	0.37769	3	FALSE	2169	377178	0.00571772
853	Complication of colostomy or enterostomy	injuries & poisonings	-0.110579	0.0561167	0.895316	0.802065	0.999408	0.0487789	0	0.850233	2	FALSE	385	228769	0.00168009
854	Complications of cardiac/vascular device, implant, and graft	injuries & poisonings	-0.0255703	0.0207292	0.974754	0.935945	1.01517	0.217373	0	0.737865	3	FALSE	2979	375410	0.00787285
855	Complication of nervous system device, implant, and graft	injuries & poisonings	0.031876	0.063461	1.03239	0.911645	1.16913	0.615461	0	0.368611	2	FALSE	282	377926	0.000745621
856	Vascular complications of surgery and medical procedures	injuries & poisonings	-0.0889683	0.0754485	0.914875	0.789114	1.06068	0.238322	0.0311443	0.356242	3	FALSE	203	381346	0.000532042
857	Mechanical complication of unspecified genitourinary device, implant, and graft	injuries & poisonings	0.0223909	0.02203	1.02264	0.979428	1.06777	0.309447	0.228239	0.273696	3	FALSE	2321	379564	0.00607775
858	Complication of internal orthopedic device	injuries & poisonings	0.0329789	0.0166401	1.03353	1.00037	1.06779	0.0474909	0.638125	0.0630781	3	FALSE	4325	376750	0.0113495
859	Complication due to other implant and internal device	injuries & poisonings	0.0436824	0.0300426	1.04465	0.984915	1.10801	0.145942	0	0.840817	3	FALSE	1312	375039	0.00348611
860	Bone marrow or stem cell transplant	neoplasms	0.0212377	0.0628018	1.02146	0.903164	1.15526	0.735235	0.12737	0.284396	2	FALSE	308	384842	0.000799688
870	Open wounds of head; neck; and trunk	injuries & poisonings	-0.0105434	0.0141474	0.989512	0.962451	1.01733	0.45612	0	0.370062	3	FALSE	6320	367271	0.0169169
870.1	Open wound or laceration of eye or eyelid	injuries & poisonings	-0.0381502	0.0463209	0.962568	0.879029	1.05405	0.410163	0	0.636675	3	FALSE	578	378076	0.00152646
870.2	Open wound of ear	injuries & poisonings	0.0112895	0.0580357	1.01135	0.902616	1.13319	0.845764	0.272535	0.241017	2	FALSE	349	382616	0.00091131
870.3	Other open wound of head and face	injuries & poisonings	-0.0691844	0.0275872	0.933155	0.884039	0.984999	0.0121469	0	0.453934	3	FALSE	1572	374510	0.00417994
870.5	Open wound of lip and mouth	injuries & poisonings	-0.13537	0.0875453	0.873392	0.735683	1.03688	0.122035	0	0.87387	2	FALSE	159	228423	0.000695593
870.6	Open wound of neck	injuries & poisonings	-0.0456568	0.10162	0.95537	0.782838	1.16593	0.653224	0	0.630585	2	FALSE	136	379304	0.000358423
870.8	Open wound of genital organs	injuries & poisonings	0.115057	0.101623	1.12194	0.919321	1.36921	0.257552	0	0.820023	2	FALSE	125	379286	0.000329458
871	Open wounds of extremities	injuries & poisonings	0.086614	0.0106863	1.09048	1.06787	1.11356	5.26747e-16	0.57669	0.0691759	4	TRUE	11777	357728	0.0318724
871.1	Open wound of hand except finger(s)	injuries & poisonings	0.0264497	0.0336657	1.0268	0.961237	1.09684	0.432069	0.185209	0.267931	2	FALSE	1144	374886	0.00304231
871.2	Open wound of finger(s)	injuries & poisonings	0.0272398	0.0244549	1.02761	0.979522	1.07807	0.26533	0	0.542802	3	FALSE	2187	371859	0.00584687
871.3	Open wound of foot except toe(s) alone	injuries & poisonings	0.215757	0.0252644	1.2408	1.18086	1.30379	1.34245e-17	0	0.608221	3	TRUE	2023	378527	0.00531599
872	Traumatic amputation	injuries & poisonings	0.0417508	0.0241399	1.04263	0.994453	1.09315	0.0837129	0.40815	0.18459	3	FALSE	2141	380555	0.00559452
874	Complication of amputation stump	injuries & poisonings	0.0549678	0.0380314	1.05651	0.980618	1.13827	0.148366	0.610256	0.0768587	3	FALSE	860	381962	0.00224647
875	Non-healing surgical wound	injuries & poisonings	0.0171843	0.0332045	1.01733	0.953233	1.08574	0.604788	0	0.84906	2	FALSE	1174	226818	0.0051493
907	Injuries to the nervous system	injuries & poisonings	0.0627624	0.0202391	1.06477	1.02336	1.10786	0.00192836	0	0.725493	3	FALSE	2999	375246	0.00792872
912	Insect bite	injuries & poisonings	-0.0255633	0.0280227	0.974761	0.922667	1.0298	0.361646	0	0.642241	3	FALSE	1657	373387	0.00441815
913	Toxic effect of venom	injuries & poisonings	0.0384783	0.0545883	1.03923	0.933781	1.15658	0.480884	0	0.413764	2	FALSE	436	230991	0.00188396
916	Contusion	injuries & poisonings	0.00636072	0.0112749	1.00638	0.984385	1.02887	0.572654	0	0.701639	3	FALSE	10318	356585	0.0281219
930	Allergic reaction to food	injuries & poisonings	-0.0157498	0.0410135	0.984374	0.908342	1.06677	0.700967	0	0.971694	4	FALSE	938	379763	0.00246388
938	Dermatitis due to solar radiation	dermatologic	0.0153491	0.015856	1.01547	0.984395	1.04752	0.333028	0	0.71767	4	FALSE	5208	368284	0.0139441
938.2	Chronic dermatitis due to solar radiation	dermatologic	-0.00879809	0.0199921	0.991241	0.953151	1.03085	0.65988	0	0.808074	4	FALSE	3206	373354	0.00851392
939	Atopic/contact dermatitis due to other or unspecified	dermatologic	0.00424575	0.00732287	1.00425	0.989944	1.01877	0.562055	0	0.436988	4	FALSE	27287	331613	0.0760295
941	Adverse reaction to serum or vaccine	injuries & poisonings	0.0179025	0.0715947	1.01806	0.884776	1.17143	0.802546	0.763774	0.0396399	2	FALSE	209	381058	0.000548172
946	Anaphylactic shock NOS	injuries & poisonings	0.0208226	0.0341451	1.02104	0.954946	1.09171	0.541976	0.355636	0.211841	3	FALSE	1013	376737	0.00268167
947	Urticaria	dermatologic	0.00664024	0.0236505	1.00666	0.961064	1.05442	0.77889	0	0.777075	4	FALSE	2276	375345	0.00602721
949	Allergies, other	injuries & poisonings	0.00286673	0.0184854	1.00287	0.967186	1.03987	0.876758	0	0.918586	3	FALSE	3915	369905	0.010473
949.1	Diaper or napkin rash	injuries & poisonings	0.0628825	0.104233	1.0649	0.868133	1.30627	0.546316	0.603449	0.112287	2	FALSE	132	377922	0.000349156
952	Spinal cord injury without evidence of spinal bone injury	injuries & poisonings	0.0587921	0.0409321	1.06055	0.978795	1.14914	0.150908	0	0.339005	2	FALSE	790	383809	0.00205409
958	Certain early complications of trauma or procedure	injuries & poisonings	0.0814194	0.033046	1.08483	1.01679	1.15741	0.0137465	0	0.498942	3	FALSE	1007	382849	0.00262338
958.1	Postoperative shock	injuries & poisonings	0.0915782	0.0963102	1.0959	0.907387	1.32358	0.341672	0	0.474435	2	FALSE	136	380870	0.00035695
958.2	Traumatic and surgical subcutaneous emphysema	injuries & poisonings	0.0639385	0.0565741	1.06603	0.95414	1.19103	0.258404	0.0613528	0.344603	3	FALSE	327	380690	0.000858229
960	Poisoning by antibiotics	injuries & poisonings	0.00334301	0.010042	1.00335	0.983794	1.02329	0.739207	0	0.497682	4	FALSE	10947	365288	0.0290962
960.2	Allergy/adverse effect of penicillin	injuries & poisonings	-0.00115198	0.0107555	0.998849	0.978013	1.02013	0.914704	0	0.392964	4	FALSE	9428	367145	0.0250363
961	Poisoning by other anti-infectives	injuries & poisonings	-0.20924	0.0725799	0.8112	0.703636	0.935208	0.00394037	0	0.775598	2	FALSE	212	365676	0.000579412
961.1	Poisoning/allergy of sulfonamides	injuries & poisonings	0.0544112	0.0567437	1.05592	0.944779	1.18013	0.337612	0	0.775206	3	FALSE	346	368896	0.000937055
962	Poisoning by hormones and synthetic substitutes	injuries & poisonings	-0.0246929	0.0475452	0.975609	0.888803	1.07089	0.603512	0	0.562383	2	FALSE	556	227022	0.00244312
962.1	Adrenal cortical steroids causing adverse effects in therapeutic use	injuries & poisonings	0.0483715	0.0771518	1.04956	0.902268	1.2209	0.530682	0.134784	0.282342	2	FALSE	197	228657	0.000860811
963	Poisoning by primarily systemic agents	injuries & poisonings	0.0566886	0.0309247	1.05833	0.996085	1.12446	0.0667848	0.754318	0.0436436	2	FALSE	1246	362859	0.00342209
963.1	Antineoplastic and immunosuppressive drugs causing adverse effects	injuries & poisonings	0.0506222	0.031674	1.05193	0.988608	1.1193	0.109993	0.673377	0.080161	2	FALSE	1181	226553	0.00518587
964	Poisoning by agents primarily affecting blood constituents	injuries & poisonings	0.132387	0.0546562	1.14155	1.02558	1.27063	0.0154281	0	0.346296	2	FALSE	434	364302	0.0011899
964.1	Anticoagulants causing adverse effects	injuries & poisonings	0.127456	0.057431	1.13593	1.015	1.27127	0.0264674	0	0.352669	2	FALSE	390	364490	0.00106884
965	Poisoning by analgesics, antipyretics, and antirheumatics	injuries & poisonings	-0.0135549	0.0188841	0.986537	0.95069	1.02373	0.472887	0	0.580827	3	FALSE	2972	368093	0.00800938
965.1	Opiates and related narcotics causing adverse effects in therapeutic use	injuries & poisonings	-0.0151184	0.0282442	0.984995	0.93195	1.04106	0.592461	0	0.38015	3	FALSE	1388	367081	0.00376694
967	Adverse effects of sedatives or other central nervous system depressants and anesthetics	injuries & poisonings	0.0313706	0.0538631	1.03187	0.928487	1.14676	0.560289	0	0.377415	2	FALSE	434	368185	0.00117737
969	Poisoning by psychotropic agents	injuries & poisonings	0.0496854	0.0377799	1.05094	0.975932	1.13171	0.188467	0.340957	0.218021	2	FALSE	916	363357	0.0025146
972	Poisoning by agents primarily affecting the cardiovascular system	injuries & poisonings	-0.0514915	0.0510007	0.949812	0.85946	1.04966	0.312676	0.141734	0.280402	2	FALSE	482	227061	0.00211828
974	Poisoning by water, mineral, and uric acid metabolism drugs	injuries & poisonings	0.0147353	0.0980916	1.01484	0.837344	1.22997	0.880591	0	0.823073	2	FALSE	120	228978	0.000523793
977	Personal history of allergy to medicinal agents	injuries & poisonings	-0.0225721	0.0146379	0.977681	0.95003	1.00614	0.123067	0	0.821647	4	FALSE	4961	368247	0.0132929
979	Adverse drug events and drug allergies	injuries & poisonings	0.00900772	0.0175332	1.00905	0.974962	1.04433	0.607426	0.743585	0.0084857	4	FALSE	4117	356995	0.0114009
980	Encounter for long-term (current) use of antibiotics	infectious diseases	0.0291372	0.0260091	1.02957	0.978397	1.08341	0.2626	0.573973	0.125503	2	FALSE	1781	225500	0.00783611
981	Toxic effect of (non-ethyl) alcohol and petroleum and other solvents	injuries & poisonings	-0.0440263	0.078286	0.956929	0.82081	1.11562	0.573859	0	0.49221	2	FALSE	192	380955	0.000503743
985	Toxic effect of other metals	injuries & poisonings	0.00306212	0.132734	1.00307	0.773298	1.30111	0.981595	0.735303	0.0519335	2	FALSE	76	384814	0.000197459
986	Toxic effect of carbon monoxide	injuries & poisonings	-0.126209	0.134716	0.881431	0.676889	1.14778	0.348837	0.663723	0.084626	2	FALSE	66	381271	0.000173075
990	Effects radiation NOS	injuries & poisonings	0.0260268	0.0130195	1.02637	1.00051	1.0529	0.0456022	0.429702	0.153692	4	FALSE	6631	370891	0.0175645
994	Sepsis and SIRS	injuries & poisonings	0.0148078	0.00954251	1.01492	0.996112	1.03408	0.120716	0	0.774422	4	FALSE	13113	366495	0.0345435
994.1	Systemic inflammatory response syndrome (SIRS)	injuries & poisonings	-0.0589574	0.035936	0.942747	0.878631	1.01154	0.100876	0	0.627009	2	FALSE	878	373501	0.00234522
994.2	Sepsis	injuries & poisonings	0.0184547	0.00979702	1.01863	0.999253	1.03837	0.059605	0	0.907649	4	FALSE	12374	367752	0.0325524
994.21	Septic shock	injuries & poisonings	-0.0124935	0.0301915	0.987584	0.93084	1.04779	0.679014	0	0.629692	2	FALSE	1298	230309	0.00560432
