# Supplementary material for: Insights from the largest diverse ancestry sex-specific disease map for genetically predicted height
Source: NPJ Genom Med. 2025 Feb 27;10:14. doi: 10.1038/s41525-025-00464-w (PMC11868580; doi:10.1038/s41525-025-00464-w)
Supplement: Supplementary file 23 — Supplementary Data 22 [file 41525_2025_464_MOESM23_ESM.xlsx]

## Sheet: Supplementary Data 22
Supplementary Data 22: PheWAS results for the male African cohorts.
Phecode	Description	Group	beta_MVP	SE_MVP	OR_MVP	LCI_MVP	UCI_MVP	pvalue_MVP	n_total_MVP	n_cases_MVP	n_controls_MVP	prev_MVP	Bonferroni_MVP	beta_UKB	SE_UKB	OR_UKB	LCI_UKB	UCI_UKB	pvalue_UKB	n_total_UKB	n_cases_UKB	n_controls_UKB	prev_UKB	Bonferroni_UKB	beta_BIOME	SE_BIOME	OR_BIOME	LCI_BIOME	UCI_BIOME	pvalue_BIOME	n_total_BIOME	n_cases_BIOME	n_controls_BIOME	prev_BIOME	Bonferroni_BIOME	beta_BIOVU	SE_BIOVU	OR_BIOVU	LCI_BIOVU	UCI_BIOVU	pvalue_BIOVU	n_total_BIOVU	n_cases_BIOVU	n_controls_BIOVU	prev_BIOVU	Bonferroni_BIOVU
8	Intestinal infection	infectious diseases	-0.0107459	0.0411376	0.989312	0.912675	1.07238	0.793924	46176	773	45403	0.0167403	FALSE	0.058817	0.174765	1.06058	0.752976	1.49385	0.736456	2683	57	2626	0.0212449	FALSE	-0.0828792	0.193712	0.920462	0.629674	1.34554	0.668761	2342	28	2314	0.0119556	FALSE	0.198755	0.109655	1.21988	0.983962	1.51237	0.0699008	5809	90	5719	0.0154932	FALSE
8.5	Bacterial enteritis	infectious diseases	0.0616273	0.05824	1.06357	0.948832	1.19217	0.289982	47442	381	47061	0.00803086	FALSE	0.160835	0.204519	1.17449	0.786611	1.75364	0.431629	2668	42	2626	0.0157421	FALSE	-0.270202	0.221343	0.763225	0.494586	1.17778	0.222185	2336	22	2314	0.00941781	FALSE	0.174207	0.157428	1.1903	0.874282	1.62055	0.268475	5972	43	5929	0.00720027	FALSE
8.52	Intestinal infection due to C. difficile	infectious diseases	0.0431083	0.065575	1.04405	0.918128	1.18724	0.510931	47657	299	47358	0.006274	FALSE	NA	NA	NA	NA	NA	NA	NA	NA	NA	NA	NA	NA	NA	NA	NA	NA	NA	NA	NA	NA	NA	NA	0.114274	0.171315	1.12106	0.801313	1.56839	0.504747	5988	37	5951	0.00617902	FALSE
8.6	Viral Enteritis	infectious diseases	0.00455146	0.0908644	1.00456	0.840681	1.20039	0.96005	47121	158	46963	0.00335307	FALSE	NA	NA	NA	NA	NA	NA	NA	NA	NA	NA	NA	NA	NA	NA	NA	NA	NA	NA	NA	NA	NA	NA	-0.0783585	0.163348	0.924633	0.671313	1.27354	0.631438	5864	39	5825	0.00665075	NA
10	Tuberculosis	infectious diseases	-0.0551258	0.0539527	0.946366	0.8514	1.05192	0.306903	47258	451	46807	0.00954336	FALSE	NA	NA	NA	NA	NA	NA	NA	NA	NA	NA	NA	NA	NA	NA	NA	NA	NA	NA	NA	NA	NA	NA	NA	NA	NA	NA	NA	NA	NA	NA	NA	NA	NA
31	Diseases due to other mycobacteria	infectious diseases	0.0694043	0.133492	1.07187	0.825109	1.39243	0.603124	47899	73	47826	0.00152404	FALSE	NA	NA	NA	NA	NA	NA	NA	NA	NA	NA	NA	NA	NA	NA	NA	NA	NA	NA	NA	NA	NA	NA	NA	NA	NA	NA	NA	NA	NA	NA	NA	NA	FALSE
38	Septicemia	infectious diseases	0.0359954	0.0273965	1.03665	0.982454	1.09384	0.18889	46592	1801	44791	0.0386547	FALSE	-0.0203797	0.14185	0.979827	0.742001	1.29388	0.88576	2567	87	2480	0.0338917	FALSE	-0.2465	0.178116	0.781532	0.551228	1.10806	0.16638	2235	33	2202	0.0147651	FALSE	-0.0944847	0.0640326	0.909842	0.802528	1.03151	0.140059	5832	308	5524	0.0528121	FALSE
38.1	Gram negative septicemia	infectious diseases	0.113825	0.0753587	1.12056	0.966689	1.29891	0.13093	47610	230	47380	0.00483092	FALSE	NA	NA	NA	NA	NA	NA	NA	NA	NA	NA	NA	NA	NA	NA	NA	NA	NA	NA	NA	NA	NA	NA	0.00434457	0.153179	1.00435	0.743871	1.35605	0.977373	5956	48	5908	0.0080591	NA
38.2	Gram positive septicemia	infectious diseases	0.101905	0.0924231	1.10728	0.923815	1.32718	0.270202	47725	153	47572	0.00320587	FALSE	NA	NA	NA	NA	NA	NA	NA	NA	NA	NA	NA	NA	NA	NA	NA	NA	NA	NA	NA	NA	NA	NA	0.0184902	0.157556	1.01866	0.748025	1.38722	0.906577	5969	44	5925	0.00737142	FALSE
38.3	Bacteremia	infectious diseases	0.0277736	0.0428676	1.02816	0.945306	1.11828	0.517055	47459	712	46747	0.0150024	FALSE	NA	NA	NA	NA	NA	NA	NA	NA	NA	NA	NA	-0.224804	0.286929	0.798673	0.455125	1.40155	0.433343	2215	13	2202	0.00586907	FALSE	-0.0635798	0.0804771	0.938399	0.801464	1.09873	0.429507	5929	188	5741	0.0317086	FALSE
41	Bacterial infection NOS	infectious diseases	-0.000615717	0.0214097	0.999384	0.958315	1.04221	0.977057	44603	3059	41544	0.0685828	FALSE	0.0832122	0.115867	1.08677	0.865985	1.36385	0.472654	2617	137	2480	0.05235	FALSE	0.0408856	0.163655	1.04173	0.755876	1.4357	0.80272	2242	40	2202	0.0178412	FALSE	-0.0333461	0.0558209	0.967204	0.866966	1.07903	0.550257	5766	415	5351	0.0719736	FALSE
41.1	Staphylococcus infections	infectious diseases	0.0778252	0.0415754	1.08093	0.996344	1.1727	0.0612196	46783	756	46027	0.0161597	FALSE	0.0872671	0.198847	1.09119	0.738989	1.61124	0.660758	2524	44	2480	0.0174326	FALSE	-0.106761	0.296707	0.898741	0.502426	1.60767	0.718983	2214	12	2202	0.00542005	FALSE	-0.00143984	0.0788281	0.998561	0.855608	1.1654	0.985427	5904	183	5721	0.0309959	NA
41.11	Methicillin sensitive Staphylococcus aureus	infectious diseases	0.109874	0.062632	1.11614	0.987198	1.26192	0.0793824	47346	330	47016	0.00696997	FALSE	-0.157623	0.237696	0.854172	0.536061	1.36106	0.507249	2510	30	2480	0.0119522	FALSE	NA	NA	NA	NA	NA	NA	NA	NA	NA	NA	NA	0.133964	0.119913	1.14335	0.903874	1.44628	0.263917	5952	75	5877	0.0126008	FALSE
41.12	Methicillin resistant Staphylococcus aureus	infectious diseases	0.0413846	0.0618168	1.04225	0.923323	1.1765	0.503195	47452	339	47113	0.00714406	FALSE	NA	NA	NA	NA	NA	NA	NA	NA	NA	NA	NA	-0.224671	0.306293	0.798779	0.438232	1.45596	0.463243	2213	11	2202	0.00497063	FALSE	-0.0408047	0.119293	0.960017	0.759861	1.2129	0.732311	5964	73	5891	0.0122401	FALSE
41.2	Streptococcus infection	infectious diseases	-0.0786138	0.0693102	0.924397	0.806976	1.0589	0.256698	47313	269	47044	0.00568554	FALSE	0.0145174	0.249986	1.01462	0.621603	1.65614	0.95369	2510	30	2480	0.0119522	FALSE	NA	NA	NA	NA	NA	NA	NA	NA	NA	NA	NA	0.0975452	0.104187	1.10246	0.898831	1.35222	0.349142	5936	100	5836	0.0168464	FALSE
41.4	E. coli	infectious diseases	0.100525	0.0767653	1.10575	0.951291	1.28529	0.190362	47351	217	47134	0.0045828	FALSE	0.232648	0.211867	1.26194	0.833092	1.91154	0.272168	2521	41	2480	0.0162634	FALSE	NA	NA	NA	NA	NA	NA	NA	NA	NA	NA	NA	0.208046	0.122697	1.23127	0.968081	1.56601	0.0899597	5953	71	5882	0.0119268	FALSE
41.8	H. pylori	infectious diseases	-0.116252	0.0404078	0.890251	0.822463	0.963625	0.00401511	46845	820	46025	0.0175045	FALSE	NA	NA	NA	NA	NA	NA	NA	NA	NA	NA	NA	0.0956143	0.228998	1.10033	0.702422	1.72366	0.676288	2223	21	2202	0.00944669	FALSE	NA	NA	NA	NA	NA	NA	NA	NA	NA	NA	FALSE
41.9	Infection with drug-resistant microorganisms	infectious diseases	-0.00293787	0.097252	0.997066	0.824027	1.20644	0.9759	47591	136	47455	0.00285768	FALSE	NA	NA	NA	NA	NA	NA	NA	NA	NA	NA	NA	NA	NA	NA	NA	NA	NA	NA	NA	NA	NA	NA	0.116869	0.151861	1.12397	0.83462	1.51364	0.441551	5971	49	5922	0.00820633	FALSE
53	Herpes zoster	infectious diseases	-0.0389547	0.0396797	0.961794	0.889828	1.03958	0.326234	46741	822	45919	0.0175863	FALSE	NA	NA	NA	NA	NA	NA	NA	NA	NA	NA	NA	-0.298238	0.150316	0.742124	0.552745	0.996388	0.0472477	1450	49	1401	0.0337931	FALSE	NA	NA	NA	NA	NA	NA	NA	NA	NA	NA	FALSE
53.1	Herpes zoster with nervous system complications	infectious diseases	0.0102782	0.0922929	1.01033	0.843145	1.21067	0.911327	47754	150	47604	0.0031411	FALSE	NA	NA	NA	NA	NA	NA	NA	NA	NA	NA	NA	-0.345187	0.256733	0.708088	0.428106	1.17118	0.178776	1417	16	1401	0.0112915	FALSE	NA	NA	NA	NA	NA	NA	NA	NA	NA	NA	NA
54	Herpes simplex	infectious diseases	0.0195257	0.0338215	1.01972	0.954312	1.08961	0.563726	46870	1175	45695	0.0250693	FALSE	NA	NA	NA	NA	NA	NA	NA	NA	NA	NA	NA	0.144294	0.120362	1.15522	0.912456	1.46258	0.230592	1480	79	1401	0.0533784	FALSE	0.20685	0.138635	1.2298	0.937185	1.61377	0.135686	5915	52	5863	0.00879121	FALSE
70	Viral hepatitis	infectious diseases	-0.0133262	0.0160601	0.986762	0.956185	1.01832	0.40667	47200	5751	41449	0.121843	FALSE	0.109934	0.212139	1.1162	0.736491	1.69169	0.604307	2628	38	2590	0.0144597	FALSE	-0.0382261	0.054952	0.962495	0.864216	1.07195	0.486663	1900	499	1401	0.262632	FALSE	-0.0798462	0.063941	0.923258	0.814508	1.04653	0.211757	5928	268	5660	0.0452092	FALSE
70.1	Viral hepatitis A	infectious diseases	0.0293217	0.189189	1.02976	0.710711	1.49202	0.876833	47812	36	47776	0.000752949	FALSE	NA	NA	NA	NA	NA	NA	NA	NA	NA	NA	NA	NA	NA	NA	NA	NA	NA	NA	NA	NA	NA	NA	NA	NA	NA	NA	NA	NA	NA	NA	NA	NA	NA
70.2	Viral hepatitis B	infectious diseases	-0.0541463	0.0434607	0.947294	0.869942	1.03152	0.212813	47357	704	46653	0.0148658	FALSE	-0.091925	0.245168	0.912174	0.564139	1.47492	0.7077	2617	27	2590	0.0103172	FALSE	-0.0541072	0.114269	0.947331	0.75724	1.18514	0.635852	1494	93	1401	0.062249	FALSE	-0.222475	0.119711	0.800535	0.633112	1.01223	0.063108	5965	72	5893	0.0120704	NA
70.3	Viral hepatitis C	infectious diseases	-0.0106256	0.0166512	0.989431	0.957661	1.02225	0.523389	47457	5279	42178	0.111238	FALSE	NA	NA	NA	NA	NA	NA	NA	NA	NA	NA	NA	-0.0276541	0.0591708	0.972725	0.866209	1.09234	0.640241	1825	424	1401	0.232329	FALSE	-0.0342021	0.0714883	0.966376	0.840029	1.11173	0.632344	5950	214	5736	0.0359664	FALSE
70.4	Chronic hepatitis	infectious diseases	-0.00369034	0.055644	0.996316	0.893372	1.11112	0.947123	47296	422	46874	0.00892253	FALSE	NA	NA	NA	NA	NA	NA	NA	NA	NA	NA	NA	-0.127372	0.181598	0.880406	0.616742	1.25679	0.483058	1435	34	1401	0.0236934	FALSE	0.0355804	0.171134	1.03622	0.740935	1.44919	0.8353	5967	34	5933	0.00569801	FALSE
70.9	Hepatitis NOS	infectious diseases	0.0928186	0.0593342	1.09726	0.976797	1.23259	0.117739	47298	369	46929	0.0078016	FALSE	NA	NA	NA	NA	NA	NA	NA	NA	NA	NA	NA	0.314155	0.352145	1.3691	0.686569	2.73015	0.372329	1411	10	1401	0.00708717	FALSE	-0.0232935	0.150073	0.976976	0.728012	1.31108	0.876653	5930	45	5885	0.00758853	NA
71	Human immunodeficiency virus [HIV] disease	infectious diseases	-0.0316181	0.0323873	0.968877	0.909285	1.03237	0.32894	47791	1295	46496	0.0270972	FALSE	NA	NA	NA	NA	NA	NA	NA	NA	NA	NA	NA	-0.0595994	0.0601759	0.942142	0.837324	1.06008	0.321969	1763	362	1401	0.205332	FALSE	-0.0842103	0.0446546	0.919238	0.842204	1.00332	0.0593197	5983	553	5430	0.0924285	FALSE
71.1	HIV infection, symptomatic	infectious diseases	-0.0290274	0.0325217	0.97139	0.911403	1.03532	0.372094	47850	1283	46567	0.026813	FALSE	NA	NA	NA	NA	NA	NA	NA	NA	NA	NA	NA	-0.0471272	0.0618456	0.953966	0.845063	1.0769	0.446052	1741	340	1401	0.19529	FALSE	-0.086551	0.0452262	0.917089	0.839294	1.00209	0.055654	5983	538	5445	0.0899214	FALSE
78	Viral warts & HPV	infectious diseases	0.0926427	0.0299753	1.09707	1.03447	1.16346	0.0019973	46408	1493	44915	0.0321712	FALSE	NA	NA	NA	NA	NA	NA	NA	NA	NA	NA	NA	0.15947	0.104443	1.17289	0.95577	1.43933	0.126795	1510	109	1401	0.0721854	FALSE	-0.142494	0.110001	0.867193	0.699007	1.07585	0.195184	5919	85	5834	0.0143605	FALSE
79	Viral infection	infectious diseases	-0.035432	0.0469882	0.965188	0.880268	1.0583	0.450812	45462	599	44863	0.0131758	FALSE	-0.171508	0.245561	0.842394	0.520583	1.36314	0.484906	2618	28	2590	0.0106952	FALSE	0.272856	0.134312	1.31371	1.00965	1.70934	0.0422037	1465	64	1401	0.043686	FALSE	-0.0501636	0.0677095	0.951074	0.832873	1.08605	0.458775	5607	259	5348	0.0461923	FALSE
79.9	Viremia, NOS	infectious diseases	-0.105953	0.172962	0.899466	0.640851	1.26245	0.540152	47453	44	47409	0.000927233	FALSE	NA	NA	NA	NA	NA	NA	NA	NA	NA	NA	NA	0.0795262	0.1844	1.08277	0.754351	1.55418	0.666272	1434	33	1401	0.0230126	FALSE	NA	NA	NA	NA	NA	NA	NA	NA	NA	NA	FALSE
80	Postoperative infection	infectious diseases	0.161924	0.0575993	1.17577	1.05025	1.31629	0.00493543	47395	390	47005	0.00822872	FALSE	-0.123306	0.206652	0.883993	0.589581	1.32542	0.550719	2655	41	2614	0.0154426	FALSE	NA	NA	NA	NA	NA	NA	NA	NA	NA	NA	NA	0.062706	0.10898	1.06471	0.859938	1.31825	0.565027	5912	87	5825	0.0147158	FALSE
81	Infection/inflammation of internal prosthetic device; implant; and graft	infectious diseases	-0.0195532	0.067457	0.980637	0.859187	1.11925	0.771922	47639	285	47354	0.00598249	FALSE	-0.11983	0.223343	0.887071	0.572591	1.37427	0.591593	2647	33	2614	0.0124669	FALSE	NA	NA	NA	NA	NA	NA	NA	NA	NA	NA	NA	-0.0411994	0.0977732	0.959638	0.792284	1.16234	0.67348	5901	125	5776	0.0211829	FALSE
90	Sexually transmitted infections (not HIV or hepatitis)	infectious diseases	-0.0125057	0.0300434	0.987572	0.931098	1.04747	0.677224	46069	1523	44546	0.0330591	FALSE	NA	NA	NA	NA	NA	NA	NA	NA	NA	NA	NA	-0.0118948	0.0984246	0.988176	0.814805	1.19844	0.903809	2329	113	2216	0.0485187	FALSE	-0.0188086	0.0946297	0.981367	0.815232	1.18136	0.842451	5930	113	5817	0.0190556	FALSE
90.2	Gonococcal infections	infectious diseases	-0.0922143	0.123176	0.91191	0.716312	1.16092	0.454076	47662	86	47576	0.00180437	FALSE	NA	NA	NA	NA	NA	NA	NA	NA	NA	NA	NA	-0.211617	0.234785	0.809275	0.510791	1.28218	0.367417	2237	21	2216	0.00938757	FALSE	NA	NA	NA	NA	NA	NA	NA	NA	NA	NA	FALSE
90.3	Venereal diseases due to Chlamydia trachomatis	infectious diseases	0.217786	0.198746	1.24332	0.842184	1.83552	0.273167	47820	34	47786	0.000711	FALSE	NA	NA	NA	NA	NA	NA	NA	NA	NA	NA	NA	NA	NA	NA	NA	NA	NA	NA	NA	NA	NA	NA	NA	NA	NA	NA	NA	NA	NA	NA	NA	NA	FALSE
110	Dermatophytosis / Dermatomycosis	infectious diseases	0.0235959	0.0118932	1.02388	1.00029	1.04802	0.0472581	42139	14519	27620	0.34455	FALSE	NA	NA	NA	NA	NA	NA	NA	NA	NA	NA	NA	0.0321326	0.0661593	1.03265	0.907066	1.17563	0.627191	2097	269	1828	0.128278	FALSE	0.000886399	0.0679432	1.00089	0.876094	1.14346	0.989591	5731	245	5486	0.04275	NA
110.1	Dermatophytosis	infectious diseases	0.0249055	0.0120274	1.02522	1.00133	1.04967	0.0383836	42306	13938	28368	0.329457	FALSE	NA	NA	NA	NA	NA	NA	NA	NA	NA	NA	NA	0.00938023	0.0678546	1.00942	0.88372	1.15301	0.890051	2083	255	1828	0.12242	FALSE	0.0325185	0.0706678	1.03305	0.899433	1.18652	0.645401	5753	228	5525	0.0396315	FALSE
110.11	Dermatophytosis of nail	infectious diseases	0.0447318	0.0132365	1.04575	1.01897	1.07323	0.000726368	43752	10263	33489	0.234572	FALSE	NA	NA	NA	NA	NA	NA	NA	NA	NA	NA	NA	0.0610973	0.0826757	1.063	0.903981	1.25	0.459907	1995	167	1828	0.0837093	FALSE	0.173382	0.0926351	1.18932	0.99185	1.4261	0.0612533	5925	136	5789	0.0229536	NA
110.12	Althete's foot	infectious diseases	-0.00191198	0.0192506	0.99809	0.961132	1.03647	0.920884	43729	3876	39853	0.0886368	FALSE	NA	NA	NA	NA	NA	NA	NA	NA	NA	NA	NA	-0.00621525	0.101831	0.993804	0.813992	1.21334	0.951332	1936	108	1828	0.0557851	FALSE	-0.143504	0.17138	0.866317	0.619149	1.21216	0.402399	5933	36	5897	0.00606776	FALSE
110.13	Dermatophytosis of the body	infectious diseases	-0.00542838	0.0439346	0.994586	0.912525	1.08403	0.901667	46179	676	45503	0.0146387	FALSE	NA	NA	NA	NA	NA	NA	NA	NA	NA	NA	NA	0.00291019	0.163682	1.00291	0.72767	1.38227	0.985815	1866	38	1828	0.0203644	FALSE	NA	NA	NA	NA	NA	NA	NA	NA	NA	NA	FALSE
110.2	Dermatomycoses	infectious diseases	-0.00334559	0.0404136	0.99666	0.92076	1.07882	0.934023	46703	806	45897	0.017258	FALSE	NA	NA	NA	NA	NA	NA	NA	NA	NA	NA	NA	0.50038	0.228254	1.64935	1.05443	2.57992	0.0283645	1850	22	1828	0.0118919	FALSE	NA	NA	NA	NA	NA	NA	NA	NA	NA	NA	FALSE
112	Candidiasis	infectious diseases	0.0480393	0.0454551	1.04921	0.959779	1.14698	0.290579	46689	638	46051	0.0136649	FALSE	0.153654	0.266796	1.16609	0.691242	1.96713	0.564667	2676	27	2649	0.0100897	FALSE	0.0225383	0.15933	1.02279	0.748452	1.3977	0.887509	1871	43	1828	0.0229824	FALSE	0.063872	0.085757	1.06596	0.901035	1.26106	0.456391	5844	146	5698	0.0249829	FALSE
112.3	Candidiasis of skin and nails	infectious diseases	0.235468	0.187241	1.2655	0.876757	1.82661	0.208549	47796	37	47759	0.000774123	FALSE	NA	NA	NA	NA	NA	NA	NA	NA	NA	NA	NA	NA	NA	NA	NA	NA	NA	NA	NA	NA	NA	NA	NA	NA	NA	NA	NA	NA	NA	NA	NA	NA	FALSE
117	Mycoses	infectious diseases	-0.0279334	0.0679105	0.972453	0.85126	1.1109	0.680833	47377	281	47096	0.00593115	FALSE	NA	NA	NA	NA	NA	NA	NA	NA	NA	NA	NA	-0.294754	0.32346	0.744715	0.395053	1.40386	0.362161	1839	11	1828	0.00598151	FALSE	-0.205057	0.138509	0.814601	0.620931	1.06868	0.138751	5976	54	5922	0.00903614	NA
117.1	Histoplasmosis	infectious diseases	0.0142874	0.181289	1.01439	0.711031	1.44718	0.937184	47919	39	47880	0.000813873	FALSE	NA	NA	NA	NA	NA	NA	NA	NA	NA	NA	NA	NA	NA	NA	NA	NA	NA	NA	NA	NA	NA	NA	NA	NA	NA	NA	NA	NA	NA	NA	NA	NA	NA
117.2	Coccidioidomycosis	infectious diseases	-0.0117882	0.163259	0.988281	0.717648	1.36097	0.942438	47934	49	47885	0.00102224	FALSE	NA	NA	NA	NA	NA	NA	NA	NA	NA	NA	NA	NA	NA	NA	NA	NA	NA	NA	NA	NA	NA	NA	NA	NA	NA	NA	NA	NA	NA	NA	NA	NA	FALSE
117.4	Aspergillosis	infectious diseases	0.0746201	0.162486	1.07747	0.783603	1.48156	0.646062	47928	49	47879	0.00102237	FALSE	NA	NA	NA	NA	NA	NA	NA	NA	NA	NA	NA	NA	NA	NA	NA	NA	NA	NA	NA	NA	NA	NA	NA	NA	NA	NA	NA	NA	NA	NA	NA	NA	FALSE
130	Spirochetal infection	infectious diseases	0.20384	0.157816	1.2261	0.899893	1.67056	0.196486	47689	51	47638	0.00106943	FALSE	NA	NA	NA	NA	NA	NA	NA	NA	NA	NA	NA	NA	NA	NA	NA	NA	NA	NA	NA	NA	NA	NA	NA	NA	NA	NA	NA	NA	NA	NA	NA	NA	NA
131	Protozoan infection	infectious diseases	0.0803396	0.129777	1.08366	0.840278	1.39752	0.535877	47440	78	47362	0.00164418	FALSE	NA	NA	NA	NA	NA	NA	NA	NA	NA	NA	NA	NA	NA	NA	NA	NA	NA	NA	NA	NA	NA	NA	NA	NA	NA	NA	NA	NA	NA	NA	NA	NA	NA
132	Infestation (lice, mites)	infectious diseases	-0.140802	0.0836525	0.868662	0.7373	1.02343	0.0923416	47423	183	47240	0.00385889	FALSE	NA	NA	NA	NA	NA	NA	NA	NA	NA	NA	NA	-0.0563993	0.311452	0.945162	0.513325	1.74028	0.856301	2259	11	2248	0.00486941	FALSE	NA	NA	NA	NA	NA	NA	NA	NA	NA	NA	FALSE
133	Arthropod-borne diseases	infectious diseases	0.0423684	0.235231	1.04328	0.657912	1.65437	0.857063	47896	23	47873	0.000480207	FALSE	-0.241523	0.167652	0.785431	0.565457	1.09098	0.149692	2677	63	2614	0.0235338	FALSE	NA	NA	NA	NA	NA	NA	NA	NA	NA	NA	NA	NA	NA	NA	NA	NA	NA	NA	NA	NA	NA	NA
134	Helminthiases	infectious diseases	0.262906	0.200729	1.3007	0.877637	1.92771	0.190277	47825	32	47793	0.000669106	FALSE	NA	NA	NA	NA	NA	NA	NA	NA	NA	NA	NA	NA	NA	NA	NA	NA	NA	NA	NA	NA	NA	NA	NA	NA	NA	NA	NA	NA	NA	NA	NA	NA	NA
136	Other infectious and parasitic diseases	infectious diseases	0.00627454	0.0459266	1.00629	0.919669	1.10108	0.89133	46510	623	45887	0.013395	FALSE	NA	NA	NA	NA	NA	NA	NA	NA	NA	NA	NA	0.204531	0.143362	1.22695	0.926391	1.62502	0.153674	2301	53	2248	0.0230335	FALSE	NA	NA	NA	NA	NA	NA	NA	NA	NA	NA	FALSE
145	Cancer of mouth	neoplasms	0.0243865	0.0705844	1.02469	0.892295	1.17672	0.729723	47748	256	47492	0.00536148	FALSE	NA	NA	NA	NA	NA	NA	NA	NA	NA	NA	NA	NA	NA	NA	NA	NA	NA	NA	NA	NA	NA	NA	0.222712	0.147442	1.24946	0.935873	1.66812	0.130915	5988	48	5940	0.00801603	NA
145.2	Cancer of tongue	neoplasms	0.109457	0.124853	1.11567	0.873493	1.425	0.380658	47900	81	47819	0.00169102	FALSE	NA	NA	NA	NA	NA	NA	NA	NA	NA	NA	NA	NA	NA	NA	NA	NA	NA	NA	NA	NA	NA	NA	NA	NA	NA	NA	NA	NA	NA	NA	NA	NA	FALSE
145.3	Cancer of major salivary glands	neoplasms	-0.0159515	0.114391	0.984175	0.786504	1.23153	0.889097	47892	97	47795	0.00202539	FALSE	NA	NA	NA	NA	NA	NA	NA	NA	NA	NA	NA	NA	NA	NA	NA	NA	NA	NA	NA	NA	NA	NA	NA	NA	NA	NA	NA	NA	NA	NA	NA	NA	NA
145.5	Cancer of the mouth floor	neoplasms	0.23696	0.251945	1.26739	0.773483	2.07668	0.346949	47940	20	47920	0.000417188	FALSE	NA	NA	NA	NA	NA	NA	NA	NA	NA	NA	NA	NA	NA	NA	NA	NA	NA	NA	NA	NA	NA	NA	NA	NA	NA	NA	NA	NA	NA	NA	NA	NA	FALSE
149	Cancer of larynx, pharynx, nasal cavities	neoplasms	0.0514144	0.0611203	1.05276	0.933904	1.18674	0.400236	47799	346	47453	0.00723865	FALSE	NA	NA	NA	NA	NA	NA	NA	NA	NA	NA	NA	-0.0459501	0.330881	0.95509	0.499336	1.82682	0.889551	2391	11	2380	0.00460059	FALSE	0.0290266	0.105426	1.02945	0.837271	1.26575	0.783064	5983	96	5887	0.0160455	FALSE
149.1	Cancer of oropharynx	neoplasms	0.00230561	0.101617	1.00231	0.821302	1.22321	0.981898	47894	123	47771	0.00256817	FALSE	NA	NA	NA	NA	NA	NA	NA	NA	NA	NA	NA	NA	NA	NA	NA	NA	NA	NA	NA	NA	NA	NA	0.0398221	0.183098	1.04063	0.726839	1.48988	0.827826	5988	31	5957	0.00517702	FALSE
149.2	Cancer of nasopharynx	neoplasms	-0.208224	0.259141	0.812025	0.488635	1.34944	0.421676	47936	20	47916	0.000417223	FALSE	NA	NA	NA	NA	NA	NA	NA	NA	NA	NA	NA	NA	NA	NA	NA	NA	NA	NA	NA	NA	NA	NA	NA	NA	NA	NA	NA	NA	NA	NA	NA	NA	FALSE
149.3	Cancer of hypopharynx	neoplasms	-0.036953	0.242402	0.963721	0.599259	1.54985	0.878836	47934	21	47913	0.000438102	FALSE	NA	NA	NA	NA	NA	NA	NA	NA	NA	NA	NA	NA	NA	NA	NA	NA	NA	NA	NA	NA	NA	NA	NA	NA	NA	NA	NA	NA	NA	NA	NA	NA	FALSE
149.4	Cancer of larynx	neoplasms	0.099744	0.0841883	1.10489	0.936819	1.30311	0.236107	47885	182	47703	0.00380077	FALSE	NA	NA	NA	NA	NA	NA	NA	NA	NA	NA	NA	NA	NA	NA	NA	NA	NA	NA	NA	NA	NA	NA	-0.066272	0.1144	0.935876	0.747892	1.17111	0.562387	5988	81	5907	0.0135271	FALSE
149.5	Hx of malignant neoplasm of oral cavity and pharynx	neoplasms	0.104373	0.182657	1.11001	0.775975	1.58785	0.567718	47918	38	47880	0.000793021	FALSE	NA	NA	NA	NA	NA	NA	NA	NA	NA	NA	NA	NA	NA	NA	NA	NA	NA	NA	NA	NA	NA	NA	0.208121	0.183057	1.23136	0.860131	1.76282	0.255571	5990	31	5959	0.00517529	NA
149.9	Cancer of of nasal cavities	neoplasms	0.0678488	0.20649	1.0702	0.714001	1.60411	0.742472	47918	30	47888	0.00062607	FALSE	NA	NA	NA	NA	NA	NA	NA	NA	NA	NA	NA	NA	NA	NA	NA	NA	NA	NA	NA	NA	NA	NA	NA	NA	NA	NA	NA	NA	NA	NA	NA	NA	FALSE
150	Cancer of esophagus	neoplasms	0.132557	0.136109	1.14174	0.874401	1.49083	0.330104	47901	68	47833	0.00141959	FALSE	NA	NA	NA	NA	NA	NA	NA	NA	NA	NA	NA	NA	NA	NA	NA	NA	NA	NA	NA	NA	NA	NA	NA	NA	NA	NA	NA	NA	NA	NA	NA	NA	NA
151	Cancer of stomach	neoplasms	0.0561626	0.087992	1.05777	0.890207	1.25687	0.523299	47885	168	47717	0.00350841	FALSE	NA	NA	NA	NA	NA	NA	NA	NA	NA	NA	NA	NA	NA	NA	NA	NA	NA	NA	NA	NA	NA	NA	0.0929289	0.180018	1.09738	0.771124	1.56168	0.6057	5994	32	5962	0.00533867	NA
153	Colorectal cancer	neoplasms	0.0532009	0.0391311	1.05464	0.976778	1.13871	0.17397	47468	855	46613	0.0180121	FALSE	0.378915	0.213608	1.4607	0.961024	2.22017	0.0760825	2453	40	2413	0.0163066	FALSE	-0.130606	0.113725	0.877563	0.702221	1.09669	0.250785	2100	85	2015	0.0404762	FALSE	-0.030464	0.087271	0.969995	0.817491	1.15095	0.727034	5931	138	5793	0.0232676	FALSE
153.2	Colon cancer	neoplasms	0.040423	0.0426262	1.04125	0.957792	1.13198	0.34297	47534	719	46815	0.015126	FALSE	0.31122	0.256172	1.36509	0.826235	2.25538	0.224409	2440	27	2413	0.0110656	FALSE	-0.0830505	0.276819	0.920305	0.534932	1.58331	0.764164	2031	16	2015	0.00787789	FALSE	-0.163743	0.115126	0.84896	0.677469	1.06386	0.154942	5976	80	5896	0.0133869	FALSE
153.3	Malignant neoplasm of rectum, rectosigmoid junction, and anus	neoplasms	0.0269365	0.0692263	1.0273	0.896957	1.17659	0.697196	47796	268	47528	0.00560716	FALSE	NA	NA	NA	NA	NA	NA	NA	NA	NA	NA	NA	-0.148178	0.121758	0.862278	0.67921	1.09469	0.22361	2088	73	2015	0.0349617	FALSE	-0.0462264	0.111965	0.954826	0.766687	1.18913	0.679705	5935	82	5853	0.0138163	FALSE
155	Cancer of liver and intrahepatic bile duct	neoplasms	0.0663279	0.0619747	1.06858	0.94635	1.20659	0.284511	47822	334	47488	0.00698423	FALSE	NA	NA	NA	NA	NA	NA	NA	NA	NA	NA	NA	-0.251558	0.141855	0.777589	0.588844	1.02683	0.0761724	2201	54	2147	0.0245343	FALSE	-0.103493	0.138912	0.901682	0.686766	1.18385	0.456257	5970	55	5915	0.00921273	NA
155.1	Malignant neoplasm of liver, primary	neoplasms	0.0657753	0.0661703	1.06799	0.938081	1.21588	0.320208	47844	291	47553	0.00608227	FALSE	NA	NA	NA	NA	NA	NA	NA	NA	NA	NA	NA	-0.248737	0.144145	0.779785	0.587862	1.03436	0.0844191	2199	52	2147	0.0236471	FALSE	-0.0368225	0.144322	0.963847	0.726371	1.27896	0.798614	5972	51	5921	0.00853985	NA
157	Pancreatic cancer	neoplasms	0.0279483	0.0976671	1.02834	0.849184	1.2453	0.774756	47875	135	47740	0.00281984	FALSE	NA	NA	NA	NA	NA	NA	NA	NA	NA	NA	NA	0.0790612	0.324492	1.08227	0.572958	2.04432	0.807505	2158	11	2147	0.00509731	FALSE	-0.0691041	0.167634	0.93323	0.671886	1.29623	0.680169	5994	37	5957	0.00617284	FALSE
158	Neoplasm of unspecified nature of digestive system	neoplasms	-0.00410122	0.074315	0.995907	0.860916	1.15207	0.95599	47525	234	47291	0.00492372	FALSE	NA	NA	NA	NA	NA	NA	NA	NA	NA	NA	NA	NA	NA	NA	NA	NA	NA	NA	NA	NA	NA	NA	NA	NA	NA	NA	NA	NA	NA	NA	NA	NA	FALSE
159	Malignant neoplasm of other and ill-defined sites within the digestive organs and peritoneum	neoplasms	0.106865	0.0818672	1.11278	0.947816	1.30646	0.191776	47796	194	47602	0.00405892	FALSE	NA	NA	NA	NA	NA	NA	NA	NA	NA	NA	NA	NA	NA	NA	NA	NA	NA	NA	NA	NA	NA	NA	-0.0235475	0.139975	0.976728	0.742377	1.28506	0.866405	5970	53	5917	0.00887772	FALSE
159.2	Malignant neoplasm of small intestine, including duodenum	neoplasms	0.0593629	0.134434	1.06116	0.815358	1.38106	0.658796	47910	71	47839	0.00148195	FALSE	NA	NA	NA	NA	NA	NA	NA	NA	NA	NA	NA	NA	NA	NA	NA	NA	NA	NA	NA	NA	NA	NA	NA	NA	NA	NA	NA	NA	NA	NA	NA	NA	FALSE
159.3	Malignant neoplasm of gallbladder and extrahepatic bile ducts	neoplasms	-0.000628911	0.173337	0.999371	0.711508	1.4037	0.997105	47937	44	47893	0.000917871	FALSE	NA	NA	NA	NA	NA	NA	NA	NA	NA	NA	NA	NA	NA	NA	NA	NA	NA	NA	NA	NA	NA	NA	NA	NA	NA	NA	NA	NA	NA	NA	NA	NA	FALSE
164	Cancer of intrathoracic organs	neoplasms	0.155289	0.226038	1.168	0.749953	1.81907	0.492079	47933	25	47908	0.000521561	FALSE	NA	NA	NA	NA	NA	NA	NA	NA	NA	NA	NA	NA	NA	NA	NA	NA	NA	NA	NA	NA	NA	NA	NA	NA	NA	NA	NA	NA	NA	NA	NA	NA	FALSE
165	Cancer within the respiratory system	neoplasms	0.0213585	0.0368478	1.02159	0.950409	1.0981	0.562158	47623	968	46655	0.0203263	FALSE	-0.254237	0.223772	0.775508	0.500158	1.20245	0.255898	2682	34	2648	0.0126771	FALSE	-0.406733	0.207422	0.665822	0.443402	0.999813	0.0498906	2394	28	2366	0.0116959	FALSE	-0.0776147	0.0975395	0.925321	0.764302	1.12026	0.426191	5967	114	5853	0.0191051	FALSE
165.1	Cancer of bronchus; lung	neoplasms	0.0111358	0.0382146	1.0112	0.938226	1.08985	0.770744	47680	899	46781	0.0188549	FALSE	-0.445398	0.243254	0.640569	0.397653	1.03188	0.0671006	2678	30	2648	0.0112024	FALSE	-0.406733	0.207422	0.665822	0.443402	0.999813	0.0498906	2394	28	2366	0.0116959	FALSE	-0.0776871	0.0975881	0.925254	0.764174	1.12029	0.42599	5971	114	5857	0.0190923	FALSE
170	Cancer of bone and connective tissue	neoplasms	0.107781	0.0876449	1.1138	0.938002	1.32255	0.218793	47749	167	47582	0.00349746	FALSE	NA	NA	NA	NA	NA	NA	NA	NA	NA	NA	NA	NA	NA	NA	NA	NA	NA	NA	NA	NA	NA	NA	0.0925509	0.136432	1.09697	0.839578	1.43327	0.49754	5951	55	5896	0.00924214	NA
170.1	Bone cancer	neoplasms	0.028871	0.167896	1.02929	0.740667	1.43039	0.86347	47852	45	47807	0.0009404	FALSE	NA	NA	NA	NA	NA	NA	NA	NA	NA	NA	NA	NA	NA	NA	NA	NA	NA	NA	NA	NA	NA	NA	NA	NA	NA	NA	NA	NA	NA	NA	NA	NA	FALSE
170.2	Cancer of connective tissue	neoplasms	0.173579	0.10124	1.18955	0.975454	1.45065	0.0864323	47845	126	47719	0.0026335	FALSE	NA	NA	NA	NA	NA	NA	NA	NA	NA	NA	NA	NA	NA	NA	NA	NA	NA	NA	NA	NA	NA	NA	0.0526551	0.155344	1.05407	0.777386	1.42922	0.734641	5974	42	5932	0.00703047	FALSE
172	Skin cancer	neoplasms	0.0357675	0.0647256	1.03641	0.912931	1.1766	0.580536	47506	302	47204	0.00635709	FALSE	NA	NA	NA	NA	NA	NA	NA	NA	NA	NA	NA	NA	NA	NA	NA	NA	NA	NA	NA	NA	NA	NA	NA	NA	NA	NA	NA	NA	NA	NA	NA	NA	FALSE
172.1	Melanomas of skin, dx or hx	neoplasms	-0.111237	0.125024	0.894727	0.700274	1.14318	0.373615	47828	80	47748	0.00167266	FALSE	NA	NA	NA	NA	NA	NA	NA	NA	NA	NA	NA	NA	NA	NA	NA	NA	NA	NA	NA	NA	NA	NA	NA	NA	NA	NA	NA	NA	NA	NA	NA	NA	FALSE
172.11	Melanomas of skin	neoplasms	-0.0506944	0.204857	0.950569	0.636219	1.42024	0.80455	47897	29	47868	0.000605466	FALSE	NA	NA	NA	NA	NA	NA	NA	NA	NA	NA	NA	NA	NA	NA	NA	NA	NA	NA	NA	NA	NA	NA	NA	NA	NA	NA	NA	NA	NA	NA	NA	NA	NA
172.2	Other non-epithelial cancer of skin	neoplasms	0.052543	0.0739536	1.05395	0.911735	1.21834	0.477402	47614	231	47383	0.00485151	FALSE	NA	NA	NA	NA	NA	NA	NA	NA	NA	NA	NA	NA	NA	NA	NA	NA	NA	NA	NA	NA	NA	NA	NA	NA	NA	NA	NA	NA	NA	NA	NA	NA	NA
172.21	Basal cell carcinoma	neoplasms	0.28541	0.223587	1.33031	0.858284	2.06192	0.201777	47914	24	47890	0.000500897	FALSE	NA	NA	NA	NA	NA	NA	NA	NA	NA	NA	NA	NA	NA	NA	NA	NA	NA	NA	NA	NA	NA	NA	NA	NA	NA	NA	NA	NA	NA	NA	NA	NA	NA
172.22	Squamous cell carcinoma	neoplasms	0.0513359	0.122918	1.05268	0.827303	1.33945	0.676208	47878	83	47795	0.00173357	FALSE	NA	NA	NA	NA	NA	NA	NA	NA	NA	NA	NA	NA	NA	NA	NA	NA	NA	NA	NA	NA	NA	NA	NA	NA	NA	NA	NA	NA	NA	NA	NA	NA	NA
172.3	Carcinoma in situ of skin	neoplasms	-0.287003	0.181451	0.75051	0.525899	1.07105	0.113716	47887	38	47849	0.000793535	FALSE	NA	NA	NA	NA	NA	NA	NA	NA	NA	NA	NA	NA	NA	NA	NA	NA	NA	NA	NA	NA	NA	NA	NA	NA	NA	NA	NA	NA	NA	NA	NA	NA	NA
173	Neoplasm of uncertain behavior of skin	neoplasms	0.0553235	0.0462965	1.05688	0.965202	1.15727	0.232094	45974	603	45371	0.0131161	FALSE	NA	NA	NA	NA	NA	NA	NA	NA	NA	NA	NA	NA	NA	NA	NA	NA	NA	NA	NA	NA	NA	NA	NA	NA	NA	NA	NA	NA	NA	NA	NA	NA	FALSE
174	Breast cancer	neoplasms	-0.0689998	0.14957	0.933327	0.696173	1.25127	0.644568	47892	59	47833	0.00123194	FALSE	NA	NA	NA	NA	NA	NA	NA	NA	NA	NA	NA	NA	NA	NA	NA	NA	NA	NA	NA	NA	NA	NA	NA	NA	NA	NA	NA	NA	NA	NA	NA	NA	FALSE
174.2	Breast cancer [male]	neoplasms	-0.0940333	0.187996	0.910252	0.629704	1.31579	0.616943	47933	38	47895	0.000792773	FALSE	NA	NA	NA	NA	NA	NA	NA	NA	NA	NA	NA	NA	NA	NA	NA	NA	NA	NA	NA	NA	NA	NA	NA	NA	NA	NA	NA	NA	NA	NA	NA	NA	NA
185	Cancer of prostate	neoplasms	-0.00141429	0.0163929	0.998587	0.967012	1.03119	0.931248	47247	6024	41223	0.1275	FALSE	-0.0974202	0.0854716	0.907175	0.767249	1.07262	0.254371	2428	311	2117	0.128089	FALSE	-0.0300001	0.105922	0.970445	0.788512	1.19436	0.777002	1926	122	1804	0.0633437	FALSE	-0.0535608	0.0640705	0.947848	0.83599	1.07467	0.403173	5936	300	5636	0.0505391	FALSE
187	Cancer of other male genital organs	neoplasms	0.16745	0.0872448	1.18229	0.996457	1.40277	0.0549446	47593	168	47425	0.00352993	FALSE	-0.00634327	0.114244	0.993677	0.794325	1.24306	0.955721	2521	153	2368	0.0606902	FALSE	NA	NA	NA	NA	NA	NA	NA	NA	NA	NA	NA	NA	NA	NA	NA	NA	NA	NA	NA	NA	NA	FALSE
187.1	Malignant neoplasm of unspecified male genital organ	neoplasms	0.239486	0.202793	1.2706	0.85386	1.89072	0.237627	47845	32	47813	0.000668826	FALSE	-0.0181127	0.11495	0.98205	0.783947	1.23021	0.874795	2519	151	2368	0.0599444	FALSE	NA	NA	NA	NA	NA	NA	NA	NA	NA	NA	NA	NA	NA	NA	NA	NA	NA	NA	NA	NA	NA	FALSE
187.2	Malignant neoplasm of testis	neoplasms	0.110499	0.149329	1.11683	0.833447	1.49658	0.459318	47909	57	47852	0.00118976	FALSE	-0.0117019	0.1146	0.988366	0.789529	1.23728	0.918669	2520	152	2368	0.0603175	FALSE	NA	NA	NA	NA	NA	NA	NA	NA	NA	NA	NA	NA	NA	NA	NA	NA	NA	NA	NA	NA	NA	FALSE
187.8	Neoplasm of uncertain behavior of male genital organs	neoplasms	0.285052	0.130624	1.32983	1.02945	1.71785	0.029092	47746	75	47671	0.00157081	FALSE	NA	NA	NA	NA	NA	NA	NA	NA	NA	NA	NA	NA	NA	NA	NA	NA	NA	NA	NA	NA	NA	NA	NA	NA	NA	NA	NA	NA	NA	NA	NA	NA	FALSE
189	Cancer of urinary organs (incl. kidney and bladder)	neoplasms	0.0189505	0.0349012	1.01913	0.951747	1.09129	0.587147	47507	1074	46433	0.0226072	FALSE	-0.318976	0.272232	0.726893	0.426326	1.23936	0.241315	2683	25	2658	0.00931793	FALSE	-0.136134	0.184188	0.872725	0.608266	1.25217	0.459844	2392	31	2361	0.0129599	FALSE	-0.00417183	0.0921656	0.995837	0.831257	1.193	0.963896	5961	129	5832	0.0216407	NA
189.1	Cancer of kidney and renal pelvis	neoplasms	0.0733353	0.0438786	1.07609	0.987413	1.17273	0.094658	47756	677	47079	0.0141762	FALSE	NA	NA	NA	NA	NA	NA	NA	NA	NA	NA	NA	-0.215331	0.234378	0.806275	0.509303	1.27641	0.358236	2380	19	2361	0.00798319	FALSE	0.00889578	0.115423	1.00894	0.804661	1.26507	0.938567	5972	79	5893	0.0132284	FALSE
189.11	Malignant neoplasm of kidney, except pelvis	neoplasms	0.0649595	0.0446986	1.06712	0.977605	1.16482	0.146147	47777	651	47126	0.0136258	FALSE	NA	NA	NA	NA	NA	NA	NA	NA	NA	NA	NA	-0.249465	0.239428	0.779218	0.487365	1.24584	0.297449	2379	18	2361	0.0075662	FALSE	0.000285798	0.117748	1.00029	0.794136	1.25995	0.998063	5977	76	5901	0.0127154	NA
189.12	Malignant neoplasm of renal pelvis	neoplasms	0.0487728	0.112671	1.04998	0.841926	1.30945	0.665104	47819	100	47719	0.00209122	FALSE	NA	NA	NA	NA	NA	NA	NA	NA	NA	NA	NA	NA	NA	NA	NA	NA	NA	NA	NA	NA	NA	NA	NA	NA	NA	NA	NA	NA	NA	NA	NA	NA	NA
189.2	Cancer of bladder	neoplasms	-0.0706743	0.0546115	0.931765	0.837183	1.03703	0.195621	47661	423	47238	0.00887518	FALSE	NA	NA	NA	NA	NA	NA	NA	NA	NA	NA	NA	-0.0134413	0.303004	0.986649	0.544804	1.78684	0.964617	2373	12	2361	0.00505689	FALSE	-0.069695	0.144753	0.932678	0.702289	1.23865	0.630178	5983	51	5932	0.00852415	NA
189.21	Malignant neoplasm of bladder	neoplasms	-0.0752223	0.0596287	0.927537	0.825229	1.04253	0.207124	47732	354	47378	0.00741641	FALSE	NA	NA	NA	NA	NA	NA	NA	NA	NA	NA	NA	-0.158579	0.324101	0.853356	0.452116	1.61068	0.624637	2371	10	2361	0.00421763	FALSE	-0.0653384	0.14743	0.93675	0.701663	1.2506	0.657634	5981	49	5932	0.00819261	NA
189.4	Malignant neoplasm of other urinary organs	neoplasms	-0.185275	0.209423	0.830876	0.551153	1.25256	0.37632	47909	28	47881	0.000584441	FALSE	NA	NA	NA	NA	NA	NA	NA	NA	NA	NA	NA	NA	NA	NA	NA	NA	NA	NA	NA	NA	NA	NA	NA	NA	NA	NA	NA	NA	NA	NA	NA	NA	FALSE
190	Cancer of eye	neoplasms	0.104264	0.23149	1.10989	0.705072	1.74715	0.652419	47911	24	47887	0.000500929	FALSE	NA	NA	NA	NA	NA	NA	NA	NA	NA	NA	NA	NA	NA	NA	NA	NA	NA	NA	NA	NA	NA	NA	NA	NA	NA	NA	NA	NA	NA	NA	NA	NA	NA
191	Manlignant and unknown neoplasms of brain and nervous system	neoplasms	0.0732751	0.0817394	1.07603	0.916737	1.26299	0.370014	47785	193	47592	0.00403892	FALSE	NA	NA	NA	NA	NA	NA	NA	NA	NA	NA	NA	NA	NA	NA	NA	NA	NA	NA	NA	NA	NA	NA	0.199717	0.157176	1.22106	0.897315	1.6616	0.203851	5977	41	5936	0.00685963	FALSE
191.1	Cancer of brain and nervous system	neoplasms	0.213712	0.100894	1.23827	1.01609	1.50903	0.0341605	47838	126	47712	0.00263389	FALSE	NA	NA	NA	NA	NA	NA	NA	NA	NA	NA	NA	NA	NA	NA	NA	NA	NA	NA	NA	NA	NA	NA	0.251002	0.172677	1.28531	0.916268	1.803	0.146061	5981	34	5947	0.00568467	NA
191.11	Cancer of brain	neoplasms	0.18129	0.113877	1.19876	0.958958	1.49854	0.111387	47872	99	47773	0.00206801	FALSE	NA	NA	NA	NA	NA	NA	NA	NA	NA	NA	NA	NA	NA	NA	NA	NA	NA	NA	NA	NA	NA	NA	0.301117	0.177975	1.35137	0.953407	1.91544	0.0906636	5984	32	5952	0.00534759	FALSE
193	Thyroid cancer	neoplasms	0.235746	0.0969447	1.26585	1.0468	1.53075	0.0150258	47903	137	47766	0.00285995	FALSE	NA	NA	NA	NA	NA	NA	NA	NA	NA	NA	NA	NA	NA	NA	NA	NA	NA	NA	NA	NA	NA	NA	NA	NA	NA	NA	NA	NA	NA	NA	NA	NA	FALSE
194	Cancer of other endocrine glands	neoplasms	0.0858713	0.117921	1.08967	0.864803	1.373	0.466483	47848	92	47756	0.00192276	FALSE	NA	NA	NA	NA	NA	NA	NA	NA	NA	NA	NA	NA	NA	NA	NA	NA	NA	NA	NA	NA	NA	NA	NA	NA	NA	NA	NA	NA	NA	NA	NA	NA	FALSE
195	Cancer, suspected or other	neoplasms	0.102601	0.04156	1.10805	1.02137	1.20209	0.0135592	47134	758	46376	0.0160818	FALSE	-0.00711184	0.11178	0.992913	0.797558	1.23612	0.94927	2581	164	2417	0.0635413	FALSE	-0.0942623	0.161862	0.910044	0.662648	1.2498	0.560322	2234	42	2192	0.0188004	FALSE	-0.0229838	0.0790632	0.977278	0.836986	1.14109	0.771279	5900	174	5726	0.0294915	NA
195.1	Malignant neoplasm, other	neoplasms	0.106972	0.0677252	1.1129	0.974559	1.27088	0.114222	47511	282	47229	0.00593547	FALSE	-0.00711184	0.11178	0.992913	0.797558	1.23612	0.94927	2581	164	2417	0.0635413	FALSE	-0.346688	0.288804	0.707026	0.401421	1.24529	0.229974	2206	14	2192	0.00634633	FALSE	0.0265924	0.105106	1.02695	0.835758	1.26188	0.800265	5921	96	5825	0.0162135	FALSE
195.3	Malignant neoplasm of head, face, and neck	neoplasms	0.180861	0.0930274	1.19825	0.998528	1.43792	0.0518753	47822	148	47674	0.00309481	FALSE	NA	NA	NA	NA	NA	NA	NA	NA	NA	NA	NA	NA	NA	NA	NA	NA	NA	NA	NA	NA	NA	NA	NA	NA	NA	NA	NA	NA	NA	NA	NA	NA	NA
196	Radiotherapy	neoplasms	-0.0133108	0.0432795	0.986777	0.906523	1.07414	0.758421	47819	702	47117	0.0146804	FALSE	0.232609	0.282604	1.26189	0.725209	2.19573	0.410456	2439	22	2417	0.00902009	FALSE	0.180925	0.218739	1.19833	0.780514	1.83979	0.408164	2215	23	2192	0.0103837	FALSE	0.0582469	0.15633	1.05998	0.780235	1.44002	0.709455	5969	43	5926	0.00720389	FALSE
197	Chemotherapy	neoplasms	0.0994466	0.0443248	1.10456	1.01265	1.20481	0.024859	47500	666	46834	0.0140211	FALSE	0.0585745	0.195193	1.06032	0.723248	1.5545	0.764112	2466	49	2417	0.0198702	FALSE	-0.204858	0.119831	0.814763	0.644212	1.03047	0.0873481	2268	76	2192	0.0335097	FALSE	0.00267215	0.0633547	1.00268	0.885588	1.13524	0.966357	5941	272	5669	0.0457835	NA
198	Secondary malignant neoplasm	neoplasms	0.0138521	0.0318156	1.01395	0.952651	1.07919	0.663281	47504	1306	46198	0.0274924	FALSE	-0.0466909	0.139834	0.954382	0.725594	1.25531	0.738453	2509	92	2417	0.036668	FALSE	-0.196722	0.185762	0.821419	0.570744	1.18219	0.289601	2225	33	2192	0.0148315	FALSE	-0.00603636	0.0624523	0.993982	0.879464	1.12341	0.923	5910	291	5619	0.0492386	NA
198.1	Secondary malignancy of lymph nodes	neoplasms	-0.00262771	0.049646	0.997376	0.904897	1.09931	0.957789	47688	522	47166	0.0109461	FALSE	0.0159722	0.217325	1.0161	0.66366	1.55571	0.941413	2456	39	2417	0.0158795	FALSE	NA	NA	NA	NA	NA	NA	NA	NA	NA	NA	NA	0.0619856	0.0909953	1.06395	0.89015	1.27168	0.495748	5942	130	5812	0.0218782	FALSE
198.2	Secondary malignancy of respiratory organs	neoplasms	-0.000802688	0.0799819	0.999198	0.854219	1.16878	0.991993	47803	199	47604	0.00416292	FALSE	-0.307037	0.250684	0.735623	0.450058	1.20238	0.220652	2443	26	2417	0.0106427	FALSE	NA	NA	NA	NA	NA	NA	NA	NA	NA	NA	NA	-0.09382	0.101893	0.910447	0.745627	1.1117	0.357168	5961	102	5859	0.0171112	FALSE
198.3	Secondary malignant neoplasm of digestive systems	neoplasms	0.12726	0.125833	1.13571	0.887476	1.45338	0.311856	47862	81	47781	0.00169237	FALSE	NA	NA	NA	NA	NA	NA	NA	NA	NA	NA	NA	NA	NA	NA	NA	NA	NA	NA	NA	NA	NA	NA	0.0491494	0.16699	1.05038	0.757183	1.4571	0.768509	5954	37	5917	0.00621431	FALSE
198.4	Secondary malignant neoplasm of liver	neoplasms	0.128809	0.078802	1.13747	0.974683	1.32745	0.102135	47839	207	47632	0.00432701	FALSE	-0.406271	0.241764	0.666129	0.414729	1.06992	0.0928707	2446	29	2417	0.0118561	FALSE	NA	NA	NA	NA	NA	NA	NA	NA	NA	NA	NA	-0.1157	0.111335	0.890742	0.716113	1.10796	0.298708	5974	85	5889	0.0142283	FALSE
198.5	Secondary malignancy of brain/spine	neoplasms	0.111839	0.10161	1.11833	0.916387	1.36478	0.27104	47909	124	47785	0.00258824	FALSE	NA	NA	NA	NA	NA	NA	NA	NA	NA	NA	NA	NA	NA	NA	NA	NA	NA	NA	NA	NA	NA	NA	NA	NA	NA	NA	NA	NA	NA	NA	NA	NA	NA
198.6	Secondary malignancy of bone	neoplasms	0.0266401	0.0528682	1.027	0.925907	1.13913	0.614334	47797	463	47334	0.0096868	FALSE	0.0395047	0.223649	1.0403	0.671093	1.61262	0.859794	2453	36	2417	0.0146759	FALSE	-0.469436	0.245238	0.625355	0.386701	1.01129	0.0555938	2210	18	2192	0.0081448	FALSE	0.0943355	0.111457	1.09893	0.883274	1.36724	0.397337	5972	86	5886	0.0144005	FALSE
199	Neoplasm of uncertain behavior	neoplasms	0.0787798	0.0310306	1.08197	1.01812	1.14981	0.011124	46051	1383	44668	0.0300319	FALSE	NA	NA	NA	NA	NA	NA	NA	NA	NA	NA	NA	-0.321407	0.260167	0.725128	0.435467	1.20746	0.216687	2208	16	2192	0.00724638	FALSE	0.0389855	0.0886079	1.03976	0.87399	1.23696	0.659953	5869	135	5734	0.0230022	NA
199.4	Neurofibromatosis	neoplasms	-0.124618	0.212142	0.882834	0.582506	1.338	0.556915	47912	29	47883	0.000605276	FALSE	NA	NA	NA	NA	NA	NA	NA	NA	NA	NA	NA	NA	NA	NA	NA	NA	NA	NA	NA	NA	NA	NA	NA	NA	NA	NA	NA	NA	NA	NA	NA	NA	FALSE
200	Myeloproliferative disease	neoplasms	-0.133441	0.0566142	0.875079	0.78317	0.977773	0.0184218	47581	407	47174	0.00855383	FALSE	NA	NA	NA	NA	NA	NA	NA	NA	NA	NA	NA	NA	NA	NA	NA	NA	NA	NA	NA	NA	NA	NA	0.110579	0.15561	1.11692	0.823315	1.51524	0.477321	5978	44	5934	0.00736032	NA
200.1	Polycythemia vera	neoplasms	-0.158494	0.123696	0.853428	0.669692	1.08757	0.200081	47885	85	47800	0.00177509	FALSE	NA	NA	NA	NA	NA	NA	NA	NA	NA	NA	NA	NA	NA	NA	NA	NA	NA	NA	NA	NA	NA	NA	NA	NA	NA	NA	NA	NA	NA	NA	NA	NA	FALSE
201	Hodgkin's disease	neoplasms	0.0559716	0.133139	1.05757	0.814663	1.3729	0.674194	47906	71	47835	0.00148207	FALSE	NA	NA	NA	NA	NA	NA	NA	NA	NA	NA	NA	NA	NA	NA	NA	NA	NA	NA	NA	NA	NA	NA	NA	NA	NA	NA	NA	NA	NA	NA	NA	NA	FALSE
202	Cancer of other lymphoid, histiocytic tissue	neoplasms	0.080583	0.0563916	1.08392	0.970499	1.21059	0.153007	47732	402	47330	0.00842202	FALSE	NA	NA	NA	NA	NA	NA	NA	NA	NA	NA	NA	-0.683641	0.256087	0.504776	0.305571	0.833843	0.00759499	2351	16	2335	0.00680561	FALSE	NA	NA	NA	NA	NA	NA	NA	NA	NA	NA	FALSE
202.2	Non-Hodgkins lymphoma	neoplasms	0.0975277	0.0584885	1.10244	0.983036	1.23635	0.0954213	47759	374	47385	0.00783098	FALSE	NA	NA	NA	NA	NA	NA	NA	NA	NA	NA	NA	-0.683641	0.256087	0.504776	0.305571	0.833843	0.00759499	2351	16	2335	0.00680561	FALSE	NA	NA	NA	NA	NA	NA	NA	NA	NA	NA	FALSE
202.21	Nodular lymphoma	neoplasms	0.135693	0.164303	1.14533	0.829991	1.58048	0.408877	47912	46	47866	0.000960094	FALSE	NA	NA	NA	NA	NA	NA	NA	NA	NA	NA	NA	NA	NA	NA	NA	NA	NA	NA	NA	NA	NA	NA	NA	NA	NA	NA	NA	NA	NA	NA	NA	NA	FALSE
202.22	Reticulosarcoma	neoplasms	0.173859	0.132637	1.18989	0.917494	1.54315	0.189929	47914	72	47842	0.00150269	FALSE	NA	NA	NA	NA	NA	NA	NA	NA	NA	NA	NA	NA	NA	NA	NA	NA	NA	NA	NA	NA	NA	NA	NA	NA	NA	NA	NA	NA	NA	NA	NA	NA	FALSE
204	Leukemia	neoplasms	0.0639761	0.0497443	1.06607	0.967033	1.17524	0.198409	47796	528	47268	0.0110469	FALSE	-0.150913	0.267828	0.859923	0.508721	1.45358	0.573116	2656	25	2631	0.00941265	FALSE	0.0174926	0.251422	1.01765	0.621702	1.66576	0.944532	2353	18	2335	0.00764981	FALSE	0.251278	0.142601	1.28567	0.972174	1.70025	0.078052	5972	51	5921	0.00853985	NA
204.1	Lymphoid leukemia	neoplasms	0.190302	0.0884395	1.20961	1.0171	1.43856	0.0314153	47890	164	47726	0.00342451	FALSE	NA	NA	NA	NA	NA	NA	NA	NA	NA	NA	NA	NA	NA	NA	NA	NA	NA	NA	NA	NA	NA	NA	NA	NA	NA	NA	NA	NA	NA	NA	NA	NA	NA
204.12	Lymphoid leukemia, chronic	neoplasms	0.227915	0.0941219	1.25598	1.04439	1.51043	0.0154573	47921	145	47776	0.00302581	FALSE	NA	NA	NA	NA	NA	NA	NA	NA	NA	NA	NA	NA	NA	NA	NA	NA	NA	NA	NA	NA	NA	NA	NA	NA	NA	NA	NA	NA	NA	NA	NA	NA	FALSE
204.2	Myeloid leukemia	neoplasms	0.0220722	0.140383	1.02232	0.776406	1.34612	0.875065	47917	66	47851	0.00137738	FALSE	NA	NA	NA	NA	NA	NA	NA	NA	NA	NA	NA	NA	NA	NA	NA	NA	NA	NA	NA	NA	NA	NA	0.102652	0.173392	1.10811	0.788836	1.55659	0.553836	5993	34	5959	0.00567329	FALSE
204.21	Myeloid leukemia, acute	neoplasms	0.201327	0.242634	1.22302	0.760153	1.96775	0.406677	47932	23	47909	0.000479846	FALSE	NA	NA	NA	NA	NA	NA	NA	NA	NA	NA	NA	NA	NA	NA	NA	NA	NA	NA	NA	NA	NA	NA	NA	NA	NA	NA	NA	NA	NA	NA	NA	NA	FALSE
204.22	Myeloid leukemia, chronic	neoplasms	-0.0833423	0.175374	0.920036	0.652415	1.29744	0.634626	47955	42	47913	0.000875821	FALSE	NA	NA	NA	NA	NA	NA	NA	NA	NA	NA	NA	NA	NA	NA	NA	NA	NA	NA	NA	NA	NA	NA	NA	NA	NA	NA	NA	NA	NA	NA	NA	NA	NA
204.4	Multiple myeloma	neoplasms	-0.0177459	0.0672329	0.982411	0.861119	1.12079	0.791821	47892	288	47604	0.00601353	FALSE	NA	NA	NA	NA	NA	NA	NA	NA	NA	NA	NA	0.118631	0.295329	1.12595	0.631148	2.00868	0.687912	2349	14	2335	0.00595998	FALSE	NA	NA	NA	NA	NA	NA	NA	NA	NA	NA	FALSE
208	Benign neoplasm of colon	neoplasms	0.0148106	0.0126997	1.01492	0.98997	1.0405	0.243528	42542	12151	30391	0.285624	FALSE	0.0555126	0.0943431	1.05708	0.878623	1.27179	0.556256	2659	217	2442	0.0816096	FALSE	0.00899883	0.110362	1.00904	0.812767	1.25271	0.935013	2189	96	2093	0.0438556	FALSE	-0.0481419	0.0947201	0.952999	0.791525	1.14741	0.611275	5756	125	5631	0.0217165	NA
209	Neuroendocrine tumors	neoplasms	-0.054015	0.125312	0.947418	0.741095	1.21118	0.666436	47896	83	47813	0.00173292	FALSE	NA	NA	NA	NA	NA	NA	NA	NA	NA	NA	NA	NA	NA	NA	NA	NA	NA	NA	NA	NA	NA	NA	NA	NA	NA	NA	NA	NA	NA	NA	NA	NA	FALSE
210	Benign neoplasm of lip, oral cavity, and pharynx	neoplasms	-0.0615001	0.0719023	0.940353	0.816745	1.08267	0.392369	47491	250	47241	0.00526416	FALSE	NA	NA	NA	NA	NA	NA	NA	NA	NA	NA	NA	NA	NA	NA	NA	NA	NA	NA	NA	NA	NA	NA	NA	NA	NA	NA	NA	NA	NA	NA	NA	NA	FALSE
211	Benign neoplasm of other parts of digestive system	neoplasms	0.0348197	0.0622684	1.03543	0.91647	1.16984	0.576034	47233	335	46898	0.0070925	FALSE	-0.296898	0.22779	0.74312	0.47551	1.16133	0.192443	2612	31	2581	0.0118683	FALSE	-0.00721864	0.31159	0.992807	0.539056	1.8285	0.981517	2175	11	2164	0.00505747	FALSE	NA	NA	NA	NA	NA	NA	NA	NA	NA	NA	FALSE
212	Benign neoplasm of respiratory and intrathoracic organs	neoplasms	0.118174	0.0940803	1.12544	0.935922	1.35333	0.209081	47728	148	47580	0.00310091	FALSE	NA	NA	NA	NA	NA	NA	NA	NA	NA	NA	NA	NA	NA	NA	NA	NA	NA	NA	NA	NA	NA	NA	NA	NA	NA	NA	NA	NA	NA	NA	NA	NA	FALSE
213	Benign neoplasm of bone and articular cartilage	neoplasms	0.0923775	0.114135	1.09678	0.876931	1.37174	0.418301	47691	101	47590	0.0021178	FALSE	NA	NA	NA	NA	NA	NA	NA	NA	NA	NA	NA	NA	NA	NA	NA	NA	NA	NA	NA	NA	NA	NA	NA	NA	NA	NA	NA	NA	NA	NA	NA	NA	NA
214	Lipoma	neoplasms	0.0381183	0.0253195	1.03885	0.988558	1.09171	0.132198	46192	2125	44067	0.0460036	FALSE	0.0468123	0.126658	1.04793	0.817554	1.34321	0.711685	2677	116	2561	0.0433321	FALSE	0.0469453	0.216402	1.04806	0.685777	1.60175	0.828259	2350	25	2325	0.0106383	FALSE	NA	NA	NA	NA	NA	NA	NA	NA	NA	NA	NA
214.1	Lipoma of skin and subcutaneous tissue	neoplasms	0.0296014	0.0346702	1.03004	0.962374	1.10247	0.393216	46785	1109	45676	0.0237042	FALSE	-0.00811689	0.140222	0.991916	0.753556	1.30567	0.95384	2655	94	2561	0.0354049	FALSE	0.0974821	0.279323	1.10239	0.637634	1.9059	0.727093	2340	15	2325	0.00641026	FALSE	NA	NA	NA	NA	NA	NA	NA	NA	NA	NA	NA
215	Other benign neoplasm of connective and other soft tissue	neoplasms	0.0115251	0.0757458	1.01159	0.872026	1.1735	0.879064	47382	227	47155	0.00479085	FALSE	NA	NA	NA	NA	NA	NA	NA	NA	NA	NA	NA	NA	NA	NA	NA	NA	NA	NA	NA	NA	NA	NA	NA	NA	NA	NA	NA	NA	NA	NA	NA	NA	NA
216	Benign neoplasm of skin	neoplasms	0.0141177	0.0306287	1.01422	0.955124	1.07697	0.644849	45233	1412	43821	0.0312161	FALSE	NA	NA	NA	NA	NA	NA	NA	NA	NA	NA	NA	-0.0579226	0.278418	0.943723	0.546827	1.62869	0.835197	2341	14	2327	0.00598035	FALSE	NA	NA	NA	NA	NA	NA	NA	NA	NA	NA	FALSE
216.1	Screening for malignant neoplasms of the skin	neoplasms	-0.0257251	0.0538626	0.974603	0.876958	1.08312	0.63293	46968	444	46524	0.00945324	FALSE	NA	NA	NA	NA	NA	NA	NA	NA	NA	NA	NA	NA	NA	NA	NA	NA	NA	NA	NA	NA	NA	NA	NA	NA	NA	NA	NA	NA	NA	NA	NA	NA	NA
217	Vascular hamartomas and non-neoplastic nevi	neoplasms	0.039273	0.0786112	1.04005	0.89154	1.21331	0.617367	47198	206	46992	0.00436459	FALSE	NA	NA	NA	NA	NA	NA	NA	NA	NA	NA	NA	NA	NA	NA	NA	NA	NA	NA	NA	NA	NA	NA	NA	NA	NA	NA	NA	NA	NA	NA	NA	NA	FALSE
217.1	Nevus, non-neoplastic	neoplasms	0.00170381	0.0812337	1.00171	0.854265	1.17459	0.983266	47237	193	47044	0.00408578	FALSE	NA	NA	NA	NA	NA	NA	NA	NA	NA	NA	NA	NA	NA	NA	NA	NA	NA	NA	NA	NA	NA	NA	NA	NA	NA	NA	NA	NA	NA	NA	NA	NA	FALSE
222	Benign neoplasm of male genital organs	neoplasms	-0.0274685	0.048788	0.972905	0.884181	1.07053	0.573423	46920	553	46367	0.011786	FALSE	NA	NA	NA	NA	NA	NA	NA	NA	NA	NA	NA	NA	NA	NA	NA	NA	NA	NA	NA	NA	NA	NA	NA	NA	NA	NA	NA	NA	NA	NA	NA	NA	FALSE
223	Benign neoplasm of kidney and other urinary organs	neoplasms	0.0708011	0.105037	1.07337	0.873654	1.31874	0.500274	47683	116	47567	0.00243273	FALSE	NA	NA	NA	NA	NA	NA	NA	NA	NA	NA	NA	NA	NA	NA	NA	NA	NA	NA	NA	NA	NA	NA	NA	NA	NA	NA	NA	NA	NA	NA	NA	NA	NA
224	Benign neoplasm of eye	neoplasms	-0.0335909	0.0536127	0.966967	0.870514	1.07411	0.530957	47449	441	47008	0.00929419	FALSE	NA	NA	NA	NA	NA	NA	NA	NA	NA	NA	NA	NA	NA	NA	NA	NA	NA	NA	NA	NA	NA	NA	NA	NA	NA	NA	NA	NA	NA	NA	NA	NA	FALSE
224.1	Benign neoplasm of eye, uveal	neoplasms	0.00884424	0.0644096	1.00888	0.889231	1.14464	0.890784	47656	300	47356	0.00629511	FALSE	NA	NA	NA	NA	NA	NA	NA	NA	NA	NA	NA	NA	NA	NA	NA	NA	NA	NA	NA	NA	NA	NA	NA	NA	NA	NA	NA	NA	NA	NA	NA	NA	FALSE
225	Benign neoplasm of brain and other parts of nervous system	neoplasms	0.0348755	0.0754945	1.03549	0.893067	1.20063	0.64411	47804	226	47578	0.00472764	FALSE	NA	NA	NA	NA	NA	NA	NA	NA	NA	NA	NA	NA	NA	NA	NA	NA	NA	NA	NA	NA	NA	NA	NA	NA	NA	NA	NA	NA	NA	NA	NA	NA	FALSE
225.1	Benign neoplasm of brain, cranial nerves, meninges	neoplasms	0.036767	0.0780637	1.03745	0.890263	1.20897	0.63765	47815	212	47603	0.00443376	FALSE	NA	NA	NA	NA	NA	NA	NA	NA	NA	NA	NA	NA	NA	NA	NA	NA	NA	NA	NA	NA	NA	NA	NA	NA	NA	NA	NA	NA	NA	NA	NA	NA	FALSE
226	Benign neoplasm of thyroid glands	neoplasms	0.00293218	0.132178	1.00294	0.774036	1.29953	0.982302	47807	74	47733	0.00154789	FALSE	NA	NA	NA	NA	NA	NA	NA	NA	NA	NA	NA	NA	NA	NA	NA	NA	NA	NA	NA	NA	NA	NA	NA	NA	NA	NA	NA	NA	NA	NA	NA	NA	FALSE
227	Benign neoplasm of other endocrine glands and related structures	neoplasms	0.108859	0.0430596	1.11501	1.02476	1.21319	0.0114677	47603	712	46891	0.014957	FALSE	-0.0381522	0.260243	0.962566	0.577973	1.60308	0.883446	2675	25	2650	0.00934579	FALSE	-0.0755296	0.233308	0.927252	0.586951	1.46485	0.74614	2393	20	2373	0.00835771	FALSE	0.232227	0.168538	1.26141	0.90655	1.75516	0.168239	5960	36	5924	0.00604027	FALSE
227.1	Benign neoplasm of adrenal gland	neoplasms	0.0206112	0.0594838	1.02083	0.908485	1.14706	0.728966	47705	368	47337	0.00771408	FALSE	NA	NA	NA	NA	NA	NA	NA	NA	NA	NA	NA	NA	NA	NA	NA	NA	NA	NA	NA	NA	NA	NA	NA	NA	NA	NA	NA	NA	NA	NA	NA	NA	FALSE
227.2	Benign neoplasm of parathyroid gland	neoplasms	0.21968	0.151886	1.24568	0.924948	1.67762	0.148081	47900	56	47844	0.0011691	FALSE	NA	NA	NA	NA	NA	NA	NA	NA	NA	NA	NA	NA	NA	NA	NA	NA	NA	NA	NA	NA	NA	NA	NA	NA	NA	NA	NA	NA	NA	NA	NA	NA	FALSE
227.3	Benign neoplasm of pituitary gland and craniopharyngeal duct (pouch)	neoplasms	0.213124	0.067194	1.23754	1.08483	1.41174	0.00151511	47901	292	47609	0.00609591	FALSE	NA	NA	NA	NA	NA	NA	NA	NA	NA	NA	NA	0.129443	0.292273	1.13819	0.641842	2.01839	0.657851	2386	13	2373	0.00544845	FALSE	NA	NA	NA	NA	NA	NA	NA	NA	NA	NA	NA
228	Hemangioma and lymphangioma, any site	neoplasms	0.085162	0.0753746	1.08889	0.939345	1.26225	0.258539	47508	224	47284	0.004715	FALSE	NA	NA	NA	NA	NA	NA	NA	NA	NA	NA	NA	NA	NA	NA	NA	NA	NA	NA	NA	NA	NA	NA	NA	NA	NA	NA	NA	NA	NA	NA	NA	NA	FALSE
228.1	Hemangioma of skin and subcutaneous tissue	neoplasms	0.45775	0.207206	1.58051	1.05298	2.37233	0.0271642	47845	30	47815	0.000627025	FALSE	NA	NA	NA	NA	NA	NA	NA	NA	NA	NA	NA	NA	NA	NA	NA	NA	NA	NA	NA	NA	NA	NA	NA	NA	NA	NA	NA	NA	NA	NA	NA	NA	FALSE
229	Benign neoplasm of unspecified sites	neoplasms	-0.143298	0.134672	0.866495	0.665474	1.12824	0.287304	47579	70	47509	0.00147124	FALSE	NA	NA	NA	NA	NA	NA	NA	NA	NA	NA	NA	0.0871332	0.218897	1.09104	0.710416	1.6756	0.690589	2379	24	2355	0.0100883	FALSE	NA	NA	NA	NA	NA	NA	NA	NA	NA	NA	FALSE
229.1	Benign neoplasm of lymph nodes	neoplasms	-0.095852	0.240688	0.908598	0.566884	1.4563	0.690452	47833	22	47811	0.000459934	FALSE	NA	NA	NA	NA	NA	NA	NA	NA	NA	NA	NA	NA	NA	NA	NA	NA	NA	NA	NA	NA	NA	NA	NA	NA	NA	NA	NA	NA	NA	NA	NA	NA	NA
230	Kaposi's sarcoma	neoplasms	0.0130864	0.204105	1.01317	0.679119	1.51154	0.948878	47936	30	47906	0.000625834	FALSE	NA	NA	NA	NA	NA	NA	NA	NA	NA	NA	NA	NA	NA	NA	NA	NA	NA	NA	NA	NA	NA	NA	NA	NA	NA	NA	NA	NA	NA	NA	NA	NA	FALSE
240	Simple and unspecified goiter	endocrine/metabolic	-0.0008598	0.0665175	0.999141	0.877012	1.13828	0.989687	47641	297	47344	0.00623413	FALSE	NA	NA	NA	NA	NA	NA	NA	NA	NA	NA	NA	NA	NA	NA	NA	NA	NA	NA	NA	NA	NA	NA	NA	NA	NA	NA	NA	NA	NA	NA	NA	NA	NA
241	Nontoxic nodular goiter	endocrine/metabolic	0.07571	0.0287169	1.07865	1.01961	1.1411	0.00837856	47407	1632	45775	0.0344253	FALSE	0.858873	0.298077	2.3605	1.31606	4.23382	0.00395938	2630	20	2610	0.00760456	FALSE	0.0513242	0.146193	1.05266	0.790401	1.40195	0.725535	2250	52	2198	0.0231111	FALSE	-0.00253618	0.162131	0.997467	0.725922	1.37059	0.987519	5964	40	5924	0.00670691	NA
241.1	Nontoxic uninodular goiter	endocrine/metabolic	0.0759079	0.0335193	1.07886	1.01026	1.15212	0.0235372	47403	1178	46225	0.0248507	FALSE	NA	NA	NA	NA	NA	NA	NA	NA	NA	NA	NA	-0.080484	0.19841	0.92267	0.625397	1.36125	0.685004	2226	28	2198	0.0125786	FALSE	NA	NA	NA	NA	NA	NA	NA	NA	NA	NA	NA
241.2	Nontoxic multinodular goiter	endocrine/metabolic	0.0973164	0.0411162	1.10221	1.01687	1.19471	0.0179396	47586	783	46803	0.0164544	FALSE	NA	NA	NA	NA	NA	NA	NA	NA	NA	NA	NA	0.118871	0.23715	1.12622	0.707552	1.79263	0.616198	2218	20	2198	0.00901713	FALSE	-0.0399523	0.181241	0.960835	0.673555	1.37064	0.825531	5982	32	5950	0.00534938	FALSE
242	Thyrotoxicosis with or without goiter	endocrine/metabolic	0.0614188	0.0424412	1.06334	0.978469	1.15558	0.147855	47532	732	46800	0.0154002	FALSE	0.246825	0.292188	1.27996	0.721904	2.2694	0.398252	2632	22	2610	0.00835866	FALSE	0.136548	0.202895	1.14631	0.770183	1.70612	0.50095	2226	28	2198	0.0125786	FALSE	0.116217	0.165375	1.12324	0.812275	1.55325	0.48221	5976	37	5939	0.00619143	NA
242.1	Graves' disease	endocrine/metabolic	0.0151772	0.0717904	1.01529	0.882028	1.16869	0.832567	47844	256	47588	0.00535072	FALSE	NA	NA	NA	NA	NA	NA	NA	NA	NA	NA	NA	NA	NA	NA	NA	NA	NA	NA	NA	NA	NA	NA	NA	NA	NA	NA	NA	NA	NA	NA	NA	NA	FALSE
242.2	Toxic multinodular goiter	endocrine/metabolic	0.293755	0.124073	1.34145	1.05187	1.71076	0.0179046	47888	85	47803	0.00177497	FALSE	NA	NA	NA	NA	NA	NA	NA	NA	NA	NA	NA	NA	NA	NA	NA	NA	NA	NA	NA	NA	NA	NA	NA	NA	NA	NA	NA	NA	NA	NA	NA	NA	FALSE
242.3	Exophthalmos	endocrine/metabolic	0.064158	0.0805645	1.06626	0.910512	1.24865	0.425826	47728	201	47527	0.00421136	FALSE	NA	NA	NA	NA	NA	NA	NA	NA	NA	NA	NA	NA	NA	NA	NA	NA	NA	NA	NA	NA	NA	NA	NA	NA	NA	NA	NA	NA	NA	NA	NA	NA	FALSE
244	Hypothyroidism	endocrine/metabolic	0.0698574	0.0248702	1.07236	1.02134	1.12592	0.00497148	47284	2184	45100	0.046189	FALSE	0.0435953	0.203293	1.04456	0.701273	1.55589	0.8302	2653	43	2610	0.0162081	FALSE	0.0951063	0.135668	1.09978	0.842987	1.43479	0.483291	2258	60	2198	0.0265722	FALSE	0.161288	0.0918322	1.17502	0.981471	1.40675	0.0790311	5911	126	5785	0.0213162	FALSE
244.1	Secondary hypothyroidism	endocrine/metabolic	0.0682922	0.0620748	1.07068	0.948025	1.2092	0.271262	47799	338	47461	0.00707128	FALSE	NA	NA	NA	NA	NA	NA	NA	NA	NA	NA	NA	0.120628	0.278362	1.1282	0.653795	1.94686	0.664762	2213	15	2198	0.00677813	FALSE	NA	NA	NA	NA	NA	NA	NA	NA	NA	NA	NA
244.2	Acquired hypothyroidism	endocrine/metabolic	0.0833785	0.0832518	1.08695	0.923306	1.27961	0.316574	47694	186	47508	0.00389986	FALSE	NA	NA	NA	NA	NA	NA	NA	NA	NA	NA	NA	0.308117	0.309073	1.36086	0.742549	2.49403	0.31881	2210	12	2198	0.00542986	FALSE	NA	NA	NA	NA	NA	NA	NA	NA	NA	NA	NA
244.4	Hypothyroidism NOS	endocrine/metabolic	0.067704	0.0257025	1.07005	1.01748	1.12534	0.00843508	47319	2037	45282	0.0430482	FALSE	0.107732	0.226767	1.11375	0.7141	1.73706	0.634732	2645	35	2610	0.0132325	FALSE	0.0816462	0.152444	1.08507	0.804813	1.46292	0.592249	2245	47	2198	0.0209354	FALSE	0.127419	0.10058	1.13589	0.932656	1.38342	0.205214	5917	105	5812	0.0177455	FALSE
245	Thyroiditis	endocrine/metabolic	0.0396193	0.118046	1.04041	0.825513	1.31126	0.737152	47835	92	47743	0.00192328	FALSE	NA	NA	NA	NA	NA	NA	NA	NA	NA	NA	NA	NA	NA	NA	NA	NA	NA	NA	NA	NA	NA	NA	NA	NA	NA	NA	NA	NA	NA	NA	NA	NA	FALSE
245.2	Chronic thyroiditis	endocrine/metabolic	0.0115902	0.191514	1.01166	0.695046	1.4725	0.951743	47906	34	47872	0.000709723	FALSE	NA	NA	NA	NA	NA	NA	NA	NA	NA	NA	NA	NA	NA	NA	NA	NA	NA	NA	NA	NA	NA	NA	NA	NA	NA	NA	NA	NA	NA	NA	NA	NA	FALSE
245.21	Chronic lymphocytic thyroiditis	endocrine/metabolic	0.0358597	0.223234	1.03651	0.669195	1.60544	0.872379	47917	26	47891	0.000542605	FALSE	NA	NA	NA	NA	NA	NA	NA	NA	NA	NA	NA	NA	NA	NA	NA	NA	NA	NA	NA	NA	NA	NA	NA	NA	NA	NA	NA	NA	NA	NA	NA	NA	FALSE
246	Other disorders of thyroid	endocrine/metabolic	0.0286091	0.0561438	1.02902	0.921795	1.14872	0.610354	47310	414	46896	0.00875079	FALSE	NA	NA	NA	NA	NA	NA	NA	NA	NA	NA	NA	NA	NA	NA	NA	NA	NA	NA	NA	NA	NA	NA	NA	NA	NA	NA	NA	NA	NA	NA	NA	NA	FALSE
246.7	Abnormal results of function study of thyroid	endocrine/metabolic	0.00944142	0.0570493	1.00949	0.902691	1.12892	0.868554	47245	398	46847	0.00842417	FALSE	NA	NA	NA	NA	NA	NA	NA	NA	NA	NA	NA	NA	NA	NA	NA	NA	NA	NA	NA	NA	NA	NA	NA	NA	NA	NA	NA	NA	NA	NA	NA	NA	NA
249	Secondary diabetes mellitus	endocrine/metabolic	0.0334781	0.0399976	1.03404	0.956077	1.11837	0.402591	46604	825	45779	0.0177023	FALSE	NA	NA	NA	NA	NA	NA	NA	NA	NA	NA	NA	0.106218	0.110645	1.11206	0.895256	1.38138	0.33706	1632	100	1532	0.0612745	FALSE	NA	NA	NA	NA	NA	NA	NA	NA	NA	NA	FALSE
250	Diabetes mellitus	endocrine/metabolic	-0.0103865	0.0111986	0.989667	0.968181	1.01163	0.353677	45574	19366	26208	0.424935	FALSE	0.020649	0.0627517	1.02086	0.902719	1.15447	0.742111	2664	595	2069	0.223348	FALSE	0.0273907	0.049879	1.02777	0.932047	1.13332	0.582907	2168	636	1532	0.293358	FALSE	-0.0043714	0.0401525	0.995638	0.920286	1.07716	0.913306	5693	876	4817	0.153873	FALSE
250.1	Type 1 diabetes	endocrine/metabolic	0.0347502	0.0245117	1.03536	0.986795	1.08632	0.156278	45788	2290	43498	0.0500131	FALSE	0.263194	0.16628	1.30108	0.939211	1.80237	0.113459	2136	67	2069	0.031367	FALSE	0.069955	0.171375	1.07246	0.766485	1.50058	0.683128	1572	40	1532	0.0254453	FALSE	0.0156963	0.0811523	1.01582	0.86644	1.19095	0.846632	5905	171	5734	0.0289585	NA
250.11	Type 1 diabetes with ketoacidosis	endocrine/metabolic	-0.125448	0.132046	0.882102	0.680956	1.14266	0.342098	47816	75	47741	0.00156851	FALSE	NA	NA	NA	NA	NA	NA	NA	NA	NA	NA	NA	NA	NA	NA	NA	NA	NA	NA	NA	NA	NA	NA	NA	NA	NA	NA	NA	NA	NA	NA	NA	NA	NA
250.12	Type 1 diabetes with renal manifestations	endocrine/metabolic	-0.113909	0.104137	0.892339	0.72759	1.09439	0.274026	47799	121	47678	0.00253143	FALSE	NA	NA	NA	NA	NA	NA	NA	NA	NA	NA	NA	NA	NA	NA	NA	NA	NA	NA	NA	NA	NA	NA	NA	NA	NA	NA	NA	NA	NA	NA	NA	NA	FALSE
250.13	Type 1 diabetes with ophthalmic manifestations	endocrine/metabolic	0.0106709	0.0620955	1.01073	0.894906	1.14154	0.863558	47446	338	47108	0.00712389	FALSE	NA	NA	NA	NA	NA	NA	NA	NA	NA	NA	NA	NA	NA	NA	NA	NA	NA	NA	NA	NA	NA	NA	NA	NA	NA	NA	NA	NA	NA	NA	NA	NA	NA
250.14	Type 1 diabetes with neurological manifestations	endocrine/metabolic	-0.00384058	0.0648143	0.996167	0.877326	1.13111	0.952749	47508	308	47200	0.00648312	FALSE	NA	NA	NA	NA	NA	NA	NA	NA	NA	NA	NA	NA	NA	NA	NA	NA	NA	NA	NA	NA	NA	NA	0.166942	0.164367	1.18169	0.856229	1.63085	0.309788	5972	40	5932	0.00669792	FALSE
250.15	Diabetes type 1 with peripheral circulatory disorders	endocrine/metabolic	0.43037	0.215473	1.53783	1.00807	2.34597	0.04579	47864	28	47836	0.000584991	FALSE	NA	NA	NA	NA	NA	NA	NA	NA	NA	NA	NA	NA	NA	NA	NA	NA	NA	NA	NA	NA	NA	NA	NA	NA	NA	NA	NA	NA	NA	NA	NA	NA	FALSE
250.2	Type 2 diabetes	endocrine/metabolic	-0.0108569	0.0111944	0.989202	0.967734	1.01115	0.332122	45671	19252	26419	0.421537	FALSE	0.0206864	0.0636733	1.0209	0.901123	1.1566	0.74527	2647	578	2069	0.21836	FALSE	0.0333109	0.0502497	1.03387	0.9369	1.14088	0.50739	2160	628	1532	0.290741	FALSE	-0.0260164	0.0409196	0.974319	0.899228	1.05568	0.524912	5720	848	4872	0.148252	FALSE
250.21	Type 2 diabetes with ketoacidosis	endocrine/metabolic	-0.0352146	0.0685338	0.965398	0.844052	1.10419	0.607372	47633	284	47349	0.00596225	FALSE	NA	NA	NA	NA	NA	NA	NA	NA	NA	NA	NA	NA	NA	NA	NA	NA	NA	NA	NA	NA	NA	NA	NA	NA	NA	NA	NA	NA	NA	NA	NA	NA	NA
250.22	Type 2 diabetes with renal manifestations	endocrine/metabolic	-0.0279975	0.0205125	0.972391	0.934072	1.01228	0.172284	46350	3391	42959	0.0731607	FALSE	NA	NA	NA	NA	NA	NA	NA	NA	NA	NA	NA	-0.090553	0.105421	0.913426	0.742912	1.12308	0.390358	1638	106	1532	0.0647131	FALSE	-0.121776	0.0767562	0.885346	0.761688	1.02908	0.112618	5879	199	5680	0.0338493	NA
250.23	Type 2 diabetes with ophthalmic manifestations	endocrine/metabolic	-0.0179329	0.0185349	0.982227	0.947185	1.01857	0.333283	45605	4214	41391	0.0924021	FALSE	0.133511	0.156458	1.14283	0.841014	1.55297	0.393474	2148	79	2069	0.0367784	FALSE	0.210837	0.137824	1.23471	0.942425	1.61765	0.126078	1595	63	1532	0.0394984	FALSE	-0.217654	0.119044	0.804404	0.637003	1.0158	0.0674979	5960	79	5881	0.013255	NA
250.24	Type 2 diabetes with neurological manifestations	endocrine/metabolic	0.0573757	0.0160553	1.05905	1.02625	1.09291	0.000352082	45705	5958	39747	0.130358	FALSE	NA	NA	NA	NA	NA	NA	NA	NA	NA	NA	NA	0.0992611	0.109565	1.10435	0.890932	1.3689	0.364961	1633	101	1532	0.0618494	FALSE	0.0166472	0.083125	1.01679	0.863918	1.19671	0.841272	5930	171	5759	0.0288364	FALSE
250.25	Diabetes type 2 with peripheral circulatory disorders	endocrine/metabolic	-0.00488609	0.0366816	0.995126	0.926092	1.06931	0.894033	46996	990	46006	0.0210656	FALSE	NA	NA	NA	NA	NA	NA	NA	NA	NA	NA	NA	0.105015	0.125522	1.11073	0.868482	1.42054	0.402802	1608	76	1532	0.0472637	FALSE	-0.0608374	0.151923	0.940976	0.698649	1.26735	0.688825	5971	48	5923	0.00803885	NA
250.3	Insulin pump user	endocrine/metabolic	0.0165991	0.0317107	1.01674	0.955468	1.08194	0.600657	46797	1329	45468	0.0283993	FALSE	NA	NA	NA	NA	NA	NA	NA	NA	NA	NA	NA	-0.0814675	0.087031	0.921763	0.777207	1.0932	0.349235	1691	159	1532	0.0940272	FALSE	-0.045447	0.0804714	0.95557	0.816139	1.11882	0.572237	5863	179	5684	0.0305304	FALSE
250.4	Abnormal glucose	endocrine/metabolic	0.00843578	0.0144471	1.00847	0.980316	1.03744	0.559281	42692	7560	35132	0.177082	FALSE	0.230756	0.202489	1.25955	0.846943	1.87318	0.254454	2115	46	2069	0.0217494	FALSE	0.0245447	0.0910353	1.02485	0.857371	1.22504	0.787455	1679	147	1532	0.0875521	FALSE	-0.0592924	0.0585329	0.942431	0.840283	1.057	0.311072	5764	334	5430	0.0579459	FALSE
250.41	Impaired fasting glucose	endocrine/metabolic	0.0265962	0.0195046	1.02695	0.988435	1.06697	0.172698	45458	3704	41754	0.0814818	FALSE	NA	NA	NA	NA	NA	NA	NA	NA	NA	NA	NA	-0.0504178	0.221604	0.950832	0.615844	1.46804	0.820025	1555	23	1532	0.014791	FALSE	-0.0274284	0.156666	0.972944	0.7157	1.32265	0.86102	5959	42	5917	0.00704816	FALSE
250.42	Other abnormal glucose	endocrine/metabolic	-0.00758879	0.0187866	0.99244	0.956561	1.02966	0.686251	43464	4052	39412	0.0932266	FALSE	0.271124	0.267767	1.31144	0.775926	2.21654	0.31128	2097	28	2069	0.0133524	FALSE	0.0433048	0.097652	1.04426	0.862351	1.26453	0.657433	1659	127	1532	0.0765521	FALSE	-0.0714406	0.0619286	0.931052	0.82463	1.05121	0.248666	5790	294	5496	0.0507772	NA
250.6	Polyneuropathy in diabetes	endocrine/metabolic	0.109405	0.0292579	1.11561	1.05344	1.18146	0.000184516	46746	1573	45173	0.0336499	FALSE	NA	NA	NA	NA	NA	NA	NA	NA	NA	NA	NA	0.28125	0.167136	1.32479	0.954721	1.83829	0.0924213	1573	41	1532	0.0260648	FALSE	-0.00755842	0.0927513	0.99247	0.827496	1.19033	0.935051	5939	135	5804	0.0227311	FALSE
250.7	Diabetic retinopathy	endocrine/metabolic	-0.0179374	0.0181684	0.982222	0.947861	1.01783	0.323501	45689	4395	41294	0.0961938	FALSE	NA	NA	NA	NA	NA	NA	NA	NA	NA	NA	NA	0.159146	0.137615	1.17251	0.895315	1.53552	0.247495	2036	59	1977	0.0289784	FALSE	-0.191777	0.115733	0.825491	0.657959	1.03568	0.0975067	5964	83	5881	0.0139168	FALSE
251	Other disorders of pancreatic internal secretion	endocrine/metabolic	0.0107047	0.200572	1.01076	0.682211	1.49754	0.957436	47875	30	47845	0.000626632	FALSE	NA	NA	NA	NA	NA	NA	NA	NA	NA	NA	NA	NA	NA	NA	NA	NA	NA	NA	NA	NA	NA	NA	-0.129315	0.179247	0.878697	0.618388	1.24858	0.47064	5959	32	5927	0.00537003	NA
251.1	Hypoglycemia	endocrine/metabolic	-0.0739169	0.0455821	0.928749	0.849372	1.01554	0.104885	46764	630	46134	0.0134719	FALSE	0.0351241	0.190163	1.03575	0.713484	1.50357	0.85346	2086	52	2034	0.0249281	FALSE	0.229837	0.200368	1.2584	0.84969	1.86369	0.251351	1473	29	1444	0.0196877	FALSE	0.0783119	0.141226	1.08146	0.819967	1.42634	0.579226	5931	53	5878	0.0089361	NA
252	Disorders of parathyroid gland	endocrine/metabolic	0.0120011	0.04318	1.01207	0.929943	1.10146	0.781065	47478	704	46774	0.0148279	FALSE	NA	NA	NA	NA	NA	NA	NA	NA	NA	NA	NA	0.0379489	0.156801	1.03868	0.763853	1.41238	0.808764	2194	44	2150	0.0200547	FALSE	-0.228339	0.151917	0.795854	0.590907	1.07189	0.132827	5974	50	5924	0.0083696	NA
252.1	Hyperparathyroidism	endocrine/metabolic	0.00891867	0.0445187	1.00896	0.924652	1.10095	0.841218	47511	663	46848	0.0139547	FALSE	NA	NA	NA	NA	NA	NA	NA	NA	NA	NA	NA	0.0466047	0.15836	1.04771	0.768142	1.42902	0.768531	2193	43	2150	0.0196078	FALSE	-0.150859	0.155846	0.859969	0.633613	1.16719	0.333044	5979	47	5932	0.00786085	FALSE
252.2	Hypoparathyroidism	endocrine/metabolic	0.0347758	0.202591	1.03539	0.696072	1.54011	0.863708	47915	31	47884	0.000646979	FALSE	NA	NA	NA	NA	NA	NA	NA	NA	NA	NA	NA	NA	NA	NA	NA	NA	NA	NA	NA	NA	NA	NA	NA	NA	NA	NA	NA	NA	NA	NA	NA	NA	FALSE
253	Disorders of the pituitary gland and its hypothalamic control	endocrine/metabolic	0.0283853	0.0501567	1.02879	0.932467	1.13507	0.57144	47495	521	46974	0.0109696	FALSE	NA	NA	NA	NA	NA	NA	NA	NA	NA	NA	NA	0.517079	0.214282	1.67712	1.10196	2.55249	0.0158182	2176	26	2150	0.0119485	FALSE	-0.105603	0.150209	0.899781	0.670311	1.20781	0.48203	5972	45	5927	0.00753516	NA
253.1	Pituitary hyperfunction	endocrine/metabolic	0.115522	0.108682	1.12246	0.907107	1.38894	0.287811	47873	110	47763	0.00229775	FALSE	NA	NA	NA	NA	NA	NA	NA	NA	NA	NA	NA	NA	NA	NA	NA	NA	NA	NA	NA	NA	NA	NA	NA	NA	NA	NA	NA	NA	NA	NA	NA	NA	FALSE
253.2	Pituitary hypofunction	endocrine/metabolic	0.141381	0.116625	1.15186	0.91649	1.44768	0.225408	47887	97	47790	0.0020256	FALSE	NA	NA	NA	NA	NA	NA	NA	NA	NA	NA	NA	0.228302	0.286393	1.25646	0.71675	2.20259	0.425355	2164	14	2150	0.0064695	FALSE	NA	NA	NA	NA	NA	NA	NA	NA	NA	NA	NA
253.3	Diabetes insipidus	endocrine/metabolic	0.19659	0.178258	1.21724	0.858305	1.72629	0.270096	47880	40	47840	0.000835422	FALSE	NA	NA	NA	NA	NA	NA	NA	NA	NA	NA	NA	NA	NA	NA	NA	NA	NA	NA	NA	NA	NA	NA	NA	NA	NA	NA	NA	NA	NA	NA	NA	NA	NA
253.4	Anterior pituitary disorders	endocrine/metabolic	-0.0889114	0.0825066	0.914927	0.778315	1.07552	0.2812	47730	192	47538	0.00402263	FALSE	NA	NA	NA	NA	NA	NA	NA	NA	NA	NA	NA	0.604301	0.330399	1.82997	0.957643	3.49692	0.0673989	2161	11	2150	0.00509024	FALSE	NA	NA	NA	NA	NA	NA	NA	NA	NA	NA	FALSE
253.7	Other disorders of neurohypophysis	endocrine/metabolic	0.120014	0.23528	1.12751	0.710964	1.78812	0.609987	47901	23	47878	0.000480157	FALSE	NA	NA	NA	NA	NA	NA	NA	NA	NA	NA	NA	NA	NA	NA	NA	NA	NA	NA	NA	NA	NA	NA	NA	NA	NA	NA	NA	NA	NA	NA	NA	NA	FALSE
255	Disorders of adrenal glands	endocrine/metabolic	0.0338347	0.0446231	1.03441	0.947786	1.12896	0.448312	47450	656	46794	0.0138251	FALSE	0.109576	0.285678	1.11581	0.637403	1.95327	0.701301	2604	22	2582	0.00844854	FALSE	0.140402	0.208751	1.15074	0.764334	1.73248	0.501215	2176	26	2150	0.0119485	FALSE	0.184014	0.113854	1.20203	0.961616	1.50256	0.106046	5908	81	5827	0.0137102	NA
255.1	Adrenal hyperfunction	endocrine/metabolic	-0.00170128	0.0706246	0.9983	0.869249	1.14651	0.980782	47852	263	47589	0.00549611	FALSE	NA	NA	NA	NA	NA	NA	NA	NA	NA	NA	NA	NA	NA	NA	NA	NA	NA	NA	NA	NA	NA	NA	NA	NA	NA	NA	NA	NA	NA	NA	NA	NA	FALSE
255.12	Hyperaldosteronism	endocrine/metabolic	-0.00379756	0.072731	0.99621	0.863855	1.14884	0.958358	47882	248	47634	0.0051794	FALSE	NA	NA	NA	NA	NA	NA	NA	NA	NA	NA	NA	NA	NA	NA	NA	NA	NA	NA	NA	NA	NA	NA	NA	NA	NA	NA	NA	NA	NA	NA	NA	NA	NA
255.2	Adrenal hypofunction	endocrine/metabolic	0.0949248	0.104079	1.09958	0.896667	1.3484	0.361746	47826	118	47708	0.00246728	FALSE	NA	NA	NA	NA	NA	NA	NA	NA	NA	NA	NA	0.151824	0.278351	1.16395	0.674526	2.00851	0.585451	2164	14	2150	0.0064695	FALSE	0.0523175	0.152915	1.05371	0.780832	1.42195	0.732249	5966	44	5922	0.00737513	FALSE
255.21	Glucocorticoid deficiency	endocrine/metabolic	0.0480435	0.112069	1.04922	0.842307	1.30695	0.668144	47852	101	47751	0.00211067	FALSE	NA	NA	NA	NA	NA	NA	NA	NA	NA	NA	NA	0.151824	0.278351	1.16395	0.674526	2.00851	0.585451	2164	14	2150	0.0064695	FALSE	0.00283711	0.169315	1.00284	0.719628	1.39751	0.986631	5970	36	5934	0.00603015	FALSE
257	Testicular dysfunction	endocrine/metabolic	0.00787588	0.0264512	1.00791	0.956984	1.06154	0.765893	46922	1928	44994	0.0410895	FALSE	NA	NA	NA	NA	NA	NA	NA	NA	NA	NA	NA	-0.0271132	0.126506	0.973251	0.759522	1.24712	0.830295	2215	65	2150	0.0293454	FALSE	0.136681	0.111281	1.14646	0.921797	1.42588	0.219354	5941	85	5856	0.0143074	NA
257.1	Testicular hypofunction	endocrine/metabolic	0.0120388	0.0272298	1.01211	0.959511	1.0676	0.658404	47188	1814	45374	0.038442	FALSE	NA	NA	NA	NA	NA	NA	NA	NA	NA	NA	NA	-0.0271132	0.126506	0.973251	0.759522	1.24712	0.830295	2215	65	2150	0.0293454	FALSE	0.142849	0.113192	1.15356	0.924034	1.44009	0.206946	5950	82	5868	0.0137815	FALSE
258	Iatrogenic endocrine disorders	endocrine/metabolic	0.200012	0.206453	1.22142	0.814944	1.83063	0.332643	47928	30	47898	0.000625939	FALSE	NA	NA	NA	NA	NA	NA	NA	NA	NA	NA	NA	NA	NA	NA	NA	NA	NA	NA	NA	NA	NA	NA	NA	NA	NA	NA	NA	NA	NA	NA	NA	NA	FALSE
259	Other endocrine disorders	endocrine/metabolic	-0.137457	0.110502	0.871572	0.701847	1.08234	0.213525	47642	106	47536	0.00222493	FALSE	NA	NA	NA	NA	NA	NA	NA	NA	NA	NA	NA	0.173336	0.261276	1.18927	0.71265	1.98464	0.50706	2166	16	2150	0.00738689	FALSE	NA	NA	NA	NA	NA	NA	NA	NA	NA	NA	FALSE
259.1	Nonspecific abnormal results of other endocrine function study	endocrine/metabolic	-0.319128	0.241264	0.726782	0.452936	1.1662	0.185923	47870	22	47848	0.000459578	FALSE	NA	NA	NA	NA	NA	NA	NA	NA	NA	NA	NA	NA	NA	NA	NA	NA	NA	NA	NA	NA	NA	NA	NA	NA	NA	NA	NA	NA	NA	NA	NA	NA	FALSE
259.2	Carcinoid syndrome	endocrine/metabolic	-0.313507	0.224436	0.730879	0.470762	1.13472	0.162454	47936	25	47911	0.000521529	FALSE	NA	NA	NA	NA	NA	NA	NA	NA	NA	NA	NA	NA	NA	NA	NA	NA	NA	NA	NA	NA	NA	NA	NA	NA	NA	NA	NA	NA	NA	NA	NA	NA	FALSE
259.3	Delay in sexual development and puberty NEC	endocrine/metabolic	-0.12507	0.123341	0.882436	0.692936	1.12376	0.310575	47911	85	47826	0.00177412	FALSE	NA	NA	NA	NA	NA	NA	NA	NA	NA	NA	NA	NA	NA	NA	NA	NA	NA	NA	NA	NA	NA	NA	NA	NA	NA	NA	NA	NA	NA	NA	NA	NA	FALSE
260	Protein-calorie malnutrition	endocrine/metabolic	0.00637163	0.0299357	1.00639	0.949042	1.06721	0.831449	46440	1490	44950	0.0320844	FALSE	NA	NA	NA	NA	NA	NA	NA	NA	NA	NA	NA	0.164783	0.158431	1.17914	0.864381	1.60851	0.298296	1668	47	1621	0.0281775	FALSE	-0.0849027	0.0626923	0.918602	0.812386	1.0387	0.175648	5812	291	5521	0.0500688	FALSE
260.1	Cachexia	endocrine/metabolic	0.118476	0.103769	1.12578	0.918594	1.3797	0.253567	47682	120	47562	0.00251667	FALSE	NA	NA	NA	NA	NA	NA	NA	NA	NA	NA	NA	NA	NA	NA	NA	NA	NA	NA	NA	NA	NA	NA	0.23865	0.171772	1.26953	0.906629	1.7777	0.164728	5951	35	5916	0.00588136	NA
260.2	severe protein-calorie malnutrition	endocrine/metabolic	0.0137006	0.0701618	1.01379	0.883542	1.16325	0.84518	47519	261	47258	0.00549254	FALSE	NA	NA	NA	NA	NA	NA	NA	NA	NA	NA	NA	-0.495171	0.317376	0.609467	0.327186	1.13529	0.118712	1633	12	1621	0.00734844	FALSE	-0.0204019	0.113851	0.979805	0.783841	1.22476	0.857782	5953	81	5872	0.0136066	FALSE
260.3	Adult failure to thrive	endocrine/metabolic	0.0613374	0.0638649	1.06326	0.938157	1.20504	0.336842	47616	312	47304	0.00655242	FALSE	NA	NA	NA	NA	NA	NA	NA	NA	NA	NA	NA	0.402067	0.337389	1.49491	0.771658	2.89605	0.233377	1632	11	1621	0.0067402	FALSE	0.199713	0.155202	1.22105	0.900791	1.65518	0.198165	5942	44	5898	0.00740491	FALSE
260.6	Anorexia	endocrine/metabolic	0.0996619	0.0690634	1.1048	0.964927	1.26494	0.149007	47231	270	46961	0.00571658	FALSE	NA	NA	NA	NA	NA	NA	NA	NA	NA	NA	NA	-0.323756	0.176888	0.723427	0.511475	1.02321	0.0672072	1656	35	1621	0.0211353	FALSE	0.329623	0.138524	1.39044	1.05984	1.82418	0.0173343	5917	55	5862	0.00929525	NA
261	Vitamin deficiency	endocrine/metabolic	0.0136498	0.0123582	1.01374	0.989483	1.0386	0.269372	42955	11673	31282	0.27175	FALSE	-0.421698	0.164142	0.655932	0.475487	0.904855	0.0101959	2665	62	2603	0.0232645	FALSE	-0.00650137	0.0527416	0.99352	0.895946	1.10172	0.901895	2118	497	1621	0.234655	FALSE	0.0403715	0.055092	1.0412	0.934626	1.15992	0.46368	5760	381	5379	0.0661458	NA
261.1	Vitamin A deficiency	endocrine/metabolic	-0.0702877	0.2325	0.932126	0.590971	1.47022	0.762414	47914	24	47890	0.000500897	FALSE	NA	NA	NA	NA	NA	NA	NA	NA	NA	NA	NA	NA	NA	NA	NA	NA	NA	NA	NA	NA	NA	NA	NA	NA	NA	NA	NA	NA	NA	NA	NA	NA	FALSE
261.2	Vitamin B-complex deficiencies	endocrine/metabolic	0.0082437	0.0304691	1.00828	0.949827	1.07033	0.78673	46921	1425	45496	0.0303702	FALSE	NA	NA	NA	NA	NA	NA	NA	NA	NA	NA	NA	0.0139943	0.124451	1.01409	0.79459	1.29423	0.910468	1695	74	1621	0.0436578	FALSE	0.178603	0.16973	1.19555	0.857214	1.66741	0.292672	5965	36	5929	0.00603521	NA
261.4	Vitamin D deficiency	endocrine/metabolic	0.0138828	0.0128175	1.01398	0.988823	1.03978	0.278757	43253	10394	32859	0.240307	FALSE	-0.450342	0.177095	0.63741	0.450478	0.901914	0.0109923	2656	53	2603	0.0199548	FALSE	-0.0128771	0.0549539	0.987205	0.8864	1.09947	0.814732	2071	450	1621	0.217286	FALSE	0.0350759	0.0565881	1.0357	0.926968	1.15718	0.535359	5777	358	5419	0.0619699	FALSE
261.41	Rickets or osteomalacia	endocrine/metabolic	-0.131948	0.131981	0.876387	0.67663	1.13512	0.317431	47878	75	47803	0.00156648	FALSE	NA	NA	NA	NA	NA	NA	NA	NA	NA	NA	NA	NA	NA	NA	NA	NA	NA	NA	NA	NA	NA	NA	NA	NA	NA	NA	NA	NA	NA	NA	NA	NA	NA
262	Mineral deficiency NEC	endocrine/metabolic	-0.102977	0.0739701	0.902148	0.780392	1.0429	0.163878	47552	235	47317	0.00494196	FALSE	NA	NA	NA	NA	NA	NA	NA	NA	NA	NA	NA	0.188896	0.217657	1.20791	0.78843	1.85059	0.385471	1645	24	1621	0.0145897	FALSE	NA	NA	NA	NA	NA	NA	NA	NA	NA	NA	NA
263	Other nutritional deficiency	endocrine/metabolic	-0.0436452	0.0667494	0.957294	0.839899	1.0911	0.513198	47492	293	47199	0.00616946	FALSE	NA	NA	NA	NA	NA	NA	NA	NA	NA	NA	NA	NA	NA	NA	NA	NA	NA	NA	NA	NA	NA	NA	NA	NA	NA	NA	NA	NA	NA	NA	NA	NA	FALSE
264	Lack of normal physiological development	endocrine/metabolic	NA	NA	NA	NA	NA	NA	NA	NA	NA	#VALUE!	NA	NA	NA	NA	NA	NA	NA	NA	NA	NA	NA	NA	NA	NA	NA	NA	NA	NA	NA	NA	NA	NA	NA	-0.146886	0.076619	0.863392	0.743	1.00329	0.0552258	5873	221	5652	0.0376298	FALSE
264.1	Short stature	endocrine/metabolic	NA	NA	NA	NA	NA	NA	NA	NA	NA	#VALUE!	NA	NA	NA	NA	NA	NA	NA	NA	NA	NA	NA	NA	NA	NA	NA	NA	NA	NA	NA	NA	NA	NA	NA	-0.470849	0.156329	0.624472	0.459667	0.848365	0.0025961	5972	42	5930	0.00703282	FALSE
264.2	Failure to thrive (childhood)	endocrine/metabolic	NA	NA	NA	NA	NA	NA	NA	NA	NA	#VALUE!	NA	NA	NA	NA	NA	NA	NA	NA	NA	NA	NA	NA	NA	NA	NA	NA	NA	NA	NA	NA	NA	NA	NA	-0.24108	0.107978	0.785779	0.635898	0.970986	0.0255704	5940	106	5834	0.0178451	FALSE
264.3	Delayed milestones	endocrine/metabolic	NA	NA	NA	NA	NA	NA	NA	NA	NA	#VALUE!	NA	NA	NA	NA	NA	NA	NA	NA	NA	NA	NA	NA	NA	NA	NA	NA	NA	NA	NA	NA	NA	NA	NA	-0.155686	0.122548	0.855828	0.673087	1.08818	0.20394	5936	79	5857	0.0133086	NA
264.9	Lack of normal physiological development, unspecified	endocrine/metabolic	NA	NA	NA	NA	NA	NA	NA	NA	NA	#VALUE!	NA	NA	NA	NA	NA	NA	NA	NA	NA	NA	NA	NA	NA	NA	NA	NA	NA	NA	NA	NA	NA	NA	NA	0.0411871	0.12057	1.04205	0.822727	1.31983	0.732651	5934	72	5862	0.0121335	NA
269	Proteinuria	endocrine/metabolic	-0.0286156	0.028168	0.97179	0.919592	1.02695	0.309681	46532	1699	44833	0.0365125	FALSE	NA	NA	NA	NA	NA	NA	NA	NA	NA	NA	NA	-0.0234045	0.0905925	0.976867	0.81794	1.16667	0.796137	2301	134	2167	0.0582355	FALSE	-0.0555759	0.0834052	0.94594	0.803281	1.11393	0.505196	5890	155	5735	0.0263158	FALSE
270	Disorders of protein plasma/amino-acid transport and metabolism	endocrine/metabolic	0.0414222	0.0348687	1.04229	0.973439	1.11602	0.234854	46960	1096	45864	0.023339	FALSE	-0.118644	0.301817	0.888124	0.491543	1.60467	0.694245	2663	20	2643	0.00751033	FALSE	0.128531	0.195429	1.13716	0.775296	1.66791	0.510739	2195	28	2167	0.0127563	FALSE	0.23244	0.134166	1.26167	0.969936	1.64116	0.0831876	5925	58	5867	0.00978903	NA
270.2	Disorders of amino-acid metabolism	endocrine/metabolic	0.189892	0.0757942	1.20912	1.0422	1.40277	0.0122325	47503	231	47272	0.00486285	FALSE	NA	NA	NA	NA	NA	NA	NA	NA	NA	NA	NA	NA	NA	NA	NA	NA	NA	NA	NA	NA	NA	NA	NA	NA	NA	NA	NA	NA	NA	NA	NA	NA	NA
270.21	Disorders of urea cycle metabolism	endocrine/metabolic	-0.313843	0.216182	0.730634	0.47828	1.11614	0.14657	47881	28	47853	0.000584783	FALSE	NA	NA	NA	NA	NA	NA	NA	NA	NA	NA	NA	NA	NA	NA	NA	NA	NA	NA	NA	NA	NA	NA	NA	NA	NA	NA	NA	NA	NA	NA	NA	NA	FALSE
270.3	Disorders of plasma protein metabolism	endocrine/metabolic	0.00859006	0.039583	1.00863	0.933334	1.08999	0.828197	47413	845	46568	0.0178221	FALSE	NA	NA	NA	NA	NA	NA	NA	NA	NA	NA	NA	0.203297	0.208867	1.22544	0.813767	1.84536	0.330387	2192	25	2167	0.0114051	FALSE	0.259449	0.14207	1.29622	0.981172	1.71242	0.0678191	5934	52	5882	0.00876306	NA
270.31	Polyclonal hypergammaglobulinemia	endocrine/metabolic	0.0912175	0.202481	1.09551	0.736647	1.62919	0.652351	47905	32	47873	0.000667989	FALSE	NA	NA	NA	NA	NA	NA	NA	NA	NA	NA	NA	NA	NA	NA	NA	NA	NA	NA	NA	NA	NA	NA	NA	NA	NA	NA	NA	NA	NA	NA	NA	NA	FALSE
270.32	Paraproteinemia	endocrine/metabolic	0.00271586	0.0430722	1.00272	0.921543	1.09105	0.949724	47769	713	47056	0.014926	FALSE	NA	NA	NA	NA	NA	NA	NA	NA	NA	NA	NA	0.156244	0.228428	1.16911	0.747161	1.82935	0.493977	2188	21	2167	0.00959781	FALSE	0.315029	0.184961	1.3703	0.953615	1.96905	0.0885276	5974	31	5943	0.00518915	FALSE
270.33	Amyloidosis	endocrine/metabolic	0.0486955	0.147797	1.0499	0.785852	1.40267	0.741796	47896	56	47840	0.0011692	FALSE	NA	NA	NA	NA	NA	NA	NA	NA	NA	NA	NA	NA	NA	NA	NA	NA	NA	NA	NA	NA	NA	NA	NA	NA	NA	NA	NA	NA	NA	NA	NA	NA	FALSE
270.38	Other specified disorders of plasma protein metabolism	endocrine/metabolic	0.0803742	0.118297	1.08369	0.859429	1.36648	0.496866	47601	92	47509	0.00193273	FALSE	NA	NA	NA	NA	NA	NA	NA	NA	NA	NA	NA	NA	NA	NA	NA	NA	NA	NA	NA	NA	NA	NA	NA	NA	NA	NA	NA	NA	NA	NA	NA	NA	FALSE
271	Disorders of carbohydrate transport and metabolism	endocrine/metabolic	0.0154263	0.0287509	1.01555	0.959901	1.07442	0.591578	46158	1634	44524	0.0354001	FALSE	NA	NA	NA	NA	NA	NA	NA	NA	NA	NA	NA	-0.016384	0.0676965	0.98375	0.86151	1.12333	0.808764	2299	255	2044	0.110918	FALSE	NA	NA	NA	NA	NA	NA	NA	NA	NA	NA	FALSE
271.3	Intestinal disaccharidase deficiencies and disaccharide malabsorption	endocrine/metabolic	0.00730605	0.0291952	1.00733	0.951309	1.06666	0.802395	46237	1582	44655	0.034215	FALSE	NA	NA	NA	NA	NA	NA	NA	NA	NA	NA	NA	-0.016384	0.0676965	0.98375	0.86151	1.12333	0.808764	2299	255	2044	0.110918	FALSE	NA	NA	NA	NA	NA	NA	NA	NA	NA	NA	FALSE
271.9	Other disorders of carbohydrate transport and metabolism	endocrine/metabolic	0.226877	0.157003	1.25468	0.922333	1.70677	0.148445	47865	53	47812	0.00110728	FALSE	NA	NA	NA	NA	NA	NA	NA	NA	NA	NA	NA	NA	NA	NA	NA	NA	NA	NA	NA	NA	NA	NA	NA	NA	NA	NA	NA	NA	NA	NA	NA	NA	NA
272	Disorders of lipoid metabolism	endocrine/metabolic	-0.0280325	0.01245	0.972357	0.948916	0.996376	0.0243471	44602	31538	13064	0.707098	FALSE	0.0606767	0.0683359	1.06256	0.929358	1.21484	0.374585	2683	484	2199	0.180395	FALSE	0.0428612	0.0464242	1.04379	0.95301	1.14322	0.355876	2246	829	1417	0.369101	FALSE	-0.028945	0.0391096	0.97147	0.899785	1.04887	0.459239	5611	1076	4535	0.191766	FALSE
272.1	Hyperlipidemia	endocrine/metabolic	-0.027789	0.0124412	0.972594	0.949164	0.996601	0.0255074	44597	31509	13088	0.706527	FALSE	0.061824	0.0684045	1.06378	0.930299	1.2164	0.366102	2681	482	2199	0.179784	FALSE	0.0445349	0.0465822	1.04554	0.95431	1.14549	0.339047	2238	821	1417	0.366845	FALSE	-0.0298016	0.0392063	0.970638	0.898844	1.04817	0.447182	5615	1067	4548	0.190027	NA
272.11	Hypercholesterolemia	endocrine/metabolic	-0.00801098	0.0156542	0.992021	0.962046	1.02293	0.608828	44595	6273	38322	0.140666	FALSE	0.0702051	0.070468	1.07273	0.934342	1.23161	0.31912	2648	449	2199	0.169562	FALSE	0.082328	0.0725809	1.08581	0.94183	1.25181	0.256672	1665	248	1417	0.148949	FALSE	0.0457985	0.0708948	1.04686	0.911052	1.20292	0.518275	5839	239	5600	0.0409317	NA
272.12	Hyperglyceridemia	endocrine/metabolic	0.0292499	0.0345689	1.02968	0.962227	1.10187	0.397478	46823	1102	45721	0.0235354	FALSE	NA	NA	NA	NA	NA	NA	NA	NA	NA	NA	NA	0.110627	0.136947	1.11698	0.854031	1.46089	0.419199	1476	59	1417	0.0399729	FALSE	NA	NA	NA	NA	NA	NA	NA	NA	NA	NA	NA
272.13	Mixed hyperlipidemia	endocrine/metabolic	-0.0392677	0.0142074	0.961493	0.935088	0.988644	0.00571172	44092	7872	36220	0.178536	FALSE	NA	NA	NA	NA	NA	NA	NA	NA	NA	NA	NA	0.0319173	0.0902002	1.03243	0.86513	1.23209	0.723452	1568	151	1417	0.096301	FALSE	-0.0101683	0.0499478	0.989883	0.897568	1.09169	0.838683	5767	530	5237	0.0919022	NA
272.9	Unspecified disorder of lipoid metabolism	endocrine/metabolic	-0.038209	0.0832816	0.962512	0.817552	1.13317	0.646383	47323	186	47137	0.00393044	FALSE	NA	NA	NA	NA	NA	NA	NA	NA	NA	NA	NA	-0.296012	0.223094	0.743779	0.480333	1.15172	0.184559	1440	23	1417	0.0159722	FALSE	NA	NA	NA	NA	NA	NA	NA	NA	NA	NA	FALSE
274	Gout and other crystal arthropathies	endocrine/metabolic	0.00444784	0.0163561	1.00446	0.972768	1.03718	0.78567	46320	5618	40702	0.121287	FALSE	-0.205622	0.151556	0.814141	0.604912	1.09574	0.174864	2683	76	2607	0.0283265	FALSE	0.0185504	0.108657	1.01872	0.823315	1.26051	0.86444	2363	97	2266	0.0410495	FALSE	0.085463	0.0708292	1.08922	0.948036	1.25143	0.227584	5884	241	5643	0.0409585	NA
274.1	Gout	endocrine/metabolic	-0.00321952	0.0165853	0.996786	0.964904	1.02972	0.846083	46442	5439	41003	0.117114	FALSE	-0.232747	0.152609	0.792354	0.587511	1.06862	0.12723	2682	75	2607	0.0279642	FALSE	0.0161611	0.10916	1.01629	0.820541	1.25874	0.882303	2362	96	2266	0.0406435	FALSE	0.0799841	0.0709593	1.08327	0.942616	1.24491	0.259665	5891	239	5652	0.0405704	FALSE
274.11	Gouty arthropathy	endocrine/metabolic	-0.0334703	0.0320727	0.967084	0.908162	1.02983	0.296682	46701	1292	45409	0.0276654	FALSE	NA	NA	NA	NA	NA	NA	NA	NA	NA	NA	NA	-0.0788522	0.166754	0.924176	0.666516	1.28144	0.636309	2304	38	2266	0.0164931	FALSE	0.148254	0.106924	1.15981	0.940524	1.43022	0.165584	5928	97	5831	0.016363	NA
274.2	Crystal arthropathies	endocrine/metabolic	0.195698	0.0672919	1.21616	1.06589	1.38762	0.00363525	47600	284	47316	0.00596639	FALSE	NA	NA	NA	NA	NA	NA	NA	NA	NA	NA	NA	NA	NA	NA	NA	NA	NA	NA	NA	NA	NA	NA	NA	NA	NA	NA	NA	NA	NA	NA	NA	NA	NA
274.21	Chondrocalcinosis	endocrine/metabolic	0.225797	0.0787246	1.25332	1.07411	1.46243	0.00412827	47700	207	47493	0.00433962	FALSE	NA	NA	NA	NA	NA	NA	NA	NA	NA	NA	NA	NA	NA	NA	NA	NA	NA	NA	NA	NA	NA	NA	NA	NA	NA	NA	NA	NA	NA	NA	NA	NA	FALSE
275	Disorders of mineral metabolism	endocrine/metabolic	-0.0317055	0.0230948	0.968792	0.925916	1.01365	0.169802	45751	2583	43168	0.0564578	FALSE	-0.114228	0.217961	0.892055	0.581915	1.36749	0.600228	2683	37	2646	0.0137905	FALSE	0.0507339	0.115214	1.05204	0.839384	1.31858	0.659689	2349	81	2268	0.0344828	FALSE	-0.0533447	0.0716783	0.948053	0.823794	1.09105	0.456741	5761	247	5514	0.0428745	FALSE
275.1	Disorders of iron metabolism	hematopoietic	0.018204	0.104856	1.01837	0.829183	1.25072	0.862173	47780	118	47662	0.00246965	FALSE	NA	NA	NA	NA	NA	NA	NA	NA	NA	NA	NA	NA	NA	NA	NA	NA	NA	NA	NA	NA	NA	NA	-0.0938162	0.179221	0.91045	0.640767	1.29364	0.60065	5980	32	5948	0.00535117	FALSE
275.3	Disorders of magnesium metabolism	endocrine/metabolic	-0.0601256	0.0378124	0.941646	0.874382	1.01408	0.111811	46777	922	45855	0.0197105	FALSE	NA	NA	NA	NA	NA	NA	NA	NA	NA	NA	NA	-0.338064	0.310869	0.71315	0.387761	1.31159	0.276824	2278	10	2268	0.00438982	FALSE	0.109797	0.125392	1.11605	0.872867	1.42699	0.381234	5911	67	5844	0.0113348	NA
275.5	Disorders of calcium/phosphorus metabolism	endocrine/metabolic	0.0181258	0.0384471	1.01829	0.944376	1.09799	0.637321	46869	893	45976	0.0190531	FALSE	-0.0257789	0.247474	0.974551	0.599998	1.58292	0.917036	2674	28	2646	0.0104712	FALSE	0.0230946	0.18414	1.02336	0.713323	1.46816	0.900192	2299	31	2268	0.0134841	FALSE	-0.121199	0.100554	0.885858	0.727395	1.07884	0.228085	5866	121	5745	0.0206273	NA
275.51	Hypocalcemia	endocrine/metabolic	-0.0356	0.0756002	0.965026	0.832122	1.11916	0.637713	47544	229	47315	0.00481659	FALSE	NA	NA	NA	NA	NA	NA	NA	NA	NA	NA	NA	-0.349159	0.265148	0.705281	0.419434	1.18594	0.187891	2282	14	2268	0.00613497	FALSE	-0.0677931	0.158264	0.934454	0.685237	1.27431	0.668393	5919	47	5872	0.00794053	NA
275.53	Disorders of phosphorus metabolism	endocrine/metabolic	0.0203052	0.0502288	1.02051	0.924832	1.12609	0.686026	47259	518	46741	0.0109609	FALSE	NA	NA	NA	NA	NA	NA	NA	NA	NA	NA	NA	0.123936	0.247186	1.13194	0.697294	1.83752	0.616099	2286	18	2268	0.00787402	FALSE	-0.309196	0.117837	0.734037	0.582656	0.924747	0.00869239	5928	85	5843	0.0143387	FALSE
275.6	Hypercalcemia	endocrine/metabolic	0.0117216	0.0451278	1.01179	0.926141	1.10536	0.795062	47339	647	46692	0.0136674	FALSE	NA	NA	NA	NA	NA	NA	NA	NA	NA	NA	NA	0.068481	0.160275	1.07088	0.782189	1.46612	0.669182	2311	43	2268	0.0186067	FALSE	0.0338324	0.151857	1.03441	0.768122	1.39302	0.823698	5968	46	5922	0.00770777	NA
276	Disorders of fluid, electrolyte, and acid-base balance	endocrine/metabolic	-0.00209263	0.0141088	0.99791	0.970692	1.02589	0.88209	42531	8290	34241	0.194917	FALSE	-0.0401828	0.103773	0.960614	0.783819	1.17729	0.698594	2666	178	2488	0.0667667	FALSE	0.00367822	0.0786614	1.00368	0.860279	1.171	0.962704	2208	194	2014	0.0878623	FALSE	-0.0434284	0.0401493	0.957501	0.885041	1.03589	0.279398	5368	1080	4288	0.201192	FALSE
276.1	Electrolyte imbalance	endocrine/metabolic	-0.0152329	0.0157127	0.984883	0.955014	1.01569	0.332314	43603	6209	37394	0.142398	FALSE	-0.102289	0.125329	0.902769	0.706145	1.15414	0.414407	2604	116	2488	0.0445469	FALSE	0.009938	0.0815341	1.00999	0.860821	1.185	0.902988	2195	181	2014	0.0824601	FALSE	-0.0412155	0.045996	0.959622	0.876895	1.05015	0.370217	5545	738	4807	0.133093	NA
276.11	Hyperosmolality and/or hypernatremia	endocrine/metabolic	0.105025	0.0824886	1.11074	0.944922	1.30565	0.202946	47473	192	47281	0.0040444	FALSE	-0.00238486	0.266783	0.997618	0.59139	1.68288	0.992868	2513	25	2488	0.00994827	FALSE	NA	NA	NA	NA	NA	NA	NA	NA	NA	NA	NA	-0.238572	0.136906	0.787752	0.602355	1.03021	0.081405	5943	57	5886	0.00959112	NA
276.12	Hyposmolality and/or hyponatremia	endocrine/metabolic	0.0308654	0.0349637	1.03135	0.963037	1.1045	0.377353	46234	1077	45157	0.0232945	FALSE	-0.212761	0.2164	0.808349	0.528927	1.23538	0.325516	2524	36	2488	0.0142631	FALSE	NA	NA	NA	NA	NA	NA	NA	NA	NA	NA	NA	-0.06018	0.0754686	0.941595	0.812127	1.0917	0.425209	5815	194	5621	0.033362	NA
276.13	Hyperpotassemia	endocrine/metabolic	-0.0443041	0.0284541	0.956663	0.90477	1.01153	0.119462	46328	1662	44666	0.0358746	FALSE	-0.0684855	0.240048	0.933807	0.583344	1.49482	0.775415	2520	32	2488	0.0126984	FALSE	0.00537772	0.103362	1.00539	0.821016	1.23117	0.958506	2121	107	2014	0.0504479	FALSE	-0.110076	0.0665547	0.895766	0.786216	1.02058	0.0981441	5778	292	5486	0.0505365	NA
276.14	Hypopotassemia	endocrine/metabolic	-0.0380549	0.0203006	0.96266	0.925109	1.00174	0.0608518	44786	3414	41372	0.0762292	FALSE	-0.0382229	0.188425	0.962498	0.665288	1.39249	0.839248	2536	48	2488	0.0189274	FALSE	0.0910484	0.13273	1.09532	0.844423	1.42077	0.492733	2080	66	2014	0.0317308	FALSE	-0.0429607	0.0636755	0.957949	0.845553	1.08529	0.499878	5711	326	5385	0.0570828	NA
276.4	Acid-base balance disorder	endocrine/metabolic	-0.0528484	0.0300573	0.948524	0.894258	1.00608	0.0787043	46254	1480	44774	0.0319972	FALSE	-0.0580176	0.233817	0.943633	0.596725	1.49222	0.804032	2519	31	2488	0.0123065	FALSE	0.464628	0.262051	1.59142	0.952189	2.65979	0.0762213	2033	19	2014	0.00934579	FALSE	-0.103496	0.0698655	0.90168	0.786288	1.03401	0.13851	5768	256	5512	0.0443828	FALSE
276.41	Acidosis	endocrine/metabolic	-0.0564743	0.0326411	0.945091	0.886521	1.00753	0.0836023	46404	1250	45154	0.0269373	FALSE	-0.0580176	0.233817	0.943633	0.596725	1.49222	0.804032	2519	31	2488	0.0123065	FALSE	0.335519	0.269297	1.39867	0.825056	2.37107	0.2128	2032	18	2014	0.00885827	FALSE	-0.0613794	0.0729333	0.940466	0.815194	1.08499	0.400022	5777	231	5546	0.0399862	NA
276.42	Alkalosis	endocrine/metabolic	0.0203007	0.0953231	1.02051	0.846595	1.23015	0.831353	47532	140	47392	0.00294538	FALSE	NA	NA	NA	NA	NA	NA	NA	NA	NA	NA	NA	NA	NA	NA	NA	NA	NA	NA	NA	NA	NA	NA	NA	NA	NA	NA	NA	NA	NA	NA	NA	NA	NA
276.5	Hypovolemia	endocrine/metabolic	0.0199704	0.023919	1.02017	0.973448	1.06914	0.403763	44084	2412	41672	0.0547137	FALSE	-0.0699913	0.153127	0.932402	0.690652	1.25877	0.647613	2564	76	2488	0.0296412	FALSE	0.0329594	0.310402	1.03351	0.562464	1.89904	0.915437	2025	11	2014	0.0054321	FALSE	-0.03691	0.054569	0.963763	0.866005	1.07256	0.498792	5479	460	5019	0.0839569	FALSE
276.6	Fluid overload	endocrine/metabolic	0.0256958	0.0505996	1.02603	0.929155	1.133	0.611575	47184	509	46675	0.0107876	FALSE	0.261477	0.217614	1.29885	0.847854	1.98973	0.229533	2526	38	2488	0.0150435	FALSE	-0.289818	0.305456	0.7484	0.411267	1.36189	0.342721	2025	11	2014	0.0054321	FALSE	-0.0457447	0.079138	0.955286	0.818031	1.11557	0.563239	5893	195	5698	0.0330901	FALSE
277	Other disorders of metabolism	endocrine/metabolic	0.0848095	0.0510671	1.08851	0.984834	1.2031	0.0967642	47161	499	46662	0.0105808	FALSE	-0.234017	0.297366	0.791348	0.441819	1.4174	0.431302	2676	21	2655	0.00784753	FALSE	-0.0202237	0.0983648	0.979979	0.808141	1.18836	0.837104	2277	114	2163	0.0500659	FALSE	-0.141045	0.16726	0.86845	0.625706	1.20537	0.39908	5929	37	5892	0.00624051	FALSE
277.4	Disorders of bilirubin excretion	endocrine/metabolic	0.131012	0.092593	1.13998	0.950782	1.36683	0.157091	47579	152	47427	0.00319469	FALSE	NA	NA	NA	NA	NA	NA	NA	NA	NA	NA	NA	0.438137	0.306813	1.54982	0.849408	2.82777	0.153284	2175	12	2163	0.00551724	FALSE	NA	NA	NA	NA	NA	NA	NA	NA	NA	NA	NA
277.5	Other disorders of lipoid metabolism	endocrine/metabolic	-0.0174703	0.0450585	0.982681	0.899618	1.07341	0.698219	46882	646	46236	0.0137793	FALSE	NA	NA	NA	NA	NA	NA	NA	NA	NA	NA	NA	0.113994	0.294767	1.12075	0.628921	1.99718	0.698958	2176	13	2163	0.00597426	FALSE	NA	NA	NA	NA	NA	NA	NA	NA	NA	NA	NA
277.51	Lipoprotein disorders	endocrine/metabolic	-0.058475	0.112278	0.943202	0.756889	1.17538	0.602501	47752	101	47651	0.00211509	FALSE	NA	NA	NA	NA	NA	NA	NA	NA	NA	NA	NA	0.113994	0.294767	1.12075	0.628921	1.99718	0.698958	2176	13	2163	0.00597426	FALSE	NA	NA	NA	NA	NA	NA	NA	NA	NA	NA	NA
277.6	Other deficiencies of circulating enzymes	endocrine/metabolic	0.365793	0.227819	1.44166	0.92244	2.25313	0.108356	47893	26	47867	0.000542877	FALSE	NA	NA	NA	NA	NA	NA	NA	NA	NA	NA	NA	NA	NA	NA	NA	NA	NA	NA	NA	NA	NA	NA	NA	NA	NA	NA	NA	NA	NA	NA	NA	NA	FALSE
277.7	Dysmetabolic syndrome X	endocrine/metabolic	-0.0188984	0.0565948	0.981279	0.87825	1.09639	0.738437	47558	406	47152	0.00853694	FALSE	NA	NA	NA	NA	NA	NA	NA	NA	NA	NA	NA	0.207603	0.307019	1.23072	0.67425	2.24647	0.49892	2174	11	2163	0.0050598	FALSE	NA	NA	NA	NA	NA	NA	NA	NA	NA	NA	FALSE
278	Overweight, obesity and other hyperalimentation	endocrine/metabolic	-0.00225765	0.0108782	0.997745	0.976697	1.01925	0.835588	43696	21386	22310	0.489427	FALSE	0.0122112	0.094793	1.01229	0.840647	1.21897	0.8975	2683	211	2472	0.0786433	FALSE	0.0894821	0.0557488	1.09361	0.980409	1.21988	0.108473	2121	419	1702	0.197548	FALSE	-0.0285476	0.0476619	0.971856	0.885179	1.06702	0.549199	5565	510	5055	0.0916442	NA
278.1	Obesity	endocrine/metabolic	0.00129097	0.010926	1.00129	0.980077	1.02297	0.905944	44211	19143	25068	0.432992	FALSE	0.0122112	0.094793	1.01229	0.840647	1.21897	0.8975	2683	211	2472	0.0786433	FALSE	0.0605659	0.0619977	1.06244	0.940871	1.19971	0.328616	2025	323	1702	0.159506	FALSE	-0.0280417	0.0505517	0.972348	0.880625	1.07362	0.579091	5655	444	5211	0.0785146	NA
278.11	Morbid obesity	endocrine/metabolic	-0.00580314	0.0172183	0.994214	0.961221	1.02834	0.736092	45956	4930	41026	0.107277	FALSE	NA	NA	NA	NA	NA	NA	NA	NA	NA	NA	NA	0.0988325	0.0927955	1.10388	0.920308	1.32407	0.28685	1832	130	1702	0.0709607	FALSE	-0.0814018	0.0791732	0.921823	0.789322	1.07657	0.30388	5840	169	5671	0.0289384	FALSE
278.3	Localized adiposity	endocrine/metabolic	-0.0226945	0.194651	0.977561	0.667504	1.43164	0.907184	47853	34	47819	0.000710509	FALSE	NA	NA	NA	NA	NA	NA	NA	NA	NA	NA	NA	NA	NA	NA	NA	NA	NA	NA	NA	NA	NA	NA	NA	NA	NA	NA	NA	NA	NA	NA	NA	NA	NA
278.4	Abnormal weight gain	endocrine/metabolic	-0.0888658	0.0807589	0.914968	0.781021	1.07189	0.271165	47163	197	46966	0.004177	FALSE	NA	NA	NA	NA	NA	NA	NA	NA	NA	NA	NA	-0.194892	0.26046	0.822924	0.493914	1.3711	0.454304	1719	17	1702	0.00988947	FALSE	0.0145197	0.13866	1.01463	0.773172	1.33148	0.916602	5898	52	5846	0.00881655	NA
279	Disorders involving the immune mechanism	endocrine/metabolic	0.150259	0.101121	1.16213	0.953191	1.41688	0.1373	47773	126	47647	0.00263747	FALSE	NA	NA	NA	NA	NA	NA	NA	NA	NA	NA	NA	0.0252372	0.294204	1.02556	0.576141	1.82554	0.93164	2114	12	2102	0.00567644	FALSE	0.0370029	0.104136	1.0377	0.846112	1.27266	0.722341	5778	100	5678	0.017307	NA
279.1	Immunity deficiency	endocrine/metabolic	0.214233	0.141086	1.23891	0.939605	1.63356	0.128899	47857	64	47793	0.00133732	FALSE	NA	NA	NA	NA	NA	NA	NA	NA	NA	NA	NA	-0.0131528	0.319633	0.986933	0.527485	1.84657	0.967176	2112	10	2102	0.00473485	FALSE	0.0351078	0.10738	1.03573	0.839157	1.27835	0.743707	5795	94	5701	0.0162209	FALSE
279.11	Deficiency of humoral immunity	endocrine/metabolic	0.210091	0.192488	1.23379	0.846043	1.79924	0.275075	47927	35	47892	0.000730277	FALSE	NA	NA	NA	NA	NA	NA	NA	NA	NA	NA	NA	NA	NA	NA	NA	NA	NA	NA	NA	NA	NA	NA	NA	NA	NA	NA	NA	NA	NA	NA	NA	NA	NA
279.7	Other immunological findings	endocrine/metabolic	-0.0403504	0.0735177	0.960453	0.831566	1.10932	0.583106	47437	240	47197	0.00505934	FALSE	NA	NA	NA	NA	NA	NA	NA	NA	NA	NA	NA	0.0223288	0.0762851	1.02258	0.880566	1.1875	0.76975	2301	199	2102	0.0864841	FALSE	NA	NA	NA	NA	NA	NA	NA	NA	NA	NA	FALSE
279.8	Other specified disorders involving the immune mechanism	endocrine/metabolic	-0.200976	0.21861	0.817932	0.532884	1.25546	0.357921	47934	27	47907	0.000563275	FALSE	NA	NA	NA	NA	NA	NA	NA	NA	NA	NA	NA	NA	NA	NA	NA	NA	NA	NA	NA	NA	NA	NA	NA	NA	NA	NA	NA	NA	NA	NA	NA	NA	NA
280	Iron deficiency anemias	hematopoietic	-0.0106287	0.0188857	0.989428	0.953473	1.02674	0.573576	45454	4087	41367	0.0899151	FALSE	-0.221712	0.125782	0.801146	0.6261	1.02513	0.0779569	2387	113	2274	0.0473398	FALSE	-0.0105487	0.09729	0.989507	0.817719	1.19738	0.913659	1752	130	1622	0.0742009	FALSE	-0.095572	0.0720761	0.908853	0.789117	1.04676	0.184844	5775	221	5554	0.0382684	FALSE
280.1	Iron deficiency anemias, unspecified or not due to blood loss	hematopoietic	-0.00467508	0.019532	0.995336	0.957952	1.03418	0.81083	45604	3790	41814	0.0831067	FALSE	-0.223563	0.127483	0.799664	0.622862	1.02665	0.0794874	2383	109	2274	0.0457407	FALSE	0.0172449	0.106911	1.01739	0.825059	1.25457	0.871855	1729	107	1622	0.0618855	FALSE	-0.131969	0.0792248	0.876368	0.750325	1.02359	0.0957628	5817	177	5640	0.0304281	NA
280.2	Iron deficiency anemia secondary to blood loss (chronic)	hematopoietic	-0.00956398	0.0495522	0.990482	0.898808	1.09151	0.846952	47080	529	46551	0.0112362	FALSE	NA	NA	NA	NA	NA	NA	NA	NA	NA	NA	NA	-0.257636	0.161203	0.772876	0.563497	1.06005	0.109995	1666	44	1622	0.0264106	FALSE	0.147259	0.13746	1.15865	0.885004	1.51692	0.284042	5924	56	5868	0.00945307	NA
281	Other deficiency anemia	hematopoietic	0.0394801	0.0302304	1.04027	0.980423	1.10377	0.191561	46569	1463	45106	0.0314157	FALSE	NA	NA	NA	NA	NA	NA	NA	NA	NA	NA	NA	-0.465786	0.20401	0.627642	0.42078	0.9362	0.0224215	1647	25	1622	0.0151791	FALSE	0.0259771	0.161722	1.02632	0.747517	1.4091	0.872387	5942	41	5901	0.00690003	FALSE
281.1	Megaloblastic anemia	hematopoietic	0.0274869	0.0346364	1.02787	0.960405	1.10007	0.427438	47094	1104	45990	0.0234425	FALSE	NA	NA	NA	NA	NA	NA	NA	NA	NA	NA	NA	-0.42608	0.268735	0.653064	0.38566	1.10588	0.112852	1636	14	1622	0.00855746	FALSE	NA	NA	NA	NA	NA	NA	NA	NA	NA	NA	FALSE
281.11	Pernicious anemia	hematopoietic	0.0561366	0.128476	1.05774	0.822278	1.36063	0.662153	47873	76	47797	0.00158753	FALSE	NA	NA	NA	NA	NA	NA	NA	NA	NA	NA	NA	NA	NA	NA	NA	NA	NA	NA	NA	NA	NA	NA	NA	NA	NA	NA	NA	NA	NA	NA	NA	NA	NA
281.12	Other vitamin B12 deficiency anemia	hematopoietic	0.0594371	0.0381347	1.06124	0.98481	1.1436	0.119089	47259	906	46353	0.019171	FALSE	NA	NA	NA	NA	NA	NA	NA	NA	NA	NA	NA	NA	NA	NA	NA	NA	NA	NA	NA	NA	NA	NA	NA	NA	NA	NA	NA	NA	NA	NA	NA	NA	NA
281.13	Folate-deficiency anemia	hematopoietic	-0.14816	0.0954509	0.862293	0.715164	1.03969	0.120611	47761	146	47615	0.00305689	FALSE	NA	NA	NA	NA	NA	NA	NA	NA	NA	NA	NA	NA	NA	NA	NA	NA	NA	NA	NA	NA	NA	NA	NA	NA	NA	NA	NA	NA	NA	NA	NA	NA	NA
281.9	Deficiency anemias	hematopoietic	0.0969802	0.0627982	1.10184	0.974233	1.24616	0.122512	47309	330	46979	0.00697542	FALSE	NA	NA	NA	NA	NA	NA	NA	NA	NA	NA	NA	-0.390337	0.322228	0.676829	0.359909	1.27281	0.225754	1632	10	1622	0.00612745	FALSE	NA	NA	NA	NA	NA	NA	NA	NA	NA	NA	NA
282	Hereditary hemolytic anemias	hematopoietic	0.0210492	0.0354027	1.02127	0.95281	1.09465	0.552135	47330	1084	46246	0.022903	FALSE	-0.0746523	0.105952	0.928066	0.754033	1.14227	0.48107	2442	168	2274	0.0687961	FALSE	-0.0152144	0.212667	0.984901	0.649182	1.49423	0.942967	1647	25	1622	0.0151791	FALSE	0.0798221	0.0775809	1.08309	0.930311	1.26097	0.303532	5896	170	5726	0.0288331	NA
282.5	Sickle cell anemia	hematopoietic	0.0368156	0.0529534	1.0375	0.93522	1.15097	0.486902	47724	481	47243	0.0100788	FALSE	-0.0585781	0.11399	0.943105	0.754275	1.17921	0.607329	2417	143	2274	0.0591643	FALSE	-0.0986643	0.287348	0.906047	0.515888	1.59128	0.731326	1637	15	1622	0.0091631	FALSE	0.0675425	0.0827924	1.06988	0.909618	1.25837	0.414611	5946	149	5797	0.0250589	FALSE
282.8	Other hemoglobinopathies	hematopoietic	0.0362116	0.0605882	1.03688	0.920773	1.16762	0.550062	47674	364	47310	0.00763519	FALSE	-0.159798	0.25391	0.852316	0.518165	1.40195	0.529121	2302	28	2274	0.0121633	FALSE	NA	NA	NA	NA	NA	NA	NA	NA	NA	NA	NA	NA	NA	NA	NA	NA	NA	NA	NA	NA	NA	NA
282.9	Other hereditary hemolytic anemias	hematopoietic	-0.0232884	0.0686657	0.976981	0.853958	1.11773	0.734492	47775	283	47492	0.0059236	FALSE	NA	NA	NA	NA	NA	NA	NA	NA	NA	NA	NA	NA	NA	NA	NA	NA	NA	NA	NA	NA	NA	NA	-0.127488	0.14101	0.880304	0.667733	1.16055	0.36594	5903	51	5852	0.00863967	FALSE
283	Acquired hemolytic anemias	hematopoietic	0.0906364	0.127109	1.09487	0.853426	1.40462	0.475808	47849	79	47770	0.00165103	FALSE	NA	NA	NA	NA	NA	NA	NA	NA	NA	NA	NA	NA	NA	NA	NA	NA	NA	NA	NA	NA	NA	NA	0.171436	0.133001	1.18701	0.91462	1.54052	0.197404	5974	57	5917	0.00954135	NA
283.1	Autoimmune hemolytic anemias	hematopoietic	0.157381	0.239114	1.17044	0.732508	1.8702	0.510419	47938	23	47915	0.000479786	FALSE	NA	NA	NA	NA	NA	NA	NA	NA	NA	NA	NA	NA	NA	NA	NA	NA	NA	NA	NA	NA	NA	NA	NA	NA	NA	NA	NA	NA	NA	NA	NA	NA	FALSE
284	Aplastic anemia	hematopoietic	0.130707	0.0557128	1.13963	1.02174	1.27113	0.0189722	47519	422	47097	0.00888066	FALSE	NA	NA	NA	NA	NA	NA	NA	NA	NA	NA	NA	-0.234715	0.162863	0.790796	0.574688	1.08817	0.149534	1667	45	1622	0.0269946	FALSE	-0.052353	0.122199	0.948994	0.746871	1.20582	0.668342	5962	70	5892	0.011741	NA
284.1	Pancytopenia	hematopoietic	0.110522	0.059453	1.11686	0.994012	1.25489	0.0630309	47585	370	47215	0.00777556	FALSE	NA	NA	NA	NA	NA	NA	NA	NA	NA	NA	NA	-0.134485	0.170014	0.874166	0.626433	1.21987	0.428931	1664	42	1622	0.0252404	FALSE	-0.111499	0.135077	0.894492	0.686431	1.16562	0.409117	5970	57	5913	0.00954774	FALSE
285	Other anemias	hematopoietic	0.00901813	0.0131126	1.00906	0.983456	1.03533	0.491612	43401	10859	32542	0.250202	FALSE	0.16935	0.102367	1.18453	0.969196	1.44772	0.0980573	2463	189	2274	0.0767357	FALSE	-0.0855943	0.0573577	0.917967	0.820357	1.02719	0.135624	2056	434	1622	0.211089	FALSE	0.00330828	0.038293	1.00331	0.930767	1.08151	0.931153	5422	1084	4338	0.199926	NA
285.1	Acute posthemorrhagic anemia	hematopoietic	0.120057	0.0469158	1.12756	1.0285	1.23616	0.0104977	46761	594	46167	0.0127029	FALSE	NA	NA	NA	NA	NA	NA	NA	NA	NA	NA	NA	-0.0931498	0.268867	0.911057	0.537875	1.54315	0.729002	1638	16	1622	0.00976801	FALSE	-0.00716372	0.0636558	0.992862	0.876403	1.1248	0.910397	5790	283	5507	0.0488774	FALSE
285.2	Anemia of chronic disease	hematopoietic	0.0253061	0.0236806	1.02563	0.979113	1.07435	0.285231	46354	2485	43869	0.0536092	FALSE	NA	NA	NA	NA	NA	NA	NA	NA	NA	NA	NA	-0.00104956	0.129315	0.998951	0.775299	1.28712	0.993524	1690	68	1622	0.0402367	FALSE	-0.0224712	0.063704	0.977779	0.863008	1.10781	0.724281	5776	317	5459	0.0548823	NA
285.21	Anemia in chronic kidney disease	hematopoietic	0.0191487	0.0284506	1.01933	0.964048	1.07779	0.500915	47184	1677	45507	0.0355417	FALSE	NA	NA	NA	NA	NA	NA	NA	NA	NA	NA	NA	0.0548728	0.156909	1.05641	0.776725	1.43679	0.726556	1667	45	1622	0.0269946	FALSE	-0.0848457	0.0867841	0.918654	0.774961	1.08899	0.328241	5880	161	5719	0.027381	NA
285.22	Anemia in neoplastic disease	hematopoietic	0.178414	0.0810372	1.19532	1.01977	1.40109	0.0276915	47695	196	47499	0.00410945	FALSE	NA	NA	NA	NA	NA	NA	NA	NA	NA	NA	NA	NA	NA	NA	NA	NA	NA	NA	NA	NA	NA	NA	0.0859078	0.102269	1.08971	0.891777	1.33156	0.400897	5951	102	5849	0.01714	NA
286	Coagulation defects	hematopoietic	0.05271	0.0399589	1.05412	0.974716	1.14	0.187133	47004	822	46182	0.0174879	FALSE	NA	NA	NA	NA	NA	NA	NA	NA	NA	NA	NA	0.094843	0.162215	1.09949	0.800035	1.51102	0.558768	2211	40	2171	0.0180914	FALSE	-0.0783689	0.0696594	0.924623	0.806621	1.05989	0.260577	5748	234	5514	0.0407098	NA
286.1	Congenital coagulation defects	hematopoietic	0.276853	0.175612	1.31897	0.934871	1.86088	0.11491	47919	42	47877	0.000876479	FALSE	NA	NA	NA	NA	NA	NA	NA	NA	NA	NA	NA	NA	NA	NA	NA	NA	NA	NA	NA	NA	NA	NA	NA	NA	NA	NA	NA	NA	NA	NA	NA	NA	FALSE
286.12	Congenital deficiency of other clotting factors (including factor VII)	hematopoietic	0.191224	0.221802	1.21073	0.783873	1.87003	0.388612	47930	26	47904	0.000542458	FALSE	NA	NA	NA	NA	NA	NA	NA	NA	NA	NA	NA	NA	NA	NA	NA	NA	NA	NA	NA	NA	NA	NA	NA	NA	NA	NA	NA	NA	NA	NA	NA	NA	FALSE
286.2	Encounter for long-term (current) use of anticoagulants	hematopoietic	0.0687432	0.0239408	1.07116	1.02206	1.12262	0.00408684	47145	2380	44765	0.0504826	FALSE	NA	NA	NA	NA	NA	NA	NA	NA	NA	NA	NA	0.120661	0.16183	1.12824	0.82158	1.54937	0.455907	2216	45	2171	0.0203069	FALSE	0.0295824	0.0674448	1.03002	0.902479	1.17559	0.660939	5865	270	5595	0.0460358	FALSE
286.5	Hemorrhagic disorder due to intrinsic circulating anticoagulants	hematopoietic	0.115682	0.156159	1.12264	0.826637	1.52463	0.458818	47893	55	47838	0.00114839	FALSE	NA	NA	NA	NA	NA	NA	NA	NA	NA	NA	NA	NA	NA	NA	NA	NA	NA	NA	NA	NA	NA	NA	NA	NA	NA	NA	NA	NA	NA	NA	NA	NA	NA
286.7	Other and unspecified coagulation defects	hematopoietic	0.0565561	0.0639816	1.05819	0.933469	1.19957	0.376727	47529	313	47216	0.00658545	FALSE	NA	NA	NA	NA	NA	NA	NA	NA	NA	NA	NA	NA	NA	NA	NA	NA	NA	NA	NA	NA	NA	NA	0.0449223	0.0903587	1.04595	0.876183	1.2486	0.619079	5802	128	5674	0.0220614	NA
286.8	Hypercoagulable state	hematopoietic	0.151942	0.0883367	1.16409	0.979025	1.38414	0.0854258	47820	168	47652	0.00351317	FALSE	NA	NA	NA	NA	NA	NA	NA	NA	NA	NA	NA	0.07974	0.258674	1.08301	0.652294	1.79812	0.757881	2187	16	2171	0.00731596	FALSE	NA	NA	NA	NA	NA	NA	NA	NA	NA	NA	FALSE
286.81	Primary hypercoagulable state	hematopoietic	0.166157	0.0924914	1.18076	0.984988	1.41544	0.0724207	47840	153	47687	0.00319816	FALSE	NA	NA	NA	NA	NA	NA	NA	NA	NA	NA	NA	0.07974	0.258674	1.08301	0.652294	1.79812	0.757881	2187	16	2171	0.00731596	FALSE	NA	NA	NA	NA	NA	NA	NA	NA	NA	NA	NA
286.9	Abnormal coagulation profile	hematopoietic	-0.0421059	0.0671427	0.958768	0.840544	1.09362	0.530587	47386	288	47098	0.00607774	FALSE	NA	NA	NA	NA	NA	NA	NA	NA	NA	NA	NA	0.441934	0.277682	1.55571	0.902738	2.681	0.111495	2187	16	2171	0.00731596	FALSE	-0.035442	0.151602	0.965179	0.717071	1.29913	0.815153	5927	48	5879	0.00809853	FALSE
287	Purpura and other hemorrhagic conditions	hematopoietic	0.0146147	0.0301287	1.01472	0.956535	1.07645	0.627623	46681	1461	45220	0.0312975	FALSE	-0.177318	0.217312	0.837513	0.547031	1.28225	0.414521	2673	37	2636	0.0138421	FALSE	-0.170786	0.127678	0.843002	0.656367	1.08271	0.181017	2236	65	2171	0.0290698	FALSE	-0.0890435	0.0769388	0.914806	0.786751	1.0637	0.247138	5841	187	5654	0.0320151	NA
287.3	Thrombocytopenia	hematopoietic	0.0253647	0.0305504	1.02569	0.966075	1.08898	0.406393	46762	1421	45341	0.0303879	FALSE	-0.123492	0.222986	0.883828	0.570898	1.36829	0.579707	2671	35	2636	0.0131037	FALSE	-0.195855	0.129629	0.822132	0.637674	1.05995	0.130817	2234	63	2171	0.0282005	FALSE	-0.0875774	0.078479	0.916148	0.78553	1.06848	0.26445	5850	180	5670	0.0307692	FALSE
287.31	Primary thrombocytopenia	hematopoietic	0.128595	0.107466	1.13723	0.921236	1.40386	0.23146	47852	113	47739	0.00236145	FALSE	NA	NA	NA	NA	NA	NA	NA	NA	NA	NA	NA	NA	NA	NA	NA	NA	NA	NA	NA	NA	NA	NA	NA	NA	NA	NA	NA	NA	NA	NA	NA	NA	NA
287.32	Secondary thrombocytopenia	hematopoietic	0.106269	0.0973311	1.11212	0.918972	1.34587	0.274906	47679	134	47545	0.00281046	FALSE	NA	NA	NA	NA	NA	NA	NA	NA	NA	NA	NA	NA	NA	NA	NA	NA	NA	NA	NA	NA	NA	NA	NA	NA	NA	NA	NA	NA	NA	NA	NA	NA	NA
287.4	Qualitative platelet defects	hematopoietic	-0.171537	0.194766	0.842369	0.575061	1.23393	0.378463	47901	34	47867	0.000709797	FALSE	NA	NA	NA	NA	NA	NA	NA	NA	NA	NA	NA	NA	NA	NA	NA	NA	NA	NA	NA	NA	NA	NA	NA	NA	NA	NA	NA	NA	NA	NA	NA	NA	NA
288	Diseases of white blood cells	hematopoietic	-0.0413621	0.0305079	0.959482	0.903791	1.0186	0.175167	45655	1425	44230	0.0312124	FALSE	NA	NA	NA	NA	NA	NA	NA	NA	NA	NA	NA	0.0144005	0.234965	1.0145	0.6401	1.60791	0.95113	2036	20	2016	0.00982318	FALSE	-0.0807467	0.0644651	0.922427	0.81294	1.04666	0.210364	5675	288	5387	0.0507489	FALSE
288.1	Decreased white blood cell count	hematopoietic	0.0896664	0.0332651	1.09381	1.02477	1.1675	0.00702807	46841	1217	45624	0.0259815	FALSE	0.184478	0.206879	1.20259	0.801713	1.80392	0.372544	2606	41	2565	0.0157329	FALSE	0.157411	0.161757	1.17048	0.852456	1.60714	0.330489	2059	43	2016	0.0208839	FALSE	0.0551269	0.08902	1.05667	0.887495	1.2581	0.535742	5879	132	5747	0.0224528	NA
288.11	Neutropenia	hematopoietic	0.0909722	0.0461489	1.09524	1.00052	1.19892	0.0486923	47335	621	46714	0.0131193	FALSE	0.184478	0.206879	1.20259	0.801713	1.80392	0.372544	2606	41	2565	0.0157329	FALSE	0.225166	0.216031	1.25253	0.82016	1.91284	0.297281	2040	24	2016	0.0117647	FALSE	0.0632811	0.106225	1.06533	0.865092	1.31191	0.551357	5934	91	5843	0.0153354	FALSE
288.2	Elevated white blood cell count	hematopoietic	-0.0199514	0.0370583	0.980246	0.911571	1.0541	0.590315	46156	953	45203	0.0206474	FALSE	NA	NA	NA	NA	NA	NA	NA	NA	NA	NA	NA	0.0144005	0.234965	1.0145	0.6401	1.60791	0.95113	2036	20	2016	0.00982318	FALSE	-0.0479767	0.0701201	0.953156	0.830762	1.09358	0.493844	5775	236	5539	0.0408658	NA
288.3	Eosinophilia	hematopoietic	-0.0665271	0.112235	0.935638	0.750881	1.16585	0.55335	47791	105	47686	0.00219707	FALSE	NA	NA	NA	NA	NA	NA	NA	NA	NA	NA	NA	NA	NA	NA	NA	NA	NA	NA	NA	NA	NA	NA	NA	NA	NA	NA	NA	NA	NA	NA	NA	NA	NA
289	Other diseases of blood and blood-forming organs	hematopoietic	0.138609	0.062129	1.14867	1.01698	1.29742	0.0256823	47123	337	46786	0.0071515	FALSE	-0.373803	0.246543	0.688113	0.424422	1.11563	0.129475	2593	28	2565	0.0107983	FALSE	0.0210742	0.0954264	1.0213	0.847079	1.23135	0.825215	2139	123	2016	0.0575035	FALSE	NA	NA	NA	NA	NA	NA	NA	NA	NA	NA	FALSE
289.3	Personal history of diseases of blood and blood-forming organs	hematopoietic	0.315782	0.218242	1.37133	0.894069	2.10336	0.147915	47798	27	47771	0.000564877	FALSE	NA	NA	NA	NA	NA	NA	NA	NA	NA	NA	NA	-0.00408767	0.102738	0.995921	0.814278	1.21808	0.968263	2121	105	2016	0.049505	FALSE	NA	NA	NA	NA	NA	NA	NA	NA	NA	NA	FALSE
289.4	Lymphadenitis	hematopoietic	0.0670511	0.0322192	1.06935	1.00391	1.13906	0.0374255	46039	1289	44750	0.027998	FALSE	-0.136778	0.203366	0.872164	0.58545	1.29929	0.501221	2608	43	2565	0.0164877	FALSE	0.319005	0.180239	1.37576	0.966318	1.95868	0.0767432	2051	35	2016	0.0170648	FALSE	0.0971956	0.075207	1.10208	0.95103	1.27711	0.196227	5686	188	5498	0.0330637	FALSE
289.5	Diseases of spleen	hematopoietic	0.109958	0.107964	1.11623	0.903345	1.37929	0.308451	47831	109	47722	0.00227886	FALSE	NA	NA	NA	NA	NA	NA	NA	NA	NA	NA	NA	NA	NA	NA	NA	NA	NA	NA	NA	NA	NA	NA	NA	NA	NA	NA	NA	NA	NA	NA	NA	NA	NA
289.8	Polycythemia, secondary	hematopoietic	-0.0856866	0.0890461	0.917882	0.770884	1.09291	0.335913	47804	161	47643	0.00336792	FALSE	NA	NA	NA	NA	NA	NA	NA	NA	NA	NA	NA	0.522036	0.276837	1.68546	0.979645	2.89978	0.0593333	2024	16	2008	0.00790514	FALSE	NA	NA	NA	NA	NA	NA	NA	NA	NA	NA	FALSE
289.9	Abnormality of red blood cells	hematopoietic	0.0744508	0.114746	1.07729	0.860319	1.34899	0.516448	47602	98	47504	0.00205874	FALSE	NA	NA	NA	NA	NA	NA	NA	NA	NA	NA	NA	NA	NA	NA	NA	NA	NA	NA	NA	NA	NA	NA	NA	NA	NA	NA	NA	NA	NA	NA	NA	NA	FALSE
290	Delirium dementia and amnestic and other cognitive disorders	mental disorders	-0.00466446	0.0237355	0.995346	0.950102	1.04275	0.844204	46141	2517	43624	0.0545502	FALSE	-0.00618917	0.211224	0.99383	0.656923	1.50352	0.976624	2606	42	2564	0.0161167	FALSE	-0.239717	0.231869	0.786851	0.499484	1.23955	0.301208	2152	25	2127	0.0116171	FALSE	-0.135866	0.110539	0.87296	0.702914	1.08414	0.219026	5897	93	5804	0.0157707	FALSE
290.1	Dementias	mental disorders	-0.0181051	0.031169	0.982058	0.923859	1.04392	0.561328	47284	1431	45853	0.0302639	FALSE	-0.108506	0.237182	0.897174	0.563616	1.42814	0.647327	2598	34	2564	0.013087	FALSE	-0.266993	0.237585	0.765678	0.480629	1.21978	0.261107	2150	23	2127	0.0106977	FALSE	-0.21775	0.145593	0.804327	0.604646	1.06995	0.134757	5969	52	5917	0.00871168	FALSE
290.11	Alzheimer's disease	mental disorders	0.0140437	0.0731902	1.01414	0.878614	1.17058	0.847836	47777	247	47530	0.00516985	FALSE	NA	NA	NA	NA	NA	NA	NA	NA	NA	NA	NA	NA	NA	NA	NA	NA	NA	NA	NA	NA	NA	NA	NA	NA	NA	NA	NA	NA	NA	NA	NA	NA	NA
290.12	Dementia with cerebral degenerations	mental disorders	0.207776	0.138052	1.23094	0.939126	1.61342	0.13231	47857	70	47787	0.00146269	FALSE	NA	NA	NA	NA	NA	NA	NA	NA	NA	NA	NA	NA	NA	NA	NA	NA	NA	NA	NA	NA	NA	NA	NA	NA	NA	NA	NA	NA	NA	NA	NA	NA	FALSE
290.13	Senile dementia	mental disorders	-0.0432633	0.162285	0.957659	0.696741	1.31629	0.789786	47905	49	47856	0.00102286	FALSE	-0.454525	0.292599	0.63475	0.357715	1.12633	0.120326	2588	24	2564	0.00927357	FALSE	NA	NA	NA	NA	NA	NA	NA	NA	NA	NA	NA	NA	NA	NA	NA	NA	NA	NA	NA	NA	NA	NA
290.16	Vascular dementia	mental disorders	-0.00745085	0.0564286	0.992577	0.888651	1.10866	0.894953	47664	412	47252	0.00864384	FALSE	NA	NA	NA	NA	NA	NA	NA	NA	NA	NA	NA	NA	NA	NA	NA	NA	NA	NA	NA	NA	NA	NA	NA	NA	NA	NA	NA	NA	NA	NA	NA	NA	NA
290.2	Delirium due to conditions classified elsewhere	mental disorders	-0.0649718	0.0541158	0.937094	0.842789	1.04195	0.229903	47238	442	46796	0.00935687	FALSE	NA	NA	NA	NA	NA	NA	NA	NA	NA	NA	NA	NA	NA	NA	NA	NA	NA	NA	NA	NA	NA	NA	0.0571258	0.157752	1.05879	0.777193	1.44242	0.717258	5911	43	5868	0.00727457	NA
290.3	Other persistent mental disorders due to conditions classified elsewhere	mental disorders	0.0168235	0.0304343	1.01697	0.958076	1.07947	0.580414	46919	1437	45482	0.0306273	FALSE	NA	NA	NA	NA	NA	NA	NA	NA	NA	NA	NA	NA	NA	NA	NA	NA	NA	NA	NA	NA	NA	NA	-0.146324	0.158971	0.863878	0.632607	1.1797	0.357339	5969	42	5927	0.00703635	NA
291	Other specified nonpsychotic and/or transient mental disorders	mental disorders	-0.0195792	0.0456102	0.980611	0.896753	1.07231	0.667724	46523	640	45883	0.0137566	FALSE	NA	NA	NA	NA	NA	NA	NA	NA	NA	NA	NA	0.147538	0.293609	1.15898	0.651853	2.06063	0.615318	2141	14	2127	0.006539	FALSE	0.0263487	0.0809245	1.0267	0.87611	1.20317	0.74473	5787	172	5615	0.0297218	FALSE
291.1	Transient mental disorders due to conditions classified elsewhere	mental disorders	-0.0873533	0.122095	0.916353	0.721329	1.16411	0.474329	47823	90	47733	0.00188194	FALSE	NA	NA	NA	NA	NA	NA	NA	NA	NA	NA	NA	NA	NA	NA	NA	NA	NA	NA	NA	NA	NA	NA	NA	NA	NA	NA	NA	NA	NA	NA	NA	NA	FALSE
291.4	Specific nonpsychotic mental disorders due to brain damage	mental disorders	-0.0147027	0.0644692	0.985405	0.868435	1.11813	0.819601	47537	319	47218	0.00671056	FALSE	NA	NA	NA	NA	NA	NA	NA	NA	NA	NA	NA	0.319844	0.305702	1.37691	0.756288	2.50683	0.295441	2140	13	2127	0.00607477	FALSE	NA	NA	NA	NA	NA	NA	NA	NA	NA	NA	FALSE
291.8	Alteration of consciousness	mental disorders	-0.0733327	0.0771709	0.929292	0.798845	1.08104	0.341978	46957	218	46739	0.00464255	FALSE	NA	NA	NA	NA	NA	NA	NA	NA	NA	NA	NA	NA	NA	NA	NA	NA	NA	NA	NA	NA	NA	NA	0.103338	0.0863249	1.10887	0.936263	1.31329	0.231277	5809	150	5659	0.025822	NA
292	Neurological disorders	mental disorders	-0.0116915	0.0171021	0.988377	0.955795	1.02207	0.494209	44687	4990	39697	0.111666	FALSE	-0.194585	0.154211	0.823176	0.608452	1.11368	0.207016	2641	77	2564	0.0291556	FALSE	0.192863	0.11009	1.21272	0.977347	1.50477	0.0797971	2225	98	2127	0.0440449	FALSE	0.0534886	0.0553465	1.05494	0.946494	1.17582	0.333829	5690	416	5274	0.0731107	FALSE
292.1	Aphasia/speech disturbance	mental disorders	-0.0190191	0.0322758	0.981161	0.921014	1.04523	0.555683	46938	1275	45663	0.0271635	FALSE	-0.111999	0.263722	0.894045	0.533182	1.49915	0.671065	2589	25	2564	0.00965624	FALSE	-0.17553	0.285648	0.839012	0.479313	1.46865	0.538887	2140	13	2127	0.00607477	FALSE	-0.280161	0.109725	0.755662	0.609436	0.936973	0.0106705	5898	90	5808	0.0152594	FALSE
292.11	Aphasia	mental disorders	-0.0129237	0.0698669	0.987159	0.860826	1.13203	0.853248	47701	263	47438	0.00551351	FALSE	NA	NA	NA	NA	NA	NA	NA	NA	NA	NA	NA	NA	NA	NA	NA	NA	NA	NA	NA	NA	NA	NA	NA	NA	NA	NA	NA	NA	NA	NA	NA	NA	FALSE
292.12	Symbolic dysfunction	mental disorders	0.0823073	0.1198	1.08579	0.858559	1.37316	0.492056	47884	91	47793	0.00190043	FALSE	NA	NA	NA	NA	NA	NA	NA	NA	NA	NA	NA	NA	NA	NA	NA	NA	NA	NA	NA	NA	NA	NA	NA	NA	NA	NA	NA	NA	NA	NA	NA	NA	NA
292.2	Mild cognitive impairment	mental disorders	0.0488717	0.0315806	1.05009	0.987058	1.11714	0.121738	46920	1325	45595	0.0282396	FALSE	NA	NA	NA	NA	NA	NA	NA	NA	NA	NA	NA	NA	NA	NA	NA	NA	NA	NA	NA	NA	NA	NA	NA	NA	NA	NA	NA	NA	NA	NA	NA	NA	FALSE
292.3	Memory loss	mental disorders	-0.0207767	0.0362894	0.979438	0.912193	1.05164	0.566963	46814	994	45820	0.021233	FALSE	NA	NA	NA	NA	NA	NA	NA	NA	NA	NA	NA	0.365561	0.17565	1.44132	1.02151	2.03365	0.0374167	2167	40	2127	0.0184587	FALSE	-0.199997	0.165124	0.818733	0.59236	1.13161	0.22582	5959	39	5920	0.00654472	NA
292.4	Altered mental status	mental disorders	-0.0222989	0.0338815	0.977948	0.915114	1.0451	0.510446	46417	1150	45267	0.0247754	FALSE	-0.281097	0.20349	0.754955	0.506649	1.12496	0.167162	2609	45	2564	0.017248	FALSE	0.118233	0.218242	1.12551	0.733798	1.72631	0.587989	2152	25	2127	0.0116171	FALSE	0.155101	0.0675349	1.16778	1.02299	1.33305	0.0216415	5757	268	5489	0.046552	NA
292.5	Transient alteration of awareness	mental disorders	0.168506	0.10189	1.18354	0.969282	1.44515	0.098169	47514	125	47389	0.0026308	FALSE	NA	NA	NA	NA	NA	NA	NA	NA	NA	NA	NA	NA	NA	NA	NA	NA	NA	NA	NA	NA	NA	NA	NA	NA	NA	NA	NA	NA	NA	NA	NA	NA	FALSE
292.6	Hallucinations	mental disorders	-0.00635842	0.0739672	0.993662	0.859561	1.14868	0.931496	47420	240	47180	0.00506116	FALSE	NA	NA	NA	NA	NA	NA	NA	NA	NA	NA	NA	NA	NA	NA	NA	NA	NA	NA	NA	NA	NA	NA	NA	NA	NA	NA	NA	NA	NA	NA	NA	NA	FALSE
293	Symptoms involving head and neck	mental disorders	-0.165722	0.165921	0.847282	0.612059	1.1729	0.31789	47616	48	47568	0.00100806	FALSE	-0.181971	0.213489	0.833625	0.548587	1.26677	0.394009	2669	37	2632	0.0138629	FALSE	NA	NA	NA	NA	NA	NA	NA	NA	NA	NA	NA	NA	NA	NA	NA	NA	NA	NA	NA	NA	NA	FALSE
293.1	Swelling, mass, or lump in head and neck [Space-occupying lesion, intracranial NOS]	mental disorders	0.0714559	0.0360195	1.07407	1.00086	1.15264	0.0472767	46048	1020	45028	0.0221508	FALSE	NA	NA	NA	NA	NA	NA	NA	NA	NA	NA	NA	-0.304127	0.203565	0.737767	0.495041	1.09951	0.135175	2338	26	2312	0.0111206	FALSE	0.0128094	0.0980211	1.01289	0.835845	1.22744	0.896028	5785	109	5676	0.0188418	FALSE
295	Schizophrenia and other psychotic disorders	mental disorders	0.000151241	0.0185278	1.00015	0.964483	1.03714	0.993487	46593	4154	42439	0.089155	FALSE	-0.231872	0.205309	0.793048	0.530319	1.18594	0.258738	2549	41	2508	0.0160847	FALSE	0.078856	0.10814	1.08205	0.875379	1.33751	0.465877	1650	103	1547	0.0624242	FALSE	0.0600742	0.0867718	1.06192	0.895835	1.25879	0.488734	5912	140	5772	0.0236806	FALSE
295.1	Schizophrenia	mental disorders	0.00833967	0.0227984	1.00837	0.964307	1.05446	0.714514	47266	2648	44618	0.0560234	FALSE	-0.258588	0.215187	0.772141	0.506438	1.17725	0.229484	2545	37	2508	0.0145383	FALSE	0.0909131	0.122615	1.09517	0.861213	1.39269	0.458421	1628	81	1547	0.0497543	FALSE	0.0980158	0.108827	1.10298	0.891111	1.36522	0.367773	5979	87	5892	0.0145509	NA
295.2	Paranoid disorders	mental disorders	0.0541382	0.0539941	1.05563	0.949623	1.17347	0.31602	47418	451	46967	0.00951116	FALSE	NA	NA	NA	NA	NA	NA	NA	NA	NA	NA	NA	-0.109699	0.307499	0.896103	0.490467	1.63722	0.721281	1559	12	1547	0.00769724	FALSE	NA	NA	NA	NA	NA	NA	NA	NA	NA	NA	NA
295.3	Psychosis	mental disorders	-0.0159221	0.0231731	0.984204	0.940502	1.02994	0.492024	46591	2562	44029	0.0549892	FALSE	NA	NA	NA	NA	NA	NA	NA	NA	NA	NA	NA	0.314974	0.236896	1.37022	0.861274	2.17992	0.183654	1567	20	1547	0.0127632	FALSE	-0.135672	0.117812	0.873129	0.693098	1.09992	0.249487	5938	75	5863	0.0126305	NA
296	Mood disorders	mental disorders	-0.00508457	0.0108969	0.994928	0.973904	1.01641	0.64078	44526	23257	21269	0.522324	FALSE	-0.190034	0.131812	0.826931	0.638659	1.0707	0.149385	2605	97	2508	0.0372361	FALSE	0.0397838	0.0620866	1.04059	0.921359	1.17524	0.521666	1883	336	1547	0.178439	FALSE	0.023154	0.0487512	1.02342	0.93016	1.12604	0.634828	5757	499	5258	0.0866771	FALSE
296.1	Bipolar	mental disorders	-0.0376276	0.0231325	0.963072	0.920381	1.00774	0.10382	46863	2578	44285	0.0550114	FALSE	NA	NA	NA	NA	NA	NA	NA	NA	NA	NA	NA	0.11823	0.150645	1.1255	0.837751	1.51209	0.432557	1596	49	1547	0.0307018	FALSE	0.0138789	0.0954813	1.01398	0.840915	1.22265	0.884429	5942	113	5829	0.0190172	NA
296.2	Depression	mental disorders	-0.00584753	0.0108975	0.99417	0.97316	1.01563	0.591549	44381	22175	22206	0.499651	FALSE	-0.192238	0.139238	0.825111	0.628045	1.08401	0.167388	2594	86	2508	0.0331534	FALSE	0.0275645	0.0665455	1.02795	0.902249	1.17116	0.678713	1833	286	1547	0.156028	FALSE	0.0555355	0.0581247	1.05711	0.943283	1.18466	0.339348	5768	344	5424	0.0596394	FALSE
296.22	Major depressive disorder	mental disorders	-0.010547	0.0111951	0.989508	0.968033	1.01146	0.346139	44344	17544	26800	0.395634	FALSE	-0.199506	0.139875	0.819135	0.622719	1.0775	0.153775	2593	85	2508	0.0327806	FALSE	0.0185293	0.0668047	1.0187	0.89368	1.16121	0.781499	1830	283	1547	0.154645	FALSE	0.0992013	0.085888	1.10429	0.933197	1.30675	0.248087	5919	143	5776	0.0241595	FALSE
297	Suicidal ideation or attempt	mental disorders	-0.0420294	0.0204001	0.958842	0.921259	0.997957	0.0393741	45899	3404	42495	0.0741628	FALSE	NA	NA	NA	NA	NA	NA	NA	NA	NA	NA	NA	NA	NA	NA	NA	NA	NA	NA	NA	NA	NA	NA	-0.114136	0.114339	0.892137	0.713024	1.11624	0.318169	5885	78	5807	0.013254	FALSE
297.1	Suicidal ideation	mental disorders	-0.0364207	0.021776	0.964235	0.923946	1.00628	0.0944217	46427	2951	43476	0.0635622	FALSE	NA	NA	NA	NA	NA	NA	NA	NA	NA	NA	NA	NA	NA	NA	NA	NA	NA	NA	NA	NA	NA	NA	-0.0650893	0.126627	0.936984	0.731046	1.20094	0.607237	5924	63	5861	0.0106347	FALSE
297.2	Suicide or self-inflicted injury	mental disorders	-0.059442	0.0418363	0.94229	0.868106	1.02281	0.155368	47181	755	46426	0.0160022	FALSE	NA	NA	NA	NA	NA	NA	NA	NA	NA	NA	NA	NA	NA	NA	NA	NA	NA	NA	NA	NA	NA	NA	NA	NA	NA	NA	NA	NA	NA	NA	NA	NA	NA
300	Anxiety disorders	mental disorders	0.000657697	0.0109805	1.00066	0.979352	1.02243	0.952238	44073	21730	22343	0.493046	FALSE	-0.129019	0.165431	0.878957	0.635551	1.21558	0.435451	2571	63	2508	0.0245041	FALSE	-0.0395409	0.0748798	0.961231	0.83002	1.11318	0.597459	1755	208	1547	0.118519	FALSE	-0.0367801	0.0586944	0.963888	0.859142	1.0814	0.530897	5736	321	5415	0.0559623	FALSE
300.1	Anxiety disorder	mental disorders	-0.0028298	0.0126254	0.997174	0.972801	1.02216	0.822652	42656	11305	31351	0.265027	FALSE	-0.0969476	0.181053	0.907604	0.636474	1.29423	0.592328	2561	53	2508	0.020695	FALSE	-0.0940447	0.0864991	0.910242	0.768294	1.07842	0.276933	1699	152	1547	0.0894644	FALSE	-0.00930062	0.0731721	0.990742	0.858372	1.14353	0.898856	5799	203	5596	0.035006	NA
300.11	Generalized anxiety disorder	mental disorders	-0.0332234	0.0241872	0.967322	0.922535	1.01428	0.169569	46050	2331	43719	0.0506189	FALSE	NA	NA	NA	NA	NA	NA	NA	NA	NA	NA	NA	-0.105543	0.144295	0.899835	0.678167	1.19396	0.46451	1600	53	1547	0.033125	FALSE	0.0809806	0.169804	1.08435	0.777372	1.51255	0.63343	5968	35	5933	0.00586461	NA
300.12	Agorophobia, social phobia, and panic disorder	mental disorders	0.0159678	0.0334596	1.0161	0.951598	1.08497	0.633201	47152	1193	45959	0.0253012	FALSE	NA	NA	NA	NA	NA	NA	NA	NA	NA	NA	NA	-0.334922	0.202584	0.715394	0.480953	1.06411	0.0982803	1575	28	1547	0.0177778	FALSE	NA	NA	NA	NA	NA	NA	NA	NA	NA	NA	NA
300.13	Phobia	mental disorders	0.0614136	0.0871461	1.06334	0.896378	1.2614	0.480984	47666	169	47497	0.0035455	FALSE	NA	NA	NA	NA	NA	NA	NA	NA	NA	NA	NA	NA	NA	NA	NA	NA	NA	NA	NA	NA	NA	NA	NA	NA	NA	NA	NA	NA	NA	NA	NA	NA	FALSE
300.3	Obsessive-compulsive disorders	mental disorders	-0.0464902	0.0749458	0.954574	0.824165	1.10562	0.535049	47753	227	47526	0.00475363	FALSE	NA	NA	NA	NA	NA	NA	NA	NA	NA	NA	NA	NA	NA	NA	NA	NA	NA	NA	NA	NA	NA	NA	NA	NA	NA	NA	NA	NA	NA	NA	NA	NA	FALSE
300.4	Dysthymic disorder	mental disorders	-0.0181171	0.0221208	0.982046	0.940378	1.02556	0.412782	45817	2799	43018	0.0610909	FALSE	NA	NA	NA	NA	NA	NA	NA	NA	NA	NA	NA	0.155723	0.167138	1.1685	0.842091	1.62144	0.351491	1587	40	1547	0.0252048	FALSE	-0.09332	0.187013	0.910902	0.631369	1.3142	0.617777	5956	30	5926	0.00503694	FALSE
300.8	Acute reaction to stress	mental disorders	-0.0313576	0.0552409	0.969129	0.86968	1.07995	0.570271	46865	429	46436	0.00915395	FALSE	NA	NA	NA	NA	NA	NA	NA	NA	NA	NA	NA	NA	NA	NA	NA	NA	NA	NA	NA	NA	NA	NA	NA	NA	NA	NA	NA	NA	NA	NA	NA	NA	FALSE
300.9	Posttraumatic stress disorder	mental disorders	0.00999421	0.0114541	1.01004	0.987621	1.03298	0.38291	45389	14895	30494	0.328163	FALSE	NA	NA	NA	NA	NA	NA	NA	NA	NA	NA	NA	0.235074	0.187687	1.265	0.875647	1.82748	0.210395	1578	31	1547	0.0196451	FALSE	-0.0263407	0.116538	0.974003	0.775107	1.22394	0.821181	5963	74	5889	0.0124099	NA
301	Personality disorders	mental disorders	0.0310034	0.0242007	1.03149	0.983704	1.0816	0.200161	46587	2335	44252	0.0501213	FALSE	NA	NA	NA	NA	NA	NA	NA	NA	NA	NA	NA	0.182277	0.257019	1.19995	0.725074	1.98583	0.478204	1565	18	1547	0.0115016	FALSE	NA	NA	NA	NA	NA	NA	NA	NA	NA	NA	NA
301.1	Schizoid personality disorder	mental disorders	0.267144	0.102338	1.30623	1.06883	1.59636	0.00904355	47789	126	47663	0.00263659	FALSE	NA	NA	NA	NA	NA	NA	NA	NA	NA	NA	NA	NA	NA	NA	NA	NA	NA	NA	NA	NA	NA	NA	NA	NA	NA	NA	NA	NA	NA	NA	NA	NA	FALSE
301.2	Antisocial/borderline personality disorder	mental disorders	0.014936	0.0384193	1.01505	0.94142	1.09443	0.697451	47307	900	46407	0.0190247	FALSE	NA	NA	NA	NA	NA	NA	NA	NA	NA	NA	NA	NA	NA	NA	NA	NA	NA	NA	NA	NA	NA	NA	NA	NA	NA	NA	NA	NA	NA	NA	NA	NA	NA
302	Sexual and gender identity disorders	mental disorders	-0.0502726	0.0429946	0.95097	0.874116	1.03458	0.242292	46858	712	46146	0.0151948	FALSE	NA	NA	NA	NA	NA	NA	NA	NA	NA	NA	NA	-0.0662702	0.190448	0.935878	0.644327	1.35935	0.727863	1579	32	1547	0.020266	FALSE	NA	NA	NA	NA	NA	NA	NA	NA	NA	NA	NA
302.1	Decreased libido	mental disorders	-0.0244773	0.0749329	0.97582	0.84253	1.1302	0.743928	47442	232	47210	0.00489018	FALSE	NA	NA	NA	NA	NA	NA	NA	NA	NA	NA	NA	-0.296182	0.233131	0.743652	0.470896	1.1744	0.203923	1568	21	1547	0.0133929	FALSE	NA	NA	NA	NA	NA	NA	NA	NA	NA	NA	FALSE
303	Psychogenic and somatoform disorders	mental disorders	-0.0131182	0.0356613	0.986968	0.920338	1.05842	0.712982	46931	1050	45881	0.0223733	FALSE	NA	NA	NA	NA	NA	NA	NA	NA	NA	NA	NA	NA	NA	NA	NA	NA	NA	NA	NA	NA	NA	NA	NA	NA	NA	NA	NA	NA	NA	NA	NA	NA	FALSE
303.1	Dissociative disorder	mental disorders	0.231907	0.191141	1.261	0.866989	1.83408	0.225023	47882	37	47845	0.000772733	FALSE	NA	NA	NA	NA	NA	NA	NA	NA	NA	NA	NA	NA	NA	NA	NA	NA	NA	NA	NA	NA	NA	NA	NA	NA	NA	NA	NA	NA	NA	NA	NA	NA	FALSE
303.3	Psychogenic disorder	mental disorders	0.00152596	0.118288	1.00153	0.794281	1.26285	0.989707	47637	94	47543	0.00197326	FALSE	NA	NA	NA	NA	NA	NA	NA	NA	NA	NA	NA	NA	NA	NA	NA	NA	NA	NA	NA	NA	NA	NA	NA	NA	NA	NA	NA	NA	NA	NA	NA	NA	FALSE
303.4	Somatoform disorder	mental disorders	-0.0108218	0.037833	0.989237	0.918536	1.06538	0.774847	47229	930	46299	0.0196913	FALSE	NA	NA	NA	NA	NA	NA	NA	NA	NA	NA	NA	NA	NA	NA	NA	NA	NA	NA	NA	NA	NA	NA	NA	NA	NA	NA	NA	NA	NA	NA	NA	NA	FALSE
304	Adjustment reaction	mental disorders	0.00580238	0.0129269	1.00582	0.980655	1.03163	0.653531	42692	10512	32180	0.246229	FALSE	NA	NA	NA	NA	NA	NA	NA	NA	NA	NA	NA	-0.0541176	0.133684	0.947321	0.728959	1.23109	0.685611	1610	63	1547	0.0391304	FALSE	0.142147	0.0928035	1.15275	0.961032	1.38271	0.125597	5876	122	5754	0.0207624	NA
305.2	Eating disorder	mental disorders	0.108339	0.145122	1.11443	0.838533	1.48109	0.455345	47868	61	47807	0.00127434	FALSE	NA	NA	NA	NA	NA	NA	NA	NA	NA	NA	NA	NA	NA	NA	NA	NA	NA	NA	NA	NA	NA	NA	NA	NA	NA	NA	NA	NA	NA	NA	NA	NA	NA
306	Other mental disorder	mental disorders	-0.00804046	0.0178552	0.991992	0.957876	1.02732	0.652483	42266	4543	37723	0.107486	FALSE	NA	NA	NA	NA	NA	NA	NA	NA	NA	NA	NA	0.404891	0.176004	1.49914	1.06176	2.1167	0.0214216	1585	38	1547	0.0239748	FALSE	-0.100871	0.178356	0.904049	0.637342	1.28237	0.571692	5920	31	5889	0.00523649	FALSE
306.9	Tension headache	mental disorders	-0.0229126	0.0737792	0.977348	0.84576	1.12941	0.756138	47276	240	47036	0.00507657	FALSE	NA	NA	NA	NA	NA	NA	NA	NA	NA	NA	NA	1.19247	0.395552	3.29521	1.51769	7.15458	0.00257236	1557	10	1547	0.00642261	FALSE	NA	NA	NA	NA	NA	NA	NA	NA	NA	NA	FALSE
312	Conduct disorders	mental disorders	0.0446852	0.0370932	1.0457	0.972371	1.12456	0.228329	47320	962	46358	0.0203297	FALSE	NA	NA	NA	NA	NA	NA	NA	NA	NA	NA	NA	NA	NA	NA	NA	NA	NA	NA	NA	NA	NA	NA	0.0448273	0.0888412	1.04585	0.878709	1.24478	0.613855	5910	129	5781	0.0218274	FALSE
312.3	Impulse control disorder	mental disorders	0.0171062	0.0401334	1.01725	0.940301	1.1005	0.669937	47562	819	46743	0.0172196	FALSE	NA	NA	NA	NA	NA	NA	NA	NA	NA	NA	NA	NA	NA	NA	NA	NA	NA	NA	NA	NA	NA	NA	NA	NA	NA	NA	NA	NA	NA	NA	NA	NA	FALSE
313	Pervasive developmental disorders	mental disorders	0.00928375	0.0505477	1.00933	0.914123	1.11445	0.854278	47651	522	47129	0.0109546	FALSE	NA	NA	NA	NA	NA	NA	NA	NA	NA	NA	NA	-0.929783	0.321378	0.394639	0.210202	0.740905	0.00381444	2341	13	2328	0.00555318	FALSE	0.0510877	0.0718393	1.05242	0.91419	1.21154	0.476998	5921	214	5707	0.0361425	NA
313.1	Attention deficit hyperactivity disorder	mental disorders	0.0698568	0.0581964	1.07235	0.956755	1.20192	0.229998	47810	397	47413	0.0083037	FALSE	NA	NA	NA	NA	NA	NA	NA	NA	NA	NA	NA	NA	NA	NA	NA	NA	NA	NA	NA	NA	NA	NA	0.0223829	0.082079	1.02264	0.87067	1.20112	0.785084	5948	156	5792	0.0262273	NA
313.2	Tics and stuttering	mental disorders	-0.214777	0.117384	0.806721	0.640921	1.01541	0.0672954	47870	94	47776	0.00196365	FALSE	NA	NA	NA	NA	NA	NA	NA	NA	NA	NA	NA	NA	NA	NA	NA	NA	NA	NA	NA	NA	NA	NA	NA	NA	NA	NA	NA	NA	NA	NA	NA	NA	NA
313.3	Autism	mental disorders	NA	NA	NA	NA	NA	NA	NA	NA	NA	#VALUE!	NA	NA	NA	NA	NA	NA	NA	NA	NA	NA	NA	NA	NA	NA	NA	NA	NA	NA	NA	NA	NA	NA	NA	0.0178838	0.131324	1.01804	0.787012	1.3169	0.891679	5980	58	5922	0.009699	NA
315	Develomental delays and disorders	mental disorders	0.0276283	0.0739835	1.02801	0.889248	1.18843	0.708822	47331	234	47097	0.00494391	FALSE	NA	NA	NA	NA	NA	NA	NA	NA	NA	NA	NA	0.489852	0.305894	1.63207	0.896103	2.9725	0.109293	2340	12	2328	0.00512821	FALSE	-0.0499773	0.0724415	0.951251	0.825338	1.09637	0.490257	5890	217	5673	0.0368421	FALSE
315.1	Learning disorder	mental disorders	0.218977	0.228322	1.2448	0.795699	1.94739	0.337523	47909	25	47884	0.000521823	FALSE	NA	NA	NA	NA	NA	NA	NA	NA	NA	NA	NA	NA	NA	NA	NA	NA	NA	NA	NA	NA	NA	NA	NA	NA	NA	NA	NA	NA	NA	NA	NA	NA	NA
315.2	Speech and language disorder	mental disorders	0.00177229	0.137809	1.00177	0.764652	1.31243	0.989739	47864	68	47796	0.00142069	FALSE	NA	NA	NA	NA	NA	NA	NA	NA	NA	NA	NA	NA	NA	NA	NA	NA	NA	NA	NA	NA	NA	NA	-0.0665492	0.107837	0.935617	0.757365	1.15582	0.537151	5951	104	5847	0.0174761	FALSE
315.3	Mental retardation	mental disorders	0.434427	0.254727	1.54408	0.937219	2.54389	0.0881087	47927	20	47907	0.000417301	FALSE	NA	NA	NA	NA	NA	NA	NA	NA	NA	NA	NA	NA	NA	NA	NA	NA	NA	NA	NA	NA	NA	NA	-0.0504196	0.131032	0.95083	0.735472	1.22925	0.700395	5970	58	5912	0.00971524	NA
316	Substance addiction and disorders	mental disorders	-0.0104044	0.0118506	0.989649	0.966928	1.01291	0.379962	45506	12984	32522	0.285325	FALSE	-0.298702	0.226578	0.741781	0.475783	1.15649	0.187397	2556	34	2522	0.013302	FALSE	0.145907	0.0765582	1.15709	0.995862	1.34442	0.0566721	1842	205	1637	0.111292	FALSE	0.0625812	0.0624567	1.06458	0.941921	1.20321	0.316347	5808	286	5522	0.0492424	NA
316.1	Polyneuropathy due to drugs	mental disorders	0.0280633	0.201268	1.02846	0.69321	1.52585	0.889108	47909	32	47877	0.000667933	FALSE	NA	NA	NA	NA	NA	NA	NA	NA	NA	NA	NA	NA	NA	NA	NA	NA	NA	NA	NA	NA	NA	NA	NA	NA	NA	NA	NA	NA	NA	NA	NA	NA	NA
317	Alcohol-related disorders	mental disorders	-0.0282961	0.0114547	0.9721	0.950519	0.994172	0.0135019	45145	14731	30414	0.326304	FALSE	-0.471838	0.167677	0.623854	0.449111	0.866588	0.00489335	2584	62	2522	0.0239938	FALSE	0.0485242	0.101946	1.04972	0.859599	1.28189	0.634087	1747	110	1637	0.0629651	FALSE	0.0468599	0.0682272	1.04798	0.9168	1.19792	0.492196	5837	235	5602	0.0402604	NA
317.1	Alcoholism	mental disorders	-0.0410152	0.0126461	0.959815	0.936317	0.983902	0.00118148	44566	10732	33834	0.240811	FALSE	-0.286329	0.198241	0.751015	0.509216	1.10763	0.148642	2566	44	2522	0.0171473	FALSE	0.10651	0.118574	1.11239	0.881707	1.40342	0.369049	1717	80	1637	0.0465929	FALSE	0.0177782	0.0803348	1.01794	0.869638	1.19153	0.824857	5853	166	5687	0.0283615	FALSE
317.11	Alcoholic liver damage	mental disorders	-0.0583335	0.0394494	0.943335	0.873144	1.01917	0.139223	47311	832	46479	0.0175858	FALSE	NA	NA	NA	NA	NA	NA	NA	NA	NA	NA	NA	0.2214	0.252658	1.24782	0.760478	2.04748	0.380874	1655	18	1637	0.0108761	FALSE	0.0184344	0.159183	1.01861	0.745601	1.39157	0.907806	5978	41	5937	0.00685848	NA
318	Tobacco use disorder	mental disorders	-0.0154729	0.0110774	0.984646	0.963498	1.00626	0.162476	43772	18055	25717	0.412478	FALSE	0.117784	0.144887	1.125	0.846882	1.49446	0.416253	2608	86	2522	0.0329755	FALSE	0.0534121	0.0566653	1.05486	0.943979	1.17878	0.345891	2036	399	1637	0.195972	FALSE	-0.0685359	0.0461073	0.93376	0.853076	1.02207	0.137163	5499	627	4872	0.114021	NA
320	Meningitis	neurological	-0.104791	0.106672	0.900513	0.730616	1.10992	0.325919	47830	115	47715	0.00240435	FALSE	NA	NA	NA	NA	NA	NA	NA	NA	NA	NA	NA	NA	NA	NA	NA	NA	NA	NA	NA	NA	NA	NA	-0.129083	0.174506	0.878901	0.624306	1.23732	0.459479	5964	33	5931	0.0055332	FALSE
323	Encephalitis	neurological	0.166071	0.147716	1.18066	0.883864	1.57711	0.260904	47893	61	47832	0.00127367	FALSE	NA	NA	NA	NA	NA	NA	NA	NA	NA	NA	NA	NA	NA	NA	NA	NA	NA	NA	NA	NA	NA	NA	NA	NA	NA	NA	NA	NA	NA	NA	NA	NA	NA
323.8	Encephalitis, non-infectious	neurological	0.220611	0.18987	1.24684	0.859389	1.80897	0.245273	47909	37	47872	0.000772297	FALSE	NA	NA	NA	NA	NA	NA	NA	NA	NA	NA	NA	NA	NA	NA	NA	NA	NA	NA	NA	NA	NA	NA	NA	NA	NA	NA	NA	NA	NA	NA	NA	NA	FALSE
324	Other CNS infection and poliomyelitis	neurological	0.0905597	0.127283	1.09479	0.853068	1.405	0.476786	47861	80	47781	0.00167151	FALSE	NA	NA	NA	NA	NA	NA	NA	NA	NA	NA	NA	NA	NA	NA	NA	NA	NA	NA	NA	NA	NA	NA	NA	NA	NA	NA	NA	NA	NA	NA	NA	NA	FALSE
327	Sleep disorders	neurological	-0.0133848	0.0121568	0.986704	0.963472	1.0105	0.270888	41222	12808	28414	0.310708	FALSE	NA	NA	NA	NA	NA	NA	NA	NA	NA	NA	NA	-0.0648545	0.0803541	0.937204	0.800636	1.09707	0.419604	2103	176	1927	0.08369	FALSE	0.0127265	0.0686052	1.01281	0.885379	1.15858	0.852834	5694	232	5462	0.0407446	FALSE
327.1	Hypersomnia	neurological	-0.00305672	0.0626856	0.996948	0.881685	1.12728	0.961108	46742	335	46407	0.007167	FALSE	NA	NA	NA	NA	NA	NA	NA	NA	NA	NA	NA	NA	NA	NA	NA	NA	NA	NA	NA	NA	NA	NA	NA	NA	NA	NA	NA	NA	NA	NA	NA	NA	FALSE
327.3	Sleep apnea	neurological	-0.0055751	0.0110647	0.99444	0.973106	1.01624	0.614358	45817	17339	28478	0.37844	FALSE	-0.142144	0.139588	0.867497	0.659854	1.14048	0.308531	2673	92	2581	0.0344183	FALSE	0.0282758	0.0799574	1.02868	0.879466	1.20321	0.723611	2108	181	1927	0.0858634	FALSE	0.0104444	0.0557446	1.0105	0.90591	1.12716	0.851377	5813	362	5451	0.0622742	NA
327.31	Central/nonobstroctive sleep apnea	neurological	-0.0109763	0.0520333	0.989084	0.893185	1.09528	0.832928	47308	493	46815	0.0104211	FALSE	NA	NA	NA	NA	NA	NA	NA	NA	NA	NA	NA	NA	NA	NA	NA	NA	NA	NA	NA	NA	NA	NA	NA	NA	NA	NA	NA	NA	NA	NA	NA	NA	NA
327.32	Obstructive sleep apnea	neurological	-0.00725031	0.0115535	0.992776	0.970547	1.01551	0.530305	45552	14431	31121	0.316803	FALSE	NA	NA	NA	NA	NA	NA	NA	NA	NA	NA	NA	-0.00690831	0.0864497	0.993115	0.838325	1.17649	0.936308	2078	151	1927	0.072666	FALSE	-0.0517088	0.0612219	0.949605	0.842229	1.07067	0.398327	5845	294	5551	0.0502994	NA
327.4	Insomnia	neurological	-0.00230214	0.0139084	0.997701	0.97087	1.02527	0.868533	42649	8406	34243	0.197097	FALSE	NA	NA	NA	NA	NA	NA	NA	NA	NA	NA	NA	-0.0432855	0.088574	0.957638	0.805018	1.13919	0.625059	2072	145	1927	0.0699807	FALSE	-0.0290626	0.102894	0.971356	0.79395	1.1884	0.777597	5850	99	5751	0.0169231	NA
327.41	Organic or persistent insomnia	neurological	0.0254174	0.0463548	1.02574	0.936657	1.1233	0.58347	47199	612	46587	0.0129664	FALSE	NA	NA	NA	NA	NA	NA	NA	NA	NA	NA	NA	-0.217538	0.21109	0.804497	0.531914	1.21677	0.302754	1951	24	1927	0.0123014	FALSE	NA	NA	NA	NA	NA	NA	NA	NA	NA	NA	NA
327.5	Parasomnia	neurological	-0.00865885	0.0342335	0.991379	0.927042	1.06018	0.800319	46204	1145	45059	0.0247814	FALSE	NA	NA	NA	NA	NA	NA	NA	NA	NA	NA	NA	NA	NA	NA	NA	NA	NA	NA	NA	NA	NA	NA	NA	NA	NA	NA	NA	NA	NA	NA	NA	NA	NA
327.6	Circadian rhythm sleep disorder	neurological	0.0565592	0.0971218	1.05819	0.874765	1.28007	0.560328	47597	138	47459	0.00289934	FALSE	NA	NA	NA	NA	NA	NA	NA	NA	NA	NA	NA	NA	NA	NA	NA	NA	NA	NA	NA	NA	NA	NA	NA	NA	NA	NA	NA	NA	NA	NA	NA	NA	NA
327.7	Sleep related movement disorders	neurological	-0.00419739	0.0404291	0.995811	0.919948	1.07793	0.917311	46781	797	45984	0.0170368	FALSE	NA	NA	NA	NA	NA	NA	NA	NA	NA	NA	NA	-0.868713	0.33231	0.419491	0.218703	0.804619	0.00894453	1937	10	1927	0.00516262	FALSE	NA	NA	NA	NA	NA	NA	NA	NA	NA	NA	FALSE
327.71	Restless legs syndrome	neurological	-0.0113554	0.055531	0.988709	0.886746	1.1024	0.837973	47533	415	47118	0.00873078	FALSE	NA	NA	NA	NA	NA	NA	NA	NA	NA	NA	NA	NA	NA	NA	NA	NA	NA	NA	NA	NA	NA	NA	NA	NA	NA	NA	NA	NA	NA	NA	NA	NA	FALSE
327.72	Sleep related leg cramps	neurological	-0.0206277	0.141597	0.979584	0.742184	1.29292	0.884175	47726	63	47663	0.00132004	FALSE	NA	NA	NA	NA	NA	NA	NA	NA	NA	NA	NA	NA	NA	NA	NA	NA	NA	NA	NA	NA	NA	NA	NA	NA	NA	NA	NA	NA	NA	NA	NA	NA	NA
331	Other cerebral degenerations	neurological	-0.0557291	0.0849101	0.945795	0.800793	1.11705	0.511611	47511	177	47334	0.00372545	FALSE	-0.207527	0.286339	0.812591	0.463591	1.42432	0.468599	2535	21	2514	0.00828402	FALSE	NA	NA	NA	NA	NA	NA	NA	NA	NA	NA	NA	0.129148	0.116724	1.13786	0.905172	1.43036	0.268535	5913	76	5837	0.012853	NA
331.1	Hydrocephalus	neurological	-0.0358362	0.133378	0.964798	0.742853	1.25306	0.788175	47901	72	47829	0.0015031	FALSE	NA	NA	NA	NA	NA	NA	NA	NA	NA	NA	NA	NA	NA	NA	NA	NA	NA	NA	NA	NA	NA	NA	0.128572	0.140499	1.1372	0.863461	1.49773	0.360135	5980	50	5930	0.0083612	NA
331.9	Cerebral degeneration, unspecified	neurological	-0.118962	0.137942	0.887842	0.677511	1.16347	0.388467	47648	67	47581	0.00140615	FALSE	NA	NA	NA	NA	NA	NA	NA	NA	NA	NA	NA	NA	NA	NA	NA	NA	NA	NA	NA	NA	NA	NA	NA	NA	NA	NA	NA	NA	NA	NA	NA	NA	NA
332	Parkinson's disease	neurological	-0.0413256	0.0714855	0.959517	0.834071	1.10383	0.563198	47823	249	47574	0.0052067	FALSE	NA	NA	NA	NA	NA	NA	NA	NA	NA	NA	NA	NA	NA	NA	NA	NA	NA	NA	NA	NA	NA	NA	NA	NA	NA	NA	NA	NA	NA	NA	NA	NA	NA
333	Extrapyramidal disease and abnormal movement disorders	neurological	-0.0324089	0.0352936	0.968111	0.903405	1.03745	0.358479	46987	1042	45945	0.0221763	FALSE	NA	NA	NA	NA	NA	NA	NA	NA	NA	NA	NA	-0.0207824	0.246115	0.979432	0.604613	1.58661	0.932705	2098	19	2079	0.00905624	FALSE	0.0416106	0.147407	1.04249	0.780901	1.3917	0.777726	5937	48	5889	0.00808489	NA
333.1	Essential tremor	neurological	-0.0945113	0.0490471	0.909817	0.826427	1.00162	0.0539861	47561	528	47033	0.0111015	FALSE	NA	NA	NA	NA	NA	NA	NA	NA	NA	NA	NA	0.22882	0.344622	1.25712	0.639775	2.47015	0.506707	2090	11	2079	0.00526316	FALSE	NA	NA	NA	NA	NA	NA	NA	NA	NA	NA	NA
333.2	Myoclonus	neurological	0.0103847	0.122414	1.01044	0.794895	1.28443	0.932394	47815	88	47727	0.00184043	FALSE	NA	NA	NA	NA	NA	NA	NA	NA	NA	NA	NA	NA	NA	NA	NA	NA	NA	NA	NA	NA	NA	NA	NA	NA	NA	NA	NA	NA	NA	NA	NA	NA	FALSE
333.4	Torsion dystonia	neurological	0.0582983	0.0705123	1.06003	0.923203	1.21714	0.408361	47679	258	47421	0.00541119	FALSE	NA	NA	NA	NA	NA	NA	NA	NA	NA	NA	NA	NA	NA	NA	NA	NA	NA	NA	NA	NA	NA	NA	NA	NA	NA	NA	NA	NA	NA	NA	NA	NA	FALSE
334	Degenerative disease of the spinal cord	neurological	0.0286823	0.0577996	1.0291	0.918875	1.15254	0.619727	47412	390	47022	0.00822577	FALSE	-0.205975	0.209152	0.813853	0.540147	1.22625	0.324718	2554	40	2514	0.0156617	FALSE	0.240953	0.225824	1.27246	0.817371	1.98093	0.285975	2102	23	2079	0.010942	FALSE	-0.0271763	0.15606	0.97319	0.716731	1.32141	0.861756	5960	42	5918	0.00704698	NA
334.1	Spinocerebellar disease	neurological	0.0175033	0.167525	1.01766	0.732827	1.41319	0.916787	47895	46	47849	0.000960434	FALSE	NA	NA	NA	NA	NA	NA	NA	NA	NA	NA	NA	NA	NA	NA	NA	NA	NA	NA	NA	NA	NA	NA	NA	NA	NA	NA	NA	NA	NA	NA	NA	NA	FALSE
334.2	Anterior horn cell disease	neurological	-0.00292626	0.152701	0.997078	0.739176	1.34496	0.984711	47891	55	47836	0.00114844	FALSE	NA	NA	NA	NA	NA	NA	NA	NA	NA	NA	NA	NA	NA	NA	NA	NA	NA	NA	NA	NA	NA	NA	NA	NA	NA	NA	NA	NA	NA	NA	NA	NA	FALSE
334.21	Amyotrophic Lateral Sclerosis	neurological	0.061547	0.184475	1.06348	0.740801	1.52671	0.738656	47929	37	47892	0.000771975	FALSE	NA	NA	NA	NA	NA	NA	NA	NA	NA	NA	NA	NA	NA	NA	NA	NA	NA	NA	NA	NA	NA	NA	NA	NA	NA	NA	NA	NA	NA	NA	NA	NA	NA
335	Multiple sclerosis	neurological	-0.0436317	0.0846131	0.957306	0.811011	1.12999	0.606091	47871	180	47691	0.00376011	FALSE	NA	NA	NA	NA	NA	NA	NA	NA	NA	NA	NA	NA	NA	NA	NA	NA	NA	NA	NA	NA	NA	NA	0.14589	0.161222	1.15707	0.843577	1.58706	0.365516	5989	39	5950	0.00651194	FALSE
337	Disorders of the autonomic nervous system	neurological	0.0347391	0.0364411	1.03535	0.963979	1.112	0.34044	46460	998	45462	0.0214808	FALSE	NA	NA	NA	NA	NA	NA	NA	NA	NA	NA	NA	0.396787	0.311725	1.48704	0.807191	2.73948	0.203063	2092	13	2079	0.00621415	FALSE	NA	NA	NA	NA	NA	NA	NA	NA	NA	NA	NA
337.1	Peripheral autonomic neuropathy	neurological	0.0314783	0.0379416	1.03198	0.958019	1.11165	0.406737	46556	918	45638	0.0197182	FALSE	NA	NA	NA	NA	NA	NA	NA	NA	NA	NA	NA	NA	NA	NA	NA	NA	NA	NA	NA	NA	NA	NA	NA	NA	NA	NA	NA	NA	NA	NA	NA	NA	NA
338	Pain	neurological	0.0220916	0.0140971	1.02234	0.994477	1.05098	0.117091	41115	8167	32948	0.198638	FALSE	NA	NA	NA	NA	NA	NA	NA	NA	NA	NA	NA	0.0832974	0.060238	1.08687	0.965828	1.22307	0.166725	2179	346	1833	0.158788	FALSE	-0.0208753	0.0547259	0.979341	0.879732	1.09023	0.702868	5590	410	5180	0.0733453	NA
338.1	Acute pain	neurological	0.0104811	0.0246561	1.01054	0.962862	1.06057	0.67077	43508	2229	41279	0.051232	FALSE	NA	NA	NA	NA	NA	NA	NA	NA	NA	NA	NA	-0.0110085	0.146998	0.989052	0.741467	1.31931	0.940303	1884	51	1833	0.0270701	FALSE	-0.0251574	0.0609791	0.975156	0.865302	1.09896	0.679931	5621	311	5310	0.0553282	NA
338.2	Chronic pain	neurological	0.0187206	0.0158578	1.0189	0.987716	1.05106	0.237788	42925	6018	36907	0.140198	FALSE	NA	NA	NA	NA	NA	NA	NA	NA	NA	NA	NA	0.0803394	0.0625068	1.08365	0.958703	1.22489	0.198691	2153	320	1833	0.14863	FALSE	0.00562031	0.0975514	1.00564	0.830622	1.21753	0.954056	5847	119	5728	0.0203523	NA
339	Other headache syndromes	neurological	-0.0383778	0.0140102	0.962349	0.936283	0.989141	0.00615734	41922	8334	33588	0.198798	FALSE	-0.232142	0.132102	0.792833	0.611976	1.02714	0.0788681	2672	101	2571	0.0377994	FALSE	0.0446926	0.105036	1.04571	0.851141	1.28475	0.670474	2234	100	2134	0.0447628	FALSE	-0.0843605	0.0540237	0.9191	0.826755	1.02176	0.118394	5526	393	5133	0.0711183	NA
340	Migraine	neurological	-0.0650065	0.0219333	0.937061	0.897631	0.978223	0.0030384	46388	3013	43375	0.0649521	FALSE	NA	NA	NA	NA	NA	NA	NA	NA	NA	NA	NA	0.049924	0.164034	1.05119	0.762173	1.44981	0.76086	2174	40	2134	0.0183993	FALSE	0.00322984	0.114788	1.00324	0.801112	1.25635	0.977553	5894	76	5818	0.0128945	NA
340.1	Migrain with aura	neurological	0.0594143	0.0665231	1.06121	0.931489	1.20901	0.371784	47573	297	47276	0.00624304	FALSE	NA	NA	NA	NA	NA	NA	NA	NA	NA	NA	NA	NA	NA	NA	NA	NA	NA	NA	NA	NA	NA	NA	NA	NA	NA	NA	NA	NA	NA	NA	NA	NA	FALSE
341	Other demyelinating diseases of central nervous system	neurological	0.14261	0.185063	1.15328	0.802427	1.65754	0.440943	47901	39	47862	0.000814179	FALSE	NA	NA	NA	NA	NA	NA	NA	NA	NA	NA	NA	NA	NA	NA	NA	NA	NA	NA	NA	NA	NA	NA	NA	NA	NA	NA	NA	NA	NA	NA	NA	NA	FALSE
342	Hemiplegia	neurological	0.000161988	0.0577382	1.00016	0.893146	1.12	0.997761	47460	393	47067	0.00828066	FALSE	-0.12783	0.19166	0.880003	0.604421	1.28123	0.504796	2561	47	2514	0.0183522	FALSE	-0.31278	0.309523	0.731411	0.39874	1.34163	0.312246	2090	11	2079	0.00526316	FALSE	-0.184252	0.132092	0.831726	0.642009	1.0775	0.163052	5957	61	5896	0.0102401	FALSE
343	Infantile cerebral palsy	neurological	NA	NA	NA	NA	NA	NA	NA	NA	NA	#VALUE!	NA	NA	NA	NA	NA	NA	NA	NA	NA	NA	NA	NA	NA	NA	NA	NA	NA	NA	NA	NA	NA	NA	NA	-0.0843654	0.132268	0.919095	0.709205	1.1911	0.523579	5991	58	5933	0.00968119	FALSE
344	Other paralytic syndromes	neurological	0.0133519	0.047132	1.01344	0.924015	1.11152	0.776957	47389	589	46800	0.012429	FALSE	NA	NA	NA	NA	NA	NA	NA	NA	NA	NA	NA	0.29739	0.149171	1.34634	1.00503	1.80356	0.0461942	2127	48	2079	0.022567	FALSE	0.275066	0.127055	1.31662	1.02638	1.68893	0.0303924	5960	63	5897	0.0105705	FALSE
345	Epilepsy, recurrent seizures, convulsions	neurological	-0.00937426	0.0254026	0.99067	0.942553	1.04124	0.712107	46936	2097	44839	0.0446779	FALSE	-0.494456	0.208368	0.609903	0.40541	0.917544	0.0176446	2553	39	2514	0.0152761	FALSE	-0.127186	0.117433	0.88057	0.699525	1.10847	0.278785	2157	78	2079	0.0361613	FALSE	0.0501966	0.0557052	1.05148	0.94272	1.17278	0.367529	5834	357	5477	0.061193	FALSE
345.1	Epilepsy	neurological	-0.0192817	0.0338711	0.980903	0.917898	1.04823	0.569175	47390	1157	46233	0.0244144	FALSE	NA	NA	NA	NA	NA	NA	NA	NA	NA	NA	NA	0.255941	0.276946	1.29168	0.750606	2.22277	0.355407	2093	14	2079	0.00668896	FALSE	0.0257563	0.0757105	1.02609	0.884585	1.19023	0.733711	5953	181	5772	0.0304048	NA
345.11	Generalized convulsive epilepsy	neurological	-0.0375312	0.0925312	0.963164	0.803408	1.15469	0.685032	47744	154	47590	0.00322554	FALSE	NA	NA	NA	NA	NA	NA	NA	NA	NA	NA	NA	NA	NA	NA	NA	NA	NA	NA	NA	NA	NA	NA	0.126887	0.105872	1.13529	0.922542	1.3971	0.230725	5955	90	5865	0.0151134	NA
345.12	Partial epilepsy	neurological	0.00842358	0.0560215	1.00846	0.903591	1.1255	0.880478	47649	415	47234	0.00870952	FALSE	NA	NA	NA	NA	NA	NA	NA	NA	NA	NA	NA	NA	NA	NA	NA	NA	NA	NA	NA	NA	NA	NA	0.00456676	0.0999572	1.00458	0.825844	1.22199	0.96356	5955	102	5853	0.0171285	NA
345.3	Convulsions	neurological	-0.00617539	0.0293239	0.993844	0.938333	1.05264	0.833205	47146	1552	45594	0.032919	FALSE	NA	NA	NA	NA	NA	NA	NA	NA	NA	NA	NA	-0.0458912	0.155442	0.955146	0.704296	1.29534	0.767818	2124	45	2079	0.0211864	FALSE	0.0250698	0.0607853	1.02539	0.91022	1.15513	0.680023	5818	296	5522	0.0508766	NA
346	Abnormal findings on study of brain and/or nervous system	neurological	0.34686	0.151325	1.41462	1.05155	1.90305	0.0218965	47537	58	47479	0.0012201	FALSE	NA	NA	NA	NA	NA	NA	NA	NA	NA	NA	NA	NA	NA	NA	NA	NA	NA	NA	NA	NA	NA	NA	NA	NA	NA	NA	NA	NA	NA	NA	NA	NA	FALSE
346.1	Nonspecific abnormal findings on radiological and other examination of skull and head	neurological	-0.00697361	0.114779	0.993051	0.792993	1.24358	0.951553	47410	99	47311	0.00208817	FALSE	NA	NA	NA	NA	NA	NA	NA	NA	NA	NA	NA	NA	NA	NA	NA	NA	NA	NA	NA	NA	NA	NA	NA	NA	NA	NA	NA	NA	NA	NA	NA	NA	FALSE
346.2	Nonspecific abnormal results of function study of brain and central nervous system	neurological	0.222162	0.177043	1.24877	0.882636	1.76679	0.209534	47703	42	47661	0.000880448	FALSE	NA	NA	NA	NA	NA	NA	NA	NA	NA	NA	NA	NA	NA	NA	NA	NA	NA	NA	NA	NA	NA	NA	NA	NA	NA	NA	NA	NA	NA	NA	NA	NA	FALSE
347	Cataplexy and narcolepsy	neurological	0.132835	0.0976311	1.14206	0.943157	1.38291	0.173647	47876	140	47736	0.00292422	FALSE	NA	NA	NA	NA	NA	NA	NA	NA	NA	NA	NA	NA	NA	NA	NA	NA	NA	NA	NA	NA	NA	NA	NA	NA	NA	NA	NA	NA	NA	NA	NA	NA	NA
348	Other conditions of brain	neurological	0.0085381	0.0425716	1.00857	0.927834	1.09634	0.841044	47154	725	46429	0.0153752	FALSE	NA	NA	NA	NA	NA	NA	NA	NA	NA	NA	NA	-0.0982755	0.311367	0.906399	0.492355	1.66863	0.752286	2091	12	2079	0.00573888	FALSE	-0.0685073	0.0798753	0.933787	0.798466	1.09204	0.39107	5871	166	5705	0.0282746	FALSE
348.2	Cerebral edema and compression of brain	neurological	-0.012613	0.124737	0.987466	0.773293	1.26096	0.919458	47807	84	47723	0.00175706	FALSE	NA	NA	NA	NA	NA	NA	NA	NA	NA	NA	NA	NA	NA	NA	NA	NA	NA	NA	NA	NA	NA	NA	-0.207757	0.128983	0.812404	0.630928	1.04608	0.107238	5943	62	5881	0.0104324	NA
348.4	Cerebral cysts	neurological	0.10555	0.231604	1.11132	0.70582	1.74979	0.648582	47907	24	47883	0.000500971	FALSE	NA	NA	NA	NA	NA	NA	NA	NA	NA	NA	NA	NA	NA	NA	NA	NA	NA	NA	NA	NA	NA	NA	NA	NA	NA	NA	NA	NA	NA	NA	NA	NA	FALSE
348.7	Coma	neurological	-0.0919723	0.235977	0.91213	0.574367	1.44852	0.696721	47869	23	47846	0.000480478	FALSE	NA	NA	NA	NA	NA	NA	NA	NA	NA	NA	NA	NA	NA	NA	NA	NA	NA	NA	NA	NA	NA	NA	NA	NA	NA	NA	NA	NA	NA	NA	NA	NA	NA
348.8	Encephalopathy, not elsewhere classified	neurological	0.029533	0.0481721	1.02997	0.937176	1.13196	0.539829	47294	564	46730	0.0119254	FALSE	NA	NA	NA	NA	NA	NA	NA	NA	NA	NA	NA	-0.0953206	0.32537	0.909081	0.480444	1.72014	0.769552	2090	11	2079	0.00526316	FALSE	0.0232167	0.109197	1.02349	0.82629	1.26775	0.831628	5909	87	5822	0.0147233	NA
348.9	Other conditions of brain, NOS	neurological	-0.0400344	0.0726662	0.960756	0.833218	1.10782	0.581677	47362	245	47117	0.00517292	FALSE	NA	NA	NA	NA	NA	NA	NA	NA	NA	NA	NA	NA	NA	NA	NA	NA	NA	NA	NA	NA	NA	NA	-0.0200626	0.0954088	0.980137	0.812968	1.18168	0.833448	5809	116	5693	0.019969	NA
349	Other and unspecified disorders of the nervous system	neurological	0.0307717	0.0698177	1.03125	0.899361	1.18248	0.659399	47491	263	47228	0.00553789	FALSE	NA	NA	NA	NA	NA	NA	NA	NA	NA	NA	NA	NA	NA	NA	NA	NA	NA	NA	NA	NA	NA	NA	NA	NA	NA	NA	NA	NA	NA	NA	NA	NA	NA
350	Abnormal movement	neurological	0.02069	0.0147903	1.02091	0.991735	1.05093	0.161848	42477	7540	34937	0.177508	FALSE	NA	NA	NA	NA	NA	NA	NA	NA	NA	NA	NA	0.0650807	0.0773606	1.06725	0.917093	1.24198	0.400199	2259	201	2058	0.0889774	FALSE	0.118077	0.0650294	1.12533	0.990663	1.2783	0.0694102	5786	271	5515	0.0468372	NA
350.1	Abnormal involuntary movements	neurological	-0.0413697	0.0343674	0.959474	0.896973	1.02633	0.228687	46160	1116	45044	0.0241768	FALSE	NA	NA	NA	NA	NA	NA	NA	NA	NA	NA	NA	-0.205332	0.15032	0.814377	0.606556	1.0934	0.171949	2105	47	2058	0.0223278	FALSE	0.0801304	0.115333	1.08343	0.864224	1.35823	0.487199	5898	80	5818	0.0135639	FALSE
350.2	Abnormality of gait	neurological	0.0335132	0.0158452	1.03408	1.00246	1.0667	0.0344269	43236	6314	36922	0.146036	FALSE	NA	NA	NA	NA	NA	NA	NA	NA	NA	NA	NA	0.0829075	0.0853808	1.08644	0.919028	1.28435	0.331532	2221	163	2058	0.0733904	FALSE	0.173871	0.0832282	1.1899	1.0108	1.40074	0.0366996	5889	157	5732	0.0266599	NA
350.3	Lack of coordination	neurological	0.0113903	0.0588618	1.01146	0.901244	1.13514	0.84656	47332	376	46956	0.00794389	FALSE	NA	NA	NA	NA	NA	NA	NA	NA	NA	NA	NA	0.3891	0.292524	1.47565	0.831731	2.6181	0.183469	2072	14	2058	0.00675676	FALSE	0.0426793	0.110982	1.0436	0.839587	1.2972	0.700563	5944	85	5859	0.0143001	NA
350.6	Disturbances of sensation of smell and taste	neurological	0.0127812	0.0956077	1.01286	0.839784	1.22161	0.893653	47764	142	47622	0.00297295	FALSE	NA	NA	NA	NA	NA	NA	NA	NA	NA	NA	NA	NA	NA	NA	NA	NA	NA	NA	NA	NA	NA	NA	NA	NA	NA	NA	NA	NA	NA	NA	NA	NA	FALSE
351	Other peripheral nerve disorders	neurological	-0.00323324	0.0144223	0.996772	0.96899	1.02535	0.822615	44049	7586	36463	0.172217	FALSE	-0.40735	0.166048	0.665411	0.48056	0.921368	0.0141588	2668	62	2606	0.0232384	FALSE	-0.102296	0.137308	0.902762	0.689754	1.18155	0.456264	2255	56	2199	0.0248337	FALSE	-0.0606311	0.0898613	0.94117	0.789181	1.12243	0.499854	5869	139	5730	0.0236838	NA
352	Disorders of other cranial nerves	neurological	-0.0738207	0.0453428	0.928838	0.849852	1.01517	0.103513	47132	633	46499	0.0134304	FALSE	NA	NA	NA	NA	NA	NA	NA	NA	NA	NA	NA	-0.216676	0.25269	0.805191	0.490687	1.32128	0.391182	2214	15	2199	0.00677507	FALSE	-0.121632	0.168107	0.885474	0.636913	1.23104	0.469349	5971	37	5934	0.00619662	NA
352.1	Trigeminal nerve disorders [CN5]	neurological	-0.112218	0.0801063	0.89385	0.763971	1.04581	0.161256	47494	199	47295	0.00419	FALSE	NA	NA	NA	NA	NA	NA	NA	NA	NA	NA	NA	NA	NA	NA	NA	NA	NA	NA	NA	NA	NA	NA	NA	NA	NA	NA	NA	NA	NA	NA	NA	NA	FALSE
352.2	Facial nerve disorders [CN7]	neurological	-0.0342152	0.0554995	0.966364	0.866759	1.07741	0.537568	47630	421	47209	0.00883897	FALSE	NA	NA	NA	NA	NA	NA	NA	NA	NA	NA	NA	-0.235138	0.309201	0.790461	0.431204	1.44903	0.446974	2209	10	2199	0.00452694	FALSE	NA	NA	NA	NA	NA	NA	NA	NA	NA	NA	FALSE
353	Nerve root and plexus disorders	neurological	-0.0262907	0.0426314	0.974052	0.89597	1.05894	0.537434	46930	718	46212	0.0152994	FALSE	NA	NA	NA	NA	NA	NA	NA	NA	NA	NA	NA	-0.457908	0.29014	0.632605	0.358229	1.11713	0.114513	2211	12	2199	0.00542741	FALSE	NA	NA	NA	NA	NA	NA	NA	NA	NA	NA	FALSE
353.1	Nerve plexus lesions	neurological	0.117786	0.102289	1.125	0.920626	1.37475	0.249527	47770	125	47645	0.00261671	FALSE	NA	NA	NA	NA	NA	NA	NA	NA	NA	NA	NA	NA	NA	NA	NA	NA	NA	NA	NA	NA	NA	NA	NA	NA	NA	NA	NA	NA	NA	NA	NA	NA	NA
353.2	Nerve root lesions	neurological	-0.0640007	0.0546995	0.938004	0.842643	1.04416	0.241984	47251	434	46817	0.00918499	FALSE	NA	NA	NA	NA	NA	NA	NA	NA	NA	NA	NA	NA	NA	NA	NA	NA	NA	NA	NA	NA	NA	NA	NA	NA	NA	NA	NA	NA	NA	NA	NA	NA	NA
355	Complex regional/central pain syndrome	neurological	-0.12755	0.0803642	0.88025	0.751966	1.03042	0.112479	47662	200	47462	0.00419622	FALSE	NA	NA	NA	NA	NA	NA	NA	NA	NA	NA	NA	NA	NA	NA	NA	NA	NA	NA	NA	NA	NA	NA	NA	NA	NA	NA	NA	NA	NA	NA	NA	NA	NA
355.1	Chronic pain syndrome	neurological	0.0102818	0.0242009	1.01033	0.96353	1.05941	0.670945	46199	2344	43855	0.050737	FALSE	NA	NA	NA	NA	NA	NA	NA	NA	NA	NA	NA	0.15811	0.173306	1.17129	0.833959	1.64508	0.361605	2236	37	2199	0.0165474	FALSE	NA	NA	NA	NA	NA	NA	NA	NA	NA	NA	FALSE
356	Hereditary and idiopathic peripheral neuropathy	neurological	0.0762921	0.0228844	1.07928	1.03194	1.12879	0.00085667	45112	2636	42476	0.0584323	FALSE	NA	NA	NA	NA	NA	NA	NA	NA	NA	NA	NA	0.0168868	0.163925	1.01703	0.737561	1.40239	0.917951	2218	41	2177	0.0184851	FALSE	0.235098	0.112016	1.26503	1.01567	1.57562	0.0358363	5872	87	5785	0.0148161	FALSE
357	Inflammatory and toxic neuropathy	neurological	0.0982762	0.039419	1.10327	1.02124	1.19189	0.0126627	46399	846	45553	0.0182332	FALSE	0.243862	0.265361	1.27617	0.758627	2.14678	0.358104	2675	25	2650	0.00934579	FALSE	0.0779161	0.106841	1.08103	0.876786	1.33286	0.465835	2277	100	2177	0.0439174	FALSE	0.311002	0.149031	1.36479	1.01908	1.82778	0.0369031	5947	46	5901	0.00773499	FALSE
358	Myoneural disorders	neurological	0.229683	0.1448	1.2582	0.947314	1.67111	0.112692	47911	62	47849	0.00129407	FALSE	NA	NA	NA	NA	NA	NA	NA	NA	NA	NA	NA	NA	NA	NA	NA	NA	NA	NA	NA	NA	NA	NA	NA	NA	NA	NA	NA	NA	NA	NA	NA	NA	FALSE
358.1	Myasthenia gravis	neurological	0.256763	0.162283	1.29274	0.94053	1.77684	0.113606	47936	49	47887	0.0010222	FALSE	NA	NA	NA	NA	NA	NA	NA	NA	NA	NA	NA	NA	NA	NA	NA	NA	NA	NA	NA	NA	NA	NA	NA	NA	NA	NA	NA	NA	NA	NA	NA	NA	FALSE
359	Muscular dystrophies and other myopathies	neurological	0.0748521	0.0719542	1.07772	0.935964	1.24096	0.298212	47665	251	47414	0.00526592	FALSE	NA	NA	NA	NA	NA	NA	NA	NA	NA	NA	NA	0.225118	0.242547	1.25247	0.778588	2.01478	0.353334	2197	20	2177	0.00910332	FALSE	0.0161363	0.129871	1.01627	0.787879	1.31086	0.901118	5969	64	5905	0.0107221	FALSE
359.1	Muscular dystrophies	neurological	0.416184	0.244176	1.51617	0.939507	2.44677	0.088298	47930	22	47908	0.000459003	FALSE	NA	NA	NA	NA	NA	NA	NA	NA	NA	NA	NA	NA	NA	NA	NA	NA	NA	NA	NA	NA	NA	NA	NA	NA	NA	NA	NA	NA	NA	NA	NA	NA	NA
359.2	Myopathy	neurological	0.0504963	0.0742557	1.05179	0.909332	1.21657	0.496484	47678	236	47442	0.00494987	FALSE	NA	NA	NA	NA	NA	NA	NA	NA	NA	NA	NA	0.225118	0.242547	1.25247	0.778588	2.01478	0.353334	2197	20	2177	0.00910332	FALSE	0.0178193	0.134314	1.01798	0.782364	1.32455	0.894455	5971	60	5911	0.0100486	FALSE
360	Disorders of the globe	sense organs	-0.0272733	0.0745128	0.973095	0.84087	1.12611	0.714349	47613	235	47378	0.00493563	FALSE	NA	NA	NA	NA	NA	NA	NA	NA	NA	NA	NA	0.35853	0.323988	1.43122	0.758444	2.7008	0.268461	2016	11	2005	0.00545635	FALSE	NA	NA	NA	NA	NA	NA	NA	NA	NA	NA	NA
360.2	Progressive myopia	sense organs	-0.0197675	0.125811	0.980427	0.766165	1.25461	0.87515	47806	83	47723	0.00173618	FALSE	NA	NA	NA	NA	NA	NA	NA	NA	NA	NA	NA	NA	NA	NA	NA	NA	NA	NA	NA	NA	NA	NA	NA	NA	NA	NA	NA	NA	NA	NA	NA	NA	NA
360.3	Hypotony of eye	sense organs	0.0306983	0.141063	1.03117	0.78209	1.35959	0.827725	47863	67	47796	0.00139983	FALSE	NA	NA	NA	NA	NA	NA	NA	NA	NA	NA	NA	NA	NA	NA	NA	NA	NA	NA	NA	NA	NA	NA	NA	NA	NA	NA	NA	NA	NA	NA	NA	NA	FALSE
361	Retinal detachments and defects	sense organs	0.0333016	0.0304658	1.03386	0.973934	1.09748	0.274359	47144	1437	45707	0.0304811	FALSE	NA	NA	NA	NA	NA	NA	NA	NA	NA	NA	NA	0.1211	0.243809	1.12874	0.699937	1.82023	0.619401	2024	19	2005	0.00938735	FALSE	-0.142184	0.153967	0.867462	0.641491	1.17303	0.355762	5988	44	5944	0.00734803	NA
361.1	Retinal detachment with retinal defect	sense organs	-0.0205939	0.0674652	0.979617	0.858279	1.11811	0.760174	47771	285	47486	0.00596596	FALSE	NA	NA	NA	NA	NA	NA	NA	NA	NA	NA	NA	NA	NA	NA	NA	NA	NA	NA	NA	NA	NA	NA	NA	NA	NA	NA	NA	NA	NA	NA	NA	NA	NA
361.2	Retinoschisis and retinal cysts	sense organs	0.110359	0.0923112	1.11668	0.931862	1.33815	0.231888	47827	153	47674	0.00319903	FALSE	NA	NA	NA	NA	NA	NA	NA	NA	NA	NA	NA	NA	NA	NA	NA	NA	NA	NA	NA	NA	NA	NA	NA	NA	NA	NA	NA	NA	NA	NA	NA	NA	NA
362	Other retinal disorders	sense organs	-0.0371527	0.0147785	0.963529	0.93602	0.991847	0.0119381	43661	7482	36179	0.171366	FALSE	-0.175611	0.17506	0.838944	0.595277	1.18235	0.31579	2486	57	2429	0.0229284	FALSE	0.00490991	0.10618	1.00492	0.816113	1.23741	0.963118	2076	99	1977	0.0476879	FALSE	0.00409599	0.0847573	1.0041	0.850417	1.18557	0.961456	5899	154	5745	0.0261061	NA
362.2	Degeneration of macula and posterior pole of retina	sense organs	-0.0650665	0.0233811	0.937005	0.895034	0.980944	0.00538802	46010	2581	43429	0.0560965	FALSE	-0.280202	0.204704	0.755631	0.505898	1.12864	0.171056	2469	40	2429	0.0162009	FALSE	-0.0862038	0.177534	0.917407	0.647802	1.29922	0.627278	2011	34	1977	0.016907	FALSE	0.00812291	0.172091	1.00816	0.719517	1.41258	0.962353	5962	37	5925	0.00620597	FALSE
362.21	Macular degeneration, dry	sense organs	-0.0671342	0.0543575	0.93507	0.84057	1.04019	0.216812	47521	430	47091	0.00904863	FALSE	NA	NA	NA	NA	NA	NA	NA	NA	NA	NA	NA	NA	NA	NA	NA	NA	NA	NA	NA	NA	NA	NA	NA	NA	NA	NA	NA	NA	NA	NA	NA	NA	NA
362.22	Macular degeneration, wet	sense organs	-0.398576	0.108406	0.671276	0.54278	0.83019	0.000236271	47806	107	47699	0.00223821	FALSE	NA	NA	NA	NA	NA	NA	NA	NA	NA	NA	NA	NA	NA	NA	NA	NA	NA	NA	NA	NA	NA	NA	NA	NA	NA	NA	NA	NA	NA	NA	NA	NA	NA
362.23	Cystoid macular degeneration of retina	sense organs	-0.0520284	0.0461507	0.949302	0.867202	1.03917	0.259591	47460	616	46844	0.0129794	FALSE	NA	NA	NA	NA	NA	NA	NA	NA	NA	NA	NA	NA	NA	NA	NA	NA	NA	NA	NA	NA	NA	NA	NA	NA	NA	NA	NA	NA	NA	NA	NA	NA	NA
362.26	Macular puckering of retina	sense organs	-0.0225065	0.0371259	0.977745	0.909124	1.05154	0.544368	47052	951	46101	0.0202117	FALSE	NA	NA	NA	NA	NA	NA	NA	NA	NA	NA	NA	-0.183272	0.290332	0.832542	0.471271	1.47076	0.527877	1990	13	1977	0.00653266	FALSE	NA	NA	NA	NA	NA	NA	NA	NA	NA	NA	FALSE
362.27	Drusen (degenerative) of retina	sense organs	-0.204754	0.0482391	0.814848	0.741335	0.895651	2.19e-05	47158	560	46598	0.011875	TRUE	NA	NA	NA	NA	NA	NA	NA	NA	NA	NA	NA	-0.232137	0.318997	0.792838	0.424276	1.48156	0.466792	1988	11	1977	0.0055332	FALSE	NA	NA	NA	NA	NA	NA	NA	NA	NA	NA	NA
362.29	Macular degeneration (senile) of retina NOS	sense organs	-0.0606733	0.0810834	0.941131	0.802842	1.10324	0.45429	47578	192	47386	0.00403548	FALSE	-0.280202	0.204704	0.755631	0.505898	1.12864	0.171056	2469	40	2429	0.0162009	FALSE	NA	NA	NA	NA	NA	NA	NA	NA	NA	NA	NA	NA	NA	NA	NA	NA	NA	NA	NA	NA	NA	FALSE
362.3	Other nondiabetic retinopathy	sense organs	-0.0687448	0.0249079	0.933565	0.889083	0.980272	0.00578087	45496	2211	43285	0.0485977	FALSE	NA	NA	NA	NA	NA	NA	NA	NA	NA	NA	NA	-0.0888909	0.205403	0.914945	0.61172	1.36848	0.665187	2006	29	1977	0.0144566	FALSE	-0.00915576	0.148229	0.990886	0.741052	1.32495	0.950748	5947	49	5898	0.00823945	NA
362.31	Separation of retinal layers	sense organs	-0.17686	0.0836482	0.837897	0.711194	0.987174	0.0344872	47782	184	47598	0.00385082	FALSE	NA	NA	NA	NA	NA	NA	NA	NA	NA	NA	NA	NA	NA	NA	NA	NA	NA	NA	NA	NA	NA	NA	NA	NA	NA	NA	NA	NA	NA	NA	NA	NA	FALSE
362.4	Retinal vascular changes and abnomalities	sense organs	-0.0511587	0.0326813	0.950128	0.891175	1.01298	0.117494	47072	1248	45824	0.0265126	FALSE	NA	NA	NA	NA	NA	NA	NA	NA	NA	NA	NA	-0.0883772	0.202616	0.915416	0.615387	1.36172	0.662705	2005	28	1977	0.0139651	FALSE	NA	NA	NA	NA	NA	NA	NA	NA	NA	NA	FALSE
362.5	Toxic maculopathy of retina	sense organs	-0.0227226	0.240267	0.977534	0.610396	1.56549	0.924655	47892	23	47869	0.000480247	FALSE	NA	NA	NA	NA	NA	NA	NA	NA	NA	NA	NA	NA	NA	NA	NA	NA	NA	NA	NA	NA	NA	NA	NA	NA	NA	NA	NA	NA	NA	NA	NA	NA	NA
362.6	Peripheral retinal degenerations	sense organs	0.0151351	0.03451	1.01525	0.94885	1.0863	0.660971	46981	1107	45874	0.0235627	FALSE	NA	NA	NA	NA	NA	NA	NA	NA	NA	NA	NA	NA	NA	NA	NA	NA	NA	NA	NA	NA	NA	NA	NA	NA	NA	NA	NA	NA	NA	NA	NA	NA	FALSE
362.7	Hereditary retinal dystrophies	sense organs	0.100926	0.0894067	1.1062	0.928383	1.31806	0.258963	47659	161	47498	0.00337817	FALSE	NA	NA	NA	NA	NA	NA	NA	NA	NA	NA	NA	NA	NA	NA	NA	NA	NA	NA	NA	NA	NA	NA	NA	NA	NA	NA	NA	NA	NA	NA	NA	NA	FALSE
362.8	Retinal hemorrhage/ischemia	sense organs	-0.0526448	0.0532813	0.948717	0.854639	1.05315	0.323126	47041	455	46586	0.00967241	FALSE	NA	NA	NA	NA	NA	NA	NA	NA	NA	NA	NA	NA	NA	NA	NA	NA	NA	NA	NA	NA	NA	NA	NA	NA	NA	NA	NA	NA	NA	NA	NA	NA	FALSE
362.9	Retinal edema	sense organs	-0.0781471	0.0450876	0.924828	0.846607	1.01028	0.0830554	47292	641	46651	0.0135541	FALSE	NA	NA	NA	NA	NA	NA	NA	NA	NA	NA	NA	0.344848	0.192156	1.41178	0.968722	2.05746	0.072713	2009	32	1977	0.0159283	FALSE	NA	NA	NA	NA	NA	NA	NA	NA	NA	NA	NA
363	Chorioretinal inflammations, scars, and other disorders of choroid	sense organs	0.0191258	0.0375875	1.01931	0.946915	1.09724	0.610868	46969	935	46034	0.0199067	FALSE	NA	NA	NA	NA	NA	NA	NA	NA	NA	NA	NA	-0.497946	0.335396	0.607778	0.314956	1.17284	0.137637	2016	11	2005	0.00545635	FALSE	NA	NA	NA	NA	NA	NA	NA	NA	NA	NA	NA
363.3	Chorioretinal scars	sense organs	0.0297562	0.0397087	1.0302	0.953064	1.11359	0.453639	47048	838	46210	0.0178116	FALSE	NA	NA	NA	NA	NA	NA	NA	NA	NA	NA	NA	-0.497946	0.335396	0.607778	0.314956	1.17284	0.137637	2016	11	2005	0.00545635	FALSE	NA	NA	NA	NA	NA	NA	NA	NA	NA	NA	FALSE
363.4	Choroidal degenerations	sense organs	0.44755	0.228496	1.56447	0.999698	2.44832	0.0501507	47901	24	47877	0.000501033	FALSE	NA	NA	NA	NA	NA	NA	NA	NA	NA	NA	NA	NA	NA	NA	NA	NA	NA	NA	NA	NA	NA	NA	NA	NA	NA	NA	NA	NA	NA	NA	NA	NA	FALSE
364	Corneal opacity and other disorders of cornea	sense organs	0.0169829	0.0370716	1.01713	0.945844	1.09378	0.646873	46630	957	45673	0.0205233	FALSE	NA	NA	NA	NA	NA	NA	NA	NA	NA	NA	NA	0.140827	0.222811	1.15123	0.743875	1.78164	0.527357	2029	24	2005	0.0118285	FALSE	NA	NA	NA	NA	NA	NA	NA	NA	NA	NA	NA
364.1	Corneal opacity	sense organs	0.00271015	0.043237	1.00271	0.92124	1.09139	0.95002	47161	701	46460	0.014864	FALSE	NA	NA	NA	NA	NA	NA	NA	NA	NA	NA	NA	NA	NA	NA	NA	NA	NA	NA	NA	NA	NA	NA	NA	NA	NA	NA	NA	NA	NA	NA	NA	NA	FALSE
364.2	Corneal edema	sense organs	0.00821723	0.0936745	1.00825	0.839134	1.21145	0.930098	47819	146	47673	0.00305318	FALSE	NA	NA	NA	NA	NA	NA	NA	NA	NA	NA	NA	NA	NA	NA	NA	NA	NA	NA	NA	NA	NA	NA	NA	NA	NA	NA	NA	NA	NA	NA	NA	NA	NA
364.4	Corneal degenerations	sense organs	0.026117	0.048746	1.02646	0.93293	1.12937	0.592112	47000	552	46448	0.0117447	FALSE	NA	NA	NA	NA	NA	NA	NA	NA	NA	NA	NA	0.30053	0.256472	1.35057	0.816968	2.23271	0.241284	2023	18	2005	0.00889768	FALSE	NA	NA	NA	NA	NA	NA	NA	NA	NA	NA	NA
364.41	Keratoconus	sense organs	0.0554091	0.0950153	1.05697	0.877375	1.27333	0.559786	47910	146	47764	0.00304738	FALSE	NA	NA	NA	NA	NA	NA	NA	NA	NA	NA	NA	NA	NA	NA	NA	NA	NA	NA	NA	NA	NA	NA	NA	NA	NA	NA	NA	NA	NA	NA	NA	NA	NA
364.5	Corneal dystrophy	sense organs	0.00362942	0.0824253	1.00364	0.853915	1.17961	0.964878	47761	187	47574	0.00391533	FALSE	NA	NA	NA	NA	NA	NA	NA	NA	NA	NA	NA	NA	NA	NA	NA	NA	NA	NA	NA	NA	NA	NA	NA	NA	NA	NA	NA	NA	NA	NA	NA	NA	FALSE
364.51	Fuchs' dystrophy	sense organs	0.017758	0.0963855	1.01792	0.842689	1.22958	0.853826	47841	136	47705	0.00284275	FALSE	NA	NA	NA	NA	NA	NA	NA	NA	NA	NA	NA	NA	NA	NA	NA	NA	NA	NA	NA	NA	NA	NA	NA	NA	NA	NA	NA	NA	NA	NA	NA	NA	FALSE
364.9	Cornea replaced by transplant	sense organs	-0.0269788	0.110047	0.973382	0.78453	1.20769	0.806334	47934	104	47830	0.00216965	FALSE	NA	NA	NA	NA	NA	NA	NA	NA	NA	NA	NA	NA	NA	NA	NA	NA	NA	NA	NA	NA	NA	NA	NA	NA	NA	NA	NA	NA	NA	NA	NA	NA	NA
365	Glaucoma	sense organs	-0.0099621	0.011945	0.990087	0.967176	1.01354	0.404282	45303	14254	31049	0.314637	FALSE	-0.00311198	0.100858	0.996893	0.818082	1.21479	0.975385	2619	190	2429	0.0725468	FALSE	0.0161881	0.0770592	1.01632	0.873849	1.18202	0.83361	2210	205	2005	0.0927602	FALSE	-0.0244987	0.0767749	0.975799	0.839476	1.13426	0.749652	5915	200	5715	0.0338123	FALSE
365.1	Open-angle glaucoma	sense organs	-0.00151789	0.0127992	0.998483	0.973747	1.02385	0.905598	45350	11262	34088	0.248335	FALSE	0.137558	0.147794	1.14747	0.858887	1.53301	0.351985	2513	84	2429	0.0334262	FALSE	0.431287	0.246026	1.53924	0.95035	2.49303	0.0796	2025	20	2005	0.00987654	FALSE	0.121329	0.0912901	1.129	0.944028	1.35021	0.183831	5941	135	5806	0.0227234	NA
365.11	Primary open angle glaucoma	sense organs	0.00152143	0.0178833	1.00152	0.967026	1.03725	0.932202	46724	4816	41908	0.103073	FALSE	NA	NA	NA	NA	NA	NA	NA	NA	NA	NA	NA	NA	NA	NA	NA	NA	NA	NA	NA	NA	NA	NA	0.241862	0.127261	1.27362	0.992458	1.63443	0.0573658	5978	70	5908	0.0117096	FALSE
365.2	Primary angle-closure glaucoma	sense organs	0.0291844	0.0424594	1.02961	0.947398	1.11897	0.491863	47274	722	46552	0.0152727	FALSE	NA	NA	NA	NA	NA	NA	NA	NA	NA	NA	NA	NA	NA	NA	NA	NA	NA	NA	NA	NA	NA	NA	NA	NA	NA	NA	NA	NA	NA	NA	NA	NA	FALSE
366	Cataract	sense organs	-0.0104292	0.0131354	0.989625	0.964472	1.01543	0.427206	42763	22120	20643	0.51727	FALSE	-0.00715264	0.0747755	0.992873	0.857518	1.14959	0.923795	2683	436	2247	0.162505	FALSE	-0.0291947	0.083427	0.971227	0.82472	1.14376	0.726382	2271	175	2096	0.0770586	FALSE	0.0145176	0.0699786	1.01462	0.884582	1.16378	0.835652	5871	262	5609	0.0446261	FALSE
366.1	Nonsenile Cataract	sense organs	-0.0447227	0.0667977	0.956263	0.838915	1.09003	0.503161	47431	288	47143	0.00607198	FALSE	NA	NA	NA	NA	NA	NA	NA	NA	NA	NA	NA	NA	NA	NA	NA	NA	NA	NA	NA	NA	NA	NA	NA	NA	NA	NA	NA	NA	NA	NA	NA	NA	NA
366.2	Senile cataract	sense organs	-0.0117998	0.0127621	0.98827	0.963856	1.0133	0.355174	42499	20213	22286	0.475611	FALSE	-0.104059	0.125037	0.901172	0.7053	1.15144	0.405279	2372	125	2247	0.0526981	FALSE	-0.0434157	0.0988636	0.957513	0.788843	1.16225	0.660555	2218	122	2096	0.0550045	FALSE	-0.0189212	0.0756626	0.981257	0.846014	1.13812	0.802531	5876	224	5652	0.0381212	FALSE
366.3	Traumatic cataract	sense organs	0.0717257	0.0939246	1.07436	0.893717	1.29152	0.445075	47813	150	47663	0.00313722	FALSE	NA	NA	NA	NA	NA	NA	NA	NA	NA	NA	NA	NA	NA	NA	NA	NA	NA	NA	NA	NA	NA	NA	NA	NA	NA	NA	NA	NA	NA	NA	NA	NA	FALSE
367	Disorders of refraction and accommodation; blindness and low vision	sense organs	-0.0212881	0.0127117	0.978937	0.954848	1.00363	0.0939957	43625	31623	12002	0.724883	FALSE	0.309558	0.169727	1.36282	0.977157	1.9007	0.0681742	2683	63	2620	0.0234812	FALSE	0.0957241	0.110092	1.10046	0.886871	1.36548	0.384578	2170	94	2076	0.043318	FALSE	-0.0177604	0.0869186	0.982396	0.828515	1.16486	0.838093	5805	140	5665	0.0241171	FALSE
367.1	Myopia	sense organs	0.0214346	0.0146959	1.02167	0.992658	1.05152	0.14469	41471	7243	34228	0.174652	FALSE	NA	NA	NA	NA	NA	NA	NA	NA	NA	NA	NA	0.106752	0.268973	1.11266	0.656762	1.88502	0.69145	2091	15	2076	0.0071736	FALSE	0.0664764	0.126239	1.06874	0.834476	1.36876	0.598476	5902	64	5838	0.0108438	FALSE
367.2	Astigmatism	sense organs	-0.023407	0.0132852	0.976865	0.951757	1.00264	0.0780888	40341	9910	30431	0.245656	FALSE	NA	NA	NA	NA	NA	NA	NA	NA	NA	NA	NA	NA	NA	NA	NA	NA	NA	NA	NA	NA	NA	NA	NA	NA	NA	NA	NA	NA	NA	NA	NA	NA	FALSE
367.8	Hypermetropia	sense organs	-0.0320445	0.0157086	0.968463	0.9391	0.998745	0.0413574	42291	6425	35866	0.151924	FALSE	NA	NA	NA	NA	NA	NA	NA	NA	NA	NA	NA	NA	NA	NA	NA	NA	NA	NA	NA	NA	NA	NA	NA	NA	NA	NA	NA	NA	NA	NA	NA	NA	FALSE
367.9	Blindness and low vision	sense organs	0.0958983	0.0271613	1.10065	1.04359	1.16083	0.000414469	45412	1843	43569	0.040584	FALSE	0.497664	0.23154	1.64487	1.04482	2.58955	0.0316052	2654	34	2620	0.0128109	FALSE	0.271851	0.264274	1.31239	0.781823	2.20302	0.303636	2094	18	2076	0.00859599	FALSE	0.105152	0.174067	1.11088	0.789766	1.56256	0.545784	5931	34	5897	0.00573259	FALSE
368	Visual disturbances	sense organs	-0.00604145	0.0172047	0.993977	0.961017	1.02807	0.725476	41926	4997	36929	0.119186	FALSE	-0.261418	0.209984	0.769959	0.510183	1.16201	0.213152	2672	38	2634	0.0142216	FALSE	0.0785921	0.134391	1.08176	0.831259	1.40776	0.558681	2222	62	2160	0.0279028	FALSE	0.0608208	0.105616	1.06271	0.863997	1.30712	0.564705	5800	96	5704	0.0165517	NA
368.1	Amblyopia	sense organs	0.0697238	0.0591774	1.07221	0.95479	1.20407	0.23871	47646	368	47278	0.00772363	FALSE	NA	NA	NA	NA	NA	NA	NA	NA	NA	NA	NA	NA	NA	NA	NA	NA	NA	NA	NA	NA	NA	NA	NA	NA	NA	NA	NA	NA	NA	NA	NA	NA	NA
368.2	Diplopia and disorders of binocular vision	sense organs	0.021229	0.0498246	1.02146	0.92642	1.12624	0.670054	47197	518	46679	0.0109753	FALSE	NA	NA	NA	NA	NA	NA	NA	NA	NA	NA	NA	NA	NA	NA	NA	NA	NA	NA	NA	NA	NA	NA	NA	NA	NA	NA	NA	NA	NA	NA	NA	NA	FALSE
368.3	Anisometropia	sense organs	-0.0430007	0.0735457	0.957911	0.829319	1.10644	0.558763	47362	236	47126	0.0049829	FALSE	NA	NA	NA	NA	NA	NA	NA	NA	NA	NA	NA	NA	NA	NA	NA	NA	NA	NA	NA	NA	NA	NA	NA	NA	NA	NA	NA	NA	NA	NA	NA	NA	NA
368.4	Visual field defects	sense organs	0.0519738	0.0341835	1.05335	0.985086	1.12634	0.128402	46246	1139	45107	0.0246292	FALSE	NA	NA	NA	NA	NA	NA	NA	NA	NA	NA	NA	NA	NA	NA	NA	NA	NA	NA	NA	NA	NA	NA	NA	NA	NA	NA	NA	NA	NA	NA	NA	NA	NA
368.7	Disorders of accommodation	sense organs	-0.334606	0.235507	0.71562	0.45104	1.1354	0.155377	47883	23	47860	0.000480337	FALSE	NA	NA	NA	NA	NA	NA	NA	NA	NA	NA	NA	NA	NA	NA	NA	NA	NA	NA	NA	NA	NA	NA	NA	NA	NA	NA	NA	NA	NA	NA	NA	NA	FALSE
368.9	Subjective visual disturbances	sense organs	-0.0496954	0.0383035	0.951519	0.8827	1.0257	0.19449	45779	899	44880	0.0196378	FALSE	NA	NA	NA	NA	NA	NA	NA	NA	NA	NA	NA	-0.333081	0.259444	0.716712	0.431024	1.19176	0.199202	2176	16	2160	0.00735294	FALSE	NA	NA	NA	NA	NA	NA	NA	NA	NA	NA	FALSE
368.91	Psychophysical visual disturbances	sense organs	0.0992137	0.158462	1.1043	0.809473	1.50652	0.531248	47773	52	47721	0.00108848	FALSE	NA	NA	NA	NA	NA	NA	NA	NA	NA	NA	NA	NA	NA	NA	NA	NA	NA	NA	NA	NA	NA	NA	NA	NA	NA	NA	NA	NA	NA	NA	NA	NA	FALSE
369	Infection of the eye	sense organs	0.0444482	0.0266956	1.04545	0.992156	1.10161	0.0959122	44572	1895	42677	0.0425155	FALSE	NA	NA	NA	NA	NA	NA	NA	NA	NA	NA	NA	-0.102576	0.138808	0.902509	0.687536	1.1847	0.45992	2153	54	2099	0.0250813	FALSE	-0.145275	0.106359	0.864784	0.702059	1.06523	0.17197	5781	89	5692	0.0153953	FALSE
369.2	Eye infection, viral	sense organs	0.0497015	0.0645997	1.05096	0.92597	1.19282	0.441669	47391	311	47080	0.00656243	FALSE	NA	NA	NA	NA	NA	NA	NA	NA	NA	NA	NA	-0.769308	0.326239	0.463333	0.244452	0.8782	0.018368	2109	10	2099	0.00474158	FALSE	NA	NA	NA	NA	NA	NA	NA	NA	NA	NA	FALSE
369.5	Conjunctivitis, infectious	sense organs	0.0189764	0.030835	1.01916	0.959387	1.08265	0.538279	44824	1404	43420	0.0313225	FALSE	NA	NA	NA	NA	NA	NA	NA	NA	NA	NA	NA	-0.00575874	0.152048	0.994258	0.738028	1.33945	0.969788	2144	45	2099	0.0209888	FALSE	-0.291066	0.129286	0.747466	0.580152	0.963034	0.0243639	5785	60	5725	0.0103717	FALSE
370	Keratitis	sense organs	-0.00453719	0.035672	0.995473	0.92825	1.06756	0.898789	46043	1048	44995	0.0227613	FALSE	NA	NA	NA	NA	NA	NA	NA	NA	NA	NA	NA	-0.289883	0.324103	0.748351	0.396482	1.4125	0.371099	2109	10	2099	0.00474158	FALSE	0.152166	0.182427	1.16435	0.814328	1.66483	0.404215	5955	31	5924	0.00520571	FALSE
370.1	Corneal ulcer	sense organs	-0.149188	0.0986017	0.861407	0.710031	1.04506	0.13027	47859	133	47726	0.002779	FALSE	NA	NA	NA	NA	NA	NA	NA	NA	NA	NA	NA	NA	NA	NA	NA	NA	NA	NA	NA	NA	NA	NA	NA	NA	NA	NA	NA	NA	NA	NA	NA	NA	FALSE
370.2	Superficial keratitis	sense organs	0.0376465	0.0930762	1.03836	0.86521	1.24617	0.685867	47362	150	47212	0.0031671	FALSE	NA	NA	NA	NA	NA	NA	NA	NA	NA	NA	NA	NA	NA	NA	NA	NA	NA	NA	NA	NA	NA	NA	NA	NA	NA	NA	NA	NA	NA	NA	NA	NA	NA
370.3	Keratoconjunctivitis	sense organs	0.00924587	0.04799	1.00929	0.918683	1.10883	0.847223	46659	581	46078	0.012452	FALSE	NA	NA	NA	NA	NA	NA	NA	NA	NA	NA	NA	NA	NA	NA	NA	NA	NA	NA	NA	NA	NA	NA	NA	NA	NA	NA	NA	NA	NA	NA	NA	NA	NA
370.31	Keratoconjunctivitis sicca	sense organs	-0.000481534	0.0519242	0.999519	0.902801	1.1066	0.992601	46769	496	46273	0.0106053	FALSE	NA	NA	NA	NA	NA	NA	NA	NA	NA	NA	NA	NA	NA	NA	NA	NA	NA	NA	NA	NA	NA	NA	NA	NA	NA	NA	NA	NA	NA	NA	NA	NA	FALSE
371	Inflammation of the eye	sense organs	-0.0183805	0.0163176	0.981787	0.950884	1.0137	0.259989	43248	5650	37598	0.130642	FALSE	-0.346998	0.17956	0.706807	0.497114	1.00495	0.0532996	2599	52	2547	0.0200077	FALSE	0.231573	0.162622	1.26058	0.916525	1.73379	0.154448	2142	43	2099	0.0200747	FALSE	-0.104719	0.0914274	0.900578	0.75283	1.07732	0.252054	5822	125	5697	0.0214703	NA
371.1	Uveitis, noninfectious or NOS	sense organs	-0.0409433	0.0339741	0.959884	0.898047	1.02598	0.228152	47364	1156	46208	0.0244067	FALSE	NA	NA	NA	NA	NA	NA	NA	NA	NA	NA	NA	0.267866	0.263676	1.30717	0.779628	2.19168	0.309681	2115	16	2099	0.00756501	FALSE	-0.00554286	0.161811	0.994472	0.724196	1.36562	0.972674	5975	39	5936	0.0065272	NA
371.2	Conjunctivitis, noninfectious	sense organs	0.0321122	0.0339895	1.03263	0.966081	1.10377	0.344778	46256	1144	45112	0.0247319	FALSE	NA	NA	NA	NA	NA	NA	NA	NA	NA	NA	NA	NA	NA	NA	NA	NA	NA	NA	NA	NA	NA	NA	-0.091098	0.15186	0.912928	0.677909	1.22943	0.548584	5915	45	5870	0.00760778	NA
371.21	Allergic conjunctivitis	sense organs	0.0142698	0.0354019	1.01437	0.946373	1.08726	0.68689	46354	1049	45305	0.0226302	FALSE	NA	NA	NA	NA	NA	NA	NA	NA	NA	NA	NA	NA	NA	NA	NA	NA	NA	NA	NA	NA	NA	NA	-0.119953	0.157485	0.886962	0.651405	1.2077	0.446253	5924	42	5882	0.0070898	NA
371.3	Inflammation of eyelids	sense organs	-0.0213999	0.0201136	0.978827	0.94099	1.01819	0.28735	44210	3487	40723	0.0788736	FALSE	-0.374724	0.230229	0.687479	0.437809	1.07953	0.103607	2578	31	2547	0.0120248	FALSE	0.285536	0.235842	1.33047	0.838019	2.11232	0.226007	2120	21	2099	0.00990566	FALSE	-0.0100702	0.163216	0.98998	0.718942	1.3632	0.950803	5919	38	5881	0.00642	NA
372	Disorders of conjunctiva	sense organs	-0.0453795	0.0292836	0.955635	0.90233	1.01209	0.121224	45439	1568	43871	0.0345078	FALSE	0.203151	0.20766	1.22526	0.815575	1.84073	0.327931	2587	40	2547	0.0154619	FALSE	-0.193898	0.280673	0.823742	0.475201	1.42792	0.489671	2113	14	2099	0.00662565	FALSE	NA	NA	NA	NA	NA	NA	NA	NA	NA	NA	NA
374	Other disorders of eyelids	sense organs	0.0366195	0.0275892	1.0373	0.982696	1.09493	0.184405	46203	1767	44436	0.0382443	FALSE	0.354805	0.209036	1.4259	0.946576	2.14795	0.0896315	2589	42	2547	0.0162225	FALSE	0.460116	0.223846	1.58426	1.02161	2.45679	0.0398303	2123	24	2099	0.0113048	FALSE	NA	NA	NA	NA	NA	NA	NA	NA	NA	NA	NA
374.1	Ectropion or entropion	sense organs	0.0140314	0.0632186	1.01413	0.895944	1.14791	0.824352	47527	319	47208	0.00671197	FALSE	NA	NA	NA	NA	NA	NA	NA	NA	NA	NA	NA	NA	NA	NA	NA	NA	NA	NA	NA	NA	NA	NA	NA	NA	NA	NA	NA	NA	NA	NA	NA	NA	NA
374.2	Lagophthalmos	sense organs	0.0242932	0.109735	1.02459	0.826308	1.27045	0.824796	47816	108	47708	0.00225866	FALSE	NA	NA	NA	NA	NA	NA	NA	NA	NA	NA	NA	NA	NA	NA	NA	NA	NA	NA	NA	NA	NA	NA	NA	NA	NA	NA	NA	NA	NA	NA	NA	NA	NA
374.3	Ptosis of eyelid	sense organs	0.0335509	0.0440811	1.03412	0.948524	1.12744	0.446588	47482	669	46813	0.0140895	FALSE	0.605023	0.261027	1.8313	1.09791	3.05456	0.020457	2574	27	2547	0.0104895	FALSE	0.81397	0.309807	2.25685	1.22967	4.14205	0.00860531	2112	13	2099	0.0061553	FALSE	NA	NA	NA	NA	NA	NA	NA	NA	NA	NA	FALSE
374.6	Dermatochalasis	sense organs	0.0188831	0.0546643	1.01906	0.915524	1.13431	0.729766	47645	422	47223	0.00885717	FALSE	NA	NA	NA	NA	NA	NA	NA	NA	NA	NA	NA	NA	NA	NA	NA	NA	NA	NA	NA	NA	NA	NA	NA	NA	NA	NA	NA	NA	NA	NA	NA	NA	NA
375	Disorders of lacrimal system	sense organs	-0.0174149	0.0699099	0.982736	0.856896	1.12706	0.803279	47592	262	47330	0.00550513	FALSE	-0.243423	0.250269	0.78394	0.480009	1.28031	0.33073	2630	28	2602	0.0106464	FALSE	NA	NA	NA	NA	NA	NA	NA	NA	NA	NA	NA	NA	NA	NA	NA	NA	NA	NA	NA	NA	NA	FALSE
375.1	Dry eyes	sense organs	-0.0197423	0.0138111	0.980451	0.954267	1.00735	0.152874	42169	8958	33211	0.212431	FALSE	NA	NA	NA	NA	NA	NA	NA	NA	NA	NA	NA	0.0934417	0.118701	1.09795	0.870043	1.38555	0.431165	2152	82	2070	0.0381041	FALSE	0.122556	0.148969	1.13038	0.844152	1.51367	0.41068	5894	48	5846	0.00814388	NA
375.2	Epiphora	sense organs	-0.0176647	0.0777283	0.98249	0.843654	1.14417	0.82022	47672	211	47461	0.00442608	FALSE	NA	NA	NA	NA	NA	NA	NA	NA	NA	NA	NA	NA	NA	NA	NA	NA	NA	NA	NA	NA	NA	NA	NA	NA	NA	NA	NA	NA	NA	NA	NA	NA	FALSE
376	Disorders of the orbit	sense organs	-0.0608777	0.138677	0.940938	0.716997	1.23482	0.660669	47819	69	47750	0.00144294	FALSE	NA	NA	NA	NA	NA	NA	NA	NA	NA	NA	NA	NA	NA	NA	NA	NA	NA	NA	NA	NA	NA	NA	NA	NA	NA	NA	NA	NA	NA	NA	NA	NA	FALSE
377	Disorders of optic nerve and visual pathways	sense organs	0.0207002	0.0311903	1.02092	0.960374	1.08527	0.506898	46520	1371	45149	0.0294712	FALSE	NA	NA	NA	NA	NA	NA	NA	NA	NA	NA	NA	0.0047906	0.24123	1.0048	0.626241	1.6122	0.984156	2090	20	2070	0.00956938	FALSE	0.207129	0.170515	1.23014	0.880663	1.7183	0.224471	5950	35	5915	0.00588235	NA
377.1	Optic atrophy	sense organs	0.052116	0.0393319	1.0535	0.975335	1.13793	0.185161	47037	852	46185	0.0181134	FALSE	NA	NA	NA	NA	NA	NA	NA	NA	NA	NA	NA	NA	NA	NA	NA	NA	NA	NA	NA	NA	NA	NA	NA	NA	NA	NA	NA	NA	NA	NA	NA	NA	NA
377.3	Optic neuritis/neuropathy	sense organs	0.0293168	0.0541248	1.02975	0.926105	1.145	0.588059	47330	444	46886	0.00938094	FALSE	NA	NA	NA	NA	NA	NA	NA	NA	NA	NA	NA	NA	NA	NA	NA	NA	NA	NA	NA	NA	NA	NA	NA	NA	NA	NA	NA	NA	NA	NA	NA	NA	NA
378	Strabismus and other disorders of binocular eye movements	sense organs	0.0289807	0.0353663	1.0294	0.960466	1.10329	0.412533	47171	1051	46120	0.0222806	FALSE	NA	NA	NA	NA	NA	NA	NA	NA	NA	NA	NA	-0.00860852	0.300411	0.991428	0.550233	1.78639	0.977139	2082	12	2070	0.00576369	FALSE	0.101931	0.128031	1.10731	0.86156	1.42315	0.42595	5958	61	5897	0.0102383	NA
378.1	Strabismus (not specified as paralytic)	sense organs	0.0773947	0.0441956	1.08047	0.990814	1.17824	0.079914	47404	671	46733	0.0141549	FALSE	NA	NA	NA	NA	NA	NA	NA	NA	NA	NA	NA	NA	NA	NA	NA	NA	NA	NA	NA	NA	NA	NA	0.178289	0.17427	1.19517	0.849353	1.68179	0.306278	5969	33	5936	0.00552856	NA
378.2	Nystagmus and other irregular eye movements	sense organs	-0.0531491	0.134585	0.948239	0.728377	1.23447	0.692909	47847	69	47778	0.0014421	FALSE	NA	NA	NA	NA	NA	NA	NA	NA	NA	NA	NA	NA	NA	NA	NA	NA	NA	NA	NA	NA	NA	NA	NA	NA	NA	NA	NA	NA	NA	NA	NA	NA	NA
378.5	Paralytic strabismus	sense organs	-0.0419101	0.0820717	0.958956	0.816465	1.12631	0.609595	47852	189	47663	0.00394968	FALSE	NA	NA	NA	NA	NA	NA	NA	NA	NA	NA	NA	NA	NA	NA	NA	NA	NA	NA	NA	NA	NA	NA	NA	NA	NA	NA	NA	NA	NA	NA	NA	NA	NA
379	Other disorders of eye	sense organs	0.00521697	0.0182227	1.00523	0.969961	1.04178	0.774657	43960	4536	39424	0.103185	FALSE	6.07396e-05	0.221288	1.00006	0.64813	1.54309	0.999781	2637	35	2602	0.0132727	FALSE	-0.143305	0.137333	0.86649	0.662008	1.13413	0.296725	2130	60	2070	0.028169	FALSE	0.0604136	0.0971193	1.06228	0.878148	1.28501	0.533906	5877	113	5764	0.0192275	NA
379.1	Scleritis and episcleritis	sense organs	-0.011519	0.0741032	0.988547	0.854908	1.14308	0.87647	47772	236	47536	0.00494013	FALSE	NA	NA	NA	NA	NA	NA	NA	NA	NA	NA	NA	NA	NA	NA	NA	NA	NA	NA	NA	NA	NA	NA	NA	NA	NA	NA	NA	NA	NA	NA	NA	NA	FALSE
379.2	Disorders of vitreous body	sense organs	0.0152996	0.0214341	1.01542	0.973642	1.05898	0.47535	45191	3098	42093	0.0685535	FALSE	NA	NA	NA	NA	NA	NA	NA	NA	NA	NA	NA	-0.179172	0.144698	0.835962	0.629531	1.11008	0.215624	2123	53	2070	0.0249647	FALSE	-0.0351137	0.119608	0.965496	0.763727	1.22057	0.769084	5925	75	5850	0.0126582	FALSE
379.3	Aphakia and other disorders of lens	sense organs	-0.00236437	0.0529113	0.997638	0.899361	1.10665	0.964358	47479	466	47013	0.00981487	FALSE	NA	NA	NA	NA	NA	NA	NA	NA	NA	NA	NA	NA	NA	NA	NA	NA	NA	NA	NA	NA	NA	NA	NA	NA	NA	NA	NA	NA	NA	NA	NA	NA	FALSE
379.4	Anomalies of pupillary function	sense organs	-0.0179327	0.0956402	0.982227	0.814332	1.18474	0.851267	47710	140	47570	0.0029344	FALSE	NA	NA	NA	NA	NA	NA	NA	NA	NA	NA	NA	NA	NA	NA	NA	NA	NA	NA	NA	NA	NA	NA	NA	NA	NA	NA	NA	NA	NA	NA	NA	NA	NA
379.5	Disorders of iris and ciliary body	sense organs	-0.0139726	0.0562506	0.986125	0.883182	1.10107	0.803826	47432	412	47020	0.00868612	FALSE	NA	NA	NA	NA	NA	NA	NA	NA	NA	NA	NA	NA	NA	NA	NA	NA	NA	NA	NA	NA	NA	NA	NA	NA	NA	NA	NA	NA	NA	NA	NA	NA	NA
379.51	Pigmentary iris degeneration	sense organs	0.290868	0.202535	1.33759	0.899334	1.98941	0.150964	47920	30	47890	0.000626043	FALSE	NA	NA	NA	NA	NA	NA	NA	NA	NA	NA	NA	NA	NA	NA	NA	NA	NA	NA	NA	NA	NA	NA	NA	NA	NA	NA	NA	NA	NA	NA	NA	NA	FALSE
379.9	Pain, swelling or discharge of eye	sense organs	-0.0094652	0.0453523	0.990579	0.906326	1.08266	0.83468	45676	644	45032	0.0140993	FALSE	NA	NA	NA	NA	NA	NA	NA	NA	NA	NA	NA	NA	NA	NA	NA	NA	NA	NA	NA	NA	NA	NA	NA	NA	NA	NA	NA	NA	NA	NA	NA	NA	NA
380	Disorders of external ear	sense organs	-0.0361568	0.0870062	0.964489	0.813273	1.14382	0.677728	47296	169	47127	0.00357324	FALSE	NA	NA	NA	NA	NA	NA	NA	NA	NA	NA	NA	NA	NA	NA	NA	NA	NA	NA	NA	NA	NA	NA	NA	NA	NA	NA	NA	NA	NA	NA	NA	NA	FALSE
380.1	Otitis externa	sense organs	0.0362208	0.0376088	1.03688	0.963202	1.1162	0.335501	46322	927	45395	0.0200121	FALSE	NA	NA	NA	NA	NA	NA	NA	NA	NA	NA	NA	0.417908	0.30211	1.51878	0.840105	2.74572	0.166574	2199	12	2187	0.00545703	FALSE	NA	NA	NA	NA	NA	NA	NA	NA	NA	NA	FALSE
380.4	Impacted cerumen	sense organs	-0.0129936	0.0190869	0.98709	0.950845	1.02472	0.496022	44190	3918	40272	0.0886626	FALSE	NA	NA	NA	NA	NA	NA	NA	NA	NA	NA	NA	0.240301	0.143282	1.27163	0.960278	1.68394	0.0935197	2242	55	2187	0.0245317	FALSE	0.06967	0.125361	1.07215	0.838586	1.37078	0.57838	5877	66	5811	0.0112302	NA
381	Otitis media and Eustachian tube disorders	sense organs	0.00845888	0.0281621	1.00849	0.954337	1.06573	0.7639	45165	1683	43482	0.0372634	FALSE	NA	NA	NA	NA	NA	NA	NA	NA	NA	NA	NA	0.113957	0.231486	1.1207	0.711944	1.76415	0.622518	2282	21	2261	0.00920245	FALSE	-0.0417087	0.0642349	0.959149	0.845684	1.08784	0.516134	5746	290	5456	0.0504699	FALSE
381.1	Otitis media	sense organs	-0.00631817	0.0321269	0.993702	0.933059	1.05829	0.844091	45561	1279	44282	0.0280723	FALSE	NA	NA	NA	NA	NA	NA	NA	NA	NA	NA	NA	-0.0440398	0.302252	0.956916	0.529166	1.73044	0.884154	2273	12	2261	0.00527937	FALSE	-0.0779758	0.0712912	0.924987	0.804362	1.0637	0.274058	5769	241	5528	0.041775	NA
381.11	Suppurative and unspecified otitis media	sense organs	0.00271155	0.0396003	1.00272	0.927832	1.08364	0.945409	45923	834	45089	0.0181608	FALSE	NA	NA	NA	NA	NA	NA	NA	NA	NA	NA	NA	NA	NA	NA	NA	NA	NA	NA	NA	NA	NA	NA	-0.0696602	0.0760043	0.932711	0.80362	1.08254	0.359389	5783	211	5572	0.0364863	FALSE
381.2	Eustachian tube disorders	sense organs	0.10685	0.0573405	1.11277	0.994478	1.24513	0.0624016	47194	391	46803	0.00828495	FALSE	NA	NA	NA	NA	NA	NA	NA	NA	NA	NA	NA	NA	NA	NA	NA	NA	NA	NA	NA	NA	NA	NA	0.163159	0.112202	1.17722	0.944823	1.46679	0.145904	5928	81	5847	0.013664	NA
381.3	Mastoiditis & related conditions	sense organs	-0.0238346	0.151585	0.976447	0.725466	1.31426	0.875059	47840	55	47785	0.00114967	FALSE	NA	NA	NA	NA	NA	NA	NA	NA	NA	NA	NA	NA	NA	NA	NA	NA	NA	NA	NA	NA	NA	NA	NA	NA	NA	NA	NA	NA	NA	NA	NA	NA	NA
381.9	Otorrhea	sense organs	-0.192918	0.157	0.82455	0.606144	1.12165	0.219156	47825	52	47773	0.0010873	FALSE	NA	NA	NA	NA	NA	NA	NA	NA	NA	NA	NA	NA	NA	NA	NA	NA	NA	NA	NA	NA	NA	NA	NA	NA	NA	NA	NA	NA	NA	NA	NA	NA	FALSE
382	Otalgia	sense organs	0.0227179	0.0462581	1.02298	0.934309	1.12006	0.623348	46059	612	45447	0.0132873	FALSE	NA	NA	NA	NA	NA	NA	NA	NA	NA	NA	NA	0.392076	0.30926	1.48005	0.807289	2.71346	0.204874	2274	13	2261	0.0057168	FALSE	NA	NA	NA	NA	NA	NA	NA	NA	NA	NA	FALSE
384	Other disorders of tympanic membrane	sense organs	0.00614624	0.0951435	1.00617	0.83499	1.21243	0.948493	47750	143	47607	0.00299476	FALSE	NA	NA	NA	NA	NA	NA	NA	NA	NA	NA	NA	NA	NA	NA	NA	NA	NA	NA	NA	NA	NA	NA	NA	NA	NA	NA	NA	NA	NA	NA	NA	NA	NA
384.4	Perforation of tympanic membrane	sense organs	-0.0291725	0.104555	0.971249	0.791283	1.19215	0.780232	47814	118	47696	0.0024679	FALSE	NA	NA	NA	NA	NA	NA	NA	NA	NA	NA	NA	NA	NA	NA	NA	NA	NA	NA	NA	NA	NA	NA	NA	NA	NA	NA	NA	NA	NA	NA	NA	NA	FALSE
385	Other disorders of middle ear and mastoid	sense organs	-0.1949	0.12519	0.822917	0.643861	1.05177	0.11951	47832	80	47752	0.00167252	FALSE	NA	NA	NA	NA	NA	NA	NA	NA	NA	NA	NA	NA	NA	NA	NA	NA	NA	NA	NA	NA	NA	NA	NA	NA	NA	NA	NA	NA	NA	NA	NA	NA	NA
385.3	Cholesteatoma	sense organs	-0.206792	0.139549	0.813189	0.618594	1.069	0.138377	47922	64	47858	0.0013355	FALSE	NA	NA	NA	NA	NA	NA	NA	NA	NA	NA	NA	NA	NA	NA	NA	NA	NA	NA	NA	NA	NA	NA	NA	NA	NA	NA	NA	NA	NA	NA	NA	NA	NA
386	Vertiginous syndromes and other disorders of vestibular system	sense organs	-0.0111658	0.036123	0.988896	0.921302	1.06145	0.75724	46586	1006	45580	0.0215945	FALSE	NA	NA	NA	NA	NA	NA	NA	NA	NA	NA	NA	0.18575	0.288072	1.20412	0.684634	2.11778	0.519053	2135	14	2121	0.00655738	FALSE	NA	NA	NA	NA	NA	NA	NA	NA	NA	NA	FALSE
386.1	Meniere's disease	sense organs	0.176483	0.14547	1.19301	0.897055	1.58662	0.225057	47891	60	47831	0.00125285	FALSE	NA	NA	NA	NA	NA	NA	NA	NA	NA	NA	NA	NA	NA	NA	NA	NA	NA	NA	NA	NA	NA	NA	NA	NA	NA	NA	NA	NA	NA	NA	NA	NA	NA
386.2	Peripheral or central vertigo	sense organs	-0.00222021	0.0387193	0.997782	0.924863	1.07645	0.954273	46732	871	45861	0.0186382	FALSE	NA	NA	NA	NA	NA	NA	NA	NA	NA	NA	NA	0.18575	0.288072	1.20412	0.684634	2.11778	0.519053	2135	14	2121	0.00655738	FALSE	NA	NA	NA	NA	NA	NA	NA	NA	NA	NA	NA
386.21	Central origin vertigo	sense organs	-0.075603	0.150171	0.927184	0.690777	1.2445	0.614651	47767	57	47710	0.00119329	FALSE	NA	NA	NA	NA	NA	NA	NA	NA	NA	NA	NA	NA	NA	NA	NA	NA	NA	NA	NA	NA	NA	NA	NA	NA	NA	NA	NA	NA	NA	NA	NA	NA	FALSE
386.3	Labyrinthitis	sense organs	-0.08287	0.160467	0.920471	0.672075	1.26067	0.605554	47733	50	47683	0.00104749	FALSE	NA	NA	NA	NA	NA	NA	NA	NA	NA	NA	NA	NA	NA	NA	NA	NA	NA	NA	NA	NA	NA	NA	NA	NA	NA	NA	NA	NA	NA	NA	NA	NA	NA
386.9	Dizziness and giddiness (Light-headedness and vertigo)	sense organs	0.00641355	0.0176823	1.00643	0.972151	1.04193	0.716821	42676	4722	37954	0.110648	FALSE	-0.0796927	0.152173	0.9234	0.685264	1.24429	0.600488	2670	76	2594	0.0284644	FALSE	0.154432	0.102886	1.16699	0.953873	1.42773	0.133356	2235	114	2121	0.0510067	FALSE	0.0763579	0.0916165	1.07935	0.901937	1.29166	0.40459	5772	136	5636	0.023562	NA
388	Other disorders of ear	sense organs	-0.0530282	0.0797578	0.948353	0.811108	1.10882	0.506136	47194	202	46992	0.00428021	FALSE	NA	NA	NA	NA	NA	NA	NA	NA	NA	NA	NA	NA	NA	NA	NA	NA	NA	NA	NA	NA	NA	NA	NA	NA	NA	NA	NA	NA	NA	NA	NA	NA	NA
389	Hearing loss	sense organs	-0.0135361	0.0122405	0.986555	0.963168	1.01051	0.268794	43552	12483	31069	0.286623	FALSE	0.0856596	0.207782	1.08944	0.724992	1.63708	0.680152	2682	40	2642	0.0149142	FALSE	-0.0328721	0.112469	0.967662	0.776227	1.20631	0.770074	2285	88	2197	0.038512	FALSE	0.0528839	0.0782322	1.05431	0.904429	1.22902	0.499049	5827	170	5657	0.0291745	FALSE
389.1	Sensorineural hearing loss	sense organs	-0.000277377	0.0148156	0.999723	0.97111	1.02918	0.985063	43635	7719	35916	0.176899	FALSE	NA	NA	NA	NA	NA	NA	NA	NA	NA	NA	NA	-0.161447	0.142133	0.850912	0.644018	1.12427	0.256006	2251	54	2197	0.0239893	FALSE	0.219248	0.120925	1.24514	0.982393	1.57816	0.0698169	5927	70	5857	0.0118104	NA
389.2	Conductive hearing loss	sense organs	-0.0658354	0.0592918	0.936285	0.833562	1.05167	0.266843	47414	367	47047	0.00774033	FALSE	NA	NA	NA	NA	NA	NA	NA	NA	NA	NA	NA	NA	NA	NA	NA	NA	NA	NA	NA	NA	NA	NA	-0.11237	0.158647	0.893714	0.65487	1.21967	0.478758	5933	39	5894	0.0065734	FALSE
389.3	Degenerative and vascular disorders of ear	sense organs	0.0616663	0.193286	1.06361	0.728204	1.55349	0.749695	47755	34	47721	0.000711967	FALSE	NA	NA	NA	NA	NA	NA	NA	NA	NA	NA	NA	NA	NA	NA	NA	NA	NA	NA	NA	NA	NA	NA	NA	NA	NA	NA	NA	NA	NA	NA	NA	NA	FALSE
389.4	Tinnitus	sense organs	-0.00111267	0.0176114	0.998888	0.964996	1.03397	0.949624	43427	4637	38790	0.106777	FALSE	NA	NA	NA	NA	NA	NA	NA	NA	NA	NA	NA	0.286917	0.246546	1.33231	0.821754	2.16008	0.244528	2216	19	2197	0.00857401	FALSE	NA	NA	NA	NA	NA	NA	NA	NA	NA	NA	FALSE
389.5	Disorders of acoustic nerve	sense organs	0.138122	0.155709	1.14812	0.846142	1.55786	0.375051	47744	54	47690	0.00113103	FALSE	NA	NA	NA	NA	NA	NA	NA	NA	NA	NA	NA	NA	NA	NA	NA	NA	NA	NA	NA	NA	NA	NA	NA	NA	NA	NA	NA	NA	NA	NA	NA	NA	FALSE
394	Rheumatic disease of the heart valves	circulatory system	-0.0174181	0.0522414	0.982733	0.887088	1.08869	0.738821	46931	478	46453	0.0101852	FALSE	0.163699	0.197693	1.17786	0.799491	1.73529	0.407645	2626	45	2581	0.0171363	FALSE	0.167076	0.19616	1.18184	0.80461	1.73594	0.394363	2169	30	2139	0.0138313	FALSE	0.0175449	0.101732	1.0177	0.833727	1.24227	0.863074	5860	106	5754	0.0180887	NA
394.1	Mitral valve stenosis and aortic valve stenosis	circulatory system	-0.152228	0.122394	0.858793	0.675623	1.09162	0.213592	47673	86	47587	0.00180396	FALSE	NA	NA	NA	NA	NA	NA	NA	NA	NA	NA	NA	NA	NA	NA	NA	NA	NA	NA	NA	NA	NA	NA	NA	NA	NA	NA	NA	NA	NA	NA	NA	NA	NA
394.2	Mitral valve disease	circulatory system	0.218765	0.135757	1.24454	0.953784	1.62393	0.107082	47824	70	47754	0.0014637	FALSE	NA	NA	NA	NA	NA	NA	NA	NA	NA	NA	NA	-0.0230991	0.224248	0.977166	0.629628	1.51653	0.917958	2161	22	2139	0.0101805	FALSE	NA	NA	NA	NA	NA	NA	NA	NA	NA	NA	NA
394.7	Disease of tricuspid valve	circulatory system	-0.138302	0.103555	0.870836	0.710867	1.0668	0.181698	47400	119	47281	0.00251055	FALSE	NA	NA	NA	NA	NA	NA	NA	NA	NA	NA	NA	NA	NA	NA	NA	NA	NA	NA	NA	NA	NA	NA	-0.00617296	0.125841	0.993846	0.776607	1.27185	0.960876	5903	68	5835	0.0115196	FALSE
395	Heart valve disorders	circulatory system	0.0390378	0.0257117	1.03981	0.988707	1.09355	0.128941	46237	2060	44177	0.0445531	FALSE	0.214129	0.164886	1.23878	0.896688	1.71139	0.194064	2646	65	2581	0.0245654	FALSE	0.158069	0.115857	1.17125	0.933316	1.46983	0.17246	2226	87	2139	0.0390836	FALSE	-0.098331	0.0665689	0.906349	0.795483	1.03267	0.139641	5771	266	5505	0.0460925	NA
395.1	Nonrheumatic mitral valve disorders	circulatory system	0.0653588	0.0390074	1.06754	0.988966	1.15236	0.0938266	46706	867	45839	0.0185629	FALSE	0.205806	0.238675	1.22851	0.769513	1.9613	0.388531	2611	30	2581	0.0114899	FALSE	0.483044	0.195945	1.621	1.10406	2.37999	0.0136938	2169	30	2139	0.0138313	FALSE	0.0167106	0.0851272	1.01685	0.860589	1.20149	0.844374	5844	152	5692	0.0260096	FALSE
395.2	Nonrheumatic aortic valve disorders	circulatory system	-0.0108504	0.0399652	0.989208	0.914679	1.06981	0.786009	47105	821	46284	0.0174291	FALSE	0.260705	0.273224	1.29784	0.759713	2.21715	0.339994	2604	23	2581	0.00883257	FALSE	-0.00679049	0.161102	0.993233	0.724299	1.36202	0.966379	2183	44	2139	0.0201557	FALSE	-0.128427	0.10418	0.879478	0.717042	1.07871	0.217673	5879	100	5779	0.0170097	FALSE
395.3	Nonrheumatic tricuspid valve disorders	circulatory system	0.0236154	0.0963895	1.0239	0.847633	1.23681	0.806456	47347	140	47207	0.00295689	FALSE	NA	NA	NA	NA	NA	NA	NA	NA	NA	NA	NA	NA	NA	NA	NA	NA	NA	NA	NA	NA	NA	NA	-0.103677	0.170063	0.901517	0.645972	1.25816	0.542102	5908	36	5872	0.00609343	FALSE
395.4	Nonrheumatic pulmonary valve disorders	circulatory system	0.146295	0.211984	1.15754	0.763996	1.7538	0.490116	47711	28	47683	0.000586867	FALSE	NA	NA	NA	NA	NA	NA	NA	NA	NA	NA	NA	NA	NA	NA	NA	NA	NA	NA	NA	NA	NA	NA	NA	NA	NA	NA	NA	NA	NA	NA	NA	NA	FALSE
395.6	Heart valve replaced	circulatory system	-0.0019814	0.0623243	0.998021	0.883259	1.12769	0.974638	47827	335	47492	0.00700441	FALSE	NA	NA	NA	NA	NA	NA	NA	NA	NA	NA	NA	-0.0899701	0.188135	0.913959	0.632096	1.32151	0.632492	2171	32	2139	0.0147398	FALSE	-0.314473	0.140824	0.730173	0.554057	0.962271	0.0255424	5976	55	5921	0.00920348	FALSE
396	Abnormal heart sounds	circulatory system	-0.0457429	0.0334318	0.955288	0.894698	1.01998	0.171235	46032	1189	44843	0.0258299	FALSE	0.0122986	0.296812	1.01237	0.565835	1.81131	0.966949	2601	20	2581	0.00768935	FALSE	-0.103135	0.120013	0.902005	0.712938	1.14121	0.390139	2213	74	2139	0.0334388	FALSE	-0.13071	0.0872739	0.877472	0.73951	1.04117	0.134212	5782	141	5641	0.024386	FALSE
401	Hypertension	circulatory system	-0.0324494	0.0148074	0.968071	0.940379	0.996579	0.0284209	45874	36623	9251	0.798339	FALSE	-0.0470571	0.0547914	0.954033	0.856888	1.06219	0.390428	2683	1180	1503	0.439806	FALSE	0.0472644	0.04746	1.0484	0.955274	1.1506	0.319308	2270	1200	1070	0.528634	FALSE	-0.0454363	0.034588	0.95558	0.892946	1.02261	0.188966	5470	2106	3364	0.385009	FALSE
401.1	Essential hypertension	circulatory system	-0.0341215	0.0146851	0.966454	0.939033	0.994676	0.0201499	45812	36408	9404	0.794726	FALSE	-0.048598	0.0548131	0.952564	0.855532	1.0606	0.375287	2681	1178	1503	0.439388	FALSE	0.0491455	0.0475361	1.05037	0.95693	1.15294	0.301203	2267	1197	1070	0.528011	FALSE	-0.0241034	0.0348079	0.976185	0.911807	1.04511	0.488643	5477	1974	3503	0.360416	NA
401.2	Hypertensive heart and/or renal disease	circulatory system	-0.0086995	0.0144208	0.991338	0.963711	1.01976	0.546335	44332	7975	36357	0.179893	FALSE	-0.0827205	0.198815	0.920608	0.623505	1.35928	0.677361	1555	52	1503	0.0334405	FALSE	0.0878641	0.158635	1.09184	0.800067	1.49002	0.579663	1119	49	1070	0.0437891	FALSE	-0.0295297	0.0456107	0.970902	0.887873	1.0617	0.517355	5559	709	4850	0.127541	FALSE
401.21	Hypertensive heart disease	circulatory system	0.00481281	0.0210107	1.00482	0.964285	1.04707	0.818818	45273	3166	42107	0.0699313	FALSE	NA	NA	NA	NA	NA	NA	NA	NA	NA	NA	NA	0.0747151	0.194699	1.07758	0.735728	1.57826	0.701166	1101	31	1070	0.0281562	FALSE	0.0298534	0.065529	1.0303	0.90612	1.17151	0.648695	5611	272	5339	0.0484762	NA
401.22	Hypertensive chronic kidney disease	circulatory system	NA	NA	NA	NA	NA	NA	NA	NA	NA	#VALUE!	NA	-0.094448	0.227222	0.909875	0.582862	1.42036	0.677656	1540	37	1503	0.024026	FALSE	0.0631306	0.274866	1.06517	0.621508	1.82552	0.818342	1087	17	1070	0.0156394	FALSE	-0.0603794	0.0521281	0.941407	0.849973	1.04268	0.246746	5766	503	5263	0.0872355	FALSE
401.3	Other hypertensive complications	circulatory system	0.0164871	0.0344151	1.01662	0.95031	1.08756	0.631892	46340	1124	45216	0.0242555	FALSE	NA	NA	NA	NA	NA	NA	NA	NA	NA	NA	NA	0.265496	0.165111	1.30408	0.943535	1.80239	0.107839	1116	46	1070	0.0412186	FALSE	0.0458265	0.0828377	1.04689	0.889999	1.23145	0.580121	5861	162	5699	0.0276403	FALSE
411	Ischemic Heart Disease	circulatory system	-0.0279004	0.0135774	0.972485	0.946947	0.998712	0.039887	44012	9823	34189	0.223189	FALSE	-0.0286287	0.0869346	0.971777	0.819533	1.1523	0.741919	2669	261	2408	0.0977894	FALSE	0.0932375	0.067777	1.09772	0.961169	1.25368	0.16893	2271	288	1983	0.126816	FALSE	-0.0217524	0.0509709	0.978482	0.885453	1.08129	0.669553	5713	566	5147	0.0990723	FALSE
411.1	Unstable angina (intermediate coronary syndrome)	circulatory system	-0.0310919	0.0336896	0.969387	0.907444	1.03556	0.356064	46449	1172	45277	0.025232	FALSE	0.0241006	0.212526	1.02439	0.6754	1.55372	0.909713	2449	41	2408	0.0167415	FALSE	1.00759	0.350901	2.739	1.37689	5.44859	0.0040861	1993	10	1983	0.00501756	FALSE	-0.043432	0.108874	0.957498	0.773503	1.18526	0.689953	5915	96	5819	0.0162299	FALSE
411.2	Myocardial infarction	circulatory system	-0.0178255	0.0222626	0.982332	0.94039	1.02615	0.42331	46288	2792	43496	0.060318	FALSE	0.291279	0.153066	1.33814	0.991307	1.80632	0.0570455	2488	80	2408	0.0321543	FALSE	0.191436	0.176069	1.21099	0.857564	1.71007	0.276914	2021	38	1983	0.0188026	FALSE	-0.11581	0.077389	0.890644	0.765296	1.03652	0.134531	5868	198	5670	0.0337423	NA
411.3	Angina pectoris	circulatory system	-0.0266892	0.0230456	0.973664	0.930663	1.01865	0.246821	45190	2605	42585	0.0576455	FALSE	-0.0994093	0.129298	0.905372	0.702694	1.16651	0.441989	2516	108	2408	0.0429253	FALSE	0.0768142	0.134635	1.07984	0.829385	1.40593	0.568314	2048	65	1983	0.0317383	FALSE	-0.172673	0.133174	0.841413	0.64811	1.09237	0.194771	5911	61	5850	0.0103197	NA
411.4	Coronary atherosclerosis	circulatory system	-0.024657	0.0147729	0.975645	0.9478	1.00431	0.0951048	45228	7648	37580	0.169099	FALSE	0.14675	0.115112	1.15806	0.924161	1.45117	0.202362	2552	144	2408	0.0564263	FALSE	0.103386	0.0701053	1.10892	0.966552	1.27226	0.140287	2251	268	1983	0.119058	FALSE	-0.103227	0.0553363	0.901922	0.809219	1.00525	0.0621188	5766	456	5310	0.0790843	NA
411.41	Aneurysm and dissection of heart	circulatory system	0.108826	0.255671	1.11497	0.675508	1.84033	0.670364	47886	20	47866	0.000417659	FALSE	NA	NA	NA	NA	NA	NA	NA	NA	NA	NA	NA	NA	NA	NA	NA	NA	NA	NA	NA	NA	NA	NA	NA	NA	NA	NA	NA	NA	NA	NA	NA	NA	FALSE
411.8	Other chronic ischemic heart disease, unspecified	circulatory system	-0.0342424	0.0191748	0.966337	0.930694	1.00335	0.0741317	46057	3974	42083	0.0862844	FALSE	-0.0394766	0.119232	0.961292	0.760962	1.21436	0.740576	2537	129	2408	0.0508475	FALSE	-0.435827	0.290775	0.646729	0.365772	1.1435	0.133913	1996	13	1983	0.00651303	FALSE	-0.0508002	0.0853304	0.950469	0.804087	1.1235	0.55162	5873	162	5711	0.0275839	FALSE
411.9	Other acute and subacute forms of ischemic heart disease	circulatory system	-0.0207997	0.0910243	0.979415	0.81938	1.17071	0.819252	47404	153	47251	0.00322758	FALSE	NA	NA	NA	NA	NA	NA	NA	NA	NA	NA	NA	NA	NA	NA	NA	NA	NA	NA	NA	NA	NA	NA	NA	NA	NA	NA	NA	NA	NA	NA	NA	NA	FALSE
414	Other forms of chronic heart disease	circulatory system	-0.042859	0.0245633	0.958046	0.913015	1.0053	0.0810135	46079	2254	43825	0.048916	FALSE	0.125832	0.232569	1.13409	0.718922	1.78902	0.58847	2441	33	2408	0.013519	FALSE	0.193496	0.177943	1.21348	0.856182	1.7199	0.276857	2020	37	1983	0.0183168	FALSE	0.0696369	0.0754982	1.07212	0.92465	1.24311	0.356338	5734	212	5522	0.0369724	NA
414.2	ASCVD	circulatory system	0.0627018	0.105432	1.06471	0.865936	1.30911	0.552034	47726	117	47609	0.00245149	FALSE	NA	NA	NA	NA	NA	NA	NA	NA	NA	NA	NA	NA	NA	NA	NA	NA	NA	NA	NA	NA	NA	NA	NA	NA	NA	NA	NA	NA	NA	NA	NA	NA	FALSE
415	Pulmonary heart disease	circulatory system	0.0711777	0.0244544	1.07377	1.02352	1.12649	0.00360706	46790	2293	44497	0.0490062	FALSE	-0.0414638	0.247323	0.959384	0.590836	1.55782	0.866858	2590	28	2562	0.0108108	FALSE	0.0468235	0.131941	1.04794	0.809141	1.35721	0.722679	2338	64	2274	0.0273738	FALSE	-0.0374549	0.065635	0.963238	0.846962	1.09548	0.568235	5836	274	5562	0.04695	FALSE
415.1	Acute pulmonary heart disease	circulatory system	0.111587	0.0339465	1.11805	1.04608	1.19497	0.0010121	47597	1155	46442	0.0242662	FALSE	NA	NA	NA	NA	NA	NA	NA	NA	NA	NA	NA	0.0131594	0.142299	1.01325	0.766633	1.33919	0.926319	2329	55	2274	0.0236153	FALSE	-0.0688197	0.104989	0.933495	0.759877	1.14678	0.51215	5946	99	5847	0.0166498	FALSE
415.11	Pulmonary embolism and infarction, acute	circulatory system	0.11149	0.0342277	1.11794	1.0454	1.19551	0.00112481	47616	1135	46481	0.0238365	FALSE	NA	NA	NA	NA	NA	NA	NA	NA	NA	NA	NA	0.0131594	0.142299	1.01325	0.766633	1.33919	0.926319	2329	55	2274	0.0236153	FALSE	-0.012302	0.113398	0.987773	0.790918	1.23363	0.91361	5965	83	5882	0.0139145	NA
415.2	Chronic pulmonary heart disease	circulatory system	0.0870418	0.0340129	1.09094	1.02059	1.16615	0.0104948	46873	1154	45719	0.0246197	FALSE	-0.0414638	0.247323	0.959384	0.590836	1.55782	0.866858	2590	28	2562	0.0108108	FALSE	0.0734945	0.301167	1.07626	0.59643	1.94212	0.807206	2286	12	2274	0.00524934	FALSE	0.00891751	0.0788172	1.00896	0.864534	1.17751	0.909918	5875	179	5696	0.0304681	FALSE
415.21	Primary pulmonary hypertension	circulatory system	0.0269661	0.0858371	1.02733	0.868251	1.21556	0.753404	47619	176	47443	0.003696	FALSE	NA	NA	NA	NA	NA	NA	NA	NA	NA	NA	NA	NA	NA	NA	NA	NA	NA	NA	NA	NA	NA	NA	NA	NA	NA	NA	NA	NA	NA	NA	NA	NA	FALSE
416	Cardiomegaly	circulatory system	-0.0022832	0.0322902	0.997719	0.936532	1.0629	0.94363	45470	1275	44195	0.0280405	FALSE	0.178877	0.133633	1.19587	0.920311	1.55395	0.18071	2664	102	2562	0.0382883	FALSE	-0.264736	0.234016	0.767409	0.485096	1.21402	0.257941	2294	20	2274	0.0087184	FALSE	-0.0837698	0.0544288	0.919643	0.826587	1.02318	0.123787	5596	453	5143	0.0809507	NA
418	Nonspecific chest pain	circulatory system	-0.00775585	0.0117055	0.992274	0.969768	1.0153	0.5076	41422	15113	26309	0.364854	FALSE	NA	NA	NA	NA	NA	NA	NA	NA	NA	NA	NA	0.0324377	0.065424	1.03297	0.908652	1.1743	0.620031	2086	290	1796	0.139022	FALSE	-0.103925	0.0398443	0.901293	0.833585	0.974501	0.00909997	5364	1019	4345	0.18997	FALSE
418.1	Precordial pain	circulatory system	-0.126354	0.0756942	0.881303	0.759789	1.02225	0.0950652	47136	228	46908	0.00483707	FALSE	-0.182294	0.169448	0.833357	0.597852	1.16163	0.282013	2682	60	2622	0.0223714	FALSE	-0.142604	0.349563	0.867097	0.437033	1.72037	0.683311	1807	11	1796	0.00608744	FALSE	-0.061936	0.13772	0.939943	0.717583	1.23121	0.652908	5857	59	5798	0.0100734	FALSE
420	Carditis	circulatory system	0.088806	0.0446318	1.09287	1.00133	1.19278	0.0466186	47137	657	46480	0.0139381	FALSE	0.280773	0.194222	1.32415	0.904926	1.9376	0.148281	2645	49	2596	0.0185255	FALSE	-0.347887	0.259959	0.706178	0.424261	1.17543	0.180818	2263	15	2248	0.00662837	FALSE	0.0427196	0.101155	1.04365	0.855948	1.2725	0.672794	5863	105	5758	0.0179089	FALSE
420.1	Myocarditis	circulatory system	-0.170461	0.239999	0.843276	0.526839	1.34977	0.477544	47917	23	47894	0.000479997	FALSE	NA	NA	NA	NA	NA	NA	NA	NA	NA	NA	NA	NA	NA	NA	NA	NA	NA	NA	NA	NA	NA	NA	NA	NA	NA	NA	NA	NA	NA	NA	NA	NA	NA
420.2	Pericarditis	circulatory system	0.111694	0.0566348	1.11817	1.00069	1.24944	0.0485898	47509	404	47105	0.00850365	FALSE	0.33858	0.220828	1.40295	0.910062	2.1628	0.12522	2634	38	2596	0.0144267	FALSE	NA	NA	NA	NA	NA	NA	NA	NA	NA	NA	NA	0.0881872	0.118012	1.09219	0.866653	1.37643	0.454899	5895	76	5819	0.0128923	FALSE
420.21	Acute pericarditis	circulatory system	0.0157955	0.109389	1.01592	0.819873	1.25885	0.885186	47832	108	47724	0.0022579	FALSE	NA	NA	NA	NA	NA	NA	NA	NA	NA	NA	NA	NA	NA	NA	NA	NA	NA	NA	NA	NA	NA	NA	NA	NA	NA	NA	NA	NA	NA	NA	NA	NA	NA
420.22	Chronic pericarditis	circulatory system	0.112472	0.261588	1.11904	0.670159	1.86859	0.667226	47904	20	47884	0.000417502	FALSE	NA	NA	NA	NA	NA	NA	NA	NA	NA	NA	NA	NA	NA	NA	NA	NA	NA	NA	NA	NA	NA	NA	NA	NA	NA	NA	NA	NA	NA	NA	NA	NA	FALSE
420.3	Endocarditis	circulatory system	0.0858213	0.075676	1.08961	0.93941	1.26383	0.256769	47561	229	47332	0.00481487	FALSE	NA	NA	NA	NA	NA	NA	NA	NA	NA	NA	NA	-0.404141	0.299071	0.66755	0.371458	1.19966	0.176592	2259	11	2248	0.00486941	FALSE	NA	NA	NA	NA	NA	NA	NA	NA	NA	NA	NA
425	Cardiomyopathy	circulatory system	0.0423659	0.0233611	1.04328	0.996584	1.09216	0.0697515	46754	2520	44234	0.0538991	FALSE	0.200878	0.196153	1.22248	0.832284	1.7956	0.305793	2641	45	2596	0.017039	FALSE	0.0782496	0.110627	1.08139	0.870594	1.34323	0.479364	2338	90	2248	0.0384944	FALSE	0.10172	0.0652982	1.10707	0.974078	1.25823	0.119285	5908	266	5642	0.0450237	NA
425.1	Primary/intrinsic cardiomyopathies	circulatory system	0.0449783	0.0237085	1.04601	0.998511	1.09576	0.0578091	46849	2441	44408	0.0521036	FALSE	0.25462	0.199126	1.28997	0.873134	1.90581	0.201006	2640	44	2596	0.0166667	FALSE	0.0919271	0.113645	1.09628	0.877377	1.36981	0.418576	2333	85	2248	0.0364338	FALSE	0.0992593	0.0688419	1.10435	0.964958	1.26388	0.149346	5910	238	5672	0.0402707	FALSE
425.11	Hypertrophic obstructive cardiomyopathy	circulatory system	-0.0267822	0.119342	0.973573	0.770518	1.23014	0.822434	47879	90	47789	0.00187974	FALSE	NA	NA	NA	NA	NA	NA	NA	NA	NA	NA	NA	NA	NA	NA	NA	NA	NA	NA	NA	NA	NA	NA	NA	NA	NA	NA	NA	NA	NA	NA	NA	NA	FALSE
425.12	Other hypertrophic cardiomyopathy	circulatory system	-0.152947	0.12254	0.858176	0.674944	1.09115	0.211982	47858	87	47771	0.00181788	FALSE	NA	NA	NA	NA	NA	NA	NA	NA	NA	NA	NA	NA	NA	NA	NA	NA	NA	NA	NA	NA	NA	NA	NA	NA	NA	NA	NA	NA	NA	NA	NA	NA	NA
425.2	Secondary/extrinsic cardiomyopathies	circulatory system	-0.00496708	0.0706739	0.995045	0.866331	1.14288	0.943969	47564	259	47305	0.00544529	FALSE	NA	NA	NA	NA	NA	NA	NA	NA	NA	NA	NA	0.020569	0.298938	1.02078	0.568161	1.83398	0.945143	2260	12	2248	0.00530973	FALSE	0.262231	0.111744	1.29983	1.04416	1.61809	0.0189396	5947	87	5860	0.0146292	FALSE
425.8	Other cardiomyopathy	circulatory system	-0.0377669	0.112674	0.962937	0.772126	1.2009	0.737483	47836	101	47735	0.00211138	FALSE	NA	NA	NA	NA	NA	NA	NA	NA	NA	NA	NA	NA	NA	NA	NA	NA	NA	NA	NA	NA	NA	NA	NA	NA	NA	NA	NA	NA	NA	NA	NA	NA	FALSE
426	Cardiac conduction disorders	circulatory system	-0.014382	0.0158566	0.985721	0.955557	1.01684	0.364406	42504	6186	36318	0.145539	FALSE	0.430134	0.139503	1.53746	1.16965	2.02094	0.00204697	2503	95	2408	0.0379545	FALSE	0.123984	0.0938018	1.132	0.941889	1.36048	0.186247	1939	137	1802	0.070655	FALSE	-0.0568691	0.05903	0.944718	0.841501	1.06059	0.33535	5678	348	5330	0.0612892	NA
426.2	Atrioventricular [AV] block	circulatory system	0.0831848	0.0365287	1.08674	1.01166	1.1674	0.0227717	46991	988	46003	0.0210253	FALSE	0.588742	0.182213	1.80172	1.26062	2.57508	0.00123333	2464	56	2408	0.0227273	FALSE	0.480352	0.264601	1.61664	0.962458	2.71548	0.0694646	1822	20	1802	0.0109769	FALSE	-0.080309	0.131554	0.922831	0.713085	1.19427	0.541554	5950	62	5888	0.0104202	NA
426.21	First degree AV block	circulatory system	0.0122542	0.0508731	1.01233	0.916258	1.11847	0.80965	47165	500	46665	0.0106011	FALSE	0.76236	0.228075	2.14333	1.37072	3.35143	0.000830027	2444	36	2408	0.01473	FALSE	NA	NA	NA	NA	NA	NA	NA	NA	NA	NA	NA	NA	NA	NA	NA	NA	NA	NA	NA	NA	NA	NA
426.22	Mobitz II AV block	circulatory system	0.0846252	0.243282	1.08831	0.675564	1.75323	0.727954	47915	21	47894	0.000438276	FALSE	NA	NA	NA	NA	NA	NA	NA	NA	NA	NA	NA	NA	NA	NA	NA	NA	NA	NA	NA	NA	NA	NA	NA	NA	NA	NA	NA	NA	NA	NA	NA	NA	FALSE
426.23	Second degree AV block	circulatory system	-0.0509225	0.0900751	0.950352	0.796547	1.13386	0.571847	47752	158	47594	0.00330876	FALSE	NA	NA	NA	NA	NA	NA	NA	NA	NA	NA	NA	NA	NA	NA	NA	NA	NA	NA	NA	NA	NA	NA	NA	NA	NA	NA	NA	NA	NA	NA	NA	NA	NA
426.24	Atrioventricular block, complete	circulatory system	0.113568	0.070144	1.12027	0.97637	1.28538	0.105431	47822	257	47565	0.0053741	FALSE	NA	NA	NA	NA	NA	NA	NA	NA	NA	NA	NA	0.380983	0.379824	1.46372	0.695258	3.08157	0.315836	1812	10	1802	0.00551876	FALSE	NA	NA	NA	NA	NA	NA	NA	NA	NA	NA	FALSE
426.25	Other heart block	circulatory system	0.14864	0.109164	1.16026	0.936766	1.43706	0.173318	47776	106	47670	0.00221869	FALSE	NA	NA	NA	NA	NA	NA	NA	NA	NA	NA	NA	NA	NA	NA	NA	NA	NA	NA	NA	NA	NA	NA	NA	NA	NA	NA	NA	NA	NA	NA	NA	NA	NA
426.3	Bundle branch block	circulatory system	0.0390262	0.0428501	1.0398	0.956036	1.1309	0.362421	46985	708	46277	0.0150686	FALSE	0.403616	0.259289	1.49723	0.900693	2.48886	0.119559	2435	27	2408	0.0110883	FALSE	0.190456	0.257699	1.2098	0.730055	2.00481	0.459868	1819	17	1802	0.00934579	FALSE	0.132107	0.164134	1.14123	0.827293	1.5743	0.420895	5945	40	5905	0.00672834	NA
426.31	Right bundle branch block	circulatory system	0.05283	0.0617058	1.05425	0.934154	1.18979	0.39191	47410	334	47076	0.00704493	FALSE	NA	NA	NA	NA	NA	NA	NA	NA	NA	NA	NA	-0.000603056	0.320094	0.999397	0.533665	1.87158	0.998497	1813	11	1802	0.00606729	FALSE	NA	NA	NA	NA	NA	NA	NA	NA	NA	NA	FALSE
426.32	Left bundle branch block	circulatory system	0.104318	0.0664998	1.10995	0.974314	1.26448	0.116718	47440	293	47147	0.00617622	FALSE	0.317223	0.30031	1.37331	0.762324	2.47398	0.290822	2428	20	2408	0.00823723	FALSE	NA	NA	NA	NA	NA	NA	NA	NA	NA	NA	NA	NA	NA	NA	NA	NA	NA	NA	NA	NA	NA	FALSE
426.4	Anomalous atrioventricular excitation	circulatory system	-0.213919	0.170277	0.807414	0.578301	1.1273	0.209008	47939	44	47895	0.000917833	FALSE	NA	NA	NA	NA	NA	NA	NA	NA	NA	NA	NA	NA	NA	NA	NA	NA	NA	NA	NA	NA	NA	NA	NA	NA	NA	NA	NA	NA	NA	NA	NA	NA	NA
426.7	Abnormal electrocardiogram [ECG] [EKG]	circulatory system	-0.0401742	0.0196022	0.960622	0.924415	0.998248	0.0404158	42769	3752	39017	0.0877271	FALSE	NA	NA	NA	NA	NA	NA	NA	NA	NA	NA	NA	0.0369389	0.14784	1.03763	0.776601	1.38639	0.802698	1853	51	1802	0.0275229	FALSE	-0.21881	0.123832	0.803475	0.630325	1.02419	0.0772293	5765	69	5696	0.0119688	NA
426.8	Other cardiac conduction disorders	circulatory system	0.0826757	0.0962512	1.08619	0.899446	1.31171	0.390364	47563	139	47424	0.00292244	FALSE	NA	NA	NA	NA	NA	NA	NA	NA	NA	NA	NA	NA	NA	NA	NA	NA	NA	NA	NA	NA	NA	NA	NA	NA	NA	NA	NA	NA	NA	NA	NA	NA	FALSE
426.9	Cardiac pacemaker/device in situ	circulatory system	0.0457959	0.0307966	1.04686	0.98554	1.112	0.137002	47612	1406	46206	0.0295304	FALSE	0.294577	0.238019	1.34256	0.842029	2.14062	0.215858	2438	30	2408	0.0123052	FALSE	0.137066	0.127964	1.1469	0.892487	1.47384	0.284111	1874	72	1802	0.0384205	FALSE	0.00180592	0.0818942	1.00181	0.853247	1.17623	0.982407	5940	166	5774	0.0279461	NA
426.91	Cardiac pacemaker in situ	circulatory system	0.0897985	0.0420101	1.09395	1.00749	1.18784	0.0325534	47635	740	46895	0.0155348	FALSE	0.316143	0.24773	1.37183	0.844164	2.22931	0.201899	2436	28	2408	0.0114943	FALSE	0.497002	0.296906	1.64379	0.918573	2.94155	0.0941432	1819	17	1802	0.00934579	FALSE	0.15504	0.13413	1.1677	0.897758	1.51882	0.247724	5936	62	5874	0.0104447	NA
426.92	Cardiac defibrillator in situ	circulatory system	-0.00935667	0.0387037	0.990687	0.918314	1.06876	0.808973	47787	878	46909	0.0183732	FALSE	NA	NA	NA	NA	NA	NA	NA	NA	NA	NA	NA	0.0524898	0.148696	1.05389	0.787452	1.41048	0.724087	1852	50	1802	0.0269978	FALSE	-0.037854	0.0940109	0.962854	0.800823	1.15767	0.687202	5958	123	5835	0.0206445	FALSE
427	Cardiac dysrhythmias	circulatory system	0.0159467	0.0127863	1.01607	0.990927	1.04186	0.212335	41556	11406	30150	0.274473	FALSE	0.0433662	0.0925998	1.04432	0.870986	1.25215	0.639557	2628	220	2408	0.0837139	FALSE	0.13543	0.0684413	1.14503	1.00129	1.30941	0.0478417	2073	271	1802	0.130728	FALSE	0.00486032	0.0389951	1.00487	0.930931	1.08469	0.900809	5413	1019	4394	0.188251	NA
427.1	Paroxysmal tachycardia, unspecified	circulatory system	0.00866411	0.0325022	1.0087	0.946447	1.07505	0.7898	46950	1245	45705	0.0265176	FALSE	0.292414	0.234382	1.33966	0.846221	2.12082	0.212179	2441	33	2408	0.013519	FALSE	0.0235283	0.142933	1.02381	0.773662	1.35483	0.869251	1856	54	1802	0.0290948	FALSE	-0.0692681	0.0806696	0.933077	0.796618	1.09291	0.390526	5896	171	5725	0.0290027	NA
427.11	Paroxysmal supraventricular tachycardia	circulatory system	0.01251	0.0474453	1.01259	0.922671	1.11127	0.792032	47349	575	46774	0.0121439	FALSE	0.285954	0.29499	1.33103	0.746599	2.37295	0.332361	2429	21	2408	0.00864553	FALSE	0.14679	0.224494	1.15811	0.74586	1.79822	0.513195	1824	22	1802	0.0120614	FALSE	-0.0780501	0.148191	0.924918	0.691768	1.23665	0.598411	5947	47	5900	0.00790314	NA
427.12	Paroxysmal ventricular tachycardia	circulatory system	0.0119016	0.0454924	1.01197	0.925646	1.10635	0.793616	47358	626	46732	0.0132185	FALSE	NA	NA	NA	NA	NA	NA	NA	NA	NA	NA	NA	-0.0807419	0.184538	0.922432	0.642469	1.32439	0.661724	1835	33	1802	0.0179837	FALSE	-0.0572945	0.0934184	0.944316	0.786317	1.13406	0.539671	5920	125	5795	0.0211149	NA
427.2	Atrial fibrillation and flutter	circulatory system	0.0803819	0.020403	1.0837	1.04122	1.12792	8.16e-05	46841	3409	43432	0.0727781	FALSE	-0.00895007	0.139075	0.99109	0.754623	1.30165	0.948688	2499	91	2408	0.0364146	FALSE	0.124252	0.104797	1.1323	0.922056	1.39049	0.235762	1915	113	1802	0.0590078	FALSE	0.054254	0.0663119	1.05575	0.927078	1.20229	0.413263	5895	275	5620	0.0466497	FALSE
427.21	Atrial fibrillation	circulatory system	0.0816397	0.0211014	1.08506	1.0411	1.13088	0.000109315	46895	3165	43730	0.0674912	FALSE	NA	NA	NA	NA	NA	NA	NA	NA	NA	NA	NA	0.112556	0.110763	1.11914	0.900739	1.39049	0.309541	1902	100	1802	0.0525762	FALSE	0.0615047	0.0681978	1.06344	0.930379	1.21552	0.367133	5899	260	5639	0.0440753	NA
427.22	Atrial flutter	circulatory system	0.0965776	0.0327295	1.1014	1.03296	1.17436	0.00316972	47308	1230	46078	0.0259998	FALSE	NA	NA	NA	NA	NA	NA	NA	NA	NA	NA	NA	0.00772014	0.196278	1.00775	0.685927	1.48057	0.968625	1832	30	1802	0.0163755	FALSE	0.143204	0.121179	1.15397	0.910004	1.46333	0.237301	5950	74	5876	0.012437	NA
427.3	Other specified cardiac dysrhythmias	circulatory system	0.0230661	0.0211002	1.02333	0.981876	1.06654	0.274321	43790	3197	40593	0.0730075	FALSE	0.229639	0.200242	1.25815	0.84973	1.86286	0.251463	2452	44	2408	0.0179445	FALSE	0.475502	0.185624	1.60882	1.11815	2.31481	0.010418	1838	36	1802	0.0195865	FALSE	0.0299519	0.0807106	1.0304	0.879641	1.20701	0.710562	5763	175	5588	0.0303661	FALSE
427.4	Cardiac arrest and ventricular fibrillation	circulatory system	0.0961352	0.0724272	1.10091	0.955212	1.26883	0.184397	47642	246	47396	0.00516351	FALSE	NA	NA	NA	NA	NA	NA	NA	NA	NA	NA	NA	NA	NA	NA	NA	NA	NA	NA	NA	NA	NA	NA	-0.0218152	0.133854	0.978421	0.752639	1.27194	0.870536	5936	58	5878	0.00977089	NA
427.41	Ventricular fibrillation and flutter	circulatory system	0.0353149	0.11128	1.03595	0.83294	1.28843	0.750976	47827	103	47724	0.0021536	FALSE	NA	NA	NA	NA	NA	NA	NA	NA	NA	NA	NA	NA	NA	NA	NA	NA	NA	NA	NA	NA	NA	NA	NA	NA	NA	NA	NA	NA	NA	NA	NA	NA	NA
427.42	Cardiac arrest	circulatory system	0.108291	0.0907062	1.11437	0.932867	1.33119	0.232531	47715	157	47558	0.00329037	FALSE	NA	NA	NA	NA	NA	NA	NA	NA	NA	NA	NA	NA	NA	NA	NA	NA	NA	NA	NA	NA	NA	NA	0.110663	0.157246	1.11702	0.820749	1.52023	0.481582	5946	41	5905	0.00689539	NA
427.5	Arrhythmia (cardiac) NOS	circulatory system	0.0145349	0.0228874	1.01464	0.970131	1.06119	0.525389	44257	2657	41600	0.0600357	FALSE	NA	NA	NA	NA	NA	NA	NA	NA	NA	NA	NA	0.631544	0.335713	1.88051	0.973894	3.63112	0.0599444	1813	11	1802	0.00606729	FALSE	0.0325592	0.0691379	1.0331	0.902171	1.18302	0.63769	5671	254	5417	0.0447893	FALSE
427.6	Premature beats	circulatory system	0.0574471	0.0419223	1.05913	0.975582	1.14983	0.170586	46527	743	45784	0.0159692	FALSE	NA	NA	NA	NA	NA	NA	NA	NA	NA	NA	NA	0.672186	0.246444	1.95851	1.20823	3.17471	0.0063808	1824	22	1802	0.0120614	FALSE	0.120223	0.159627	1.12775	0.824774	1.54202	0.451361	5890	40	5850	0.00679117	FALSE
427.61	Supraventricular premature beats	circulatory system	0.0408211	0.0825087	1.04167	0.886126	1.22451	0.620777	47304	185	47119	0.00391087	FALSE	NA	NA	NA	NA	NA	NA	NA	NA	NA	NA	NA	NA	NA	NA	NA	NA	NA	NA	NA	NA	NA	NA	NA	NA	NA	NA	NA	NA	NA	NA	NA	NA	NA
427.7	Tachycardia NOS	circulatory system	-0.0106085	0.0296643	0.989448	0.93356	1.04868	0.720628	45139	1519	43620	0.0336516	FALSE	0.159829	0.231738	1.17331	0.744995	1.84787	0.490384	2441	33	2408	0.013519	FALSE	0.0068058	0.145563	1.00683	0.75692	1.33925	0.962709	1853	51	1802	0.0275229	FALSE	-0.0710384	0.0600422	0.931426	0.828017	1.04775	0.236753	5625	330	5295	0.0586667	NA
427.8	Sinoatrial node dysfunction (Bradycardia)	circulatory system	0.107119	0.0762246	1.11307	0.9586	1.29242	0.159932	47620	219	47401	0.00459891	FALSE	NA	NA	NA	NA	NA	NA	NA	NA	NA	NA	NA	0.371007	0.318333	1.44919	0.776525	2.70456	0.24383	1815	13	1802	0.00716253	FALSE	0.0545727	0.169012	1.05609	0.758289	1.47084	0.746777	5968	37	5931	0.00619973	FALSE
427.9	Palpitations	circulatory system	0.0148046	0.0287012	1.01491	0.959398	1.07364	0.60598	45923	1619	44304	0.0352547	FALSE	-0.109004	0.200553	0.896727	0.605266	1.32854	0.586772	2451	43	2408	0.0175439	FALSE	0.134642	0.129699	1.14413	0.887303	1.47529	0.299219	1868	66	1802	0.0353319	FALSE	0.00999961	0.0820567	1.01005	0.859993	1.18629	0.903008	5802	160	5642	0.0275767	NA
428	Congestive heart failure; nonhypertensive	circulatory system	0.0149809	0.0168124	1.01509	0.982189	1.0491	0.372896	45974	5346	40628	0.116283	FALSE	0.226333	0.149375	1.25399	0.935716	1.68053	0.129723	2664	84	2580	0.0315315	FALSE	0.0461585	0.0776517	1.04724	0.89939	1.2194	0.552225	2214	201	2013	0.0907859	FALSE	0.03864	0.0516293	1.0394	0.939363	1.15008	0.454211	5790	489	5301	0.084456	FALSE
428.1	Congestive heart failure (CHF) NOS	circulatory system	0.018163	0.0195501	1.01833	0.980047	1.05811	0.352864	46132	3763	42369	0.0815703	FALSE	0.170047	0.209597	1.18536	0.786028	1.78757	0.417191	2622	42	2580	0.0160183	FALSE	0.0652942	0.0994921	1.06747	0.87835	1.29732	0.511647	2134	121	2013	0.056701	FALSE	0.0352448	0.0597089	1.03587	0.92147	1.16448	0.555005	5856	357	5499	0.0609631	FALSE
428.2	Heart failure NOS	circulatory system	0.0324576	0.0566292	1.03299	0.924469	1.15425	0.566536	47271	403	46868	0.00852531	FALSE	0.397683	0.17729	1.48837	1.05147	2.1068	0.0248893	2639	59	2580	0.022357	FALSE	NA	NA	NA	NA	NA	NA	NA	NA	NA	NA	NA	-0.0126551	0.0748244	0.987425	0.852731	1.14339	0.865694	5890	206	5684	0.0349745	NA
428.3	Heart failure with reduced EF [Systolic or combined heart failure]	circulatory system	0.0314018	0.0210314	1.0319	0.990228	1.07533	0.135413	46815	3176	43639	0.0678415	FALSE	NA	NA	NA	NA	NA	NA	NA	NA	NA	NA	NA	0.0187848	0.0938229	1.01896	0.847802	1.22468	0.841312	2145	132	2013	0.0615385	FALSE	0.0413627	0.0663727	1.04223	0.915095	1.18703	0.533161	5940	259	5681	0.0436027	NA
428.4	Heart failure with preserved EF [Diastolic heart failure]	circulatory system	0.0223705	0.0281591	1.02262	0.967711	1.08065	0.426944	46748	1711	45037	0.0366005	FALSE	NA	NA	NA	NA	NA	NA	NA	NA	NA	NA	NA	-0.242302	0.16801	0.784819	0.564621	1.09089	0.149248	2050	37	2013	0.0180488	FALSE	0.000646647	0.109656	1.00065	0.807123	1.24057	0.995295	5920	93	5827	0.0157095	FALSE
429	Ill-defined descriptions and complications of heart disease	circulatory system	0.00982678	0.0340064	1.00988	0.944759	1.07948	0.772606	45123	1145	43978	0.0253751	FALSE	0.1877	0.286234	1.20647	0.688446	2.11429	0.51198	2601	21	2580	0.00807382	FALSE	-0.096998	0.131189	0.907558	0.701784	1.17367	0.45968	2077	64	2013	0.0308137	FALSE	-0.0337591	0.0975977	0.966804	0.798476	1.17062	0.729418	5690	121	5569	0.0212654	NA
429.1	Heart transplant/surgery	circulatory system	-0.0396668	0.0854411	0.96111	0.812913	1.13632	0.642462	47658	173	47485	0.00363003	FALSE	NA	NA	NA	NA	NA	NA	NA	NA	NA	NA	NA	0.372539	0.291269	1.45141	0.820084	2.56877	0.200891	2026	13	2013	0.00641658	FALSE	0.0836111	0.118873	1.08721	0.861241	1.37246	0.48183	5962	75	5887	0.0125797	NA
429.2	Abnormal function study of cardiovascular system	circulatory system	-0.00684323	0.0503854	0.99318	0.899786	1.09627	0.891965	46455	514	45941	0.0110645	FALSE	0.1877	0.286234	1.20647	0.688446	2.11429	0.51198	2601	21	2580	0.00807382	FALSE	-0.1506	0.197431	0.860191	0.584169	1.26664	0.445582	2041	28	2013	0.0137188	FALSE	-0.0971978	0.179796	0.907377	0.637885	1.29072	0.588782	5872	34	5838	0.00579019	NA
429.3	Symptoms involving cardiovascular system	circulatory system	0.033971	0.0532388	1.03455	0.932042	1.14834	0.523417	46522	454	46068	0.00975882	FALSE	NA	NA	NA	NA	NA	NA	NA	NA	NA	NA	NA	-0.0834162	0.176362	0.919968	0.651104	1.29986	0.636226	2049	36	2013	0.0175695	FALSE	-0.0025646	0.142282	0.997439	0.754698	1.31825	0.985619	5800	53	5747	0.00913793	FALSE
429.9	Cardiac complications, not elsewhere classified	circulatory system	-0.324621	0.168687	0.722801	0.519313	1.00602	0.0543052	47639	46	47593	0.000965595	FALSE	NA	NA	NA	NA	NA	NA	NA	NA	NA	NA	NA	NA	NA	NA	NA	NA	NA	NA	NA	NA	NA	NA	NA	NA	NA	NA	NA	NA	NA	NA	NA	NA	FALSE
430	Intracranial hemorrhage	circulatory system	0.0607247	0.0543283	1.06261	0.955272	1.182	0.26368	47716	444	47272	0.00930505	FALSE	-0.05383	0.287195	0.947593	0.539705	1.66375	0.851321	2547	21	2526	0.00824499	FALSE	0.386459	0.374031	1.47176	0.707059	3.0635	0.301498	2200	10	2190	0.00454545	FALSE	0.0414889	0.105648	1.04236	0.847401	1.28218	0.694534	5883	93	5790	0.0158083	NA
430.1	Subarachnoid hemorrhage	circulatory system	0.177741	0.137613	1.19452	0.912123	1.56434	0.196496	47894	70	47824	0.00146156	FALSE	NA	NA	NA	NA	NA	NA	NA	NA	NA	NA	NA	NA	NA	NA	NA	NA	NA	NA	NA	NA	NA	NA	NA	NA	NA	NA	NA	NA	NA	NA	NA	NA	FALSE
430.2	Intracerebral hemorrhage	circulatory system	0.0737827	0.0813609	1.07657	0.917884	1.2627	0.364482	47810	197	47613	0.00412048	FALSE	NA	NA	NA	NA	NA	NA	NA	NA	NA	NA	NA	NA	NA	NA	NA	NA	NA	NA	NA	NA	NA	NA	-0.0509342	0.147564	0.950341	0.711657	1.26908	0.729969	5967	47	5920	0.00787665	FALSE
430.3	Subdural hemorrhage	circulatory system	0.0161657	0.0849474	1.0163	0.860423	1.20041	0.849072	47871	178	47693	0.00371833	FALSE	NA	NA	NA	NA	NA	NA	NA	NA	NA	NA	NA	NA	NA	NA	NA	NA	NA	NA	NA	NA	NA	NA	NA	NA	NA	NA	NA	NA	NA	NA	NA	NA	NA
433	Cerebrovascular disease	circulatory system	-0.0227123	0.0162151	0.977544	0.946964	1.00911	0.161307	45502	5899	39603	0.129643	FALSE	0.0246608	0.114031	1.02497	0.819681	1.28167	0.828782	2669	143	2526	0.0535781	FALSE	0.163991	0.0913849	1.1782	0.984991	1.40932	0.0727313	2333	143	2190	0.0612945	FALSE	-0.083656	0.062426	0.919748	0.813824	1.03946	0.180218	5741	322	5419	0.0560878	NA
433.1	Occlusion and stenosis of precerebral arteries	circulatory system	-0.0525184	0.0335081	0.948837	0.888523	1.01324	0.117036	46334	1179	45155	0.0254457	FALSE	NA	NA	NA	NA	NA	NA	NA	NA	NA	NA	NA	0.326801	0.234261	1.38653	0.876035	2.19449	0.163006	2212	22	2190	0.00994575	FALSE	-0.133455	0.122713	0.875067	0.687996	1.113	0.2768	5838	75	5763	0.0128469	NA
433.11	Occlusion of cerebral arteries, with cerebral infarction	circulatory system	-0.0603224	0.0875332	0.941461	0.793035	1.11767	0.490737	47710	164	47546	0.00343743	FALSE	NA	NA	NA	NA	NA	NA	NA	NA	NA	NA	NA	NA	NA	NA	NA	NA	NA	NA	NA	NA	NA	NA	NA	NA	NA	NA	NA	NA	NA	NA	NA	NA	NA
433.12	Cerebral atherosclerosis	circulatory system	-0.00607353	0.109162	0.993945	0.802494	1.23107	0.95563	47637	108	47529	0.00226715	FALSE	NA	NA	NA	NA	NA	NA	NA	NA	NA	NA	NA	NA	NA	NA	NA	NA	NA	NA	NA	NA	NA	NA	NA	NA	NA	NA	NA	NA	NA	NA	NA	NA	NA
433.2	Occlusion of cerebral arteries	circulatory system	-0.0499786	0.0229597	0.95125	0.909392	0.995035	0.0294954	46929	2628	44301	0.0559995	FALSE	-0.0381864	0.164741	0.962533	0.696925	1.32937	0.816695	2590	64	2526	0.0247104	FALSE	0.13871	0.1039	1.14879	0.93713	1.40826	0.181865	2297	107	2190	0.0465825	FALSE	-0.221703	0.086991	0.801153	0.675565	0.950088	0.0108163	5924	144	5780	0.0243079	NA
433.21	Cerebral artery occlusion, with cerebral infarction	circulatory system	-0.0497745	0.0230833	0.951444	0.909357	0.995479	0.0310606	46960	2598	44362	0.0553237	FALSE	-0.0381864	0.164741	0.962533	0.696925	1.32937	0.816695	2590	64	2526	0.0247104	FALSE	0.133016	0.104315	1.14227	0.931052	1.4014	0.202258	2296	106	2190	0.0461672	FALSE	-0.23593	0.0900548	0.789836	0.662035	0.942309	0.00879694	5931	134	5797	0.0225932	FALSE
433.3	Cerebral ischemia	circulatory system	-0.0307888	0.0224138	0.96968	0.928003	1.01323	0.169549	46165	2778	43387	0.0601755	FALSE	-0.0461617	0.149734	0.954888	0.712026	1.28059	0.757861	2606	80	2526	0.0306984	FALSE	0.133042	0.161568	1.1423	0.832243	1.56786	0.410255	2232	42	2190	0.0188172	FALSE	-0.0512584	0.0900784	0.950033	0.796274	1.13348	0.569328	5842	144	5698	0.0246491	NA
433.31	Transient cerebral ischemia	circulatory system	-0.0431803	0.0232542	0.957739	0.915067	1.0024	0.0633273	46358	2558	43800	0.0551793	FALSE	0.131815	0.248651	1.1409	0.700794	1.85739	0.596028	2554	28	2526	0.0109632	FALSE	0.0788099	0.164689	1.082	0.783503	1.49421	0.632268	2230	40	2190	0.0179372	FALSE	-0.0016921	0.0948629	0.998309	0.828927	1.2023	0.985769	5860	125	5735	0.0213311	NA
433.5	Cerebral aneurysm	circulatory system	-0.0466645	0.0981775	0.954408	0.787342	1.15692	0.634568	47879	136	47743	0.00284049	FALSE	NA	NA	NA	NA	NA	NA	NA	NA	NA	NA	NA	NA	NA	NA	NA	NA	NA	NA	NA	NA	NA	NA	NA	NA	NA	NA	NA	NA	NA	NA	NA	NA	FALSE
433.6	Acute, but ill-defined cerebrovascular disease	circulatory system	-0.0424399	0.0294044	0.958448	0.904772	1.01531	0.148931	47291	1563	45728	0.0330507	FALSE	NA	NA	NA	NA	NA	NA	NA	NA	NA	NA	NA	NA	NA	NA	NA	NA	NA	NA	NA	NA	NA	NA	-0.488212	0.146252	0.613723	0.460766	0.817457	0.000843378	5929	52	5877	0.00877045	FALSE
433.8	Late effects of cerebrovascular disease	circulatory system	-0.0350877	0.0269003	0.965521	0.915933	1.01779	0.192111	46966	1878	45088	0.0399864	FALSE	NA	NA	NA	NA	NA	NA	NA	NA	NA	NA	NA	0.42333	0.267357	1.52704	0.904213	2.57887	0.113333	2206	16	2190	0.00725295	FALSE	-0.0215332	0.110894	0.978697	0.787505	1.21631	0.846037	5936	88	5848	0.0148248	FALSE
440	Atherosclerosis	circulatory system	-0.0349114	0.0276078	0.965691	0.914825	1.01939	0.206032	45907	1780	44127	0.038774	FALSE	NA	NA	NA	NA	NA	NA	NA	NA	NA	NA	NA	0.153295	0.15733	1.16567	0.856353	1.58671	0.329883	2059	47	2012	0.0228266	FALSE	-0.110381	0.100972	0.895493	0.734705	1.09147	0.274313	5829	119	5710	0.0204152	NA
440.1	Atherosclerosis of renal artery	circulatory system	0.141606	0.146715	1.15212	0.864195	1.53598	0.334458	47849	58	47791	0.00121215	FALSE	NA	NA	NA	NA	NA	NA	NA	NA	NA	NA	NA	NA	NA	NA	NA	NA	NA	NA	NA	NA	NA	NA	NA	NA	NA	NA	NA	NA	NA	NA	NA	NA	NA
440.2	Atherosclerosis of the extremities	circulatory system	-0.0230715	0.0303736	0.977193	0.920716	1.03713	0.4475	46680	1455	45225	0.0311697	FALSE	NA	NA	NA	NA	NA	NA	NA	NA	NA	NA	NA	0.215649	0.197134	1.24067	0.843045	1.82582	0.273991	2043	31	2012	0.0151738	FALSE	-0.130251	0.120083	0.877875	0.693771	1.11083	0.278064	5945	78	5867	0.0131203	NA
440.21	Atherosclerosis of native arteries of the extremities with ulceration or gangrene	circulatory system	0.021924	0.0629114	1.02217	0.903587	1.15631	0.727472	47740	329	47411	0.0068915	FALSE	NA	NA	NA	NA	NA	NA	NA	NA	NA	NA	NA	NA	NA	NA	NA	NA	NA	NA	NA	NA	NA	NA	0.0810313	0.181149	1.0844	0.760316	1.54664	0.654645	5983	33	5950	0.00551563	NA
440.22	Atherosclerosis of native arteries of the extremities with intermittent claudication	circulatory system	-0.0596166	0.0371277	0.942126	0.876002	1.01324	0.108336	46971	949	46022	0.020204	FALSE	NA	NA	NA	NA	NA	NA	NA	NA	NA	NA	NA	0.221771	0.260949	1.24829	0.748496	2.0818	0.395401	2030	18	2012	0.008867	FALSE	-0.137526	0.17248	0.871512	0.621521	1.22205	0.425249	5974	36	5938	0.00602611	NA
440.9	Atherosclerosis of aorta	circulatory system	-0.122957	0.118546	0.884302	0.700959	1.1156	0.299636	47330	91	47239	0.00192267	FALSE	NA	NA	NA	NA	NA	NA	NA	NA	NA	NA	NA	NA	NA	NA	NA	NA	NA	NA	NA	NA	NA	NA	NA	NA	NA	NA	NA	NA	NA	NA	NA	NA	NA
441	Vascular insufficiency of intestine	circulatory system	-0.0411859	0.123251	0.959651	0.753702	1.22188	0.738257	47803	84	47719	0.00175721	FALSE	NA	NA	NA	NA	NA	NA	NA	NA	NA	NA	NA	NA	NA	NA	NA	NA	NA	NA	NA	NA	NA	NA	NA	NA	NA	NA	NA	NA	NA	NA	NA	NA	NA
441.1	Acute vascular insufficiency of intestine	circulatory system	-0.0537	0.187493	0.947716	0.656267	1.3686	0.774564	47881	36	47845	0.000751864	FALSE	NA	NA	NA	NA	NA	NA	NA	NA	NA	NA	NA	NA	NA	NA	NA	NA	NA	NA	NA	NA	NA	NA	NA	NA	NA	NA	NA	NA	NA	NA	NA	NA	NA
442	Other aneurysm	circulatory system	0.0847736	0.0320984	1.08847	1.0221	1.15915	0.0082649	47132	1279	45853	0.0271366	FALSE	0.180461	0.263599	1.19777	0.714484	2.00795	0.493595	2632	26	2606	0.00987842	FALSE	0.0853352	0.148285	1.08908	0.8144	1.45641	0.564967	2068	56	2012	0.0270793	FALSE	-0.0149817	0.110205	0.98513	0.793753	1.22265	0.891865	5924	88	5836	0.0148548	NA
442.1	Aortic aneurysm	circulatory system	0.110899	0.0355228	1.11728	1.04214	1.19784	0.00179685	47320	1035	46285	0.0218724	FALSE	0.566523	0.31413	1.76213	0.952018	3.2616	0.0713146	2626	20	2606	0.00761615	FALSE	0.125569	0.168889	1.13379	0.814277	1.57869	0.457179	2057	45	2012	0.0218765	FALSE	0.0097513	0.137109	1.0098	0.771837	1.32113	0.943302	5950	56	5894	0.00941176	NA
442.11	Abdominal aortic aneurysm	circulatory system	0.0929346	0.0449838	1.09739	1.00478	1.19854	0.0388327	47471	637	46834	0.0134187	FALSE	NA	NA	NA	NA	NA	NA	NA	NA	NA	NA	NA	-0.223602	0.264309	0.799634	0.476329	1.34238	0.397561	2031	19	2012	0.009355	FALSE	NA	NA	NA	NA	NA	NA	NA	NA	NA	NA	NA
442.2	Aneurysm of iliac artery	circulatory system	0.0397657	0.0870136	1.04057	0.87741	1.23406	0.647667	47844	169	47675	0.00353231	FALSE	NA	NA	NA	NA	NA	NA	NA	NA	NA	NA	NA	NA	NA	NA	NA	NA	NA	NA	NA	NA	NA	NA	NA	NA	NA	NA	NA	NA	NA	NA	NA	NA	NA
442.3	Aneurysm of artery of lower extremity	circulatory system	0.134781	0.140664	1.14429	0.868558	1.50754	0.337974	47877	64	47813	0.00133676	FALSE	NA	NA	NA	NA	NA	NA	NA	NA	NA	NA	NA	NA	NA	NA	NA	NA	NA	NA	NA	NA	NA	NA	NA	NA	NA	NA	NA	NA	NA	NA	NA	NA	FALSE
442.4	Arterial dissection	circulatory system	0.174282	0.203711	1.19039	0.798523	1.77457	0.392254	47908	31	47877	0.000647074	FALSE	NA	NA	NA	NA	NA	NA	NA	NA	NA	NA	NA	NA	NA	NA	NA	NA	NA	NA	NA	NA	NA	NA	NA	NA	NA	NA	NA	NA	NA	NA	NA	NA	FALSE
442.8	Aneurysm of other specified artery	circulatory system	-0.0580744	0.120738	0.94358	0.74474	1.19551	0.630519	47826	88	47738	0.00184	FALSE	NA	NA	NA	NA	NA	NA	NA	NA	NA	NA	NA	NA	NA	NA	NA	NA	NA	NA	NA	NA	NA	NA	NA	NA	NA	NA	NA	NA	NA	NA	NA	NA	FALSE
443	Peripheral vascular disease	circulatory system	0.0124157	0.0203324	1.01249	0.972937	1.05366	0.541441	45838	3518	42320	0.0767485	FALSE	0.10571	0.23158	1.1115	0.705967	1.74998	0.648049	2639	33	2606	0.0125047	FALSE	0.0186783	0.0782341	1.01885	0.874013	1.1877	0.811301	2213	201	2012	0.0908269	FALSE	-0.0290507	0.0976924	0.971367	0.802095	1.17636	0.766185	5896	126	5770	0.0213704	FALSE
443.1	Raynaud's syndrome	circulatory system	-0.0704177	0.112157	0.932004	0.74808	1.16115	0.530103	47892	104	47788	0.00217155	FALSE	NA	NA	NA	NA	NA	NA	NA	NA	NA	NA	NA	NA	NA	NA	NA	NA	NA	NA	NA	NA	NA	NA	NA	NA	NA	NA	NA	NA	NA	NA	NA	NA	FALSE
443.7	Peripheral angiopathy in diseases classified elsewhere	circulatory system	-0.0437236	0.208072	0.957218	0.636644	1.43922	0.833561	47879	29	47850	0.000605694	FALSE	NA	NA	NA	NA	NA	NA	NA	NA	NA	NA	NA	0.0385742	0.129285	1.03933	0.806684	1.33907	0.765423	2078	66	2012	0.0317613	FALSE	NA	NA	NA	NA	NA	NA	NA	NA	NA	NA	NA
443.8	Other specified peripheral vascular diseases	circulatory system	-0.00152504	0.0724271	0.998476	0.866336	1.15077	0.983201	47472	248	47224	0.00522413	FALSE	NA	NA	NA	NA	NA	NA	NA	NA	NA	NA	NA	NA	NA	NA	NA	NA	NA	NA	NA	NA	NA	NA	NA	NA	NA	NA	NA	NA	NA	NA	NA	NA	NA
443.9	Peripheral vascular disease, unspecified	circulatory system	0.0152175	0.0209251	1.01533	0.974534	1.05784	0.46708	45955	3304	42651	0.0718964	FALSE	0.301236	0.266907	1.35153	0.800993	2.28045	0.25906	2631	25	2606	0.00950209	FALSE	0.010339	0.0868335	1.01039	0.852268	1.19786	0.905223	2173	161	2012	0.0740911	FALSE	-0.0573663	0.103817	0.944248	0.770399	1.15733	0.580555	5906	113	5793	0.0191331	NA
444	Arterial embolism and thrombosis	circulatory system	0.0263631	0.0624347	1.02671	0.908456	1.16037	0.672842	47514	328	47186	0.00690323	FALSE	NA	NA	NA	NA	NA	NA	NA	NA	NA	NA	NA	NA	NA	NA	NA	NA	NA	NA	NA	NA	NA	NA	NA	NA	NA	NA	NA	NA	NA	NA	NA	NA	NA
444.1	Arterial embolism and thrombosis of lower extremity artery	circulatory system	0.158594	0.0911659	1.17186	0.98011	1.40113	0.081925	47710	154	47556	0.00322783	FALSE	NA	NA	NA	NA	NA	NA	NA	NA	NA	NA	NA	NA	NA	NA	NA	NA	NA	NA	NA	NA	NA	NA	NA	NA	NA	NA	NA	NA	NA	NA	NA	NA	NA
444.2	Embolism and thrombosis of abdominal aorta	circulatory system	0.299088	0.211715	1.34863	0.890588	2.04224	0.157747	47900	29	47871	0.000605428	FALSE	NA	NA	NA	NA	NA	NA	NA	NA	NA	NA	NA	NA	NA	NA	NA	NA	NA	NA	NA	NA	NA	NA	NA	NA	NA	NA	NA	NA	NA	NA	NA	NA	NA
446	Polyarteritis nodosa and allied conditions	circulatory system	0.0612653	0.107249	1.06318	0.861619	1.31189	0.567833	47833	110	47723	0.00229967	FALSE	NA	NA	NA	NA	NA	NA	NA	NA	NA	NA	NA	NA	NA	NA	NA	NA	NA	NA	NA	NA	NA	NA	NA	NA	NA	NA	NA	NA	NA	NA	NA	NA	NA
446.5	Giant cell arteritis	circulatory system	-0.0518638	0.166265	0.949458	0.685406	1.31524	0.755091	47914	46	47868	0.000960053	FALSE	NA	NA	NA	NA	NA	NA	NA	NA	NA	NA	NA	NA	NA	NA	NA	NA	NA	NA	NA	NA	NA	NA	NA	NA	NA	NA	NA	NA	NA	NA	NA	NA	NA
446.9	Arteritis NOS	circulatory system	0.272856	0.217705	1.31371	0.857404	2.01286	0.210086	47905	27	47878	0.000563615	FALSE	NA	NA	NA	NA	NA	NA	NA	NA	NA	NA	NA	NA	NA	NA	NA	NA	NA	NA	NA	NA	NA	NA	NA	NA	NA	NA	NA	NA	NA	NA	NA	NA	FALSE
447	Other disorders of arteries and arterioles	circulatory system	0.0900117	0.0562735	1.09419	0.97992	1.22178	0.1097	47132	407	46725	0.00863532	FALSE	-0.319654	0.287885	0.7264	0.413164	1.27711	0.266847	2626	20	2606	0.00761615	FALSE	-0.162987	0.192946	0.849602	0.582072	1.24009	0.398261	2042	30	2012	0.0146915	FALSE	0.0559525	0.163182	1.05755	0.768062	1.45614	0.731686	5875	42	5833	0.00714894	FALSE
447.1	Stricture of artery	circulatory system	0.117979	0.131892	1.12522	0.868898	1.45716	0.371049	47659	72	47587	0.00151073	FALSE	NA	NA	NA	NA	NA	NA	NA	NA	NA	NA	NA	NA	NA	NA	NA	NA	NA	NA	NA	NA	NA	NA	NA	NA	NA	NA	NA	NA	NA	NA	NA	NA	NA
447.7	Aortic ectasia	circulatory system	0.105477	0.140259	1.11124	0.844146	1.46285	0.452039	47699	64	47635	0.00134175	FALSE	NA	NA	NA	NA	NA	NA	NA	NA	NA	NA	NA	NA	NA	NA	NA	NA	NA	NA	NA	NA	NA	NA	NA	NA	NA	NA	NA	NA	NA	NA	NA	NA	NA
450	Noninfectious disorders of lymphatic channels	circulatory system	0.132823	0.058988	1.14205	1.01736	1.28202	0.0243411	47562	371	47191	0.00780034	FALSE	NA	NA	NA	NA	NA	NA	NA	NA	NA	NA	NA	0.390142	0.287062	1.47719	0.841558	2.59292	0.17412	2394	14	2380	0.00584795	FALSE	0.0514315	0.181106	1.05278	0.738203	1.5014	0.776421	5973	32	5941	0.00535744	FALSE
451	Phlebitis and thrombophlebitis	circulatory system	0.0905824	0.0629351	1.09481	0.967761	1.23854	0.150066	47287	326	46961	0.00689407	FALSE	NA	NA	NA	NA	NA	NA	NA	NA	NA	NA	NA	NA	NA	NA	NA	NA	NA	NA	NA	NA	NA	NA	0.0327694	0.185056	1.03331	0.718967	1.48509	0.859446	5949	31	5918	0.00521096	NA
451.2	Phlebitis and thrombophlebitis of lower extremities	circulatory system	-0.000536103	0.0946733	0.999464	0.830194	1.20325	0.995482	47608	140	47468	0.00294068	FALSE	NA	NA	NA	NA	NA	NA	NA	NA	NA	NA	NA	NA	NA	NA	NA	NA	NA	NA	NA	NA	NA	NA	NA	NA	NA	NA	NA	NA	NA	NA	NA	NA	NA
452	Other venous embolism and thrombosis	circulatory system	0.0954657	0.0234275	1.10017	1.0508	1.15187	4.6e-05	46810	2508	44302	0.0535783	FALSE	NA	NA	NA	NA	NA	NA	NA	NA	NA	NA	NA	0.195848	0.111877	1.21634	0.976842	1.51456	0.0800195	2084	92	1992	0.0441459	FALSE	0.00597068	0.0725645	1.00599	0.872619	1.15974	0.934423	5828	223	5605	0.0382636	FALSE
452.1	Iatrogenic pulmonary embolism and infarction	circulatory system	0.236642	0.191516	1.26699	0.870463	1.84414	0.216598	47920	36	47884	0.000751252	FALSE	NA	NA	NA	NA	NA	NA	NA	NA	NA	NA	NA	NA	NA	NA	NA	NA	NA	NA	NA	NA	NA	NA	NA	NA	NA	NA	NA	NA	NA	NA	NA	NA	NA
452.2	Deep vein thrombosis [DVT]	circulatory system	0.104187	0.0302461	1.10981	1.04593	1.17759	0.000571812	47287	1461	45826	0.0308964	FALSE	NA	NA	NA	NA	NA	NA	NA	NA	NA	NA	NA	0.215769	0.117895	1.24082	0.984811	1.56337	0.067223	2076	84	1992	0.0404624	FALSE	-0.00518099	0.0945789	0.994832	0.8265	1.19745	0.956314	5906	123	5783	0.0208263	FALSE
452.8	Postphlebitic syndrome	circulatory system	0.079381	0.250382	1.08262	0.662744	1.7685	0.751213	47924	20	47904	0.000417327	FALSE	NA	NA	NA	NA	NA	NA	NA	NA	NA	NA	NA	NA	NA	NA	NA	NA	NA	NA	NA	NA	NA	NA	NA	NA	NA	NA	NA	NA	NA	NA	NA	NA	NA
453	Chronic venous hypertension	circulatory system	0.172388	0.0750821	1.18814	1.02555	1.37651	0.0216762	47814	224	47590	0.00468482	FALSE	NA	NA	NA	NA	NA	NA	NA	NA	NA	NA	NA	NA	NA	NA	NA	NA	NA	NA	NA	NA	NA	NA	NA	NA	NA	NA	NA	NA	NA	NA	NA	NA	NA
454	Varicose veins	circulatory system	0.133986	0.0320953	1.14338	1.07367	1.21761	2.98e-05	46730	1282	45448	0.0274342	TRUE	0.357127	0.182954	1.42922	0.998537	2.04565	0.0509383	2515	55	2460	0.0218688	FALSE	0.1519	0.12711	1.16404	0.907341	1.49337	0.232078	2062	70	1992	0.0339476	FALSE	0.313276	0.174453	1.3679	0.971755	1.92553	0.0725324	5959	34	5925	0.00570566	NA
454.1	Varicose veins of lower extremity	circulatory system	0.190481	0.0372621	1.20983	1.12462	1.3015	3.19e-07	47184	939	46245	0.0199008	TRUE	0.456172	0.202538	1.57802	1.06099	2.34702	0.0243044	2505	45	2460	0.0179641	FALSE	0.175355	0.135982	1.19167	0.912863	1.55563	0.197207	2054	62	1992	0.030185	FALSE	NA	NA	NA	NA	NA	NA	NA	NA	NA	NA	NA
454.11	Varicose veins of lower extremity, symptomtic	circulatory system	0.178639	0.0466283	1.19559	1.09117	1.31	0.000127554	47460	592	46868	0.0124737	FALSE	NA	NA	NA	NA	NA	NA	NA	NA	NA	NA	NA	0.316485	0.152116	1.3723	1.01851	1.84898	0.0374751	2042	50	1992	0.0244858	FALSE	NA	NA	NA	NA	NA	NA	NA	NA	NA	NA	FALSE
455	Hemorrhoids	circulatory system	0.00930876	0.0153064	1.00935	0.979521	1.04009	0.543081	41186	6646	34540	0.161366	FALSE	0.0802073	0.111239	1.08351	0.871254	1.34748	0.470888	2608	148	2460	0.0567485	FALSE	0.112769	0.122388	1.11937	0.880636	1.42283	0.356839	2067	75	1992	0.0362845	FALSE	0.173949	0.107329	1.18999	0.964239	1.46861	0.10508	5780	94	5686	0.016263	FALSE
456	Chronic venous insufficiency [CVI]	circulatory system	0.147692	0.0284939	1.15916	1.09619	1.22573	2.18e-07	46539	1650	44889	0.0354541	TRUE	NA	NA	NA	NA	NA	NA	NA	NA	NA	NA	NA	0.283666	0.131539	1.32799	1.02619	1.71855	0.0310427	2059	67	1992	0.0325401	FALSE	NA	NA	NA	NA	NA	NA	NA	NA	NA	NA	NA
457	Encounter for long-term (current) use of anticoagulants, antithrombotics, aspirin	circulatory system	0.0208027	0.0442327	1.02102	0.936231	1.11349	0.63814	46718	669	46049	0.01432	FALSE	NA	NA	NA	NA	NA	NA	NA	NA	NA	NA	NA	NA	NA	NA	NA	NA	NA	NA	NA	NA	NA	NA	-0.124906	0.120831	0.88258	0.696467	1.11843	0.301263	5780	81	5699	0.0140138	NA
457.2	Encounter for long-term (current) use of antiplatelets/antithrombotics	circulatory system	0.0474664	0.110248	1.04861	0.84483	1.30155	0.666802	47748	105	47643	0.00219904	FALSE	NA	NA	NA	NA	NA	NA	NA	NA	NA	NA	NA	NA	NA	NA	NA	NA	NA	NA	NA	NA	NA	NA	NA	NA	NA	NA	NA	NA	NA	NA	NA	NA	FALSE
457.3	Encounter for long-term (current) use of aspirin	circulatory system	0.00960091	0.0490826	1.00965	0.917043	1.1116	0.844918	46768	543	46225	0.0116105	FALSE	NA	NA	NA	NA	NA	NA	NA	NA	NA	NA	NA	NA	NA	NA	NA	NA	NA	NA	NA	NA	NA	NA	-0.145305	0.128908	0.864759	0.671686	1.11333	0.259661	5789	71	5718	0.0122646	NA
458	Hypotension	circulatory system	0.0374877	0.0221144	1.0382	0.994161	1.08419	0.0900419	44602	2875	41727	0.064459	FALSE	0.0142527	0.14973	1.01435	0.756375	1.36032	0.924165	2488	83	2405	0.0333601	FALSE	-0.156956	0.169924	0.854742	0.612622	1.19255	0.35565	2213	39	2174	0.0176231	FALSE	0.0512043	0.0683974	1.05254	0.920485	1.20354	0.454081	5718	283	5435	0.0494928	NA
458.1	Orthostatic hypotension	circulatory system	0.0887027	0.0396541	1.09276	1.01104	1.18107	0.0252924	46324	838	45486	0.01809	FALSE	0.0644494	0.230937	1.06657	0.678285	1.67713	0.780186	2439	34	2405	0.0139401	FALSE	-0.1954	0.310459	0.822505	0.44758	1.51149	0.529092	2186	12	2174	0.00548948	FALSE	NA	NA	NA	NA	NA	NA	NA	NA	NA	NA	NA
458.2	Iatrogenic hypotension	circulatory system	-0.0425253	0.0838183	0.958366	0.813175	1.12948	0.611909	47312	183	47129	0.00386794	FALSE	NA	NA	NA	NA	NA	NA	NA	NA	NA	NA	NA	NA	NA	NA	NA	NA	NA	NA	NA	NA	NA	NA	NA	NA	NA	NA	NA	NA	NA	NA	NA	NA	FALSE
458.9	Hypotension NOS	circulatory system	0.0318499	0.0283632	1.03236	0.976538	1.09138	0.261466	45355	1678	43677	0.036997	FALSE	0.233639	0.197453	1.26319	0.857814	1.86013	0.236704	2453	48	2405	0.0195679	FALSE	-0.160647	0.193149	0.851593	0.583203	1.2435	0.405565	2204	30	2174	0.0136116	FALSE	0.0113255	0.0760252	1.01139	0.871374	1.1739	0.881577	5754	225	5529	0.0391032	NA
459	Other disorders of circulatory system	circulatory system	-0.0081749	0.0316239	0.991858	0.932247	1.05528	0.796018	45671	1321	44350	0.0289243	FALSE	-0.0156119	0.0927337	0.984509	0.820887	1.18075	0.866307	2628	223	2405	0.0848554	FALSE	0.0549608	0.138433	1.0565	0.80544	1.38582	0.691351	2234	60	2174	0.0268577	FALSE	0.209881	0.143068	1.23353	0.931898	1.63279	0.142375	5827	56	5771	0.00961043	NA
459.1	Hemorrhage NOS	circulatory system	0.167236	0.167607	1.18203	0.851059	1.64172	0.318383	47707	45	47662	0.000943258	FALSE	NA	NA	NA	NA	NA	NA	NA	NA	NA	NA	NA	NA	NA	NA	NA	NA	NA	NA	NA	NA	NA	NA	NA	NA	NA	NA	NA	NA	NA	NA	NA	NA	NA
459.7	Blood vessel replaced	circulatory system	0.00597118	0.0771856	1.00599	0.864752	1.17029	0.938336	47632	213	47419	0.00447178	FALSE	NA	NA	NA	NA	NA	NA	NA	NA	NA	NA	NA	0.502972	0.336403	1.65363	0.855235	3.19735	0.134877	2185	11	2174	0.00503432	FALSE	NA	NA	NA	NA	NA	NA	NA	NA	NA	NA	NA
459.9	Circulatory disease NEC	circulatory system	-0.00742363	0.0362706	0.992604	0.924489	1.06574	0.837827	46048	996	45052	0.0216296	FALSE	-0.0280728	0.0929314	0.972318	0.810407	1.16658	0.76259	2627	222	2405	0.084507	FALSE	-0.103726	0.1695	0.901472	0.646653	1.25671	0.54057	2212	38	2174	0.017179	FALSE	NA	NA	NA	NA	NA	NA	NA	NA	NA	NA	FALSE
464	Acute sinusitis	respiratory	0.0105208	0.0234137	1.01058	0.965248	1.05803	0.653182	43493	2504	40989	0.0575725	FALSE	NA	NA	NA	NA	NA	NA	NA	NA	NA	NA	NA	0.130446	0.210046	1.13934	0.754843	1.71968	0.534577	1846	25	1821	0.0135428	FALSE	-0.0461825	0.106327	0.954868	0.775239	1.17612	0.664039	5823	93	5730	0.0159711	FALSE
465	Acute upper respiratory infections of multiple or unspecified sites	respiratory	0.000349317	0.0132322	1.00035	0.974739	1.02663	0.978939	39413	9876	29537	0.250577	FALSE	-0.542223	0.255243	0.581454	0.352572	0.958922	0.0336421	2681	26	2655	0.00969787	FALSE	0.0245603	0.0723044	1.02486	0.889446	1.1809	0.734098	2039	218	1821	0.106915	FALSE	-0.0881764	0.0470908	0.915599	0.834874	1.00413	0.0611406	5366	619	4747	0.115356	FALSE
465.2	Acute pharyngitis	respiratory	0.0384215	0.0269334	1.03917	0.985735	1.0955	0.153713	43530	1879	41651	0.0431656	FALSE	NA	NA	NA	NA	NA	NA	NA	NA	NA	NA	NA	0.00822279	0.1595	1.00826	0.737567	1.37829	0.958885	1863	42	1821	0.0225443	FALSE	-0.119103	0.0763693	0.887717	0.764307	1.03105	0.118864	5622	181	5441	0.0321949	FALSE
465.4	Acute laryngitis and tracheitis	respiratory	-0.0715151	0.150929	0.930982	0.692577	1.25145	0.63562	47600	56	47544	0.00117647	FALSE	NA	NA	NA	NA	NA	NA	NA	NA	NA	NA	NA	NA	NA	NA	NA	NA	NA	NA	NA	NA	NA	NA	NA	NA	NA	NA	NA	NA	NA	NA	NA	NA	FALSE
470	Septal Deviations/Turbinate Hypertrophy	respiratory	0.00745152	0.038665	1.00748	0.93395	1.0868	0.847178	47194	880	46314	0.0186464	FALSE	0.189492	0.281104	1.20864	0.69665	2.09689	0.500249	2544	22	2522	0.0086478	FALSE	-0.189293	0.189216	0.827544	0.571119	1.1991	0.317113	1758	29	1729	0.016496	FALSE	0.208227	0.126526	1.23149	0.961017	1.57809	0.0998192	5929	63	5866	0.0106257	FALSE
471	Nasal polyps	respiratory	0.0155125	0.0621518	1.01563	0.89915	1.14721	0.802904	47675	335	47340	0.00702674	FALSE	NA	NA	NA	NA	NA	NA	NA	NA	NA	NA	NA	NA	NA	NA	NA	NA	NA	NA	NA	NA	NA	NA	NA	NA	NA	NA	NA	NA	NA	NA	NA	NA	NA
472	Chronic pharyngitis and nasopharyngitis	respiratory	0.0563671	0.0266424	1.05799	1.00416	1.1147	0.0343713	45386	1893	43493	0.0417089	FALSE	NA	NA	NA	NA	NA	NA	NA	NA	NA	NA	NA	0.0568933	0.128147	1.05854	0.823432	1.36078	0.657064	1796	67	1729	0.0373051	FALSE	-0.00305078	0.10815	0.996954	0.806522	1.23235	0.977496	5910	86	5824	0.0145516	NA
473	Diseases of the larynx and vocal cords	respiratory	0.00206488	0.0288237	1.00207	0.947025	1.06031	0.94289	46893	1616	45277	0.0344614	FALSE	-0.0180385	0.25315	0.982123	0.597971	1.61307	0.943194	2549	27	2522	0.0105924	FALSE	0.479696	0.17111	1.61558	1.15525	2.25934	0.00505615	1771	42	1729	0.0237154	FALSE	-0.0437917	0.0982436	0.957153	0.789505	1.1604	0.655781	5933	109	5824	0.0183718	FALSE
473.1	Chronic laryngitis	respiratory	-0.104474	0.127733	0.900798	0.701293	1.15706	0.413408	47734	79	47655	0.001655	FALSE	NA	NA	NA	NA	NA	NA	NA	NA	NA	NA	NA	NA	NA	NA	NA	NA	NA	NA	NA	NA	NA	NA	NA	NA	NA	NA	NA	NA	NA	NA	NA	NA	NA
473.3	Paralysis/spasm of vocal cords or larynx	respiratory	0.00607081	0.102317	1.00609	0.82327	1.22951	0.952687	47872	124	47748	0.00259024	FALSE	NA	NA	NA	NA	NA	NA	NA	NA	NA	NA	NA	NA	NA	NA	NA	NA	NA	NA	NA	NA	NA	NA	NA	NA	NA	NA	NA	NA	NA	NA	NA	NA	FALSE
473.4	Voice disturbance	respiratory	-0.00135167	0.032127	0.998649	0.937704	1.06356	0.966441	47040	1284	45756	0.0272959	FALSE	NA	NA	NA	NA	NA	NA	NA	NA	NA	NA	NA	0.501792	0.178074	1.65168	1.16505	2.34156	0.00483402	1768	39	1729	0.0220588	FALSE	-0.0468554	0.127113	0.954225	0.74379	1.2242	0.712416	5949	65	5884	0.0109262	NA
474	Acute and chronic tonsillitis	respiratory	-0.0177975	0.052347	0.98236	0.886568	1.0885	0.733864	47117	479	46638	0.0101662	FALSE	-0.419574	0.264637	0.657327	0.391307	1.10419	0.112859	2545	23	2522	0.00903733	FALSE	NA	NA	NA	NA	NA	NA	NA	NA	NA	NA	NA	0.0254283	0.0855845	1.02575	0.867346	1.21309	0.76638	5905	145	5760	0.0245555	NA
474.1	Acute tonsillitis	respiratory	-0.187968	0.0895747	0.828641	0.695215	0.987675	0.0358652	47388	161	47227	0.00339748	FALSE	NA	NA	NA	NA	NA	NA	NA	NA	NA	NA	NA	NA	NA	NA	NA	NA	NA	NA	NA	NA	NA	NA	NA	NA	NA	NA	NA	NA	NA	NA	NA	NA	FALSE
474.2	Chronic tonsillitis and adenoiditis	respiratory	0.0268614	0.0719959	1.02723	0.892035	1.18291	0.709076	47557	254	47303	0.00534096	FALSE	NA	NA	NA	NA	NA	NA	NA	NA	NA	NA	NA	NA	NA	NA	NA	NA	NA	NA	NA	NA	NA	NA	0.000902482	0.089041	1.0009	0.840618	1.19175	0.991913	5932	134	5798	0.0225893	FALSE
475	Chronic sinusitis	respiratory	0.0107073	0.0201254	1.01076	0.97167	1.05143	0.594707	43934	3473	40461	0.0790504	FALSE	NA	NA	NA	NA	NA	NA	NA	NA	NA	NA	NA	-0.0417868	0.105804	0.959074	0.779453	1.18009	0.692884	1828	99	1729	0.0541575	FALSE	0.0456839	0.100562	1.04674	0.859489	1.27479	0.649622	5869	103	5766	0.0175498	FALSE
475.9	Postnasal drip	respiratory	-0.0154568	0.106625	0.984662	0.798962	1.21352	0.884739	47431	116	47315	0.00244566	FALSE	NA	NA	NA	NA	NA	NA	NA	NA	NA	NA	NA	-0.0748917	0.161498	0.927844	0.67609	1.27334	0.642841	1771	42	1729	0.0237154	FALSE	NA	NA	NA	NA	NA	NA	NA	NA	NA	NA	FALSE
476	Allergic rhinitis	respiratory	0.0186445	0.013123	1.01882	0.992948	1.04536	0.15539	42719	9803	32916	0.229476	FALSE	0.115489	0.220487	1.12242	0.728575	1.72917	0.600423	2559	37	2522	0.0144588	FALSE	0.0121527	0.0718074	1.01223	0.879335	1.1652	0.865608	1956	227	1729	0.116053	FALSE	-0.0436265	0.0537397	0.957311	0.861607	1.06365	0.4169	5697	381	5316	0.0668773	FALSE
477	Epistaxis or throat hemorrhage	respiratory	0.0237467	0.0368218	1.02403	0.95273	1.10067	0.518987	46749	971	45778	0.0207705	FALSE	-0.313638	0.290664	0.730783	0.4134	1.29183	0.28057	2542	20	2522	0.00786782	FALSE	-0.251493	0.203608	0.777639	0.521751	1.15903	0.216763	1755	26	1729	0.0148148	FALSE	0.153888	0.132572	1.16636	0.899466	1.51245	0.245729	5894	57	5837	0.00967085	NA
478	Throat pain	respiratory	0.0818314	0.0741604	1.08527	0.938453	1.25506	0.269837	46800	239	46561	0.00510684	FALSE	NA	NA	NA	NA	NA	NA	NA	NA	NA	NA	NA	NA	NA	NA	NA	NA	NA	NA	NA	NA	NA	NA	NA	NA	NA	NA	NA	NA	NA	NA	NA	NA	NA
479	Other upper respiratory disease	respiratory	0.00604244	0.0303125	1.00606	0.948029	1.06764	0.841998	44500	1448	43052	0.0325393	FALSE	NA	NA	NA	NA	NA	NA	NA	NA	NA	NA	NA	-0.0714041	0.113689	0.931086	0.745102	1.16349	0.529961	1813	84	1729	0.046332	FALSE	-0.0213664	0.0806935	0.97886	0.835667	1.14659	0.791175	5683	164	5519	0.028858	NA
480	Pneumonia	respiratory	0.005743	0.02024	1.00576	0.966642	1.04646	0.776606	45427	3428	41999	0.0754617	FALSE	-0.00716464	0.102773	0.992861	0.811721	1.21442	0.944422	2678	177	2501	0.0660941	FALSE	-0.0132774	0.0979721	0.98681	0.814401	1.19572	0.892199	2173	112	2061	0.0515416	FALSE	0.0150634	0.0512747	1.01518	0.918113	1.1225	0.768928	5695	482	5213	0.0846356	FALSE
480.1	Bacterial pneumonia	respiratory	0.0367256	0.0406675	1.03741	0.957928	1.12348	0.366488	46766	793	45973	0.0169568	FALSE	-0.0533444	0.122969	0.948053	0.745005	1.20644	0.664432	2620	119	2501	0.0454198	FALSE	-0.00574243	0.234944	0.994274	0.627362	1.57577	0.9805	2080	19	2061	0.00913462	FALSE	-0.146743	0.118983	0.863516	0.683895	1.09031	0.217461	5903	77	5826	0.0130442	FALSE
480.11	Pneumococcal pneumonia	respiratory	0.0977284	0.100261	1.10266	0.905938	1.34211	0.329691	47513	129	47384	0.00271505	FALSE	-0.0545906	0.129967	0.946873	0.733941	1.22158	0.674461	2608	107	2501	0.0410276	FALSE	NA	NA	NA	NA	NA	NA	NA	NA	NA	NA	NA	NA	NA	NA	NA	NA	NA	NA	NA	NA	NA	FALSE
480.2	Viral pneumonia	respiratory	-0.13561	0.167613	0.873183	0.628681	1.21277	0.418476	47772	45	47727	0.000941974	FALSE	NA	NA	NA	NA	NA	NA	NA	NA	NA	NA	NA	NA	NA	NA	NA	NA	NA	NA	NA	NA	NA	NA	NA	NA	NA	NA	NA	NA	NA	NA	NA	NA	FALSE
480.3	Pneumonia due to fungus (mycoses)	respiratory	-0.149662	0.103446	0.860999	0.702988	1.05453	0.14796	47673	122	47551	0.0025591	FALSE	NA	NA	NA	NA	NA	NA	NA	NA	NA	NA	NA	NA	NA	NA	NA	NA	NA	NA	NA	NA	NA	NA	NA	NA	NA	NA	NA	NA	NA	NA	NA	NA	NA
480.5	Bronchopneumonia and lung abscess	respiratory	-0.0018095	0.114116	0.998192	0.798136	1.24839	0.987349	47702	98	47604	0.00205442	FALSE	NA	NA	NA	NA	NA	NA	NA	NA	NA	NA	NA	NA	NA	NA	NA	NA	NA	NA	NA	NA	NA	NA	NA	NA	NA	NA	NA	NA	NA	NA	NA	NA	NA
481	Influenza	respiratory	-0.0599559	0.0465324	0.941806	0.859711	1.03174	0.197581	45850	604	45246	0.0131734	FALSE	NA	NA	NA	NA	NA	NA	NA	NA	NA	NA	NA	NA	NA	NA	NA	NA	NA	NA	NA	NA	NA	NA	0.0407127	0.128819	1.04155	0.809148	1.34071	0.751968	5844	62	5782	0.0106092	NA
483	Acute bronchitis and bronchiolitis	respiratory	-0.00343646	0.0201584	0.996569	0.957962	1.03673	0.864638	42345	3484	38861	0.0822765	FALSE	NA	NA	NA	NA	NA	NA	NA	NA	NA	NA	NA	-0.302975	0.277226	0.738617	0.428982	1.27174	0.274446	2074	13	2061	0.00626808	FALSE	-0.00712763	0.0838591	0.992898	0.842408	1.17027	0.932265	5763	152	5611	0.0263752	FALSE
495	Asthma	respiratory	-0.0164311	0.0191946	0.983703	0.947382	1.02142	0.391982	46350	3842	42508	0.082891	FALSE	NA	NA	NA	NA	NA	NA	NA	NA	NA	NA	NA	-0.0697055	0.0727485	0.932668	0.808728	1.0756	0.337977	2113	215	1898	0.101751	FALSE	-0.125636	0.0519157	0.881936	0.79661	0.976402	0.0155208	5775	446	5329	0.0772294	FALSE
495.1	Chronic obstructive asthma	respiratory	-0.0877492	0.062204	0.915991	0.810853	1.03476	0.158343	47500	336	47164	0.00707368	FALSE	NA	NA	NA	NA	NA	NA	NA	NA	NA	NA	NA	NA	NA	NA	NA	NA	NA	NA	NA	NA	NA	NA	-0.249423	0.174243	0.77925	0.553806	1.09647	0.152297	5961	34	5927	0.00570374	NA
495.11	Chronic obstructive asthma with exacerbation	respiratory	-0.120226	0.102117	0.88672	0.725876	1.0832	0.23906	47747	125	47622	0.00261797	FALSE	NA	NA	NA	NA	NA	NA	NA	NA	NA	NA	NA	NA	NA	NA	NA	NA	NA	NA	NA	NA	NA	NA	NA	NA	NA	NA	NA	NA	NA	NA	NA	NA	NA
495.2	Asthma with exacerbation	respiratory	-0.10884	0.0470991	0.896874	0.817786	0.98361	0.0208401	47324	594	46730	0.0125518	FALSE	NA	NA	NA	NA	NA	NA	NA	NA	NA	NA	NA	-0.4248	0.150054	0.6539	0.487285	0.877486	0.00464048	1945	47	1898	0.0241645	FALSE	-0.0988242	0.0812391	0.905902	0.772554	1.06227	0.223809	5881	163	5718	0.0277164	NA
496	Chronic airway obstruction	respiratory	-0.00347136	0.0147542	0.996535	0.968129	1.02577	0.813992	44586	7500	37086	0.168214	FALSE	-0.122478	0.137226	0.884725	0.676082	1.15776	0.372108	2678	94	2584	0.0351008	FALSE	-0.0576493	0.0860106	0.943981	0.797535	1.11732	0.502694	2060	162	1898	0.0786408	FALSE	-0.00209191	0.0703274	0.99791	0.869416	1.1454	0.97627	5796	235	5561	0.0405452	FALSE
496.1	Emphysema	respiratory	0.00391954	0.0407599	1.00393	0.926844	1.08742	0.923392	46964	786	46178	0.0167362	FALSE	-0.0556858	0.296496	0.945836	0.528973	1.69121	0.851023	2605	21	2584	0.00806142	FALSE	-0.125804	0.143861	0.881787	0.665131	1.16902	0.381853	1955	57	1898	0.029156	FALSE	0.116077	0.129945	1.12308	0.870563	1.44885	0.371709	5898	63	5835	0.0106816	FALSE
496.2	Chronic bronchitis	respiratory	-0.0307181	0.0271144	0.969749	0.919558	1.02268	0.257253	46156	1831	44325	0.0396698	FALSE	-0.149948	0.272397	0.860752	0.504672	1.46807	0.581992	2609	25	2584	0.00958222	FALSE	-0.0312443	0.141528	0.969239	0.734445	1.27909	0.825277	1954	56	1898	0.0286592	FALSE	-0.181249	0.147947	0.834228	0.624237	1.11486	0.220542	5953	49	5904	0.00823114	NA
496.21	Obstructive chronic bronchitis	respiratory	-0.0288221	0.0294316	0.971589	0.917128	1.02928	0.327435	46594	1544	45050	0.0331373	FALSE	-0.0801976	0.277557	0.922934	0.535685	1.59013	0.772626	2608	24	2584	0.00920245	FALSE	-0.0153479	0.164419	0.984769	0.713475	1.35922	0.925628	1940	42	1898	0.0216495	FALSE	-0.0707736	0.155881	0.931673	0.686396	1.2646	0.649812	5966	44	5922	0.00737513	NA
496.3	Bronchiectasis	respiratory	0.0508049	0.0979042	1.05212	0.868413	1.27468	0.603813	47770	134	47636	0.00280511	FALSE	-0.18916	0.264234	0.827654	0.493093	1.38921	0.474065	2608	24	2584	0.00920245	FALSE	NA	NA	NA	NA	NA	NA	NA	NA	NA	NA	NA	NA	NA	NA	NA	NA	NA	NA	NA	NA	NA	NA
497	Bronchitis	respiratory	-0.037678	0.0251555	0.963023	0.916693	1.01169	0.134185	43750	2145	41605	0.0490286	FALSE	NA	NA	NA	NA	NA	NA	NA	NA	NA	NA	NA	-0.320813	0.173713	0.725559	0.516184	1.01986	0.0647766	1932	34	1898	0.0175983	FALSE	NA	NA	NA	NA	NA	NA	NA	NA	NA	NA	FALSE
498	Acute bronchospasm	respiratory	-0.072561	0.125856	0.930009	0.726703	1.19019	0.564249	47469	84	47385	0.00176958	FALSE	NA	NA	NA	NA	NA	NA	NA	NA	NA	NA	NA	NA	NA	NA	NA	NA	NA	NA	NA	NA	NA	NA	NA	NA	NA	NA	NA	NA	NA	NA	NA	NA	FALSE
500	Lung disease due to external agents	respiratory	0.13394	0.0878926	1.14332	0.962395	1.35827	0.127533	47648	166	47482	0.00348388	FALSE	NA	NA	NA	NA	NA	NA	NA	NA	NA	NA	NA	NA	NA	NA	NA	NA	NA	NA	NA	NA	NA	NA	NA	NA	NA	NA	NA	NA	NA	NA	NA	NA	NA
500.1	Extrinsic allergic alveolitis	respiratory	0.0613454	0.148698	1.06327	0.794451	1.42304	0.679937	47882	58	47824	0.00121131	FALSE	NA	NA	NA	NA	NA	NA	NA	NA	NA	NA	NA	NA	NA	NA	NA	NA	NA	NA	NA	NA	NA	NA	NA	NA	NA	NA	NA	NA	NA	NA	NA	NA	NA
500.2	Pneumoconiosis	respiratory	0.163968	0.126556	1.17818	0.919357	1.50986	0.195106	47845	81	47764	0.00169297	FALSE	NA	NA	NA	NA	NA	NA	NA	NA	NA	NA	NA	NA	NA	NA	NA	NA	NA	NA	NA	NA	NA	NA	NA	NA	NA	NA	NA	NA	NA	NA	NA	NA	FALSE
501	Pneumonitis due to inhalation of food or vomitus	respiratory	0.167821	0.0860072	1.18272	0.999247	1.39989	0.051028	47514	174	47340	0.00366208	FALSE	NA	NA	NA	NA	NA	NA	NA	NA	NA	NA	NA	NA	NA	NA	NA	NA	NA	NA	NA	NA	NA	NA	0.134214	0.165462	1.14364	0.826883	1.58173	0.417282	5948	38	5910	0.0063887	FALSE
502	Postinflammatory pulmonary fibrosis	respiratory	-0.0754681	0.0636664	0.927309	0.818523	1.05055	0.235872	47463	311	47152	0.00655247	FALSE	NA	NA	NA	NA	NA	NA	NA	NA	NA	NA	NA	NA	NA	NA	NA	NA	NA	NA	NA	NA	NA	NA	NA	NA	NA	NA	NA	NA	NA	NA	NA	NA	FALSE
503	Pulmonary congestion and hypostasis	respiratory	0.137189	0.076434	1.14705	0.987458	1.33242	0.0726743	47220	225	46995	0.00476493	FALSE	NA	NA	NA	NA	NA	NA	NA	NA	NA	NA	NA	NA	NA	NA	NA	NA	NA	NA	NA	NA	NA	NA	-0.0332521	0.0851602	0.967295	0.818595	1.14301	0.696192	5841	164	5677	0.0280774	NA
504	Other alveolar and parietoalveolar pneumonopathy	respiratory	-0.0792907	0.0703378	0.923771	0.804807	1.06032	0.259623	47702	257	47445	0.00538761	FALSE	NA	NA	NA	NA	NA	NA	NA	NA	NA	NA	NA	-0.330664	0.250857	0.718446	0.4394	1.1747	0.187458	2254	17	2237	0.00754215	FALSE	NA	NA	NA	NA	NA	NA	NA	NA	NA	NA	NA
504.1	Idiopathic fibrosing alveolitis	respiratory	-0.104627	0.102333	0.90066	0.736976	1.1007	0.306581	47825	121	47704	0.00253006	FALSE	NA	NA	NA	NA	NA	NA	NA	NA	NA	NA	NA	NA	NA	NA	NA	NA	NA	NA	NA	NA	NA	NA	NA	NA	NA	NA	NA	NA	NA	NA	NA	NA	FALSE
505	Other pulmonary inflamation or edema	respiratory	-0.0577438	0.0900559	0.943892	0.791161	1.12611	0.521393	47534	161	47373	0.00338705	FALSE	NA	NA	NA	NA	NA	NA	NA	NA	NA	NA	NA	NA	NA	NA	NA	NA	NA	NA	NA	NA	NA	NA	0.218647	0.158326	1.24439	0.912405	1.69718	0.16728	5931	42	5889	0.00708144	NA
506	Empyema and pneumothorax	respiratory	0.0523061	0.0640382	1.0537	0.929407	1.19461	0.414046	47673	316	47357	0.00662849	FALSE	NA	NA	NA	NA	NA	NA	NA	NA	NA	NA	NA	NA	NA	NA	NA	NA	NA	NA	NA	NA	NA	NA	-0.0578081	0.0863113	0.943831	0.796938	1.1178	0.503009	5929	141	5788	0.0237814	FALSE
507	Pleurisy; pleural effusion	respiratory	0.013911	0.0336133	1.01401	0.949356	1.08306	0.678981	46462	1162	45300	0.0250097	FALSE	0.170209	0.135114	1.18555	0.909724	1.54501	0.20776	2598	101	2497	0.0388761	FALSE	0.123997	0.233348	1.13201	0.716508	1.78847	0.595155	2258	21	2237	0.00930027	FALSE	0.0844085	0.0523509	1.08807	0.981965	1.20565	0.106883	5707	451	5256	0.0790258	NA
508	Pulmonary collapse; interstitial and compensatory emphysema	respiratory	-0.0377735	0.0475862	0.962931	0.877181	1.05706	0.427317	46406	576	45830	0.0124122	FALSE	0.0749062	0.194828	1.07778	0.735682	1.57897	0.700628	2543	46	2497	0.0180889	FALSE	NA	NA	NA	NA	NA	NA	NA	NA	NA	NA	NA	-0.0818213	0.0445198	0.921437	0.844441	1.00545	0.0660827	5539	725	4814	0.13089	FALSE
509	Respiratory failure, insufficiency, arrest	respiratory	-4.28e-05	0.0250315	0.999957	0.952082	1.05024	0.998637	46519	2180	44339	0.0468626	FALSE	0.0567465	0.199892	1.05839	0.715308	1.56602	0.776498	2541	44	2497	0.017316	FALSE	-0.109996	0.245317	0.895838	0.553875	1.44893	0.653876	2254	17	2237	0.00754215	FALSE	-0.0522163	0.0501563	0.949124	0.860258	1.04717	0.297842	5787	495	5292	0.0855365	FALSE
509.1	Respiratory failure	respiratory	0.0110493	0.0279389	1.01111	0.957231	1.06802	0.692487	46906	1730	45176	0.0368823	FALSE	0.177023	0.259722	1.19366	0.717464	1.98591	0.495501	2524	27	2497	0.0106973	FALSE	-0.232381	0.287477	0.792644	0.451204	1.39246	0.418892	2249	12	2237	0.0053357	FALSE	-0.0553557	0.0649224	0.946149	0.833098	1.07454	0.393857	5841	275	5566	0.047081	NA
509.2	Respiratory insufficiency	respiratory	0.114177	0.0937413	1.12095	0.932808	1.34704	0.223225	47581	148	47433	0.00311049	FALSE	0.0719386	0.272235	1.07459	0.630248	1.8322	0.791586	2521	24	2497	0.00952003	FALSE	NA	NA	NA	NA	NA	NA	NA	NA	NA	NA	NA	-0.0330086	0.0940964	0.96753	0.804578	1.16349	0.725741	5885	123	5762	0.0209006	NA
509.3	Pulmonary insufficiency or respiratory failure following trauma and surgery	respiratory	-0.226765	0.103732	0.797108	0.650457	0.976823	0.0288113	47700	120	47580	0.00251572	FALSE	NA	NA	NA	NA	NA	NA	NA	NA	NA	NA	NA	NA	NA	NA	NA	NA	NA	NA	NA	NA	NA	NA	-0.0523205	0.0884915	0.949025	0.797906	1.12876	0.554354	5878	136	5742	0.0231371	FALSE
509.8	Dependence on respirator [Ventilator] or supplemental oxygen	respiratory	-0.0893812	0.0503139	0.914497	0.828618	1.00928	0.0756552	47385	509	46876	0.0107418	FALSE	NA	NA	NA	NA	NA	NA	NA	NA	NA	NA	NA	NA	NA	NA	NA	NA	NA	NA	NA	NA	NA	NA	0.0264524	0.131247	1.02681	0.793906	1.32803	0.840271	5931	60	5871	0.0101163	FALSE
510	Other diseases of lung	respiratory	0.037685	0.0308227	1.0384	0.977529	1.10307	0.221466	46033	1410	44623	0.0306302	FALSE	NA	NA	NA	NA	NA	NA	NA	NA	NA	NA	NA	-0.390762	0.227515	0.676541	0.433141	1.05672	0.0858838	2383	20	2363	0.00839278	FALSE	-0.081542	0.0601099	0.921694	0.819257	1.03694	0.174925	5578	343	5235	0.0614916	NA
512	Other symptoms of respiratory system	respiratory	0.00348386	0.0117787	1.00349	0.980588	1.02693	0.767401	39128	16712	22416	0.427111	FALSE	-0.0486439	0.111962	0.95252	0.76484	1.18626	0.663949	2683	144	2539	0.0536713	FALSE	0.0123437	0.0519648	1.01242	0.914382	1.12097	0.812239	1971	564	1407	0.286149	FALSE	-0.0825774	0.0365941	0.92074	0.857013	0.989206	0.0240347	5129	1496	3633	0.291675	FALSE
512.1	Wheezing	respiratory	-0.0025962	0.0530059	0.997407	0.898986	1.1066	0.960936	46666	463	46203	0.00992157	FALSE	NA	NA	NA	NA	NA	NA	NA	NA	NA	NA	NA	-0.175049	0.211243	0.839416	0.554835	1.26996	0.407296	1433	26	1407	0.0181438	FALSE	-0.284545	0.0973239	0.752357	0.621699	0.910474	0.00345907	5791	116	5675	0.0200311	FALSE
512.2	Painful respiration	respiratory	-0.0254084	0.0367255	0.974912	0.907202	1.04768	0.489034	44983	983	44000	0.0218527	FALSE	NA	NA	NA	NA	NA	NA	NA	NA	NA	NA	NA	0.00648587	0.277992	1.00651	0.583693	1.7356	0.981386	1422	15	1407	0.0105485	FALSE	0.0264311	0.112906	1.02678	0.822947	1.28111	0.814908	5766	86	5680	0.014915	FALSE
512.7	Shortness of breath	respiratory	0.0199112	0.0147116	1.02011	0.991116	1.04995	0.175916	42189	7478	34711	0.17725	FALSE	0.0107454	0.135058	1.0108	0.775717	1.31713	0.936586	2637	98	2539	0.0371634	FALSE	0.0604469	0.0612894	1.06231	0.942066	1.1979	0.324008	1791	384	1407	0.214405	FALSE	-0.0726313	0.0475783	0.929944	0.847144	1.02084	0.126869	5344	686	4658	0.128368	FALSE
512.8	Cough	respiratory	-0.0312269	0.0150758	0.969256	0.941034	0.998323	0.0383288	40329	6963	33366	0.172655	FALSE	-0.26663	0.185129	0.765956	0.532867	1.101	0.149799	2590	51	2539	0.0196911	FALSE	-0.0453583	0.0708754	0.955655	0.831708	1.09807	0.522191	1658	251	1407	0.151387	FALSE	-0.150972	0.0497325	0.859872	0.780011	0.947909	0.00239993	5316	594	4722	0.111738	FALSE
512.9	Other dyspnea	respiratory	0.0159406	0.016001	1.01607	0.984697	1.04844	0.319142	41043	5999	35044	0.146164	FALSE	NA	NA	NA	NA	NA	NA	NA	NA	NA	NA	NA	-0.0281326	0.0793686	0.972259	0.832189	1.13591	0.722998	1613	206	1407	0.127712	FALSE	-0.112831	0.0533603	0.893302	0.804595	0.99179	0.0344722	5482	501	4981	0.09139	NA
513	Respiratory abnormalities	respiratory	0.0365975	0.0335329	1.03728	0.971293	1.10774	0.275101	45938	1175	44763	0.025578	FALSE	NA	NA	NA	NA	NA	NA	NA	NA	NA	NA	NA	-0.0789708	0.231791	0.924067	0.586676	1.45549	0.733331	2371	20	2351	0.00843526	FALSE	-0.13148	0.077859	0.876797	0.752704	1.02135	0.0912789	5710	191	5519	0.0334501	NA
513.3	Hypoventilation	respiratory	0.00819299	0.0640904	1.00823	0.889208	1.14318	0.89828	47117	315	46802	0.00668549	FALSE	NA	NA	NA	NA	NA	NA	NA	NA	NA	NA	NA	-0.320654	0.302926	0.725674	0.400761	1.31401	0.289816	2362	11	2351	0.00465707	FALSE	-0.246037	0.134983	0.781893	0.600133	1.0187	0.0683442	5899	58	5841	0.00983217	FALSE
513.31	Apnea	respiratory	0.123561	0.0976949	1.13152	0.934334	1.37032	0.205957	47491	135	47356	0.00284264	FALSE	NA	NA	NA	NA	NA	NA	NA	NA	NA	NA	NA	NA	NA	NA	NA	NA	NA	NA	NA	NA	NA	NA	NA	NA	NA	NA	NA	NA	NA	NA	NA	NA	NA
513.32	Orthopnea	respiratory	0.0319738	0.16884	1.03249	0.741594	1.43749	0.8498	47724	43	47681	0.000901014	FALSE	NA	NA	NA	NA	NA	NA	NA	NA	NA	NA	NA	NA	NA	NA	NA	NA	NA	NA	NA	NA	NA	NA	NA	NA	NA	NA	NA	NA	NA	NA	NA	NA	FALSE
513.4	Hyperventilation	respiratory	NA	NA	NA	NA	NA	NA	NA	NA	NA	#VALUE!	NA	NA	NA	NA	NA	NA	NA	NA	NA	NA	NA	NA	NA	NA	NA	NA	NA	NA	NA	NA	NA	NA	NA	0.160217	0.114252	1.17377	0.93827	1.46837	0.160824	5831	83	5748	0.0142343	FALSE
513.8	Disorders of diaphragm	respiratory	-0.0419861	0.0667685	0.958883	0.841262	1.09295	0.52946	47508	290	47218	0.00610424	FALSE	NA	NA	NA	NA	NA	NA	NA	NA	NA	NA	NA	NA	NA	NA	NA	NA	NA	NA	NA	NA	NA	NA	NA	NA	NA	NA	NA	NA	NA	NA	NA	NA	NA
514	Abnormal findings examination of lungs	respiratory	0.0255242	0.0223543	1.02585	0.981876	1.0718	0.253535	44979	2783	42196	0.0618733	FALSE	-0.435024	0.225583	0.647249	0.41596	1.00714	0.0537993	2683	33	2650	0.0122997	FALSE	-0.16404	0.135504	0.848708	0.650752	1.10688	0.226051	2277	60	2217	0.0263505	FALSE	0.0256997	0.0648355	1.02603	0.903591	1.16507	0.691823	5667	285	5382	0.0502912	NA
514.1	Abnormal results of function study of pulmonary system	respiratory	0.0644223	0.128092	1.06654	0.829744	1.37092	0.615008	47585	78	47507	0.00163917	FALSE	NA	NA	NA	NA	NA	NA	NA	NA	NA	NA	NA	NA	NA	NA	NA	NA	NA	NA	NA	NA	NA	NA	NA	NA	NA	NA	NA	NA	NA	NA	NA	NA	NA
514.2	Solitary pulmonary nodule	respiratory	0.0557576	0.028017	1.05734	1.00084	1.11703	0.0465763	46407	1702	44705	0.0366755	FALSE	NA	NA	NA	NA	NA	NA	NA	NA	NA	NA	NA	-0.0319171	0.123847	0.968587	0.759832	1.23469	0.796628	2291	74	2217	0.0323003	FALSE	0.06927	0.135291	1.07173	0.822094	1.39716	0.608646	5922	57	5865	0.00962513	NA
516	Abnormal sputum	respiratory	0.0962859	0.0495999	1.10107	0.99907	1.21349	0.052228	47022	529	46493	0.0112501	FALSE	0.231792	0.208476	1.26086	0.837931	1.89725	0.266205	2683	40	2643	0.0149087	FALSE	-0.576317	0.23236	0.561964	0.356385	0.88613	0.0131281	2379	18	2361	0.0075662	FALSE	-0.074876	0.134545	0.927858	0.712779	1.20784	0.57786	5920	59	5861	0.00996622	NA
516.1	Hemoptysis	respiratory	0.123012	0.0512875	1.1309	1.02274	1.25049	0.016463	47208	494	46714	0.0104643	FALSE	0.2607	0.2122	1.29784	0.856234	1.9672	0.219236	2682	39	2643	0.0145414	FALSE	-0.576317	0.23236	0.561964	0.356385	0.88613	0.0131281	2379	18	2361	0.0075662	FALSE	-0.0851066	0.145917	0.918414	0.689972	1.22249	0.559723	5935	50	5885	0.0084246	NA
519	Other diseases of respiratory system, not elsewhere classified	respiratory	0.0275667	0.0309267	1.02795	0.967491	1.09219	0.372738	45422	1392	44030	0.0306459	FALSE	0.020477	0.12666	1.02069	0.796301	1.3083	0.871567	2683	113	2570	0.042117	FALSE	-0.130501	0.271644	0.877656	0.515343	1.49469	0.630935	2363	14	2349	0.00592467	FALSE	-0.120537	0.0795003	0.886444	0.758541	1.03591	0.129472	5667	175	5492	0.0308805	NA
519.1	Tracheostomy complications	respiratory	-0.315844	0.214804	0.729173	0.478614	1.1109	0.141458	47930	28	47902	0.000584185	FALSE	NA	NA	NA	NA	NA	NA	NA	NA	NA	NA	NA	NA	NA	NA	NA	NA	NA	NA	NA	NA	NA	NA	NA	NA	NA	NA	NA	NA	NA	NA	NA	NA	NA
519.2	Respiratory complications	respiratory	0.0275265	0.178869	1.02791	0.723932	1.45952	0.877695	47772	40	47732	0.000837311	FALSE	NA	NA	NA	NA	NA	NA	NA	NA	NA	NA	NA	NA	NA	NA	NA	NA	NA	NA	NA	NA	NA	NA	NA	NA	NA	NA	NA	NA	NA	NA	NA	NA	FALSE
519.8	Other diseases of respiratory system, NEC	respiratory	-0.0666704	0.0666537	0.935504	0.820935	1.06606	0.31719	46884	292	46592	0.00622814	FALSE	0.0226955	0.130402	1.02296	0.792238	1.32086	0.861832	2676	106	2570	0.0396114	FALSE	NA	NA	NA	NA	NA	NA	NA	NA	NA	NA	NA	NA	NA	NA	NA	NA	NA	NA	NA	NA	NA	NA
519.9	Symptoms involving respiratory system and other chest symptoms	respiratory	0.0205997	0.0493377	1.02081	0.926722	1.12446	0.676294	46634	538	46096	0.0115366	FALSE	NA	NA	NA	NA	NA	NA	NA	NA	NA	NA	NA	NA	NA	NA	NA	NA	NA	NA	NA	NA	NA	NA	-0.00958065	0.0893962	0.990465	0.831273	1.18014	0.914654	5713	134	5579	0.0234553	FALSE
520	Disorders of tooth development	digestive	-0.0478774	0.0528273	0.953251	0.859488	1.05724	0.364777	46192	466	45726	0.0100883	FALSE	NA	NA	NA	NA	NA	NA	NA	NA	NA	NA	NA	NA	NA	NA	NA	NA	NA	NA	NA	NA	NA	NA	NA	NA	NA	NA	NA	NA	NA	NA	NA	NA	NA
520.1	Hereditary disturbances in tooth structure	digestive	0.0492353	0.0948655	1.05047	0.872231	1.26513	0.60376	47368	141	47227	0.00297669	FALSE	NA	NA	NA	NA	NA	NA	NA	NA	NA	NA	NA	NA	NA	NA	NA	NA	NA	NA	NA	NA	NA	NA	NA	NA	NA	NA	NA	NA	NA	NA	NA	NA	NA
520.2	Disturbances in tooth eruption	digestive	-0.145262	0.0974493	0.864796	0.714436	1.0468	0.136056	47016	137	46879	0.0029139	FALSE	NA	NA	NA	NA	NA	NA	NA	NA	NA	NA	NA	NA	NA	NA	NA	NA	NA	NA	NA	NA	NA	NA	NA	NA	NA	NA	NA	NA	NA	NA	NA	NA	NA
521	Diseases of hard tissues of teeth	digestive	0.012719	0.0116532	1.0128	0.98993	1.0362	0.27507	43944	13967	29977	0.317836	FALSE	-0.0437642	0.132191	0.95718	0.738703	1.24027	0.740594	2613	103	2510	0.0394183	FALSE	NA	NA	NA	NA	NA	NA	NA	NA	NA	NA	NA	0.0215989	0.0974394	1.02183	0.844186	1.23687	0.824575	5851	111	5740	0.0189711	FALSE
521.1	Dental caries	digestive	0.010935	0.0117392	1.011	0.987999	1.03453	0.351596	43949	13644	30305	0.310451	FALSE	-0.0605733	0.132888	0.941225	0.725399	1.22127	0.648518	2612	102	2510	0.0390505	FALSE	NA	NA	NA	NA	NA	NA	NA	NA	NA	NA	NA	0.010161	0.0976766	1.01021	0.834198	1.22337	0.917148	5856	110	5746	0.0187842	FALSE
521.2	Dental abrasion, erosion and attrition	digestive	-0.0279906	0.0417872	0.972398	0.89593	1.05539	0.502962	46565	746	45819	0.0160206	FALSE	NA	NA	NA	NA	NA	NA	NA	NA	NA	NA	NA	NA	NA	NA	NA	NA	NA	NA	NA	NA	NA	NA	NA	NA	NA	NA	NA	NA	NA	NA	NA	NA	FALSE
522	Diseases of pulp and periapical tissues	digestive	0.0349589	0.0217269	1.03558	0.992403	1.08063	0.107613	44741	2933	41808	0.0655551	FALSE	-0.0591717	0.281398	0.942545	0.542964	1.63619	0.833451	2530	20	2510	0.00790514	FALSE	0.159284	0.359531	1.17267	0.579612	2.37255	0.657741	2188	10	2178	0.00457038	FALSE	NA	NA	NA	NA	NA	NA	NA	NA	NA	NA	NA
522.1	Pulpitis and necrosis of tooth pulp	digestive	0.0322293	0.0286682	1.03275	0.976324	1.09245	0.260921	46015	1632	44383	0.0354667	FALSE	NA	NA	NA	NA	NA	NA	NA	NA	NA	NA	NA	NA	NA	NA	NA	NA	NA	NA	NA	NA	NA	NA	NA	NA	NA	NA	NA	NA	NA	NA	NA	NA	FALSE
522.5	Periapical abscess	digestive	0.043158	0.0385347	1.0441	0.968148	1.12602	0.262723	45398	886	44512	0.0195163	FALSE	NA	NA	NA	NA	NA	NA	NA	NA	NA	NA	NA	0.159284	0.359531	1.17267	0.579612	2.37255	0.657741	2188	10	2178	0.00457038	FALSE	NA	NA	NA	NA	NA	NA	NA	NA	NA	NA	NA
523	Gingival and periodontal diseases	digestive	0.000615222	0.0122542	1.00062	0.976869	1.02494	0.959959	44226	11710	32516	0.264776	FALSE	-0.0980729	0.238486	0.906583	0.568073	1.44681	0.680903	2540	30	2510	0.011811	FALSE	NA	NA	NA	NA	NA	NA	NA	NA	NA	NA	NA	0.0464348	0.155257	1.04753	0.772696	1.42012	0.764876	5931	42	5889	0.00708144	NA
523.1	Gingivitis	digestive	0.0369779	0.0206976	1.03767	0.996417	1.08063	0.0740056	45041	3264	41777	0.0724673	FALSE	NA	NA	NA	NA	NA	NA	NA	NA	NA	NA	NA	NA	NA	NA	NA	NA	NA	NA	NA	NA	NA	NA	NA	NA	NA	NA	NA	NA	NA	NA	NA	NA	FALSE
523.3	Periodontitis (acute or chronic)	digestive	-0.00072257	0.0151596	0.999278	0.970023	1.02941	0.961984	44574	6650	37924	0.14919	FALSE	NA	NA	NA	NA	NA	NA	NA	NA	NA	NA	NA	NA	NA	NA	NA	NA	NA	NA	NA	NA	NA	NA	NA	NA	NA	NA	NA	NA	NA	NA	NA	NA	FALSE
523.31	Acute periodontitis	digestive	-0.00640989	0.0184285	0.993611	0.958362	1.03016	0.727972	45202	4217	40985	0.0932923	FALSE	NA	NA	NA	NA	NA	NA	NA	NA	NA	NA	NA	NA	NA	NA	NA	NA	NA	NA	NA	NA	NA	NA	NA	NA	NA	NA	NA	NA	NA	NA	NA	NA	NA
523.32	Chronic periodontitis	digestive	0.0149894	0.0193759	1.0151	0.977275	1.05439	0.439161	45473	3773	41700	0.0829723	FALSE	NA	NA	NA	NA	NA	NA	NA	NA	NA	NA	NA	NA	NA	NA	NA	NA	NA	NA	NA	NA	NA	NA	NA	NA	NA	NA	NA	NA	NA	NA	NA	NA	FALSE
524	Dentofacial anomalies, including malocclusion	digestive	0.00487263	0.0391701	1.00488	0.930623	1.08507	0.901001	46375	855	45520	0.0184367	FALSE	NA	NA	NA	NA	NA	NA	NA	NA	NA	NA	NA	NA	NA	NA	NA	NA	NA	NA	NA	NA	NA	NA	NA	NA	NA	NA	NA	NA	NA	NA	NA	NA	FALSE
524.3	Anomalies of tooth position/malocclusion	digestive	0.0247125	0.0538719	1.02502	0.922308	1.13917	0.64643	47050	448	46602	0.00952179	FALSE	NA	NA	NA	NA	NA	NA	NA	NA	NA	NA	NA	NA	NA	NA	NA	NA	NA	NA	NA	NA	NA	NA	NA	NA	NA	NA	NA	NA	NA	NA	NA	NA	NA
525	Other diseases of the teeth and supporting structures	digestive	0.0145642	0.0118083	1.01467	0.991457	1.03843	0.217432	43535	13776	29759	0.316435	FALSE	-0.154303	0.193596	0.857012	0.586402	1.2525	0.425429	2555	45	2510	0.0176125	FALSE	0.107648	0.2252	1.11366	0.716238	1.73159	0.632642	2199	21	2178	0.0095498	FALSE	NA	NA	NA	NA	NA	NA	NA	NA	NA	NA	NA
525.1	Loss of teeth or edentulism	digestive	0.0209496	0.0141934	1.02117	0.993154	1.04998	0.139943	45512	7960	37552	0.174899	FALSE	NA	NA	NA	NA	NA	NA	NA	NA	NA	NA	NA	NA	NA	NA	NA	NA	NA	NA	NA	NA	NA	NA	NA	NA	NA	NA	NA	NA	NA	NA	NA	NA	FALSE
525.2	Atrophy of edentulous alveolar ridge	digestive	-0.048266	0.0535389	0.95288	0.857956	1.05831	0.367316	47314	452	46862	0.0095532	FALSE	NA	NA	NA	NA	NA	NA	NA	NA	NA	NA	NA	NA	NA	NA	NA	NA	NA	NA	NA	NA	NA	NA	NA	NA	NA	NA	NA	NA	NA	NA	NA	NA	NA
526	Diseases of the jaws	digestive	0.0198106	0.0352486	1.02001	0.951918	1.09297	0.574099	45707	1064	44643	0.0232787	FALSE	NA	NA	NA	NA	NA	NA	NA	NA	NA	NA	NA	NA	NA	NA	NA	NA	NA	NA	NA	NA	NA	NA	NA	NA	NA	NA	NA	NA	NA	NA	NA	NA	NA
526.1	Cysts of the jaws	digestive	-0.0286905	0.174689	0.971717	0.689989	1.36848	0.869544	47799	43	47756	0.0008996	FALSE	NA	NA	NA	NA	NA	NA	NA	NA	NA	NA	NA	NA	NA	NA	NA	NA	NA	NA	NA	NA	NA	NA	NA	NA	NA	NA	NA	NA	NA	NA	NA	NA	FALSE
526.3	Anomalies of jaw size/symmetry	digestive	-0.0412499	0.19327	0.959589	0.657008	1.40152	0.83099	47804	35	47769	0.000732156	FALSE	NA	NA	NA	NA	NA	NA	NA	NA	NA	NA	NA	NA	NA	NA	NA	NA	NA	NA	NA	NA	NA	NA	NA	NA	NA	NA	NA	NA	NA	NA	NA	NA	FALSE
526.4	Temporomandibular joint disorders	digestive	0.0123555	0.0521386	1.01243	0.914081	1.12137	0.812677	46917	482	46435	0.0102735	FALSE	NA	NA	NA	NA	NA	NA	NA	NA	NA	NA	NA	NA	NA	NA	NA	NA	NA	NA	NA	NA	NA	NA	NA	NA	NA	NA	NA	NA	NA	NA	NA	NA	FALSE
526.41	Temporomandibular joint disorder, unspecified	digestive	0.023183	0.0587831	1.02345	0.912076	1.14843	0.693299	47197	378	46819	0.00800898	FALSE	NA	NA	NA	NA	NA	NA	NA	NA	NA	NA	NA	NA	NA	NA	NA	NA	NA	NA	NA	NA	NA	NA	NA	NA	NA	NA	NA	NA	NA	NA	NA	NA	FALSE
526.42	Arthralgia/ankylosis of temporomandibular joint	digestive	0.131613	0.129531	1.14067	0.884912	1.47034	0.309594	47589	77	47512	0.00161802	FALSE	NA	NA	NA	NA	NA	NA	NA	NA	NA	NA	NA	NA	NA	NA	NA	NA	NA	NA	NA	NA	NA	NA	NA	NA	NA	NA	NA	NA	NA	NA	NA	NA	FALSE
526.5	Inflammatory conditions of jaw	digestive	-0.0808964	0.122209	0.922289	0.72584	1.17191	0.508002	47617	87	47530	0.00182708	FALSE	NA	NA	NA	NA	NA	NA	NA	NA	NA	NA	NA	NA	NA	NA	NA	NA	NA	NA	NA	NA	NA	NA	NA	NA	NA	NA	NA	NA	NA	NA	NA	NA	NA
526.8	Exostosis of jaw	digestive	0.0820219	0.133865	1.08548	0.834975	1.41114	0.540061	47676	70	47606	0.00146824	FALSE	NA	NA	NA	NA	NA	NA	NA	NA	NA	NA	NA	NA	NA	NA	NA	NA	NA	NA	NA	NA	NA	NA	NA	NA	NA	NA	NA	NA	NA	NA	NA	NA	FALSE
526.9	Jaw disease NOS	digestive	0.391857	0.146402	1.47973	1.11061	1.97152	0.00743767	47648	60	47588	0.00125923	FALSE	NA	NA	NA	NA	NA	NA	NA	NA	NA	NA	NA	NA	NA	NA	NA	NA	NA	NA	NA	NA	NA	NA	NA	NA	NA	NA	NA	NA	NA	NA	NA	NA	FALSE
527	Diseases of the salivary glands	digestive	-0.00968583	0.0400323	0.990361	0.915624	1.0712	0.808819	46611	819	45792	0.017571	FALSE	NA	NA	NA	NA	NA	NA	NA	NA	NA	NA	NA	0.261911	0.274474	1.29941	0.758769	2.22527	0.339967	2292	15	2277	0.0065445	FALSE	0.203749	0.168734	1.22599	0.880761	1.70654	0.227233	5964	36	5928	0.00603622	NA
527.2	Sialoadenitis	digestive	-0.0658079	0.0905261	0.936311	0.784084	1.11809	0.467257	47635	159	47476	0.00333788	FALSE	NA	NA	NA	NA	NA	NA	NA	NA	NA	NA	NA	NA	NA	NA	NA	NA	NA	NA	NA	NA	NA	NA	NA	NA	NA	NA	NA	NA	NA	NA	NA	NA	FALSE
527.7	Disturbance of salivary secretion	digestive	0.00402921	0.0484157	1.00404	0.91314	1.10398	0.933676	46979	553	46426	0.0117712	FALSE	NA	NA	NA	NA	NA	NA	NA	NA	NA	NA	NA	NA	NA	NA	NA	NA	NA	NA	NA	NA	NA	NA	NA	NA	NA	NA	NA	NA	NA	NA	NA	NA	FALSE
527.8	Other specified diseases of the salivary glands	digestive	-0.424622	0.175337	0.654017	0.463809	0.92223	0.0154463	47838	42	47796	0.000877963	FALSE	NA	NA	NA	NA	NA	NA	NA	NA	NA	NA	NA	NA	NA	NA	NA	NA	NA	NA	NA	NA	NA	NA	NA	NA	NA	NA	NA	NA	NA	NA	NA	NA	FALSE
528	Diseases of the oral soft tissues, excluding lesions specific for gingiva and tongue	digestive	0.0106812	0.0320088	1.01074	0.949276	1.07618	0.738609	45428	1302	44126	0.0286607	FALSE	NA	NA	NA	NA	NA	NA	NA	NA	NA	NA	NA	-0.0503531	0.209322	0.950894	0.630889	1.43321	0.809902	2302	25	2277	0.0108601	FALSE	-0.0527069	0.117164	0.948658	0.75401	1.19355	0.652816	5887	75	5812	0.0127399	FALSE
528.1	Stomatitis and mucositis	digestive	0.0705106	0.0941688	1.07306	0.892204	1.29057	0.453997	47447	146	47301	0.00307712	FALSE	NA	NA	NA	NA	NA	NA	NA	NA	NA	NA	NA	NA	NA	NA	NA	NA	NA	NA	NA	NA	NA	NA	NA	NA	NA	NA	NA	NA	NA	NA	NA	NA	NA
528.11	Stomatitis and mucositis (ulcerative)	digestive	-0.206678	0.214457	0.813282	0.534185	1.2382	0.335183	47828	28	47800	0.000585431	FALSE	NA	NA	NA	NA	NA	NA	NA	NA	NA	NA	NA	NA	NA	NA	NA	NA	NA	NA	NA	NA	NA	NA	NA	NA	NA	NA	NA	NA	NA	NA	NA	NA	NA
528.12	Oral aphthae	digestive	0.0601503	0.147687	1.062	0.795077	1.41852	0.683801	47690	60	47630	0.00125813	FALSE	NA	NA	NA	NA	NA	NA	NA	NA	NA	NA	NA	NA	NA	NA	NA	NA	NA	NA	NA	NA	NA	NA	NA	NA	NA	NA	NA	NA	NA	NA	NA	NA	NA
528.3	Cellulitis and abscess of oral soft tissues	digestive	0.0405239	0.0723708	1.04136	0.903641	1.20006	0.575515	47051	250	46801	0.00531338	FALSE	NA	NA	NA	NA	NA	NA	NA	NA	NA	NA	NA	NA	NA	NA	NA	NA	NA	NA	NA	NA	NA	NA	NA	NA	NA	NA	NA	NA	NA	NA	NA	NA	FALSE
528.4	Cysts of oral soft tissues	digestive	0.26275	0.183247	1.3005	0.908088	1.86249	0.151612	47846	39	47807	0.000815115	FALSE	NA	NA	NA	NA	NA	NA	NA	NA	NA	NA	NA	NA	NA	NA	NA	NA	NA	NA	NA	NA	NA	NA	NA	NA	NA	NA	NA	NA	NA	NA	NA	NA	FALSE
528.41	Cyst of the salivary gland	digestive	0.279407	0.252137	1.32235	0.806717	2.16755	0.267795	47906	21	47885	0.000438358	FALSE	NA	NA	NA	NA	NA	NA	NA	NA	NA	NA	NA	NA	NA	NA	NA	NA	NA	NA	NA	NA	NA	NA	NA	NA	NA	NA	NA	NA	NA	NA	NA	NA	FALSE
528.5	Diseases of lips	digestive	0.0111994	0.152118	1.01126	0.750547	1.36254	0.94131	47744	58	47686	0.00121481	FALSE	NA	NA	NA	NA	NA	NA	NA	NA	NA	NA	NA	NA	NA	NA	NA	NA	NA	NA	NA	NA	NA	NA	NA	NA	NA	NA	NA	NA	NA	NA	NA	NA	NA
528.6	Leukoplakia of oral mucosa	digestive	0.00991849	0.128386	1.00997	0.785277	1.29895	0.938421	47692	78	47614	0.00163549	FALSE	NA	NA	NA	NA	NA	NA	NA	NA	NA	NA	NA	NA	NA	NA	NA	NA	NA	NA	NA	NA	NA	NA	NA	NA	NA	NA	NA	NA	NA	NA	NA	NA	FALSE
528.7	Sialolithiasis	digestive	-0.0490233	0.1264	0.952159	0.743217	1.21984	0.698133	47860	81	47779	0.00169244	FALSE	NA	NA	NA	NA	NA	NA	NA	NA	NA	NA	NA	NA	NA	NA	NA	NA	NA	NA	NA	NA	NA	NA	NA	NA	NA	NA	NA	NA	NA	NA	NA	NA	NA
529	Diseases and other conditions of the tongue	digestive	0.0814125	0.0968648	1.08482	0.89723	1.31163	0.400642	47516	138	47378	0.00290428	FALSE	NA	NA	NA	NA	NA	NA	NA	NA	NA	NA	NA	NA	NA	NA	NA	NA	NA	NA	NA	NA	NA	NA	NA	NA	NA	NA	NA	NA	NA	NA	NA	NA	NA
529.1	Glossitis	digestive	0.106091	0.189775	1.11192	0.76654	1.61293	0.576139	47856	36	47820	0.000752257	FALSE	NA	NA	NA	NA	NA	NA	NA	NA	NA	NA	NA	NA	NA	NA	NA	NA	NA	NA	NA	NA	NA	NA	NA	NA	NA	NA	NA	NA	NA	NA	NA	NA	NA
530	Diseases of esophagus	digestive	0.0099329	0.0113217	1.00998	0.987817	1.03264	0.380304	43439	16475	26964	0.379267	FALSE	-0.13462	0.0846471	0.874048	0.740427	1.03178	0.111753	2671	265	2406	0.0992138	FALSE	-0.0218964	0.0593411	0.978342	0.87092	1.09901	0.712133	2206	373	1833	0.169084	FALSE	-0.0403149	0.0453015	0.960487	0.878881	1.04967	0.373506	5516	628	4888	0.113851	FALSE
530.1	Esophagitis, GERD and related diseases	digestive	0.00824631	0.0113666	1.00828	0.986066	1.031	0.468155	43484	16093	27391	0.37009	FALSE	-0.133952	0.0861864	0.874632	0.73869	1.03559	0.120135	2660	254	2406	0.0954887	FALSE	-0.0240774	0.0604473	0.97621	0.867141	1.099	0.690395	2188	355	1833	0.162249	FALSE	-0.050367	0.047594	0.95088	0.86619	1.04385	0.289935	5521	559	4962	0.10125	NA
530.11	GERD	digestive	0.0032164	0.0114595	1.00322	0.98094	1.02601	0.778959	43499	15495	28004	0.356215	FALSE	-0.16239	0.103989	0.850109	0.693358	1.0423	0.118378	2573	167	2406	0.0649048	FALSE	-0.0235797	0.0609318	0.976696	0.866749	1.10059	0.698767	2180	347	1833	0.159174	FALSE	-0.0648698	0.0499692	0.937189	0.849753	1.03362	0.19422	5549	495	5054	0.0892053	NA
530.12	Ulcer of esophagus	digestive	0.0941778	0.122897	1.09876	0.863552	1.39802	0.44349	47764	85	47679	0.00177958	FALSE	NA	NA	NA	NA	NA	NA	NA	NA	NA	NA	NA	NA	NA	NA	NA	NA	NA	NA	NA	NA	NA	NA	NA	NA	NA	NA	NA	NA	NA	NA	NA	NA	NA
530.13	Barrett's esophagus	digestive	-0.0500751	0.0632074	0.951158	0.840329	1.0766	0.428224	47754	317	47437	0.00663819	FALSE	NA	NA	NA	NA	NA	NA	NA	NA	NA	NA	NA	0.0127782	0.269079	1.01286	0.59773	1.7163	0.962124	1849	16	1833	0.00865333	FALSE	NA	NA	NA	NA	NA	NA	NA	NA	NA	NA	NA
530.14	Reflux esophagitis	digestive	-0.0204877	0.035972	0.979721	0.913024	1.05129	0.568987	46520	1019	45501	0.0219046	FALSE	0.205904	0.181146	1.22864	0.861447	1.75234	0.255674	2460	54	2406	0.0219512	FALSE	NA	NA	NA	NA	NA	NA	NA	NA	NA	NA	NA	NA	NA	NA	NA	NA	NA	NA	NA	NA	NA	NA
530.15	Eosinophilic esophagitis	digestive	0.0125431	0.203485	1.01262	0.679575	1.50889	0.950848	47922	32	47890	0.000667752	FALSE	NA	NA	NA	NA	NA	NA	NA	NA	NA	NA	NA	NA	NA	NA	NA	NA	NA	NA	NA	NA	NA	NA	NA	NA	NA	NA	NA	NA	NA	NA	NA	NA	FALSE
530.2	Esophageal bleeding (varices/hemorrhage)	digestive	0.0761437	0.0603254	1.07912	0.95878	1.21456	0.206871	47501	350	47151	0.00736827	FALSE	NA	NA	NA	NA	NA	NA	NA	NA	NA	NA	NA	0.147549	0.239302	1.15899	0.725074	1.85258	0.53751	1854	21	1833	0.0113269	FALSE	0.0601128	0.169161	1.06196	0.762279	1.47945	0.722322	5976	36	5940	0.0060241	NA
530.3	Stricture and stenosis of esophagus	digestive	-0.0600784	0.0744581	0.941691	0.81382	1.08965	0.419738	47546	233	47313	0.00490052	FALSE	NA	NA	NA	NA	NA	NA	NA	NA	NA	NA	NA	NA	NA	NA	NA	NA	NA	NA	NA	NA	NA	NA	NA	NA	NA	NA	NA	NA	NA	NA	NA	NA	NA
530.5	Disorders of esophageal motility	digestive	0.0279319	0.100481	1.02833	0.8445	1.25217	0.781026	47768	129	47639	0.00270055	FALSE	NA	NA	NA	NA	NA	NA	NA	NA	NA	NA	NA	NA	NA	NA	NA	NA	NA	NA	NA	NA	NA	NA	NA	NA	NA	NA	NA	NA	NA	NA	NA	NA	FALSE
530.6	Diverticulum of esophagus, acquired	digestive	-0.117469	0.192053	0.889168	0.610246	1.29558	0.540772	47911	33	47878	0.000688777	FALSE	NA	NA	NA	NA	NA	NA	NA	NA	NA	NA	NA	NA	NA	NA	NA	NA	NA	NA	NA	NA	NA	NA	NA	NA	NA	NA	NA	NA	NA	NA	NA	NA	NA
530.7	Gastroesophageal laceration-hemorrhage syndrome	digestive	-0.316866	0.157317	0.728429	0.535151	0.991512	0.0439898	47840	53	47787	0.00110786	FALSE	NA	NA	NA	NA	NA	NA	NA	NA	NA	NA	NA	NA	NA	NA	NA	NA	NA	NA	NA	NA	NA	NA	NA	NA	NA	NA	NA	NA	NA	NA	NA	NA	NA
530.9	Heartburn	digestive	0.16893	0.0634476	1.18404	1.04558	1.34083	0.00775583	46862	323	46539	0.00689258	FALSE	-0.0513883	0.290967	0.94991	0.537039	1.68019	0.859813	2427	21	2406	0.00865266	FALSE	0.307659	0.205741	1.36024	0.908833	2.03585	0.134818	1862	29	1833	0.0155747	FALSE	NA	NA	NA	NA	NA	NA	NA	NA	NA	NA	NA
531	Peptic ulcer (excl. esophageal)	digestive	-0.00389692	0.0269784	0.996111	0.944807	1.0502	0.885149	46627	1851	44776	0.039698	FALSE	-0.0516749	0.13542	0.949638	0.72826	1.23831	0.702765	2683	97	2586	0.0361536	FALSE	-0.152484	0.150146	0.858572	0.639691	1.15235	0.309831	2372	48	2324	0.0202361	FALSE	-0.0179791	0.125014	0.982182	0.768737	1.25489	0.885645	5865	69	5796	0.0117647	NA
531.1	Hemorrhage from gastrointestinal ulcer	digestive	0.113529	0.0763697	1.12022	0.96449	1.3011	0.137127	47649	223	47426	0.00468006	FALSE	NA	NA	NA	NA	NA	NA	NA	NA	NA	NA	NA	NA	NA	NA	NA	NA	NA	NA	NA	NA	NA	NA	NA	NA	NA	NA	NA	NA	NA	NA	NA	NA	NA
531.2	Gastric ulcer	digestive	-0.0754067	0.0583216	0.927366	0.827193	1.03967	0.196029	47357	384	46973	0.00810862	FALSE	0.0100421	0.184712	1.01009	0.703285	1.45075	0.956644	2637	51	2586	0.0193402	FALSE	0.0850852	0.272516	1.08881	0.638236	1.85747	0.754873	2338	14	2324	0.00598802	FALSE	NA	NA	NA	NA	NA	NA	NA	NA	NA	NA	FALSE
531.3	Duodenal ulcer	digestive	-0.040677	0.073876	0.960139	0.83071	1.10973	0.5819	47570	236	47334	0.00496111	FALSE	-0.169615	0.23676	0.84399	0.530644	1.34237	0.473745	2618	32	2586	0.0122231	FALSE	-0.703373	0.317307	0.494913	0.265725	0.921777	0.0266438	2334	10	2324	0.00428449	FALSE	NA	NA	NA	NA	NA	NA	NA	NA	NA	NA	NA
531.4	Peptic ulcer, site unspecified	digestive	0.0156135	0.0342797	1.01574	0.949733	1.08633	0.648768	46999	1128	45871	0.0240005	FALSE	NA	NA	NA	NA	NA	NA	NA	NA	NA	NA	NA	0.00857093	0.213893	1.00861	0.663213	1.53388	0.968036	2348	24	2324	0.0102215	FALSE	NA	NA	NA	NA	NA	NA	NA	NA	NA	NA	FALSE
532	Dysphagia	digestive	0.0176732	0.0190821	1.01783	0.980466	1.05662	0.35436	45660	3938	41722	0.0862462	FALSE	NA	NA	NA	NA	NA	NA	NA	NA	NA	NA	NA	0.0346039	0.149975	1.03521	0.771556	1.38896	0.817523	1885	52	1833	0.0275862	FALSE	0.103882	0.059853	1.10947	0.98666	1.24757	0.0826318	5790	324	5466	0.0559585	NA
535	Gastritis and duodenitis	digestive	0.00976187	0.022136	1.00981	0.966934	1.05459	0.659216	44368	2830	41538	0.0637847	FALSE	-0.0791365	0.0801813	0.923914	0.78955	1.08114	0.323658	2588	296	2292	0.114374	FALSE	-0.0106794	0.158174	0.989377	0.725641	1.34897	0.94617	2277	44	2233	0.0193237	FALSE	0.155637	0.0997168	1.1684	0.960974	1.4206	0.118574	5793	107	5686	0.0184706	FALSE
535.1	Acute gastritis	digestive	0.0560087	0.0725969	1.05761	0.917336	1.21933	0.440409	46779	247	46532	0.00528015	FALSE	NA	NA	NA	NA	NA	NA	NA	NA	NA	NA	NA	NA	NA	NA	NA	NA	NA	NA	NA	NA	NA	NA	NA	NA	NA	NA	NA	NA	NA	NA	NA	NA	NA
535.2	Atrophic gastritis	digestive	-0.0561929	0.0655839	0.945357	0.831323	1.07503	0.391551	46706	302	46404	0.00646598	FALSE	NA	NA	NA	NA	NA	NA	NA	NA	NA	NA	NA	NA	NA	NA	NA	NA	NA	NA	NA	NA	NA	NA	0.143939	0.157417	1.15481	0.848235	1.5722	0.360516	5891	40	5851	0.00679002	NA
535.6	Duodenitis	digestive	-0.0379076	0.0764601	0.962802	0.828806	1.11846	0.620048	47246	221	47025	0.00467764	FALSE	-0.0181442	0.152528	0.982019	0.728259	1.3242	0.90531	2364	72	2292	0.0304569	FALSE	NA	NA	NA	NA	NA	NA	NA	NA	NA	NA	NA	NA	NA	NA	NA	NA	NA	NA	NA	NA	NA	FALSE
535.8	Other specified gastritis	digestive	-0.0281512	0.0617964	0.972241	0.861335	1.09743	0.648715	46677	341	46336	0.00730553	FALSE	0.0595603	0.129248	1.06137	0.823851	1.36737	0.644927	2394	102	2292	0.0426065	FALSE	NA	NA	NA	NA	NA	NA	NA	NA	NA	NA	NA	0.208077	0.163984	1.23131	0.892855	1.69806	0.204482	5860	37	5823	0.00631399	NA
535.9	Gastritis and duodenitis, NOS	digestive	0.00244577	0.0355044	1.00245	0.935062	1.07469	0.94508	45498	1052	44446	0.0231219	FALSE	NA	NA	NA	NA	NA	NA	NA	NA	NA	NA	NA	0.102562	0.17358	1.10801	0.788476	1.55703	0.55461	2270	37	2233	0.0162996	FALSE	-0.0225679	0.172236	0.977685	0.697571	1.37028	0.895752	5953	34	5919	0.00571141	NA
536	Disorders of function of stomach	digestive	-0.0569002	0.0306336	0.944688	0.889637	1.00315	0.0632483	45835	1416	44419	0.0308934	FALSE	-0.130968	0.125091	0.877246	0.686502	1.12099	0.295109	2403	111	2292	0.0461923	FALSE	-0.0815374	0.213923	0.921698	0.606029	1.40179	0.70309	2256	23	2233	0.010195	FALSE	-0.102845	0.112162	0.902267	0.724204	1.12411	0.359181	5861	87	5774	0.0148439	FALSE
536.3	Gastroparesis	digestive	-0.0642922	0.0690102	0.937731	0.819097	1.07355	0.351527	47717	271	47446	0.00567932	FALSE	NA	NA	NA	NA	NA	NA	NA	NA	NA	NA	NA	-0.197406	0.2619	0.820857	0.491285	1.37152	0.451003	2248	15	2233	0.0066726	FALSE	NA	NA	NA	NA	NA	NA	NA	NA	NA	NA	FALSE
536.7	Complications of gastrostomy, colostomy and enterostomy	digestive	-0.0573759	0.161603	0.944239	0.687896	1.29611	0.722558	47856	48	47808	0.00100301	FALSE	NA	NA	NA	NA	NA	NA	NA	NA	NA	NA	NA	NA	NA	NA	NA	NA	NA	NA	NA	NA	NA	NA	-0.0203798	0.176681	0.979826	0.693035	1.3853	0.90817	5971	34	5937	0.00569419	FALSE
536.8	Dyspepsia and other specified disorders of function of stomach	digestive	-0.061515	0.0347119	0.940339	0.87849	1.00654	0.0763683	46033	1096	44937	0.023809	FALSE	-0.130968	0.125091	0.877246	0.686502	1.12099	0.295109	2403	111	2292	0.0461923	FALSE	0.125636	0.330231	1.13387	0.593561	2.16601	0.703612	2243	10	2233	0.00445831	FALSE	NA	NA	NA	NA	NA	NA	NA	NA	NA	NA	FALSE
537	Other disorders of stomach and duodenum	digestive	0.0443143	0.0428067	1.04531	0.961186	1.1368	0.300567	46580	712	45868	0.0152855	FALSE	0.0788062	0.195403	1.08199	0.737725	1.58692	0.686727	2337	45	2292	0.0192555	FALSE	0.726844	0.305277	2.06854	1.13712	3.76289	0.0172687	2246	13	2233	0.00578807	FALSE	0.0736741	0.137734	1.07646	0.821778	1.41006	0.592719	5859	55	5804	0.00938727	NA
537.1	Lesions of stomach and duodenum	digestive	-0.0515442	0.100726	0.949762	0.779606	1.15706	0.608841	47793	126	47667	0.00263637	FALSE	NA	NA	NA	NA	NA	NA	NA	NA	NA	NA	NA	NA	NA	NA	NA	NA	NA	NA	NA	NA	NA	NA	NA	NA	NA	NA	NA	NA	NA	NA	NA	NA	NA
539	Bariatric surgery	digestive	0.0344378	0.0917708	1.03504	0.864648	1.239	0.707468	47862	152	47710	0.0031758	FALSE	NA	NA	NA	NA	NA	NA	NA	NA	NA	NA	NA	0.344264	0.328067	1.41095	0.741747	2.68392	0.294007	2396	10	2386	0.00417362	FALSE	-0.0373819	0.180801	0.963308	0.675872	1.37299	0.8362	5984	31	5953	0.00518048	FALSE
540	Appendiceal conditions	digestive	0.057433	0.0646734	1.05911	0.933022	1.20225	0.374516	47814	315	47499	0.00658803	FALSE	NA	NA	NA	NA	NA	NA	NA	NA	NA	NA	NA	NA	NA	NA	NA	NA	NA	NA	NA	NA	NA	NA	NA	NA	NA	NA	NA	NA	NA	NA	NA	NA	NA
540.1	Appendicitis	digestive	0.0438937	0.066497	1.04487	0.91719	1.19033	0.509199	47839	298	47541	0.00622923	FALSE	NA	NA	NA	NA	NA	NA	NA	NA	NA	NA	NA	NA	NA	NA	NA	NA	NA	NA	NA	NA	NA	NA	NA	NA	NA	NA	NA	NA	NA	NA	NA	NA	NA
540.11	Acute appendicitis	digestive	0.026035	0.0715411	1.02638	0.892092	1.18087	0.71592	47868	257	47611	0.00536893	FALSE	NA	NA	NA	NA	NA	NA	NA	NA	NA	NA	NA	NA	NA	NA	NA	NA	NA	NA	NA	NA	NA	NA	NA	NA	NA	NA	NA	NA	NA	NA	NA	NA	NA
550	Abdominal hernia	digestive	-0.0145169	0.0167683	0.985588	0.953722	1.01852	0.386635	45036	5234	39802	0.116218	FALSE	-0.0984859	0.0958135	0.906208	0.751052	1.09342	0.304001	2683	201	2482	0.0749161	FALSE	-0.0846506	0.0809954	0.918833	0.783957	1.07691	0.295963	2339	169	2170	0.0722531	FALSE	-0.0503881	0.062417	0.95086	0.841369	1.0746	0.419505	5769	291	5478	0.050442	NA
550.1	Inguinal hernia	digestive	-0.020265	0.0226498	0.979939	0.937387	1.02442	0.370941	46978	2669	44309	0.0568138	FALSE	NA	NA	NA	NA	NA	NA	NA	NA	NA	NA	NA	-0.114719	0.106117	0.891617	0.724185	1.09776	0.279671	2266	96	2170	0.0423654	FALSE	-0.0614459	0.0902898	0.940404	0.787876	1.12246	0.496162	5944	127	5817	0.0213661	NA
550.2	Diaphragmatic hernia	digestive	-0.0249028	0.0359751	0.975405	0.908997	1.04666	0.488798	46085	1005	45080	0.0218075	FALSE	-0.108057	0.119555	0.897576	0.710075	1.13459	0.366088	2605	123	2482	0.0472169	FALSE	NA	NA	NA	NA	NA	NA	NA	NA	NA	NA	NA	0.0592593	0.139658	1.06105	0.806968	1.39513	0.671335	5869	56	5813	0.00954166	NA
550.3	Femoral hernia	digestive	0.0699729	0.230523	1.07248	0.682595	1.68506	0.761479	47900	24	47876	0.000501044	FALSE	NA	NA	NA	NA	NA	NA	NA	NA	NA	NA	NA	NA	NA	NA	NA	NA	NA	NA	NA	NA	NA	NA	NA	NA	NA	NA	NA	NA	NA	NA	NA	NA	FALSE
550.4	Umbilical hernia	digestive	-0.00291727	0.0339175	0.997087	0.932958	1.06562	0.931458	47226	1150	46076	0.024351	FALSE	-0.0431701	0.171981	0.957749	0.683689	1.34167	0.801801	2542	60	2482	0.0236035	FALSE	-0.182047	0.179196	0.833562	0.586683	1.18433	0.309672	2202	32	2170	0.0145322	FALSE	0.00775284	0.134756	1.00778	0.773857	1.31242	0.954121	5942	56	5886	0.00942444	FALSE
550.5	Ventral hernia	digestive	0.0520035	0.0452331	1.05338	0.96401	1.15103	0.250277	47376	633	46743	0.0133612	FALSE	-0.0902956	0.249953	0.913661	0.559784	1.49125	0.717913	2509	27	2482	0.0107613	FALSE	0.06547	0.157084	1.06766	0.784731	1.4526	0.676836	2213	43	2170	0.0194306	FALSE	-0.145545	0.162204	0.864551	0.6291	1.18812	0.36956	5959	39	5920	0.00654472	NA
550.6	Incisional hernia	digestive	0.0472806	0.0704408	1.04842	0.913216	1.20363	0.502086	47773	257	47516	0.00537961	FALSE	NA	NA	NA	NA	NA	NA	NA	NA	NA	NA	NA	0.0523579	0.304652	1.05375	0.579981	1.91454	0.863546	2182	12	2170	0.00549954	FALSE	-0.361271	0.183786	0.69679	0.486027	0.99895	0.0493316	5980	31	5949	0.00518395	FALSE
555	Inflammatory bowel disease and other gastroenteritis and colitis	digestive	-0.0369285	0.0522387	0.963745	0.869953	1.06765	0.479616	47497	477	47020	0.0100427	FALSE	-0.00627406	0.239286	0.993746	0.621715	1.5884	0.979082	2298	29	2269	0.0126197	FALSE	0.269767	0.174868	1.30966	0.929625	1.84505	0.122906	1829	36	1793	0.0196829	FALSE	0.0446987	0.0960724	1.04571	0.866231	1.26238	0.641745	5969	109	5860	0.018261	NA
555.1	Regional enteritis	digestive	-0.11884	0.0769519	0.88795	0.763634	1.0325	0.122505	47850	217	47633	0.00453501	FALSE	NA	NA	NA	NA	NA	NA	NA	NA	NA	NA	NA	0.514666	0.242201	1.67308	1.04076	2.68957	0.0335908	1812	19	1793	0.0104857	FALSE	0.0589036	0.104354	1.06067	0.864478	1.3014	0.572441	5987	92	5895	0.0153666	NA
555.2	Ulcerative colitis	digestive	-0.020779	0.0645518	0.979435	0.863035	1.11154	0.747531	47540	312	47228	0.00656289	FALSE	0.0424956	0.285859	1.04341	0.595837	1.82719	0.881822	2289	20	2269	0.00873744	FALSE	-0.0545525	0.240812	0.946909	0.590643	1.51807	0.820785	1811	18	1793	0.00993926	FALSE	0.0755241	0.136639	1.07845	0.825068	1.40964	0.580451	5967	53	5914	0.00888219	NA
555.21	Ulcerative colitis (chronic)	digestive	0.0868079	0.101552	1.09069	0.893834	1.33089	0.392657	47716	127	47589	0.00266158	FALSE	NA	NA	NA	NA	NA	NA	NA	NA	NA	NA	NA	NA	NA	NA	NA	NA	NA	NA	NA	NA	NA	NA	NA	NA	NA	NA	NA	NA	NA	NA	NA	NA	NA
556	Ulceration of the lower GI tract	digestive	-0.125716	0.0820975	0.881865	0.750791	1.03582	0.125694	47486	191	47295	0.00402224	FALSE	NA	NA	NA	NA	NA	NA	NA	NA	NA	NA	NA	NA	NA	NA	NA	NA	NA	NA	NA	NA	NA	NA	NA	NA	NA	NA	NA	NA	NA	NA	NA	NA	FALSE
556.1	Ulceration of intestine	digestive	-0.0335549	0.0918298	0.967002	0.807719	1.1577	0.714811	47584	152	47432	0.00319435	FALSE	NA	NA	NA	NA	NA	NA	NA	NA	NA	NA	NA	NA	NA	NA	NA	NA	NA	NA	NA	NA	NA	NA	NA	NA	NA	NA	NA	NA	NA	NA	NA	NA	FALSE
556.11	Angiodysplasia of intestine (without mention of hemorrhage)	digestive	-0.0226138	0.120936	0.97764	0.771323	1.23914	0.851668	47741	88	47653	0.00184328	FALSE	NA	NA	NA	NA	NA	NA	NA	NA	NA	NA	NA	NA	NA	NA	NA	NA	NA	NA	NA	NA	NA	NA	NA	NA	NA	NA	NA	NA	NA	NA	NA	NA	NA
557	Intestinal malabsorption (non-celiac)	digestive	-0.0550754	0.24299	0.946414	0.587819	1.52377	0.820691	47862	21	47841	0.000438761	FALSE	NA	NA	NA	NA	NA	NA	NA	NA	NA	NA	NA	NA	NA	NA	NA	NA	NA	NA	NA	NA	NA	NA	NA	NA	NA	NA	NA	NA	NA	NA	NA	NA	NA
558	Noninfectious gastroenteritis	digestive	-0.00240074	0.0324515	0.997602	0.936126	1.06312	0.941027	44887	1270	43617	0.0282933	FALSE	-0.186837	0.14673	0.829579	0.622241	1.106	0.202896	2353	84	2269	0.0356991	FALSE	-0.0442124	0.192873	0.956751	0.655574	1.39629	0.81869	1821	28	1793	0.0153762	FALSE	0.112697	0.082275	1.11929	0.952598	1.31516	0.170761	5763	156	5607	0.0270692	FALSE
559	Ileostomy status	digestive	-0.0240017	0.115057	0.976284	0.77918	1.22325	0.834755	47930	96	47834	0.00200292	FALSE	NA	NA	NA	NA	NA	NA	NA	NA	NA	NA	NA	NA	NA	NA	NA	NA	NA	NA	NA	NA	NA	NA	NA	NA	NA	NA	NA	NA	NA	NA	NA	NA	NA
560	Intestinal obstruction without mention of hernia	digestive	0.0483474	0.037814	1.04954	0.974561	1.13028	0.201052	46963	924	46039	0.0196751	FALSE	0.0967781	0.196313	1.10162	0.749765	1.61858	0.622028	2315	46	2269	0.0198704	FALSE	-0.278055	0.280204	0.757255	0.437248	1.31147	0.321036	1807	14	1793	0.00774765	FALSE	0.0449724	0.0783318	1.046	0.897127	1.21958	0.565882	5837	180	5657	0.0308378	NA
560.1	Paralytic ileus	digestive	0.0722984	0.0716398	1.07498	0.934152	1.23703	0.312882	47381	254	47127	0.0053608	FALSE	NA	NA	NA	NA	NA	NA	NA	NA	NA	NA	NA	NA	NA	NA	NA	NA	NA	NA	NA	NA	NA	NA	-0.0313251	0.109055	0.96916	0.782647	1.20012	0.773928	5877	91	5786	0.0154841	FALSE
560.2	Impaction of intestine	digestive	0.0575331	0.112625	1.05922	0.849411	1.32085	0.609464	47665	104	47561	0.00218189	FALSE	NA	NA	NA	NA	NA	NA	NA	NA	NA	NA	NA	NA	NA	NA	NA	NA	NA	NA	NA	NA	NA	NA	NA	NA	NA	NA	NA	NA	NA	NA	NA	NA	FALSE
560.3	Peritoneal or intestinal adhesions	digestive	0.153344	0.118804	1.16573	0.923566	1.47138	0.196799	47865	93	47772	0.00194296	FALSE	NA	NA	NA	NA	NA	NA	NA	NA	NA	NA	NA	NA	NA	NA	NA	NA	NA	NA	NA	NA	NA	NA	NA	NA	NA	NA	NA	NA	NA	NA	NA	NA	FALSE
560.4	Other intestinal obstruction	digestive	0.0508479	0.0474519	1.05216	0.958719	1.15472	0.283914	47529	579	46950	0.012182	FALSE	0.0125235	0.229355	1.0126	0.645963	1.58734	0.956455	2302	33	2269	0.0143354	FALSE	NA	NA	NA	NA	NA	NA	NA	NA	NA	NA	NA	0.109528	0.10737	1.11575	0.904007	1.37709	0.307685	5909	91	5818	0.0154002	NA
561	Symptoms involving digestive system	digestive	-0.0119653	0.0174686	0.988106	0.954847	1.02252	0.493371	42451	4769	37682	0.112341	FALSE	0.0736381	0.129745	1.07642	0.834717	1.3881	0.570334	2377	108	2269	0.0454354	FALSE	0.0167709	0.0777866	1.01691	0.873112	1.1844	0.829299	1984	191	1793	0.0962702	FALSE	-0.106936	0.176916	0.898583	0.635279	1.27102	0.545548	5934	32	5902	0.00539265	NA
562	Diverticulosis and diverticulitis	digestive	-0.0261753	0.0187099	0.974164	0.939087	1.01055	0.161809	43012	4194	38818	0.0975077	FALSE	NA	NA	NA	NA	NA	NA	NA	NA	NA	NA	NA	0.0283682	0.186943	1.02877	0.713167	1.48405	0.879385	1825	32	1793	0.0175342	FALSE	-0.042069	0.107777	0.958804	0.776226	1.18433	0.696289	5775	100	5675	0.017316	FALSE
562.1	Diverticulosis	digestive	-0.0150042	0.0197637	0.985108	0.947677	1.02402	0.447745	43066	3715	39351	0.0862629	FALSE	NA	NA	NA	NA	NA	NA	NA	NA	NA	NA	NA	-0.0121438	0.201645	0.98793	0.665399	1.4668	0.951978	1820	27	1793	0.0148352	FALSE	-0.0103352	0.114749	0.989718	0.790379	1.23933	0.928233	5777	88	5689	0.0152328	NA
562.2	Diverticulitis	digestive	-0.124087	0.0439726	0.883303	0.810362	0.962808	0.00477369	47110	670	46440	0.014222	FALSE	NA	NA	NA	NA	NA	NA	NA	NA	NA	NA	NA	NA	NA	NA	NA	NA	NA	NA	NA	NA	NA	NA	NA	NA	NA	NA	NA	NA	NA	NA	NA	NA	NA
564	Functional digestive disorders	digestive	0.0108812	0.0260297	1.01094	0.960658	1.06386	0.675924	44992	1999	42993	0.0444301	FALSE	-0.0409578	0.0889434	0.95987	0.80631	1.14267	0.645163	2508	239	2269	0.0952951	FALSE	-0.0853234	0.135627	0.918215	0.703876	1.19782	0.529282	1851	58	1793	0.0313344	FALSE	0.110794	0.107121	1.11716	0.905594	1.37816	0.301003	5865	91	5774	0.0155158	NA
564.1	Irritable Bowel Syndrome	digestive	-0.0192229	0.0429388	0.980961	0.901782	1.06709	0.654384	47323	721	46602	0.0152357	FALSE	-0.190702	0.209499	0.826378	0.548087	1.24597	0.362676	2307	38	2269	0.0164716	FALSE	0.482342	0.301536	1.61986	0.897028	2.92517	0.109684	1806	13	1793	0.00719823	FALSE	NA	NA	NA	NA	NA	NA	NA	NA	NA	NA	NA
564.9	Personal history of diseases of digestive system	digestive	-0.130227	0.0886841	0.877896	0.737825	1.04456	0.141984	47229	165	47064	0.00349362	FALSE	-0.0341536	0.0996563	0.966423	0.794947	1.17489	0.731814	2456	187	2269	0.0761401	FALSE	-0.122806	0.311124	0.884436	0.480654	1.62742	0.693052	1804	11	1793	0.00609756	FALSE	NA	NA	NA	NA	NA	NA	NA	NA	NA	NA	NA
565	Anal and rectal conditions	digestive	0.0226099	0.0262441	1.02287	0.971583	1.07686	0.38895	45226	1968	43258	0.0435148	FALSE	-0.18212	0.0956758	0.833501	0.69098	1.00542	0.0569735	2617	196	2421	0.0748949	FALSE	0.0319567	0.0960614	1.03247	0.855282	1.24637	0.739384	2272	122	2150	0.0536972	FALSE	0.089417	0.086014	1.09354	0.923882	1.29434	0.298543	5813	139	5674	0.0239119	FALSE
565.1	Anal and rectal polyp	digestive	-0.0453749	0.0677125	0.955639	0.836866	1.09127	0.502787	46533	283	46250	0.00608171	FALSE	-0.142384	0.155903	0.867288	0.638934	1.17726	0.361092	2491	70	2421	0.0281012	FALSE	NA	NA	NA	NA	NA	NA	NA	NA	NA	NA	NA	NA	NA	NA	NA	NA	NA	NA	NA	NA	NA	NA
567	Peritonitis and retroperitoneal infections	digestive	-0.104414	0.0676446	0.900853	0.788994	1.02857	0.122694	47606	282	47324	0.00592362	FALSE	NA	NA	NA	NA	NA	NA	NA	NA	NA	NA	NA	0.426496	0.345085	1.53188	0.778902	3.01278	0.21649	2160	10	2150	0.00462963	FALSE	0.0485486	0.124202	1.04975	0.822928	1.33908	0.695882	5940	67	5873	0.0112795	NA
568	Other disorders of peritoneum	digestive	0.0220724	0.0889269	1.02232	0.858796	1.21698	0.803973	47598	162	47436	0.0034035	FALSE	0.0215319	0.241701	1.02177	0.636226	1.64093	0.929014	2451	30	2421	0.0122399	FALSE	NA	NA	NA	NA	NA	NA	NA	NA	NA	NA	NA	-0.118341	0.145872	0.888393	0.667477	1.18243	0.417214	5877	49	5828	0.00833759	NA
568.1	Peritoneal adhesions (postoperative) (postinfection)	digestive	0.0267438	0.107032	1.0271	0.832735	1.26684	0.80269	47691	112	47579	0.00234845	FALSE	-0.00844905	0.249266	0.991587	0.608347	1.61626	0.97296	2449	28	2421	0.0114332	FALSE	NA	NA	NA	NA	NA	NA	NA	NA	NA	NA	NA	-0.232117	0.186257	0.792854	0.550361	1.14219	0.212685	5918	30	5888	0.00506928	NA
569	Other disorders of intestine	digestive	-0.0559363	0.0525069	0.945599	0.853124	1.0481	0.286734	46422	474	45948	0.0102107	FALSE	0.000656537	0.184799	1.00066	0.696596	1.43744	0.997165	2474	53	2421	0.0214228	FALSE	0.359896	0.185017	1.43318	0.997267	2.05963	0.0517501	2181	31	2150	0.0142137	FALSE	0.0337929	0.0794535	1.03437	0.885205	1.20867	0.670606	5748	172	5576	0.0299235	NA
569.2	Gastrointestinal complications	digestive	-0.0912886	0.10609	0.912754	0.741392	1.12372	0.389525	47580	116	47464	0.002438	FALSE	NA	NA	NA	NA	NA	NA	NA	NA	NA	NA	NA	NA	NA	NA	NA	NA	NA	NA	NA	NA	NA	NA	0.020473	0.124319	1.02068	0.799961	1.30231	0.869195	5952	67	5885	0.0112567	FALSE
571	Chronic liver disease and cirrhosis	digestive	0.0025422	0.0208723	1.00255	0.962359	1.04441	0.903059	45891	3183	42708	0.06936	FALSE	-0.316491	0.162881	0.728701	0.529545	1.00276	0.0520054	2593	65	2528	0.0250675	FALSE	0.0988141	0.0821024	1.10386	0.939783	1.29659	0.228765	2119	177	1942	0.08353	FALSE	0.00742043	0.0728475	1.00745	0.873401	1.16207	0.918866	5816	202	5614	0.0347318	NA
571.5	Other chronic nonalcoholic liver disease	digestive	0.00701115	0.0212414	1.00704	0.96597	1.04985	0.741347	45999	3060	42939	0.0665232	FALSE	-0.351593	0.183124	0.703566	0.49139	1.00736	0.0548618	2580	52	2528	0.020155	FALSE	0.116609	0.0829328	1.12368	0.9551	1.32201	0.159706	2116	174	1942	0.0822306	FALSE	-0.00125143	0.0785644	0.998749	0.856212	1.16502	0.987291	5826	173	5653	0.0296945	NA
571.51	Cirrhosis of liver without mention of alcohol	digestive	0.0287854	0.0271874	1.0292	0.975796	1.08553	0.289702	47289	1809	45480	0.0382541	FALSE	NA	NA	NA	NA	NA	NA	NA	NA	NA	NA	NA	0.0312082	0.0954976	1.0317	0.855587	1.24406	0.743822	2070	128	1942	0.0618357	FALSE	-0.0726774	0.0941544	0.929901	0.773198	1.11836	0.440176	5952	120	5832	0.0201613	FALSE
571.8	Liver abscess and sequelae of chronic liver disease	digestive	-0.0210436	0.0642736	0.979176	0.863277	1.11064	0.74336	47587	311	47276	0.0065354	FALSE	NA	NA	NA	NA	NA	NA	NA	NA	NA	NA	NA	-0.54621	0.257601	0.579141	0.34955	0.959531	0.0339751	1958	16	1942	0.0081716	FALSE	-0.0514917	0.109169	0.949812	0.766852	1.17642	0.637161	5913	87	5826	0.0147133	NA
571.81	Portal hypertension	digestive	-0.0028286	0.101061	0.997175	0.817988	1.21562	0.977671	47731	125	47606	0.00261884	FALSE	NA	NA	NA	NA	NA	NA	NA	NA	NA	NA	NA	NA	NA	NA	NA	NA	NA	NA	NA	NA	NA	NA	-0.0161279	0.156237	0.984001	0.724443	1.33656	0.917783	5965	42	5923	0.00704107	NA
572	Ascites (non malignant)	digestive	0.0595492	0.065936	1.06136	0.932687	1.20778	0.366453	47553	295	47258	0.0062036	FALSE	-0.228985	0.27799	0.795341	0.461236	1.37146	0.410101	2551	23	2528	0.00901607	FALSE	-0.0727963	0.211972	0.92979	0.613693	1.4087	0.731279	1966	24	1942	0.0122075	FALSE	0.0563849	0.0834992	1.058	0.89828	1.24613	0.499501	5794	156	5638	0.0269244	NA
573	Other disorders of liver	digestive	-0.00857279	0.0405185	0.991464	0.915771	1.07341	0.832437	46538	801	45737	0.0172117	FALSE	-0.429712	0.231088	0.650696	0.413688	1.02349	0.0629535	2559	31	2528	0.0121141	FALSE	-0.0649652	0.197333	0.9371	0.636521	1.37962	0.741992	1970	28	1942	0.0142132	FALSE	-0.0177474	0.0987161	0.982409	0.809587	1.19212	0.857324	5827	108	5719	0.0185344	NA
573.1	Chronic passive congestion of liver	digestive	-0.688047	0.219936	0.502557	0.326567	0.77339	0.00175765	47883	27	47856	0.000563874	FALSE	NA	NA	NA	NA	NA	NA	NA	NA	NA	NA	NA	NA	NA	NA	NA	NA	NA	NA	NA	NA	NA	NA	NA	NA	NA	NA	NA	NA	NA	NA	NA	NA	NA
573.2	Liver replaced by transplant	digestive	0.147438	0.14944	1.15886	0.864621	1.55324	0.323837	47926	55	47871	0.0011476	FALSE	NA	NA	NA	NA	NA	NA	NA	NA	NA	NA	NA	0.271175	0.306372	1.3115	0.719416	2.39089	0.376095	1954	12	1942	0.00614125	FALSE	NA	NA	NA	NA	NA	NA	NA	NA	NA	NA	NA
573.3	Hepatomegaly	digestive	-0.00119011	0.068228	0.998811	0.873788	1.14172	0.986083	47249	279	46970	0.00590489	FALSE	NA	NA	NA	NA	NA	NA	NA	NA	NA	NA	NA	-0.0786027	0.229606	0.924407	0.589412	1.4498	0.732097	1963	21	1942	0.0106979	FALSE	NA	NA	NA	NA	NA	NA	NA	NA	NA	NA	NA
573.4	Acute and subacute necrosis of liver	digestive	-0.0462411	0.149022	0.954812	0.712964	1.2787	0.756335	47763	59	47704	0.00123527	FALSE	NA	NA	NA	NA	NA	NA	NA	NA	NA	NA	NA	NA	NA	NA	NA	NA	NA	NA	NA	NA	NA	NA	NA	NA	NA	NA	NA	NA	NA	NA	NA	NA	FALSE
573.5	Jaundice (not of newborn)	digestive	0.0140407	0.0869653	1.01414	0.855207	1.20261	0.871738	47655	171	47484	0.00358829	FALSE	NA	NA	NA	NA	NA	NA	NA	NA	NA	NA	NA	NA	NA	NA	NA	NA	NA	NA	NA	NA	NA	NA	-0.16728	0.123308	0.845963	0.664338	1.07724	0.174909	5936	68	5868	0.0114555	FALSE
573.6	Nonspecific elevation of levels of transaminase or lactic acid dehydrogenase [LDH]	digestive	-0.055781	0.0486533	0.945746	0.859726	1.04037	0.251588	46534	553	45981	0.0118838	FALSE	NA	NA	NA	NA	NA	NA	NA	NA	NA	NA	NA	NA	NA	NA	NA	NA	NA	NA	NA	NA	NA	NA	-0.217386	0.118403	0.80462	0.637975	1.01479	0.0663611	5878	73	5805	0.0124192	NA
573.7	Abnormal results of function study of liver	digestive	-0.0466193	0.0209204	0.954451	0.916106	0.994401	0.0258533	45298	3202	42096	0.0706874	FALSE	-0.0206779	0.162755	0.979534	0.712	1.3476	0.898902	2593	65	2528	0.0250675	FALSE	0.0519886	0.153237	1.05336	0.780083	1.42238	0.734407	1991	49	1942	0.0246107	FALSE	-0.298326	0.11282	0.74206	0.594846	0.925706	0.00818679	5875	83	5792	0.0141277	FALSE
573.9	Abnormal serum enzyme levels	digestive	0.00101388	0.0415285	1.00101	0.922764	1.0859	0.980522	46131	771	45360	0.0167133	FALSE	NA	NA	NA	NA	NA	NA	NA	NA	NA	NA	NA	0.0712128	0.11886	1.07381	0.850651	1.35551	0.549087	2022	80	1942	0.0395648	FALSE	0.0372498	0.129929	1.03795	0.804598	1.33898	0.774348	5852	63	5789	0.0107656	FALSE
574	Cholelithiasis and cholecystitis	digestive	-0.0140636	0.0307741	0.986035	0.928318	1.04734	0.647674	47171	1397	45774	0.0296157	FALSE	-0.0603332	0.179852	0.941451	0.661766	1.33934	0.737278	2667	53	2614	0.0198725	FALSE	-0.140374	0.222921	0.869033	0.561412	1.34521	0.528889	2343	22	2321	0.00938967	FALSE	-0.0102823	0.0938379	0.98977	0.823489	1.18963	0.912747	5897	127	5770	0.0215364	FALSE
574.1	Cholelithiasis	digestive	0.0181814	0.0342252	1.01835	0.952276	1.089	0.59526	47203	1123	46080	0.0237909	FALSE	-0.0765034	0.197686	0.92635	0.628784	1.36473	0.698759	2658	44	2614	0.0165538	FALSE	-0.276453	0.265228	0.758469	0.450994	1.27557	0.297263	2336	15	2321	0.00642123	FALSE	-0.00690232	0.102335	0.993121	0.81263	1.2137	0.946225	5907	105	5802	0.0177755	FALSE
574.11	Cholelithiasis with acute cholecystitis	digestive	0.051456	0.114747	1.0528	0.840761	1.31832	0.653843	47818	99	47719	0.00207035	FALSE	NA	NA	NA	NA	NA	NA	NA	NA	NA	NA	NA	NA	NA	NA	NA	NA	NA	NA	NA	NA	NA	NA	NA	NA	NA	NA	NA	NA	NA	NA	NA	NA	NA
574.12	Cholelithiasis with other cholecystitis	digestive	-0.0295292	0.0893865	0.970903	0.81487	1.15681	0.741133	47654	163	47491	0.00342049	FALSE	NA	NA	NA	NA	NA	NA	NA	NA	NA	NA	NA	NA	NA	NA	NA	NA	NA	NA	NA	NA	NA	NA	NA	NA	NA	NA	NA	NA	NA	NA	NA	NA	FALSE
574.2	Calculus of bile duct	digestive	0.0123061	0.0909161	1.01238	0.84714	1.20986	0.89233	47771	156	47615	0.00326558	FALSE	NA	NA	NA	NA	NA	NA	NA	NA	NA	NA	NA	NA	NA	NA	NA	NA	NA	NA	NA	NA	NA	NA	NA	NA	NA	NA	NA	NA	NA	NA	NA	NA	FALSE
574.3	Cholecystitis without cholelithiasis	digestive	-0.13092	0.0567574	0.877288	0.784927	0.980517	0.0210738	47654	403	47251	0.00845679	FALSE	NA	NA	NA	NA	NA	NA	NA	NA	NA	NA	NA	NA	NA	NA	NA	NA	NA	NA	NA	NA	NA	NA	NA	NA	NA	NA	NA	NA	NA	NA	NA	NA	NA
575	Other biliary tract disease	digestive	0.0255393	0.0391834	1.02587	0.950032	1.10776	0.514537	46807	857	45950	0.0183092	FALSE	-0.631257	0.291581	0.531923	0.300365	0.941991	0.0303915	2634	20	2614	0.00759301	FALSE	0.0965799	0.21292	1.1014	0.725609	1.6718	0.650119	2346	25	2321	0.0106564	FALSE	0.0578099	0.100878	1.05951	0.869436	1.29115	0.566599	5854	101	5753	0.0172532	NA
575.1	Cholangitis	digestive	0.0342471	0.13773	1.03484	0.790015	1.35554	0.803628	47907	68	47839	0.00141942	FALSE	NA	NA	NA	NA	NA	NA	NA	NA	NA	NA	NA	NA	NA	NA	NA	NA	NA	NA	NA	NA	NA	NA	NA	NA	NA	NA	NA	NA	NA	NA	NA	NA	NA
575.2	Obstruction of bile duct	digestive	0.120308	0.118951	1.12784	0.893298	1.42397	0.311819	47852	90	47762	0.0018808	FALSE	NA	NA	NA	NA	NA	NA	NA	NA	NA	NA	NA	NA	NA	NA	NA	NA	NA	NA	NA	NA	NA	NA	NA	NA	NA	NA	NA	NA	NA	NA	NA	NA	FALSE
575.6	Cholesterolosis of gallbladder	digestive	-0.0259218	0.171774	0.974411	0.695865	1.36446	0.880049	47874	43	47831	0.000898191	FALSE	NA	NA	NA	NA	NA	NA	NA	NA	NA	NA	NA	NA	NA	NA	NA	NA	NA	NA	NA	NA	NA	NA	NA	NA	NA	NA	NA	NA	NA	NA	NA	NA	NA
575.7	Other disorders of gallbladder	digestive	0.0598528	0.0832172	1.06168	0.901899	1.24977	0.471995	47538	186	47352	0.00391266	FALSE	NA	NA	NA	NA	NA	NA	NA	NA	NA	NA	NA	NA	NA	NA	NA	NA	NA	NA	NA	NA	NA	NA	NA	NA	NA	NA	NA	NA	NA	NA	NA	NA	NA
575.8	Other disorders of biliary tract	digestive	-0.0607225	0.0901573	0.941084	0.788652	1.12298	0.500618	47672	160	47512	0.00335627	FALSE	NA	NA	NA	NA	NA	NA	NA	NA	NA	NA	NA	-0.00881877	0.319469	0.99122	0.529947	1.85399	0.977978	2332	11	2321	0.00471698	FALSE	0.176415	0.137001	1.19293	0.912007	1.56039	0.197855	5933	53	5880	0.00893309	NA
575.9	Nonspecific abnormal findings on radiological and other examination of biliary tract	digestive	0.0699974	0.060713	1.07251	0.952181	1.20803	0.248942	47310	357	46953	0.00754597	FALSE	NA	NA	NA	NA	NA	NA	NA	NA	NA	NA	NA	NA	NA	NA	NA	NA	NA	NA	NA	NA	NA	NA	NA	NA	NA	NA	NA	NA	NA	NA	NA	NA	NA
577	Diseases of pancreas	digestive	-0.00742434	0.0285662	0.992603	0.938555	1.04976	0.794941	47134	1640	45494	0.0347944	FALSE	-0.0726926	0.227511	0.929887	0.595345	1.45242	0.749338	2683	34	2649	0.0126724	FALSE	0.0696946	0.195618	1.07218	0.730726	1.57319	0.721632	2382	30	2352	0.0125945	FALSE	-0.151646	0.105794	0.859292	0.698373	1.05729	0.151739	5915	94	5821	0.0158918	NA
577.1	Acute pancreatitis	digestive	0.00342432	0.034162	1.00343	0.938443	1.07292	0.920156	47369	1136	46233	0.0239819	FALSE	NA	NA	NA	NA	NA	NA	NA	NA	NA	NA	NA	NA	NA	NA	NA	NA	NA	NA	NA	NA	NA	NA	-0.139091	0.141262	0.870149	0.659704	1.14772	0.324803	5959	52	5907	0.0087263	FALSE
577.2	Chronic pancreatitis	digestive	-0.0802184	0.0505758	0.922915	0.835816	1.01909	0.112717	47647	512	47135	0.0107457	FALSE	NA	NA	NA	NA	NA	NA	NA	NA	NA	NA	NA	0.113048	0.323094	1.11969	0.594391	2.10921	0.726421	2363	11	2352	0.0046551	FALSE	NA	NA	NA	NA	NA	NA	NA	NA	NA	NA	NA
577.3	Cyst and pseudocyst of pancreas	digestive	0.0191168	0.074586	1.0193	0.88067	1.17975	0.797715	47801	230	47571	0.00481161	FALSE	NA	NA	NA	NA	NA	NA	NA	NA	NA	NA	NA	NA	NA	NA	NA	NA	NA	NA	NA	NA	NA	NA	NA	NA	NA	NA	NA	NA	NA	NA	NA	NA	FALSE
578	Gastrointestinal hemorrhage	digestive	-0.0243982	0.0153776	0.975897	0.946922	1.00576	0.112601	43786	6498	37288	0.148404	FALSE	-0.0148396	0.079993	0.98527	0.842294	1.15252	0.852828	2647	302	2345	0.114091	FALSE	-0.0908516	0.0920384	0.913153	0.762428	1.09368	0.323591	2180	134	2046	0.0614679	FALSE	0.148756	0.0599108	1.16039	1.03183	1.30497	0.0130295	5739	320	5419	0.0557588	NA
578.1	Hematemesis	digestive	-0.0569915	0.0687314	0.944602	0.82555	1.08082	0.406996	47500	277	47223	0.00583158	FALSE	-0.436028	0.2658	0.646599	0.384045	1.08865	0.100914	2368	23	2345	0.00971284	FALSE	NA	NA	NA	NA	NA	NA	NA	NA	NA	NA	NA	-0.101174	0.133979	0.903776	0.695049	1.17518	0.45016	5949	58	5891	0.00974954	FALSE
578.2	Blood in stool	digestive	-0.0110509	0.021677	0.98901	0.94787	1.03194	0.610193	44479	2974	41505	0.066863	FALSE	-0.419954	0.211409	0.657077	0.434172	0.994423	0.0469829	2382	37	2345	0.0155332	FALSE	0.24773	0.204474	1.28111	0.858096	1.91267	0.225685	2074	28	2046	0.0135005	FALSE	0.0748244	0.0873653	1.07769	0.90809	1.27898	0.391747	5813	141	5672	0.024256	NA
578.8	Hemorrhage of rectum and anus	digestive	-0.0494281	0.0247677	0.951774	0.906674	0.999117	0.0459701	45111	2227	42884	0.0493671	FALSE	-0.0231155	0.1117	0.97715	0.785019	1.2163	0.836054	2495	150	2345	0.0601202	FALSE	-0.0708928	0.116367	0.931562	0.741581	1.17021	0.542379	2128	82	2046	0.0385338	FALSE	0.0362103	0.113735	1.03687	0.829684	1.2958	0.750202	5868	79	5789	0.0134628	NA
578.9	Hemorrhage of gastrointestinal tract	digestive	-0.014747	0.0291719	0.985361	0.930602	1.04334	0.613193	45985	1573	44412	0.0342068	FALSE	0.11285	0.122177	1.11946	0.881071	1.42236	0.355665	2466	121	2345	0.0490673	FALSE	-0.241387	0.149261	0.785537	0.586291	1.0525	0.105831	2095	49	2046	0.023389	FALSE	0.227603	0.104135	1.25559	1.02378	1.53989	0.0288407	5898	106	5792	0.0179722	FALSE
579	Other symptoms involving abdomen and pelvis	digestive	0.10013	0.0570486	1.10531	0.988383	1.23608	0.0792293	46884	395	46489	0.00842505	FALSE	NA	NA	NA	NA	NA	NA	NA	NA	NA	NA	NA	-0.074753	0.330119	0.927973	0.485884	1.7723	0.820857	2056	10	2046	0.00486381	FALSE	0.0360768	0.0774509	1.03674	0.890718	1.20669	0.641357	5650	185	5465	0.0327434	FALSE
579.2	Splenomegaly	digestive	0.302995	0.124116	1.35391	1.06155	1.72679	0.0146373	47771	82	47689	0.00171652	FALSE	NA	NA	NA	NA	NA	NA	NA	NA	NA	NA	NA	NA	NA	NA	NA	NA	NA	NA	NA	NA	NA	NA	0.0564736	0.155884	1.0581	0.779534	1.43621	0.717143	5957	41	5916	0.00688266	FALSE
579.8	Nonspecific abnormal findings in stool contents	digestive	-0.050792	0.037438	0.950476	0.883229	1.02284	0.174877	45455	940	44515	0.0206798	FALSE	0.779838	0.281602	2.18112	1.25596	3.78777	0.00561784	2370	25	2345	0.0105485	FALSE	-0.308394	0.225954	0.734626	0.47177	1.14394	0.1723	2067	21	2046	0.0101597	FALSE	-0.135969	0.178513	0.87287	0.615171	1.23852	0.446254	5917	31	5886	0.00523914	NA
580	Nephritis; nephrosis; renal sclerosis	genitourinary	-0.00871709	0.03925	0.991321	0.917918	1.07059	0.824243	47165	858	46307	0.0181915	FALSE	-0.335878	0.228998	0.71471	0.45625	1.11958	0.142449	2369	33	2336	0.0139299	FALSE	-0.041946	0.130063	0.958922	0.74314	1.23736	0.747071	1683	68	1615	0.040404	FALSE	-0.224295	0.092444	0.79908	0.666653	0.957811	0.0152546	5876	137	5739	0.0233152	NA
580.1	Glomerulonephritis	genitourinary	0.0220611	0.0695996	1.02231	0.891942	1.17172	0.751265	47760	271	47489	0.0056742	FALSE	-0.214263	0.270939	0.807136	0.474591	1.3727	0.429051	2359	23	2336	0.00974989	FALSE	0.413317	0.300448	1.51182	0.838987	2.72425	0.168924	1630	15	1615	0.00920245	FALSE	-0.323232	0.138149	0.723806	0.552112	0.948893	0.0192976	5944	54	5890	0.00908479	NA
580.11	Proliferative glomerulonephritis	genitourinary	0.134483	0.187879	1.14395	0.791553	1.65322	0.474115	47915	36	47879	0.00075133	FALSE	NA	NA	NA	NA	NA	NA	NA	NA	NA	NA	NA	NA	NA	NA	NA	NA	NA	NA	NA	NA	NA	NA	NA	NA	NA	NA	NA	NA	NA	NA	NA	NA	FALSE
580.12	Non-proliferative glomerulonephritis	genitourinary	0.00644997	0.0932601	1.00647	0.838333	1.20833	0.944861	47888	152	47736	0.00317407	FALSE	NA	NA	NA	NA	NA	NA	NA	NA	NA	NA	NA	NA	NA	NA	NA	NA	NA	NA	NA	NA	NA	NA	-0.305353	0.184754	0.736863	0.513005	1.05841	0.0983794	5979	30	5949	0.00501756	FALSE
580.14	Chronic glomerulonephritis, NOS	genitourinary	0.0621487	0.122596	1.06412	0.836826	1.35315	0.612197	47849	86	47763	0.00179732	FALSE	NA	NA	NA	NA	NA	NA	NA	NA	NA	NA	NA	0.48681	0.331008	1.62712	0.85047	3.113	0.141375	1628	13	1615	0.00798526	FALSE	NA	NA	NA	NA	NA	NA	NA	NA	NA	NA	NA
580.2	Nephrotic syndrome without mention of glomerulonephritis	genitourinary	-0.0382294	0.0841789	0.962492	0.816099	1.13515	0.649725	47766	184	47582	0.00385211	FALSE	NA	NA	NA	NA	NA	NA	NA	NA	NA	NA	NA	-0.088763	0.192936	0.915062	0.626932	1.33561	0.645469	1646	31	1615	0.0188335	FALSE	-0.245823	0.186466	0.782061	0.542647	1.1271	0.187395	5986	30	5956	0.00501169	NA
580.3	Nephritis and nephropathy without mention of glomerulonephritis	genitourinary	-0.00691295	0.0496325	0.993111	0.901052	1.09458	0.889227	47369	530	46839	0.0111888	FALSE	NA	NA	NA	NA	NA	NA	NA	NA	NA	NA	NA	-0.101614	0.202516	0.903378	0.607414	1.34355	0.615838	1641	26	1615	0.015844	FALSE	-0.205469	0.133688	0.814266	0.626568	1.05819	0.124313	5937	62	5875	0.010443	FALSE
580.31	Nephritis and nephropathy in diseases classified elsewhere	genitourinary	-0.03102	0.0656817	0.969456	0.852352	1.10265	0.636729	47626	303	47323	0.00636207	FALSE	NA	NA	NA	NA	NA	NA	NA	NA	NA	NA	NA	NA	NA	NA	NA	NA	NA	NA	NA	NA	NA	NA	-0.118171	0.178549	0.888544	0.626174	1.26085	0.508074	5965	36	5929	0.00603521	NA
580.32	Nephritis and nephropathy with pathological lesion	genitourinary	-0.00598218	0.0757352	0.994036	0.856909	1.15311	0.937042	47650	226	47424	0.00474292	FALSE	NA	NA	NA	NA	NA	NA	NA	NA	NA	NA	NA	-0.0473733	0.232261	0.953731	0.604952	1.5036	0.83838	1635	20	1615	0.0122324	FALSE	NA	NA	NA	NA	NA	NA	NA	NA	NA	NA	FALSE
580.4	Renal sclerosis, NOS	genitourinary	0.125553	0.195346	1.13378	0.773117	1.66268	0.520406	47855	35	47820	0.000731376	FALSE	NA	NA	NA	NA	NA	NA	NA	NA	NA	NA	NA	NA	NA	NA	NA	NA	NA	NA	NA	NA	NA	NA	NA	NA	NA	NA	NA	NA	NA	NA	NA	NA	FALSE
585	Renal failure	genitourinary	-0.00368184	0.0128114	0.996325	0.971618	1.02166	0.773814	44578	11326	33252	0.254072	FALSE	-0.0485709	0.0834959	0.95259	0.808784	1.12196	0.560758	2633	297	2336	0.112799	FALSE	-0.0540388	0.0566949	0.947395	0.847757	1.05874	0.340513	2085	470	1615	0.22542	FALSE	-0.0468205	0.0373243	0.954259	0.886942	1.02669	0.209689	5691	1123	4568	0.197329	NA
585.1	Acute renal failure	genitourinary	0.00779003	0.0169505	1.00782	0.974888	1.04187	0.645821	44579	5219	39360	0.117073	FALSE	-0.0478691	0.0990321	0.953259	0.785078	1.15747	0.628834	2532	196	2336	0.0774092	FALSE	0.0387977	0.0857535	1.03956	0.878729	1.22983	0.650957	1784	169	1615	0.0947309	FALSE	-0.0953548	0.0496446	0.90905	0.824764	1.00195	0.0547635	5800	561	5239	0.0967241	NA
585.2	Renal failure NOS	genitourinary	0.0433135	0.0343402	1.04427	0.976292	1.11697	0.207199	46937	1126	45811	0.0239896	FALSE	-0.0410531	0.240815	0.959778	0.598666	1.53871	0.864636	2366	30	2336	0.0126796	FALSE	-0.0148012	0.196156	0.985308	0.670811	1.44725	0.939852	1645	30	1615	0.0182371	FALSE	-0.195036	0.10484	0.822805	0.66997	1.01051	0.0628403	5892	115	5777	0.019518	NA
585.3	Chronic renal failure [CKD]	genitourinary	-0.000256248	0.014504	0.999744	0.971723	1.02857	0.985904	45768	7904	37864	0.172697	FALSE	0.0253662	0.115	1.02569	0.818702	1.28501	0.825423	2488	152	2336	0.0610932	FALSE	-0.110068	0.0635865	0.895773	0.79081	1.01467	0.0834522	1962	347	1615	0.17686	FALSE	-0.0687127	0.041825	0.933595	0.860114	1.01335	0.100412	5735	807	4928	0.140715	NA
585.31	Renal dialysis	genitourinary	0.0307632	0.0376998	1.03124	0.957788	1.11033	0.414497	47776	925	46851	0.0193612	FALSE	0.178251	0.246537	1.19512	0.737152	1.93762	0.469668	2366	30	2336	0.0126796	FALSE	-0.0756371	0.101614	0.927153	0.759724	1.13148	0.45666	1729	114	1615	0.0659341	FALSE	-0.0725919	0.0734499	0.92998	0.805289	1.07398	0.322997	5901	221	5680	0.0374513	FALSE
585.32	End stage renal disease	genitourinary	-0.00322004	0.0312891	0.996785	0.937492	1.05983	0.918032	47649	1356	46293	0.0284581	FALSE	0.135391	0.24004	1.14498	0.715276	1.83285	0.572729	2367	31	2336	0.0130967	FALSE	-0.125531	0.0823881	0.882029	0.750503	1.0366	0.127596	1791	176	1615	0.0982691	FALSE	-0.112009	0.0528997	0.894036	0.805983	0.991709	0.0342273	5874	421	5453	0.0716718	NA
585.33	Chronic Kidney Disease, Stage III	genitourinary	-0.0102108	0.0176115	0.989841	0.956256	1.02461	0.56206	46521	4860	41661	0.104469	FALSE	-0.14237	0.156189	0.8673	0.638585	1.17793	0.362018	2415	79	2336	0.0327122	FALSE	-0.11249	0.164826	0.893606	0.646909	1.23438	0.494935	1660	45	1615	0.0271084	FALSE	-0.0626938	0.063329	0.939231	0.829594	1.06336	0.322189	5893	301	5592	0.0510775	NA
585.34	Chronic Kidney Disease, Stage IV	genitourinary	0.0161523	0.0304363	1.01628	0.95743	1.07875	0.595632	47490	1451	46039	0.0305538	FALSE	-0.150379	0.287206	0.860382	0.490023	1.51066	0.600561	2359	23	2336	0.00974989	FALSE	0.128808	0.116005	1.13747	0.90614	1.42786	0.26684	1706	91	1615	0.0533411	FALSE	-0.000530085	0.0893591	0.99947	0.838891	1.19079	0.995267	5941	146	5795	0.024575	NA
585.4	Chronic kidney disease, Stage I or II	genitourinary	-0.00127835	0.0262456	0.998722	0.948646	1.05144	0.961153	46236	1964	44272	0.0424777	FALSE	NA	NA	NA	NA	NA	NA	NA	NA	NA	NA	NA	0.0403374	0.119452	1.04116	0.823832	1.31583	0.7356	1698	83	1615	0.048881	FALSE	-0.00538735	0.0874085	0.994627	0.838024	1.18049	0.950854	5917	140	5777	0.0236606	FALSE
586	Other disorders of the kidney and ureters	genitourinary	0.0131494	0.020936	1.01324	0.9725	1.05568	0.529954	44743	3248	41495	0.0725924	FALSE	0.101459	0.147426	1.10678	0.829033	1.47759	0.491324	2420	84	2336	0.0347107	FALSE	0.0642085	0.0806287	1.06631	0.910443	1.24887	0.42583	1820	205	1615	0.112637	FALSE	0.0248472	0.0569399	1.02516	0.916902	1.1462	0.662564	5631	397	5234	0.0705026	NA
586.2	Cyst of kidney, acquired	genitourinary	0.00969859	0.032977	1.00975	0.946545	1.07717	0.76868	46372	1227	45145	0.0264599	FALSE	0.114004	0.186014	1.12076	0.778346	1.6138	0.539957	2389	53	2336	0.022185	FALSE	0.236089	0.164438	1.26629	0.917403	1.74785	0.151077	1661	46	1615	0.0276942	FALSE	0.174922	0.117456	1.19115	0.946209	1.49951	0.136421	5848	79	5769	0.0135089	NA
586.3	Vascular disorders of kidney/hypertrophy	genitourinary	0.44251	0.19411	1.55661	1.06402	2.27724	0.0226261	47870	34	47836	0.000710257	FALSE	NA	NA	NA	NA	NA	NA	NA	NA	NA	NA	NA	NA	NA	NA	NA	NA	NA	NA	NA	NA	NA	NA	NA	NA	NA	NA	NA	NA	NA	NA	NA	NA	FALSE
586.4	Stricture/obstruction of ureter	genitourinary	0.104609	0.0781666	1.11028	0.952564	1.2941	0.180804	47590	210	47380	0.00441269	FALSE	NA	NA	NA	NA	NA	NA	NA	NA	NA	NA	NA	0.0384966	0.12213	1.03925	0.818012	1.32032	0.752602	1701	86	1615	0.0505585	FALSE	-0.0492984	0.163684	0.951897	0.690653	1.31196	0.763277	5970	38	5932	0.00636516	NA
587	Kidney replaced by transpant	genitourinary	-0.0317314	0.0684262	0.968767	0.847176	1.10781	0.64284	47861	276	47585	0.0057667	FALSE	NA	NA	NA	NA	NA	NA	NA	NA	NA	NA	NA	0.00535947	0.132406	1.00537	0.775571	1.30327	0.967712	1680	65	1615	0.0386905	FALSE	-0.116421	0.0788602	0.8901	0.762626	1.03888	0.139864	5945	175	5770	0.0294365	FALSE
588	Disorders resulting from impaired renal function	genitourinary	0.0103081	0.0311212	1.01036	0.950574	1.07391	0.740476	47355	1385	45970	0.0292472	FALSE	NA	NA	NA	NA	NA	NA	NA	NA	NA	NA	NA	0.0124286	0.152526	1.01251	0.75087	1.36531	0.935056	1663	48	1615	0.0288635	FALSE	-0.0607854	0.0924904	0.941025	0.785004	1.12806	0.511047	5889	140	5749	0.0237731	FALSE
588.1	Renal osteodystrophy	genitourinary	0.0180583	0.0615961	1.01822	0.902425	1.14888	0.769391	47726	346	47380	0.00724972	FALSE	NA	NA	NA	NA	NA	NA	NA	NA	NA	NA	NA	NA	NA	NA	NA	NA	NA	NA	NA	NA	NA	NA	-0.0324141	0.105685	0.968106	0.786977	1.19092	0.759067	5916	106	5810	0.0179175	NA
588.2	Secondary hyperparathyroidism (of renal origin)	genitourinary	0.00750218	0.0342537	1.00753	0.942108	1.0775	0.826636	47510	1138	46372	0.0239529	FALSE	NA	NA	NA	NA	NA	NA	NA	NA	NA	NA	NA	0.0232839	0.155537	1.02356	0.754599	1.38838	0.881001	1661	46	1615	0.0276942	FALSE	-0.0980941	0.163748	0.906564	0.657678	1.24964	0.549136	5958	43	5915	0.00721719	NA
589	Abnormal results of function study of kidney	genitourinary	-0.115917	0.0661033	0.890549	0.782329	1.01374	0.0795043	46978	301	46677	0.00640725	FALSE	NA	NA	NA	NA	NA	NA	NA	NA	NA	NA	NA	NA	NA	NA	NA	NA	NA	NA	NA	NA	NA	NA	NA	NA	NA	NA	NA	NA	NA	NA	NA	NA	NA
590	Pyelonephritis	genitourinary	0.0543374	0.0734517	1.05584	0.914271	1.21933	0.459439	47577	240	47337	0.00504445	FALSE	NA	NA	NA	NA	NA	NA	NA	NA	NA	NA	NA	0.253713	0.338743	1.2888	0.663503	2.5034	0.453866	2026	10	2016	0.00493583	FALSE	0.209452	0.152465	1.233	0.914499	1.66244	0.169513	5959	46	5913	0.00771942	FALSE
591	Urinary tract infection	genitourinary	0.00616674	0.0187941	1.00619	0.969796	1.04394	0.74282	43606	4181	39425	0.0958813	FALSE	0.0137718	0.109513	1.01387	0.818016	1.25661	0.899926	2486	158	2328	0.0635559	FALSE	-0.0647743	0.106448	0.937279	0.760779	1.15473	0.542851	2117	101	2016	0.047709	FALSE	0.058499	0.0634489	1.06024	0.936261	1.20064	0.356536	5728	320	5408	0.0558659	NA
592	Cystitis and urethritis	genitourinary	-0.011316	0.0400842	0.988748	0.91404	1.06956	0.777709	46143	817	45326	0.0177058	FALSE	-0.439553	0.254846	0.644324	0.390999	1.06178	0.0845673	2355	27	2328	0.011465	FALSE	0.106529	0.204672	1.11241	0.744808	1.66144	0.602727	2042	26	2016	0.0127326	FALSE	0.339243	0.133694	1.40388	1.08026	1.82446	0.0111661	5904	59	5845	0.00999322	NA
592.1	Cystitis	genitourinary	0.0416201	0.0581283	1.0425	0.930241	1.1683	0.47399	46969	383	46586	0.00815431	FALSE	-0.635572	0.266152	0.529632	0.314356	0.892334	0.0169401	2353	25	2328	0.0106247	FALSE	0.330811	0.273788	1.3921	0.813984	2.3808	0.226942	2032	16	2016	0.00787402	FALSE	NA	NA	NA	NA	NA	NA	NA	NA	NA	NA	FALSE
592.11	Acute cystitis	genitourinary	-0.0378321	0.104875	0.962875	0.783968	1.18261	0.718296	47410	116	47294	0.00244674	FALSE	NA	NA	NA	NA	NA	NA	NA	NA	NA	NA	NA	0.519692	0.293528	1.68151	0.945895	2.9892	0.0766438	2030	14	2016	0.00689655	FALSE	NA	NA	NA	NA	NA	NA	NA	NA	NA	NA	NA
592.12	Chronic cystitis	genitourinary	-0.240278	0.165795	0.78641	0.568226	1.08837	0.14727	47800	46	47754	0.000962343	FALSE	NA	NA	NA	NA	NA	NA	NA	NA	NA	NA	NA	NA	NA	NA	NA	NA	NA	NA	NA	NA	NA	NA	NA	NA	NA	NA	NA	NA	NA	NA	NA	NA	FALSE
592.2	Urethritis and urethral syndrome	genitourinary	-0.0386418	0.0589636	0.962095	0.857092	1.07996	0.512242	46998	379	46619	0.00806417	FALSE	NA	NA	NA	NA	NA	NA	NA	NA	NA	NA	NA	NA	NA	NA	NA	NA	NA	NA	NA	NA	NA	NA	NA	NA	NA	NA	NA	NA	NA	NA	NA	NA	FALSE
593	Hematuria	genitourinary	0.007287	0.0183851	1.00731	0.971662	1.04427	0.691844	44905	4307	40598	0.0959136	FALSE	0.0856855	0.0956518	1.08946	0.903217	1.31411	0.370356	2546	218	2328	0.0856245	FALSE	-0.00771031	0.102932	0.992319	0.811025	1.21414	0.940289	2123	107	2016	0.0504004	FALSE	0.00130517	0.0740862	1.00131	0.865971	1.15779	0.985944	5789	202	5587	0.0348938	NA
593.1	Gross hematuria	genitourinary	0.0310577	0.0289724	1.03155	0.9746	1.09182	0.283732	46771	1597	45174	0.0341451	FALSE	NA	NA	NA	NA	NA	NA	NA	NA	NA	NA	NA	-0.243016	0.159421	0.784259	0.573796	1.07192	0.127418	2057	41	2016	0.0199319	FALSE	0.0264047	0.150727	1.02676	0.764128	1.37965	0.860936	5940	46	5894	0.00774411	NA
593.2	Microscopic hematuria	genitourinary	0.0527804	0.0239442	1.0542	1.00587	1.10485	0.027503	46102	2391	43711	0.0518633	FALSE	NA	NA	NA	NA	NA	NA	NA	NA	NA	NA	NA	NA	NA	NA	NA	NA	NA	NA	NA	NA	NA	NA	NA	NA	NA	NA	NA	NA	NA	NA	NA	NA	FALSE
594	Urinary calculus	genitourinary	-0.0403641	0.0250017	0.96044	0.91451	1.00868	0.106428	46586	2137	44449	0.0458722	FALSE	-0.254015	0.159692	0.77568	0.567218	1.06075	0.111686	2678	69	2609	0.0257655	FALSE	0.00954547	0.135405	1.00959	0.774259	1.31645	0.943799	2361	59	2302	0.0249894	FALSE	-0.0389466	0.0942637	0.961802	0.799552	1.15698	0.679485	5879	120	5759	0.0204116	FALSE
594.1	Calculus of kidney	genitourinary	-0.0468034	0.02727	0.954275	0.904609	1.00667	0.0861072	46741	1782	44959	0.038125	FALSE	-0.376471	0.218711	0.686279	0.447024	1.05359	0.0851933	2645	36	2609	0.0136106	FALSE	-0.0483209	0.142062	0.952828	0.721255	1.25875	0.733752	2355	53	2302	0.0225053	FALSE	-0.026545	0.106756	0.973804	0.789949	1.20045	0.803631	5915	93	5822	0.0157227	NA
594.2	Calculus of lower urinary tract	genitourinary	-0.0484376	0.0901307	0.952717	0.798441	1.1368	0.590981	47787	156	47631	0.00326449	FALSE	NA	NA	NA	NA	NA	NA	NA	NA	NA	NA	NA	NA	NA	NA	NA	NA	NA	NA	NA	NA	NA	NA	NA	NA	NA	NA	NA	NA	NA	NA	NA	NA	FALSE
594.3	Calculus of ureter	genitourinary	-0.0258995	0.0521626	0.974433	0.879732	1.07933	0.619531	47597	470	47127	0.00987457	FALSE	-0.245161	0.293287	0.782579	0.44043	1.39052	0.403207	2629	20	2609	0.00760746	FALSE	NA	NA	NA	NA	NA	NA	NA	NA	NA	NA	NA	NA	NA	NA	NA	NA	NA	NA	NA	NA	NA	FALSE
594.8	Renal colic	genitourinary	-0.135773	0.135258	0.873041	0.669731	1.13807	0.315473	47633	69	47564	0.00144858	FALSE	-0.22946	0.280496	0.794963	0.458758	1.37756	0.413329	2630	21	2609	0.00798479	FALSE	NA	NA	NA	NA	NA	NA	NA	NA	NA	NA	NA	NA	NA	NA	NA	NA	NA	NA	NA	NA	NA	NA
595	Hydronephrosis	genitourinary	-0.0599248	0.0502048	0.941835	0.853571	1.03923	0.232631	47464	508	46956	0.0107028	FALSE	NA	NA	NA	NA	NA	NA	NA	NA	NA	NA	NA	0.13324	0.295202	1.14252	0.640596	2.03773	0.651735	2315	13	2302	0.00561555	FALSE	-0.0317589	0.100279	0.96874	0.795882	1.17914	0.751466	5930	103	5827	0.0173693	NA
596	Other disorders of bladder	genitourinary	-0.0354898	0.0251274	0.965133	0.918752	1.01385	0.157833	46061	2164	43897	0.0469812	FALSE	-0.0150026	0.11078	0.985109	0.792842	1.224	0.892275	2630	150	2480	0.0570342	FALSE	0.0278382	0.131659	1.02823	0.794364	1.33095	0.832542	2351	63	2288	0.0267971	FALSE	0.047429	0.085455	1.04857	0.886865	1.23976	0.578883	5851	149	5702	0.0254657	NA
596.1	Bladder neck obstruction	genitourinary	0.00388392	0.055401	1.00389	0.900593	1.11904	0.94411	47345	422	46923	0.0089133	FALSE	-0.108915	0.216155	0.896807	0.587089	1.36992	0.614349	2521	41	2480	0.0162634	FALSE	-0.201747	0.360692	0.817302	0.403046	1.65733	0.575935	2298	10	2288	0.00435161	FALSE	NA	NA	NA	NA	NA	NA	NA	NA	NA	NA	FALSE
596.5	Functional disorders of bladder	genitourinary	-0.0690319	0.0315993	0.933297	0.877247	0.992928	0.0289179	46972	1322	45650	0.0281444	FALSE	NA	NA	NA	NA	NA	NA	NA	NA	NA	NA	NA	0.113571	0.155107	1.12027	0.826596	1.51828	0.464041	2333	45	2288	0.0192885	FALSE	0.15616	0.111245	1.16901	0.939994	1.45383	0.160396	5941	85	5856	0.0143074	NA
597	Other disorders of urethra and urinary tract	genitourinary	-0.0478323	0.0507531	0.953294	0.863028	1.053	0.345961	47540	506	47034	0.0106437	FALSE	-0.252859	0.163036	0.776577	0.564165	1.06896	0.120915	2548	68	2480	0.0266876	FALSE	NA	NA	NA	NA	NA	NA	NA	NA	NA	NA	NA	-0.112768	0.113282	0.893358	0.71548	1.11546	0.319511	5945	82	5863	0.0137931	NA
597.1	Urethral stricture (not specified as infectious)	genitourinary	-0.0168375	0.0538099	0.983303	0.884879	1.09268	0.754351	47647	451	47196	0.00946544	FALSE	-0.25914	0.170679	0.771715	0.552296	1.07831	0.128941	2542	62	2480	0.0243902	FALSE	NA	NA	NA	NA	NA	NA	NA	NA	NA	NA	NA	-0.0260951	0.138797	0.974242	0.742199	1.27883	0.85087	5982	53	5929	0.00885991	FALSE
597.2	Urinary complications NEC	genitourinary	0.208532	0.150526	1.23187	0.917138	1.6546	0.165942	47632	57	47575	0.00119667	FALSE	NA	NA	NA	NA	NA	NA	NA	NA	NA	NA	NA	NA	NA	NA	NA	NA	NA	NA	NA	NA	NA	NA	NA	NA	NA	NA	NA	NA	NA	NA	NA	NA	NA
598	Abnormal findings on examination of urine	genitourinary	-0.00827638	0.0475157	0.991758	0.903565	1.08856	0.861722	46359	579	45780	0.0124895	FALSE	NA	NA	NA	NA	NA	NA	NA	NA	NA	NA	NA	NA	NA	NA	NA	NA	NA	NA	NA	NA	NA	NA	NA	NA	NA	NA	NA	NA	NA	NA	NA	NA	FALSE
599	Other symptoms/disorders or the urinary system	genitourinary	0.00964507	0.0139724	1.00969	0.982416	1.03773	0.490009	42241	8821	33420	0.208826	FALSE	-0.175118	0.0981292	0.839358	0.692497	1.01736	0.0743324	2598	194	2404	0.0746728	FALSE	0.0561912	0.0629385	1.0578	0.935038	1.19668	0.371966	2064	331	1733	0.160368	FALSE	0.0142693	0.0535708	1.01437	0.913265	1.12667	0.78996	5501	437	5064	0.0794401	FALSE
599.1	Urinary obstruction	genitourinary	0.0116003	0.0722531	1.01167	0.878082	1.16558	0.872447	47463	248	47215	0.00522512	FALSE	NA	NA	NA	NA	NA	NA	NA	NA	NA	NA	NA	NA	NA	NA	NA	NA	NA	NA	NA	NA	NA	NA	0.0798774	0.180457	1.08315	0.760471	1.54276	0.658026	5963	32	5931	0.00536643	NA
599.2	Retention of urine	genitourinary	0.0437052	0.0284345	1.04467	0.988046	1.10455	0.124281	46268	1683	44585	0.036375	FALSE	-0.0306691	0.119699	0.969796	0.766991	1.22623	0.797783	2536	132	2404	0.0520505	FALSE	0.126211	0.133441	1.13452	0.873425	1.47367	0.34424	1799	66	1733	0.036687	FALSE	0.234937	0.097673	1.26483	1.04446	1.5317	0.0161575	5850	118	5732	0.0201709	NA
599.3	Dysuria	genitourinary	0.0226754	0.0357808	1.02293	0.953653	1.09725	0.526257	45380	1031	44349	0.0227193	FALSE	0.104644	0.295798	1.11032	0.621811	1.9826	0.723511	2425	21	2404	0.00865979	FALSE	0.0518762	0.128579	1.05325	0.818616	1.35512	0.686613	1798	65	1733	0.0361513	FALSE	0.226541	0.109432	1.25425	1.01213	1.5543	0.0384376	5764	90	5674	0.0156142	FALSE
599.4	Urinary incontinence	genitourinary	-0.031058	0.0238478	0.969419	0.92515	1.01581	0.192799	45964	2434	43530	0.0529545	FALSE	-0.494068	0.179025	0.61014	0.429576	0.8666	0.00578431	2460	56	2404	0.0227642	FALSE	-0.0621082	0.138162	0.939781	0.716838	1.23206	0.653047	1795	62	1733	0.0345404	FALSE	-0.0697669	0.100231	0.932611	0.76627	1.13506	0.486393	5870	105	5765	0.0178876	NA
599.5	Frequency of urination and polyuria	genitourinary	-0.0014945	0.0195248	0.998507	0.961017	1.03746	0.938987	44179	3797	40382	0.0859458	FALSE	-0.214527	0.16185	0.806923	0.587575	1.10816	0.185015	2472	68	2404	0.0275081	FALSE	0.252013	0.0824687	1.28661	1.09458	1.51233	0.00224415	1921	188	1733	0.0978657	FALSE	0.00717519	0.0922843	1.0072	0.840547	1.2069	0.938026	5796	132	5664	0.0227743	FALSE
599.6	Oliguria and anuria	genitourinary	0.224735	0.221164	1.25199	0.811601	1.93134	0.309559	47835	27	47808	0.00056444	FALSE	NA	NA	NA	NA	NA	NA	NA	NA	NA	NA	NA	NA	NA	NA	NA	NA	NA	NA	NA	NA	NA	NA	NA	NA	NA	NA	NA	NA	NA	NA	NA	NA	NA
599.7	Urethral discharge	genitourinary	-0.00145879	0.107916	0.998542	0.808177	1.23375	0.989215	47500	116	47384	0.00244211	FALSE	NA	NA	NA	NA	NA	NA	NA	NA	NA	NA	NA	NA	NA	NA	NA	NA	NA	NA	NA	NA	NA	NA	NA	NA	NA	NA	NA	NA	NA	NA	NA	NA	FALSE
599.8	Other symptoms involving urinary system	genitourinary	0.00487366	0.0405333	1.00489	0.928141	1.08798	0.904294	46234	802	45432	0.0173465	FALSE	NA	NA	NA	NA	NA	NA	NA	NA	NA	NA	NA	-0.206689	0.172594	0.813272	0.579857	1.14065	0.231094	1772	39	1733	0.022009	FALSE	NA	NA	NA	NA	NA	NA	NA	NA	NA	NA	FALSE
599.9	Other abnormality of urination	genitourinary	0.0441433	0.0281589	1.04513	0.989013	1.10444	0.116962	45612	1698	43914	0.037227	FALSE	NA	NA	NA	NA	NA	NA	NA	NA	NA	NA	NA	0.00761155	0.159304	1.00764	0.737401	1.37692	0.961892	1779	46	1733	0.0258572	FALSE	0.100545	0.152955	1.10577	0.819348	1.49233	0.510954	5908	47	5861	0.00795531	NA
600	Hyperplasia of prostate	genitourinary	-0.00856215	0.0132666	0.991474	0.966026	1.01759	0.518674	43836	11765	32071	0.268387	FALSE	-0.0136802	0.0859759	0.986413	0.83344	1.16746	0.873577	2411	294	2117	0.121941	FALSE	-0.0223231	0.0701504	0.977924	0.852299	1.12207	0.75032	2105	301	1804	0.142993	FALSE	0.0474701	0.0728967	1.04861	0.909002	1.20967	0.514919	5839	246	5593	0.0421305	NA
601	Inflammatory diseases of prostate	genitourinary	0.0240826	0.0216311	1.02437	0.981852	1.06874	0.265564	44991	2972	42019	0.0660577	FALSE	0.253712	0.193189	1.2888	0.88255	1.88205	0.189089	2167	50	2117	0.0230734	FALSE	0.00528543	0.154146	1.0053	0.743162	1.3599	0.972647	1850	46	1804	0.0248649	FALSE	-0.0251602	0.11436	0.975154	0.779342	1.22016	0.825864	5870	81	5789	0.013799	NA
601.1	Prostatitis	genitourinary	0.0426792	0.0300407	1.0436	0.98393	1.1069	0.1554	46330	1486	44844	0.0320742	FALSE	0.131119	0.207233	1.1401	0.759528	1.71137	0.526921	2160	43	2117	0.0199074	FALSE	-0.345766	0.226754	0.707678	0.453752	1.1037	0.127297	1825	21	1804	0.0115068	FALSE	NA	NA	NA	NA	NA	NA	NA	NA	NA	NA	NA
601.11	Acute prostatitis	genitourinary	-0.0529463	0.0725405	0.948431	0.822731	1.09334	0.46546	47167	242	46925	0.00513071	FALSE	NA	NA	NA	NA	NA	NA	NA	NA	NA	NA	NA	NA	NA	NA	NA	NA	NA	NA	NA	NA	NA	NA	NA	NA	NA	NA	NA	NA	NA	NA	NA	NA	FALSE
601.12	Chronic prostatitis	genitourinary	0.0454744	0.0458447	1.04652	0.956589	1.14491	0.321235	47120	620	46500	0.0131579	FALSE	0.331088	0.266735	1.39248	0.825545	2.34876	0.214508	2143	26	2117	0.0121325	FALSE	NA	NA	NA	NA	NA	NA	NA	NA	NA	NA	NA	NA	NA	NA	NA	NA	NA	NA	NA	NA	NA	NA
601.3	Orchitis and epididymitis	genitourinary	0.0400293	0.0353739	1.04084	0.971122	1.11557	0.2578	46716	1058	45658	0.0226475	FALSE	NA	NA	NA	NA	NA	NA	NA	NA	NA	NA	NA	0.635336	0.265306	1.88766	1.12225	3.17509	0.0166325	1821	17	1804	0.00933553	FALSE	NA	NA	NA	NA	NA	NA	NA	NA	NA	NA	FALSE
601.4	Balanoposthitis	genitourinary	0.0280218	0.0680405	1.02842	0.900021	1.17513	0.680456	47396	281	47115	0.00592877	FALSE	NA	NA	NA	NA	NA	NA	NA	NA	NA	NA	NA	NA	NA	NA	NA	NA	NA	NA	NA	NA	NA	NA	NA	NA	NA	NA	NA	NA	NA	NA	NA	NA	NA
601.8	Other inflammatory disorders of male genital organs	genitourinary	-0.0397499	0.0924705	0.96103	0.801723	1.15199	0.667293	47597	152	47445	0.00319348	FALSE	NA	NA	NA	NA	NA	NA	NA	NA	NA	NA	NA	NA	NA	NA	NA	NA	NA	NA	NA	NA	NA	NA	NA	NA	NA	NA	NA	NA	NA	NA	NA	NA	NA
602	Other disorders of prostate	genitourinary	-0.00697835	0.0389207	0.993046	0.920109	1.07176	0.857705	46666	866	45800	0.0185574	FALSE	-0.241828	0.234487	0.785191	0.49588	1.2433	0.302397	2149	32	2117	0.0148906	FALSE	-0.144705	0.31813	0.865278	0.463829	1.61419	0.649211	1814	10	1804	0.00551268	FALSE	NA	NA	NA	NA	NA	NA	NA	NA	NA	NA	NA
602.3	Dysplasia of prostate	genitourinary	0.135924	0.0868188	1.14559	0.966338	1.3581	0.117442	47602	172	47430	0.00361329	FALSE	NA	NA	NA	NA	NA	NA	NA	NA	NA	NA	NA	NA	NA	NA	NA	NA	NA	NA	NA	NA	NA	NA	NA	NA	NA	NA	NA	NA	NA	NA	NA	NA	FALSE
603	Other disorders of testis	genitourinary	0.049278	0.0374085	1.05051	0.976244	1.13043	0.18774	47051	937	46114	0.0199146	FALSE	-0.143439	0.191573	0.866373	0.595162	1.26117	0.454011	2304	51	2253	0.0221354	FALSE	-0.205981	0.265929	0.813848	0.483259	1.37059	0.438592	1497	16	1481	0.010688	FALSE	-0.0771407	0.166074	0.92576	0.668549	1.28193	0.642292	5946	37	5909	0.00622267	NA
603.1	Hydrocele	genitourinary	0.00757802	0.043102	1.00761	0.925981	1.09643	0.860439	47224	699	46525	0.0148018	FALSE	-0.108625	0.20002	0.897067	0.606128	1.32765	0.58708	2300	47	2253	0.0204348	FALSE	-0.306176	0.281914	0.736257	0.423701	1.27938	0.277451	1495	14	1481	0.00936455	FALSE	-0.0658589	0.181674	0.936263	0.655773	1.33673	0.71697	5961	31	5930	0.00520047	FALSE
603.2	Spermatocele	genitourinary	0.11127	0.0805438	1.1177	0.954473	1.30883	0.167131	47612	200	47412	0.00420062	FALSE	NA	NA	NA	NA	NA	NA	NA	NA	NA	NA	NA	NA	NA	NA	NA	NA	NA	NA	NA	NA	NA	NA	NA	NA	NA	NA	NA	NA	NA	NA	NA	NA	FALSE
604	Disorders of penis	genitourinary	0.0114374	0.0345726	1.0115	0.945232	1.08242	0.740779	46736	1119	45617	0.023943	FALSE	0.107966	0.275816	1.11401	0.648798	1.9128	0.69547	2279	26	2253	0.0114085	FALSE	-0.168407	0.173185	0.84501	0.601789	1.18653	0.330845	1520	39	1481	0.0256579	FALSE	-0.104054	0.0884515	0.901177	0.757737	1.07177	0.239436	5870	133	5737	0.0226576	FALSE
604.1	Redundant prepuce and phimosis/BXO	genitourinary	-0.021311	0.048068	0.978914	0.890899	1.07563	0.657512	47561	575	46986	0.0120897	FALSE	NA	NA	NA	NA	NA	NA	NA	NA	NA	NA	NA	-0.306738	0.339455	0.735843	0.378299	1.43131	0.366197	1491	10	1481	0.00670691	FALSE	-0.102111	0.100804	0.90293	0.74105	1.10017	0.311077	5929	102	5827	0.0172036	NA
604.3	Peyronie's disease	genitourinary	0.0556454	0.0890287	1.05722	0.88794	1.25878	0.531953	47809	164	47645	0.00343032	FALSE	NA	NA	NA	NA	NA	NA	NA	NA	NA	NA	NA	-0.368744	0.333266	0.691603	0.359894	1.32904	0.26853	1493	12	1481	0.00803751	FALSE	NA	NA	NA	NA	NA	NA	NA	NA	NA	NA	FALSE
605	Erectile dysfunction [ED]	genitourinary	-0.00011955	0.011265	0.99988	0.978046	1.0222	0.991533	43217	19668	23549	0.455099	FALSE	NA	NA	NA	NA	NA	NA	NA	NA	NA	NA	NA	0.0293383	0.0600789	1.02977	0.91538	1.15846	0.625316	1876	395	1481	0.210554	FALSE	0.025429	0.0618711	1.02576	0.908611	1.158	0.681072	5807	313	5494	0.0539005	NA
608	Other disorders of male genital organs	genitourinary	0.0259664	0.0282263	1.02631	0.97107	1.08469	0.357606	45682	1685	43997	0.0368854	FALSE	-0.00219192	0.182183	0.99781	0.698185	1.42602	0.990401	2308	55	2253	0.0238302	FALSE	0.506868	0.183581	1.66008	1.15841	2.37901	0.00576224	1516	35	1481	0.0230871	FALSE	-0.112418	0.109777	0.89367	0.720665	1.10821	0.305808	5795	89	5706	0.0153581	NA
609	Male infertility and abnormal spermatozoa	genitourinary	-0.000258414	0.0634434	0.999742	0.882843	1.13212	0.99675	47489	330	47159	0.00694898	FALSE	NA	NA	NA	NA	NA	NA	NA	NA	NA	NA	NA	-0.22367	0.30499	0.799579	0.439793	1.4537	0.463333	1493	12	1481	0.00803751	FALSE	NA	NA	NA	NA	NA	NA	NA	NA	NA	NA	FALSE
609.1	Infertility, male	genitourinary	-0.0126544	0.0927164	0.987425	0.823346	1.1842	0.891438	47736	157	47579	0.00328892	FALSE	NA	NA	NA	NA	NA	NA	NA	NA	NA	NA	NA	NA	NA	NA	NA	NA	NA	NA	NA	NA	NA	NA	NA	NA	NA	NA	NA	NA	NA	NA	NA	NA	NA
609.2	Abnormal spermatozoa	genitourinary	0.0119829	0.0876386	1.01206	0.852324	1.20172	0.891243	47691	170	47521	0.00356461	FALSE	NA	NA	NA	NA	NA	NA	NA	NA	NA	NA	NA	NA	NA	NA	NA	NA	NA	NA	NA	NA	NA	NA	NA	NA	NA	NA	NA	NA	NA	NA	NA	NA	NA
610	Benign mammary dysplasias	genitourinary	0.0385178	0.195569	1.03927	0.708365	1.52475	0.843864	47863	34	47829	0.000710361	FALSE	NA	NA	NA	NA	NA	NA	NA	NA	NA	NA	NA	NA	NA	NA	NA	NA	NA	NA	NA	NA	NA	NA	NA	NA	NA	NA	NA	NA	NA	NA	NA	NA	FALSE
610.4	Benign neoplasm of breast	genitourinary	0.0321816	0.232287	1.03271	0.655013	1.62818	0.889812	47903	24	47879	0.000501012	FALSE	NA	NA	NA	NA	NA	NA	NA	NA	NA	NA	NA	NA	NA	NA	NA	NA	NA	NA	NA	NA	NA	NA	NA	NA	NA	NA	NA	NA	NA	NA	NA	NA	NA
611	Abnormal findings on mammogram or breast exam	genitourinary	-0.0557701	0.0557527	0.945757	0.847855	1.05496	0.317159	47474	417	47057	0.00878376	FALSE	NA	NA	NA	NA	NA	NA	NA	NA	NA	NA	NA	NA	NA	NA	NA	NA	NA	NA	NA	NA	NA	NA	NA	NA	NA	NA	NA	NA	NA	NA	NA	NA	NA
611.1	Abnormal mammogram	genitourinary	0.0178956	0.24735	1.01806	0.626936	1.65318	0.942324	47842	22	47820	0.000459847	FALSE	NA	NA	NA	NA	NA	NA	NA	NA	NA	NA	NA	NA	NA	NA	NA	NA	NA	NA	NA	NA	NA	NA	NA	NA	NA	NA	NA	NA	NA	NA	NA	NA	FALSE
611.3	Lump or mass in breast	genitourinary	-0.0679835	0.058235	0.934276	0.833498	1.04724	0.243049	47511	381	47130	0.0080192	FALSE	NA	NA	NA	NA	NA	NA	NA	NA	NA	NA	NA	NA	NA	NA	NA	NA	NA	NA	NA	NA	NA	NA	NA	NA	NA	NA	NA	NA	NA	NA	NA	NA	FALSE
612	Breast conditions, congenital or relating to hormones	genitourinary	-0.0720062	0.0459034	0.930525	0.850461	1.01813	0.11673	47383	623	46760	0.0131482	FALSE	NA	NA	NA	NA	NA	NA	NA	NA	NA	NA	NA	-0.0531584	0.20089	0.94823	0.639606	1.40577	0.791307	2383	25	2358	0.010491	FALSE	NA	NA	NA	NA	NA	NA	NA	NA	NA	NA	FALSE
612.2	Hypertrophy of breast (Gynecomastia)	genitourinary	-0.0724209	0.0462667	0.930139	0.849503	1.01843	0.117514	47390	613	46777	0.0129352	FALSE	NA	NA	NA	NA	NA	NA	NA	NA	NA	NA	NA	-0.0531584	0.20089	0.94823	0.639606	1.40577	0.791307	2383	25	2358	0.010491	FALSE	NA	NA	NA	NA	NA	NA	NA	NA	NA	NA	FALSE
613	Other nonmalignant breast conditions	genitourinary	-0.0588996	0.0676489	0.942801	0.825727	1.07648	0.383936	47422	283	47139	0.00596769	FALSE	NA	NA	NA	NA	NA	NA	NA	NA	NA	NA	NA	NA	NA	NA	NA	NA	NA	NA	NA	NA	NA	NA	NA	NA	NA	NA	NA	NA	NA	NA	NA	NA	NA
613.1	Inflammatory disease of breast	genitourinary	-0.451832	0.208667	0.636461	0.422815	0.95806	0.0303628	47889	30	47859	0.000626449	FALSE	NA	NA	NA	NA	NA	NA	NA	NA	NA	NA	NA	NA	NA	NA	NA	NA	NA	NA	NA	NA	NA	NA	NA	NA	NA	NA	NA	NA	NA	NA	NA	NA	NA
613.5	Mastodynia	genitourinary	-0.159915	0.117254	0.852217	0.677238	1.0724	0.17262	47667	93	47574	0.00195104	FALSE	NA	NA	NA	NA	NA	NA	NA	NA	NA	NA	NA	NA	NA	NA	NA	NA	NA	NA	NA	NA	NA	NA	NA	NA	NA	NA	NA	NA	NA	NA	NA	NA	NA
613.7	Other signs and symptoms in breast	genitourinary	0.110107	0.213353	1.1164	0.734867	1.69601	0.605801	47818	28	47790	0.000585554	FALSE	NA	NA	NA	NA	NA	NA	NA	NA	NA	NA	NA	NA	NA	NA	NA	NA	NA	NA	NA	NA	NA	NA	NA	NA	NA	NA	NA	NA	NA	NA	NA	NA	NA
613.8	Other specified disorders of breast	genitourinary	-0.0590964	0.191692	0.942616	0.647386	1.37248	0.757863	47853	36	47817	0.000752304	FALSE	NA	NA	NA	NA	NA	NA	NA	NA	NA	NA	NA	NA	NA	NA	NA	NA	NA	NA	NA	NA	NA	NA	NA	NA	NA	NA	NA	NA	NA	NA	NA	NA	FALSE
613.9	Breast disorder NOS	genitourinary	-0.0378066	0.162511	0.962899	0.700243	1.32408	0.816041	47808	49	47759	0.00102493	FALSE	NA	NA	NA	NA	NA	NA	NA	NA	NA	NA	NA	NA	NA	NA	NA	NA	NA	NA	NA	NA	NA	NA	NA	NA	NA	NA	NA	NA	NA	NA	NA	NA	NA
637	Short gestation; low birth weight; and fetal growth retardation	pregnancy complications	NA	NA	NA	NA	NA	NA	NA	NA	NA	#VALUE!	NA	NA	NA	NA	NA	NA	NA	NA	NA	NA	NA	NA	NA	NA	NA	NA	NA	NA	NA	NA	NA	NA	NA	0.0184207	0.11719	1.01859	0.809554	1.2816	0.875098	5953	82	5871	0.0137746	NA
656	Other perinatal conditions of fetus or newborn	pregnancy complications	-0.0389893	0.164082	0.961761	0.697265	1.32659	0.812175	47810	48	47762	0.00100397	FALSE	NA	NA	NA	NA	NA	NA	NA	NA	NA	NA	NA	NA	NA	NA	NA	NA	NA	NA	NA	NA	NA	NA	-0.0451882	0.0965467	0.955818	0.79103	1.15493	0.639752	5875	147	5728	0.0250213	FALSE
656.2	Respiratory conditions of fetus and newborn	pregnancy complications	NA	NA	NA	NA	NA	NA	NA	NA	NA	#VALUE!	NA	NA	NA	NA	NA	NA	NA	NA	NA	NA	NA	NA	NA	NA	NA	NA	NA	NA	NA	NA	NA	NA	NA	-0.0533414	0.130488	0.948056	0.734109	1.22436	0.682698	5956	71	5885	0.0119208	FALSE
656.26	Transitory tachypnea or apnea of newborn	pregnancy complications	NA	NA	NA	NA	NA	NA	NA	NA	NA	#VALUE!	NA	NA	NA	NA	NA	NA	NA	NA	NA	NA	NA	NA	NA	NA	NA	NA	NA	NA	NA	NA	NA	NA	NA	-0.139475	0.177034	0.869815	0.614798	1.23061	0.430788	5987	38	5949	0.00634709	FALSE
656.3	Endocrine and metabolic disturbances of fetus and newborn	pregnancy complications	-0.149177	0.257296	0.861417	0.520234	1.42636	0.562059	47925	20	47905	0.000417319	FALSE	NA	NA	NA	NA	NA	NA	NA	NA	NA	NA	NA	NA	NA	NA	NA	NA	NA	NA	NA	NA	NA	NA	0.0289857	0.126713	1.02941	0.803023	1.31962	0.819063	5934	76	5858	0.0128075	NA
656.8	Perinatal jaundice	pregnancy complications	NA	NA	NA	NA	NA	NA	NA	NA	NA	#VALUE!	NA	NA	NA	NA	NA	NA	NA	NA	NA	NA	NA	NA	NA	NA	NA	NA	NA	NA	NA	NA	NA	NA	NA	-0.107797	0.144552	0.89781	0.6763	1.19187	0.455832	5919	51	5868	0.00861632	NA
681	Superficial cellulitis and abscess	dermatologic	0.0375123	0.0148573	1.03822	1.00843	1.0689	0.011575	42792	7003	35789	0.163652	FALSE	NA	NA	NA	NA	NA	NA	NA	NA	NA	NA	NA	0.0735706	0.0943468	1.07634	0.894626	1.29497	0.435515	2112	122	1990	0.0577652	FALSE	0.00538805	0.0542986	1.0054	0.903899	1.1183	0.920956	5646	400	5246	0.0708466	NA
681.1	Cellulitis and abscess of fingers/toes	dermatologic	0.0403269	0.0372457	1.04115	0.967853	1.12	0.27893	46203	948	45255	0.0205181	FALSE	NA	NA	NA	NA	NA	NA	NA	NA	NA	NA	NA	NA	NA	NA	NA	NA	NA	NA	NA	NA	NA	NA	-0.0901614	0.138417	0.913784	0.696659	1.19858	0.514804	5919	54	5865	0.00912316	NA
681.2	Cellulitis and abscess of face/neck	dermatologic	0.102841	0.0517755	1.10831	1.00136	1.22669	0.047002	47006	492	46514	0.0104667	FALSE	NA	NA	NA	NA	NA	NA	NA	NA	NA	NA	NA	0.436162	0.300256	1.54676	0.858696	2.78616	0.146326	2003	13	1990	0.00649026	FALSE	0.164327	0.142494	1.1786	0.891401	1.55833	0.24882	5930	49	5881	0.00826307	NA
681.3	Cellulitis and abscess of arm/hand	dermatologic	0.0514604	0.0493848	1.05281	0.955678	1.15981	0.297398	46928	538	46390	0.0114644	FALSE	NA	NA	NA	NA	NA	NA	NA	NA	NA	NA	NA	NA	NA	NA	NA	NA	NA	NA	NA	NA	NA	NA	-0.17225	0.146647	0.841769	0.631487	1.12207	0.240158	5939	48	5891	0.00808217	NA
681.5	Cellulitis and abscess of leg, except foot	dermatologic	0.0351434	0.0329089	1.03577	0.971069	1.10478	0.285566	46529	1211	45318	0.0260268	FALSE	NA	NA	NA	NA	NA	NA	NA	NA	NA	NA	NA	0.125825	0.148268	1.13408	0.84808	1.51654	0.396086	2039	49	1990	0.0240314	FALSE	0.0708581	0.104616	1.07343	0.874424	1.31772	0.498205	5878	97	5781	0.0165022	FALSE
681.6	Cellulitis and abscess of foot, toe	dermatologic	0.136092	0.0638185	1.14579	1.01107	1.29846	0.0329667	47518	315	47203	0.00662907	FALSE	NA	NA	NA	NA	NA	NA	NA	NA	NA	NA	NA	NA	NA	NA	NA	NA	NA	NA	NA	NA	NA	NA	-0.0431003	0.149145	0.957815	0.715035	1.28303	0.772594	5974	47	5927	0.00786743	NA
681.7	Cellulitis and abscess of trunk	dermatologic	0.097649	0.0385635	1.10258	1.02231	1.18914	0.0113361	46694	889	45805	0.0190388	FALSE	NA	NA	NA	NA	NA	NA	NA	NA	NA	NA	NA	0.0466306	0.202307	1.04773	0.704765	1.55761	0.817707	2016	26	1990	0.0128968	FALSE	-0.0308954	0.11071	0.969577	0.780448	1.20454	0.780194	5893	85	5808	0.0144239	FALSE
686	Other local infections of skin and subcutaneous tissue	dermatologic	0.0691165	0.0534322	1.07156	0.965016	1.18987	0.195826	46408	454	45954	0.0097828	FALSE	0.294832	0.259921	1.3429	0.806853	2.23508	0.256663	2665	26	2639	0.0097561	FALSE	0.222769	0.179587	1.24953	0.878778	1.7767	0.21481	2024	34	1990	0.0167984	FALSE	0.140665	0.107669	1.15104	0.932051	1.42148	0.1914	5798	92	5706	0.0158675	FALSE
686.1	Carbuncle and furuncle	dermatologic	0.0349053	0.0419064	1.03552	0.953867	1.12417	0.404882	46199	752	45447	0.0162774	FALSE	NA	NA	NA	NA	NA	NA	NA	NA	NA	NA	NA	0.124744	0.31191	1.13286	0.614713	2.08775	0.689204	2002	12	1990	0.00599401	FALSE	NA	NA	NA	NA	NA	NA	NA	NA	NA	NA	FALSE
686.2	Impetigo	dermatologic	0.0799825	0.159624	1.08327	0.792248	1.48119	0.616324	47714	49	47665	0.00102695	FALSE	NA	NA	NA	NA	NA	NA	NA	NA	NA	NA	NA	NA	NA	NA	NA	NA	NA	NA	NA	NA	NA	NA	NA	NA	NA	NA	NA	NA	NA	NA	NA	NA	NA
686.3	Pilonidal cyst	dermatologic	0.0407612	0.0975323	1.0416	0.860362	1.26102	0.676002	47821	135	47686	0.00282303	FALSE	NA	NA	NA	NA	NA	NA	NA	NA	NA	NA	NA	NA	NA	NA	NA	NA	NA	NA	NA	NA	NA	NA	NA	NA	NA	NA	NA	NA	NA	NA	NA	NA	FALSE
686.4	Pyogenic granuloma	dermatologic	0.204109	0.119627	1.22643	0.970095	1.5505	0.0879698	47769	92	47677	0.00192594	FALSE	NA	NA	NA	NA	NA	NA	NA	NA	NA	NA	NA	NA	NA	NA	NA	NA	NA	NA	NA	NA	NA	NA	NA	NA	NA	NA	NA	NA	NA	NA	NA	NA	NA
686.5	Pyoderma	dermatologic	0.157391	0.245501	1.17045	0.723402	1.89378	0.521455	47877	22	47855	0.000459511	FALSE	NA	NA	NA	NA	NA	NA	NA	NA	NA	NA	NA	NA	NA	NA	NA	NA	NA	NA	NA	NA	NA	NA	NA	NA	NA	NA	NA	NA	NA	NA	NA	NA	NA
687	Symptoms affecting skin	dermatologic	-0.0326097	0.0306682	0.967916	0.911449	1.02788	0.287642	44227	1423	42804	0.0321749	FALSE	NA	NA	NA	NA	NA	NA	NA	NA	NA	NA	NA	-0.211702	0.251457	0.809206	0.494327	1.32466	0.399845	1877	17	1860	0.00905701	FALSE	NA	NA	NA	NA	NA	NA	NA	NA	NA	NA	FALSE
687.1	Rash and other nonspecific skin eruption	dermatologic	0.0325211	0.0187978	1.03306	0.995687	1.07183	0.0836219	41692	4030	37662	0.0966612	FALSE	NA	NA	NA	NA	NA	NA	NA	NA	NA	NA	NA	-0.190696	0.0915479	0.826384	0.690645	0.988801	0.0372494	1995	135	1860	0.0676692	FALSE	0.105184	0.0730597	1.11091	0.9627	1.28195	0.149954	5652	202	5450	0.0357396	FALSE
687.3	Changes in skin texture	dermatologic	-0.162814	0.177555	0.84975	0.600002	1.20345	0.359157	47716	40	47676	0.000838293	FALSE	NA	NA	NA	NA	NA	NA	NA	NA	NA	NA	NA	NA	NA	NA	NA	NA	NA	NA	NA	NA	NA	NA	NA	NA	NA	NA	NA	NA	NA	NA	NA	NA	NA
687.4	Disturbance of skin sensation	dermatologic	-0.0097156	0.0182818	0.990331	0.955474	1.02646	0.595117	42027	4351	37676	0.103529	FALSE	0.300826	0.247064	1.35097	0.832418	2.19256	0.223376	2653	29	2624	0.010931	FALSE	0.0565534	0.118379	1.05818	0.839064	1.33453	0.63284	1943	83	1860	0.0427174	FALSE	0.0625777	0.0905277	1.06458	0.891494	1.27126	0.489405	5781	132	5649	0.0228334	FALSE
689	Disorder of skin and subcutaneous tissue NOS	dermatologic	0.0439686	0.0274804	1.04495	0.990156	1.10278	0.109598	43795	1774	42021	0.0405069	FALSE	0.161583	0.187423	1.17537	0.814023	1.69712	0.388616	2683	51	2632	0.0190086	FALSE	-0.363674	0.152843	0.695118	0.515176	0.937911	0.0173414	2287	47	2240	0.0205509	FALSE	-0.0419496	0.160425	0.958918	0.700205	1.31322	0.793714	5875	42	5833	0.00714894	NA
690	Erythematosquamous dermatosis	dermatologic	-0.0212268	0.0311136	0.978997	0.921079	1.04056	0.49509	46632	1357	45275	0.0291002	FALSE	NA	NA	NA	NA	NA	NA	NA	NA	NA	NA	NA	0.177939	0.192175	1.19475	0.819776	1.74125	0.354487	2117	30	2087	0.014171	FALSE	0.0129614	0.176245	1.01305	0.717144	1.43104	0.941375	5932	32	5900	0.00539447	NA
690.1	Seborrheic dermatitis	dermatologic	-0.0222031	0.0312409	0.978042	0.919951	1.0398	0.477266	46677	1345	45332	0.028815	FALSE	NA	NA	NA	NA	NA	NA	NA	NA	NA	NA	NA	0.177939	0.192175	1.19475	0.819776	1.74125	0.354487	2117	30	2087	0.014171	FALSE	0.0218093	0.178904	1.02205	0.719756	1.4513	0.902974	5936	31	5905	0.00522237	NA
691	Congenital anomalies of skin	dermatologic	0.122455	0.0595684	1.13027	1.00572	1.27024	0.0398107	47370	374	46996	0.00789529	FALSE	NA	NA	NA	NA	NA	NA	NA	NA	NA	NA	NA	NA	NA	NA	NA	NA	NA	NA	NA	NA	NA	NA	NA	NA	NA	NA	NA	NA	NA	NA	NA	NA	FALSE
691.1	Ichthyosis congenita	dermatologic	0.0878383	0.166708	1.09181	0.787486	1.51374	0.598264	47875	46	47829	0.000960836	FALSE	NA	NA	NA	NA	NA	NA	NA	NA	NA	NA	NA	NA	NA	NA	NA	NA	NA	NA	NA	NA	NA	NA	NA	NA	NA	NA	NA	NA	NA	NA	NA	NA	NA
694	Dyschromia and Vitiligo	dermatologic	0.0424767	0.0344954	1.04339	0.975179	1.11638	0.218184	45992	1101	44891	0.0239389	FALSE	NA	NA	NA	NA	NA	NA	NA	NA	NA	NA	NA	-0.0164148	0.155229	0.983719	0.725668	1.33353	0.915784	2131	44	2087	0.0206476	FALSE	NA	NA	NA	NA	NA	NA	NA	NA	NA	NA	FALSE
694.1	Vitiligo	dermatologic	0.0134098	0.0762813	1.0135	0.872754	1.17694	0.860456	47810	223	47587	0.0046643	FALSE	NA	NA	NA	NA	NA	NA	NA	NA	NA	NA	NA	NA	NA	NA	NA	NA	NA	NA	NA	NA	NA	NA	NA	NA	NA	NA	NA	NA	NA	NA	NA	NA	NA
694.2	Other dyschromia	dermatologic	0.0555104	0.0387888	1.05708	0.979693	1.14058	0.152404	46060	866	45194	0.0188016	FALSE	NA	NA	NA	NA	NA	NA	NA	NA	NA	NA	NA	0.0405989	0.168549	1.04143	0.748446	1.44912	0.809653	2125	38	2087	0.0178824	FALSE	NA	NA	NA	NA	NA	NA	NA	NA	NA	NA	NA
695	Erythematous conditions	dermatologic	0.0148859	0.025691	1.015	0.965153	1.06742	0.562305	45916	2039	43877	0.0444072	FALSE	NA	NA	NA	NA	NA	NA	NA	NA	NA	NA	NA	-0.359309	0.148816	0.698159	0.52153	0.934607	0.0157592	2136	49	2087	0.0229401	FALSE	-0.228891	0.146092	0.795415	0.597363	1.05913	0.117171	5916	48	5868	0.00811359	NA
695.1	Toxic erythema	dermatologic	0.456174	0.188889	1.57802	1.08975	2.28507	0.0157338	47912	36	47876	0.000751378	FALSE	NA	NA	NA	NA	NA	NA	NA	NA	NA	NA	NA	NA	NA	NA	NA	NA	NA	NA	NA	NA	NA	NA	NA	NA	NA	NA	NA	NA	NA	NA	NA	NA	NA
695.2	Bullous dermatoses	dermatologic	0.24893	0.140582	1.28265	0.973739	1.68957	0.0766098	47836	66	47770	0.00137971	FALSE	NA	NA	NA	NA	NA	NA	NA	NA	NA	NA	NA	NA	NA	NA	NA	NA	NA	NA	NA	NA	NA	NA	NA	NA	NA	NA	NA	NA	NA	NA	NA	NA	NA
695.22	Pemphigus and pemphigoid	dermatologic	0.193702	0.213744	1.21373	0.798327	1.8453	0.364814	47928	29	47899	0.000605074	FALSE	NA	NA	NA	NA	NA	NA	NA	NA	NA	NA	NA	NA	NA	NA	NA	NA	NA	NA	NA	NA	NA	NA	NA	NA	NA	NA	NA	NA	NA	NA	NA	NA	NA
695.3	Rosacea	dermatologic	0.00511464	0.107279	1.00513	0.814523	1.24033	0.961974	47825	107	47718	0.00223732	FALSE	NA	NA	NA	NA	NA	NA	NA	NA	NA	NA	NA	NA	NA	NA	NA	NA	NA	NA	NA	NA	NA	NA	NA	NA	NA	NA	NA	NA	NA	NA	NA	NA	FALSE
695.4	Lupus (localized and systemic)	dermatologic	-0.0427362	0.0774539	0.958164	0.823208	1.11524	0.58111	47902	218	47684	0.00455096	FALSE	NA	NA	NA	NA	NA	NA	NA	NA	NA	NA	NA	NA	NA	NA	NA	NA	NA	NA	NA	NA	NA	NA	NA	NA	NA	NA	NA	NA	NA	NA	NA	NA	NA
695.41	Cutaneous lupus erythematosus	dermatologic	-0.0479806	0.0906985	0.953152	0.797918	1.13859	0.596797	47910	158	47752	0.00329785	FALSE	NA	NA	NA	NA	NA	NA	NA	NA	NA	NA	NA	NA	NA	NA	NA	NA	NA	NA	NA	NA	NA	NA	NA	NA	NA	NA	NA	NA	NA	NA	NA	NA	NA
695.42	Systemic lupus erythematosus	dermatologic	-0.0252831	0.103728	0.975034	0.795655	1.19485	0.807429	47897	123	47774	0.00256801	FALSE	NA	NA	NA	NA	NA	NA	NA	NA	NA	NA	NA	NA	NA	NA	NA	NA	NA	NA	NA	NA	NA	NA	NA	NA	NA	NA	NA	NA	NA	NA	NA	NA	NA
695.7	Prurigo and Lichen	dermatologic	0.0232394	0.0316599	1.02351	0.96193	1.08904	0.462929	46703	1317	45386	0.0281995	FALSE	NA	NA	NA	NA	NA	NA	NA	NA	NA	NA	NA	-0.493461	0.195603	0.61051	0.416095	0.895763	0.0116433	2115	28	2087	0.0132388	FALSE	NA	NA	NA	NA	NA	NA	NA	NA	NA	NA	NA
695.8	Other specified erythematous conditions	dermatologic	-0.127354	0.0683888	0.880422	0.769976	1.00671	0.0625746	47301	274	47027	0.00579269	FALSE	NA	NA	NA	NA	NA	NA	NA	NA	NA	NA	NA	-0.312529	0.343548	0.731594	0.37311	1.43451	0.362975	2097	10	2087	0.00476872	FALSE	NA	NA	NA	NA	NA	NA	NA	NA	NA	NA	FALSE
695.9	Unspecified erythematous condition	dermatologic	0.0594947	0.198736	1.0613	0.718904	1.56677	0.764661	47737	32	47705	0.00067034	FALSE	NA	NA	NA	NA	NA	NA	NA	NA	NA	NA	NA	NA	NA	NA	NA	NA	NA	NA	NA	NA	NA	NA	NA	NA	NA	NA	NA	NA	NA	NA	NA	NA	NA
696	Psoriasis and related disorders	dermatologic	0.0369544	0.0421396	1.03765	0.955387	1.12699	0.380513	47461	724	46737	0.0152546	FALSE	NA	NA	NA	NA	NA	NA	NA	NA	NA	NA	NA	-0.504567	0.212992	0.603767	0.39771	0.916583	0.0178387	2086	23	2063	0.0110259	FALSE	NA	NA	NA	NA	NA	NA	NA	NA	NA	NA	FALSE
696.2	Parapsoriasis	dermatologic	-0.189241	0.201321	0.827587	0.557758	1.22795	0.347219	47920	32	47888	0.00066778	FALSE	NA	NA	NA	NA	NA	NA	NA	NA	NA	NA	NA	NA	NA	NA	NA	NA	NA	NA	NA	NA	NA	NA	NA	NA	NA	NA	NA	NA	NA	NA	NA	NA	NA
696.3	Pityriasis	dermatologic	-0.240457	0.147072	0.786269	0.58936	1.04897	0.102058	47812	60	47752	0.00125492	FALSE	NA	NA	NA	NA	NA	NA	NA	NA	NA	NA	NA	NA	NA	NA	NA	NA	NA	NA	NA	NA	NA	NA	NA	NA	NA	NA	NA	NA	NA	NA	NA	NA	FALSE
696.4	Psoriasis	dermatologic	0.0605457	0.0448278	1.06242	0.973053	1.15999	0.176815	47597	637	46960	0.0133832	FALSE	NA	NA	NA	NA	NA	NA	NA	NA	NA	NA	NA	-0.543096	0.228797	0.580947	0.371006	0.909688	0.0176107	2083	20	2063	0.00960154	FALSE	NA	NA	NA	NA	NA	NA	NA	NA	NA	NA	FALSE
696.41	Psoriasis vulgaris	dermatologic	0.0472911	0.0455887	1.04843	0.95881	1.14642	0.299577	47623	615	47008	0.0129139	FALSE	NA	NA	NA	NA	NA	NA	NA	NA	NA	NA	NA	-0.558409	0.232767	0.572118	0.362535	0.902862	0.0164398	2082	19	2063	0.00912584	FALSE	NA	NA	NA	NA	NA	NA	NA	NA	NA	NA	FALSE
696.42	Psoriatic arthropathy	dermatologic	0.182501	0.118221	1.20022	0.95198	1.51318	0.122653	47913	91	47822	0.00189928	FALSE	NA	NA	NA	NA	NA	NA	NA	NA	NA	NA	NA	NA	NA	NA	NA	NA	NA	NA	NA	NA	NA	NA	NA	NA	NA	NA	NA	NA	NA	NA	NA	NA	NA
697	Sarcoidosis	dermatologic	0.0505377	0.0457536	1.05184	0.961617	1.15052	0.269349	47846	636	47210	0.0132926	FALSE	-0.356328	0.259599	0.700243	0.420992	1.16473	0.169874	2648	25	2623	0.00944109	FALSE	0.18879	0.147055	1.20779	0.905346	1.61126	0.19921	2140	53	2087	0.0247664	FALSE	0.231103	0.183238	1.25999	0.879816	1.80444	0.207229	5989	30	5959	0.00500918	FALSE
698	Pruritus and related conditions	dermatologic	0.020139	0.0305588	1.02034	0.961024	1.08332	0.509881	45379	1421	43958	0.031314	FALSE	NA	NA	NA	NA	NA	NA	NA	NA	NA	NA	NA	-0.0926526	0.129357	0.91151	0.707377	1.17455	0.473833	2322	68	2254	0.0292851	FALSE	-0.251073	0.127726	0.777965	0.605672	0.99927	0.0493317	5893	66	5827	0.0111997	FALSE
700	Corns and callosities	dermatologic	0.0760372	0.0173135	1.079	1.043	1.11625	1.12e-05	45077	4958	40119	0.10999	TRUE	NA	NA	NA	NA	NA	NA	NA	NA	NA	NA	NA	-0.0406912	0.125191	0.960126	0.751214	1.22714	0.745156	2245	70	2175	0.0311804	FALSE	NA	NA	NA	NA	NA	NA	NA	NA	NA	NA	FALSE
701	Other hypertrophic and atrophic conditions of skin	dermatologic	NA	NA	NA	NA	NA	NA	NA	NA	NA	#VALUE!	NA	-0.0253828	0.208825	0.974937	0.647472	1.46802	0.903255	2681	41	2640	0.0152928	FALSE	0.381265	0.151124	1.46414	1.08878	1.96889	0.0116406	2225	50	2175	0.0224719	FALSE	-0.0606382	0.100689	0.941164	0.772605	1.1465	0.547018	5799	100	5699	0.0172444	FALSE
701.1	Keratoderma, acquired	dermatologic	0.0968597	0.0276015	1.10171	1.04369	1.16295	0.000449428	45679	1793	43886	0.0392522	FALSE	NA	NA	NA	NA	NA	NA	NA	NA	NA	NA	NA	NA	NA	NA	NA	NA	NA	NA	NA	NA	NA	NA	NA	NA	NA	NA	NA	NA	NA	NA	NA	NA	NA
701.2	Scar conditions and fibrosis of skin	dermatologic	-0.0124355	0.0617727	0.987641	0.875019	1.11476	0.840456	46922	343	46579	0.00731	FALSE	NA	NA	NA	NA	NA	NA	NA	NA	NA	NA	NA	NA	NA	NA	NA	NA	NA	NA	NA	NA	NA	NA	NA	NA	NA	NA	NA	NA	NA	NA	NA	NA	FALSE
701.3	Circumscribed scleroderma	dermatologic	-0.188006	0.155664	0.82861	0.610726	1.12423	0.227136	47905	53	47852	0.00110636	FALSE	NA	NA	NA	NA	NA	NA	NA	NA	NA	NA	NA	NA	NA	NA	NA	NA	NA	NA	NA	NA	NA	NA	NA	NA	NA	NA	NA	NA	NA	NA	NA	NA	FALSE
701.4	Keloid scar	dermatologic	-0.00928784	0.0420308	0.990755	0.912408	1.07583	0.82511	47306	759	46547	0.0160445	FALSE	NA	NA	NA	NA	NA	NA	NA	NA	NA	NA	NA	0.201779	0.286832	1.22358	0.697389	2.14678	0.481761	2189	14	2175	0.00639561	FALSE	-0.106039	0.16932	0.899389	0.645387	1.25336	0.53114	5970	35	5935	0.00586265	NA
701.5	Abnormal granulation tissue	dermatologic	0.234618	0.175604	1.26443	0.896224	1.7839	0.181528	47711	42	47669	0.0008803	FALSE	NA	NA	NA	NA	NA	NA	NA	NA	NA	NA	NA	NA	NA	NA	NA	NA	NA	NA	NA	NA	NA	NA	NA	NA	NA	NA	NA	NA	NA	NA	NA	NA	FALSE
701.6	Acquired acanthosis nigricans	dermatologic	0.012824	0.141398	1.01291	0.767732	1.33638	0.927735	47778	65	47713	0.00136046	FALSE	NA	NA	NA	NA	NA	NA	NA	NA	NA	NA	NA	NA	NA	NA	NA	NA	NA	NA	NA	NA	NA	NA	NA	NA	NA	NA	NA	NA	NA	NA	NA	NA	FALSE
702	Degenerative skin conditions and other dermatoses	dermatologic	0.0377821	0.032481	1.0385	0.974451	1.10677	0.244745	45733	1230	44503	0.0268952	FALSE	NA	NA	NA	NA	NA	NA	NA	NA	NA	NA	NA	NA	NA	NA	NA	NA	NA	NA	NA	NA	NA	NA	NA	NA	NA	NA	NA	NA	NA	NA	NA	NA	NA
702.1	Actinic keratosis	dermatologic	0.175715	0.119289	1.1921	0.943563	1.5061	0.140748	47532	86	47446	0.00180931	FALSE	NA	NA	NA	NA	NA	NA	NA	NA	NA	NA	NA	NA	NA	NA	NA	NA	NA	NA	NA	NA	NA	NA	NA	NA	NA	NA	NA	NA	NA	NA	NA	NA	FALSE
702.2	Seborrheic keratosis	dermatologic	0.0458113	0.0350027	1.04688	0.977464	1.12122	0.190604	46002	1050	44952	0.0228251	FALSE	NA	NA	NA	NA	NA	NA	NA	NA	NA	NA	NA	NA	NA	NA	NA	NA	NA	NA	NA	NA	NA	NA	NA	NA	NA	NA	NA	NA	NA	NA	NA	NA	FALSE
703	Diseases of nail, NOS	dermatologic	0.0352972	0.0177418	1.03593	1.00052	1.07258	0.0466463	44631	4777	39854	0.107033	FALSE	NA	NA	NA	NA	NA	NA	NA	NA	NA	NA	NA	-0.019611	0.271895	0.98058	0.575495	1.6708	0.942501	2197	15	2182	0.00682749	FALSE	NA	NA	NA	NA	NA	NA	NA	NA	NA	NA	NA
703.1	Ingrowing nail	dermatologic	0.0368468	0.0248339	1.03753	0.988242	1.08928	0.13788	46308	2213	44095	0.0477887	FALSE	NA	NA	NA	NA	NA	NA	NA	NA	NA	NA	NA	-0.643504	0.319581	0.525448	0.280864	0.98302	0.0440529	2193	11	2182	0.00501596	FALSE	NA	NA	NA	NA	NA	NA	NA	NA	NA	NA	NA
704	Diseases of hair and hair follicles	dermatologic	0.030777	0.0237858	1.03126	0.984282	1.08047	0.195691	45087	2462	42625	0.0546055	FALSE	NA	NA	NA	NA	NA	NA	NA	NA	NA	NA	NA	-0.107991	0.157364	0.897636	0.6594	1.22194	0.492557	2227	45	2182	0.0202066	FALSE	0.0725853	0.148101	1.07528	0.804372	1.43744	0.624059	5912	46	5866	0.00778078	FALSE
704.1	Alopecia	dermatologic	0.0119207	0.0594781	1.01199	0.900634	1.13712	0.841151	47465	373	47092	0.00785842	FALSE	NA	NA	NA	NA	NA	NA	NA	NA	NA	NA	NA	0.220217	0.308327	1.24635	0.681061	2.28083	0.475084	2194	12	2182	0.00546946	FALSE	NA	NA	NA	NA	NA	NA	NA	NA	NA	NA	FALSE
704.11	Alopecia Areata	dermatologic	0.0192498	0.101164	1.01944	0.83608	1.243	0.849087	47853	129	47724	0.00269576	FALSE	NA	NA	NA	NA	NA	NA	NA	NA	NA	NA	NA	NA	NA	NA	NA	NA	NA	NA	NA	NA	NA	NA	NA	NA	NA	NA	NA	NA	NA	NA	NA	NA	FALSE
704.8	Other specified diseases of hair and hair follicles	dermatologic	0.0157678	0.0265382	1.01589	0.964402	1.07013	0.552408	45467	1956	43511	0.0430202	FALSE	NA	NA	NA	NA	NA	NA	NA	NA	NA	NA	NA	-0.0283742	0.275384	0.972025	0.566586	1.66759	0.917935	2197	15	2182	0.00682749	FALSE	-0.0284857	0.175456	0.971916	0.689093	1.37082	0.871028	5942	33	5909	0.00555369	NA
705	Disorders of sweat glands	dermatologic	0.0267747	0.0470251	1.02714	0.936698	1.12631	0.569105	47088	598	46490	0.0126996	FALSE	NA	NA	NA	NA	NA	NA	NA	NA	NA	NA	NA	0.154287	0.231348	1.16683	0.741445	1.83625	0.504833	2011	22	1989	0.0109398	FALSE	0.0660604	0.185784	1.06829	0.742245	1.53756	0.722158	5962	31	5931	0.0051996	FALSE
705.1	Dyshidrosis	dermatologic	0.0344204	0.0784942	1.03502	0.887428	1.20716	0.661018	47599	212	47387	0.00445388	FALSE	NA	NA	NA	NA	NA	NA	NA	NA	NA	NA	NA	NA	NA	NA	NA	NA	NA	NA	NA	NA	NA	NA	NA	NA	NA	NA	NA	NA	NA	NA	NA	NA	FALSE
705.3	Hidradenitis	dermatologic	-0.0176857	0.0624621	0.98247	0.869261	1.11042	0.777067	47635	338	47297	0.00709562	FALSE	NA	NA	NA	NA	NA	NA	NA	NA	NA	NA	NA	0.225915	0.277233	1.25347	0.727995	2.15824	0.415134	2005	16	1989	0.00798005	FALSE	NA	NA	NA	NA	NA	NA	NA	NA	NA	NA	NA
705.8	Hyperhidrosis	dermatologic	-0.0477581	0.0679026	0.953364	0.834563	1.08908	0.481849	47105	283	46822	0.00600785	FALSE	NA	NA	NA	NA	NA	NA	NA	NA	NA	NA	NA	-0.113356	0.235479	0.892833	0.562765	1.41649	0.630243	2008	19	1989	0.00946215	FALSE	NA	NA	NA	NA	NA	NA	NA	NA	NA	NA	NA
706	Diseases of sebaceous glands	dermatologic	-0.0208354	0.0156313	0.97938	0.949829	1.00985	0.182558	42682	6269	36413	0.146877	FALSE	-0.046012	0.148328	0.955031	0.714098	1.27725	0.756406	2681	82	2599	0.0305856	FALSE	-0.157413	0.0797615	0.854351	0.730705	0.99892	0.0484328	2168	179	1989	0.0825646	FALSE	-0.0921321	0.105031	0.911985	0.742307	1.12045	0.380383	5857	95	5762	0.0162199	FALSE
706.1	Acne	dermatologic	-0.0505181	0.0340985	0.950737	0.889273	1.01645	0.138464	46881	1159	45722	0.0247222	FALSE	NA	NA	NA	NA	NA	NA	NA	NA	NA	NA	NA	-0.00814564	0.181461	0.991887	0.695024	1.41555	0.964196	2024	35	1989	0.0172925	FALSE	-0.122645	0.153659	0.884577	0.654544	1.19545	0.424774	5924	42	5882	0.0070898	FALSE
706.2	Sebaceous cyst	dermatologic	-0.0123928	0.0216195	0.987684	0.946706	1.03044	0.566494	45206	2979	42227	0.0658983	FALSE	-0.0104095	0.151504	0.989644	0.735388	1.33181	0.945222	2678	79	2599	0.0294996	FALSE	-0.404212	0.191466	0.667503	0.458642	0.971476	0.03476	2018	29	1989	0.0143707	FALSE	-0.00394561	0.150419	0.996062	0.741733	1.3376	0.979073	5951	47	5904	0.00789783	FALSE
706.3	Seborrhea	dermatologic	-0.0105226	0.144672	0.989533	0.745218	1.31394	0.942018	47820	61	47759	0.00127562	FALSE	NA	NA	NA	NA	NA	NA	NA	NA	NA	NA	NA	NA	NA	NA	NA	NA	NA	NA	NA	NA	NA	NA	NA	NA	NA	NA	NA	NA	NA	NA	NA	NA	NA
706.8	Other specified diseases of sebaceous glands	dermatologic	-0.00522183	0.0247389	0.994792	0.947707	1.04422	0.832827	44627	2258	42369	0.0505972	FALSE	NA	NA	NA	NA	NA	NA	NA	NA	NA	NA	NA	-0.141961	0.0943134	0.867655	0.721217	1.04383	0.132272	2115	126	1989	0.0595745	FALSE	NA	NA	NA	NA	NA	NA	NA	NA	NA	NA	NA
707	Chronic ulcer of skin	dermatologic	0.114682	0.0255453	1.12152	1.06675	1.1791	7.14e-06	46585	2081	44504	0.044671	TRUE	0.189885	0.173896	1.20911	0.859891	1.70016	0.274855	2683	60	2623	0.022363	FALSE	0.110908	0.0961813	1.11729	0.925328	1.34908	0.248864	2332	119	2213	0.0510292	FALSE	0.158285	0.0838311	1.1715	0.993995	1.38071	0.0590062	5907	164	5743	0.0277637	FALSE
707.1	Decubitus ulcer	dermatologic	0.0899386	0.0450001	1.09411	1.00174	1.19499	0.0456484	47492	642	46850	0.0135181	FALSE	-0.0430691	0.251036	0.957845	0.585611	1.56668	0.863779	2652	29	2623	0.0109351	FALSE	0.176865	0.180553	1.19347	0.837764	1.70021	0.327297	2246	33	2213	0.0146928	FALSE	0.295898	0.118215	1.34433	1.0663	1.69486	0.012313	5938	78	5860	0.0131357	NA
707.2	Chronic ulcer of leg or foot	dermatologic	0.122523	0.0294542	1.13035	1.06694	1.19752	3.19e-05	47071	1537	45534	0.0326528	TRUE	0.336192	0.221805	1.39961	0.906154	2.16178	0.129592	2659	36	2623	0.0135389	FALSE	0.106656	0.108845	1.11255	0.898812	1.37712	0.327143	2307	94	2213	0.0407456	FALSE	0.0752814	0.113722	1.07819	0.862764	1.3474	0.507987	5955	87	5868	0.0146096	FALSE
707.3	Chronic ulcer of unspecified site	dermatologic	0.118966	0.0581583	1.12633	1.00499	1.26233	0.0408002	47252	379	46873	0.00802082	FALSE	NA	NA	NA	NA	NA	NA	NA	NA	NA	NA	NA	0.223746	0.201878	1.25075	0.842034	1.85786	0.267722	2240	27	2213	0.0120536	FALSE	NA	NA	NA	NA	NA	NA	NA	NA	NA	NA	FALSE
709	Diffuse diseases of connective tissue	dermatologic	0.0123117	0.0836849	1.01239	0.859237	1.19284	0.883038	47688	188	47500	0.00394229	FALSE	NA	NA	NA	NA	NA	NA	NA	NA	NA	NA	NA	NA	NA	NA	NA	NA	NA	NA	NA	NA	NA	NA	NA	NA	NA	NA	NA	NA	NA	NA	NA	NA	FALSE
709.2	Sicca syndrome	dermatologic	0.017143	0.148453	1.01729	0.760466	1.36085	0.908067	47790	59	47731	0.00123457	FALSE	NA	NA	NA	NA	NA	NA	NA	NA	NA	NA	NA	NA	NA	NA	NA	NA	NA	NA	NA	NA	NA	NA	NA	NA	NA	NA	NA	NA	NA	NA	NA	NA	FALSE
709.3	Systemic sclerosis	dermatologic	0.0407085	0.192286	1.04155	0.714501	1.5183	0.832334	47926	35	47891	0.000730293	FALSE	NA	NA	NA	NA	NA	NA	NA	NA	NA	NA	NA	NA	NA	NA	NA	NA	NA	NA	NA	NA	NA	NA	NA	NA	NA	NA	NA	NA	NA	NA	NA	NA	FALSE
709.4	Polymyositis	dermatologic	-0.082276	0.169787	0.921018	0.660302	1.28468	0.627972	47932	46	47886	0.000959693	FALSE	NA	NA	NA	NA	NA	NA	NA	NA	NA	NA	NA	NA	NA	NA	NA	NA	NA	NA	NA	NA	NA	NA	NA	NA	NA	NA	NA	NA	NA	NA	NA	NA	FALSE
709.7	Unspecified diffuse connective tissue disease	dermatologic	-0.0170478	0.178158	0.983097	0.693339	1.39395	0.923767	47892	42	47850	0.000876973	FALSE	NA	NA	NA	NA	NA	NA	NA	NA	NA	NA	NA	NA	NA	NA	NA	NA	NA	NA	NA	NA	NA	NA	NA	NA	NA	NA	NA	NA	NA	NA	NA	NA	FALSE
710	Osteomyelitis, periostitis, and other infections involving bone	musculoskeletal	0.155653	0.0359777	1.16842	1.08887	1.25379	1.52e-05	47467	1020	46447	0.0214886	TRUE	NA	NA	NA	NA	NA	NA	NA	NA	NA	NA	NA	0.0460484	0.16418	1.04713	0.759006	1.44461	0.779114	2313	40	2273	0.0172936	FALSE	-0.0370595	0.0872582	0.963619	0.812137	1.14335	0.671048	5873	145	5728	0.0246893	NA
710.1	Osteomyelitis	musculoskeletal	0.15606	0.0363756	1.1689	1.08846	1.25528	1.78e-05	47531	997	46534	0.0209758	TRUE	NA	NA	NA	NA	NA	NA	NA	NA	NA	NA	NA	0.0460484	0.16418	1.04713	0.759006	1.44461	0.779114	2313	40	2273	0.0172936	FALSE	0.0307128	0.0932351	1.03119	0.858964	1.23795	0.741844	5960	123	5837	0.0206376	NA
710.11	Acute osteomyelitis	musculoskeletal	0.136645	0.0537219	1.14642	1.03185	1.27372	0.0109728	47681	452	47229	0.00947967	FALSE	NA	NA	NA	NA	NA	NA	NA	NA	NA	NA	NA	0.0234975	0.260419	1.02378	0.614514	1.7056	0.928105	2289	16	2273	0.00698995	FALSE	0.0878456	0.164936	1.09182	0.790232	1.50851	0.594308	5971	39	5932	0.00653157	NA
710.12	Chronic osteomyelitis	musculoskeletal	0.241173	0.0508485	1.27274	1.15201	1.40612	2.11e-06	47689	508	47181	0.0106524	TRUE	NA	NA	NA	NA	NA	NA	NA	NA	NA	NA	NA	-0.193237	0.315334	0.824286	0.444284	1.52931	0.540007	2284	11	2273	0.00481611	FALSE	0.152825	0.14372	1.16512	0.879091	1.54422	0.287622	5969	51	5918	0.00854414	FALSE
710.19	Unspecified osteomyelitis	musculoskeletal	0.162071	0.0439194	1.17594	1.07895	1.28166	0.000224089	47602	678	46924	0.0142431	FALSE	NA	NA	NA	NA	NA	NA	NA	NA	NA	NA	NA	0.136265	0.20264	1.14599	0.770351	1.70478	0.501298	2300	27	2273	0.0117391	FALSE	-0.0521963	0.101703	0.949143	0.777607	1.15852	0.607794	5966	103	5863	0.0172645	NA
711	Arthropathy associated with infections	musculoskeletal	0.0174769	0.0630655	1.01763	0.899306	1.15152	0.781685	47536	323	47213	0.00679485	FALSE	NA	NA	NA	NA	NA	NA	NA	NA	NA	NA	NA	NA	NA	NA	NA	NA	NA	NA	NA	NA	NA	NA	-0.0301371	0.170541	0.970313	0.694616	1.35544	0.859732	5976	35	5941	0.00585676	FALSE
711.1	Pyogenic arthritis	musculoskeletal	0.0398908	0.0794885	1.0407	0.890558	1.21615	0.615777	47703	203	47500	0.0042555	FALSE	NA	NA	NA	NA	NA	NA	NA	NA	NA	NA	NA	NA	NA	NA	NA	NA	NA	NA	NA	NA	NA	NA	NA	NA	NA	NA	NA	NA	NA	NA	NA	NA	NA
711.2	Reiter's disease	musculoskeletal	-0.0245982	0.165477	0.975702	0.70544	1.3495	0.88183	47922	46	47876	0.000959893	FALSE	NA	NA	NA	NA	NA	NA	NA	NA	NA	NA	NA	NA	NA	NA	NA	NA	NA	NA	NA	NA	NA	NA	NA	NA	NA	NA	NA	NA	NA	NA	NA	NA	FALSE
712	Infective connective tissue disorders	musculoskeletal	0.155553	0.133252	1.1683	0.899765	1.51699	0.243066	47880	74	47806	0.00154553	FALSE	NA	NA	NA	NA	NA	NA	NA	NA	NA	NA	NA	NA	NA	NA	NA	NA	NA	NA	NA	NA	NA	NA	NA	NA	NA	NA	NA	NA	NA	NA	NA	NA	NA
713	Arthropathy associated with other disorders classified elsewhere	musculoskeletal	-0.154448	0.0993768	0.856888	0.705233	1.04115	0.120145	47768	129	47639	0.00270055	FALSE	NA	NA	NA	NA	NA	NA	NA	NA	NA	NA	NA	NA	NA	NA	NA	NA	NA	NA	NA	NA	NA	NA	NA	NA	NA	NA	NA	NA	NA	NA	NA	NA	NA
713.5	Arthropathy associated with neurological disorders	musculoskeletal	-0.023428	0.123768	0.976844	0.766429	1.24503	0.849866	47885	82	47803	0.00171244	FALSE	NA	NA	NA	NA	NA	NA	NA	NA	NA	NA	NA	NA	NA	NA	NA	NA	NA	NA	NA	NA	NA	NA	NA	NA	NA	NA	NA	NA	NA	NA	NA	NA	NA
714	Rheumatoid arthritis and other inflammatory polyarthropathies	musculoskeletal	0.0334113	0.0361069	1.03398	0.963331	1.1098	0.354788	47099	1010	46089	0.0214442	FALSE	0.0426945	0.262578	1.04362	0.623779	1.74604	0.870836	2671	25	2646	0.00935979	FALSE	0.0911945	0.246671	1.09548	0.675514	1.77654	0.711605	2324	18	2306	0.00774527	FALSE	0.0166921	0.136422	1.01683	0.778259	1.32854	0.902617	5959	54	5905	0.00906192	FALSE
714.1	Rheumatoid arthritis	musculoskeletal	0.0628218	0.0441049	1.06484	0.976653	1.16098	0.154339	47478	669	46809	0.0140907	FALSE	NA	NA	NA	NA	NA	NA	NA	NA	NA	NA	NA	-0.0917988	0.278893	0.912289	0.528122	1.57591	0.742039	2320	14	2306	0.00603448	FALSE	NA	NA	NA	NA	NA	NA	NA	NA	NA	NA	NA
715	Other inflammatory spondylopathies	musculoskeletal	-0.0594311	0.0462815	0.9423	0.860585	1.03178	0.199099	47214	612	46602	0.0129623	FALSE	NA	NA	NA	NA	NA	NA	NA	NA	NA	NA	NA	0.363467	0.30409	1.43831	0.792511	2.61034	0.231985	2318	12	2306	0.00517688	FALSE	NA	NA	NA	NA	NA	NA	NA	NA	NA	NA	NA
715.1	Sacroiliitis NEC	musculoskeletal	-0.150649	0.0574597	0.86015	0.768535	0.962686	0.00874629	47501	394	47107	0.00829456	FALSE	NA	NA	NA	NA	NA	NA	NA	NA	NA	NA	NA	NA	NA	NA	NA	NA	NA	NA	NA	NA	NA	NA	NA	NA	NA	NA	NA	NA	NA	NA	NA	NA	FALSE
715.2	Ankylosing spondylitis	musculoskeletal	0.0736089	0.114032	1.07639	0.8608	1.34596	0.518595	47883	98	47785	0.00204666	FALSE	NA	NA	NA	NA	NA	NA	NA	NA	NA	NA	NA	NA	NA	NA	NA	NA	NA	NA	NA	NA	NA	NA	NA	NA	NA	NA	NA	NA	NA	NA	NA	NA	NA
715.3	Spinal enthesopathy	musculoskeletal	-0.202384	0.167515	0.816781	0.588186	1.13422	0.226987	47887	46	47841	0.000960595	FALSE	NA	NA	NA	NA	NA	NA	NA	NA	NA	NA	NA	NA	NA	NA	NA	NA	NA	NA	NA	NA	NA	NA	NA	NA	NA	NA	NA	NA	NA	NA	NA	NA	FALSE
716	Other arthropathies	musculoskeletal	-0.00181283	0.0169962	0.998189	0.965484	1.032	0.915058	43125	5142	37983	0.119235	FALSE	NA	NA	NA	NA	NA	NA	NA	NA	NA	NA	NA	NA	NA	NA	NA	NA	NA	NA	NA	NA	NA	NA	0.0791288	0.100402	1.08234	0.889	1.31774	0.430625	5831	106	5725	0.0181787	FALSE
716.1	Unspecified polyarthropathy or polyarthritis	musculoskeletal	0.0607181	0.109775	1.0626	0.856894	1.31769	0.580186	47806	108	47698	0.00225913	FALSE	NA	NA	NA	NA	NA	NA	NA	NA	NA	NA	NA	NA	NA	NA	NA	NA	NA	NA	NA	NA	NA	NA	NA	NA	NA	NA	NA	NA	NA	NA	NA	NA	NA
716.2	Unspecified monoarthritis	musculoskeletal	-0.0651324	0.0718533	0.936943	0.813862	1.07864	0.364691	47401	250	47151	0.00527415	FALSE	NA	NA	NA	NA	NA	NA	NA	NA	NA	NA	NA	NA	NA	NA	NA	NA	NA	NA	NA	NA	NA	NA	NA	NA	NA	NA	NA	NA	NA	NA	NA	NA	FALSE
716.9	Arthropathy NOS	musculoskeletal	0.0189475	0.0192926	1.01913	0.981311	1.0584	0.326044	43934	3836	40098	0.0873128	FALSE	NA	NA	NA	NA	NA	NA	NA	NA	NA	NA	NA	NA	NA	NA	NA	NA	NA	NA	NA	NA	NA	NA	0.0926612	0.106688	1.09709	0.890077	1.35225	0.385106	5844	94	5750	0.0160849	NA
717	Polymyalgia Rheumatica	musculoskeletal	0.189147	0.142453	1.20822	0.913877	1.59736	0.184247	47920	60	47860	0.00125209	FALSE	NA	NA	NA	NA	NA	NA	NA	NA	NA	NA	NA	NA	NA	NA	NA	NA	NA	NA	NA	NA	NA	NA	NA	NA	NA	NA	NA	NA	NA	NA	NA	NA	FALSE
720	Spinal stenosis	musculoskeletal	0.0574465	0.0177772	1.05913	1.02286	1.09668	0.00123157	45632	4602	41030	0.10085	FALSE	-0.0463685	0.298554	0.95469	0.531776	1.71394	0.876577	2661	20	2641	0.00751597	FALSE	0.356016	0.161797	1.42763	1.03966	1.96038	0.0277793	2127	45	2082	0.0211566	FALSE	0.065146	0.0947959	1.06731	0.886341	1.28524	0.491942	5916	121	5795	0.020453	NA
720.1	Spinal stenosis of lumbar region	musculoskeletal	0.0741683	0.0222255	1.07699	1.03108	1.12494	0.000846619	46281	2804	43477	0.0605864	FALSE	NA	NA	NA	NA	NA	NA	NA	NA	NA	NA	NA	NA	NA	NA	NA	NA	NA	NA	NA	NA	NA	NA	0.0196279	0.120128	1.01982	0.805877	1.29056	0.87021	5953	75	5878	0.0125987	FALSE
721	Spondylosis and allied disorders	musculoskeletal	0.0304158	0.0148594	1.03088	1.00129	1.06135	0.0406663	43408	7070	36338	0.162873	FALSE	NA	NA	NA	NA	NA	NA	NA	NA	NA	NA	NA	0.234166	0.101861	1.26385	1.03512	1.54313	0.0215115	2197	115	2082	0.0523441	FALSE	0.0703751	0.0883753	1.07291	0.902271	1.27582	0.425846	5764	149	5615	0.0258501	NA
721.1	Spondylosis without myelopathy	musculoskeletal	0.0280737	0.0154532	1.02847	0.997788	1.0601	0.069264	43445	6411	37034	0.147566	FALSE	NA	NA	NA	NA	NA	NA	NA	NA	NA	NA	NA	0.213042	0.110001	1.23744	0.997443	1.53517	0.0527789	2179	97	2082	0.0445158	FALSE	0.0746842	0.102671	1.07754	0.88113	1.31774	0.466972	5760	109	5651	0.0189236	FALSE
721.2	Spondylosis with myelopathy	musculoskeletal	-0.0227456	0.0385988	0.977511	0.906287	1.05433	0.555673	47153	890	46263	0.0188747	FALSE	NA	NA	NA	NA	NA	NA	NA	NA	NA	NA	NA	0.48622	0.238077	1.62616	1.01978	2.59309	0.0411241	2104	22	2082	0.0104563	FALSE	0.184336	0.161085	1.20242	0.876876	1.64882	0.25248	5983	40	5943	0.00668561	NA
721.8	Other allied disorders of spine	musculoskeletal	0.0445876	0.109223	1.0456	0.844096	1.2952	0.683108	47301	108	47193	0.00228325	FALSE	NA	NA	NA	NA	NA	NA	NA	NA	NA	NA	NA	NA	NA	NA	NA	NA	NA	NA	NA	NA	NA	NA	NA	NA	NA	NA	NA	NA	NA	NA	NA	NA	NA
722	Intervertebral disc disorders	musculoskeletal	0.0147793	0.0138147	1.01489	0.987778	1.04274	0.284699	43716	8420	35296	0.192607	FALSE	NA	NA	NA	NA	NA	NA	NA	NA	NA	NA	NA	0.290419	0.12118	1.33699	1.05433	1.69542	0.0165481	2160	78	2082	0.0361111	FALSE	0.180352	0.0750144	1.19764	1.03388	1.38733	0.0162068	5800	209	5591	0.0360345	NA
722.1	Displacement of intervertebral disc	musculoskeletal	0.0617666	0.0262777	1.06371	1.01032	1.11994	0.0187464	45799	1958	43841	0.042752	FALSE	NA	NA	NA	NA	NA	NA	NA	NA	NA	NA	NA	0.3436	0.160666	1.41001	1.02911	1.9319	0.0324685	2127	45	2082	0.0211566	FALSE	0.304428	0.12298	1.35585	1.06544	1.72542	0.0133076	5932	69	5863	0.0116318	NA
722.6	Degeneration of intervertebral disc	musculoskeletal	0.00684616	0.015549	1.00687	0.976647	1.03803	0.659723	43991	6261	37730	0.142325	FALSE	NA	NA	NA	NA	NA	NA	NA	NA	NA	NA	NA	0.520771	0.243828	1.68332	1.0438	2.71468	0.0326945	2101	19	2082	0.00904331	FALSE	0.0492402	0.0911997	1.05047	0.878525	1.25607	0.589255	5827	141	5686	0.0241977	NA
722.7	Intervertebral disc disorder with myelopathy	musculoskeletal	0.01758	0.0451555	1.01774	0.931532	1.11192	0.697039	47332	645	46687	0.0136271	FALSE	NA	NA	NA	NA	NA	NA	NA	NA	NA	NA	NA	NA	NA	NA	NA	NA	NA	NA	NA	NA	NA	NA	NA	NA	NA	NA	NA	NA	NA	NA	NA	NA	NA
722.8	Postlaminectomy syndrome	musculoskeletal	0.076916	0.0560357	1.07995	0.967622	1.20532	0.169869	47646	412	47234	0.00864711	FALSE	NA	NA	NA	NA	NA	NA	NA	NA	NA	NA	NA	0.186772	0.273909	1.20535	0.704625	2.06191	0.495317	2097	15	2082	0.00715308	FALSE	NA	NA	NA	NA	NA	NA	NA	NA	NA	NA	NA
722.9	Other and unspecified disc disorder	musculoskeletal	0.0500915	0.0414442	1.05137	0.969341	1.14034	0.226797	46660	767	45893	0.0164381	FALSE	NA	NA	NA	NA	NA	NA	NA	NA	NA	NA	NA	NA	NA	NA	NA	NA	NA	NA	NA	NA	NA	NA	NA	NA	NA	NA	NA	NA	NA	NA	NA	NA	FALSE
723	Other disorders of cervical region	musculoskeletal	-0.115442	0.0679998	0.890973	0.779797	1.018	0.0895689	47298	282	47016	0.0059622	FALSE	NA	NA	NA	NA	NA	NA	NA	NA	NA	NA	NA	NA	NA	NA	NA	NA	NA	NA	NA	NA	NA	NA	-0.0759188	0.175818	0.926892	0.656703	1.30824	0.665885	5925	33	5892	0.00556962	FALSE
723.1	Torticollis	musculoskeletal	-0.0931255	0.139456	0.911079	0.693184	1.19747	0.504277	47625	66	47559	0.00138583	FALSE	NA	NA	NA	NA	NA	NA	NA	NA	NA	NA	NA	NA	NA	NA	NA	NA	NA	NA	NA	NA	NA	NA	NA	NA	NA	NA	NA	NA	NA	NA	NA	NA	FALSE
724	Other and unspecified disorders of back	musculoskeletal	0.00706443	0.0308789	1.00709	0.947946	1.06992	0.819041	45543	1405	44138	0.03085	FALSE	NA	NA	NA	NA	NA	NA	NA	NA	NA	NA	NA	0.554184	0.205809	1.74052	1.16276	2.60536	0.00708754	2110	28	2082	0.0132701	FALSE	NA	NA	NA	NA	NA	NA	NA	NA	NA	NA	FALSE
724.1	Disorders of sacrum	musculoskeletal	0.0531892	0.0746049	1.05463	0.91116	1.22069	0.47588	47587	231	47356	0.00485427	FALSE	NA	NA	NA	NA	NA	NA	NA	NA	NA	NA	NA	0.541459	0.27656	1.71851	0.999402	2.95505	0.0502491	2098	16	2082	0.00762631	FALSE	NA	NA	NA	NA	NA	NA	NA	NA	NA	NA	NA
724.2	Disorders of coccyx	musculoskeletal	-0.0118534	0.237617	0.988217	0.620281	1.5744	0.960214	47860	22	47838	0.000459674	FALSE	NA	NA	NA	NA	NA	NA	NA	NA	NA	NA	NA	0.570242	0.299761	1.7687	0.98286	3.18284	0.0571285	2096	14	2082	0.00667939	FALSE	NA	NA	NA	NA	NA	NA	NA	NA	NA	NA	NA
724.8	Other symptoms referable to back	musculoskeletal	-0.0135411	0.0498136	0.98655	0.894781	1.08773	0.785749	46379	536	45843	0.011557	FALSE	NA	NA	NA	NA	NA	NA	NA	NA	NA	NA	NA	0.578714	0.328201	1.78374	0.93748	3.39393	0.0778512	2093	11	2082	0.00525561	FALSE	NA	NA	NA	NA	NA	NA	NA	NA	NA	NA	NA
724.9	Other unspecified back disorders	musculoskeletal	0.0115837	0.0484278	1.01165	0.920043	1.11238	0.810955	47118	558	46560	0.0118426	FALSE	NA	NA	NA	NA	NA	NA	NA	NA	NA	NA	NA	NA	NA	NA	NA	NA	NA	NA	NA	NA	NA	NA	NA	NA	NA	NA	NA	NA	NA	NA	NA	NA	FALSE
726	Peripheral enthesopathies and allied syndromes	musculoskeletal	0.0225832	0.0126694	1.02284	0.997754	1.04856	0.0746685	41717	10984	30733	0.263298	FALSE	-0.146966	0.143763	0.863323	0.651328	1.14432	0.306649	2630	82	2548	0.0311787	FALSE	0.0325985	0.0956197	1.03314	0.856573	1.24609	0.733165	1983	125	1858	0.0630358	FALSE	-0.0810338	0.0753996	0.922163	0.795474	1.06903	0.282498	5791	200	5591	0.0345363	FALSE
726.1	Enthesopathy	musculoskeletal	0.0312483	0.0176956	1.03174	0.996571	1.06815	0.077417	43077	4632	38445	0.107528	FALSE	-0.0574782	0.187908	0.944142	0.653262	1.36454	0.759692	2596	48	2548	0.01849	FALSE	-0.199519	0.155672	0.819124	0.603725	1.11138	0.199961	1903	45	1858	0.0236469	FALSE	0.0273406	0.12228	1.02772	0.808699	1.30605	0.823076	5886	70	5816	0.0118926	NA
726.2	Synoviopathy	musculoskeletal	0.0117243	0.0567124	1.01179	0.905351	1.13075	0.836218	47195	405	46790	0.00858142	FALSE	NA	NA	NA	NA	NA	NA	NA	NA	NA	NA	NA	0.173654	0.333985	1.18964	0.618192	2.28934	0.603102	1868	10	1858	0.00535332	FALSE	NA	NA	NA	NA	NA	NA	NA	NA	NA	NA	NA
726.3	Bursitis	musculoskeletal	0.026134	0.0304115	1.02648	0.967081	1.08952	0.39015	46079	1434	44645	0.0311205	FALSE	NA	NA	NA	NA	NA	NA	NA	NA	NA	NA	NA	0.14495	0.267624	1.15598	0.684139	1.95325	0.588083	1874	16	1858	0.00853789	FALSE	NA	NA	NA	NA	NA	NA	NA	NA	NA	NA	FALSE
726.4	Calcaneal spur; Exostosis NOS	musculoskeletal	0.0591871	0.0341455	1.06097	0.992292	1.13441	0.0830278	46118	1140	44978	0.0247192	FALSE	NA	NA	NA	NA	NA	NA	NA	NA	NA	NA	NA	-0.362331	0.331213	0.696052	0.36367	1.33222	0.273976	1868	10	1858	0.00535332	FALSE	NA	NA	NA	NA	NA	NA	NA	NA	NA	NA	FALSE
727	Other disorders of synovium, tendon, and bursa	musculoskeletal	0.000233511	0.0163958	1.00023	0.968601	1.0329	0.988637	43692	5499	38193	0.125858	FALSE	-0.0112592	0.147166	0.988804	0.741038	1.31941	0.939016	2628	80	2548	0.0304414	FALSE	-0.110188	0.139725	0.895665	0.681098	1.17783	0.43034	1915	57	1858	0.029765	FALSE	-0.00987657	0.0902008	0.990172	0.829717	1.18166	0.91281	5826	133	5693	0.0228287	NA
727.1	Synovitis and tenosynovitis	musculoskeletal	-0.0183633	0.0248328	0.981804	0.935162	1.03077	0.459618	45936	2196	43740	0.0478056	FALSE	NA	NA	NA	NA	NA	NA	NA	NA	NA	NA	NA	-0.1295	0.210899	0.878534	0.581083	1.32825	0.539189	1883	25	1858	0.0132767	FALSE	-0.168389	0.13461	0.845025	0.649064	1.10015	0.210955	5921	58	5863	0.00979564	NA
727.2	Bursitis disorders	musculoskeletal	-0.0078968	0.0497417	0.992134	0.899973	1.09373	0.873861	46570	523	46047	0.0112304	FALSE	NA	NA	NA	NA	NA	NA	NA	NA	NA	NA	NA	NA	NA	NA	NA	NA	NA	NA	NA	NA	NA	NA	NA	NA	NA	NA	NA	NA	NA	NA	NA	NA	FALSE
727.4	Ganglion and cyst of synovium, tendon, and bursa	musculoskeletal	0.0239004	0.0384488	1.02419	0.949842	1.10435	0.534194	46978	902	46076	0.0192005	FALSE	0.530782	0.239588	1.70026	1.0631	2.7193	0.0267329	2581	33	2548	0.0127857	FALSE	0.351522	0.366299	1.42123	0.693209	2.91383	0.337226	1868	10	1858	0.00535332	FALSE	NA	NA	NA	NA	NA	NA	NA	NA	NA	NA	NA
727.5	Rupture of synovium	musculoskeletal	-0.00880031	0.0745816	0.991238	0.856432	1.14726	0.906071	47424	231	47193	0.00487095	FALSE	NA	NA	NA	NA	NA	NA	NA	NA	NA	NA	NA	NA	NA	NA	NA	NA	NA	NA	NA	NA	NA	NA	NA	NA	NA	NA	NA	NA	NA	NA	NA	NA	FALSE
727.6	Rupture of tendon, nontraumatic	musculoskeletal	0.0253126	0.0301255	1.02564	0.966829	1.08802	0.400775	47048	1465	45583	0.0311384	FALSE	-0.279724	0.209683	0.755992	0.501223	1.14026	0.182193	2586	38	2548	0.0146945	FALSE	NA	NA	NA	NA	NA	NA	NA	NA	NA	NA	NA	NA	NA	NA	NA	NA	NA	NA	NA	NA	NA	NA
727.7	Contracture of tendon (sheath)	musculoskeletal	0.21805	0.171173	1.24365	0.889186	1.73942	0.202714	47823	44	47779	0.000920059	FALSE	NA	NA	NA	NA	NA	NA	NA	NA	NA	NA	NA	NA	NA	NA	NA	NA	NA	NA	NA	NA	NA	NA	NA	NA	NA	NA	NA	NA	NA	NA	NA	NA	NA
728	Disorders of muscle, ligament, and fascia	musculoskeletal	-0.225318	0.0979691	0.798263	0.658799	0.96725	0.0214547	47611	136	47475	0.00285648	FALSE	NA	NA	NA	NA	NA	NA	NA	NA	NA	NA	NA	NA	NA	NA	NA	NA	NA	NA	NA	NA	NA	NA	NA	NA	NA	NA	NA	NA	NA	NA	NA	NA	NA
728.1	Muscular calcification and ossification	musculoskeletal	-0.00619294	0.144758	0.993826	0.748325	1.31987	0.965876	47821	61	47760	0.00127559	FALSE	NA	NA	NA	NA	NA	NA	NA	NA	NA	NA	NA	NA	NA	NA	NA	NA	NA	NA	NA	NA	NA	NA	NA	NA	NA	NA	NA	NA	NA	NA	NA	NA	FALSE
728.2	Laxity of ligament or hypermobility syndrome	musculoskeletal	0.28596	0.165512	1.33104	0.962286	1.8411	0.0840369	47871	49	47822	0.00102358	FALSE	NA	NA	NA	NA	NA	NA	NA	NA	NA	NA	NA	NA	NA	NA	NA	NA	NA	NA	NA	NA	NA	NA	NA	NA	NA	NA	NA	NA	NA	NA	NA	NA	NA
728.7	Fasciitis	musculoskeletal	0.0371356	0.0199307	1.03783	0.998073	1.07918	0.0624287	45378	3545	41833	0.0781216	FALSE	NA	NA	NA	NA	NA	NA	NA	NA	NA	NA	NA	0.257626	0.182374	1.29386	0.904995	1.8498	0.157765	1891	33	1858	0.0174511	FALSE	NA	NA	NA	NA	NA	NA	NA	NA	NA	NA	NA
728.71	Contracture of palmar fascia [Dupuytren's disease]	musculoskeletal	0.241645	0.0828471	1.27334	1.08249	1.49784	0.00353695	47796	183	47613	0.00382877	FALSE	NA	NA	NA	NA	NA	NA	NA	NA	NA	NA	NA	NA	NA	NA	NA	NA	NA	NA	NA	NA	NA	NA	NA	NA	NA	NA	NA	NA	NA	NA	NA	NA	NA
729	Other disorders of soft tissues	musculoskeletal	-0.00305189	0.0504863	0.996953	0.903025	1.10065	0.951797	46111	513	45598	0.0111253	FALSE	NA	NA	NA	NA	NA	NA	NA	NA	NA	NA	NA	-0.11785	0.110209	0.888829	0.716155	1.10314	0.28492	1951	93	1858	0.0476679	FALSE	NA	NA	NA	NA	NA	NA	NA	NA	NA	NA	FALSE
729.1	Rheumatism, unspecified and fibrositis	musculoskeletal	-0.103454	0.129745	0.901717	0.699245	1.16282	0.425236	47838	78	47760	0.0016305	FALSE	NA	NA	NA	NA	NA	NA	NA	NA	NA	NA	NA	NA	NA	NA	NA	NA	NA	NA	NA	NA	NA	NA	NA	NA	NA	NA	NA	NA	NA	NA	NA	NA	NA
729.3	Panniculitis	musculoskeletal	0.1011	0.204498	1.10639	0.741029	1.65188	0.621035	47884	30	47854	0.000626514	FALSE	NA	NA	NA	NA	NA	NA	NA	NA	NA	NA	NA	NA	NA	NA	NA	NA	NA	NA	NA	NA	NA	NA	NA	NA	NA	NA	NA	NA	NA	NA	NA	NA	NA
729.7	Nontraumatic compartment syndrome	musculoskeletal	0.0705775	0.256222	1.07313	0.649458	1.77318	0.782967	47930	20	47910	0.000417275	FALSE	NA	NA	NA	NA	NA	NA	NA	NA	NA	NA	NA	NA	NA	NA	NA	NA	NA	NA	NA	NA	NA	NA	NA	NA	NA	NA	NA	NA	NA	NA	NA	NA	NA
731	Osteitis deformans and osteopathies associated with other disorders classified elsewhere	musculoskeletal	0.0823929	0.077392	1.08588	0.933051	1.26375	0.287049	47775	217	47558	0.00454212	FALSE	NA	NA	NA	NA	NA	NA	NA	NA	NA	NA	NA	0.0490931	0.305994	1.05032	0.576572	1.91332	0.872536	2084	13	2071	0.006238	FALSE	NA	NA	NA	NA	NA	NA	NA	NA	NA	NA	NA
731.1	Osteitis deformans [Paget's disease of bone]	musculoskeletal	-0.0191235	0.0939815	0.981058	0.816011	1.17949	0.838758	47909	145	47764	0.00302657	FALSE	NA	NA	NA	NA	NA	NA	NA	NA	NA	NA	NA	NA	NA	NA	NA	NA	NA	NA	NA	NA	NA	NA	NA	NA	NA	NA	NA	NA	NA	NA	NA	NA	NA
732	Osteochondropathies	musculoskeletal	0.130703	0.104229	1.13963	0.929056	1.39793	0.209845	47737	122	47615	0.00255567	FALSE	NA	NA	NA	NA	NA	NA	NA	NA	NA	NA	NA	NA	NA	NA	NA	NA	NA	NA	NA	NA	NA	NA	NA	NA	NA	NA	NA	NA	NA	NA	NA	NA	FALSE
732.1	Juvenile osteochondrosis	musculoskeletal	0.106176	0.172765	1.11202	0.792595	1.56017	0.53884	47868	44	47824	0.000919194	FALSE	NA	NA	NA	NA	NA	NA	NA	NA	NA	NA	NA	NA	NA	NA	NA	NA	NA	NA	NA	NA	NA	NA	NA	NA	NA	NA	NA	NA	NA	NA	NA	NA	NA
732.7	Osteochondritis dissecans	musculoskeletal	0.130286	0.152085	1.13915	0.845523	1.53476	0.391629	47879	58	47821	0.00121139	FALSE	NA	NA	NA	NA	NA	NA	NA	NA	NA	NA	NA	NA	NA	NA	NA	NA	NA	NA	NA	NA	NA	NA	NA	NA	NA	NA	NA	NA	NA	NA	NA	NA	FALSE
733	Other disorders of bone and cartilage	musculoskeletal	0.0171994	0.040003	1.01735	0.940629	1.10032	0.66723	46024	822	45202	0.0178602	FALSE	NA	NA	NA	NA	NA	NA	NA	NA	NA	NA	NA	-0.164525	0.171129	0.848297	0.606568	1.18636	0.336349	2108	37	2071	0.0175522	FALSE	-0.177642	0.184452	0.837242	0.583233	1.20188	0.335509	5909	30	5879	0.005077	FALSE
733.2	Cyst of bone	musculoskeletal	0.0745123	0.156796	1.07736	0.792306	1.46497	0.634631	47695	53	47642	0.00111123	FALSE	NA	NA	NA	NA	NA	NA	NA	NA	NA	NA	NA	NA	NA	NA	NA	NA	NA	NA	NA	NA	NA	NA	NA	NA	NA	NA	NA	NA	NA	NA	NA	NA	NA
733.4	Aseptic necrosis of bone	musculoskeletal	-0.050793	0.0527053	0.950475	0.85719	1.05391	0.335187	47703	472	47231	0.00989456	FALSE	NA	NA	NA	NA	NA	NA	NA	NA	NA	NA	NA	0.0756484	0.203647	1.07858	0.723612	1.60769	0.710289	2097	26	2071	0.0123987	FALSE	-0.0140218	0.150205	0.986076	0.734605	1.32363	0.925625	5972	46	5926	0.00770261	FALSE
733.6	Costochondritis	musculoskeletal	-0.309163	0.133786	0.734061	0.564743	0.954142	0.0208394	47481	75	47406	0.00157958	FALSE	NA	NA	NA	NA	NA	NA	NA	NA	NA	NA	NA	NA	NA	NA	NA	NA	NA	NA	NA	NA	NA	NA	NA	NA	NA	NA	NA	NA	NA	NA	NA	NA	FALSE
733.8	Malunion and nonunion of fracture	musculoskeletal	0.0977453	0.0841781	1.10268	0.934967	1.30048	0.245571	47689	183	47506	0.00383736	FALSE	NA	NA	NA	NA	NA	NA	NA	NA	NA	NA	NA	NA	NA	NA	NA	NA	NA	NA	NA	NA	NA	NA	-0.325932	0.173233	0.721854	0.514032	1.0137	0.0599095	5972	34	5938	0.00569324	FALSE
733.9	Chondromalacia	musculoskeletal	-0.0428509	0.106298	0.958054	0.777871	1.17997	0.686859	47587	116	47471	0.00243764	FALSE	NA	NA	NA	NA	NA	NA	NA	NA	NA	NA	NA	NA	NA	NA	NA	NA	NA	NA	NA	NA	NA	NA	NA	NA	NA	NA	NA	NA	NA	NA	NA	NA	FALSE
735	Acquired foot deformities	musculoskeletal	0.0864993	0.0131261	1.09035	1.06266	1.11877	4.4e-11	44353	9764	34589	0.220143	TRUE	0.191738	0.262726	1.21135	0.723825	2.02725	0.465511	2675	27	2648	0.0100935	FALSE	-0.280261	0.123343	0.755587	0.593325	0.962223	0.023074	2245	72	2173	0.0320713	FALSE	0.0608095	0.0951062	1.0627	0.881969	1.28046	0.522572	5863	119	5744	0.0202968	FALSE
735.1	Flat foot	musculoskeletal	0.0322197	0.0187553	1.03274	0.99547	1.07141	0.085815	45396	4113	41283	0.0906027	FALSE	NA	NA	NA	NA	NA	NA	NA	NA	NA	NA	NA	-0.454911	0.196624	0.634505	0.431584	0.932834	0.0206891	2201	28	2173	0.0127215	FALSE	NA	NA	NA	NA	NA	NA	NA	NA	NA	NA	FALSE
735.2	Acquired toe deformities	musculoskeletal	0.11724	0.0181861	1.12439	1.08502	1.16519	1.14e-10	45440	4406	41034	0.096963	TRUE	NA	NA	NA	NA	NA	NA	NA	NA	NA	NA	NA	-0.202506	0.163554	0.816682	0.592698	1.12531	0.215657	2214	41	2173	0.0185185	FALSE	0.256202	0.16007	1.29201	0.944089	1.76816	0.109473	5953	41	5912	0.00688728	FALSE
735.21	Hammer toe (acquired)	musculoskeletal	0.145902	0.0223789	1.15708	1.10743	1.20896	7.05e-11	46372	2799	43573	0.0603597	TRUE	NA	NA	NA	NA	NA	NA	NA	NA	NA	NA	NA	-0.135083	0.184255	0.873643	0.608826	1.25365	0.463479	2206	33	2173	0.0149592	FALSE	0.170153	0.175944	1.18549	0.839712	1.67364	0.3335	5972	34	5938	0.00569324	FALSE
735.22	Claw toe (acquired)	musculoskeletal	-0.101494	0.152711	0.903486	0.669779	1.21874	0.506296	47861	55	47806	0.00114916	FALSE	NA	NA	NA	NA	NA	NA	NA	NA	NA	NA	NA	NA	NA	NA	NA	NA	NA	NA	NA	NA	NA	NA	NA	NA	NA	NA	NA	NA	NA	NA	NA	NA	NA
735.23	Hallux rigidus	musculoskeletal	0.0118582	0.0352735	1.01193	0.944332	1.08436	0.736736	47240	1064	46176	0.0225233	FALSE	NA	NA	NA	NA	NA	NA	NA	NA	NA	NA	NA	NA	NA	NA	NA	NA	NA	NA	NA	NA	NA	NA	NA	NA	NA	NA	NA	NA	NA	NA	NA	NA	NA
735.3	Hallux valgus (Bunion)	musculoskeletal	0.0732464	0.0203405	1.076	1.03394	1.11976	0.000316971	46044	3425	42619	0.0743854	FALSE	NA	NA	NA	NA	NA	NA	NA	NA	NA	NA	NA	-0.379935	0.326192	0.683906	0.360857	1.29616	0.244117	2183	10	2173	0.00458085	FALSE	NA	NA	NA	NA	NA	NA	NA	NA	NA	NA	NA
736	Other acquired deformities of limbs	musculoskeletal	0.00868598	0.034865	1.00872	0.942095	1.08007	0.803259	46574	1086	45488	0.0233177	FALSE	NA	NA	NA	NA	NA	NA	NA	NA	NA	NA	NA	-0.145704	0.34238	0.864414	0.441857	1.69107	0.670427	2183	10	2173	0.00458085	FALSE	-0.0805727	0.163847	0.922588	0.669172	1.27197	0.622893	5939	37	5902	0.00623001	NA
736.1	Acquired deformities of forearm	musculoskeletal	0.181323	0.149698	1.1988	0.893969	1.60758	0.225795	47854	57	47797	0.00119112	FALSE	NA	NA	NA	NA	NA	NA	NA	NA	NA	NA	NA	NA	NA	NA	NA	NA	NA	NA	NA	NA	NA	NA	NA	NA	NA	NA	NA	NA	NA	NA	NA	NA	NA
736.2	Acquired deformities of finger	musculoskeletal	-0.00716008	0.0816623	0.992865	0.846015	1.16521	0.930132	47682	195	47487	0.00408959	FALSE	NA	NA	NA	NA	NA	NA	NA	NA	NA	NA	NA	NA	NA	NA	NA	NA	NA	NA	NA	NA	NA	NA	NA	NA	NA	NA	NA	NA	NA	NA	NA	NA	NA
736.4	Genu valgum or varum (acquired)	musculoskeletal	-0.0888727	0.105041	0.914962	0.744716	1.12413	0.397509	47803	118	47685	0.00246846	FALSE	NA	NA	NA	NA	NA	NA	NA	NA	NA	NA	NA	NA	NA	NA	NA	NA	NA	NA	NA	NA	NA	NA	NA	NA	NA	NA	NA	NA	NA	NA	NA	NA	NA
736.5	Acquired deformities of knee	musculoskeletal	0.0871462	0.227794	1.09106	0.698144	1.7051	0.702042	47856	25	47831	0.000522401	FALSE	NA	NA	NA	NA	NA	NA	NA	NA	NA	NA	NA	NA	NA	NA	NA	NA	NA	NA	NA	NA	NA	NA	NA	NA	NA	NA	NA	NA	NA	NA	NA	NA	NA
736.6	Unequal leg length (acquired)	musculoskeletal	-0.0265657	0.0598889	0.973784	0.865933	1.09507	0.657344	47626	362	47264	0.00760089	FALSE	NA	NA	NA	NA	NA	NA	NA	NA	NA	NA	NA	NA	NA	NA	NA	NA	NA	NA	NA	NA	NA	NA	NA	NA	NA	NA	NA	NA	NA	NA	NA	NA	NA
737	Curvature of spine	musculoskeletal	-0.00851574	0.0638556	0.99152	0.874876	1.12372	0.893909	47157	318	46839	0.00674343	FALSE	NA	NA	NA	NA	NA	NA	NA	NA	NA	NA	NA	-0.108799	0.207405	0.896911	0.597314	1.34678	0.599881	2197	24	2173	0.010924	FALSE	-0.0965488	0.136838	0.907966	0.694369	1.18727	0.480457	5947	54	5893	0.00908021	NA
737.1	Kyphosis (acquired)	musculoskeletal	0.1281	0.17388	1.13667	0.808395	1.59824	0.461295	47817	42	47775	0.000878349	FALSE	NA	NA	NA	NA	NA	NA	NA	NA	NA	NA	NA	NA	NA	NA	NA	NA	NA	NA	NA	NA	NA	NA	NA	NA	NA	NA	NA	NA	NA	NA	NA	NA	FALSE
737.3	Kyphoscoliosis and scoliosis	musculoskeletal	-0.00727944	0.0720852	0.992747	0.861943	1.1434	0.919563	47359	250	47109	0.00527883	FALSE	NA	NA	NA	NA	NA	NA	NA	NA	NA	NA	NA	-0.0776394	0.211704	0.925298	0.611048	1.40116	0.713817	2196	23	2173	0.0104736	FALSE	0.00891736	0.153611	1.00896	0.746649	1.36342	0.953707	5959	43	5916	0.00721598	NA
738	Other acquired musculoskeletal deformity	musculoskeletal	0.0499406	0.0405762	1.05121	0.970845	1.13822	0.218403	46702	800	45902	0.0171299	FALSE	NA	NA	NA	NA	NA	NA	NA	NA	NA	NA	NA	-0.152248	0.309609	0.858775	0.468096	1.57552	0.622901	2184	11	2173	0.00503663	FALSE	0.145466	0.172989	1.15658	0.823993	1.6234	0.400407	5952	34	5918	0.00571237	NA
738.4	Acquired spondylolisthesis	musculoskeletal	-0.0264493	0.0541027	0.973897	0.875911	1.08285	0.624933	47091	441	46650	0.00936485	FALSE	NA	NA	NA	NA	NA	NA	NA	NA	NA	NA	NA	NA	NA	NA	NA	NA	NA	NA	NA	NA	NA	NA	NA	NA	NA	NA	NA	NA	NA	NA	NA	NA	NA
739	Contracture of joint	musculoskeletal	0.188722	0.0659819	1.2077	1.0612	1.37444	0.00423369	47528	301	47227	0.00633311	FALSE	NA	NA	NA	NA	NA	NA	NA	NA	NA	NA	NA	0.737602	0.336381	2.09092	1.08144	4.04268	0.0283249	2183	10	2173	0.00458085	FALSE	0.082615	0.145061	1.08612	0.817336	1.4433	0.569004	5961	48	5913	0.00805234	FALSE
740	Osteoarthrosis	musculoskeletal	0.0481642	0.0113533	1.04934	1.02625	1.07296	2.21e-05	42627	19687	22940	0.461843	TRUE	-0.0954693	0.0837681	0.908946	0.771318	1.07113	0.254417	2683	275	2408	0.102497	FALSE	0.165159	0.0723505	1.17958	1.02363	1.35929	0.0224442	2262	242	2020	0.106985	FALSE	-0.0103165	0.057277	0.989736	0.884636	1.10732	0.857061	5718	407	5311	0.0711787	NA
740.1	Osteoarthritis; localized	musculoskeletal	0.0422095	0.0122488	1.04311	1.01837	1.06846	0.00056889	42965	12325	30640	0.286861	FALSE	-0.105207	0.0940979	0.900138	0.748534	1.08245	0.263542	2621	213	2408	0.0812667	FALSE	0.101815	0.0841327	1.10718	0.938864	1.30567	0.226212	2191	171	2020	0.0780466	FALSE	-0.0030041	0.0713612	0.997	0.866865	1.14667	0.966421	5833	229	5604	0.0392594	NA
740.11	Osteoarthrosis, localized, primary	musculoskeletal	0.0257	0.0138316	1.02603	0.998591	1.05423	0.0631596	43591	8417	35174	0.19309	FALSE	-0.111793	0.177348	0.89423	0.631666	1.26593	0.528461	2464	56	2408	0.0227273	FALSE	0.0965361	0.0861552	1.10135	0.930226	1.30395	0.262504	2183	163	2020	0.0746679	FALSE	0.018019	0.0767615	1.01818	0.875961	1.18349	0.814411	5860	191	5669	0.0325939	FALSE
740.12	Osteoarthrosis, localized, secondary	musculoskeletal	0.00586584	0.032951	1.00588	0.942973	1.07299	0.85871	46462	1219	45243	0.0262365	FALSE	NA	NA	NA	NA	NA	NA	NA	NA	NA	NA	NA	-0.074257	0.313497	0.928433	0.502223	1.71634	0.81276	2031	11	2020	0.00541605	FALSE	NA	NA	NA	NA	NA	NA	NA	NA	NA	NA	NA
740.2	Osteoarthrosis, generalized	musculoskeletal	-0.00284288	0.0275688	0.997161	0.94471	1.05253	0.917868	46047	1766	44281	0.0383521	FALSE	-0.283345	0.273144	0.75326	0.441002	1.28662	0.299574	2429	21	2408	0.00864553	FALSE	NA	NA	NA	NA	NA	NA	NA	NA	NA	NA	NA	0.12498	0.157701	1.13313	0.831842	1.54353	0.428061	5966	44	5922	0.00737513	NA
740.3	Osteoarthrosis involving more than one site, but not specified as generalized	musculoskeletal	0.0916288	0.0629459	1.09596	0.968753	1.23987	0.145482	47237	329	46908	0.00696488	FALSE	NA	NA	NA	NA	NA	NA	NA	NA	NA	NA	NA	NA	NA	NA	NA	NA	NA	NA	NA	NA	NA	NA	NA	NA	NA	NA	NA	NA	NA	NA	NA	NA	NA
740.9	Osteoarthrosis NOS	musculoskeletal	0.0515747	0.0120481	1.05293	1.02835	1.07809	1.86e-05	42935	13916	29019	0.324118	TRUE	-0.181316	0.138639	0.834172	0.635688	1.09463	0.190931	2499	91	2408	0.0364146	FALSE	0.273267	0.104084	1.31425	1.07172	1.61167	0.00865347	2133	113	2020	0.052977	FALSE	0.0275468	0.0708091	1.02793	0.894725	1.18097	0.697255	5768	244	5524	0.0423024	FALSE
741	Symptoms and disorders of the joints	musculoskeletal	0.0496898	0.0160084	1.05095	1.01848	1.08444	0.00190936	42127	5921	36206	0.140551	FALSE	NA	NA	NA	NA	NA	NA	NA	NA	NA	NA	NA	-0.0101722	0.104668	0.989879	0.806283	1.21528	0.922579	2277	100	2177	0.0439174	FALSE	0.00470882	0.0607314	1.00472	0.891968	1.13172	0.938198	5585	325	5260	0.0581916	NA
741.1	Ankylosis of joint	musculoskeletal	-0.0254547	0.11231	0.974867	0.782249	1.21491	0.820698	47815	102	47713	0.00213322	FALSE	NA	NA	NA	NA	NA	NA	NA	NA	NA	NA	NA	NA	NA	NA	NA	NA	NA	NA	NA	NA	NA	NA	NA	NA	NA	NA	NA	NA	NA	NA	NA	NA	FALSE
741.2	Stiffness of joint	musculoskeletal	-0.0358992	0.0515721	0.964737	0.871987	1.06735	0.486367	47073	489	46584	0.0103881	FALSE	NA	NA	NA	NA	NA	NA	NA	NA	NA	NA	NA	0.0462599	0.138684	1.04735	0.798069	1.37449	0.738709	2234	57	2177	0.0255148	FALSE	-0.148484	0.123604	0.862014	0.676551	1.09832	0.229639	5931	68	5863	0.0114652	FALSE
741.3	Difficulty in walking	musculoskeletal	0.0439171	0.0221888	1.0449	1.00043	1.09134	0.047788	45052	2827	42225	0.0627497	FALSE	NA	NA	NA	NA	NA	NA	NA	NA	NA	NA	NA	-0.267467	0.283342	0.765316	0.439192	1.3336	0.345184	2190	13	2177	0.00593607	FALSE	0.106326	0.128207	1.11218	0.865057	1.42991	0.406917	5937	65	5872	0.0109483	NA
741.4	Joint effusions	musculoskeletal	0.0646514	0.0315141	1.06679	1.00289	1.13476	0.0402176	45197	1348	43849	0.029825	FALSE	NA	NA	NA	NA	NA	NA	NA	NA	NA	NA	NA	-0.206776	0.214515	0.813202	0.534072	1.23822	0.335084	2200	23	2177	0.0104545	FALSE	0.0337395	0.0978951	1.03432	0.853735	1.25309	0.730357	5814	111	5703	0.0190918	NA
741.5	Hemarthrosis	musculoskeletal	-0.0802079	0.194524	0.922924	0.630354	1.35129	0.680098	47864	34	47830	0.000710346	FALSE	NA	NA	NA	NA	NA	NA	NA	NA	NA	NA	NA	NA	NA	NA	NA	NA	NA	NA	NA	NA	NA	NA	NA	NA	NA	NA	NA	NA	NA	NA	NA	NA	FALSE
742	Derangement of joint, non-traumatic	musculoskeletal	0.042927	0.036973	1.04386	0.970892	1.12232	0.245627	46146	977	45169	0.0211719	FALSE	NA	NA	NA	NA	NA	NA	NA	NA	NA	NA	NA	NA	NA	NA	NA	NA	NA	NA	NA	NA	NA	NA	0.00290189	0.158422	1.00291	0.735205	1.36808	0.985386	5931	41	5890	0.00691283	FALSE
742.1	Loose body in joint	musculoskeletal	0.104249	0.224145	1.10988	0.715284	1.72215	0.641863	47834	27	47807	0.000564452	FALSE	NA	NA	NA	NA	NA	NA	NA	NA	NA	NA	NA	NA	NA	NA	NA	NA	NA	NA	NA	NA	NA	NA	NA	NA	NA	NA	NA	NA	NA	NA	NA	NA	NA
742.2	Pathological, developmental or recurrent dislocation	musculoskeletal	-0.176867	0.10662	0.837891	0.679878	1.03263	0.0971467	47777	114	47663	0.00238609	FALSE	NA	NA	NA	NA	NA	NA	NA	NA	NA	NA	NA	NA	NA	NA	NA	NA	NA	NA	NA	NA	NA	NA	NA	NA	NA	NA	NA	NA	NA	NA	NA	NA	NA
742.8	Articular cartilage disorder	musculoskeletal	0.0144138	0.173504	1.01452	0.722055	1.42544	0.933792	47752	45	47707	0.000942369	FALSE	NA	NA	NA	NA	NA	NA	NA	NA	NA	NA	NA	NA	NA	NA	NA	NA	NA	NA	NA	NA	NA	NA	NA	NA	NA	NA	NA	NA	NA	NA	NA	NA	FALSE
742.9	Other derangement of joint	musculoskeletal	0.0552542	0.0418427	1.05681	0.973597	1.14713	0.186661	46445	760	45685	0.0163634	FALSE	NA	NA	NA	NA	NA	NA	NA	NA	NA	NA	NA	NA	NA	NA	NA	NA	NA	NA	NA	NA	NA	NA	0.0465478	0.173643	1.04765	0.745431	1.47239	0.788648	5951	34	5917	0.00571333	NA
743	Osteoporosis, osteopenia and pathological fracture	musculoskeletal	-0.0305652	0.0287962	0.969897	0.916672	1.02621	0.288494	46220	1609	44611	0.0348118	FALSE	NA	NA	NA	NA	NA	NA	NA	NA	NA	NA	NA	-0.121919	0.158331	0.88522	0.649049	1.20733	0.441283	2354	42	2312	0.017842	FALSE	0.00472367	0.0784331	1.00473	0.861565	1.1717	0.951976	5772	186	5586	0.0322245	NA
743.1	Osteoporosis	musculoskeletal	-0.0614561	0.0461915	0.940394	0.858996	1.02951	0.183365	47466	599	46867	0.0126196	FALSE	NA	NA	NA	NA	NA	NA	NA	NA	NA	NA	NA	-0.0993891	0.175394	0.90539	0.642004	1.27683	0.570943	2346	34	2312	0.0144928	FALSE	-0.314899	0.130711	0.729862	0.564908	0.942983	0.0159904	5931	64	5867	0.0107908	FALSE
743.11	Osteoporosis NOS	musculoskeletal	-0.0720632	0.0468143	0.930472	0.848895	1.01989	0.123721	47487	583	46904	0.012277	FALSE	NA	NA	NA	NA	NA	NA	NA	NA	NA	NA	NA	-0.0993891	0.175394	0.90539	0.642004	1.27683	0.570943	2346	34	2312	0.0144928	FALSE	-0.426306	0.172607	0.652916	0.465513	0.915763	0.0135183	5951	37	5914	0.00621744	NA
743.13	Other specified osteoporosis	musculoskeletal	0.0222012	0.208738	1.02245	0.679142	1.5393	0.915297	47908	30	47878	0.0006262	FALSE	NA	NA	NA	NA	NA	NA	NA	NA	NA	NA	NA	NA	NA	NA	NA	NA	NA	NA	NA	NA	NA	NA	-0.326108	0.182547	0.721727	0.504645	1.03219	0.0740292	5966	32	5934	0.00536373	FALSE
743.2	Pathologic fracture	musculoskeletal	0.0317934	0.0800653	1.0323	0.882378	1.2077	0.691299	47579	200	47379	0.00420354	FALSE	NA	NA	NA	NA	NA	NA	NA	NA	NA	NA	NA	NA	NA	NA	NA	NA	NA	NA	NA	NA	NA	NA	0.116812	0.160407	1.12391	0.820709	1.53912	0.466479	5964	40	5924	0.00670691	NA
743.21	Pathologic fracture of vertebrae	musculoskeletal	0.101678	0.186745	1.10703	0.76771	1.59632	0.586117	47854	37	47817	0.000773185	FALSE	NA	NA	NA	NA	NA	NA	NA	NA	NA	NA	NA	NA	NA	NA	NA	NA	NA	NA	NA	NA	NA	NA	NA	NA	NA	NA	NA	NA	NA	NA	NA	NA	NA
743.4	Stress fracture	musculoskeletal	0.0127428	0.142974	1.01282	0.765301	1.3404	0.928981	47779	64	47715	0.0013395	FALSE	NA	NA	NA	NA	NA	NA	NA	NA	NA	NA	NA	NA	NA	NA	NA	NA	NA	NA	NA	NA	NA	NA	NA	NA	NA	NA	NA	NA	NA	NA	NA	NA	NA
743.9	Osteopenia or other disorder of bone and cartilage	musculoskeletal	-0.0109578	0.0395858	0.989102	0.915261	1.0689	0.781925	46746	837	45909	0.0179053	FALSE	NA	NA	NA	NA	NA	NA	NA	NA	NA	NA	NA	NA	NA	NA	NA	NA	NA	NA	NA	NA	NA	NA	0.0990128	0.11094	1.10408	0.888315	1.37225	0.372129	5833	88	5745	0.0150866	NA
745	Pain in joint	musculoskeletal	0.0292644	0.0127748	1.0297	1.00423	1.0558	0.0219756	42797	32344	10453	0.755754	FALSE	NA	NA	NA	NA	NA	NA	NA	NA	NA	NA	NA	0.107765	0.0538401	1.11379	1.00224	1.23775	0.0453299	1999	478	1521	0.23912	FALSE	0.0348063	0.0375481	1.03542	0.961955	1.11449	0.353938	5375	1039	4336	0.193302	NA
747	Cardiac and circulatory congenital anomalies	congenital anomalies	-0.0261913	0.0625566	0.974149	0.86174	1.10122	0.675448	47367	332	47035	0.0070091	FALSE	NA	NA	NA	NA	NA	NA	NA	NA	NA	NA	NA	0.381719	0.25526	1.4648	0.888171	2.4158	0.134807	2388	17	2371	0.00711893	FALSE	-0.0977255	0.0788059	0.906898	0.777101	1.05837	0.214947	5900	174	5726	0.0294915	NA
747.1	Cardiac congenital anomalies	congenital anomalies	0.00997552	0.0806442	1.01003	0.862356	1.18298	0.901554	47590	199	47391	0.00418155	FALSE	NA	NA	NA	NA	NA	NA	NA	NA	NA	NA	NA	0.402951	0.271796	1.49623	0.878298	2.54892	0.138194	2386	15	2371	0.00628667	FALSE	-0.0773921	0.0849348	0.925527	0.783594	1.09317	0.362193	5920	148	5772	0.025	FALSE
747.11	Cardiac shunt/ heart septal defect	congenital anomalies	0.00880549	0.123478	1.00884	0.791986	1.28508	0.943149	47848	85	47763	0.00177646	FALSE	NA	NA	NA	NA	NA	NA	NA	NA	NA	NA	NA	NA	NA	NA	NA	NA	NA	NA	NA	NA	NA	NA	0.0273069	0.109676	1.02768	0.828897	1.27414	0.803379	5949	83	5866	0.0139519	NA
747.12	Valvular heart disease/ heart chambers	congenital anomalies	-0.239622	0.184083	0.786925	0.548578	1.12883	0.193016	47886	38	47848	0.000793551	FALSE	NA	NA	NA	NA	NA	NA	NA	NA	NA	NA	NA	NA	NA	NA	NA	NA	NA	NA	NA	NA	NA	NA	-0.190065	0.133838	0.826906	0.636108	1.07493	0.155574	5988	57	5931	0.00951904	FALSE
747.13	Congenital anomalies of great vessels	congenital anomalies	0.311237	0.253697	1.36511	0.830267	2.2445	0.219895	47894	20	47874	0.000417589	FALSE	NA	NA	NA	NA	NA	NA	NA	NA	NA	NA	NA	NA	NA	NA	NA	NA	NA	NA	NA	NA	NA	NA	-0.113262	0.140956	0.892917	0.677372	1.17705	0.421671	5978	53	5925	0.00886584	NA
747.2	Congenital anomalies of peripheral vascular system	congenital anomalies	-0.0853029	0.105631	0.918234	0.746515	1.12945	0.419346	47725	117	47608	0.00245155	FALSE	NA	NA	NA	NA	NA	NA	NA	NA	NA	NA	NA	NA	NA	NA	NA	NA	NA	NA	NA	NA	NA	NA	NA	NA	NA	NA	NA	NA	NA	NA	NA	NA	NA
748	Anomalies of respiratory system, congenital	congenital anomalies	NA	NA	NA	NA	NA	NA	NA	NA	NA	#VALUE!	NA	NA	NA	NA	NA	NA	NA	NA	NA	NA	NA	NA	NA	NA	NA	NA	NA	NA	NA	NA	NA	NA	NA	-0.265624	0.174014	0.766727	0.545151	1.07836	0.126898	5979	35	5944	0.00585382	NA
749	Congenital anomalies of face and neck	congenital anomalies	0.143369	0.135088	1.15416	0.885677	1.50402	0.288552	47755	73	47682	0.00152864	FALSE	NA	NA	NA	NA	NA	NA	NA	NA	NA	NA	NA	NA	NA	NA	NA	NA	NA	NA	NA	NA	NA	NA	0.0213119	0.150821	1.02154	0.760105	1.3729	0.887629	5957	44	5913	0.00738627	FALSE
750	Digestive congenital anomalies	congenital anomalies	-0.123401	0.0925479	0.883909	0.737274	1.05971	0.182408	47402	152	47250	0.00320662	FALSE	NA	NA	NA	NA	NA	NA	NA	NA	NA	NA	NA	NA	NA	NA	NA	NA	NA	NA	NA	NA	NA	NA	0.131955	0.146483	1.14106	0.856284	1.52053	0.367686	5950	47	5903	0.00789916	NA
750.1	Upper gastrointestinal congenital anomalies	congenital anomalies	-0.247095	0.152488	0.781066	0.579279	1.05315	0.105142	47736	55	47681	0.00115217	FALSE	NA	NA	NA	NA	NA	NA	NA	NA	NA	NA	NA	NA	NA	NA	NA	NA	NA	NA	NA	NA	NA	NA	NA	NA	NA	NA	NA	NA	NA	NA	NA	NA	NA
750.11	Esophageal atresia/tracheoesophageal fistula	congenital anomalies	-0.390226	0.206429	0.676904	0.45166	1.01448	0.0587096	47858	30	47828	0.000626854	FALSE	NA	NA	NA	NA	NA	NA	NA	NA	NA	NA	NA	NA	NA	NA	NA	NA	NA	NA	NA	NA	NA	NA	NA	NA	NA	NA	NA	NA	NA	NA	NA	NA	NA
750.2	Lower gastrointestinal congenital anomalies	congenital anomalies	0.00758796	0.119333	1.00762	0.797475	1.27313	0.9493	47621	92	47529	0.00193192	FALSE	NA	NA	NA	NA	NA	NA	NA	NA	NA	NA	NA	NA	NA	NA	NA	NA	NA	NA	NA	NA	NA	NA	0.0204872	0.165684	1.0207	0.737673	1.41231	0.901591	5975	36	5939	0.0060251	NA
750.21	Congenital anomalies of intestine	congenital anomalies	-0.15259	0.230529	0.858481	0.546387	1.34884	0.508027	47783	25	47758	0.000523199	FALSE	NA	NA	NA	NA	NA	NA	NA	NA	NA	NA	NA	NA	NA	NA	NA	NA	NA	NA	NA	NA	NA	NA	NA	NA	NA	NA	NA	NA	NA	NA	NA	NA	NA
750.22	Congenital anomaly of gallbladder, bile ducts, liver, pancreas	congenital anomalies	0.100465	0.141364	1.10569	0.838107	1.45869	0.477281	47798	65	47733	0.00135989	FALSE	NA	NA	NA	NA	NA	NA	NA	NA	NA	NA	NA	NA	NA	NA	NA	NA	NA	NA	NA	NA	NA	NA	NA	NA	NA	NA	NA	NA	NA	NA	NA	NA	FALSE
751	Genitourinary congenital anomalies	congenital anomalies	0.0454648	0.038901	1.04651	0.969688	1.12943	0.242512	46610	869	45741	0.0186441	FALSE	NA	NA	NA	NA	NA	NA	NA	NA	NA	NA	NA	-0.22764	0.277852	0.796411	0.461982	1.37293	0.412624	2376	15	2361	0.00631313	FALSE	-0.0542881	0.0803487	0.947159	0.809149	1.10871	0.499259	5838	163	5675	0.0279205	NA
751.1	Congenital anomalies of genital organs	congenital anomalies	0.401325	0.0950183	1.4938	1.23997	1.79959	2.4e-05	47473	145	47328	0.00305437	TRUE	NA	NA	NA	NA	NA	NA	NA	NA	NA	NA	NA	NA	NA	NA	NA	NA	NA	NA	NA	NA	NA	NA	0.0417848	0.107638	1.04267	0.844353	1.28757	0.697869	5948	88	5860	0.0147949	NA
751.12	Congenital anomalies of male genital organs	congenital anomalies	0.454847	0.14589	1.57593	1.18401	2.09759	0.00182241	47761	60	47701	0.00125626	FALSE	NA	NA	NA	NA	NA	NA	NA	NA	NA	NA	NA	NA	NA	NA	NA	NA	NA	NA	NA	NA	NA	NA	0.0598882	0.108802	1.06172	0.857818	1.31408	0.582022	5956	86	5870	0.0144392	NA
751.2	Congenital anomalies of urinary system	congenital anomalies	-0.0229723	0.0432974	0.97729	0.897776	1.06385	0.595717	47068	696	46372	0.0147871	FALSE	NA	NA	NA	NA	NA	NA	NA	NA	NA	NA	NA	-0.0465488	0.326531	0.954518	0.50331	1.81023	0.886641	2372	11	2361	0.00463744	FALSE	-0.0938201	0.118048	0.910447	0.722388	1.14746	0.42675	5891	75	5816	0.0127313	NA
751.21	Cystic kidney disease	congenital anomalies	-0.0258692	0.0454424	0.974463	0.891423	1.06524	0.569171	47134	631	46503	0.0133874	FALSE	NA	NA	NA	NA	NA	NA	NA	NA	NA	NA	NA	NA	NA	NA	NA	NA	NA	NA	NA	NA	NA	NA	-0.144511	0.149616	0.865445	0.645482	1.16037	0.334101	5903	48	5855	0.00813146	NA
751.22	Other specified congenital anomalies of kidney	congenital anomalies	-0.085466	0.160803	0.918084	0.669891	1.25823	0.595076	47917	50	47867	0.00104347	FALSE	NA	NA	NA	NA	NA	NA	NA	NA	NA	NA	NA	NA	NA	NA	NA	NA	NA	NA	NA	NA	NA	NA	NA	NA	NA	NA	NA	NA	NA	NA	NA	NA	FALSE
752	Nervous system congenital anomalies	congenital anomalies	-0.0705143	0.160601	0.931914	0.680252	1.27668	0.660614	47840	50	47790	0.00104515	FALSE	NA	NA	NA	NA	NA	NA	NA	NA	NA	NA	NA	NA	NA	NA	NA	NA	NA	NA	NA	NA	NA	NA	0.140595	0.149463	1.15096	0.858685	1.54271	0.346875	5969	46	5923	0.00770648	NA
752.1	Neural tube defects	congenital anomalies	0.0846787	0.22848	1.08837	0.695488	1.70318	0.710922	47925	25	47900	0.000521648	FALSE	NA	NA	NA	NA	NA	NA	NA	NA	NA	NA	NA	NA	NA	NA	NA	NA	NA	NA	NA	NA	NA	NA	NA	NA	NA	NA	NA	NA	NA	NA	NA	NA	NA
752.2	Other specified congenital anomalies of nervous system	congenital anomalies	NA	NA	NA	NA	NA	NA	NA	NA	NA	#VALUE!	NA	NA	NA	NA	NA	NA	NA	NA	NA	NA	NA	NA	NA	NA	NA	NA	NA	NA	NA	NA	NA	NA	NA	0.136257	0.174337	1.14598	0.814287	1.61278	0.434464	5984	34	5950	0.00568182	FALSE
753	Congenital anomalies of the eye	congenital anomalies	0.00773963	0.0859578	1.00777	0.851515	1.1927	0.928255	47572	176	47396	0.00369966	FALSE	NA	NA	NA	NA	NA	NA	NA	NA	NA	NA	NA	NA	NA	NA	NA	NA	NA	NA	NA	NA	NA	NA	NA	NA	NA	NA	NA	NA	NA	NA	NA	NA	FALSE
753.1	Congenital cataract and lens anomalies	congenital anomalies	0.111723	0.176408	1.1182	0.791333	1.58009	0.526523	47809	41	47768	0.000857579	FALSE	NA	NA	NA	NA	NA	NA	NA	NA	NA	NA	NA	NA	NA	NA	NA	NA	NA	NA	NA	NA	NA	NA	NA	NA	NA	NA	NA	NA	NA	NA	NA	NA	NA
753.2	Congenital anomalies of posterior segment of eye	congenital anomalies	-0.0969153	0.137916	0.907633	0.69265	1.18934	0.482234	47779	69	47710	0.00144415	FALSE	NA	NA	NA	NA	NA	NA	NA	NA	NA	NA	NA	NA	NA	NA	NA	NA	NA	NA	NA	NA	NA	NA	NA	NA	NA	NA	NA	NA	NA	NA	NA	NA	FALSE
754	Congenital musculoskeletal deformities of spine	congenital anomalies	-0.0924175	0.0821748	0.911724	0.776095	1.07106	0.260739	47596	190	47406	0.00399193	FALSE	NA	NA	NA	NA	NA	NA	NA	NA	NA	NA	NA	NA	NA	NA	NA	NA	NA	NA	NA	NA	NA	NA	NA	NA	NA	NA	NA	NA	NA	NA	NA	NA	FALSE
754.1	Lumbosacral spondylolysis, congenital	congenital anomalies	-0.277202	0.215203	0.757902	0.497083	1.15557	0.197713	47857	27	47830	0.000564181	FALSE	NA	NA	NA	NA	NA	NA	NA	NA	NA	NA	NA	NA	NA	NA	NA	NA	NA	NA	NA	NA	NA	NA	NA	NA	NA	NA	NA	NA	NA	NA	NA	NA	FALSE
[truncated: 148 more rows]
