# Supplementary material for: Insights from the largest diverse ancestry sex-specific disease map for genetically predicted height
Source: NPJ Genom Med. 2025 Feb 27;10:14. doi: 10.1038/s41525-025-00464-w (PMC11868580; doi:10.1038/s41525-025-00464-w)
Supplement: Supplementary file 24 — Supplementary Data 23 [file 41525_2025_464_MOESM24_ESM.xlsx]

## Sheet: Supplementary Data 23
Supplementary Data 23: Male African meta-PheWAS.
Phecode	Description	Group	beta	SE	OR	Lower	Upper	pvalue	I2	pval Q	number_of_studies	Bonferroni	cases	controls	prev
8	Intestinal infection	infectious diseases	0.0134932	0.0369241	1.01358	0.942823	1.08966	0.714789	14.6846	0.318646	4	FALSE	948	56062	0.0166287
8.5	Bacterial enteritis	infectious diseases	0.0619996	0.0513335	1.06396	0.962124	1.17658	0.227132	0	0.392531	4	FALSE	488	57930	0.00835359
8.52	Intestinal infection due to C. difficile	infectious diseases	0.0522028	0.0612419	1.05359	0.93442	1.18796	0.39399	0	0.698047	2	FALSE	340	55935	0.00604176
8.6	Viral Enteritis	infectious diseases	-0.0150409	0.0794059	0.985072	0.843097	1.15095	0.849765	0	0.65736	2	FALSE	206	55414	0.0037037
38	Septicemia	infectious diseases	0.00973245	0.024563	1.00978	0.962318	1.05958	0.69194	47.2061	0.128123	4	FALSE	2229	54997	0.0389508
38.1	Gram negative septicemia	infectious diseases	0.0924911	0.0676188	1.0969	0.960752	1.25235	0.171365	0	0.521319	2	FALSE	286	57970	0.00490937
38.2	Gram positive septicemia	infectious diseases	0.0805503	0.0797194	1.08388	0.927097	1.26718	0.312293	0	0.647915	2	FALSE	204	58179	0.00349417
38.3	Bacteremia	infectious diseases	0.00361078	0.0375101	1.00362	0.93248	1.08018	0.923313	0	0.438564	3	FALSE	913	54690	0.01642
41	Bacterial infection NOS	infectious diseases	-0.00165247	0.0195576	0.998349	0.960804	1.03736	0.932665	0	0.818491	4	FALSE	3651	51577	0.0661078
41.1	Staphylococcus infections	infectious diseases	0.0589953	0.0358953	1.06077	0.988706	1.13809	0.100271	0	0.77099	4	FALSE	995	56430	0.0173269
41.11	Methicillin sensitive Staphylococcus aureus	infectious diseases	0.100934	0.0540607	1.1062	0.994989	1.22985	0.0618954	0	0.52743	3	FALSE	436	57575	0.00751582
41.12	Methicillin resistant Staphylococcus aureus	infectious diseases	0.0162507	0.0540249	1.01638	0.914264	1.12991	0.763567	0	0.602674	3	FALSE	423	55206	0.00760395
41.2	Streptococcus infection	infectious diseases	-0.0225929	0.0562285	0.97766	0.875641	1.09157	0.687827	0.248278	0.366965	3	FALSE	401	57562	0.00691821
41.4	E. coli	infectious diseases	0.139556	0.0622093	1.14976	1.01778	1.29886	0.0248757	0	0.682776	3	FALSE	329	55496	0.00589342
41.8	H. pylori	infectious diseases	-0.109855	0.0397931	0.895964	0.828741	0.968641	0.0057687	0	0.362235	2	FALSE	852	54183	0.0154811
41.9	Infection with drug-resistant microorganisms	infectious diseases	0.0319064	0.0818976	1.03242	0.879317	1.21218	0.69684	0	0.506456	2	FALSE	185	53377	0.00345394
53	Herpes zoster	infectious diseases	-0.0558453	0.0383655	0.945685	0.877182	1.01954	0.1455	64.0485	0.0953571	2	FALSE	896	55850	0.0157897
53.1	Herpes zoster with nervous system complications	infectious diseases	-0.0304022	0.0868513	0.970055	0.818217	1.15007	0.726302	41.0948	0.192597	2	FALSE	173	57586	0.0029952
54	Herpes simplex	infectious diseases	0.0379719	0.0316979	1.0387	0.976135	1.10528	0.230944	21.9259	0.277806	3	FALSE	1306	52959	0.0240671
70	Viral hepatitis	infectious diseases	-0.0181925	0.0149486	0.981972	0.953619	1.01117	0.223604	0	0.677836	4	FALSE	6556	51100	0.113709
70.2	Viral hepatitis B	infectious diseases	-0.0720131	0.0380025	0.930519	0.863729	1.00247	0.0580983	0	0.619322	4	FALSE	896	56537	0.0156008
70.3	Viral hepatitis C	infectious diseases	-0.0129438	0.0156403	0.98714	0.957339	1.01787	0.407899	0	0.918689	3	FALSE	5929	51905	0.102518
70.4	Chronic hepatitis	infectious diseases	-0.00990949	0.050804	0.990139	0.896297	1.09381	0.845351	0	0.778205	3	FALSE	494	56798	0.0086225
70.9	Hepatitis NOS	infectious diseases	0.0828023	0.054513	1.08633	0.976245	1.20882	0.128776	0	0.61881	3	FALSE	429	56805	0.00749554
71	Human immunodeficiency virus [HIV] disease	infectious diseases	-0.0513189	0.0240354	0.949976	0.906262	0.995799	0.0327498	0	0.627667	3	FALSE	2216	55917	0.0381195
71.1	HIV infection, symptomatic	infectious diseases	-0.0484016	0.0242834	0.952751	0.908468	0.999193	0.0462393	0	0.586592	3	FALSE	2161	53413	0.0388851
78	Viral warts & HPV	infectious diseases	0.0823057	0.0278719	1.08579	1.02806	1.14675	0.00314703	58.6877	0.0888696	3	FALSE	1701	54740	0.0301377
79	Viral infection	infectious diseases	-0.0197948	0.036685	0.9804	0.912382	1.05349	0.589481	44.8647	0.142201	4	FALSE	950	54202	0.0172251
79.9	Viremia, NOS	infectious diseases	-0.0191443	0.126152	0.981038	0.766134	1.25622	0.87938	0	0.463171	2	FALSE	106	57344	0.00184508
80	Postoperative infection	infectious diseases	0.125171	0.049445	1.13334	1.02866	1.24867	0.0113568	8.31716	0.335976	3	FALSE	518	55444	0.00925628
81	Infection/inflammation of internal prosthetic device; implant; and graft	infectious diseases	-0.0319645	0.0538841	0.968541	0.871469	1.07643	0.553041	0	0.905949	3	FALSE	446	58140	0.00761274
90	Sexually transmitted infections (not HIV or hepatitis)	infectious diseases	-0.0129901	0.0274949	0.987094	0.935308	1.04175	0.636602	0	0.99792	3	FALSE	1749	52579	0.0321933
90.2	Gonococcal infections	infectious diseases	-0.117985	0.109076	0.888709	0.717652	1.10054	0.279395	0	0.65246	2	FALSE	118	55752	0.00211205
110	Dermatophytosis / Dermatomycosis	infectious diseases	0.0232008	0.0115356	1.02347	1.00059	1.04688	0.0443013	0	0.938383	3	FALSE	15038	37583	0.285779
110.1	Dermatophytosis	infectious diseases	0.0246534	0.0116799	1.02496	1.00176	1.04869	0.0347929	0	0.968753	3	FALSE	14425	38370	0.273227
110.11	Dermatophytosis of nail	infectious diseases	0.0476439	0.0129419	1.0488	1.02253	1.07574	0.000231981	0	0.383417	3	FALSE	10568	43755	0.19454
110.12	Althete's foot	infectious diseases	-0.00376278	0.0188014	0.996244	0.960201	1.03364	0.841376	0	0.713666	3	FALSE	4022	50227	0.0741396
110.13	Dermatophytosis of the body	infectious diseases	-0.00486799	0.0424327	0.995144	0.915729	1.08145	0.908665	0	0.960758	2	FALSE	741	53206	0.0137357
110.2	Dermatomycoses	infectious diseases	0.0119655	0.0397947	1.01204	0.936102	1.09413	0.763657	78.8235	0.0297753	2	FALSE	842	56326	0.0147285
112	Candidiasis	infectious diseases	0.051948	0.0385356	1.05332	0.976695	1.13596	0.177642	0	0.976595	4	FALSE	854	56226	0.0149615
117	Mycoses	infectious diseases	-0.0702389	0.0599205	0.932171	0.828879	1.04833	0.241116	0	0.403073	3	FALSE	348	57495	0.00601629
132	Infestation (lice, mites)	infectious diseases	-0.135123	0.0807892	0.873609	0.745674	1.02349	0.0944193	0	0.793537	2	FALSE	203	55436	0.00364852
133	Arthropod-borne diseases	infectious diseases	-0.145894	0.136525	0.86425	0.661346	1.12941	0.285241	0	0.325708	2	FALSE	91	58730	0.00154707
136	Other infectious and parasitic diseases	infectious diseases	0.0247272	0.0437371	1.02504	0.940827	1.11678	0.57183	42.3443	0.187846	2	FALSE	701	56629	0.0122275
145	Cancer of mouth	neoplasms	0.0613639	0.0636651	1.06329	0.938552	1.2046	0.335119	32.0637	0.225036	2	FALSE	310	58484	0.00527265
149	Cancer of larynx, pharynx, nasal cavities	neoplasms	0.0434983	0.0522142	1.04446	0.942858	1.15701	0.404804	0	0.947102	3	FALSE	456	58392	0.00774878
149.1	Cancer of oropharynx	neoplasms	0.01114	0.0888508	1.0112	0.849587	1.20356	0.900223	0	0.857815	2	FALSE	160	56108	0.00284353
149.4	Cancer of larynx	neoplasms	0.0414212	0.0678065	1.04229	0.912582	1.19044	0.541283	26.7992	0.242482	2	FALSE	270	58662	0.00458155
149.5	Hx of malignant neoplasm of oral cavity and pharynx	neoplasms	0.156134	0.129299	1.16898	0.907295	1.50615	0.227225	0	0.688277	2	FALSE	69	53839	0.00127996
151	Cancer of stomach	neoplasms	0.0632528	0.0790535	1.0653	0.912389	1.24383	0.423637	0	0.854413	2	FALSE	212	58397	0.00361719
153	Colorectal cancer	neoplasms	0.0327634	0.0336413	1.03331	0.967372	1.10373	0.330103	45.3287	0.139398	4	FALSE	1118	56834	0.0192918
153.2	Colon cancer	neoplasms	0.0207183	0.0391002	1.02093	0.945618	1.10225	0.596198	28.6971	0.239922	4	FALSE	842	57139	0.014522
153.3	Malignant neoplasm of rectum, rectosigmoid junction, and anus	neoplasms	-0.0226522	0.053008	0.977602	0.881134	1.08463	0.669135	0	0.444792	3	FALSE	440	57809	0.00755378
155	Cancer of liver and intrahepatic bile duct	neoplasms	-0.00164512	0.0525679	0.998356	0.900616	1.1067	0.975034	58.7138	0.0887336	3	FALSE	451	58121	0.00769992
155.1	Malignant neoplasm of liver, primary	neoplasms	0.00395404	0.0555105	1.00396	0.900465	1.11935	0.943214	50.3207	0.133599	3	FALSE	396	58192	0.00675906
157	Pancreatic cancer	neoplasms	0.00814896	0.0816721	1.00818	0.859052	1.1832	0.920522	0	0.860178	3	FALSE	191	58415	0.00325905
159	Malignant neoplasm of other and ill-defined sites within the digestive organs and peritoneum	neoplasms	0.0736248	0.0706678	1.0764	0.937178	1.23631	0.297485	0	0.421264	2	FALSE	264	58237	0.00451274
165	Cancer within the respiratory system	neoplasms	-0.00786397	0.0336179	0.992167	0.9289	1.05974	0.815045	50.4164	0.109184	4	FALSE	1144	57522	0.0195002
165.1	Cancer of bronchus; lung	neoplasms	-0.0211021	0.0347124	0.979119	0.91472	1.04805	0.543245	60.2479	0.0563686	4	FALSE	1071	57652	0.0182382
170	Cancer of bone and connective tissue	neoplasms	0.103332	0.0737401	1.10886	0.959641	1.28128	0.161126	0	0.925173	2	FALSE	238	58546	0.00404872
170.2	Cancer of connective tissue	neoplasms	0.13753	0.0848175	1.14744	0.971698	1.35496	0.104916	0	0.514302	2	FALSE	177	58719	0.0030053
185	Cancer of prostate	neoplasms	-0.0081892	0.0154471	0.991844	0.962265	1.02233	0.596013	0	0.613938	4	FALSE	6757	50780	0.117437
187	Cancer of other male genital organs	neoplasms	0.103431	0.0693383	1.10897	0.968052	1.2704	0.135781	31.5875	0.226657	2	FALSE	342	58018	0.00586018
187.1	Malignant neoplasm of unspecified male genital organ	neoplasms	0.0445274	0.100002	1.04553	0.859442	1.27192	0.656127	18.112	0.269129	2	FALSE	186	58433	0.00317303
187.2	Malignant neoplasm of testis	neoplasms	0.0335926	0.0909137	1.03416	0.865373	1.23588	0.711755	0	0.516214	2	FALSE	225	58464	0.00383377
189	Cancer of urinary organs (incl. kidney and bladder)	neoplasms	0.00687571	0.031917	1.0069	0.945841	1.0719	0.829436	0	0.537954	4	FALSE	1259	57284	0.0215056
189.1	Cancer of kidney and renal pelvis	neoplasms	0.0568632	0.0404009	1.05851	0.977926	1.14574	0.159288	0	0.435536	3	FALSE	785	57991	0.0133558
189.11	Malignant neoplasm of kidney, except pelvis	neoplasms	0.0477592	0.0411666	1.04892	0.96761	1.13706	0.24599	0	0.396198	3	FALSE	755	58046	0.0128399
189.2	Cancer of bladder	neoplasms	-0.0689732	0.0503847	0.933352	0.845586	1.03023	0.171021	0	0.982857	3	FALSE	501	58189	0.00853638
189.21	Malignant neoplasm of bladder	neoplasms	-0.0762284	0.0544916	0.926605	0.832743	1.03105	0.161843	0	0.96546	3	FALSE	426	58329	0.00725045
191	Manlignant and unknown neoplasms of brain and nervous system	neoplasms	0.100192	0.0725191	1.10538	0.958924	1.27421	0.167097	0	0.475403	2	FALSE	244	58585	0.00414761
191.1	Cancer of brain and nervous system	neoplasms	0.223202	0.087114	1.25007	1.05386	1.48282	0.0104015	0	0.852087	2	FALSE	167	58716	0.00283613
191.11	Cancer of brain	neoplasms	0.216098	0.0959217	1.24122	1.02849	1.49795	0.0242684	0	0.57063	2	FALSE	138	58782	0.00234216
195	Cancer, suspected or other	neoplasms	0.0601511	0.0341566	1.062	0.993228	1.13553	0.0782321	12.3087	0.331141	4	FALSE	1138	56711	0.0196719
195.1	Malignant neoplasm, other	neoplasms	0.0524349	0.0499648	1.05383	0.955525	1.16226	0.293977	0	0.406892	4	FALSE	556	57663	0.00955015
196	Radiotherapy	neoplasms	0.00324062	0.0405484	1.00325	0.926601	1.08623	0.936301	0	0.661967	4	FALSE	790	57652	0.0135177
197	Chemotherapy	neoplasms	0.0451442	0.034219	1.04618	0.978315	1.11875	0.187078	52.4384	0.0975664	4	FALSE	1063	57112	0.0182725
198	Secondary malignant neoplasm	neoplasms	0.00305669	0.027478	1.00306	0.950469	1.05856	0.911425	0	0.700971	4	FALSE	1722	56426	0.0296141
198.1	Secondary malignancy of lymph nodes	neoplasms	0.0123398	0.0427308	1.01242	0.931079	1.10086	0.77275	0	0.823313	3	FALSE	697	57587	0.0119587
198.2	Secondary malignancy of respiratory organs	neoplasms	-0.05231	0.0610218	0.949035	0.842055	1.06961	0.391315	0	0.446373	3	FALSE	331	58072	0.00566752
198.3	Secondary malignant neoplasm of digestive systems	neoplasms	0.0989702	0.100496	1.10403	0.906651	1.34439	0.324712	0	0.708726	2	FALSE	129	58307	0.00220754
198.4	Secondary malignant neoplasm of liver	neoplasms	0.017225	0.0621586	1.01737	0.900681	1.14919	0.781692	69.2257	0.0387948	3	FALSE	327	58130	0.00559386
198.6	Secondary malignancy of bone	neoplasms	0.0212876	0.0458883	1.02152	0.933652	1.11765	0.64272	32.5913	0.216752	4	FALSE	603	57829	0.0103197
199	Neoplasm of uncertain behavior	neoplasms	0.0694794	0.0291028	1.07195	1.01252	1.13487	0.0169691	18.8838	0.291476	3	FALSE	1548	55011	0.0273696
200	Myeloproliferative disease	neoplasms	-0.104917	0.0532025	0.900399	0.811239	0.999358	0.0486059	53.9521	0.140575	2	FALSE	470	58074	0.00802815
202	Cancer of other lymphoid, histiocytic tissue	neoplasms	0.0452395	0.0550721	1.04628	0.939225	1.16553	0.411385	88.2267	0.00356361	2	FALSE	461	58255	0.00785135
202.2	Non-Hodgkins lymphoma	neoplasms	0.0587995	0.0570202	1.06056	0.94842	1.18597	0.302444	88.6924	0.00294113	2	FALSE	426	58323	0.00725119
204	Leukemia	neoplasms	0.0753198	0.0454988	1.07823	0.986239	1.1788	0.0978386	0	0.504719	4	FALSE	622	58155	0.0105824
204.2	Myeloid leukemia	neoplasms	0.0539779	0.109107	1.05546	0.852257	1.30712	0.620793	0	0.71796	2	FALSE	107	58776	0.00181716
204.4	Multiple myeloma	neoplasms	-0.0110262	0.0655556	0.989034	0.869782	1.12464	0.866429	0	0.652524	2	FALSE	334	58545	0.00567265
208	Benign neoplasm of colon	neoplasms	0.0143616	0.0123975	1.01447	0.990112	1.03942	0.24669	0	0.889692	4	FALSE	12589	40557	0.236876
211	Benign neoplasm of other parts of digestive system	neoplasms	0.0110757	0.0589789	1.01114	0.900756	1.13504	0.851041	0	0.372176	3	FALSE	393	57594	0.00677738
214	Lipoma	neoplasms	0.0385627	0.0246665	1.03932	0.990265	1.0908	0.117966	0	0.996979	3	FALSE	2285	54882	0.0399706
214.1	Lipoma of skin and subcutaneous tissue	neoplasms	0.0284309	0.033415	1.02884	0.963617	1.09848	0.394856	0	0.93698	3	FALSE	1228	56518	0.0212655
216	Benign neoplasm of skin	neoplasms	0.0132563	0.030445	1.01334	0.954646	1.07565	0.66326	0	0.797027	2	FALSE	1455	54714	0.025904
227	Benign neoplasm of other endocrine glands and related structures	neoplasms	0.10686	0.0405661	1.11278	1.02773	1.20487	0.00843301	0	0.687567	4	FALSE	793	57838	0.0135253
227.3	Benign neoplasm of pituitary gland and craniopharyngeal duct (pouch)	neoplasms	0.208923	0.0654857	1.23235	1.08391	1.40112	0.00142093	0	0.780219	2	FALSE	337	58608	0.00571719
229	Benign neoplasm of unspecified sites	neoplasms	-0.0800268	0.114703	0.923092	0.737242	1.15579	0.485371	0	0.369933	2	FALSE	95	55845	0.00169825
241	Nontoxic nodular goiter	endocrine/metabolic	0.0792988	0.0276426	1.08253	1.02544	1.1428	0.00412142	58.0245	0.0673561	4	FALSE	1744	56507	0.0299394
241.1	Nontoxic uninodular goiter	endocrine/metabolic	0.0715682	0.033051	1.07419	1.00681	1.14608	0.030358	0	0.437034	2	FALSE	1228	57001	0.0210891
241.2	Nontoxic multinodular goiter	endocrine/metabolic	0.0913835	0.0395362	1.09569	1.01399	1.18397	0.0208115	0	0.756023	3	FALSE	840	57561	0.0143833
242	Thyrotoxicosis with or without goiter	endocrine/metabolic	0.0709775	0.0399127	1.07356	0.992776	1.16091	0.0753513	0	0.898216	4	FALSE	819	57547	0.0140321
244	Hypothyroidism	endocrine/metabolic	0.0762406	0.0234801	1.07922	1.03068	1.13005	0.00116615	0	0.808826	4	FALSE	2413	55693	0.0415276
244.1	Secondary hypothyroidism	endocrine/metabolic	0.0707715	0.0605866	1.07334	0.953157	1.20867	0.242764	0	0.854402	2	FALSE	392	58230	0.00668691
244.2	Acquired hypothyroidism	endocrine/metabolic	0.0985813	0.0803866	1.1036	0.942732	1.29193	0.220071	0	0.482609	2	FALSE	214	58292	0.00365774
244.4	Hypothyroidism NOS	endocrine/metabolic	0.0720508	0.0244335	1.07471	1.02446	1.12743	0.00318952	0	0.948305	4	FALSE	2224	55902	0.0382617
249	Secondary diabetes mellitus	endocrine/metabolic	0.041885	0.0376152	1.04277	0.968662	1.12256	0.265489	0	0.536404	2	FALSE	943	53270	0.0173944
250	Diabetes mellitus	endocrine/metabolic	-0.00748959	0.0103975	0.992538	0.972516	1.01297	0.471324	0	0.858285	4	FALSE	21473	34626	0.38277
250.1	Type 1 diabetes	endocrine/metabolic	0.0382317	0.0230238	1.03897	0.99313	1.08693	0.096808	0	0.580347	4	FALSE	2568	52833	0.046353
250.14	Type 1 diabetes with neurological manifestations	endocrine/metabolic	0.0191414	0.0602959	1.01933	0.90571	1.14719	0.750896	0	0.333746	2	FALSE	354	54664	0.00643426
250.2	Type 2 diabetes	endocrine/metabolic	-0.00909778	0.0104145	0.990943	0.970921	1.01138	0.382354	0	0.77063	4	FALSE	21306	34892	0.379124
250.22	Type 2 diabetes with renal manifestations	endocrine/metabolic	-0.0361703	0.0194759	0.964476	0.928354	1.002	0.0632855	0	0.434146	3	FALSE	3696	50171	0.0686134
250.23	Type 2 diabetes with ophthalmic manifestations	endocrine/metabolic	-0.0165875	0.0180336	0.983549	0.949393	1.01893	0.357671	53.8548	0.0896147	4	FALSE	4435	50873	0.0801873
250.24	Type 2 diabetes with neurological manifestations	endocrine/metabolic	0.0567901	0.0156033	1.05843	1.02655	1.0913	0.000273045	0	0.824976	3	FALSE	6230	47038	0.116956
250.25	Diabetes type 2 with peripheral circulatory disorders	endocrine/metabolic	0.000468221	0.0342999	1.00047	0.935421	1.07004	0.989109	0	0.644726	3	FALSE	1114	53461	0.0204123
250.3	Insulin pump user	endocrine/metabolic	-0.000988789	0.0279409	0.999012	0.945774	1.05525	0.97177	0	0.479999	3	FALSE	1667	52684	0.030671
250.4	Abnormal glucose	endocrine/metabolic	0.00606353	0.0138302	1.00608	0.979177	1.03373	0.661077	0	0.466995	4	FALSE	8087	44163	0.154775
250.41	Impaired fasting glucose	endocrine/metabolic	0.0251948	0.0192818	1.02551	0.987482	1.06501	0.191327	0	0.889404	3	FALSE	3769	49203	0.0711508
250.42	Other abnormal glucose	endocrine/metabolic	-0.00989969	0.017642	0.990149	0.956497	1.02499	0.5747	0	0.493454	4	FALSE	4501	48509	0.0849085
250.6	Polyneuropathy in diabetes	endocrine/metabolic	0.103766	0.0275217	1.10934	1.05109	1.17082	0.000163025	23.2363	0.271797	3	FALSE	1749	52509	0.0322349
250.7	Diabetic retinopathy	endocrine/metabolic	-0.0190867	0.0177978	0.981094	0.947461	1.01592	0.283533	48.8218	0.141712	3	FALSE	4537	49152	0.0845052
251	Other disorders of pancreatic internal secretion	endocrine/metabolic	-0.0671421	0.133652	0.935062	0.719574	1.21508	0.615411	0	0.602694	2	FALSE	62	53772	0.00115169
251.1	Hypoglycemia	endocrine/metabolic	-0.0427285	0.0413805	0.958172	0.883528	1.03912	0.301802	6.85613	0.358815	4	FALSE	764	55490	0.0135813
252	Disorders of parathyroid gland	endocrine/metabolic	-0.00308505	0.0401501	0.99692	0.921477	1.07854	0.938752	16.2853	0.302845	3	FALSE	812	57430	0.0139418
252.1	Hyperparathyroidism	endocrine/metabolic	0.000251288	0.0413233	1.00025	0.922433	1.08464	0.995148	0	0.587507	3	FALSE	765	57512	0.013127
253	Disorders of the pituitary gland and its hypothalamic control	endocrine/metabolic	0.0385332	0.0464436	1.03929	0.948859	1.13833	0.406722	66.3818	0.0510691	3	FALSE	605	57633	0.0103884
253.2	Pituitary hypofunction	endocrine/metabolic	0.153745	0.108012	1.16619	0.943692	1.44116	0.154621	0	0.778641	2	FALSE	133	58502	0.00226827
253.4	Anterior pituitary disorders	endocrine/metabolic	-0.0482206	0.0800485	0.952924	0.814555	1.1148	0.546913	75.8668	0.0417907	2	FALSE	214	55669	0.00382943
255	Disorders of adrenal glands	endocrine/metabolic	0.058176	0.0403387	1.0599	0.97933	1.1471	0.149249	0	0.635452	4	FALSE	785	57353	0.0135024
255.2	Adrenal hypofunction	endocrine/metabolic	0.0875743	0.0822028	1.09152	0.929099	1.28234	0.28672	0	0.94581	3	FALSE	183	58362	0.0031258
255.21	Glucocorticoid deficiency	endocrine/metabolic	0.0461798	0.0885925	1.04726	0.88033	1.24585	0.602185	0	0.900391	3	FALSE	158	58417	0.0026974
257	Testicular dysfunction	endocrine/metabolic	0.0131001	0.0252178	1.01319	0.964326	1.06452	0.603426	0	0.503253	3	FALSE	2084	55582	0.0361391
257.1	Testicular hypofunction	endocrine/metabolic	0.0172518	0.0259132	1.0174	0.967019	1.07041	0.505569	0	0.498865	3	FALSE	1967	55974	0.0339483
259	Other endocrine disorders	endocrine/metabolic	-0.0902998	0.101774	0.913657	0.748433	1.11536	0.37494	16.685	0.273269	2	FALSE	133	58248	0.00227814
260	Protein-calorie malnutrition	endocrine/metabolic	-0.00562131	0.0266296	0.994394	0.943825	1.04767	0.832815	31.4271	0.232631	3	FALSE	1831	54695	0.0323922
260.1	Cachexia	endocrine/metabolic	0.150607	0.0888196	1.16254	0.976797	1.3836	0.0899521	0	0.549287	2	FALSE	164	57702	0.00283413
260.2	severe protein-calorie malnutrition	endocrine/metabolic	-0.0127724	0.0587	0.987309	0.88001	1.10769	0.82775	18.6044	0.292712	3	FALSE	354	54751	0.0064241
260.3	Adult failure to thrive	endocrine/metabolic	0.0909101	0.0581754	1.09517	0.977153	1.22744	0.118126	0	0.459226	3	FALSE	367	54823	0.00664976
260.6	Anorexia	endocrine/metabolic	0.094391	0.0583482	1.09899	0.980229	1.23214	0.105723	76.4082	0.0144254	3	FALSE	372	57047	0.00647869
261	Vitamin deficiency	endocrine/metabolic	0.0116428	0.0117252	1.01171	0.988726	1.03523	0.320724	59.3853	0.060548	4	FALSE	12613	40885	0.235766
261.2	Vitamin B-complex deficiencies	endocrine/metabolic	0.013586	0.0291551	1.01368	0.957378	1.07329	0.641224	0	0.613856	3	FALSE	1546	55649	0.0270303
261.4	Vitamin D deficiency	endocrine/metabolic	0.0113622	0.0121607	1.01143	0.987605	1.03582	0.350127	58.367	0.0656188	4	FALSE	11255	42502	0.209368
262	Mineral deficiency NEC	endocrine/metabolic	-0.0727572	0.0700361	0.929827	0.810564	1.06664	0.298873	37.9666	0.204206	2	FALSE	269	57534	0.00465374
269	Proteinuria	endocrine/metabolic	-0.0307393	0.0255995	0.969728	0.922274	1.01962	0.229837	0	0.950795	3	FALSE	2000	55378	0.0348566
270	Disorders of protein plasma/amino-acid transport and metabolism	endocrine/metabolic	0.0535894	0.0330554	1.05505	0.988865	1.12567	0.104974	0	0.498962	4	FALSE	1202	56541	0.0208164
270.3	Disorders of plasma protein metabolism	endocrine/metabolic	0.0323578	0.0375107	1.03289	0.959674	1.11169	0.388342	44.2179	0.166512	3	FALSE	939	57260	0.0161343
270.32	Paraproteinemia	endocrine/metabolic	0.0232659	0.0412598	1.02354	0.944026	1.10975	0.57283	34.5293	0.217099	3	FALSE	782	57809	0.0133468
271	Disorders of carbohydrate transport and metabolism	endocrine/metabolic	0.0105654	0.0264632	1.01062	0.95954	1.06442	0.68971	0	0.665374	2	FALSE	1898	55237	0.0332196
271.3	Intestinal disaccharidase deficiencies and disaccharide malabsorption	endocrine/metabolic	0.00359092	0.0268084	1.0036	0.952226	1.05774	0.893444	0	0.747956	2	FALSE	1843	55375	0.0322101
272	Disorders of lipoid metabolism	endocrine/metabolic	-0.0214424	0.0113348	0.978786	0.957281	1.00077	0.0585276	18.4706	0.298198	4	FALSE	33927	21215	0.615266
272.1	Hyperlipidemia	endocrine/metabolic	-0.0212164	0.0113331	0.979007	0.957501	1.001	0.0611962	20.9092	0.284689	4	FALSE	33879	21252	0.614518
272.11	Hypercholesterolemia	endocrine/metabolic	0.00132463	0.0146318	1.00133	0.973017	1.03046	0.927866	0	0.39937	4	FALSE	7209	47538	0.131678
272.12	Hyperglyceridemia	endocrine/metabolic	0.0341246	0.0335176	1.03471	0.968924	1.10497	0.308625	0	0.564512	2	FALSE	1173	53106	0.0216106
272.13	Mixed hyperlipidemia	endocrine/metabolic	-0.0355412	0.0135112	0.965083	0.939862	0.990981	0.00852578	0	0.642053	3	FALSE	8562	45073	0.159635
272.9	Unspecified disorder of lipoid metabolism	endocrine/metabolic	-0.0697409	0.0780224	0.932635	0.800385	1.08674	0.371398	14.6783	0.278984	2	FALSE	218	56742	0.00382725
274	Gout and other crystal arthropathies	endocrine/metabolic	0.00646418	0.0156833	1.00649	0.976018	1.0379	0.680216	7.11663	0.357525	4	FALSE	6032	51218	0.105362
274.1	Gout	endocrine/metabolic	-0.00112519	0.0158893	0.998875	0.968247	1.03047	0.943546	17.8333	0.301686	4	FALSE	5849	51528	0.10194
274.11	Gouty arthropathy	endocrine/metabolic	-0.0204515	0.030212	0.979756	0.923425	1.03952	0.498448	27.9769	0.249463	3	FALSE	1431	56113	0.0248679
275	Disorders of mineral metabolism	endocrine/metabolic	-0.0315847	0.0214873	0.968909	0.928951	1.01059	0.141582	0	0.862231	4	FALSE	2948	53596	0.0521364
275.1	Disorders of iron metabolism	hematopoietic	-0.0103625	0.0905043	0.989691	0.828824	1.18178	0.908843	0	0.58955	2	FALSE	158	58524	0.00269248
275.3	Disorders of magnesium metabolism	endocrine/metabolic	-0.0498703	0.0359592	0.951353	0.886611	1.02082	0.165485	21.7034	0.278818	3	FALSE	1009	56613	0.0175107
275.5	Disorders of calcium/phosphorus metabolism	endocrine/metabolic	0.000652452	0.0348953	1.00065	0.934502	1.07149	0.985083	0	0.636654	4	FALSE	1073	56635	0.0185936
275.51	Hypocalcemia	endocrine/metabolic	-0.0606763	0.0660654	0.941128	0.826825	1.07123	0.358394	0	0.523144	3	FALSE	290	55455	0.00520226
275.53	Disorders of phosphorus metabolism	endocrine/metabolic	-0.0251485	0.0454195	0.975165	0.892107	1.06596	0.579788	71.4008	0.0303003	3	FALSE	621	54852	0.0111946
275.6	Hypercalcemia	endocrine/metabolic	0.0172479	0.0417637	1.0174	0.937435	1.10418	0.679616	0	0.937488	3	FALSE	736	54882	0.0132331
276	Disorders of fluid, electrolyte, and acid-base balance	endocrine/metabolic	-0.00688159	0.0130206	0.993142	0.968118	1.01881	0.597141	0	0.785575	4	FALSE	9742	43031	0.184602
276.1	Electrolyte imbalance	endocrine/metabolic	-0.0181961	0.0145292	0.981968	0.9544	1.01033	0.21043	0	0.836198	4	FALSE	7244	46703	0.13428
276.11	Hyperosmolality and/or hypernatremia	endocrine/metabolic	0.0124694	0.0683001	1.01255	0.885683	1.15758	0.855137	56.7513	0.0990423	3	FALSE	275	57669	0.00474596
276.12	Hyposmolality and/or hyponatremia	endocrine/metabolic	0.00998963	0.0313889	1.01004	0.949774	1.07413	0.750293	12.302	0.31973	3	FALSE	1315	55280	0.0232353
276.13	Hyperpotassemia	endocrine/metabolic	-0.0510593	0.025223	0.950222	0.904389	0.998378	0.0429379	0	0.765966	4	FALSE	2093	54654	0.036883
276.14	Hypopotassemia	endocrine/metabolic	-0.0358383	0.0190413	0.964796	0.929453	1.00148	0.0598179	0	0.816132	4	FALSE	3854	51259	0.0699291
276.4	Acid-base balance disorder	endocrine/metabolic	-0.0550312	0.0272711	0.946456	0.897195	0.998421	0.0435988	32.1131	0.21962	4	FALSE	1786	54788	0.0315693
276.41	Acidosis	endocrine/metabolic	-0.0526294	0.0293781	0.948732	0.895647	1.00496	0.0732208	0	0.55065	4	FALSE	1530	55202	0.0269689
276.5	Hypovolemia	endocrine/metabolic	0.0092983	0.0216334	1.00934	0.96744	1.05306	0.667332	0	0.755391	4	FALSE	2959	51193	0.0546425
276.6	Fluid overload	endocrine/metabolic	0.008843	0.0414484	1.00888	0.930164	1.09426	0.831054	0	0.408821	4	FALSE	753	56875	0.0130666
277	Other disorders of metabolism	endocrine/metabolic	0.0426	0.0432797	1.04352	0.958652	1.1359	0.324971	5.12125	0.367326	4	FALSE	671	57372	0.0115604
277.4	Disorders of bilirubin excretion	endocrine/metabolic	0.156649	0.0886442	1.16958	0.983055	1.39151	0.0772005	0	0.337897	2	FALSE	178	58221	0.003048
277.5	Other disorders of lipoid metabolism	endocrine/metabolic	-0.0144686	0.0445411	0.985636	0.903239	1.07555	0.745305	0	0.659304	2	FALSE	668	57027	0.0115781
277.51	Lipoprotein disorders	endocrine/metabolic	-0.0366225	0.104924	0.96404	0.784845	1.18415	0.72706	0	0.584529	2	FALSE	121	58454	0.00206573
277.7	Dysmetabolic syndrome X	endocrine/metabolic	-0.0114548	0.0556571	0.988611	0.886441	1.10256	0.836939	0	0.468133	2	FALSE	428	55281	0.00768278
278	Overweight, obesity and other hyperalimentation	endocrine/metabolic	-0.000160338	0.0103562	0.99984	0.97975	1.02034	0.987647	0	0.392473	4	FALSE	22526	31539	0.416647
278.1	Obesity	endocrine/metabolic	0.00185535	0.0104601	1.00186	0.981527	1.02261	0.859215	0	0.738379	4	FALSE	20121	34453	0.368692
278.11	Morbid obesity	endocrine/metabolic	-0.00577817	0.0165551	0.994238	0.962496	1.02703	0.72707	8.39166	0.335678	3	FALSE	5229	48399	0.097505
278.4	Abnormal weight gain	endocrine/metabolic	-0.0715342	0.0674079	0.930964	0.815747	1.06246	0.288593	0	0.720534	3	FALSE	266	54514	0.00485579
279	Disorders involving the immune mechanism	endocrine/metabolic	0.0912782	0.0704362	1.09557	0.954303	1.25776	0.195011	0	0.718123	3	FALSE	240	58097	0.00411403
279.1	Immunity deficiency	endocrine/metabolic	0.0932093	0.0825483	1.09769	0.933717	1.29046	0.258835	0	0.565717	3	FALSE	169	58266	0.0028921
279.7	Other immunological findings	endocrine/metabolic	-0.0101683	0.0529362	0.989883	0.892328	1.0981	0.847674	0	0.554104	2	FALSE	472	57900	0.00808607
280	Iron deficiency anemias	hematopoietic	-0.0200075	0.0177749	0.980191	0.946631	1.01494	0.260335	23.6008	0.269484	4	FALSE	4551	50817	0.0821955
280.1	Iron deficiency anemias, unspecified or not due to blood loss	hematopoietic	-0.0155406	0.0184755	0.98458	0.949564	1.02089	0.400267	42.5933	0.155986	4	FALSE	4183	51350	0.0753246
280.2	Iron deficiency anemia secondary to blood loss (chronic)	hematopoietic	-0.0120641	0.044781	0.988008	0.904988	1.07864	0.787621	45.4538	0.159884	3	FALSE	634	56315	0.0111328
281	Other deficiency anemia	hematopoietic	0.0285366	0.0294054	1.02895	0.971322	1.08999	0.331821	66.6798	0.0497283	3	FALSE	1539	54903	0.0272669
281.1	Megaloblastic anemia	hematopoietic	0.0200754	0.0343523	1.02028	0.953845	1.09134	0.558953	64.3122	0.0941423	2	FALSE	1150	55843	0.0201779
281.9	Deficiency anemias	hematopoietic	0.0791486	0.0616386	1.08237	0.959195	1.22135	0.199116	54.6171	0.1377	2	FALSE	352	56837	0.00615503
282	Hereditary hemolytic anemias	hematopoietic	0.0214566	0.0304969	1.02169	0.962409	1.08462	0.481703	0	0.701165	4	FALSE	1447	55868	0.0252464
282.5	Sickle cell anemia	hematopoietic	0.0292094	0.0411141	1.02964	0.949924	1.11605	0.477427	0	0.794925	4	FALSE	788	56936	0.0136512
282.8	Other hemoglobinopathies	hematopoietic	0.0256521	0.0589336	1.02598	0.914063	1.15161	0.663365	0	0.452723	2	FALSE	420	57159	0.00729433
282.9	Other hereditary hemolytic anemias	hematopoietic	-0.0432609	0.0617352	0.957662	0.848522	1.08084	0.48346	0	0.506455	2	FALSE	342	57240	0.00593936
283	Acquired hemolytic anemias	hematopoietic	0.129207	0.091892	1.13793	0.950375	1.36249	0.159703	0	0.66052	2	FALSE	145	55309	0.00261478
284	Aplastic anemia	hematopoietic	0.0697101	0.0484024	1.0722	0.975157	1.17889	0.149805	64.8529	0.0581233	3	FALSE	547	56885	0.00952431
284.1	Pancytopenia	hematopoietic	0.0550723	0.0518255	1.05662	0.954561	1.16958	0.287942	44.9588	0.162542	3	FALSE	469	54750	0.00849345
285	Other anemias	hematopoietic	0.0065024	0.0120409	1.00652	0.983048	1.03056	0.589179	41.7771	0.160957	4	FALSE	12566	40776	0.235574
285.1	Acute posthemorrhagic anemia	hematopoietic	0.0720169	0.0373994	1.07467	0.998716	1.15641	0.0541527	32.7309	0.226148	3	FALSE	895	55570	0.0158505
285.2	Anemia of chronic disease	hematopoietic	0.0189174	0.0218767	1.0191	0.976325	1.06374	0.387188	0	0.771538	3	FALSE	2885	53224	0.0514178
285.21	Anemia in chronic kidney disease	hematopoietic	0.0103775	0.0266423	1.01043	0.959023	1.0646	0.696897	0	0.501727	3	FALSE	1883	52848	0.0344046
285.22	Anemia in neoplastic disease	hematopoietic	0.142734	0.0635144	1.15342	1.01842	1.30633	0.0246231	0	0.478356	2	FALSE	308	57244	0.00535168
286	Coagulation defects	hematopoietic	0.0235135	0.0338959	1.02379	0.957987	1.09412	0.487872	30.2251	0.238549	3	FALSE	1105	56503	0.0191814
286.2	Encounter for long-term (current) use of anticoagulants	hematopoietic	0.0654344	0.0223454	1.06762	1.02187	1.11542	0.00340811	0	0.811341	3	FALSE	2695	52531	0.0487995
286.7	Other and unspecified coagulation defects	hematopoietic	0.052671	0.0522167	1.05408	0.951542	1.16767	0.313118	0	0.916315	2	FALSE	453	57697	0.0077902
286.8	Hypercoagulable state	hematopoietic	0.144401	0.0835965	1.15535	0.980743	1.36104	0.0841027	0	0.791666	2	FALSE	200	58425	0.00341151
286.81	Primary hypercoagulable state	hematopoietic	0.156361	0.0870915	1.16925	0.985768	1.38688	0.0725948	0	0.753084	2	FALSE	183	58468	0.00312015
286.9	Abnormal coagulation profile	hematopoietic	-0.0185075	0.0599437	0.981663	0.872847	1.10404	0.757513	30.688	0.236277	3	FALSE	352	55148	0.00634234
287	Purpura and other hemorrhagic conditions	hematopoietic	-0.00973589	0.0271855	0.990311	0.938926	1.04451	0.720247	23.1065	0.272299	4	FALSE	1750	55681	0.0304713
287.3	Thrombocytopenia	hematopoietic	-0.00089992	0.0275929	0.9991	0.946503	1.05462	0.973982	33.6733	0.210242	4	FALSE	1699	55818	0.0295391
288	Diseases of white blood cells	hematopoietic	-0.0477132	0.0273878	0.953407	0.903578	1.00598	0.081485	0	0.828698	3	FALSE	1745	54198	0.0311925
288.1	Decreased white blood cell count	hematopoietic	0.0900749	0.0302687	1.09426	1.03123	1.16114	0.00292187	0	0.910961	4	FALSE	1433	55952	0.0249717
288.11	Neutropenia	hematopoietic	0.0952943	0.0407245	1.09998	1.0156	1.19138	0.0192849	0	0.885631	4	FALSE	777	57138	0.0134162
288.2	Elevated white blood cell count	hematopoietic	-0.0252982	0.0324501	0.975019	0.914938	1.03905	0.435624	0	0.925906	3	FALSE	1209	52758	0.0224026
289	Other diseases of blood and blood-forming organs	hematopoietic	0.0832354	0.0509426	1.0868	0.983527	1.20091	0.102279	57.0372	0.0975299	3	FALSE	517	57253	0.00894928
289.3	Personal history of diseases of blood and blood-forming organs	hematopoietic	0.0539385	0.092953	1.05542	0.879637	1.26633	0.561728	43.133	0.184813	2	FALSE	147	52352	0.00280005
289.4	Lymphadenitis	hematopoietic	0.0738765	0.0289268	1.07667	1.01733	1.13948	0.0106522	2.07732	0.381917	4	FALSE	1555	54829	0.0275787
289.8	Polycythemia, secondary	hematopoietic	-0.0287057	0.0847688	0.971702	0.822958	1.14733	0.734884	77.1021	0.0366367	2	FALSE	189	58186	0.00323769
290	Delirium dementia and amnestic and other cognitive disorders	mental disorders	-0.0126438	0.0229544	0.987436	0.943996	1.03287	0.581755	0	0.509529	4	FALSE	2677	54119	0.0471336
290.1	Dementias	mental disorders	-0.0319852	0.029988	0.968521	0.913236	1.02715	0.286153	0	0.405905	4	FALSE	1540	56461	0.0265513
290.13	Senile dementia	mental disorders	-0.140013	0.141918	0.869347	0.658252	1.14814	0.323851	33.8104	0.219015	2	FALSE	84	56409	0.00148691
290.2	Delirium due to conditions classified elsewhere	mental disorders	-0.0521163	0.0511877	0.949218	0.858608	1.04939	0.308611	0	0.464103	2	FALSE	487	54791	0.00881001
290.3	Other persistent mental disorders due to conditions classified elsewhere	mental disorders	0.0110553	0.0298914	1.01112	0.953581	1.07212	0.711496	1.57488	0.31347	2	FALSE	1479	51409	0.0279648
291	Other specified nonpsychotic and/or transient mental disorders	mental disorders	-0.00570058	0.0393749	0.994316	0.920467	1.07409	0.884887	0	0.770346	3	FALSE	840	56189	0.0147293
291.4	Specific nonpsychotic mental disorders due to brain damage	mental disorders	-0.000457597	0.0630818	0.999543	0.883295	1.13109	0.994212	12.787	0.284258	2	FALSE	349	57870	0.00599461
291.8	Alteration of consciousness	mental disorders	0.0051417	0.0575332	1.00515	0.897968	1.12514	0.928788	57.0448	0.127065	2	FALSE	382	57089	0.00664683
292	Neurological disorders	mental disorders	-0.00381944	0.0160747	0.996188	0.965291	1.02807	0.812186	50.0506	0.111315	4	FALSE	5581	49662	0.101026
292.1	Aphasia/speech disturbance	mental disorders	-0.0423405	0.0305761	0.958543	0.902787	1.01774	0.166126	45.5242	0.138219	4	FALSE	1403	56162	0.0243724
292.3	Memory loss	mental disorders	-0.0135959	0.0347433	0.986496	0.921556	1.05601	0.695556	66.516	0.0504639	3	FALSE	1079	56431	0.018762
292.4	Altered mental status	mental disorders	0.00904897	0.0296759	1.00909	0.952072	1.06952	0.760422	61.6185	0.0499657	4	FALSE	1488	55447	0.0261351
293	Symptoms involving head and neck	mental disorders	-0.171841	0.131007	0.842113	0.651414	1.08864	0.189625	0	0.952078	2	FALSE	98	56094	0.00174402
293.1	Swelling, mass, or lump in head and neck [Space-occupying lesion, intracranial NOS]	mental disorders	0.0545842	0.0333522	1.0561	0.989273	1.12744	0.101715	42.9578	0.173238	3	FALSE	1169	55648	0.0205748
295	Schizophrenia and other psychotic disorders	mental disorders	0.00306216	0.0178029	1.00307	0.96867	1.03868	0.863435	0	0.520803	4	FALSE	4438	52266	0.0782661
295.1	Schizophrenia	mental disorders	0.0118215	0.0218401	1.01189	0.969491	1.05615	0.588319	0	0.449515	4	FALSE	2853	54565	0.0496883
295.2	Paranoid disorders	mental disorders	0.0492378	0.0531804	1.05047	0.946491	1.16587	0.354517	0	0.599738	2	FALSE	476	56973	0.00828561
295.3	Psychosis	mental disorders	-0.0173213	0.0226334	0.982828	0.940182	1.02741	0.444094	32.8948	0.225328	3	FALSE	2665	53947	0.0470748
296	Mood disorders	mental disorders	-0.00367877	0.0104488	0.996328	0.976131	1.01694	0.724782	0	0.422111	4	FALSE	24189	30582	0.441639
296.1	Bipolar	mental disorders	-0.0314385	0.0222358	0.969051	0.927725	1.01222	0.157401	0	0.526259	3	FALSE	2753	54169	0.0483644
296.2	Depression	mental disorders	-0.00405747	0.0105444	0.995951	0.975579	1.01675	0.700388	4.16908	0.371937	4	FALSE	22891	31685	0.419433
296.22	Major depressive disorder	mental disorders	-0.00914825	0.0109176	0.990893	0.969915	1.01233	0.402068	17.3735	0.30419	4	FALSE	18055	36631	0.330158
297	Suicidal ideation or attempt	mental disorders	-0.044254	0.0200829	0.956711	0.919785	0.99512	0.0275554	0	0.534707	2	FALSE	3487	52357	0.0624418
297.1	Suicidal ideation	mental disorders	-0.0372442	0.0214609	0.963441	0.923756	1.00483	0.0826625	0	0.823438	2	FALSE	3018	50884	0.0559905
300	Anxiety disorders	mental disorders	-0.00193064	0.0106606	0.998071	0.977433	1.01914	0.856289	0	0.740908	4	FALSE	22322	31813	0.41234
300.1	Anxiety disorder	mental disorders	-0.005286	0.0122865	0.994728	0.97106	1.01897	0.667028	0	0.717273	4	FALSE	11713	41002	0.222195
300.11	Generalized anxiety disorder	mental disorders	-0.0329514	0.0236225	0.967586	0.923808	1.01344	0.163041	0	0.70349	3	FALSE	2420	53707	0.0431165
300.12	Agorophobia, social phobia, and panic disorder	mental disorders	0.00664999	0.0330124	1.00667	0.9436	1.07396	0.840355	65.7581	0.0874663	2	FALSE	1251	55964	0.0218649
300.4	Dysthymic disorder	mental disorders	-0.0161851	0.0217803	0.983945	0.942826	1.02686	0.457418	0	0.539118	3	FALSE	2869	50491	0.0537669
300.9	Posttraumatic stress disorder	mental disorders	0.0104751	0.0113782	1.01053	0.988244	1.03332	0.357245	0	0.464502	3	FALSE	15003	40438	0.270612
301	Personality disorders	mental disorders	0.0323328	0.0240942	1.03286	0.985219	1.08281	0.179617	0	0.557892	2	FALSE	2371	54260	0.0418675
302	Sexual and gender identity disorders	mental disorders	-0.0510484	0.0419391	0.950233	0.875248	1.03164	0.223528	0	0.934696	2	FALSE	758	56147	0.0133204
302.1	Decreased libido	mental disorders	-0.0499189	0.0713384	0.951307	0.827174	1.09407	0.484085	18.7725	0.267191	2	FALSE	262	57234	0.00455684
304	Adjustment reaction	mental disorders	0.00782927	0.012745	1.00786	0.982996	1.03335	0.539015	14.3135	0.311285	3	FALSE	10698	41989	0.203048
306	Other mental disorder	mental disorders	-0.00478716	0.0176765	0.995224	0.961335	1.03031	0.786529	65.1657	0.0566575	3	FALSE	4616	47667	0.0882887
306.9	Tension headache	mental disorders	0.0179495	0.0725283	1.01811	0.8832	1.17363	0.804535	89.0394	0.00252333	2	FALSE	256	57068	0.00446584
312	Conduct disorders	mental disorders	0.0447063	0.0342295	1.04572	0.977866	1.11828	0.191526	0	0.998822	2	FALSE	1100	54467	0.0197959
313	Pervasive developmental disorders	mental disorders	0.00761615	0.041002	1.00765	0.929837	1.09196	0.85264	77.4649	0.0118251	3	FALSE	749	55164	0.0133958
313.1	Attention deficit hyperactivity disorder	mental disorders	0.0539748	0.0474741	1.05546	0.961681	1.15838	0.255566	0	0.637049	2	FALSE	561	55533	0.0100011
315	Develomental delays and disorders	mental disorders	0.0019772	0.051035	1.00198	0.906604	1.10739	0.969096	37.0738	0.204096	3	FALSE	478	57766	0.00820685
315.2	Speech and language disorder	mental disorders	-0.0406024	0.0849263	0.960211	0.812975	1.13411	0.632587	0	0.696212	2	FALSE	177	58639	0.00300939
315.3	Mental retardation	mental disorders	0.0510309	0.11652	1.05236	0.837492	1.32234	0.661417	65.0941	0.0905344	2	FALSE	82	56147	0.00145832
316	Substance addiction and disorders	mental disorders	-0.00514963	0.0114957	0.994864	0.972699	1.01753	0.654181	56.7991	0.0736943	4	FALSE	13509	42203	0.242479
317	Alcohol-related disorders	mental disorders	-0.027322	0.0112028	0.973048	0.951915	0.994649	0.0147341	65.7959	0.0324977	4	FALSE	15138	40175	0.273679
317.1	Alcoholism	mental disorders	-0.0389611	0.0123992	0.961788	0.938697	0.985448	0.00167661	16.3736	0.309604	4	FALSE	11022	43680	0.201492
317.11	Alcoholic liver damage	mental disorders	-0.0477105	0.0378588	0.95341	0.885226	1.02685	0.207589	0	0.501662	3	FALSE	898	56575	0.0156247
318	Tobacco use disorder	mental disorders	-0.0151565	0.0105534	0.984958	0.964794	1.00554	0.150952	17.7469	0.302157	4	FALSE	19167	34748	0.355504
320	Meningitis	neurological	-0.111399	0.0910143	0.894582	0.748426	1.06928	0.220963	0	0.905455	2	FALSE	160	58690	0.00271878
327	Sleep disorders	neurological	-0.0137246	0.0118396	0.986369	0.963744	1.00953	0.246372	0	0.757933	3	FALSE	13231	38384	0.25634
327.3	Sleep apnea	neurological	-0.00517947	0.0107226	0.994834	0.974145	1.01596	0.629066	0	0.748771	4	FALSE	17974	38437	0.318626
327.32	Obstructive sleep apnea	neurological	-0.00874748	0.0112565	0.991291	0.96966	1.0134	0.437097	0	0.775043	3	FALSE	14876	38599	0.278186
327.4	Insomnia	neurological	-0.0037399	0.0136191	0.996267	0.970025	1.02322	0.783619	0	0.873459	3	FALSE	8655	44502	0.16282
327.41	Organic or persistent insomnia	neurological	0.0142403	0.045276	1.01434	0.928208	1.10847	0.753124	20.8709	0.260941	2	FALSE	647	54469	0.0117389
327.7	Sleep related movement disorders	neurological	-0.0168068	0.0401332	0.983334	0.908949	1.06381	0.67538	85.0059	0.00980891	2	FALSE	817	53870	0.0149396
331	Other cerebral degenerations	neurological	-0.00348511	0.0667713	0.996521	0.87428	1.13585	0.958373	8.15309	0.336631	3	FALSE	277	57764	0.00477249
331.1	Hydrocephalus	neurological	0.042096	0.0967321	1.04299	0.862866	1.26073	0.66343	0	0.396069	2	FALSE	133	58352	0.00227409
333	Extrapyramidal disease and abnormal movement disorders	neurological	-0.0282504	0.0339945	0.972145	0.909484	1.03912	0.405956	0	0.88718	3	FALSE	1119	56427	0.0194453
333.1	Essential tremor	neurological	-0.0880921	0.0485578	0.915677	0.832549	1.0071	0.0696517	0	0.352961	2	FALSE	556	57595	0.00956131
334	Degenerative disease of the spinal cord	neurological	0.0195527	0.051107	1.01975	0.922549	1.12718	0.702028	0	0.5244	4	FALSE	495	57533	0.00853036
335	Multiple sclerosis	neurological	-0.0027031	0.0749217	0.997301	0.861098	1.15505	0.971219	7.70278	0.297926	2	FALSE	227	58234	0.00388293
337	Disorders of the autonomic nervous system	neurological	0.0396201	0.0361946	1.04042	0.969165	1.1169	0.273674	24.8539	0.248674	2	FALSE	1026	56027	0.0179833
338	Pain	neurological	0.0225385	0.0133139	1.02279	0.99645	1.04984	0.0904822	0	0.438741	3	FALSE	8923	39961	0.182534
338.1	Acute pain	neurological	0.00508422	0.0225868	1.0051	0.961573	1.05059	0.821904	0	0.858195	3	FALSE	2591	48422	0.050791
338.2	Chronic pain	neurological	0.0220391	0.0151835	1.02228	0.99231	1.05316	0.146636	0	0.62436	3	FALSE	6457	44468	0.126794
339	Other headache syndromes	neurological	-0.0418386	0.0133807	0.959025	0.9342	0.984508	0.00176734	12.6509	0.329358	4	FALSE	8928	43426	0.170531
340	Migraine	neurological	-0.0606949	0.0213601	0.94111	0.902524	0.981346	0.00449014	0	0.669133	3	FALSE	3142	53898	0.0550842
342	Hemiplegia	neurological	-0.0436927	0.0503193	0.957248	0.867347	1.05647	0.385225	0	0.447459	4	FALSE	512	57556	0.00881725
344	Other paralytic syndromes	neurological	0.0653706	0.0423695	1.06755	0.982483	1.15999	0.122863	68.5597	0.0415593	3	FALSE	714	57290	0.0123095
345	Epilepsy, recurrent seizures, convulsions	neurological	-0.00963762	0.0225447	0.990409	0.947599	1.03515	0.669022	60.3674	0.0557984	4	FALSE	2571	54909	0.0447286
345.1	Epilepsy	neurological	-0.00847533	0.0307272	0.99156	0.933607	1.05311	0.782683	0	0.543955	3	FALSE	1361	56598	0.0234821
345.11	Generalized convulsive epilepsy	neurological	0.033672	0.0696716	1.03425	0.902233	1.18557	0.628886	26.8646	0.242272	2	FALSE	259	58048	0.00444201
345.12	Partial epilepsy	neurological	0.00750169	0.0488696	1.00753	0.915504	1.10881	0.878001	0	0.973149	2	FALSE	522	55166	0.00937365
345.3	Convulsions	neurological	-0.00155652	0.0260381	0.998445	0.948769	1.05072	0.952332	0	0.861553	3	FALSE	1894	55709	0.0328802
348	Other conditions of brain	neurological	-0.00979419	0.0372983	0.990254	0.920446	1.06536	0.792866	0	0.668145	3	FALSE	914	56727	0.0158568
348.2	Cerebral edema and compression of brain	neurological	-0.10692	0.0896658	0.898597	0.753775	1.07125	0.233093	15.455	0.276786	2	FALSE	153	58197	0.00262211
348.8	Encephalopathy, not elsewhere classified	neurological	0.0262729	0.0436751	1.02662	0.942397	1.11837	0.547472	0	0.930056	3	FALSE	663	57145	0.011469
348.9	Other conditions of brain, NOS	neurological	-0.0327024	0.0578086	0.967827	0.864153	1.08394	0.571597	0	0.867741	2	FALSE	367	57403	0.00635278
350	Abnormal movement	neurological	0.02681	0.0141778	1.02717	0.999023	1.05612	0.0586255	16.166	0.30336	3	FALSE	8027	45175	0.150878
350.1	Abnormal involuntary movements	neurological	-0.0394259	0.032173	0.961341	0.902593	1.02391	0.220411	12.888	0.317287	3	FALSE	1252	55585	0.0220279
350.2	Abnormality of gait	neurological	0.0398536	0.0153132	1.04066	1.00989	1.07237	0.00925316	33.4946	0.22232	3	FALSE	6634	44712	0.129202
350.3	Lack of coordination	neurological	0.0296193	0.0511981	1.03006	0.931716	1.13879	0.56291	0	0.444872	3	FALSE	481	57538	0.00829039
351	Other peripheral nerve disorders	neurological	-0.00861473	0.0141129	0.991422	0.964375	1.01923	0.541585	55.2651	0.0818768	4	FALSE	7843	46998	0.143013
352	Disorders of other cranial nerves	neurological	-0.0811316	0.0431357	0.922072	0.847321	1.00342	0.0599932	0	0.83037	3	FALSE	696	57238	0.0120137
352.2	Facial nerve disorders [CN7]	neurological	-0.0404864	0.0546265	0.960322	0.862817	1.06885	0.458602	0	0.522438	2	FALSE	467	57977	0.00799056
353	Nerve root and plexus disorders	neurological	-0.0354122	0.0421785	0.965207	0.888624	1.04839	0.401145	53.837	0.141071	2	FALSE	752	56956	0.0130311
355.1	Chronic pain syndrome	neurological	0.0131093	0.0239683	1.0132	0.966699	1.06193	0.584419	0	0.398229	2	FALSE	2404	51992	0.0441944
356	Hereditary and idiopathic peripheral neuropathy	neurological	0.0814468	0.0222145	1.08486	1.03863	1.13313	0.000246003	4.1851	0.352157	3	FALSE	2766	53088	0.049522
357	Inflammatory and toxic neuropathy	neurological	0.110753	0.0355696	1.11712	1.04189	1.19778	0.00184755	0	0.52183	4	FALSE	1017	56281	0.0177493
359	Muscular dystrophies and other myopathies	neurological	0.0714118	0.0609218	1.07402	0.953141	1.21024	0.241122	0	0.746382	3	FALSE	338	58146	0.00577936
359.2	Myopathy	neurological	0.055055	0.0627716	1.0566	0.934284	1.19493	0.380449	0	0.751171	3	FALSE	319	58180	0.00545308
360	Disorders of the globe	sense organs	-0.00789187	0.0726171	0.992139	0.86052	1.14389	0.913458	25.7475	0.245846	2	FALSE	276	57771	0.00475477
361	Retinal detachments and defects	sense organs	0.0280872	0.0296643	1.02849	0.970393	1.09006	0.343723	0	0.497123	3	FALSE	1518	56085	0.0263528
362	Other retinal disorders	sense organs	-0.0361288	0.0143752	0.964516	0.93772	0.992078	0.0119616	0	0.797802	4	FALSE	7792	46330	0.143971
362.2	Degeneration of macula and posterior pole of retina	sense organs	-0.0668039	0.0228301	0.935379	0.894447	0.978184	0.00343204	0	0.73061	4	FALSE	2692	53760	0.0476865
362.26	Macular puckering of retina	sense organs	-0.025093	0.0368261	0.975219	0.90731	1.04821	0.495623	0	0.582828	2	FALSE	976	54053	0.0177361
362.27	Drusen (degenerative) of retina	sense organs	-0.205366	0.0476969	0.814349	0.741671	0.89415	1.66498e-05	0	0.93236	2	TRUE	576	54563	0.0104463
362.29	Macular degeneration (senile) of retina NOS	sense organs	-0.0904455	0.075385	0.913524	0.788047	1.05898	0.230224	0	0.318738	2	FALSE	245	57787	0.00422181
362.3	Other nondiabetic retinopathy	sense organs	-0.0674155	0.0243897	0.934807	0.891171	0.980579	0.00570813	0	0.919312	3	FALSE	2299	53589	0.0411358
362.4	Retinal vascular changes and abnomalities	sense organs	-0.0521025	0.0322643	0.949232	0.891064	1.0112	0.10634	0	0.856096	2	FALSE	1297	56200	0.0225577
362.9	Retinal edema	sense organs	-0.0560738	0.0438954	0.945469	0.867528	1.03041	0.201447	78.2273	0.0321044	2	FALSE	698	54585	0.0126259
363	Chorioretinal inflammations, scars, and other disorders of choroid	sense organs	0.0127122	0.0373537	1.01279	0.941294	1.08972	0.733615	57.3975	0.125502	2	FALSE	962	56442	0.0167584
363.3	Chorioretinal scars	sense organs	0.0224616	0.0394333	1.02272	0.94665	1.10489	0.568942	59.0377	0.11818	2	FALSE	860	56630	0.0149591
364	Corneal opacity and other disorders of cornea	sense organs	0.0203189	0.0365689	1.02053	0.949942	1.09636	0.578461	0	0.583494	2	FALSE	1018	56064	0.017834
364.4	Corneal degenerations	sense organs	0.0356844	0.0478887	1.03633	0.943484	1.13831	0.45618	9.49276	0.293197	2	FALSE	593	56869	0.0103199
365	Glaucoma	sense organs	-0.00961139	0.0115896	0.990435	0.96819	1.01319	0.40693	0	0.984547	4	FALSE	14849	41198	0.264938
365.1	Open-angle glaucoma	sense organs	0.00297709	0.0126122	1.00298	0.978492	1.02808	0.813396	47.0345	0.129149	4	FALSE	11501	44328	0.206004
365.11	Primary open angle glaucoma	sense organs	0.00617557	0.0177093	1.00619	0.971869	1.04173	0.727301	71.4088	0.0614585	2	FALSE	4886	47816	0.09271
366	Cataract	sense organs	-0.00995726	0.0125763	0.990092	0.965986	1.0148	0.428509	0	0.98103	4	FALSE	22993	30595	0.42907
366.2	Senile cataract	sense organs	-0.0134014	0.0124218	0.986688	0.962956	1.01101	0.28065	0	0.887463	4	FALSE	20684	32281	0.390522
367	Disorders of refraction and accommodation; blindness and low vision	sense organs	-0.0179322	0.0124629	0.982228	0.958526	1.00652	0.150193	38.2525	0.182457	4	FALSE	31920	22363	0.588029
367.1	Myopia	sense organs	0.0222856	0.0145758	1.02254	0.993737	1.05217	0.126278	0	0.893816	3	FALSE	7335	44762	0.140795
367.9	Blindness and low vision	sense organs	0.103158	0.0265235	1.10867	1.0525	1.16782	0.000100538	11.2975	0.336379	4	FALSE	1929	54162	0.0343905
368	Visual disturbances	sense organs	-0.00466292	0.016793	0.995348	0.963121	1.02865	0.781265	0	0.518348	4	FALSE	5193	47427	0.0986887
368.9	Subjective visual disturbances	sense organs	-0.0557406	0.0378928	0.945784	0.878087	1.0187	0.141289	14.3565	0.279888	2	FALSE	940	55577	0.0166322
369	Infection of the eye	sense organs	0.0286386	0.0254534	1.02905	0.978975	1.08169	0.260531	48.9545	0.140994	3	FALSE	2047	53015	0.0371763
369.2	Eye infection, viral	sense organs	0.0188003	0.0633693	1.01898	0.899963	1.15373	0.766712	83.511	0.0137915	2	FALSE	334	57693	0.00575594
369.5	Conjunctivitis, infectious	sense organs	0.00198782	0.0294267	1.00199	0.945835	1.06148	0.946143	63.2633	0.0657382	3	FALSE	1511	53791	0.0273227
370	Keratitis	sense organs	-0.00212367	0.0348065	0.997879	0.932074	1.06833	0.951348	0	0.470437	3	FALSE	1092	55565	0.0192739
371	Inflammation of the eye	sense organs	-0.0211871	0.015923	0.979036	0.948953	1.01007	0.183323	54.3551	0.0868477	4	FALSE	5870	47941	0.109086
371.1	Uveitis, noninfectious or NOS	sense organs	-0.0346385	0.0329879	0.965955	0.905477	1.03047	0.2937	0	0.500831	3	FALSE	1227	56790	0.021149
371.2	Conjunctivitis, noninfectious	sense organs	0.0262343	0.0331689	1.02658	0.961967	1.09554	0.428984	0	0.428505	2	FALSE	1196	55628	0.0210474
371.21	Allergic conjunctivitis	sense organs	0.00781337	0.03454	1.00784	0.941874	1.07843	0.821036	0	0.405671	2	FALSE	1097	53286	0.0201717
371.3	Inflammation of eyelids	sense organs	-0.0216836	0.0198177	0.97855	0.94127	1.01731	0.273888	25.9909	0.255739	4	FALSE	3577	51250	0.0652416
372	Disorders of conjunctiva	sense organs	-0.0421532	0.0288432	0.958723	0.906028	1.01448	0.143888	0	0.427444	3	FALSE	1649	54410	0.0294154
374	Other disorders of eyelids	sense organs	0.0482172	0.02715	1.0494	0.995017	1.10675	0.0757409	64.9972	0.0574455	3	FALSE	1862	54992	0.0327506
374.3	Ptosis of eyelid	sense organs	0.0641561	0.0430441	1.06626	0.979994	1.16012	0.1361	81.191	0.00490938	3	FALSE	720	57430	0.0123818
375	Disorders of lacrimal system	sense organs	-0.0337738	0.0673322	0.96679	0.847264	1.10318	0.615949	0	0.38443	2	FALSE	307	57971	0.00526785
375.1	Dry eyes	sense organs	-0.0170466	0.0136607	0.983098	0.957125	1.00978	0.212084	0	0.4101	3	FALSE	9088	41127	0.180982
377	Disorders of optic nerve and visual pathways	sense organs	0.0263867	0.030436	1.02674	0.96728	1.08985	0.385967	0	0.558554	3	FALSE	1431	55736	0.0250319
378	Strabismus and other disorders of binocular eye movements	sense organs	0.0336088	0.0338722	1.03418	0.967752	1.10517	0.321088	0	0.851445	3	FALSE	1141	56689	0.0197302
378.1	Strabismus (not specified as paralytic)	sense organs	0.0834916	0.0428394	1.08708	0.999528	1.18229	0.0513024	0	0.574668	2	FALSE	714	57341	0.0122987
379	Other disorders of eye	sense organs	0.00455003	0.0177029	1.00456	0.970303	1.04003	0.797162	0	0.684185	4	FALSE	4744	49860	0.0868801
379.2	Disorders of vitreous body	sense organs	0.00971537	0.0208772	1.00976	0.969279	1.05194	0.641675	0	0.384351	3	FALSE	3238	52615	0.0579736
380.1	Otitis externa	sense organs	0.0420456	0.0373208	1.04294	0.969377	1.12209	0.259912	36.38	0.209941	2	FALSE	973	56173	0.0170266
380.4	Impacted cerumen	sense organs	-0.00683463	0.0187079	0.993189	0.957431	1.03028	0.714862	42.055	0.178035	3	FALSE	4042	50942	0.0735123
381	Otitis media and Eustachian tube disorders	sense organs	0.00176341	0.0256335	1.00176	0.952679	1.05338	0.945154	0	0.687481	3	FALSE	2004	53862	0.0358715
381.1	Otitis media	sense organs	-0.0186523	0.0291536	0.981521	0.927009	1.03924	0.522305	0	0.654788	3	FALSE	1541	54734	0.0273834
381.11	Suppurative and unspecified otitis media	sense organs	-0.0127404	0.0351193	0.98734	0.921666	1.0577	0.716773	0	0.398414	2	FALSE	1057	55585	0.0186611
381.2	Eustachian tube disorders	sense organs	0.118511	0.0510594	1.12582	1.01861	1.24432	0.0202846	0	0.654961	2	FALSE	477	54911	0.00861197
382	Otalgia	sense organs	0.0308008	0.0457492	1.03128	0.942833	1.12802	0.500786	28.3259	0.237528	2	FALSE	645	56247	0.0113373
386	Vertiginous syndromes and other disorders of vestibular system	sense organs	-0.00811745	0.0358423	0.991915	0.924625	1.0641	0.82083	0	0.497611	2	FALSE	1060	56228	0.018503
386.2	Peripheral or central vertigo	sense organs	0.00111534	0.0383742	1.00112	0.928582	1.07932	0.976813	0	0.517828	2	FALSE	912	56528	0.0158774
386.9	Dizziness and giddiness (Light-headedness and vertigo)	sense organs	0.0117962	0.0170125	1.01187	0.978683	1.04617	0.488068	0	0.411675	4	FALSE	5048	48305	0.0946151
389	Hearing loss	sense organs	-0.0118615	0.012004	0.988209	0.96523	1.01173	0.323089	0	0.811213	4	FALSE	12781	41565	0.235178
389.1	Sensorineural hearing loss	sense organs	0.0012278	0.0146276	1.00123	0.972931	1.03035	0.933106	56.2445	0.101731	3	FALSE	7851	46612	0.144153
389.2	Conductive hearing loss	sense organs	-0.0715386	0.0555398	0.93096	0.834941	1.03802	0.197725	0	0.783501	2	FALSE	416	57780	0.00714826
389.4	Tinnitus	sense organs	0.000349565	0.0175667	1.00035	0.966494	1.03539	0.984124	26.3565	0.243903	2	FALSE	4677	49576	0.0862072
394	Rheumatic disease of the heart valves	circulatory system	0.00746899	0.0440819	1.0075	0.924105	1.09841	0.865455	0	0.676901	4	FALSE	659	56927	0.0114438
394.2	Mitral valve disease	circulatory system	0.153897	0.116134	1.16637	0.928931	1.4645	0.185114	0	0.356187	2	FALSE	103	58449	0.00175912
394.7	Disease of tricuspid valve	circulatory system	-0.0849539	0.0799616	0.918555	0.785311	1.07441	0.288039	0	0.417507	2	FALSE	208	57836	0.00358349
395	Heart valve disorders	circulatory system	0.0305544	0.0232521	1.03103	0.985093	1.0791	0.188829	52.4437	0.0975364	4	FALSE	2478	54402	0.0435654
395.1	Nonrheumatic mitral valve disorders	circulatory system	0.073264	0.0345278	1.07601	1.00561	1.15135	0.0338472	41.9092	0.160152	4	FALSE	1079	56251	0.0188209
395.2	Nonrheumatic aortic valve disorders	circulatory system	-0.0199902	0.036034	0.980208	0.913369	1.05194	0.57906	0	0.532375	4	FALSE	988	56783	0.017102
395.3	Nonrheumatic tricuspid valve disorders	circulatory system	-0.00733433	0.0838566	0.992692	0.84224	1.17002	0.930304	0	0.514932	2	FALSE	189	57799	0.0032593
395.6	Heart valve replaced	circulatory system	-0.0562573	0.0545444	0.945296	0.849453	1.05195	0.302352	51.8379	0.12539	3	FALSE	436	58133	0.00744421
396	Abnormal heart sounds	circulatory system	-0.058827	0.0300587	0.94287	0.888926	1.00009	0.050339	0	0.795133	4	FALSE	1424	55204	0.0251466
401	Hypertension	circulatory system	-0.0292636	0.012727	0.97116	0.947235	0.99569	0.021486	0	0.396202	4	FALSE	41109	15188	0.730217
401.1	Essential hypertension	circulatory system	-0.027661	0.0126614	0.972718	0.948876	0.997159	0.0289132	0	0.397749	4	FALSE	40757	15480	0.724736
401.2	Hypertensive heart and/or renal disease	circulatory system	-0.0102026	0.0136662	0.989849	0.963688	1.01672	0.455328	0	0.871881	4	FALSE	8785	43780	0.167126
401.21	Hypertensive heart disease	circulatory system	0.00785318	0.0199026	1.00788	0.969325	1.04798	0.693153	0	0.881796	3	FALSE	3484	50019	0.0651178
401.22	Hypertensive chronic kidney disease	circulatory system	-0.0579458	0.0499618	0.943701	0.855671	1.04079	0.24613	0	0.89493	3	FALSE	557	7836	0.0663648
401.3	Other hypertensive complications	circulatory system	0.0295478	0.0312086	1.02999	0.968875	1.09496	0.34375	10.1025	0.328776	3	FALSE	1337	53488	0.0243867
411	Ischemic Heart Disease	circulatory system	-0.0232506	0.0127417	0.977018	0.95292	1.00172	0.068036	2.46732	0.380071	4	FALSE	10938	43727	0.200091
411.1	Unstable angina (intermediate coronary syndrome)	circulatory system	-0.0224381	0.0316912	0.977812	0.918924	1.04047	0.47893	65.783	0.0325461	4	FALSE	1319	55487	0.0232194
411.2	Myocardial infarction	circulatory system	-0.0162399	0.0210372	0.983891	0.944148	1.02531	0.440136	57.6752	0.0691438	4	FALSE	3108	53557	0.0548487
411.3	Angina pectoris	circulatory system	-0.0300339	0.0220634	0.970413	0.929343	1.0133	0.173433	0	0.554757	4	FALSE	2839	52826	0.0510015
411.4	Coronary atherosclerosis	circulatory system	-0.0220874	0.013884	0.978155	0.951896	1.00514	0.111643	60.1853	0.0566684	4	FALSE	8516	47281	0.152625
411.8	Other chronic ischemic heart disease, unspecified	circulatory system	-0.0367573	0.018445	0.96391	0.929686	0.999394	0.0462825	0	0.587402	4	FALSE	4278	52185	0.0757664
414	Other forms of chronic heart disease	circulatory system	-0.0267564	0.0230455	0.973598	0.930601	1.01858	0.245632	25.418	0.259053	4	FALSE	2536	53738	0.0450652
415	Pulmonary heart disease	circulatory system	0.0567916	0.0224841	1.05844	1.0128	1.10612	0.0115416	0	0.462513	4	FALSE	2659	54895	0.0462001
415.1	Acute pulmonary heart disease	circulatory system	0.0905255	0.0314988	1.09475	1.02921	1.16447	0.00405397	32.9766	0.224919	3	FALSE	1309	54563	0.0234286
415.11	Pulmonary embolism and infarction, acute	circulatory system	0.0967222	0.0319319	1.10155	1.03473	1.1727	0.00245352	0	0.483033	3	FALSE	1273	54637	0.0227687
415.2	Chronic pulmonary heart disease	circulatory system	0.0729584	0.0308204	1.07569	1.01263	1.14267	0.0179226	0	0.790199	4	FALSE	1373	56251	0.0238269
416	Cardiomegaly	circulatory system	-0.0184433	0.0270083	0.981726	0.931109	1.03509	0.494685	39.7466	0.173344	4	FALSE	1850	54174	0.0330216
418	Nonspecific chest pain	circulatory system	-0.0140273	0.011069	0.986071	0.964908	1.0077	0.205062	65.9979	0.0528133	3	FALSE	16423	35072	0.318924
418.1	Precordial pain	circulatory system	-0.121488	0.060828	0.885602	0.786071	0.997735	0.0457997	0	0.955543	4	FALSE	358	57124	0.00622804
420	Carditis	circulatory system	0.0796381	0.0394962	1.0829	1.00223	1.17005	0.0437636	24.0992	0.266636	4	FALSE	826	57082	0.014264
420.2	Pericarditis	circulatory system	0.119031	0.0497469	1.1264	1.02176	1.24176	0.0167238	0	0.584633	3	FALSE	522	57768	0.00895522
420.3	Endocarditis	circulatory system	0.0563378	0.0733638	1.05796	0.916262	1.22156	0.442532	60.3562	0.112235	2	FALSE	271	58118	0.00464129
425	Cardiomyopathy	circulatory system	0.05201	0.0214442	1.05339	1.01003	1.0986	0.0152931	0	0.709707	4	FALSE	2921	54720	0.0506757
425.1	Primary/intrinsic cardiomyopathies	circulatory system	0.0547149	0.0218597	1.05624	1.01194	1.10248	0.0123144	0	0.6364	4	FALSE	2808	54924	0.0486385
425.2	Secondary/extrinsic cardiomyopathies	circulatory system	0.0694262	0.0585724	1.07189	0.95564	1.20229	0.235896	51.3596	0.127977	3	FALSE	358	55413	0.00641911
426	Cardiac conduction disorders	circulatory system	-0.00842751	0.0150257	0.991608	0.962831	1.02124	0.574884	76.3597	0.00535682	4	FALSE	6766	45858	0.128573
426.2	Atrioventricular [AV] block	circulatory system	0.0966328	0.0342672	1.10146	1.02991	1.17797	0.00480265	73.5486	0.0100152	4	FALSE	1126	56101	0.019676
426.21	First degree AV block	circulatory system	0.0478056	0.0496529	1.04897	0.951693	1.15618	0.335651	90.2949	0.00132749	2	FALSE	550	56825	0.00958606
426.24	Atrioventricular block, complete	circulatory system	0.122388	0.0689777	1.13019	0.987276	1.2938	0.076012	0	0.488722	2	FALSE	309	57731	0.00532391
426.3	Bundle branch block	circulatory system	0.0572685	0.0404334	1.05894	0.97826	1.14627	0.156668	0	0.486139	4	FALSE	792	56392	0.01385
426.31	Right bundle branch block	circulatory system	0.0509154	0.0605903	1.05223	0.934411	1.18491	0.400727	0	0.869801	2	FALSE	360	54842	0.0065215
426.32	Left bundle branch block	circulatory system	0.11427	0.064927	1.12105	0.987099	1.27319	0.078412	0	0.488822	2	FALSE	339	57301	0.00588133
426.7	Abnormal electrocardiogram [ECG] [EKG]	circulatory system	-0.0431672	0.0191972	0.957751	0.922385	0.994474	0.0245368	14.1173	0.312117	3	FALSE	3872	46515	0.0768452
426.9	Cardiac pacemaker/device in situ	circulatory system	0.0484523	0.0279268	1.04965	0.993736	1.1087	0.0827456	0	0.597537	4	FALSE	1674	56190	0.0289299
426.91	Cardiac pacemaker in situ	circulatory system	0.108163	0.0392279	1.11423	1.03177	1.20328	0.00582831	0	0.434612	4	FALSE	847	56979	0.0146474
426.92	Cardiac defibrillator in situ	circulatory system	-0.00987391	0.0347956	0.990175	0.924898	1.06006	0.776588	0	0.876052	3	FALSE	1051	54546	0.0189039
427	Cardiac dysrhythmias	circulatory system	0.018961	0.0118642	1.01914	0.995717	1.04312	0.110005	4.81282	0.368824	4	FALSE	12916	38754	0.249971
427.1	Paroxysmal tachycardia, unspecified	circulatory system	0.0034537	0.0292673	1.00346	0.947518	1.0627	0.906063	0	0.497738	4	FALSE	1503	55640	0.0263024
427.11	Paroxysmal supraventricular tachycardia	circulatory system	0.0157397	0.0438064	1.01586	0.932283	1.10694	0.71937	0	0.662785	4	FALSE	665	56884	0.0115554
427.12	Paroxysmal ventricular tachycardia	circulatory system	-0.00507913	0.0399315	0.994934	0.920035	1.07593	0.898785	0	0.733502	3	FALSE	799	56737	0.013887
427.2	Atrial fibrillation and flutter	circulatory system	0.0780136	0.0189921	1.08114	1.04163	1.12214	3.99631e-05	0	0.86671	4	TRUE	3888	53262	0.0680315
427.21	Atrial fibrillation	circulatory system	0.080928	0.0198327	1.08429	1.04295	1.12727	4.49315e-05	0	0.921368	3	TRUE	3540	53579	0.0619759
427.22	Atrial flutter	circulatory system	0.0974231	0.0311956	1.10233	1.03695	1.17183	0.00179036	0	0.838506	3	FALSE	1341	56164	0.0233197
427.3	Other specified cardiac dysrhythmias	circulatory system	0.0309483	0.0201884	1.03143	0.991417	1.07306	0.125282	56.2673	0.0765012	4	FALSE	3452	50391	0.0641123
427.4	Cardiac arrest and ventricular fibrillation	circulatory system	0.0694228	0.0637001	1.07189	0.946081	1.21443	0.275784	0	0.438336	2	FALSE	322	57484	0.00557036
427.42	Cardiac arrest	circulatory system	0.108883	0.0785711	1.11503	0.955889	1.30067	0.16581	0	0.989574	2	FALSE	209	57673	0.00361079
427.5	Arrhythmia (cardiac) NOS	circulatory system	0.0188814	0.0216824	1.01906	0.976661	1.0633	0.383855	41.2746	0.182165	3	FALSE	2933	51227	0.0541544
427.6	Premature beats	circulatory system	0.0775932	0.0400094	1.08068	0.999177	1.16884	0.0524558	67.338	0.0468096	3	FALSE	812	55844	0.0143321
427.7	Tachycardia NOS	circulatory system	-0.0192371	0.0259972	0.980947	0.932216	1.03222	0.45932	0	0.69199	4	FALSE	1933	53125	0.0351084
427.8	Sinoatrial node dysfunction (Bradycardia)	circulatory system	0.110642	0.0678864	1.117	0.977837	1.27596	0.103141	0	0.676666	3	FALSE	269	55134	0.00485533
427.9	Palpitations	circulatory system	0.0171078	0.0262906	1.01725	0.966165	1.07105	0.515228	0	0.745682	4	FALSE	1888	54156	0.0336878
428	Congestive heart failure; nonhypertensive	circulatory system	0.0206842	0.0155725	1.0209	0.990211	1.05254	0.184095	0	0.524303	4	FALSE	6120	50522	0.108047
428.1	Congestive heart failure (CHF) NOS	circulatory system	0.02247	0.0181948	1.02272	0.986895	1.05985	0.216844	0	0.855357	4	FALSE	4283	52461	0.0754793
428.2	Heart failure NOS	circulatory system	0.0392778	0.043758	1.04006	0.954578	1.1332	0.369392	56.3603	0.101116	3	FALSE	676	57145	0.0116913
428.3	Heart failure with reduced EF [Systolic or combined heart failure]	circulatory system	0.03172	0.0196063	1.03223	0.993315	1.07267	0.105695	0	0.98003	3	FALSE	3568	53913	0.0620727
428.4	Heart failure with preserved EF [Diastolic heart failure]	circulatory system	0.0142652	0.0269218	1.01437	0.962231	1.06933	0.596198	17.706	0.296664	3	FALSE	1841	52877	0.0336452
429	Ill-defined descriptions and complications of heart disease	circulatory system	0.00154648	0.0310084	1.00155	0.942491	1.0643	0.960224	0	0.758441	4	FALSE	1351	54140	0.0243463
429.1	Heart transplant/surgery	circulatory system	0.0222032	0.067491	1.02245	0.895765	1.16705	0.742171	10.6312	0.32662	3	FALSE	262	57965	0.00449963
429.2	Abnormal function study of cardiovascular system	circulatory system	-0.0157229	0.046489	0.9844	0.89867	1.07831	0.735207	0	0.751039	4	FALSE	597	56372	0.0104794
429.3	Symptoms involving cardiovascular system	circulatory system	0.0211272	0.0479817	1.02135	0.92968	1.12206	0.659706	0	0.803598	3	FALSE	543	53828	0.00998694
430	Intracranial hemorrhage	circulatory system	0.0589736	0.047263	1.06075	0.9669	1.1637	0.212114	0	0.813517	4	FALSE	568	57778	0.00973503
430.2	Intracerebral hemorrhage	circulatory system	0.0447078	0.0712488	1.04572	0.90943	1.20244	0.530339	0	0.459223	2	FALSE	262	58249	0.00447779
433	Cerebrovascular disease	circulatory system	-0.0202782	0.0153275	0.979926	0.950926	1.00981	0.185838	43.1225	0.152766	4	FALSE	6507	49738	0.11569
433.1	Occlusion and stenosis of precerebral arteries	circulatory system	-0.0509422	0.0320212	0.950334	0.892523	1.01189	0.111635	34.5222	0.217135	3	FALSE	1292	55634	0.0226961
433.2	Occlusion of cerebral arteries	circulatory system	-0.0521926	0.0215234	0.949146	0.909939	0.990042	0.0153116	58.2725	0.0660967	4	FALSE	2943	54797	0.0509699
433.21	Cerebral artery occlusion, with cerebral infarction	circulatory system	-0.0524657	0.0216737	0.948887	0.909423	0.990064	0.0154906	59.0898	0.0620048	4	FALSE	2902	54875	0.0502276
433.3	Cerebral ischemia	circulatory system	-0.0293923	0.0213362	0.971035	0.931266	1.0125	0.168333	0	0.780428	4	FALSE	3044	53801	0.0535491
433.31	Transient cerebral ischemia	circulatory system	-0.0372509	0.022286	0.963434	0.922258	1.00645	0.0946237	0	0.761537	4	FALSE	2751	54251	0.0482615
433.6	Acute, but ill-defined cerebrovascular disease	circulatory system	-0.0597588	0.0288275	0.941992	0.890244	0.996747	0.0381741	88.8008	0.00280651	2	FALSE	1615	51605	0.0303457
433.8	Late effects of cerebrovascular disease	circulatory system	-0.0300002	0.0260181	0.970445	0.922199	1.02122	0.248889	31.4281	0.232626	3	FALSE	1983	55652	0.0344062
440	Atherosclerosis	circulatory system	-0.0347728	0.0262568	0.965825	0.917378	1.01683	0.185392	0	0.369791	3	FALSE	1948	54455	0.0345372
440.2	Atherosclerosis of the extremities	circulatory system	-0.0241656	0.0291231	0.976124	0.921967	1.03346	0.406667	11.5685	0.322769	3	FALSE	1565	55710	0.0273243
440.21	Atherosclerosis of native arteries of the extremities with ulceration or gangrene	circulatory system	0.0282857	0.0594295	1.02869	0.915583	1.15577	0.634107	0	0.757906	2	FALSE	370	55373	0.0066376
440.22	Atherosclerosis of native arteries of the extremities with intermittent claudication	circulatory system	-0.0576606	0.0359502	0.94397	0.879746	1.01288	0.108735	0	0.50564	3	FALSE	1003	53972	0.0182447
442	Other aneurysm	circulatory system	0.0786529	0.0299773	1.08183	1.0201	1.1473	0.00869688	0	0.823146	4	FALSE	1449	56307	0.0250883
442.1	Aortic aneurysm	circulatory system	0.110619	0.0335038	1.11697	1.04598	1.19278	0.000961029	0	0.44785	4	FALSE	1156	56797	0.0199472
442.11	Abdominal aortic aneurysm	circulatory system	0.0840239	0.0443462	1.08765	0.997111	1.18642	0.0581284	28.2572	0.237753	2	FALSE	684	57404	0.0117752
443	Peripheral vascular disease	circulatory system	0.011831	0.0192246	1.0119	0.974483	1.05076	0.538285	0	0.950773	4	FALSE	3878	52708	0.0685329
443.7	Peripheral angiopathy in diseases classified elsewhere	circulatory system	0.0156514	0.109813	1.01577	0.819076	1.25971	0.886664	0	0.736904	2	FALSE	111	55829	0.00198427
443.9	Peripheral vascular disease, unspecified	circulatory system	0.0138833	0.0199075	1.01398	0.975178	1.05433	0.48556	0	0.651297	4	FALSE	3603	53062	0.0635842
447	Other disorders of arteries and arterioles	circulatory system	0.0568252	0.0504904	1.05847	0.958741	1.16857	0.260392	10.6048	0.33994	4	FALSE	499	57176	0.00865193
450	Noninfectious disorders of lymphatic channels	circulatory system	0.134766	0.055047	1.14427	1.02724	1.27463	0.0143572	0	0.605247	3	FALSE	425	58187	0.00725107
451	Phlebitis and thrombophlebitis	circulatory system	0.0845889	0.0595837	1.08827	0.96832	1.22308	0.155705	0	0.767404	2	FALSE	372	57331	0.00644681
452	Other venous embolism and thrombosis	circulatory system	0.0911746	0.0218645	1.09546	1.04951	1.14343	3.04625e-05	12.5733	0.318601	3	TRUE	2827	54359	0.0494352
452.2	Deep vein thrombosis [DVT]	circulatory system	0.100899	0.0279854	1.10616	1.04713	1.16853	0.000311661	9.87546	0.329699	3	FALSE	1668	53601	0.0301797
454	Varicose veins	circulatory system	0.146462	0.0302144	1.15773	1.09116	1.22836	1.25069e-06	0	0.494915	4	TRUE	1441	55825	0.0251633
454.1	Varicose veins of lower extremity	circulatory system	0.197566	0.0353846	1.21843	1.1368	1.30593	2.35862e-08	0	0.428887	3	TRUE	1065	56662	0.0184489
454.11	Varicose veins of lower extremity, symptomtic	circulatory system	0.190479	0.0445809	1.20983	1.1086	1.3203	1.93154e-05	0	0.386272	2	TRUE	673	57291	0.0116107
455	Hemorrhoids	circulatory system	0.0152894	0.0149027	1.01541	0.986177	1.0455	0.304915	9.44384	0.345857	4	FALSE	6963	44678	0.134835
456	Chronic venous insufficiency [CVI]	circulatory system	0.153787	0.027848	1.16624	1.10429	1.23167	3.34469e-08	2.02603	0.312358	2	TRUE	1743	55266	0.0305741
457	Encounter for long-term (current) use of anticoagulants, antithrombotics, aspirin	circulatory system	0.00358394	0.041537	1.00359	0.925124	1.08871	0.931241	22.017	0.257466	2	FALSE	750	51748	0.0142863
457.3	Encounter for long-term (current) use of aspirin	circulatory system	-0.010013	0.0458701	0.990037	0.904913	1.08317	0.827203	20.709	0.261428	2	FALSE	614	51943	0.0116826
458	Hypotension	circulatory system	0.035418	0.0206822	1.03605	0.994895	1.07891	0.0868066	0	0.714063	4	FALSE	3280	51741	0.0596136
458.1	Orthostatic hypotension	circulatory system	0.0835869	0.0387761	1.08718	1.00762	1.17303	0.0311128	0	0.659995	3	FALSE	913	55965	0.0160519
458.9	Hypotension NOS	circulatory system	0.0294426	0.0260951	1.02988	0.978531	1.08392	0.259201	0	0.551502	4	FALSE	1981	53785	0.0355234
459	Other disorders of circulatory system	circulatory system	0.00257315	0.0286622	1.00258	0.947808	1.06051	0.928466	0	0.494224	4	FALSE	1660	54700	0.0294535
459.7	Blood vessel replaced	circulatory system	0.0308269	0.0752308	1.03131	0.889921	1.19516	0.681978	51.7732	0.149874	2	FALSE	224	49593	0.00449646
459.9	Circulatory disease NEC	circulatory system	-0.0137295	0.0331363	0.986364	0.92434	1.05255	0.67863	0	0.845372	3	FALSE	1281	55482	0.0225675
464	Acute sinusitis	respiratory	0.00933373	0.0227316	1.00938	0.965394	1.05537	0.681361	0	0.737989	3	FALSE	2625	51195	0.0487737
465	Acute upper respiratory infections of multiple or unspecified sites	respiratory	-0.00649922	0.0125305	0.993522	0.969419	1.01822	0.603989	61.8613	0.0488632	4	FALSE	10739	38760	0.216954
465.2	Acute pharyngitis	respiratory	0.0206803	0.025084	1.0209	0.971918	1.07234	0.409687	47.2322	0.150304	3	FALSE	2106	51568	0.0392369
470	Septal Deviations/Turbinate Hypertrophy	respiratory	0.0195637	0.0359918	1.01976	0.950299	1.09429	0.586743	23.182	0.271869	4	FALSE	994	56431	0.0173095
472	Chronic pharyngitis and nasopharyngitis	respiratory	0.0531212	0.0253575	1.05456	1.00343	1.10829	0.0361807	0	0.866981	3	FALSE	2057	53568	0.0369798
473	Diseases of the larynx and vocal cords	respiratory	0.010354	0.0271461	1.01041	0.958054	1.06562	0.702893	62.134	0.0476373	4	FALSE	1794	55352	0.0313933
473.4	Voice disturbance	respiratory	0.0109339	0.0306818	1.01099	0.951989	1.07366	0.721568	74.8464	0.0187684	3	FALSE	1394	55891	0.0243345
474	Acute and chronic tonsillitis	respiratory	-0.0174787	0.0440337	0.982673	0.901421	1.07125	0.691411	21.8758	0.278034	3	FALSE	653	56649	0.0113958
474.2	Chronic tonsillitis and adenoiditis	respiratory	0.0165992	0.0559845	1.01674	0.911076	1.13465	0.766851	0	0.820655	2	FALSE	402	57352	0.00696056
475	Chronic sinusitis	respiratory	0.0102441	0.0193996	1.0103	0.972604	1.04945	0.597457	0	0.832534	3	FALSE	3693	50478	0.068173
475.9	Postnasal drip	respiratory	-0.0334994	0.088981	0.967055	0.812289	1.15131	0.706561	0	0.75875	2	FALSE	166	55007	0.00300872
476	Allergic rhinitis	respiratory	0.0153733	0.0125318	1.01549	0.990853	1.04074	0.21992	0	0.687898	4	FALSE	10448	42483	0.197389
477	Epistaxis or throat hemorrhage	respiratory	0.0198595	0.0347021	1.02006	0.952986	1.09185	0.567129	27.2871	0.248195	4	FALSE	1074	55866	0.018862
479	Other upper respiratory disease	respiratory	-0.00169008	0.0275318	0.998311	0.945869	1.05366	0.951051	0	0.778589	3	FALSE	1707	52822	0.0313044
480	Pneumonia	respiratory	0.00585605	0.018196	1.00587	0.970632	1.04239	0.747581	0	0.99341	4	FALSE	4199	51774	0.0750183
480.1	Bacterial pneumonia	respiratory	0.0108081	0.0362849	1.01087	0.941474	1.08537	0.765805	0	0.48685	4	FALSE	1008	56361	0.0175705
480.11	Pneumococcal pneumonia	respiratory	0.0409004	0.0793849	1.04175	0.891641	1.21713	0.606402	0	0.353434	2	FALSE	249	57911	0.00428129
481	Influenza	respiratory	-0.0483366	0.0437647	0.952813	0.874491	1.03815	0.269392	0	0.462346	2	FALSE	680	55590	0.0120846
483	Acute bronchitis and bronchiolitis	respiratory	-0.00512691	0.0195513	0.994886	0.957484	1.03375	0.793145	0	0.559364	3	FALSE	3649	46533	0.0727153
495	Asthma	respiratory	-0.0318805	0.0174763	0.968622	0.936006	1.00238	0.0681196	52.1473	0.123719	3	FALSE	4506	52319	0.0792961
495.1	Chronic obstructive asthma	respiratory	-0.106025	0.0585829	0.899402	0.801841	1.00883	0.0703233	0	0.382201	2	FALSE	370	53091	0.00692093
495.2	Asthma with exacerbation	respiratory	-0.128191	0.0393225	0.879685	0.814434	0.950164	0.00111412	52.4575	0.122043	3	FALSE	805	56930	0.013943
496	Chronic airway obstruction	respiratory	-0.0061527	0.0141645	0.993866	0.966654	1.02184	0.664017	0	0.773836	4	FALSE	7991	47129	0.144975
496.1	Emphysema	respiratory	0.00349788	0.0372463	1.0035	0.932857	1.0795	0.925179	0	0.659759	4	FALSE	927	56495	0.0161436
496.2	Chronic bronchitis	respiratory	-0.0365103	0.0260884	0.964148	0.916088	1.01473	0.161668	0	0.758397	4	FALSE	1961	54711	0.0346026
496.21	Obstructive chronic bronchitis	respiratory	-0.0303435	0.0283345	0.970112	0.917706	1.02551	0.284213	0	0.990545	4	FALSE	1654	55454	0.0289627
496.3	Bronchiectasis	respiratory	0.0218378	0.091805	1.02208	0.853767	1.22357	0.81198	0	0.394448	2	FALSE	183	58042	0.00314298
497	Bronchitis	respiratory	-0.0434934	0.0248958	0.957439	0.911842	1.00532	0.0806349	61.5681	0.106728	2	FALSE	2198	52009	0.0405483
501	Pneumonitis due to inhalation of food or vomitus	respiratory	0.160672	0.0763132	1.1743	1.01116	1.36376	0.0352539	0	0.856981	2	FALSE	231	55747	0.00412662
503	Pulmonary congestion and hypostasis	respiratory	0.0611457	0.0568827	1.06305	0.950904	1.18843	0.2824	54.9249	0.136364	2	FALSE	389	52672	0.00733118
504	Other alveolar and parietoalveolar pneumonopathy	respiratory	-0.0976128	0.067726	0.907	0.794253	1.03575	0.149502	0	0.334621	2	FALSE	296	58153	0.00506424
505	Other pulmonary inflamation or edema	respiratory	0.00981935	0.0782789	1.00987	0.86623	1.17732	0.900175	56.5699	0.129162	2	FALSE	206	57996	0.0035394
506	Empyema and pneumothorax	respiratory	0.0132112	0.0514287	1.0133	0.916139	1.12076	0.797269	4.73889	0.305566	2	FALSE	476	57879	0.00815697
507	Pleurisy; pleural effusion	respiratory	0.0413517	0.0274919	1.04222	0.987547	1.09992	0.132545	0	0.497766	4	FALSE	1735	55290	0.0304253
508	Pulmonary collapse; interstitial and compensatory emphysema	respiratory	-0.0575734	0.0320669	0.944053	0.886545	1.00529	0.0725877	0	0.627461	3	FALSE	1353	55378	0.0238494
509	Respiratory failure, insufficiency, arrest	respiratory	-0.010433	0.0221668	0.989621	0.947547	1.03356	0.637886	0	0.766475	4	FALSE	2736	54365	0.0479151
509.1	Respiratory failure	respiratory	0.000539984	0.0254388	1.00054	0.951877	1.05169	0.983065	0	0.572212	4	FALSE	2044	55476	0.0355355
509.2	Respiratory insufficiency	respiratory	0.0426077	0.0645183	1.04353	0.919573	1.18419	0.508999	0	0.537869	3	FALSE	295	55692	0.00526908
509.3	Pulmonary insufficiency or respiratory failure following trauma and surgery	respiratory	-0.125798	0.0673229	0.881793	0.77279	1.00617	0.0616816	38.907	0.200758	2	FALSE	257	55559	0.00460441
509.8	Dependence on respirator [Ventilator] or supplemental oxygen	respiratory	-0.0745394	0.0469801	0.928171	0.846522	1.01769	0.112599	0	0.409891	2	FALSE	590	57481	0.01016
510	Other diseases of lung	respiratory	0.00708103	0.02723	1.00711	0.954766	1.06232	0.794829	67.8318	0.0446606	3	FALSE	1791	54886	0.0316001
512	Other symptoms of respiratory system	respiratory	-0.00426704	0.0109078	0.995742	0.97468	1.01726	0.695657	43.0931	0.152945	4	FALSE	18916	29995	0.386743
512.1	Wheezing	respiratory	-0.0720963	0.045459	0.930441	0.851127	1.01715	0.112748	70.246	0.0347043	3	FALSE	610	55824	0.0108091
512.2	Painful respiration	respiratory	-0.0200298	0.034652	0.980169	0.91581	1.04905	0.563245	0	0.904891	3	FALSE	1089	53626	0.0199031
512.7	Shortness of breath	respiratory	0.0142282	0.0136295	1.01433	0.987593	1.04179	0.296517	25.9521	0.255964	4	FALSE	8646	43315	0.166394
512.8	Cough	respiratory	-0.0427714	0.0140965	0.95813	0.932021	0.984971	0.00241192	55.7741	0.079133	4	FALSE	7859	42034	0.157517
512.9	Other dyspnea	respiratory	0.0041142	0.0150487	1.00412	0.974939	1.03418	0.784552	63.7319	0.0634666	3	FALSE	6706	41432	0.139308
513	Respiratory abnormalities	respiratory	0.00875009	0.0305297	1.00879	0.950196	1.07099	0.774411	50.9411	0.130241	3	FALSE	1401	55301	0.0247081
513.3	Hypoventilation	respiratory	-0.0485173	0.0568665	0.952641	0.852166	1.06496	0.39356	46.3986	0.1548	3	FALSE	387	57662	0.00666678
514	Abnormal findings examination of lungs	respiratory	0.0171665	0.0207921	1.01731	0.976691	1.05963	0.409017	49.6951	0.113393	4	FALSE	3161	52445	0.0568464
514.2	Solitary pulmonary nodule	respiratory	0.0521861	0.0267856	1.05357	0.999687	1.11036	0.0513801	0	0.781393	3	FALSE	1833	52787	0.0335591
516	Abnormal sputum	respiratory	0.0589385	0.0445767	1.06071	0.97197	1.15755	0.186108	69.1293	0.0211222	4	FALSE	646	57358	0.0111372
516.1	Hemoptysis	respiratory	0.0809715	0.0462317	1.08434	0.990405	1.18718	0.0798721	71.9273	0.0135474	4	FALSE	601	57603	0.0103258
519	Other diseases of respiratory system, not elsewhere classified	respiratory	0.00723492	0.0279549	1.00726	0.953557	1.06399	0.795785	8.62804	0.349976	4	FALSE	1694	54441	0.0301773
519.8	Other diseases of respiratory system, NEC	respiratory	-0.0481588	0.0593501	0.952982	0.848332	1.07054	0.417116	0	0.541718	2	FALSE	423	57451	0.00730898
519.9	Symptoms involving respiratory system and other chest symptoms	respiratory	0.0135533	0.0431958	1.01365	0.93136	1.1032	0.7537	0	0.767554	2	FALSE	686	56594	0.0119763
521	Diseases of hard tissues of teeth	digestive	0.0124138	0.0115266	1.01249	0.989874	1.03563	0.281496	0	0.909293	3	FALSE	14188	40405	0.259887
521.1	Dental caries	digestive	0.0103782	0.0116108	1.01043	0.987698	1.03369	0.371404	0	0.86618	3	FALSE	13863	40739	0.253892
522	Diseases of pulp and periapical tissues	digestive	0.0348528	0.0216232	1.03547	0.9925	1.08029	0.107	0	0.89072	3	FALSE	2982	52415	0.0538296
522.5	Periapical abscess	digestive	0.0444768	0.0383152	1.04548	0.969844	1.12702	0.245717	0	0.748093	2	FALSE	927	55129	0.016537
523	Gingival and periodontal diseases	digestive	0.000639886	0.0122002	1.00064	0.976997	1.02486	0.958171	0	0.878828	3	FALSE	11787	43093	0.214778
525	Other diseases of the teeth and supporting structures	digestive	0.0141943	0.0117703	1.0143	0.991164	1.03797	0.22784	0	0.627911	3	FALSE	13871	40325	0.255941
527	Diseases of the salivary glands	digestive	0.006825	0.0385647	1.00685	0.93355	1.0859	0.859528	16.523	0.301817	3	FALSE	876	56653	0.0152271
528	Diseases of the oral soft tissues, excluding lesions specific for gingiva and tongue	digestive	0.00507274	0.0305467	1.00509	0.946677	1.0671	0.868106	0	0.841975	3	FALSE	1420	54871	0.0252261
530	Diseases of esophagus	digestive	0.00376948	0.0107135	1.00378	0.982919	1.02508	0.724956	26.8881	0.250524	4	FALSE	17741	36091	0.329562
530.1	Esophagitis, GERD and related diseases	digestive	0.00197538	0.0107897	1.00198	0.98101	1.02339	0.854736	28.3488	0.241971	4	FALSE	17261	36592	0.320521
530.11	GERD	digestive	-0.00272822	0.0109256	0.997275	0.976147	1.01886	0.802813	30.0722	0.231791	4	FALSE	16504	37297	0.30676
530.13	Barrett's esophagus	digestive	-0.0467882	0.0615325	0.954289	0.84587	1.07661	0.447026	0	0.820115	2	FALSE	347	57669	0.00598111
530.14	Reflux esophagitis	digestive	-0.0118988	0.0352831	0.988172	0.922145	1.05893	0.735938	33.4524	0.220259	2	FALSE	1099	53811	0.0200146
530.2	Esophageal bleeding (varices/hemorrhage)	digestive	0.0782425	0.0552834	1.08138	0.970338	1.20514	0.156981	0	0.952859	3	FALSE	417	57330	0.00722115
530.9	Heartburn	digestive	0.171309	0.0593552	1.18686	1.05651	1.33328	0.00389973	0	0.598577	3	FALSE	385	56720	0.00674197
531	Peptic ulcer (excl. esophageal)	digestive	-0.0104673	0.0255088	0.989587	0.941328	1.04032	0.681555	0	0.789114	4	FALSE	2065	55482	0.0358837
531.2	Gastric ulcer	digestive	-0.061553	0.054492	0.940303	0.845054	1.04629	0.258654	0	0.780281	3	FALSE	464	57829	0.00795979
531.3	Duodenal ulcer	digestive	-0.0827725	0.0688428	0.920561	0.804365	1.05354	0.229232	53.3204	0.117389	3	FALSE	293	58208	0.00500846
531.4	Peptic ulcer, site unspecified	digestive	0.0154372	0.0338478	1.01556	0.950371	1.08521	0.648335	0	0.974065	2	FALSE	1180	56724	0.0203786
532	Dysphagia	digestive	0.0257572	0.0180484	1.02609	0.990429	1.06304	0.153544	0	0.389322	3	FALSE	4314	49021	0.080885
535	Gastritis and duodenitis	digestive	0.0097729	0.0206862	1.00982	0.969697	1.0516	0.636616	11.3999	0.335851	4	FALSE	3277	51749	0.0595537
535.2	Atrophic gastritis	digestive	-0.0265925	0.0605399	0.973758	0.864807	1.09643	0.660477	27.3927	0.240566	2	FALSE	357	56780	0.00624814
535.6	Duodenitis	digestive	-0.0339386	0.0683528	0.966631	0.845432	1.1052	0.619526	0	0.907784	2	FALSE	306	55275	0.00550548
535.8	Other specified gastritis	digestive	0.0109539	0.0527844	1.01101	0.911648	1.12121	0.835602	0	0.3703	3	FALSE	482	56684	0.00843159
535.9	Gastritis and duodenitis, NOS	digestive	0.00532841	0.0340958	1.00534	0.940355	1.07482	0.875814	0	0.840879	3	FALSE	1134	54890	0.0202413
536	Disorders of function of stomach	digestive	-0.0641502	0.0285032	0.937864	0.886907	0.991749	0.0244089	0	0.926089	4	FALSE	1637	54718	0.029048
536.3	Gastroparesis	digestive	-0.0729344	0.0667325	0.929662	0.815685	1.05957	0.274421	0	0.623084	2	FALSE	311	55634	0.00555903
536.7	Complications of gastrostomy, colostomy and enterostomy	digestive	-0.0405236	0.119246	0.960286	0.760149	1.21312	0.733982	0	0.877207	2	FALSE	82	53745	0.0015234
536.8	Dyspepsia and other specified disorders of function of stomach	digestive	-0.0645298	0.0332777	0.937508	0.878312	1.00069	0.0524859	0	0.732992	3	FALSE	1246	55337	0.0220207
537	Other disorders of stomach and duodenum	digestive	0.0596989	0.0396725	1.06152	0.982104	1.14735	0.132378	39.0852	0.177379	4	FALSE	825	56197	0.0144681
539	Bariatric surgery	digestive	0.0387349	0.0793999	1.03949	0.889687	1.21453	0.625659	0	0.592516	3	FALSE	193	56049	0.0034316
550	Abdominal hernia	digestive	-0.0216452	0.0156661	0.978587	0.948997	1.0091	0.167075	0	0.650116	4	FALSE	5895	49932	0.105594
550.1	Inguinal hernia	digestive	-0.0264848	0.0215129	0.973863	0.933654	1.0158	0.218281	0	0.632328	3	FALSE	2895	54778	0.0501968
550.2	Diaphragmatic hernia	digestive	-0.0265837	0.0334468	0.973766	0.911979	1.03974	0.426726	0	0.655604	3	FALSE	1192	55545	0.0210092
550.4	Umbilical hernia	digestive	-0.00933782	0.0317935	0.990706	0.930855	1.0544	0.768986	0	0.796526	4	FALSE	1298	56614	0.0224133
550.5	Ventral hernia	digestive	0.0361617	0.0414054	1.03682	0.956006	1.12447	0.382469	0	0.64399	4	FALSE	742	57315	0.0127805
550.6	Incisional hernia	digestive	-0.00249185	0.0642937	0.997511	0.879409	1.13147	0.969084	53.9446	0.11403	3	FALSE	307	58117	0.00525469
555	Inflammatory bowel disease and other gastroenteritis and colitis	digestive	4.33976e-05	0.0436452	1.00004	0.918054	1.08936	0.999207	3.12525	0.376943	4	FALSE	651	56942	0.0113035
555.1	Regional enteritis	digestive	-0.0211931	0.060003	0.97903	0.870405	1.10121	0.723938	71.8083	0.0288069	3	FALSE	341	57590	0.00588631
555.2	Ulcerative colitis	digestive	-0.00421687	0.0556391	0.995792	0.892912	1.11053	0.939586	0	0.923959	4	FALSE	403	57204	0.00699568
558	Noninfectious gastroenteritis	digestive	0.00384597	0.0292273	1.00385	0.947964	1.06304	0.89531	15.2148	0.315822	4	FALSE	1538	53286	0.0280534
560	Intestinal obstruction without mention of hernia	digestive	0.0445177	0.0333146	1.04552	0.979437	1.11607	0.181457	0	0.704027	4	FALSE	1164	55758	0.020449
560.1	Paralytic ileus	digestive	0.0410612	0.0598761	1.04192	0.926544	1.17165	0.492858	0	0.4271	2	FALSE	358	56975	0.00624422
560.4	Other intestinal obstruction	digestive	0.0587798	0.0426454	1.06054	0.975501	1.153	0.168098	0	0.864155	3	FALSE	709	56830	0.0123221
561	Symptoms involving digestive system	digestive	-0.0100409	0.0168224	0.990009	0.9579	1.0232	0.55059	0	0.838227	4	FALSE	5100	47646	0.0966898
562	Diverticulosis and diverticulitis	digestive	-0.0261106	0.0183452	0.974227	0.93982	1.00989	0.154651	0	0.947971	3	FALSE	4332	48555	0.0819105
562.1	Diverticulosis	digestive	-0.0148445	0.0193867	0.985265	0.94853	1.02342	0.443852	0	0.999106	3	FALSE	3833	49102	0.0724096
564	Functional digestive disorders	digestive	0.00911741	0.0239468	1.00916	0.962889	1.05765	0.703399	0	0.635299	4	FALSE	2387	52829	0.0432302
564.1	Irritable Bowel Syndrome	digestive	-0.0164297	0.0416609	0.983704	0.906573	1.0674	0.693309	41.7295	0.17976	3	FALSE	798	56611	0.0139003
564.9	Personal history of diseases of digestive system	digestive	-0.0892883	0.0647973	0.914582	0.805503	1.03843	0.168215	0	0.766903	3	FALSE	364	57100	0.0063344
565	Anal and rectal conditions	digestive	0.0157817	0.0235397	1.01591	0.970101	1.06388	0.502583	41.2625	0.164095	4	FALSE	2425	53503	0.0433593
565.1	Anal and rectal polyp	digestive	-0.0607703	0.0621075	0.941039	0.833186	1.06285	0.327842	0	0.56818	2	FALSE	366	56764	0.00640644
567	Peritonitis and retroperitoneal infections	digestive	-0.0551475	0.0585442	0.946346	0.843756	1.06141	0.346203	37.0186	0.204381	3	FALSE	369	57768	0.00634708
568	Other disorders of peritoneum	digestive	-0.0126031	0.0724396	0.987476	0.856773	1.13812	0.861881	0	0.705597	3	FALSE	242	57835	0.00416688
568.1	Peritoneal adhesions (postoperative) (postinfection)	digestive	-0.0339786	0.0869694	0.966592	0.815107	1.14623	0.696022	0	0.480947	3	FALSE	170	55888	0.00303257
569	Other disorders of intestine	digestive	-0.00759655	0.0415364	0.992432	0.91484	1.07661	0.854885	40.7838	0.167015	4	FALSE	730	56095	0.0128465
569.2	Gastrointestinal complications	digestive	-0.0441947	0.0807	0.956768	0.816798	1.12072	0.583938	0	0.494078	2	FALSE	201	57920	0.0034583
571	Chronic liver disease and cirrhosis	digestive	0.00373171	0.0193532	1.00374	0.966378	1.04254	0.847099	42.4422	0.156906	4	FALSE	3627	52792	0.0642869
571.5	Other chronic nonalcoholic liver disease	digestive	0.00853947	0.0197892	1.00858	0.970206	1.04846	0.666089	46.297	0.133568	4	FALSE	3459	53062	0.0611985
571.51	Cirrhosis of liver without mention of alcohol	digestive	0.0216888	0.0251949	1.02193	0.972688	1.07366	0.389324	0	0.581998	3	FALSE	2064	55782	0.0356809
571.8	Liver abscess and sequelae of chronic liver disease	digestive	-0.0517403	0.0541495	0.949575	0.85396	1.0559	0.339321	48.8835	0.141379	3	FALSE	431	57572	0.00743065
571.81	Portal hypertension	digestive	-0.00675168	0.084856	0.993271	0.841082	1.173	0.936582	0	0.943021	2	FALSE	182	57999	0.00312817
572	Ascites (non malignant)	digestive	0.0420937	0.0494687	1.04299	0.946615	1.14918	0.394816	0	0.718702	4	FALSE	498	57366	0.00860639
573	Other disorders of liver	digestive	-0.0221629	0.0363665	0.978081	0.910793	1.05034	0.542238	8.30946	0.351576	4	FALSE	968	55926	0.0170141
573.2	Liver replaced by transplant	digestive	0.17122	0.134314	1.18675	0.912077	1.54414	0.202389	0	0.716608	2	FALSE	93	58300	0.00159266
573.3	Hepatomegaly	digestive	-0.00747103	0.0654016	0.992557	0.873143	1.1283	0.909053	0	0.746553	2	FALSE	324	57381	0.00561476
573.5	Jaundice (not of newborn)	digestive	-0.0461897	0.0710684	0.954861	0.830704	1.09757	0.515735	30.7486	0.229491	2	FALSE	253	57822	0.00435644
573.6	Nonspecific elevation of levels of transaminase or lactic acid dehydrogenase [LDH]	digestive	-0.0791259	0.0450021	0.923924	0.845922	1.00912	0.0787015	37.2552	0.20679	2	FALSE	629	54314	0.0114482
573.7	Abnormal results of function study of liver	digestive	-0.0525923	0.0202288	0.948767	0.911886	0.987139	0.00932599	43.7137	0.149175	4	FALSE	3399	52358	0.060961
573.9	Abnormal serum enzyme levels	digestive	0.0110375	0.0375331	1.0111	0.939389	1.08828	0.768702	0	0.83725	3	FALSE	927	55619	0.0163937
574	Cholelithiasis and cholecystitis	digestive	-0.0169663	0.0286238	0.983177	0.929538	1.03991	0.55336	0	0.944631	4	FALSE	1599	56479	0.0275319
574.1	Cholelithiasis	digestive	0.00907478	0.0317982	1.00912	0.948144	1.07401	0.775348	0	0.695835	4	FALSE	1287	56817	0.0221499
575	Other biliary tract disease	digestive	0.0217264	0.0357277	1.02196	0.952849	1.09609	0.543115	43.1409	0.152654	4	FALSE	1003	56638	0.0174008
575.8	Other disorders of biliary tract	digestive	0.00989888	0.0733033	1.00995	0.874789	1.16599	0.89258	4.50233	0.350938	3	FALSE	230	58327	0.0039278
577	Diseases of pancreas	digestive	-0.0163429	0.0271139	0.98379	0.932874	1.03748	0.546674	0	0.574913	4	FALSE	1798	56316	0.0309392
577.1	Acute pancreatitis	digestive	-0.00445007	0.0332048	0.99556	0.932832	1.06251	0.893388	0	0.326785	2	FALSE	1202	54789	0.0214677
577.2	Chronic pancreatitis	digestive	-0.0755959	0.0499674	0.927191	0.840692	1.02259	0.130303	0	0.554537	2	FALSE	558	58098	0.00951309
578	Gastrointestinal hemorrhage	digestive	-0.0156378	0.0144612	0.984484	0.956972	1.01279	0.279537	64.7965	0.0363719	4	FALSE	7254	47098	0.133463
578.1	Hematemesis	digestive	-0.0847893	0.0595969	0.918706	0.817424	1.03254	0.154819	0	0.381986	3	FALSE	367	57505	0.00634158
578.2	Blood in stool	digestive	-0.00745445	0.0208268	0.992573	0.952872	1.03393	0.720399	52.2228	0.0987913	4	FALSE	3180	51568	0.0580843
578.8	Hemorrhage of rectum and anus	digestive	-0.0455902	0.0231779	0.955433	0.913001	0.999838	0.0491865	0	0.889751	4	FALSE	2538	53064	0.0456458
578.9	Hemorrhage of gastrointestinal tract	digestive	0.000279022	0.0269271	1.00028	0.948857	1.05449	0.991732	64.7103	0.0367153	4	FALSE	1849	54595	0.0327581
579	Other symptoms involving abdomen and pelvis	digestive	0.0747077	0.0454948	1.07757	0.985644	1.17807	0.100566	0	0.72168	3	FALSE	606	56345	0.0106407
579.2	Splenomegaly	digestive	0.207349	0.0970975	1.23041	1.01719	1.48833	0.0327228	34.6675	0.216018	2	FALSE	130	57996	0.00223652
579.8	Nonspecific abnormal findings in stool contents	digestive	-0.0472451	0.0358737	0.953854	0.88909	1.02333	0.187844	70.6404	0.0168002	4	FALSE	1017	54792	0.0182229
580	Nephritis; nephrosis; renal sclerosis	genitourinary	-0.0483102	0.0344151	0.952838	0.890687	1.01933	0.160393	51.7757	0.101342	4	FALSE	1096	55997	0.0191967
580.1	Glomerulonephritis	genitourinary	-0.037816	0.0593878	0.96289	0.857089	1.08175	0.524279	60.9741	0.0529385	4	FALSE	363	57330	0.00629192
580.12	Non-proliferative glomerulonephritis	genitourinary	-0.0568657	0.0832546	0.944721	0.802485	1.11217	0.494585	55.9446	0.131911	2	FALSE	191	57636	0.00330296
580.14	Chronic glomerulonephritis, NOS	genitourinary	0.113375	0.114964	1.12005	0.894088	1.40312	0.324048	30.9093	0.22895	2	FALSE	132	57681	0.00228322
580.2	Nephrotic syndrome without mention of glomerulonephritis	genitourinary	-0.0754757	0.0712929	0.927302	0.806374	1.06637	0.28975	0	0.595978	3	FALSE	254	57489	0.0043988
580.3	Nephritis and nephropathy without mention of glomerulonephritis	genitourinary	-0.0345073	0.0453479	0.966081	0.883921	1.05588	0.446689	2.64078	0.358035	3	FALSE	630	56665	0.0109957
580.31	Nephritis and nephropathy in diseases classified elsewhere	genitourinary	-0.0414079	0.0616431	0.959438	0.850249	1.08265	0.501752	0	0.646886	2	FALSE	344	54867	0.00623064
580.32	Nephritis and nephropathy with pathological lesion	genitourinary	-0.00996018	0.0720039	0.990089	0.859774	1.14016	0.889981	0	0.865459	2	FALSE	281	57323	0.00487813
585	Renal failure	genitourinary	-0.0109868	0.0117322	0.989073	0.966589	1.01208	0.349033	0	0.567009	4	FALSE	13216	41771	0.240348
585.1	Acute renal failure	genitourinary	-0.00271137	0.0155716	0.997292	0.967315	1.0282	0.861769	30.3703	0.230021	4	FALSE	6145	48550	0.11235
585.2	Renal failure NOS	genitourinary	0.0182168	0.0319079	1.01838	0.956646	1.08411	0.568055	36.9812	0.190199	4	FALSE	1301	55539	0.0228888
585.3	Chronic renal failure [CKD]	genitourinary	-0.0116501	0.0133059	0.988418	0.962974	1.01453	0.381271	39.7313	0.173437	4	FALSE	9210	46743	0.164602
585.31	Renal dialysis	genitourinary	0.00378793	0.0315872	1.0038	0.943535	1.0679	0.904547	0	0.439365	4	FALSE	1290	56482	0.0223292
585.32	End stage renal disease	genitourinary	-0.0385231	0.0254537	0.96221	0.915384	1.01143	0.130163	38.0549	0.183661	4	FALSE	1984	55697	0.0343961
585.33	Chronic Kidney Disease, Stage III	genitourinary	-0.0164815	0.0167807	0.983654	0.951828	1.01654	0.326017	0	0.648511	4	FALSE	5285	51204	0.093558
585.34	Chronic Kidney Disease, Stage IV	genitourinary	0.0194543	0.0278299	1.01964	0.965517	1.07681	0.484525	0	0.729115	4	FALSE	1711	55785	0.0297586
585.4	Chronic kidney disease, Stage I or II	genitourinary	0.000160951	0.0245982	1.00016	0.953086	1.04956	0.994779	0	0.941689	3	FALSE	2197	54000	0.0390946
586	Other disorders of the kidney and ureters	genitourinary	0.0187145	0.018933	1.01889	0.981775	1.05741	0.322926	0	0.869519	4	FALSE	3934	50680	0.0720328
586.2	Cyst of kidney, acquired	genitourinary	0.0317826	0.0307449	1.03229	0.971925	1.09641	0.301252	18.3158	0.299047	4	FALSE	1405	54865	0.0249689
586.4	Stricture/obstruction of ureter	genitourinary	0.0666404	0.0610809	1.06891	0.948308	1.20485	0.275265	0	0.673427	3	FALSE	347	57263	0.00602326
587	Kidney replaced by transpant	genitourinary	-0.0583932	0.048145	0.943279	0.858339	1.03662	0.225183	0	0.629672	3	FALSE	533	57306	0.00921524
588	Disorders resulting from impaired renal function	genitourinary	0.00341466	0.0289597	1.00342	0.948053	1.06202	0.906138	0	0.765532	3	FALSE	1573	53334	0.0286484
588.1	Renal osteodystrophy	genitourinary	0.00526054	0.0532171	1.00527	0.905704	1.11579	0.921257	0	0.679892	2	FALSE	453	54805	0.00819791
588.2	Secondary hyperparathyroidism (of renal origin)	genitourinary	0.00397251	0.0327752	1.00398	0.941514	1.07059	0.903529	0	0.812794	3	FALSE	1227	53902	0.0222569
590	Pyelonephritis	genitourinary	0.0898115	0.0649453	1.09397	0.963215	1.24247	0.166702	0	0.581837	3	FALSE	308	57594	0.00531933
591	Urinary tract infection	genitourinary	0.00843447	0.0175381	1.00847	0.974394	1.04374	0.63057	0	0.774051	4	FALSE	4760	49177	0.0882511
592	Cystitis and urethritis	genitourinary	0.0107468	0.0373303	1.0108	0.939489	1.08753	0.773434	69.0123	0.0214791	4	FALSE	929	55515	0.0164588
592.1	Cystitis	genitourinary	0.0239894	0.0556061	1.02428	0.918515	1.14222	0.666165	73.2943	0.0236471	3	FALSE	453	56859	0.0079041
592.11	Acute cystitis	genitourinary	0.0252823	0.0987603	1.0256	0.845114	1.24464	0.797954	68.7429	0.0736712	2	FALSE	136	57615	0.00235494
593	Hematuria	genitourinary	0.00910005	0.0172919	1.00914	0.975513	1.04393	0.598708	0	0.875897	4	FALSE	4834	50529	0.0873146
593.1	Gross hematuria	genitourinary	0.022437	0.028009	1.02269	0.968061	1.0804	0.423095	30.1139	0.239094	3	FALSE	1684	53084	0.0307479
594	Urinary calculus	genitourinary	-0.0434074	0.0235305	0.957521	0.914364	1.00272	0.0650774	0	0.591436	4	FALSE	2385	55119	0.0414754
594.1	Calculus of kidney	genitourinary	-0.0502564	0.0257948	0.950986	0.904102	1.0003	0.0513776	0	0.514397	4	FALSE	1964	55692	0.0340641
594.3	Calculus of ureter	genitourinary	-0.0326226	0.0513567	0.967904	0.87522	1.0704	0.525287	0	0.461701	2	FALSE	517	57996	0.00883564
594.8	Renal colic	genitourinary	-0.153448	0.121833	0.857746	0.675545	1.08909	0.207853	0	0.763527	2	FALSE	98	58465	0.00167341
595	Hydronephrosis	genitourinary	-0.0500412	0.0443825	0.95119	0.871945	1.03764	0.259532	0	0.795538	3	FALSE	633	57694	0.0108526
596	Other disorders of bladder	genitourinary	-0.0265231	0.0231874	0.973826	0.930559	1.0191	0.252682	0	0.787332	4	FALSE	2526	54367	0.0443991
596.1	Bladder neck obstruction	genitourinary	-0.00737216	0.053082	0.992655	0.894571	1.10149	0.889543	0	0.758673	3	FALSE	498	57635	0.00856656
596.5	Functional disorders of bladder	genitourinary	-0.0460872	0.0298294	0.954959	0.900728	1.01245	0.12234	59.1169	0.0866395	3	FALSE	1465	56274	0.0253728
597	Other disorders of urethra and urinary tract	genitourinary	-0.0731886	0.044554	0.929426	0.851707	1.01424	0.100446	0	0.452451	3	FALSE	662	57665	0.0113498
597.1	Urethral stricture (not specified as infectious)	genitourinary	-0.0372225	0.0481349	0.963462	0.876722	1.05878	0.439347	0	0.398424	3	FALSE	570	57893	0.00974976
599	Other symptoms/disorders or the urinary system	genitourinary	0.00864527	0.0131002	1.00868	0.983114	1.03492	0.509296	26.7165	0.251523	4	FALSE	9783	42621	0.186684
599.1	Urinary obstruction	genitourinary	0.0210337	0.0670763	1.02126	0.895446	1.16474	0.753841	0	0.725402	2	FALSE	289	57283	0.0050198
599.2	Retention of urine	genitourinary	0.0569839	0.0261033	1.05864	1.00584	1.11421	0.0290348	30.921	0.226743	4	FALSE	1999	54454	0.03541
599.3	Dysuria	genitourinary	0.0437397	0.0326772	1.04471	0.979898	1.11381	0.18072	5.76128	0.364203	4	FALSE	1207	54160	0.0218
599.4	Urinary incontinence	genitourinary	-0.0413214	0.0226952	0.959521	0.917775	1.00317	0.0686509	55.1166	0.0826821	4	FALSE	2657	53432	0.0473711
599.5	Frequency of urination and polyuria	genitourinary	0.00881382	0.0184875	1.00885	0.972952	1.04608	0.633543	72.4259	0.012394	4	FALSE	4185	50183	0.0769754
599.8	Other symptoms involving urinary system	genitourinary	-0.00618487	0.0394597	0.993834	0.919869	1.07375	0.875451	29.7757	0.232745	2	FALSE	850	53120	0.0157495
599.9	Other abnormality of urination	genitourinary	0.0448664	0.0272843	1.04589	0.991427	1.10334	0.100093	0	0.910346	3	FALSE	1791	51508	0.0336029
600	Hyperplasia of prostate	genitourinary	-0.00742567	0.0126914	0.992602	0.968216	1.0176	0.558484	0	0.890725	4	FALSE	12606	41585	0.232622
601	Inflammatory diseases of prostate	genitourinary	0.024782	0.020931	1.02509	0.983889	1.06802	0.23642	0	0.656675	4	FALSE	3149	51729	0.0573818
601.1	Prostatitis	genitourinary	0.0379041	0.0294777	1.03863	0.980325	1.10041	0.198493	35.2852	0.21326	3	FALSE	1575	54678	0.0279985
601.12	Chronic prostatitis	genitourinary	0.0536695	0.0451822	1.05514	0.965716	1.15284	0.234894	10.2068	0.291286	2	FALSE	658	56399	0.0115323
601.3	Orchitis and epididymitis	genitourinary	0.0504276	0.0350636	1.05172	0.981871	1.12654	0.150385	79.7854	0.026137	2	FALSE	1104	53393	0.020258
602	Other disorders of prostate	genitourinary	-0.015162	0.0381188	0.984952	0.914047	1.06136	0.69081	0	0.564275	3	FALSE	916	55682	0.0161843
603	Other disorders of testis	genitourinary	0.032308	0.0355281	1.03284	0.963362	1.10732	0.363158	0	0.515467	4	FALSE	1041	55757	0.0183281
603.1	Hydrocele	genitourinary	-0.00739729	0.0406171	0.99263	0.916672	1.07488	0.855487	0	0.65857	4	FALSE	791	56189	0.0138821
604	Disorders of penis	genitourinary	-0.00784095	0.0314512	0.99219	0.932875	1.05528	0.803125	0	0.469891	4	FALSE	1317	55088	0.023349
604.1	Redundant prepuce and phimosis/BXO	genitourinary	-0.0406272	0.0430375	0.960187	0.882515	1.04469	0.345172	0	0.563251	3	FALSE	687	54294	0.0124952
604.3	Peyronie's disease	genitourinary	0.0273768	0.0860125	1.02776	0.868312	1.21648	0.750266	33.9319	0.218592	2	FALSE	191	57371	0.00331816
605	Erectile dysfunction [ED]	genitourinary	0.00164267	0.0108989	1.00164	0.980474	1.02327	0.880197	0	0.824984	3	FALSE	20376	30524	0.400314
608	Other disorders of male genital organs	genitourinary	0.0273526	0.026746	1.02773	0.975243	1.08304	0.30646	64.5911	0.0371931	4	FALSE	1864	53437	0.0337064
609	Male infertility and abnormal spermatozoa	genitourinary	-0.00952481	0.0621138	0.99052	0.876985	1.11875	0.878127	0	0.473269	2	FALSE	357	56873	0.00623799
612	Breast conditions, congenital or relating to hormones	genitourinary	-0.0710709	0.04475	0.931396	0.853185	1.01678	0.112246	0	0.927124	2	FALSE	689	57711	0.0117979
612.2	Hypertrophy of breast (Gynecomastia)	genitourinary	-0.0714507	0.0450864	0.931042	0.852299	1.01706	0.113023	0	0.925554	2	FALSE	677	57731	0.0115909
656	Other perinatal conditions of fetus or newborn	pregnancy complications	-0.043594	0.0832107	0.957343	0.813277	1.12693	0.600349	0	0.974025	2	FALSE	195	53490	0.0036323
656.3	Endocrine and metabolic disturbances of fetus and newborn	pregnancy complications	-0.00579061	0.113675	0.994226	0.795654	1.24236	0.959373	0	0.534471	2	FALSE	96	53763	0.00178243
681	Superficial cellulitis and abscess	dermatologic	0.0361383	0.014168	1.0368	1.0084	1.06599	0.0107507	0	0.784005	3	FALSE	7538	45664	0.141686
681.1	Cellulitis and abscess of fingers/toes	dermatologic	0.0315167	0.0359664	1.03202	0.961774	1.10739	0.380877	0	0.362644	2	FALSE	1017	55749	0.0179157
681.2	Cellulitis and abscess of face/neck	dermatologic	0.118359	0.048036	1.12565	1.02451	1.23678	0.0137405	0	0.518354	3	FALSE	558	57024	0.00969053
681.3	Cellulitis and abscess of arm/hand	dermatologic	0.0286741	0.0468022	1.02909	0.93889	1.12795	0.540098	52.1561	0.148253	2	FALSE	594	54271	0.0108266
681.5	Cellulitis and abscess of leg, except foot	dermatologic	0.042112	0.0307115	1.04301	0.982081	1.10772	0.170309	0	0.802871	3	FALSE	1357	53089	0.0249238
681.6	Cellulitis and abscess of foot, toe	dermatologic	0.10836	0.0586728	1.11445	0.993386	1.25027	0.0647673	18.0411	0.269336	2	FALSE	369	55120	0.00664997
681.7	Cellulitis and abscess of trunk	dermatologic	0.0825752	0.0358413	1.08608	1.0124	1.16512	0.0212276	0	0.539331	3	FALSE	1000	53603	0.018314
686	Other local infections of skin and subcutaneous tissue	dermatologic	0.0987164	0.0455331	1.10375	1.00952	1.20678	0.0301575	0	0.681087	4	FALSE	606	56289	0.0106512
686.1	Carbuncle and furuncle	dermatologic	0.0364982	0.0415332	1.03717	0.956088	1.12513	0.379525	0	0.77529	2	FALSE	779	56011	0.0137172
687	Symptoms affecting skin	dermatologic	-0.0352346	0.0304426	0.965379	0.909463	1.02473	0.247104	0	0.479581	2	FALSE	1460	53270	0.0266764
687.1	Rash and other nonspecific skin eruption	dermatologic	0.02837	0.0178553	1.02878	0.993396	1.06542	0.112086	70.9311	0.0320616	3	FALSE	4379	47596	0.084252
687.4	Disturbance of skin sensation	dermatologic	-0.00389452	0.0176728	0.996113	0.9622	1.03122	0.825585	0	0.489464	4	FALSE	4595	47809	0.0876841
689	Disorder of skin and subcutaneous tissue NOS	dermatologic	0.0318098	0.0264043	1.03232	0.980256	1.08715	0.228311	60.4315	0.0554939	4	FALSE	1914	52726	0.0350293
690	Erythematosquamous dermatosis	dermatologic	-0.0152818	0.0302576	0.984834	0.928128	1.04501	0.613519	0	0.584762	3	FALSE	1426	55885	0.0248818
690.1	Seborrheic dermatitis	dermatologic	-0.015929	0.030388	0.984197	0.927291	1.0446	0.600149	0	0.576222	3	FALSE	1412	55947	0.0246169
694	Dyschromia and Vitiligo	dermatologic	0.0397053	0.033674	1.0405	0.974048	1.11149	0.238355	0	0.711121	2	FALSE	1170	55521	0.0206382
694.2	Other dyschromia	dermatologic	0.0547604	0.0378007	1.05629	0.980858	1.13752	0.147433	0	0.931295	2	FALSE	923	55831	0.0162632
695	Erythematous conditions	dermatologic	-0.00273492	0.0249447	0.997269	0.949684	1.04724	0.912695	76.7657	0.0135145	3	FALSE	2151	54455	0.0379995
695.7	Prurigo and Lichen	dermatologic	0.0100484	0.0312531	1.0101	0.950082	1.07391	0.747819	85.2937	0.00911672	2	FALSE	1361	56069	0.0236984
695.8	Other specified erythematous conditions	dermatologic	-0.134412	0.0670728	0.87423	0.766537	0.997052	0.0450727	0	0.597058	2	FALSE	289	57725	0.00498156
696	Psoriasis and related disorders	dermatologic	0.0165561	0.0413383	1.01669	0.937568	1.1025	0.688787	83.9243	0.0126275	2	FALSE	779	57341	0.0134033
696.4	Psoriasis	dermatologic	0.0382298	0.0439914	1.03897	0.953142	1.13253	0.384831	85.0823	0.00962265	2	FALSE	683	57591	0.0117205
696.41	Psoriasis vulgaris	dermatologic	0.0249152	0.0447387	1.02523	0.939158	1.11919	0.577593	84.6653	0.0106599	2	FALSE	657	57643	0.0112693
697	Sarcoidosis	dermatologic	0.0606222	0.0419385	1.0625	0.978655	1.15352	0.148317	29.4694	0.235363	4	FALSE	744	57879	0.0126913
698	Pruritus and related conditions	dermatologic	0.000535779	0.0289654	1.00054	0.945317	1.05898	0.985242	58.4288	0.0902193	3	FALSE	1567	54710	0.0278444
700	Corns and callosities	dermatologic	0.0738465	0.0171503	1.07664	1.04105	1.11345	1.66343e-05	0	0.355688	2	TRUE	5053	50882	0.090337
701	Other hypertrophic and atrophic conditions of skin	dermatologic	0.0612665	0.0777665	1.06318	0.912878	1.23823	0.430798	67.3288	0.0468504	3	FALSE	191	10514	0.0178421
701.4	Keloid scar	dermatologic	-0.0106079	0.0403864	0.989448	0.914147	1.07095	0.792813	0	0.64826	3	FALSE	820	57297	0.0141095
703	Diseases of nail, NOS	dermatologic	0.0350644	0.0177041	1.03569	1.00037	1.07225	0.0476384	0	0.840293	2	FALSE	4806	50667	0.0866367
703.1	Ingrowing nail	dermatologic	0.0327632	0.0247593	1.03331	0.98436	1.08469	0.185746	77.8022	0.033797	2	FALSE	2242	54902	0.0392342
704	Diseases of hair and hair follicles	dermatologic	0.0287821	0.0232276	1.0292	0.983396	1.07714	0.215296	0	0.653792	3	FALSE	2557	53345	0.0457408
704.1	Alopecia	dermatologic	0.0193938	0.0584013	1.01958	0.909309	1.14323	0.73983	0	0.507113	2	FALSE	400	55240	0.00718907
704.8	Other specified diseases of hair and hair follicles	dermatologic	0.0143898	0.0261215	1.01449	0.963862	1.06779	0.581715	0	0.95766	3	FALSE	2007	54274	0.0356603
705	Disorders of sweat glands	dermatologic	0.0338178	0.0447273	1.0344	0.947578	1.12917	0.449596	0	0.850565	3	FALSE	653	57009	0.0113246
705.3	Hidradenitis	dermatologic	-0.00591731	0.0609347	0.9941	0.882191	1.12021	0.92264	0	0.391335	2	FALSE	373	57856	0.00640574
705.8	Hyperhidrosis	dermatologic	-0.0527939	0.0652442	0.948575	0.834711	1.07797	0.418415	0	0.788957	2	FALSE	313	54752	0.00568419
706	Diseases of sebaceous glands	dermatologic	-0.0274646	0.0150997	0.972909	0.944538	1.00213	0.0689289	7.08997	0.357657	4	FALSE	6625	46763	0.124092
706.1	Acne	dermatologic	-0.0524135	0.0327423	0.948936	0.889952	1.01183	0.109424	0	0.873057	3	FALSE	1239	56192	0.0215737
706.2	Sebaceous cyst	dermatologic	-0.0169296	0.0210607	0.983213	0.943454	1.02465	0.421484	27.6192	0.246252	4	FALSE	3134	52719	0.0561116
706.8	Other specified diseases of sebaceous glands	dermatologic	-0.0140244	0.0239294	0.986074	0.940894	1.03342	0.557826	49.1536	0.160798	2	FALSE	2390	50326	0.0453373
707	Chronic ulcer of skin	dermatologic	0.119243	0.0234669	1.12664	1.076	1.17967	3.74788e-07	0	0.935804	4	TRUE	2424	55083	0.0421514
707.1	Decubitus ulcer	dermatologic	0.114931	0.0404251	1.1218	1.03634	1.21429	0.00446808	5.23374	0.366779	4	FALSE	782	57546	0.0134069
707.2	Chronic ulcer of leg or foot	dermatologic	0.122037	0.0273718	1.1298	1.07078	1.19206	8.2543e-06	0	0.77189	4	TRUE	1754	56238	0.0302456
707.3	Chronic ulcer of unspecified site	dermatologic	0.126996	0.0558854	1.13541	1.01762	1.26684	0.0230607	0	0.617961	2	FALSE	432	55023	0.0077901
710	Osteomyelitis, periostitis, and other infections involving bone	musculoskeletal	0.124435	0.0325991	1.13251	1.06241	1.20723	0.000135016	54.6095	0.11046	3	FALSE	1210	57097	0.0207522
710.1	Osteomyelitis	musculoskeletal	0.135682	0.0331882	1.14532	1.07319	1.22229	4.34595e-05	0	0.390735	3	TRUE	1165	57293	0.0199288
710.11	Acute osteomyelitis	musculoskeletal	0.127946	0.0501255	1.13649	1.03015	1.25381	0.0106948	0	0.884177	3	FALSE	507	55434	0.00906312
710.12	Chronic osteomyelitis	musculoskeletal	0.221754	0.0473922	1.24826	1.13754	1.36977	2.88104e-06	5.11514	0.348573	3	TRUE	571	58021	0.00974536
710.19	Unspecified osteomyelitis	musculoskeletal	0.128693	0.0395452	1.13734	1.05252	1.229	0.00113661	46.5586	0.153938	3	FALSE	812	57709	0.0138754
711	Arthropathy associated with infections	musculoskeletal	0.011749	0.0591506	1.01182	0.901059	1.13619	0.842553	0	0.793427	2	FALSE	367	58076	0.00627962
714	Rheumatoid arthritis and other inflammatory polyarthropathies	musculoskeletal	0.0336296	0.0342652	1.0342	0.967027	1.10604	0.326371	0	0.995064	4	FALSE	1107	56946	0.0190688
714.1	Rheumatoid arthritis	musculoskeletal	0.0590492	0.0435635	1.06083	0.97401	1.15538	0.175267	0	0.583964	2	FALSE	731	57710	0.0125083
715	Other inflammatory spondylopathies	musculoskeletal	-0.0498569	0.0457546	0.951366	0.869763	1.04062	0.275864	47.0974	0.169172	2	FALSE	643	57506	0.0110578
716	Other arthropathies	musculoskeletal	0.000442064	0.0167578	1.00044	0.968117	1.03385	0.978955	0	0.426689	2	FALSE	5254	45981	0.102547
716.9	Arthropathy NOS	musculoskeletal	0.0212817	0.0189847	1.02151	0.984199	1.06024	0.262292	0	0.496567	2	FALSE	3936	48121	0.0756094
720	Spinal stenosis	musculoskeletal	0.0607841	0.0173423	1.06267	1.02716	1.09941	0.000456677	14.1812	0.321315	4	FALSE	4788	51548	0.0849901
720.1	Spinal stenosis of lumbar region	musculoskeletal	0.0723631	0.0218546	1.07505	1.02997	1.12209	0.000929228	0	0.655279	2	FALSE	2882	51437	0.0530569
721	Spondylosis and allied disorders	musculoskeletal	0.0356234	0.0145043	1.03627	1.00722	1.06615	0.0140473	50.9403	0.130246	3	FALSE	7343	46676	0.135934
721.1	Spondylosis without myelopathy	musculoskeletal	0.0325886	0.0151357	1.03313	1.00293	1.06423	0.0313113	32.0791	0.229397	3	FALSE	6623	47408	0.122578
721.2	Spondylosis with myelopathy	musculoskeletal	0.000571099	0.0370782	1.00057	0.930437	1.07599	0.987711	65.6796	0.0542736	3	FALSE	954	56929	0.0164815
722	Intervertebral disc disorders	musculoskeletal	0.023565	0.0135017	1.02384	0.997106	1.0513	0.0809265	79.215	0.00813847	3	FALSE	8718	45610	0.16047
722.1	Displacement of intervertebral disc	musculoskeletal	0.0791277	0.0253751	1.08234	1.02983	1.13753	0.00181881	69.2421	0.0387278	3	FALSE	2072	51786	0.0384715
722.6	Degeneration of intervertebral disc	musculoskeletal	0.0100619	0.0152976	1.01011	0.980276	1.04086	0.510704	56.6579	0.099537	3	FALSE	6421	45498	0.123673
722.8	Postlaminectomy syndrome	musculoskeletal	0.081329	0.0548987	1.08473	0.974072	1.20795	0.13849	0	0.694371	2	FALSE	444	55295	0.0079657
723	Other disorders of cervical region	musculoskeletal	-0.110299	0.0634216	0.895566	0.790885	1.0141	0.0820105	0	0.833934	2	FALSE	324	57631	0.00559054
724	Other and unspecified disorders of back	musculoskeletal	0.0191094	0.0305371	1.01929	0.960077	1.08216	0.531461	85.5311	0.00856483	2	FALSE	1464	54715	0.0260596
724.1	Disorders of sacrum	musculoskeletal	0.0863107	0.0720301	1.09014	0.946612	1.25544	0.230817	65.5836	0.0882727	2	FALSE	251	55424	0.00450831
724.2	Disorders of coccyx	musculoskeletal	0.212768	0.18621	1.2371	0.858819	1.78199	0.253195	56.8173	0.12807	2	FALSE	36	49920	0.000720634
724.8	Other symptoms referable to back	musculoskeletal	-0.000204806	0.0492496	0.999795	0.907799	1.10111	0.996682	68.5838	0.0744045	2	FALSE	553	56536	0.00968663
726	Peripheral enthesopathies and allied syndromes	musculoskeletal	0.0187234	0.0123432	1.0189	0.994546	1.04385	0.129292	6.03326	0.36287	4	FALSE	11391	40730	0.218549
726.1	Enthesopathy	musculoskeletal	0.0275555	0.0173293	1.02794	0.993611	1.06345	0.111809	0	0.498107	4	FALSE	4795	48667	0.0896899
726.2	Synoviopathy	musculoskeletal	0.0162625	0.0559121	1.0164	0.910899	1.13411	0.771159	0	0.632652	2	FALSE	424	57184	0.00736009
726.3	Bursitis	musculoskeletal	0.0276487	0.0302171	1.02803	0.968918	1.09076	0.36019	0	0.659123	2	FALSE	1479	54993	0.02619
726.4	Calcaneal spur; Exostosis NOS	musculoskeletal	0.0547543	0.0339654	1.05628	0.988253	1.12899	0.106949	37.6016	0.205534	2	FALSE	1156	55333	0.0204642
727	Other disorders of synovium, tendon, and bursa	musculoskeletal	-0.00165196	0.0159308	0.998349	0.967659	1.03001	0.917411	0	0.889717	4	FALSE	5769	48292	0.106713
727.1	Synovitis and tenosynovitis	musculoskeletal	-0.0247062	0.0242587	0.975597	0.930296	1.0231	0.308465	0	0.483963	3	FALSE	2285	54009	0.0405905
727.4	Ganglion and cyst of synovium, tendon, and bursa	musculoskeletal	0.039973	0.0377608	1.04078	0.966536	1.12073	0.289789	60.7438	0.0782875	3	FALSE	961	56437	0.0167427
727.6	Rupture of tendon, nontraumatic	musculoskeletal	0.0191435	0.0298194	1.01933	0.961461	1.08068	0.520884	51.7724	0.149877	2	FALSE	1536	55935	0.0267265
728.7	Fasciitis	musculoskeletal	0.0397379	0.0198127	1.04054	1.00091	1.08174	0.0448909	30.769	0.229422	2	FALSE	3601	52183	0.0645526
729	Other disorders of soft tissues	musculoskeletal	-0.0229639	0.0458994	0.977298	0.893217	1.06929	0.616857	0	0.343637	2	FALSE	619	55952	0.010942
731	Osteitis deformans and osteopathies associated with other disorders classified elsewhere	musculoskeletal	0.0803908	0.0750294	1.08371	0.935509	1.25539	0.283964	0	0.915977	2	FALSE	254	58224	0.00434351
733	Other disorders of bone and cartilage	musculoskeletal	-0.000132587	0.0381123	0.999867	0.9279	1.07742	0.997224	1.80025	0.361197	3	FALSE	893	55783	0.0157562
733.4	Aseptic necrosis of bone	musculoskeletal	-0.0398725	0.0483127	0.960912	0.874097	1.05635	0.409202	0	0.821053	3	FALSE	544	55228	0.009754
733.8	Malunion and nonunion of fracture	musculoskeletal	0.0168156	0.0757127	1.01696	0.87671	1.17964	0.824238	79.3341	0.0278249	2	FALSE	219	55515	0.00392938
735	Acquired foot deformities	musculoskeletal	0.0822584	0.0129156	1.08574	1.0586	1.11357	1.90362e-10	66.5451	0.029729	4	TRUE	9982	45154	0.181043
735.1	Flat foot	musculoskeletal	0.0278275	0.0186706	1.02822	0.991272	1.06654	0.136107	83.5595	0.0136524	2	FALSE	4161	52036	0.0740431
735.2	Acquired toe deformities	musculoskeletal	0.115134	0.0179605	1.12202	1.08321	1.16222	1.45157e-10	56.1585	0.102188	3	TRUE	4501	51767	0.0799922
735.21	Hammer toe (acquired)	musculoskeletal	0.142261	0.0220407	1.15288	1.10414	1.20377	1.08578e-10	13.6918	0.313913	3	TRUE	2868	54332	0.0501399
735.3	Hallux valgus (Bunion)	musculoskeletal	0.0714911	0.020301	1.07411	1.03221	1.11771	0.000429033	47.9897	0.16556	2	FALSE	3468	53384	0.0610005
736	Other acquired deformities of limbs	musculoskeletal	0.00334091	0.0339336	1.00335	0.938786	1.07235	0.921572	0	0.788479	3	FALSE	1135	56211	0.0197921
737	Curvature of spine	musculoskeletal	-0.0303633	0.0557367	0.970093	0.869702	1.08207	0.585916	0	0.781133	3	FALSE	399	57553	0.00688501
737.3	Kyphoscoliosis and scoliosis	musculoskeletal	-0.0107152	0.0623616	0.989342	0.875516	1.11797	0.863576	0	0.942453	3	FALSE	319	57846	0.0054844
738	Other acquired musculoskeletal deformity	musculoskeletal	0.0516035	0.0391864	1.05296	0.975115	1.13702	0.187881	0	0.694337	3	FALSE	847	56641	0.0147335
739	Contracture of joint	musculoskeletal	0.188052	0.0591256	1.2069	1.07484	1.35518	0.00146998	37.4497	0.202157	3	FALSE	360	57961	0.00617273
740	Osteoarthrosis	musculoskeletal	0.0462652	0.0109132	1.04735	1.02519	1.07	2.24128e-05	54.3179	0.0870528	4	TRUE	20611	32679	0.386771
740.1	Osteoarthritis; localized	musculoskeletal	0.0398055	0.0118546	1.04061	1.01671	1.06507	0.000785625	9.54515	0.345343	4	FALSE	12938	40672	0.241336
740.11	Osteoarthrosis, localized, primary	musculoskeletal	0.0263953	0.0134071	1.02675	1.00012	1.05408	0.0489812	0	0.732849	4	FALSE	8827	45271	0.163167
740.12	Osteoarthrosis, localized, secondary	musculoskeletal	0.00499034	0.0327705	1.005	0.942482	1.07167	0.878965	0	0.799358	2	FALSE	1240	55649	0.0217968
740.2	Osteoarthrosis, generalized	musculoskeletal	-0.00183506	0.0270237	0.998167	0.946674	1.05246	0.945861	0	0.425242	3	FALSE	1834	54631	0.0324803
740.9	Osteoarthrosis NOS	musculoskeletal	0.0520661	0.0117583	1.05345	1.02945	1.078	9.50975e-06	59.8496	0.0582849	4	TRUE	14364	38971	0.269317
741	Symptoms and disorders of the joints	musculoskeletal	0.0455487	0.0153131	1.0466	1.01566	1.07849	0.00293472	0	0.669471	3	FALSE	6359	46309	0.120737
741.2	Stiffness of joint	musculoskeletal	-0.0421765	0.045018	0.958701	0.877735	1.04713	0.34882	0	0.559571	3	FALSE	614	54624	0.0111155
741.3	Difficulty in walking	musculoskeletal	0.0438782	0.0217989	1.04486	1.00115	1.09046	0.0441292	0	0.485613	3	FALSE	2915	52940	0.0521887
741.4	Joint effusions	musculoskeletal	0.0565984	0.029709	1.05823	0.998371	1.12168	0.0567681	0	0.443251	3	FALSE	1485	54395	0.0265748
742	Derangement of joint, non-traumatic	musculoskeletal	0.0408595	0.0360054	1.04171	0.970727	1.11787	0.256452	0	0.805654	2	FALSE	1031	55902	0.018109
742.9	Other derangement of joint	musculoskeletal	0.0547764	0.0406784	1.0563	0.975357	1.14397	0.178118	0	0.961123	2	FALSE	805	56445	0.0140611
743	Osteoporosis, osteopenia and pathological fracture	musculoskeletal	-0.0290796	0.0266463	0.971339	0.921912	1.02342	0.275133	0	0.766351	3	FALSE	1840	55189	0.0322643
743.1	Osteoporosis	musculoskeletal	-0.0901619	0.0422684	0.913783	0.841132	0.992709	0.0329181	40.2118	0.187764	3	FALSE	697	55046	0.0125038
743.11	Osteoporosis NOS	musculoskeletal	-0.0965259	0.0437536	0.907986	0.833367	0.989287	0.0273752	49.0274	0.1406	3	FALSE	654	55130	0.0117238
743.13	Other specified osteoporosis	musculoskeletal	-0.175164	0.137413	0.83932	0.641153	1.09874	0.202406	36.6178	0.209088	2	FALSE	64	56124	0.00113903
743.2	Pathologic fracture	musculoskeletal	0.0487501	0.0716373	1.04996	0.912419	1.20823	0.496179	0	0.63534	2	FALSE	241	55615	0.00431467
743.9	Osteopenia or other disorder of bone and cartilage	musculoskeletal	0.00146254	0.0372834	1.00146	0.930892	1.07738	0.968709	0	0.350505	2	FALSE	935	56646	0.016238
745	Pain in joint	musculoskeletal	0.0335824	0.0118	1.03415	1.01051	1.05835	0.00442755	0.682851	0.365359	3	FALSE	33871	18983	0.640841
747	Cardiac and circulatory congenital anomalies	congenital anomalies	-0.0383656	0.0481178	0.962361	0.87575	1.05754	0.425261	39.6429	0.190747	3	FALSE	538	57800	0.00922212
747.1	Cardiac congenital anomalies	congenital anomalies	-0.0122243	0.0571735	0.98785	0.88313	1.10499	0.830695	33.2848	0.223374	3	FALSE	375	58202	0.00640183
747.11	Cardiac shunt/ heart septal defect	congenital anomalies	0.0191476	0.0820002	1.01933	0.867994	1.19706	0.815368	0	0.910803	2	FALSE	182	58668	0.00309261
747.12	Valvular heart disease/ heart chambers	congenital anomalies	-0.207202	0.108251	0.812855	0.657461	1.00498	0.055608	0	0.827627	2	FALSE	100	58818	0.00169727
747.13	Congenital anomalies of great vessels	congenital anomalies	-0.0131295	0.123215	0.986956	0.775206	1.25655	0.91514	53.2569	0.143562	2	FALSE	78	58838	0.00132392
749	Congenital anomalies of face and neck	congenital anomalies	0.0890371	0.100626	1.09312	0.897461	1.33144	0.376246	0	0.546623	2	FALSE	119	58669	0.00202422
750	Digestive congenital anomalies	congenital anomalies	-0.0505509	0.0782405	0.950706	0.815544	1.10827	0.518217	53.9579	0.14055	2	FALSE	208	58186	0.00356201
750.2	Lower gastrointestinal congenital anomalies	congenital anomalies	0.0119939	0.0968317	1.01207	0.837116	1.22358	0.901424	0	0.949628	2	FALSE	135	58501	0.00230234
751	Genitourinary congenital anomalies	congenital anomalies	0.0225497	0.0347385	1.02281	0.955485	1.09487	0.516257	3.48923	0.354817	3	FALSE	1056	56449	0.0183636
751.1	Congenital anomalies of genital organs	congenital anomalies	0.243857	0.0712339	1.27616	1.10987	1.46737	0.000618586	84.0532	0.012274	2	FALSE	237	55549	0.00424838
751.12	Congenital anomalies of male genital organs	congenital anomalies	0.201048	0.0872177	1.22268	1.03056	1.45062	0.0211593	78.7671	0.0299932	2	FALSE	148	55932	0.00263909
751.2	Congenital anomalies of urinary system	congenital anomalies	-0.0316047	0.0403381	0.96889	0.895238	1.0486	0.433336	0	0.852309	3	FALSE	791	57221	0.0136351
751.21	Cystic kidney disease	congenital anomalies	-0.0358896	0.0434811	0.964747	0.885936	1.05057	0.40914	0	0.447999	2	FALSE	693	57391	0.011931
752	Nervous system congenital anomalies	congenital anomalies	0.0426138	0.109412	1.04353	0.842122	1.29312	0.696921	0	0.33592	2	FALSE	102	58758	0.00173293
755	Congenital anomalies of limbs	congenital anomalies	0.076095	0.0250976	1.07907	1.02727	1.13347	0.00242967	0	0.615528	2	FALSE	2192	54626	0.0385793
759	Other and unspecified congenital anomalies	congenital anomalies	-0.0192336	0.0716826	0.98095	0.852375	1.12892	0.788456	16.4323	0.273995	2	FALSE	212	58513	0.00361005
760	Back pain	symptoms	0.0183845	0.0107378	1.01855	0.997342	1.04022	0.0868713	58.6813	0.0640384	4	FALSE	27212	25876	0.512583
761	Cervicalgia	symptoms	0.00261489	0.013184	1.00262	0.977042	1.02886	0.84278	0	0.844679	3	FALSE	9275	44411	0.172764
763	Thoracic or lumbosacral neuritis or radiculitis, unspecified	symptoms	0.0570354	0.0167753	1.05869	1.02445	1.09408	0.000673963	0	0.799154	3	FALSE	5123	47836	0.0967352
764	Sciatica	symptoms	-0.011385	0.0222777	0.98868	0.946439	1.03281	0.609316	0	0.761527	4	FALSE	2729	52916	0.049043
765	Cervical radiculitis	symptoms	0.0229886	0.0203776	1.02325	0.983192	1.06495	0.259266	63.1683	0.0662013	3	FALSE	3331	50222	0.0622001
766	Neuralgia, neuritis, and radiculitis NOS	symptoms	-0.00364983	0.0311321	0.996357	0.937379	1.05905	0.906672	21.1061	0.281527	3	FALSE	1343	55085	0.0238002
770	Myalgia and myositis unspecified	symptoms	0.0140168	0.0235585	1.01412	0.968355	1.06204	0.551858	0	0.38434	2	FALSE	2458	52963	0.0443514
771	Musculoskeletal symptoms referable to limbs	symptoms	-0.0606717	0.06513	0.941132	0.828346	1.06927	0.351571	39.7535	0.190168	3	FALSE	293	57760	0.00504711
771.1	Swelling of limb	symptoms	0.0378647	0.0314238	1.03859	0.976554	1.10457	0.228215	34.308	0.218219	3	FALSE	1308	51522	0.0247587
772	Symptoms of the muscles	symptoms	-0.00386809	0.0724797	0.996139	0.864222	1.14819	0.957439	82.7838	0.015949	2	FALSE	274	57861	0.00471317
772.2	Spasm of muscle	symptoms	0.0411719	0.0297092	1.04203	0.983087	1.10451	0.1658	3.57114	0.354505	3	FALSE	1485	51385	0.0280878
772.3	Muscle weakness	symptoms	0.0377591	0.0189803	1.03848	1.00056	1.07784	0.0466587	5.53496	0.346944	3	FALSE	3897	49161	0.0734479
772.4	Rhabdomyolysis	symptoms	-0.0113123	0.0540972	0.988751	0.889282	1.09935	0.834362	0	0.549327	2	FALSE	450	55115	0.00809862
781	Symptoms involving nervous and musculoskeletal systems	symptoms	0.0808767	0.0469139	1.08424	0.988988	1.18866	0.0847189	19.6006	0.291971	4	FALSE	591	56882	0.0102831
781.2	Abnormal posture	symptoms	0.136152	0.103777	1.14586	0.934965	1.40432	0.18953	38.1163	0.20366	2	FALSE	119	56081	0.00211744
782.3	Edema	symptoms	0.0534031	0.015382	1.05485	1.02353	1.08714	0.000517005	8.42549	0.350994	4	FALSE	6481	47294	0.120521
783	Fever of unknown origin	symptoms	-0.0381803	0.0247535	0.962539	0.916956	1.01039	0.122971	0	0.709465	4	FALSE	2318	53244	0.0417192
785	Abdominal pain	symptoms	-0.0212428	0.0122469	0.978981	0.955762	1.00276	0.0828206	0	0.588724	4	FALSE	11021	40207	0.215136
788	Syncope and collapse	symptoms	0.00573082	0.0188201	1.00575	0.969325	1.04354	0.760742	0	0.864743	4	FALSE	3939	52121	0.070264
789	Nausea and vomiting	symptoms	-0.048742	0.0195624	0.952427	0.9166	0.989654	0.0127165	0	0.746265	4	FALSE	3623	50404	0.0670591
790	Nonspecific findings on examination of blood	symptoms	0.00113757	0.0791157	1.00114	0.857335	1.16906	0.988528	6.48258	0.301099	2	FALSE	226	57629	0.00390632
790.6	Other abnormal blood chemistry	symptoms	-0.00467331	0.0200462	0.995338	0.956989	1.03522	0.815663	0	0.671117	3	FALSE	3429	50154	0.0639942
791	Gangrene	symptoms	0.111854	0.0593005	1.11835	0.995636	1.25619	0.0592655	0	0.975231	3	FALSE	360	55759	0.00641494
796	Elevated prostate specific antigen [PSA]	genitourinary	-0.0185544	0.0145654	0.981617	0.95399	1.01004	0.20271	47.3894	0.149455	3	FALSE	7801	46249	0.144329
797	Shock	symptoms	-0.0442165	0.0666044	0.956747	0.83966	1.09016	0.506774	0	0.622347	2	FALSE	282	58355	0.00480925
797.1	Cardiogenic shock	symptoms	-0.0922223	0.0916151	0.911902	0.762018	1.09127	0.314114	0	0.854277	2	FALSE	147	56330	0.00260283
798	Malaise and fatigue	symptoms	0.0235641	0.0153356	1.02384	0.993528	1.05509	0.124401	38.9141	0.178423	4	FALSE	6409	45883	0.122562
800	Fracture of lower limb	injuries & poisonings	-0.0525819	0.0312941	0.948777	0.892332	1.00879	0.0929087	0	0.796433	3	FALSE	1287	56842	0.0221404
800.1	Fracture of neck of femur	injuries & poisonings	-0.0491528	0.0747296	0.952036	0.822325	1.10221	0.510704	0	0.674866	3	FALSE	217	55776	0.00387548
800.2	Fracture of unspecified part of femur	injuries & poisonings	-0.106805	0.0735575	0.8987	0.778041	1.03807	0.146502	0	0.560845	2	FALSE	222	53580	0.00412624
800.3	Fracture of tibia and fibula	injuries & poisonings	-0.10338	0.0456332	0.901784	0.824631	0.986156	0.0234847	48.2195	0.14497	3	FALSE	601	55215	0.0107675
801	Fracture of ankle and foot	injuries & poisonings	0.0330601	0.0282701	1.03361	0.9779	1.0925	0.242228	60.1257	0.113278	2	FALSE	1643	56174	0.0284172
801.1	Fracture of foot	injuries & poisonings	-0.0191475	0.0444547	0.981035	0.899175	1.07035	0.666673	27.6622	0.239692	2	FALSE	645	57835	0.0110294
802	Fracture of pelvis	injuries & poisonings	-0.0233926	0.0924774	0.976879	0.814937	1.171	0.800303	0	0.568696	2	FALSE	138	53742	0.00256125
803	Fracture of upper limb	injuries & poisonings	0.0585605	0.0350624	1.06031	0.989891	1.13574	0.0948838	0	0.848067	3	FALSE	1015	57317	0.0174004
803.1	Fracture of humerus	injuries & poisonings	0.0958448	0.069273	1.10059	0.960859	1.26064	0.166487	0	0.432415	2	FALSE	252	53557	0.00468323
803.2	Fracture of radius and ulna	injuries & poisonings	0.0233225	0.0464629	1.0236	0.934501	1.12119	0.615696	0	0.891494	2	FALSE	578	57991	0.0098687
803.3	Fracture of clavicle or scapula	injuries & poisonings	0.131382	0.0827972	1.1404	0.969574	1.34133	0.112561	0	0.379793	2	FALSE	181	55826	0.00323174
804	Fracture of hand or wrist	injuries & poisonings	-0.00810332	0.0314867	0.991929	0.932565	1.05507	0.796903	0	0.564947	2	FALSE	1313	53990	0.0237419
805	Fracture of vertebral column without mention of spinal cord injury	injuries & poisonings	0.00833505	0.052569	1.00837	0.909647	1.11781	0.87402	0	0.875737	2	FALSE	446	55322	0.00799742
807	Fracture of ribs	injuries & poisonings	-0.00766746	0.0507004	0.992362	0.898491	1.09604	0.879794	0	0.542	2	FALSE	483	52756	0.0090723
809	Fracture of unspecified bones	injuries & poisonings	0.0294583	0.0394346	1.0299	0.953294	1.11265	0.455053	0	0.721504	3	FALSE	793	54251	0.0144067
817	Concussion	injuries & poisonings	0.026656	0.0563153	1.02701	0.919689	1.14686	0.635974	0	0.969395	2	FALSE	408	52688	0.00768419
818	Intracranial hemorrhage (injury)	injuries & poisonings	0.0123081	0.0694666	1.01238	0.883518	1.16005	0.859367	0	0.497767	2	FALSE	253	53539	0.0047033
819	Skull and face fracture and other intercranial injury	injuries & poisonings	-0.00974407	0.0257115	0.990303	0.941635	1.04149	0.704705	56.2626	0.101634	3	FALSE	2045	55521	0.0355244
830	Dislocation	injuries & poisonings	0.0106611	0.0270662	1.01072	0.958498	1.06578	0.693661	0	0.508625	3	FALSE	1802	55577	0.0314052
835	Internal derangement of knee	injuries & poisonings	0.0580139	0.0210271	1.05973	1.01694	1.10432	0.0057978	58.5289	0.0896972	3	FALSE	3171	53608	0.0558481
840	Sprains and strains	injuries & poisonings	-0.00125514	0.0154197	0.998746	0.969013	1.02939	0.935125	23.836	0.269024	3	FALSE	6284	46010	0.120167
840.2	Rotator cuff (capsule) sprain	injuries & poisonings	-0.00117656	0.0370911	0.998824	0.928789	1.07414	0.974695	0	0.512651	2	FALSE	943	54240	0.0170886
840.3	Joint/ligament sprain	injuries & poisonings	0.0096688	0.0328029	1.00972	0.946841	1.07677	0.768182	8.23295	0.296534	2	FALSE	1240	55232	0.0219578
841	Sprains and strains of back and neck	injuries & poisonings	-0.0138263	0.0310591	0.986269	0.928021	1.04817	0.656203	7.6429	0.298082	2	FALSE	1365	52375	0.0254001
850	Hemorrhage or hematoma complicating a procedure	injuries & poisonings	0.0344651	0.0562784	1.03507	0.926966	1.15577	0.54027	0	0.429889	2	FALSE	393	52713	0.00740029
851	Complications of transplants and reattached limbs	injuries & poisonings	0.0264989	0.0462821	1.02685	0.937806	1.12436	0.566949	34.5637	0.216382	2	FALSE	615	57589	0.0105663
854	Complications of cardiac/vascular device, implant, and graft	injuries & poisonings	-0.0793293	0.0370169	0.923736	0.85909	0.993245	0.0321086	6.68615	0.342442	3	FALSE	959	57222	0.016483
857	Mechanical complication of unspecified genitourinary device, implant, and graft	injuries & poisonings	0.0938216	0.0665613	1.09836	0.964027	1.25142	0.158672	0	0.705879	2	FALSE	319	58191	0.00545206
858	Complication of internal orthopedic device	injuries & poisonings	0.000457872	0.0417999	1.00046	0.921762	1.08587	0.99126	0	0.960197	2	FALSE	746	57647	0.0127755
859	Complication due to other implant and internal device	injuries & poisonings	-0.0267906	0.070194	0.973565	0.848429	1.11716	0.70271	0	0.619681	2	FALSE	263	58170	0.00450088
870	Open wounds of head; neck; and trunk	injuries & poisonings	-0.000948228	0.0285577	0.999052	0.944669	1.05657	0.973512	0	0.880044	2	FALSE	1592	54480	0.0283921
870.3	Other open wound of head and face	injuries & poisonings	-0.107965	0.0708651	0.897659	0.781252	1.03141	0.127626	43.5171	0.183327	2	FALSE	246	55427	0.00441866
871	Open wounds of extremities	injuries & poisonings	0.0507295	0.0243185	1.05204	1.00307	1.1034	0.0369743	0	0.459586	3	FALSE	2242	53246	0.0404051
872	Traumatic amputation	injuries & poisonings	0.067008	0.0539175	1.0693	0.96207	1.18849	0.213946	0	0.988698	2	FALSE	468	58178	0.00798008
907	Injuries to the nervous system	injuries & poisonings	-0.00216687	0.0450279	0.997835	0.913548	1.0899	0.961618	77.7028	0.0341962	2	FALSE	639	57437	0.0110028
916	Contusion	injuries & poisonings	0.0146408	0.0248291	1.01475	0.966549	1.06535	0.555418	77.3599	0.0355836	2	FALSE	2158	52027	0.0398265
930	Allergic reaction to food	injuries & poisonings	0.0974029	0.0740115	1.1023	0.953461	1.27438	0.188157	0	0.536685	2	FALSE	268	57949	0.00460347
939	Atopic/contact dermatitis due to other or unspecified	dermatologic	0.00623959	0.0148774	1.00626	0.977341	1.03603	0.674924	0	0.42806	4	FALSE	6738	46107	0.127505
947	Urticaria	dermatologic	-0.00849001	0.0447414	0.991546	0.908299	1.08242	0.849499	26.2719	0.244174	2	FALSE	665	54087	0.0121457
949	Allergies, other	injuries & poisonings	-0.0114105	0.0313287	0.988654	0.929774	1.05126	0.715695	0	0.913696	2	FALSE	1373	52263	0.0255985
958	Certain early complications of trauma or procedure	injuries & poisonings	-0.0482386	0.0980345	0.952906	0.786327	1.15477	0.622679	0	0.855399	2	FALSE	123	56214	0.00218329
960	Poisoning by antibiotics	injuries & poisonings	0.126618	0.07102	1.13498	0.9875	1.30449	0.074612	0	0.33696	2	FALSE	322	57867	0.00553369
960.2	Allergy/adverse effect of penicillin	injuries & poisonings	0.229403	0.0814962	1.25785	1.07216	1.4757	0.00487939	35.0188	0.214781	2	FALSE	243	58243	0.00415484
963	Poisoning by primarily systemic agents	injuries & poisonings	0.119411	0.0825565	1.12683	0.958489	1.32474	0.148061	0	0.831811	2	FALSE	180	53422	0.00335808
963.1	Antineoplastic and immunosuppressive drugs causing adverse effects	injuries & poisonings	0.0900797	0.085624	1.09426	0.925205	1.29421	0.292782	0	0.668356	2	FALSE	166	53490	0.00309378
965	Poisoning by analgesics, antipyretics, and antirheumatics	injuries & poisonings	-0.0289994	0.104943	0.971417	0.790821	1.19325	0.78229	79.8967	0.0257264	2	FALSE	141	58299	0.00241273
977	Personal history of allergy to medicinal agents	injuries & poisonings	-0.0381553	0.0858256	0.962563	0.813532	1.1389	0.656632	40.5874	0.185789	3	FALSE	202	58368	0.00344886
979	Adverse drug events and drug allergies	injuries & poisonings	-0.0091398	0.0370426	0.990902	0.92151	1.06552	0.805111	0	0.53476	3	FALSE	940	53072	0.0174035
980	Encounter for long-term (current) use of antibiotics	infectious diseases	0.0311067	0.0630389	1.0316	0.911697	1.16726	0.621693	0	0.567244	2	FALSE	304	55623	0.00543566
990	Effects radiation NOS	injuries & poisonings	-0.0244979	0.040871	0.9758	0.900682	1.05718	0.548909	0	0.469024	3	FALSE	798	57349	0.0137238
994	Sepsis and SIRS	injuries & poisonings	0.0227939	0.0271712	1.02306	0.969999	1.07901	0.401525	0	0.438819	4	FALSE	1802	55879	0.0312408
994.1	Systemic inflammatory response syndrome (SIRS)	injuries & poisonings	0.178025	0.0875595	1.19486	1.00643	1.41855	0.0420331	0	0.492719	2	FALSE	159	55697	0.00284661
994.2	Sepsis	injuries & poisonings	0.0274932	0.0283369	1.02787	0.972344	1.08658	0.331934	0	0.459356	4	FALSE	1658	56130	0.0286911
994.21	Septic shock	injuries & poisonings	-0.0109474	0.0710357	0.989112	0.860558	1.13687	0.877522	0	0.641985	2	FALSE	245	55714	0.00437821
