# Supplementary material for: Insights from the largest diverse ancestry sex-specific disease map for genetically predicted height
Source: NPJ Genom Med. 2025 Feb 27;10:14. doi: 10.1038/s41525-025-00464-w (PMC11868580; doi:10.1038/s41525-025-00464-w)
Supplement: Supplementary file 25 — Supplementary Data 24 [file 41525_2025_464_MOESM25_ESM.xlsx]

## Sheet: Supplementary Data 24
Supplementary Data 24: PheWAS results for the male East-Asian cohorts.
Phecode	Description	Group	beta_UKB	SE_UKB	OR_UKB	LCI_UKB	UCI_UKB	pvalue_UKB	n_total_UKB	n_cases_UKB	n_controls_UKB	prev_UKB	Bonferroni_UKB	beta_MVP	SE_MVP	OR_MVP	LCI_MVP	UCI_MVP	pvalue_MVP	n_total_MVP	n_cases_MVP	n_controls_MVP	prev_MVP	Bonferroni_MVP
8	Intestinal infection	infectious diseases	NA	NA	NA	NA	NA	NA	NA	NA	NA	NA	NA	-0.110075	0.210864	0.895767	0.592521	1.35421	0.601658	4035	34	4001	0.00842627	FALSE
10	Tuberculosis	infectious diseases	NA	NA	NA	NA	NA	NA	NA	NA	NA	NA	NA	0.108085	0.206654	1.11414	0.743076	1.67051	0.600956	4094	37	4057	0.00903762	FALSE
38	Septicemia	infectious diseases	NA	NA	NA	NA	NA	NA	NA	NA	NA	NA	NA	0.178378	0.13145	1.19528	0.923796	1.54654	0.174781	4079	93	3986	0.0227997	FALSE
38.3	Bacteremia	infectious diseases	NA	NA	NA	NA	NA	NA	NA	NA	NA	NA	NA	0.44772	0.199832	1.56474	1.05765	2.31496	0.0250594	4102	40	4062	0.00975134	FALSE
41	Bacterial infection NOS	infectious diseases	-0.364656	0.348238	0.694435	0.350918	1.37423	0.295032	580	20	560	0.0344828	FALSE	0.50038	0.124383	1.64935	1.29252	2.10469	5.75e-05	3971	103	3868	0.0259381	TRUE
41.1	Staphylococcus infections	infectious diseases	NA	NA	NA	NA	NA	NA	NA	NA	NA	NA	NA	0.135703	0.239882	1.14534	0.71572	1.83285	0.571593	4085	27	4058	0.00660955	FALSE
41.8	H. pylori	infectious diseases	NA	NA	NA	NA	NA	NA	NA	NA	NA	NA	NA	0.654373	0.229567	1.92394	1.22682	3.01718	0.00436545	4085	29	4056	0.00709914	FALSE
53	Herpes zoster	infectious diseases	NA	NA	NA	NA	NA	NA	NA	NA	NA	NA	NA	0.154114	0.16802	1.16662	0.839284	1.62163	0.359019	4026	56	3970	0.0139096	FALSE
54	Herpes simplex	infectious diseases	NA	NA	NA	NA	NA	NA	NA	NA	NA	NA	NA	0.318481	0.169935	1.37504	0.985514	1.91852	0.0609119	4059	52	4007	0.012811	FALSE
70	Viral hepatitis	infectious diseases	0.438447	0.340723	1.5503	0.795035	3.02304	0.198159	580	23	557	0.0396552	FALSE	0.0104246	0.0875724	1.01048	0.851107	1.19969	0.905244	4077	208	3869	0.0510179	FALSE
70.2	Viral hepatitis B	infectious diseases	0.236989	0.35675	1.26743	0.62987	2.55032	0.506499	578	21	557	0.0363322	FALSE	0.0550637	0.110908	1.05661	0.850173	1.31317	0.619554	4092	127	3965	0.0310362	FALSE
70.3	Viral hepatitis C	infectious diseases	NA	NA	NA	NA	NA	NA	NA	NA	NA	NA	NA	-0.0952218	0.142688	0.909171	0.687365	1.20255	0.504552	4091	78	4013	0.0190662	FALSE
70.9	Hepatitis NOS	infectious diseases	NA	NA	NA	NA	NA	NA	NA	NA	NA	NA	NA	-0.0276573	0.273558	0.972722	0.569025	1.66282	0.919469	4076	20	4056	0.00490677	FALSE
71	Human immunodeficiency virus [HIV] disease	infectious diseases	NA	NA	NA	NA	NA	NA	NA	NA	NA	NA	NA	0.111997	0.281794	1.11851	0.643831	1.94315	0.69104	4119	20	4099	0.00485555	FALSE
78	Viral warts & HPV	infectious diseases	NA	NA	NA	NA	NA	NA	NA	NA	NA	NA	NA	-0.193011	0.0948895	0.824473	0.684549	0.992997	0.0419453	3991	171	3820	0.0428464	FALSE
79	Viral infection	infectious diseases	NA	NA	NA	NA	NA	NA	NA	NA	NA	NA	NA	0.113391	0.196305	1.12007	0.762336	1.64567	0.563517	3957	39	3918	0.00985595	FALSE
90	Sexually transmitted infections (not HIV or hepatitis)	infectious diseases	NA	NA	NA	NA	NA	NA	NA	NA	NA	NA	NA	0.139831	0.187695	1.15008	0.796084	1.66149	0.456277	4066	42	4024	0.0103296	FALSE
110	Dermatophytosis / Dermatomycosis	infectious diseases	NA	NA	NA	NA	NA	NA	NA	NA	NA	NA	NA	0.0421265	0.0589479	1.04303	0.929218	1.17077	0.474832	3762	506	3256	0.134503	FALSE
110.1	Dermatophytosis	infectious diseases	NA	NA	NA	NA	NA	NA	NA	NA	NA	NA	NA	0.08187	0.0617532	1.08531	0.961591	1.22496	0.184919	3786	461	3325	0.121764	FALSE
110.11	Dermatophytosis of nail	infectious diseases	NA	NA	NA	NA	NA	NA	NA	NA	NA	NA	NA	0.0734341	0.0808806	1.0762	0.918428	1.26107	0.363914	3958	257	3701	0.0649318	FALSE
110.12	Althete's foot	infectious diseases	NA	NA	NA	NA	NA	NA	NA	NA	NA	NA	NA	0.17545	0.0977967	1.19178	0.983899	1.44359	0.0728093	3965	166	3799	0.0418663	FALSE
110.13	Dermatophytosis of the body	infectious diseases	NA	NA	NA	NA	NA	NA	NA	NA	NA	NA	NA	-0.0895353	0.16494	0.914356	0.661783	1.26332	0.587243	4013	55	3958	0.0137055	FALSE
110.2	Dermatomycoses	infectious diseases	NA	NA	NA	NA	NA	NA	NA	NA	NA	NA	NA	-0.248769	0.187952	0.77976	0.539477	1.12706	0.185642	4053	42	4011	0.0103627	FALSE
117	Mycoses	infectious diseases	NA	NA	NA	NA	NA	NA	NA	NA	NA	NA	NA	0.0168642	0.279604	1.01701	0.587922	1.75925	0.951905	4106	20	4086	0.00487092	FALSE
136	Other infectious and parasitic diseases	infectious diseases	NA	NA	NA	NA	NA	NA	NA	NA	NA	NA	NA	-0.313367	0.252638	0.730981	0.445509	1.19938	0.214835	4060	24	4036	0.00591133	FALSE
149	Cancer of larynx, pharynx, nasal cavities	neoplasms	NA	NA	NA	NA	NA	NA	NA	NA	NA	NA	NA	0.370016	0.291395	1.44776	0.817815	2.56293	0.204153	4121	20	4101	0.00485319	FALSE
153	Colorectal cancer	neoplasms	NA	NA	NA	NA	NA	NA	NA	NA	NA	NA	NA	-0.0784919	0.181597	0.92451	0.647639	1.31975	0.665574	4097	49	4048	0.01196	FALSE
153.2	Colon cancer	neoplasms	NA	NA	NA	NA	NA	NA	NA	NA	NA	NA	NA	-0.054892	0.196158	0.946587	0.644447	1.39038	0.779604	4097	43	4054	0.0104955	FALSE
155	Cancer of liver and intrahepatic bile duct	neoplasms	NA	NA	NA	NA	NA	NA	NA	NA	NA	NA	NA	-0.150894	0.273807	0.859939	0.502804	1.47074	0.581568	4117	21	4096	0.0051008	FALSE
172	Skin cancer	neoplasms	NA	NA	NA	NA	NA	NA	NA	NA	NA	NA	NA	-0.0460732	0.253116	0.954972	0.581479	1.56836	0.855563	4088	26	4062	0.00636008	FALSE
173	Neoplasm of uncertain behavior of skin	neoplasms	NA	NA	NA	NA	NA	NA	NA	NA	NA	NA	NA	-0.31072	0.165961	0.732919	0.529404	1.01467	0.0611716	3921	59	3862	0.0150472	FALSE
185	Cancer of prostate	neoplasms	NA	NA	NA	NA	NA	NA	NA	NA	NA	NA	NA	-0.0405038	0.103773	0.960305	0.783567	1.17691	0.696306	4091	169	3922	0.0413102	FALSE
189	Cancer of urinary organs (incl. kidney and bladder)	neoplasms	NA	NA	NA	NA	NA	NA	NA	NA	NA	NA	NA	0.0752569	0.18749	1.07816	0.746602	1.55696	0.688132	4102	47	4055	0.0114578	FALSE
189.1	Cancer of kidney and renal pelvis	neoplasms	NA	NA	NA	NA	NA	NA	NA	NA	NA	NA	NA	0.189754	0.266772	1.20895	0.716685	2.03934	0.4769	4112	25	4087	0.00607977	FALSE
189.11	Malignant neoplasm of kidney, except pelvis	neoplasms	NA	NA	NA	NA	NA	NA	NA	NA	NA	NA	NA	0.185429	0.292063	1.20373	0.679082	2.13373	0.525497	4113	21	4092	0.00510576	FALSE
189.2	Cancer of bladder	neoplasms	NA	NA	NA	NA	NA	NA	NA	NA	NA	NA	NA	-0.187121	0.261516	0.829344	0.496738	1.38466	0.474287	4112	23	4089	0.00559339	FALSE
189.21	Malignant neoplasm of bladder	neoplasms	NA	NA	NA	NA	NA	NA	NA	NA	NA	NA	NA	-0.153355	0.267732	0.857825	0.507575	1.44976	0.566784	4117	22	4095	0.0053437	FALSE
195	Cancer, suspected or other	neoplasms	NA	NA	NA	NA	NA	NA	NA	NA	NA	NA	NA	0.280615	0.21483	1.32394	0.868966	2.01714	0.191477	4087	35	4052	0.00856374	FALSE
197	Chemotherapy	neoplasms	NA	NA	NA	NA	NA	NA	NA	NA	NA	NA	NA	-0.0442284	0.215789	0.956735	0.626771	1.46041	0.837602	4112	33	4079	0.00802529	FALSE
198	Secondary malignant neoplasm	neoplasms	0.436606	0.316286	1.54745	0.832506	2.87636	0.167459	569	25	544	0.0439367	FALSE	0.35322	0.205881	1.42364	0.950937	2.13133	0.0862262	4098	39	4059	0.00951684	FALSE
199	Neoplasm of uncertain behavior	neoplasms	NA	NA	NA	NA	NA	NA	NA	NA	NA	NA	NA	-0.0399018	0.158366	0.960884	0.704477	1.31061	0.801072	4025	63	3962	0.0156522	FALSE
200	Myeloproliferative disease	neoplasms	NA	NA	NA	NA	NA	NA	NA	NA	NA	NA	NA	0.0785169	0.237245	1.08168	0.679442	1.72205	0.74068	4108	28	4080	0.00681597	FALSE
202	Cancer of other lymphoid, histiocytic tissue	neoplasms	NA	NA	NA	NA	NA	NA	NA	NA	NA	NA	NA	0.281564	0.238384	1.3252	0.830549	2.11445	0.237549	4118	27	4091	0.00655658	FALSE
202.2	Non-Hodgkins lymphoma	neoplasms	NA	NA	NA	NA	NA	NA	NA	NA	NA	NA	NA	0.275373	0.254746	1.31702	0.799372	2.16989	0.27971	4118	24	4094	0.00582807	FALSE
204	Leukemia	neoplasms	NA	NA	NA	NA	NA	NA	NA	NA	NA	NA	NA	0.0954601	0.283196	1.10016	0.631534	1.91655	0.736056	4115	20	4095	0.00486027	FALSE
208	Benign neoplasm of colon	neoplasms	-0.332639	0.19681	0.717029	0.487539	1.05454	0.0909983	587	65	522	0.110733	FALSE	0.022637	0.0578687	1.0229	0.913213	1.14575	0.695665	3831	603	3228	0.1574	FALSE
211	Benign neoplasm of other parts of digestive system	neoplasms	NA	NA	NA	NA	NA	NA	NA	NA	NA	NA	NA	0.291296	0.278176	1.33816	0.775747	2.30832	0.295024	4088	20	4068	0.00489237	FALSE
214	Lipoma	neoplasms	NA	NA	NA	NA	NA	NA	NA	NA	NA	NA	NA	-0.0884164	0.125486	0.91538	0.715789	1.17062	0.481065	4041	99	3942	0.0244989	FALSE
214.1	Lipoma of skin and subcutaneous tissue	neoplasms	NA	NA	NA	NA	NA	NA	NA	NA	NA	NA	NA	-0.00419885	0.15687	0.99581	0.732227	1.35428	0.978646	4069	63	4006	0.0154829	FALSE
216	Benign neoplasm of skin	neoplasms	NA	NA	NA	NA	NA	NA	NA	NA	NA	NA	NA	0.0763653	0.106357	1.07936	0.876258	1.32953	0.472751	3890	139	3751	0.0357326	FALSE
216.1	Screening for malignant neoplasms of the skin	neoplasms	NA	NA	NA	NA	NA	NA	NA	NA	NA	NA	NA	0.195613	0.255743	1.21606	0.736649	2.00746	0.444342	4049	25	4024	0.00617436	FALSE
217	Vascular hamartomas and non-neoplastic nevi	neoplasms	NA	NA	NA	NA	NA	NA	NA	NA	NA	NA	NA	0.524125	0.235982	1.68898	1.06354	2.68224	0.0263485	3988	28	3960	0.00702106	FALSE
217.1	Nevus, non-neoplastic	neoplasms	NA	NA	NA	NA	NA	NA	NA	NA	NA	NA	NA	0.619971	0.242008	1.85887	1.15677	2.98711	0.0104138	3994	27	3967	0.00676014	FALSE
222	Benign neoplasm of male genital organs	neoplasms	NA	NA	NA	NA	NA	NA	NA	NA	NA	NA	NA	0.490052	0.269389	1.6324	0.962761	2.7678	0.0688921	4089	22	4067	0.00538029	FALSE
224	Benign neoplasm of eye	neoplasms	NA	NA	NA	NA	NA	NA	NA	NA	NA	NA	NA	0.211255	0.201089	1.23523	0.832869	1.83196	0.293464	4090	39	4051	0.00953545	FALSE
224.1	Benign neoplasm of eye, uveal	neoplasms	NA	NA	NA	NA	NA	NA	NA	NA	NA	NA	NA	0.0320165	0.239824	1.03253	0.6453	1.65214	0.893798	4103	27	4076	0.00658055	FALSE
227	Benign neoplasm of other endocrine glands and related structures	neoplasms	NA	NA	NA	NA	NA	NA	NA	NA	NA	NA	NA	-0.105384	0.274281	0.899979	0.525726	1.54065	0.700816	4113	20	4093	0.00486263	FALSE
228	Hemangioma and lymphangioma, any site	neoplasms	NA	NA	NA	NA	NA	NA	NA	NA	NA	NA	NA	-0.147671	0.276156	0.862715	0.50211	1.4823	0.592832	4079	21	4058	0.00514832	FALSE
241	Nontoxic nodular goiter	endocrine/metabolic	NA	NA	NA	NA	NA	NA	NA	NA	NA	NA	NA	-0.230378	0.143437	0.794233	0.599586	1.05207	0.108247	4088	78	4010	0.0190802	FALSE
241.1	Nontoxic uninodular goiter	endocrine/metabolic	NA	NA	NA	NA	NA	NA	NA	NA	NA	NA	NA	-0.267873	0.162559	0.765005	0.556278	1.05205	0.0993825	4087	60	4027	0.0146807	FALSE
241.2	Nontoxic multinodular goiter	endocrine/metabolic	NA	NA	NA	NA	NA	NA	NA	NA	NA	NA	NA	-0.0178484	0.261687	0.98231	0.58816	1.64059	0.945622	4111	23	4088	0.00559475	FALSE
242	Thyrotoxicosis with or without goiter	endocrine/metabolic	NA	NA	NA	NA	NA	NA	NA	NA	NA	NA	NA	-0.0528938	0.171676	0.948481	0.677478	1.32789	0.758004	4096	51	4045	0.0124512	FALSE
242.1	Graves' disease	endocrine/metabolic	NA	NA	NA	NA	NA	NA	NA	NA	NA	NA	NA	0.0575311	0.261475	1.05922	0.634474	1.76831	0.825851	4121	23	4098	0.00558117	FALSE
244	Hypothyroidism	endocrine/metabolic	-0.30086	0.329372	0.740181	0.388124	1.41158	0.361014	582	20	562	0.0343643	FALSE	-0.00917274	0.0971364	0.990869	0.819091	1.19867	0.924766	4077	172	3905	0.0421879	FALSE
244.1	Secondary hypothyroidism	endocrine/metabolic	NA	NA	NA	NA	NA	NA	NA	NA	NA	NA	NA	0.287803	0.24998	1.33349	0.816965	2.1766	0.249608	4123	26	4097	0.00630609	FALSE
244.4	Hypothyroidism NOS	endocrine/metabolic	NA	NA	NA	NA	NA	NA	NA	NA	NA	NA	NA	-0.0121159	0.099775	0.987957	0.812471	1.20135	0.903349	4078	162	3916	0.0397254	FALSE
246	Other disorders of thyroid	endocrine/metabolic	NA	NA	NA	NA	NA	NA	NA	NA	NA	NA	NA	0.151719	0.246631	1.16383	0.717718	1.88724	0.538445	4086	26	4060	0.00636319	FALSE
246.7	Abnormal results of function study of thyroid	endocrine/metabolic	NA	NA	NA	NA	NA	NA	NA	NA	NA	NA	NA	0.267581	0.2387	1.3068	0.818509	2.08639	0.26229	4080	26	4054	0.00637255	FALSE
249	Secondary diabetes mellitus	endocrine/metabolic	NA	NA	NA	NA	NA	NA	NA	NA	NA	NA	NA	0.166087	0.182721	1.18068	0.825268	1.68914	0.36337	4073	49	4024	0.0120304	FALSE
250	Diabetes mellitus	endocrine/metabolic	-0.521406	0.172964	0.593685	0.422986	0.83327	0.00257369	585	88	497	0.150427	FALSE	0.0886187	0.0448722	1.09266	1.00067	1.19312	0.048278	3983	1282	2701	0.321868	FALSE
250.1	Type 1 diabetes	endocrine/metabolic	NA	NA	NA	NA	NA	NA	NA	NA	NA	NA	NA	0.109977	0.143883	1.11625	0.841951	1.47992	0.444658	4035	78	3957	0.0193309	FALSE
250.2	Type 2 diabetes	endocrine/metabolic	-0.521406	0.172964	0.593685	0.422986	0.83327	0.00257369	585	88	497	0.150427	FALSE	0.0921075	0.044864	1.09648	1.00418	1.19727	0.0400689	3990	1277	2713	0.32005	FALSE
250.22	Type 2 diabetes with renal manifestations	endocrine/metabolic	NA	NA	NA	NA	NA	NA	NA	NA	NA	NA	NA	0.0350884	0.0974903	1.03571	0.855566	1.25379	0.718909	4050	180	3870	0.0444444	FALSE
250.23	Type 2 diabetes with ophthalmic manifestations	endocrine/metabolic	NA	NA	NA	NA	NA	NA	NA	NA	NA	NA	NA	-0.0105651	0.0828158	0.989491	0.841235	1.16387	0.898486	3987	245	3742	0.0614497	FALSE
250.24	Type 2 diabetes with neurological manifestations	endocrine/metabolic	NA	NA	NA	NA	NA	NA	NA	NA	NA	NA	NA	0.130974	0.0867866	1.13994	0.961628	1.35131	0.131261	4026	229	3797	0.0568803	FALSE
250.25	Diabetes type 2 with peripheral circulatory disorders	endocrine/metabolic	NA	NA	NA	NA	NA	NA	NA	NA	NA	NA	NA	-0.158744	0.269349	0.853215	0.50325	1.44655	0.555619	4105	22	4083	0.00535932	FALSE
250.3	Insulin pump user	endocrine/metabolic	NA	NA	NA	NA	NA	NA	NA	NA	NA	NA	NA	-0.267807	0.199755	0.765056	0.5172	1.13169	0.180025	4086	39	4047	0.00954479	FALSE
250.4	Abnormal glucose	endocrine/metabolic	NA	NA	NA	NA	NA	NA	NA	NA	NA	NA	NA	-0.0129338	0.0571755	0.98715	0.882499	1.10421	0.821037	3783	550	3233	0.145387	FALSE
250.41	Impaired fasting glucose	endocrine/metabolic	NA	NA	NA	NA	NA	NA	NA	NA	NA	NA	NA	0.0061419	0.0672161	1.00616	0.881966	1.14784	0.927194	3903	376	3527	0.0963362	FALSE
250.42	Other abnormal glucose	endocrine/metabolic	NA	NA	NA	NA	NA	NA	NA	NA	NA	NA	NA	0.0366063	0.0889337	1.03728	0.871357	1.23481	0.680623	3878	201	3677	0.0518308	FALSE
250.6	Polyneuropathy in diabetes	endocrine/metabolic	NA	NA	NA	NA	NA	NA	NA	NA	NA	NA	NA	0.407607	0.180856	1.50322	1.05457	2.14274	0.0242109	4070	50	4020	0.012285	FALSE
250.7	Diabetic retinopathy	endocrine/metabolic	NA	NA	NA	NA	NA	NA	NA	NA	NA	NA	NA	-0.0187172	0.0814734	0.981457	0.836604	1.15139	0.818298	3985	253	3732	0.0634881	FALSE
252	Disorders of parathyroid gland	endocrine/metabolic	NA	NA	NA	NA	NA	NA	NA	NA	NA	NA	NA	-0.10646	0.220397	0.899011	0.583659	1.38475	0.62907	4105	31	4074	0.00755177	FALSE
252.1	Hyperparathyroidism	endocrine/metabolic	NA	NA	NA	NA	NA	NA	NA	NA	NA	NA	NA	-0.120532	0.236955	0.886449	0.557126	1.41044	0.610985	4106	27	4079	0.00657574	FALSE
253	Disorders of the pituitary gland and its hypothalamic control	endocrine/metabolic	NA	NA	NA	NA	NA	NA	NA	NA	NA	NA	NA	-0.222047	0.193901	0.800878	0.547664	1.17116	0.252144	4099	40	4059	0.00975848	FALSE
257	Testicular dysfunction	endocrine/metabolic	NA	NA	NA	NA	NA	NA	NA	NA	NA	NA	NA	-0.11731	0.123922	0.889309	0.697538	1.1338	0.34382	4073	99	3974	0.0243064	FALSE
257.1	Testicular hypofunction	endocrine/metabolic	NA	NA	NA	NA	NA	NA	NA	NA	NA	NA	NA	-0.0848935	0.129201	0.91861	0.713105	1.18334	0.511137	4078	91	3987	0.0223149	FALSE
260	Protein-calorie malnutrition	endocrine/metabolic	NA	NA	NA	NA	NA	NA	NA	NA	NA	NA	NA	0.0254251	0.190962	1.02575	0.705491	1.49139	0.894081	4082	44	4038	0.010779	FALSE
261	Vitamin deficiency	endocrine/metabolic	NA	NA	NA	NA	NA	NA	NA	NA	NA	NA	NA	0.0834057	0.0525747	1.08698	0.980551	1.20497	0.112643	3794	653	3141	0.172114	FALSE
261.2	Vitamin B-complex deficiencies	endocrine/metabolic	NA	NA	NA	NA	NA	NA	NA	NA	NA	NA	NA	-0.0535457	0.17039	0.947863	0.678744	1.32368	0.753329	4091	54	4037	0.0131997	FALSE
261.4	Vitamin D deficiency	endocrine/metabolic	NA	NA	NA	NA	NA	NA	NA	NA	NA	NA	NA	0.0965445	0.0545494	1.10136	0.989681	1.22564	0.0767511	3807	598	3209	0.157079	FALSE
269	Proteinuria	endocrine/metabolic	NA	NA	NA	NA	NA	NA	NA	NA	NA	NA	NA	0.0355281	0.121714	1.03617	0.816253	1.31533	0.770364	4063	107	3956	0.0263352	FALSE
270	Disorders of protein plasma/amino-acid transport and metabolism	endocrine/metabolic	NA	NA	NA	NA	NA	NA	NA	NA	NA	NA	NA	0.29233	0.176905	1.33955	0.94705	1.89471	0.0984385	4055	50	4005	0.0123305	FALSE
270.2	Disorders of amino-acid metabolism	endocrine/metabolic	NA	NA	NA	NA	NA	NA	NA	NA	NA	NA	NA	0.220324	0.235422	1.24648	0.785761	1.97734	0.34934	4073	28	4045	0.00687454	FALSE
270.3	Disorders of plasma protein metabolism	endocrine/metabolic	NA	NA	NA	NA	NA	NA	NA	NA	NA	NA	NA	0.27356	0.270969	1.31464	0.772951	2.23594	0.312705	4107	21	4086	0.00511322	FALSE
271	Disorders of carbohydrate transport and metabolism	endocrine/metabolic	NA	NA	NA	NA	NA	NA	NA	NA	NA	NA	NA	0.0654149	0.115152	1.0676	0.851903	1.33791	0.569984	3990	115	3875	0.0288221	FALSE
271.3	Intestinal disaccharidase deficiencies and disaccharide malabsorption	endocrine/metabolic	NA	NA	NA	NA	NA	NA	NA	NA	NA	NA	NA	0.065233	0.115143	1.06741	0.851762	1.33765	0.571028	3992	115	3877	0.0288076	FALSE
272	Disorders of lipoid metabolism	endocrine/metabolic	-0.169837	0.169179	0.843802	0.605665	1.17557	0.315431	589	94	495	0.159593	FALSE	-0.0669717	0.0467268	0.935222	0.853375	1.02492	0.151783	3752	2612	1140	0.696162	FALSE
272.1	Hyperlipidemia	endocrine/metabolic	-0.111633	0.171889	0.894372	0.638562	1.25266	0.516049	587	92	495	0.156729	FALSE	-0.0710134	0.0467551	0.931449	0.849886	1.02084	0.128803	3747	2605	1142	0.695223	FALSE
272.11	Hypercholesterolemia	endocrine/metabolic	-0.137937	0.174778	0.871153	0.618473	1.22707	0.429986	582	87	495	0.149485	FALSE	0.016786	0.0733848	1.01693	0.880691	1.17424	0.819071	3947	314	3633	0.0795541	FALSE
272.12	Hyperglyceridemia	endocrine/metabolic	NA	NA	NA	NA	NA	NA	NA	NA	NA	NA	NA	0.0670029	0.103637	1.0693	0.872733	1.31014	0.517945	4022	143	3879	0.0355545	FALSE
272.13	Mixed hyperlipidemia	endocrine/metabolic	NA	NA	NA	NA	NA	NA	NA	NA	NA	NA	NA	-0.0143498	0.0553867	0.985753	0.884345	1.09879	0.79557	3850	579	3271	0.15039	FALSE
274	Gout and other crystal arthropathies	endocrine/metabolic	-0.122732	0.336494	0.884501	0.457371	1.71052	0.715308	589	20	569	0.0339559	FALSE	0.00638715	0.054416	1.00641	0.904595	1.11968	0.906562	4008	697	3311	0.173902	FALSE
274.1	Gout	endocrine/metabolic	-0.122732	0.336494	0.884501	0.457371	1.71052	0.715308	589	20	569	0.0339559	FALSE	-0.00606849	0.054565	0.99395	0.893136	1.10614	0.911445	4014	689	3325	0.171649	FALSE
274.11	Gouty arthropathy	endocrine/metabolic	NA	NA	NA	NA	NA	NA	NA	NA	NA	NA	NA	-0.014618	0.116794	0.985488	0.783852	1.23899	0.900397	4027	118	3909	0.0293022	FALSE
275	Disorders of mineral metabolism	endocrine/metabolic	NA	NA	NA	NA	NA	NA	NA	NA	NA	NA	NA	-0.00760813	0.126265	0.992421	0.774849	1.27109	0.951952	4036	99	3937	0.0245292	FALSE
275.3	Disorders of magnesium metabolism	endocrine/metabolic	NA	NA	NA	NA	NA	NA	NA	NA	NA	NA	NA	-0.454179	0.277391	0.634969	0.368665	1.09364	0.101563	4099	20	4079	0.00487924	FALSE
275.5	Disorders of calcium/phosphorus metabolism	endocrine/metabolic	NA	NA	NA	NA	NA	NA	NA	NA	NA	NA	NA	0.126037	0.190851	1.13432	0.780336	1.64889	0.509001	4090	42	4048	0.0102689	FALSE
275.53	Disorders of phosphorus metabolism	endocrine/metabolic	NA	NA	NA	NA	NA	NA	NA	NA	NA	NA	NA	-0.00483325	0.254129	0.995178	0.604759	1.63764	0.984826	4101	23	4078	0.00560839	FALSE
275.6	Hypercalcemia	endocrine/metabolic	NA	NA	NA	NA	NA	NA	NA	NA	NA	NA	NA	-0.501321	0.270537	0.60573	0.356446	1.02935	0.0638736	4104	21	4083	0.00511696	FALSE
276	Disorders of fluid, electrolyte, and acid-base balance	endocrine/metabolic	0.109746	0.338947	1.11599	0.574308	2.1686	0.746102	589	21	568	0.0356537	FALSE	0.0801504	0.0755908	1.08345	0.934253	1.25647	0.288999	3890	293	3597	0.0753213	FALSE
276.1	Electrolyte imbalance	endocrine/metabolic	NA	NA	NA	NA	NA	NA	NA	NA	NA	NA	NA	0.0413458	0.0842273	1.04221	0.88361	1.22928	0.623508	3954	232	3722	0.0586748	FALSE
276.12	Hyposmolality and/or hyponatremia	endocrine/metabolic	NA	NA	NA	NA	NA	NA	NA	NA	NA	NA	NA	-0.309651	0.148546	0.733703	0.548372	0.98167	0.037111	4050	71	3979	0.0175309	FALSE
276.13	Hyperpotassemia	endocrine/metabolic	NA	NA	NA	NA	NA	NA	NA	NA	NA	NA	NA	0.0112755	0.140271	1.01134	0.768239	1.33137	0.935932	4049	78	3971	0.019264	FALSE
276.14	Hypopotassemia	endocrine/metabolic	NA	NA	NA	NA	NA	NA	NA	NA	NA	NA	NA	0.2035	0.140462	1.22568	0.930711	1.61415	0.147398	4039	78	3961	0.0193117	FALSE
276.4	Acid-base balance disorder	endocrine/metabolic	NA	NA	NA	NA	NA	NA	NA	NA	NA	NA	NA	-0.0612026	0.201721	0.940633	0.633449	1.39678	0.761583	4054	38	4016	0.00937346	FALSE
276.41	Acidosis	endocrine/metabolic	NA	NA	NA	NA	NA	NA	NA	NA	NA	NA	NA	-0.0345129	0.22003	0.966076	0.62765	1.48698	0.875359	4062	32	4030	0.00787789	FALSE
276.5	Hypovolemia	endocrine/metabolic	NA	NA	NA	NA	NA	NA	NA	NA	NA	NA	NA	0.130303	0.158932	1.13917	0.834265	1.55552	0.412294	3982	62	3920	0.0155701	FALSE
277.5	Other disorders of lipoid metabolism	endocrine/metabolic	NA	NA	NA	NA	NA	NA	NA	NA	NA	NA	NA	-0.147886	0.144437	0.862529	0.649871	1.14478	0.30589	4026	73	3953	0.0181321	FALSE
277.7	Dysmetabolic syndrome X	endocrine/metabolic	NA	NA	NA	NA	NA	NA	NA	NA	NA	NA	NA	-0.191832	0.242405	0.825446	0.513274	1.32748	0.428729	4103	25	4078	0.0060931	FALSE
278	Overweight, obesity and other hyperalimentation	endocrine/metabolic	NA	NA	NA	NA	NA	NA	NA	NA	NA	NA	NA	-0.00367303	0.043108	0.996334	0.91561	1.08417	0.932098	3776	1198	2578	0.317267	FALSE
278.1	Obesity	endocrine/metabolic	NA	NA	NA	NA	NA	NA	NA	NA	NA	NA	NA	-0.0287436	0.0462984	0.971666	0.887374	1.06396	0.534709	3837	945	2892	0.246286	FALSE
278.11	Morbid obesity	endocrine/metabolic	NA	NA	NA	NA	NA	NA	NA	NA	NA	NA	NA	0.0737932	0.122264	1.07658	0.847178	1.36811	0.546139	4046	105	3941	0.0259516	FALSE
280	Iron deficiency anemias	hematopoietic	NA	NA	NA	NA	NA	NA	NA	NA	NA	NA	NA	0.0806246	0.120534	1.08396	0.855882	1.37283	0.503564	4036	114	3922	0.0282458	FALSE
280.1	Iron deficiency anemias, unspecified or not due to blood loss	hematopoietic	NA	NA	NA	NA	NA	NA	NA	NA	NA	NA	NA	0.119794	0.125509	1.12727	0.881435	1.44166	0.339847	4046	105	3941	0.0259516	FALSE
281	Other deficiency anemia	hematopoietic	NA	NA	NA	NA	NA	NA	NA	NA	NA	NA	NA	0.0896097	0.196398	1.09375	0.744285	1.60729	0.648199	4085	41	4044	0.0100367	FALSE
281.1	Megaloblastic anemia	hematopoietic	NA	NA	NA	NA	NA	NA	NA	NA	NA	NA	NA	-0.0441008	0.22821	0.956858	0.611774	1.49659	0.846766	4093	29	4064	0.00708527	FALSE
281.12	Other vitamin B12 deficiency anemia	hematopoietic	NA	NA	NA	NA	NA	NA	NA	NA	NA	NA	NA	0.0468399	0.258592	1.04795	0.631283	1.73964	0.856262	4093	22	4071	0.00537503	FALSE
282	Hereditary hemolytic anemias	hematopoietic	NA	NA	NA	NA	NA	NA	NA	NA	NA	NA	NA	0.00620866	0.170448	1.00623	0.720458	1.40535	0.970943	4089	53	4036	0.0129616	FALSE
282.8	Other hemoglobinopathies	hematopoietic	NA	NA	NA	NA	NA	NA	NA	NA	NA	NA	NA	-0.0543754	0.195137	0.947077	0.646073	1.38832	0.780511	4100	41	4059	0.01	FALSE
284	Aplastic anemia	hematopoietic	NA	NA	NA	NA	NA	NA	NA	NA	NA	NA	NA	-0.231304	0.277791	0.793498	0.460347	1.36775	0.40504	4112	20	4092	0.00486381	FALSE
285	Other anemias	hematopoietic	-0.285843	0.278871	0.751381	0.434991	1.2979	0.305363	572	30	542	0.0524476	FALSE	0.106084	0.0715043	1.11192	0.96651	1.2792	0.137913	3950	350	3600	0.0886076	FALSE
285.1	Acute posthemorrhagic anemia	hematopoietic	NA	NA	NA	NA	NA	NA	NA	NA	NA	NA	NA	-0.266702	0.275695	0.765901	0.446166	1.31477	0.333353	4086	20	4066	0.00489476	FALSE
285.2	Anemia of chronic disease	hematopoietic	NA	NA	NA	NA	NA	NA	NA	NA	NA	NA	NA	0.23538	0.132937	1.26539	0.975137	1.64204	0.0766254	4080	92	3988	0.022549	FALSE
285.21	Anemia in chronic kidney disease	hematopoietic	NA	NA	NA	NA	NA	NA	NA	NA	NA	NA	NA	0.207676	0.150683	1.23081	0.916069	1.6537	0.168133	4100	71	4029	0.0173171	FALSE
286.2	Encounter for long-term (current) use of anticoagulants	hematopoietic	NA	NA	NA	NA	NA	NA	NA	NA	NA	NA	NA	0.521799	0.152671	1.68506	1.24928	2.27285	0.0006313	4085	73	4012	0.0178703	FALSE
287	Purpura and other hemorrhagic conditions	hematopoietic	NA	NA	NA	NA	NA	NA	NA	NA	NA	NA	NA	0.111388	0.150443	1.11783	0.832367	1.50119	0.45906	4061	68	3993	0.0167446	FALSE
287.3	Thrombocytopenia	hematopoietic	NA	NA	NA	NA	NA	NA	NA	NA	NA	NA	NA	0.0707746	0.154855	1.07334	0.792359	1.45396	0.647643	4071	64	4007	0.015721	FALSE
288	Diseases of white blood cells	hematopoietic	NA	NA	NA	NA	NA	NA	NA	NA	NA	NA	NA	0.0755583	0.139926	1.07849	0.819798	1.4188	0.589207	4020	80	3940	0.0199005	FALSE
288.1	Decreased white blood cell count	hematopoietic	NA	NA	NA	NA	NA	NA	NA	NA	NA	NA	NA	-0.414365	0.20828	0.66076	0.439291	0.993882	0.0466502	4092	35	4057	0.00855327	FALSE
288.11	Neutropenia	hematopoietic	NA	NA	NA	NA	NA	NA	NA	NA	NA	NA	NA	-0.527084	0.279555	0.590324	0.341294	1.02106	0.0593702	4110	20	4090	0.00486618	FALSE
288.2	Elevated white blood cell count	hematopoietic	NA	NA	NA	NA	NA	NA	NA	NA	NA	NA	NA	0.139058	0.195831	1.14919	0.782884	1.68689	0.477647	4039	41	3998	0.010151	FALSE
288.3	Eosinophilia	hematopoietic	NA	NA	NA	NA	NA	NA	NA	NA	NA	NA	NA	-0.00462308	0.258615	0.995388	0.59959	1.65246	0.985738	4116	23	4093	0.00558795	FALSE
289	Other diseases of blood and blood-forming organs	hematopoietic	NA	NA	NA	NA	NA	NA	NA	NA	NA	NA	NA	0.363448	0.243878	1.43828	0.891764	2.31973	0.13615	4073	26	4047	0.0063835	FALSE
289.4	Lymphadenitis	hematopoietic	NA	NA	NA	NA	NA	NA	NA	NA	NA	NA	NA	-0.14308	0.20338	0.866685	0.581756	1.29116	0.481737	4074	37	4037	0.00908198	FALSE
289.8	Polycythemia, secondary	hematopoietic	NA	NA	NA	NA	NA	NA	NA	NA	NA	NA	NA	-0.0266386	0.242412	0.973713	0.605461	1.56594	0.912497	4106	25	4081	0.00608865	FALSE
290	Delirium dementia and amnestic and other cognitive disorders	mental disorders	NA	NA	NA	NA	NA	NA	NA	NA	NA	NA	NA	-0.147428	0.135583	0.862924	0.661549	1.1256	0.276876	4066	94	3972	0.0231185	FALSE
290.1	Dementias	mental disorders	NA	NA	NA	NA	NA	NA	NA	NA	NA	NA	NA	-0.210606	0.155399	0.810093	0.597389	1.09853	0.175335	4101	71	4030	0.0173129	FALSE
290.16	Vascular dementia	mental disorders	NA	NA	NA	NA	NA	NA	NA	NA	NA	NA	NA	0.305896	0.291519	1.35784	0.766836	2.40434	0.294033	4121	20	4101	0.00485319	FALSE
290.3	Other persistent mental disorders due to conditions classified elsewhere	mental disorders	NA	NA	NA	NA	NA	NA	NA	NA	NA	NA	NA	-0.215773	0.116563	0.805918	0.641313	1.01277	0.0641506	4043	113	3930	0.0279495	FALSE
291	Other specified nonpsychotic and/or transient mental disorders	mental disorders	NA	NA	NA	NA	NA	NA	NA	NA	NA	NA	NA	-0.100981	0.161076	0.90395	0.659225	1.23952	0.530713	4027	56	3971	0.0139061	FALSE
291.4	Specific nonpsychotic mental disorders due to brain damage	mental disorders	NA	NA	NA	NA	NA	NA	NA	NA	NA	NA	NA	-0.174444	0.194192	0.839924	0.574038	1.22896	0.369022	4091	38	4053	0.00928868	FALSE
292	Neurological disorders	mental disorders	NA	NA	NA	NA	NA	NA	NA	NA	NA	NA	NA	0.0176776	0.0720103	1.01783	0.883855	1.17212	0.806079	3898	310	3588	0.079528	FALSE
292.1	Aphasia/speech disturbance	mental disorders	NA	NA	NA	NA	NA	NA	NA	NA	NA	NA	NA	0.160527	0.170468	1.17413	0.840642	1.63992	0.346353	4083	53	4030	0.0129807	FALSE
292.2	Mild cognitive impairment	mental disorders	NA	NA	NA	NA	NA	NA	NA	NA	NA	NA	NA	-0.0908297	0.116736	0.913173	0.726416	1.14794	0.436523	4034	113	3921	0.0280119	FALSE
292.3	Memory loss	mental disorders	NA	NA	NA	NA	NA	NA	NA	NA	NA	NA	NA	0.126442	0.163187	1.13478	0.824148	1.5625	0.438441	4029	56	3973	0.0138992	FALSE
292.4	Altered mental status	mental disorders	NA	NA	NA	NA	NA	NA	NA	NA	NA	NA	NA	0.00658447	0.186517	1.00661	0.698382	1.45086	0.971839	4067	44	4023	0.0108188	FALSE
293.1	Swelling, mass, or lump in head and neck [Space-occupying lesion, intracranial NOS]	mental disorders	NA	NA	NA	NA	NA	NA	NA	NA	NA	NA	NA	-0.11362	0.161739	0.892597	0.650101	1.22555	0.482373	4027	58	3969	0.0144028	FALSE
295	Schizophrenia and other psychotic disorders	mental disorders	NA	NA	NA	NA	NA	NA	NA	NA	NA	NA	NA	0.0340065	0.0983142	1.03459	0.853261	1.25446	0.72942	4079	158	3921	0.038735	FALSE
295.1	Schizophrenia	mental disorders	NA	NA	NA	NA	NA	NA	NA	NA	NA	NA	NA	0.069464	0.125802	1.07193	0.83769	1.37168	0.580831	4102	95	4007	0.0231594	FALSE
295.2	Paranoid disorders	mental disorders	NA	NA	NA	NA	NA	NA	NA	NA	NA	NA	NA	-0.162618	0.247411	0.849916	0.52333	1.38031	0.511001	4104	24	4080	0.00584795	FALSE
295.3	Psychosis	mental disorders	NA	NA	NA	NA	NA	NA	NA	NA	NA	NA	NA	0.0693649	0.115899	1.07183	0.854024	1.34518	0.549509	4080	113	3967	0.0276961	FALSE
296	Mood disorders	mental disorders	NA	NA	NA	NA	NA	NA	NA	NA	NA	NA	NA	-0.0525434	0.0408091	0.948813	0.875877	1.02782	0.197906	3868	1469	2399	0.379783	FALSE
296.1	Bipolar	mental disorders	NA	NA	NA	NA	NA	NA	NA	NA	NA	NA	NA	0.0472092	0.112269	1.04834	0.841274	1.30638	0.67412	4069	119	3950	0.0292455	FALSE
296.2	Depression	mental disorders	NA	NA	NA	NA	NA	NA	NA	NA	NA	NA	NA	-0.0660537	0.0414144	0.936081	0.863099	1.01523	0.110725	3859	1383	2476	0.358383	FALSE
296.22	Major depressive disorder	mental disorders	NA	NA	NA	NA	NA	NA	NA	NA	NA	NA	NA	-0.0676261	0.043344	0.93461	0.85849	1.01748	0.118708	3878	1158	2720	0.298608	FALSE
297	Suicidal ideation or attempt	mental disorders	NA	NA	NA	NA	NA	NA	NA	NA	NA	NA	NA	-0.0843524	0.100987	0.919107	0.754058	1.12028	0.403559	3992	149	3843	0.0373246	FALSE
297.1	Suicidal ideation	mental disorders	NA	NA	NA	NA	NA	NA	NA	NA	NA	NA	NA	-0.0423637	0.110443	0.958521	0.771953	1.19018	0.701289	4016	124	3892	0.0308765	FALSE
297.2	Suicide or self-inflicted injury	mental disorders	NA	NA	NA	NA	NA	NA	NA	NA	NA	NA	NA	0.0042252	0.199272	1.00423	0.679535	1.48408	0.983084	4082	37	4045	0.00906418	FALSE
300	Anxiety disorders	mental disorders	NA	NA	NA	NA	NA	NA	NA	NA	NA	NA	NA	-0.0769738	0.0408526	0.925914	0.854666	1.0031	0.0595401	3849	1608	2241	0.417771	FALSE
300.1	Anxiety disorder	mental disorders	NA	NA	NA	NA	NA	NA	NA	NA	NA	NA	NA	-0.0711348	0.0481909	0.931336	0.847394	1.02359	0.139916	3749	844	2905	0.225127	FALSE
300.11	Generalized anxiety disorder	mental disorders	NA	NA	NA	NA	NA	NA	NA	NA	NA	NA	NA	-0.0292325	0.0864369	0.971191	0.819838	1.15049	0.735216	3983	213	3770	0.0534773	FALSE
300.12	Agorophobia, social phobia, and panic disorder	mental disorders	NA	NA	NA	NA	NA	NA	NA	NA	NA	NA	NA	-0.127433	0.109526	0.880352	0.710274	1.09116	0.244629	4037	126	3911	0.0312113	FALSE
300.3	Obsessive-compulsive disorders	mental disorders	NA	NA	NA	NA	NA	NA	NA	NA	NA	NA	NA	0.0506836	0.199175	1.05199	0.711984	1.55437	0.799134	4110	37	4073	0.00900243	FALSE
300.4	Dysthymic disorder	mental disorders	NA	NA	NA	NA	NA	NA	NA	NA	NA	NA	NA	0.0415522	0.110562	1.04243	0.839332	1.29467	0.707044	4007	126	3881	0.031445	FALSE
300.8	Acute reaction to stress	mental disorders	NA	NA	NA	NA	NA	NA	NA	NA	NA	NA	NA	0.235607	0.227463	1.26568	0.810405	1.97671	0.300295	4054	28	4026	0.00690676	FALSE
300.9	Posttraumatic stress disorder	mental disorders	NA	NA	NA	NA	NA	NA	NA	NA	NA	NA	NA	-0.0907493	0.0437888	0.913247	0.838136	0.995089	0.038225	3955	1104	2851	0.27914	FALSE
301	Personality disorders	mental disorders	NA	NA	NA	NA	NA	NA	NA	NA	NA	NA	NA	0.19601	0.142344	1.21654	0.920365	1.60802	0.168509	4072	74	3998	0.0181729	FALSE
302	Sexual and gender identity disorders	mental disorders	NA	NA	NA	NA	NA	NA	NA	NA	NA	NA	NA	0.0543064	0.180906	1.05581	0.740618	1.50513	0.764032	4073	44	4029	0.0108028	FALSE
302.1	Decreased libido	mental disorders	NA	NA	NA	NA	NA	NA	NA	NA	NA	NA	NA	-0.171611	0.267828	0.842307	0.498299	1.4238	0.521685	4095	20	4075	0.004884	FALSE
303	Psychogenic and somatoform disorders	mental disorders	NA	NA	NA	NA	NA	NA	NA	NA	NA	NA	NA	-0.117968	0.159557	0.888724	0.650054	1.21502	0.459696	4070	58	4012	0.0142506	FALSE
303.4	Somatoform disorder	mental disorders	NA	NA	NA	NA	NA	NA	NA	NA	NA	NA	NA	-0.16106	0.16783	0.851241	0.612623	1.1828	0.337225	4097	53	4044	0.0129363	FALSE
304	Adjustment reaction	mental disorders	NA	NA	NA	NA	NA	NA	NA	NA	NA	NA	NA	0.030354	0.0540427	1.03082	0.927215	1.146	0.574343	3721	609	3112	0.163666	FALSE
306	Other mental disorder	mental disorders	NA	NA	NA	NA	NA	NA	NA	NA	NA	NA	NA	-0.0622403	0.0827211	0.939657	0.799016	1.10505	0.451804	3795	229	3566	0.0603426	FALSE
312	Conduct disorders	mental disorders	NA	NA	NA	NA	NA	NA	NA	NA	NA	NA	NA	-0.111099	0.173931	0.894851	0.636353	1.25835	0.522984	4091	49	4042	0.0119775	FALSE
312.3	Impulse control disorder	mental disorders	NA	NA	NA	NA	NA	NA	NA	NA	NA	NA	NA	-0.163013	0.181994	0.84958	0.594687	1.21373	0.370411	4107	45	4062	0.0109569	FALSE
313	Pervasive developmental disorders	mental disorders	NA	NA	NA	NA	NA	NA	NA	NA	NA	NA	NA	-0.0914714	0.131958	0.912587	0.704612	1.18195	0.488192	4092	84	4008	0.0205279	FALSE
313.1	Attention deficit hyperactivity disorder	mental disorders	NA	NA	NA	NA	NA	NA	NA	NA	NA	NA	NA	-0.0658977	0.137158	0.936227	0.715533	1.22499	0.630906	4102	78	4024	0.0190151	FALSE
316	Substance addiction and disorders	mental disorders	NA	NA	NA	NA	NA	NA	NA	NA	NA	NA	NA	0.00523799	0.0767584	1.00525	0.864842	1.16846	0.945595	4014	275	3739	0.0685102	FALSE
317	Alcohol-related disorders	mental disorders	NA	NA	NA	NA	NA	NA	NA	NA	NA	NA	NA	-0.0733191	0.0592845	0.929304	0.827359	1.04381	0.216186	3947	485	3462	0.122878	FALSE
317.1	Alcoholism	mental disorders	NA	NA	NA	NA	NA	NA	NA	NA	NA	NA	NA	-0.0993241	0.0711567	0.905449	0.787579	1.04096	0.16276	3959	320	3639	0.0808285	FALSE
317.11	Alcoholic liver damage	mental disorders	NA	NA	NA	NA	NA	NA	NA	NA	NA	NA	NA	-0.0472897	0.208365	0.953811	0.634014	1.43491	0.820458	4095	35	4060	0.00854701	FALSE
318	Tobacco use disorder	mental disorders	NA	NA	NA	NA	NA	NA	NA	NA	NA	NA	NA	-0.0165387	0.0499254	0.983597	0.891908	1.08471	0.740442	3764	745	3019	0.197928	FALSE
327	Sleep disorders	neurological	NA	NA	NA	NA	NA	NA	NA	NA	NA	NA	NA	-0.0122205	0.0467582	0.987854	0.901346	1.08266	0.793819	3580	950	2630	0.265363	FALSE
327.1	Hypersomnia	neurological	NA	NA	NA	NA	NA	NA	NA	NA	NA	NA	NA	0.115636	0.164319	1.12259	0.813483	1.54914	0.481603	4021	56	3965	0.0139269	FALSE
327.3	Sleep apnea	neurological	NA	NA	NA	NA	NA	NA	NA	NA	NA	NA	NA	0.0456624	0.041114	1.04672	0.965682	1.13456	0.266729	3927	1486	2441	0.378406	FALSE
327.32	Obstructive sleep apnea	neurological	NA	NA	NA	NA	NA	NA	NA	NA	NA	NA	NA	0.0409856	0.0429877	1.04184	0.957652	1.13342	0.340375	3914	1233	2681	0.315023	FALSE
327.4	Insomnia	neurological	NA	NA	NA	NA	NA	NA	NA	NA	NA	NA	NA	-0.0175672	0.0543912	0.982586	0.883226	1.09312	0.746712	3702	617	3085	0.166667	FALSE
327.41	Organic or persistent insomnia	neurological	NA	NA	NA	NA	NA	NA	NA	NA	NA	NA	NA	-0.0978093	0.192759	0.906822	0.621501	1.32313	0.611862	4062	40	4022	0.00984737	FALSE
327.5	Parasomnia	neurological	NA	NA	NA	NA	NA	NA	NA	NA	NA	NA	NA	-0.0966372	0.143613	0.907885	0.68515	1.20303	0.50101	4018	73	3945	0.0181682	FALSE
327.7	Sleep related movement disorders	neurological	NA	NA	NA	NA	NA	NA	NA	NA	NA	NA	NA	0.0282787	0.12609	1.02868	0.803435	1.31708	0.822545	4012	97	3915	0.0241775	FALSE
327.71	Restless legs syndrome	neurological	NA	NA	NA	NA	NA	NA	NA	NA	NA	NA	NA	0.0812502	0.200491	1.08464	0.732192	1.60675	0.685289	4096	37	4059	0.0090332	FALSE
332	Parkinson's disease	neurological	NA	NA	NA	NA	NA	NA	NA	NA	NA	NA	NA	0.0508741	0.255305	1.05219	0.637932	1.73546	0.842053	4119	25	4094	0.00606943	FALSE
333	Extrapyramidal disease and abnormal movement disorders	neurological	NA	NA	NA	NA	NA	NA	NA	NA	NA	NA	NA	-0.0567817	0.151994	0.9448	0.701391	1.27268	0.708717	4061	67	3994	0.0164984	FALSE
333.1	Essential tremor	neurological	NA	NA	NA	NA	NA	NA	NA	NA	NA	NA	NA	-0.0596968	0.221646	0.94205	0.610106	1.4546	0.787673	4107	32	4075	0.00779158	FALSE
337	Disorders of the autonomic nervous system	neurological	NA	NA	NA	NA	NA	NA	NA	NA	NA	NA	NA	-0.251754	0.209705	0.777436	0.515419	1.17265	0.229939	4065	35	4030	0.00861009	FALSE
337.1	Peripheral autonomic neuropathy	neurological	NA	NA	NA	NA	NA	NA	NA	NA	NA	NA	NA	-0.293008	0.23214	0.746016	0.473312	1.17584	0.206875	4065	29	4036	0.00713407	FALSE
338	Pain	neurological	NA	NA	NA	NA	NA	NA	NA	NA	NA	NA	NA	0.0563585	0.0666132	1.05798	0.928483	1.20553	0.397521	3705	370	3335	0.099865	FALSE
338.1	Acute pain	neurological	NA	NA	NA	NA	NA	NA	NA	NA	NA	NA	NA	0.0809989	0.116114	1.08437	0.863653	1.36149	0.485439	3913	115	3798	0.0293892	FALSE
338.2	Chronic pain	neurological	NA	NA	NA	NA	NA	NA	NA	NA	NA	NA	NA	0.0228475	0.077685	1.02311	0.878609	1.19138	0.768678	3845	263	3582	0.0684005	FALSE
339	Other headache syndromes	neurological	NA	NA	NA	NA	NA	NA	NA	NA	NA	NA	NA	-0.0326916	0.0576017	0.967837	0.864511	1.08351	0.570343	3753	530	3223	0.14122	FALSE
340	Migraine	neurological	NA	NA	NA	NA	NA	NA	NA	NA	NA	NA	NA	-0.0348374	0.0788441	0.965762	0.827479	1.12716	0.658597	3996	257	3739	0.0643143	FALSE
340.1	Migrain with aura	neurological	NA	NA	NA	NA	NA	NA	NA	NA	NA	NA	NA	0.203289	0.209541	1.22543	0.812685	1.84779	0.331966	4082	34	4048	0.00832925	FALSE
344	Other paralytic syndromes	neurological	NA	NA	NA	NA	NA	NA	NA	NA	NA	NA	NA	0.379613	0.240358	1.46172	0.912572	2.34132	0.114252	4104	26	4078	0.00633528	FALSE
345	Epilepsy, recurrent seizures, convulsions	neurological	NA	NA	NA	NA	NA	NA	NA	NA	NA	NA	NA	-0.164125	0.150696	0.848636	0.631606	1.14024	0.276106	4090	65	4025	0.0158924	FALSE
345.1	Epilepsy	neurological	NA	NA	NA	NA	NA	NA	NA	NA	NA	NA	NA	-0.31427	0.190542	0.730322	0.502715	1.06098	0.0990766	4108	40	4068	0.0097371	FALSE
345.3	Convulsions	neurological	NA	NA	NA	NA	NA	NA	NA	NA	NA	NA	NA	-0.103881	0.185251	0.901332	0.626896	1.29591	0.574962	4098	42	4056	0.0102489	FALSE
348	Other conditions of brain	neurological	NA	NA	NA	NA	NA	NA	NA	NA	NA	NA	NA	0.422778	0.234976	1.5262	0.96293	2.41894	0.0719808	4094	27	4067	0.00659502	FALSE
350	Abnormal movement	neurological	NA	NA	NA	NA	NA	NA	NA	NA	NA	NA	NA	-0.0101728	0.0710525	0.989879	0.861194	1.13779	0.886154	3800	354	3446	0.0931579	FALSE
350.1	Abnormal involuntary movements	neurological	NA	NA	NA	NA	NA	NA	NA	NA	NA	NA	NA	0.203862	0.158606	1.22613	0.898521	1.67319	0.198675	4019	61	3958	0.0151779	FALSE
350.2	Abnormality of gait	neurological	NA	NA	NA	NA	NA	NA	NA	NA	NA	NA	NA	0.0361384	0.0791393	1.0368	0.88783	1.21076	0.647928	3869	285	3584	0.0736624	FALSE
351	Other peripheral nerve disorders	neurological	NA	NA	NA	NA	NA	NA	NA	NA	NA	NA	NA	0.0632508	0.0660723	1.06529	0.935896	1.21258	0.338418	3906	395	3511	0.101126	FALSE
352	Disorders of other cranial nerves	neurological	NA	NA	NA	NA	NA	NA	NA	NA	NA	NA	NA	0.0386609	0.179344	1.03942	0.731357	1.47724	0.829324	4088	47	4041	0.0114971	FALSE
352.2	Facial nerve disorders [CN7]	neurological	NA	NA	NA	NA	NA	NA	NA	NA	NA	NA	NA	0.00135857	0.210354	1.00136	0.66303	1.51233	0.994847	4101	34	4067	0.00829066	FALSE
353	Nerve root and plexus disorders	neurological	NA	NA	NA	NA	NA	NA	NA	NA	NA	NA	NA	0.112168	0.182289	1.1187	0.782612	1.59912	0.538336	4053	46	4007	0.0113496	FALSE
353.2	Nerve root lesions	neurological	NA	NA	NA	NA	NA	NA	NA	NA	NA	NA	NA	0.0628118	0.206273	1.06483	0.710715	1.59537	0.760741	4075	36	4039	0.00883436	FALSE
355.1	Chronic pain syndrome	neurological	NA	NA	NA	NA	NA	NA	NA	NA	NA	NA	NA	-0.0321666	0.120284	0.968345	0.764967	1.22579	0.789143	4057	105	3952	0.0258812	FALSE
356	Hereditary and idiopathic peripheral neuropathy	neurological	NA	NA	NA	NA	NA	NA	NA	NA	NA	NA	NA	0.0495168	0.148059	1.05076	0.786093	1.40454	0.738049	3991	71	3920	0.01779	FALSE
357	Inflammatory and toxic neuropathy	neurological	NA	NA	NA	NA	NA	NA	NA	NA	NA	NA	NA	-0.32487	0.206152	0.722621	0.482426	1.08241	0.115054	4074	37	4037	0.00908198	FALSE
361	Retinal detachments and defects	sense organs	NA	NA	NA	NA	NA	NA	NA	NA	NA	NA	NA	0.17094	0.117281	1.18642	0.942772	1.49304	0.144971	4066	115	3951	0.0282833	FALSE
361.1	Retinal detachment with retinal defect	sense organs	NA	NA	NA	NA	NA	NA	NA	NA	NA	NA	NA	0.410891	0.26733	1.50816	0.893083	2.54685	0.124289	4105	22	4083	0.00535932	FALSE
362	Other retinal disorders	sense organs	NA	NA	NA	NA	NA	NA	NA	NA	NA	NA	NA	-0.00535848	0.0578531	0.994656	0.888029	1.11409	0.926204	3809	582	3227	0.152796	FALSE
362.2	Degeneration of macula and posterior pole of retina	sense organs	NA	NA	NA	NA	NA	NA	NA	NA	NA	NA	NA	-0.0423238	0.0801444	0.958559	0.819217	1.1216	0.597433	3944	295	3649	0.0747972	FALSE
362.21	Macular degeneration, dry	sense organs	NA	NA	NA	NA	NA	NA	NA	NA	NA	NA	NA	-0.130309	0.168311	0.877824	0.631158	1.22089	0.438802	4083	64	4019	0.0156747	FALSE
362.23	Cystoid macular degeneration of retina	sense organs	NA	NA	NA	NA	NA	NA	NA	NA	NA	NA	NA	0.0824929	0.21722	1.08599	0.709455	1.66237	0.704119	4091	33	4058	0.00806649	FALSE
362.26	Macular puckering of retina	sense organs	NA	NA	NA	NA	NA	NA	NA	NA	NA	NA	NA	-0.0395598	0.104385	0.961212	0.783366	1.17943	0.704703	4038	156	3882	0.038633	FALSE
362.27	Drusen (degenerative) of retina	sense organs	NA	NA	NA	NA	NA	NA	NA	NA	NA	NA	NA	-0.0623193	0.167406	0.939583	0.676762	1.30447	0.709696	4035	60	3975	0.0148699	FALSE
362.3	Other nondiabetic retinopathy	sense organs	NA	NA	NA	NA	NA	NA	NA	NA	NA	NA	NA	-0.144124	0.134937	0.865781	0.66458	1.12789	0.285482	4017	86	3931	0.021409	FALSE
362.31	Separation of retinal layers	sense organs	NA	NA	NA	NA	NA	NA	NA	NA	NA	NA	NA	0.116312	0.200952	1.12335	0.757634	1.66559	0.562722	4101	39	4062	0.00950988	FALSE
362.4	Retinal vascular changes and abnomalities	sense organs	NA	NA	NA	NA	NA	NA	NA	NA	NA	NA	NA	-0.198936	0.163198	0.819603	0.595232	1.12855	0.222851	4080	61	4019	0.014951	FALSE
362.6	Peripheral retinal degenerations	sense organs	NA	NA	NA	NA	NA	NA	NA	NA	NA	NA	NA	0.217915	0.119688	1.24348	0.983465	1.57224	0.0686536	4023	108	3915	0.0268456	FALSE
362.8	Retinal hemorrhage/ischemia	sense organs	NA	NA	NA	NA	NA	NA	NA	NA	NA	NA	NA	0.260248	0.214963	1.29725	0.851226	1.97699	0.226022	4066	34	4032	0.00836203	FALSE
362.9	Retinal edema	sense organs	NA	NA	NA	NA	NA	NA	NA	NA	NA	NA	NA	-0.153359	0.239178	0.857821	0.53679	1.37085	0.521398	4099	26	4073	0.00634301	FALSE
363	Chorioretinal inflammations, scars, and other disorders of choroid	sense organs	NA	NA	NA	NA	NA	NA	NA	NA	NA	NA	NA	0.0183857	0.17816	1.01856	0.718343	1.44423	0.917806	4060	49	4011	0.012069	FALSE
363.3	Chorioretinal scars	sense organs	NA	NA	NA	NA	NA	NA	NA	NA	NA	NA	NA	-0.00457676	0.197262	0.995434	0.676238	1.4653	0.98149	4068	40	4028	0.00983284	FALSE
364	Corneal opacity and other disorders of cornea	sense organs	NA	NA	NA	NA	NA	NA	NA	NA	NA	NA	NA	-0.00285853	0.146061	0.997146	0.748908	1.32766	0.984386	4041	71	3970	0.0175699	FALSE
364.1	Corneal opacity	sense organs	NA	NA	NA	NA	NA	NA	NA	NA	NA	NA	NA	-0.0638286	0.140474	0.938166	0.71237	1.23553	0.649556	4025	80	3945	0.0198758	FALSE
364.4	Corneal degenerations	sense organs	NA	NA	NA	NA	NA	NA	NA	NA	NA	NA	NA	-0.213665	0.196899	0.807619	0.549039	1.18798	0.277856	4070	38	4032	0.00933661	FALSE
365	Glaucoma	sense organs	NA	NA	NA	NA	NA	NA	NA	NA	NA	NA	NA	0.00249329	0.0505145	1.0025	0.907996	1.10683	0.960634	3940	800	3140	0.203046	FALSE
365.1	Open-angle glaucoma	sense organs	NA	NA	NA	NA	NA	NA	NA	NA	NA	NA	NA	0.0753056	0.0560435	1.07821	0.96605	1.2034	0.179046	3950	616	3334	0.155949	FALSE
365.11	Primary open angle glaucoma	sense organs	NA	NA	NA	NA	NA	NA	NA	NA	NA	NA	NA	0.0668816	0.105052	1.06917	0.87021	1.31362	0.524353	4076	155	3921	0.0380275	FALSE
365.2	Primary angle-closure glaucoma	sense organs	NA	NA	NA	NA	NA	NA	NA	NA	NA	NA	NA	0.054137	0.177414	1.05563	0.745579	1.49461	0.760256	4085	52	4033	0.0127295	FALSE
366	Cataract	sense organs	-0.278534	0.196953	0.756892	0.514499	1.11348	0.157298	589	80	509	0.135823	FALSE	0.0525318	0.0522346	1.05394	0.951374	1.16755	0.314565	3794	1373	2421	0.361887	FALSE
366.1	Nonsenile Cataract	sense organs	NA	NA	NA	NA	NA	NA	NA	NA	NA	NA	NA	0.264048	0.23419	1.30219	0.822865	2.06073	0.259533	4078	32	4046	0.00784698	FALSE
366.2	Senile cataract	sense organs	-0.5232	0.321572	0.592621	0.315536	1.11303	0.103736	536	27	509	0.0503731	FALSE	0.0215782	0.05099	1.02181	0.924629	1.12921	0.672161	3787	1222	2565	0.322683	FALSE
367	Disorders of refraction and accommodation; blindness and low vision	sense organs	NA	NA	NA	NA	NA	NA	NA	NA	NA	NA	NA	0.0287481	0.0430783	1.02917	0.945837	1.11984	0.504551	3771	2321	1450	0.615487	FALSE
367.1	Myopia	sense organs	NA	NA	NA	NA	NA	NA	NA	NA	NA	NA	NA	0.0338685	0.0497428	1.03445	0.938355	1.14038	0.495953	3544	778	2766	0.219526	FALSE
367.2	Astigmatism	sense organs	NA	NA	NA	NA	NA	NA	NA	NA	NA	NA	NA	0.0130209	0.0482818	1.01311	0.92163	1.11366	0.787403	3484	944	2540	0.270953	FALSE
367.8	Hypermetropia	sense organs	NA	NA	NA	NA	NA	NA	NA	NA	NA	NA	NA	0.0010785	0.0633575	1.00108	0.884173	1.13344	0.986419	3761	480	3281	0.127626	FALSE
367.9	Blindness and low vision	sense organs	NA	NA	NA	NA	NA	NA	NA	NA	NA	NA	NA	0.0378809	0.150804	1.03861	0.772831	1.39578	0.801665	3977	70	3907	0.0176012	FALSE
368	Visual disturbances	sense organs	NA	NA	NA	NA	NA	NA	NA	NA	NA	NA	NA	-0.012626	0.0663119	0.987453	0.867103	1.12451	0.848993	3703	382	3321	0.10316	FALSE
368.1	Amblyopia	sense organs	NA	NA	NA	NA	NA	NA	NA	NA	NA	NA	NA	0.203588	0.255304	1.22579	0.743186	2.02179	0.4252	4108	22	4086	0.0053554	FALSE
368.2	Diplopia and disorders of binocular vision	sense organs	NA	NA	NA	NA	NA	NA	NA	NA	NA	NA	NA	0.0902857	0.208391	1.09449	0.727487	1.64663	0.664832	4063	34	4029	0.0083682	FALSE
368.3	Anisometropia	sense organs	NA	NA	NA	NA	NA	NA	NA	NA	NA	NA	NA	0.0229437	0.20006	1.02321	0.691305	1.51446	0.908696	4055	40	4015	0.00986436	FALSE
368.4	Visual field defects	sense organs	NA	NA	NA	NA	NA	NA	NA	NA	NA	NA	NA	-0.163058	0.15556	0.849542	0.626281	1.15239	0.294546	4046	66	3980	0.0163124	FALSE
368.9	Subjective visual disturbances	sense organs	NA	NA	NA	NA	NA	NA	NA	NA	NA	NA	NA	-0.0364459	0.14619	0.96421	0.723989	1.28414	0.803125	3952	73	3879	0.0184717	FALSE
369	Infection of the eye	sense organs	NA	NA	NA	NA	NA	NA	NA	NA	NA	NA	NA	0.124173	0.121153	1.13221	0.892894	1.43567	0.305398	3937	106	3831	0.0269241	FALSE
369.5	Conjunctivitis, infectious	sense organs	NA	NA	NA	NA	NA	NA	NA	NA	NA	NA	NA	-0.0142621	0.139508	0.985839	0.749988	1.29586	0.918573	3962	79	3883	0.0199394	FALSE
370	Keratitis	sense organs	NA	NA	NA	NA	NA	NA	NA	NA	NA	NA	NA	-0.0468869	0.131208	0.954195	0.737821	1.23402	0.720831	3931	90	3841	0.0228949	FALSE
370.3	Keratoconjunctivitis	sense organs	NA	NA	NA	NA	NA	NA	NA	NA	NA	NA	NA	0.174175	0.175622	1.19026	0.843628	1.67933	0.321314	3982	49	3933	0.0123054	FALSE
370.31	Keratoconjunctivitis sicca	sense organs	NA	NA	NA	NA	NA	NA	NA	NA	NA	NA	NA	0.177314	0.180498	1.19401	0.83823	1.70078	0.325923	3990	46	3944	0.0115288	FALSE
371	Inflammation of the eye	sense organs	NA	NA	NA	NA	NA	NA	NA	NA	NA	NA	NA	-0.0266095	0.0666295	0.973741	0.85453	1.10958	0.689624	3790	387	3403	0.102111	FALSE
371.1	Uveitis, noninfectious or NOS	sense organs	NA	NA	NA	NA	NA	NA	NA	NA	NA	NA	NA	0.0707138	0.227632	1.07327	0.686983	1.67678	0.756067	4107	29	4078	0.00706112	FALSE
371.2	Conjunctivitis, noninfectious	sense organs	NA	NA	NA	NA	NA	NA	NA	NA	NA	NA	NA	-0.0692779	0.120318	0.933067	0.737048	1.18122	0.564758	3959	108	3851	0.0272796	FALSE
371.21	Allergic conjunctivitis	sense organs	NA	NA	NA	NA	NA	NA	NA	NA	NA	NA	NA	-0.0551983	0.122504	0.946297	0.744304	1.20311	0.652289	3966	104	3862	0.0262229	FALSE
371.3	Inflammation of eyelids	sense organs	NA	NA	NA	NA	NA	NA	NA	NA	NA	NA	NA	-0.00682684	0.0812725	0.993196	0.846944	1.1647	0.933057	3888	248	3640	0.063786	FALSE
372	Disorders of conjunctiva	sense organs	NA	NA	NA	NA	NA	NA	NA	NA	NA	NA	NA	0.00196434	0.0950036	1.00197	0.831734	1.20704	0.983504	3926	186	3740	0.0473765	FALSE
374	Other disorders of eyelids	sense organs	NA	NA	NA	NA	NA	NA	NA	NA	NA	NA	NA	0.0299391	0.088288	1.03039	0.866663	1.22505	0.734529	3981	218	3763	0.0547601	FALSE
374.1	Ectropion or entropion	sense organs	NA	NA	NA	NA	NA	NA	NA	NA	NA	NA	NA	0.191463	0.233554	1.21102	0.766207	1.91406	0.412342	4086	28	4058	0.00685267	FALSE
374.3	Ptosis of eyelid	sense organs	NA	NA	NA	NA	NA	NA	NA	NA	NA	NA	NA	0.178369	0.15735	1.19527	0.878063	1.62706	0.256969	4067	65	4002	0.0159823	FALSE
374.6	Dermatochalasis	sense organs	NA	NA	NA	NA	NA	NA	NA	NA	NA	NA	NA	-0.0316054	0.113941	0.968889	0.774971	1.21133	0.781485	4086	131	3955	0.0320607	FALSE
375.1	Dry eyes	sense organs	NA	NA	NA	NA	NA	NA	NA	NA	NA	NA	NA	-0.0317573	0.0561653	0.968742	0.867759	1.08148	0.571784	3727	591	3136	0.158573	FALSE
377	Disorders of optic nerve and visual pathways	sense organs	NA	NA	NA	NA	NA	NA	NA	NA	NA	NA	NA	-0.182023	0.152687	0.833582	0.617986	1.12439	0.233209	4023	67	3956	0.0166542	FALSE
377.1	Optic atrophy	sense organs	NA	NA	NA	NA	NA	NA	NA	NA	NA	NA	NA	0.0487145	0.241439	1.04992	0.654093	1.68529	0.840099	4085	27	4058	0.00660955	FALSE
377.3	Optic neuritis/neuropathy	sense organs	NA	NA	NA	NA	NA	NA	NA	NA	NA	NA	NA	-0.356027	0.249353	0.700453	0.429661	1.14191	0.153348	4084	25	4059	0.00612145	FALSE
378	Strabismus and other disorders of binocular eye movements	sense organs	NA	NA	NA	NA	NA	NA	NA	NA	NA	NA	NA	0.0955999	0.127486	1.10032	0.857038	1.41266	0.453325	4037	94	3943	0.0232846	FALSE
378.1	Strabismus (not specified as paralytic)	sense organs	NA	NA	NA	NA	NA	NA	NA	NA	NA	NA	NA	0.0349446	0.169453	1.03556	0.742907	1.4435	0.836619	4065	53	4012	0.0130381	FALSE
379	Other disorders of eye	sense organs	NA	NA	NA	NA	NA	NA	NA	NA	NA	NA	NA	-0.0685064	0.0772483	0.933787	0.802589	1.08643	0.375168	3811	302	3509	0.0792443	FALSE
379.2	Disorders of vitreous body	sense organs	NA	NA	NA	NA	NA	NA	NA	NA	NA	NA	NA	-0.0598135	0.0874177	0.94194	0.793619	1.11798	0.493832	3877	225	3652	0.0580346	FALSE
379.3	Aphakia and other disorders of lens	sense organs	NA	NA	NA	NA	NA	NA	NA	NA	NA	NA	NA	0.0705596	0.220927	1.07311	0.695964	1.65463	0.749438	4075	34	4041	0.00834356	FALSE
379.9	Pain, swelling or discharge of eye	sense organs	NA	NA	NA	NA	NA	NA	NA	NA	NA	NA	NA	0.383844	0.275525	1.46792	0.855401	2.51903	0.163579	4015	21	3994	0.00523039	FALSE
380.1	Otitis externa	sense organs	NA	NA	NA	NA	NA	NA	NA	NA	NA	NA	NA	-0.229997	0.138409	0.794536	0.605756	1.04215	0.0965681	4003	79	3924	0.0197352	FALSE
380.4	Impacted cerumen	sense organs	NA	NA	NA	NA	NA	NA	NA	NA	NA	NA	NA	0.116562	0.0890919	1.12363	0.943595	1.33801	0.19076	3909	207	3702	0.0529547	FALSE
381	Otitis media and Eustachian tube disorders	sense organs	NA	NA	NA	NA	NA	NA	NA	NA	NA	NA	NA	-0.0930275	0.113664	0.911168	0.729199	1.13855	0.413105	3944	119	3825	0.0301724	FALSE
381.1	Otitis media	sense organs	NA	NA	NA	NA	NA	NA	NA	NA	NA	NA	NA	-0.13081	0.141181	0.877384	0.665294	1.15709	0.354166	3967	77	3890	0.0194101	FALSE
381.11	Suppurative and unspecified otitis media	sense organs	NA	NA	NA	NA	NA	NA	NA	NA	NA	NA	NA	-0.271463	0.175704	0.762264	0.540186	1.07564	0.122347	3998	49	3949	0.0122561	FALSE
381.2	Eustachian tube disorders	sense organs	NA	NA	NA	NA	NA	NA	NA	NA	NA	NA	NA	0.0722937	0.220221	1.07497	0.698137	1.65521	0.742702	4061	31	4030	0.00763359	FALSE
382	Otalgia	sense organs	NA	NA	NA	NA	NA	NA	NA	NA	NA	NA	NA	0.108065	0.210908	1.11412	0.736891	1.68446	0.608386	4006	33	3973	0.00823764	FALSE
384	Other disorders of tympanic membrane	sense organs	NA	NA	NA	NA	NA	NA	NA	NA	NA	NA	NA	-0.216731	0.226486	0.805147	0.516519	1.25506	0.338604	4102	30	4072	0.00731351	FALSE
384.4	Perforation of tympanic membrane	sense organs	NA	NA	NA	NA	NA	NA	NA	NA	NA	NA	NA	-0.257182	0.249419	0.773228	0.474239	1.26072	0.302484	4109	25	4084	0.00608421	FALSE
386	Vertiginous syndromes and other disorders of vestibular system	sense organs	NA	NA	NA	NA	NA	NA	NA	NA	NA	NA	NA	0.174706	0.114482	1.1909	0.951535	1.49047	0.126997	3987	120	3867	0.0300978	FALSE
386.2	Peripheral or central vertigo	sense organs	NA	NA	NA	NA	NA	NA	NA	NA	NA	NA	NA	0.162164	0.126083	1.17605	0.91855	1.50574	0.198386	3997	98	3899	0.0245184	FALSE
386.9	Dizziness and giddiness (Light-headedness and vertigo)	sense organs	NA	NA	NA	NA	NA	NA	NA	NA	NA	NA	NA	0.120709	0.0758959	1.1283	0.972343	1.30926	0.111733	3787	298	3489	0.0786903	FALSE
388	Other disorders of ear	sense organs	NA	NA	NA	NA	NA	NA	NA	NA	NA	NA	NA	-0.0622268	0.25501	0.93967	0.570042	1.54897	0.807217	4078	23	4055	0.00564002	FALSE
389	Hearing loss	sense organs	NA	NA	NA	NA	NA	NA	NA	NA	NA	NA	NA	-0.0267652	0.0423991	0.97359	0.895953	1.05795	0.527865	3698	1662	2036	0.449432	FALSE
389.1	Sensorineural hearing loss	sense organs	NA	NA	NA	NA	NA	NA	NA	NA	NA	NA	NA	-0.0486491	0.0520264	0.952515	0.860174	1.05477	0.349744	3710	1041	2669	0.280593	FALSE
389.2	Conductive hearing loss	sense organs	NA	NA	NA	NA	NA	NA	NA	NA	NA	NA	NA	-0.142729	0.180102	0.866989	0.609127	1.23401	0.428076	4065	47	4018	0.0115621	FALSE
389.4	Tinnitus	sense organs	NA	NA	NA	NA	NA	NA	NA	NA	NA	NA	NA	-0.0143988	0.0495865	0.985704	0.894412	1.08631	0.771528	3512	797	2715	0.226936	FALSE
394	Rheumatic disease of the heart valves	circulatory system	NA	NA	NA	NA	NA	NA	NA	NA	NA	NA	NA	0.240169	0.277553	1.27146	0.737982	2.19059	0.386871	4077	21	4056	0.00515085	FALSE
395	Heart valve disorders	circulatory system	NA	NA	NA	NA	NA	NA	NA	NA	NA	NA	NA	-0.153217	0.118591	0.857944	0.680005	1.08245	0.196367	4043	116	3927	0.0286916	FALSE
395.1	Nonrheumatic mitral valve disorders	circulatory system	NA	NA	NA	NA	NA	NA	NA	NA	NA	NA	NA	-0.137776	0.189167	0.871294	0.601371	1.26237	0.466411	4071	43	4028	0.0105625	FALSE
395.2	Nonrheumatic aortic valve disorders	circulatory system	NA	NA	NA	NA	NA	NA	NA	NA	NA	NA	NA	-0.137733	0.167785	0.871331	0.627136	1.21061	0.411707	4080	59	4021	0.0144608	FALSE
395.6	Heart valve replaced	circulatory system	NA	NA	NA	NA	NA	NA	NA	NA	NA	NA	NA	-0.0226781	0.273905	0.977577	0.571477	1.67226	0.934014	4117	21	4096	0.0051008	FALSE
396	Abnormal heart sounds	circulatory system	NA	NA	NA	NA	NA	NA	NA	NA	NA	NA	NA	-0.0270374	0.167471	0.973325	0.700977	1.35149	0.871743	4003	57	3946	0.0142393	FALSE
401	Hypertension	circulatory system	-0.35688	0.138079	0.699857	0.533917	0.91737	0.00974911	589	192	397	0.325976	FALSE	-0.0401016	0.0481452	0.960692	0.874182	1.05576	0.404884	3897	2245	1652	0.576084	FALSE
401.1	Essential hypertension	circulatory system	-0.35688	0.138079	0.699857	0.533917	0.91737	0.00974911	589	192	397	0.325976	FALSE	-0.0477545	0.0479427	0.953368	0.867862	1.0473	0.319214	3895	2223	1672	0.570732	FALSE
401.2	Hypertensive heart and/or renal disease	circulatory system	NA	NA	NA	NA	NA	NA	NA	NA	NA	NA	NA	-0.0238674	0.0771682	0.976415	0.839359	1.13585	0.7571	3948	294	3654	0.0744681	FALSE
401.21	Hypertensive heart disease	circulatory system	NA	NA	NA	NA	NA	NA	NA	NA	NA	NA	NA	0.0338009	0.115618	1.03438	0.824638	1.29747	0.77002	4004	120	3884	0.02997	FALSE
401.3	Other hypertensive complications	circulatory system	NA	NA	NA	NA	NA	NA	NA	NA	NA	NA	NA	-0.161045	0.225059	0.851254	0.547627	1.32322	0.474257	4073	31	4042	0.0076111	FALSE
411	Ischemic Heart Disease	circulatory system	-0.24927	0.203503	0.779369	0.52302	1.16136	0.220614	587	60	527	0.102215	FALSE	0.0290988	0.0603618	1.02953	0.914653	1.15883	0.629754	3936	558	3378	0.141768	FALSE
411.1	Unstable angina (intermediate coronary syndrome)	circulatory system	NA	NA	NA	NA	NA	NA	NA	NA	NA	NA	NA	-0.0531629	0.185427	0.948226	0.659284	1.3638	0.774338	4064	46	4018	0.0113189	FALSE
411.2	Myocardial infarction	circulatory system	-0.112347	0.334577	0.893734	0.463886	1.72189	0.737031	550	23	527	0.0418182	FALSE	-0.110582	0.108087	0.895313	0.724384	1.10657	0.306268	4042	137	3905	0.0338941	FALSE
411.3	Angina pectoris	circulatory system	-0.0657135	0.319549	0.936399	0.500559	1.75173	0.837069	551	24	527	0.0435572	FALSE	-0.125846	0.101685	0.88175	0.72242	1.07622	0.21586	4005	160	3845	0.0399501	FALSE
411.4	Coronary atherosclerosis	circulatory system	-0.161383	0.22298	0.850966	0.549677	1.3174	0.469215	573	46	527	0.0802792	FALSE	0.0213044	0.0643207	1.02153	0.900537	1.15879	0.740477	3986	470	3516	0.117913	FALSE
411.8	Other chronic ischemic heart disease, unspecified	circulatory system	-0.194902	0.316399	0.822916	0.44262	1.52996	0.537895	552	25	527	0.0452899	FALSE	0.00550701	0.0847736	1.00552	0.851591	1.18728	0.948205	4019	246	3773	0.0612093	FALSE
414	Other forms of chronic heart disease	circulatory system	NA	NA	NA	NA	NA	NA	NA	NA	NA	NA	NA	-0.032003	0.208712	0.968504	0.643343	1.45801	0.878133	4054	35	4019	0.00863345	FALSE
415	Pulmonary heart disease	circulatory system	NA	NA	NA	NA	NA	NA	NA	NA	NA	NA	NA	0.13385	0.176758	1.14322	0.808484	1.61655	0.448898	4078	50	4028	0.0122609	FALSE
415.2	Chronic pulmonary heart disease	circulatory system	NA	NA	NA	NA	NA	NA	NA	NA	NA	NA	NA	0.094171	0.222511	1.09875	0.710384	1.69943	0.672135	4089	32	4057	0.00782587	FALSE
416	Cardiomegaly	circulatory system	NA	NA	NA	NA	NA	NA	NA	NA	NA	NA	NA	0.251949	0.206728	1.28653	0.857926	1.92926	0.22294	4055	37	4018	0.00912454	FALSE
418	Nonspecific chest pain	circulatory system	NA	NA	NA	NA	NA	NA	NA	NA	NA	NA	NA	-0.0261371	0.0536336	0.974201	0.876991	1.08219	0.626027	3659	661	2998	0.18065	FALSE
420	Carditis	circulatory system	NA	NA	NA	NA	NA	NA	NA	NA	NA	NA	NA	0.164993	0.23768	1.17938	0.740181	1.8792	0.487569	4092	26	4066	0.00635386	FALSE
425	Cardiomyopathy	circulatory system	NA	NA	NA	NA	NA	NA	NA	NA	NA	NA	NA	0.206792	0.143595	1.22973	0.928065	1.62944	0.149837	4088	76	4012	0.018591	FALSE
425.1	Primary/intrinsic cardiomyopathies	circulatory system	NA	NA	NA	NA	NA	NA	NA	NA	NA	NA	NA	0.195325	0.145029	1.21571	0.914909	1.6154	0.178044	4089	74	4015	0.0180973	FALSE
426	Cardiac conduction disorders	circulatory system	NA	NA	NA	NA	NA	NA	NA	NA	NA	NA	NA	0.117306	0.0848265	1.12446	0.952225	1.32786	0.166696	3859	225	3634	0.0583053	FALSE
426.2	Atrioventricular [AV] block	circulatory system	NA	NA	NA	NA	NA	NA	NA	NA	NA	NA	NA	0.393239	0.221084	1.48177	0.960706	2.28545	0.0752921	4087	34	4053	0.00831906	FALSE
426.3	Bundle branch block	circulatory system	NA	NA	NA	NA	NA	NA	NA	NA	NA	NA	NA	0.231747	0.20067	1.2608	0.85081	1.86836	0.248146	4072	37	4035	0.00908644	FALSE
426.31	Right bundle branch block	circulatory system	NA	NA	NA	NA	NA	NA	NA	NA	NA	NA	NA	0.215825	0.261825	1.24089	0.742783	2.07301	0.409762	4088	22	4066	0.0053816	FALSE
426.7	Abnormal electrocardiogram [ECG] [EKG]	circulatory system	NA	NA	NA	NA	NA	NA	NA	NA	NA	NA	NA	-0.0181528	0.114402	0.982011	0.784758	1.22884	0.873924	3889	118	3771	0.030342	FALSE
426.9	Cardiac pacemaker/device in situ	circulatory system	NA	NA	NA	NA	NA	NA	NA	NA	NA	NA	NA	0.194952	0.165509	1.21525	0.878582	1.68094	0.238839	4104	57	4047	0.0138889	FALSE
426.91	Cardiac pacemaker in situ	circulatory system	NA	NA	NA	NA	NA	NA	NA	NA	NA	NA	NA	0.272719	0.208548	1.31353	0.872813	1.97679	0.190973	4104	37	4067	0.00901559	FALSE
426.92	Cardiac defibrillator in situ	circulatory system	NA	NA	NA	NA	NA	NA	NA	NA	NA	NA	NA	0.055161	0.218506	1.05671	0.688589	1.62163	0.800696	4116	32	4084	0.00777454	FALSE
427	Cardiac dysrhythmias	circulatory system	-0.171215	0.236073	0.842641	0.53051	1.33842	0.468292	581	46	535	0.0791738	FALSE	0.121646	0.0575761	1.12935	1.00884	1.26427	0.0346195	3739	580	3159	0.155122	FALSE
427.1	Paroxysmal tachycardia, unspecified	circulatory system	NA	NA	NA	NA	NA	NA	NA	NA	NA	NA	NA	-0.00325888	0.163667	0.996746	0.723216	1.37373	0.984114	4064	59	4005	0.0145177	FALSE
427.11	Paroxysmal supraventricular tachycardia	circulatory system	NA	NA	NA	NA	NA	NA	NA	NA	NA	NA	NA	0.00292677	0.226597	1.00293	0.643262	1.5637	0.989695	4089	31	4058	0.00758132	FALSE
427.12	Paroxysmal ventricular tachycardia	circulatory system	NA	NA	NA	NA	NA	NA	NA	NA	NA	NA	NA	0.133844	0.273865	1.14321	0.668359	1.95545	0.625037	4091	21	4070	0.00513322	FALSE
427.2	Atrial fibrillation and flutter	circulatory system	NA	NA	NA	NA	NA	NA	NA	NA	NA	NA	NA	0.313983	0.091837	1.36887	1.14337	1.63883	0.000628714	4059	213	3846	0.052476	FALSE
427.21	Atrial fibrillation	circulatory system	NA	NA	NA	NA	NA	NA	NA	NA	NA	NA	NA	0.325788	0.093428	1.38512	1.15335	1.66347	0.000488378	4073	205	3868	0.0503315	FALSE
427.22	Atrial flutter	circulatory system	NA	NA	NA	NA	NA	NA	NA	NA	NA	NA	NA	0.342022	0.182995	1.40779	0.983489	2.01515	0.0616196	4082	50	4032	0.0122489	FALSE
427.3	Other specified cardiac dysrhythmias	circulatory system	NA	NA	NA	NA	NA	NA	NA	NA	NA	NA	NA	0.207325	0.117468	1.23038	0.977348	1.54893	0.0775727	3925	116	3809	0.0295541	FALSE
427.5	Arrhythmia (cardiac) NOS	circulatory system	NA	NA	NA	NA	NA	NA	NA	NA	NA	NA	NA	0.176492	0.124251	1.19303	0.935158	1.522	0.155477	3944	105	3839	0.0266227	FALSE
427.6	Premature beats	circulatory system	NA	NA	NA	NA	NA	NA	NA	NA	NA	NA	NA	0.397691	0.221776	1.48838	0.963685	2.29877	0.0729401	4083	33	4050	0.00808229	FALSE
427.7	Tachycardia NOS	circulatory system	NA	NA	NA	NA	NA	NA	NA	NA	NA	NA	NA	-0.196563	0.156077	0.82155	0.605031	1.11555	0.207888	3985	60	3925	0.0150565	FALSE
427.9	Palpitations	circulatory system	NA	NA	NA	NA	NA	NA	NA	NA	NA	NA	NA	0.024111	0.115412	1.0244	0.817016	1.28443	0.834517	3995	118	3877	0.0295369	FALSE
428	Congestive heart failure; nonhypertensive	circulatory system	NA	NA	NA	NA	NA	NA	NA	NA	NA	NA	NA	0.258917	0.102605	1.29553	1.05952	1.58411	0.0116211	4038	162	3876	0.0401189	FALSE
428.1	Congestive heart failure (CHF) NOS	circulatory system	NA	NA	NA	NA	NA	NA	NA	NA	NA	NA	NA	0.148801	0.122184	1.16044	0.913311	1.47444	0.223283	4059	108	3951	0.0266075	FALSE
428.3	Heart failure with reduced EF [Systolic or combined heart failure]	circulatory system	NA	NA	NA	NA	NA	NA	NA	NA	NA	NA	NA	0.254151	0.120701	1.28937	1.01773	1.6335	0.0352376	4087	112	3975	0.027404	FALSE
428.4	Heart failure with preserved EF [Diastolic heart failure]	circulatory system	NA	NA	NA	NA	NA	NA	NA	NA	NA	NA	NA	0.37867	0.200557	1.46034	0.985683	2.16357	0.0590127	4088	41	4047	0.0100294	FALSE
429	Ill-defined descriptions and complications of heart disease	circulatory system	NA	NA	NA	NA	NA	NA	NA	NA	NA	NA	NA	0.298537	0.250563	1.34788	0.824839	2.2026	0.233472	4026	26	4000	0.00645802	FALSE
430	Intracranial hemorrhage	circulatory system	NA	NA	NA	NA	NA	NA	NA	NA	NA	NA	NA	-0.251171	0.244689	0.777889	0.481542	1.25661	0.30466	4107	27	4080	0.00657414	FALSE
433	Cerebrovascular disease	circulatory system	NA	NA	NA	NA	NA	NA	NA	NA	NA	NA	NA	-0.118913	0.0832329	0.887885	0.754236	1.04522	0.153096	4012	253	3759	0.0630608	FALSE
433.1	Occlusion and stenosis of precerebral arteries	circulatory system	NA	NA	NA	NA	NA	NA	NA	NA	NA	NA	NA	-0.0377571	0.189717	0.962947	0.663914	1.39667	0.842249	4061	46	4015	0.0113273	FALSE
433.2	Occlusion of cerebral arteries	circulatory system	NA	NA	NA	NA	NA	NA	NA	NA	NA	NA	NA	0.0795825	0.13114	1.08283	0.837401	1.4002	0.54395	4087	94	3993	0.0229998	FALSE
433.21	Cerebral artery occlusion, with cerebral infarction	circulatory system	NA	NA	NA	NA	NA	NA	NA	NA	NA	NA	NA	0.0918408	0.132171	1.09619	0.846019	1.42034	0.48714	4087	92	3995	0.0225104	FALSE
433.3	Cerebral ischemia	circulatory system	NA	NA	NA	NA	NA	NA	NA	NA	NA	NA	NA	-0.120199	0.123008	0.886744	0.696774	1.12851	0.328487	4051	104	3947	0.0256727	FALSE
433.31	Transient cerebral ischemia	circulatory system	NA	NA	NA	NA	NA	NA	NA	NA	NA	NA	NA	-0.119838	0.127706	0.887064	0.690637	1.13936	0.348045	4054	96	3958	0.0236803	FALSE
433.6	Acute, but ill-defined cerebrovascular disease	circulatory system	NA	NA	NA	NA	NA	NA	NA	NA	NA	NA	NA	-0.0814784	0.179912	0.921753	0.647843	1.31147	0.650636	4102	48	4054	0.0117016	FALSE
433.8	Late effects of cerebrovascular disease	circulatory system	NA	NA	NA	NA	NA	NA	NA	NA	NA	NA	NA	0.175026	0.147699	1.19128	0.891844	1.59125	0.23601	4091	73	4018	0.017844	FALSE
440	Atherosclerosis	circulatory system	NA	NA	NA	NA	NA	NA	NA	NA	NA	NA	NA	-0.00361991	0.181846	0.996387	0.69765	1.42304	0.984118	4052	49	4003	0.0120928	FALSE
440.2	Atherosclerosis of the extremities	circulatory system	NA	NA	NA	NA	NA	NA	NA	NA	NA	NA	NA	-0.0553557	0.258776	0.946149	0.569751	1.57121	0.830614	4091	25	4066	0.00611098	FALSE
442	Other aneurysm	circulatory system	NA	NA	NA	NA	NA	NA	NA	NA	NA	NA	NA	0.198889	0.145059	1.22005	0.91812	1.62126	0.170348	4100	79	4021	0.0192683	FALSE
442.1	Aortic aneurysm	circulatory system	NA	NA	NA	NA	NA	NA	NA	NA	NA	NA	NA	0.235087	0.158933	1.26502	0.926425	1.72736	0.139099	4104	66	4038	0.0160819	FALSE
442.11	Abdominal aortic aneurysm	circulatory system	NA	NA	NA	NA	NA	NA	NA	NA	NA	NA	NA	0.100941	0.210975	1.10621	0.731565	1.67272	0.63233	4110	39	4071	0.00948905	FALSE
443	Peripheral vascular disease	circulatory system	NA	NA	NA	NA	NA	NA	NA	NA	NA	NA	NA	0.25486	0.145841	1.29028	0.969486	1.71722	0.080548	4039	77	3962	0.0190641	FALSE
443.9	Peripheral vascular disease, unspecified	circulatory system	NA	NA	NA	NA	NA	NA	NA	NA	NA	NA	NA	0.270177	0.154512	1.3102	0.967861	1.77361	0.0803632	4041	69	3972	0.017075	FALSE
447	Other disorders of arteries and arterioles	circulatory system	NA	NA	NA	NA	NA	NA	NA	NA	NA	NA	NA	0.0158062	0.271161	1.01593	0.597101	1.72855	0.953517	4079	21	4058	0.00514832	FALSE
452	Other venous embolism and thrombosis	circulatory system	NA	NA	NA	NA	NA	NA	NA	NA	NA	NA	NA	0.326297	0.185288	1.38583	0.963803	1.99264	0.0782344	4088	46	4042	0.0112524	FALSE
454	Varicose veins	circulatory system	NA	NA	NA	NA	NA	NA	NA	NA	NA	NA	NA	-0.0124337	0.127173	0.987643	0.769748	1.26722	0.922115	4066	100	3966	0.0245942	FALSE
454.1	Varicose veins of lower extremity	circulatory system	NA	NA	NA	NA	NA	NA	NA	NA	NA	NA	NA	0.134897	0.145956	1.14442	0.859696	1.52344	0.355366	4078	77	4001	0.0188818	FALSE
454.11	Varicose veins of lower extremity, symptomtic	circulatory system	NA	NA	NA	NA	NA	NA	NA	NA	NA	NA	NA	0.171422	0.197165	1.18699	0.806524	1.74694	0.384611	4086	41	4045	0.0100343	FALSE
455	Hemorrhoids	circulatory system	-0.343625	0.217124	0.709195	0.46339	1.08539	0.113508	571	52	519	0.0910683	FALSE	0.0084028	0.0667477	1.00844	0.884774	1.14939	0.89982	3760	376	3384	0.1	FALSE
456	Chronic venous insufficiency [CVI]	circulatory system	NA	NA	NA	NA	NA	NA	NA	NA	NA	NA	NA	0.088212	0.153441	1.09222	0.808534	1.47544	0.565365	4066	71	3995	0.0174619	FALSE
458	Hypotension	circulatory system	NA	NA	NA	NA	NA	NA	NA	NA	NA	NA	NA	0.0855282	0.126713	1.08929	0.849737	1.39638	0.49969	3964	101	3863	0.0254793	FALSE
458.1	Orthostatic hypotension	circulatory system	NA	NA	NA	NA	NA	NA	NA	NA	NA	NA	NA	0.262253	0.258665	1.29986	0.782915	2.15812	0.310644	4051	25	4026	0.00617132	FALSE
458.9	Hypotension NOS	circulatory system	NA	NA	NA	NA	NA	NA	NA	NA	NA	NA	NA	0.0639874	0.164483	1.06608	0.772286	1.47164	0.697261	4032	58	3974	0.0143849	FALSE
459	Other disorders of circulatory system	circulatory system	0.13678	0.256287	1.14658	0.69382	1.89478	0.593551	573	34	539	0.0593368	FALSE	0.000933455	0.165918	1.00093	0.723058	1.3856	0.995511	4046	56	3990	0.0138408	FALSE
459.9	Circulatory disease NEC	circulatory system	0.13678	0.256287	1.14658	0.69382	1.89478	0.593551	573	34	539	0.0593368	FALSE	-0.035201	0.186819	0.965411	0.669405	1.39231	0.850545	4056	44	4012	0.0108481	FALSE
464	Acute sinusitis	respiratory	NA	NA	NA	NA	NA	NA	NA	NA	NA	NA	NA	0.0103032	0.14511	1.01036	0.760247	1.34275	0.943396	3922	71	3851	0.018103	FALSE
465	Acute upper respiratory infections of multiple or unspecified sites	respiratory	NA	NA	NA	NA	NA	NA	NA	NA	NA	NA	NA	-0.0162833	0.0592145	0.983849	0.87604	1.10492	0.783326	3534	498	3036	0.140917	FALSE
465.2	Acute pharyngitis	respiratory	NA	NA	NA	NA	NA	NA	NA	NA	NA	NA	NA	-0.0504253	0.132444	0.950825	0.733436	1.23265	0.703403	3863	85	3778	0.0220036	FALSE
470	Septal Deviations/Turbinate Hypertrophy	respiratory	NA	NA	NA	NA	NA	NA	NA	NA	NA	NA	NA	-0.134398	0.129964	0.874242	0.677648	1.12787	0.301083	4064	87	3977	0.0214075	FALSE
472	Chronic pharyngitis and nasopharyngitis	respiratory	NA	NA	NA	NA	NA	NA	NA	NA	NA	NA	NA	-0.112708	0.113196	0.893411	0.715644	1.11534	0.319401	3966	119	3847	0.030005	FALSE
473	Diseases of the larynx and vocal cords	respiratory	NA	NA	NA	NA	NA	NA	NA	NA	NA	NA	NA	0.167047	0.150609	1.18181	0.879725	1.58763	0.267367	4085	69	4016	0.0168911	FALSE
473.4	Voice disturbance	respiratory	NA	NA	NA	NA	NA	NA	NA	NA	NA	NA	NA	0.199029	0.169899	1.22022	0.874614	1.70239	0.241415	4093	54	4039	0.0131933	FALSE
474	Acute and chronic tonsillitis	respiratory	NA	NA	NA	NA	NA	NA	NA	NA	NA	NA	NA	0.177144	0.199441	1.1938	0.807541	1.76482	0.374433	4083	38	4045	0.00930688	FALSE
475	Chronic sinusitis	respiratory	NA	NA	NA	NA	NA	NA	NA	NA	NA	NA	NA	-0.0187334	0.100499	0.981441	0.805968	1.19512	0.852128	3919	152	3767	0.0387854	FALSE
476	Allergic rhinitis	respiratory	NA	NA	NA	NA	NA	NA	NA	NA	NA	NA	NA	-0.0416137	0.0485513	0.95924	0.872167	1.05501	0.391386	3721	816	2905	0.219296	FALSE
477	Epistaxis or throat hemorrhage	respiratory	NA	NA	NA	NA	NA	NA	NA	NA	NA	NA	NA	-0.17402	0.163407	0.84028	0.609999	1.15749	0.286897	4043	56	3987	0.0138511	FALSE
479	Other upper respiratory disease	respiratory	NA	NA	NA	NA	NA	NA	NA	NA	NA	NA	NA	0.196389	0.14917	1.217	0.908478	1.6303	0.187992	3925	67	3858	0.0170701	FALSE
480	Pneumonia	respiratory	0.230935	0.281128	1.25978	0.726093	2.18572	0.411386	586	30	556	0.0511945	FALSE	-0.0150723	0.106035	0.985041	0.800194	1.21259	0.886966	3989	149	3840	0.0373527	FALSE
480.1	Bacterial pneumonia	respiratory	NA	NA	NA	NA	NA	NA	NA	NA	NA	NA	NA	0.00688303	0.210414	1.00691	0.666625	1.52089	0.973904	4059	35	4024	0.00862281	FALSE
481	Influenza	respiratory	NA	NA	NA	NA	NA	NA	NA	NA	NA	NA	NA	-0.248634	0.234923	0.779865	0.492095	1.23592	0.289889	4025	28	3997	0.00695652	FALSE
483	Acute bronchitis and bronchiolitis	respiratory	NA	NA	NA	NA	NA	NA	NA	NA	NA	NA	NA	-0.0212694	0.110932	0.978955	0.787654	1.21672	0.847951	3819	127	3692	0.0332548	FALSE
495	Asthma	respiratory	NA	NA	NA	NA	NA	NA	NA	NA	NA	NA	NA	0.0654311	0.0706287	1.06762	0.9296	1.22613	0.354233	3998	334	3664	0.0835418	FALSE
495.2	Asthma with exacerbation	respiratory	NA	NA	NA	NA	NA	NA	NA	NA	NA	NA	NA	0.3008	0.193961	1.35094	0.923704	1.97578	0.120944	4073	42	4031	0.0103118	FALSE
496	Chronic airway obstruction	respiratory	NA	NA	NA	NA	NA	NA	NA	NA	NA	NA	NA	0.158081	0.0830425	1.17126	0.995329	1.37829	0.05696	3947	258	3689	0.0653661	FALSE
496.1	Emphysema	respiratory	NA	NA	NA	NA	NA	NA	NA	NA	NA	NA	NA	0.323131	0.266696	1.38145	0.819064	2.32997	0.225663	4088	21	4067	0.00513699	FALSE
496.2	Chronic bronchitis	respiratory	NA	NA	NA	NA	NA	NA	NA	NA	NA	NA	NA	0.00998003	0.182354	1.01003	0.706498	1.44397	0.956355	4054	51	4003	0.0125802	FALSE
496.21	Obstructive chronic bronchitis	respiratory	NA	NA	NA	NA	NA	NA	NA	NA	NA	NA	NA	0.0585101	0.210401	1.06026	0.701962	1.60143	0.780944	4080	40	4040	0.00980392	FALSE
497	Bronchitis	respiratory	NA	NA	NA	NA	NA	NA	NA	NA	NA	NA	NA	0.25042	0.131004	1.28456	0.993671	1.66062	0.0559355	3912	94	3818	0.0240286	FALSE
507	Pleurisy; pleural effusion	respiratory	NA	NA	NA	NA	NA	NA	NA	NA	NA	NA	NA	-0.0793882	0.167747	0.923681	0.664864	1.28325	0.636028	4072	56	4016	0.0137525	FALSE
508	Pulmonary collapse; interstitial and compensatory emphysema	respiratory	NA	NA	NA	NA	NA	NA	NA	NA	NA	NA	NA	0.0220056	0.270916	1.02225	0.601102	1.73846	0.935262	4060	20	4040	0.00492611	FALSE
509	Respiratory failure, insufficiency, arrest	respiratory	NA	NA	NA	NA	NA	NA	NA	NA	NA	NA	NA	0.0488947	0.150064	1.05011	0.782524	1.4092	0.744556	4072	73	3999	0.0179273	FALSE
509.1	Respiratory failure	respiratory	NA	NA	NA	NA	NA	NA	NA	NA	NA	NA	NA	0.0214262	0.182077	1.02166	0.715019	1.4598	0.906324	4091	50	4041	0.012222	FALSE
510	Other diseases of lung	respiratory	NA	NA	NA	NA	NA	NA	NA	NA	NA	NA	NA	0.171309	0.155642	1.18686	0.874809	1.61022	0.271044	4057	67	3990	0.0165147	FALSE
512	Other symptoms of respiratory system	respiratory	NA	NA	NA	NA	NA	NA	NA	NA	NA	NA	NA	0.0865097	0.0469173	1.09036	0.994567	1.19538	0.0652014	3461	989	2472	0.285756	FALSE
512.1	Wheezing	respiratory	NA	NA	NA	NA	NA	NA	NA	NA	NA	NA	NA	0.0797417	0.230636	1.08301	0.689144	1.70197	0.729533	4060	27	4033	0.00665025	FALSE
512.2	Painful respiration	respiratory	NA	NA	NA	NA	NA	NA	NA	NA	NA	NA	NA	-0.0771576	0.206038	0.925744	0.618169	1.38635	0.708046	4007	37	3970	0.00923384	FALSE
512.7	Shortness of breath	respiratory	NA	NA	NA	NA	NA	NA	NA	NA	NA	NA	NA	0.105547	0.0734912	1.11132	0.962236	1.2835	0.150948	3813	316	3497	0.0828744	FALSE
512.8	Cough	respiratory	NA	NA	NA	NA	NA	NA	NA	NA	NA	NA	NA	0.0761486	0.059301	1.07912	0.960711	1.21213	0.199106	3576	505	3071	0.141219	FALSE
512.9	Other dyspnea	respiratory	NA	NA	NA	NA	NA	NA	NA	NA	NA	NA	NA	0.0586315	0.0723643	1.06038	0.920165	1.22197	0.41781	3674	326	3348	0.0887316	FALSE
513	Respiratory abnormalities	respiratory	NA	NA	NA	NA	NA	NA	NA	NA	NA	NA	NA	0.122528	0.20016	1.13035	0.763544	1.67337	0.540437	4029	39	3990	0.00967982	FALSE
514	Abnormal findings examination of lungs	respiratory	NA	NA	NA	NA	NA	NA	NA	NA	NA	NA	NA	0.323697	0.114928	1.38223	1.10345	1.73144	0.00485467	3989	127	3862	0.0318376	FALSE
514.2	Solitary pulmonary nodule	respiratory	NA	NA	NA	NA	NA	NA	NA	NA	NA	NA	NA	0.0821494	0.136321	1.08562	0.831071	1.41813	0.546763	4041	84	3957	0.0207869	FALSE
516	Abnormal sputum	respiratory	NA	NA	NA	NA	NA	NA	NA	NA	NA	NA	NA	-0.189602	0.27121	0.827288	0.486181	1.40772	0.484491	4074	21	4053	0.00515464	FALSE
516.1	Hemoptysis	respiratory	NA	NA	NA	NA	NA	NA	NA	NA	NA	NA	NA	-0.190924	0.2711	0.826195	0.485644	1.40555	0.481272	4087	21	4066	0.00513824	FALSE
519	Other diseases of respiratory system, not elsewhere classified	respiratory	NA	NA	NA	NA	NA	NA	NA	NA	NA	NA	NA	0.27524	0.153572	1.31685	0.974569	1.77934	0.0730913	4000	67	3933	0.01675	FALSE
520	Disorders of tooth development	digestive	NA	NA	NA	NA	NA	NA	NA	NA	NA	NA	NA	-0.0420281	0.24961	0.958843	0.587862	1.56394	0.866288	4021	24	3997	0.00596866	FALSE
521	Diseases of hard tissues of teeth	digestive	NA	NA	NA	NA	NA	NA	NA	NA	NA	NA	NA	0.010597	0.0492846	1.01065	0.917594	1.11315	0.829754	3895	773	3122	0.19846	FALSE
521.1	Dental caries	digestive	NA	NA	NA	NA	NA	NA	NA	NA	NA	NA	NA	-0.00443073	0.0502104	0.995579	0.902269	1.09854	0.929683	3890	736	3154	0.189203	FALSE
521.2	Dental abrasion, erosion and attrition	digestive	NA	NA	NA	NA	NA	NA	NA	NA	NA	NA	NA	-0.0669682	0.112341	0.935225	0.750395	1.16558	0.551097	4005	125	3880	0.031211	FALSE
522	Diseases of pulp and periapical tissues	digestive	NA	NA	NA	NA	NA	NA	NA	NA	NA	NA	NA	-0.0180301	0.0943218	0.982131	0.816359	1.18157	0.848404	3992	179	3813	0.0448397	FALSE
522.1	Pulpitis and necrosis of tooth pulp	digestive	NA	NA	NA	NA	NA	NA	NA	NA	NA	NA	NA	-0.0443578	0.116611	0.956612	0.761157	1.20226	0.703656	4031	115	3916	0.0285289	FALSE
522.5	Periapical abscess	digestive	NA	NA	NA	NA	NA	NA	NA	NA	NA	NA	NA	-0.289594	0.192187	0.748567	0.513615	1.091	0.131853	4031	42	3989	0.0104193	FALSE
523	Gingival and periodontal diseases	digestive	NA	NA	NA	NA	NA	NA	NA	NA	NA	NA	NA	0.0122118	0.0506345	1.01229	0.916648	1.1179	0.80942	3925	714	3211	0.181911	FALSE
523.1	Gingivitis	digestive	NA	NA	NA	NA	NA	NA	NA	NA	NA	NA	NA	-0.0175089	0.0774648	0.982644	0.844222	1.14376	0.821183	3953	268	3685	0.0677966	FALSE
523.3	Periodontitis (acute or chronic)	digestive	NA	NA	NA	NA	NA	NA	NA	NA	NA	NA	NA	0.00257969	0.0670709	1.00258	0.87908	1.14344	0.969319	3950	372	3578	0.0941772	FALSE
523.31	Acute periodontitis	digestive	NA	NA	NA	NA	NA	NA	NA	NA	NA	NA	NA	0.0206403	0.0830945	1.02085	0.867426	1.20142	0.803829	3998	232	3766	0.058029	FALSE
523.32	Chronic periodontitis	digestive	NA	NA	NA	NA	NA	NA	NA	NA	NA	NA	NA	0.0123453	0.0819981	1.01242	0.862111	1.18894	0.880326	3983	242	3741	0.0607582	FALSE
524	Dentofacial anomalies, including malocclusion	digestive	NA	NA	NA	NA	NA	NA	NA	NA	NA	NA	NA	-0.137249	0.176275	0.871753	0.617085	1.23152	0.43621	4018	49	3969	0.0121951	FALSE
524.3	Anomalies of tooth position/malocclusion	digestive	NA	NA	NA	NA	NA	NA	NA	NA	NA	NA	NA	-0.270255	0.249707	0.763185	0.467816	1.24504	0.279124	4050	24	4026	0.00592593	FALSE
525	Other diseases of the teeth and supporting structures	digestive	NA	NA	NA	NA	NA	NA	NA	NA	NA	NA	NA	-0.0938064	0.0520499	0.910459	0.822157	1.00825	0.0715075	3877	694	3183	0.179004	FALSE
525.1	Loss of teeth or edentulism	digestive	NA	NA	NA	NA	NA	NA	NA	NA	NA	NA	NA	-0.0194119	0.0663355	0.980775	0.861199	1.11695	0.769803	3998	399	3599	0.0997999	FALSE
525.2	Atrophy of edentulous alveolar ridge	digestive	NA	NA	NA	NA	NA	NA	NA	NA	NA	NA	NA	0.030634	0.220469	1.03111	0.669325	1.58844	0.88949	4088	34	4054	0.00831703	FALSE
526	Diseases of the jaws	digestive	NA	NA	NA	NA	NA	NA	NA	NA	NA	NA	NA	8.8e-05	0.128885	1.00009	0.776835	1.2875	0.999455	3995	89	3906	0.0222778	FALSE
526.4	Temporomandibular joint disorders	digestive	NA	NA	NA	NA	NA	NA	NA	NA	NA	NA	NA	0.0219058	0.162024	1.02215	0.74404	1.40421	0.892453	4039	56	3983	0.0138648	FALSE
526.41	Temporomandibular joint disorder, unspecified	digestive	NA	NA	NA	NA	NA	NA	NA	NA	NA	NA	NA	-0.0737764	0.175754	0.928879	0.658195	1.31088	0.674653	4065	47	4018	0.0115621	FALSE
527	Diseases of the salivary glands	digestive	NA	NA	NA	NA	NA	NA	NA	NA	NA	NA	NA	-0.0758633	0.126316	0.926943	0.723653	1.18734	0.548118	4046	100	3946	0.0247158	FALSE
527.7	Disturbance of salivary secretion	digestive	NA	NA	NA	NA	NA	NA	NA	NA	NA	NA	NA	-0.00160046	0.138131	0.998401	0.761598	1.30883	0.990755	4056	84	3972	0.0207101	FALSE
528	Diseases of the oral soft tissues, excluding lesions specific for gingiva and tongue	digestive	NA	NA	NA	NA	NA	NA	NA	NA	NA	NA	NA	-0.055021	0.153071	0.946465	0.701146	1.27762	0.719259	4016	66	3950	0.0164343	FALSE
530	Diseases of esophagus	digestive	0.382876	0.229567	1.4665	0.935125	2.29981	0.0953517	585	53	532	0.0905983	FALSE	-0.0109173	0.0471367	0.989142	0.901852	1.08488	0.816842	3796	913	2883	0.240516	FALSE
530.1	Esophagitis, GERD and related diseases	digestive	0.370206	0.233284	1.44803	0.916649	2.28746	0.112528	583	51	532	0.0874786	FALSE	-0.0180838	0.0475051	0.982079	0.894765	1.07791	0.703447	3797	893	2904	0.235186	FALSE
530.11	GERD	digestive	0.424246	0.30297	1.52844	0.844024	2.76784	0.161426	561	29	532	0.0516934	FALSE	-0.0215046	0.0481744	0.978725	0.890541	1.07564	0.655315	3798	850	2948	0.223802	FALSE
530.13	Barrett's esophagus	digestive	NA	NA	NA	NA	NA	NA	NA	NA	NA	NA	NA	0.0668079	0.260443	1.06909	0.641683	1.78118	0.797552	4109	24	4085	0.00584084	FALSE
530.14	Reflux esophagitis	digestive	NA	NA	NA	NA	NA	NA	NA	NA	NA	NA	NA	0.00902521	0.16754	1.00907	0.726619	1.4013	0.957039	4046	54	3992	0.0133465	FALSE
531	Peptic ulcer (excl. esophageal)	digestive	0.22005	0.284821	1.24614	0.713053	2.17777	0.439764	589	31	558	0.0526316	FALSE	-0.109277	0.126979	0.896482	0.698964	1.14982	0.389462	4069	103	3966	0.0253133	FALSE
531.2	Gastric ulcer	digestive	0.286783	0.318283	1.33214	0.713872	2.48586	0.367571	583	25	558	0.0428816	FALSE	-0.00406962	0.243181	0.995939	0.618347	1.6041	0.986648	4114	27	4087	0.00656296	FALSE
531.4	Peptic ulcer, site unspecified	digestive	NA	NA	NA	NA	NA	NA	NA	NA	NA	NA	NA	-0.231824	0.165029	0.793085	0.573911	1.09596	0.160095	4080	60	4020	0.0147059	FALSE
532	Dysphagia	digestive	NA	NA	NA	NA	NA	NA	NA	NA	NA	NA	NA	0.255577	0.0934301	1.29121	1.07514	1.55069	0.00622887	4019	193	3826	0.0480219	FALSE
535	Gastritis and duodenitis	digestive	0.445206	0.19574	1.56081	1.06349	2.2907	0.0229377	566	73	493	0.128975	FALSE	0.0124482	0.116453	1.01253	0.805896	1.27214	0.914873	3960	116	3844	0.0292929	FALSE
535.8	Other specified gastritis	digestive	0.579884	0.31878	1.78583	0.95607	3.33573	0.0689	519	26	493	0.0500963	FALSE	NA	NA	NA	NA	NA	NA	NA	NA	NA	NA	NA
535.9	Gastritis and duodenitis, NOS	digestive	NA	NA	NA	NA	NA	NA	NA	NA	NA	NA	NA	0.0826338	0.16719	1.08614	0.782658	1.50731	0.62113	4011	56	3955	0.0139616	FALSE
536	Disorders of function of stomach	digestive	0.508464	0.296214	1.66273	0.930423	2.97143	0.0860631	521	28	493	0.0537428	FALSE	0.0585841	0.151052	1.06033	0.788615	1.42567	0.698134	4014	66	3948	0.0164425	FALSE
536.8	Dyspepsia and other specified disorders of function of stomach	digestive	0.508464	0.296214	1.66273	0.930423	2.97143	0.0860631	521	28	493	0.0537428	FALSE	0.0641181	0.160038	1.06622	0.779146	1.45906	0.688683	4019	59	3960	0.0146803	FALSE
537	Other disorders of stomach and duodenum	digestive	NA	NA	NA	NA	NA	NA	NA	NA	NA	NA	NA	0.331681	0.268864	1.39331	0.822595	2.35998	0.217337	4067	21	4046	0.00516351	FALSE
540	Appendiceal conditions	digestive	NA	NA	NA	NA	NA	NA	NA	NA	NA	NA	NA	0.0593728	0.266173	1.06117	0.629816	1.78796	0.823488	4117	21	4096	0.0051008	FALSE
550	Abdominal hernia	digestive	-0.0526909	0.29377	0.948673	0.533402	1.68725	0.857654	589	27	562	0.0458404	FALSE	-0.00211131	0.103325	0.997891	0.81495	1.2219	0.983697	3997	147	3850	0.0367776	FALSE
550.1	Inguinal hernia	digestive	NA	NA	NA	NA	NA	NA	NA	NA	NA	NA	NA	0.0464699	0.144451	1.04757	0.789264	1.3904	0.74768	4086	74	4012	0.0181106	FALSE
550.2	Diaphragmatic hernia	digestive	-0.0289637	0.305896	0.971452	0.533381	1.76931	0.924565	587	25	562	0.0425894	FALSE	0.0352683	0.199087	1.0359	0.701214	1.53032	0.85939	4059	38	4021	0.00936191	FALSE
555	Inflammatory bowel disease and other gastroenteritis and colitis	digestive	NA	NA	NA	NA	NA	NA	NA	NA	NA	NA	NA	0.0274517	0.197912	1.02783	0.697358	1.51491	0.889682	4105	38	4067	0.009257	FALSE
555.2	Ulcerative colitis	digestive	NA	NA	NA	NA	NA	NA	NA	NA	NA	NA	NA	0.0472763	0.213413	1.04841	0.690035	1.59292	0.824684	4107	33	4074	0.00803506	FALSE
558	Noninfectious gastroenteritis	digestive	-0.0951379	0.297972	0.909248	0.507042	1.6305	0.74951	505	26	479	0.0514851	FALSE	-0.228786	0.177688	0.795499	0.56155	1.12691	0.197895	3990	49	3941	0.0122807	FALSE
560	Intestinal obstruction without mention of hernia	digestive	NA	NA	NA	NA	NA	NA	NA	NA	NA	NA	NA	0.117763	0.242612	1.12498	0.699243	1.80992	0.627396	4084	26	4058	0.00636631	FALSE
561	Symptoms involving digestive system	digestive	0.296867	0.284578	1.34564	0.770354	2.35053	0.296863	509	30	479	0.0589391	FALSE	0.00879071	0.0759079	1.00883	0.869368	1.17066	0.907805	3795	276	3519	0.0727273	FALSE
562	Diverticulosis and diverticulitis	digestive	NA	NA	NA	NA	NA	NA	NA	NA	NA	NA	NA	0.0787153	0.0949525	1.0819	0.898174	1.3032	0.407106	3917	190	3727	0.0485065	FALSE
562.1	Diverticulosis	digestive	NA	NA	NA	NA	NA	NA	NA	NA	NA	NA	NA	0.037798	0.10315	1.03852	0.848423	1.27121	0.714039	3928	160	3768	0.0407332	FALSE
562.2	Diverticulitis	digestive	NA	NA	NA	NA	NA	NA	NA	NA	NA	NA	NA	0.0162997	0.207144	1.01643	0.677259	1.52547	0.937281	4072	37	4035	0.00908644	FALSE
564	Functional digestive disorders	digestive	-0.223671	0.216042	0.799578	0.523555	1.22112	0.300524	535	56	479	0.104673	FALSE	0.158273	0.114503	1.17149	0.935987	1.46624	0.166894	3964	117	3847	0.0295156	FALSE
564.1	Irritable Bowel Syndrome	digestive	NA	NA	NA	NA	NA	NA	NA	NA	NA	NA	NA	0.0694497	0.148168	1.07192	0.80175	1.43313	0.639267	4073	68	4005	0.0166953	FALSE
564.9	Personal history of diseases of digestive system	digestive	-0.306224	0.231448	0.736222	0.467731	1.15883	0.185808	528	49	479	0.092803	FALSE	NA	NA	NA	NA	NA	NA	NA	NA	NA	NA	NA
565	Anal and rectal conditions	digestive	-0.108212	0.242827	0.897437	0.557578	1.44445	0.655861	579	44	535	0.0759931	FALSE	0.206599	0.126768	1.22949	0.958998	1.57627	0.103156	4009	96	3913	0.0239461	FALSE
565.1	Anal and rectal polyp	digestive	-0.11789	0.351899	0.888794	0.445921	1.77151	0.737617	555	20	535	0.036036	FALSE	NA	NA	NA	NA	NA	NA	NA	NA	NA	NA	NA
569	Other disorders of intestine	digestive	NA	NA	NA	NA	NA	NA	NA	NA	NA	NA	NA	0.265595	0.272297	1.30421	0.764826	2.22398	0.329368	4080	21	4059	0.00514706	FALSE
571	Chronic liver disease and cirrhosis	digestive	NA	NA	NA	NA	NA	NA	NA	NA	NA	NA	NA	0.120429	0.0722582	1.12798	0.979026	1.2996	0.0955844	3960	310	3650	0.0782828	FALSE
571.5	Other chronic nonalcoholic liver disease	digestive	NA	NA	NA	NA	NA	NA	NA	NA	NA	NA	NA	0.117768	0.0728145	1.12498	0.97536	1.29756	0.105799	3964	305	3659	0.0769425	FALSE
571.51	Cirrhosis of liver without mention of alcohol	digestive	NA	NA	NA	NA	NA	NA	NA	NA	NA	NA	NA	0.0084461	0.150857	1.00848	0.750337	1.35544	0.955352	4093	68	4025	0.0166137	FALSE
573	Other disorders of liver	digestive	NA	NA	NA	NA	NA	NA	NA	NA	NA	NA	NA	0.0815545	0.178828	1.08497	0.764183	1.54042	0.648354	4042	47	3995	0.0116279	FALSE
573.6	Nonspecific elevation of levels of transaminase or lactic acid dehydrogenase [LDH]	digestive	NA	NA	NA	NA	NA	NA	NA	NA	NA	NA	NA	0.136209	0.138516	1.14592	0.873469	1.50336	0.325437	4013	80	3933	0.0199352	FALSE
573.7	Abnormal results of function study of liver	digestive	NA	NA	NA	NA	NA	NA	NA	NA	NA	NA	NA	-0.0277747	0.0684925	0.972607	0.850424	1.11235	0.6851	3884	347	3537	0.0893409	FALSE
573.9	Abnormal serum enzyme levels	digestive	NA	NA	NA	NA	NA	NA	NA	NA	NA	NA	NA	-0.0623723	0.163057	0.939533	0.68252	1.29333	0.702076	3998	56	3942	0.014007	FALSE
574	Cholelithiasis and cholecystitis	digestive	-0.389334	0.323736	0.677508	0.359207	1.27786	0.229119	584	25	559	0.0428082	FALSE	0.244826	0.11546	1.2774	1.0187	1.6018	0.0339694	4052	121	3931	0.0298618	FALSE
574.1	Cholelithiasis	digestive	-0.587905	0.369814	0.55549	0.269081	1.14675	0.111896	580	21	559	0.0362069	FALSE	0.360014	0.133077	1.43335	1.10427	1.8605	0.00682433	4052	91	3961	0.022458	FALSE
574.2	Calculus of bile duct	digestive	NA	NA	NA	NA	NA	NA	NA	NA	NA	NA	NA	0.335912	0.260505	1.39922	0.839727	2.33148	0.197237	4108	24	4084	0.00584226	FALSE
574.3	Cholecystitis without cholelithiasis	digestive	NA	NA	NA	NA	NA	NA	NA	NA	NA	NA	NA	0.395181	0.240307	1.48465	0.926982	2.37781	0.100076	4092	28	4064	0.00684262	FALSE
575	Other biliary tract disease	digestive	NA	NA	NA	NA	NA	NA	NA	NA	NA	NA	NA	0.216089	0.14301	1.24121	0.937808	1.64278	0.130786	4038	76	3962	0.0188212	FALSE
575.7	Other disorders of gallbladder	digestive	NA	NA	NA	NA	NA	NA	NA	NA	NA	NA	NA	0.160446	0.256747	1.17403	0.709796	1.94191	0.532024	4091	24	4067	0.00586654	FALSE
577	Diseases of pancreas	digestive	NA	NA	NA	NA	NA	NA	NA	NA	NA	NA	NA	-0.0586467	0.179417	0.94304	0.663449	1.34046	0.743763	4094	47	4047	0.0114802	FALSE
577.1	Acute pancreatitis	digestive	NA	NA	NA	NA	NA	NA	NA	NA	NA	NA	NA	0.264678	0.242331	1.30301	0.810349	2.0952	0.274737	4110	26	4084	0.00632603	FALSE
578	Gastrointestinal hemorrhage	digestive	0.208837	0.195398	1.23224	0.840177	1.80727	0.285169	578	68	510	0.117647	FALSE	0.108409	0.0747187	1.1145	0.962675	1.29028	0.14681	3841	291	3550	0.0757615	FALSE
578.2	Blood in stool	digestive	NA	NA	NA	NA	NA	NA	NA	NA	NA	NA	NA	-0.0188274	0.115074	0.981349	0.783195	1.22964	0.870038	3932	117	3815	0.0297558	FALSE
578.8	Hemorrhage of rectum and anus	digestive	0.218244	0.273933	1.24389	0.72712	2.12794	0.425622	543	33	510	0.0607735	FALSE	0.282515	0.129717	1.32646	1.02867	1.71046	0.0294119	3968	91	3877	0.0229335	FALSE
578.9	Hemorrhage of gastrointestinal tract	digestive	-0.240215	0.308187	0.786459	0.429875	1.43883	0.435716	535	25	510	0.046729	FALSE	0.0573464	0.15125	1.05902	0.787333	1.42447	0.704576	4009	70	3939	0.0174607	FALSE
579	Other symptoms involving abdomen and pelvis	digestive	NA	NA	NA	NA	NA	NA	NA	NA	NA	NA	NA	0.0713186	0.263368	1.07392	0.6409	1.79952	0.786549	4066	22	4044	0.00541072	FALSE
579.8	Nonspecific abnormal findings in stool contents	digestive	NA	NA	NA	NA	NA	NA	NA	NA	NA	NA	NA	0.149708	0.201591	1.1615	0.782384	1.72431	0.457703	4053	38	4015	0.00937577	FALSE
580	Nephritis; nephrosis; renal sclerosis	genitourinary	NA	NA	NA	NA	NA	NA	NA	NA	NA	NA	NA	-0.0242253	0.174691	0.976066	0.693074	1.37461	0.889706	4096	51	4045	0.0124512	FALSE
580.3	Nephritis and nephropathy without mention of glomerulonephritis	genitourinary	NA	NA	NA	NA	NA	NA	NA	NA	NA	NA	NA	-0.115122	0.205589	0.891257	0.595665	1.33353	0.575505	4102	36	4066	0.00877621	FALSE
585	Renal failure	genitourinary	-0.189492	0.233559	0.827379	0.523474	1.30772	0.41718	583	45	538	0.077187	FALSE	0.0637033	0.0667358	1.06578	0.935103	1.21471	0.339801	3970	427	3543	0.107557	FALSE
585.1	Acute renal failure	genitourinary	-0.364155	0.278552	0.694784	0.402477	1.19938	0.191106	568	30	538	0.0528169	FALSE	0.123925	0.110063	1.13193	0.912289	1.40445	0.260189	4014	137	3877	0.0341305	FALSE
585.2	Renal failure NOS	genitourinary	NA	NA	NA	NA	NA	NA	NA	NA	NA	NA	NA	0.178098	0.181546	1.19494	0.837167	1.70562	0.326589	4100	48	4052	0.0117073	FALSE
585.3	Chronic renal failure [CKD]	genitourinary	-0.239378	0.350603	0.787117	0.395914	1.56487	0.494758	558	20	538	0.0358423	FALSE	0.0756066	0.0743143	1.07854	0.932348	1.24765	0.308968	4014	336	3678	0.083707	FALSE
585.31	Renal dialysis	genitourinary	NA	NA	NA	NA	NA	NA	NA	NA	NA	NA	NA	0.122733	0.179798	1.13058	0.794795	1.60823	0.49485	4119	48	4071	0.0116533	FALSE
585.32	End stage renal disease	genitourinary	NA	NA	NA	NA	NA	NA	NA	NA	NA	NA	NA	0.152336	0.154347	1.16455	0.860549	1.57595	0.323657	4118	67	4051	0.01627	FALSE
585.33	Chronic Kidney Disease, Stage III	genitourinary	NA	NA	NA	NA	NA	NA	NA	NA	NA	NA	NA	0.054663	0.0938672	1.05618	0.878696	1.26952	0.560335	4043	196	3847	0.0484789	FALSE
585.34	Chronic Kidney Disease, Stage IV	genitourinary	NA	NA	NA	NA	NA	NA	NA	NA	NA	NA	NA	0.0900476	0.146124	1.09423	0.821721	1.4571	0.537734	4105	76	4029	0.018514	FALSE
585.4	Chronic kidney disease, Stage I or II	genitourinary	NA	NA	NA	NA	NA	NA	NA	NA	NA	NA	NA	-0.23699	0.17519	0.788999	0.559695	1.11225	0.176132	4074	51	4023	0.0125184	FALSE
586	Other disorders of the kidney and ureters	genitourinary	NA	NA	NA	NA	NA	NA	NA	NA	NA	NA	NA	0.0665928	0.122689	1.06886	0.8404	1.35943	0.587282	4012	112	3900	0.0279163	FALSE
586.2	Cyst of kidney, acquired	genitourinary	NA	NA	NA	NA	NA	NA	NA	NA	NA	NA	NA	0.0893463	0.223345	1.09346	0.70581	1.69402	0.689129	4066	32	4034	0.00787014	FALSE
587	Kidney replaced by transpant	genitourinary	NA	NA	NA	NA	NA	NA	NA	NA	NA	NA	NA	0.336476	0.25067	1.40001	0.856554	2.28826	0.179497	4118	25	4093	0.00607091	FALSE
588	Disorders resulting from impaired renal function	genitourinary	NA	NA	NA	NA	NA	NA	NA	NA	NA	NA	NA	0.211925	0.17032	1.23605	0.885235	1.72591	0.213399	4109	54	4055	0.0131419	FALSE
588.1	Renal osteodystrophy	genitourinary	NA	NA	NA	NA	NA	NA	NA	NA	NA	NA	NA	-0.138975	0.269365	0.87025	0.513282	1.47548	0.605899	4119	22	4097	0.0053411	FALSE
588.2	Secondary hyperparathyroidism (of renal origin)	genitourinary	NA	NA	NA	NA	NA	NA	NA	NA	NA	NA	NA	0.155285	0.194651	1.16799	0.797533	1.71053	0.425011	4109	41	4068	0.0099781	FALSE
591	Urinary tract infection	genitourinary	-0.48906	0.311026	0.613203	0.333314	1.12812	0.115856	557	24	533	0.043088	FALSE	0.222447	0.12309	1.24913	0.981365	1.58995	0.0707338	3952	109	3843	0.027581	FALSE
593	Hematuria	genitourinary	0.221413	0.255987	1.24784	0.75554	2.06091	0.387073	571	38	533	0.0665499	FALSE	0.101417	0.0909397	1.10674	0.926052	1.32268	0.264759	3978	202	3776	0.0507793	FALSE
593.1	Gross hematuria	genitourinary	NA	NA	NA	NA	NA	NA	NA	NA	NA	NA	NA	0.388176	0.15142	1.47429	1.0957	1.98369	0.0103603	4081	71	4010	0.0173977	FALSE
593.2	Microscopic hematuria	genitourinary	NA	NA	NA	NA	NA	NA	NA	NA	NA	NA	NA	0.0135453	0.111678	1.01364	0.814367	1.26167	0.903463	4036	128	3908	0.0317146	FALSE
594	Urinary calculus	genitourinary	NA	NA	NA	NA	NA	NA	NA	NA	NA	NA	NA	-0.00398005	0.0890859	0.996028	0.83645	1.18605	0.964365	4029	203	3826	0.0503847	FALSE
594.1	Calculus of kidney	genitourinary	NA	NA	NA	NA	NA	NA	NA	NA	NA	NA	NA	-0.0506022	0.0956626	0.950657	0.788123	1.14671	0.596829	4035	174	3861	0.0431227	FALSE
594.3	Calculus of ureter	genitourinary	NA	NA	NA	NA	NA	NA	NA	NA	NA	NA	NA	0.154516	0.214311	1.16709	0.766796	1.77636	0.470916	4103	34	4069	0.00828662	FALSE
595	Hydronephrosis	genitourinary	NA	NA	NA	NA	NA	NA	NA	NA	NA	NA	NA	0.142346	0.246827	1.15298	0.71075	1.87035	0.564139	4093	27	4066	0.00659663	FALSE
596	Other disorders of bladder	genitourinary	0.28004	0.324387	1.32318	0.700642	2.49887	0.387979	583	26	557	0.0445969	FALSE	0.209711	0.123914	1.23332	0.967383	1.57237	0.090572	4036	106	3930	0.0262636	FALSE
596.5	Functional disorders of bladder	genitourinary	NA	NA	NA	NA	NA	NA	NA	NA	NA	NA	NA	0.235135	0.145207	1.26508	0.951733	1.68159	0.10538	4078	75	4003	0.0183914	FALSE
598	Abnormal findings on examination of urine	genitourinary	NA	NA	NA	NA	NA	NA	NA	NA	NA	NA	NA	0.342902	0.24522	1.40903	0.871334	2.27853	0.16201	4067	26	4041	0.00639292	FALSE
599	Other symptoms/disorders or the urinary system	genitourinary	-0.0749999	0.264818	0.927744	0.552091	1.559	0.777014	581	32	549	0.0550775	FALSE	0.0568176	0.0697982	1.05846	0.923129	1.21364	0.41563	3790	363	3427	0.0957784	FALSE
599.2	Retention of urine	genitourinary	NA	NA	NA	NA	NA	NA	NA	NA	NA	NA	NA	0.167813	0.164981	1.18272	0.855945	1.63424	0.309074	4036	61	3975	0.015114	FALSE
599.3	Dysuria	genitourinary	NA	NA	NA	NA	NA	NA	NA	NA	NA	NA	NA	0.0215047	0.237683	1.02174	0.641238	1.62802	0.927909	4031	27	4004	0.00669809	FALSE
599.4	Urinary incontinence	genitourinary	NA	NA	NA	NA	NA	NA	NA	NA	NA	NA	NA	-0.132932	0.134172	0.875525	0.673068	1.13888	0.321806	4008	90	3918	0.0224551	FALSE
599.5	Frequency of urination and polyuria	genitourinary	NA	NA	NA	NA	NA	NA	NA	NA	NA	NA	NA	0.0832331	0.0983703	1.0868	0.896217	1.3179	0.397486	3932	171	3761	0.0434893	FALSE
599.8	Other symptoms involving urinary system	genitourinary	NA	NA	NA	NA	NA	NA	NA	NA	NA	NA	NA	-0.226398	0.240685	0.797401	0.49751	1.27806	0.346889	4051	28	4023	0.00691187	FALSE
599.9	Other abnormality of urination	genitourinary	NA	NA	NA	NA	NA	NA	NA	NA	NA	NA	NA	-0.19971	0.162383	0.818968	0.595722	1.12588	0.218748	4022	60	3962	0.014918	FALSE
600	Hyperplasia of prostate	genitourinary	-0.0522898	0.236543	0.949054	0.596955	1.50883	0.825047	566	44	522	0.0777385	FALSE	0.00448482	0.0620485	1.00449	0.889469	1.1344	0.94238	3903	584	3319	0.149628	FALSE
601	Inflammatory diseases of prostate	genitourinary	NA	NA	NA	NA	NA	NA	NA	NA	NA	NA	NA	0.0780691	0.173372	1.0812	0.769711	1.51874	0.652495	4022	49	3973	0.012183	FALSE
601.1	Prostatitis	genitourinary	NA	NA	NA	NA	NA	NA	NA	NA	NA	NA	NA	0.113062	0.254068	1.1197	0.680511	1.84234	0.656315	4070	24	4046	0.00589681	FALSE
602	Other disorders of prostate	genitourinary	NA	NA	NA	NA	NA	NA	NA	NA	NA	NA	NA	-0.171287	0.23317	0.842579	0.533498	1.33073	0.462582	4075	31	4044	0.00760736	FALSE
604	Disorders of penis	genitourinary	NA	NA	NA	NA	NA	NA	NA	NA	NA	NA	NA	-0.18584	0.220214	0.830407	0.539313	1.27862	0.398721	4084	29	4055	0.00710088	FALSE
604.1	Redundant prepuce and phimosis/BXO	genitourinary	NA	NA	NA	NA	NA	NA	NA	NA	NA	NA	NA	-0.215719	0.261762	0.805961	0.4825	1.34627	0.40988	4107	20	4087	0.00486973	FALSE
605	Erectile dysfunction [ED]	genitourinary	NA	NA	NA	NA	NA	NA	NA	NA	NA	NA	NA	-0.00958886	0.0501889	0.990457	0.897664	1.09284	0.848482	3808	808	3000	0.212185	FALSE
608	Other disorders of male genital organs	genitourinary	NA	NA	NA	NA	NA	NA	NA	NA	NA	NA	NA	-0.0407088	0.168506	0.960109	0.690057	1.33584	0.809101	4049	53	3996	0.0130897	FALSE
609	Male infertility and abnormal spermatozoa	genitourinary	NA	NA	NA	NA	NA	NA	NA	NA	NA	NA	NA	-0.230292	0.204427	0.794301	0.532076	1.18576	0.259943	4099	35	4064	0.00853867	FALSE
609.1	Infertility, male	genitourinary	NA	NA	NA	NA	NA	NA	NA	NA	NA	NA	NA	-0.305389	0.239255	0.736836	0.461013	1.17768	0.201808	4107	25	4082	0.00608717	FALSE
681	Superficial cellulitis and abscess	dermatologic	NA	NA	NA	NA	NA	NA	NA	NA	NA	NA	NA	0.0446288	0.0746302	1.04564	0.903349	1.21034	0.549841	3889	287	3602	0.0737979	FALSE
681.1	Cellulitis and abscess of fingers/toes	dermatologic	NA	NA	NA	NA	NA	NA	NA	NA	NA	NA	NA	0.268027	0.227088	1.30738	0.837724	2.04035	0.237891	4060	29	4031	0.00714286	FALSE
681.2	Cellulitis and abscess of face/neck	dermatologic	NA	NA	NA	NA	NA	NA	NA	NA	NA	NA	NA	-0.0486612	0.248783	0.952504	0.584923	1.55108	0.844926	4098	24	4074	0.00585652	FALSE
681.3	Cellulitis and abscess of arm/hand	dermatologic	NA	NA	NA	NA	NA	NA	NA	NA	NA	NA	NA	0.0503394	0.279711	1.05163	0.60781	1.81952	0.857176	4088	20	4068	0.00489237	FALSE
681.5	Cellulitis and abscess of leg, except foot	dermatologic	NA	NA	NA	NA	NA	NA	NA	NA	NA	NA	NA	-0.0467193	0.160001	0.954355	0.697452	1.30589	0.770292	4062	60	4002	0.014771	FALSE
681.7	Cellulitis and abscess of trunk	dermatologic	NA	NA	NA	NA	NA	NA	NA	NA	NA	NA	NA	-0.117563	0.194636	0.889084	0.607107	1.30203	0.545835	4080	38	4042	0.00931373	FALSE
686.1	Carbuncle and furuncle	dermatologic	NA	NA	NA	NA	NA	NA	NA	NA	NA	NA	NA	-0.0613352	0.259759	0.940508	0.565264	1.56485	0.813337	4084	22	4062	0.00538688	FALSE
687	Symptoms affecting skin	dermatologic	NA	NA	NA	NA	NA	NA	NA	NA	NA	NA	NA	-0.0155642	0.163152	0.984556	0.715093	1.35556	0.924	3950	58	3892	0.0146835	FALSE
687.1	Rash and other nonspecific skin eruption	dermatologic	NA	NA	NA	NA	NA	NA	NA	NA	NA	NA	NA	0.0614734	0.0738774	1.0634	0.920051	1.22909	0.405352	3664	298	3366	0.0813319	FALSE
687.4	Disturbance of skin sensation	dermatologic	NA	NA	NA	NA	NA	NA	NA	NA	NA	NA	NA	-0.00315684	0.0927471	0.996848	0.831153	1.19558	0.972848	3819	181	3638	0.0473946	FALSE
689	Disorder of skin and subcutaneous tissue NOS	dermatologic	NA	NA	NA	NA	NA	NA	NA	NA	NA	NA	NA	0.112131	0.127212	1.11866	0.871793	1.43543	0.378072	3847	96	3751	0.0249545	FALSE
690	Erythematosquamous dermatosis	dermatologic	NA	NA	NA	NA	NA	NA	NA	NA	NA	NA	NA	0.0434738	0.104651	1.04443	0.850746	1.28222	0.677836	3981	146	3835	0.0366742	FALSE
690.1	Seborrheic dermatitis	dermatologic	NA	NA	NA	NA	NA	NA	NA	NA	NA	NA	NA	0.0505311	0.104997	1.05183	0.856191	1.29217	0.630329	3984	145	3839	0.0363956	FALSE
694	Dyschromia and Vitiligo	dermatologic	NA	NA	NA	NA	NA	NA	NA	NA	NA	NA	NA	0.077828	0.126231	1.08094	0.844015	1.38436	0.537532	3933	97	3836	0.0246631	FALSE
694.1	Vitiligo	dermatologic	NA	NA	NA	NA	NA	NA	NA	NA	NA	NA	NA	0.101933	0.280915	1.10731	0.638483	1.92039	0.716709	4115	20	4095	0.00486027	FALSE
694.2	Other dyschromia	dermatologic	NA	NA	NA	NA	NA	NA	NA	NA	NA	NA	NA	0.0663226	0.141504	1.06857	0.809753	1.41011	0.639286	3945	76	3869	0.0192649	FALSE
695	Erythematous conditions	dermatologic	NA	NA	NA	NA	NA	NA	NA	NA	NA	NA	NA	0.0894385	0.0983242	1.09356	0.901877	1.32598	0.363018	3961	168	3793	0.0424135	FALSE
695.3	Rosacea	dermatologic	NA	NA	NA	NA	NA	NA	NA	NA	NA	NA	NA	-0.0924097	0.239805	0.911732	0.569824	1.45879	0.699976	4109	27	4082	0.00657094	FALSE
695.7	Prurigo and Lichen	dermatologic	NA	NA	NA	NA	NA	NA	NA	NA	NA	NA	NA	0.0929577	0.124397	1.09742	0.859968	1.40042	0.454902	4022	101	3921	0.0251119	FALSE
696	Psoriasis and related disorders	dermatologic	NA	NA	NA	NA	NA	NA	NA	NA	NA	NA	NA	-0.0773946	0.106286	0.925525	0.751477	1.13988	0.466508	4059	142	3917	0.034984	FALSE
696.4	Psoriasis	dermatologic	NA	NA	NA	NA	NA	NA	NA	NA	NA	NA	NA	-0.066981	0.108189	0.935213	0.756517	1.15612	0.535842	4074	136	3938	0.0333824	FALSE
696.41	Psoriasis vulgaris	dermatologic	NA	NA	NA	NA	NA	NA	NA	NA	NA	NA	NA	-0.0625284	0.109951	0.939386	0.757272	1.1653	0.569565	4073	131	3942	0.032163	FALSE
696.42	Psoriatic arthropathy	dermatologic	NA	NA	NA	NA	NA	NA	NA	NA	NA	NA	NA	-0.383904	0.222064	0.681197	0.440807	1.05268	0.083845	4119	32	4087	0.00776888	FALSE
698	Pruritus and related conditions	dermatologic	NA	NA	NA	NA	NA	NA	NA	NA	NA	NA	NA	0.304337	0.120077	1.35573	1.07142	1.71547	0.0112603	3941	108	3833	0.0274042	FALSE
700	Corns and callosities	dermatologic	NA	NA	NA	NA	NA	NA	NA	NA	NA	NA	NA	0.29687	0.117039	1.34564	1.0698	1.6926	0.0111968	4030	115	3915	0.028536	FALSE
701.1	Keratoderma, acquired	dermatologic	NA	NA	NA	NA	NA	NA	NA	NA	NA	NA	NA	0.461287	0.178335	1.58611	1.11823	2.24976	0.00969201	4046	51	3995	0.012605	FALSE
701.2	Scar conditions and fibrosis of skin	dermatologic	NA	NA	NA	NA	NA	NA	NA	NA	NA	NA	NA	-0.00622088	0.221631	0.993798	0.643639	1.53446	0.977607	4054	31	4023	0.00764677	FALSE
701.4	Keloid scar	dermatologic	NA	NA	NA	NA	NA	NA	NA	NA	NA	NA	NA	-0.274531	0.180847	0.759928	0.533129	1.08321	0.129008	4074	46	4028	0.0112911	FALSE
702	Degenerative skin conditions and other dermatoses	dermatologic	NA	NA	NA	NA	NA	NA	NA	NA	NA	NA	NA	-0.0377091	0.0882073	0.962993	0.810102	1.14474	0.669011	3851	221	3630	0.0573877	FALSE
702.1	Actinic keratosis	dermatologic	NA	NA	NA	NA	NA	NA	NA	NA	NA	NA	NA	-0.390551	0.207051	0.676684	0.450962	1.01539	0.059261	4043	37	4006	0.00915162	FALSE
702.2	Seborrheic keratosis	dermatologic	NA	NA	NA	NA	NA	NA	NA	NA	NA	NA	NA	-0.025279	0.0958556	0.975038	0.80803	1.17656	0.791996	3880	182	3698	0.0469072	FALSE
703	Diseases of nail, NOS	dermatologic	NA	NA	NA	NA	NA	NA	NA	NA	NA	NA	NA	0.174435	0.103094	1.19057	0.972749	1.45717	0.0906461	4022	155	3867	0.038538	FALSE
703.1	Ingrowing nail	dermatologic	NA	NA	NA	NA	NA	NA	NA	NA	NA	NA	NA	0.244257	0.138614	1.27667	0.972945	1.67521	0.0780475	4064	80	3984	0.019685	FALSE
704	Diseases of hair and hair follicles	dermatologic	NA	NA	NA	NA	NA	NA	NA	NA	NA	NA	NA	0.143363	0.114184	1.15415	0.922713	1.44363	0.20928	3983	117	3866	0.0293748	FALSE
704.1	Alopecia	dermatologic	NA	NA	NA	NA	NA	NA	NA	NA	NA	NA	NA	0.0302158	0.167868	1.03068	0.741704	1.43224	0.857155	4082	53	4029	0.0129838	FALSE
704.11	Alopecia Areata	dermatologic	NA	NA	NA	NA	NA	NA	NA	NA	NA	NA	NA	-0.0893613	0.22603	0.914515	0.587205	1.42427	0.692584	4112	28	4084	0.00680934	FALSE
704.8	Other specified diseases of hair and hair follicles	dermatologic	NA	NA	NA	NA	NA	NA	NA	NA	NA	NA	NA	0.140757	0.173682	1.15114	0.819009	1.61797	0.417694	4019	50	3969	0.0124409	FALSE
705	Disorders of sweat glands	dermatologic	NA	NA	NA	NA	NA	NA	NA	NA	NA	NA	NA	0.270078	0.256781	1.31007	0.791986	2.16705	0.292899	4065	23	4042	0.00565806	FALSE
705.8	Hyperhidrosis	dermatologic	NA	NA	NA	NA	NA	NA	NA	NA	NA	NA	NA	0.108801	0.262018	1.11494	0.66714	1.86331	0.677965	4092	22	4070	0.00537634	FALSE
706	Diseases of sebaceous glands	dermatologic	NA	NA	NA	NA	NA	NA	NA	NA	NA	NA	NA	0.0563201	0.0668024	1.05794	0.928103	1.20593	0.399181	3773	371	3402	0.0983302	FALSE
706.1	Acne	dermatologic	NA	NA	NA	NA	NA	NA	NA	NA	NA	NA	NA	-0.0446116	0.106255	0.956369	0.776568	1.1778	0.674591	4018	137	3881	0.0340966	FALSE
706.2	Sebaceous cyst	dermatologic	NA	NA	NA	NA	NA	NA	NA	NA	NA	NA	NA	-0.0722135	0.112059	0.930332	0.746881	1.15884	0.519302	3977	121	3856	0.0304249	FALSE
706.8	Other specified diseases of sebaceous glands	dermatologic	NA	NA	NA	NA	NA	NA	NA	NA	NA	NA	NA	0.0571084	0.120544	1.05877	0.835973	1.34095	0.635675	3938	112	3826	0.0284408	FALSE
707	Chronic ulcer of skin	dermatologic	NA	NA	NA	NA	NA	NA	NA	NA	NA	NA	NA	0.386079	0.169971	1.4712	1.05436	2.05284	0.0231205	4084	57	4027	0.0139569	FALSE
707.2	Chronic ulcer of leg or foot	dermatologic	NA	NA	NA	NA	NA	NA	NA	NA	NA	NA	NA	0.548828	0.214493	1.73122	1.13703	2.63592	0.0105057	4103	36	4067	0.00877407	FALSE
714	Rheumatoid arthritis and other inflammatory polyarthropathies	musculoskeletal	NA	NA	NA	NA	NA	NA	NA	NA	NA	NA	NA	0.0502407	0.169678	1.05152	0.754027	1.4664	0.767158	4074	53	4021	0.0130093	FALSE
714.1	Rheumatoid arthritis	musculoskeletal	NA	NA	NA	NA	NA	NA	NA	NA	NA	NA	NA	0.0113104	0.200461	1.01137	0.682773	1.49812	0.955006	4093	38	4055	0.00928414	FALSE
715	Other inflammatory spondylopathies	musculoskeletal	NA	NA	NA	NA	NA	NA	NA	NA	NA	NA	NA	0.0196545	0.191684	1.01985	0.70044	1.48491	0.918331	4091	41	4050	0.010022	FALSE
715.1	Sacroiliitis NEC	musculoskeletal	NA	NA	NA	NA	NA	NA	NA	NA	NA	NA	NA	0.130754	0.278001	1.13969	0.660916	1.96528	0.638115	4100	21	4079	0.00512195	FALSE
716	Other arthropathies	musculoskeletal	NA	NA	NA	NA	NA	NA	NA	NA	NA	NA	NA	-0.025613	0.0953806	0.974712	0.808513	1.17508	0.788288	3906	180	3726	0.0460829	FALSE
716.9	Arthropathy NOS	musculoskeletal	NA	NA	NA	NA	NA	NA	NA	NA	NA	NA	NA	0.0736753	0.119769	1.07646	0.851231	1.36128	0.538458	3960	112	3848	0.0282828	FALSE
720	Spinal stenosis	musculoskeletal	NA	NA	NA	NA	NA	NA	NA	NA	NA	NA	NA	-0.031711	0.0899789	0.968787	0.81215	1.15563	0.724519	4012	199	3813	0.0496012	FALSE
720.1	Spinal stenosis of lumbar region	musculoskeletal	NA	NA	NA	NA	NA	NA	NA	NA	NA	NA	NA	-0.202904	0.12263	0.816357	0.641942	1.03816	0.0980053	4043	107	3936	0.0264655	FALSE
721	Spondylosis and allied disorders	musculoskeletal	NA	NA	NA	NA	NA	NA	NA	NA	NA	NA	NA	0.0244842	0.0685593	1.02479	0.895931	1.17217	0.720999	3868	354	3514	0.0915202	FALSE
721.1	Spondylosis without myelopathy	musculoskeletal	NA	NA	NA	NA	NA	NA	NA	NA	NA	NA	NA	0.0298468	0.0711202	1.0303	0.896238	1.18441	0.674729	3875	326	3549	0.084129	FALSE
721.2	Spondylosis with myelopathy	musculoskeletal	NA	NA	NA	NA	NA	NA	NA	NA	NA	NA	NA	0.217308	0.221976	1.24273	0.804315	1.92011	0.327593	4097	32	4065	0.00781059	FALSE
722	Intervertebral disc disorders	musculoskeletal	NA	NA	NA	NA	NA	NA	NA	NA	NA	NA	NA	-0.073964	0.0610387	0.928705	0.823988	1.04673	0.225606	3873	459	3414	0.118513	FALSE
722.1	Displacement of intervertebral disc	musculoskeletal	NA	NA	NA	NA	NA	NA	NA	NA	NA	NA	NA	-0.105935	0.121844	0.899483	0.708399	1.14211	0.38461	4013	102	3911	0.0254174	FALSE
722.6	Degeneration of intervertebral disc	musculoskeletal	NA	NA	NA	NA	NA	NA	NA	NA	NA	NA	NA	-0.0714256	0.0705377	0.931066	0.810844	1.06911	0.311257	3882	333	3549	0.0857805	FALSE
722.7	Intervertebral disc disorder with myelopathy	musculoskeletal	NA	NA	NA	NA	NA	NA	NA	NA	NA	NA	NA	0.345294	0.269807	1.4124	0.832329	2.39675	0.200622	4107	21	4086	0.00511322	FALSE
722.9	Other and unspecified disc disorder	musculoskeletal	NA	NA	NA	NA	NA	NA	NA	NA	NA	NA	NA	-0.165918	0.163625	0.847115	0.614699	1.16741	0.310575	4053	57	3996	0.0140637	FALSE
723	Other disorders of cervical region	musculoskeletal	NA	NA	NA	NA	NA	NA	NA	NA	NA	NA	NA	-0.0495044	0.276752	0.951701	0.553254	1.63711	0.858035	4100	20	4080	0.00487805	FALSE
724	Other and unspecified disorders of back	musculoskeletal	NA	NA	NA	NA	NA	NA	NA	NA	NA	NA	NA	0.0194416	0.145971	1.01963	0.765932	1.35736	0.894045	4020	71	3949	0.0176617	FALSE
724.8	Other symptoms referable to back	musculoskeletal	NA	NA	NA	NA	NA	NA	NA	NA	NA	NA	NA	0.0930078	0.220826	1.09747	0.711905	1.69186	0.673622	4043	31	4012	0.00766757	FALSE
726	Peripheral enthesopathies and allied syndromes	musculoskeletal	NA	NA	NA	NA	NA	NA	NA	NA	NA	NA	NA	0.0701454	0.0507881	1.07266	0.971029	1.18494	0.167236	3658	748	2910	0.204483	FALSE
726.1	Enthesopathy	musculoskeletal	NA	NA	NA	NA	NA	NA	NA	NA	NA	NA	NA	0.0752476	0.0715989	1.07815	0.936987	1.24058	0.293277	3814	323	3491	0.084688	FALSE
726.2	Synoviopathy	musculoskeletal	NA	NA	NA	NA	NA	NA	NA	NA	NA	NA	NA	0.0942389	0.1871	1.09882	0.761491	1.58559	0.614484	4064	45	4019	0.0110728	FALSE
726.3	Bursitis	musculoskeletal	NA	NA	NA	NA	NA	NA	NA	NA	NA	NA	NA	0.283354	0.124142	1.32757	1.04085	1.69329	0.0224596	4005	104	3901	0.0259675	FALSE
726.4	Calcaneal spur; Exostosis NOS	musculoskeletal	NA	NA	NA	NA	NA	NA	NA	NA	NA	NA	NA	0.203813	0.152417	1.22607	0.909441	1.65293	0.181156	4021	67	3954	0.0166625	FALSE
727	Other disorders of synovium, tendon, and bursa	musculoskeletal	NA	NA	NA	NA	NA	NA	NA	NA	NA	NA	NA	0.0289983	0.0713546	1.02942	0.895067	1.18395	0.684451	3841	327	3514	0.0851341	FALSE
727.1	Synovitis and tenosynovitis	musculoskeletal	NA	NA	NA	NA	NA	NA	NA	NA	NA	NA	NA	-0.165405	0.0969232	0.84755	0.700911	1.02487	0.0879036	3974	171	3803	0.0430297	FALSE
727.2	Bursitis disorders	musculoskeletal	NA	NA	NA	NA	NA	NA	NA	NA	NA	NA	NA	0.305336	0.236006	1.35708	0.854502	2.15525	0.195747	4054	28	4026	0.00690676	FALSE
727.4	Ganglion and cyst of synovium, tendon, and bursa	musculoskeletal	NA	NA	NA	NA	NA	NA	NA	NA	NA	NA	NA	-0.132038	0.180209	0.876307	0.615545	1.24754	0.463744	4059	46	4013	0.0113328	FALSE
727.6	Rupture of tendon, nontraumatic	musculoskeletal	NA	NA	NA	NA	NA	NA	NA	NA	NA	NA	NA	0.26886	0.149553	1.30847	0.976028	1.75415	0.0722161	4081	70	4011	0.0171527	FALSE
728.7	Fasciitis	musculoskeletal	NA	NA	NA	NA	NA	NA	NA	NA	NA	NA	NA	0.0853984	0.0656758	1.08915	0.957599	1.23877	0.193497	3924	394	3530	0.100408	FALSE
729	Other disorders of soft tissues	musculoskeletal	NA	NA	NA	NA	NA	NA	NA	NA	NA	NA	NA	0.0102413	0.252938	1.01029	0.615378	1.65864	0.967703	4031	23	4008	0.00570578	FALSE
733	Other disorders of bone and cartilage	musculoskeletal	NA	NA	NA	NA	NA	NA	NA	NA	NA	NA	NA	-0.0518266	0.176296	0.949493	0.672088	1.3414	0.768777	4016	48	3968	0.0119522	FALSE
735	Acquired foot deformities	musculoskeletal	NA	NA	NA	NA	NA	NA	NA	NA	NA	NA	NA	-0.0354053	0.0697422	0.965214	0.841895	1.1066	0.611693	3903	345	3558	0.0883935	FALSE
735.1	Flat foot	musculoskeletal	NA	NA	NA	NA	NA	NA	NA	NA	NA	NA	NA	-0.132911	0.0974245	0.875543	0.723349	1.05976	0.172489	3986	169	3817	0.0423984	FALSE
735.2	Acquired toe deformities	musculoskeletal	NA	NA	NA	NA	NA	NA	NA	NA	NA	NA	NA	0.160921	0.146502	1.17459	0.881419	1.56528	0.272018	4044	73	3971	0.0180514	FALSE
735.21	Hammer toe (acquired)	musculoskeletal	NA	NA	NA	NA	NA	NA	NA	NA	NA	NA	NA	0.192708	0.201923	1.21253	0.816228	1.80124	0.3399	4089	38	4051	0.00929323	FALSE
735.3	Hallux valgus (Bunion)	musculoskeletal	NA	NA	NA	NA	NA	NA	NA	NA	NA	NA	NA	0.179927	0.121217	1.19713	0.943973	1.51818	0.137718	4041	108	3933	0.0267261	FALSE
736	Other acquired deformities of limbs	musculoskeletal	NA	NA	NA	NA	NA	NA	NA	NA	NA	NA	NA	0.177031	0.165377	1.19367	0.863201	1.65065	0.284407	4051	57	3994	0.0140706	FALSE
738	Other acquired musculoskeletal deformity	musculoskeletal	NA	NA	NA	NA	NA	NA	NA	NA	NA	NA	NA	-0.031553	0.177919	0.96894	0.683673	1.37323	0.859238	4056	49	4007	0.0120809	FALSE
740	Osteoarthrosis	musculoskeletal	0.671456	0.293776	1.95708	1.10038	3.48078	0.0222772	589	31	558	0.0526316	FALSE	-0.0199357	0.0499083	0.980262	0.888913	1.081	0.689565	3704	897	2807	0.242171	FALSE
740.1	Osteoarthritis; localized	musculoskeletal	0.711712	0.330707	2.03748	1.06559	3.89579	0.0313901	583	25	558	0.0428816	FALSE	-0.0172438	0.0588095	0.982904	0.875894	1.10299	0.769358	3776	540	3236	0.143008	FALSE
740.11	Osteoarthrosis, localized, primary	musculoskeletal	NA	NA	NA	NA	NA	NA	NA	NA	NA	NA	NA	0.0144623	0.0686712	1.01457	0.886802	1.16074	0.833198	3839	374	3465	0.0974212	FALSE
740.12	Osteoarthrosis, localized, secondary	musculoskeletal	NA	NA	NA	NA	NA	NA	NA	NA	NA	NA	NA	-0.0977191	0.173355	0.906904	0.645652	1.27387	0.572962	4055	51	4004	0.0125771	FALSE
740.2	Osteoarthrosis, generalized	musculoskeletal	NA	NA	NA	NA	NA	NA	NA	NA	NA	NA	NA	0.0195765	0.172877	1.01977	0.726685	1.43106	0.909841	4046	55	3991	0.0135937	FALSE
740.9	Osteoarthrosis NOS	musculoskeletal	NA	NA	NA	NA	NA	NA	NA	NA	NA	NA	NA	-0.0147	0.0603024	0.985407	0.875559	1.10904	0.807408	3813	546	3267	0.143194	FALSE
741	Symptoms and disorders of the joints	musculoskeletal	NA	NA	NA	NA	NA	NA	NA	NA	NA	NA	NA	0.0974359	0.0858537	1.10234	0.931613	1.30436	0.256415	3836	220	3616	0.0573514	FALSE
741.2	Stiffness of joint	musculoskeletal	NA	NA	NA	NA	NA	NA	NA	NA	NA	NA	NA	0.187882	0.227906	1.20669	0.771967	1.88622	0.409722	4074	30	4044	0.00736377	FALSE
741.3	Difficulty in walking	musculoskeletal	NA	NA	NA	NA	NA	NA	NA	NA	NA	NA	NA	0.263773	0.164424	1.30183	0.943181	1.79687	0.108664	4050	59	3991	0.0145679	FALSE
741.4	Joint effusions	musculoskeletal	NA	NA	NA	NA	NA	NA	NA	NA	NA	NA	NA	0.488258	0.175317	1.62947	1.15562	2.29763	0.00535284	4009	52	3957	0.0129708	FALSE
742	Derangement of joint, non-traumatic	musculoskeletal	NA	NA	NA	NA	NA	NA	NA	NA	NA	NA	NA	0.107735	0.134104	1.11375	0.856322	1.44857	0.421761	4024	84	3940	0.0208748	FALSE
742.9	Other derangement of joint	musculoskeletal	NA	NA	NA	NA	NA	NA	NA	NA	NA	NA	NA	0.0125697	0.15044	1.01265	0.754053	1.35993	0.933412	4041	66	3975	0.0163326	FALSE
743	Osteoporosis, osteopenia and pathological fracture	musculoskeletal	NA	NA	NA	NA	NA	NA	NA	NA	NA	NA	NA	0.0314607	0.114989	1.03196	0.823726	1.29284	0.784394	4051	122	3929	0.030116	FALSE
743.1	Osteoporosis	musculoskeletal	NA	NA	NA	NA	NA	NA	NA	NA	NA	NA	NA	0.0346893	0.166635	1.0353	0.746831	1.43519	0.835093	4098	59	4039	0.0143973	FALSE
743.11	Osteoporosis NOS	musculoskeletal	NA	NA	NA	NA	NA	NA	NA	NA	NA	NA	NA	0.0348581	0.16671	1.03547	0.746849	1.43564	0.834374	4100	59	4041	0.0143902	FALSE
743.9	Osteopenia or other disorder of bone and cartilage	musculoskeletal	NA	NA	NA	NA	NA	NA	NA	NA	NA	NA	NA	-0.117371	0.171237	0.889255	0.63572	1.2439	0.493072	4076	53	4023	0.0130029	FALSE
745	Pain in joint	musculoskeletal	NA	NA	NA	NA	NA	NA	NA	NA	NA	NA	NA	-0.0354564	0.041663	0.965165	0.889482	1.04729	0.394753	3642	2215	1427	0.608182	FALSE
751	Genitourinary congenital anomalies	congenital anomalies	NA	NA	NA	NA	NA	NA	NA	NA	NA	NA	NA	0.382526	0.215823	1.46598	0.960322	2.2379	0.076327	4071	34	4037	0.00835176	FALSE
751.2	Congenital anomalies of urinary system	congenital anomalies	NA	NA	NA	NA	NA	NA	NA	NA	NA	NA	NA	0.548924	0.240014	1.73139	1.08166	2.7714	0.0221926	4082	29	4053	0.00710436	FALSE
751.21	Cystic kidney disease	congenital anomalies	NA	NA	NA	NA	NA	NA	NA	NA	NA	NA	NA	0.443343	0.252032	1.55791	0.950622	2.55314	0.0785644	4089	26	4063	0.00635852	FALSE
755	Congenital anomalies of limbs	congenital anomalies	NA	NA	NA	NA	NA	NA	NA	NA	NA	NA	NA	0.155643	0.126551	1.16841	0.911742	1.49733	0.218743	3976	95	3881	0.0238934	FALSE
755.1	Congenital deformities of feet	congenital anomalies	NA	NA	NA	NA	NA	NA	NA	NA	NA	NA	NA	0.15453	0.131417	1.16711	0.902084	1.51	0.239644	3981	88	3893	0.022105	FALSE
760	Back pain	symptoms	NA	NA	NA	NA	NA	NA	NA	NA	NA	NA	NA	-0.0192837	0.0405097	0.980901	0.90603	1.06196	0.634056	3720	1893	1827	0.508871	FALSE
761	Cervicalgia	symptoms	NA	NA	NA	NA	NA	NA	NA	NA	NA	NA	NA	-0.0416955	0.0533948	0.959162	0.863856	1.06498	0.434866	3777	635	3142	0.168123	FALSE
763	Thoracic or lumbosacral neuritis or radiculitis, unspecified	symptoms	NA	NA	NA	NA	NA	NA	NA	NA	NA	NA	NA	-0.0798675	0.0772658	0.923239	0.793495	1.0742	0.30129	3938	274	3664	0.0695785	FALSE
764	Sciatica	symptoms	NA	NA	NA	NA	NA	NA	NA	NA	NA	NA	NA	0.00973359	0.101438	1.00978	0.827716	1.23189	0.923556	3961	157	3804	0.0396365	FALSE
765	Cervical radiculitis	symptoms	NA	NA	NA	NA	NA	NA	NA	NA	NA	NA	NA	0.0249715	0.0985788	1.02529	0.845149	1.24382	0.800024	4012	158	3854	0.0393819	FALSE
766	Neuralgia, neuritis, and radiculitis NOS	symptoms	NA	NA	NA	NA	NA	NA	NA	NA	NA	NA	NA	-0.0774727	0.194913	0.925452	0.631598	1.35602	0.691019	4024	41	3983	0.0101889	FALSE
769	Nonallopathic lesions NEC	symptoms	NA	NA	NA	NA	NA	NA	NA	NA	NA	NA	NA	-0.0977783	0.10648	0.90685	0.736034	1.11731	0.358472	4102	139	3963	0.0338859	FALSE
770	Myalgia and myositis unspecified	symptoms	NA	NA	NA	NA	NA	NA	NA	NA	NA	NA	NA	-0.0950112	0.101746	0.909363	0.744954	1.11006	0.350401	3962	151	3811	0.0381121	FALSE
771.1	Swelling of limb	symptoms	NA	NA	NA	NA	NA	NA	NA	NA	NA	NA	NA	-0.0633879	0.230386	0.938579	0.597534	1.47428	0.78321	4015	29	3986	0.00722291	FALSE
772.2	Spasm of muscle	symptoms	NA	NA	NA	NA	NA	NA	NA	NA	NA	NA	NA	-0.00647796	0.145556	0.993543	0.746942	1.32156	0.964502	3992	71	3921	0.0177856	FALSE
772.3	Muscle weakness	symptoms	NA	NA	NA	NA	NA	NA	NA	NA	NA	NA	NA	0.136379	0.116879	1.14612	0.911464	1.44118	0.243275	4006	120	3886	0.0299551	FALSE
781	Symptoms involving nervous and musculoskeletal systems	symptoms	NA	NA	NA	NA	NA	NA	NA	NA	NA	NA	NA	0.0178243	0.277199	1.01798	0.591269	1.75266	0.94873	4046	20	4026	0.00494315	FALSE
782.3	Edema	symptoms	NA	NA	NA	NA	NA	NA	NA	NA	NA	NA	NA	0.147041	0.102412	1.1584	0.94773	1.4159	0.151064	3942	165	3777	0.0418569	FALSE
783	Fever of unknown origin	symptoms	NA	NA	NA	NA	NA	NA	NA	NA	NA	NA	NA	-0.00724413	0.169009	0.992782	0.712838	1.38267	0.965811	3993	53	3940	0.0132732	FALSE
785	Abdominal pain	symptoms	-0.121941	0.264145	0.8852	0.527469	1.48555	0.644336	589	35	554	0.0594228	FALSE	0.00499131	0.0643437	1.005	0.885926	1.14009	0.938168	3722	403	3319	0.108275	FALSE
788	Syncope and collapse	symptoms	NA	NA	NA	NA	NA	NA	NA	NA	NA	NA	NA	-0.00123059	0.105922	0.99877	0.811527	1.22922	0.99073	4015	140	3875	0.0348692	FALSE
789	Nausea and vomiting	symptoms	0.376721	0.359044	1.4575	0.721079	2.946	0.294071	589	20	569	0.0339559	FALSE	0.0901349	0.127662	1.09432	0.852074	1.40544	0.480161	3938	93	3845	0.023616	FALSE
790.6	Other abnormal blood chemistry	symptoms	NA	NA	NA	NA	NA	NA	NA	NA	NA	NA	NA	0.0657889	0.0920271	1.068	0.891737	1.27911	0.474679	3812	189	3623	0.0495803	FALSE
796	Elevated prostate specific antigen [PSA]	genitourinary	NA	NA	NA	NA	NA	NA	NA	NA	NA	NA	NA	-0.169411	0.0841569	0.844162	0.715798	0.995547	0.0441112	4045	253	3792	0.0625464	FALSE
798	Malaise and fatigue	symptoms	NA	NA	NA	NA	NA	NA	NA	NA	NA	NA	NA	-0.00382156	0.080278	0.996186	0.85115	1.16594	0.962032	3795	253	3542	0.0666667	FALSE
800	Fracture of lower limb	injuries & poisonings	NA	NA	NA	NA	NA	NA	NA	NA	NA	NA	NA	-0.0973816	0.19662	0.90721	0.617079	1.33375	0.620405	4106	38	4068	0.00925475	FALSE
801	Fracture of ankle and foot	injuries & poisonings	NA	NA	NA	NA	NA	NA	NA	NA	NA	NA	NA	-0.241417	0.179043	0.785514	0.553031	1.11573	0.177538	4075	46	4029	0.0112883	FALSE
803	Fracture of upper limb	injuries & poisonings	NA	NA	NA	NA	NA	NA	NA	NA	NA	NA	NA	0.0898704	0.185378	1.09403	0.760734	1.57336	0.627822	4102	43	4059	0.0104827	FALSE
803.2	Fracture of radius and ulna	injuries & poisonings	NA	NA	NA	NA	NA	NA	NA	NA	NA	NA	NA	0.45933	0.277683	1.58301	0.918577	2.72805	0.0980968	4116	20	4096	0.00485909	FALSE
804	Fracture of hand or wrist	injuries & poisonings	NA	NA	NA	NA	NA	NA	NA	NA	NA	NA	NA	-0.33677	0.16549	0.714073	0.516267	0.987668	0.0418526	4095	52	4043	0.0126984	FALSE
805	Fracture of vertebral column without mention of spinal cord injury	injuries & poisonings	NA	NA	NA	NA	NA	NA	NA	NA	NA	NA	NA	0.0946818	0.227482	1.09931	0.703855	1.71695	0.677252	4102	30	4072	0.00731351	FALSE
807	Fracture of ribs	injuries & poisonings	NA	NA	NA	NA	NA	NA	NA	NA	NA	NA	NA	0.354463	0.242336	1.42542	0.886463	2.29204	0.143552	4091	27	4064	0.00659985	FALSE
809	Fracture of unspecified bones	injuries & poisonings	NA	NA	NA	NA	NA	NA	NA	NA	NA	NA	NA	0.03161	0.239969	1.03211	0.644855	1.65194	0.895202	4089	25	4064	0.00611396	FALSE
817	Concussion	injuries & poisonings	NA	NA	NA	NA	NA	NA	NA	NA	NA	NA	NA	-0.287451	0.165234	0.750173	0.54264	1.03708	0.0819177	4043	54	3989	0.0133564	FALSE
819	Skull and face fracture and other intercranial injury	injuries & poisonings	NA	NA	NA	NA	NA	NA	NA	NA	NA	NA	NA	-0.0978012	0.0820705	0.906829	0.772086	1.06509	0.233389	4019	237	3782	0.0589699	FALSE
830	Dislocation	injuries & poisonings	NA	NA	NA	NA	NA	NA	NA	NA	NA	NA	NA	-0.0270794	0.12138	0.973284	0.767218	1.2347	0.82346	4044	102	3942	0.0252226	FALSE
835	Internal derangement of knee	injuries & poisonings	NA	NA	NA	NA	NA	NA	NA	NA	NA	NA	NA	-0.0195505	0.0939807	0.980639	0.815664	1.17898	0.835208	3998	176	3822	0.044022	FALSE
836	Traumatic arthropathy	injuries & poisonings	NA	NA	NA	NA	NA	NA	NA	NA	NA	NA	NA	0.0415869	0.223746	1.04246	0.672365	1.61628	0.852549	4075	31	4044	0.00760736	FALSE
840	Sprains and strains	injuries & poisonings	NA	NA	NA	NA	NA	NA	NA	NA	NA	NA	NA	-0.0215639	0.0637042	0.978667	0.863791	1.10882	0.734986	3687	420	3267	0.113914	FALSE
840.2	Rotator cuff (capsule) sprain	injuries & poisonings	NA	NA	NA	NA	NA	NA	NA	NA	NA	NA	NA	-0.222244	0.199219	0.80072	0.541879	1.1832	0.264603	4076	39	4037	0.0095682	FALSE
840.3	Joint/ligament sprain	injuries & poisonings	NA	NA	NA	NA	NA	NA	NA	NA	NA	NA	NA	-0.0172746	0.112329	0.982874	0.788645	1.22494	0.877779	3929	121	3808	0.0307966	FALSE
841	Sprains and strains of back and neck	injuries & poisonings	NA	NA	NA	NA	NA	NA	NA	NA	NA	NA	NA	-0.0349684	0.145297	0.965636	0.72633	1.28379	0.809813	3977	73	3904	0.0183555	FALSE
842	Other sprains and strains	injuries & poisonings	NA	NA	NA	NA	NA	NA	NA	NA	NA	NA	NA	-0.262213	0.235435	0.769347	0.484971	1.22048	0.265392	4024	27	3997	0.00670974	FALSE
851	Complications of transplants and reattached limbs	injuries & poisonings	NA	NA	NA	NA	NA	NA	NA	NA	NA	NA	NA	0.0806134	0.251603	1.08395	0.661975	1.77492	0.748666	4094	24	4070	0.00586224	FALSE
854	Complications of cardiac/vascular device, implant, and graft	injuries & poisonings	NA	NA	NA	NA	NA	NA	NA	NA	NA	NA	NA	0.195905	0.237577	1.21641	0.763574	1.9378	0.4096	4107	28	4079	0.00681763	FALSE
870	Open wounds of head; neck; and trunk	injuries & poisonings	NA	NA	NA	NA	NA	NA	NA	NA	NA	NA	NA	0.348549	0.170239	1.41701	1.01499	1.97826	0.0406185	4022	53	3969	0.0131775	FALSE
871	Open wounds of extremities	injuries & poisonings	NA	NA	NA	NA	NA	NA	NA	NA	NA	NA	NA	-0.10297	0.13134	0.902154	0.6974	1.16702	0.433044	3983	87	3896	0.0218428	FALSE
871.2	Open wound of finger(s)	injuries & poisonings	NA	NA	NA	NA	NA	NA	NA	NA	NA	NA	NA	-0.303474	0.259207	0.738249	0.444183	1.227	0.241688	4069	22	4047	0.00540673	FALSE
907	Injuries to the nervous system	injuries & poisonings	NA	NA	NA	NA	NA	NA	NA	NA	NA	NA	NA	0.252006	0.250241	1.2866	0.787835	2.10114	0.31391	4090	25	4065	0.00611247	FALSE
916	Contusion	injuries & poisonings	NA	NA	NA	NA	NA	NA	NA	NA	NA	NA	NA	-0.253829	0.137485	0.775824	0.592562	1.01576	0.0648583	3892	80	3812	0.020555	FALSE
930	Allergic reaction to food	injuries & poisonings	NA	NA	NA	NA	NA	NA	NA	NA	NA	NA	NA	0.164537	0.254882	1.17885	0.715316	1.94275	0.518576	4090	24	4066	0.00586797	FALSE
938	Dermatitis due to solar radiation	dermatologic	NA	NA	NA	NA	NA	NA	NA	NA	NA	NA	NA	0.318552	0.261016	1.37513	0.824449	2.29365	0.222303	4075	24	4051	0.00588957	FALSE
939	Atopic/contact dermatitis due to other or unspecified	dermatologic	NA	NA	NA	NA	NA	NA	NA	NA	NA	NA	NA	-0.0283	0.0531979	0.972097	0.875843	1.07893	0.594742	3692	650	3042	0.176056	FALSE
947	Urticaria	dermatologic	NA	NA	NA	NA	NA	NA	NA	NA	NA	NA	NA	0.177202	0.13021	1.19387	0.924956	1.54097	0.173547	4003	89	3914	0.0222333	FALSE
949	Allergies, other	injuries & poisonings	NA	NA	NA	NA	NA	NA	NA	NA	NA	NA	NA	0.0736647	0.147436	1.07645	0.806292	1.43712	0.61733	3990	70	3920	0.0175439	FALSE
960	Poisoning by antibiotics	injuries & poisonings	0.0299788	0.310576	1.03043	0.560599	1.89403	0.923102	564	24	540	0.0425532	FALSE	NA	NA	NA	NA	NA	NA	NA	NA	NA	NA	NA
960.2	Allergy/adverse effect of penicillin	injuries & poisonings	0.143838	0.332543	1.1547	0.601731	2.21582	0.665349	561	21	540	0.0374332	FALSE	NA	NA	NA	NA	NA	NA	NA	NA	NA	NA	NA
979	Adverse drug events and drug allergies	injuries & poisonings	NA	NA	NA	NA	NA	NA	NA	NA	NA	NA	NA	-0.100608	0.183143	0.904287	0.631556	1.2948	0.582771	4025	45	3980	0.0111801	FALSE
990	Effects radiation NOS	injuries & poisonings	NA	NA	NA	NA	NA	NA	NA	NA	NA	NA	NA	0.108812	0.278674	1.11495	0.645721	1.92517	0.696192	4113	20	4093	0.00486263	FALSE
994	Sepsis and SIRS	injuries & poisonings	NA	NA	NA	NA	NA	NA	NA	NA	NA	NA	NA	0.047231	0.1475	1.04836	0.785158	1.3998	0.74881	4084	72	4012	0.0176298	FALSE
994.2	Sepsis	injuries & poisonings	NA	NA	NA	NA	NA	NA	NA	NA	NA	NA	NA	0.0360804	0.153029	1.03674	0.768085	1.39936	0.813607	4085	67	4018	0.0164015	FALSE
