# Supplementary material for: Insights from the largest diverse ancestry sex-specific disease map for genetically predicted height
Source: NPJ Genom Med. 2025 Feb 27;10:14. doi: 10.1038/s41525-025-00464-w (PMC11868580; doi:10.1038/s41525-025-00464-w)
Supplement: Supplementary file 26 — Supplementary Data 25 [file 41525_2025_464_MOESM26_ESM.xlsx]

## Sheet: Supplementary Data 25
Supplementary Data 25: Male East Asian meta-PheWAS.
Phecode	Description	Group	beta	SE	OR	Lower	Upper	pvalue	I2	pval Q	Bonferroni	cases	controls	prev
41	Bacterial infection NOS	infectious diseases	0.402509	0.117135	1.49557	1.18878	1.88154	0.00058975	0.817262	0.0193201	TRUE	123	4428	0.027027
70	Viral hepatitis	infectious diseases	0.0369473	0.0848158	1.03764	0.87872	1.2253	0.663114	0.324462	0.223727	FALSE	231	4426	0.0496027
70.2	Viral hepatitis B	infectious diseases	0.0710969	0.105908	1.07369	0.872425	1.32137	0.502024	0	0.626286	FALSE	148	4522	0.0316916
198	Secondary malignant neoplasm	neoplasms	0.378037	0.172546	1.45942	1.04066	2.04669	0.0284568	0	0.825129	FALSE	64	4603	0.0137133
208	Benign neoplasm of colon	neoplasms	-0.00563445	0.0555185	0.994381	0.891858	1.10869	0.919163	0.666594	0.0832982	FALSE	668	3750	0.1512
244	Hypothyroidism	endocrine/metabolic	-0.0325121	0.0931692	0.968011	0.806444	1.16195	0.727121	0	0.395649	FALSE	192	4467	0.0412106
250	Diabetes mellitus	endocrine/metabolic	0.0501504	0.0434343	1.05143	0.965625	1.14486	0.248244	0.914197	0.000640449	FALSE	1370	3198	0.299912
250.2	Type 2 diabetes	endocrine/metabolic	0.0534324	0.0434269	1.05489	0.968814	1.1486	0.218548	0.915172	0.000595966	FALSE	1365	3210	0.298361
272	Disorders of lipoid metabolism	endocrine/metabolic	-0.0742626	0.0450404	0.928428	0.849982	1.01411	0.0991883	0	0.55782	FALSE	2706	1635	0.623359
272.1	Hyperlipidemia	endocrine/metabolic	-0.0738117	0.0451159	0.928847	0.85024	1.01472	0.10183	0	0.819625	FALSE	2697	1637	0.622289
272.11	Hypercholesterolemia	endocrine/metabolic	-0.00640287	0.0676625	0.993618	0.870212	1.13452	0.924609	0	0.41437	FALSE	401	4128	0.0885405
274	Gout and other crystal arthropathies	endocrine/metabolic	0.00309654	0.0537181	1.0031	0.902859	1.11447	0.954032	0	0.704839	FALSE	717	3880	0.155971
274.1	Gout	endocrine/metabolic	-0.00905755	0.0538614	0.990983	0.891701	1.10132	0.866454	0	0.732177	FALSE	709	3894	0.15403
276	Disorders of fluid, electrolyte, and acid-base balance	endocrine/metabolic	0.0815527	0.0737784	1.08497	0.938896	1.25377	0.268998	0	0.932085	FALSE	314	4165	0.0701049
285	Other anemias	hematopoietic	0.0819068	0.0692637	1.08535	0.947577	1.24317	0.236993	0.460429	0.173397	FALSE	380	4142	0.0840336
366	Cataract	sense organs	0.0307754	0.0504891	1.03125	0.934091	1.13852	0.542162	0.621195	0.104211	FALSE	1453	2930	0.331508
366.2	Senile cataract	sense organs	0.00821689	0.0503608	1.00825	0.913485	1.11285	0.870392	0.642808	0.0942871	FALSE	1249	3074	0.28892
401	Hypertension	circulatory system	-0.0744397	0.0454609	0.928263	0.849131	1.01477	0.101538	0.786904	0.0302905	FALSE	2437	2049	0.543246
401.1	Essential hypertension	circulatory system	-0.0810121	0.0452904	0.922183	0.843851	1.00779	0.0736588	0.776426	0.0344386	FALSE	2415	2069	0.538582
411	Ischemic Heart Disease	circulatory system	0.00658837	0.0578698	1.00661	0.898675	1.12751	0.909358	0.41854	0.189718	FALSE	618	3905	0.136635
411.2	Myocardial infarction	circulatory system	-0.110749	0.102853	0.895163	0.731734	1.09509	0.281584	0	0.995996	FALSE	160	4432	0.0348432
411.3	Angina pectoris	circulatory system	-0.120317	0.0968971	0.886639	0.733277	1.07208	0.214347	0	0.857686	FALSE	184	4372	0.0403863
411.4	Coronary atherosclerosis	circulatory system	0.0072709	0.0618009	1.0073	0.892386	1.13701	0.906345	0	0.431162	FALSE	516	4043	0.113183
411.8	Other chronic ischemic heart disease, unspecified	circulatory system	-0.00791628	0.0818853	0.992115	0.845008	1.16483	0.922984	0	0.540654	FALSE	271	4300	0.0592868
427	Cardiac dysrhythmias	circulatory system	0.105203	0.0559365	1.11094	0.99558	1.23966	0.0600036	0.311561	0.228117	FALSE	626	3694	0.144907
455	Hemorrhoids	circulatory system	-0.0219932	0.063801	0.978247	0.863259	1.10855	0.730308	0.583629	0.121203	FALSE	428	3903	0.0988224
459	Other disorders of circulatory system	circulatory system	0.0410537	0.139279	1.04191	0.793004	1.36894	0.768178	0	0.656355	FALSE	90	4529	0.0194847
459.9	Circulatory disease NEC	circulatory system	0.0244738	0.150967	1.02478	0.762299	1.37763	0.871216	0	0.587633	FALSE	78	4551	0.0168503
480	Pneumonia	respiratory	0.0155665	0.0992126	1.01569	0.836201	1.2337	0.875323	0	0.41292	FALSE	179	4396	0.0391257
530	Diseases of esophagus	digestive	0.00501346	0.0461735	1.00503	0.918067	1.10022	0.913537	0.645826	0.0928952	FALSE	966	3415	0.220498
530.1	Esophagitis, GERD and related diseases	digestive	-0.00262346	0.0465497	0.99738	0.910411	1.09266	0.955056	0.624073	0.102895	FALSE	944	3436	0.215525
530.11	GERD	digestive	-0.0105125	0.0475767	0.989543	0.901441	1.08626	0.825125	0.52635	0.146219	FALSE	879	3480	0.201652
531	Peptic ulcer (excl. esophageal)	digestive	-0.0546741	0.115975	0.946794	0.754287	1.18843	0.637335	0.103358	0.290939	FALSE	134	4524	0.0287677
531.2	Gastric ulcer	digestive	0.103136	0.193235	1.10864	0.759118	1.6191	0.593526	0	0.467758	FALSE	52	4645	0.0110709
535	Gastritis and duodenitis	digestive	0.12558	0.100081	1.13381	0.931858	1.37952	0.209556	0.723003	0.0574278	FALSE	189	4337	0.0417587
536	Disorders of function of stomach	digestive	0.151428	0.134565	1.16349	0.893762	1.51463	0.260458	0.453735	0.176055	FALSE	94	4441	0.0207277
536.8	Dyspepsia and other specified disorders of function of stomach	digestive	0.164517	0.140802	1.17882	0.894536	1.55346	0.242635	0.425885	0.18691	FALSE	87	4453	0.019163
550	Abdominal hernia	digestive	-0.0076796	0.097472	0.99235	0.819778	1.20125	0.937201	0	0.870974	FALSE	174	4412	0.0379416
550.2	Diaphragmatic hernia	digestive	0.0161563	0.166859	1.01629	0.7328	1.40944	0.922865	0	0.860302	FALSE	63	4583	0.0135601
558	Noninfectious gastroenteritis	digestive	-0.193727	0.152613	0.823883	0.610887	1.11114	0.204298	0	0.700066	FALSE	75	4420	0.0166852
561	Symptoms involving digestive system	digestive	0.0279257	0.0733436	1.02832	0.890631	1.18729	0.703387	0	0.328027	FALSE	306	3998	0.0710967
564	Functional digestive disorders	digestive	0.0745118	0.101172	1.07736	0.883573	1.31364	0.461434	0.590177	0.11827	FALSE	173	4326	0.038453
565	Anal and rectal conditions	digestive	0.139177	0.112376	1.14933	0.922123	1.43251	0.215535	0.242882	0.250449	FALSE	140	4448	0.0305144
574	Cholelithiasis and cholecystitis	digestive	0.173264	0.108751	1.18918	0.960901	1.47169	0.111111	0.706246	0.0650302	FALSE	146	4490	0.0314927
574.1	Cholelithiasis	digestive	0.251339	0.125217	1.28575	1.00594	1.64339	0.0447252	0.828087	0.0158728	FALSE	112	4520	0.0241796
578	Gastrointestinal hemorrhage	digestive	0.12122	0.0697902	1.12887	0.984555	1.29435	0.0824002	0	0.63118	FALSE	359	4060	0.0812401
578.8	Hemorrhage of rectum and anus	digestive	0.270742	0.117237	1.31094	1.04181	1.64958	0.0209239	0	0.832069	FALSE	124	4387	0.0274884
578.9	Hemorrhage of gastrointestinal tract	digestive	-0.000412278	0.135779	0.999588	0.766029	1.30436	0.997577	0	0.38607	FALSE	95	4449	0.0209067
585	Renal failure	genitourinary	0.0445917	0.0641678	1.0456	0.922033	1.18573	0.487103	0.0796224	0.297246	FALSE	472	4081	0.103668
585.1	Acute renal failure	genitourinary	0.0580141	0.102362	1.05973	0.867091	1.29517	0.570881	0.623439	0.103185	FALSE	167	4415	0.036447
585.3	Chronic renal failure [CKD]	genitourinary	0.0620636	0.0726991	1.06403	0.922725	1.22697	0.393269	0	0.379465	FALSE	356	4216	0.0778653
591	Urinary tract infection	genitourinary	0.126099	0.114453	1.13439	0.906444	1.41967	0.270571	0.778983	0.0334123	FALSE	133	4376	0.0294966
593	Hematuria	genitourinary	0.114864	0.085693	1.12172	0.948294	1.32687	0.180111	0	0.658698	FALSE	240	4309	0.0527588
596	Other disorders of bladder	genitourinary	0.218667	0.115756	1.24442	0.991822	1.56134	0.0588881	0	0.839502	FALSE	132	4487	0.0285776
599	Other symptoms/disorders or the urinary system	genitourinary	0.0482551	0.0674932	1.04944	0.919405	1.19786	0.474632	0	0.630283	FALSE	395	3976	0.0903683
600	Hyperplasia of prostate	genitourinary	0.000829741	0.060018	1.00083	0.88976	1.12577	0.98897	0	0.816411	FALSE	628	3841	0.140524
740	Osteoarthrosis	musculoskeletal	-0.00054103	0.0492033	0.999459	0.907576	1.10064	0.991227	0.814245	0.0203287	FALSE	928	3365	0.216166
740.1	Osteoarthritis; localized	musculoskeletal	0.00510162	0.0579011	1.00511	0.897284	1.1259	0.92979	0.787673	0.0299927	FALSE	565	3794	0.129617
785	Abdominal pain	symptoms	-0.00211863	0.0625157	0.997884	0.882808	1.12796	0.972965	0	0.640579	FALSE	438	3873	0.101601
789	Nausea and vomiting	symptoms	0.1223	0.120285	1.13009	0.892745	1.43054	0.309272	0	0.452011	FALSE	113	4414	0.0249613
