# Supplementary material for: Insights from the largest diverse ancestry sex-specific disease map for genetically predicted height
Source: NPJ Genom Med. 2025 Feb 27;10:14. doi: 10.1038/s41525-025-00464-w (PMC11868580; doi:10.1038/s41525-025-00464-w)
Supplement: Supplementary file 27 — Supplementary Data 26 [file 41525_2025_464_MOESM27_ESM.xlsx]

## Sheet: Supplementary Data 26
Supplementary Data 26: PheWAS results for the male Hispanic cohorts.
Phecode	Description	Group	beta_BIOME	SE_BIOME	OR_BIOME	LCI_BIOME	UCI_BIOME	pvalue_BIOME	n_total_BIOME	n_cases_BIOME	n_controls_BIOME	prev_BIOME	Bonferroni_BIOME	beta_MVP	SE_MVP	OR_MVP	LCI_MVP	UCI_MVP	pvalue_MVP	n_total_MVP	n_cases_MVP	n_controls_MVP	prev_MVP	Bonferroni_MVP
8	Intestinal infection	infectious diseases	0.150627	0.13156	1.16256	0.898318	1.50454	0.252238	3333	69	3264	0.0207021	FALSE	-0.0141547	0.0595031	0.985945	0.87741	1.10791	0.811972	21843	361	21482	0.016527	FALSE
8.5	Bacterial enteritis	infectious diseases	0.186661	0.150599	1.20522	0.897167	1.61904	0.215177	3316	52	3264	0.0156815	FALSE	-0.0199364	0.0817226	0.980261	0.835176	1.15055	0.807268	22388	191	22197	0.00853136	FALSE
8.52	Intestinal infection due to C. difficile	infectious diseases	NA	NA	NA	NA	NA	NA	NA	NA	NA	NA	NA	0.0197078	0.0966213	1.0199	0.843943	1.23255	0.838378	22501	136	22365	0.00604418	FALSE
8.6	Viral Enteritis	infectious diseases	NA	NA	NA	NA	NA	NA	NA	NA	NA	NA	NA	0.218217	0.158918	1.24386	0.910954	1.69842	0.169709	22305	50	22255	0.00224165	FALSE
10	Tuberculosis	infectious diseases	-0.233154	0.272969	0.792032	0.46386	1.35238	0.393027	3165	16	3149	0.00505529	FALSE	-0.0120598	0.112707	0.988013	0.792181	1.23226	0.914788	22447	100	22347	0.00445494	FALSE
31	Diseases due to other mycobacteria	infectious diseases	NA	NA	NA	NA	NA	NA	NA	NA	NA	NA	NA	-0.132114	0.243796	0.876241	0.543376	1.41301	0.587885	22609	21	22588	0.000928834	FALSE
38	Septicemia	infectious diseases	0.164478	0.142535	1.17878	0.891464	1.55869	0.248522	3207	58	3149	0.0180854	FALSE	-0.0475699	0.0430887	0.953544	0.87632	1.03757	0.269594	22064	714	21350	0.0323604	FALSE
38.1	Gram negative septicemia	infectious diseases	NA	NA	NA	NA	NA	NA	NA	NA	NA	NA	NA	0.0866817	0.124294	1.09055	0.854761	1.39138	0.485556	22468	81	22387	0.00360513	FALSE
38.2	Gram positive septicemia	infectious diseases	NA	NA	NA	NA	NA	NA	NA	NA	NA	NA	NA	-0.0871568	0.181048	0.916533	0.642743	1.30695	0.630231	22546	39	22507	0.0017298	FALSE
38.3	Bacteremia	infectious diseases	0.309105	0.257406	1.3622	0.822497	2.25606	0.229811	3167	18	3149	0.00568361	FALSE	-0.0345908	0.0639875	0.966001	0.852138	1.09508	0.588793	22434	315	22119	0.0140412	FALSE
41	Bacterial infection NOS	infectious diseases	-0.159246	0.138595	0.852786	0.649929	1.11896	0.250554	3210	61	3149	0.0190031	FALSE	0.0632714	0.033665	1.06532	0.997292	1.13798	0.060184	21288	1184	20104	0.0556182	FALSE
41.1	Staphylococcus infections	infectious diseases	0.0799349	0.24184	1.08322	0.674306	1.7401	0.741001	3170	21	3149	0.00662461	FALSE	0.150392	0.0646458	1.16229	1.02397	1.3193	0.0199974	22201	308	21893	0.0138732	FALSE
41.11	Methicillin sensitive Staphylococcus aureus	infectious diseases	NA	NA	NA	NA	NA	NA	NA	NA	NA	NA	NA	0.0911957	0.0918459	1.09548	0.915008	1.31156	0.320748	22405	153	22252	0.00682883	FALSE
41.12	Methicillin resistant Staphylococcus aureus	infectious diseases	0.0222082	0.312639	1.02246	0.554015	1.88698	0.94337	3162	13	3149	0.00411132	FALSE	0.231611	0.101622	1.26063	1.03296	1.53847	0.0226588	22443	123	22320	0.00548055	FALSE
41.2	Streptococcus infection	infectious diseases	NA	NA	NA	NA	NA	NA	NA	NA	NA	NA	NA	0.328664	0.100829	1.38911	1.14001	1.69264	0.00111565	22361	124	22237	0.00554537	FALSE
41.4	E. coli	infectious diseases	NA	NA	NA	NA	NA	NA	NA	NA	NA	NA	NA	0.246509	0.124956	1.27955	1.0016	1.63464	0.0485232	22376	81	22295	0.00361995	FALSE
41.8	H. pylori	infectious diseases	-0.447502	0.201721	0.639223	0.430471	0.949207	0.0265264	3177	28	3149	0.00881335	FALSE	0.0311332	0.0626198	1.03162	0.912469	1.16634	0.619063	22205	321	21884	0.0144562	FALSE
41.9	Infection with drug-resistant microorganisms	infectious diseases	NA	NA	NA	NA	NA	NA	NA	NA	NA	NA	NA	0.500973	0.160223	1.65033	1.20555	2.2592	0.00176761	22512	49	22463	0.00217662	FALSE
53	Herpes zoster	infectious diseases	0.0505424	0.143319	1.05184	0.794246	1.39298	0.724345	2298	60	2238	0.0261097	FALSE	-0.0500179	0.0552042	0.951212	0.853664	1.05991	0.364908	21921	422	21499	0.0192509	FALSE
53.1	Herpes zoster with nervous system complications	infectious diseases	0.22281	0.303478	1.24958	0.689349	2.26512	0.462834	2251	13	2238	0.00577521	FALSE	-0.0350384	0.134329	0.965568	0.742062	1.25639	0.794216	22537	70	22467	0.003106	FALSE
54	Herpes simplex	infectious diseases	-0.101981	0.111351	0.903047	0.725984	1.1233	0.359745	2339	101	2238	0.0431808	FALSE	-0.00449567	0.0523733	0.995514	0.898393	1.10313	0.931594	22118	461	21657	0.0208428	FALSE
70	Viral hepatitis	infectious diseases	0.0530486	0.0523709	1.05448	0.951612	1.16847	0.311089	2784	546	2238	0.196121	FALSE	0.00518906	0.030967	1.0052	0.946006	1.0681	0.866924	22300	1394	20906	0.0625112	FALSE
70.1	Viral hepatitis A	infectious diseases	NA	NA	NA	NA	NA	NA	NA	NA	NA	NA	NA	-2.37e-05	0.227663	0.999976	0.640028	1.56236	0.999917	22585	24	22561	0.00106265	FALSE
70.2	Viral hepatitis B	infectious diseases	0.320324	0.150478	1.37757	1.02571	1.85014	0.0332785	2291	53	2238	0.023134	FALSE	0.0637815	0.0971263	1.06586	0.881098	1.28936	0.511383	22488	130	22358	0.00578086	FALSE
70.3	Viral hepatitis C	infectious diseases	0.0288812	0.0539045	1.0293	0.926101	1.144	0.592108	2746	508	2238	0.184996	FALSE	0.00711196	0.0320411	1.00714	0.945834	1.07241	0.824342	22407	1295	21112	0.0577944	FALSE
70.4	Chronic hepatitis	infectious diseases	0.34492	0.162058	1.41188	1.02766	1.93974	0.0333062	2285	47	2238	0.0205689	FALSE	0.0866205	0.0947784	1.09048	0.905611	1.31309	0.360756	22475	140	22335	0.00622914	FALSE
70.9	Hepatitis NOS	infectious diseases	0.0921962	0.295339	1.09658	0.614671	1.95631	0.754911	2252	14	2238	0.0062167	FALSE	-0.0661003	0.0900332	0.936037	0.784612	1.11669	0.46284	22335	154	22181	0.00689501	FALSE
71	Human immunodeficiency virus [HIV] disease	infectious diseases	-0.00530036	0.0601809	0.994714	0.884038	1.11924	0.929818	2629	391	2238	0.148726	FALSE	-0.0691379	0.0709079	0.933198	0.812112	1.07234	0.329542	22574	250	22324	0.0110747	FALSE
71.1	HIV infection, symptomatic	infectious diseases	-0.00383259	0.0615442	0.996175	0.882974	1.12389	0.950345	2607	369	2238	0.141542	FALSE	-0.0680312	0.0712136	0.934231	0.812524	1.07417	0.33942	22590	248	22342	0.0109783	FALSE
78	Viral warts & HPV	infectious diseases	-0.00729649	0.106757	0.99273	0.8053	1.22378	0.94551	2350	112	2238	0.0476596	FALSE	0.117133	0.0379154	1.12427	1.04375	1.211	0.00200616	21745	914	20831	0.0420327	FALSE
79	Viral infection	infectious diseases	-0.0723379	0.135006	0.930216	0.713944	1.212	0.592089	2308	70	2238	0.0303293	FALSE	0.0580258	0.0678649	1.05974	0.927753	1.21051	0.392541	21548	272	21276	0.012623	FALSE
79.9	Viremia, NOS	infectious diseases	0.00415385	0.203758	1.00416	0.673537	1.49708	0.983735	2269	31	2238	0.0136624	FALSE	-0.0270969	0.228827	0.973267	0.621513	1.5241	0.905738	22383	24	22359	0.00107224	FALSE
80	Postoperative infection	infectious diseases	NA	NA	NA	NA	NA	NA	NA	NA	NA	NA	NA	-0.0557613	0.0890108	0.945765	0.794357	1.12603	0.531016	22374	161	22213	0.00719585	FALSE
81	Infection/inflammation of internal prosthetic device; implant; and graft	infectious diseases	NA	NA	NA	NA	NA	NA	NA	NA	NA	NA	NA	0.0683513	0.115823	1.07074	0.853285	1.34362	0.5551	22531	95	22436	0.00421641	FALSE
90	Sexually transmitted infections (not HIV or hepatitis)	infectious diseases	0.0696094	0.0985104	1.07209	0.883847	1.30042	0.479803	3344	133	3211	0.0397727	FALSE	-0.0328846	0.0619931	0.96765	0.856937	1.09267	0.595796	22114	330	21784	0.0149227	FALSE
90.2	Gonococcal infections	infectious diseases	0.13967	0.224949	1.14989	0.739908	1.78706	0.534667	3238	27	3211	0.00833848	FALSE	NA	NA	NA	NA	NA	NA	NA	NA	NA	#VALUE!	NA
90.3	Venereal diseases due to Chlamydia trachomatis	infectious diseases	0.306039	0.374788	1.35804	0.651456	2.83098	0.414176	3221	10	3211	0.00310463	FALSE	NA	NA	NA	NA	NA	NA	NA	NA	NA	#VALUE!	NA
110	Dermatophytosis / Dermatomycosis	infectious diseases	-0.10003	0.0601369	0.90481	0.804207	1.018	0.0962364	3051	379	2672	0.124222	FALSE	0.0413879	0.0185786	1.04226	1.00499	1.08091	0.0258993	20040	5201	14839	0.259531	FALSE
110.1	Dermatophytosis	infectious diseases	-0.0957267	0.0620031	0.908712	0.804727	1.02613	0.122612	3027	355	2672	0.117278	FALSE	0.0470222	0.0188631	1.04815	1.0101	1.08762	0.0126736	20117	5010	15107	0.249043	FALSE
110.11	Dermatophytosis of nail	infectious diseases	-0.0583615	0.0773244	0.943309	0.810651	1.09768	0.450392	2887	215	2672	0.0744718	FALSE	0.0415191	0.0215021	1.04239	0.999375	1.08726	0.0534908	20793	3502	17291	0.168422	FALSE
110.12	Althete's foot	infectious diseases	-0.106583	0.0900117	0.8989	0.753515	1.07234	0.236371	2831	159	2672	0.0561639	FALSE	0.015297	0.0319245	1.01541	0.953825	1.08098	0.631824	21011	1318	19693	0.062729	FALSE
110.13	Dermatophytosis of the body	infectious diseases	-0.136327	0.135477	0.872558	0.669073	1.13793	0.314286	2739	67	2672	0.0244615	FALSE	0.148553	0.0561088	1.16015	1.03933	1.29502	0.00810669	21759	405	21354	0.018613	FALSE
110.2	Dermatomycoses	infectious diseases	-0.104684	0.181271	0.900609	0.6313	1.28481	0.563603	2708	36	2672	0.0132939	FALSE	0.0243958	0.0734314	1.0247	0.887338	1.18332	0.739718	22234	229	22005	0.0102995	FALSE
112	Candidiasis	infectious diseases	0.194533	0.154647	1.21474	0.897112	1.64484	0.208421	2724	52	2672	0.0190896	FALSE	0.0452505	0.0740814	1.04629	0.904884	1.20979	0.541318	22108	232	21876	0.0104939	FALSE
112.3	Candidiasis of skin and nails	infectious diseases	0.414071	0.288673	1.51296	0.859222	2.66411	0.15146	2687	15	2672	0.00558243	FALSE	0.0549519	0.250878	1.05649	0.646121	1.7275	0.82662	22555	20	22535	0.000886721	FALSE
117	Mycoses	infectious diseases	-0.0519837	0.307474	0.949344	0.519633	1.73441	0.865744	2685	13	2672	0.00484171	FALSE	-0.04084	0.110025	0.959983	0.773764	1.19102	0.710496	22432	107	22325	0.00476997	FALSE
117.2	Coccidioidomycosis	infectious diseases	NA	NA	NA	NA	NA	NA	NA	NA	NA	NA	NA	0.272347	0.222955	1.31304	0.848195	2.03265	0.221885	22608	26	22582	0.00115004	FALSE
130	Spirochetal infection	infectious diseases	NA	NA	NA	NA	NA	NA	NA	NA	NA	NA	NA	0.47683	0.248244	1.61096	0.990319	2.62056	0.0547553	22495	20	22475	0.000889086	FALSE
132	Infestation (lice, mites)	infectious diseases	-0.416083	0.273134	0.659625	0.38619	1.12666	0.127667	3248	16	3232	0.00492611	FALSE	-0.0680803	0.111611	0.934185	0.750633	1.16262	0.541877	22364	101	22263	0.00451619	FALSE
134	Helminthiases	infectious diseases	-0.0580419	0.316479	0.94361	0.507459	1.75463	0.854485	3244	12	3232	0.00369914	FALSE	NA	NA	NA	NA	NA	NA	NA	NA	NA	#VALUE!	NA
134.1	Intestinal helminthiases	infectious diseases	-0.0580419	0.316479	0.94361	0.507459	1.75463	0.854485	3244	12	3232	0.00369914	FALSE	NA	NA	NA	NA	NA	NA	NA	NA	NA	#VALUE!	NA
136	Other infectious and parasitic diseases	infectious diseases	0.0874135	0.158652	1.09135	0.79968	1.4894	0.581649	3280	48	3232	0.0146341	FALSE	0.128028	0.0826874	1.13658	0.966533	1.33655	0.121541	22131	183	21948	0.00826894	FALSE
145	Cancer of mouth	neoplasms	0.217324	0.260059	1.24275	0.746476	2.06895	0.403339	3391	18	3373	0.00530817	FALSE	-0.0779456	0.119659	0.925015	0.731632	1.16951	0.51479	22564	88	22476	0.00390002	FALSE
145.2	Cancer of tongue	neoplasms	NA	NA	NA	NA	NA	NA	NA	NA	NA	NA	NA	-0.245359	0.235408	0.782424	0.49324	1.24115	0.297287	22604	23	22581	0.00101752	FALSE
145.3	Cancer of major salivary glands	neoplasms	NA	NA	NA	NA	NA	NA	NA	NA	NA	NA	NA	-0.0769894	0.221214	0.9259	0.600154	1.42845	0.727817	22617	26	22591	0.00114958	FALSE
149	Cancer of larynx, pharynx, nasal cavities	neoplasms	0.27735	0.243771	1.31963	0.81837	2.12791	0.255225	3393	20	3373	0.00589449	FALSE	-0.00546345	0.103111	0.994551	0.812563	1.2173	0.957743	22588	119	22469	0.00526828	FALSE
149.1	Cancer of oropharynx	neoplasms	NA	NA	NA	NA	NA	NA	NA	NA	NA	NA	NA	0.00856138	0.156823	1.0086	0.7417	1.37154	0.956463	22618	51	22567	0.00225484	FALSE
149.4	Cancer of larynx	neoplasms	NA	NA	NA	NA	NA	NA	NA	NA	NA	NA	NA	-0.167827	0.179621	0.8455	0.594589	1.20229	0.35013	22612	39	22573	0.00172475	FALSE
150	Cancer of esophagus	neoplasms	NA	NA	NA	NA	NA	NA	NA	NA	NA	NA	NA	-0.208981	0.188471	0.811411	0.560804	1.17401	0.267507	22596	36	22560	0.0015932	FALSE
151	Cancer of stomach	neoplasms	NA	NA	NA	NA	NA	NA	NA	NA	NA	NA	NA	0.0143676	0.162451	1.01447	0.737835	1.39483	0.929525	22597	48	22549	0.00212418	FALSE
153	Colorectal cancer	neoplasms	0.137013	0.107007	1.14684	0.929861	1.41446	0.2004	3007	108	2899	0.0359162	FALSE	0.00752218	0.0650021	1.00755	0.887025	1.14445	0.907873	22470	305	22165	0.0135737	FALSE
153.2	Colon cancer	neoplasms	0.365063	0.260531	1.4406	0.864521	2.40057	0.161148	2917	18	2899	0.00617072	FALSE	0.0175502	0.0703474	1.01771	0.886627	1.16816	0.80299	22491	260	22231	0.0115602	FALSE
153.3	Malignant neoplasm of rectum, rectosigmoid junction, and anus	neoplasms	0.0853774	0.115274	1.08913	0.868872	1.36522	0.458907	2993	94	2899	0.0314066	FALSE	0.00571124	0.105437	1.00573	0.817957	1.2366	0.956802	22567	114	22453	0.00505162	FALSE
155	Cancer of liver and intrahepatic bile duct	neoplasms	-0.0335782	0.135933	0.966979	0.740812	1.26219	0.804893	3157	66	3091	0.0209059	FALSE	0.0268501	0.0766289	1.02721	0.883961	1.19368	0.726045	22583	217	22366	0.009609	FALSE
155.1	Malignant neoplasm of liver, primary	neoplasms	-0.0262692	0.137377	0.974073	0.744138	1.27506	0.848353	3156	65	3091	0.0205957	FALSE	0.0615261	0.0801821	1.06346	0.9088	1.24444	0.442886	22582	198	22384	0.00876805	FALSE
157	Pancreatic cancer	neoplasms	NA	NA	NA	NA	NA	NA	NA	NA	NA	NA	NA	0.0801335	0.153528	1.08343	0.801892	1.46382	0.601707	22602	55	22547	0.00243341	FALSE
158	Neoplasm of unspecified nature of digestive system	neoplasms	0.451284	0.309877	1.57033	0.855495	2.88246	0.145301	3104	13	3091	0.00418814	FALSE	-0.0334501	0.147784	0.967103	0.723896	1.29202	0.820934	22479	57	22422	0.0025357	FALSE
159	Malignant neoplasm of other and ill-defined sites within the digestive organs and peritoneum	neoplasms	NA	NA	NA	NA	NA	NA	NA	NA	NA	NA	NA	-0.122178	0.148984	0.884991	0.660878	1.1851	0.412173	22570	57	22513	0.00252548	FALSE
159.3	Malignant neoplasm of gallbladder and extrahepatic bile ducts	neoplasms	NA	NA	NA	NA	NA	NA	NA	NA	NA	NA	NA	-0.240206	0.239393	0.786466	0.491932	1.25735	0.31567	22611	22	22589	0.000972978	FALSE
165	Cancer within the respiratory system	neoplasms	-0.0491092	0.201689	0.952077	0.641197	1.41369	0.807626	3406	30	3376	0.00880799	FALSE	0.168372	0.0876025	1.18338	0.996676	1.40505	0.0546062	22544	166	22378	0.00736338	FALSE
165.1	Cancer of bronchus; lung	neoplasms	-0.0491092	0.201689	0.952077	0.641197	1.41369	0.807626	3406	30	3376	0.00880799	FALSE	0.17006	0.0933283	1.18538	0.987219	1.42331	0.0684298	22558	146	22412	0.0064722	FALSE
170	Cancer of bone and connective tissue	neoplasms	NA	NA	NA	NA	NA	NA	NA	NA	NA	NA	NA	0.333473	0.144318	1.39581	1.05191	1.85213	0.0208502	22548	60	22488	0.00266099	FALSE
170.1	Bone cancer	neoplasms	NA	NA	NA	NA	NA	NA	NA	NA	NA	NA	NA	0.258036	0.223807	1.29439	0.834748	2.00711	0.248935	22582	25	22557	0.00110708	FALSE
170.2	Cancer of connective tissue	neoplasms	NA	NA	NA	NA	NA	NA	NA	NA	NA	NA	NA	0.364307	0.191443	1.43952	0.989139	2.09496	0.0570464	22586	34	22552	0.00150536	FALSE
172	Skin cancer	neoplasms	0.172721	0.199136	1.18853	0.804458	1.75598	0.385751	3345	31	3314	0.00926756	FALSE	0.0992033	0.0487068	1.10429	1.00374	1.21491	0.0416757	22353	568	21785	0.0254105	FALSE
172.1	Melanomas of skin, dx or hx	neoplasms	NA	NA	NA	NA	NA	NA	NA	NA	NA	NA	NA	0.189161	0.0709124	1.20824	1.05145	1.3884	0.00764117	22487	257	22230	0.0114288	FALSE
172.11	Melanomas of skin	neoplasms	NA	NA	NA	NA	NA	NA	NA	NA	NA	NA	NA	0.120237	0.158416	1.12776	0.826745	1.53838	0.447856	22582	51	22531	0.00225844	FALSE
172.2	Other non-epithelial cancer of skin	neoplasms	-0.00981371	0.226912	0.990234	0.634726	1.54486	0.965503	3338	24	3314	0.00718993	FALSE	0.117644	0.0540126	1.12484	1.01185	1.25046	0.0293992	22366	459	21907	0.0205222	FALSE
172.21	Basal cell carcinoma	neoplasms	-0.144666	0.293799	0.865312	0.486503	1.53907	0.622439	3329	15	3314	0.00450586	FALSE	0.155468	0.084148	1.1682	0.990583	1.37768	0.0646667	22512	185	22327	0.00821784	FALSE
172.22	Squamous cell carcinoma	neoplasms	NA	NA	NA	NA	NA	NA	NA	NA	NA	NA	NA	0.0367555	0.114915	1.03744	0.828219	1.29951	0.749082	22554	95	22459	0.00421211	FALSE
172.3	Carcinoma in situ of skin	neoplasms	NA	NA	NA	NA	NA	NA	NA	NA	NA	NA	NA	-0.215595	0.206159	0.806062	0.538124	1.20741	0.295668	22576	29	22547	0.00128455	FALSE
173	Neoplasm of uncertain behavior of skin	neoplasms	0.416023	0.271792	1.51592	0.889862	2.58244	0.125851	3331	17	3314	0.00510357	FALSE	0.112868	0.0466459	1.11948	1.02167	1.22666	0.0155344	21223	601	20622	0.0283183	FALSE
185	Cancer of prostate	neoplasms	0.00196109	0.115829	1.00196	0.798465	1.25733	0.986492	2682	100	2582	0.0372856	FALSE	-0.0330718	0.0342145	0.967469	0.904718	1.03457	0.333742	22387	1219	21168	0.0544512	FALSE
187	Cancer of other male genital organs	neoplasms	NA	NA	NA	NA	NA	NA	NA	NA	NA	NA	NA	0.259859	0.104535	1.29675	1.05651	1.59161	0.0129239	22531	118	22413	0.00523723	FALSE
187.2	Malignant neoplasm of testis	neoplasms	NA	NA	NA	NA	NA	NA	NA	NA	NA	NA	NA	0.314666	0.126781	1.3698	1.06841	1.75621	0.0130663	22599	81	22518	0.00358423	FALSE
187.8	Neoplasm of uncertain behavior of male genital organs	neoplasms	NA	NA	NA	NA	NA	NA	NA	NA	NA	NA	NA	0.122948	0.204588	1.13083	0.757263	1.68867	0.547871	22581	30	22551	0.00132855	FALSE
189	Cancer of urinary organs (incl. kidney and bladder)	neoplasms	-0.0203244	0.193044	0.979881	0.671198	1.43053	0.916151	3405	32	3373	0.00939794	FALSE	-0.0152142	0.0540685	0.984901	0.885867	1.09501	0.778413	22475	446	22029	0.0198443	FALSE
189.1	Cancer of kidney and renal pelvis	neoplasms	-0.21664	0.288588	0.80522	0.457366	1.41764	0.45284	3387	14	3373	0.00413345	FALSE	-0.0630812	0.0706481	0.938867	0.817462	1.0783	0.371914	22578	260	22318	0.0115156	FALSE
189.11	Malignant neoplasm of kidney, except pelvis	neoplasms	-0.145937	0.297596	0.864212	0.482282	1.5486	0.623862	3386	13	3373	0.00383934	FALSE	-0.0659879	0.0718887	0.936142	0.813109	1.07779	0.358662	22586	251	22335	0.0111131	FALSE
189.12	Malignant neoplasm of renal pelvis	neoplasms	NA	NA	NA	NA	NA	NA	NA	NA	NA	NA	NA	-0.320716	0.164046	0.725629	0.526109	1.00082	0.0505791	22578	47	22531	0.00208167	FALSE
189.2	Cancer of bladder	neoplasms	0.212112	0.267543	1.23629	0.731783	2.0886	0.427885	3390	17	3373	0.00501475	FALSE	0.0133804	0.0810505	1.01347	0.864608	1.18796	0.868876	22516	192	22324	0.00852727	FALSE
189.21	Malignant neoplasm of bladder	neoplasms	0.27819	0.289651	1.32074	0.748618	2.33009	0.336838	3388	15	3373	0.00442739	FALSE	0.0197417	0.0926713	1.01994	0.850531	1.22309	0.831304	22523	146	22377	0.00648226	FALSE
191	Manlignant and unknown neoplasms of brain and nervous system	neoplasms	NA	NA	NA	NA	NA	NA	NA	NA	NA	NA	NA	-0.0083839	0.126924	0.991651	0.773249	1.27174	0.947334	22568	79	22489	0.00350053	FALSE
191.1	Cancer of brain and nervous system	neoplasms	NA	NA	NA	NA	NA	NA	NA	NA	NA	NA	NA	0.00161617	0.156797	1.00162	0.736602	1.36198	0.991776	22597	52	22545	0.00230119	FALSE
191.11	Cancer of brain	neoplasms	NA	NA	NA	NA	NA	NA	NA	NA	NA	NA	NA	0.033663	0.180148	1.03424	0.726566	1.47219	0.851768	22605	39	22566	0.00172528	FALSE
193	Thyroid cancer	neoplasms	0.256007	0.280871	1.29176	0.744904	2.24008	0.362045	3389	15	3374	0.00442608	FALSE	0.316508	0.133339	1.37233	1.05671	1.78221	0.0176106	22609	71	22538	0.00314034	FALSE
194	Cancer of other endocrine glands	neoplasms	NA	NA	NA	NA	NA	NA	NA	NA	NA	NA	NA	0.170681	0.17547	1.18611	0.840935	1.67297	0.3307	22591	41	22550	0.00181488	FALSE
195	Cancer, suspected or other	neoplasms	0.0575003	0.177462	1.05919	0.74802	1.49979	0.745928	3135	38	3097	0.0121212	FALSE	0.0406123	0.0695367	1.04145	0.908755	1.19352	0.559192	22345	264	22081	0.0118147	FALSE
195.1	Malignant neoplasm, other	neoplasms	NA	NA	NA	NA	NA	NA	NA	NA	NA	NA	NA	-0.0680632	0.111696	0.934201	0.750521	1.16283	0.542284	22448	102	22346	0.00454383	FALSE
195.3	Malignant neoplasm of head, face, and neck	neoplasms	-0.304673	0.316225	0.737364	0.39674	1.37043	0.335311	3109	12	3097	0.00385976	FALSE	0.150696	0.139056	1.16264	0.885277	1.52691	0.278496	22562	64	22498	0.00283663	FALSE
196	Radiotherapy	neoplasms	-0.275393	0.183823	0.759274	0.529572	1.08861	0.134096	3132	35	3097	0.011175	FALSE	0.0980318	0.102911	1.103	0.901519	1.3495	0.340799	22593	118	22475	0.00522286	FALSE
197	Chemotherapy	neoplasms	0.0106058	0.102757	1.01066	0.8263	1.23616	0.917794	3211	114	3097	0.035503	FALSE	0.139062	0.0760337	1.1492	0.990085	1.33387	0.0674071	22485	221	22264	0.00982877	FALSE
198	Secondary malignant neoplasm	neoplasms	0.240611	0.177546	1.27203	0.898186	1.80147	0.175351	3135	38	3097	0.0121212	FALSE	0.052604	0.0579571	1.05401	0.940831	1.18081	0.36407	22495	387	22108	0.0172038	FALSE
198.1	Secondary malignancy of lymph nodes	neoplasms	NA	NA	NA	NA	NA	NA	NA	NA	NA	NA	NA	0.116109	0.0903304	1.12312	0.940881	1.34065	0.198658	22544	156	22388	0.0069198	FALSE
198.2	Secondary malignancy of respiratory organs	neoplasms	NA	NA	NA	NA	NA	NA	NA	NA	NA	NA	NA	0.178429	0.12075	1.19534	0.943422	1.51452	0.139497	22599	87	22512	0.00384973	FALSE
198.3	Secondary malignant neoplasm of digestive systems	neoplasms	NA	NA	NA	NA	NA	NA	NA	NA	NA	NA	NA	-0.332048	0.197382	0.717453	0.48728	1.05635	0.0925192	22609	33	22576	0.0014596	FALSE
198.4	Secondary malignant neoplasm of liver	neoplasms	NA	NA	NA	NA	NA	NA	NA	NA	NA	NA	NA	0.0854715	0.128103	1.08923	0.847376	1.40011	0.504639	22590	78	22512	0.00345286	FALSE
198.5	Secondary malignancy of brain/spine	neoplasms	NA	NA	NA	NA	NA	NA	NA	NA	NA	NA	NA	0.287026	0.192638	1.33246	0.913434	1.9437	0.13623	22609	34	22575	0.00150383	FALSE
198.6	Secondary malignancy of bone	neoplasms	-0.065654	0.336399	0.936455	0.484327	1.81065	0.845262	3108	11	3097	0.00353925	FALSE	0.109487	0.0987892	1.11571	0.919303	1.35407	0.267736	22595	131	22464	0.00579774	FALSE
199	Neoplasm of uncertain behavior	neoplasms	0.155294	0.192296	1.168	0.801231	1.70266	0.419334	3129	32	3097	0.0102269	FALSE	0.0874176	0.0528313	1.09135	0.983998	1.21042	0.0979944	21896	464	21432	0.0211911	FALSE
200	Myeloproliferative disease	neoplasms	0.0249314	0.305744	1.02524	0.563083	1.86673	0.93501	3343	12	3331	0.00358959	FALSE	0.0967134	0.0892578	1.10154	0.92475	1.31214	0.278574	22505	160	22345	0.00710953	FALSE
200.1	Polycythemia vera	neoplasms	NA	NA	NA	NA	NA	NA	NA	NA	NA	NA	NA	0.152989	0.138019	1.16531	0.889115	1.52731	0.267662	22572	67	22505	0.00296828	FALSE
201	Hodgkin's disease	neoplasms	NA	NA	NA	NA	NA	NA	NA	NA	NA	NA	NA	-0.116912	0.195953	0.889663	0.605937	1.30624	0.550751	22607	33	22574	0.00145972	FALSE
202	Cancer of other lymphoid, histiocytic tissue	neoplasms	0.28584	0.209927	1.33088	0.881953	2.00832	0.173318	3357	26	3331	0.00774501	FALSE	-0.00147851	0.0801087	0.998523	0.85343	1.16828	0.985275	22556	197	22359	0.00873382	FALSE
202.2	Non-Hodgkins lymphoma	neoplasms	0.28584	0.209927	1.33088	0.881953	2.00832	0.173318	3357	26	3331	0.00774501	FALSE	-0.0299825	0.0833386	0.970462	0.824213	1.14266	0.719021	22563	182	22381	0.0080663	FALSE
202.21	Nodular lymphoma	neoplasms	NA	NA	NA	NA	NA	NA	NA	NA	NA	NA	NA	-0.0433553	0.179712	0.957571	0.673281	1.3619	0.809363	22612	39	22573	0.00172475	FALSE
202.22	Reticulosarcoma	neoplasms	NA	NA	NA	NA	NA	NA	NA	NA	NA	NA	NA	0.230632	0.192734	1.2594	0.863185	1.83747	0.231448	22615	34	22581	0.00150343	FALSE
204	Leukemia	neoplasms	0.220826	0.204334	1.24711	0.835548	1.86138	0.279825	3358	27	3331	0.0080405	FALSE	0.0317487	0.0951472	1.03226	0.856638	1.24388	0.738621	22574	139	22435	0.00615753	FALSE
204.1	Lymphoid leukemia	neoplasms	NA	NA	NA	NA	NA	NA	NA	NA	NA	NA	NA	-0.0120846	0.170118	0.987988	0.707855	1.37898	0.943369	22604	43	22561	0.00190232	FALSE
204.12	Lymphoid leukemia, chronic	neoplasms	NA	NA	NA	NA	NA	NA	NA	NA	NA	NA	NA	-0.0176658	0.197106	0.982489	0.667649	1.4458	0.928584	22614	32	22582	0.00141505	FALSE
204.2	Myeloid leukemia	neoplasms	NA	NA	NA	NA	NA	NA	NA	NA	NA	NA	NA	-0.199111	0.193798	0.819459	0.560484	1.1981	0.304226	22618	35	22583	0.00154744	FALSE
204.4	Multiple myeloma	neoplasms	0.316906	0.282097	1.37287	0.789778	2.38647	0.26127	3345	14	3331	0.00418535	FALSE	0.136988	0.151995	1.14681	0.851358	1.54481	0.367447	22606	54	22552	0.00238875	FALSE
208	Benign neoplasm of colon	neoplasms	-0.0830126	0.0962886	0.92034	0.762054	1.1115	0.38862	3127	132	2995	0.042213	FALSE	0.0253987	0.0200525	1.02572	0.986192	1.06684	0.205295	20595	4530	16065	0.219956	FALSE
209	Neuroendocrine tumors	neoplasms	NA	NA	NA	NA	NA	NA	NA	NA	NA	NA	NA	0.215889	0.250578	1.24097	0.759387	2.02794	0.388926	22613	20	22593	0.000884447	FALSE
210	Benign neoplasm of lip, oral cavity, and pharynx	neoplasms	NA	NA	NA	NA	NA	NA	NA	NA	NA	NA	NA	0.251782	0.115905	1.28632	1.02491	1.61439	0.0298315	22424	94	22330	0.00419194	FALSE
211	Benign neoplasm of other parts of digestive system	neoplasms	NA	NA	NA	NA	NA	NA	NA	NA	NA	NA	NA	-0.0844616	0.0972129	0.919007	0.759573	1.11191	0.38494	22286	132	22154	0.005923	FALSE
212	Benign neoplasm of respiratory and intrathoracic organs	neoplasms	NA	NA	NA	NA	NA	NA	NA	NA	NA	NA	NA	0.144022	0.176158	1.15491	0.817709	1.63116	0.413602	22561	41	22520	0.0018173	FALSE
213	Benign neoplasm of bone and articular cartilage	neoplasms	NA	NA	NA	NA	NA	NA	NA	NA	NA	NA	NA	0.229458	0.168763	1.25792	0.903645	1.75108	0.173944	22542	45	22497	0.00199627	FALSE
214	Lipoma	neoplasms	-0.0966477	0.161928	0.907876	0.660983	1.24699	0.550603	3346	44	3302	0.01315	FALSE	0.0897068	0.0413684	1.09385	1.00866	1.18624	0.0301217	21923	754	21169	0.0343931	FALSE
214.1	Lipoma of skin and subcutaneous tissue	neoplasms	-0.0412309	0.241358	0.959608	0.597924	1.54007	0.864358	3322	20	3302	0.00602047	FALSE	0.0942968	0.0551218	1.09889	0.986352	1.22426	0.0871369	22193	417	21776	0.0187897	FALSE
215	Other benign neoplasm of connective and other soft tissue	neoplasms	NA	NA	NA	NA	NA	NA	NA	NA	NA	NA	NA	-0.131516	0.133257	0.876765	0.675232	1.13845	0.323673	22401	70	22331	0.00312486	FALSE
216	Benign neoplasm of skin	neoplasms	-0.232402	0.162766	0.792627	0.576129	1.09048	0.153341	3268	45	3223	0.0137699	FALSE	0.019795	0.0379056	1.01999	0.946959	1.09866	0.601518	21075	914	20161	0.0433689	FALSE
216.1	Screening for malignant neoplasms of the skin	neoplasms	NA	NA	NA	NA	NA	NA	NA	NA	NA	NA	NA	-0.0216843	0.0755136	0.978549	0.843926	1.13465	0.773991	22090	215	21875	0.00973291	FALSE
217	Vascular hamartomas and non-neoplastic nevi	neoplasms	NA	NA	NA	NA	NA	NA	NA	NA	NA	NA	NA	-0.0131794	0.0714593	0.986907	0.857924	1.13528	0.853675	21886	247	21639	0.0112858	FALSE
217.1	Nevus, non-neoplastic	neoplasms	NA	NA	NA	NA	NA	NA	NA	NA	NA	NA	NA	-0.0159789	0.0756926	0.984148	0.848456	1.14154	0.832807	21897	220	21677	0.010047	FALSE
222	Benign neoplasm of male genital organs	neoplasms	NA	NA	NA	NA	NA	NA	NA	NA	NA	NA	NA	0.0012944	0.0789908	1.0013	0.857677	1.16896	0.986926	22269	207	22062	0.00929543	FALSE
223	Benign neoplasm of kidney and other urinary organs	neoplasms	NA	NA	NA	NA	NA	NA	NA	NA	NA	NA	NA	0.0870144	0.164047	1.09091	0.790952	1.50463	0.595818	22536	47	22489	0.00208555	FALSE
224	Benign neoplasm of eye	neoplasms	NA	NA	NA	NA	NA	NA	NA	NA	NA	NA	NA	0.0634942	0.0536877	1.06555	0.959125	1.18379	0.236945	22306	446	21860	0.0199946	FALSE
224.1	Benign neoplasm of eye, uveal	neoplasms	NA	NA	NA	NA	NA	NA	NA	NA	NA	NA	NA	0.0538735	0.0583129	1.05535	0.941369	1.18313	0.355554	22388	378	22010	0.016884	FALSE
225	Benign neoplasm of brain and other parts of nervous system	neoplasms	NA	NA	NA	NA	NA	NA	NA	NA	NA	NA	NA	0.104563	0.114622	1.11023	0.886835	1.38989	0.361643	22554	97	22457	0.00430079	FALSE
225.1	Benign neoplasm of brain, cranial nerves, meninges	neoplasms	NA	NA	NA	NA	NA	NA	NA	NA	NA	NA	NA	0.0656545	0.120362	1.06786	0.84345	1.35197	0.585427	22558	88	22470	0.00390106	FALSE
226	Benign neoplasm of thyroid glands	neoplasms	NA	NA	NA	NA	NA	NA	NA	NA	NA	NA	NA	0.0524625	0.209817	1.05386	0.698529	1.58995	0.802557	22591	29	22562	0.0012837	FALSE
227	Benign neoplasm of other endocrine glands and related structures	neoplasms	-0.278532	0.222381	0.756894	0.489486	1.17039	0.210389	3398	24	3374	0.00706298	FALSE	0.0656386	0.0761199	1.06784	0.919839	1.23966	0.38852	22520	218	22302	0.00968028	FALSE
227.1	Benign neoplasm of adrenal gland	neoplasms	NA	NA	NA	NA	NA	NA	NA	NA	NA	NA	NA	-0.123897	0.121678	0.883471	0.696014	1.12142	0.308567	22562	84	22478	0.00372307	FALSE
227.3	Benign neoplasm of pituitary gland and craniopharyngeal duct (pouch)	neoplasms	-0.307299	0.284864	0.735431	0.420786	1.28535	0.280695	3389	15	3374	0.00442608	FALSE	0.231782	0.103135	1.26085	1.03008	1.5433	0.0246159	22601	119	22482	0.00526525	FALSE
228	Hemangioma and lymphangioma, any site	neoplasms	-0.148917	0.261306	0.861641	0.516295	1.43799	0.56875	3380	18	3362	0.00532544	FALSE	0.129182	0.0879518	1.1379	0.957717	1.35198	0.141891	22177	163	22014	0.00734996	FALSE
228.1	Hemangioma of skin and subcutaneous tissue	neoplasms	-0.226167	0.356846	0.797585	0.3963	1.6052	0.526215	3372	10	3362	0.0029656	FALSE	0.175714	0.142012	1.1921	0.90246	1.57469	0.215971	22330	62	22268	0.00277653	FALSE
229	Benign neoplasm of unspecified sites	neoplasms	-0.0353025	0.182526	0.965313	0.674992	1.3805	0.846637	3383	35	3348	0.0103458	FALSE	NA	NA	NA	NA	NA	NA	NA	NA	NA	#VALUE!	NA
240	Simple and unspecified goiter	endocrine/metabolic	NA	NA	NA	NA	NA	NA	NA	NA	NA	NA	NA	-0.123872	0.174158	0.883493	0.627996	1.24294	0.476919	22583	40	22543	0.00177124	FALSE
241	Nontoxic nodular goiter	endocrine/metabolic	0.381006	0.163749	1.46376	1.0619	2.01769	0.0199775	3139	45	3094	0.0143358	FALSE	0.145184	0.0582834	1.15625	1.03143	1.29618	0.0127386	22462	373	22089	0.0166058	FALSE
241.1	Nontoxic uninodular goiter	endocrine/metabolic	0.458409	0.192859	1.58156	1.08373	2.30807	0.0174581	3126	32	3094	0.0102367	FALSE	0.177002	0.0653297	1.19363	1.05017	1.35669	0.00674131	22473	296	22177	0.0131714	FALSE
241.2	Nontoxic multinodular goiter	endocrine/metabolic	NA	NA	NA	NA	NA	NA	NA	NA	NA	NA	NA	0.318712	0.102177	1.37535	1.12574	1.68031	0.00181344	22556	118	22438	0.00523142	FALSE
242	Thyrotoxicosis with or without goiter	endocrine/metabolic	0.360668	0.205612	1.43429	0.958552	2.14613	0.07941	3123	29	3094	0.00928594	FALSE	-0.114456	0.0745219	0.891852	0.770652	1.03211	0.124572	22489	226	22263	0.0100494	FALSE
242.1	Graves' disease	endocrine/metabolic	0.534359	0.350789	1.70635	0.857969	3.39365	0.127682	3104	10	3094	0.00322165	FALSE	-0.188837	0.119289	0.827921	0.655312	1.046	0.113416	22604	88	22516	0.00389312	FALSE
242.3	Exophthalmos	endocrine/metabolic	NA	NA	NA	NA	NA	NA	NA	NA	NA	NA	NA	0.00283228	0.198728	1.00284	0.679313	1.48044	0.988629	22580	33	22547	0.00146147	FALSE
244	Hypothyroidism	endocrine/metabolic	0.0293119	0.0848686	1.02975	0.871944	1.21611	0.729809	3268	174	3094	0.0532436	FALSE	-0.00848378	0.0276835	0.991552	0.939184	1.04684	0.759257	22219	1826	20393	0.0821819	FALSE
244.1	Secondary hypothyroidism	endocrine/metabolic	0.255679	0.197525	1.29134	0.876806	1.90185	0.195522	3124	30	3094	0.00960307	FALSE	0.0453883	0.0978712	1.04643	0.863778	1.26771	0.642823	22561	131	22430	0.00580648	FALSE
244.2	Acquired hypothyroidism	endocrine/metabolic	-0.129487	0.165379	0.878546	0.635318	1.21489	0.433643	3137	43	3094	0.0137074	FALSE	-0.072286	0.094047	0.930265	0.773664	1.11856	0.442122	22439	143	22296	0.00637283	FALSE
244.4	Hypothyroidism NOS	endocrine/metabolic	-0.0233269	0.0910103	0.976943	0.817334	1.16772	0.797711	3246	152	3094	0.0468269	FALSE	-0.0163484	0.0283371	0.983785	0.930634	1.03997	0.563991	22227	1735	20492	0.0780582	FALSE
245	Thyroiditis	endocrine/metabolic	0.126017	0.270229	1.1343	0.66789	1.92643	0.640976	3110	16	3094	0.00514469	FALSE	0.293455	0.171345	1.34105	0.958506	1.87628	0.0867745	22579	43	22536	0.00190442	FALSE
245.2	Chronic thyroiditis	endocrine/metabolic	0.281313	0.342417	1.32487	0.677176	2.59205	0.411332	3104	10	3094	0.00322165	FALSE	0.495966	0.252284	1.64208	1.00149	2.69242	0.0493095	22595	20	22575	0.000885152	FALSE
245.21	Chronic lymphocytic thyroiditis	endocrine/metabolic	0.281313	0.342417	1.32487	0.677176	2.59205	0.411332	3104	10	3094	0.00322165	FALSE	NA	NA	NA	NA	NA	NA	NA	NA	NA	#VALUE!	NA
246	Other disorders of thyroid	endocrine/metabolic	0.140549	0.185948	1.15091	0.799388	1.657	0.449737	3129	35	3094	0.0111857	FALSE	-0.0136069	0.117867	0.986485	0.782997	1.24286	0.908094	22440	89	22351	0.00396613	FALSE
246.7	Abnormal results of function study of thyroid	endocrine/metabolic	NA	NA	NA	NA	NA	NA	NA	NA	NA	NA	NA	0.0447553	0.0919349	1.04577	0.873334	1.25226	0.626389	22331	149	22182	0.00667234	FALSE
249	Secondary diabetes mellitus	endocrine/metabolic	-0.012312	0.0891928	0.987764	0.829336	1.17646	0.890211	2265	158	2107	0.0697572	FALSE	0.0494228	0.0610045	1.05066	0.932258	1.18411	0.417854	22101	345	21756	0.0156102	FALSE
250	Diabetes mellitus	endocrine/metabolic	0.00444916	0.0435072	1.00446	0.922355	1.09387	0.918548	3112	1005	2107	0.322943	FALSE	-0.000341693	0.0171096	0.999658	0.966691	1.03375	0.984067	21783	8199	13584	0.376394	FALSE
250.1	Type 1 diabetes	endocrine/metabolic	0.00712728	0.146935	1.00715	0.75513	1.34329	0.961313	2162	55	2107	0.0254394	FALSE	-0.00448039	0.0416012	0.99553	0.917577	1.0801	0.914235	21773	762	21011	0.0349975	FALSE
250.12	Type 1 diabetes with renal manifestations	endocrine/metabolic	NA	NA	NA	NA	NA	NA	NA	NA	NA	NA	NA	0.16366	0.190919	1.17781	0.810145	1.71234	0.391323	22588	35	22553	0.0015495	FALSE
250.13	Type 1 diabetes with ophthalmic manifestations	endocrine/metabolic	NA	NA	NA	NA	NA	NA	NA	NA	NA	NA	NA	-0.126051	0.111729	0.88157	0.708193	1.09739	0.259242	22420	101	22319	0.00450491	FALSE
250.14	Type 1 diabetes with neurological manifestations	endocrine/metabolic	0.140545	0.307289	1.1509	0.630185	2.10188	0.647406	2120	13	2107	0.00613208	FALSE	0.0163976	0.114616	1.01653	0.812004	1.27258	0.886238	22464	94	22370	0.00418447	FALSE
250.2	Type 2 diabetes	endocrine/metabolic	0.00860508	0.0438241	1.00864	0.925621	1.09911	0.844332	3101	994	2107	0.320542	FALSE	0.00023081	0.0171022	1.00023	0.967259	1.03433	0.989232	21816	8167	13649	0.374358	FALSE
250.21	Type 2 diabetes with ketoacidosis	endocrine/metabolic	NA	NA	NA	NA	NA	NA	NA	NA	NA	NA	NA	0.0591304	0.133652	1.06091	0.816419	1.37863	0.658185	22538	72	22466	0.0031946	FALSE
250.22	Type 2 diabetes with renal manifestations	endocrine/metabolic	-0.0987526	0.0820395	0.905967	0.771399	1.06401	0.228698	2304	197	2107	0.0855035	FALSE	-0.0146395	0.0334288	0.985467	0.922969	1.0522	0.661435	22039	1241	20798	0.0563093	FALSE
250.23	Type 2 diabetes with ophthalmic manifestations	endocrine/metabolic	-0.108536	0.104319	0.897147	0.731248	1.10068	0.298145	2223	116	2107	0.0521817	FALSE	-0.03643	0.0269609	0.964226	0.914596	1.01655	0.176626	21629	2024	19605	0.0935781	FALSE
250.24	Type 2 diabetes with neurological manifestations	endocrine/metabolic	-0.0178493	0.0793969	0.982309	0.840745	1.14771	0.822127	2312	205	2107	0.0886678	FALSE	0.0826196	0.0249552	1.08613	1.03428	1.14057	0.000930573	21769	2470	19299	0.113464	FALSE
250.25	Diabetes type 2 with peripheral circulatory disorders	endocrine/metabolic	0.038433	0.098031	1.03918	0.857523	1.25932	0.695022	2236	129	2107	0.0576923	FALSE	0.0755419	0.0573724	1.07847	0.963765	1.20682	0.187941	22243	396	21847	0.0178034	FALSE
250.3	Insulin pump user	endocrine/metabolic	-0.0437216	0.0760245	0.95722	0.824705	1.11103	0.565224	2332	225	2107	0.0964837	FALSE	0.0465559	0.0472247	1.04766	0.955038	1.14926	0.324213	22137	590	21547	0.0266522	FALSE
250.4	Abnormal glucose	endocrine/metabolic	0.00266207	0.0898215	1.00267	0.840811	1.19568	0.976356	2266	159	2107	0.0701677	FALSE	0.0196307	0.0215049	1.01982	0.977733	1.06373	0.361322	20384	3297	17087	0.161745	FALSE
250.41	Impaired fasting glucose	endocrine/metabolic	-0.208251	0.238561	0.812003	0.508733	1.29606	0.382692	2127	20	2107	0.00940291	FALSE	0.0398103	0.026707	1.04061	0.987543	1.09654	0.136058	21448	1961	19487	0.0914304	FALSE
250.42	Other abnormal glucose	endocrine/metabolic	0.0349945	0.095192	1.03561	0.859348	1.24804	0.713156	2248	141	2107	0.0627224	FALSE	0.00679593	0.0305057	1.00682	0.948385	1.06885	0.82371	20881	1458	19423	0.0698242	FALSE
250.6	Polyneuropathy in diabetes	endocrine/metabolic	0.0886604	0.115586	1.09271	0.871197	1.37054	0.443049	2198	91	2107	0.0414013	FALSE	0.0460241	0.0436019	1.0471	0.961332	1.14052	0.291173	22145	706	21439	0.0318808	FALSE
250.7	Diabetic retinopathy	endocrine/metabolic	-0.0206708	0.105084	0.979541	0.797212	1.20357	0.844056	2920	111	2809	0.0380137	FALSE	-0.0471728	0.0266557	0.953923	0.905364	1.00509	0.0767756	21712	2072	19640	0.0954311	FALSE
251.1	Hypoglycemia	endocrine/metabolic	0.26328	0.197601	1.30119	0.883363	1.91665	0.182736	2024	31	1993	0.0153162	FALSE	0.0426497	0.0786889	1.04357	0.894419	1.2176	0.587816	22227	203	22024	0.00913304	FALSE
252	Disorders of parathyroid gland	endocrine/metabolic	-0.382332	0.18235	0.682268	0.477239	0.975382	0.0360207	3160	35	3125	0.0110759	FALSE	0.107148	0.0783007	1.1131	0.954735	1.29773	0.171182	22514	208	22306	0.0092387	FALSE
252.1	Hyperparathyroidism	endocrine/metabolic	-0.394239	0.193585	0.674193	0.461319	0.985296	0.0416983	3156	31	3125	0.00982256	FALSE	0.110319	0.0816705	1.11663	0.951463	1.31048	0.176764	22524	191	22333	0.00847984	FALSE
253	Disorders of the pituitary gland and its hypothalamic control	endocrine/metabolic	-0.191865	0.164986	0.825419	0.597359	1.14055	0.244864	3171	46	3125	0.0145065	FALSE	0.112834	0.0699474	1.11945	0.976029	1.28394	0.106716	22399	261	22138	0.0116523	FALSE
253.1	Pituitary hyperfunction	endocrine/metabolic	NA	NA	NA	NA	NA	NA	NA	NA	NA	NA	NA	0.115194	0.145912	1.12209	0.842996	1.49359	0.429834	22593	58	22535	0.00256717	FALSE
253.2	Pituitary hypofunction	endocrine/metabolic	-0.0233963	0.35124	0.976875	0.490747	1.94456	0.946892	3135	10	3125	0.00318979	FALSE	0.0121599	0.153178	1.01223	0.74971	1.36669	0.936727	22597	54	22543	0.0023897	FALSE
253.4	Anterior pituitary disorders	endocrine/metabolic	-0.310425	0.202227	0.733135	0.493225	1.08974	0.124776	3156	31	3125	0.00982256	FALSE	0.100235	0.118907	1.10543	0.87562	1.39555	0.399246	22526	90	22436	0.00399538	FALSE
255	Disorders of adrenal glands	endocrine/metabolic	0.0811723	0.195308	1.08456	0.73961	1.59039	0.677695	3156	31	3125	0.00982256	FALSE	-0.1034	0.0869701	0.901766	0.760438	1.06936	0.234475	22466	166	22300	0.00738894	FALSE
255.1	Adrenal hyperfunction	endocrine/metabolic	NA	NA	NA	NA	NA	NA	NA	NA	NA	NA	NA	0.0662781	0.172525	1.06852	0.761953	1.49844	0.700856	22596	41	22555	0.00181448	FALSE
255.12	Hyperaldosteronism	endocrine/metabolic	NA	NA	NA	NA	NA	NA	NA	NA	NA	NA	NA	-0.0027437	0.181815	0.99726	0.698303	1.42421	0.98796	22614	37	22577	0.00163615	FALSE
255.2	Adrenal hypofunction	endocrine/metabolic	0.14811	0.251997	1.15964	0.70765	1.90032	0.556705	3144	19	3125	0.00604326	FALSE	-0.22282	0.168525	0.800259	0.575147	1.11348	0.18611	22573	44	22529	0.00194923	FALSE
255.21	Glucocorticoid deficiency	endocrine/metabolic	0.14811	0.251997	1.15964	0.70765	1.90032	0.556705	3144	19	3125	0.00604326	FALSE	-0.150752	0.183678	0.860061	0.60004	1.23276	0.411794	22581	37	22544	0.00163855	FALSE
257	Testicular dysfunction	endocrine/metabolic	-0.0418636	0.12672	0.959001	0.748088	1.22938	0.741125	3201	76	3125	0.0237426	FALSE	0.077451	0.0362848	1.08053	1.00635	1.16017	0.0327994	22157	998	21159	0.0450422	FALSE
257.1	Testicular hypofunction	endocrine/metabolic	-0.0418636	0.12672	0.959001	0.748088	1.22938	0.741125	3201	76	3125	0.0237426	FALSE	0.0653144	0.037242	1.06749	0.992349	1.14833	0.0794677	22273	944	21329	0.0423832	FALSE
259	Other endocrine disorders	endocrine/metabolic	-0.0894688	0.324038	0.914417	0.484526	1.72572	0.782467	3136	11	3125	0.00350765	FALSE	0.160835	0.177023	1.17449	0.830165	1.66163	0.363586	22486	40	22446	0.00177888	FALSE
259.3	Delay in sexual development and puberty NEC	endocrine/metabolic	NA	NA	NA	NA	NA	NA	NA	NA	NA	NA	NA	0.172041	0.170858	1.18773	0.849726	1.66017	0.313972	22614	43	22571	0.00190148	FALSE
260	Protein-calorie malnutrition	endocrine/metabolic	0.225928	0.153622	1.25349	0.927585	1.69389	0.141379	2483	51	2432	0.0205397	FALSE	0.0623821	0.0633537	1.06437	0.940079	1.20509	0.324789	22248	321	21927	0.0144283	FALSE
260.1	Cachexia	endocrine/metabolic	0.0615223	0.319322	1.06345	0.56873	1.98853	0.847221	2444	12	2432	0.00490998	FALSE	0.174919	0.239124	1.19115	0.745452	1.90333	0.464475	22574	22	22552	0.000974573	FALSE
260.2	severe protein-calorie malnutrition	endocrine/metabolic	-0.0963298	0.252326	0.908164	0.553835	1.48919	0.702634	2451	19	2432	0.00775194	FALSE	0.312103	0.201278	1.36629	0.920901	2.0271	0.120997	22545	31	22514	0.00137503	FALSE
260.3	Adult failure to thrive	endocrine/metabolic	0.682837	0.307387	1.97949	1.08368	3.61581	0.0263221	2445	13	2432	0.00531697	FALSE	0.211827	0.135575	1.23593	0.947527	1.61213	0.118186	22524	69	22455	0.0030634	FALSE
260.6	Anorexia	endocrine/metabolic	-0.105938	0.170775	0.899481	0.643613	1.25707	0.535037	2473	41	2432	0.0165791	FALSE	-0.000808197	0.1621	0.999192	0.727222	1.37287	0.996022	22456	48	22408	0.00213751	FALSE
261	Vitamin deficiency	endocrine/metabolic	-0.0632985	0.0487562	0.938663	0.853115	1.03279	0.194196	3061	629	2432	0.205488	FALSE	-0.0146197	0.0185405	0.985487	0.950318	1.02196	0.43039	20406	4820	15586	0.236205	FALSE
261.2	Vitamin B-complex deficiencies	endocrine/metabolic	0.132486	0.0942712	1.14166	0.949057	1.37336	0.159912	2577	145	2432	0.056267	FALSE	-0.0810092	0.0462501	0.922185	0.842266	1.00969	0.0798515	22235	612	21623	0.0275242	FALSE
261.4	Vitamin D deficiency	endocrine/metabolic	-0.0963235	0.0513551	0.90817	0.821207	1.00434	0.0607053	2983	551	2432	0.184713	FALSE	-0.0125514	0.0194639	0.987527	0.950563	1.02593	0.519022	20512	4197	16315	0.204612	FALSE
261.41	Rickets or osteomalacia	endocrine/metabolic	NA	NA	NA	NA	NA	NA	NA	NA	NA	NA	NA	0.234012	0.221291	1.26366	0.818962	1.94983	0.29029	22607	25	22582	0.00110585	FALSE
262	Mineral deficiency NEC	endocrine/metabolic	0.211957	0.190512	1.23609	0.850912	1.79564	0.265895	2464	32	2432	0.012987	FALSE	0.0709317	0.107694	1.07351	0.869229	1.32579	0.510126	22467	109	22358	0.00485156	FALSE
263	Other nutritional deficiency	endocrine/metabolic	-0.641754	0.348448	0.526369	0.26588	1.04206	0.0655118	2442	10	2432	0.004095	FALSE	0.161176	0.167506	1.17489	0.846085	1.63148	0.335944	22484	46	22438	0.0020459	FALSE
269	Proteinuria	endocrine/metabolic	0.00651072	0.0765085	1.00653	0.866368	1.16937	0.932183	3304	212	3092	0.0641646	FALSE	0.0382915	0.0441187	1.03903	0.952961	1.13288	0.385439	22090	672	21418	0.030421	FALSE
270	Disorders of protein plasma/amino-acid transport and metabolism	endocrine/metabolic	0.253273	0.208236	1.28823	0.856527	1.93753	0.223879	3119	27	3092	0.00865662	FALSE	0.0718008	0.0616615	1.07444	0.952128	1.21247	0.244248	22223	333	21890	0.0149845	FALSE
270.2	Disorders of amino-acid metabolism	endocrine/metabolic	NA	NA	NA	NA	NA	NA	NA	NA	NA	NA	NA	-0.021564	0.0919629	0.978667	0.817249	1.17197	0.814608	22359	150	22209	0.00670871	FALSE
270.3	Disorders of plasma protein metabolism	endocrine/metabolic	0.202548	0.243519	1.22452	0.759762	1.97357	0.405548	3111	19	3092	0.00610736	FALSE	0.158348	0.0851156	1.17157	0.991557	1.38427	0.0628304	22483	172	22311	0.00765022	FALSE
270.32	Paraproteinemia	endocrine/metabolic	0.0135601	0.282768	1.01365	0.58236	1.76436	0.961752	3106	14	3092	0.00450741	FALSE	0.198109	0.0953543	1.2191	1.01128	1.46962	0.0377454	22583	136	22447	0.00602223	FALSE
270.33	Amyloidosis	endocrine/metabolic	NA	NA	NA	NA	NA	NA	NA	NA	NA	NA	NA	0.348272	0.248964	1.41662	0.869622	2.30768	0.161847	22602	20	22582	0.000884877	FALSE
270.38	Other specified disorders of plasma protein metabolism	endocrine/metabolic	NA	NA	NA	NA	NA	NA	NA	NA	NA	NA	NA	-0.0250711	0.210326	0.975241	0.645771	1.4728	0.905116	22546	29	22517	0.00128626	FALSE
271	Disorders of carbohydrate transport and metabolism	endocrine/metabolic	-0.00821936	0.0675645	0.991814	0.868797	1.13225	0.903175	3266	279	2987	0.0854256	FALSE	-0.0392961	0.0442194	0.961466	0.881645	1.04851	0.374184	21842	653	21189	0.0298965	FALSE
271.3	Intestinal disaccharidase deficiencies and disaccharide malabsorption	endocrine/metabolic	-0.0128857	0.0676826	0.987197	0.864552	1.12724	0.849008	3265	278	2987	0.0851455	FALSE	-0.0402272	0.0445745	0.960571	0.880211	1.04827	0.366807	21856	642	21214	0.0293741	FALSE
272	Disorders of lipoid metabolism	endocrine/metabolic	-0.0511999	0.0415646	0.950089	0.875757	1.03073	0.218018	3153	1311	1842	0.415794	FALSE	-0.0559543	0.0183092	0.945582	0.912251	0.980132	0.00224256	20889	14551	6338	0.696587	FALSE
272.1	Hyperlipidemia	endocrine/metabolic	-0.0465742	0.0417037	0.954494	0.879578	1.03579	0.264085	3138	1296	1842	0.413002	FALSE	-0.0544604	0.0182952	0.946996	0.91364	0.98157	0.00291307	20892	14529	6363	0.695434	FALSE
272.11	Hypercholesterolemia	endocrine/metabolic	-0.0419834	0.0646548	0.958886	0.844757	1.08843	0.516113	2203	361	1842	0.163867	FALSE	-0.0231794	0.0244315	0.977087	0.931401	1.02501	0.342747	21335	2495	18840	0.116944	FALSE
272.12	Hyperglyceridemia	endocrine/metabolic	-0.104811	0.0948078	0.900494	0.747789	1.08438	0.268937	1984	142	1842	0.0715726	FALSE	0.0306921	0.0359022	1.03117	0.961101	1.10634	0.392617	21857	1011	20846	0.0462552	FALSE
272.13	Mixed hyperlipidemia	endocrine/metabolic	-0.14179	0.0763196	0.867804	0.747235	1.00783	0.0631917	2080	238	1842	0.114423	FALSE	-0.0133724	0.0196038	0.986717	0.949523	1.02537	0.495153	20717	4169	16548	0.201236	FALSE
272.9	Unspecified disorder of lipoid metabolism	endocrine/metabolic	-0.343771	0.171391	0.709091	0.50677	0.992186	0.044881	1882	40	1842	0.021254	FALSE	-0.315106	0.111878	0.729712	0.586028	0.908624	0.00485498	22384	100	22284	0.00446748	FALSE
274	Gout and other crystal arthropathies	endocrine/metabolic	-0.00580115	0.0966543	0.994216	0.822634	1.20158	0.95214	3389	130	3259	0.0383594	FALSE	0.0266327	0.0316766	1.02699	0.965168	1.09277	0.400477	22160	1358	20802	0.0612816	FALSE
274.1	Gout	endocrine/metabolic	-0.0333343	0.0980593	0.967215	0.798093	1.17218	0.733902	3385	126	3259	0.037223	FALSE	0.0313555	0.0328498	1.03185	0.967509	1.10047	0.339825	22243	1251	20992	0.0562424	FALSE
274.11	Gouty arthropathy	endocrine/metabolic	-0.133811	0.15411	0.874755	0.646703	1.18323	0.385239	3308	49	3259	0.0148126	FALSE	0.0380729	0.0681	1.03881	0.909006	1.18714	0.576112	22363	272	22091	0.0121629	FALSE
274.2	Crystal arthropathies	endocrine/metabolic	-0.153592	0.357207	0.857622	0.425829	1.72725	0.667209	3269	10	3259	0.00305904	FALSE	-0.109557	0.094827	0.896231	0.74422	1.07929	0.247951	22480	141	22339	0.00627224	FALSE
274.21	Chondrocalcinosis	endocrine/metabolic	NA	NA	NA	NA	NA	NA	NA	NA	NA	NA	NA	-0.06515	0.105717	0.936927	0.761584	1.15264	0.537717	22504	113	22391	0.00502133	FALSE
275	Disorders of mineral metabolism	endocrine/metabolic	0.104485	0.125374	1.11014	0.868274	1.41938	0.404625	3348	75	3273	0.0224014	FALSE	-0.0290827	0.0409697	0.971336	0.896387	1.05255	0.477791	21821	779	21042	0.0356996	FALSE
275.1	Disorders of iron metabolism	hematopoietic	NA	NA	NA	NA	NA	NA	NA	NA	NA	NA	NA	0.145784	0.135836	1.15695	0.886517	1.50987	0.283165	22541	68	22473	0.00301673	FALSE
275.11	Hereditary hemochromatosis	hematopoietic	NA	NA	NA	NA	NA	NA	NA	NA	NA	NA	NA	-0.047702	0.253524	0.953418	0.580069	1.56707	0.850754	22621	20	22601	0.000884134	FALSE
275.3	Disorders of magnesium metabolism	endocrine/metabolic	-0.0650096	0.328747	0.937058	0.491962	1.78485	0.843241	3284	11	3273	0.00334957	FALSE	0.00248929	0.0653089	1.00249	0.882042	1.13939	0.969596	22230	298	21932	0.0134053	FALSE
275.5	Disorders of calcium/phosphorus metabolism	endocrine/metabolic	-0.0150922	0.236846	0.985021	0.61921	1.56694	0.949192	3294	21	3273	0.00637523	FALSE	0.00542558	0.0647135	1.00544	0.885668	1.14141	0.933184	22252	306	21946	0.0137516	FALSE
275.51	Hypocalcemia	endocrine/metabolic	NA	NA	NA	NA	NA	NA	NA	NA	NA	NA	NA	0.0421373	0.138723	1.04304	0.794724	1.36894	0.761318	22500	66	22434	0.00293333	FALSE
275.53	Disorders of phosphorus metabolism	endocrine/metabolic	0.124417	0.300641	1.13249	0.628236	2.04148	0.678991	3286	13	3273	0.00395618	FALSE	0.0602364	0.0894284	1.06209	0.891328	1.26556	0.500584	22378	159	22219	0.00710519	FALSE
275.6	Hypercalcemia	endocrine/metabolic	0.151769	0.174314	1.16389	0.827054	1.63792	0.383935	3311	38	3273	0.0114769	FALSE	0.049092	0.0992126	1.05032	0.864707	1.27577	0.62073	22467	127	22340	0.00565274	FALSE
276	Disorders of fluid, electrolyte, and acid-base balance	endocrine/metabolic	0.0634393	0.0687508	1.06549	0.931171	1.2192	0.356141	3176	277	2899	0.0872166	FALSE	-0.0261916	0.0239752	0.974148	0.929431	1.02102	0.274637	20649	2639	18010	0.127803	FALSE
276.1	Electrolyte imbalance	endocrine/metabolic	0.0773369	0.0711273	1.08041	0.939815	1.24203	0.276903	3157	258	2899	0.0817232	FALSE	-0.0300721	0.027078	0.970376	0.920218	1.02327	0.266753	21106	1964	19142	0.0930541	FALSE
276.11	Hyperosmolality and/or hypernatremia	endocrine/metabolic	NA	NA	NA	NA	NA	NA	NA	NA	NA	NA	NA	-0.0376829	0.152826	0.963018	0.713751	1.29934	0.805238	22501	54	22447	0.00239989	FALSE
276.12	Hyposmolality and/or hyponatremia	endocrine/metabolic	0.335569	0.193387	1.39874	0.957461	2.04339	0.0827022	2933	34	2899	0.0115922	FALSE	-0.0204571	0.049304	0.979751	0.889502	1.07916	0.678202	21916	542	21374	0.0247308	FALSE
276.13	Hyperpotassemia	endocrine/metabolic	-0.000829279	0.0872431	0.999171	0.842126	1.1855	0.992416	3065	166	2899	0.0541599	FALSE	-0.0296343	0.0463711	0.9708	0.886458	1.06317	0.522778	22002	609	21393	0.0276793	FALSE
276.14	Hypopotassemia	endocrine/metabolic	0.145411	0.125793	1.15651	0.903804	1.47989	0.247699	2972	73	2899	0.0245626	FALSE	-0.0412385	0.0406377	0.9596	0.886133	1.03916	0.310209	21659	804	20855	0.0371208	FALSE
276.4	Acid-base balance disorder	endocrine/metabolic	-0.0946728	0.28592	0.909671	0.519403	1.59318	0.740557	2913	14	2899	0.00480604	FALSE	0.0142548	0.0576078	1.01436	0.906054	1.13561	0.804563	22058	389	21669	0.0176353	FALSE
276.41	Acidosis	endocrine/metabolic	-0.108836	0.293429	0.896877	0.504617	1.59406	0.710703	2912	13	2899	0.00446429	FALSE	0.0121636	0.062919	1.01224	0.894798	1.14509	0.846707	22110	326	21784	0.0147445	FALSE
276.42	Alkalosis	endocrine/metabolic	NA	NA	NA	NA	NA	NA	NA	NA	NA	NA	NA	-0.199326	0.208904	0.819283	0.544015	1.23383	0.340008	22520	29	22491	0.00128774	FALSE
276.5	Hypovolemia	endocrine/metabolic	0.137728	0.212327	1.14766	0.756969	1.74001	0.516558	2925	26	2899	0.00888889	FALSE	-0.0140108	0.0425113	0.986087	0.907254	1.07177	0.741719	21274	723	20551	0.0339851	FALSE
276.6	Fluid overload	endocrine/metabolic	NA	NA	NA	NA	NA	NA	NA	NA	NA	NA	NA	0.185933	0.0913815	1.20434	1.00685	1.44057	0.0418823	22382	154	22228	0.00688053	FALSE
277	Other disorders of metabolism	endocrine/metabolic	-0.115725	0.0969528	0.89072	0.736569	1.07713	0.232628	3241	131	3110	0.0404196	FALSE	0.258179	0.0781737	1.29457	1.11067	1.50893	0.000957797	22357	210	22147	0.00939303	FALSE
277.4	Disorders of bilirubin excretion	endocrine/metabolic	0.212542	0.324488	1.23682	0.65478	2.33623	0.512464	3121	11	3110	0.00352451	FALSE	-0.0926323	0.102024	0.911529	0.746321	1.11331	0.363907	22408	123	22285	0.00548911	FALSE
277.5	Other disorders of lipoid metabolism	endocrine/metabolic	-0.23859	0.198289	0.787738	0.534066	1.1619	0.228882	3142	32	3110	0.0101846	FALSE	-0.130131	0.0568237	0.877981	0.785445	0.981419	0.0220169	22049	396	21653	0.01796	FALSE
277.51	Lipoprotein disorders	endocrine/metabolic	-0.222388	0.202394	0.800605	0.53844	1.19042	0.271861	3140	30	3110	0.00955414	FALSE	0.100474	0.148831	1.1057	0.825938	1.48021	0.499619	22493	55	22438	0.00244521	FALSE
277.7	Dysmetabolic syndrome X	endocrine/metabolic	-0.249649	0.22886	0.779074	0.497472	1.22008	0.275346	3132	22	3110	0.00702427	FALSE	0.0760289	0.0762243	1.07899	0.929256	1.25286	0.318553	22423	219	22204	0.00976676	FALSE
278	Overweight, obesity and other hyperalimentation	endocrine/metabolic	0.0315065	0.0488704	1.03201	0.937743	1.13575	0.519125	3066	619	2447	0.201892	FALSE	-0.0126007	0.0157134	0.987478	0.957529	1.01836	0.422609	20448	10449	9999	0.511004	FALSE
278.1	Obesity	endocrine/metabolic	0.0350915	0.0540223	1.03571	0.931655	1.1514	0.515967	2932	485	2447	0.165416	FALSE	-0.0304532	0.0156752	0.970006	0.940657	1.00027	0.0520451	20661	9277	11384	0.44901	FALSE
278.11	Morbid obesity	endocrine/metabolic	0.00455368	0.0875548	1.00456	0.846154	1.19263	0.958521	2614	167	2447	0.0638868	FALSE	-0.00969821	0.0265137	0.990349	0.940198	1.04317	0.714529	21691	1967	19724	0.0906828	FALSE
278.4	Abnormal weight gain	endocrine/metabolic	-0.0375002	0.213485	0.963194	0.633857	1.46365	0.860563	2474	27	2447	0.0109135	FALSE	0.098876	0.126921	1.10393	0.860803	1.41572	0.435959	22331	78	22253	0.0034929	FALSE
279	Disorders involving the immune mechanism	endocrine/metabolic	-0.306517	0.249529	0.736006	0.451313	1.20029	0.219303	3082	20	3062	0.00648929	FALSE	-0.0950693	0.148408	0.90931	0.679806	1.2163	0.521785	22555	56	22499	0.00248282	FALSE
279.1	Immunity deficiency	endocrine/metabolic	-0.231703	0.256939	0.793182	0.47936	1.31245	0.367174	3081	19	3062	0.00616683	FALSE	-0.103675	0.198021	0.901518	0.611527	1.32903	0.600588	22593	31	22562	0.00137211	FALSE
279.11	Deficiency of humoral immunity	endocrine/metabolic	NA	NA	NA	NA	NA	NA	NA	NA	NA	NA	NA	0.0257781	0.247254	1.02611	0.632016	1.66595	0.916965	22616	20	22596	0.00088433	FALSE
279.7	Other immunological findings	endocrine/metabolic	-0.0434542	0.0736234	0.957476	0.828817	1.10611	0.555042	3295	233	3062	0.0707132	FALSE	-0.119099	0.115623	0.88772	0.707711	1.11352	0.302982	22444	94	22350	0.0041882	FALSE
280	Iron deficiency anemias	hematopoietic	0.136384	0.0902583	1.14612	0.960288	1.36792	0.130778	2660	155	2505	0.0582707	FALSE	-0.0257747	0.0334306	0.974555	0.912745	1.04055	0.440711	21961	1229	20732	0.0559628	FALSE
280.1	Iron deficiency anemias, unspecified or not due to blood loss	hematopoietic	0.114096	0.0987218	1.12086	0.923672	1.36014	0.247789	2634	129	2505	0.0489749	FALSE	-0.0395476	0.0348407	0.961224	0.897775	1.02916	0.256335	21994	1121	20873	0.0509684	FALSE
280.2	Iron deficiency anemia secondary to blood loss (chronic)	hematopoietic	-0.0110484	0.146553	0.989012	0.742085	1.3181	0.939905	2560	55	2505	0.0214844	FALSE	0.121912	0.0847355	1.12966	0.956792	1.33375	0.150224	22325	177	22148	0.00792833	FALSE
281	Other deficiency anemia	hematopoietic	0.0256183	0.195816	1.02595	0.698946	1.50594	0.895911	2537	32	2505	0.0126133	FALSE	-0.0226863	0.0496465	0.977569	0.886926	1.07748	0.647702	22139	533	21606	0.0240752	FALSE
281.1	Megaloblastic anemia	hematopoietic	0.0107186	0.250688	1.01078	0.618394	1.65213	0.965895	2525	20	2505	0.00792079	FALSE	-0.0130979	0.0535408	0.986987	0.888662	1.09619	0.806739	22280	457	21823	0.0205117	FALSE
281.11	Pernicious anemia	hematopoietic	NA	NA	NA	NA	NA	NA	NA	NA	NA	NA	NA	0.0185946	0.174772	1.01877	0.72328	1.43498	0.91527	22600	41	22559	0.00181416	FALSE
281.12	Other vitamin B12 deficiency anemia	hematopoietic	NA	NA	NA	NA	NA	NA	NA	NA	NA	NA	NA	-0.00785047	0.0570058	0.99218	0.887291	1.10947	0.890467	22313	403	21910	0.0180612	FALSE
281.13	Folate-deficiency anemia	hematopoietic	NA	NA	NA	NA	NA	NA	NA	NA	NA	NA	NA	0.0483888	0.210605	1.04958	0.694615	1.58594	0.818278	22584	28	22556	0.00123982	FALSE
281.9	Deficiency anemias	hematopoietic	0.287331	0.300279	1.33286	0.739917	2.40098	0.338629	2518	13	2505	0.00516283	FALSE	-0.0991957	0.135402	0.905565	0.694485	1.1808	0.463802	22450	69	22381	0.0030735	FALSE
282	Hereditary hemolytic anemias	hematopoietic	0.0332934	0.215125	1.03385	0.678174	1.57608	0.877008	2532	27	2505	0.0106635	FALSE	0.0883312	0.119385	1.09235	0.864448	1.38034	0.459371	22557	85	22472	0.00376823	FALSE
282.5	Sickle cell anemia	hematopoietic	-0.300126	0.313244	0.740725	0.400883	1.36866	0.338001	2519	14	2505	0.00555776	FALSE	0.0389069	0.218057	1.03967	0.678084	1.59408	0.858389	22619	25	22594	0.00110527	FALSE
282.8	Other hemoglobinopathies	hematopoietic	0.1387	0.332813	1.14878	0.59833	2.20563	0.676861	2516	11	2505	0.00437202	FALSE	0.148218	0.173758	1.15977	0.82502	1.63033	0.393653	22585	41	22544	0.00181536	FALSE
282.9	Other hereditary hemolytic anemias	hematopoietic	NA	NA	NA	NA	NA	NA	NA	NA	NA	NA	NA	0.096078	0.245707	1.10084	0.680105	1.78187	0.695778	22608	20	22588	0.000884643	FALSE
283	Acquired hemolytic anemias	hematopoietic	NA	NA	NA	NA	NA	NA	NA	NA	NA	NA	NA	-0.183702	0.214219	0.832184	0.546855	1.26639	0.391146	22593	27	22566	0.00119506	FALSE
284	Aplastic anemia	hematopoietic	0.0278116	0.201711	1.0282	0.692435	1.52679	0.890336	2535	30	2505	0.0118343	FALSE	0.059153	0.0849493	1.06094	0.898213	1.25314	0.48622	22492	177	22315	0.00786946	FALSE
284.1	Pancytopenia	hematopoietic	0.0342318	0.205655	1.03482	0.691528	1.54854	0.867801	2534	29	2505	0.0114444	FALSE	0.0489732	0.0897903	1.05019	0.88072	1.25228	0.585466	22496	158	22338	0.00702347	FALSE
285	Other anemias	hematopoietic	0.0438701	0.0554699	1.04485	0.937207	1.16485	0.429013	2997	492	2505	0.164164	FALSE	0.00726058	0.0235849	1.00729	0.961784	1.05494	0.758197	21145	2861	18284	0.135304	FALSE
285.1	Acute posthemorrhagic anemia	hematopoietic	0.0189861	0.211689	1.01917	0.673058	1.54326	0.928535	2532	27	2505	0.0106635	FALSE	-0.149065	0.0838447	0.861513	0.730957	1.01539	0.0754244	22269	182	22087	0.0081728	FALSE
285.2	Anemia of chronic disease	hematopoietic	-0.0171397	0.137802	0.983006	0.750338	1.28782	0.901015	2568	63	2505	0.0245327	FALSE	0.0629532	0.0464306	1.06498	0.972339	1.16644	0.175145	22189	613	21576	0.0276263	FALSE
285.21	Anemia in chronic kidney disease	hematopoietic	-0.112241	0.169419	0.893829	0.641271	1.24585	0.507648	2547	42	2505	0.01649	FALSE	0.00103019	0.0565054	1.00103	0.896085	1.11827	0.985454	22430	406	22024	0.0181008	FALSE
285.22	Anemia in neoplastic disease	hematopoietic	NA	NA	NA	NA	NA	NA	NA	NA	NA	NA	NA	0.0539974	0.163547	1.05548	0.766014	1.45434	0.741275	22555	47	22508	0.0020838	FALSE
286	Coagulation defects	hematopoietic	0.277968	0.157529	1.32044	0.96968	1.79809	0.0776391	3144	48	3096	0.0152672	FALSE	-0.118571	0.0674115	0.888188	0.778257	1.01365	0.0785912	22302	278	22024	0.0124652	FALSE
286.2	Encounter for long-term (current) use of anticoagulants	hematopoietic	0.123319	0.138588	1.13125	0.862161	1.48431	0.373558	3158	62	3096	0.0196327	FALSE	0.0677529	0.0437008	1.0701	0.982259	1.1658	0.12105	22349	690	21659	0.0308739	FALSE
286.7	Other and unspecified coagulation defects	hematopoietic	NA	NA	NA	NA	NA	NA	NA	NA	NA	NA	NA	0.0430269	0.10539	1.04397	0.849134	1.2835	0.683081	22469	113	22356	0.00502915	FALSE
286.8	Hypercoagulable state	hematopoietic	0.140557	0.208821	1.15092	0.764348	1.73299	0.500884	3123	27	3096	0.00864553	FALSE	-0.334592	0.161656	0.71563	0.521295	0.98241	0.038473	22577	47	22530	0.00208176	FALSE
286.81	Primary hypercoagulable state	hematopoietic	0.140557	0.208821	1.15092	0.764348	1.73299	0.500884	3123	27	3096	0.00864553	FALSE	-0.325004	0.176006	0.722524	0.511721	1.02017	0.0648121	22585	40	22545	0.00177109	FALSE
286.9	Abnormal coagulation profile	hematopoietic	0.254852	0.291183	1.29027	0.729157	2.28318	0.381448	3110	14	3096	0.00450161	FALSE	-0.121529	0.12584	0.885565	0.691995	1.13328	0.334172	22455	78	22377	0.00347361	FALSE
287	Purpura and other hemorrhagic conditions	hematopoietic	0.0515061	0.114529	1.05286	0.841161	1.31783	0.652913	3187	91	3096	0.0285535	FALSE	0.0215951	0.0408553	1.02183	0.943196	1.10702	0.5971	22051	785	21266	0.0355993	FALSE
287.3	Thrombocytopenia	hematopoietic	0.0819913	0.118449	1.08545	0.860562	1.3691	0.488808	3181	85	3096	0.0267212	FALSE	0.0212223	0.0418111	1.02145	0.94108	1.10868	0.611751	22142	750	21392	0.0338723	FALSE
287.31	Primary thrombocytopenia	hematopoietic	0.296622	0.342933	1.34531	0.686927	2.6347	0.387063	3106	10	3096	0.00321958	FALSE	-0.126222	0.150377	0.881419	0.656415	1.18355	0.401262	22581	56	22525	0.00247996	FALSE
287.32	Secondary thrombocytopenia	hematopoietic	NA	NA	NA	NA	NA	NA	NA	NA	NA	NA	NA	0.23905	0.113201	1.27004	1.01733	1.58554	0.034709	22465	99	22366	0.00440686	FALSE
288	Diseases of white blood cells	hematopoietic	-0.136304	0.204802	0.872577	0.584081	1.30357	0.505705	2999	28	2971	0.00933645	FALSE	-0.0350368	0.0495462	0.96557	0.876212	1.06404	0.47947	21685	524	21161	0.0241642	FALSE
288.1	Decreased white blood cell count	hematopoietic	-0.0436244	0.189771	0.957313	0.659961	1.38864	0.818185	3004	33	2971	0.0109854	FALSE	0.063527	0.0793081	1.06559	0.912181	1.2448	0.423123	22408	199	22209	0.00888076	FALSE
288.11	Neutropenia	hematopoietic	0.0207511	0.242953	1.02097	0.63417	1.64368	0.931934	2991	20	2971	0.00668673	FALSE	0.173807	0.103933	1.18983	0.970542	1.45866	0.0944642	22524	115	22409	0.00510567	FALSE
288.2	Elevated white blood cell count	hematopoietic	-0.176149	0.20868	0.838493	0.557015	1.26221	0.398609	2998	27	2971	0.009006	FALSE	-0.111848	0.0582986	0.89418	0.797628	1.00242	0.0550435	21831	376	21455	0.0172232	FALSE
288.3	Eosinophilia	hematopoietic	NA	NA	NA	NA	NA	NA	NA	NA	NA	NA	NA	0.101161	0.157639	1.10645	0.81236	1.50702	0.521053	22572	51	22521	0.00225944	FALSE
289	Other diseases of blood and blood-forming organs	hematopoietic	-0.0393122	0.0971689	0.961451	0.794722	1.16316	0.685789	3102	131	2971	0.0422308	FALSE	-0.114102	0.115004	0.892167	0.712119	1.11774	0.321122	22361	96	22265	0.00429319	FALSE
289.3	Personal history of diseases of blood and blood-forming organs	hematopoietic	-0.0783471	0.10151	0.924643	0.757822	1.12819	0.440222	3091	120	2971	0.0388224	FALSE	NA	NA	NA	NA	NA	NA	NA	NA	NA	#VALUE!	NA
289.4	Lymphadenitis	hematopoietic	-0.0481472	0.190463	0.952994	0.656091	1.38425	0.800431	3003	32	2971	0.010656	FALSE	-0.0210372	0.0618233	0.979182	0.867438	1.10532	0.733645	22070	333	21737	0.0150884	FALSE
289.5	Diseases of spleen	hematopoietic	NA	NA	NA	NA	NA	NA	NA	NA	NA	NA	NA	-2.02e-05	0.18557	0.99998	0.695073	1.43864	0.999913	22563	36	22527	0.00159553	FALSE
289.8	Polycythemia, secondary	hematopoietic	0.168466	0.191692	1.18349	0.812816	1.7232	0.37949	2990	33	2957	0.0110368	FALSE	0.0497686	0.0951011	1.05103	0.872293	1.26639	0.60075	22509	140	22369	0.00621973	FALSE
289.9	Abnormality of red blood cells	hematopoietic	NA	NA	NA	NA	NA	NA	NA	NA	NA	NA	NA	-0.171641	0.20091	0.842282	0.568119	1.24875	0.392929	22502	32	22470	0.0014221	FALSE
290	Delirium dementia and amnestic and other cognitive disorders	mental disorders	-0.0307698	0.121905	0.969699	0.763606	1.23141	0.800725	3052	91	2961	0.0298165	FALSE	0.0195092	0.0383602	1.0197	0.945845	1.09932	0.611048	21947	936	21011	0.0426482	FALSE
290.1	Dementias	mental disorders	0.0142229	0.126296	1.01432	0.791902	1.29922	0.910335	3045	84	2961	0.0275862	FALSE	0.0506177	0.0498016	1.05192	0.954094	1.15978	0.309445	22371	556	21815	0.0248536	FALSE
290.11	Alzheimer's disease	mental disorders	-0.285823	0.268313	0.751396	0.444095	1.27134	0.286758	2979	18	2961	0.0060423	FALSE	0.210634	0.105061	1.23446	1.00473	1.51673	0.0449766	22556	119	22437	0.00527576	FALSE
290.12	Dementia with cerebral degenerations	mental disorders	NA	NA	NA	NA	NA	NA	NA	NA	NA	NA	NA	0.189402	0.155208	1.20853	0.891539	1.63822	0.222347	22582	53	22529	0.002347	FALSE
290.16	Vascular dementia	mental disorders	0.0643925	0.280707	1.06651	0.615209	1.84888	0.818563	2978	17	2961	0.00570853	FALSE	0.0713016	0.0964719	1.07391	0.888889	1.29743	0.459851	22536	139	22397	0.00616791	FALSE
290.2	Delirium due to conditions classified elsewhere	mental disorders	NA	NA	NA	NA	NA	NA	NA	NA	NA	NA	NA	0.00519385	0.0851543	1.00521	0.850689	1.18779	0.951364	22353	175	22178	0.00782893	FALSE
290.3	Other persistent mental disorders due to conditions classified elsewhere	mental disorders	NA	NA	NA	NA	NA	NA	NA	NA	NA	NA	NA	0.00289321	0.0407827	1.0029	0.925852	1.08635	0.943444	22123	781	21342	0.0353026	FALSE
291	Other specified nonpsychotic and/or transient mental disorders	mental disorders	0.381497	0.249875	1.46447	0.897396	2.3899	0.126823	2981	20	2961	0.00670916	FALSE	0.0505128	0.0533886	1.05181	0.94731	1.16784	0.34408	21977	452	21525	0.020567	FALSE
291.1	Transient mental disorders due to conditions classified elsewhere	mental disorders	NA	NA	NA	NA	NA	NA	NA	NA	NA	NA	NA	0.0576199	0.157135	1.05931	0.778516	1.44139	0.713851	22567	50	22517	0.00221562	FALSE
291.4	Specific nonpsychotic mental disorders due to brain damage	mental disorders	0.199417	0.287083	1.22069	0.695402	2.14277	0.487285	2976	15	2961	0.00504032	FALSE	0.058153	0.0653102	1.05988	0.932529	1.20462	0.373245	22396	303	22093	0.0135292	FALSE
291.8	Alteration of consciousness	mental disorders	NA	NA	NA	NA	NA	NA	NA	NA	NA	NA	NA	0.0522301	0.110237	1.05362	0.848882	1.30773	0.635645	22212	103	22109	0.00463713	FALSE
292	Neurological disorders	mental disorders	0.000927329	0.086066	1.00093	0.845555	1.18485	0.991403	3134	173	2961	0.055201	FALSE	-0.0419967	0.0235144	0.958873	0.915683	1.0041	0.0740997	21004	2583	18421	0.122977	FALSE
292.1	Aphasia/speech disturbance	mental disorders	-0.197435	0.264136	0.820834	0.489123	1.3775	0.454778	2978	17	2961	0.00570853	FALSE	-0.0224155	0.0502985	0.977834	0.886033	1.07915	0.65585	22201	511	21690	0.023017	FALSE
292.11	Aphasia	mental disorders	NA	NA	NA	NA	NA	NA	NA	NA	NA	NA	NA	-0.0624722	0.11987	0.939439	0.742734	1.18824	0.602251	22548	89	22459	0.00394714	FALSE
292.12	Symbolic dysfunction	mental disorders	NA	NA	NA	NA	NA	NA	NA	NA	NA	NA	NA	0.00119784	0.229458	1.0012	0.638559	1.56978	0.995835	22602	24	22578	0.00106185	FALSE
292.2	Mild cognitive impairment	mental disorders	-0.142934	0.237604	0.866811	0.544091	1.38095	0.547464	2983	22	2961	0.00737513	FALSE	-0.0639476	0.041764	0.938054	0.864326	1.01807	0.125728	21981	752	21229	0.0342114	FALSE
292.3	Memory loss	mental disorders	0.162333	0.119869	1.17625	0.929963	1.48777	0.175656	3049	88	2961	0.0288619	FALSE	-0.107789	0.0450133	0.897817	0.822	0.980627	0.0166385	21919	633	21286	0.0288791	FALSE
292.4	Altered mental status	mental disorders	0.0384667	0.184862	1.03922	0.723349	1.49301	0.835164	2996	35	2961	0.0116822	FALSE	-0.0797438	0.0542671	0.923353	0.830184	1.02698	0.141706	22027	440	21587	0.0199755	FALSE
292.5	Transient alteration of awareness	mental disorders	NA	NA	NA	NA	NA	NA	NA	NA	NA	NA	NA	-0.0540055	0.153715	0.947427	0.700973	1.28053	0.725336	22429	54	22375	0.0024076	FALSE
292.6	Hallucinations	mental disorders	NA	NA	NA	NA	NA	NA	NA	NA	NA	NA	NA	0.331388	0.1657	1.3929	1.00664	1.92738	0.0455082	22472	46	22426	0.00204699	FALSE
293.1	Swelling, mass, or lump in head and neck [Space-occupying lesion, intracranial NOS]	mental disorders	-0.0665082	0.166991	0.935655	0.674482	1.29796	0.690428	3348	42	3306	0.0125448	FALSE	0.0184982	0.0575964	1.01867	0.909927	1.14041	0.748082	22015	387	21628	0.0175789	FALSE
295	Schizophrenia and other psychotic disorders	mental disorders	0.0816052	0.105662	1.08503	0.882062	1.3347	0.439925	2286	111	2175	0.0485564	FALSE	-0.070207	0.0350116	0.932201	0.870376	0.998417	0.0449362	22109	1065	21044	0.0481704	FALSE
295.1	Schizophrenia	mental disorders	0.0922605	0.119432	1.09665	0.867771	1.3859	0.439824	2262	87	2175	0.0384615	FALSE	-0.0637984	0.046035	0.938194	0.857249	1.02678	0.165787	22424	597	21827	0.0266233	FALSE
295.2	Paranoid disorders	mental disorders	0.574289	0.288754	1.77587	1.00836	3.12754	0.0467181	2190	15	2175	0.00684932	FALSE	-0.258103	0.103301	0.772515	0.630922	0.945885	0.0124696	22467	119	22348	0.00529666	FALSE
295.3	Psychosis	mental disorders	0.140601	0.174885	1.15097	0.816953	1.62154	0.42142	2214	39	2175	0.0176152	FALSE	-0.0811605	0.0435135	0.922046	0.846668	1.00413	0.0621564	22160	681	21479	0.030731	FALSE
296	Mood disorders	mental disorders	0.0542107	0.0501579	1.05571	0.956859	1.16477	0.279786	2782	607	2175	0.218188	FALSE	0.0134969	0.0155486	1.01359	0.983165	1.04495	0.385369	21027	10811	10216	0.514148	FALSE
296.1	Bipolar	mental disorders	0.0607425	0.128814	1.06263	0.825528	1.36782	0.637246	2251	76	2175	0.0337628	FALSE	-0.0216277	0.0337957	0.978605	0.915883	1.04562	0.522203	22210	1155	21055	0.0520036	FALSE
296.2	Depression	mental disorders	0.058564	0.0513934	1.06031	0.95871	1.17268	0.254485	2739	564	2175	0.205915	FALSE	0.018818	0.0155384	1.019	0.98843	1.05051	0.22587	20939	10264	10675	0.490186	FALSE
296.22	Major depressive disorder	mental disorders	0.063803	0.0517224	1.06588	0.963124	1.1796	0.217364	2732	557	2175	0.20388	FALSE	0.0221769	0.0159603	1.02242	0.990936	1.05491	0.164681	20927	8281	12646	0.395709	FALSE
297	Suicidal ideation or attempt	mental disorders	NA	NA	NA	NA	NA	NA	NA	NA	NA	NA	NA	0.0525942	0.0323717	1.054	0.989204	1.12304	0.104227	21731	1294	20437	0.0595463	FALSE
297.1	Suicidal ideation	mental disorders	NA	NA	NA	NA	NA	NA	NA	NA	NA	NA	NA	0.0709495	0.0350466	1.07353	1.00226	1.14986	0.0429254	21969	1091	20878	0.0496609	FALSE
297.2	Suicide or self-inflicted injury	mental disorders	NA	NA	NA	NA	NA	NA	NA	NA	NA	NA	NA	0.0872884	0.0656345	1.09121	0.959488	1.24102	0.183545	22318	294	22024	0.0131732	FALSE
300	Anxiety disorders	mental disorders	0.0312401	0.0579723	1.03173	0.920917	1.15588	0.58997	2599	424	2175	0.16314	FALSE	0.0194678	0.015933	1.01966	0.988308	1.052	0.221762	21051	11718	9333	0.556648	FALSE
300.1	Anxiety disorder	mental disorders	0.0141655	0.0628556	1.01427	0.896702	1.14724	0.821695	2528	353	2175	0.139636	FALSE	0.016687	0.0170089	1.01683	0.983487	1.0513	0.326554	20158	6790	13368	0.336839	FALSE
300.11	Generalized anxiety disorder	mental disorders	0.0980149	0.107803	1.10298	0.892902	1.36248	0.363241	2283	108	2175	0.0473062	FALSE	-0.00246113	0.0286702	0.997542	0.943032	1.0552	0.931591	21586	1650	19936	0.0764384	FALSE
300.12	Agorophobia, social phobia, and panic disorder	mental disorders	0.12863	0.147423	1.13727	0.851872	1.51828	0.382923	2231	56	2175	0.0251009	FALSE	-0.0150841	0.0376345	0.985029	0.914985	1.06044	0.688563	22103	929	21174	0.0420305	FALSE
300.13	Phobia	mental disorders	NA	NA	NA	NA	NA	NA	NA	NA	NA	NA	NA	-0.184647	0.125136	0.831397	0.650565	1.06249	0.140059	22507	81	22426	0.00359888	FALSE
300.3	Obsessive-compulsive disorders	mental disorders	NA	NA	NA	NA	NA	NA	NA	NA	NA	NA	NA	0.148466	0.0850405	1.16005	0.981952	1.37046	0.0808409	22498	174	22324	0.00773402	FALSE
300.4	Dysthymic disorder	mental disorders	0.0329194	0.132365	1.03347	0.797307	1.33958	0.803591	2244	69	2175	0.0307487	FALSE	0.0474035	0.0338168	1.04854	0.9813	1.1204	0.160983	21819	1151	20668	0.0527522	FALSE
300.8	Acute reaction to stress	mental disorders	NA	NA	NA	NA	NA	NA	NA	NA	NA	NA	NA	-0.18003	0.0848301	0.835245	0.707302	0.986332	0.0338177	22137	176	21961	0.00795049	FALSE
300.9	Posttraumatic stress disorder	mental disorders	0.0952823	0.141752	1.09997	0.833142	1.45225	0.501471	2236	61	2175	0.0272809	FALSE	0.0057551	0.0160089	1.00577	0.974703	1.03783	0.719225	21586	8296	13290	0.384323	FALSE
301	Personality disorders	mental disorders	0.172683	0.22668	1.18849	0.762151	1.85332	0.446185	2199	24	2175	0.0109141	FALSE	0.0131397	0.0423313	1.01323	0.932553	1.10088	0.756256	22172	719	21453	0.0324283	FALSE
301.1	Schizoid personality disorder	mental disorders	NA	NA	NA	NA	NA	NA	NA	NA	NA	NA	NA	-0.0565434	0.141247	0.945025	0.716492	1.24645	0.688924	22584	63	22521	0.00278959	FALSE
301.2	Antisocial/borderline personality disorder	mental disorders	NA	NA	NA	NA	NA	NA	NA	NA	NA	NA	NA	0.00969983	0.0648179	1.00975	0.88928	1.14653	0.881043	22422	300	22122	0.0133797	FALSE
302	Sexual and gender identity disorders	mental disorders	0.232647	0.162222	1.26194	0.91823	1.7343	0.151536	2219	44	2175	0.0198288	FALSE	0.0849443	0.0588499	1.08866	0.970056	1.22176	0.148906	22138	358	21780	0.0161713	FALSE
302.1	Decreased libido	mental disorders	0.283909	0.221761	1.32831	0.860069	2.05148	0.200458	2199	24	2175	0.0109141	FALSE	-0.0778896	0.0963802	0.925067	0.76583	1.11741	0.419005	22343	134	22209	0.0059974	FALSE
303	Psychogenic and somatoform disorders	mental disorders	NA	NA	NA	NA	NA	NA	NA	NA	NA	NA	NA	0.0820098	0.0528067	1.08547	0.978738	1.20383	0.120419	22183	454	21729	0.0204661	FALSE
303.1	Dissociative disorder	mental disorders	NA	NA	NA	NA	NA	NA	NA	NA	NA	NA	NA	0.0288686	0.246345	1.02929	0.635103	1.66813	0.906711	22601	21	22580	0.000929162	FALSE
303.3	Psychogenic disorder	mental disorders	NA	NA	NA	NA	NA	NA	NA	NA	NA	NA	NA	0.00338351	0.153356	1.00339	0.7429	1.35522	0.982398	22474	53	22421	0.00235828	FALSE
303.4	Somatoform disorder	mental disorders	NA	NA	NA	NA	NA	NA	NA	NA	NA	NA	NA	0.0758406	0.0563731	1.07879	0.965943	1.20482	0.178518	22312	397	21915	0.0177931	FALSE
304	Adjustment reaction	mental disorders	0.0309711	0.136216	1.03146	0.789771	1.3471	0.820138	2240	65	2175	0.0290179	FALSE	0.0113591	0.0199516	1.01142	0.972635	1.05176	0.56913	20065	4016	16049	0.20015	FALSE
305.2	Eating disorder	mental disorders	NA	NA	NA	NA	NA	NA	NA	NA	NA	NA	NA	-0.0465799	0.147232	0.954488	0.715228	1.27379	0.751721	22582	57	22525	0.00252413	FALSE
306	Other mental disorder	mental disorders	0.0488701	0.149089	1.05008	0.784002	1.40647	0.743069	2228	53	2175	0.0237882	FALSE	-0.013957	0.0261514	0.98614	0.936867	1.038	0.59355	20202	2083	18119	0.103109	FALSE
306.9	Tension headache	mental disorders	1.08076	0.320197	2.94692	1.5733	5.51983	0.00073735	2186	11	2175	0.00503202	FALSE	0.129524	0.111143	1.13829	0.915472	1.41533	0.243863	22335	101	22234	0.00452205	FALSE
312	Conduct disorders	mental disorders	-0.433333	0.287195	0.648344	0.369267	1.13834	0.131338	3333	14	3319	0.00420042	FALSE	0.0353705	0.063207	1.036	0.915289	1.17264	0.575753	22363	316	22047	0.0141305	FALSE
312.3	Impulse control disorder	mental disorders	NA	NA	NA	NA	NA	NA	NA	NA	NA	NA	NA	0.0547161	0.0694792	1.05624	0.921767	1.21033	0.430979	22473	261	22212	0.0116139	FALSE
313	Pervasive developmental disorders	mental disorders	0.527454	0.2857	1.69461	0.968005	2.96663	0.0648659	3336	17	3319	0.00509592	FALSE	-0.0334489	0.0486646	0.967104	0.879122	1.06389	0.491872	22396	558	21838	0.0249152	FALSE
313.1	Attention deficit hyperactivity disorder	mental disorders	0.519364	0.3284	1.68096	0.883114	3.19961	0.113765	3332	13	3319	0.00390156	FALSE	-0.0375347	0.0511996	0.963161	0.871198	1.06483	0.463495	22478	503	21975	0.0223774	FALSE
313.2	Tics and stuttering	mental disorders	NA	NA	NA	NA	NA	NA	NA	NA	NA	NA	NA	-0.0118376	0.163507	0.988232	0.717264	1.36157	0.942285	22575	47	22528	0.00208195	FALSE
315	Develomental delays and disorders	mental disorders	0.16421	0.256787	1.17846	0.712417	1.94938	0.522511	3338	19	3319	0.00569203	FALSE	-0.08513	0.108428	0.918393	0.742563	1.13586	0.432376	22376	106	22270	0.00473722	FALSE
315.2	Speech and language disorder	mental disorders	NA	NA	NA	NA	NA	NA	NA	NA	NA	NA	NA	-0.0235257	0.210359	0.976749	0.646728	1.47518	0.910953	22588	29	22559	0.00128387	FALSE
315.3	Mental retardation	mental disorders	-0.234472	0.347315	0.790988	0.400433	1.56247	0.499612	3329	10	3319	0.00300391	FALSE	NA	NA	NA	NA	NA	NA	NA	NA	NA	#VALUE!	NA
316	Substance addiction and disorders	mental disorders	0.0316564	0.0774039	1.03216	0.886871	1.20126	0.682557	2688	220	2468	0.0818452	FALSE	-0.00918138	0.0209656	0.990861	0.950969	1.03243	0.661441	21572	3443	18129	0.159605	FALSE
317	Alcohol-related disorders	mental disorders	-0.0945389	0.0821958	0.909792	0.774419	1.06883	0.250075	2664	196	2468	0.0735736	FALSE	-0.0280074	0.0177951	0.972381	0.939051	1.00689	0.115515	21183	5470	15713	0.258226	FALSE
317.1	Alcoholism	mental disorders	-0.106683	0.087319	0.898811	0.757427	1.06659	0.221798	2639	171	2468	0.0647973	FALSE	-0.0399106	0.0200301	0.960875	0.923883	0.999349	0.0463133	21144	3918	17226	0.185301	FALSE
317.11	Alcoholic liver damage	mental disorders	0.0514364	0.130309	1.05278	0.815488	1.35913	0.693044	2546	78	2468	0.0306363	FALSE	-0.101798	0.0466568	0.903212	0.82428	0.989703	0.029121	22264	602	21662	0.0270392	FALSE
318	Tobacco use disorder	mental disorders	-0.0587629	0.0580751	0.94293	0.841482	1.05661	0.311613	2880	412	2468	0.143056	FALSE	0.0208326	0.0179232	1.02105	0.985805	1.05756	0.245103	20510	5312	15198	0.258996	FALSE
320	Meningitis	neurological	NA	NA	NA	NA	NA	NA	NA	NA	NA	NA	NA	0.136393	0.160349	1.14613	0.837034	1.56937	0.39499	22566	50	22516	0.00221572	FALSE
324	Other CNS infection and poliomyelitis	neurological	NA	NA	NA	NA	NA	NA	NA	NA	NA	NA	NA	0.058828	0.180553	1.06059	0.74449	1.51091	0.74456	22591	39	22552	0.00172635	FALSE
327	Sleep disorders	neurological	-0.0252474	0.0613168	0.975069	0.864652	1.09959	0.680521	3007	355	2652	0.118058	FALSE	-0.00533196	0.0172866	0.994682	0.961545	1.02896	0.757744	19414	6388	13026	0.329041	FALSE
327.1	Hypersomnia	neurological	NA	NA	NA	NA	NA	NA	NA	NA	NA	NA	NA	-0.0437582	0.0964045	0.957185	0.792383	1.15626	0.649899	22078	137	21941	0.00620527	FALSE
327.3	Sleep apnea	neurological	-0.0896618	0.067603	0.91424	0.800784	1.04377	0.184741	2930	278	2652	0.0948805	FALSE	-0.00147686	0.0156168	0.998524	0.968423	1.02956	0.924657	21489	8648	12841	0.402438	FALSE
327.31	Central/nonobstroctive sleep apnea	neurological	NA	NA	NA	NA	NA	NA	NA	NA	NA	NA	NA	0.0943026	0.0966265	1.09889	0.909295	1.32802	0.329089	22373	136	22237	0.00607876	FALSE
327.32	Obstructive sleep apnea	neurological	-0.105794	0.0703105	0.89961	0.783799	1.03253	0.13241	2908	256	2652	0.088033	FALSE	0.00432058	0.016301	1.00433	0.972749	1.03694	0.790971	21361	7124	14237	0.333505	FALSE
327.4	Insomnia	neurological	-0.0266931	0.0649628	0.97366	0.857255	1.10587	0.681147	2964	312	2652	0.105263	FALSE	0.0107763	0.019564	1.01083	0.972808	1.05035	0.581754	20125	4195	15930	0.208447	FALSE
327.41	Organic or persistent insomnia	neurological	0.192231	0.178696	1.21195	0.853839	1.72026	0.282042	2690	38	2652	0.0141264	FALSE	-0.0554188	0.0713965	0.946089	0.822542	1.08819	0.437624	22278	248	22030	0.0111321	FALSE
327.5	Parasomnia	neurological	NA	NA	NA	NA	NA	NA	NA	NA	NA	NA	NA	-0.0230923	0.0492612	0.977172	0.887236	1.07623	0.639232	21835	532	21303	0.0243646	FALSE
327.6	Circadian rhythm sleep disorder	neurological	NA	NA	NA	NA	NA	NA	NA	NA	NA	NA	NA	-0.133414	0.142633	0.875103	0.661679	1.15737	0.349599	22512	62	22450	0.00275409	FALSE
327.7	Sleep related movement disorders	neurological	0.37203	0.289302	1.45068	0.822833	2.55758	0.198459	2666	14	2652	0.00525131	FALSE	0.0572858	0.0456967	1.05896	0.968236	1.15818	0.209985	21868	625	21243	0.0285806	FALSE
327.71	Restless legs syndrome	neurological	0.482323	0.328103	1.61983	0.851497	3.08147	0.141552	2663	11	2652	0.00413068	FALSE	-0.0455275	0.0624338	0.955493	0.84544	1.07987	0.465871	22396	331	22065	0.0147794	FALSE
327.72	Sleep related leg cramps	neurological	NA	NA	NA	NA	NA	NA	NA	NA	NA	NA	NA	0.188044	0.166072	1.20689	0.871572	1.6712	0.257506	22495	45	22450	0.00200044	FALSE
331	Other cerebral degenerations	neurological	NA	NA	NA	NA	NA	NA	NA	NA	NA	NA	NA	0.235087	0.133719	1.26502	0.97336	1.64407	0.0787349	22449	70	22379	0.00311818	FALSE
331.1	Hydrocephalus	neurological	NA	NA	NA	NA	NA	NA	NA	NA	NA	NA	NA	0.289389	0.194535	1.33561	0.912197	1.95556	0.136858	22608	33	22575	0.00145966	FALSE
331.9	Cerebral degeneration, unspecified	neurological	NA	NA	NA	NA	NA	NA	NA	NA	NA	NA	NA	0.338159	0.232687	1.40236	0.888779	2.21272	0.146146	22506	23	22483	0.00102195	FALSE
332	Parkinson's disease	neurological	0.00883811	0.231414	1.00888	0.640996	1.58789	0.969535	3039	22	3017	0.00723922	FALSE	-0.118148	0.07696	0.888565	0.764151	1.03323	0.12474	22553	218	22335	0.00966612	FALSE
333	Extrapyramidal disease and abnormal movement disorders	neurological	-0.0580264	0.206695	0.943625	0.629299	1.41495	0.778914	3045	28	3017	0.0091954	FALSE	0.0753258	0.0499022	1.07824	0.977768	1.18903	0.131179	22116	518	21598	0.023422	FALSE
333.1	Essential tremor	neurological	0.122423	0.287713	1.13023	0.643074	1.98643	0.67047	3032	15	3017	0.00494723	FALSE	0.0550023	0.0670501	1.05654	0.926431	1.20493	0.412035	22402	282	22120	0.0125882	FALSE
333.2	Myoclonus	neurological	NA	NA	NA	NA	NA	NA	NA	NA	NA	NA	NA	0.0855354	0.175868	1.0893	0.771694	1.53762	0.626712	22569	40	22529	0.00177234	FALSE
333.4	Torsion dystonia	neurological	NA	NA	NA	NA	NA	NA	NA	NA	NA	NA	NA	-0.052285	0.128212	0.949058	0.73817	1.2202	0.683421	22519	75	22444	0.00333052	FALSE
334	Degenerative disease of the spinal cord	neurological	0.151186	0.237121	1.16321	0.730833	1.8514	0.52374	3038	21	3017	0.00691244	FALSE	0.107073	0.107883	1.11302	0.900885	1.3751	0.320957	22427	109	22318	0.00486021	FALSE
334.2	Anterior horn cell disease	neurological	NA	NA	NA	NA	NA	NA	NA	NA	NA	NA	NA	0.276531	0.250379	1.31855	0.807178	2.15388	0.269398	22614	20	22594	0.000884408	FALSE
335	Multiple sclerosis	neurological	-0.256739	0.347378	0.77357	0.391566	1.52825	0.45986	3027	10	3017	0.0033036	FALSE	0.0410525	0.144942	1.04191	0.784244	1.38422	0.776998	22605	58	22547	0.0025658	FALSE
337	Disorders of the autonomic nervous system	neurological	0.0182827	0.247658	1.01845	0.626801	1.65482	0.941152	3036	19	3017	0.00625823	FALSE	0.187357	0.0610397	1.20606	1.07006	1.35933	0.00214467	22121	339	21782	0.0153248	FALSE
337.1	Peripheral autonomic neuropathy	neurological	NA	NA	NA	NA	NA	NA	NA	NA	NA	NA	NA	0.168803	0.0646678	1.18389	1.04295	1.34387	0.00904593	22152	301	21851	0.0135879	FALSE
338	Pain	neurological	-0.022037	0.053762	0.978204	0.880372	1.08691	0.68188	3121	476	2645	0.152515	FALSE	0.0375542	0.0216052	1.03827	0.99522	1.08318	0.0821744	19719	3219	16500	0.163244	FALSE
338.1	Acute pain	neurological	0.0723086	0.116723	1.07499	0.855159	1.35132	0.535593	2732	87	2645	0.0318448	FALSE	0.00369874	0.03766	1.00371	0.932287	1.0806	0.921762	20849	929	19920	0.0445585	FALSE
338.2	Chronic pain	neurological	-0.0294296	0.0563955	0.970999	0.869389	1.08449	0.60178	3073	428	2645	0.139278	FALSE	0.0380723	0.0247208	1.03881	0.989673	1.09038	0.123538	20456	2321	18135	0.113463	FALSE
339	Other headache syndromes	neurological	-0.0152194	0.0976861	0.984896	0.813276	1.19273	0.876191	3161	130	3031	0.0411262	FALSE	-0.00186931	0.0205179	0.998132	0.958789	1.03909	0.927408	19944	3763	16181	0.188678	FALSE
340	Migraine	neurological	0.0386679	0.138318	1.03943	0.7926	1.36311	0.779817	3096	65	3031	0.0209948	FALSE	-0.02274	0.0290255	0.977517	0.923458	1.03474	0.433364	21811	1644	20167	0.0753748	FALSE
340.1	Migrain with aura	neurological	NA	NA	NA	NA	NA	NA	NA	NA	NA	NA	NA	0.0109642	0.0821786	1.01102	0.860617	1.18772	0.893862	22367	188	22179	0.00840524	FALSE
342	Hemiplegia	neurological	0.412822	0.287879	1.51108	0.859487	2.65665	0.151568	3031	14	3017	0.00461894	FALSE	-0.181998	0.107408	0.833603	0.675354	1.02893	0.0901799	22488	109	22379	0.00484703	FALSE
344	Other paralytic syndromes	neurological	0.00103779	0.173766	1.00104	0.712095	1.40723	0.995235	3057	40	3017	0.0130847	FALSE	-0.0588522	0.0777346	0.942846	0.809602	1.09802	0.448995	22459	211	22248	0.0093949	FALSE
345	Epilepsy, recurrent seizures, convulsions	neurological	0.0561061	0.109955	1.05771	0.85265	1.31209	0.609868	3115	98	3017	0.0314607	FALSE	-0.0256007	0.0432646	0.974724	0.895476	1.06099	0.554036	22196	691	21505	0.0311317	FALSE
345.1	Epilepsy	neurological	0.354486	0.293248	1.42545	0.802295	2.53261	0.226728	3031	14	3017	0.00461894	FALSE	-0.142668	0.0579805	0.867042	0.773902	0.971391	0.0138696	22393	380	22013	0.0169696	FALSE
345.11	Generalized convulsive epilepsy	neurological	NA	NA	NA	NA	NA	NA	NA	NA	NA	NA	NA	-0.142337	0.156473	0.867329	0.63825	1.17863	0.363004	22561	51	22510	0.00226054	FALSE
345.12	Partial epilepsy	neurological	NA	NA	NA	NA	NA	NA	NA	NA	NA	NA	NA	-0.191799	0.0924981	0.825472	0.688599	0.989552	0.0381211	22544	148	22396	0.00656494	FALSE
345.3	Convulsions	neurological	0.106814	0.126926	1.11273	0.867654	1.42702	0.400045	3091	74	3017	0.0239405	FALSE	0.031202	0.0522596	1.03169	0.931251	1.14297	0.550469	22279	471	21808	0.021141	FALSE
346	Abnormal findings on study of brain and/or nervous system	neurological	NA	NA	NA	NA	NA	NA	NA	NA	NA	NA	NA	0.225401	0.198505	1.25283	0.849024	1.84868	0.256167	22455	32	22423	0.00142507	FALSE
346.1	Nonspecific abnormal findings on radiological and other examination of skull and head	neurological	NA	NA	NA	NA	NA	NA	NA	NA	NA	NA	NA	-0.0104075	0.202985	0.989646	0.664807	1.47321	0.959109	22426	29	22397	0.00129314	FALSE
346.2	Nonspecific abnormal results of function study of brain and central nervous system	neurological	NA	NA	NA	NA	NA	NA	NA	NA	NA	NA	NA	0.0666185	0.23879	1.06889	0.669376	1.70684	0.780257	22508	22	22486	0.00097743	FALSE
347	Cataplexy and narcolepsy	neurological	NA	NA	NA	NA	NA	NA	NA	NA	NA	NA	NA	0.260519	0.19982	1.2976	0.877106	1.91969	0.192312	22604	31	22573	0.00137144	FALSE
348	Other conditions of brain	neurological	-0.0445348	0.227704	0.956442	0.612115	1.49446	0.844938	3039	22	3017	0.00723922	FALSE	-0.11255	0.0658544	0.893552	0.785351	1.01666	0.0874359	22291	295	21996	0.013234	FALSE
348.2	Cerebral edema and compression of brain	neurological	NA	NA	NA	NA	NA	NA	NA	NA	NA	NA	NA	-0.132429	0.169695	0.875965	0.628115	1.22161	0.435159	22580	44	22536	0.00194863	FALSE
348.4	Cerebral cysts	neurological	NA	NA	NA	NA	NA	NA	NA	NA	NA	NA	NA	-0.0244988	0.251326	0.975799	0.596248	1.59696	0.922347	22584	20	22564	0.000885583	FALSE
348.8	Encephalopathy, not elsewhere classified	neurological	-0.0280013	0.238973	0.972387	0.608725	1.55331	0.906723	3037	20	3017	0.00658545	FALSE	-0.1116	0.0758775	0.894402	0.770805	1.03782	0.141347	22373	223	22150	0.00996737	FALSE
348.9	Other conditions of brain, NOS	neurological	NA	NA	NA	NA	NA	NA	NA	NA	NA	NA	NA	0.0994649	0.104924	1.10458	0.899257	1.35678	0.343146	22386	113	22273	0.0050478	FALSE
349	Other and unspecified disorders of the nervous system	neurological	NA	NA	NA	NA	NA	NA	NA	NA	NA	NA	NA	-0.173752	0.108409	0.840505	0.679611	1.03949	0.108993	22427	108	22319	0.00481562	FALSE
350	Abnormal movement	neurological	-0.0114573	0.0672655	0.988608	0.866496	1.12793	0.864751	3203	289	2914	0.0902279	FALSE	0.0244211	0.0241828	1.02472	0.977285	1.07446	0.312564	20591	2602	17989	0.126366	FALSE
350.1	Abnormal involuntary movements	neurological	0.0219284	0.12402	1.02217	0.801595	1.30344	0.859656	2992	78	2914	0.0260695	FALSE	0.0445426	0.0486538	1.04555	0.950451	1.15016	0.359929	21854	546	21308	0.024984	FALSE
350.2	Abnormality of gait	neurological	-0.0267704	0.0756981	0.973585	0.839341	1.1293	0.723604	3138	224	2914	0.071383	FALSE	0.037399	0.0269925	1.03811	0.984613	1.09451	0.165889	20969	2003	18966	0.095522	FALSE
350.3	Lack of coordination	neurological	-0.295642	0.215835	0.744053	0.487395	1.13587	0.170762	2939	25	2914	0.00850629	FALSE	-0.0325993	0.106034	0.967926	0.786293	1.19152	0.758507	22367	113	22254	0.00505209	FALSE
350.6	Disturbances of sensation of smell and taste	neurological	NA	NA	NA	NA	NA	NA	NA	NA	NA	NA	NA	-0.0273771	0.158696	0.972994	0.712895	1.32799	0.863035	22557	50	22507	0.00221661	FALSE
351	Other peripheral nerve disorders	neurological	0.0240413	0.122145	1.02433	0.806248	1.30141	0.843965	3219	80	3139	0.0248524	FALSE	-0.030891	0.0212787	0.969581	0.929975	1.01087	0.146575	20957	3340	17617	0.159374	FALSE
352	Disorders of other cranial nerves	neurological	-0.563849	0.228648	0.569015	0.363491	0.890744	0.0136628	3161	22	3139	0.00695982	FALSE	-0.127076	0.0551459	0.880667	0.790443	0.981189	0.0212023	22275	427	21848	0.0191695	FALSE
352.1	Trigeminal nerve disorders [CN5]	neurological	NA	NA	NA	NA	NA	NA	NA	NA	NA	NA	NA	-0.0325418	0.111812	0.967982	0.777483	1.20516	0.771021	22456	102	22354	0.00454222	FALSE
352.2	Facial nerve disorders [CN7]	neurological	-0.693071	0.270906	0.500038	0.294038	0.85036	0.0105171	3155	16	3139	0.00507132	FALSE	-0.152962	0.0650492	0.858162	0.755437	0.974856	0.0186987	22455	306	22149	0.0136273	FALSE
353	Nerve root and plexus disorders	neurological	0.927176	0.338863	2.52736	1.30083	4.91036	0.00621646	3149	10	3139	0.00317561	FALSE	0.0445067	0.0676911	1.04551	0.915607	1.19385	0.510861	22197	277	21920	0.0124792	FALSE
353.1	Nerve plexus lesions	neurological	NA	NA	NA	NA	NA	NA	NA	NA	NA	NA	NA	0.170118	0.144445	1.18544	0.893156	1.57339	0.238901	22555	61	22494	0.0027045	FALSE
353.2	Nerve root lesions	neurological	NA	NA	NA	NA	NA	NA	NA	NA	NA	NA	NA	0.038504	0.0898971	1.03925	0.871365	1.23949	0.668424	22329	155	22174	0.00694165	FALSE
355	Complex regional/central pain syndrome	neurological	NA	NA	NA	NA	NA	NA	NA	NA	NA	NA	NA	0.128773	0.111689	1.13743	0.913805	1.41578	0.248929	22506	101	22405	0.00448769	FALSE
355.1	Chronic pain syndrome	neurological	-0.0423089	0.165871	0.958574	0.692522	1.32684	0.798668	3183	44	3139	0.0138234	FALSE	0.0602132	0.0360392	1.06206	0.98963	1.1398	0.0947674	21903	1008	20895	0.0460211	FALSE
356	Hereditary and idiopathic peripheral neuropathy	neurological	0.0743365	0.159165	1.07717	0.788496	1.47153	0.640472	3204	47	3157	0.0146692	FALSE	0.114977	0.0378823	1.12185	1.04157	1.20831	0.00240436	21579	932	20647	0.0431901	FALSE
357	Inflammatory and toxic neuropathy	neurological	0.116889	0.106793	1.124	0.911718	1.3857	0.273717	3265	108	3157	0.0330781	FALSE	0.185255	0.06834	1.20353	1.05265	1.37603	0.00671248	22149	271	21878	0.0122353	FALSE
358	Myoneural disorders	neurological	NA	NA	NA	NA	NA	NA	NA	NA	NA	NA	NA	-0.000663906	0.184866	0.999336	0.695585	1.43573	0.997135	22602	37	22565	0.00163702	FALSE
358.1	Myasthenia gravis	neurological	NA	NA	NA	NA	NA	NA	NA	NA	NA	NA	NA	-0.0682516	0.195886	0.934025	0.636234	1.3712	0.727522	22615	33	22582	0.00145921	FALSE
359	Muscular dystrophies and other myopathies	neurological	0.0771363	0.345094	1.08019	0.549225	2.12446	0.823129	3168	11	3157	0.00347222	FALSE	0.0754051	0.143143	1.07832	0.814521	1.42756	0.598345	22528	61	22467	0.00270774	FALSE
359.2	Myopathy	neurological	NA	NA	NA	NA	NA	NA	NA	NA	NA	NA	NA	0.123054	0.163709	1.13095	0.820522	1.55881	0.452252	22537	46	22491	0.00204109	FALSE
360	Disorders of the globe	sense organs	NA	NA	NA	NA	NA	NA	NA	NA	NA	NA	NA	0.293695	0.138258	1.34137	1.02297	1.75889	0.0336486	22509	65	22444	0.00288773	FALSE
360.2	Progressive myopia	sense organs	NA	NA	NA	NA	NA	NA	NA	NA	NA	NA	NA	0.126277	0.205585	1.1346	0.758305	1.69761	0.539062	22571	29	22542	0.00128483	FALSE
361	Retinal detachments and defects	sense organs	-0.0123665	0.277445	0.98771	0.573408	1.70135	0.964448	2892	17	2875	0.00587828	FALSE	0.0599693	0.0472152	1.0618	0.967952	1.16476	0.20404	22295	584	21711	0.0261942	FALSE
361.1	Retinal detachment with retinal defect	sense organs	NA	NA	NA	NA	NA	NA	NA	NA	NA	NA	NA	0.169367	0.0965061	1.18455	0.980409	1.43121	0.0792619	22534	137	22397	0.0060797	FALSE
361.2	Retinoschisis and retinal cysts	sense organs	NA	NA	NA	NA	NA	NA	NA	NA	NA	NA	NA	0.101263	0.147148	1.10657	0.829322	1.4765	0.491346	22583	58	22525	0.0025683	FALSE
362	Other retinal disorders	sense organs	-0.0232448	0.0899581	0.977023	0.819089	1.16541	0.796102	2961	152	2809	0.051334	FALSE	-0.00491269	0.0231463	0.995099	0.950964	1.04128	0.831916	20907	3072	17835	0.146936	FALSE
362.2	Degeneration of macula and posterior pole of retina	sense organs	0.0627109	0.148991	1.06472	0.795081	1.4258	0.673825	2864	55	2809	0.0192039	FALSE	-0.0168281	0.0309499	0.983313	0.925436	1.04481	0.586633	21676	1589	20087	0.0733069	FALSE
362.21	Macular degeneration, dry	sense organs	NA	NA	NA	NA	NA	NA	NA	NA	NA	NA	NA	-0.0415358	0.052946	0.959315	0.864754	1.06422	0.432751	22329	490	21839	0.0219446	FALSE
362.22	Macular degeneration, wet	sense organs	NA	NA	NA	NA	NA	NA	NA	NA	NA	NA	NA	0.00988616	0.100629	1.00994	0.829156	1.23013	0.921739	22558	129	22429	0.00571859	FALSE
362.23	Cystoid macular degeneration of retina	sense organs	0.271315	0.338065	1.31169	0.676182	2.54447	0.422234	2820	11	2809	0.00390071	FALSE	0.0989377	0.0716324	1.104	0.959386	1.27041	0.167222	22431	249	22182	0.0111007	FALSE
362.26	Macular puckering of retina	sense organs	-0.0562599	0.228302	0.945293	0.604271	1.47877	0.805351	2832	23	2809	0.00812147	FALSE	-0.0288965	0.0446761	0.971517	0.890064	1.06042	0.517762	22164	685	21479	0.030906	FALSE
362.27	Drusen (degenerative) of retina	sense organs	0.000209908	0.351394	1.00021	0.502317	1.99161	0.999523	2819	10	2809	0.00354736	FALSE	-0.131455	0.0727122	0.876819	0.760355	1.01112	0.0706256	22234	244	21990	0.0109742	FALSE
362.29	Macular degeneration (senile) of retina NOS	sense organs	0.0699007	0.271317	1.0724	0.630097	1.82519	0.796689	2826	17	2809	0.00601557	FALSE	0.0571039	0.087104	1.05877	0.892597	1.25587	0.512092	22374	171	22203	0.0076428	FALSE
362.3	Other nondiabetic retinopathy	sense organs	-0.270418	0.192802	0.763061	0.522929	1.11346	0.160747	2841	32	2809	0.0112636	FALSE	-0.072951	0.0497438	0.929646	0.843286	1.02485	0.142503	21894	521	21373	0.0237965	FALSE
362.31	Separation of retinal layers	sense organs	NA	NA	NA	NA	NA	NA	NA	NA	NA	NA	NA	-0.0194144	0.103604	0.980773	0.800532	1.20159	0.851354	22530	118	22412	0.00523746	FALSE
362.4	Retinal vascular changes and abnomalities	sense organs	-0.252903	0.177641	0.776543	0.548219	1.09996	0.154542	2846	37	2809	0.0130007	FALSE	-0.00385376	0.0544083	0.996154	0.895392	1.10825	0.943533	22325	438	21887	0.0196193	FALSE
362.6	Peripheral retinal degenerations	sense organs	-0.163574	0.257351	0.849103	0.512742	1.40612	0.525032	2827	18	2809	0.00636717	FALSE	0.0449072	0.0559933	1.04593	0.937218	1.16725	0.422547	22189	406	21783	0.0182974	FALSE
362.7	Hereditary retinal dystrophies	sense organs	NA	NA	NA	NA	NA	NA	NA	NA	NA	NA	NA	0.127286	0.144199	1.13574	0.856121	1.50669	0.377392	22500	60	22440	0.00266667	FALSE
362.8	Retinal hemorrhage/ischemia	sense organs	NA	NA	NA	NA	NA	NA	NA	NA	NA	NA	NA	0.0587093	0.0898859	1.06047	0.88917	1.26476	0.513657	22294	158	22136	0.00708711	FALSE
362.9	Retinal edema	sense organs	0.181534	0.152629	1.19905	0.889035	1.61718	0.23429	2860	51	2809	0.0178322	FALSE	-0.0212141	0.0729809	0.979009	0.848524	1.12956	0.771296	22365	237	22128	0.0105969	FALSE
363	Chorioretinal inflammations, scars, and other disorders of choroid	sense organs	-0.248867	0.294832	0.779683	0.437474	1.38958	0.398614	2889	14	2875	0.00484597	FALSE	-0.0148488	0.061575	0.985261	0.873248	1.11164	0.80944	22201	340	21861	0.0153146	FALSE
363.3	Chorioretinal scars	sense organs	NA	NA	NA	NA	NA	NA	NA	NA	NA	NA	NA	-0.029529	0.0670819	0.970903	0.851284	1.10733	0.659798	22244	285	21959	0.0128124	FALSE
364	Corneal opacity and other disorders of cornea	sense organs	0.0331112	0.204688	1.03367	0.692064	1.54388	0.871491	2904	29	2875	0.00998623	FALSE	-0.000499436	0.062635	0.999501	0.88403	1.13005	0.993638	22206	323	21883	0.0145456	FALSE
364.1	Corneal opacity	sense organs	-0.697482	0.351286	0.497837	0.250073	0.991078	0.0470876	2885	10	2875	0.0034662	FALSE	-0.0452944	0.0561777	0.955716	0.85607	1.06696	0.420088	22165	407	21758	0.0183623	FALSE
364.2	Corneal edema	sense organs	NA	NA	NA	NA	NA	NA	NA	NA	NA	NA	NA	-0.0108427	0.135771	0.989216	0.75809	1.29081	0.936348	22575	68	22507	0.00301218	FALSE
364.4	Corneal degenerations	sense organs	0.0962711	0.248922	1.10106	0.675963	1.79348	0.69894	2895	20	2875	0.00690846	FALSE	0.0424701	0.0939442	1.04338	0.867916	1.25433	0.651213	22407	143	22264	0.00638193	FALSE
364.41	Keratoconus	sense organs	NA	NA	NA	NA	NA	NA	NA	NA	NA	NA	NA	0.107662	0.161618	1.11367	0.811307	1.52872	0.505314	22609	49	22560	0.00216728	FALSE
364.5	Corneal dystrophy	sense organs	NA	NA	NA	NA	NA	NA	NA	NA	NA	NA	NA	0.0160078	0.135842	1.01614	0.778611	1.32612	0.906194	22549	67	22482	0.00297131	FALSE
364.51	Fuchs' dystrophy	sense organs	NA	NA	NA	NA	NA	NA	NA	NA	NA	NA	NA	0.137885	0.185488	1.14784	0.79798	1.6511	0.457263	22578	36	22542	0.00159447	FALSE
364.9	Cornea replaced by transplant	sense organs	NA	NA	NA	NA	NA	NA	NA	NA	NA	NA	NA	-0.218258	0.190562	0.803918	0.553353	1.16794	0.252069	22621	35	22586	0.00154723	FALSE
365	Glaucoma	sense organs	-0.0440803	0.0734043	0.956877	0.828654	1.10494	0.548164	3116	241	2875	0.0773427	FALSE	0.0028197	0.0201477	1.00282	0.963994	1.04322	0.888699	21536	4219	17317	0.195905	FALSE
365.1	Open-angle glaucoma	sense organs	0.0585189	0.199744	1.06026	0.716785	1.56834	0.769545	2904	29	2875	0.00998623	FALSE	0.0293397	0.0225977	1.02977	0.985159	1.07641	0.194167	21671	3109	18562	0.143464	FALSE
365.11	Primary open angle glaucoma	sense organs	NA	NA	NA	NA	NA	NA	NA	NA	NA	NA	NA	0.0217668	0.0379251	1.02201	0.948791	1.10087	0.566007	22297	965	21332	0.0432794	FALSE
365.2	Primary angle-closure glaucoma	sense organs	-0.6988	0.250669	0.497182	0.304187	0.812623	0.00530777	2894	19	2875	0.00656531	FALSE	0.0107283	0.0589243	1.01079	0.900538	1.13453	0.855529	22380	376	22004	0.0168007	FALSE
365.5	Pseudoexfoliation glaucoma	sense organs	NA	NA	NA	NA	NA	NA	NA	NA	NA	NA	NA	-0.181172	0.176485	0.834292	0.590325	1.17909	0.304629	22619	40	22579	0.00176842	FALSE
366	Cataract	sense organs	-0.0582186	0.0705855	0.943444	0.821547	1.08343	0.409488	3228	279	2949	0.0864312	FALSE	0.0235542	0.0205651	1.02383	0.983386	1.06595	0.252066	20653	8476	12177	0.4104	FALSE
366.1	Nonsenile Cataract	sense organs	NA	NA	NA	NA	NA	NA	NA	NA	NA	NA	NA	0.0718435	0.0956019	1.07449	0.890888	1.29592	0.452361	22390	145	22245	0.00647611	FALSE
366.2	Senile cataract	sense organs	0.00873073	0.0862173	1.00877	0.851926	1.19449	0.919341	3123	174	2949	0.0557157	FALSE	0.0264407	0.0198525	1.02679	0.987607	1.06753	0.182907	20585	7525	13060	0.365557	FALSE
366.3	Traumatic cataract	sense organs	NA	NA	NA	NA	NA	NA	NA	NA	NA	NA	NA	0.123869	0.181771	1.13187	0.792627	1.6163	0.495584	22589	38	22551	0.00168223	FALSE
367	Disorders of refraction and accommodation; blindness and low vision	sense organs	-0.182955	0.0881724	0.832805	0.700631	0.989914	0.0379892	3111	157	2954	0.0504661	FALSE	0.0133901	0.0175937	1.01348	0.979127	1.04904	0.446612	20443	12935	7508	0.632735	FALSE
367.1	Myopia	sense organs	-0.435244	0.255416	0.647107	0.392249	1.06756	0.0883702	2973	19	2954	0.00639085	FALSE	0.0389623	0.0215291	1.03973	0.996771	1.08454	0.0703341	19860	3260	16600	0.164149	FALSE
367.2	Astigmatism	sense organs	0.658552	0.33345	1.93199	1.005	3.71401	0.0482723	2966	12	2954	0.00404585	FALSE	0.0237677	0.0193273	1.02405	0.985985	1.06359	0.218791	19227	4837	14390	0.251573	FALSE
367.8	Hypermetropia	sense organs	NA	NA	NA	NA	NA	NA	NA	NA	NA	NA	NA	0.0143427	0.0228956	1.01445	0.969929	1.06101	0.531029	20132	3050	17082	0.1515	FALSE
367.9	Blindness and low vision	sense organs	-0.232245	0.147622	0.792752	0.593579	1.05876	0.115663	3008	54	2954	0.0179521	FALSE	0.0689163	0.0441094	1.07135	0.982615	1.16809	0.118195	21621	674	20947	0.0311734	FALSE
368	Visual disturbances	sense organs	0.0667033	0.105512	1.06898	0.869271	1.31457	0.527265	3155	106	3049	0.0335975	FALSE	-0.0141471	0.0253898	0.985952	0.938088	1.03626	0.577392	20189	2186	18003	0.108277	FALSE
368.1	Amblyopia	sense organs	NA	NA	NA	NA	NA	NA	NA	NA	NA	NA	NA	-0.107012	0.0777414	0.898515	0.771526	1.04641	0.168663	22467	208	22259	0.00925802	FALSE
368.2	Diplopia and disorders of binocular vision	sense organs	0.246509	0.344934	1.27955	0.650794	2.51577	0.474822	3059	10	3049	0.00326904	FALSE	0.00352418	0.0635459	1.00353	0.886011	1.13664	0.955773	22248	314	21934	0.0141136	FALSE
368.3	Anisometropia	sense organs	NA	NA	NA	NA	NA	NA	NA	NA	NA	NA	NA	0.0872149	0.0956766	1.09113	0.904556	1.31619	0.362	22289	140	22149	0.00628113	FALSE
368.4	Visual field defects	sense organs	NA	NA	NA	NA	NA	NA	NA	NA	NA	NA	NA	-0.0169241	0.0582212	0.983218	0.877185	1.10207	0.771292	22122	381	21741	0.0172227	FALSE
368.7	Disorders of accommodation	sense organs	NA	NA	NA	NA	NA	NA	NA	NA	NA	NA	NA	0.144598	0.165573	1.15558	0.835333	1.59859	0.382488	22513	47	22466	0.00208768	FALSE
368.9	Subjective visual disturbances	sense organs	0.510938	0.216177	1.66685	1.09115	2.54631	0.0181025	3074	25	3049	0.00813273	FALSE	-0.0305923	0.0483629	0.969871	0.882159	1.0663	0.527022	21641	547	21094	0.0252761	FALSE
368.91	Psychophysical visual disturbances	sense organs	NA	NA	NA	NA	NA	NA	NA	NA	NA	NA	NA	0.073336	0.22611	1.07609	0.690846	1.67617	0.745682	22554	25	22529	0.00110845	FALSE
369	Infection of the eye	sense organs	-0.00485164	0.155459	0.99516	0.733776	1.34965	0.975103	3008	51	2957	0.0169548	FALSE	0.00377973	0.0414481	1.00379	0.925465	1.08874	0.92734	21275	760	20515	0.0357227	FALSE
369.2	Eye infection, viral	sense organs	NA	NA	NA	NA	NA	NA	NA	NA	NA	NA	NA	-0.044297	0.10663	0.95667	0.776242	1.17904	0.677828	22395	112	22283	0.00500112	FALSE
369.5	Conjunctivitis, infectious	sense organs	0.0601822	0.171987	1.06203	0.758121	1.48777	0.726397	2999	42	2957	0.0140047	FALSE	0.0018717	0.0483675	1.00187	0.911259	1.1015	0.969132	21352	550	20802	0.0257587	FALSE
370	Keratitis	sense organs	-0.161602	0.305054	0.85078	0.467897	1.54698	0.596286	2970	13	2957	0.0043771	FALSE	0.0199716	0.0484882	1.02017	0.927683	1.12188	0.680424	21716	558	21158	0.0256953	FALSE
370.1	Corneal ulcer	sense organs	NA	NA	NA	NA	NA	NA	NA	NA	NA	NA	NA	-0.119757	0.144962	0.887136	0.667722	1.17865	0.40873	22571	60	22511	0.00265828	FALSE
370.2	Superficial keratitis	sense organs	NA	NA	NA	NA	NA	NA	NA	NA	NA	NA	NA	-0.0286273	0.122746	0.971779	0.763983	1.23609	0.815587	22423	83	22340	0.00370156	FALSE
370.3	Keratoconjunctivitis	sense organs	NA	NA	NA	NA	NA	NA	NA	NA	NA	NA	NA	0.0408333	0.0607557	1.04168	0.924735	1.17341	0.501526	21921	355	21566	0.0161945	FALSE
370.31	Keratoconjunctivitis sicca	sense organs	NA	NA	NA	NA	NA	NA	NA	NA	NA	NA	NA	0.0456798	0.0636308	1.04674	0.924006	1.18577	0.472826	21975	323	21652	0.0146985	FALSE
371	Inflammation of the eye	sense organs	-0.194774	0.137635	0.82302	0.628424	1.07787	0.157025	3021	64	2957	0.021185	FALSE	0.00935628	0.0259471	1.0094	0.959349	1.06206	0.718405	20654	2096	18558	0.101482	FALSE
371.1	Uveitis, noninfectious or NOS	sense organs	-0.379468	0.343248	0.684226	0.349157	1.34084	0.268934	2967	10	2957	0.00337041	FALSE	-0.0795201	0.0701323	0.923559	0.804946	1.05965	0.256854	22493	257	22236	0.0114258	FALSE
371.2	Conjunctivitis, noninfectious	sense organs	0.660856	0.356512	1.93645	0.962802	3.89471	0.063786	2967	10	2957	0.00337041	FALSE	0.0176936	0.0512749	1.01785	0.92053	1.12546	0.730039	21806	481	21325	0.0220581	FALSE
371.21	Allergic conjunctivitis	sense organs	NA	NA	NA	NA	NA	NA	NA	NA	NA	NA	NA	0.0219426	0.0531863	1.02219	0.920993	1.1345	0.679928	21854	446	21408	0.0204082	FALSE
371.3	Inflammation of eyelids	sense organs	-0.317899	0.167958	0.727676	0.523564	1.01136	0.058394	3001	44	2957	0.0146618	FALSE	0.0185388	0.0313927	1.01871	0.95792	1.08336	0.554826	21150	1372	19778	0.06487	FALSE
372	Disorders of conjunctiva	sense organs	-0.128302	0.193637	0.879587	0.601799	1.2856	0.507593	2990	33	2957	0.0110368	FALSE	-0.0141421	0.0362065	0.985957	0.918414	1.05847	0.696097	21527	1026	20501	0.0476611	FALSE
374	Other disorders of eyelids	sense organs	0.081657	0.186459	1.08508	0.752916	1.5638	0.661433	2991	34	2957	0.0113674	FALSE	0.0564742	0.0354584	1.0581	0.98706	1.13425	0.11123	21838	1111	20727	0.0508746	FALSE
374.1	Ectropion or entropion	sense organs	NA	NA	NA	NA	NA	NA	NA	NA	NA	NA	NA	0.142944	0.0885524	1.15367	0.969845	1.37233	0.106477	22447	166	22281	0.0073952	FALSE
374.2	Lagophthalmos	sense organs	NA	NA	NA	NA	NA	NA	NA	NA	NA	NA	NA	-0.10696	0.194015	0.898561	0.614326	1.31431	0.581429	22570	34	22536	0.00150642	FALSE
374.3	Ptosis of eyelid	sense organs	0.115322	0.326295	1.12223	0.592018	2.12732	0.723768	2968	11	2957	0.0037062	FALSE	0.0488784	0.055096	1.05009	0.942603	1.16984	0.374998	22401	436	21965	0.0194634	FALSE
374.6	Dermatochalasis	sense organs	0.00481982	0.293156	1.00483	0.565658	1.78498	0.986882	2971	14	2957	0.00471222	FALSE	0.118036	0.049197	1.12528	1.02184	1.23919	0.016429	22379	556	21823	0.0248447	FALSE
375	Disorders of lacrimal system	sense organs	NA	NA	NA	NA	NA	NA	NA	NA	NA	NA	NA	0.127831	0.133593	1.13636	0.874581	1.4765	0.338633	22514	69	22445	0.00306476	FALSE
375.1	Dry eyes	sense organs	-0.165536	0.0968073	0.847439	0.700978	1.0245	0.0872737	3060	135	2925	0.0441176	FALSE	-0.0219201	0.0213078	0.978318	0.938302	1.02004	0.303605	20038	3596	16442	0.179459	FALSE
375.2	Epiphora	sense organs	NA	NA	NA	NA	NA	NA	NA	NA	NA	NA	NA	0.108873	0.152527	1.11502	0.826893	1.50354	0.475355	22537	53	22484	0.00235169	FALSE
376	Disorders of the orbit	sense organs	NA	NA	NA	NA	NA	NA	NA	NA	NA	NA	NA	-0.401934	0.228487	0.669025	0.427514	1.04697	0.0785585	22593	24	22569	0.00106228	FALSE
377	Disorders of optic nerve and visual pathways	sense organs	-0.266643	0.264547	0.765947	0.456049	1.28643	0.313492	2942	17	2925	0.00577838	FALSE	-0.0725672	0.0563988	0.930003	0.832678	1.0387	0.198206	22176	400	21776	0.0180375	FALSE
377.1	Optic atrophy	sense organs	NA	NA	NA	NA	NA	NA	NA	NA	NA	NA	NA	-0.148911	0.080593	0.861646	0.735744	1.00909	0.0646469	22394	195	22199	0.00870769	FALSE
377.3	Optic neuritis/neuropathy	sense organs	NA	NA	NA	NA	NA	NA	NA	NA	NA	NA	NA	0.0565184	0.094312	1.05815	0.87956	1.27299	0.548993	22418	140	22278	0.00624498	FALSE
378	Strabismus and other disorders of binocular eye movements	sense organs	-0.231228	0.257577	0.793559	0.478988	1.31472	0.369344	2943	18	2925	0.00611621	FALSE	0.000824304	0.0442761	1.00082	0.917634	1.09156	0.985146	22134	660	21474	0.0298184	FALSE
378.1	Strabismus (not specified as paralytic)	sense organs	NA	NA	NA	NA	NA	NA	NA	NA	NA	NA	NA	-0.0716464	0.0618035	0.93086	0.824662	1.05073	0.24635	22276	335	21941	0.0150386	FALSE
378.2	Nystagmus and other irregular eye movements	sense organs	NA	NA	NA	NA	NA	NA	NA	NA	NA	NA	NA	0.208827	0.159677	1.23223	0.9011	1.68505	0.190936	22552	49	22503	0.00217276	FALSE
378.5	Paralytic strabismus	sense organs	NA	NA	NA	NA	NA	NA	NA	NA	NA	NA	NA	0.0194907	0.0916992	1.01968	0.85194	1.22045	0.831678	22558	151	22407	0.00669386	FALSE
379	Other disorders of eye	sense organs	-0.0833453	0.113639	0.920033	0.736329	1.14957	0.463302	3021	96	2925	0.0317776	FALSE	0.0116731	0.0268731	1.01174	0.959831	1.06646	0.664015	20794	2105	18689	0.101231	FALSE
379.1	Scleritis and episcleritis	sense organs	NA	NA	NA	NA	NA	NA	NA	NA	NA	NA	NA	-0.0890266	0.15857	0.914821	0.670438	1.24829	0.574503	22573	50	22523	0.00221504	FALSE
379.2	Disorders of vitreous body	sense organs	-0.166174	0.124329	0.846899	0.663744	1.08059	0.181363	3005	80	2925	0.0266223	FALSE	0.0194495	0.0306524	1.01964	0.960185	1.08278	0.525743	21218	1517	19701	0.0714959	FALSE
379.3	Aphakia and other disorders of lens	sense organs	NA	NA	NA	NA	NA	NA	NA	NA	NA	NA	NA	-0.00503545	0.0687732	0.994977	0.869505	1.13856	0.941632	22297	282	22015	0.0126474	FALSE
379.4	Anomalies of pupillary function	sense organs	NA	NA	NA	NA	NA	NA	NA	NA	NA	NA	NA	0.020176	0.125294	1.02038	0.798197	1.30441	0.87207	22520	83	22437	0.00368561	FALSE
379.5	Disorders of iris and ciliary body	sense organs	NA	NA	NA	NA	NA	NA	NA	NA	NA	NA	NA	-0.0423724	0.0893593	0.958513	0.804514	1.14199	0.635371	22441	158	22283	0.00704068	FALSE
379.51	Pigmentary iris degeneration	sense organs	NA	NA	NA	NA	NA	NA	NA	NA	NA	NA	NA	-0.0854214	0.184755	0.918125	0.639198	1.31877	0.64383	22609	36	22573	0.00159229	FALSE
379.9	Pain, swelling or discharge of eye	sense organs	NA	NA	NA	NA	NA	NA	NA	NA	NA	NA	NA	0.131053	0.0779419	1.14003	0.978521	1.32819	0.0926803	21810	206	21604	0.00944521	FALSE
380	Disorders of external ear	sense organs	NA	NA	NA	NA	NA	NA	NA	NA	NA	NA	NA	-0.157563	0.0952904	0.854223	0.708694	1.02964	0.0982284	22206	141	22065	0.00634964	FALSE
380.1	Otitis externa	sense organs	0.0237348	0.205087	1.02402	0.685068	1.53067	0.907867	3164	28	3136	0.00884956	FALSE	-0.0253635	0.0431241	0.974955	0.895936	1.06094	0.556431	21664	692	20972	0.0319424	FALSE
380.4	Impacted cerumen	sense organs	0.0524094	0.129472	1.05381	0.817621	1.35822	0.685631	3209	73	3136	0.0227485	FALSE	-0.0362483	0.0289032	0.964401	0.911286	1.02061	0.209797	20903	1716	19187	0.0820935	FALSE
381	Otitis media and Eustachian tube disorders	sense organs	-0.131046	0.221669	0.877178	0.568066	1.35449	0.554403	3227	24	3203	0.00743725	FALSE	-0.0700711	0.0373698	0.932328	0.86648	1.00318	0.060783	21125	935	20190	0.0442604	FALSE
381.1	Otitis media	sense organs	-0.116582	0.237077	0.889957	0.559198	1.41636	0.622898	3224	21	3203	0.00651365	FALSE	-0.070226	0.0430039	0.932183	0.856832	1.01416	0.102466	21332	698	20634	0.0327208	FALSE
381.11	Suppurative and unspecified otitis media	sense organs	-0.176254	0.257339	0.838405	0.506293	1.38837	0.493401	3221	18	3203	0.00558833	FALSE	-0.117491	0.0521506	0.889149	0.802755	0.98484	0.0242645	21507	471	21036	0.0218998	FALSE
381.2	Eustachian tube disorders	sense organs	NA	NA	NA	NA	NA	NA	NA	NA	NA	NA	NA	-0.0590685	0.075975	0.942642	0.812224	1.094	0.43688	22224	218	22006	0.00980922	FALSE
381.3	Mastoiditis & related conditions	sense organs	NA	NA	NA	NA	NA	NA	NA	NA	NA	NA	NA	0.130256	0.155921	1.13912	0.839164	1.5463	0.403493	22557	52	22505	0.00230527	FALSE
381.9	Otorrhea	sense organs	NA	NA	NA	NA	NA	NA	NA	NA	NA	NA	NA	-0.147726	0.22991	0.862667	0.549718	1.35378	0.520524	22537	23	22514	0.00102054	FALSE
382	Otalgia	sense organs	-0.0428499	0.231131	0.958055	0.609043	1.50707	0.852921	3225	22	3203	0.00682171	FALSE	-0.0107476	0.0635449	0.98931	0.873458	1.12053	0.865691	21729	317	21412	0.0145888	FALSE
383	Otosclerosis	sense organs	NA	NA	NA	NA	NA	NA	NA	NA	NA	NA	NA	0.0298369	0.201544	1.03029	0.694065	1.52938	0.88231	22614	31	22583	0.00137083	FALSE
384	Other disorders of tympanic membrane	sense organs	NA	NA	NA	NA	NA	NA	NA	NA	NA	NA	NA	0.00503275	0.0846536	1.00505	0.851387	1.18644	0.952593	22455	177	22278	0.00788243	FALSE
384.4	Perforation of tympanic membrane	sense organs	NA	NA	NA	NA	NA	NA	NA	NA	NA	NA	NA	-0.0133229	0.0891358	0.986765	0.828591	1.17514	0.881185	22503	160	22343	0.00711016	FALSE
385	Other disorders of middle ear and mastoid	sense organs	NA	NA	NA	NA	NA	NA	NA	NA	NA	NA	NA	-0.0679029	0.138695	0.934351	0.711952	1.22622	0.624428	22536	66	22470	0.00292865	FALSE
385.3	Cholesteatoma	sense organs	NA	NA	NA	NA	NA	NA	NA	NA	NA	NA	NA	-0.00861657	0.161962	0.99142	0.72176	1.36183	0.957572	22594	48	22546	0.00212446	FALSE
386	Vertiginous syndromes and other disorders of vestibular system	sense organs	-0.30555	0.202542	0.736718	0.49533	1.09574	0.131407	2988	30	2958	0.0100402	FALSE	-0.0353798	0.0424033	0.965239	0.88826	1.04889	0.404075	21795	725	21070	0.0332645	FALSE
386.1	Meniere's disease	sense organs	NA	NA	NA	NA	NA	NA	NA	NA	NA	NA	NA	-0.288591	0.135747	0.749318	0.57427	0.977724	0.0335071	22586	69	22517	0.00305499	FALSE
386.2	Peripheral or central vertigo	sense organs	-0.233135	0.235658	0.792047	0.499062	1.25703	0.322521	2980	22	2958	0.00738255	FALSE	-0.0303106	0.0461614	0.970144	0.886223	1.06201	0.511423	21853	607	21246	0.0277765	FALSE
386.21	Central origin vertigo	sense organs	NA	NA	NA	NA	NA	NA	NA	NA	NA	NA	NA	-0.047713	0.155614	0.953407	0.702776	1.29342	0.75914	22513	52	22461	0.00230978	FALSE
386.3	Labyrinthitis	sense organs	NA	NA	NA	NA	NA	NA	NA	NA	NA	NA	NA	0.156281	0.189895	1.16916	0.805805	1.69634	0.410515	22517	34	22483	0.00150997	FALSE
386.9	Dizziness and giddiness (Light-headedness and vertigo)	sense organs	0.0484379	0.0800443	1.04963	0.897225	1.22792	0.545087	3158	200	2958	0.0633312	FALSE	-0.0327122	0.0250647	0.967817	0.92142	1.01655	0.191855	20297	2309	17988	0.113761	FALSE
388	Other disorders of ear	sense organs	NA	NA	NA	NA	NA	NA	NA	NA	NA	NA	NA	-0.172687	0.100699	0.841401	0.690695	1.02499	0.0863663	22254	125	22129	0.00561697	FALSE
389	Hearing loss	sense organs	-0.0931814	0.0793195	0.911028	0.779855	1.06427	0.240091	3245	201	3044	0.0619414	FALSE	-0.0253856	0.0164392	0.974934	0.944021	1.00686	0.122539	20292	9248	11044	0.455746	FALSE
389.1	Sensorineural hearing loss	sense organs	-0.0578381	0.0987493	0.943803	0.777722	1.14535	0.558073	3171	127	3044	0.0400505	FALSE	-0.000672049	0.0191441	0.999328	0.962526	1.03754	0.971996	20154	6190	13964	0.307135	FALSE
389.2	Conductive hearing loss	sense organs	NA	NA	NA	NA	NA	NA	NA	NA	NA	NA	NA	-0.0592431	0.0670299	0.942478	0.826445	1.0748	0.376788	22243	283	21960	0.0127231	FALSE
389.3	Degenerative and vascular disorders of ear	sense organs	NA	NA	NA	NA	NA	NA	NA	NA	NA	NA	NA	0.0767614	0.185412	1.07978	0.750777	1.55297	0.678871	22502	37	22465	0.0016443	FALSE
389.4	Tinnitus	sense organs	-0.248042	0.173143	0.780328	0.555769	1.09562	0.151978	3084	40	3044	0.0129702	FALSE	-0.0125485	0.0206267	0.98753	0.948402	1.02827	0.542947	19175	3685	15490	0.192177	FALSE
389.5	Disorders of acoustic nerve	sense organs	NA	NA	NA	NA	NA	NA	NA	NA	NA	NA	NA	-0.420492	0.192353	0.656723	0.450451	0.957452	0.0288126	22516	34	22482	0.00151004	FALSE
394	Rheumatic disease of the heart valves	circulatory system	0.00864038	0.178012	1.00868	0.711583	1.42981	0.961287	3060	36	3024	0.0117647	FALSE	-0.0107641	0.0984227	0.989294	0.815729	1.19979	0.912912	22308	131	22177	0.00587233	FALSE
394.1	Mitral valve stenosis and aortic valve stenosis	circulatory system	NA	NA	NA	NA	NA	NA	NA	NA	NA	NA	NA	-0.0616224	0.219088	0.940238	0.611992	1.44454	0.778505	22521	26	22495	0.00115448	FALSE
394.2	Mitral valve disease	circulatory system	-0.0348303	0.244241	0.965769	0.598372	1.55875	0.886601	3043	19	3024	0.00624384	FALSE	NA	NA	NA	NA	NA	NA	NA	NA	NA	#VALUE!	NA
394.7	Disease of tricuspid valve	circulatory system	0.150553	0.318986	1.16248	0.622097	2.17226	0.636944	3035	11	3024	0.00362438	FALSE	-0.185942	0.214852	0.830322	0.544956	1.26512	0.386796	22472	27	22445	0.0012015	FALSE
395	Heart valve disorders	circulatory system	-0.0357103	0.0939035	0.96492	0.80271	1.15991	0.703732	3165	141	3024	0.0445498	FALSE	0.0100237	0.0413832	1.01007	0.931381	1.09542	0.808612	22016	784	21232	0.0356105	FALSE
395.1	Nonrheumatic mitral valve disorders	circulatory system	0.207213	0.16095	1.23025	0.897405	1.68653	0.197941	3070	46	3024	0.0149837	FALSE	0.0144215	0.0727351	1.01453	0.879731	1.16997	0.84283	22207	241	21966	0.0108524	FALSE
395.2	Nonrheumatic aortic valve disorders	circulatory system	-0.167198	0.115606	0.846032	0.674498	1.06119	0.1481	3115	91	3024	0.0292135	FALSE	-0.0144188	0.0550808	0.985685	0.884815	1.09805	0.793495	22305	434	21871	0.0194575	FALSE
395.3	Nonrheumatic tricuspid valve disorders	circulatory system	NA	NA	NA	NA	NA	NA	NA	NA	NA	NA	NA	-0.0525243	0.193839	0.948831	0.648917	1.38736	0.786415	22460	34	22426	0.0015138	FALSE
395.6	Heart valve replaced	circulatory system	0.114807	0.196233	1.12166	0.763524	1.64777	0.558513	3054	30	3024	0.00982318	FALSE	-0.0206756	0.0798583	0.979537	0.837614	1.14551	0.79571	22550	200	22350	0.00886918	FALSE
396	Abnormal heart sounds	circulatory system	-0.0980937	0.105937	0.906564	0.736585	1.11577	0.354467	3132	108	3024	0.0344828	FALSE	-0.0202953	0.0571649	0.979909	0.876044	1.09609	0.722566	22093	396	21697	0.0179242	FALSE
401	Hypertension	circulatory system	-0.00081259	0.0439005	0.999188	0.916808	1.08897	0.985232	3192	1561	1631	0.489035	FALSE	-0.053978	0.0191071	0.947453	0.912627	0.983608	0.00472781	21362	13081	8281	0.612349	FALSE
401.1	Essential hypertension	circulatory system	-0.00355167	0.0439748	0.996455	0.914167	1.08615	0.935628	3185	1554	1631	0.487912	FALSE	-0.0526233	0.019033	0.948737	0.913997	0.984798	0.00569507	21356	12983	8373	0.607932	FALSE
401.2	Hypertensive heart and/or renal disease	circulatory system	-0.177273	0.151927	0.837551	0.621854	1.12806	0.243279	1689	58	1631	0.0343398	FALSE	-0.0276251	0.0275918	0.972753	0.921544	1.02681	0.316728	21550	1929	19621	0.0895128	FALSE
401.21	Hypertensive heart disease	circulatory system	-0.260369	0.1697	0.770767	0.552678	1.07492	0.124957	1676	45	1631	0.0268496	FALSE	-0.0318572	0.0399203	0.968645	0.895744	1.04748	0.424858	21827	832	20995	0.0381179	FALSE
401.3	Other hypertensive complications	circulatory system	0.0303506	0.153699	1.03082	0.762693	1.3932	0.843462	1683	52	1631	0.0308972	FALSE	0.0882762	0.0766659	1.09229	0.939893	1.2694	0.249551	22229	216	22013	0.00971704	FALSE
411	Ischemic Heart Disease	circulatory system	-0.0506727	0.0534622	0.95059	0.856022	1.0556	0.343219	3239	626	2613	0.19327	FALSE	-0.0526873	0.0212325	0.948677	0.910007	0.98899	0.0130852	21191	4039	17152	0.1906	FALSE
411.1	Unstable angina (intermediate coronary syndrome)	circulatory system	-0.279163	0.204089	0.756417	0.507034	1.12846	0.17136	2642	29	2613	0.0109765	FALSE	-0.0884002	0.0493653	0.915394	0.830975	1.00839	0.0733358	22080	532	21548	0.0240942	FALSE
411.2	Myocardial infarction	circulatory system	0.136862	0.121251	1.14667	0.904123	1.45428	0.259005	2695	82	2613	0.0304267	FALSE	-0.0665783	0.0344078	0.93559	0.874575	1.00086	0.052993	22062	1158	20904	0.0524884	FALSE
411.3	Angina pectoris	circulatory system	0.004434	0.0962423	1.00444	0.831769	1.21297	0.963253	2750	137	2613	0.0498182	FALSE	-0.067902	0.033093	0.934352	0.875671	0.996965	0.040184	21599	1256	20343	0.0581508	FALSE
411.4	Coronary atherosclerosis	circulatory system	-0.0495553	0.0547519	0.951653	0.854816	1.05946	0.365418	3203	590	2613	0.184202	FALSE	-0.0640887	0.0227273	0.937922	0.897058	0.980647	0.00480393	21697	3289	18408	0.151588	FALSE
411.8	Other chronic ischemic heart disease, unspecified	circulatory system	0.0997699	0.15495	1.10492	0.815518	1.49701	0.519649	2665	52	2613	0.0195122	FALSE	-0.0332205	0.0276614	0.967325	0.916277	1.02122	0.229762	21801	1987	19814	0.0911426	FALSE
411.9	Other acute and subacute forms of ischemic heart disease	circulatory system	NA	NA	NA	NA	NA	NA	NA	NA	NA	NA	NA	-0.177322	0.187732	0.83751	0.579682	1.21001	0.344889	22470	36	22434	0.00160214	FALSE
414	Other forms of chronic heart disease	circulatory system	-0.128191	0.168551	0.879685	0.632198	1.22406	0.446928	2655	42	2613	0.0158192	FALSE	0.0559293	0.061078	1.05752	0.938208	1.19201	0.359823	22206	330	21876	0.0148608	FALSE
414.2	ASCVD	circulatory system	NA	NA	NA	NA	NA	NA	NA	NA	NA	NA	NA	0.154371	0.148079	1.16692	0.872961	1.55987	0.297186	22562	57	22505	0.00252637	FALSE
415	Pulmonary heart disease	circulatory system	0.279211	0.139672	1.32209	1.00547	1.7384	0.0456027	3349	61	3288	0.0182144	FALSE	0.139671	0.0513437	1.1499	1.03981	1.27164	0.006522	22289	489	21800	0.0219391	FALSE
415.1	Acute pulmonary heart disease	circulatory system	0.321817	0.150048	1.37963	1.02811	1.85134	0.031972	3341	53	3288	0.0158635	FALSE	0.169719	0.0756477	1.18497	1.02168	1.37436	0.0248618	22538	220	22318	0.00976129	FALSE
415.11	Pulmonary embolism and infarction, acute	circulatory system	0.321817	0.150048	1.37963	1.02811	1.85134	0.031972	3341	53	3288	0.0158635	FALSE	0.158162	0.0760144	1.17136	1.00922	1.35955	0.0374625	22544	218	22326	0.00966998	FALSE
415.2	Chronic pulmonary heart disease	circulatory system	NA	NA	NA	NA	NA	NA	NA	NA	NA	NA	NA	0.0965771	0.069825	1.10139	0.96052	1.26293	0.166625	22323	262	22061	0.0117368	FALSE
415.21	Primary pulmonary hypertension	circulatory system	NA	NA	NA	NA	NA	NA	NA	NA	NA	NA	NA	0.29609	0.179149	1.34459	0.946445	1.91023	0.0983802	22541	39	22502	0.00173018	FALSE
416	Cardiomegaly	circulatory system	0.0253931	0.199395	1.02572	0.693904	1.5162	0.898663	3317	29	3288	0.00874284	FALSE	0.0242278	0.066279	1.02452	0.899713	1.16665	0.714706	21954	287	21667	0.0130728	FALSE
418	Nonspecific chest pain	circulatory system	-0.0416541	0.0545826	0.959202	0.861883	1.06751	0.44538	2916	480	2436	0.164609	FALSE	-0.0102312	0.0179765	0.989821	0.955553	1.02532	0.569258	19757	5680	14077	0.287493	FALSE
418.1	Precordial pain	circulatory system	-0.0240788	0.260218	0.976209	0.586193	1.62572	0.926274	2453	17	2436	0.00693029	FALSE	-0.24731	0.117414	0.780899	0.620369	0.982969	0.0351782	22243	92	22151	0.00413613	FALSE
420	Carditis	circulatory system	0.15127	0.222976	1.16331	0.751441	1.80093	0.497509	3234	24	3210	0.00742115	FALSE	-0.0170577	0.0759733	0.983087	0.847075	1.14094	0.82235	22282	218	22064	0.00978368	FALSE
420.2	Pericarditis	circulatory system	NA	NA	NA	NA	NA	NA	NA	NA	NA	NA	NA	0.0666471	0.102495	1.06892	0.874377	1.30674	0.515534	22474	119	22355	0.00529501	FALSE
420.21	Acute pericarditis	circulatory system	NA	NA	NA	NA	NA	NA	NA	NA	NA	NA	NA	0.127238	0.206903	1.13569	0.757075	1.70364	0.53858	22584	29	22555	0.00128409	FALSE
420.3	Endocarditis	circulatory system	0.234525	0.292246	1.26431	0.712998	2.24191	0.422268	3224	14	3210	0.00434243	FALSE	-0.0247753	0.116588	0.975529	0.776244	1.22598	0.831714	22421	92	22329	0.0041033	FALSE
425	Cardiomyopathy	circulatory system	0.135253	0.0974992	1.14483	0.945686	1.3859	0.165373	3338	128	3210	0.0383463	FALSE	0.0235106	0.0470975	1.02379	0.933513	1.1228	0.617645	22280	584	21696	0.0262118	FALSE
425.1	Primary/intrinsic cardiomyopathies	circulatory system	0.125475	0.0994493	1.13369	0.932911	1.37767	0.207057	3333	123	3210	0.0369037	FALSE	0.0269284	0.0483593	1.02729	0.934395	1.12943	0.577636	22316	553	21763	0.0247804	FALSE
425.11	Hypertrophic obstructive cardiomyopathy	circulatory system	NA	NA	NA	NA	NA	NA	NA	NA	NA	NA	NA	-0.0395624	0.24551	0.96121	0.594068	1.55525	0.87198	22616	21	22595	0.000928546	FALSE
425.2	Secondary/extrinsic cardiomyopathies	circulatory system	NA	NA	NA	NA	NA	NA	NA	NA	NA	NA	NA	0.0834426	0.163115	1.08702	0.789573	1.49653	0.608961	22513	46	22467	0.00204326	FALSE
426	Cardiac conduction disorders	circulatory system	-0.0446553	0.0788139	0.956327	0.819443	1.11608	0.570992	2784	214	2570	0.0768678	FALSE	0.000572267	0.0287978	1.00057	0.945661	1.05867	0.984146	20957	1721	19236	0.0821205	FALSE
426.2	Atrioventricular [AV] block	circulatory system	0.0722079	0.194837	1.07488	0.733687	1.57474	0.710931	2602	32	2570	0.0122982	FALSE	0.00806214	0.0680578	1.00809	0.882205	1.15195	0.905703	22350	282	22068	0.0126174	FALSE
426.21	First degree AV block	circulatory system	NA	NA	NA	NA	NA	NA	NA	NA	NA	NA	NA	0.097367	0.11641	1.10226	0.877397	1.38476	0.40292	22421	94	22327	0.0041925	FALSE
426.23	Second degree AV block	circulatory system	NA	NA	NA	NA	NA	NA	NA	NA	NA	NA	NA	0.2352	0.145807	1.26516	0.950676	1.68368	0.106725	22568	58	22510	0.00257001	FALSE
426.24	Atrioventricular block, complete	circulatory system	0.107423	0.248437	1.1134	0.684194	1.81187	0.665455	2590	20	2570	0.00772201	FALSE	-0.187404	0.103054	0.829108	0.67747	1.01469	0.068986	22581	122	22459	0.00540277	FALSE
426.25	Other heart block	circulatory system	NA	NA	NA	NA	NA	NA	NA	NA	NA	NA	NA	-0.000265354	0.18643	0.999735	0.693733	1.44071	0.998864	22565	36	22529	0.00159539	FALSE
426.3	Bundle branch block	circulatory system	0.000161802	0.235808	1.00016	0.630008	1.58779	0.999453	2591	21	2570	0.00810498	FALSE	0.0587285	0.0645665	1.06049	0.934427	1.20355	0.363043	22179	305	21874	0.0137517	FALSE
426.31	Right bundle branch block	circulatory system	NA	NA	NA	NA	NA	NA	NA	NA	NA	NA	NA	0.126681	0.0874455	1.13505	0.956272	1.34726	0.147426	22348	165	22183	0.00738321	FALSE
426.32	Left bundle branch block	circulatory system	-0.588001	0.313199	0.555436	0.300631	1.02621	0.0604627	2583	13	2570	0.00503291	FALSE	-0.0458969	0.109533	0.95514	0.770603	1.18387	0.675199	22429	103	22326	0.00459227	FALSE
426.4	Anomalous atrioventricular excitation	circulatory system	NA	NA	NA	NA	NA	NA	NA	NA	NA	NA	NA	-0.0522535	0.226739	0.949088	0.608558	1.48017	0.817737	22619	24	22595	0.00106105	FALSE
426.7	Abnormal electrocardiogram [ECG] [EKG]	circulatory system	-0.133372	0.134791	0.875139	0.671956	1.13976	0.322432	2636	66	2570	0.0250379	FALSE	-0.0425547	0.0388386	0.958338	0.888093	1.03414	0.273219	21190	869	20321	0.0410099	FALSE
426.8	Other cardiac conduction disorders	circulatory system	NA	NA	NA	NA	NA	NA	NA	NA	NA	NA	NA	0.122757	0.251141	1.13061	0.691094	1.84964	0.624984	22526	20	22506	0.000887863	FALSE
426.9	Cardiac pacemaker/device in situ	circulatory system	0.00175989	0.0967645	1.00176	0.828699	1.21097	0.985489	2708	138	2570	0.0509601	FALSE	0.0219521	0.0513555	1.02219	0.924313	1.13044	0.669049	22483	500	21983	0.022239	FALSE
426.91	Cardiac pacemaker in situ	circulatory system	-0.0309383	0.152858	0.969535	0.718535	1.30822	0.839605	2623	53	2570	0.0202059	FALSE	0.0991677	0.0638038	1.10425	0.974444	1.25135	0.120123	22497	321	22176	0.0142686	FALSE
426.92	Cardiac defibrillator in situ	circulatory system	0.105162	0.124945	1.11089	0.869592	1.41915	0.399977	2650	80	2570	0.0301887	FALSE	-0.0616656	0.06968	0.940197	0.820174	1.07778	0.376166	22574	262	22312	0.0116063	FALSE
427	Cardiac dysrhythmias	circulatory system	-0.0234079	0.058132	0.976864	0.871668	1.09476	0.687192	2982	412	2570	0.138162	FALSE	0.0688845	0.020344	1.07131	1.02944	1.11489	0.000709245	20139	4038	16101	0.200506	FALSE
427.1	Paroxysmal tachycardia, unspecified	circulatory system	-0.0588013	0.131733	0.942894	0.728332	1.22067	0.655333	2642	72	2570	0.0272521	FALSE	0.0792516	0.0656111	1.08248	0.951852	1.23103	0.227086	22290	294	21996	0.0131898	FALSE
427.11	Paroxysmal supraventricular tachycardia	circulatory system	0.187536	0.273751	1.20627	0.705382	2.06285	0.493305	2586	16	2570	0.00618716	FALSE	0.147307	0.0900837	1.15871	0.971167	1.38247	0.102001	22450	155	22295	0.00690423	FALSE
427.12	Paroxysmal ventricular tachycardia	circulatory system	-0.135372	0.14824	0.873391	0.653167	1.16787	0.36114	2627	57	2570	0.0216978	FALSE	0.0224067	0.0974164	1.02266	0.844906	1.23781	0.818084	22457	132	22325	0.0058779	FALSE
427.2	Atrial fibrillation and flutter	circulatory system	-0.015611	0.087927	0.98451	0.828658	1.16968	0.859081	2747	177	2570	0.0644339	FALSE	0.115462	0.032472	1.12239	1.05318	1.19615	0.000376904	22298	1352	20946	0.0606332	FALSE
427.21	Atrial fibrillation	circulatory system	0.0303485	0.0929305	1.03081	0.859164	1.23676	0.743992	2727	157	2570	0.0575724	FALSE	0.115196	0.033076	1.12209	1.05166	1.19725	0.000496251	22292	1297	20995	0.0581823	FALSE
427.22	Atrial flutter	circulatory system	-0.0868778	0.181242	0.916789	0.642677	1.30781	0.631693	2608	38	2570	0.0145706	FALSE	0.23299	0.0572311	1.26237	1.12842	1.41222	4.68e-05	22410	400	22010	0.0178492	FALSE
427.3	Other specified cardiac dysrhythmias	circulatory system	0.0370139	0.145682	1.03771	0.779952	1.38064	0.799439	2627	57	2570	0.0216978	FALSE	0.00752088	0.0366318	1.00755	0.937745	1.08255	0.83733	21150	1004	20146	0.0474704	FALSE
427.4	Cardiac arrest and ventricular fibrillation	circulatory system	NA	NA	NA	NA	NA	NA	NA	NA	NA	NA	NA	-0.0226903	0.143617	0.977565	0.737728	1.29537	0.874463	22530	61	22469	0.0027075	FALSE
427.42	Cardiac arrest	circulatory system	NA	NA	NA	NA	NA	NA	NA	NA	NA	NA	NA	-0.203717	0.162139	0.815693	0.593624	1.12084	0.208958	22560	48	22512	0.00212766	FALSE
427.5	Arrhythmia (cardiac) NOS	circulatory system	-0.152479	0.307854	0.858576	0.469601	1.56975	0.620389	2583	13	2570	0.00503291	FALSE	0.0571474	0.04297	1.05881	0.973289	1.15185	0.183539	21157	714	20443	0.0337477	FALSE
427.6	Premature beats	circulatory system	-0.0707402	0.264125	0.931704	0.555201	1.56353	0.788831	2587	17	2570	0.00657132	FALSE	-0.00275637	0.0918117	0.997247	0.833012	1.19386	0.976049	22285	148	22137	0.00664124	FALSE
427.61	Supraventricular premature beats	circulatory system	NA	NA	NA	NA	NA	NA	NA	NA	NA	NA	NA	-0.0538515	0.191557	0.947573	0.650963	1.37933	0.778614	22471	34	22437	0.00151306	FALSE
427.7	Tachycardia NOS	circulatory system	0.210384	0.143227	1.23415	0.932076	1.63413	0.141864	2628	58	2570	0.02207	FALSE	-0.0109545	0.0551528	0.989105	0.88776	1.10202	0.842559	21687	418	21269	0.0192742	FALSE
427.8	Sinoatrial node dysfunction (Bradycardia)	circulatory system	-0.257959	0.205996	0.772627	0.515968	1.15696	0.210478	2599	29	2570	0.0111581	FALSE	-0.139949	0.110587	0.869403	0.699982	1.07983	0.20569	22491	106	22385	0.004713	FALSE
427.9	Palpitations	circulatory system	-0.185587	0.103585	0.830616	0.677996	1.01759	0.0731907	2681	111	2570	0.0414025	FALSE	0.137011	0.0424409	1.14684	1.0553	1.24632	0.00124536	21692	713	20979	0.0328693	FALSE
428	Congestive heart failure; nonhypertensive	circulatory system	0.114861	0.0672004	1.12172	0.983289	1.27963	0.087408	3092	312	2780	0.100906	FALSE	-0.0010342	0.0317952	0.998966	0.938612	1.0632	0.974052	21997	1405	20592	0.0638723	FALSE
428.1	Congestive heart failure (CHF) NOS	circulatory system	0.107383	0.081586	1.11336	0.948831	1.30642	0.188107	2983	203	2780	0.0680523	FALSE	0.0146826	0.0380649	1.01479	0.941836	1.0934	0.699699	22052	943	21109	0.0427626	FALSE
428.2	Heart failure NOS	circulatory system	-0.135695	0.299966	0.873109	0.484989	1.57183	0.651005	2793	13	2780	0.00465449	FALSE	0.0765272	0.101834	1.07953	0.884204	1.31801	0.452358	22436	123	22313	0.00548226	FALSE
428.3	Heart failure with reduced EF [Systolic or combined heart failure]	circulatory system	0.164906	0.0814909	1.17928	1.0052	1.38352	0.04301	2977	197	2780	0.066174	FALSE	-0.0313016	0.0399445	0.969183	0.896199	1.04811	0.433259	22310	845	21465	0.0378754	FALSE
428.4	Heart failure with preserved EF [Diastolic heart failure]	circulatory system	-0.0132655	0.137208	0.986822	0.754129	1.29132	0.922979	2846	66	2780	0.0231904	FALSE	-0.0441723	0.0550232	0.956789	0.858973	1.06574	0.422094	22297	429	21868	0.0192403	FALSE
429	Ill-defined descriptions and complications of heart disease	circulatory system	-0.0816002	0.0996531	0.92164	0.758115	1.12044	0.412876	2901	121	2780	0.0417098	FALSE	0.0101934	0.0676546	1.01025	0.884786	1.15349	0.880238	21750	275	21475	0.0126437	FALSE
429.1	Heart transplant/surgery	circulatory system	0.256837	0.238828	1.29283	0.809558	2.06461	0.282194	2802	22	2780	0.00785153	FALSE	-0.0541286	0.141894	0.94731	0.717314	1.25105	0.702853	22500	62	22438	0.00275556	FALSE
429.2	Abnormal function study of cardiovascular system	circulatory system	-0.258155	0.146452	0.772475	0.579725	1.02931	0.077946	2836	56	2780	0.0197461	FALSE	0.0311691	0.104789	1.03166	0.840114	1.26688	0.766125	22213	113	22100	0.00508711	FALSE
429.3	Symptoms involving cardiovascular system	circulatory system	0.0414814	0.133394	1.04235	0.802541	1.35383	0.755825	2846	66	2780	0.0231904	FALSE	-0.0666192	0.109237	0.935551	0.755237	1.15892	0.541956	22187	103	22084	0.00464236	FALSE
430	Intracranial hemorrhage	circulatory system	-0.0175432	0.189052	0.98261	0.678355	1.42333	0.926066	3111	34	3077	0.010929	FALSE	-0.083737	0.0822074	0.919673	0.782811	1.08046	0.30839	22524	189	22335	0.00839105	FALSE
430.1	Subarachnoid hemorrhage	circulatory system	-0.205785	0.3437	0.814008	0.415017	1.59658	0.54935	3087	10	3077	0.00323939	FALSE	0.0993403	0.197718	1.10444	0.749622	1.62721	0.615361	22597	32	22565	0.00141612	FALSE
430.2	Intracerebral hemorrhage	circulatory system	-0.0289203	0.302085	0.971494	0.537403	1.75622	0.92373	3091	14	3077	0.00452928	FALSE	-0.187987	0.139138	0.828626	0.630844	1.08842	0.176669	22559	66	22493	0.00292566	FALSE
430.3	Subdural hemorrhage	circulatory system	NA	NA	NA	NA	NA	NA	NA	NA	NA	NA	NA	0.006678	0.122421	1.0067	0.791942	1.2797	0.956497	22590	84	22506	0.00371846	FALSE
433	Cerebrovascular disease	circulatory system	-0.0864132	0.0764289	0.917215	0.789612	1.06544	0.258209	3303	226	3077	0.0684226	FALSE	-0.122843	0.027189	0.884402	0.838506	0.932811	6.24e-06	21602	2033	19569	0.0941117	TRUE
433.1	Occlusion and stenosis of precerebral arteries	circulatory system	-0.277345	0.139043	0.757793	0.577026	0.99519	0.0460783	3141	64	3077	0.0203757	FALSE	-0.0556597	0.0505604	0.945861	0.856622	1.0444	0.270959	22022	520	21502	0.0236128	FALSE
433.11	Occlusion of cerebral arteries, with cerebral infarction	circulatory system	-0.320858	0.308658	0.725526	0.396203	1.32858	0.29856	3089	12	3077	0.00388475	FALSE	0.0506842	0.154402	1.05199	0.777289	1.42377	0.742714	22546	53	22493	0.00235075	FALSE
433.12	Cerebral atherosclerosis	circulatory system	NA	NA	NA	NA	NA	NA	NA	NA	NA	NA	NA	-0.173828	0.188935	0.840441	0.58034	1.21712	0.357552	22525	35	22490	0.00155383	FALSE
433.2	Occlusion of cerebral arteries	circulatory system	-0.0617482	0.0926544	0.94012	0.783996	1.12733	0.505132	3225	148	3077	0.0458915	FALSE	-0.110088	0.042526	0.895756	0.82412	0.973618	0.00963357	22251	739	21512	0.033212	FALSE
433.21	Cerebral artery occlusion, with cerebral infarction	circulatory system	-0.0618235	0.0932019	0.940049	0.783097	1.12846	0.50712	3223	146	3077	0.0452994	FALSE	-0.113871	0.0427932	0.892373	0.820579	0.970449	0.00779179	22273	729	21544	0.0327302	FALSE
433.3	Cerebral ischemia	circulatory system	-0.184756	0.137994	0.831307	0.634306	1.08949	0.180613	3139	62	3077	0.0197515	FALSE	-0.124141	0.0385213	0.883255	0.819023	0.952524	0.00127001	21992	909	21083	0.0413332	FALSE
433.31	Transient cerebral ischemia	circulatory system	-0.217013	0.144017	0.804919	0.606964	1.06744	0.131846	3134	57	3077	0.0181876	FALSE	-0.129559	0.03973	0.878483	0.81267	0.949625	0.00111024	22071	849	21222	0.0384668	FALSE
433.5	Cerebral aneurysm	circulatory system	NA	NA	NA	NA	NA	NA	NA	NA	NA	NA	NA	-0.155734	0.149034	0.855787	0.639006	1.14611	0.296043	22587	57	22530	0.00252358	FALSE
433.6	Acute, but ill-defined cerebrovascular disease	circulatory system	NA	NA	NA	NA	NA	NA	NA	NA	NA	NA	NA	-0.105589	0.0555331	0.899794	0.806998	1.00326	0.0572532	22389	425	21964	0.0189825	FALSE
433.8	Late effects of cerebrovascular disease	circulatory system	-0.363397	0.254246	0.69531	0.422435	1.14445	0.152915	3095	18	3077	0.00581583	FALSE	-0.116007	0.0495971	0.890469	0.807981	0.981379	0.0193365	22316	530	21786	0.0237498	FALSE
440	Atherosclerosis	circulatory system	-0.125208	0.120477	0.882314	0.69674	1.11731	0.298683	2829	86	2743	0.0303994	FALSE	-0.0563786	0.0530518	0.945181	0.851837	1.04875	0.287914	21904	469	21435	0.0214116	FALSE
440.1	Atherosclerosis of renal artery	circulatory system	-0.414282	0.349675	0.660815	0.33299	1.31138	0.236111	2753	10	2743	0.0036324	FALSE	NA	NA	NA	NA	NA	NA	NA	NA	NA	#VALUE!	NA
440.2	Atherosclerosis of the extremities	circulatory system	-0.0203571	0.137719	0.979849	0.748049	1.28348	0.882488	2807	64	2743	0.0228001	FALSE	-0.0640933	0.0635898	0.937918	0.828011	1.06241	0.313494	22250	322	21928	0.0144719	FALSE
440.21	Atherosclerosis of native arteries of the extremities with ulceration or gangrene	circulatory system	-0.148007	0.314727	0.862425	0.465393	1.59817	0.638162	2755	12	2743	0.00435572	FALSE	-0.0178062	0.117064	0.982351	0.780945	1.2357	0.879103	22564	94	22470	0.00416593	FALSE
440.22	Atherosclerosis of native arteries of the extremities with intermittent claudication	circulatory system	-0.101347	0.166383	0.90362	0.652165	1.25203	0.542447	2785	42	2743	0.0150808	FALSE	-0.110235	0.080827	0.895623	0.764406	1.04937	0.172617	22356	196	22160	0.00876722	FALSE
440.9	Atherosclerosis of aorta	circulatory system	NA	NA	NA	NA	NA	NA	NA	NA	NA	NA	NA	0.133954	0.159721	1.14334	0.836023	1.56362	0.401653	22402	49	22353	0.0021873	FALSE
441	Vascular insufficiency of intestine	circulatory system	NA	NA	NA	NA	NA	NA	NA	NA	NA	NA	NA	-0.154589	0.168381	0.856768	0.615934	1.19177	0.358573	22578	46	22532	0.00203738	FALSE
441.1	Acute vascular insufficiency of intestine	circulatory system	NA	NA	NA	NA	NA	NA	NA	NA	NA	NA	NA	0.0354273	0.242658	1.03606	0.643919	1.66702	0.883924	22604	22	22582	0.000973279	FALSE
442	Other aneurysm	circulatory system	0.0674534	0.133117	1.06978	0.824106	1.38869	0.61235	2812	69	2743	0.0245377	FALSE	0.14084	0.0551363	1.15124	1.03332	1.28262	0.0106371	22379	428	21951	0.0191251	FALSE
442.1	Aortic aneurysm	circulatory system	0.132648	0.14084	1.14185	0.866409	1.50485	0.346277	2805	62	2743	0.0221034	FALSE	0.183403	0.062648	1.2013	1.06249	1.35824	0.00341693	22450	329	22121	0.0146548	FALSE
442.11	Abdominal aortic aneurysm	circulatory system	0.0725894	0.210637	1.07529	0.711585	1.62489	0.730382	2771	28	2743	0.0101047	FALSE	0.17502	0.0757256	1.19127	1.02695	1.38188	0.0208196	22469	224	22245	0.00996929	FALSE
442.2	Aneurysm of iliac artery	circulatory system	NA	NA	NA	NA	NA	NA	NA	NA	NA	NA	NA	0.233138	0.191406	1.26256	0.867606	1.83729	0.223213	22607	36	22571	0.00159243	FALSE
442.3	Aneurysm of artery of lower extremity	circulatory system	NA	NA	NA	NA	NA	NA	NA	NA	NA	NA	NA	0.164013	0.213645	1.17823	0.775125	1.79097	0.44267	22593	28	22565	0.00123932	FALSE
442.8	Aneurysm of other specified artery	circulatory system	NA	NA	NA	NA	NA	NA	NA	NA	NA	NA	NA	0.0517145	0.181788	1.05308	0.737426	1.50384	0.776045	22572	38	22534	0.0016835	FALSE
443	Peripheral vascular disease	circulatory system	-0.0849668	0.0635208	0.918543	0.811016	1.04033	0.18102	3092	349	2743	0.112872	FALSE	0.013626	0.0362811	1.01372	0.944136	1.08843	0.707238	21777	1062	20715	0.048767	FALSE
443.7	Peripheral angiopathy in diseases classified elsewhere	circulatory system	-0.00308608	0.107108	0.996919	0.808142	1.22979	0.977014	2851	108	2743	0.0378814	FALSE	NA	NA	NA	NA	NA	NA	NA	NA	NA	#VALUE!	NA
443.8	Other specified peripheral vascular diseases	circulatory system	NA	NA	NA	NA	NA	NA	NA	NA	NA	NA	NA	-0.297462	0.13559	0.742701	0.569374	0.968791	0.0282471	22490	70	22420	0.00311249	FALSE
443.9	Peripheral vascular disease, unspecified	circulatory system	-0.102872	0.0690448	0.902243	0.788045	1.03299	0.136243	3034	291	2743	0.095913	FALSE	-0.000830532	0.0371196	0.99917	0.929057	1.07457	0.982149	21813	1013	20800	0.0464402	FALSE
444	Arterial embolism and thrombosis	circulatory system	-0.418735	0.319978	0.657879	0.351378	1.23173	0.190658	2755	12	2743	0.00435572	FALSE	-0.0222597	0.12873	0.977986	0.759898	1.25866	0.862716	22505	76	22429	0.00337703	FALSE
444.1	Arterial embolism and thrombosis of lower extremity artery	circulatory system	NA	NA	NA	NA	NA	NA	NA	NA	NA	NA	NA	-0.0715527	0.179112	0.930947	0.655333	1.32248	0.689535	22567	39	22528	0.00172819	FALSE
446	Polyarteritis nodosa and allied conditions	circulatory system	-0.092061	0.286729	0.91205	0.519936	1.59988	0.748155	2758	15	2743	0.00543872	FALSE	-0.151781	0.160247	0.859177	0.627592	1.17622	0.343553	22563	49	22514	0.0021717	FALSE
446.5	Giant cell arteritis	circulatory system	NA	NA	NA	NA	NA	NA	NA	NA	NA	NA	NA	0.0211769	0.224437	1.0214	0.657889	1.58577	0.924827	22606	25	22581	0.0011059	FALSE
447	Other disorders of arteries and arterioles	circulatory system	0.097179	0.184696	1.10206	0.76734	1.58278	0.59878	2780	37	2743	0.0133094	FALSE	-0.0376583	0.0992854	0.963042	0.792742	1.16993	0.70447	22384	128	22256	0.00571837	FALSE
447.1	Stricture of artery	circulatory system	NA	NA	NA	NA	NA	NA	NA	NA	NA	NA	NA	0.344539	0.210184	1.41134	0.9348	2.13081	0.101167	22546	28	22518	0.00124191	FALSE
447.7	Aortic ectasia	circulatory system	0.476363	0.325315	1.61021	0.851076	3.04646	0.143108	2754	11	2743	0.00399419	FALSE	0.227222	0.236939	1.25511	0.78885	1.99695	0.337565	22550	22	22528	0.00097561	FALSE
450	Noninfectious disorders of lymphatic channels	circulatory system	NA	NA	NA	NA	NA	NA	NA	NA	NA	NA	NA	0.045548	0.129017	1.0466	0.812755	1.34773	0.724059	22522	76	22446	0.00337448	FALSE
451	Phlebitis and thrombophlebitis	circulatory system	NA	NA	NA	NA	NA	NA	NA	NA	NA	NA	NA	-0.0217126	0.123873	0.978521	0.767586	1.24742	0.860859	22427	82	22345	0.00365631	FALSE
451.2	Phlebitis and thrombophlebitis of lower extremities	circulatory system	NA	NA	NA	NA	NA	NA	NA	NA	NA	NA	NA	0.0167654	0.161346	1.01691	0.741209	1.39515	0.917241	22532	48	22484	0.0021303	FALSE
452	Other venous embolism and thrombosis	circulatory system	-0.0106882	0.111724	0.989369	0.794798	1.23157	0.923786	2861	97	2764	0.0339042	FALSE	0.0555179	0.046974	1.05709	0.964109	1.15903	0.237251	22222	586	21636	0.0263703	FALSE
452.2	Deep vein thrombosis [DVT]	circulatory system	0.0359901	0.124834	1.03665	0.811651	1.32401	0.773114	2840	76	2764	0.0267606	FALSE	-0.0104808	0.0641141	0.989574	0.872717	1.12208	0.870148	22421	310	22111	0.0138263	FALSE
453	Chronic venous hypertension	circulatory system	NA	NA	NA	NA	NA	NA	NA	NA	NA	NA	NA	0.281719	0.158715	1.32541	0.971065	1.80905	0.0758979	22575	50	22525	0.00221484	FALSE
454	Varicose veins	circulatory system	0.154094	0.100382	1.1666	0.958242	1.42027	0.124765	2886	122	2764	0.042273	FALSE	0.174679	0.0447998	1.19086	1.09076	1.30016	9.66e-05	21966	643	21323	0.0292725	FALSE
454.1	Varicose veins of lower extremity	circulatory system	0.223695	0.105898	1.25069	1.01627	1.53919	0.0346548	2874	110	2764	0.0382742	FALSE	0.167475	0.0523963	1.18232	1.06692	1.31019	0.00139196	22208	467	21741	0.0210285	FALSE
454.11	Varicose veins of lower extremity, symptomtic	circulatory system	0.151907	0.120599	1.16405	0.919002	1.47444	0.207812	2848	84	2764	0.0294944	FALSE	0.18352	0.0693435	1.20144	1.04876	1.37635	0.00813216	22357	263	22094	0.0117637	FALSE
455	Hemorrhoids	circulatory system	-0.065312	0.0949363	0.936775	0.777721	1.12836	0.49148	2899	135	2764	0.0465678	FALSE	-0.0185401	0.0239842	0.981631	0.936553	1.02888	0.439515	19664	2546	17118	0.129475	FALSE
456	Chronic venous insufficiency [CVI]	circulatory system	0.149234	0.108258	1.16095	0.938989	1.43537	0.168047	2870	106	2764	0.0369338	FALSE	0.084492	0.0465963	1.08816	0.993186	1.19222	0.0697893	22030	600	21430	0.0272356	FALSE
457	Encounter for long-term (current) use of anticoagulants, antithrombotics, aspirin	circulatory system	NA	NA	NA	NA	NA	NA	NA	NA	NA	NA	NA	-0.112652	0.0881229	0.893462	0.751734	1.06191	0.201127	22211	168	22043	0.00756382	FALSE
457.2	Encounter for long-term (current) use of antiplatelets/antithrombotics	circulatory system	NA	NA	NA	NA	NA	NA	NA	NA	NA	NA	NA	-0.0542193	0.209948	0.947224	0.627685	1.42943	0.796213	22545	29	22516	0.00128632	FALSE
457.3	Encounter for long-term (current) use of aspirin	circulatory system	NA	NA	NA	NA	NA	NA	NA	NA	NA	NA	NA	-0.108253	0.102062	0.897401	0.734699	1.09613	0.288844	22218	124	22094	0.00558106	FALSE
458	Hypotension	circulatory system	0.228737	0.136826	1.25701	0.961325	1.64364	0.0945768	3151	64	3087	0.020311	FALSE	-0.00126207	0.0380387	0.998739	0.926985	1.07605	0.973532	21454	938	20516	0.0437215	FALSE
458.1	Orthostatic hypotension	circulatory system	0.393672	0.286781	1.48241	0.845	2.60065	0.169837	3102	15	3087	0.00483559	FALSE	0.0767603	0.0708778	1.07978	0.939732	1.24071	0.278811	22086	257	21829	0.0116363	FALSE
458.2	Iatrogenic hypotension	circulatory system	NA	NA	NA	NA	NA	NA	NA	NA	NA	NA	NA	0.0981023	0.154031	1.10308	0.815626	1.49183	0.524191	22372	53	22319	0.00236903	FALSE
458.9	Hypotension NOS	circulatory system	0.124144	0.156551	1.13218	0.833022	1.53877	0.42778	3135	48	3087	0.015311	FALSE	-0.0287103	0.0483486	0.971698	0.883845	1.06828	0.552634	21778	564	21214	0.0258977	FALSE
459	Other disorders of circulatory system	circulatory system	0.124599	0.115503	1.13269	0.903223	1.42047	0.280696	3178	91	3087	0.0286344	FALSE	0.0367981	0.0609609	1.03748	0.920641	1.16916	0.546087	21798	346	21452	0.015873	FALSE
459.7	Blood vessel replaced	circulatory system	-0.140557	0.219817	0.868875	0.564735	1.33681	0.522547	3111	24	3087	0.00771456	FALSE	-0.161392	0.182676	0.850959	0.594855	1.21732	0.376975	22545	39	22506	0.00172987	FALSE
459.9	Circulatory disease NEC	circulatory system	0.167683	0.142978	1.18256	0.893548	1.56505	0.240883	3147	60	3087	0.0190658	FALSE	0.00370805	0.0700342	1.00371	0.874976	1.1514	0.957775	21905	259	21646	0.0118238	FALSE
464	Acute sinusitis	respiratory	0.0659086	0.231333	1.06813	0.678749	1.68089	0.775715	2693	22	2671	0.00816933	FALSE	-0.00661232	0.0405661	0.993409	0.917482	1.07562	0.870517	20854	787	20067	0.0377386	FALSE
465	Acute upper respiratory infections of multiple or unspecified sites	respiratory	0.00791174	0.0691245	1.00794	0.88023	1.15419	0.908876	2934	263	2671	0.0896387	FALSE	-0.0205317	0.0208663	0.979678	0.940419	1.02057	0.325132	18799	3606	15193	0.191819	FALSE
465.2	Acute pharyngitis	respiratory	0.154648	0.136239	1.16725	0.893703	1.52452	0.256326	2737	66	2671	0.024114	FALSE	0.0416832	0.0405477	1.04256	0.962915	1.1288	0.303948	20658	788	19870	0.038145	FALSE
465.4	Acute laryngitis and tracheitis	respiratory	NA	NA	NA	NA	NA	NA	NA	NA	NA	NA	NA	-0.368383	0.250687	0.691852	0.423277	1.13084	0.141698	22474	20	22454	0.000889917	FALSE
470	Septal Deviations/Turbinate Hypertrophy	respiratory	0.0297678	0.139989	1.03022	0.783009	1.35547	0.831605	2568	63	2505	0.0245327	FALSE	-0.00347732	0.0402785	0.996529	0.920882	1.07839	0.931202	22208	803	21405	0.0361581	FALSE
471	Nasal polyps	respiratory	-0.126338	0.282288	0.881317	0.506808	1.53257	0.654477	2520	15	2505	0.00595238	FALSE	0.177451	0.0894922	1.19417	1.00205	1.42313	0.0473827	22492	155	22337	0.00689134	FALSE
472	Chronic pharyngitis and nasopharyngitis	respiratory	0.124736	0.10025	1.13285	0.93076	1.37882	0.213408	2629	124	2505	0.0471662	FALSE	0.0266346	0.0393313	1.02699	0.950797	1.10929	0.498289	21575	833	20742	0.0386095	FALSE
473	Diseases of the larynx and vocal cords	respiratory	0.0691361	0.129449	1.07158	0.831451	1.38107	0.593285	2577	72	2505	0.0279395	FALSE	-0.0287511	0.0477132	0.971658	0.88491	1.06691	0.546788	22242	568	21674	0.0255373	FALSE
473.1	Chronic laryngitis	respiratory	0.498834	0.297344	1.6468	0.919468	2.94947	0.0934187	2519	14	2505	0.00555776	FALSE	0.18742	0.20147	1.20613	0.812645	1.79015	0.352235	22533	30	22503	0.00133138	FALSE
473.3	Paralysis/spasm of vocal cords or larynx	respiratory	NA	NA	NA	NA	NA	NA	NA	NA	NA	NA	NA	-0.284285	0.16639	0.752552	0.543128	1.04273	0.0875359	22588	46	22542	0.00203648	FALSE
473.4	Voice disturbance	respiratory	0.022706	0.154901	1.02297	0.755104	1.38585	0.88346	2555	50	2505	0.0195695	FALSE	-0.0117139	0.0535215	0.988354	0.889927	1.09767	0.826756	22304	449	21855	0.0201309	FALSE
474	Acute and chronic tonsillitis	respiratory	0.459515	0.362524	1.58331	0.777997	3.22219	0.204961	2515	10	2505	0.00397614	FALSE	0.0618206	0.0676249	1.06377	0.931719	1.21454	0.360628	22224	279	21945	0.012554	FALSE
474.1	Acute tonsillitis	respiratory	NA	NA	NA	NA	NA	NA	NA	NA	NA	NA	NA	0.0911871	0.112626	1.09547	0.878483	1.36606	0.418143	22314	101	22213	0.00452631	FALSE
474.2	Chronic tonsillitis and adenoiditis	respiratory	NA	NA	NA	NA	NA	NA	NA	NA	NA	NA	NA	0.0372809	0.0862595	1.03798	0.876527	1.22918	0.6656	22461	169	22292	0.00752415	FALSE
475	Chronic sinusitis	respiratory	0.0615684	0.0982625	1.0635	0.877195	1.28938	0.530941	2634	129	2505	0.0489749	FALSE	0.044759	0.0337343	1.04578	0.978866	1.11726	0.184573	21158	1162	19996	0.0549201	FALSE
475.9	Postnasal drip	respiratory	0.263137	0.186588	1.30101	0.902509	1.87545	0.158465	2539	34	2505	0.0133911	FALSE	0.113708	0.166141	1.12042	0.809023	1.55169	0.493717	22404	45	22359	0.00200857	FALSE
476	Allergic rhinitis	respiratory	0.0173259	0.0640825	1.01748	0.89738	1.15365	0.786877	2821	316	2505	0.112017	FALSE	-0.016042	0.0192382	0.984086	0.94767	1.0219	0.404358	20210	4366	15844	0.216032	FALSE
477	Epistaxis or throat hemorrhage	respiratory	0.207006	0.189177	1.22999	0.848928	1.7821	0.273846	2539	34	2505	0.0133911	FALSE	0.0272303	0.0566951	1.0276	0.91953	1.14838	0.631018	22186	398	21788	0.0179392	FALSE
478	Throat pain	respiratory	NA	NA	NA	NA	NA	NA	NA	NA	NA	NA	NA	-0.0225201	0.126523	0.977732	0.762995	1.2529	0.858728	22121	78	22043	0.00352606	FALSE
479	Other upper respiratory disease	respiratory	0.0206229	0.100751	1.02084	0.837906	1.2437	0.837813	2626	121	2505	0.0460777	FALSE	-0.0932299	0.0455101	0.910984	0.833243	0.995978	0.0405059	21228	621	20607	0.0292538	FALSE
480	Pneumonia	respiratory	0.0332823	0.0926622	1.03384	0.862142	1.23974	0.719461	3089	144	2945	0.046617	FALSE	0.0179998	0.0336987	1.01816	0.953086	1.08768	0.593245	21634	1205	20429	0.0556994	FALSE
480.1	Bacterial pneumonia	respiratory	0.0523091	0.212979	1.0537	0.694106	1.59959	0.805987	2972	27	2945	0.00908479	FALSE	-0.0181985	0.0679612	0.981966	0.859502	1.12188	0.788871	22221	278	21943	0.0125107	FALSE
480.11	Pneumococcal pneumonia	respiratory	NA	NA	NA	NA	NA	NA	NA	NA	NA	NA	NA	0.0770034	0.152949	1.08005	0.800293	1.45759	0.614642	22477	54	22423	0.00240246	FALSE
480.2	Viral pneumonia	respiratory	NA	NA	NA	NA	NA	NA	NA	NA	NA	NA	NA	0.0487114	0.24863	1.04992	0.644937	1.7092	0.844673	22555	20	22535	0.000886721	FALSE
480.3	Pneumonia due to fungus (mycoses)	respiratory	NA	NA	NA	NA	NA	NA	NA	NA	NA	NA	NA	-0.102019	0.158162	0.903012	0.662313	1.23119	0.518907	22536	51	22485	0.00226305	FALSE
480.5	Bronchopneumonia and lung abscess	respiratory	NA	NA	NA	NA	NA	NA	NA	NA	NA	NA	NA	0.0371442	0.214481	1.03784	0.68165	1.58016	0.862509	22520	27	22493	0.00119893	FALSE
481	Influenza	respiratory	-0.134988	0.328076	0.873727	0.459316	1.66203	0.680741	2956	11	2945	0.00372124	FALSE	-0.131317	0.0715325	0.87694	0.76222	1.00893	0.0663924	21790	249	21541	0.0114273	FALSE
483	Acute bronchitis and bronchiolitis	respiratory	-0.380556	0.251824	0.683482	0.417225	1.11965	0.130738	2964	19	2945	0.00641026	FALSE	-0.00793143	0.0325799	0.9921	0.930728	1.05752	0.80766	20274	1264	19010	0.0623459	FALSE
495	Asthma	respiratory	0.0254776	0.0571206	1.0258	0.917155	1.14733	0.655575	3073	413	2660	0.134396	FALSE	-0.00563679	0.0276471	0.994379	0.941929	1.04975	0.838445	21925	1774	20151	0.0809122	FALSE
495.1	Chronic obstructive asthma	respiratory	NA	NA	NA	NA	NA	NA	NA	NA	NA	NA	NA	0.135158	0.107161	1.14472	0.927858	1.41226	0.207213	22501	107	22394	0.00475534	FALSE
495.11	Chronic obstructive asthma with exacerbation	respiratory	NA	NA	NA	NA	NA	NA	NA	NA	NA	NA	NA	-0.344825	0.214143	0.708344	0.465545	1.07777	0.107343	22576	27	22549	0.00119596	FALSE
495.2	Asthma with exacerbation	respiratory	0.0587972	0.115248	1.06056	0.846124	1.32934	0.609926	2750	90	2660	0.0327273	FALSE	0.0543639	0.0684766	1.05587	0.923255	1.20753	0.427251	22340	264	22076	0.0118174	FALSE
496	Chronic airway obstruction	respiratory	0.0329047	0.0736873	1.03345	0.894471	1.19403	0.655204	2902	242	2660	0.0833908	FALSE	0.0673475	0.0273619	1.06967	1.01381	1.1286	0.0138411	21447	1957	19490	0.0912482	FALSE
496.1	Emphysema	respiratory	-0.095611	0.131397	0.908817	0.702473	1.17577	0.466827	2729	69	2660	0.025284	FALSE	0.167546	0.0946317	1.1824	0.982227	1.42337	0.0766436	22416	137	22279	0.00611171	FALSE
496.2	Chronic bronchitis	respiratory	-0.0305703	0.124364	0.969892	0.760086	1.23761	0.805827	2737	77	2660	0.028133	FALSE	0.132316	0.0563331	1.14147	1.02214	1.27472	0.0188334	22084	405	21679	0.0183391	FALSE
496.21	Obstructive chronic bronchitis	respiratory	0.0325973	0.156447	1.03313	0.760303	1.40387	0.834948	2708	48	2660	0.0177253	FALSE	0.103808	0.0619152	1.10939	0.982607	1.25253	0.0936186	22266	334	21932	0.0150004	FALSE
496.3	Bronchiectasis	respiratory	-0.136536	0.242513	0.872375	0.54234	1.40325	0.573431	2679	19	2660	0.0070922	FALSE	-0.105702	0.166391	0.899693	0.649321	1.24661	0.525257	22554	45	22509	0.00199521	FALSE
497	Bronchitis	respiratory	0.114402	0.151723	1.1212	0.832789	1.5095	0.450839	2712	52	2660	0.019174	FALSE	-0.0309637	0.0418431	0.969511	0.893172	1.05237	0.459302	20968	741	20227	0.0353396	FALSE
498	Acute bronchospasm	respiratory	NA	NA	NA	NA	NA	NA	NA	NA	NA	NA	NA	-0.0164819	0.19162	0.983653	0.675666	1.43203	0.931456	22416	33	22383	0.00147216	FALSE
500	Lung disease due to external agents	respiratory	-0.0186268	0.327889	0.981546	0.516185	1.86645	0.954698	3152	11	3141	0.00348985	FALSE	0.17853	0.154326	1.19546	0.883425	1.61771	0.24734	22531	54	22477	0.0023967	FALSE
500.2	Pneumoconiosis	respiratory	NA	NA	NA	NA	NA	NA	NA	NA	NA	NA	NA	-0.110865	0.232867	0.895059	0.567063	1.41277	0.634012	22600	24	22576	0.00106195	FALSE
501	Pneumonitis due to inhalation of food or vomitus	respiratory	NA	NA	NA	NA	NA	NA	NA	NA	NA	NA	NA	0.113061	0.1435	1.1197	0.845186	1.48338	0.430764	22475	62	22413	0.00275862	FALSE
502	Postinflammatory pulmonary fibrosis	respiratory	0.374223	0.299271	1.45386	0.808682	2.61377	0.211137	3155	14	3141	0.0044374	FALSE	0.236111	0.0977664	1.26631	1.04549	1.53378	0.0157331	22483	134	22349	0.00596006	FALSE
503	Pulmonary congestion and hypostasis	respiratory	NA	NA	NA	NA	NA	NA	NA	NA	NA	NA	NA	0.00342138	0.139914	1.00343	0.762761	1.32003	0.980491	22423	65	22358	0.00289881	FALSE
504	Other alveolar and parietoalveolar pneumonopathy	respiratory	-0.10507	0.199595	0.900262	0.608794	1.33127	0.5986	3170	29	3141	0.00914826	FALSE	0.203385	0.102517	1.22554	1.00245	1.49828	0.0472658	22550	121	22429	0.00536585	FALSE
504.1	Idiopathic fibrosing alveolitis	respiratory	NA	NA	NA	NA	NA	NA	NA	NA	NA	NA	NA	-0.0219939	0.139873	0.978246	0.743679	1.2868	0.875054	22577	65	22512	0.00287904	FALSE
505	Other pulmonary inflamation or edema	respiratory	NA	NA	NA	NA	NA	NA	NA	NA	NA	NA	NA	-0.197649	0.184281	0.820658	0.571872	1.17767	0.283477	22528	37	22491	0.0016424	FALSE
506	Empyema and pneumothorax	respiratory	-0.143748	0.326103	0.866106	0.457074	1.64118	0.659354	3152	11	3141	0.00348985	FALSE	0.169555	0.129061	1.18478	0.919978	1.5258	0.188928	22527	76	22451	0.00337373	FALSE
507	Pleurisy; pleural effusion	respiratory	0.403635	0.172949	1.49726	1.06679	2.10142	0.0196039	3181	40	3141	0.0125747	FALSE	-0.0145495	0.0584717	0.985556	0.878839	1.10523	0.803492	22128	376	21752	0.016992	FALSE
508	Pulmonary collapse; interstitial and compensatory emphysema	respiratory	NA	NA	NA	NA	NA	NA	NA	NA	NA	NA	NA	-0.007743	0.078095	0.992287	0.851455	1.15641	0.92102	22116	209	21907	0.00945017	FALSE
509	Respiratory failure, insufficiency, arrest	respiratory	-0.0195034	0.170786	0.980686	0.701704	1.37058	0.909081	3181	40	3141	0.0125747	FALSE	0.00322728	0.0429951	1.00323	0.922154	1.09144	0.940166	22083	717	21366	0.0324684	FALSE
509.1	Respiratory failure	respiratory	-0.00707279	0.191085	0.992952	0.682769	1.44405	0.970474	3173	32	3141	0.0100851	FALSE	0.00331115	0.0485682	1.00332	0.912212	1.10352	0.945646	22304	554	21750	0.0248386	FALSE
509.2	Respiratory insufficiency	respiratory	NA	NA	NA	NA	NA	NA	NA	NA	NA	NA	NA	-0.119843	0.159275	0.88706	0.649195	1.21208	0.451795	22519	50	22469	0.00222035	FALSE
509.3	Pulmonary insufficiency or respiratory failure following trauma and surgery	respiratory	NA	NA	NA	NA	NA	NA	NA	NA	NA	NA	NA	-0.23636	0.193415	0.789496	0.540396	1.15342	0.221694	22528	34	22494	0.00150923	FALSE
509.8	Dependence on respirator [Ventilator] or supplemental oxygen	respiratory	NA	NA	NA	NA	NA	NA	NA	NA	NA	NA	NA	0.0900977	0.0837543	1.09428	0.928615	1.2895	0.282044	22340	185	22155	0.00828111	FALSE
510	Other diseases of lung	respiratory	-0.062174	0.195537	0.939719	0.640551	1.37861	0.750512	3381	31	3350	0.00916888	FALSE	0.208829	0.0545767	1.23223	1.10723	1.37135	0.000130065	21993	431	21562	0.0195971	FALSE
512	Other symptoms of respiratory system	respiratory	-0.0229218	0.0456621	0.977339	0.893669	1.06884	0.615677	2811	839	1972	0.29847	FALSE	-0.00152867	0.0176732	0.998472	0.964478	1.03367	0.931072	18452	6420	12032	0.34793	FALSE
512.1	Wheezing	respiratory	0.16772	0.193955	1.18261	0.808615	1.72957	0.387183	2004	32	1972	0.0159681	FALSE	0.202245	0.09037	1.22415	1.02544	1.46136	0.0252235	22081	154	21927	0.00697432	FALSE
512.2	Painful respiration	respiratory	-0.0715285	0.260815	0.93097	0.558375	1.55219	0.783892	1990	18	1972	0.00904523	FALSE	-0.0948188	0.0617177	0.909538	0.805908	1.02649	0.124457	21490	336	21154	0.0156352	FALSE
512.7	Shortness of breath	respiratory	-0.0403058	0.0520455	0.960496	0.867348	1.06365	0.438674	2564	592	1972	0.230889	FALSE	0.0235153	0.0245572	1.02379	0.975684	1.07428	0.338279	20232	2436	17796	0.120403	FALSE
512.8	Cough	respiratory	0.0728415	0.0627888	1.07556	0.951016	1.21641	0.246007	2332	360	1972	0.154374	FALSE	0.00205404	0.0236211	1.00206	0.956721	1.04954	0.930705	19307	2683	16624	0.138965	FALSE
512.9	Other dyspnea	respiratory	-0.0511845	0.0662941	0.950103	0.834334	1.08194	0.440066	2290	318	1972	0.138865	FALSE	0.00352792	0.02506	1.00353	0.955434	1.05406	0.888044	19671	2287	17384	0.116263	FALSE
513	Respiratory abnormalities	respiratory	-0.181165	0.261675	0.834298	0.49955	1.39336	0.488731	3370	17	3353	0.00504451	FALSE	0.00400332	0.0580918	1.00401	0.895963	1.12509	0.945058	21910	382	21528	0.017435	FALSE
513.3	Hypoventilation	respiratory	0.154628	0.313028	1.16722	0.631974	2.1558	0.621324	3365	12	3353	0.00356612	FALSE	-0.024536	0.103704	0.975763	0.796287	1.19569	0.81297	22301	117	22184	0.0052464	FALSE
513.31	Apnea	respiratory	NA	NA	NA	NA	NA	NA	NA	NA	NA	NA	NA	-0.4086	0.172959	0.66458	0.473502	0.932766	0.0181564	22453	42	22411	0.00187057	FALSE
513.8	Disorders of diaphragm	respiratory	NA	NA	NA	NA	NA	NA	NA	NA	NA	NA	NA	-0.0132296	0.135576	0.986858	0.756572	1.28724	0.922265	22501	70	22431	0.00311097	FALSE
514	Abnormal findings examination of lungs	respiratory	0.0710615	0.116737	1.07365	0.85407	1.34968	0.542702	3219	90	3129	0.027959	FALSE	0.113102	0.0391995	1.11975	1.03694	1.20917	0.00391062	21537	853	20684	0.0396063	FALSE
514.1	Abnormal results of function study of pulmonary system	respiratory	-0.248891	0.311272	0.779665	0.423593	1.43505	0.423946	3141	12	3129	0.00382044	FALSE	-0.0935479	0.223839	0.910694	0.587269	1.41224	0.676002	22521	25	22496	0.00111008	FALSE
514.2	Solitary pulmonary nodule	respiratory	0.110758	0.10359	1.11712	0.91185	1.36861	0.284984	3243	114	3129	0.0351526	FALSE	0.163789	0.0471981	1.17797	1.07388	1.29214	0.000519997	22037	581	21456	0.0263648	FALSE
516	Abnormal sputum	respiratory	0.0694201	0.252817	1.07189	0.65305	1.75935	0.783634	3382	19	3363	0.00561798	FALSE	-0.061785	0.0974404	0.940085	0.776648	1.13792	0.526029	22332	133	22199	0.00595558	FALSE
516.1	Hemoptysis	respiratory	0.11958	0.261055	1.12702	0.675644	1.87995	0.646907	3381	18	3363	0.00532387	FALSE	-0.0455989	0.101776	0.955425	0.782642	1.16635	0.65413	22402	122	22280	0.00544594	FALSE
519	Other diseases of respiratory system, not elsewhere classified	respiratory	0.476761	0.253996	1.61085	0.979151	2.65009	0.0605117	3369	19	3350	0.00563966	FALSE	0.053621	0.0559652	1.05508	0.945472	1.1774	0.338006	21773	414	21359	0.0190144	FALSE
519.8	Other diseases of respiratory system, NEC	respiratory	NA	NA	NA	NA	NA	NA	NA	NA	NA	NA	NA	0.0811008	0.13044	1.08448	0.839825	1.40041	0.534108	22287	75	22212	0.00336519	FALSE
519.9	Symptoms involving respiratory system and other chest symptoms	respiratory	0.739891	0.330366	2.09571	1.09677	4.00446	0.0251163	3362	12	3350	0.0035693	FALSE	-0.00265073	0.0927049	0.997353	0.831643	1.19608	0.977189	22229	147	22082	0.00661298	FALSE
520	Disorders of tooth development	digestive	NA	NA	NA	NA	NA	NA	NA	NA	NA	NA	NA	-0.0732129	0.0786226	0.929403	0.796671	1.08425	0.351753	21864	204	21660	0.00933041	FALSE
520.1	Hereditary disturbances in tooth structure	digestive	NA	NA	NA	NA	NA	NA	NA	NA	NA	NA	NA	-0.019447	0.138354	0.980741	0.747799	1.28625	0.888218	22314	66	22248	0.00295778	FALSE
520.2	Disturbances in tooth eruption	digestive	NA	NA	NA	NA	NA	NA	NA	NA	NA	NA	NA	-0.0993036	0.134809	0.905468	0.695218	1.1793	0.461351	22200	69	22131	0.00310811	FALSE
521	Diseases of hard tissues of teeth	digestive	0.34998	0.319955	1.41904	0.757955	2.65672	0.274024	3161	12	3149	0.00379627	FALSE	0.000865971	0.0178255	1.00087	0.966502	1.03645	0.961254	21156	5299	15857	0.250473	FALSE
521.1	Dental caries	digestive	0.34998	0.319955	1.41904	0.757955	2.65672	0.274024	3161	12	3149	0.00379627	FALSE	0.005661	0.0180248	1.00568	0.970768	1.04184	0.75347	21194	5129	16065	0.242002	FALSE
521.2	Dental abrasion, erosion and attrition	digestive	NA	NA	NA	NA	NA	NA	NA	NA	NA	NA	NA	0.0277164	0.0439646	1.0281	0.943221	1.12063	0.528417	21867	677	21190	0.0309599	FALSE
522	Diseases of pulp and periapical tissues	digestive	NA	NA	NA	NA	NA	NA	NA	NA	NA	NA	NA	-0.0308797	0.0328246	0.969592	0.909177	1.03402	0.346834	21616	1240	20376	0.0573649	FALSE
522.1	Pulpitis and necrosis of tooth pulp	digestive	NA	NA	NA	NA	NA	NA	NA	NA	NA	NA	NA	-0.00245926	0.0406563	0.997544	0.921138	1.08029	0.951766	21872	790	21082	0.0361192	FALSE
522.5	Periapical abscess	digestive	NA	NA	NA	NA	NA	NA	NA	NA	NA	NA	NA	-0.164001	0.062573	0.848741	0.750779	0.959485	0.00876827	21903	326	21577	0.0148838	FALSE
523	Gingival and periodontal diseases	digestive	NA	NA	NA	NA	NA	NA	NA	NA	NA	NA	NA	0.0063654	0.0186555	1.00639	0.970252	1.04387	0.732947	21332	4611	16721	0.216154	FALSE
523.1	Gingivitis	digestive	NA	NA	NA	NA	NA	NA	NA	NA	NA	NA	NA	0.010267	0.0295685	1.01032	0.953432	1.0706	0.72842	21444	1547	19897	0.0721414	FALSE
523.3	Periodontitis (acute or chronic)	digestive	NA	NA	NA	NA	NA	NA	NA	NA	NA	NA	NA	0.00314657	0.0240959	1.00315	0.956876	1.05166	0.896104	21453	2478	18975	0.115508	FALSE
523.31	Acute periodontitis	digestive	NA	NA	NA	NA	NA	NA	NA	NA	NA	NA	NA	0.0368175	0.0295959	1.0375	0.979033	1.09947	0.213496	21692	1562	20130	0.0720081	FALSE
523.32	Chronic periodontitis	digestive	NA	NA	NA	NA	NA	NA	NA	NA	NA	NA	NA	-0.0277943	0.0301148	0.972588	0.916843	1.03172	0.356036	21723	1503	20220	0.0691893	FALSE
524	Dentofacial anomalies, including malocclusion	digestive	NA	NA	NA	NA	NA	NA	NA	NA	NA	NA	NA	-0.0197745	0.0540398	0.98042	0.881886	1.08996	0.714422	21949	442	21507	0.0201376	FALSE
524.3	Anomalies of tooth position/malocclusion	digestive	NA	NA	NA	NA	NA	NA	NA	NA	NA	NA	NA	0.0422859	0.0747947	1.04319	0.900944	1.2079	0.571829	22233	227	22006	0.01021	FALSE
525	Other diseases of the teeth and supporting structures	digestive	-0.122134	0.222897	0.88503	0.571774	1.36991	0.583734	3173	24	3149	0.00756382	FALSE	0.00485361	0.0189876	1.00487	0.968156	1.04297	0.798244	20958	4516	16442	0.215479	FALSE
525.1	Loss of teeth or edentulism	digestive	NA	NA	NA	NA	NA	NA	NA	NA	NA	NA	NA	0.0293018	0.0236941	1.02974	0.983007	1.07868	0.216209	21761	2598	19163	0.119388	FALSE
525.2	Atrophy of edentulous alveolar ridge	digestive	NA	NA	NA	NA	NA	NA	NA	NA	NA	NA	NA	-0.0851451	0.0747401	0.918379	0.793235	1.06327	0.254614	22310	226	22084	0.01013	FALSE
526	Diseases of the jaws	digestive	NA	NA	NA	NA	NA	NA	NA	NA	NA	NA	NA	-0.0104544	0.0516856	0.9896	0.894261	1.0951	0.839707	21636	481	21155	0.0222315	FALSE
526.4	Temporomandibular joint disorders	digestive	NA	NA	NA	NA	NA	NA	NA	NA	NA	NA	NA	-0.0108843	0.0661155	0.989175	0.868949	1.12603	0.869239	22029	291	21738	0.0132099	FALSE
526.41	Temporomandibular joint disorder, unspecified	digestive	NA	NA	NA	NA	NA	NA	NA	NA	NA	NA	NA	-0.0239701	0.0774717	0.976315	0.838773	1.13641	0.757014	22166	212	21954	0.0095642	FALSE
526.42	Arthralgia/ankylosis of temporomandibular joint	digestive	NA	NA	NA	NA	NA	NA	NA	NA	NA	NA	NA	-0.0702189	0.15283	0.93219	0.690896	1.25775	0.645905	22405	54	22351	0.00241018	FALSE
526.5	Inflammatory conditions of jaw	digestive	NA	NA	NA	NA	NA	NA	NA	NA	NA	NA	NA	-0.171266	0.247208	0.842598	0.51903	1.36788	0.488436	22503	21	22482	0.000933209	FALSE
526.8	Exostosis of jaw	digestive	NA	NA	NA	NA	NA	NA	NA	NA	NA	NA	NA	-0.251776	0.236389	0.777419	0.489144	1.23559	0.286833	22548	22	22526	0.000975696	FALSE
526.9	Jaw disease NOS	digestive	NA	NA	NA	NA	NA	NA	NA	NA	NA	NA	NA	0.248355	0.24702	1.28191	0.789936	2.0803	0.314702	22529	21	22508	0.000932132	FALSE
527	Diseases of the salivary glands	digestive	0.613223	0.24735	1.84637	1.13703	2.99825	0.0131687	3245	20	3225	0.00616333	FALSE	0.0871793	0.0547372	1.09109	0.980095	1.21466	0.11123	22030	432	21598	0.0196096	FALSE
527.2	Sialoadenitis	digestive	NA	NA	NA	NA	NA	NA	NA	NA	NA	NA	NA	0.0343058	0.139257	1.0349	0.7877	1.35968	0.805412	22491	65	22426	0.00289004	FALSE
527.7	Disturbance of salivary secretion	digestive	NA	NA	NA	NA	NA	NA	NA	NA	NA	NA	NA	0.10109	0.0626446	1.10638	0.978541	1.25091	0.10659	22183	328	21855	0.0147861	FALSE
528	Diseases of the oral soft tissues, excluding lesions specific for gingiva and tongue	digestive	-0.200894	0.161718	0.817999	0.595793	1.12308	0.214145	3271	46	3225	0.014063	FALSE	0.0309003	0.0575399	1.03138	0.921385	1.15451	0.591251	21740	385	21355	0.0177093	FALSE
528.1	Stomatitis and mucositis	digestive	0.150532	0.257469	1.16245	0.701799	1.92547	0.558776	3243	18	3225	0.00555042	FALSE	-0.0174453	0.172297	0.982706	0.701069	1.37748	0.919351	22425	41	22384	0.00182832	FALSE
528.3	Cellulitis and abscess of oral soft tissues	digestive	NA	NA	NA	NA	NA	NA	NA	NA	NA	NA	NA	-0.186044	0.153486	0.830237	0.614543	1.12164	0.225465	22386	54	22332	0.00241222	FALSE
528.5	Diseases of lips	digestive	-0.758382	0.298176	0.468424	0.261112	0.840332	0.0109777	3238	13	3225	0.00401482	FALSE	0.253677	0.215279	1.28876	0.845126	1.96526	0.238651	22553	27	22526	0.00119718	FALSE
528.6	Leukoplakia of oral mucosa	digestive	NA	NA	NA	NA	NA	NA	NA	NA	NA	NA	NA	-0.275763	0.210356	0.758993	0.50255	1.14629	0.189879	22547	28	22519	0.00124185	FALSE
528.7	Sialolithiasis	digestive	NA	NA	NA	NA	NA	NA	NA	NA	NA	NA	NA	0.256881	0.235258	1.29289	0.815279	2.0503	0.274872	22590	22	22568	0.000973882	FALSE
529	Diseases and other conditions of the tongue	digestive	-1.42417	0.35195	0.240709	0.120755	0.47982	5.19887e-05	3235	10	3225	0.00309119	TRUE	-0.11915	0.133455	0.887674	0.683367	1.15306	0.37196	22477	71	22406	0.00315878	FALSE
530	Diseases of esophagus	digestive	0.0432316	0.0467312	1.04418	0.952789	1.14434	0.354908	3151	687	2464	0.218026	FALSE	-0.0236404	0.0165804	0.976637	0.945409	1.0089	0.153926	20570	7301	13269	0.354934	FALSE
530.1	Esophagitis, GERD and related diseases	digestive	0.0375315	0.0481151	1.03824	0.944807	1.14092	0.43537	3094	630	2464	0.20362	FALSE	-0.0197742	0.01667	0.98042	0.948904	1.01298	0.235539	20568	7096	13472	0.345002	FALSE
530.11	GERD	digestive	0.0375938	0.0484195	1.03831	0.944303	1.14167	0.437502	3083	619	2464	0.200778	FALSE	-0.0190133	0.016866	0.981166	0.949262	1.01414	0.259611	20583	6743	13840	0.3276	FALSE
530.12	Ulcer of esophagus	digestive	NA	NA	NA	NA	NA	NA	NA	NA	NA	NA	NA	0.0230339	0.132334	1.0233	0.789511	1.32632	0.86182	22520	72	22448	0.00319716	FALSE
530.13	Barrett's esophagus	digestive	0.137373	0.204369	1.14726	0.768596	1.71247	0.501469	2493	29	2464	0.0116326	FALSE	0.0498068	0.06345	1.05107	0.928156	1.19026	0.432468	22479	318	22161	0.0141465	FALSE
530.14	Reflux esophagitis	digestive	NA	NA	NA	NA	NA	NA	NA	NA	NA	NA	NA	0.012931	0.0477183	1.01301	0.922565	1.11233	0.786402	21883	562	21321	0.025682	FALSE
530.15	Eosinophilic esophagitis	digestive	NA	NA	NA	NA	NA	NA	NA	NA	NA	NA	NA	0.0458449	0.184079	1.04691	0.729826	1.50176	0.803322	22607	36	22571	0.00159243	FALSE
530.2	Esophageal bleeding (varices/hemorrhage)	digestive	0.176976	0.136529	1.1936	0.913365	1.55982	0.194887	2531	67	2464	0.0264718	FALSE	0.0211731	0.0683376	1.0214	0.893357	1.16779	0.756689	22412	273	22139	0.012181	FALSE
530.3	Stricture and stenosis of esophagus	digestive	NA	NA	NA	NA	NA	NA	NA	NA	NA	NA	NA	-0.310983	0.119521	0.732727	0.579701	0.926147	0.00927043	22494	87	22407	0.0038677	FALSE
530.5	Disorders of esophageal motility	digestive	NA	NA	NA	NA	NA	NA	NA	NA	NA	NA	NA	-0.0889723	0.169095	0.914871	0.656785	1.27437	0.598772	22546	43	22503	0.00190721	FALSE
530.9	Heartburn	digestive	-0.215219	0.180135	0.806364	0.566497	1.1478	0.232178	2500	36	2464	0.0144	FALSE	-0.0553803	0.0801786	0.946125	0.808536	1.10713	0.489746	22038	195	21843	0.00884835	FALSE
531	Peptic ulcer (excl. esophageal)	digestive	-0.019286	0.150523	0.980899	0.730291	1.3175	0.898049	3374	53	3321	0.0157084	FALSE	-0.00466896	0.0477007	0.995342	0.906502	1.09289	0.922027	22140	571	21569	0.0257904	FALSE
531.1	Hemorrhage from gastrointestinal ulcer	digestive	NA	NA	NA	NA	NA	NA	NA	NA	NA	NA	NA	-0.0424319	0.126015	0.958456	0.748697	1.22698	0.736327	22515	80	22435	0.00355319	FALSE
531.2	Gastric ulcer	digestive	0.050426	0.283942	1.05172	0.602841	1.83483	0.859043	3336	15	3321	0.0044964	FALSE	0.0102615	0.0936312	1.01031	0.840923	1.21383	0.912731	22430	144	22286	0.00641997	FALSE
531.3	Duodenal ulcer	digestive	NA	NA	NA	NA	NA	NA	NA	NA	NA	NA	NA	0.0841532	0.121429	1.0878	0.857403	1.3801	0.488295	22500	85	22415	0.00377778	FALSE
531.4	Peptic ulcer, site unspecified	digestive	-0.011287	0.183426	0.988776	0.69018	1.41656	0.950934	3356	35	3321	0.0104291	FALSE	0.0118233	0.0655909	1.01189	0.889821	1.15071	0.85695	22281	295	21986	0.01324	FALSE
532	Dysphagia	digestive	0.03827	0.110074	1.03901	0.837383	1.28919	0.728083	2567	103	2464	0.0401247	FALSE	-0.0324827	0.0290398	0.968039	0.914479	1.02474	0.263328	21753	1656	20097	0.0761274	FALSE
535	Gastritis and duodenitis	digestive	-0.205432	0.113584	0.814295	0.651774	1.01734	0.0705072	3218	93	3125	0.0288999	FALSE	0.00247499	0.0348126	1.00248	0.936358	1.07327	0.943322	21106	1083	20023	0.0513124	FALSE
535.1	Acute gastritis	digestive	NA	NA	NA	NA	NA	NA	NA	NA	NA	NA	NA	0.113836	0.111118	1.12057	0.901266	1.39323	0.305615	22214	101	22113	0.00454668	FALSE
535.2	Atrophic gastritis	digestive	-0.168942	0.277999	0.844558	0.48977	1.45635	0.543382	3140	15	3125	0.00477707	FALSE	-0.0104772	0.106059	0.989577	0.803842	1.21823	0.921307	22180	111	22069	0.00500451	FALSE
535.6	Duodenitis	digestive	NA	NA	NA	NA	NA	NA	NA	NA	NA	NA	NA	-0.00371989	0.133473	0.996287	0.766956	1.29419	0.977766	22354	70	22284	0.00313143	FALSE
535.8	Other specified gastritis	digestive	NA	NA	NA	NA	NA	NA	NA	NA	NA	NA	NA	0.00595268	0.103481	1.00597	0.821297	1.23217	0.954128	22103	115	21988	0.00520291	FALSE
535.9	Gastritis and duodenitis, NOS	digestive	-0.238508	0.126129	0.787802	0.615253	1.00874	0.058627	3200	75	3125	0.0234375	FALSE	0.011113	0.0539913	1.01117	0.909637	1.12405	0.836924	21591	431	21160	0.019962	FALSE
536	Disorders of function of stomach	digestive	0.0288555	0.156221	1.02928	0.757799	1.39801	0.853457	3173	48	3125	0.0151276	FALSE	0.0421349	0.0453273	1.04304	0.954367	1.13994	0.352594	21719	624	21095	0.0287306	FALSE
536.3	Gastroparesis	digestive	0.118908	0.1739	1.12627	0.800966	1.58368	0.494119	3164	39	3125	0.0123262	FALSE	-0.0353907	0.104448	0.965228	0.786543	1.18451	0.734732	22523	116	22407	0.00515029	FALSE
536.7	Complications of gastrostomy, colostomy and enterostomy	digestive	NA	NA	NA	NA	NA	NA	NA	NA	NA	NA	NA	0.584393	0.241781	1.7939	1.11684	2.88142	0.0156475	22596	22	22574	0.000973624	FALSE
536.8	Dyspepsia and other specified disorders of function of stomach	digestive	NA	NA	NA	NA	NA	NA	NA	NA	NA	NA	NA	0.0336924	0.0506108	1.03427	0.936595	1.14212	0.505592	21791	495	21296	0.0227158	FALSE
537	Other disorders of stomach and duodenum	digestive	-0.304002	0.203907	0.737859	0.494771	1.10038	0.135992	3154	29	3125	0.00919467	FALSE	-0.0416398	0.0721095	0.959215	0.83279	1.10483	0.563634	22127	247	21880	0.0111628	FALSE
537.1	Lesions of stomach and duodenum	digestive	NA	NA	NA	NA	NA	NA	NA	NA	NA	NA	NA	-0.137181	0.225659	0.871813	0.560194	1.35678	0.543246	22582	25	22557	0.00110708	FALSE
539	Bariatric surgery	digestive	-0.419615	0.210609	0.6573	0.435	0.993202	0.0463286	3409	27	3382	0.00792021	FALSE	-0.0495361	0.119188	0.951671	0.753411	1.2021	0.677693	22581	88	22493	0.00389708	FALSE
540	Appendiceal conditions	digestive	NA	NA	NA	NA	NA	NA	NA	NA	NA	NA	NA	0.0477821	0.0703699	1.04894	0.9138	1.20407	0.49713	22548	259	22289	0.0114866	FALSE
540.1	Appendicitis	digestive	NA	NA	NA	NA	NA	NA	NA	NA	NA	NA	NA	0.0603614	0.0713536	1.06222	0.923586	1.22166	0.397582	22558	252	22306	0.0111712	FALSE
540.11	Acute appendicitis	digestive	NA	NA	NA	NA	NA	NA	NA	NA	NA	NA	NA	0.0579807	0.0752019	1.05969	0.914466	1.22799	0.440707	22563	227	22336	0.0100607	FALSE
550	Abdominal hernia	digestive	0.0431115	0.0672317	1.04405	0.915154	1.19111	0.521369	3324	284	3040	0.0854392	FALSE	-0.011461	0.0242544	0.988604	0.942707	1.03674	0.636545	21366	2450	18916	0.114668	FALSE
550.1	Inguinal hernia	digestive	-0.0674826	0.0893185	0.934744	0.784627	1.11358	0.449933	3195	155	3040	0.0485133	FALSE	-0.013592	0.0350255	0.9865	0.921049	1.0566	0.697972	22178	1083	21095	0.0488322	FALSE
550.2	Diaphragmatic hernia	digestive	0.204675	0.245837	1.22713	0.75793	1.98678	0.405089	3060	20	3040	0.00653595	FALSE	0.0245728	0.0503737	1.02488	0.928523	1.13123	0.625684	21898	502	21396	0.0229245	FALSE
550.4	Umbilical hernia	digestive	-0.0719102	0.149226	0.930614	0.694618	1.24679	0.629885	3092	52	3040	0.0168176	FALSE	-0.0239485	0.0446467	0.976336	0.894531	1.06562	0.591682	22338	648	21690	0.0290089	FALSE
550.5	Ventral hernia	digestive	0.271137	0.132921	1.31145	1.01067	1.70176	0.0413667	3107	67	3040	0.0215642	FALSE	0.00282118	0.0633193	1.00283	0.885782	1.13533	0.964462	22291	320	21971	0.0143556	FALSE
550.6	Incisional hernia	digestive	0.160164	0.231893	1.1737	0.745018	1.84905	0.489767	3061	21	3040	0.0068605	FALSE	0.0316626	0.0864847	1.03217	0.871232	1.22284	0.714285	22516	171	22345	0.0075946	FALSE
555	Inflammatory bowel disease and other gastroenteritis and colitis	digestive	0.179944	0.167705	1.19715	0.861777	1.66304	0.283282	2593	45	2548	0.0173544	FALSE	0.0234252	0.0785912	1.0237	0.877557	1.19419	0.765654	22429	205	22224	0.00913995	FALSE
555.1	Regional enteritis	digestive	-0.0356779	0.201447	0.964951	0.650175	1.43212	0.859424	2580	32	2548	0.0124031	FALSE	-0.00255175	0.137989	0.997452	0.761085	1.30723	0.985246	22577	66	22511	0.00292333	FALSE
555.2	Ulcerative colitis	digestive	0.419623	0.245508	1.52139	0.940285	2.46162	0.0874129	2568	20	2548	0.00778816	FALSE	0.0157629	0.0891854	1.01589	0.852962	1.20993	0.85971	22463	159	22304	0.00707831	FALSE
555.21	Ulcerative colitis (chronic)	digestive	NA	NA	NA	NA	NA	NA	NA	NA	NA	NA	NA	-0.0874686	0.146748	0.916248	0.687225	1.22159	0.551144	22524	58	22466	0.00257503	FALSE
556	Ulceration of the lower GI tract	digestive	NA	NA	NA	NA	NA	NA	NA	NA	NA	NA	NA	-0.036892	0.166425	0.96378	0.695527	1.33549	0.824568	22499	43	22456	0.0019112	FALSE
556.1	Ulceration of intestine	digestive	NA	NA	NA	NA	NA	NA	NA	NA	NA	NA	NA	-0.0111449	0.189625	0.988917	0.681942	1.43408	0.953133	22516	33	22483	0.00146562	FALSE
557.1	Celiac disease	digestive	NA	NA	NA	NA	NA	NA	NA	NA	NA	NA	NA	0.328039	0.217429	1.38824	0.906538	2.12591	0.131372	22618	27	22591	0.00119374	FALSE
558	Noninfectious gastroenteritis	digestive	-0.103137	0.151427	0.902004	0.670365	1.21368	0.495807	2601	53	2548	0.0203768	FALSE	0.0563096	0.0469321	1.05793	0.964952	1.15986	0.230213	21346	587	20759	0.0274993	FALSE
559	Ileostomy status	digestive	NA	NA	NA	NA	NA	NA	NA	NA	NA	NA	NA	0.084373	0.167182	1.08803	0.784033	1.50991	0.613786	22608	46	22562	0.00203468	FALSE
560	Intestinal obstruction without mention of hernia	digestive	-0.104635	0.24128	0.900653	0.561275	1.44524	0.664531	2569	21	2548	0.00817439	FALSE	0.0543417	0.0641695	1.05585	0.931061	1.19735	0.397081	22230	310	21920	0.0139451	FALSE
560.1	Paralytic ileus	digestive	NA	NA	NA	NA	NA	NA	NA	NA	NA	NA	NA	0.269957	0.129018	1.30991	1.01723	1.6868	0.0364031	22436	76	22360	0.00338741	FALSE
560.2	Impaction of intestine	digestive	NA	NA	NA	NA	NA	NA	NA	NA	NA	NA	NA	-0.0774547	0.201882	0.925469	0.623041	1.3747	0.701228	22506	31	22475	0.00137741	FALSE
560.4	Other intestinal obstruction	digestive	-0.129508	0.328924	0.878527	0.461073	1.67395	0.693779	2560	12	2548	0.0046875	FALSE	-0.0356897	0.0810101	0.96494	0.823271	1.13099	0.659533	22449	193	22256	0.00859726	FALSE
561	Symptoms involving digestive system	digestive	0.0406473	0.0698326	1.04148	0.90826	1.19425	0.560521	2815	267	2548	0.094849	FALSE	-0.0191587	0.0251271	0.981024	0.933879	1.03055	0.445779	20280	2225	18055	0.109714	FALSE
562	Diverticulosis and diverticulitis	digestive	-0.017519	0.127389	0.982634	0.765519	1.26133	0.890617	2625	77	2548	0.0293333	FALSE	-0.0239275	0.027253	0.976356	0.925572	1.02993	0.379955	20535	1999	18536	0.097346	FALSE
562.1	Diverticulosis	digestive	0.0749143	0.157264	1.07779	0.791898	1.4669	0.633818	2599	51	2548	0.0196229	FALSE	-0.0235915	0.0294754	0.976685	0.921859	1.03477	0.423492	20530	1685	18845	0.082075	FALSE
562.2	Diverticulitis	digestive	-0.220723	0.190338	0.801939	0.552233	1.16456	0.246198	2582	34	2548	0.0131681	FALSE	-0.0570652	0.0524589	0.944532	0.852242	1.04682	0.27668	22180	465	21715	0.0209648	FALSE
564	Functional digestive disorders	digestive	-0.156722	0.116625	0.854942	0.680242	1.07451	0.179011	2639	91	2548	0.0344828	FALSE	0.0301048	0.0367306	1.03056	0.958978	1.10749	0.412439	21437	964	20473	0.044969	FALSE
564.1	Irritable Bowel Syndrome	digestive	-0.349136	0.292269	0.705297	0.397729	1.25071	0.232255	2563	15	2548	0.00585252	FALSE	0.0522069	0.0493512	1.05359	0.956455	1.1606	0.290117	22251	527	21724	0.0236843	FALSE
564.9	Personal history of diseases of digestive system	digestive	0.116367	0.179783	1.12341	0.789774	1.59798	0.517461	2587	39	2548	0.0150754	FALSE	0.170416	0.131736	1.1858	0.915956	1.53514	0.195798	22330	72	22258	0.00322436	FALSE
565	Anal and rectal conditions	digestive	-0.0139702	0.0918433	0.986127	0.823672	1.18062	0.879101	3238	149	3089	0.0460161	FALSE	0.0606964	0.0428016	1.06258	0.977072	1.15556	0.156166	21621	714	20907	0.0330234	FALSE
565.1	Anal and rectal polyp	digestive	NA	NA	NA	NA	NA	NA	NA	NA	NA	NA	NA	0.193687	0.0910071	1.21372	1.01543	1.45072	0.0333157	22075	163	21912	0.00738392	FALSE
567	Peritonitis and retroperitoneal infections	digestive	0.00346101	0.21559	1.00347	0.657642	1.53115	0.987192	3115	26	3089	0.00834671	FALSE	-0.0749268	0.0866786	0.927811	0.782848	1.09962	0.387357	22456	169	22287	0.00752583	FALSE
568	Other disorders of peritoneum	digestive	NA	NA	NA	NA	NA	NA	NA	NA	NA	NA	NA	-0.0505265	0.134191	0.950729	0.730855	1.23675	0.706525	22458	71	22387	0.00316146	FALSE
568.1	Peritoneal adhesions (postoperative) (postinfection)	digestive	NA	NA	NA	NA	NA	NA	NA	NA	NA	NA	NA	-0.0855236	0.146926	0.918031	0.688321	1.2244	0.56051	22486	59	22427	0.00262385	FALSE
569	Other disorders of intestine	digestive	0.128036	0.143645	1.13659	0.857694	1.50618	0.372747	3148	59	3089	0.0187421	FALSE	-0.0210379	0.0790978	0.979182	0.83856	1.14339	0.79026	22119	203	21916	0.00917763	FALSE
569.2	Gastrointestinal complications	digestive	0.127533	0.200766	1.13602	0.766463	1.68377	0.525277	3119	30	3089	0.00961847	FALSE	-0.171438	0.145392	0.842453	0.633556	1.12023	0.238343	22494	60	22434	0.00266738	FALSE
571	Chronic liver disease and cirrhosis	digestive	0.121442	0.061196	1.12912	1.0015	1.27301	0.0472024	3043	363	2680	0.11929	FALSE	-0.0249148	0.025404	0.975393	0.928016	1.02519	0.326719	21427	2164	19263	0.100994	FALSE
571.5	Other chronic nonalcoholic liver disease	digestive	0.12164	0.0617994	1.12935	1.00051	1.27477	0.0490326	3035	355	2680	0.116969	FALSE	-0.0273199	0.0256906	0.97305	0.925267	1.0233	0.287592	21435	2108	19327	0.0983438	FALSE
571.51	Cirrhosis of liver without mention of alcohol	digestive	0.133215	0.0706769	1.1425	0.994703	1.31225	0.0594499	2945	265	2680	0.089983	FALSE	-0.0385511	0.0393974	0.962183	0.89068	1.03943	0.327818	22369	848	21521	0.0379096	FALSE
571.8	Liver abscess and sequelae of chronic liver disease	digestive	0.175711	0.132986	1.19209	0.918567	1.54707	0.186409	2749	69	2680	0.0251	FALSE	0.0448677	0.067715	1.04589	0.915895	1.19433	0.507589	22466	279	22187	0.0124188	FALSE
571.81	Portal hypertension	digestive	0.0992557	0.183754	1.10435	0.770357	1.58314	0.58909	2716	36	2680	0.0132548	FALSE	0.0599699	0.0862736	1.0618	0.896617	1.25743	0.486984	22502	170	22332	0.00755488	FALSE
572	Ascites (non malignant)	digestive	0.0730612	0.127168	1.0758	0.838461	1.38031	0.565611	2755	75	2680	0.0272232	FALSE	-0.00960038	0.0812387	0.990446	0.844654	1.1614	0.905929	22496	192	22304	0.00853485	FALSE
573	Other disorders of liver	digestive	0.124428	0.166584	1.1325	0.817032	1.56977	0.455102	2723	43	2680	0.0157914	FALSE	0.0221489	0.0617716	1.0224	0.905812	1.15398	0.719923	22047	330	21717	0.014968	FALSE
573.2	Liver replaced by transplant	digestive	0.301992	0.173324	1.35255	0.962979	1.89972	0.0814467	2720	40	2680	0.0147059	FALSE	-0.0669305	0.137922	0.93526	0.713725	1.22556	0.627479	22608	66	22542	0.00291932	FALSE
573.3	Hepatomegaly	digestive	-0.128563	0.241066	0.879358	0.548234	1.41047	0.593819	2701	21	2680	0.0077749	FALSE	0.0705301	0.0861752	1.07308	0.906311	1.27053	0.4131	22250	165	22085	0.00741573	FALSE
573.4	Acute and subacute necrosis of liver	digestive	NA	NA	NA	NA	NA	NA	NA	NA	NA	NA	NA	-0.020691	0.212075	0.979522	0.646387	1.48435	0.922278	22538	28	22510	0.00124235	FALSE
573.5	Jaundice (not of newborn)	digestive	0.365608	0.286732	1.44139	0.821693	2.52844	0.20228	2695	15	2680	0.00556586	FALSE	-0.0121008	0.115785	0.987972	0.787383	1.23966	0.916764	22465	94	22371	0.00418429	FALSE
573.6	Nonspecific elevation of levels of transaminase or lactic acid dehydrogenase [LDH]	digestive	NA	NA	NA	NA	NA	NA	NA	NA	NA	NA	NA	-0.0198781	0.0569891	0.980318	0.876712	1.09617	0.727235	21858	395	21463	0.0180712	FALSE
573.7	Abnormal results of function study of liver	digestive	0.0161986	0.118846	1.01633	0.80514	1.28292	0.891585	2765	85	2680	0.0307414	FALSE	-0.0215991	0.0241367	0.978632	0.933413	1.02604	0.370859	20941	2504	18437	0.119574	FALSE
573.9	Abnormal serum enzyme levels	digestive	0.126635	0.113824	1.135	0.908045	1.41869	0.265903	2773	93	2680	0.0335377	FALSE	0.051055	0.0619711	1.05238	0.932013	1.18829	0.410023	21834	329	21505	0.0150682	FALSE
574	Cholelithiasis and cholecystitis	digestive	0.166212	0.120721	1.18082	0.93202	1.49604	0.168565	3311	83	3228	0.025068	FALSE	0.0039482	0.0354312	1.00396	0.936602	1.07615	0.911273	22192	1057	21135	0.0476298	FALSE
574.1	Cholelithiasis	digestive	0.10136	0.140127	1.10667	0.840895	1.45646	0.46947	3289	61	3228	0.0185467	FALSE	0.0240305	0.0397652	1.02432	0.947518	1.10735	0.545637	22157	827	21330	0.0373245	FALSE
574.11	Cholelithiasis with acute cholecystitis	digestive	NA	NA	NA	NA	NA	NA	NA	NA	NA	NA	NA	-0.0562838	0.107244	0.945271	0.766069	1.16639	0.599709	22468	110	22358	0.00489585	FALSE
574.12	Cholelithiasis with other cholecystitis	digestive	NA	NA	NA	NA	NA	NA	NA	NA	NA	NA	NA	-0.0655957	0.0899811	0.936509	0.785089	1.11713	0.466005	22373	155	22218	0.00692799	FALSE
574.2	Calculus of bile duct	digestive	0.501851	0.295177	1.65178	0.926172	2.94585	0.0890988	3243	15	3228	0.00462535	FALSE	-0.0367994	0.0912482	0.963869	0.806021	1.15263	0.686735	22471	154	22317	0.00685328	FALSE
574.3	Cholecystitis without cholelithiasis	digestive	0.387377	0.213928	1.47311	0.968582	2.24045	0.0701747	3254	26	3228	0.00799017	FALSE	-0.121224	0.0607062	0.885835	0.786464	0.997762	0.0458359	22390	349	22041	0.0155873	FALSE
575	Other biliary tract disease	digestive	0.122105	0.189301	1.12987	0.779638	1.63744	0.518909	3261	33	3228	0.0101196	FALSE	-0.0433623	0.053047	0.957564	0.863005	1.06248	0.413681	22010	454	21556	0.020627	FALSE
575.1	Cholangitis	digestive	NA	NA	NA	NA	NA	NA	NA	NA	NA	NA	NA	0.158091	0.169884	1.17127	0.839557	1.63405	0.352067	22580	44	22536	0.00194863	FALSE
575.2	Obstruction of bile duct	digestive	0.371604	0.342954	1.45006	0.740385	2.83997	0.278568	3238	10	3228	0.00308833	FALSE	-0.250719	0.177898	0.778241	0.549141	1.10292	0.158736	22584	40	22544	0.00177117	FALSE
575.6	Cholesterolosis of gallbladder	digestive	NA	NA	NA	NA	NA	NA	NA	NA	NA	NA	NA	0.0127158	0.202955	1.0128	0.680399	1.50758	0.950043	22559	30	22529	0.00132985	FALSE
575.7	Other disorders of gallbladder	digestive	NA	NA	NA	NA	NA	NA	NA	NA	NA	NA	NA	-0.0307922	0.0986768	0.969677	0.799156	1.17658	0.755002	22378	130	22248	0.00580928	FALSE
575.8	Other disorders of biliary tract	digestive	0.218912	0.344642	1.24472	0.633443	2.44589	0.525305	3238	10	3228	0.00308833	FALSE	0.028359	0.124485	1.02876	0.806032	1.31305	0.819794	22489	81	22408	0.00360176	FALSE
575.9	Nonspecific abnormal findings on radiological and other examination of biliary tract	digestive	NA	NA	NA	NA	NA	NA	NA	NA	NA	NA	NA	-0.112325	0.0971175	0.893754	0.738839	1.08115	0.24744	22301	132	22169	0.00591902	FALSE
577	Diseases of pancreas	digestive	0.0956256	0.174816	1.10035	0.78113	1.55002	0.584374	3394	39	3355	0.0114909	FALSE	-0.0710103	0.0505738	0.931452	0.843551	1.02851	0.160291	22354	503	21851	0.0225016	FALSE
577.1	Acute pancreatitis	digestive	NA	NA	NA	NA	NA	NA	NA	NA	NA	NA	NA	-0.0639944	0.0591645	0.93801	0.835306	1.05334	0.279415	22429	364	22065	0.016229	FALSE
577.2	Chronic pancreatitis	digestive	-0.511975	0.347975	0.599311	0.303005	1.18537	0.141211	3365	10	3355	0.00297177	FALSE	-0.0509667	0.102282	0.95031	0.77768	1.16126	0.618276	22547	120	22427	0.00532222	FALSE
577.3	Cyst and pseudocyst of pancreas	digestive	-0.135766	0.273334	0.873047	0.510941	1.49178	0.619398	3371	16	3355	0.00474637	FALSE	-0.0605376	0.123155	0.941258	0.739396	1.19823	0.623033	22582	83	22499	0.00367549	FALSE
578	Gastrointestinal hemorrhage	digestive	0.0117363	0.0810473	1.01181	0.863193	1.186	0.884863	3118	193	2925	0.0618987	FALSE	0.00890783	0.0250446	1.00895	0.960617	1.05971	0.722081	21017	2260	18757	0.107532	FALSE
578.1	Hematemesis	digestive	-0.188209	0.348082	0.828442	0.418763	1.63891	0.588713	2935	10	2925	0.00340716	FALSE	-0.130897	0.108708	0.877308	0.708954	1.08564	0.228544	22461	108	22353	0.00480833	FALSE
578.2	Blood in stool	digestive	0.196815	0.1649	1.21752	0.881273	1.68206	0.232656	2971	46	2925	0.015483	FALSE	-0.010152	0.0369792	0.989899	0.920691	1.06431	0.783674	21448	969	20479	0.045179	FALSE
578.8	Hemorrhage of rectum and anus	digestive	-0.00880314	0.107244	0.991235	0.803321	1.22311	0.934579	3032	107	2925	0.0352902	FALSE	0.0459879	0.0416978	1.04706	0.964891	1.13623	0.270078	21542	740	20802	0.0343515	FALSE
578.9	Hemorrhage of gastrointestinal tract	digestive	0.0382281	0.136512	1.03897	0.795062	1.3577	0.779451	2991	66	2925	0.0220662	FALSE	0.00156037	0.0475362	1.00156	0.91246	1.09936	0.973814	21860	578	21282	0.026441	FALSE
579	Other symptoms involving abdomen and pelvis	digestive	-0.207137	0.279781	0.812908	0.469772	1.40668	0.459085	2941	16	2925	0.00544033	FALSE	-0.0292239	0.0725534	0.971199	0.84246	1.11961	0.687101	22077	239	21838	0.0108257	FALSE
579.2	Splenomegaly	digestive	NA	NA	NA	NA	NA	NA	NA	NA	NA	NA	NA	0.0690535	0.103178	1.07149	0.875312	1.31165	0.503326	22440	117	22323	0.0052139	FALSE
579.8	Nonspecific abnormal findings in stool contents	digestive	-0.153971	0.239465	0.857297	0.536161	1.37078	0.520239	2947	22	2925	0.00746522	FALSE	-0.106345	0.0738404	0.899115	0.777967	1.03913	0.149812	21919	231	21688	0.0105388	FALSE
580	Nephritis; nephrosis; renal sclerosis	genitourinary	-0.0461756	0.120834	0.954874	0.753513	1.21005	0.702356	2544	84	2460	0.0330189	FALSE	0.0648974	0.0631207	1.06705	0.942877	1.20757	0.30388	22348	325	22023	0.0145427	FALSE
580.1	Glomerulonephritis	genitourinary	0.136476	0.234956	1.14623	0.723222	1.81664	0.561337	2482	22	2460	0.00886382	FALSE	0.0882883	0.141063	1.0923	0.828454	1.44018	0.531393	22573	64	22509	0.00283525	FALSE
580.11	Proliferative glomerulonephritis	genitourinary	NA	NA	NA	NA	NA	NA	NA	NA	NA	NA	NA	0.391945	0.236255	1.47986	0.931354	2.35139	0.0971185	22606	22	22584	0.000973193	FALSE
580.12	Non-proliferative glomerulonephritis	genitourinary	NA	NA	NA	NA	NA	NA	NA	NA	NA	NA	NA	-0.120342	0.213338	0.886617	0.583632	1.34689	0.572692	22606	28	22578	0.00123861	FALSE
580.14	Chronic glomerulonephritis, NOS	genitourinary	0.295036	0.334913	1.34318	0.696705	2.5895	0.378354	2471	11	2460	0.00445164	FALSE	NA	NA	NA	NA	NA	NA	NA	NA	NA	#VALUE!	NA
580.2	Nephrotic syndrome without mention of glomerulonephritis	genitourinary	0.0225983	0.167772	1.02286	0.736214	1.4211	0.892852	2503	43	2460	0.0171794	FALSE	0.0812495	0.144939	1.08464	0.816416	1.44099	0.575086	22559	61	22498	0.00270402	FALSE
580.3	Nephritis and nephropathy without mention of glomerulonephritis	genitourinary	-0.29207	0.211684	0.746717	0.493136	1.13069	0.167665	2487	27	2460	0.0108565	FALSE	0.084993	0.0754948	1.08871	0.938965	1.26233	0.260245	22400	226	22174	0.0100893	FALSE
580.31	Nephritis and nephropathy in diseases classified elsewhere	genitourinary	NA	NA	NA	NA	NA	NA	NA	NA	NA	NA	NA	0.0661856	0.090406	1.06843	0.89493	1.27555	0.464111	22470	158	22312	0.0070316	FALSE
580.32	Nephritis and nephropathy with pathological lesion	genitourinary	-0.41336	0.243282	0.661424	0.410576	1.06553	0.0893011	2480	20	2460	0.00806452	FALSE	0.177233	0.13063	1.19391	0.924224	1.54229	0.174857	22542	74	22468	0.00328276	FALSE
585	Renal failure	genitourinary	-0.00442711	0.0553679	0.995583	0.893197	1.1097	0.936271	2957	497	2460	0.168076	FALSE	-0.014834	0.0232988	0.985276	0.941294	1.03131	0.524331	21585	2917	18668	0.13514	FALSE
585.1	Acute renal failure	genitourinary	0.0774829	0.0815414	1.08056	0.92096	1.26783	0.341996	2653	193	2460	0.0727478	FALSE	0.00132882	0.0311722	1.00133	0.941982	1.06442	0.965998	21685	1426	20259	0.0657597	FALSE
585.2	Renal failure NOS	genitourinary	-0.146885	0.21717	0.863393	0.564091	1.3215	0.498812	2485	25	2460	0.0100604	FALSE	-0.0751133	0.0740642	0.927638	0.802295	1.07256	0.310504	22385	232	22153	0.0103641	FALSE
585.3	Chronic renal failure [CKD]	genitourinary	-0.0753055	0.06284	0.92746	0.819983	1.04902	0.230773	2831	371	2460	0.131049	FALSE	-0.0237907	0.0275022	0.97649	0.925247	1.03057	0.387013	22010	1978	20032	0.0898682	FALSE
585.31	Renal dialysis	genitourinary	0.0713421	0.10201	1.07395	0.879329	1.31164	0.484323	2579	119	2460	0.0461419	FALSE	0.00217118	0.0717595	1.00217	0.870683	1.15352	0.975863	22590	250	22340	0.0110668	FALSE
585.32	End stage renal disease	genitourinary	0.00978311	0.0851196	1.00983	0.85466	1.19317	0.908498	2636	176	2460	0.0667678	FALSE	-0.0583705	0.0586727	0.9433	0.840827	1.05826	0.319809	22544	378	22166	0.0167672	FALSE
585.33	Chronic Kidney Disease, Stage III	genitourinary	-0.11594	0.142391	0.890529	0.673663	1.17721	0.41551	2519	59	2460	0.023422	FALSE	-0.0231569	0.0330091	0.977109	0.915894	1.04242	0.482972	22188	1290	20898	0.0581395	FALSE
585.34	Chronic Kidney Disease, Stage IV	genitourinary	-0.0730547	0.0984542	0.92955	0.76642	1.1274	0.458077	2592	132	2460	0.0509259	FALSE	-0.0511936	0.0548963	0.950095	0.853175	1.05802	0.351052	22516	432	22084	0.0191864	FALSE
585.4	Chronic kidney disease, Stage I or II	genitourinary	0.0428244	0.126477	1.04375	0.814589	1.33739	0.734916	2541	81	2460	0.0318772	FALSE	0.0397233	0.0612112	1.04052	0.922885	1.17316	0.516368	22275	339	21936	0.0152189	FALSE
586	Other disorders of the kidney and ureters	genitourinary	-0.0349083	0.0763977	0.965694	0.831397	1.12168	0.647722	2694	234	2460	0.0868597	FALSE	0.0292082	0.0384545	1.02964	0.954887	1.11024	0.447522	21553	900	20653	0.0417575	FALSE
586.2	Cyst of kidney, acquired	genitourinary	-0.11536	0.168152	0.891045	0.640864	1.23889	0.492683	2505	45	2460	0.0179641	FALSE	0.0840693	0.0642362	1.0877	0.959029	1.23364	0.190618	22144	304	21840	0.0137283	FALSE
586.4	Stricture/obstruction of ureter	genitourinary	-0.147385	0.103566	0.862962	0.704425	1.05718	0.154708	2579	119	2460	0.0461419	FALSE	-0.142129	0.109998	0.867509	0.699265	1.07623	0.196321	22434	103	22331	0.00459125	FALSE
587	Kidney replaced by transpant	genitourinary	-0.0898641	0.135867	0.914055	0.700358	1.19296	0.50835	2526	66	2460	0.0261283	FALSE	-0.100704	0.119882	0.904201	0.714857	1.14369	0.400893	22595	89	22506	0.00393892	FALSE
588	Disorders resulting from impaired renal function	genitourinary	0.140586	0.148629	1.15095	0.860082	1.54018	0.344208	2517	57	2460	0.022646	FALSE	0.00504618	0.0620855	1.00506	0.889904	1.13511	0.935221	22485	331	22154	0.0147209	FALSE
588.1	Renal osteodystrophy	genitourinary	NA	NA	NA	NA	NA	NA	NA	NA	NA	NA	NA	-0.0633035	0.121124	0.938659	0.740295	1.19017	0.601228	22565	84	22481	0.00372258	FALSE
588.2	Secondary hyperparathyroidism (of renal origin)	genitourinary	0.0995682	0.151771	1.10469	0.82045	1.48741	0.511796	2515	55	2460	0.0218688	FALSE	0.0324235	0.070923	1.03295	0.898898	1.187	0.647553	22531	253	22278	0.011229	FALSE
589	Abnormal results of function study of kidney	genitourinary	NA	NA	NA	NA	NA	NA	NA	NA	NA	NA	NA	-0.0959683	0.148549	0.908493	0.679007	1.21554	0.518253	22394	57	22337	0.00254532	FALSE
590	Pyelonephritis	genitourinary	0.092558	0.341204	1.09698	0.562029	2.1411	0.786184	2900	11	2889	0.0037931	FALSE	0.0230508	0.101721	1.02332	0.838347	1.2491	0.820729	22470	122	22348	0.00542946	FALSE
591	Urinary tract infection	genitourinary	0.204603	0.091901	1.22704	1.02478	1.46922	0.0259912	3036	147	2889	0.048419	FALSE	0.0726873	0.0312303	1.07539	1.01154	1.14328	0.0199408	21117	1462	19655	0.0692333	FALSE
592	Cystitis and urethritis	genitourinary	0.183087	0.175952	1.20092	0.85063	1.69546	0.298082	2928	39	2889	0.0133197	FALSE	0.169462	0.0817599	1.18467	1.00926	1.39057	0.0382018	22075	187	21888	0.00847112	FALSE
592.1	Cystitis	genitourinary	0.165382	0.215601	1.17984	0.773216	1.80031	0.443037	2915	26	2889	0.00891938	FALSE	0.213375	0.100276	1.23785	1.01698	1.50669	0.0333481	22263	125	22138	0.0056147	FALSE
592.11	Acute cystitis	genitourinary	0.207461	0.238438	1.23055	0.771146	1.96364	0.384255	2910	21	2889	0.00721649	FALSE	0.225737	0.174575	1.25325	0.890092	1.76457	0.195989	22442	41	22401	0.00182693	FALSE
592.2	Urethritis and urethral syndrome	genitourinary	0.259893	0.361397	1.29679	0.63862	2.63328	0.472058	2899	10	2889	0.00344947	FALSE	0.0529003	0.15482	1.05432	0.778376	1.4281	0.732584	22426	52	22374	0.00231874	FALSE
593	Hematuria	genitourinary	0.184927	0.0961235	1.20313	0.996531	1.45256	0.0543742	3026	137	2889	0.0452743	FALSE	-0.000510579	0.0305216	0.99949	0.941451	1.06111	0.986653	21460	1491	19969	0.0694781	FALSE
593.1	Gross hematuria	genitourinary	0.406813	0.14851	1.50202	1.1227	2.00951	0.00615694	2946	57	2889	0.0193483	FALSE	-0.0343354	0.0521287	0.966247	0.8724	1.07019	0.51011	22202	475	21727	0.0213945	FALSE
593.2	Microscopic hematuria	genitourinary	NA	NA	NA	NA	NA	NA	NA	NA	NA	NA	NA	0.0395387	0.0360908	1.04033	0.969282	1.11659	0.273283	21882	1010	20872	0.0461567	FALSE
594	Urinary calculus	genitourinary	-0.198204	0.0910471	0.820203	0.686152	0.980442	0.0294851	3324	146	3178	0.043923	FALSE	-0.0338775	0.0305362	0.96669	0.91053	1.02631	0.267249	21943	1444	20499	0.0658069	FALSE
594.1	Calculus of kidney	genitourinary	-0.187767	0.0955045	0.828807	0.687319	0.999422	0.049292	3309	131	3178	0.039589	FALSE	-0.0503098	0.0333546	0.950935	0.890756	1.01518	0.13147	21943	1189	20754	0.0541858	FALSE
594.2	Calculus of lower urinary tract	genitourinary	0.104563	0.34024	1.11023	0.569892	2.16287	0.758599	3189	11	3178	0.00344936	FALSE	0.390041	0.117433	1.47704	1.17336	1.85932	0.000895671	22544	91	22453	0.00403655	FALSE
594.3	Calculus of ureter	genitourinary	-0.264917	0.311804	0.76727	0.416424	1.41371	0.395533	3191	13	3178	0.00407396	FALSE	0.0281045	0.0599077	1.0285	0.914558	1.15665	0.638977	22377	350	22027	0.0156411	FALSE
594.8	Renal colic	genitourinary	NA	NA	NA	NA	NA	NA	NA	NA	NA	NA	NA	0.155693	0.140317	1.16847	0.887517	1.53835	0.267178	22421	61	22360	0.00272066	FALSE
595	Hydronephrosis	genitourinary	0.313869	0.227974	1.36871	0.8755	2.13977	0.168582	3201	23	3178	0.00718525	FALSE	0.12564	0.0754765	1.13387	0.977953	1.31465	0.0959883	22351	219	22132	0.00979822	FALSE
596	Other disorders of bladder	genitourinary	0.0658546	0.138266	1.06807	0.814529	1.40054	0.633867	3344	62	3282	0.0185407	FALSE	0.0334442	0.0391375	1.03401	0.957657	1.11645	0.392811	21903	883	21020	0.0403141	FALSE
596.1	Bladder neck obstruction	genitourinary	NA	NA	NA	NA	NA	NA	NA	NA	NA	NA	NA	0.187323	0.0855974	1.20602	1.01974	1.42631	0.0286394	22394	179	22215	0.00799321	FALSE
596.5	Functional disorders of bladder	genitourinary	-0.160485	0.157402	0.851731	0.625632	1.15954	0.307925	3330	48	3282	0.0144144	FALSE	-0.0155704	0.0490082	0.98455	0.894378	1.08381	0.750705	22279	546	21733	0.0245074	FALSE
597	Other disorders of urethra and urinary tract	genitourinary	-0.509301	0.359741	0.600915	0.29689	1.21627	0.15685	3292	10	3282	0.00303767	FALSE	0.0151106	0.0847926	1.01523	0.859776	1.19878	0.858561	22475	175	22300	0.00778643	FALSE
597.1	Urethral stricture (not specified as infectious)	genitourinary	NA	NA	NA	NA	NA	NA	NA	NA	NA	NA	NA	-0.0124865	0.0875482	0.987591	0.831868	1.17246	0.886587	22511	164	22347	0.00728533	FALSE
597.2	Urinary complications NEC	genitourinary	NA	NA	NA	NA	NA	NA	NA	NA	NA	NA	NA	-0.237328	0.25204	0.788733	0.48127	1.29262	0.346383	22506	20	22486	0.000888652	FALSE
598	Abnormal findings on examination of urine	genitourinary	-0.311858	0.280917	0.732086	0.422124	1.26965	0.266938	3376	16	3360	0.00473934	FALSE	0.0134908	0.0820723	1.01358	0.862974	1.19048	0.869435	22053	185	21868	0.00838888	FALSE
599	Other symptoms/disorders or the urinary system	genitourinary	-0.000217202	0.0559292	0.999783	0.895979	1.11561	0.996901	2955	453	2502	0.153299	FALSE	0.0260047	0.022666	1.02635	0.981748	1.07297	0.251258	20394	3103	17291	0.152153	FALSE
599.1	Urinary obstruction	genitourinary	NA	NA	NA	NA	NA	NA	NA	NA	NA	NA	NA	0.0052785	0.107609	1.00529	0.81413	1.24134	0.960877	22395	110	22285	0.00491181	FALSE
599.2	Retention of urine	genitourinary	0.0371178	0.11827	1.03782	0.823089	1.30856	0.753643	2596	94	2502	0.0362096	FALSE	0.0776301	0.0408995	1.08072	0.99747	1.17092	0.0576873	21889	811	21078	0.0370506	FALSE
599.3	Dysuria	genitourinary	0.0895193	0.101918	1.09365	0.895619	1.33546	0.379757	2619	117	2502	0.0446735	FALSE	0.0735698	0.0639535	1.07634	0.949539	1.22008	0.249994	21682	308	21374	0.0142053	FALSE
599.4	Urinary incontinence	genitourinary	0.0377426	0.121368	1.03846	0.818617	1.31735	0.755818	2590	88	2502	0.0339768	FALSE	0.0702637	0.0416222	1.07279	0.988748	1.16398	0.0913866	21908	770	21138	0.035147	FALSE
599.5	Frequency of urination and polyuria	genitourinary	-0.0575509	0.0726142	0.944074	0.818833	1.08847	0.428036	2755	253	2502	0.091833	FALSE	0.00162283	0.0317534	1.00162	0.941187	1.06594	0.95924	21259	1385	19874	0.0651489	FALSE
599.7	Urethral discharge	genitourinary	0.0131898	0.296876	1.01328	0.566269	1.81315	0.964563	2516	14	2502	0.00556439	FALSE	NA	NA	NA	NA	NA	NA	NA	NA	NA	#VALUE!	NA
599.8	Other symptoms involving urinary system	genitourinary	-0.207908	0.164818	0.812282	0.588046	1.12203	0.207152	2546	44	2502	0.017282	FALSE	0.0189142	0.0642965	1.01909	0.89843	1.15596	0.768627	21969	310	21659	0.0141108	FALSE
599.9	Other abnormality of urination	genitourinary	-0.0669522	0.13871	0.93524	0.712608	1.22743	0.629325	2569	67	2502	0.0260802	FALSE	0.0496787	0.0443833	1.05093	0.963375	1.14645	0.263007	21775	667	21108	0.0306315	FALSE
600	Hyperplasia of prostate	genitourinary	-0.0331043	0.0588133	0.967438	0.862105	1.08564	0.573523	3044	462	2582	0.151774	FALSE	0.0112209	0.0209317	1.01128	0.970635	1.05364	0.59191	21156	4839	16317	0.228729	FALSE
601	Inflammatory diseases of prostate	genitourinary	-0.00527811	0.124735	0.994736	0.778989	1.27024	0.966248	2660	78	2582	0.0293233	FALSE	0.0869493	0.0338257	1.09084	1.02087	1.16561	0.0101549	21407	1172	20235	0.0547484	FALSE
601.1	Prostatitis	genitourinary	-0.141698	0.194456	0.867883	0.592839	1.27053	0.466191	2615	33	2582	0.0126195	FALSE	0.0755901	0.0511876	1.07852	0.975566	1.19234	0.139748	22094	493	21601	0.0223138	FALSE
601.11	Acute prostatitis	genitourinary	NA	NA	NA	NA	NA	NA	NA	NA	NA	NA	NA	-0.0315042	0.112179	0.968987	0.77773	1.20728	0.778835	22347	100	22247	0.00447487	FALSE
601.12	Chronic prostatitis	genitourinary	NA	NA	NA	NA	NA	NA	NA	NA	NA	NA	NA	0.0724892	0.0827245	1.07518	0.91425	1.26444	0.380882	22410	185	22225	0.00825524	FALSE
601.3	Orchitis and epididymitis	genitourinary	0.183071	0.253061	1.2009	0.731301	1.97205	0.46942	2601	19	2582	0.00730488	FALSE	0.0387255	0.0596281	1.03949	0.92483	1.16835	0.516047	22139	359	21780	0.0162157	FALSE
601.4	Balanoposthitis	genitourinary	0.0919751	0.234757	1.09634	0.692014	1.7369	0.695215	2603	21	2582	0.00806761	FALSE	0.0774128	0.0686356	1.08049	0.944487	1.23607	0.25937	22233	270	21963	0.0121441	FALSE
601.8	Other inflammatory disorders of male genital organs	genitourinary	NA	NA	NA	NA	NA	NA	NA	NA	NA	NA	NA	0.41359	0.176562	1.51224	1.06986	2.13753	0.0191569	22494	40	22454	0.00177825	FALSE
602	Other disorders of prostate	genitourinary	0.227098	0.301539	1.25495	0.694949	2.26622	0.451371	2596	14	2582	0.00539291	FALSE	-0.040125	0.0627993	0.960669	0.849411	1.0865	0.522861	22218	328	21890	0.0147628	FALSE
602.3	Dysplasia of prostate	genitourinary	NA	NA	NA	NA	NA	NA	NA	NA	NA	NA	NA	-0.0655016	0.136642	0.936598	0.716541	1.22424	0.631678	22531	67	22464	0.00297368	FALSE
603	Other disorders of testis	genitourinary	-0.00913599	0.198955	0.990906	0.670932	1.46348	0.963374	2236	30	2206	0.0134168	FALSE	0.00870292	0.0591569	1.00874	0.898306	1.13275	0.88304	22241	363	21878	0.0163212	FALSE
603.1	Hydrocele	genitourinary	-0.0280673	0.222036	0.972323	0.62923	1.50249	0.899408	2230	24	2206	0.0107623	FALSE	-0.00533809	0.0720703	0.994676	0.863643	1.14559	0.940956	22336	243	22093	0.0108793	FALSE
603.2	Spermatocele	genitourinary	NA	NA	NA	NA	NA	NA	NA	NA	NA	NA	NA	-0.0511867	0.111897	0.950101	0.762995	1.18309	0.64735	22461	101	22360	0.00449668	FALSE
604	Disorders of penis	genitourinary	0.0471539	0.13205	1.04828	0.809237	1.35794	0.721023	2275	69	2206	0.0303297	FALSE	0.0577221	0.0451801	1.05942	0.969639	1.15751	0.201391	22150	636	21514	0.0287133	FALSE
604.1	Redundant prepuce and phimosis/BXO	genitourinary	0.139747	0.190884	1.14998	0.791056	1.67177	0.464105	2238	32	2206	0.0142985	FALSE	0.034837	0.0547034	1.03545	0.930176	1.15264	0.524233	22430	432	21998	0.0192599	FALSE
604.3	Peyronie's disease	genitourinary	NA	NA	NA	NA	NA	NA	NA	NA	NA	NA	NA	0.144642	0.120383	1.15563	0.912736	1.46315	0.229552	22572	87	22485	0.00385433	FALSE
605	Erectile dysfunction [ED]	genitourinary	-0.0566638	0.0603582	0.944912	0.839486	1.06358	0.347837	2588	382	2206	0.147604	FALSE	0.0497612	0.0179007	1.05102	1.01478	1.08855	0.00543838	20706	5730	14976	0.276731	FALSE
608	Other disorders of male genital organs	genitourinary	0.124467	0.160834	1.13254	0.826324	1.55224	0.439	2253	47	2206	0.0208611	FALSE	0.0386151	0.0429473	1.03937	0.955461	1.13065	0.368584	21686	702	20984	0.0323711	FALSE
609	Male infertility and abnormal spermatozoa	genitourinary	-0.111546	0.314419	0.89445	0.482967	1.65651	0.722763	2218	12	2206	0.00541028	FALSE	0.143403	0.079037	1.15419	0.988556	1.34759	0.06962	22378	201	22177	0.00898204	FALSE
609.1	Infertility, male	genitourinary	NA	NA	NA	NA	NA	NA	NA	NA	NA	NA	NA	0.0823028	0.0947241	1.08578	0.901805	1.3073	0.384919	22492	140	22352	0.00622444	FALSE
609.11	Azoospermia and oligospermia	genitourinary	NA	NA	NA	NA	NA	NA	NA	NA	NA	NA	NA	-0.11337	0.232769	0.89282	0.565754	1.40897	0.626223	22609	23	22586	0.00101729	FALSE
609.2	Abnormal spermatozoa	genitourinary	NA	NA	NA	NA	NA	NA	NA	NA	NA	NA	NA	0.285733	0.142744	1.33074	1.00597	1.76035	0.045315	22505	61	22444	0.00271051	FALSE
611	Abnormal findings on mammogram or breast exam	genitourinary	NA	NA	NA	NA	NA	NA	NA	NA	NA	NA	NA	0.0853927	0.112679	1.08914	0.873316	1.35831	0.448546	22474	98	22376	0.00436059	FALSE
611.3	Lump or mass in breast	genitourinary	NA	NA	NA	NA	NA	NA	NA	NA	NA	NA	NA	0.0873917	0.115737	1.09132	0.869833	1.36921	0.450198	22477	93	22384	0.00413756	FALSE
612	Breast conditions, congenital or relating to hormones	genitourinary	0.204258	0.210107	1.22661	0.812572	1.85163	0.33097	3370	27	3343	0.00801187	FALSE	-0.0123264	0.0937227	0.987749	0.821993	1.18693	0.895364	22465	143	22322	0.00636546	FALSE
612.2	Hypertrophy of breast (Gynecomastia)	genitourinary	0.204258	0.210107	1.22661	0.812572	1.85163	0.33097	3370	27	3343	0.00801187	FALSE	-0.0121594	0.0937138	0.987914	0.822145	1.18711	0.896764	22471	143	22328	0.00636376	FALSE
613	Other nonmalignant breast conditions	genitourinary	NA	NA	NA	NA	NA	NA	NA	NA	NA	NA	NA	0.391486	0.144926	1.47918	1.11342	1.9651	0.00690709	22476	58	22418	0.00258053	FALSE
681	Superficial cellulitis and abscess	dermatologic	0.568381	0.343929	1.76541	0.899678	3.4642	0.0984093	3415	11	3404	0.00322108	FALSE	0.181974	0.15528	1.19958	0.884816	1.62633	0.241235	22558	52	22506	0.00230517	FALSE
681.1	Cellulitis and abscess of fingers/toes	dermatologic	0.114054	0.0760888	1.12081	0.965528	1.30107	0.133884	3031	219	2812	0.0722534	FALSE	0.025839	0.0225817	1.02618	0.981748	1.07261	0.252521	20562	2910	17652	0.141523	FALSE
681.2	Cellulitis and abscess of face/neck	dermatologic	0.171079	0.214787	1.18658	0.778876	1.80771	0.425737	2838	26	2812	0.00916138	FALSE	0.0702222	0.0542516	1.07275	0.964533	1.1931	0.195534	21919	433	21486	0.0197546	FALSE
681.3	Cellulitis and abscess of arm/hand	dermatologic	0.474035	0.315749	1.60646	0.865167	2.98292	0.133277	2824	12	2812	0.00424929	FALSE	-0.0207193	0.0887933	0.979494	0.823037	1.16569	0.815495	22325	160	22165	0.00716685	FALSE
681.5	Cellulitis and abscess of leg, except foot	dermatologic	NA	NA	NA	NA	NA	NA	NA	NA	NA	NA	NA	0.0141895	0.0735437	1.01429	0.878134	1.17156	0.847006	22200	236	21964	0.0106306	FALSE
681.6	Cellulitis and abscess of foot, toe	dermatologic	0.0594028	0.120755	1.0612	0.837548	1.34458	0.622769	2895	83	2812	0.0286701	FALSE	0.0685735	0.0453772	1.07098	0.97984	1.1706	0.130741	21915	630	21285	0.0287474	FALSE
681.7	Cellulitis and abscess of trunk	dermatologic	-0.00180661	0.227548	0.998195	0.639033	1.55922	0.993665	2835	23	2812	0.00811287	FALSE	0.253345	0.0949574	1.28833	1.06954	1.55187	0.00763075	22440	141	22299	0.00628342	FALSE
686	Other local infections of skin and subcutaneous tissue	dermatologic	0.0221249	0.214744	1.02237	0.671143	1.55741	0.91794	2838	26	2812	0.00916138	FALSE	0.047262	0.0627723	1.0484	0.927028	1.18566	0.451504	22186	327	21859	0.014739	FALSE
686.1	Carbuncle and furuncle	dermatologic	0.11318	0.171327	1.11983	0.800417	1.56672	0.508865	2852	40	2812	0.0140252	FALSE	-0.139245	0.0979803	0.870015	0.718	1.05422	0.155273	21989	133	21856	0.00604848	FALSE
686.2	Impetigo	dermatologic	-0.26003	0.348728	0.771028	0.389249	1.52726	0.455877	2822	10	2812	0.00354359	FALSE	0.0957641	0.0795999	1.1005	0.941527	1.28631	0.22895	22158	197	21961	0.00889069	FALSE
686.3	Pilonidal cyst	dermatologic	NA	NA	NA	NA	NA	NA	NA	NA	NA	NA	NA	-0.0536551	0.204405	0.947759	0.634899	1.41479	0.792941	22502	30	22472	0.00133321	FALSE
686.4	Pyogenic granuloma	dermatologic	NA	NA	NA	NA	NA	NA	NA	NA	NA	NA	NA	-0.195699	0.13062	0.82226	0.636536	1.06217	0.134072	22573	73	22500	0.00323395	FALSE
687	Symptoms affecting skin	dermatologic	NA	NA	NA	NA	NA	NA	NA	NA	NA	NA	NA	-0.0633538	0.22398	0.938611	0.605104	1.45593	0.777288	22550	25	22525	0.00110865	FALSE
687.1	Rash and other nonspecific skin eruption	dermatologic	-0.180271	0.183576	0.835044	0.582701	1.19666	0.326101	2593	35	2558	0.0134979	FALSE	0.00400379	0.051925	1.00401	0.906858	1.11157	0.938538	21309	475	20834	0.0222911	FALSE
687.4	Disturbance of skin sensation	dermatologic	0.0696614	0.0664892	1.07215	0.941146	1.22138	0.294772	2848	290	2558	0.101826	FALSE	-0.00840029	0.0281534	0.991635	0.938398	1.04789	0.765416	19777	1721	18056	0.0870203	FALSE
689	Disorder of skin and subcutaneous tissue NOS	dermatologic	-0.0172585	0.104653	0.98289	0.800613	1.20667	0.869013	2671	113	2558	0.0423063	FALSE	-0.00453245	0.0298206	0.995478	0.938961	1.0554	0.879194	20319	1520	18799	0.0748068	FALSE
690	Erythematosquamous dermatosis	dermatologic	-0.0803771	0.133502	0.922768	0.710319	1.19876	0.547129	3277	65	3212	0.0198352	FALSE	0.0594679	0.0416947	1.06127	0.977992	1.15164	0.153791	20778	749	20029	0.0360477	FALSE
690.1	Seborrheic dermatitis	dermatologic	0.0726139	0.130217	1.07532	0.833091	1.38797	0.577093	2995	71	2924	0.0237062	FALSE	-0.0141349	0.0417865	0.985965	0.908431	1.07012	0.735164	21865	742	21123	0.0339355	FALSE
691	Congenital anomalies of skin	dermatologic	0.0726139	0.130217	1.07532	0.833091	1.38797	0.577093	2995	71	2924	0.0237062	FALSE	-0.0124798	0.0419139	0.987598	0.909709	1.07216	0.765895	21885	737	21148	0.033676	FALSE
694	Dyschromia and Vitiligo	dermatologic	NA	NA	NA	NA	NA	NA	NA	NA	NA	NA	NA	0.274826	0.141781	1.3163	0.996939	1.73797	0.0525771	22472	62	22410	0.00275899	FALSE
694.1	Vitiligo	dermatologic	0.0854305	0.156369	1.08919	0.801675	1.47981	0.584832	2973	49	2924	0.0164817	FALSE	0.0456989	0.0486116	1.04676	0.951629	1.1514	0.347176	21768	540	21228	0.0248071	FALSE
694.2	Other dyschromia	dermatologic	NA	NA	NA	NA	NA	NA	NA	NA	NA	NA	NA	0.161639	0.0979929	1.17544	0.970031	1.42434	0.0990458	22573	131	22442	0.00580339	FALSE
695	Erythematous conditions	dermatologic	0.136222	0.164768	1.14594	0.829672	1.58276	0.408381	2968	44	2924	0.0148248	FALSE	0.028822	0.0567141	1.02924	0.920961	1.15025	0.611314	21812	393	21419	0.0180176	FALSE
695.2	Bullous dermatoses	dermatologic	-0.0104421	0.116941	0.989612	0.786906	1.24454	0.928849	3012	88	2924	0.0292165	FALSE	0.00219798	0.0371007	1.0022	0.93191	1.07779	0.952758	21713	958	20755	0.044121	FALSE
695.22	Pemphigus and pemphigoid	dermatologic	NA	NA	NA	NA	NA	NA	NA	NA	NA	NA	NA	0.0790828	0.185085	1.08229	0.753005	1.55558	0.669176	22597	37	22560	0.00163739	FALSE
695.3	Rosacea	dermatologic	NA	NA	NA	NA	NA	NA	NA	NA	NA	NA	NA	0.190378	0.223719	1.20971	0.780273	1.87549	0.394787	22621	25	22596	0.00110517	FALSE
695.4	Lupus (localized and systemic)	dermatologic	0.0472003	0.253947	1.04833	0.637287	1.7245	0.852549	2943	19	2924	0.006456	FALSE	0.0555837	0.0647649	1.05716	0.931131	1.20024	0.390762	22428	306	22122	0.0136437	FALSE
695.41	Cutaneous lupus erythematosus	dermatologic	0.393354	0.350471	1.48194	0.745598	2.94549	0.261709	2925	10	2915	0.0034188	FALSE	-0.142799	0.162863	0.866928	0.630015	1.19293	0.380595	22605	48	22557	0.00212342	FALSE
695.42	Systemic lupus erythematosus	dermatologic	NA	NA	NA	NA	NA	NA	NA	NA	NA	NA	NA	-0.228334	0.239486	0.795859	0.497716	1.2726	0.340371	22615	22	22593	0.000972806	FALSE
695.7	Prurigo and Lichen	dermatologic	0.393354	0.350471	1.48194	0.745598	2.94549	0.261709	2925	10	2915	0.0034188	FALSE	0.0897562	0.185457	1.09391	0.76053	1.57342	0.628405	22609	37	22572	0.00163652	FALSE
695.8	Other specified erythematous conditions	dermatologic	-0.129819	0.174477	0.878254	0.623882	1.23634	0.456847	2963	39	2924	0.0131623	FALSE	-0.0043562	0.0566786	0.995653	0.890968	1.11264	0.938737	22181	393	21788	0.0177179	FALSE
696	Psoriasis and related disorders	dermatologic	0.0035971	0.250022	1.0036	0.614808	1.63827	0.988521	2943	19	2924	0.006456	FALSE	-0.139	0.0966371	0.870228	0.720069	1.0517	0.150328	22324	135	22189	0.0060473	FALSE
696.4	Psoriasis	dermatologic	0.118391	0.134637	1.12568	0.864592	1.46562	0.379221	2959	66	2893	0.0223048	FALSE	0.0100888	0.0460214	1.01014	0.923012	1.10549	0.826479	22335	612	21723	0.0274009	FALSE
696.41	Psoriasis vulgaris	dermatologic	0.118391	0.134637	1.12568	0.864592	1.46562	0.379221	2959	66	2893	0.0223048	FALSE	0.000536821	0.0468376	1.00054	0.912776	1.09674	0.990855	22384	591	21793	0.0264028	FALSE
696.42	Psoriatic arthropathy	dermatologic	0.123327	0.135709	1.13125	0.867046	1.47597	0.363479	2958	65	2893	0.0219743	FALSE	-0.00770477	0.047659	0.992325	0.903828	1.08949	0.87157	22392	570	21822	0.0254555	FALSE
697	Sarcoidosis	dermatologic	0.286176	0.34446	1.33133	0.677758	2.61514	0.406088	2903	10	2893	0.00344471	FALSE	0.00757328	0.0996725	1.0076	0.828793	1.22499	0.939434	22591	128	22463	0.00566597	FALSE
698	Pruritus and related conditions	dermatologic	-0.0776055	0.216206	0.925329	0.605701	1.41363	0.719638	2949	25	2924	0.00847745	FALSE	0.119536	0.167795	1.12697	0.811117	1.56583	0.476224	22605	44	22561	0.00194647	FALSE
700	Corns and callosities	dermatologic	0.163783	0.112183	1.17796	0.94545	1.46765	0.144298	3305	99	3206	0.0299546	FALSE	0.0428564	0.0489538	1.04379	0.948292	1.1489	0.381331	21715	532	21183	0.0244992	FALSE
701	Other hypertrophic and atrophic conditions of skin	dermatologic	0.236144	0.16472	1.26636	0.916946	1.74891	0.151683	3183	43	3140	0.0135093	FALSE	0.197443	0.0372281	1.21828	1.13256	1.3105	1.14e-07	21778	973	20805	0.0446781	TRUE
701.1	Keratoderma, acquired	dermatologic	1.07409e-05	0.152748	1.00001	0.741281	1.34904	0.999944	3191	51	3140	0.0159825	FALSE	NA	NA	NA	NA	NA	NA	NA	NA	NA	#VALUE!	NA
701.2	Scar conditions and fibrosis of skin	dermatologic	NA	NA	NA	NA	NA	NA	NA	NA	NA	NA	NA	0.152758	0.0655706	1.16504	1.02454	1.32482	0.0198232	21998	297	21701	0.0135012	FALSE
701.3	Circumscribed scleroderma	dermatologic	NA	NA	NA	NA	NA	NA	NA	NA	NA	NA	NA	-0.0358704	0.0879334	0.964765	0.812028	1.14623	0.683327	22190	162	22028	0.00730059	FALSE
701.4	Keloid scar	dermatologic	NA	NA	NA	NA	NA	NA	NA	NA	NA	NA	NA	-0.0567555	0.241688	0.944825	0.588332	1.51733	0.814341	22603	22	22581	0.000973322	FALSE
701.5	Abnormal granulation tissue	dermatologic	NA	NA	NA	NA	NA	NA	NA	NA	NA	NA	NA	0.0259493	0.100222	1.02629	0.843255	1.24905	0.795698	22491	125	22366	0.00555778	FALSE
701.6	Acquired acanthosis nigricans	dermatologic	NA	NA	NA	NA	NA	NA	NA	NA	NA	NA	NA	-0.376726	0.243936	0.686104	0.425351	1.10671	0.122501	22532	21	22511	0.000932008	FALSE
702	Degenerative skin conditions and other dermatoses	dermatologic	NA	NA	NA	NA	NA	NA	NA	NA	NA	NA	NA	0.0191386	0.179468	1.01932	0.717044	1.44903	0.915074	22555	39	22516	0.00172911	FALSE
702.1	Actinic keratosis	dermatologic	-0.0294731	0.188876	0.970957	0.670542	1.40596	0.875997	3097	35	3062	0.0113013	FALSE	0.0629894	0.0292151	1.06502	1.00574	1.12778	0.0310795	20920	1765	19155	0.084369	FALSE
702.2	Seborrheic keratosis	dermatologic	0.0701392	0.278969	1.07266	0.620866	1.85321	0.801487	3332	17	3315	0.00510204	FALSE	0.109368	0.0529584	1.11557	1.00559	1.23759	0.0389069	21973	492	21481	0.0223911	FALSE
703	Diseases of nail, NOS	dermatologic	-0.0745282	0.242759	0.928181	0.576756	1.49374	0.75884	3336	21	3315	0.00629496	FALSE	0.0528833	0.0326559	1.05431	0.988939	1.12399	0.105359	20968	1345	19623	0.0641454	FALSE
703.1	Ingrowing nail	dermatologic	-0.240901	0.253516	0.78592	0.478169	1.29174	0.341991	3146	18	3128	0.00572155	FALSE	0.0628285	0.0335115	1.06484	0.99715	1.13713	0.0608156	21413	1238	20175	0.0578153	FALSE
704	Diseases of hair and hair follicles	dermatologic	-0.648754	0.277464	0.522696	0.303437	0.900391	0.0193789	3143	15	3128	0.00477251	FALSE	0.075489	0.0376332	1.07841	1.00173	1.16096	0.0448655	21841	942	20899	0.0431299	FALSE
704.1	Alopecia	dermatologic	-0.0341117	0.12877	0.966464	0.750886	1.24393	0.791084	3201	73	3128	0.0228054	FALSE	0.0837804	0.0391313	1.08739	1.00711	1.17407	0.0322734	21606	843	20763	0.0390169	FALSE
704.11	Alopecia Areata	dermatologic	0.155971	0.216133	1.16879	0.765176	1.78531	0.470513	3154	26	3128	0.0082435	FALSE	0.101762	0.0715828	1.10712	0.962193	1.27388	0.155143	22377	249	22128	0.0111275	FALSE
704.8	Other specified diseases of hair and hair follicles	dermatologic	NA	NA	NA	NA	NA	NA	NA	NA	NA	NA	NA	0.0995636	0.0970488	1.10469	0.913335	1.33613	0.304933	22554	135	22419	0.00598563	FALSE
705	Disorders of sweat glands	dermatologic	NA	NA	NA	NA	NA	NA	NA	NA	NA	NA	NA	0.0517441	0.0507628	1.05311	0.953371	1.16327	0.308046	21864	488	21376	0.0223198	FALSE
705.1	Dyshidrosis	dermatologic	-0.413756	0.35206	0.661162	0.33161	1.31822	0.239898	2901	10	2891	0.00344709	FALSE	0.150515	0.0850669	1.16243	0.983915	1.37334	0.0768319	22357	170	22187	0.00760388	FALSE
705.3	Hidradenitis	dermatologic	NA	NA	NA	NA	NA	NA	NA	NA	NA	NA	NA	0.269791	0.112979	1.30969	1.04954	1.63433	0.0169421	22496	95	22401	0.00422297	FALSE
705.8	Hyperhidrosis	dermatologic	NA	NA	NA	NA	NA	NA	NA	NA	NA	NA	NA	0.0504372	0.137141	1.05173	0.803837	1.37607	0.71304	22554	66	22488	0.00292631	FALSE
706	Diseases of sebaceous glands	dermatologic	0.464194	0.365769	1.59073	0.776691	3.25796	0.204409	2901	10	2891	0.00344709	FALSE	-0.0191546	0.110358	0.981028	0.79021	1.21792	0.862205	22396	103	22293	0.00459904	FALSE
706.1	Acne	dermatologic	0.0183653	0.0726182	1.01853	0.883409	1.17433	0.800344	3131	240	2891	0.0766528	FALSE	0.104404	0.0257286	1.11005	1.05546	1.16746	4.95e-05	20721	2119	18602	0.102263	FALSE
706.2	Sebaceous cyst	dermatologic	0.184131	0.193667	1.20217	0.822459	1.7572	0.341726	2927	36	2891	0.0122993	FALSE	0.130417	0.0528438	1.1393	1.02721	1.26363	0.013588	22182	464	21718	0.0209179	FALSE
706.3	Seborrhea	dermatologic	0.114883	0.152884	1.12174	0.831296	1.51367	0.452388	2941	50	2891	0.017001	FALSE	0.0979248	0.035156	1.10288	1.02944	1.18155	0.00534559	21641	1064	20577	0.0491659	FALSE
706.8	Other specified diseases of sebaceous glands	dermatologic	NA	NA	NA	NA	NA	NA	NA	NA	NA	NA	NA	-0.217285	0.207699	0.804701	0.535596	1.20901	0.295491	22544	28	22516	0.00124202	FALSE
707	Chronic ulcer of skin	dermatologic	-0.0652727	0.0879708	0.936812	0.788443	1.1131	0.458098	3055	164	2891	0.0536825	FALSE	0.126829	0.0477521	1.13522	1.03379	1.2466	0.00790775	21629	571	21058	0.0263997	FALSE
707.1	Decubitus ulcer	dermatologic	0.134273	0.0909348	1.1437	0.956993	1.36684	0.139788	3334	149	3185	0.0446911	FALSE	0.11112	0.0428998	1.11753	1.0274	1.21556	0.00959166	22141	724	21417	0.0326995	FALSE
707.2	Chronic ulcer of leg or foot	dermatologic	-0.050717	0.205172	0.950548	0.635811	1.42108	0.804759	3213	28	3185	0.0087146	FALSE	-0.0146475	0.0788033	0.985459	0.844423	1.15005	0.852543	22473	210	22263	0.00934455	FALSE
707.3	Chronic ulcer of unspecified site	dermatologic	0.165334	0.101459	1.17979	0.96703	1.43935	0.103194	3305	120	3185	0.0363086	FALSE	0.143994	0.0499865	1.15488	1.0471	1.27375	0.0039684	22337	525	21812	0.0235036	FALSE
709	Diffuse diseases of connective tissue	dermatologic	-0.159091	0.196565	0.852918	0.580213	1.2538	0.41831	3215	30	3185	0.00933126	FALSE	0.195679	0.0951958	1.21614	1.00914	1.4656	0.0398264	22352	139	22213	0.00621868	FALSE
709.2	Sicca syndrome	dermatologic	0.0664211	0.260272	1.06868	0.64165	1.7799	0.79857	2926	18	2908	0.00615174	FALSE	0.0693015	0.133788	1.07176	0.824545	1.39309	0.604463	22499	70	22429	0.00311125	FALSE
710	Osteomyelitis, periostitis, and other infections involving bone	musculoskeletal	NA	NA	NA	NA	NA	NA	NA	NA	NA	NA	NA	0.0595366	0.191644	1.06134	0.728997	1.54521	0.756058	22535	35	22500	0.00155314	FALSE
710.1	Osteomyelitis	musculoskeletal	0.0871315	0.15969	1.09104	0.797829	1.49201	0.585322	3269	46	3223	0.0140716	FALSE	0.113103	0.0587197	1.11975	0.998015	1.25633	0.054085	22451	377	22074	0.0167921	FALSE
710.11	Acute osteomyelitis	musculoskeletal	0.0871315	0.15969	1.09104	0.797829	1.49201	0.585322	3269	46	3223	0.0140716	FALSE	0.125134	0.059368	1.1333	1.00881	1.27315	0.0350508	22475	369	22106	0.0164182	FALSE
710.12	Chronic osteomyelitis	musculoskeletal	0.333323	0.270075	1.3956	0.821993	2.36948	0.217133	3239	16	3223	0.0049398	FALSE	0.184704	0.0835261	1.20286	1.02121	1.41682	0.0270128	22523	185	22338	0.00821383	FALSE
710.19	Unspecified osteomyelitis	musculoskeletal	NA	NA	NA	NA	NA	NA	NA	NA	NA	NA	NA	0.11212	0.0821175	1.11865	0.952343	1.31399	0.17214	22536	191	22345	0.00847533	FALSE
711	Arthropathy associated with infections	musculoskeletal	0.0837958	0.170736	1.08741	0.778142	1.51959	0.623574	3263	40	3223	0.0122587	FALSE	0.0370822	0.071445	1.03778	0.902172	1.19377	0.603739	22497	253	22244	0.0112459	FALSE
711.1	Pyogenic arthritis	musculoskeletal	NA	NA	NA	NA	NA	NA	NA	NA	NA	NA	NA	0.0639121	0.100166	1.066	0.875979	1.29724	0.523434	22486	126	22360	0.00560349	FALSE
711.2	Reiter's disease	musculoskeletal	NA	NA	NA	NA	NA	NA	NA	NA	NA	NA	NA	0.0433102	0.122927	1.04426	0.820676	1.32876	0.724595	22546	84	22462	0.00372572	FALSE
712	Infective connective tissue disorders	musculoskeletal	NA	NA	NA	NA	NA	NA	NA	NA	NA	NA	NA	-0.157105	0.24816	0.854614	0.525451	1.38998	0.526682	22618	20	22598	0.000884251	FALSE
713	Arthropathy associated with other disorders classified elsewhere	musculoskeletal	NA	NA	NA	NA	NA	NA	NA	NA	NA	NA	NA	0.401011	0.17615	1.49333	1.05734	2.10911	0.0228138	22601	40	22561	0.00176983	FALSE
713.5	Arthropathy associated with neurological disorders	musculoskeletal	-0.282528	0.327849	0.753875	0.396487	1.43341	0.388817	3234	11	3223	0.00340136	FALSE	0.197854	0.143591	1.21878	0.919813	1.61493	0.168235	22564	61	22503	0.00270342	FALSE
714	Rheumatoid arthritis and other inflammatory polyarthropathies	musculoskeletal	-0.217719	0.344446	0.804352	0.409494	1.57995	0.527332	3233	10	3223	0.0030931	FALSE	0.340632	0.16422	1.40584	1.01894	1.93964	0.0380566	22609	46	22563	0.00203459	FALSE
714.1	Rheumatoid arthritis	musculoskeletal	-0.0573503	0.184689	0.944263	0.657481	1.35614	0.756162	3258	35	3223	0.0107428	FALSE	0.0635294	0.0532562	1.06559	0.959971	1.18283	0.232908	22294	452	21842	0.0202745	FALSE
715	Other inflammatory spondylopathies	musculoskeletal	-0.0862713	0.221038	0.917345	0.594815	1.41476	0.696314	3247	24	3223	0.00739144	FALSE	0.0461598	0.0623257	1.04724	0.926818	1.18331	0.458922	22458	329	22129	0.0146496	FALSE
715.1	Sacroiliitis NEC	musculoskeletal	0.142425	0.223086	1.15307	0.744662	1.78546	0.523194	3247	24	3223	0.00739144	FALSE	0.0816584	0.0611605	1.08509	0.962505	1.22328	0.181827	22271	341	21930	0.0153114	FALSE
715.2	Ankylosing spondylitis	musculoskeletal	0.128817	0.242274	1.13748	0.707485	1.82883	0.594932	3243	20	3223	0.00616713	FALSE	0.0791349	0.0746182	1.08235	0.935086	1.25281	0.288903	22384	226	22158	0.0100965	FALSE
716	Other arthropathies	musculoskeletal	NA	NA	NA	NA	NA	NA	NA	NA	NA	NA	NA	-0.127943	0.151757	0.879903	0.653517	1.18471	0.399182	22592	56	22536	0.00247875	FALSE
716.1	Unspecified polyarthropathy or polyarthritis	musculoskeletal	NA	NA	NA	NA	NA	NA	NA	NA	NA	NA	NA	0.00969094	0.0290389	1.00974	0.953872	1.06888	0.738589	20942	1641	19301	0.0783593	FALSE
716.2	Unspecified monoarthritis	musculoskeletal	NA	NA	NA	NA	NA	NA	NA	NA	NA	NA	NA	-0.164967	0.203801	0.847922	0.568691	1.26426	0.418255	22571	30	22541	0.00132914	FALSE
716.9	Arthropathy NOS	musculoskeletal	NA	NA	NA	NA	NA	NA	NA	NA	NA	NA	NA	0.0520641	0.126558	1.05344	0.822022	1.35002	0.680789	22478	78	22400	0.00347006	FALSE
717	Polymyalgia Rheumatica	musculoskeletal	NA	NA	NA	NA	NA	NA	NA	NA	NA	NA	NA	-0.00709203	0.0337183	0.992933	0.929434	1.06077	0.833409	21270	1184	20086	0.0556653	FALSE
720	Spinal stenosis	musculoskeletal	NA	NA	NA	NA	NA	NA	NA	NA	NA	NA	NA	0.0549083	0.165358	1.05644	0.763995	1.46084	0.739847	22609	46	22563	0.00203459	FALSE
720.1	Spinal stenosis of lumbar region	musculoskeletal	0.267058	0.175281	1.30612	0.92636	1.84155	0.127609	3055	40	3015	0.0130933	FALSE	0.0399653	0.0289822	1.04077	0.983301	1.10161	0.167908	21701	1634	20067	0.0752961	FALSE
721	Spondylosis and allied disorders	musculoskeletal	NA	NA	NA	NA	NA	NA	NA	NA	NA	NA	NA	0.0482503	0.0352083	1.04943	0.979456	1.12441	0.170555	21943	1076	20867	0.0490361	FALSE
721.1	Spondylosis without myelopathy	musculoskeletal	0.015639	0.0839753	1.01576	0.86161	1.19749	0.852262	3189	174	3015	0.0545626	FALSE	0.0556409	0.0233149	1.05722	1.00999	1.10665	0.01701	20784	2647	18137	0.127358	FALSE
721.2	Spondylosis with myelopathy	musculoskeletal	0.0192604	0.0875232	1.01945	0.858744	1.21022	0.825824	3174	159	3015	0.0500945	FALSE	0.0486978	0.0241217	1.0499	1.00142	1.10073	0.0435045	20779	2441	18338	0.117474	FALSE
721.8	Other allied disorders of spine	musculoskeletal	-0.0271543	0.220585	0.973211	0.631599	1.49959	0.902027	3039	24	3015	0.00789733	FALSE	0.097328	0.0800322	1.10222	0.942202	1.28942	0.223943	22396	198	22198	0.00884086	FALSE
722	Intervertebral disc disorders	musculoskeletal	NA	NA	NA	NA	NA	NA	NA	NA	NA	NA	NA	0.0917781	0.190385	1.09612	0.754744	1.59191	0.629759	22423	34	22389	0.0015163	FALSE
722.1	Displacement of intervertebral disc	musculoskeletal	-0.0351213	0.105271	0.965488	0.785487	1.18674	0.73866	3123	108	3015	0.0345821	FALSE	0.0651823	0.0210366	1.06735	1.02424	1.11228	0.00194495	20823	3397	17426	0.163137	FALSE
722.6	Degeneration of intervertebral disc	musculoskeletal	-0.100326	0.134147	0.904542	0.69541	1.17657	0.454531	3081	66	3015	0.0214216	FALSE	0.128793	0.040661	1.13746	1.05032	1.23182	0.0015376	21774	773	21001	0.0355011	FALSE
722.7	Intervertebral disc disorder with myelopathy	musculoskeletal	0.0509772	0.210236	1.0523	0.696919	1.5889	0.808412	3042	27	3015	0.00887574	FALSE	0.0471505	0.023956	1.04828	1.0002	1.09867	0.0490434	20918	2483	18435	0.118702	FALSE
722.8	Postlaminectomy syndrome	musculoskeletal	NA	NA	NA	NA	NA	NA	NA	NA	NA	NA	NA	0.0757465	0.0870605	1.07869	0.909471	1.27939	0.384276	22404	165	22239	0.00736476	FALSE
722.9	Other and unspecified disc disorder	musculoskeletal	0.0359073	0.262785	1.03656	0.619308	1.73493	0.891314	3032	17	3015	0.00560686	FALSE	0.0171051	0.0746749	1.01725	0.878747	1.17759	0.818822	22513	225	22288	0.00999423	FALSE
723	Other disorders of cervical region	musculoskeletal	NA	NA	NA	NA	NA	NA	NA	NA	NA	NA	NA	0.0119688	0.0623329	1.01204	0.895652	1.14355	0.847731	22085	325	21760	0.0147159	FALSE
724	Other and unspecified disorders of back	musculoskeletal	NA	NA	NA	NA	NA	NA	NA	NA	NA	NA	NA	0.0909543	0.094103	1.09522	0.910749	1.31705	0.333774	22353	142	22211	0.00635261	FALSE
724.1	Disorders of sacrum	musculoskeletal	-0.00187854	0.166993	0.998123	0.71951	1.38462	0.991025	3058	43	3015	0.0140615	FALSE	-0.000415458	0.0499427	0.999585	0.906374	1.10238	0.993363	21635	515	21120	0.023804	FALSE
724.2	Disorders of coccyx	musculoskeletal	-0.140024	0.232609	0.869337	0.551045	1.37148	0.547193	3037	22	3015	0.00724399	FALSE	0.0551198	0.0899029	1.05667	0.885954	1.26027	0.539808	22454	156	22298	0.00694754	FALSE
724.8	Other symptoms referable to back	musculoskeletal	-0.14849	0.243469	0.862008	0.534893	1.38917	0.541931	3035	20	3015	0.00658979	FALSE	-0.10929	0.247869	0.896471	0.551501	1.45722	0.659273	22561	21	22540	0.00093081	FALSE
724.9	Other unspecified back disorders	musculoskeletal	0.160487	0.239401	1.17408	0.734372	1.87707	0.502624	3036	21	3015	0.006917	FALSE	-0.077667	0.081564	0.925272	0.788571	1.08567	0.340985	21925	191	21734	0.00871152	FALSE
726	Peripheral enthesopathies and allied syndromes	musculoskeletal	NA	NA	NA	NA	NA	NA	NA	NA	NA	NA	NA	-0.0103005	0.0975513	0.989752	0.817503	1.1983	0.915907	22424	131	22293	0.00584196	FALSE
726.1	Enthesopathy	musculoskeletal	-0.0449148	0.0981949	0.956079	0.788694	1.15899	0.647381	2862	127	2735	0.0443746	FALSE	0.0229218	0.0182269	1.02319	0.987279	1.0604	0.208544	19901	5184	14717	0.260489	FALSE
726.2	Synoviopathy	musculoskeletal	-0.168701	0.158278	0.844761	0.619448	1.15203	0.286491	2783	48	2735	0.0172476	FALSE	0.0108621	0.0260895	1.01092	0.960527	1.06396	0.677162	20574	2055	18519	0.0998833	FALSE
726.3	Bursitis	musculoskeletal	NA	NA	NA	NA	NA	NA	NA	NA	NA	NA	NA	-0.0665103	0.061536	0.935653	0.829344	1.05559	0.27977	22161	339	21822	0.0152971	FALSE
726.4	Calcaneal spur; Exostosis NOS	musculoskeletal	NA	NA	NA	NA	NA	NA	NA	NA	NA	NA	NA	0.0881226	0.0458996	1.09212	0.998161	1.19493	0.0548709	21830	606	21224	0.02776	FALSE
727	Other disorders of synovium, tendon, and bursa	musculoskeletal	NA	NA	NA	NA	NA	NA	NA	NA	NA	NA	NA	0.0384874	0.0503243	1.03924	0.941625	1.14697	0.444399	21851	498	21353	0.0227907	FALSE
727.1	Synovitis and tenosynovitis	musculoskeletal	-0.13852	0.127905	0.870646	0.67759	1.11871	0.278811	2808	73	2735	0.0259972	FALSE	-0.00326254	0.0237551	0.996743	0.951398	1.04425	0.890761	20833	2570	18263	0.123362	FALSE
727.2	Bursitis disorders	musculoskeletal	-0.248186	0.177638	0.780215	0.550814	1.10515	0.162371	2773	38	2735	0.0137036	FALSE	-0.0241098	0.0333214	0.976179	0.914462	1.04206	0.469341	21677	1206	20471	0.055635	FALSE
727.4	Ganglion and cyst of synovium, tendon, and bursa	musculoskeletal	NA	NA	NA	NA	NA	NA	NA	NA	NA	NA	NA	-0.0180371	0.0773391	0.982125	0.843984	1.14288	0.81559	22124	210	21914	0.00949195	FALSE
727.5	Rupture of synovium	musculoskeletal	NA	NA	NA	NA	NA	NA	NA	NA	NA	NA	NA	0.0589552	0.0574669	1.06073	0.947735	1.18719	0.30494	22262	384	21878	0.0172491	FALSE
727.6	Rupture of tendon, nontraumatic	musculoskeletal	NA	NA	NA	NA	NA	NA	NA	NA	NA	NA	NA	0.310711	0.136464	1.3644	1.04419	1.78279	0.0227936	22464	67	22397	0.00298255	FALSE
727.7	Contracture of tendon (sheath)	musculoskeletal	NA	NA	NA	NA	NA	NA	NA	NA	NA	NA	NA	-0.0455752	0.044877	0.955448	0.874998	1.04329	0.30984	22134	651	21483	0.0294118	FALSE
728	Disorders of muscle, ligament, and fascia	musculoskeletal	NA	NA	NA	NA	NA	NA	NA	NA	NA	NA	NA	0.03207	0.179497	1.03259	0.726335	1.46798	0.8582	22562	39	22523	0.00172857	FALSE
728.2	Laxity of ligament or hypermobility syndrome	musculoskeletal	NA	NA	NA	NA	NA	NA	NA	NA	NA	NA	NA	-0.0816756	0.144394	0.921571	0.694413	1.22304	0.571636	22475	61	22414	0.00271413	FALSE
728.7	Fasciitis	musculoskeletal	NA	NA	NA	NA	NA	NA	NA	NA	NA	NA	NA	0.351504	0.167311	1.4212	1.02385	1.97276	0.0356494	22554	45	22509	0.00199521	FALSE
728.71	Contracture of palmar fascia [Dupuytren's disease]	musculoskeletal	0.238898	0.143712	1.26985	0.958124	1.68299	0.0964458	2793	58	2735	0.0207662	FALSE	0.0294406	0.0259397	1.02988	0.978826	1.08359	0.256391	21299	2050	19249	0.0962487	FALSE
729	Other disorders of soft tissues	musculoskeletal	NA	NA	NA	NA	NA	NA	NA	NA	NA	NA	NA	0.232513	0.0973394	1.26177	1.04261	1.52699	0.0169088	22529	132	22397	0.00585911	FALSE
729.1	Rheumatism, unspecified and fibrositis	musculoskeletal	-0.0258227	0.112686	0.974508	0.781385	1.21536	0.818748	2831	96	2735	0.0339103	FALSE	-0.0698227	0.0824198	0.932559	0.793449	1.09606	0.396906	21903	186	21717	0.00849199	FALSE
731	Osteitis deformans and osteopathies associated with other disorders classified elsewhere	musculoskeletal	NA	NA	NA	NA	NA	NA	NA	NA	NA	NA	NA	-0.0555714	0.189998	0.945944	0.651832	1.37276	0.769917	22589	35	22554	0.00154943	FALSE
732	Osteochondropathies	musculoskeletal	-0.000612268	0.218731	0.999388	0.650949	1.53434	0.997767	3016	26	2990	0.00862069	FALSE	0.40496	0.158238	1.49924	1.09945	2.04441	0.0104921	22561	50	22511	0.00221621	FALSE
732.1	Juvenile osteochondrosis	musculoskeletal	NA	NA	NA	NA	NA	NA	NA	NA	NA	NA	NA	-0.0108016	0.152376	0.989257	0.733844	1.33356	0.943487	22528	54	22474	0.00239702	FALSE
732.7	Osteochondritis dissecans	musculoskeletal	NA	NA	NA	NA	NA	NA	NA	NA	NA	NA	NA	0.101017	0.230113	1.1063	0.704685	1.73679	0.660669	22593	23	22570	0.00101801	FALSE
733	Other disorders of bone and cartilage	musculoskeletal	NA	NA	NA	NA	NA	NA	NA	NA	NA	NA	NA	-0.214426	0.240545	0.807004	0.503639	1.2931	0.372705	22586	22	22564	0.000974055	FALSE
733.2	Cyst of bone	musculoskeletal	-0.319069	0.136741	0.726825	0.555948	0.950224	0.0196277	3055	65	2990	0.0212766	FALSE	0.0514841	0.0566793	1.05283	0.942134	1.17654	0.363698	21779	396	21383	0.0181827	FALSE
733.4	Aseptic necrosis of bone	musculoskeletal	NA	NA	NA	NA	NA	NA	NA	NA	NA	NA	NA	0.0288077	0.249926	1.02923	0.630623	1.67978	0.908235	22530	20	22510	0.000887705	FALSE
733.6	Costochondritis	musculoskeletal	-0.342919	0.280471	0.709696	0.409572	1.22974	0.22146	3006	16	2990	0.00532269	FALSE	-0.0155814	0.114543	0.984539	0.78656	1.23235	0.891796	22565	96	22469	0.00425438	FALSE
733.8	Malunion and nonunion of fracture	musculoskeletal	NA	NA	NA	NA	NA	NA	NA	NA	NA	NA	NA	-0.0164209	0.205062	0.983713	0.658137	1.47035	0.936176	22436	29	22407	0.00129257	FALSE
733.9	Chondromalacia	musculoskeletal	NA	NA	NA	NA	NA	NA	NA	NA	NA	NA	NA	-0.0439933	0.139151	0.95696	0.728528	1.25702	0.751885	22518	67	22451	0.0029754	FALSE
735	Acquired foot deformities	musculoskeletal	NA	NA	NA	NA	NA	NA	NA	NA	NA	NA	NA	-0.114993	0.138726	0.891372	0.679161	1.16989	0.40715	22419	65	22354	0.00289933	FALSE
735.1	Flat foot	musculoskeletal	0.149832	0.13233	1.16164	0.896251	1.50561	0.257525	3219	68	3151	0.0211246	FALSE	0.0779251	0.0235096	1.08104	1.03236	1.13202	0.000917729	21209	2615	18594	0.123297	FALSE
735.2	Acquired toe deformities	musculoskeletal	0.0261554	0.316619	1.0265	0.551884	1.90929	0.934163	3163	12	3151	0.00379387	FALSE	0.0232266	0.0388598	1.0235	0.948438	1.1045	0.550038	21906	861	21045	0.0393043	FALSE
735.21	Hammer toe (acquired)	musculoskeletal	0.273489	0.169877	1.31454	0.942264	1.83391	0.107414	3192	41	3151	0.0128446	FALSE	0.134928	0.0342178	1.14445	1.07022	1.22384	8.04e-05	21788	1153	20635	0.052919	FALSE
735.23	Hallux rigidus	musculoskeletal	0.199059	0.19064	1.22025	0.839797	1.77307	0.29641	3183	32	3151	0.0100534	FALSE	0.212456	0.0467498	1.23671	1.12843	1.35538	5.51e-06	22207	595	21612	0.0267934	TRUE
735.3	Hallux valgus (Bunion)	musculoskeletal	NA	NA	NA	NA	NA	NA	NA	NA	NA	NA	NA	0.0665038	0.0665514	1.06877	0.938064	1.21768	0.317657	22411	282	22129	0.0125831	FALSE
736	Other acquired deformities of limbs	musculoskeletal	NA	NA	NA	NA	NA	NA	NA	NA	NA	NA	NA	0.0777338	0.0427817	1.08083	0.9939	1.17537	0.0692187	22125	703	21422	0.031774	FALSE
736.2	Acquired deformities of finger	musculoskeletal	-0.0826941	0.320111	0.920633	0.491589	1.72413	0.796153	3163	12	3151	0.00379387	FALSE	0.107855	0.0520026	1.11389	1.00595	1.23341	0.038076	22054	476	21578	0.0215834	FALSE
736.4	Genu valgum or varum (acquired)	musculoskeletal	NA	NA	NA	NA	NA	NA	NA	NA	NA	NA	NA	0.180962	0.119261	1.19837	0.948579	1.51394	0.129176	22517	88	22429	0.00390816	FALSE
736.6	Unequal leg length (acquired)	musculoskeletal	NA	NA	NA	NA	NA	NA	NA	NA	NA	NA	NA	0.215096	0.132722	1.23998	0.95596	1.60839	0.105092	22546	74	22472	0.00328218	FALSE
737	Curvature of spine	musculoskeletal	NA	NA	NA	NA	NA	NA	NA	NA	NA	NA	NA	0.0403819	0.0873435	1.04121	0.877383	1.23562	0.643842	22476	164	22312	0.00729667	FALSE
737.1	Kyphosis (acquired)	musculoskeletal	-0.202106	0.206066	0.817008	0.545531	1.22358	0.326698	3179	28	3151	0.0088078	FALSE	0.137746	0.100621	1.14768	0.942263	1.39789	0.171011	22296	125	22171	0.00560639	FALSE
737.3	Kyphoscoliosis and scoliosis	musculoskeletal	NA	NA	NA	NA	NA	NA	NA	NA	NA	NA	NA	0.0158293	0.198871	1.01596	0.688006	1.50023	0.936559	22557	33	22524	0.00146296	FALSE
738	Other acquired musculoskeletal deformity	musculoskeletal	-0.260062	0.214691	0.771004	0.506184	1.17437	0.225769	3177	26	3151	0.00818382	FALSE	0.138727	0.12234	1.14881	0.90388	1.46011	0.256814	22419	84	22335	0.00374682	FALSE
738.4	Acquired spondylolisthesis	musculoskeletal	-0.254063	0.273454	0.775643	0.45383	1.32565	0.352843	3167	16	3151	0.0050521	FALSE	0.0187424	0.0476785	1.01892	0.928015	1.11873	0.694245	22049	564	21485	0.0255794	FALSE
739	Contracture of joint	musculoskeletal	NA	NA	NA	NA	NA	NA	NA	NA	NA	NA	NA	-0.0666289	0.0750574	0.935542	0.807557	1.08381	0.374699	22279	225	22054	0.0100992	FALSE
740	Osteoarthrosis	musculoskeletal	NA	NA	NA	NA	NA	NA	NA	NA	NA	NA	NA	0.0133895	0.112747	1.01348	0.812536	1.26412	0.905468	22466	100	22366	0.00445117	FALSE
740.1	Osteoarthritis; localized	musculoskeletal	-0.0371453	0.0615079	0.963536	0.854105	1.08699	0.545903	3216	367	2849	0.114117	FALSE	0.0521986	0.0174847	1.05358	1.01809	1.09032	0.00283226	20296	7234	13062	0.356425	FALSE
740.11	Osteoarthrosis, localized, primary	musculoskeletal	-0.0564065	0.0793112	0.945155	0.809081	1.10411	0.476957	3056	207	2849	0.0677356	FALSE	0.0619453	0.0191795	1.0639	1.02465	1.10466	0.00123894	20509	4671	15838	0.227754	FALSE
740.12	Osteoarthrosis, localized, secondary	musculoskeletal	-0.078737	0.0818385	0.924283	0.787304	1.08509	0.335998	3042	193	2849	0.0634451	FALSE	0.0480769	0.0220562	1.04925	1.00486	1.09561	0.0292764	20803	3127	17676	0.150315	FALSE
740.2	Osteoarthrosis, generalized	musculoskeletal	NA	NA	NA	NA	NA	NA	NA	NA	NA	NA	NA	0.0216992	0.0517056	1.02194	0.923445	1.13093	0.674727	22018	479	21539	0.0217549	FALSE
740.3	Osteoarthrosis involving more than one site, but not specified as generalized	musculoskeletal	-0.730366	0.275554	0.481732	0.280705	0.826727	0.00803641	2865	16	2849	0.00558464	FALSE	-0.0209552	0.0475522	0.979263	0.892117	1.07492	0.659447	21969	570	21399	0.0259457	FALSE
740.9	Osteoarthrosis NOS	musculoskeletal	NA	NA	NA	NA	NA	NA	NA	NA	NA	NA	NA	0.0696142	0.130947	1.07209	0.829409	1.38579	0.594988	22428	74	22354	0.00329945	FALSE
741	Symptoms and disorders of the joints	musculoskeletal	-0.049556	0.0777218	0.951652	0.817184	1.10825	0.523729	3066	217	2849	0.0707763	FALSE	0.0493182	0.0195787	1.05055	1.011	1.09165	0.0117698	20659	4763	15896	0.230553	FALSE
741.1	Ankylosis of joint	musculoskeletal	-0.0430705	0.0880547	0.957844	0.806011	1.13828	0.624747	3288	156	3132	0.0474453	FALSE	0.0572628	0.0283233	1.05893	1.00175	1.11938	0.0432013	20504	1710	18794	0.0833984	FALSE
741.2	Stiffness of joint	musculoskeletal	NA	NA	NA	NA	NA	NA	NA	NA	NA	NA	NA	0.0232119	0.230031	1.02348	0.65204	1.60652	0.919624	22577	23	22554	0.00101874	FALSE
741.3	Difficulty in walking	musculoskeletal	-0.0918998	0.102575	0.912197	0.746062	1.11533	0.370292	3246	114	3132	0.0351201	FALSE	-0.116412	0.0817738	0.890109	0.758291	1.04484	0.154568	22333	188	22145	0.00841804	FALSE
741.4	Joint effusions	musculoskeletal	-0.0986801	0.272996	0.906033	0.530598	1.54711	0.717747	3148	16	3132	0.00508259	FALSE	0.020802	0.0457868	1.02102	0.933383	1.11689	0.649597	21893	616	21277	0.0281368	FALSE
742	Derangement of joint, non-traumatic	musculoskeletal	0.136983	0.207546	1.14681	0.763526	1.72249	0.509247	3158	26	3132	0.00823306	FALSE	0.0973431	0.0603627	1.10224	0.97925	1.24067	0.106824	21692	349	21343	0.0160889	FALSE
742.2	Pathological, developmental or recurrent dislocation	musculoskeletal	0.194887	0.309615	1.21517	0.662352	2.2294	0.529055	3145	13	3132	0.00413355	FALSE	0.057002	0.0516808	1.05866	0.956674	1.17151	0.270043	21769	482	21287	0.0221416	FALSE
742.8	Articular cartilage disorder	musculoskeletal	NA	NA	NA	NA	NA	NA	NA	NA	NA	NA	NA	0.0810265	0.157966	1.0844	0.795658	1.47792	0.607995	22528	51	22477	0.00226385	FALSE
742.9	Other derangement of joint	musculoskeletal	NA	NA	NA	NA	NA	NA	NA	NA	NA	NA	NA	0.249519	0.232435	1.28341	0.81379	2.02403	0.283046	22518	23	22495	0.00102141	FALSE
743	Osteoporosis, osteopenia and pathological fracture	musculoskeletal	0.224302	0.322441	1.25145	0.66519	2.3544	0.486656	3144	12	3132	0.00381679	FALSE	0.0536603	0.0584767	1.05513	0.940867	1.18326	0.358809	21893	375	21518	0.0171288	FALSE
743.1	Osteoporosis	musculoskeletal	-0.102666	0.115812	0.902429	0.719171	1.13238	0.375355	3335	90	3245	0.0269865	FALSE	0.0201211	0.0406119	1.02032	0.942256	1.10486	0.620284	21935	815	21120	0.0371552	FALSE
743.11	Osteoporosis NOS	musculoskeletal	-0.146388	0.124823	0.863823	0.676352	1.10326	0.240893	3322	77	3245	0.0231788	FALSE	-0.0577322	0.0607435	0.943903	0.837956	1.06324	0.341896	22409	357	22052	0.0159311	FALSE
743.13	Other specified osteoporosis	musculoskeletal	-0.146703	0.127362	0.86355	0.672783	1.10841	0.249379	3319	74	3245	0.0222959	FALSE	-0.0511305	0.0611525	0.950155	0.842831	1.07115	0.40309	22412	352	22060	0.0157059	FALSE
743.2	Pathologic fracture	musculoskeletal	-0.643315	0.320506	0.525547	0.280409	0.98499	0.0447298	3256	11	3245	0.00337838	FALSE	NA	NA	NA	NA	NA	NA	NA	NA	NA	#VALUE!	NA
743.21	Pathologic fracture of vertebrae	musculoskeletal	NA	NA	NA	NA	NA	NA	NA	NA	NA	NA	NA	0.0280307	0.101754	1.02843	0.842478	1.25542	0.782952	22439	124	22315	0.00552609	FALSE
743.4	Stress fracture	musculoskeletal	NA	NA	NA	NA	NA	NA	NA	NA	NA	NA	NA	0.0269081	0.243199	1.02727	0.637779	1.65463	0.9119	22564	21	22543	0.000930686	FALSE
743.9	Osteopenia or other disorder of bone and cartilage	musculoskeletal	NA	NA	NA	NA	NA	NA	NA	NA	NA	NA	NA	0.181454	0.16462	1.19896	0.868315	1.65551	0.270348	22532	47	22485	0.00208592	FALSE
745	Pain in joint	musculoskeletal	0.459866	0.306351	1.58386	0.868853	2.88728	0.133327	3258	13	3245	0.00399018	FALSE	0.0480939	0.0592836	1.04927	0.934165	1.17856	0.417221	22174	365	21809	0.0164607	FALSE
747	Cardiac and circulatory congenital anomalies	congenital anomalies	-0.0536602	0.0480307	0.947754	0.862603	1.04131	0.263906	2910	668	2242	0.229553	FALSE	0.0248508	0.0174845	1.02516	0.990625	1.0609	0.155229	20142	14371	5771	0.713484	FALSE
747.1	Cardiac congenital anomalies	congenital anomalies	0.141159	0.175592	1.15161	0.816277	1.6247	0.421453	3400	38	3362	0.0111765	FALSE	-0.0676746	0.0935739	0.934565	0.777961	1.12269	0.469544	22399	146	22253	0.00651815	FALSE
747.11	Cardiac shunt/ heart septal defect	congenital anomalies	0.130156	0.191656	1.13901	0.782321	1.65832	0.497066	3394	32	3362	0.0094284	FALSE	0.011331	0.116655	1.0114	0.804678	1.27122	0.922621	22493	94	22399	0.00417908	FALSE
747.12	Valvular heart disease/ heart chambers	congenital anomalies	0.343638	0.290246	1.41007	0.79832	2.49059	0.236432	3376	14	3362	0.00414692	FALSE	0.170649	0.186742	1.18607	0.822534	1.71029	0.360809	22583	36	22547	0.00159412	FALSE
747.2	Congenital anomalies of peripheral vascular system	congenital anomalies	NA	NA	NA	NA	NA	NA	NA	NA	NA	NA	NA	0.0614176	0.205736	1.06334	0.710473	1.59147	0.765301	22599	31	22568	0.00137174	FALSE
749	Congenital anomalies of face and neck	congenital anomalies	NA	NA	NA	NA	NA	NA	NA	NA	NA	NA	NA	-0.101247	0.16954	0.90371	0.648207	1.25993	0.550385	22529	44	22485	0.00195304	FALSE
750	Digestive congenital anomalies	congenital anomalies	NA	NA	NA	NA	NA	NA	NA	NA	NA	NA	NA	0.0553711	0.200058	1.05693	0.714093	1.56437	0.781953	22559	31	22528	0.00137417	FALSE
750.1	Upper gastrointestinal congenital anomalies	congenital anomalies	NA	NA	NA	NA	NA	NA	NA	NA	NA	NA	NA	0.0321892	0.143898	1.03271	0.778917	1.3692	0.822994	22444	59	22385	0.00262876	FALSE
750.2	Lower gastrointestinal congenital anomalies	congenital anomalies	NA	NA	NA	NA	NA	NA	NA	NA	NA	NA	NA	0.346945	0.21221	1.41474	0.93334	2.14443	0.102067	22537	27	22510	0.00119803	FALSE
750.22	Congenital anomaly of gallbladder, bile ducts, liver, pancreas	congenital anomalies	NA	NA	NA	NA	NA	NA	NA	NA	NA	NA	NA	-0.206401	0.197669	0.813507	0.552207	1.19845	0.296406	22537	31	22506	0.00137552	FALSE
751	Genitourinary congenital anomalies	congenital anomalies	NA	NA	NA	NA	NA	NA	NA	NA	NA	NA	NA	-0.199914	0.21218	0.818801	0.540216	1.24105	0.346094	22564	27	22537	0.0011966	FALSE
751.1	Congenital anomalies of genital organs	congenital anomalies	0.420541	0.24284	1.52278	0.946082	2.45103	0.0833164	3393	21	3372	0.00618921	FALSE	-0.0702332	0.0679716	0.932176	0.815905	1.06502	0.301477	22134	273	21861	0.012334	FALSE
751.12	Congenital anomalies of male genital organs	congenital anomalies	NA	NA	NA	NA	NA	NA	NA	NA	NA	NA	NA	-0.462462	0.156111	0.629731	0.463736	0.855144	0.00305249	22423	52	22371	0.00231905	FALSE
751.2	Congenital anomalies of urinary system	congenital anomalies	NA	NA	NA	NA	NA	NA	NA	NA	NA	NA	NA	-0.263459	0.243023	0.768389	0.477217	1.23722	0.278324	22552	22	22530	0.000975523	FALSE
751.21	Cystic kidney disease	congenital anomalies	0.539256	0.282805	1.71473	0.985071	2.98486	0.0565447	3388	16	3372	0.00472255	FALSE	-0.000209347	0.077421	0.999791	0.859027	1.16362	0.997843	22342	209	22133	0.00935458	FALSE
752	Nervous system congenital anomalies	congenital anomalies	0.952318	0.356921	2.59171	1.28756	5.21679	0.00762711	3382	10	3372	0.00295683	FALSE	-0.00117234	0.0811452	0.998828	0.851959	1.17102	0.988473	22387	190	22197	0.00848707	FALSE
753	Congenital anomalies of the eye	congenital anomalies	NA	NA	NA	NA	NA	NA	NA	NA	NA	NA	NA	-0.268754	0.245371	0.764331	0.472517	1.23636	0.273388	22572	21	22551	0.000930356	FALSE
753.2	Congenital anomalies of posterior segment of eye	congenital anomalies	0.155036	0.350692	1.1677	0.587241	2.32192	0.658427	3390	10	3380	0.00294985	FALSE	0.176028	0.134655	1.19247	0.915856	1.55263	0.191129	22476	68	22408	0.00302545	FALSE
754	Congenital musculoskeletal deformities of spine	congenital anomalies	NA	NA	NA	NA	NA	NA	NA	NA	NA	NA	NA	0.0747728	0.209672	1.07764	0.714491	1.62536	0.721378	22561	28	22533	0.00124108	FALSE
754.2	Spondylolisthesis, congenital	congenital anomalies	NA	NA	NA	NA	NA	NA	NA	NA	NA	NA	NA	0.194365	0.108194	1.21454	0.982461	1.50144	0.0724229	22476	109	22367	0.00484962	FALSE
755	Congenital anomalies of limbs	congenital anomalies	NA	NA	NA	NA	NA	NA	NA	NA	NA	NA	NA	0.122542	0.134294	1.13037	0.868773	1.47073	0.36151	22547	70	22477	0.00310463	FALSE
755.1	Congenital deformities of feet	congenital anomalies	NA	NA	NA	NA	NA	NA	NA	NA	NA	NA	NA	0.0939879	0.0490087	1.09855	0.997933	1.2093	0.0551388	21910	530	21380	0.0241899	FALSE
756	Other congenital musculoskeletal anomalies	congenital anomalies	NA	NA	NA	NA	NA	NA	NA	NA	NA	NA	NA	0.0990654	0.050256	1.10414	1.00056	1.21843	0.0486991	21975	504	21471	0.0229352	FALSE
760	Back pain	symptoms	NA	NA	NA	NA	NA	NA	NA	NA	NA	NA	NA	0.257417	0.168596	1.29358	0.929571	1.80014	0.126805	22449	44	22405	0.00196	FALSE
761	Cervicalgia	symptoms	0.0621986	0.0484091	1.06417	0.967845	1.17009	0.198843	3056	632	2424	0.206806	FALSE	0.0219446	0.0161262	1.02219	0.990384	1.05501	0.173577	20209	11789	8420	0.583354	FALSE
763	Thoracic or lumbosacral neuritis or radiculitis, unspecified	symptoms	-0.00369166	0.0897785	0.996315	0.835556	1.188	0.967201	3285	153	3132	0.0465753	FALSE	0.0343326	0.0200711	1.03493	0.995006	1.07645	0.0871648	20525	3816	16709	0.18592	FALSE
764	Sciatica	symptoms	-0.0830148	0.0922107	0.920338	0.768167	1.10265	0.367975	3042	146	2896	0.0479947	FALSE	0.0871631	0.026087	1.09107	1.03669	1.14831	0.000834024	21371	2039	19332	0.0954097	FALSE
765	Cervical radiculitis	symptoms	-0.0395372	0.0946876	0.961234	0.798416	1.15725	0.676273	3036	140	2896	0.0461133	FALSE	0.0524879	0.0330347	1.05389	0.987815	1.12438	0.11209	21381	1223	20158	0.0572003	FALSE
766	Neuralgia, neuritis, and radiculitis NOS	symptoms	-0.0447415	0.144897	0.956245	0.71983	1.27031	0.757489	2954	58	2896	0.0196344	FALSE	0.0764857	0.0359453	1.07949	1.00605	1.15828	0.0333505	21815	1011	20804	0.0463443	FALSE
769	Nonallopathic lesions NEC	symptoms	0.00643173	0.13486	1.00645	0.772677	1.31096	0.961962	2961	65	2896	0.021952	FALSE	-0.00532021	0.0532248	0.994694	0.896156	1.10407	0.920378	21788	453	21335	0.0207913	FALSE
770	Myalgia and myositis unspecified	symptoms	NA	NA	NA	NA	NA	NA	NA	NA	NA	NA	NA	0.00400364	0.0454147	1.00401	0.918504	1.09748	0.929752	22518	633	21885	0.0281108	FALSE
771	Musculoskeletal symptoms referable to limbs	symptoms	-0.352041	0.305782	0.703251	0.38621	1.28055	0.249616	3415	13	3402	0.00380673	FALSE	-0.00133681	0.0349056	0.998664	0.932625	1.06938	0.96945	21353	1075	20278	0.0503442	FALSE
771.1	Swelling of limb	symptoms	0.0380239	0.106241	1.03876	0.843489	1.27923	0.720416	3148	105	3043	0.0333545	FALSE	-0.238032	0.17284	0.788178	0.561694	1.10598	0.168456	22435	42	22393	0.00187207	FALSE
771.2	Cramp of limb	symptoms	-0.0229489	0.11232	0.977312	0.784197	1.21798	0.838105	3139	96	3043	0.030583	FALSE	0.0503453	0.0640078	1.05163	0.927641	1.1922	0.431546	21641	312	21329	0.0144171	FALSE
772	Symptoms of the muscles	symptoms	NA	NA	NA	NA	NA	NA	NA	NA	NA	NA	NA	0.0981622	0.0928771	1.10314	0.919544	1.3234	0.290555	22269	148	22121	0.00664601	FALSE
772.1	Muscular wasting and disuse atrophy	symptoms	-0.175233	0.259376	0.839262	0.504792	1.39535	0.499299	3222	18	3204	0.00558659	FALSE	0.104154	0.120682	1.10977	0.876006	1.40592	0.388112	22386	86	22300	0.00384169	FALSE
772.2	Spasm of muscle	symptoms	NA	NA	NA	NA	NA	NA	NA	NA	NA	NA	NA	-0.0245151	0.178519	0.975783	0.687693	1.38456	0.890774	22542	39	22503	0.0017301	FALSE
772.3	Muscle weakness	symptoms	0.0660775	0.160066	1.06831	0.780631	1.462	0.679743	3251	47	3204	0.0144571	FALSE	0.02987	0.042246	1.03032	0.948444	1.11926	0.479536	21447	729	20718	0.0339908	FALSE
772.4	Rhabdomyolysis	symptoms	-0.0212846	0.168364	0.97894	0.703788	1.36167	0.899399	3246	42	3204	0.012939	FALSE	0.0593028	0.0361592	1.0611	0.988497	1.13903	0.100996	21664	1018	20646	0.0469904	FALSE
772.6	Facial weakness	symptoms	NA	NA	NA	NA	NA	NA	NA	NA	NA	NA	NA	-0.070885	0.105241	0.931569	0.757935	1.14498	0.500598	22494	113	22381	0.00502356	FALSE
781	Symptoms involving nervous and musculoskeletal systems	symptoms	NA	NA	NA	NA	NA	NA	NA	NA	NA	NA	NA	-0.0114898	0.174796	0.988576	0.701812	1.39251	0.947591	22489	41	22448	0.00182311	FALSE
781.2	Abnormal posture	symptoms	-0.210656	0.183898	0.810052	0.564906	1.16158	0.251998	3351	34	3317	0.0101462	FALSE	0.0443502	0.0730618	1.04535	0.905878	1.20629	0.543835	22043	237	21806	0.0107517	FALSE
782.3	Edema	symptoms	-0.151505	0.254672	0.859414	0.5217	1.41574	0.55191	3335	18	3317	0.0053973	FALSE	-0.155543	0.179795	0.85595	0.601733	1.21757	0.386977	22597	38	22559	0.00168164	FALSE
783	Fever of unknown origin	symptoms	0.190747	0.0769395	1.21015	1.04075	1.40712	0.0131685	3211	217	2994	0.0675802	FALSE	0.0074593	0.0289392	1.00749	0.951932	1.06628	0.796594	20988	1702	19286	0.081094	FALSE
785	Abdominal pain	symptoms	0.00968389	0.125117	1.00973	0.79014	1.29035	0.938306	3247	75	3172	0.0230982	FALSE	-0.00757323	0.0489359	0.992455	0.901687	1.09236	0.877012	21379	534	20845	0.0249778	FALSE
788	Syncope and collapse	symptoms	0.0518901	0.0554043	1.05326	0.944875	1.17408	0.348979	2906	451	2455	0.155196	FALSE	-0.0135631	0.01947	0.986528	0.949591	1.0249	0.486044	19547	4229	15318	0.21635	FALSE
789	Nausea and vomiting	symptoms	-0.308312	0.115125	0.734686	0.586281	0.920657	0.00740482	3296	91	3205	0.0276092	FALSE	0.075903	0.0353545	1.07886	1.00663	1.15627	0.0318004	21669	1059	20610	0.0488717	FALSE
790	Nonspecific findings on examination of blood	symptoms	0.064983	0.110694	1.06714	0.859008	1.3257	0.55717	3241	97	3144	0.029929	FALSE	-0.0303735	0.0351244	0.970083	0.905546	1.03922	0.387182	20857	1077	19780	0.0516373	FALSE
790.6	Other abnormal blood chemistry	symptoms	-0.000156989	0.259766	0.999843	0.600917	1.6636	0.999518	2941	18	2923	0.00612037	FALSE	0.0206787	0.167073	1.02089	0.735809	1.41643	0.901497	22437	45	22392	0.00200562	FALSE
791	Gangrene	symptoms	0.0424999	0.0748406	1.04342	0.901056	1.20827	0.570121	3149	226	2923	0.0717688	FALSE	0.0758154	0.033747	1.07876	1.00972	1.15253	0.0246669	20628	1165	19463	0.0564766	FALSE
794	Abnormal results of other function studies (bladder, pancreas, placenta, spleen, etc)	symptoms	-0.100052	0.23048	0.90479	0.575917	1.42147	0.664213	3403	23	3380	0.00675874	FALSE	0.054097	0.116006	1.05559	0.840906	1.32508	0.640981	22572	95	22477	0.00420875	FALSE
796	Elevated prostate specific antigen [PSA]	genitourinary	NA	NA	NA	NA	NA	NA	NA	NA	NA	NA	NA	-0.318684	0.205263	0.727105	0.486266	1.08723	0.120526	22340	30	22310	0.00134288	FALSE
797	Shock	symptoms	0.0499107	0.107368	1.05118	0.851692	1.29739	0.642034	2695	113	2582	0.0419295	FALSE	0.02213	0.0268974	1.02238	0.969874	1.07772	0.410648	22048	2100	19948	0.0952467	FALSE
797.1	Cardiogenic shock	symptoms	NA	NA	NA	NA	NA	NA	NA	NA	NA	NA	NA	-0.114188	0.147522	0.89209	0.668091	1.19119	0.438906	22525	59	22466	0.00261931	FALSE
798	Malaise and fatigue	symptoms	NA	NA	NA	NA	NA	NA	NA	NA	NA	NA	NA	0.022263	0.19288	1.02251	0.700626	1.49228	0.908109	22578	34	22544	0.00150589	FALSE
798.1	Chronic fatigue syndrome	symptoms	0.0412735	0.0659095	1.04214	0.915844	1.18585	0.531174	3023	303	2720	0.100232	FALSE	-0.0278433	0.0261266	0.972541	0.923992	1.02364	0.286556	20022	2135	17887	0.106633	FALSE
800	Fracture of lower limb	injuries & poisonings	0.263122	0.26416	1.30099	0.775201	2.18338	0.319217	2737	17	2720	0.00621118	FALSE	-0.0697311	0.108726	0.932645	0.753645	1.15416	0.521297	22322	107	22215	0.00479348	FALSE
800.1	Fracture of neck of femur	injuries & poisonings	0.2495	0.202438	1.28338	0.863053	1.90843	0.217771	3123	29	3094	0.00928594	FALSE	0.223919	0.052978	1.25097	1.12759	1.38785	2.37e-05	22349	464	21885	0.0207616	TRUE
800.2	Fracture of unspecified part of femur	injuries & poisonings	0.236033	0.3103	1.26622	0.689247	2.32617	0.44686	3106	12	3094	0.00386349	FALSE	0.205919	0.129233	1.22865	0.953726	1.58283	0.111074	22591	77	22514	0.00340844	FALSE
800.3	Fracture of tibia and fibula	injuries & poisonings	NA	NA	NA	NA	NA	NA	NA	NA	NA	NA	NA	0.264456	0.129398	1.30272	1.0109	1.67879	0.0409786	22587	76	22511	0.00336477	FALSE
800.4	Fracture of patella	injuries & poisonings	NA	NA	NA	NA	NA	NA	NA	NA	NA	NA	NA	0.215692	0.0781416	1.24072	1.06453	1.44607	0.00577547	22469	209	22260	0.0093017	FALSE
801	Fracture of ankle and foot	injuries & poisonings	NA	NA	NA	NA	NA	NA	NA	NA	NA	NA	NA	0.174213	0.134019	1.19031	0.915337	1.54789	0.193629	22587	72	22515	0.00318767	FALSE
801.1	Fracture of foot	injuries & poisonings	0.036347	0.299337	1.03702	0.576746	1.8646	0.903354	3108	14	3094	0.0045045	FALSE	0.099978	0.043517	1.10515	1.01479	1.20354	0.0215932	22221	689	21532	0.0310067	FALSE
802	Fracture of pelvis	injuries & poisonings	NA	NA	NA	NA	NA	NA	NA	NA	NA	NA	NA	0.0397167	0.0710676	1.04052	0.905221	1.19603	0.576259	22503	255	22248	0.0113318	FALSE
803	Fracture of upper limb	injuries & poisonings	NA	NA	NA	NA	NA	NA	NA	NA	NA	NA	NA	-0.0753808	0.172054	0.92739	0.661923	1.29932	0.661296	22590	43	22547	0.0019035	FALSE
803.1	Fracture of humerus	injuries & poisonings	0.0606449	0.21747	1.06252	0.693783	1.62724	0.780348	3119	25	3094	0.00801539	FALSE	0.0563626	0.0485923	1.05798	0.961868	1.1637	0.246086	22380	547	21833	0.0244415	FALSE
803.2	Fracture of radius and ulna	injuries & poisonings	NA	NA	NA	NA	NA	NA	NA	NA	NA	NA	NA	-0.00704485	0.0987795	0.99298	0.818197	1.2051	0.943144	22562	129	22433	0.00571758	FALSE
803.21	Colles' fracture	injuries & poisonings	NA	NA	NA	NA	NA	NA	NA	NA	NA	NA	NA	0.02987	0.0631072	1.03032	0.910447	1.16598	0.635984	22504	320	22184	0.0142197	FALSE
803.3	Fracture of clavicle or scapula	injuries & poisonings	NA	NA	NA	NA	NA	NA	NA	NA	NA	NA	NA	0.237545	0.220277	1.26813	0.823494	1.95285	0.28086	22604	27	22577	0.00119448	FALSE
804	Fracture of hand or wrist	injuries & poisonings	NA	NA	NA	NA	NA	NA	NA	NA	NA	NA	NA	0.0352656	0.101939	1.03589	0.848289	1.26499	0.72938	22561	122	22439	0.00540756	FALSE
805	Fracture of vertebral column without mention of spinal cord injury	injuries & poisonings	0.441705	0.244644	1.55536	0.962909	2.51232	0.0709956	3114	20	3094	0.00642261	FALSE	0.044114	0.0463172	1.0451	0.954405	1.14442	0.340878	22225	603	21622	0.0271316	FALSE
807	Fracture of ribs	injuries & poisonings	NA	NA	NA	NA	NA	NA	NA	NA	NA	NA	NA	0.00236472	0.0768306	1.00237	0.862239	1.16527	0.975446	22469	215	22254	0.00956874	FALSE
809	Fracture of unspecified bones	injuries & poisonings	NA	NA	NA	NA	NA	NA	NA	NA	NA	NA	NA	-0.102041	0.078577	0.902992	0.774102	1.05334	0.194076	22272	207	22065	0.00929418	FALSE
817	Concussion	injuries & poisonings	-0.346635	0.181416	0.707063	0.495489	1.00898	0.0560405	3130	36	3094	0.0115016	FALSE	0.0296666	0.0697493	1.03011	0.898488	1.18102	0.670595	22183	260	21923	0.0117207	FALSE
818	Intracranial hemorrhage (injury)	injuries & poisonings	NA	NA	NA	NA	NA	NA	NA	NA	NA	NA	NA	-0.0296936	0.0565319	0.970743	0.868927	1.08449	0.599407	21995	407	21588	0.0185042	FALSE
818.1	Subdural hemorrhage (injury)	injuries & poisonings	NA	NA	NA	NA	NA	NA	NA	NA	NA	NA	NA	-0.0133559	0.106178	0.986733	0.801345	1.21501	0.8999	22578	113	22465	0.00500487	FALSE
819	Skull and face fracture and other intercranial injury	injuries & poisonings	NA	NA	NA	NA	NA	NA	NA	NA	NA	NA	NA	0.12575	0.193673	1.134	0.775809	1.65756	0.516151	22613	34	22579	0.00150356	FALSE
830	Dislocation	injuries & poisonings	-0.813162	0.350511	0.443454	0.223094	0.881473	0.0203444	3405	10	3395	0.00293686	FALSE	-0.0390684	0.0293377	0.961685	0.907946	1.0186	0.182965	21797	1699	20098	0.0779465	FALSE
835	Internal derangement of knee	injuries & poisonings	-0.243054	0.261647	0.78423	0.469597	1.30967	0.352921	3360	17	3343	0.00505952	FALSE	0.11918	0.0375267	1.12657	1.04669	1.21256	0.0014938	21915	934	20981	0.0426192	FALSE
836	Traumatic arthropathy	injuries & poisonings	NA	NA	NA	NA	NA	NA	NA	NA	NA	NA	NA	0.127868	0.0298806	1.1364	1.07176	1.20494	1.87e-05	21636	1505	20131	0.06956	TRUE
840	Sprains and strains	injuries & poisonings	NA	NA	NA	NA	NA	NA	NA	NA	NA	NA	NA	0.025788	0.0593737	1.02612	0.913397	1.15276	0.664046	22170	366	21804	0.0165088	FALSE
840.1	Muscle/tendon sprain	injuries & poisonings	-0.173778	0.1854	0.840483	0.584405	1.20877	0.348595	3248	35	3213	0.0107759	FALSE	0.0227918	0.0221032	1.02305	0.979679	1.06835	0.30247	19787	3023	16764	0.152777	FALSE
840.2	Rotator cuff (capsule) sprain	injuries & poisonings	NA	NA	NA	NA	NA	NA	NA	NA	NA	NA	NA	-0.243598	0.179066	0.783802	0.551801	1.11335	0.17371	22499	39	22460	0.00173341	FALSE
840.3	Joint/ligament sprain	injuries & poisonings	NA	NA	NA	NA	NA	NA	NA	NA	NA	NA	NA	-0.00600738	0.0544495	0.994011	0.893393	1.10596	0.912148	22214	431	21783	0.0194022	FALSE
841	Sprains and strains of back and neck	injuries & poisonings	NA	NA	NA	NA	NA	NA	NA	NA	NA	NA	NA	0.0830249	0.0406319	1.08657	1.00339	1.17664	0.0410183	21474	794	20680	0.0369749	FALSE
842	Other sprains and strains	injuries & poisonings	NA	NA	NA	NA	NA	NA	NA	NA	NA	NA	NA	0.0443866	0.0494964	1.04539	0.948734	1.15188	0.369846	21597	523	21074	0.0242163	FALSE
850	Hemorrhage or hematoma complicating a procedure	injuries & poisonings	-0.214973	0.301491	0.806563	0.446688	1.45637	0.475824	3226	13	3213	0.00402976	FALSE	-0.0121605	0.0829018	0.987913	0.839753	1.16221	0.88338	21893	182	21711	0.00831316	FALSE
851	Complications of transplants and reattached limbs	injuries & poisonings	NA	NA	NA	NA	NA	NA	NA	NA	NA	NA	NA	-0.0203964	0.106937	0.97981	0.79454	1.20828	0.848734	22380	112	22268	0.00500447	FALSE
853	Complication of colostomy or enterostomy	injuries & poisonings	NA	NA	NA	NA	NA	NA	NA	NA	NA	NA	NA	-0.0214362	0.0795582	0.978792	0.83747	1.14396	0.78759	22344	202	22142	0.00904046	FALSE
854	Complications of cardiac/vascular device, implant, and graft	injuries & poisonings	NA	NA	NA	NA	NA	NA	NA	NA	NA	NA	NA	0.089166	0.233195	1.09326	0.692189	1.72673	0.702189	22609	24	22585	0.00106152	FALSE
857	Mechanical complication of unspecified genitourinary device, implant, and graft	injuries & poisonings	0.295414	0.301417	1.34368	0.744261	2.42587	0.327045	3356	13	3343	0.00387366	FALSE	-0.1136	0.0754166	0.892615	0.76996	1.03481	0.13199	22397	228	22169	0.0101799	FALSE
858	Complication of internal orthopedic device	injuries & poisonings	NA	NA	NA	NA	NA	NA	NA	NA	NA	NA	NA	0.174082	0.124621	1.19015	0.932231	1.51943	0.162445	22481	81	22400	0.00360304	FALSE
859	Complication due to other implant and internal device	injuries & poisonings	NA	NA	NA	NA	NA	NA	NA	NA	NA	NA	NA	0.0145142	0.0741442	1.01462	0.877386	1.17332	0.844801	22413	233	22180	0.0103958	FALSE
870	Open wounds of head; neck; and trunk	injuries & poisonings	NA	NA	NA	NA	NA	NA	NA	NA	NA	NA	NA	0.22366	0.142725	1.25065	0.945463	1.65434	0.117098	22477	62	22415	0.00275838	FALSE
870.1	Open wound or laceration of eye or eyelid	injuries & poisonings	NA	NA	NA	NA	NA	NA	NA	NA	NA	NA	NA	-0.0280299	0.0496921	0.972359	0.882121	1.07183	0.572705	21595	528	21067	0.0244501	FALSE
870.3	Other open wound of head and face	injuries & poisonings	NA	NA	NA	NA	NA	NA	NA	NA	NA	NA	NA	-0.0719068	0.138226	0.930618	0.709759	1.2202	0.602916	22498	66	22432	0.00293359	FALSE
871	Open wounds of extremities	injuries & poisonings	NA	NA	NA	NA	NA	NA	NA	NA	NA	NA	NA	-0.100436	0.114157	0.904443	0.723118	1.13124	0.378967	22250	98	22152	0.00440449	FALSE
871.1	Open wound of hand except finger(s)	injuries & poisonings	-0.183107	0.193724	0.832679	0.569608	1.21725	0.344561	3248	31	3217	0.00954433	FALSE	0.0536984	0.0385608	1.05517	0.978357	1.13801	0.163751	21202	889	20313	0.04193	FALSE
871.2	Open wound of finger(s)	injuries & poisonings	NA	NA	NA	NA	NA	NA	NA	NA	NA	NA	NA	-0.0171415	0.118575	0.983005	0.779153	1.24019	0.885056	22296	89	22207	0.00399175	FALSE
871.3	Open wound of foot except toe(s) alone	injuries & poisonings	NA	NA	NA	NA	NA	NA	NA	NA	NA	NA	NA	0.00276922	0.0809859	1.00277	0.855591	1.17527	0.972723	22057	194	21863	0.00879539	FALSE
871.4	Open wound of toe(s)	injuries & poisonings	NA	NA	NA	NA	NA	NA	NA	NA	NA	NA	NA	0.194611	0.0875433	1.21484	1.02329	1.44224	0.0262143	22361	167	22194	0.00746836	FALSE
872	Traumatic amputation	injuries & poisonings	NA	NA	NA	NA	NA	NA	NA	NA	NA	NA	NA	0.224562	0.165069	1.25177	0.905766	1.72996	0.173702	22457	46	22411	0.00204836	FALSE
874	Complication of amputation stump	injuries & poisonings	0.217532	0.265013	1.24301	0.739417	2.08957	0.411739	3234	17	3217	0.00525665	FALSE	0.191037	0.0850048	1.2105	1.02473	1.42996	0.0246168	22534	177	22357	0.0078548	FALSE
875	Non-healing surgical wound	injuries & poisonings	NA	NA	NA	NA	NA	NA	NA	NA	NA	NA	NA	-0.0257467	0.13663	0.974582	0.745619	1.27385	0.850531	22570	68	22502	0.00301285	FALSE
876	Posttraumatic wound infection not elsewhere classified	injuries & poisonings	NA	NA	NA	NA	NA	NA	NA	NA	NA	NA	NA	-0.0623623	0.111535	0.939542	0.75505	1.16911	0.576074	22524	102	22422	0.0045285	FALSE
907	Injuries to the nervous system	injuries & poisonings	NA	NA	NA	NA	NA	NA	NA	NA	NA	NA	NA	-0.436595	0.189962	0.646233	0.445339	0.937752	0.0215431	22530	35	22495	0.00155348	FALSE
911	Blister	injuries & poisonings	NA	NA	NA	NA	NA	NA	NA	NA	NA	NA	NA	0.0468611	0.0715496	1.04798	0.910851	1.20575	0.512503	22263	249	22014	0.0111845	FALSE
912	Insect bite	injuries & poisonings	NA	NA	NA	NA	NA	NA	NA	NA	NA	NA	NA	-0.138343	0.14076	0.8708	0.660847	1.14746	0.325693	22378	64	22314	0.00285995	FALSE
916	Contusion	injuries & poisonings	NA	NA	NA	NA	NA	NA	NA	NA	NA	NA	NA	-0.334333	0.11137	0.715815	0.575441	0.890432	0.00268209	22143	102	22041	0.00460642	FALSE
930	Allergic reaction to food	injuries & poisonings	NA	NA	NA	NA	NA	NA	NA	NA	NA	NA	NA	0.0127342	0.036765	1.01282	0.9424	1.08849	0.729065	20627	985	19642	0.0477529	FALSE
931	Contact dermatitis and other eczema due to plants [except food]	dermatologic	0.28386	0.20391	1.32825	0.89065	1.98085	0.163896	2876	42	2834	0.0146036	FALSE	0.187005	0.112382	1.20563	0.967284	1.50271	0.0961096	22479	97	22382	0.00431514	FALSE
938	Dermatitis due to solar radiation	dermatologic	NA	NA	NA	NA	NA	NA	NA	NA	NA	NA	NA	-0.297084	0.173734	0.742982	0.528559	1.04439	0.0872667	22488	42	22446	0.00186766	FALSE
938.1	Acute dermatitis due to solar radiation	dermatologic	NA	NA	NA	NA	NA	NA	NA	NA	NA	NA	NA	0.0740605	0.085222	1.07687	0.911217	1.27264	0.384831	22240	172	22068	0.00773381	FALSE
938.2	Chronic dermatitis due to solar radiation	dermatologic	NA	NA	NA	NA	NA	NA	NA	NA	NA	NA	NA	-0.108493	0.246812	0.897185	0.553085	1.45537	0.660243	22524	21	22503	0.000932339	FALSE
939	Atopic/contact dermatitis due to other or unspecified	dermatologic	NA	NA	NA	NA	NA	NA	NA	NA	NA	NA	NA	0.164674	0.13913	1.17901	0.89761	1.54863	0.236571	22439	63	22376	0.00280761	FALSE
946	Anaphylactic shock NOS	injuries & poisonings	0.0383256	0.087355	1.03907	0.875561	1.23311	0.660854	2999	165	2834	0.0550183	FALSE	-0.00339651	0.023902	0.996609	0.950997	1.04441	0.887	20055	2538	17517	0.126552	FALSE
947	Urticaria	dermatologic	NA	NA	NA	NA	NA	NA	NA	NA	NA	NA	NA	-0.0890482	0.114769	0.914802	0.730522	1.14557	0.437816	22503	95	22408	0.00422166	FALSE
949	Allergies, other	injuries & poisonings	-0.0794693	0.196137	0.923606	0.628828	1.35657	0.685351	2865	31	2834	0.0108202	FALSE	-0.0167094	0.0568709	0.983429	0.879698	1.09939	0.768901	22044	391	21653	0.0177373	FALSE
952	Spinal cord injury without evidence of spinal bone injury	injuries & poisonings	0.0423689	0.125469	1.04328	0.815829	1.33414	0.735602	2910	76	2834	0.0261168	FALSE	0.00291379	0.0514263	1.00292	0.906756	1.10928	0.954816	21703	479	21224	0.0220707	FALSE
958	Certain early complications of trauma or procedure	injuries & poisonings	NA	NA	NA	NA	NA	NA	NA	NA	NA	NA	NA	0.0902281	0.112581	1.09442	0.877718	1.36463	0.42287	22554	99	22455	0.00438947	FALSE
960	Poisoning by antibiotics	injuries & poisonings	NA	NA	NA	NA	NA	NA	NA	NA	NA	NA	NA	0.228201	0.188817	1.25634	0.867726	1.81899	0.226821	22540	35	22505	0.0015528	FALSE
960.2	Allergy/adverse effect of penicillin	injuries & poisonings	0.576223	0.314663	1.7793	0.960292	3.29684	0.0670654	3298	12	3286	0.00363857	FALSE	0.0773827	0.116165	1.08046	0.860449	1.35671	0.505318	22436	93	22343	0.00414512	FALSE
962	Poisoning by hormones and synthetic substitutes	injuries & poisonings	NA	NA	NA	NA	NA	NA	NA	NA	NA	NA	NA	0.107209	0.130792	1.11317	0.861445	1.43844	0.412394	22514	73	22441	0.00324243	FALSE
963	Poisoning by primarily systemic agents	injuries & poisonings	NA	NA	NA	NA	NA	NA	NA	NA	NA	NA	NA	-0.0768368	0.176799	0.926041	0.654841	1.30956	0.663853	22462	41	22421	0.0018253	FALSE
963.1	Antineoplastic and immunosuppressive drugs causing adverse effects	injuries & poisonings	NA	NA	NA	NA	NA	NA	NA	NA	NA	NA	NA	0.149187	0.168354	1.16089	0.834614	1.61472	0.375535	22531	44	22487	0.00195286	FALSE
964	Poisoning by agents primarily affecting blood constituents	injuries & poisonings	NA	NA	NA	NA	NA	NA	NA	NA	NA	NA	NA	0.208085	0.17902	1.23132	0.866933	1.74886	0.245089	22549	39	22510	0.00172957	FALSE
964.1	Anticoagulants causing adverse effects	injuries & poisonings	NA	NA	NA	NA	NA	NA	NA	NA	NA	NA	NA	-0.131759	0.219228	0.876552	0.570384	1.34706	0.547831	22566	26	22540	0.00115218	FALSE
965	Poisoning by analgesics, antipyretics, and antirheumatics	injuries & poisonings	NA	NA	NA	NA	NA	NA	NA	NA	NA	NA	NA	-0.0833366	0.244952	0.920041	0.569246	1.48701	0.733694	22573	21	22552	0.000930315	FALSE
965.1	Opiates and related narcotics causing adverse effects in therapeutic use	injuries & poisonings	NA	NA	NA	NA	NA	NA	NA	NA	NA	NA	NA	0.305054	0.213638	1.3567	0.892546	2.06223	0.153321	22522	27	22495	0.00119883	FALSE
966	Poisoning by anticonvulsants and anti-Parkinsonism drugs	injuries & poisonings	NA	NA	NA	NA	NA	NA	NA	NA	NA	NA	NA	0.403094	0.197868	1.49645	1.01539	2.20541	0.0416309	22502	32	22470	0.0014221	FALSE
969	Poisoning by psychotropic agents	injuries & poisonings	NA	NA	NA	NA	NA	NA	NA	NA	NA	NA	NA	-0.221087	0.252303	0.801647	0.488898	1.31446	0.38088	22590	20	22570	0.000885347	FALSE
972	Poisoning by agents primarily affecting the cardiovascular system	injuries & poisonings	NA	NA	NA	NA	NA	NA	NA	NA	NA	NA	NA	0.026179	0.113163	1.02652	0.822324	1.28143	0.817052	22433	98	22335	0.00436856	FALSE
977	Personal history of allergy to medicinal agents	injuries & poisonings	NA	NA	NA	NA	NA	NA	NA	NA	NA	NA	NA	0.220741	0.191804	1.247	0.856249	1.81607	0.249785	22459	33	22426	0.00146934	FALSE
979	Adverse drug events and drug allergies	injuries & poisonings	-0.196757	0.192227	0.82139	0.563538	1.19723	0.306039	3318	32	3286	0.00964436	FALSE	NA	NA	NA	NA	NA	NA	NA	NA	NA	#VALUE!	NA
980	Encounter for long-term (current) use of antibiotics	infectious diseases	0.0763437	0.286924	1.07933	0.615065	1.89405	0.79018	3301	15	3286	0.00454408	FALSE	-0.0311294	0.0614207	0.96935	0.859406	1.09336	0.612279	21840	341	21499	0.0156136	FALSE
989	Toxic effect of other substances, chiefly nonmedicinal as to source	injuries & poisonings	NA	NA	NA	NA	NA	NA	NA	NA	NA	NA	NA	-0.0876792	0.127682	0.916055	0.71324	1.17654	0.492274	22511	78	22433	0.00346497	FALSE
990	Effects radiation NOS	injuries & poisonings	NA	NA	NA	NA	NA	NA	NA	NA	NA	NA	NA	0.0507199	0.237739	1.05203	0.660176	1.67647	0.83106	22558	22	22536	0.000975264	FALSE
994	Sepsis and SIRS	injuries & poisonings	NA	NA	NA	NA	NA	NA	NA	NA	NA	NA	NA	0.143288	0.10052	1.15406	0.947686	1.40538	0.154024	22465	125	22340	0.00556421	FALSE
994.1	Systemic inflammatory response syndrome (SIRS)	injuries & poisonings	0.106624	0.161189	1.11252	0.811146	1.52585	0.508303	3334	45	3289	0.0134973	FALSE	-0.0165966	0.0477694	0.98354	0.895633	1.08008	0.728268	22165	575	21590	0.0259418	FALSE
994.2	Sepsis	injuries & poisonings	NA	NA	NA	NA	NA	NA	NA	NA	NA	NA	NA	-0.236027	0.16348	0.78976	0.573242	1.08806	0.148806	22494	47	22447	0.00208945	FALSE
994.21	Septic shock	injuries & poisonings	0.116341	0.165313	1.12338	0.812472	1.55326	0.481583	3332	43	3289	0.0129052	FALSE	-0.00946346	0.0502481	0.990581	0.897673	1.09311	0.850614	22188	520	21668	0.0234361	FALSE
994.21	NA	NA	NA	NA	NA	NA	NA	NA	NA	NA	NA	NA	NA	-0.0746513	0.137622	0.928067	0.708652	1.21542	0.587518	22511	68	22443	0.00302075	FALSE
