# Supplementary material for: Insights from the largest diverse ancestry sex-specific disease map for genetically predicted height
Source: NPJ Genom Med. 2025 Feb 27;10:14. doi: 10.1038/s41525-025-00464-w (PMC11868580; doi:10.1038/s41525-025-00464-w)
Supplement: Supplementary file 28 — Supplementary Data 27 [file 41525_2025_464_MOESM28_ESM.xlsx]

## Sheet: Supplementary Data 27
Supplementary Data 27: Male Hispanic meta-PheWAS.
Phecode	Description	Group	beta	SE	OR	Lower	Upper	pvalue	I2	pval Q	Bonferroni	cases	controls	prev
8	Intestinal infection	infectious diseases	0.0138292	0.0542156	1.01393	0.911712	1.1276	0.798663	0.232179	0.253778	FALSE	430	24746	0.0170798
8.5	Bacterial enteritis	infectious diseases	0.0270609	0.0718284	1.02743	0.892508	1.18275	0.706364	0.31216	0.227915	FALSE	243	25461	0.00945378
10	Tuberculosis	infectious diseases	-0.0442623	0.104176	0.956703	0.780014	1.17342	0.670925	0	0.454065	FALSE	116	25496	0.00452913
38	Septicemia	infectious diseases	-0.0298141	0.0412453	0.970626	0.895249	1.05235	0.469772	0.506878	0.154434	FALSE	772	24499	0.0305489
38.3	Bacteremia	infectious diseases	-0.0145881	0.0620976	0.985518	0.872583	1.11307	0.814269	0.404434	0.195047	FALSE	333	25268	0.0130073
41	Bacterial infection NOS	infectious diseases	0.050874	0.0327137	1.05219	0.986844	1.12186	0.119916	0.589171	0.118722	FALSE	1245	23253	0.0508205
41.1	Staphylococcus infections	infectious diseases	0.145693	0.0624531	1.15684	1.02356	1.30748	0.0196565	0	0.778362	FALSE	329	25042	0.0129676
41.12	Methicillin resistant Staphylococcus aureus	infectious diseases	0.211601	0.0966448	1.23565	1.02243	1.49335	0.0285628	0	0.524134	FALSE	136	25469	0.00531146
41.8	H. pylori	infectious diseases	-0.0109365	0.0598045	0.989123	0.87972	1.11213	0.8549	0.805263	0.0234465	FALSE	349	25033	0.0137499
53	Herpes zoster	infectious diseases	-0.0370257	0.0515148	0.963651	0.871105	1.06603	0.472301	0	0.512621	FALSE	482	23737	0.0199017
53.1	Herpes zoster with nervous system complications	infectious diseases	0.00720366	0.122834	1.00723	0.791721	1.2814	0.953234	0	0.437196	FALSE	83	24705	0.00334839
54	Herpes simplex	infectious diseases	-0.0221551	0.0473927	0.978089	0.891328	1.07329	0.640158	0	0.428231	FALSE	562	23895	0.0229791
70	Viral hepatitis	infectious diseases	0.0175876	0.0266557	1.01774	0.965937	1.07233	0.509379	0	0.431499	FALSE	1940	23144	0.0773401
70.2	Viral hepatitis B	infectious diseases	0.139228	0.0816041	1.14939	0.9795	1.34874	0.0879831	0.512608	0.152033	FALSE	183	24596	0.00738529
70.3	Viral hepatitis C	infectious diseases	0.0127954	0.0275428	1.01288	0.959649	1.06906	0.642245	0	0.728478	FALSE	1803	23350	0.0716813
70.4	Chronic hepatitis	infectious diseases	0.152452	0.0818138	1.16469	0.992131	1.36725	0.0624053	0.471725	0.168869	FALSE	187	24573	0.0075525
70.9	Hepatitis NOS	infectious diseases	-0.0526405	0.0861204	0.948721	0.801369	1.12317	0.541039	0	0.608169	FALSE	168	24419	0.00683288
71	Human immunodeficiency virus [HIV] disease	infectious diseases	-0.03203	0.0458832	0.968477	0.885184	1.05961	0.485128	0	0.492462	FALSE	641	24562	0.0254335
71.1	HIV infection, symptomatic	infectious diseases	-0.0312807	0.0465646	0.969204	0.884666	1.06182	0.501731	0	0.495192	FALSE	617	24580	0.024487
78	Viral warts & HPV	infectious diseases	0.103196	0.035729	1.10871	1.03372	1.18913	0.00387336	0.171026	0.272064	FALSE	1026	23069	0.0425814
79	Viral infection	infectious diseases	0.0317294	0.0606351	1.03224	0.916573	1.1625	0.600777	0	0.388279	FALSE	342	23514	0.014336
79.9	Viremia, NOS	infectious diseases	-0.00966653	0.152173	0.99038	0.734974	1.33454	0.94935	0	0.918761	FALSE	55	24597	0.00223106
90	Sexually transmitted infections (not HIV or hepatitis)	infectious diseases	-0.00380906	0.0524682	0.996198	0.898845	1.1041	0.942126	0	0.378544	FALSE	463	24995	0.0181868
110	Dermatophytosis / Dermatomycosis	infectious diseases	0.0290665	0.0177508	1.02949	0.994292	1.06594	0.101531	0.801911	0.0246509	FALSE	5580	17511	0.241653
110.1	Dermatophytosis	infectious diseases	0.0349293	0.0180465	1.03555	0.999559	1.07283	0.0529263	0.793878	0.0276221	FALSE	5365	17779	0.23181
110.11	Dermatophytosis of nail	infectious diseases	0.0343501	0.020716	1.03495	0.993767	1.07783	0.097289	0.354319	0.21332	FALSE	3717	19963	0.156968
110.12	Althete's foot	infectious diseases	0.00167858	0.0300881	1.00168	0.944317	1.06253	0.95551	0.385973	0.201898	FALSE	1477	22365	0.0619495
110.13	Dermatophytosis of the body	infectious diseases	0.106843	0.0518388	1.11276	1.00525	1.23176	0.0392966	0.735052	0.0520447	FALSE	472	24026	0.0192669
110.2	Dermatomycoses	infectious diseases	0.00619992	0.0680591	1.00622	0.880563	1.14981	0.927416	0	0.509264	FALSE	265	24677	0.0106246
112	Candidiasis	infectious diseases	0.0731134	0.0668112	1.07585	0.943807	1.22637	0.273811	0	0.383984	FALSE	284	24548	0.0114369
112.3	Candidiasis of skin and nails	infectious diseases	0.209478	0.18936	1.23303	0.85073	1.78714	0.268621	0	0.347739	FALSE	35	25207	0.00138658
117	Mycoses	infectious diseases	-0.0421049	0.103592	0.958769	0.782594	1.1746	0.684413	0	0.972778	FALSE	120	24997	0.00477764
132	Infestation (lice, mites)	infectious diseases	-0.117875	0.103318	0.888807	0.725877	1.08831	0.253914	0.281131	0.238224	FALSE	117	25495	0.00456817
136	Other infectious and parasitic diseases	infectious diseases	0.119352	0.073326	1.12677	0.97593	1.30092	0.10359	0	0.820413	FALSE	231	25180	0.00909055
145	Cancer of mouth	neoplasms	-0.0263554	0.108704	0.973989	0.787091	1.20527	0.808431	0.0600481	0.302331	FALSE	106	25849	0.00408399
149	Cancer of larynx, pharynx, nasal cavities	neoplasms	0.0374572	0.0949653	1.03817	0.861852	1.25055	0.693263	0.124117	0.285292	FALSE	139	25842	0.00535006
153	Colorectal cancer	neoplasms	0.0424253	0.0555552	1.04334	0.935699	1.16336	0.44507	0.0651327	0.30102	FALSE	413	25064	0.0162107
153.2	Colon cancer	neoplasms	0.0411649	0.0679152	1.04202	0.912154	1.19038	0.544433	0.396965	0.197836	FALSE	278	25130	0.0109414
153.3	Malignant neoplasm of rectum, rectosigmoid junction, and anus	neoplasms	0.0420007	0.0778009	1.0429	0.895399	1.21469	0.589302	0	0.610081	FALSE	208	25352	0.00813772
155	Cancer of liver and intrahepatic bile duct	neoplasms	0.0122778	0.066753	1.01235	0.888202	1.15386	0.854069	0	0.698571	FALSE	283	25457	0.0109946
155.1	Malignant neoplasm of liver, primary	neoplasms	0.0392172	0.0692496	1.04	0.908001	1.19118	0.571178	0	0.580985	FALSE	263	25475	0.0102184
158	Neoplasm of unspecified nature of digestive system	neoplasms	0.0563709	0.133391	1.05799	0.81459	1.37412	0.672588	0.498381	0.157971	FALSE	70	25513	0.00273619
165	Cancer within the respiratory system	neoplasms	0.133855	0.0803505	1.14323	0.976648	1.33822	0.0957365	0	0.322646	FALSE	196	25754	0.00755299
165.1	Cancer of bronchus; lung	neoplasms	0.131407	0.0846997	1.14043	0.96599	1.34637	0.120795	0	0.324034	FALSE	176	25788	0.00677862
172	Skin cancer	neoplasms	0.103353	0.0473121	1.10888	1.01068	1.21663	0.0289259	0	0.719886	FALSE	599	25099	0.0233092
172.2	Other non-epithelial cancer of skin	neoplasms	0.11081	0.0525446	1.11718	1.00786	1.23837	0.0349553	0	0.584764	FALSE	483	25221	0.0187908
172.21	Basal cell carcinoma	neoplasms	0.132714	0.0808953	1.14192	0.974493	1.33812	0.100888	0	0.326064	FALSE	200	25641	0.00773964
173	Neoplasm of uncertain behavior of skin	neoplasms	0.121542	0.0459738	1.12924	1.03193	1.23571	0.00820001	0.172535	0.271627	FALSE	618	23936	0.025169
185	Cancer of prostate	neoplasms	-0.0302604	0.0328129	0.970193	0.909762	1.03464	0.356419	0	0.771768	FALSE	1319	23750	0.0526148
189	Cancer of urinary organs (incl. kidney and bladder)	neoplasms	-0.0155859	0.0520649	0.984535	0.889024	1.09031	0.764669	0	0.979664	FALSE	478	25402	0.0184699
189.1	Cancer of kidney and renal pelvis	neoplasms	-0.0717636	0.0686217	0.930751	0.813622	1.06474	0.29566	0	0.605267	FALSE	274	25691	0.0105527
189.11	Malignant neoplasm of kidney, except pelvis	neoplasms	-0.070396	0.0698788	0.932025	0.81273	1.06883	0.313742	0	0.793987	FALSE	264	25708	0.0101648
189.2	Cancer of bladder	neoplasms	0.0300858	0.0775691	1.03054	0.885195	1.19976	0.698121	0	0.477147	FALSE	209	25697	0.00806763
189.21	Malignant neoplasm of bladder	neoplasms	0.0437405	0.0882639	1.04471	0.878751	1.24201	0.620201	0	0.395415	FALSE	161	25750	0.00621358
193	Thyroid cancer	neoplasms	0.305381	0.120455	1.35714	1.07175	1.71853	0.0112373	0	0.845712	FALSE	86	25912	0.00330795
195	Cancer, suspected or other	neoplasms	0.0428601	0.0647438	1.04379	0.919399	1.18502	0.507974	0	0.929396	FALSE	302	25178	0.0118524
195.3	Malignant neoplasm of head, face, and neck	neoplasms	0.0769092	0.127292	1.07994	0.841492	1.38597	0.545715	0.424508	0.187438	FALSE	76	25595	0.00296054
196	Radiotherapy	neoplasms	0.00892217	0.0897967	1.00896	0.846135	1.20312	0.920853	0.681729	0.0763011	FALSE	153	25572	0.00594752
197	Chemotherapy	neoplasms	0.0936142	0.0611209	1.09814	0.974159	1.23789	0.125616	0.00974622	0.314941	FALSE	335	25361	0.013037
198	Secondary malignant neoplasm	neoplasms	0.0707088	0.0550959	1.07327	0.963409	1.19566	0.19936	0.013164	0.314104	FALSE	425	25205	0.0165821
198.6	Secondary malignancy of bone	neoplasms	0.0955822	0.0947865	1.1003	0.913752	1.32493	0.313265	0	0.617399	FALSE	142	25561	0.00552465
199	Neoplasm of uncertain behavior	neoplasms	0.0921814	0.0509436	1.09656	0.992363	1.21171	0.0703765	0	0.73358	FALSE	496	24529	0.0198202
200	Myeloproliferative disease	neoplasms	0.0910761	0.0856813	1.09535	0.926023	1.29564	0.287798	0	0.821691	FALSE	172	25676	0.00665429
202	Cancer of other lymphoid, histiocytic tissue	neoplasms	0.0350428	0.0748444	1.03566	0.894358	1.1993	0.639635	0.388426	0.200996	FALSE	223	25690	0.00860572
202.2	Non-Hodgkins lymphoma	neoplasms	0.0130148	0.0774581	1.0131	0.870402	1.17919	0.866565	0.488545	0.162027	FALSE	208	25712	0.00802469
204	Leukemia	neoplasms	0.0654404	0.0862545	1.06763	0.901572	1.26427	0.448038	0	0.401552	FALSE	166	25766	0.00640136
204.4	Multiple myeloma	neoplasms	0.177469	0.133808	1.19419	0.918704	1.55228	0.184744	0	0.574475	FALSE	68	25883	0.00262032
208	Benign neoplasm of colon	neoplasms	0.0208923	0.0196313	1.02111	0.982569	1.06117	0.287222	0.176926	0.270352	FALSE	4662	19060	0.196526
214	Lipoma	neoplasms	0.0782892	0.0400811	1.08144	0.999732	1.16982	0.0507875	0.195692	0.264835	FALSE	798	24471	0.0315802
214.1	Lipoma of skin and subcutaneous tissue	neoplasms	0.0875783	0.0537382	1.09153	0.98241	1.21277	0.10316	0	0.584085	FALSE	437	25078	0.0171272
216	Benign neoplasm of skin	neoplasms	0.00682083	0.0369177	1.00684	0.936565	1.0824	0.853419	0.560878	0.131283	FALSE	959	23384	0.0393953
227	Benign neoplasm of other endocrine glands and related structures	neoplasms	0.0295428	0.0720177	1.02998	0.894394	1.18613	0.681648	0.533592	0.143124	FALSE	242	25676	0.00933714
227.3	Benign neoplasm of pituitary gland and craniopharyngeal duct (pouch)	neoplasms	0.169309	0.0969745	1.18449	0.979456	1.43243	0.0808265	0.684166	0.0751762	FALSE	134	25856	0.00515583
228	Hemangioma and lymphangioma, any site	neoplasms	0.100883	0.0833568	1.10615	0.939419	1.30247	0.226182	0.0171011	0.313137	FALSE	181	25376	0.00708221
228.1	Hemangioma of skin and subcutaneous tissue	neoplasms	0.120767	0.131948	1.12836	0.871234	1.46138	0.36005	0.0866948	0.295383	FALSE	72	25630	0.00280134
241	Nontoxic nodular goiter	endocrine/metabolic	0.1717	0.054909	1.18732	1.06618	1.32223	0.00176602	0.456761	0.174856	FALSE	418	25183	0.0163275
241.1	Nontoxic uninodular goiter	endocrine/metabolic	0.205968	0.061876	1.22871	1.08838	1.38714	0.000872433	0.476418	0.166972	FALSE	328	25271	0.012813
242	Thyrotoxicosis with or without goiter	endocrine/metabolic	-0.059289	0.0700621	0.942434	0.821512	1.08116	0.397422	0.788122	0.0298189	FALSE	255	25357	0.00995627
242.1	Graves' disease	endocrine/metabolic	-0.113875	0.112938	0.892369	0.715174	1.11347	0.313309	0.737515	0.0509552	FALSE	98	25610	0.00381204
244	Hypothyroidism	endocrine/metabolic	-0.00484902	0.0263187	0.995163	0.94513	1.04784	0.853823	0	0.672012	FALSE	2000	23487	0.0784714
244.1	Secondary hypothyroidism	endocrine/metabolic	0.0868397	0.0876963	1.09072	0.918474	1.29527	0.322061	0	0.340109	FALSE	161	25524	0.00626825
244.2	Acquired hypothyroidism	endocrine/metabolic	-0.086264	0.0817524	0.917352	0.781535	1.07677	0.29134	0	0.763672	FALSE	186	25390	0.00727244
244.4	Hypothyroidism NOS	endocrine/metabolic	-0.0169651	0.027056	0.983178	0.9324	1.03672	0.530635	0	0.941637	FALSE	1887	23586	0.0740784
245	Thyroiditis	endocrine/metabolic	0.245441	0.144707	1.27819	0.962541	1.69734	0.0898615	0	0.600774	FALSE	59	25630	0.0022967
245.2	Chronic thyroiditis	endocrine/metabolic	0.420442	0.203109	1.52263	1.02261	2.26716	0.0384495	0	0.61378	FALSE	30	25669	0.00116736
246	Other disorders of thyroid	endocrine/metabolic	0.0305785	0.099552	1.03105	0.848284	1.2532	0.758721	0	0.483797	FALSE	124	25445	0.00484962
249	Secondary diabetes mellitus	endocrine/metabolic	0.0297473	0.0503533	1.03019	0.93338	1.13705	0.554673	0	0.567795	FALSE	503	23863	0.0206435
250	Diabetes mellitus	endocrine/metabolic	0.000299985	0.0159226	1.0003	0.969565	1.03201	0.984969	0	0.918378	FALSE	9204	15691	0.369713
250.1	Type 1 diabetes	endocrine/metabolic	-0.00361896	0.0400278	0.996388	0.921206	1.07771	0.92796	0	0.93941	FALSE	817	23118	0.0341341
250.14	Type 1 diabetes with neurological manifestations	endocrine/metabolic	0.0315599	0.107389	1.03206	0.836173	1.27384	0.768847	0	0.705035	FALSE	107	24477	0.00435242
250.2	Type 2 diabetes	endocrine/metabolic	0.00133759	0.015932	1.00134	0.970554	1.0331	0.933091	0	0.858713	FALSE	9161	15756	0.367661
250.22	Type 2 diabetes with renal manifestations	endocrine/metabolic	-0.0266165	0.0309574	0.973735	0.916409	1.03465	0.389911	0	0.342378	FALSE	1438	22905	0.0590724
250.23	Type 2 diabetes with ophthalmic manifestations	endocrine/metabolic	-0.0409447	0.0261032	0.959882	0.912008	1.01027	0.116748	0	0.503359	FALSE	2140	21712	0.0897199
250.24	Type 2 diabetes with neurological manifestations	endocrine/metabolic	0.0735866	0.0238069	1.07636	1.02729	1.12778	0.00199502	0.313786	0.227365	FALSE	2675	21406	0.111083
250.25	Diabetes type 2 with peripheral circulatory disorders	endocrine/metabolic	0.0660743	0.0495157	1.06831	0.9695	1.17718	0.182069	0	0.743891	FALSE	525	23954	0.021447
250.3	Insulin pump user	endocrine/metabolic	0.0214202	0.0401152	1.02165	0.944401	1.10522	0.593365	0.0171942	0.313114	FALSE	815	23654	0.0333075
250.4	Abnormal glucose	endocrine/metabolic	0.0187108	0.0209138	1.01889	0.977967	1.06152	0.370969	0	0.854231	FALSE	3456	19194	0.152583
250.41	Impaired fasting glucose	endocrine/metabolic	0.0367399	0.0265412	1.03742	0.984836	1.09282	0.166279	0.0635403	0.301431	FALSE	1981	21594	0.0840297
250.42	Other abnormal glucose	endocrine/metabolic	0.00942215	0.0290504	1.00947	0.953596	1.06861	0.745682	0	0.777869	FALSE	1599	21530	0.069134
250.6	Polyneuropathy in diabetes	endocrine/metabolic	0.0513354	0.0407958	1.05268	0.971783	1.1403	0.208265	0	0.729995	FALSE	797	23546	0.0327404
250.7	Diabetic retinopathy	endocrine/metabolic	-0.0455707	0.0258374	0.955452	0.908272	1.00508	0.0777745	0	0.806877	FALSE	2183	22449	0.0886246
251.1	Hypoglycemia	endocrine/metabolic	0.0728483	0.0731056	1.07557	0.931987	1.24127	0.319017	0.0706577	0.299587	FALSE	234	24017	0.00964909
252	Disorders of parathyroid gland	endocrine/metabolic	0.0309466	0.0719482	1.03143	0.895772	1.18763	0.667106	0.835626	0.0136436	FALSE	243	25431	0.00946483
252.1	Hyperparathyroidism	endocrine/metabolic	0.0340837	0.075248	1.03467	0.892794	1.19909	0.650584	0.826596	0.0163311	FALSE	222	25458	0.00864486
253	Disorders of the pituitary gland and its hypothalamic control	endocrine/metabolic	0.0664114	0.0643988	1.06867	0.941945	1.21244	0.302423	0.65411	0.0890707	FALSE	307	25263	0.0120063
253.2	Pituitary hypofunction	endocrine/metabolic	0.00647814	0.140407	1.0065	0.764361	1.32534	0.9632	0	0.92607	FALSE	64	25668	0.00248718
253.4	Anterior pituitary disorders	endocrine/metabolic	-0.00526717	0.102501	0.994747	0.813699	1.21608	0.959017	0.673659	0.0800305	FALSE	121	25561	0.00471147
255	Disorders of adrenal glands	endocrine/metabolic	-0.0728573	0.0794492	0.929733	0.795667	1.08639	0.359127	0	0.38797	FALSE	197	25425	0.00768871
255.2	Adrenal hypofunction	endocrine/metabolic	-0.108192	0.140086	0.897455	0.681979	1.18101	0.439921	0.332042	0.221118	FALSE	63	25654	0.00244974
255.21	Glucocorticoid deficiency	endocrine/metabolic	-0.0470618	0.148433	0.954028	0.713206	1.27617	0.751199	0	0.337861	FALSE	56	25669	0.00217687
257	Testicular dysfunction	endocrine/metabolic	0.0684097	0.0348829	1.0708	1.00004	1.14657	0.0498649	0	0.365367	FALSE	1074	24284	0.0423535
257.1	Testicular hypofunction	endocrine/metabolic	0.0567931	0.0357309	1.05844	0.986849	1.13522	0.111955	0	0.417096	FALSE	1020	24454	0.0400408
259	Other endocrine disorders	endocrine/metabolic	0.103303	0.155353	1.10883	0.817763	1.50349	0.506078	0	0.497842	FALSE	51	25571	0.00199048
260	Protein-calorie malnutrition	endocrine/metabolic	0.086154	0.0585687	1.08997	0.971768	1.22256	0.141293	0	0.325021	FALSE	372	24359	0.0150419
260.1	Cachexia	endocrine/metabolic	0.134176	0.191405	1.14359	0.785865	1.66416	0.483299	0	0.776219	FALSE	34	24984	0.00135902
260.2	severe protein-calorie malnutrition	endocrine/metabolic	0.153276	0.157349	1.16565	0.85631	1.58673	0.33	0.375475	0.205731	FALSE	50	24946	0.00200032
260.3	Adult failure to thrive	endocrine/metabolic	0.288531	0.124045	1.33447	1.04645	1.70175	0.0200178	0.491246	0.160917	FALSE	82	24887	0.00328407
260.6	Anorexia	endocrine/metabolic	-0.0506349	0.117569	0.950626	0.754978	1.19697	0.6667	0	0.655243	FALSE	89	24840	0.00357014
261	Vitamin deficiency	endocrine/metabolic	-0.0207696	0.0173298	0.979445	0.946736	1.01328	0.230727	0	0.350708	FALSE	5449	18018	0.232198
261.2	Vitamin B-complex deficiencies	endocrine/metabolic	-0.0395913	0.0415222	0.961182	0.886058	1.04268	0.340338	0.758093	0.0420343	FALSE	757	24055	0.0305094
261.4	Vitamin D deficiency	endocrine/metabolic	-0.0230734	0.0182005	0.977191	0.942946	1.01268	0.204894	0.570207	0.127171	FALSE	4748	18747	0.202086
262	Mineral deficiency NEC	endocrine/metabolic	0.105083	0.0937515	1.1108	0.924348	1.33487	0.262344	0	0.51931	FALSE	141	24790	0.00565561
263	Other nutritional deficiency	endocrine/metabolic	0.0104554	0.150968	1.01051	0.751686	1.35845	0.944786	0.768148	0.0378201	FALSE	56	24870	0.00224665
269	Proteinuria	endocrine/metabolic	0.0303607	0.0382195	1.03083	0.95643	1.11101	0.426976	0	0.718962	FALSE	884	24510	0.0348114
270	Disorders of protein plasma/amino-acid transport and metabolism	endocrine/metabolic	0.0864301	0.0591239	1.09028	0.970979	1.22423	0.143783	0	0.403375	FALSE	360	24982	0.0142057
270.3	Disorders of plasma protein metabolism	endocrine/metabolic	0.16316	0.080349	1.17723	1.0057	1.37801	0.0422914	0	0.863957	FALSE	191	25403	0.00746269
270.32	Paraproteinemia	endocrine/metabolic	0.179266	0.0903552	1.19634	1.00218	1.42812	0.0472546	0	0.536289	FALSE	150	25539	0.00583908
271	Disorders of carbohydrate transport and metabolism	endocrine/metabolic	-0.0299766	0.0369996	0.970468	0.902583	1.04346	0.417832	0	0.700342	FALSE	932	24176	0.0371196
271.3	Intestinal disaccharidase deficiencies and disaccharide malabsorption	endocrine/metabolic	-0.0319559	0.0372265	0.968549	0.900398	1.04186	0.390662	0	0.735836	FALSE	920	24201	0.0366227
272	Disorders of lipoid metabolism	endocrine/metabolic	-0.0551817	0.0167556	0.946313	0.915741	0.977906	0.000990094	0	0.91663	FALSE	15862	8180	0.659762
272.1	Hyperlipidemia	endocrine/metabolic	-0.0531876	0.0167539	0.948202	0.917572	0.979855	0.00150021	0	0.862518	FALSE	15825	8205	0.658552
272.11	Hypercholesterolemia	endocrine/metabolic	-0.0255289	0.0228542	0.974794	0.932093	1.01945	0.26398	0	0.785575	FALSE	2856	20682	0.121336
272.12	Hyperglyceridemia	endocrine/metabolic	0.0136977	0.0335754	1.01379	0.949226	1.08275	0.683296	0.440259	0.181348	FALSE	1153	22688	0.0483621
272.13	Mixed hyperlipidemia	endocrine/metabolic	-0.0213209	0.0189874	0.978905	0.943145	1.01602	0.261481	0.623491	0.103161	FALSE	4407	18390	0.193315
272.9	Unspecified disorder of lipoid metabolism	endocrine/metabolic	-0.323671	0.0936852	0.723488	0.602125	0.869314	0.000550545	0	0.888618	FALSE	140	24126	0.00576939
274	Gout and other crystal arthropathies	endocrine/metabolic	0.0234869	0.0301012	1.02376	0.965113	1.08598	0.435235	0	0.74982	FALSE	1488	24061	0.058241
274.1	Gout	endocrine/metabolic	0.0248282	0.0311485	1.02514	0.964426	1.08967	0.425397	0	0.531621	FALSE	1377	24251	0.0537303
274.11	Gouty arthropathy	endocrine/metabolic	0.00999258	0.0622894	1.01004	0.893962	1.1412	0.872549	0.0391496	0.307648	FALSE	321	25350	0.0125044
274.2	Crystal arthropathies	endocrine/metabolic	-0.112456	0.0916525	0.893636	0.7467	1.06949	0.219827	0	0.905157	FALSE	151	25598	0.00586431
275	Disorders of mineral metabolism	endocrine/metabolic	-0.0161958	0.0389432	0.983935	0.911628	1.06198	0.677496	0.0248485	0.311222	FALSE	854	24315	0.0339306
275.3	Disorders of magnesium metabolism	endocrine/metabolic	-7.34687e-05	0.0640571	0.999927	0.881947	1.13369	0.999085	0	0.840397	FALSE	309	25205	0.012111
275.5	Disorders of calcium/phosphorus metabolism	endocrine/metabolic	0.00400024	0.0624253	1.00401	0.888384	1.13468	0.948906	0	0.933401	FALSE	327	25219	0.0128004
275.53	Disorders of phosphorus metabolism	endocrine/metabolic	0.0654537	0.0857166	1.06764	0.902535	1.26296	0.445103	0	0.837869	FALSE	172	25492	0.006702
275.6	Hypercalcemia	endocrine/metabolic	0.0742153	0.0862248	1.07704	0.909571	1.27534	0.389393	0	0.608702	FALSE	165	25613	0.00640081
276	Disorders of fluid, electrolyte, and acid-base balance	endocrine/metabolic	-0.0164734	0.0226382	0.983662	0.940971	1.02829	0.466807	0.340094	0.218322	FALSE	2916	20909	0.122392
276.1	Electrolyte imbalance	endocrine/metabolic	-0.0164757	0.0253062	0.983659	0.936061	1.03368	0.515012	0.497923	0.158161	FALSE	2222	22041	0.0915798
276.12	Hyposmolality and/or hyponatremia	endocrine/metabolic	0.00127201	0.0477758	1.00127	0.911771	1.09956	0.978759	0.685775	0.074434	FALSE	576	24273	0.02318
276.13	Hyperpotassemia	endocrine/metabolic	-0.0232892	0.0409465	0.97698	0.901637	1.05862	0.569512	0	0.770634	FALSE	775	24292	0.0309171
276.14	Hypopotassemia	endocrine/metabolic	-0.0236	0.0386699	0.976676	0.905388	1.05358	0.541667	0.498386	0.157969	FALSE	877	23754	0.0356055
276.4	Acid-base balance disorder	endocrine/metabolic	0.0100054	0.056473	1.01006	0.904223	1.12828	0.859373	0	0.708801	FALSE	403	24568	0.0161387
276.41	Acidosis	endocrine/metabolic	0.0068447	0.0615206	1.00687	0.892496	1.1359	0.911411	0	0.686801	FALSE	339	24683	0.0135481
276.5	Hypovolemia	endocrine/metabolic	-0.00816254	0.041684	0.991871	0.914058	1.07631	0.844751	0	0.483465	FALSE	749	23450	0.0309517
277	Other disorders of metabolism	endocrine/metabolic	0.110866	0.0608557	1.11725	0.991626	1.25878	0.0684875	0.889052	0.0026803	FALSE	341	25257	0.0133214
277.4	Disorders of bilirubin excretion	endocrine/metabolic	-0.0651778	0.0973267	0.936901	0.774193	1.1338	0.503061	0	0.369625	FALSE	134	25395	0.00524893
277.5	Other disorders of lipoid metabolism	endocrine/metabolic	-0.138362	0.054625	0.870784	0.782372	0.969186	0.0113111	0	0.599018	FALSE	428	24763	0.0169902
277.51	Lipoprotein disorders	endocrine/metabolic	-0.0128386	0.119903	0.987243	0.780482	1.24878	0.914729	0.394531	0.19874	FALSE	85	25548	0.00331604
277.7	Dysmetabolic syndrome X	endocrine/metabolic	0.0435092	0.0723186	1.04447	0.906438	1.20352	0.547419	0.451405	0.176976	FALSE	241	25314	0.00943064
278	Overweight, obesity and other hyperalimentation	endocrine/metabolic	-0.00846797	0.0149592	0.991568	0.962918	1.02107	0.571345	0	0.390224	FALSE	11068	12446	0.470698
278.1	Obesity	endocrine/metabolic	-0.0253632	0.0150543	0.974956	0.946609	1.00415	0.0920295	0.26349	0.243927	FALSE	9762	13831	0.413767
278.11	Morbid obesity	endocrine/metabolic	-0.00850106	0.0253757	0.991535	0.943427	1.0421	0.737619	0	0.876198	FALSE	2134	22171	0.0878009
278.4	Abnormal weight gain	endocrine/metabolic	0.0632614	0.109097	1.06531	0.860222	1.31928	0.562006	0	0.582939	FALSE	105	24700	0.00423302
279	Disorders involving the immune mechanism	endocrine/metabolic	-0.150321	0.127553	0.860432	0.670106	1.10482	0.238599	0	0.466423	FALSE	76	25561	0.00296447
279.1	Immunity deficiency	endocrine/metabolic	-0.151382	0.156845	0.859519	0.632045	1.16886	0.33446	0	0.693087	FALSE	50	25624	0.0019475
279.7	Other immunological findings	endocrine/metabolic	-0.0652766	0.0621023	0.936808	0.829448	1.05806	0.293206	0	0.581049	FALSE	327	25412	0.0127045
280	Iron deficiency anemias	hematopoietic	-0.00621235	0.0313493	0.993807	0.934582	1.05678	0.842916	0.64769	0.0920353	FALSE	1384	23237	0.0562122
280.1	Iron deficiency anemias, unspecified or not due to blood loss	hematopoietic	-0.0225305	0.0328547	0.977721	0.916746	1.04275	0.492863	0.535725	0.142208	FALSE	1250	23378	0.0507552
280.2	Iron deficiency anemia secondary to blood loss (chronic)	hematopoietic	0.0885995	0.0733563	1.09264	0.946318	1.26159	0.227126	0	0.432207	FALSE	232	24653	0.00932289
281	Other deficiency anemia	hematopoietic	-0.0197688	0.0481239	0.980425	0.892178	1.0774	0.681227	0	0.811014	FALSE	565	24111	0.0228967
281.1	Megaloblastic anemia	hematopoietic	-0.012059	0.0523599	0.988013	0.891649	1.09479	0.817852	0	0.925976	FALSE	477	24328	0.01923
281.9	Deficiency anemias	hematopoietic	-0.0338834	0.123434	0.966684	0.758958	1.23126	0.783695	0.273765	0.240619	FALSE	82	24886	0.0032842
282	Hereditary hemolytic anemias	hematopoietic	0.0753719	0.104388	1.07829	0.878776	1.32309	0.470272	0	0.822989	FALSE	112	24977	0.00446411
282.5	Sickle cell anemia	hematopoietic	-0.071758	0.178964	0.930756	0.655392	1.32181	0.688448	0	0.374383	FALSE	39	25099	0.00155144
282.8	Other hemoglobinopathies	hematopoietic	0.146179	0.154029	1.1574	0.855805	1.56529	0.342603	0	0.979776	FALSE	52	25049	0.00207163
284	Aplastic anemia	hematopoietic	0.0544316	0.0782897	1.05594	0.905731	1.23106	0.486893	0	0.886134	FALSE	207	24820	0.00827107
284.1	Pancytopenia	hematopoietic	0.0466131	0.082289	1.04772	0.89166	1.23109	0.571084	0	0.947623	FALSE	187	24843	0.00747103
285	Other anemias	hematopoietic	0.0128656	0.0217045	1.01295	0.970762	1.05697	0.553339	0	0.543607	FALSE	3353	20789	0.138887
285.1	Acute posthemorrhagic anemia	hematopoietic	-0.126277	0.0779529	0.881371	0.756493	1.02686	0.10525	0	0.460468	FALSE	209	24592	0.00842708
285.2	Anemia of chronic disease	hematopoietic	0.0547876	0.0440001	1.05632	0.969038	1.15145	0.21307	0	0.581776	FALSE	676	24081	0.0273054
285.21	Anemia in chronic kidney disease	hematopoietic	-0.0103086	0.0536026	0.989744	0.891038	1.09938	0.847496	0	0.525924	FALSE	448	24529	0.0179365
286	Coagulation defects	hematopoietic	-0.0571947	0.0619753	0.94441	0.836387	1.06639	0.356079	0.813285	0.0206539	FALSE	326	25120	0.0128114
286.2	Encounter for long-term (current) use of anticoagulants	hematopoietic	0.0727783	0.0416779	1.07549	0.991131	1.16703	0.0807744	0	0.702175	FALSE	752	24755	0.0294821
286.8	Hypercoagulable state	hematopoietic	-0.156544	0.127829	0.855094	0.665588	1.09856	0.220713	0.691102	0.0719784	FALSE	74	25626	0.00287938
286.81	Primary hypercoagulable state	hematopoietic	-0.131637	0.134579	0.87666	0.673406	1.14126	0.328008	0.655893	0.0882466	FALSE	67	25641	0.00260619
286.9	Abnormal coagulation profile	hematopoietic	-0.0622958	0.115514	0.939605	0.749237	1.17834	0.589686	0.289702	0.235412	FALSE	92	25473	0.00359867
287	Purpura and other hemorrhagic conditions	hematopoietic	0.0249717	0.0384803	1.02529	0.950803	1.1056	0.516373	0	0.805696	FALSE	876	24362	0.0347096
287.3	Thrombocytopenia	hematopoietic	0.0279552	0.0394269	1.02835	0.951876	1.11097	0.4783	0	0.628539	FALSE	835	24488	0.032974
287.31	Primary thrombocytopenia	hematopoietic	-0.0580282	0.137718	0.943623	0.720398	1.23602	0.673497	0.21578	0.258802	FALSE	66	25621	0.00256939
288	Diseases of white blood cells	hematopoietic	-0.0406359	0.048157	0.960179	0.873697	1.05522	0.398769	0	0.630801	FALSE	552	24132	0.0223627
288.1	Decreased white blood cell count	hematopoietic	0.0475952	0.073175	1.04875	0.908623	1.21048	0.515415	0	0.602387	FALSE	232	25180	0.00912955
288.11	Neutropenia	hematopoietic	0.15013	0.0955563	1.16199	0.963525	1.40132	0.116155	0	0.562449	FALSE	135	25380	0.00529101
288.2	Elevated white blood cell count	hematopoietic	-0.116503	0.0561486	0.890028	0.797278	0.993567	0.0379957	0	0.766643	FALSE	403	24426	0.016231
289	Other diseases of blood and blood-forming organs	hematopoietic	-0.0704644	0.0742227	0.931961	0.805785	1.07789	0.342435	0	0.619365	FALSE	227	25236	0.0089149
289.4	Lymphadenitis	hematopoietic	-0.0236213	0.058803	0.976655	0.870338	1.09596	0.687903	0	0.892309	FALSE	365	24708	0.0145575
289.8	Polycythemia, secondary	hematopoietic	0.0732131	0.085193	1.07596	0.910499	1.27149	0.390131	0	0.579103	FALSE	173	25326	0.00678458
290	Delirium dementia and amnestic and other cognitive disorders	mental disorders	0.0149791	0.0365913	1.01509	0.944841	1.09057	0.682274	0	0.694005	FALSE	1027	23972	0.0410816
290.1	Dementias	mental disorders	0.0457201	0.0463297	1.04678	0.955917	1.14628	0.32372	0	0.788637	FALSE	640	24776	0.025181
290.11	Alzheimer's disease	mental disorders	0.144636	0.0978287	1.15562	0.953987	1.39987	0.139285	0.663125	0.0849027	FALSE	137	25398	0.00536519
290.16	Vascular dementia	mental disorders	0.0705717	0.0912343	1.07312	0.897408	1.28324	0.439214	0	0.981429	FALSE	156	25358	0.00611429
291	Other specified nonpsychotic and/or transient mental disorders	mental disorders	0.064963	0.0522102	1.06712	0.963322	1.1821	0.213404	0.404039	0.195195	FALSE	472	24486	0.0189118
291.4	Specific nonpsychotic mental disorders due to brain damage	mental disorders	0.0651043	0.0636831	1.06727	0.942036	1.20915	0.306631	0	0.631363	FALSE	318	25054	0.0125335
292	Neurological disorders	mental disorders	-0.0390152	0.0226831	0.961736	0.919916	1.00546	0.0854301	0	0.630445	FALSE	2756	21382	0.114177
292.1	Aphasia/speech disturbance	mental disorders	-0.02854	0.0494106	0.971863	0.882159	1.07069	0.563528	0	0.515103	FALSE	528	24651	0.0209699
292.2	Mild cognitive impairment	mental disorders	-0.0663147	0.0411334	0.935836	0.86335	1.01441	0.106921	0	0.743357	FALSE	774	24190	0.0310046
292.3	Memory loss	mental disorders	-0.074405	0.04214	0.928296	0.854706	1.00822	0.0774528	0.775309	0.0348899	FALSE	721	24247	0.028877
292.4	Altered mental status	mental disorders	-0.0703653	0.0520699	0.932053	0.841625	1.0322	0.17658	0	0.539505	FALSE	475	24548	0.0189825
293.1	Swelling, mass, or lump in head and neck [Space-occupying lesion, intracranial NOS]	mental disorders	0.00946086	0.0544488	1.00951	0.907323	1.1232	0.862056	0	0.630354	FALSE	429	24934	0.0169144
295	Schizophrenia and other psychotic disorders	mental disorders	-0.0551879	0.0332346	0.946307	0.886631	1.01	0.096803	0.462385	0.172617	FALSE	1176	23219	0.0482066
295.1	Schizophrenia	mental disorders	-0.0436119	0.0429545	0.957325	0.880028	1.04141	0.309962	0.327294	0.222755	FALSE	684	24002	0.027708
295.2	Paranoid disorders	mental disorders	-0.16366	0.0972639	0.849031	0.701669	1.02734	0.0924457	0.864261	0.00664282	FALSE	134	24523	0.00543456
295.3	Psychosis	mental disorders	-0.0682322	0.0422261	0.934044	0.859853	1.01464	0.106121	0.339578	0.218502	FALSE	720	23654	0.0295397
296	Mood disorders	mental disorders	0.0170663	0.0148514	1.01721	0.98803	1.04726	0.250498	0	0.438155	FALSE	11418	12391	0.479567
296.1	Bipolar	mental disorders	-0.016323	0.0326893	0.98381	0.922754	1.04891	0.617542	0	0.536233	FALSE	1231	23230	0.050325
296.2	Depression	mental disorders	0.022147	0.0148735	1.02239	0.99302	1.05264	0.136481	0	0.459135	FALSE	10828	12850	0.457302
296.22	Major depressive disorder	mental disorders	0.0257959	0.0152508	1.02613	0.995913	1.05727	0.0907505	0	0.441883	FALSE	8838	14821	0.373558
300	Anxiety disorders	mental disorders	0.0202946	0.0153633	1.0205	0.990231	1.0517	0.186508	0	0.844761	FALSE	12142	11508	0.513404
300.1	Anxiety disorder	mental disorders	0.016515	0.0164184	1.01665	0.984458	1.0499	0.314471	0	0.969111	FALSE	7143	15543	0.314864
300.11	Generalized anxiety disorder	mental disorders	0.00417608	0.0277071	1.00418	0.951107	1.06022	0.880195	0	0.367734	FALSE	1758	22111	0.073652
300.12	Agorophobia, social phobia, and panic disorder	mental disorders	-0.00629143	0.036465	0.993728	0.925185	1.06735	0.863018	0	0.344889	FALSE	985	23349	0.0404783
300.4	Dysthymic disorder	mental disorders	0.046516	0.0327644	1.04761	0.982455	1.1171	0.155692	0	0.915566	FALSE	1220	22843	0.0507002
300.9	Posttraumatic stress disorder	mental disorders	0.0068826	0.0159077	1.00691	0.975997	1.03879	0.665264	0	0.530274	FALSE	8357	15465	0.35081
301	Personality disorders	mental disorders	0.0185161	0.041612	1.01869	0.938904	1.10525	0.656342	0	0.489022	FALSE	743	23628	0.0304871
302	Sexual and gender identity disorders	mental disorders	0.102122	0.055322	1.10752	0.993713	1.23436	0.0648986	0	0.392044	FALSE	402	23955	0.0165045
302.1	Decreased libido	mental disorders	-0.0204077	0.0883929	0.979799	0.823942	1.16514	0.817412	0.553339	0.134582	FALSE	158	24384	0.00643794
304	Adjustment reaction	mental disorders	0.011771	0.019741	1.01184	0.973439	1.05176	0.550993	0	0.886719	FALSE	4081	18224	0.182963
306	Other mental disorder	mental disorders	-0.0120816	0.0257582	0.987991	0.93935	1.03915	0.639041	0	0.67809	FALSE	2136	20294	0.0952296
306.9	Tension headache	mental disorders	0.23181	0.104998	1.26088	1.02636	1.54899	0.0272609	0.873041	0.00500795	FALSE	112	24409	0.00456751
312	Conduct disorders	mental disorders	0.0137169	0.0617296	1.01381	0.898282	1.1442	0.824152	0.606359	0.110967	FALSE	330	25366	0.0128425
313	Pervasive developmental disorders	mental disorders	-0.0176338	0.0479736	0.982521	0.894348	1.07939	0.713192	0.733028	0.0529434	FALSE	575	25157	0.0223457
313.1	Attention deficit hyperactivity disorder	mental disorders	-0.0243195	0.0505885	0.975974	0.883847	1.0777	0.630707	0.643807	0.0938265	FALSE	516	25294	0.0199923
315	Develomental delays and disorders	mental disorders	-0.0474012	0.0998879	0.953705	0.784132	1.15995	0.635112	0	0.371041	FALSE	125	25589	0.00486117
316	Substance addiction and disorders	mental disorders	-0.00639009	0.0202365	0.99363	0.954992	1.03383	0.752176	0	0.610582	FALSE	3663	20597	0.150989
317	Alcohol-related disorders	mental disorders	-0.0309862	0.0173922	0.969489	0.936998	1.00311	0.0748122	0	0.428886	FALSE	5666	18181	0.237598
317.1	Alcoholism	mental disorders	-0.0432485	0.0195231	0.957673	0.921721	0.995028	0.0267429	0	0.456069	FALSE	4089	19694	0.17193
317.11	Alcoholic liver damage	mental disorders	-0.0843858	0.0439261	0.919077	0.843261	1.00171	0.054721	0.184133	0.268247	FALSE	680	24130	0.0274083
318	Tobacco use disorder	mental disorders	0.0139107	0.0171262	1.01401	0.980536	1.04862	0.416649	0.416938	0.190327	FALSE	5724	17666	0.24472
327	Sleep disorders	neurological	-0.0067983	0.016638	0.993225	0.961358	1.02615	0.682833	0	0.754577	FALSE	6743	15678	0.300745
327.3	Sleep apnea	neurological	-0.00594441	0.0152161	0.994073	0.964865	1.02417	0.696044	0.380956	0.203735	FALSE	8926	15493	0.365535
327.32	Obstructive sleep apnea	neurological	-0.00129628	0.0158798	0.998705	0.9681	1.03028	0.934941	0.570373	0.127098	FALSE	7380	16889	0.304092
327.4	Insomnia	neurological	0.00766059	0.0187329	1.00769	0.971363	1.04538	0.682585	0	0.580756	FALSE	4507	18582	0.195201
327.41	Organic or persistent insomnia	neurological	-0.0213277	0.0663005	0.978898	0.859612	1.11474	0.747694	0.396227	0.19811	FALSE	286	24682	0.0114547
327.7	Sleep related movement disorders	neurological	0.0649474	0.0451371	1.0671	0.976755	1.16581	0.150181	0.134054	0.282545	FALSE	639	23895	0.0260455
327.71	Restless legs syndrome	neurological	-0.0270824	0.0613332	0.973281	0.863041	1.0976	0.658806	0.599644	0.114007	FALSE	342	24717	0.0136478
332	Parkinson's disease	neurological	-0.105502	0.0730275	0.899873	0.779866	1.03835	0.148547	0	0.602576	FALSE	240	25352	0.00937793
333	Extrapyramidal disease and abnormal movement disorders	neurological	0.0679811	0.0485085	1.07035	0.97327	1.1771	0.161087	0	0.530564	FALSE	546	24615	0.0217003
333.1	Essential tremor	neurological	0.0584753	0.0653003	1.06022	0.93285	1.20498	0.370529	0	0.819477	FALSE	297	25137	0.0116773
334	Degenerative disease of the spinal cord	neurological	0.114638	0.0981972	1.12147	0.925127	1.35948	0.243037	0	0.865534	FALSE	130	25335	0.00510505
335	Multiple sclerosis	neurological	-0.00310402	0.133765	0.996901	0.766992	1.29573	0.981487	0	0.428857	FALSE	68	25564	0.00265293
337	Disorders of the autonomic nervous system	neurological	0.177675	0.0592661	1.19444	1.06345	1.34156	0.00271836	0	0.507422	FALSE	358	24799	0.0142306
338	Pain	neurological	0.0292685	0.020047	1.0297	0.990027	1.07096	0.14429	0.0546258	0.303722	FALSE	3695	19145	0.161778
338.1	Acute pain	neurological	0.0101676	0.0358407	1.01022	0.94169	1.08374	0.776649	0	0.575884	FALSE	1016	22565	0.0430855
338.2	Chronic pain	neurological	0.0271925	0.0226411	1.02757	0.982964	1.07419	0.229742	0.167877	0.272973	FALSE	2749	20780	0.116835
339	Other headache syndromes	neurological	-0.00243338	0.0200797	0.99757	0.959072	1.03761	0.903544	0	0.893604	FALSE	3893	19212	0.168492
340	Migraine	neurological	-0.0201499	0.0284068	0.980052	0.926977	1.03616	0.478116	0	0.663928	FALSE	1709	23198	0.0686152
342	Hemiplegia	neurological	-0.109314	0.100632	0.896449	0.735983	1.0919	0.27736	0.733161	0.0528841	FALSE	123	25396	0.00481994
344	Other paralytic syndromes	neurological	-0.0488654	0.070958	0.952309	0.828664	1.0944	0.491042	0	0.753056	FALSE	251	25265	0.00983697
345	Epilepsy, recurrent seizures, convulsions	neurological	-0.0146466	0.0402602	0.98546	0.910688	1.06637	0.716008	0	0.48926	FALSE	789	24522	0.0311722
345.1	Epilepsy	neurological	-0.123964	0.0568794	0.883412	0.790219	0.987595	0.0293003	0.638473	0.0962837	FALSE	394	25030	0.0154972
345.3	Convulsions	neurological	0.042162	0.0483239	1.04306	0.948806	1.14668	0.382943	0	0.581737	FALSE	545	24825	0.0214821
348	Other conditions of brain	neurological	-0.107301	0.0632618	0.898256	0.793508	1.01683	0.0898603	0	0.774156	FALSE	317	25013	0.0125148
348.8	Encephalopathy, not elsewhere classified	neurological	-0.103944	0.0723195	0.901276	0.782167	1.03852	0.150637	0	0.738816	FALSE	243	25167	0.00956316
350	Abnormal movement	neurological	0.0203146	0.0227568	1.02052	0.976005	1.06707	0.372026	0	0.615714	FALSE	2891	20903	0.121501
350.1	Abnormal involuntary movements	neurological	0.0415264	0.0452931	1.0424	0.953852	1.13917	0.359228	0	0.865209	FALSE	624	24222	0.0251147
350.2	Abnormality of gait	neurological	0.0301603	0.0254245	1.03062	0.980521	1.08328	0.235516	0	0.424605	FALSE	2227	21880	0.0923798
350.3	Lack of coordination	neurological	-0.0837414	0.0951696	0.919669	0.763173	1.10826	0.378904	0.164234	0.274021	FALSE	138	25168	0.00545325
351	Other peripheral nerve disorders	neurological	-0.029273	0.020963	0.971151	0.932059	1.01188	0.162589	0	0.657725	FALSE	3420	20756	0.141463
352	Disorders of other cranial nerves	neurological	-0.151086	0.0536088	0.859774	0.77402	0.955028	0.00482771	0.710012	0.0633123	FALSE	449	24987	0.0176521
352.2	Facial nerve disorders [CN7]	neurological	-0.182405	0.0632513	0.833264	0.73611	0.94324	0.00392886	0.733916	0.0525486	FALSE	322	25288	0.0125732
353	Nerve root and plexus disorders	neurological	0.078377	0.0663796	1.08153	0.94959	1.2318	0.237706	0.846734	0.0106391	FALSE	287	25059	0.0113233
355.1	Chronic pain syndrome	neurological	0.0555915	0.0352175	1.05717	0.986656	1.13271	0.114446	0	0.545849	FALSE	1052	24034	0.0419357
356	Hereditary and idiopathic peripheral neuropathy	neurological	0.112799	0.0368529	1.11941	1.0414	1.20325	0.00220757	0	0.803826	FALSE	979	23804	0.0395029
357	Inflammatory and toxic neuropathy	neurological	0.165392	0.0575626	1.17986	1.05398	1.32077	0.00406262	0	0.58974	FALSE	379	25035	0.014913
359	Muscular dystrophies and other myopathies	neurological	0.0756592	0.13222	1.07859	0.832363	1.39767	0.56717	0	0.996303	FALSE	72	25624	0.00280199
361	Retinal detachments and defects	sense organs	0.0579333	0.046546	1.05964	0.967253	1.16086	0.213262	0	0.797158	FALSE	601	24586	0.0238615
362	Other retinal disorders	sense organs	-0.00605098	0.0224161	0.993967	0.951243	1.03861	0.787208	0	0.843549	FALSE	3224	20644	0.135076
362.2	Degeneration of macula and posterior pole of retina	sense organs	-0.0135379	0.0303029	0.986553	0.929665	1.04692	0.655055	0	0.601188	FALSE	1644	22896	0.0669927
362.23	Cystoid macular degeneration of retina	sense organs	0.106344	0.0700766	1.1122	0.969472	1.27595	0.129129	0	0.617907	FALSE	260	24991	0.0102966
362.26	Macular puckering of retina	sense organs	-0.0299057	0.0438445	0.970537	0.890618	1.05763	0.495185	0	0.906365	FALSE	708	24288	0.0283245
362.27	Drusen (degenerative) of retina	sense organs	-0.126049	0.0712037	0.881572	0.766742	1.0136	0.0766853	0	0.71368	FALSE	254	24799	0.0101385
362.29	Macular degeneration (senile) of retina NOS	sense organs	0.0582996	0.0829349	1.06003	0.901	1.24714	0.482083	0	0.964181	FALSE	188	25012	0.00746032
362.3	Other nondiabetic retinopathy	sense organs	-0.0852752	0.0481665	0.91826	0.835538	1.00917	0.0766565	0	0.321336	FALSE	553	24182	0.022357
362.4	Retinal vascular changes and abnomalities	sense organs	-0.025213	0.0520229	0.975102	0.880579	1.07977	0.627923	0.443507	0.180079	FALSE	475	24696	0.0188709
362.6	Peripheral retinal degenerations	sense organs	0.0354839	0.0547133	1.03612	0.930762	1.15341	0.516634	0	0.428602	FALSE	424	24592	0.0169492
362.9	Retinal edema	sense organs	0.0165151	0.0658412	1.01665	0.893569	1.15669	0.801944	0.303719	0.230755	FALSE	288	24937	0.0114172
363	Chorioretinal inflammations, scars, and other disorders of choroid	sense organs	-0.0246294	0.0602745	0.975671	0.866957	1.09802	0.682818	0	0.437175	FALSE	354	24736	0.0141092
364	Corneal opacity and other disorders of cornea	sense organs	0.00237832	0.0598936	1.00238	0.891356	1.12723	0.968325	0	0.875231	FALSE	352	24758	0.0140183
364.1	Corneal opacity	sense organs	-0.0615578	0.0554729	0.940299	0.843426	1.0483	0.267132	0.702461	0.0667612	FALSE	417	24633	0.0166467
364.4	Corneal degenerations	sense organs	0.0491778	0.0878931	1.05041	0.884185	1.24788	0.575808	0	0.83975	FALSE	163	25139	0.00644218
365	Glaucoma	sense organs	-0.000466069	0.0194291	0.999534	0.962187	1.03833	0.980862	0	0.537802	FALSE	4460	20192	0.180918
365.1	Open-angle glaucoma	sense organs	0.0297084	0.0224544	1.03015	0.9858	1.0765	0.185818	0	0.884587	FALSE	3138	21437	0.127691
365.2	Primary angle-closure glaucoma	sense organs	-0.0264252	0.0573608	0.973921	0.870358	1.08981	0.645026	0.868289	0.0058615	FALSE	395	24879	0.0156287
366	Cataract	sense organs	0.017156	0.0197442	1.0173	0.978688	1.05744	0.384895	0.191654	0.266032	FALSE	8755	15126	0.366609
366.2	Senile cataract	sense organs	0.0255489	0.0193462	1.02588	0.987707	1.06552	0.186629	0	0.841346	FALSE	7699	16009	0.324743
367	Disorders of refraction and accommodation; blindness and low vision	sense organs	0.00587193	0.0172536	1.00589	0.972442	1.04049	0.733607	0.790309	0.0289781	FALSE	13092	10462	0.555829
367.1	Myopia	sense organs	0.0356169	0.021453	1.03626	0.99359	1.08076	0.0968681	0.707829	0.0643075	FALSE	3279	19554	0.143608
367.2	Astigmatism	sense organs	0.0258932	0.0192949	1.02623	0.988147	1.06578	0.179606	0.723136	0.0573681	FALSE	4849	17344	0.218492
367.9	Blindness and low vision	sense organs	0.0442321	0.0422631	1.04522	0.962133	1.13549	0.29529	0.738276	0.0506193	FALSE	728	23901	0.0295587
368	Visual disturbances	sense organs	-0.00972176	0.0246851	0.990325	0.943552	1.03942	0.693706	0	0.456271	FALSE	2292	21052	0.0981837
368.2	Diplopia and disorders of binocular vision	sense organs	0.0115002	0.0624942	1.01157	0.894951	1.14338	0.853998	0	0.488448	FALSE	324	24983	0.0128028
368.9	Subjective visual disturbances	sense organs	-0.0047806	0.0471962	0.995231	0.907299	1.09168	0.919319	0.832666	0.0145013	FALSE	572	24143	0.0231438
369	Infection of the eye	sense organs	0.00320689	0.0400491	1.00321	0.927477	1.08513	0.936178	0	0.957216	FALSE	811	23472	0.0333979
369.5	Conjunctivitis, infectious	sense organs	0.00614541	0.0465613	1.00616	0.918408	1.10231	0.894996	0	0.744138	FALSE	592	23759	0.0243111
370	Keratitis	sense organs	0.0154971	0.0478871	1.01562	0.924632	1.11556	0.746227	0	0.556641	FALSE	571	24115	0.0231305
371	Inflammation of the eye	sense organs	0.00235046	0.0254979	1.00235	0.953492	1.05372	0.926553	0.529229	0.144991	FALSE	2160	21515	0.0912355
371.1	Uveitis, noninfectious or NOS	sense organs	-0.0915401	0.0687127	0.912525	0.797547	1.04408	0.18279	0	0.391908	FALSE	267	25193	0.010487
371.2	Conjunctivitis, noninfectious	sense organs	0.030728	0.0507527	1.03121	0.933564	1.13906	0.544882	0.686384	0.0741529	FALSE	491	24282	0.01982
371.3	Inflammation of eyelids	sense organs	0.00718219	0.0308583	1.00721	0.948096	1.07001	0.815958	0.742068	0.0489522	FALSE	1416	22735	0.0586311
372	Disorders of conjunctiva	sense organs	-0.0179985	0.0355897	0.982162	0.915987	1.05312	0.613052	0	0.562243	FALSE	1059	23458	0.0431945
374	Other disorders of eyelids	sense organs	0.0573531	0.0348341	1.05903	0.989139	1.13386	0.0996684	0	0.894446	FALSE	1145	23684	0.0461154
374.3	Ptosis of eyelid	sense organs	0.0507203	0.0543269	1.05203	0.945767	1.17023	0.350504	0	0.840865	FALSE	447	24922	0.0176199
374.6	Dermatochalasis	sense organs	0.114935	0.0485186	1.1218	1.02004	1.23371	0.0178422	0	0.703299	FALSE	570	24780	0.0224852
375.1	Dry eyes	sense organs	-0.0285563	0.0208097	0.971848	0.933007	1.01231	0.169983	0.523618	0.14738	FALSE	3731	19367	0.161529
377	Disorders of optic nerve and visual pathways	sense organs	-0.0810044	0.0551592	0.92219	0.827692	1.02748	0.141953	0	0.473071	FALSE	417	24701	0.0166016
378	Strabismus and other disorders of binocular eye movements	sense organs	-0.0058355	0.0436361	0.994181	0.912689	1.08295	0.893615	0	0.374605	FALSE	678	24399	0.0270367
379	Other disorders of eye	sense organs	0.00664088	0.0261519	1.00666	0.956365	1.05961	0.799546	0	0.415818	FALSE	2201	21614	0.0924207
379.2	Disorders of vitreous body	sense organs	0.00881313	0.0297613	1.00885	0.951688	1.06945	0.767133	0.524113	0.14717	FALSE	1597	22626	0.0659291
380.1	Otitis externa	sense organs	-0.0232846	0.0422013	0.976984	0.899427	1.06123	0.581119	0	0.814769	FALSE	720	24108	0.0289995
380.4	Impacted cerumen	sense organs	-0.0320397	0.0282089	0.968468	0.916376	1.02352	0.256039	0	0.503935	FALSE	1789	22323	0.0741954
381	Otitis media and Eustachian tube disorders	sense organs	-0.0717561	0.0368498	0.930758	0.865905	1.00047	0.051504	0	0.786205	FALSE	959	23393	0.0393807
381.1	Otitis media	sense organs	-0.0717026	0.0423134	0.930808	0.856727	1.01129	0.0901589	0	0.847435	FALSE	719	23837	0.02928
381.11	Suppurative and unspecified otitis media	sense organs	-0.119809	0.0511116	0.88709	0.80253	0.980559	0.0190749	0	0.822913	FALSE	489	24239	0.0197752
382	Otalgia	sense organs	-0.0130036	0.0612715	0.987081	0.875383	1.11303	0.831928	0	0.893463	FALSE	339	24615	0.013585
386	Vertiginous syndromes and other disorders of vestibular system	sense organs	-0.0467241	0.0415035	0.954351	0.879792	1.03523	0.260256	0.413341	0.191692	FALSE	755	24028	0.0304644
386.2	Peripheral or central vertigo	sense organs	-0.0378054	0.0453005	0.9629	0.881092	1.0523	0.403972	0	0.398324	FALSE	629	24204	0.0253292
386.9	Dizziness and giddiness (Light-headedness and vertigo)	sense organs	-0.0254657	0.0239194	0.974856	0.930208	1.02165	0.287036	0	0.333299	FALSE	2509	20946	0.106971
389	Hearing loss	sense organs	-0.0281777	0.0160972	0.972216	0.942021	1.00338	0.0800359	0	0.402631	FALSE	9449	14088	0.401453
389.1	Sensorineural hearing loss	sense organs	-0.00274276	0.0187942	0.997261	0.961194	1.03468	0.883972	0	0.569818	FALSE	6317	17008	0.270825
389.4	Tinnitus	sense organs	-0.0158439	0.0204819	0.984281	0.945551	1.0246	0.439192	0.451753	0.176839	FALSE	3725	18534	0.167348
394	Rheumatic disease of the heart valves	circulatory system	-0.00622102	0.0861339	0.993798	0.839423	1.17656	0.942423	0	0.924	FALSE	167	25201	0.0065831
394.7	Disease of tricuspid valve	circulatory system	-0.0809274	0.1782	0.922261	0.650384	1.30779	0.649729	0	0.38161	FALSE	38	25469	0.00148979
395	Heart valve disorders	circulatory system	0.00258599	0.0378689	1.00259	0.93087	1.07983	0.945556	0	0.655833	FALSE	925	24256	0.036734
395.1	Nonrheumatic mitral valve disorders	circulatory system	0.047117	0.0662812	1.04824	0.920543	1.19366	0.477168	0.160711	0.27503	FALSE	287	24990	0.0113542
395.2	Nonrheumatic aortic valve disorders	circulatory system	-0.0426843	0.0497252	0.958214	0.869233	1.0563	0.39067	0.297448	0.232848	FALSE	525	24895	0.020653
395.6	Heart valve replaced	circulatory system	-0.00142592	0.0739678	0.998575	0.863812	1.15436	0.98462	0	0.522505	FALSE	230	25374	0.00898297
396	Abnormal heart sounds	circulatory system	-0.03784	0.0503079	0.962867	0.872457	1.06265	0.45195	0	0.518091	FALSE	504	24721	0.0199802
401	Hypertension	circulatory system	-0.0455108	0.0175197	0.955509	0.923256	0.988889	0.0093852	0.189	0.266816	FALSE	14642	9912	0.596318
401.1	Essential hypertension	circulatory system	-0.044881	0.0174671	0.956111	0.923933	0.98941	0.0101859	0.0465036	0.30579	FALSE	14537	10004	0.592356
401.2	Hypertensive heart and/or renal disease	circulatory system	-0.0324033	0.0271477	0.968116	0.91795	1.02102	0.232638	0	0.332472	FALSE	1987	21252	0.0855028
401.21	Hypertensive heart disease	circulatory system	-0.0438396	0.0388595	0.957107	0.886918	1.03285	0.259254	0.417983	0.18993	FALSE	877	22626	0.0373144
401.3	Other hypertensive complications	circulatory system	0.0767354	0.0686048	1.07976	0.943907	1.23516	0.263348	0	0.735929	FALSE	268	23644	0.0112078
411	Ischemic Heart Disease	circulatory system	-0.0524128	0.0197332	0.948937	0.912936	0.986358	0.00790578	0	0.972063	FALSE	4665	19765	0.190954
411.1	Unstable angina (intermediate coronary syndrome)	circulatory system	-0.0989441	0.0479816	0.905793	0.824493	0.99511	0.0391959	0	0.363612	FALSE	561	24161	0.0226923
411.2	Myocardial infarction	circulatory system	-0.0514168	0.0331008	0.949883	0.890214	1.01355	0.120342	0.616174	0.106504	FALSE	1240	23517	0.0500868
411.3	Angina pectoris	circulatory system	-0.0602537	0.0312947	0.941526	0.885511	1.00108	0.0541834	0	0.477234	FALSE	1393	22956	0.0572097
411.4	Coronary atherosclerosis	circulatory system	-0.0619526	0.0209908	0.939927	0.902042	0.979404	0.00316314	0	0.806333	FALSE	3879	21021	0.155783
411.8	Other chronic ischemic heart disease, unspecified	circulatory system	-0.0291132	0.0272308	0.971307	0.920826	1.02455	0.285014	0	0.398153	FALSE	2039	22427	0.0833401
414	Other forms of chronic heart disease	circulatory system	0.0345583	0.0574241	1.03516	0.924973	1.15848	0.547301	0.0519254	0.304411	FALSE	372	24489	0.0149632
415	Pulmonary heart disease	circulatory system	0.156283	0.0481908	1.16916	1.06378	1.28497	0.0011828	0	0.348395	FALSE	550	25088	0.0214525
415.1	Acute pulmonary heart disease	circulatory system	0.200544	0.0675487	1.22207	1.07053	1.39506	0.00298894	0	0.365392	FALSE	273	25606	0.0105491
415.11	Pulmonary embolism and infarction, acute	circulatory system	0.191585	0.0678094	1.21117	1.06044	1.38332	0.00472286	0	0.330576	FALSE	271	25614	0.0104694
416	Cardiomegaly	circulatory system	0.0243438	0.0628954	1.02464	0.905807	1.15907	0.698718	0	0.995575	FALSE	316	24955	0.0125045
418	Nonspecific chest pain	circulatory system	-0.0133061	0.0170743	0.986782	0.954306	1.02036	0.4358	0	0.584515	FALSE	6160	16513	0.271689
418.1	Precordial pain	circulatory system	-0.209549	0.107024	0.81095	0.657499	1.00021	0.0502341	0	0.434246	FALSE	109	24587	0.00441367
420	Carditis	circulatory system	0.000451266	0.0719136	1.00045	0.868926	1.15188	0.994993	0	0.474872	FALSE	242	25274	0.00948425
420.3	Endocarditis	circulatory system	0.0108267	0.108289	1.01089	0.817573	1.24991	0.92036	0	0.409877	FALSE	106	25539	0.00413336
425	Cardiomyopathy	circulatory system	0.0446518	0.0424088	1.04566	0.962263	1.13629	0.292391	0.0610425	0.302075	FALSE	712	24906	0.027793
425.1	Primary/intrinsic cardiomyopathies	circulatory system	0.0457744	0.0434901	1.04684	0.961304	1.13998	0.292559	0	0.372849	FALSE	676	24973	0.0263558
426	Cardiac conduction disorders	circulatory system	-0.00475484	0.0270488	0.995256	0.943868	1.04944	0.860461	0	0.589888	FALSE	1935	21806	0.0815046
426.2	Atrioventricular [AV] block	circulatory system	0.0150377	0.0642508	1.01515	0.895036	1.15139	0.814948	0	0.755944	FALSE	314	24638	0.0125842
426.24	Atrioventricular block, complete	circulatory system	-0.144122	0.0951893	0.865782	0.718428	1.04336	0.130011	0.167756	0.273008	FALSE	142	25029	0.00564141
426.3	Bundle branch block	circulatory system	0.0546439	0.0622743	1.05616	0.934811	1.19327	0.380231	0	0.81068	FALSE	326	24444	0.0131611
426.32	Left bundle branch block	circulatory system	-0.104974	0.103393	0.900348	0.735195	1.1026	0.309964	0.625384	0.102295	FALSE	116	24896	0.00463777
426.7	Abnormal electrocardiogram [ECG] [EKG]	circulatory system	-0.0495167	0.0373202	0.951689	0.884562	1.02391	0.184573	0	0.517357	FALSE	935	22891	0.0392428
426.9	Cardiac pacemaker/device in situ	circulatory system	0.0175145	0.0453627	1.01767	0.931094	1.11229	0.699424	0	0.85376	FALSE	638	24553	0.0253265
426.91	Cardiac pacemaker in situ	circulatory system	0.0798631	0.0588804	1.08314	0.965084	1.21564	0.174984	0	0.432176	FALSE	374	24746	0.0148885
426.92	Cardiac defibrillator in situ	circulatory system	-0.0220892	0.0608562	0.978153	0.868172	1.10207	0.716625	0.26462	0.243565	FALSE	342	24882	0.0135585
427	Cardiac dysrhythmias	circulatory system	0.0588144	0.0192021	1.06058	1.0214	1.10125	0.00219194	0.554678	0.133998	FALSE	4450	18671	0.192466
427.1	Paroxysmal tachycardia, unspecified	circulatory system	0.0518124	0.0587299	1.05318	0.938666	1.18166	0.377661	0	0.348212	FALSE	366	24566	0.0146799
427.11	Paroxysmal supraventricular tachycardia	circulatory system	0.151238	0.0855697	1.16327	0.98366	1.37568	0.077157	0	0.888983	FALSE	171	24865	0.00683016
427.12	Paroxysmal ventricular tachycardia	circulatory system	-0.0251799	0.081411	0.975134	0.831318	1.14383	0.757098	0	0.373747	FALSE	189	24895	0.00753468
427.2	Atrial fibrillation and flutter	circulatory system	0.0997312	0.0304612	1.10487	1.04084	1.17285	0.0010602	0.488622	0.161995	FALSE	1529	23516	0.0610501
427.21	Atrial fibrillation	circulatory system	0.105656	0.0311611	1.11144	1.04559	1.18144	0.000697287	0	0.389699	FALSE	1454	23565	0.0581158
427.22	Atrial flutter	circulatory system	0.203988	0.0545749	1.22628	1.10189	1.36472	0.000185667	0.646934	0.0923843	FALSE	438	24580	0.0175074
427.3	Other specified cardiac dysrhythmias	circulatory system	0.00927475	0.0355259	1.00932	0.941431	1.0821	0.794038	0	0.844347	FALSE	1061	22716	0.044623
427.5	Arrhythmia (cardiac) NOS	circulatory system	0.0531414	0.0425575	1.05458	0.970184	1.14632	0.211775	0	0.500062	FALSE	727	23013	0.0306234
427.6	Premature beats	circulatory system	-0.0100853	0.0867218	0.989965	0.835223	1.17338	0.907419	0	0.80791	FALSE	165	24707	0.00663397
427.7	Tachycardia NOS	circulatory system	0.0176276	0.0514687	1.01778	0.920122	1.12581	0.731981	0.519178	0.149262	FALSE	476	23839	0.0195764
427.8	Sinoatrial node dysfunction (Bradycardia)	circulatory system	-0.16635	0.0974347	0.846749	0.699549	1.02492	0.087766	0	0.613741	FALSE	135	24955	0.00538063
427.9	Palpitations	circulatory system	0.0906407	0.0392724	1.09488	1.01376	1.18248	0.020999	0.879589	0.0039538	FALSE	824	23549	0.0338079
428	Congestive heart failure; nonhypertensive	circulatory system	0.0201647	0.0287406	1.02037	0.96448	1.0795	0.482922	0.588524	0.119012	FALSE	1717	23372	0.0684364
428.1	Congestive heart failure (CHF) NOS	circulatory system	0.0312544	0.0344951	1.03175	0.964298	1.10392	0.364908	0.056816	0.303161	FALSE	1146	23889	0.0457759
428.2	Heart failure NOS	circulatory system	0.0545962	0.0964288	1.05611	0.87424	1.27583	0.57127	0	0.5029	FALSE	136	25093	0.00539062
428.3	Heart failure with reduced EF [Systolic or combined heart failure]	circulatory system	0.0067083	0.0358674	1.00673	0.938389	1.08005	0.851636	0.786055	0.0306208	FALSE	1042	24245	0.0412069
428.4	Heart failure with preserved EF [Diastolic heart failure]	circulatory system	-0.0398905	0.0510698	0.960895	0.869371	1.06205	0.434745	0	0.834393	FALSE	495	24648	0.0196874
429	Ill-defined descriptions and complications of heart disease	circulatory system	-0.0187669	0.055974	0.981408	0.879437	1.0952	0.737414	0	0.446002	FALSE	396	24255	0.0160643
429.1	Heart transplant/surgery	circulatory system	0.0270004	0.121988	1.02737	0.80889	1.30486	0.82483	0.201931	0.262976	FALSE	84	25218	0.0033199
429.2	Abnormal function study of cardiovascular system	circulatory system	-0.0667987	0.0852206	0.935383	0.791498	1.10543	0.433138	0.612598	0.108133	FALSE	169	24880	0.00674678
429.3	Symptoms involving cardiovascular system	circulatory system	-0.0232262	0.084515	0.977041	0.827892	1.15306	0.783457	0	0.530672	FALSE	169	24864	0.00675109
430	Intracranial hemorrhage	circulatory system	-0.073211	0.0753884	0.929405	0.801741	1.0774	0.33149	0	0.74814	FALSE	223	25412	0.00869904
430.1	Subarachnoid hemorrhage	circulatory system	0.0234728	0.171383	1.02375	0.731665	1.43244	0.891062	0	0.441583	FALSE	42	25642	0.00163526
430.2	Intracerebral hemorrhage	circulatory system	-0.160147	0.126377	0.852018	0.665084	1.09149	0.205077	0	0.632459	FALSE	80	25570	0.00311891
433	Cerebrovascular disease	circulatory system	-0.118751	0.0256163	0.888029	0.844544	0.933752	3.55636e-06	0	0.65337	TRUE	2259	22646	0.0907047
433.1	Occlusion and stenosis of precerebral arteries	circulatory system	-0.0815495	0.0475164	0.921687	0.839726	1.01165	0.0861183	0.554593	0.134035	FALSE	584	24579	0.0232087
433.11	Occlusion of cerebral arteries, with cerebral infarction	circulatory system	-0.0236802	0.138088	0.976598	0.745032	1.28014	0.863841	0.137159	0.281681	FALSE	65	25570	0.0025356
433.2	Occlusion of cerebral arteries	circulatory system	-0.101676	0.0386495	0.903322	0.837421	0.974408	0.00852018	0	0.635386	FALSE	887	24589	0.0348171
433.21	Cerebral artery occlusion, with cerebral infarction	circulatory system	-0.104809	0.0388898	0.900496	0.834409	0.971818	0.00703832	0	0.611804	FALSE	875	24621	0.0343191
433.3	Cerebral ischemia	circulatory system	-0.128523	0.0371028	0.879393	0.817713	0.945725	0.000532238	0	0.672238	FALSE	971	24160	0.0386375
433.31	Transient cerebral ischemia	circulatory system	-0.135744	0.0382994	0.873066	0.809928	0.941126	0.000393669	0	0.558291	FALSE	906	24299	0.0359452
433.8	Late effects of cerebrovascular disease	circulatory system	-0.125076	0.0486796	0.88243	0.802129	0.97077	0.0101883	0	0.339562	FALSE	548	24863	0.0215655
440	Atherosclerosis	circulatory system	-0.0675573	0.0485529	0.934674	0.84983	1.02799	0.1641	0	0.601075	FALSE	555	24178	0.0224397
440.2	Atherosclerosis of the extremities	circulatory system	-0.0564074	0.0577327	0.945154	0.844035	1.05839	0.328547	0	0.7731	FALSE	386	24671	0.0154049
440.21	Atherosclerosis of native arteries of the extremities with ulceration or gangrene	circulatory system	-0.0336301	0.10972	0.966929	0.779832	1.19891	0.759217	0	0.698208	FALSE	106	25213	0.00418658
440.22	Atherosclerosis of native arteries of the extremities with intermittent claudication	circulatory system	-0.108538	0.0727024	0.897145	0.777997	1.03454	0.135461	0	0.961675	FALSE	238	24903	0.00946661
442	Other aneurysm	circulatory system	0.130094	0.0509397	1.13894	1.03072	1.25852	0.010653	0	0.610519	FALSE	497	24694	0.0197293
442.1	Aortic aneurysm	circulatory system	0.175019	0.0572406	1.19127	1.06485	1.3327	0.00223116	0	0.741953	FALSE	391	24864	0.0154821
442.11	Abdominal aortic aneurysm	circulatory system	0.163297	0.0712605	1.17739	1.02391	1.35387	0.0219319	0	0.647229	FALSE	252	24988	0.00998415
443	Peripheral vascular disease	circulatory system	-0.0106263	0.0315043	0.98943	0.930183	1.05245	0.735893	0.449495	0.177729	FALSE	1411	23458	0.0567373
443.9	Peripheral vascular disease, unspecified	circulatory system	-0.0237106	0.0326943	0.976568	0.915953	1.04119	0.468316	0.409835	0.193017	FALSE	1304	23543	0.0524812
444	Arterial embolism and thrombosis	circulatory system	-0.0774909	0.119427	0.925435	0.7323	1.16951	0.516433	0.243238	0.250338	FALSE	88	25172	0.00348377
446	Polyarteritis nodosa and allied conditions	circulatory system	-0.137567	0.139883	0.871476	0.662501	1.14637	0.32539	0	0.85573	FALSE	64	25257	0.00252755
447	Other disorders of arteries and arterioles	circulatory system	-0.00742946	0.0874508	0.992598	0.836248	1.17818	0.932296	0	0.520205	FALSE	165	24999	0.00655699
447.7	Aortic ectasia	circulatory system	0.313576	0.191524	1.36831	0.940067	1.99164	0.101575	0	0.535881	FALSE	33	25271	0.00130414
452	Other venous embolism and thrombosis	circulatory system	0.0455724	0.0433023	1.04663	0.961464	1.13933	0.292605	0	0.584882	FALSE	683	24400	0.0272296
452.2	Deep vein thrombosis [DVT]	circulatory system	-0.000781275	0.0570319	0.999219	0.893542	1.11739	0.98907	0	0.740538	FALSE	386	24875	0.0152805
454	Varicose veins	circulatory system	0.17126	0.0409104	1.1868	1.09535	1.28588	2.83648e-05	0	0.851458	TRUE	765	24087	0.0307822
454.1	Varicose veins of lower extremity	circulatory system	0.178531	0.0469622	1.19546	1.09034	1.31072	0.000143769	0	0.634193	FALSE	577	24505	0.0230045
454.11	Varicose veins of lower extremity, symptomtic	circulatory system	0.175665	0.0601145	1.19204	1.05955	1.3411	0.00347597	0	0.820235	FALSE	347	24858	0.0137671
455	Hemorrhoids	circulatory system	-0.0213462	0.0232536	0.97888	0.935268	1.02453	0.358633	0	0.632893	FALSE	2681	19882	0.118823
456	Chronic venous insufficiency [CVI]	circulatory system	0.0946114	0.0428001	1.09923	1.01078	1.19542	0.0270676	0	0.582789	FALSE	706	24194	0.0283534
458	Hypotension	circulatory system	0.0152388	0.0366488	1.01536	0.94498	1.09097	0.677551	0.618743	0.105332	FALSE	1002	23603	0.0407234
458.1	Orthostatic hypotension	circulatory system	0.0950039	0.0688075	1.09966	0.960927	1.25843	0.167365	0.131093	0.283367	FALSE	272	24916	0.0107988
458.9	Hypotension NOS	circulatory system	-0.0154005	0.0461957	0.984717	0.899476	1.07804	0.738851	0	0.350866	FALSE	612	24301	0.0245655
459	Other disorders of circulatory system	circulatory system	0.0559273	0.0539127	1.05752	0.951477	1.17538	0.299564	0	0.501408	FALSE	437	24539	0.0174968
459.7	Blood vessel replaced	circulatory system	-0.15288	0.140494	0.858232	0.651652	1.1303	0.276524	0	0.941888	FALSE	63	25593	0.00245557
459.9	Circulatory disease NEC	circulatory system	0.0354373	0.0628944	1.03607	0.915913	1.172	0.573135	0.0572782	0.303042	FALSE	319	24733	0.0127335
464	Acute sinusitis	respiratory	-0.0044488	0.0399564	0.995561	0.92057	1.07666	0.911346	0	0.757489	FALSE	809	22738	0.0343568
465	Acute upper respiratory infections of multiple or unspecified sites	respiratory	-0.0181563	0.019976	0.982008	0.944303	1.02122	0.363398	0	0.693636	FALSE	3869	17864	0.178024
465.2	Acute pharyngitis	respiratory	0.0508752	0.038863	1.05219	0.975022	1.13547	0.190504	0	0.426782	FALSE	854	22541	0.0365035
470	Septal Deviations/Turbinate Hypertrophy	respiratory	-0.00093552	0.0387081	0.999065	0.926073	1.07781	0.980718	0	0.819472	FALSE	866	23910	0.0349532
471	Nasal polyps	respiratory	0.149707	0.0853079	1.16149	0.982659	1.37288	0.079276	0.0497611	0.304963	FALSE	170	24842	0.00679674
472	Chronic pharyngitis and nasopharyngitis	respiratory	0.0397206	0.0366142	1.04052	0.968466	1.11793	0.277992	0	0.362314	FALSE	957	23247	0.0395389
473	Diseases of the larynx and vocal cords	respiratory	-0.017043	0.044769	0.983101	0.900515	1.07326	0.703435	0	0.478	FALSE	640	24179	0.0257867
473.1	Chronic laryngitis	respiratory	0.285404	0.166789	1.3303	0.959352	1.84468	0.0870504	0	0.385922	FALSE	44	25008	0.00175635
473.4	Voice disturbance	respiratory	-0.00804294	0.050587	0.991989	0.898354	1.09538	0.873675	0	0.83365	FALSE	499	24360	0.0200732
474	Acute and chronic tonsillitis	respiratory	0.0751938	0.0664782	1.07809	0.946389	1.22813	0.258011	0.140137	0.280849	FALSE	289	24450	0.011682
475	Chronic sinusitis	respiratory	0.0465312	0.0319064	1.04763	0.984123	1.11524	0.14474	0	0.871465	FALSE	1291	22501	0.0542619
475.9	Postnasal drip	respiratory	0.179789	0.124081	1.19696	0.938563	1.52651	0.147348	0	0.549767	FALSE	79	24864	0.00316722
476	Allergic rhinitis	respiratory	-0.0132833	0.0184258	0.986804	0.951803	1.02309	0.470965	0	0.617981	FALSE	4682	18349	0.203291
477	Epistaxis or throat hemorrhage	respiratory	0.0420464	0.0543086	1.04294	0.937633	1.16008	0.438806	0	0.362662	FALSE	432	24293	0.0174722
479	Other upper respiratory disease	respiratory	-0.073936	0.0414751	0.928731	0.856222	1.00738	0.0746417	0.0571307	0.30308	FALSE	742	23112	0.0311059
480	Pneumonia	respiratory	0.019785	0.0316695	1.01998	0.958596	1.0853	0.532146	0	0.876825	FALSE	1349	23374	0.0545646
480.1	Bacterial pneumonia	respiratory	-0.0116826	0.0647448	0.988385	0.870594	1.12211	0.856806	0	0.752469	FALSE	305	24888	0.0121065
481	Influenza	respiratory	-0.131483	0.0698905	0.876794	0.764551	1.00551	0.0599341	0	0.991278	FALSE	260	24486	0.0105067
483	Acute bronchitis and bronchiolitis	respiratory	-0.0140658	0.0323106	0.986033	0.925526	1.0505	0.663323	0.535634	0.142248	FALSE	1283	21955	0.0552113
495	Asthma	respiratory	0.000268828	0.0248854	1.00027	0.952652	1.05027	0.991381	0	0.623921	FALSE	2187	22811	0.087487
495.2	Asthma with exacerbation	respiratory	0.0555206	0.0588691	1.05709	0.941896	1.18637	0.34562	0	0.973618	FALSE	354	24736	0.0141092
496	Chronic airway obstruction	respiratory	0.0631739	0.0256506	1.06521	1.01298	1.12013	0.0137832	0	0.661252	FALSE	2199	22150	0.0903117
496.1	Emphysema	respiratory	0.0776682	0.0767897	1.08076	0.929753	1.2563	0.311805	0.621376	0.104129	FALSE	206	24939	0.00819248
496.2	Chronic bronchitis	respiratory	0.104585	0.0513142	1.11025	1.00402	1.22772	0.0415377	0.297457	0.232845	FALSE	482	24339	0.019419
496.21	Obstructive chronic bronchitis	respiratory	0.0941647	0.0575707	1.09874	0.981502	1.22998	0.101915	0	0.672125	FALSE	382	24592	0.0152959
496.3	Bronchiectasis	respiratory	-0.115571	0.137202	0.890857	0.680803	1.16572	0.399596	0	0.916502	FALSE	64	25169	0.00253636
497	Bronchitis	respiratory	-0.020689	0.0403372	0.979524	0.905065	1.06011	0.608021	0	0.355686	FALSE	793	22887	0.0334882
500	Lung disease due to external agents	respiratory	0.142775	0.139633	1.15347	0.877305	1.51657	0.306543	0	0.586412	FALSE	65	25618	0.00253086
502	Postinflammatory pulmonary fibrosis	respiratory	0.249429	0.0929331	1.28329	1.0696	1.53968	0.00727559	0	0.660894	FALSE	148	25490	0.00577268
504	Other alveolar and parietoalveolar pneumonopathy	respiratory	0.138997	0.0911917	1.14912	0.961044	1.374	0.127451	0.470826	0.169232	FALSE	150	25570	0.00583204
506	Empyema and pneumothorax	respiratory	0.127127	0.120005	1.13556	0.897558	1.43668	0.28944	0	0.371679	FALSE	87	25592	0.00338798
507	Pleurisy; pleural effusion	respiratory	0.028347	0.0553916	1.02875	0.922915	1.14673	0.608822	0.809409	0.0219866	FALSE	416	24893	0.0164368
509	Respiratory failure, insufficiency, arrest	respiratory	0.00187253	0.0416941	1.00187	0.923258	1.08718	0.964178	0	0.897304	FALSE	757	24507	0.0299636
509.1	Respiratory failure	respiratory	0.00268102	0.0470715	1.00268	0.914317	1.09959	0.95458	0	0.957997	FALSE	586	24891	0.0230011
510	Other diseases of lung	respiratory	0.189243	0.0525675	1.20833	1.09004	1.33947	0.000318227	0.438834	0.181904	FALSE	462	24912	0.0182076
512	Other symptoms of respiratory system	respiratory	-0.00431588	0.0164818	0.995693	0.964043	1.02838	0.793431	0	0.662166	FALSE	7259	14004	0.341391
512.1	Wheezing	respiratory	0.196087	0.0819149	1.21663	1.03618	1.42852	0.0166755	0	0.87182	FALSE	186	23899	0.00772265
512.2	Painful respiration	respiratory	-0.0935838	0.0600591	0.910662	0.809533	1.02442	0.119187	0	0.930752	FALSE	354	23126	0.0150767
512.7	Shortness of breath	respiratory	0.0118938	0.0222091	1.01196	0.96886	1.05699	0.592277	0.186918	0.267429	FALSE	3028	19768	0.13283
512.8	Cough	respiratory	0.0108303	0.0221084	1.01089	0.968021	1.05566	0.624226	0.101873	0.291338	FALSE	3043	18596	0.140626
512.9	Other dyspnea	respiratory	-0.00331265	0.0234411	0.996693	0.951937	1.04355	0.887619	0	0.440124	FALSE	2605	19356	0.118619
513	Respiratory abnormalities	respiratory	-0.0046939	0.0567111	0.995317	0.890613	1.11233	0.934036	0	0.489685	FALSE	399	24881	0.0157832
513.3	Hypoventilation	respiratory	-0.00681671	0.0984423	0.993206	0.818927	1.20457	0.944794	0	0.586911	FALSE	129	25537	0.0050261
514	Abnormal findings examination of lungs	respiratory	0.108842	0.0371604	1.11499	1.03666	1.19922	0.00340088	0	0.732807	FALSE	943	23813	0.0380918
514.1	Abnormal results of function study of pulmonary system	respiratory	-0.146498	0.18173	0.863728	0.604907	1.23329	0.420168	0	0.685349	FALSE	37	25625	0.00144182
514.2	Solitary pulmonary nodule	respiratory	0.154672	0.0429501	1.16728	1.07304	1.26979	0.000316742	0	0.64132	FALSE	695	24585	0.0274921
516	Abnormal sputum	respiratory	-0.0448156	0.0909211	0.956174	0.800101	1.14269	0.622079	0	0.628209	FALSE	152	25562	0.00591118
516.1	Hemoptysis	respiratory	-0.0238052	0.0948244	0.976476	0.810862	1.17592	0.801779	0	0.555515	FALSE	140	25643	0.00542993
519	Other diseases of respiratory system, not elsewhere classified	respiratory	0.073213	0.0546542	1.07596	0.966661	1.19762	0.180386	0.622191	0.103756	FALSE	433	24709	0.0172222
519.9	Symptoms involving respiratory system and other chest symptoms	respiratory	0.0515514	0.0892573	1.0529	0.883919	1.25419	0.563561	0.786466	0.0304609	FALSE	159	25432	0.00621312
521	Diseases of hard tissues of teeth	digestive	0.00194623	0.0177979	1.00195	0.967599	1.03752	0.912924	0.157464	0.275957	FALSE	5311	19006	0.218407
521.1	Dental caries	digestive	0.0067503	0.0179963	1.00677	0.971881	1.04292	0.707591	0.133774	0.282623	FALSE	5141	19214	0.211086
525	Other diseases of the teeth and supporting structures	digestive	0.00393875	0.0189191	1.00395	0.967401	1.04187	0.835081	0	0.570267	FALSE	4540	19591	0.18814
527	Diseases of the salivary glands	digestive	0.111738	0.0534442	1.11822	1.00701	1.24171	0.0365517	0.768078	0.0378492	FALSE	452	24823	0.0178833
528	Diseases of the oral soft tissues, excluding lesions specific for gingiva and tongue	digestive	0.00485351	0.0542107	1.00487	0.903574	1.11751	0.92866	0.451622	0.17689	FALSE	431	24580	0.0172324
528.1	Stomatitis and mucositis	digestive	0.0345115	0.143193	1.03511	0.781812	1.37048	0.809544	0	0.587673	FALSE	59	25609	0.00229858
528.5	Diseases of lips	digestive	-0.0931073	0.174542	0.911096	0.647134	1.28273	0.59373	0.86795	0.00592521	FALSE	40	25751	0.00155093
529	Diseases and other conditions of the tongue	digestive	-0.283203	0.124786	0.753367	0.589914	0.962109	0.0232371	0.916809	0.000526161	FALSE	81	25631	0.00315028
530	Diseases of esophagus	digestive	-0.0161634	0.015626	0.983967	0.954288	1.01457	0.300955	0.45018	0.177459	FALSE	7988	15733	0.336748
530.1	Esophagitis, GERD and related diseases	digestive	-0.0136326	0.0157514	0.98646	0.956471	1.01739	0.386772	0.210414	0.260427	FALSE	7726	15936	0.326515
530.11	GERD	digestive	-0.0128881	0.0159274	0.987195	0.956853	1.0185	0.418415	0.179582	0.269578	FALSE	7362	16304	0.311079
530.13	Barrett's esophagus	digestive	0.0575052	0.0605967	1.05919	0.940577	1.19276	0.342629	0	0.682391	FALSE	347	24625	0.0138956
530.2	Esophageal bleeding (varices/hemorrhage)	digestive	0.0523872	0.0611099	1.05378	0.934834	1.18787	0.391299	0.0397299	0.307502	FALSE	340	24603	0.0136311
530.9	Heartburn	digestive	-0.0818108	0.0732502	0.921446	0.798214	1.0637	0.264051	0	0.417564	FALSE	231	24307	0.00941397
531	Peptic ulcer (excl. esophageal)	digestive	-0.00600291	0.0454721	0.994015	0.909258	1.08667	0.894974	0	0.926244	FALSE	624	24890	0.0244572
531.2	Gastric ulcer	digestive	0.0142005	0.0889213	1.0143	0.852074	1.20742	0.873119	0	0.893136	FALSE	159	25607	0.00617092
531.4	Peptic ulcer, site unspecified	digestive	0.00920323	0.061761	1.00925	0.894182	1.13912	0.881543	0	0.905564	FALSE	330	25307	0.012872
532	Dysphagia	digestive	-0.0278786	0.028079	0.972506	0.920432	1.02753	0.320776	0	0.534264	FALSE	1759	22561	0.0723273
535	Gastritis and duodenitis	digestive	-0.0153782	0.0332844	0.984739	0.922549	1.05112	0.644063	0.673497	0.0801055	FALSE	1176	23148	0.0483473
535.2	Atrophic gastritis	digestive	-0.0306109	0.0990922	0.969853	0.798654	1.17775	0.757387	0	0.594326	FALSE	126	25194	0.0049763
535.9	Gastritis and duodenitis, NOS	digestive	-0.0275436	0.049635	0.972832	0.88265	1.07223	0.578947	0.697906	0.0688498	FALSE	506	24285	0.0204106
536	Disorders of function of stomach	digestive	0.0411037	0.0435319	1.04196	0.956746	1.13476	0.345057	0	0.934935	FALSE	672	24220	0.0269966
536.3	Gastroparesis	digestive	0.00551491	0.0895387	1.00553	0.843684	1.19842	0.950887	0	0.446877	FALSE	155	25532	0.00603418
537	Other disorders of stomach and duodenum	digestive	-0.0708036	0.0679836	0.931645	0.815422	1.06443	0.297652	0.320424	0.225108	FALSE	276	25005	0.0109173
539	Bariatric surgery	digestive	-0.139309	0.103729	0.869959	0.709912	1.06609	0.179272	0.57241	0.126196	FALSE	115	25875	0.00442478
550	Abdominal hernia	digestive	-0.00517653	0.0228151	0.994837	0.951331	1.04033	0.820509	0	0.445141	FALSE	2734	21956	0.110733
550.1	Inguinal hernia	digestive	-0.0207745	0.032608	0.97944	0.918802	1.04408	0.524061	0	0.574314	FALSE	1238	24135	0.048792
550.2	Diaphragmatic hernia	digestive	0.0318301	0.0493484	1.03234	0.93717	1.13718	0.518922	0	0.472943	FALSE	522	24436	0.0209151
550.4	Umbilical hernia	digestive	-0.027889	0.0427733	0.972496	0.894292	1.05754	0.514389	0	0.758145	FALSE	700	24730	0.0275265
550.5	Ventral hernia	digestive	0.0524476	0.0571645	1.05385	0.942148	1.17879	0.358889	0.698898	0.0683945	FALSE	387	25011	0.0152374
550.6	Incisional hernia	digestive	0.0473536	0.0810326	1.04849	0.894521	1.22897	0.558966	0	0.603617	FALSE	192	25385	0.00750674
555	Inflammatory bowel disease and other gastroenteritis and colitis	digestive	0.051609	0.0711645	1.05296	0.915879	1.21057	0.468325	0	0.398054	FALSE	250	24772	0.00999121
555.1	Regional enteritis	digestive	-0.013131	0.113842	0.986955	0.789578	1.23367	0.908173	0	0.892086	FALSE	98	25059	0.00389554
555.2	Ulcerative colitis	digestive	0.062845	0.0838257	1.06486	0.903526	1.25501	0.45343	0.581687	0.12207	FALSE	179	24852	0.00715113
558	Noninfectious gastroenteritis	digestive	0.0423357	0.0448284	1.04324	0.955494	1.13905	0.344968	0.0114283	0.314529	FALSE	640	23307	0.0267257
560	Intestinal obstruction without mention of hernia	digestive	0.0438398	0.0620138	1.04482	0.925237	1.17985	0.479606	0	0.524285	FALSE	331	24468	0.0133473
560.4	Other intestinal obstruction	digestive	-0.0410551	0.0786596	0.959776	0.82265	1.11976	0.601717	0	0.781817	FALSE	205	24804	0.00819705
561	Symptoms involving digestive system	digestive	-0.0123032	0.0236432	0.987772	0.943043	1.03462	0.602806	0	0.420334	FALSE	2492	20603	0.107902
562	Diverticulosis and diverticulitis	digestive	-0.0236471	0.0266499	0.97663	0.926927	1.029	0.374906	0	0.960765	FALSE	2076	21084	0.0896373
562.1	Diverticulosis	digestive	-0.0202485	0.0289709	0.979955	0.925862	1.03721	0.484599	0	0.538124	FALSE	1736	21393	0.0750573
562.2	Diverticulitis	digestive	-0.068619	0.0505733	0.933682	0.845573	1.03097	0.174837	0	0.407151	FALSE	499	24263	0.0201518
564	Functional digestive disorders	digestive	0.0132455	0.0350342	1.01333	0.946088	1.08536	0.705375	0.571668	0.126524	FALSE	1055	23021	0.0438196
564.1	Irritable Bowel Syndrome	digestive	0.041081	0.0486624	1.04194	0.947152	1.14621	0.398555	0.454564	0.175727	FALSE	542	24272	0.0218425
564.9	Personal history of diseases of digestive system	digestive	0.151534	0.106262	1.16362	0.944843	1.43305	0.153857	0	0.808391	FALSE	111	24806	0.00445479
565	Anal and rectal conditions	digestive	0.0473735	0.0387956	1.04851	0.971742	1.13135	0.222046	0	0.461191	FALSE	863	23996	0.0347158
567	Peritonitis and retroperitoneal infections	digestive	-0.0640189	0.080422	0.937987	0.801201	1.09813	0.42601	0	0.735852	FALSE	195	25376	0.00762583
569	Other disorders of intestine	digestive	0.0136467	0.0692878	1.01374	0.885011	1.16119	0.843862	0	0.363306	FALSE	262	25005	0.0103693
569.2	Gastrointestinal complications	digestive	-0.0685844	0.117757	0.933715	0.741275	1.17611	0.56028	0.312559	0.22778	FALSE	90	25523	0.00351384
571	Chronic liver disease and cirrhosis	digestive	-0.00340081	0.0234626	0.996605	0.951813	1.0435	0.884754	0.79504	0.0271852	FALSE	2527	21943	0.103269
571.5	Other chronic nonalcoholic liver disease	digestive	-0.00537062	0.0237224	0.994644	0.949456	1.04198	0.820895	0.798136	0.0260327	FALSE	2463	22007	0.100654
571.51	Cirrhosis of liver without mention of alcohol	digestive	0.0021688	0.0344121	1.00217	0.936807	1.0721	0.949747	0.778083	0.0337724	FALSE	1113	24201	0.0439678
571.8	Liver abscess and sequelae of chronic liver disease	digestive	0.0718073	0.0603427	1.07445	0.954601	1.20934	0.23405	0	0.380611	FALSE	348	24867	0.0138013
571.81	Portal hypertension	digestive	0.0670658	0.0780945	1.06937	0.917597	1.24624	0.390463	0	0.846547	FALSE	206	25012	0.00816877
572	Ascites (non malignant)	digestive	0.0143571	0.0684613	1.01446	0.887076	1.16014	0.833893	0	0.58384	FALSE	267	24984	0.0105738
573	Other disorders of liver	digestive	0.0345125	0.0579178	1.03511	0.924036	1.15955	0.551251	0	0.564836	FALSE	373	24397	0.0150585
573.2	Liver replaced by transplant	digestive	0.076104	0.107923	1.07907	0.873349	1.33326	0.480703	0.639512	0.0958053	FALSE	106	25222	0.00418509
573.3	Hepatomegaly	digestive	0.0479711	0.0811462	1.04914	0.894874	1.23	0.554408	0	0.436752	FALSE	186	24765	0.00745461
573.5	Jaundice (not of newborn)	digestive	0.0408543	0.107362	1.0417	0.844026	1.28567	0.703554	0.32974	0.221913	FALSE	109	25051	0.00433227
573.7	Abnormal results of function study of liver	digestive	-0.0201019	0.0236538	0.980099	0.935698	1.02661	0.395417	0	0.755286	FALSE	2589	21117	0.109213
573.9	Abnormal serum enzyme levels	digestive	0.068336	0.0544272	1.07073	0.962386	1.19126	0.20928	0	0.559776	FALSE	422	24185	0.0171496
574	Cholelithiasis and cholecystitis	digestive	0.0168171	0.0339972	1.01696	0.951404	1.08703	0.620838	0.398815	0.197147	FALSE	1140	24363	0.0447006
574.1	Cholelithiasis	digestive	0.0297938	0.0382547	1.03024	0.955822	1.11046	0.436081	0	0.595496	FALSE	888	24558	0.0348974
574.2	Calculus of bile duct	digestive	0.010185	0.0871778	1.01024	0.851564	1.19848	0.906994	0.671007	0.0812572	FALSE	169	25545	0.0065723
574.3	Cholecystitis without cholelithiasis	digestive	-0.0833214	0.0584004	0.920055	0.820547	1.03163	0.153659	0.808832	0.0221878	FALSE	375	25269	0.0146233
575	Other biliary tract disease	digestive	-0.0313149	0.0510793	0.96917	0.876842	1.07122	0.539834	0	0.399972	FALSE	487	24784	0.0192711
575.2	Obstruction of bile duct	digestive	-0.118771	0.157917	0.888011	0.651628	1.21015	0.451984	0.614587	0.107227	FALSE	50	25772	0.00193633
575.8	Other disorders of biliary tract	digestive	0.0503506	0.117081	1.05164	0.836002	1.3229	0.667161	0	0.603049	FALSE	91	25636	0.00353714
577	Diseases of pancreas	digestive	-0.0581412	0.0485816	0.943517	0.857821	1.03777	0.231395	0	0.359846	FALSE	542	25206	0.0210502
577.2	Chronic pancreatitis	digestive	-0.0876291	0.0981308	0.916101	0.755813	1.11038	0.371866	0.381031	0.203708	FALSE	130	25782	0.00501698
577.3	Cyst and pseudocyst of pancreas	digestive	-0.0732325	0.112284	0.929385	0.745795	1.15817	0.514267	0	0.801868	FALSE	99	25854	0.00381459
578	Gastrointestinal hemorrhage	digestive	0.00915437	0.0239282	1.0092	0.962959	1.05765	0.702034	0	0.973401	FALSE	2453	21682	0.101637
578.1	Hematemesis	digestive	-0.13599	0.103765	0.872851	0.712221	1.06971	0.190007	0	0.875117	FALSE	118	25278	0.0046464
578.2	Blood in stool	digestive	-0.000242189	0.036083	0.999758	0.931496	1.07302	0.994645	0.333278	0.22069	FALSE	1015	23404	0.041566
578.8	Hemorrhage of rectum and anus	digestive	0.0387926	0.0388636	1.03955	0.963311	1.12183	0.318196	0	0.63395	FALSE	847	23727	0.0344673
578.9	Hemorrhage of gastrointestinal tract	digestive	0.00552576	0.0448923	1.00554	0.920847	1.09802	0.902036	0	0.799754	FALSE	644	24207	0.0259145
579	Other symptoms involving abdomen and pelvis	digestive	-0.0404343	0.0702304	0.960372	0.836873	1.1021	0.564792	0	0.538197	FALSE	255	24763	0.0101927
579.8	Nonspecific abnormal findings in stool contents	digestive	-0.11048	0.0705619	0.895404	0.779753	1.02821	0.117416	0	0.849266	FALSE	253	24613	0.0101745
580	Nephritis; nephrosis; renal sclerosis	genitourinary	0.0410857	0.0559472	1.04194	0.933729	1.16269	0.462726	0	0.415212	FALSE	409	24483	0.016431
580.1	Glomerulonephritis	genitourinary	0.101056	0.12094	1.10634	0.872858	1.40227	0.403388	0	0.860423	FALSE	86	24969	0.00343245
580.2	Nephrotic syndrome without mention of glomerulonephritis	genitourinary	0.0561836	0.109679	1.05779	0.853182	1.31147	0.608472	0	0.791362	FALSE	104	24958	0.00414971
580.3	Nephritis and nephropathy without mention of glomerulonephritis	genitourinary	0.0424453	0.0711079	1.04336	0.907625	1.19939	0.550565	0.644741	0.0933958	FALSE	253	24634	0.010166
580.32	Nephritis and nephropathy with pathological lesion	genitourinary	0.0450642	0.115088	1.0461	0.834849	1.31079	0.695382	0.781393	0.0324529	FALSE	94	24928	0.00375669
585	Renal failure	genitourinary	-0.0132684	0.021475	0.986819	0.946146	1.02924	0.536671	0	0.862459	FALSE	3414	21128	0.139108
585.1	Acute renal failure	genitourinary	0.0110392	0.0291171	1.0111	0.955014	1.07048	0.704592	0	0.383012	FALSE	1619	22719	0.0665215
585.2	Renal failure NOS	genitourinary	-0.0825913	0.0700996	0.920727	0.802532	1.05633	0.238718	0	0.754435	FALSE	257	24613	0.0103337
585.3	Chronic renal failure [CKD]	genitourinary	-0.0320717	0.0251949	0.968437	0.921776	1.01746	0.203038	0	0.452651	FALSE	2349	22492	0.0945614
585.31	Renal dialysis	genitourinary	0.0250694	0.0586921	1.02539	0.913963	1.15039	0.669282	0	0.579165	FALSE	369	24800	0.0146609
585.32	End stage renal disease	genitourinary	-0.0364187	0.0483082	0.964237	0.877129	1.05999	0.45092	0	0.509741	FALSE	554	24626	0.0220016
585.33	Chronic Kidney Disease, Stage III	genitourinary	-0.0278888	0.0321563	0.972497	0.913096	1.03576	0.385784	0	0.525576	FALSE	1349	23358	0.0545999
585.34	Chronic Kidney Disease, Stage IV	genitourinary	-0.0563782	0.0479467	0.945182	0.860405	1.03831	0.239654	0	0.846228	FALSE	564	24544	0.022463
585.4	Chronic kidney disease, Stage I or II	genitourinary	0.0403118	0.0550977	1.04114	0.934562	1.15986	0.464387	0	0.982392	FALSE	420	24396	0.0169246
586	Other disorders of the kidney and ureters	genitourinary	0.0162475	0.0343487	1.01638	0.950208	1.08716	0.636202	0	0.453472	FALSE	1134	23113	0.0467687
586.2	Cyst of kidney, acquired	genitourinary	0.0586721	0.0600068	1.06043	0.942764	1.19278	0.328194	0.185326	0.267897	FALSE	349	24300	0.0141588
586.4	Stricture/obstruction of ureter	genitourinary	-0.144915	0.0754037	0.865096	0.746243	1.00288	0.0546239	0	0.972252	FALSE	222	24791	0.00887538
587	Kidney replaced by transpant	genitourinary	-0.0959589	0.0898923	0.908501	0.761744	1.08353	0.285752	0	0.952295	FALSE	155	24966	0.00617014
588	Disorders resulting from impaired renal function	genitourinary	0.0251829	0.0572882	1.0255	0.916585	1.14736	0.66024	0	0.400085	FALSE	388	24614	0.0155188
588.2	Secondary hyperparathyroidism (of renal origin)	genitourinary	0.044458	0.0642535	1.04546	0.921754	1.18577	0.48899	0	0.688563	FALSE	308	24738	0.0122974
590	Pyelonephritis	genitourinary	0.0287243	0.0974816	1.02914	0.850155	1.24581	0.768251	0	0.84522	FALSE	133	25237	0.00524241
591	Urinary tract infection	genitourinary	0.086344	0.0295696	1.09018	1.0288	1.15523	0.00349999	0.458612	0.174121	FALSE	1609	22544	0.066617
592	Cystitis and urethritis	genitourinary	0.171882	0.074146	1.18754	1.02691	1.37328	0.020441	0	0.944016	FALSE	226	24777	0.00903892
592.1	Cystitis	genitourinary	0.20484	0.0909233	1.22733	1.02699	1.46675	0.0242665	0	0.840044	FALSE	151	25027	0.0059973
592.11	Acute cystitis	genitourinary	0.219359	0.140857	1.24528	0.944863	1.64121	0.119395	0	0.950687	FALSE	62	25290	0.00244557
592.2	Urethritis and urethral syndrome	genitourinary	0.0849972	0.142311	1.08871	0.823718	1.43896	0.550331	0	0.598554	FALSE	62	25263	0.00244817
593	Hematuria	genitourinary	0.0164732	0.0290903	1.01661	0.960268	1.07626	0.571205	0.704211	0.0659607	FALSE	1628	22858	0.066487
593.1	Gross hematuria	genitourinary	0.014056	0.0491866	1.01416	0.920951	1.11679	0.775056	0.872708	0.00506533	FALSE	532	24616	0.0211548
594	Urinary calculus	genitourinary	-0.0504928	0.0289512	0.950761	0.898313	1.00627	0.0811479	0.658484	0.0870489	FALSE	1590	23677	0.0629279
594.1	Calculus of kidney	genitourinary	-0.0652532	0.0314894	0.93683	0.880759	0.996471	0.0382443	0.458382	0.174212	FALSE	1320	23932	0.0522731
594.2	Calculus of lower urinary tract	genitourinary	0.359653	0.111007	1.43283	1.15267	1.78108	0.00119563	0	0.427699	FALSE	102	25631	0.00396378
594.3	Calculus of ureter	genitourinary	0.0176727	0.0588317	1.01783	0.90698	1.14223	0.763876	0	0.356069	FALSE	363	25205	0.0141974
595	Hydronephrosis	genitourinary	0.144234	0.0716517	1.15515	1.00381	1.32932	0.0441165	0	0.433146	FALSE	242	25310	0.00947088
596	Other disorders of bladder	genitourinary	0.0358484	0.037658	1.0365	0.962752	1.11589	0.341123	0	0.821555	FALSE	945	24302	0.0374302
596.5	Functional disorders of bladder	genitourinary	-0.0283773	0.0467926	0.972022	0.886841	1.06538	0.544216	0	0.379378	FALSE	594	25015	0.023195
597	Other disorders of urethra and urinary tract	genitourinary	-0.0124906	0.082531	0.987587	0.840088	1.16098	0.879704	0.503275	0.155937	FALSE	185	25582	0.00717973
598	Abnormal findings on examination of urine	genitourinary	-0.0120958	0.078779	0.987977	0.846623	1.15293	0.877971	0.190845	0.266271	FALSE	201	25228	0.00790436
599	Other symptoms/disorders or the urinary system	genitourinary	0.0223056	0.0210065	1.02256	0.98131	1.06554	0.288307	0	0.663914	FALSE	3556	19793	0.152298
599.2	Retention of urine	genitourinary	0.0733028	0.0386535	1.07606	0.997546	1.16075	0.0579065	0	0.746142	FALSE	905	23580	0.0369614
599.3	Dysuria	genitourinary	0.0780758	0.0541716	1.0812	0.972292	1.20232	0.149509	0	0.894544	FALSE	425	23876	0.017489
599.4	Urinary incontinence	genitourinary	0.0668414	0.0393714	1.06913	0.989728	1.15489	0.0895614	0	0.79991	FALSE	858	23640	0.0350233
599.5	Frequency of urination and polyuria	genitourinary	-0.00787606	0.0290933	0.992155	0.937163	1.05037	0.786609	0	0.455281	FALSE	1638	22376	0.0682102
599.8	Other symptoms involving urinary system	genitourinary	-0.0110449	0.0599	0.989016	0.87946	1.11222	0.853708	0.391639	0.19981	FALSE	354	24161	0.0144401
599.9	Other abnormality of urination	genitourinary	0.0388469	0.0422721	1.03961	0.956949	1.12941	0.35811	0	0.423231	FALSE	734	23610	0.0301512
600	Hyperplasia of prostate	genitourinary	0.00623761	0.01972	1.00626	0.968107	1.04591	0.751768	0	0.477685	FALSE	5301	18899	0.21905
601	Inflammatory diseases of prostate	genitourinary	0.0806316	0.0326466	1.08397	1.01678	1.1556	0.0135176	0	0.475467	FALSE	1250	22817	0.0519383
601.1	Prostatitis	genitourinary	0.0615094	0.0495013	1.06344	0.965112	1.17179	0.214022	0.143618	0.279874	FALSE	526	24183	0.0212878
601.3	Orchitis and epididymitis	genitourinary	0.046318	0.0580387	1.04741	0.934788	1.1736	0.424839	0	0.578764	FALSE	378	24362	0.0152789
601.4	Balanoposthitis	genitourinary	0.0785596	0.0658777	1.08173	0.950698	1.23082	0.233063	0	0.952523	FALSE	291	24545	0.0117169
602	Other disorders of prostate	genitourinary	-0.0290165	0.0614801	0.9714	0.861125	1.0958	0.636952	0	0.385622	FALSE	342	24472	0.0137825
603	Other disorders of testis	genitourinary	0.0072539	0.0567034	1.00728	0.901331	1.12568	0.898207	0	0.931511	FALSE	393	24084	0.0160559
603.1	Hydrocele	genitourinary	-0.00750454	0.0685496	0.992524	0.867743	1.13525	0.912825	0	0.922435	FALSE	267	24299	0.0108687
604	Disorders of penis	genitourinary	0.0566146	0.0427473	1.05825	0.973197	1.15073	0.18537	0	0.93964	FALSE	705	23720	0.0288639
604.1	Redundant prepuce and phimosis/BXO	genitourinary	0.0427991	0.0525866	1.04373	0.941511	1.15704	0.415715	0	0.597268	FALSE	464	24204	0.0188098
605	Erectile dysfunction [ED]	genitourinary	0.0411572	0.0171618	1.04202	1.00755	1.07766	0.0164765	0.650057	0.0909424	FALSE	6112	17182	0.262385
608	Other disorders of male genital organs	genitourinary	0.0443293	0.0414934	1.04533	0.96368	1.13389	0.285365	0	0.60605	FALSE	749	23190	0.0312879
609	Male infertility and abnormal spermatozoa	genitourinary	0.12825	0.0766523	1.13684	0.978254	1.32113	0.0942992	0	0.431638	FALSE	213	24383	0.00865994
612	Breast conditions, congenital or relating to hormones	genitourinary	0.0236175	0.0855931	1.0239	0.865765	1.21092	0.782604	0	0.346492	FALSE	170	25665	0.00658022
612.2	Hypertrophy of breast (Gynecomastia)	genitourinary	0.023751	0.0855863	1.02404	0.865892	1.21106	0.781389	0	0.346857	FALSE	170	25671	0.00657869
681	Superficial cellulitis and abscess	dermatologic	0.0329799	0.0216484	1.03353	0.990594	1.07833	0.12765	0.190503	0.266372	FALSE	3129	20464	0.132624
681.1	Cellulitis and abscess of fingers/toes	dermatologic	0.0762708	0.0525997	1.07925	0.973534	1.19646	0.147052	0	0.648915	FALSE	459	24298	0.0185402
681.2	Cellulitis and abscess of face/neck	dermatologic	0.0155394	0.0854778	1.01566	0.858993	1.2009	0.855744	0.5605	0.131448	FALSE	172	24977	0.00683924
681.5	Cellulitis and abscess of leg, except foot	dermatologic	0.0674387	0.0424771	1.06976	0.984309	1.16264	0.112366	0	0.943325	FALSE	713	24097	0.0287384
681.6	Cellulitis and abscess of foot, toe	dermatologic	0.215502	0.087633	1.24048	1.04471	1.47294	0.0139271	0.0661646	0.300753	FALSE	164	25111	0.00648863
681.7	Cellulitis and abscess of trunk	dermatologic	0.0452832	0.060251	1.04632	0.929781	1.17748	0.452306	0	0.910543	FALSE	353	24671	0.0141065
686	Other local infections of skin and subcutaneous tissue	dermatologic	-0.077034	0.0850539	0.925858	0.783694	1.09381	0.36509	0.388665	0.200908	FALSE	173	24668	0.00696429
686.1	Carbuncle and furuncle	dermatologic	0.0781446	0.0776039	1.08128	0.928712	1.25891	0.313951	0	0.319892	FALSE	207	24773	0.00828663
687	Symptoms affecting skin	dermatologic	-0.00964715	0.0499648	0.990399	0.898008	1.0923	0.846897	0	0.334088	FALSE	510	23392	0.0213371
687.1	Rash and other nonspecific skin eruption	dermatologic	0.00346764	0.0259251	1.00347	0.953759	1.05578	0.893595	0.144447	0.279641	FALSE	2011	20614	0.088884
687.4	Disturbance of skin sensation	dermatologic	-0.00548815	0.028679	0.994527	0.940167	1.05203	0.84824	0	0.906902	FALSE	1633	21357	0.0710309
689	Disorder of skin and subcutaneous tissue NOS	dermatologic	0.0470395	0.0397989	1.04816	0.96951	1.1332	0.237233	0	0.317367	FALSE	814	23241	0.0338391
690	Erythematosquamous dermatosis	dermatologic	-0.00603585	0.0397881	0.993982	0.919414	1.0746	0.879424	0	0.525869	FALSE	813	24047	0.0327031
690.1	Seborrheic dermatitis	dermatologic	-0.00449134	0.039898	0.995519	0.920637	1.07649	0.910371	0	0.533912	FALSE	808	24072	0.0324759
694	Dyschromia and Vitiligo	dermatologic	0.0492003	0.0464202	1.05043	0.959079	1.15048	0.289194	0	0.808288	FALSE	589	24152	0.0238066
694.2	Other dyschromia	dermatologic	0.0401986	0.0536263	1.04102	0.937155	1.15639	0.453492	0	0.537675	FALSE	437	24343	0.0176352
695	Erythematous conditions	dermatologic	0.00104206	0.0353636	1.00104	0.934009	1.07289	0.976492	0	0.917941	FALSE	1046	23679	0.0423054
695.3	Rosacea	dermatologic	0.0550717	0.0627562	1.05662	0.934328	1.19491	0.380188	0	0.974481	FALSE	325	25046	0.0128099
695.4	Lupus (localized and systemic)	dermatologic	-0.0475809	0.147695	0.953533	0.713867	1.27366	0.747335	0.480435	0.165341	FALSE	58	25472	0.00227184
695.42	Systemic lupus erythematosus	dermatologic	0.156171	0.163921	1.16903	0.847802	1.61196	0.340731	0	0.443875	FALSE	47	25487	0.00184068
695.7	Prurigo and Lichen	dermatologic	-0.0163321	0.0539057	0.983801	0.885161	1.09343	0.761908	0	0.494037	FALSE	432	24712	0.017181
695.8	Other specified erythematous conditions	dermatologic	-0.120466	0.0901384	0.886507	0.742945	1.05781	0.1814	0	0.594737	FALSE	154	25113	0.00609491
696	Psoriasis and related disorders	dermatologic	0.0214189	0.0435476	1.02165	0.938068	1.11268	0.622825	0	0.446561	FALSE	678	24616	0.0268048
696.4	Psoriasis	dermatologic	0.0132598	0.0442372	1.01335	0.929189	1.10513	0.764372	0	0.408381	FALSE	657	24686	0.0259243
696.41	Psoriasis vulgaris	dermatologic	0.00668118	0.0449667	1.0067	0.921777	1.09945	0.881885	0	0.362302	FALSE	635	24715	0.0250493
696.42	Psoriatic arthropathy	dermatologic	0.0290981	0.0957448	1.02953	0.853373	1.24204	0.761194	0	0.437195	FALSE	138	25356	0.00541304
697	Sarcoidosis	dermatologic	0.0454295	0.132558	1.04648	0.807042	1.35695	0.731813	0	0.471318	FALSE	69	25485	0.00270016
698	Pruritus and related conditions	dermatologic	0.0622003	0.0448679	1.06418	0.974589	1.162	0.165656	0	0.323164	FALSE	631	24389	0.0252198
700	Corns and callosities	dermatologic	0.199324	0.0363122	1.22058	1.13673	1.31061	4.03812e-08	0	0.818736	TRUE	1016	23945	0.0407035
702	Degenerative skin conditions and other dermatoses	dermatologic	0.0608288	0.0288718	1.06272	1.00425	1.12459	0.0351296	0	0.628536	FALSE	1800	22217	0.0749469
702.1	Actinic keratosis	dermatologic	0.108003	0.0520291	1.11405	1.00605	1.23365	0.03791	0	0.890119	FALSE	509	24796	0.0201146
702.2	Seborrheic keratosis	dermatologic	0.0506187	0.0323643	1.05192	0.987267	1.12081	0.117812	0	0.602951	FALSE	1366	22938	0.0562047
703	Diseases of nail, NOS	dermatologic	0.0576124	0.0332225	1.0593	0.992526	1.13058	0.0828933	0.291141	0.234937	FALSE	1256	23303	0.0511421
703.1	Ingrowing nail	dermatologic	0.0624063	0.0372918	1.06439	0.989373	1.14511	0.0942371	0.850528	0.00969432	FALSE	957	24027	0.0383045
704	Diseases of hair and hair follicles	dermatologic	0.073814	0.0374407	1.07661	1.00043	1.15858	0.048668	0	0.381047	FALSE	916	23891	0.0369251
704.1	Alopecia	dermatologic	0.10712	0.0679528	1.11307	0.974272	1.27164	0.114935	0	0.811807	FALSE	275	25256	0.0107712
705	Disorders of sweat glands	dermatologic	0.119388	0.0826873	1.12681	0.958222	1.32505	0.14878	0.587995	0.119249	FALSE	180	25078	0.00712645
705.8	Hyperhidrosis	dermatologic	0.0211743	0.105654	1.0214	0.830354	1.2564	0.841158	0.375215	0.205825	FALSE	113	25184	0.00446693
706	Diseases of sebaceous glands	dermatologic	0.094808	0.0242515	1.09945	1.04841	1.15297	9.25361e-05	0.198206	0.264087	FALSE	2359	21493	0.0989016
706.1	Acne	dermatologic	0.134139	0.0509801	1.14355	1.03481	1.26372	0.00850823	0	0.789031	FALSE	500	24609	0.0199132
706.2	Sebaceous cyst	dermatologic	0.0987765	0.0342618	1.10382	1.03213	1.18049	0.00393921	0	0.913915	FALSE	1114	23468	0.0453177
706.8	Other specified diseases of sebaceous glands	dermatologic	0.0831082	0.0419678	1.08666	1.00085	1.17982	0.0476715	0.728501	0.0549614	FALSE	735	23949	0.0297764
707	Chronic ulcer of skin	dermatologic	0.115335	0.038799	1.12225	1.04007	1.21092	0.0029527	0	0.81788	FALSE	873	24602	0.0342689
707.1	Decubitus ulcer	dermatologic	-0.0192845	0.0735638	0.9809	0.849195	1.13303	0.793208	0	0.869642	FALSE	238	25448	0.00926575
707.2	Chronic ulcer of leg or foot	dermatologic	0.148162	0.0448398	1.1597	1.06213	1.26623	0.000952293	0	0.850346	FALSE	645	24997	0.025154
707.3	Chronic ulcer of unspecified site	dermatologic	0.128279	0.0856771	1.13687	0.96113	1.34474	0.134332	0.621013	0.104295	FALSE	169	25398	0.00661008
709	Diffuse diseases of connective tissue	dermatologic	0.0686994	0.118989	1.07111	0.848306	1.35244	0.563695	0	0.992147	FALSE	88	25337	0.00346116
710	Osteomyelitis, periostitis, and other infections involving bone	musculoskeletal	0.11001	0.0551119	1.11629	1.00199	1.24362	0.0459212	0	0.878678	FALSE	423	25297	0.0164463
710.1	Osteomyelitis	musculoskeletal	0.120519	0.0556468	1.12808	1.01152	1.25808	0.0303271	0	0.823488	FALSE	415	25329	0.0161203
710.11	Acute osteomyelitis	musculoskeletal	0.197678	0.079797	1.21857	1.04214	1.42487	0.0132394	0	0.599082	FALSE	201	25561	0.00780219
710.19	Unspecified osteomyelitis	musculoskeletal	0.044043	0.0659074	1.04503	0.91839	1.18913	0.50397	0	0.800736	FALSE	293	25467	0.0113742
713	Arthropathy associated with other disorders classified elsewhere	musculoskeletal	0.120535	0.131529	1.1281	0.871746	1.45984	0.359448	0.444882	0.179541	FALSE	72	25726	0.00279091
713.5	Arthropathy associated with neurological disorders	musculoskeletal	0.237222	0.148235	1.26772	0.948084	1.69512	0.109529	0.532932	0.143407	FALSE	56	25786	0.00216701
714	Rheumatoid arthritis and other inflammatory polyarthropathies	musculoskeletal	0.0542499	0.0511712	1.05575	0.955	1.16713	0.28907	0	0.529426	FALSE	487	25065	0.0190592
714.1	Rheumatoid arthritis	musculoskeletal	0.0364062	0.0599866	1.03708	0.922041	1.16646	0.543914	0	0.564177	FALSE	353	25352	0.0137327
715	Other inflammatory spondylopathies	musculoskeletal	0.0859064	0.058984	1.0897	0.970737	1.22325	0.145272	0	0.792784	FALSE	365	25153	0.0143036
715.1	Sacroiliitis NEC	musculoskeletal	0.0834394	0.0713125	1.08702	0.945227	1.25008	0.241979	0	0.844623	FALSE	246	25381	0.00959925
720	Spinal stenosis	musculoskeletal	0.0460087	0.028594	1.04708	0.990016	1.10744	0.107609	0.387964	0.201166	FALSE	1674	23082	0.06762
721	Spondylosis and allied disorders	musculoskeletal	0.052778	0.0224651	1.0542	1.00879	1.10165	0.0188072	0	0.646241	FALSE	2821	21152	0.117674
721.1	Spondylosis without myelopathy	musculoskeletal	0.0466196	0.0232547	1.04772	1.00104	1.09658	0.0449909	0	0.74575	FALSE	2600	21353	0.108546
721.2	Spondylosis with myelopathy	musculoskeletal	0.0828476	0.0752334	1.08638	0.937436	1.25898	0.270806	0	0.595771	FALSE	222	25213	0.00872813
722	Intervertebral disc disorders	musculoskeletal	0.0613306	0.0206288	1.06325	1.02112	1.10712	0.00294847	0	0.350127	FALSE	3505	20441	0.146371
722.1	Displacement of intervertebral disc	musculoskeletal	0.109514	0.0389127	1.11574	1.03381	1.20416	0.00488745	0.625708	0.102146	FALSE	839	24016	0.0337558
722.6	Degeneration of intervertebral disc	musculoskeletal	0.0471995	0.0238019	1.04833	1.00055	1.0984	0.0473661	0	0.985571	FALSE	2510	21450	0.104758
722.8	Postlaminectomy syndrome	musculoskeletal	0.0185099	0.071831	1.01868	0.884904	1.17269	0.796648	0	0.945129	FALSE	242	25303	0.00947348
724	Other and unspecified disorders of back	musculoskeletal	-0.000535577	0.0478486	0.999465	0.909994	1.09773	0.991069	0	0.993303	FALSE	558	24135	0.0225975
724.1	Disorders of sacrum	musculoskeletal	0.0297577	0.0838575	1.0302	0.874066	1.21424	0.722694	0	0.433908	FALSE	178	25313	0.00698286
724.2	Disorders of coccyx	musculoskeletal	-0.129241	0.173693	0.878762	0.625207	1.23515	0.45683	0	0.910168	FALSE	41	25555	0.00160181
724.8	Other symptoms referable to back	musculoskeletal	-0.0528981	0.0772061	0.948477	0.815284	1.10343	0.493247	0	0.346378	FALSE	212	24749	0.00849325
726	Peripheral enthesopathies and allied syndromes	musculoskeletal	0.0206624	0.0179208	1.02088	0.985642	1.05737	0.248918	0	0.49699	FALSE	5311	17452	0.233317
726.1	Enthesopathy	musculoskeletal	0.00611239	0.0257421	1.00613	0.956627	1.0582	0.81231	0.201913	0.262981	FALSE	2103	21254	0.0900372
727	Other disorders of synovium, tendon, and bursa	musculoskeletal	-0.00777251	0.0233557	0.992258	0.94786	1.03874	0.739294	0.0749216	0.298476	FALSE	2643	20998	0.111797
727.1	Synovitis and tenosynovitis	musculoskeletal	-0.0317262	0.0327502	0.968772	0.908541	1.033	0.332679	0.349422	0.215051	FALSE	1244	23206	0.0508793
728.7	Fasciitis	musculoskeletal	0.0360492	0.0255272	1.03671	0.986114	1.0899	0.157894	0.513906	0.151487	FALSE	2108	21984	0.0874979
729	Other disorders of soft tissues	musculoskeletal	-0.054488	0.0665247	0.94697	0.831209	1.07885	0.41275	0	0.752639	FALSE	282	24452	0.0114013
731	Osteitis deformans and osteopathies associated with other disorders classified elsewhere	musculoskeletal	0.265622	0.128206	1.30424	1.01445	1.67682	0.0382813	0.556915	0.13302	FALSE	76	25501	0.00297142
733	Other disorders of bone and cartilage	musculoskeletal	-0.00284673	0.0523595	0.997157	0.899902	1.10492	0.956641	0.84043	0.0123018	FALSE	461	24373	0.0185633
733.4	Aseptic necrosis of bone	musculoskeletal	-0.0623728	0.106041	0.939533	0.76322	1.15658	0.5564	0.143405	0.279933	FALSE	112	25459	0.00437996
735	Acquired foot deformities	musculoskeletal	0.0801252	0.0231472	1.08342	1.03537	1.13371	0.00053706	0	0.592639	FALSE	2683	21745	0.109833
735.1	Flat foot	musculoskeletal	0.0232701	0.0385704	1.02354	0.949019	1.10392	0.546299	0	0.992675	FALSE	873	24196	0.0348239
735.2	Acquired toe deformities	musculoskeletal	0.140331	0.0335441	1.15065	1.07744	1.22885	2.87085e-05	0	0.423945	TRUE	1194	23786	0.0477982
735.21	Hammer toe (acquired)	musculoskeletal	0.211696	0.0454045	1.23577	1.13055	1.35079	3.12471e-06	0	0.945586	TRUE	627	24763	0.0246948
736	Other acquired deformities of limbs	musculoskeletal	0.102956	0.0513297	1.10844	1.00235	1.22576	0.0448802	0	0.556829	FALSE	488	24729	0.019352
737	Curvature of spine	musculoskeletal	0.0723152	0.0904176	1.07499	0.900415	1.28342	0.423832	0.544695	0.13834	FALSE	153	25322	0.00600589
737.3	Kyphoscoliosis and scoliosis	musculoskeletal	0.0409753	0.106293	1.04183	0.845899	1.28313	0.699872	0.616059	0.106556	FALSE	110	25486	0.00429755
738	Other acquired musculoskeletal deformity	musculoskeletal	0.0106938	0.0469699	1.01075	0.921857	1.10822	0.819901	0	0.325705	FALSE	580	24636	0.0230013
740	Osteoarthrosis	musculoskeletal	0.0455186	0.0168184	1.04657	1.01263	1.08164	0.0068001	0.487751	0.162352	FALSE	7601	15911	0.323282
740.1	Osteoarthritis; localized	musculoskeletal	0.0554065	0.0186422	1.05697	1.01905	1.0963	0.00295768	0.524663	0.146936	FALSE	4878	18687	0.207002
740.11	Osteoarthrosis, localized, primary	musculoskeletal	0.0394895	0.0212963	1.04028	0.997752	1.08462	0.0636981	0.553282	0.134607	FALSE	3320	20525	0.139233
740.2	Osteoarthrosis, generalized	musculoskeletal	-0.0414706	0.0468596	0.959377	0.87519	1.05166	0.376158	0.844632	0.011181	FALSE	586	24248	0.0235967
740.9	Osteoarthrosis NOS	musculoskeletal	0.0434183	0.0189856	1.04437	1.00623	1.08397	0.022201	0.342888	0.217346	FALSE	4980	18745	0.209905
741	Symptoms and disorders of the joints	musculoskeletal	0.0478554	0.0269628	1.04902	0.995022	1.10595	0.0759194	0.150092	0.27805	FALSE	1866	21926	0.0784297
741.2	Stiffness of joint	musculoskeletal	-0.106887	0.0639416	0.898627	0.79278	1.01861	0.094597	0	0.851775	FALSE	302	25277	0.0118066
741.3	Difficulty in walking	musculoskeletal	0.0175329	0.0451561	1.01769	0.931489	1.11186	0.697814	0	0.666002	FALSE	632	24409	0.0252386
741.4	Joint effusions	musculoskeletal	0.100435	0.0579611	1.10565	0.986919	1.23867	0.0831322	0	0.85449	FALSE	375	24475	0.0150905
742	Derangement of joint, non-traumatic	musculoskeletal	0.0607396	0.0509755	1.06262	0.961587	1.17427	0.233439	0	0.660469	FALSE	495	24419	0.0198683
742.9	Other derangement of joint	musculoskeletal	0.059094	0.0575381	1.06087	0.947737	1.18752	0.304401	0	0.602559	FALSE	387	24650	0.0154571
743	Osteoporosis, osteopenia and pathological fracture	musculoskeletal	0.00667535	0.0383238	1.0067	0.933851	1.08523	0.861722	0.000986943	0.317072	FALSE	905	24365	0.0358132
743.1	Osteoporosis	musculoskeletal	-0.0747071	0.0546195	0.928015	0.833802	1.03287	0.171383	0	0.523056	FALSE	434	25297	0.0168668
743.11	Osteoporosis NOS	musculoskeletal	-0.069036	0.0551272	0.933293	0.83771	1.03978	0.210459	0	0.498745	FALSE	426	25305	0.0165559
743.9	Osteopenia or other disorder of bone and cartilage	musculoskeletal	0.0629575	0.0582039	1.06498	0.950165	1.19367	0.279398	0.425764	0.186956	FALSE	378	25054	0.0148632
745	Pain in joint	musculoskeletal	0.0156642	0.0164297	1.01579	0.983598	1.04903	0.340385	0.576141	0.12454	FALSE	15039	8013	0.652395
747	Cardiac and circulatory congenital anomalies	congenital anomalies	-0.0214856	0.0825799	0.978744	0.832486	1.1507	0.794725	0.0922413	0.293912	FALSE	184	25615	0.00713206
747.1	Cardiac congenital anomalies	congenital anomalies	0.0434527	0.0996477	1.04441	0.859114	1.26967	0.662791	0	0.596387	FALSE	126	25761	0.00486731
747.11	Cardiac shunt/ heart septal defect	congenital anomalies	0.221294	0.157045	1.24769	0.917127	1.6974	0.158803	0	0.616213	FALSE	50	25909	0.00192611
751	Genitourinary congenital anomalies	congenital anomalies	-0.0345767	0.0654559	0.966014	0.849703	1.09825	0.597329	0.73598	0.0516337	FALSE	294	25233	0.0115172
751.2	Congenital anomalies of urinary system	congenital anomalies	0.0374022	0.0746733	1.03811	0.896771	1.20173	0.616457	0.704585	0.0657895	FALSE	225	25505	0.00874466
751.21	Cystic kidney disease	congenital anomalies	0.0456886	0.079126	1.04675	0.896376	1.22235	0.563659	0.852634	0.00918856	FALSE	200	25569	0.00776126
753	Congenital anomalies of the eye	congenital anomalies	0.173331	0.125707	1.18926	0.929554	1.52152	0.167943	0	0.955438	FALSE	78	25788	0.00301554
760	Back pain	symptoms	0.0259654	0.0152996	1.02631	0.995987	1.05755	0.0896727	0	0.430161	FALSE	12421	10844	0.533892
761	Cervicalgia	symptoms	0.0325226	0.0195876	1.03306	0.994149	1.07349	0.0968406	0	0.679364	FALSE	3969	19841	0.166695
763	Thoracic or lumbosacral neuritis or radiculitis, unspecified	symptoms	0.0745521	0.0251018	1.0774	1.02568	1.13173	0.00297809	0.682901	0.07576	FALSE	2185	22228	0.0895015
764	Sciatica	symptoms	0.0425022	0.031191	1.04342	0.981542	1.1092	0.172995	0	0.358808	FALSE	1363	23054	0.0558218
765	Cervical radiculitis	symptoms	0.0694578	0.0348878	1.07193	1.00108	1.14779	0.0464928	0	0.416775	FALSE	1069	23700	0.0431588
766	Neuralgia, neuritis, and radiculitis NOS	symptoms	-0.00373641	0.0495085	0.996271	0.90414	1.09779	0.939841	0	0.935396	FALSE	518	24231	0.0209301
770	Myalgia and myositis unspecified	symptoms	-0.00584794	0.0346803	0.994169	0.928839	1.06409	0.866092	0.229871	0.25449	FALSE	1088	23680	0.0439276
771	Musculoskeletal symptoms referable to limbs	symptoms	-0.0376763	0.0905093	0.963025	0.806484	1.14995	0.677213	0.459882	0.173615	FALSE	147	25436	0.005746
771.1	Swelling of limb	symptoms	0.0323778	0.0556116	1.03291	0.926243	1.15186	0.560424	0	0.570747	FALSE	408	24372	0.0164649
772	Symptoms of the muscles	symptoms	0.0544348	0.109418	1.05594	0.852126	1.30851	0.61884	0	0.32876	FALSE	104	25504	0.00406123
772.2	Spasm of muscle	symptoms	0.0322279	0.0408473	1.03275	0.953295	1.11883	0.430121	0	0.826873	FALSE	776	23922	0.0314195
772.3	Muscle weakness	symptoms	0.0557496	0.0353531	1.05733	0.98655	1.13319	0.11481	0	0.6398	FALSE	1060	23850	0.0425532
781	Symptoms involving nervous and musculoskeletal systems	symptoms	0.00958621	0.0678993	1.00963	0.883827	1.15334	0.887725	0.397858	0.197504	FALSE	271	25123	0.0106718
781.2	Abnormal posture	symptoms	-0.1542	0.14688	0.857101	0.642699	1.14303	0.293793	0	0.989665	FALSE	56	25876	0.00215949
782.3	Edema	symptoms	0.0301758	0.0270865	1.03064	0.977348	1.08683	0.265257	0.79886	0.0257658	FALSE	1919	22280	0.0793008
783	Fever of unknown origin	symptoms	-0.00528358	0.0455741	0.99473	0.90973	1.08767	0.907705	0	0.897791	FALSE	609	24017	0.02473
785	Abdominal pain	symptoms	-0.00636851	0.0183688	0.993652	0.958514	1.03008	0.728815	0.194999	0.265041	FALSE	4680	17773	0.208435
788	Syncope and collapse	symptoms	0.0427909	0.0337968	1.04372	0.976823	1.1152	0.205469	0.901751	0.0014211	FALSE	1150	23815	0.0460645
789	Nausea and vomiting	symptoms	-0.0216507	0.0334794	0.978582	0.91643	1.04495	0.517835	0	0.411592	FALSE	1174	22924	0.0487177
790	Nonspecific findings on examination of blood	symptoms	0.0145818	0.140518	1.01469	0.770412	1.33642	0.917351	0	0.946215	FALSE	63	25315	0.00248247
790.6	Other abnormal blood chemistry	symptoms	0.0701861	0.0307641	1.07271	1.00994	1.13938	0.022523	0	0.684886	FALSE	1391	22386	0.0585019
791	Gangrene	symptoms	0.0229389	0.103621	1.0232	0.835141	1.25362	0.824802	0	0.550232	FALSE	118	25857	0.00454283
796	Elevated prostate specific antigen [PSA]	genitourinary	0.0237705	0.0260912	1.02406	0.973004	1.07779	0.362267	0	0.801824	FALSE	2213	22530	0.0894394
798	Malaise and fatigue	symptoms	-0.0184576	0.024288	0.981712	0.936074	1.02957	0.447286	0	0.329628	FALSE	2438	20607	0.105793
798.1	Chronic fatigue syndrome	symptoms	-0.0215122	0.100543	0.978718	0.803666	1.1919	0.830578	0.26346	0.243936	FALSE	124	24935	0.00494832
800	Fracture of lower limb	injuries & poisonings	0.225558	0.051252	1.25302	1.13327	1.38543	1.07768e-05	0	0.9027	TRUE	493	24979	0.0193546
800.1	Fracture of neck of femur	injuries & poisonings	0.21037	0.1193	1.23413	0.976819	1.55923	0.0778388	0	0.928613	FALSE	89	25608	0.00346344
801	Fracture of ankle and foot	injuries & poisonings	0.098661	0.0430643	1.10369	1.01436	1.20089	0.0219624	0	0.833385	FALSE	703	24626	0.0277547
803	Fracture of upper limb	injuries & poisonings	0.0565663	0.0474229	1.0582	0.964273	1.16127	0.232946	0	0.984668	FALSE	572	24927	0.0224323
804	Fracture of hand or wrist	injuries & poisonings	0.0578721	0.0455088	1.05958	0.969162	1.15843	0.20349	0.607818	0.110306	FALSE	623	24716	0.0245866
809	Fracture of unspecified bones	injuries & poisonings	-0.0187944	0.0651034	0.981381	0.863817	1.11495	0.772822	0.733221	0.0528574	FALSE	296	25017	0.0116936
819	Skull and face fracture and other intercranial injury	injuries & poisonings	-0.0444537	0.0292354	0.95652	0.903252	1.01293	0.128375	0.793535	0.0277517	FALSE	1709	23493	0.0678121
830	Dislocation	injuries & poisonings	0.111879	0.0371465	1.11838	1.03985	1.20284	0.00259676	0.46753	0.170557	FALSE	951	24324	0.0376261
840	Sprains and strains	injuries & poisonings	0.020037	0.0219478	1.02024	0.977282	1.06508	0.361274	0.0977807	0.292435	FALSE	3058	19977	0.132755
842	Other sprains and strains	injuries & poisonings	-0.0264173	0.0799349	0.973929	0.832696	1.13912	0.741034	0	0.51658	FALSE	195	24924	0.00776305
854	Complications of cardiac/vascular device, implant, and graft	injuries & poisonings	-0.0895028	0.0731612	0.914386	0.792236	1.05537	0.221192	0.422927	0.188043	FALSE	241	25512	0.00935813
871	Open wounds of extremities	injuries & poisonings	0.0446736	0.0378189	1.04569	0.970979	1.12614	0.237503	0.304237	0.230582	FALSE	920	23530	0.0376278
872	Traumatic amputation	injuries & poisonings	0.193508	0.0809428	1.2135	1.03548	1.42213	0.0168172	0	0.924156	FALSE	194	25574	0.00752872
930	Allergic reaction to food	injuries & poisonings	0.20957	0.0984234	1.23315	1.0168	1.49552	0.0332319	0	0.677413	FALSE	139	25216	0.00548215
939	Atopic/contact dermatitis due to other or unspecified	dermatologic	-0.000490449	0.0230546	0.99951	0.955351	1.04571	0.983028	0	0.645027	FALSE	2703	20351	0.117246
947	Urticaria	dermatologic	-0.0215766	0.0546211	0.978654	0.879297	1.08924	0.692825	0	0.758598	FALSE	422	24487	0.0169417
949	Allergies, other	injuries & poisonings	0.0085887	0.0475844	1.00863	0.918811	1.10722	0.856765	0	0.771076	FALSE	555	24058	0.0225491
960	Poisoning by antibiotics	injuries & poisonings	0.137214	0.108976	1.14707	0.926469	1.42021	0.207986	0.547875	0.136961	FALSE	105	25629	0.00408021
979	Adverse drug events and drug allergies	injuries & poisonings	-0.0264203	0.06006	0.973926	0.86577	1.09559	0.660011	0	0.714162	FALSE	356	24785	0.0141601
994	Sepsis and SIRS	injuries & poisonings	-0.00664819	0.0458005	0.993374	0.908087	1.08667	0.884588	0	0.463596	FALSE	620	24879	0.0243147
994.2	Sepsis	injuries & poisonings	0.00117654	0.0480763	1.00118	0.911147	1.1001	0.980476	0	0.466545	FALSE	563	24957	0.0220611
