# Supplementary material for: Insights from the largest diverse ancestry sex-specific disease map for genetically predicted height
Source: NPJ Genom Med. 2025 Feb 27;10:14. doi: 10.1038/s41525-025-00464-w (PMC11868580; doi:10.1038/s41525-025-00464-w)
Supplement: Supplementary file 29 — Supplementary Data 28 [file 41525_2025_464_MOESM29_ESM.xlsx]

## Sheet: Supplementary Data 28
Supplementary Data 28: Female meta-PheWAS results in Europeans, Africans, East Asians, Hispanics and cross-ancestry.
Phecode	Description	Group	beta_EUR	SE_EUR	OR_EUR	Lower_EUR	Upper_EUR	pvalue_EUR	I2_EUR	pval_Q_EUR	number_of_studies_EUR	Bonferroni_EUR	cases_EUR	controls_EUR	prev_EUR	beta_AFR	SE_AFR	OR_AFR	Lower_AFR	Upper_AFR	pvalue_AFR	I2_AFR	pval_Q_AFR	number_of_studies_AFR	Bonferroni_AFR	cases_AFR	controls_AFR	prev_AFR	beta_EAS	SE_EAS	OR_EAS	Lower_EAS	Upper_EAS	pvalue_EAS	I2_EAS	pval_Q_EAS	Bonferroni_EAS	cases_EAS	controls_EAS	prev_EAS	beta_HIS	SE_HIS	OR_HIS	Lower_HIS	Upper_HIS	pvalue_HIS	I2_HIS	pval_Q_HIS	Bonferroni_HIS
8	Intestinal infection	infectious diseases	0.00511808	0.0165183	1.00513	0.973111	1.03821	0.756681	0.67707	0.0256744	4	FALSE	3893	234712	0.0163157	-0.0216713	0.0547022	0.978562	0.879074	1.08931	0.69198	0	0.760589	4	FALSE	434	24521	0.0173913	NA	NA	NA	NA	NA	NA	NA	NA	NA	26	1853	0.0138371	-0.0334125	0.0763161	0.967139	0.832777	1.12318	0.661519	0.67511	0.0793598	FALSE
8.5	Bacterial enteritis	infectious diseases	0.0215127	0.0205279	1.02175	0.981453	1.06369	0.294651	0.583723	0.0655922	4	FALSE	2486	236420	0.0104058	-0.0143516	0.0732143	0.985751	0.853979	1.13786	0.844593	0	0.682041	4	FALSE	236	25277	0.00925019	NA	NA	NA	NA	NA	NA	NA	NA	NA	17	1871	0.00900424	NA	NA	NA	NA	NA	NA	NA	NA	NA
8.52	Intestinal infection due to C. difficile	infectious diseases	0.0628755	0.0317722	1.06489	1.0006	1.13332	0.0478219	0.584636	0.0900374	3	FALSE	1054	232473	0.0045134	0.0746573	0.119507	1.07751	0.852509	1.36191	0.53216	0	0.512033	2	FALSE	94	21707	0.00431173	NA	NA	NA	NA	NA	NA	NA	NA	NA	1	549	0.00181818	NA	NA	NA	NA	NA	NA	NA	NA	NA
8.6	Viral Enteritis	infectious diseases	-0.0116146	0.0335123	0.988453	0.925614	1.05556	0.728909	0.712452	0.0308788	3	FALSE	926	236339	0.00390281	-0.0722751	0.112724	0.930275	0.745865	1.16028	0.521413	0	0.946379	3	FALSE	105	24986	0.00418477	NA	NA	NA	NA	NA	NA	NA	NA	NA	5	1868	0.00266951	NA	NA	NA	NA	NA	NA	NA	NA	NA
10	Tuberculosis	infectious diseases	0.127263	0.0839033	1.13572	0.963499	1.33872	0.129321	0.299061	0.24011	3	FALSE	162	229929	0.000704069	0.0489071	0.130674	1.05012	0.812849	1.35666	0.708205	0	0.325081	2	FALSE	95	24771	0.00382048	NA	NA	NA	NA	NA	NA	NA	NA	NA	4	1832	0.00217865	NA	NA	NA	NA	NA	NA	NA	NA	NA
38	Septicemia	infectious diseases	3.12e-05	0.013057	1.00003	0.974764	1.02595	0.998093	0.275871	0.24644	4	FALSE	6327	226850	0.0271339	-0.0717966	0.0477322	0.93072	0.847597	1.022	0.132541	34.7714	0.20361	4	FALSE	589	24238	0.0237242	NA	NA	NA	NA	NA	NA	NA	NA	NA	27	1833	0.0145161	0.187778	0.118625	1.20657	0.956263	1.52239	0.113431	0	0.903002	FALSE
38.1	Gram negative septicemia	infectious diseases	-0.063824	0.0464494	0.93817	0.856532	1.02759	0.169424	0	0.568773	3	FALSE	488	229584	0.00212108	NA	NA	NA	NA	NA	NA	NA	NA	NA	NA	61	24860	0.00244773	NA	NA	NA	NA	NA	NA	NA	NA	NA	3	1292	0.0023166	NA	NA	NA	NA	NA	NA	NA	NA	NA
38.2	Gram positive septicemia	infectious diseases	0.099544	0.0429306	1.10467	1.01552	1.20164	0.0204104	0.659937	0.0528322	3	FALSE	559	229821	0.00242643	NA	NA	NA	NA	NA	NA	NA	NA	NA	NA	65	24882	0.00260552	NA	NA	NA	NA	NA	NA	NA	NA	NA	4	1292	0.00308642	NA	NA	NA	NA	NA	NA	NA	NA	NA
38.3	Bacteremia	infectious diseases	0.0109075	0.0347528	1.01097	0.944399	1.08223	0.753628	0.473568	0.168125	2	FALSE	923	59945	0.015164	-0.197928	0.0716086	0.820429	0.712997	0.944048	0.00570922	54.8203	0.10933	3	FALSE	243	20890	0.0114986	NA	NA	NA	NA	NA	NA	NA	NA	NA	2	549	0.00362976	NA	NA	NA	NA	NA	NA	NA	NA	NA
41	Bacterial infection NOS	infectious diseases	0.0283143	0.0104122	1.02872	1.00794	1.04993	0.00654124	0.311304	0.225495	4	FALSE	10217	224304	0.0435654	-0.0312863	0.0319963	0.969198	0.910285	1.03192	0.328168	0	0.723041	4	FALSE	1309	22857	0.054167	NA	NA	NA	NA	NA	NA	NA	NA	NA	42	1805	0.0227396	0.0468185	0.0637473	1.04793	0.92485	1.18739	0.462681	0	0.922541	FALSE
41.1	Staphylococcus infections	infectious diseases	0.0424629	0.0185795	1.04338	1.00607	1.08207	0.0222855	0	0.704042	3	FALSE	3073	228303	0.0132814	-0.00889538	0.0683189	0.991144	0.866929	1.13316	0.896405	0	0.848792	4	FALSE	272	24541	0.010962	NA	NA	NA	NA	NA	NA	NA	NA	NA	7	1840	0.00378993	NA	NA	NA	NA	NA	NA	NA	NA	NA
41.11	Methicillin sensitive Staphylococcus aureus	infectious diseases	0.00981179	0.0236324	1.00986	0.964151	1.05774	0.678007	0.241417	0.267604	3	FALSE	1861	229374	0.00804809	0.0193895	0.115875	1.01958	0.812433	1.27954	0.86711	0	0.756674	2	FALSE	117	24811	0.00469352	NA	NA	NA	NA	NA	NA	NA	NA	NA	6	1842	0.00324675	NA	NA	NA	NA	NA	NA	NA	NA	NA
41.12	Methicillin resistant Staphylococcus aureus	infectious diseases	0.0985173	0.0488401	1.10353	1.0028	1.21439	0.0436811	0.0708953	0.299526	2	FALSE	466	225297	0.00206411	0.1168	0.10985	1.12389	0.906194	1.3939	0.28766	0	0.66154	2	FALSE	102	21024	0.00482817	NA	NA	NA	NA	NA	NA	NA	NA	NA	1	550	0.00181488	NA	NA	NA	NA	NA	NA	NA	NA	NA
41.2	Streptococcus infection	infectious diseases	0.0130453	0.0241109	1.01313	0.966367	1.06216	0.58847	0	0.738196	4	FALSE	1784	229039	0.00772887	-0.0478879	0.100502	0.953241	0.782807	1.16078	0.633729	0	0.851871	2	FALSE	151	24681	0.00608086	NA	NA	NA	NA	NA	NA	NA	NA	NA	7	1840	0.00378993	NA	NA	NA	NA	NA	NA	NA	NA	NA
41.4	E. coli	infectious diseases	0.0301236	0.0160207	1.03058	0.998724	1.06346	0.0600694	0.655627	0.0548132	3	FALSE	4084	228634	0.0175491	-0.039808	0.0713636	0.960974	0.835539	1.10524	0.576968	23.718	0.26957	3	FALSE	263	24569	0.0105912	NA	NA	NA	NA	NA	NA	NA	NA	NA	19	1835	0.0102481	NA	NA	NA	NA	NA	NA	NA	NA	NA
41.8	H. pylori	infectious diseases	-0.0668122	0.0875984	0.935371	0.787807	1.11057	0.445636	0.731212	0.0537515	2	FALSE	162	229805	0.000704449	-0.126399	0.0778869	0.881264	0.756499	1.0266	0.104622	0	0.6998	3	FALSE	206	20828	0.00979367	NA	NA	NA	NA	NA	NA	NA	NA	NA	1	546	0.00182815	0.099169	0.108329	1.10425	0.893015	1.36546	0.35996	0	0.843224	FALSE
41.9	Infection with drug-resistant microorganisms	infectious diseases	-0.108067	0.0612989	0.897567	0.795956	1.01215	0.0779078	0.349062	0.215178	2	FALSE	294	60709	0.00481944	NA	NA	NA	NA	NA	NA	NA	NA	NA	NA	57	21098	0.0026944	NA	NA	NA	NA	NA	NA	NA	NA	NA	0	0	NA	NA	NA	NA	NA	NA	NA	NA	NA	NA
53	Herpes zoster	infectious diseases	-0.0167105	0.0308183	0.983428	0.925785	1.04466	0.587661	0	0.752975	4	FALSE	1184	233725	0.00504025	0.0401557	0.0666809	1.04097	0.913441	1.18631	0.547037	0	0.905543	3	FALSE	276	23977	0.01138	NA	NA	NA	NA	NA	NA	NA	NA	NA	13	1844	0.00700054	0.0769592	0.0850061	1.08	0.914251	1.27579	0.365287	0	0.338163	FALSE
53.1	Herpes zoster with nervous system complications	infectious diseases	0.0654669	0.0675081	1.06766	0.935339	1.21869	0.332164	0	0.884035	3	FALSE	245	235453	0.00103947	NA	NA	NA	NA	NA	NA	NA	NA	NA	NA	54	24349	0.00221284	NA	NA	NA	NA	NA	NA	NA	NA	NA	4	1859	0.00214707	NA	NA	NA	NA	NA	NA	NA	NA	NA
54	Herpes simplex	infectious diseases	-0.0321664	0.0282738	0.968345	0.916144	1.02352	0.255256	0	0.993076	4	FALSE	1582	233001	0.00674388	-0.0580389	0.0411483	0.943613	0.8705	1.02287	0.158397	0	0.734191	3	FALSE	755	23284	0.0314073	NA	NA	NA	NA	NA	NA	NA	NA	NA	35	493	0.0662879	-0.0290175	0.0648128	0.9714	0.855518	1.10298	0.654361	0.151234	0.277727	FALSE
70	Viral hepatitis	infectious diseases	0.016635	0.0288029	1.01677	0.960965	1.07582	0.563572	0.504488	0.108996	4	FALSE	1361	234425	0.00577218	-0.101239	0.0406708	0.903717	0.834475	0.978705	0.0128022	0	0.527399	4	FALSE	730	23891	0.0296495	NA	NA	NA	NA	NA	NA	NA	NA	NA	39	1840	0.0207557	-0.025896	0.0561931	0.974436	0.872814	1.08789	0.644914	0	0.884729	FALSE
70.2	Viral hepatitis B	infectious diseases	-0.00949906	0.0829186	0.990546	0.841965	1.16535	0.908795	0.247559	0.262869	4	FALSE	155	235557	0.000657582	-0.22935	0.119074	0.79505	0.629562	1.00404	0.0540904	61.0857	0.108925	2	FALSE	130	24289	0.00532372	NA	NA	NA	NA	NA	NA	NA	NA	NA	33	1844	0.0175812	NA	NA	NA	NA	NA	NA	NA	NA	NA
70.3	Viral hepatitis C	infectious diseases	0.00285957	0.032725	1.00286	0.94056	1.06929	0.930368	0.524617	0.0974342	4	FALSE	1070	234655	0.00453919	-0.0677987	0.0445233	0.934449	0.856361	1.01966	0.127817	0	0.603405	3	FALSE	603	24024	0.0244853	NA	NA	NA	NA	NA	NA	NA	NA	NA	5	1853	0.00269107	-0.0718009	0.0595681	0.930716	0.828157	1.04598	0.228065	0	0.536864	FALSE
70.4	Chronic hepatitis	infectious diseases	0.0511637	0.042633	1.0525	0.968124	1.14422	0.230102	0.254736	0.258732	4	FALSE	575	235197	0.0024388	-0.0622584	0.131028	0.93964	0.726826	1.21477	0.634678	0	0.682129	2	FALSE	104	24289	0.00426352	NA	NA	NA	NA	NA	NA	NA	NA	NA	3	1855	0.00161464	NA	NA	NA	NA	NA	NA	NA	NA	NA
70.9	Hepatitis NOS	infectious diseases	0.0442621	0.0504586	1.04526	0.946831	1.15391	0.38038	0	0.875147	4	FALSE	412	235114	0.00174928	0.0482923	0.119626	1.04948	0.830133	1.32678	0.686437	0	0.886811	3	FALSE	89	24230	0.00365969	NA	NA	NA	NA	NA	NA	NA	NA	NA	4	1854	0.00215285	NA	NA	NA	NA	NA	NA	NA	NA	NA
71	Human immunodeficiency virus [HIV] disease	infectious diseases	-0.163513	0.0819369	0.849156	0.723174	0.997085	0.0459783	0	0.382172	3	FALSE	160	235554	0.000678789	0.0567002	0.0474828	1.05834	0.964289	1.16156	0.232431	0	0.781349	3	FALSE	497	24122	0.0201877	NA	NA	NA	NA	NA	NA	NA	NA	NA	0	0	NA	NA	NA	NA	NA	NA	NA	NA	NA	NA
71.1	HIV infection, symptomatic	infectious diseases	-0.168546	0.0829498	0.844893	0.718116	0.994051	0.042164	0	0.483181	3	FALSE	155	60572	0.00255241	0.0432815	0.0489944	1.04423	0.948621	1.14948	0.377022	0	0.566892	3	FALSE	455	20288	0.0219351	NA	NA	NA	NA	NA	NA	NA	NA	NA	0	0	NA	NA	NA	NA	NA	NA	NA	NA	NA	NA
78	Viral warts & HPV	infectious diseases	0.0221928	0.0218289	1.02244	0.97962	1.06713	0.30931	0.731097	0.0109093	4	FALSE	2353	232588	0.0100153	-0.0913998	0.0551561	0.912653	0.819137	1.01684	0.097497	0	0.941296	4	FALSE	395	23734	0.0163703	NA	NA	NA	NA	NA	NA	NA	NA	NA	26	1819	0.0140921	-0.0152562	0.0712137	0.98486	0.856559	1.13238	0.830367	0	0.416848	FALSE
79	Viral infection	infectious diseases	-0.0157143	0.0194366	0.984409	0.947613	1.02263	0.41881	0.444813	0.14452	4	FALSE	2845	231850	0.0121221	-0.0373803	0.0412945	0.96331	0.888415	1.04452	0.365352	0	0.889042	4	FALSE	746	22575	0.0319883	NA	NA	NA	NA	NA	NA	NA	NA	NA	19	1815	0.0103599	0.0217763	0.076332	1.02202	0.880001	1.18695	0.775427	0.829931	0.0153142	FALSE
79.2	Infectious mononucleosis	infectious diseases	-0.154792	0.115276	0.856593	0.683363	1.07374	0.179338	0	0.841814	2	FALSE	91	235523	0.000386225	NA	NA	NA	NA	NA	NA	NA	NA	NA	NA	14	21764	0.000642851	NA	NA	NA	NA	NA	NA	NA	NA	NA	0	0	NA	NA	NA	NA	NA	NA	NA	NA	NA	NA
79.9	Viremia, NOS	infectious diseases	-0.00486505	0.026585	0.995147	0.944622	1.04837	0.854798	0.606324	0.0788537	3	FALSE	1460	235346	0.00616538	-0.0117852	0.113928	0.988284	0.790508	1.23554	0.91761	0	0.982577	2	FALSE	113	24185	0.00465059	NA	NA	NA	NA	NA	NA	NA	NA	NA	8	1850	0.00430571	NA	NA	NA	NA	NA	NA	NA	NA	NA
80	Postoperative infection	infectious diseases	-0.00688813	0.0161941	0.993136	0.962109	1.02516	0.670584	0.282043	0.248368	3	FALSE	3977	233908	0.0167182	0.0300839	0.0761923	1.03054	0.887586	1.19652	0.692959	54.3639	0.111777	3	FALSE	241	25236	0.00945951	NA	NA	NA	NA	NA	NA	NA	NA	NA	14	1876	0.00740741	NA	NA	NA	NA	NA	NA	NA	NA	NA
81	Infection/inflammation of internal prosthetic device; implant; and graft	infectious diseases	0.0426639	0.0207332	1.04359	1.00203	1.08687	0.0396135	0.589785	0.0873578	3	FALSE	2433	234547	0.0102667	0.0212983	0.0877039	1.02153	0.860193	1.21312	0.808127	0	0.550873	3	FALSE	176	25391	0.00688387	NA	NA	NA	NA	NA	NA	NA	NA	NA	5	1329	0.00374813	NA	NA	NA	NA	NA	NA	NA	NA	NA
90	Sexually transmitted infections (not HIV or hepatitis)	infectious diseases	0.0960962	0.0842477	1.10087	0.933302	1.29851	0.25402	0.0597075	0.345246	3	FALSE	180	239688	0.000750413	-0.0845987	0.0709792	0.918881	0.799543	1.05603	0.233309	0	0.923418	3	FALSE	239	24919	0.00949996	NA	NA	NA	NA	NA	NA	NA	NA	NA	8	527	0.0149533	-0.0886261	0.11718	0.915188	0.727389	1.15147	0.449454	0.0650385	0.301044	FALSE
110	Dermatophytosis / Dermatomycosis	infectious diseases	0.0999956	0.0210332	1.10517	1.06053	1.15168	1.99e-06	0.554854	0.0806859	4	TRUE	3083	232171	0.013105	0.00845936	0.0271554	1.0085	0.956223	1.06363	0.755408	24.645	0.265258	3	FALSE	2014	21635	0.0851622	NA	NA	NA	NA	NA	NA	NA	NA	NA	28	1826	0.0151025	-0.130326	0.041849	0.877809	0.808683	0.952845	0.00184447	0	0.946518	FALSE
110.1	Dermatophytosis	infectious diseases	0.109759	0.0218544	1.11601	1.06922	1.16485	5.11e-07	0	0.428492	4	TRUE	2863	232493	0.0121646	0.00748058	0.0279164	1.00751	0.953864	1.06417	0.788728	0	0.417972	3	FALSE	1894	21796	0.0799493	NA	NA	NA	NA	NA	NA	NA	NA	NA	25	1830	0.0134771	-0.122044	0.0431693	0.88511	0.813301	0.963258	0.00469721	0	0.832765	FALSE
110.11	Dermatophytosis of nail	infectious diseases	0.135336	0.0252718	1.14492	1.08959	1.20306	8.55e-08	0.271138	0.249207	4	TRUE	2099	234190	0.00888319	0.0135158	0.0329311	1.01361	0.950252	1.08119	0.681494	23.7348	0.269493	3	FALSE	1325	22840	0.0548314	NA	NA	NA	NA	NA	NA	NA	NA	NA	9	528	0.0167598	-0.104914	0.050986	0.900402	0.814774	0.995029	0.0396188	0	0.860396	FALSE
110.12	Althete's foot	infectious diseases	0.0826195	0.0525961	1.08613	0.979741	1.20407	0.116222	0.577565	0.0687264	4	FALSE	443	236650	0.00186847	-0.0167956	0.0581828	0.983345	0.877365	1.10213	0.772834	27.4767	0.240294	2	FALSE	410	23806	0.016931	NA	NA	NA	NA	NA	NA	NA	NA	NA	9	1864	0.00480513	-0.0805962	0.0774129	0.922566	0.79269	1.07372	0.297819	0	0.584831	FALSE
110.13	Dermatophytosis of the body	infectious diseases	0.0143133	0.0788003	1.01442	0.869243	1.18383	0.855865	0.596395	0.0839385	3	FALSE	191	236825	0.000805853	-0.0527475	0.102405	0.94862	0.776112	1.15947	0.606494	0	0.878245	3	FALSE	111	20179	0.00547068	NA	NA	NA	NA	NA	NA	NA	NA	NA	1	540	0.00184843	NA	NA	NA	NA	NA	NA	NA	NA	NA
110.2	Dermatomycoses	infectious diseases	-0.128165	0.0867759	0.879708	0.742121	1.0428	0.139685	0	0.521407	3	FALSE	184	237267	0.000774897	0.0567951	0.105166	1.05844	0.861288	1.30072	0.589161	49.2784	0.160284	2	FALSE	125	24312	0.00511519	NA	NA	NA	NA	NA	NA	NA	NA	NA	2	544	0.003663	NA	NA	NA	NA	NA	NA	NA	NA	NA
112	Candidiasis	infectious diseases	0.00526193	0.0172894	1.00528	0.971781	1.03992	0.760866	0	0.586113	4	FALSE	3733	232435	0.0158065	-0.0281532	0.0309969	0.972239	0.914931	1.03314	0.363741	0	0.441605	4	FALSE	1363	21926	0.0585255	NA	NA	NA	NA	NA	NA	NA	NA	NA	19	1841	0.0102151	-0.149287	0.0529119	0.861322	0.776474	0.955442	0.00478113	0.149993	0.278078	FALSE
112.3	Candidiasis of skin and nails	infectious diseases	-0.0407649	0.0705146	0.960055	0.83613	1.10235	0.563193	0	0.623593	4	FALSE	216	237023	0.000910474	NA	NA	NA	NA	NA	NA	NA	NA	NA	NA	76	20426	0.00370696	NA	NA	NA	NA	NA	NA	NA	NA	NA	0	0	NA	NA	NA	NA	NA	NA	NA	NA	NA	NA
117	Mycoses	infectious diseases	0.0500319	0.0429945	1.0513	0.966344	1.14374	0.244553	0.215698	0.279425	3	FALSE	582	237018	0.00244949	-0.0766847	0.117795	0.926182	0.73524	1.16671	0.515046	0	0.869064	3	FALSE	93	24417	0.00379437	NA	NA	NA	NA	NA	NA	NA	NA	NA	1	1338	0.000746826	NA	NA	NA	NA	NA	NA	NA	NA	NA
117.1	Histoplasmosis	infectious diseases	-0.0199096	0.0926858	0.980287	0.817446	1.17557	0.829917	0	0.752122	2	FALSE	130	233763	0.00055581	NA	NA	NA	NA	NA	NA	NA	NA	NA	NA	24	20624	0.00116234	NA	NA	NA	NA	NA	NA	NA	NA	NA	0	0	NA	NA	NA	NA	NA	NA	NA	NA	NA	NA
117.4	Aspergillosis	infectious diseases	0.197435	0.074423	1.21827	1.05292	1.40959	0.00798088	0	0.478169	2	FALSE	201	237674	0.000844982	NA	NA	NA	NA	NA	NA	NA	NA	NA	NA	17	24588	0.000690916	NA	NA	NA	NA	NA	NA	NA	NA	NA	0	0	NA	NA	NA	NA	NA	NA	NA	NA	NA	NA
130	Spirochetal infection	infectious diseases	0.32081	0.0951542	1.37824	1.14375	1.66082	0.000747662	0	0.791275	3	FALSE	159	239550	0.000663304	NA	NA	NA	NA	NA	NA	NA	NA	NA	NA	14	21428	0.000652924	NA	NA	NA	NA	NA	NA	NA	NA	NA	0	0	NA	NA	NA	NA	NA	NA	NA	NA	NA	NA
130.1	Lyme disease	infectious diseases	0.272251	0.112102	1.31292	1.05394	1.63553	0.0151571	0	0.790413	3	FALSE	97	239804	0.000404333	NA	NA	NA	NA	NA	NA	NA	NA	NA	NA	7	21487	0.000325672	NA	NA	NA	NA	NA	NA	NA	NA	NA	0	0	NA	NA	NA	NA	NA	NA	NA	NA	NA	NA
131	Protozoan infection	infectious diseases	NA	NA	NA	NA	NA	NA	NA	NA	NA	NA	95	239627	0.000396292	-0.00596124	0.0625099	0.994056	0.879433	1.12362	0.924025	0	0.592968	3	FALSE	317	24481	0.0127833	NA	NA	NA	NA	NA	NA	NA	NA	NA	2	544	0.003663	NA	NA	NA	NA	NA	NA	NA	NA	NA
132	Infestation (lice, mites)	infectious diseases	0.0704243	0.0890398	1.07296	0.901144	1.27754	0.428985	0.236983	0.269662	3	FALSE	148	239466	0.00061766	0.293983	0.186741	1.34176	0.930509	1.93477	0.115423	0	0.840405	2	FALSE	47	21297	0.00220202	NA	NA	NA	NA	NA	NA	NA	NA	NA	0	0	NA	NA	NA	NA	NA	NA	NA	NA	NA	NA
133	Arthropod-borne diseases	infectious diseases	NA	NA	NA	NA	NA	NA	NA	NA	NA	NA	39	235828	0.000165347	NA	NA	NA	NA	NA	NA	NA	NA	NA	NA	60	15848	0.00377169	NA	NA	NA	NA	NA	NA	NA	NA	NA	0	0	NA	NA	NA	NA	NA	NA	NA	NA	NA	NA
134	Helminthiases	infectious diseases	NA	NA	NA	NA	NA	NA	NA	NA	NA	NA	136	235720	0.000576623	NA	NA	NA	NA	NA	NA	NA	NA	NA	NA	16	21440	0.000745712	NA	NA	NA	NA	NA	NA	NA	NA	NA	0	0	NA	NA	NA	NA	NA	NA	NA	NA	NA	NA
134.1	Intestinal helminthiases	infectious diseases	NA	NA	NA	NA	NA	NA	NA	NA	NA	NA	107	235782	0.000453603	NA	NA	NA	NA	NA	NA	NA	NA	NA	NA	15	21461	0.000698454	NA	NA	NA	NA	NA	NA	NA	NA	NA	0	0	NA	NA	NA	NA	NA	NA	NA	NA	NA	NA
136	Other infectious and parasitic diseases	infectious diseases	0.000333193	0.0598878	1.00033	0.889545	1.12492	0.995561	0.498601	0.112428	4	FALSE	311	238866	0.00130029	-0.202189	0.124113	0.816941	0.640538	1.04192	0.103299	47.5841	0.167206	2	FALSE	108	25080	0.00428776	NA	NA	NA	NA	NA	NA	NA	NA	NA	1	541	0.00184502	NA	NA	NA	NA	NA	NA	NA	NA	NA
145	Cancer of mouth	neoplasms	0.0441067	0.0394284	1.04509	0.967373	1.12906	0.263288	0.641751	0.061338	3	FALSE	666	238749	0.00278178	NA	NA	NA	NA	NA	NA	NA	NA	NA	NA	61	25666	0.00237105	NA	NA	NA	NA	NA	NA	NA	NA	NA	1	1340	0.000745712	NA	NA	NA	NA	NA	NA	NA	NA	NA
145.2	Cancer of tongue	neoplasms	0.0509444	0.0634148	1.05226	0.929279	1.19153	0.421771	0.849173	0.0100269	2	FALSE	266	239010	0.00111169	NA	NA	NA	NA	NA	NA	NA	NA	NA	NA	13	25724	0.000505109	NA	NA	NA	NA	NA	NA	NA	NA	NA	1	1340	0.000745712	NA	NA	NA	NA	NA	NA	NA	NA	NA
145.3	Cancer of major salivary glands	neoplasms	0.0377753	0.087273	1.0385	0.875223	1.23223	0.665131	0	0.993975	2	FALSE	146	234850	0.000621287	NA	NA	NA	NA	NA	NA	NA	NA	NA	NA	25	21894	0.00114056	NA	NA	NA	NA	NA	NA	NA	NA	NA	0	0	NA	NA	NA	NA	NA	NA	NA	NA	NA	NA
145.4	Cancer of the gums	neoplasms	0.32193	0.134774	1.37979	1.05948	1.79693	0.0169095	0	0.468206	2	FALSE	57	234892	0.000242606	NA	NA	NA	NA	NA	NA	NA	NA	NA	NA	4	9583	0.000417232	NA	NA	NA	NA	NA	NA	NA	NA	NA	0	0	NA	NA	NA	NA	NA	NA	NA	NA	NA	NA
149	Cancer of larynx, pharynx, nasal cavities	neoplasms	0.00946773	0.0378563	1.00951	0.937321	1.08726	0.802513	0.527067	0.120698	3	FALSE	721	238475	0.00301426	-0.190346	0.14472	0.826673	0.622513	1.09779	0.188419	0	0.691492	2	FALSE	60	25650	0.00233372	NA	NA	NA	NA	NA	NA	NA	NA	NA	2	1889	0.00105764	NA	NA	NA	NA	NA	NA	NA	NA	NA
149.1	Cancer of oropharynx	neoplasms	-0.0504776	0.0698199	0.950775	0.829177	1.09021	0.469699	0	0.735624	2	FALSE	223	238999	0.000932189	NA	NA	NA	NA	NA	NA	NA	NA	NA	NA	10	21744	0.000459686	NA	NA	NA	NA	NA	NA	NA	NA	NA	1	550	0.00181488	NA	NA	NA	NA	NA	NA	NA	NA	NA
149.2	Cancer of nasopharynx	neoplasms	0.125327	0.131667	1.13352	0.875697	1.46725	0.341172	0	0.359559	2	FALSE	60	234860	0.000255406	NA	NA	NA	NA	NA	NA	NA	NA	NA	NA	7	21751	0.000321721	NA	NA	NA	NA	NA	NA	NA	NA	NA	1	1340	0.000745712	NA	NA	NA	NA	NA	NA	NA	NA	NA
149.4	Cancer of larynx	neoplasms	0.0142729	0.0512361	1.01438	0.917458	1.12153	0.780575	0.710783	0.0629614	2	FALSE	399	238673	0.00166895	NA	NA	NA	NA	NA	NA	NA	NA	NA	NA	38	25681	0.00147751	NA	NA	NA	NA	NA	NA	NA	NA	NA	0	0	NA	NA	NA	NA	NA	NA	NA	NA	NA	NA
149.9	Cancer of of nasal cavities	neoplasms	0.0170931	0.0858745	1.01724	0.85966	1.2037	0.842226	0.630475	0.0999605	2	FALSE	139	234832	0.000591562	NA	NA	NA	NA	NA	NA	NA	NA	NA	NA	9	25728	0.000349691	NA	NA	NA	NA	NA	NA	NA	NA	NA	0	0	NA	NA	NA	NA	NA	NA	NA	NA	NA	NA
150	Cancer of esophagus	neoplasms	-0.0255636	0.0475167	0.97476	0.888079	1.0699	0.590582	0	0.986359	2	FALSE	466	227889	0.00204068	NA	NA	NA	NA	NA	NA	NA	NA	NA	NA	14	25325	0.000552508	NA	NA	NA	NA	NA	NA	NA	NA	NA	0	0	NA	NA	NA	NA	NA	NA	NA	NA	NA	NA
151	Cancer of stomach	neoplasms	-0.0517372	0.0474029	0.949578	0.865329	1.04203	0.275082	0	0.57028	2	FALSE	464	227818	0.00203257	NA	NA	NA	NA	NA	NA	NA	NA	NA	NA	50	25310	0.00197161	NA	NA	NA	NA	NA	NA	NA	NA	NA	0	0	NA	NA	NA	NA	NA	NA	NA	NA	NA	NA
153	Colorectal cancer	neoplasms	0.0266661	0.0158208	1.02702	0.995667	1.05937	0.0918919	0.105146	0.340402	4	FALSE	4184	219775	0.018682	0.113848	0.0660506	1.12058	0.984512	1.27546	0.0847724	0	0.948379	4	FALSE	274	24685	0.010978	NA	NA	NA	NA	NA	NA	NA	NA	NA	23	1768	0.012842	NA	NA	NA	NA	NA	NA	NA	NA	NA
153.2	Colon cancer	neoplasms	0.0308083	0.0185367	1.03129	0.994492	1.06944	0.0965094	0.4074	0.167282	4	FALSE	3032	220077	0.0135898	0.0886251	0.0820999	1.09267	0.930263	1.28343	0.280374	0	0.787217	4	FALSE	183	24736	0.00734379	NA	NA	NA	NA	NA	NA	NA	NA	NA	18	1773	0.0100503	NA	NA	NA	NA	NA	NA	NA	NA	NA
153.3	Malignant neoplasm of rectum, rectosigmoid junction, and anus	neoplasms	0.0190696	0.0242156	1.01925	0.972007	1.06879	0.430994	0	0.523823	4	FALSE	1758	220584	0.00790674	0.105623	0.094108	1.1114	0.924202	1.33652	0.261709	0	0.463581	3	FALSE	137	24815	0.00549054	NA	NA	NA	NA	NA	NA	NA	NA	NA	10	1772	0.00561167	NA	NA	NA	NA	NA	NA	NA	NA	NA
155	Cancer of liver and intrahepatic bile duct	neoplasms	0.0768163	0.0439809	1.07984	0.990659	1.17706	0.0807092	0	0.927263	4	FALSE	532	227682	0.00233115	NA	NA	NA	NA	NA	NA	NA	NA	NA	NA	74	25283	0.00291833	NA	NA	NA	NA	NA	NA	NA	NA	NA	3	1284	0.002331	NA	NA	NA	NA	NA	NA	NA	NA	NA
155.1	Malignant neoplasm of liver, primary	neoplasms	0.124071	0.0638056	1.1321	0.999014	1.28291	0.0518342	0	0.900999	3	FALSE	268	227793	0.00117512	NA	NA	NA	NA	NA	NA	NA	NA	NA	NA	57	25309	0.0022471	NA	NA	NA	NA	NA	NA	NA	NA	NA	1	1284	0.00077821	NA	NA	NA	NA	NA	NA	NA	NA	NA
157	Pancreatic cancer	neoplasms	-0.00994307	0.0335325	0.990106	0.927126	1.05736	0.766833	0.588653	0.118954	2	FALSE	928	227629	0.00406026	0.0958869	0.13536	1.10063	0.844159	1.43503	0.478707	76.6331	0.0385733	2	FALSE	80	25282	0.00315433	NA	NA	NA	NA	NA	NA	NA	NA	NA	5	1284	0.00387898	NA	NA	NA	NA	NA	NA	NA	NA	NA
158	Neoplasm of unspecified nature of digestive system	neoplasms	0.0106609	0.0353184	1.01072	0.94312	1.08316	0.762765	0.37891	0.18466	4	FALSE	823	227438	0.00360552	NA	NA	NA	NA	NA	NA	NA	NA	NA	NA	73	25221	0.00288606	NA	NA	NA	NA	NA	NA	NA	NA	NA	3	1284	0.002331	NA	NA	NA	NA	NA	NA	NA	NA	NA
159	Malignant neoplasm of other and ill-defined sites within the digestive organs and peritoneum	neoplasms	0.0039764	0.0287477	1.00398	0.94898	1.06218	0.889987	0	0.690639	4	FALSE	1240	227242	0.00542712	NA	NA	NA	NA	NA	NA	NA	NA	NA	NA	74	25236	0.00292375	NA	NA	NA	NA	NA	NA	NA	NA	NA	1	1284	0.00077821	NA	NA	NA	NA	NA	NA	NA	NA	NA
159.2	Malignant neoplasm of small intestine, including duodenum	neoplasms	-0.0654022	0.0608328	0.936691	0.83141	1.0553	0.282324	0	0.757194	3	FALSE	279	227849	0.001223	NA	NA	NA	NA	NA	NA	NA	NA	NA	NA	24	21733	0.00110309	NA	NA	NA	NA	NA	NA	NA	NA	NA	1	1284	0.00077821	NA	NA	NA	NA	NA	NA	NA	NA	NA
159.3	Malignant neoplasm of gallbladder and extrahepatic bile ducts	neoplasms	-0.00912838	0.0599008	0.990913	0.881146	1.11435	0.878878	0	0.347882	2	FALSE	290	227914	0.00127079	NA	NA	NA	NA	NA	NA	NA	NA	NA	NA	15	25334	0.000591739	NA	NA	NA	NA	NA	NA	NA	NA	NA	0	0	NA	NA	NA	NA	NA	NA	NA	NA	NA	NA
159.4	Malignant neoplasm of retroperitoneum and peritoneum	neoplasms	0.069312	0.0518474	1.07177	0.968209	1.18641	0.181273	0	0.547963	2	FALSE	379	223772	0.00169082	NA	NA	NA	NA	NA	NA	NA	NA	NA	NA	17	21497	0.000790183	NA	NA	NA	NA	NA	NA	NA	NA	NA	0	0	NA	NA	NA	NA	NA	NA	NA	NA	NA	NA
164	Cancer of intrathoracic organs	neoplasms	0.254676	0.111106	1.29004	1.0376	1.6039	0.0218946	0	0.805758	2	FALSE	90	237849	0.000378248	NA	NA	NA	NA	NA	NA	NA	NA	NA	NA	11	25684	0.000428099	NA	NA	NA	NA	NA	NA	NA	NA	NA	0	0	NA	NA	NA	NA	NA	NA	NA	NA	NA	NA
165	Cancer within the respiratory system	neoplasms	0.045131	0.0168347	1.04616	1.01221	1.08126	0.00734396	0.357848	0.197469	4	FALSE	3713	236185	0.0154774	0.0214995	0.0764695	1.02173	0.879521	1.18694	0.778594	34.1192	0.207552	4	FALSE	203	25506	0.00789607	NA	NA	NA	NA	NA	NA	NA	NA	NA	11	1887	0.00579557	NA	NA	NA	NA	NA	NA	NA	NA	NA
165.1	Cancer of bronchus; lung	neoplasms	0.0361608	0.0177696	1.03682	1.00133	1.07357	0.0418531	0.259158	0.256174	4	FALSE	3332	236239	0.0139082	0.026034	0.0804619	1.02638	0.876632	1.2017	0.746274	50.3682	0.133342	3	FALSE	192	25515	0.00746878	NA	NA	NA	NA	NA	NA	NA	NA	NA	10	1887	0.00527148	NA	NA	NA	NA	NA	NA	NA	NA	NA
170	Cancer of bone and connective tissue	neoplasms	0.00265778	0.0373055	1.00266	0.931965	1.07872	0.943204	0	0.650322	3	FALSE	739	239265	0.00307912	NA	NA	NA	NA	NA	NA	NA	NA	NA	NA	100	25606	0.00389014	NA	NA	NA	NA	NA	NA	NA	NA	NA	1	549	0.00181818	NA	NA	NA	NA	NA	NA	NA	NA	NA
170.1	Bone cancer	neoplasms	0.0671576	0.057902	1.06946	0.954728	1.19799	0.24611	0.573509	0.125709	2	FALSE	310	239715	0.00129153	NA	NA	NA	NA	NA	NA	NA	NA	NA	NA	38	25700	0.00147642	NA	NA	NA	NA	NA	NA	NA	NA	NA	0	0	NA	NA	NA	NA	NA	NA	NA	NA	NA	NA
170.2	Cancer of connective tissue	neoplasms	-0.0299427	0.0449704	0.970501	0.888622	1.05992	0.505518	0	0.516013	3	FALSE	507	239556	0.00211195	NA	NA	NA	NA	NA	NA	NA	NA	NA	NA	70	25657	0.00272088	NA	NA	NA	NA	NA	NA	NA	NA	NA	1	549	0.00181818	NA	NA	NA	NA	NA	NA	NA	NA	NA
172	Skin cancer	neoplasms	0.0434024	0.0106839	1.04436	1.02272	1.06646	4.86e-05	0	0.876658	4	FALSE	9743	229077	0.0407964	-0.235932	0.128709	0.789834	0.613732	1.01647	0.0667919	0	0.634873	2	FALSE	91	25515	0.00355385	NA	NA	NA	NA	NA	NA	NA	NA	NA	9	1886	0.00474934	0.178432	0.139926	1.19534	0.908629	1.57252	0.202243	0	0.412718	FALSE
172.1	Melanomas of skin, dx or hx	neoplasms	0.0376437	0.0183269	1.03836	1.00173	1.07634	0.0399737	0	0.688634	4	FALSE	3211	231621	0.0136736	NA	NA	NA	NA	NA	NA	NA	NA	NA	NA	30	25633	0.001169	NA	NA	NA	NA	NA	NA	NA	NA	NA	4	1888	0.00211416	NA	NA	NA	NA	NA	NA	NA	NA	NA
172.11	Melanomas of skin	neoplasms	0.0336463	0.0198167	1.03422	0.99482	1.07518	0.0895313	0	0.492812	4	FALSE	2644	232523	0.0112431	NA	NA	NA	NA	NA	NA	NA	NA	NA	NA	23	25656	0.000895674	NA	NA	NA	NA	NA	NA	NA	NA	NA	2	1340	0.00149031	NA	NA	NA	NA	NA	NA	NA	NA	NA
172.2	Other non-epithelial cancer of skin	neoplasms	0.0596145	0.0128269	1.06143	1.03508	1.08845	3.36e-06	0	0.825713	4	TRUE	6714	230061	0.028356	NA	NA	NA	NA	NA	NA	NA	NA	NA	NA	61	25583	0.00237872	NA	NA	NA	NA	NA	NA	NA	NA	NA	4	1340	0.00297619	NA	NA	NA	NA	NA	NA	NA	NA	NA
172.21	Basal cell carcinoma	neoplasms	0.0747229	0.0396272	1.07759	0.997059	1.16462	0.0593425	0	0.858386	4	FALSE	757	232388	0.00324691	NA	NA	NA	NA	NA	NA	NA	NA	NA	NA	5	8346	0.000598731	NA	NA	NA	NA	NA	NA	NA	NA	NA	0	0	NA	NA	NA	NA	NA	NA	NA	NA	NA	NA
172.22	Squamous cell carcinoma	neoplasms	0.145805	0.0567602	1.15697	1.03516	1.29311	0.0102053	0	0.581588	4	FALSE	361	232868	0.00154783	NA	NA	NA	NA	NA	NA	NA	NA	NA	NA	14	25676	0.000544959	NA	NA	NA	NA	NA	NA	NA	NA	NA	0	0	NA	NA	NA	NA	NA	NA	NA	NA	NA	NA
172.3	Carcinoma in situ of skin	neoplasms	0.0422901	0.0367846	1.0432	0.970633	1.12119	0.25028	0.647729	0.0585005	3	FALSE	768	233138	0.00328337	NA	NA	NA	NA	NA	NA	NA	NA	NA	NA	10	25684	0.000389196	NA	NA	NA	NA	NA	NA	NA	NA	NA	1	1340	0.000745712	NA	NA	NA	NA	NA	NA	NA	NA	NA
173	Neoplasm of uncertain behavior of skin	neoplasms	0.0598326	0.0201919	1.06166	1.02046	1.10452	0.00304468	0	0.442405	4	FALSE	2999	226967	0.0130411	-0.0812777	0.0927778	0.921938	0.768651	1.10579	0.381005	0	0.688004	2	FALSE	153	25031	0.00607529	NA	NA	NA	NA	NA	NA	NA	NA	NA	8	514	0.0153257	-0.026712	0.132353	0.973642	0.751174	1.262	0.840054	0	0.902687	FALSE
174	Breast cancer	neoplasms	0.0408367	0.00838118	1.04168	1.02471	1.05893	1.1e-06	0	0.675787	4	TRUE	15863	214336	0.0689099	0.000570625	0.0355725	1.00057	0.933186	1.07282	0.987202	0	0.660178	4	FALSE	1015	23933	0.0406846	NA	NA	NA	NA	NA	NA	NA	NA	NA	82	1737	0.0450797	0.0948095	0.0588849	1.09945	0.979608	1.23395	0.10738	0	0.731437	FALSE
174.1	Breast cancer [female]	neoplasms	0.0424568	0.00844077	1.04337	1.02625	1.06078	4.91e-07	0	0.870016	4	TRUE	15602	214666	0.0677558	0.0114348	0.0364058	1.0115	0.941841	1.08631	0.75345	0	0.499142	4	FALSE	963	24019	0.0385478	NA	NA	NA	NA	NA	NA	NA	NA	NA	80	1737	0.0440286	0.102853	0.059566	1.10833	0.986202	1.24558	0.084219	0	0.618865	FALSE
174.11	Malignant neoplasm of female breast	neoplasms	0.0447852	0.00882221	1.0458	1.02788	1.06404	3.85e-07	0	0.765103	4	TRUE	14211	214775	0.0620606	0.0119692	0.0376982	1.01204	0.93996	1.08965	0.750863	0	0.544335	4	FALSE	887	24055	0.0355625	NA	NA	NA	NA	NA	NA	NA	NA	NA	63	1739	0.0349612	0.114445	0.0628029	1.12125	0.991391	1.26812	0.0684116	0	0.821706	FALSE
174.3	Neoplasm of uncertain behavior of breast	neoplasms	-0.0766003	0.059252	0.92626	0.824703	1.04032	0.196084	0.640764	0.0618102	3	FALSE	299	214962	0.00138901	NA	NA	NA	NA	NA	NA	NA	NA	NA	NA	49	24657	0.00198332	NA	NA	NA	NA	NA	NA	NA	NA	NA	0	0	NA	NA	NA	NA	NA	NA	NA	NA	NA	NA
175	Acquired absence of breast	neoplasms	0.0444929	0.0134583	1.0455	1.01828	1.07344	0.000946439	0	0.878356	4	FALSE	5773	216310	0.0259948	-0.107865	0.0745994	0.897749	0.775632	1.03909	0.1482	0	0.790236	4	FALSE	233	24015	0.00960904	NA	NA	NA	NA	NA	NA	NA	NA	NA	25	1749	0.0140924	NA	NA	NA	NA	NA	NA	NA	NA	NA
180	Cervical cancer and dysplasia	neoplasms	0.000491456	0.0133888	1.00049	0.974579	1.02709	0.970719	0	0.868057	4	FALSE	6017	209700	0.027893	0.028392	0.0391057	1.0288	0.952892	1.11075	0.467819	0	0.823807	4	FALSE	831	22662	0.0353722	-0.257576	0.179362	0.772923	0.54383	1.09852	0.150982	0	0.672395	FALSE	62	1617	0.0369267	0.0637564	0.0643187	1.06583	0.939595	1.20903	0.32156	0	0.976638	FALSE
180.1	Cervical cancer	neoplasms	0.0143866	0.0187103	1.01449	0.977962	1.05238	0.441944	0	0.736089	3	FALSE	2975	211739	0.0138556	0.0106745	0.130422	1.01073	0.782746	1.30512	0.934769	0	0.405696	3	FALSE	111	23642	0.00467309	NA	NA	NA	NA	NA	NA	NA	NA	NA	14	1662	0.00835322	NA	NA	NA	NA	NA	NA	NA	NA	NA
180.3	Cervical intraepithelial neoplasia [CIN] [Cervical dysplasia]	neoplasms	-0.019267	0.0185719	0.980917	0.945854	1.01728	0.299536	0	0.841297	4	FALSE	3175	210243	0.0148769	0.0419343	0.0412582	1.04283	0.961818	1.13066	0.309445	0	0.539411	4	FALSE	739	22730	0.0314883	NA	NA	NA	NA	NA	NA	NA	NA	NA	48	1620	0.028777	0.0858814	0.0668313	1.08968	0.955897	1.24218	0.198776	0	0.936961	FALSE
182	Malignant neoplasm of uterus	neoplasms	0.0421907	0.020451	1.04309	1.00211	1.08575	0.0391113	0.534028	0.0921337	4	FALSE	2489	211555	0.0116285	0.0514869	0.102529	1.05284	0.861168	1.28716	0.615548	69.3825	0.0203607	4	FALSE	116	23734	0.00486373	NA	NA	NA	NA	NA	NA	NA	NA	NA	18	1661	0.0107207	NA	NA	NA	NA	NA	NA	NA	NA	NA
184	Cancer of other female genital organs	neoplasms	0.0315578	0.0149967	1.03206	1.00217	1.06285	0.0353509	0.0894994	0.348354	4	FALSE	4656	218457	0.0208683	0.0255806	0.0777529	1.02591	0.880899	1.19479	0.742156	0	0.939503	4	FALSE	210	24701	0.00843001	NA	NA	NA	NA	NA	NA	NA	NA	NA	24	1760	0.0134529	0.0167833	0.143771	1.01692	0.767205	1.34793	0.907069	0	0.787208	FALSE
184.1	Malignant neoplasm of ovary and other uterine adnexa	neoplasms	0.0374203	0.0162058	1.03813	1.00567	1.07163	0.0209398	0	0.414542	4	FALSE	3958	218949	0.0177563	0.00390655	0.10087	1.00391	0.823827	1.22337	0.969107	0	0.43318	4	FALSE	128	24844	0.00512574	NA	NA	NA	NA	NA	NA	NA	NA	NA	18	1766	0.0100897	NA	NA	NA	NA	NA	NA	NA	NA	NA
184.11	Malignant neoplasm of ovary	neoplasms	0.0401253	0.0165617	1.04094	1.00769	1.07528	0.0154027	0.245536	0.264031	4	FALSE	3783	219171	0.0169676	-0.0340064	0.116122	0.966565	0.769818	1.2136	0.769636	0	0.753808	3	FALSE	109	24881	0.00436174	NA	NA	NA	NA	NA	NA	NA	NA	NA	18	1768	0.0100784	NA	NA	NA	NA	NA	NA	NA	NA	NA
184.2	Cancer of other female genital organs (excluding uterus and ovary)	neoplasms	-0.0122112	0.0395155	0.987863	0.914242	1.06741	0.757305	0	0.844122	3	FALSE	666	219522	0.00302469	NA	NA	NA	NA	NA	NA	NA	NA	NA	NA	56	24894	0.00224449	NA	NA	NA	NA	NA	NA	NA	NA	NA	2	547	0.00364299	NA	NA	NA	NA	NA	NA	NA	NA	NA
189	Cancer of urinary organs (incl. kidney and bladder)	neoplasms	0.00505991	0.0212762	1.00507	0.964022	1.04787	0.812021	0.295832	0.234689	4	FALSE	2295	237753	0.00956059	0.0237464	0.0890936	1.02403	0.859956	1.21941	0.789828	0	0.406757	3	FALSE	160	25552	0.00622278	NA	NA	NA	NA	NA	NA	NA	NA	NA	2	1345	0.00148478	NA	NA	NA	NA	NA	NA	NA	NA	NA
189.1	Cancer of kidney and renal pelvis	neoplasms	-0.0108979	0.0316232	0.989161	0.929714	1.05241	0.730382	0	0.677419	4	FALSE	1033	238128	0.00431927	-0.00335048	0.10656	0.996655	0.8088	1.22814	0.974917	0	0.647163	3	FALSE	109	25614	0.00423745	NA	NA	NA	NA	NA	NA	NA	NA	NA	0	0	NA	NA	NA	NA	NA	NA	NA	NA	NA	NA
189.11	Malignant neoplasm of kidney, except pelvis	neoplasms	-0.0146958	0.0329997	0.985412	0.923694	1.05125	0.65608	0	0.734995	3	FALSE	955	238210	0.00399306	-0.0243238	0.115382	0.97597	0.778436	1.22363	0.833035	0	0.692161	3	FALSE	96	25621	0.00373294	NA	NA	NA	NA	NA	NA	NA	NA	NA	0	0	NA	NA	NA	NA	NA	NA	NA	NA	NA	NA
189.12	Malignant neoplasm of renal pelvis	neoplasms	-0.0622814	0.100861	0.939618	0.771078	1.145	0.536907	0	0.501969	2	FALSE	108	234396	0.000460547	NA	NA	NA	NA	NA	NA	NA	NA	NA	NA	14	21905	0.000638715	NA	NA	NA	NA	NA	NA	NA	NA	NA	0	0	NA	NA	NA	NA	NA	NA	NA	NA	NA	NA
189.2	Cancer of bladder	neoplasms	0.0149638	0.02933	1.01508	0.958369	1.07514	0.609919	0.40903	0.166288	4	FALSE	1200	238331	0.00500979	NA	NA	NA	NA	NA	NA	NA	NA	NA	NA	53	25660	0.00206121	NA	NA	NA	NA	NA	NA	NA	NA	NA	1	1345	0.000742942	NA	NA	NA	NA	NA	NA	NA	NA	NA
189.21	Malignant neoplasm of bladder	neoplasms	0.0170672	0.0312409	1.01721	0.956797	1.08145	0.584853	0.442721	0.145788	4	FALSE	1056	238379	0.00441038	NA	NA	NA	NA	NA	NA	NA	NA	NA	NA	45	25676	0.00174954	NA	NA	NA	NA	NA	NA	NA	NA	NA	1	1345	0.000742942	NA	NA	NA	NA	NA	NA	NA	NA	NA
189.4	Malignant neoplasm of other urinary organs	neoplasms	-0.0230258	0.062469	0.977237	0.864622	1.10452	0.71243	0.578638	0.123429	2	FALSE	264	238516	0.00110562	NA	NA	NA	NA	NA	NA	NA	NA	NA	NA	22	25687	0.000855731	NA	NA	NA	NA	NA	NA	NA	NA	NA	1	1345	0.000742942	NA	NA	NA	NA	NA	NA	NA	NA	NA
190	Cancer of eye	neoplasms	0.0436507	0.0727432	1.04462	0.905812	1.20469	0.548462	0.738656	0.0504521	2	FALSE	197	234492	0.000839409	NA	NA	NA	NA	NA	NA	NA	NA	NA	NA	8	25698	0.000311211	NA	NA	NA	NA	NA	NA	NA	NA	NA	1	550	0.00181488	NA	NA	NA	NA	NA	NA	NA	NA	NA
191	Manlignant and unknown neoplasms of brain and nervous system	neoplasms	-0.00489036	0.0321687	0.995122	0.934317	1.05988	0.879169	0	0.981844	3	FALSE	997	237865	0.00417396	-0.0335606	0.107756	0.966996	0.782894	1.19439	0.755459	0	0.806305	3	FALSE	100	25532	0.00390137	NA	NA	NA	NA	NA	NA	NA	NA	NA	7	1883	0.0037037	NA	NA	NA	NA	NA	NA	NA	NA	NA
191.1	Cancer of brain and nervous system	neoplasms	0.00897214	0.0367315	1.00901	0.938924	1.08433	0.807027	0	0.992788	3	FALSE	758	238121	0.00317315	NA	NA	NA	NA	NA	NA	NA	NA	NA	NA	61	25600	0.00237715	NA	NA	NA	NA	NA	NA	NA	NA	NA	4	1334	0.00298954	NA	NA	NA	NA	NA	NA	NA	NA	NA
191.11	Cancer of brain	neoplasms	0.0165841	0.0390708	1.01672	0.941771	1.09764	0.671229	0	0.962554	3	FALSE	669	238244	0.00280018	NA	NA	NA	NA	NA	NA	NA	NA	NA	NA	56	25623	0.00218077	NA	NA	NA	NA	NA	NA	NA	NA	NA	2	1334	0.00149701	NA	NA	NA	NA	NA	NA	NA	NA	NA
193	Thyroid cancer	neoplasms	0.0813939	0.0310439	1.0848	1.02076	1.15285	0.00874427	0.695138	0.0199715	4	FALSE	1116	237847	0.00467018	-0.118063	0.104609	0.88864	0.723907	1.09086	0.259063	61.7941	0.0729925	3	FALSE	120	25497	0.00468439	NA	NA	NA	NA	NA	NA	NA	NA	NA	14	1866	0.00744681	0.389371	0.107011	1.47605	1.19678	1.82049	0.000274105	0.794396	0.0274271	FALSE
194	Cancer of other endocrine glands	neoplasms	-0.0294388	0.0719227	0.97099	0.843323	1.11798	0.682311	0	0.846377	3	FALSE	216	238288	0.000905645	NA	NA	NA	NA	NA	NA	NA	NA	NA	NA	36	21807	0.00164813	NA	NA	NA	NA	NA	NA	NA	NA	NA	2	549	0.00362976	NA	NA	NA	NA	NA	NA	NA	NA	NA
195	Cancer, suspected or other	neoplasms	0.0323285	0.0144087	1.03286	1.0041	1.06244	0.0248536	0.434626	0.150699	4	FALSE	5088	221902	0.0224151	0.0365232	0.0566928	1.0372	0.928121	1.15909	0.519427	0	0.706292	4	FALSE	376	24485	0.0151241	NA	NA	NA	NA	NA	NA	NA	NA	NA	19	1814	0.0103655	0.175862	0.106203	1.19227	0.968224	1.46817	0.0977404	0.628098	0.101051	FALSE
195.1	Malignant neoplasm, other	neoplasms	0.0367862	0.0157139	1.03747	1.00601	1.06992	0.0192326	0	0.485967	3	FALSE	4224	223063	0.0185844	0.0454585	0.0814786	1.04651	0.892047	1.22771	0.576899	0	0.964553	4	FALSE	190	24743	0.00762042	NA	NA	NA	NA	NA	NA	NA	NA	NA	12	1275	0.00932401	NA	NA	NA	NA	NA	NA	NA	NA	NA
195.3	Malignant neoplasm of head, face, and neck	neoplasms	0.0850558	0.137508	1.08878	0.831557	1.42556	0.536212	0	0.805698	2	FALSE	62	184557	0.000335827	NA	NA	NA	NA	NA	NA	NA	NA	NA	NA	12	11645	0.00102942	NA	NA	NA	NA	NA	NA	NA	NA	NA	1	550	0.00181488	NA	NA	NA	NA	NA	NA	NA	NA	NA
196	Radiotherapy	neoplasms	0.0333632	0.0235242	1.03393	0.987338	1.08271	0.156117	0.512913	0.104123	4	FALSE	1875	224151	0.00829551	-0.0362611	0.0895118	0.964389	0.809207	1.14933	0.685405	0	0.851326	3	FALSE	155	24864	0.00619529	NA	NA	NA	NA	NA	NA	NA	NA	NA	8	1822	0.00437158	NA	NA	NA	NA	NA	NA	NA	NA	NA
197	Chemotherapy	neoplasms	0.041272	0.0104233	1.04214	1.02106	1.06364	7.51e-05	0	0.779231	4	FALSE	9970	221142	0.0431393	0.0528416	0.0385223	1.05426	0.977594	1.13694	0.170153	0	0.822464	4	FALSE	811	24379	0.0321953	NA	NA	NA	NA	NA	NA	NA	NA	NA	35	1819	0.0188781	0.0827977	0.0669303	1.08632	0.952769	1.2386	0.216059	0	0.786747	FALSE
198	Secondary malignant neoplasm	neoplasms	0.0402052	0.00930326	1.04102	1.02221	1.06018	1.55e-05	0	0.661795	4	TRUE	12596	220659	0.054001	0.0250722	0.0458609	1.02539	0.937242	1.12183	0.584583	0	0.728494	4	FALSE	596	24459	0.0237877	NA	NA	NA	NA	NA	NA	NA	NA	NA	45	1819	0.0241416	0.296396	0.110139	1.345	1.08386	1.66907	0.0071218	0	0.406958	FALSE
198.1	Secondary malignancy of lymph nodes	neoplasms	0.0347783	0.0122423	1.03539	1.01084	1.06053	0.00449946	0.123591	0.330879	4	FALSE	7020	222502	0.0305853	-0.00960149	0.0645042	0.990444	0.872819	1.12392	0.881671	0	0.98456	4	FALSE	301	24700	0.0120395	NA	NA	NA	NA	NA	NA	NA	NA	NA	27	1820	0.0146183	NA	NA	NA	NA	NA	NA	NA	NA	NA
198.2	Secondary malignancy of respiratory organs	neoplasms	0.0746549	0.0171107	1.07751	1.04198	1.11426	1.28e-05	0	0.750148	3	TRUE	3545	223411	0.0156198	0.0723782	0.0902589	1.07506	0.900751	1.2831	0.422613	0	0.744588	3	FALSE	161	24845	0.00643845	NA	NA	NA	NA	NA	NA	NA	NA	NA	14	1824	0.00761697	NA	NA	NA	NA	NA	NA	NA	NA	NA
198.3	Secondary malignant neoplasm of digestive systems	neoplasms	0.00989184	0.0209521	1.00994	0.969307	1.05228	0.636843	0.625007	0.0694798	3	FALSE	2339	224082	0.0103303	0.0996002	0.125061	1.10473	0.864577	1.41159	0.425791	0	0.532305	2	FALSE	85	24913	0.00340027	NA	NA	NA	NA	NA	NA	NA	NA	NA	9	1275	0.00700935	NA	NA	NA	NA	NA	NA	NA	NA	NA
198.4	Secondary malignant neoplasm of liver	neoplasms	0.0456132	0.0167345	1.04667	1.0129	1.08157	0.00641646	0	0.413157	4	FALSE	3694	223699	0.016245	0.115123	0.0864455	1.12201	0.947141	1.32917	0.182947	0	0.677285	3	FALSE	180	24860	0.0071885	NA	NA	NA	NA	NA	NA	NA	NA	NA	14	1825	0.00761283	NA	NA	NA	NA	NA	NA	NA	NA	NA
198.5	Secondary malignancy of brain/spine	neoplasms	-0.00109553	0.0432825	0.998905	0.917661	1.08734	0.979807	0	0.693811	2	FALSE	558	224222	0.00248243	NA	NA	NA	NA	NA	NA	NA	NA	NA	NA	58	21179	0.00273108	NA	NA	NA	NA	NA	NA	NA	NA	NA	1	550	0.00181488	NA	NA	NA	NA	NA	NA	NA	NA	NA
198.6	Secondary malignancy of bone	neoplasms	0.0459902	0.0192987	1.04706	1.0082	1.08743	0.0171687	0.400727	0.171354	4	FALSE	2771	223852	0.0122274	-0.0431325	0.0961066	0.957784	0.793344	1.15631	0.653577	0	0.991951	3	FALSE	145	24890	0.00579189	NA	NA	NA	NA	NA	NA	NA	NA	NA	7	1824	0.00382305	NA	NA	NA	NA	NA	NA	NA	NA	NA
198.7	Secondary malignant neoplasm of skin	neoplasms	0.0586967	0.0500407	1.06045	0.961384	1.16973	0.240804	0.615564	0.106782	2	FALSE	405	220798	0.0018309	NA	NA	NA	NA	NA	NA	NA	NA	NA	NA	22	13323	0.00164856	NA	NA	NA	NA	NA	NA	NA	NA	NA	1	1275	0.000783699	NA	NA	NA	NA	NA	NA	NA	NA	NA
199	Neoplasm of uncertain behavior	neoplasms	-0.00945433	0.0204022	0.99059	0.951761	1.031	0.643079	0	0.653144	4	FALSE	2606	220590	0.0116758	0.0255445	0.0519216	1.02587	0.926612	1.13577	0.622732	0	0.599634	4	FALSE	442	24097	0.0180121	NA	NA	NA	NA	NA	NA	NA	NA	NA	13	1805	0.00715072	0.0266878	0.115895	1.02705	0.818352	1.28896	0.817878	0	0.535465	FALSE
199.4	Neurofibromatosis	neoplasms	-0.0675551	0.093769	0.934676	0.777759	1.12325	0.471253	0	0.995624	2	FALSE	133	224853	0.000591148	NA	NA	NA	NA	NA	NA	NA	NA	NA	NA	15	21231	0.000706015	NA	NA	NA	NA	NA	NA	NA	NA	NA	1	549	0.00181818	NA	NA	NA	NA	NA	NA	NA	NA	NA
200	Myeloproliferative disease	neoplasms	0.0453649	0.0290008	1.04641	0.98859	1.10761	0.117756	0.0406957	0.372416	4	FALSE	1241	236437	0.00522135	-0.00639412	0.101047	0.993626	0.815101	1.21125	0.949545	41.6464	0.161754	4	FALSE	120	25454	0.00469227	NA	NA	NA	NA	NA	NA	NA	NA	NA	3	1883	0.00159067	NA	NA	NA	NA	NA	NA	NA	NA	NA
200.1	Polycythemia vera	neoplasms	0.128665	0.0599324	1.13731	1.01126	1.27907	0.0318057	0	0.762548	3	FALSE	293	234226	0.00124937	NA	NA	NA	NA	NA	NA	NA	NA	NA	NA	12	25106	0.000477745	NA	NA	NA	NA	NA	NA	NA	NA	NA	2	1869	0.00106895	NA	NA	NA	NA	NA	NA	NA	NA	NA
201	Hodgkin's disease	neoplasms	0.104809	0.0665586	1.1105	0.974682	1.26524	0.115329	0	0.949836	3	FALSE	239	237179	0.00100666	NA	NA	NA	NA	NA	NA	NA	NA	NA	NA	25	25582	0.000976296	NA	NA	NA	NA	NA	NA	NA	NA	NA	0	0	NA	NA	NA	NA	NA	NA	NA	NA	NA	NA
202	Cancer of other lymphoid, histiocytic tissue	neoplasms	0.0314406	0.0254704	1.03194	0.981689	1.08476	0.217055	0.197805	0.290974	4	FALSE	1590	236745	0.00667128	-0.093552	0.137127	0.910691	0.696063	1.1915	0.495093	0	0.653804	2	FALSE	103	25477	0.00402658	NA	NA	NA	NA	NA	NA	NA	NA	NA	5	1888	0.00264131	NA	NA	NA	NA	NA	NA	NA	NA	NA
202.2	Non-Hodgkins lymphoma	neoplasms	0.0316311	0.0258536	1.03214	0.981139	1.08579	0.221153	0.0181016	0.383176	4	FALSE	1543	236848	0.00647256	-0.0838808	0.138167	0.919541	0.701396	1.20553	0.543786	0	0.605515	2	FALSE	94	25504	0.00367216	NA	NA	NA	NA	NA	NA	NA	NA	NA	4	1338	0.00298063	NA	NA	NA	NA	NA	NA	NA	NA	NA
202.21	Nodular lymphoma	neoplasms	-0.0449442	0.0553568	0.956051	0.857751	1.06562	0.416848	0.556906	0.104679	3	FALSE	338	237222	0.0014228	NA	NA	NA	NA	NA	NA	NA	NA	NA	NA	10	25594	0.000390564	NA	NA	NA	NA	NA	NA	NA	NA	NA	1	1338	0.000746826	NA	NA	NA	NA	NA	NA	NA	NA	NA
202.22	Reticulosarcoma	neoplasms	NA	NA	NA	NA	NA	NA	NA	NA	NA	NA	50	237249	0.000210705	NA	NA	NA	NA	NA	NA	NA	NA	NA	NA	12	21668	0.000553506	NA	NA	NA	NA	NA	NA	NA	NA	NA	0	0	NA	NA	NA	NA	NA	NA	NA	NA	NA	NA
204	Leukemia	neoplasms	0.0647977	0.024125	1.06694	1.01767	1.1186	0.00723314	0.513792	0.103617	4	FALSE	1777	236550	0.00745614	-0.145837	0.0824111	0.864299	0.735386	1.01581	0.0767896	0	0.615112	4	FALSE	177	25464	0.00690301	NA	NA	NA	NA	NA	NA	NA	NA	NA	4	1338	0.00298063	NA	NA	NA	NA	NA	NA	NA	NA	NA
204.1	Lymphoid leukemia	neoplasms	0.0553955	0.0439523	1.05696	0.969718	1.15205	0.207541	0	0.616043	4	FALSE	535	237068	0.00225166	NA	NA	NA	NA	NA	NA	NA	NA	NA	NA	43	25564	0.00167923	NA	NA	NA	NA	NA	NA	NA	NA	NA	1	1338	0.000746826	NA	NA	NA	NA	NA	NA	NA	NA	NA
204.11	Lymphoid leukemia, acute	neoplasms	0.211357	0.0917443	1.23535	1.03204	1.47871	0.0212357	0	0.746165	2	FALSE	124	237184	0.000522528	NA	NA	NA	NA	NA	NA	NA	NA	NA	NA	12	21856	0.000548747	NA	NA	NA	NA	NA	NA	NA	NA	NA	0	0	NA	NA	NA	NA	NA	NA	NA	NA	NA	NA
204.12	Lymphoid leukemia, chronic	neoplasms	0.0324953	0.0497695	1.03303	0.93702	1.13888	0.513811	0	0.847315	4	FALSE	418	237168	0.00175936	NA	NA	NA	NA	NA	NA	NA	NA	NA	NA	26	25587	0.00101511	NA	NA	NA	NA	NA	NA	NA	NA	NA	1	1338	0.000746826	NA	NA	NA	NA	NA	NA	NA	NA	NA
204.2	Myeloid leukemia	neoplasms	0.0414505	0.0382847	1.04232	0.966972	1.12354	0.278946	0.535652	0.11607	3	FALSE	702	236868	0.00295492	NA	NA	NA	NA	NA	NA	NA	NA	NA	NA	62	25540	0.00242169	NA	NA	NA	NA	NA	NA	NA	NA	NA	0	0	NA	NA	NA	NA	NA	NA	NA	NA	NA	NA
204.21	Myeloid leukemia, acute	neoplasms	0.0288691	0.0440009	1.02929	0.944244	1.122	0.511759	0.678837	0.0776371	2	FALSE	539	236935	0.00226972	NA	NA	NA	NA	NA	NA	NA	NA	NA	NA	51	25550	0.00199211	NA	NA	NA	NA	NA	NA	NA	NA	NA	0	0	NA	NA	NA	NA	NA	NA	NA	NA	NA	NA
204.4	Multiple myeloma	neoplasms	0.0815397	0.0433236	1.08496	0.996633	1.18111	0.0598212	0.120284	0.320867	3	FALSE	562	237124	0.00236446	-0.23325	0.173474	0.791955	0.563689	1.11266	0.17876	0	0.822564	2	FALSE	81	25549	0.00316036	NA	NA	NA	NA	NA	NA	NA	NA	NA	3	1338	0.00223714	NA	NA	NA	NA	NA	NA	NA	NA	NA
208	Benign neoplasm of colon	neoplasms	0.0299734	0.00782669	1.03043	1.01474	1.04636	0.000128329	0	0.571416	4	FALSE	19067	215612	0.0812472	-0.0185486	0.0304816	0.981622	0.924695	1.04205	0.542844	0	0.520708	4	FALSE	1726	22736	0.0705584	0.0908926	0.138318	1.09515	0.835099	1.43618	0.511098	0.406642	0.194219	FALSE	131	1734	0.0702413	0.0315003	0.0558741	1.032	0.924954	1.15144	0.572908	0	0.491116	FALSE
209	Neuroendocrine tumors	neoplasms	-0.0231282	0.111611	0.977137	0.785148	1.21607	0.835837	0	0.381006	2	FALSE	103	61313	0.00167709	NA	NA	NA	NA	NA	NA	NA	NA	NA	NA	27	21744	0.00124018	NA	NA	NA	NA	NA	NA	NA	NA	NA	0	0	NA	NA	NA	NA	NA	NA	NA	NA	NA	NA
210	Benign neoplasm of lip, oral cavity, and pharynx	neoplasms	-0.0452443	0.0351494	0.955764	0.892137	1.02393	0.198025	0	0.760255	3	FALSE	838	238636	0.00349934	NA	NA	NA	NA	NA	NA	NA	NA	NA	NA	59	25606	0.00229885	NA	NA	NA	NA	NA	NA	NA	NA	NA	6	1889	0.00316623	NA	NA	NA	NA	NA	NA	NA	NA	NA
211	Benign neoplasm of other parts of digestive system	neoplasms	-0.0578303	0.012777	0.94381	0.920468	0.967744	6.01e-06	0.2051	0.286918	4	TRUE	6467	227793	0.0276061	0.103395	0.0910756	1.10893	0.927642	1.32565	0.256262	0	0.923848	4	FALSE	169	25093	0.00668989	NA	NA	NA	NA	NA	NA	NA	NA	NA	31	1836	0.0166042	NA	NA	NA	NA	NA	NA	NA	NA	NA
212	Benign neoplasm of respiratory and intrathoracic organs	neoplasms	-0.0474486	0.0546468	0.953659	0.856797	1.06147	0.385243	0.199143	0.290231	4	FALSE	347	239844	0.00144468	NA	NA	NA	NA	NA	NA	NA	NA	NA	NA	49	25671	0.00190513	NA	NA	NA	NA	NA	NA	NA	NA	NA	3	1894	0.00158144	NA	NA	NA	NA	NA	NA	NA	NA	NA
213	Benign neoplasm of bone and articular cartilage	neoplasms	0.0382118	0.0529085	1.03895	0.936611	1.15247	0.470157	0.18346	0.293852	3	FALSE	373	210348	0.00177011	NA	NA	NA	NA	NA	NA	NA	NA	NA	NA	58	23448	0.00246746	NA	NA	NA	NA	NA	NA	NA	NA	NA	1	1100	0.000908265	NA	NA	NA	NA	NA	NA	NA	NA	NA
214	Lipoma	neoplasms	-0.00259648	0.0165577	0.997407	0.965558	1.03031	0.875391	0.494125	0.11505	4	FALSE	3853	235154	0.0161209	0.017814	0.0519683	1.01797	0.919393	1.12712	0.731759	0	0.769285	4	FALSE	512	24623	0.02037	NA	NA	NA	NA	NA	NA	NA	NA	NA	34	1852	0.0180276	-0.00426072	0.092748	0.995748	0.830237	1.19425	0.963359	0	0.977194	FALSE
214.1	Lipoma of skin and subcutaneous tissue	neoplasms	-0.0208173	0.0188044	0.979398	0.943958	1.01617	0.268275	0	0.712605	4	FALSE	2950	235745	0.0123589	0.0152089	0.0720706	1.01533	0.881574	1.16937	0.832865	0	0.526783	3	FALSE	306	24842	0.012168	NA	NA	NA	NA	NA	NA	NA	NA	NA	26	1860	0.0137858	-0.109067	0.129125	0.896671	0.696179	1.1549	0.398302	0	0.556196	FALSE
215	Other benign neoplasm of connective and other soft tissue	neoplasms	0.013059	0.0391605	1.01314	0.938292	1.09397	0.738778	0.354548	0.199471	4	FALSE	705	235878	0.00297993	0.0555916	0.0624115	1.05717	0.935445	1.19472	0.373076	0	0.710008	2	FALSE	349	24775	0.0138911	NA	NA	NA	NA	NA	NA	NA	NA	NA	5	1858	0.00268384	0.084807	0.0948646	1.08851	0.903821	1.31093	0.371333	0.227535	0.25521	FALSE
216	Benign neoplasm of skin	neoplasms	0.0387528	0.0121499	1.03951	1.01505	1.06456	0.00142485	0	0.94479	4	FALSE	7613	227758	0.0323447	-0.0466879	0.0525706	0.954385	0.860945	1.05797	0.374487	0	0.917051	4	FALSE	467	24308	0.0188496	0.0249939	0.197902	1.02531	0.695665	1.51116	0.899499	0.560345	0.131517	FALSE	55	1807	0.0295381	-0.0383385	0.0736048	0.962387	0.8331	1.11174	0.602457	0	0.989994	FALSE
216.1	Screening for malignant neoplasms of the skin	neoplasms	-0.0155337	0.0576983	0.984586	0.879308	1.10247	0.787758	0	0.345312	2	FALSE	396	193870	0.00203844	-0.0517897	0.0933776	0.949529	0.790724	1.14023	0.57915	0	0.729926	2	FALSE	144	11507	0.0123595	NA	NA	NA	NA	NA	NA	NA	NA	NA	2	534	0.00373134	NA	NA	NA	NA	NA	NA	NA	NA	NA
217	Vascular hamartomas and non-neoplastic nevi	neoplasms	0.0693294	0.031454	1.07179	1.00771	1.13994	0.0275137	0.475573	0.148548	3	FALSE	1178	232473	0.00504171	NA	NA	NA	NA	NA	NA	NA	NA	NA	NA	69	25116	0.00273973	NA	NA	NA	NA	NA	NA	NA	NA	NA	10	1834	0.00542299	-0.0675535	0.168305	0.934678	0.672049	1.29994	0.688143	0	0.351553	FALSE
217.1	Nevus, non-neoplastic	neoplasms	0.0767381	0.0327019	1.07976	1.01272	1.15123	0.0189458	0	0.466541	3	FALSE	1096	232603	0.00468979	NA	NA	NA	NA	NA	NA	NA	NA	NA	NA	64	25133	0.00253998	NA	NA	NA	NA	NA	NA	NA	NA	NA	8	515	0.0152964	NA	NA	NA	NA	NA	NA	NA	NA	NA
218	Benign neoplasm of uterus	neoplasms	-0.00515977	0.00941722	0.994854	0.97666	1.01339	0.583755	0	0.458406	4	FALSE	12314	218744	0.053294	0.0108203	0.0229714	1.01088	0.966376	1.05743	0.637616	0	0.497155	4	FALSE	3138	21201	0.128929	0.0520443	0.116678	1.05342	0.83808	1.3241	0.655562	0	0.671969	FALSE	166	1663	0.09076	0.0416691	0.0573461	1.04255	0.931716	1.16657	0.467456	0.697225	0.0691627	FALSE
218.1	Uterine leiomyoma	neoplasms	-0.00421386	0.00955457	0.995795	0.977321	1.01462	0.659191	0.166074	0.308343	4	FALSE	11940	219060	0.0516883	0.00761804	0.0231181	1.00765	0.963009	1.05435	0.741757	0	0.489891	4	FALSE	3096	21276	0.127031	0.0443327	0.117296	1.04533	0.830636	1.31552	0.705463	0	0.705689	FALSE	164	1667	0.0895685	0.0257925	0.0575853	1.02613	0.916611	1.14873	0.654225	0.584755	0.1207	FALSE
218.2	Other benign neoplasm of uterus	neoplasms	-0.0725266	0.0500782	0.930041	0.843093	1.02596	0.147542	0.451564	0.176913	2	FALSE	424	217369	0.0019468	-0.00869543	0.174646	0.991342	0.703988	1.39599	0.960291	0	0.359068	2	FALSE	53	20685	0.00255569	NA	NA	NA	NA	NA	NA	NA	NA	NA	4	1714	0.00232829	NA	NA	NA	NA	NA	NA	NA	NA	NA
220	Benign neoplasm of ovary	neoplasms	0.0108995	0.0223286	1.01096	0.96767	1.05618	0.62545	0	0.93306	3	FALSE	2060	210071	0.00971098	-0.0172379	0.105505	0.98291	0.799297	1.2087	0.870215	0	0.982917	3	FALSE	115	23618	0.00484557	NA	NA	NA	NA	NA	NA	NA	NA	NA	12	1655	0.00719856	NA	NA	NA	NA	NA	NA	NA	NA	NA
221	Benign neoplasm of other female genital organs	neoplasms	0.00968235	0.055673	1.00973	0.905349	1.12614	0.861933	0	0.751895	3	FALSE	333	206598	0.00160923	NA	NA	NA	NA	NA	NA	NA	NA	NA	NA	30	20622	0.00145264	NA	NA	NA	NA	NA	NA	NA	NA	NA	0	0	NA	NA	NA	NA	NA	NA	NA	NA	NA	NA
223	Benign neoplasm of kidney and other urinary organs	neoplasms	-0.0594546	0.0887148	0.942278	0.79189	1.12123	0.502745	0.416431	0.19052	2	FALSE	163	210585	0.000773436	NA	NA	NA	NA	NA	NA	NA	NA	NA	NA	22	23534	0.000933945	NA	NA	NA	NA	NA	NA	NA	NA	NA	1	1100	0.000908265	NA	NA	NA	NA	NA	NA	NA	NA	NA
224	Benign neoplasm of eye	neoplasms	0.0231947	0.0414732	1.02347	0.943564	1.11013	0.575977	0	0.418939	4	FALSE	698	237829	0.00292629	NA	NA	NA	NA	NA	NA	NA	NA	NA	NA	81	25542	0.00316122	NA	NA	NA	NA	NA	NA	NA	NA	NA	4	1876	0.00212766	-0.32694	0.182202	0.721127	0.50457	1.03063	0.0727528	0	0.525874	FALSE
224.1	Benign neoplasm of eye, uveal	neoplasms	0.0337134	0.045818	1.03429	0.945456	1.13147	0.461845	0	0.589656	4	FALSE	586	237981	0.00245633	NA	NA	NA	NA	NA	NA	NA	NA	NA	NA	54	17837	0.00301828	NA	NA	NA	NA	NA	NA	NA	NA	NA	3	1880	0.0015932	-0.309792	0.184574	0.733599	0.510916	1.05334	0.093265	0	0.577672	FALSE
225	Benign neoplasm of brain and other parts of nervous system	neoplasms	0.00627662	0.0278394	1.0063	0.95286	1.06273	0.821623	0.243538	0.265177	4	FALSE	1347	238067	0.00562624	-0.00659211	0.0984735	0.99343	0.819061	1.20492	0.946627	44.6467	0.164215	3	FALSE	132	25536	0.00514259	NA	NA	NA	NA	NA	NA	NA	NA	NA	12	1882	0.0063358	NA	NA	NA	NA	NA	NA	NA	NA	NA
225.1	Benign neoplasm of brain, cranial nerves, meninges	neoplasms	0.0124366	0.0288831	1.01251	0.956788	1.07149	0.666771	0.150461	0.316722	4	FALSE	1252	238155	0.00522959	-0.0139004	0.101908	0.986196	0.807641	1.20423	0.891504	52.3258	0.122754	3	FALSE	124	25552	0.00482941	NA	NA	NA	NA	NA	NA	NA	NA	NA	11	1883	0.00580781	NA	NA	NA	NA	NA	NA	NA	NA	NA
225.2	Benign neoplasm of spinal cord, meninges	neoplasms	0.00876771	0.108064	1.00881	0.81625	1.24679	0.935335	0	0.820551	2	FALSE	93	234546	0.000396354	NA	NA	NA	NA	NA	NA	NA	NA	NA	NA	9	17930	0.0005017	NA	NA	NA	NA	NA	NA	NA	NA	NA	1	550	0.00181488	NA	NA	NA	NA	NA	NA	NA	NA	NA
226	Benign neoplasm of thyroid glands	neoplasms	-0.044288	0.0473904	0.956678	0.871821	1.0498	0.350028	0	0.686225	3	FALSE	464	238097	0.001945	NA	NA	NA	NA	NA	NA	NA	NA	NA	NA	67	25470	0.00262364	NA	NA	NA	NA	NA	NA	NA	NA	NA	4	1322	0.00301659	NA	NA	NA	NA	NA	NA	NA	NA	NA
227	Benign neoplasm of other endocrine glands and related structures	neoplasms	0.0220715	0.0265156	1.02232	0.970544	1.07685	0.405185	0	0.603825	4	FALSE	1519	237597	0.00635257	-0.00611628	0.0603186	0.993902	0.883081	1.11863	0.919233	0	0.870483	4	FALSE	346	25229	0.0135288	NA	NA	NA	NA	NA	NA	NA	NA	NA	21	1865	0.0111347	0.213479	0.107478	1.23798	1.00283	1.52826	0.0470044	0	0.560349	FALSE
227.1	Benign neoplasm of adrenal gland	neoplasms	-0.0232996	0.0501195	0.97697	0.885563	1.07781	0.642016	0.112627	0.336559	4	FALSE	433	238210	0.00181443	0.0215447	0.144778	1.02178	0.769345	1.35704	0.881702	0	0.35729	2	FALSE	82	25499	0.0032055	NA	NA	NA	NA	NA	NA	NA	NA	NA	5	1870	0.00266667	NA	NA	NA	NA	NA	NA	NA	NA	NA
227.2	Benign neoplasm of parathyroid gland	neoplasms	0.0202824	0.0429709	1.02049	0.938062	1.11016	0.636924	0.420796	0.177905	3	FALSE	559	238336	0.00233994	NA	NA	NA	NA	NA	NA	NA	NA	NA	NA	42	25547	0.00164133	NA	NA	NA	NA	NA	NA	NA	NA	NA	5	1871	0.00266525	NA	NA	NA	NA	NA	NA	NA	NA	NA
227.3	Benign neoplasm of pituitary gland and craniopharyngeal duct (pouch)	neoplasms	0.0551656	0.046371	1.05672	0.964911	1.15726	0.234181	0	0.617437	4	FALSE	505	238254	0.0021151	-0.0629275	0.0752115	0.939012	0.810309	1.08816	0.402776	0	0.984422	4	FALSE	221	25411	0.00862203	NA	NA	NA	NA	NA	NA	NA	NA	NA	10	1868	0.00532481	0.266349	0.129305	1.30519	1.013	1.68166	0.0394131	0	0.731959	FALSE
228	Hemangioma and lymphangioma, any site	neoplasms	0.0350791	0.0247106	1.0357	0.986736	1.0871	0.155724	0	0.672164	4	FALSE	1740	237125	0.00728445	-0.260502	0.132742	0.770664	0.594122	0.999666	0.049707	0	0.580214	3	FALSE	100	25532	0.00390137	NA	NA	NA	NA	NA	NA	NA	NA	NA	14	1880	0.00739176	NA	NA	NA	NA	NA	NA	NA	NA	NA
228.1	Hemangioma of skin and subcutaneous tissue	neoplasms	0.0186833	0.0559493	1.01886	0.91304	1.13694	0.738431	0	0.479709	3	FALSE	365	59952	0.00605136	NA	NA	NA	NA	NA	NA	NA	NA	NA	NA	13	21693	0.000598913	NA	NA	NA	NA	NA	NA	NA	NA	NA	1	548	0.00182149	NA	NA	NA	NA	NA	NA	NA	NA	NA
229	Benign neoplasm of unspecified sites	neoplasms	0.0559082	0.0746176	1.0575	0.913621	1.22404	0.453699	0.780469	0.0105128	3	FALSE	215	239511	0.000896857	NA	NA	NA	NA	NA	NA	NA	NA	NA	NA	48	25584	0.00187266	NA	NA	NA	NA	NA	NA	NA	NA	NA	1	1346	0.00074239	NA	NA	NA	NA	NA	NA	NA	NA	NA
240	Simple and unspecified goiter	endocrine/metabolic	0.0157093	0.0450198	1.01583	0.93004	1.10954	0.727133	0	0.935421	3	FALSE	542	217145	0.00248981	0.0442755	0.0582744	1.04527	0.93245	1.17174	0.447388	7.57054	0.338949	3	FALSE	367	23867	0.015144	NA	NA	NA	NA	NA	NA	NA	NA	NA	4	1794	0.00222469	NA	NA	NA	NA	NA	NA	NA	NA	NA
241	Nontoxic nodular goiter	endocrine/metabolic	0.0621324	0.0153589	1.0641	1.03255	1.09662	5.22e-05	0	0.765438	4	FALSE	4797	214794	0.0218452	0.0147349	0.0300037	1.01484	0.956886	1.07631	0.623353	68.684	0.0224977	4	FALSE	1467	23173	0.0595373	0.292345	0.214844	1.33957	0.879202	2.04098	0.173598	0.183811	0.268341	FALSE	47	1776	0.0257817	0.153321	0.0501321	1.1657	1.05661	1.28605	0.00222564	0	0.970049	FALSE
241.1	Nontoxic uninodular goiter	endocrine/metabolic	0.0371466	0.0224706	1.03785	0.993129	1.08458	0.0983068	0	0.896123	4	FALSE	2317	215939	0.010616	-0.0224666	0.0385971	0.977784	0.906544	1.05462	0.560513	71.6995	0.0140943	4	FALSE	874	23591	0.0357245	NA	NA	NA	NA	NA	NA	NA	NA	NA	31	1780	0.0171176	0.119782	0.0594571	1.12725	1.00325	1.26657	0.0439465	0	0.60476	FALSE
241.2	Nontoxic multinodular goiter	endocrine/metabolic	0.0725935	0.0213994	1.07529	1.03113	1.12135	0.000693036	0.390796	0.177413	4	FALSE	2388	216209	0.0109242	0.105108	0.040609	1.11083	1.02584	1.20286	0.00964543	65.3934	0.0340335	4	FALSE	766	23701	0.0313075	NA	NA	NA	NA	NA	NA	NA	NA	NA	14	1792	0.00775194	0.235313	0.0771918	1.2653	1.08765	1.47198	0.00230049	0	0.335828	FALSE
242	Thyrotoxicosis with or without goiter	endocrine/metabolic	0.0399485	0.0175496	1.04076	1.00557	1.07718	0.0228269	0.48366	0.121222	4	FALSE	3451	216454	0.0156931	-0.00309384	0.0398088	0.996911	0.922085	1.07781	0.938053	0	0.534368	4	FALSE	792	23726	0.0323028	NA	NA	NA	NA	NA	NA	NA	NA	NA	35	1782	0.0192625	0.137314	0.072037	1.14719	0.996131	1.32115	0.0566305	0	0.409782	FALSE
242.1	Graves' disease	endocrine/metabolic	-0.000799776	0.0305325	0.999201	0.94116	1.06082	0.979102	0	0.556641	4	FALSE	1140	217675	0.00520988	-0.0381022	0.056996	0.962615	0.86087	1.07638	0.503811	0	0.989668	4	FALSE	369	24168	0.0150385	NA	NA	NA	NA	NA	NA	NA	NA	NA	14	1794	0.00774336	0.235221	0.0989413	1.26519	1.04216	1.53594	0.0174361	0	0.52622	FALSE
242.2	Toxic multinodular goiter	endocrine/metabolic	0.120615	0.0632423	1.12819	0.996668	1.27707	0.056497	0.450345	0.162135	3	FALSE	265	218175	0.00121315	0.0976844	0.134694	1.10261	0.846783	1.43574	0.468309	0	0.503148	2	FALSE	80	24418	0.00326557	NA	NA	NA	NA	NA	NA	NA	NA	NA	1	1253	0.000797448	NA	NA	NA	NA	NA	NA	NA	NA	NA
242.3	Exophthalmos	endocrine/metabolic	0.0114637	0.112278	1.01153	0.811723	1.26052	0.918676	0.0334894	0.309069	2	FALSE	93	218204	0.000426025	-0.153568	0.134279	0.857642	0.659185	1.11585	0.252771	0	0.729848	2	FALSE	86	20715	0.00413442	NA	NA	NA	NA	NA	NA	NA	NA	NA	0	0	NA	NA	NA	NA	NA	NA	NA	NA	NA	NA
244	Hypothyroidism	endocrine/metabolic	0.0146836	0.00663299	1.01479	1.00168	1.02807	0.0268477	0.411417	0.164832	4	FALSE	28022	206553	0.119459	0.0268801	0.0267373	1.02724	0.974799	1.08251	0.314733	0	0.712841	4	FALSE	1896	22694	0.0771045	0.477194	0.139828	1.61155	1.22524	2.11965	0.000643148	0	0.777665	FALSE	114	1746	0.0612903	0.015246	0.0359166	1.01536	0.946344	1.08942	0.671214	0	0.969631	FALSE
244.1	Secondary hypothyroidism	endocrine/metabolic	0.0330634	0.0183737	1.03362	0.997056	1.07152	0.07194	0	0.827358	4	FALSE	3172	216315	0.0144519	0.078326	0.0490482	1.08148	0.982351	1.1906	0.110284	0	0.431384	4	FALSE	507	24052	0.0206442	NA	NA	NA	NA	NA	NA	NA	NA	NA	33	1788	0.0181219	0.138038	0.0737809	1.14802	0.993451	1.32664	0.0613569	0.81977	0.018497	FALSE
244.2	Acquired hypothyroidism	endocrine/metabolic	0.0454093	0.0351602	1.04646	0.976771	1.12111	0.196532	0.525053	0.0971876	4	FALSE	932	216938	0.00427778	-4.6e-05	0.0861437	0.999954	0.844606	1.18387	0.999574	0	0.697421	2	FALSE	196	24282	0.00800719	NA	NA	NA	NA	NA	NA	NA	NA	NA	7	1793	0.00388889	0.0178816	0.0803839	1.01804	0.869647	1.19176	0.823962	0	0.891277	FALSE
244.4	Hypothyroidism NOS	endocrine/metabolic	0.0176306	0.00681706	1.01779	1.00428	1.03148	0.00970269	0.716941	0.0141075	4	FALSE	26313	207206	0.11268	0.0341895	0.028264	1.03478	0.979016	1.09372	0.226414	0	0.835268	4	FALSE	1698	22849	0.0691734	0.506955	0.148783	1.66023	1.24029	2.22235	0.00065597	0.163828	0.274137	FALSE	101	1748	0.0546241	-0.00107189	0.0378735	0.998929	0.927463	1.0759	0.977422	0	0.942167	FALSE
244.5	Congenital hypothyroidism	endocrine/metabolic	0.0731461	0.0952442	1.07589	0.892678	1.2967	0.442496	0	0.742502	3	FALSE	122	218332	0.00055847	NA	NA	NA	NA	NA	NA	NA	NA	NA	NA	34	24515	0.00138499	NA	NA	NA	NA	NA	NA	NA	NA	NA	0	0	NA	NA	NA	NA	NA	NA	NA	NA	NA	NA
245	Thyroiditis	endocrine/metabolic	0.0757593	0.0259912	1.0787	1.02513	1.13508	0.00355908	0	0.539073	4	FALSE	1685	216242	0.00773195	-0.0825929	0.0820689	0.920726	0.783923	1.0814	0.314231	0	0.929283	3	FALSE	179	24172	0.00735083	NA	NA	NA	NA	NA	NA	NA	NA	NA	6	1797	0.00332779	0.233186	0.0861752	1.26262	1.0664	1.49494	0.00681095	0	0.472457	FALSE
245.2	Chronic thyroiditis	endocrine/metabolic	0.0700201	0.0298015	1.07253	1.01168	1.13704	0.0187961	0	0.548289	4	FALSE	1298	217259	0.00593895	-0.14308	0.126204	0.866685	0.676761	1.10991	0.256913	0	0.917727	2	FALSE	107	24378	0.00437002	NA	NA	NA	NA	NA	NA	NA	NA	NA	4	1802	0.00221484	0.226716	0.0922317	1.25447	1.04702	1.50304	0.013967	0	0.385647	FALSE
245.21	Chronic lymphocytic thyroiditis	endocrine/metabolic	0.067075	0.0302707	1.06938	1.00778	1.13474	0.0267026	0	0.580947	4	FALSE	1259	217308	0.00576025	-0.0927977	0.131847	0.911378	0.703834	1.18012	0.48154	0	0.802633	2	FALSE	99	24403	0.00404049	NA	NA	NA	NA	NA	NA	NA	NA	NA	3	1253	0.00238854	0.226731	0.0922355	1.25449	1.04702	1.50307	0.0139645	0	0.385749	FALSE
246	Other disorders of thyroid	endocrine/metabolic	0.0153075	0.0286736	1.01543	0.959933	1.07413	0.593442	0	0.995209	4	FALSE	1358	216451	0.00623482	-0.0464398	0.0540355	0.954622	0.85869	1.06127	0.390103	0.0694735	0.367624	3	FALSE	430	23769	0.0177693	NA	NA	NA	NA	NA	NA	NA	NA	NA	12	1788	0.00666667	0.102468	0.0703251	1.1079	0.965252	1.27163	0.145099	0	0.472666	FALSE
246.7	Abnormal results of function study of thyroid	endocrine/metabolic	0.0238988	0.0493794	1.02419	0.92971	1.12826	0.628398	0	0.820566	4	FALSE	472	217077	0.00216963	0.0313944	0.077759	1.03189	0.886025	1.20177	0.686404	34.3608	0.217952	3	FALSE	212	24036	0.00874299	NA	NA	NA	NA	NA	NA	NA	NA	NA	14	1785	0.0077821	0.0234824	0.140635	1.02376	0.777123	1.34867	0.86739	0	0.948238	FALSE
249	Secondary diabetes mellitus	endocrine/metabolic	0.0780332	0.0625023	1.08116	0.956505	1.22206	0.211853	0.220169	0.27739	3	FALSE	291	60186	0.00481175	-0.0618319	0.0698789	0.940041	0.81972	1.07802	0.376241	0	0.380163	3	FALSE	248	20051	0.0122174	NA	NA	NA	NA	NA	NA	NA	NA	NA	1	549	0.00181818	NA	NA	NA	NA	NA	NA	NA	NA	NA
250	Diabetes mellitus	endocrine/metabolic	-0.0251959	0.00783971	0.975119	0.96025	0.990218	0.00130955	0.351318	0.201428	4	FALSE	19412	217678	0.0818761	0.0232725	0.0187471	1.02355	0.986619	1.06185	0.21446	0	0.75582	4	FALSE	5153	19415	0.209744	0.10042	0.110412	1.10563	0.890489	1.37276	0.363088	0	0.999376	FALSE	197	1677	0.105123	-0.0287954	0.0320624	0.971615	0.912437	1.03463	0.36913	0	0.380909	FALSE
250.1	Type 1 diabetes	endocrine/metabolic	0.0274386	0.0190473	1.02782	0.990155	1.06691	0.149711	0.829388	0.000535922	4	FALSE	2944	225157	0.0129066	0.0330044	0.0478328	1.03356	0.941062	1.13514	0.490197	0	0.621799	4	FALSE	564	22710	0.024233	NA	NA	NA	NA	NA	NA	NA	NA	NA	13	1758	0.00734049	0.0519323	0.104006	1.0533	0.859061	1.29147	0.617554	0.723125	0.0573732	FALSE
250.11	Type 1 diabetes with ketoacidosis	endocrine/metabolic	0.0478902	0.0576778	1.04906	0.936921	1.17461	0.406365	0	0.87362	2	FALSE	323	223848	0.00144086	NA	NA	NA	NA	NA	NA	NA	NA	NA	NA	73	23444	0.00310414	NA	NA	NA	NA	NA	NA	NA	NA	NA	1	1217	0.000821018	NA	NA	NA	NA	NA	NA	NA	NA	NA
250.12	Type 1 diabetes with renal manifestations	endocrine/metabolic	NA	NA	NA	NA	NA	NA	NA	NA	NA	NA	152	227318	0.00066822	NA	NA	NA	NA	NA	NA	NA	NA	NA	NA	59	20194	0.00291315	NA	NA	NA	NA	NA	NA	NA	NA	NA	0	0	NA	NA	NA	NA	NA	NA	NA	NA	NA	NA
250.13	Type 1 diabetes with ophthalmic manifestations	endocrine/metabolic	0.166195	0.0790165	1.1808	1.01139	1.3786	0.0354397	0.771931	0.0362642	2	FALSE	187	227286	0.000822076	NA	NA	NA	NA	NA	NA	NA	NA	NA	NA	57	20161	0.00281927	NA	NA	NA	NA	NA	NA	NA	NA	NA	1	547	0.00182482	NA	NA	NA	NA	NA	NA	NA	NA	NA
250.14	Type 1 diabetes with neurological manifestations	endocrine/metabolic	0.198353	0.0610071	1.21939	1.08197	1.37427	0.00114874	0.225822	0.274805	3	FALSE	294	227077	0.00129304	0.108217	0.121444	1.11429	0.878264	1.41374	0.372882	0	0.814569	2	FALSE	89	20122	0.00440354	NA	NA	NA	NA	NA	NA	NA	NA	NA	1	550	0.00181488	NA	NA	NA	NA	NA	NA	NA	NA	NA
250.2	Type 2 diabetes	endocrine/metabolic	-0.0280767	0.00801618	0.972314	0.957157	0.987711	0.000460906	0.401793	0.170703	4	FALSE	18576	218181	0.0784602	0.027659	0.018901	1.02805	0.990658	1.06684	0.143368	0	0.635715	4	FALSE	5077	19524	0.206374	0.0865795	0.11088	1.09044	0.877445	1.35513	0.434897	0	0.904875	FALSE	194	1679	0.103577	-0.0268456	0.0322471	0.973512	0.913887	1.03703	0.40513	0	0.425445	FALSE
250.21	Type 2 diabetes with ketoacidosis	endocrine/metabolic	-0.046666	0.106342	0.954406	0.774845	1.17558	0.660784	0	0.834811	2	FALSE	97	57015	0.00169842	NA	NA	NA	NA	NA	NA	NA	NA	NA	NA	57	20176	0.00281718	NA	NA	NA	NA	NA	NA	NA	NA	NA	0	0	NA	NA	NA	NA	NA	NA	NA	NA	NA	NA
250.22	Type 2 diabetes with renal manifestations	endocrine/metabolic	-0.019338	0.0364496	0.980848	0.913221	1.05348	0.595736	0.0133066	0.385429	4	FALSE	858	226333	0.00377656	0.0656998	0.0461746	1.06791	0.975504	1.16906	0.154777	0	0.668395	3	FALSE	601	22934	0.0255364	NA	NA	NA	NA	NA	NA	NA	NA	NA	4	1762	0.00226501	0.00386975	0.0666473	1.00388	0.880948	1.14396	0.953698	0.174958	0.270925	FALSE
250.23	Type 2 diabetes with ophthalmic manifestations	endocrine/metabolic	-0.0183079	0.0268039	0.981859	0.931609	1.03482	0.494586	0	0.634187	4	FALSE	1520	226397	0.00666909	-0.0926055	0.0471079	0.911553	0.831158	0.999724	0.0493199	65.7271	0.0327578	4	FALSE	607	22818	0.0259125	NA	NA	NA	NA	NA	NA	NA	NA	NA	18	1756	0.0101466	-0.126308	0.07834	0.881344	0.755896	1.02761	0.106897	0	0.932591	FALSE
250.24	Type 2 diabetes with neurological manifestations	endocrine/metabolic	0.0932138	0.0270506	1.0977	1.04101	1.15746	0.000569146	0	0.777012	4	FALSE	1683	225175	0.00741874	0.0221042	0.0385046	1.02235	0.948035	1.10249	0.565923	13.8239	0.313356	3	FALSE	909	22471	0.0388794	NA	NA	NA	NA	NA	NA	NA	NA	NA	6	541	0.0109689	0.00966139	0.0606871	1.00971	0.896477	1.13724	0.873511	0.323502	0.224056	FALSE
250.25	Diabetes type 2 with peripheral circulatory disorders	endocrine/metabolic	0.230319	0.0634116	1.259	1.11186	1.42562	0.000281098	0.465047	0.132322	4	FALSE	281	227140	0.00123559	0.144374	0.0747312	1.15532	0.997906	1.33756	0.0533705	0	0.547082	3	FALSE	221	20105	0.0108728	NA	NA	NA	NA	NA	NA	NA	NA	NA	1	549	0.00181818	NA	NA	NA	NA	NA	NA	NA	NA	NA
250.3	Insulin pump user	endocrine/metabolic	0.0654358	0.028731	1.06762	1.00917	1.12947	0.0227545	0.476949	0.147806	3	FALSE	1348	225446	0.00594372	0.0179445	0.0461658	1.01811	0.93003	1.11452	0.6975	0	0.918577	3	FALSE	577	19654	0.0285206	NA	NA	NA	NA	NA	NA	NA	NA	NA	2	546	0.00364964	NA	NA	NA	NA	NA	NA	NA	NA	NA
250.4	Abnormal glucose	endocrine/metabolic	-0.00534886	0.0154275	0.994665	0.96504	1.0252	0.72881	0.387828	0.179223	4	FALSE	5112	220392	0.0226692	0.034797	0.0274493	1.03541	0.981177	1.09264	0.204911	1.45595	0.384842	4	FALSE	1860	20772	0.0821845	NA	NA	NA	NA	NA	NA	NA	NA	NA	61	1679	0.0350575	0.0398224	0.0469805	1.04063	0.949084	1.141	0.39664	0	0.607547	FALSE
250.41	Impaired fasting glucose	endocrine/metabolic	0.00583842	0.0294076	1.00586	0.949519	1.06553	0.842627	0.155272	0.306109	3	FALSE	1475	224836	0.00651758	-0.019041	0.0424727	0.981139	0.902771	1.06631	0.653929	0	0.401535	3	FALSE	735	19054	0.0371418	NA	NA	NA	NA	NA	NA	NA	NA	NA	35	497	0.0657895	0.0311957	0.0759021	1.03169	0.889078	1.19717	0.681074	0.562194	0.130705	FALSE
250.42	Other abnormal glucose	endocrine/metabolic	-0.00331291	0.0193283	0.996693	0.959641	1.03517	0.863908	0.436974	0.149273	4	FALSE	3095	222443	0.0137227	0.0448469	0.0335687	1.04587	0.979271	1.11699	0.181558	33.9968	0.208291	4	FALSE	1156	21650	0.0506884	NA	NA	NA	NA	NA	NA	NA	NA	NA	23	1724	0.0131654	0.0417136	0.0563131	1.0426	0.933646	1.16426	0.458849	0	0.569951	FALSE
250.6	Polyneuropathy in diabetes	endocrine/metabolic	0.148143	0.0365886	1.15968	1.07943	1.2459	5.15e-05	0	0.504648	3	FALSE	852	59305	0.0141629	-0.00640714	0.0583678	0.993613	0.886206	1.11404	0.91259	29.5534	0.241831	3	FALSE	365	19792	0.0181079	NA	NA	NA	NA	NA	NA	NA	NA	NA	1	548	0.00182149	NA	NA	NA	NA	NA	NA	NA	NA	NA
250.7	Diabetic retinopathy	endocrine/metabolic	0.0405298	0.0408222	1.04136	0.961289	1.12811	0.32079	0.0916415	0.332576	3	FALSE	714	59883	0.0117828	-0.0619057	0.0492392	0.939972	0.853497	1.03521	0.208666	72.539	0.0262121	3	FALSE	530	20242	0.0255151	NA	NA	NA	NA	NA	NA	NA	NA	NA	9	538	0.0164534	-0.0976636	0.0804912	0.906954	0.774588	1.06194	0.224998	0	0.650313	FALSE
251	Other disorders of pancreatic internal secretion	endocrine/metabolic	NA	NA	NA	NA	NA	NA	NA	NA	NA	NA	186	235877	0.000787925	NA	NA	NA	NA	NA	NA	NA	NA	NA	NA	48	21162	0.00226308	NA	NA	NA	NA	NA	NA	NA	NA	NA	0	0	NA	NA	NA	NA	NA	NA	NA	NA	NA	NA
251.1	Hypoglycemia	endocrine/metabolic	-0.0373604	0.0280424	0.963329	0.911811	1.01776	0.182767	0	0.574205	4	FALSE	1344	223511	0.00597719	0.100986	0.0672159	1.10626	0.969713	1.26204	0.132992	0	0.636994	4	FALSE	290	22763	0.0125797	NA	NA	NA	NA	NA	NA	NA	NA	NA	7	1748	0.0039886	NA	NA	NA	NA	NA	NA	NA	NA	NA
252	Disorders of parathyroid gland	endocrine/metabolic	0.0365483	0.0219599	1.03722	0.993529	1.08284	0.0960487	0.326199	0.21658	4	FALSE	2211	235182	0.00931367	0.0180027	0.05582	1.01817	0.91265	1.13588	0.747064	46.0245	0.135206	4	FALSE	391	24756	0.0155486	NA	NA	NA	NA	NA	NA	NA	NA	NA	13	1873	0.0068929	0.0577309	0.0883532	1.05943	0.890976	1.25973	0.513492	0.759835	0.0412964	FALSE
252.1	Hyperparathyroidism	endocrine/metabolic	0.044062	0.0233577	1.04505	0.998283	1.094	0.0592411	0.411882	0.164548	4	FALSE	1953	235350	0.00822998	0.00557683	0.0594075	1.00559	0.895064	1.12977	0.925209	45.5866	0.137842	4	FALSE	345	24803	0.0137188	NA	NA	NA	NA	NA	NA	NA	NA	NA	13	1874	0.00688924	NA	NA	NA	NA	NA	NA	NA	NA	NA
252.2	Hypoparathyroidism	endocrine/metabolic	0.0103921	0.052169	1.01045	0.912235	1.11923	0.842105	0	0.398469	4	FALSE	380	236210	0.00160615	NA	NA	NA	NA	NA	NA	NA	NA	NA	NA	41	25103	0.00163061	NA	NA	NA	NA	NA	NA	NA	NA	NA	0	0	NA	NA	NA	NA	NA	NA	NA	NA	NA	NA
253	Disorders of the pituitary gland and its hypothalamic control	endocrine/metabolic	-0.0824384	0.030851	0.920868	0.866836	0.978268	0.00753683	0.550301	0.0831527	4	FALSE	1119	235474	0.00472964	-0.0493792	0.067284	0.95182	0.834224	1.08599	0.463015	67.8753	0.0251118	4	FALSE	275	24793	0.0109702	NA	NA	NA	NA	NA	NA	NA	NA	NA	10	1866	0.00533049	0.167944	0.118317	1.18287	0.938049	1.49159	0.15577	0	0.498775	FALSE
253.1	Pituitary hyperfunction	endocrine/metabolic	-0.0296495	0.0562926	0.970786	0.869375	1.08403	0.5984	0.390934	0.177329	4	FALSE	342	236113	0.00144636	0.0370342	0.0969293	1.03773	0.858178	1.25485	0.702407	66.5274	0.0504124	3	FALSE	140	24985	0.00557214	NA	NA	NA	NA	NA	NA	NA	NA	NA	6	543	0.010929	0.280461	0.168026	1.32374	0.952311	1.84004	0.0950864	0	0.870823	FALSE
253.2	Pituitary hypofunction	endocrine/metabolic	-0.130865	0.0695226	0.877336	0.765576	1.00541	0.0597895	0	0.665058	3	FALSE	223	236284	0.00094289	NA	NA	NA	NA	NA	NA	NA	NA	NA	NA	42	25117	0.00166938	NA	NA	NA	NA	NA	NA	NA	NA	NA	1	1328	0.000752445	NA	NA	NA	NA	NA	NA	NA	NA	NA
253.3	Diabetes insipidus	endocrine/metabolic	-0.11385	0.0903996	0.892392	0.747493	1.06538	0.207881	0	0.793967	2	FALSE	139	236343	0.000587783	NA	NA	NA	NA	NA	NA	NA	NA	NA	NA	21	25131	0.000834924	NA	NA	NA	NA	NA	NA	NA	NA	NA	1	550	0.00181488	NA	NA	NA	NA	NA	NA	NA	NA	NA
253.7	Other disorders of neurohypophysis	endocrine/metabolic	-0.0219993	0.0635391	0.978241	0.863697	1.10798	0.729168	0.248392	0.24872	2	FALSE	264	236272	0.00111611	NA	NA	NA	NA	NA	NA	NA	NA	NA	NA	7	21300	0.000328531	NA	NA	NA	NA	NA	NA	NA	NA	NA	0	0	NA	NA	NA	NA	NA	NA	NA	NA	NA	NA
255	Disorders of adrenal glands	endocrine/metabolic	-0.00461517	0.0272627	0.995395	0.943604	1.05003	0.865572	0.279108	0.244544	4	FALSE	1431	234741	0.00605914	-0.0754639	0.0687005	0.927313	0.810492	1.06097	0.272009	0	0.65761	3	FALSE	262	24771	0.0104662	NA	NA	NA	NA	NA	NA	NA	NA	NA	5	1876	0.00265816	NA	NA	NA	NA	NA	NA	NA	NA	NA
255.1	Adrenal hyperfunction	endocrine/metabolic	-0.0210281	0.0539752	0.979191	0.880894	1.08846	0.696841	0.460342	0.135147	4	FALSE	355	236072	0.00150152	-0.0233051	0.15202	0.976964	0.725236	1.31607	0.878159	0	0.518908	2	FALSE	90	25043	0.00358095	NA	NA	NA	NA	NA	NA	NA	NA	NA	2	1328	0.00150376	NA	NA	NA	NA	NA	NA	NA	NA	NA
255.11	Cushing's syndrome	endocrine/metabolic	-0.0548805	0.0691977	0.946598	0.826541	1.08409	0.427722	0	0.425746	3	FALSE	226	236228	0.000955788	NA	NA	NA	NA	NA	NA	NA	NA	NA	NA	31	25118	0.00123265	NA	NA	NA	NA	NA	NA	NA	NA	NA	1	1328	0.000752445	NA	NA	NA	NA	NA	NA	NA	NA	NA
255.12	Hyperaldosteronism	endocrine/metabolic	NA	NA	NA	NA	NA	NA	NA	NA	NA	NA	83	236367	0.000351026	NA	NA	NA	NA	NA	NA	NA	NA	NA	NA	52	25096	0.00206776	NA	NA	NA	NA	NA	NA	NA	NA	NA	1	1328	0.000752445	NA	NA	NA	NA	NA	NA	NA	NA	NA
255.2	Adrenal hypofunction	endocrine/metabolic	-0.00230692	0.0388169	0.997696	0.924607	1.07656	0.952609	0.483012	0.121607	4	FALSE	693	235660	0.00293206	-0.216457	0.111586	0.805367	0.64716	1.00225	0.0524004	0	0.650053	3	FALSE	94	25036	0.00374055	NA	NA	NA	NA	NA	NA	NA	NA	NA	1	550	0.00181488	NA	NA	NA	NA	NA	NA	NA	NA	NA
255.21	Glucocorticoid deficiency	endocrine/metabolic	0.0183613	0.0408774	1.01853	0.940111	1.10349	0.653302	0.644473	0.0377728	4	FALSE	623	235800	0.00263511	-0.17421	0.131425	0.84012	0.64934	1.08695	0.18499	0	0.726407	2	FALSE	81	25058	0.00322209	NA	NA	NA	NA	NA	NA	NA	NA	NA	1	550	0.00181488	NA	NA	NA	NA	NA	NA	NA	NA	NA
256	Ovarian dysfunction	endocrine/metabolic	-0.0905613	0.0298872	0.913418	0.861449	0.968523	0.00244467	0.317869	0.221573	4	FALSE	1255	234844	0.00531557	-0.0409544	0.0578323	0.959873	0.857012	1.07508	0.478847	6.02099	0.345049	3	FALSE	365	24677	0.0145755	NA	NA	NA	NA	NA	NA	NA	NA	NA	18	1858	0.00959488	-0.0849409	0.0753658	0.918567	0.792427	1.06479	0.259722	0	0.861225	FALSE
256.4	Polycystic ovaries	endocrine/metabolic	-0.0549002	0.0320688	0.94658	0.888915	1.00799	0.0869056	0	0.610806	4	FALSE	1097	235274	0.00464101	-0.0526158	0.0594668	0.948744	0.844367	1.06603	0.376269	0	0.505034	3	FALSE	346	24741	0.013792	NA	NA	NA	NA	NA	NA	NA	NA	NA	17	1862	0.00904737	-0.0622938	0.0766575	0.939607	0.808528	1.09194	0.416433	0	0.987542	FALSE
259	Other endocrine disorders	endocrine/metabolic	-0.0069675	0.04848	0.993057	0.903042	1.09204	0.885722	0.150889	0.316494	4	FALSE	438	235525	0.00185622	0.0527443	0.18462	1.05416	0.734104	1.51376	0.775115	0	0.372177	2	FALSE	69	24945	0.00275846	NA	NA	NA	NA	NA	NA	NA	NA	NA	0	0	NA	NA	NA	NA	NA	NA	NA	NA	NA	NA
259.1	Nonspecific abnormal results of other endocrine function study	endocrine/metabolic	0.17919	0.0881028	1.19625	1.00653	1.42172	0.0419639	0	0.667658	2	FALSE	135	232360	0.000580658	NA	NA	NA	NA	NA	NA	NA	NA	NA	NA	14	17879	0.000782429	NA	NA	NA	NA	NA	NA	NA	NA	NA	0	0	NA	NA	NA	NA	NA	NA	NA	NA	NA	NA
259.2	Carcinoid syndrome	endocrine/metabolic	-0.0950956	0.100179	0.909286	0.747185	1.10655	0.342488	0	0.569491	3	FALSE	108	236351	0.000456739	NA	NA	NA	NA	NA	NA	NA	NA	NA	NA	9	21293	0.000422496	NA	NA	NA	NA	NA	NA	NA	NA	NA	0	0	NA	NA	NA	NA	NA	NA	NA	NA	NA	NA
259.4	Precocious sexual development and puberty NEC	endocrine/metabolic	NA	NA	NA	NA	NA	NA	NA	NA	NA	NA	77	43907	0.00175064	NA	NA	NA	NA	NA	NA	NA	NA	NA	NA	52	12874	0.0040229	NA	NA	NA	NA	NA	NA	NA	NA	NA	0	0	NA	NA	NA	NA	NA	NA	NA	NA	NA	NA
260	Protein-calorie malnutrition	endocrine/metabolic	0.0178189	0.0213302	1.01798	0.976298	1.06144	0.403501	0.481069	0.122759	4	FALSE	2491	230716	0.0106815	-0.0542412	0.0492421	0.947204	0.860059	1.04318	0.270671	0	0.915003	3	FALSE	493	23171	0.0208333	NA	NA	NA	NA	NA	NA	NA	NA	NA	5	1867	0.00267094	NA	NA	NA	NA	NA	NA	NA	NA	NA
260.1	Cachexia	endocrine/metabolic	0.140905	0.0949197	1.15131	0.955869	1.38672	0.137686	0	0.852287	2	FALSE	132	234105	0.000563532	NA	NA	NA	NA	NA	NA	NA	NA	NA	NA	32	23858	0.00133947	NA	NA	NA	NA	NA	NA	NA	NA	NA	0	0	NA	NA	NA	NA	NA	NA	NA	NA	NA	NA
260.2	severe protein-calorie malnutrition	endocrine/metabolic	0.0138648	0.0400219	1.01396	0.937464	1.0967	0.729019	0	0.78404	2	FALSE	666	233406	0.00284528	-0.261184	0.113902	0.770139	0.61605	0.96277	0.0218441	0	0.979131	2	FALSE	102	23786	0.00426993	NA	NA	NA	NA	NA	NA	NA	NA	NA	0	0	NA	NA	NA	NA	NA	NA	NA	NA	NA	NA
260.3	Adult failure to thrive	endocrine/metabolic	0.0152571	0.0522466	1.01537	0.916545	1.12486	0.770271	0.609962	0.109332	2	FALSE	396	59144	0.00665099	-0.151888	0.11598	0.859084	0.684405	1.07835	0.190329	0	0.539932	2	FALSE	102	19924	0.00509338	NA	NA	NA	NA	NA	NA	NA	NA	NA	0	0	NA	NA	NA	NA	NA	NA	NA	NA	NA	NA
260.6	Anorexia	endocrine/metabolic	-0.0229951	0.0273061	0.977267	0.92634	1.03099	0.399718	0.212379	0.282848	4	FALSE	1386	233158	0.00590934	0.0122837	0.0955087	1.01236	0.839533	1.22076	0.897663	0	0.727959	4	FALSE	139	23634	0.00584697	NA	NA	NA	NA	NA	NA	NA	NA	NA	4	1870	0.00213447	NA	NA	NA	NA	NA	NA	NA	NA	NA
261	Vitamin deficiency	endocrine/metabolic	-0.0107409	0.0107443	0.989317	0.968701	1.01037	0.317464	0	0.950851	4	FALSE	11741	222240	0.0501793	0.00879174	0.0191573	1.00883	0.971654	1.04743	0.646289	38.2306	0.18259	4	FALSE	4862	18786	0.205599	NA	NA	NA	NA	NA	NA	NA	NA	NA	140	1684	0.0767544	-0.0344499	0.027756	0.966137	0.914982	1.02015	0.214543	0	0.48581	FALSE
261.2	Vitamin B-complex deficiencies	endocrine/metabolic	-0.00102529	0.0195892	0.998975	0.961347	1.03808	0.958258	0.602922	0.0561573	4	FALSE	2912	231784	0.0124075	0.0350979	0.0441892	1.03572	0.949793	1.12942	0.427042	0	0.711287	3	FALSE	649	23208	0.0272038	NA	NA	NA	NA	NA	NA	NA	NA	NA	4	537	0.00739372	0.0501514	0.0574761	1.05143	0.939413	1.1768	0.382903	0.859956	0.00753584	FALSE
261.4	Vitamin D deficiency	endocrine/metabolic	-0.0093614	0.011976	0.990682	0.967699	1.01421	0.434401	0	0.811637	4	FALSE	9381	223742	0.0402406	0.0104353	0.019722	1.01049	0.972175	1.05031	0.596723	44.1312	0.146642	4	FALSE	4427	19167	0.187632	NA	NA	NA	NA	NA	NA	NA	NA	NA	134	1692	0.0733844	-0.0435671	0.0284777	0.957368	0.905396	1.01232	0.12605	0.111055	0.288859	FALSE
261.41	Rickets or osteomalacia	endocrine/metabolic	-0.17603	0.138346	0.838593	0.639427	1.09979	0.203233	0.718111	0.0596356	2	FALSE	92	234168	0.000392726	NA	NA	NA	NA	NA	NA	NA	NA	NA	NA	56	23848	0.0023427	NA	NA	NA	NA	NA	NA	NA	NA	NA	2	549	0.00362976	NA	NA	NA	NA	NA	NA	NA	NA	NA
262	Mineral deficiency NEC	endocrine/metabolic	-0.0134382	0.0400503	0.986652	0.912164	1.06722	0.737223	0.529324	0.0947739	4	FALSE	670	233927	0.00285596	-0.0550707	0.096892	0.946418	0.782724	1.14435	0.569782	0	0.835639	2	FALSE	150	23689	0.00629221	NA	NA	NA	NA	NA	NA	NA	NA	NA	8	1865	0.00427122	-0.0782621	0.092076	0.924722	0.772033	1.10761	0.39534	0	0.391811	FALSE
263	Other nutritional deficiency	endocrine/metabolic	-0.0227913	0.0670012	0.977466	0.857177	1.11464	0.733734	0	0.7737	4	FALSE	235	233579	0.00100507	-0.0782041	0.105931	0.924776	0.751394	1.13817	0.460361	0	0.588261	3	FALSE	102	19810	0.00512254	NA	NA	NA	NA	NA	NA	NA	NA	NA	1	546	0.00182815	NA	NA	NA	NA	NA	NA	NA	NA	NA
264	Lack of normal physiological development	endocrine/metabolic	NA	NA	NA	NA	NA	NA	NA	NA	NA	NA	765	58794	0.0128444	NA	NA	NA	NA	NA	NA	NA	NA	NA	NA	180	11483	0.0154334	NA	NA	NA	NA	NA	NA	NA	NA	NA	0	0	NA	NA	NA	NA	NA	NA	NA	NA	NA	NA
264.2	Failure to thrive (childhood)	endocrine/metabolic	NA	NA	NA	NA	NA	NA	NA	NA	NA	NA	357	59403	0.0059739	NA	NA	NA	NA	NA	NA	NA	NA	NA	NA	101	11614	0.00862143	NA	NA	NA	NA	NA	NA	NA	NA	NA	0	0	NA	NA	NA	NA	NA	NA	NA	NA	NA	NA
264.3	Delayed milestones	endocrine/metabolic	NA	NA	NA	NA	NA	NA	NA	NA	NA	NA	270	39896	0.0067221	NA	NA	NA	NA	NA	NA	NA	NA	NA	NA	83	9473	0.00868564	NA	NA	NA	NA	NA	NA	NA	NA	NA	0	0	NA	NA	NA	NA	NA	NA	NA	NA	NA	NA
264.9	Lack of normal physiological development, unspecified	endocrine/metabolic	NA	NA	NA	NA	NA	NA	NA	NA	NA	NA	240	39841	0.00598787	NA	NA	NA	NA	NA	NA	NA	NA	NA	NA	57	11657	0.00486597	NA	NA	NA	NA	NA	NA	NA	NA	NA	0	0	NA	NA	NA	NA	NA	NA	NA	NA	NA	NA
269	Proteinuria	endocrine/metabolic	0.0498107	0.0352722	1.05107	0.980864	1.12631	0.157897	0.308947	0.2269	4	FALSE	875	238274	0.00365881	-0.00532047	0.0447005	0.994694	0.911256	1.08577	0.905256	0	0.844232	3	FALSE	596	24662	0.0235965	NA	NA	NA	NA	NA	NA	NA	NA	NA	6	1880	0.00318134	-0.0936821	0.0653606	0.910572	0.801086	1.03502	0.151769	0	0.492428	FALSE
270	Disorders of protein plasma/amino-acid transport and metabolism	endocrine/metabolic	0.100382	0.0334183	1.10559	1.0355	1.18043	0.00266624	0.386812	0.179843	4	FALSE	957	238337	0.00399926	-0.0153002	0.0684182	0.984816	0.861227	1.12614	0.823047	0	0.625279	4	FALSE	258	24978	0.0102235	NA	NA	NA	NA	NA	NA	NA	NA	NA	5	539	0.00919118	NA	NA	NA	NA	NA	NA	NA	NA	NA
270.1	Disturbances of amino-acid transport	endocrine/metabolic	-0.130702	0.116891	0.87748	0.697813	1.10341	0.263505	0.734871	0.0521249	2	FALSE	95	239481	0.000396534	NA	NA	NA	NA	NA	NA	NA	NA	NA	NA	20	25360	0.000788022	NA	NA	NA	NA	NA	NA	NA	NA	NA	0	0	NA	NA	NA	NA	NA	NA	NA	NA	NA	NA
270.2	Disorders of amino-acid metabolism	endocrine/metabolic	0.0174759	0.108858	1.01763	0.822109	1.25965	0.872457	0	0.522671	2	FALSE	106	235230	0.00045042	NA	NA	NA	NA	NA	NA	NA	NA	NA	NA	31	17838	0.00173485	NA	NA	NA	NA	NA	NA	NA	NA	NA	2	543	0.00366972	NA	NA	NA	NA	NA	NA	NA	NA	NA
270.3	Disorders of plasma protein metabolism	endocrine/metabolic	0.136736	0.0371768	1.14653	1.06595	1.23319	0.000235072	0	0.694629	4	FALSE	762	238734	0.00318168	-0.0480421	0.0762641	0.953094	0.820766	1.10676	0.528731	0	0.734043	4	FALSE	209	25097	0.00825891	NA	NA	NA	NA	NA	NA	NA	NA	NA	3	547	0.00545455	NA	NA	NA	NA	NA	NA	NA	NA	NA
270.32	Paraproteinemia	endocrine/metabolic	0.149773	0.0438819	1.16157	1.06584	1.2659	0.000642303	0	0.900655	4	FALSE	545	239236	0.00227291	0.0142214	0.0936583	1.01432	0.844217	1.2187	0.879311	0	0.624341	3	FALSE	153	25235	0.00602647	NA	NA	NA	NA	NA	NA	NA	NA	NA	3	548	0.00544465	NA	NA	NA	NA	NA	NA	NA	NA	NA
270.33	Amyloidosis	endocrine/metabolic	-0.10189	0.0802419	0.903129	0.771699	1.05694	0.204162	0	0.752831	2	FALSE	188	239550	0.000784189	NA	NA	NA	NA	NA	NA	NA	NA	NA	NA	16	25366	0.000630368	NA	NA	NA	NA	NA	NA	NA	NA	NA	3	1893	0.00158228	NA	NA	NA	NA	NA	NA	NA	NA	NA
270.38	Other specified disorders of plasma protein metabolism	endocrine/metabolic	NA	NA	NA	NA	NA	NA	NA	NA	NA	NA	104	61001	0.00170199	NA	NA	NA	NA	NA	NA	NA	NA	NA	NA	46	21324	0.00215255	NA	NA	NA	NA	NA	NA	NA	NA	NA	0	0	NA	NA	NA	NA	NA	NA	NA	NA	NA	NA
271	Disorders of carbohydrate transport and metabolism	endocrine/metabolic	-0.02965	0.038378	0.970785	0.900442	1.04662	0.439771	0	0.937821	4	FALSE	829	238886	0.00345827	0.00733764	0.0361221	1.00736	0.938511	1.08127	0.83903	0	0.470487	2	FALSE	1027	24127	0.0408285	NA	NA	NA	NA	NA	NA	NA	NA	NA	22	1854	0.0117271	0.00219803	0.0398866	1.0022	0.926836	1.08369	0.956053	0	0.697207	FALSE
271.3	Intestinal disaccharidase deficiencies and disaccharide malabsorption	endocrine/metabolic	-0.026266	0.0402927	0.974076	0.90011	1.05412	0.51448	0	0.807708	3	FALSE	787	238964	0.00328257	0.00512409	0.0362276	1.00514	0.936243	1.0791	0.887521	0	0.451705	2	FALSE	1014	24149	0.0402973	NA	NA	NA	NA	NA	NA	NA	NA	NA	20	1855	0.0106667	0.00337418	0.0399526	1.00338	0.927807	1.08511	0.932695	0	0.634091	FALSE
272	Disorders of lipoid metabolism	endocrine/metabolic	-0.0585483	0.00619712	0.943133	0.931747	0.954658	3.47e-21	0	0.901604	4	TRUE	40841	195084	0.17311	-0.0148171	0.0188284	0.985292	0.949595	1.02233	0.43131	0	0.444955	4	FALSE	7097	17319	0.29067	-0.0646788	0.0945054	0.937369	0.778874	1.12812	0.493727	0.545535	0.137976	FALSE	362	1489	0.19557	-0.0288741	0.0291992	0.971539	0.917499	1.02876	0.32273	0	0.860438	FALSE
272.1	Hyperlipidemia	endocrine/metabolic	-0.0590422	0.00620795	0.942667	0.931267	0.954207	1.89e-21	0	0.8812	4	TRUE	40650	195159	0.172385	-0.0156248	0.0188552	0.984497	0.948778	1.02156	0.407288	0	0.443439	4	FALSE	7070	17342	0.289612	-0.0695719	0.0946329	0.932793	0.774879	1.12289	0.462232	0.513178	0.151793	FALSE	361	1489	0.195135	-0.0290779	0.02927	0.971341	0.917185	1.02869	0.320496	0	0.933933	FALSE
272.11	Hypercholesterolemia	endocrine/metabolic	-0.051625	0.00693516	0.949685	0.936864	0.962682	9.77e-14	0.0172105	0.383596	4	TRUE	25572	209349	0.108854	-0.0544799	0.0268104	0.946978	0.898501	0.998069	0.0421494	0	0.668105	4	FALSE	2303	21616	0.0962833	0.180651	0.123907	1.198	0.939693	1.5273	0.144852	0.430381	0.185179	FALSE	179	1693	0.0956197	-0.0163975	0.0444262	0.983736	0.901702	1.07323	0.712057	0	0.831171	FALSE
272.12	Hyperglyceridemia	endocrine/metabolic	-0.090443	0.0448055	0.913526	0.836725	0.997378	0.0435321	0.603999	0.0556442	4	FALSE	600	215361	0.00277828	-0.0891487	0.110661	0.91471	0.736357	1.13626	0.420473	45.375	0.176049	2	FALSE	114	19942	0.00568408	NA	NA	NA	NA	NA	NA	NA	NA	NA	13	1714	0.0075275	-0.0426074	0.0802953	0.958288	0.818744	1.12161	0.595672	0	0.382841	FALSE
272.13	Mixed hyperlipidemia	endocrine/metabolic	-0.0518978	0.0152486	0.949426	0.921471	0.978229	0.000665406	0	0.80884	4	FALSE	6198	207770	0.0289669	-0.0109467	0.0287691	0.989113	0.934884	1.04649	0.703572	0	0.393868	3	FALSE	1729	21229	0.0753114	NA	NA	NA	NA	NA	NA	NA	NA	NA	35	490	0.0666667	-0.00311405	0.0507064	0.996891	0.902581	1.10105	0.95103	0	0.582088	FALSE
272.9	Unspecified disorder of lipoid metabolism	endocrine/metabolic	-0.018859	0.0549296	0.981318	0.881157	1.09286	0.731349	0	0.708481	3	FALSE	363	216249	0.00167581	NA	NA	NA	NA	NA	NA	NA	NA	NA	NA	57	23385	0.00243153	NA	NA	NA	NA	NA	NA	NA	NA	NA	2	1730	0.00115473	NA	NA	NA	NA	NA	NA	NA	NA	NA
274	Gout and other crystal arthropathies	endocrine/metabolic	0.0377479	0.0247416	1.03847	0.989313	1.09007	0.127089	0	0.751897	4	FALSE	1772	237941	0.00739217	0.0271441	0.0506508	1.02752	0.93041	1.13476	0.592023	70.044	0.0184416	4	FALSE	494	25015	0.0193657	NA	NA	NA	NA	NA	NA	NA	NA	NA	14	1882	0.00738397	0.00772725	0.107506	1.00776	0.816294	1.24413	0.9427	0.788131	0.0298154	FALSE
274.1	Gout	endocrine/metabolic	0.0342117	0.0258067	1.0348	0.983765	1.08849	0.184942	0	0.673237	4	FALSE	1614	238239	0.00672912	0.0505391	0.0522631	1.05184	0.949429	1.16529	0.333538	72.8092	0.0115479	4	FALSE	459	25079	0.0179732	NA	NA	NA	NA	NA	NA	NA	NA	NA	14	1883	0.00738007	NA	NA	NA	NA	NA	NA	NA	NA	NA
274.11	Gouty arthropathy	endocrine/metabolic	-0.0304745	0.0635281	0.969985	0.856426	1.0986	0.63144	0	0.953905	3	FALSE	270	239035	0.00112827	0.0652408	0.0914868	1.06742	0.892195	1.27705	0.475773	0	0.873236	3	FALSE	141	21415	0.0065411	NA	NA	NA	NA	NA	NA	NA	NA	NA	3	548	0.00544465	NA	NA	NA	NA	NA	NA	NA	NA	NA
274.2	Crystal arthropathies	endocrine/metabolic	0.150146	0.0803859	1.162	0.99262	1.36029	0.0617885	0	0.646458	3	FALSE	179	239160	0.000747893	NA	NA	NA	NA	NA	NA	NA	NA	NA	NA	42	25514	0.00164345	NA	NA	NA	NA	NA	NA	NA	NA	NA	0	0	NA	NA	NA	NA	NA	NA	NA	NA	NA	NA
274.21	Chondrocalcinosis	endocrine/metabolic	0.174145	0.0915978	1.19023	0.994631	1.42429	0.0572769	0	0.619251	3	FALSE	140	239201	0.000584939	NA	NA	NA	NA	NA	NA	NA	NA	NA	NA	36	25524	0.00140845	NA	NA	NA	NA	NA	NA	NA	NA	NA	0	0	NA	NA	NA	NA	NA	NA	NA	NA	NA	NA
275	Disorders of mineral metabolism	endocrine/metabolic	0.0240437	0.0145313	1.02434	0.995573	1.05393	0.098003	0	0.467752	4	FALSE	5243	232550	0.0220486	-0.0719983	0.0374539	0.930532	0.864671	1.00141	0.0545656	0	0.558692	4	FALSE	926	24107	0.0369912	NA	NA	NA	NA	NA	NA	NA	NA	NA	16	1867	0.00849708	-0.0172508	0.06684	0.982897	0.862211	1.12048	0.796336	0.708218	0.0641302	FALSE
275.1	Disorders of iron metabolism	hematopoietic	0.0786	0.0428895	1.08177	0.994553	1.17664	0.0668597	0	0.442463	3	FALSE	574	237128	0.00241479	NA	NA	NA	NA	NA	NA	NA	NA	NA	NA	56	25295	0.00220899	NA	NA	NA	NA	NA	NA	NA	NA	NA	2	547	0.00364299	NA	NA	NA	NA	NA	NA	NA	NA	NA
275.3	Disorders of magnesium metabolism	endocrine/metabolic	-0.0111138	0.0238482	0.988948	0.943786	1.03627	0.641199	0	0.685605	4	FALSE	1874	235637	0.00789016	-0.0991351	0.068431	0.90562	0.79195	1.03561	0.147425	0	0.759712	4	FALSE	260	24958	0.0103101	NA	NA	NA	NA	NA	NA	NA	NA	NA	2	1335	0.00149589	NA	NA	NA	NA	NA	NA	NA	NA	NA
275.5	Disorders of calcium/phosphorus metabolism	endocrine/metabolic	0.0437536	0.0209131	1.04472	1.00277	1.08844	0.0364238	0.79642	0.00205654	4	FALSE	2412	235282	0.0101475	-0.0626541	0.0627929	0.939268	0.830501	1.06228	0.318382	0	0.442842	4	FALSE	328	24840	0.0130324	NA	NA	NA	NA	NA	NA	NA	NA	NA	12	1877	0.00635257	NA	NA	NA	NA	NA	NA	NA	NA	NA
275.51	Hypocalcemia	endocrine/metabolic	0.0689993	0.0504427	1.07144	0.970575	1.18278	0.171352	0.80706	0.00561131	3	FALSE	423	236328	0.00178669	-0.0564537	0.096741	0.94511	0.781873	1.14243	0.55952	0	0.770555	3	FALSE	126	21174	0.00591549	NA	NA	NA	NA	NA	NA	NA	NA	NA	0	0	NA	NA	NA	NA	NA	NA	NA	NA	NA	NA
275.53	Disorders of phosphorus metabolism	endocrine/metabolic	0.114371	0.0608071	1.12117	0.995202	1.26308	0.0599889	0	0.35841	2	FALSE	308	236751	0.00129925	-0.0519616	0.09899	0.949365	0.781939	1.15264	0.59964	0	0.763391	3	FALSE	124	21223	0.00580878	NA	NA	NA	NA	NA	NA	NA	NA	NA	1	547	0.00182482	NA	NA	NA	NA	NA	NA	NA	NA	NA
275.6	Hypercalcemia	endocrine/metabolic	0.044028	0.0393473	1.04501	0.96745	1.12879	0.263157	0.767639	0.0135192	3	FALSE	735	59949	0.0121119	-0.0311279	0.0584642	0.969352	0.864404	1.08704	0.594431	0	0.596752	3	FALSE	346	21062	0.0161622	NA	NA	NA	NA	NA	NA	NA	NA	NA	1	544	0.00183486	-0.0856316	0.0871594	0.917932	0.773785	1.08893	0.325868	0	0.570217	FALSE
276	Disorders of fluid, electrolyte, and acid-base balance	endocrine/metabolic	-0.017448	0.00843138	0.982703	0.966597	0.999078	0.0385077	0	0.712981	4	FALSE	18019	215672	0.0771061	-0.0174574	0.0229639	0.982694	0.939445	1.02793	0.447129	0	0.985759	4	FALSE	3132	20386	0.133175	0.0251125	0.171668	1.02543	0.732457	1.43559	0.883696	0	0.941701	FALSE	73	1790	0.0391841	0.063443	0.0464064	1.0655	0.972863	1.16696	0.171589	0.343474	0.217141	FALSE
276.1	Electrolyte imbalance	endocrine/metabolic	-0.0218354	0.0097543	0.978401	0.959874	0.997286	0.0251855	0	0.555025	4	FALSE	12850	219808	0.0552313	-0.0293482	0.0258736	0.971078	0.923061	1.02159	0.256672	0	0.998887	4	FALSE	2314	21715	0.0963003	0.0570149	0.198757	1.05867	0.717099	1.56294	0.774221	0.265352	0.24333	FALSE	55	1808	0.0295223	0.0772384	0.0491596	1.0803	0.981069	1.18957	0.116142	0	0.361244	FALSE
276.11	Hyperosmolality and/or hypernatremia	endocrine/metabolic	-0.0432661	0.0409319	0.957656	0.883829	1.03765	0.2905	0.054226	0.34738	3	FALSE	614	229826	0.00266447	-0.16949	0.116962	0.844095	0.671171	1.06157	0.147308	8.69373	0.334468	3	FALSE	102	24611	0.00412738	NA	NA	NA	NA	NA	NA	NA	NA	NA	6	1849	0.0032345	NA	NA	NA	NA	NA	NA	NA	NA	NA
276.12	Hyposmolality and/or hyponatremia	endocrine/metabolic	-0.0222898	0.014812	0.977957	0.949974	1.00676	0.132362	0	0.802461	4	FALSE	4931	227172	0.0212449	0.014246	0.0636911	1.01435	0.895309	1.14921	0.823012	0	0.612076	4	FALSE	312	24239	0.0127082	NA	NA	NA	NA	NA	NA	NA	NA	NA	12	1846	0.00645856	0.153732	0.128992	1.16618	0.905664	1.50163	0.233341	0	0.776562	FALSE
276.13	Hyperpotassemia	endocrine/metabolic	-0.00446593	0.022533	0.995544	0.952534	1.0405	0.842892	0	0.825635	4	FALSE	2166	227776	0.00941977	-0.0585943	0.0493853	0.943089	0.856083	1.03894	0.235435	0	0.596903	4	FALSE	536	24070	0.0217833	NA	NA	NA	NA	NA	NA	NA	NA	NA	5	1846	0.00270124	NA	NA	NA	NA	NA	NA	NA	NA	NA
276.14	Hypopotassemia	endocrine/metabolic	-0.0313283	0.0132028	0.969157	0.9444	0.994564	0.0176512	0.156467	0.313512	4	FALSE	6681	223125	0.0290723	-0.0354916	0.0301861	0.965131	0.909686	1.02395	0.239691	0	0.758976	4	FALSE	1561	22421	0.0650905	NA	NA	NA	NA	NA	NA	NA	NA	NA	33	1818	0.0178282	-0.0176892	0.0705484	0.982466	0.855592	1.12815	0.802016	0	0.652523	FALSE
276.4	Acid-base balance disorder	endocrine/metabolic	-0.0560847	0.0200729	0.945459	0.908985	0.983397	0.00520513	0	0.632534	4	FALSE	2653	227598	0.0115222	-0.104544	0.0533879	0.900735	0.811247	1.00009	0.0502063	29.7493	0.233705	4	FALSE	454	24031	0.018542	NA	NA	NA	NA	NA	NA	NA	NA	NA	4	1846	0.00216216	NA	NA	NA	NA	NA	NA	NA	NA	NA
276.41	Acidosis	endocrine/metabolic	-0.0679695	0.0219659	0.934289	0.894919	0.975391	0.00197271	0.391315	0.177096	4	FALSE	2199	227945	0.00955489	-0.0933598	0.0568419	0.910866	0.814836	1.01821	0.100497	0	0.415272	4	FALSE	397	24111	0.0161988	NA	NA	NA	NA	NA	NA	NA	NA	NA	4	1849	0.00215866	NA	NA	NA	NA	NA	NA	NA	NA	NA
276.42	Alkalosis	endocrine/metabolic	-0.0476938	0.0489165	0.953426	0.866262	1.04936	0.329559	0.793303	0.0278392	2	FALSE	442	229814	0.0019196	NA	NA	NA	NA	NA	NA	NA	NA	NA	NA	42	24665	0.00169992	NA	NA	NA	NA	NA	NA	NA	NA	NA	0	0	NA	NA	NA	NA	NA	NA	NA	NA	NA	NA
276.5	Hypovolemia	endocrine/metabolic	-0.0159365	0.0129646	0.98419	0.959496	1.00952	0.218986	0	0.912404	4	FALSE	6829	222502	0.0297779	0.0315117	0.0372323	1.03201	0.959386	1.11014	0.397355	0	0.99655	4	FALSE	1030	22445	0.0438765	NA	NA	NA	NA	NA	NA	NA	NA	NA	22	1826	0.0119048	-0.00100403	0.123182	0.998996	0.784714	1.27179	0.993497	0	0.38742	FALSE
276.6	Fluid overload	endocrine/metabolic	-0.00856863	0.0242482	0.991468	0.94545	1.03973	0.723809	0.476666	0.147958	3	FALSE	1810	228442	0.00786095	-0.0696839	0.0685923	0.932689	0.815363	1.0669	0.30967	37.2563	0.188526	4	FALSE	275	24354	0.0111657	NA	NA	NA	NA	NA	NA	NA	NA	NA	5	1849	0.00269687	NA	NA	NA	NA	NA	NA	NA	NA	NA
277	Other disorders of metabolism	endocrine/metabolic	0.00820432	0.0283952	1.00824	0.953659	1.06594	0.772632	0	0.576216	4	FALSE	1284	238011	0.00536576	-0.0301488	0.0771014	0.970301	0.834214	1.12859	0.695776	0	0.466716	3	FALSE	225	25137	0.00887154	NA	NA	NA	NA	NA	NA	NA	NA	NA	11	1875	0.00583245	NA	NA	NA	NA	NA	NA	NA	NA	NA
277.4	Disorders of bilirubin excretion	endocrine/metabolic	0.148472	0.0657368	1.16006	1.01982	1.31958	0.0239094	0.855424	0.00853911	2	FALSE	266	238713	0.00111307	NA	NA	NA	NA	NA	NA	NA	NA	NA	NA	29	25372	0.00114169	NA	NA	NA	NA	NA	NA	NA	NA	NA	1	550	0.00181488	NA	NA	NA	NA	NA	NA	NA	NA	NA
277.5	Other disorders of lipoid metabolism	endocrine/metabolic	0.133371	0.0594234	1.14267	1.01705	1.28382	0.024805	0.594341	0.0603085	4	FALSE	324	238206	0.00135832	0.102123	0.101245	1.10752	0.908179	1.35061	0.313133	0	0.831831	2	FALSE	130	25133	0.00514587	NA	NA	NA	NA	NA	NA	NA	NA	NA	5	1875	0.00265957	-0.101703	0.143912	0.903298	0.681291	1.19765	0.479751	0	0.931558	FALSE
277.51	Lipoprotein disorders	endocrine/metabolic	0.0571133	0.117774	1.05878	0.840532	1.33369	0.62772	0.0516312	0.348387	3	FALSE	109	238681	0.000456468	0.23541	0.144543	1.26543	0.95324	1.67986	0.103387	0	0.551639	2	FALSE	63	25327	0.00248129	NA	NA	NA	NA	NA	NA	NA	NA	NA	2	1335	0.00149589	NA	NA	NA	NA	NA	NA	NA	NA	NA
277.7	Dysmetabolic syndrome X	endocrine/metabolic	-0.000601625	0.0566014	0.999399	0.894457	1.11665	0.991519	0	0.816442	3	FALSE	355	60588	0.00582512	-0.193121	0.104422	0.824382	0.671807	1.01161	0.0643963	77.0136	0.0129016	3	FALSE	110	21238	0.00515271	NA	NA	NA	NA	NA	NA	NA	NA	NA	3	545	0.00547445	NA	NA	NA	NA	NA	NA	NA	NA	NA
278	Overweight, obesity and other hyperalimentation	endocrine/metabolic	-0.0246953	0.00721942	0.975607	0.9619	0.98951	0.000624675	0.527674	0.0957048	4	FALSE	26671	207889	0.113707	-0.0123215	0.01688	0.987754	0.95561	1.02098	0.465422	41.9995	0.159602	4	FALSE	8496	14867	0.363652	0.0827603	0.112716	1.08628	0.870961	1.35483	0.462802	0.288252	0.23589	FALSE	187	1665	0.100972	-0.022073	0.026802	0.978169	0.928111	1.03093	0.410191	0	0.491302	FALSE
278.1	Obesity	endocrine/metabolic	-0.0256666	0.0073653	0.97466	0.960691	0.988832	0.000492508	0.506457	0.107853	4	FALSE	24542	211008	0.10419	-0.010391	0.0171507	0.989663	0.956948	1.0235	0.544605	19.9229	0.290184	4	FALSE	7602	15757	0.325442	0.0330031	0.118509	1.03355	0.819328	1.30379	0.780639	0	0.342236	FALSE	153	1707	0.0822581	-0.0222184	0.0277841	0.978027	0.926191	1.03276	0.423896	0	0.565142	FALSE
278.11	Morbid obesity	endocrine/metabolic	-0.0231817	0.017817	0.977085	0.943553	1.01181	0.193224	0.54396	0.111605	3	FALSE	4014	219830	0.0179321	0.0119783	0.0238333	1.01205	0.965862	1.06045	0.615256	0	0.926953	3	FALSE	2409	16982	0.124233	NA	NA	NA	NA	NA	NA	NA	NA	NA	10	530	0.0185185	-0.0597042	0.0409039	0.942043	0.869467	1.02068	0.144394	0	0.673399	FALSE
278.3	Localized adiposity	endocrine/metabolic	-0.115181	0.0631312	0.891205	0.787481	1.00859	0.0680805	0	0.775268	3	FALSE	274	225683	0.00121262	-0.0657961	0.129237	0.936322	0.726806	1.20624	0.610674	0	0.512347	2	FALSE	78	23146	0.00335859	NA	NA	NA	NA	NA	NA	NA	NA	NA	3	1868	0.00160342	NA	NA	NA	NA	NA	NA	NA	NA	NA
278.4	Abnormal weight gain	endocrine/metabolic	-0.0192995	0.0305083	0.980886	0.923952	1.04133	0.526996	0.0876873	0.349268	4	FALSE	1202	222860	0.00536459	-0.0644443	0.0496961	0.937588	0.850571	1.03351	0.19471	0	0.721	3	FALSE	469	22196	0.0206927	NA	NA	NA	NA	NA	NA	NA	NA	NA	4	532	0.00746269	0.032168	0.0924124	1.03269	0.861606	1.23775	0.727771	0.107473	0.289829	FALSE
279	Disorders involving the immune mechanism	endocrine/metabolic	0.000454826	0.0307154	1.00045	0.942004	1.06253	0.988186	0	0.965531	4	FALSE	1143	237315	0.0047933	-0.0122098	0.0768208	0.987864	0.849782	1.14838	0.873717	46.4501	0.154522	3	FALSE	195	24897	0.0077714	NA	NA	NA	NA	NA	NA	NA	NA	NA	1	1345	0.000742942	NA	NA	NA	NA	NA	NA	NA	NA	NA
279.1	Immunity deficiency	endocrine/metabolic	0.00522802	0.0333571	1.00524	0.941623	1.07316	0.875458	0	0.754089	4	FALSE	958	237641	0.0040151	-0.0150881	0.0887988	0.985025	0.827678	1.17228	0.865078	0	0.766184	2	FALSE	150	24994	0.00596564	NA	NA	NA	NA	NA	NA	NA	NA	NA	1	1345	0.000742942	NA	NA	NA	NA	NA	NA	NA	NA	NA
279.11	Deficiency of humoral immunity	endocrine/metabolic	0.0766621	0.057659	1.07968	0.964305	1.20885	0.183658	0	0.731183	4	FALSE	317	239622	0.00132117	NA	NA	NA	NA	NA	NA	NA	NA	NA	NA	18	25397	0.000708243	NA	NA	NA	NA	NA	NA	NA	NA	NA	0	0	NA	NA	NA	NA	NA	NA	NA	NA	NA	NA
279.7	Other immunological findings	endocrine/metabolic	-0.0197375	0.0319447	0.980456	0.920951	1.04381	0.536665	0	0.577448	4	FALSE	1057	237731	0.00442652	0.0425644	0.0505451	1.04348	0.945064	1.15215	0.399728	0	0.38035	3	FALSE	446	24805	0.0176627	NA	NA	NA	NA	NA	NA	NA	NA	NA	10	1880	0.00529101	-0.0844305	0.0643123	0.919036	0.810195	1.0425	0.189243	0	0.745058	FALSE
280	Iron deficiency anemias	hematopoietic	-0.0101111	0.00959641	0.98994	0.971494	1.00874	0.292049	0.455845	0.137855	4	FALSE	12087	216119	0.0529653	-0.0209411	0.0227257	0.979277	0.936615	1.02388	0.356803	0	0.436002	4	FALSE	2851	20099	0.124227	0.271233	0.167236	1.31158	0.945025	1.82032	0.104835	0	0.797869	FALSE	74	1735	0.0409066	-0.0164038	0.0403676	0.98373	0.908898	1.06472	0.684478	0	0.952187	FALSE
280.1	Iron deficiency anemias, unspecified or not due to blood loss	hematopoietic	-0.0156588	0.00988259	0.984463	0.965578	1.00372	0.113084	0.115331	0.335163	4	FALSE	11323	216876	0.049619	-0.00859668	0.0239426	0.99144	0.94599	1.03907	0.719555	0	0.415955	4	FALSE	2522	20410	0.109977	0.333944	0.176309	1.39647	0.988452	1.9729	0.0582135	0	0.838252	FALSE	68	1739	0.0376314	-0.0291844	0.0427858	0.971237	0.893112	1.0562	0.495173	0	0.821491	FALSE
280.2	Iron deficiency anemia secondary to blood loss (chronic)	hematopoietic	0.0291655	0.0314944	1.02959	0.967962	1.09515	0.354418	0	0.50244	4	FALSE	1080	220247	0.00487966	-0.00247493	0.0449788	0.997528	0.913354	1.08946	0.956119	0	0.674867	4	FALSE	626	22437	0.027143	NA	NA	NA	NA	NA	NA	NA	NA	NA	9	1767	0.00506757	-0.0519513	0.0697526	0.949375	0.828065	1.08846	0.456397	0	0.847519	FALSE
281	Other deficiency anemia	hematopoietic	0.0155119	0.0210619	1.01563	0.974561	1.05844	0.461431	0.723043	0.0126697	4	FALSE	2488	219316	0.0112171	-0.00327541	0.056896	0.99673	0.891554	1.11431	0.954092	16.9251	0.300072	3	FALSE	399	22532	0.0174	NA	NA	NA	NA	NA	NA	NA	NA	NA	4	1765	0.00226116	-0.0482485	0.0934937	0.952897	0.793348	1.14453	0.605811	0	0.534824	FALSE
281.1	Megaloblastic anemia	hematopoietic	0.01367	0.0221108	1.01376	0.970769	1.05866	0.53641	0.736933	0.00973071	4	FALSE	2240	219862	0.0100855	0.0189161	0.0634102	1.0191	0.899995	1.15396	0.765464	0	0.509479	3	FALSE	324	22774	0.0140272	NA	NA	NA	NA	NA	NA	NA	NA	NA	2	1767	0.00113058	-0.011827	0.0994073	0.988243	0.813295	1.20082	0.905295	0	0.395619	FALSE
281.11	Pernicious anemia	hematopoietic	0.0717224	0.0314214	1.07436	1.01019	1.1426	0.0224543	0	0.995654	4	FALSE	1043	221381	0.00468924	NA	NA	NA	NA	NA	NA	NA	NA	NA	NA	62	23217	0.00266334	NA	NA	NA	NA	NA	NA	NA	NA	NA	0	0	NA	NA	NA	NA	NA	NA	NA	NA	NA	NA
281.12	Other vitamin B12 deficiency anemia	hematopoietic	-0.0480803	0.0328749	0.953057	0.893585	1.01649	0.143598	0.711351	0.0312913	3	FALSE	1074	220182	0.00485411	-0.00429702	0.0718535	0.995712	0.864912	1.14629	0.952313	0	0.434248	3	FALSE	245	22865	0.0106015	NA	NA	NA	NA	NA	NA	NA	NA	NA	2	1768	0.00112994	-0.00552475	0.12677	0.99449	0.7757	1.27499	0.965238	0	0.445551	FALSE
281.13	Folate-deficiency anemia	hematopoietic	0.0250065	0.0644185	1.02532	0.903706	1.1633	0.697876	0	0.880277	2	FALSE	261	218164	0.00119492	NA	NA	NA	NA	NA	NA	NA	NA	NA	NA	31	23237	0.0013323	NA	NA	NA	NA	NA	NA	NA	NA	NA	0	0	NA	NA	NA	NA	NA	NA	NA	NA	NA	NA
281.9	Deficiency anemias	hematopoietic	0.0176791	0.0760993	1.01784	0.876803	1.18155	0.816293	0	0.732796	3	FALSE	195	221384	0.000880047	-0.24647	0.153505	0.781555	0.578489	1.0559	0.10836	0	0.577373	2	FALSE	59	20016	0.00293898	NA	NA	NA	NA	NA	NA	NA	NA	NA	1	548	0.00182149	NA	NA	NA	NA	NA	NA	NA	NA	NA
282	Hereditary hemolytic anemias	hematopoietic	-0.096658	0.0575188	0.907866	0.811077	1.01621	0.0928681	0.633928	0.0421471	4	FALSE	313	221044	0.00141401	0.0193078	0.0361175	1.0195	0.949822	1.09428	0.592938	0	0.687493	4	FALSE	1057	21843	0.0461572	NA	NA	NA	NA	NA	NA	NA	NA	NA	27	1765	0.015067	NA	NA	NA	NA	NA	NA	NA	NA	NA
282.5	Sickle cell anemia	hematopoietic	NA	NA	NA	NA	NA	NA	NA	NA	NA	NA	33	218235	0.00015119	0.0204367	0.0458046	1.02065	0.933011	1.11651	0.655474	0	0.77433	4	FALSE	682	22780	0.0290683	NA	NA	NA	NA	NA	NA	NA	NA	NA	0	0	NA	NA	NA	NA	NA	NA	NA	NA	NA	NA
282.8	Other hemoglobinopathies	hematopoietic	-0.10647	0.0966998	0.899002	0.743789	1.0866	0.270879	0.51226	0.104499	4	FALSE	115	221701	0.000518448	0.0916663	0.0922645	1.096	0.914691	1.31325	0.320458	0	0.568454	3	FALSE	198	23057	0.0085143	NA	NA	NA	NA	NA	NA	NA	NA	NA	24	1768	0.0133929	NA	NA	NA	NA	NA	NA	NA	NA	NA
282.9	Other hereditary hemolytic anemias	hematopoietic	-0.0958644	0.0779531	0.908587	0.779853	1.05857	0.218783	0.673354	0.0801716	2	FALSE	175	221203	0.000790503	0.0194766	0.0691466	1.01967	0.890432	1.16766	0.778196	0	0.560035	2	FALSE	244	22390	0.0107802	NA	NA	NA	NA	NA	NA	NA	NA	NA	3	1776	0.00168634	NA	NA	NA	NA	NA	NA	NA	NA	NA
283	Acquired hemolytic anemias	hematopoietic	0.100164	0.0678418	1.10535	0.967728	1.26255	0.139829	0	0.432251	2	FALSE	240	221626	0.00108173	NA	NA	NA	NA	NA	NA	NA	NA	NA	NA	67	23179	0.00288222	NA	NA	NA	NA	NA	NA	NA	NA	NA	1	550	0.00181488	NA	NA	NA	NA	NA	NA	NA	NA	NA
283.1	Autoimmune hemolytic anemias	hematopoietic	0.125561	0.0931875	1.13378	0.944515	1.36098	0.177852	0	0.859736	2	FALSE	121	218208	0.000554209	NA	NA	NA	NA	NA	NA	NA	NA	NA	NA	9	21013	0.000428123	NA	NA	NA	NA	NA	NA	NA	NA	NA	1	550	0.00181488	NA	NA	NA	NA	NA	NA	NA	NA	NA
283.2	Non-autoimmune hemolytic anemias	hematopoietic	NA	NA	NA	NA	NA	NA	NA	NA	NA	NA	67	221743	0.00030206	NA	NA	NA	NA	NA	NA	NA	NA	NA	NA	15	20181	0.000742721	NA	NA	NA	NA	NA	NA	NA	NA	NA	0	0	NA	NA	NA	NA	NA	NA	NA	NA	NA	NA
284	Aplastic anemia	hematopoietic	0.0378345	0.032173	1.03856	0.975092	1.10616	0.239606	0.256515	0.257704	4	FALSE	1012	220816	0.00456209	0.011729	0.0865245	1.0118	0.853973	1.19879	0.892171	7.95455	0.337422	3	FALSE	158	23098	0.00679395	NA	NA	NA	NA	NA	NA	NA	NA	NA	2	1778	0.0011236	NA	NA	NA	NA	NA	NA	NA	NA	NA
284.1	Pancytopenia	hematopoietic	0.0552434	0.0432127	1.0568	0.970978	1.1502	0.201106	0.195588	0.288476	3	FALSE	569	59987	0.00939626	0.0624919	0.093046	1.06449	0.887031	1.27744	0.501823	0	0.596559	3	FALSE	128	20058	0.00634103	NA	NA	NA	NA	NA	NA	NA	NA	NA	1	550	0.00181488	NA	NA	NA	NA	NA	NA	NA	NA	NA
285	Other anemias	hematopoietic	0.00255862	0.00785396	1.00256	0.987247	1.01811	0.744595	0.39079	0.177417	4	FALSE	19942	208308	0.0873691	-0.00130408	0.0188044	0.998697	0.962559	1.03619	0.944711	0	0.484399	4	FALSE	4857	17809	0.214286	0.321902	0.13589	1.37975	1.05713	1.80082	0.0178442	0	0.879698	FALSE	117	1713	0.0639344	0.0264391	0.0347568	1.02679	0.959174	1.09918	0.446843	0	0.626574	FALSE
285.1	Acute posthemorrhagic anemia	hematopoietic	0.0176495	0.0233044	1.01781	0.972363	1.06537	0.448841	0	0.410496	4	FALSE	2030	218114	0.00922124	-0.0311335	0.056957	0.969346	0.866956	1.08383	0.584644	51.2052	0.128812	3	FALSE	366	22516	0.0159951	NA	NA	NA	NA	NA	NA	NA	NA	NA	4	1776	0.00224719	NA	NA	NA	NA	NA	NA	NA	NA	NA
285.2	Anemia of chronic disease	hematopoietic	0.0562302	0.021204	1.05784	1.01478	1.10273	0.00800473	0	0.713417	4	FALSE	2477	218774	0.0111954	-0.0484672	0.0429028	0.952689	0.875855	1.03626	0.258603	0	0.963023	4	FALSE	707	22380	0.0306233	NA	NA	NA	NA	NA	NA	NA	NA	NA	7	1774	0.00393038	NA	NA	NA	NA	NA	NA	NA	NA	NA
285.21	Anemia in chronic kidney disease	hematopoietic	-0.000588831	0.0450214	0.999411	0.915002	1.09161	0.989565	0	0.817563	3	FALSE	548	59967	0.00905561	-0.0682901	0.0587022	0.933989	0.832481	1.04787	0.244695	0	0.485541	3	FALSE	357	19810	0.0177022	NA	NA	NA	NA	NA	NA	NA	NA	NA	2	549	0.00362976	NA	NA	NA	NA	NA	NA	NA	NA	NA
285.22	Anemia in neoplastic disease	hematopoietic	0.0876594	0.0278239	1.09162	1.03368	1.1528	0.00162983	0.364553	0.207278	3	FALSE	1356	220286	0.00611797	0.0181351	0.0854483	1.0183	0.861276	1.20395	0.831924	0	0.728801	2	FALSE	182	23075	0.0078256	NA	NA	NA	NA	NA	NA	NA	NA	NA	2	549	0.00362976	NA	NA	NA	NA	NA	NA	NA	NA	NA
286	Coagulation defects	hematopoietic	0.0775459	0.0203746	1.08063	1.03833	1.12466	0.000141232	0.663542	0.0304232	4	FALSE	2638	233952	0.0111501	0.0437798	0.0485336	1.04475	0.949952	1.14901	0.367029	0	0.645644	4	FALSE	507	24424	0.0203361	NA	NA	NA	NA	NA	NA	NA	NA	NA	5	1881	0.00265111	0.00838094	0.0943118	1.00842	0.838227	1.21316	0.92919	0.313155	0.227578	FALSE
286.1	Congenital coagulation defects	hematopoietic	0.0858551	0.0426472	1.08965	1.00227	1.18464	0.0440993	0	0.477975	4	FALSE	574	237555	0.00241046	NA	NA	NA	NA	NA	NA	NA	NA	NA	NA	40	25287	0.00157934	NA	NA	NA	NA	NA	NA	NA	NA	NA	2	547	0.00364299	NA	NA	NA	NA	NA	NA	NA	NA	NA
286.11	Von willebrand's disease	hematopoietic	0.0427706	0.0764316	1.0437	0.898496	1.21237	0.575757	0	0.832035	4	FALSE	181	237776	0.000760642	NA	NA	NA	NA	NA	NA	NA	NA	NA	NA	16	25332	0.000631214	NA	NA	NA	NA	NA	NA	NA	NA	NA	0	0	NA	NA	NA	NA	NA	NA	NA	NA	NA	NA
286.12	Congenital deficiency of other clotting factors (including factor VII)	hematopoietic	0.127443	0.0552936	1.13592	1.01925	1.26594	0.0211753	0	0.563867	3	FALSE	343	237708	0.00144087	NA	NA	NA	NA	NA	NA	NA	NA	NA	NA	21	25318	0.000828762	NA	NA	NA	NA	NA	NA	NA	NA	NA	2	547	0.00364299	NA	NA	NA	NA	NA	NA	NA	NA	NA
286.2	Encounter for long-term (current) use of anticoagulants	hematopoietic	0.126012	0.0225027	1.1343	1.08536	1.18544	2.15e-08	0.841759	0.00180087	3	TRUE	2457	57516	0.0409684	0.112852	0.0466055	1.11947	1.02174	1.22654	0.0154599	0	0.52284	3	FALSE	570	20666	0.0268412	NA	NA	NA	NA	NA	NA	NA	NA	NA	3	547	0.00545455	0.117397	0.101122	1.12457	0.922379	1.37107	0.245665	0.500242	0.157199	FALSE
286.5	Hemorrhagic disorder due to intrinsic circulating anticoagulants	hematopoietic	0.0481984	0.0731766	1.04938	0.909168	1.21121	0.510115	0.532668	0.117678	3	FALSE	200	233616	0.000855373	NA	NA	NA	NA	NA	NA	NA	NA	NA	NA	29	25289	0.00114543	NA	NA	NA	NA	NA	NA	NA	NA	NA	1	549	0.00181818	NA	NA	NA	NA	NA	NA	NA	NA	NA
286.6	Defibrination syndrome	hematopoietic	0.149016	0.12831	1.16069	0.902608	1.49257	0.245489	0	0.935372	2	FALSE	65	233800	0.000277938	NA	NA	NA	NA	NA	NA	NA	NA	NA	NA	8	21856	0.000365898	NA	NA	NA	NA	NA	NA	NA	NA	NA	0	0	NA	NA	NA	NA	NA	NA	NA	NA	NA	NA
286.7	Other and unspecified coagulation defects	hematopoietic	0.051152	0.0310541	1.05248	0.990334	1.11853	0.0995198	0.66607	0.0500547	3	FALSE	1099	235388	0.00464719	0.0924406	0.0790298	1.09685	0.939455	1.28061	0.242124	6.50825	0.343141	3	FALSE	198	24761	0.00793301	NA	NA	NA	NA	NA	NA	NA	NA	NA	4	1885	0.00211752	NA	NA	NA	NA	NA	NA	NA	NA	NA
286.8	Hypercoagulable state	hematopoietic	0.0649752	0.0398839	1.06713	0.986891	1.1539	0.10329	0	0.737807	4	FALSE	677	237108	0.00284711	0.110705	0.0900624	1.11706	0.936305	1.33272	0.218997	0	0.824796	3	FALSE	144	25184	0.00568541	NA	NA	NA	NA	NA	NA	NA	NA	NA	2	548	0.00363636	NA	NA	NA	NA	NA	NA	NA	NA	NA
286.81	Primary hypercoagulable state	hematopoietic	0.0542191	0.0412316	1.05572	0.973757	1.14457	0.188514	0	0.592629	4	FALSE	634	237203	0.00266569	0.100383	0.0959537	1.10559	0.916052	1.33436	0.295486	0	0.758318	3	FALSE	127	25203	0.00501382	NA	NA	NA	NA	NA	NA	NA	NA	NA	2	548	0.00363636	NA	NA	NA	NA	NA	NA	NA	NA	NA
286.9	Abnormal coagulation profile	hematopoietic	0.187135	0.0595293	1.20579	1.073	1.35501	0.00166898	0.357371	0.210955	3	FALSE	306	60265	0.00505192	0.192597	0.0962179	1.21239	1.00402	1.46401	0.0453191	51.7763	0.125723	3	FALSE	127	21183	0.00595964	NA	NA	NA	NA	NA	NA	NA	NA	NA	0	0	NA	NA	NA	NA	NA	NA	NA	NA	NA	NA
287	Purpura and other hemorrhagic conditions	hematopoietic	0.0727509	0.0180716	1.07546	1.03804	1.11424	5.68e-05	0	0.939719	4	FALSE	3292	234594	0.0138386	-0.0222954	0.0523393	0.977951	0.882604	1.0836	0.670123	0	0.726576	4	FALSE	433	24752	0.0171928	NA	NA	NA	NA	NA	NA	NA	NA	NA	7	1882	0.00370566	0.178535	0.0828341	1.19547	1.01632	1.40619	0.0311355	0	0.797064	FALSE
287.1	Spontaneous ecchymoses	hematopoietic	0.0703073	0.0758388	1.07284	0.924656	1.24477	0.353894	0	0.742776	2	FALSE	193	237321	0.000812584	NA	NA	NA	NA	NA	NA	NA	NA	NA	NA	12	25268	0.000474684	NA	NA	NA	NA	NA	NA	NA	NA	NA	1	1338	0.000746826	NA	NA	NA	NA	NA	NA	NA	NA	NA
287.3	Thrombocytopenia	hematopoietic	0.0718558	0.0188015	1.0745	1.03563	1.11483	0.000132479	0	0.962307	4	FALSE	3020	235029	0.0126865	-0.0105792	0.0545775	0.989477	0.889097	1.10119	0.846303	0	0.571295	4	FALSE	398	24818	0.0157836	NA	NA	NA	NA	NA	NA	NA	NA	NA	4	1883	0.00211977	0.184108	0.0882479	1.20215	1.01121	1.42914	0.0369553	0	0.798854	FALSE
287.31	Primary thrombocytopenia	hematopoietic	0.104711	0.0440881	1.11039	1.01847	1.21061	0.0175469	0.830441	0.00274591	3	FALSE	533	237505	0.00223914	NA	NA	NA	NA	NA	NA	NA	NA	NA	NA	77	25258	0.00303927	NA	NA	NA	NA	NA	NA	NA	NA	NA	1	1338	0.000746826	NA	NA	NA	NA	NA	NA	NA	NA	NA
287.32	Secondary thrombocytopenia	hematopoietic	0.129645	0.0567517	1.13842	1.01858	1.27236	0.0223469	0.710328	0.0316765	3	FALSE	325	237188	0.00136835	NA	NA	NA	NA	NA	NA	NA	NA	NA	NA	29	21324	0.00135812	NA	NA	NA	NA	NA	NA	NA	NA	NA	1	549	0.00181818	NA	NA	NA	NA	NA	NA	NA	NA	NA
288	Diseases of white blood cells	hematopoietic	-0.042204	0.0197578	0.958674	0.92226	0.996527	0.0326741	0	0.863996	4	FALSE	2955	228444	0.0127702	-0.0513712	0.0447881	0.949926	0.870094	1.03708	0.251388	0	0.537087	3	FALSE	619	23673	0.0254816	NA	NA	NA	NA	NA	NA	NA	NA	NA	6	1844	0.00324324	-0.0177325	0.0960376	0.982424	0.813863	1.1859	0.853511	0	0.542925	FALSE
288.1	Decreased white blood cell count	hematopoietic	0.0470539	0.0158343	1.04818	1.01615	1.08122	0.00296212	0	0.988808	4	FALSE	4200	231624	0.0178099	0.0383608	0.0456924	1.03911	0.950094	1.13646	0.401164	42.1791	0.158508	4	FALSE	598	24212	0.0241032	NA	NA	NA	NA	NA	NA	NA	NA	NA	26	1846	0.0138889	0.219967	0.113807	1.24604	0.996914	1.55741	0.0532596	0	0.611616	FALSE
288.11	Neutropenia	hematopoietic	0.0399593	0.0164009	1.04077	1.00784	1.07477	0.0148335	0	0.938779	4	FALSE	3873	232210	0.0164052	0.0530214	0.0580647	1.05445	0.941027	1.18155	0.361168	32.8088	0.215445	4	FALSE	370	24515	0.0148684	NA	NA	NA	NA	NA	NA	NA	NA	NA	22	1855	0.0117208	NA	NA	NA	NA	NA	NA	NA	NA	NA
288.2	Elevated white blood cell count	hematopoietic	-0.0553661	0.0246903	0.946139	0.901443	0.99305	0.0249341	0.0814554	0.336661	3	FALSE	1866	57071	0.0316609	0.0216743	0.0508785	1.02191	0.924922	1.12907	0.670107	0	0.680652	3	FALSE	449	20217	0.0217265	NA	NA	NA	NA	NA	NA	NA	NA	NA	4	539	0.00736648	-0.0234244	0.0994051	0.976848	0.80392	1.18697	0.813707	0	0.444038	FALSE
288.3	Eosinophilia	hematopoietic	-0.178337	0.0728085	0.83666	0.725395	0.964993	0.0143096	0	0.694345	3	FALSE	197	229730	0.000856794	NA	NA	NA	NA	NA	NA	NA	NA	NA	NA	32	21683	0.00147364	NA	NA	NA	NA	NA	NA	NA	NA	NA	0	0	NA	NA	NA	NA	NA	NA	NA	NA	NA	NA
289	Other diseases of blood and blood-forming organs	hematopoietic	0.0528731	0.0281094	1.0543	0.997782	1.11401	0.059975	0.0889391	0.348637	4	FALSE	1319	232481	0.00564157	-0.0237154	0.066	0.976564	0.858067	1.11142	0.719353	0	0.494016	4	FALSE	266	24587	0.0107029	NA	NA	NA	NA	NA	NA	NA	NA	NA	11	1851	0.00590763	NA	NA	NA	NA	NA	NA	NA	NA	NA
289.1	Myelofibrosis	hematopoietic	0.268846	0.100342	1.30845	1.07485	1.59283	0.0073775	0	0.654465	2	FALSE	108	233759	0.000461801	NA	NA	NA	NA	NA	NA	NA	NA	NA	NA	5	21746	0.000229874	NA	NA	NA	NA	NA	NA	NA	NA	NA	0	0	NA	NA	NA	NA	NA	NA	NA	NA	NA	NA
289.3	Personal history of diseases of blood and blood-forming organs	hematopoietic	NA	NA	NA	NA	NA	NA	NA	NA	NA	NA	431	233684	0.00184098	NA	NA	NA	NA	NA	NA	NA	NA	NA	NA	118	15326	0.00764051	NA	NA	NA	NA	NA	NA	NA	NA	NA	8	1858	0.00428725	NA	NA	NA	NA	NA	NA	NA	NA	NA
289.4	Lymphadenitis	hematopoietic	0.047365	0.0169557	1.0485	1.01423	1.08393	0.0052149	0.548524	0.0841211	4	FALSE	3725	229213	0.0159914	0.0243048	0.0423814	1.0246	0.942932	1.11335	0.566321	26.0165	0.25559	4	FALSE	697	23564	0.0287292	NA	NA	NA	NA	NA	NA	NA	NA	NA	20	1841	0.0107469	-0.0642819	0.0892649	0.937741	0.787228	1.11703	0.471448	0.510731	0.152821	FALSE
289.5	Diseases of spleen	hematopoietic	-0.0206131	0.0426174	0.979598	0.901098	1.06494	0.628615	0	0.595807	3	FALSE	564	233381	0.00241082	NA	NA	NA	NA	NA	NA	NA	NA	NA	NA	53	24879	0.00212578	NA	NA	NA	NA	NA	NA	NA	NA	NA	1	1310	0.000762777	NA	NA	NA	NA	NA	NA	NA	NA	NA
289.8	Polycythemia, secondary	hematopoietic	0.00930296	0.059405	1.00935	0.89841	1.13398	0.875558	0	0.693249	3	FALSE	305	233137	0.00130653	NA	NA	NA	NA	NA	NA	NA	NA	NA	NA	21	21117	0.000993471	NA	NA	NA	NA	NA	NA	NA	NA	NA	1	1309	0.000763359	NA	NA	NA	NA	NA	NA	NA	NA	NA
289.9	Abnormality of red blood cells	hematopoietic	-0.0509006	0.104929	0.950373	0.77371	1.16737	0.62761	0.081919	0.296642	2	FALSE	112	233499	0.000479429	NA	NA	NA	NA	NA	NA	NA	NA	NA	NA	34	21045	0.00161298	NA	NA	NA	NA	NA	NA	NA	NA	NA	0	0	NA	NA	NA	NA	NA	NA	NA	NA	NA	NA
290	Delirium dementia and amnestic and other cognitive disorders	mental disorders	-0.00160715	0.0166894	0.998394	0.966264	1.03159	0.923284	0.327682	0.215689	4	FALSE	3950	231576	0.016771	0.0402747	0.0560065	1.0411	0.932864	1.16189	0.472074	0	0.593154	4	FALSE	433	24547	0.0173339	NA	NA	NA	NA	NA	NA	NA	NA	NA	12	1878	0.00634921	-0.0157602	0.078667	0.984363	0.843711	1.14846	0.841215	0	0.630439	FALSE
290.1	Dementias	mental disorders	-0.00417679	0.0202842	0.995832	0.957018	1.03622	0.836858	0	0.924007	4	FALSE	2634	232925	0.0111819	-0.0295047	0.0695032	0.970926	0.847276	1.11262	0.671194	0	0.425754	4	FALSE	286	24856	0.0113754	NA	NA	NA	NA	NA	NA	NA	NA	NA	6	1881	0.00317965	NA	NA	NA	NA	NA	NA	NA	NA	NA
290.11	Alzheimer's disease	mental disorders	-0.00772071	0.0280182	0.992309	0.939286	1.04833	0.782886	0	0.976727	4	FALSE	1339	233659	0.00569792	0.061732	0.135735	1.06368	0.815215	1.38787	0.649254	0	0.800194	3	FALSE	83	25048	0.00330269	NA	NA	NA	NA	NA	NA	NA	NA	NA	2	1332	0.00149925	NA	NA	NA	NA	NA	NA	NA	NA	NA
290.13	Senile dementia	mental disorders	-0.0374904	0.0283657	0.963204	0.911115	1.01827	0.186275	0	0.65548	2	FALSE	1302	229931	0.00563068	NA	NA	NA	NA	NA	NA	NA	NA	NA	NA	62	21757	0.00284156	NA	NA	NA	NA	NA	NA	NA	NA	NA	2	1332	0.00149925	NA	NA	NA	NA	NA	NA	NA	NA	NA
290.16	Vascular dementia	mental disorders	0.149488	0.115453	1.16124	0.92608	1.45611	0.195389	0.299207	0.232262	2	FALSE	92	233924	0.000393136	0.0094741	0.183873	1.00952	0.704047	1.44753	0.958907	0	0.639901	2	FALSE	54	21190	0.00254189	NA	NA	NA	NA	NA	NA	NA	NA	NA	0	0	NA	NA	NA	NA	NA	NA	NA	NA	NA	NA
290.2	Delirium due to conditions classified elsewhere	mental disorders	-0.0366112	0.0552293	0.964051	0.865145	1.07426	0.507398	0.499583	0.157472	2	FALSE	367	59990	0.00608049	0.167379	0.134262	1.1822	0.908673	1.53807	0.212523	0	0.659281	2	FALSE	71	21040	0.00336318	NA	NA	NA	NA	NA	NA	NA	NA	NA	0	0	NA	NA	NA	NA	NA	NA	NA	NA	NA	NA
290.3	Other persistent mental disorders due to conditions classified elsewhere	mental disorders	0.00688169	0.0393598	1.00691	0.93215	1.08766	0.861205	0.413414	0.191664	2	FALSE	783	228796	0.00341059	0.0252091	0.0800336	1.02553	0.876644	1.1997	0.752776	0	0.998691	2	FALSE	203	24726	0.00814313	NA	NA	NA	NA	NA	NA	NA	NA	NA	11	532	0.0202578	NA	NA	NA	NA	NA	NA	NA	NA	NA
291	Other specified nonpsychotic and/or transient mental disorders	mental disorders	-0.0417945	0.0241072	0.959067	0.914805	1.00547	0.0829729	0.598437	0.0583134	4	FALSE	1896	230797	0.00814807	-0.0238489	0.0575875	0.976433	0.872216	1.0931	0.678776	33.2436	0.21283	4	FALSE	370	24284	0.0150077	NA	NA	NA	NA	NA	NA	NA	NA	NA	11	1858	0.0058855	-0.00551542	0.12636	0.9945	0.776331	1.27398	0.965185	0.567056	0.128563	FALSE
291.1	Transient mental disorders due to conditions classified elsewhere	mental disorders	0.14447	0.128746	1.15543	0.897746	1.48707	0.261807	0.730536	0.0540529	2	FALSE	68	57089	0.00118971	NA	NA	NA	NA	NA	NA	NA	NA	NA	NA	23	17899	0.00128334	NA	NA	NA	NA	NA	NA	NA	NA	NA	1	548	0.00182149	NA	NA	NA	NA	NA	NA	NA	NA	NA
291.4	Specific nonpsychotic mental disorders due to brain damage	mental disorders	0.00125484	0.0634005	1.00126	0.884257	1.13374	0.984209	0.449864	0.162393	3	FALSE	307	233502	0.00131304	-0.114814	0.152519	0.891532	0.66117	1.20216	0.451579	48.0778	0.165201	2	FALSE	73	24951	0.0029172	NA	NA	NA	NA	NA	NA	NA	NA	NA	5	541	0.00915751	-0.0432592	0.152916	0.957663	0.70966	1.29233	0.777257	0.739366	0.050139	FALSE
291.8	Alteration of consciousness	mental disorders	-0.057094	0.0267901	0.944505	0.896191	0.995424	0.0330762	0	0.391865	3	FALSE	1501	231437	0.00644377	-0.0404127	0.0661818	0.960393	0.843558	1.09341	0.541443	0	0.773361	4	FALSE	279	24459	0.0112782	NA	NA	NA	NA	NA	NA	NA	NA	NA	5	1871	0.00266525	NA	NA	NA	NA	NA	NA	NA	NA	NA
292	Neurological disorders	mental disorders	-0.00493172	0.0118875	0.99508	0.972164	1.01854	0.678241	0.613123	0.05137	4	FALSE	8288	226345	0.0353232	-0.0258897	0.0307417	0.974443	0.917464	1.03496	0.399694	0	0.685922	4	FALSE	1440	23044	0.0588139	NA	NA	NA	NA	NA	NA	NA	NA	NA	39	1829	0.0208779	-0.0500403	0.0489749	0.951191	0.864132	1.04702	0.306898	0	0.980136	FALSE
292.1	Aphasia/speech disturbance	mental disorders	-0.00342719	0.0247003	0.996579	0.949482	1.04601	0.889647	0	0.908551	4	FALSE	1766	232173	0.00754898	0.00252037	0.061566	1.00252	0.888566	1.1311	0.967346	0	0.70281	4	FALSE	327	24561	0.0131389	NA	NA	NA	NA	NA	NA	NA	NA	NA	8	1872	0.00425532	-0.127745	0.149273	0.880078	0.65684	1.17919	0.392119	0	0.93156	FALSE
292.11	Aphasia	mental disorders	-0.0773303	0.0643588	0.925584	0.815894	1.05002	0.229538	0	0.704701	2	FALSE	269	60589	0.00442013	-0.100018	0.137884	0.904822	0.690552	1.18558	0.468221	0	0.583595	2	FALSE	70	21125	0.00330267	NA	NA	NA	NA	NA	NA	NA	NA	NA	0	0	NA	NA	NA	NA	NA	NA	NA	NA	NA	NA
292.2	Mild cognitive impairment	mental disorders	0.0482394	0.0511967	1.04942	0.94923	1.16019	0.346071	0	0.545751	3	FALSE	474	60234	0.00780787	-0.0545708	0.0913913	0.946891	0.791604	1.13264	0.550433	83.5602	0.0136504	2	FALSE	167	20972	0.00790009	NA	NA	NA	NA	NA	NA	NA	NA	NA	8	536	0.0147059	0.0827354	0.110894	1.08625	0.874055	1.34997	0.455619	0	0.553839	FALSE
292.3	Memory loss	mental disorders	0.00716765	0.0247681	1.00719	0.959467	1.05729	0.772283	0.363441	0.194073	4	FALSE	1811	231795	0.00775237	0.0196135	0.0608155	1.01981	0.905215	1.14891	0.747068	32.2767	0.228414	3	FALSE	348	24558	0.0139725	NA	NA	NA	NA	NA	NA	NA	NA	NA	14	1862	0.00746269	-0.0400648	0.0682589	0.960727	0.840423	1.09825	0.557235	0	0.744962	FALSE
292.4	Altered mental status	mental disorders	-0.0352919	0.0161513	0.965324	0.935244	0.996371	0.0288827	0.286843	0.239997	4	FALSE	4153	230540	0.0176955	-0.0242802	0.0480659	0.976012	0.888263	1.07243	0.613457	0	0.52241	4	FALSE	547	24251	0.0220582	NA	NA	NA	NA	NA	NA	NA	NA	NA	7	1876	0.00371747	-0.0231298	0.113639	0.977136	0.782033	1.22091	0.838715	0	0.885114	FALSE
292.5	Transient alteration of awareness	mental disorders	0.0577555	0.0703559	1.05946	0.922987	1.2161	0.411701	0	0.496029	2	FALSE	224	60449	0.00369192	NA	NA	NA	NA	NA	NA	NA	NA	NA	NA	55	21091	0.00260096	NA	NA	NA	NA	NA	NA	NA	NA	NA	1	546	0.00182815	NA	NA	NA	NA	NA	NA	NA	NA	NA
292.6	Hallucinations	mental disorders	0.0160073	0.0484854	1.01614	0.924019	1.11744	0.741289	0.560045	0.103007	3	FALSE	443	233688	0.0018921	NA	NA	NA	NA	NA	NA	NA	NA	NA	NA	60	24954	0.00239866	NA	NA	NA	NA	NA	NA	NA	NA	NA	2	543	0.00366972	NA	NA	NA	NA	NA	NA	NA	NA	NA
293	Symptoms involving head and neck	mental disorders	-0.0253724	0.0363868	0.974947	0.907838	1.04702	0.485616	0.613392	0.0752756	3	FALSE	768	234047	0.00327066	0.113403	0.175933	1.12008	0.793407	1.58127	0.519198	0	0.831623	2	FALSE	80	25223	0.00316168	NA	NA	NA	NA	NA	NA	NA	NA	NA	8	1882	0.0042328	NA	NA	NA	NA	NA	NA	NA	NA	NA
293.1	Swelling, mass, or lump in head and neck [Space-occupying lesion, intracranial NOS]	mental disorders	0.0215303	0.0257478	1.02176	0.97148	1.07465	0.403044	0	0.813662	4	FALSE	1610	236206	0.00676994	-0.00205258	0.0555974	0.99795	0.894919	1.11284	0.97055	49.4368	0.114907	4	FALSE	391	24555	0.0156739	NA	NA	NA	NA	NA	NA	NA	NA	NA	13	1870	0.00690388	-0.0813456	0.0942302	0.921875	0.766413	1.10887	0.387992	0.418761	0.189633	FALSE
295	Schizophrenia and other psychotic disorders	mental disorders	-0.0120364	0.0273896	0.988036	0.936394	1.04253	0.660335	0.392771	0.176208	4	FALSE	1535	216294	0.00704681	0.00308847	0.0392606	1.00309	0.928801	1.08333	0.937298	74.3406	0.00851785	4	FALSE	842	22623	0.0358832	NA	NA	NA	NA	NA	NA	NA	NA	NA	16	1799	0.00881543	-0.0310461	0.0756134	0.969431	0.8359	1.12429	0.681373	0.4147	0.191177	FALSE
295.1	Schizophrenia	mental disorders	-0.039927	0.0376554	0.96086	0.892499	1.03446	0.288997	0	0.440866	4	FALSE	815	217729	0.00372923	-0.00516667	0.0468753	0.994847	0.907519	1.09058	0.912234	72.8596	0.0114394	4	FALSE	583	23074	0.0246439	NA	NA	NA	NA	NA	NA	NA	NA	NA	11	1807	0.00605061	-0.0247827	0.0979971	0.975522	0.805048	1.18209	0.800351	0	0.91284	FALSE
295.2	Paranoid disorders	mental disorders	0.052826	0.0795842	1.05425	0.901986	1.23221	0.506834	0	0.939169	2	FALSE	185	217989	0.000847947	0.0708856	0.133267	1.07346	0.826701	1.39387	0.59479	73.8934	0.0503294	2	FALSE	96	19871	0.00480793	NA	NA	NA	NA	NA	NA	NA	NA	NA	2	547	0.00364299	NA	NA	NA	NA	NA	NA	NA	NA	NA
295.3	Psychosis	mental disorders	-0.00608966	0.0382313	0.993929	0.922174	1.07127	0.873444	0	0.702171	3	FALSE	791	217017	0.00363164	-0.0140376	0.0567791	0.98606	0.882212	1.10213	0.804729	59.3739	0.0853095	3	FALSE	406	22992	0.0173519	NA	NA	NA	NA	NA	NA	NA	NA	NA	9	1805	0.00496141	0.0087252	0.106803	1.00876	0.818236	1.24365	0.93489	0.498402	0.157962	FALSE
296	Mood disorders	mental disorders	-0.00101977	0.0070079	0.998981	0.985353	1.0128	0.884302	0.497676	0.112968	4	FALSE	31760	197353	0.138622	-0.0006191	0.0190676	0.999381	0.962722	1.03744	0.974098	5.34929	0.366216	4	FALSE	7530	16108	0.318555	0.0656416	0.103606	1.06784	0.871603	1.30827	0.52636	0	0.376378	FALSE	300	1522	0.164654	0.0455624	0.0284672	1.04662	0.98982	1.10667	0.109483	0	0.519629	FALSE
296.1	Bipolar	mental disorders	0.0109318	0.0179435	1.01099	0.976055	1.04718	0.542369	0.540814	0.0883583	4	FALSE	3899	214376	0.0178628	0.0736499	0.0340835	1.07643	1.00687	1.15079	0.0307058	0	0.867067	4	FALSE	1158	22300	0.0493648	NA	NA	NA	NA	NA	NA	NA	NA	NA	32	515	0.0585009	0.0617297	0.0575857	1.06367	0.950149	1.19076	0.283737	0.684559	0.0749948	FALSE
296.2	Depression	mental disorders	-0.0033501	0.00714579	0.996656	0.982794	1.01071	0.639198	0.42016	0.159502	4	FALSE	29980	198615	0.131149	-0.0124852	0.0195312	0.987592	0.950501	1.02613	0.522664	11.4819	0.335428	4	FALSE	7053	16472	0.299809	0.0706546	0.103289	1.07321	0.876526	1.31403	0.493947	0	0.349566	FALSE	294	1527	0.16145	0.0364596	0.0285762	1.03713	0.980641	1.09688	0.202	0	0.649287	FALSE
296.22	Major depressive disorder	mental disorders	-0.00276386	0.00759055	0.99724	0.982514	1.01219	0.71577	0.583585	0.0656621	4	FALSE	24801	205588	0.107648	-0.00968835	0.0205423	0.990358	0.951277	1.03105	0.637191	26.8622	0.250675	4	FALSE	5893	17834	0.248367	0.0349027	0.103142	1.03552	0.845986	1.26751	0.735067	0.165412	0.273683	FALSE	260	1557	0.143093	0.0317585	0.0282909	1.03227	0.976588	1.09112	0.261621	0	0.995755	FALSE
297	Suicidal ideation or attempt	mental disorders	-0.017041	0.0273914	0.983103	0.931716	1.03732	0.533856	0	0.712848	3	FALSE	1742	215612	0.00801458	0.0532668	0.044746	1.05471	0.966152	1.15139	0.233879	41.8552	0.189713	2	FALSE	680	22410	0.02945	NA	NA	NA	NA	NA	NA	NA	NA	NA	30	1772	0.0166482	NA	NA	NA	NA	NA	NA	NA	NA	NA
297.1	Suicidal ideation	mental disorders	-0.0309404	0.0320409	0.969533	0.91052	1.03237	0.334218	0.678131	0.0779632	2	FALSE	1291	57821	0.0218399	0.0539549	0.0494905	1.05544	0.957869	1.16294	0.275621	0	0.392397	2	FALSE	549	19107	0.0279304	NA	NA	NA	NA	NA	NA	NA	NA	NA	21	516	0.0391061	NA	NA	NA	NA	NA	NA	NA	NA	NA
297.2	Suicide or self-inflicted injury	mental disorders	-0.0460288	0.0433478	0.955014	0.877228	1.0397	0.288304	0.499595	0.135554	3	FALSE	655	217402	0.0030038	NA	NA	NA	NA	NA	NA	NA	NA	NA	NA	159	21151	0.00746129	NA	NA	NA	NA	NA	NA	NA	NA	NA	17	1800	0.00935608	NA	NA	NA	NA	NA	NA	NA	NA	NA
300	Anxiety disorders	mental disorders	-0.013792	0.00774773	0.986303	0.971439	1.00139	0.0750543	0.282605	0.242491	4	FALSE	26483	198218	0.117859	-0.0224195	0.0203326	0.97783	0.939628	1.01758	0.270184	0	0.758404	4	FALSE	6491	16599	0.281117	-0.106055	0.104132	0.899375	0.733337	1.10301	0.308455	0	0.9472	FALSE	320	1497	0.176114	0.0277753	0.0308237	1.02816	0.967889	1.09219	0.367534	0	0.41369	FALSE
300.1	Anxiety disorder	mental disorders	-0.0118565	0.00796084	0.988213	0.972914	1.00375	0.136393	0.44847	0.142308	4	FALSE	22553	201522	0.100649	-0.0221652	0.0211127	0.978079	0.938432	1.0194	0.293787	0	0.971058	4	FALSE	4531	18191	0.19941	-0.0717774	0.108044	0.930738	0.753114	1.15026	0.506475	0	0.864742	FALSE	230	1566	0.128062	0.0170565	0.0307715	1.0172	0.957668	1.08044	0.579377	0	0.664054	FALSE
300.11	Generalized anxiety disorder	mental disorders	-0.0257364	0.0197839	0.974592	0.937525	1.01312	0.193301	0.729798	0.0111827	4	FALSE	3580	213331	0.0165045	0.00946041	0.035746	1.00951	0.941199	1.08277	0.791274	0	0.941597	3	FALSE	1103	22051	0.0476376	NA	NA	NA	NA	NA	NA	NA	NA	NA	57	1731	0.0318792	-0.0308339	0.0461696	0.969637	0.885746	1.06147	0.504236	0.149207	0.2783	FALSE
300.12	Agorophobia, social phobia, and panic disorder	mental disorders	0.00283584	0.0204013	1.00284	0.963532	1.04375	0.889448	0.370955	0.189504	4	FALSE	2919	215392	0.0133708	0.0312953	0.04391	1.03179	0.946706	1.12452	0.476022	0	0.854462	4	FALSE	700	22651	0.0299773	NA	NA	NA	NA	NA	NA	NA	NA	NA	33	1768	0.0183232	0.0729314	0.0581809	1.07566	0.959732	1.20558	0.210014	0.42184	0.188459	FALSE
300.13	Phobia	mental disorders	0.016053	0.0302419	1.01618	0.957701	1.07824	0.595543	0.150915	0.307975	3	FALSE	1144	218175	0.00521615	-0.0681065	0.115326	0.934161	0.745171	1.17108	0.554819	0	0.745639	3	FALSE	113	23508	0.00478388	NA	NA	NA	NA	NA	NA	NA	NA	NA	9	1814	0.00493692	NA	NA	NA	NA	NA	NA	NA	NA	NA
300.3	Obsessive-compulsive disorders	mental disorders	-0.0180942	0.0418977	0.982069	0.904645	1.06612	0.665839	0	0.548602	3	FALSE	673	217567	0.00308376	NA	NA	NA	NA	NA	NA	NA	NA	NA	NA	154	23417	0.00653345	NA	NA	NA	NA	NA	NA	NA	NA	NA	4	542	0.00732601	0.228508	0.149409	1.25672	0.937697	1.68429	0.126163	0	0.458406	FALSE
300.4	Dysthymic disorder	mental disorders	-0.0193712	0.0221312	0.980815	0.939181	1.0243	0.381416	0	0.48499	4	FALSE	2770	213843	0.0127878	-0.0231489	0.0391149	0.977117	0.905007	1.05497	0.553972	57.1979	0.0966812	3	FALSE	889	18621	0.0455664	NA	NA	NA	NA	NA	NA	NA	NA	NA	29	509	0.0539033	0.120858	0.0610286	1.12846	1.00125	1.27185	0.0476638	0.80852	0.0222967	FALSE
300.8	Acute reaction to stress	mental disorders	0.0307984	0.0485603	1.03128	0.93765	1.13425	0.525931	0	0.516785	3	FALSE	513	217058	0.00235785	NA	NA	NA	NA	NA	NA	NA	NA	NA	NA	207	23096	0.00888298	NA	NA	NA	NA	NA	NA	NA	NA	NA	12	1790	0.00665927	0.0749689	0.14173	1.07785	0.816427	1.42298	0.596837	0	0.574753	FALSE
300.9	Posttraumatic stress disorder	mental disorders	0.00440085	0.0168057	1.00441	0.971866	1.03805	0.793425	0	0.643046	4	FALSE	6740	210921	0.0309656	-0.000761133	0.0246082	0.999239	0.952188	1.04861	0.975325	0	0.471956	3	FALSE	3427	19790	0.147607	NA	NA	NA	NA	NA	NA	NA	NA	NA	166	1621	0.0928931	-0.0320763	0.0406433	0.968433	0.894281	1.04873	0.429987	0.550617	0.135768	FALSE
301	Personality disorders	mental disorders	-0.0100122	0.0244858	0.990038	0.943647	1.03871	0.682615	0	0.66508	4	FALSE	2272	215697	0.0104235	-0.0261757	0.0474313	0.974164	0.887684	1.06907	0.58104	0	0.594666	2	FALSE	641	22787	0.0273604	NA	NA	NA	NA	NA	NA	NA	NA	NA	27	1787	0.0148842	-0.0622912	0.0651739	0.939609	0.826935	1.06764	0.339189	0	0.909217	FALSE
301.1	Schizoid personality disorder	mental disorders	-0.04034	0.109649	0.960463	0.774724	1.19073	0.712947	0.513518	0.15165	2	FALSE	110	218318	0.000503598	NA	NA	NA	NA	NA	NA	NA	NA	NA	NA	41	10439	0.00391221	NA	NA	NA	NA	NA	NA	NA	NA	NA	0	0	NA	NA	NA	NA	NA	NA	NA	NA	NA	NA
301.2	Antisocial/borderline personality disorder	mental disorders	-0.048332	0.0306234	0.952817	0.897311	1.01176	0.114504	0	0.975327	4	FALSE	1423	216772	0.00652169	-0.014259	0.0621133	0.985842	0.872844	1.11347	0.818431	0	0.34435	2	FALSE	364	23191	0.0154532	NA	NA	NA	NA	NA	NA	NA	NA	NA	21	1797	0.0115512	-0.119798	0.0835204	0.887099	0.753147	1.04488	0.151469	0	0.620959	FALSE
302	Sexual and gender identity disorders	mental disorders	-0.0399883	0.0555322	0.960801	0.861716	1.07128	0.471469	0.435742	0.169952	3	FALSE	408	217520	0.00187218	NA	NA	NA	NA	NA	NA	NA	NA	NA	NA	108	23358	0.0046024	NA	NA	NA	NA	NA	NA	NA	NA	NA	7	534	0.012939	0.157632	0.142856	1.17074	0.884829	1.54903	0.26984	0	0.661254	FALSE
302.1	Decreased libido	mental disorders	0.0258042	0.0795705	1.02614	0.877963	1.19933	0.745716	0.501922	0.156501	2	FALSE	212	217802	0.000972415	NA	NA	NA	NA	NA	NA	NA	NA	NA	NA	59	19890	0.00295754	NA	NA	NA	NA	NA	NA	NA	NA	NA	3	541	0.00551471	NA	NA	NA	NA	NA	NA	NA	NA	NA
303	Psychogenic and somatoform disorders	mental disorders	-0.0166303	0.0294118	0.983507	0.928415	1.04187	0.571781	0.345298	0.205071	4	FALSE	1383	216531	0.00634654	-0.0526848	0.0577226	0.948679	0.8472	1.06231	0.361388	35.0703	0.214354	3	FALSE	404	22921	0.0173205	NA	NA	NA	NA	NA	NA	NA	NA	NA	16	1800	0.00881057	0.212167	0.0998832	1.23635	1.01654	1.50371	0.0336573	0	0.998701	FALSE
303.1	Dissociative disorder	mental disorders	-0.0605472	0.0872725	0.941249	0.793265	1.11684	0.487825	0	0.629465	2	FALSE	174	218271	0.000796539	NA	NA	NA	NA	NA	NA	NA	NA	NA	NA	42	20025	0.00209299	NA	NA	NA	NA	NA	NA	NA	NA	NA	1	549	0.00181818	NA	NA	NA	NA	NA	NA	NA	NA	NA
303.3	Psychogenic disorder	mental disorders	-0.0645124	0.0544581	0.937525	0.842612	1.04313	0.236166	0	0.78603	3	FALSE	362	217975	0.00165799	NA	NA	NA	NA	NA	NA	NA	NA	NA	NA	44	23493	0.0018694	NA	NA	NA	NA	NA	NA	NA	NA	NA	2	1817	0.00109951	NA	NA	NA	NA	NA	NA	NA	NA	NA
303.4	Somatoform disorder	mental disorders	0.00883191	0.035317	1.00887	0.941399	1.08118	0.802529	0.125781	0.318581	3	FALSE	1002	216953	0.00459728	-0.0805472	0.0607987	0.922611	0.818968	1.03937	0.185232	56.6534	0.0995611	3	FALSE	361	23056	0.0154162	NA	NA	NA	NA	NA	NA	NA	NA	NA	14	1803	0.00770501	0.160467	0.107959	1.17406	0.950157	1.45072	0.13718	0	0.422604	FALSE
304	Adjustment reaction	mental disorders	-0.0161787	0.016274	0.983951	0.953062	1.01584	0.320153	0	0.47042	4	FALSE	5892	209342	0.0273749	-0.0260174	0.0255482	0.974318	0.926732	1.02435	0.308505	12.1689	0.320284	3	FALSE	2726	19628	0.121947	NA	NA	NA	NA	NA	NA	NA	NA	NA	123	369	0.25	0.0122706	0.0422194	1.01235	0.931948	1.09968	0.771328	0	0.59784	FALSE
305.2	Eating disorder	mental disorders	-0.027504	0.0369464	0.972871	0.904912	1.04593	0.456617	0	0.906742	4	FALSE	844	217394	0.00386734	-0.0472331	0.116789	0.953865	0.758711	1.19922	0.685895	0	0.879787	2	FALSE	119	19848	0.00595983	NA	NA	NA	NA	NA	NA	NA	NA	NA	11	537	0.020073	-0.108591	0.128659	0.897097	0.697148	1.15439	0.398657	0	0.90128	FALSE
305.21	Anorexia nervosa	mental disorders	0.00284486	0.070078	1.00285	0.874148	1.1505	0.967618	0	0.369331	3	FALSE	226	218259	0.0010344	NA	NA	NA	NA	NA	NA	NA	NA	NA	NA	6	20075	0.00029879	NA	NA	NA	NA	NA	NA	NA	NA	NA	4	547	0.00725953	NA	NA	NA	NA	NA	NA	NA	NA	NA
306	Other mental disorder	mental disorders	0.0116428	0.0241821	1.01171	0.964878	1.06082	0.630186	0.284222	0.24154	4	FALSE	2231	214460	0.0102958	-0.0125434	0.0389957	0.987535	0.91487	1.06597	0.747709	3.90651	0.353224	3	FALSE	919	21734	0.0405686	NA	NA	NA	NA	NA	NA	NA	NA	NA	32	1747	0.0179876	0.023747	0.0568151	1.02403	0.916119	1.14465	0.675969	0	0.705563	FALSE
306.1	Mental disorders durring/after pregnancy	mental disorders	-0.00784747	0.0582606	0.992183	0.885116	1.1122	0.892852	0	0.664177	2	FALSE	314	59349	0.00526289	0.0744238	0.0980562	1.07726	0.888907	1.30553	0.447858	65.4984	0.0886667	2	FALSE	118	19790	0.00592727	NA	NA	NA	NA	NA	NA	NA	NA	NA	2	545	0.00365631	NA	NA	NA	NA	NA	NA	NA	NA	NA
306.9	Tension headache	mental disorders	0.00934243	0.0426954	1.00939	0.928357	1.09749	0.826793	0	0.465094	3	FALSE	611	217608	0.00279994	0.0816955	0.099089	1.08513	0.893584	1.31772	0.409675	0	0.535266	2	FALSE	155	23219	0.0066313	NA	NA	NA	NA	NA	NA	NA	NA	NA	8	1809	0.00440286	-0.0202253	0.123975	0.979978	0.768579	1.24952	0.870408	0	0.909318	FALSE
312	Conduct disorders	mental disorders	0.0368287	0.0573555	1.03752	0.9272	1.16096	0.5208	0	0.428782	2	FALSE	358	239128	0.00149487	-0.0394634	0.0781827	0.961305	0.82473	1.1205	0.613729	73.4651	0.0522226	2	FALSE	199	25304	0.007803	NA	NA	NA	NA	NA	NA	NA	NA	NA	1	549	0.00181818	-0.24221	0.202823	0.784891	0.527432	1.16803	0.232401	0	0.628385	FALSE
312.3	Impulse control disorder	mental disorders	0.0681586	0.0802211	1.07054	0.91478	1.25281	0.395528	0	0.353717	2	FALSE	198	235393	0.00084044	NA	NA	NA	NA	NA	NA	NA	NA	NA	NA	114	21522	0.005269	NA	NA	NA	NA	NA	NA	NA	NA	NA	1	550	0.00181488	NA	NA	NA	NA	NA	NA	NA	NA	NA
313	Pervasive developmental disorders	mental disorders	0.0100788	0.0269846	1.01013	0.958093	1.06499	0.708776	0	0.735213	4	FALSE	1738	237524	0.007264	0.10244	0.062897	1.10787	0.97938	1.25322	0.103378	0	0.433625	3	FALSE	306	25224	0.0119859	NA	NA	NA	NA	NA	NA	NA	NA	NA	22	523	0.040367	-0.115633	0.101694	0.890802	0.729825	1.08728	0.255509	0	0.667737	FALSE
313.1	Attention deficit hyperactivity disorder	mental disorders	0.0192822	0.0298123	1.01947	0.961608	1.08081	0.517769	0	0.696728	3	FALSE	1467	237895	0.00612879	0.15343	0.0687127	1.16583	1.01893	1.3339	0.0255546	0	0.973351	3	FALSE	257	21340	0.0118998	NA	NA	NA	NA	NA	NA	NA	NA	NA	22	523	0.040367	-0.123063	0.104478	0.884208	0.720481	1.08514	0.238841	0	0.950149	FALSE
313.2	Tics and stuttering	mental disorders	0.150077	0.138085	1.16192	0.88642	1.52305	0.277104	0	0.355941	2	FALSE	80	239685	0.00033366	NA	NA	NA	NA	NA	NA	NA	NA	NA	NA	14	21668	0.000645697	NA	NA	NA	NA	NA	NA	NA	NA	NA	0	0	NA	NA	NA	NA	NA	NA	NA	NA	NA	NA
313.3	Autism	mental disorders	0.0321084	0.0825268	1.03263	0.878411	1.21392	0.697227	0	0.615747	2	FALSE	160	239682	0.000667106	NA	NA	NA	NA	NA	NA	NA	NA	NA	NA	17	13542	0.00125378	NA	NA	NA	NA	NA	NA	NA	NA	NA	0	0	NA	NA	NA	NA	NA	NA	NA	NA	NA	NA
315	Develomental delays and disorders	mental disorders	-0.00615356	0.0322419	0.993865	0.933003	1.0587	0.848638	0	0.601087	3	FALSE	1054	238637	0.00439733	0.0359635	0.0761376	1.03662	0.892915	1.20345	0.636678	0	0.414704	3	FALSE	217	25289	0.0085078	NA	NA	NA	NA	NA	NA	NA	NA	NA	3	1892	0.00158311	NA	NA	NA	NA	NA	NA	NA	NA	NA
315.1	Learning disorder	mental disorders	0.00596433	0.0994595	1.00598	0.827809	1.2225	0.952182	0	0.860912	2	FALSE	122	239700	0.000508711	NA	NA	NA	NA	NA	NA	NA	NA	NA	NA	18	25647	0.000701344	NA	NA	NA	NA	NA	NA	NA	NA	NA	0	0	NA	NA	NA	NA	NA	NA	NA	NA	NA	NA
315.2	Speech and language disorder	mental disorders	0.0648167	0.063547	1.06696	0.942016	1.20848	0.307738	0	0.504116	3	FALSE	277	239460	0.00115543	NA	NA	NA	NA	NA	NA	NA	NA	NA	NA	66	21568	0.00305075	NA	NA	NA	NA	NA	NA	NA	NA	NA	1	1345	0.000742942	NA	NA	NA	NA	NA	NA	NA	NA	NA
315.3	Mental retardation	mental disorders	NA	NA	NA	NA	NA	NA	NA	NA	NA	NA	169	61153	0.00275594	NA	NA	NA	NA	NA	NA	NA	NA	NA	NA	55	21617	0.00253784	NA	NA	NA	NA	NA	NA	NA	NA	NA	0	0	NA	NA	NA	NA	NA	NA	NA	NA	NA	NA
316	Substance addiction and disorders	mental disorders	-0.00430619	0.0198221	0.995703	0.957761	1.03515	0.82802	0.0821141	0.352068	4	FALSE	3277	228674	0.014128	0.0399702	0.0299795	1.04078	0.981387	1.10377	0.182448	36.3592	0.207771	3	FALSE	1511	22877	0.0619567	NA	NA	NA	NA	NA	NA	NA	NA	NA	21	514	0.0392523	-0.00435846	0.0554229	0.995651	0.893164	1.1099	0.937319	0	0.559839	FALSE
316.1	Polyneuropathy due to drugs	mental disorders	0.0781589	0.0635247	1.08129	0.95471	1.22466	0.218559	0	0.628528	2	FALSE	268	233083	0.00114848	NA	NA	NA	NA	NA	NA	NA	NA	NA	NA	54	24705	0.00218103	NA	NA	NA	NA	NA	NA	NA	NA	NA	0	0	NA	NA	NA	NA	NA	NA	NA	NA	NA	NA
317	Alcohol-related disorders	mental disorders	-0.0132038	0.0157443	0.986883	0.956895	1.01781	0.401671	0.60865	0.0534486	4	FALSE	4818	229712	0.0205432	-0.00470906	0.0318752	0.995302	0.935024	1.05947	0.882552	0	0.618544	4	FALSE	1413	23079	0.0576923	NA	NA	NA	NA	NA	NA	NA	NA	NA	37	1833	0.0197861	0.00729851	0.059908	1.00733	0.895728	1.13283	0.903035	0	0.429567	FALSE
317.1	Alcoholism	mental disorders	0.00517453	0.0190901	1.00519	0.968273	1.04351	0.786346	0.491194	0.116773	4	FALSE	3241	230545	0.0138631	-0.0338902	0.0372934	0.966678	0.89854	1.03998	0.363484	0	0.580021	4	FALSE	991	23427	0.0405848	NA	NA	NA	NA	NA	NA	NA	NA	NA	22	1851	0.0117459	0.0354116	0.0684112	1.03605	0.90604	1.18471	0.604717	0	0.573015	FALSE
317.11	Alcoholic liver damage	mental disorders	0.0537043	0.0466577	1.05517	0.96296	1.15622	0.249721	0.0188517	0.360879	3	FALSE	496	232945	0.00212473	-0.264717	0.150935	0.767423	0.570899	1.0316	0.0794562	0	0.418523	2	FALSE	67	24663	0.00270926	NA	NA	NA	NA	NA	NA	NA	NA	NA	1	1330	0.000751315	NA	NA	NA	NA	NA	NA	NA	NA	NA
318	Tobacco use disorder	mental disorders	-0.0353079	0.00993067	0.965308	0.946701	0.984281	0.000377357	0.1884	0.296168	4	FALSE	13075	220766	0.0559141	0.0166327	0.0221173	1.01677	0.973637	1.06182	0.452037	41.1034	0.165065	4	FALSE	3040	21302	0.124887	NA	NA	NA	NA	NA	NA	NA	NA	NA	77	1786	0.0413312	0.012732	0.0379789	1.01281	0.94016	1.09108	0.737446	0.179664	0.269555	FALSE
320	Meningitis	neurological	0.0219366	0.0476834	1.02218	0.930977	1.12232	0.645483	0	0.637535	3	FALSE	455	239237	0.00189827	-0.0239805	0.149994	0.976305	0.727629	1.30997	0.872979	0	0.42589	2	FALSE	70	25613	0.00272554	NA	NA	NA	NA	NA	NA	NA	NA	NA	2	1344	0.00148588	NA	NA	NA	NA	NA	NA	NA	NA	NA
323	Encephalitis	neurological	0.0614085	0.0556724	1.06333	0.953413	1.18593	0.270013	0	0.653727	3	FALSE	339	239379	0.00141416	NA	NA	NA	NA	NA	NA	NA	NA	NA	NA	46	25639	0.00179093	NA	NA	NA	NA	NA	NA	NA	NA	NA	1	549	0.00181818	NA	NA	NA	NA	NA	NA	NA	NA	NA
324	Other CNS infection and poliomyelitis	neurological	-0.0311541	0.053388	0.969326	0.873024	1.07625	0.559529	0	0.853885	2	FALSE	368	239376	0.00153497	NA	NA	NA	NA	NA	NA	NA	NA	NA	NA	43	25670	0.00167231	NA	NA	NA	NA	NA	NA	NA	NA	NA	1	1344	0.000743494	NA	NA	NA	NA	NA	NA	NA	NA	NA
325	Phlebitis and thrombophlebitis of intracranial venous sinuses	neurological	-0.0113203	0.107853	0.988744	0.800348	1.22149	0.916407	0	0.67282	2	FALSE	92	239545	0.000383914	NA	NA	NA	NA	NA	NA	NA	NA	NA	NA	9	25704	0.000350018	NA	NA	NA	NA	NA	NA	NA	NA	NA	0	0	NA	NA	NA	NA	NA	NA	NA	NA	NA	NA
327	Sleep disorders	neurological	-0.0111677	0.0128271	0.988894	0.964343	1.01407	0.383954	0.443706	0.145191	4	FALSE	9771	223102	0.0419585	-0.00103106	0.0223995	0.998969	0.956061	1.0438	0.963286	0	0.649484	3	FALSE	3729	19586	0.15994	NA	NA	NA	NA	NA	NA	NA	NA	NA	146	1671	0.0803522	0.0014232	0.0326206	1.00142	0.939402	1.06754	0.9652	0.284555	0.237104	FALSE
327.1	Hypersomnia	neurological	0.0181818	0.0496725	1.01835	0.923879	1.12248	0.714341	0.00178444	0.390799	4	FALSE	479	235813	0.00202715	-0.121568	0.101186	0.885531	0.726229	1.07978	0.229587	0	0.986523	2	FALSE	150	24126	0.00617894	NA	NA	NA	NA	NA	NA	NA	NA	NA	7	1861	0.00374732	NA	NA	NA	NA	NA	NA	NA	NA	NA
327.3	Sleep apnea	neurological	-0.00410408	0.0124508	0.995904	0.971895	1.02051	0.741684	0.12753	0.328825	4	FALSE	8803	228337	0.0371215	-0.012944	0.0215197	0.987139	0.94637	1.02967	0.54751	0	0.557435	4	FALSE	3678	20628	0.151321	NA	NA	NA	NA	NA	NA	NA	NA	NA	119	1749	0.0637045	0.0217534	0.0376298	1.02199	0.949329	1.10022	0.563204	0	0.680454	FALSE
327.31	Central/nonobstroctive sleep apnea	neurological	NA	NA	NA	NA	NA	NA	NA	NA	NA	NA	155	236681	0.000654461	NA	NA	NA	NA	NA	NA	NA	NA	NA	NA	66	20662	0.0031841	NA	NA	NA	NA	NA	NA	NA	NA	NA	0	0	NA	NA	NA	NA	NA	NA	NA	NA	NA	NA
327.32	Obstructive sleep apnea	neurological	0.00768116	0.0164535	1.00771	0.975732	1.04074	0.640613	0	0.61618	3	FALSE	5348	230090	0.0227151	0.013439	0.0233152	1.01353	0.968257	1.06092	0.564341	0	0.595202	3	FALSE	2900	17494	0.142199	NA	NA	NA	NA	NA	NA	NA	NA	NA	82	445	0.155598	-0.0023524	0.0398239	0.99765	0.922742	1.07864	0.952896	0	0.611365	FALSE
327.4	Insomnia	neurological	-0.0261202	0.0154662	0.974218	0.945129	1.0042	0.0912475	0	0.401721	4	FALSE	6135	227399	0.0262703	-0.011157	0.0253857	0.988905	0.940906	1.03935	0.660299	0	0.670207	3	FALSE	2532	21118	0.107061	NA	NA	NA	NA	NA	NA	NA	NA	NA	106	1721	0.0580186	-0.0165904	0.035095	0.983546	0.918168	1.05358	0.636406	0.583472	0.121273	FALSE
327.41	Organic or persistent insomnia	neurological	-0.0191911	0.0502677	0.980992	0.88895	1.08256	0.702626	0	0.8203	3	FALSE	484	59719	0.00803947	0.0393528	0.081204	1.04014	0.887094	1.21958	0.627949	0	0.897297	2	FALSE	218	20373	0.0105871	NA	NA	NA	NA	NA	NA	NA	NA	NA	10	530	0.0185185	0.0081904	0.103988	1.00822	0.822322	1.23615	0.937221	0.25829	0.245587	FALSE
327.5	Parasomnia	neurological	-0.0584619	0.0557123	0.943214	0.845645	1.05204	0.294016	0	0.915811	3	FALSE	409	236093	0.00172937	NA	NA	NA	NA	NA	NA	NA	NA	NA	NA	166	20328	0.00809993	NA	NA	NA	NA	NA	NA	NA	NA	NA	2	534	0.00373134	NA	NA	NA	NA	NA	NA	NA	NA	NA
327.6	Circadian rhythm sleep disorder	neurological	0.13606	0.103147	1.14575	0.936032	1.40246	0.187142	0.642461	0.0944467	2	FALSE	127	236808	0.000536012	NA	NA	NA	NA	NA	NA	NA	NA	NA	NA	43	20686	0.00207439	NA	NA	NA	NA	NA	NA	NA	NA	NA	3	541	0.00551471	NA	NA	NA	NA	NA	NA	NA	NA	NA
327.7	Sleep related movement disorders	neurological	0.0196182	0.0290265	1.01981	0.963413	1.07951	0.499123	0	0.771983	3	FALSE	1490	234140	0.00632347	-0.0124157	0.0662365	0.987661	0.867416	1.12458	0.851311	0	0.777141	2	FALSE	332	20077	0.0162673	NA	NA	NA	NA	NA	NA	NA	NA	NA	11	524	0.0205607	0.010216	0.0869006	1.01027	0.852053	1.19786	0.906417	0.642251	0.0945436	FALSE
327.71	Restless legs syndrome	neurological	-0.0070751	0.0334486	0.99295	0.929942	1.06023	0.83248	0	0.996091	3	FALSE	1085	58901	0.0180876	-0.111809	0.101915	0.894215	0.732305	1.09192	0.272606	0	0.982003	2	FALSE	140	20513	0.00677868	NA	NA	NA	NA	NA	NA	NA	NA	NA	6	540	0.010989	-0.0369119	0.120208	0.963761	0.761462	1.21981	0.758792	0.777072	0.0341783	FALSE
327.72	Sleep related leg cramps	neurological	NA	NA	NA	NA	NA	NA	NA	NA	NA	NA	53	236794	0.000223773	NA	NA	NA	NA	NA	NA	NA	NA	NA	NA	28	20707	0.00135037	NA	NA	NA	NA	NA	NA	NA	NA	NA	0	0	NA	NA	NA	NA	NA	NA	NA	NA	NA	NA
331	Other cerebral degenerations	neurological	-0.0272056	0.027453	0.973161	0.922182	1.02696	0.321692	0	0.458152	3	FALSE	1369	229526	0.0059291	0.0307171	0.0973121	1.03119	0.852134	1.24788	0.752264	91.0693	0.000819153	2	FALSE	143	24760	0.00574228	NA	NA	NA	NA	NA	NA	NA	NA	NA	5	1310	0.00380228	NA	NA	NA	NA	NA	NA	NA	NA	NA
331.1	Hydrocephalus	neurological	0.0143673	0.0364681	1.01447	0.944491	1.08964	0.693605	0	0.757695	2	FALSE	785	230242	0.00339787	NA	NA	NA	NA	NA	NA	NA	NA	NA	NA	98	24907	0.00391922	NA	NA	NA	NA	NA	NA	NA	NA	NA	4	1310	0.00304414	NA	NA	NA	NA	NA	NA	NA	NA	NA
331.9	Cerebral degeneration, unspecified	neurological	-0.0788518	0.0437712	0.924177	0.848197	1.00696	0.0716313	0	0.584863	2	FALSE	542	230093	0.00235003	NA	NA	NA	NA	NA	NA	NA	NA	NA	NA	35	24897	0.00140382	NA	NA	NA	NA	NA	NA	NA	NA	NA	1	1310	0.000762777	NA	NA	NA	NA	NA	NA	NA	NA	NA
332	Parkinson's disease	neurological	0.0318877	0.028431	1.0324	0.976446	1.09156	0.262039	0.567074	0.074176	4	FALSE	1292	230359	0.00557736	NA	NA	NA	NA	NA	NA	NA	NA	NA	NA	47	24976	0.00187827	NA	NA	NA	NA	NA	NA	NA	NA	NA	2	1310	0.00152439	NA	NA	NA	NA	NA	NA	NA	NA	NA
333	Extrapyramidal disease and abnormal movement disorders	neurological	0.0275491	0.022614	1.02793	0.983366	1.07452	0.223134	0.346278	0.204478	4	FALSE	2194	228252	0.00952067	-0.0220657	0.0685729	0.978176	0.85516	1.11889	0.747616	0	0.657342	3	FALSE	270	24536	0.0108845	NA	NA	NA	NA	NA	NA	NA	NA	NA	8	1843	0.00432199	0.0394932	0.108884	1.04028	0.840368	1.28776	0.716823	0.639559	0.095784	FALSE
333.1	Essential tremor	neurological	0.0545848	0.0338139	1.0561	0.988379	1.12847	0.106469	0	0.637889	4	FALSE	969	229676	0.00420126	0.0644041	0.13695	1.06652	0.815452	1.3949	0.638158	0	0.872556	2	FALSE	85	24858	0.00340777	NA	NA	NA	NA	NA	NA	NA	NA	NA	3	545	0.00547445	NA	NA	NA	NA	NA	NA	NA	NA	NA
333.2	Myoclonus	neurological	-0.0169445	0.0786801	0.983198	0.842691	1.14713	0.829487	0.251673	0.262813	3	FALSE	176	230454	0.000763127	NA	NA	NA	NA	NA	NA	NA	NA	NA	NA	42	24950	0.00168054	NA	NA	NA	NA	NA	NA	NA	NA	NA	0	0	NA	NA	NA	NA	NA	NA	NA	NA	NA	NA
333.4	Torsion dystonia	neurological	0.0364504	0.0418686	1.03712	0.955414	1.12582	0.383978	0	0.564029	4	FALSE	610	230152	0.00264342	NA	NA	NA	NA	NA	NA	NA	NA	NA	NA	79	24880	0.00316519	NA	NA	NA	NA	NA	NA	NA	NA	NA	1	545	0.0018315	NA	NA	NA	NA	NA	NA	NA	NA	NA
334	Degenerative disease of the spinal cord	neurological	0.0238043	0.024861	1.02409	0.975386	1.07523	0.338316	0	0.802133	4	FALSE	1672	229779	0.00722399	-0.0451505	0.0856953	0.955854	0.808067	1.13067	0.598282	0	0.634249	4	FALSE	165	24806	0.00660766	NA	NA	NA	NA	NA	NA	NA	NA	NA	6	1857	0.00322061	NA	NA	NA	NA	NA	NA	NA	NA	NA
334.1	Spinocerebellar disease	neurological	0.112834	0.07741	1.11945	0.961859	1.30285	0.144947	0	0.699559	3	FALSE	181	230519	0.000784569	NA	NA	NA	NA	NA	NA	NA	NA	NA	NA	17	24988	0.000679864	NA	NA	NA	NA	NA	NA	NA	NA	NA	1	1310	0.000762777	NA	NA	NA	NA	NA	NA	NA	NA	NA
334.2	Anterior horn cell disease	neurological	0.00106829	0.0648391	1.00107	0.881603	1.13672	0.986855	0.0289483	0.310203	2	FALSE	259	230625	0.00112178	NA	NA	NA	NA	NA	NA	NA	NA	NA	NA	14	25001	0.000559664	NA	NA	NA	NA	NA	NA	NA	NA	NA	0	0	NA	NA	NA	NA	NA	NA	NA	NA	NA	NA
335	Multiple sclerosis	neurological	0.0644695	0.0206382	1.06659	1.02431	1.11062	0.0017853	0	0.881415	4	FALSE	2475	229204	0.0106829	0.0716383	0.0652346	1.07427	0.945332	1.22079	0.272133	0	0.478714	3	FALSE	278	24709	0.0111258	NA	NA	NA	NA	NA	NA	NA	NA	NA	1	548	0.00182149	NA	NA	NA	NA	NA	NA	NA	NA	NA
337	Disorders of the autonomic nervous system	neurological	0.0828976	0.039688	1.08643	1.00512	1.17431	0.0367322	0	0.794056	4	FALSE	718	229586	0.00311762	0.108621	0.0988982	1.11474	0.918314	1.35318	0.272069	69.1586	0.0717555	2	FALSE	161	24620	0.00649691	NA	NA	NA	NA	NA	NA	NA	NA	NA	6	540	0.010989	NA	NA	NA	NA	NA	NA	NA	NA	NA
337.1	Peripheral autonomic neuropathy	neurological	0.0901088	0.0520026	1.09429	0.988255	1.21171	0.0831354	0	0.559346	3	FALSE	439	229930	0.00190564	NA	NA	NA	NA	NA	NA	NA	NA	NA	NA	126	24684	0.0050786	NA	NA	NA	NA	NA	NA	NA	NA	NA	6	541	0.0109689	NA	NA	NA	NA	NA	NA	NA	NA	NA
338	Pain	neurological	0.0143429	0.0143459	1.01445	0.98632	1.04337	0.317411	0	0.886921	3	FALSE	6876	49183	0.122656	0.0228611	0.0225797	1.02312	0.978833	1.06942	0.311318	28.7575	0.245697	3	FALSE	2949	16445	0.152057	NA	NA	NA	NA	NA	NA	NA	NA	NA	58	439	0.1167	-0.0223906	0.0306801	0.977858	0.920791	1.03846	0.465507	0	0.554859	FALSE
338.1	Acute pain	neurological	0.0186228	0.0187308	1.0188	0.982074	1.05689	0.320108	0	0.8603	3	FALSE	3406	53550	0.0598005	0.0420252	0.0356304	1.04292	0.972574	1.11836	0.238208	0	0.379869	3	FALSE	979	18226	0.0509763	NA	NA	NA	NA	NA	NA	NA	NA	NA	16	497	0.0311891	-0.0459485	0.0600881	0.955091	0.84898	1.07446	0.444459	0	0.783106	FALSE
338.2	Chronic pain	neurological	0.0101447	0.0190734	1.0102	0.973129	1.04868	0.594812	0.258448	0.259624	3	FALSE	3848	54242	0.066242	0.0124122	0.0261503	1.01249	0.961903	1.06574	0.635037	12.3227	0.319644	3	FALSE	2117	17930	0.105602	NA	NA	NA	NA	NA	NA	NA	NA	NA	44	467	0.0861057	-0.0223859	0.0322347	0.977863	0.917994	1.04164	0.487391	0.185039	0.267981	FALSE
339	Other headache syndromes	neurological	-0.0253093	0.00914267	0.975008	0.957692	0.992637	0.00563563	0.562486	0.0766006	4	FALSE	15508	215198	0.0672198	0.00330926	0.0198587	1.00331	0.965014	1.04314	0.867653	0	0.871101	4	FALSE	4493	18301	0.197113	0.220774	0.114134	1.24704	0.997081	1.55967	0.0530703	0.526904	0.145983	FALSE	172	1639	0.0949752	0.0255893	0.0351047	1.02592	0.957706	1.09899	0.466037	0	0.721749	FALSE
340	Migraine	neurological	0.0046848	0.0112282	1.0047	0.982827	1.02705	0.676508	0.41813	0.160738	4	FALSE	10354	221138	0.0447272	-0.065548	0.0237812	0.936554	0.893903	0.98124	0.00584602	22.7493	0.274327	4	FALSE	2932	21013	0.122447	0.0644569	0.128944	1.06658	0.828392	1.37325	0.617158	0	0.463867	FALSE	126	1693	0.0692688	0.00207745	0.0360603	1.00208	0.933701	1.07547	0.954059	0	0.622297	FALSE
340.1	Migrain with aura	neurological	0.00285904	0.0285846	1.00286	0.948223	1.06065	0.920328	0.203168	0.287994	4	FALSE	1457	227884	0.00635299	-0.0250693	0.0553961	0.975242	0.874902	1.08709	0.650875	0	0.694554	3	FALSE	427	23790	0.0176322	NA	NA	NA	NA	NA	NA	NA	NA	NA	20	1800	0.010989	-0.0583763	0.0779864	0.943295	0.80959	1.09908	0.454132	0	0.934491	FALSE
341	Other demyelinating diseases of central nervous system	neurological	0.0592672	0.0388018	1.06106	0.983357	1.1449	0.126653	0	0.840869	3	FALSE	682	229841	0.00295849	0.00437129	0.117346	1.00438	0.798019	1.26411	0.970285	0	0.366692	2	FALSE	91	24864	0.00364656	NA	NA	NA	NA	NA	NA	NA	NA	NA	0	0	NA	NA	NA	NA	NA	NA	NA	NA	NA	NA
342	Hemiplegia	neurological	-0.020257	0.0255392	0.979947	0.932102	1.03025	0.427677	0.738744	0.0217603	3	FALSE	1583	229976	0.00683627	-0.0258732	0.0834603	0.974459	0.827412	1.14764	0.756557	0	0.921916	4	FALSE	186	24783	0.00744924	NA	NA	NA	NA	NA	NA	NA	NA	NA	9	1858	0.00482057	NA	NA	NA	NA	NA	NA	NA	NA	NA
343	Infantile cerebral palsy	neurological	0.13325	0.0628213	1.14254	1.01017	1.29224	0.033914	0	0.45298	2	FALSE	267	226740	0.00117618	NA	NA	NA	NA	NA	NA	NA	NA	NA	NA	70	16589	0.00420193	NA	NA	NA	NA	NA	NA	NA	NA	NA	0	0	NA	NA	NA	NA	NA	NA	NA	NA	NA	NA
344	Other paralytic syndromes	neurological	0.0965247	0.0358359	1.10134	1.02664	1.18147	0.00707023	0	0.807276	4	FALSE	825	229940	0.00357507	-0.0631295	0.0874506	0.938822	0.790943	1.11435	0.470364	0	0.619523	3	FALSE	166	24784	0.00665331	NA	NA	NA	NA	NA	NA	NA	NA	NA	3	1859	0.00161117	NA	NA	NA	NA	NA	NA	NA	NA	NA
345	Epilepsy, recurrent seizures, convulsions	neurological	-0.0353294	0.0148502	0.965287	0.937597	0.993796	0.0173576	0	0.442951	4	FALSE	4946	226702	0.0213514	-0.0378061	0.0356501	0.9629	0.897916	1.03259	0.288927	44.7631	0.142815	4	FALSE	942	23880	0.0379502	NA	NA	NA	NA	NA	NA	NA	NA	NA	21	1849	0.0112299	0.00962902	0.071289	1.00968	0.878012	1.16108	0.892556	0.028747	0.310253	FALSE
345.1	Epilepsy	neurological	-0.0366069	0.026403	0.964055	0.915435	1.01526	0.165604	0	0.525233	4	FALSE	1569	228990	0.0068052	-0.0895377	0.0534724	0.914354	0.823376	1.01538	0.0940394	0	0.407991	3	FALSE	416	24475	0.0167129	NA	NA	NA	NA	NA	NA	NA	NA	NA	11	1851	0.00590763	-0.00863164	0.11824	0.991406	0.78633	1.24996	0.941805	0	0.71883	FALSE
345.11	Generalized convulsive epilepsy	neurological	-0.018924	0.0395485	0.981254	0.908066	1.06034	0.632294	0.439274	0.168065	3	FALSE	662	230079	0.00286902	-0.0856237	0.103166	0.91794	0.749892	1.12365	0.406561	7.87245	0.297481	2	FALSE	122	24827	0.00488998	NA	NA	NA	NA	NA	NA	NA	NA	NA	4	1857	0.00214938	NA	NA	NA	NA	NA	NA	NA	NA	NA
345.12	Partial epilepsy	neurological	0.0173697	0.0412782	1.01752	0.938442	1.10326	0.673904	0	0.743919	2	FALSE	642	60010	0.010585	-0.122373	0.0674835	0.884818	0.775197	1.00994	0.069774	0	0.999443	3	FALSE	249	20906	0.0117703	NA	NA	NA	NA	NA	NA	NA	NA	NA	2	547	0.00364299	NA	NA	NA	NA	NA	NA	NA	NA	NA
345.3	Convulsions	neurological	-0.0319808	0.0237852	0.968525	0.924411	1.01475	0.178766	0	0.383557	3	FALSE	2041	227295	0.00889961	-0.0469749	0.0405159	0.954111	0.881276	1.03297	0.246286	51.9511	0.124778	3	FALSE	712	20279	0.0339193	NA	NA	NA	NA	NA	NA	NA	NA	NA	5	543	0.00912409	0.00781279	0.0854139	1.00784	0.852489	1.19151	0.927119	0	0.449373	FALSE
346	Abnormal findings on study of brain and/or nervous system	neurological	0.0581371	0.0926907	1.05986	0.883792	1.271	0.530518	0	0.412339	3	FALSE	131	230287	0.000568532	NA	NA	NA	NA	NA	NA	NA	NA	NA	NA	32	17792	0.00179533	NA	NA	NA	NA	NA	NA	NA	NA	NA	1	548	0.00182149	NA	NA	NA	NA	NA	NA	NA	NA	NA
346.1	Nonspecific abnormal findings on radiological and other examination of skull and head	neurological	-0.0598035	0.0543713	0.94195	0.846733	1.04787	0.271372	0	0.443518	3	FALSE	354	229746	0.00153846	NA	NA	NA	NA	NA	NA	NA	NA	NA	NA	60	24733	0.00242004	NA	NA	NA	NA	NA	NA	NA	NA	NA	0	0	NA	NA	NA	NA	NA	NA	NA	NA	NA	NA
346.2	Nonspecific abnormal results of function study of brain and central nervous system	neurological	0.0170976	0.104775	1.01724	0.828401	1.24914	0.870374	0.658364	0.0535527	3	FALSE	102	230385	0.000442541	NA	NA	NA	NA	NA	NA	NA	NA	NA	NA	25	17828	0.00140032	NA	NA	NA	NA	NA	NA	NA	NA	NA	1	548	0.00182149	NA	NA	NA	NA	NA	NA	NA	NA	NA
347	Cataplexy and narcolepsy	neurological	0.0331524	0.0842338	1.03371	0.876391	1.21926	0.693894	0	0.382497	3	FALSE	167	230455	0.000724129	NA	NA	NA	NA	NA	NA	NA	NA	NA	NA	66	24932	0.00264021	NA	NA	NA	NA	NA	NA	NA	NA	NA	1	549	0.00181818	NA	NA	NA	NA	NA	NA	NA	NA	NA
348	Other conditions of brain	neurological	0.00652861	0.0243819	1.00655	0.959581	1.05582	0.78888	0	0.698469	4	FALSE	1807	228356	0.00785096	-0.0132805	0.0568992	0.986807	0.882673	1.10323	0.815448	0	0.889172	3	FALSE	374	24445	0.0150691	NA	NA	NA	NA	NA	NA	NA	NA	NA	9	1857	0.00482315	0.02441	0.130476	1.02471	0.793487	1.32331	0.851595	0	0.731725	FALSE
348.2	Cerebral edema and compression of brain	neurological	0.00281857	0.0343549	1.00282	0.937521	1.07267	0.934613	0	0.633832	3	FALSE	886	229680	0.00384272	-0.00279169	0.082039	0.997212	0.849094	1.17117	0.972854	0	0.673317	3	FALSE	183	24739	0.00734291	NA	NA	NA	NA	NA	NA	NA	NA	NA	6	1858	0.00321888	NA	NA	NA	NA	NA	NA	NA	NA	NA
348.4	Cerebral cysts	neurological	0.0467182	0.0732413	1.04783	0.907708	1.20957	0.523561	0.667319	0.049495	3	FALSE	193	226776	0.000850336	NA	NA	NA	NA	NA	NA	NA	NA	NA	NA	27	24971	0.00108009	NA	NA	NA	NA	NA	NA	NA	NA	NA	1	1310	0.000762777	NA	NA	NA	NA	NA	NA	NA	NA	NA
348.7	Coma	neurological	-0.0456363	0.053969	0.955389	0.859492	1.06199	0.397775	0	0.762688	2	FALSE	356	230487	0.00154217	NA	NA	NA	NA	NA	NA	NA	NA	NA	NA	27	21658	0.0012451	NA	NA	NA	NA	NA	NA	NA	NA	NA	1	1310	0.000762777	NA	NA	NA	NA	NA	NA	NA	NA	NA
348.8	Encephalopathy, not elsewhere classified	neurological	0.0161517	0.0411545	1.01628	0.937527	1.10165	0.694715	0	0.567565	4	FALSE	641	229493	0.00278533	0.0369809	0.0868724	1.03767	0.875215	1.23029	0.670332	0	0.83894	3	FALSE	153	20954	0.00724878	NA	NA	NA	NA	NA	NA	NA	NA	NA	1	550	0.00181488	NA	NA	NA	NA	NA	NA	NA	NA	NA
348.9	Other conditions of brain, NOS	neurological	-0.00131333	0.033842	0.998688	0.934595	1.06718	0.969044	0.682159	0.0430141	3	FALSE	925	228530	0.00403129	-0.124211	0.0790181	0.883193	0.756476	1.03114	0.115965	33.8934	0.220312	3	FALSE	189	24487	0.00765926	NA	NA	NA	NA	NA	NA	NA	NA	NA	4	1855	0.00215169	NA	NA	NA	NA	NA	NA	NA	NA	NA
349	Other and unspecified disorders of the nervous system	neurological	0.0157623	0.0467628	1.01589	0.926917	1.1134	0.736064	0.267852	0.255165	3	FALSE	491	229923	0.00213095	NA	NA	NA	NA	NA	NA	NA	NA	NA	NA	67	24853	0.0026886	NA	NA	NA	NA	NA	NA	NA	NA	NA	5	1857	0.00268528	NA	NA	NA	NA	NA	NA	NA	NA	NA
350	Abnormal movement	neurological	0.0201368	0.0145421	1.02034	0.99167	1.04984	0.166137	0.262549	0.254207	4	FALSE	6010	230872	0.0253713	0.0320747	0.0271335	1.03259	0.979115	1.089	0.237164	0	0.87408	4	FALSE	1934	22313	0.0797624	NA	NA	NA	NA	NA	NA	NA	NA	NA	27	1850	0.0143847	0.0521813	0.0405744	1.05357	0.973027	1.14077	0.198421	0	0.652995	FALSE
350.1	Abnormal involuntary movements	neurological	0.00169157	0.022455	1.00169	0.958564	1.04676	0.939951	0	0.947534	4	FALSE	2200	235742	0.00924595	-0.0423733	0.0507112	0.958512	0.867825	1.05868	0.403391	14.2946	0.320715	4	FALSE	474	24025	0.0193477	NA	NA	NA	NA	NA	NA	NA	NA	NA	11	1876	0.00582936	0.101444	0.0775113	1.10677	0.950778	1.28835	0.190613	0	0.922741	FALSE
350.2	Abnormality of gait	neurological	0.0124961	0.0207848	1.01257	0.972154	1.05468	0.547696	0.430991	0.152908	4	FALSE	3077	233682	0.0129963	0.0544743	0.0315033	1.05599	0.992755	1.12324	0.0837804	0	0.855069	3	FALSE	1408	23066	0.0575304	NA	NA	NA	NA	NA	NA	NA	NA	NA	11	1868	0.00585418	0.0460199	0.0443243	1.0471	0.959969	1.14213	0.299152	0	0.66459	FALSE
350.3	Lack of coordination	neurological	0.0460767	0.0294943	1.04715	0.988338	1.10947	0.118235	0.802728	0.00164769	4	FALSE	1216	237022	0.00510414	0.00610613	0.075502	1.00612	0.86773	1.16659	0.935542	0	0.422571	3	FALSE	202	24530	0.00816756	NA	NA	NA	NA	NA	NA	NA	NA	NA	4	545	0.00728597	NA	NA	NA	NA	NA	NA	NA	NA	NA
350.6	Disturbances of sensation of smell and taste	neurological	0.0292959	0.0774649	1.02973	0.884677	1.19856	0.705295	0	0.639446	3	FALSE	182	238213	0.000763439	NA	NA	NA	NA	NA	NA	NA	NA	NA	NA	45	24763	0.00181393	NA	NA	NA	NA	NA	NA	NA	NA	NA	2	548	0.00363636	NA	NA	NA	NA	NA	NA	NA	NA	NA
351	Other peripheral nerve disorders	neurological	-0.0929256	0.00877313	0.911261	0.895726	0.927066	3.24e-26	0.90858	3.52e-07	4	TRUE	15334	220035	0.0651488	-0.015255	0.0253996	0.984861	0.937033	1.03513	0.548106	26.3923	0.253409	4	FALSE	2509	21812	0.103162	-0.0352914	0.126847	0.965324	0.752837	1.23779	0.780843	0.868155	0.00588671	FALSE	133	1713	0.0720477	0.0148569	0.0450675	1.01497	0.929161	1.1087	0.741658	0	0.882327	FALSE
352	Disorders of other cranial nerves	neurological	-0.0457702	0.0234021	0.955261	0.912436	1.0001	0.0504872	0	0.596799	4	FALSE	1928	226792	0.00842952	0.0390445	0.0707008	1.03982	0.905266	1.19437	0.580777	0	0.549183	4	FALSE	248	24514	0.0100153	NA	NA	NA	NA	NA	NA	NA	NA	NA	14	1822	0.00762527	0.142569	0.11873	1.15323	0.913805	1.45539	0.229835	0.409953	0.192972	FALSE
352.1	Trigeminal nerve disorders [CN5]	neurological	-0.0466379	0.0333531	0.954433	0.894037	1.01891	0.162021	0	0.637234	4	FALSE	950	227330	0.00416156	0.116256	0.104153	1.12328	0.915871	1.37767	0.264332	0	0.689893	3	FALSE	117	24687	0.00471698	NA	NA	NA	NA	NA	NA	NA	NA	NA	5	1824	0.00273373	NA	NA	NA	NA	NA	NA	NA	NA	NA
352.2	Facial nerve disorders [CN7]	neurological	-0.0567644	0.0333718	0.944817	0.884996	1.00868	0.0889487	0	0.992471	4	FALSE	937	227802	0.00409637	0.0253551	0.116914	1.02568	0.815632	1.28982	0.82831	4.02639	0.307368	2	FALSE	124	24776	0.00497992	NA	NA	NA	NA	NA	NA	NA	NA	NA	8	1828	0.0043573	NA	NA	NA	NA	NA	NA	NA	NA	NA
353	Nerve root and plexus disorders	neurological	-0.0122246	0.0341855	0.98785	0.92383	1.05631	0.720646	0	0.421158	3	FALSE	933	227201	0.0040897	0.0455121	0.0923897	1.04656	0.87322	1.25432	0.622288	8.25971	0.336205	3	FALSE	157	24573	0.00634856	NA	NA	NA	NA	NA	NA	NA	NA	NA	9	1813	0.00493963	-0.200064	0.160852	0.818678	0.597304	1.1221	0.213583	0.731705	0.0535317	FALSE
353.1	Nerve plexus lesions	neurological	0.168926	0.0701856	1.18403	1.03186	1.35864	0.0160908	0	0.937874	3	FALSE	226	228043	0.00099006	-0.160304	0.190058	0.851885	0.586953	1.2364	0.398979	0	0.568396	2	FALSE	38	24878	0.00152512	NA	NA	NA	NA	NA	NA	NA	NA	NA	1	548	0.00182149	NA	NA	NA	NA	NA	NA	NA	NA	NA
353.2	Nerve root lesions	neurological	-0.109872	0.0665623	0.895949	0.786367	1.0208	0.0988063	0.4545	0.159904	3	FALSE	260	223727	0.00116078	NA	NA	NA	NA	NA	NA	NA	NA	NA	NA	84	24706	0.00338846	NA	NA	NA	NA	NA	NA	NA	NA	NA	6	1814	0.0032967	NA	NA	NA	NA	NA	NA	NA	NA	NA
355	Complex regional/central pain syndrome	neurological	0.00625945	0.040405	1.00628	0.929663	1.08921	0.876886	0.372913	0.202975	3	FALSE	674	227470	0.00295427	-0.313307	0.127185	0.731026	0.569734	0.937978	0.013763	42.7264	0.18638	2	FALSE	113	24739	0.00454692	NA	NA	NA	NA	NA	NA	NA	NA	NA	4	1824	0.00218818	NA	NA	NA	NA	NA	NA	NA	NA	NA
355.1	Chronic pain syndrome	neurological	-0.0238793	0.0252571	0.976404	0.929245	1.02595	0.344431	0	0.368877	3	FALSE	2146	57780	0.0358108	0.0390131	0.0402813	1.03978	0.96085	1.1252	0.332787	30.6362	0.236531	3	FALSE	843	20006	0.0404336	NA	NA	NA	NA	NA	NA	NA	NA	NA	30	506	0.0559701	-0.102659	0.0625152	0.902435	0.798368	1.02007	0.100561	0	0.709061	FALSE
356	Hereditary and idiopathic peripheral neuropathy	neurological	0.126896	0.0261837	1.1353	1.07851	1.19508	1.26e-06	0	0.619166	4	TRUE	1770	234920	0.00747814	0.031121	0.0497445	1.03161	0.935779	1.13726	0.531567	0	0.548205	3	FALSE	511	24253	0.0206348	NA	NA	NA	NA	NA	NA	NA	NA	NA	11	528	0.0204082	0.0338234	0.110635	1.0344	0.832754	1.28488	0.759818	0.554757	0.133963	FALSE
357	Inflammatory and toxic neuropathy	neurological	0.141911	0.0240849	1.15247	1.09933	1.20818	3.81e-09	0	0.799531	4	TRUE	1835	237252	0.00767503	0.102743	0.0591597	1.10821	0.986879	1.24445	0.082439	0	0.954518	4	FALSE	342	24874	0.0135628	NA	NA	NA	NA	NA	NA	NA	NA	NA	9	1880	0.00476443	NA	NA	NA	NA	NA	NA	NA	NA	NA
358	Myoneural disorders	neurological	0.0551541	0.0572787	1.0567	0.94449	1.18225	0.335594	0	0.537274	3	FALSE	325	238269	0.00136215	NA	NA	NA	NA	NA	NA	NA	NA	NA	NA	50	25266	0.00197504	NA	NA	NA	NA	NA	NA	NA	NA	NA	1	1340	0.000745712	NA	NA	NA	NA	NA	NA	NA	NA	NA
358.1	Myasthenia gravis	neurological	0.00730455	0.0667127	1.00733	0.883866	1.14804	0.912812	0	0.892618	3	FALSE	242	238464	0.0010138	NA	NA	NA	NA	NA	NA	NA	NA	NA	NA	31	25301	0.00122375	NA	NA	NA	NA	NA	NA	NA	NA	NA	1	1340	0.000745712	NA	NA	NA	NA	NA	NA	NA	NA	NA
359	Muscular dystrophies and other myopathies	neurological	0.0365802	0.0375238	1.03726	0.96371	1.11642	0.329633	0.354632	0.19942	4	FALSE	755	237761	0.00316541	-0.132327	0.0919141	0.876055	0.731634	1.04898	0.149958	0	0.888235	3	FALSE	137	25144	0.00541909	NA	NA	NA	NA	NA	NA	NA	NA	NA	0	0	NA	NA	NA	NA	NA	NA	NA	NA	NA	NA
359.1	Muscular dystrophies	neurological	0.100378	0.0992356	1.10559	0.910173	1.34296	0.311771	0	0.433748	2	FALSE	119	238538	0.000498624	NA	NA	NA	NA	NA	NA	NA	NA	NA	NA	8	25330	0.000315731	NA	NA	NA	NA	NA	NA	NA	NA	NA	0	0	NA	NA	NA	NA	NA	NA	NA	NA	NA	NA
359.2	Myopathy	neurological	0.0327452	0.040588	1.03329	0.954273	1.11884	0.419798	0.309374	0.226645	4	FALSE	647	237819	0.00271318	-0.124755	0.0936191	0.882713	0.734735	1.06049	0.182669	0	0.836273	3	FALSE	129	25150	0.00510305	NA	NA	NA	NA	NA	NA	NA	NA	NA	0	0	NA	NA	NA	NA	NA	NA	NA	NA	NA	NA
360	Disorders of the globe	sense organs	0.0905804	0.0497799	1.09481	0.993038	1.20701	0.0688173	0	0.534791	4	FALSE	426	229310	0.0018543	-0.0568545	0.13237	0.944732	0.728844	1.22457	0.667552	0	0.58608	2	FALSE	98	24546	0.00397663	NA	NA	NA	NA	NA	NA	NA	NA	NA	6	1820	0.00328587	NA	NA	NA	NA	NA	NA	NA	NA	NA
360.2	Progressive myopia	sense organs	0.0941991	0.0572999	1.09878	0.982056	1.22937	0.100183	0	0.538453	4	FALSE	325	229417	0.00141463	-0.0419949	0.143067	0.958875	0.724408	1.26923	0.769115	0	0.662783	2	FALSE	73	24604	0.00295822	NA	NA	NA	NA	NA	NA	NA	NA	NA	6	1820	0.00328587	NA	NA	NA	NA	NA	NA	NA	NA	NA
361	Retinal detachments and defects	sense organs	0.0629248	0.0319642	1.06495	1.00028	1.1338	0.0489991	0	0.605486	4	FALSE	1053	229049	0.00457623	-0.0353223	0.0696191	0.965294	0.84217	1.10642	0.611899	0	0.94681	3	FALSE	276	24328	0.0112177	NA	NA	NA	NA	NA	NA	NA	NA	NA	14	1809	0.00767965	0.0478695	0.146338	1.04903	0.787456	1.3975	0.74358	0.340205	0.218283	FALSE
361.1	Retinal detachment with retinal defect	sense organs	0.168221	0.0901381	1.1832	0.991589	1.41183	0.0620049	0.293032	0.234312	2	FALSE	157	229442	0.000683801	NA	NA	NA	NA	NA	NA	NA	NA	NA	NA	34	20942	0.0016209	NA	NA	NA	NA	NA	NA	NA	NA	NA	3	546	0.00546448	NA	NA	NA	NA	NA	NA	NA	NA	NA
361.2	Retinoschisis and retinal cysts	sense organs	0.0457967	0.102642	1.04686	0.856091	1.28014	0.655469	0.696934	0.0692963	2	FALSE	109	229623	0.000474466	NA	NA	NA	NA	NA	NA	NA	NA	NA	NA	36	24664	0.00145749	NA	NA	NA	NA	NA	NA	NA	NA	NA	0	0	NA	NA	NA	NA	NA	NA	NA	NA	NA	NA
362	Other retinal disorders	sense organs	0.0113439	0.0123867	1.01141	0.98715	1.03626	0.359763	0	0.809232	4	FALSE	7478	225346	0.0321187	0.0320242	0.0321715	1.03254	0.969446	1.09975	0.31953	28.6153	0.240404	4	FALSE	1363	22884	0.0562131	-0.0964749	0.168654	0.908033	0.652443	1.26375	0.567304	0.713901	0.0615433	FALSE	78	1765	0.0423223	-0.083822	0.0558949	0.919595	0.824174	1.02606	0.133709	0.0306285	0.309784	FALSE
362.2	Degeneration of macula and posterior pole of retina	sense organs	-0.00361375	0.0144882	0.996393	0.968497	1.02509	0.803031	0	0.972504	4	FALSE	5336	227231	0.0229439	0.00910991	0.0531577	1.00915	0.909303	1.11996	0.863929	0	0.640785	4	FALSE	467	24090	0.019017	NA	NA	NA	NA	NA	NA	NA	NA	NA	48	1803	0.0259319	-0.111695	0.0827272	0.894317	0.760456	1.05174	0.176965	0	0.830597	FALSE
362.21	Macular degeneration, dry	sense organs	0.0159732	0.052177	1.0161	0.917327	1.12551	0.759501	0	0.670157	2	FALSE	477	56444	0.00838004	NA	NA	NA	NA	NA	NA	NA	NA	NA	NA	25	17872	0.00139688	NA	NA	NA	NA	NA	NA	NA	NA	NA	1	544	0.00183486	NA	NA	NA	NA	NA	NA	NA	NA	NA
362.22	Macular degeneration, wet	sense organs	-0.0355067	0.0844157	0.965116	0.817946	1.13877	0.674034	0	0.558803	2	FALSE	167	56988	0.00292188	NA	NA	NA	NA	NA	NA	NA	NA	NA	NA	9	17924	0.000501868	NA	NA	NA	NA	NA	NA	NA	NA	NA	0	0	NA	NA	NA	NA	NA	NA	NA	NA	NA	NA
362.23	Cystoid macular degeneration of retina	sense organs	0.0232401	0.0654434	1.02351	0.900301	1.16359	0.722501	0	0.958864	3	FALSE	271	229188	0.00118104	0.134158	0.104257	1.14357	0.932225	1.40284	0.198161	0	0.621957	3	FALSE	111	20787	0.00531151	NA	NA	NA	NA	NA	NA	NA	NA	NA	2	547	0.00364299	NA	NA	NA	NA	NA	NA	NA	NA	NA
362.26	Macular puckering of retina	sense organs	0.0352686	0.0510922	1.0359	0.937189	1.145	0.490009	0	0.808949	3	FALSE	475	228893	0.00207091	0.129974	0.100146	1.1388	0.935842	1.38577	0.194341	0	0.802653	2	FALSE	150	20737	0.0071815	NA	NA	NA	NA	NA	NA	NA	NA	NA	9	540	0.0163934	-0.170932	0.125329	0.842879	0.659302	1.07757	0.17261	0	0.821654	FALSE
362.27	Drusen (degenerative) of retina	sense organs	0.043971	0.0652727	1.04495	0.919467	1.18756	0.500533	0	0.830167	3	FALSE	282	229006	0.00122989	0.00669499	0.121733	1.00672	0.793027	1.27799	0.956141	43.8674	0.181966	2	FALSE	104	20784	0.00497894	NA	NA	NA	NA	NA	NA	NA	NA	NA	2	545	0.00365631	NA	NA	NA	NA	NA	NA	NA	NA	NA
362.29	Macular degeneration (senile) of retina NOS	sense organs	-0.0168099	0.0160516	0.983331	0.952876	1.01476	0.294991	0.610847	0.0524234	4	FALSE	4125	228981	0.0176958	-0.140751	0.123819	0.868706	0.681519	1.10731	0.255645	0	0.875509	2	FALSE	118	24589	0.00477597	NA	NA	NA	NA	NA	NA	NA	NA	NA	34	1273	0.0260138	NA	NA	NA	NA	NA	NA	NA	NA	NA
362.3	Other nondiabetic retinopathy	sense organs	0.0372028	0.0327954	1.0379	0.973288	1.10681	0.256631	0.719166	0.0284156	3	FALSE	994	228925	0.00432326	0.04177	0.0660959	1.04265	0.915966	1.18687	0.527412	62.5184	0.0693927	3	FALSE	299	24132	0.0122385	NA	NA	NA	NA	NA	NA	NA	NA	NA	5	1822	0.00273673	-0.198732	0.135628	0.81977	0.628413	1.0694	0.142847	0	0.329848	FALSE
362.31	Separation of retinal layers	sense organs	0.085173	0.0398449	1.08891	1.0071	1.17735	0.0325484	0	0.938596	2	FALSE	667	229549	0.00289728	NA	NA	NA	NA	NA	NA	NA	NA	NA	NA	18	24644	0.000729868	NA	NA	NA	NA	NA	NA	NA	NA	NA	5	1822	0.00273673	NA	NA	NA	NA	NA	NA	NA	NA	NA
362.4	Retinal vascular changes and abnomalities	sense organs	-0.0510877	0.046532	0.950195	0.867371	1.04093	0.272247	0.55143	0.082539	4	FALSE	518	229052	0.00225639	0.101734	0.0791336	1.10709	0.948034	1.29283	0.198584	0	0.369564	3	FALSE	196	24424	0.00796101	NA	NA	NA	NA	NA	NA	NA	NA	NA	6	542	0.0109489	-0.101868	0.128122	0.903149	0.70259	1.16096	0.426566	0	0.709131	FALSE
362.5	Toxic maculopathy of retina	sense organs	NA	NA	NA	NA	NA	NA	NA	NA	NA	NA	86	57085	0.00150426	NA	NA	NA	NA	NA	NA	NA	NA	NA	NA	46	20866	0.00219969	NA	NA	NA	NA	NA	NA	NA	NA	NA	0	0	NA	NA	NA	NA	NA	NA	NA	NA	NA	NA
362.6	Peripheral retinal degenerations	sense organs	0.151386	0.0508148	1.16345	1.05316	1.28529	0.00289023	0	0.79654	4	FALSE	458	228979	0.00199619	0.0039501	0.0705652	1.00396	0.87428	1.15287	0.955359	0	0.634756	2	FALSE	280	20488	0.0134823	NA	NA	NA	NA	NA	NA	NA	NA	NA	13	1803	0.00715859	0.0882839	0.12651	1.0923	0.852424	1.39967	0.485278	0.579463	0.123062	FALSE
362.7	Hereditary retinal dystrophies	sense organs	-0.0531312	0.0757542	0.948256	0.817416	1.10004	0.483076	0	0.824272	3	FALSE	186	229446	0.000809992	NA	NA	NA	NA	NA	NA	NA	NA	NA	NA	42	24587	0.00170531	NA	NA	NA	NA	NA	NA	NA	NA	NA	2	1821	0.00109709	NA	NA	NA	NA	NA	NA	NA	NA	NA
362.8	Retinal hemorrhage/ischemia	sense organs	0.0775093	0.0738183	1.08059	0.935035	1.24881	0.293717	0.651587	0.0566899	3	FALSE	214	229283	0.000932474	0.0114177	0.16098	1.01148	0.73779	1.38671	0.943456	0	0.961736	2	FALSE	62	24522	0.00252197	NA	NA	NA	NA	NA	NA	NA	NA	NA	2	544	0.003663	NA	NA	NA	NA	NA	NA	NA	NA	NA
362.9	Retinal edema	sense organs	-0.0734961	0.0787581	0.92914	0.796236	1.08423	0.350723	0	0.526164	3	FALSE	181	229298	0.000788743	-0.0163747	0.0866641	0.983759	0.83008	1.16589	0.850136	54.122	0.113076	3	FALSE	151	20789	0.00721108	NA	NA	NA	NA	NA	NA	NA	NA	NA	3	546	0.00546448	NA	NA	NA	NA	NA	NA	NA	NA	NA
363	Chorioretinal inflammations, scars, and other disorders of choroid	sense organs	0.0956191	0.0469157	1.10034	1.00367	1.20632	0.0415396	0.0122207	0.363356	3	FALSE	509	228948	0.00221828	0.215282	0.108537	1.24021	1.00256	1.5342	0.0473135	0	0.318646	2	FALSE	141	24459	0.00573171	NA	NA	NA	NA	NA	NA	NA	NA	NA	5	1816	0.00274574	0.111548	0.162646	1.11801	0.81283	1.53776	0.492819	0.0969684	0.292652	FALSE
363.3	Chorioretinal scars	sense organs	0.105847	0.0609611	1.11165	0.986458	1.25273	0.0825094	0	0.404601	3	FALSE	316	229185	0.0013769	0.191102	0.117941	1.21058	0.960734	1.52541	0.105163	0	0.433848	2	FALSE	107	24521	0.00434465	NA	NA	NA	NA	NA	NA	NA	NA	NA	4	1817	0.0021966	0.20129	0.168316	1.22298	0.879324	1.70094	0.231732	0.394986	0.198571	FALSE
364	Corneal opacity and other disorders of cornea	sense organs	0.0129198	0.0248436	1.013	0.96486	1.06355	0.603033	0	0.707726	4	FALSE	1748	228603	0.00758842	-0.0726999	0.06806	0.92988	0.813756	1.06257	0.285442	0	0.436362	4	FALSE	275	24322	0.0111802	NA	NA	NA	NA	NA	NA	NA	NA	NA	9	1809	0.0049505	0.0647633	0.103264	1.06691	0.871421	1.30625	0.530553	0	0.465942	FALSE
364.1	Corneal opacity	sense organs	0.00431407	0.0558125	1.00432	0.900256	1.12042	0.938388	0	0.967714	3	FALSE	380	228999	0.00165665	NA	NA	NA	NA	NA	NA	NA	NA	NA	NA	114	24513	0.00462907	NA	NA	NA	NA	NA	NA	NA	NA	NA	9	1806	0.00495868	0.495969	0.154241	1.64209	1.21369	2.22171	0.00130196	0	0.663874	FALSE
364.2	Corneal edema	sense organs	-0.0569248	0.104088	0.944665	0.770332	1.15845	0.584454	0	0.400893	3	FALSE	103	229512	0.000448577	NA	NA	NA	NA	NA	NA	NA	NA	NA	NA	36	24671	0.00145708	NA	NA	NA	NA	NA	NA	NA	NA	NA	2	548	0.00363636	NA	NA	NA	NA	NA	NA	NA	NA	NA
364.4	Corneal degenerations	sense organs	0.0221068	0.0346243	1.02235	0.955275	1.09414	0.523163	0	0.6264	4	FALSE	877	229398	0.00380849	-0.117003	0.111931	0.889582	0.714348	1.1078	0.295878	0	0.382964	2	FALSE	137	24537	0.0055524	NA	NA	NA	NA	NA	NA	NA	NA	NA	5	1818	0.00274273	NA	NA	NA	NA	NA	NA	NA	NA	NA
364.41	Keratoconus	sense organs	NA	NA	NA	NA	NA	NA	NA	NA	NA	NA	79	229626	0.000343919	NA	NA	NA	NA	NA	NA	NA	NA	NA	NA	62	24658	0.00250809	NA	NA	NA	NA	NA	NA	NA	NA	NA	1	550	0.00181488	NA	NA	NA	NA	NA	NA	NA	NA	NA
364.5	Corneal dystrophy	sense organs	0.0661292	0.0416461	1.06836	0.984624	1.15923	0.112312	0	0.649049	3	FALSE	636	225352	0.00281431	NA	NA	NA	NA	NA	NA	NA	NA	NA	NA	76	21545	0.0035151	NA	NA	NA	NA	NA	NA	NA	NA	NA	2	1273	0.00156863	NA	NA	NA	NA	NA	NA	NA	NA	NA
364.51	Fuchs' dystrophy	sense organs	0.035093	0.0839852	1.03572	0.878521	1.22104	0.676058	0	0.918292	2	FALSE	173	225548	0.000766433	NA	NA	NA	NA	NA	NA	NA	NA	NA	NA	59	17855	0.00329351	NA	NA	NA	NA	NA	NA	NA	NA	NA	0	0	NA	NA	NA	NA	NA	NA	NA	NA	NA	NA
364.9	Cornea replaced by transplant	sense organs	-0.11112	0.0904543	0.894831	0.749456	1.06841	0.219271	0.487021	0.162652	2	FALSE	151	225769	0.000668378	NA	NA	NA	NA	NA	NA	NA	NA	NA	NA	21	24697	0.000849583	NA	NA	NA	NA	NA	NA	NA	NA	NA	2	1823	0.00109589	NA	NA	NA	NA	NA	NA	NA	NA	NA
365	Glaucoma	sense organs	0.0206228	0.0121934	1.02084	0.99673	1.04553	0.0907772	0	0.502704	4	FALSE	7739	225951	0.0331165	-0.00755199	0.026219	0.992476	0.942763	1.04481	0.77332	0	0.706367	4	FALSE	2299	22475	0.0927989	-0.176763	0.157832	0.837979	0.615015	1.14177	0.26274	0.24653	0.249305	FALSE	85	1742	0.0465244	-0.0564515	0.0445068	0.945112	0.866162	1.03126	0.204662	0	0.494977	FALSE
365.1	Open-angle glaucoma	sense organs	0.0475581	0.0198325	1.04871	1.00872	1.09027	0.0164856	0	0.541197	4	FALSE	3011	227140	0.0130827	0.00305881	0.033387	1.00306	0.939527	1.0709	0.927003	0	0.978861	4	FALSE	1349	23039	0.0553141	NA	NA	NA	NA	NA	NA	NA	NA	NA	50	1765	0.0275482	-0.0467139	0.0747763	0.95436	0.824257	1.105	0.532158	0	0.639587	FALSE
365.11	Primary open angle glaucoma	sense organs	0.0501625	0.0495713	1.05144	0.954092	1.15873	0.311573	0	0.860585	2	FALSE	485	56562	0.00850176	0.0457649	0.0609513	1.04683	0.928953	1.17966	0.452747	0	0.553967	2	FALSE	357	17435	0.0200652	NA	NA	NA	NA	NA	NA	NA	NA	NA	5	543	0.00912409	NA	NA	NA	NA	NA	NA	NA	NA	NA
365.2	Primary angle-closure glaucoma	sense organs	-0.00504368	0.0300278	0.994969	0.938102	1.05528	0.866609	0	0.869955	4	FALSE	1177	229207	0.00510886	-0.0195807	0.0909644	0.98061	0.820478	1.17199	0.829567	0	0.847998	3	FALSE	158	24514	0.00640402	NA	NA	NA	NA	NA	NA	NA	NA	NA	12	1812	0.00657895	0.0165573	0.152986	1.0167	0.753301	1.37219	0.913815	0.178873	0.269785	FALSE
366	Cataract	sense organs	0.00511096	0.00680517	1.00512	0.991807	1.01862	0.452628	0.359479	0.196479	4	FALSE	30224	207439	0.127172	-0.0230927	0.0248899	0.977172	0.930646	1.02602	0.353516	0	0.671842	4	FALSE	3755	20715	0.153453	-0.0251862	0.105575	0.975128	0.79286	1.1993	0.811445	0	0.334928	FALSE	307	1558	0.164611	-0.0534261	0.0426028	0.947976	0.872035	1.03053	0.209824	0.274245	0.240463	FALSE
366.1	Nonsenile Cataract	sense organs	0.0832469	0.0792212	1.08681	0.930509	1.26937	0.293343	0	0.571822	2	FALSE	198	217201	0.000910768	NA	NA	NA	NA	NA	NA	NA	NA	NA	NA	42	24344	0.0017223	NA	NA	NA	NA	NA	NA	NA	NA	NA	2	548	0.00363636	NA	NA	NA	NA	NA	NA	NA	NA	NA
366.2	Senile cataract	sense organs	-0.00427806	0.00928978	0.995731	0.977765	1.01403	0.645148	0	0.478104	4	FALSE	15669	208675	0.0698436	-0.00540003	0.0269952	0.994615	0.943358	1.04866	0.841452	0	0.88602	4	FALSE	2963	20975	0.123778	-0.0574076	0.143796	0.944209	0.712309	1.25161	0.689725	0.766988	0.0383006	FALSE	153	1575	0.0885417	-0.0656483	0.048057	0.93646	0.852282	1.02895	0.171923	0	0.487617	FALSE
367	Disorders of refraction and accommodation; blindness and low vision	sense organs	0.0160306	0.0110808	1.01616	0.994329	1.03847	0.147982	0	0.419668	4	FALSE	15283	221921	0.0644298	-0.00948628	0.0248619	0.990559	0.943447	1.04002	0.702788	48.9387	0.117838	4	FALSE	5676	18417	0.235587	-0.135499	0.106935	0.87328	0.708158	1.0769	0.205115	0	0.638575	FALSE	305	1532	0.166032	-0.0220484	0.0380623	0.978193	0.907874	1.05396	0.562406	0	0.588418	FALSE
367.1	Myopia	sense organs	0.0295637	0.0150411	1.03001	1.00008	1.06082	0.0493533	0	0.481227	4	FALSE	5810	228516	0.0247945	-0.00728529	0.0286834	0.992741	0.938471	1.05015	0.799503	0	0.582297	4	FALSE	1942	21622	0.0824139	-0.209602	0.120074	0.810907	0.640861	1.02607	0.0808805	0	0.719534	FALSE	155	1648	0.0859678	-0.0212841	0.0533189	0.978941	0.881802	1.08678	0.689757	0	0.348797	FALSE
367.2	Astigmatism	sense organs	-0.0152183	0.0160689	0.984897	0.954361	1.01641	0.343606	0	0.710685	4	FALSE	5510	229024	0.0234934	-0.0231499	0.0321622	0.977116	0.917423	1.04069	0.471656	0	0.425188	4	FALSE	1618	21996	0.0685187	NA	NA	NA	NA	NA	NA	NA	NA	NA	98	1694	0.0546875	0.0823746	0.0562576	1.08586	0.972497	1.21244	0.143129	0.176129	0.270584	FALSE
367.8	Hypermetropia	sense organs	0.021755	0.0241686	1.02199	0.974711	1.07157	0.368049	0	0.601073	4	FALSE	2363	231915	0.0100863	NA	NA	NA	NA	NA	NA	NA	NA	NA	NA	860	23331	0.0355504	NA	NA	NA	NA	NA	NA	NA	NA	NA	28	1793	0.0153762	0.107325	0.0797736	1.1133	0.952155	1.30171	0.178504	0.681428	0.0764403	FALSE
367.9	Blindness and low vision	sense organs	-0.00617737	0.0303571	0.993842	0.936434	1.05477	0.838752	0.319476	0.220611	4	FALSE	1206	234117	0.00512487	-0.0948295	0.067916	0.909528	0.79617	1.03903	0.162632	0	0.763701	4	FALSE	275	24328	0.0111775	NA	NA	NA	NA	NA	NA	NA	NA	NA	8	1837	0.00433604	-0.148023	0.113037	0.862411	0.691031	1.07629	0.190359	0	0.578225	FALSE
368	Visual disturbances	sense organs	-0.00900482	0.0139146	0.991036	0.964373	1.01844	0.517537	0.0388468	0.373306	4	FALSE	5961	230319	0.0252285	-0.00983799	0.0323812	0.99021	0.929318	1.05509	0.761266	10.1915	0.342054	4	FALSE	1332	22589	0.0556833	-0.00514193	0.184029	0.994871	0.69362	1.42696	0.977709	0	0.374916	FALSE	59	1787	0.031961	0.0381765	0.053463	1.03891	0.935561	1.15369	0.475182	0	0.738805	FALSE
368.1	Amblyopia	sense organs	-0.0367155	0.0326881	0.96395	0.904129	1.02773	0.26135	0	0.545947	3	FALSE	1007	236121	0.00424665	NA	NA	NA	NA	NA	NA	NA	NA	NA	NA	115	24940	0.0045899	NA	NA	NA	NA	NA	NA	NA	NA	NA	5	1868	0.00266951	NA	NA	NA	NA	NA	NA	NA	NA	NA
368.2	Diplopia and disorders of binocular vision	sense organs	0.0247486	0.0311361	1.02506	0.964373	1.08956	0.4267	0.733877	0.0103377	4	FALSE	1122	235522	0.0047413	0.0230419	0.105383	1.02331	0.832347	1.25808	0.826924	0	0.794341	2	FALSE	130	24836	0.00520708	NA	NA	NA	NA	NA	NA	NA	NA	NA	9	1863	0.00480769	NA	NA	NA	NA	NA	NA	NA	NA	NA
368.3	Anisometropia	sense organs	-0.0650412	0.0546597	0.937029	0.841834	1.04299	0.234074	0.593149	0.116935	2	FALSE	385	236351	0.00162628	NA	NA	NA	NA	NA	NA	NA	NA	NA	NA	53	24989	0.00211644	NA	NA	NA	NA	NA	NA	NA	NA	NA	8	1864	0.0042735	NA	NA	NA	NA	NA	NA	NA	NA	NA
368.4	Visual field defects	sense organs	0.0315163	0.0384648	1.03202	0.957075	1.11283	0.412583	0.259422	0.256021	4	FALSE	754	235683	0.00318901	0.00685853	0.0925757	1.00688	0.839804	1.2072	0.940942	0	0.341342	2	FALSE	182	24706	0.00731276	NA	NA	NA	NA	NA	NA	NA	NA	NA	6	1862	0.00321199	0.155307	0.165419	1.16802	0.844587	1.6153	0.347795	0.690895	0.072074	FALSE
368.9	Subjective visual disturbances	sense organs	-0.00545714	0.0287195	0.994558	0.940121	1.05215	0.849297	0	0.700794	4	FALSE	1339	234514	0.00567727	0.0188859	0.0653531	1.01907	0.896548	1.15833	0.772595	40.3823	0.186868	3	FALSE	311	24306	0.0126335	NA	NA	NA	NA	NA	NA	NA	NA	NA	8	1845	0.00431732	0.0632442	0.0924446	1.06529	0.888746	1.2769	0.493893	0	0.682335	FALSE
369	Infection of the eye	sense organs	0.00264972	0.0259572	1.00265	0.952919	1.05498	0.918693	0.23345	0.270942	4	FALSE	1712	230500	0.00737257	0.00353316	0.0430398	1.00354	0.922357	1.09187	0.934575	26.1726	0.258074	3	FALSE	695	23098	0.0292103	NA	NA	NA	NA	NA	NA	NA	NA	NA	18	1791	0.00995025	-0.0783769	0.0650454	0.924616	0.813944	1.05034	0.22822	0	0.692473	FALSE
369.2	Eye infection, viral	sense organs	0.00896963	0.0623757	1.00901	0.892897	1.14022	0.885658	0.603394	0.0803473	3	FALSE	291	233672	0.00124379	0.0203743	0.130915	1.02058	0.789612	1.31912	0.876324	23.8095	0.251943	2	FALSE	89	24583	0.00360733	NA	NA	NA	NA	NA	NA	NA	NA	NA	6	1838	0.0032538	NA	NA	NA	NA	NA	NA	NA	NA	NA
369.5	Conjunctivitis, infectious	sense organs	-0.00435768	0.0324056	0.995652	0.934381	1.06094	0.893028	0.212815	0.282604	4	FALSE	1113	231065	0.00479374	0.0214581	0.0482822	1.02169	0.92944	1.1231	0.656732	36.4285	0.207415	3	FALSE	546	23284	0.0229123	NA	NA	NA	NA	NA	NA	NA	NA	NA	8	504	0.015625	-0.1054	0.0687963	0.899964	0.78644	1.02988	0.125506	0	0.544466	FALSE
370	Keratitis	sense organs	0.0247662	0.0299974	1.02508	0.966545	1.08715	0.409024	0.178912	0.301369	4	FALSE	1274	232004	0.0054613	-0.0386879	0.0578002	0.962051	0.85901	1.07745	0.50328	42.1766	0.17739	3	FALSE	384	24008	0.0157429	NA	NA	NA	NA	NA	NA	NA	NA	NA	17	1802	0.00934579	0.181924	0.0964006	1.19952	0.993007	1.44899	0.0591374	0	0.484892	FALSE
370.1	Corneal ulcer	sense organs	-0.0456836	0.0639303	0.955344	0.842835	1.08287	0.474866	0	0.423182	3	FALSE	264	233980	0.00112703	NA	NA	NA	NA	NA	NA	NA	NA	NA	NA	48	24766	0.00193439	NA	NA	NA	NA	NA	NA	NA	NA	NA	5	1844	0.00270416	NA	NA	NA	NA	NA	NA	NA	NA	NA
370.2	Superficial keratitis	sense organs	0.00595638	0.0948844	1.00597	0.835259	1.21158	0.949946	0.562645	0.130506	2	FALSE	134	233747	0.000572941	NA	NA	NA	NA	NA	NA	NA	NA	NA	NA	44	20834	0.00210748	NA	NA	NA	NA	NA	NA	NA	NA	NA	3	537	0.00555556	NA	NA	NA	NA	NA	NA	NA	NA	NA
370.3	Keratoconjunctivitis	sense organs	0.00220735	0.0404754	1.00221	0.925776	1.08495	0.956508	0	0.849564	3	FALSE	710	232719	0.00304161	-0.0556534	0.0732666	0.945867	0.819342	1.09193	0.447493	0	0.718154	3	FALSE	237	20456	0.0114531	NA	NA	NA	NA	NA	NA	NA	NA	NA	8	520	0.0151515	0.0188948	0.127266	1.01907	0.794103	1.30778	0.881974	0	0.326758	FALSE
370.31	Keratoconjunctivitis sicca	sense organs	-0.00798563	0.0444393	0.992046	0.909296	1.08233	0.85739	0	0.367802	2	FALSE	588	59630	0.00976452	-0.0213599	0.0763663	0.978867	0.842792	1.13691	0.779706	0	0.39593	3	FALSE	220	20510	0.0106126	NA	NA	NA	NA	NA	NA	NA	NA	NA	7	524	0.0131827	0.0141848	0.138829	1.01429	0.772661	1.33147	0.918618	0.555999	0.133421	FALSE
371	Inflammation of the eye	sense organs	-0.0150533	0.0154954	0.985059	0.955593	1.01544	0.331315	0.184905	0.298089	4	FALSE	4949	228337	0.0212143	0.0367659	0.0308857	1.03745	0.976511	1.10219	0.233895	11.6224	0.334702	4	FALSE	1500	22312	0.0629934	NA	NA	NA	NA	NA	NA	NA	NA	NA	61	1750	0.033683	0.0302119	0.0572607	1.03067	0.921256	1.15308	0.597763	0	0.606721	FALSE
371.1	Uveitis, noninfectious or NOS	sense organs	-0.00601191	0.03989	0.994006	0.919252	1.07484	0.880203	0.514809	0.103033	4	FALSE	679	233692	0.00289712	0.0719333	0.0611237	1.07458	0.953261	1.21135	0.239256	0	0.704855	4	FALSE	342	24447	0.0137964	NA	NA	NA	NA	NA	NA	NA	NA	NA	9	1840	0.0048675	0.220017	0.147661	1.2461	0.932961	1.66434	0.136219	0.723871	0.0570374	FALSE
371.2	Conjunctivitis, noninfectious	sense organs	-0.0141977	0.0306489	0.985903	0.928422	1.04694	0.643195	0.113153	0.336288	4	FALSE	1258	231545	0.00540371	0.0546382	0.0508577	1.05616	0.955958	1.16686	0.282673	0	0.393254	3	FALSE	502	19880	0.0246296	NA	NA	NA	NA	NA	NA	NA	NA	NA	26	504	0.0490566	-0.0281546	0.104963	0.972238	0.791458	1.19431	0.788519	0.0225298	0.311797	FALSE
371.21	Allergic conjunctivitis	sense organs	-0.014914	0.0320927	0.985197	0.925136	1.04916	0.642135	0.354054	0.212648	3	FALSE	1148	58482	0.0192521	0.0620925	0.0528771	1.06406	0.959306	1.18025	0.240283	31.948	0.230048	3	FALSE	463	19935	0.0226983	NA	NA	NA	NA	NA	NA	NA	NA	NA	26	505	0.0489642	-0.0182689	0.107433	0.981897	0.79546	1.21203	0.864972	0	0.340452	FALSE
371.3	Inflammation of eyelids	sense organs	-0.0249109	0.019749	0.975397	0.938363	1.01389	0.207173	0	0.699873	4	FALSE	2937	230872	0.0125615	-0.0280349	0.0442064	0.972354	0.891653	1.06036	0.525961	48.1775	0.12234	4	FALSE	693	23461	0.0286909	NA	NA	NA	NA	NA	NA	NA	NA	NA	30	1793	0.0164564	0.0247514	0.0740329	1.02506	0.88661	1.18513	0.738131	0.412186	0.192129	FALSE
372	Disorders of conjunctiva	sense organs	0.0208268	0.0397628	1.02105	0.944493	1.1038	0.600433	0	0.457531	4	FALSE	690	233128	0.00295101	-0.037309	0.0781649	0.963378	0.826538	1.12287	0.63314	13.77	0.313584	3	FALSE	249	24251	0.0101633	NA	NA	NA	NA	NA	NA	NA	NA	NA	20	1819	0.0108755	-0.0424348	0.0962973	0.958453	0.793601	1.15755	0.659456	0.887723	0.00284155	FALSE
374	Other disorders of eyelids	sense organs	0.00745878	0.0151413	1.00749	0.978027	1.03783	0.622287	0.114714	0.335482	4	FALSE	4758	231293	0.0201567	0.00151769	0.0552125	1.00152	0.898798	1.11598	0.97807	12.5119	0.330083	4	FALSE	423	24170	0.0172	0.102727	0.210706	1.10819	0.733264	1.67482	0.625879	0	0.589028	FALSE	46	1811	0.0247711	0.0462813	0.0846263	1.04737	0.88729	1.23633	0.584454	0	0.847257	FALSE
374.1	Ectropion or entropion	sense organs	0.000491047	0.034681	1.00049	0.934744	1.07086	0.988703	0	0.420136	3	FALSE	870	233896	0.00370582	-0.00396162	0.175707	0.996046	0.705857	1.40554	0.982012	22.5306	0.255895	2	FALSE	53	24742	0.00213753	NA	NA	NA	NA	NA	NA	NA	NA	NA	5	1839	0.0027115	NA	NA	NA	NA	NA	NA	NA	NA	NA
374.2	Lagophthalmos	sense organs	0.0557429	0.110932	1.05733	0.850713	1.31412	0.615319	0	0.633497	2	FALSE	114	234127	0.000486678	NA	NA	NA	NA	NA	NA	NA	NA	NA	NA	28	24785	0.00112844	NA	NA	NA	NA	NA	NA	NA	NA	NA	3	1846	0.0016225	NA	NA	NA	NA	NA	NA	NA	NA	NA
374.3	Ptosis of eyelid	sense organs	0.00358216	0.0220478	1.00359	0.961144	1.04791	0.870934	0.00165312	0.39086	4	FALSE	2177	233271	0.0092462	0.0174281	0.0909899	1.01758	0.85137	1.21624	0.848103	0	0.686984	4	FALSE	157	24640	0.00633141	NA	NA	NA	NA	NA	NA	NA	NA	NA	24	1838	0.0128894	0.120481	0.14079	1.12804	0.856019	1.4865	0.392137	0	0.701062	FALSE
374.6	Dermatochalasis	sense organs	0.0414231	0.037514	1.04229	0.968407	1.12182	0.269505	0	0.637544	2	FALSE	844	232710	0.00361373	-0.174147	0.147274	0.840174	0.629519	1.12132	0.237021	42.184	0.188459	2	FALSE	85	20884	0.0040536	NA	NA	NA	NA	NA	NA	NA	NA	NA	8	541	0.0145719	0.0806272	0.131542	1.08397	0.83762	1.40277	0.539918	0	0.773425	FALSE
375	Disorders of lacrimal system	sense organs	-0.0369367	0.0203326	0.963737	0.926086	1.00292	0.0692755	0	0.783048	3	FALSE	2502	233973	0.0105804	0.018594	0.120312	1.01877	0.804759	1.28969	0.877177	0	0.530884	3	FALSE	133	24647	0.00536723	NA	NA	NA	NA	NA	NA	NA	NA	NA	30	1852	0.0159405	NA	NA	NA	NA	NA	NA	NA	NA	NA
375.1	Dry eyes	sense organs	-0.023176	0.0185988	0.977091	0.942114	1.01337	0.212728	0	0.447141	3	FALSE	4411	53738	0.0758569	-0.0125566	0.0276096	0.987522	0.935503	1.04243	0.64926	11.6961	0.322242	3	FALSE	2252	17779	0.112426	NA	NA	NA	NA	NA	NA	NA	NA	NA	95	397	0.193089	-0.0513898	0.0407012	0.949908	0.877075	1.02879	0.206729	0	0.747901	FALSE
375.2	Epiphora	sense organs	-0.0522593	0.0340191	0.949083	0.887865	1.01452	0.124495	0	0.448063	3	FALSE	890	234452	0.00378173	0.0893558	0.214721	1.09347	0.717853	1.66563	0.677302	0	0.695399	2	FALSE	61	24728	0.00246077	NA	NA	NA	NA	NA	NA	NA	NA	NA	12	1854	0.00643087	NA	NA	NA	NA	NA	NA	NA	NA	NA
377	Disorders of optic nerve and visual pathways	sense organs	0.0398985	0.0319079	1.04071	0.977614	1.10787	0.211144	0	0.497719	4	FALSE	1097	233387	0.00467836	-0.0234319	0.0617429	0.976841	0.865502	1.1025	0.704312	0	0.964766	3	FALSE	330	24300	0.0133983	NA	NA	NA	NA	NA	NA	NA	NA	NA	4	1848	0.00215983	-0.0355544	0.132535	0.96507	0.744294	1.25133	0.788496	0	0.696321	FALSE
377.1	Optic atrophy	sense organs	0.0779704	0.0658394	1.08109	0.95021	1.23	0.236313	0.182506	0.294272	3	FALSE	268	234217	0.00114293	-0.0011867	0.114494	0.998814	0.798045	1.25009	0.99173	0	0.801856	2	FALSE	124	24595	0.00501638	NA	NA	NA	NA	NA	NA	NA	NA	NA	1	547	0.00182482	NA	NA	NA	NA	NA	NA	NA	NA	NA
377.3	Optic neuritis/neuropathy	sense organs	-0.0503395	0.0483736	0.950907	0.864893	1.04547	0.298043	0.10196	0.342031	4	FALSE	471	234055	0.00200831	0.0545928	0.121098	1.05611	0.832973	1.33902	0.652122	0	0.509398	2	FALSE	122	24592	0.00493647	NA	NA	NA	NA	NA	NA	NA	NA	NA	1	1307	0.000764526	NA	NA	NA	NA	NA	NA	NA	NA	NA
378	Strabismus and other disorders of binocular eye movements	sense organs	-0.0315938	0.0234484	0.9689	0.925379	1.01447	0.177858	0	0.770673	4	FALSE	1990	233016	0.00846787	-0.00164786	0.0661418	0.998353	0.876969	1.13654	0.980124	0	0.886407	4	FALSE	288	24351	0.0116888	NA	NA	NA	NA	NA	NA	NA	NA	NA	15	1843	0.0080732	-0.0764103	0.142203	0.926436	0.701087	1.22422	0.591038	0.798159	0.0260244	FALSE
378.1	Strabismus (not specified as paralytic)	sense organs	-0.0338132	0.0312984	0.966752	0.90923	1.02791	0.279988	0	0.833677	3	FALSE	1133	233554	0.00482771	-0.0254073	0.0852562	0.974913	0.824889	1.15222	0.765695	0	0.858166	2	FALSE	185	24514	0.00749018	NA	NA	NA	NA	NA	NA	NA	NA	NA	8	1848	0.00431034	NA	NA	NA	NA	NA	NA	NA	NA	NA
378.2	Nystagmus and other irregular eye movements	sense organs	-0.0282477	0.0641601	0.972148	0.857273	1.10242	0.659742	0	0.704095	3	FALSE	255	234451	0.00108647	NA	NA	NA	NA	NA	NA	NA	NA	NA	NA	28	24774	0.00112894	NA	NA	NA	NA	NA	NA	NA	NA	NA	2	1856	0.00107643	NA	NA	NA	NA	NA	NA	NA	NA	NA
378.5	Paralytic strabismus	sense organs	-0.0507025	0.0571387	0.950561	0.849853	1.0632	0.374886	0.121438	0.320388	3	FALSE	319	234462	0.00135871	NA	NA	NA	NA	NA	NA	NA	NA	NA	NA	43	24778	0.0017324	NA	NA	NA	NA	NA	NA	NA	NA	NA	2	1307	0.00152788	NA	NA	NA	NA	NA	NA	NA	NA	NA
379	Other disorders of eye	sense organs	-0.0177137	0.0167664	0.982442	0.950683	1.01526	0.29074	0	0.811806	4	FALSE	4257	229794	0.0181883	-0.00253045	0.0373689	0.997473	0.927027	1.07327	0.946012	76.4697	0.00521085	4	FALSE	965	23193	0.0399454	NA	NA	NA	NA	NA	NA	NA	NA	NA	39	1791	0.0213115	0.00865406	0.0623232	1.00869	0.892707	1.13975	0.889563	0	0.395995	FALSE
379.1	Scleritis and episcleritis	sense organs	0.132683	0.074263	1.14189	0.987213	1.3208	0.0739918	0	0.779219	3	FALSE	203	234366	0.000865417	0.0969265	0.114383	1.10178	0.880504	1.37866	0.396781	0	0.438211	2	FALSE	104	24662	0.00419931	NA	NA	NA	NA	NA	NA	NA	NA	NA	0	0	NA	NA	NA	NA	NA	NA	NA	NA	NA	NA
379.2	Disorders of vitreous body	sense organs	-0.0258624	0.0209093	0.974469	0.935341	1.01523	0.21613	0	0.909913	4	FALSE	2761	230985	0.011812	0.00802042	0.0434556	1.00805	0.92575	1.09767	0.85357	68.0489	0.0437272	3	FALSE	701	23710	0.0287166	NA	NA	NA	NA	NA	NA	NA	NA	NA	31	1810	0.0168387	-0.00551231	0.0680204	0.994503	0.870376	1.13633	0.935411	0	0.442775	FALSE
379.3	Aphakia and other disorders of lens	sense organs	-0.0172024	0.0544418	0.982945	0.883463	1.09363	0.75202	0	0.814156	3	FALSE	370	234370	0.00157621	NA	NA	NA	NA	NA	NA	NA	NA	NA	NA	34	24768	0.00137086	NA	NA	NA	NA	NA	NA	NA	NA	NA	2	546	0.00364964	NA	NA	NA	NA	NA	NA	NA	NA	NA
379.4	Anomalies of pupillary function	sense organs	0.0556877	0.0698598	1.05727	0.921977	1.21241	0.425373	0	0.393709	3	FALSE	228	234371	0.000971871	NA	NA	NA	NA	NA	NA	NA	NA	NA	NA	16	20925	0.000764051	NA	NA	NA	NA	NA	NA	NA	NA	NA	1	549	0.00181818	NA	NA	NA	NA	NA	NA	NA	NA	NA
379.5	Disorders of iris and ciliary body	sense organs	0.0107197	0.0499162	1.01078	0.916572	1.11466	0.829959	0.525806	0.121378	3	FALSE	437	234346	0.00186129	NA	NA	NA	NA	NA	NA	NA	NA	NA	NA	64	24702	0.00258419	NA	NA	NA	NA	NA	NA	NA	NA	NA	2	1855	0.00107701	NA	NA	NA	NA	NA	NA	NA	NA	NA
379.9	Pain, swelling or discharge of eye	sense organs	-0.0603293	0.0490519	0.941454	0.855158	1.03646	0.218732	0	0.376599	3	FALSE	471	233128	0.00201628	0.0456781	0.0794687	1.04674	0.895765	1.22316	0.565431	0	0.966683	3	FALSE	210	24027	0.00866444	NA	NA	NA	NA	NA	NA	NA	NA	NA	8	523	0.0150659	0.10506	0.146163	1.11078	0.83409	1.47925	0.472272	0	0.961824	FALSE
380	Disorders of external ear	sense organs	0.016639	0.046708	1.01678	0.92783	1.11425	0.721665	0.0609793	0.344749	3	FALSE	480	238709	0.00200678	NA	NA	NA	NA	NA	NA	NA	NA	NA	NA	56	25089	0.00222708	NA	NA	NA	NA	NA	NA	NA	NA	NA	1	544	0.00183486	NA	NA	NA	NA	NA	NA	NA	NA	NA
380.1	Otitis externa	sense organs	-0.0199535	0.0329395	0.980244	0.918959	1.04562	0.544673	0.268191	0.250926	4	FALSE	1058	237210	0.00444038	-0.0878897	0.0696962	0.915862	0.798922	1.04992	0.207295	0	0.583799	3	FALSE	265	24612	0.0106524	NA	NA	NA	NA	NA	NA	NA	NA	NA	13	1869	0.00690755	-0.0486244	0.0967733	0.952539	0.787969	1.15148	0.615346	0.710897	0.0629094	FALSE
380.4	Impacted cerumen	sense organs	-0.0250686	0.0267888	0.975243	0.925359	1.02782	0.349382	0	0.507532	4	FALSE	1668	236077	0.00701592	-0.00182388	0.0421073	0.998178	0.919107	1.08405	0.96545	0	0.748666	3	FALSE	725	24038	0.0292776	NA	NA	NA	NA	NA	NA	NA	NA	NA	19	1863	0.0100956	-0.0155417	0.0708647	0.984578	0.8569	1.13128	0.826405	0	0.904708	FALSE
381	Otitis media and Eustachian tube disorders	sense organs	-0.0263302	0.0162089	0.974013	0.943557	1.00545	0.104284	0	0.775229	4	FALSE	4443	230721	0.0188932	-0.0811678	0.0368524	0.922039	0.857789	0.991101	0.0276294	0	0.3919	4	FALSE	942	23160	0.0390839	NA	NA	NA	NA	NA	NA	NA	NA	NA	28	1827	0.0150943	0.0222161	0.0760177	1.02246	0.880931	1.18674	0.770096	0	0.751223	FALSE
381.1	Otitis media	sense organs	-0.0251653	0.0196659	0.975149	0.938277	1.01347	0.200669	0	0.867372	4	FALSE	2973	232728	0.0126134	-0.0938787	0.0421294	0.910393	0.83824	0.988757	0.0258579	0	0.722108	4	FALSE	723	23537	0.0298021	NA	NA	NA	NA	NA	NA	NA	NA	NA	23	1835	0.0123789	0.0440505	0.0890471	1.04504	0.877675	1.24431	0.62082	0	0.650304	FALSE
381.11	Suppurative and unspecified otitis media	sense organs	-0.0360465	0.0245821	0.964595	0.919223	1.01221	0.142546	0	0.760031	4	FALSE	1897	233718	0.00805127	-0.148022	0.0493246	0.862412	0.782942	0.949948	0.00269114	0	0.694014	3	FALSE	526	23858	0.0215715	NA	NA	NA	NA	NA	NA	NA	NA	NA	14	1845	0.00753093	0.0989647	0.102632	1.10403	0.902857	1.35002	0.334913	0	0.93233	FALSE
381.2	Eustachian tube disorders	sense organs	-0.0365812	0.0278897	0.96408	0.912795	1.01825	0.189641	0	0.518626	4	FALSE	1426	234787	0.00603692	-0.0161389	0.0747142	0.983991	0.849951	1.13917	0.828981	0	0.648873	3	FALSE	211	24774	0.00844507	NA	NA	NA	NA	NA	NA	NA	NA	NA	5	536	0.00924214	0.119596	0.169292	1.12704	0.808795	1.57051	0.479909	0	0.480507	FALSE
381.3	Mastoiditis & related conditions	sense organs	0.0769686	0.0848197	1.08001	0.914594	1.27534	0.364175	0.818112	0.00409539	3	FALSE	147	233593	0.000628904	NA	NA	NA	NA	NA	NA	NA	NA	NA	NA	15	25275	0.00059312	NA	NA	NA	NA	NA	NA	NA	NA	NA	0	0	NA	NA	NA	NA	NA	NA	NA	NA	NA	NA
381.9	Otorrhea	sense organs	-0.0613983	0.0626818	0.940449	0.831726	1.06338	0.327321	0.484179	0.143897	3	FALSE	261	233533	0.00111637	NA	NA	NA	NA	NA	NA	NA	NA	NA	NA	28	25273	0.00110668	NA	NA	NA	NA	NA	NA	NA	NA	NA	2	1326	0.00150602	NA	NA	NA	NA	NA	NA	NA	NA	NA
382	Otalgia	sense organs	-0.0615861	0.0300788	0.940272	0.886442	0.997371	0.0406098	0	0.708852	4	FALSE	1278	234234	0.00542648	-0.00742866	0.0587364	0.992599	0.884662	1.11371	0.899356	0	0.391945	3	FALSE	366	24142	0.0149339	NA	NA	NA	NA	NA	NA	NA	NA	NA	12	1846	0.00645856	-0.0850389	0.0845347	0.918477	0.778237	1.08399	0.314433	0	0.476713	FALSE
383	Otosclerosis	sense organs	0.072749	0.0673565	1.07546	0.942455	1.22724	0.280116	0	0.667239	2	FALSE	251	237753	0.0010546	NA	NA	NA	NA	NA	NA	NA	NA	NA	NA	9	21894	0.000410903	NA	NA	NA	NA	NA	NA	NA	NA	NA	1	1326	0.00075358	NA	NA	NA	NA	NA	NA	NA	NA	NA
384	Other disorders of tympanic membrane	sense organs	0.0248043	0.0329024	1.02511	0.961094	1.0934	0.450925	0	0.527153	3	FALSE	957	237322	0.0040163	-0.138566	0.194453	0.870606	0.594706	1.2745	0.476098	38.3964	0.202635	2	FALSE	60	25239	0.00237164	NA	NA	NA	NA	NA	NA	NA	NA	NA	18	1871	0.00952885	NA	NA	NA	NA	NA	NA	NA	NA	NA
384.4	Perforation of tympanic membrane	sense organs	0.0462569	0.0369475	1.04734	0.97418	1.126	0.210584	0	0.530915	3	FALSE	759	237405	0.00318688	NA	NA	NA	NA	NA	NA	NA	NA	NA	NA	50	25266	0.00197504	NA	NA	NA	NA	NA	NA	NA	NA	NA	18	1871	0.00952885	NA	NA	NA	NA	NA	NA	NA	NA	NA
385	Other disorders of middle ear and mastoid	sense organs	0.0193378	0.0419818	1.01953	0.938995	1.10696	0.645069	0.84286	0.00172288	3	FALSE	586	237484	0.00246146	NA	NA	NA	NA	NA	NA	NA	NA	NA	NA	22	25282	0.000869428	NA	NA	NA	NA	NA	NA	NA	NA	NA	1	549	0.00181818	NA	NA	NA	NA	NA	NA	NA	NA	NA
385.3	Cholesteatoma	sense organs	0.041018	0.0502079	1.04187	0.944228	1.14961	0.41395	0.881515	0.000216075	3	FALSE	410	233671	0.00175153	NA	NA	NA	NA	NA	NA	NA	NA	NA	NA	18	25323	0.000710311	NA	NA	NA	NA	NA	NA	NA	NA	NA	1	550	0.00181488	NA	NA	NA	NA	NA	NA	NA	NA	NA
385.5	Tympanosclerosis and middle ear disease related to otitis media	sense organs	-0.00639659	0.0750043	0.993624	0.857784	1.15097	0.932036	0.551857	0.135229	2	FALSE	187	237721	0.000786018	NA	NA	NA	NA	NA	NA	NA	NA	NA	NA	3	13025	0.000230273	NA	NA	NA	NA	NA	NA	NA	NA	NA	0	0	NA	NA	NA	NA	NA	NA	NA	NA	NA	NA
386	Vertiginous syndromes and other disorders of vestibular system	sense organs	-0.0300867	0.0180373	0.970361	0.936656	1.00528	0.0953097	0	0.895038	4	FALSE	3375	230704	0.0144182	-0.00684739	0.0531949	0.993176	0.894843	1.10232	0.897577	0	0.400003	4	FALSE	454	24003	0.0185632	NA	NA	NA	NA	NA	NA	NA	NA	NA	37	1806	0.020076	-0.0751253	0.0740896	0.927627	0.802247	1.0726	0.310593	0	0.835204	FALSE
386.1	Meniere's disease	sense organs	0.0065718	0.0359539	1.00659	0.938102	1.08009	0.854967	0	0.764674	3	FALSE	819	233526	0.00349485	NA	NA	NA	NA	NA	NA	NA	NA	NA	NA	47	24771	0.00189379	NA	NA	NA	NA	NA	NA	NA	NA	NA	6	1842	0.00324675	NA	NA	NA	NA	NA	NA	NA	NA	NA
386.2	Peripheral or central vertigo	sense organs	-0.0409642	0.0252071	0.959863	0.913594	1.00848	0.104139	0	0.859492	4	FALSE	1775	231477	0.0076098	0.00610869	0.0633114	1.00613	0.888714	1.13905	0.923134	0	0.979265	3	FALSE	328	24148	0.0134009	NA	NA	NA	NA	NA	NA	NA	NA	NA	24	1811	0.013079	-0.0878143	0.0807929	0.915931	0.781793	1.07308	0.277078	0	0.708732	FALSE
386.21	Central origin vertigo	sense organs	-0.0926038	0.106243	0.911555	0.740199	1.12258	0.383415	0.501853	0.156529	2	FALSE	122	233575	0.000522044	NA	NA	NA	NA	NA	NA	NA	NA	NA	NA	21	24740	0.000848108	NA	NA	NA	NA	NA	NA	NA	NA	NA	2	547	0.00364299	NA	NA	NA	NA	NA	NA	NA	NA	NA
386.3	Labyrinthitis	sense organs	-0.0810963	0.0382412	0.922105	0.855518	0.993874	0.0339511	0	0.946752	3	FALSE	709	233517	0.00302699	NA	NA	NA	NA	NA	NA	NA	NA	NA	NA	39	24741	0.00157385	NA	NA	NA	NA	NA	NA	NA	NA	NA	10	1842	0.00539957	NA	NA	NA	NA	NA	NA	NA	NA	NA
386.9	Dizziness and giddiness (Light-headedness and vertigo)	sense organs	0.0324563	0.0113024	1.03299	1.01036	1.05613	0.00408359	0	0.694188	4	FALSE	9320	224451	0.0398681	0.000691244	0.0278451	1.00069	0.947542	1.05682	0.980195	53.8983	0.0893732	4	FALSE	1831	21922	0.077085	-0.0458876	0.176108	0.955149	0.676344	1.34888	0.794428	0	0.776794	FALSE	68	1777	0.0368564	0.00658826	0.03763	1.00661	0.935041	1.08366	0.861017	0.403208	0.195507	FALSE
388	Other disorders of ear	sense organs	0.103595	0.12021	1.10915	0.876331	1.40383	0.388805	0	0.383177	2	FALSE	109	234584	0.000464437	NA	NA	NA	NA	NA	NA	NA	NA	NA	NA	35	24989	0.00139866	NA	NA	NA	NA	NA	NA	NA	NA	NA	1	544	0.00183486	NA	NA	NA	NA	NA	NA	NA	NA	NA
389	Hearing loss	sense organs	0.00969587	0.0106697	1.00974	0.988846	1.03108	0.363494	0	0.512827	4	FALSE	11472	225096	0.0484935	0.0123241	0.0277437	1.0124	0.958819	1.06898	0.656888	0	0.992015	4	FALSE	1918	22481	0.0786098	0.0456686	0.128895	1.04673	0.813051	1.34756	0.723108	0.504188	0.155557	FALSE	138	1704	0.0749186	-0.043012	0.0405635	0.9579	0.884693	1.03717	0.28898	0	0.549278	FALSE
389.1	Sensorineural hearing loss	sense organs	0.00642323	0.018019	1.00644	0.97152	1.04262	0.721489	0	0.913322	4	FALSE	4313	228739	0.0185066	0.0205855	0.0404278	1.0208	0.943035	1.10497	0.610618	0	0.799033	3	FALSE	825	23917	0.0333441	NA	NA	NA	NA	NA	NA	NA	NA	NA	40	1797	0.0217746	-0.013028	0.0555098	0.987057	0.885303	1.10051	0.814444	0	0.956489	FALSE
389.2	Conductive hearing loss	sense organs	0.0095826	0.0340127	1.00963	0.944517	1.07923	0.778146	0	0.81055	4	FALSE	935	233749	0.00398408	-0.0733739	0.107455	0.929253	0.75278	1.1471	0.494713	11.0986	0.324704	3	FALSE	102	24971	0.00406812	NA	NA	NA	NA	NA	NA	NA	NA	NA	10	1857	0.00535619	0.199933	0.183511	1.22132	0.852364	1.74998	0.275938	0	0.87493	FALSE
389.4	Tinnitus	sense organs	0.00664762	0.022605	1.00667	0.963043	1.05227	0.768699	0	0.466623	4	FALSE	2474	230708	0.0106097	0.0163334	0.0439203	1.01647	0.932628	1.10784	0.709977	0	0.966784	3	FALSE	741	23679	0.030344	NA	NA	NA	NA	NA	NA	NA	NA	NA	67	1746	0.0369553	-0.0319496	0.0638341	0.968555	0.854651	1.09764	0.616716	0	0.793768	FALSE
389.5	Disorders of acoustic nerve	sense organs	0.131559	0.132184	1.14061	0.880278	1.47792	0.319605	0.291173	0.234927	2	FALSE	85	234875	0.000361764	NA	NA	NA	NA	NA	NA	NA	NA	NA	NA	29	25144	0.00115203	NA	NA	NA	NA	NA	NA	NA	NA	NA	0	0	NA	NA	NA	NA	NA	NA	NA	NA	NA	NA
394	Rheumatic disease of the heart valves	circulatory system	0.0158777	0.0166932	1.016	0.983301	1.0498	0.34153	0.323847	0.217991	4	FALSE	3786	230198	0.0161806	0.0496628	0.0650228	1.05092	0.925168	1.19376	0.445001	14.6975	0.318577	4	FALSE	296	24601	0.011889	NA	NA	NA	NA	NA	NA	NA	NA	NA	15	1309	0.0113293	NA	NA	NA	NA	NA	NA	NA	NA	NA
394.1	Mitral valve stenosis and aortic valve stenosis	circulatory system	-0.111309	0.0342091	0.894662	0.836643	0.956705	0.00113875	0.504722	0.132779	3	FALSE	881	231903	0.00378462	NA	NA	NA	NA	NA	NA	NA	NA	NA	NA	44	25025	0.00175516	NA	NA	NA	NA	NA	NA	NA	NA	NA	6	1309	0.00456274	NA	NA	NA	NA	NA	NA	NA	NA	NA
394.2	Mitral valve disease	circulatory system	0.0345597	0.0447497	1.03516	0.948239	1.13006	0.439944	0.789914	0.00254795	4	FALSE	522	232195	0.00224307	NA	NA	NA	NA	NA	NA	NA	NA	NA	NA	65	25052	0.00258789	NA	NA	NA	NA	NA	NA	NA	NA	NA	1	1309	0.000763359	NA	NA	NA	NA	NA	NA	NA	NA	NA
394.4	Acute rheumatic heart disease	circulatory system	-0.0100494	0.117004	0.990001	0.787121	1.24517	0.931554	0.42515	0.187192	2	FALSE	85	232481	0.000365488	NA	NA	NA	NA	NA	NA	NA	NA	NA	NA	16	25105	0.000636917	NA	NA	NA	NA	NA	NA	NA	NA	NA	0	0	NA	NA	NA	NA	NA	NA	NA	NA	NA	NA
394.7	Disease of tricuspid valve	circulatory system	0.0155326	0.0327063	1.01565	0.95259	1.08289	0.634849	0	0.966606	4	FALSE	968	231056	0.00417198	-0.00622299	0.0998738	0.993796	0.817118	1.20868	0.950317	0	0.622893	2	FALSE	138	24783	0.0055375	NA	NA	NA	NA	NA	NA	NA	NA	NA	3	1309	0.00228659	NA	NA	NA	NA	NA	NA	NA	NA	NA
395	Heart valve disorders	circulatory system	0.0251036	0.0120123	1.02542	1.00156	1.04985	0.0366332	0.544974	0.0860648	4	FALSE	7735	227117	0.0329356	-0.0130191	0.038239	0.987065	0.915792	1.06389	0.733505	0	0.885925	4	FALSE	886	23920	0.0357172	NA	NA	NA	NA	NA	NA	NA	NA	NA	33	1845	0.0175719	0.0699089	0.0676874	1.07241	0.939173	1.22455	0.301688	0	0.905496	FALSE
395.1	Nonrheumatic mitral valve disorders	circulatory system	0.0695454	0.0162877	1.07202	1.03834	1.1068	1.96e-05	0.650914	0.0352077	4	TRUE	4104	228921	0.0176118	-0.0132425	0.0503216	0.986845	0.89416	1.08914	0.79243	0	0.587556	4	FALSE	487	24327	0.019626	NA	NA	NA	NA	NA	NA	NA	NA	NA	17	1852	0.00909577	0.0731816	0.0923565	1.07593	0.897777	1.28943	0.428138	0	0.431279	FALSE
395.2	Nonrheumatic aortic valve disorders	circulatory system	-0.0215294	0.0176121	0.978701	0.945493	1.01307	0.221547	0	0.790721	4	FALSE	3447	230301	0.0147467	-0.0935838	0.0694657	0.910662	0.794745	1.04349	0.177917	0	0.793417	4	FALSE	253	24750	0.0101188	NA	NA	NA	NA	NA	NA	NA	NA	NA	12	1851	0.00644122	NA	NA	NA	NA	NA	NA	NA	NA	NA
395.3	Nonrheumatic tricuspid valve disorders	circulatory system	0.0121239	0.0498268	1.0122	0.918021	1.11604	0.807757	0	0.810727	3	FALSE	417	231574	0.00179748	NA	NA	NA	NA	NA	NA	NA	NA	NA	NA	76	24845	0.00304964	NA	NA	NA	NA	NA	NA	NA	NA	NA	3	1309	0.00228659	NA	NA	NA	NA	NA	NA	NA	NA	NA
395.4	Nonrheumatic pulmonary valve disorders	circulatory system	-0.00108857	0.0577744	0.998912	0.891969	1.11868	0.984967	0	0.598454	2	FALSE	313	232181	0.00134627	NA	NA	NA	NA	NA	NA	NA	NA	NA	NA	38	25022	0.00151636	NA	NA	NA	NA	NA	NA	NA	NA	NA	1	1309	0.000763359	NA	NA	NA	NA	NA	NA	NA	NA	NA
395.6	Heart valve replaced	circulatory system	0.0378583	0.0263912	1.03858	0.986228	1.09372	0.151428	0	0.447262	4	FALSE	1494	231846	0.00640267	-0.00819719	0.125817	0.991836	0.775077	1.26922	0.948053	76.5918	0.0387451	2	FALSE	95	25039	0.00377974	NA	NA	NA	NA	NA	NA	NA	NA	NA	7	1309	0.00531915	NA	NA	NA	NA	NA	NA	NA	NA	NA
396	Abnormal heart sounds	circulatory system	-0.00848449	0.0191021	0.991551	0.955115	1.02938	0.656923	0.590911	0.0619983	4	FALSE	2926	229577	0.0125848	0.0419631	0.0456863	1.04286	0.953534	1.14055	0.358354	0	0.860776	4	FALSE	576	24105	0.0233378	NA	NA	NA	NA	NA	NA	NA	NA	NA	15	1843	0.0080732	0.0727507	0.0723406	1.07546	0.933295	1.23929	0.314575	0	0.677322	FALSE
401	Hypertension	circulatory system	-0.0467207	0.00491554	0.954354	0.945204	0.963593	2.01e-21	0.385221	0.180813	4	TRUE	71855	164107	0.304519	-0.0031734	0.0173659	0.996832	0.963474	1.03134	0.855005	59.8832	0.0581221	4	FALSE	11295	13100	0.463005	-0.161367	0.0817299	0.850979	0.725021	0.998821	0.0483364	0	0.556212	FALSE	507	1365	0.270833	-0.0861329	0.0313705	0.917472	0.862761	0.975653	0.00603884	0	0.723544	FALSE
401.1	Essential hypertension	circulatory system	-0.0471019	0.00492375	0.95399	0.944828	0.963241	1.11e-21	0.296903	0.234055	4	TRUE	71380	164472	0.302647	-0.00889986	0.0174248	0.99114	0.957862	1.02557	0.609519	55.3653	0.0813345	4	FALSE	11152	13239	0.457218	-0.162042	0.081792	0.850406	0.724444	0.998269	0.047575	0	0.559979	FALSE	506	1365	0.270444	-0.0837523	0.031441	0.919659	0.864698	0.978114	0.00772655	0	0.843713	FALSE
401.2	Hypertensive heart and/or renal disease	circulatory system	0.000664417	0.0184373	1.00066	0.96515	1.03749	0.971253	0	0.519569	4	FALSE	3654	182141	0.0196668	0.0170442	0.0333654	1.01719	0.952799	1.08593	0.609467	0	0.619361	4	FALSE	1321	19699	0.0628449	NA	NA	NA	NA	NA	NA	NA	NA	NA	10	1534	0.00647668	0.122165	0.106686	1.12994	0.916736	1.39273	0.252171	0	0.321657	FALSE
401.21	Hypertensive heart disease	circulatory system	0.00683774	0.0261616	1.00686	0.956535	1.05984	0.79381	0	0.956384	4	FALSE	1748	183803	0.00942059	0.0576705	0.0433797	1.05937	0.973019	1.15338	0.183704	0	0.441506	3	FALSE	705	20346	0.0334901	NA	NA	NA	NA	NA	NA	NA	NA	NA	2	1544	0.00129366	0.389004	0.143625	1.47551	1.1135	1.95522	0.0067594	0.557186	0.132901	FALSE
401.22	Hypertensive chronic kidney disease	circulatory system	-0.0148841	0.0254899	0.985226	0.937214	1.0357	0.559271	0.643316	0.0605915	3	FALSE	1671	169237	0.00977719	-0.0453561	0.052045	0.955657	0.862981	1.05829	0.383493	0	0.95557	3	FALSE	480	12755	0.0362675	NA	NA	NA	NA	NA	NA	NA	NA	NA	2	998	0.002	NA	NA	NA	NA	NA	NA	NA	NA	NA
401.3	Other hypertensive complications	circulatory system	0.0354063	0.0335979	1.03604	0.970014	1.10656	0.291963	0	0.513616	4	FALSE	957	186154	0.00511461	0.0421971	0.0540317	1.0431	0.938284	1.15963	0.434821	0	0.577327	3	FALSE	413	21050	0.0192424	NA	NA	NA	NA	NA	NA	NA	NA	NA	3	545	0.00547445	NA	NA	NA	NA	NA	NA	NA	NA	NA
411	Ischemic Heart Disease	circulatory system	-0.0478569	0.00774029	0.95327	0.938918	0.967842	6.3e-10	0	0.593074	4	TRUE	20107	216462	0.0849942	-0.0025119	0.0283352	0.997491	0.943605	1.05445	0.929361	69.7968	0.0191468	4	FALSE	1910	22764	0.0774094	NA	NA	NA	NA	NA	NA	NA	NA	NA	78	1806	0.0414013	-0.0833684	0.0439124	0.920012	0.844142	1.0027	0.0576279	0	0.51272	FALSE
411.1	Unstable angina (intermediate coronary syndrome)	circulatory system	-0.0958774	0.0196118	0.908575	0.874314	0.94418	1.01e-06	0	0.547464	3	TRUE	2736	223077	0.0121162	-0.0546704	0.0755008	0.946797	0.816565	1.0978	0.469002	0	0.475796	4	FALSE	229	24426	0.00928818	NA	NA	NA	NA	NA	NA	NA	NA	NA	7	1280	0.00543901	NA	NA	NA	NA	NA	NA	NA	NA	NA
411.2	Myocardial infarction	circulatory system	-0.0631731	0.0137546	0.938781	0.913811	0.964433	4.37e-06	0	0.78494	4	TRUE	5686	222382	0.0249312	-0.0461975	0.0526239	0.954853	0.861278	1.0586	0.380009	0	0.88534	4	FALSE	477	24240	0.0192985	NA	NA	NA	NA	NA	NA	NA	NA	NA	17	1829	0.0092091	-0.0515606	0.111344	0.949746	0.763539	1.18136	0.643311	0	0.961089	FALSE
411.3	Angina pectoris	circulatory system	-0.0732809	0.0111252	0.92934	0.909295	0.949827	4.49e-11	0	0.829985	4	TRUE	8839	222290	0.0382427	-0.0279976	0.0488056	0.972391	0.883685	1.07	0.566201	0	0.723971	4	FALSE	579	24078	0.0234822	NA	NA	NA	NA	NA	NA	NA	NA	NA	39	1818	0.0210016	-0.0660306	0.0699952	0.936102	0.8161	1.07375	0.345497	0	0.472443	FALSE
411.4	Coronary atherosclerosis	circulatory system	-0.0578583	0.00988901	0.943784	0.925667	0.962255	4.89e-09	0.149509	0.317229	4	TRUE	11941	218440	0.0518315	0.00562605	0.0330106	1.00564	0.942637	1.07286	0.86467	49.1218	0.116759	4	FALSE	1308	23518	0.0526867	NA	NA	NA	NA	NA	NA	NA	NA	NA	45	1817	0.0241676	-0.077462	0.0479956	0.925462	0.842374	1.01675	0.106541	0	0.506653	FALSE
411.41	Aneurysm and dissection of heart	circulatory system	0.0365365	0.0805837	1.03721	0.885675	1.21468	0.650262	0	0.634094	2	FALSE	164	224729	0.000729236	NA	NA	NA	NA	NA	NA	NA	NA	NA	NA	11	21163	0.000519505	NA	NA	NA	NA	NA	NA	NA	NA	NA	3	1280	0.00233827	NA	NA	NA	NA	NA	NA	NA	NA	NA
411.8	Other chronic ischemic heart disease, unspecified	circulatory system	-0.063248	0.0115972	0.938711	0.917614	0.960292	4.93e-08	0.468245	0.152504	3	TRUE	8142	222302	0.0353318	-0.0702545	0.053843	0.932157	0.838798	1.03591	0.19196	33.1506	0.21339	4	FALSE	497	24199	0.0201247	NA	NA	NA	NA	NA	NA	NA	NA	NA	29	1826	0.0156334	-0.130374	0.140706	0.877767	0.666208	1.15651	0.35415	0.645437	0.0930748	FALSE
411.9	Other acute and subacute forms of ischemic heart disease	circulatory system	NA	NA	NA	NA	NA	NA	NA	NA	NA	NA	904	224632	0.00400823	NA	NA	NA	NA	NA	NA	NA	NA	NA	NA	41	24772	0.00165236	NA	NA	NA	NA	NA	NA	NA	NA	NA	4	1280	0.00311526	NA	NA	NA	NA	NA	NA	NA	NA	NA
414	Other forms of chronic heart disease	circulatory system	0.013179	0.0185175	1.01327	0.977151	1.05072	0.476645	0	0.394853	4	FALSE	3109	221587	0.0138365	-0.120711	0.0481979	0.88629	0.806399	0.974097	0.0122629	61.7206	0.0495008	4	FALSE	550	23872	0.0225207	NA	NA	NA	NA	NA	NA	NA	NA	NA	7	1821	0.00382932	NA	NA	NA	NA	NA	NA	NA	NA	NA
414.2	ASCVD	circulatory system	0.109916	0.0847822	1.11618	0.945299	1.31796	0.19482	0.518173	0.149687	2	FALSE	150	56634	0.00264159	NA	NA	NA	NA	NA	NA	NA	NA	NA	NA	18	17807	0.00100982	NA	NA	NA	NA	NA	NA	NA	NA	NA	0	0	NA	NA	NA	NA	NA	NA	NA	NA	NA	NA
415	Pulmonary heart disease	circulatory system	0.023374	0.0186676	1.02365	0.986873	1.0618	0.210529	0	0.465119	4	FALSE	3176	233596	0.0134137	0.0858269	0.0386774	1.08962	1.01007	1.17543	0.0264835	0	0.900548	4	FALSE	834	24396	0.0330559	NA	NA	NA	NA	NA	NA	NA	NA	NA	11	1875	0.00583245	0.0889567	0.0898619	1.09303	0.916522	1.30354	0.32221	0	0.932828	FALSE
415.1	Acute pulmonary heart disease	circulatory system	0.0737549	0.0340744	1.07654	1.00699	1.15089	0.0304242	0.235932	0.269527	4	FALSE	958	235875	0.00404504	0.0790312	0.0526151	1.08224	0.976195	1.1998	0.133081	0	0.719869	3	FALSE	426	24968	0.0167756	NA	NA	NA	NA	NA	NA	NA	NA	NA	1	549	0.00181818	NA	NA	NA	NA	NA	NA	NA	NA	NA
415.11	Pulmonary embolism and infarction, acute	circulatory system	0.0767523	0.0352689	1.07977	1.00766	1.15706	0.02954	0.128508	0.328314	4	FALSE	895	236050	0.00377725	0.0780555	0.0536006	1.08118	0.973362	1.20095	0.145325	0	0.763935	3	FALSE	409	21151	0.0189703	NA	NA	NA	NA	NA	NA	NA	NA	NA	1	549	0.00181818	NA	NA	NA	NA	NA	NA	NA	NA	NA
415.2	Chronic pulmonary heart disease	circulatory system	0.0205666	0.0222061	1.02078	0.977305	1.06619	0.354359	0	0.90607	4	FALSE	2159	234841	0.0091097	0.0701977	0.0529342	1.07272	0.967005	1.18999	0.184796	0	0.552585	4	FALSE	440	24743	0.0174721	NA	NA	NA	NA	NA	NA	NA	NA	NA	9	1877	0.004772	NA	NA	NA	NA	NA	NA	NA	NA	NA
415.21	Primary pulmonary hypertension	circulatory system	0.00135877	0.0421989	1.00136	0.921871	1.0877	0.974313	0	0.416467	3	FALSE	580	236583	0.00244558	0.082594	0.101098	1.0861	0.890871	1.32411	0.413948	0	0.593528	3	FALSE	121	25176	0.00478318	NA	NA	NA	NA	NA	NA	NA	NA	NA	2	1878	0.00106383	NA	NA	NA	NA	NA	NA	NA	NA	NA
416	Cardiomegaly	circulatory system	0.0191044	0.0157389	1.01929	0.988325	1.05122	0.224811	0	0.469638	3	FALSE	4371	232954	0.0184178	-0.0122048	0.0423362	0.987869	0.909207	1.07334	0.77313	0	0.40621	4	FALSE	774	24004	0.0312374	NA	NA	NA	NA	NA	NA	NA	NA	NA	13	1871	0.00690021	NA	NA	NA	NA	NA	NA	NA	NA	NA
418	Nonspecific chest pain	circulatory system	-0.0141579	0.0119628	0.985942	0.963094	1.00933	0.236614	0.236337	0.269297	4	FALSE	12280	217837	0.0533642	0.0315962	0.0195289	1.0321	0.993343	1.07237	0.10568	0	0.373269	3	FALSE	4932	13935	0.261409	NA	NA	NA	NA	NA	NA	NA	NA	NA	69	413	0.143154	0.00228956	0.031893	1.00229	0.941558	1.06694	0.94277	0.66232	0.0852748	FALSE
418.1	Precordial pain	circulatory system	-0.0113204	0.0170117	0.988743	0.95632	1.02227	0.505761	0	0.852046	3	FALSE	3569	235067	0.0149558	-0.103042	0.0763267	0.902089	0.776748	1.04766	0.177012	0	0.762037	4	FALSE	238	23850	0.00988044	NA	NA	NA	NA	NA	NA	NA	NA	NA	30	1865	0.0158311	NA	NA	NA	NA	NA	NA	NA	NA	NA
420	Carditis	circulatory system	0.0301179	0.0219436	1.03058	0.987192	1.07587	0.169903	0	0.503082	4	FALSE	2163	236410	0.00906641	-0.0423766	0.0622908	0.958509	0.848348	1.08297	0.496313	0	0.825632	4	FALSE	328	25043	0.0129281	NA	NA	NA	NA	NA	NA	NA	NA	NA	12	1881	0.00633914	NA	NA	NA	NA	NA	NA	NA	NA	NA
420.2	Pericarditis	circulatory system	0.0303841	0.0265277	1.03085	0.978623	1.08587	0.252055	0.233611	0.27085	4	FALSE	1469	236876	0.00616333	-0.0407432	0.0716834	0.960076	0.834235	1.1049	0.569779	0	0.898223	4	FALSE	244	25162	0.00960403	NA	NA	NA	NA	NA	NA	NA	NA	NA	8	1884	0.00422833	NA	NA	NA	NA	NA	NA	NA	NA	NA
420.21	Acute pericarditis	circulatory system	0.0240807	0.0860456	1.02437	0.865398	1.21255	0.779585	0	0.385326	2	FALSE	158	237928	0.000663626	NA	NA	NA	NA	NA	NA	NA	NA	NA	NA	37	25448	0.00145183	NA	NA	NA	NA	NA	NA	NA	NA	NA	1	550	0.00181488	NA	NA	NA	NA	NA	NA	NA	NA	NA
420.22	Chronic pericarditis	circulatory system	0.0326639	0.0869381	1.0332	0.871333	1.22515	0.707129	0	0.721092	2	FALSE	139	233765	0.000594261	NA	NA	NA	NA	NA	NA	NA	NA	NA	NA	30	25464	0.00117675	NA	NA	NA	NA	NA	NA	NA	NA	NA	0	0	NA	NA	NA	NA	NA	NA	NA	NA	NA	NA
420.3	Endocarditis	circulatory system	0.0270387	0.0409111	1.02741	0.948242	1.11318	0.508668	0	0.401228	3	FALSE	625	237655	0.00262296	-0.128888	0.171511	0.879072	0.628108	1.23031	0.452358	0	0.471916	2	FALSE	66	25389	0.00259281	NA	NA	NA	NA	NA	NA	NA	NA	NA	3	1884	0.00158983	NA	NA	NA	NA	NA	NA	NA	NA	NA
425	Cardiomyopathy	circulatory system	0.0538489	0.0224477	1.05533	1.0099	1.10279	0.0164464	0	0.612512	4	FALSE	2120	236301	0.00889183	0.027553	0.0494506	1.02794	0.932983	1.13255	0.577404	48.3005	0.121611	4	FALSE	489	24966	0.0192104	NA	NA	NA	NA	NA	NA	NA	NA	NA	6	1883	0.00317628	NA	NA	NA	NA	NA	NA	NA	NA	NA
425.1	Primary/intrinsic cardiomyopathies	circulatory system	0.0521618	0.0235047	1.05355	1.00611	1.10322	0.0264726	0	0.609476	4	FALSE	1923	236536	0.00806428	0.0239404	0.0525491	1.02423	0.92399	1.13534	0.648691	49.7909	0.112832	4	FALSE	431	25028	0.0169292	NA	NA	NA	NA	NA	NA	NA	NA	NA	4	1883	0.00211977	NA	NA	NA	NA	NA	NA	NA	NA	NA
425.11	Hypertrophic obstructive cardiomyopathy	circulatory system	-0.110821	0.0755912	0.895099	0.771841	1.03804	0.142634	0	0.905182	2	FALSE	196	237949	0.000823028	NA	NA	NA	NA	NA	NA	NA	NA	NA	NA	31	25485	0.00121492	NA	NA	NA	NA	NA	NA	NA	NA	NA	0	0	NA	NA	NA	NA	NA	NA	NA	NA	NA	NA
425.12	Other hypertrophic cardiomyopathy	circulatory system	-0.0996598	0.0790905	0.905145	0.775169	1.05692	0.207643	0	0.756069	2	FALSE	182	238030	0.000764025	NA	NA	NA	NA	NA	NA	NA	NA	NA	NA	27	25485	0.00105833	NA	NA	NA	NA	NA	NA	NA	NA	NA	1	1335	0.000748503	NA	NA	NA	NA	NA	NA	NA	NA	NA
425.2	Secondary/extrinsic cardiomyopathies	circulatory system	0.0983207	0.0554617	1.10332	0.989671	1.23001	0.0762673	0	0.594489	2	FALSE	363	237515	0.00152599	-0.0625279	0.103189	0.939387	0.767379	1.14995	0.544544	66.1029	0.0523343	3	FALSE	109	25329	0.00428493	NA	NA	NA	NA	NA	NA	NA	NA	NA	1	1335	0.000748503	NA	NA	NA	NA	NA	NA	NA	NA	NA
425.8	Other cardiomyopathy	circulatory system	-0.0522583	0.130867	0.949084	0.734362	1.22659	0.689656	0	0.330224	2	FALSE	77	238026	0.000323389	NA	NA	NA	NA	NA	NA	NA	NA	NA	NA	15	25499	0.000587913	NA	NA	NA	NA	NA	NA	NA	NA	NA	0	0	NA	NA	NA	NA	NA	NA	NA	NA	NA	NA
426	Cardiac conduction disorders	circulatory system	0.0480809	0.0122027	1.04926	1.02446	1.07465	8.14e-05	0	0.972863	4	FALSE	7592	215504	0.0340302	0.0609882	0.0341589	1.06289	0.994056	1.13648	0.0741924	54.464	0.0862486	4	FALSE	1177	22284	0.0501684	NA	NA	NA	NA	NA	NA	NA	NA	NA	23	1774	0.0127991	-0.0875386	0.0566679	0.916183	0.819873	1.02381	0.122403	0	0.646937	FALSE
426.2	Atrioventricular [AV] block	circulatory system	0.0664489	0.0220864	1.06871	1.02343	1.11599	0.00262465	0.561023	0.0773789	4	FALSE	2144	221150	0.00960169	0.0642793	0.0893275	1.06639	0.895118	1.27043	0.471776	0	0.460475	4	FALSE	156	24119	0.00642636	NA	NA	NA	NA	NA	NA	NA	NA	NA	8	1815	0.00438837	NA	NA	NA	NA	NA	NA	NA	NA	NA
426.21	First degree AV block	circulatory system	0.119537	0.0342277	1.12697	1.05385	1.20517	0.000478707	0	0.739371	3	FALSE	886	221820	0.00397834	NA	NA	NA	NA	NA	NA	NA	NA	NA	NA	58	24228	0.00238821	NA	NA	NA	NA	NA	NA	NA	NA	NA	4	1267	0.00314713	NA	NA	NA	NA	NA	NA	NA	NA	NA
426.23	Second degree AV block	circulatory system	0.0356737	0.0497204	1.03632	0.940093	1.14239	0.473074	0	0.353529	2	FALSE	433	221963	0.00194698	NA	NA	NA	NA	NA	NA	NA	NA	NA	NA	32	24304	0.00131492	NA	NA	NA	NA	NA	NA	NA	NA	NA	2	1267	0.00157604	NA	NA	NA	NA	NA	NA	NA	NA	NA
426.24	Atrioventricular block, complete	circulatory system	0.0438173	0.0369166	1.04479	0.971865	1.12319	0.235256	0.458831	0.136057	4	FALSE	763	221653	0.00343051	NA	NA	NA	NA	NA	NA	NA	NA	NA	NA	56	24293	0.00229989	NA	NA	NA	NA	NA	NA	NA	NA	NA	2	1267	0.00157604	NA	NA	NA	NA	NA	NA	NA	NA	NA
426.3	Bundle branch block	circulatory system	0.0329019	0.0213457	1.03345	0.991105	1.0776	0.123223	0	0.604954	4	FALSE	2297	221079	0.0102831	0.0600974	0.100742	1.06194	0.871662	1.29375	0.550809	21.1303	0.283451	4	FALSE	127	24161	0.00522892	NA	NA	NA	NA	NA	NA	NA	NA	NA	0	0	NA	NA	NA	NA	NA	NA	NA	NA	NA	NA
426.31	Right bundle branch block	circulatory system	-0.0387644	0.0860758	0.961977	0.812638	1.13876	0.652457	0	0.529328	2	FALSE	164	221711	0.000739155	NA	NA	NA	NA	NA	NA	NA	NA	NA	NA	42	24255	0.00172861	NA	NA	NA	NA	NA	NA	NA	NA	NA	0	0	NA	NA	NA	NA	NA	NA	NA	NA	NA	NA
426.32	Left bundle branch block	circulatory system	0.023745	0.0228757	1.02403	0.97913	1.07099	0.29927	0.326878	0.216172	4	FALSE	1985	221554	0.00887988	-0.253559	0.209464	0.776034	0.514736	1.16998	0.226083	0	0.425346	2	FALSE	78	24260	0.00320486	NA	NA	NA	NA	NA	NA	NA	NA	NA	0	0	NA	NA	NA	NA	NA	NA	NA	NA	NA	NA
426.4	Anomalous atrioventricular excitation	circulatory system	-0.0554967	0.075157	0.946015	0.81644	1.09615	0.460266	0.637451	0.0634026	3	FALSE	185	222073	0.000832366	NA	NA	NA	NA	NA	NA	NA	NA	NA	NA	21	24333	0.000862281	NA	NA	NA	NA	NA	NA	NA	NA	NA	1	549	0.00181818	NA	NA	NA	NA	NA	NA	NA	NA	NA
426.7	Abnormal electrocardiogram [ECG] [EKG]	circulatory system	0.048846	0.0308881	1.05006	0.988374	1.11559	0.11379	0	0.828357	3	FALSE	1291	56793	0.0222264	0.102548	0.0464004	1.10799	1.01167	1.21348	0.0271	4.15337	0.352278	3	FALSE	618	19200	0.0311838	NA	NA	NA	NA	NA	NA	NA	NA	NA	7	514	0.0134357	-0.074741	0.0798243	0.927984	0.793586	1.08514	0.349109	0	0.75161	FALSE
426.8	Other cardiac conduction disorders	circulatory system	-0.069061	0.0845958	0.93327	0.790677	1.10158	0.414292	0	0.45868	3	FALSE	154	221773	0.000693922	NA	NA	NA	NA	NA	NA	NA	NA	NA	NA	28	20590	0.00135804	NA	NA	NA	NA	NA	NA	NA	NA	NA	1	1267	0.000788644	NA	NA	NA	NA	NA	NA	NA	NA	NA
426.9	Cardiac pacemaker/device in situ	circulatory system	0.0675934	0.0194647	1.06993	1.02988	1.11154	0.000515409	0	0.460357	4	FALSE	2822	220656	0.0126276	-0.0857857	0.0653588	0.917791	0.80744	1.04322	0.18934	0	0.7815	4	FALSE	288	24115	0.0118018	NA	NA	NA	NA	NA	NA	NA	NA	NA	6	1815	0.00329489	NA	NA	NA	NA	NA	NA	NA	NA	NA
426.91	Cardiac pacemaker in situ	circulatory system	0.0763483	0.020794	1.07934	1.03623	1.12424	0.000240994	0.590399	0.0622518	4	FALSE	2457	220971	0.0109968	0.054206	0.0905493	1.0557	0.884027	1.26072	0.549416	0	0.621937	4	FALSE	155	24204	0.00636315	NA	NA	NA	NA	NA	NA	NA	NA	NA	5	1267	0.00393082	NA	NA	NA	NA	NA	NA	NA	NA	NA
426.92	Cardiac defibrillator in situ	circulatory system	0.0667199	0.0520803	1.069	0.965262	1.18388	0.20016	0.253428	0.261988	3	FALSE	390	60146	0.00644245	-0.0077273	0.0876035	0.992302	0.835749	1.17818	0.929712	54.0426	0.113503	3	FALSE	150	20578	0.00723659	NA	NA	NA	NA	NA	NA	NA	NA	NA	1	549	0.00181818	NA	NA	NA	NA	NA	NA	NA	NA	NA
427	Cardiac dysrhythmias	circulatory system	0.0654112	0.00689019	1.0676	1.05328	1.08211	2.24e-21	0.798031	0.001946	4	TRUE	27479	204499	0.118455	-0.0155671	0.0209431	0.984553	0.944958	1.02581	0.457297	46.0531	0.135034	4	FALSE	3712	19555	0.159539	0.125505	0.136254	1.13372	0.868013	1.48077	0.356992	0.786176	0.0305736	FALSE	122	1720	0.0662324	-0.014803	0.0344032	0.985306	0.921058	1.05404	0.666991	0	0.355105	FALSE
427.1	Paroxysmal tachycardia, unspecified	circulatory system	0.0924654	0.0169963	1.09688	1.06094	1.13403	5.32e-08	0	0.496423	4	TRUE	3674	219746	0.0164444	-0.0497658	0.0548174	0.951452	0.854528	1.05937	0.363959	0	0.905004	4	FALSE	400	23862	0.0164867	NA	NA	NA	NA	NA	NA	NA	NA	NA	12	1810	0.00658617	NA	NA	NA	NA	NA	NA	NA	NA	NA
427.11	Paroxysmal supraventricular tachycardia	circulatory system	0.0912506	0.0196409	1.09554	1.05417	1.13854	3.39e-06	0.0559702	0.365006	4	TRUE	2717	220708	0.0121607	-0.0306604	0.0718361	0.969805	0.842437	1.11643	0.669517	0	0.866725	4	FALSE	234	24075	0.00962606	NA	NA	NA	NA	NA	NA	NA	NA	NA	9	1814	0.00493692	NA	NA	NA	NA	NA	NA	NA	NA	NA
427.12	Paroxysmal ventricular tachycardia	circulatory system	0.104088	0.0328657	1.1097	1.04047	1.18353	0.00153987	0.15638	0.313558	4	FALSE	966	221076	0.00435053	-0.159031	0.0867343	0.85297	0.719624	1.01103	0.0667223	0	0.899285	3	FALSE	155	24127	0.00638333	NA	NA	NA	NA	NA	NA	NA	NA	NA	3	1267	0.0023622	NA	NA	NA	NA	NA	NA	NA	NA	NA
427.2	Atrial fibrillation and flutter	circulatory system	0.165824	0.0107044	1.18037	1.15586	1.20539	3.98e-54	0	0.494142	4	TRUE	10034	218113	0.0439804	0.160066	0.0488314	1.17359	1.06647	1.29146	0.00104575	0	0.954543	4	FALSE	544	23786	0.0223592	NA	NA	NA	NA	NA	NA	NA	NA	NA	25	1814	0.0135943	0.0619786	0.0724116	1.06394	0.923167	1.22618	0.392042	0.560193	0.131583	FALSE
427.21	Atrial fibrillation	circulatory system	0.161323	0.0150005	1.17506	1.14102	1.21012	5.64e-27	0.0608097	0.362636	4	TRUE	5259	218253	0.0235289	0.159209	0.0514808	1.17258	1.06004	1.29707	0.00198419	0	0.909485	4	FALSE	473	23830	0.0194626	NA	NA	NA	NA	NA	NA	NA	NA	NA	7	1814	0.00384404	0.0875086	0.0742975	1.09145	0.943544	1.26254	0.238871	0.430515	0.185128	FALSE
427.22	Atrial flutter	circulatory system	0.213966	0.0313633	1.23858	1.16474	1.31711	8.97e-12	0	0.787529	4	TRUE	1108	220997	0.00498863	0.150318	0.10498	1.1622	0.94607	1.42771	0.152179	0	0.688547	3	FALSE	110	24185	0.00452768	NA	NA	NA	NA	NA	NA	NA	NA	NA	0	0	NA	NA	NA	NA	NA	NA	NA	NA	NA	NA
427.3	Other specified cardiac dysrhythmias	circulatory system	0.0493503	0.0162076	1.05059	1.01774	1.0845	0.0023277	0.11018	0.337819	4	FALSE	4194	217472	0.0189204	-0.0106344	0.0450202	0.989422	0.905858	1.08069	0.813267	0	0.989055	4	FALSE	639	23052	0.0269723	NA	NA	NA	NA	NA	NA	NA	NA	NA	12	1803	0.00661157	0.00678042	0.0876324	1.0068	0.847914	1.19547	0.938327	0	0.666635	FALSE
427.4	Cardiac arrest and ventricular fibrillation	circulatory system	-0.076	0.0418276	0.926816	0.853866	1.006	0.06922	0	0.854518	3	FALSE	585	221642	0.00263244	0.03329	0.140796	1.03385	0.784535	1.3624	0.81309	0	0.933861	2	FALSE	80	24223	0.00329177	NA	NA	NA	NA	NA	NA	NA	NA	NA	2	1267	0.00157604	NA	NA	NA	NA	NA	NA	NA	NA	NA
427.41	Ventricular fibrillation and flutter	circulatory system	0.00481219	0.0719529	1.00482	0.872657	1.15701	0.946677	0.00208817	0.316805	2	FALSE	204	218544	0.00093258	NA	NA	NA	NA	NA	NA	NA	NA	NA	NA	31	24305	0.00127383	NA	NA	NA	NA	NA	NA	NA	NA	NA	1	1267	0.000788644	NA	NA	NA	NA	NA	NA	NA	NA	NA
427.42	Cardiac arrest	circulatory system	-0.0942448	0.0496862	0.91006	0.825614	1.00314	0.0578542	0	0.778741	3	FALSE	415	221759	0.00186791	NA	NA	NA	NA	NA	NA	NA	NA	NA	NA	55	24248	0.0022631	NA	NA	NA	NA	NA	NA	NA	NA	NA	1	1267	0.000788644	NA	NA	NA	NA	NA	NA	NA	NA	NA
427.5	Arrhythmia (cardiac) NOS	circulatory system	0.0812406	0.0197371	1.08463	1.04348	1.12741	3.85e-05	0.600394	0.0573689	4	FALSE	2947	216974	0.0134003	0.0218184	0.045868	1.02206	0.934185	1.1182	0.634304	0	0.457594	3	FALSE	646	22792	0.0275621	NA	NA	NA	NA	NA	NA	NA	NA	NA	7	1791	0.00389321	-0.0856805	0.121449	0.917887	0.723455	1.16457	0.48051	0	0.437415	FALSE
427.6	Premature beats	circulatory system	0.0993513	0.0312674	1.10445	1.0388	1.17426	0.00148565	0.0415551	0.372002	4	FALSE	1088	220590	0.00490802	0.0256998	0.0844532	1.02603	0.86951	1.21073	0.760893	52.6832	0.120825	3	FALSE	172	23995	0.00711714	NA	NA	NA	NA	NA	NA	NA	NA	NA	3	1812	0.00165289	NA	NA	NA	NA	NA	NA	NA	NA	NA
427.61	Supraventricular premature beats	circulatory system	0.0613444	0.0678248	1.06327	0.930913	1.21443	0.365755	0	0.75081	3	FALSE	235	221664	0.00105904	NA	NA	NA	NA	NA	NA	NA	NA	NA	NA	33	24247	0.00135914	NA	NA	NA	NA	NA	NA	NA	NA	NA	0	0	NA	NA	NA	NA	NA	NA	NA	NA	NA	NA
427.7	Tachycardia NOS	circulatory system	-0.000537989	0.0144236	0.999462	0.971603	1.02812	0.970246	0	0.426753	4	FALSE	5398	215439	0.0244434	-0.0376895	0.0388305	0.963012	0.89244	1.03916	0.33174	12.3176	0.331095	4	FALSE	871	22548	0.037192	NA	NA	NA	NA	NA	NA	NA	NA	NA	16	1790	0.00885936	0.00127873	0.0818699	1.00128	0.85284	1.17556	0.987538	0	0.322495	FALSE
427.8	Sinoatrial node dysfunction (Bradycardia)	circulatory system	0.0689271	0.0304378	1.07136	1.00931	1.13722	0.0235419	0.656175	0.0331741	4	FALSE	1167	221090	0.00525068	0.0853603	0.118413	1.08911	0.863531	1.37361	0.47099	0	0.592078	2	FALSE	96	24225	0.00394721	NA	NA	NA	NA	NA	NA	NA	NA	NA	5	1816	0.00274574	NA	NA	NA	NA	NA	NA	NA	NA	NA
427.9	Palpitations	circulatory system	0.0454441	0.0116775	1.04649	1.02281	1.07072	9.96e-05	0.372353	0.188653	4	FALSE	8363	214558	0.0375155	-0.0330997	0.030477	0.967442	0.911345	1.02699	0.277455	73.5396	0.0100332	4	FALSE	1429	22417	0.0599262	0.076073	0.186567	1.07904	0.748569	1.55541	0.683456	0.328764	0.222249	FALSE	59	1764	0.0323642	-0.0208525	0.0429187	0.979363	0.90035	1.06531	0.627066	0	0.52942	FALSE
428	Congestive heart failure; nonhypertensive	circulatory system	0.00299422	0.0128867	1.003	0.977983	1.02865	0.816266	0	0.484167	4	FALSE	6870	231175	0.0288601	-0.0141015	0.0330173	0.985997	0.924212	1.05191	0.66931	67.204	0.0273933	4	FALSE	1233	23761	0.0493318	NA	NA	NA	NA	NA	NA	NA	NA	NA	18	1874	0.00951374	0.0024796	0.0593598	1.00248	0.89238	1.12617	0.96668	0	0.885491	FALSE
428.1	Congestive heart failure (CHF) NOS	circulatory system	-0.00119728	0.0162502	0.998803	0.967493	1.03113	0.941267	0	0.605514	4	FALSE	4267	232563	0.0180171	-0.0363346	0.0398317	0.964318	0.891898	1.04262	0.361661	48.2536	0.121888	4	FALSE	821	24106	0.0329362	NA	NA	NA	NA	NA	NA	NA	NA	NA	8	1876	0.00424628	-0.0382454	0.0759859	0.962477	0.829299	1.11704	0.614738	0	0.714768	FALSE
428.2	Heart failure NOS	circulatory system	-0.0175766	0.0192605	0.982577	0.946176	1.02038	0.361468	0	0.568747	3	FALSE	2818	234902	0.0118543	-0.113911	0.0678703	0.892337	0.781192	1.0193	0.0932748	0	0.832062	3	FALSE	280	24659	0.0112274	NA	NA	NA	NA	NA	NA	NA	NA	NA	9	1881	0.0047619	NA	NA	NA	NA	NA	NA	NA	NA	NA
428.3	Heart failure with reduced EF [Systolic or combined heart failure]	circulatory system	0.0348448	0.0289956	1.03546	0.978254	1.09601	0.229469	0.554843	0.0806917	4	FALSE	1317	234675	0.0055807	-0.00667176	0.0484096	0.99335	0.903433	1.09222	0.890383	72.3329	0.0269332	3	FALSE	508	24519	0.0202981	NA	NA	NA	NA	NA	NA	NA	NA	NA	3	548	0.00544465	NA	NA	NA	NA	NA	NA	NA	NA	NA
428.4	Heart failure with preserved EF [Diastolic heart failure]	circulatory system	-0.0022745	0.0303831	0.997728	0.940048	1.05895	0.940326	0	0.822015	3	FALSE	1255	234609	0.00532086	-0.0574875	0.0545597	0.944134	0.848384	1.05069	0.292037	0	0.817586	3	FALSE	412	20661	0.0195511	NA	NA	NA	NA	NA	NA	NA	NA	NA	1	548	0.00182149	NA	NA	NA	NA	NA	NA	NA	NA	NA
429	Ill-defined descriptions and complications of heart disease	circulatory system	-0.0281327	0.026315	0.972259	0.923385	1.02372	0.285036	0.230633	0.272544	4	FALSE	1580	232434	0.00675173	-0.038091	0.0552547	0.962625	0.863822	1.07273	0.49059	0	0.539518	4	FALSE	402	23989	0.0164815	NA	NA	NA	NA	NA	NA	NA	NA	NA	4	1332	0.00299401	NA	NA	NA	NA	NA	NA	NA	NA	NA
429.1	Heart transplant/surgery	circulatory system	0.10065	0.0613929	1.10589	0.980515	1.2473	0.101121	0	0.933511	3	FALSE	288	235843	0.00121966	-0.103899	0.14076	0.901317	0.68401	1.18766	0.460437	0	0.825943	2	FALSE	68	20994	0.00322856	NA	NA	NA	NA	NA	NA	NA	NA	NA	0	0	NA	NA	NA	NA	NA	NA	NA	NA	NA	NA
429.2	Abnormal function study of cardiovascular system	circulatory system	0.000474851	0.0360911	1.00047	0.932149	1.07381	0.989503	0	0.554218	4	FALSE	800	235044	0.00339207	-0.093713	0.0933191	0.910544	0.758346	1.09329	0.315272	35.9468	0.196486	4	FALSE	140	24668	0.00564334	NA	NA	NA	NA	NA	NA	NA	NA	NA	4	1332	0.00299401	NA	NA	NA	NA	NA	NA	NA	NA	NA
429.3	Symptoms involving cardiovascular system	circulatory system	-0.0214657	0.0458543	0.978763	0.894636	1.0708	0.639692	0.603143	0.0804756	3	FALSE	532	58808	0.00896528	-0.0141371	0.0742119	0.985962	0.852493	1.14033	0.84892	0	0.854949	3	FALSE	211	20464	0.0102056	NA	NA	NA	NA	NA	NA	NA	NA	NA	0	0	NA	NA	NA	NA	NA	NA	NA	NA	NA	NA
430	Intracranial hemorrhage	circulatory system	-0.0320984	0.02386	0.968411	0.924166	1.01477	0.178534	0	0.883147	4	FALSE	1806	232139	0.00771976	0.0457403	0.0816376	1.0468	0.89202	1.22844	0.575285	0	0.418969	4	FALSE	180	24918	0.00717189	NA	NA	NA	NA	NA	NA	NA	NA	NA	13	1864	0.00692595	NA	NA	NA	NA	NA	NA	NA	NA	NA
430.1	Subarachnoid hemorrhage	circulatory system	-0.0506471	0.0338249	0.950614	0.889636	1.01577	0.134307	0	0.369896	3	FALSE	895	232706	0.00383132	NA	NA	NA	NA	NA	NA	NA	NA	NA	NA	70	25041	0.00278762	NA	NA	NA	NA	NA	NA	NA	NA	NA	6	1867	0.00320342	NA	NA	NA	NA	NA	NA	NA	NA	NA
430.2	Intracerebral hemorrhage	circulatory system	-0.02654	0.034569	0.973809	0.910015	1.04208	0.442643	0	0.404074	3	FALSE	861	232731	0.00368591	-0.0655312	0.112936	0.93657	0.750601	1.16861	0.561746	0	0.427212	3	FALSE	105	25053	0.00417362	NA	NA	NA	NA	NA	NA	NA	NA	NA	8	1865	0.00427122	NA	NA	NA	NA	NA	NA	NA	NA	NA
433	Cerebrovascular disease	circulatory system	-0.015537	0.0105781	0.984583	0.96438	1.00521	0.141889	0.149806	0.317071	4	FALSE	10297	226397	0.0435034	0.0183115	0.0306141	1.01848	0.959166	1.08146	0.549746	0	0.622156	4	FALSE	1500	23468	0.0600769	0.0895379	0.213389	1.09367	0.719862	1.66159	0.674778	0.206798	0.261516	FALSE	48	1839	0.0254372	0.0705864	0.0518013	1.07314	0.969532	1.18781	0.172997	0	0.985613	FALSE
433.1	Occlusion and stenosis of precerebral arteries	circulatory system	-0.054767	0.023056	0.946706	0.904877	0.990468	0.0175305	0.488161	0.118561	4	FALSE	2088	230301	0.00898493	0.0145694	0.066408	1.01468	0.890842	1.15572	0.826344	0	0.719561	3	FALSE	293	24636	0.0117534	NA	NA	NA	NA	NA	NA	NA	NA	NA	4	1859	0.00214707	NA	NA	NA	NA	NA	NA	NA	NA	NA
433.11	Occlusion of cerebral arteries, with cerebral infarction	circulatory system	-0.168049	0.083707	0.845313	0.717407	0.996022	0.0446876	0	0.602502	3	FALSE	155	232981	0.000664848	NA	NA	NA	NA	NA	NA	NA	NA	NA	NA	38	21299	0.00178094	NA	NA	NA	NA	NA	NA	NA	NA	NA	0	0	NA	NA	NA	NA	NA	NA	NA	NA	NA	NA
433.12	Cerebral atherosclerosis	circulatory system	0.029128	0.0535321	1.02956	0.927008	1.14345	0.586357	0.374452	0.206102	2	FALSE	376	232723	0.00161305	NA	NA	NA	NA	NA	NA	NA	NA	NA	NA	34	25070	0.00135437	NA	NA	NA	NA	NA	NA	NA	NA	NA	1	1317	0.000758725	NA	NA	NA	NA	NA	NA	NA	NA	NA
433.2	Occlusion of cerebral arteries	circulatory system	-0.0150403	0.0180288	0.985072	0.950872	1.0205	0.404147	0.538824	0.0894614	4	FALSE	3281	231247	0.0139898	0.00435203	0.0439535	1.00436	0.921461	1.09472	0.921127	0	0.971935	4	FALSE	655	24544	0.0259931	NA	NA	NA	NA	NA	NA	NA	NA	NA	18	1856	0.00960512	-0.0498356	0.0696119	0.951386	0.830047	1.09046	0.474049	0	0.821773	FALSE
433.21	Cerebral artery occlusion, with cerebral infarction	circulatory system	-0.00990027	0.0183127	0.990149	0.95524	1.02633	0.588767	0.583871	0.0655173	4	FALSE	3173	231412	0.013526	0.0181293	0.0448877	1.01829	0.932535	1.11194	0.686299	0	0.958533	4	FALSE	626	24578	0.0248373	NA	NA	NA	NA	NA	NA	NA	NA	NA	18	1857	0.0096	-0.0582275	0.0707312	0.943435	0.821307	1.08372	0.410381	0	0.886558	FALSE
433.3	Cerebral ischemia	circulatory system	-0.0301848	0.0155504	0.970266	0.94114	1.00029	0.0522473	0	0.985304	4	FALSE	4530	229775	0.0193338	-0.00723885	0.0459598	0.992787	0.907267	1.08637	0.874848	0	0.610523	4	FALSE	638	24277	0.0256071	NA	NA	NA	NA	NA	NA	NA	NA	NA	28	1849	0.0149174	0.0645969	0.0842973	1.06673	0.904274	1.25837	0.443499	0	0.522199	FALSE
433.31	Transient cerebral ischemia	circulatory system	-0.0528215	0.0190516	0.948549	0.913783	0.984638	0.00556192	0	0.821851	4	FALSE	3045	230156	0.0130574	-0.0127859	0.0484971	0.987295	0.897773	1.08575	0.792055	0	0.558205	4	FALSE	543	24376	0.0217906	NA	NA	NA	NA	NA	NA	NA	NA	NA	11	1852	0.00590446	0.0623851	0.0845379	1.06437	0.901851	1.25618	0.460542	0	0.542204	FALSE
433.5	Cerebral aneurysm	circulatory system	-0.021878	0.0380052	0.97836	0.908131	1.05402	0.564847	0.528798	0.119764	3	FALSE	729	232729	0.00312262	0.11603	0.100992	1.12303	0.921354	1.36885	0.250596	0	0.779446	3	FALSE	123	25040	0.00488813	NA	NA	NA	NA	NA	NA	NA	NA	NA	6	1866	0.00320513	NA	NA	NA	NA	NA	NA	NA	NA	NA
433.6	Acute, but ill-defined cerebrovascular disease	circulatory system	-0.0320111	0.0455684	0.968496	0.885747	1.05897	0.482377	0.750533	0.0452702	2	FALSE	547	59965	0.00903953	-0.197327	0.0853058	0.820922	0.694528	0.970319	0.0207132	0	0.882575	2	FALSE	174	20996	0.00821918	NA	NA	NA	NA	NA	NA	NA	NA	NA	11	540	0.0199637	NA	NA	NA	NA	NA	NA	NA	NA	NA
433.8	Late effects of cerebrovascular disease	circulatory system	-0.0488372	0.0363425	0.952336	0.886861	1.02265	0.179012	0.0888296	0.348692	4	FALSE	854	231762	0.00367129	-0.0082973	0.0628649	0.991737	0.87677	1.12178	0.894995	0	0.896293	3	FALSE	314	24707	0.0125495	NA	NA	NA	NA	NA	NA	NA	NA	NA	6	541	0.0109689	0.0754699	0.137688	1.07839	0.823334	1.41246	0.583607	0	0.559722	FALSE
440	Atherosclerosis	circulatory system	-0.0601276	0.0289946	0.941644	0.889624	0.996706	0.0381025	0	0.893341	4	FALSE	1352	231412	0.00580846	-0.0120323	0.0662364	0.98804	0.867749	1.12501	0.855853	66.337	0.0512715	3	FALSE	295	24370	0.0119603	NA	NA	NA	NA	NA	NA	NA	NA	NA	0	0	NA	NA	NA	NA	NA	NA	NA	NA	NA	NA
440.1	Atherosclerosis of renal artery	circulatory system	-0.0364252	0.0749861	0.96423	0.832439	1.11689	0.627138	0	0.833646	2	FALSE	205	233866	0.000875803	NA	NA	NA	NA	NA	NA	NA	NA	NA	NA	38	24911	0.00152311	NA	NA	NA	NA	NA	NA	NA	NA	NA	0	0	NA	NA	NA	NA	NA	NA	NA	NA	NA	NA
440.2	Atherosclerosis of the extremities	circulatory system	-0.0745946	0.0413461	0.92812	0.855875	1.00646	0.0712076	0	0.553707	4	FALSE	637	233244	0.00272361	0.0766133	0.0829505	1.07962	0.917625	1.27022	0.355693	63.9324	0.0625009	3	FALSE	177	24691	0.00711758	NA	NA	NA	NA	NA	NA	NA	NA	NA	0	0	NA	NA	NA	NA	NA	NA	NA	NA	NA	NA
440.21	Atherosclerosis of native arteries of the extremities with ulceration or gangrene	circulatory system	0.193432	0.109743	1.21341	0.978573	1.5046	0.0779696	0	0.806418	2	FALSE	94	234108	0.000401363	NA	NA	NA	NA	NA	NA	NA	NA	NA	NA	44	21055	0.00208541	NA	NA	NA	NA	NA	NA	NA	NA	NA	0	0	NA	NA	NA	NA	NA	NA	NA	NA	NA	NA
440.22	Atherosclerosis of native arteries of the extremities with intermittent claudication	circulatory system	-0.242888	0.0599799	0.78436	0.697365	0.882206	5.13e-05	0	0.484143	2	FALSE	307	60543	0.00504519	-0.112286	0.111637	0.893788	0.71814	1.1124	0.314504	21.0034	0.281992	3	FALSE	95	20947	0.00451478	NA	NA	NA	NA	NA	NA	NA	NA	NA	0	0	NA	NA	NA	NA	NA	NA	NA	NA	NA	NA
440.9	Atherosclerosis of aorta	circulatory system	-0.033809	0.0587266	0.966756	0.861646	1.08469	0.564818	0	0.748851	3	FALSE	308	233033	0.00131996	NA	NA	NA	NA	NA	NA	NA	NA	NA	NA	33	20907	0.00157593	NA	NA	NA	NA	NA	NA	NA	NA	NA	0	0	NA	NA	NA	NA	NA	NA	NA	NA	NA	NA
441	Vascular insufficiency of intestine	circulatory system	-0.0473572	0.0339696	0.953747	0.892315	1.01941	0.163286	0.150661	0.308083	3	FALSE	897	233684	0.00382384	NA	NA	NA	NA	NA	NA	NA	NA	NA	NA	47	24905	0.00188362	NA	NA	NA	NA	NA	NA	NA	NA	NA	2	1318	0.00151515	NA	NA	NA	NA	NA	NA	NA	NA	NA
441.1	Acute vascular insufficiency of intestine	circulatory system	-0.00312901	0.0544679	0.996876	0.895938	1.10919	0.954189	0.407393	0.193936	2	FALSE	357	230127	0.00154891	NA	NA	NA	NA	NA	NA	NA	NA	NA	NA	21	21771	0.000963656	NA	NA	NA	NA	NA	NA	NA	NA	NA	1	1318	0.00075815	NA	NA	NA	NA	NA	NA	NA	NA	NA
441.2	Chronic vascular insufficiency of intestine	circulatory system	-0.0037917	0.105309	0.996215	0.810427	1.2246	0.971278	0	0.750959	2	FALSE	103	230232	0.000447175	NA	NA	NA	NA	NA	NA	NA	NA	NA	NA	8	12747	0.000627205	NA	NA	NA	NA	NA	NA	NA	NA	NA	0	0	NA	NA	NA	NA	NA	NA	NA	NA	NA	NA
442	Other aneurysm	circulatory system	0.0991477	0.0258893	1.10423	1.0496	1.16171	0.000128313	0.387998	0.17912	4	FALSE	1572	233025	0.00670085	0.135613	0.0862961	1.14524	0.967032	1.35629	0.11607	0	0.61089	3	FALSE	172	24766	0.0068971	NA	NA	NA	NA	NA	NA	NA	NA	NA	7	1867	0.00373533	NA	NA	NA	NA	NA	NA	NA	NA	NA
442.1	Aortic aneurysm	circulatory system	0.130168	0.0315481	1.13902	1.07072	1.21167	3.69e-05	0	0.864724	4	FALSE	1057	233495	0.00450646	0.269788	0.14103	1.30969	0.993396	1.72668	0.0557502	0	0.485367	2	FALSE	99	24873	0.00396444	NA	NA	NA	NA	NA	NA	NA	NA	NA	2	1318	0.00151515	NA	NA	NA	NA	NA	NA	NA	NA	NA
442.11	Abdominal aortic aneurysm	circulatory system	0.124019	0.0455906	1.13204	1.03527	1.23785	0.00652271	0	0.863941	4	FALSE	509	233849	0.00217189	NA	NA	NA	NA	NA	NA	NA	NA	NA	NA	50	24917	0.00200264	NA	NA	NA	NA	NA	NA	NA	NA	NA	0	0	NA	NA	NA	NA	NA	NA	NA	NA	NA	NA
442.3	Aneurysm of artery of lower extremity	circulatory system	-0.00562879	0.0977594	0.994387	0.820999	1.20439	0.954085	0	0.798494	2	FALSE	111	234168	0.000473794	NA	NA	NA	NA	NA	NA	NA	NA	NA	NA	12	24956	0.000480615	NA	NA	NA	NA	NA	NA	NA	NA	NA	0	0	NA	NA	NA	NA	NA	NA	NA	NA	NA	NA
442.4	Arterial dissection	circulatory system	-0.411124	0.133959	0.662905	0.50983	0.86194	0.00214756	0	0.830449	2	FALSE	66	234188	0.000281745	NA	NA	NA	NA	NA	NA	NA	NA	NA	NA	10	21097	0.000473776	NA	NA	NA	NA	NA	NA	NA	NA	NA	1	550	0.00181488	NA	NA	NA	NA	NA	NA	NA	NA	NA
442.8	Aneurysm of other specified artery	circulatory system	0.123179	0.0578102	1.13109	1.00992	1.26679	0.0331094	0.706765	0.0330334	3	FALSE	314	233990	0.00134014	NA	NA	NA	NA	NA	NA	NA	NA	NA	NA	29	24927	0.00116205	NA	NA	NA	NA	NA	NA	NA	NA	NA	4	1868	0.00213675	NA	NA	NA	NA	NA	NA	NA	NA	NA
443	Peripheral vascular disease	circulatory system	0.0167515	0.015277	1.01689	0.986896	1.0478	0.272852	0	0.815812	4	FALSE	4635	231190	0.0196544	0.0604698	0.0410419	1.06234	0.980227	1.15132	0.140652	0	0.712416	4	FALSE	778	24230	0.03111	NA	NA	NA	NA	NA	NA	NA	NA	NA	22	1860	0.0116897	-0.0333773	0.0521385	0.967174	0.873221	1.07124	0.522065	0	0.589877	FALSE
443.1	Raynaud's syndrome	circulatory system	0.0541069	0.0223428	1.0556	1.01037	1.10285	0.0154492	0	0.899972	4	FALSE	2092	233366	0.00888481	0.0590022	0.0858838	1.06078	0.896437	1.25525	0.492083	0	0.987944	4	FALSE	179	24783	0.0071709	NA	NA	NA	NA	NA	NA	NA	NA	NA	15	1865	0.00797872	0.232993	0.156821	1.26237	0.928327	1.71662	0.137352	0	0.601276	FALSE
443.7	Peripheral angiopathy in diseases classified elsewhere	circulatory system	-0.0404417	0.122213	0.960365	0.755803	1.22029	0.74071	0.599512	0.0823354	3	FALSE	75	234179	0.000320165	NA	NA	NA	NA	NA	NA	NA	NA	NA	NA	134	21075	0.00631807	NA	NA	NA	NA	NA	NA	NA	NA	NA	1	550	0.00181488	NA	NA	NA	NA	NA	NA	NA	NA	NA
443.8	Other specified peripheral vascular diseases	circulatory system	-0.0587112	0.0996655	0.942979	0.775652	1.1464	0.555806	0.692098	0.0388602	3	FALSE	109	233985	0.000465625	NA	NA	NA	NA	NA	NA	NA	NA	NA	NA	16	21057	0.000759265	NA	NA	NA	NA	NA	NA	NA	NA	NA	0	0	NA	NA	NA	NA	NA	NA	NA	NA	NA	NA
443.9	Peripheral vascular disease, unspecified	circulatory system	-0.0194019	0.0208227	0.980785	0.941563	1.02164	0.351458	0	0.996359	4	FALSE	2512	232160	0.0107043	0.0573306	0.0499866	1.05901	0.960173	1.16801	0.251415	0	0.549671	4	FALSE	520	24432	0.02084	NA	NA	NA	NA	NA	NA	NA	NA	NA	6	1865	0.00320684	NA	NA	NA	NA	NA	NA	NA	NA	NA
444	Arterial embolism and thrombosis	circulatory system	-0.0246775	0.0389489	0.975625	0.903919	1.05302	0.526351	0.630266	0.066894	3	FALSE	687	233565	0.00293274	-0.00692205	0.126062	0.993102	0.775693	1.27145	0.95621	0	0.780446	3	FALSE	83	24834	0.00333106	NA	NA	NA	NA	NA	NA	NA	NA	NA	0	0	NA	NA	NA	NA	NA	NA	NA	NA	NA	NA
444.1	Arterial embolism and thrombosis of lower extremity artery	circulatory system	-0.0489739	0.0575742	0.952206	0.850597	1.06595	0.394979	0.269855	0.254211	3	FALSE	310	230143	0.00134518	NA	NA	NA	NA	NA	NA	NA	NA	NA	NA	29	24924	0.00116218	NA	NA	NA	NA	NA	NA	NA	NA	NA	0	0	NA	NA	NA	NA	NA	NA	NA	NA	NA	NA
446	Polyarteritis nodosa and allied conditions	circulatory system	0.0106527	0.0280133	1.01071	0.956712	1.06775	0.703743	0.345542	0.204923	4	FALSE	1316	233574	0.00560262	0.125466	0.095012	1.13368	0.941054	1.36573	0.18666	0	0.993845	3	FALSE	143	24813	0.00573008	NA	NA	NA	NA	NA	NA	NA	NA	NA	7	1868	0.00373333	NA	NA	NA	NA	NA	NA	NA	NA	NA
446.4	Wegener's granulomatosis	circulatory system	0.154943	0.0742275	1.16759	1.00951	1.35043	0.0368508	0	0.899057	2	FALSE	199	234166	0.000849103	NA	NA	NA	NA	NA	NA	NA	NA	NA	NA	12	24970	0.000480346	NA	NA	NA	NA	NA	NA	NA	NA	NA	0	0	NA	NA	NA	NA	NA	NA	NA	NA	NA	NA
446.5	Giant cell arteritis	circulatory system	-0.0227753	0.0388773	0.977482	0.905767	1.05488	0.557994	0.203908	0.284752	3	FALSE	688	234089	0.00293044	NA	NA	NA	NA	NA	NA	NA	NA	NA	NA	42	24944	0.00168094	NA	NA	NA	NA	NA	NA	NA	NA	NA	3	1318	0.00227101	NA	NA	NA	NA	NA	NA	NA	NA	NA
446.6	Polyarteritis nodosa	circulatory system	0.0286605	0.115297	1.02908	0.82093	1.28999	0.803686	0.579831	0.122898	2	FALSE	79	230310	0.000342898	NA	NA	NA	NA	NA	NA	NA	NA	NA	NA	8	24970	0.000320282	NA	NA	NA	NA	NA	NA	NA	NA	NA	1	1318	0.00075815	NA	NA	NA	NA	NA	NA	NA	NA	NA
446.9	Arteritis NOS	circulatory system	0.0513525	0.0510983	1.05269	0.952373	1.16358	0.314909	0.369349	0.204812	3	FALSE	401	233959	0.00171104	NA	NA	NA	NA	NA	NA	NA	NA	NA	NA	47	24907	0.00188347	NA	NA	NA	NA	NA	NA	NA	NA	NA	1	1318	0.00075815	NA	NA	NA	NA	NA	NA	NA	NA	NA
447	Other disorders of arteries and arterioles	circulatory system	-0.0159662	0.0316387	0.984161	0.924986	1.04712	0.613811	0.229292	0.273306	4	FALSE	1033	233263	0.00440895	0.0243241	0.0990804	1.02462	0.843775	1.24423	0.80607	0	0.888603	4	FALSE	124	24746	0.00498593	NA	NA	NA	NA	NA	NA	NA	NA	NA	7	1864	0.00374131	NA	NA	NA	NA	NA	NA	NA	NA	NA
447.1	Stricture of artery	circulatory system	-0.0751274	0.0477363	0.927625	0.844772	1.0186	0.115533	0	0.548264	2	FALSE	461	233964	0.00196651	NA	NA	NA	NA	NA	NA	NA	NA	NA	NA	29	24908	0.00116293	NA	NA	NA	NA	NA	NA	NA	NA	NA	1	549	0.00181818	NA	NA	NA	NA	NA	NA	NA	NA	NA
447.7	Aortic ectasia	circulatory system	NA	NA	NA	NA	NA	NA	NA	NA	NA	NA	72	60885	0.00118116	NA	NA	NA	NA	NA	NA	NA	NA	NA	NA	18	21073	0.000853445	NA	NA	NA	NA	NA	NA	NA	NA	NA	1	550	0.00181488	NA	NA	NA	NA	NA	NA	NA	NA	NA
448	Disease of capillaries	circulatory system	0.0187714	0.0883933	1.01895	0.856864	1.21169	0.831824	0.599973	0.113858	2	FALSE	156	234038	0.000666114	NA	NA	NA	NA	NA	NA	NA	NA	NA	NA	11	21786	0.000504657	NA	NA	NA	NA	NA	NA	NA	NA	NA	0	0	NA	NA	NA	NA	NA	NA	NA	NA	NA	NA
450	Noninfectious disorders of lymphatic channels	circulatory system	0.0224605	0.0236877	1.02271	0.976318	1.07132	0.343032	0	0.795766	4	FALSE	1877	238043	0.00782344	-0.0479907	0.0686932	0.953143	0.833079	1.09051	0.484787	0	0.595438	4	FALSE	257	25369	0.0100289	NA	NA	NA	NA	NA	NA	NA	NA	NA	5	1892	0.00263574	NA	NA	NA	NA	NA	NA	NA	NA	NA
451	Phlebitis and thrombophlebitis	circulatory system	0.098773	0.0279887	1.10382	1.04489	1.16606	0.000417084	0.719958	0.0281309	3	FALSE	1339	220312	0.00604103	0.13892	0.111007	1.14903	0.924363	1.42831	0.210769	75.1745	0.044748	2	FALSE	129	24331	0.00527392	NA	NA	NA	NA	NA	NA	NA	NA	NA	3	1767	0.00169492	NA	NA	NA	NA	NA	NA	NA	NA	NA
451.2	Phlebitis and thrombophlebitis of lower extremities	circulatory system	0.106646	0.0347651	1.11254	1.03926	1.19099	0.00215775	0.443248	0.165939	3	FALSE	857	220815	0.00386607	NA	NA	NA	NA	NA	NA	NA	NA	NA	NA	60	24481	0.00244489	NA	NA	NA	NA	NA	NA	NA	NA	NA	2	1767	0.00113058	NA	NA	NA	NA	NA	NA	NA	NA	NA
452	Other venous embolism and thrombosis	circulatory system	0.0493854	0.0224781	1.05063	1.00534	1.09795	0.0280173	0.73806	0.00951231	4	FALSE	2286	218051	0.010375	0.0581832	0.0405821	1.05991	0.97887	1.14766	0.151654	71.6475	0.0293922	3	FALSE	746	23743	0.0304627	NA	NA	NA	NA	NA	NA	NA	NA	NA	5	1764	0.00282646	0.0384798	0.0809426	1.03923	0.886774	1.2179	0.634505	0.63101	0.0997146	FALSE
452.2	Deep vein thrombosis [DVT]	circulatory system	0.0208021	0.0320684	1.02102	0.958821	1.08725	0.516546	0.671823	0.0474946	3	FALSE	1109	219778	0.00502067	0.0772647	0.0514435	1.08033	0.976713	1.19494	0.133114	61.5408	0.0742618	3	FALSE	439	20526	0.0209397	NA	NA	NA	NA	NA	NA	NA	NA	NA	1	550	0.00181488	-0.0157445	0.0964371	0.984379	0.814845	1.18919	0.870312	0.721548	0.0580832	FALSE
453	Chronic venous hypertension	circulatory system	NA	NA	NA	NA	NA	NA	NA	NA	NA	NA	40	60892	0.00065647	NA	NA	NA	NA	NA	NA	NA	NA	NA	NA	21	20930	0.00100234	NA	NA	NA	NA	NA	NA	NA	NA	NA	0	0	NA	NA	NA	NA	NA	NA	NA	NA	NA	NA
454	Varicose veins	circulatory system	0.143808	0.0108736	1.15466	1.13031	1.17953	6.26e-40	0	0.89366	4	TRUE	9131	219550	0.039929	0.111855	0.0571075	1.11835	0.999926	1.2508	0.0501517	36.4559	0.193394	4	FALSE	398	24159	0.0162072	NA	NA	NA	NA	NA	NA	NA	NA	NA	41	1749	0.022905	0.13266	0.0569666	1.14186	1.02123	1.27674	0.0198731	0.612362	0.10824	FALSE
454.1	Varicose veins of lower extremity	circulatory system	0.144212	0.0110221	1.15513	1.13044	1.18035	4.07e-39	0	0.93893	4	TRUE	8877	219791	0.0388205	0.1503	0.0605299	1.16218	1.03217	1.30857	0.0130253	15.5307	0.306095	3	FALSE	384	24199	0.0156206	NA	NA	NA	NA	NA	NA	NA	NA	NA	39	1749	0.0218121	0.144508	0.0578691	1.15547	1.03158	1.29425	0.0125192	0.415083	0.191032	FALSE
454.11	Varicose veins of lower extremity, symptomtic	circulatory system	0.199967	0.03112	1.22136	1.14909	1.29818	1.31e-10	0	0.968282	4	TRUE	1119	220519	0.00504877	0.16791	0.0923141	1.18283	0.987062	1.41743	0.068927	0	0.537	2	FALSE	162	24415	0.00659153	NA	NA	NA	NA	NA	NA	NA	NA	NA	4	1760	0.00226757	0.113233	0.0700268	1.11989	0.976269	1.28465	0.10588	0	0.909534	FALSE
455	Hemorrhoids	circulatory system	-0.00489097	0.00984085	0.995121	0.976111	1.0145	0.619184	0	0.514625	4	FALSE	11511	214696	0.050887	0.0125648	0.0325504	1.01264	0.950057	1.07935	0.69949	19.9517	0.290024	4	FALSE	1404	22226	0.059416	0.033619	0.134128	1.03419	0.795116	1.34515	0.802086	0.0159959	0.313409	FALSE	126	1686	0.0695364	-0.0460658	0.0520377	0.954979	0.862381	1.05752	0.376028	0	0.682663	FALSE
456	Chronic venous insufficiency [CVI]	circulatory system	0.191662	0.0351153	1.21126	1.1307	1.29756	4.81e-08	0	0.959828	4	TRUE	961	219837	0.00435239	0.0617504	0.0592689	1.0637	0.947039	1.19472	0.297472	6.11556	0.34468	3	FALSE	351	24117	0.0143453	NA	NA	NA	NA	NA	NA	NA	NA	NA	4	1762	0.00226501	0.12987	0.0688059	1.13868	0.995025	1.30307	0.0590956	0.328672	0.222281	FALSE
457	Encounter for long-term (current) use of anticoagulants, antithrombotics, aspirin	circulatory system	0.0192188	0.0431104	1.0194	0.936809	1.10928	0.655738	0	0.419484	2	FALSE	600	54954	0.0108003	0.104315	0.0896415	1.10995	0.931109	1.32314	0.24455	42.4761	0.187341	2	FALSE	156	20462	0.0075662	NA	NA	NA	NA	NA	NA	NA	NA	NA	0	0	NA	NA	NA	NA	NA	NA	NA	NA	NA	NA
457.3	Encounter for long-term (current) use of aspirin	circulatory system	0.020478	0.0462057	1.02069	0.932316	1.11744	0.657627	0	0.751779	2	FALSE	513	55228	0.00920328	0.0559801	0.099312	1.05758	0.870517	1.28483	0.572972	50.087	0.156938	2	FALSE	125	20518	0.00605532	NA	NA	NA	NA	NA	NA	NA	NA	NA	0	0	NA	NA	NA	NA	NA	NA	NA	NA	NA	NA
458	Hypotension	circulatory system	0.0420793	0.0108684	1.04298	1.021	1.06543	0.000108067	0.241388	0.266409	4	FALSE	9368	216033	0.0415615	0.0343778	0.0446141	1.03498	0.948319	1.12955	0.440969	0	0.902269	4	FALSE	697	23670	0.0286043	NA	NA	NA	NA	NA	NA	NA	NA	NA	35	1809	0.0189805	0.0531647	0.0985041	1.0546	0.869445	1.27919	0.58939	0.545536	0.137975	FALSE
458.1	Orthostatic hypotension	circulatory system	0.0936957	0.0217831	1.09823	1.05232	1.14613	1.7e-05	0	0.425944	4	TRUE	2227	220360	0.0100051	0.214535	0.0963882	1.23929	1.02595	1.49698	0.0260314	0	0.976712	4	FALSE	147	24612	0.00593723	NA	NA	NA	NA	NA	NA	NA	NA	NA	7	1822	0.00382723	NA	NA	NA	NA	NA	NA	NA	NA	NA
458.2	Iatrogenic hypotension	circulatory system	0.0346406	0.0593638	1.03525	0.921539	1.16299	0.559536	0	0.960064	3	FALSE	296	217194	0.00136098	NA	NA	NA	NA	NA	NA	NA	NA	NA	NA	25	24839	0.00100547	NA	NA	NA	NA	NA	NA	NA	NA	NA	1	1274	0.000784314	NA	NA	NA	NA	NA	NA	NA	NA	NA
458.9	Hypotension NOS	circulatory system	0.0292979	0.013432	1.02973	1.00298	1.0572	0.0291689	0	0.753673	4	FALSE	5987	217480	0.0267914	-0.0456468	0.0517115	0.955379	0.863295	1.05729	0.377387	0	0.729655	4	FALSE	502	24008	0.0204814	NA	NA	NA	NA	NA	NA	NA	NA	NA	23	1814	0.0125204	-0.00507118	0.126669	0.994942	0.776206	1.27532	0.968065	0	0.724079	FALSE
459	Other disorders of circulatory system	circulatory system	0.0493303	0.00890241	1.05057	1.0324	1.06906	3e-08	0.548825	0.0839567	4	TRUE	14074	219436	0.0602715	-0.0178741	0.0480457	0.982285	0.894007	1.07928	0.709876	0	0.489671	4	FALSE	678	24202	0.0272508	NA	NA	NA	NA	NA	NA	NA	NA	NA	52	1810	0.027927	0.10518	0.0802432	1.11091	0.949239	1.30012	0.189939	0	0.878142	FALSE
459.1	Hemorrhage NOS	circulatory system	0.00934586	0.0812118	1.00939	0.860857	1.18355	0.908382	0	0.449708	2	FALSE	169	221448	0.000762577	NA	NA	NA	NA	NA	NA	NA	NA	NA	NA	34	21284	0.0015949	NA	NA	NA	NA	NA	NA	NA	NA	NA	0	0	NA	NA	NA	NA	NA	NA	NA	NA	NA	NA
459.7	Blood vessel replaced	circulatory system	NA	NA	NA	NA	NA	NA	NA	NA	NA	NA	38	61177	0.000620763	NA	NA	NA	NA	NA	NA	NA	NA	NA	NA	25	11793	0.00211542	NA	NA	NA	NA	NA	NA	NA	NA	NA	1	549	0.00181818	NA	NA	NA	NA	NA	NA	NA	NA	NA
459.9	Circulatory disease NEC	circulatory system	0.0519983	0.00901366	1.05337	1.03493	1.07215	7.98e-09	0	0.551092	4	TRUE	13712	220085	0.0586492	-0.00312831	0.0525042	0.996877	0.899393	1.10493	0.952488	20.0249	0.289618	4	FALSE	591	24378	0.0236693	NA	NA	NA	NA	NA	NA	NA	NA	NA	51	1811	0.0273899	0.28133	0.097305	1.32489	1.09485	1.60327	0.00383754	0	0.384426	FALSE
464	Acute sinusitis	respiratory	-0.00851534	0.0161632	0.991521	0.960602	1.02343	0.598308	0	0.571978	4	FALSE	5010	227529	0.0215448	-0.00246124	0.0324703	0.997542	0.936036	1.06309	0.939578	4.66762	0.350301	3	FALSE	1318	21380	0.0580668	NA	NA	NA	NA	NA	NA	NA	NA	NA	29	471	0.058	-0.00767156	0.0630544	0.992358	0.876993	1.1229	0.903164	0	0.701831	FALSE
465	Acute upper respiratory infections of multiple or unspecified sites	respiratory	-0.00411744	0.0114841	0.995891	0.973726	1.01856	0.719942	0.553748	0.0812833	4	FALSE	11015	221179	0.0474388	-0.0161373	0.0196474	0.983992	0.946821	1.02262	0.411448	27.1358	0.249078	4	FALSE	4450	17750	0.20045	-0.0739008	0.132735	0.928764	0.716014	1.20473	0.577694	0	0.67484	FALSE	125	1670	0.0696379	-0.0536006	0.0318436	0.947811	0.890464	1.00885	0.0923278	0	0.930347	FALSE
465.2	Acute pharyngitis	respiratory	0.0104246	0.018043	1.01048	0.975369	1.04685	0.563422	0.581563	0.0666859	4	FALSE	3649	229642	0.0156414	-0.0205519	0.0304408	0.979658	0.922918	1.03989	0.499585	0	0.701111	4	FALSE	1398	21175	0.0619324	NA	NA	NA	NA	NA	NA	NA	NA	NA	33	1791	0.0180921	-0.123006	0.0509219	0.884258	0.800266	0.977066	0.0157098	0	0.660917	FALSE
465.4	Acute laryngitis and tracheitis	respiratory	-0.0602067	0.062296	0.94157	0.833347	1.06385	0.333814	0.793951	0.00780327	3	FALSE	281	236754	0.00118548	NA	NA	NA	NA	NA	NA	NA	NA	NA	NA	64	24010	0.00265847	NA	NA	NA	NA	NA	NA	NA	NA	NA	2	540	0.00369004	NA	NA	NA	NA	NA	NA	NA	NA	NA
470	Septal Deviations/Turbinate Hypertrophy	respiratory	0.0275671	0.0179813	1.02795	0.992354	1.06482	0.125252	0.490319	0.117289	4	FALSE	3305	226569	0.0143774	0.00529001	0.0576009	1.0053	0.897982	1.12545	0.926826	0	0.600583	4	FALSE	362	23407	0.0152299	NA	NA	NA	NA	NA	NA	NA	NA	NA	11	1809	0.00604396	-0.0562695	0.0951518	0.945284	0.784457	1.13908	0.554276	0	0.524377	FALSE
471	Nasal polyps	respiratory	0.00667755	0.0279772	1.0067	0.952984	1.06344	0.811355	0.658818	0.0533445	3	FALSE	1319	228933	0.00572851	0.0936321	0.135854	1.09816	0.841444	1.43319	0.490689	0	0.899327	2	FALSE	104	23812	0.00434855	NA	NA	NA	NA	NA	NA	NA	NA	NA	3	1813	0.00165198	NA	NA	NA	NA	NA	NA	NA	NA	NA
472	Chronic pharyngitis and nasopharyngitis	respiratory	-0.0242108	0.0212157	0.97608	0.936325	1.01752	0.253799	0.455535	0.138042	4	FALSE	2578	225241	0.011316	0.0844334	0.0401082	1.0881	1.00584	1.17709	0.0352792	0	0.805707	4	FALSE	792	22530	0.0339594	NA	NA	NA	NA	NA	NA	NA	NA	NA	26	1771	0.0144686	-0.0780391	0.0599189	0.924928	0.822441	1.04019	0.192775	0	0.354767	FALSE
473	Diseases of the larynx and vocal cords	respiratory	-0.00714618	0.0179329	0.992879	0.958588	1.0284	0.690266	0.565031	0.0752529	4	FALSE	3394	226436	0.0147674	0.0117487	0.0429148	1.01182	0.930193	1.10061	0.784264	0	0.86252	4	FALSE	680	23123	0.0285678	NA	NA	NA	NA	NA	NA	NA	NA	NA	12	1805	0.00660429	0.0300551	0.0760529	1.03051	0.887803	1.19616	0.692705	0	0.788401	FALSE
473.1	Chronic laryngitis	respiratory	-0.02393	0.0732671	0.976354	0.845751	1.12713	0.743961	0	0.65503	3	FALSE	202	228915	0.000881646	NA	NA	NA	NA	NA	NA	NA	NA	NA	NA	29	23878	0.00121303	NA	NA	NA	NA	NA	NA	NA	NA	NA	2	1812	0.00110254	NA	NA	NA	NA	NA	NA	NA	NA	NA
473.3	Paralysis/spasm of vocal cords or larynx	respiratory	0.0825332	0.0464364	1.08603	0.991555	1.18952	0.0755123	0.18677	0.297065	4	FALSE	479	228951	0.00208778	0.110037	0.175729	1.11632	0.791057	1.57532	0.5312	62.0567	0.104498	2	FALSE	73	23882	0.00304738	NA	NA	NA	NA	NA	NA	NA	NA	NA	4	1264	0.00315457	NA	NA	NA	NA	NA	NA	NA	NA	NA
473.4	Voice disturbance	respiratory	-0.00834289	0.0232255	0.991692	0.947561	1.03788	0.719436	0.27802	0.245182	4	FALSE	2049	226962	0.00894717	0.0170729	0.0489844	1.01722	0.9241	1.11972	0.727437	0	0.969654	4	FALSE	513	23282	0.0215592	NA	NA	NA	NA	NA	NA	NA	NA	NA	3	543	0.00549451	-0.0176475	0.0850382	0.982507	0.83167	1.1607	0.8356	0	0.749863	FALSE
474	Acute and chronic tonsillitis	respiratory	-0.00660255	0.023428	0.993419	0.948835	1.0401	0.778079	0	0.998251	4	FALSE	1948	227534	0.00848868	-0.00928382	0.0536382	0.990759	0.89189	1.10059	0.862587	19.1276	0.294584	4	FALSE	437	23204	0.0184848	NA	NA	NA	NA	NA	NA	NA	NA	NA	12	1795	0.00664084	0.107085	0.116741	1.11303	0.885393	1.39919	0.358992	0	0.934269	FALSE
474.1	Acute tonsillitis	respiratory	0.00994269	0.0457641	1.00999	0.923344	1.10477	0.828006	0	0.94245	3	FALSE	506	228637	0.00220823	-0.0782197	0.119943	0.924761	0.731028	1.16984	0.514311	61.1732	0.108527	2	FALSE	113	21304	0.00527618	NA	NA	NA	NA	NA	NA	NA	NA	NA	4	1806	0.00220994	-0.0253811	0.182205	0.974938	0.682156	1.39338	0.889214	0.32451	0.223711	FALSE
474.2	Chronic tonsillitis and adenoiditis	respiratory	0.00586556	0.028346	1.00588	0.951523	1.06335	0.836066	0	0.998119	3	FALSE	1343	228050	0.00585458	-0.00158365	0.0609603	0.998418	0.885978	1.12513	0.979275	0	0.745743	4	FALSE	327	23499	0.0137245	NA	NA	NA	NA	NA	NA	NA	NA	NA	10	1803	0.00551572	0.206456	0.140164	1.22931	0.934016	1.61797	0.140763	0	0.879812	FALSE
475	Chronic sinusitis	respiratory	-0.0113909	0.0148023	0.988674	0.960402	1.01778	0.441573	0.467724	0.130717	4	FALSE	5595	222079	0.0245746	-0.0381617	0.0305575	0.962557	0.9066	1.02197	0.211721	20.4363	0.287329	4	FALSE	1469	21514	0.0639168	NA	NA	NA	NA	NA	NA	NA	NA	NA	37	1756	0.0206358	-0.01005	0.0496668	0.99	0.898171	1.09122	0.839645	0.583483	0.121269	FALSE
475.9	Postnasal drip	respiratory	-0.107396	0.0532827	0.89817	0.809104	0.997041	0.0438429	0.138242	0.313355	3	FALSE	386	228190	0.00168872	0.0150085	0.0893634	1.01512	0.852024	1.20944	0.866623	73.917	0.0502253	2	FALSE	170	19962	0.00844427	NA	NA	NA	NA	NA	NA	NA	NA	NA	1	543	0.00183824	NA	NA	NA	NA	NA	NA	NA	NA	NA
476	Allergic rhinitis	respiratory	-0.0174199	0.0119313	0.982731	0.960017	1.00598	0.144286	0.235103	0.27	4	FALSE	10344	215674	0.0457663	0.000361651	0.0206048	1.00036	0.960767	1.04159	0.985996	0	0.539666	4	FALSE	4079	18637	0.179565	-0.05427	0.113415	0.947176	0.758389	1.18296	0.632287	0	0.710588	FALSE	189	1603	0.105469	-0.0379413	0.0311465	0.962769	0.905754	1.02337	0.223165	0.0519058	0.304416	FALSE
477	Epistaxis or throat hemorrhage	respiratory	0.018975	0.02252	1.01916	0.975151	1.06515	0.399461	0	0.945303	4	FALSE	2070	227980	0.00899804	-0.000132667	0.0662712	0.999867	0.878076	1.13855	0.998403	49.2648	0.115918	4	FALSE	280	23433	0.0118079	NA	NA	NA	NA	NA	NA	NA	NA	NA	10	1805	0.00550964	0.23356	0.108789	1.26309	1.02055	1.56328	0.0318009	0	0.866865	FALSE
478	Throat pain	respiratory	-0.0463048	0.0458487	0.954751	0.872697	1.04452	0.31252	0	0.721342	3	FALSE	516	227838	0.00225965	0.126032	0.130254	1.13432	0.878744	1.46422	0.333253	0	0.356082	2	FALSE	112	23353	0.00477307	NA	NA	NA	NA	NA	NA	NA	NA	NA	5	529	0.0093633	NA	NA	NA	NA	NA	NA	NA	NA	NA
479	Other upper respiratory disease	respiratory	0.0355805	0.0201493	1.03622	0.996096	1.07796	0.0774224	0.17233	0.304953	4	FALSE	2806	224133	0.0123646	0.0280971	0.0396067	1.0285	0.951676	1.11152	0.478075	0	0.478145	4	FALSE	784	22249	0.0340381	NA	NA	NA	NA	NA	NA	NA	NA	NA	18	1774	0.0100446	-0.122057	0.0613394	0.885098	0.784837	0.998168	0.0466066	0	0.994658	FALSE
480	Pneumonia	respiratory	0.0108293	0.0094416	1.01089	0.992353	1.02977	0.251392	0	0.808629	4	FALSE	12649	224348	0.053372	-0.0224076	0.03389	0.977842	0.915	1.045	0.508492	47.5337	0.126168	4	FALSE	1195	23373	0.0486405	NA	NA	NA	NA	NA	NA	NA	NA	NA	49	1835	0.0260085	0.0126469	0.066344	1.01273	0.889243	1.15336	0.848818	0	0.773817	FALSE
480.1	Bacterial pneumonia	respiratory	0.0131964	0.0125185	1.01328	0.988725	1.03845	0.291812	0	0.852862	4	FALSE	6779	229166	0.0287313	0.115732	0.0740089	1.1227	0.971103	1.29795	0.117874	55.3166	0.0815981	4	FALSE	262	24606	0.0105356	NA	NA	NA	NA	NA	NA	NA	NA	NA	27	1850	0.0143847	NA	NA	NA	NA	NA	NA	NA	NA	NA
480.11	Pneumococcal pneumonia	respiratory	0.0140427	0.0134503	1.01414	0.987756	1.04123	0.296466	0.768099	0.0134042	3	FALSE	5817	230338	0.0246321	NA	NA	NA	NA	NA	NA	NA	NA	NA	NA	124	24860	0.00496318	NA	NA	NA	NA	NA	NA	NA	NA	NA	23	1302	0.0173585	NA	NA	NA	NA	NA	NA	NA	NA	NA
480.12	Pseudomonal pneumonia	respiratory	0.0508821	0.0738763	1.0522	0.910362	1.21613	0.490982	0	0.79834	2	FALSE	195	230551	0.000845085	NA	NA	NA	NA	NA	NA	NA	NA	NA	NA	11	21750	0.000505491	NA	NA	NA	NA	NA	NA	NA	NA	NA	0	0	NA	NA	NA	NA	NA	NA	NA	NA	NA	NA
480.2	Viral pneumonia	respiratory	0.0511552	0.0854337	1.05249	0.890216	1.24434	0.549325	0	0.565514	2	FALSE	155	226648	0.000683412	NA	NA	NA	NA	NA	NA	NA	NA	NA	NA	18	24887	0.000722746	NA	NA	NA	NA	NA	NA	NA	NA	NA	1	1302	0.00076746	NA	NA	NA	NA	NA	NA	NA	NA	NA
480.3	Pneumonia due to fungus (mycoses)	respiratory	-0.0072822	0.077014	0.992744	0.853656	1.15449	0.924667	0	0.630561	3	FALSE	180	230452	0.000780464	NA	NA	NA	NA	NA	NA	NA	NA	NA	NA	20	24886	0.000803019	NA	NA	NA	NA	NA	NA	NA	NA	NA	0	0	NA	NA	NA	NA	NA	NA	NA	NA	NA	NA
480.5	Bronchopneumonia and lung abscess	respiratory	0.0634712	0.0485997	1.06553	0.968717	1.17202	0.191552	0.48086	0.145691	3	FALSE	439	226509	0.00193436	NA	NA	NA	NA	NA	NA	NA	NA	NA	NA	24	24887	0.00096343	NA	NA	NA	NA	NA	NA	NA	NA	NA	4	1302	0.00306279	NA	NA	NA	NA	NA	NA	NA	NA	NA
481	Influenza	respiratory	-0.0124852	0.0345983	0.987592	0.922843	1.05689	0.718203	0.302958	0.230463	4	FALSE	899	228762	0.00391447	0.0414344	0.0695179	1.0423	0.909538	1.19445	0.551159	0	0.69445	3	FALSE	263	23932	0.01087	NA	NA	NA	NA	NA	NA	NA	NA	NA	5	1829	0.00272628	0.0229487	0.119056	1.02321	0.810263	1.29213	0.84715	0	0.818868	FALSE
483	Acute bronchitis and bronchiolitis	respiratory	-0.0126027	0.018839	0.987476	0.95168	1.02462	0.503516	0	0.923003	4	FALSE	3638	222593	0.0160809	-0.0341721	0.035687	0.966405	0.90112	1.03642	0.338289	57.1844	0.0967527	3	FALSE	1076	22417	0.0458009	NA	NA	NA	NA	NA	NA	NA	NA	NA	23	479	0.0458167	0.0394754	0.0723794	1.04026	0.902681	1.19882	0.585482	0.250326	0.24811	FALSE
495	Asthma	respiratory	-0.0240235	0.0150144	0.976263	0.947952	1.00542	0.109592	0.543497	0.0868772	4	FALSE	5910	222051	0.0259255	-0.0278177	0.021491	0.972566	0.93245	1.01441	0.195532	0	0.983817	3	FALSE	3033	21342	0.124431	NA	NA	NA	NA	NA	NA	NA	NA	NA	62	1793	0.0334232	-0.0235625	0.0309314	0.976713	0.919259	1.03776	0.446199	0	0.351543	FALSE
495.1	Chronic obstructive asthma	respiratory	-0.0401822	0.0520819	0.960614	0.867395	1.06385	0.4404	0.658229	0.0871667	2	FALSE	428	56207	0.00755716	-0.0914316	0.0905499	0.912624	0.764215	1.08985	0.312621	67.3649	0.0800351	2	FALSE	142	17609	0.00799955	NA	NA	NA	NA	NA	NA	NA	NA	NA	1	546	0.00182815	NA	NA	NA	NA	NA	NA	NA	NA	NA
495.11	Chronic obstructive asthma with exacerbation	respiratory	-0.00239106	0.104389	0.997612	0.813028	1.2241	0.981726	0	0.632176	2	FALSE	108	56945	0.00189298	-0.0615107	0.151983	0.940343	0.698101	1.26664	0.685682	0	0.531428	2	FALSE	51	17810	0.00285538	NA	NA	NA	NA	NA	NA	NA	NA	NA	1	549	0.00181818	NA	NA	NA	NA	NA	NA	NA	NA	NA
495.2	Asthma with exacerbation	respiratory	-0.0957682	0.0331845	0.908675	0.851455	0.969739	0.00390254	0	0.491355	4	FALSE	1066	228005	0.00465358	-0.0166667	0.0398433	0.983471	0.909593	1.06335	0.675724	0	0.530056	3	FALSE	742	23459	0.0306599	NA	NA	NA	NA	NA	NA	NA	NA	NA	5	536	0.00924214	0.0132957	0.055772	1.01338	0.90845	1.13044	0.811576	0	0.539822	FALSE
496	Chronic airway obstruction	respiratory	-0.00555089	0.00927317	0.994464	0.976553	1.0127	0.549442	0	0.849189	4	FALSE	13625	223095	0.0575575	-0.0305637	0.0334962	0.969899	0.908269	1.03571	0.36153	0	0.437128	4	FALSE	1222	22923	0.0506109	NA	NA	NA	NA	NA	NA	NA	NA	NA	28	1854	0.0148778	0.0369038	0.0566449	1.03759	0.928562	1.15943	0.514727	0	0.977147	FALSE
496.1	Emphysema	respiratory	-0.00379148	0.0219127	0.996216	0.954336	1.03993	0.862631	0.0785454	0.353853	4	FALSE	2201	228343	0.00954698	-0.0125014	0.0811888	0.987576	0.842292	1.15792	0.877626	0	0.674434	3	FALSE	179	24236	0.00733156	NA	NA	NA	NA	NA	NA	NA	NA	NA	3	1325	0.00225904	NA	NA	NA	NA	NA	NA	NA	NA	NA
496.2	Chronic bronchitis	respiratory	-0.0499972	0.0163105	0.951232	0.921304	0.982132	0.00217423	0.0642964	0.360921	4	FALSE	4140	227314	0.0178869	-0.0727891	0.0578547	0.929797	0.830122	1.04144	0.208343	28.2268	0.24826	3	FALSE	378	23875	0.0155857	NA	NA	NA	NA	NA	NA	NA	NA	NA	5	1863	0.00267666	-0.0178982	0.0869782	0.982261	0.828306	1.16483	0.836964	0	0.44702	FALSE
496.21	Obstructive chronic bronchitis	respiratory	-0.0513833	0.0173226	0.949915	0.918205	0.982719	0.00301448	0.427501	0.155031	4	FALSE	3630	227992	0.0156721	-0.0358633	0.0661558	0.964772	0.847448	1.09834	0.587747	27.1243	0.253549	3	FALSE	282	24071	0.0115797	NA	NA	NA	NA	NA	NA	NA	NA	NA	2	1873	0.00106667	-0.0179453	0.105807	0.982215	0.798259	1.20856	0.865321	0	0.320359	FALSE
496.3	Bronchiectasis	respiratory	0.0432195	0.0196635	1.04417	1.00469	1.08519	0.0279525	0	0.619962	4	FALSE	2685	229365	0.0115708	-0.312803	0.16155	0.731394	0.532893	1.00384	0.0528353	0	0.550089	2	FALSE	94	24340	0.0038471	NA	NA	NA	NA	NA	NA	NA	NA	NA	14	1325	0.0104556	NA	NA	NA	NA	NA	NA	NA	NA	NA
497	Bronchitis	respiratory	-0.00722913	0.0255463	0.992797	0.944312	1.04377	0.777191	0	0.518904	4	FALSE	1872	226253	0.00820603	-0.0239202	0.048581	0.976364	0.887686	1.0739	0.622453	73.2387	0.0238316	3	FALSE	569	22999	0.0241429	NA	NA	NA	NA	NA	NA	NA	NA	NA	22	497	0.0423892	0.0103527	0.0735945	1.01041	0.874686	1.16719	0.888129	0	0.497688	FALSE
498	Acute bronchospasm	respiratory	NA	NA	NA	NA	NA	NA	NA	NA	NA	NA	74	60180	0.00122813	NA	NA	NA	NA	NA	NA	NA	NA	NA	NA	38	20302	0.00186824	NA	NA	NA	NA	NA	NA	NA	NA	NA	3	540	0.00552486	NA	NA	NA	NA	NA	NA	NA	NA	NA
500	Lung disease due to external agents	respiratory	0.0150211	0.0596895	1.01513	0.903058	1.14112	0.801309	0	0.71041	4	FALSE	294	230290	0.00127502	NA	NA	NA	NA	NA	NA	NA	NA	NA	NA	20	25201	0.00079299	NA	NA	NA	NA	NA	NA	NA	NA	NA	0	0	NA	NA	NA	NA	NA	NA	NA	NA	NA	NA
500.1	Extrinsic allergic alveolitis	respiratory	-0.000661058	0.101441	0.999339	0.819156	1.21916	0.9948	0.308282	0.229223	2	FALSE	117	230480	0.000507379	NA	NA	NA	NA	NA	NA	NA	NA	NA	NA	9	12128	0.000741534	NA	NA	NA	NA	NA	NA	NA	NA	NA	0	0	NA	NA	NA	NA	NA	NA	NA	NA	NA	NA
501	Pneumonitis due to inhalation of food or vomitus	respiratory	0.0513681	0.0317941	1.05271	0.989112	1.1204	0.10617	0.665694	0.0502234	3	FALSE	1019	229858	0.00441361	NA	NA	NA	NA	NA	NA	NA	NA	NA	NA	73	25137	0.00289568	NA	NA	NA	NA	NA	NA	NA	NA	NA	1	1305	0.000765697	NA	NA	NA	NA	NA	NA	NA	NA	NA
502	Postinflammatory pulmonary fibrosis	respiratory	0.0112707	0.0288645	1.01133	0.955708	1.0702	0.696189	0	0.898902	4	FALSE	1250	229495	0.00541724	0.134703	0.0965035	1.1442	0.947015	1.38244	0.162763	0	0.406189	3	FALSE	140	25044	0.00555909	NA	NA	NA	NA	NA	NA	NA	NA	NA	3	1305	0.00229358	NA	NA	NA	NA	NA	NA	NA	NA	NA
503	Pulmonary congestion and hypostasis	respiratory	-0.0334105	0.035686	0.967141	0.901808	1.03721	0.349153	0	0.583705	2	FALSE	848	224581	0.00376172	NA	NA	NA	NA	NA	NA	NA	NA	NA	NA	209	21020	0.00984502	NA	NA	NA	NA	NA	NA	NA	NA	NA	0	0	NA	NA	NA	NA	NA	NA	NA	NA	NA	NA
504	Other alveolar and parietoalveolar pneumonopathy	respiratory	0.0272781	0.0399607	1.02765	0.950237	1.11138	0.494845	0	0.734407	4	FALSE	658	230036	0.00285226	0.120647	0.091298	1.12823	0.943373	1.3493	0.186348	0	0.532917	3	FALSE	150	25120	0.00593589	NA	NA	NA	NA	NA	NA	NA	NA	NA	3	1305	0.00229358	NA	NA	NA	NA	NA	NA	NA	NA	NA
504.1	Idiopathic fibrosing alveolitis	respiratory	0.0286806	0.0865687	1.0291	0.868497	1.21939	0.740415	0.324894	0.223579	2	FALSE	152	61027	0.00248451	NA	NA	NA	NA	NA	NA	NA	NA	NA	NA	44	21405	0.00205138	NA	NA	NA	NA	NA	NA	NA	NA	NA	0	0	NA	NA	NA	NA	NA	NA	NA	NA	NA	NA
505	Other pulmonary inflamation or edema	respiratory	-0.0812354	0.0559757	0.921977	0.826177	1.02888	0.146707	0	0.896666	3	FALSE	338	229887	0.00146813	NA	NA	NA	NA	NA	NA	NA	NA	NA	NA	71	25099	0.00282082	NA	NA	NA	NA	NA	NA	NA	NA	NA	0	0	NA	NA	NA	NA	NA	NA	NA	NA	NA	NA
506	Empyema and pneumothorax	respiratory	0.070954	0.0238092	1.07353	1.02459	1.12482	0.00288144	0	0.827849	3	FALSE	1837	228941	0.00796003	0.130526	0.0924282	1.13943	0.95063	1.36572	0.157896	0	0.381856	2	FALSE	152	25068	0.00602696	NA	NA	NA	NA	NA	NA	NA	NA	NA	5	1853	0.00269107	NA	NA	NA	NA	NA	NA	NA	NA	NA
507	Pleurisy; pleural effusion	respiratory	0.0224796	0.0112574	1.02273	1.00042	1.04555	0.0458394	0	0.771957	4	FALSE	8662	225040	0.0370643	0.0267552	0.042566	1.02712	0.944903	1.11648	0.529638	62.1054	0.0477651	4	FALSE	735	24166	0.0295169	NA	NA	NA	NA	NA	NA	NA	NA	NA	25	1851	0.0133262	NA	NA	NA	NA	NA	NA	NA	NA	NA
508	Pulmonary collapse; interstitial and compensatory emphysema	respiratory	0.00649712	0.0128931	1.00652	0.981402	1.03228	0.614315	0	0.923313	3	FALSE	6955	222905	0.0302575	0.0152518	0.0406875	1.01537	0.937542	1.09966	0.707771	0	0.844092	3	FALSE	871	23679	0.0354786	NA	NA	NA	NA	NA	NA	NA	NA	NA	12	1305	0.00911162	NA	NA	NA	NA	NA	NA	NA	NA	NA
509	Respiratory failure, insufficiency, arrest	respiratory	-0.00471707	0.0150913	0.995294	0.966286	1.02517	0.754609	0	0.780229	4	FALSE	4987	225502	0.0216366	-0.0292441	0.0403201	0.971179	0.897385	1.05104	0.46827	54.4405	0.0863776	4	FALSE	773	24220	0.0309287	NA	NA	NA	NA	NA	NA	NA	NA	NA	11	1851	0.00590763	-0.151313	0.120753	0.859579	0.678422	1.08911	0.21018	0	0.427942	FALSE
509.1	Respiratory failure	respiratory	-0.0160413	0.018291	0.984087	0.949432	1.02001	0.380484	0	0.805852	3	FALSE	3333	227051	0.0144672	-0.06901	0.0481701	0.933317	0.849233	1.02573	0.151963	0	0.568113	4	FALSE	533	24540	0.0212579	NA	NA	NA	NA	NA	NA	NA	NA	NA	6	1853	0.00322754	-0.0825936	0.134746	0.920725	0.707024	1.19902	0.539904	0	0.935418	FALSE
509.2	Respiratory insufficiency	respiratory	-0.0230493	0.0246007	0.977214	0.931214	1.02549	0.348792	0.106146	0.326688	3	FALSE	1700	225086	0.00749605	NA	NA	NA	NA	NA	NA	NA	NA	NA	NA	153	21442	0.00708497	NA	NA	NA	NA	NA	NA	NA	NA	NA	3	1305	0.00229358	NA	NA	NA	NA	NA	NA	NA	NA	NA
509.3	Pulmonary insufficiency or respiratory failure following trauma and surgery	respiratory	-0.061922	0.0374565	0.939956	0.873423	1.01156	0.0982958	0	0.737806	2	FALSE	746	228996	0.00324712	NA	NA	NA	NA	NA	NA	NA	NA	NA	NA	116	17715	0.00650552	NA	NA	NA	NA	NA	NA	NA	NA	NA	0	0	NA	NA	NA	NA	NA	NA	NA	NA	NA	NA
509.8	Dependence on respirator [Ventilator] or supplemental oxygen	respiratory	0.00846221	0.0336909	1.0085	0.944055	1.07734	0.801681	0.135543	0.314492	3	FALSE	938	229324	0.00407362	0.0076423	0.103134	1.00767	0.823248	1.23341	0.940931	0	0.547411	2	FALSE	133	25031	0.00528533	NA	NA	NA	NA	NA	NA	NA	NA	NA	5	1305	0.00381679	NA	NA	NA	NA	NA	NA	NA	NA	NA
510	Other diseases of lung	respiratory	0.0418836	0.0174632	1.04277	1.00769	1.07908	0.0164672	0	0.435973	4	FALSE	3740	233342	0.0157751	-0.00399538	0.0447563	0.996013	0.912364	1.08733	0.928867	42.3847	0.157255	4	FALSE	639	24399	0.0255212	NA	NA	NA	NA	NA	NA	NA	NA	NA	7	1886	0.00369783	0.173327	0.124087	1.18926	0.932507	1.5167	0.162468	0	0.362337	FALSE
510.2	Lung transplant	respiratory	0.0805241	0.0958244	1.08385	0.898267	1.30779	0.400724	0.451525	0.176929	2	FALSE	117	239052	0.000489194	NA	NA	NA	NA	NA	NA	NA	NA	NA	NA	18	21673	0.000829837	NA	NA	NA	NA	NA	NA	NA	NA	NA	0	0	NA	NA	NA	NA	NA	NA	NA	NA	NA	NA
512	Other symptoms of respiratory system	respiratory	-0.00841147	0.00797958	0.991624	0.976236	1.00725	0.291826	0.407298	0.167344	4	FALSE	25843	205171	0.111868	0.00362091	0.0181564	1.00363	0.968541	1.03999	0.841927	60.5117	0.0551132	4	FALSE	6791	15262	0.30794	0.0606012	0.124148	1.06248	0.832997	1.35517	0.625454	0	0.336787	FALSE	151	1633	0.0846413	0.0115317	0.0290283	1.0116	0.955651	1.07082	0.691177	0.484585	0.163649	FALSE
512.1	Wheezing	respiratory	-0.0376903	0.0343607	0.963011	0.900292	1.0301	0.272684	0.0926253	0.346775	4	FALSE	925	228602	0.00403003	-0.0400087	0.0603277	0.960781	0.853637	1.08137	0.507209	0	0.498882	3	FALSE	339	22762	0.0146747	NA	NA	NA	NA	NA	NA	NA	NA	NA	2	1845	0.00108284	NA	NA	NA	NA	NA	NA	NA	NA	NA
512.2	Painful respiration	respiratory	0.0186855	0.0345964	1.01886	0.952065	1.09034	0.589129	0	0.903384	4	FALSE	964	228087	0.00420867	-0.0636077	0.0553977	0.938373	0.841823	1.046	0.250885	65.3014	0.0560246	3	FALSE	425	22259	0.0187357	NA	NA	NA	NA	NA	NA	NA	NA	NA	3	532	0.00560748	-0.11046	0.107671	0.895422	0.725067	1.1058	0.30494	0	0.330923	FALSE
512.7	Shortness of breath	respiratory	-0.000500457	0.00962613	0.9995	0.980819	1.01854	0.958537	0	0.720098	4	FALSE	13948	216972	0.0604019	0.0199486	0.0225753	1.02015	0.975995	1.0663	0.376887	0	0.429068	4	FALSE	3242	19380	0.143312	0.103289	0.203382	1.10881	0.744285	1.65187	0.611552	0	0.955664	FALSE	53	1791	0.0287419	0.0896012	0.0354767	1.09374	1.02027	1.1725	0.0115489	0	0.783521	FALSE
512.8	Cough	respiratory	-0.0124076	0.0111961	0.987669	0.966232	1.00958	0.267774	0.604978	0.0551792	4	FALSE	11088	215703	0.0488908	0.000736668	0.0225837	1.00074	0.957407	1.04603	0.973978	16.507	0.308884	4	FALSE	3248	18548	0.149018	NA	NA	NA	NA	NA	NA	NA	NA	NA	89	1700	0.0497485	-0.0245399	0.0363759	0.975759	0.908614	1.04787	0.499916	0.765717	0.0388287	FALSE
512.9	Other dyspnea	respiratory	-0.00601891	0.0151254	0.993999	0.964964	1.02391	0.690679	0	0.533841	4	FALSE	6163	219526	0.0273075	-0.00334798	0.0259903	0.996658	0.947159	1.04874	0.897503	0	0.693071	3	FALSE	2249	16074	0.122742	NA	NA	NA	NA	NA	NA	NA	NA	NA	19	472	0.0386965	0.0817555	0.0410111	1.08519	1.00138	1.17602	0.0462069	0	0.934905	FALSE
513	Respiratory abnormalities	respiratory	-0.0170134	0.0279763	0.983131	0.930674	1.03854	0.543097	0	0.856557	3	FALSE	1415	236859	0.00593854	-0.0627996	0.0635697	0.939132	0.829117	1.06374	0.323209	0	0.974823	3	FALSE	327	24773	0.0130279	NA	NA	NA	NA	NA	NA	NA	NA	NA	5	1890	0.00263852	NA	NA	NA	NA	NA	NA	NA	NA	NA
513.3	Hypoventilation	respiratory	0.0175	0.0506501	1.01765	0.921482	1.12386	0.729713	0	0.834204	3	FALSE	428	238928	0.00178813	-0.0895012	0.0997411	0.914387	0.752022	1.11181	0.36954	0	0.631893	3	FALSE	122	25350	0.00478957	NA	NA	NA	NA	NA	NA	NA	NA	NA	1	1345	0.000742942	NA	NA	NA	NA	NA	NA	NA	NA	NA
513.4	Hyperventilation	respiratory	-0.0504344	0.0422207	0.950816	0.875303	1.03284	0.232267	0	0.41371	2	FALSE	593	238721	0.00247792	NA	NA	NA	NA	NA	NA	NA	NA	NA	NA	98	25379	0.00384661	NA	NA	NA	NA	NA	NA	NA	NA	NA	2	1893	0.00105541	NA	NA	NA	NA	NA	NA	NA	NA	NA
513.8	Disorders of diaphragm	respiratory	0.0482435	0.0842968	1.04943	0.889607	1.23796	0.567115	0	0.835335	3	FALSE	151	239772	0.000629369	NA	NA	NA	NA	NA	NA	NA	NA	NA	NA	20	25626	0.000779849	NA	NA	NA	NA	NA	NA	NA	NA	NA	1	550	0.00181488	NA	NA	NA	NA	NA	NA	NA	NA	NA
514	Abnormal findings examination of lungs	respiratory	0.0313015	0.0153534	1.0318	1.00121	1.06332	0.0414774	0	0.706614	4	FALSE	4728	232530	0.0199277	-0.0211412	0.0406785	0.979081	0.904051	1.06034	0.603263	0	0.617639	4	FALSE	761	24021	0.0307078	NA	NA	NA	NA	NA	NA	NA	NA	NA	27	1866	0.0142631	0.0339202	0.075582	1.0345	0.892064	1.19968	0.653586	0	0.783591	FALSE
514.1	Abnormal results of function study of pulmonary system	respiratory	-0.00207046	0.120904	0.997932	0.787386	1.26478	0.986337	0.420896	0.188819	2	FALSE	91	237503	0.000383006	-0.0705281	0.193421	0.931902	0.637867	1.36148	0.715384	0	0.415847	2	FALSE	38	25284	0.00150067	NA	NA	NA	NA	NA	NA	NA	NA	NA	1	1329	0.00075188	NA	NA	NA	NA	NA	NA	NA	NA	NA
514.2	Solitary pulmonary nodule	respiratory	0.0101368	0.0321891	1.01019	0.948425	1.07597	0.752827	0	0.435854	3	FALSE	1161	59001	0.0192979	0.113451	0.0558438	1.12014	1.00401	1.2497	0.0421958	9.41556	0.331561	3	FALSE	377	20920	0.017702	NA	NA	NA	NA	NA	NA	NA	NA	NA	9	537	0.0164835	0.0139923	0.0688635	1.01409	0.886054	1.16063	0.838988	0	0.411183	FALSE
516	Abnormal sputum	respiratory	-0.0178065	0.025901	0.982351	0.933727	1.03351	0.49178	0.0402307	0.37264	4	FALSE	1542	238247	0.00643065	0.00856569	0.0882993	1.0086	0.84832	1.19917	0.92272	8.67343	0.349748	4	FALSE	162	25360	0.00634746	NA	NA	NA	NA	NA	NA	NA	NA	NA	12	1882	0.0063358	NA	NA	NA	NA	NA	NA	NA	NA	NA
516.1	Hemoptysis	respiratory	-0.0149527	0.0268074	0.985159	0.934733	1.0383	0.576994	0.219051	0.279098	4	FALSE	1437	238448	0.00599037	0.0105845	0.0912885	1.01064	0.845069	1.20865	0.907695	8.20358	0.352107	4	FALSE	151	25418	0.00590559	NA	NA	NA	NA	NA	NA	NA	NA	NA	12	1884	0.00632911	NA	NA	NA	NA	NA	NA	NA	NA	NA
519	Other diseases of respiratory system, not elsewhere classified	respiratory	0.00958359	0.0106621	1.00963	0.98875	1.03095	0.368733	0	0.963824	4	FALSE	9479	227628	0.0399777	0.0697647	0.0467634	1.07226	0.978348	1.17518	0.135735	0	0.543648	4	FALSE	619	24135	0.0250061	NA	NA	NA	NA	NA	NA	NA	NA	NA	26	1856	0.0138151	-0.0454758	0.131369	0.955543	0.738632	1.23615	0.729217	0	0.794847	FALSE
519.1	Tracheostomy complications	respiratory	-0.0177569	0.110806	0.9824	0.790624	1.22069	0.872683	0	0.383158	2	FALSE	83	228165	0.00036364	NA	NA	NA	NA	NA	NA	NA	NA	NA	NA	25	25448	0.000981431	NA	NA	NA	NA	NA	NA	NA	NA	NA	0	0	NA	NA	NA	NA	NA	NA	NA	NA	NA	NA
519.8	Other diseases of respiratory system, NEC	respiratory	0.00561241	0.0116574	1.00563	0.982912	1.02887	0.6302	0	0.936131	4	FALSE	7826	231555	0.0326927	0.0457062	0.0835093	1.04677	0.888724	1.23292	0.58416	8.55612	0.335019	3	FALSE	253	25149	0.00995985	NA	NA	NA	NA	NA	NA	NA	NA	NA	24	1865	0.0127051	NA	NA	NA	NA	NA	NA	NA	NA	NA
519.9	Symptoms involving respiratory system and other chest symptoms	respiratory	0.0258493	0.0286168	1.02619	0.970214	1.08539	0.366371	0.699529	0.0358609	3	FALSE	1331	228994	0.00577879	0.107578	0.0660717	1.11358	0.978318	1.26754	0.103482	0	0.97463	3	FALSE	275	24588	0.0110606	NA	NA	NA	NA	NA	NA	NA	NA	NA	1	544	0.00183486	NA	NA	NA	NA	NA	NA	NA	NA	NA
520	Disorders of tooth development	digestive	0.0045301	0.025282	1.00454	0.955977	1.05557	0.857794	0.743092	0.0203956	3	FALSE	1630	232887	0.00695046	-0.148188	0.0813621	0.862269	0.735169	1.01134	0.0685551	0	0.923554	3	FALSE	195	24467	0.0079069	NA	NA	NA	NA	NA	NA	NA	NA	NA	9	1843	0.00485961	NA	NA	NA	NA	NA	NA	NA	NA	NA
520.1	Hereditary disturbances in tooth structure	digestive	-0.252321	0.107685	0.776996	0.629153	0.959579	0.0191228	0	0.763638	2	FALSE	115	229487	0.000500867	NA	NA	NA	NA	NA	NA	NA	NA	NA	NA	40	21183	0.00188475	NA	NA	NA	NA	NA	NA	NA	NA	NA	1	547	0.00182482	NA	NA	NA	NA	NA	NA	NA	NA	NA
520.2	Disturbances in tooth eruption	digestive	0.0244552	0.0267155	1.02476	0.97248	1.07984	0.359984	0.565291	0.10022	3	FALSE	1431	229235	0.00620378	-0.149566	0.101775	0.861081	0.705364	1.05117	0.141675	0	0.927327	3	FALSE	122	24720	0.00491104	NA	NA	NA	NA	NA	NA	NA	NA	NA	7	1848	0.00377358	NA	NA	NA	NA	NA	NA	NA	NA	NA
521	Diseases of hard tissues of teeth	digestive	0.0286842	0.0147033	1.0291	0.999866	1.05919	0.0510732	0	0.706373	3	FALSE	6138	228296	0.0261822	-0.00686414	0.0253863	0.993159	0.944953	1.04383	0.786862	0	0.933353	4	FALSE	2831	21601	0.115873	NA	NA	NA	NA	NA	NA	NA	NA	NA	110	1719	0.0601422	-0.0924786	0.0525912	0.911669	0.822378	1.01065	0.0786721	0.73761	0.0509135	FALSE
521.1	Dental caries	digestive	0.033526	0.0148823	1.03409	1.00437	1.0647	0.0242754	0	0.576448	3	FALSE	5945	228534	0.0253541	-0.010931	0.0255999	0.989129	0.940724	1.04002	0.669384	0	0.927723	4	FALSE	2755	21672	0.112785	NA	NA	NA	NA	NA	NA	NA	NA	NA	105	1725	0.057377	-0.0675398	0.0534516	0.934691	0.841724	1.03792	0.206385	0.709058	0.0637471	FALSE
521.2	Dental abrasion, erosion and attrition	digestive	NA	NA	NA	NA	NA	NA	NA	NA	NA	NA	423	228797	0.00184539	NA	NA	NA	NA	NA	NA	NA	NA	NA	NA	161	7904	0.0199628	NA	NA	NA	NA	NA	NA	NA	NA	NA	14	525	0.025974	NA	NA	NA	NA	NA	NA	NA	NA	NA
522	Diseases of pulp and periapical tissues	digestive	-0.00476544	0.0229329	0.995246	0.951502	1.041	0.835386	0	0.555262	3	FALSE	2164	232078	0.00923831	0.086964	0.0453236	1.09086	0.998133	1.1922	0.0550179	0	0.99443	4	FALSE	686	23795	0.0280217	NA	NA	NA	NA	NA	NA	NA	NA	NA	28	1822	0.0151351	NA	NA	NA	NA	NA	NA	NA	NA	NA
522.1	Pulpitis and necrosis of tooth pulp	digestive	-0.0276943	0.0483507	0.972686	0.884741	1.06937	0.566793	0	0.9322	2	FALSE	572	228771	0.00249408	NA	NA	NA	NA	NA	NA	NA	NA	NA	NA	377	20841	0.0177679	NA	NA	NA	NA	NA	NA	NA	NA	NA	12	528	0.0222222	NA	NA	NA	NA	NA	NA	NA	NA	NA
522.5	Periapical abscess	digestive	-0.0143427	0.0306327	0.98576	0.928317	1.04676	0.639631	0.342852	0.218334	3	FALSE	1133	232962	0.00483992	0.0876585	0.0807141	1.09162	0.931892	1.27871	0.277462	0	0.860067	3	FALSE	239	24410	0.00969613	NA	NA	NA	NA	NA	NA	NA	NA	NA	10	1844	0.00539374	NA	NA	NA	NA	NA	NA	NA	NA	NA
523	Gingival and periodontal diseases	digestive	0.0235764	0.0170375	1.02386	0.990231	1.05862	0.166423	0	0.382824	3	FALSE	4582	229301	0.019591	0.000238751	0.0283008	1.00024	0.946268	1.05729	0.993269	0	0.414916	3	FALSE	2174	22174	0.0892886	NA	NA	NA	NA	NA	NA	NA	NA	NA	110	1731	0.0597501	NA	NA	NA	NA	NA	NA	NA	NA	NA
523.1	Gingivitis	digestive	0.0512135	0.0292996	1.05255	0.993807	1.11476	0.0804766	0	0.446011	3	FALSE	1494	231525	0.00641149	0.0424777	0.0429156	1.04339	0.95922	1.13495	0.322274	0	0.426472	2	FALSE	770	23624	0.0315651	NA	NA	NA	NA	NA	NA	NA	NA	NA	29	491	0.0557692	NA	NA	NA	NA	NA	NA	NA	NA	NA
523.3	Periodontitis (acute or chronic)	digestive	0.0160937	0.0240615	1.01622	0.969412	1.0653	0.503586	0	0.804039	3	FALSE	2068	227722	0.00899952	-0.00227757	0.0413886	0.997725	0.919985	1.08203	0.956115	0	0.867369	2	FALSE	904	20163	0.0429107	NA	NA	NA	NA	NA	NA	NA	NA	NA	28	1822	0.0151351	NA	NA	NA	NA	NA	NA	NA	NA	NA
523.31	Acute periodontitis	digestive	0.059909	0.0390313	1.06174	0.983546	1.14615	0.124809	0	0.95973	3	FALSE	850	228341	0.0037087	NA	NA	NA	NA	NA	NA	NA	NA	NA	NA	506	20637	0.0239323	NA	NA	NA	NA	NA	NA	NA	NA	NA	17	1835	0.00917927	NA	NA	NA	NA	NA	NA	NA	NA	NA
523.32	Chronic periodontitis	digestive	0.00398387	0.0287703	1.00399	0.948945	1.06223	0.889868	0	0.922139	2	FALSE	1400	228649	0.00608566	-0.0361241	0.0542279	0.964521	0.867267	1.07268	0.505312	0	0.730609	2	FALSE	496	20745	0.0233511	NA	NA	NA	NA	NA	NA	NA	NA	NA	16	1840	0.00862069	NA	NA	NA	NA	NA	NA	NA	NA	NA
524	Dentofacial anomalies, including malocclusion	digestive	0.069744	0.0438133	1.07223	0.984001	1.16838	0.11142	0	0.912408	2	FALSE	626	55936	0.0110675	-0.115481	0.0709713	0.890937	0.77524	1.0239	0.103704	0	0.681104	2	FALSE	251	17331	0.014276	NA	NA	NA	NA	NA	NA	NA	NA	NA	8	524	0.0150376	NA	NA	NA	NA	NA	NA	NA	NA	NA
524.3	Anomalies of tooth position/malocclusion	digestive	0.0518316	0.0525295	1.0532	0.95016	1.16741	0.323783	0	0.860842	2	FALSE	414	56394	0.00728771	-0.11369	0.0860846	0.892535	0.753962	1.05658	0.186609	0	0.549825	2	FALSE	164	17543	0.00926187	NA	NA	NA	NA	NA	NA	NA	NA	NA	2	537	0.00371058	NA	NA	NA	NA	NA	NA	NA	NA	NA
525	Other diseases of the teeth and supporting structures	digestive	0.0153496	0.0159652	1.01547	0.984185	1.04775	0.33633	0	0.629404	3	FALSE	5190	228902	0.0221708	0.0375402	0.028174	1.03825	0.982475	1.0972	0.182716	0	0.409854	4	FALSE	2263	21939	0.0935047	NA	NA	NA	NA	NA	NA	NA	NA	NA	86	1757	0.046663	-0.0431217	0.0556383	0.957795	0.858842	1.06815	0.438318	0.721515	0.0580981	FALSE
525.1	Loss of teeth or edentulism	digestive	-0.00436919	0.0288449	0.99564	0.940913	1.05355	0.879604	0.00295003	0.316596	2	FALSE	1719	58863	0.0283748	NA	NA	NA	NA	NA	NA	NA	NA	NA	NA	1117	19811	0.0533735	NA	NA	NA	NA	NA	NA	NA	NA	NA	31	501	0.0582707	NA	NA	NA	NA	NA	NA	NA	NA	NA
525.2	Atrophy of edentulous alveolar ridge	digestive	-0.116292	0.0780481	0.890215	0.763942	1.03736	0.136222	0	0.63095	2	FALSE	219	233584	0.000936686	NA	NA	NA	NA	NA	NA	NA	NA	NA	NA	83	11590	0.00711043	NA	NA	NA	NA	NA	NA	NA	NA	NA	2	546	0.00364964	NA	NA	NA	NA	NA	NA	NA	NA	NA
526	Diseases of the jaws	digestive	-0.0252985	0.0295707	0.975019	0.920116	1.0332	0.39226	0	0.641938	4	FALSE	1411	230753	0.0060776	-0.0756292	0.0586536	0.92716	0.826473	1.04011	0.197252	48.0014	0.146149	3	FALSE	379	23995	0.0155494	NA	NA	NA	NA	NA	NA	NA	NA	NA	20	1821	0.0108637	-0.0662351	0.0912455	0.935911	0.782647	1.11919	0.4679	0	0.886633	FALSE
526.4	Temporomandibular joint disorders	digestive	-0.0258188	0.038494	0.974512	0.903693	1.05088	0.502398	0	0.664997	2	FALSE	869	59251	0.0144544	-0.0386317	0.0797574	0.962105	0.822873	1.1249	0.628127	37.6762	0.205263	2	FALSE	230	20767	0.0109539	NA	NA	NA	NA	NA	NA	NA	NA	NA	18	515	0.0337711	-0.113437	0.103199	0.89276	0.729276	1.09289	0.271677	0	0.588967	FALSE
526.41	Temporomandibular joint disorder, unspecified	digestive	-0.0517337	0.0456051	0.949582	0.868387	1.03837	0.256634	0	0.852589	2	FALSE	634	59718	0.010505	-0.092426	0.0876718	0.911717	0.767774	1.08265	0.291779	14.928	0.278279	2	FALSE	181	20903	0.00858471	NA	NA	NA	NA	NA	NA	NA	NA	NA	12	525	0.0223464	-0.0946539	0.112874	0.909688	0.729145	1.13493	0.401705	0	0.637612	FALSE
526.42	Arthralgia/ankylosis of temporomandibular joint	digestive	-0.00227242	0.0923259	0.99773	0.832578	1.19564	0.980364	0	0.4019	2	FALSE	145	56704	0.00255062	NA	NA	NA	NA	NA	NA	NA	NA	NA	NA	29	17796	0.00162693	NA	NA	NA	NA	NA	NA	NA	NA	NA	5	537	0.00922509	NA	NA	NA	NA	NA	NA	NA	NA	NA
526.5	Inflammatory conditions of jaw	digestive	-0.0287274	0.12132	0.971681	0.766049	1.23251	0.812819	0	0.973083	2	FALSE	76	61116	0.00124199	NA	NA	NA	NA	NA	NA	NA	NA	NA	NA	22	21273	0.00103311	NA	NA	NA	NA	NA	NA	NA	NA	NA	0	0	NA	NA	NA	NA	NA	NA	NA	NA	NA	NA
526.9	Jaw disease NOS	digestive	-0.0348151	0.14173	0.965784	0.731541	1.27503	0.805959	0	0.355712	2	FALSE	58	61040	0.000949295	NA	NA	NA	NA	NA	NA	NA	NA	NA	NA	12	21261	0.000564095	NA	NA	NA	NA	NA	NA	NA	NA	NA	0	0	NA	NA	NA	NA	NA	NA	NA	NA	NA	NA
527	Diseases of the salivary glands	digestive	-0.0300883	0.0307208	0.97036	0.913657	1.03058	0.327376	0	0.710921	4	FALSE	1165	235890	0.00491447	0.0701221	0.0726092	1.07264	0.930355	1.23668	0.334171	0	0.628314	3	FALSE	259	24905	0.0102925	NA	NA	NA	NA	NA	NA	NA	NA	NA	9	1866	0.0048	-0.00550124	0.113826	0.994514	0.79565	1.24308	0.961453	0	0.338053	FALSE
527.2	Sialoadenitis	digestive	-0.0206115	0.0480951	0.979599	0.891476	1.07643	0.668246	0.0303325	0.35655	3	FALSE	457	237013	0.00192445	0.116239	0.159139	1.12326	0.822286	1.53441	0.46513	77.4747	0.0351176	2	FALSE	78	25331	0.00306978	NA	NA	NA	NA	NA	NA	NA	NA	NA	0	0	NA	NA	NA	NA	NA	NA	NA	NA	NA	NA
527.7	Disturbance of salivary secretion	digestive	-0.0585935	0.0494724	0.94309	0.855938	1.03912	0.236268	0	0.905991	4	FALSE	479	236343	0.00202262	NA	NA	NA	NA	NA	NA	NA	NA	NA	NA	143	25074	0.00567078	NA	NA	NA	NA	NA	NA	NA	NA	NA	6	536	0.0110701	-0.0532308	0.155742	0.948161	0.698738	1.28662	0.73251	0	0.716716	FALSE
527.8	Other specified diseases of the salivary glands	digestive	NA	NA	NA	NA	NA	NA	NA	NA	NA	NA	112	237299	0.000471756	NA	NA	NA	NA	NA	NA	NA	NA	NA	NA	16	25447	0.000628363	NA	NA	NA	NA	NA	NA	NA	NA	NA	2	1333	0.00149813	NA	NA	NA	NA	NA	NA	NA	NA	NA
528	Diseases of the oral soft tissues, excluding lesions specific for gingiva and tongue	digestive	-0.0412175	0.0207895	0.95962	0.921305	0.999529	0.0474101	0	0.710022	4	FALSE	2475	234473	0.0104453	-0.000959814	0.0602805	0.999041	0.887712	1.12433	0.987296	68.764	0.0222472	4	FALSE	344	24606	0.0137876	NA	NA	NA	NA	NA	NA	NA	NA	NA	13	1859	0.00694444	0.0146242	0.105385	1.01473	0.825368	1.24754	0.889633	0.508887	0.153594	FALSE
528.1	Stomatitis and mucositis	digestive	-0.0558354	0.0356373	0.945695	0.881894	1.01411	0.117169	0.134354	0.325248	4	FALSE	817	236261	0.00344612	0.189106	0.172221	1.20817	0.862051	1.69326	0.272186	0	0.407768	2	FALSE	79	25255	0.00311834	NA	NA	NA	NA	NA	NA	NA	NA	NA	3	1874	0.0015983	NA	NA	NA	NA	NA	NA	NA	NA	NA
528.11	Stomatitis and mucositis (ulcerative)	digestive	-0.00224653	0.0478554	0.997756	0.908427	1.09587	0.962558	0.682586	0.0759058	2	FALSE	459	237092	0.00193222	NA	NA	NA	NA	NA	NA	NA	NA	NA	NA	23	25431	0.000903591	NA	NA	NA	NA	NA	NA	NA	NA	NA	2	1881	0.00106213	NA	NA	NA	NA	NA	NA	NA	NA	NA
528.12	Oral aphthae	digestive	-0.0546696	0.0884458	0.946798	0.796108	1.12601	0.5365	0.318567	0.230502	3	FALSE	142	236968	0.000598878	NA	NA	NA	NA	NA	NA	NA	NA	NA	NA	21	25369	0.000827097	NA	NA	NA	NA	NA	NA	NA	NA	NA	0	0	NA	NA	NA	NA	NA	NA	NA	NA	NA	NA
528.3	Cellulitis and abscess of oral soft tissues	digestive	0.0717681	0.0807129	1.07441	0.917203	1.25855	0.373908	0	0.884696	2	FALSE	193	233021	0.000827566	NA	NA	NA	NA	NA	NA	NA	NA	NA	NA	49	25317	0.00193172	NA	NA	NA	NA	NA	NA	NA	NA	NA	0	0	NA	NA	NA	NA	NA	NA	NA	NA	NA	NA
528.5	Diseases of lips	digestive	-0.0979602	0.0429681	0.906685	0.833454	0.98635	0.0226175	0	0.962447	2	FALSE	589	237051	0.00247854	NA	NA	NA	NA	NA	NA	NA	NA	NA	NA	28	15835	0.00176511	NA	NA	NA	NA	NA	NA	NA	NA	NA	3	1333	0.00224551	NA	NA	NA	NA	NA	NA	NA	NA	NA
529	Diseases and other conditions of the tongue	digestive	-0.0633493	0.030277	0.938616	0.884537	0.996001	0.0364095	0.576506	0.0942967	3	FALSE	1129	236848	0.00474416	NA	NA	NA	NA	NA	NA	NA	NA	NA	NA	61	25322	0.00240318	NA	NA	NA	NA	NA	NA	NA	NA	NA	7	1876	0.00371747	NA	NA	NA	NA	NA	NA	NA	NA	NA
530	Diseases of esophagus	digestive	-0.0404759	0.00571045	0.960332	0.949644	0.971141	1.36e-12	0	0.734731	4	TRUE	41873	191202	0.179655	-0.000479416	0.0183402	0.999521	0.96423	1.0361	0.979146	0	0.758175	4	FALSE	5639	18062	0.237922	-0.0329663	0.0957263	0.967571	0.802048	1.16725	0.73056	0.0517085	0.304467	FALSE	254	1582	0.138344	-0.0529903	0.0279685	0.948389	0.8978	1.00183	0.0581394	0	0.933407	FALSE
530.1	Esophagitis, GERD and related diseases	digestive	-0.0414257	0.00582713	0.959421	0.948525	0.970441	1.17e-12	0	0.710112	4	TRUE	39880	191969	0.172009	-0.00289574	0.0185724	0.997108	0.961465	1.03407	0.876099	0	0.781561	4	FALSE	5472	18189	0.231267	-0.0414938	0.0970097	0.959355	0.79324	1.16026	0.668849	0.214889	0.259073	FALSE	245	1582	0.1341	-0.0545245	0.0281336	0.946935	0.896134	1.00062	0.052616	0	0.859629	FALSE
530.11	GERD	digestive	-0.0376073	0.00675796	0.963091	0.950419	0.975932	2.62e-08	0	0.880934	4	TRUE	29328	192791	0.132037	-0.00451871	0.0189244	0.995491	0.959244	1.03311	0.811279	0	0.785289	4	FALSE	5174	18369	0.219768	-0.0709923	0.105777	0.931469	0.757061	1.14606	0.502125	0.515218	0.150934	FALSE	200	1588	0.111857	-0.0588003	0.0283126	0.942895	0.891997	0.996697	0.0378178	0	0.961367	FALSE
530.12	Ulcer of esophagus	digestive	-0.0605062	0.0204581	0.941288	0.904292	0.979798	0.00310074	0	0.972886	3	FALSE	2475	210361	0.0116287	NA	NA	NA	NA	NA	NA	NA	NA	NA	NA	48	23823	0.00201081	NA	NA	NA	NA	NA	NA	NA	NA	NA	4	1201	0.0033195	NA	NA	NA	NA	NA	NA	NA	NA	NA
530.13	Barrett's esophagus	digestive	-0.0831881	0.0211524	0.920178	0.882809	0.959129	8.4e-05	0.246135	0.263687	4	FALSE	2360	210060	0.0111101	NA	NA	NA	NA	NA	NA	NA	NA	NA	NA	49	23820	0.00205287	NA	NA	NA	NA	NA	NA	NA	NA	NA	6	1201	0.004971	NA	NA	NA	NA	NA	NA	NA	NA	NA
530.14	Reflux esophagitis	digestive	-0.0398778	0.0116326	0.960907	0.939247	0.983067	0.000607798	0.694024	0.0380736	3	FALSE	7977	205045	0.0374468	0.0893042	0.0656206	1.09341	0.961453	1.24349	0.17354	0	0.887002	3	FALSE	340	20735	0.0161329	NA	NA	NA	NA	NA	NA	NA	NA	NA	38	1733	0.0214568	NA	NA	NA	NA	NA	NA	NA	NA	NA
530.15	Eosinophilic esophagitis	digestive	0.127931	0.121478	1.13647	0.895688	1.44199	0.292289	0	0.678693	2	FALSE	81	60573	0.00133544	NA	NA	NA	NA	NA	NA	NA	NA	NA	NA	8	17930	0.000445981	NA	NA	NA	NA	NA	NA	NA	NA	NA	1	550	0.00181488	NA	NA	NA	NA	NA	NA	NA	NA	NA
530.2	Esophageal bleeding (varices/hemorrhage)	digestive	-0.0407971	0.0266264	0.960024	0.911208	1.01145	0.125472	0.477604	0.147451	3	FALSE	1454	209893	0.00687968	0.350414	0.194438	1.41965	0.969787	2.07821	0.0715165	0	0.443485	2	FALSE	89	23771	0.00373009	NA	NA	NA	NA	NA	NA	NA	NA	NA	5	1201	0.00414594	NA	NA	NA	NA	NA	NA	NA	NA	NA
530.3	Stricture and stenosis of esophagus	digestive	-0.0598867	0.0253269	0.941871	0.896258	0.989805	0.018052	0	0.930358	3	FALSE	1619	209660	0.00766285	0.0276513	0.113102	1.02804	0.823637	1.28316	0.806858	11.7379	0.322069	3	FALSE	110	23650	0.00462963	NA	NA	NA	NA	NA	NA	NA	NA	NA	7	1201	0.0057947	NA	NA	NA	NA	NA	NA	NA	NA	NA
530.5	Disorders of esophageal motility	digestive	-0.0193573	0.0354602	0.980829	0.914976	1.05142	0.585143	0	0.576078	3	FALSE	835	210076	0.00395902	0.0190153	0.178761	1.0192	0.717954	1.44684	0.915287	0	0.491926	2	FALSE	72	23744	0.00302318	NA	NA	NA	NA	NA	NA	NA	NA	NA	5	1750	0.002849	NA	NA	NA	NA	NA	NA	NA	NA	NA
530.9	Heartburn	digestive	-0.0208424	0.0214631	0.979373	0.939029	1.02145	0.331509	0	0.930704	3	FALSE	2268	208832	0.0107437	0.0303694	0.0852124	1.03084	0.872281	1.21821	0.721543	0	0.472634	3	FALSE	213	23333	0.00904612	NA	NA	NA	NA	NA	NA	NA	NA	NA	13	1734	0.00744133	0.162975	0.099159	1.17701	0.969114	1.4295	0.100264	0.837081	0.0132306	FALSE
531	Peptic ulcer (excl. esophageal)	digestive	-0.0422571	0.0139068	0.958623	0.932847	0.985112	0.0023768	0.228461	0.273777	4	FALSE	5478	233380	0.0229341	0.0591238	0.0557953	1.06091	0.951008	1.18351	0.289301	52.2542	0.0986129	4	FALSE	425	24908	0.0167765	NA	NA	NA	NA	NA	NA	NA	NA	NA	45	1845	0.0238095	-0.126415	0.0924459	0.881249	0.735205	1.0563	0.171484	0	0.557828	FALSE
531.1	Hemorrhage from gastrointestinal ulcer	digestive	-0.0448072	0.0528327	0.956182	0.862123	1.0605	0.396385	0	0.712126	3	FALSE	373	235600	0.00158069	NA	NA	NA	NA	NA	NA	NA	NA	NA	NA	25	25503	0.000979317	NA	NA	NA	NA	NA	NA	NA	NA	NA	1	1305	0.000765697	NA	NA	NA	NA	NA	NA	NA	NA	NA
531.2	Gastric ulcer	digestive	-0.0457505	0.0176805	0.95528	0.922744	0.988964	0.00966388	0	0.433203	3	FALSE	3327	235091	0.0139545	0.123251	0.107306	1.13117	0.916618	1.39594	0.250723	52.4183	0.122255	3	FALSE	155	25387	0.00606844	NA	NA	NA	NA	NA	NA	NA	NA	NA	35	1853	0.0185381	NA	NA	NA	NA	NA	NA	NA	NA	NA
531.3	Duodenal ulcer	digestive	-0.040733	0.0266826	0.960085	0.911166	1.01163	0.126867	0.521186	0.123874	3	FALSE	1440	235492	0.00607769	-0.0590955	0.18963	0.942617	0.650012	1.36694	0.755317	0	0.780794	2	FALSE	60	25473	0.0023499	NA	NA	NA	NA	NA	NA	NA	NA	NA	12	1305	0.00911162	NA	NA	NA	NA	NA	NA	NA	NA	NA
531.4	Peptic ulcer, site unspecified	digestive	-0.077761	0.0423111	0.925186	0.851557	1.00518	0.0660859	0	0.841722	4	FALSE	625	234870	0.00265398	0.0600047	0.0842733	1.06184	0.900173	1.25254	0.476449	0	0.423432	3	FALSE	175	25259	0.00688055	NA	NA	NA	NA	NA	NA	NA	NA	NA	3	1849	0.00161987	NA	NA	NA	NA	NA	NA	NA	NA	NA
531.5	Gastrojejunal ulcer	digestive	0.0879748	0.130465	1.09196	0.845581	1.41013	0.500109	0	0.480652	2	FALSE	66	231578	0.00028492	NA	NA	NA	NA	NA	NA	NA	NA	NA	NA	9	25547	0.000352168	NA	NA	NA	NA	NA	NA	NA	NA	NA	0	0	NA	NA	NA	NA	NA	NA	NA	NA	NA	NA
532	Dysphagia	digestive	-0.0175457	0.0176029	0.982607	0.949285	1.0171	0.318886	0	0.399497	3	FALSE	4146	53856	0.0714803	0.0187098	0.0316677	1.01889	0.957569	1.08413	0.554643	0	0.817736	3	FALSE	1312	18496	0.0662359	NA	NA	NA	NA	NA	NA	NA	NA	NA	10	526	0.0186567	0.0146683	0.0579465	1.01478	0.905829	1.13683	0.800163	0.568551	0.127903	FALSE
535	Gastritis and duodenitis	digestive	-0.0369735	0.00707392	0.963702	0.950432	0.977156	1.73e-07	0.20761	0.285517	4	TRUE	23462	206678	0.101947	0.030648	0.035637	1.03112	0.961559	1.10572	0.389787	10.4032	0.340972	4	FALSE	1222	23026	0.0503959	NA	NA	NA	NA	NA	NA	NA	NA	NA	176	1641	0.096863	0.00149586	0.0571261	1.0015	0.895414	1.12015	0.97911	0.468174	0.170299	FALSE
535.1	Acute gastritis	digestive	-0.103251	0.0481469	0.9019	0.820684	0.991154	0.0319924	0	0.901949	2	FALSE	489	210674	0.00231575	NA	NA	NA	NA	NA	NA	NA	NA	NA	NA	71	24371	0.00290484	NA	NA	NA	NA	NA	NA	NA	NA	NA	0	0	NA	NA	NA	NA	NA	NA	NA	NA	NA	NA
535.2	Atrophic gastritis	digestive	0.0427582	0.0364537	1.04369	0.971718	1.12098	0.240818	0	0.989431	4	FALSE	788	209918	0.00373981	-0.15743	0.107735	0.854337	0.691712	1.0552	0.143942	14.8305	0.309088	3	FALSE	120	24198	0.00493462	NA	NA	NA	NA	NA	NA	NA	NA	NA	5	1668	0.00298864	NA	NA	NA	NA	NA	NA	NA	NA	NA
535.6	Duodenitis	digestive	-0.0459972	0.015355	0.955045	0.92673	0.984224	0.00273922	0	0.644236	3	FALSE	4424	211002	0.0205361	-0.186699	0.133887	0.829694	0.638194	1.07866	0.163182	0	0.477173	2	FALSE	106	24541	0.00430073	NA	NA	NA	NA	NA	NA	NA	NA	NA	24	1675	0.014126	NA	NA	NA	NA	NA	NA	NA	NA	NA
535.8	Other specified gastritis	digestive	-0.0328557	0.011464	0.967678	0.946178	0.989667	0.00415709	0	0.420189	3	FALSE	8148	209553	0.0374275	0.0986687	0.074032	1.1037	0.95463	1.27605	0.182602	53.4786	0.116537	3	FALSE	310	24176	0.0126603	NA	NA	NA	NA	NA	NA	NA	NA	NA	57	1668	0.0330435	NA	NA	NA	NA	NA	NA	NA	NA	NA
535.9	Gastritis and duodenitis, NOS	digestive	-0.0105392	0.0325845	0.989516	0.928297	1.05477	0.74636	0	0.978235	4	FALSE	1057	209632	0.00501687	0.0955203	0.0670892	1.10023	0.964667	1.25485	0.15451	50.689	0.131606	3	FALSE	293	23904	0.0121089	NA	NA	NA	NA	NA	NA	NA	NA	NA	5	531	0.00932836	0.10106	0.0703571	1.10634	0.963832	1.26992	0.150894	0.831978	0.0147039	FALSE
536	Disorders of function of stomach	digestive	-0.0389666	0.0105253	0.961783	0.942145	0.98183	0.000213763	0.636707	0.0409735	4	FALSE	9786	207604	0.0450159	0.0307701	0.0425033	1.03125	0.948821	1.12084	0.469098	0	0.63396	4	FALSE	809	23502	0.0332771	NA	NA	NA	NA	NA	NA	NA	NA	NA	95	1652	0.0543789	-0.134989	0.0787294	0.873725	0.748791	1.01951	0.0864195	0	0.560948	FALSE
536.3	Gastroparesis	digestive	-0.0762442	0.051632	0.92659	0.83741	1.02527	0.13976	0.391288	0.193435	3	FALSE	431	210855	0.00203989	0.00207115	0.0793915	1.00207	0.857672	1.17079	0.979187	34.3798	0.217856	3	FALSE	189	21216	0.00882971	NA	NA	NA	NA	NA	NA	NA	NA	NA	1	550	0.00181488	-0.159439	0.119332	0.852622	0.674808	1.07729	0.181519	0	0.485514	FALSE
536.7	Complications of gastrostomy, colostomy and enterostomy	digestive	NA	NA	NA	NA	NA	NA	NA	NA	NA	NA	226	60866	0.00369934	NA	NA	NA	NA	NA	NA	NA	NA	NA	NA	55	21349	0.00256961	NA	NA	NA	NA	NA	NA	NA	NA	NA	0	0	NA	NA	NA	NA	NA	NA	NA	NA	NA	NA
536.8	Dyspepsia and other specified disorders of function of stomach	digestive	-0.0370627	0.0108464	0.963616	0.943347	0.98432	0.000633031	0.727343	0.0255373	3	FALSE	9155	208520	0.0420581	0.0548067	0.0524129	1.05634	0.953209	1.17062	0.295712	20.1083	0.289154	4	FALSE	574	23746	0.023602	NA	NA	NA	NA	NA	NA	NA	NA	NA	94	1652	0.0538373	-0.0605248	0.104692	0.94127	0.766656	1.15566	0.563181	0	0.961274	FALSE
537	Other disorders of stomach and duodenum	digestive	-0.0429612	0.0174456	0.957949	0.925747	0.99127	0.013794	0.408844	0.166401	4	FALSE	3426	209239	0.0161098	-0.00863941	0.0771327	0.991398	0.8523	1.1532	0.910818	0	0.939719	4	FALSE	220	24194	0.00901122	NA	NA	NA	NA	NA	NA	NA	NA	NA	19	1126	0.0165939	NA	NA	NA	NA	NA	NA	NA	NA	NA
539	Bariatric surgery	digestive	0.00379266	0.0325435	1.0038	0.941773	1.06991	0.907223	0.143053	0.320658	4	FALSE	1048	238974	0.00436627	0.00298892	0.0508317	1.00299	0.907883	1.10807	0.953111	0	0.569965	3	FALSE	437	25204	0.017043	NA	NA	NA	NA	NA	NA	NA	NA	NA	2	548	0.00363636	-0.158309	0.0796242	0.853586	0.730249	0.997755	0.0467899	0	0.973839	FALSE
540	Appendiceal conditions	digestive	0.0401077	0.0292461	1.04092	0.982934	1.10233	0.170255	0.36041	0.209401	3	FALSE	1231	238879	0.00512682	-0.170551	0.120081	0.8432	0.666372	1.06695	0.155521	0	0.699245	3	FALSE	90	25621	0.00350045	NA	NA	NA	NA	NA	NA	NA	NA	NA	8	1887	0.00422164	0.15312	0.166068	1.16546	0.84167	1.61382	0.356512	0	0.606022	FALSE
540.1	Appendicitis	digestive	0.0482029	0.0324833	1.04938	0.984656	1.11837	0.137828	0.467324	0.153001	3	FALSE	1001	238959	0.00417153	-0.217019	0.167912	0.804915	0.579193	1.11861	0.1962	0	0.491824	2	FALSE	81	25643	0.00314881	NA	NA	NA	NA	NA	NA	NA	NA	NA	7	1887	0.00369588	0.149401	0.169247	1.16114	0.833337	1.61788	0.377377	0	0.613737	FALSE
540.11	Acute appendicitis	digestive	0.0385482	0.0412726	1.0393	0.958539	1.12687	0.350309	0.70727	0.0328395	3	FALSE	626	239029	0.00261209	NA	NA	NA	NA	NA	NA	NA	NA	NA	NA	54	25662	0.00209986	NA	NA	NA	NA	NA	NA	NA	NA	NA	3	1340	0.0022338	NA	NA	NA	NA	NA	NA	NA	NA	NA
550	Abdominal hernia	digestive	-0.0510006	0.00646349	0.950278	0.938316	0.962393	3.01e-15	0	0.754947	4	TRUE	28746	208437	0.121198	0.0445125	0.0302653	1.04552	0.985303	1.10941	0.14136	10.6599	0.339657	4	FALSE	1578	23204	0.0636752	NA	NA	NA	NA	NA	NA	NA	NA	NA	100	1785	0.0530504	-0.0588029	0.0558952	0.942893	0.845053	1.05206	0.29279	0.674945	0.0794359	FALSE
550.1	Inguinal hernia	digestive	-0.0456366	0.0584308	0.955389	0.852008	1.07131	0.434781	0.783005	0.00315301	4	FALSE	314	214335	0.00146285	0.0954927	0.163594	1.1002	0.7984	1.51608	0.55941	0	0.827694	2	FALSE	69	24899	0.00276354	NA	NA	NA	NA	NA	NA	NA	NA	NA	1	550	0.00181488	NA	NA	NA	NA	NA	NA	NA	NA	NA
550.2	Diaphragmatic hernia	digestive	-0.0593343	0.0070226	0.942392	0.929509	0.955453	2.94e-17	0	0.877585	4	TRUE	23858	210459	0.101819	0.0215393	0.0428656	1.02177	0.939436	1.11133	0.615327	47.1168	0.128656	4	FALSE	823	23910	0.0332754	NA	NA	NA	NA	NA	NA	NA	NA	NA	84	1790	0.0448239	0.0569177	0.0944852	1.05857	0.879616	1.27393	0.546909	0.783457	0.0316379	FALSE
550.4	Umbilical hernia	digestive	-0.0331653	0.0243589	0.967379	0.922279	1.01468	0.173348	0.645934	0.0371837	4	FALSE	1753	213941	0.00812725	0.117378	0.061189	1.12454	0.997453	1.26783	0.0550738	0	0.808794	4	FALSE	347	24561	0.0139313	NA	NA	NA	NA	NA	NA	NA	NA	NA	5	1799	0.00277162	-0.178462	0.116641	0.836556	0.665595	1.05143	0.126016	0	0.521378	FALSE
550.5	Ventral hernia	digestive	-0.0605806	0.0192955	0.941218	0.906287	0.977495	0.00169166	0	0.787009	4	FALSE	2807	213580	0.0129721	0.00518364	0.0630246	1.0052	0.888392	1.13736	0.93445	0	0.885704	4	FALSE	315	24682	0.0126015	NA	NA	NA	NA	NA	NA	NA	NA	NA	12	1800	0.00662252	-0.201463	0.0897777	0.817534	0.685625	0.97482	0.024831	0	0.516065	FALSE
550.6	Incisional hernia	digestive	-0.0642045	0.0303384	0.937813	0.883674	0.995269	0.0343214	0	0.707744	4	FALSE	1151	213679	0.00535772	0.0671243	0.0946248	1.06943	0.888397	1.28735	0.478093	0	0.991214	3	FALSE	143	24830	0.00572618	NA	NA	NA	NA	NA	NA	NA	NA	NA	3	1801	0.00166297	NA	NA	NA	NA	NA	NA	NA	NA	NA
555	Inflammatory bowel disease and other gastroenteritis and colitis	digestive	0.0217948	0.0149792	1.02203	0.992465	1.05248	0.145666	0.160909	0.311127	4	FALSE	4691	195471	0.023436	0.033121	0.060636	1.03368	0.917848	1.16412	0.58491	46.45	0.13265	4	FALSE	315	23467	0.0132453	NA	NA	NA	NA	NA	NA	NA	NA	NA	9	1689	0.00530035	-0.0411938	0.116552	0.959643	0.76366	1.20592	0.723762	0	0.930894	FALSE
555.1	Regional enteritis	digestive	-0.00526821	0.0197794	0.994746	0.95692	1.03407	0.789971	0	0.531641	4	FALSE	2670	196047	0.0134362	0.032266	0.0731809	1.03279	0.89479	1.19208	0.65928	0	0.627431	3	FALSE	215	23613	0.009023	NA	NA	NA	NA	NA	NA	NA	NA	NA	3	1692	0.00176991	NA	NA	NA	NA	NA	NA	NA	NA	NA
555.2	Ulcerative colitis	digestive	0.0427826	0.0195653	1.04371	1.00445	1.08451	0.0287676	0	0.501346	4	FALSE	2714	196390	0.0136311	0.0494306	0.0845951	1.05067	0.890143	1.24015	0.559005	60.6368	0.0545217	4	FALSE	168	23591	0.007071	NA	NA	NA	NA	NA	NA	NA	NA	NA	7	1689	0.00412736	-0.0697394	0.151278	0.932637	0.693337	1.25453	0.644797	0	0.325077	FALSE
555.21	Ulcerative colitis (chronic)	digestive	0.0167776	0.0388515	1.01692	0.942358	1.09738	0.665859	0	0.510603	4	FALSE	684	197180	0.00345692	-0.0338443	0.181164	0.966722	0.677788	1.37882	0.851805	70.3011	0.0665098	2	FALSE	67	23716	0.00281714	NA	NA	NA	NA	NA	NA	NA	NA	NA	1	549	0.00181818	NA	NA	NA	NA	NA	NA	NA	NA	NA
556	Ulceration of the lower GI tract	digestive	-0.038322	0.0307952	0.962403	0.906033	1.02228	0.213347	0	0.872179	3	FALSE	1080	196967	0.00545325	NA	NA	NA	NA	NA	NA	NA	NA	NA	NA	63	23723	0.00264862	NA	NA	NA	NA	NA	NA	NA	NA	NA	6	1142	0.00522648	NA	NA	NA	NA	NA	NA	NA	NA	NA
556.1	Ulceration of intestine	digestive	-0.0432433	0.0368736	0.957678	0.890908	1.02945	0.240898	0	0.78767	3	FALSE	753	197051	0.0038068	NA	NA	NA	NA	NA	NA	NA	NA	NA	NA	48	23745	0.0020174	NA	NA	NA	NA	NA	NA	NA	NA	NA	5	1142	0.0043592	NA	NA	NA	NA	NA	NA	NA	NA	NA
557	Intestinal malabsorption (non-celiac)	digestive	0.0213104	0.0423757	1.02154	0.940123	1.11001	0.615041	0.258838	0.25636	4	FALSE	575	197026	0.0029099	0.0441041	0.136913	1.04509	0.799122	1.36677	0.747353	0	0.715619	2	FALSE	72	23703	0.00302839	NA	NA	NA	NA	NA	NA	NA	NA	NA	2	1692	0.00118064	NA	NA	NA	NA	NA	NA	NA	NA	NA
557.1	Celiac disease	digestive	0.103848	0.0226468	1.10943	1.06126	1.15979	4.53e-06	0	0.411808	4	TRUE	2017	197189	0.0101252	NA	NA	NA	NA	NA	NA	NA	NA	NA	NA	28	23803	0.00117494	NA	NA	NA	NA	NA	NA	NA	NA	NA	1	548	0.00182149	NA	NA	NA	NA	NA	NA	NA	NA	NA
558	Noninfectious gastroenteritis	digestive	-0.0259828	0.0093934	0.974352	0.956577	0.992457	0.00567364	0.654873	0.033672	4	FALSE	12489	192762	0.0608475	-0.0629346	0.0415199	0.939005	0.865617	1.01861	0.129578	0	0.622206	4	FALSE	771	22316	0.0333954	NA	NA	NA	NA	NA	NA	NA	NA	NA	52	1651	0.0305344	-0.0382322	0.0709718	0.962489	0.8375	1.10613	0.590097	0.548909	0.136512	FALSE
559	Ileostomy status	digestive	0.0238562	0.0272006	1.02414	0.970974	1.08022	0.380461	0	0.867912	3	FALSE	1385	197261	0.0069722	NA	NA	NA	NA	NA	NA	NA	NA	NA	NA	48	23782	0.00201427	NA	NA	NA	NA	NA	NA	NA	NA	NA	3	1692	0.00176991	NA	NA	NA	NA	NA	NA	NA	NA	NA
560	Intestinal obstruction without mention of hernia	digestive	0.0316288	0.0144163	1.03213	1.00338	1.06171	0.0282378	0.405308	0.168558	4	FALSE	5111	194788	0.0255679	-0.0732915	0.0555167	0.92933	0.833516	1.03616	0.186778	54.0411	0.0885814	4	FALSE	424	23119	0.0180096	NA	NA	NA	NA	NA	NA	NA	NA	NA	23	1687	0.0134503	0.0351295	0.112829	1.03575	0.830264	1.2921	0.755534	0	0.590809	FALSE
560.1	Paralytic ileus	digestive	0.0659935	0.0357205	1.06822	0.995991	1.14569	0.0646755	0	0.918321	3	FALSE	810	196430	0.00410667	NA	NA	NA	NA	NA	NA	NA	NA	NA	NA	77	23603	0.00325169	NA	NA	NA	NA	NA	NA	NA	NA	NA	5	1142	0.0043592	NA	NA	NA	NA	NA	NA	NA	NA	NA
560.2	Impaction of intestine	digestive	-0.0423571	0.0470767	0.958527	0.874043	1.05118	0.368255	0.349402	0.202588	4	FALSE	479	197266	0.00242231	0.0343342	0.12677	1.03493	0.807243	1.32684	0.786515	0	0.489159	2	FALSE	90	23622	0.00379555	NA	NA	NA	NA	NA	NA	NA	NA	NA	2	1142	0.00174825	NA	NA	NA	NA	NA	NA	NA	NA	NA
560.3	Peritoneal or intestinal adhesions	digestive	-0.0385011	0.0327965	0.962231	0.902324	1.02611	0.24042	0.492185	0.139565	3	FALSE	949	194201	0.00486293	0.353178	0.18363	1.42358	0.993291	2.04028	0.0544414	38.762	0.201292	2	FALSE	62	21110	0.0029284	NA	NA	NA	NA	NA	NA	NA	NA	NA	9	1142	0.00781929	NA	NA	NA	NA	NA	NA	NA	NA	NA
560.4	Other intestinal obstruction	digestive	0.0475933	0.0174214	1.04874	1.01354	1.08517	0.00629738	0.296942	0.241145	3	FALSE	3453	196038	0.0173091	-0.104065	0.0753803	0.901167	0.777394	1.04465	0.167423	14.2048	0.311746	3	FALSE	229	23479	0.00965919	NA	NA	NA	NA	NA	NA	NA	NA	NA	12	1690	0.00705053	NA	NA	NA	NA	NA	NA	NA	NA	NA
561	Symptoms involving digestive system	digestive	-0.0132201	0.00821416	0.986867	0.971106	1.00288	0.107522	0	0.917582	4	FALSE	17569	191323	0.0841057	-0.0405125	0.0287603	0.960297	0.907663	1.01598	0.158945	0	0.856597	4	FALSE	1787	21497	0.076748	0.117964	0.130606	1.1252	0.871082	1.45346	0.366419	0	0.649296	FALSE	125	1599	0.0725058	-0.0363912	0.0367975	0.964263	0.897167	1.03638	0.322683	0	0.460655	FALSE
562	Diverticulosis and diverticulitis	digestive	0.00370048	0.0192654	1.00371	0.966514	1.04233	0.84768	0	0.42083	4	FALSE	3334	191236	0.0171352	-0.0940413	0.0420929	0.910245	0.838164	0.988526	0.025474	0	0.663049	3	FALSE	774	22282	0.0335704	NA	NA	NA	NA	NA	NA	NA	NA	NA	9	1671	0.00535714	-0.0368216	0.0713713	0.963848	0.838025	1.10856	0.605913	0	0.401306	FALSE
562.1	Diverticulosis	digestive	0.0138965	0.0221595	1.01399	0.970897	1.059	0.530587	0	0.517984	4	FALSE	2523	191685	0.0129912	-0.0939964	0.0462781	0.910286	0.831354	0.996712	0.0422428	0	0.978085	3	FALSE	635	22399	0.0275679	NA	NA	NA	NA	NA	NA	NA	NA	NA	7	1673	0.00416667	0.0148382	0.0841719	1.01495	0.860591	1.19699	0.86007	0	0.811311	FALSE
562.2	Diverticulitis	digestive	0.00920523	0.0330976	1.00925	0.945856	1.07689	0.780917	0	0.736753	4	FALSE	1027	196408	0.00520171	-0.213534	0.0789327	0.807725	0.691952	0.942868	0.00682489	6.21505	0.344291	3	FALSE	195	23529	0.00821952	NA	NA	NA	NA	NA	NA	NA	NA	NA	3	1689	0.00177305	-0.000895194	0.106939	0.999105	0.810186	1.23208	0.993321	0	0.782303	FALSE
564	Functional digestive disorders	digestive	-0.00294942	0.00702621	0.997055	0.983418	1.01088	0.674651	0	0.847605	4	FALSE	24041	190789	0.111907	-0.00229179	0.0324032	0.997711	0.936317	1.06313	0.943615	40.5909	0.168192	4	FALSE	1403	22057	0.0598039	0.0306428	0.133063	1.03112	0.79441	1.33836	0.817868	0	0.334062	FALSE	128	1638	0.0724802	0.0624501	0.0573294	1.06444	0.951312	1.19102	0.276012	0	0.988346	FALSE
564.1	Irritable Bowel Syndrome	digestive	-0.0181154	0.0106063	0.982048	0.961844	1.00268	0.0876384	0	0.517256	4	FALSE	9952	192650	0.0491209	0.0221759	0.0402746	1.02242	0.94482	1.1064	0.581896	0	0.433689	4	FALSE	855	22684	0.0363227	NA	NA	NA	NA	NA	NA	NA	NA	NA	40	1650	0.0236686	0.0491097	0.0664851	1.05034	0.922011	1.19652	0.460115	0	0.635811	FALSE
564.9	Personal history of diseases of digestive system	digestive	0.00276164	0.00926602	1.00277	0.984719	1.02114	0.765673	0	0.477316	4	FALSE	12959	197035	0.0617113	-0.0225307	0.0766579	0.977721	0.841325	1.13623	0.768825	0	0.516824	2	FALSE	326	23648	0.0135981	NA	NA	NA	NA	NA	NA	NA	NA	NA	67	1142	0.0554177	NA	NA	NA	NA	NA	NA	NA	NA	NA
565	Anal and rectal conditions	digestive	-0.00209436	0.0100554	0.997908	0.978433	1.01777	0.835009	0	0.479483	4	FALSE	10619	220889	0.0458688	0.0165645	0.0474695	1.0167	0.926377	1.11583	0.727127	0	0.880866	4	FALSE	599	24181	0.0241727	NA	NA	NA	NA	NA	NA	NA	NA	NA	56	1795	0.0302539	-0.0660366	0.0808682	0.936097	0.798887	1.09687	0.41416	0	0.458138	FALSE
565.1	Anal and rectal polyp	digestive	0.019694	0.0144057	1.01989	0.991496	1.0491	0.171596	0.567128	0.0992464	3	FALSE	5026	223204	0.0220216	NA	NA	NA	NA	NA	NA	NA	NA	NA	NA	111	24838	0.00444908	NA	NA	NA	NA	NA	NA	NA	NA	NA	31	1809	0.0168478	NA	NA	NA	NA	NA	NA	NA	NA	NA
567	Peritonitis and retroperitoneal infections	digestive	0.0115182	0.0271276	1.01158	0.959205	1.06683	0.671134	0	0.554292	3	FALSE	1408	223115	0.00627107	-0.190262	0.109357	0.826743	0.667245	1.02437	0.0818907	0	0.968051	3	FALSE	114	24885	0.00456018	NA	NA	NA	NA	NA	NA	NA	NA	NA	4	1264	0.00315457	NA	NA	NA	NA	NA	NA	NA	NA	NA
568	Other disorders of peritoneum	digestive	-0.00725515	0.015592	0.992771	0.962891	1.02358	0.641709	0	0.925992	3	FALSE	4260	222345	0.0187992	0.038942	0.0868807	1.03971	0.876919	1.23272	0.653991	51.9608	0.124726	3	FALSE	189	21208	0.00883301	NA	NA	NA	NA	NA	NA	NA	NA	NA	17	1807	0.00932018	NA	NA	NA	NA	NA	NA	NA	NA	NA
568.1	Peritoneal adhesions (postoperative) (postinfection)	digestive	-0.0180725	0.0162652	0.98209	0.951275	1.0139	0.266518	0	0.992807	3	FALSE	3907	222787	0.0172347	0.0138322	0.0984201	1.01393	0.836049	1.22965	0.888231	23.478	0.270681	3	FALSE	153	21301	0.00713154	NA	NA	NA	NA	NA	NA	NA	NA	NA	16	1808	0.00877193	NA	NA	NA	NA	NA	NA	NA	NA	NA
569	Other disorders of intestine	digestive	-0.0125222	0.0139332	0.987556	0.960952	1.0149	0.368797	0.310071	0.22623	4	FALSE	5431	219815	0.0241114	-0.0110546	0.0465382	0.989006	0.902788	1.08346	0.81224	0	0.995373	4	FALSE	548	24134	0.0222024	NA	NA	NA	NA	NA	NA	NA	NA	NA	18	1806	0.00986842	-0.0889187	0.0927108	0.91492	0.7629	1.09723	0.33751	0.494984	0.159376	FALSE
569.2	Gastrointestinal complications	digestive	0.00514834	0.0293661	1.00516	0.948942	1.06471	0.860831	0	0.645285	4	FALSE	1201	222702	0.00536393	0.0340878	0.0621034	1.03468	0.916097	1.1686	0.583082	0	0.671211	3	FALSE	285	24750	0.0113841	NA	NA	NA	NA	NA	NA	NA	NA	NA	4	1264	0.00315457	NA	NA	NA	NA	NA	NA	NA	NA	NA
571	Chronic liver disease and cirrhosis	digestive	-0.018074	0.0128893	0.982088	0.957589	1.00721	0.160842	0	0.490586	4	FALSE	6492	226583	0.0278537	-0.0696124	0.0413865	0.932755	0.860081	1.01157	0.0925672	0	0.720228	4	FALSE	727	23977	0.0294284	NA	NA	NA	NA	NA	NA	NA	NA	NA	42	1819	0.0225685	-0.00416687	0.0464343	0.995842	0.909212	1.09073	0.928496	0	0.979754	FALSE
571.5	Other chronic nonalcoholic liver disease	digestive	-0.00709953	0.013871	0.992926	0.966295	1.02029	0.608773	0	0.876286	4	FALSE	5600	226865	0.0240896	-0.085943	0.0429564	0.917647	0.84355	0.998252	0.0454246	0	0.591385	4	FALSE	672	24023	0.027212	NA	NA	NA	NA	NA	NA	NA	NA	NA	39	1819	0.0209903	-0.000513548	0.0475608	0.999487	0.910528	1.09714	0.991385	0	0.949732	FALSE
571.51	Cirrhosis of liver without mention of alcohol	digestive	0.0591186	0.0309064	1.0609	0.998544	1.12715	0.0557706	0.620302	0.0481022	4	FALSE	1124	229858	0.00486618	-0.0385524	0.0665099	0.962181	0.844585	1.09615	0.562151	0	0.897325	3	FALSE	255	24789	0.0101821	NA	NA	NA	NA	NA	NA	NA	NA	NA	6	1841	0.00324851	0.0153277	0.0713777	1.01545	0.882876	1.16792	0.82997	0	0.87528	FALSE
571.6	Primary biliary cirrhosis	digestive	-0.0602224	0.04531	0.941555	0.861545	1.029	0.183809	0	0.934521	4	FALSE	502	230918	0.00216922	NA	NA	NA	NA	NA	NA	NA	NA	NA	NA	25	25002	0.000998921	NA	NA	NA	NA	NA	NA	NA	NA	NA	1	550	0.00181488	NA	NA	NA	NA	NA	NA	NA	NA	NA
571.8	Liver abscess and sequelae of chronic liver disease	digestive	0.0208054	0.0280089	1.02102	0.966484	1.07864	0.457595	0.609102	0.0532372	4	FALSE	1315	229923	0.00568678	-0.06313	0.12004	0.938821	0.742002	1.18785	0.598951	0	0.65572	2	FALSE	103	24849	0.00412793	NA	NA	NA	NA	NA	NA	NA	NA	NA	4	1296	0.00307692	NA	NA	NA	NA	NA	NA	NA	NA	NA
571.81	Portal hypertension	digestive	0.0525211	0.0366326	1.05392	0.980907	1.13238	0.151651	0	0.456692	3	FALSE	772	230496	0.00333812	NA	NA	NA	NA	NA	NA	NA	NA	NA	NA	45	24962	0.0017995	NA	NA	NA	NA	NA	NA	NA	NA	NA	2	1296	0.00154083	NA	NA	NA	NA	NA	NA	NA	NA	NA
572	Ascites (non malignant)	digestive	0.0249638	0.0198738	1.02528	0.986109	1.066	0.209072	0	0.448939	4	FALSE	2637	228660	0.0114009	-0.0142658	0.0691098	0.985835	0.86095	1.12884	0.836461	35.5274	0.19903	4	FALSE	254	24497	0.0102622	NA	NA	NA	NA	NA	NA	NA	NA	NA	6	1296	0.00460829	NA	NA	NA	NA	NA	NA	NA	NA	NA
573	Other disorders of liver	digestive	0.0425288	0.0200528	1.04345	1.00323	1.08527	0.0339356	0	0.699535	4	FALSE	2597	228694	0.0112283	-0.00392661	0.0651078	0.996081	0.876748	1.13166	0.951909	15.1324	0.316261	4	FALSE	297	24423	0.0120146	NA	NA	NA	NA	NA	NA	NA	NA	NA	14	1836	0.00756757	0.0549912	0.115154	1.05653	0.843069	1.32404	0.632974	0	0.390626	FALSE
573.2	Liver replaced by transplant	digestive	0.100876	0.0595088	1.10614	0.984364	1.24298	0.0900486	0.769302	0.0373434	2	FALSE	309	230827	0.00133688	NA	NA	NA	NA	NA	NA	NA	NA	NA	NA	45	24985	0.00179784	NA	NA	NA	NA	NA	NA	NA	NA	NA	1	1296	0.00077101	NA	NA	NA	NA	NA	NA	NA	NA	NA
573.3	Hepatomegaly	digestive	0.0897353	0.0534405	1.09388	0.985106	1.21468	0.0931205	0	0.903282	4	FALSE	384	230408	0.00166384	0.29197	0.132378	1.33906	1.03305	1.73573	0.0274129	0	0.467823	2	FALSE	101	24804	0.00405541	NA	NA	NA	NA	NA	NA	NA	NA	NA	2	543	0.00366972	NA	NA	NA	NA	NA	NA	NA	NA	NA
573.5	Jaundice (not of newborn)	digestive	0.0279904	0.0345366	1.02839	0.961078	1.10041	0.417677	0	0.873148	4	FALSE	857	230508	0.0037041	NA	NA	NA	NA	NA	NA	NA	NA	NA	NA	80	24885	0.00320449	NA	NA	NA	NA	NA	NA	NA	NA	NA	1	1296	0.00077101	NA	NA	NA	NA	NA	NA	NA	NA	NA
573.6	Nonspecific elevation of levels of transaminase or lactic acid dehydrogenase [LDH]	digestive	-0.00495182	0.0394862	0.99506	0.920956	1.07513	0.900202	0	0.483569	3	FALSE	697	225577	0.00308034	0.103908	0.0914958	1.1095	0.927354	1.32742	0.256099	60.9961	0.109332	2	FALSE	143	21327	0.00666046	NA	NA	NA	NA	NA	NA	NA	NA	NA	5	1835	0.00271739	NA	NA	NA	NA	NA	NA	NA	NA	NA
573.7	Abnormal results of function study of liver	digestive	-1.61e-05	0.0144956	0.999984	0.971973	1.0288	0.999112	0.374385	0.187416	4	FALSE	5171	227571	0.0222177	0.0047427	0.0494996	1.00475	0.911855	1.10712	0.923669	0	0.755978	4	FALSE	533	24149	0.0215947	NA	NA	NA	NA	NA	NA	NA	NA	NA	33	1807	0.0179348	0.0426436	0.063185	1.04357	0.922012	1.18114	0.499739	0	0.644836	FALSE
573.9	Abnormal serum enzyme levels	digestive	0.000637037	0.0380288	1.00064	0.928766	1.07807	0.986635	0	0.416444	4	FALSE	750	229412	0.00325857	0.0227458	0.0658936	1.02301	0.899062	1.16404	0.729952	28.9584	0.244724	3	FALSE	279	24471	0.0112727	NA	NA	NA	NA	NA	NA	NA	NA	NA	1	539	0.00185185	-0.0449343	0.084264	0.95606	0.810512	1.12775	0.593857	0.469492	0.169769	FALSE
574	Cholelithiasis and cholecystitis	digestive	-0.010671	0.00831041	0.989386	0.973401	1.00563	0.199125	0	0.6617	4	FALSE	16041	221396	0.067559	-0.00562733	0.0391818	0.994388	0.920883	1.07376	0.8858	0	0.392667	4	FALSE	847	24488	0.033432	NA	NA	NA	NA	NA	NA	NA	NA	NA	89	1787	0.0474414	0.0070169	0.0562735	1.00704	0.901877	1.12447	0.900767	0	0.7096	FALSE
574.1	Cholelithiasis	digestive	-0.0125339	0.00879622	0.987544	0.970665	1.00472	0.154179	0	0.627508	4	FALSE	14189	221977	0.0600806	0.00397162	0.0426521	1.00398	0.923463	1.09152	0.925811	42.1112	0.158922	4	FALSE	713	24565	0.0282063	NA	NA	NA	NA	NA	NA	NA	NA	NA	75	1790	0.0402145	-0.00190461	0.0611455	0.998097	0.885372	1.12517	0.975151	0	0.563245	FALSE
574.11	Cholelithiasis with acute cholecystitis	digestive	-0.0202208	0.0250927	0.979982	0.932952	1.02938	0.420333	0.285608	0.246648	3	FALSE	1631	220400	0.00734582	NA	NA	NA	NA	NA	NA	NA	NA	NA	NA	47	21636	0.0021676	NA	NA	NA	NA	NA	NA	NA	NA	NA	12	1810	0.00658617	NA	NA	NA	NA	NA	NA	NA	NA	NA
574.12	Cholelithiasis with other cholecystitis	digestive	-0.0215496	0.013736	0.978681	0.952684	1.00539	0.116686	0	0.781601	3	FALSE	5546	223620	0.0242008	0.185647	0.121743	1.204	0.948412	1.52846	0.127284	0	0.374649	2	FALSE	130	25055	0.0051618	NA	NA	NA	NA	NA	NA	NA	NA	NA	23	1260	0.0179267	NA	NA	NA	NA	NA	NA	NA	NA	NA
574.2	Calculus of bile duct	digestive	-0.0372754	0.038772	0.963411	0.892912	1.03948	0.336352	0.529985	0.119124	3	FALSE	705	224286	0.00313346	-0.196471	0.149747	0.821625	0.612645	1.10189	0.189512	0	0.663233	2	FALSE	86	25193	0.00340203	NA	NA	NA	NA	NA	NA	NA	NA	NA	2	1807	0.00110558	NA	NA	NA	NA	NA	NA	NA	NA	NA
574.3	Cholecystitis without cholelithiasis	digestive	-0.00845177	0.0201252	0.991584	0.953232	1.03148	0.674515	0.352017	0.201005	4	FALSE	2585	223737	0.0114218	-0.0602605	0.0869616	0.941519	0.793976	1.11648	0.488338	0	0.753313	4	FALSE	170	25093	0.00672921	NA	NA	NA	NA	NA	NA	NA	NA	NA	15	1806	0.00823723	0.0683194	0.123849	1.07071	0.839944	1.36487	0.581199	0.165536	0.273647	FALSE
575	Other biliary tract disease	digestive	-0.0162244	0.014317	0.983907	0.956681	1.01191	0.25712	0	0.512108	4	FALSE	5138	222145	0.0226062	-0.058705	0.0627125	0.942985	0.833919	1.06632	0.349223	0	0.922609	4	FALSE	321	24681	0.012839	NA	NA	NA	NA	NA	NA	NA	NA	NA	28	1799	0.0153257	-0.0385147	0.100388	0.962218	0.790356	1.17145	0.701232	0	0.631259	FALSE
575.1	Cholangitis	digestive	0.0197669	0.0400673	1.01996	0.94293	1.10329	0.621771	0	0.623753	2	FALSE	648	220543	0.00292959	NA	NA	NA	NA	NA	NA	NA	NA	NA	NA	27	21711	0.00124206	NA	NA	NA	NA	NA	NA	NA	NA	NA	5	1260	0.00395257	NA	NA	NA	NA	NA	NA	NA	NA	NA
575.2	Obstruction of bile duct	digestive	-0.0160465	0.0340282	0.984082	0.92059	1.05195	0.637237	0	0.986185	3	FALSE	884	224481	0.00392253	NA	NA	NA	NA	NA	NA	NA	NA	NA	NA	62	25264	0.00244808	NA	NA	NA	NA	NA	NA	NA	NA	NA	6	1260	0.00473934	NA	NA	NA	NA	NA	NA	NA	NA	NA
575.6	Cholesterolosis of gallbladder	digestive	NA	NA	NA	NA	NA	NA	NA	NA	NA	NA	509	224717	0.00225995	NA	NA	NA	NA	NA	NA	NA	NA	NA	NA	10	25298	0.000395132	NA	NA	NA	NA	NA	NA	NA	NA	NA	2	1809	0.00110436	NA	NA	NA	NA	NA	NA	NA	NA	NA
575.7	Other disorders of gallbladder	digestive	-0.00452124	0.0243037	0.995489	0.949181	1.04406	0.852421	0.471415	0.150794	3	FALSE	1756	223806	0.007785	-0.106687	0.133038	0.898807	0.692507	1.16656	0.422595	0	0.565915	2	FALSE	84	25064	0.00334023	NA	NA	NA	NA	NA	NA	NA	NA	NA	12	1806	0.00660066	NA	NA	NA	NA	NA	NA	NA	NA	NA
575.8	Other disorders of biliary tract	digestive	-0.0361672	0.0247815	0.964479	0.918753	1.01248	0.144443	0	0.916778	3	FALSE	1684	223639	0.00747372	-0.0187634	0.107867	0.981412	0.794391	1.21246	0.861905	0	0.834725	3	FALSE	117	25107	0.00463844	NA	NA	NA	NA	NA	NA	NA	NA	NA	6	1810	0.00330396	NA	NA	NA	NA	NA	NA	NA	NA	NA
575.9	Nonspecific abnormal findings on radiological and other examination of biliary tract	digestive	-0.00223754	0.0499097	0.997765	0.904784	1.1003	0.964241	0.131814	0.283167	2	FALSE	452	224426	0.00200998	NA	NA	NA	NA	NA	NA	NA	NA	NA	NA	68	25162	0.0026952	NA	NA	NA	NA	NA	NA	NA	NA	NA	3	1260	0.0023753	NA	NA	NA	NA	NA	NA	NA	NA	NA
577	Diseases of pancreas	digestive	0.0145605	0.0177163	1.01467	0.980039	1.05052	0.41115	0.337192	0.209965	4	FALSE	3359	236336	0.0140136	-0.0254717	0.0556174	0.97485	0.874171	1.08712	0.646966	0	0.766307	4	FALSE	396	25156	0.0154978	NA	NA	NA	NA	NA	NA	NA	NA	NA	17	1880	0.00896152	0.151087	0.114111	1.1631	0.930004	1.45462	0.185491	0	0.499723	FALSE
577.1	Acute pancreatitis	digestive	0.0151379	0.023061	1.01525	0.970387	1.06219	0.511547	0	0.383984	3	FALSE	1966	237207	0.00821999	-0.0530827	0.0791474	0.948302	0.812038	1.10743	0.502423	0	0.859562	3	FALSE	201	25344	0.00786847	NA	NA	NA	NA	NA	NA	NA	NA	NA	9	1880	0.00476443	NA	NA	NA	NA	NA	NA	NA	NA	NA
577.2	Chronic pancreatitis	digestive	-0.0180957	0.047142	0.982067	0.895393	1.07713	0.701086	0.343239	0.206315	4	FALSE	475	237644	0.0019948	-0.04568	0.142245	0.955348	0.722906	1.26253	0.748108	0	0.852995	2	FALSE	91	25525	0.00355247	NA	NA	NA	NA	NA	NA	NA	NA	NA	1	1333	0.000749625	NA	NA	NA	NA	NA	NA	NA	NA	NA
577.3	Cyst and pseudocyst of pancreas	digestive	-0.0504648	0.0405406	0.950787	0.878163	1.02942	0.213206	0	0.742045	4	FALSE	627	237676	0.0026311	-0.152336	0.169269	0.8587	0.616254	1.19653	0.36814	0	0.684421	2	FALSE	71	25561	0.00276998	NA	NA	NA	NA	NA	NA	NA	NA	NA	6	1333	0.00448096	NA	NA	NA	NA	NA	NA	NA	NA	NA
578	Gastrointestinal hemorrhage	digestive	-0.0119958	0.00798457	0.988076	0.972733	1.00366	0.133001	0.482712	0.121784	4	FALSE	17568	216642	0.0750096	-0.0322001	0.0301325	0.968313	0.912781	1.02722	0.285242	49.7743	0.112929	4	FALSE	1540	22850	0.0631406	0.0834682	0.133522	1.08705	0.83675	1.41223	0.531888	0	0.763717	FALSE	131	1720	0.0707726	-0.0536561	0.0530509	0.947758	0.854162	1.05161	0.311821	0.727247	0.0555225	FALSE
578.1	Hematemesis	digestive	-0.0528125	0.0267154	0.948558	0.900168	0.999549	0.0480578	0	0.434808	3	FALSE	1444	222451	0.00644945	-0.0621098	0.115868	0.93978	0.748857	1.17938	0.591932	0	0.499288	3	FALSE	98	24624	0.00396408	NA	NA	NA	NA	NA	NA	NA	NA	NA	10	1221	0.00812348	NA	NA	NA	NA	NA	NA	NA	NA	NA
578.2	Blood in stool	digestive	-0.0370334	0.0189411	0.963644	0.928526	1.00009	0.0505612	0	0.494106	4	FALSE	3004	219491	0.0135014	-0.00863851	0.0493167	0.991399	0.900057	1.09201	0.860951	14.807	0.317995	4	FALSE	523	23731	0.0215635	NA	NA	NA	NA	NA	NA	NA	NA	NA	20	1741	0.0113572	-0.0261478	0.0948801	0.974191	0.808876	1.17329	0.782865	0.690147	0.0724183	FALSE
578.8	Hemorrhage of rectum and anus	digestive	-0.00881247	0.0110401	0.991226	0.970008	1.01291	0.424742	0	0.730758	4	FALSE	8755	220154	0.0382466	-0.0209465	0.0448069	0.979271	0.89694	1.06916	0.640155	37.4771	0.187181	4	FALSE	675	23875	0.0274949	NA	NA	NA	NA	NA	NA	NA	NA	NA	58	1746	0.0321508	-0.0327779	0.0726749	0.967754	0.839274	1.1159	0.651975	0	0.828418	FALSE
578.9	Hemorrhage of gastrointestinal tract	digestive	-0.00742809	0.0131438	0.992599	0.967355	1.0185	0.571978	0.501971	0.11046	4	FALSE	6089	221145	0.0267962	-0.0872783	0.0592258	0.916422	0.815985	1.02922	0.140575	0	0.810789	4	FALSE	380	24321	0.015384	NA	NA	NA	NA	NA	NA	NA	NA	NA	53	1759	0.0292494	-0.0506594	0.10755	0.950602	0.769932	1.17367	0.637617	0	0.356345	FALSE
579	Other symptoms involving abdomen and pelvis	digestive	0.00224085	0.0174065	1.00224	0.968627	1.03703	0.897566	0	0.577562	4	FALSE	3599	217469	0.0162801	-0.0192006	0.043432	0.980983	0.900932	1.06815	0.658428	0	0.960456	4	FALSE	668	23223	0.0279603	NA	NA	NA	NA	NA	NA	NA	NA	NA	19	1753	0.0107223	-0.0772881	0.113973	0.925623	0.740322	1.15731	0.49769	0	0.996876	FALSE
579.2	Splenomegaly	digestive	0.111985	0.0412949	1.1185	1.03154	1.21279	0.00669119	0	0.714873	3	FALSE	608	222158	0.00272932	NA	NA	NA	NA	NA	NA	NA	NA	NA	NA	38	24725	0.00153455	NA	NA	NA	NA	NA	NA	NA	NA	NA	1	1221	0.000818331	NA	NA	NA	NA	NA	NA	NA	NA	NA
579.8	Nonspecific abnormal findings in stool contents	digestive	-0.0581728	0.0202599	0.943487	0.906756	0.981705	0.00408756	0	0.954251	4	FALSE	2532	221615	0.0112962	-0.211476	0.0917816	0.809389	0.676134	0.968906	0.0212159	0	0.480291	3	FALSE	193	24317	0.00787434	NA	NA	NA	NA	NA	NA	NA	NA	NA	14	1221	0.011336	NA	NA	NA	NA	NA	NA	NA	NA	NA
580	Nephritis; nephrosis; renal sclerosis	genitourinary	0.0512842	0.0252628	1.05262	1.00177	1.10605	0.0423542	0	0.848939	4	FALSE	1635	224624	0.00722623	-0.0426322	0.0529887	0.958264	0.863736	1.06314	0.421078	0	0.582743	4	FALSE	431	23981	0.0176553	NA	NA	NA	NA	NA	NA	NA	NA	NA	7	1835	0.00380022	0.179926	0.0989209	1.19713	0.986142	1.45326	0.0689285	0.578976	0.123279	FALSE
580.1	Glomerulonephritis	genitourinary	0.0563278	0.0390472	1.05794	0.979999	1.14209	0.149145	0.193571	0.293317	4	FALSE	676	225440	0.00298962	-0.108458	0.0880824	0.897217	0.754956	1.06628	0.218202	0	0.718984	3	FALSE	169	24264	0.00691687	NA	NA	NA	NA	NA	NA	NA	NA	NA	4	1836	0.00217391	NA	NA	NA	NA	NA	NA	NA	NA	NA
580.11	Proliferative glomerulonephritis	genitourinary	0.158721	0.105043	1.17201	0.953935	1.43994	0.130787	0.151604	0.277622	2	FALSE	100	225708	0.000442854	NA	NA	NA	NA	NA	NA	NA	NA	NA	NA	32	24408	0.00130933	NA	NA	NA	NA	NA	NA	NA	NA	NA	1	550	0.00181488	NA	NA	NA	NA	NA	NA	NA	NA	NA
580.12	Non-proliferative glomerulonephritis	genitourinary	0.0942895	0.0870941	1.09888	0.926435	1.30342	0.278979	0.878526	0.00411538	2	FALSE	150	225722	0.000664093	NA	NA	NA	NA	NA	NA	NA	NA	NA	NA	71	24368	0.00290519	NA	NA	NA	NA	NA	NA	NA	NA	NA	0	0	NA	NA	NA	NA	NA	NA	NA	NA	NA	NA
580.14	Chronic glomerulonephritis, NOS	genitourinary	0.0552922	0.0487472	1.05685	0.960549	1.1628	0.256683	0	0.474385	3	FALSE	438	225682	0.00193702	NA	NA	NA	NA	NA	NA	NA	NA	NA	NA	77	24379	0.00314851	NA	NA	NA	NA	NA	NA	NA	NA	NA	4	1836	0.00217391	NA	NA	NA	NA	NA	NA	NA	NA	NA
580.2	Nephrotic syndrome without mention of glomerulonephritis	genitourinary	0.101391	0.0424299	1.10671	1.0184	1.20268	0.0168657	0	0.424639	4	FALSE	570	225638	0.0025198	-0.0220909	0.104138	0.978151	0.797561	1.19963	0.832005	25.5639	0.260948	3	FALSE	124	24330	0.00507075	NA	NA	NA	NA	NA	NA	NA	NA	NA	3	1286	0.00232739	NA	NA	NA	NA	NA	NA	NA	NA	NA
580.3	Nephritis and nephropathy without mention of glomerulonephritis	genitourinary	-0.0081188	0.0437383	0.991914	0.910424	1.0807	0.852741	0	0.852361	4	FALSE	548	225176	0.00242774	-0.0267858	0.0703755	0.97357	0.848132	1.11756	0.703491	0	0.456245	3	FALSE	233	24159	0.00955231	NA	NA	NA	NA	NA	NA	NA	NA	NA	2	1836	0.00108814	NA	NA	NA	NA	NA	NA	NA	NA	NA
580.31	Nephritis and nephropathy in diseases classified elsewhere	genitourinary	0.0090571	0.0731096	1.0091	0.874384	1.16457	0.901407	0	0.656062	2	FALSE	198	60773	0.00324745	-0.00588915	0.0820174	0.994128	0.846504	1.1675	0.942758	5.28139	0.347928	3	FALSE	168	20676	0.00805987	NA	NA	NA	NA	NA	NA	NA	NA	NA	1	550	0.00181488	NA	NA	NA	NA	NA	NA	NA	NA	NA
580.32	Nephritis and nephropathy with pathological lesion	genitourinary	-0.0125815	0.0554857	0.987497	0.88574	1.10094	0.820617	0	0.790806	3	FALSE	346	225516	0.00153191	-0.155723	0.11622	0.855796	0.681465	1.07472	0.180278	0	0.502325	3	FALSE	89	24340	0.00364321	NA	NA	NA	NA	NA	NA	NA	NA	NA	2	1836	0.00108814	NA	NA	NA	NA	NA	NA	NA	NA	NA
585	Renal failure	genitourinary	0.0165537	0.00852388	1.01669	0.999847	1.03382	0.0521323	0.534407	0.0919218	4	FALSE	16037	219315	0.0681405	0.0123198	0.0249514	1.0124	0.964077	1.06314	0.621481	37.7826	0.18532	4	FALSE	2397	22398	0.0966727	NA	NA	NA	NA	NA	NA	NA	NA	NA	56	1815	0.0299305	0.0761235	0.0489497	1.0791	0.980379	1.18775	0.119913	0	0.721487	FALSE
585.1	Acute renal failure	genitourinary	-0.00628464	0.0112417	0.993735	0.972079	1.01587	0.576129	0	0.826258	4	FALSE	8796	221696	0.0381618	-0.000944956	0.0333104	0.999055	0.935914	1.06646	0.977368	7.07044	0.357754	4	FALSE	1272	23240	0.051893	NA	NA	NA	NA	NA	NA	NA	NA	NA	26	1829	0.0140162	0.0959767	0.0707677	1.10073	0.958174	1.2645	0.175029	0	0.758349	FALSE
585.2	Renal failure NOS	genitourinary	0.0694045	0.0308804	1.07187	1.00892	1.13875	0.0246066	0	0.516514	3	FALSE	1094	224939	0.00484	-0.115399	0.0769406	0.89101	0.766286	1.03604	0.133654	0	0.704853	4	FALSE	215	24165	0.0088187	NA	NA	NA	NA	NA	NA	NA	NA	NA	2	1834	0.00108932	NA	NA	NA	NA	NA	NA	NA	NA	NA
585.3	Chronic renal failure [CKD]	genitourinary	0.0342941	0.0111085	1.03489	1.0126	1.05767	0.00202064	0.764806	0.00519655	4	FALSE	9045	222010	0.0391465	-0.00136773	0.029682	0.998633	0.942195	1.05845	0.963247	0	0.54279	4	FALSE	1578	23120	0.0638918	NA	NA	NA	NA	NA	NA	NA	NA	NA	33	1820	0.017809	0.0430164	0.0576933	1.04395	0.932337	1.16894	0.455907	0	0.490591	FALSE
585.31	Renal dialysis	genitourinary	0.0010332	0.0418427	1.00103	0.922215	1.08659	0.9803	0.674346	0.0265983	4	FALSE	601	225303	0.00266042	-0.0673253	0.056118	0.934891	0.837516	1.04359	0.230252	29.0848	0.237635	4	FALSE	384	24093	0.0156882	NA	NA	NA	NA	NA	NA	NA	NA	NA	4	1836	0.00217391	NA	NA	NA	NA	NA	NA	NA	NA	NA
585.32	End stage renal disease	genitourinary	-0.0189252	0.0339022	0.981253	0.918171	1.04867	0.576688	0.128726	0.3282	4	FALSE	915	224995	0.00405029	-0.0233284	0.0432312	0.976942	0.897574	1.06333	0.58946	0	0.94291	4	FALSE	632	23900	0.0257623	NA	NA	NA	NA	NA	NA	NA	NA	NA	7	1832	0.00380642	NA	NA	NA	NA	NA	NA	NA	NA	NA
585.33	Chronic Kidney Disease, Stage III	genitourinary	0.0332665	0.0138129	1.03383	1.00621	1.0622	0.0160245	0	0.675756	3	FALSE	5712	223742	0.0248939	0.0368398	0.0465738	1.03753	0.947012	1.13669	0.428944	58.4334	0.0652839	4	FALSE	629	23836	0.0257102	NA	NA	NA	NA	NA	NA	NA	NA	NA	14	1829	0.00759631	0.0521963	0.123522	1.05358	0.82704	1.34218	0.672611	0.0403791	0.307339	FALSE
585.34	Chronic Kidney Disease, Stage IV	genitourinary	-0.0147962	0.0315287	0.985313	0.926268	1.04812	0.63886	0	0.567482	4	FALSE	1079	224976	0.00477317	-0.0118147	0.0582223	0.988255	0.881678	1.10771	0.839194	0	0.80169	3	FALSE	373	24180	0.0151916	NA	NA	NA	NA	NA	NA	NA	NA	NA	4	1833	0.00217746	NA	NA	NA	NA	NA	NA	NA	NA	NA
585.4	Chronic kidney disease, Stage I or II	genitourinary	-0.0171412	0.0298142	0.983005	0.927209	1.04216	0.565336	0.646275	0.0370469	4	FALSE	1188	224759	0.00525787	-0.0293503	0.0633596	0.971076	0.857673	1.09947	0.643197	0	0.890933	3	FALSE	305	24072	0.0125118	NA	NA	NA	NA	NA	NA	NA	NA	NA	3	1286	0.00232739	NA	NA	NA	NA	NA	NA	NA	NA	NA
586	Other disorders of the kidney and ureters	genitourinary	0.0335698	0.0147852	1.03414	1.0046	1.06455	0.0231775	0	0.711822	4	FALSE	4999	221073	0.0221124	-6.61e-05	0.0407768	0.999934	0.923128	1.08313	0.998707	19.175	0.294323	4	FALSE	816	23208	0.033966	NA	NA	NA	NA	NA	NA	NA	NA	NA	20	1824	0.010846	0.00282336	0.077847	1.00283	0.86092	1.16813	0.971069	0	0.363406	FALSE
586.1	Anatomical abnormatilies of kidney and ureters	genitourinary	0.142604	0.0560515	1.15327	1.03329	1.28719	0.010954	0.358609	0.211796	2	FALSE	337	225511	0.00149215	NA	NA	NA	NA	NA	NA	NA	NA	NA	NA	29	24408	0.00118673	NA	NA	NA	NA	NA	NA	NA	NA	NA	0	0	NA	NA	NA	NA	NA	NA	NA	NA	NA	NA
586.12	Vesicoureteral reflux	genitourinary	0.190611	0.0780702	1.20999	1.03831	1.41005	0.0146252	0.619579	0.10495	2	FALSE	177	225573	0.000784053	NA	NA	NA	NA	NA	NA	NA	NA	NA	NA	15	16075	0.000932256	NA	NA	NA	NA	NA	NA	NA	NA	NA	0	0	NA	NA	NA	NA	NA	NA	NA	NA	NA	NA
586.2	Cyst of kidney, acquired	genitourinary	0.0409731	0.0252044	1.04182	0.991609	1.09458	0.104028	0	0.470598	4	FALSE	1649	224503	0.00729156	-0.0547404	0.0776678	0.946731	0.813047	1.1024	0.480934	0	0.591429	4	FALSE	208	24027	0.00858263	NA	NA	NA	NA	NA	NA	NA	NA	NA	12	1829	0.0065182	NA	NA	NA	NA	NA	NA	NA	NA	NA
586.4	Stricture/obstruction of ureter	genitourinary	0.00198417	0.033401	1.00199	0.938492	1.06978	0.95263	0.765395	0.0140873	3	FALSE	923	225249	0.00408096	-0.27348	0.152729	0.760727	0.56393	1.0262	0.0733543	0	0.987796	2	FALSE	72	24352	0.00294792	NA	NA	NA	NA	NA	NA	NA	NA	NA	4	1834	0.00217628	NA	NA	NA	NA	NA	NA	NA	NA	NA
587	Kidney replaced by transpant	genitourinary	0.0185853	0.0438614	1.01876	0.934839	1.11021	0.671764	0.785087	0.00953248	3	FALSE	550	225298	0.00243527	-0.19438	0.0700925	0.823345	0.71766	0.944593	0.00555087	0	0.922064	3	FALSE	235	24212	0.00961263	NA	NA	NA	NA	NA	NA	NA	NA	NA	0	0	NA	NA	NA	NA	NA	NA	NA	NA	NA	NA
588	Disorders resulting from impaired renal function	genitourinary	-0.061605	0.0455291	0.940254	0.859985	1.02802	0.176027	0	0.543605	4	FALSE	528	225012	0.00234105	-0.0162829	0.059176	0.983849	0.876108	1.10484	0.783192	0	0.700834	3	FALSE	343	24061	0.0140551	NA	NA	NA	NA	NA	NA	NA	NA	NA	1	550	0.00181488	NA	NA	NA	NA	NA	NA	NA	NA	NA
588.1	Renal osteodystrophy	genitourinary	-0.0634477	0.0598905	0.938523	0.834576	1.05542	0.28942	0.65549	0.0884329	2	FALSE	294	221477	0.00132569	0.0710704	0.0887903	1.07366	0.902167	1.27774	0.423462	0	0.793772	2	FALSE	151	24221	0.00619563	NA	NA	NA	NA	NA	NA	NA	NA	NA	0	0	NA	NA	NA	NA	NA	NA	NA	NA	NA	NA
588.2	Secondary hyperparathyroidism (of renal origin)	genitourinary	-0.0971277	0.0792265	0.90744	0.776927	1.05988	0.220218	0.183231	0.293953	3	FALSE	185	60856	0.00303075	-0.0237631	0.0769924	0.976517	0.839738	1.13558	0.757594	0	0.934162	3	FALSE	202	20709	0.00965999	NA	NA	NA	NA	NA	NA	NA	NA	NA	1	550	0.00181488	NA	NA	NA	NA	NA	NA	NA	NA	NA
589	Abnormal results of function study of kidney	genitourinary	0.0538787	0.0669151	1.05536	0.925638	1.20325	0.420715	0.455059	0.159604	3	FALSE	240	225282	0.0010642	NA	NA	NA	NA	NA	NA	NA	NA	NA	NA	40	24316	0.00164231	NA	NA	NA	NA	NA	NA	NA	NA	NA	1	546	0.00182815	NA	NA	NA	NA	NA	NA	NA	NA	NA
590	Pyelonephritis	genitourinary	-0.012431	0.0213051	0.987646	0.947254	1.02976	0.559572	0	0.837391	3	FALSE	2330	218691	0.010542	0.0235487	0.0641255	1.02383	0.902908	1.16094	0.713449	0	0.499151	4	FALSE	294	23950	0.0121267	NA	NA	NA	NA	NA	NA	NA	NA	NA	15	1762	0.00844119	-0.163782	0.101397	0.848927	0.695923	1.03557	0.106256	0	0.560426	FALSE
591	Urinary tract infection	genitourinary	0.008902	0.00780862	1.00894	0.993618	1.0245	0.254277	0	0.585891	4	FALSE	20798	204413	0.092349	0.0442648	0.0223264	1.04526	1.00051	1.09201	0.0474092	0	0.635006	4	FALSE	3053	19620	0.134654	-0.127707	0.132538	0.880111	0.678768	1.14118	0.335269	0	0.951361	FALSE	121	1645	0.0685164	-0.0059517	0.0369152	0.994066	0.924683	1.06865	0.871915	0	0.864249	FALSE
592	Cystitis and urethritis	genitourinary	0.0545432	0.0176291	1.05606	1.02019	1.09319	0.00197528	0	0.612931	4	FALSE	3441	217737	0.0155576	-0.0711179	0.0597959	0.931352	0.828353	1.04716	0.234304	0	0.665547	4	FALSE	353	23607	0.0147329	NA	NA	NA	NA	NA	NA	NA	NA	NA	18	1749	0.0101868	0.0691882	0.0766353	1.07164	0.922181	1.24532	0.366619	0	0.81918	FALSE
592.1	Cystitis	genitourinary	0.0550405	0.0179753	1.05658	1.02001	1.09447	0.00219854	0	0.697814	4	FALSE	3304	218008	0.0149291	-0.0710612	0.0609657	0.931405	0.826503	1.04962	0.243779	0	0.737388	4	FALSE	339	23667	0.0141215	NA	NA	NA	NA	NA	NA	NA	NA	NA	16	1749	0.00906516	0.0658787	0.0781039	1.0681	0.916492	1.24478	0.398963	0	0.701141	FALSE
592.11	Acute cystitis	genitourinary	-0.00560654	0.0588017	0.994409	0.886162	1.11588	0.92404	0	0.49639	4	FALSE	327	219508	0.00148748	-0.124365	0.106907	0.883057	0.716126	1.0889	0.244708	0	0.500943	2	FALSE	120	20497	0.00582044	NA	NA	NA	NA	NA	NA	NA	NA	NA	1	533	0.00187266	NA	NA	NA	NA	NA	NA	NA	NA	NA
592.12	Chronic cystitis	genitourinary	0.078277	0.0363604	1.08142	1.00704	1.1613	0.0313337	0	0.946178	3	FALSE	780	216577	0.00358857	NA	NA	NA	NA	NA	NA	NA	NA	NA	NA	39	24349	0.00159915	NA	NA	NA	NA	NA	NA	NA	NA	NA	7	1770	0.00393922	NA	NA	NA	NA	NA	NA	NA	NA	NA
592.13	Chronic interstitial cystitis	genitourinary	-0.00215921	0.0428639	0.997843	0.917437	1.0853	0.959825	0	0.691783	3	FALSE	594	219989	0.00269286	NA	NA	NA	NA	NA	NA	NA	NA	NA	NA	67	24331	0.00274613	NA	NA	NA	NA	NA	NA	NA	NA	NA	2	1776	0.00112486	NA	NA	NA	NA	NA	NA	NA	NA	NA
592.2	Urethritis and urethral syndrome	genitourinary	-0.0374811	0.10351	0.963213	0.786347	1.17986	0.717277	0	0.439763	2	FALSE	120	220253	0.000544531	NA	NA	NA	NA	NA	NA	NA	NA	NA	NA	5	11208	0.000445911	NA	NA	NA	NA	NA	NA	NA	NA	NA	1	1227	0.000814332	NA	NA	NA	NA	NA	NA	NA	NA	NA
593	Hematuria	genitourinary	-0.0029281	0.0107247	0.997076	0.976336	1.01826	0.784834	0	0.67625	4	FALSE	9426	215853	0.0418414	0.0296035	0.039876	1.03005	0.952608	1.11378	0.457851	62.6388	0.0454016	4	FALSE	829	23132	0.0345979	NA	NA	NA	NA	NA	NA	NA	NA	NA	70	1750	0.0384615	0.0194567	0.0639032	1.01965	0.899612	1.1557	0.760769	0	0.400175	FALSE
593.1	Gross hematuria	genitourinary	0.0453487	0.0592842	1.04639	0.931605	1.17532	0.444309	0.621947	0.0709958	3	FALSE	326	60056	0.00539896	0.0835895	0.099468	1.08718	0.894613	1.3212	0.400703	5.98039	0.345208	3	FALSE	116	20634	0.00559036	NA	NA	NA	NA	NA	NA	NA	NA	NA	0	0	NA	NA	NA	NA	NA	NA	NA	NA	NA	NA
593.2	Microscopic hematuria	genitourinary	0.029818	0.0407096	1.03027	0.951257	1.11584	0.463891	0	0.990589	2	FALSE	736	59251	0.0122693	-0.0577205	0.064505	0.943914	0.831813	1.07112	0.370881	6.40197	0.301307	2	FALSE	315	17370	0.0178117	NA	NA	NA	NA	NA	NA	NA	NA	NA	13	526	0.0241187	NA	NA	NA	NA	NA	NA	NA	NA	NA
594	Urinary calculus	genitourinary	-0.0188922	0.015209	0.981285	0.952466	1.01098	0.214171	0	0.445038	4	FALSE	4723	233812	0.0198	0.0108922	0.0499584	1.01095	0.916655	1.11495	0.82741	0	0.43513	4	FALSE	497	24809	0.0196396	-0.0591576	0.193663	0.942558	0.644855	1.3777	0.760011	0	0.633224	FALSE	55	1831	0.0291622	-0.116131	0.0590659	0.890359	0.793027	0.999636	0.0492843	0	0.897089	FALSE
594.1	Calculus of kidney	genitourinary	-0.0299712	0.0179689	0.970473	0.93689	1.00526	0.0953267	0.0788935	0.353679	4	FALSE	3399	234420	0.0142924	0.0134421	0.055075	1.01353	0.909825	1.12906	0.807177	38.2963	0.18219	4	FALSE	400	24952	0.0157778	NA	NA	NA	NA	NA	NA	NA	NA	NA	42	1831	0.0224239	-0.117108	0.0608948	0.88949	0.789418	1.00225	0.0544661	0	0.838964	FALSE
594.2	Calculus of lower urinary tract	genitourinary	0.0416184	0.0674703	1.0425	0.913364	1.18989	0.53734	0	0.62399	2	FALSE	234	237244	0.000985354	NA	NA	NA	NA	NA	NA	NA	NA	NA	NA	17	25517	0.000665779	NA	NA	NA	NA	NA	NA	NA	NA	NA	0	0	NA	NA	NA	NA	NA	NA	NA	NA	NA	NA
594.3	Calculus of ureter	genitourinary	-0.0345202	0.0282842	0.966069	0.913971	1.02114	0.222285	0.596876	0.0590706	4	FALSE	1322	236432	0.00556037	NA	NA	NA	NA	NA	NA	NA	NA	NA	NA	98	25412	0.00384163	NA	NA	NA	NA	NA	NA	NA	NA	NA	14	1857	0.00748263	-0.369942	0.15553	0.690775	0.509271	0.936965	0.0173788	0	0.536951	FALSE
594.8	Renal colic	genitourinary	0.0104412	0.0383589	1.0105	0.93731	1.0894	0.785471	0	0.45037	3	FALSE	697	236976	0.0029326	NA	NA	NA	NA	NA	NA	NA	NA	NA	NA	32	25479	0.00125436	NA	NA	NA	NA	NA	NA	NA	NA	NA	9	1315	0.00679758	NA	NA	NA	NA	NA	NA	NA	NA	NA
595	Hydronephrosis	genitourinary	-0.0014088	0.0280073	0.998592	0.945254	1.05494	0.959883	0	0.512042	4	FALSE	1347	235894	0.00567777	-0.0843124	0.0832705	0.919144	0.780735	1.08209	0.311293	0	0.921248	3	FALSE	180	25277	0.00707075	NA	NA	NA	NA	NA	NA	NA	NA	NA	8	1857	0.00428954	-0.0968936	0.144924	0.907653	0.683219	1.20581	0.503762	0	0.671374	FALSE
596	Other disorders of bladder	genitourinary	0.0318551	0.0129757	1.03237	1.00644	1.05896	0.0140888	0.660061	0.0317088	4	FALSE	6402	230442	0.0270305	0.0498635	0.0462336	1.05113	0.960067	1.15083	0.280805	0	0.860494	4	FALSE	620	24546	0.0246364	NA	NA	NA	NA	NA	NA	NA	NA	NA	25	1849	0.0133404	0.0838358	0.0849489	1.08745	0.920663	1.28445	0.323693	0.618577	0.105407	FALSE
596.5	Functional disorders of bladder	genitourinary	0.033365	0.0213447	1.03393	0.991566	1.0781	0.118017	0.658965	0.0321189	4	FALSE	2442	231207	0.0104516	0.053403	0.0528935	1.05485	0.950976	1.17008	0.312671	0	0.526634	3	FALSE	459	24758	0.018202	NA	NA	NA	NA	NA	NA	NA	NA	NA	10	1854	0.00536481	0.0686029	0.0933561	1.07101	0.891926	1.28605	0.46243	0.614389	0.107318	FALSE
597	Other disorders of urethra and urinary tract	genitourinary	0.0447848	0.0204139	1.0458	1.00479	1.08849	0.028247	0.755386	0.0167716	3	FALSE	2474	227989	0.0107349	-0.0270974	0.104459	0.973266	0.793079	1.19439	0.795321	0	0.854428	3	FALSE	123	25155	0.00486589	NA	NA	NA	NA	NA	NA	NA	NA	NA	12	1318	0.00902256	NA	NA	NA	NA	NA	NA	NA	NA	NA
597.1	Urethral stricture (not specified as infectious)	genitourinary	-0.0053827	0.0250382	0.994632	0.947	1.04466	0.829783	0.49173	0.160718	2	FALSE	1645	229406	0.00711964	NA	NA	NA	NA	NA	NA	NA	NA	NA	NA	41	25428	0.0016098	NA	NA	NA	NA	NA	NA	NA	NA	NA	8	1318	0.00603318	NA	NA	NA	NA	NA	NA	NA	NA	NA
597.2	Urinary complications NEC	genitourinary	-0.104036	0.105021	0.901192	0.733539	1.10716	0.321869	0	0.365838	2	FALSE	102	229225	0.00044478	NA	NA	NA	NA	NA	NA	NA	NA	NA	NA	17	21730	0.000781717	NA	NA	NA	NA	NA	NA	NA	NA	NA	0	0	NA	NA	NA	NA	NA	NA	NA	NA	NA	NA
597.8	Urethral hypermobility/ISD	genitourinary	0.168579	0.0896462	1.18362	0.992901	1.41098	0.0600409	0	0.750781	2	FALSE	131	56887	0.00229752	NA	NA	NA	NA	NA	NA	NA	NA	NA	NA	10	17912	0.000557973	NA	NA	NA	NA	NA	NA	NA	NA	NA	0	0	NA	NA	NA	NA	NA	NA	NA	NA	NA	NA
598	Abnormal findings on examination of urine	genitourinary	0.0784154	0.0507281	1.08157	0.979209	1.19463	0.122153	0.042716	0.371443	4	FALSE	444	238882	0.00185521	0.125354	0.109291	1.13355	0.914981	1.40433	0.251392	0	0.881697	2	FALSE	131	25157	0.00518032	NA	NA	NA	NA	NA	NA	NA	NA	NA	6	1877	0.0031864	0.0610204	0.125173	1.06292	0.831675	1.35846	0.625912	0.742394	0.0488093	FALSE
599	Other symptoms/disorders or the urinary system	genitourinary	0.0258453	0.00901818	1.02618	1.0082	1.04448	0.00415808	0.178129	0.301797	4	FALSE	15995	214408	0.0694218	0.0149588	0.0217134	1.01507	0.972779	1.0592	0.490875	12.4761	0.330269	4	FALSE	3243	19742	0.141092	0.225222	0.144808	1.2526	0.943086	1.6637	0.119872	0.552646	0.134885	FALSE	95	1736	0.0518842	-0.00875393	0.0331957	0.991284	0.928842	1.05792	0.792006	0	0.584586	FALSE
599.1	Urinary obstruction	genitourinary	0.0437495	0.0882327	1.04472	0.878813	1.24195	0.620005	0	0.420107	2	FALSE	146	229645	0.00063536	NA	NA	NA	NA	NA	NA	NA	NA	NA	NA	19	21673	0.000875899	NA	NA	NA	NA	NA	NA	NA	NA	NA	1	549	0.00181818	NA	NA	NA	NA	NA	NA	NA	NA	NA
599.2	Retention of urine	genitourinary	0.0687905	0.01498	1.07121	1.04022	1.10313	4.39e-06	0.295188	0.23507	4	TRUE	4724	227376	0.0203533	0.102647	0.068378	1.1081	0.969116	1.26702	0.133311	0	0.864372	4	FALSE	267	23948	0.0110262	NA	NA	NA	NA	NA	NA	NA	NA	NA	15	1848	0.00805153	-0.129625	0.124637	0.878425	0.688039	1.12149	0.29833	0	0.813821	FALSE
599.3	Dysuria	genitourinary	-0.00411617	0.0184822	0.995892	0.960462	1.03263	0.823761	0.045819	0.369943	4	FALSE	3447	222691	0.0152429	0.00437412	0.0375661	1.00438	0.93309	1.08113	0.907305	0	0.667527	4	FALSE	846	22340	0.0364875	NA	NA	NA	NA	NA	NA	NA	NA	NA	14	1812	0.00766703	0.0092796	0.0482853	1.00932	0.918184	1.10951	0.847599	0	0.883345	FALSE
599.4	Urinary incontinence	genitourinary	0.0484543	0.013224	1.04965	1.02279	1.07721	0.000248177	0	0.669276	4	FALSE	6881	223513	0.0298662	0.0190993	0.0312668	1.01928	0.958695	1.0837	0.541298	0	0.48391	4	FALSE	1429	22602	0.0594649	NA	NA	NA	NA	NA	NA	NA	NA	NA	41	1811	0.0221382	0.0578562	0.0455314	1.05956	0.969104	1.15847	0.203839	0	0.33338	FALSE
599.5	Frequency of urination and polyuria	genitourinary	0.0192588	0.0162354	1.01945	0.987517	1.05241	0.235534	0	0.805434	4	FALSE	4262	224476	0.0186327	-0.0149532	0.038127	0.985158	0.914223	1.0616	0.694915	26.4221	0.253236	4	FALSE	873	22756	0.0369461	NA	NA	NA	NA	NA	NA	NA	NA	NA	25	1819	0.0135575	-0.0386126	0.057803	0.962123	0.85907	1.07754	0.504131	0.304829	0.230383	FALSE
599.6	Oliguria and anuria	genitourinary	-0.02455	0.0739533	0.975749	0.84409	1.12794	0.739915	0	0.773912	2	FALSE	190	229505	0.000827184	NA	NA	NA	NA	NA	NA	NA	NA	NA	NA	31	15962	0.00193835	NA	NA	NA	NA	NA	NA	NA	NA	NA	1	1309	0.000763359	NA	NA	NA	NA	NA	NA	NA	NA	NA
599.8	Other symptoms involving urinary system	genitourinary	0.0513712	0.0703122	1.05271	0.917192	1.20826	0.465014	0.582348	0.0912333	3	FALSE	252	228971	0.00109937	-0.101944	0.133949	0.903081	0.694559	1.1742	0.446619	0	0.874108	2	FALSE	81	24075	0.0033532	NA	NA	NA	NA	NA	NA	NA	NA	NA	0	0	NA	NA	NA	NA	NA	NA	NA	NA	NA	NA
599.9	Other abnormality of urination	genitourinary	0.0146031	0.0292505	1.01471	0.958173	1.07458	0.617608	0.568316	0.0986172	3	FALSE	1360	226575	0.00596661	0.0157345	0.0625763	1.01586	0.898604	1.14841	0.801471	0	0.785219	3	FALSE	318	19863	0.0157574	NA	NA	NA	NA	NA	NA	NA	NA	NA	10	527	0.018622	0.0302158	0.104472	1.03068	0.839839	1.26488	0.77241	0.336296	0.219644	FALSE
610	Benign mammary dysplasias	genitourinary	0.0297845	0.0145045	1.03023	1.00136	1.05994	0.0400272	0	0.895982	4	FALSE	5321	227679	0.0228369	0.00946349	0.0354441	1.00951	0.941759	1.08213	0.789471	47.1024	0.128742	4	FALSE	1097	22660	0.0461759	0.161959	0.208334	1.17581	0.781635	1.76877	0.436922	0	0.714968	FALSE	51	1803	0.0275081	0.0326262	0.0665644	1.03316	0.906796	1.17714	0.624031	0.124071	0.285305	FALSE
610.1	Cystic mastopathy	genitourinary	0.030821	0.0209322	1.0313	0.989847	1.07449	0.140906	0.0885437	0.348836	4	FALSE	2574	229106	0.0111102	0.0875766	0.0466925	1.09153	0.996069	1.19613	0.0607097	37.5867	0.201449	3	FALSE	610	23230	0.0255872	NA	NA	NA	NA	NA	NA	NA	NA	NA	23	1817	0.0125	0.0358448	0.0871958	1.03649	0.873667	1.22967	0.681011	0	0.343088	FALSE
610.2	Fibroadenosis of breast	genitourinary	0.0732405	0.0467205	1.07599	0.981837	1.17917	0.116968	0	0.615613	3	FALSE	508	232117	0.00218377	NA	NA	NA	NA	NA	NA	NA	NA	NA	NA	132	24234	0.00541738	NA	NA	NA	NA	NA	NA	NA	NA	NA	6	1846	0.00323974	NA	NA	NA	NA	NA	NA	NA	NA	NA
610.3	Fibrosclerosis of breast	genitourinary	-0.0603663	0.0471737	0.94142	0.85828	1.03261	0.200665	0	0.854881	3	FALSE	472	228699	0.0020596	NA	NA	NA	NA	NA	NA	NA	NA	NA	NA	30	21624	0.00138543	NA	NA	NA	NA	NA	NA	NA	NA	NA	4	1848	0.00215983	NA	NA	NA	NA	NA	NA	NA	NA	NA
610.4	Benign neoplasm of breast	genitourinary	0.0492241	0.0230607	1.05046	1.00403	1.09902	0.0327981	0	0.467733	4	FALSE	1977	231428	0.00847026	-0.122668	0.0616036	0.884558	0.783951	0.998075	0.0464542	0	0.820024	4	FALSE	345	23953	0.0141987	NA	NA	NA	NA	NA	NA	NA	NA	NA	22	1837	0.0118343	0.0229114	0.113466	1.02318	0.819158	1.27801	0.839978	0	0.70094	FALSE
610.8	Other specified benign mammary dysplasias	genitourinary	0.0197656	0.0310071	1.01996	0.959822	1.08387	0.523829	0	0.802992	4	FALSE	1111	232065	0.00476464	-0.0969894	0.0964465	0.907566	0.751247	1.09641	0.314594	16.814	0.272897	2	FALSE	166	24242	0.00680105	NA	NA	NA	NA	NA	NA	NA	NA	NA	4	1847	0.00216099	NA	NA	NA	NA	NA	NA	NA	NA	NA
611	Abnormal findings on mammogram or breast exam	genitourinary	0.0077578	0.0122702	1.00779	0.983841	1.03232	0.527224	0	0.652835	4	FALSE	8902	222275	0.0385073	0.033304	0.0234933	1.03386	0.987339	1.08258	0.156309	16.4681	0.309094	4	FALSE	2845	20862	0.120007	NA	NA	NA	NA	NA	NA	NA	NA	NA	76	1746	0.0417124	-0.00265453	0.0408567	0.997349	0.920598	1.0805	0.948197	0.391926	0.199704	FALSE
611.1	Abnormal mammogram	genitourinary	-0.00185742	0.0169315	0.998144	0.965564	1.03182	0.912646	0	0.752435	3	FALSE	4523	53348	0.0781566	0.042031	0.0293342	1.04293	0.984656	1.10465	0.151906	0	0.680153	3	FALSE	1578	18403	0.078975	NA	NA	NA	NA	NA	NA	NA	NA	NA	32	487	0.061657	-0.0256121	0.0483697	0.974713	0.886552	1.07164	0.596453	0	0.366761	FALSE
611.11	Mammographic microcalcification	genitourinary	0.00121538	0.0396325	1.00122	0.926387	1.08209	0.975536	0	0.437437	2	FALSE	711	59198	0.011868	0.107819	0.0928708	1.11385	0.928482	1.33622	0.245661	0	0.633357	2	FALSE	141	20382	0.00687034	NA	NA	NA	NA	NA	NA	NA	NA	NA	5	542	0.00914077	NA	NA	NA	NA	NA	NA	NA	NA	NA
611.3	Lump or mass in breast	genitourinary	0.0157715	0.0152177	1.0159	0.986044	1.04665	0.300021	0	0.963211	3	FALSE	5163	222555	0.0226728	-0.00172779	0.0319166	0.998274	0.937739	1.06272	0.956828	42.8895	0.173602	3	FALSE	1414	22105	0.0601216	NA	NA	NA	NA	NA	NA	NA	NA	NA	42	1790	0.0229258	NA	NA	NA	NA	NA	NA	NA	NA	NA
612	Breast conditions, congenital or relating to hormones	genitourinary	-0.0754992	0.0277371	0.92728	0.878216	0.979086	0.00648957	0.439037	0.148021	4	FALSE	1422	231288	0.00611061	-0.0313746	0.0497305	0.969112	0.87911	1.06833	0.52811	46.7783	0.130682	4	FALSE	505	23777	0.0207973	NA	NA	NA	NA	NA	NA	NA	NA	NA	4	1843	0.00216567	-0.00635694	0.0870797	0.993663	0.837755	1.17859	0.941805	0.110078	0.289124	FALSE
612.1	Galactorrhea	genitourinary	-0.0281393	0.0853232	0.972253	0.82253	1.14923	0.741553	0	0.924366	2	FALSE	183	232338	0.000787026	-0.165897	0.128827	0.847133	0.658103	1.09046	0.197833	0	0.71856	2	FALSE	96	24329	0.0039304	NA	NA	NA	NA	NA	NA	NA	NA	NA	2	546	0.00364964	0.0063277	0.165093	1.00635	0.728149	1.39084	0.969426	0.2476	0.248969	FALSE
612.2	Hypertrophy of breast (Gynecomastia)	genitourinary	-0.0770753	0.0308367	0.92582	0.871522	0.983501	0.012438	0.608091	0.0779556	3	FALSE	1143	231824	0.00490627	-0.0105903	0.0569022	0.989466	0.885045	1.10621	0.852355	52.7895	0.120251	3	FALSE	393	24003	0.0161092	NA	NA	NA	NA	NA	NA	NA	NA	NA	2	1848	0.00108108	0.0676186	0.108175	1.06996	0.865541	1.32265	0.531916	0	0.437577	FALSE
613	Other nonmalignant breast conditions	genitourinary	-0.0134877	0.0155181	0.986603	0.957047	1.01707	0.38476	0	0.538707	4	FALSE	4814	231773	0.0203477	-0.0313469	0.0319664	0.969139	0.910283	1.0318	0.32678	25.9036	0.256245	4	FALSE	1358	22866	0.0560601	NA	NA	NA	NA	NA	NA	NA	NA	NA	34	1827	0.0182697	-0.0199719	0.056385	0.980226	0.87767	1.09477	0.723185	0	0.445	FALSE
613.1	Inflammatory disease of breast	genitourinary	-0.0509469	0.031682	0.950329	0.893113	1.01121	0.10782	0	0.957823	3	FALSE	1032	237512	0.00432625	-0.0836851	0.11452	0.919721	0.734812	1.15116	0.464936	0	0.388068	2	FALSE	108	25167	0.004273	NA	NA	NA	NA	NA	NA	NA	NA	NA	1	1338	0.000746826	NA	NA	NA	NA	NA	NA	NA	NA	NA
613.5	Mastodynia	genitourinary	0.0381285	0.0355432	1.03886	0.968957	1.11382	0.283389	0.740315	0.00908464	4	FALSE	928	235829	0.00391963	-0.127162	0.0491365	0.880591	0.799741	0.969615	0.0096555	0	0.406977	3	FALSE	524	24211	0.0211846	NA	NA	NA	NA	NA	NA	NA	NA	NA	12	1860	0.00641026	0.0196867	0.0765614	1.01988	0.87777	1.185	0.797074	0	0.506922	FALSE
613.7	Other signs and symptoms in breast	genitourinary	0.0158987	0.0312936	1.01603	0.955581	1.08029	0.611417	0	0.747291	4	FALSE	1127	236328	0.00474616	0.113005	0.0684951	1.11964	0.978981	1.2805	0.0989784	4.90581	0.349382	3	FALSE	285	24675	0.0114183	NA	NA	NA	NA	NA	NA	NA	NA	NA	7	1877	0.0037155	-0.0572635	0.130366	0.944345	0.731414	1.21927	0.660479	0.346539	0.216065	FALSE
613.8	Other specified disorders of breast	genitourinary	-0.03685	0.0319038	0.963821	0.905398	1.02601	0.248076	0	0.745005	4	FALSE	1078	235724	0.00455233	0.0528299	0.0712006	1.05425	0.916933	1.21213	0.458095	0	0.889411	3	FALSE	261	24567	0.0105123	NA	NA	NA	NA	NA	NA	NA	NA	NA	6	1875	0.00318979	-0.0335735	0.142573	0.966984	0.731241	1.27873	0.813835	0	0.678394	FALSE
613.9	Breast disorder NOS	genitourinary	0.0461976	0.0550629	1.04728	0.940143	1.16663	0.401472	0.441288	0.180947	2	FALSE	408	237333	0.00171615	NA	NA	NA	NA	NA	NA	NA	NA	NA	NA	156	20972	0.00738357	NA	NA	NA	NA	NA	NA	NA	NA	NA	6	1873	0.00319319	NA	NA	NA	NA	NA	NA	NA	NA	NA
614	Inflammatory diseases of female pelvic organs	genitourinary	-0.000769913	0.0106849	0.99923	0.978522	1.02038	0.942557	0.715111	0.0145561	4	FALSE	9930	222651	0.0426948	0.0421475	0.0219007	1.04305	0.999223	1.0888	0.0542938	13.5514	0.324639	4	FALSE	3450	19448	0.150668	-0.0193734	0.124925	0.980813	0.767804	1.25292	0.876758	0	0.928031	FALSE	136	1677	0.0750138	-0.0679213	0.043765	0.934334	0.85753	1.01802	0.120673	0	0.897843	FALSE
614.1	Pelvic peritoneal adhesions, female (postoperative) (postinfection)	genitourinary	-0.049269	0.0184611	0.951925	0.918097	0.986999	0.00761209	0.663944	0.0510121	3	FALSE	3016	229892	0.0129493	0.0856403	0.0772673	1.08941	0.936317	1.26754	0.267705	22.6962	0.274282	3	FALSE	246	21248	0.0114451	NA	NA	NA	NA	NA	NA	NA	NA	NA	35	1812	0.0189496	NA	NA	NA	NA	NA	NA	NA	NA	NA
614.3	Pelvic inflammatory disease (PID)	genitourinary	-0.057646	0.0302588	0.943984	0.889628	1.00166	0.0567678	0.268243	0.254979	3	FALSE	1134	230030	0.00490561	0.0865824	0.0737283	1.09044	0.943723	1.25997	0.240257	0	0.723964	4	FALSE	235	24325	0.0095684	NA	NA	NA	NA	NA	NA	NA	NA	NA	16	1810	0.00876232	-0.115538	0.15711	0.890887	0.654773	1.21215	0.462099	0	0.772642	FALSE
614.32	Chronic inflammatory pelvic disease	genitourinary	0.0229771	0.0434149	1.02324	0.939775	1.11412	0.596637	0	0.760281	3	FALSE	543	230433	0.00235089	NA	NA	NA	NA	NA	NA	NA	NA	NA	NA	70	24699	0.00282611	NA	NA	NA	NA	NA	NA	NA	NA	NA	8	1817	0.00438356	NA	NA	NA	NA	NA	NA	NA	NA	NA
614.33	Pelvic inflammatory disease, NOS	genitourinary	-0.101895	0.0512808	0.903125	0.816766	0.998615	0.0469234	0.639196	0.0625627	3	FALSE	397	230444	0.0017198	0.0853099	0.103271	1.08905	0.889498	1.33338	0.408761	0	0.892737	3	FALSE	121	24488	0.0049169	NA	NA	NA	NA	NA	NA	NA	NA	NA	4	1812	0.00220264	NA	NA	NA	NA	NA	NA	NA	NA	NA
614.4	Inflammatory diseases of uterus, except cervix	genitourinary	-0.0960562	0.0574223	0.908413	0.811718	1.01663	0.0943662	0	0.565454	2	FALSE	337	230522	0.00145977	NA	NA	NA	NA	NA	NA	NA	NA	NA	NA	43	21480	0.00199786	NA	NA	NA	NA	NA	NA	NA	NA	NA	4	1815	0.00219901	NA	NA	NA	NA	NA	NA	NA	NA	NA
614.5	Inflammatory disease of cervix, vagina, and vulva	genitourinary	0.0381127	0.0142002	1.03885	1.01033	1.06817	0.00727584	0.596238	0.0593812	4	FALSE	5760	223781	0.0250936	0.0314768	0.0235347	1.03198	0.985456	1.08069	0.181072	0	0.49943	4	FALSE	2944	19812	0.129372	NA	NA	NA	NA	NA	NA	NA	NA	NA	85	1685	0.0480226	-0.0675363	0.0450933	0.934694	0.85563	1.02106	0.134211	0	0.807999	FALSE
614.51	Cervicitis and endocervicitis	genitourinary	0.0376418	0.0275974	1.03836	0.983686	1.09607	0.172579	0.360736	0.209235	3	FALSE	1369	229492	0.00592998	-0.105977	0.085088	0.899445	0.761286	1.06268	0.212948	0	0.429548	2	FALSE	181	24039	0.00747316	NA	NA	NA	NA	NA	NA	NA	NA	NA	11	1802	0.00606729	NA	NA	NA	NA	NA	NA	NA	NA	NA
614.52	Vaginitis and vulvovaginitis	genitourinary	0.0468534	0.0202479	1.04797	1.00719	1.09039	0.0206684	0	0.568584	4	FALSE	2998	225177	0.013139	0.0319242	0.0251882	1.03244	0.982708	1.08469	0.205002	0	0.645209	3	FALSE	2518	20353	0.110096	NA	NA	NA	NA	NA	NA	NA	NA	NA	57	430	0.117043	-0.0671653	0.0481891	0.935041	0.850769	1.02766	0.163382	0	0.40937	FALSE
614.53	Cyst or abscess of Bartholin's gland	genitourinary	0.0500538	0.0360766	1.05133	0.979557	1.12836	0.16531	0	0.766629	3	FALSE	801	230471	0.00346345	0.0470996	0.113566	1.04823	0.839049	1.30955	0.678338	0	0.524135	3	FALSE	125	24651	0.00504521	NA	NA	NA	NA	NA	NA	NA	NA	NA	9	1814	0.00493692	NA	NA	NA	NA	NA	NA	NA	NA	NA
614.54	Abscess or ulceration of vulva	genitourinary	0.0323043	0.0520749	1.03283	0.932617	1.14382	0.535032	0	0.600867	3	FALSE	380	226464	0.00167516	0.000126728	0.13168	1.00013	0.772626	1.29462	0.999232	46.9904	0.169603	2	FALSE	83	24609	0.00336141	NA	NA	NA	NA	NA	NA	NA	NA	NA	4	1814	0.00220022	NA	NA	NA	NA	NA	NA	NA	NA	NA
615	Endometriosis	genitourinary	-0.0130719	0.014852	0.987013	0.958696	1.01617	0.378779	0	0.888096	4	FALSE	4847	229008	0.0207265	0.019724	0.0552774	1.01992	0.915195	1.13663	0.721227	0	0.438445	4	FALSE	455	24133	0.018505	NA	NA	NA	NA	NA	NA	NA	NA	NA	46	1797	0.0249593	0.0428463	0.0978992	1.04378	0.861541	1.26456	0.661634	0.260461	0.244895	FALSE
618	Genital prolapse	genitourinary	0.0120861	0.00854816	1.01216	0.995343	1.02926	0.157396	0.303008	0.230433	4	FALSE	15182	224234	0.0634126	0.0821767	0.0536063	1.08565	0.97737	1.20592	0.125284	0	0.680951	4	FALSE	479	24995	0.0188035	NA	NA	NA	NA	NA	NA	NA	NA	NA	41	1855	0.0216245	-0.043914	0.0834108	0.957036	0.812698	1.12701	0.598556	0	0.571426	FALSE
618.1	Prolapse of vaginal walls	genitourinary	0.0124967	0.0104303	1.01258	0.992085	1.03349	0.23087	0.478569	0.124244	4	FALSE	9932	224706	0.042329	0.109242	0.0683096	1.11543	0.975659	1.27523	0.109771	0	0.659667	4	FALSE	298	25194	0.0116899	NA	NA	NA	NA	NA	NA	NA	NA	NA	26	1857	0.0138078	-0.0819958	0.102744	0.921276	0.753241	1.1268	0.424836	0	0.768562	FALSE
618.2	Uterine/Uterovaginal prolapse	genitourinary	0.0138776	0.0126021	1.01397	0.989236	1.03933	0.270802	0	0.959845	4	FALSE	6642	226062	0.0285427	0.0674918	0.0956174	1.06982	0.886996	1.29033	0.480279	62.1695	0.0711213	3	FALSE	177	25373	0.00692759	NA	NA	NA	NA	NA	NA	NA	NA	NA	19	1860	0.0101118	NA	NA	NA	NA	NA	NA	NA	NA	NA
618.5	Prolapse of vaginal vault after hysterectomy	genitourinary	0.062726	0.0342425	1.06474	0.995622	1.13865	0.0669786	0.178046	0.296232	3	FALSE	888	222051	0.00398315	NA	NA	NA	NA	NA	NA	NA	NA	NA	NA	48	25468	0.00188117	NA	NA	NA	NA	NA	NA	NA	NA	NA	1	549	0.00181818	NA	NA	NA	NA	NA	NA	NA	NA	NA
618.6	Vaginal enterocele, congenital or acquired	genitourinary	-0.0120584	0.0318291	0.988014	0.928261	1.05161	0.704801	0	0.42753	2	FALSE	1020	222187	0.00456975	NA	NA	NA	NA	NA	NA	NA	NA	NA	NA	16	21769	0.00073445	NA	NA	NA	NA	NA	NA	NA	NA	NA	0	0	NA	NA	NA	NA	NA	NA	NA	NA	NA	NA
619	Noninflammatory female genital disorders	genitourinary	-0.0102344	0.00925539	0.989818	0.972024	1.00794	0.268821	0.672632	0.0271882	4	FALSE	12945	222619	0.0549532	-0.0401164	0.0250471	0.960678	0.914655	1.00902	0.109236	9.20023	0.34709	4	FALSE	2263	20845	0.0979315	-0.0979961	0.140071	0.906652	0.688989	1.19308	0.484165	0	0.576581	FALSE	111	1726	0.0604246	-0.0526248	0.0408448	0.948736	0.875746	1.02781	0.197604	0.165309	0.273712	FALSE
619.1	Noninflammatory disorders of ovary, fallopian tube, and broad ligament	genitourinary	0.0264416	0.0304515	1.02679	0.967304	1.08994	0.385221	0.484141	0.120938	4	FALSE	1104	228923	0.00479944	0.0788878	0.0862315	1.08208	0.913819	1.28133	0.360277	0	0.7428	4	FALSE	166	24084	0.00684536	NA	NA	NA	NA	NA	NA	NA	NA	NA	9	1811	0.00494505	NA	NA	NA	NA	NA	NA	NA	NA	NA
619.2	Disorders of uterus, NEC	genitourinary	-0.0185359	0.0147968	0.981635	0.953575	1.01052	0.210317	0.20399	0.284715	3	FALSE	4889	227003	0.0210831	-0.00709128	0.0445995	0.992934	0.909823	1.08364	0.87367	14.5463	0.310297	3	FALSE	687	22963	0.0290486	NA	NA	NA	NA	NA	NA	NA	NA	NA	34	1795	0.0185894	-0.20993	0.138142	0.810641	0.61836	1.06271	0.128594	0.104841	0.290539	FALSE
619.3	Noninflammatory disorders of cervix	genitourinary	-0.00426178	0.0182947	0.995747	0.960675	1.0321	0.815799	0	0.740644	3	FALSE	3086	229145	0.0132885	0.02078	0.096072	1.021	0.845762	1.23254	0.828757	38.1162	0.198706	3	FALSE	161	24157	0.00662061	NA	NA	NA	NA	NA	NA	NA	NA	NA	35	1807	0.0190011	NA	NA	NA	NA	NA	NA	NA	NA	NA
619.4	Noninflammatory disorders of vagina	genitourinary	-0.00460058	0.0207278	0.99541	0.955781	1.03668	0.824351	0.528273	0.0953665	4	FALSE	2458	227699	0.0106797	-0.0734195	0.0432575	0.929211	0.853677	1.01143	0.0896462	59.8964	0.0580583	4	FALSE	669	23028	0.0282314	NA	NA	NA	NA	NA	NA	NA	NA	NA	17	1791	0.00940265	-0.0629493	0.0626907	0.938991	0.830422	1.06175	0.315318	0.673231	0.0802287	FALSE
619.5	Noninflammatory disorders of vulva and perineum	genitourinary	-0.00526748	0.024604	0.994746	0.947915	1.04389	0.830477	0.579344	0.0678158	4	FALSE	1695	229253	0.00733931	0.024973	0.124282	1.02529	0.803631	1.30808	0.840747	0	0.579894	3	FALSE	112	24271	0.00459336	NA	NA	NA	NA	NA	NA	NA	NA	NA	10	1816	0.00547645	NA	NA	NA	NA	NA	NA	NA	NA	NA
620	Dysplasia of female genital organs	genitourinary	-0.0313733	0.057098	0.969114	0.866509	1.08387	0.582687	0.240603	0.267982	3	FALSE	366	226667	0.0016121	-0.0833342	0.118753	0.920044	0.728997	1.16116	0.482839	32.0629	0.225038	2	FALSE	112	24993	0.00446126	NA	NA	NA	NA	NA	NA	NA	NA	NA	6	534	0.0111111	-0.254609	0.173843	0.77522	0.551378	1.08993	0.143032	0.66145	0.0856773	FALSE
620.1	Dysplasia of cervix	genitourinary	NA	NA	NA	NA	NA	NA	NA	NA	NA	NA	136	60892	0.00222849	NA	NA	NA	NA	NA	NA	NA	NA	NA	NA	57	21379	0.00265908	NA	NA	NA	NA	NA	NA	NA	NA	NA	3	537	0.00555556	NA	NA	NA	NA	NA	NA	NA	NA	NA
621	Endometrial hyperplasia	genitourinary	-0.0106327	0.0280941	0.989424	0.936415	1.04543	0.705085	0.197991	0.287403	3	FALSE	1325	226766	0.00580908	0.0508715	0.116591	1.05219	0.837241	1.32232	0.662602	61.882	0.0725535	3	FALSE	113	25062	0.00448858	NA	NA	NA	NA	NA	NA	NA	NA	NA	18	1779	0.0100167	NA	NA	NA	NA	NA	NA	NA	NA	NA
622	Polyp of female genital organs	genitourinary	0.0311498	0.00952562	1.03164	1.01256	1.05108	0.00107506	0	0.930623	4	FALSE	11908	225867	0.050081	0.0229324	0.0505668	1.0232	0.926653	1.1298	0.650183	20.7774	0.285426	4	FALSE	564	24674	0.0223473	NA	NA	NA	NA	NA	NA	NA	NA	NA	110	1765	0.0586667	0.168981	0.096833	1.1841	0.979407	1.43157	0.0809711	0.403619	0.195353	FALSE
622.1	Polyp of corpus uteri	genitourinary	0.0238039	0.0108799	1.02409	1.00248	1.04616	0.0286792	0	0.674396	4	FALSE	8969	226480	0.0380932	0.0118622	0.0589557	1.01193	0.901506	1.13589	0.840538	0	0.718911	4	FALSE	416	24881	0.0164446	NA	NA	NA	NA	NA	NA	NA	NA	NA	80	1776	0.0431034	0.169684	0.11596	1.18493	0.944033	1.4873	0.143388	0.669179	0.0821023	FALSE
622.2	Mucous polyp of cervix	genitourinary	0.059621	0.0174541	1.06143	1.02574	1.09837	0.000635789	0	0.718627	3	FALSE	3412	226720	0.0148263	-0.00773307	0.107501	0.992297	0.803779	1.22503	0.942654	18.7939	0.267128	2	FALSE	142	25014	0.00564478	NA	NA	NA	NA	NA	NA	NA	NA	NA	42	1775	0.023115	0.389594	0.174819	1.47638	1.04807	2.07972	0.0258437	0	0.598109	FALSE
623	Hypertrophy of female genital organs	genitourinary	0.0120035	0.0269679	1.01208	0.959971	1.06701	0.656247	0.510134	0.105725	4	FALSE	1411	226855	0.00618138	-0.0419515	0.10341	0.958916	0.782994	1.17437	0.684976	46.0137	0.156872	3	FALSE	167	24816	0.00668455	NA	NA	NA	NA	NA	NA	NA	NA	NA	13	1778	0.00725851	NA	NA	NA	NA	NA	NA	NA	NA	NA
624	Symptoms involving female genital tract	genitourinary	0.00217902	0.0267759	1.00218	0.950943	1.05618	0.93514	0	0.528429	3	FALSE	1469	229561	0.00635848	0.0500466	0.060613	1.05132	0.933558	1.18394	0.408988	0	0.652492	2	FALSE	343	24149	0.0140046	NA	NA	NA	NA	NA	NA	NA	NA	NA	9	1832	0.00488865	NA	NA	NA	NA	NA	NA	NA	NA	NA
624.1	Dystrophy of female genital tract	genitourinary	0.012932	0.0445497	1.01302	0.928315	1.10544	0.771599	0	0.777326	3	FALSE	521	231173	0.00224866	NA	NA	NA	NA	NA	NA	NA	NA	NA	NA	12	25413	0.000471976	NA	NA	NA	NA	NA	NA	NA	NA	NA	1	1309	0.000763359	NA	NA	NA	NA	NA	NA	NA	NA	NA
624.2	Atrophy of female genital tract	genitourinary	0.0357487	0.0393367	1.0364	0.959493	1.11946	0.363462	0	0.376986	2	FALSE	663	227073	0.00291127	NA	NA	NA	NA	NA	NA	NA	NA	NA	NA	21	12206	0.00171751	NA	NA	NA	NA	NA	NA	NA	NA	NA	3	1858	0.00161204	NA	NA	NA	NA	NA	NA	NA	NA	NA
624.9	stress incontinence, female	genitourinary	0.0148584	0.0116785	1.01497	0.992001	1.03847	0.203269	0.174003	0.304044	4	FALSE	7978	227946	0.033816	0.0193635	0.0514876	1.01955	0.921686	1.12781	0.706857	46.4907	0.132405	4	FALSE	492	24725	0.0195106	NA	NA	NA	NA	NA	NA	NA	NA	NA	36	1825	0.0193444	-0.0540569	0.0637364	0.947378	0.836124	1.07344	0.396364	0	0.867198	FALSE
625	Pain and other symptoms associated with female genital organs	genitourinary	-0.0459007	0.0155986	0.955137	0.926378	0.984789	0.00325456	0.495653	0.114153	4	FALSE	4634	225248	0.0201582	0.026105	0.0334426	1.02645	0.961326	1.09598	0.435044	16.3688	0.30963	4	FALSE	1171	22783	0.0488854	NA	NA	NA	NA	NA	NA	NA	NA	NA	45	1786	0.0245767	-0.089484	0.0680503	0.914403	0.800227	1.04487	0.188521	0	0.744133	FALSE
625.1	Dyspareunia	genitourinary	-0.0454715	0.0244237	0.955547	0.910883	1.0024	0.0626342	0	0.41666	3	FALSE	1842	229450	0.00796396	0.0817735	0.0729652	1.08521	0.940601	1.25205	0.262408	0	0.384323	2	FALSE	249	21231	0.0115922	NA	NA	NA	NA	NA	NA	NA	NA	NA	18	1823	0.00977729	NA	NA	NA	NA	NA	NA	NA	NA	NA
626	Disorders of menstruation and other abnormal bleeding from female genital tract	genitourinary	-0.0132521	0.00743987	0.986835	0.97255	1.00133	0.0748753	0.469792	0.129479	4	FALSE	22858	199015	0.103023	-0.00543823	0.018984	0.994577	0.95825	1.03228	0.774523	43.0585	0.153155	4	FALSE	5078	17726	0.22268	0.0711532	0.0925238	1.07375	0.895664	1.28724	0.441878	0	0.545576	FALSE	288	1438	0.16686	0.00192179	0.0342127	1.00192	0.936942	1.07141	0.955205	0.140651	0.280705	FALSE
626.1	Irregular menstrual cycle/bleeding	genitourinary	-0.0148492	0.00798905	0.98526	0.969953	1.00081	0.0630704	0.306788	0.228186	4	FALSE	18951	200871	0.0862107	-0.0141032	0.0202002	0.985996	0.947721	1.02582	0.485071	46.9764	0.129496	4	FALSE	4046	18561	0.178971	0.186783	0.105618	1.20537	0.979979	1.48259	0.0769809	0	0.802224	FALSE	203	1487	0.120118	0.00228868	0.0372378	1.00229	0.931745	1.07818	0.950992	0.527099	0.1459	FALSE
626.11	Absent or infrequent menstruation	genitourinary	-0.0554494	0.0331873	0.94606	0.886481	1.00964	0.0947608	0	0.971245	4	FALSE	1057	207634	0.0050649	0.0241213	0.0473018	1.02441	0.933711	1.12393	0.610091	29.2357	0.243377	3	FALSE	558	22151	0.0245718	NA	NA	NA	NA	NA	NA	NA	NA	NA	24	493	0.0464217	-0.00779306	0.0682547	0.992237	0.867995	1.13426	0.909098	0.450701	0.177253	FALSE
626.12	Excessive or frequent menstruation	genitourinary	0.00369952	0.0105	1.00371	0.983262	1.02458	0.724588	0.746245	0.00801691	4	FALSE	10232	206280	0.0472584	-0.0283394	0.0261684	0.972058	0.923459	1.02322	0.278824	21.5381	0.281163	4	FALSE	2179	20858	0.094587	0.165916	0.152724	1.18047	0.875099	1.59241	0.277312	0	0.995944	FALSE	96	1610	0.056272	0.00972996	0.0542695	1.00978	0.907886	1.1231	0.85771	0.520246	0.148811	FALSE
626.13	Irregular menstrual cycle	genitourinary	-0.0620448	0.0185806	0.939841	0.90623	0.974698	0.000840156	0.506621	0.107758	4	FALSE	3156	206093	0.0150825	0.0168983	0.0397018	1.01704	0.940903	1.09934	0.670376	63.1401	0.0432259	4	FALSE	791	21699	0.0351712	NA	NA	NA	NA	NA	NA	NA	NA	NA	39	1604	0.0237371	-0.0678777	0.066576	0.934375	0.820071	1.06461	0.307941	0	0.342112	FALSE
626.14	Irregular menstrual bleeding	genitourinary	-0.00711785	0.0166175	0.992907	0.96109	1.02578	0.668408	0.407199	0.167404	4	FALSE	3848	208752	0.0180997	0.0653195	0.0598307	1.0675	0.94938	1.20032	0.274948	0	0.723134	4	FALSE	379	22669	0.0164439	NA	NA	NA	NA	NA	NA	NA	NA	NA	33	1639	0.0197368	0.116378	0.096097	1.12342	0.93056	1.35625	0.225878	0	0.939778	FALSE
626.15	Infertility, female, associated with anovulation	genitourinary	NA	NA	NA	NA	NA	NA	NA	NA	NA	NA	85	209935	0.000404723	NA	NA	NA	NA	NA	NA	NA	NA	NA	NA	39	20236	0.00192355	NA	NA	NA	NA	NA	NA	NA	NA	NA	3	543	0.00549451	NA	NA	NA	NA	NA	NA	NA	NA	NA
626.2	Dysmenorrhea	genitourinary	-0.0525944	0.0210245	0.948765	0.910463	0.988677	0.0123641	0.187388	0.292117	3	FALSE	2591	207582	0.0123279	0.0392699	0.0383126	1.04005	0.964813	1.12116	0.305369	0	0.944401	4	FALSE	932	21782	0.041032	NA	NA	NA	NA	NA	NA	NA	NA	NA	43	1612	0.0259819	0.00676911	0.0709054	1.00679	0.876163	1.1569	0.923944	0	0.611942	FALSE
626.4	Premenstrual tension syndromes	genitourinary	-0.063223	0.0580655	0.938734	0.837755	1.05188	0.276233	0.422217	0.177151	3	FALSE	348	209565	0.00165783	NA	NA	NA	NA	NA	NA	NA	NA	NA	NA	44	23299	0.00188493	NA	NA	NA	NA	NA	NA	NA	NA	NA	7	539	0.0128205	NA	NA	NA	NA	NA	NA	NA	NA	NA
626.8	Infertility, female	genitourinary	0.00719462	0.0287934	1.00722	0.951953	1.0657	0.802688	0	0.523475	4	FALSE	1336	209258	0.00634396	-0.0440503	0.0608832	0.956906	0.849269	1.07818	0.469359	0	0.713911	4	FALSE	375	22884	0.0161228	NA	NA	NA	NA	NA	NA	NA	NA	NA	34	1631	0.0204204	-0.0545395	0.0977824	0.946921	0.781774	1.14695	0.577006	0.312959	0.227645	FALSE
627	Menopausal and postmenopausal disorders	genitourinary	-0.00801985	0.00799078	0.992012	0.976597	1.00767	0.315553	0	0.935235	4	FALSE	20191	196973	0.0929758	-0.00260262	0.0244763	0.997401	0.950682	1.04642	0.915319	19.9813	0.28986	4	FALSE	3119	19370	0.13869	0.14649	0.136098	1.15776	0.886692	1.5117	0.281769	0	0.842987	FALSE	130	1571	0.0764256	-0.00830484	0.043339	0.99173	0.910968	1.07965	0.848036	0	0.433946	FALSE
627.1	Postmenopausal bleeding	genitourinary	-0.0178773	0.0100485	0.982282	0.963125	1.00182	0.0752228	0	0.589467	4	FALSE	10776	208268	0.0491956	0.0561053	0.0441163	1.05771	0.970095	1.15324	0.203459	28.3181	0.242152	4	FALSE	728	22760	0.0309946	NA	NA	NA	NA	NA	NA	NA	NA	NA	73	1650	0.042368	-0.0648871	0.0787842	0.937173	0.80308	1.09366	0.410163	0	0.402259	FALSE
627.2	Symptomatic menopause	genitourinary	0.0053797	0.0159573	1.00539	0.974436	1.03734	0.736018	0	0.672008	4	FALSE	5695	200992	0.0275537	-0.047571	0.0311692	0.953543	0.897034	1.01361	0.126955	0	0.987646	3	FALSE	1703	20728	0.0759217	NA	NA	NA	NA	NA	NA	NA	NA	NA	32	499	0.0602637	-0.0561446	0.0613968	0.945402	0.838215	1.0663	0.360478	0	0.729974	FALSE
627.21	Symptomatic artificial menopause	genitourinary	-0.0716703	0.0474024	0.930838	0.848252	1.02146	0.130546	0	0.37322	2	FALSE	482	56128	0.0085144	0.0785047	0.10889	1.08167	0.87379	1.339	0.470936	0	0.486742	2	FALSE	101	17684	0.00567894	NA	NA	NA	NA	NA	NA	NA	NA	NA	1	547	0.00182482	NA	NA	NA	NA	NA	NA	NA	NA	NA
627.22	Need for Hormone replacement therapy (postmenopausal)	genitourinary	-0.000584301	0.038494	0.999416	0.926787	1.07774	0.987889	0.744014	0.0201114	3	FALSE	815	58782	0.0136752	NA	NA	NA	NA	NA	NA	NA	NA	NA	NA	154	19995	0.00764306	NA	NA	NA	NA	NA	NA	NA	NA	NA	5	540	0.00917431	NA	NA	NA	NA	NA	NA	NA	NA	NA
627.3	Postmenopausal atrophic vaginitis	genitourinary	-0.0014051	0.0184949	0.998596	0.963046	1.03546	0.939441	0	0.918999	4	FALSE	3335	206562	0.0158887	0.0122212	0.05619	1.0123	0.906731	1.13015	0.82782	46.9739	0.151698	3	FALSE	434	22572	0.0188646	NA	NA	NA	NA	NA	NA	NA	NA	NA	22	1637	0.013261	-0.12402	0.0728262	0.883362	0.76586	1.01889	0.0885765	0.0131402	0.31411	FALSE
627.4	Premenopausal menorrhagia	genitourinary	-0.0651356	0.0455357	0.93694	0.856943	1.02441	0.152594	0.690308	0.0395965	3	FALSE	539	209200	0.00256986	NA	NA	NA	NA	NA	NA	NA	NA	NA	NA	194	22867	0.00841247	NA	NA	NA	NA	NA	NA	NA	NA	NA	3	1658	0.00180614	0.511042	0.180431	1.66703	1.17047	2.37425	0.00462098	0.195793	0.264805	FALSE
627.5	Premature menopause and other ovarian failure	genitourinary	0.0486173	0.05644	1.04982	0.93988	1.17262	0.389018	0.416744	0.161583	4	FALSE	370	209163	0.00176583	-0.0467472	0.107883	0.954329	0.772445	1.17904	0.664787	0	0.53798	2	FALSE	135	23111	0.00580745	NA	NA	NA	NA	NA	NA	NA	NA	NA	2	544	0.003663	-0.340273	0.180377	0.711576	0.499671	1.01335	0.0592337	0	0.806149	FALSE
628	Ovarian cyst	genitourinary	-0.00748906	0.0124525	0.992539	0.968608	1.01706	0.547568	0.594544	0.0602093	4	FALSE	7026	206061	0.0329724	-0.01311	0.0354891	0.986976	0.920657	1.05807	0.711822	0	0.953204	4	FALSE	1072	21632	0.0472163	0.116007	0.166195	1.123	0.810803	1.55542	0.485166	0.131114	0.283361	FALSE	77	1616	0.0454814	-0.103411	0.0614521	0.901756	0.799431	1.01718	0.0924156	0.6528	0.0896757	FALSE
634	Miscarriage; stillbirth	pregnancy complications	-0.00248718	0.0188143	0.997516	0.961402	1.03499	0.894829	0	0.41657	4	FALSE	3078	234062	0.0129797	-0.0369103	0.049156	0.963763	0.875243	1.06124	0.452725	0	0.802366	4	FALSE	525	24708	0.0208061	NA	NA	NA	NA	NA	NA	NA	NA	NA	60	1790	0.0324324	0.136601	0.0882257	1.14637	0.964334	1.36277	0.121546	0.311205	0.228238	FALSE
634.1	Missed abortion/Hydatidiform mole	pregnancy complications	-0.0255734	0.0281372	0.974751	0.922451	1.03002	0.363412	0	0.535415	4	FALSE	1321	234643	0.00559831	0.0299382	0.0819324	1.03039	0.877528	1.20988	0.714812	23.3015	0.271189	4	FALSE	186	25075	0.00736313	NA	NA	NA	NA	NA	NA	NA	NA	NA	21	1803	0.0115132	NA	NA	NA	NA	NA	NA	NA	NA	NA
634.3	Ectopic pregnancy	pregnancy complications	-0.0588937	0.056937	0.942807	0.843253	1.05411	0.300965	0.0708957	0.340853	3	FALSE	322	230875	0.00139275	-0.267097	0.144567	0.765599	0.576694	1.01638	0.0646658	0	0.564947	2	FALSE	76	25189	0.00300811	NA	NA	NA	NA	NA	NA	NA	NA	NA	6	1804	0.00331492	NA	NA	NA	NA	NA	NA	NA	NA	NA
635	Hemorrhage during pregnancy; childbirth and postpartum	pregnancy complications	0.00385177	0.0221584	1.00386	0.961195	1.04842	0.862	0.762588	0.00549309	4	FALSE	2194	234170	0.00928229	-0.0418941	0.0664178	0.958971	0.84192	1.0923	0.528193	0	0.855955	4	FALSE	279	24829	0.011112	NA	NA	NA	NA	NA	NA	NA	NA	NA	40	1799	0.021751	NA	NA	NA	NA	NA	NA	NA	NA	NA
635.2	Antepartum hemorrhage, abruptio placentae, and placenta previa	pregnancy complications	-0.00742518	0.0309636	0.992602	0.934155	1.05471	0.810483	0.83153	0.000481987	4	FALSE	1087	234414	0.00461569	0.022904	0.0849944	1.02317	0.866163	1.20863	0.787563	0	0.750128	3	FALSE	181	24947	0.00720312	NA	NA	NA	NA	NA	NA	NA	NA	NA	15	1801	0.00825991	NA	NA	NA	NA	NA	NA	NA	NA	NA
635.3	Placenta previa and abruptio placenta	pregnancy complications	0.0333318	0.0293766	1.03389	0.976046	1.09517	0.256527	0	0.922941	2	FALSE	1230	230722	0.00530282	-0.128264	0.116007	0.879621	0.700729	1.10418	0.268876	40.6319	0.19434	2	FALSE	100	21514	0.00462663	NA	NA	NA	NA	NA	NA	NA	NA	NA	25	1807	0.0136463	NA	NA	NA	NA	NA	NA	NA	NA	NA
636	Early or threatened labor; hemorrhage in early pregnancy	pregnancy complications	-0.0327874	0.0166355	0.967744	0.9367	0.999818	0.0487325	0.734638	0.0101844	4	FALSE	3989	232004	0.016903	-0.00511952	0.0325245	0.994894	0.933451	1.06038	0.874925	18.0855	0.300308	4	FALSE	1158	23708	0.0465696	NA	NA	NA	NA	NA	NA	NA	NA	NA	35	1787	0.0192097	0.139264	0.0937799	1.14943	0.956436	1.38136	0.137542	0.312954	0.227646	FALSE
636.1	Threatened premature labor	pregnancy complications	-0.0851139	0.0443906	0.918408	0.84188	1.00189	0.0551889	0	0.679489	2	FALSE	536	234029	0.00228508	-0.0793333	0.061224	0.923732	0.819279	1.0415	0.195049	0	0.825518	2	FALSE	288	21002	0.0135275	NA	NA	NA	NA	NA	NA	NA	NA	NA	4	547	0.00725953	NA	NA	NA	NA	NA	NA	NA	NA	NA
636.2	Early onset of delivery	pregnancy complications	-0.131052	0.0485323	0.877172	0.79758	0.964707	0.00692761	0	0.541466	2	FALSE	439	229908	0.00190582	NA	NA	NA	NA	NA	NA	NA	NA	NA	NA	161	17587	0.00907144	NA	NA	NA	NA	NA	NA	NA	NA	NA	3	1805	0.00165929	NA	NA	NA	NA	NA	NA	NA	NA	NA
636.3	Hemorrhage in early pregnancy	pregnancy complications	-0.0245871	0.0280794	0.975713	0.923466	1.03092	0.381232	0.15731	0.305234	3	FALSE	1347	233823	0.00572777	0.000274926	0.0549883	1.00027	0.898076	1.1141	0.996011	50.7509	0.107243	4	FALSE	383	24610	0.0153243	NA	NA	NA	NA	NA	NA	NA	NA	NA	15	1799	0.00826902	0.0377556	0.134664	1.03848	0.797574	1.35214	0.779194	0	0.347429	FALSE
636.8	Cervical incompetence	pregnancy complications	0.00422067	0.0850177	1.00423	0.850092	1.18632	0.960406	0	0.469846	3	FALSE	146	234952	0.000621018	NA	NA	NA	NA	NA	NA	NA	NA	NA	NA	94	25190	0.00371777	NA	NA	NA	NA	NA	NA	NA	NA	NA	1	549	0.00181818	NA	NA	NA	NA	NA	NA	NA	NA	NA
637	Short gestation; low birth weight; and fetal growth retardation	pregnancy complications	NA	NA	NA	NA	NA	NA	NA	NA	NA	NA	197	234786	0.000838359	NA	NA	NA	NA	NA	NA	NA	NA	NA	NA	88	21422	0.00409112	NA	NA	NA	NA	NA	NA	NA	NA	NA	2	548	0.00363636	NA	NA	NA	NA	NA	NA	NA	NA	NA
642	Hypertension complicating pregnancy, childbirth, and the puerperium	pregnancy complications	-0.050986	0.0242165	0.950292	0.906241	0.996484	0.0352546	0	0.600427	4	FALSE	1795	238209	0.00747904	0.00704582	0.0444786	1.00707	0.922996	1.0988	0.874135	0	0.474945	4	FALSE	584	24985	0.0228402	NA	NA	NA	NA	NA	NA	NA	NA	NA	23	1871	0.0121436	NA	NA	NA	NA	NA	NA	NA	NA	NA
642.1	Preeclampsia and eclampsia	pregnancy complications	-0.145153	0.0399508	0.86489	0.799751	0.935335	0.000279837	0	0.877608	3	FALSE	646	238760	0.00269835	-0.0169169	0.067341	0.983225	0.861653	1.12195	0.80165	5.00092	0.349014	3	FALSE	257	25282	0.010063	NA	NA	NA	NA	NA	NA	NA	NA	NA	5	1878	0.00265534	NA	NA	NA	NA	NA	NA	NA	NA	NA
643	Excessive vomiting in pregnancy	pregnancy complications	0.0401936	0.0547933	1.04101	0.935009	1.15903	0.463224	0.122223	0.320062	3	FALSE	351	239794	0.00146162	0.136859	0.0839045	1.14667	0.972786	1.35163	0.102864	20.5179	0.284181	3	FALSE	175	25323	0.00686328	NA	NA	NA	NA	NA	NA	NA	NA	NA	4	1891	0.00211082	NA	NA	NA	NA	NA	NA	NA	NA	NA
643.1	Hyperemesis gravidarum	pregnancy complications	0.0911222	0.0733924	1.0954	0.948642	1.26487	0.214393	0	0.48163	3	FALSE	196	239999	0.000816004	0.290015	0.110364	1.33645	1.07649	1.65918	0.00859395	24.8318	0.248743	2	FALSE	107	25485	0.00418099	NA	NA	NA	NA	NA	NA	NA	NA	NA	2	1892	0.00105597	NA	NA	NA	NA	NA	NA	NA	NA	NA
644	Anemia during pregnancy	pregnancy complications	-0.397706	0.101961	0.671859	0.55016	0.820479	9.6e-05	0.357083	0.212338	2	FALSE	117	61014	0.00191392	NA	NA	NA	NA	NA	NA	NA	NA	NA	NA	136	21304	0.00634328	NA	NA	NA	NA	NA	NA	NA	NA	NA	0	0	NA	NA	NA	NA	NA	NA	NA	NA	NA	NA
646	Other complications of pregnancy NEC	pregnancy complications	-0.0174521	0.0303869	0.982699	0.925881	1.043	0.565745	0	0.95793	4	FALSE	1166	238500	0.0048651	0.0577379	0.0544519	1.05944	0.952195	1.17876	0.288987	0	0.471365	4	FALSE	406	24871	0.016062	NA	NA	NA	NA	NA	NA	NA	NA	NA	12	1874	0.00636267	-0.104531	0.123385	0.900747	0.707257	1.14717	0.396887	0	0.844864	FALSE
647	Infectious and parasitic complications affecting pregnancy	pregnancy complications	-0.107521	0.077522	0.898057	0.771467	1.04542	0.165448	0.114704	0.323173	3	FALSE	176	235405	0.000747089	0.0878469	0.0947656	1.09182	0.906748	1.31467	0.353931	48.9528	0.161623	2	FALSE	135	25376	0.00529183	NA	NA	NA	NA	NA	NA	NA	NA	NA	8	1880	0.00423729	NA	NA	NA	NA	NA	NA	NA	NA	NA
647.1	Infections of genitourinary tract during pregnancy	pregnancy complications	0.0356181	0.0567358	1.03626	0.927204	1.15814	0.530142	0	0.894213	3	FALSE	322	239597	0.00134212	0.0692119	0.073434	1.07166	0.928007	1.23756	0.345934	69.6448	0.0695196	2	FALSE	217	25225	0.0085292	NA	NA	NA	NA	NA	NA	NA	NA	NA	2	1342	0.0014881	NA	NA	NA	NA	NA	NA	NA	NA	NA
647.3	Major puerperal infection	pregnancy complications	-0.38421	0.125569	0.680988	0.532421	0.871013	0.00221525	0.633605	0.0985226	2	FALSE	67	235858	0.000283989	NA	NA	NA	NA	NA	NA	NA	NA	NA	NA	16	13512	0.00118273	NA	NA	NA	NA	NA	NA	NA	NA	NA	3	1891	0.00158395	NA	NA	NA	NA	NA	NA	NA	NA	NA
649	Other conditions or status of the mother complicating pregnancy, childbirth, or the puerperium	pregnancy complications	-0.0773666	0.0252204	0.92555	0.880912	0.972451	0.00215769	0	0.402323	4	FALSE	1737	237167	0.0072707	0.0611737	0.0358431	1.06308	0.990964	1.14045	0.0878764	0	0.411854	3	FALSE	913	24087	0.03652	NA	NA	NA	NA	NA	NA	NA	NA	NA	18	1866	0.00955414	-0.106632	0.0918548	0.898857	0.750764	1.07616	0.245695	0	0.393025	FALSE
649.1	Diabetes or abnormal glucose tolerance complicating pregnancy	pregnancy complications	-0.0610862	0.0368696	0.940742	0.875159	1.01124	0.0975565	0	0.924901	4	FALSE	781	239115	0.00325558	-0.0693493	0.0622683	0.933001	0.825808	1.05411	0.2654	0	0.466161	3	FALSE	299	25255	0.0117007	NA	NA	NA	NA	NA	NA	NA	NA	NA	18	1877	0.00949868	0.101364	0.10911	1.10668	0.893608	1.37056	0.352885	0	0.423662	FALSE
653	Problems associated with amniotic cavity and membranes	pregnancy complications	-0.100667	0.0339941	0.904234	0.84595	0.966533	0.00306324	0	0.665717	3	FALSE	907	238492	0.00378865	-0.00669788	0.0578889	0.993325	0.88678	1.11267	0.907888	0	0.364366	2	FALSE	337	24889	0.0133592	NA	NA	NA	NA	NA	NA	NA	NA	NA	9	1877	0.004772	NA	NA	NA	NA	NA	NA	NA	NA	NA
654	Other and unspecified complications of birth; puerperium affecting management of mother	pregnancy complications	-0.044223	0.0393685	0.956741	0.885694	1.03349	0.261306	0	0.806686	4	FALSE	699	238880	0.00291762	0.0740961	0.0682098	1.07691	0.942148	1.23095	0.277348	0	0.907095	3	FALSE	248	25255	0.00972435	NA	NA	NA	NA	NA	NA	NA	NA	NA	11	1880	0.00581703	0.0319929	0.0969968	1.03251	0.85375	1.2487	0.741525	0	0.419434	FALSE
654.1	Abnormality of organs and soft tissues of pelvis complicating pregnancy, childbirth, or the puerperium	pregnancy complications	-0.104057	0.0345081	0.901174	0.842239	0.964233	0.00256617	0	0.402277	3	FALSE	896	238757	0.00373874	-0.101569	0.0490746	0.903419	0.820572	0.99463	0.038482	14.699	0.318569	4	FALSE	467	24964	0.0183634	NA	NA	NA	NA	NA	NA	NA	NA	NA	7	1885	0.00369979	0.049058	0.137537	1.05028	0.80211	1.37524	0.721324	0	0.385851	FALSE
654.2	Rhesus isoimmunization in pregnancy	pregnancy complications	0.0311327	0.0999406	1.03162	0.848108	1.25485	0.755412	0.0357419	0.308505	2	FALSE	114	60987	0.00186576	NA	NA	NA	NA	NA	NA	NA	NA	NA	NA	32	21529	0.00148416	NA	NA	NA	NA	NA	NA	NA	NA	NA	0	0	NA	NA	NA	NA	NA	NA	NA	NA	NA	NA
655	Known or suspected fetal abnormality affecting management of mother	pregnancy complications	-0.0757371	0.0187974	0.92706	0.893526	0.961852	5.6e-05	0.549462	0.0836094	4	FALSE	3148	236153	0.013155	0.0122211	0.0314122	1.0123	0.951852	1.07658	0.697235	0	0.999175	4	FALSE	1226	24046	0.0485122	NA	NA	NA	NA	NA	NA	NA	NA	NA	29	1855	0.0153928	-0.148465	0.106622	0.86203	0.699464	1.06238	0.163787	0.7978	0.0261572	FALSE
655.1	Abnormality in fetal heart rate or rhythm	pregnancy complications	-0.154531	0.0393209	0.856817	0.793265	0.925461	8.49e-05	0	0.480364	2	FALSE	671	55854	0.0118709	0.0190202	0.0482303	1.0192	0.927271	1.12025	0.693314	72.373	0.0571011	2	FALSE	467	17101	0.0265824	NA	NA	NA	NA	NA	NA	NA	NA	NA	0	0	NA	NA	NA	NA	NA	NA	NA	NA	NA	NA
656	Other perinatal conditions of fetus or newborn	pregnancy complications	-0.0699798	0.0385214	0.932413	0.864607	1.00554	0.0692711	0	0.470342	4	FALSE	874	238728	0.00364772	0.00327969	0.0584737	1.00329	0.894646	1.12512	0.955271	0	0.494881	3	FALSE	393	24996	0.0154791	NA	NA	NA	NA	NA	NA	NA	NA	NA	24	1862	0.0127253	0.0173036	0.0790285	1.01745	0.871456	1.18791	0.826686	0.422121	0.188351	FALSE
656.2	Respiratory conditions of fetus and newborn	pregnancy complications	NA	NA	NA	NA	NA	NA	NA	NA	NA	NA	245	56837	0.00429207	NA	NA	NA	NA	NA	NA	NA	NA	NA	NA	68	17820	0.00380143	NA	NA	NA	NA	NA	NA	NA	NA	NA	0	0	NA	NA	NA	NA	NA	NA	NA	NA	NA	NA
656.3	Endocrine and metabolic disturbances of fetus and newborn	pregnancy complications	NA	NA	NA	NA	NA	NA	NA	NA	NA	NA	222	56861	0.00388907	NA	NA	NA	NA	NA	NA	NA	NA	NA	NA	79	17813	0.00441538	NA	NA	NA	NA	NA	NA	NA	NA	NA	0	0	NA	NA	NA	NA	NA	NA	NA	NA	NA	NA
656.8	Perinatal jaundice	pregnancy complications	NA	NA	NA	NA	NA	NA	NA	NA	NA	NA	145	56916	0.00254114	NA	NA	NA	NA	NA	NA	NA	NA	NA	NA	51	17822	0.00285347	NA	NA	NA	NA	NA	NA	NA	NA	NA	0	0	NA	NA	NA	NA	NA	NA	NA	NA	NA	NA
669	Complications of labor and delivery NEC	pregnancy complications	-0.0325361	0.0367729	0.967987	0.900676	1.04033	0.376272	0.583484	0.0906395	3	FALSE	761	239215	0.00317115	NA	NA	NA	NA	NA	NA	NA	NA	NA	NA	156	25430	0.00609708	NA	NA	NA	NA	NA	NA	NA	NA	NA	4	1343	0.00296956	NA	NA	NA	NA	NA	NA	NA	NA	NA
671	Venous/cerebrovascular complications embolism in pregnancy and the puerperium	pregnancy complications	0.0277601	0.0734573	1.02815	0.890285	1.18736	0.705498	0	0.349116	2	FALSE	204	239925	0.000849543	NA	NA	NA	NA	NA	NA	NA	NA	NA	NA	39	25652	0.00151804	NA	NA	NA	NA	NA	NA	NA	NA	NA	3	1339	0.00223547	NA	NA	NA	NA	NA	NA	NA	NA	NA
674	Other complications of the puerperium NEC	pregnancy complications	-0.128925	0.0577338	0.87904	0.784993	0.984355	0.0255432	0	0.547774	2	FALSE	319	239651	0.00132933	-0.0420385	0.108443	0.958833	0.77524	1.1859	0.698271	0	0.68184	2	FALSE	106	25493	0.00414079	NA	NA	NA	NA	NA	NA	NA	NA	NA	5	1339	0.00372024	NA	NA	NA	NA	NA	NA	NA	NA	NA
681	Superficial cellulitis and abscess	dermatologic	0.0560151	0.0160235	1.05761	1.02491	1.09136	0.000472638	0.347828	0.203541	4	FALSE	5099	229567	0.0217288	0.0500886	0.0287394	1.05136	0.99378	1.11229	0.081359	0	0.375786	3	FALSE	1630	22060	0.0688054	NA	NA	NA	NA	NA	NA	NA	NA	NA	27	1824	0.0145867	0.0423236	0.0493272	1.04323	0.947095	1.14913	0.390883	0	0.589669	FALSE
681.1	Cellulitis and abscess of fingers/toes	dermatologic	0.107526	0.0330227	1.11352	1.04373	1.18797	0.00112945	0	0.844964	4	FALSE	1024	236383	0.00431327	0.123473	0.0760594	1.13142	0.974725	1.31331	0.104508	0	0.826223	3	FALSE	221	24460	0.00895426	NA	NA	NA	NA	NA	NA	NA	NA	NA	6	1878	0.00318471	0.0325838	0.120195	1.03312	0.816282	1.30756	0.786322	0.232928	0.253546	FALSE
681.2	Cellulitis and abscess of face/neck	dermatologic	0.0269874	0.0493445	1.02735	0.932649	1.13168	0.584436	0	0.905956	3	FALSE	454	237352	0.00190912	-0.128694	0.10302	0.879243	0.718486	1.07597	0.211585	0	0.48888	3	FALSE	110	24695	0.00443459	NA	NA	NA	NA	NA	NA	NA	NA	NA	1	546	0.00182815	NA	NA	NA	NA	NA	NA	NA	NA	NA
681.3	Cellulitis and abscess of arm/hand	dermatologic	-0.0554074	0.0470964	0.9461	0.862677	1.03759	0.239408	0	0.863065	3	FALSE	520	236985	0.00218943	0.0431787	0.0907532	1.04412	0.873983	1.24739	0.63423	0	0.440766	3	FALSE	142	20616	0.00684074	NA	NA	NA	NA	NA	NA	NA	NA	NA	0	0	NA	NA	NA	NA	NA	NA	NA	NA	NA	NA
681.5	Cellulitis and abscess of leg, except foot	dermatologic	0.0672184	0.0337209	1.06953	1.00113	1.1426	0.0462199	0.309908	0.234786	3	FALSE	1033	236229	0.00435384	0.166066	0.0642645	1.18065	1.04092	1.33913	0.00976344	66.8929	0.048777	3	FALSE	278	20498	0.0133808	NA	NA	NA	NA	NA	NA	NA	NA	NA	4	540	0.00735294	0.140004	0.0946311	1.15028	0.955549	1.38469	0.139014	0.488301	0.162127	FALSE
681.6	Cellulitis and abscess of foot, toe	dermatologic	0.192769	0.0774578	1.2126	1.0418	1.4114	0.0128212	0	0.793765	2	FALSE	189	237777	0.000794231	0.290141	0.152783	1.33662	0.990735	1.80325	0.0575594	0	0.978107	2	FALSE	61	20932	0.00290573	NA	NA	NA	NA	NA	NA	NA	NA	NA	0	0	NA	NA	NA	NA	NA	NA	NA	NA	NA	NA
681.7	Cellulitis and abscess of trunk	dermatologic	0.0208568	0.0384761	1.02108	0.946907	1.10105	0.587768	0	0.612559	2	FALSE	774	236376	0.00326376	0.0518402	0.0662046	1.05321	0.92504	1.19913	0.433609	0	0.446774	3	FALSE	267	20381	0.012931	NA	NA	NA	NA	NA	NA	NA	NA	NA	2	547	0.00364299	-0.0744621	0.138295	0.928243	0.707855	1.21725	0.590282	0.647061	0.0923256	FALSE
686	Other local infections of skin and subcutaneous tissue	dermatologic	0.0192851	0.0252525	1.01947	0.970243	1.0712	0.445052	0	0.470462	4	FALSE	1645	236155	0.00691758	0.0695946	0.0767877	1.07207	0.92228	1.2462	0.364764	0	0.887867	3	FALSE	209	24301	0.00852713	NA	NA	NA	NA	NA	NA	NA	NA	NA	3	1885	0.00158898	NA	NA	NA	NA	NA	NA	NA	NA	NA
686.1	Carbuncle and furuncle	dermatologic	-0.0791162	0.0623208	0.923933	0.817698	1.04397	0.204263	0	0.537797	3	FALSE	309	237146	0.0013013	0.0277198	0.0852044	1.02811	0.869986	1.21497	0.744929	0	0.631224	2	FALSE	208	24361	0.00846595	NA	NA	NA	NA	NA	NA	NA	NA	NA	3	539	0.00553506	0.0545169	0.145547	1.05603	0.793938	1.40464	0.707983	0.836935	0.0132716	FALSE
686.2	Impetigo	dermatologic	-0.096904	0.106	0.907643	0.737375	1.11723	0.360616	0.498003	0.136417	3	FALSE	100	237762	0.000420412	NA	NA	NA	NA	NA	NA	NA	NA	NA	NA	42	24875	0.0016856	NA	NA	NA	NA	NA	NA	NA	NA	NA	3	1888	0.00158646	NA	NA	NA	NA	NA	NA	NA	NA	NA
686.3	Pilonidal cyst	dermatologic	-0.0824206	0.11917	0.920885	0.729067	1.16317	0.489174	0	0.969101	2	FALSE	88	238069	0.000369504	NA	NA	NA	NA	NA	NA	NA	NA	NA	NA	55	20967	0.00261631	NA	NA	NA	NA	NA	NA	NA	NA	NA	0	0	NA	NA	NA	NA	NA	NA	NA	NA	NA	NA
686.4	Pyogenic granuloma	dermatologic	0.153916	0.0665168	1.16639	1.02383	1.32881	0.0206707	0.767605	0.0380449	2	FALSE	250	234102	0.00106677	NA	NA	NA	NA	NA	NA	NA	NA	NA	NA	39	24945	0.001561	NA	NA	NA	NA	NA	NA	NA	NA	NA	0	0	NA	NA	NA	NA	NA	NA	NA	NA	NA	NA
687	Symptoms affecting skin	dermatologic	0.0586096	0.0259696	1.06036	1.00774	1.11573	0.0240174	0	0.449845	3	FALSE	1666	232682	0.00710909	0.032261	0.0580961	1.03279	0.921636	1.15734	0.578687	0	0.973334	3	FALSE	398	23269	0.0168167	NA	NA	NA	NA	NA	NA	NA	NA	NA	14	1836	0.00756757	-0.0731002	0.0894593	0.929508	0.780019	1.10765	0.413852	0	0.813424	FALSE
687.1	Rash and other nonspecific skin eruption	dermatologic	0.0146376	0.0146299	1.01475	0.986062	1.04426	0.317056	0.35423	0.199663	4	FALSE	5714	224962	0.0247707	-0.0100744	0.0278551	0.989976	0.937377	1.04553	0.717599	72.4823	0.0122674	4	FALSE	1737	21050	0.0762277	NA	NA	NA	NA	NA	NA	NA	NA	NA	68	1735	0.0377149	-0.0928689	0.0395355	0.911313	0.843364	0.984737	0.0188239	0.690551	0.0722324	FALSE
687.4	Disturbance of skin sensation	dermatologic	-0.00201436	0.0139002	0.997988	0.971166	1.02555	0.884777	0.353454	0.200134	4	FALSE	6060	226550	0.0260522	-0.00329543	0.0279872	0.99671	0.943509	1.05291	0.906267	0	0.955099	4	FALSE	1826	21120	0.0795781	NA	NA	NA	NA	NA	NA	NA	NA	NA	56	1775	0.0305844	0.0566485	0.0496171	1.05828	0.960214	1.16637	0.253573	0	0.826072	FALSE
689	Disorder of skin and subcutaneous tissue NOS	dermatologic	0.035774	0.0129522	1.03642	1.01044	1.06307	0.005745	0	0.456388	4	FALSE	6530	230098	0.0275961	0.0120697	0.0503579	1.01214	0.917016	1.11714	0.81058	0	0.948608	4	FALSE	526	24052	0.0214013	NA	NA	NA	NA	NA	NA	NA	NA	NA	32	1824	0.0172414	0.00286693	0.0806672	1.00287	0.856211	1.17465	0.971649	0.29929	0.232234	FALSE
690	Erythematosquamous dermatosis	dermatologic	0.0120247	0.018311	1.0121	0.976418	1.04908	0.511376	0.629691	0.0439631	4	FALSE	3190	230058	0.0136764	0.0432523	0.0529298	1.0442	0.941305	1.15835	0.413835	0	0.897997	3	FALSE	480	23919	0.0196729	NA	NA	NA	NA	NA	NA	NA	NA	NA	30	1816	0.0162514	0.0661206	0.0818091	1.06836	0.91008	1.25416	0.418958	0	0.424576	FALSE
690.1	Seborrheic dermatitis	dermatologic	0.0116438	0.0183858	1.01171	0.975903	1.04883	0.526535	0.677443	0.0255492	4	FALSE	3162	230125	0.0135541	0.0459483	0.0531138	1.04702	0.943506	1.16189	0.386989	0	0.905239	3	FALSE	475	23944	0.0194521	NA	NA	NA	NA	NA	NA	NA	NA	NA	30	1816	0.0162514	0.0671585	0.0817878	1.06946	0.911064	1.25541	0.411572	0	0.43337	FALSE
691	Congenital anomalies of skin	dermatologic	0.108823	0.0624483	1.11497	0.986518	1.26014	0.0814019	0.386228	0.196073	3	FALSE	280	231228	0.00120946	NA	NA	NA	NA	NA	NA	NA	NA	NA	NA	69	24566	0.00280089	NA	NA	NA	NA	NA	NA	NA	NA	NA	2	545	0.00365631	NA	NA	NA	NA	NA	NA	NA	NA	NA
694	Dyschromia and Vitiligo	dermatologic	0.0580146	0.0232209	1.05973	1.01258	1.10908	0.0124761	0.457049	0.137129	4	FALSE	2049	228651	0.00888166	-0.0657157	0.0455817	0.936397	0.856369	1.0239	0.149384	30.5488	0.228959	4	FALSE	621	23472	0.0257751	NA	NA	NA	NA	NA	NA	NA	NA	NA	29	1796	0.0158904	0.0352643	0.0694229	1.03589	0.904112	1.18688	0.611479	0	0.330658	FALSE
694.1	Vitiligo	dermatologic	-0.0591103	0.0972245	0.942603	0.77906	1.14048	0.543202	0	0.570925	2	FALSE	147	231787	0.000633801	0.103314	0.147702	1.10884	0.830127	1.48113	0.484254	64.9709	0.0911031	2	FALSE	76	24673	0.00307083	NA	NA	NA	NA	NA	NA	NA	NA	NA	5	1848	0.00269833	NA	NA	NA	NA	NA	NA	NA	NA	NA
694.2	Other dyschromia	dermatologic	0.0659718	0.0249931	1.0682	1.01713	1.12183	0.00830023	0.248291	0.262448	4	FALSE	1770	228825	0.0076758	-0.102642	0.0495058	0.90245	0.818999	0.994403	0.0381407	40.0289	0.188724	3	FALSE	535	23550	0.022213	NA	NA	NA	NA	NA	NA	NA	NA	NA	22	1802	0.0120614	0.0473806	0.073547	1.04852	0.907766	1.2111	0.519431	0	0.334308	FALSE
695	Erythematous conditions	dermatologic	0.0380873	0.0143228	1.03882	1.01007	1.0684	0.00783235	0	0.972809	4	FALSE	5507	226383	0.0237483	-0.0330253	0.0318411	0.967514	0.908979	1.02982	0.299647	1.11543	0.386437	4	FALSE	1240	23150	0.0508405	NA	NA	NA	NA	NA	NA	NA	NA	NA	37	1813	0.02	-0.052222	0.0499704	0.949118	0.860568	1.04678	0.295997	0	0.597235	FALSE
695.2	Bullous dermatoses	dermatologic	0.0411035	0.0805782	1.04196	0.889739	1.22022	0.609977	0	0.909736	2	FALSE	174	231804	0.000750071	NA	NA	NA	NA	NA	NA	NA	NA	NA	NA	27	24728	0.00109069	NA	NA	NA	NA	NA	NA	NA	NA	NA	1	1302	0.00076746	NA	NA	NA	NA	NA	NA	NA	NA	NA
695.3	Rosacea	dermatologic	0.08488	0.029096	1.08859	1.02824	1.15247	0.00353138	0	0.82959	4	FALSE	1371	229974	0.00592621	-0.293898	0.155313	0.745352	0.549742	1.01056	0.0584511	0	0.368181	2	FALSE	60	20801	0.00287618	NA	NA	NA	NA	NA	NA	NA	NA	NA	3	543	0.00549451	-0.120135	0.0976175	0.886801	0.732376	1.07379	0.218447	0	0.31874	FALSE
695.4	Lupus (localized and systemic)	dermatologic	0.0620952	0.0263674	1.06406	1.01047	1.1205	0.0185228	0	0.91603	4	FALSE	1519	229384	0.00657852	-0.00462915	0.0424623	0.995382	0.915895	1.08177	0.913188	33.5709	0.21086	4	FALSE	660	24128	0.0266258	NA	NA	NA	NA	NA	NA	NA	NA	NA	10	1843	0.00539665	0.0398948	0.0794197	1.0407	0.890684	1.21599	0.615437	0.079133	0.297374	FALSE
695.41	Cutaneous lupus erythematosus	dermatologic	0.0425101	0.0545329	1.04343	0.937656	1.16113	0.435667	0	0.955855	3	FALSE	365	230358	0.00158198	-0.0584869	0.0752221	0.943191	0.813899	1.09302	0.436851	0	0.606138	4	FALSE	221	24486	0.00894483	NA	NA	NA	NA	NA	NA	NA	NA	NA	2	548	0.00363636	NA	NA	NA	NA	NA	NA	NA	NA	NA
695.42	Systemic lupus erythematosus	dermatologic	0.0604363	0.0277812	1.0623	1.006	1.12175	0.029597	0	0.82394	4	FALSE	1365	229479	0.00591308	0.00863613	0.0443753	1.00867	0.924652	1.10033	0.845694	43.3217	0.151555	4	FALSE	599	24174	0.0241796	NA	NA	NA	NA	NA	NA	NA	NA	NA	10	1844	0.00539374	0.0434091	0.0818242	1.04437	0.889618	1.22603	0.595753	0	0.534666	FALSE
695.7	Prurigo and Lichen	dermatologic	0.00599374	0.0301523	1.00601	0.948282	1.06726	0.842433	0	0.842981	4	FALSE	1184	231000	0.0050994	-0.0641195	0.067627	0.937893	0.821465	1.07082	0.343061	57.9659	0.0926411	3	FALSE	278	24313	0.0113049	NA	NA	NA	NA	NA	NA	NA	NA	NA	15	1836	0.00810373	-0.237229	0.122414	0.788811	0.620545	1.0027	0.0526334	0	0.973179	FALSE
695.8	Other specified erythematous conditions	dermatologic	0.0265281	0.0409809	1.02688	0.947628	1.11277	0.51742	0	0.579266	4	FALSE	677	230722	0.00292568	-0.107065	0.0861026	0.898467	0.758947	1.06364	0.2137	0	0.424904	2	FALSE	199	24347	0.00810723	NA	NA	NA	NA	NA	NA	NA	NA	NA	0	0	NA	-0.0147995	0.104939	0.985309	0.802137	1.21031	0.887847	0	0.964407	FALSE
695.9	Unspecified erythematous condition	dermatologic	0.00347806	0.0435316	1.00348	0.921417	1.09286	0.936319	7.67e-05	0.367851	3	FALSE	540	231247	0.00232973	NA	NA	NA	NA	NA	NA	NA	NA	NA	NA	18	24658	0.000729454	NA	NA	NA	NA	NA	NA	NA	NA	NA	3	1302	0.00229885	NA	NA	NA	NA	NA	NA	NA	NA	NA
696	Psoriasis and related disorders	dermatologic	-0.0296394	0.0188548	0.970796	0.935575	1.00734	0.115954	0.658396	0.032333	4	FALSE	3014	227009	0.013103	-0.0529038	0.0772911	0.948471	0.815143	1.10361	0.493676	0	0.835101	3	FALSE	211	24188	0.0086479	NA	NA	NA	NA	NA	NA	NA	NA	NA	20	1816	0.0108932	0.0241413	0.0928905	1.02444	0.853917	1.229	0.794949	0	0.974972	FALSE
696.3	Pityriasis	dermatologic	NA	NA	NA	NA	NA	NA	NA	NA	NA	NA	53	231762	0.000228631	NA	NA	NA	NA	NA	NA	NA	NA	NA	NA	40	20776	0.0019216	NA	NA	NA	NA	NA	NA	NA	NA	NA	2	546	0.00364964	NA	NA	NA	NA	NA	NA	NA	NA	NA
696.4	Psoriasis	dermatologic	-0.027633	0.0190802	0.972745	0.93704	1.00981	0.147545	0.74664	0.0079486	4	FALSE	2941	227170	0.0127808	-0.00607616	0.087194	0.993942	0.837802	1.17918	0.944444	0	0.95642	3	FALSE	168	24339	0.00685518	NA	NA	NA	NA	NA	NA	NA	NA	NA	17	1822	0.00924415	0.0525113	0.0978527	1.05391	0.869987	1.27673	0.591519	0	0.802548	FALSE
696.41	Psoriasis vulgaris	dermatologic	-0.0237985	0.02153	0.976482	0.936134	1.01857	0.269	0.737414	0.00963705	4	FALSE	2320	227335	0.0101021	-0.0108234	0.104517	0.989235	0.806	1.21413	0.917521	0	0.66311	2	FALSE	153	24360	0.00624159	NA	NA	NA	NA	NA	NA	NA	NA	NA	14	1822	0.00762527	0.0982401	0.102451	1.10323	0.902524	1.34856	0.337609	0	0.841378	FALSE
696.42	Psoriatic arthropathy	dermatologic	-0.0399382	0.03361	0.960849	0.899593	1.02628	0.234721	0.550386	0.083106	4	FALSE	927	228232	0.00404523	NA	NA	NA	NA	NA	NA	NA	NA	NA	NA	38	24504	0.00154837	NA	NA	NA	NA	NA	NA	NA	NA	NA	3	1839	0.00162866	NA	NA	NA	NA	NA	NA	NA	NA	NA
697	Sarcoidosis	dermatologic	0.0537715	0.0386977	1.05524	0.978167	1.13839	0.164673	0	0.490778	4	FALSE	701	231564	0.0030181	0.0244601	0.0545218	1.02476	0.920903	1.14033	0.653699	0	0.633248	4	FALSE	415	24456	0.0166861	NA	NA	NA	NA	NA	NA	NA	NA	NA	1	1302	0.00076746	NA	NA	NA	NA	NA	NA	NA	NA	NA
698	Pruritus and related conditions	dermatologic	-0.034443	0.0261213	0.966143	0.917925	1.01689	0.18731	0	0.759587	4	FALSE	1623	236624	0.00681226	-0.0643768	0.0443357	0.937652	0.859613	1.02277	0.146493	0	0.903464	4	FALSE	640	23914	0.026065	NA	NA	NA	NA	NA	NA	NA	NA	NA	24	1852	0.0127932	-0.0340485	0.0596817	0.966525	0.859828	1.08646	0.568338	0	0.825598	FALSE
700	Corns and callosities	dermatologic	0.103298	0.0314039	1.10882	1.04263	1.17921	0.00100421	0	0.911275	4	FALSE	1245	233723	0.00529859	0.0305546	0.0451097	1.03103	0.943783	1.12633	0.49819	0	0.926528	3	FALSE	693	24174	0.0278683	NA	NA	NA	NA	NA	NA	NA	NA	NA	11	1863	0.0058698	0.0600228	0.108209	1.06186	0.858934	1.31273	0.579105	0.789045	0.0294633	FALSE
701	Other hypertrophic and atrophic conditions of skin	dermatologic	0.0150628	0.0136964	1.01518	0.988287	1.0428	0.271438	0	0.379335	3	FALSE	5591	215081	0.0253362	0.00033364	0.0499257	1.00033	0.907085	1.10317	0.994668	21.5376	0.279572	3	FALSE	465	16196	0.0279095	NA	NA	NA	NA	NA	NA	NA	NA	NA	13	1333	0.00965825	NA	NA	NA	NA	NA	NA	NA	NA	NA
701.1	Keratoderma, acquired	dermatologic	0.103446	0.0559691	1.10899	0.993768	1.23756	0.0645624	0	0.638483	3	FALSE	403	234422	0.00171617	NA	NA	NA	NA	NA	NA	NA	NA	NA	NA	242	24650	0.009722	NA	NA	NA	NA	NA	NA	NA	NA	NA	7	529	0.0130597	NA	NA	NA	NA	NA	NA	NA	NA	NA
701.2	Scar conditions and fibrosis of skin	dermatologic	0.0112672	0.019521	1.01133	0.973368	1.05077	0.563817	0	0.812465	4	FALSE	2746	233282	0.0116342	0.0233384	0.0762509	1.02361	0.881517	1.18861	0.759549	0	0.580596	3	FALSE	227	24631	0.00913187	NA	NA	NA	NA	NA	NA	NA	NA	NA	10	1854	0.00536481	0.0486472	0.133228	1.04985	0.808581	1.36311	0.715005	0	0.741341	FALSE
701.3	Circumscribed scleroderma	dermatologic	0.0159002	0.0350571	1.01603	0.94856	1.08829	0.650151	0.319811	0.22041	4	FALSE	856	235312	0.00362454	NA	NA	NA	NA	NA	NA	NA	NA	NA	NA	56	25192	0.002218	NA	NA	NA	NA	NA	NA	NA	NA	NA	1	548	0.00182149	NA	NA	NA	NA	NA	NA	NA	NA	NA
701.4	Keloid scar	dermatologic	0.0472656	0.0525072	1.0484	0.945873	1.16204	0.368027	0	0.647693	3	FALSE	403	235034	0.00171171	-0.0521044	0.0589458	0.94923	0.845662	1.06548	0.37673	0	0.936424	4	FALSE	364	24734	0.0145031	NA	NA	NA	NA	NA	NA	NA	NA	NA	8	1873	0.00425306	0.0501325	0.142688	1.05141	0.794907	1.39068	0.72533	0.266266	0.243037	FALSE
701.5	Abnormal granulation tissue	dermatologic	0.0629563	0.0525647	1.06498	0.960724	1.18055	0.231037	0.0609046	0.302111	2	FALSE	385	235207	0.00163418	NA	NA	NA	NA	NA	NA	NA	NA	NA	NA	27	25140	0.00107283	NA	NA	NA	NA	NA	NA	NA	NA	NA	2	1333	0.00149813	NA	NA	NA	NA	NA	NA	NA	NA	NA
701.6	Acquired acanthosis nigricans	dermatologic	-0.00902518	0.0960265	0.991015	0.820999	1.19624	0.92512	0	0.66179	2	FALSE	114	235549	0.000483742	0.0042974	0.108242	1.00431	0.812326	1.24166	0.968331	25.4658	0.24674	2	FALSE	105	21061	0.00496079	NA	NA	NA	NA	NA	NA	NA	NA	NA	1	545	0.0018315	NA	NA	NA	NA	NA	NA	NA	NA	NA
702	Degenerative skin conditions and other dermatoses	dermatologic	0.0236368	0.0117605	1.02392	1.00059	1.04779	0.0444484	0	0.709487	4	FALSE	9002	223218	0.038765	0.016345	0.062558	1.01648	0.899185	1.14907	0.793878	0	0.634473	3	FALSE	351	24291	0.014244	NA	NA	NA	NA	NA	NA	NA	NA	NA	34	1812	0.0184182	0.0118569	0.0802937	1.01193	0.864576	1.18439	0.882604	0	0.89188	FALSE
702.1	Actinic keratosis	dermatologic	0.0299165	0.0167824	1.03037	0.997028	1.06482	0.0746491	0	0.897488	4	FALSE	4123	231799	0.0174761	NA	NA	NA	NA	NA	NA	NA	NA	NA	NA	25	25537	0.000978014	NA	NA	NA	NA	NA	NA	NA	NA	NA	5	1877	0.00265675	NA	NA	NA	NA	NA	NA	NA	NA	NA
702.2	Seborrheic keratosis	dermatologic	0.0248891	0.0143335	1.0252	0.996801	1.05441	0.0824881	0	0.722817	4	FALSE	5927	228911	0.0252387	0.0116942	0.0659977	1.01176	0.888999	1.15148	0.859358	0.955503	0.364347	3	FALSE	314	24871	0.0124677	NA	NA	NA	NA	NA	NA	NA	NA	NA	31	1829	0.0166667	0.00266544	0.0846238	1.00267	0.849426	1.18356	0.974873	0	0.700783	FALSE
703	Diseases of nail, NOS	dermatologic	0.0651334	0.0324964	1.0673	1.00144	1.13749	0.0450351	0	0.696232	4	FALSE	1186	236773	0.00498405	0.075061	0.05837	1.07795	0.961422	1.2086	0.19846	0	0.539288	2	FALSE	436	24255	0.0176583	NA	NA	NA	NA	NA	NA	NA	NA	NA	7	1875	0.00371945	0.0201145	0.0989903	1.02032	0.840378	1.23879	0.838981	0	0.339698	FALSE
703.1	Ingrowing nail	dermatologic	0.0207498	0.0279712	1.02097	0.966501	1.0785	0.458192	0	0.540988	4	FALSE	1542	237026	0.00646357	0.079121	0.0562475	1.08234	0.969357	1.20848	0.159529	0	0.636763	3	FALSE	422	24458	0.0169614	NA	NA	NA	NA	NA	NA	NA	NA	NA	12	1873	0.00636605	0.0404759	0.0922308	1.04131	0.869103	1.24763	0.660767	0	0.656243	FALSE
704	Diseases of hair and hair follicles	dermatologic	-0.0149938	0.0260798	0.985118	0.936029	1.03678	0.565347	0	0.680508	4	FALSE	1697	235503	0.0071543	-0.0601142	0.0351529	0.941657	0.878963	1.00882	0.0872512	29.0244	0.237992	4	FALSE	1094	23333	0.0447865	NA	NA	NA	NA	NA	NA	NA	NA	NA	13	1853	0.00696677	0.0785114	0.0534539	1.08168	0.974085	1.20115	0.141896	0.553166	0.134658	FALSE
704.1	Alopecia	dermatologic	-0.0354337	0.0332192	0.965187	0.904347	1.03012	0.286124	0.2722	0.248587	4	FALSE	1014	237166	0.00425728	-0.107693	0.0399207	0.897903	0.830327	0.97098	0.00698272	39.6186	0.174124	4	FALSE	828	23999	0.0333508	NA	NA	NA	NA	NA	NA	NA	NA	NA	12	1868	0.00638298	0.0674608	0.0609894	1.06979	0.949256	1.20562	0.268681	0.259138	0.245317	FALSE
704.11	Alopecia Areata	dermatologic	-0.0224952	0.0916031	0.977756	0.817067	1.17005	0.806013	0	0.581596	3	FALSE	137	238724	0.000573555	NA	NA	NA	NA	NA	NA	NA	NA	NA	NA	164	24829	0.00656184	NA	NA	NA	NA	NA	NA	NA	NA	NA	4	545	0.00728597	0.108291	0.15099	1.11437	0.828909	1.49814	0.473246	0	0.551878	FALSE
704.2	Hirsutism	dermatologic	-0.0883211	0.0577635	0.915467	0.817475	1.02521	0.126261	0.562451	0.0766195	4	FALSE	354	238218	0.00148383	-0.0260431	0.0658375	0.974293	0.856345	1.10849	0.692425	0	0.493883	3	FALSE	291	24714	0.0116377	NA	NA	NA	NA	NA	NA	NA	NA	NA	5	542	0.00914077	-0.167615	0.123942	0.845679	0.663294	1.07821	0.176257	0	0.966146	FALSE
704.8	Other specified diseases of hair and hair follicles	dermatologic	0.0159768	0.0532002	1.01611	0.915492	1.12778	0.763937	0.246123	0.265411	3	FALSE	422	237410	0.00177436	0.0520794	0.0760522	1.05346	0.907574	1.22279	0.49348	0	0.686947	3	FALSE	224	24416	0.00909091	NA	NA	NA	NA	NA	NA	NA	NA	NA	0	0	NA	NA	NA	NA	NA	NA	NA	NA	NA	NA
705	Disorders of sweat glands	dermatologic	0.0467752	0.0461689	1.04789	0.957228	1.14713	0.310996	0	0.47954	4	FALSE	531	233915	0.00226491	0.0183309	0.0653458	1.0185	0.896063	1.15767	0.779078	0	0.973732	3	FALSE	297	24323	0.0120634	NA	NA	NA	NA	NA	NA	NA	NA	NA	3	532	0.00560748	0.184455	0.121193	1.20256	0.948304	1.52499	0.128013	0.824391	0.0170184	FALSE
705.1	Dyshidrosis	dermatologic	0.182397	0.0919691	1.20009	1.00214	1.43714	0.0473404	0	0.601653	2	FALSE	150	234460	0.000639359	NA	NA	NA	NA	NA	NA	NA	NA	NA	NA	74	20779	0.00354865	NA	NA	NA	NA	NA	NA	NA	NA	NA	2	540	0.00369004	NA	NA	NA	NA	NA	NA	NA	NA	NA
705.3	Hidradenitis	dermatologic	0.000103688	0.0581843	1.0001	0.892316	1.12091	0.998578	0	0.782955	3	FALSE	333	234525	0.00141788	0.0214943	0.0768724	1.02173	0.878822	1.18787	0.779776	0	0.975754	3	FALSE	215	24585	0.00866935	NA	NA	NA	NA	NA	NA	NA	NA	NA	1	546	0.00182815	NA	NA	NA	NA	NA	NA	NA	NA	NA
705.8	Hyperhidrosis	dermatologic	0.0628694	0.0634674	1.06489	0.94033	1.20594	0.321892	0.20286	0.285223	3	FALSE	289	60074	0.0047877	-0.110001	0.107737	0.895833	0.725306	1.10645	0.307249	77.4078	0.0353892	2	FALSE	123	20646	0.00592229	NA	NA	NA	NA	NA	NA	NA	NA	NA	5	534	0.00927644	-0.111603	0.152865	0.894399	0.662845	1.20684	0.465345	0.722167	0.0578045	FALSE
706	Diseases of sebaceous glands	dermatologic	0.0420881	0.0115229	1.04299	1.0197	1.06681	0.00025963	0	0.736427	4	FALSE	8611	227625	0.0364508	-0.0177026	0.0268824	0.982453	0.932029	1.03561	0.510203	0	0.973674	4	FALSE	1999	21970	0.0833994	0.1073	0.144009	1.11327	0.839497	1.47632	0.456215	0	0.317499	FALSE	97	1750	0.0525176	-0.00197036	0.040108	0.998032	0.922581	1.07965	0.960819	0.915456	0.000583411	FALSE
706.1	Acne	dermatologic	0.0513285	0.0270388	1.05267	0.998335	1.10996	0.0576527	0	0.996676	4	FALSE	1709	231894	0.00731583	-0.0526091	0.0372315	0.948751	0.881984	1.02057	0.157647	0	0.841249	3	FALSE	974	23362	0.040023	NA	NA	NA	NA	NA	NA	NA	NA	NA	51	476	0.0967742	0.0478849	0.061212	1.04905	0.930449	1.18277	0.434051	0.854853	0.0086701	FALSE
706.2	Sebaceous cyst	dermatologic	0.047213	0.0130746	1.04835	1.02182	1.07556	0.000304957	0	0.539566	4	FALSE	6284	231498	0.0264276	0.0786365	0.0467078	1.08181	0.987174	1.18552	0.0922622	0	0.722681	4	FALSE	623	23779	0.0255307	NA	NA	NA	NA	NA	NA	NA	NA	NA	42	1839	0.0223285	0.102803	0.0847859	1.10827	0.938592	1.30863	0.22532	0.487916	0.162285	FALSE
706.8	Other specified diseases of sebaceous glands	dermatologic	0.0288439	0.049833	1.02926	0.933488	1.13487	0.562716	0	0.987015	3	FALSE	521	233171	0.00222943	-0.0424204	0.0535231	0.958467	0.863014	1.06448	0.428033	33.1934	0.221155	2	FALSE	456	20180	0.0220973	NA	NA	NA	NA	NA	NA	NA	NA	NA	7	518	0.0133333	-0.107642	0.0619792	0.897949	0.795234	1.01393	0.0824335	0	0.413081	FALSE
707	Chronic ulcer of skin	dermatologic	0.0781579	0.018127	1.08129	1.04355	1.1204	1.62e-05	0.245818	0.263869	4	TRUE	3275	236025	0.0136858	0.147823	0.053184	1.15931	1.04455	1.28668	0.00544484	47.3324	0.127369	4	FALSE	443	25013	0.0174026	NA	NA	NA	NA	NA	NA	NA	NA	NA	7	1887	0.00369588	NA	NA	NA	NA	NA	NA	NA	NA	NA
707.1	Decubitus ulcer	dermatologic	0.0521748	0.0234791	1.05356	1.00618	1.10318	0.0262712	0	0.995384	4	FALSE	1893	237168	0.00791848	0.147921	0.0832627	1.15942	0.984845	1.36494	0.0756415	0	0.882798	4	FALSE	176	25297	0.00690928	NA	NA	NA	NA	NA	NA	NA	NA	NA	3	1343	0.00222883	NA	NA	NA	NA	NA	NA	NA	NA	NA
707.2	Chronic ulcer of leg or foot	dermatologic	0.139049	0.0275735	1.14918	1.08872	1.21299	4.59e-07	0.130855	0.327085	4	TRUE	1414	237204	0.00592579	0.217366	0.0686934	1.2428	1.08625	1.42191	0.00155459	58.45	0.0652004	4	FALSE	254	25232	0.00996626	NA	NA	NA	NA	NA	NA	NA	NA	NA	5	1890	0.00263852	NA	NA	NA	NA	NA	NA	NA	NA	NA
707.3	Chronic ulcer of unspecified site	dermatologic	0.117389	0.0725476	1.12456	0.975503	1.29638	0.105643	0	0.691486	3	FALSE	215	237498	0.000904452	-0.00924497	0.15172	0.990798	0.735937	1.33392	0.951411	51.6351	0.150456	2	FALSE	71	21408	0.00330555	NA	NA	NA	NA	NA	NA	NA	NA	NA	0	0	NA	NA	NA	NA	NA	NA	NA	NA	NA	NA
709	Diffuse diseases of connective tissue	dermatologic	0.0629666	0.0207822	1.06499	1.02248	1.10927	0.00244689	0	0.66718	4	FALSE	2439	229035	0.0105368	0.0422934	0.0478846	1.0432	0.949748	1.14585	0.377109	49.3823	0.115227	4	FALSE	516	24117	0.0209475	NA	NA	NA	NA	NA	NA	NA	NA	NA	15	1837	0.00809935	0.0103378	0.0876486	1.01039	0.850909	1.19977	0.906111	0.530397	0.144492	FALSE
709.2	Sicca syndrome	dermatologic	0.0803739	0.0288731	1.08369	1.02407	1.14679	0.00537426	0	0.731915	4	FALSE	1260	230150	0.00544488	-0.0814463	0.0770479	0.921782	0.792583	1.07204	0.290472	17.9314	0.30115	4	FALSE	207	24462	0.0083911	NA	NA	NA	NA	NA	NA	NA	NA	NA	9	1840	0.0048675	-0.187264	0.12088	0.829225	0.654303	1.05091	0.12134	0	0.511161	FALSE
709.3	Systemic sclerosis	dermatologic	-0.00281242	0.0467845	0.997192	0.90982	1.09295	0.952065	0	0.920757	4	FALSE	471	230549	0.00203878	-0.0804704	0.144009	0.922682	0.695779	1.22358	0.576308	7.52682	0.298386	2	FALSE	79	24582	0.00320344	NA	NA	NA	NA	NA	NA	NA	NA	NA	1	550	0.00181488	NA	NA	NA	NA	NA	NA	NA	NA	NA
709.4	Polymyositis	dermatologic	0.128482	0.103191	1.1371	0.928887	1.39199	0.213099	0	0.582161	2	FALSE	103	230821	0.000446034	NA	NA	NA	NA	NA	NA	NA	NA	NA	NA	36	24639	0.00145897	NA	NA	NA	NA	NA	NA	NA	NA	NA	0	0	NA	NA	NA	NA	NA	NA	NA	NA	NA	NA
709.6	Other specified diffuse diseases of connective tissue	dermatologic	0.0211651	0.0577519	1.02139	0.912081	1.1438	0.714005	0.759072	0.0416195	2	FALSE	327	230540	0.0014164	0.0924411	0.142088	1.09685	0.830235	1.44908	0.515311	0	0.657572	2	FALSE	73	24566	0.00296278	NA	NA	NA	NA	NA	NA	NA	NA	NA	5	1842	0.00270709	NA	NA	NA	NA	NA	NA	NA	NA	NA
709.7	Unspecified diffuse connective tissue disease	dermatologic	0.0888135	0.0521296	1.09288	0.98673	1.21044	0.0884359	0.660723	0.0314622	4	FALSE	390	230540	0.00168882	0.0987718	0.0926041	1.10381	0.920601	1.32349	0.286151	0	0.889459	3	FALSE	151	24505	0.00612427	NA	NA	NA	NA	NA	NA	NA	NA	NA	2	1845	0.00108284	NA	NA	NA	NA	NA	NA	NA	NA	NA
710	Osteomyelitis, periostitis, and other infections involving bone	musculoskeletal	0.0720288	0.0364323	1.07469	1.00062	1.15423	0.0480348	0.675207	0.0263043	4	FALSE	819	233727	0.00349185	0.137158	0.0759776	1.14701	0.988314	1.33119	0.0710362	0	0.863157	3	FALSE	199	24808	0.00795777	NA	NA	NA	NA	NA	NA	NA	NA	NA	1	550	0.00181488	NA	NA	NA	NA	NA	NA	NA	NA	NA
710.1	Osteomyelitis	musculoskeletal	0.11829	0.0402633	1.12557	1.04016	1.21799	0.00330429	0.63366	0.0422609	4	FALSE	665	234536	0.00282737	0.15131	0.0860937	1.16336	0.98272	1.3772	0.078833	0	0.967056	3	FALSE	156	25057	0.00618728	NA	NA	NA	NA	NA	NA	NA	NA	NA	1	550	0.00181488	NA	NA	NA	NA	NA	NA	NA	NA	NA
[truncated: 263 more rows]
[truncated: 16 more columns]
