# Supplementary material for: Insights from the largest diverse ancestry sex-specific disease map for genetically predicted height
Source: NPJ Genom Med. 2025 Feb 27;10:14. doi: 10.1038/s41525-025-00464-w (PMC11868580; doi:10.1038/s41525-025-00464-w)
Supplement: Supplementary file 30 — Supplementary Data 29 [file 41525_2025_464_MOESM30_ESM.xlsx]

## Sheet: Supplementary Data 29
Supplementary Data 29: Bonferroni significant signals in female European meta-PheWAS and not in female cross-ancestry meta-PheWAS.
Phecode	Description	Group	beta_EUR	SE_EUR	OR_EUR	Lower_EUR	Upper_EUR	pvalue_EUR	I2_EUR	pval_Q_EUR	number_of_studies_EUR	Bonferroni_EUR	cases_EUR	controls_EUR	prev_EUR	beta_AFR	SE_AFR	OR_AFR	Lower_AFR	Upper_AFR	pvalue_AFR	I2_AFR	pval_Q_AFR	number_of_studies_AFR	Bonferroni_AFR	cases_AFR	controls_AFR	prev_AFR	beta_EAS	SE_EAS	OR_EAS	Lower_EAS	Upper_EAS	pvalue_EAS	I2_EAS	pval_Q_EAS	Bonferroni_EAS	cases_EAS	controls_EAS	prev_EAS	beta_HIS	SE_HIS	OR_HIS	Lower_HIS	Upper_HIS	pvalue_HIS	I2_HIS	pval_Q_HIS	Bonferroni_HIS
110	Dermatophytosis / Dermatomycosis	infectious diseases	0.0999956	0.0210332	1.10517	1.06053	1.15168	1.99e-06	0.554854	0.0806859	4	TRUE	3083	232171	0.013105	0.00845936	0.0271554	1.0085	0.956223	1.06363	0.755408	24.645	0.265258	3	FALSE	2014	21635	0.0851622	NA	NA	NA	NA	NA	NA	NA	NA	NA	28	1826	0.0151025	-0.130326	0.041849	0.877809	0.808683	0.952845	0.00184447	0	0.946518	FALSE
110.1	Dermatophytosis	infectious diseases	0.109759	0.0218544	1.11601	1.06922	1.16485	5.11e-07	0	0.428492	4	TRUE	2863	232493	0.0121646	0.00748058	0.0279164	1.00751	0.953864	1.06417	0.788728	0	0.417972	3	FALSE	1894	21796	0.0799493	NA	NA	NA	NA	NA	NA	NA	NA	NA	25	1830	0.0134771	-0.122044	0.0431693	0.88511	0.813301	0.963258	0.00469721	0	0.832765	FALSE
110.11	Dermatophytosis of nail	infectious diseases	0.135336	0.0252718	1.14492	1.08959	1.20306	8.55e-08	0.271138	0.249207	4	TRUE	2099	234190	0.00888319	0.0135158	0.0329311	1.01361	0.950252	1.08119	0.681494	23.7348	0.269493	3	FALSE	1325	22840	0.0548314	NA	NA	NA	NA	NA	NA	NA	NA	NA	9	528	0.0167598	-0.104914	0.050986	0.900402	0.814774	0.995029	0.0396188	0	0.860396	FALSE
395.1	Nonrheumatic mitral valve disorders	circulatory system	0.0695454	0.0162877	1.07202	1.03834	1.1068	1.96e-05	0.650914	0.0352077	4	TRUE	4104	228921	0.0176118	-0.0132425	0.0503216	0.986845	0.89416	1.08914	0.79243	0	0.587556	4	FALSE	487	24327	0.019626	NA	NA	NA	NA	NA	NA	NA	NA	NA	17	1852	0.00909577	0.0731816	0.0923565	1.07593	0.897777	1.28943	0.428138	0	0.431279	FALSE
728.7	Fasciitis	musculoskeletal	0.0836305	0.0182868	1.08723	1.04895	1.1269	4.8e-06	0.557449	0.07929	4	TRUE	3751	222612	0.0165707	-0.0429053	0.0340175	0.958002	0.896212	1.02405	0.207212	0	0.941162	3	FALSE	1276	22263	0.0542079	NA	NA	NA	NA	NA	NA	NA	NA	NA	61	1747	0.0337389	0.0260859	0.0498864	1.02643	0.93082	1.13186	0.60104	0	0.494367	FALSE
743.1	Osteoporosis	musculoskeletal	-0.0754536	0.0167426	0.927323	0.897387	0.958257	6.58e-06	0	0.965207	4	TRUE	5237	231904	0.0220839	0.0119327	0.041202	1.012	0.933493	1.09712	0.772112	8.89212	0.333671	3	FALSE	780	20256	0.0370793	NA	NA	NA	NA	NA	NA	NA	NA	NA	24	520	0.0441176	-0.0403525	0.0467353	0.960451	0.876383	1.05258	0.387902	0	0.333877	FALSE
743.11	Osteoporosis NOS	musculoskeletal	-0.0807272	0.0180295	0.922445	0.890418	0.955625	7.55e-06	0	0.915873	4	TRUE	4494	232827	0.0189364	0.018401	0.0435833	1.01857	0.935176	1.1094	0.672877	0	0.537791	3	FALSE	693	20389	0.0328716	NA	NA	NA	NA	NA	NA	NA	NA	NA	24	520	0.0441176	-0.0313989	0.0473098	0.969089	0.88327	1.06325	0.506891	0	0.359265	FALSE
[truncated: 16 more columns]
