# Supplementary material for: Insights from the largest diverse ancestry sex-specific disease map for genetically predicted height
Source: NPJ Genom Med. 2025 Feb 27;10:14. doi: 10.1038/s41525-025-00464-w (PMC11868580; doi:10.1038/s41525-025-00464-w)
Supplement: Supplementary file 31 — Supplementary Data 30 [file 41525_2025_464_MOESM31_ESM.xlsx]

## Sheet: Supplementary Data 30
Supplementary Data 30: Female cross-ancestry meta-PheWAS in Europeans, Africans, East Asians and Hispanics.
Phecode	Description	Group	beta	SE	OR	Lower	Upper	pvalue	I2	pval Q	number_of_studies	Bonferroni	cases	controls	prev
8	Intestinal infection	infectious diseases	0.0017356	0.0154689	1.00174	0.971822	1.03257	0.910665	29.7339	0.162687	11	FALSE	4564	268803	0.0166955
8.5	Bacterial enteritis	infectious diseases	0.0179997	0.0192762	1.01816	0.980413	1.05737	0.350418	10.8386	0.344621	9	FALSE	2913	271397	0.0106194
8.52	Intestinal infection due to C. difficile	infectious diseases	0.0636533	0.0307055	1.06572	1.00348	1.13183	0.0381702	23.8682	0.262209	5	FALSE	1158	257405	0.0044786
8.6	Viral Enteritis	infectious diseases	-0.0165407	0.0321228	0.983595	0.923578	1.04751	0.606609	31.8027	0.197119	6	FALSE	1045	271020	0.00384099
10	Tuberculosis	infectious diseases	0.0955783	0.0688605	1.10029	0.96138	1.25928	0.165137	0	0.493937	6	FALSE	285	264133	0.00107784
38	Septicemia	infectious diseases	-0.00203866	0.0125144	0.997963	0.973783	1.02274	0.870594	37.6677	0.098407	11	FALSE	7030	260493	0.0262781
38.1	Gram negative septicemia	infectious diseases	-0.0703562	0.0444812	0.932062	0.854245	1.01697	0.113717	0	0.713294	4	FALSE	556	263351	0.0021068
38.2	Gram positive septicemia	infectious diseases	0.100311	0.0416585	1.10551	1.01884	1.19957	0.0160428	49.038	0.117253	4	FALSE	630	263622	0.00238409
38.3	Bacteremia	infectious diseases	-0.0257411	0.0311212	0.974587	0.916918	1.03588	0.408167	65.0897	0.0136861	6	FALSE	1187	89000	0.0131615
41	Bacterial infection NOS	infectious diseases	0.0229188	0.00977748	1.02318	1.00376	1.04298	0.0190763	0	0.484664	11	FALSE	11880	256261	0.044305
41.1	Staphylococcus infections	infectious diseases	0.0399436	0.0178968	1.04075	1.00488	1.07791	0.0256228	0	0.88993	8	FALSE	3382	262260	0.0127314
41.11	Methicillin sensitive Staphylococcus aureus	infectious diseases	0.0101943	0.0231557	1.01025	0.965422	1.05715	0.659758	0	0.602397	5	FALSE	1996	263639	0.00751407
41.12	Methicillin resistant Staphylococcus aureus	infectious diseases	0.101535	0.044628	1.10687	1.01417	1.20805	0.0228976	0	0.731249	4	FALSE	584	254477	0.00228965
41.2	Streptococcus infection	infectious diseases	0.00972922	0.0234456	1.00978	0.964425	1.05726	0.678164	0	0.895833	6	FALSE	1958	263163	0.00738531
41.4	E. coli	infectious diseases	0.0267683	0.0156317	1.02713	0.996138	1.05909	0.0868165	46.488	0.0961159	6	FALSE	4381	262613	0.0164086
41.8	H. pylori	infectious diseases	-0.0554512	0.0512736	0.946058	0.855606	1.04607	0.279485	18.4476	0.28907	7	FALSE	474	258717	0.00182877
41.9	Infection with drug-resistant microorganisms	infectious diseases	-0.0798914	0.0570619	0.923217	0.825529	1.03246	0.161489	35.8826	0.210212	3	FALSE	357	89424	0.00397634
53	Herpes zoster	infectious diseases	0.0014737	0.026573	1.00147	0.950651	1.05502	0.955773	0	0.875627	9	FALSE	1646	266023	0.00614939
53.1	Herpes zoster with nervous system complications	infectious diseases	0.0708118	0.0596618	1.07338	0.954924	1.20653	0.235272	0	0.984424	5	FALSE	352	268233	0.00131057
54	Herpes simplex	infectious diseases	-0.0392636	0.0218193	0.961497	0.921246	1.00351	0.0719412	0	0.988207	10	FALSE	2672	263070	0.0100549
70	Viral hepatitis	infectious diseases	-0.0232756	0.0216404	0.976993	0.936421	1.01932	0.282123	28.0459	0.177707	11	FALSE	2535	266657	0.00941707
70.2	Viral hepatitis B	infectious diseases	-0.0284534	0.0636527	0.971948	0.857949	1.10109	0.654868	56.1358	0.0334399	7	FALSE	359	268256	0.00133649
70.3	Viral hepatitis C	infectious diseases	-0.0300958	0.0241118	0.970353	0.925562	1.01731	0.211965	19.3859	0.270414	9	FALSE	2039	267058	0.00757719
70.4	Chronic hepatitis	infectious diseases	0.029709	0.03879	1.03015	0.954738	1.11153	0.443741	0	0.460081	7	FALSE	762	267903	0.00283625
70.9	Hepatitis NOS	infectious diseases	0.0434356	0.0457838	1.04439	0.954756	1.14244	0.342767	0	0.995382	8	FALSE	533	267757	0.00198666
71	Human immunodeficiency virus [HIV] disease	infectious diseases	-0.00200227	0.03643	0.998	0.929226	1.07186	0.956169	23.6198	0.248887	7	FALSE	860	266254	0.0032196
71.1	HIV infection, symptomatic	infectious diseases	-0.01447	0.0374476	0.985634	0.915884	1.0607	0.699197	19.4395	0.281409	7	FALSE	800	87439	0.00906629
78	Viral warts & HPV	infectious diseases	0.00549859	0.0194668	1.00551	0.967872	1.04462	0.777591	37.5954	0.0989347	11	FALSE	3020	264522	0.0112879
79	Viral infection	infectious diseases	-0.017556	0.0171371	0.982597	0.950142	1.01616	0.305625	27.5399	0.190621	10	FALSE	3822	262595	0.0143459
79.2	Infectious mononucleosis	infectious diseases	-0.154792	0.115276	0.856593	0.683363	1.07374	0.179338	0	0.841814	2	FALSE	107	261175	0.000409519
79.9	Viremia, NOS	infectious diseases	-0.00190484	0.0251557	0.998097	0.95008	1.04854	0.93964	7.03089	0.371494	6	FALSE	1689	267912	0.00626481
80	Postoperative infection	infectious diseases	-0.00529012	0.0158403	0.994724	0.964316	1.02609	0.738405	32.3727	0.192983	6	FALSE	4252	269248	0.0155466
81	Infection/inflammation of internal prosthetic device; implant; and graft	infectious diseases	0.041533	0.0201771	1.04241	1.00199	1.08446	0.0395489	18.3566	0.294321	6	FALSE	2624	269522	0.00964188
90	Sexually transmitted infections (not HIV or hepatitis)	infectious diseases	-0.0235493	0.049254	0.976726	0.886845	1.07572	0.632565	0	0.491541	8	FALSE	513	273148	0.00187458
110	Dermatophytosis / Dermatomycosis	infectious diseases	0.038418	0.0154251	1.03917	1.00822	1.07106	0.0127525	74.8352	4.36521e-05	10	FALSE	5924	261832	0.0221246
110.1	Dermatophytosis	infectious diseases	0.043797	0.0159578	1.04477	1.0126	1.07796	0.00605925	70.5786	0.000347979	10	FALSE	5527	262350	0.0206326
110.11	Dermatophytosis of nail	infectious diseases	0.0640575	0.018658	1.06615	1.02787	1.10586	0.000596401	71.4927	0.000462416	9	FALSE	3949	263962	0.01474
110.12	Althete's foot	infectious diseases	0.0139065	0.0348418	1.014	0.94707	1.08567	0.689797	42.8781	0.092494	8	FALSE	1069	268903	0.00395967
110.13	Dermatophytosis of the body	infectious diseases	-0.0102128	0.0571267	0.989839	0.88499	1.10711	0.858115	0	0.483318	7	FALSE	373	264198	0.00140983
110.2	Dermatomycoses	infectious diseases	-0.0720358	0.0610713	0.930498	0.825527	1.04882	0.238185	10.4733	0.348724	6	FALSE	382	268788	0.00141918
112	Candidiasis	infectious diseases	-0.0137081	0.0145198	0.986385	0.95871	1.01486	0.345118	34.733	0.130012	10	FALSE	5576	262564	0.0207951
112.3	Candidiasis of skin and nails	infectious diseases	-0.121484	0.0577145	0.885606	0.790885	0.99167	0.0352995	29.7401	0.212124	6	FALSE	372	264153	0.00140629
117	Mycoses	infectious diseases	0.0401938	0.0397014	1.04101	0.963079	1.12525	0.311346	0	0.633855	7	FALSE	705	269480	0.00260932
117.1	Histoplasmosis	infectious diseases	-0.0199096	0.0926858	0.980287	0.817446	1.17557	0.829917	0	0.752122	2	FALSE	155	257082	0.000602557
117.4	Aspergillosis	infectious diseases	0.197435	0.074423	1.21827	1.05292	1.40959	0.00798088	0	0.478169	2	FALSE	223	266289	0.000836735
130	Spirochetal infection	infectious diseases	0.32081	0.0951542	1.37824	1.14375	1.66082	0.000747662	0	0.791275	3	FALSE	183	268947	0.000679969
130.1	Lyme disease	infectious diseases	0.272251	0.112102	1.31292	1.05394	1.63553	0.0151571	0	0.790413	3	FALSE	112	269269	0.000415768
131	Protozoan infection	infectious diseases	-0.0247806	0.0563859	0.975524	0.873458	1.08952	0.660313	0	0.749862	5	FALSE	436	272588	0.00159693
132	Infestation (lice, mites)	infectious diseases	0.114172	0.0762786	1.12095	0.965286	1.30171	0.13445	0	0.572974	6	FALSE	222	268706	0.0008255
133	Arthropod-borne diseases	infectious diseases	0.307407	0.128228	1.35989	1.05769	1.74845	0.0165143	0	0.956842	2	FALSE	100	254369	0.000392975
134	Helminthiases	infectious diseases	-0.0361207	0.0915581	0.964524	0.806081	1.15411	0.693204	0	0.770469	2	FALSE	164	262450	0.000624491
134.1	Intestinal helminthiases	infectious diseases	-0.07595	0.099234	0.926863	0.76304	1.12586	0.444055	0	0.483713	2	FALSE	132	262533	0.000502541
136	Other infectious and parasitic diseases	infectious diseases	-0.0382301	0.0505278	0.962491	0.871741	1.06269	0.449281	40.3051	0.122516	7	FALSE	487	272415	0.00178452
145	Cancer of mouth	neoplasms	0.0401992	0.0389143	1.04102	0.964571	1.12352	0.301595	49.68	0.113481	4	FALSE	737	273999	0.00268258
145.2	Cancer of tongue	neoplasms	0.0509444	0.0634148	1.05226	0.929279	1.19153	0.421771	84.9173	0.0100269	2	FALSE	284	274322	0.00103421
145.3	Cancer of major salivary glands	neoplasms	0.0377753	0.087273	1.0385	0.875223	1.23223	0.665131	0	0.993975	2	FALSE	171	256744	0.00066559
145.4	Cancer of the gums	neoplasms	0.32193	0.134774	1.37979	1.05948	1.79693	0.0169095	0	0.468206	2	FALSE	61	244475	0.000249452
149	Cancer of larynx, pharynx, nasal cavities	neoplasms	-0.00332904	0.036624	0.996676	0.927641	1.07085	0.927574	35.1767	0.186763	5	FALSE	793	274260	0.00288308
149.1	Cancer of oropharynx	neoplasms	-0.0504776	0.0698199	0.950775	0.829177	1.09021	0.469699	0	0.735624	2	FALSE	237	269543	0.000878494
149.2	Cancer of nasopharynx	neoplasms	0.125327	0.131667	1.13352	0.875697	1.46725	0.341172	0	0.359559	2	FALSE	70	263508	0.000265576
149.4	Cancer of larynx	neoplasms	0.0142729	0.0512361	1.01438	0.917458	1.12153	0.780575	71.0783	0.0629614	2	FALSE	440	272605	0.00161146
149.9	Cancer of of nasal cavities	neoplasms	0.0170931	0.0858745	1.01724	0.85966	1.2037	0.842226	63.0475	0.0999605	2	FALSE	150	268812	0.0005577
150	Cancer of esophagus	neoplasms	-0.0255636	0.0475167	0.97476	0.888079	1.0699	0.590582	0	0.986359	2	FALSE	482	261191	0.00184199
151	Cancer of stomach	neoplasms	-0.0517372	0.0474029	0.949578	0.865329	1.04203	0.275082	0	0.57028	2	FALSE	520	261107	0.00198756
153	Colorectal cancer	neoplasms	0.0271691	0.015244	1.02754	0.997295	1.05871	0.0747036	15.6076	0.30347	9	FALSE	4589	253836	0.0177576
153.2	Colon cancer	neoplasms	0.0305036	0.0179837	1.03097	0.995267	1.06796	0.0898518	14.2691	0.315105	9	FALSE	3284	254205	0.0127539
153.3	Malignant neoplasm of rectum, rectosigmoid junction, and anus	neoplasms	0.0190106	0.0231206	1.01919	0.974038	1.06644	0.410942	0	0.484089	8	FALSE	1970	254797	0.00767233
155	Cancer of liver and intrahepatic bile duct	neoplasms	0.0855689	0.0417065	1.08934	1.00383	1.18212	0.0401994	0	0.822562	6	FALSE	647	262223	0.00246129
155.1	Malignant neoplasm of liver, primary	neoplasms	0.132804	0.0579	1.14203	1.01951	1.27927	0.0218092	0	0.963494	5	FALSE	362	262361	0.00137788
157	Pancreatic cancer	neoplasms	-0.00382389	0.0325486	0.996183	0.934617	1.0618	0.906478	58.8281	0.0633047	4	FALSE	1020	262174	0.00387547
158	Neoplasm of unspecified nature of digestive system	neoplasms	0.0101909	0.0347371	1.01024	0.943751	1.08142	0.769239	0.976517	0.409892	6	FALSE	921	261911	0.00350414
159	Malignant neoplasm of other and ill-defined sites within the digestive organs and peritoneum	neoplasms	-0.00029803	0.028226	0.999702	0.945898	1.05657	0.991576	0	0.721302	5	FALSE	1328	261735	0.00504822
159.2	Malignant neoplasm of small intestine, including duodenum	neoplasms	-0.0654022	0.0608328	0.936691	0.83141	1.0553	0.282324	0	0.757194	3	FALSE	312	258844	0.00120391
159.3	Malignant neoplasm of gallbladder and extrahepatic bile ducts	neoplasms	-0.00912838	0.0599008	0.990913	0.881146	1.11435	0.878878	0	0.347882	2	FALSE	307	258532	0.00118607
159.4	Malignant neoplasm of retroperitoneum and peritoneum	neoplasms	0.069312	0.0518474	1.07177	0.968209	1.18641	0.181273	0	0.547963	2	FALSE	396	245269	0.00161195
164	Cancer of intrathoracic organs	neoplasms	0.254676	0.111106	1.29004	1.0376	1.6039	0.0218946	0	0.805758	2	FALSE	104	271754	0.000382553
165	Cancer within the respiratory system	neoplasms	0.045591	0.016373	1.04665	1.01359	1.08078	0.00536066	23.0478	0.23832	9	FALSE	3971	271786	0.0144004
165.1	Cancer of bronchus; lung	neoplasms	0.0374939	0.0172716	1.03821	1.00365	1.07395	0.0299431	24.4929	0.233804	8	FALSE	3578	271852	0.0129906
170	Cancer of bone and connective tissue	neoplasms	-0.0019477	0.0356495	0.998054	0.930699	1.07028	0.95643	0	0.792507	4	FALSE	846	273680	0.00308168
170.1	Bone cancer	neoplasms	0.0671576	0.057902	1.06946	0.954728	1.19799	0.24611	57.3509	0.125709	2	FALSE	350	273679	0.00127724
170.2	Cancer of connective tissue	neoplasms	-0.0403225	0.0429377	0.96048	0.882957	1.04481	0.347682	0	0.587866	4	FALSE	582	274026	0.00211938
172	Skin cancer	neoplasms	0.0422792	0.0106166	1.04319	1.0217	1.06512	6.82305e-05	2.9388	0.407151	8	FALSE	9910	264540	0.0361086
172.1	Melanomas of skin, dx or hx	neoplasms	0.0376437	0.0183269	1.03836	1.00173	1.07634	0.0399737	0	0.688634	4	FALSE	3259	267226	0.0120487
172.11	Melanomas of skin	neoplasms	0.0336463	0.0198167	1.03422	0.99482	1.07518	0.0895313	0	0.492812	4	FALSE	2681	267613	0.00991883
172.2	Other non-epithelial cancer of skin	neoplasms	0.05862	0.0127754	1.06037	1.03415	1.08726	4.46428e-06	34.2845	0.179169	6	TRUE	6831	265059	0.0251241
172.21	Basal cell carcinoma	neoplasms	0.0726781	0.0391563	1.07538	0.995941	1.16116	0.063439	0	0.928074	5	FALSE	786	248822	0.00314894
172.22	Squamous cell carcinoma	neoplasms	0.156439	0.0561244	1.16934	1.04753	1.30531	0.0053139	0	0.473082	5	FALSE	389	266640	0.00145677
172.3	Carcinoma in situ of skin	neoplasms	0.0422901	0.0367846	1.0432	0.970633	1.12119	0.25028	64.7729	0.0585005	3	FALSE	783	268260	0.00291032
173	Neoplasm of uncertain behavior of skin	neoplasms	0.0517083	0.0195144	1.05307	1.01355	1.09413	0.00805525	0	0.607525	8	FALSE	3232	260419	0.0122586
174	Breast cancer	neoplasms	0.039776	0.00807387	1.04058	1.02424	1.05718	8.37135e-07	0	0.866852	11	TRUE	17332	247320	0.0654898
174.1	Breast cancer [female]	neoplasms	0.0420553	0.00813859	1.04295	1.02645	1.05972	2.37383e-07	0	0.885263	11	TRUE	17006	247755	0.0642315
174.11	Malignant neoplasm of female breast	neoplasms	0.0443388	0.00850453	1.04534	1.02806	1.06291	1.85264e-07	0	0.866595	11	TRUE	15485	247910	0.05879
174.3	Neoplasm of uncertain behavior of breast	neoplasms	-0.0967582	0.0573554	0.907775	0.811255	1.01578	0.0916045	59.4854	0.0600574	4	FALSE	364	247028	0.00147135
175	Acquired absence of breast	neoplasms	0.0411573	0.0132077	1.04202	1.01539	1.06934	0.00183218	0	0.509479	10	FALSE	6073	248759	0.0238314
180	Cervical cancer and dysplasia	neoplasms	0.00441375	0.0123985	1.00442	0.98031	1.02913	0.721847	0	0.918198	12	FALSE	7214	240918	0.0290732
180.1	Cervical cancer	neoplasms	0.0134075	0.0184746	1.0135	0.977456	1.05087	0.468007	0	0.821649	7	FALSE	3126	244210	0.0126387
180.3	Cervical intraepithelial neoplasia [CIN] [Cervical dysplasia]	neoplasms	-0.00504225	0.0163786	0.99497	0.963538	1.02743	0.758191	0	0.497677	11	FALSE	4244	241541	0.0172671
182	Malignant neoplasm of uterus	neoplasms	0.0394248	0.0198826	1.04021	1.00046	1.08155	0.0473811	54.6797	0.0239913	9	FALSE	2690	244277	0.0108921
184	Cancer of other female genital organs	neoplasms	0.0311923	0.0146487	1.03168	1.00248	1.06173	0.0332247	0	0.924853	10	FALSE	4951	252498	0.019231
184.1	Malignant neoplasm of ovary and other uterine adnexa	neoplasms	0.0364063	0.015973	1.03708	1.00511	1.07006	0.022653	0	0.67663	9	FALSE	4138	253166	0.0160821
184.11	Malignant neoplasm of ovary	neoplasms	0.0390851	0.0163721	1.03986	1.00702	1.07377	0.0169727	0	0.637133	8	FALSE	3936	253433	0.0152932
184.2	Cancer of other female genital organs (excluding uterus and ovary)	neoplasms	-0.00810142	0.039052	0.991931	0.918841	1.07084	0.835657	0	0.84882	4	FALSE	749	252577	0.00295666
189	Cancer of urinary organs (incl. kidney and bladder)	neoplasms	0.00556292	0.0205751	1.00558	0.965834	1.04696	0.786875	0	0.522011	8	FALSE	2503	272865	0.00908965
189.1	Cancer of kidney and renal pelvis	neoplasms	-0.0117469	0.030057	0.988322	0.931781	1.04829	0.695931	0	0.924661	8	FALSE	1172	271967	0.00429086
189.11	Malignant neoplasm of kidney, except pelvis	neoplasms	-0.0174513	0.0314438	0.9827	0.923966	1.04517	0.578896	0	0.953482	7	FALSE	1080	272056	0.00395407
189.12	Malignant neoplasm of renal pelvis	neoplasms	-0.0622814	0.100861	0.939618	0.771078	1.145	0.536907	0	0.501969	2	FALSE	126	258994	0.000486261
189.2	Cancer of bladder	neoplasms	0.0173776	0.0290877	1.01753	0.961142	1.07723	0.550226	11.9359	0.338855	6	FALSE	1272	273561	0.00462827
189.21	Malignant neoplasm of bladder	neoplasms	0.018148	0.0311181	1.01831	0.958062	1.08235	0.559761	27.7442	0.236593	5	FALSE	1118	273628	0.00406921
189.4	Malignant neoplasm of other urinary organs	neoplasms	-0.0230258	0.062469	0.977237	0.864622	1.10452	0.71243	57.8638	0.123429	2	FALSE	290	273779	0.00105813
190	Cancer of eye	neoplasms	0.0436507	0.0727432	1.04462	0.905812	1.20469	0.548462	73.8656	0.0504521	2	FALSE	209	266244	0.000784378
191	Manlignant and unknown neoplasms of brain and nervous system	neoplasms	-0.00657558	0.0306967	0.993446	0.935438	1.05505	0.830382	0	0.9966	7	FALSE	1123	273463	0.00408979
191.1	Cancer of brain and nervous system	neoplasms	0.0133733	0.0358273	1.01346	0.944739	1.08719	0.708946	0	0.958192	4	FALSE	834	273245	0.00304292
191.11	Cancer of brain	neoplasms	0.0223974	0.0380161	1.02265	0.949222	1.10176	0.555756	0	0.92065	4	FALSE	738	273394	0.00269213
193	Thyroid cancer	neoplasms	0.08852	0.0286729	1.09256	1.03285	1.15571	0.00202025	74.8393	0.000101327	9	FALSE	1358	273281	0.00494467
194	Cancer of other endocrine glands	neoplasms	0.0416576	0.0662633	1.04254	0.915563	1.18712	0.529567	52.1663	0.0791724	5	FALSE	277	268722	0.00102974
195	Cancer, suspected or other	neoplasms	0.0350182	0.0138456	1.03564	1.00791	1.06413	0.0114325	19.5435	0.263164	10	FALSE	5591	255652	0.0214015
195.1	Malignant neoplasm, other	neoplasms	0.0373696	0.0153899	1.03808	1.00723	1.06987	0.0151743	0	0.970527	8	FALSE	4458	256586	0.0170776
195.3	Malignant neoplasm of head, face, and neck	neoplasms	0.0850558	0.137508	1.08878	0.831557	1.42556	0.536212	0	0.805698	2	FALSE	82	204263	0.000401282
196	Radiotherapy	neoplasms	0.0310282	0.0222767	1.03151	0.987446	1.07755	0.163663	3.65662	0.401752	8	FALSE	2143	258351	0.00822668
197	Chemotherapy	neoplasms	0.0427485	0.00994359	1.04368	1.02353	1.06422	1.71489e-05	0	0.983797	11	TRUE	11097	254825	0.0417303
198	Secondary malignant neoplasm	neoplasms	0.0410586	0.0090801	1.04191	1.02353	1.06062	6.13098e-06	0	0.454549	11	TRUE	13337	254417	0.0498106
198.1	Secondary malignancy of lymph nodes	neoplasms	0.0337445	0.012008	1.03432	1.01026	1.05895	0.00495163	0	0.546067	10	FALSE	7380	256519	0.0279652
198.2	Secondary malignancy of respiratory organs	neoplasms	0.0757797	0.0167774	1.07872	1.04383	1.11479	6.279e-06	0	0.875089	7	TRUE	3745	257590	0.0143303
198.3	Secondary malignant neoplasm of digestive systems	neoplasms	0.012341	0.0206641	1.01242	0.972233	1.05426	0.550359	35.7319	0.183038	5	FALSE	2439	257785	0.00937269
198.4	Secondary malignant neoplasm of liver	neoplasms	0.0491711	0.0163979	1.0504	1.01718	1.08471	0.00271211	0	0.620275	8	FALSE	3911	257896	0.0149385
198.5	Secondary malignancy of brain/spine	neoplasms	-0.00415698	0.0412564	0.995852	0.918496	1.07972	0.919741	0	0.901933	4	FALSE	635	253465	0.00249902
198.6	Secondary malignancy of bone	neoplasms	0.0440174	0.0188467	1.045	1.0071	1.08432	0.0195149	0	0.468234	8	FALSE	2956	258078	0.0113242
198.7	Secondary malignant neoplasm of skin	neoplasms	0.0586967	0.0500407	1.06045	0.961384	1.16973	0.240804	61.5564	0.106782	2	FALSE	430	240219	0.00178683
199	Neoplasm of uncertain behavior	neoplasms	-0.00395069	0.0187389	0.996057	0.960138	1.03332	0.833022	0	0.887063	10	FALSE	3151	253890	0.0122587
199.4	Neurofibromatosis	neoplasms	-0.0675552	0.093769	0.934676	0.777759	1.12325	0.471253	0	0.995624	2	FALSE	150	249329	0.000601253
200	Myeloproliferative disease	neoplasms	0.0367624	0.0275647	1.03745	0.982885	1.09504	0.18231	18.1444	0.281298	9	FALSE	1403	271900	0.0051335
200.1	Polycythemia vera	neoplasms	0.128665	0.0599324	1.13731	1.01126	1.27907	0.0318057	0	0.762548	3	FALSE	311	266133	0.00116722
201	Hodgkin's disease	neoplasms	0.104809	0.0665586	1.1105	0.974682	1.26524	0.115329	0	0.949836	3	FALSE	272	270899	0.00100306
202	Cancer of other lymphoid, histiocytic tissue	neoplasms	0.0267084	0.0247903	1.02707	0.978358	1.0782	0.281315	0	0.573717	7	FALSE	1740	272241	0.00635081
202.2	Non-Hodgkins lymphoma	neoplasms	0.0272722	0.0251559	1.02765	0.978209	1.07959	0.278308	0	0.67491	7	FALSE	1682	271826	0.00614973
202.21	Nodular lymphoma	neoplasms	-0.0449442	0.0553568	0.956051	0.857751	1.06562	0.416848	55.6906	0.104679	3	FALSE	357	272294	0.00130937
202.22	Reticulosarcoma	neoplasms	0.176101	0.152253	1.19256	0.884874	1.60723	0.247422	0	0.730582	2	FALSE	74	264361	0.000279842
204	Leukemia	neoplasms	0.0486802	0.0229919	1.04988	1.00362	1.09828	0.0342364	42.9429	0.0812183	9	FALSE	1995	271486	0.00729484
204.1	Lymphoid leukemia	neoplasms	0.0553955	0.0439523	1.05696	0.969718	1.15205	0.207541	0	0.616043	4	FALSE	588	272108	0.00215625
204.11	Lymphoid leukemia, acute	neoplasms	0.211357	0.0917443	1.23535	1.03204	1.47871	0.0212357	0	0.746165	2	FALSE	139	264484	0.000525276
204.12	Lymphoid leukemia, chronic	neoplasms	0.0324953	0.0497695	1.03303	0.93702	1.13888	0.513811	0	0.847315	4	FALSE	449	272231	0.00164662
204.2	Myeloid leukemia	neoplasms	0.0390178	0.0371583	1.03979	0.966754	1.11834	0.293698	31.4561	0.22355	4	FALSE	773	270545	0.00284906
204.21	Myeloid leukemia, acute	neoplasms	0.0248716	0.0424996	1.02518	0.943248	1.11424	0.558401	38.2095	0.198221	3	FALSE	594	267929	0.0022121
204.4	Multiple myeloma	neoplasms	0.0660281	0.041412	1.06826	0.984976	1.15858	0.110842	10.6109	0.3478	6	FALSE	666	269455	0.00246556
208	Benign neoplasm of colon	neoplasms	0.0272418	0.0075009	1.02762	1.01262	1.04284	0.00028144	0	0.62025	12	FALSE	21373	247452	0.0795053
209	Neuroendocrine tumors	neoplasms	0.00096991	0.0927155	1.00097	0.834645	1.20044	0.991653	0	0.821115	4	FALSE	157	91303	0.0017166
210	Benign neoplasm of lip, oral cavity, and pharynx	neoplasms	-0.0411251	0.0346711	0.959709	0.896659	1.02719	0.235563	0	0.787645	4	FALSE	911	274363	0.00330943
211	Benign neoplasm of other parts of digestive system	neoplasms	-0.0546037	0.0126282	0.94686	0.923712	0.970588	1.53268e-05	0	0.548398	10	TRUE	6690	262681	0.0248356
212	Benign neoplasm of respiratory and intrathoracic organs	neoplasms	-0.030604	0.0536991	0.96986	0.872972	1.0775	0.568734	38.5479	0.164216	5	FALSE	408	275665	0.00147787
213	Benign neoplasm of bone and articular cartilage	neoplasms	0.0437287	0.051669	1.0447	0.944083	1.15604	0.397372	0	0.442923	4	FALSE	440	237575	0.00184862
214	Lipoma	neoplasms	-0.00137618	0.0155314	0.998625	0.968684	1.02949	0.929395	0	0.660448	11	FALSE	4541	269375	0.0165781
214.1	Lipoma of skin and subcutaneous tissue	neoplasms	-0.0206757	0.0179883	0.979537	0.945603	1.01469	0.250393	0	0.920278	10	FALSE	3355	270234	0.0122629
215	Other benign neoplasm of connective and other soft tissue	neoplasms	0.0315817	0.0313123	1.03209	0.97065	1.09741	0.313165	0	0.45351	8	FALSE	1196	270313	0.00440501
216	Benign neoplasm of skin	neoplasms	0.0325595	0.0116673	1.0331	1.00974	1.05699	0.00525995	0	0.828792	12	FALSE	8364	261126	0.0310364
216.1	Screening for malignant neoplasms of the skin	neoplasms	-0.0441551	0.0444558	0.956806	0.876966	1.04391	0.320594	0	0.750777	5	FALSE	678	213407	0.00316697
217	Vascular hamartomas and non-neoplastic nevi	neoplasms	0.0560428	0.0302249	1.05764	0.996808	1.12219	0.0637118	29.4929	0.213925	6	FALSE	1300	266871	0.00484765
217.1	Nevus, non-neoplastic	neoplasms	0.0627124	0.0315311	1.06472	1.00091	1.1326	0.0467112	5.25617	0.376806	5	FALSE	1207	265702	0.00452214
218	Benign neoplasm of uterus	neoplasms	-0.00156344	0.00859118	0.998438	0.981766	1.01539	0.855596	0	0.559935	12	FALSE	16009	248870	0.0604389
218.1	Uterine leiomyoma	neoplasms	-0.00158376	0.00870406	0.998417	0.981529	1.0156	0.855617	0	0.605106	12	FALSE	15586	249292	0.0588422
218.2	Other benign neoplasm of uterus	neoplasms	-0.0676771	0.0481383	0.934562	0.850419	1.02703	0.159757	0	0.425488	4	FALSE	488	242420	0.00200899
220	Benign neoplasm of ovary	neoplasms	0.00969326	0.0218448	1.00974	0.967421	1.05391	0.657235	0	0.998606	6	FALSE	2202	242613	0.00899455
221	Benign neoplasm of other female genital organs	neoplasms	0.00968235	0.055673	1.00973	0.905349	1.12614	0.861933	0	0.751895	3	FALSE	370	234496	0.00157537
223	Benign neoplasm of kidney and other urinary organs	neoplasms	-0.0594546	0.0887148	0.942278	0.79189	1.12123	0.502745	41.6431	0.19052	2	FALSE	190	242029	0.000784414
224	Benign neoplasm of eye	neoplasms	0.00362779	0.0389567	1.00363	0.929856	1.08327	0.925805	11.5938	0.341009	7	FALSE	821	273401	0.00299392
224.1	Benign neoplasm of eye, uveal	neoplasms	0.00618525	0.042897	1.0062	0.925065	1.09446	0.885352	0	0.43336	7	FALSE	680	265861	0.0025512
225	Benign neoplasm of brain and other parts of nervous system	neoplasms	0.00773324	0.0265316	1.00776	0.956698	1.06155	0.77069	12.6858	0.331096	8	FALSE	1540	273660	0.00559593
225.1	Benign neoplasm of brain, cranial nerves, meninges	neoplasms	0.0115614	0.0275191	1.01163	0.95851	1.06769	0.674397	11.0208	0.344467	8	FALSE	1434	273765	0.00521077
225.2	Benign neoplasm of spinal cord, meninges	neoplasms	0.00876771	0.108064	1.00881	0.81625	1.24679	0.935335	0	0.820551	2	FALSE	105	258530	0.000405978
226	Benign neoplasm of thyroid glands	neoplasms	-0.0470792	0.0460317	0.954012	0.871709	1.04409	0.306423	0	0.846001	4	FALSE	543	272979	0.00198522
227	Benign neoplasm of other endocrine glands and related structures	neoplasms	0.0270176	0.0236774	1.02739	0.980797	1.07619	0.253841	0	0.714827	10	FALSE	1990	272739	0.0072435
227.1	Benign neoplasm of adrenal gland	neoplasms	-0.00777586	0.0467802	0.992254	0.905323	1.08753	0.867983	6.4575	0.378424	7	FALSE	540	273675	0.00196926
227.2	Benign neoplasm of parathyroid gland	neoplasms	0.0202824	0.0429709	1.02049	0.938062	1.11016	0.636924	42.0796	0.177905	3	FALSE	618	273855	0.00225159
227.3	Benign neoplasm of pituitary gland and craniopharyngeal duct (pouch)	neoplasms	0.0434136	0.0377521	1.04437	0.969884	1.12458	0.250158	0	0.626993	10	FALSE	809	273600	0.00294815
228	Hemangioma and lymphangioma, any site	neoplasms	0.023932	0.024059	1.02422	0.977045	1.07367	0.319873	7.43611	0.372761	8	FALSE	1913	272630	0.00696794
228.1	Hemangioma of skin and subcutaneous tissue	neoplasms	0.0111388	0.0545538	1.0112	0.90866	1.12531	0.838212	0	0.606644	4	FALSE	407	90311	0.00448643
229	Benign neoplasm of unspecified sites	neoplasms	-0.0301993	0.0613348	0.970252	0.860352	1.09419	0.622459	71.3746	0.00737971	5	FALSE	334	274562	0.001215
240	Simple and unspecified goiter	endocrine/metabolic	0.0257011	0.0354381	1.02603	0.957187	1.09983	0.468304	0	0.870383	7	FALSE	938	249622	0.00374361
241	Nontoxic nodular goiter	endocrine/metabolic	0.06016	0.0131652	1.06201	1.03495	1.08977	4.88634e-06	41.7514	0.0631974	12	TRUE	6819	246440	0.026925
241.1	Nontoxic uninodular goiter	endocrine/metabolic	0.0314762	0.0184597	1.03198	0.995307	1.07	0.0881704	42.6478	0.0735872	10	FALSE	3570	248036	0.0141889
241.2	Nontoxic multinodular goiter	endocrine/metabolic	0.0884913	0.0183867	1.09252	1.05385	1.13261	1.48847e-06	52.2716	0.0264392	10	TRUE	3372	248487	0.0133884
242	Thyrotoxicosis with or without goiter	endocrine/metabolic	0.0383958	0.0156576	1.03914	1.00774	1.07153	0.0141981	17.8578	0.27358	11	FALSE	4512	248727	0.0178172
242.1	Graves' disease	endocrine/metabolic	0.00771665	0.0259703	1.00775	0.957735	1.06037	0.766365	0	0.474308	10	FALSE	1645	250454	0.00652521
242.2	Toxic multinodular goiter	endocrine/metabolic	0.116473	0.0572462	1.12353	1.00428	1.25693	0.041892	2.6926	0.391234	5	FALSE	354	250697	0.00141007
242.3	Exophthalmos	endocrine/metabolic	-0.0564416	0.0861346	0.945122	0.798307	1.11894	0.512293	0	0.563557	4	FALSE	192	245760	0.00078064
244	Hypothyroidism	endocrine/metabolic	0.0163327	0.00633035	1.01647	1.00393	1.02916	0.00987811	37.6012	0.0906096	12	FALSE	31138	237420	0.115945
244.1	Secondary hypothyroidism	endocrine/metabolic	0.0439412	0.0167378	1.04492	1.0112	1.07977	0.008658	14.6277	0.304696	11	FALSE	3936	248954	0.0155641
244.2	Acquired hypothyroidism	endocrine/metabolic	0.0359542	0.0301728	1.03661	0.977083	1.09976	0.233414	0	0.451727	8	FALSE	1324	249800	0.0052723
244.4	Hypothyroidism NOS	endocrine/metabolic	0.0188978	0.00652157	1.01908	1.00613	1.03219	0.00375863	54.2138	0.0126294	12	FALSE	29099	238247	0.108844
244.5	Congenital hypothyroidism	endocrine/metabolic	0.0288962	0.0771671	1.02932	0.88484	1.19739	0.70806	0	0.817161	5	FALSE	200	249700	0.00080032
245	Thyroiditis	endocrine/metabolic	0.0744483	0.0238134	1.07729	1.02816	1.12876	0.00177011	19.0621	0.273253	9	FALSE	2036	249006	0.0081102
245.2	Chronic thyroiditis	endocrine/metabolic	0.073879	0.027668	1.07668	1.01985	1.13668	0.00758072	18.5982	0.282717	8	FALSE	1555	250255	0.00617529
245.21	Chronic lymphocytic thyroiditis	endocrine/metabolic	0.0746319	0.0281006	1.07749	1.01975	1.1385	0.00791006	2.34432	0.411596	8	FALSE	1507	249783	0.00599706
246	Other disorders of thyroid	endocrine/metabolic	0.0133065	0.02383	1.0134	0.967152	1.06185	0.576576	0	0.711703	9	FALSE	2052	248749	0.00818179
246.7	Abnormal results of function study of thyroid	endocrine/metabolic	0.0258453	0.039966	1.02618	0.948867	1.1098	0.517838	0	0.859081	9	FALSE	759	249642	0.00303114
249	Secondary diabetes mellitus	endocrine/metabolic	-0.0122182	0.0397734	0.987856	0.913774	1.06794	0.758695	25.6094	0.233341	7	FALSE	781	86957	0.0089015
250	Diabetes mellitus	endocrine/metabolic	-0.0180215	0.0070411	0.98214	0.968679	0.995788	0.0104831	18.7217	0.259874	12	FALSE	26688	244503	0.0984103
250.1	Type 1 diabetes	endocrine/metabolic	0.028868	0.0174452	1.02929	0.99469	1.06509	0.097968	60.9143	0.0061374	10	FALSE	3632	255751	0.0140025
250.11	Type 1 diabetes with ketoacidosis	endocrine/metabolic	0.0510741	0.0534899	1.0524	0.947655	1.16872	0.339661	0	0.976737	3	FALSE	405	254706	0.00158754
250.12	Type 1 diabetes with renal manifestations	endocrine/metabolic	0.0880905	0.0752531	1.09209	0.942327	1.26565	0.241764	0	0.434953	3	FALSE	222	253709	0.000874253
250.13	Type 1 diabetes with ophthalmic manifestations	endocrine/metabolic	0.169718	0.0751879	1.18497	1.0226	1.37312	0.0239926	54.6038	0.11049	3	FALSE	254	254183	0.000998282
250.14	Type 1 diabetes with neurological manifestations	endocrine/metabolic	0.151395	0.0531193	1.16346	1.04842	1.29112	0.00437062	41.8419	0.126247	6	FALSE	408	253936	0.00160413
250.2	Type 2 diabetes	endocrine/metabolic	-0.0194948	0.00717881	0.980694	0.966992	0.99459	0.00661545	29.9684	0.152354	12	FALSE	25756	245128	0.0950813
250.21	Type 2 diabetes with ketoacidosis	endocrine/metabolic	-0.00800479	0.0959782	0.992027	0.821915	1.19735	0.933532	0	0.685111	3	FALSE	160	83383	0.00191518
250.22	Type 2 diabetes with renal manifestations	endocrine/metabolic	0.0118399	0.0262899	1.01191	0.96109	1.06542	0.652453	0	0.518959	9	FALSE	1768	257188	0.00682741
250.23	Type 2 diabetes with ophthalmic manifestations	endocrine/metabolic	-0.0437774	0.0223303	0.957167	0.916179	0.999989	0.0499432	33.6278	0.138864	10	FALSE	2360	257084	0.00909638
250.24	Type 2 diabetes with neurological manifestations	endocrine/metabolic	0.0626645	0.0207944	1.06467	1.02215	1.10896	0.00258232	0.585619	0.42888	9	FALSE	2969	254291	0.0115409
250.25	Diabetes type 2 with peripheral circulatory disorders	endocrine/metabolic	0.163051	0.0416022	1.1771	1.08493	1.2771	8.88081e-05	23.8806	0.238883	8	FALSE	704	253982	0.00276419
250.3	Insulin pump user	endocrine/metabolic	0.0391103	0.0227973	1.03989	0.994444	1.0874	0.0862417	14.5783	0.318636	7	FALSE	2275	251809	0.00895373
250.4	Abnormal glucose	endocrine/metabolic	0.00555691	0.0128985	1.00557	0.98047	1.03132	0.666599	22.389	0.230186	11	FALSE	7645	248574	0.0298378
250.41	Impaired fasting glucose	endocrine/metabolic	-0.00241093	0.0229135	0.997592	0.953782	1.04341	0.916202	8.66743	0.363015	9	FALSE	2469	250291	0.00976816
250.42	Other abnormal glucose	endocrine/metabolic	0.0102794	0.0160291	1.01033	0.979085	1.04258	0.52133	25.7784	0.198405	11	FALSE	4680	251756	0.0182502
250.6	Polyneuropathy in diabetes	endocrine/metabolic	0.0845295	0.0295073	1.0882	1.02706	1.15299	0.00417408	56.1145	0.0335232	7	FALSE	1370	85819	0.015713
250.7	Diabetic retinopathy	endocrine/metabolic	-0.0139574	0.0292743	0.98614	0.931151	1.04438	0.633519	48.1544	0.0607897	8	FALSE	1450	87728	0.0162596
251	Other disorders of pancreatic internal secretion	endocrine/metabolic	0.11675	0.0715603	1.12384	0.976768	1.29305	0.102788	82.0505	0.0182585	2	FALSE	238	264655	0.000898476
251.1	Hypoglycemia	endocrine/metabolic	-0.0157635	0.0254697	0.98436	0.936427	1.03475	0.535976	0	0.498818	9	FALSE	1719	253877	0.00672546
252	Disorders of parathyroid gland	endocrine/metabolic	0.0352646	0.0199098	1.03589	0.996249	1.07712	0.0765245	37.2295	0.110801	10	FALSE	2770	269385	0.010178
252.1	Hyperparathyroidism	endocrine/metabolic	0.0334765	0.0212648	1.03404	0.991832	1.07805	0.115426	35.6326	0.133079	9	FALSE	2440	269615	0.00896877
252.2	Hypoparathyroidism	endocrine/metabolic	0.0220627	0.0508506	1.02231	0.925332	1.12945	0.664381	0	0.479545	6	FALSE	439	268921	0.00162979
253	Disorders of the pituitary gland and its hypothalamic control	endocrine/metabolic	-0.0636829	0.0272876	0.938303	0.889438	0.989852	0.0196079	56.5523	0.0139799	10	FALSE	1490	269683	0.00549465
253.1	Pituitary hyperfunction	endocrine/metabolic	0.00987956	0.0467562	1.00993	0.921492	1.10685	0.832654	43.2297	0.0794016	9	FALSE	531	269220	0.00196848
253.2	Pituitary hypofunction	endocrine/metabolic	-0.117445	0.0678341	0.88919	0.778492	1.01563	0.0833892	0	0.661121	4	FALSE	284	270341	0.00104942
253.3	Diabetes insipidus	endocrine/metabolic	-0.11385	0.0903996	0.892392	0.747493	1.06538	0.207881	0	0.793967	2	FALSE	165	269637	0.00061156
253.7	Other disorders of neurohypophysis	endocrine/metabolic	-0.0219993	0.0635391	0.978241	0.863697	1.10798	0.729168	24.8392	0.24872	2	FALSE	274	262492	0.00104275
255	Disorders of adrenal glands	endocrine/metabolic	-0.00311242	0.0247852	0.996892	0.949623	1.04652	0.900068	32.5616	0.16805	8	FALSE	1796	268976	0.00663289
255.1	Adrenal hyperfunction	endocrine/metabolic	-0.0139543	0.0496349	0.986143	0.894727	1.0869	0.778604	6.3972	0.378854	7	FALSE	475	270052	0.00175583
255.11	Cushing's syndrome	endocrine/metabolic	-0.0389885	0.067118	0.961762	0.843212	1.09698	0.561311	0	0.457723	4	FALSE	276	270287	0.0010201
255.12	Hyperaldosteronism	endocrine/metabolic	0.291978	0.123708	1.33907	1.05076	1.70649	0.0182637	0	0.517015	2	FALSE	146	270406	0.000539637
255.2	Adrenal hypofunction	endocrine/metabolic	-0.0194793	0.0359031	0.980709	0.91407	1.05221	0.587438	33.9097	0.157453	8	FALSE	828	268853	0.00307029
255.21	Glucocorticoid deficiency	endocrine/metabolic	0.00748366	0.0381478	1.00751	0.934929	1.08573	0.844473	45.7721	0.086406	7	FALSE	744	269016	0.00275801
256	Ovarian dysfunction	endocrine/metabolic	-0.0806391	0.0250426	0.922527	0.87834	0.968936	0.00128154	0	0.521496	9	FALSE	1861	268856	0.00687434
256.4	Polycystic ovaries	endocrine/metabolic	-0.0553297	0.0264876	0.946173	0.898306	0.996591	0.0367173	0	0.92146	9	FALSE	1674	269366	0.00617621
259	Other endocrine disorders	endocrine/metabolic	0.00960711	0.0463254	1.00965	0.922019	1.10562	0.835711	20.0136	0.276963	7	FALSE	525	268065	0.00195465
259.1	Nonspecific abnormal results of other endocrine function study	endocrine/metabolic	0.17919	0.0881028	1.19625	1.00653	1.42172	0.0419639	0	0.667658	2	FALSE	152	257850	0.000589143
259.2	Carcinoid syndrome	endocrine/metabolic	-0.0950956	0.100179	0.909286	0.747185	1.10655	0.342488	0	0.569491	3	FALSE	121	265260	0.000455948
259.4	Precocious sexual development and puberty NEC	endocrine/metabolic	-0.125325	0.0910046	0.88221	0.738089	1.05447	0.168472	0	0.900395	2	FALSE	129	56781	0.00226674
260	Protein-calorie malnutrition	endocrine/metabolic	0.013551	0.0192813	1.01364	0.976052	1.05268	0.482179	42.7831	0.0931168	8	FALSE	3100	261732	0.0117055
260.1	Cachexia	endocrine/metabolic	0.159039	0.0866292	1.17238	0.989307	1.38934	0.0663777	0	0.960827	4	FALSE	177	263971	0.000670079
260.2	severe protein-calorie malnutrition	endocrine/metabolic	-0.00587631	0.0371016	0.994141	0.924415	1.06913	0.874154	46.6737	0.111665	5	FALSE	800	263195	0.00303036
260.3	Adult failure to thrive	endocrine/metabolic	-0.000231865	0.0466777	0.999768	0.912362	1.09555	0.996037	38.0076	0.167814	5	FALSE	523	85074	0.00611003
260.6	Anorexia	endocrine/metabolic	-0.0242416	0.0257653	0.97605	0.927984	1.02661	0.346775	0	0.664932	9	FALSE	1600	264649	0.00600941
261	Vitamin deficiency	endocrine/metabolic	-0.0105947	0.0088585	0.989461	0.97243	1.00679	0.2317	32.2832	0.140775	11	FALSE	19119	247637	0.0716722
261.2	Vitamin B-complex deficiencies	endocrine/metabolic	0.00891131	0.0170977	1.00895	0.975701	1.04333	0.602228	51.5164	0.0357524	9	FALSE	3962	261427	0.014929
261.4	Vitamin D deficiency	endocrine/metabolic	-0.0104271	0.00960808	0.989627	0.971165	1.00844	0.277812	41.9078	0.0697607	11	FALSE	16119	249605	0.0606607
261.41	Rickets or osteomalacia	endocrine/metabolic	-0.106063	0.106986	0.899368	0.72924	1.10918	0.321503	52.1965	0.123453	3	FALSE	157	264566	0.000593073
262	Mineral deficiency NEC	endocrine/metabolic	-0.027686	0.0343421	0.972694	0.909377	1.04042	0.420137	8.59627	0.363683	8	FALSE	969	265433	0.00363736
263	Other nutritional deficiency	endocrine/metabolic	-0.0556282	0.0546484	0.945891	0.849815	1.05283	0.308712	0	0.815278	8	FALSE	371	259923	0.00142531
264	Lack of normal physiological development	endocrine/metabolic	-0.162729	0.0382454	0.849821	0.788448	0.915972	2.0918e-05	0	0.527112	2	TRUE	953	73590	0.0127846
264.2	Failure to thrive (childhood)	endocrine/metabolic	-0.156754	0.0529317	0.854914	0.770667	0.948371	0.00306202	0	0.965573	2	FALSE	463	74330	0.00619042
264.3	Delayed milestones	endocrine/metabolic	0.0140783	0.0592903	1.01418	0.902913	1.13915	0.81231	0	0.921822	2	FALSE	353	49369	0.00709947
264.9	Lack of normal physiological development, unspecified	endocrine/metabolic	0.0170485	0.0621268	1.01719	0.900579	1.14891	0.783766	0	0.373557	2	FALSE	298	54811	0.00540747
269	Proteinuria	endocrine/metabolic	0.0100399	0.0254962	1.01009	0.960855	1.06185	0.693744	11.6882	0.337359	9	FALSE	1767	272581	0.00644072
270	Disorders of protein plasma/amino-acid transport and metabolism	endocrine/metabolic	0.0905908	0.0294369	1.09482	1.03344	1.15984	0.00208775	40.2714	0.0989957	9	FALSE	1292	271628	0.00473399
270.1	Disturbances of amino-acid transport	endocrine/metabolic	-0.130702	0.116891	0.87748	0.697813	1.10341	0.263505	73.4871	0.0521249	2	FALSE	122	272660	0.000447244
270.2	Disorders of amino-acid metabolism	endocrine/metabolic	0.0415429	0.100177	1.04242	0.856586	1.26856	0.678365	0	0.694959	3	FALSE	152	261402	0.000581142
270.3	Disorders of plasma protein metabolism	endocrine/metabolic	0.113556	0.0326973	1.12026	1.05071	1.1944	0.000514753	24.847	0.222639	9	FALSE	1027	272188	0.00375894
270.32	Paraproteinemia	endocrine/metabolic	0.13963	0.0389451	1.14985	1.06535	1.24105	0.000336673	0	0.482135	8	FALSE	736	272836	0.00269033
270.33	Amyloidosis	endocrine/metabolic	-0.10189	0.0802419	0.903129	0.771699	1.05694	0.204162	0	0.752831	2	FALSE	216	274626	0.000785906
270.38	Other specified disorders of plasma protein metabolism	endocrine/metabolic	0.116058	0.0969144	1.12306	0.928773	1.35799	0.231099	0	0.818481	3	FALSE	164	87451	0.00187183
271	Disorders of carbohydrate transport and metabolism	endocrine/metabolic	-0.00632897	0.0219587	0.993691	0.951832	1.03739	0.773177	0	0.976983	8	FALSE	2742	271905	0.00998372
271.3	Intestinal disaccharidase deficiencies and disaccharide malabsorption	endocrine/metabolic	-0.00506913	0.0223363	0.994944	0.952326	1.03947	0.820466	0	0.951084	7	FALSE	2682	272011	0.00976363
272	Disorders of lipoid metabolism	endocrine/metabolic	-0.0533242	0.00575966	0.948073	0.93743	0.958836	2.07853e-20	0.809861	0.43577	12	TRUE	51389	218506	0.190404
272.1	Hyperlipidemia	endocrine/metabolic	-0.0538517	0.00576969	0.947573	0.936918	0.958349	1.02383e-20	0	0.446501	12	TRUE	51151	218607	0.189618
272.11	Hypercholesterolemia	endocrine/metabolic	-0.0503502	0.00662927	0.950896	0.938621	0.963332	3.07468e-14	0	0.483217	12	TRUE	28913	238225	0.108232
272.12	Hyperglyceridemia	endocrine/metabolic	-0.0802031	0.0368884	0.922929	0.858556	0.992128	0.0296893	32.9884	0.164679	8	FALSE	920	242723	0.00377602
272.13	Mixed hyperlipidemia	endocrine/metabolic	-0.0401087	0.0129998	0.960685	0.936517	0.985477	0.00203321	0	0.802586	10	FALSE	8516	234962	0.0349765
272.9	Unspecified disorder of lipoid metabolism	endocrine/metabolic	-0.0156677	0.050025	0.984454	0.892512	1.08587	0.75413	0	0.891984	5	FALSE	467	247169	0.00188583
274	Gout and other crystal arthropathies	endocrine/metabolic	0.0345578	0.0217705	1.03516	0.991921	1.08029	0.112429	43.8887	0.0660601	10	FALSE	2387	272951	0.00866934
274.1	Gout	endocrine/metabolic	0.0381912	0.0228267	1.03893	0.993473	1.08647	0.094309	36.9736	0.122855	9	FALSE	2164	273332	0.00785492
274.11	Gouty arthropathy	endocrine/metabolic	0.0111292	0.0508567	1.01119	0.915259	1.11718	0.826779	0	0.928097	7	FALSE	442	269145	0.00163954
274.2	Crystal arthropathies	endocrine/metabolic	0.17346	0.0725891	1.18941	1.03168	1.37126	0.0168664	23.0403	0.267624	5	FALSE	260	272814	0.000952123
274.21	Chondrocalcinosis	endocrine/metabolic	0.184159	0.0821916	1.20221	1.02333	1.41234	0.0250516	0	0.457312	5	FALSE	205	272868	0.000750715
275	Disorders of mineral metabolism	endocrine/metabolic	0.0103445	0.0132774	1.0104	0.984443	1.03704	0.435917	35.3842	0.124892	10	FALSE	6460	266302	0.0236837
275.1	Disorders of iron metabolism	hematopoietic	0.0782229	0.0422007	1.08136	0.995521	1.17461	0.0637974	0	0.65188	4	FALSE	645	270877	0.0023755
275.3	Disorders of magnesium metabolism	endocrine/metabolic	-0.020906	0.0223949	0.979311	0.937256	1.02325	0.350553	0	0.843812	9	FALSE	2180	269813	0.00801491
275.5	Disorders of calcium/phosphorus metabolism	endocrine/metabolic	0.032089	0.0196772	1.03261	0.993543	1.07321	0.102939	60.3417	0.00970343	9	FALSE	2820	269871	0.0103414
275.51	Hypocalcemia	endocrine/metabolic	0.0381743	0.0436437	1.03891	0.953738	1.13169	0.381748	51.5235	0.0540653	7	FALSE	591	265405	0.00222184
275.53	Disorders of phosphorus metabolism	endocrine/metabolic	0.060915	0.0509665	1.06281	0.961772	1.17446	0.232011	0	0.528199	6	FALSE	451	266430	0.00168989
275.6	Hypercalcemia	endocrine/metabolic	0.00753111	0.0305694	1.00756	0.948965	1.06977	0.805402	43.5585	0.0880834	8	FALSE	1241	89448	0.0136841
276	Disorders of fluid, electrolyte, and acid-base balance	endocrine/metabolic	-0.0150796	0.00779406	0.985034	0.9701	1.0002	0.0530208	0	0.869967	12	FALSE	21868	244879	0.0819803
276.1	Electrolyte imbalance	endocrine/metabolic	-0.0192822	0.00896473	0.980902	0.963818	0.99829	0.0314842	0	0.665395	12	FALSE	15788	250462	0.0592977
276.11	Hyperosmolality and/or hypernatremia	endocrine/metabolic	-0.0570383	0.0386344	0.944558	0.875675	1.01886	0.139847	6.41396	0.375505	6	FALSE	732	263698	0.00276822
276.12	Hyposmolality and/or hyponatremia	endocrine/metabolic	-0.0182637	0.0143376	0.981902	0.954694	1.00989	0.202722	0	0.834218	10	FALSE	5329	260610	0.0200384
276.13	Hyperpotassemia	endocrine/metabolic	-0.003469	0.0197756	0.996537	0.958651	1.03592	0.860751	0	0.490994	9	FALSE	2949	261075	0.0111694
276.14	Hypopotassemia	endocrine/metabolic	-0.0315882	0.0119224	0.968905	0.946527	0.991813	0.00806132	0	0.835157	10	FALSE	8530	254564	0.0324219
276.4	Acid-base balance disorder	endocrine/metabolic	-0.0592664	0.0187145	0.942456	0.908513	0.977667	0.00154088	16.3939	0.296613	9	FALSE	3157	260846	0.0119582
276.41	Acidosis	endocrine/metabolic	-0.0678336	0.0203931	0.934416	0.897804	0.972521	0.000880058	26.9628	0.204358	9	FALSE	2644	261278	0.0100181
276.42	Alkalosis	endocrine/metabolic	-0.0476938	0.0489165	0.953426	0.866262	1.04936	0.329559	79.3303	0.0278392	2	FALSE	484	254479	0.00189831
276.5	Hypovolemia	endocrine/metabolic	-0.0107097	0.0121836	0.989347	0.966002	1.01326	0.379388	0	0.972149	10	FALSE	7962	254017	0.0303917
276.6	Fluid overload	endocrine/metabolic	-0.0174621	0.0227966	0.982689	0.939749	1.02759	0.443678	35.1769	0.147648	8	FALSE	2106	262045	0.00797271
277	Other disorders of metabolism	endocrine/metabolic	-0.00855942	0.0256589	0.991477	0.942848	1.04261	0.738693	0	0.471714	8	FALSE	1658	272864	0.00603959
277.4	Disorders of bilirubin excretion	endocrine/metabolic	0.155325	0.0645212	1.16804	1.02929	1.32549	0.0160686	72.2738	0.0271414	3	FALSE	312	272490	0.00114369
277.5	Other disorders of lipoid metabolism	endocrine/metabolic	0.0998102	0.0482785	1.10496	1.0052	1.21462	0.0386978	28.0432	0.204515	8	FALSE	517	273023	0.00189003
277.51	Lipoprotein disorders	endocrine/metabolic	0.0953476	0.0824415	1.10004	0.935911	1.29295	0.247457	0	0.537807	6	FALSE	217	273199	0.000793662
277.7	Dysmetabolic syndrome X	endocrine/metabolic	-0.0341194	0.0482091	0.966456	0.879319	1.06223	0.479109	51.6829	0.0532682	7	FALSE	514	90208	0.00566566
278	Overweight, obesity and other hyperalimentation	endocrine/metabolic	-0.0223973	0.00643265	0.977852	0.965601	0.990258	0.000498037	25.3262	0.195159	12	FALSE	38352	228745	0.143588
278.1	Obesity	endocrine/metabolic	-0.0230556	0.00656528	0.977208	0.964714	0.989864	0.000445183	7.97609	0.367155	12	FALSE	34801	233016	0.129943
278.11	Morbid obesity	endocrine/metabolic	-0.0159073	0.0134738	0.984219	0.958567	1.01056	0.237758	5.36767	0.388741	8	FALSE	7263	242895	0.0290337
278.3	Localized adiposity	endocrine/metabolic	-0.106694	0.0552534	0.8988	0.80655	1.0016	0.0534833	0	0.957355	6	FALSE	378	256592	0.00147099
278.4	Abnormal weight gain	endocrine/metabolic	-0.0269748	0.0250282	0.973386	0.926789	1.02233	0.281133	0	0.635545	9	FALSE	1814	251352	0.00716526
279	Disorders involving the immune mechanism	endocrine/metabolic	0.00220271	0.0281818	1.00221	0.948349	1.05912	0.9377	0	0.700816	8	FALSE	1383	271325	0.00507136
279.1	Immunity deficiency	endocrine/metabolic	0.00590845	0.0308795	1.00593	0.94685	1.06869	0.84826	0	0.936915	7	FALSE	1140	271761	0.00417734
279.11	Deficiency of humoral immunity	endocrine/metabolic	0.0760249	0.0568054	1.07899	0.965304	1.20606	0.180786	0	0.862134	5	FALSE	347	272804	0.00127036
279.7	Other immunological findings	endocrine/metabolic	-0.0143164	0.024898	0.985786	0.938835	1.03508	0.565289	0	0.591561	9	FALSE	1811	272127	0.00661098
280	Iron deficiency anemias	hematopoietic	-0.0112099	0.00862437	0.988853	0.972278	1.00571	0.193673	3.27656	0.412594	12	FALSE	15845	244065	0.0609634
280.1	Iron deficiency anemias, unspecified or not due to blood loss	hematopoietic	-0.0143709	0.00892221	0.985732	0.968644	1.00312	0.107246	0	0.492361	12	FALSE	14646	245165	0.0563717
280.2	Iron deficiency anemia secondary to blood loss (chronic)	hematopoietic	0.0102476	0.0241967	1.0103	0.963505	1.05937	0.671923	0	0.820313	10	FALSE	1966	250838	0.00777678
281	Other deficiency anemia	hematopoietic	0.0106202	0.0193254	1.01068	0.973111	1.04969	0.582631	43.4019	0.0783198	9	FALSE	3034	249975	0.0119917
281.1	Megaloblastic anemia	hematopoietic	0.0131375	0.0204321	1.01322	0.97345	1.05462	0.520235	40.9429	0.0943873	9	FALSE	2693	250779	0.0106244
281.11	Pernicious anemia	hematopoietic	0.0639916	0.0307549	1.06608	1.00372	1.13232	0.0374617	0	0.906353	6	FALSE	1151	251056	0.00456371
281.12	Other vitamin B12 deficiency anemia	hematopoietic	-0.038659	0.0290965	0.962079	0.908748	1.01854	0.183963	26.7644	0.215022	8	FALSE	1400	251203	0.00554229
281.13	Folate-deficiency anemia	hematopoietic	0.0231203	0.0624322	1.02339	0.905521	1.1566	0.711139	0	0.981765	3	FALSE	298	245180	0.00121396
281.9	Deficiency anemias	hematopoietic	-0.0410887	0.0665779	0.959744	0.842334	1.09352	0.537135	0	0.62122	6	FALSE	271	248410	0.00108975
282	Hereditary hemolytic anemias	hematopoietic	-0.00916048	0.0301637	0.990881	0.933999	1.05123	0.761362	39.9171	0.101463	9	FALSE	1444	251105	0.0057177
282.5	Sickle cell anemia	hematopoietic	0.0201266	0.0447864	1.02033	0.934585	1.11394	0.65315	0	0.892298	5	FALSE	742	247489	0.00298915
282.8	Other hemoglobinopathies	hematopoietic	-0.00275394	0.0667538	0.99725	0.87495	1.13665	0.967092	36.6965	0.148419	7	FALSE	353	252986	0.00139339
282.9	Other hereditary hemolytic anemias	hematopoietic	-0.0313133	0.0517286	0.969172	0.875728	1.07259	0.544953	35.1534	0.201297	4	FALSE	428	251840	0.00169661
283	Acquired hemolytic anemias	hematopoietic	0.116228	0.0599122	1.12325	0.998803	1.26321	0.0523831	0	0.828267	4	FALSE	322	249134	0.00129081
283.1	Autoimmune hemolytic anemias	hematopoietic	0.125561	0.0931875	1.13378	0.944515	1.36098	0.177852	0	0.859736	2	FALSE	131	239771	0.000546056
283.2	Non-autoimmune hemolytic anemias	hematopoietic	0.171087	0.133377	1.18659	0.913632	1.54111	0.199585	0	0.904882	2	FALSE	92	245703	0.000374296
284	Aplastic anemia	hematopoietic	0.041057	0.0296992	1.04191	0.982994	1.10436	0.166841	10.0704	0.352038	8	FALSE	1227	252148	0.00484262
284.1	Pancytopenia	hematopoietic	0.0669641	0.0382741	1.06926	0.991981	1.15255	0.0801885	0	0.536746	7	FALSE	747	87053	0.00850797
285	Other anemias	hematopoietic	0.00387066	0.007085	1.00388	0.990034	1.01792	0.584848	19.3343	0.253762	12	FALSE	26162	233799	0.100638
285.1	Acute posthemorrhagic anemia	hematopoietic	0.00977825	0.0213778	1.00983	0.968389	1.05304	0.647382	9.09871	0.359728	8	FALSE	2457	248835	0.00977747
285.2	Anemia of chronic disease	hematopoietic	0.0384275	0.0187036	1.03918	1.00177	1.07798	0.0399221	0	0.526581	9	FALSE	3316	249370	0.013123
285.21	Anemia in chronic kidney disease	hematopoietic	-0.0135157	0.0345837	0.986575	0.921919	1.05577	0.695936	0	0.60602	7	FALSE	979	86791	0.0111542
285.22	Anemia in neoplastic disease	hematopoietic	0.079533	0.0263359	1.08278	1.02831	1.14014	0.0025282	0	0.5208	6	FALSE	1559	250380	0.00618801
286	Coagulation defects	hematopoietic	0.0700402	0.0184244	1.07255	1.03451	1.11199	0.000143828	30.1742	0.167684	10	FALSE	3284	267977	0.0121064
286.1	Congenital coagulation defects	hematopoietic	0.0858551	0.0426472	1.08965	1.00227	1.18464	0.0440993	0	0.477975	4	FALSE	624	271155	0.00229598
286.11	Von willebrand's disease	hematopoietic	0.0427706	0.0764316	1.0437	0.898496	1.21237	0.575757	0	0.832035	4	FALSE	203	270876	0.000748859
286.12	Congenital deficiency of other clotting factors (including factor VII)	hematopoietic	0.127443	0.0552936	1.13592	1.01925	1.26594	0.0211753	0	0.563867	3	FALSE	367	268646	0.00136425
286.2	Encounter for long-term (current) use of anticoagulants	hematopoietic	0.123287	0.0198692	1.13121	1.088	1.17613	5.47138e-10	56.2639	0.0250698	8	TRUE	3148	86456	0.0351324
286.5	Hemorrhagic disorder due to intrinsic circulating anticoagulants	hematopoietic	0.0481984	0.0731766	1.04938	0.909168	1.21121	0.510115	53.2668	0.117678	3	FALSE	233	262144	0.000888035
286.6	Defibrination syndrome	hematopoietic	0.149016	0.12831	1.16069	0.902608	1.49257	0.245489	0	0.935372	2	FALSE	73	255656	0.000285458
286.7	Other and unspecified coagulation defects	hematopoietic	0.0559761	0.0287374	1.05757	0.999652	1.11885	0.0514334	28.708	0.209176	7	FALSE	1328	269783	0.00489836
286.8	Hypercoagulable state	hematopoietic	0.075923	0.0354144	1.07888	1.00653	1.15643	0.0320454	0	0.95864	8	FALSE	891	270587	0.00328203
286.81	Primary hypercoagulable state	hematopoietic	0.0657971	0.0367054	1.06801	0.993875	1.14768	0.0730416	0	0.896655	8	FALSE	830	270705	0.0030567
286.9	Abnormal coagulation profile	hematopoietic	0.148059	0.0484512	1.15958	1.05453	1.2751	0.00224429	59.7735	0.0209238	7	FALSE	477	89203	0.00531891
287	Purpura and other hemorrhagic conditions	hematopoietic	0.0673548	0.01673	1.06967	1.03517	1.10533	5.67362e-05	0	0.67827	10	FALSE	3909	268933	0.014327
287.1	Spontaneous ecchymoses	hematopoietic	0.0987795	0.0740436	1.10382	0.954714	1.27622	0.18218	35.9085	0.210079	3	FALSE	217	271682	0.00079809
287.3	Thrombocytopenia	hematopoietic	0.0678288	0.0174263	1.07018	1.03425	1.10737	9.92849e-05	0	0.719333	10	FALSE	3578	269446	0.0131051
287.31	Primary thrombocytopenia	hematopoietic	0.0767859	0.0420507	1.07981	0.994384	1.17258	0.0678457	75.9676	0.00226604	5	FALSE	635	271863	0.00233029
287.32	Secondary thrombocytopenia	hematopoietic	0.129645	0.0567517	1.13842	1.01858	1.27236	0.0223469	71.0328	0.0316765	3	FALSE	357	266823	0.00133618
288	Diseases of white blood cells	hematopoietic	-0.0428089	0.017765	0.958094	0.925309	0.992042	0.0159645	0	0.963661	9	FALSE	3712	261297	0.0140071
288.1	Decreased white blood cell count	hematopoietic	0.0490754	0.0148338	1.0503	1.0202	1.08128	0.000938475	0	0.544625	10	FALSE	4916	265103	0.0182061
288.11	Neutropenia	hematopoietic	0.0426845	0.015712	1.04361	1.01196	1.07625	0.00659388	0	0.613959	9	FALSE	4324	266026	0.0159941
288.2	Elevated white blood cell count	hematopoietic	-0.0398608	0.0216783	0.960923	0.92095	1.00263	0.065953	0	0.609204	8	FALSE	2443	85182	0.0278802
288.3	Eosinophilia	hematopoietic	-0.178337	0.0728085	0.83666	0.725395	0.964993	0.0143096	0	0.694345	3	FALSE	230	254108	0.000904308
289	Other diseases of blood and blood-forming organs	hematopoietic	0.027346	0.0249146	1.02772	0.978743	1.07915	0.272384	25.7406	0.214893	9	FALSE	1750	266351	0.00652739
289.1	Myelofibrosis	hematopoietic	0.268846	0.100342	1.30845	1.07485	1.59283	0.0073775	0	0.654465	2	FALSE	114	260278	0.000437801
289.3	Personal history of diseases of blood and blood-forming organs	hematopoietic	-0.042451	0.0415561	0.958437	0.883469	1.03977	0.307002	0	0.461209	3	FALSE	659	258327	0.00254454
289.4	Lymphadenitis	hematopoietic	0.0409115	0.0155033	1.04176	1.01058	1.0739	0.00831799	37.6335	0.107804	10	FALSE	4593	261932	0.0172329
289.5	Diseases of spleen	hematopoietic	-0.0269871	0.0415626	0.973374	0.897225	1.05599	0.516137	0	0.683833	4	FALSE	625	267031	0.00233509
289.8	Polycythemia, secondary	hematopoietic	0.0111303	0.0583759	1.01119	0.90187	1.13377	0.848788	0	0.858942	4	FALSE	343	262998	0.00130249
289.9	Abnormality of red blood cells	hematopoietic	-0.144733	0.0937578	0.865253	0.720006	1.0398	0.122663	44.6409	0.143554	4	FALSE	163	262000	0.000621751
290	Delirium dementia and amnestic and other cognitive disorders	mental disorders	0.00111115	0.0156737	1.00111	0.970825	1.03234	0.943483	0	0.620841	10	FALSE	4623	265384	0.0171218
290.1	Dementias	mental disorders	-0.00619324	0.0189985	0.993826	0.9575	1.03153	0.744436	0	0.907905	9	FALSE	3123	267090	0.0115575
290.11	Alzheimer's disease	mental disorders	-0.00703107	0.0270046	0.992994	0.941803	1.04697	0.794582	0	0.993106	8	FALSE	1483	267482	0.00551373
290.13	Senile dementia	mental disorders	-0.0326068	0.028171	0.967919	0.915925	1.02286	0.247085	15.462	0.306389	3	FALSE	1366	253020	0.00536979
290.16	Vascular dementia	mental disorders	0.0562145	0.0834387	1.05782	0.898236	1.24577	0.500488	0	0.529651	5	FALSE	196	262560	0.000745939
290.2	Delirium due to conditions classified elsewhere	mental disorders	-0.00708912	0.0510767	0.992936	0.898348	1.09748	0.889613	28.0067	0.243981	4	FALSE	455	88449	0.00511788
290.3	Other persistent mental disorders due to conditions classified elsewhere	mental disorders	0.0105756	0.0344656	1.01063	0.944617	1.08126	0.758962	0	0.782115	5	FALSE	1048	256665	0.00406654
291	Other specified nonpsychotic and/or transient mental disorders	mental disorders	-0.0381092	0.0219008	0.962608	0.922162	1.00483	0.0818453	37.6116	0.107966	10	FALSE	2352	264285	0.00882098
291.1	Transient mental disorders due to conditions classified elsewhere	mental disorders	0.14447	0.128746	1.15543	0.897746	1.48707	0.261807	73.0536	0.0540529	2	FALSE	93	78223	0.0011875
291.4	Specific nonpsychotic mental disorders due to brain damage	mental disorders	-0.0193509	0.0546739	0.980835	0.881166	1.09178	0.723389	39.5165	0.128059	7	FALSE	436	266397	0.00163398
291.8	Alteration of consciousness	mental disorders	-0.0547454	0.0248327	0.946726	0.901751	0.993944	0.0274845	0	0.803349	7	FALSE	1805	265163	0.00676111
292	Neurological disorders	mental disorders	-0.0103671	0.0108009	0.989686	0.968956	1.01086	0.337136	15.5029	0.29627	11	FALSE	10332	258299	0.0384617
292.1	Aphasia/speech disturbance	mental disorders	-0.005486	0.0226585	0.994529	0.951328	1.03969	0.80869	0	0.976259	10	FALSE	2157	265982	0.00804434
292.11	Aphasia	mental disorders	-0.0813889	0.0583187	0.921835	0.822266	1.03346	0.162839	0	0.926227	4	FALSE	353	89148	0.00394409
292.2	Mild cognitive impairment	mental disorders	0.0319254	0.0414313	1.03244	0.951916	1.11978	0.440966	32.2164	0.182092	7	FALSE	748	89109	0.00832434
292.3	Memory loss	mental disorders	0.0039658	0.0217438	1.00397	0.962086	1.04768	0.855278	3.27477	0.40747	9	FALSE	2450	265548	0.00914186
292.4	Altered mental status	mental disorders	-0.0339778	0.015173	0.966593	0.938271	0.99577	0.0251322	0	0.685643	10	FALSE	4801	264048	0.0178576
292.5	Transient alteration of awareness	mental disorders	0.0176821	0.0674172	1.01784	0.891854	1.16162	0.793107	54.8503	0.10917	3	FALSE	286	89509	0.00318503
292.6	Hallucinations	mental disorders	0.00254453	0.0470038	1.00255	0.914314	1.0993	0.956828	33.8035	0.195988	5	FALSE	516	266611	0.00193167
293	Symptoms involving head and neck	mental disorders	-0.0196798	0.0356327	0.980513	0.914371	1.05144	0.580746	31.2134	0.21339	5	FALSE	863	269109	0.00319663
293.1	Swelling, mass, or lump in head and neck [Space-occupying lesion, intracranial NOS]	mental disorders	0.0116486	0.0226773	1.01172	0.967734	1.0577	0.607485	8.01586	0.368228	10	FALSE	2149	270480	0.00788251
295	Schizophrenia and other psychotic disorders	mental disorders	-0.00902825	0.0215332	0.991012	0.950058	1.03373	0.675018	51.4372	0.0294728	10	FALSE	2612	246138	0.0105005
295.1	Schizophrenia	mental disorders	-0.0261692	0.0281218	0.97417	0.921929	1.02937	0.352078	36.1534	0.118941	10	FALSE	1536	248108	0.00615276
295.2	Paranoid disorders	mental disorders	0.0538655	0.0649863	1.05534	0.929131	1.1987	0.407176	0	0.422395	5	FALSE	318	243951	0.00130184
295.3	Psychosis	mental disorders	-0.00716779	0.0304006	0.992858	0.935427	1.05381	0.813605	8.63171	0.363405	8	FALSE	1314	247274	0.00528585
296	Mood disorders	mental disorders	0.0016314	0.00639663	1.00163	0.989153	1.01427	0.798692	17.0387	0.276723	12	FALSE	42736	218680	0.163479
296.1	Bipolar	mental disorders	0.0268194	0.0152727	1.02718	0.99689	1.05839	0.0790826	26.4016	0.192664	11	FALSE	5478	242449	0.0220952
296.2	Depression	mental disorders	-0.00200082	0.00652	0.998001	0.985329	1.01084	0.758939	10.3858	0.343343	12	FALSE	40340	220368	0.154732
296.22	Major depressive disorder	mental disorders	-0.00132746	0.0068893	0.998673	0.985279	1.01225	0.847207	22.5187	0.222285	12	FALSE	33779	228912	0.128588
297	Suicidal ideation or attempt	mental disorders	0.00406575	0.0223257	1.00407	0.961086	1.04899	0.855496	0	0.43206	7	FALSE	2660	245027	0.0107394
297.1	Suicidal ideation	mental disorders	-0.00605772	0.0256149	0.993961	0.945292	1.04514	0.813051	33.8468	0.182323	6	FALSE	2032	82749	0.0239676
297.2	Suicide or self-inflicted injury	mental disorders	-0.0195479	0.0381722	0.980642	0.909951	1.05682	0.608582	40.5388	0.151034	5	FALSE	898	242925	0.003683
300	Anxiety disorders	mental disorders	-0.0130813	0.00703203	0.987004	0.973494	1.0007	0.0628514	0	0.639857	12	FALSE	36101	219931	0.141002
300.1	Anxiety disorder	mental disorders	-0.0117378	0.0072236	0.988331	0.974437	1.00242	0.104178	0	0.772216	12	FALSE	29509	225268	0.115823
300.11	Generalized anxiety disorder	mental disorders	-0.0167817	0.016142	0.983358	0.952734	1.01497	0.298511	43.0102	0.0713476	10	FALSE	5384	242096	0.0217553
300.12	Agorophobia, social phobia, and panic disorder	mental disorders	0.0141016	0.0175882	1.0142	0.979835	1.04977	0.422689	0	0.551598	11	FALSE	4036	245037	0.0162041
300.13	Phobia	mental disorders	0.0154867	0.0290648	1.01561	0.959369	1.07514	0.594149	0	0.471254	7	FALSE	1298	249026	0.00518528
300.3	Obsessive-compulsive disorders	mental disorders	0.00379105	0.0374298	1.0038	0.932795	1.08021	0.919325	0	0.501085	6	FALSE	888	247021	0.00358196
300.4	Dysthymic disorder	mental disorders	-0.00939379	0.0183136	0.99065	0.955722	1.02685	0.607993	52.6057	0.0252813	10	FALSE	4041	238199	0.0166818
300.8	Acute reaction to stress	mental disorders	-0.000188491	0.0406249	0.999812	0.92329	1.08268	0.996298	0	0.482367	6	FALSE	793	247356	0.00319566
300.9	Posttraumatic stress disorder	mental disorders	-0.00315479	0.0130569	0.99685	0.971663	1.02269	0.809076	0	0.468554	10	FALSE	11560	236638	0.0465757
301	Personality disorders	mental disorders	-0.0204779	0.0205692	0.97973	0.941018	1.02004	0.319464	0	0.845954	9	FALSE	3242	245543	0.0130313
301.1	Schizoid personality disorder	mental disorders	-0.0085976	0.0946108	0.991439	0.823632	1.19344	0.927593	16.0931	0.303675	3	FALSE	158	234313	0.000673857
301.2	Antisocial/borderline personality disorder	mental disorders	-0.0525142	0.0259808	0.948841	0.901734	0.998409	0.0432524	0	0.840859	9	FALSE	1991	247139	0.00799181
302	Sexual and gender identity disorders	mental disorders	0.00526669	0.0476131	1.00528	0.915712	1.10361	0.911922	20.6882	0.277731	6	FALSE	582	246886	0.00235182
302.1	Decreased libido	mental disorders	0.0387577	0.0717328	1.03952	0.903178	1.19644	0.588986	6.94246	0.341433	3	FALSE	299	243744	0.00122519
303	Psychogenic and somatoform disorders	mental disorders	-0.00884786	0.0253481	0.991191	0.943151	1.04168	0.727048	39.419	0.104973	9	FALSE	1927	246648	0.00775219
303.1	Dissociative disorder	mental disorders	-0.0736948	0.0796872	0.928955	0.79463	1.08599	0.35507	0	0.831405	3	FALSE	230	244387	0.000940245
303.3	Psychogenic disorder	mental disorders	-0.0715305	0.0527636	0.930968	0.839503	1.0324	0.175201	0	0.860764	4	FALSE	425	248803	0.00170527
303.4	Somatoform disorder	mental disorders	-0.000812871	0.0293856	0.999187	0.943265	1.05842	0.977932	39.504	0.115579	8	FALSE	1484	247247	0.00596628
304	Adjustment reaction	mental disorders	-0.0168551	0.0129881	0.983286	0.958571	1.00864	0.194377	0	0.731121	10	FALSE	9650	233825	0.0396345
305.2	Eating disorder	mental disorders	-0.0348282	0.0339753	0.965771	0.903555	1.03227	0.305314	0	0.995266	8	FALSE	1049	243279	0.00429341
305.21	Anorexia nervosa	mental disorders	0.00284486	0.070078	1.00285	0.874148	1.1505	0.967618	0	0.369331	3	FALSE	244	241568	0.00100905
306	Other mental disorder	mental disorders	0.00616414	0.0192621	1.00618	0.968905	1.0449	0.748958	0	0.621662	10	FALSE	3593	242956	0.0145732
306.1	Mental disorders durring/after pregnancy	mental disorders	0.0149218	0.0495603	1.01503	0.921074	1.11858	0.763351	0	0.456974	5	FALSE	455	85208	0.00531151
306.9	Tension headache	mental disorders	0.0169529	0.0373851	1.0171	0.945236	1.09442	0.650213	0	0.871033	7	FALSE	853	248082	0.0034266
312	Conduct disorders	mental disorders	-0.00233532	0.0450885	0.997667	0.913285	1.08985	0.958693	25.5899	0.24235	6	FALSE	588	273071	0.00214866
312.3	Impulse control disorder	mental disorders	0.00285788	0.0652277	1.00286	0.882509	1.13963	0.965053	28.9632	0.2447	3	FALSE	338	265569	0.00127112
313	Pervasive developmental disorders	mental disorders	0.0175805	0.0240076	1.01774	0.970957	1.06677	0.463991	0	0.63827	10	FALSE	2190	271247	0.00800916
313.1	Attention deficit hyperactivity disorder	mental disorders	0.0311396	0.0263451	1.03163	0.979713	1.0863	0.237211	0	0.593015	9	FALSE	1863	267745	0.00691003
313.2	Tics and stuttering	mental disorders	0.150077	0.138085	1.16192	0.88642	1.52305	0.277104	0	0.355941	2	FALSE	97	269477	0.000359827
313.3	Autism	mental disorders	0.0321084	0.0825268	1.03263	0.878411	1.21392	0.697227	0	0.615747	2	FALSE	177	253224	0.000698498
315	Develomental delays and disorders	mental disorders	0.000744052	0.0293855	1.00074	0.944735	1.06007	0.979799	0	0.802365	7	FALSE	1313	273911	0.00477066
315.1	Learning disorder	mental disorders	0.00596433	0.0994595	1.00598	0.827809	1.2225	0.952182	0	0.860912	2	FALSE	150	273470	0.000548206
315.2	Speech and language disorder	mental disorders	0.0670285	0.058227	1.06933	0.953997	1.1986	0.249667	0	0.710829	4	FALSE	346	267804	0.00129032
315.3	Mental retardation	mental disorders	-0.0179324	0.0696213	0.982227	0.85694	1.12583	0.796738	23.1276	0.254057	2	FALSE	233	88201	0.00263473
316	Substance addiction and disorders	mental disorders	0.00775234	0.0158218	1.00778	0.97701	1.03952	0.62415	0	0.489276	10	FALSE	5227	259058	0.0197779
316.1	Polyneuropathy due to drugs	mental disorders	0.0811037	0.060386	1.08448	0.963435	1.22074	0.179243	0	0.870437	4	FALSE	334	265104	0.0012583
317	Alcohol-related disorders	mental disorders	-0.0121603	0.0137144	0.987913	0.961712	1.01483	0.375252	28.2922	0.175493	11	FALSE	6648	261505	0.0247918
317.1	Alcoholism	mental disorders	-0.000707741	0.016492	0.999293	0.967508	1.03212	0.96577	3.66808	0.40626	10	FALSE	4539	262811	0.0169777
317.11	Alcoholic liver damage	mental disorders	0.0219133	0.0439402	1.02216	0.93781	1.11409	0.617986	28.9965	0.217542	6	FALSE	596	266226	0.0022337
318	Tobacco use disorder	mental disorders	-0.0253017	0.00879972	0.975016	0.958344	0.991978	0.00403664	46.5975	0.0438881	11	FALSE	17165	250586	0.0641081
320	Meningitis	neurological	0.017722	0.0454424	1.01788	0.931142	1.1127	0.696545	0	0.805299	5	FALSE	539	274415	0.00196033
323	Encephalitis	neurological	0.0614085	0.0556724	1.06333	0.953413	1.18593	0.270013	0	0.653727	3	FALSE	390	271108	0.00143647
324	Other CNS infection and poliomyelitis	neurological	-0.0386165	0.0526266	0.96212	0.867827	1.06666	0.463081	0	0.696353	3	FALSE	421	274623	0.00153066
325	Phlebitis and thrombophlebitis of intracranial venous sinuses	neurological	-0.0113203	0.107853	0.988744	0.800348	1.22149	0.916407	0	0.67282	2	FALSE	109	273484	0.000398402
327	Sleep disorders	neurological	-0.00717471	0.0104979	0.992851	0.972631	1.01349	0.494329	0	0.519989	10	FALSE	15183	249948	0.057266
327.1	Hypersomnia	neurological	-0.0146928	0.0435094	0.985415	0.904865	1.07313	0.735596	0	0.55818	7	FALSE	674	268495	0.002504
327.3	Sleep apnea	neurological	-0.00419987	0.0103321	0.995809	0.975846	1.01618	0.684385	0	0.787536	11	FALSE	13675	256690	0.0505798
327.31	Central/nonobstroctive sleep apnea	neurological	-0.0790259	0.0851893	0.924016	0.781927	1.09192	0.353589	0	0.516823	3	FALSE	244	264107	0.000923015
327.32	Obstructive sleep apnea	neurological	0.00795573	0.0126925	1.00799	0.983221	1.03338	0.530786	0	0.959854	9	FALSE	9235	254159	0.0350615
327.4	Insomnia	neurological	-0.0217917	0.012313	0.978444	0.955114	1.00234	0.0767582	0	0.684278	10	FALSE	9996	256093	0.0375664
327.41	Organic or persistent insomnia	neurological	-0.00135901	0.0395323	0.998642	0.924187	1.0791	0.972576	0	0.905724	7	FALSE	827	87325	0.00938152
327.5	Parasomnia	neurological	-0.0617008	0.0461307	0.940164	0.858889	1.02913	0.181052	0	0.992326	5	FALSE	613	263653	0.00231963
327.6	Circadian rhythm sleep disorder	neurological	0.112788	0.0884634	1.11939	0.941203	1.33132	0.202319	17.8531	0.301577	4	FALSE	192	264800	0.00072455
327.7	Sleep related movement disorders	neurological	0.0140944	0.0254226	1.01419	0.964898	1.06601	0.579303	0	0.731779	7	FALSE	2002	261316	0.00760297
327.71	Restless legs syndrome	neurological	-0.0185435	0.0307251	0.981627	0.924258	1.04256	0.546156	0	0.48479	7	FALSE	1321	86660	0.0150146
327.72	Sleep related leg cramps	neurological	0.0562125	0.14381	1.05782	0.797997	1.40225	0.695886	0	0.643975	3	FALSE	91	261592	0.000347749
331	Other cerebral degenerations	neurological	-0.0229355	0.0264217	0.977326	0.928002	1.02927	0.385365	69.4344	0.0108603	5	FALSE	1525	260503	0.00581999
331.1	Hydrocephalus	neurological	0.0213818	0.0348174	1.02161	0.954222	1.09376	0.53914	0	0.773632	3	FALSE	894	261366	0.00340883
331.9	Cerebral degeneration, unspecified	neurological	-0.0788518	0.0437712	0.924177	0.848197	1.00696	0.0716313	0	0.584863	2	FALSE	579	261207	0.00221173
332	Parkinson's disease	neurological	0.0361534	0.0281097	1.03681	0.981238	1.09554	0.198388	37.6228	0.15537	6	FALSE	1364	264245	0.00513537
333	Extrapyramidal disease and abnormal movement disorders	neurological	0.0233121	0.0210703	1.02359	0.982176	1.06674	0.268556	8.0215	0.368437	9	FALSE	2575	262138	0.00972752
333.1	Essential tremor	neurological	0.0620032	0.0321954	1.06397	0.998902	1.13327	0.0541244	0	0.825186	7	FALSE	1108	262660	0.00420066
333.2	Myoclonus	neurological	-0.0169445	0.0786801	0.983198	0.842691	1.14713	0.829487	25.1673	0.262813	3	FALSE	221	262995	0.000839615
333.4	Torsion dystonia	neurological	0.0213958	0.0401197	1.02163	0.94437	1.1052	0.593827	0	0.498753	6	FALSE	718	263155	0.00272101
334	Degenerative disease of the spinal cord	neurological	0.0210968	0.0237259	1.02132	0.974915	1.06994	0.373902	0	0.83089	9	FALSE	1881	264019	0.00707409
334.1	Spinocerebellar disease	neurological	0.112834	0.07741	1.11945	0.961859	1.30285	0.144947	0	0.699559	3	FALSE	202	264418	0.000763359
334.2	Anterior horn cell disease	neurological	0.00106829	0.0648391	1.00107	0.881603	1.13672	0.986855	2.89483	0.310203	2	FALSE	278	258317	0.00107504
335	Multiple sclerosis	neurological	0.0669951	0.0195558	1.06929	1.02908	1.11107	0.00061289	0	0.895195	8	FALSE	2808	262041	0.0106023
337	Disorders of the autonomic nervous system	neurological	0.0914142	0.0363806	1.09572	1.02031	1.17671	0.0119806	0	0.534862	7	FALSE	924	262300	0.00351032
337.1	Peripheral autonomic neuropathy	neurological	0.0885484	0.047072	1.09259	0.996296	1.19818	0.0599548	0	0.760939	4	FALSE	593	262717	0.0022521
338	Pain	neurological	0.0110447	0.0112403	1.01111	0.989074	1.03363	0.325806	0	0.72147	9	FALSE	11578	71650	0.139112
338.1	Acute pain	neurological	0.0187634	0.0159822	1.01894	0.987517	1.05136	0.24039	0	0.79137	8	FALSE	4754	78339	0.057213
338.2	Chronic pain	neurological	0.00504137	0.0138689	1.00505	0.978102	1.03275	0.71623	0	0.517387	9	FALSE	7491	78425	0.0871898
339	Other headache syndromes	neurological	-0.0166813	0.00806155	0.983457	0.96804	0.999119	0.0385234	37.1024	0.0942268	12	FALSE	21444	240835	0.0817603
340	Migraine	neurological	-0.00695857	0.00974543	0.993066	0.974277	1.01222	0.475206	36.5374	0.0984027	12	FALSE	14577	249789	0.0551395
340.1	Migrain with aura	neurological	-0.00832395	0.0241532	0.991711	0.945858	1.03979	0.730371	0	0.740673	9	FALSE	2106	260105	0.0080317
341	Other demyelinating diseases of central nervous system	neurological	0.0538566	0.0368401	1.05533	0.981819	1.13435	0.143767	0	0.85133	5	FALSE	781	262303	0.00296863
342	Hemiplegia	neurological	-0.0231087	0.0242522	0.977156	0.931795	1.02473	0.340666	20.709	0.265224	8	FALSE	1812	264203	0.00681165
343	Infantile cerebral palsy	neurological	0.130584	0.056697	1.13949	1.01965	1.27342	0.0212676	0	0.750928	3	FALSE	346	248236	0.00139189
344	Other paralytic syndromes	neurological	0.0714725	0.0328552	1.07409	1.0071	1.14553	0.029602	0	0.659318	8	FALSE	1030	264161	0.00388399
345	Epilepsy, recurrent seizures, convulsions	neurological	-0.0340794	0.0134618	0.966495	0.941328	0.992335	0.0113557	5.64736	0.389104	10	FALSE	6145	259929	0.0230951
345.1	Epilepsy	neurological	-0.0455041	0.0232136	0.955516	0.913016	0.999994	0.0499681	0	0.752668	9	FALSE	2079	262856	0.00784721
345.11	Generalized convulsive epilepsy	neurological	-0.02747	0.0369281	0.972904	0.904975	1.04593	0.45695	20.2663	0.285589	5	FALSE	798	264354	0.00300959
345.12	Partial epilepsy	neurological	-0.02157	0.0345954	0.978661	0.914502	1.04732	0.53296	0	0.662002	6	FALSE	941	89042	0.0104575
345.3	Convulsions	neurological	-0.0334445	0.0199448	0.967109	0.930033	1.00566	0.093571	0	0.428898	8	FALSE	2921	255652	0.0112966
346	Abnormal findings on study of brain and/or nervous system	neurological	0.0250998	0.0864651	1.02542	0.865569	1.21479	0.771596	0	0.43173	4	FALSE	171	256210	0.000666976
346.1	Nonspecific abnormal findings on radiological and other examination of skull and head	neurological	-0.0686804	0.0526074	0.933625	0.842157	1.03503	0.191713	0	0.563401	4	FALSE	421	262048	0.001604
346.2	Nonspecific abnormal results of function study of brain and central nervous system	neurological	0.0170976	0.104775	1.01724	0.828401	1.24914	0.870374	65.8364	0.0535527	3	FALSE	133	256351	0.000518551
347	Cataplexy and narcolepsy	neurological	0.00233776	0.0755407	1.00234	0.8644	1.16229	0.975312	0	0.456488	4	FALSE	246	263522	0.000932638
348	Other conditions of brain	neurological	0.00405602	0.0220875	1.00406	0.961525	1.04849	0.8543	0	0.983644	9	FALSE	2260	262226	0.00854488
348.2	Cerebral edema and compression of brain	neurological	0.000442274	0.0314329	1.00044	0.940668	1.06402	0.988774	0	0.932638	7	FALSE	1104	263866	0.00416651
348.4	Cerebral cysts	neurological	0.0467182	0.0732413	1.04783	0.907708	1.20957	0.523561	66.7319	0.049495	3	FALSE	226	260652	0.000866305
348.7	Coma	neurological	-0.0456363	0.053969	0.955389	0.859492	1.06199	0.397775	0	0.762688	2	FALSE	391	261058	0.00149551
348.8	Encephalopathy, not elsewhere classified	neurological	0.0218479	0.0366798	1.02209	0.951188	1.09827	0.551418	0	0.925977	8	FALSE	828	258585	0.00319182
348.9	Other conditions of brain, NOS	neurological	-0.0203619	0.0311089	0.979844	0.921885	1.04145	0.512767	55.9935	0.0446576	6	FALSE	1129	262452	0.00428331
349	Other and unspecified disorders of the nervous system	neurological	0.0137641	0.0455765	1.01386	0.92722	1.10859	0.762651	0	0.428772	4	FALSE	581	264214	0.00219415
350	Abnormal movement	neurological	0.0262161	0.0122109	1.02656	1.00229	1.05143	0.0317969	0	0.662831	11	FALSE	8876	261727	0.0328008
350.1	Abnormal involuntary movements	neurological	0.00148213	0.0198476	1.00148	0.963273	1.04121	0.940473	0	0.711076	10	FALSE	2891	268625	0.0106476
350.2	Abnormality of gait	neurological	0.0279894	0.0161556	1.02838	0.996332	1.06147	0.0831859	0	0.515071	9	FALSE	5232	265415	0.0193315
350.3	Lack of coordination	neurological	0.0370729	0.0272267	1.03777	0.983842	1.09465	0.173312	61.5342	0.011108	8	FALSE	1464	269165	0.00540962
350.6	Disturbances of sensation of smell and taste	neurological	0.0672608	0.0724069	1.06957	0.928064	1.23266	0.352926	0	0.424217	4	FALSE	241	270613	0.000889778
351	Other peripheral nerve disorders	neurological	-0.0811987	0.00813869	0.922011	0.90742	0.936836	1.92451e-23	80.9355	2.47312e-08	12	TRUE	18674	250402	0.0694005
352	Disorders of other cranial nerves	neurological	-0.0313072	0.0218377	0.969178	0.928571	1.01156	0.151677	2.27159	0.418192	10	FALSE	2278	260557	0.00866703
352.1	Trigeminal nerve disorders [CN5]	neurological	-0.0340559	0.031549	0.966517	0.908563	1.02817	0.280382	0	0.64238	8	FALSE	1107	261300	0.00421864
352.2	Facial nerve disorders [CN7]	neurological	-0.045339	0.0316459	0.955673	0.898199	1.01683	0.151945	0	0.861441	7	FALSE	1122	261874	0.00426622
353	Nerve root and plexus disorders	neurological	-0.0127148	0.0314426	0.987366	0.928355	1.05013	0.685932	25.4589	0.225803	8	FALSE	1148	261001	0.00437919
353.1	Nerve plexus lesions	neurological	0.130729	0.0647098	1.13966	1.00391	1.29377	0.0433593	0	0.683656	6	FALSE	289	260946	0.00110628
353.2	Nerve root lesions	neurological	-0.0743306	0.0605454	0.928365	0.824484	1.04533	0.219566	43.5886	0.149934	4	FALSE	365	257696	0.00141439
355	Complex regional/central pain syndrome	neurological	-0.0184042	0.0379623	0.981764	0.911368	1.0576	0.627816	55.2911	0.0478616	6	FALSE	831	261494	0.00316783
355.1	Chronic pain syndrome	neurological	-0.0144203	0.0201721	0.985683	0.947473	1.02543	0.474694	20.2941	0.262446	9	FALSE	3345	85498	0.0376507
356	Hereditary and idiopathic peripheral neuropathy	neurological	0.10308	0.022678	1.10858	1.06038	1.15897	5.48382e-06	6.32904	0.382524	9	TRUE	2393	267413	0.00886934
357	Inflammatory and toxic neuropathy	neurological	0.133992	0.0216126	1.14338	1.09596	1.19286	5.65664e-10	0	0.984117	9	TRUE	2364	271789	0.00862292
358	Myoneural disorders	neurological	0.0514786	0.0541501	1.05283	0.946813	1.17071	0.341774	0	0.633407	5	FALSE	388	272706	0.00142076
358.1	Myasthenia gravis	neurological	0.0202676	0.0654585	1.02047	0.897602	1.16017	0.756846	0	0.743213	4	FALSE	286	272936	0.00104677
359	Muscular dystrophies and other myopathies	neurological	0.0106649	0.0342409	1.01072	0.945117	1.08088	0.755447	11.085	0.343954	8	FALSE	925	270724	0.00340513
359.1	Muscular dystrophies	neurological	0.100378	0.0992356	1.10559	0.910173	1.34296	0.311771	0	0.433748	2	FALSE	130	266561	0.000487456
359.2	Myopathy	neurological	0.00593322	0.0366258	1.00595	0.936269	1.08082	0.871309	2.27597	0.412105	8	FALSE	806	270791	0.00296763
360	Disorders of the globe	sense organs	0.0715094	0.0459381	1.07413	0.981643	1.17533	0.119555	0	0.733352	7	FALSE	556	262895	0.00211045
360.2	Progressive myopia	sense organs	0.0710144	0.0523942	1.0736	0.96882	1.1897	0.175294	0	0.762015	7	FALSE	426	263063	0.00161677
361	Retinal detachments and defects	sense organs	0.0458976	0.0284928	1.04697	0.990102	1.1071	0.107213	0	0.745374	9	FALSE	1400	262380	0.00530745
361.1	Retinal detachment with retinal defect	sense organs	0.148568	0.0848957	1.16017	0.982333	1.3702	0.0801182	0	0.399427	3	FALSE	207	258166	0.000801167
361.2	Retinoschisis and retinal cysts	sense organs	-0.0141893	0.092576	0.985911	0.822312	1.18206	0.878184	61.0189	0.0768928	3	FALSE	154	261518	0.000588523
362	Other retinal disorders	sense organs	0.00952354	0.0112945	1.00957	0.987466	1.03217	0.399116	17.8566	0.268526	12	FALSE	9340	256859	0.0350865
362.2	Degeneration of macula and posterior pole of retina	sense organs	-0.0067598	0.0137653	0.993263	0.966824	1.02043	0.623373	0	0.835104	11	FALSE	6042	260166	0.0226965
362.21	Macular degeneration, dry	sense organs	0.00813519	0.0511055	1.00817	0.912078	1.11438	0.873524	0	0.691926	3	FALSE	514	77534	0.00658569
362.22	Macular degeneration, wet	sense organs	-0.0355067	0.0844157	0.965116	0.817946	1.13877	0.674034	0	0.558803	2	FALSE	183	77599	0.00235273
362.23	Cystoid macular degeneration of retina	sense organs	0.0387068	0.053816	1.03947	0.93541	1.1551	0.47199	0	0.773181	7	FALSE	418	257652	0.00161972
362.26	Macular puckering of retina	sense organs	0.0285258	0.0427783	1.02894	0.946184	1.11893	0.50488	0	0.661296	7	FALSE	713	257276	0.00276368
362.27	Drusen (degenerative) of retina	sense organs	0.0315134	0.0548729	1.03202	0.926783	1.1492	0.565766	0	0.808628	6	FALSE	434	257447	0.00168295
362.29	Macular degeneration (senile) of retina NOS	sense organs	-0.0193218	0.0158174	0.980864	0.950922	1.01175	0.221878	35.9747	0.14156	8	FALSE	4332	261971	0.0162672
362.3	Other nondiabetic retinopathy	sense organs	0.0274911	0.028712	1.02787	0.971627	1.08737	0.338327	57.1172	0.0223193	8	FALSE	1364	261969	0.00517975
362.31	Separation of retinal layers	sense organs	0.085173	0.0398449	1.08891	1.0071	1.17735	0.0325484	0	0.938596	2	FALSE	696	263156	0.00263784
362.4	Retinal vascular changes and abnomalities	sense organs	-0.0198612	0.0382792	0.980335	0.909476	1.05671	0.603864	33.5494	0.149471	9	FALSE	795	261124	0.00303529
362.5	Toxic maculopathy of retina	sense organs	0.0156026	0.100196	1.01572	0.83462	1.23613	0.876254	0	0.732765	2	FALSE	138	85091	0.00161917
362.6	Peripheral retinal degenerations	sense organs	0.0998145	0.0392057	1.10497	1.02324	1.19322	0.0108991	0	0.48195	8	FALSE	829	258320	0.00319893
362.7	Hereditary retinal dystrophies	sense organs	-0.0359653	0.0722071	0.964674	0.837371	1.11133	0.618424	0	0.813841	4	FALSE	239	262988	0.000907962
362.8	Retinal hemorrhage/ischemia	sense organs	0.0675317	0.0657047	1.06986	0.940591	1.2169	0.304042	15.1697	0.316658	6	FALSE	292	261473	0.0011155
362.9	Retinal edema	sense organs	-0.0412481	0.0529689	0.959591	0.864966	1.06457	0.436143	0	0.428691	7	FALSE	418	257765	0.00161901
363	Chorioretinal inflammations, scars, and other disorders of choroid	sense organs	0.114267	0.0416302	1.12105	1.03321	1.21636	0.00605461	0	0.524588	7	FALSE	701	262412	0.00266425
363.3	Chorioretinal scars	sense organs	0.131089	0.0515521	1.14007	1.03051	1.26128	0.0109952	0	0.585541	7	FALSE	470	262715	0.00178582
364	Corneal opacity and other disorders of cornea	sense organs	0.00586127	0.0227633	1.00588	0.961987	1.05177	0.796802	0	0.701002	10	FALSE	2146	261907	0.00812716
364.1	Corneal opacity	sense organs	0.0423315	0.0484027	1.04324	0.94882	1.14706	0.381808	50.5302	0.0722545	6	FALSE	555	262478	0.00211
364.2	Corneal edema	sense organs	-0.0394092	0.097567	0.961357	0.794028	1.16395	0.686272	0	0.559756	4	FALSE	159	261968	0.000606576
364.4	Corneal degenerations	sense organs	0.0094664	0.0322612	1.00951	0.947655	1.0754	0.769193	0	0.687094	7	FALSE	1093	262969	0.00413918
364.41	Keratoconus	sense organs	-0.058558	0.111851	0.943124	0.757463	1.17429	0.6006	20.8547	0.26099	2	FALSE	155	262065	0.000591107
364.5	Corneal dystrophy	sense organs	0.0627476	0.0401956	1.06476	0.984094	1.15203	0.11851	0	0.810731	4	FALSE	721	250846	0.00286604
364.51	Fuchs' dystrophy	sense organs	0.0464234	0.0747072	1.04752	0.904837	1.2127	0.534333	0	0.952316	3	FALSE	235	246089	0.000954028
364.9	Cornea replaced by transplant	sense organs	-0.11112	0.0904543	0.894831	0.749456	1.06841	0.219271	48.7021	0.162652	2	FALSE	182	259530	0.000700776
365	Glaucoma	sense organs	0.0105583	0.0107054	1.01061	0.98963	1.03204	0.324005	0	0.497022	12	FALSE	10841	257068	0.0404652
365.1	Open-angle glaucoma	sense organs	0.0289844	0.0165754	1.02941	0.996503	1.0634	0.0803538	1.47996	0.427414	11	FALSE	4658	258917	0.0176724
365.11	Primary open angle glaucoma	sense organs	0.0459843	0.0377288	1.04706	0.972425	1.12742	0.222916	0	0.974439	5	FALSE	886	77180	0.0113494
365.2	Primary angle-closure glaucoma	sense organs	-0.00569894	0.0280316	0.994317	0.941162	1.05047	0.838897	0	0.970152	9	FALSE	1399	262739	0.00529647
366	Cataract	sense organs	0.00173564	0.00647547	1.00174	0.989104	1.01453	0.788674	4.50758	0.400842	12	FALSE	35293	236407	0.129897
366.1	Nonsenile Cataract	sense organs	0.0538925	0.0747213	1.05537	0.911596	1.22182	0.470757	0	0.457594	3	FALSE	252	249331	0.00100968
366.2	Senile cataract	sense organs	-0.00656079	0.00862547	0.993461	0.976807	1.0104	0.446879	0	0.566498	12	FALSE	19524	237970	0.0758231
367	Disorders of refraction and accommodation; blindness and low vision	sense organs	0.00836281	0.00974052	1.0084	0.989329	1.02783	0.390584	13.0752	0.316497	12	FALSE	22858	247546	0.0845328
367.1	Myopia	sense organs	0.0164771	0.0128493	1.01661	0.991331	1.04254	0.199727	0	0.450276	12	FALSE	8420	258208	0.0315796
367.2	Astigmatism	sense organs	-0.0113354	0.0138722	0.988729	0.962208	1.01598	0.413851	0	0.571242	11	FALSE	7713	259167	0.0289006
367.8	Hypermetropia	sense organs	0.0106622	0.02033	1.01072	0.971238	1.05181	0.599961	36.3428	0.138776	8	FALSE	3464	263872	0.0129575
367.9	Blindness and low vision	sense organs	-0.0281462	0.0269173	0.972246	0.922283	1.02492	0.29572	0	0.486064	10	FALSE	1585	267401	0.0058925
368	Visual disturbances	sense organs	-0.00656923	0.0124054	0.993452	0.969589	1.0179	0.596428	0	0.70418	12	FALSE	7811	261610	0.0289918
368.1	Amblyopia	sense organs	-0.0423511	0.0315355	0.958533	0.901081	1.01965	0.179284	0	0.794134	5	FALSE	1159	270296	0.00426958
368.2	Diplopia and disorders of binocular vision	sense organs	0.0304472	0.0296951	1.03092	0.972627	1.0927	0.30521	59.4834	0.0217976	7	FALSE	1294	269549	0.00477768
368.3	Anisometropia	sense organs	-0.0698622	0.0526262	0.932522	0.841131	1.03384	0.184337	22.0101	0.277421	3	FALSE	468	270554	0.0017268
368.4	Visual field defects	sense organs	0.0335026	0.034729	1.03407	0.966026	1.10691	0.334702	20.627	0.265905	8	FALSE	987	269582	0.00364787
368.9	Subjective visual disturbances	sense organs	0.00332965	0.0252897	1.00334	0.954815	1.05432	0.895253	0	0.701622	9	FALSE	1801	267874	0.00667841
369	Infection of the eye	sense organs	-0.0056119	0.0210335	0.994404	0.954243	1.03625	0.789617	2.16429	0.416377	9	FALSE	2718	262134	0.0102623
369.2	Eye infection, viral	sense organs	0.0359026	0.0555201	1.03655	0.92968	1.15572	0.517852	62.4933	0.0204672	6	FALSE	411	267088	0.00153645
369.5	Conjunctivitis, infectious	sense organs	-0.0108095	0.0250586	0.989249	0.941837	1.03905	0.666199	17.5358	0.286629	9	FALSE	1927	261633	0.00731143
370	Keratitis	sense organs	0.0233949	0.0256644	1.02367	0.973452	1.07648	0.361994	30.1946	0.176949	9	FALSE	1808	264659	0.00678508
370.1	Corneal ulcer	sense organs	-0.0268683	0.0613636	0.973489	0.863174	1.0979	0.661492	0	0.420097	4	FALSE	329	267621	0.00122784
370.2	Superficial keratitis	sense organs	-0.0101393	0.0863397	0.989912	0.835803	1.17244	0.906515	18.493	0.293203	3	FALSE	204	262105	0.000777709
370.3	Keratoconjunctivitis	sense organs	-0.00914882	0.0341308	0.990893	0.926775	1.05945	0.78866	0	0.928591	8	FALSE	1031	260600	0.00394066
370.31	Keratoconjunctivitis sicca	sense organs	-0.009552	0.0370186	0.990493	0.921173	1.06503	0.796382	0	0.547571	7	FALSE	879	87580	0.00993681
371	Inflammation of the eye	sense organs	-0.00160161	0.0134302	0.9984	0.972462	1.02503	0.905074	12.0812	0.329122	11	FALSE	6900	258946	0.0259549
371.1	Uveitis, noninfectious or NOS	sense organs	0.0271411	0.0325822	1.02751	0.963947	1.09527	0.404843	36.3574	0.117381	10	FALSE	1086	266993	0.00405104
371.2	Conjunctivitis, noninfectious	sense organs	0.00167594	0.0253398	1.00168	0.953144	1.05268	0.947267	0	0.559012	10	FALSE	1896	258746	0.00727435
371.21	Allergic conjunctivitis	sense organs	0.00370347	0.0264384	1.00371	0.953024	1.05709	0.888598	6.91763	0.377645	9	FALSE	1742	85751	0.0199102
371.3	Inflammation of eyelids	sense organs	-0.0214217	0.0174869	0.978806	0.945827	1.01293	0.220569	5.84221	0.387841	11	FALSE	3888	262879	0.0145745
372	Disorders of conjunctiva	sense organs	0.00275446	0.0332597	1.00276	0.939476	1.0703	0.933997	44.8852	0.0692877	9	FALSE	1092	266088	0.00408713
374	Other disorders of eyelids	sense organs	0.0086166	0.0143561	1.00865	0.980668	1.03744	0.54837	0	0.751512	12	FALSE	5403	264180	0.0200421
374.1	Ectropion or entropion	sense organs	-0.00134073	0.0338237	0.99866	0.934603	1.06711	0.968381	0	0.664704	6	FALSE	945	267510	0.00352014
374.2	Lagophthalmos	sense organs	0.0557429	0.110932	1.05733	0.850713	1.31412	0.615319	0	0.633497	2	FALSE	155	267792	0.000578473
374.3	Ptosis of eyelid	sense organs	0.00697915	0.0211838	1.007	0.966049	1.04969	0.74181	0	0.80568	10	FALSE	2419	266740	0.00898725
374.6	Dermatochalasis	sense organs	0.0320022	0.0350397	1.03252	0.96399	1.10592	0.361078	0	0.521904	6	FALSE	1010	261130	0.0038529
375	Disorders of lacrimal system	sense organs	-0.0364067	0.0199345	0.964248	0.9273	1.00267	0.067803	0	0.617672	8	FALSE	2693	267535	0.00996566
375.1	Dry eyes	sense organs	-0.0229858	0.0143564	0.977276	0.950161	1.00517	0.109359	0	0.761622	9	FALSE	7645	78212	0.0890434
375.2	Epiphora	sense organs	-0.0550205	0.0333209	0.946466	0.886629	1.01034	0.0986919	0	0.512511	6	FALSE	984	268108	0.00365674
377	Disorders of optic nerve and visual pathways	sense organs	0.0238333	0.0277195	1.02412	0.969964	1.0813	0.389898	0	0.887854	9	FALSE	1502	266544	0.00560352
377.1	Optic atrophy	sense organs	0.0582996	0.0570754	1.06003	0.947843	1.1855	0.307042	0	0.580036	5	FALSE	411	266418	0.00154031
377.3	Optic neuritis/neuropathy	sense organs	-0.0355498	0.0445083	0.965075	0.884454	1.05304	0.42445	0	0.619132	7	FALSE	618	267011	0.00230917
378	Strabismus and other disorders of binocular eye movements	sense organs	-0.0293862	0.0218385	0.971041	0.930355	1.01351	0.178426	0	0.635192	10	FALSE	2355	266215	0.00876866
378.1	Strabismus (not specified as paralytic)	sense organs	-0.0390668	0.0291126	0.961686	0.908349	1.01816	0.179622	0	0.716468	6	FALSE	1359	266946	0.00506513
378.2	Nystagmus and other irregular eye movements	sense organs	-0.0282477	0.0641601	0.972148	0.857273	1.10242	0.659742	0	0.704095	3	FALSE	291	268162	0.00108399
378.5	Paralytic strabismus	sense organs	-0.0507025	0.0571387	0.950561	0.849853	1.0632	0.374886	12.1438	0.320388	3	FALSE	372	267631	0.00138804
379	Other disorders of eye	sense organs	-0.0125337	0.0148291	0.987544	0.959255	1.01667	0.397993	40.272	0.0802582	11	FALSE	5597	261582	0.0209485
379.1	Scleritis and episcleritis	sense organs	0.12208	0.0622868	1.12984	1	1.27655	0.0499993	0	0.883235	5	FALSE	323	266104	0.00121234
379.2	Disorders of vitreous body	sense organs	-0.0168518	0.0181176	0.983289	0.948986	1.01883	0.3523	7.87772	0.369456	10	FALSE	3772	263390	0.0141188
379.3	Aphakia and other disorders of lens	sense organs	-0.00606338	0.0533038	0.993955	0.895353	1.10342	0.909435	0	0.700117	4	FALSE	422	266756	0.00157947
379.4	Anomalies of pupillary function	sense organs	0.0556877	0.0698598	1.05727	0.921977	1.21241	0.425373	0	0.393709	3	FALSE	255	262915	0.000968955
379.5	Disorders of iris and ciliary body	sense organs	0.0205245	0.0485423	1.02074	0.928099	1.12262	0.672429	39.1283	0.177116	4	FALSE	511	267982	0.00190322
379.9	Pain, swelling or discharge of eye	sense organs	-0.0208177	0.0401362	0.979397	0.905305	1.05955	0.603986	0	0.766569	8	FALSE	747	264623	0.00281494
380	Disorders of external ear	sense organs	0.0017735	0.0450258	1.00178	0.917158	1.0942	0.968581	15.7758	0.312819	4	FALSE	549	271965	0.00201458
380.1	Otitis externa	sense organs	-0.0337647	0.0284637	0.966799	0.91434	1.02227	0.235527	15.2297	0.306761	9	FALSE	1466	271190	0.00537674
380.4	Impacted cerumen	sense organs	-0.0181098	0.0215335	0.982053	0.941468	1.02439	0.400345	0	0.925416	9	FALSE	2664	269424	0.00979095
381	Otitis media and Eustachian tube disorders	sense organs	-0.0331113	0.0145623	0.967431	0.940209	0.995441	0.0229803	0	0.677485	10	FALSE	5630	262893	0.0209665
381.1	Otitis media	sense organs	-0.0343205	0.0174735	0.966262	0.93373	0.999927	0.0495134	0	0.812018	10	FALSE	3876	265361	0.0143962
381.11	Suppurative and unspecified otitis media	sense organs	-0.0514146	0.0215124	0.949885	0.910667	0.990792	0.0168487	3.4089	0.406388	9	FALSE	2554	266755	0.00948353
381.2	Eustachian tube disorders	sense organs	-0.0305056	0.0258229	0.969955	0.922085	1.02031	0.237468	0	0.809274	9	FALSE	1683	267566	0.00625072
381.3	Mastoiditis & related conditions	sense organs	0.0769686	0.0848197	1.08001	0.914594	1.27534	0.364175	81.8112	0.00409539	3	FALSE	174	266423	0.000652671
381.9	Otorrhea	sense organs	-0.0613983	0.0626818	0.940449	0.831726	1.06338	0.327321	48.4179	0.143897	3	FALSE	300	267694	0.00111943
382	Otalgia	sense organs	-0.053498	0.0255231	0.947908	0.901656	0.996532	0.0360767	0	0.800138	9	FALSE	1826	267564	0.00677828
383	Otosclerosis	sense organs	0.072749	0.0673565	1.07546	0.942455	1.22724	0.280116	0	0.667239	2	FALSE	264	268545	0.00098211
384	Other disorders of tympanic membrane	sense organs	0.0254638	0.0321609	1.02579	0.963127	1.09253	0.428498	1.69558	0.405446	6	FALSE	1071	271980	0.00392234
384.4	Perforation of tympanic membrane	sense organs	0.0510127	0.0363073	1.05234	0.980053	1.12995	0.160013	0	0.777157	5	FALSE	858	272097	0.00314338
385	Other disorders of middle ear and mastoid	sense organs	0.0193378	0.0419818	1.01953	0.938995	1.10696	0.645069	84.286	0.00172288	3	FALSE	622	270879	0.00229097
385.3	Cholesteatoma	sense organs	0.041018	0.0502079	1.04187	0.944228	1.14961	0.41395	88.1515	0.000216075	3	FALSE	437	267115	0.00163333
385.5	Tympanosclerosis and middle ear disease related to otitis media	sense organs	-0.00639659	0.0750043	0.993624	0.857784	1.15097	0.932036	55.1857	0.135229	2	FALSE	192	258316	0.000742724
386	Vertiginous syndromes and other disorders of vestibular system	sense organs	-0.0300845	0.0166453	0.970364	0.939217	1.00254	0.0707015	0	0.900855	10	FALSE	4094	263181	0.0153176
386.1	Meniere's disease	sense organs	-0.000796773	0.0352867	0.999204	0.932434	1.07075	0.981985	0	0.716561	5	FALSE	895	266991	0.00334097
386.2	Peripheral or central vertigo	sense organs	-0.0386539	0.0224932	0.962084	0.920591	1.00545	0.0857114	0	0.986093	9	FALSE	2318	264128	0.0086997
386.21	Central origin vertigo	sense organs	-0.0926038	0.106243	0.911555	0.740199	1.12258	0.383415	50.1853	0.156529	2	FALSE	158	265701	0.0005943
386.3	Labyrinthitis	sense organs	-0.0776869	0.0379292	0.925254	0.858965	0.996659	0.0405395	0	0.896775	4	FALSE	771	266943	0.00287994
386.9	Dizziness and giddiness (Light-headedness and vertigo)	sense organs	0.02619	0.0100726	1.02654	1.00647	1.047	0.00931913	2.62672	0.418749	12	FALSE	12240	254469	0.0458927
388	Other disorders of ear	sense organs	0.0496482	0.105187	1.0509	0.85512	1.29151	0.636926	0	0.444869	3	FALSE	157	267520	0.000586528
389	Hearing loss	sense organs	0.00723533	0.00964433	1.00726	0.988401	1.02648	0.453125	0	0.839304	12	FALSE	14430	255921	0.0533751
389.1	Sensorineural hearing loss	sense organs	0.00626402	0.0157426	1.00628	0.975709	1.03782	0.690702	0	0.995362	10	FALSE	5632	261565	0.0210781
389.2	Conductive hearing loss	sense organs	0.00802035	0.0319324	1.00805	0.946896	1.07316	0.801685	0	0.76762	9	FALSE	1083	267968	0.00402526
389.4	Tinnitus	sense organs	0.00750093	0.0190592	1.00753	0.970587	1.04588	0.693906	0	0.872618	10	FALSE	3599	263052	0.013497
389.5	Disorders of acoustic nerve	sense organs	0.0990549	0.119733	1.10413	0.873177	1.39616	0.408067	0	0.417363	3	FALSE	128	267435	0.000478392
394	Rheumatic disease of the heart valves	circulatory system	0.0196103	0.0160264	1.0198	0.988269	1.05235	0.221092	9.0499	0.359794	9	FALSE	4194	263652	0.0156583
394.1	Mitral valve stenosis and aortic valve stenosis	circulatory system	-0.111309	0.0342091	0.894662	0.836643	0.956705	0.00113875	50.4722	0.132779	3	FALSE	942	265811	0.00353136
394.2	Mitral valve disease	circulatory system	0.0414351	0.0416819	1.04231	0.96054	1.13103	0.320185	66.6571	0.0103808	6	FALSE	650	266128	0.00243648
394.4	Acute rheumatic heart disease	circulatory system	0.0377056	0.108684	1.03843	0.839196	1.28495	0.728644	32.2956	0.228319	3	FALSE	118	265162	0.000444813
394.7	Disease of tricuspid valve	circulatory system	0.0164787	0.0307477	1.01662	0.957159	1.07976	0.592005	0	0.98562	7	FALSE	1138	264709	0.00428066
395	Heart valve disorders	circulatory system	0.0233657	0.0112924	1.02364	1.00123	1.04655	0.0385316	0	0.494683	11	FALSE	8928	260383	0.0331513
395.1	Nonrheumatic mitral valve disorders	circulatory system	0.0620092	0.0152825	1.06397	1.03258	1.09632	4.95967e-05	33.8521	0.137052	10	FALSE	4749	262633	0.0177611
395.2	Nonrheumatic aortic valve disorders	circulatory system	-0.0242646	0.0168552	0.976027	0.944311	1.00881	0.149983	0	0.903622	9	FALSE	3833	264453	0.014287
395.3	Nonrheumatic tricuspid valve disorders	circulatory system	0.0204168	0.0469327	1.02063	0.930932	1.11896	0.663545	0	0.881347	4	FALSE	504	265295	0.00189617
395.4	Nonrheumatic pulmonary valve disorders	circulatory system	-0.00108857	0.0577744	0.998912	0.891969	1.11868	0.984967	0	0.598454	2	FALSE	356	266087	0.00133612
395.6	Heart valve replaced	circulatory system	0.0401932	0.0254431	1.04101	0.990372	1.09424	0.114168	24.8406	0.239349	7	FALSE	1657	265765	0.0061962
396	Abnormal heart sounds	circulatory system	0.00315306	0.0171228	1.00316	0.970051	1.0374	0.853901	12.4299	0.328493	10	FALSE	3751	262991	0.0140623
401	Hypertension	circulatory system	-0.0448199	0.00466922	0.95617	0.947459	0.96496	8.07224e-22	51.1067	0.020787	12	TRUE	86919	183170	0.321816
401.1	Essential hypertension	circulatory system	-0.045536	0.00467764	0.955485	0.946765	0.964285	2.14196e-22	43.2839	0.054364	12	TRUE	86286	183684	0.319613
401.2	Hypertensive heart and/or renal disease	circulatory system	0.00712806	0.0159559	1.00715	0.976144	1.03915	0.655066	0	0.699393	10	FALSE	5102	208706	0.0238625
401.21	Hypertensive heart disease	circulatory system	0.0291504	0.0221352	1.02958	0.985867	1.07523	0.187862	31.3293	0.167526	9	FALSE	2522	211067	0.0118077
401.22	Hypertensive chronic kidney disease	circulatory system	-0.0226557	0.0227757	0.977599	0.934919	1.02223	0.319868	9.62217	0.355546	7	FALSE	2177	185724	0.0115859
401.3	Other hypertensive complications	circulatory system	0.0428553	0.0279463	1.04379	0.988152	1.10255	0.125155	0	0.740143	8	FALSE	1454	213135	0.00677574
411	Ischemic Heart Disease	circulatory system	-0.0453802	0.007356	0.955634	0.941955	0.969512	6.86598e-10	43.5143	0.0601739	11	TRUE	22937	248074	0.0846349
411.1	Unstable angina (intermediate coronary syndrome)	circulatory system	-0.0922845	0.0188896	0.911846	0.878704	0.946238	1.03178e-06	0	0.74934	8	TRUE	3018	256011	0.0116512
411.2	Myocardial infarction	circulatory system	-0.0619392	0.0132135	0.93994	0.91591	0.964601	2.7647e-06	0	0.993953	10	TRUE	6279	255659	0.0239713
411.3	Angina pectoris	circulatory system	-0.0705205	0.0107115	0.931909	0.912548	0.95168	4.5908e-11	0	0.918609	11	TRUE	9719	255348	0.0366662
411.4	Coronary atherosclerosis	circulatory system	-0.053268	0.00928713	0.948126	0.931024	0.965542	9.71225e-09	29.6425	0.16349	11	TRUE	13992	250920	0.0528175
411.41	Aneurysm and dissection of heart	circulatory system	0.0365365	0.0805837	1.03721	0.885675	1.21468	0.650262	0	0.634094	2	FALSE	184	254425	0.000722677
411.8	Other chronic ischemic heart disease, unspecified	circulatory system	-0.063352	0.0112934	0.938613	0.918065	0.95962	2.02706e-08	34.7281	0.130051	10	TRUE	8733	255515	0.0330485
411.9	Other acute and subacute forms of ischemic heart disease	circulatory system	-0.0837945	0.0340077	0.91962	0.860322	0.983005	0.0137401	0	0.729595	2	FALSE	956	257936	0.00369266
414	Other forms of chronic heart disease	circulatory system	-0.00128583	0.0171247	0.998715	0.965751	1.0328	0.940146	57.6991	0.0153367	9	FALSE	3755	254487	0.0145406
414.2	ASCVD	circulatory system	0.109916	0.0847822	1.11618	0.945299	1.31796	0.19482	51.8173	0.149687	2	FALSE	170	77134	0.00219911
415	Pulmonary heart disease	circulatory system	0.0369924	0.0165252	1.03769	1.00461	1.07184	0.025185	0	0.778551	10	FALSE	4170	267861	0.0153291
415.1	Acute pulmonary heart disease	circulatory system	0.0780948	0.0276893	1.08123	1.02411	1.14152	0.00479642	0	0.691467	8	FALSE	1497	269418	0.00552572
415.11	Pulmonary embolism and infarction, acute	circulatory system	0.0799644	0.0284695	1.08325	1.02446	1.14541	0.00497307	0	0.765932	8	FALSE	1417	265776	0.00530328
415.2	Chronic pulmonary heart disease	circulatory system	0.0280081	0.0203525	1.0284	0.988188	1.07026	0.168776	0	0.906673	9	FALSE	2655	269474	0.0097564
415.21	Primary pulmonary hypertension	circulatory system	0.0192712	0.0386557	1.01946	0.945073	1.0997	0.618108	0	0.5584	7	FALSE	718	271676	0.00263589
416	Cardiomegaly	circulatory system	0.0150102	0.0147085	1.01512	0.986277	1.04481	0.307486	0	0.664227	8	FALSE	5202	266832	0.0191226
418	Nonspecific chest pain	circulatory system	-0.0015142	0.00969869	0.998487	0.979686	1.01765	0.875935	30.7393	0.162861	10	FALSE	18922	237595	0.0737651
418.1	Precordial pain	circulatory system	-0.0164422	0.0164996	0.983692	0.95239	1.01602	0.318997	0	0.835208	9	FALSE	3884	267026	0.0143369
420	Carditis	circulatory system	0.0219947	0.0205105	1.02224	0.98196	1.06417	0.283556	0	0.813862	9	FALSE	2568	271362	0.00937466
420.2	Pericarditis	circulatory system	0.021925	0.0247389	1.02217	0.973787	1.07295	0.37548	0	0.716926	9	FALSE	1752	271965	0.00640077
420.21	Acute pericarditis	circulatory system	0.0240807	0.0860456	1.02437	0.865398	1.21255	0.779585	0	0.385326	2	FALSE	200	271978	0.000734813
420.22	Chronic pericarditis	circulatory system	0.0326639	0.0869381	1.0332	0.871333	1.22515	0.707129	0	0.721092	2	FALSE	171	267283	0.000639362
420.3	Endocarditis	circulatory system	0.0161927	0.0390779	1.01632	0.941389	1.09722	0.678603	0	0.664223	6	FALSE	726	272970	0.00265258
425	Cardiomyopathy	circulatory system	0.0511591	0.0200409	1.05249	1.01195	1.09465	0.010688	0.61378	0.428659	9	FALSE	2744	271183	0.0100173
425.1	Primary/intrinsic cardiomyopathies	circulatory system	0.0496646	0.0210307	1.05092	1.00848	1.09514	0.0181998	3.73187	0.403778	9	FALSE	2477	271481	0.00904153
425.11	Hypertrophic obstructive cardiomyopathy	circulatory system	-0.110821	0.0755912	0.895099	0.771841	1.03804	0.142634	0	0.905182	2	FALSE	235	271487	0.000864855
425.12	Other hypertrophic cardiomyopathy	circulatory system	-0.0996598	0.0790905	0.905145	0.775169	1.05692	0.207643	0	0.756069	2	FALSE	220	272903	0.000805498
425.2	Secondary/extrinsic cardiomyopathies	circulatory system	0.059792	0.0481445	1.06162	0.966021	1.16667	0.214263	38.7115	0.147733	6	FALSE	488	272230	0.00178939
425.8	Other cardiomyopathy	circulatory system	-0.0522583	0.130867	0.949084	0.734362	1.22659	0.689656	0	0.330224	2	FALSE	96	268884	0.000356904
426	Cardiac conduction disorders	circulatory system	0.0441273	0.0112622	1.04512	1.0223	1.06844	8.9222e-05	29.542	0.173122	10	FALSE	9206	245983	0.0360752
426.2	Atrioventricular [AV] block	circulatory system	0.0622206	0.0212813	1.0642	1.02072	1.10952	0.00345864	32.7071	0.156256	9	FALSE	2359	253735	0.00921146
426.21	First degree AV block	circulatory system	0.124014	0.0338095	1.13203	1.05945	1.20959	0.000244426	0	0.727112	4	FALSE	958	253972	0.00375789
426.23	Second degree AV block	circulatory system	0.0356737	0.0497204	1.03632	0.940093	1.14239	0.473074	0	0.353529	2	FALSE	474	254202	0.00186119
426.24	Atrioventricular block, complete	circulatory system	0.0267741	0.0360816	1.02714	0.957007	1.1024	0.458061	51.5445	0.0666914	6	FALSE	855	253879	0.00335644
426.3	Bundle branch block	circulatory system	0.0316144	0.0207349	1.03212	0.991015	1.07493	0.127336	0	0.568811	9	FALSE	2475	251879	0.00973053
426.31	Right bundle branch block	circulatory system	-0.0130207	0.080803	0.987064	0.842491	1.15644	0.871982	0	0.423065	4	FALSE	224	252616	0.000885936
426.32	Left bundle branch block	circulatory system	0.0175056	0.0226338	1.01766	0.973502	1.06382	0.439269	30.6201	0.194361	7	FALSE	2089	252472	0.00820628
426.4	Anomalous atrioventricular excitation	circulatory system	-0.0554967	0.075157	0.946015	0.81644	1.09615	0.460266	63.7451	0.0634026	3	FALSE	212	250928	0.000844151
426.7	Abnormal electrocardiogram [ECG] [EKG]	circulatory system	0.0521688	0.0244738	1.05355	1.00421	1.10532	0.0330383	0	0.507283	8	FALSE	2110	82978	0.0247979
426.8	Other cardiac conduction disorders	circulatory system	-0.069061	0.0845958	0.93327	0.790677	1.10158	0.414292	0	0.45868	3	FALSE	192	250283	0.000766544
426.9	Cardiac pacemaker/device in situ	circulatory system	0.0484958	0.0182721	1.04969	1.01276	1.08796	0.00795234	32.2445	0.160018	9	FALSE	3281	253240	0.0127904
426.91	Cardiac pacemaker in situ	circulatory system	0.0668217	0.0200191	1.0691	1.02797	1.11189	0.00084417	50.7957	0.0388231	9	FALSE	2703	253101	0.0105667
426.92	Cardiac defibrillator in situ	circulatory system	0.0473742	0.0429814	1.04851	0.963804	1.14067	0.270374	20.6814	0.271782	7	FALSE	594	87938	0.00670944
427	Cardiac dysrhythmias	circulatory system	0.0551334	0.0064226	1.05668	1.04346	1.07007	9.14107e-18	74.9813	7.3638e-06	12	TRUE	32565	231791	0.123186
427.1	Paroxysmal tachycardia, unspecified	circulatory system	0.079362	0.0160911	1.0826	1.04899	1.11728	8.13718e-07	12.8055	0.327758	9	TRUE	4179	252046	0.0163099
427.11	Paroxysmal supraventricular tachycardia	circulatory system	0.0828224	0.018807	1.08635	1.04703	1.12714	1.06369e-05	0	0.581933	9	TRUE	3019	253239	0.0117811
427.12	Paroxysmal ventricular tachycardia	circulatory system	0.0693126	0.0303554	1.07177	1.00987	1.13747	0.0224087	41.4069	0.102322	8	FALSE	1158	253128	0.00455393
427.2	Atrial fibrillation and flutter	circulatory system	0.163744	0.0103442	1.17791	1.15427	1.20204	1.94711e-56	0	0.632141	11	TRUE	10862	250340	0.0415847
427.21	Atrial fibrillation	circulatory system	0.158491	0.0141384	1.17174	1.13972	1.20466	3.64501e-29	0	0.695078	10	TRUE	5985	250529	0.0233321
427.22	Atrial flutter	circulatory system	0.197438	0.0296347	1.21828	1.14953	1.29113	2.69389e-11	4.01205	0.399065	8	TRUE	1271	251831	0.00502169
427.3	Other specified cardiac dysrhythmias	circulatory system	0.0414191	0.0150237	1.04229	1.01205	1.07344	0.00583507	0	0.797043	10	FALSE	5008	248814	0.0197304
427.4	Cardiac arrest and ventricular fibrillation	circulatory system	-0.0671367	0.0400957	0.935067	0.864397	1.01152	0.0940496	0	0.928121	5	FALSE	673	253797	0.00264471
427.41	Ventricular fibrillation and flutter	circulatory system	0.00481219	0.0719529	1.00482	0.872657	1.15701	0.946677	0.208817	0.316805	2	FALSE	241	250784	0.000960064
427.42	Cardiac arrest	circulatory system	-0.0942448	0.0496862	0.91006	0.825614	1.00314	0.0578542	0	0.778741	3	FALSE	472	251247	0.00187511
427.5	Arrhythmia (cardiac) NOS	circulatory system	0.0685207	0.0179312	1.07092	1.03394	1.10923	0.00013274	37.1963	0.121184	9	FALSE	3686	248023	0.0146439
427.6	Premature beats	circulatory system	0.0836131	0.0289754	1.08721	1.02719	1.15074	0.00390597	32.3856	0.169445	8	FALSE	1313	253023	0.00516246
427.61	Supraventricular premature beats	circulatory system	0.0826521	0.0661057	1.08616	0.954171	1.23642	0.211189	0	0.467199	4	FALSE	278	252563	0.00109951
427.7	Tachycardia NOS	circulatory system	-0.00487464	0.0133403	0.995137	0.969455	1.0215	0.714807	0	0.535079	10	FALSE	6463	246291	0.0255703
427.8	Sinoatrial node dysfunction (Bradycardia)	circulatory system	0.0627402	0.0289857	1.06475	1.00595	1.12699	0.0304245	44.5937	0.0938041	7	FALSE	1320	253790	0.00517424
427.9	Palpitations	circulatory system	0.0321199	0.0105517	1.03264	1.0115	1.05422	0.00233424	56.8	0.00779476	12	FALSE	10568	245071	0.0413395
428	Congestive heart failure; nonhypertensive	circulatory system	0.000802801	0.0117665	1.0008	0.977987	1.02415	0.945604	24.0693	0.221729	10	FALSE	8520	264131	0.0312487
428.1	Congestive heart failure (CHF) NOS	circulatory system	-0.00741973	0.0147597	0.992608	0.964305	1.02174	0.615173	0	0.473761	10	FALSE	5329	265875	0.0196494
428.2	Heart failure NOS	circulatory system	-0.0251114	0.0184963	0.975201	0.940481	1.0112	0.174576	0	0.748581	7	FALSE	3123	268801	0.0114848
428.3	Heart failure with reduced EF [Systolic or combined heart failure]	circulatory system	0.0310958	0.023881	1.03158	0.984413	1.08102	0.192877	55.079	0.0292123	8	FALSE	2020	267087	0.00750631
428.4	Heart failure with preserved EF [Diastolic heart failure]	circulatory system	-0.0123009	0.0255654	0.987774	0.939499	1.03853	0.630406	0	0.940563	7	FALSE	1829	263164	0.00690207
429	Ill-defined descriptions and complications of heart disease	circulatory system	-0.0272914	0.0228315	0.973078	0.930493	1.01761	0.231954	0	0.618781	9	FALSE	2188	265064	0.00818703
429.1	Heart transplant/surgery	circulatory system	0.0583087	0.0555598	1.06004	0.950672	1.182	0.293959	0	0.680415	6	FALSE	367	264201	0.00138717
429.2	Abnormal function study of cardiovascular system	circulatory system	-0.0114368	0.0328355	0.988628	0.927008	1.05434	0.72761	0	0.467312	9	FALSE	1009	268393	0.00374533
429.3	Symptoms involving cardiovascular system	circulatory system	-0.0157916	0.0361573	0.984332	0.91699	1.05662	0.662295	0	0.490906	7	FALSE	881	86602	0.0100705
430	Intracranial hemorrhage	circulatory system	-0.0241937	0.0227194	0.976097	0.933585	1.02054	0.286924	0	0.788823	9	FALSE	2051	266586	0.00763484
430.1	Subarachnoid hemorrhage	circulatory system	-0.0419345	0.0328466	0.958933	0.899143	1.0227	0.201716	0	0.485024	5	FALSE	996	267294	0.0037124
430.2	Intracerebral hemorrhage	circulatory system	-0.0272685	0.032812	0.9731	0.912489	1.03774	0.405944	0	0.670162	7	FALSE	995	267327	0.00370823
433	Cerebrovascular disease	circulatory system	-0.0087554	0.0098065	0.991283	0.972412	1.01052	0.371956	0	0.502964	12	FALSE	12345	259210	0.0454604
433.1	Occlusion and stenosis of precerebral arteries	circulatory system	-0.0419055	0.0214466	0.95896	0.919486	1.00013	0.0507078	26.4237	0.217832	8	FALSE	2481	264434	0.00929509
433.11	Occlusion of cerebral arteries, with cerebral infarction	circulatory system	-0.181184	0.0749008	0.834282	0.720372	0.966203	0.0155637	0	0.752625	5	FALSE	216	259268	0.000832421
433.12	Cerebral atherosclerosis	circulatory system	0.029128	0.0535321	1.02956	0.927008	1.14345	0.586357	37.4452	0.206102	2	FALSE	412	261803	0.00157123
433.2	Occlusion of cerebral arteries	circulatory system	-0.0142885	0.016221	0.985813	0.954965	1.01766	0.378391	0	0.612965	10	FALSE	4217	265275	0.015648
433.21	Cerebral artery occlusion, with cerebral infarction	circulatory system	-0.00874444	0.0164888	0.991294	0.95977	1.02385	0.595885	0	0.495428	10	FALSE	4072	265479	0.0151066
433.3	Cerebral ischemia	circulatory system	-0.0250893	0.0145102	0.975223	0.947879	1.00336	0.083796	0	0.925919	10	FALSE	5373	263497	0.0199836
433.31	Transient cerebral ischemia	circulatory system	-0.0428394	0.0173547	0.958065	0.926025	0.991214	0.0135697	0	0.782719	10	FALSE	3775	263987	0.0140983
433.5	Cerebral aneurysm	circulatory system	-0.00388212	0.0348501	0.996125	0.930357	1.06654	0.911303	6.12901	0.380765	7	FALSE	907	267304	0.00338167
433.6	Acute, but ill-defined cerebrovascular disease	circulatory system	-0.0687111	0.0401933	0.933596	0.862872	1.01012	0.0873558	56.848	0.0734379	4	FALSE	744	84179	0.00876088
433.8	Late effects of cerebrovascular disease	circulatory system	-0.0330174	0.0306726	0.967522	0.911071	1.02747	0.281728	0	0.77699	9	FALSE	1238	264648	0.00465613
440	Atherosclerosis	circulatory system	-0.0531463	0.0257645	0.948241	0.901546	0.997355	0.0391345	0.153507	0.42776	8	FALSE	1767	263024	0.00667319
440.1	Atherosclerosis of renal artery	circulatory system	-0.0332337	0.0733466	0.967313	0.837788	1.11686	0.650474	0	0.957913	3	FALSE	255	266053	0.000957538
440.2	Atherosclerosis of the extremities	circulatory system	-0.0448239	0.0355466	0.956166	0.891817	1.02516	0.207313	32.0313	0.172261	8	FALSE	895	265197	0.0033635
440.21	Atherosclerosis of native arteries of the extremities with ulceration or gangrene	circulatory system	0.112025	0.102717	1.11854	0.914574	1.36799	0.275441	55.5499	0.105429	3	FALSE	154	262440	0.000586457
440.22	Atherosclerosis of native arteries of the extremities with intermittent claudication	circulatory system	-0.185499	0.0495918	0.83069	0.753748	0.915486	0.000183649	22.6575	0.263585	6	FALSE	465	88755	0.00521184
440.9	Atherosclerosis of aorta	circulatory system	-0.0227988	0.0578835	0.977459	0.872626	1.09489	0.693674	0	0.612456	4	FALSE	353	261206	0.0013496
441	Vascular insufficiency of intestine	circulatory system	-0.0441375	0.0338047	0.956822	0.895482	1.02236	0.191668	8.60248	0.350105	4	FALSE	958	267179	0.0035728
441.1	Acute vascular insufficiency of intestine	circulatory system	-0.00312901	0.0544679	0.996876	0.895938	1.10919	0.954189	40.7393	0.193936	2	FALSE	380	255909	0.0014827
441.2	Chronic vascular insufficiency of intestine	circulatory system	-0.0037917	0.105309	0.996215	0.810427	1.2246	0.971278	0	0.750959	2	FALSE	113	247561	0.000456245
442	Other aneurysm	circulatory system	0.10603	0.0244486	1.11186	1.05983	1.16643	1.4453e-05	0	0.436848	8	TRUE	1817	266919	0.00676128
442.1	Aortic aneurysm	circulatory system	0.138472	0.0304144	1.14852	1.08205	1.21906	5.29255e-06	0	0.892694	7	TRUE	1194	266957	0.00445272
442.11	Abdominal aortic aneurysm	circulatory system	0.124714	0.045055	1.13282	1.03708	1.23741	0.00563961	0	0.94513	5	FALSE	570	266038	0.00213797
442.3	Aneurysm of artery of lower extremity	circulatory system	-0.00562879	0.0977594	0.994387	0.820999	1.20439	0.954085	0	0.798494	2	FALSE	124	263706	0.00047
442.4	Arterial dissection	circulatory system	-0.411124	0.133959	0.662905	0.50983	0.86194	0.00214756	0	0.830449	2	FALSE	81	260417	0.000310943
442.8	Aneurysm of other specified artery	circulatory system	0.128981	0.0570377	1.13767	1.01734	1.27223	0.0237389	58.3324	0.0657939	4	FALSE	358	268061	0.00133374
443	Peripheral vascular disease	circulatory system	0.0181837	0.0138062	1.01835	0.991163	1.04628	0.187816	0	0.863742	10	FALSE	5948	264474	0.0219953
443.1	Raynaud's syndrome	circulatory system	0.0577489	0.0214204	1.05945	1.01589	1.10487	0.00701819	0	0.986581	10	FALSE	2334	267262	0.0086574
443.7	Peripheral angiopathy in diseases classified elsewhere	circulatory system	0.0561882	0.0577712	1.0578	0.944555	1.18461	0.330753	31.4267	0.211958	5	FALSE	378	260386	0.00144959
443.8	Other specified peripheral vascular diseases	circulatory system	-0.0587112	0.0996655	0.942979	0.775652	1.1464	0.555806	69.2098	0.0388602	3	FALSE	128	262312	0.000487731
443.9	Peripheral vascular disease, unspecified	circulatory system	-0.0174551	0.0183755	0.982696	0.947934	1.01873	0.342158	0	0.541583	9	FALSE	3407	265682	0.0126612
444	Arterial embolism and thrombosis	circulatory system	-0.0231302	0.0372132	0.977135	0.908403	1.05107	0.534231	15.5859	0.313766	6	FALSE	783	265669	0.00293862
444.1	Arterial embolism and thrombosis of lower extremity artery	circulatory system	-0.0489739	0.0575742	0.952206	0.850597	1.06595	0.394979	26.9855	0.254211	3	FALSE	343	262340	0.00130576
446	Polyarteritis nodosa and allied conditions	circulatory system	0.02557	0.0266153	1.0259	0.973756	1.08084	0.336689	16.2275	0.302254	8	FALSE	1504	267520	0.00559058
446.4	Wegener's granulomatosis	circulatory system	0.154943	0.0742275	1.16759	1.00951	1.35043	0.0368508	0	0.899057	2	FALSE	216	266414	0.000810111
446.5	Giant cell arteritis	circulatory system	-0.0147578	0.0381357	0.985351	0.914386	1.06182	0.69877	18.0598	0.299662	5	FALSE	750	267629	0.00279456
446.6	Polyarteritis nodosa	circulatory system	0.0286604	0.115297	1.02908	0.82093	1.28999	0.803686	57.9831	0.122898	2	FALSE	89	261180	0.000340645
446.9	Arteritis NOS	circulatory system	0.0617595	0.0497218	1.06371	0.964936	1.17259	0.214199	31.3895	0.212208	5	FALSE	465	267455	0.00173559
447	Other disorders of arteries and arterioles	circulatory system	-0.00225798	0.0295261	0.997745	0.941644	1.05719	0.939042	0	0.494305	9	FALSE	1222	267145	0.00455347
447.1	Stricture of artery	circulatory system	-0.0690428	0.0472789	0.933287	0.85069	1.0239	0.144199	0	0.545444	3	FALSE	502	264003	0.00189788
447.7	Aortic ectasia	circulatory system	0.323408	0.115679	1.38183	1.10151	1.73349	0.00517812	26.1901	0.257991	3	FALSE	103	89785	0.00114587
448	Disease of capillaries	circulatory system	0.0187714	0.0883933	1.01895	0.856864	1.21169	0.831824	59.9973	0.113858	2	FALSE	169	260406	0.000648566
450	Noninfectious disorders of lymphatic channels	circulatory system	0.0142184	0.0221745	1.01432	0.971181	1.05938	0.52139	0	0.86501	9	FALSE	2203	273483	0.00799098
451	Phlebitis and thrombophlebitis	circulatory system	0.102247	0.0270254	1.10766	1.05051	1.16791	0.000154719	56.4455	0.0426533	6	FALSE	1493	253265	0.00586046
451.2	Phlebitis and thrombophlebitis of lower extremities	circulatory system	0.106646	0.0347651	1.11254	1.03926	1.19099	0.00215775	44.3248	0.165939	3	FALSE	923	253928	0.00362172
452	Other venous embolism and thrombosis	circulatory system	0.050728	0.0191075	1.05204	1.01337	1.09218	0.00793394	62.4014	0.00644597	9	FALSE	3223	250366	0.0127095
452.2	Deep vein thrombosis [DVT]	circulatory system	0.0327418	0.026191	1.03328	0.98158	1.08771	0.211256	56.3219	0.0248769	8	FALSE	1680	247694	0.00673687
453	Chronic venous hypertension	circulatory system	0.208374	0.137435	1.23167	0.940828	1.61243	0.129479	28.8285	0.245353	3	FALSE	84	88694	0.00094618
454	Varicose veins	circulatory system	0.142526	0.0104905	1.15318	1.12971	1.17714	4.83649e-42	0	0.587288	11	TRUE	9972	252224	0.0380326
454.1	Varicose veins of lower extremity	circulatory system	0.144548	0.01065	1.15552	1.13165	1.17989	5.82202e-42	0	0.867719	10	TRUE	9690	252513	0.0369561
454.11	Varicose veins of lower extremity, symptomtic	circulatory system	0.184124	0.0271779	1.20217	1.1398	1.26794	1.24591e-11	0	0.961818	8	TRUE	1542	253526	0.00604545
455	Hemorrhoids	circulatory system	-0.00459936	0.00924708	0.995411	0.977533	1.01362	0.618917	0	0.6939	12	FALSE	13529	244995	0.0523317
456	Chronic venous insufficiency [CVI]	circulatory system	0.153377	0.0276619	1.16576	1.10424	1.23071	2.94495e-08	0	0.471819	9	TRUE	1594	252535	0.0062724
457	Encounter for long-term (current) use of anticoagulants, antithrombotics, aspirin	circulatory system	0.0352032	0.038851	1.03583	0.959883	1.11779	0.364879	3.90927	0.373188	4	FALSE	765	82271	0.00921287
457.3	Encounter for long-term (current) use of aspirin	circulatory system	0.0267954	0.0418934	1.02716	0.946188	1.11506	0.522426	0	0.53026	4	FALSE	642	82605	0.00771199
458	Hypotension	circulatory system	0.0418941	0.0104924	1.04278	1.02156	1.06445	6.52975e-05	0	0.738429	11	FALSE	10229	249120	0.0394411
458.1	Orthostatic hypotension	circulatory system	0.103459	0.0211144	1.109	1.06404	1.15586	9.58718e-07	0	0.517869	9	TRUE	2433	254485	0.00946995
458.2	Iatrogenic hypotension	circulatory system	0.0346406	0.0593638	1.03525	0.921539	1.16299	0.559536	0	0.960064	3	FALSE	327	245990	0.00132756
458.9	Hypotension NOS	circulatory system	0.0243577	0.0129243	1.02466	0.999027	1.05094	0.0594782	0	0.910729	11	FALSE	6588	250945	0.0255812
459	Other disorders of circulatory system	circulatory system	0.0479713	0.00869534	1.04914	1.03141	1.06717	3.45029e-08	15.4009	0.297252	11	TRUE	14992	253076	0.0559261
459.1	Hemorrhage NOS	circulatory system	-0.026795	0.0742646	0.973561	0.841684	1.1261	0.718245	0	0.413933	4	FALSE	224	247765	0.000903266
459.7	Blood vessel replaced	circulatory system	-0.18612	0.140585	0.830174	0.630235	1.09354	0.185538	21.2397	0.280923	3	FALSE	89	81247	0.00109423
459.9	Circulatory disease NEC	circulatory system	0.0525929	0.00884033	1.054	1.0359	1.07242	2.69443e-09	27.8865	0.179144	11	TRUE	14481	253916	0.0539537
464	Acute sinusitis	respiratory	-0.0060159	0.0140796	0.994002	0.966947	1.02181	0.669178	0	0.647755	10	FALSE	6681	254920	0.0255389
465	Acute upper respiratory infections of multiple or unspecified sites	respiratory	-0.0115977	0.0094424	0.988469	0.970344	1.00693	0.21935	18.2847	0.264242	12	FALSE	17179	245519	0.0653945
465.2	Acute pharyngitis	respiratory	-0.00799232	0.0148233	0.99204	0.963632	1.02128	0.589768	34.2874	0.124321	11	FALSE	5593	258170	0.0212046
465.4	Acute laryngitis and tracheitis	respiratory	-0.050872	0.0579833	0.9504	0.848303	1.06479	0.380293	63.9354	0.025558	5	FALSE	362	267356	0.00135217
470	Septal Deviations/Turbinate Hypertrophy	respiratory	0.0230092	0.0168918	1.02328	0.989953	1.05772	0.173149	0.120169	0.436275	10	FALSE	3813	257696	0.0145808
471	Nasal polyps	respiratory	0.0122105	0.0272585	1.01229	0.959623	1.06784	0.654188	26.233	0.237673	6	FALSE	1459	260550	0.00556851
472	Chronic pharyngitis and nasopharyngitis	respiratory	-0.00709871	0.0178598	0.992926	0.958771	1.0283	0.691022	31.8177	0.1447	11	FALSE	3747	255291	0.0144651
473	Diseases of the larynx and vocal cords	respiratory	-0.00278293	0.0161682	0.997221	0.966115	1.02933	0.86334	0	0.526648	10	FALSE	4301	257274	0.0164427
473.1	Chronic laryngitis	respiratory	-0.0324031	0.0717551	0.968116	0.841104	1.11431	0.651573	0	0.759355	4	FALSE	244	260612	0.000935382
473.3	Paralysis/spasm of vocal cords or larynx	respiratory	0.0851099	0.0445264	1.08884	0.997842	1.18813	0.0559469	5.74811	0.383471	7	FALSE	572	260103	0.0021943
473.4	Voice disturbance	respiratory	-0.00447987	0.0203748	0.99553	0.956558	1.03609	0.82597	0	0.855601	10	FALSE	2736	256719	0.0105452
474	Acute and chronic tonsillitis	respiratory	-0.00329877	0.0211153	0.996707	0.9563	1.03882	0.875854	0	0.861419	10	FALSE	2487	258407	0.00953261
474.1	Acute tonsillitis	respiratory	-0.00251986	0.0416267	0.997483	0.919333	1.08228	0.95173	0	0.58774	7	FALSE	660	257663	0.00255494
474.2	Chronic tonsillitis and adenoiditis	respiratory	0.0111103	0.0252815	1.01117	0.962289	1.06254	0.660327	0	0.915798	9	FALSE	1742	259309	0.00667303
475	Chronic sinusitis	respiratory	-0.0162278	0.0128507	0.983903	0.959431	1.009	0.206663	20.1512	0.251536	11	FALSE	7642	250897	0.0295584
475.9	Postnasal drip	respiratory	-0.0737867	0.0414008	0.92887	0.856475	1.00738	0.0747077	33.7295	0.183169	6	FALSE	695	254675	0.00272154
476	Allergic rhinitis	respiratory	-0.0157167	0.0097643	0.984406	0.965746	1.00343	0.107483	0	0.665229	12	FALSE	16300	240855	0.0633859
477	Epistaxis or throat hemorrhage	respiratory	0.0250086	0.0209244	1.02532	0.984125	1.06825	0.232014	11.8261	0.333981	10	FALSE	2462	259179	0.00940984
478	Throat pain	respiratory	-0.023136	0.0421512	0.97713	0.899649	1.06128	0.583087	0	0.661778	6	FALSE	685	257607	0.00265204
479	Other upper respiratory disease	respiratory	0.0217176	0.0172354	1.02196	0.988009	1.05707	0.207648	25.6331	0.207611	10	FALSE	3939	253920	0.0152758
480	Pneumonia	respiratory	0.00852426	0.00900444	1.00856	0.990917	1.02652	0.343805	0	0.661265	11	FALSE	14178	256714	0.0523382
480.1	Bacterial pneumonia	respiratory	0.0165565	0.01231	1.01669	0.992458	1.04152	0.178636	7.73879	0.370689	10	FALSE	7111	262872	0.0263387
480.11	Pneumococcal pneumonia	respiratory	0.0167694	0.0133736	1.01691	0.990602	1.04392	0.209873	69.9426	0.00986543	5	FALSE	5967	263781	0.0221206
480.12	Pseudomonal pneumonia	respiratory	0.0508821	0.0738763	1.0522	0.910362	1.21613	0.490982	0	0.79834	2	FALSE	207	256895	0.000805128
480.2	Viral pneumonia	respiratory	0.0511552	0.0854337	1.05249	0.890216	1.24434	0.549325	0	0.565514	2	FALSE	177	260121	0.00067999
480.3	Pneumonia due to fungus (mycoses)	respiratory	-0.0072822	0.077014	0.992744	0.853656	1.15449	0.924667	0	0.630561	3	FALSE	206	262620	0.000783789
480.5	Bronchopneumonia and lung abscess	respiratory	0.0634712	0.0485997	1.06553	0.968717	1.17202	0.191552	48.086	0.145691	3	FALSE	468	257292	0.00181564
481	Influenza	respiratory	-0.000213232	0.0299764	0.999787	0.942739	1.06029	0.994324	0	0.691027	9	FALSE	1252	261666	0.00476194
483	Acute bronchitis and bronchiolitis	respiratory	-0.0162603	0.0162055	0.983871	0.953112	1.01562	0.315678	16.1309	0.294598	10	FALSE	4985	252273	0.0193774
495	Asthma	respiratory	-0.0244759	0.0114111	0.975821	0.954239	0.997892	0.0319592	0	0.529729	10	FALSE	10696	251080	0.0408594
495.1	Chronic obstructive asthma	respiratory	-0.0529221	0.0451468	0.948454	0.868135	1.0362	0.241107	51.8523	0.100904	4	FALSE	588	77022	0.00757634
495.11	Chronic obstructive asthma with exacerbation	respiratory	-0.0213414	0.0860472	0.978885	0.826967	1.15871	0.804119	0	0.867642	4	FALSE	167	77986	0.00213683
495.2	Asthma with exacerbation	respiratory	-0.0501158	0.02319	0.951119	0.908857	0.995347	0.0306881	0	0.438588	9	FALSE	2235	258263	0.00857972
496	Chronic airway obstruction	respiratory	-0.00618281	0.00882509	0.993836	0.976794	1.01118	0.483556	0	0.907381	11	FALSE	15302	254098	0.0568003
496.1	Emphysema	respiratory	-0.00781027	0.0208678	0.99222	0.952457	1.03364	0.7082	0	0.656896	8	FALSE	2461	260288	0.00936635
496.2	Chronic bronchitis	respiratory	-0.0506097	0.0154489	0.95065	0.922296	0.979875	0.00105313	0	0.551732	9	FALSE	4690	259376	0.0177607
496.21	Obstructive chronic bronchitis	respiratory	-0.0495936	0.0165513	0.951616	0.921241	0.982993	0.00273234	12.2353	0.332665	9	FALSE	4026	260285	0.0152321
496.3	Bronchiectasis	respiratory	0.0410714	0.0193661	1.04193	1.00312	1.08223	0.03394	29.2383	0.205057	7	FALSE	2850	261418	0.0107845
497	Bronchitis	respiratory	-0.00985985	0.0215537	0.990189	0.94923	1.03291	0.647344	15.4392	0.300958	10	FALSE	2697	255817	0.0104327
498	Acute bronchospasm	respiratory	-0.116169	0.127494	0.890325	0.693466	1.14307	0.362205	30.86	0.23543	3	FALSE	130	87387	0.00148543
500	Lung disease due to external agents	respiratory	0.0185687	0.0576211	1.01874	0.909949	1.14054	0.747259	0	0.838772	5	FALSE	341	263325	0.0012933
500.1	Extrinsic allergic alveolitis	respiratory	-0.000661058	0.101441	0.999339	0.819156	1.21916	0.9948	30.8282	0.229223	2	FALSE	133	250447	0.000530769
501	Pneumonitis due to inhalation of food or vomitus	respiratory	0.037393	0.0310678	1.0381	0.976775	1.10328	0.228746	70.7602	0.0164806	4	FALSE	1098	264141	0.00413966
502	Postinflammatory pulmonary fibrosis	respiratory	0.0236378	0.0274251	1.02392	0.970335	1.08046	0.38874	0	0.746118	8	FALSE	1431	263665	0.00539804
503	Pulmonary congestion and hypostasis	respiratory	-0.0175381	0.0325151	0.982615	0.921948	1.04727	0.589622	0	0.480653	3	FALSE	1065	253426	0.00418482
504	Other alveolar and parietoalveolar pneumonopathy	respiratory	0.0465353	0.0353163	1.04764	0.977572	1.12272	0.187613	0	0.823613	8	FALSE	886	264292	0.00334115
504.1	Idiopathic fibrosing alveolitis	respiratory	0.076277	0.0818388	1.07926	0.919317	1.26703	0.351316	53.7605	0.11502	3	FALSE	205	90271	0.00226579
505	Other pulmonary inflamation or edema	respiratory	-0.0189521	0.0515955	0.981226	0.886852	1.08564	0.713381	52.6697	0.0763787	5	FALSE	426	262823	0.00161824
506	Empyema and pneumothorax	respiratory	0.0764946	0.0230027	1.0795	1.03191	1.12928	0.000882711	0	0.7172	6	FALSE	2007	263700	0.00755343
507	Pleurisy; pleural effusion	respiratory	0.0238732	0.0108506	1.02416	1.00261	1.04617	0.0277949	18.1677	0.275839	10	FALSE	9489	258845	0.0353626
508	Pulmonary collapse; interstitial and compensatory emphysema	respiratory	0.00729599	0.0122907	1.00732	0.983347	1.03188	0.552769	0	0.99056	6	FALSE	7854	255703	0.0298
509	Respiratory failure, insufficiency, arrest	respiratory	-0.00967134	0.0140379	0.990375	0.963498	1.018	0.490858	10.1746	0.348914	10	FALSE	5857	259357	0.0220841
509.1	Respiratory failure	respiratory	-0.0236652	0.0169637	0.976613	0.944676	1.00963	0.163001	0	0.882283	9	FALSE	3941	261250	0.014861
509.2	Respiratory insufficiency	respiratory	-0.0272671	0.0237816	0.973101	0.928785	1.01953	0.251563	0	0.442541	4	FALSE	1859	255669	0.00721863
509.3	Pulmonary insufficiency or respiratory failure following trauma and surgery	respiratory	-0.0590817	0.0350951	0.94263	0.879971	1.00975	0.0922839	0	0.923507	3	FALSE	865	254547	0.00338669
509.8	Dependence on respirator [Ventilator] or supplemental oxygen	respiratory	0.00475422	0.0318731	1.00477	0.943918	1.06954	0.881427	0	0.545331	6	FALSE	1101	263483	0.00416125
510	Other diseases of lung	respiratory	0.0381453	0.0161306	1.03888	1.00655	1.07225	0.0180408	17.2873	0.283952	10	FALSE	4465	267737	0.0164033
510.2	Lung transplant	respiratory	0.0805241	0.0958244	1.08385	0.898267	1.30779	0.400724	45.1525	0.176929	2	FALSE	137	263419	0.000519814
512	Other symptoms of respiratory system	respiratory	-0.00517763	0.0070728	0.994836	0.98114	1.00872	0.464139	33.4652	0.122478	12	FALSE	35273	226390	0.134803
512.1	Wheezing	respiratory	-0.0373264	0.0289019	0.963362	0.910307	1.01951	0.196536	0	0.694868	8	FALSE	1377	258630	0.00529601
512.2	Painful respiration	respiratory	-0.0117371	0.0283115	0.988332	0.934983	1.04472	0.678457	18.1113	0.281589	9	FALSE	1496	256225	0.00580473
512.7	Shortness of breath	respiratory	0.00791512	0.00858354	1.00795	0.991131	1.02505	0.356462	0	0.46418	12	FALSE	18680	243179	0.0713361
512.8	Cough	respiratory	-0.0113211	0.00965498	0.988743	0.970208	1.00763	0.240968	39.8411	0.083142	11	FALSE	15695	240703	0.0612134
512.9	Other dyspnea	respiratory	0.00269058	0.0124553	1.00269	0.978513	1.02747	0.828973	0	0.533116	9	FALSE	9359	241071	0.0373717
513	Respiratory abnormalities	respiratory	-0.0186104	0.0254066	0.981562	0.933881	1.03168	0.463862	0	0.658583	7	FALSE	1783	271616	0.0065216
513.3	Hypoventilation	respiratory	0.0107156	0.044368	1.01077	0.92659	1.1026	0.809154	0	0.489956	7	FALSE	574	273769	0.00209227
513.4	Hyperventilation	respiratory	-0.058172	0.0398141	0.943488	0.872663	1.02006	0.14399	0	0.615275	3	FALSE	694	271471	0.00254992
513.8	Disorders of diaphragm	respiratory	0.0482435	0.0842968	1.04943	0.889607	1.23796	0.567115	0	0.835335	3	FALSE	180	274115	0.000656228
514	Abnormal findings examination of lungs	respiratory	0.0250815	0.0141118	1.0254	0.997426	1.05416	0.0755114	0	0.857397	10	FALSE	5732	266046	0.0210907
514.1	Abnormal results of function study of pulmonary system	respiratory	-0.0664926	0.0956201	0.93567	0.775766	1.12853	0.486815	0	0.409805	5	FALSE	150	271867	0.000551436
514.2	Solitary pulmonary nodule	respiratory	0.0328155	0.0258487	1.03336	0.982311	1.08706	0.204255	2.78135	0.408331	8	FALSE	1813	88141	0.0201547
516	Abnormal sputum	respiratory	-0.0154264	0.0247061	0.984692	0.938146	1.03355	0.532367	0	0.590926	9	FALSE	1745	273655	0.00633624
516.1	Hemoptysis	respiratory	-0.0123783	0.0255725	0.987698	0.939414	1.03846	0.628351	0	0.513007	9	FALSE	1627	273925	0.00590451
519	Other diseases of respiratory system, not elsewhere classified	respiratory	0.0117904	0.0103572	1.01186	0.991527	1.03261	0.254962	0	0.843341	11	FALSE	10195	261622	0.0375069
519.1	Tracheostomy complications	respiratory	-0.0177569	0.110806	0.9824	0.790624	1.22069	0.872683	0	0.383158	2	FALSE	110	259036	0.000424471
519.8	Other diseases of respiratory system, NEC	respiratory	0.00602918	0.0115226	1.00605	0.983582	1.02903	0.6008	0	0.833951	9	FALSE	8134	266642	0.0296023
519.9	Symptoms involving respiratory system and other chest symptoms	respiratory	0.0364415	0.0261044	1.03711	0.985386	1.09156	0.162718	30.6937	0.193793	7	FALSE	1636	262191	0.00620103
520	Disorders of tooth development	digestive	-0.0118565	0.0239634	0.988214	0.942873	1.03573	0.620761	50.6408	0.0585824	7	FALSE	1869	266815	0.00695613
520.1	Hereditary disturbances in tooth structure	digestive	-0.216607	0.0935591	0.805247	0.670334	0.967312	0.0206029	0	0.763725	3	FALSE	166	253871	0.000653448
520.2	Disturbances in tooth eruption	digestive	0.0132373	0.02584	1.01333	0.963283	1.06597	0.608455	33.2163	0.186875	6	FALSE	1580	263477	0.00596098
521	Diseases of hard tissues of teeth	digestive	0.0128044	0.0123183	1.01289	0.988725	1.03764	0.298588	19.4639	0.263896	10	FALSE	9643	258613	0.035947
521.1	Dental caries	digestive	0.0164483	0.0124597	1.01658	0.992059	1.04172	0.186795	15.2864	0.302362	10	FALSE	9343	258950	0.0348239
521.2	Dental abrasion, erosion and attrition	digestive	0.0224179	0.0464484	1.02267	0.933682	1.12014	0.629351	1.22555	0.363343	3	FALSE	650	239771	0.00270359
522	Diseases of pulp and periapical tissues	digestive	0.01041	0.0199951	1.01046	0.97163	1.05085	0.602626	0	0.652451	9	FALSE	3018	265203	0.0112519
522.1	Pulpitis and necrosis of tooth pulp	digestive	0.00567945	0.0363032	1.0057	0.936624	1.07986	0.875682	0	0.553098	4	FALSE	1037	252664	0.00408749
522.5	Periapical abscess	digestive	-0.00191916	0.0283255	0.998083	0.944182	1.05506	0.945982	0	0.576162	7	FALSE	1425	266862	0.00531148
523	Gingival and periodontal diseases	digestive	0.0112217	0.014053	1.01128	0.983811	1.03953	0.424563	7.36051	0.37335	8	FALSE	7359	260263	0.0274977
523.1	Gingivitis	digestive	0.0378822	0.0231839	1.03861	0.992471	1.08689	0.102261	0	0.564289	7	FALSE	2472	263060	0.00930961
523.3	Periodontitis (acute or chronic)	digestive	0.0040316	0.0202933	1.00404	0.964889	1.04478	0.842524	0	0.551917	7	FALSE	3143	252135	0.0123121
523.31	Acute periodontitis	digestive	0.0450523	0.0306489	1.04608	0.985094	1.11085	0.141576	0	0.966945	5	FALSE	1459	253342	0.00572604
523.32	Chronic periodontitis	digestive	-0.0131259	0.0249378	0.98696	0.93988	1.0364	0.598647	0	0.48979	5	FALSE	1990	253771	0.0077807
524	Dentofacial anomalies, including malocclusion	digestive	0.00774256	0.0362455	1.00777	0.938664	1.08197	0.830848	40.0282	0.154401	5	FALSE	938	76357	0.0121353
524.3	Anomalies of tooth position/malocclusion	digestive	0.00240625	0.0438822	1.00241	0.919798	1.09244	0.95627	0	0.505435	5	FALSE	608	77104	0.00782376
525	Other diseases of the teeth and supporting structures	digestive	0.0158738	0.0134283	1.016	0.989609	1.0431	0.237158	10.7344	0.343866	10	FALSE	8009	259705	0.0299163
525.1	Loss of teeth or edentulism	digestive	-0.0112718	0.0221123	0.988791	0.946853	1.03259	0.610224	45.2938	0.120301	5	FALSE	3050	86626	0.0340113
525.2	Atrophy of edentulous alveolar ridge	digestive	-0.0626745	0.063834	0.939249	0.828791	1.06443	0.326181	0	0.487865	4	FALSE	326	248376	0.00131081
526	Diseases of the jaws	digestive	-0.0378737	0.0253641	0.962835	0.91614	1.01191	0.135384	0	0.620822	9	FALSE	1966	264024	0.00739126
526.4	Temporomandibular joint disorders	digestive	-0.036879	0.0328628	0.963793	0.903672	1.02791	0.261773	0	0.74346	6	FALSE	1239	88035	0.0138786
526.41	Temporomandibular joint disorder, unspecified	digestive	-0.0642995	0.0380859	0.937724	0.870275	1.0104	0.0913583	0	0.891029	6	FALSE	928	88693	0.0103547
526.42	Arthralgia/ankylosis of temporomandibular joint	digestive	0.0147524	0.0856718	1.01486	0.857991	1.20041	0.863283	0	0.622709	3	FALSE	198	77666	0.0025429
526.5	Inflammatory conditions of jaw	digestive	-0.0287274	0.12132	0.971681	0.766049	1.23251	0.812819	0	0.973083	2	FALSE	99	85067	0.00116244
526.9	Jaw disease NOS	digestive	-0.0348151	0.14173	0.965784	0.731541	1.27503	0.805959	0	0.355712	2	FALSE	74	90026	0.00082131
527	Diseases of the salivary glands	digestive	-0.0143279	0.0274571	0.985774	0.934127	1.04028	0.601791	0	0.773877	9	FALSE	1528	270427	0.00561858
527.2	Sialoadenitis	digestive	-0.00153787	0.0452057	0.998463	0.913804	1.09097	0.972862	37.0573	0.159364	6	FALSE	562	270209	0.00207555
527.7	Disturbance of salivary secretion	digestive	-0.0363766	0.043256	0.964277	0.885895	1.04959	0.40037	0	0.916811	7	FALSE	679	269744	0.00251088
527.8	Other specified diseases of the salivary glands	digestive	-0.0916367	0.0991204	0.912437	0.751331	1.10809	0.355227	0	0.604932	2	FALSE	145	271964	0.000532875
528	Diseases of the oral soft tissues, excluding lesions specific for gingiva and tongue	digestive	-0.0352052	0.0193204	0.965407	0.929534	1.00267	0.0684278	34.0723	0.13528	10	FALSE	2941	268705	0.0108266
528.1	Stomatitis and mucositis	digestive	-0.0430156	0.0345393	0.957896	0.895197	1.02499	0.212982	6.20702	0.38021	7	FALSE	927	271251	0.00340586
528.11	Stomatitis and mucositis (ulcerative)	digestive	-0.00224653	0.0478554	0.997756	0.908427	1.09587	0.962558	68.2586	0.0759058	2	FALSE	491	272291	0.00179997
528.12	Oral aphthae	digestive	-0.0546696	0.0884458	0.946798	0.796108	1.12601	0.5365	31.8567	0.230502	3	FALSE	176	270207	0.000650928
528.3	Cellulitis and abscess of oral soft tissues	digestive	0.0834811	0.0752346	1.08706	0.938028	1.25978	0.267166	0	0.913193	3	FALSE	248	266210	0.000930728
528.5	Diseases of lips	digestive	-0.0983217	0.0426077	0.906357	0.833742	0.985297	0.0210214	0	0.996779	3	FALSE	635	262094	0.00241694
529	Diseases and other conditions of the tongue	digestive	-0.0631539	0.0297479	0.938799	0.885628	0.995163	0.0337565	31.0994	0.214155	5	FALSE	1220	271909	0.00446675
530	Diseases of esophagus	digestive	-0.0375144	0.00534319	0.963181	0.953146	0.97332	2.20325e-12	0	0.697862	12	TRUE	50176	215936	0.188552
530.1	Esophagitis, GERD and related diseases	digestive	-0.038604	0.0054458	0.962132	0.951917	0.972456	1.35313e-12	0	0.711593	12	TRUE	47966	216841	0.181136
530.11	GERD	digestive	-0.0351878	0.00619872	0.965424	0.953766	0.977225	1.37383e-08	0	0.768987	12	TRUE	37035	217882	0.145283
530.12	Ulcer of esophagus	digestive	-0.0609112	0.0203981	0.940907	0.904032	0.979286	0.00282546	0	0.98908	4	FALSE	2534	241488	0.0103843
530.13	Barrett's esophagus	digestive	-0.0775041	0.020935	0.925423	0.88822	0.964185	0.000213796	36.3555	0.164345	6	FALSE	2461	241163	0.0101016
530.14	Reflux esophagitis	digestive	-0.0341609	0.0114139	0.966416	0.945036	0.988279	0.00276324	55.1222	0.0290546	8	FALSE	8406	230061	0.0352502
530.15	Eosinophilic esophagitis	digestive	0.127931	0.121478	1.13647	0.895688	1.44199	0.292289	0	0.678693	2	FALSE	95	85156	0.00111436
530.2	Esophageal bleeding (varices/hemorrhage)	digestive	-0.0344478	0.0260766	0.966139	0.918001	1.0168	0.186494	40.723	0.133836	6	FALSE	1596	240947	0.00658028
530.3	Stricture and stenosis of esophagus	digestive	-0.0557068	0.0247148	0.945816	0.901093	0.99276	0.0241973	0	0.702949	6	FALSE	1749	240599	0.00721689
530.5	Disorders of esophageal motility	digestive	-0.0154807	0.0345625	0.984639	0.920147	1.05365	0.654222	0	0.848469	6	FALSE	929	241662	0.00382949
530.9	Heartburn	digestive	-0.0101595	0.0203692	0.989892	0.951151	1.03021	0.617942	38.07	0.125934	8	FALSE	2617	239893	0.0107913
531	Peptic ulcer (excl. esophageal)	digestive	-0.0384639	0.0133321	0.962266	0.937448	0.987742	0.00391339	31.8569	0.144367	11	FALSE	6090	268165	0.0222056
531.1	Hemorrhage from gastrointestinal ulcer	digestive	-0.0448072	0.0528327	0.956182	0.862123	1.0605	0.396385	0	0.712126	3	FALSE	404	270500	0.0014913
531.2	Gastric ulcer	digestive	-0.0409296	0.0173484	0.959897	0.927807	0.993097	0.0183108	21.4861	0.258771	8	FALSE	3553	270404	0.0129692
531.3	Duodenal ulcer	digestive	-0.0410895	0.0264223	0.959743	0.911306	1.01075	0.119921	6.18307	0.371502	5	FALSE	1520	270364	0.00559062
531.4	Peptic ulcer, site unspecified	digestive	-0.0602407	0.0360731	0.941538	0.877268	1.01052	0.0949267	0	0.599515	8	FALSE	903	270034	0.00333288
531.5	Gastrojejunal ulcer	digestive	0.0879748	0.130465	1.09196	0.845581	1.41013	0.500109	0	0.480652	2	FALSE	76	262527	0.00028941
532	Dysphagia	digestive	-0.00742976	0.0148704	0.992598	0.964085	1.02195	0.617334	0	0.573712	8	FALSE	5867	78724	0.0693573
535	Gastritis and duodenitis	digestive	-0.0339748	0.00687773	0.966596	0.953653	0.979714	7.8191e-07	22.6102	0.228088	11	TRUE	25250	238591	0.0957016
535.1	Acute gastritis	digestive	-0.0760558	0.045682	0.926764	0.847393	1.01357	0.0959333	12.5239	0.33002	4	FALSE	595	242514	0.00244746
535.2	Atrophic gastritis	digestive	0.00555802	0.033464	1.00557	0.941736	1.07374	0.868087	25.3861	0.226405	8	FALSE	997	243276	0.0040815
535.6	Duodenitis	digestive	-0.047776	0.0152375	0.953347	0.925297	0.982248	0.00171613	0	0.779649	6	FALSE	4560	244758	0.0182899
535.8	Other specified gastritis	digestive	-0.0302761	0.0113038	0.970178	0.94892	0.991912	0.00739728	26.8041	0.214696	8	FALSE	8543	242899	0.033976
535.9	Gastritis and duodenitis, NOS	digestive	0.0232144	0.0270564	1.02349	0.970625	1.07923	0.390893	41.4446	0.0910041	9	FALSE	1607	241454	0.00661151
536	Disorders of function of stomach	digestive	-0.0363113	0.0101144	0.96434	0.945411	0.983648	0.000330604	31.7941	0.1449	11	FALSE	10890	240107	0.043387
536.3	Gastroparesis	digestive	-0.0653453	0.0406897	0.936744	0.864939	1.01451	0.108287	14.71	0.31467	8	FALSE	706	240151	0.0029312
536.7	Complications of gastrostomy, colostomy and enterostomy	digestive	-0.00821068	0.0651543	0.991823	0.87292	1.12692	0.899717	62.8928	0.10067	2	FALSE	287	89774	0.00318673
536.8	Dyspepsia and other specified disorders of function of stomach	digestive	-0.0332711	0.0105474	0.967276	0.947485	0.98748	0.00160808	37.137	0.111493	10	FALSE	9936	241298	0.0395488
537	Other disorders of stomach and duodenum	digestive	-0.0389264	0.0169021	0.961821	0.930481	0.994218	0.0212758	0	0.524213	9	FALSE	3734	242061	0.0151915
539	Bariatric surgery	digestive	-0.0135879	0.0259154	0.986504	0.937648	1.03791	0.600058	3.86112	0.402731	9	FALSE	1681	272758	0.00612522
540	Appendiceal conditions	digestive	0.0318618	0.0280084	1.03237	0.97723	1.09063	0.255296	7.4383	0.372744	8	FALSE	1375	274596	0.00498241
540.1	Appendicitis	digestive	0.0424333	0.0313405	1.04335	0.981186	1.10944	0.175753	17.8135	0.293951	7	FALSE	1133	274701	0.00410754
540.11	Acute appendicitis	digestive	0.0460594	0.0399942	1.04714	0.968189	1.13252	0.249464	45.8371	0.116883	5	FALSE	716	274245	0.00260401
550	Abdominal hernia	digestive	-0.0473042	0.00627596	0.953797	0.942137	0.965602	4.79574e-14	46.8876	0.0425025	11	TRUE	30827	241072	0.113377
550.1	Inguinal hernia	digestive	-0.0294055	0.0533908	0.971023	0.874547	1.07814	0.581798	58.7146	0.0242172	7	FALSE	422	247648	0.00170113
550.2	Diaphragmatic hernia	digestive	-0.0569155	0.00690604	0.944674	0.931973	0.957548	1.70212e-16	41.5168	0.0722037	11	TRUE	24902	243887	0.0926452
550.4	Umbilical hernia	digestive	-0.0185897	0.0222172	0.981582	0.939756	1.02527	0.402746	47.144	0.0482887	10	FALSE	2195	248143	0.00876815
550.5	Ventral hernia	digestive	-0.0608819	0.0180725	0.940934	0.908188	0.974861	0.00075506	0	0.771642	10	FALSE	3285	247898	0.0130781
550.6	Incisional hernia	digestive	-0.054909	0.0284369	0.946571	0.895257	1.00083	0.0534944	0	0.836374	8	FALSE	1354	248167	0.0054264
555	Inflammatory bowel disease and other gastroenteritis and colitis	digestive	0.0214708	0.0144301	1.0217	0.993211	1.05101	0.136774	5.37779	0.391457	10	FALSE	5102	227030	0.0219789
555.1	Regional enteritis	digestive	-0.0019035	0.0189961	0.998098	0.961621	1.03596	0.920182	0	0.829448	8	FALSE	2926	227791	0.0126822
555.2	Ulcerative colitis	digestive	0.0413562	0.0189125	1.04222	1.0043	1.08158	0.028764	21.7547	0.242843	10	FALSE	2941	228086	0.0127301
555.21	Ulcerative colitis (chronic)	digestive	0.00730671	0.037612	1.00733	0.935746	1.0844	0.845968	21.046	0.268948	7	FALSE	771	227886	0.00337186
556	Ulceration of the lower GI tract	digestive	-0.038322	0.0307952	0.962403	0.906033	1.02228	0.213347	0	0.872179	3	FALSE	1158	225592	0.00510695
556.1	Ulceration of intestine	digestive	-0.0432433	0.0368736	0.957678	0.890908	1.02945	0.240898	0	0.78767	3	FALSE	812	225698	0.00358483
557	Intestinal malabsorption (non-celiac)	digestive	0.0230517	0.0398343	1.02332	0.946464	1.10642	0.562799	0	0.648695	7	FALSE	675	228867	0.00294064
557.1	Celiac disease	digestive	0.103745	0.0225739	1.10932	1.06131	1.1595	4.31098e-06	0	0.578948	5	TRUE	2071	227978	0.00900243
558	Noninfectious gastroenteritis	digestive	-0.0273553	0.0090804	0.973015	0.955852	0.990487	0.00259046	40.1165	0.0812935	11	FALSE	13555	222916	0.057322
559	Ileostomy status	digestive	0.0238562	0.0272006	1.02414	0.970974	1.08022	0.380461	0	0.867912	3	FALSE	1442	229191	0.00625236
560	Intestinal obstruction without mention of hernia	digestive	0.0248427	0.0138355	1.02515	0.997728	1.05333	0.0725616	35.4594	0.115059	11	FALSE	5653	225969	0.0244061
560.1	Paralytic ileus	digestive	0.0596929	0.0348302	1.06151	0.991464	1.13651	0.0865611	0	0.848885	4	FALSE	900	227615	0.00393847
560.2	Impaction of intestine	digestive	-0.019981	0.0423284	0.980217	0.902178	1.06501	0.636893	7.81401	0.368689	7	FALSE	636	228447	0.00277629
560.3	Peritoneal or intestinal adhesions	digestive	-0.0263935	0.0322856	0.973952	0.914231	1.03757	0.413644	59.9213	0.0407599	5	FALSE	1021	219145	0.00463741
560.4	Other intestinal obstruction	digestive	0.0399034	0.016974	1.04071	1.00666	1.07592	0.0187303	44.5576	0.108334	6	FALSE	3710	227629	0.0160371
561	Symptoms involving digestive system	digestive	-0.0157409	0.00770898	0.984382	0.969621	0.999369	0.041162	0	0.962828	12	FALSE	20524	220192	0.0852623
562	Diverticulosis and diverticulitis	digestive	-0.0145687	0.0170128	0.985537	0.953217	1.01895	0.391812	10.1488	0.350493	9	FALSE	4378	221406	0.0193902
562.1	Diverticulosis	digestive	-0.00510307	0.0194457	0.99491	0.957704	1.03356	0.792993	0	0.552482	9	FALSE	3351	221997	0.0148703
562.2	Diverticulitis	digestive	-0.0223535	0.0293507	0.977895	0.923227	1.0358	0.446299	22.2753	0.245078	9	FALSE	1332	228019	0.00580769
564	Functional digestive disorders	digestive	-0.00190988	0.00680897	0.998092	0.984861	1.0115	0.779098	0	0.701343	12	FALSE	25959	220543	0.105309
564.1	Irritable Bowel Syndrome	digestive	-0.0142938	0.0101293	0.985808	0.96643	1.00557	0.158206	0	0.660461	11	FALSE	11130	223143	0.0475087
564.9	Personal history of diseases of digestive system	digestive	0.00227065	0.00917539	1.00227	0.98441	1.02046	0.804543	0	0.879936	8	FALSE	13394	228242	0.0554305
565	Anal and rectal conditions	digestive	-0.00188611	0.00975553	0.998116	0.979212	1.01738	0.846695	0	0.882151	11	FALSE	11462	254491	0.0430978
565.1	Anal and rectal polyp	digestive	0.0204254	0.0143222	1.02064	0.992383	1.04969	0.153831	24.2442	0.259743	5	FALSE	5188	257564	0.0197449
567	Peritonitis and retroperitoneal infections	digestive	-0.000340928	0.0261916	0.999659	0.949637	1.05232	0.989614	0	0.615229	7	FALSE	1549	257005	0.00599101
568	Other disorders of peritoneum	digestive	-0.00581367	0.0153469	0.994203	0.964744	1.02456	0.704823	0	0.467806	6	FALSE	4491	253061	0.0174373
568.1	Peritoneal adhesions (postoperative) (postinfection)	digestive	-0.0172243	0.0160475	0.982923	0.952489	1.01433	0.283122	0	0.741472	6	FALSE	4094	253607	0.0158866
569	Other disorders of intestine	digestive	-0.0139553	0.0132116	0.986142	0.960934	1.01201	0.290835	0	0.630381	10	FALSE	6140	253444	0.0236532
569.2	Gastrointestinal complications	digestive	0.00797872	0.0259407	1.00801	0.958042	1.06059	0.758405	0	0.900533	8	FALSE	1576	256458	0.00610772
571	Chronic liver disease and cirrhosis	digestive	-0.0211708	0.0118868	0.979052	0.956506	1.00213	0.0749072	0	0.846909	11	FALSE	7867	259439	0.0294307
571.5	Other chronic nonalcoholic liver disease	digestive	-0.0132901	0.0127095	0.986798	0.96252	1.01169	0.295705	0	0.81626	11	FALSE	6885	259769	0.02582
571.51	Cirrhosis of liver without mention of alcohol	digestive	0.0382404	0.0260888	1.03898	0.98719	1.09349	0.142709	20.2777	0.262589	9	FALSE	1630	263768	0.00614172
571.6	Primary biliary cirrhosis	digestive	-0.0480458	0.0440737	0.95309	0.874215	1.03908	0.275659	0	0.778114	5	FALSE	565	263792	0.00213726
571.8	Liver abscess and sequelae of chronic liver disease	digestive	0.0161167	0.0268161	1.01625	0.964214	1.07109	0.547835	28.076	0.214094	7	FALSE	1483	263384	0.00559904
571.81	Portal hypertension	digestive	0.0625424	0.0361003	1.06454	0.991821	1.14259	0.0831912	27.9084	0.244558	4	FALSE	849	264073	0.00320472
572	Ascites (non malignant)	digestive	0.0174576	0.0189072	1.01761	0.980591	1.05603	0.355834	22.9254	0.23939	9	FALSE	2969	261764	0.0112151
573	Other disorders of liver	digestive	0.0389481	0.0189044	1.03972	1.0019	1.07896	0.0393733	0	0.721523	10	FALSE	2999	262195	0.0113087
573.2	Liver replaced by transplant	digestive	0.123615	0.0554704	1.13158	1.01501	1.26154	0.0258479	50.895	0.106409	4	FALSE	394	261738	0.00150306
573.3	Hepatomegaly	digestive	0.0957599	0.0472256	1.10049	1.0032	1.20722	0.0425894	0	0.504354	7	FALSE	551	263033	0.00209042
573.5	Jaundice (not of newborn)	digestive	0.0208126	0.0333273	1.02103	0.956468	1.08995	0.532306	0	0.927281	6	FALSE	955	264003	0.00360434
573.6	Nonspecific elevation of levels of transaminase or lactic acid dehydrogenase [LDH]	digestive	0.00533476	0.0357325	1.00535	0.937349	1.07828	0.881319	22.4026	0.265422	6	FALSE	874	251351	0.00346516
573.7	Abnormal results of function study of liver	digestive	0.00231466	0.013586	1.00232	0.97598	1.02937	0.864718	0	0.675475	10	FALSE	6063	260509	0.0227443
573.9	Abnormal serum enzyme levels	digestive	-0.000611042	0.0306769	0.999389	0.941071	1.06132	0.984108	0	0.438684	9	FALSE	1206	261665	0.0045878
574	Cholelithiasis and cholecystitis	digestive	-0.0103232	0.00803826	0.98973	0.974259	1.00545	0.199051	0	0.874413	11	FALSE	17375	255268	0.063728
574.1	Cholelithiasis	digestive	-0.0117667	0.0085226	0.988302	0.971931	1.00495	0.167389	0	0.67743	11	FALSE	15312	255949	0.0564475
574.11	Cholelithiasis with acute cholecystitis	digestive	-0.0202208	0.0250927	0.979982	0.932952	1.02938	0.420333	28.5608	0.246648	3	FALSE	1706	251603	0.00673486
574.12	Cholelithiasis with other cholecystitis	digestive	-0.0191279	0.0136371	0.981054	0.955179	1.00763	0.160725	0	0.51537	6	FALSE	5724	257662	0.0217324
574.2	Calculus of bile duct	digestive	-0.0522287	0.0364089	0.949112	0.883743	1.01932	0.151428	13.7724	0.326311	6	FALSE	854	259050	0.00328583
574.3	Cholecystitis without cholelithiasis	digestive	-0.00914401	0.0193658	0.990898	0.953992	1.02923	0.636804	0	0.558017	10	FALSE	2851	258354	0.0109148
575	Other biliary tract disease	digestive	-0.0178845	0.013813	0.982274	0.956038	1.00923	0.195402	0	0.850037	11	FALSE	5609	256281	0.0214174
575.1	Cholangitis	digestive	0.0197669	0.0400673	1.01996	0.94293	1.10329	0.621771	0	0.623753	2	FALSE	683	251294	0.00271056
575.2	Obstruction of bile duct	digestive	-0.0138348	0.0332832	0.98626	0.923977	1.05274	0.677651	0	0.992432	5	FALSE	988	258779	0.00380341
575.6	Cholesterolosis of gallbladder	digestive	0.0275746	0.0456462	1.02796	0.939986	1.12416	0.545781	0	0.604777	2	FALSE	532	259597	0.00204514
575.7	Other disorders of gallbladder	digestive	-0.00782069	0.023908	0.99221	0.946788	1.03981	0.743581	14.6019	0.32129	5	FALSE	1877	258412	0.00721122
575.8	Other disorders of biliary tract	digestive	-0.03334	0.0240552	0.96721	0.922667	1.0139	0.165754	0	0.967306	7	FALSE	1834	258309	0.00704997
575.9	Nonspecific abnormal findings on radiological and other examination of biliary tract	digestive	-0.0111065	0.0476275	0.988955	0.900816	1.08572	0.81561	0	0.471139	3	FALSE	541	258585	0.00208779
577	Diseases of pancreas	digestive	0.0138754	0.0166989	1.01397	0.981323	1.04771	0.406018	0	0.526683	10	FALSE	3866	271518	0.0140386
577.1	Acute pancreatitis	digestive	0.00844744	0.0220362	1.00848	0.965854	1.05299	0.701465	0	0.770459	7	FALSE	2203	272593	0.00801686
577.2	Chronic pancreatitis	digestive	-0.0160837	0.0442852	0.984045	0.902234	1.07327	0.716467	0	0.52079	7	FALSE	587	272682	0.00214807
577.3	Cyst and pseudocyst of pancreas	digestive	-0.0418336	0.038749	0.959029	0.888891	1.0347	0.280318	0	0.47627	7	FALSE	737	272756	0.00269477
578	Gastrointestinal hemorrhage	digestive	-0.013839	0.00762532	0.986256	0.971626	1.00111	0.0695432	35.4771	0.106457	12	FALSE	19694	248355	0.0734716
578.1	Hematemesis	digestive	-0.0520683	0.0259251	0.949264	0.902235	0.998745	0.0445998	0	0.767059	7	FALSE	1572	255717	0.00610986
578.2	Blood in stool	digestive	-0.0331404	0.0173826	0.967403	0.934999	1.00093	0.0565811	4.66843	0.397624	10	FALSE	3684	252255	0.0143941
578.8	Hemorrhage of rectum and anus	digestive	-0.00966567	0.0105939	0.990381	0.970029	1.01116	0.361567	0	0.744402	11	FALSE	9720	253047	0.0369909
578.9	Hemorrhage of gastrointestinal tract	digestive	-0.0115863	0.0127209	0.988481	0.96414	1.01344	0.362397	0	0.463555	11	FALSE	6629	254599	0.0253763
579	Other symptoms involving abdomen and pelvis	digestive	-0.00223481	0.0159972	0.997768	0.966969	1.02955	0.888897	0	0.967182	10	FALSE	4381	249745	0.0172395
579.2	Splenomegaly	digestive	0.108474	0.0410029	1.11458	1.02851	1.20785	0.00815641	0	0.7568	4	FALSE	658	255531	0.00256842
579.8	Nonspecific abnormal findings in stool contents	digestive	-0.0647354	0.0196699	0.937315	0.901867	0.974157	0.000998001	0	0.717446	8	FALSE	2788	254535	0.0108346
580	Nephritis; nephrosis; renal sclerosis	genitourinary	0.0412596	0.022221	1.04212	0.99771	1.08851	0.0633418	7.75736	0.370524	10	FALSE	2200	257573	0.00846893
580.1	Glomerulonephritis	genitourinary	0.030403	0.0353368	1.03087	0.961889	1.1048	0.389581	4.83752	0.392793	8	FALSE	878	258698	0.00338244
580.11	Proliferative glomerulonephritis	genitourinary	0.158721	0.105043	1.17201	0.953935	1.43994	0.130787	15.1604	0.277622	2	FALSE	140	257830	0.000542699
580.12	Non-proliferative glomerulonephritis	genitourinary	0.0648698	0.0755396	1.06702	0.920181	1.23729	0.390477	76.9924	0.0129535	3	FALSE	227	257258	0.000881605
580.14	Chronic glomerulonephritis, NOS	genitourinary	0.0417071	0.0468896	1.04259	0.951044	1.14295	0.373748	0	0.558955	5	FALSE	535	259059	0.00206091
580.2	Nephrotic syndrome without mention of glomerulonephritis	genitourinary	0.0868839	0.0379726	1.09077	1.01254	1.17505	0.0221335	0	0.452321	8	FALSE	761	258410	0.00293629
580.3	Nephritis and nephropathy without mention of glomerulonephritis	genitourinary	-0.00734281	0.0363794	0.992684	0.924368	1.06605	0.840042	0	0.881276	8	FALSE	838	258310	0.00323367
580.31	Nephritis and nephropathy in diseases classified elsewhere	genitourinary	0.0168939	0.0529991	1.01704	0.916693	1.12837	0.74991	0	0.614201	6	FALSE	402	89154	0.00448881
580.32	Nephritis and nephropathy with pathological lesion	genitourinary	-0.0420581	0.049203	0.958814	0.870668	1.05588	0.392669	0	0.785977	7	FALSE	465	258840	0.00179326
585	Renal failure	genitourinary	0.0177609	0.00795478	1.01792	1.00217	1.03391	0.0255668	22.7379	0.226879	11	FALSE	19082	250577	0.0707634
585.1	Acute renal failure	genitourinary	-0.00366708	0.0105276	0.99634	0.975992	1.01711	0.727591	0	0.766221	11	FALSE	10356	253862	0.0391949
585.2	Renal failure NOS	genitourinary	0.0421875	0.028473	1.04309	0.986474	1.10296	0.138428	11.7054	0.338985	8	FALSE	1333	258095	0.00513823
585.3	Chronic renal failure [CKD]	genitourinary	0.0303234	0.0102337	1.03079	1.01032	1.05167	0.00304559	40.0917	0.081459	11	FALSE	11069	254049	0.0417512
585.31	Renal dialysis	genitourinary	-0.00724613	0.0321424	0.99278	0.932166	1.05734	0.821638	53.5601	0.0278343	9	FALSE	1089	258399	0.00419673
585.32	End stage renal disease	genitourinary	-0.0108064	0.0255572	0.989252	0.94092	1.04007	0.672419	0	0.705638	9	FALSE	1718	257888	0.00661772
585.33	Chronic Kidney Disease, Stage III	genitourinary	0.0337672	0.0131673	1.03434	1.00799	1.06139	0.0103334	11.8087	0.336326	9	FALSE	6440	256532	0.0244893
585.34	Chronic Kidney Disease, Stage IV	genitourinary	-0.00896989	0.0264454	0.99107	0.94101	1.04379	0.734471	0	0.898462	8	FALSE	1629	258149	0.00627074
585.4	Chronic kidney disease, Stage I or II	genitourinary	-0.00484845	0.0262419	0.995163	0.945273	1.04769	0.853417	50.435	0.0490385	8	FALSE	1609	257263	0.00621543
586	Other disorders of the kidney and ureters	genitourinary	0.0288323	0.0136833	1.02925	1.00202	1.05723	0.0351078	0	0.675829	10	FALSE	6044	253172	0.0233165
586.1	Anatomical abnormatilies of kidney and ureters	genitourinary	0.142604	0.0560515	1.15327	1.03329	1.28719	0.010954	35.8609	0.211796	2	FALSE	367	254393	0.00144057
586.12	Vesicoureteral reflux	genitourinary	0.190611	0.0780702	1.20999	1.03831	1.41005	0.0146252	61.9579	0.10495	2	FALSE	193	246122	0.00078355
586.2	Cyst of kidney, acquired	genitourinary	0.032752	0.0235589	1.03329	0.986667	1.08212	0.164463	0	0.663992	9	FALSE	1959	257485	0.00755076
586.4	Stricture/obstruction of ureter	genitourinary	-0.0177954	0.0324485	0.982362	0.921831	1.04687	0.583403	68.8095	0.0067574	6	FALSE	1017	258592	0.00391743
587	Kidney replaced by transpant	genitourinary	-0.0446573	0.0360236	0.956325	0.891132	1.02629	0.215099	63.0358	0.0125618	7	FALSE	845	256679	0.00328125
588	Disorders resulting from impaired renal function	genitourinary	-0.0409815	0.0346834	0.959847	0.896767	1.02736	0.237369	0	0.849403	8	FALSE	959	256775	0.00372089
588.1	Renal osteodystrophy	genitourinary	-0.0213836	0.0496513	0.978843	0.888076	1.07889	0.666704	34.0446	0.208002	4	FALSE	450	252864	0.00177645
588.2	Secondary hyperparathyroidism (of renal origin)	genitourinary	-0.0547246	0.0506577	0.946746	0.857262	1.04557	0.280017	0	0.799868	7	FALSE	471	89276	0.00524809
589	Abnormal results of function study of kidney	genitourinary	0.0538787	0.0669151	1.05536	0.925638	1.20325	0.420715	45.5059	0.159604	3	FALSE	289	257292	0.00112198
590	Pyelonephritis	genitourinary	-0.0147786	0.0198281	0.98533	0.947772	1.02438	0.456068	0	0.692693	9	FALSE	2757	250980	0.0108656
591	Urinary tract infection	genitourinary	0.0116246	0.0072174	1.01169	0.997482	1.02611	0.107259	0	0.77699	12	FALSE	25062	231467	0.0976966
592	Cystitis and urethritis	genitourinary	0.0456406	0.0165124	1.0467	1.01337	1.08113	0.00570925	0	0.57526	10	FALSE	4022	249589	0.0158589
592.1	Cystitis	genitourinary	0.0459273	0.0168361	1.047	1.01301	1.08212	0.00637393	0	0.652716	10	FALSE	3861	249929	0.0152134
592.11	Acute cystitis	genitourinary	-0.00329893	0.0452952	0.996707	0.912036	1.08924	0.94194	0	0.509993	7	FALSE	594	247128	0.00239785
592.12	Chronic cystitis	genitourinary	0.078277	0.0363604	1.08142	1.00704	1.1613	0.0313337	0	0.946178	3	FALSE	831	249356	0.00332152
592.13	Chronic interstitial cystitis	genitourinary	-0.0115649	0.0413878	0.988502	0.911482	1.07203	0.779916	0	0.694254	4	FALSE	685	252741	0.00270296
592.2	Urethritis and urethral syndrome	genitourinary	-0.0374811	0.10351	0.963213	0.786347	1.17986	0.717277	0	0.439763	2	FALSE	137	239359	0.000572035
593	Hematuria	genitourinary	-0.000634896	0.0102103	0.999365	0.979565	1.01957	0.950418	14.1111	0.309663	11	FALSE	10630	247187	0.0412308
593.1	Gross hematuria	genitourinary	0.0498365	0.0484063	1.0511	0.955961	1.15571	0.303224	21.5587	0.26496	7	FALSE	507	87326	0.00577232
593.2	Microscopic hematuria	genitourinary	0.00663838	0.0332673	1.00666	0.943118	1.07448	0.841835	0	0.658138	5	FALSE	1145	83679	0.0134985
594	Urinary calculus	genitourinary	-0.0222695	0.0140899	0.977977	0.951339	1.00536	0.113986	0	0.649762	12	FALSE	5627	268160	0.0205525
594.1	Calculus of kidney	genitourinary	-0.0324796	0.016418	0.968042	0.937388	0.999699	0.0478954	7.46602	0.372764	11	FALSE	4171	268933	0.0152726
594.2	Calculus of lower urinary tract	genitourinary	0.0416184	0.0674703	1.0425	0.913364	1.18989	0.53734	0	0.62399	2	FALSE	256	270644	0.000944998
594.3	Calculus of ureter	genitourinary	-0.0417365	0.0274188	0.959122	0.90894	1.01208	0.127962	53.3951	0.0450781	7	FALSE	1485	271552	0.00543882
594.8	Renal colic	genitourinary	0.0152261	0.0379884	1.01534	0.94249	1.09383	0.688561	0	0.492782	4	FALSE	757	271631	0.00277912
595	Hydronephrosis	genitourinary	-0.0126604	0.0261116	0.987419	0.938157	1.03927	0.627778	0	0.867244	9	FALSE	1592	270872	0.00584297
596	Other disorders of bladder	genitourinary	0.0342426	0.01236	1.03484	1.01007	1.06021	0.00559816	29.075	0.177169	10	FALSE	7221	264696	0.0265559
596.5	Functional disorders of bladder	genitourinary	0.0375664	0.0193633	1.03828	0.999615	1.07844	0.0523705	38.0395	0.114933	9	FALSE	3054	265708	0.0113632
597	Other disorders of urethra and urinary tract	genitourinary	0.0423183	0.0200019	1.04323	1.00312	1.08494	0.0343695	33.1167	0.175224	7	FALSE	2630	262465	0.00992097
597.1	Urethral stricture (not specified as infectious)	genitourinary	-0.00539637	0.0249149	0.994618	0.947215	1.04439	0.828527	0	0.373909	3	FALSE	1697	264178	0.0063827
597.2	Urinary complications NEC	genitourinary	-0.104036	0.105021	0.901192	0.733539	1.10716	0.321869	0	0.365838	2	FALSE	122	258982	0.000470853
597.8	Urethral hypermobility/ISD	genitourinary	0.168579	0.0896462	1.18362	0.992901	1.41098	0.0600409	0	0.750781	2	FALSE	146	82822	0.00175971
598	Abnormal findings on examination of urine	genitourinary	0.0836743	0.0431876	1.08727	0.999029	1.18332	0.0526891	3.13904	0.405648	8	FALSE	657	273870	0.00239321
599	Other symptoms/disorders or the urinary system	genitourinary	0.0229192	0.00806553	1.02318	1.00714	1.03949	0.00448844	13.4802	0.312438	12	FALSE	20753	241506	0.0791317
599.1	Urinary obstruction	genitourinary	0.0437495	0.0882327	1.04472	0.878813	1.24195	0.620005	0	0.420107	2	FALSE	168	258277	0.000650042
599.2	Retention of urine	genitourinary	0.0676222	0.0145331	1.06996	1.03991	1.10088	3.27187e-06	0	0.552146	10	TRUE	5085	259524	0.019217
599.3	Dysuria	genitourinary	-0.00122271	0.0156844	0.998778	0.968542	1.02996	0.937862	0	0.849387	10	FALSE	4890	252952	0.0189651
599.4	Urinary incontinence	genitourinary	0.0452465	0.0117505	1.04629	1.02246	1.07066	0.000117834	0	0.809604	11	FALSE	9026	253930	0.0343251
599.5	Frequency of urination and polyuria	genitourinary	0.0107134	0.0144624	1.01077	0.982522	1.03983	0.458828	0	0.538491	10	FALSE	5550	255231	0.0212822
599.6	Oliguria and anuria	genitourinary	-0.02455	0.0739533	0.975749	0.84409	1.12794	0.739915	0	0.773912	2	FALSE	224	253186	0.000883943
599.8	Other symptoms involving urinary system	genitourinary	0.0320307	0.0583743	1.03255	0.920921	1.15771	0.583203	19.9516	0.282993	6	FALSE	388	259378	0.00149365
599.9	Other abnormality of urination	genitourinary	0.0157375	0.0256852	1.01586	0.965987	1.06831	0.54007	0	0.466862	8	FALSE	1800	253227	0.00705808
610	Benign mammary dysplasias	genitourinary	0.0276305	0.0131329	1.02802	1.00189	1.05482	0.0353854	0	0.690346	12	FALSE	6752	258606	0.0254449
610.1	Cystic mastopathy	genitourinary	0.0401137	0.0186582	1.04093	1.00355	1.0797	0.0315614	7.27314	0.374688	9	FALSE	3368	260720	0.0127533
610.2	Fibroadenosis of breast	genitourinary	0.0670173	0.0421569	1.06931	0.984513	1.16142	0.1119	0	0.869588	5	FALSE	674	264919	0.00253772
610.3	Fibrosclerosis of breast	genitourinary	-0.0603663	0.0471737	0.94142	0.85828	1.03261	0.200665	0	0.854881	3	FALSE	511	254851	0.00200108
610.4	Benign neoplasm of breast	genitourinary	0.027916	0.0212162	1.02831	0.986426	1.07197	0.188245	13.816	0.315843	10	FALSE	2438	263919	0.00915313
610.8	Other specified benign mammary dysplasias	genitourinary	0.0109277	0.0291759	1.01099	0.954798	1.07048	0.707999	0	0.711561	7	FALSE	1329	264905	0.00499185
611	Abnormal findings on mammogram or breast exam	genitourinary	0.0124907	0.010491	1.01257	0.991961	1.03361	0.233806	0	0.611848	11	FALSE	12665	251073	0.0480211
611.1	Abnormal mammogram	genitourinary	0.00654071	0.0140106	1.00656	0.979298	1.03459	0.640615	0	0.80934	9	FALSE	6700	78720	0.078436
611.11	Mammographic microcalcification	genitourinary	0.0176385	0.036452	1.01779	0.947616	1.09317	0.628469	0	0.58387	4	FALSE	878	86886	0.0100041
611.3	Lump or mass in breast	genitourinary	0.0157038	0.0134975	1.01583	0.989307	1.04306	0.244643	0	0.553644	8	FALSE	6855	252815	0.0263989
612	Breast conditions, congenital or relating to hormones	genitourinary	-0.0608154	0.0233378	0.940997	0.898924	0.985039	0.00916395	31.4561	0.156799	10	FALSE	2092	263562	0.0078749
612.1	Galactorrhea	genitourinary	-0.058168	0.0653295	0.943491	0.830098	1.07237	0.373262	0	0.784944	6	FALSE	326	263945	0.00123358
612.2	Hypertrophy of breast (Gynecomastia)	genitourinary	-0.0543228	0.0262982	0.947126	0.899545	0.997225	0.0388615	43.3107	0.08968	8	FALSE	1641	264392	0.00616841
613	Other nonmalignant breast conditions	genitourinary	-0.0169764	0.0135329	0.983167	0.957432	1.00959	0.209676	0	0.718643	11	FALSE	6609	263746	0.0244456
613.1	Inflammatory disease of breast	genitourinary	-0.0532744	0.0305351	0.94812	0.893042	1.00659	0.081038	0	0.923542	5	FALSE	1161	271715	0.00425468
613.5	Mastodynia	genitourinary	-0.0138979	0.0269548	0.986198	0.935449	1.0397	0.606134	62.6853	0.00606768	9	FALSE	1673	269392	0.00617195
613.7	Other signs and symptoms in breast	genitourinary	0.0285757	0.0278085	1.02899	0.974405	1.08663	0.304142	0	0.539399	9	FALSE	1491	270492	0.00548196
613.8	Other specified disorders of breast	genitourinary	-0.022324	0.0285259	0.977923	0.924748	1.03416	0.433869	0	0.936387	9	FALSE	1406	269785	0.00518454
613.9	Breast disorder NOS	genitourinary	0.0279781	0.0472978	1.02837	0.937326	1.12826	0.554165	0	0.521112	4	FALSE	601	267833	0.00223891
614	Inflammatory diseases of female pelvic organs	genitourinary	0.00388682	0.00935348	1.00389	0.985658	1.02247	0.677741	44.9837	0.0454219	12	FALSE	14294	250351	0.054012
614.1	Pelvic peritoneal adhesions, female (postoperative) (postinfection)	genitourinary	-0.0408278	0.0179131	0.959994	0.926875	0.994298	0.0226547	51.2118	0.0556403	7	FALSE	3304	255611	0.0127609
614.3	Pelvic inflammatory disease (PID)	genitourinary	-0.0392757	0.027559	0.961486	0.910929	1.01485	0.154114	0	0.467708	9	FALSE	1433	263656	0.00540573
614.32	Chronic inflammatory pelvic disease	genitourinary	0.0209834	0.0428022	1.02121	0.93903	1.11057	0.623964	0	0.891061	4	FALSE	634	264490	0.00239133
614.33	Pelvic inflammatory disease, NOS	genitourinary	-0.064865	0.0459299	0.937194	0.856513	1.02548	0.157873	40.5197	0.135227	6	FALSE	540	264252	0.00203934
614.4	Inflammatory diseases of uterus, except cervix	genitourinary	-0.0960562	0.0574223	0.908413	0.811718	1.01663	0.0943662	0	0.565454	2	FALSE	388	261349	0.0014824
614.5	Inflammatory disease of cervix, vagina, and vulva	genitourinary	0.0288263	0.0117112	1.02925	1.00589	1.05314	0.0138387	34.2428	0.124679	11	FALSE	9508	251900	0.0363723
614.51	Cervicitis and endocervicitis	genitourinary	0.0231439	0.0260178	1.02341	0.972534	1.07696	0.373711	21.711	0.270397	6	FALSE	1598	262735	0.0060454
614.52	Vaginitis and vulvovaginitis	genitourinary	0.0295673	0.0149488	1.03001	1.00027	1.06063	0.0479393	0	0.441166	10	FALSE	6185	252678	0.0238929
614.53	Cyst or abscess of Bartholin's gland	genitourinary	0.0469709	0.0341386	1.04809	0.980258	1.12062	0.168856	0	0.890615	7	FALSE	969	264459	0.00365071
614.54	Abscess or ulceration of vulva	genitourinary	0.0279525	0.0484257	1.02835	0.935233	1.13073	0.563787	0	0.565072	5	FALSE	485	260413	0.00185896
615	Endometriosis	genitourinary	-0.0100449	0.0141717	0.990005	0.962885	1.01789	0.47845	0	0.856096	11	FALSE	5475	262331	0.0204439
618	Genital prolapse	genitourinary	0.0129985	0.00839418	1.01308	0.996552	1.02989	0.121498	0	0.527531	11	FALSE	15883	259037	0.0577732
618.1	Prolapse of vaginal walls	genitourinary	0.0132981	0.0102542	1.01339	0.993223	1.03396	0.194681	17.5129	0.276902	11	FALSE	10375	259742	0.0384093
618.2	Uterine/Uterovaginal prolapse	genitourinary	0.0151144	0.012441	1.01523	0.990773	1.04029	0.224409	0	0.542704	8	FALSE	6919	261331	0.0257931
618.5	Prolapse of vaginal vault after hysterectomy	genitourinary	0.0626793	0.033876	1.06469	0.99629	1.13778	0.0642767	0	0.487464	4	FALSE	946	256119	0.00368
618.6	Vaginal enterocele, congenital or acquired	genitourinary	-0.0120584	0.0318291	0.988014	0.928261	1.05161	0.704801	0	0.42753	2	FALSE	1037	246649	0.00418675
619	Noninflammatory female genital disorders	genitourinary	-0.0158037	0.00847637	0.984321	0.968103	1.00081	0.0622593	33.0864	0.125596	12	FALSE	16158	251501	0.0603679
619.1	Noninflammatory disorders of ovary, fallopian tube, and broad ligament	genitourinary	0.0302146	0.0283913	1.03068	0.974889	1.08965	0.287229	0	0.472097	9	FALSE	1327	261665	0.00504578
619.2	Disorders of uterus, NEC	genitourinary	-0.0200459	0.0139577	0.980154	0.953704	1.00734	0.150948	11.9432	0.335172	9	FALSE	5678	258498	0.0214932
619.3	Noninflammatory disorders of cervix	genitourinary	-0.00269831	0.0179084	0.997305	0.962907	1.03293	0.880234	0	0.762884	8	FALSE	3308	261935	0.0124716
619.4	Noninflammatory disorders of vagina	genitourinary	-0.0211661	0.0179133	0.979056	0.945279	1.01404	0.23737	53.7099	0.0216818	10	FALSE	3465	259164	0.0131935
619.5	Noninflammatory disorders of vulva and perineum	genitourinary	-0.00406289	0.0239211	0.995945	0.950329	1.04375	0.865131	15.4478	0.308643	8	FALSE	1871	262178	0.00708581
620	Dysplasia of female genital organs	genitourinary	-0.0583283	0.0493425	0.94334	0.856383	1.03913	0.237161	30.2439	0.197267	7	FALSE	526	260056	0.00201856
620.1	Dysplasia of cervix	genitourinary	-0.109467	0.0806524	0.896312	0.765258	1.04981	0.174696	0	0.376075	3	FALSE	219	90687	0.00240908
621	Endometrial hyperplasia	genitourinary	-0.00214893	0.027006	0.997853	0.94641	1.05209	0.936577	37.3152	0.143887	7	FALSE	1510	261502	0.00574118
622	Polyp of female genital organs	genitourinary	0.0315619	0.00930125	1.03207	1.01342	1.05105	0.000690562	0	0.524662	11	FALSE	12712	260153	0.0465871
622.1	Polyp of corpus uteri	genitourinary	0.0235913	0.0106352	1.02387	1.00275	1.04544	0.026539	2.79566	0.415633	11	FALSE	9555	261034	0.0353119
622.2	Mucous polyp of cervix	genitourinary	0.0608679	0.0171099	1.06276	1.02771	1.099	0.000374439	0	0.521706	8	FALSE	3636	261411	0.0137183
623	Hypertrophy of female genital organs	genitourinary	0.00895058	0.0258801	1.00899	0.959087	1.06149	0.729457	30.671	0.183155	8	FALSE	1638	261334	0.0062288
624	Symptoms involving female genital tract	genitourinary	0.00736642	0.0243034	1.00739	0.960533	1.05654	0.761811	0	0.738654	6	FALSE	1860	263177	0.00701789
624.1	Dystrophy of female genital tract	genitourinary	0.012932	0.0445497	1.01302	0.928315	1.10544	0.771599	0	0.777326	3	FALSE	543	265665	0.00203976
624.2	Atrophy of female genital tract	genitourinary	0.0357487	0.0393367	1.0364	0.959493	1.11946	0.363462	0	0.376986	2	FALSE	690	248899	0.00276454
624.9	stress incontinence, female	genitourinary	0.0129396	0.0112116	1.01302	0.991006	1.03553	0.248447	13.5772	0.318026	10	FALSE	8821	261977	0.0325741
625	Pain and other symptoms associated with female genital organs	genitourinary	-0.0365941	0.0138238	0.964067	0.938297	0.990545	0.00811656	42.0625	0.0688056	11	FALSE	6136	257080	0.0233117
625.1	Dyspareunia	genitourinary	-0.0314083	0.0226781	0.96908	0.926949	1.01313	0.166064	5.88083	0.378954	6	FALSE	2209	260063	0.00842255
626	Disorders of menstruation and other abnormal bleeding from female genital tract	genitourinary	-0.0112117	0.00677096	0.988851	0.975815	1.00206	0.0977508	18.8984	0.25811	12	FALSE	29791	223173	0.117768
626.1	Irregular menstrual cycle/bleeding	genitourinary	-0.0131448	0.00726829	0.986941	0.972981	1.0011	0.0705258	31.102	0.142412	12	FALSE	24363	226140	0.0972563
626.11	Absent or infrequent menstruation	genitourinary	-0.027843	0.0251256	0.972541	0.925808	1.02163	0.267795	0	0.607188	10	FALSE	1915	236185	0.00804284
626.12	Excessive or frequent menstruation	genitourinary	0.000237158	0.00957257	1.00024	0.981646	1.01918	0.980235	45.6496	0.042168	12	FALSE	12947	234567	0.0523082
626.13	Irregular menstrual cycle	genitourinary	-0.0487318	0.0162884	0.952437	0.92251	0.983333	0.00277335	46.1609	0.0460214	11	FALSE	4283	235275	0.0178788
626.14	Irregular menstrual bleeding	genitourinary	0.00151702	0.0157704	1.00152	0.971035	1.03296	0.923367	0	0.502651	11	FALSE	4394	239096	0.0180459
626.15	Infertility, female, associated with anovulation	genitourinary	0.0505295	0.127448	1.05183	0.819333	1.3503	0.691758	0	0.354017	2	FALSE	151	236891	0.000637018
626.2	Dysmenorrhea	genitourinary	-0.0289991	0.0177943	0.971417	0.938122	1.00589	0.103167	0	0.555318	10	FALSE	3820	236833	0.0158735
626.4	Premenstrual tension syndromes	genitourinary	-0.0016917	0.0538246	0.99831	0.898359	1.10938	0.974927	68.5399	0.0127582	5	FALSE	428	239575	0.00178331
626.8	Infertility, female	genitourinary	-0.00563719	0.0251534	0.994379	0.946545	1.04463	0.822669	0	0.748897	10	FALSE	1874	239820	0.00775361
627	Menopausal and postmenopausal disorders	genitourinary	-0.00705804	0.00747087	0.992967	0.978533	1.00761	0.344791	0	0.863451	12	FALSE	24292	223488	0.0980386
627.1	Postmenopausal bleeding	genitourinary	-0.0147317	0.00971026	0.985376	0.9668	1.00431	0.129236	1.81258	0.424449	11	FALSE	11779	238819	0.0470036
627.2	Symptomatic menopause	genitourinary	-0.00772368	0.0138175	0.992306	0.965793	1.01955	0.576176	0	0.835944	10	FALSE	7823	228020	0.0331704
627.21	Symptomatic artificial menopause	genitourinary	-0.047745	0.0434627	0.953377	0.875526	1.03815	0.271974	0	0.411196	4	FALSE	593	77022	0.00764028
627.22	Need for Hormone replacement therapy (postmenopausal)	genitourinary	-0.0122902	0.0356047	0.987785	0.921204	1.05918	0.729956	58.6654	0.0462324	5	FALSE	1006	85475	0.0116326
627.3	Postmenopausal atrophic vaginitis	genitourinary	-0.00688909	0.0170779	0.993135	0.960443	1.02694	0.686659	0.92827	0.426183	9	FALSE	4044	236802	0.0167908
627.4	Premenopausal menorrhagia	genitourinary	-0.0342451	0.039956	0.966335	0.893546	1.04505	0.391407	71.1403	0.00392263	6	FALSE	772	239869	0.0032081
627.5	Premature menopause and other ovarian failure	genitourinary	0.00182852	0.0481918	1.00183	0.911535	1.10107	0.969734	30.4872	0.184636	8	FALSE	546	238970	0.0022796
628	Ovarian cyst	genitourinary	-0.010855	0.0115134	0.989204	0.967131	1.01178	0.345773	25.1395	0.196939	12	FALSE	8516	235142	0.0349506
634	Miscarriage; stillbirth	pregnancy complications	-0.000875924	0.017186	0.999124	0.96603	1.03335	0.959352	0	0.585974	11	FALSE	3825	268443	0.0140487
634.1	Missed abortion/Hydatidiform mole	pregnancy complications	-0.0145381	0.0263333	0.985567	0.93599	1.03777	0.580894	3.90008	0.402415	9	FALSE	1583	269503	0.00583948
634.3	Ectopic pregnancy	pregnancy complications	-0.0868521	0.0529764	0.916813	0.826394	1.01712	0.10112	6.52948	0.369509	5	FALSE	432	265844	0.00162238
635	Hemorrhage during pregnancy; childbirth and postpartum	pregnancy complications	-0.00354096	0.0209001	0.996465	0.956471	1.03813	0.865464	42.2788	0.0759018	10	FALSE	2548	268765	0.00939137
635.2	Antepartum hemorrhage, abruptio placentae, and placenta previa	pregnancy complications	-0.00619648	0.0289025	0.993823	0.93909	1.05175	0.830241	63.1258	0.0082393	8	FALSE	1314	269140	0.0048585
635.3	Placenta previa and abruptio placenta	pregnancy complications	0.022737	0.0283859	1.023	0.967637	1.08153	0.423134	0	0.454274	5	FALSE	1358	256726	0.00526185
636	Early or threatened labor; hemorrhage in early pregnancy	pregnancy complications	-0.0223102	0.0146153	0.977937	0.950321	1.00636	0.126886	52.9025	0.0195291	11	FALSE	5324	265362	0.0196685
636.1	Threatened premature labor	pregnancy complications	-0.0831221	0.0359382	0.920239	0.85765	0.987396	0.0207272	0	0.973432	4	FALSE	848	263559	0.00320718
636.2	Early onset of delivery	pregnancy complications	-0.093748	0.0418036	0.910512	0.838885	0.988255	0.0249238	24.8746	0.264184	3	FALSE	615	251965	0.00243487
636.3	Hemorrhage in early pregnancy	pregnancy complications	-0.0175382	0.0245872	0.982615	0.936385	1.03113	0.475658	17.3913	0.287893	9	FALSE	1812	268156	0.00671191
636.8	Cervical incompetence	pregnancy complications	0.032631	0.0717472	1.03317	0.897636	1.18917	0.649249	0	0.593698	4	FALSE	252	268703	0.00093696
637	Short gestation; low birth weight; and fetal growth retardation	pregnancy complications	-0.122338	0.0657449	0.88485	0.777871	1.00654	0.0627738	0	0.942497	2	FALSE	291	264764	0.00109789
642	Hypertension complicating pregnancy, childbirth, and the puerperium	pregnancy complications	-0.0396338	0.0211209	0.961141	0.922166	1.00176	0.060584	0	0.617101	9	FALSE	2457	273235	0.00891212
642.1	Preeclampsia and eclampsia	pregnancy complications	-0.111769	0.0343593	0.894251	0.836013	0.956547	0.00114217	0.963026	0.409975	6	FALSE	918	274119	0.00333773
643	Excessive vomiting in pregnancy	pregnancy complications	0.0654158	0.0453831	1.0676	0.976741	1.16692	0.149468	0.417822	0.420376	7	FALSE	552	275202	0.00200178
643.1	Hyperemesis gravidarum	pregnancy complications	0.152108	0.0611131	1.16429	1.03286	1.31244	0.0128116	20.6885	0.282873	5	FALSE	321	275584	0.00116344
644	Anemia during pregnancy	pregnancy complications	-0.184185	0.0673691	0.831782	0.728895	0.949192	0.00625753	67.8856	0.0250774	4	FALSE	270	90536	0.00297337
646	Other complications of pregnancy NEC	pregnancy complications	-0.00423548	0.0259417	0.995773	0.946409	1.04771	0.870306	0	0.832873	10	FALSE	1664	273276	0.00605223
647	Infectious and parasitic complications affecting pregnancy	pregnancy complications	-0.0126287	0.0584783	0.987451	0.880519	1.10737	0.829023	39.6429	0.141262	6	FALSE	339	270857	0.00125002
647.1	Infections of genitourinary tract during pregnancy	pregnancy complications	0.0481754	0.0448967	1.04935	0.960962	1.14588	0.283259	0	0.455587	5	FALSE	549	274356	0.00199705
647.3	Major puerperal infection	pregnancy complications	-0.38421	0.125569	0.680988	0.532421	0.871013	0.00221525	63.3605	0.0985226	2	FALSE	89	253952	0.000350337
649	Other conditions or status of the mother complicating pregnancy, childbirth, or the puerperium	pregnancy complications	-0.0350963	0.0201249	0.965512	0.92817	1.00436	0.081173	50.2012	0.0414641	9	FALSE	2816	271012	0.0102838
649.1	Diabetes or abnormal glucose tolerance complicating pregnancy	pregnancy complications	-0.0504004	0.0304637	0.950849	0.895737	1.00935	0.0980381	0	0.783898	9	FALSE	1202	274225	0.00436413
653	Problems associated with amniotic cavity and membranes	pregnancy complications	-0.0765721	0.0293136	0.926286	0.874568	0.981063	0.00899689	0	0.463443	5	FALSE	1277	273256	0.00465154
654	Other and unspecified complications of birth; puerperium affecting management of mother	pregnancy complications	-0.00952669	0.0321672	0.990519	0.929998	1.05498	0.767107	0	0.830307	9	FALSE	1091	274029	0.00396554
654.1	Abnormality of organs and soft tissues of pelvis complicating pregnancy, childbirth, or the puerperium	pregnancy complications	-0.0970779	0.0276516	0.907485	0.859612	0.958025	0.000446837	0	0.507972	9	FALSE	1436	273607	0.005221
654.2	Rhesus isoimmunization in pregnancy	pregnancy complications	0.0311327	0.0999406	1.03162	0.848108	1.25485	0.755412	3.57419	0.308505	2	FALSE	153	90561	0.00168662
655	Known or suspected fetal abnormality affecting management of mother	pregnancy complications	-0.0546908	0.0159485	0.946778	0.917641	0.97684	0.00060533	50.5228	0.03303	10	FALSE	4516	270118	0.0164437
655.1	Abnormality in fetal heart rate or rhythm	pregnancy complications	-0.0852353	0.0304761	0.918296	0.865051	0.974819	0.00516125	74.7814	0.00774808	4	FALSE	1141	75612	0.0148659
656	Other perinatal conditions of fetus or newborn	pregnancy complications	-0.0373669	0.0296163	0.963323	0.908997	1.0209	0.207056	0	0.587826	10	FALSE	1503	273516	0.00546508
656.2	Respiratory conditions of fetus and newborn	pregnancy complications	-0.0204365	0.0645626	0.979771	0.863314	1.11194	0.751594	8.72032	0.295248	2	FALSE	313	74657	0.004175
656.3	Endocrine and metabolic disturbances of fetus and newborn	pregnancy complications	-0.00116898	0.067746	0.998832	0.874635	1.14066	0.986233	0	0.940266	2	FALSE	304	77362	0.0039142
656.8	Perinatal jaundice	pregnancy complications	-0.0634356	0.0780533	0.938535	0.805399	1.09368	0.416378	66.0385	0.0861699	2	FALSE	200	77426	0.00257646
669	Complications of labor and delivery NEC	pregnancy complications	-0.0285949	0.033977	0.97181	0.909201	1.03873	0.400014	38.5278	0.180778	4	FALSE	933	274188	0.00339124
671	Venous/cerebrovascular complications embolism in pregnancy and the puerperium	pregnancy complications	0.0230845	0.0713793	1.02335	0.889749	1.17702	0.746388	0	0.622101	3	FALSE	254	275136	0.000922328
674	Other complications of the puerperium NEC	pregnancy complications	-0.113074	0.0504052	0.893084	0.809073	0.98582	0.0248773	0	0.873618	5	FALSE	443	274696	0.0016101
681	Superficial cellulitis and abscess	dermatologic	0.053995	0.0134481	1.05548	1.02802	1.08367	5.94278e-05	0	0.621353	10	FALSE	7291	260256	0.0272513
681.1	Cellulitis and abscess of fingers/toes	dermatologic	0.105429	0.0293726	1.11119	1.04902	1.17703	0.000331479	0	0.93856	9	FALSE	1334	269860	0.00491899
681.2	Cellulitis and abscess of face/neck	dermatologic	0.0106543	0.0437487	1.01071	0.927658	1.1012	0.807592	0	0.432573	7	FALSE	596	269790	0.00220426
681.3	Cellulitis and abscess of arm/hand	dermatologic	-0.0321268	0.0412728	0.968384	0.893133	1.04998	0.436333	0	0.810149	7	FALSE	696	264780	0.00262171
681.5	Cellulitis and abscess of leg, except foot	dermatologic	0.0932169	0.0284758	1.0977	1.03811	1.16071	0.00106208	46.2254	0.0716878	8	FALSE	1452	264435	0.00546097
681.6	Cellulitis and abscess of foot, toe	dermatologic	0.253505	0.0674101	1.28853	1.12906	1.47053	0.000169483	47.8938	0.104168	5	FALSE	267	265931	0.00100301
681.7	Cellulitis and abscess of trunk	dermatologic	0.023038	0.0323435	1.02331	0.960449	1.09028	0.476284	0	0.494759	7	FALSE	1106	264465	0.00416461
686	Other local infections of skin and subcutaneous tissue	dermatologic	0.0282673	0.0237444	1.02867	0.981895	1.07767	0.233857	0	0.711683	8	FALSE	1914	269501	0.00705193
686.1	Carbuncle and furuncle	dermatologic	-0.0315954	0.0475423	0.968898	0.882694	1.06352	0.506322	33.4782	0.172479	7	FALSE	576	269201	0.0021351
686.2	Impetigo	dermatologic	-0.096904	0.106	0.907643	0.737375	1.11723	0.360616	49.8003	0.136417	3	FALSE	154	271741	0.000566395
686.3	Pilonidal cyst	dermatologic	-0.114996	0.102545	0.89137	0.729074	1.08979	0.262108	0	0.865288	3	FALSE	159	266257	0.000596811
686.4	Pyogenic granuloma	dermatologic	0.153916	0.0665168	1.16639	1.02383	1.32881	0.0206707	76.7605	0.0380449	2	FALSE	297	266269	0.00111417
687	Symptoms affecting skin	dermatologic	0.0458657	0.0229175	1.04693	1.00095	1.09503	0.0453563	0	0.805681	8	FALSE	2232	263817	0.00838943
687.1	Rash and other nonspecific skin eruption	dermatologic	-0.00110632	0.0122785	0.998894	0.975142	1.02322	0.928206	61.1864	0.00407064	11	FALSE	8436	253376	0.0322216
687.4	Disturbance of skin sensation	dermatologic	0.000456855	0.012058	1.00046	0.97709	1.02438	0.969777	0	0.650939	11	FALSE	8472	255126	0.0321398
689	Disorder of skin and subcutaneous tissue NOS	dermatologic	0.0335609	0.012395	1.03413	1.00931	1.05956	0.00677679	0	0.85567	10	FALSE	7279	263526	0.0268791
690	Erythematosquamous dermatosis	dermatologic	0.0175364	0.0169301	1.01769	0.984476	1.05203	0.30029	16.9562	0.2917	9	FALSE	3880	262742	0.0145524
690.1	Seborrheic dermatitis	dermatologic	0.017553	0.016995	1.01771	0.984367	1.05218	0.301682	26.4065	0.209144	9	FALSE	3847	262836	0.0144254
691	Congenital anomalies of skin	dermatologic	0.129556	0.059017	1.13832	1.01398	1.27791	0.0281468	30.0683	0.231814	4	FALSE	364	263441	0.00137981
694	Dyschromia and Vitiligo	dermatologic	0.0316228	0.0197837	1.03213	0.992873	1.07294	0.109948	42.3516	0.0670394	11	FALSE	2957	260780	0.0112119
694.1	Vitiligo	dermatologic	-0.0132897	0.0778059	0.986798	0.847227	1.14936	0.864377	0.978175	0.400685	5	FALSE	256	265410	0.000963616
694.2	Other dyschromia	dermatologic	0.0330443	0.0213502	1.0336	0.991237	1.07777	0.121688	54.3999	0.0249191	9	FALSE	2556	261056	0.00969607
695	Erythematous conditions	dermatologic	0.0210861	0.0126246	1.02131	0.996349	1.0469	0.0948726	0	0.441136	11	FALSE	7289	258186	0.0274564
695.2	Bullous dermatoses	dermatologic	0.0411035	0.0805782	1.04196	0.889739	1.22022	0.609977	0	0.909736	2	FALSE	211	264948	0.000795749
695.3	Rosacea	dermatologic	0.0568473	0.0274449	1.05849	1.00306	1.11699	0.0383285	41.676	0.100496	8	FALSE	1563	258342	0.00601374
695.4	Lupus (localized and systemic)	dermatologic	0.0432591	0.021559	1.04421	1.001	1.08928	0.0447981	0	0.544354	10	FALSE	2378	262398	0.00898118
695.41	Cutaneous lupus erythematosus	dermatologic	0.0111588	0.0430341	1.01122	0.929427	1.10021	0.795404	0	0.86252	8	FALSE	638	262461	0.00242494
695.42	Systemic lupus erythematosus	dermatologic	0.0456638	0.0226289	1.04672	1.00131	1.09419	0.043597	0	0.57856	10	FALSE	2152	262545	0.00813005
695.7	Prurigo and Lichen	dermatologic	-0.0167893	0.0268675	0.983351	0.932908	1.03652	0.532043	19.1082	0.272849	9	FALSE	1556	264203	0.00585493
695.8	Other specified erythematous conditions	dermatologic	1.25842e-05	0.0348974	1.00001	0.933901	1.0708	0.999712	0	0.709746	8	FALSE	985	262118	0.00374378
695.9	Unspecified erythematous condition	dermatologic	0.00347806	0.0435316	1.00348	0.921417	1.09286	0.936319	0.00766602	0.367851	3	FALSE	568	264303	0.00214444
696	Psoriasis and related disorders	dermatologic	-0.0288842	0.0179715	0.971529	0.937904	1.00636	0.108007	16.3837	0.296701	9	FALSE	3385	259865	0.0128585
696.3	Pityriasis	dermatologic	-0.0273832	0.139337	0.972988	0.740463	1.27853	0.8442	63.0021	0.100169	2	FALSE	109	260181	0.000418764
696.4	Psoriasis	dermatologic	-0.0238764	0.0183099	0.976406	0.941988	1.01208	0.192229	36.9202	0.123256	9	FALSE	3252	260205	0.0123436
696.41	Psoriasis vulgaris	dermatologic	-0.0183318	0.0206542	0.981835	0.942883	1.0224	0.37478	46.2323	0.0716478	8	FALSE	2602	260396	0.00989361
696.42	Psoriatic arthropathy	dermatologic	-0.0474278	0.0333099	0.953679	0.893406	1.01802	0.154494	57.7425	0.0504554	5	FALSE	993	261496	0.00378302
697	Sarcoidosis	dermatologic	0.0445561	0.0308188	1.04556	0.984277	1.11067	0.148248	0	0.825985	9	FALSE	1181	264435	0.00444627
698	Pruritus and related conditions	dermatologic	-0.0411469	0.0210582	0.959688	0.920885	1.00013	0.0507054	0	0.988965	10	FALSE	2639	269787	0.00968703
700	Corns and callosities	dermatologic	0.0785033	0.025072	1.08167	1.0298	1.13615	0.00174144	0	0.514183	9	FALSE	2056	267326	0.00763228
701	Other hypertrophic and atrophic conditions of skin	dermatologic	0.0137757	0.0130446	1.01387	0.988278	1.04013	0.290948	0	0.59818	7	FALSE	6247	237595	0.025619
701.1	Keratoderma, acquired	dermatologic	0.0791001	0.045743	1.08231	0.989501	1.18383	0.0837687	0	0.68986	4	FALSE	675	267204	0.00251979
701.2	Scar conditions and fibrosis of skin	dermatologic	0.0127333	0.0187234	1.01281	0.976321	1.05067	0.496459	0	0.972462	9	FALSE	3053	267347	0.0112907
701.3	Circumscribed scleroderma	dermatologic	0.0267106	0.0341786	1.02707	0.960522	1.09823	0.434508	21.2856	0.273451	6	FALSE	944	268712	0.00350076
701.4	Keloid scar	dermatologic	0.00658975	0.0378064	1.00661	0.934719	1.08403	0.861628	0	0.825738	9	FALSE	833	269265	0.00308407
701.5	Abnormal granulation tissue	dermatologic	0.0629563	0.0525647	1.06498	0.960724	1.18055	0.231037	6.09046	0.302111	2	FALSE	421	269339	0.00156065
701.6	Acquired acanthosis nigricans	dermatologic	-0.0194431	0.0698502	0.980745	0.855262	1.12464	0.78074	0	0.647255	5	FALSE	245	264811	0.000924333
702	Degenerative skin conditions and other dermatoses	dermatologic	0.0231538	0.0114402	1.02342	1.00073	1.04663	0.04298	0	0.968572	9	FALSE	9588	256582	0.0360221
702.1	Actinic keratosis	dermatologic	0.0318486	0.0167497	1.03236	0.99902	1.06681	0.0572433	0	0.406329	5	FALSE	4181	267134	0.0154101
702.2	Seborrheic keratosis	dermatologic	0.023718	0.013819	1.024	0.996639	1.05212	0.0861002	0	0.891665	9	FALSE	6449	263376	0.0239007
703	Diseases of nail, NOS	dermatologic	0.0638818	0.0272923	1.06597	1.01044	1.12454	0.0192503	0	0.888506	8	FALSE	1757	269990	0.00646557
703.1	Ingrowing nail	dermatologic	0.0328827	0.02417	1.03343	0.985615	1.08356	0.17368	0	0.845587	9	FALSE	2122	270477	0.00778433
704	Diseases of hair and hair follicles	dermatologic	-0.0164346	0.0195014	0.9837	0.94681	1.02203	0.399375	28.9907	0.177902	10	FALSE	3252	267625	0.0120054
704.1	Alopecia	dermatologic	-0.045242	0.0235538	0.955766	0.912647	1.00092	0.0547574	45.0865	0.0591819	10	FALSE	2193	270107	0.00805362
704.11	Alopecia Areata	dermatologic	-0.0404794	0.0609533	0.960329	0.85219	1.08219	0.506623	0	0.676038	6	FALSE	358	271312	0.00131778
704.2	Hirsutism	dermatologic	-0.0728621	0.0409786	0.929729	0.857976	1.00748	0.0753953	15.1722	0.307261	9	FALSE	727	270665	0.00267878
704.8	Other specified diseases of hair and hair follicles	dermatologic	0.0431868	0.0426116	1.04413	0.960472	1.13508	0.310822	5.3528	0.38627	7	FALSE	680	268973	0.00252176
705	Disorders of sweat glands	dermatologic	0.0502914	0.0360045	1.05158	0.979928	1.12847	0.162472	17.4814	0.287105	9	FALSE	913	265837	0.00342268
705.1	Dyshidrosis	dermatologic	0.112458	0.0772854	1.11903	0.961733	1.30204	0.145642	14.6563	0.318796	4	FALSE	253	262901	0.000961414
705.3	Hidradenitis	dermatologic	0.0155705	0.0451847	1.01569	0.92961	1.10975	0.730397	0	0.980655	7	FALSE	595	266764	0.00222547
705.8	Hyperhidrosis	dermatologic	0.00359177	0.0514888	1.0036	0.907262	1.11016	0.944386	54.1509	0.0416842	7	FALSE	469	88324	0.00528195
706	Diseases of sebaceous glands	dermatologic	0.0309269	0.0102142	1.03141	1.01097	1.05227	0.002463	43.5465	0.0529232	12	FALSE	11562	257866	0.0429131
706.1	Acne	dermatologic	0.0169373	0.0204858	1.01708	0.977053	1.05875	0.408361	33.9998	0.135863	10	FALSE	3096	262496	0.011657
706.2	Sebaceous cyst	dermatologic	0.0511964	0.0124433	1.05253	1.02717	1.07851	3.88241e-05	0	0.68896	11	FALSE	7120	264041	0.0262575
706.8	Other specified diseases of sebaceous glands	dermatologic	-0.0308416	0.0314335	0.969629	0.911695	1.03125	0.326509	0	0.517218	7	FALSE	1320	260899	0.00503396
707	Chronic ulcer of skin	dermatologic	0.0850726	0.0168707	1.0888	1.05338	1.1254	4.59219e-07	28.716	0.189397	9	TRUE	3885	270922	0.0141372
707.1	Decubitus ulcer	dermatologic	0.0608354	0.0224216	1.06272	1.01703	1.11047	0.00666262	0	0.971292	9	FALSE	2118	271830	0.00773139
707.2	Chronic ulcer of leg or foot	dermatologic	0.14515	0.0248517	1.15621	1.10125	1.21392	5.20015e-09	35.4964	0.134132	9	TRUE	1791	272345	0.00653325
707.3	Chronic ulcer of unspecified site	dermatologic	0.0827222	0.0627586	1.08624	0.960518	1.22842	0.187469	0	0.588976	6	FALSE	314	266926	0.00117497
709	Diffuse diseases of connective tissue	dermatologic	0.0574604	0.0186286	1.05914	1.02117	1.09853	0.00203872	10.7281	0.343923	10	FALSE	3126	261965	0.0117922
709.2	Sicca syndrome	dermatologic	0.0486457	0.026385	1.04985	0.996937	1.10557	0.0652294	32.0378	0.15193	10	FALSE	1557	263460	0.00587509
709.3	Systemic sclerosis	dermatologic	0.0141519	0.0437027	1.01425	0.930993	1.10496	0.746073	41.9563	0.111158	7	FALSE	584	262711	0.00221804
709.4	Polymyositis	dermatologic	0.128482	0.103191	1.1371	0.928887	1.39199	0.213099	0	0.582161	2	FALSE	147	262497	0.000559693
709.6	Other specified diffuse diseases of connective tissue	dermatologic	0.0312706	0.0535014	1.03176	0.929052	1.14583	0.558897	34.2546	0.206734	4	FALSE	415	263984	0.0015696
709.7	Unspecified diffuse connective tissue disease	dermatologic	0.0804628	0.0443764	1.08379	0.993508	1.18227	0.069803	32.106	0.171666	8	FALSE	577	263909	0.00218159
710	Osteomyelitis, periostitis, and other infections involving bone	musculoskeletal	0.0888349	0.0324138	1.0929	1.02563	1.16458	0.00613171	35.6625	0.143934	8	FALSE	1063	266791	0.00396858
710.1	Osteomyelitis	musculoskeletal	0.128593	0.0358766	1.13723	1.06001	1.22007	0.000337974	20.6495	0.265718	8	FALSE	864	267852	0.00321529
710.11	Acute osteomyelitis	musculoskeletal	0.203417	0.0830538	1.22558	1.04147	1.44224	0.0143165	0	0.414175	2	FALSE	216	264162	0.000817012
710.12	Chronic osteomyelitis	musculoskeletal	0.0868008	0.0585468	1.09068	0.972438	1.2233	0.138184	39.7461	0.190207	3	FALSE	378	264024	0.00142964
710.19	Unspecified osteomyelitis	musculoskeletal	0.162933	0.0432914	1.17696	1.08121	1.28118	0.000167466	10.5429	0.34828	8	FALSE	594	268228	0.00220964
711	Arthropathy associated with infections	musculoskeletal	0.105992	0.0603967	1.11181	0.987693	1.25153	0.0792706	37.5811	0.201477	3	FALSE	370	268382	0.00137673
711.1	Pyogenic arthritis	musculoskeletal	0.0782576	0.0795578	1.0814	0.925267	1.26388	0.325284	26.2942	0.257497	3	FALSE	208	268158	0.000775061
711.3	Behcet's syndrome	musculoskeletal	0.15769	0.130546	1.1708	0.906489	1.51219	0.227077	48.7251	0.162557	2	FALSE	79	260473	0.000303202
713	Arthropathy associated with other disorders classified elsewhere	musculoskeletal	0.2199	0.0713214	1.24595	1.08341	1.43288	0.00204766	0	0.865607	5	FALSE	255	265399	0.000959895
713.5	Arthropathy associated with neurological disorders	musculoskeletal	0.205817	0.0919368	1.22853	1.02596	1.4711	0.025177	0	0.806569	3	FALSE	154	261729	0.000588049
714	Rheumatoid arthritis and other inflammatory polyarthropathies	musculoskeletal	0.00583785	0.0122206	1.00585	0.982049	1.03024	0.632861	12.5436	0.327457	10	FALSE	7402	263903	0.0272829
714.1	Rheumatoid arthritis	musculoskeletal	0.00520308	0.0134436	1.00522	0.979076	1.03206	0.698734	0	0.583465	10	FALSE	6071	265341	0.0223682
715	Other inflammatory spondylopathies	musculoskeletal	-0.0322227	0.0222619	0.968291	0.92695	1.01148	0.147774	0	0.477716	10	FALSE	2282	266198	0.0084997
715.1	Sacroiliitis NEC	musculoskeletal	0.0010487	0.0310441	1.00105	0.941956	1.06385	0.973052	0	0.893841	9	FALSE	1226	266866	0.00457306
715.2	Ankylosing spondylitis	musculoskeletal	-0.0681034	0.0588014	0.934164	0.832475	1.04827	0.246785	0	0.384563	3	FALSE	348	267145	0.00130097
716	Other arthropathies	musculoskeletal	0.0579264	0.0172468	1.05964	1.02442	1.09607	0.000783187	20.1021	0.258022	10	FALSE	4534	259943	0.0171433
716.1	Unspecified polyarthropathy or polyarthritis	musculoskeletal	-0.169669	0.118795	0.843945	0.668645	1.0652	0.153221	0	0.653833	2	FALSE	129	77513	0.00166147
716.2	Unspecified monoarthritis	musculoskeletal	0.253901	0.12336	1.28904	1.01219	1.64162	0.0395695	0	0.574975	2	FALSE	131	264795	0.000494478
716.9	Arthropathy NOS	musculoskeletal	0.0552154	0.0192814	1.05677	1.01758	1.09747	0.00418777	0	0.733195	9	FALSE	3554	261350	0.0134162
717	Polymyalgia Rheumatica	musculoskeletal	0.000924927	0.0218698	1.00093	0.958928	1.04476	0.966266	2.19231	0.408295	7	FALSE	2234	273264	0.00810895
720	Spinal stenosis	musculoskeletal	0.00882637	0.0166931	1.00887	0.976392	1.04242	0.596982	15.5965	0.299513	10	FALSE	4377	265076	0.016244
720.1	Spinal stenosis of lumbar region	musculoskeletal	0.0407091	0.0240032	1.04155	0.993684	1.09172	0.0898885	0	0.747757	6	FALSE	2127	261774	0.00805984
721	Spondylosis and allied disorders	musculoskeletal	0.0015519	0.01246	1.00155	0.97739	1.02631	0.90088	0	0.989253	11	FALSE	8436	259667	0.0314655
721.1	Spondylosis without myelopathy	musculoskeletal	-0.00144543	0.0128322	0.998556	0.973755	1.02399	0.910315	0	0.816835	11	FALSE	7884	260188	0.02941
721.2	Spondylosis with myelopathy	musculoskeletal	0.0471165	0.04306	1.04824	0.963407	1.14055	0.273865	0	0.646123	8	FALSE	643	268122	0.00239242
721.8	Other allied disorders of spine	musculoskeletal	0.201053	0.124878	1.22269	0.957239	1.56175	0.107397	0	0.485461	2	FALSE	110	255240	0.000430781
722	Intervertebral disc disorders	musculoskeletal	0.0159463	0.0124819	1.01607	0.991518	1.04124	0.201406	14.6689	0.30803	10	FALSE	9064	257699	0.0339777
722.1	Displacement of intervertebral disc	musculoskeletal	0.0642486	0.0236546	1.06636	1.01805	1.11696	0.00660532	0	0.769878	8	FALSE	2202	261261	0.00835791
722.6	Degeneration of intervertebral disc	musculoskeletal	0.0120416	0.0152605	1.01211	0.98229	1.04284	0.430072	38.7574	0.109707	9	FALSE	6068	254804	0.0232604
722.7	Intervertebral disc disorder with myelopathy	musculoskeletal	-0.00723569	0.0606675	0.99279	0.88149	1.11814	0.905063	0	0.446027	6	FALSE	366	264515	0.00138175
722.8	Postlaminectomy syndrome	musculoskeletal	0.0480658	0.041417	1.04924	0.967432	1.13797	0.245832	0	0.768925	8	FALSE	697	264419	0.00262904
722.9	Other and unspecified disc disorder	musculoskeletal	0.0131324	0.0314725	1.01322	0.952607	1.07769	0.676484	0	0.727881	8	FALSE	1175	269003	0.00434898
723	Other disorders of cervical region	musculoskeletal	-0.0582141	0.035806	0.943448	0.879508	1.01204	0.103988	0	0.556074	9	FALSE	895	268574	0.00332135
723.1	Torticollis	musculoskeletal	-0.0654214	0.0798213	0.936673	0.801021	1.0953	0.412445	9.67171	0.351135	5	FALSE	209	270199	0.000772906
724	Other and unspecified disorders of back	musculoskeletal	0.018137	0.0219343	1.0183	0.975453	1.06303	0.408307	0	0.996544	9	FALSE	2519	264315	0.00944033
724.1	Disorders of sacrum	musculoskeletal	-0.00107783	0.0356228	0.998923	0.931558	1.07116	0.975862	0	0.582335	8	FALSE	915	268287	0.00339893
724.2	Disorders of coccyx	musculoskeletal	0.0195685	0.0422924	1.01976	0.93864	1.10789	0.643583	0	0.640983	6	FALSE	626	268812	0.00232335
724.8	Other symptoms referable to back	musculoskeletal	0.0112662	0.0401941	1.01133	0.934716	1.09422	0.779251	0	0.965666	8	FALSE	786	263275	0.00297658
724.9	Other unspecified back disorders	musculoskeletal	0.0584024	0.0570034	1.06014	0.948074	1.18546	0.305579	0	0.888683	4	FALSE	432	263675	0.0016357
726	Peripheral enthesopathies and allied syndromes	musculoskeletal	-0.024078	0.00800382	0.97621	0.961015	0.991644	0.00262706	66.2414	0.000614243	12	FALSE	21247	241374	0.0809037
726.1	Enthesopathy	musculoskeletal	-0.0203584	0.0100726	0.979847	0.960693	0.999384	0.0432624	63.1275	0.00168343	12	FALSE	12157	247845	0.0467573
726.2	Synoviopathy	musculoskeletal	-0.0625628	0.0358984	0.939354	0.875533	1.00783	0.0813735	59.7695	0.0209359	7	FALSE	873	258376	0.00336742
726.3	Bursitis	musculoskeletal	0.0471209	0.028763	1.04825	0.990789	1.10904	0.10137	40.5301	0.0972093	9	FALSE	1456	255498	0.00566638
726.4	Calcaneal spur; Exostosis NOS	musculoskeletal	0.0583016	0.0254227	1.06003	1.00851	1.11419	0.0218316	25.1751	0.236735	7	FALSE	1899	256041	0.00736218
727	Other disorders of synovium, tendon, and bursa	musculoskeletal	-0.0222295	0.00975199	0.978016	0.9595	0.996889	0.0226382	30.1652	0.150612	12	FALSE	12875	247698	0.0494103
727.1	Synovitis and tenosynovitis	musculoskeletal	-0.041339	0.0175211	0.959504	0.927113	0.993026	0.0183052	55.3543	0.0169577	10	FALSE	4052	253077	0.0157586
727.2	Bursitis disorders	musculoskeletal	-0.014112	0.0414538	0.985987	0.909046	1.06944	0.733536	0	0.93718	4	FALSE	780	248846	0.00312467
727.4	Ganglion and cyst of synovium, tendon, and bursa	musculoskeletal	-0.00596428	0.0175138	0.994053	0.96051	1.02877	0.733445	0	0.82823	9	FALSE	3608	256721	0.0138594
727.5	Rupture of synovium	musculoskeletal	0.0451563	0.0404637	1.04619	0.966425	1.13254	0.264435	52.1691	0.0633591	6	FALSE	697	257847	0.00269587
727.6	Rupture of tendon, nontraumatic	musculoskeletal	-0.0686902	0.0177945	0.933616	0.901616	0.966752	0.000113293	0	0.532606	10	FALSE	3431	257921	0.0131279
727.7	Contracture of tendon (sheath)	musculoskeletal	0.0727779	0.0784858	1.07549	0.922146	1.25434	0.353784	0	0.457228	3	FALSE	207	250736	0.000824889
728	Disorders of muscle, ligament, and fascia	musculoskeletal	0.047351	0.0550456	1.04849	0.94126	1.16794	0.389671	0	0.761378	4	FALSE	394	256803	0.0015319
728.2	Laxity of ligament or hypermobility syndrome	musculoskeletal	0.114011	0.0556536	1.12076	1.00494	1.24993	0.0405033	27.4931	0.24699	4	FALSE	386	258726	0.0014897
728.7	Fasciitis	musculoskeletal	0.0523508	0.0152696	1.05375	1.02268	1.08576	0.000607091	51.1535	0.0305504	10	FALSE	5632	252449	0.0218226
728.71	Contracture of palmar fascia [Dupuytren's disease]	musculoskeletal	0.143199	0.0312172	1.15396	1.08547	1.22677	4.49263e-06	0	0.875545	2	TRUE	1116	255135	0.0043551
729	Other disorders of soft tissues	musculoskeletal	8.4294e-05	0.025325	1.00008	0.951656	1.05098	0.997344	35.646	0.132975	9	FALSE	1868	254898	0.00727511
729.1	Rheumatism, unspecified and fibrositis	musculoskeletal	-0.0677807	0.0383226	0.934465	0.866848	1.00736	0.0769463	0	0.836247	4	FALSE	836	254726	0.00327122
729.3	Panniculitis	musculoskeletal	0.00925983	0.105352	1.0093	0.821005	1.24079	0.929961	52.4924	0.121855	3	FALSE	135	254020	0.000531172
731	Osteitis deformans and osteopathies associated with other disorders classified elsewhere	musculoskeletal	-0.0318547	0.0580729	0.968647	0.864438	1.08542	0.583329	25.8797	0.248966	5	FALSE	422	256707	0.0016412
732	Osteochondropathies	musculoskeletal	0.00857735	0.0501046	1.00861	0.914273	1.11269	0.864075	0	0.682172	3	FALSE	478	261044	0.00182776
732.7	Osteochondritis dissecans	musculoskeletal	-0.0696459	0.157337	0.932724	0.685216	1.26964	0.658017	51.6432	0.150423	2	FALSE	90	252876	0.000355779
733	Other disorders of bone and cartilage	musculoskeletal	0.00325462	0.0215687	1.00326	0.961732	1.04658	0.880058	3.66496	0.401689	8	FALSE	2939	257303	0.0112933
733.2	Cyst of bone	musculoskeletal	-0.036833	0.0905281	0.963837	0.807135	1.15096	0.684105	0	0.708598	3	FALSE	154	255808	0.000601652
733.4	Aseptic necrosis of bone	musculoskeletal	0.106657	0.0501347	1.11255	1.00843	1.22743	0.0333858	0	0.604215	7	FALSE	464	260272	0.00177958
733.6	Costochondritis	musculoskeletal	0.0434329	0.0512871	1.04439	0.944511	1.15483	0.397074	0	0.520555	6	FALSE	466	260543	0.00178538
733.8	Malunion and nonunion of fracture	musculoskeletal	0.205508	0.0514703	1.22815	1.1103	1.35851	6.5312e-05	0	0.76465	3	FALSE	468	87932	0.00529412
733.9	Chondromalacia	musculoskeletal	0.107092	0.122034	1.11304	0.876261	1.41379	0.380186	0	0.543778	2	FALSE	149	257181	0.000579023
735	Acquired foot deformities	musculoskeletal	0.0099371	0.00858221	1.00999	0.99314	1.02712	0.246916	39.5362	0.0772157	12	FALSE	16602	253999	0.0613523
735.1	Flat foot	musculoskeletal	0.0252559	0.0248882	1.02558	0.97675	1.07685	0.310214	47.6656	0.0538114	9	FALSE	2176	260526	0.00828315
735.2	Acquired toe deformities	musculoskeletal	0.0358259	0.011935	1.03648	1.01251	1.06101	0.00268436	12.2309	0.330303	10	FALSE	8013	259599	0.0299426
735.21	Hammer toe (acquired)	musculoskeletal	0.0885821	0.0169353	1.09262	1.05695	1.1295	1.68938e-07	0	0.851738	9	TRUE	3989	261233	0.0150402
735.23	Hallux rigidus	musculoskeletal	-0.0557161	0.0229668	0.945808	0.904177	0.989355	0.0152688	46.9598	0.109895	5	FALSE	2123	261674	0.00804785
735.3	Hallux valgus (Bunion)	musculoskeletal	-0.0160237	0.0107354	0.984104	0.963614	1.00503	0.135542	36.8325	0.0962117	12	FALSE	9838	259705	0.0364988
736	Other acquired deformities of limbs	musculoskeletal	0.0675169	0.0317327	1.06985	1.00534	1.1385	0.0333636	0	0.618047	9	FALSE	1215	261820	0.00461916
736.2	Acquired deformities of finger	musculoskeletal	0.0430865	0.0574136	1.04403	0.932914	1.16838	0.452979	15.7992	0.312694	4	FALSE	365	263751	0.00138197
736.4	Genu valgum or varum (acquired)	musculoskeletal	0.21963	0.128443	1.24562	0.968396	1.6022	0.0872768	20.4239	0.262285	2	FALSE	123	249744	0.000492262
736.6	Unequal leg length (acquired)	musculoskeletal	0.0168702	0.0614995	1.01701	0.901526	1.1473	0.783843	0	0.816128	3	FALSE	363	77672	0.00465176
737	Curvature of spine	musculoskeletal	0.0820626	0.0212989	1.08552	1.04114	1.1318	0.000116723	0	0.973182	9	FALSE	2438	261020	0.00925385
737.1	Kyphosis (acquired)	musculoskeletal	0.136501	0.0784391	1.14626	0.982911	1.33675	0.0818207	0	0.622895	2	FALSE	231	257863	0.000895023
737.3	Kyphoscoliosis and scoliosis	musculoskeletal	0.0828662	0.0226861	1.0864	1.03915	1.13579	0.000259472	0	0.938358	9	FALSE	2128	261590	0.00806923
738	Other acquired musculoskeletal deformity	musculoskeletal	-0.0347515	0.0253405	0.965845	0.919047	1.01503	0.170256	23.9628	0.230333	9	FALSE	1838	260923	0.00699495
738.4	Acquired spondylolisthesis	musculoskeletal	-0.0278918	0.0346839	0.972494	0.908581	1.0409	0.421299	44.9806	0.0791576	8	FALSE	965	257106	0.00373928
739	Contracture of joint	musculoskeletal	0.103142	0.0523613	1.10865	1.00052	1.22847	0.0488593	0	0.979892	7	FALSE	410	257591	0.00158914
740	Osteoarthrosis	musculoskeletal	0.0282382	0.00526663	1.02864	1.01808	1.03931	8.24319e-08	40.961	0.0680323	12	TRUE	53906	215018	0.200451
740.1	Osteoarthritis; localized	musculoskeletal	0.0358967	0.00598589	1.03655	1.02446	1.04878	2.01138e-09	40.9966	0.0678104	12	TRUE	37408	223436	0.143411
740.11	Osteoarthrosis, localized, primary	musculoskeletal	0.0302275	0.00922782	1.03069	1.01222	1.0495	0.00105403	41.9076	0.0622638	12	FALSE	15100	226140	0.0625933
740.12	Osteoarthrosis, localized, secondary	musculoskeletal	0.0346917	0.0307599	1.0353	0.974728	1.09964	0.259395	0	0.91143	7	FALSE	1240	235755	0.00523218
740.2	Osteoarthrosis, generalized	musculoskeletal	0.0148516	0.0117375	1.01496	0.99188	1.03858	0.20576	18.1633	0.27588	10	FALSE	8108	232704	0.0336694
740.3	Osteoarthrosis involving more than one site, but not specified as generalized	musculoskeletal	0.0310364	0.0585899	1.03152	0.919617	1.15705	0.596304	37.2085	0.173149	5	FALSE	400	231216	0.001727
740.9	Osteoarthrosis NOS	musculoskeletal	0.0146662	0.00712365	1.01477	1.0007	1.02904	0.0395126	0	0.487946	12	FALSE	26743	221943	0.107537
741	Symptoms and disorders of the joints	musculoskeletal	0.0355622	0.0131777	1.0362	1.00978	1.06331	0.00696184	0	0.547922	11	FALSE	7584	261145	0.0282217
741.2	Stiffness of joint	musculoskeletal	0.0125242	0.0241048	1.0126	0.965876	1.06159	0.60336	0.710212	0.423685	8	FALSE	1989	269980	0.00731333
741.3	Difficulty in walking	musculoskeletal	0.0210387	0.0238925	1.02126	0.97454	1.07022	0.378558	0	0.577294	8	FALSE	2152	270204	0.00790142
741.4	Joint effusions	musculoskeletal	0.114321	0.0274591	1.12111	1.06237	1.1831	3.13679e-05	0	0.846404	9	TRUE	1549	268335	0.0057395
742	Derangement of joint, non-traumatic	musculoskeletal	-0.000322486	0.0256392	0.999678	0.950683	1.0512	0.989965	0	0.928206	9	FALSE	1837	269973	0.0067584
742.2	Pathological, developmental or recurrent dislocation	musculoskeletal	-0.0116966	0.0705886	0.988371	0.860667	1.13502	0.868392	0	0.851503	4	FALSE	249	272793	0.000911948
742.9	Other derangement of joint	musculoskeletal	-0.00683207	0.0295324	0.993191	0.937335	1.05238	0.81705	0	0.924764	9	FALSE	1400	269235	0.00517302
743	Osteoporosis, osteopenia and pathological fracture	musculoskeletal	-0.0430007	0.0120151	0.957911	0.935616	0.980736	0.000345043	0	0.834152	10	FALSE	11344	258948	0.0419694
743.1	Osteoporosis	musculoskeletal	-0.0606567	0.0147046	0.941146	0.914409	0.968665	3.70702e-05	0	0.582554	10	FALSE	6800	259704	0.0255156
743.11	Osteoporosis NOS	musculoskeletal	-0.0622135	0.015694	0.939682	0.911218	0.969036	7.36554e-05	0	0.580262	10	FALSE	5955	260763	0.022327
743.12	Senile osteoporosis	musculoskeletal	-0.075299	0.0345743	0.927466	0.866699	0.992494	0.0294143	0	0.823376	3	FALSE	943	76878	0.0121176
743.13	Other specified osteoporosis	musculoskeletal	-0.0112106	0.0337052	0.988852	0.925638	1.05638	0.73943	61.1592	0.0170464	7	FALSE	988	266137	0.00369864
743.2	Pathologic fracture	musculoskeletal	0.0374509	0.0347313	1.03816	0.969843	1.11129	0.280898	0	0.89834	5	FALSE	942	266219	0.00352596
743.21	Pathologic fracture of vertebrae	musculoskeletal	0.128443	0.0723069	1.13706	0.986812	1.31018	0.0756728	0	0.697705	2	FALSE	225	255795	0.000878838
743.4	Stress fracture	musculoskeletal	-0.0267048	0.0744543	0.973649	0.841447	1.12662	0.71984	0	0.864231	3	FALSE	256	266835	0.000958475
743.9	Osteopenia or other disorder of bone and cartilage	musculoskeletal	-0.0466662	0.0163824	0.954406	0.924248	0.985548	0.00439183	0	0.764974	10	FALSE	5234	264605	0.0193968
745	Pain in joint	musculoskeletal	0.0102338	0.00883596	1.01029	0.992941	1.02794	0.246781	9.78863	0.350928	11	FALSE	36560	228690	0.137832
747	Cardiac and circulatory congenital anomalies	congenital anomalies	-0.00081506	0.0201682	0.999185	0.960459	1.03947	0.967764	19.0514	0.278967	8	FALSE	2661	272468	0.00967183
747.1	Cardiac congenital anomalies	congenital anomalies	-0.00494056	0.0217837	0.995072	0.953481	1.03848	0.820579	21.3702	0.266427	7	FALSE	2282	272969	0.00829061
747.11	Cardiac shunt/ heart septal defect	congenital anomalies	-0.0292442	0.0271364	0.971179	0.920875	1.02423	0.281179	25.8566	0.23141	7	FALSE	1452	273257	0.00528559
747.12	Valvular heart disease/ heart chambers	congenital anomalies	0.0117118	0.0429579	1.01178	0.930081	1.10066	0.785134	0	0.566333	5	FALSE	589	262220	0.00224117
747.13	Congenital anomalies of great vessels	congenital anomalies	0.0567981	0.0492854	1.05844	0.960982	1.16579	0.249143	0	0.652025	3	FALSE	469	270037	0.00173379
747.2	Congenital anomalies of peripheral vascular system	congenital anomalies	0.0264886	0.0622618	1.02684	0.90888	1.16012	0.670516	14.4879	0.31969	4	FALSE	337	274714	0.00122523
748	Anomalies of respiratory system, congenital	congenital anomalies	0.085213	0.0850284	1.08895	0.921788	1.28642	0.316261	80.802	0.0224718	2	FALSE	191	273076	0.00069895
749	Congenital anomalies of face and neck	congenital anomalies	0.0558516	0.0500596	1.05744	0.958617	1.16645	0.26455	12.2245	0.335833	5	FALSE	452	275394	0.0016386
750	Digestive congenital anomalies	congenital anomalies	0.0492651	0.033349	1.0505	0.984031	1.12146	0.139606	0	0.500298	7	FALSE	971	273330	0.00353991
750.1	Upper gastrointestinal congenital anomalies	congenital anomalies	0.0594153	0.0540126	1.06122	0.954615	1.17972	0.27132	0	0.934063	3	FALSE	403	273602	0.00147078
750.2	Lower gastrointestinal congenital anomalies	congenital anomalies	0.0457575	0.0455547	1.04682	0.957406	1.14459	0.31516	0	0.725631	4	FALSE	555	273806	0.00202288
750.21	Congenital anomalies of intestine	congenital anomalies	0.0589776	0.0605739	1.06075	0.942005	1.19447	0.330232	0	0.580867	3	FALSE	306	261589	0.00116841
750.22	Congenital anomaly of gallbladder, bile ducts, liver, pancreas	congenital anomalies	0.025388	0.0708673	1.02571	0.892696	1.17855	0.720158	0	0.790236	4	FALSE	238	269026	0.000883891
751	Genitourinary congenital anomalies	congenital anomalies	-0.0188344	0.024074	0.981342	0.936113	1.02876	0.434008	1.56668	0.421132	9	FALSE	1855	272588	0.00675914
751.1	Congenital anomalies of genital organs	congenital anomalies	-0.00965871	0.0419832	0.990388	0.912156	1.07533	0.818044	52.2614	0.123102	3	FALSE	625	270364	0.00230637
751.11	Congenital anomalies of female genital organs	congenital anomalies	-0.0151044	0.0424758	0.985009	0.906327	1.07052	0.72214	53.2275	0.117889	3	FALSE	606	270415	0.00223599
751.2	Congenital anomalies of urinary system	congenital anomalies	-0.0397156	0.0308609	0.961063	0.904655	1.02099	0.198121	32.8327	0.165907	8	FALSE	1150	273256	0.00419087
751.21	Cystic kidney disease	congenital anomalies	-0.010189	0.0398922	0.989863	0.915416	1.07036	0.798403	35.9354	0.141858	8	FALSE	700	272291	0.00256419
751.22	Other specified congenital anomalies of kidney	congenital anomalies	-0.126781	0.0548032	0.880927	0.791209	0.980818	0.0207017	0	0.801664	3	FALSE	388	274361	0.0014122
752	Nervous system congenital anomalies	congenital anomalies	-0.0422946	0.0334173	0.958587	0.897815	1.02347	0.205639	0	0.459563	6	FALSE	977	274217	0.00355022
752.1	Neural tube defects	congenital anomalies	-0.0484411	0.0401402	0.952713	0.880633	1.03069	0.22751	0	0.555257	3	FALSE	697	274606	0.00253176
752.11	Spina bifida	congenital anomalies	-0.0947048	0.0579358	0.909641	0.811998	1.01903	0.102122	13.6022	0.314291	3	FALSE	349	273342	0.00127516
752.2	Other specified congenital anomalies of nervous system	congenital anomalies	-0.0873036	0.0625467	0.916399	0.810671	1.03592	0.16277	0	0.474914	3	FALSE	299	274528	0.00108796
753	Congenital anomalies of the eye	congenital anomalies	-0.025318	0.0635826	0.975	0.860762	1.1044	0.69049	20.4434	0.279482	6	FALSE	294	273733	0.00107289
754	Congenital musculoskeletal deformities of spine	congenital anomalies	-0.0808855	0.0445253	0.922299	0.845224	1.0064	0.0692755	30.551	0.228946	4	FALSE	586	270562	0.00216118
754.2	Spondylolisthesis, congenital	congenital anomalies	-0.124731	0.082983	0.882735	0.750231	1.03864	0.132816	0	0.972697	3	FALSE	198	261357	0.000757011
755	Congenital anomalies of limbs	congenital anomalies	0.0299553	0.0263173	1.03041	0.978607	1.08495	0.255021	0	0.500975	8	FALSE	1788	270920	0.00655646
755.1	Congenital deformities of feet	congenital anomalies	0.0239089	0.0312923	1.0242	0.963269	1.08898	0.444836	0	0.909209	6	FALSE	1348	271431	0.00494173
755.6	Other congenital anomalies of lower limb, including pelvic girdle	congenital anomalies	0.0964117	0.0601444	1.10121	0.97876	1.23899	0.108934	0	0.60921	3	FALSE	328	273490	0.00119788
755.61	Congenital hip dysplasia and deformity	congenital anomalies	0.129115	0.0686629	1.13782	0.994554	1.30173	0.06005	0	0.563562	2	FALSE	250	253264	0.000986139
756	Other congenital musculoskeletal anomalies	congenital anomalies	0.0167859	0.0402548	1.01693	0.939778	1.10041	0.676685	0	0.896438	4	FALSE	713	274222	0.00259334
756.3	Congenital anomalies of muscle, tendon, fascia, and connective tissue	congenital anomalies	0.0539765	0.0700871	1.05546	0.919991	1.21088	0.44122	0	0.6912	3	FALSE	236	259519	0.000908548
756.5	Congenital osteodystrophies	congenital anomalies	0.047038	0.0665261	1.04816	0.920028	1.19414	0.479529	0	0.591477	3	FALSE	267	270699	0.000985363
758	Chromosomal anomalies and genetic disorders	congenital anomalies	0.0524722	0.0550386	1.05387	0.946105	1.17392	0.340402	0	0.749459	3	FALSE	392	274702	0.00142497
758.1	Chromosomal anomalies	congenital anomalies	-0.0243476	0.0625124	0.975946	0.863406	1.10316	0.696917	14.5743	0.310178	3	FALSE	305	274759	0.00110883
759	Other and unspecified congenital anomalies	congenital anomalies	0.0900133	0.0456715	1.09419	1.0005	1.19665	0.0487371	0	0.668291	4	FALSE	540	274720	0.00196178
760	Back pain	symptoms	0.00550052	0.00764499	1.00552	0.990561	1.0207	0.471836	8.50986	0.361905	12	FALSE	33275	233411	0.124772
761	Cervicalgia	symptoms	0.00603263	0.010868	1.00605	0.984848	1.02771	0.578838	0	0.826747	11	FALSE	12988	256340	0.0482237
763	Thoracic or lumbosacral neuritis or radiculitis, unspecified	symptoms	0.0301633	0.0165857	1.03062	0.997659	1.06468	0.0689676	0	0.810422	10	FALSE	4778	263468	0.017812
764	Sciatica	symptoms	0.000141117	0.0156393	1.00014	0.969949	1.03127	0.992801	16.038	0.291115	11	FALSE	4884	266227	0.0180148
765	Cervical radiculitis	symptoms	1.33248e-05	0.0217944	1.00001	0.958196	1.04366	0.999512	0	0.789025	9	FALSE	2712	261907	0.0102487
766	Neuralgia, neuritis, and radiculitis NOS	symptoms	0.0148435	0.0214286	1.01495	0.97321	1.05849	0.4885	0	0.871974	9	FALSE	2574	267182	0.00954196
769	Nonallopathic lesions NEC	symptoms	0.00312635	0.0277505	1.00313	0.950028	1.0592	0.910301	13.1827	0.32915	7	FALSE	1832	93897	0.0191374
770	Myalgia and myositis unspecified	symptoms	-0.00945454	0.0113214	0.99059	0.968851	1.01282	0.403658	25.1807	0.203946	11	FALSE	9974	261386	0.0367556
771	Musculoskeletal symptoms referable to limbs	symptoms	0.00874572	0.0259396	1.00878	0.958779	1.0614	0.735999	0	0.588313	8	FALSE	1648	272228	0.00601732
771.1	Swelling of limb	symptoms	0.0587007	0.0235965	1.06046	1.01253	1.11065	0.0128578	10.031	0.352351	8	FALSE	2200	83972	0.0255303
771.2	Cramp of limb	symptoms	0.0235227	0.0587138	1.0238	0.912512	1.14866	0.68869	0	0.653605	4	FALSE	360	85575	0.00418921
772	Symptoms of the muscles	symptoms	0.0216472	0.0481	1.02188	0.929948	1.12291	0.652677	0	0.531618	7	FALSE	512	268537	0.001903
772.1	Muscular wasting and disuse atrophy	symptoms	0.174841	0.106222	1.19106	0.967199	1.46673	0.0997652	0	0.514965	2	FALSE	137	269485	0.000508119
772.2	Spasm of muscle	symptoms	0.00303237	0.0222401	1.00304	0.960254	1.04773	0.891547	0	0.575558	8	FALSE	2510	85404	0.0285506
772.3	Muscle weakness	symptoms	0.0694023	0.0187081	1.07187	1.03328	1.1119	0.000207469	26.0149	0.221206	8	FALSE	3579	84938	0.0404329
772.4	Rhabdomyolysis	symptoms	-0.122347	0.0973215	0.884841	0.731181	1.07079	0.208701	37.6744	0.200994	3	FALSE	160	90550	0.00176386
772.6	Facial weakness	symptoms	-0.00271937	0.101103	0.997284	0.818013	1.21584	0.978542	5.88762	0.302632	2	FALSE	146	89749	0.00162412
780	Hypothermia/Chills	symptoms	0.0753147	0.0633585	1.07822	0.952309	1.22079	0.234555	11.3729	0.288133	2	FALSE	311	270931	0.00114658
781	Symptoms involving nervous and musculoskeletal systems	symptoms	0.00635119	0.0147303	1.00637	0.977732	1.03585	0.666348	6.5742	0.380978	10	FALSE	5004	269036	0.0182601
781.2	Abnormal posture	symptoms	0.0825057	0.0502371	1.086	0.984169	1.19838	0.100523	2.06108	0.409195	7	FALSE	451	265873	0.00169343
782	Symptoms involving skin and other integumentary tissue	symptoms	-0.0138509	0.0718413	0.986245	0.856709	1.13537	0.847117	0	0.695124	2	FALSE	197	48979	0.00400602
782.3	Edema	symptoms	0.0408996	0.0116765	1.04175	1.01818	1.06586	0.00046052	31.5863	0.155706	10	FALSE	9790	259071	0.0364129
782.6	Pallor and flushing	symptoms	0.0535605	0.0494794	1.05502	0.957512	1.16246	0.279039	0	0.657589	7	FALSE	456	269401	0.00168978
783	Fever of unknown origin	symptoms	-0.0189389	0.0116181	0.981239	0.959148	1.00384	0.103075	49.3417	0.0318091	11	FALSE	9121	260334	0.0338498
785	Abdominal pain	symptoms	-0.0197787	0.00601746	0.980416	0.968921	0.992047	0.00101305	32.0533	0.134253	12	FALSE	40540	222479	0.154133
788	Syncope and collapse	symptoms	0.0238628	0.0100855	1.02415	1.0041	1.0446	0.0179786	0	0.502633	11	FALSE	11061	261132	0.0406366
789	Nausea and vomiting	symptoms	-0.021242	0.00738376	0.978982	0.964916	0.993253	0.00401664	0	0.636706	12	FALSE	22762	243055	0.0856303
790	Nonspecific findings on examination of blood	symptoms	-0.0118175	0.0419003	0.988252	0.910337	1.07284	0.777913	0	0.680698	6	FALSE	624	269614	0.00230908
790.1	Elevated sedimentation rate	symptoms	0.0782261	0.0533712	1.08137	0.973965	1.20061	0.14273	0	0.760412	5	FALSE	410	270939	0.00151097
790.6	Other abnormal blood chemistry	symptoms	-0.0149603	0.0180467	0.985151	0.950914	1.02062	0.407117	0	0.660212	9	FALSE	3697	265371	0.01374
790.8	Elevated C-reactive protein (CRP)	symptoms	0.134986	0.0635304	1.14452	1.01052	1.29629	0.0336079	0	0.412302	2	FALSE	288	267093	0.00107711
791	Gangrene	symptoms	0.2052	0.111704	1.22777	0.986358	1.52827	0.0662109	0	0.633863	3	FALSE	147	270173	0.0005438
792	Abnormal Papanicolaou smear of cervix and cervical HPV	genitourinary	0.0131939	0.0154617	1.01328	0.983035	1.04446	0.393478	0	0.819348	9	FALSE	5510	80778	0.0638559
792.1	Papanicolaou smear of cervix or vagina with atypical squamous cells	genitourinary	0.00960204	0.0194592	1.00965	0.971866	1.0489	0.621699	0	0.894331	9	FALSE	3134	84092	0.0359297
794	Abnormal results of other function studies (bladder, pancreas, placenta, spleen, etc)	symptoms	0.0675945	0.114287	1.06993	0.855215	1.33856	0.55422	0	0.90349	3	FALSE	123	264024	0.00046565
795	Other and nonspecific abnormal cytological, histological and immunological findings	symptoms	0.0116894	0.0727785	1.01176	0.877258	1.16688	0.872395	0	0.983507	6	FALSE	262	90957	0.00287221
797	Shock	symptoms	-0.0632578	0.0388347	0.938701	0.869904	1.01294	0.103335	0	0.428038	4	FALSE	712	270324	0.00262696
797.1	Cardiogenic shock	symptoms	-0.155858	0.0664301	0.855681	0.751218	0.974669	0.0189661	0	0.617837	3	FALSE	240	261473	0.000917035
798	Malaise and fatigue	symptoms	0.0154155	0.0085218	1.01553	0.998714	1.03264	0.0704592	0	0.551889	11	FALSE	21446	241016	0.0817109
798.1	Chronic fatigue syndrome	symptoms	0.041689	0.0273155	1.04257	0.988222	1.09991	0.126959	0	0.642254	8	FALSE	1510	265260	0.00566031
800	Fracture of lower limb	injuries & poisonings	0.0548651	0.0220409	1.0564	1.01173	1.10303	0.0128014	15.4856	0.304533	9	FALSE	2388	264960	0.00893218
800.1	Fracture of neck of femur	injuries & poisonings	0.139961	0.0422841	1.15023	1.05875	1.24962	0.000932918	0	0.69238	7	FALSE	640	266796	0.0023931
800.2	Fracture of unspecified part of femur	injuries & poisonings	0.113169	0.0587115	1.11982	0.998099	1.25639	0.0539114	0	0.521421	3	FALSE	358	267088	0.00133859
800.3	Fracture of tibia and fibula	injuries & poisonings	0.0397997	0.0385616	1.0406	0.964853	1.1223	0.302022	38.3839	0.165307	5	FALSE	792	266310	0.00296516
800.4	Fracture of patella	injuries & poisonings	0.0122744	0.0633105	1.01235	0.894212	1.1461	0.846273	45.3523	0.160429	3	FALSE	323	267202	0.00120736
801	Fracture of ankle and foot	injuries & poisonings	0.0617679	0.0201349	1.06372	1.02255	1.10653	0.00215713	0	0.721347	9	FALSE	3016	267801	0.0111367
801.1	Fracture of foot	injuries & poisonings	0.0614457	0.0311753	1.06337	1.00034	1.13037	0.0487267	59.8132	0.0148873	8	FALSE	1178	270612	0.00433423
802	Fracture of pelvis	injuries & poisonings	0.0915848	0.0569989	1.09591	0.98007	1.22544	0.108102	0	0.908759	3	FALSE	357	267659	0.00133201
803	Fracture of upper limb	injuries & poisonings	0.0439176	0.018771	1.0449	1.00715	1.08405	0.0193021	35.2013	0.136424	9	FALSE	3251	270360	0.0118818
803.1	Fracture of humerus	injuries & poisonings	0.0475801	0.036027	1.04873	0.977232	1.12546	0.186608	26.9064	0.223212	7	FALSE	879	268554	0.00326241
803.2	Fracture of radius and ulna	injuries & poisonings	0.0584955	0.0238813	1.06024	1.01176	1.11105	0.0143083	0	0.728102	8	FALSE	1981	270279	0.00727613
803.21	Colles' fracture	injuries & poisonings	0.107522	0.0802925	1.11352	0.951374	1.30329	0.180529	77.8673	0.033536	2	FALSE	198	89388	0.00221017
803.3	Fracture of clavicle or scapula	injuries & poisonings	0.0537446	0.0583347	1.05522	0.94121	1.18303	0.356886	0	0.667721	3	FALSE	353	267755	0.00131663
804	Fracture of hand or wrist	injuries & poisonings	0.0842589	0.0317058	1.08791	1.02236	1.15766	0.00787169	67.2826	0.00543885	7	FALSE	1206	270099	0.00444518
805	Fracture of vertebral column without mention of spinal cord injury	injuries & poisonings	0.057846	0.0319101	1.05955	0.995314	1.12794	0.0698658	0	0.958474	6	FALSE	1130	266467	0.00422277
807	Fracture of ribs	injuries & poisonings	0.0784013	0.0428398	1.08156	0.994452	1.17629	0.0672344	35.5841	0.184029	5	FALSE	610	256570	0.00237188
809	Fracture of unspecified bones	injuries & poisonings	0.0612505	0.0271802	1.06317	1.00801	1.12134	0.0242279	23.4753	0.242248	8	FALSE	1533	87438	0.0172303
817	Concussion	injuries & poisonings	0.0428224	0.0557207	1.04375	0.935768	1.1642	0.442179	65.3279	0.021151	5	FALSE	425	255693	0.00165939
818	Intracranial hemorrhage (injury)	injuries & poisonings	0.00964854	0.0758637	1.0097	0.870192	1.17156	0.898796	0	0.923372	2	FALSE	217	77478	0.00279297
819	Skull and face fracture and other intercranial injury	injuries & poisonings	0.0264939	0.029052	1.02685	0.970012	1.08701	0.361798	22.1669	0.260223	7	FALSE	1487	272257	0.00543208
830	Dislocation	injuries & poisonings	0.0133617	0.0214503	1.01345	0.971727	1.05697	0.533343	0	0.57278	9	FALSE	2548	269853	0.00935386
835	Internal derangement of knee	injuries & poisonings	0.0615997	0.015695	1.06354	1.03132	1.09676	8.68044e-05	0	0.800375	11	FALSE	4862	268298	0.0177991
836	Traumatic arthropathy	injuries & poisonings	0.0513106	0.0512911	1.05265	0.951973	1.16397	0.317127	0	0.90873	4	FALSE	500	267464	0.00186592
840	Sprains and strains	injuries & poisonings	0.0163751	0.0136857	1.01651	0.989606	1.04415	0.231498	0	0.494449	10	FALSE	7606	261089	0.0283072
840.1	Muscle/tendon sprain	injuries & poisonings	-0.0877734	0.126263	0.915968	0.715163	1.17316	0.486953	0	0.810051	2	FALSE	92	77620	0.00118386
840.2	Rotator cuff (capsule) sprain	injuries & poisonings	0.034477	0.0418058	1.03508	0.953648	1.12346	0.409545	63.1381	0.0282868	5	FALSE	688	89456	0.00763223
840.3	Joint/ligament sprain	injuries & poisonings	0.0147991	0.0256423	1.01491	0.965162	1.06722	0.563847	0	0.881963	7	FALSE	1940	270534	0.00711995
841	Sprains and strains of back and neck	injuries & poisonings	0.0231476	0.0249104	1.02342	0.974651	1.07462	0.352768	39.9665	0.139027	6	FALSE	1976	256971	0.00763091
842	Other sprains and strains	injuries & poisonings	0.0695715	0.0575305	1.07205	0.957733	1.20001	0.226548	33.319	0.186133	6	FALSE	425	267530	0.00158609
850	Hemorrhage or hematoma complicating a procedure	injuries & poisonings	0.0233331	0.0400233	1.02361	0.94638	1.10714	0.559901	0	0.856101	4	FALSE	703	258285	0.00271441
851	Complications of transplants and reattached limbs	injuries & poisonings	0.0418052	0.0477906	1.04269	0.949459	1.14508	0.381706	0	0.90823	5	FALSE	528	272550	0.00193351
854	Complications of cardiac/vascular device, implant, and graft	injuries & poisonings	-0.050418	0.0394476	0.950832	0.880088	1.02726	0.201215	0	0.551985	6	FALSE	738	269934	0.00272655
855	Complication of nervous system device, implant, and graft	injuries & poisonings	0.139288	0.0629745	1.14945	1.01599	1.30046	0.0269795	0	0.697483	2	FALSE	287	253783	0.00112961
856	Vascular complications of surgery and medical procedures	injuries & poisonings	-0.0115298	0.117434	0.988536	0.785295	1.24438	0.921788	22.9863	0.254493	2	FALSE	89	257851	0.000345041
857	Mechanical complication of unspecified genitourinary device, implant, and graft	injuries & poisonings	0.0341223	0.0358143	1.03471	0.96457	1.10995	0.340713	14.6802	0.32005	6	FALSE	841	263034	0.00318712
858	Complication of internal orthopedic device	injuries & poisonings	0.0654565	0.0200391	1.06765	1.02653	1.11041	0.0010891	15.6005	0.31088	7	FALSE	2685	271669	0.00978663
859	Complication due to other implant and internal device	injuries & poisonings	0.0188512	0.0337849	1.01903	0.953738	1.08879	0.576859	0	0.646091	5	FALSE	992	267748	0.0036913
870	Open wounds of head; neck; and trunk	injuries & poisonings	-0.00151163	0.0243285	0.99849	0.951996	1.04725	0.950456	70.4909	0.000676645	9	FALSE	1906	269216	0.00703005
870.1	Open wound or laceration of eye or eyelid	injuries & poisonings	0.0434449	0.112877	1.0444	0.837119	1.30301	0.70032	47.5316	0.148687	3	FALSE	117	265354	0.000440726
870.3	Other open wound of head and face	injuries & poisonings	0.0171123	0.0492465	1.01726	0.923662	1.12034	0.728229	51.9235	0.100498	4	FALSE	468	262598	0.00177902
871	Open wounds of extremities	injuries & poisonings	0.0626078	0.0230685	1.06461	1.01755	1.11385	0.00664782	9.46079	0.356324	9	FALSE	2208	269741	0.00811917
871.1	Open wound of hand except finger(s)	injuries & poisonings	0.0830724	0.0819808	1.08662	0.925328	1.27603	0.31091	45.935	0.173827	2	FALSE	224	268464	0.000833681
871.2	Open wound of finger(s)	injuries & poisonings	0.00549859	0.0621465	1.00551	0.890203	1.13576	0.929497	13.2743	0.326095	4	FALSE	343	267299	0.00128156
871.3	Open wound of foot except toe(s) alone	injuries & poisonings	0.127522	0.0682769	1.13601	0.993722	1.29867	0.0618008	0	0.693763	4	FALSE	277	274018	0.00100986
872	Traumatic amputation	injuries & poisonings	0.0774461	0.0767665	1.08052	0.929588	1.25597	0.313045	0	0.692469	3	FALSE	231	274477	0.000840893
874	Complication of amputation stump	injuries & poisonings	-0.203805	0.140466	0.815621	0.619332	1.07412	0.146803	0	0.559233	2	FALSE	109	269069	0.000404937
875	Non-healing surgical wound	injuries & poisonings	0.0339462	0.0678885	1.03453	0.905641	1.18176	0.617055	0	0.572519	3	FALSE	267	77149	0.0034489
876	Posttraumatic wound infection not elsewhere classified	injuries & poisonings	0.0318949	0.121367	1.03241	0.813849	1.30966	0.792707	0	0.6841	2	FALSE	92	77545	0.001185
907	Injuries to the nervous system	injuries & poisonings	0.021425	0.036354	1.02166	0.951394	1.09711	0.555631	0	0.866309	5	FALSE	857	270484	0.00315839
911	Blister	injuries & poisonings	0.0542295	0.147432	1.05573	0.790783	1.40944	0.713001	0	0.457125	2	FALSE	113	270487	0.000417591
912	Insect bite	injuries & poisonings	-0.0774388	0.0469997	0.925484	0.844039	1.01479	0.0994257	0	0.741233	5	FALSE	558	265521	0.00209712
913	Toxic effect of venom	injuries & poisonings	0.167071	0.105326	1.18184	0.9614	1.45282	0.112688	0	0.886397	2	FALSE	128	85760	0.00149031
916	Contusion	injuries & poisonings	0.0166152	0.016489	1.01675	0.98442	1.05015	0.313618	0	0.834504	6	FALSE	4460	265499	0.016521
930	Allergic reaction to food	injuries & poisonings	-0.000521031	0.0352774	0.999479	0.932708	1.07103	0.988216	0	0.854253	9	FALSE	1012	267819	0.00376445
938	Dermatitis due to solar radiation	dermatologic	0.0170849	0.0339137	1.01723	0.951815	1.08714	0.61442	0	0.878624	5	FALSE	1008	261773	0.00383589
938.2	Chronic dermatitis due to solar radiation	dermatologic	0.0208355	0.0408639	1.02105	0.942465	1.1062	0.610138	0	0.424398	4	FALSE	658	259162	0.00253252
939	Atopic/contact dermatitis due to other or unspecified	dermatologic	0.00775024	0.0116523	1.00778	0.985025	1.03106	0.505969	44.035	0.0503005	12	FALSE	9536	255882	0.0359282
946	Anaphylactic shock NOS	injuries & poisonings	0.0152001	0.0371957	1.01532	0.943931	1.0921	0.682795	0	0.604984	6	FALSE	797	257980	0.00307987
947	Urticaria	dermatologic	0.0150902	0.0250014	1.0152	0.966657	1.06619	0.546126	0	0.670855	10	FALSE	1874	264584	0.007033
949	Allergies, other	injuries & poisonings	0.00538113	0.0244631	1.0054	0.958328	1.05478	0.825895	0	0.644378	9	FALSE	2175	259277	0.00831893
952	Spinal cord injury without evidence of spinal bone injury	injuries & poisonings	0.181038	0.139373	1.19846	0.911988	1.57492	0.193963	0	0.360445	2	FALSE	119	265201	0.000448515
958	Certain early complications of trauma or procedure	injuries & poisonings	0.013921	0.0481708	1.01402	0.922662	1.11442	0.772587	0	0.528467	3	FALSE	484	266640	0.00181189
958.2	Traumatic and surgical subcutaneous emphysema	injuries & poisonings	0.0298041	0.0793208	1.03025	0.881913	1.20354	0.70711	0	0.507161	2	FALSE	170	258999	0.000655943
960	Poisoning by antibiotics	injuries & poisonings	0.00118004	0.00751306	1.00118	0.986546	1.01603	0.875194	0	0.831789	10	FALSE	20576	243074	0.0780429
960.2	Allergy/adverse effect of penicillin	injuries & poisonings	-0.00371978	0.00827294	0.996287	0.980263	1.01257	0.652976	0	0.827199	10	FALSE	16579	244187	0.0635781
961.1	Poisoning/allergy of sulfonamides	injuries & poisonings	-0.00489445	0.028602	0.995118	0.940867	1.0525	0.864128	60.4734	0.0384578	5	FALSE	1310	244106	0.00533788
962	Poisoning by hormones and synthetic substitutes	injuries & poisonings	0.132053	0.0765898	1.14117	0.982102	1.326	0.0846781	0	0.506215	3	FALSE	222	80486	0.00275066
963	Poisoning by primarily systemic agents	injuries & poisonings	0.022552	0.0394554	1.02281	0.946694	1.10504	0.567605	0	0.944912	4	FALSE	697	235284	0.00295363
963.1	Antineoplastic and immunosuppressive drugs causing adverse effects	injuries & poisonings	0.0222553	0.0401481	1.0225	0.945129	1.10621	0.579353	0	0.961652	4	FALSE	668	85620	0.00774152
964	Poisoning by agents primarily affecting blood constituents	injuries & poisonings	0.166978	0.114074	1.18173	0.944968	1.47781	0.143259	78.4998	0.0310333	2	FALSE	118	236439	0.000498823
965	Poisoning by analgesics, antipyretics, and antirheumatics	injuries & poisonings	-0.0368866	0.0133609	0.963785	0.938875	0.989357	0.00576608	17.2709	0.288947	9	FALSE	6057	244048	0.0242178
965.1	Opiates and related narcotics causing adverse effects in therapeutic use	injuries & poisonings	0.011026	0.0188055	1.01109	0.974499	1.04905	0.557663	62.2902	0.0142398	7	FALSE	3007	244244	0.0121617
967	Adverse effects of sedatives or other central nervous system depressants and anesthetics	injuries & poisonings	-0.0175715	0.0426572	0.982582	0.903772	1.06826	0.680396	0	0.73175	3	FALSE	634	240091	0.00263371
969	Poisoning by psychotropic agents	injuries & poisonings	0.0526829	0.0648385	1.0541	0.928302	1.19693	0.41649	59.6185	0.0840469	3	FALSE	333	230826	0.00144057
977	Personal history of allergy to medicinal agents	injuries & poisonings	-0.00901229	0.010973	0.991028	0.969942	1.01257	0.411465	0	0.568359	8	FALSE	9129	243939	0.0360733
979	Adverse drug events and drug allergies	injuries & poisonings	0.0058395	0.0250404	1.00586	0.957683	1.05645	0.815604	0	0.65432	9	FALSE	1855	240905	0.00764129
980	Encounter for long-term (current) use of antibiotics	infectious diseases	0.0214522	0.0341289	1.02168	0.955578	1.09236	0.529633	6.23585	0.344209	3	FALSE	972	85457	0.0112462
990	Effects radiation NOS	injuries & poisonings	0.0398866	0.0144333	1.04069	1.01167	1.07055	0.00571827	0	0.668352	10	FALSE	5062	266610	0.0186328
994	Sepsis and SIRS	injuries & poisonings	-0.00744811	0.0131679	0.99258	0.96729	1.01853	0.571647	0	0.556282	10	FALSE	6245	268359	0.0227418
994.1	Systemic inflammatory response syndrome (SIRS)	injuries & poisonings	-0.0110157	0.0465775	0.989045	0.902753	1.08358	0.813043	0	0.611109	2	FALSE	508	85754	0.00588904
994.2	Sepsis	injuries & poisonings	-0.00601883	0.0134931	0.993999	0.968056	1.02064	0.655549	0.183448	0.435749	10	FALSE	5927	268818	0.0215727
994.21	Septic shock	injuries & poisonings	-0.011253	0.046159	0.98881	0.90328	1.08244	0.807395	71.6823	0.0292652	3	FALSE	510	90248	0.00561934
