# Supplementary material for: Insights from the largest diverse ancestry sex-specific disease map for genetically predicted height
Source: NPJ Genom Med. 2025 Feb 27;10:14. doi: 10.1038/s41525-025-00464-w (PMC11868580; doi:10.1038/s41525-025-00464-w)
Supplement: Supplementary file 32 — Supplementary Data 31 [file 41525_2025_464_MOESM32_ESM.xlsx]

## Sheet: Supplementary Data 31
Supplementary Data 31: PheWAS results for the female European cohorts.
Phecode	Description	Group	beta_MVP	SE_MVP	OR_MVP	LCI_MVP	UCI_MVP	pvalue_MVP	n_total_MVP	n_cases_MVP	n_controls_MVP	prev_MVP	Bonferroni_MVP	beta_UKB	SE_UKB	OR_UKB	LCI_UKB	UCI_UKB	pvalue_UKB	n_total_UKB	n_cases_UKB	n_controls_UKB	prev_UKB	Bonferroni_UKB	beta_BIOVU	SE_BIOVU	OR_BIOVU	LCI_BIOVU	UCI_BIOVU	pvalue_BIOVU	n_total_BIOVU	n_cases_BIOVU	n_controls_BIOVU	prev_BIOVU	Bonferroni_BIOVU	beta_BIOME	SE_BIOME	OR_BIOME	LCI_BIOME	UCI_BIOME	pvalue_BIOME	n_total_BIOME	n_cases_BIOME	n_controls_BIOME	prev_BIOME	Bonferroni_BIOME
8	Intestinal infection	infectious diseases	-0.127631	0.0564274	0.880178	0.788022	0.983111	0.0237057	16175	427	15748	0.0263988	FALSE	0.0207099	0.0187837	1.02093	0.984023	1.05921	0.270225	178921	2912	176009	0.0162753	FALSE	-0.0138446	0.0447315	0.986251	0.903465	1.07662	0.756938	39336	534	38802	0.0135754	FALSE	0.418789	0.243478	1.52012	0.943247	2.4498	0.085427	4173	20	4153	0.00479272	FALSE
8.5	Bacterial enteritis	infectious diseases	-0.110202	0.0792639	0.895653	0.766777	1.04619	0.164431	16755	213	16542	0.0127126	FALSE	0.0194341	0.023072	1.01962	0.974543	1.06679	0.399607	177929	1920	176009	0.0107908	FALSE	0.0809548	0.0553687	1.08432	0.972809	1.20862	0.143713	40058	342	39716	0.00853762	FALSE	0.620942	0.330741	1.86068	0.973059	3.55798	0.0604596	4164	11	4153	0.00264169	FALSE
8.51	Intestinal e.coli	infectious diseases	NA	NA	NA	NA	NA	NA	NA	NA	NA	NA	NA	0.472827	0.20105	1.60452	1.08195	2.37949	0.0186836	176034	25	176009	0.000142018	FALSE	NA	NA	NA	NA	NA	NA	NA	NA	NA	NA	NA	NA	NA	NA	NA	NA	NA	NA	NA	NA	NA	NA
8.52	Intestinal infection due to C. difficile	infectious diseases	-0.124125	0.09099	0.88327	0.738994	1.05571	0.172518	16831	161	16670	0.00956568	FALSE	0.0906057	0.0423614	1.09484	1.00761	1.18962	0.0324459	176575	566	176009	0.00320544	FALSE	0.0856985	0.0565622	1.08948	0.975151	1.21721	0.129742	40121	327	39794	0.00815035	FALSE	NA	NA	NA	NA	NA	NA	NA	NA	NA	NA	NA
8.6	Viral Enteritis	infectious diseases	-0.102372	0.124014	0.902694	0.70791	1.15107	0.409096	16570	86	16484	0.0051901	FALSE	0.0283215	0.0371497	1.02873	0.956483	1.10643	0.445845	176743	734	176009	0.00415292	FALSE	-0.240135	0.0996003	0.786522	0.647037	0.956075	0.0159093	39798	105	39693	0.00263832	FALSE	NA	NA	NA	NA	NA	NA	NA	NA	NA	NA	NA
8.7	Intestinal infection due to protozoa	infectious diseases	NA	NA	NA	NA	NA	NA	NA	NA	NA	NA	NA	-0.142629	0.162822	0.867076	0.630173	1.19304	0.381043	176047	38	176009	0.000215851	FALSE	NA	NA	NA	NA	NA	NA	NA	NA	NA	NA	NA	NA	NA	NA	NA	NA	NA	NA	NA	NA	NA	NA
10	Tuberculosis	infectious diseases	0.0639682	0.137619	1.06606	0.814025	1.39613	0.642059	16852	70	16782	0.00415381	FALSE	0.290211	0.132148	1.33671	1.03169	1.7319	0.0280849	168978	58	168920	0.00034324	FALSE	-0.059973	0.176817	0.94179	0.665955	1.33188	0.734473	40199	32	40167	0.00079604	FALSE	NA	NA	NA	NA	NA	NA	NA	NA	NA	NA	NA
31	Diseases due to other mycobacteria	infectious diseases	NA	NA	NA	NA	NA	NA	NA	NA	NA	NA	NA	NA	NA	NA	NA	NA	NA	NA	NA	NA	NA	NA	0.0501785	0.168162	1.05146	0.756223	1.46196	0.765403	40270	36	40234	0.000893966	FALSE	NA	NA	NA	NA	NA	NA	NA	NA	NA	NA	NA
38	Septicemia	infectious diseases	0.0966029	0.0597184	1.10142	0.979762	1.23819	0.10574	16609	380	16229	0.0228792	FALSE	-0.00161814	0.0157769	0.998383	0.967983	1.02974	0.918309	173096	4176	168920	0.0241253	FALSE	-0.016157	0.0254123	0.983973	0.936164	1.03422	0.524912	39389	1748	37641	0.0443779	FALSE	0.240813	0.228425	1.27228	0.813101	1.99078	0.291777	4083	23	4060	0.00563311	FALSE
38.1	Gram negative septicemia	infectious diseases	0.102981	0.176222	1.10847	0.78473	1.56577	0.558964	16879	42	16837	0.0024883	FALSE	-0.0554642	0.070239	0.946046	0.824373	1.08568	0.429733	169125	205	168920	0.00121212	FALSE	-0.0947342	0.0661405	0.909615	0.79902	1.03552	0.152053	40006	239	39767	0.0059741	FALSE	NA	NA	NA	NA	NA	NA	NA	NA	NA	NA	NA
38.2	Gram positive septicemia	infectious diseases	-0.214662	0.226872	0.806814	0.517197	1.25861	0.344057	16920	26	16894	0.00153664	FALSE	0.172024	0.0534944	1.18771	1.06948	1.319	0.0013011	169274	354	168920	0.00209128	FALSE	-0.0111237	0.0758741	0.988938	0.852283	1.1475	0.883442	40125	178	39947	0.00443614	FALSE	NA	NA	NA	NA	NA	NA	NA	NA	NA	NA	NA
38.3	Bacteremia	infectious diseases	0.145878	0.103913	1.15706	0.943848	1.41843	0.160362	16856	123	16733	0.0072971	FALSE	NA	NA	NA	NA	NA	NA	NA	NA	NA	NA	NA	-0.00609049	0.0368762	0.993928	0.924624	1.06843	0.868818	39946	794	39152	0.0198768	FALSE	NA	NA	NA	NA	NA	NA	NA	NA	NA	NA	NA
41	Bacterial infection NOS	infectious diseases	0.106203	0.0415819	1.11205	1.02501	1.20648	0.0106468	15713	808	14905	0.0514224	FALSE	0.0253568	0.0122762	1.02568	1.0013	1.05066	0.0388739	175925	7005	168920	0.0398181	FALSE	0.0137609	0.0224778	1.01386	0.970159	1.05952	0.540404	38787	2368	36419	0.0610514	FALSE	0.137771	0.179916	1.14771	0.806651	1.63298	0.443824	4096	36	4060	0.00878906	FALSE
41.1	Staphylococcus infections	infectious diseases	0.105326	0.0773537	1.11107	0.954767	1.29297	0.173321	16644	224	16420	0.0134583	FALSE	0.0382254	0.0228347	1.03897	0.993491	1.08652	0.0941304	170877	1957	168920	0.0114527	FALSE	0.0395329	0.0350946	1.04032	0.971171	1.1144	0.259968	39792	889	38903	0.0223412	FALSE	NA	NA	NA	NA	NA	NA	NA	NA	NA	NA	NA
41.11	Methicillin sensitive Staphylococcus aureus	infectious diseases	-0.110904	0.126487	0.895025	0.698501	1.14684	0.380594	16814	83	16731	0.00493636	FALSE	0.0300937	0.0269877	1.03055	0.977456	1.08653	0.264811	170316	1396	168920	0.00819653	FALSE	-0.0473691	0.0530712	0.953735	0.859514	1.05829	0.372094	40042	379	39663	0.00946506	FALSE	NA	NA	NA	NA	NA	NA	NA	NA	NA	NA	NA
41.12	Methicillin resistant Staphylococcus aureus	infectious diseases	0.202767	0.111727	1.22479	0.983913	1.52463	0.0695476	16788	107	16681	0.0063736	FALSE	NA	NA	NA	NA	NA	NA	NA	NA	NA	NA	NA	0.0738902	0.0543033	1.07669	0.96798	1.19761	0.173611	40052	356	39696	0.00888845	FALSE	NA	NA	NA	NA	NA	NA	NA	NA	NA	NA	NA
41.2	Streptococcus infection	infectious diseases	0.0889549	0.142873	1.09303	0.826069	1.44627	0.533539	16767	65	16702	0.00387666	FALSE	0.0262029	0.0290676	1.02655	0.969699	1.08673	0.367351	170121	1201	168920	0.00705968	FALSE	-0.0271696	0.0456917	0.973196	0.88983	1.06437	0.552092	39865	508	39357	0.012743	FALSE	0.0097261	0.339747	1.00977	0.51883	1.96527	0.977162	4070	10	4060	0.002457	FALSE
41.4	E. coli	infectious diseases	0.249496	0.101175	1.28338	1.05252	1.56486	0.0136643	16634	129	16505	0.0077552	FALSE	0.0175536	0.0176627	1.01771	0.98308	1.05356	0.320309	172237	3317	168920	0.0192583	FALSE	0.0619305	0.0410647	1.06389	0.981615	1.15306	0.131524	39785	636	39149	0.0159859	FALSE	NA	NA	NA	NA	NA	NA	NA	NA	NA	NA	NA
41.8	H. pylori	infectious diseases	-0.203829	0.112781	0.815602	0.653848	1.01737	0.0707163	16822	105	16717	0.00624183	FALSE	NA	NA	NA	NA	NA	NA	NA	NA	NA	NA	NA	0.141545	0.139077	1.15205	0.877178	1.51306	0.308798	40160	52	40108	0.00129482	FALSE	NA	NA	NA	NA	NA	NA	NA	NA	NA	NA	NA
41.9	Infection with drug-resistant microorganisms	infectious diseases	0.103494	0.181363	1.10904	0.777263	1.58244	0.568239	16847	41	16806	0.00243367	FALSE	NA	NA	NA	NA	NA	NA	NA	NA	NA	NA	NA	-0.135353	0.065132	0.873408	0.768733	0.992336	0.0376974	40094	251	39843	0.00626029	FALSE	NA	NA	NA	NA	NA	NA	NA	NA	NA	NA	NA
53	Herpes zoster	infectious diseases	-0.0546099	0.0576576	0.946854	0.845676	1.06014	0.343566	16333	408	15925	0.0249801	FALSE	0.00398546	0.0495222	1.00399	0.911122	1.10633	0.935857	175412	413	174999	0.00235446	FALSE	0.0069752	0.057488	1.007	0.899693	1.1271	0.903427	39621	313	39308	0.00789985	FALSE	-0.117449	0.154772	0.889186	0.65652	1.20431	0.44794	3543	50	3493	0.0141123	FALSE
53.1	Herpes zoster with nervous system complications	infectious diseases	0.00159488	0.149448	1.0016	0.747274	1.34247	0.991485	16905	59	16846	0.00349009	FALSE	0.0741657	0.0958338	1.07699	0.892554	1.29953	0.438991	175109	110	174999	0.00062818	FALSE	0.0945475	0.123307	1.09916	0.863178	1.39966	0.443222	40182	67	40115	0.00166741	FALSE	NA	NA	NA	NA	NA	NA	NA	NA	NA	NA	NA
54	Herpes simplex	infectious diseases	-0.0309721	0.037167	0.969503	0.901388	1.04276	0.404663	16119	1030	15089	0.0638997	FALSE	-0.0142751	0.0793824	0.985826	0.843779	1.15179	0.857288	175159	160	174999	0.000913456	FALSE	-0.0416405	0.0607349	0.959215	0.851564	1.08047	0.492959	39696	276	39420	0.00695284	FALSE	-0.0438428	0.101413	0.957104	0.784575	1.16757	0.66551	3609	116	3493	0.0321419	FALSE
70	Viral hepatitis	infectious diseases	0.0489767	0.055867	1.0502	0.941273	1.17172	0.380667	16800	438	16362	0.0260714	FALSE	0.124939	0.0608708	1.13308	1.00565	1.27666	0.0401181	175271	272	174999	0.00155188	FALSE	-0.0463126	0.0449861	0.954743	0.874166	1.04275	0.30325	40071	500	39571	0.0124779	FALSE	-0.0535296	0.0909211	0.947878	0.793156	1.13278	0.556031	3644	151	3493	0.041438	FALSE
70.1	Viral hepatitis A	infectious diseases	NA	NA	NA	NA	NA	NA	NA	NA	NA	NA	NA	0.236203	0.146321	1.26643	0.950673	1.68707	0.106465	175046	47	174999	0.000268501	FALSE	NA	NA	NA	NA	NA	NA	NA	NA	NA	NA	NA	NA	NA	NA	NA	NA	NA	NA	NA	NA	NA	NA
70.2	Viral hepatitis B	infectious diseases	0.267597	0.199333	1.30682	0.884179	1.93149	0.179446	16899	33	16866	0.00195278	FALSE	0.0483954	0.131724	1.04959	0.81076	1.35876	0.713321	175057	58	174999	0.000331321	FALSE	-0.195355	0.136797	0.822543	0.629092	1.07548	0.153275	40252	53	40199	0.0013167	FALSE	-0.0506493	0.329577	0.950612	0.498266	1.81361	0.877862	3504	11	3493	0.00313927	FALSE
70.3	Viral hepatitis C	infectious diseases	0.0282601	0.0590663	1.02866	0.91621	1.15492	0.632332	16857	390	16467	0.0231358	FALSE	0.234525	0.106899	1.26431	1.02532	1.559	0.0282435	175087	88	174999	0.000502607	FALSE	-0.0406653	0.0472774	0.96015	0.875177	1.05337	0.389711	40148	452	39696	0.0112583	FALSE	-0.0691342	0.0943911	0.933201	0.775583	1.12285	0.463911	3633	140	3493	0.0385356	FALSE
70.4	Chronic hepatitis	infectious diseases	0.262335	0.142463	1.29996	0.98325	1.71869	0.0655587	16867	65	16802	0.00385368	FALSE	0.0760885	0.0603217	1.07906	0.958734	1.21448	0.207172	175277	278	174999	0.00158606	FALSE	-0.0384361	0.0702914	0.962293	0.838444	1.10444	0.584509	40106	203	39903	0.00506159	FALSE	0.0882899	0.205432	1.0923	0.730258	1.63385	0.667358	3522	29	3493	0.00823396	FALSE
70.9	Hepatitis NOS	infectious diseases	0.106892	0.148149	1.11281	0.832369	1.48775	0.470592	16817	60	16757	0.00356782	FALSE	0.0697559	0.0721647	1.07225	0.930822	1.23516	0.333734	175193	194	174999	0.00110735	FALSE	-0.0049103	0.0830845	0.995102	0.84556	1.17109	0.952872	40011	146	39865	0.003649	FALSE	-0.0163932	0.311383	0.98374	0.534351	1.81107	0.958014	3505	12	3493	0.00342368	FALSE
71	Human immunodeficiency virus [HIV] disease	infectious diseases	-0.431939	0.253489	0.649249	0.395037	1.06705	0.0883857	16933	21	16912	0.00124018	FALSE	NA	NA	NA	NA	NA	NA	NA	NA	NA	NA	NA	-0.0981262	0.0960475	0.906534	0.750978	1.09431	0.30695	40258	108	40150	0.0026827	FALSE	-0.279987	0.200048	0.755794	0.510645	1.11863	0.161634	3523	30	3493	0.00851547	FALSE
71.1	HIV infection, symptomatic	infectious diseases	-0.384507	0.260181	0.680786	0.408827	1.13366	0.13945	16938	20	16918	0.00118078	FALSE	NA	NA	NA	NA	NA	NA	NA	NA	NA	NA	NA	-0.109541	0.0969368	0.896246	0.741161	1.08378	0.258467	40267	106	40161	0.00263243	FALSE	-0.296497	0.203521	0.743418	0.498876	1.10783	0.145162	3522	29	3493	0.00823396	FALSE
78	Viral warts & HPV	infectious diseases	0.138004	0.0415638	1.14798	1.05817	1.24541	0.000899254	15986	803	15183	0.0502315	FALSE	-0.0222816	0.0326639	0.977965	0.917316	1.04262	0.495145	175946	947	174999	0.00538233	FALSE	-0.0301437	0.0435325	0.970306	0.89095	1.05673	0.48866	39452	539	38913	0.0136622	FALSE	0.0634859	0.135055	1.06554	0.817731	1.38846	0.638302	3557	64	3493	0.0179927	FALSE
79	Viral infection	infectious diseases	-0.00388793	0.065461	0.99612	0.876173	1.13249	0.952639	15817	313	15504	0.0197888	FALSE	0.0105076	0.0236509	1.01056	0.964787	1.05851	0.656842	176818	1819	174999	0.0102874	FALSE	-0.0912889	0.0408088	0.912754	0.842591	0.98876	0.025287	38537	683	37854	0.0177232	FALSE	-0.182988	0.198221	0.832778	0.564677	1.22817	0.355929	3523	30	3493	0.00851547	FALSE
79.1	Varicella infection	infectious diseases	NA	NA	NA	NA	NA	NA	NA	NA	NA	NA	NA	-0.0726286	0.172288	0.929946	0.663442	1.3035	0.673351	175033	34	174999	0.000194249	FALSE	NA	NA	NA	NA	NA	NA	NA	NA	NA	NA	NA	NA	NA	NA	NA	NA	NA	NA	NA	NA	NA	NA
79.2	Infectious mononucleosis	infectious diseases	NA	NA	NA	NA	NA	NA	NA	NA	NA	NA	NA	-0.18562	0.192741	0.830589	0.569274	1.21186	0.335521	175026	27	174999	0.000154263	FALSE	-0.137624	0.143838	0.871427	0.657345	1.15523	0.33867	40158	48	40110	0.00119528	FALSE	NA	NA	NA	NA	NA	NA	NA	NA	NA	NA	NA
79.9	Viremia, NOS	infectious diseases	-0.558016	0.250935	0.572343	0.349991	0.935958	0.0261652	16697	21	16676	0.00125771	FALSE	0.00245635	0.0268576	1.00246	0.951054	1.05664	0.927128	176406	1407	174999	0.00797592	FALSE	NA	NA	NA	NA	NA	NA	NA	NA	NA	NA	NA	-0.112387	0.280638	0.893698	0.515593	1.54908	0.68881	3508	15	3493	0.00427594	FALSE
80	Postoperative infection	infectious diseases	0.0869808	0.0791719	1.09088	0.934077	1.274	0.271929	16677	214	16463	0.012832	FALSE	-0.0205375	0.0185169	0.979672	0.944754	1.01588	0.267379	177518	2986	174532	0.0168208	FALSE	0.0268009	0.0368324	1.02716	0.955624	1.10406	0.466831	39451	776	38675	0.01967	FALSE	NA	NA	NA	NA	NA	NA	NA	NA	NA	NA	NA
81	Infection/inflammation of internal prosthetic device; implant; and graft	infectious diseases	-0.0766204	0.123925	0.926241	0.726503	1.18089	0.53639	16864	87	16777	0.00515892	FALSE	0.0187544	0.025157	1.01893	0.969909	1.07043	0.455974	176141	1609	174532	0.00913473	FALSE	0.109534	0.038317	1.11576	1.03503	1.20278	0.00425463	39733	733	39000	0.0184481	FALSE	NA	NA	NA	NA	NA	NA	NA	NA	NA	NA	NA
90	Sexually transmitted infections (not HIV or hepatitis)	infectious diseases	0.0940866	0.106278	1.09865	0.892064	1.35309	0.376	16571	120	16451	0.00724157	FALSE	-0.156509	0.223442	0.855123	0.551863	1.32503	0.483648	178921	20	178901	0.000111781	FALSE	0.258114	0.175881	1.29449	0.917031	1.8273	0.142228	40150	33	40117	0.000821918	FALSE	NA	NA	NA	NA	NA	NA	NA	NA	NA	NA	NA
110	Dermatophytosis / Dermatomycosis	infectious diseases	0.0886984	0.0282609	1.09275	1.03387	1.15499	0.00169784	15312	1959	13353	0.127939	FALSE	0.00802352	0.071941	1.00806	0.875482	1.16071	0.911197	176921	195	176726	0.00110219	FALSE	0.161973	0.0369831	1.17583	1.09361	1.26423	1.18876e-05	39137	826	38311	0.0211053	TRUE	-0.0594924	0.109106	0.942243	0.760834	1.16691	0.585567	3884	103	3781	0.0265191	FALSE
110.1	Dermatophytosis	infectious diseases	0.0885371	0.0289127	1.09257	1.03238	1.15628	0.00219701	15372	1862	13510	0.121129	FALSE	0.09276	0.0848692	1.0972	0.929059	1.29577	0.274404	176866	140	176726	0.00079156	FALSE	0.158687	0.0380511	1.17197	1.08774	1.26272	3.04131e-05	39254	778	38476	0.0198196	TRUE	0.020838	0.12128	1.02106	0.805034	1.29505	0.863581	3864	83	3781	0.0214803	FALSE
110.11	Dermatophytosis of nail	infectious diseases	0.112897	0.033265	1.11952	1.04885	1.19494	0.00068916	16025	1357	14668	0.0846802	FALSE	0.254906	0.145243	1.29034	0.970669	1.71529	0.0792538	176774	48	176726	0.000271533	FALSE	0.178958	0.0421477	1.19597	1.10114	1.29896	2.17646e-05	39646	631	39015	0.0159159	TRUE	-0.0569071	0.139027	0.944682	0.719355	1.24059	0.682302	3844	63	3781	0.0163892	FALSE
110.12	Althete's foot	infectious diseases	0.00406245	0.0675053	1.00407	0.879635	1.14611	0.952012	16393	295	16098	0.0179955	FALSE	0.0189351	0.128354	1.01912	0.79244	1.31063	0.882719	176787	61	176726	0.000345048	FALSE	0.333738	0.12244	1.39618	1.09829	1.77486	0.00641589	40114	69	40045	0.0017201	FALSE	0.380028	0.261363	1.46233	0.876127	2.44074	0.14594	3799	18	3781	0.00473809	FALSE
110.13	Dermatophytosis of the body	infectious diseases	0.182736	0.113566	1.2005	0.960931	1.49979	0.107598	16478	103	16375	0.00625076	FALSE	-0.297655	0.214222	0.742558	0.487956	1.13	0.16469	176748	22	176726	0.000124471	FALSE	-0.087133	0.127291	0.916555	0.714177	1.17628	0.493649	40005	62	39943	0.00154981	FALSE	NA	NA	NA	NA	NA	NA	NA	NA	NA	NA	NA
110.2	Dermatomycoses	infectious diseases	-0.0322739	0.131146	0.968241	0.748773	1.25204	0.805611	16724	78	16646	0.00466396	FALSE	-0.163912	0.133065	0.848817	0.653953	1.10175	0.218019	176783	57	176726	0.000322429	FALSE	NA	NA	NA	NA	NA	NA	NA	NA	NA	NA	NA	-0.323768	0.23452	0.723418	0.456838	1.14556	0.167415	3803	22	3781	0.00578491	FALSE
112	Candidiasis	infectious diseases	0.0286854	0.0410682	1.0291	0.949511	1.11536	0.484875	15441	830	14611	0.053753	FALSE	-0.0159015	0.0236259	0.984224	0.939687	1.03087	0.500912	178553	1827	176726	0.0102323	FALSE	0.02628	0.0334345	1.02663	0.961509	1.09616	0.431858	38313	996	37317	0.0259964	FALSE	0.0840376	0.122788	1.08767	0.855023	1.38362	0.493715	3861	80	3781	0.02072	FALSE
112.3	Candidiasis of skin and nails	infectious diseases	0.0534165	0.173183	1.05487	0.751246	1.4812	0.757748	16744	44	16700	0.00262781	FALSE	-0.0242706	0.143436	0.976022	0.736825	1.29287	0.865632	176775	49	176726	0.000277189	FALSE	-0.0421185	0.0956742	0.958756	0.79482	1.15651	0.659772	39927	111	39816	0.00278007	FALSE	-0.423266	0.317517	0.654905	0.351481	1.22026	0.182515	3793	12	3781	0.00316372	FALSE
117	Mycoses	infectious diseases	-0.117207	0.118479	0.889401	0.705092	1.12189	0.322533	16791	94	16697	0.00559824	FALSE	0.100984	0.0685035	1.10626	0.967265	1.26523	0.140443	176941	215	176726	0.00121509	FALSE	0.0541476	0.0624225	1.05564	0.934073	1.19303	0.385702	40078	264	39814	0.00658716	FALSE	NA	NA	NA	NA	NA	NA	NA	NA	NA	NA	NA
117.1	Histoplasmosis	infectious diseases	0.0244083	0.168165	1.02471	0.73698	1.42477	0.884596	16928	46	16882	0.00271739	FALSE	NA	NA	NA	NA	NA	NA	NA	NA	NA	NA	NA	-0.0392465	0.111081	0.961514	0.773395	1.19539	0.723852	40236	81	40155	0.00201312	FALSE	NA	NA	NA	NA	NA	NA	NA	NA	NA	NA	NA
117.4	Aspergillosis	infectious diseases	NA	NA	NA	NA	NA	NA	NA	NA	NA	NA	NA	0.167977	0.0852281	1.18291	1.00093	1.39797	0.0487335	176865	139	176726	0.00078591	FALSE	0.292018	0.152718	1.33913	0.992718	1.80642	0.055858	40278	44	40234	0.00109241	FALSE	NA	NA	NA	NA	NA	NA	NA	NA	NA	NA	NA
130	Spirochetal infection	infectious diseases	0.326313	0.1347	1.38585	1.06428	1.80457	0.0154133	16709	73	16636	0.0043689	FALSE	0.372852	0.158717	1.45187	1.06371	1.98166	0.0188154	178664	40	178624	0.000223884	FALSE	NA	NA	NA	NA	NA	NA	NA	NA	NA	NA	NA	0.169263	0.252917	1.18443	0.721478	1.94445	0.503339	4098	18	4080	0.00439239	FALSE
130.1	Lyme disease	infectious diseases	0.241548	0.154298	1.27322	0.940941	1.72284	0.117472	16877	55	16822	0.00325887	FALSE	0.388172	0.209382	1.47428	0.978029	2.22234	0.063754	178647	23	178624	0.000128746	FALSE	NA	NA	NA	NA	NA	NA	NA	NA	NA	NA	NA	0.180489	0.260276	1.1978	0.719174	1.99497	0.488025	4097	17	4080	0.00414938	FALSE
131	Protozoan infection	infectious diseases	-0.146908	0.145387	0.863374	0.649296	1.14803	0.312276	16775	63	16712	0.00375559	FALSE	NA	NA	NA	NA	NA	NA	NA	NA	NA	NA	NA	NA	NA	NA	NA	NA	NA	NA	NA	NA	NA	NA	NA	NA	NA	NA	NA	NA	NA	NA	NA	NA	NA
132	Infestation (lice, mites)	infectious diseases	0.0589092	0.136356	1.06068	0.811924	1.38565	0.665724	16719	71	16648	0.00424667	FALSE	0.313029	0.186599	1.36756	0.94866	1.97144	0.0934346	178653	29	178624	0.000162326	FALSE	-0.0750759	0.151393	0.927673	0.689488	1.24814	0.619963	40158	44	40114	0.00109567	FALSE	NA	NA	NA	NA	NA	NA	NA	NA	NA	NA	NA
133	Arthropod-borne diseases	infectious diseases	NA	NA	NA	NA	NA	NA	NA	NA	NA	NA	NA	0.314259	0.18021	1.36924	0.961796	1.9493	0.0811853	178655	31	178624	0.000173519	FALSE	NA	NA	NA	NA	NA	NA	NA	NA	NA	NA	NA	NA	NA	NA	NA	NA	NA	NA	NA	NA	NA	NA
134	Helminthiases	infectious diseases	NA	NA	NA	NA	NA	NA	NA	NA	NA	NA	NA	-0.0281021	0.0955941	0.972289	0.806165	1.17265	0.768778	178734	110	178624	0.00061544	FALSE	NA	NA	NA	NA	NA	NA	NA	NA	NA	NA	NA	NA	NA	NA	NA	NA	NA	NA	NA	NA	NA	NA
134.1	Intestinal helminthiases	infectious diseases	NA	NA	NA	NA	NA	NA	NA	NA	NA	NA	NA	-0.0557477	0.103342	0.945778	0.772366	1.15812	0.589576	178718	94	178624	0.000525968	FALSE	NA	NA	NA	NA	NA	NA	NA	NA	NA	NA	NA	NA	NA	NA	NA	NA	NA	NA	NA	NA	NA	NA
136	Other infectious and parasitic diseases	infectious diseases	0.00575893	0.113178	1.00578	0.805679	1.25557	0.959418	16549	104	16445	0.00628437	FALSE	-0.205655	0.116627	0.814114	0.647754	1.0232	0.0778412	178698	74	178624	0.000414106	FALSE	0.16065	0.0978691	1.17427	0.969307	1.42258	0.100698	39823	106	39717	0.00266178	FALSE	-0.088012	0.209289	0.91575	0.607612	1.38015	0.674099	4107	27	4080	0.00657414	FALSE
145	Cancer of mouth	neoplasms	-0.129628	0.170246	0.878422	0.629198	1.22637	0.44641	16912	45	16867	0.00266083	FALSE	0.12143	0.0515607	1.12911	1.02058	1.24918	0.0185182	178075	380	177695	0.00213393	FALSE	-0.0551671	0.0655684	0.946327	0.832201	1.0761	0.400143	40196	236	39960	0.00587123	FALSE	NA	NA	NA	NA	NA	NA	NA	NA	NA	NA	NA
145.1	Cancer of lip	neoplasms	NA	NA	NA	NA	NA	NA	NA	NA	NA	NA	NA	0.189663	0.151747	1.20884	0.897842	1.62757	0.21135	177739	44	177695	0.000247554	FALSE	NA	NA	NA	NA	NA	NA	NA	NA	NA	NA	NA	NA	NA	NA	NA	NA	NA	NA	NA	NA	NA	NA
145.2	Cancer of tongue	neoplasms	NA	NA	NA	NA	NA	NA	NA	NA	NA	NA	NA	0.177252	0.0801728	1.19393	1.02032	1.39709	0.0270444	177852	157	177695	0.000882756	FALSE	-0.160148	0.103645	0.852018	0.695383	1.04393	0.122308	40249	93	40156	0.00231062	FALSE	NA	NA	NA	NA	NA	NA	NA	NA	NA	NA	NA
145.3	Cancer of major salivary glands	neoplasms	NA	NA	NA	NA	NA	NA	NA	NA	NA	NA	NA	0.0382991	0.111484	1.03904	0.835094	1.2928	0.731194	177776	81	177695	0.00045563	FALSE	0.0369462	0.140256	1.03764	0.788237	1.36595	0.792228	40275	51	40224	0.00126629	FALSE	NA	NA	NA	NA	NA	NA	NA	NA	NA	NA	NA
145.4	Cancer of the gums	neoplasms	NA	NA	NA	NA	NA	NA	NA	NA	NA	NA	NA	0.430284	0.201186	1.53769	1.03661	2.28099	0.0324572	177720	25	177695	0.000140671	FALSE	0.23372	0.181524	1.26329	0.885089	1.8031	0.197905	40278	31	40247	0.000769651	FALSE	NA	NA	NA	NA	NA	NA	NA	NA	NA	NA	NA
149	Cancer of larynx, pharynx, nasal cavities	neoplasms	0.18891	0.202631	1.20793	0.812007	1.79691	0.351188	16920	32	16888	0.00189125	FALSE	0.0937213	0.0624116	1.09825	0.9718	1.24116	0.133183	177954	259	177695	0.00145543	FALSE	-0.0529272	0.0489874	0.948449	0.861619	1.04403	0.279953	40090	425	39665	0.0106011	FALSE	NA	NA	NA	NA	NA	NA	NA	NA	NA	NA	NA
149.1	Cancer of oropharynx	neoplasms	NA	NA	NA	NA	NA	NA	NA	NA	NA	NA	NA	-0.0275205	0.097455	0.972855	0.803698	1.17762	0.777643	177801	106	177695	0.000596172	FALSE	-0.0746871	0.100078	0.928034	0.762739	1.12915	0.455492	40246	100	40146	0.00248472	FALSE	NA	NA	NA	NA	NA	NA	NA	NA	NA	NA	NA
149.2	Cancer of nasopharynx	neoplasms	NA	NA	NA	NA	NA	NA	NA	NA	NA	NA	NA	0.285894	0.219202	1.33095	0.866112	2.04527	0.192148	177716	21	177695	0.000118166	FALSE	0.0346951	0.164686	1.0353	0.749694	1.42972	0.833142	40256	37	40219	0.000919118	FALSE	NA	NA	NA	NA	NA	NA	NA	NA	NA	NA	NA
149.4	Cancer of larynx	neoplasms	NA	NA	NA	NA	NA	NA	NA	NA	NA	NA	NA	0.255329	0.139395	1.29089	0.982274	1.69646	0.0669972	177747	52	177695	0.000292551	FALSE	-0.023381	0.0550926	0.97689	0.8769	1.08828	0.671278	40154	335	39819	0.00834288	FALSE	NA	NA	NA	NA	NA	NA	NA	NA	NA	NA	NA
149.5	Hx of malignant neoplasm of oral cavity and pharynx	neoplasms	NA	NA	NA	NA	NA	NA	NA	NA	NA	NA	NA	NA	NA	NA	NA	NA	NA	NA	NA	NA	NA	NA	0.037225	0.0831726	1.03793	0.881797	1.2217	0.654468	40239	146	40093	0.00362832	FALSE	NA	NA	NA	NA	NA	NA	NA	NA	NA	NA	NA
149.9	Cancer of of nasal cavities	neoplasms	NA	NA	NA	NA	NA	NA	NA	NA	NA	NA	NA	0.165228	0.124432	1.17966	0.924356	1.50548	0.184225	177760	65	177695	0.000365662	FALSE	-0.117625	0.118663	0.889029	0.704543	1.12182	0.321562	40263	71	40192	0.00176341	FALSE	NA	NA	NA	NA	NA	NA	NA	NA	NA	NA	NA
150	Cancer of esophagus	neoplasms	NA	NA	NA	NA	NA	NA	NA	NA	NA	NA	NA	-0.0252315	0.0513349	0.975084	0.881749	1.0783	0.623067	167110	385	166725	0.00230387	FALSE	-0.0275506	0.125556	0.972825	0.760605	1.24426	0.826316	40225	64	40161	0.00159105	FALSE	NA	NA	NA	NA	NA	NA	NA	NA	NA	NA	NA
151	Cancer of stomach	neoplasms	NA	NA	NA	NA	NA	NA	NA	NA	NA	NA	NA	-0.069429	0.0567313	0.932926	0.83475	1.04265	0.22102	167040	315	166725	0.00188578	FALSE	-0.0108128	0.0862835	0.989245	0.83533	1.17152	0.900273	40215	136	40079	0.00338182	FALSE	NA	NA	NA	NA	NA	NA	NA	NA	NA	NA	NA
153	Colorectal cancer	neoplasms	0.0698418	0.0865384	1.07234	0.905042	1.27056	0.419631	16819	178	16641	0.0105833	FALSE	0.0226972	0.0182057	1.02296	0.987098	1.06012	0.212503	163262	3127	160135	0.0191533	FALSE	0.0441202	0.0348982	1.04511	0.976012	1.1191	0.206139	39922	851	39071	0.0213166	FALSE	-0.318782	0.206227	0.727034	0.4853	1.08918	0.122157	3956	28	3928	0.00707786	FALSE
153.2	Colon cancer	neoplasms	0.0312465	0.0982824	1.03174	0.850963	1.25092	0.750541	16863	137	16726	0.0081243	FALSE	0.0282265	0.0216321	1.02863	0.985927	1.07318	0.191947	162338	2203	160135	0.0135705	FALSE	0.0506315	0.0389896	1.05194	0.974542	1.13547	0.194084	39966	678	39288	0.0169644	FALSE	-0.602079	0.289183	0.547672	0.310715	0.965335	0.0373427	3942	14	3928	0.0035515	FALSE
153.3	Malignant neoplasm of rectum, rectosigmoid junction, and anus	neoplasms	0.145203	0.138441	1.15627	0.88149	1.51672	0.29425	16890	69	16821	0.00408526	FALSE	0.00438938	0.0284048	1.0044	0.950009	1.0619	0.877192	161400	1265	160135	0.00783767	FALSE	0.0551482	0.0499534	1.0567	0.958141	1.16539	0.269596	40108	408	39700	0.0101725	FALSE	-0.199814	0.277392	0.818883	0.475445	1.4104	0.471321	3944	16	3928	0.0040568	FALSE
155	Cancer of liver and intrahepatic bile duct	neoplasms	0.159576	0.215541	1.17301	0.76883	1.78968	0.459087	16932	28	16904	0.00165367	FALSE	0.083678	0.0573154	1.08728	0.971747	1.21655	0.144302	167034	309	166725	0.00184992	FALSE	0.065395	0.0747472	1.06758	0.922093	1.23602	0.381638	40150	181	39969	0.00450809	FALSE	-0.0745597	0.28793	0.928152	0.527871	1.63196	0.795673	4098	14	4084	0.0034163	FALSE
155.1	Malignant neoplasm of liver, primary	neoplasms	NA	NA	NA	NA	NA	NA	NA	NA	NA	NA	NA	0.126615	0.0982239	1.13498	0.936221	1.37594	0.197383	166830	105	166725	0.000629383	FALSE	0.132929	0.0871606	1.14217	0.962803	1.35495	0.127234	40197	133	40064	0.0033087	FALSE	-0.0140698	0.310839	0.986029	0.536165	1.81335	0.963897	4096	12	4084	0.00292969	FALSE
157	Pancreatic cancer	neoplasms	NA	NA	NA	NA	NA	NA	NA	NA	NA	NA	NA	0.0275163	0.0412509	1.0279	0.948062	1.11446	0.504741	167322	597	166725	0.00356797	FALSE	-0.0829161	0.057575	0.920428	0.822207	1.03038	0.149827	40194	307	39887	0.00763796	FALSE	NA	NA	NA	NA	NA	NA	NA	NA	NA	NA	NA
158	Neoplasm of unspecified nature of digestive system	neoplasms	0.143721	0.20076	1.15456	0.778981	1.71123	0.474062	16849	33	16816	0.00195857	FALSE	0.042108	0.0413327	1.04301	0.961843	1.13102	0.308318	167319	594	166725	0.0035501	FALSE	-0.0761656	0.075777	0.926663	0.798765	1.07504	0.314835	39988	175	39813	0.00437631	FALSE	-0.3687	0.239968	0.691633	0.432126	1.10698	0.124427	4105	21	4084	0.00511571	FALSE
159	Malignant neoplasm of other and ill-defined sites within the digestive organs and peritoneum	neoplasms	-0.0783911	0.229852	0.924603	0.589252	1.45081	0.733066	16912	25	16887	0.00147824	FALSE	0.00503139	0.0371434	1.00504	0.934476	1.08094	0.892249	167462	737	166725	0.004401	FALSE	0.0145745	0.0469472	1.01468	0.925481	1.11248	0.756224	40009	463	39546	0.0115724	FALSE	-0.315812	0.282252	0.729197	0.41936	1.26795	0.263182	4099	15	4084	0.00365943	FALSE
159.2	Malignant neoplasm of small intestine, including duodenum	neoplasms	NA	NA	NA	NA	NA	NA	NA	NA	NA	NA	NA	-0.0317145	0.0852807	0.968783	0.819661	1.14504	0.709979	166864	139	166725	0.000833014	FALSE	-0.0893098	0.0896701	0.914562	0.767157	1.09029	0.319259	40221	125	40096	0.00310783	FALSE	-0.263838	0.345881	0.768098	0.389939	1.51299	0.445583	4094	10	4084	0.0024426	FALSE
159.3	Malignant neoplasm of gallbladder and extrahepatic bile ducts	neoplasms	NA	NA	NA	NA	NA	NA	NA	NA	NA	NA	NA	-0.0458413	0.0715382	0.955194	0.830227	1.09897	0.521656	166923	198	166725	0.00118618	FALSE	0.0769919	0.109567	1.08003	0.871308	1.33876	0.482249	40250	84	40166	0.00208696	FALSE	NA	NA	NA	NA	NA	NA	NA	NA	NA	NA	NA
159.4	Malignant neoplasm of retroperitoneum and peritoneum	neoplasms	NA	NA	NA	NA	NA	NA	NA	NA	NA	NA	NA	0.0490003	0.0618955	1.05022	0.930238	1.18568	0.428557	166990	265	166725	0.00158692	FALSE	0.117086	0.0949253	1.12422	0.933357	1.3541	0.217406	40210	112	40098	0.00278538	FALSE	NA	NA	NA	NA	NA	NA	NA	NA	NA	NA	NA
164	Cancer of intrathoracic organs	neoplasms	NA	NA	NA	NA	NA	NA	NA	NA	NA	NA	NA	0.225289	0.163177	1.25268	0.909793	1.72481	0.16739	176576	38	176538	0.000215205	FALSE	0.280077	0.151705	1.32323	0.982883	1.78143	0.0648638	40225	44	40181	0.00109385	FALSE	NA	NA	NA	NA	NA	NA	NA	NA	NA	NA	NA
165	Cancer within the respiratory system	neoplasms	-0.102656	0.0861884	0.902438	0.762171	1.06852	0.23363	16868	178	16690	0.0105525	FALSE	0.0615822	0.020914	1.06352	1.0208	1.10802	0.00323428	178895	2357	176538	0.0131753	FALSE	0.0245904	0.0304591	1.0249	0.9655	1.08794	0.41948	39902	1143	38759	0.0286452	FALSE	0.193912	0.183402	1.21399	0.847422	1.73912	0.290373	4233	35	4198	0.00826837	FALSE
165.1	Cancer of bronchus; lung	neoplasms	-0.110336	0.0871318	0.895533	0.754942	1.06231	0.2054	16875	174	16701	0.0103111	FALSE	0.0541231	0.0227102	1.05561	1.00966	1.10366	0.0171625	178531	1993	176538	0.0111633	FALSE	0.0189848	0.0305967	1.01917	0.959844	1.08215	0.534939	39934	1132	38802	0.0283468	FALSE	0.136241	0.188507	1.14596	0.791969	1.65817	0.469842	4231	33	4198	0.00779957	FALSE
170	Cancer of bone and connective tissue	neoplasms	-0.171269	0.191165	0.842595	0.57929	1.22558	0.370293	16895	36	16859	0.00213081	FALSE	0.00933826	0.0605904	1.00938	0.896355	1.13666	0.877514	178921	275	178646	0.00153699	FALSE	0.00967721	0.0488653	1.00972	0.917504	1.11121	0.843015	39947	424	39523	0.0106141	FALSE	NA	NA	NA	NA	NA	NA	NA	NA	NA	NA	NA
170.1	Bone cancer	neoplasms	NA	NA	NA	NA	NA	NA	NA	NA	NA	NA	NA	0.198785	0.103643	1.21992	0.995654	1.4947	0.0551145	178740	94	178646	0.000525904	FALSE	0.00743586	0.0698127	1.00746	0.878625	1.15519	0.915176	40115	206	39909	0.00513524	FALSE	NA	NA	NA	NA	NA	NA	NA	NA	NA	NA	NA
170.2	Cancer of connective tissue	neoplasms	-0.219561	0.211636	0.802871	0.530271	1.21561	0.299528	16916	29	16887	0.00171435	FALSE	-0.0602174	0.0728641	0.94156	0.816253	1.0861	0.408557	178836	190	178646	0.00106243	FALSE	0.0050675	0.0593601	1.00508	0.89469	1.12909	0.931968	40072	286	39786	0.00713715	FALSE	NA	NA	NA	NA	NA	NA	NA	NA	NA	NA	NA
172	Skin cancer	neoplasms	0.055517	0.034967	1.05709	0.987066	1.13208	0.112355	16474	1217	15257	0.073874	FALSE	0.0434095	0.0127846	1.04437	1.01852	1.07087	0.00068517	178832	6451	172381	0.036073	FALSE	0.033303	0.0242958	1.03386	0.985785	1.08429	0.170459	39499	1912	37587	0.0484063	FALSE	0.0982283	0.0875163	1.10321	0.929319	1.30965	0.261692	4015	163	3852	0.0405978	FALSE
172.1	Melanomas of skin, dx or hx	neoplasms	0.0474235	0.0474171	1.04857	0.955506	1.15069	0.317245	16651	620	16031	0.037235	FALSE	0.0435681	0.0229262	1.04453	0.998634	1.09254	0.0573854	174321	1940	172381	0.0111289	FALSE	0.00302878	0.0410625	1.00303	0.92547	1.0871	0.941201	39965	608	39357	0.0152133	FALSE	0.170596	0.164584	1.18601	0.858999	1.63752	0.299954	3895	43	3852	0.0110398	FALSE
172.11	Melanomas of skin	neoplasms	0.0101703	0.0858658	1.01022	0.853742	1.19538	0.905716	16874	180	16694	0.0106673	FALSE	0.0435681	0.0229262	1.04453	0.998634	1.09254	0.0573854	174321	1940	172381	0.0111289	FALSE	-0.0125924	0.0459327	0.987487	0.902469	1.08051	0.78397	40080	484	39596	0.0120758	FALSE	0.215062	0.170736	1.23994	0.887293	1.73274	0.207807	3892	40	3852	0.0102775	FALSE
172.2	Other non-epithelial cancer of skin	neoplasms	0.0916684	0.0409476	1.096	1.01148	1.18759	0.0251768	16482	875	15607	0.0530882	FALSE	0.0561676	0.0156205	1.05777	1.02588	1.09066	0.000323451	176656	4275	172381	0.0241996	FALSE	0.0524663	0.02793	1.05387	0.997726	1.11317	0.0603137	39660	1439	38221	0.0362834	FALSE	0.100797	0.0993459	1.10605	0.910355	1.34382	0.310293	3977	125	3852	0.0314307	FALSE
172.21	Basal cell carcinoma	neoplasms	0.0852158	0.0610549	1.08895	0.966135	1.22738	0.162798	16685	369	16316	0.0221157	FALSE	0.0181222	0.170158	1.01829	0.729506	1.42139	0.915184	172416	35	172381	0.000202997	FALSE	0.05153	0.0606571	1.05288	0.934861	1.1858	0.395587	40117	278	39839	0.00692973	FALSE	0.162207	0.126771	1.1761	0.917352	1.50784	0.20071	3927	75	3852	0.0190985	FALSE
172.22	Squamous cell carcinoma	neoplasms	0.147856	0.0938585	1.15935	0.964537	1.3935	0.115186	16793	154	16639	0.00917049	FALSE	-0.102121	0.213927	0.90292	0.593678	1.37325	0.633104	172403	22	172381	0.000127608	FALSE	0.19621	0.0815769	1.21678	1.03699	1.42775	0.0161627	40151	155	39996	0.00386043	FALSE	0.0492923	0.200966	1.05053	0.708503	1.55766	0.806242	3882	30	3852	0.00772798	FALSE
172.3	Carcinoma in situ of skin	neoplasms	0.37796	0.180658	1.45931	1.02416	2.07934	0.0364266	16868	40	16828	0.00237135	FALSE	0.00960476	0.0396311	1.00965	0.934193	1.0912	0.808506	173031	650	172381	0.00375655	FALSE	0.189068	0.118089	1.20812	0.9585	1.52276	0.109362	40150	73	40077	0.00181818	FALSE	NA	NA	NA	NA	NA	NA	NA	NA	NA	NA	NA
173	Neoplasm of uncertain behavior of skin	neoplasms	0.108016	0.0360528	1.11407	1.03806	1.19564	0.00273489	15245	1105	14140	0.0724828	FALSE	0.0123567	0.0953761	1.01243	0.839809	1.22054	0.896917	172492	111	172381	0.000643508	FALSE	0.039092	0.0257824	1.03987	0.988624	1.09376	0.129461	38294	1700	36594	0.0443934	FALSE	0.0504236	0.120339	1.05172	0.830738	1.33148	0.675207	3935	83	3852	0.0210928	FALSE
174	Breast cancer	neoplasms	0.032104	0.0384712	1.03262	0.957625	1.1135	0.404002	16689	975	15714	0.0584217	FALSE	0.0446635	0.00959198	1.04568	1.0262	1.06552	3.21886e-06	170029	11848	158181	0.0696822	TRUE	0.0220174	0.0202024	1.02226	0.982574	1.06355	0.275783	39565	2722	36843	0.0687982	FALSE	0.0840004	0.0643663	1.08763	0.958719	1.23387	0.19188	3916	318	3598	0.0812053	FALSE
174.1	Breast cancer [female]	neoplasms	0.0348264	0.0398323	1.03544	0.957677	1.11952	0.381941	16783	901	15882	0.0536853	FALSE	0.0441417	0.00963029	1.04513	1.02559	1.06505	4.56955e-06	169928	11747	158181	0.0691293	TRUE	0.0326369	0.0204913	1.03318	0.992502	1.07552	0.111223	39641	2636	37005	0.0664968	FALSE	0.0840004	0.0643663	1.08763	0.958719	1.23387	0.19188	3916	318	3598	0.0812053	FALSE
174.11	Malignant neoplasm of female breast	neoplasms	0.0362141	0.0412341	1.03688	0.956375	1.12416	0.379805	16781	837	15944	0.0498778	FALSE	0.047689	0.0101578	1.04884	1.02817	1.06994	2.6683e-06	168673	10492	158181	0.0622032	TRUE	0.0302941	0.0206478	1.03076	0.989876	1.07333	0.142327	39644	2592	37052	0.0653819	FALSE	0.0936596	0.066997	1.09819	0.963046	1.25229	0.162123	3888	290	3598	0.0745885	FALSE
174.2	Breast cancer [male]	neoplasms	NA	NA	NA	NA	NA	NA	NA	NA	NA	NA	NA	NA	NA	NA	NA	NA	NA	NA	NA	NA	NA	NA	0.150606	0.0587913	1.16254	1.03601	1.30452	0.0104159	39924	293	39631	0.00733894	FALSE	NA	NA	NA	NA	NA	NA	NA	NA	NA	NA	NA
174.3	Neoplasm of uncertain behavior of breast	neoplasms	-0.165393	0.156758	0.847561	0.623356	1.15241	0.291386	16807	54	16753	0.00321295	FALSE	0.0927889	0.0932623	1.09723	0.913926	1.3173	0.319773	158297	116	158181	0.0007328	FALSE	-0.199396	0.0879873	0.819226	0.689457	0.973419	0.02344	40157	129	40028	0.00321239	FALSE	NA	NA	NA	NA	NA	NA	NA	NA	NA	NA	NA
175	Acquired absence of breast	neoplasms	0.0789685	0.0924058	1.08217	0.902897	1.29704	0.392782	16845	156	16689	0.00926091	FALSE	0.0430557	0.014672	1.044	1.0144	1.07445	0.00334047	161967	4833	157134	0.0298394	FALSE	0.0416778	0.0373427	1.04256	0.968977	1.12173	0.264384	39930	735	39195	0.0184072	FALSE	0.156895	0.155341	1.16987	0.862798	1.58624	0.312496	3341	49	3292	0.0146663	FALSE
180	Cervical cancer and dysplasia	neoplasms	-0.00163231	0.0402527	0.998369	0.922629	1.08033	0.967653	16406	878	15528	0.053517	FALSE	0.00500562	0.0153849	1.00502	0.975165	1.03579	0.744909	155941	4383	151558	0.0281068	FALSE	-0.0206479	0.0374309	0.979564	0.910271	1.05413	0.581205	39726	729	38997	0.0183507	FALSE	-0.116982	0.209638	0.889601	0.589859	1.34166	0.576832	3644	27	3617	0.00740944	FALSE
180.1	Cervical cancer	neoplasms	-0.0584848	0.0949546	0.943193	0.783021	1.13613	0.537944	16850	148	16702	0.00878338	FALSE	0.0172848	0.0199336	1.01744	0.97845	1.05797	0.385878	154150	2592	151558	0.0168148	FALSE	0.01783	0.0660896	1.01799	0.894307	1.15878	0.787325	40093	231	39862	0.0057616	FALSE	NA	NA	NA	NA	NA	NA	NA	NA	NA	NA	NA
180.3	Cervical intraepithelial neoplasia [CIN] [Cervical dysplasia]	neoplasms	0.00110856	0.0431621	1.00111	0.919901	1.08949	0.97951	16449	763	15686	0.0463858	FALSE	-0.0163912	0.0232998	0.983742	0.939828	1.02971	0.481748	153439	1881	151558	0.0122589	FALSE	-0.0478729	0.0446763	0.953255	0.873333	1.04049	0.283922	39890	508	39382	0.012735	FALSE	-0.11705	0.226709	0.889541	0.57041	1.38722	0.605644	3640	23	3617	0.00631868	FALSE
182	Malignant neoplasm of uterus	neoplasms	-0.114328	0.0987161	0.891966	0.735054	1.08237	0.246805	16900	136	16764	0.00804734	FALSE	0.0281741	0.0235354	1.02857	0.982205	1.07713	0.231271	153412	1854	151558	0.0120851	FALSE	0.126239	0.0465302	1.13455	1.03566	1.24289	0.00666677	40046	475	39571	0.0118614	FALSE	0.162687	0.21755	1.17667	0.768195	1.80234	0.454572	3686	24	3662	0.00651112	FALSE
184	Cancer of other female genital organs	neoplasms	0.067903	0.0766271	1.07026	0.921008	1.2437	0.375538	16722	227	16495	0.0135749	FALSE	0.0246291	0.0166347	1.02493	0.992057	1.0589	0.138718	162697	3744	158953	0.0230121	FALSE	0.0697518	0.0393719	1.07224	0.99261	1.15826	0.0764587	39933	664	39269	0.0166279	FALSE	-0.30619	0.241534	0.736247	0.458591	1.18201	0.204909	3761	21	3740	0.00558362	FALSE
184.1	Malignant neoplasm of ovary and other uterine adnexa	neoplasms	0.0684563	0.116028	1.07085	0.853031	1.3443	0.555192	16857	98	16759	0.00581361	FALSE	0.0273828	0.0176088	1.02776	0.992895	1.06385	0.119931	162288	3335	158953	0.0205499	FALSE	0.102511	0.0449354	1.10795	1.01454	1.20996	0.0225307	40006	509	39497	0.0127231	FALSE	-0.12855	0.276558	0.87937	0.5114	1.51211	0.642061	3756	16	3740	0.00425985	FALSE
184.11	Malignant neoplasm of ovary	neoplasms	0.120872	0.132577	1.12848	0.870246	1.46334	0.36192	16890	75	16815	0.0044405	FALSE	0.0290317	0.0177845	1.02946	0.994191	1.06597	0.102592	162221	3268	158953	0.0201454	FALSE	0.119295	0.0489854	1.1267	1.02356	1.24024	0.0148788	40090	427	39663	0.010651	FALSE	-0.200318	0.309324	0.81847	0.446376	1.50074	0.517245	3753	13	3740	0.0034639	FALSE
184.2	Cancer of other female genital organs (excluding uterus and ovary)	neoplasms	-0.0272181	0.141301	0.973149	0.737736	1.28368	0.847253	16883	66	16817	0.00390926	FALSE	0.00477068	0.0494906	1.00478	0.911895	1.10713	0.923206	159365	412	158953	0.00258526	FALSE	-0.0461657	0.0741132	0.954884	0.825779	1.10417	0.533345	40195	183	40012	0.00455281	FALSE	NA	NA	NA	NA	NA	NA	NA	NA	NA	NA	NA
189	Cancer of urinary organs (incl. kidney and bladder)	neoplasms	-0.10428	0.0993545	0.900973	0.741549	1.09467	0.293914	16870	135	16735	0.00800237	FALSE	0.0309503	0.024916	1.03143	0.982274	1.08305	0.214168	178921	1646	177275	0.00919959	FALSE	-0.0592197	0.0458033	0.9425	0.861574	1.03103	0.196041	40021	489	39532	0.0122186	FALSE	0.00562364	0.221929	1.00564	0.650928	1.55365	0.979784	4236	25	4211	0.00590179	FALSE
189.1	Cancer of kidney and renal pelvis	neoplasms	-0.163701	0.135393	0.848996	0.651113	1.10702	0.226632	16921	72	16849	0.00425507	FALSE	-0.00052365	0.0402397	0.999476	0.923676	1.0815	0.989617	177901	626	177275	0.00351881	FALSE	-0.00115235	0.0560198	0.998848	0.894982	1.11477	0.983588	40117	324	39793	0.00807638	FALSE	-0.138892	0.329811	0.870322	0.455973	1.66119	0.673662	4222	11	4211	0.0026054	FALSE
189.11	Malignant neoplasm of kidney, except pelvis	neoplasms	-0.0928518	0.140337	0.911329	0.692178	1.19986	0.508205	16923	67	16856	0.00395911	FALSE	0.00229688	0.0410994	1.0023	0.924726	1.08638	0.955433	177875	600	177275	0.00337316	FALSE	-0.0368059	0.0602472	0.963863	0.856509	1.08467	0.541256	40147	279	39868	0.00694946	FALSE	NA	NA	NA	NA	NA	NA	NA	NA	NA	NA	NA
189.12	Malignant neoplasm of renal pelvis	neoplasms	NA	NA	NA	NA	NA	NA	NA	NA	NA	NA	NA	0.0221349	0.161188	1.02238	0.74543	1.40223	0.890775	177314	39	177275	0.000219949	FALSE	-0.116603	0.129303	0.889938	0.690709	1.14663	0.367171	40249	60	40189	0.00149072	FALSE	NA	NA	NA	NA	NA	NA	NA	NA	NA	NA	NA
189.2	Cancer of bladder	neoplasms	-0.018052	0.148314	0.98211	0.734366	1.31343	0.903125	16905	60	16845	0.00354925	FALSE	0.0460695	0.0330008	1.04715	0.98156	1.11712	0.162711	178210	935	177275	0.00524662	FALSE	-0.133197	0.0731362	0.875293	0.758401	1.0102	0.0685745	40190	190	40000	0.00472754	FALSE	0.0689932	0.291003	1.07143	0.605699	1.89526	0.812589	4226	15	4211	0.00354946	FALSE
189.21	Malignant neoplasm of bladder	neoplasms	-0.0348323	0.169877	0.965767	0.692262	1.34733	0.837538	16922	46	16876	0.00271835	FALSE	0.0495769	0.0353795	1.05083	0.980427	1.12628	0.161129	178088	813	177275	0.00456516	FALSE	-0.127476	0.073948	0.880314	0.761539	1.01762	0.0847331	40203	186	40017	0.00462652	FALSE	0.293683	0.349917	1.34136	0.6756	2.66318	0.401304	4222	11	4211	0.0026054	FALSE
189.4	Malignant neoplasm of other urinary organs	neoplasms	NA	NA	NA	NA	NA	NA	NA	NA	NA	NA	NA	0.0557307	0.0807212	1.05731	0.902594	1.23855	0.489937	177430	155	177275	0.000873584	FALSE	-0.14062	0.0986367	0.868819	0.716091	1.05412	0.153972	40191	103	40088	0.00256276	FALSE	NA	NA	NA	NA	NA	NA	NA	NA	NA	NA	NA
190	Cancer of eye	neoplasms	NA	NA	NA	NA	NA	NA	NA	NA	NA	NA	NA	0.13984	0.0878044	1.15009	0.968258	1.36607	0.111244	177498	131	177367	0.000738036	FALSE	-0.166846	0.12989	0.84633	0.656107	1.0917	0.198961	40254	59	40195	0.00146569	FALSE	NA	NA	NA	NA	NA	NA	NA	NA	NA	NA	NA
191	Manlignant and unknown neoplasms of brain and nervous system	neoplasms	-0.0293778	0.143752	0.97105	0.732617	1.28708	0.838069	16871	64	16807	0.00379349	FALSE	-0.00594326	0.044611	0.994074	0.910847	1.08491	0.894016	177875	508	177367	0.00285594	FALSE	-0.000764878	0.0490599	0.999235	0.907627	1.10009	0.987561	39950	420	39530	0.0105131	FALSE	NA	NA	NA	NA	NA	NA	NA	NA	NA	NA	NA
191.1	Cancer of brain and nervous system	neoplasms	-0.0115645	0.222094	0.988502	0.639627	1.52767	0.958473	16910	27	16883	0.00159669	FALSE	0.0120681	0.0500257	1.01214	0.91761	1.11641	0.809371	177771	404	177367	0.00227259	FALSE	0.0064178	0.055787	1.00644	0.902195	1.12273	0.908413	40034	324	39710	0.00809312	FALSE	NA	NA	NA	NA	NA	NA	NA	NA	NA	NA	NA
191.11	Cancer of brain	neoplasms	-0.0407316	0.244532	0.960087	0.594511	1.55046	0.867709	16921	22	16899	0.00130016	FALSE	0.0228916	0.0521933	1.02316	0.923664	1.13336	0.660957	177738	371	177367	0.00208734	FALSE	0.0115821	0.0607156	1.01165	0.898148	1.13949	0.848714	40090	273	39817	0.00680968	FALSE	NA	NA	NA	NA	NA	NA	NA	NA	NA	NA	NA
193	Thyroid cancer	neoplasms	0.280694	0.0872776	1.32405	1.11587	1.57107	0.00129943	16914	175	16739	0.0103465	FALSE	0.0985611	0.0521882	1.10358	0.996279	1.22244	0.0589491	177731	370	177361	0.0020818	FALSE	-0.0155034	0.0487819	0.984616	0.894835	1.08341	0.750629	40193	425	39768	0.010574	FALSE	0.150752	0.0916801	1.16271	0.971474	1.39159	0.100109	4125	146	3979	0.0353939	FALSE
194	Cancer of other endocrine glands	neoplasms	0.0198675	0.122573	1.02007	0.802218	1.29707	0.871237	16874	88	16786	0.00521512	FALSE	-0.0262643	0.132748	0.974078	0.750924	1.26355	0.843162	177418	57	177361	0.000321275	FALSE	-0.0788888	0.119515	0.924143	0.731149	1.16808	0.509206	40232	70	40162	0.00173991	FALSE	NA	NA	NA	NA	NA	NA	NA	NA	NA	NA	NA
195	Cancer, suspected or other	neoplasms	0.0122286	0.0706793	1.0123	0.881348	1.16272	0.862639	16606	268	16338	0.0161387	FALSE	0.0474549	0.0175386	1.0486	1.01317	1.08527	0.00681511	167252	3369	163883	0.0201433	FALSE	-0.00738718	0.0273333	0.99264	0.94086	1.04727	0.786958	39295	1419	37876	0.0361115	FALSE	0.32835	0.192276	1.38867	0.952647	2.02427	0.0876918	3837	32	3805	0.00833985	FALSE
195.1	Malignant neoplasm, other	neoplasms	0.0442275	0.122755	1.04522	0.821707	1.32953	0.718629	16737	88	16649	0.00525781	FALSE	0.0459514	0.0176348	1.04702	1.01145	1.08385	0.00916799	167215	3332	163883	0.0199264	FALSE	-0.00224045	0.0360887	0.997762	0.929625	1.07089	0.950498	39522	796	38726	0.0201407	FALSE	NA	NA	NA	NA	NA	NA	NA	NA	NA	NA	NA
195.3	Malignant neoplasm of head, face, and neck	neoplasms	0.123042	0.206777	1.13093	0.754092	1.69609	0.551811	16900	31	16869	0.00183432	FALSE	0.0549377	0.18412	1.05647	0.736432	1.5156	0.765414	163913	30	163883	0.000183024	FALSE	NA	NA	NA	NA	NA	NA	NA	NA	NA	NA	NA	NA	NA	NA	NA	NA	NA	NA	NA	NA	NA	NA
196	Radiotherapy	neoplasms	-0.0979402	0.11752	0.906703	0.720162	1.14156	0.404623	16923	96	16827	0.00567275	FALSE	0.0415681	0.0269296	1.04244	0.988849	1.09894	0.12269	165291	1408	163883	0.00851831	FALSE	0.068564	0.0561117	1.07097	0.959431	1.19547	0.221738	39960	324	39636	0.00810811	FALSE	-0.307319	0.161966	0.735416	0.535383	1.01019	0.0577717	3852	47	3805	0.0122015	FALSE
197	Chemotherapy	neoplasms	0.0342909	0.0738362	1.03489	0.895451	1.19603	0.642348	16833	245	16588	0.0145547	FALSE	0.0481378	0.012646	1.04932	1.02363	1.07565	0.000140916	170474	6591	163883	0.0386628	FALSE	0.0245946	0.0194376	1.0249	0.986588	1.0647	0.20576	39851	2985	36866	0.074904	FALSE	0.0618437	0.0909117	1.0638	0.89017	1.27129	0.496339	3954	149	3805	0.0376834	FALSE
198	Secondary malignant neoplasm	neoplasms	0.0506991	0.0711084	1.05201	0.915145	1.20934	0.475856	16852	264	16588	0.0156658	FALSE	0.0446927	0.0108284	1.04571	1.02375	1.06814	3.66941e-05	173029	9146	163883	0.0528582	FALSE	0.023616	0.0189793	1.0239	0.986508	1.0627	0.213388	39508	3125	36383	0.0790979	FALSE	0.15094	0.139304	1.16293	0.885063	1.52803	0.278576	3866	61	3805	0.0157786	FALSE
198.1	Secondary malignancy of lymph nodes	neoplasms	-0.0369046	0.0964405	0.963768	0.797776	1.1643	0.701966	16878	141	16737	0.00835407	FALSE	0.0458203	0.0139557	1.04689	1.01864	1.07592	0.00102609	169245	5362	163883	0.0316819	FALSE	-0.00160533	0.0265931	0.998396	0.94769	1.05181	0.951864	39575	1498	38077	0.0378522	FALSE	0.186257	0.248128	1.20473	0.740764	1.9593	0.452864	3824	19	3805	0.00496862	FALSE
198.2	Secondary malignancy of respiratory organs	neoplasms	0.199149	0.165379	1.22036	0.882502	1.68757	0.228513	16930	48	16882	0.0028352	FALSE	0.0727925	0.02047	1.07551	1.03321	1.11954	0.000376465	166339	2456	163883	0.014765	FALSE	0.0745468	0.0317418	1.0774	1.01241	1.14655	0.0188472	39879	1038	38841	0.0260287	FALSE	NA	NA	NA	NA	NA	NA	NA	NA	NA	NA	NA
198.3	Secondary malignant neoplasm of digestive systems	neoplasms	-0.537285	0.247386	0.584333	0.359816	0.948941	0.029867	16943	21	16922	0.00123945	FALSE	0.0209201	0.0237799	1.02114	0.974639	1.06986	0.379002	165696	1813	163883	0.0109417	FALSE	-0.0115209	0.0450272	0.988545	0.905042	1.07975	0.798055	39976	504	39472	0.0126076	FALSE	NA	NA	NA	NA	NA	NA	NA	NA	NA	NA	NA
198.4	Secondary malignant neoplasm of liver	neoplasms	0.168669	0.166583	1.18373	0.853991	1.64078	0.311289	16938	47	16891	0.00277483	FALSE	0.0552127	0.0193989	1.05677	1.01734	1.09772	0.00442472	166621	2738	163883	0.0164325	FALSE	0.00631731	0.0341326	1.00634	0.941216	1.07596	0.853165	40006	886	39120	0.0221467	FALSE	0.243059	0.228373	1.27514	0.815011	1.99505	0.287191	3828	23	3805	0.00600836	FALSE
198.5	Secondary malignancy of brain/spine	neoplasms	0.0903335	0.236236	1.09454	0.688879	1.73908	0.702175	16946	23	16923	0.00135725	FALSE	NA	NA	NA	NA	NA	NA	NA	NA	NA	NA	NA	-0.00427127	0.0440278	0.995738	0.913414	1.08548	0.922716	40137	526	39611	0.0131051	FALSE	NA	NA	NA	NA	NA	NA	NA	NA	NA	NA	NA
198.6	Secondary malignancy of bone	neoplasms	0.349624	0.150867	1.41853	1.05541	1.9066	0.0204801	16935	58	16877	0.00342486	FALSE	0.0515836	0.0227595	1.05294	1.007	1.10097	0.0234233	165861	1978	163883	0.0119256	FALSE	0.0105026	0.0379205	1.01056	0.938172	1.08853	0.781808	40004	717	39287	0.0179232	FALSE	0.081744	0.257119	1.08518	0.655596	1.79624	0.750544	3823	18	3805	0.00470834	FALSE
198.7	Secondary malignant neoplasm of skin	neoplasms	NA	NA	NA	NA	NA	NA	NA	NA	NA	NA	NA	0.139502	0.0708111	1.1497	1.00071	1.32087	0.0488326	164085	202	163883	0.00123107	FALSE	-0.0219125	0.0707254	0.978326	0.851689	1.12379	0.756694	40169	202	39967	0.00502875	FALSE	NA	NA	NA	NA	NA	NA	NA	NA	NA	NA	NA
199	Neoplasm of uncertain behavior	neoplasms	0.0443235	0.0555691	1.04532	0.93745	1.1656	0.425086	16069	442	15627	0.0275064	FALSE	-0.0213896	0.0343162	0.978838	0.915166	1.04694	0.533081	164745	862	163883	0.00523233	FALSE	-0.0188944	0.0289293	0.981283	0.927191	1.03853	0.513677	38535	1260	37275	0.0326975	FALSE	0.106461	0.170243	1.11233	0.796749	1.55292	0.531744	3847	42	3805	0.0109176	FALSE
199.4	Neurofibromatosis	neoplasms	NA	NA	NA	NA	NA	NA	NA	NA	NA	NA	NA	-0.0679281	0.115822	0.934328	0.744576	1.17244	0.55755	163958	75	163883	0.000457434	FALSE	-0.0668458	0.159745	0.935339	0.683899	1.27922	0.675615	40283	39	40244	0.00096815	FALSE	NA	NA	NA	NA	NA	NA	NA	NA	NA	NA	NA
200	Myeloproliferative disease	neoplasms	0.0308451	0.106732	1.03133	0.836649	1.2713	0.772585	16841	116	16725	0.00688795	FALSE	0.0308271	0.0388521	1.03131	0.955689	1.11291	0.427517	176616	673	175943	0.00381053	FALSE	0.0864666	0.0487555	1.09031	0.990947	1.19965	0.0761507	40072	430	39642	0.0107307	FALSE	-0.308281	0.235342	0.734709	0.463221	1.16531	0.19022	4149	22	4127	0.00530248	FALSE
200.1	Polycythemia vera	neoplasms	0.153996	0.216187	1.16649	0.763585	1.78198	0.476264	16930	28	16902	0.00165387	FALSE	0.0941944	0.0766621	1.09877	0.945479	1.27692	0.219186	173421	172	173249	0.000991806	FALSE	0.189955	0.1073	1.2092	0.979853	1.49222	0.0766745	40259	88	40171	0.00218585	FALSE	NA	NA	NA	NA	NA	NA	NA	NA	NA	NA	NA
201	Hodgkin's disease	neoplasms	0.0856055	0.209157	1.08938	0.723002	1.64141	0.682328	16945	30	16915	0.00177043	FALSE	0.119714	0.0816366	1.12717	0.960507	1.32276	0.142532	176094	151	175943	0.000857497	FALSE	0.0707802	0.137589	1.07335	0.819637	1.40559	0.606949	40247	53	40194	0.00131687	FALSE	NA	NA	NA	NA	NA	NA	NA	NA	NA	NA	NA
202	Cancer of other lymphoid, histiocytic tissue	neoplasms	-0.16796	0.125089	0.845387	0.661572	1.08027	0.179362	16894	84	16810	0.00497218	FALSE	0.037955	0.0284748	1.03868	0.982303	1.0983	0.182554	177199	1256	175943	0.00708808	FALSE	0.0693438	0.0665083	1.0718	0.940811	1.22104	0.297118	40093	228	39865	0.00568678	FALSE	-0.18141	0.234831	0.834093	0.526408	1.32162	0.43981	4149	22	4127	0.00530248	FALSE
202.2	Non-Hodgkins lymphoma	neoplasms	-0.144605	0.129035	0.865364	0.671988	1.11439	0.26243	16910	79	16831	0.00467179	FALSE	0.0368893	0.0285657	1.03758	0.981082	1.09733	0.19657	177191	1248	175943	0.00704325	FALSE	0.0732324	0.0720939	1.07598	0.934194	1.23929	0.309728	40141	194	39947	0.00483296	FALSE	-0.18141	0.234831	0.834093	0.526408	1.32162	0.43981	4149	22	4127	0.00530248	FALSE
202.21	Nodular lymphoma	neoplasms	-0.492989	0.251366	0.610798	0.373191	0.999688	0.0498507	16945	21	16924	0.0012393	FALSE	-0.0458752	0.0608398	0.955161	0.847791	1.07613	0.45083	176216	273	175943	0.00154924	FALSE	0.137061	0.157441	1.1469	0.84238	1.5615	0.383998	40269	41	40228	0.00101815	FALSE	NA	NA	NA	NA	NA	NA	NA	NA	NA	NA	NA
202.22	Reticulosarcoma	neoplasms	NA	NA	NA	NA	NA	NA	NA	NA	NA	NA	NA	NA	NA	NA	NA	NA	NA	NA	NA	NA	NA	NA	0.204097	0.1726	1.22642	0.874416	1.72012	0.237013	40273	34	40239	0.000844238	FALSE	NA	NA	NA	NA	NA	NA	NA	NA	NA	NA	NA
202.24	Large cell lymphoma	neoplasms	NA	NA	NA	NA	NA	NA	NA	NA	NA	NA	NA	0.064716	0.0488173	1.06686	0.969509	1.17398	0.184946	176369	426	175943	0.00241539	FALSE	NA	NA	NA	NA	NA	NA	NA	NA	NA	NA	NA	NA	NA	NA	NA	NA	NA	NA	NA	NA	NA	NA
204	Leukemia	neoplasms	0.261524	0.126083	1.29891	1.01451	1.66304	0.0380584	16925	82	16843	0.0048449	FALSE	0.0274016	0.0293839	1.02778	0.97026	1.08871	0.35106	177123	1180	175943	0.00666204	FALSE	0.13253	0.0465855	1.14171	1.04208	1.25087	0.00444292	40108	471	39637	0.0117433	FALSE	0.0572673	0.166007	1.05894	0.764826	1.46615	0.730118	4171	44	4127	0.010549	FALSE
204.1	Lymphoid leukemia	neoplasms	0.0922598	0.193548	1.09665	0.75044	1.60258	0.633593	16942	35	16907	0.00206587	FALSE	0.0187605	0.0538397	1.01894	0.916892	1.13234	0.727501	176293	350	175943	0.00198533	FALSE	0.152274	0.0874396	1.16448	0.981074	1.38217	0.0816004	40223	132	40091	0.0032817	FALSE	-0.0115721	0.25665	0.988495	0.597736	1.63471	0.964036	4145	18	4127	0.00434258	FALSE
204.11	Lymphoid leukemia, acute	neoplasms	NA	NA	NA	NA	NA	NA	NA	NA	NA	NA	NA	0.171726	0.152992	1.18735	0.879732	1.60254	0.26167	175986	43	175943	0.000244338	FALSE	0.233611	0.114645	1.26315	1.00895	1.58141	0.0415799	40242	77	40165	0.00191342	FALSE	NA	NA	NA	NA	NA	NA	NA	NA	NA	NA	NA
204.12	Lymphoid leukemia, chronic	neoplasms	0.219002	0.216021	1.24483	0.815137	1.90104	0.310679	16946	28	16918	0.00165231	FALSE	0.0189704	0.0586681	1.01915	0.908447	1.14335	0.746429	176238	295	175943	0.00167387	FALSE	0.03592	0.112088	1.03657	0.832126	1.29125	0.748617	40260	80	40180	0.00198708	FALSE	0.00453725	0.286809	1.00455	0.572577	1.76241	0.987378	4142	15	4127	0.00362144	FALSE
204.2	Myeloid leukemia	neoplasms	0.260473	0.224747	1.29754	0.835245	2.01572	0.246471	16950	26	16924	0.00153392	FALSE	-0.0355261	0.0547687	0.965098	0.866864	1.07446	0.51656	176280	337	175943	0.00191173	FALSE	0.106254	0.0551246	1.1121	0.998212	1.23899	0.0539133	40208	334	39874	0.0083068	FALSE	NA	NA	NA	NA	NA	NA	NA	NA	NA	NA	NA
204.21	Myeloid leukemia, acute	neoplasms	NA	NA	NA	NA	NA	NA	NA	NA	NA	NA	NA	-0.0576259	0.0658697	0.944003	0.829667	1.0741	0.381657	176176	233	175943	0.00132254	FALSE	0.0985649	0.0591281	1.10359	0.982823	1.23919	0.0955198	40218	290	39928	0.0072107	FALSE	NA	NA	NA	NA	NA	NA	NA	NA	NA	NA	NA
204.22	Myeloid leukemia, chronic	neoplasms	NA	NA	NA	NA	NA	NA	NA	NA	NA	NA	NA	NA	NA	NA	NA	NA	NA	NA	NA	NA	NA	NA	0.154291	0.0861263	1.16683	0.985589	1.3814	0.0732204	40248	136	40112	0.00337905	FALSE	NA	NA	NA	NA	NA	NA	NA	NA	NA	NA	NA
204.3	Monocytic leukemia	neoplasms	NA	NA	NA	NA	NA	NA	NA	NA	NA	NA	NA	0.0140675	0.190851	1.01417	0.697676	1.47423	0.941242	175971	28	175943	0.000159117	FALSE	NA	NA	NA	NA	NA	NA	NA	NA	NA	NA	NA	NA	NA	NA	NA	NA	NA	NA	NA	NA	NA	NA
204.4	Multiple myeloma	neoplasms	NA	NA	NA	NA	NA	NA	NA	NA	NA	NA	NA	0.0509609	0.0484067	1.05228	0.957034	1.15701	0.292449	176376	433	175943	0.00245498	FALSE	0.227162	0.106424	1.25503	1.01875	1.54613	0.0328014	40215	90	40125	0.00223797	FALSE	0.0924063	0.237512	1.09681	0.688584	1.74705	0.697232	4148	21	4127	0.00506268	FALSE
208	Benign neoplasm of colon	neoplasms	0.0261183	0.0261544	1.02646	0.975169	1.08045	0.317979	15436	2533	12903	0.164097	FALSE	0.0284668	0.0086056	1.02888	1.01167	1.04638	0.000939843	176986	15003	161983	0.0847694	FALSE	0.0405217	0.0280336	1.04135	0.985679	1.10017	0.148325	38151	1423	36728	0.0372992	FALSE	0.174175	0.10716	1.19026	0.964777	1.46845	0.104083	4106	108	3998	0.026303	FALSE
209	Neuroendocrine tumors	neoplasms	NA	NA	NA	NA	NA	NA	NA	NA	NA	NA	NA	NA	NA	NA	NA	NA	NA	NA	NA	NA	NA	NA	0.0538518	0.142052	1.05533	0.79886	1.39413	0.704613	40236	50	40186	0.00124267	FALSE	-0.14732	0.180428	0.863018	0.60595	1.22914	0.414212	4237	36	4201	0.00849658	FALSE
210	Benign neoplasm of lip, oral cavity, and pharynx	neoplasms	0.0157795	0.128666	1.0159	0.78946	1.3073	0.902393	16785	80	16705	0.00476616	FALSE	-0.0419722	0.0394354	0.958896	0.887572	1.03595	0.28718	178345	650	177695	0.00364462	FALSE	-0.099884	0.0971421	0.904942	0.748052	1.09474	0.303843	40115	106	40009	0.0026424	FALSE	NA	NA	NA	NA	NA	NA	NA	NA	NA	NA	NA
211	Benign neoplasm of other parts of digestive system	neoplasms	0.10461	0.105746	1.11028	0.902441	1.36598	0.322538	16587	118	16469	0.007114	FALSE	-0.063311	0.0131568	0.938652	0.914756	0.963172	1.49412e-06	173932	6086	167846	0.0349907	TRUE	0.00341954	0.063862	1.00343	0.88537	1.13722	0.957297	39628	247	39381	0.00623297	FALSE	0.0938148	0.267675	1.09836	0.649971	1.85606	0.725978	4113	16	4097	0.0038901	FALSE
212	Benign neoplasm of respiratory and intrathoracic organs	neoplasms	0.226137	0.1912	1.25375	0.861901	1.82374	0.236918	16899	36	16863	0.0021303	FALSE	-0.0310861	0.0724983	0.969392	0.840984	1.11741	0.66808	178921	192	178729	0.0010731	FALSE	-0.114244	0.0966157	0.89204	0.738148	1.07802	0.237024	40134	107	40027	0.00266607	FALSE	-0.387351	0.314288	0.678852	0.366647	1.25691	0.217772	4237	12	4225	0.00283219	FALSE
213	Benign neoplasm of bone and articular cartilage	neoplasms	0.199801	0.193495	1.22116	0.835731	1.78434	0.301795	16862	35	16827	0.00207567	FALSE	-0.0263608	0.067754	0.973984	0.852861	1.11231	0.697227	150513	220	150293	0.00146167	FALSE	0.124738	0.094203	1.13285	0.941859	1.36257	0.185456	40129	113	40016	0.00281592	FALSE	NA	NA	NA	NA	NA	NA	NA	NA	NA	NA	NA
214	Lipoma	neoplasms	0.0510445	0.0540991	1.05237	0.946495	1.17009	0.345406	16440	463	15977	0.028163	FALSE	-0.0137637	0.01804	0.986331	0.952065	1.02183	0.445492	178517	3149	175368	0.0176398	FALSE	0.0204035	0.0699182	1.02061	0.889909	1.17051	0.770425	39901	207	39694	0.00518784	FALSE	0.392386	0.187118	1.48051	1.02597	2.13643	0.0359939	4149	34	4115	0.00819475	FALSE
214.1	Lipoma of skin and subcutaneous tissue	neoplasms	0.0443312	0.0718231	1.04533	0.908062	1.20334	0.537085	16587	259	16328	0.0156146	FALSE	-0.0281652	0.0200606	0.972228	0.934743	1.01122	0.160317	177907	2539	175368	0.0142715	FALSE	0.00687159	0.0848666	1.0069	0.852598	1.18912	0.935466	40074	140	39934	0.00349354	FALSE	0.150872	0.310111	1.16285	0.633214	2.13548	0.626607	4127	12	4115	0.00290768	FALSE
215	Other benign neoplasm of connective and other soft tissue	neoplasms	0.161683	0.0852439	1.17549	0.99462	1.38925	0.0578655	16601	182	16419	0.0109632	FALSE	-0.024883	0.0491334	0.975424	0.885871	1.07403	0.612549	175786	418	175368	0.00237789	FALSE	0.0145835	0.114004	1.01469	0.811506	1.26875	0.898211	40053	77	39976	0.00192245	FALSE	-0.195345	0.207212	0.822551	0.547999	1.23465	0.34582	4143	28	4115	0.00675839	FALSE
216	Benign neoplasm of skin	neoplasms	0.0440575	0.0300688	1.04504	0.985233	1.10848	0.142861	15054	1641	13413	0.109008	FALSE	0.0334501	0.0156404	1.03402	1.0028	1.0662	0.0324595	178487	4209	174278	0.0235815	FALSE	0.0509582	0.0264322	1.05228	0.999151	1.10823	0.0538699	38068	1578	36490	0.0414521	FALSE	0.0276063	0.0819485	1.02799	0.875454	1.20711	0.736213	3762	185	3577	0.049176	FALSE
216.1	Screening for malignant neoplasms of the skin	neoplasms	0.021462	0.0697559	1.02169	0.891135	1.17138	0.758331	16292	277	16015	0.0170022	FALSE	NA	NA	NA	NA	NA	NA	NA	NA	NA	NA	NA	NA	NA	NA	NA	NA	NA	NA	NA	NA	NA	NA	-0.0956759	0.102668	0.908759	0.743114	1.11133	0.351391	3692	115	3577	0.0311484	FALSE
217	Vascular hamartomas and non-neoplastic nevi	neoplasms	0.123813	0.0484117	1.1318	1.02935	1.24446	0.0105428	15742	585	15157	0.0371617	FALSE	0.059184	0.0474796	1.06097	0.966691	1.16444	0.212576	174727	449	174278	0.00256972	FALSE	-0.0641072	0.084368	0.937904	0.794956	1.10656	0.447343	39602	141	39461	0.00356043	FALSE	NA	NA	NA	NA	NA	NA	NA	NA	NA	NA	NA
217.1	Nevus, non-neoplastic	neoplasms	0.121476	0.0492375	1.12916	1.02528	1.24356	0.0136199	15756	565	15191	0.0358594	FALSE	0.0464297	0.0493815	1.04752	0.950889	1.15398	0.347102	174693	415	174278	0.0023756	FALSE	0.0231981	0.0942708	1.02347	0.850805	1.23117	0.805621	39670	113	39557	0.0028485	FALSE	NA	NA	NA	NA	NA	NA	NA	NA	NA	NA	NA
218	Benign neoplasm of uterus	neoplasms	-0.010208	0.0395833	0.989844	0.915952	1.0697	0.796494	16261	893	15368	0.0549167	FALSE	-0.0013695	0.0099867	0.998631	0.979274	1.01837	0.890926	171395	10791	160604	0.0629598	FALSE	-0.0698156	0.0420486	0.932566	0.85879	1.01268	0.096843	39381	576	38805	0.0146263	FALSE	0.0340879	0.148221	1.03468	0.773813	1.38348	0.818107	4021	54	3967	0.0134295	FALSE
218.1	Uterine leiomyoma	neoplasms	0.0121521	0.0405369	1.01223	0.934915	1.09593	0.764346	16343	848	15495	0.0518877	FALSE	-0.00121535	0.0101086	0.998785	0.979191	1.01877	0.904301	171120	10516	160604	0.061454	FALSE	-0.0841137	0.0441195	0.919327	0.843169	1.00236	0.0565856	39516	522	38994	0.0132098	FALSE	0.0340879	0.148221	1.03468	0.773813	1.38348	0.818107	4021	54	3967	0.0134295	FALSE
218.2	Other benign neoplasm of uterus	neoplasms	-0.325944	0.194239	0.721845	0.493293	1.05629	0.0933353	16791	35	16756	0.00208445	FALSE	-0.0544826	0.0518304	0.946975	0.855499	1.04823	0.29318	160979	375	160604	0.0023295	FALSE	NA	NA	NA	NA	NA	NA	NA	NA	NA	NA	NA	NA	NA	NA	NA	NA	NA	NA	NA	NA	NA	NA
220	Benign neoplasm of ovary	neoplasms	-0.00899408	0.14112	0.991046	0.751571	1.30683	0.949182	16811	67	16744	0.00398549	FALSE	0.0138903	0.0237362	1.01399	0.967894	1.06228	0.558418	151725	1810	149915	0.0119295	FALSE	-0.0129606	0.0744096	0.987123	0.853164	1.14212	0.861724	39976	181	39795	0.00452772	FALSE	NA	NA	NA	NA	NA	NA	NA	NA	NA	NA	NA
221	Benign neoplasm of other female genital organs	neoplasms	0.146022	0.200107	1.15722	0.781775	1.71297	0.465562	16832	33	16799	0.00196055	FALSE	0.00554589	0.064448	1.00556	0.886236	1.14095	0.931425	150088	243	149845	0.00161905	FALSE	-0.0326521	0.132566	0.967875	0.746409	1.25505	0.805444	40011	57	39954	0.00142461	FALSE	NA	NA	NA	NA	NA	NA	NA	NA	NA	NA	NA
223	Benign neoplasm of kidney and other urinary organs	neoplasms	-0.287989	0.195829	0.74977	0.510781	1.10058	0.141395	16899	34	16865	0.00201195	FALSE	-0.000441563	0.0995119	0.999559	0.822436	1.21483	0.99646	150395	102	150293	0.000678214	FALSE	NA	NA	NA	NA	NA	NA	NA	NA	NA	NA	NA	NA	NA	NA	NA	NA	NA	NA	NA	NA	NA	NA
224	Benign neoplasm of eye	neoplasms	0.0830423	0.0569236	1.08659	0.971875	1.21484	0.14461	16645	420	16225	0.0252328	FALSE	-0.00878707	0.0825702	0.991251	0.843138	1.16538	0.91525	177515	148	177367	0.000833732	FALSE	-0.076298	0.0967567	0.92654	0.766484	1.12002	0.430372	40183	107	40076	0.00266282	FALSE	-0.140247	0.227733	0.869143	0.556212	1.35813	0.538	4184	23	4161	0.00549713	FALSE
224.1	Benign neoplasm of eye, uveal	neoplasms	0.0807488	0.0585829	1.0841	0.9665	1.21601	0.16809	16690	396	16294	0.0237268	FALSE	-0.0428214	0.103144	0.958083	0.782717	1.17274	0.678025	177462	95	177367	0.000535326	FALSE	-0.0103187	0.118102	0.989734	0.785215	1.24752	0.930377	40231	72	40159	0.00178966	FALSE	-0.140247	0.227733	0.869143	0.556212	1.35813	0.538	4184	23	4161	0.00549713	FALSE
225	Benign neoplasm of brain and other parts of nervous system	neoplasms	-0.00998308	0.0930444	0.990067	0.825018	1.18813	0.914556	16869	154	16715	0.00912917	FALSE	0.0412751	0.0343859	1.04214	0.974217	1.1148	0.230004	178224	857	177367	0.00480856	FALSE	-0.0896207	0.0572696	0.914278	0.817202	1.02289	0.117608	40131	307	39824	0.00764995	FALSE	0.0691848	0.203636	1.07163	0.718965	1.5973	0.734047	4190	29	4161	0.00692124	FALSE
225.1	Benign neoplasm of brain, cranial nerves, meninges	neoplasms	-0.0212687	0.0951865	0.978956	0.812342	1.17974	0.823191	16879	147	16732	0.00870905	FALSE	0.0472709	0.0354958	1.04841	0.977946	1.12394	0.182948	178171	804	177367	0.00451252	FALSE	-0.0810653	0.0607975	0.922133	0.818544	1.03883	0.182412	40167	272	39895	0.00677173	FALSE	0.0691848	0.203636	1.07163	0.718965	1.5973	0.734047	4190	29	4161	0.00692124	FALSE
225.2	Benign neoplasm of spinal cord, meninges	neoplasms	NA	NA	NA	NA	NA	NA	NA	NA	NA	NA	NA	-0.00924522	0.134104	0.990797	0.761787	1.28865	0.945037	177423	56	177367	0.00031563	FALSE	0.0421259	0.182494	1.04303	0.729378	1.49155	0.817444	40277	30	40247	0.000744842	FALSE	NA	NA	NA	NA	NA	NA	NA	NA	NA	NA	NA
226	Benign neoplasm of thyroid glands	neoplasms	-0.171842	0.158503	0.842112	0.617234	1.14892	0.278295	16847	52	16795	0.0030866	FALSE	-0.0386561	0.0599916	0.962082	0.855354	1.08213	0.519343	177641	280	177361	0.00157621	FALSE	-0.0167633	0.0885248	0.983376	0.826734	1.1697	0.849808	40090	128	39962	0.00319282	FALSE	NA	NA	NA	NA	NA	NA	NA	NA	NA	NA	NA
227	Benign neoplasm of other endocrine glands and related structures	neoplasms	0.0281707	0.0695747	1.02857	0.897452	1.17885	0.685552	16802	276	16526	0.0164266	FALSE	0.0441472	0.0334671	1.04514	0.97878	1.11599	0.187129	178266	905	177361	0.00507668	FALSE	-0.0370381	0.0618189	0.963639	0.853676	1.08777	0.54908	39994	263	39731	0.00657599	FALSE	-0.0677643	0.127778	0.934481	0.72745	1.20043	0.595885	4054	75	3979	0.0185002	FALSE
227.1	Benign neoplasm of adrenal gland	neoplasms	-0.066428	0.106026	0.93573	0.760151	1.15187	0.53097	16880	118	16762	0.00699052	FALSE	0.0581323	0.0703231	1.05986	0.923392	1.21649	0.408438	177565	204	177361	0.00114888	FALSE	-0.171557	0.108289	0.842352	0.681266	1.04153	0.113137	40193	85	40108	0.0021148	FALSE	-0.0226974	0.214916	0.977558	0.641509	1.48964	0.915891	4005	26	3979	0.00649189	FALSE
227.2	Benign neoplasm of parathyroid gland	neoplasms	0.298828	0.215368	1.34828	0.884005	2.05638	0.165281	16924	28	16896	0.00165446	FALSE	0.025757	0.0457431	1.02609	0.938099	1.12234	0.573381	177845	484	177361	0.00272147	FALSE	-0.184542	0.154133	0.831485	0.614687	1.12475	0.231192	40142	42	40100	0.00104629	FALSE	NA	NA	NA	NA	NA	NA	NA	NA	NA	NA	NA
227.3	Benign neoplasm of pituitary gland and craniopharyngeal duct (pouch)	neoplasms	0.0309983	0.1055	1.03148	0.838801	1.26843	0.768893	16908	120	16788	0.00709723	FALSE	0.0891297	0.0684574	1.09322	0.955953	1.2502	0.192925	177576	215	177361	0.00121075	FALSE	0.0724682	0.0892155	1.07516	0.902674	1.2806	0.416629	40252	126	40126	0.00313028	FALSE	-0.145151	0.166224	0.864891	0.624409	1.19799	0.382538	4023	44	3979	0.0109371	FALSE
228	Hemangioma and lymphangioma, any site	neoplasms	0.0566925	0.0724665	1.05833	0.918198	1.21985	0.434022	16296	256	16040	0.0157094	FALSE	0.0334618	0.0296026	1.03403	0.97574	1.0958	0.258321	178921	1157	177764	0.00646654	FALSE	0.0706575	0.0674878	1.07321	0.940241	1.22499	0.295115	39601	222	39379	0.00560592	FALSE	-0.0813786	0.107477	0.921845	0.746743	1.13801	0.448949	4047	105	3942	0.0259451	FALSE
228.1	Hemangioma of skin and subcutaneous tissue	neoplasms	0.0764361	0.104468	1.07943	0.879571	1.32471	0.464369	16489	121	16368	0.00733823	FALSE	NA	NA	NA	NA	NA	NA	NA	NA	NA	NA	NA	0.0423275	0.0806259	1.04324	0.890743	1.22184	0.599593	39797	155	39642	0.00389477	FALSE	-0.101993	0.116253	0.903036	0.719032	1.13413	0.380307	4031	89	3942	0.0220789	FALSE
229	Benign neoplasm of unspecified sites	neoplasms	-0.53386	0.210226	0.586337	0.388329	0.885309	0.0111022	16740	30	16710	0.00179211	FALSE	0.133006	0.0834473	1.14226	0.969911	1.34523	0.11096	178921	145	178776	0.000810414	FALSE	NA	NA	NA	NA	NA	NA	NA	NA	NA	NA	NA	0.225909	0.273482	1.25346	0.733362	2.14241	0.408778	4214	16	4198	0.00379687	FALSE
229.1	Benign neoplasm of lymph nodes	neoplasms	NA	NA	NA	NA	NA	NA	NA	NA	NA	NA	NA	-0.0168199	0.180073	0.983321	0.690898	1.39951	0.925581	178807	31	178776	0.000173371	FALSE	NA	NA	NA	NA	NA	NA	NA	NA	NA	NA	NA	NA	NA	NA	NA	NA	NA	NA	NA	NA	NA	NA
240	Simple and unspecified goiter	endocrine/metabolic	0.0202044	0.0958622	1.02041	0.84562	1.23133	0.83307	16742	145	16597	0.00866085	FALSE	-0.0323371	0.139069	0.96818	0.737187	1.27155	0.816131	158553	52	158501	0.000327966	FALSE	0.0217029	0.0548105	1.02194	0.917846	1.13784	0.692132	39718	336	39382	0.00845964	FALSE	NA	NA	NA	NA	NA	NA	NA	NA	NA	NA	NA
241	Nontoxic nodular goiter	endocrine/metabolic	0.0478803	0.0353529	1.04905	0.978816	1.12431	0.175624	16588	1139	15449	0.0686641	FALSE	0.0755513	0.0234788	1.07848	1.02997	1.12927	0.00129156	160355	1854	158501	0.0115618	FALSE	0.0457571	0.0272518	1.04682	0.992373	1.10425	0.0931433	39603	1424	38179	0.0359569	FALSE	0.0948451	0.0599225	1.09949	0.977651	1.23651	0.113468	3045	380	2665	0.124795	FALSE
241.1	Nontoxic uninodular goiter	endocrine/metabolic	0.0602173	0.0395736	1.06207	0.982803	1.14772	0.128096	16579	893	15686	0.0538633	FALSE	0.0337123	0.0405416	1.03429	0.955281	1.11983	0.405665	159117	616	158501	0.00387137	FALSE	0.0156886	0.0430461	1.01581	0.933624	1.10524	0.715513	39640	553	39087	0.0139506	FALSE	0.0316693	0.0718247	1.03218	0.896634	1.18821	0.659267	2920	255	2665	0.0873288	FALSE
241.2	Nontoxic multinodular goiter	endocrine/metabolic	-0.0150928	0.0534993	0.985021	0.886964	1.09392	0.777857	16697	473	16224	0.0283284	FALSE	0.094122	0.0364505	1.09869	1.02294	1.18006	0.00981756	159265	764	158501	0.00479704	FALSE	0.0718701	0.032266	1.07452	1.00867	1.14466	0.0259187	39820	1001	38819	0.0251381	FALSE	0.197448	0.0908485	1.21829	1.01957	1.45574	0.029752	2815	150	2665	0.053286	FALSE
242	Thyrotoxicosis with or without goiter	endocrine/metabolic	-0.0459248	0.0560829	0.955114	0.85569	1.06609	0.412859	16646	431	16215	0.0258921	FALSE	0.0614754	0.0213462	1.0634	1.01983	1.10884	0.00397774	160748	2247	158501	0.0139784	FALSE	-0.0083303	0.0399469	0.991704	0.91702	1.07247	0.834812	39710	637	39073	0.0160413	FALSE	0.135741	0.0963754	1.14539	0.948233	1.38353	0.158994	2801	136	2665	0.0485541	FALSE
242.1	Graves' disease	endocrine/metabolic	0.0351576	0.0917463	1.03578	0.865312	1.23984	0.701568	16899	159	16740	0.00940884	FALSE	-0.00145059	0.0431782	0.99855	0.917521	1.08674	0.9732	159042	541	158501	0.00340162	FALSE	-0.0437951	0.0547149	0.95715	0.859816	1.0655	0.423466	40105	336	39769	0.00837801	FALSE	0.124247	0.109447	1.1323	0.913685	1.40321	0.256281	2769	104	2665	0.0375587	FALSE
242.2	Toxic multinodular goiter	endocrine/metabolic	0.460452	0.224244	1.58479	1.02115	2.45953	0.0400388	16925	26	16899	0.00153619	FALSE	0.155534	0.0892138	1.16828	0.980861	1.39152	0.081266	158628	127	158501	0.000800615	FALSE	0.0139556	0.0978247	1.01405	0.837126	1.22837	0.88656	40215	105	40110	0.00261097	FALSE	NA	NA	NA	NA	NA	NA	NA	NA	NA	NA	NA
242.3	Exophthalmos	endocrine/metabolic	0.172516	0.194102	1.18829	0.812269	1.73838	0.374115	16911	35	16876	0.00206966	FALSE	NA	NA	NA	NA	NA	NA	NA	NA	NA	NA	NA	-0.0695225	0.137642	0.932839	0.712268	1.22172	0.613491	40215	53	40162	0.00131792	FALSE	NA	NA	NA	NA	NA	NA	NA	NA	NA	NA	NA
244	Hypothyroidism	endocrine/metabolic	-0.0189119	0.0213104	0.981266	0.941124	1.02312	0.374838	16469	3949	12520	0.239784	FALSE	0.0167163	0.00797361	1.01686	1.00109	1.03287	0.0360417	176282	17781	158501	0.100867	FALSE	0.030697	0.0152508	1.03117	1.00081	1.06246	0.0441338	38379	5512	32867	0.14362	FALSE	-0.0391159	0.0447679	0.961639	0.880856	1.04983	0.382255	3445	780	2665	0.226415	FALSE
244.1	Secondary hypothyroidism	endocrine/metabolic	0.0663745	0.0601281	1.06863	0.949826	1.20229	0.269643	16816	372	16444	0.0221218	FALSE	0.0388297	0.0255617	1.03959	0.988792	1.093	0.128748	160062	1561	158501	0.00975247	FALSE	0.0114537	0.0317486	1.01152	0.950494	1.07646	0.718277	39735	1030	38705	0.0259217	FALSE	0.0539196	0.0783213	1.0554	0.905208	1.23051	0.491175	2874	209	2665	0.0727209	FALSE
244.2	Acquired hypothyroidism	endocrine/metabolic	0.0687727	0.0631059	1.07119	0.946566	1.21223	0.275802	16581	339	16242	0.0204451	FALSE	0.0215725	0.0748208	1.02181	0.88243	1.1832	0.7731	158681	180	158501	0.00113435	FALSE	0.123911	0.0613606	1.13192	1.00365	1.27657	0.0434466	39800	270	39530	0.00678392	FALSE	-0.152341	0.0938358	0.858695	0.714438	1.03208	0.104485	2808	143	2665	0.0509259	FALSE
244.4	Hypothyroidism NOS	endocrine/metabolic	-0.0247553	0.0216078	0.975549	0.935095	1.01775	0.251934	16446	3794	12652	0.230694	FALSE	0.0174601	0.00814955	1.01761	1.00149	1.034	0.0321561	175445	16944	158501	0.0965773	FALSE	0.0497062	0.0159575	1.05096	1.0186	1.08435	0.00184002	38383	4995	33388	0.130136	FALSE	-0.065456	0.0504732	0.93664	0.848417	1.03404	0.194684	3245	580	2665	0.178737	FALSE
244.5	Congenital hypothyroidism	endocrine/metabolic	NA	NA	NA	NA	NA	NA	NA	NA	NA	NA	NA	0.0586372	0.140759	1.06039	0.804729	1.39728	0.676985	158552	51	158501	0.000321661	FALSE	0.16963	0.170449	1.18487	0.84836	1.65485	0.319641	40258	35	40223	0.000869392	FALSE	-0.0289961	0.198638	0.97142	0.658147	1.43381	0.883941	2695	30	2665	0.0111317	FALSE
245	Thyroiditis	endocrine/metabolic	0.0790551	0.0700056	1.08226	0.943503	1.24143	0.258784	16748	274	16474	0.0163602	FALSE	0.0571853	0.0532994	1.05885	0.953819	1.17545	0.283313	158857	356	158501	0.00224101	FALSE	0.11469	0.0401501	1.12153	1.03665	1.21335	0.0042828	39238	636	38602	0.0162088	FALSE	0.015592	0.0573636	1.01571	0.907701	1.13658	0.785767	3084	419	2665	0.135863	FALSE
245.1	Thyroiditis, acute and subacute	endocrine/metabolic	NA	NA	NA	NA	NA	NA	NA	NA	NA	NA	NA	NA	NA	NA	NA	NA	NA	NA	NA	NA	NA	NA	0.447402	0.168327	1.56424	1.12466	2.17564	0.00786208	40233	36	40197	0.000894788	FALSE	NA	NA	NA	NA	NA	NA	NA	NA	NA	NA	NA
245.2	Chronic thyroiditis	endocrine/metabolic	0.144936	0.0792928	1.15597	0.989577	1.35033	0.06757	16815	213	16602	0.0126673	FALSE	0.0513228	0.0598668	1.05266	0.936116	1.18372	0.391289	158783	282	158501	0.00177601	FALSE	0.0946755	0.0506654	1.0993	0.995382	1.21407	0.0616726	39885	394	39491	0.0098784	FALSE	0.0153723	0.0578958	1.01549	0.906555	1.13752	0.790611	3074	409	2665	0.133051	FALSE
245.21	Chronic lymphocytic thyroiditis	endocrine/metabolic	0.131678	0.0822042	1.14074	0.970987	1.34017	0.10919	16828	198	16630	0.0117661	FALSE	0.0427484	0.0618605	1.04368	0.924504	1.17821	0.489537	158765	264	158501	0.00166284	FALSE	0.098928	0.0510518	1.10399	0.998867	1.22017	0.0526481	39900	388	39512	0.00972431	FALSE	0.0153723	0.0578958	1.01549	0.906555	1.13752	0.790611	3074	409	2665	0.133051	FALSE
246	Other disorders of thyroid	endocrine/metabolic	0.0195083	0.0612178	1.0197	0.904405	1.14969	0.749976	16403	359	16044	0.0218862	FALSE	0.014836	0.0428711	1.01495	0.933148	1.10392	0.729298	159053	552	158501	0.00347054	FALSE	0.0219554	0.0607499	1.0222	0.907452	1.15145	0.717796	39518	277	39241	0.00700946	FALSE	-0.00452673	0.0862588	0.995483	0.840638	1.17885	0.958147	2835	170	2665	0.0599647	FALSE
246.2	Thyroid cyst	endocrine/metabolic	-0.592094	0.26013	0.553168	0.332223	0.921053	0.0228375	16906	20	16886	0.00118301	FALSE	NA	NA	NA	NA	NA	NA	NA	NA	NA	NA	NA	NA	NA	NA	NA	NA	NA	NA	NA	NA	NA	NA	NA	NA	NA	NA	NA	NA	NA	NA	NA	NA	NA
246.7	Abnormal results of function study of thyroid	endocrine/metabolic	-0.014457	0.0762948	0.985647	0.848746	1.14463	0.84971	16463	230	16233	0.0139707	FALSE	0.12628	0.127511	1.1346	0.883697	1.45674	0.322004	158563	62	158501	0.000391012	FALSE	0.0221016	0.0786849	1.02235	0.876235	1.19282	0.778797	39840	162	39678	0.00406627	FALSE	0.0619815	0.255644	1.06394	0.644629	1.75601	0.80843	2683	18	2665	0.00670891	FALSE
249	Secondary diabetes mellitus	endocrine/metabolic	-0.0333486	0.116459	0.967201	0.769812	1.2152	0.774607	16811	97	16714	0.00577003	FALSE	NA	NA	NA	NA	NA	NA	NA	NA	NA	NA	NA	0.162738	0.0819444	1.17673	1.00213	1.38175	0.0470386	40157	153	40004	0.00381005	FALSE	-0.054053	0.17322	0.947382	0.674648	1.33037	0.755004	3509	41	3468	0.0116842	FALSE
250	Diabetes mellitus	endocrine/metabolic	0.00225596	0.0243735	1.00226	0.955504	1.0513	0.926255	16324	2902	13422	0.177775	FALSE	-0.0354251	0.00975465	0.965195	0.946917	0.983826	0.000281655	178291	11441	166850	0.0641704	FALSE	-0.00548006	0.0161762	0.994535	0.963497	1.02657	0.734781	38669	4731	33938	0.122346	FALSE	-0.0800588	0.0624804	0.923062	0.81667	1.04331	0.200073	3806	338	3468	0.0888071	FALSE
250.1	Type 1 diabetes	endocrine/metabolic	-0.0646943	0.0685884	0.937354	0.819445	1.07223	0.345566	16686	285	16401	0.0170802	FALSE	-0.0376502	0.027151	0.96305	0.91314	1.01569	0.165534	168228	1378	166850	0.00819126	FALSE	0.121714	0.0298808	1.12943	1.06518	1.19755	4.6348e-05	39639	1201	38438	0.0302984	FALSE	0.0615012	0.121928	1.06343	0.83738	1.35051	0.613976	3548	80	3468	0.0225479	FALSE
250.11	Type 1 diabetes with ketoacidosis	endocrine/metabolic	NA	NA	NA	NA	NA	NA	NA	NA	NA	NA	NA	0.0391575	0.0796296	1.03993	0.889659	1.21559	0.622899	167009	159	166850	0.000952045	FALSE	0.0575286	0.0836567	1.05922	0.89903	1.24794	0.491658	40223	145	40078	0.0036049	FALSE	NA	NA	NA	NA	NA	NA	NA	NA	NA	NA	NA
250.12	Type 1 diabetes with renal manifestations	endocrine/metabolic	NA	NA	NA	NA	NA	NA	NA	NA	NA	NA	NA	NA	NA	NA	NA	NA	NA	NA	NA	NA	NA	NA	0.0606678	0.0879656	1.06255	0.894272	1.26248	0.490398	40199	131	40068	0.00325879	FALSE	NA	NA	NA	NA	NA	NA	NA	NA	NA	NA	NA
250.13	Type 1 diabetes with ophthalmic manifestations	endocrine/metabolic	-0.139117	0.165841	0.870127	0.62866	1.20434	0.40155	16910	48	16862	0.00283856	FALSE	NA	NA	NA	NA	NA	NA	NA	NA	NA	NA	NA	0.255861	0.0898736	1.29157	1.08297	1.54036	0.00441477	40233	127	40106	0.00315661	FALSE	NA	NA	NA	NA	NA	NA	NA	NA	NA	NA	NA
250.14	Type 1 diabetes with neurological manifestations	endocrine/metabolic	-0.03974	0.163957	0.961039	0.696913	1.32527	0.808485	16893	49	16844	0.00290061	FALSE	NA	NA	NA	NA	NA	NA	NA	NA	NA	NA	NA	0.24161	0.0671104	1.2733	1.11636	1.4523	0.000317993	40147	232	39915	0.00577876	FALSE	0.119245	0.325333	1.12665	0.595467	2.13165	0.713968	3479	11	3468	0.00316183	FALSE
250.15	Diabetes type 1 with peripheral circulatory disorders	endocrine/metabolic	NA	NA	NA	NA	NA	NA	NA	NA	NA	NA	NA	NA	NA	NA	NA	NA	NA	NA	NA	NA	NA	NA	0.333523	0.179597	1.39588	0.981683	1.98483	0.0633018	40266	32	40234	0.000794715	FALSE	NA	NA	NA	NA	NA	NA	NA	NA	NA	NA	NA
250.2	Type 2 diabetes	endocrine/metabolic	0.00544144	0.0244482	1.00546	0.958412	1.05481	0.82387	16391	2879	13512	0.175645	FALSE	-0.0374562	0.00995999	0.963237	0.944615	0.982225	0.000169459	177814	10964	166850	0.0616599	FALSE	-0.0125321	0.0166883	0.987546	0.955767	1.02038	0.452681	38795	4444	34351	0.114551	FALSE	-0.107706	0.0677621	0.897892	0.786219	1.02543	0.111954	3757	289	3468	0.0769231	FALSE
250.21	Type 2 diabetes with ketoacidosis	endocrine/metabolic	-0.0820413	0.200213	0.921234	0.622221	1.36394	0.681975	16931	33	16898	0.00194909	FALSE	NA	NA	NA	NA	NA	NA	NA	NA	NA	NA	NA	-0.0327645	0.125509	0.967766	0.75672	1.23767	0.794052	40181	64	40117	0.00159279	FALSE	NA	NA	NA	NA	NA	NA	NA	NA	NA	NA	NA
250.22	Type 2 diabetes with renal manifestations	endocrine/metabolic	-0.0157594	0.0710177	0.984364	0.856455	1.13138	0.824386	16797	266	16531	0.0158362	FALSE	0.20035	0.167251	1.22183	0.880328	1.69581	0.230955	166886	36	166850	0.000215716	FALSE	-0.0237458	0.045311	0.976534	0.893548	1.06723	0.600235	40000	516	39484	0.0129	FALSE	-0.22243	0.177912	0.800571	0.564883	1.1346	0.211215	3508	40	3468	0.0114025	FALSE
250.23	Type 2 diabetes with ophthalmic manifestations	endocrine/metabolic	0.026056	0.0621552	1.0264	0.908675	1.15937	0.675063	16628	353	16275	0.0212293	FALSE	-0.0353809	0.0348186	0.965238	0.901563	1.03341	0.309558	167691	841	166850	0.00501518	FALSE	0.00337307	0.058578	1.00338	0.894545	1.12545	0.954081	40109	305	39804	0.00760428	FALSE	-0.240259	0.244288	0.786424	0.487209	1.2694	0.325356	3489	21	3468	0.00601892	FALSE
250.24	Type 2 diabetes with neurological manifestations	endocrine/metabolic	0.0907214	0.0433544	1.09496	1.00576	1.19208	0.0363889	16656	759	15897	0.0455692	FALSE	0.126158	0.209458	1.13446	0.752481	1.71035	0.54697	166873	23	166850	0.000137829	FALSE	0.0863559	0.0358504	1.09019	1.01622	1.16955	0.0160056	39821	861	38960	0.0216218	FALSE	0.268419	0.172166	1.3079	0.933303	1.83283	0.118979	3508	40	3468	0.0114025	FALSE
250.25	Diabetes type 2 with peripheral circulatory disorders	endocrine/metabolic	0.162212	0.133896	1.17611	0.904635	1.52905	0.225712	16871	74	16797	0.00438622	FALSE	0.166105	0.186496	1.1807	0.819201	1.70172	0.373108	166879	29	166850	0.000173779	FALSE	0.327529	0.0829165	1.38754	1.17941	1.63239	7.81157e-05	40179	154	40025	0.00383285	FALSE	-0.223658	0.231182	0.799589	0.508254	1.25792	0.333318	3492	24	3468	0.00687285	FALSE
250.3	Insulin pump user	endocrine/metabolic	-0.101646	0.0926828	0.903349	0.75329	1.0833	0.272768	16813	155	16658	0.00921906	FALSE	NA	NA	NA	NA	NA	NA	NA	NA	NA	NA	NA	0.0868962	0.0311945	1.09078	1.02609	1.15956	0.0053424	39581	1111	38470	0.028069	FALSE	0.0267932	0.121835	1.02716	0.808962	1.3042	0.825938	3549	81	3468	0.0228233	FALSE
250.4	Abnormal glucose	endocrine/metabolic	-0.0106583	0.0296006	0.989398	0.93363	1.0485	0.718795	15702	1733	13969	0.110368	FALSE	-0.034509	0.0336333	0.96608	0.904448	1.03191	0.304874	167747	897	166850	0.00534734	FALSE	0.0218229	0.0224187	1.02206	0.978125	1.06797	0.330342	38342	2237	36105	0.0583433	FALSE	-0.124482	0.0732141	0.882954	0.764922	1.0192	0.089085	3713	245	3468	0.0659844	FALSE
250.41	Impaired fasting glucose	endocrine/metabolic	0.0306785	0.0372938	1.03115	0.95847	1.10935	0.410726	16263	1018	15245	0.0625961	FALSE	NA	NA	NA	NA	NA	NA	NA	NA	NA	NA	NA	-0.0155784	0.0510133	0.984542	0.890863	1.08807	0.760077	39664	391	39273	0.00985781	FALSE	-0.175647	0.137279	0.838914	0.641008	1.09792	0.200726	3533	65	3468	0.018398	FALSE
250.42	Other abnormal glucose	endocrine/metabolic	-0.0493362	0.0427937	0.951861	0.87528	1.03514	0.248958	15993	764	15229	0.0477709	FALSE	-0.0478545	0.0556493	0.953272	0.854766	1.06313	0.389828	167176	326	166850	0.00195004	FALSE	0.0298717	0.0245205	1.03032	0.981976	1.08105	0.223134	38715	1819	36896	0.0469844	FALSE	-0.111716	0.0831526	0.894298	0.759804	1.0526	0.179108	3654	186	3468	0.0509031	FALSE
250.5	Glycosuria or Acetonuria	endocrine/metabolic	NA	NA	NA	NA	NA	NA	NA	NA	NA	NA	NA	0.180494	0.103079	1.19781	0.97869	1.46599	0.079941	166944	94	166850	0.000563063	FALSE	NA	NA	NA	NA	NA	NA	NA	NA	NA	NA	NA	NA	NA	NA	NA	NA	NA	NA	NA	NA	NA	NA
250.6	Polyneuropathy in diabetes	endocrine/metabolic	0.0945356	0.0799068	1.09915	0.939806	1.28551	0.23678	16819	212	16607	0.0126048	FALSE	NA	NA	NA	NA	NA	NA	NA	NA	NA	NA	NA	0.155812	0.0418048	1.16861	1.07667	1.26839	0.000193676	39848	618	39230	0.0155089	FALSE	0.368745	0.234622	1.44592	0.912914	2.29012	0.11603	3490	22	3468	0.00630372	FALSE
250.7	Diabetic retinopathy	endocrine/metabolic	-0.00453342	0.0615526	0.995477	0.882341	1.12312	0.941288	16644	357	16287	0.0214492	FALSE	NA	NA	NA	NA	NA	NA	NA	NA	NA	NA	NA	0.0907374	0.0561381	1.09498	0.980892	1.22234	0.106024	40116	333	39783	0.00830093	FALSE	-0.173944	0.230482	0.840344	0.534894	1.32022	0.450431	3837	24	3813	0.00625489	FALSE
251	Other disorders of pancreatic internal secretion	endocrine/metabolic	NA	NA	NA	NA	NA	NA	NA	NA	NA	NA	NA	NA	NA	NA	NA	NA	NA	NA	NA	NA	NA	NA	0.196733	0.0791781	1.21742	1.04242	1.4218	0.0129663	39938	165	39773	0.0041314	FALSE	NA	NA	NA	NA	NA	NA	NA	NA	NA	NA	NA
251.1	Hypoglycemia	endocrine/metabolic	-0.116082	0.0828401	0.890402	0.756957	1.04737	0.161132	16625	194	16431	0.0116692	FALSE	-0.0240984	0.0346221	0.97619	0.912144	1.04473	0.486403	165289	848	164441	0.00513041	FALSE	-0.0227155	0.0601226	0.977541	0.868875	1.0998	0.705565	39799	284	39515	0.00713586	FALSE	-0.279482	0.257773	0.756175	0.456249	1.25327	0.278269	3142	18	3124	0.00572884	FALSE
252	Disorders of parathyroid gland	endocrine/metabolic	0.124415	0.066821	1.13249	0.993467	1.29096	0.0626153	16810	303	16507	0.018025	FALSE	0.027647	0.0285378	1.02803	0.972109	1.08717	0.332652	176703	1251	175452	0.00707968	FALSE	0.0484895	0.0433421	1.04968	0.964196	1.14275	0.263241	40037	547	39490	0.0136624	FALSE	-0.132268	0.105716	0.876106	0.712147	1.07781	0.210875	3843	110	3733	0.0286235	FALSE
252.1	Hyperparathyroidism	endocrine/metabolic	0.13902	0.0706331	1.14915	1.00058	1.31977	0.0490455	16832	270	16562	0.0160409	FALSE	0.0368961	0.0302315	1.03759	0.97789	1.10092	0.222294	176566	1114	175452	0.00630926	FALSE	0.0544942	0.0467138	1.05601	0.963614	1.15726	0.243391	40074	471	39603	0.0117533	FALSE	-0.155497	0.111774	0.855989	0.687582	1.06564	0.164171	3831	98	3733	0.0255808	FALSE
252.2	Hypoparathyroidism	endocrine/metabolic	0.00699575	0.197558	1.00702	0.683712	1.48321	0.971752	16935	34	16901	0.00200768	FALSE	-0.0467667	0.063579	0.95431	0.8425	1.08096	0.461994	175702	250	175452	0.00142286	FALSE	0.159026	0.108178	1.17237	0.948377	1.44926	0.141551	40210	86	40124	0.00213877	FALSE	0.180486	0.333842	1.1978	0.622604	2.30439	0.588761	3743	10	3733	0.00267165	FALSE
253	Disorders of the pituitary gland and its hypothalamic control	endocrine/metabolic	0.0607857	0.0819599	1.06267	0.904968	1.24786	0.458298	16800	199	16601	0.0118452	FALSE	-0.0660344	0.0439813	0.936099	0.858784	1.02037	0.133246	175975	523	175452	0.00297201	FALSE	-0.140962	0.053893	0.868523	0.781459	0.965285	0.00890747	40036	348	39688	0.00869218	FALSE	-0.320633	0.157092	0.72569	0.533374	0.987349	0.0412461	3782	49	3733	0.0129561	FALSE
253.1	Pituitary hyperfunction	endocrine/metabolic	0.0474548	0.12633	1.0486	0.818606	1.34321	0.707184	16901	84	16817	0.00497012	FALSE	0.0668926	0.0916199	1.06918	0.893434	1.2795	0.465323	175572	120	175452	0.00068348	FALSE	-0.108581	0.0935946	0.897107	0.746749	1.07774	0.246002	40225	114	40111	0.00283406	FALSE	-0.402711	0.225724	0.668505	0.429501	1.04051	0.0744101	3757	24	3733	0.00638808	FALSE
253.11	Acromegaly and gigantism	endocrine/metabolic	NA	NA	NA	NA	NA	NA	NA	NA	NA	NA	NA	0.226394	0.129765	1.25407	0.972441	1.61726	0.0810472	175512	60	175452	0.000341857	FALSE	NA	NA	NA	NA	NA	NA	NA	NA	NA	NA	NA	NA	NA	NA	NA	NA	NA	NA	NA	NA	NA	NA
253.2	Pituitary hypofunction	endocrine/metabolic	NA	NA	NA	NA	NA	NA	NA	NA	NA	NA	NA	-0.14017	0.0936081	0.869211	0.72351	1.04425	0.134287	175567	115	175452	0.000655021	FALSE	-0.0840977	0.111135	0.919341	0.739395	1.14308	0.449222	40256	81	40175	0.00201212	FALSE	-0.361642	0.291029	0.696532	0.393742	1.23217	0.214004	3747	14	3733	0.00373632	FALSE
253.3	Diabetes insipidus	endocrine/metabolic	NA	NA	NA	NA	NA	NA	NA	NA	NA	NA	NA	-0.134821	0.120913	0.873872	0.689485	1.10757	0.264837	175521	69	175452	0.000393115	FALSE	-0.0872712	0.136123	0.916428	0.701824	1.19666	0.521446	40285	54	40231	0.00134045	FALSE	NA	NA	NA	NA	NA	NA	NA	NA	NA	NA	NA
253.4	Anterior pituitary disorders	endocrine/metabolic	NA	NA	NA	NA	NA	NA	NA	NA	NA	NA	NA	NA	NA	NA	NA	NA	NA	NA	NA	NA	NA	NA	-0.035064	0.117041	0.965544	0.767617	1.21451	0.764492	40241	73	40168	0.00181407	FALSE	NA	NA	NA	NA	NA	NA	NA	NA	NA	NA	NA
253.5	Pituitary dwarfism	endocrine/metabolic	NA	NA	NA	NA	NA	NA	NA	NA	NA	NA	NA	NA	NA	NA	NA	NA	NA	NA	NA	NA	NA	NA	-0.467959	0.120078	0.626279	0.494944	0.792466	9.73425e-05	40271	69	40202	0.00171339	FALSE	NA	NA	NA	NA	NA	NA	NA	NA	NA	NA	NA
253.7	Other disorders of neurohypophysis	endocrine/metabolic	NA	NA	NA	NA	NA	NA	NA	NA	NA	NA	NA	-0.0543412	0.0694507	0.947109	0.826575	1.08522	0.433954	175662	210	175452	0.00119548	FALSE	0.144084	0.157383	1.15498	0.848414	1.57232	0.359929	40214	41	40173	0.00101955	FALSE	NA	NA	NA	NA	NA	NA	NA	NA	NA	NA	NA
255	Disorders of adrenal glands	endocrine/metabolic	0.0459381	0.0882723	1.04701	0.880667	1.24477	0.602776	16751	171	16580	0.0102083	FALSE	0.0224954	0.0430475	1.02275	0.939998	1.11279	0.601272	175997	545	175452	0.00309664	FALSE	-0.0141415	0.0405553	0.985958	0.91062	1.06753	0.727316	39607	631	38976	0.0159315	FALSE	-0.225271	0.119991	0.7983	0.630998	1.00996	0.060462	3817	84	3733	0.0220068	FALSE
255.1	Adrenal hyperfunction	endocrine/metabolic	0.252279	0.244218	1.28696	0.797409	2.07705	0.3016	16911	22	16889	0.00130093	FALSE	0.0592227	0.0805973	1.06101	0.905971	1.24258	0.462462	175607	155	175452	0.000882653	FALSE	-0.0780599	0.0825778	0.924909	0.786697	1.0874	0.344511	40145	147	39998	0.00366173	FALSE	-0.352101	0.196516	0.703209	0.478418	1.03362	0.0731782	3764	31	3733	0.00823592	FALSE
255.11	Cushing's syndrome	endocrine/metabolic	NA	NA	NA	NA	NA	NA	NA	NA	NA	NA	NA	-0.0524158	0.0964763	0.948934	0.785442	1.14646	0.586922	175560	108	175452	0.000615174	FALSE	0.00872958	0.111496	1.00877	0.810744	1.25516	0.937594	40206	81	40125	0.00201462	FALSE	-0.311619	0.218417	0.73226	0.477249	1.12353	0.153662	3758	25	3733	0.00665247	FALSE
255.12	Hyperaldosteronism	endocrine/metabolic	NA	NA	NA	NA	NA	NA	NA	NA	NA	NA	NA	0.344599	0.147982	1.41142	1.05607	1.88635	0.0198774	175498	46	175452	0.000262111	FALSE	NA	NA	NA	NA	NA	NA	NA	NA	NA	NA	NA	NA	NA	NA	NA	NA	NA	NA	NA	NA	NA	NA
255.2	Adrenal hypofunction	endocrine/metabolic	0.0879363	0.167201	1.09192	0.786802	1.51536	0.598936	16912	47	16865	0.00277909	FALSE	-0.0912454	0.0669012	0.912794	0.800618	1.04069	0.172604	175677	225	175452	0.00128076	FALSE	0.0659923	0.052089	1.06822	0.964542	1.18304	0.205186	39988	378	39610	0.00945284	FALSE	-0.239722	0.166839	0.786847	0.56738	1.09121	0.150762	3776	43	3733	0.0113877	FALSE
255.21	Glucocorticoid deficiency	endocrine/metabolic	0.118641	0.185642	1.12597	0.782535	1.62012	0.522767	16917	38	16879	0.00224626	FALSE	-0.0912454	0.0669012	0.912794	0.800618	1.04069	0.172604	175677	225	175452	0.00128076	FALSE	0.117851	0.0567879	1.12508	1.00657	1.25754	0.0379599	40053	317	39736	0.00791451	FALSE	-0.239722	0.166839	0.786847	0.56738	1.09121	0.150762	3776	43	3733	0.0113877	FALSE
255.22	Mineralocorticoid deficiency	endocrine/metabolic	NA	NA	NA	NA	NA	NA	NA	NA	NA	NA	NA	NA	NA	NA	NA	NA	NA	NA	NA	NA	NA	NA	-0.176823	0.170955	0.837928	0.599359	1.17146	0.300985	40289	34	40255	0.000843903	FALSE	NA	NA	NA	NA	NA	NA	NA	NA	NA	NA	NA
256	Ovarian dysfunction	endocrine/metabolic	-0.0634808	0.0604622	0.938492	0.833612	1.05657	0.293753	16763	386	16377	0.0230269	FALSE	0.000174997	0.0598249	1.00018	0.889512	1.12461	0.997666	175733	281	175452	0.00159902	FALSE	-0.149242	0.0450997	0.861361	0.788489	0.940968	0.000935791	39780	498	39282	0.0125189	FALSE	-0.142753	0.115534	0.866968	0.691287	1.0873	0.216609	3823	90	3733	0.0235417	FALSE
256.4	Polycystic ovaries	endocrine/metabolic	-0.054847	0.0622859	0.94663	0.837841	1.06955	0.378552	16800	363	16437	0.0216071	FALSE	0.00990352	0.0610434	1.00995	0.896066	1.13831	0.871119	175722	270	175452	0.00153652	FALSE	-0.0962701	0.0516291	0.908219	0.82081	1.00494	0.0622308	40031	379	39652	0.00946766	FALSE	-0.0814065	0.118597	0.921819	0.730623	1.16305	0.492454	3818	85	3733	0.022263	FALSE
258	Iatrogenic endocrine disorders	endocrine/metabolic	NA	NA	NA	NA	NA	NA	NA	NA	NA	NA	NA	-0.033806	0.128611	0.966759	0.75135	1.24392	0.792662	175513	61	175452	0.000347553	FALSE	NA	NA	NA	NA	NA	NA	NA	NA	NA	NA	NA	NA	NA	NA	NA	NA	NA	NA	NA	NA	NA	NA
259	Other endocrine disorders	endocrine/metabolic	-0.104815	0.202674	0.900492	0.605286	1.33967	0.605045	16821	32	16789	0.00190238	FALSE	-0.0368961	0.0864217	0.963776	0.813603	1.14167	0.66943	175587	135	175452	0.00076885	FALSE	0.0378292	0.0623386	1.03855	0.919105	1.17353	0.543961	39810	259	39551	0.0065059	FALSE	-0.525387	0.317642	0.591327	0.317282	1.10207	0.098123	3745	12	3733	0.00320427	FALSE
259.1	Nonspecific abnormal results of other endocrine function study	endocrine/metabolic	NA	NA	NA	NA	NA	NA	NA	NA	NA	NA	NA	0.116693	0.170144	1.12377	0.8051	1.56859	0.492808	175487	35	175452	0.000199445	FALSE	0.202087	0.102985	1.22395	1.00024	1.49771	0.0497275	40090	95	39995	0.00236967	FALSE	NA	NA	NA	NA	NA	NA	NA	NA	NA	NA	NA
259.2	Carcinoid syndrome	endocrine/metabolic	NA	NA	NA	NA	NA	NA	NA	NA	NA	NA	NA	0.0252042	0.155029	1.02552	0.756803	1.38966	0.870851	175494	42	175452	0.000239324	FALSE	-0.201574	0.147212	0.817443	0.61256	1.09085	0.170913	40271	46	40225	0.00114226	FALSE	-0.102841	0.289984	0.90227	0.51109	1.59285	0.722856	3747	14	3733	0.00373632	FALSE
259.4	Precocious sexual development and puberty NEC	endocrine/metabolic	NA	NA	NA	NA	NA	NA	NA	NA	NA	NA	NA	NA	NA	NA	NA	NA	NA	NA	NA	NA	NA	NA	-0.116224	0.116487	0.890276	0.708547	1.11861	0.318405	40249	75	40174	0.0018634	FALSE	NA	NA	NA	NA	NA	NA	NA	NA	NA	NA	NA
260	Protein-calorie malnutrition	endocrine/metabolic	0.111907	0.0684995	1.11841	0.977896	1.27911	0.102324	16638	287	16351	0.0172497	FALSE	-0.00105179	0.0677923	0.998949	0.874656	1.1409	0.987621	174665	220	174445	0.00125955	FALSE	0.018937	0.0243694	1.01912	0.971584	1.06898	0.437111	39059	1873	37186	0.0479531	FALSE	-0.196153	0.109551	0.821886	0.663071	1.01874	0.0733714	2845	111	2734	0.0390158	FALSE
260.1	Cachexia	endocrine/metabolic	NA	NA	NA	NA	NA	NA	NA	NA	NA	NA	NA	0.12124	0.141998	1.1289	0.85464	1.49116	0.393207	174495	50	174445	0.000286541	FALSE	0.15679	0.127623	1.16975	0.910873	1.5022	0.219246	40089	62	40027	0.00154656	FALSE	NA	NA	NA	NA	NA	NA	NA	NA	NA	NA	NA
260.2	severe protein-calorie malnutrition	endocrine/metabolic	0.0678851	0.201135	1.07024	0.72156	1.58742	0.735732	16889	33	16856	0.00195393	FALSE	NA	NA	NA	NA	NA	NA	NA	NA	NA	NA	NA	0.0116378	0.0408385	1.01171	0.933882	1.09602	0.775666	39991	620	39371	0.0155035	FALSE	NA	NA	NA	NA	NA	NA	NA	NA	NA	NA	NA
260.22	Nutritional marasmus	endocrine/metabolic	NA	NA	NA	NA	NA	NA	NA	NA	NA	NA	NA	NA	NA	NA	NA	NA	NA	NA	NA	NA	NA	NA	0.0564404	0.0808338	1.05806	0.903035	1.23971	0.485035	40188	155	40033	0.00385687	FALSE	NA	NA	NA	NA	NA	NA	NA	NA	NA	NA	NA
260.3	Adult failure to thrive	endocrine/metabolic	0.299642	0.185132	1.34938	0.938739	1.93964	0.105549	16888	40	16848	0.00236855	FALSE	NA	NA	NA	NA	NA	NA	NA	NA	NA	NA	NA	-0.00935242	0.0544603	0.990691	0.890391	1.10229	0.863651	39912	350	39562	0.00876929	FALSE	NA	NA	NA	NA	NA	NA	NA	NA	NA	NA	NA
260.6	Anorexia	endocrine/metabolic	-0.116587	0.142793	0.889953	0.672696	1.17738	0.41423	16770	66	16704	0.0039356	FALSE	-0.0506837	0.0327673	0.950579	0.891449	1.01363	0.121916	175391	946	174445	0.00539366	FALSE	0.0639567	0.0533123	1.06605	0.960275	1.18347	0.230271	39638	363	39275	0.00915788	FALSE	-0.0470905	0.334896	0.954001	0.494857	1.83915	0.888176	2745	11	2734	0.00400729	FALSE
261	Vitamin deficiency	endocrine/metabolic	-0.0210491	0.0209275	0.979171	0.93982	1.02017	0.314506	15036	4222	10814	0.280793	FALSE	-0.007944	0.0184227	0.992087	0.956904	1.02856	0.666317	177476	3031	174445	0.0170784	FALSE	-0.00718719	0.0187253	0.992839	0.95706	1.02995	0.70111	37749	3502	34247	0.0927707	FALSE	-0.00185466	0.0414957	0.998147	0.92018	1.08272	0.96435	3720	986	2734	0.265054	FALSE
261.2	Vitamin B-complex deficiencies	endocrine/metabolic	-0.0486815	0.0434521	0.952484	0.874723	1.03716	0.262564	16468	734	15734	0.0445713	FALSE	-0.0318811	0.0288698	0.968622	0.915334	1.02501	0.269461	175665	1220	174445	0.00694504	FALSE	0.0833802	0.0369864	1.08695	1.01095	1.16868	0.0241743	39643	772	38871	0.0194738	FALSE	0.00283349	0.0829019	1.00284	0.852438	1.17977	0.972735	2920	186	2734	0.0636986	FALSE
261.4	Vitamin D deficiency	endocrine/metabolic	-0.0166494	0.021967	0.983488	0.942043	1.02676	0.448493	15151	3617	11534	0.23873	FALSE	0.00711262	0.0229454	1.00714	0.962847	1.05347	0.756576	176386	1941	174445	0.0110043	FALSE	-0.0190239	0.0201954	0.981156	0.943077	1.02077	0.346196	37931	2902	35029	0.0765073	FALSE	0.00431272	0.0426875	1.00432	0.923712	1.09197	0.919527	3655	921	2734	0.251984	FALSE
261.41	Rickets or osteomalacia	endocrine/metabolic	0.0450882	0.181444	1.04612	0.733049	1.4929	0.803751	16903	40	16863	0.00236644	FALSE	-0.483093	0.213818	0.616872	0.405685	0.937996	0.0238607	174467	22	174445	0.000126098	FALSE	NA	NA	NA	NA	NA	NA	NA	NA	NA	NA	NA	NA	NA	NA	NA	NA	NA	NA	NA	NA	NA	NA
262	Mineral deficiency NEC	endocrine/metabolic	-0.0370828	0.097667	0.963596	0.795718	1.16689	0.704178	16730	140	16590	0.0083682	FALSE	-0.0402569	0.0481294	0.960543	0.874074	1.05557	0.402912	174881	436	174445	0.00249312	FALSE	-0.0295847	0.141387	0.970849	0.735869	1.28086	0.834255	40208	50	40158	0.00124353	FALSE	0.389659	0.164678	1.47648	1.06918	2.03894	0.0179724	2778	44	2734	0.0158387	FALSE
263	Other nutritional deficiency	endocrine/metabolic	0.00148298	0.221899	1.00148	0.648276	1.54713	0.994668	16834	27	16807	0.0016039	FALSE	0.107122	0.18292	1.11307	0.77771	1.59304	0.55813	174475	30	174445	0.000171944	FALSE	-0.067013	0.0807854	0.935183	0.798235	1.09563	0.406811	39748	155	39593	0.00389957	FALSE	0.101343	0.227412	1.10666	0.708656	1.72818	0.65586	2757	23	2734	0.0083424	FALSE
264	Lack of normal physiological development	endocrine/metabolic	NA	NA	NA	NA	NA	NA	NA	NA	NA	NA	NA	NA	NA	NA	NA	NA	NA	NA	NA	NA	NA	NA	-0.1742	0.0423285	0.840129	0.773242	0.912802	3.86465e-05	39880	754	39126	0.0189067	FALSE	NA	NA	NA	NA	NA	NA	NA	NA	NA	NA	NA
264.1	Short stature	endocrine/metabolic	NA	NA	NA	NA	NA	NA	NA	NA	NA	NA	NA	NA	NA	NA	NA	NA	NA	NA	NA	NA	NA	NA	-0.51162	0.0753294	0.599524	0.517231	0.694909	1.1077e-11	40149	187	39962	0.00465765	TRUE	NA	NA	NA	NA	NA	NA	NA	NA	NA	NA	NA
264.2	Failure to thrive (childhood)	endocrine/metabolic	NA	NA	NA	NA	NA	NA	NA	NA	NA	NA	NA	NA	NA	NA	NA	NA	NA	NA	NA	NA	NA	NA	-0.155594	0.0593658	0.855907	0.761892	0.961523	0.00876876	40079	350	39729	0.00873275	FALSE	NA	NA	NA	NA	NA	NA	NA	NA	NA	NA	NA
264.3	Delayed milestones	endocrine/metabolic	NA	NA	NA	NA	NA	NA	NA	NA	NA	NA	NA	NA	NA	NA	NA	NA	NA	NA	NA	NA	NA	NA	0.0171752	0.067165	1.01732	0.89184	1.16046	0.79817	40166	270	39896	0.0067221	FALSE	NA	NA	NA	NA	NA	NA	NA	NA	NA	NA	NA
264.9	Lack of normal physiological development, unspecified	endocrine/metabolic	NA	NA	NA	NA	NA	NA	NA	NA	NA	NA	NA	NA	NA	NA	NA	NA	NA	NA	NA	NA	NA	NA	0.0424959	0.0683928	1.04341	0.912512	1.19309	0.534369	40081	240	39841	0.00598787	FALSE	NA	NA	NA	NA	NA	NA	NA	NA	NA	NA	NA
269	Proteinuria	endocrine/metabolic	0.0524847	0.0905458	1.05389	0.88251	1.25854	0.562152	16767	162	16605	0.00966184	FALSE	0.193984	0.0838126	1.21408	1.03016	1.43083	0.0206404	178413	144	178269	0.000807116	FALSE	0.0230215	0.0458074	1.02329	0.935419	1.11941	0.615266	39811	494	39317	0.0124086	FALSE	-0.0787569	0.126116	0.924265	0.721846	1.18345	0.532312	4158	75	4083	0.0180375	FALSE
270	Disorders of protein plasma/amino-acid transport and metabolism	endocrine/metabolic	0.146598	0.0929503	1.15789	0.965041	1.38927	0.114757	16743	153	16590	0.00913815	FALSE	0.167443	0.0520791	1.18228	1.06755	1.30933	0.00130366	178643	374	178269	0.00209356	FALSE	0.0406291	0.051598	1.04147	0.941291	1.1523	0.431038	39782	387	39395	0.00972802	FALSE	-0.115327	0.168131	0.891075	0.640912	1.23888	0.492753	4126	43	4083	0.0104217	FALSE
270.1	Disturbances of amino-acid transport	endocrine/metabolic	NA	NA	NA	NA	NA	NA	NA	NA	NA	NA	NA	0.205971	0.209082	1.22872	0.815601	1.85109	0.324566	178292	23	178269	0.000129002	FALSE	-0.283775	0.140982	0.752936	0.571152	0.992577	0.0441309	40251	50	40201	0.00124221	FALSE	NA	NA	NA	NA	NA	NA	NA	NA	NA	NA	NA
270.2	Disorders of amino-acid metabolism	endocrine/metabolic	0.0802228	0.146579	1.08353	0.812961	1.44415	0.584172	16842	61	16781	0.0036219	FALSE	NA	NA	NA	NA	NA	NA	NA	NA	NA	NA	NA	-0.059694	0.162555	0.942053	0.685024	1.29552	0.713452	40218	38	40180	0.000944851	FALSE	NA	NA	NA	NA	NA	NA	NA	NA	NA	NA	NA
270.3	Disorders of plasma protein metabolism	endocrine/metabolic	0.141107	0.129186	1.15155	0.893958	1.48336	0.274709	16866	79	16787	0.00468398	FALSE	0.164763	0.0543154	1.17911	1.06004	1.31157	0.00241771	178613	344	178269	0.00192595	FALSE	0.123027	0.0581593	1.13091	1.00908	1.26747	0.0344006	39899	304	39595	0.00761924	FALSE	-0.060096	0.185681	0.941674	0.654403	1.35505	0.746202	4118	35	4083	0.00849927	FALSE
270.32	Paraproteinemia	endocrine/metabolic	0.047653	0.159593	1.04881	0.767091	1.43398	0.765253	16925	52	16873	0.00307238	FALSE	0.164446	0.0582708	1.17874	1.05152	1.32135	0.00477091	178568	299	178269	0.00167443	FALSE	0.157387	0.078669	1.17045	1.0032	1.36558	0.0454333	40176	165	40011	0.00410693	FALSE	0.0854034	0.204295	1.08916	0.729778	1.62551	0.675918	4112	29	4083	0.00705253	FALSE
270.33	Amyloidosis	endocrine/metabolic	NA	NA	NA	NA	NA	NA	NA	NA	NA	NA	NA	-0.107956	0.0825218	0.897667	0.76361	1.05526	0.190801	178418	149	178269	0.000835118	FALSE	NA	NA	NA	NA	NA	NA	NA	NA	NA	NA	NA	0.00336909	0.343749	1.00337	0.511514	1.9682	0.99218	4093	10	4083	0.0024432	FALSE
270.34	Alpha-1-antitrypsin deficiency	endocrine/metabolic	NA	NA	NA	NA	NA	NA	NA	NA	NA	NA	NA	NA	NA	NA	NA	NA	NA	NA	NA	NA	NA	NA	0.0123482	0.154306	1.01242	0.748195	1.36997	0.936218	40289	42	40247	0.00104247	FALSE	NA	NA	NA	NA	NA	NA	NA	NA	NA	NA	NA
270.35	Macroglobulinemia	endocrine/metabolic	NA	NA	NA	NA	NA	NA	NA	NA	NA	NA	NA	0.132975	0.142062	1.14222	0.864618	1.50895	0.349256	178319	50	178269	0.000280396	FALSE	NA	NA	NA	NA	NA	NA	NA	NA	NA	NA	NA	NA	NA	NA	NA	NA	NA	NA	NA	NA	NA	NA
270.38	Other specified disorders of plasma protein metabolism	endocrine/metabolic	NA	NA	NA	NA	NA	NA	NA	NA	NA	NA	NA	NA	NA	NA	NA	NA	NA	NA	NA	NA	NA	NA	0.120309	0.112223	1.12785	0.905155	1.40532	0.283698	40118	81	40037	0.00201904	FALSE	NA	NA	NA	NA	NA	NA	NA	NA	NA	NA	NA
271	Disorders of carbohydrate transport and metabolism	endocrine/metabolic	-0.0035257	0.0594674	0.996481	0.886848	1.11967	0.952723	16475	381	16094	0.0231259	FALSE	-0.0423189	0.077681	0.958564	0.823186	1.11621	0.585907	178921	167	178754	0.000933373	FALSE	-0.0148196	0.156552	0.98529	0.724943	1.33913	0.924583	40187	41	40146	0.00102023	FALSE	-0.0607225	0.0726141	0.941084	0.816241	1.08502	0.403022	4132	240	3892	0.0580833	FALSE
271.3	Intestinal disaccharidase deficiencies and disaccharide malabsorption	endocrine/metabolic	0.000656681	0.0603098	1.00066	0.889096	1.12622	0.991312	16487	370	16117	0.0224419	FALSE	-0.0324872	0.0806324	0.968035	0.826524	1.13377	0.687018	178909	155	178754	0.000866362	FALSE	NA	NA	NA	NA	NA	NA	NA	NA	NA	NA	NA	-0.0606924	0.073086	0.941113	0.815511	1.08606	0.406299	4129	237	3892	0.0573989	FALSE
272	Disorders of lipoid metabolism	endocrine/metabolic	-0.0556156	0.0207894	0.945903	0.908135	0.985242	0.00746856	15682	8650	7032	0.551588	FALSE	-0.0568524	0.00733715	0.944734	0.931245	0.958418	9.29326e-15	178921	22559	156362	0.126084	TRUE	-0.063815	0.0146851	0.938179	0.91156	0.965574	1.38914e-05	37369	8639	28730	0.231181	TRUE	-0.0856215	0.0441885	0.917942	0.841785	1.00099	0.0526672	3953	993	2960	0.251202	FALSE
272.1	Hyperlipidemia	endocrine/metabolic	-0.0543365	0.020765	0.947113	0.90934	0.986456	0.00887768	15686	8641	7045	0.550873	FALSE	-0.057418	0.00735163	0.944199	0.930692	0.957903	5.70834e-15	178818	22456	156362	0.12558	TRUE	-0.0647766	0.0147124	0.937277	0.910635	0.964698	1.06833e-05	37374	8582	28792	0.229625	TRUE	-0.0876288	0.04444	0.916101	0.839683	0.999474	0.0486276	3931	971	2960	0.247011	FALSE
272.11	Hypercholesterolemia	endocrine/metabolic	0.00289782	0.0323918	1.0029	0.941209	1.06864	0.928715	15922	1425	14497	0.0894988	FALSE	-0.0546332	0.00759476	0.946832	0.932842	0.961032	6.31344e-13	177124	20762	156362	0.117217	TRUE	-0.0496419	0.0214031	0.95157	0.912477	0.992338	0.0203743	38399	2869	35530	0.0747155	FALSE	-0.0646208	0.0560266	0.937423	0.839933	1.04623	0.248748	3476	516	2960	0.148446	FALSE
272.12	Hyperglyceridemia	endocrine/metabolic	-0.12842	0.0612867	0.879484	0.779937	0.991736	0.0361356	16620	360	16260	0.0216606	FALSE	-0.416053	0.157014	0.659645	0.484906	0.897353	0.00805429	156403	41	156362	0.000262143	FALSE	0.0379343	0.0780044	1.03866	0.891407	1.21025	0.626747	39945	166	39779	0.00415571	FALSE	-0.00815288	0.192529	0.99188	0.680103	1.44658	0.966223	2993	33	2960	0.0110257	FALSE
272.13	Mixed hyperlipidemia	endocrine/metabolic	-0.0309237	0.0266668	0.96955	0.920176	1.02157	0.246198	15806	2227	13579	0.140896	FALSE	-0.0842146	0.101533	0.919234	0.753355	1.12164	0.40686	156460	98	156362	0.000626358	FALSE	-0.0613846	0.0192277	0.940461	0.905678	0.97658	0.00141045	38618	3749	34869	0.0970791	FALSE	-0.0594455	0.103905	0.942287	0.768666	1.15512	0.567244	3084	124	2960	0.0402075	FALSE
272.9	Unspecified disorder of lipoid metabolism	endocrine/metabolic	-0.165123	0.185302	0.84779	0.589598	1.21905	0.372875	16791	37	16754	0.00220356	FALSE	-0.00307975	0.0613787	0.996925	0.883926	1.12437	0.959982	156630	268	156362	0.00171104	FALSE	NA	NA	NA	NA	NA	NA	NA	NA	NA	NA	NA	-0.0169264	0.164702	0.983216	0.711954	1.35783	0.918145	3009	49	2960	0.0162845	FALSE
274	Gout and other crystal arthropathies	endocrine/metabolic	0.045827	0.0675875	1.04689	0.917003	1.19518	0.497747	16755	298	16457	0.0177857	FALSE	0.0569224	0.0343961	1.05857	0.989561	1.1324	0.0979427	178921	863	178058	0.00482336	FALSE	0.00135666	0.0427864	1.00136	0.920807	1.08895	0.974705	39814	584	39230	0.0146682	FALSE	0.119813	0.207672	1.12729	0.750343	1.69359	0.563984	4223	27	4196	0.00639356	FALSE
274.1	Gout	endocrine/metabolic	0.0575213	0.0738909	1.05921	0.916398	1.22427	0.436296	16805	248	16557	0.0147575	FALSE	0.0475864	0.0352554	1.04874	0.978716	1.12377	0.177093	178879	821	178058	0.00458969	FALSE	-0.00259109	0.0448639	0.997412	0.913452	1.08909	0.953944	39953	525	39428	0.0131404	FALSE	0.225587	0.242478	1.25306	0.779057	2.01546	0.352195	4216	20	4196	0.00474383	FALSE
274.11	Gouty arthropathy	endocrine/metabolic	-0.0744784	0.180521	0.928227	0.651616	1.32226	0.679918	16877	40	16837	0.00237009	FALSE	-0.0416698	0.126586	0.959186	0.748429	1.22929	0.742019	178121	63	178058	0.000353692	FALSE	-0.0172286	0.0804028	0.982919	0.83961	1.15069	0.83033	40102	158	39944	0.00393995	FALSE	NA	NA	NA	NA	NA	NA	NA	NA	NA	NA	NA
274.2	Crystal arthropathies	endocrine/metabolic	0.0253118	0.156847	1.02563	0.754192	1.39477	0.871795	16885	53	16832	0.00313888	FALSE	0.181962	0.143966	1.19957	0.904645	1.59064	0.206259	178107	49	178058	0.000275116	FALSE	0.203887	0.123225	1.22616	0.963065	1.56113	0.0980073	40142	68	40074	0.00169399	FALSE	NA	NA	NA	NA	NA	NA	NA	NA	NA	NA	NA
274.21	Chondrocalcinosis	endocrine/metabolic	0.0377769	0.171241	1.0385	0.742408	1.45268	0.825399	16899	44	16855	0.0026037	FALSE	0.272519	0.197488	1.31327	0.89176	1.93401	0.16761	178084	26	178058	0.000145999	FALSE	0.209945	0.1297	1.23361	0.956698	1.59067	0.105514	40154	62	40092	0.00154406	FALSE	NA	NA	NA	NA	NA	NA	NA	NA	NA	NA	NA
275	Disorders of mineral metabolism	endocrine/metabolic	0.015398	0.0432921	1.01552	0.932902	1.10545	0.722084	16262	742	15520	0.0456278	FALSE	0.0183633	0.0197512	1.01853	0.979857	1.05874	0.35251	178921	2633	176288	0.014716	FALSE	0.0452166	0.0255163	1.04625	0.995216	1.09991	0.0763826	38484	1741	36743	0.0452396	FALSE	-0.105651	0.0985808	0.899739	0.741657	1.09152	0.283847	4126	127	3999	0.0307804	FALSE
275.1	Disorders of iron metabolism	hematopoietic	0.196086	0.135242	1.21663	0.933338	1.58591	0.147089	16869	72	16797	0.00426818	FALSE	0.0829278	0.0492996	1.08646	0.986394	1.19668	0.0925456	176704	416	176288	0.00235422	FALSE	-0.0272548	0.113591	0.973113	0.778885	1.21578	0.810377	40122	78	40044	0.00194407	FALSE	NA	NA	NA	NA	NA	NA	NA	NA	NA	NA	NA
275.3	Disorders of magnesium metabolism	endocrine/metabolic	-0.00081911	0.0724885	0.999181	0.866844	1.15172	0.990984	16641	255	16386	0.0153236	FALSE	-0.0182057	0.0324972	0.981959	0.921364	1.04654	0.575327	177250	962	176288	0.00542736	FALSE	0.00330544	0.0405367	1.00331	0.92668	1.08628	0.935011	39606	642	38964	0.0162097	FALSE	-0.332419	0.282757	0.717187	0.412045	1.2483	0.23974	4014	15	3999	0.00373692	FALSE
275.5	Disorders of calcium/phosphorus metabolism	endocrine/metabolic	-0.134119	0.0833865	0.874486	0.74263	1.02975	0.107746	16640	192	16448	0.0115385	FALSE	0.0145053	0.0260318	1.01461	0.964142	1.06772	0.577381	177793	1505	176288	0.0084649	FALSE	0.137475	0.0393297	1.14737	1.06225	1.23932	0.000473265	39238	691	38547	0.0176105	FALSE	0.441793	0.220959	1.55549	1.00875	2.39857	0.0455616	4023	24	3999	0.0059657	FALSE
275.51	Hypocalcemia	endocrine/metabolic	-0.278449	0.132971	0.756957	0.583289	0.982332	0.0362546	16818	75	16743	0.00445951	FALSE	NA	NA	NA	NA	NA	NA	NA	NA	NA	NA	NA	0.111186	0.0555178	1.1176	1.00237	1.24608	0.0452084	39631	333	39298	0.00840251	FALSE	0.565507	0.288543	1.76034	0.999962	3.09891	0.0500111	4013	14	3999	0.00348866	FALSE
275.53	Disorders of phosphorus metabolism	endocrine/metabolic	-0.0131133	0.151545	0.986972	0.733343	1.32832	0.931045	16818	58	16760	0.00344869	FALSE	NA	NA	NA	NA	NA	NA	NA	NA	NA	NA	NA	0.138834	0.0663855	1.14893	1.00876	1.30859	0.0364985	39943	239	39704	0.00598353	FALSE	NA	NA	NA	NA	NA	NA	NA	NA	NA	NA	NA
275.6	Hypercalcemia	endocrine/metabolic	0.138455	0.0762028	1.1485	0.989157	1.33351	0.0692282	16752	233	16519	0.0139088	FALSE	NA	NA	NA	NA	NA	NA	NA	NA	NA	NA	NA	0.0568238	0.0495174	1.05847	0.960568	1.16635	0.251154	39851	420	39431	0.0105393	FALSE	-0.282093	0.123218	0.754203	0.592384	0.960227	0.0220572	4081	82	3999	0.0200931	FALSE
276	Disorders of fluid, electrolyte, and acid-base balance	endocrine/metabolic	-0.0243878	0.0272011	0.975907	0.92524	1.02935	0.369946	15312	2128	13184	0.138976	FALSE	-0.0207619	0.0110196	0.979452	0.958524	1.00084	0.0595536	178219	8910	169309	0.0499947	FALSE	-0.00641758	0.0152338	0.993603	0.964374	1.02372	0.673555	36127	6756	29371	0.187007	FALSE	-0.0808371	0.0763951	0.922344	0.79408	1.07133	0.289989	4033	225	3808	0.0557897	FALSE
276.1	Electrolyte imbalance	endocrine/metabolic	-0.0440363	0.0305946	0.956919	0.901224	1.01606	0.150051	15694	1617	14077	0.103033	FALSE	-0.0251573	0.012977	0.975157	0.950666	1.00028	0.0525489	175624	6315	169309	0.0359575	FALSE	-0.00585898	0.0172868	0.994158	0.961038	1.02842	0.734663	37327	4713	32614	0.126262	FALSE	-0.0855547	0.0797482	0.918003	0.785165	1.07331	0.283356	4013	205	3808	0.051084	FALSE
276.11	Hyperosmolality and/or hypernatremia	endocrine/metabolic	-0.397894	0.249913	0.671734	0.411592	1.09629	0.111356	16881	21	16860	0.001244	FALSE	-0.0268709	0.051796	0.973487	0.879509	1.07751	0.603912	169688	379	169309	0.00223351	FALSE	-0.0453477	0.069319	0.955665	0.834258	1.09474	0.51299	40060	211	39849	0.0052671	FALSE	NA	NA	NA	NA	NA	NA	NA	NA	NA	NA	NA
276.12	Hyposmolality and/or hyponatremia	endocrine/metabolic	0.0158362	0.0633195	1.01596	0.897385	1.15021	0.80251	16563	337	16226	0.0203466	FALSE	-0.0311456	0.0181246	0.969334	0.935504	1.00439	0.0857213	172474	3165	169309	0.0183506	FALSE	-0.00642528	0.0286134	0.993595	0.939406	1.05091	0.822325	39204	1375	37829	0.035073	FALSE	-0.0670549	0.152373	0.935144	0.693707	1.26061	0.659886	3862	54	3808	0.0139824	FALSE
276.13	Hyperpotassemia	endocrine/metabolic	-0.00114213	0.0839134	0.998859	0.847375	1.17742	0.989141	16642	190	16452	0.0114169	FALSE	-0.0160707	0.0329461	0.984058	0.922521	1.0497	0.6257	170248	939	169309	0.00551548	FALSE	0.0159713	0.0350849	1.0161	0.948574	1.08843	0.648952	39125	918	38207	0.0234633	FALSE	-0.0724823	0.103223	0.930082	0.759725	1.13864	0.482558	3927	119	3808	0.030303	FALSE
276.14	Hypopotassemia	endocrine/metabolic	-0.0657229	0.0361677	0.93639	0.872309	1.00518	0.0691908	15922	1090	14832	0.0684587	FALSE	-0.0383897	0.0194482	0.962338	0.926345	0.999729	0.0483877	172042	2733	169309	0.0158857	FALSE	-0.00859295	0.0208943	0.991444	0.951662	1.03289	0.680884	37987	2811	35176	0.073999	FALSE	-0.219172	0.162497	0.803183	0.584109	1.10442	0.177409	3855	47	3808	0.012192	FALSE
276.4	Acid-base balance disorder	endocrine/metabolic	-0.0324976	0.0829445	0.968025	0.822778	1.13891	0.695206	16605	194	16411	0.0116832	FALSE	-0.0775563	0.027469	0.925375	0.876871	0.976562	0.0047515	170661	1352	169309	0.00792214	FALSE	-0.029101	0.0316403	0.971318	0.912912	1.03346	0.357705	39162	1092	38070	0.0278842	FALSE	-0.212198	0.284715	0.808804	0.462902	1.41318	0.45609	3823	15	3808	0.00392362	FALSE
276.41	Acidosis	endocrine/metabolic	0.0461881	0.0961891	1.04727	0.867324	1.26455	0.6311	16642	144	16498	0.00865281	FALSE	-0.109111	0.0297814	0.896631	0.845791	0.950526	0.000248563	170457	1148	169309	0.00673484	FALSE	-0.0254242	0.034787	0.974896	0.910641	1.04369	0.464869	39224	894	38330	0.0227922	FALSE	-0.172522	0.307034	0.841539	0.461022	1.53613	0.574184	3821	13	3808	0.00340225	FALSE
276.42	Alkalosis	endocrine/metabolic	NA	NA	NA	NA	NA	NA	NA	NA	NA	NA	NA	0.0510269	0.0663871	1.05235	0.923955	1.19859	0.442115	169539	230	169309	0.00135662	FALSE	-0.164959	0.0723542	0.847929	0.735818	0.977121	0.022615	40043	191	39852	0.00476987	FALSE	NA	NA	NA	NA	NA	NA	NA	NA	NA	NA	NA
276.5	Hypovolemia	endocrine/metabolic	0.00241659	0.0478181	1.00242	0.912738	1.10091	0.959694	15863	601	15262	0.0378869	FALSE	-0.0163143	0.0172025	0.983818	0.9512	1.01755	0.342943	172817	3508	169309	0.0202989	FALSE	-0.0179031	0.0217445	0.982256	0.941273	1.02502	0.410317	36821	2698	34123	0.0732734	FALSE	-0.160047	0.23585	0.852104	0.536702	1.35286	0.497395	3830	22	3808	0.00574413	FALSE
276.6	Fluid overload	endocrine/metabolic	-0.300013	0.159138	0.740809	0.542307	1.01197	0.0593974	16831	52	16779	0.00308954	FALSE	0.0140563	0.0351735	1.01416	0.946595	1.08654	0.689431	170134	825	169309	0.00484912	FALSE	-0.0165165	0.0342398	0.983619	0.919775	1.0519	0.629538	39475	929	38546	0.0235339	FALSE	NA	NA	NA	NA	NA	NA	NA	NA	NA	NA	NA
276.8	Polydipsia	endocrine/metabolic	NA	NA	NA	NA	NA	NA	NA	NA	NA	NA	NA	-0.0236848	0.0946712	0.976593	0.8112	1.17571	0.802448	169421	112	169309	0.000661075	FALSE	NA	NA	NA	NA	NA	NA	NA	NA	NA	NA	NA	NA	NA	NA	NA	NA	NA	NA	NA	NA	NA	NA
277	Other disorders of metabolism	endocrine/metabolic	0.137273	0.139055	1.14714	0.873476	1.50655	0.323552	16717	68	16649	0.00406772	FALSE	-0.00979629	0.0318706	0.990252	0.930287	1.05408	0.758556	178598	998	177600	0.00558797	FALSE	0.0744951	0.0750199	1.07734	0.930025	1.24799	0.320708	39892	187	39705	0.00468766	FALSE	-0.0195771	0.194826	0.980613	0.669358	1.4366	0.919959	4088	31	4057	0.00758317	FALSE
277.4	Disorders of bilirubin excretion	endocrine/metabolic	0.682823	0.213547	1.97946	1.30248	3.0083	0.0013861	16893	29	16864	0.00171669	FALSE	0.0925357	0.0690919	1.09695	0.958022	1.25603	0.180469	177811	211	177600	0.00118665	FALSE	NA	NA	NA	NA	NA	NA	NA	NA	NA	NA	NA	NA	NA	NA	NA	NA	NA	NA	NA	NA	NA	NA
277.5	Other disorders of lipoid metabolism	endocrine/metabolic	-0.0152179	0.0947403	0.984897	0.817987	1.18587	0.872387	16644	148	16496	0.00889209	FALSE	0.290224	0.0981885	1.33673	1.10271	1.6204	0.00311875	177705	105	177600	0.000590867	FALSE	0.231074	0.135512	1.25995	0.96606	1.64325	0.088158	40108	55	40053	0.0013713	FALSE	-0.236778	0.271128	0.789166	0.463852	1.34263	0.382496	4073	16	4057	0.00392831	FALSE
277.51	Lipoprotein disorders	endocrine/metabolic	-0.0835374	0.172405	0.919857	0.656093	1.28966	0.628002	16875	44	16831	0.00260741	FALSE	0.262	0.183801	1.29953	0.906422	1.86312	0.154027	177630	30	177600	0.00016889	FALSE	NA	NA	NA	NA	NA	NA	NA	NA	NA	NA	NA	-0.0934939	0.336149	0.910744	0.471259	1.76008	0.780911	4067	10	4057	0.00245881	FALSE
277.7	Dysmetabolic syndrome X	endocrine/metabolic	0.0364234	0.0934465	1.03709	0.863526	1.24555	0.696701	16819	152	16667	0.0090374	FALSE	NA	NA	NA	NA	NA	NA	NA	NA	NA	NA	NA	-0.0106077	0.0767582	0.989448	0.851246	1.15009	0.890086	40034	170	39864	0.00424639	FALSE	-0.0917279	0.189346	0.912353	0.629489	1.32232	0.62807	4090	33	4057	0.00806846	FALSE
278	Overweight, obesity and other hyperalimentation	endocrine/metabolic	0.00479659	0.0187032	1.00481	0.96864	1.04233	0.797597	15493	8279	7214	0.53437	FALSE	-0.0362436	0.00903267	0.964405	0.947482	0.981631	6.00791e-05	178921	13366	165555	0.0747034	FALSE	-0.00443792	0.0165098	0.995572	0.963872	1.02831	0.78808	36255	4478	31777	0.123514	FALSE	-0.067137	0.0498429	0.935067	0.848039	1.03103	0.177989	3891	548	3343	0.140838	FALSE
278.1	Obesity	endocrine/metabolic	0.0037408	0.0185756	1.00375	0.96786	1.04097	0.8404	15707	7331	8376	0.466735	FALSE	-0.0359096	0.00905915	0.964728	0.947749	0.98201	7.37337e-05	178837	13282	165555	0.0742687	FALSE	-0.00689994	0.018025	0.993124	0.95865	1.02884	0.70187	37306	3572	33734	0.0957487	FALSE	-0.0922305	0.0605173	0.911895	0.8099	1.02673	0.1275	3700	357	3343	0.0964865	FALSE
278.11	Morbid obesity	endocrine/metabolic	-0.0521018	0.0269441	0.949232	0.900404	1.00071	0.0531497	16129	2106	14023	0.130572	FALSE	NA	NA	NA	NA	NA	NA	NA	NA	NA	NA	NA	0.007116	0.0242961	1.00714	0.960305	1.05626	0.769609	38719	1810	36909	0.0467471	FALSE	-0.169262	0.112755	0.844288	0.676881	1.0531	0.133316	3439	96	3343	0.0279151	FALSE
278.3	Localized adiposity	endocrine/metabolic	-0.201926	0.143002	0.817155	0.617417	1.08151	0.157934	16871	65	16806	0.00385277	FALSE	-0.118023	0.125974	0.888676	0.694244	1.13756	0.34882	165618	63	165555	0.000380393	FALSE	-0.0833738	0.0848214	0.920007	0.779094	1.08641	0.32564	40118	139	39979	0.00346478	FALSE	NA	NA	NA	NA	NA	NA	NA	NA	NA	NA	NA
278.4	Abnormal weight gain	endocrine/metabolic	-0.0165221	0.0678763	0.983614	0.861087	1.12357	0.807684	16187	293	15894	0.0181009	FALSE	-0.226577	0.128318	0.797258	0.619972	1.02524	0.0774381	165616	61	165555	0.000368322	FALSE	-0.0130427	0.03756	0.987042	0.916989	1.06245	0.728404	38811	743	38068	0.0191441	FALSE	0.0667306	0.106741	1.06901	0.867203	1.31777	0.531865	3448	105	3343	0.0304524	FALSE
279	Disorders involving the immune mechanism	endocrine/metabolic	0.0472967	0.12484	1.04843	0.820871	1.33908	0.704792	16867	86	16781	0.00509871	FALSE	-0.00733615	0.0678557	0.992691	0.869069	1.1339	0.913905	178819	219	178600	0.0012247	FALSE	0.00142117	0.0366891	1.00142	0.931938	1.07609	0.969101	38738	796	37942	0.0205483	FALSE	-0.0564232	0.16733	0.945139	0.680866	1.31199	0.735968	4034	42	3992	0.0104115	FALSE
279.1	Immunity deficiency	endocrine/metabolic	-0.0572898	0.167214	0.94432	0.680431	1.31055	0.731888	16918	48	16870	0.00283721	FALSE	0.0548669	0.0734515	1.0564	0.914756	1.21998	0.455075	178787	187	178600	0.00104594	FALSE	0.000841798	0.0392635	1.00084	0.92671	1.0809	0.982895	38868	689	38179	0.0177267	FALSE	-0.137142	0.185902	0.871847	0.605616	1.25511	0.46069	4026	34	3992	0.00844511	FALSE
279.11	Deficiency of humoral immunity	endocrine/metabolic	0.0218822	0.185312	1.02212	0.710825	1.46975	0.906001	16941	39	16902	0.00230211	FALSE	0.143259	0.084589	1.15403	0.977717	1.36214	0.0903426	178741	141	178600	0.000788851	FALSE	0.00412376	0.0952222	1.00413	0.833175	1.21017	0.965457	40240	112	40128	0.0027833	FALSE	0.0899693	0.215025	1.09414	0.717861	1.66765	0.675645	4017	25	3992	0.00622355	FALSE
279.2	Autoimmune disease NEC	endocrine/metabolic	0.273492	0.235647	1.31455	0.828302	2.08623	0.245806	16925	24	16901	0.00141802	FALSE	NA	NA	NA	NA	NA	NA	NA	NA	NA	NA	NA	NA	NA	NA	NA	NA	NA	NA	NA	NA	NA	NA	NA	NA	NA	NA	NA	NA	NA	NA	NA	NA	NA
279.7	Other immunological findings	endocrine/metabolic	-0.121386	0.0906894	0.885692	0.741458	1.05798	0.180741	16712	164	16548	0.00981331	FALSE	-0.0642714	0.0961489	0.93775	0.776683	1.13222	0.503842	178709	109	178600	0.00060993	FALSE	0.00827384	0.0395884	1.00831	0.933029	1.08966	0.834451	39240	649	38591	0.0165392	FALSE	-0.0259502	0.0944383	0.974384	0.809734	1.17251	0.783482	4127	135	3992	0.0327114	FALSE
279.8	Other specified disorders involving the immune mechanism	endocrine/metabolic	NA	NA	NA	NA	NA	NA	NA	NA	NA	NA	NA	NA	NA	NA	NA	NA	NA	NA	NA	NA	NA	NA	0.0955323	0.179772	1.10024	0.773507	1.565	0.595136	40229	31	40198	0.000770588	FALSE	NA	NA	NA	NA	NA	NA	NA	NA	NA	NA	NA
280	Iron deficiency anemias	hematopoietic	0.0200315	0.0317768	1.02023	0.958629	1.0858	0.528446	16241	1456	14785	0.0896497	FALSE	-0.0226026	0.0111352	0.977651	0.956545	0.999223	0.0423734	169597	8566	161031	0.050508	FALSE	0.0243829	0.0243977	1.02468	0.976836	1.07487	0.317605	38668	1912	36756	0.0494466	FALSE	0.0946521	0.0899656	1.09928	0.921566	1.31125	0.292757	3700	153	3547	0.0413514	FALSE
280.1	Iron deficiency anemias, unspecified or not due to blood loss	hematopoietic	0.0113034	0.0328236	1.01137	0.948351	1.07857	0.730569	16289	1351	14938	0.0829394	FALSE	-0.0252286	0.0113398	0.975087	0.953654	0.997002	0.0260959	169279	8248	161031	0.0487243	FALSE	0.0121512	0.026424	1.01223	0.961136	1.06603	0.64562	38958	1598	37360	0.0410185	FALSE	0.0780658	0.0989864	1.08119	0.890522	1.31269	0.430316	3673	126	3547	0.0343044	FALSE
280.2	Iron deficiency anemia secondary to blood loss (chronic)	hematopoietic	0.149682	0.0866435	1.16146	0.980062	1.37644	0.0840676	16687	179	16508	0.0107269	FALSE	0.00638221	0.0486103	1.0064	0.914943	1.10701	0.895543	161457	426	161031	0.00263847	FALSE	0.0201028	0.049579	1.02031	0.925823	1.12443	0.685132	39582	421	39161	0.0106361	FALSE	-0.0314658	0.149168	0.969024	0.72337	1.2981	0.832932	3601	54	3547	0.0149958	FALSE
281	Other deficiency anemia	hematopoietic	-0.118351	0.0463432	0.888384	0.811246	0.972857	0.0106555	16445	639	15806	0.0388568	FALSE	0.0460933	0.0294294	1.04717	0.988479	1.10935	0.117294	162204	1173	161031	0.00723163	FALSE	0.0548561	0.0402337	1.05639	0.976284	1.14307	0.172744	39588	656	38932	0.0165707	FALSE	0.182221	0.247855	1.19988	0.738175	1.95036	0.462223	3567	20	3547	0.00560695	FALSE
281.1	Megaloblastic anemia	hematopoietic	-0.129644	0.0486898	0.878408	0.798455	0.966367	0.00775278	16546	576	15970	0.034812	FALSE	0.0405971	0.0300175	1.04143	0.981928	1.10454	0.176233	162158	1127	161031	0.00695001	FALSE	0.0708764	0.0446169	1.07345	0.983564	1.17155	0.112161	39837	523	39314	0.0131285	FALSE	0.172961	0.294971	1.18882	0.666855	2.11934	0.55763	3561	14	3547	0.00393148	FALSE
281.11	Pernicious anemia	hematopoietic	0.0952484	0.152311	1.09993	0.816049	1.48257	0.531737	16898	57	16841	0.00337318	FALSE	0.0710316	0.0359699	1.07362	1.00053	1.15204	0.0482961	161814	783	161031	0.00483889	FALSE	0.0658674	0.0732987	1.06809	0.925151	1.2331	0.368857	40152	190	39962	0.00473202	FALSE	0.128546	0.305331	1.13717	0.625063	2.06886	0.673751	3560	13	3547	0.00365169	FALSE
281.12	Other vitamin B12 deficiency anemia	hematopoietic	-0.147262	0.0516683	0.863068	0.779945	0.955049	0.00436996	16597	509	16088	0.0306682	FALSE	-0.0345224	0.0758667	0.966067	0.832584	1.12095	0.649081	161206	175	161031	0.00108557	FALSE	0.0442303	0.051506	1.04522	0.944857	1.15625	0.390483	39904	388	39516	0.00972334	FALSE	NA	NA	NA	NA	NA	NA	NA	NA	NA	NA	NA
281.13	Folate-deficiency anemia	hematopoietic	-0.00230574	0.192437	0.997697	0.684215	1.4548	0.99044	16898	36	16862	0.00213043	FALSE	0.0284534	0.0683626	1.02886	0.899841	1.17638	0.677255	161247	216	161031	0.00133956	FALSE	NA	NA	NA	NA	NA	NA	NA	NA	NA	NA	NA	NA	NA	NA	NA	NA	NA	NA	NA	NA	NA	NA
281.9	Deficiency anemias	hematopoietic	-0.0399934	0.147701	0.960796	0.719292	1.28338	0.786566	16831	61	16770	0.00362426	FALSE	0.120107	0.154769	1.12762	0.832568	1.52723	0.437726	161073	42	161031	0.000260751	FALSE	-0.00150563	0.108406	0.998496	0.807363	1.23488	0.988919	40124	88	40036	0.0021932	FALSE	NA	NA	NA	NA	NA	NA	NA	NA	NA	NA	NA
282	Hereditary hemolytic anemias	hematopoietic	0.274688	0.213373	1.31612	0.866301	1.9995	0.197968	16904	30	16874	0.00177473	FALSE	-0.0017023	0.0821776	0.998299	0.849786	1.17277	0.983473	161180	149	161031	0.000924432	FALSE	-0.25737	0.0900697	0.773082	0.647973	0.922348	0.00427059	39715	123	39592	0.00309707	FALSE	-0.365584	0.334249	0.693791	0.360338	1.33582	0.274066	3558	11	3547	0.00309162	FALSE
282.8	Other hemoglobinopathies	hematopoietic	0.246122	0.26808	1.27906	0.756302	2.16313	0.35857	16924	20	16904	0.00118175	FALSE	-0.00718196	0.137707	0.992844	0.757988	1.30047	0.958406	161084	53	161031	0.000329021	FALSE	-0.267321	0.175896	0.765427	0.542223	1.08051	0.12857	40251	32	40219	0.000795011	FALSE	-0.726482	0.354158	0.483607	0.241561	0.968185	0.0402384	3557	10	3547	0.00281136	FALSE
282.9	Other hereditary hemolytic anemias	hematopoietic	NA	NA	NA	NA	NA	NA	NA	NA	NA	NA	NA	0.0488947	0.113673	1.05011	0.840377	1.31219	0.667098	161109	78	161031	0.000484144	FALSE	-0.224376	0.107104	0.799014	0.647717	0.985652	0.0361771	39779	87	39692	0.00218708	FALSE	NA	NA	NA	NA	NA	NA	NA	NA	NA	NA	NA
283	Acquired hemolytic anemias	hematopoietic	NA	NA	NA	NA	NA	NA	NA	NA	NA	NA	NA	0.0475158	0.0953759	1.04866	0.869862	1.26422	0.618346	161142	111	161031	0.000688833	FALSE	0.154082	0.09652	1.16659	0.965512	1.40954	0.110405	40232	108	40124	0.00268443	FALSE	NA	NA	NA	NA	NA	NA	NA	NA	NA	NA	NA
283.1	Autoimmune hemolytic anemias	hematopoietic	NA	NA	NA	NA	NA	NA	NA	NA	NA	NA	NA	0.135766	0.109632	1.14541	0.923936	1.41998	0.215574	161115	84	161031	0.000521367	FALSE	0.0989891	0.176902	1.10405	0.780563	1.56161	0.575774	40265	32	40233	0.000794735	FALSE	NA	NA	NA	NA	NA	NA	NA	NA	NA	NA	NA
283.2	Non-autoimmune hemolytic anemias	hematopoietic	NA	NA	NA	NA	NA	NA	NA	NA	NA	NA	NA	NA	NA	NA	NA	NA	NA	NA	NA	NA	NA	NA	0.177848	0.14488	1.19464	0.89932	1.58695	0.219614	40264	48	40216	0.00119213	FALSE	NA	NA	NA	NA	NA	NA	NA	NA	NA	NA	NA
284	Aplastic anemia	hematopoietic	0.175873	0.1238	1.19229	0.935407	1.51971	0.155425	16867	86	16781	0.00509871	FALSE	0.00334724	0.0532301	1.00335	0.903948	1.11369	0.94986	161388	357	161031	0.00221206	FALSE	0.0320191	0.0433842	1.03254	0.948367	1.12418	0.460493	40006	549	39457	0.0137229	FALSE	0.414206	0.245306	1.51317	0.935575	2.44735	0.09131	3567	20	3547	0.00560695	FALSE
284.1	Pancytopenia	hematopoietic	0.17271	0.133699	1.18852	0.914535	1.54459	0.196432	16887	74	16813	0.00438207	FALSE	NA	NA	NA	NA	NA	NA	NA	NA	NA	NA	NA	0.031453	0.0463445	1.03195	0.942346	1.13008	0.497342	40105	478	39627	0.0119187	FALSE	0.377287	0.267364	1.45832	0.863513	2.46285	0.158205	3564	17	3547	0.00476992	FALSE
285	Other anemias	hematopoietic	0.0077536	0.027486	1.00778	0.954928	1.06356	0.777873	15576	2072	13504	0.133025	FALSE	-0.00748145	0.00982289	0.992546	0.97362	1.01184	0.446278	172266	11235	161031	0.0652189	FALSE	0.0284966	0.0152433	1.02891	0.998621	1.06011	0.0615596	36575	6349	30226	0.173589	FALSE	-0.0630728	0.0673886	0.938875	0.822708	1.07145	0.349296	3833	286	3547	0.0746152	FALSE
285.1	Acute posthemorrhagic anemia	hematopoietic	0.0171727	0.0947593	1.01732	0.844884	1.22495	0.856191	16619	148	16471	0.00890547	FALSE	-0.00976772	0.067022	0.99028	0.868376	1.1293	0.884127	161255	224	161031	0.0013891	FALSE	0.0261917	0.0259003	1.02654	0.975727	1.07999	0.311897	38702	1637	37065	0.0422976	FALSE	-0.378256	0.245347	0.685055	0.423528	1.10808	0.123143	3568	21	3547	0.00588565	FALSE
285.2	Anemia of chronic disease	hematopoietic	0.0288285	0.0862568	1.02925	0.869154	1.21883	0.738216	16734	180	16554	0.0107565	FALSE	0.0917564	0.0407055	1.0961	1.01205	1.18713	0.0241867	161643	612	161031	0.00378612	FALSE	0.0466439	0.0263054	1.04775	0.995097	1.10319	0.0762004	39276	1634	37642	0.041603	FALSE	-0.0387923	0.156001	0.961951	0.708536	1.306	0.803619	3598	51	3547	0.0141745	FALSE
285.21	Anemia in chronic kidney disease	hematopoietic	0.026861	0.132743	1.02722	0.791904	1.33247	0.839641	16903	76	16827	0.00449624	FALSE	NA	NA	NA	NA	NA	NA	NA	NA	NA	NA	NA	0.00395366	0.0497587	1.00396	0.910671	1.10681	0.93667	40025	432	39593	0.0107933	FALSE	-0.104277	0.174826	0.900976	0.639585	1.26919	0.550867	3587	40	3547	0.0111514	FALSE
285.22	Anemia in neoplastic disease	hematopoietic	0.0481549	0.196116	1.04933	0.714456	1.54117	0.806036	16908	34	16874	0.00201088	FALSE	0.170741	0.0544906	1.18618	1.06603	1.31988	0.00172788	161372	341	161031	0.00211313	FALSE	0.0586432	0.0328103	1.0604	0.994351	1.13083	0.0738826	39809	975	38834	0.0244919	FALSE	NA	NA	NA	NA	NA	NA	NA	NA	NA	NA	NA
286	Coagulation defects	hematopoietic	0.218202	0.0617236	1.24384	1.10211	1.4038	0.000407547	16705	352	16353	0.0210715	FALSE	0.10941	0.0361987	1.11562	1.03921	1.19765	0.00250712	177456	771	176685	0.00434474	FALSE	0.0305487	0.0274632	1.03102	0.97699	1.08804	0.265988	38421	1446	36975	0.0376357	FALSE	0.09627	0.13198	1.10106	0.850092	1.42611	0.46574	4008	69	3939	0.0172156	FALSE
286.1	Congenital coagulation defects	hematopoietic	0.194544	0.136948	1.21476	0.928789	1.58877	0.155442	16904	71	16833	0.00420019	FALSE	0.105239	0.0513566	1.11098	1.00459	1.22863	0.0404446	177067	382	176685	0.00215738	FALSE	-0.00714211	0.100124	0.992883	0.815964	1.20816	0.943133	40198	100	40098	0.00248769	FALSE	-0.133939	0.238381	0.874644	0.548172	1.39555	0.574207	3960	21	3939	0.00530303	FALSE
286.11	Von willebrand's disease	hematopoietic	-0.0163568	0.212759	0.983776	0.648324	1.4928	0.93872	16945	29	16916	0.00171142	FALSE	0.109291	0.106396	1.11549	0.905521	1.37414	0.304321	176774	89	176685	0.000503468	FALSE	-0.0162874	0.144116	0.983845	0.741742	1.30497	0.910018	40284	48	40236	0.00119154	FALSE	-0.0942248	0.281681	0.910078	0.523971	1.5807	0.737995	3954	15	3939	0.00379363	FALSE
286.12	Congenital deficiency of other clotting factors (including factor VII)	hematopoietic	0.293227	0.185653	1.34075	0.931785	1.9292	0.114237	16921	39	16882	0.00230483	FALSE	0.12379	0.0626932	1.13178	1.00091	1.27976	0.0483202	176941	256	176685	0.00144681	FALSE	0.0385202	0.151376	1.03927	0.772458	1.39825	0.799135	40246	44	40202	0.00109328	FALSE	NA	NA	NA	NA	NA	NA	NA	NA	NA	NA	NA
286.13	Congenital factor VIII disorder	hematopoietic	NA	NA	NA	NA	NA	NA	NA	NA	NA	NA	NA	0.0235913	0.162815	1.02387	0.74414	1.40876	0.884793	176723	38	176685	0.000215026	FALSE	NA	NA	NA	NA	NA	NA	NA	NA	NA	NA	NA	NA	NA	NA	NA	NA	NA	NA	NA	NA	NA	NA
286.2	Encounter for long-term (current) use of anticoagulants	hematopoietic	0.287675	0.0535652	1.33332	1.20044	1.48092	7.8495e-08	16783	481	16302	0.02866	TRUE	NA	NA	NA	NA	NA	NA	NA	NA	NA	NA	NA	0.0953433	0.0249981	1.10004	1.04744	1.15528	0.000136721	39219	1944	37275	0.0495678	FALSE	-0.152696	0.195848	0.858391	0.584758	1.26007	0.435589	3971	32	3939	0.00805842	FALSE
286.3	Coagulation defects complicating pregnancy or postpartum	hematopoietic	NA	NA	NA	NA	NA	NA	NA	NA	NA	NA	NA	NA	NA	NA	NA	NA	NA	NA	NA	NA	NA	NA	0.0721326	0.112599	1.0748	0.861947	1.34021	0.521774	40252	79	40173	0.00196264	FALSE	NA	NA	NA	NA	NA	NA	NA	NA	NA	NA	NA
286.5	Hemorrhagic disorder due to intrinsic circulating anticoagulants	hematopoietic	0.517648	0.251946	1.67808	1.02412	2.74962	0.039918	16936	21	16915	0.00123996	FALSE	-0.0850292	0.149806	0.918485	0.684787	1.23194	0.570308	176730	45	176685	0.000254626	FALSE	0.036659	0.088934	1.03734	0.871402	1.23487	0.680189	40150	134	40016	0.00333748	FALSE	NA	NA	NA	NA	NA	NA	NA	NA	NA	NA	NA
286.6	Defibrination syndrome	hematopoietic	NA	NA	NA	NA	NA	NA	NA	NA	NA	NA	NA	0.136565	0.200101	1.14633	0.774426	1.69683	0.494936	176710	25	176685	0.000141475	FALSE	0.15771	0.167211	1.17083	0.843645	1.6249	0.345588	40209	36	40173	0.000895322	FALSE	NA	NA	NA	NA	NA	NA	NA	NA	NA	NA	NA
286.7	Other and unspecified coagulation defects	hematopoietic	0.260329	0.107744	1.29736	1.05038	1.60241	0.0156845	16829	114	16715	0.00677402	FALSE	0.103697	0.0614214	1.10926	0.983449	1.25117	0.0913565	176952	267	176685	0.00150888	FALSE	0.00456496	0.0381872	1.00458	0.932131	1.08265	0.904846	38763	714	38049	0.0184196	FALSE	NA	NA	NA	NA	NA	NA	NA	NA	NA	NA	NA
286.8	Hypercoagulable state	hematopoietic	0.126627	0.0926922	1.13499	0.946438	1.36111	0.171908	16882	155	16727	0.00918138	FALSE	0.0963468	0.0716769	1.10114	0.95682	1.26723	0.17889	176881	196	176685	0.00110809	FALSE	0.0186103	0.0585425	1.01878	0.908343	1.14265	0.750565	40052	295	39757	0.00736542	FALSE	0.0745183	0.196759	1.07737	0.732619	1.58434	0.704889	3970	31	3939	0.00780856	FALSE
286.81	Primary hypercoagulable state	hematopoietic	0.122597	0.0951137	1.13043	0.938169	1.36209	0.197413	16889	147	16742	0.00870389	FALSE	0.0963468	0.0716769	1.10114	0.95682	1.26723	0.17889	176881	196	176685	0.00110809	FALSE	-0.00908709	0.0623533	0.990954	0.876955	1.11977	0.88413	40097	260	39837	0.00648428	FALSE	0.0745183	0.196759	1.07737	0.732619	1.58434	0.704889	3970	31	3939	0.00780856	FALSE
286.9	Abnormal coagulation profile	hematopoietic	0.396709	0.148688	1.48692	1.11102	1.99	0.00762888	16820	59	16761	0.00350773	FALSE	NA	NA	NA	NA	NA	NA	NA	NA	NA	NA	NA	0.133892	0.0667457	1.14327	1.00307	1.30306	0.0448567	39797	232	39565	0.00582959	FALSE	0.385059	0.282973	1.4697	0.844029	2.55918	0.173589	3954	15	3939	0.00379363	FALSE
287	Purpura and other hemorrhagic conditions	hematopoietic	0.0645543	0.0670783	1.06668	0.935271	1.21656	0.335863	16659	298	16361	0.0178882	FALSE	0.0676104	0.0265911	1.06995	1.01561	1.12719	0.0110033	178124	1439	176685	0.00807864	FALSE	0.0818032	0.0269441	1.08524	1.02942	1.14409	0.00239708	39106	1497	37609	0.0382806	FALSE	0.00247928	0.144239	1.00248	0.755611	1.33001	0.986286	3997	58	3939	0.0145109	FALSE
287.1	Spontaneous ecchymoses	hematopoietic	NA	NA	NA	NA	NA	NA	NA	NA	NA	NA	NA	0.0491781	0.0994823	1.05041	0.864324	1.27655	0.621066	176787	102	176685	0.000576966	FALSE	0.0996244	0.117183	1.10476	0.878048	1.39	0.395235	39955	73	39882	0.00182706	FALSE	NA	NA	NA	NA	NA	NA	NA	NA	NA	NA	NA
287.2	Allergic purpura	hematopoietic	NA	NA	NA	NA	NA	NA	NA	NA	NA	NA	NA	-0.197497	0.189721	0.820782	0.565893	1.19048	0.297881	176713	28	176685	0.000158449	FALSE	NA	NA	NA	NA	NA	NA	NA	NA	NA	NA	NA	NA	NA	NA	NA	NA	NA	NA	NA	NA	NA	NA
287.3	Thrombocytopenia	hematopoietic	0.0886606	0.0723118	1.09271	0.948313	1.25909	0.220166	16753	255	16498	0.0152212	FALSE	0.0627554	0.0278101	1.06477	1.00828	1.12442	0.0240351	177999	1314	176685	0.00738206	FALSE	0.0794717	0.0276673	1.08271	1.02557	1.14305	0.00407361	39312	1405	37907	0.0357397	FALSE	0.0353748	0.161641	1.03601	0.754694	1.42218	0.826769	3985	46	3939	0.0115433	FALSE
287.31	Primary thrombocytopenia	hematopoietic	0.327172	0.195543	1.38704	0.945453	2.03488	0.0942979	16931	34	16897	0.00200815	FALSE	-0.01658	0.0565215	0.983557	0.880415	1.09878	0.769263	177001	316	176685	0.0017853	FALSE	0.28811	0.0755296	1.3339	1.15036	1.54674	0.000136442	40161	177	39984	0.00440726	FALSE	NA	NA	NA	NA	NA	NA	NA	NA	NA	NA	NA
287.32	Secondary thrombocytopenia	hematopoietic	0.400649	0.188478	1.49279	1.03172	2.15991	0.0335279	16896	37	16859	0.00218987	FALSE	0.325346	0.119389	1.38451	1.09564	1.74953	0.00642848	176756	71	176685	0.000401684	FALSE	0.0289823	0.0686512	1.02941	0.899808	1.17767	0.672903	39920	215	39705	0.00538577	FALSE	NA	NA	NA	NA	NA	NA	NA	NA	NA	NA	NA
287.4	Qualitative platelet defects	hematopoietic	-0.0499224	0.258164	0.951303	0.573542	1.57788	0.846665	16922	20	16902	0.00118189	FALSE	NA	NA	NA	NA	NA	NA	NA	NA	NA	NA	NA	NA	NA	NA	NA	NA	NA	NA	NA	NA	NA	NA	NA	NA	NA	NA	NA	NA	NA	NA	NA	NA	NA
288	Diseases of white blood cells	hematopoietic	-0.0819698	0.0508387	0.9213	0.833923	1.01783	0.106886	16251	530	15721	0.0326134	FALSE	-0.034352	0.0485169	0.966231	0.878583	1.06262	0.478918	173194	429	172765	0.00247699	FALSE	-0.0358007	0.0241745	0.964833	0.920183	1.01165	0.138626	38082	1950	36132	0.0512053	FALSE	-0.0140186	0.160565	0.986079	0.71984	1.35079	0.930427	3872	46	3826	0.0118802	FALSE
288.1	Decreased white blood cell count	hematopoietic	0.0482686	0.0738499	1.04945	0.908031	1.2129	0.513367	16741	245	16496	0.0146347	FALSE	0.0456672	0.0189402	1.04673	1.00858	1.08631	0.0159034	175625	2860	172765	0.0162847	FALSE	0.0486899	0.0319177	1.04989	0.986227	1.11767	0.127139	39590	1053	38537	0.0265976	FALSE	0.103874	0.167005	1.10946	0.79975	1.53911	0.533955	3868	42	3826	0.0108583	FALSE
288.11	Neutropenia	hematopoietic	0.027055	0.101571	1.02742	0.841958	1.25374	0.789959	16851	129	16722	0.00765533	FALSE	0.0456672	0.0189402	1.04673	1.00858	1.08631	0.0159034	175625	2860	172765	0.0162847	FALSE	0.0234875	0.035077	1.02377	0.955746	1.09663	0.503113	39757	860	38897	0.0216314	FALSE	-0.022565	0.221623	0.977688	0.633215	1.50956	0.918902	3850	24	3826	0.00623377	FALSE
288.2	Elevated white blood cell count	hematopoietic	-0.137982	0.0615316	0.871114	0.772144	0.98277	0.0249319	16353	358	15995	0.021892	FALSE	NA	NA	NA	NA	NA	NA	NA	NA	NA	NA	NA	-0.0387535	0.0273245	0.961988	0.911823	1.01491	0.156113	38714	1464	37250	0.0378158	FALSE	-0.0670008	0.164583	0.935194	0.677339	1.29121	0.683938	3870	44	3826	0.0113695	FALSE
288.3	Eosinophilia	hematopoietic	-0.298349	0.203879	0.742042	0.497603	1.10656	0.143368	16905	32	16873	0.00189293	FALSE	-0.218815	0.12729	0.80347	0.626063	1.03115	0.0856101	172827	62	172765	0.00035874	FALSE	-0.125983	0.0985974	0.88163	0.726706	1.06958	0.201338	40195	103	40092	0.00256251	FALSE	NA	NA	NA	NA	NA	NA	NA	NA	NA	NA	NA
289	Other diseases of blood and blood-forming organs	hematopoietic	0.16087	0.105132	1.17453	0.955817	1.44329	0.125975	16692	120	16572	0.00718907	FALSE	0.0731906	0.0352332	1.07594	1.00414	1.15286	0.0377719	173582	817	172765	0.00470671	FALSE	-0.0139122	0.0545961	0.986184	0.886104	1.09757	0.798861	39659	341	39318	0.0085983	FALSE	-0.0566368	0.171293	0.944937	0.675453	1.32194	0.740915	3867	41	3826	0.0106025	FALSE
289.1	Myelofibrosis	hematopoietic	NA	NA	NA	NA	NA	NA	NA	NA	NA	NA	NA	0.222831	0.143661	1.24961	0.942947	1.656	0.120881	172814	49	172765	0.000283542	FALSE	0.312677	0.140211	1.36708	1.03859	1.79947	0.0257441	40273	52	40221	0.00129119	FALSE	NA	NA	NA	NA	NA	NA	NA	NA	NA	NA	NA
289.3	Personal history of diseases of blood and blood-forming organs	hematopoietic	NA	NA	NA	NA	NA	NA	NA	NA	NA	NA	NA	-0.0273567	0.0497324	0.973014	0.882645	1.07264	0.582265	173173	408	172765	0.00235603	FALSE	NA	NA	NA	NA	NA	NA	NA	NA	NA	NA	NA	NA	NA	NA	NA	NA	NA	NA	NA	NA	NA	NA
289.4	Lymphadenitis	hematopoietic	0.0706928	0.0541125	1.07325	0.96525	1.19334	0.191416	16139	465	15674	0.0288122	FALSE	0.0479501	0.0226471	1.04912	1.00357	1.09674	0.0342367	174753	1988	172765	0.0113761	FALSE	0.0539633	0.0295685	1.05545	0.996017	1.11842	0.0679966	38167	1219	36948	0.0319386	FALSE	-0.337427	0.152001	0.713604	0.529751	0.961265	0.0264254	3879	53	3826	0.0136633	FALSE
289.5	Diseases of spleen	hematopoietic	-0.149576	0.206433	0.861073	0.57454	1.2905	0.468714	16901	31	16870	0.00183421	FALSE	0.00234452	0.048673	1.00235	0.911144	1.10268	0.961582	173192	427	172765	0.00246547	FALSE	-0.0840751	0.097584	0.919362	0.759314	1.11315	0.388926	40025	105	39920	0.00262336	FALSE	NA	NA	NA	NA	NA	NA	NA	NA	NA	NA	NA
289.8	Polycythemia, secondary	hematopoietic	-0.0865284	0.154056	0.917109	0.678088	1.24038	0.574341	16887	56	16831	0.00331616	FALSE	0.00458306	0.0761611	1.00459	0.865288	1.16633	0.952016	172531	174	172357	0.00100851	FALSE	0.0797827	0.120529	1.08305	0.855171	1.37166	0.508011	40211	69	40142	0.00171595	FALSE	NA	NA	NA	NA	NA	NA	NA	NA	NA	NA	NA
289.9	Abnormality of red blood cells	hematopoietic	NA	NA	NA	NA	NA	NA	NA	NA	NA	NA	NA	0.0448018	0.139351	1.04582	0.795864	1.37428	0.74783	172817	52	172765	0.000300896	FALSE	-0.176212	0.159458	0.83844	0.613393	1.14605	0.269129	40102	39	40063	0.00097252	FALSE	NA	NA	NA	NA	NA	NA	NA	NA	NA	NA	NA
290	Delirium dementia and amnestic and other cognitive disorders	mental disorders	0.0801324	0.0560049	1.08343	0.970798	1.20913	0.152485	16527	442	16085	0.0267441	FALSE	0.00240093	0.0198568	1.0024	0.96414	1.04219	0.903761	175622	2673	172949	0.0152202	FALSE	-0.0452111	0.0377316	0.955796	0.887661	1.02916	0.230828	39435	794	38641	0.0201344	FALSE	-0.172352	0.17465	0.841683	0.597701	1.18526	0.32372	3942	41	3901	0.0104008	FALSE
290.1	Dementias	mental disorders	0.0485039	0.0893397	1.0497	0.881084	1.25058	0.587188	16817	170	16647	0.0101088	FALSE	-0.00561711	0.0236018	0.994399	0.949446	1.04148	0.811885	174827	1878	172949	0.010742	FALSE	-0.00886508	0.0454894	0.991174	0.906627	1.08361	0.845485	39980	552	39428	0.0138069	FALSE	-0.0696533	0.193485	0.932717	0.63834	1.36285	0.718852	3935	34	3901	0.00864041	FALSE
290.11	Alzheimer's disease	mental disorders	-0.037863	0.201838	0.962845	0.648259	1.43009	0.851197	16922	34	16888	0.00200922	FALSE	-0.00252418	0.0314068	0.997479	0.937929	1.06081	0.935943	173999	1050	172949	0.00603452	FALSE	-0.03071	0.0667272	0.969757	0.850871	1.10525	0.64535	40163	242	39921	0.00602545	FALSE	0.0504607	0.302728	1.05176	0.581069	1.90372	0.867617	3914	13	3901	0.00332141	FALSE
290.12	Dementia with cerebral degenerations	mental disorders	NA	NA	NA	NA	NA	NA	NA	NA	NA	NA	NA	0.00335996	0.116783	1.00337	0.798089	1.26144	0.977047	173023	74	172949	0.000427689	FALSE	NA	NA	NA	NA	NA	NA	NA	NA	NA	NA	NA	NA	NA	NA	NA	NA	NA	NA	NA	NA	NA	NA
290.13	Senile dementia	mental disorders	NA	NA	NA	NA	NA	NA	NA	NA	NA	NA	NA	-0.0332682	0.0299026	0.967279	0.912217	1.02566	0.265901	174109	1160	172949	0.00666249	FALSE	-0.0754254	0.0896319	0.927349	0.777942	1.10545	0.400067	40180	136	40044	0.00338477	FALSE	NA	NA	NA	NA	NA	NA	NA	NA	NA	NA	NA
290.16	Vascular dementia	mental disorders	0.367191	0.215739	1.44367	0.945864	2.20348	0.0887517	16917	28	16889	0.00165514	FALSE	NA	NA	NA	NA	NA	NA	NA	NA	NA	NA	NA	0.0621201	0.13667	1.06409	0.814035	1.39096	0.649449	40241	56	40185	0.00139162	FALSE	NA	NA	NA	NA	NA	NA	NA	NA	NA	NA	NA
290.2	Delirium due to conditions classified elsewhere	mental disorders	0.0882982	0.104202	1.09231	0.890532	1.33982	0.396784	16797	122	16675	0.0072632	FALSE	NA	NA	NA	NA	NA	NA	NA	NA	NA	NA	NA	-0.0854102	0.0651301	0.918136	0.808103	1.04315	0.18973	39657	243	39414	0.00612754	FALSE	NA	NA	NA	NA	NA	NA	NA	NA	NA	NA	NA
290.3	Other persistent mental disorders due to conditions classified elsewhere	mental disorders	0.0607846	0.0570397	1.06267	0.950266	1.18837	0.28658	16617	417	16200	0.0250948	FALSE	NA	NA	NA	NA	NA	NA	NA	NA	NA	NA	NA	-0.0421143	0.0543816	0.95876	0.861826	1.0666	0.438681	40004	357	39647	0.00892411	FALSE	NA	NA	NA	NA	NA	NA	NA	NA	NA	NA	NA
291	Other specified nonpsychotic and/or transient mental disorders	mental disorders	0.0796921	0.066618	1.08295	0.950393	1.234	0.231597	16441	301	16140	0.0183079	FALSE	0.0190022	0.0503641	1.01918	0.923383	1.12492	0.705953	173348	399	172949	0.00230173	FALSE	-0.091285	0.0305948	0.912758	0.859632	0.969166	0.00284805	38964	1157	37807	0.0296941	FALSE	0.00482939	0.174599	1.00484	0.713635	1.41488	0.977933	3940	39	3901	0.00989848	FALSE
291.1	Transient mental disorders due to conditions classified elsewhere	mental disorders	0.446464	0.202857	1.56278	1.05008	2.3258	0.0277442	16911	32	16879	0.00189226	FALSE	NA	NA	NA	NA	NA	NA	NA	NA	NA	NA	NA	-0.0592199	0.1666	0.9425	0.679937	1.30645	0.722244	40246	36	40210	0.000894499	FALSE	NA	NA	NA	NA	NA	NA	NA	NA	NA	NA	NA
291.4	Specific nonpsychotic mental disorders due to brain damage	mental disorders	0.128358	0.0968495	1.13696	0.940384	1.37463	0.18506	16801	141	16660	0.00839236	FALSE	NA	NA	NA	NA	NA	NA	NA	NA	NA	NA	NA	-0.12784	0.0941795	0.879995	0.731666	1.05839	0.174653	40106	114	39992	0.00284247	FALSE	0.0353646	0.184348	1.036	0.721836	1.48689	0.847871	3936	35	3901	0.00889228	FALSE
291.8	Alteration of consciousness	mental disorders	-0.0342421	0.106077	0.966338	0.784936	1.18966	0.746844	16582	118	16464	0.00711615	FALSE	-4.59221e-05	0.051473	0.999954	0.903994	1.1061	0.999288	173331	382	172949	0.00220388	FALSE	-0.0825118	0.032844	0.920801	0.863392	0.982026	0.0119971	39120	997	38123	0.0254857	FALSE	NA	NA	NA	NA	NA	NA	NA	NA	NA	NA	NA
292	Neurological disorders	mental disorders	0.0706035	0.0299039	1.07316	1.01206	1.13793	0.018225	15809	1655	14154	0.104687	FALSE	-0.0146689	0.0168306	0.985438	0.953461	1.01849	0.383446	176618	3669	172949	0.0207736	FALSE	-0.0259108	0.0207997	0.974422	0.935496	1.01497	0.212865	38160	2819	35341	0.0738732	FALSE	-0.0186805	0.0926463	0.981493	0.818512	1.17693	0.840204	4046	145	3901	0.0358379	FALSE
292.1	Aphasia/speech disturbance	mental disorders	0.0167273	0.0609986	1.01687	0.90228	1.14601	0.783912	16599	361	16238	0.0217483	FALSE	-0.0181118	0.0345009	0.982051	0.917839	1.05076	0.599608	173802	853	172949	0.00490788	FALSE	0.00663201	0.0440466	1.00665	0.923394	1.09742	0.880317	39620	535	39085	0.0135033	FALSE	0.114179	0.26034	1.12095	0.672947	1.86721	0.660969	3918	17	3901	0.00433895	FALSE
292.11	Aphasia	mental disorders	-0.12335	0.137432	0.883954	0.67522	1.15721	0.369432	16872	70	16802	0.00414889	FALSE	NA	NA	NA	NA	NA	NA	NA	NA	NA	NA	NA	-0.0644031	0.0728394	0.937627	0.812883	1.08151	0.376599	40076	190	39886	0.00474099	FALSE	NA	NA	NA	NA	NA	NA	NA	NA	NA	NA	NA
292.12	Symbolic dysfunction	mental disorders	-0.188793	0.215286	0.827958	0.542941	1.26259	0.380518	16922	29	16893	0.00171375	FALSE	NA	NA	NA	NA	NA	NA	NA	NA	NA	NA	NA	NA	NA	NA	NA	NA	NA	NA	NA	NA	NA	NA	NA	NA	NA	NA	NA	NA	NA	NA	NA	NA	NA
292.2	Mild cognitive impairment	mental disorders	0.0335348	0.0637624	1.0341	0.912617	1.17176	0.598934	16634	331	16303	0.019899	FALSE	NA	NA	NA	NA	NA	NA	NA	NA	NA	NA	NA	0.108335	0.0918087	1.11442	0.930893	1.33413	0.237999	40152	122	40030	0.00303845	FALSE	-0.159434	0.24314	0.852626	0.529412	1.37317	0.511998	3922	21	3901	0.00535441	FALSE
292.3	Memory loss	mental disorders	0.0895146	0.0552256	1.09364	0.981447	1.21867	0.105041	16458	445	16013	0.0270385	FALSE	0.0266031	0.0404809	1.02696	0.948627	1.11176	0.511068	173569	620	172949	0.00357207	FALSE	-0.0457185	0.0398122	0.955311	0.8836	1.03284	0.250823	39604	672	38932	0.016968	FALSE	-0.0828056	0.12797	0.92053	0.716321	1.18296	0.517587	3975	74	3901	0.0186164	FALSE
292.4	Altered mental status	mental disorders	0.0750793	0.0641236	1.07797	0.950656	1.22233	0.241658	16546	328	16218	0.0198235	FALSE	-0.0331355	0.0212717	0.967407	0.927903	1.00859	0.119298	175231	2282	172949	0.0130228	FALSE	-0.0560701	0.0270808	0.945473	0.896597	0.997013	0.0384081	38995	1523	37472	0.0390563	FALSE	-0.232223	0.245198	0.792769	0.490264	1.28193	0.343596	3921	20	3901	0.00510074	FALSE
292.5	Transient alteration of awareness	mental disorders	0.135941	0.134689	1.14561	0.879811	1.49172	0.312831	16753	73	16680	0.00435743	FALSE	NA	NA	NA	NA	NA	NA	NA	NA	NA	NA	NA	0.0284162	0.0825072	1.02882	0.875204	1.20941	0.730539	40016	148	39868	0.00369852	FALSE	NA	NA	NA	NA	NA	NA	NA	NA	NA	NA	NA
292.6	Hallucinations	mental disorders	0.157998	0.171861	1.17116	0.836232	1.64024	0.35792	16852	45	16807	0.00267031	FALSE	-0.0430101	0.0559316	0.957902	0.858442	1.06888	0.441908	173273	324	172949	0.00186988	FALSE	0.211621	0.117961	1.23568	0.980608	1.5571	0.0728143	40104	73	40031	0.00182027	FALSE	NA	NA	NA	NA	NA	NA	NA	NA	NA	NA	NA
293	Symptoms involving head and neck	mental disorders	0.0815416	0.234536	1.08496	0.685128	1.71812	0.728087	16802	24	16778	0.0014284	FALSE	-0.0630875	0.0400589	0.938861	0.867966	1.01555	0.115287	178280	629	177651	0.00352816	FALSE	0.163829	0.0936803	1.17801	0.98041	1.41544	0.0803237	39733	115	39618	0.00289432	FALSE	NA	NA	NA	NA	NA	NA	NA	NA	NA	NA	NA
293.1	Swelling, mass, or lump in head and neck [Space-occupying lesion, intracranial NOS]	mental disorders	0.0308742	0.0690177	1.03136	0.900864	1.18075	0.654631	16295	280	16015	0.0171832	FALSE	-0.00322255	0.0396045	0.996783	0.922334	1.07724	0.935149	178295	644	177651	0.00361199	FALSE	0.0461923	0.0396129	1.04728	0.96904	1.13183	0.243577	39051	658	38393	0.0168498	FALSE	-0.0586712	0.205614	0.943017	0.630227	1.41105	0.775379	4175	28	4147	0.00670659	FALSE
295	Schizophrenia and other psychotic disorders	mental disorders	0.0310226	0.0458161	1.03151	0.942917	1.12842	0.498335	16521	656	15865	0.039707	FALSE	-0.0390839	0.0487937	0.96167	0.873961	1.05818	0.42313	158777	423	158354	0.00266411	FALSE	-0.0150685	0.0487944	0.985044	0.895202	1.0839	0.757461	39639	436	39203	0.0109993	FALSE	-0.487495	0.245654	0.614163	0.379471	0.994006	0.0472029	2892	20	2872	0.00691563	FALSE
295.1	Schizophrenia	mental disorders	-0.0445713	0.0580879	0.956407	0.853488	1.07174	0.442899	16794	401	16393	0.0238776	FALSE	-0.0174762	0.0598237	0.982676	0.873951	1.10493	0.770188	158635	281	158354	0.00177136	FALSE	-0.034904	0.0921979	0.965698	0.806048	1.15697	0.705002	40229	119	40110	0.00295807	FALSE	-0.503887	0.290769	0.604178	0.34171	1.06825	0.0831047	2886	14	2872	0.004851	FALSE
295.2	Paranoid disorders	mental disorders	0.0599427	0.122597	1.06178	0.83498	1.35017	0.624884	16854	89	16765	0.00528065	FALSE	NA	NA	NA	NA	NA	NA	NA	NA	NA	NA	NA	0.0476429	0.104625	1.0488	0.854343	1.28751	0.648846	40090	92	39998	0.00229484	FALSE	NA	NA	NA	NA	NA	NA	NA	NA	NA	NA	NA
295.3	Psychosis	mental disorders	0.0306408	0.0602455	1.03112	0.916274	1.16035	0.611033	16600	371	16229	0.0223494	FALSE	-0.0481039	0.0771668	0.953035	0.819262	1.10865	0.533037	158523	169	158354	0.00106609	FALSE	-0.0188196	0.0644537	0.981356	0.864893	1.1135	0.770297	39807	245	39562	0.0061547	FALSE	NA	NA	NA	NA	NA	NA	NA	NA	NA	NA	NA
296	Mood disorders	mental disorders	0.0383974	0.0193867	1.03914	1.0004	1.07939	0.0476351	16094	10754	5340	0.668199	FALSE	-0.00970863	0.00885568	0.990338	0.973297	1.00768	0.27294	172347	13993	158354	0.0811909	FALSE	0.00412457	0.0148313	1.00413	0.975364	1.03375	0.780937	37226	6439	30787	0.172971	FALSE	-0.0442572	0.0497505	0.956708	0.867822	1.0547	0.37369	3446	574	2872	0.16657	FALSE
296.1	Bipolar	mental disorders	0.0133671	0.0268543	1.01346	0.961494	1.06823	0.61865	16491	2122	14369	0.128676	FALSE	-0.039667	0.0360853	0.961109	0.895481	1.03155	0.271656	159129	775	158354	0.00487026	FALSE	0.0623338	0.0333572	1.06432	0.996958	1.13623	0.0616676	39721	940	38781	0.0236651	FALSE	-0.192932	0.137936	0.824538	0.629212	1.0805	0.161901	2934	62	2872	0.0211316	FALSE
296.2	Depression	mental disorders	0.0323235	0.0191021	1.03285	0.994896	1.07225	0.0906185	15963	10257	5706	0.642548	FALSE	-0.00891487	0.00896715	0.991125	0.973857	1.0087	0.32014	171969	13615	158354	0.0791712	FALSE	-0.00499044	0.0157449	0.995022	0.964785	1.02621	0.751278	37266	5583	31683	0.149815	FALSE	-0.0621487	0.0517646	0.939743	0.849075	1.04009	0.229906	3397	525	2872	0.154548	FALSE
296.22	Major depressive disorder	mental disorders	0.0384358	0.0186021	1.03918	1.00198	1.07777	0.038809	15804	8778	7026	0.555429	FALSE	-0.00857738	0.00897781	0.991459	0.974166	1.00906	0.339376	171934	13580	158354	0.0789838	FALSE	-0.0163122	0.0243095	0.98382	0.938044	1.03183	0.502208	39263	1927	37336	0.0490793	FALSE	-0.0681245	0.0521776	0.934144	0.843334	1.03473	0.191679	3388	516	2872	0.152302	FALSE
297	Suicidal ideation or attempt	mental disorders	-0.033385	0.0339338	0.967166	0.904932	1.03368	0.325199	16221	1266	14955	0.078047	FALSE	0.0223426	0.0954642	1.02259	0.848091	1.233	0.814953	158464	110	158354	0.000694164	FALSE	0.0107946	0.0530999	1.01085	0.910937	1.12173	0.83891	39794	363	39431	0.00912198	FALSE	NA	NA	NA	NA	NA	NA	NA	NA	NA	NA	NA
297.1	Suicidal ideation	mental disorders	-0.0653229	0.0375115	0.936765	0.870363	1.00823	0.0816124	16369	1021	15348	0.062374	FALSE	NA	NA	NA	NA	NA	NA	NA	NA	NA	NA	NA	0.0618266	0.061616	1.06378	0.942763	1.20033	0.315659	39870	269	39601	0.00674693	FALSE	NA	NA	NA	NA	NA	NA	NA	NA	NA	NA	NA
297.2	Suicide or self-inflicted injury	mental disorders	-0.0167237	0.0553431	0.983415	0.882324	1.09609	0.762513	16638	448	16190	0.0269263	FALSE	0.0373163	0.100082	1.03802	0.853129	1.26298	0.709255	158454	100	158354	0.000631098	FALSE	-0.215011	0.097192	0.806533	0.666638	0.975783	0.0269509	40092	106	39986	0.00264392	FALSE	NA	NA	NA	NA	NA	NA	NA	NA	NA	NA	NA
300	Anxiety disorders	mental disorders	0.0172643	0.0196619	1.01741	0.978952	1.05739	0.379912	15782	10174	5608	0.644658	FALSE	-0.0187384	0.0102387	0.981436	0.961937	1.00133	0.0672276	168594	10240	158354	0.0607376	FALSE	-0.02598	0.015499	0.974355	0.945201	1.00441	0.0936917	36941	5557	31384	0.150429	FALSE	0.0336927	0.0519605	1.03427	0.934121	1.14515	0.516707	3384	512	2872	0.1513	FALSE
300.1	Anxiety disorder	mental disorders	0.0240614	0.0190512	1.02435	0.986809	1.06333	0.206594	15302	7763	7539	0.507319	FALSE	-0.0175472	0.0104398	0.982606	0.962704	1.00292	0.0928008	168181	9827	158354	0.0584311	FALSE	-0.0291699	0.0169117	0.971251	0.939585	1.00398	0.0845571	37234	4477	32757	0.12024	FALSE	0.0272912	0.0532872	1.02767	0.925749	1.14081	0.608544	3358	486	2872	0.144729	FALSE
300.11	Generalized anxiety disorder	mental disorders	0.0118563	0.0249999	1.01193	0.963538	1.06275	0.635319	15836	2574	13262	0.162541	FALSE	-0.0762335	0.075886	0.9266	0.79854	1.0752	0.315099	158529	175	158354	0.0011039	FALSE	-0.11428	0.0371934	0.892009	0.829296	0.959464	0.00212222	39604	761	38843	0.0192152	FALSE	0.190601	0.130896	1.20998	0.936172	1.56386	0.145359	2942	70	2872	0.0237933	FALSE
300.12	Agorophobia, social phobia, and panic disorder	mental disorders	0.0513573	0.0312943	1.0527	0.99007	1.11929	0.100775	16226	1512	14714	0.0931838	FALSE	-0.0308544	0.031783	0.969617	0.911058	1.03194	0.331657	159356	1002	158354	0.00628781	FALSE	-0.0486012	0.0522643	0.952561	0.859814	1.05531	0.352416	39827	375	39452	0.00941572	FALSE	0.106346	0.198139	1.11221	0.754268	1.64001	0.591458	2902	30	2872	0.0103377	FALSE
300.13	Phobia	mental disorders	0.154238	0.122076	1.16677	0.918484	1.48217	0.206424	16799	89	16710	0.00529793	FALSE	0.0101403	0.0313721	1.01019	0.949947	1.07426	0.746523	159386	1032	158354	0.00647485	FALSE	NA	NA	NA	NA	NA	NA	NA	NA	NA	NA	NA	-0.302051	0.312133	0.739301	0.400985	1.36306	0.333194	2884	12	2872	0.00416089	FALSE
300.3	Obsessive-compulsive disorders	mental disorders	0.0294325	0.0629998	1.02987	0.91024	1.16522	0.640369	16759	343	16416	0.0204666	FALSE	-0.0235812	0.09433	0.976695	0.811827	1.17504	0.802598	158467	113	158354	0.000713082	FALSE	-0.07341	0.0697872	0.92922	0.810428	1.06542	0.29284	40133	208	39925	0.00518277	FALSE	NA	NA	NA	NA	NA	NA	NA	NA	NA	NA	NA
300.4	Dysthymic disorder	mental disorders	-0.0215563	0.0277947	0.978674	0.926785	1.03347	0.438012	15990	1970	14020	0.123202	FALSE	0.0839901	0.13888	1.08762	0.828436	1.42789	0.545335	158406	52	158354	0.00032827	FALSE	-0.0138627	0.0385036	0.986233	0.914544	1.06354	0.718821	39320	723	38597	0.0183876	FALSE	-0.318154	0.218714	0.72749	0.473865	1.11686	0.145763	2897	25	2872	0.00862962	FALSE
300.8	Acute reaction to stress	mental disorders	0.036046	0.0635655	1.0367	0.915264	1.17426	0.570667	16269	332	15937	0.0204069	FALSE	-0.0671205	0.109332	0.935083	0.754718	1.15855	0.539271	158438	84	158354	0.000530176	FALSE	0.104979	0.103739	1.11069	0.906332	1.36112	0.311562	39989	94	39895	0.00235065	FALSE	NA	NA	NA	NA	NA	NA	NA	NA	NA	NA	NA
300.9	Posttraumatic stress disorder	mental disorders	0.00782901	0.0192858	1.00786	0.970474	1.04669	0.684781	16209	5859	10350	0.361466	FALSE	-0.0868833	0.073558	0.916784	0.793694	1.05896	0.237542	158539	185	158354	0.00116691	FALSE	0.0165367	0.0391447	1.01667	0.941588	1.09775	0.672697	40024	679	39345	0.0169648	FALSE	-0.0137754	0.261346	0.986319	0.590956	1.64619	0.957963	2889	17	2872	0.00588439	FALSE
301	Personality disorders	mental disorders	-0.0276625	0.0289902	0.972717	0.918987	1.02959	0.339981	16358	1781	14577	0.108876	FALSE	0.020592	0.0634884	1.02081	0.901365	1.15607	0.745678	158603	249	158354	0.00156996	FALSE	0.0573491	0.0691355	1.05903	0.92482	1.21271	0.406812	40112	218	39894	0.00543478	FALSE	-0.0430121	0.219612	0.9579	0.622849	1.47318	0.844723	2896	24	2872	0.00828729	FALSE
301.1	Schizoid personality disorder	mental disorders	-0.140271	0.129927	0.869122	0.673728	1.12118	0.280314	16883	78	16805	0.00462003	FALSE	0.20697	0.204395	1.22995	0.823951	1.83599	0.311251	158378	24	158354	0.000151536	FALSE	NA	NA	NA	NA	NA	NA	NA	NA	NA	NA	NA	NA	NA	NA	NA	NA	NA	NA	NA	NA	NA	NA
301.2	Antisocial/borderline personality disorder	mental disorders	-0.0562765	0.0357033	0.945278	0.88139	1.0138	0.114973	16641	1133	15508	0.0680849	FALSE	-0.0356033	0.089631	0.965023	0.809547	1.15036	0.691205	158479	125	158354	0.000788748	FALSE	-0.0165917	0.0840385	0.983545	0.834179	1.15966	0.843491	40185	147	40038	0.00365808	FALSE	-0.0385899	0.251749	0.962145	0.587418	1.57592	0.878172	2890	18	2872	0.00622837	FALSE
302	Sexual and gender identity disorders	mental disorders	-0.117291	0.0694907	0.889327	0.776086	1.01909	0.0914382	16584	282	16302	0.0170043	FALSE	0.0552098	0.15094	1.05676	0.786131	1.42056	0.714533	158398	44	158354	0.000277781	FALSE	0.121407	0.116805	1.12908	0.898049	1.41956	0.298619	40066	74	39992	0.00184695	FALSE	NA	NA	NA	NA	NA	NA	NA	NA	NA	NA	NA
302.1	Decreased libido	mental disorders	-0.0470141	0.0947235	0.954074	0.792413	1.14871	0.619662	16673	149	16524	0.0089366	FALSE	NA	NA	NA	NA	NA	NA	NA	NA	NA	NA	NA	0.200373	0.146663	1.22186	0.916598	1.62878	0.171872	40099	47	40052	0.0011721	FALSE	NA	NA	NA	NA	NA	NA	NA	NA	NA	NA	NA
303	Psychogenic and somatoform disorders	mental disorders	0.0220952	0.0424449	1.02234	0.940732	1.11103	0.602671	16423	772	15651	0.0470072	FALSE	-0.0748023	0.0540287	0.927927	0.834687	1.03158	0.166208	158699	345	158354	0.00217393	FALSE	-0.00393318	0.0633013	0.996075	0.87985	1.12765	0.950456	39909	255	39654	0.00638954	FALSE	-0.555113	0.337189	0.574008	0.296412	1.11158	0.0997034	2883	11	2872	0.00381547	FALSE
303.1	Dissociative disorder	mental disorders	-0.0945606	0.112189	0.909773	0.73019	1.13352	0.399301	16886	106	16780	0.00627739	FALSE	-0.00841998	0.138886	0.991615	0.755303	1.30186	0.951658	158406	52	158354	0.00032827	FALSE	NA	NA	NA	NA	NA	NA	NA	NA	NA	NA	NA	NA	NA	NA	NA	NA	NA	NA	NA	NA	NA	NA
303.3	Psychogenic disorder	mental disorders	-0.0808428	0.141308	0.922339	0.699208	1.21667	0.567252	16769	67	16702	0.00399547	FALSE	-0.0792061	0.0643707	0.92385	0.814344	1.04808	0.218522	158597	243	158354	0.00153219	FALSE	0.030827	0.147807	1.03131	0.77192	1.37786	0.83479	40093	46	40047	0.00114733	FALSE	NA	NA	NA	NA	NA	NA	NA	NA	NA	NA	NA
303.4	Somatoform disorder	mental disorders	0.0401267	0.0445896	1.04094	0.953831	1.13601	0.368167	16521	695	15826	0.0420677	FALSE	-0.120785	0.0973378	0.886224	0.732298	1.0725	0.214647	158460	106	158354	0.000668939	FALSE	-0.00182662	0.0719382	0.998175	0.866905	1.14932	0.979743	40096	195	39901	0.00486333	FALSE	NA	NA	NA	NA	NA	NA	NA	NA	NA	NA	NA
304	Adjustment reaction	mental disorders	-0.0143873	0.0208955	0.985716	0.946161	1.02692	0.491115	14961	4290	10671	0.286746	FALSE	-0.0840956	0.0683448	0.919343	0.804084	1.05112	0.218524	158569	215	158354	0.00135588	FALSE	-0.00098722	0.0286397	0.999013	0.94448	1.0567	0.972502	38769	1324	37445	0.034151	FALSE	-0.170911	0.138351	0.842897	0.642699	1.10545	0.216702	2935	63	2872	0.0214651	FALSE
305.2	Eating disorder	mental disorders	-0.0283557	0.0605883	0.972043	0.8632	1.09461	0.63978	16803	374	16429	0.0222579	FALSE	-0.084521	0.0902622	0.918952	0.769946	1.0968	0.34907	158477	123	158354	0.000776138	FALSE	-0.00581451	0.055812	0.994202	0.891182	1.10913	0.917026	40067	328	39739	0.00818629	FALSE	-0.0112025	0.24692	0.98886	0.60947	1.60442	0.963813	2891	19	2872	0.00657212	FALSE
305.21	Anorexia nervosa	mental disorders	-0.164024	0.149881	0.848722	0.632679	1.13854	0.273798	16926	60	16866	0.00354484	FALSE	-0.0138875	0.127259	0.986209	0.768499	1.26559	0.913102	158416	62	158354	0.000391375	FALSE	0.0897478	0.101344	1.0939	0.896832	1.33427	0.375846	40265	98	40167	0.00243388	FALSE	NA	NA	NA	NA	NA	NA	NA	NA	NA	NA	NA
306	Other mental disorder	mental disorders	0.0246012	0.0308778	1.02491	0.964718	1.08885	0.425609	15135	1551	13584	0.102478	FALSE	0.0386005	0.048628	1.03936	0.944868	1.14329	0.427317	158780	426	158354	0.00268296	FALSE	-0.059526	0.0723816	0.942211	0.81759	1.08583	0.410854	39845	195	39650	0.00489396	FALSE	-0.228649	0.145138	0.795608	0.598626	1.05741	0.115167	2931	59	2872	0.0201296	FALSE
306.1	Mental disorders durring/after pregnancy	mental disorders	-0.0719561	0.158742	0.930572	0.681752	1.2702	0.650339	16842	54	16788	0.00320627	FALSE	NA	NA	NA	NA	NA	NA	NA	NA	NA	NA	NA	0.00213225	0.0626313	1.00213	0.886366	1.13302	0.972842	39946	257	39689	0.00643369	FALSE	NA	NA	NA	NA	NA	NA	NA	NA	NA	NA	NA
306.9	Tension headache	mental disorders	0.0805855	0.0806612	1.08392	0.925417	1.26957	0.317765	16544	207	16337	0.0125121	FALSE	-0.00526666	0.0540121	0.994747	0.894822	1.10583	0.922322	158699	345	158354	0.00217393	FALSE	-0.104716	0.138544	0.90058	0.686422	1.18155	0.44975	40097	52	40045	0.00129686	FALSE	NA	NA	NA	NA	NA	NA	NA	NA	NA	NA	NA
312	Conduct disorders	mental disorders	0.0888624	0.0872577	1.09293	0.921122	1.29678	0.308493	16828	175	16653	0.0103993	FALSE	NA	NA	NA	NA	NA	NA	NA	NA	NA	NA	NA	-0.00275572	0.0761069	0.997248	0.859053	1.15768	0.971116	40050	175	39875	0.00436954	FALSE	NA	NA	NA	NA	NA	NA	NA	NA	NA	NA	NA
312.3	Impulse control disorder	mental disorders	0.113863	0.0941494	1.1206	0.931769	1.34769	0.226516	16874	150	16724	0.00888942	FALSE	NA	NA	NA	NA	NA	NA	NA	NA	NA	NA	NA	-0.0529457	0.153257	0.948432	0.702346	1.28074	0.729741	40267	43	40224	0.00106787	FALSE	NA	NA	NA	NA	NA	NA	NA	NA	NA	NA	NA
313	Pervasive developmental disorders	mental disorders	-0.00794713	0.0367742	0.992084	0.923094	1.06623	0.828905	16678	1071	15607	0.0642163	FALSE	-0.0606531	0.113487	0.94115	0.753454	1.1756	0.59303	178523	78	178445	0.000436918	FALSE	0.0429458	0.0436466	1.04388	0.958293	1.13711	0.325143	39870	553	39317	0.0138701	FALSE	0.0602245	0.178802	1.06207	0.748094	1.50784	0.736251	4191	36	4155	0.00858984	FALSE
313.1	Attention deficit hyperactivity disorder	mental disorders	0.00709629	0.0375259	1.00712	0.935705	1.08399	0.850012	16740	1027	15713	0.0613501	FALSE	NA	NA	NA	NA	NA	NA	NA	NA	NA	NA	NA	0.0475756	0.0503619	1.04873	0.950152	1.15753	0.344825	39986	404	39582	0.0101035	FALSE	-0.101294	0.21954	0.903667	0.587668	1.38958	0.644516	4179	24	4155	0.005743	FALSE
313.2	Tics and stuttering	mental disorders	-0.0144369	0.22545	0.985667	0.633612	1.53333	0.948942	16908	26	16882	0.00153773	FALSE	NA	NA	NA	NA	NA	NA	NA	NA	NA	NA	NA	0.248844	0.174684	1.28254	0.910704	1.8062	0.154291	40236	33	40203	0.000820161	FALSE	NA	NA	NA	NA	NA	NA	NA	NA	NA	NA	NA
313.3	Autism	mental disorders	NA	NA	NA	NA	NA	NA	NA	NA	NA	NA	NA	0.0926101	0.146091	1.09703	0.823882	1.46075	0.526133	178492	47	178445	0.000263317	FALSE	0.00375319	0.100013	1.00376	0.825082	1.22113	0.970065	40246	103	40143	0.00255926	FALSE	NA	NA	NA	NA	NA	NA	NA	NA	NA	NA	NA
315	Develomental delays and disorders	mental disorders	0.00275248	0.112408	1.00276	0.804473	1.24991	0.980465	16796	106	16690	0.00631103	FALSE	-0.0449852	0.0506285	0.956012	0.8657	1.05575	0.374253	178839	394	178445	0.0022031	FALSE	0.023164	0.0450518	1.02343	0.936939	1.11792	0.607137	39895	548	39347	0.0137361	FALSE	NA	NA	NA	NA	NA	NA	NA	NA	NA	NA	NA
315.1	Learning disorder	mental disorders	0.0428783	0.232977	1.04381	0.661162	1.64792	0.853978	16930	25	16905	0.00147667	FALSE	-0.00226255	0.109986	0.99774	0.804259	1.23777	0.983588	178528	83	178445	0.000464913	FALSE	NA	NA	NA	NA	NA	NA	NA	NA	NA	NA	NA	NA	NA	NA	NA	NA	NA	NA	NA	NA	NA	NA
315.2	Speech and language disorder	mental disorders	-0.0973334	0.245329	0.907253	0.560919	1.46743	0.691555	16920	22	16898	0.00130024	FALSE	-0.0324078	0.132206	0.968112	0.747118	1.25447	0.806355	178503	58	178445	0.000324925	FALSE	0.112322	0.0758522	1.11887	0.964304	1.29822	0.138661	40158	196	39962	0.00488072	FALSE	NA	NA	NA	NA	NA	NA	NA	NA	NA	NA	NA
315.3	Mental retardation	mental disorders	NA	NA	NA	NA	NA	NA	NA	NA	NA	NA	NA	NA	NA	NA	NA	NA	NA	NA	NA	NA	NA	NA	0.0236994	0.0786097	1.02398	0.877766	1.19456	0.763047	40219	166	40053	0.0041274	FALSE	NA	NA	NA	NA	NA	NA	NA	NA	NA	NA	NA
316	Substance addiction and disorders	mental disorders	0.0255783	0.0279674	1.02591	0.971185	1.08371	0.360414	16135	1944	14191	0.120483	FALSE	0.0267659	0.068222	1.02713	0.898571	1.17408	0.69481	172415	216	172199	0.00125279	FALSE	-0.0472975	0.0312646	0.953804	0.897111	1.01408	0.130328	39454	1083	38371	0.0274497	FALSE	-0.0357198	0.186715	0.964911	0.669194	1.39131	0.848286	3947	34	3913	0.00861414	FALSE
316.1	Polyneuropathy due to drugs	mental disorders	NA	NA	NA	NA	NA	NA	NA	NA	NA	NA	NA	0.114328	0.098105	1.12112	0.925004	1.35882	0.243871	172304	105	172199	0.000609388	FALSE	0.0520447	0.0833602	1.05342	0.894633	1.2404	0.532407	40190	145	40045	0.00360786	FALSE	NA	NA	NA	NA	NA	NA	NA	NA	NA	NA	NA
317	Alcohol-related disorders	mental disorders	-0.00621134	0.0271594	0.993808	0.942288	1.04814	0.819103	16293	2084	14209	0.127908	FALSE	-0.0223409	0.0213803	0.977907	0.937774	1.01976	0.296056	174428	2229	172199	0.0127789	FALSE	0.0421624	0.0468776	1.04306	0.951498	1.14344	0.368433	39853	462	39391	0.0115926	FALSE	-0.42325	0.167096	0.654915	0.472008	0.908699	0.0113099	3956	43	3913	0.0108696	FALSE
317.1	Alcoholism	mental disorders	0.00308415	0.0317511	1.00309	0.942567	1.0675	0.922619	16303	1461	14842	0.0896154	FALSE	0.00361745	0.0265705	1.00362	0.952695	1.05728	0.891707	173636	1437	172199	0.00827593	FALSE	0.0548172	0.0566822	1.05635	0.945275	1.18047	0.333495	39905	314	39591	0.00786869	FALSE	-0.453229	0.202561	0.635573	0.427309	0.945341	0.025254	3942	29	3913	0.00735667	FALSE
317.11	Alcoholic liver damage	mental disorders	0.0276684	0.111752	1.02805	0.825831	1.2798	0.804454	16866	106	16760	0.00628483	FALSE	0.00922337	0.0624716	1.00927	0.892953	1.14073	0.882626	172457	258	172199	0.00149603	FALSE	0.163269	0.0901474	1.17735	0.986669	1.40489	0.0701207	40197	124	40073	0.00308481	FALSE	NA	NA	NA	NA	NA	NA	NA	NA	NA	NA	NA
318	Tobacco use disorder	mental disorders	-0.0220719	0.0199942	0.97817	0.940578	1.01726	0.269631	15718	4766	10952	0.303219	FALSE	-0.0525914	0.0149821	0.948768	0.921312	0.977041	0.000447632	176835	4636	172199	0.0262165	FALSE	-0.0173942	0.018083	0.982756	0.948535	1.01821	0.336094	37222	3520	33702	0.0945677	FALSE	-0.122156	0.0892923	0.885011	0.742919	1.05428	0.171299	4066	153	3913	0.0376291	FALSE
320	Meningitis	neurological	-0.0890005	0.176831	0.914845	0.646883	1.29381	0.614748	16910	42	16868	0.00248374	FALSE	0.0531588	0.0593133	1.0546	0.938854	1.18461	0.370126	178416	286	178130	0.001603	FALSE	-0.0211682	0.089954	0.979054	0.820798	1.16782	0.813959	40148	125	40023	0.00311348	FALSE	NA	NA	NA	NA	NA	NA	NA	NA	NA	NA	NA
323	Encephalitis	neurological	0.095197	0.24437	1.09988	0.681289	1.77564	0.696861	16928	22	16906	0.00129962	FALSE	0.0910302	0.0668015	1.0953	0.960885	1.24852	0.172979	178356	226	178130	0.00126713	FALSE	-0.0266542	0.110564	0.973698	0.783989	1.20931	0.809498	40209	82	40127	0.00203934	FALSE	NA	NA	NA	NA	NA	NA	NA	NA	NA	NA	NA
323.2	Acute (transverse) myelitis	neurological	NA	NA	NA	NA	NA	NA	NA	NA	NA	NA	NA	0.354405	0.12843	1.42533	1.10814	1.83332	0.00578877	178191	61	178130	0.000342329	FALSE	NA	NA	NA	NA	NA	NA	NA	NA	NA	NA	NA	NA	NA	NA	NA	NA	NA	NA	NA	NA	NA	NA
323.8	Encephalitis, non-infectious	neurological	NA	NA	NA	NA	NA	NA	NA	NA	NA	NA	NA	NA	NA	NA	NA	NA	NA	NA	NA	NA	NA	NA	-0.102805	0.124929	0.902302	0.706334	1.15264	0.41056	40237	64	40173	0.00159058	FALSE	NA	NA	NA	NA	NA	NA	NA	NA	NA	NA	NA
324	Other CNS infection and poliomyelitis	neurological	NA	NA	NA	NA	NA	NA	NA	NA	NA	NA	NA	-0.0368352	0.0616596	0.963835	0.854116	1.08765	0.550242	178396	266	178130	0.00149106	FALSE	-0.0141381	0.106712	0.985961	0.799881	1.21533	0.894598	40196	88	40108	0.00218927	FALSE	NA	NA	NA	NA	NA	NA	NA	NA	NA	NA	NA
325	Phlebitis and thrombophlebitis of intracranial venous sinuses	neurological	NA	NA	NA	NA	NA	NA	NA	NA	NA	NA	NA	0.0302657	0.146049	1.03073	0.774149	1.37235	0.835831	178177	47	178130	0.000263783	FALSE	-0.0611997	0.159951	0.940635	0.687493	1.28699	0.702005	40289	39	40250	0.000968006	FALSE	NA	NA	NA	NA	NA	NA	NA	NA	NA	NA	NA
327	Sleep disorders	neurological	-0.0026006	0.0194762	0.997403	0.960046	1.03621	0.893777	14666	5661	9005	0.385995	FALSE	0.0315768	0.0366475	1.03208	0.960547	1.10894	0.388888	176967	753	176214	0.00425503	FALSE	-0.0419493	0.0202936	0.958918	0.921526	0.997829	0.0387229	37318	3005	34313	0.0805241	FALSE	0.0644889	0.0610014	1.06661	0.946415	1.20208	0.290433	3922	352	3570	0.0897501	FALSE
327.1	Hypersomnia	neurological	0.00680974	0.0713288	1.00683	0.87547	1.15791	0.923942	16482	266	16216	0.0161388	FALSE	0.217355	0.129668	1.24278	0.963874	1.6024	0.0936913	176274	60	176214	0.000340379	FALSE	-0.0451555	0.0854898	0.955849	0.808386	1.13021	0.597362	39951	138	39813	0.00345423	FALSE	-0.0577237	0.2835	0.943911	0.541515	1.64532	0.838658	3585	15	3570	0.0041841	FALSE
327.3	Sleep apnea	neurological	-0.00389359	0.0204678	0.996114	0.956944	1.03689	0.849129	16007	4427	11580	0.276567	FALSE	-0.0323283	0.0218232	0.968189	0.927649	1.0105	0.138507	178351	2137	176214	0.011982	FALSE	0.0253434	0.0232068	1.02567	0.98006	1.0734	0.274804	39078	2105	36973	0.0538666	FALSE	0.0340104	0.0966238	1.0346	0.856096	1.25031	0.724847	3704	134	3570	0.0361771	FALSE
327.31	Central/nonobstroctive sleep apnea	neurological	-0.147085	0.106978	0.86322	0.699938	1.06459	0.16916	16806	116	16690	0.0069023	FALSE	NA	NA	NA	NA	NA	NA	NA	NA	NA	NA	NA	NA	NA	NA	NA	NA	NA	NA	NA	NA	NA	NA	NA	NA	NA	NA	NA	NA	NA	NA	NA	NA	NA
327.32	Obstructive sleep apnea	neurological	-0.00638063	0.022018	0.99364	0.951671	1.03746	0.771975	16141	3519	12622	0.218016	FALSE	NA	NA	NA	NA	NA	NA	NA	NA	NA	NA	NA	0.02415	0.0255267	1.02444	0.97445	1.077	0.344114	39391	1707	37684	0.0433348	FALSE	0.0463536	0.101796	1.04744	0.857986	1.27874	0.648853	3690	120	3570	0.0325203	FALSE
327.4	Insomnia	neurological	-0.0255691	0.0215317	0.974755	0.934474	1.01677	0.235027	14951	3830	11121	0.25617	FALSE	0.0364813	0.065973	1.03715	0.911352	1.18032	0.580282	176446	232	176214	0.00131485	FALSE	-0.047369	0.025311	0.953735	0.907575	1.00224	0.061279	38268	1774	36494	0.0463573	FALSE	0.0494301	0.0655255	1.05067	0.92404	1.19466	0.45063	3869	299	3570	0.077281	FALSE
327.41	Organic or persistent insomnia	neurological	0.00715275	0.0687462	1.00718	0.880214	1.15246	0.917133	16620	285	16335	0.017148	FALSE	NA	NA	NA	NA	NA	NA	NA	NA	NA	NA	NA	-0.0383108	0.0835006	0.962414	0.817118	1.13355	0.646371	39963	149	39814	0.00372845	FALSE	-0.0887167	0.156685	0.915105	0.673129	1.24407	0.57125	3620	50	3570	0.0138122	FALSE
327.5	Parasomnia	neurological	-0.0668399	0.0666064	0.935345	0.820872	1.06578	0.315617	16450	308	16142	0.0187234	FALSE	-0.0106978	0.129654	0.989359	0.767344	1.27561	0.934241	176274	60	176214	0.000340379	FALSE	-0.0840195	0.163771	0.919413	0.66697	1.26741	0.60793	40205	38	40167	0.000945156	FALSE	NA	NA	NA	NA	NA	NA	NA	NA	NA	NA	NA
327.6	Circadian rhythm sleep disorder	neurological	0.314843	0.148552	1.37004	1.02396	1.83309	0.0340551	16832	60	16772	0.00356464	FALSE	-0.0303837	0.143333	0.970073	0.732482	1.28473	0.832123	176263	49	176214	0.000277994	FALSE	NA	NA	NA	NA	NA	NA	NA	NA	NA	NA	NA	NA	NA	NA	NA	NA	NA	NA	NA	NA	NA	NA
327.7	Sleep related movement disorders	neurological	0.0160449	0.0381287	1.01617	0.943002	1.09502	0.673894	16171	969	15202	0.0599221	FALSE	NA	NA	NA	NA	NA	NA	NA	NA	NA	NA	NA	0.0319142	0.04597	1.03243	0.943474	1.12977	0.487532	39640	486	39154	0.0122603	FALSE	-0.11049	0.19676	0.895395	0.608876	1.31674	0.574424	3602	32	3570	0.00888395	FALSE
327.71	Restless legs syndrome	neurological	-0.00698372	0.046607	0.993041	0.906347	1.08803	0.880889	16592	637	15955	0.038392	FALSE	NA	NA	NA	NA	NA	NA	NA	NA	NA	NA	NA	-0.00813645	0.0492538	0.991897	0.900618	1.09243	0.868791	39798	422	39376	0.0106035	FALSE	0.011548	0.217015	1.01161	0.661132	1.5479	0.957562	3596	26	3570	0.00723026	FALSE
327.72	Sleep related leg cramps	neurological	0.101382	0.197774	1.1067	0.751071	1.63072	0.608221	16821	34	16787	0.00202128	FALSE	NA	NA	NA	NA	NA	NA	NA	NA	NA	NA	NA	NA	NA	NA	NA	NA	NA	NA	NA	NA	NA	NA	NA	NA	NA	NA	NA	NA	NA	NA	NA	NA	NA
331	Other cerebral degenerations	neurological	0.203558	0.199058	1.22576	0.82978	1.8107	0.306493	16838	33	16805	0.00195985	FALSE	-0.040724	0.0345871	0.960094	0.897166	1.02744	0.239022	170588	850	169738	0.00498277	FALSE	-0.0154447	0.0463404	0.984674	0.89918	1.0783	0.738916	39716	478	39238	0.0120355	FALSE	NA	NA	NA	NA	NA	NA	NA	NA	NA	NA	NA
331.1	Hydrocephalus	neurological	NA	NA	NA	NA	NA	NA	NA	NA	NA	NA	NA	0.0243742	0.0488061	1.02467	0.931196	1.12754	0.617492	170163	425	169738	0.00249761	FALSE	0.00171807	0.0548726	1.00172	0.899576	1.11546	0.975022	40171	336	39835	0.00836424	FALSE	NA	NA	NA	NA	NA	NA	NA	NA	NA	NA	NA
331.9	Cerebral degeneration, unspecified	neurological	NA	NA	NA	NA	NA	NA	NA	NA	NA	NA	NA	-0.0909493	0.0490541	0.913064	0.829365	1.00521	0.0637303	170160	422	169738	0.00248002	FALSE	-0.0315872	0.0969607	0.968906	0.801212	1.1717	0.744596	39849	109	39740	0.00273533	FALSE	NA	NA	NA	NA	NA	NA	NA	NA	NA	NA	NA
332	Parkinson's disease	neurological	0.192315	0.13879	1.21205	0.92338	1.59097	0.165853	16910	68	16842	0.00402129	FALSE	0.0404583	0.0323198	1.04129	0.977371	1.10938	0.210639	170719	981	169738	0.00574628	FALSE	-0.113765	0.0749939	0.892467	0.770471	1.03378	0.129268	40216	182	40034	0.00452556	FALSE	0.218866	0.141301	1.24466	0.943571	1.64184	0.121397	3806	61	3745	0.0160273	FALSE
333	Extrapyramidal disease and abnormal movement disorders	neurological	0.0765156	0.0454718	1.07952	0.98747	1.18015	0.0924329	16368	668	15700	0.0408113	FALSE	-0.0143701	0.0348864	0.985733	0.920584	1.05549	0.680403	170574	836	169738	0.0049011	FALSE	0.0250109	0.0417095	1.02533	0.94484	1.11267	0.548743	39669	600	39069	0.0151252	FALSE	0.189734	0.115202	1.20893	0.96458	1.51517	0.0995663	3835	90	3745	0.0234681	FALSE
333.1	Essential tremor	neurological	0.0974628	0.0665602	1.10237	0.967543	1.25599	0.143117	16739	302	16437	0.0180417	FALSE	0.0105278	0.0527226	1.01058	0.911368	1.1206	0.841729	170104	366	169738	0.00215162	FALSE	0.0625648	0.0620889	1.06456	0.942585	1.20233	0.313616	40022	266	39756	0.00664634	FALSE	0.192569	0.183425	1.21236	0.846248	1.73687	0.293785	3780	35	3745	0.00925926	FALSE
333.2	Myoclonus	neurological	0.247805	0.196751	1.28121	0.87125	1.88408	0.207855	16863	34	16829	0.00201625	FALSE	-0.124261	0.116756	0.883149	0.702505	1.11024	0.287202	169812	74	169738	0.000435776	FALSE	-0.000371359	0.126646	0.999629	0.779893	1.28127	0.99766	40205	63	40142	0.00156697	FALSE	NA	NA	NA	NA	NA	NA	NA	NA	NA	NA	NA
333.3	Tics and choreas	neurological	NA	NA	NA	NA	NA	NA	NA	NA	NA	NA	NA	-0.205141	0.174837	0.814532	0.578208	1.14745	0.240665	169771	33	169738	0.000194379	FALSE	NA	NA	NA	NA	NA	NA	NA	NA	NA	NA	NA	NA	NA	NA	NA	NA	NA	NA	NA	NA	NA	NA
333.4	Torsion dystonia	neurological	0.0326041	0.10543	1.03314	0.840264	1.27029	0.757133	16832	119	16713	0.00706987	FALSE	0.0273871	0.0617543	1.02777	0.9106	1.16001	0.657415	170003	265	169738	0.0015588	FALSE	0.00818033	0.0736085	1.00821	0.872762	1.16469	0.911511	40142	186	39956	0.00463355	FALSE	0.271985	0.172231	1.31257	0.936517	1.83962	0.114293	3785	40	3745	0.010568	FALSE
333.8	Other degenerative diseases of the basal ganglia	neurological	NA	NA	NA	NA	NA	NA	NA	NA	NA	NA	NA	-0.131239	0.106161	0.877008	0.712258	1.07987	0.216375	169828	90	169738	0.000529948	FALSE	NA	NA	NA	NA	NA	NA	NA	NA	NA	NA	NA	NA	NA	NA	NA	NA	NA	NA	NA	NA	NA	NA
334	Degenerative disease of the spinal cord	neurological	0.0213742	0.113766	1.0216	0.817417	1.2768	0.850971	16809	102	16707	0.00606818	FALSE	0.0338128	0.0289161	1.03439	0.977397	1.09471	0.242265	170955	1217	169738	0.00711883	FALSE	0.000380046	0.0560843	1.00038	0.896242	1.11662	0.994593	39910	321	39589	0.0080431	FALSE	-0.138054	0.193229	0.871051	0.596436	1.27211	0.474943	3777	32	3745	0.00847233	FALSE
334.1	Spinocerebellar disease	neurological	0.208912	0.25111	1.23234	0.753322	2.01594	0.405434	16936	21	16915	0.00123996	FALSE	0.155167	0.107668	1.16785	0.945669	1.44224	0.149539	169825	87	169738	0.000512292	FALSE	0.0329134	0.124266	1.03346	0.810059	1.31847	0.791116	40186	65	40121	0.00161748	FALSE	NA	NA	NA	NA	NA	NA	NA	NA	NA	NA	NA
334.2	Anterior horn cell disease	neurological	NA	NA	NA	NA	NA	NA	NA	NA	NA	NA	NA	0.0339645	0.0724909	1.03455	0.897522	1.19249	0.639403	169931	193	169738	0.00113576	FALSE	-0.130541	0.144995	0.877621	0.660518	1.16608	0.367955	40273	48	40225	0.00119187	FALSE	NA	NA	NA	NA	NA	NA	NA	NA	NA	NA	NA
334.21	Amyotrophic Lateral Sclerosis	neurological	NA	NA	NA	NA	NA	NA	NA	NA	NA	NA	NA	NA	NA	NA	NA	NA	NA	NA	NA	NA	NA	NA	-0.01047	0.159806	0.989585	0.723474	1.35358	0.947763	40294	40	40254	0.000992704	FALSE	NA	NA	NA	NA	NA	NA	NA	NA	NA	NA	NA
335	Multiple sclerosis	neurological	0.0781911	0.0698146	1.08133	0.943041	1.2399	0.262722	16884	275	16609	0.0162876	FALSE	0.058112	0.029669	1.05983	0.999961	1.12329	0.0501506	170887	1149	169738	0.00672374	FALSE	0.0764039	0.0330941	1.0794	1.01161	1.15173	0.0209608	40050	938	39112	0.0234207	FALSE	-0.00492758	0.10341	0.995085	0.812523	1.21867	0.961995	3858	113	3745	0.0292898	FALSE
337	Disorders of the autonomic nervous system	neurological	0.110698	0.0668044	1.11706	0.979965	1.27333	0.0975094	16586	301	16285	0.0181478	FALSE	0.0277815	0.0674604	1.02817	0.900828	1.17352	0.680472	169960	222	169738	0.00130619	FALSE	0.115146	0.0741771	1.12204	0.970211	1.29762	0.120589	40002	184	39818	0.00459977	FALSE	0.0851242	0.327738	1.08885	0.572786	2.06988	0.79507	3756	11	3745	0.00292865	FALSE
337.1	Peripheral autonomic neuropathy	neurological	0.129664	0.0719456	1.13845	0.988715	1.31085	0.071505	16616	259	16357	0.0155874	FALSE	0.00364378	0.09586	1.00365	0.831735	1.2111	0.969679	169848	110	169738	0.000647638	FALSE	0.116192	0.121474	1.12321	0.885239	1.42516	0.338813	40159	69	40090	0.00171817	FALSE	NA	NA	NA	NA	NA	NA	NA	NA	NA	NA	NA
338	Pain	neurological	0.022399	0.0225962	1.02265	0.978348	1.06896	0.321553	14523	3392	11131	0.233561	FALSE	NA	NA	NA	NA	NA	NA	NA	NA	NA	NA	NA	0.0079859	0.019387	1.00802	0.970433	1.04706	0.680398	37596	3176	34420	0.0844771	FALSE	0.019075	0.0645644	1.01926	0.898102	1.15676	0.767657	3940	308	3632	0.0781726	FALSE
338.1	Acute pain	neurological	0.0218783	0.0387817	1.02212	0.947305	1.10284	0.572659	15173	937	14236	0.0617544	FALSE	NA	NA	NA	NA	NA	NA	NA	NA	NA	NA	NA	0.0194009	0.0216403	1.01959	0.977249	1.06377	0.369978	38091	2409	35682	0.0632433	FALSE	-0.0578584	0.141388	0.943784	0.715354	1.24516	0.682379	3692	60	3632	0.0162514	FALSE
338.2	Chronic pain	neurological	0.033926	0.0250783	1.03451	0.984888	1.08663	0.176118	15098	2539	12559	0.168168	FALSE	NA	NA	NA	NA	NA	NA	NA	NA	NA	NA	NA	-0.0329688	0.032524	0.967569	0.907814	1.03126	0.310738	39089	1038	38051	0.0265548	FALSE	0.02394	0.0684506	1.02423	0.895634	1.17129	0.726533	3903	271	3632	0.0694338	FALSE
339	Other headache syndromes	neurological	0.020243	0.0205658	1.02045	0.980134	1.06242	0.324966	14539	4687	9852	0.322374	FALSE	-0.0411318	0.0125885	0.959703	0.936313	0.983676	0.00108533	175884	6593	169291	0.0374849	FALSE	-0.0294704	0.0176915	0.97096	0.937868	1.00522	0.095755	36425	4116	32309	0.112999	FALSE	0.0327417	0.103303	1.03328	0.84389	1.26518	0.751284	3858	112	3746	0.0290306	FALSE
340	Migraine	neurological	0.0359766	0.0209101	1.03663	0.995005	1.08	0.0853344	15873	4379	11494	0.275877	FALSE	-0.0014908	0.0165429	0.99851	0.966654	1.03142	0.928194	173044	3753	169291	0.0216881	FALSE	-0.0290687	0.023569	0.97135	0.927499	1.01727	0.217448	38593	1986	36607	0.0514601	FALSE	0.0664163	0.0724505	1.06867	0.927199	1.23173	0.359293	3982	236	3746	0.0592667	FALSE
340.1	Migrain with aura	neurological	0.0566965	0.0441133	1.05833	0.970673	1.15391	0.198706	16270	731	15539	0.0449293	FALSE	-0.0277272	0.0618319	0.972654	0.86164	1.09797	0.653844	169554	263	169291	0.00155113	FALSE	-0.0572027	0.0495462	0.944403	0.857003	1.04071	0.248282	39723	415	39308	0.0104473	FALSE	0.119758	0.156041	1.12722	0.830205	1.53051	0.442799	3794	48	3746	0.0126516	FALSE
341	Other demyelinating diseases of central nervous system	neurological	0.154985	0.19105	1.16764	0.802941	1.69799	0.417238	16911	36	16875	0.00212879	FALSE	0.0744189	0.0771195	1.07726	0.926135	1.25304	0.334555	169907	169	169738	0.000994662	FALSE	0.0482358	0.0461925	1.04942	0.958581	1.14886	0.296377	39957	474	39483	0.0118628	FALSE	NA	NA	NA	NA	NA	NA	NA	NA	NA	NA	NA
342	Hemiplegia	neurological	0.348117	0.139673	1.4164	1.07719	1.86242	0.0126894	16852	68	16784	0.00403513	FALSE	-0.0255502	0.0282088	0.974773	0.922342	1.03019	0.365066	171020	1282	169738	0.0074962	FALSE	-0.0745675	0.0666374	0.928145	0.814503	1.05764	0.263139	39936	227	39709	0.00568409	FALSE	NA	NA	NA	NA	NA	NA	NA	NA	NA	NA	NA
343	Infantile cerebral palsy	neurological	NA	NA	NA	NA	NA	NA	NA	NA	NA	NA	NA	0.206899	0.116524	1.22986	0.978742	1.5454	0.0757998	169812	74	169738	0.000435776	FALSE	0.103071	0.0745899	1.10857	0.957792	1.28309	0.167021	40242	190	40052	0.00472144	FALSE	NA	NA	NA	NA	NA	NA	NA	NA	NA	NA	NA
344	Other paralytic syndromes	neurological	0.0377129	0.0923027	1.03843	0.86658	1.24437	0.682849	16789	155	16634	0.00923224	FALSE	0.127718	0.0490918	1.13623	1.032	1.25099	0.00927879	170157	419	169738	0.00246243	FALSE	0.0736677	0.064944	1.07645	0.94779	1.22257	0.256658	40063	240	39823	0.00599056	FALSE	0.0296371	0.328237	1.03008	0.54134	1.96007	0.928055	3756	11	3745	0.00292865	FALSE
345	Epilepsy, recurrent seizures, convulsions	neurological	0.0212796	0.0430336	1.02151	0.938881	1.11141	0.620962	16527	748	15779	0.0452593	FALSE	-0.0459378	0.020856	0.955101	0.916846	0.994953	0.0276215	172087	2349	169738	0.0136501	FALSE	-0.0357468	0.0246022	0.964885	0.919461	1.01255	0.146226	39238	1798	37440	0.0458229	FALSE	-0.161849	0.151811	0.85057	0.631664	1.14534	0.286368	3796	51	3745	0.0134352	FALSE
345.1	Epilepsy	neurological	0.00239344	0.0592866	1.0024	0.892429	1.12591	0.967798	16728	385	16343	0.0230153	FALSE	-0.100347	0.0509608	0.904524	0.818543	0.999537	0.0489422	170126	388	169738	0.00228066	FALSE	-0.0189163	0.0363968	0.981262	0.913699	1.05382	0.603256	39948	784	39164	0.0196255	FALSE	-0.0272754	0.31559	0.973093	0.524226	1.8063	0.931127	3757	12	3745	0.00319404	FALSE
345.11	Generalized convulsive epilepsy	neurological	-0.0538164	0.1714	0.947606	0.677219	1.32595	0.753536	16888	45	16843	0.00266461	FALSE	-0.096817	0.0588395	0.907722	0.808849	1.01868	0.0998784	170029	291	169738	0.00171147	FALSE	0.0559224	0.0562127	1.05752	0.947191	1.18069	0.319816	40076	323	39753	0.00805969	FALSE	NA	NA	NA	NA	NA	NA	NA	NA	NA	NA	NA
345.12	Partial epilepsy	neurological	-0.0112594	0.0968742	0.988804	0.817804	1.19556	0.907473	16819	142	16677	0.00844283	FALSE	NA	NA	NA	NA	NA	NA	NA	NA	NA	NA	NA	0.0237208	0.0456277	1.024	0.936403	1.1198	0.603149	40080	492	39588	0.0122754	FALSE	NA	NA	NA	NA	NA	NA	NA	NA	NA	NA	NA
345.3	Convulsions	neurological	0.00149795	0.0504589	1.0015	0.907192	1.10561	0.976317	16590	536	16054	0.0323086	FALSE	NA	NA	NA	NA	NA	NA	NA	NA	NA	NA	NA	-0.0370265	0.0272483	0.963651	0.913535	1.01652	0.174193	39214	1456	37758	0.0371296	FALSE	-0.258958	0.189014	0.771856	0.532898	1.11797	0.170673	3778	33	3745	0.00873478	FALSE
346	Abnormal findings on study of brain and/or nervous system	neurological	0.246561	0.169209	1.27962	0.91843	1.78285	0.145079	16779	46	16733	0.00274152	FALSE	-0.0204183	0.190355	0.979789	0.674682	1.42287	0.914579	169766	28	169738	0.000164933	FALSE	-0.0237828	0.136248	0.976498	0.747644	1.2754	0.861429	40125	54	40071	0.00134579	FALSE	NA	NA	NA	NA	NA	NA	NA	NA	NA	NA	NA
346.1	Nonspecific abnormal findings on radiological and other examination of skull and head	neurological	0.135579	0.162591	1.1452	0.832685	1.575	0.404358	16729	50	16679	0.00298882	FALSE	-0.083514	0.0858692	0.919878	0.777386	1.08849	0.330766	169875	137	169738	0.000806475	FALSE	-0.0851351	0.0778924	0.918388	0.788357	1.06987	0.274402	39749	165	39584	0.00415105	FALSE	NA	NA	NA	NA	NA	NA	NA	NA	NA	NA	NA
346.2	Nonspecific abnormal results of function study of brain and central nervous system	neurological	0.418393	0.202141	1.51952	1.02244	2.25825	0.0384704	16827	32	16795	0.00190171	FALSE	-0.0177124	0.205584	0.982444	0.656615	1.46996	0.931342	169762	24	169738	0.000141374	FALSE	-0.192341	0.15257	0.825026	0.611782	1.1126	0.207428	40150	43	40107	0.00107098	FALSE	NA	NA	NA	NA	NA	NA	NA	NA	NA	NA	NA
346.3	Nonspecific abnormal findings in cerebrospinal fluid	neurological	NA	NA	NA	NA	NA	NA	NA	NA	NA	NA	NA	NA	NA	NA	NA	NA	NA	NA	NA	NA	NA	NA	-0.0103503	0.151061	0.989703	0.736069	1.33073	0.945374	40207	44	40163	0.00109434	FALSE	NA	NA	NA	NA	NA	NA	NA	NA	NA	NA	NA
347	Cataplexy and narcolepsy	neurological	-0.0884768	0.123684	0.915324	0.718279	1.16643	0.474397	16886	87	16799	0.0051522	FALSE	0.10175	0.156671	1.10711	0.814382	1.50505	0.516048	169779	41	169738	0.00024149	FALSE	0.181194	0.169446	1.19865	0.859916	1.67081	0.284921	40208	35	40173	0.000870474	FALSE	NA	NA	NA	NA	NA	NA	NA	NA	NA	NA	NA
348	Other conditions of brain	neurological	0.0702815	0.0720621	1.07281	0.931499	1.23556	0.329416	16734	259	16475	0.0154775	FALSE	-0.0173887	0.044272	0.982762	0.90108	1.07185	0.69449	170253	515	169738	0.00302491	FALSE	0.00851767	0.0321409	1.00855	0.946979	1.07413	0.791001	39417	1019	38398	0.0258518	FALSE	-0.169425	0.296636	0.84415	0.471973	1.50981	0.567895	3759	14	3745	0.00372439	FALSE
348.2	Cerebral edema and compression of brain	neurological	0.0401788	0.111943	1.041	0.835914	1.29639	0.719654	16893	108	16785	0.00639318	FALSE	-0.0404722	0.057194	0.960336	0.858497	1.07426	0.479175	170046	308	169738	0.00181127	FALSE	0.0250217	0.0465358	1.02534	0.935954	1.12326	0.590793	39880	468	39412	0.0117352	FALSE	NA	NA	NA	NA	NA	NA	NA	NA	NA	NA	NA
348.4	Cerebral cysts	neurological	0.416608	0.248416	1.51681	0.932126	2.46824	0.0935314	16924	21	16903	0.00124084	FALSE	-0.0986163	0.096223	0.90609	0.750352	1.09415	0.305423	169847	109	169738	0.000641754	FALSE	0.202691	0.126787	1.22469	0.955222	1.57019	0.109893	40198	63	40135	0.00156724	FALSE	NA	NA	NA	NA	NA	NA	NA	NA	NA	NA	NA
348.7	Coma	neurological	NA	NA	NA	NA	NA	NA	NA	NA	NA	NA	NA	-0.0370974	0.0609291	0.963582	0.855116	1.08581	0.542617	170011	273	169738	0.00160578	FALSE	-0.0767364	0.11628	0.926134	0.737385	1.1632	0.509299	40164	74	40090	0.00184245	FALSE	NA	NA	NA	NA	NA	NA	NA	NA	NA	NA	NA
348.8	Encephalopathy, not elsewhere classified	neurological	-0.00612947	0.102308	0.993889	0.813302	1.21457	0.952226	16815	127	16688	0.00755278	FALSE	0.131667	0.223863	1.14073	0.735574	1.76904	0.556426	169758	20	169738	0.000117815	FALSE	0.0239453	0.0463093	1.02423	0.935363	1.12155	0.605106	39805	483	39322	0.0121342	FALSE	-0.425107	0.340299	0.6537	0.335514	1.27364	0.211586	3756	11	3745	0.00292865	FALSE
348.9	Other conditions of brain, NOS	neurological	0.228602	0.122047	1.25684	0.989446	1.5965	0.0610588	16741	88	16653	0.00525656	FALSE	0.0914841	0.0797494	1.0958	0.937232	1.28119	0.251322	169897	159	169738	0.000935861	FALSE	-0.0475942	0.03926	0.953521	0.8829	1.02979	0.225404	39065	671	38394	0.0171765	FALSE	NA	NA	NA	NA	NA	NA	NA	NA	NA	NA	NA
349	Other and unspecified disorders of the nervous system	neurological	-0.14645	0.110325	0.863769	0.695805	1.07228	0.184362	16747	108	16639	0.00644892	FALSE	0.0655035	0.0690072	1.0677	0.932626	1.22233	0.342506	169950	212	169738	0.00124743	FALSE	0.0332125	0.0778161	1.03377	0.887535	1.2041	0.66952	39967	166	39801	0.00415343	FALSE	NA	NA	NA	NA	NA	NA	NA	NA	NA	NA	NA
350	Abnormal movement	neurological	0.0558723	0.0269631	1.05746	1.00303	1.11485	0.0382494	15302	2257	13045	0.147497	FALSE	0.0338044	0.0283365	1.03438	0.978499	1.09346	0.232883	178844	1267	177577	0.00708439	FALSE	-0.0109939	0.0229813	0.989066	0.945504	1.03464	0.632377	38717	2198	36519	0.0567709	FALSE	-0.0135931	0.0682963	0.986499	0.862902	1.1278	0.842238	4019	288	3731	0.0716596	FALSE
350.1	Abnormal involuntary movements	neurological	0.00177269	0.047465	1.00177	0.912782	1.09944	0.970208	16182	606	15576	0.037449	FALSE	-0.0111505	0.0334256	0.988911	0.9262	1.05587	0.738689	178486	909	177577	0.00509284	FALSE	0.0178693	0.041867	1.01803	0.937827	1.10509	0.669518	39451	593	38858	0.0150313	FALSE	0.0318791	0.116382	1.03239	0.821824	1.29691	0.784147	3823	92	3731	0.0240649	FALSE
350.2	Abnormality of gait	neurological	0.06084	0.0308972	1.06273	1.00028	1.12907	0.0489402	15650	1620	14030	0.103514	FALSE	-0.122975	0.110738	0.884286	0.711755	1.09864	0.26678	177659	82	177577	0.000461558	FALSE	-0.0200128	0.0314308	0.980186	0.921625	1.04247	0.524302	39491	1147	38344	0.0290446	FALSE	-0.0260529	0.0759287	0.974284	0.839564	1.13062	0.731505	3959	228	3731	0.0575903	FALSE
350.3	Lack of coordination	neurological	0.124853	0.0953728	1.13298	0.93981	1.36586	0.190497	16752	146	16606	0.00871538	FALSE	0.205596	0.0575243	1.22826	1.0973	1.37485	0.000351468	177883	306	177577	0.00172023	FALSE	-0.0233347	0.0371533	0.976935	0.908323	1.05073	0.52996	39856	748	39108	0.0187676	FALSE	-0.462037	0.277825	0.629999	0.365469	1.086	0.0963024	3747	16	3731	0.00427008	FALSE
350.6	Disturbances of sensation of smell and taste	neurological	0.153507	0.184522	1.16592	0.812081	1.67392	0.405455	16853	39	16814	0.00231413	FALSE	-0.0386812	0.110745	0.962057	0.774343	1.19528	0.726877	177659	82	177577	0.000461558	FALSE	0.0632869	0.133945	1.06533	0.819348	1.38517	0.636582	40147	56	40091	0.00139487	FALSE	NA	NA	NA	NA	NA	NA	NA	NA	NA	NA	NA
351	Other peripheral nerve disorders	neurological	-0.0350321	0.0225168	0.965574	0.923887	1.00914	0.119751	15435	3411	12024	0.220991	FALSE	-0.122853	0.0103079	0.884394	0.866705	0.902444	9.51027e-33	177266	10086	167180	0.0568975	TRUE	0.00764895	0.0256533	1.00768	0.958264	1.05964	0.765576	38644	1729	36915	0.0447417	FALSE	0.0713738	0.105936	1.07398	0.872614	1.32182	0.500475	4024	108	3916	0.026839	FALSE
352	Disorders of other cranial nerves	neurological	0.000527439	0.0698271	1.00053	0.872551	1.14727	0.993973	16577	274	16303	0.0165289	FALSE	-0.0676028	0.0286404	0.934632	0.883611	0.988598	0.0182554	168420	1240	167180	0.00736255	FALSE	0.00211745	0.0519309	1.00212	0.905139	1.10949	0.967476	39770	377	39393	0.00947951	FALSE	-0.0663318	0.179768	0.93582	0.657917	1.33111	0.712138	3953	37	3916	0.00935998	FALSE
352.1	Trigeminal nerve disorders [CN5]	neurological	-0.0508822	0.092885	0.950391	0.792204	1.14016	0.583831	16678	154	16524	0.00923372	FALSE	-0.0783226	0.0436459	0.924666	0.848854	1.00725	0.0727335	167712	532	167180	0.0031721	FALSE	0.022293	0.0638306	1.02254	0.902294	1.15882	0.726899	39958	248	39710	0.00620652	FALSE	-0.0303189	0.281201	0.970136	0.559074	1.68343	0.914139	3932	16	3916	0.00406918	FALSE
352.2	Facial nerve disorders [CN7]	neurological	-0.0460851	0.108853	0.954961	0.771485	1.18207	0.672027	16830	111	16719	0.00659537	FALSE	-0.0601259	0.038512	0.941646	0.873184	1.01548	0.118471	167863	683	167180	0.00406879	FALSE	-0.0387508	0.0907326	0.96199	0.805263	1.14922	0.669315	40109	122	39987	0.00304171	FALSE	-0.102924	0.23682	0.902195	0.567173	1.43511	0.663845	3937	21	3916	0.00533401	FALSE
353	Nerve root and plexus disorders	neurological	0.0725477	0.0730416	1.07524	0.931822	1.24074	0.320594	16582	253	16329	0.0152575	FALSE	-0.0344429	0.0449105	0.966143	0.884735	1.05504	0.443127	167682	502	167180	0.00299376	FALSE	-0.0404863	0.0761492	0.960322	0.827175	1.1149	0.594954	39949	173	39776	0.00433052	FALSE	NA	NA	NA	NA	NA	NA	NA	NA	NA	NA	NA
353.1	Nerve plexus lesions	neurological	0.174157	0.128239	1.19024	0.925714	1.53036	0.17444	16862	81	16781	0.0048037	FALSE	0.144156	0.105193	1.15506	0.939862	1.41954	0.170563	167271	91	167180	0.000544027	FALSE	0.205983	0.13891	1.22873	0.935868	1.61324	0.138114	40218	52	40166	0.00129295	FALSE	NA	NA	NA	NA	NA	NA	NA	NA	NA	NA	NA
353.2	Nerve root lesions	neurological	0.00123201	0.0998883	1.00123	0.823206	1.21776	0.990159	16708	134	16574	0.00802011	FALSE	-0.345834	0.151691	0.70763	0.525635	0.952638	0.0226156	167224	44	167180	0.00026312	FALSE	-0.120608	0.110416	0.886382	0.713892	1.10055	0.2747	40055	82	39973	0.00204719	FALSE	NA	NA	NA	NA	NA	NA	NA	NA	NA	NA	NA
355	Complex regional/central pain syndrome	neurological	-0.105266	0.082906	0.900085	0.76509	1.0589	0.204191	16758	194	16564	0.0115766	FALSE	0.0798694	0.0631853	1.08315	0.956979	1.22595	0.206212	167433	253	167180	0.00151105	FALSE	-0.00395413	0.0679519	0.996054	0.871848	1.13795	0.953597	40030	220	39810	0.00549588	FALSE	NA	NA	NA	NA	NA	NA	NA	NA	NA	NA	NA
355.1	Chronic pain syndrome	neurological	-0.00275505	0.0295612	0.997249	0.94111	1.05674	0.925746	16093	1695	14398	0.105325	FALSE	NA	NA	NA	NA	NA	NA	NA	NA	NA	NA	NA	-0.0768232	0.0503102	0.926054	0.839095	1.02202	0.126763	39884	418	39466	0.0104804	FALSE	-0.139507	0.188443	0.869787	0.601183	1.2584	0.459111	3949	33	3916	0.00835655	FALSE
356	Hereditary and idiopathic peripheral neuropathy	neurological	0.133258	0.0434639	1.14254	1.04924	1.24414	0.00216982	16138	747	15391	0.0462883	FALSE	0.18558	0.100296	1.20392	0.989061	1.46545	0.0642659	177448	100	177348	0.000563545	FALSE	0.108258	0.0353326	1.11434	1.03978	1.19424	0.00218411	39055	888	38167	0.0227372	FALSE	0.325682	0.186297	1.38497	0.961308	1.99536	0.0804319	4049	35	4014	0.00864411	FALSE
357	Inflammatory and toxic neuropathy	neurological	0.192462	0.0708728	1.21223	1.05501	1.39288	0.00661551	16551	269	16282	0.0162528	FALSE	0.143929	0.0291936	1.1548	1.09058	1.22281	8.21697e-07	178542	1194	177348	0.0066875	TRUE	0.100413	0.0595174	1.10563	0.98389	1.24243	0.0915817	39898	290	39608	0.00726853	FALSE	0.131548	0.120237	1.14059	0.90112	1.44371	0.273923	4096	82	4014	0.0200195	FALSE
358	Myoneural disorders	neurological	-0.11852	0.195268	0.888234	0.605776	1.3024	0.543878	16928	35	16893	0.00206758	FALSE	0.034794	0.084645	1.03541	0.877121	1.22226	0.68103	177489	141	177348	0.000794415	FALSE	0.108366	0.0848184	1.11446	0.943765	1.31602	0.201383	40154	140	40014	0.00348658	FALSE	NA	NA	NA	NA	NA	NA	NA	NA	NA	NA	NA
358.1	Myasthenia gravis	neurological	-0.0857791	0.207775	0.917797	0.61078	1.37914	0.679719	16936	31	16905	0.00183042	FALSE	0.021203	0.0892043	1.02143	0.857583	1.21658	0.812121	177475	127	177348	0.000715594	FALSE	0.012704	0.114816	1.01279	0.808693	1.26838	0.911897	40273	76	40197	0.00188712	FALSE	NA	NA	NA	NA	NA	NA	NA	NA	NA	NA	NA
359	Muscular dystrophies and other myopathies	neurological	-0.023501	0.143386	0.976773	0.737465	1.29374	0.869809	16866	64	16802	0.00379462	FALSE	0.168523	0.0719024	1.18356	1.02798	1.36268	0.01909	177543	195	177348	0.00109833	FALSE	-0.0105854	0.04711	0.98947	0.902198	1.08518	0.822216	40072	475	39597	0.0118537	FALSE	-0.0401049	0.238629	0.960689	0.601808	1.53358	0.866533	4035	21	4014	0.00520446	FALSE
359.1	Muscular dystrophies	neurological	NA	NA	NA	NA	NA	NA	NA	NA	NA	NA	NA	0.151778	0.118992	1.1639	0.921781	1.46962	0.202123	177419	71	177348	0.000400183	FALSE	-0.0170219	0.179834	0.983122	0.691082	1.39857	0.92459	40277	31	40246	0.00076967	FALSE	NA	NA	NA	NA	NA	NA	NA	NA	NA	NA	NA
359.2	Myopathy	neurological	0.0189016	0.163508	1.01908	0.739654	1.40407	0.907969	16871	49	16822	0.00290439	FALSE	0.188445	0.0884711	1.20737	1.01516	1.43598	0.0331704	177477	129	177348	0.000726855	FALSE	-0.0168402	0.048452	0.983301	0.894218	1.08126	0.728167	40085	450	39635	0.0112261	FALSE	0.142721	0.250876	1.15341	0.705396	1.88596	0.569432	4033	19	4014	0.00471113	FALSE
360	Disorders of the globe	sense organs	0.1307	0.137193	1.13963	0.870927	1.49123	0.340754	16850	69	16781	0.00409496	FALSE	0.0805392	0.0618555	1.08387	0.96012	1.22357	0.192897	168855	264	168591	0.00156347	FALSE	0.153677	0.113267	1.16611	0.933957	1.45598	0.174853	40187	79	40108	0.00196581	FALSE	-0.307897	0.300074	0.734991	0.408182	1.32346	0.304858	3844	14	3830	0.00364204	FALSE
360.2	Progressive myopia	sense organs	0.138496	0.139205	1.14855	0.874288	1.50884	0.319779	16874	67	16807	0.00397061	FALSE	0.0986336	0.0713694	1.10366	0.959589	1.26937	0.166967	168789	198	168591	0.00117306	FALSE	0.124946	0.147033	1.13309	0.849388	1.51154	0.395446	40236	47	40189	0.00116811	FALSE	-0.346585	0.310267	0.707099	0.384924	1.29893	0.263972	3843	13	3830	0.00338277	FALSE
360.3	Hypotony of eye	sense organs	NA	NA	NA	NA	NA	NA	NA	NA	NA	NA	NA	0.00252739	0.190412	1.00253	0.690265	1.45606	0.98941	168619	28	168591	0.000166055	FALSE	NA	NA	NA	NA	NA	NA	NA	NA	NA	NA	NA	NA	NA	NA	NA	NA	NA	NA	NA	NA	NA	NA
361	Retinal detachments and defects	sense organs	0.0782218	0.0747486	1.08136	0.933994	1.25198	0.295346	16804	240	16564	0.0142823	FALSE	0.0779982	0.0394507	1.08112	1.00068	1.16803	0.0480296	169243	652	168591	0.00385245	FALSE	0.00225558	0.0828124	1.00226	0.852095	1.17888	0.978271	40211	147	40064	0.00365572	FALSE	-0.24999	0.295802	0.778809	0.436153	1.39066	0.398041	3844	14	3830	0.00364204	FALSE
361.1	Retinal detachment with retinal defect	sense organs	0.292671	0.13811	1.34	1.02222	1.75658	0.0340801	16903	70	16833	0.00414128	FALSE	NA	NA	NA	NA	NA	NA	NA	NA	NA	NA	NA	0.0758743	0.11897	1.07883	0.854442	1.36214	0.52363	40259	71	40188	0.00176358	FALSE	NA	NA	NA	NA	NA	NA	NA	NA	NA	NA	NA
361.2	Retinoschisis and retinal cysts	sense organs	0.422105	0.231197	1.52517	0.969436	2.39948	0.0678898	16937	25	16912	0.00147606	FALSE	-0.0465821	0.11455	0.954486	0.76254	1.19475	0.684264	168668	77	168591	0.000456518	FALSE	NA	NA	NA	NA	NA	NA	NA	NA	NA	NA	NA	NA	NA	NA	NA	NA	NA	NA	NA	NA	NA	NA
362	Other retinal disorders	sense organs	-0.00450124	0.0324929	0.995509	0.934086	1.06097	0.889822	15973	1508	14465	0.0944093	FALSE	0.0193413	0.0148997	1.01953	0.990186	1.04974	0.194252	173346	4755	168591	0.0274307	FALSE	-0.00668246	0.0323215	0.99334	0.932363	1.0583	0.836205	39554	1077	38477	0.0272286	FALSE	-0.0232383	0.0958904	0.97703	0.809626	1.17905	0.808515	3951	138	3813	0.0349279	FALSE
362.1	Retinopathy of prematurity	sense organs	NA	NA	NA	NA	NA	NA	NA	NA	NA	NA	NA	NA	NA	NA	NA	NA	NA	NA	NA	NA	NA	NA	0.133882	0.141423	1.14326	0.866488	1.50843	0.343802	40278	54	40224	0.00134068	FALSE	NA	NA	NA	NA	NA	NA	NA	NA	NA	NA	NA
362.2	Degeneration of macula and posterior pole of retina	sense organs	0.00779171	0.0430757	1.00782	0.926226	1.09661	0.856459	16429	835	15594	0.0508248	FALSE	-0.00322671	0.0166757	0.996778	0.964726	1.0299	0.846569	172377	3786	168591	0.0219635	FALSE	-0.0118275	0.0423618	0.988242	0.909503	1.0738	0.78009	39857	624	39233	0.015656	FALSE	-0.0449305	0.118115	0.956064	0.758482	1.20512	0.703651	3904	91	3813	0.0233094	FALSE
362.21	Macular degeneration, dry	sense organs	0.0332214	0.0660476	1.03378	0.908253	1.17665	0.61497	16765	332	16433	0.0198032	FALSE	NA	NA	NA	NA	NA	NA	NA	NA	NA	NA	NA	-0.0126617	0.0851008	0.987418	0.835722	1.16665	0.881723	40156	145	40011	0.00361092	FALSE	NA	NA	NA	NA	NA	NA	NA	NA	NA	NA	NA
362.22	Macular degeneration, wet	sense organs	0.0224144	0.130161	1.02267	0.792391	1.31986	0.863276	16912	81	16831	0.0047895	FALSE	NA	NA	NA	NA	NA	NA	NA	NA	NA	NA	NA	-0.0775559	0.110902	0.925375	0.744588	1.15006	0.484353	40243	86	40157	0.00213702	FALSE	NA	NA	NA	NA	NA	NA	NA	NA	NA	NA	NA
362.23	Cystoid macular degeneration of retina	sense organs	0.0309061	0.107731	1.03139	0.835064	1.27387	0.774203	16870	114	16756	0.00675756	FALSE	NA	NA	NA	NA	NA	NA	NA	NA	NA	NA	NA	0.0245518	0.0850266	1.02486	0.867534	1.21071	0.77277	40170	142	40028	0.00353498	FALSE	-0.0702462	0.333222	0.932164	0.485119	1.79117	0.833036	3824	11	3813	0.00287657	FALSE
362.26	Macular puckering of retina	sense organs	0.0644002	0.0706142	1.06652	0.928668	1.22483	0.361768	16741	275	16466	0.0164267	FALSE	NA	NA	NA	NA	NA	NA	NA	NA	NA	NA	NA	-0.00592698	0.0821065	0.994091	0.846322	1.16766	0.942453	40175	152	40023	0.00378345	FALSE	0.0431206	0.171	1.04406	0.746739	1.45977	0.800912	3856	43	3813	0.0111515	FALSE
362.27	Drusen (degenerative) of retina	sense organs	0.0301302	0.0929328	1.03059	0.858973	1.23649	0.745775	16698	154	16544	0.00922266	FALSE	NA	NA	NA	NA	NA	NA	NA	NA	NA	NA	NA	0.0795931	0.0995076	1.08285	0.890972	1.31604	0.423786	40163	105	40058	0.00261435	FALSE	-0.0672713	0.23614	0.934942	0.588543	1.48522	0.775737	3835	22	3813	0.00573664	FALSE
362.29	Macular degeneration (senile) of retina NOS	sense organs	-0.215722	0.105948	0.805959	0.65483	0.991968	0.0417386	16797	124	16673	0.00738227	FALSE	-0.00439711	0.0166957	0.995613	0.96356	1.02873	0.792268	172368	3777	168591	0.0219124	FALSE	-0.157754	0.0756102	0.85406	0.736423	0.990487	0.0369408	40091	187	39904	0.00466439	FALSE	-0.0894597	0.183574	0.914425	0.638097	1.31042	0.62603	3850	37	3813	0.00961039	FALSE
362.3	Other nondiabetic retinopathy	sense organs	-0.0209666	0.0858326	0.979252	0.827622	1.15866	0.807019	16704	182	16522	0.0108956	FALSE	0.0869317	0.0387274	1.09082	1.01109	1.17685	0.0247869	169268	677	168591	0.00399957	FALSE	-0.161265	0.0886378	0.851067	0.715342	1.01254	0.0688556	40128	129	39999	0.00321471	FALSE	NA	NA	NA	NA	NA	NA	NA	NA	NA	NA	NA
362.31	Separation of retinal layers	sense organs	0.0986463	0.179381	1.10368	0.776514	1.56868	0.58237	16918	41	16877	0.00242345	FALSE	0.0844737	0.0408658	1.08814	1.00439	1.17889	0.0387249	169199	608	168591	0.0035934	FALSE	NA	NA	NA	NA	NA	NA	NA	NA	NA	NA	NA	NA	NA	NA	NA	NA	NA	NA	NA	NA	NA	NA
362.4	Retinal vascular changes and abnomalities	sense organs	-0.206436	0.0873093	0.813479	0.685531	0.965307	0.0180585	16808	176	16632	0.0104712	FALSE	-0.0480588	0.0814269	0.953078	0.812487	1.118	0.555052	168744	153	168591	0.000906699	FALSE	0.097893	0.0816788	1.10284	0.939697	1.29432	0.230718	40169	153	40016	0.00380891	FALSE	-0.131528	0.182735	0.876755	0.612817	1.25437	0.471666	3849	36	3813	0.00935308	FALSE
362.5	Toxic maculopathy of retina	sense organs	NA	NA	NA	NA	NA	NA	NA	NA	NA	NA	NA	NA	NA	NA	NA	NA	NA	NA	NA	NA	NA	NA	-0.00731663	0.120602	0.99271	0.783725	1.25742	0.951624	40253	69	40184	0.00171416	FALSE	NA	NA	NA	NA	NA	NA	NA	NA	NA	NA	NA
362.6	Peripheral retinal degenerations	sense organs	0.154786	0.0738701	1.16741	1.01005	1.34928	0.0361377	16653	246	16407	0.0147721	FALSE	0.166878	0.08583	1.18161	0.998653	1.39809	0.0518605	168728	137	168591	0.000811958	FALSE	0.200395	0.153873	1.22189	0.903756	1.652	0.1928	40211	43	40168	0.00106936	FALSE	-0.0328036	0.195977	0.967729	0.659075	1.42093	0.867067	3845	32	3813	0.0083225	FALSE
362.7	Hereditary retinal dystrophies	sense organs	0.0125927	0.197144	1.01267	0.688108	1.49033	0.949069	16861	34	16827	0.00201649	FALSE	-0.0388478	0.096465	0.961897	0.796189	1.16209	0.687158	168700	109	168591	0.000646117	FALSE	-0.131694	0.156055	0.876609	0.645609	1.19026	0.398727	40256	41	40215	0.00101848	FALSE	NA	NA	NA	NA	NA	NA	NA	NA	NA	NA	NA
362.8	Retinal hemorrhage/ischemia	sense organs	-0.155427	0.127181	0.85605	0.667176	1.09839	0.221675	16790	82	16708	0.00488386	FALSE	0.240211	0.105379	1.27152	1.03424	1.56323	0.0226373	168682	91	168591	0.000539477	FALSE	0.0695855	0.177779	1.07206	0.756645	1.51897	0.69549	40203	32	40171	0.000795961	FALSE	NA	NA	NA	NA	NA	NA	NA	NA	NA	NA	NA
362.9	Retinal edema	sense organs	-0.0434055	0.139349	0.957523	0.728674	1.25825	0.75543	16872	68	16804	0.00403035	FALSE	NA	NA	NA	NA	NA	NA	NA	NA	NA	NA	NA	-0.11992	0.0998621	0.886991	0.729315	1.07876	0.229806	40191	101	40090	0.002513	FALSE	0.255435	0.325445	1.29102	0.682197	2.4432	0.432524	3824	11	3813	0.00287657	FALSE
363	Chorioretinal inflammations, scars, and other disorders of choroid	sense organs	0.193306	0.0864021	1.21325	1.02425	1.43714	0.0252678	16719	178	16541	0.0106466	FALSE	0.0727599	0.0681712	1.07547	0.940959	1.22921	0.285832	168809	218	168591	0.0012914	FALSE	0.0179828	0.0975015	1.01815	0.841037	1.23255	0.853672	40092	106	39986	0.00264392	FALSE	NA	NA	NA	NA	NA	NA	NA	NA	NA	NA	NA
363.3	Chorioretinal scars	sense organs	0.197009	0.0911646	1.21775	1.0185	1.456	0.0306933	16758	160	16598	0.00954768	FALSE	0.0300151	0.105296	1.03047	0.838312	1.26667	0.775602	168682	91	168591	0.000539477	FALSE	0.0353481	0.130664	1.03598	0.801914	1.33837	0.786755	40225	59	40166	0.00146675	FALSE	NA	NA	NA	NA	NA	NA	NA	NA	NA	NA	NA
363.4	Choroidal degenerations	sense organs	NA	NA	NA	NA	NA	NA	NA	NA	NA	NA	NA	0.311395	0.167819	1.36533	0.982623	1.89709	0.063519	168627	36	168591	0.000213489	FALSE	NA	NA	NA	NA	NA	NA	NA	NA	NA	NA	NA	NA	NA	NA	NA	NA	NA	NA	NA	NA	NA	NA
364	Corneal opacity and other disorders of cornea	sense organs	0.0152626	0.0635972	1.01538	0.896383	1.15017	0.810339	16652	334	16318	0.0200577	FALSE	0.0261457	0.0294959	1.02649	0.96883	1.08758	0.375391	169771	1180	168591	0.00695054	FALSE	-0.0657282	0.0731291	0.936385	0.811346	1.0807	0.368761	40053	189	39864	0.00471875	FALSE	-0.016483	0.165384	0.983652	0.711319	1.36025	0.92061	3875	45	3830	0.0116129	FALSE
364.1	Corneal opacity	sense organs	-0.0111434	0.0825908	0.988918	0.84112	1.16269	0.892673	16709	197	16512	0.0117901	FALSE	0.0203206	0.116206	1.02053	0.81266	1.28157	0.861184	168666	75	168591	0.000444666	FALSE	0.0150818	0.099816	1.0152	0.834805	1.23457	0.8799	40167	101	40066	0.0025145	FALSE	NA	NA	NA	NA	NA	NA	NA	NA	NA	NA	NA
364.2	Corneal edema	sense organs	-0.270461	0.213973	0.763027	0.501652	1.16059	0.206231	16899	28	16871	0.0016569	FALSE	0.10512	0.178167	1.11084	0.78342	1.57511	0.555185	168623	32	168591	0.000189772	FALSE	-0.0682427	0.16022	0.934034	0.682308	1.27863	0.670158	40259	39	40220	0.000968727	FALSE	NA	NA	NA	NA	NA	NA	NA	NA	NA	NA	NA
364.4	Corneal degenerations	sense organs	-0.0738597	0.12982	0.928802	0.720142	1.19792	0.569397	16855	78	16777	0.00462771	FALSE	0.0421888	0.0378408	1.04309	0.968527	1.1234	0.264891	169307	716	168591	0.004229	FALSE	-0.0966399	0.145696	0.907883	0.682356	1.20795	0.50714	40247	47	40200	0.00116779	FALSE	-0.0711756	0.184639	0.931298	0.648517	1.33738	0.699877	3866	36	3830	0.00931195	FALSE
364.41	Keratoconus	sense organs	NA	NA	NA	NA	NA	NA	NA	NA	NA	NA	NA	0.0366428	0.140298	1.03732	0.787933	1.36565	0.793956	168642	51	168591	0.000302416	FALSE	NA	NA	NA	NA	NA	NA	NA	NA	NA	NA	NA	NA	NA	NA	NA	NA	NA	NA	NA	NA	NA	NA
364.5	Corneal dystrophy	sense organs	0.0665322	0.0815334	1.0688	0.910945	1.254	0.414493	16838	203	16635	0.0120561	FALSE	0.088792	0.0542978	1.09285	0.982523	1.21557	0.101991	168936	345	168591	0.00204219	FALSE	-0.022966	0.107237	0.977296	0.792034	1.20589	0.830422	40214	88	40126	0.00218829	FALSE	NA	NA	NA	NA	NA	NA	NA	NA	NA	NA	NA
364.51	Fuchs' dystrophy	sense organs	0.0418897	0.106972	1.04278	0.845544	1.28602	0.695358	16887	117	16770	0.00692841	FALSE	NA	NA	NA	NA	NA	NA	NA	NA	NA	NA	NA	0.0241714	0.135602	1.02447	0.785364	1.33636	0.858524	40242	55	40187	0.00136673	FALSE	NA	NA	NA	NA	NA	NA	NA	NA	NA	NA	NA
364.9	Cornea replaced by transplant	sense organs	-0.379532	0.212461	0.684181	0.45115	1.03758	0.0740402	16950	28	16922	0.00165192	FALSE	-0.0516969	0.0999669	0.949617	0.780647	1.15516	0.605058	168692	101	168591	0.000598724	FALSE	NA	NA	NA	NA	NA	NA	NA	NA	NA	NA	NA	NA	NA	NA	NA	NA	NA	NA	NA	NA	NA	NA
365	Glaucoma	sense organs	-0.0135237	0.0291816	0.986567	0.931723	1.04464	0.643055	16296	1828	14468	0.112175	FALSE	0.0310519	0.0146658	1.03154	1.00231	1.06162	0.0342347	173502	4911	168591	0.0283051	FALSE	0.00317858	0.0357028	1.00318	0.935383	1.0759	0.929059	39911	849	39062	0.0212723	FALSE	0.0655638	0.0921225	1.06776	0.891369	1.27906	0.476649	3981	151	3830	0.0379302	FALSE
365.1	Open-angle glaucoma	sense organs	0.0279493	0.0344005	1.02834	0.961293	1.10007	0.416524	16482	1247	15235	0.0756583	FALSE	0.0605315	0.029852	1.0624	1.00202	1.12642	0.0425885	169741	1150	168591	0.00677503	FALSE	0.0399089	0.042598	1.04072	0.957353	1.13134	0.348824	40069	585	39484	0.0145998	FALSE	0.305671	0.203592	1.35754	0.910857	2.02326	0.133254	3859	29	3830	0.0075149	FALSE
365.11	Primary open angle glaucoma	sense organs	0.0409753	0.072067	1.04183	0.904588	1.19989	0.569646	16822	262	16560	0.0155748	FALSE	NA	NA	NA	NA	NA	NA	NA	NA	NA	NA	NA	0.0584129	0.0682938	1.06015	0.927333	1.212	0.392376	40225	223	40002	0.00554382	FALSE	NA	NA	NA	NA	NA	NA	NA	NA	NA	NA	NA
365.2	Primary angle-closure glaucoma	sense organs	-0.0608892	0.0855984	0.940928	0.795597	1.1128	0.476876	16840	184	16656	0.0109264	FALSE	0.00628801	0.0343869	1.00631	0.940719	1.07647	0.854907	169452	861	168591	0.00508108	FALSE	-0.00758419	0.0948657	0.992444	0.824053	1.19525	0.93628	40242	112	40130	0.00278316	FALSE	-0.111553	0.25186	0.894444	0.545966	1.46535	0.657825	3850	20	3830	0.00519481	FALSE
366	Cataract	sense organs	-0.0277401	0.024251	0.972641	0.927491	1.01999	0.252676	15456	4905	10551	0.317352	FALSE	0.0110986	0.00749644	1.01116	0.996412	1.02613	0.138736	178921	22475	156446	0.125614	FALSE	-0.0259524	0.0229112	0.974381	0.931594	1.01913	0.257324	39226	2581	36645	0.0657982	FALSE	0.0489936	0.0719033	1.05021	0.912163	1.20916	0.49563	4060	263	3797	0.0647783	FALSE
366.1	Nonsenile Cataract	sense organs	0.144416	0.134096	1.15536	0.88833	1.50267	0.281498	16822	74	16748	0.004399	FALSE	0.0504513	0.0981879	1.05175	0.867624	1.27494	0.607375	156551	105	156446	0.000670708	FALSE	NA	NA	NA	NA	NA	NA	NA	NA	NA	NA	NA	NA	NA	NA	NA	NA	NA	NA	NA	NA	NA	NA
366.2	Senile cataract	sense organs	-0.0339564	0.0237159	0.966614	0.922711	1.01261	0.1522	15498	4350	11148	0.280681	FALSE	0.00481927	0.0111781	1.00483	0.983055	1.02709	0.666369	165459	9013	156446	0.0544727	FALSE	-0.016532	0.0243607	0.983604	0.937743	1.03171	0.49737	39431	2147	37284	0.0544495	FALSE	0.000735087	0.0908424	1.00074	0.837515	1.19577	0.993544	3956	159	3797	0.0401921	FALSE
366.3	Traumatic cataract	sense organs	NA	NA	NA	NA	NA	NA	NA	NA	NA	NA	NA	-0.153865	0.135458	0.857388	0.657466	1.1181	0.256005	156501	55	156446	0.000351435	FALSE	NA	NA	NA	NA	NA	NA	NA	NA	NA	NA	NA	NA	NA	NA	NA	NA	NA	NA	NA	NA	NA	NA
367	Disorders of refraction and accommodation; blindness and low vision	sense organs	0.0212499	0.0197694	1.02148	0.982654	1.06183	0.282423	15325	9354	5971	0.610375	FALSE	0.0206257	0.0156487	1.02084	0.990005	1.05264	0.187488	178921	4266	174655	0.0238429	FALSE	0.00384752	0.0266172	1.00385	0.952827	1.05762	0.885066	38911	1553	37358	0.0399116	FALSE	-0.148677	0.105058	0.861847	0.70146	1.05891	0.157012	4047	110	3937	0.0271806	FALSE
367.1	Myopia	sense organs	0.0269446	0.0231495	1.02731	0.98174	1.075	0.244449	14646	3159	11487	0.21569	FALSE	0.0550981	0.0255885	1.05664	1.00496	1.11099	0.0313002	176213	1558	174655	0.00884157	FALSE	-3.88031e-05	0.0318415	0.999961	0.939462	1.06436	0.999028	39481	1044	38437	0.0264431	FALSE	-0.0914317	0.156935	0.912624	0.670975	1.2413	0.560156	3986	49	3937	0.012293	FALSE
367.2	Astigmatism	sense organs	-0.0188218	0.0229114	0.981354	0.93826	1.02643	0.411359	14392	3472	10920	0.241245	FALSE	-0.00645507	0.0244996	0.993566	0.946983	1.04244	0.792183	176381	1726	174655	0.00978563	FALSE	-0.0288147	0.0587753	0.971596	0.865875	1.09023	0.623956	39809	297	39512	0.00746062	FALSE	-0.323676	0.284941	0.723485	0.413888	1.26467	0.255982	3952	15	3937	0.00379555	FALSE
367.8	Hypermetropia	sense organs	0.00987055	0.0293376	1.00992	0.953485	1.06969	0.736534	15320	1802	13518	0.117624	FALSE	0.0135381	0.0515654	1.01363	0.916191	1.12143	0.792903	175037	382	174655	0.0021824	FALSE	0.122408	0.0782232	1.13022	0.969563	1.31749	0.117617	39971	166	39805	0.00415301	FALSE	0.0640373	0.307032	1.06613	0.584064	1.94609	0.834785	3950	13	3937	0.00329114	FALSE
367.9	Blindness and low vision	sense organs	0.0428095	0.0582007	1.04374	0.931216	1.16986	0.462005	16248	404	15844	0.0248646	FALSE	-0.00117333	0.0416848	0.998827	0.920466	1.08386	0.977544	175238	583	174655	0.0033269	FALSE	-0.0648434	0.0698594	0.937214	0.817285	1.07474	0.353304	39888	207	39681	0.00518953	FALSE	-0.566306	0.324457	0.567618	0.30052	1.07211	0.0809164	3949	12	3937	0.00303874	FALSE
368	Visual disturbances	sense organs	-0.0115079	0.028658	0.988558	0.934562	1.04567	0.688009	14954	1849	13105	0.123646	FALSE	-0.0240951	0.01829	0.976193	0.941818	1.01182	0.187707	178594	3071	175523	0.0171954	FALSE	0.0423311	0.0337526	1.04324	0.976458	1.11459	0.209784	38676	943	37733	0.024382	FALSE	0.029636	0.111723	1.03008	0.827504	1.28225	0.790807	4056	98	3958	0.0241617	FALSE
368.1	Amblyopia	sense organs	-0.114651	0.0792035	0.891678	0.763464	1.04142	0.147744	16768	213	16555	0.0127028	FALSE	-0.0235544	0.0383837	0.976721	0.905936	1.05304	0.539442	176213	690	175523	0.00391572	FALSE	-0.000998606	0.101156	0.999002	0.819334	1.21807	0.992123	40184	99	40085	0.00246367	FALSE	NA	NA	NA	NA	NA	NA	NA	NA	NA	NA	NA
368.2	Diplopia and disorders of binocular vision	sense organs	-0.100846	0.0686093	0.904073	0.790318	1.0342	0.141601	16569	287	16282	0.0173215	FALSE	0.000664908	0.0414038	1.00067	0.922667	1.08526	0.987187	176113	590	175523	0.00335012	FALSE	0.21014	0.0673292	1.23385	1.08131	1.40791	0.00180185	39986	227	39759	0.00567699	FALSE	0.013763	0.257034	1.01386	0.612612	1.67791	0.957297	3976	18	3958	0.00452716	FALSE
368.3	Anisometropia	sense organs	-0.215467	0.110426	0.806165	0.649273	1.00097	0.0510288	16736	109	16627	0.00651291	FALSE	-0.0162236	0.0629069	0.983907	0.869775	1.11302	0.796485	175779	256	175523	0.00145637	FALSE	NA	NA	NA	NA	NA	NA	NA	NA	NA	NA	NA	NA	NA	NA	NA	NA	NA	NA	NA	NA	NA	NA
368.4	Visual field defects	sense organs	0.0669144	0.0710404	1.0692	0.930229	1.22894	0.346234	16598	267	16331	0.0160863	FALSE	-0.0165205	0.0553286	0.983615	0.882528	1.09628	0.765254	175854	331	175523	0.00188224	FALSE	0.120708	0.0837526	1.1283	0.957483	1.32958	0.149516	40016	145	39871	0.00362355	FALSE	-0.442727	0.342727	0.642282	0.328088	1.25736	0.196434	3969	11	3958	0.00277148	FALSE
368.5	Color vision deficiencies	sense organs	NA	NA	NA	NA	NA	NA	NA	NA	NA	NA	NA	-0.0188258	0.1774	0.98135	0.693136	1.38941	0.915487	175555	32	175523	0.000182279	FALSE	NA	NA	NA	NA	NA	NA	NA	NA	NA	NA	NA	NA	NA	NA	NA	NA	NA	NA	NA	NA	NA	NA
368.7	Disorders of accommodation	sense organs	-0.487333	0.226436	0.614262	0.394101	0.957416	0.0313828	16865	27	16838	0.00160095	FALSE	NA	NA	NA	NA	NA	NA	NA	NA	NA	NA	NA	NA	NA	NA	NA	NA	NA	NA	NA	NA	NA	NA	NA	NA	NA	NA	NA	NA	NA	NA	NA	NA	NA
368.9	Subjective visual disturbances	sense organs	0.0413366	0.0548701	1.0422	0.935935	1.16054	0.451237	16083	447	15636	0.0277933	FALSE	-0.0344989	0.0393561	0.966089	0.894369	1.04356	0.380713	176175	652	175523	0.00370087	FALSE	0.00273062	0.0674487	1.00273	0.878562	1.14446	0.967707	39619	222	39397	0.00560337	FALSE	0.0895198	0.259742	1.09365	0.657327	1.81959	0.730358	3976	18	3958	0.00452716	FALSE
368.91	Psychophysical visual disturbances	sense organs	NA	NA	NA	NA	NA	NA	NA	NA	NA	NA	NA	0.000237202	0.0692357	1.00024	0.87331	1.14561	0.997266	175734	211	175523	0.00120068	FALSE	NA	NA	NA	NA	NA	NA	NA	NA	NA	NA	NA	NA	NA	NA	NA	NA	NA	NA	NA	NA	NA	NA
369	Infection of the eye	sense organs	0.0353353	0.0436123	1.03597	0.951092	1.12842	0.417817	15601	726	14875	0.0465355	FALSE	-0.0527562	0.0460272	0.948611	0.866781	1.03817	0.251714	173733	478	173255	0.00275135	FALSE	-0.00114143	0.0483777	0.998859	0.908499	1.09821	0.981176	39081	438	38643	0.0112075	FALSE	0.181782	0.130067	1.19935	0.929462	1.54761	0.162233	3797	70	3727	0.0184356	FALSE
369.2	Eye infection, viral	sense organs	0.198716	0.109581	1.21984	0.984065	1.51209	0.0697679	16738	111	16627	0.00663162	FALSE	-0.142259	0.108344	0.867396	0.701444	1.07261	0.189173	173341	86	173255	0.000496132	FALSE	-0.0239872	0.106266	0.976298	0.792733	1.20237	0.821414	40152	89	40063	0.00221658	FALSE	NA	NA	NA	NA	NA	NA	NA	NA	NA	NA	NA
369.5	Conjunctivitis, infectious	sense organs	-0.0176098	0.0504605	0.982544	0.890019	1.08469	0.727103	15709	536	15173	0.0341206	FALSE	-0.0583703	0.0673726	0.943301	0.826611	1.07646	0.386282	173478	223	173255	0.00128547	FALSE	0.0103601	0.0593102	1.01041	0.899525	1.13497	0.861334	39199	289	38910	0.00737264	FALSE	0.230763	0.1349	1.25956	0.966918	1.64077	0.0871515	3792	65	3727	0.0171414	FALSE
370	Keratitis	sense organs	0.0735414	0.0531887	1.07631	0.969758	1.19458	0.166771	16325	479	15846	0.0293415	FALSE	0.0696849	0.0688608	1.07217	0.936803	1.2271	0.311553	173468	213	173255	0.00122789	FALSE	-0.0163212	0.0434042	0.983811	0.903577	1.07117	0.706896	39739	563	39176	0.0141674	FALSE	-0.279281	0.248989	0.756327	0.464265	1.23212	0.262007	3746	19	3727	0.00507208	FALSE
370.1	Corneal ulcer	sense organs	-0.018759	0.148549	0.981416	0.733509	1.31311	0.899509	16910	60	16850	0.0035482	FALSE	0.0284286	0.094068	1.02884	0.855607	1.23714	0.762489	173369	114	173255	0.000657557	FALSE	-0.156812	0.107616	0.854865	0.692298	1.05561	0.145078	40234	86	40148	0.0021375	FALSE	NA	NA	NA	NA	NA	NA	NA	NA	NA	NA	NA
370.2	Superficial keratitis	sense organs	0.145315	0.132276	1.1564	0.892307	1.49867	0.271952	16763	76	16687	0.00453379	FALSE	NA	NA	NA	NA	NA	NA	NA	NA	NA	NA	NA	-0.141758	0.136183	0.867832	0.664529	1.13333	0.297907	40132	54	40078	0.00134556	FALSE	NA	NA	NA	NA	NA	NA	NA	NA	NA	NA	NA
370.3	Keratoconjunctivitis	sense organs	0.0336093	0.068897	1.03418	0.903545	1.1837	0.625678	16503	281	16222	0.0170272	FALSE	-0.0316136	0.190326	0.968881	0.667209	1.40695	0.868076	173283	28	173255	0.000161585	FALSE	-0.0130608	0.0518386	0.987024	0.891665	1.09258	0.801078	39907	392	39515	0.00982284	FALSE	NA	NA	NA	NA	NA	NA	NA	NA	NA	NA	NA
370.31	Keratoconjunctivitis sicca	sense organs	0.0463206	0.0749063	1.04741	0.904389	1.21305	0.536325	16549	237	16312	0.0143211	FALSE	NA	NA	NA	NA	NA	NA	NA	NA	NA	NA	NA	-0.0374805	0.0552035	0.963213	0.864435	1.07328	0.497169	39937	346	39591	0.00866365	FALSE	NA	NA	NA	NA	NA	NA	NA	NA	NA	NA	NA
371	Inflammation of the eye	sense organs	-0.0461697	0.0290678	0.95488	0.901998	1.01086	0.112208	15361	1800	13561	0.11718	FALSE	0.0190495	0.0237408	1.01923	0.972892	1.06778	0.422326	175064	1809	173255	0.0103334	FALSE	-0.0353386	0.0299178	0.965278	0.910303	1.02357	0.237527	39026	1232	37794	0.0315687	FALSE	-0.0263579	0.105503	0.973986	0.79204	1.19773	0.802718	3835	108	3727	0.0281617	FALSE
371.1	Uveitis, noninfectious or NOS	sense organs	-0.151643	0.0892117	0.859295	0.721446	1.02348	0.0891661	16866	168	16698	0.00996087	FALSE	0.079869	0.0580695	1.08315	0.966622	1.21371	0.169007	173555	300	173255	0.00172856	FALSE	-0.0669536	0.0740403	0.935239	0.808906	1.0813	0.365844	40195	183	40012	0.00455281	FALSE	0.159593	0.20484	1.17303	0.78514	1.75256	0.435914	3755	28	3727	0.00745672	FALSE
371.2	Conjunctivitis, noninfectious	sense organs	-0.013144	0.0478759	0.986942	0.898543	1.08404	0.783667	16185	598	15587	0.0369478	FALSE	0.111822	0.190206	1.11831	0.770295	1.62357	0.5566	173283	28	173255	0.000161585	FALSE	-0.0101478	0.0412736	0.989904	0.912977	1.07331	0.805786	39592	616	38976	0.0155587	FALSE	-0.478363	0.270998	0.619797	0.364394	1.05421	0.0775312	3743	16	3727	0.00427465	FALSE
371.21	Allergic conjunctivitis	sense organs	0.00515198	0.0494088	1.00517	0.912389	1.10738	0.916953	16214	560	15654	0.0345381	FALSE	NA	NA	NA	NA	NA	NA	NA	NA	NA	NA	NA	-0.0183996	0.0427303	0.981769	0.902893	1.06753	0.666761	39673	572	39101	0.0144179	FALSE	-0.478363	0.270998	0.619797	0.364394	1.05421	0.0775312	3743	16	3727	0.00427465	FALSE
371.3	Inflammation of eyelids	sense organs	-0.0552496	0.0372719	0.946249	0.879587	1.01796	0.13825	15749	1039	14710	0.0659724	FALSE	-0.00497916	0.0268052	0.995033	0.944106	1.04871	0.852638	174670	1415	173255	0.00810099	FALSE	-0.0443188	0.0501793	0.956649	0.86704	1.05552	0.377123	39597	417	39180	0.0105311	FALSE	0.00781547	0.134588	1.00785	0.77416	1.31207	0.953693	3793	66	3727	0.0174005	FALSE
372	Disorders of conjunctiva	sense organs	-0.00722683	0.0830747	0.992799	0.84362	1.16836	0.930678	16475	194	16281	0.0117754	FALSE	-0.0049802	0.0505742	0.995032	0.90113	1.09872	0.921557	173651	396	173255	0.00228044	FALSE	0.181092	0.107699	1.19853	0.970447	1.48021	0.0926743	39953	88	39865	0.00220259	FALSE	0.053299	0.310088	1.05474	0.574375	1.93687	0.863529	3739	12	3727	0.00320941	FALSE
374	Other disorders of eyelids	sense organs	-0.022215	0.0421431	0.97803	0.900491	1.06225	0.598101	16356	806	15550	0.0492786	FALSE	0.00132932	0.0180546	1.00133	0.966516	1.0374	0.941307	176421	3166	173255	0.0179457	FALSE	0.0476949	0.0378678	1.04885	0.973823	1.12966	0.207847	39507	746	38761	0.0188827	FALSE	0.228686	0.172293	1.25695	0.896723	1.76188	0.184407	3767	40	3727	0.0106185	FALSE
374.1	Ectropion or entropion	sense organs	-0.0914154	0.140589	0.912638	0.69283	1.20218	0.515543	16821	67	16754	0.00398312	FALSE	-0.00458709	0.0370926	0.995423	0.925623	1.07049	0.90158	173996	741	173255	0.00425872	FALSE	0.154944	0.13608	1.16759	0.894247	1.52449	0.254861	40215	55	40160	0.00136765	FALSE	NA	NA	NA	NA	NA	NA	NA	NA	NA	NA	NA
374.2	Lagophthalmos	sense organs	-0.0264264	0.204949	0.97392	0.65173	1.45539	0.897404	16923	31	16892	0.00183183	FALSE	0.0897914	0.131929	1.09395	0.844687	1.41676	0.496121	173313	58	173255	0.000334655	FALSE	NA	NA	NA	NA	NA	NA	NA	NA	NA	NA	NA	NA	NA	NA	NA	NA	NA	NA	NA	NA	NA	NA
374.3	Ptosis of eyelid	sense organs	-0.00339884	0.0677815	0.996607	0.872624	1.13821	0.960008	16757	293	16464	0.0174852	FALSE	-0.00865198	0.0249429	0.991385	0.944084	1.04106	0.728688	174898	1643	173255	0.00939405	FALSE	0.0770949	0.0684819	1.08014	0.944472	1.23531	0.260263	40044	219	39825	0.00546898	FALSE	0.294298	0.229726	1.34218	0.855589	2.10552	0.200165	3749	22	3727	0.00586823	FALSE
374.6	Dermatochalasis	sense organs	0.0197808	0.0593082	1.01998	0.908043	1.14571	0.738738	16784	390	16394	0.0232364	FALSE	NA	NA	NA	NA	NA	NA	NA	NA	NA	NA	NA	0.0558567	0.048434	1.05745	0.96168	1.16275	0.248806	39782	448	39334	0.0112614	FALSE	NA	NA	NA	NA	NA	NA	NA	NA	NA	NA	NA
375	Disorders of lacrimal system	sense organs	-0.0671458	0.153028	0.935059	0.692754	1.26211	0.660819	16869	56	16813	0.0033197	FALSE	-0.0333009	0.0210269	0.967248	0.928195	1.00794	0.113256	175985	2324	173661	0.0132057	FALSE	-0.0975499	0.0935002	0.907057	0.755172	1.08949	0.296804	39864	115	39749	0.00288481	FALSE	NA	NA	NA	NA	NA	NA	NA	NA	NA	NA	NA
375.1	Dry eyes	sense organs	-0.037464	0.0238491	0.963229	0.91924	1.00932	0.116211	15096	3122	11974	0.20681	FALSE	NA	NA	NA	NA	NA	NA	NA	NA	NA	NA	NA	-0.00962504	0.0314654	0.990421	0.931185	1.05343	0.759686	39151	1137	38014	0.0290414	FALSE	0.0700012	0.0902734	1.07251	0.898584	1.2801	0.438082	3902	152	3750	0.0389544	FALSE
375.2	Epiphora	sense organs	0.000788955	0.195045	1.00079	0.682837	1.46679	0.996773	16893	34	16859	0.00201267	FALSE	-0.0428246	0.0356954	0.958079	0.89334	1.02751	0.230247	174459	798	173661	0.00457414	FALSE	-0.21839	0.137406	0.803812	0.614033	1.05224	0.111974	40235	53	40182	0.00131726	FALSE	NA	NA	NA	NA	NA	NA	NA	NA	NA	NA	NA
376	Disorders of the orbit	sense organs	NA	NA	NA	NA	NA	NA	NA	NA	NA	NA	NA	-0.0150407	0.13283	0.985072	0.759279	1.27801	0.909846	173718	57	173661	0.000328118	FALSE	NA	NA	NA	NA	NA	NA	NA	NA	NA	NA	NA	NA	NA	NA	NA	NA	NA	NA	NA	NA	NA	NA
377	Disorders of optic nerve and visual pathways	sense organs	0.0319757	0.060061	1.03249	0.917829	1.16148	0.594458	16648	376	16272	0.0225853	FALSE	0.0502456	0.0516942	1.05153	0.950207	1.16366	0.331062	174039	378	173661	0.00217193	FALSE	0.0583506	0.057117	1.06009	0.947812	1.18566	0.306971	40018	314	39704	0.00784647	FALSE	-0.262391	0.203053	0.76921	0.516658	1.14521	0.196277	3779	29	3750	0.00767399	FALSE
377.1	Optic atrophy	sense organs	-0.00878579	0.107612	0.991253	0.802756	1.22401	0.93493	16822	115	16707	0.00683629	FALSE	0.249473	0.130726	1.28335	0.993272	1.65814	0.0563443	173720	59	173661	0.000339627	FALSE	0.0483279	0.107946	1.04951	0.849382	1.2968	0.654366	40187	88	40099	0.00218976	FALSE	NA	NA	NA	NA	NA	NA	NA	NA	NA	NA	NA
377.3	Optic neuritis/neuropathy	sense organs	0.055351	0.0917228	1.05691	0.883004	1.26507	0.546203	16782	159	16623	0.00947444	FALSE	-0.103023	0.0794856	0.902106	0.771966	1.05419	0.194934	173820	159	173661	0.000914739	FALSE	-0.0502235	0.0848854	0.951017	0.805253	1.12317	0.554076	40160	139	40021	0.00346116	FALSE	-0.421451	0.295845	0.656094	0.367399	1.17164	0.154283	3764	14	3750	0.00371945	FALSE
378	Strabismus and other disorders of binocular eye movements	sense organs	-0.0327378	0.0507753	0.967792	0.876116	1.06906	0.519084	16538	530	16008	0.0320474	FALSE	-0.0277346	0.0306048	0.972646	0.916017	1.03278	0.364821	174743	1082	173661	0.00619195	FALSE	-0.0522895	0.0534525	0.949054	0.854656	1.05388	0.327954	39960	363	39597	0.00908408	FALSE	0.237606	0.27472	1.26821	0.740192	2.17289	0.387093	3765	15	3750	0.00398406	FALSE
378.1	Strabismus (not specified as paralytic)	sense organs	-0.065119	0.0609863	0.936956	0.831393	1.05592	0.285627	16662	363	16299	0.0217861	FALSE	-0.0206992	0.0439843	0.979514	0.898608	1.0677	0.637923	174183	522	173661	0.00299685	FALSE	-0.0268429	0.0652232	0.973514	0.856689	1.10627	0.680666	40086	242	39844	0.00603702	FALSE	NA	NA	NA	NA	NA	NA	NA	NA	NA	NA	NA
378.2	Nystagmus and other irregular eye movements	sense organs	0.102071	0.20008	1.10746	0.7482	1.63923	0.609944	16889	33	16856	0.00195393	FALSE	-0.0262561	0.0764248	0.974086	0.838577	1.13149	0.731181	173834	173	173661	0.000995202	FALSE	-0.105204	0.146282	0.90014	0.67576	1.19902	0.472024	40231	47	40184	0.00116825	FALSE	NA	NA	NA	NA	NA	NA	NA	NA	NA	NA	NA
378.5	Paralytic strabismus	sense organs	-0.29872	0.18255	0.741767	0.518654	1.06086	0.101762	16916	40	16876	0.00236463	FALSE	-0.00952482	0.0670873	0.99052	0.868475	1.12972	0.887099	173885	224	173661	0.00128821	FALSE	-0.0822492	0.135957	0.921042	0.705587	1.20229	0.545203	40229	54	40175	0.00134232	FALSE	NA	NA	NA	NA	NA	NA	NA	NA	NA	NA	NA
379	Other disorders of eye	sense organs	0.00217892	0.0321888	1.00218	0.940907	1.06745	0.946031	15720	1510	14210	0.096056	FALSE	-0.0177273	0.0257199	0.982429	0.934131	1.03322	0.490669	175206	1545	173661	0.00881819	FALSE	-0.0311144	0.0317228	0.969365	0.910928	1.03155	0.326681	39270	1097	38173	0.0279348	FALSE	-0.0852662	0.107347	0.918268	0.744035	1.1333	0.42702	3855	105	3750	0.0272374	FALSE
379.1	Scleritis and episcleritis	sense organs	0.105044	0.149734	1.11076	0.828254	1.48962	0.482969	16897	59	16838	0.00349174	FALSE	0.0500763	0.160673	1.05135	0.767327	1.44051	0.755294	173700	39	173661	0.000224525	FALSE	0.177921	0.101023	1.19473	0.980116	1.45634	0.0782055	40216	99	40117	0.00246171	FALSE	NA	NA	NA	NA	NA	NA	NA	NA	NA	NA	NA
379.2	Disorders of vitreous body	sense organs	-0.0119632	0.0367137	0.988108	0.919503	1.06183	0.744537	16026	1116	14910	0.0696368	FALSE	-0.0193566	0.0387378	0.98083	0.909116	1.0582	0.617299	174338	677	173661	0.00388326	FALSE	-0.0387853	0.0353512	0.961957	0.897561	1.03097	0.272579	39537	873	38664	0.0220806	FALSE	-0.0805046	0.112643	0.922651	0.739868	1.15059	0.4748	3845	95	3750	0.0247074	FALSE
379.3	Aphakia and other disorders of lens	sense organs	-0.019919	0.116183	0.980278	0.780643	1.23097	0.863873	16820	101	16719	0.00600476	FALSE	-0.000429709	0.0664987	0.99957	0.877422	1.13872	0.994844	173891	230	173661	0.00132267	FALSE	-0.113826	0.164019	0.892413	0.647068	1.23078	0.487693	40277	37	40240	0.000918638	FALSE	NA	NA	NA	NA	NA	NA	NA	NA	NA	NA	NA
379.4	Anomalies of pupillary function	sense organs	0.204829	0.131316	1.22732	0.948807	1.58758	0.118803	16867	77	16790	0.00456513	FALSE	0.00798073	0.0933785	1.00801	0.839423	1.21046	0.931891	173777	116	173661	0.000667522	FALSE	-0.0429221	0.176159	0.957986	0.678281	1.35303	0.807497	40202	32	40170	0.00079598	FALSE	NA	NA	NA	NA	NA	NA	NA	NA	NA	NA	NA
379.5	Disorders of iris and ciliary body	sense organs	0.115651	0.109215	1.1226	0.906277	1.39057	0.289631	16865	111	16754	0.00658168	FALSE	0.0245438	0.0609499	1.02485	0.909448	1.15489	0.687178	173934	273	173661	0.00156956	FALSE	-0.248351	0.143858	0.780086	0.588421	1.03418	0.084283	40229	48	40181	0.00119317	FALSE	NA	NA	NA	NA	NA	NA	NA	NA	NA	NA	NA
379.51	Pigmentary iris degeneration	sense organs	0.202835	0.154946	1.22487	0.904061	1.65952	0.190509	16936	55	16881	0.00324752	FALSE	NA	NA	NA	NA	NA	NA	NA	NA	NA	NA	NA	NA	NA	NA	NA	NA	NA	NA	NA	NA	NA	NA	NA	NA	NA	NA	NA	NA	NA	NA	NA	NA	NA
379.9	Pain, swelling or discharge of eye	sense organs	0.0344077	0.0836867	1.03501	0.878431	1.21949	0.680963	16182	190	15992	0.0117414	FALSE	-0.108355	0.0793239	0.897309	0.768105	1.04825	0.171946	173821	160	173661	0.000920487	FALSE	-0.112083	0.0936995	0.89397	0.743985	1.07419	0.23162	39839	114	39725	0.00286152	FALSE	NA	NA	NA	NA	NA	NA	NA	NA	NA	NA	NA
380	Disorders of external ear	sense organs	-0.172643	0.140954	0.841438	0.638322	1.10919	0.220644	16661	66	16595	0.00396135	FALSE	0.0339801	0.0528884	1.03456	0.932691	1.14756	0.520557	178388	362	178026	0.00202928	FALSE	0.0824825	0.140669	1.08598	0.824293	1.43074	0.557635	40121	51	40070	0.00127115	FALSE	NA	NA	NA	NA	NA	NA	NA	NA	NA	NA	NA
380.1	Otitis externa	sense organs	0.00450876	0.0534732	1.00452	0.904567	1.11552	0.932804	16094	478	15616	0.0297005	FALSE	-0.059437	0.0546085	0.942295	0.846648	1.04875	0.27641	178364	338	178026	0.001895	FALSE	0.0293651	0.0670283	1.0298	0.90302	1.17438	0.661314	39775	225	39550	0.00565682	FALSE	-0.469083	0.267169	0.625576	0.370562	1.05608	0.0791301	4035	17	4018	0.00421314	FALSE
380.4	Impacted cerumen	sense organs	-0.0141259	0.0419676	0.985973	0.908117	1.07051	0.736426	16060	803	15257	0.05	FALSE	-0.0350569	0.0639416	0.965551	0.851818	1.09447	0.583511	178273	247	178026	0.00138552	FALSE	-0.0505772	0.0434123	0.950681	0.873135	1.03511	0.244001	39333	557	38776	0.0141611	FALSE	0.168323	0.140728	1.18332	0.898073	1.55916	0.231662	4079	61	4018	0.0149546	FALSE
381	Otitis media and Eustachian tube disorders	sense organs	-0.0151626	0.0330482	0.984952	0.923174	1.05086	0.646375	15119	1335	13784	0.0882995	FALSE	-0.0178091	0.0283561	0.982349	0.929241	1.03849	0.529971	177868	1261	176607	0.00708953	FALSE	-0.0362998	0.0248666	0.964351	0.918477	1.01252	0.14435	38148	1811	36337	0.047473	FALSE	-0.184311	0.183351	0.831677	0.580608	1.19131	0.314782	4029	36	3993	0.00893522	FALSE
381.1	Otitis media	sense organs	-0.00716916	0.0380162	0.992856	0.921566	1.06966	0.85042	15342	982	14360	0.0640073	FALSE	-0.0217553	0.0318367	0.97848	0.919289	1.04148	0.494393	177606	999	176607	0.00562481	FALSE	-0.0444953	0.0334542	0.95648	0.895775	1.0213	0.183506	38744	976	37768	0.025191	FALSE	0.0815798	0.270861	1.085	0.638069	1.84498	0.763272	4009	16	3993	0.00399102	FALSE
381.11	Suppurative and unspecified otitis media	sense organs	-0.0237563	0.0465206	0.976524	0.891423	1.06975	0.609588	15582	639	14943	0.0410089	FALSE	-0.00600946	0.0449058	0.994009	0.91026	1.08546	0.893542	177108	501	176607	0.00282878	FALSE	-0.0664619	0.0381079	0.935699	0.868356	1.00826	0.081151	38922	747	38175	0.0191922	FALSE	0.00857531	0.347377	1.00861	0.510542	1.99259	0.980305	4003	10	3993	0.00249813	FALSE
381.2	Eustachian tube disorders	sense organs	-0.0761911	0.0648928	0.926639	0.815967	1.05232	0.240352	16326	322	16004	0.0197231	FALSE	0.0167165	0.0810793	1.01686	0.867449	1.192	0.836655	176760	153	176607	0.00086558	FALSE	-0.0294145	0.03374	0.971014	0.908877	1.0374	0.383318	39112	929	38183	0.0237523	FALSE	-0.320454	0.238349	0.725819	0.454927	1.15802	0.178796	4015	22	3993	0.00547945	FALSE
381.3	Mastoiditis & related conditions	sense organs	-0.537834	0.21696	0.584012	0.381717	0.893515	0.0131768	16896	28	16868	0.0016572	FALSE	0.0866375	0.123488	1.0905	0.856073	1.38913	0.482939	176673	66	176607	0.000373572	FALSE	0.315138	0.13844	1.37045	1.04477	1.79765	0.0228247	40171	53	40118	0.00131936	FALSE	NA	NA	NA	NA	NA	NA	NA	NA	NA	NA	NA
381.9	Otorrhea	sense organs	0.0187409	0.256352	1.01892	0.616493	1.68403	0.941721	16892	20	16872	0.00118399	FALSE	-0.177797	0.0863826	0.837112	0.70673	0.991548	0.0395657	176742	135	176607	0.000763825	FALSE	0.0751761	0.0974567	1.07807	0.890618	1.30498	0.440483	40160	106	40054	0.00263944	FALSE	NA	NA	NA	NA	NA	NA	NA	NA	NA	NA	NA
382	Otalgia	sense organs	-0.0904578	0.0508022	0.913513	0.826934	1.00916	0.0749795	15668	532	15136	0.0339546	FALSE	-0.034381	0.06285	0.966203	0.85422	1.09287	0.584357	176862	255	176607	0.0014418	FALSE	-0.0449809	0.0470822	0.956016	0.871742	1.04844	0.33939	38972	474	38498	0.0121626	FALSE	-0.296963	0.271586	0.743072	0.436367	1.26535	0.274201	4010	17	3993	0.0042394	FALSE
383	Otosclerosis	sense organs	0.158452	0.210409	1.1717	0.77573	1.76978	0.451411	16928	30	16898	0.00177221	FALSE	0.0629636	0.0710979	1.06499	0.926456	1.22423	0.375838	176806	199	176607	0.00112553	FALSE	NA	NA	NA	NA	NA	NA	NA	NA	NA	NA	NA	NA	NA	NA	NA	NA	NA	NA	NA	NA	NA	NA
384	Other disorders of tympanic membrane	sense organs	0.000762762	0.122933	1.00076	0.786482	1.27343	0.995049	16818	87	16731	0.00517303	FALSE	0.00868647	0.0377723	1.00872	0.936742	1.08624	0.818116	177315	708	176607	0.00399289	FALSE	0.107069	0.0798946	1.11301	0.951681	1.30169	0.180206	40149	158	39991	0.00393534	FALSE	NA	NA	NA	NA	NA	NA	NA	NA	NA	NA	NA
384.4	Perforation of tympanic membrane	sense organs	0.0352175	0.135156	1.03584	0.794782	1.35002	0.794424	16855	72	16783	0.00427173	FALSE	0.024514	0.0433851	1.02482	0.941274	1.11577	0.572052	177143	536	176607	0.0030258	FALSE	0.12922	0.0826136	1.13794	0.967826	1.33796	0.117783	40170	148	40022	0.00368434	FALSE	NA	NA	NA	NA	NA	NA	NA	NA	NA	NA	NA
385	Other disorders of middle ear and mastoid	sense organs	0.136028	0.157337	1.14571	0.841683	1.55957	0.387277	16874	53	16821	0.00314093	FALSE	-0.0689082	0.0491506	0.933412	0.847687	1.02781	0.160921	177025	418	176607	0.00236125	FALSE	0.300774	0.0940533	1.3509	1.12348	1.62437	0.00138425	40177	114	40063	0.00283744	FALSE	NA	NA	NA	NA	NA	NA	NA	NA	NA	NA	NA
385.3	Cholesteatoma	sense organs	0.223906	0.180994	1.25095	0.877356	1.78364	0.216054	16936	40	16896	0.00236183	FALSE	-0.0829828	0.0589984	0.920367	0.819862	1.03319	0.159568	176897	290	176607	0.00163937	FALSE	0.421872	0.112595	1.52481	1.22285	1.90134	0.000179106	40248	80	40168	0.00198768	FALSE	NA	NA	NA	NA	NA	NA	NA	NA	NA	NA	NA
385.5	Tympanosclerosis and middle ear disease related to otitis media	sense organs	NA	NA	NA	NA	NA	NA	NA	NA	NA	NA	NA	-0.0646662	0.0845414	0.93738	0.794242	1.10632	0.444328	176748	141	176607	0.000797746	FALSE	0.209037	0.162557	1.23249	0.896216	1.69494	0.198466	40238	38	40200	0.000944381	FALSE	NA	NA	NA	NA	NA	NA	NA	NA	NA	NA	NA
386	Vertiginous syndromes and other disorders of vestibular system	sense organs	-0.00309233	0.0425687	0.996912	0.917111	1.08366	0.94209	16068	765	15303	0.0476102	FALSE	-0.0338758	0.023342	0.966692	0.923462	1.01195	0.146701	174793	1878	172915	0.0107441	FALSE	-0.044511	0.0393929	0.956465	0.885395	1.03324	0.258508	39410	681	38729	0.0172799	FALSE	0.00208818	0.154219	1.00209	0.740684	1.35575	0.989197	3808	51	3757	0.0133929	FALSE
386.1	Meniere's disease	sense organs	-0.0536736	0.112759	0.947741	0.759814	1.18215	0.634072	16905	105	16800	0.00621118	FALSE	0.00467937	0.0422576	1.00469	0.92483	1.09145	0.911827	173483	568	172915	0.0032741	FALSE	0.049542	0.0860879	1.05079	0.887639	1.24393	0.564965	40191	137	40054	0.00340872	FALSE	NA	NA	NA	NA	NA	NA	NA	NA	NA	NA	NA
386.2	Peripheral or central vertigo	sense organs	-0.021572	0.0468706	0.978659	0.892759	1.07282	0.645339	16194	624	15570	0.0385328	FALSE	-0.0432329	0.0379816	0.957688	0.888983	1.0317	0.255012	173620	705	172915	0.00406059	FALSE	-0.067451	0.0504406	0.934774	0.84678	1.03191	0.181146	39642	407	39235	0.0102669	FALSE	0.0564719	0.175715	1.0581	0.749814	1.49313	0.74792	3796	39	3757	0.010274	FALSE
386.21	Central origin vertigo	sense organs	0.110971	0.178696	1.11736	0.7872	1.586	0.534596	16835	41	16794	0.0024354	FALSE	NA	NA	NA	NA	NA	NA	NA	NA	NA	NA	NA	-0.20391	0.132133	0.815536	0.629461	1.05662	0.122779	40166	57	40109	0.00141911	FALSE	NA	NA	NA	NA	NA	NA	NA	NA	NA	NA	NA
386.3	Labyrinthitis	sense organs	-0.137659	0.183088	0.871396	0.608651	1.24756	0.452125	16766	40	16726	0.00238578	FALSE	-0.0796667	0.040822	0.923424	0.852418	1.00034	0.05099	173523	608	172915	0.00350386	FALSE	-0.0657056	0.136213	0.936407	0.716997	1.22296	0.629541	40173	54	40119	0.00134419	FALSE	NA	NA	NA	NA	NA	NA	NA	NA	NA	NA	NA
386.9	Dizziness and giddiness (Light-headedness and vertigo)	sense organs	0.0529317	0.0263934	1.05436	1.0012	1.11034	0.0449105	15075	2281	12794	0.15131	FALSE	0.0330957	0.0152386	1.03365	1.00323	1.06499	0.0298687	177380	4465	172915	0.0251719	FALSE	0.0133804	0.0227549	1.01347	0.969263	1.05969	0.556517	37359	2374	34985	0.0635456	FALSE	0.0627467	0.0803227	1.06476	0.909659	1.2463	0.434695	3957	200	3757	0.0505433	FALSE
388	Other disorders of ear	sense organs	0.00457217	0.165361	1.00458	0.726487	1.38913	0.977942	16645	48	16597	0.00288375	FALSE	0.214572	0.175058	1.23933	0.879378	1.74663	0.220303	174042	33	174009	0.000189609	FALSE	NA	NA	NA	NA	NA	NA	NA	NA	NA	NA	NA	NA	NA	NA	NA	NA	NA	NA	NA	NA	NA	NA
389	Hearing loss	sense organs	-0.00322282	0.021401	0.996782	0.955836	1.03948	0.880297	15173	4363	10810	0.28755	FALSE	0.0181367	0.0146379	1.0183	0.989502	1.04794	0.215338	178893	4884	174009	0.0273012	FALSE	-0.00384959	0.0235871	0.996158	0.951153	1.04329	0.870355	38477	2053	36424	0.0533566	FALSE	0.10633	0.0856914	1.11219	0.940235	1.31559	0.214662	4025	172	3853	0.0427329	FALSE
389.1	Sensorineural hearing loss	sense organs	0.00874603	0.0273418	1.00878	0.956147	1.06432	0.749061	15402	2431	12971	0.157837	FALSE	0.00131218	0.0404508	1.00131	0.924991	1.08393	0.974122	174629	620	174009	0.00355038	FALSE	0.000171063	0.0310214	1.00017	0.941171	1.06287	0.9956	39054	1148	37906	0.0293952	FALSE	0.0772609	0.104286	1.08032	0.88061	1.32533	0.458782	3967	114	3853	0.0287371	FALSE
389.2	Conductive hearing loss	sense organs	-0.00865556	0.0804006	0.991382	0.846842	1.16059	0.914269	16696	208	16488	0.0124581	FALSE	0.0443537	0.0568529	1.04535	0.935122	1.16858	0.435304	174321	312	174009	0.0017898	FALSE	-0.0151065	0.050601	0.985007	0.892004	1.08771	0.76529	39802	403	39399	0.0101251	FALSE	0.184229	0.319929	1.20229	0.642215	2.25081	0.564722	3865	12	3853	0.00310479	FALSE
389.3	Degenerative and vascular disorders of ear	sense organs	NA	NA	NA	NA	NA	NA	NA	NA	NA	NA	NA	-0.15156	0.0820656	0.859366	0.731682	1.00933	0.0647736	174161	152	174009	0.000872756	FALSE	NA	NA	NA	NA	NA	NA	NA	NA	NA	NA	NA	NA	NA	NA	NA	NA	NA	NA	NA	NA	NA	NA
389.4	Tinnitus	sense organs	0.0116085	0.0309162	1.01168	0.952193	1.07487	0.707302	15142	1545	13597	0.102034	FALSE	-0.0270198	0.0436627	0.973342	0.893509	1.06031	0.536028	174539	530	174009	0.00303657	FALSE	0.0246749	0.0521767	1.02498	0.925342	1.13535	0.636277	39626	377	39249	0.00951396	FALSE	0.315925	0.229972	1.37153	0.873874	2.15259	0.169517	3875	22	3853	0.00567742	FALSE
389.5	Disorders of acoustic nerve	sense organs	-0.0424534	0.197323	0.958435	0.651026	1.411	0.829652	16842	34	16808	0.00201876	FALSE	0.273216	0.178035	1.31418	0.927064	1.86296	0.124878	174041	32	174009	0.000183865	FALSE	NA	NA	NA	NA	NA	NA	NA	NA	NA	NA	NA	NA	NA	NA	NA	NA	NA	NA	NA	NA	NA	NA
394	Rheumatic disease of the heart valves	circulatory system	0.211937	0.103034	1.23607	1.01004	1.51268	0.0396895	16693	126	16567	0.00754807	FALSE	0.00279469	0.0193123	1.0028	0.96555	1.04148	0.88494	174348	2792	171556	0.0160139	FALSE	0.0349641	0.0364796	1.03558	0.964123	1.11234	0.337833	39080	793	38287	0.0202917	FALSE	0.0526161	0.127291	1.05402	0.821293	1.35271	0.679349	3863	75	3788	0.019415	FALSE
394.1	Mitral valve stenosis and aortic valve stenosis	circulatory system	0.231382	0.257093	1.26034	0.761458	2.08608	0.368124	16886	21	16865	0.00124363	FALSE	-0.143592	0.0386917	0.866241	0.802978	0.934488	0.0002063	172239	683	171556	0.00396542	FALSE	-0.0157469	0.0763826	0.984376	0.847506	1.14335	0.836667	39868	174	39694	0.0043644	FALSE	NA	NA	NA	NA	NA	NA	NA	NA	NA	NA	NA
394.2	Mitral valve disease	circulatory system	0.731233	0.20179	2.07764	1.39896	3.08558	0.000290372	16918	33	16885	0.00195059	FALSE	-0.0468137	0.0581279	0.954265	0.85151	1.06942	0.420614	171857	301	171556	0.00175146	FALSE	0.0587243	0.0854459	1.06048	0.896955	1.25382	0.491914	40104	138	39966	0.00344105	FALSE	0.122047	0.154522	1.12981	0.834589	1.52945	0.429623	3838	50	3788	0.0130276	FALSE
394.3	Aortic valve disease	circulatory system	NA	NA	NA	NA	NA	NA	NA	NA	NA	NA	NA	0.0507	0.210239	1.05201	0.696722	1.58846	0.809436	171579	23	171556	0.000134049	FALSE	NA	NA	NA	NA	NA	NA	NA	NA	NA	NA	NA	NA	NA	NA	NA	NA	NA	NA	NA	NA	NA	NA
394.4	Acute rheumatic heart disease	circulatory system	NA	NA	NA	NA	NA	NA	NA	NA	NA	NA	NA	-0.152286	0.159122	0.858743	0.62866	1.17303	0.338549	171596	40	171556	0.000233106	FALSE	0.157382	0.172641	1.17044	0.83444	1.64174	0.361971	40237	34	40203	0.000844993	FALSE	NA	NA	NA	NA	NA	NA	NA	NA	NA	NA	NA
394.7	Disease of tricuspid valve	circulatory system	-0.00483976	0.208994	0.995172	0.660692	1.49899	0.981525	16792	30	16762	0.00178657	FALSE	-0.000696343	0.0468925	0.999304	0.911553	1.0955	0.988152	172019	463	171556	0.00269156	FALSE	0.0325126	0.0480301	1.03305	0.940234	1.13502	0.498456	39396	446	38950	0.0113209	FALSE	0.0360632	0.205461	1.03672	0.693059	1.55079	0.860668	3817	29	3788	0.00759759	FALSE
395	Heart valve disorders	circulatory system	0.122851	0.0475561	1.13072	1.03008	1.24118	0.00978653	16367	619	15748	0.03782	FALSE	0.0239397	0.0154349	1.02423	0.993707	1.05569	0.120899	175970	4414	171556	0.0250838	FALSE	0.0160163	0.0216926	1.01615	0.973847	1.06028	0.460315	38511	2486	36025	0.064553	FALSE	-0.0898671	0.0777405	0.914053	0.784869	1.0645	0.247686	4004	216	3788	0.0539461	FALSE
395.1	Nonrheumatic mitral valve disorders	circulatory system	0.202311	0.0616689	1.22423	1.08485	1.38152	0.00103586	16509	358	16151	0.0216851	FALSE	0.0592682	0.0220146	1.06106	1.01625	1.10785	0.00709777	173684	2128	171556	0.0122521	FALSE	0.073516	0.0272608	1.07629	1.02029	1.13536	0.00700152	38923	1497	37426	0.0384606	FALSE	-0.125745	0.101256	0.88184	0.723101	1.07543	0.21429	3909	121	3788	0.0309542	FALSE
395.2	Nonrheumatic aortic valve disorders	circulatory system	-0.0715894	0.0838471	0.930913	0.789836	1.09719	0.39321	16759	193	16566	0.0115162	FALSE	-0.0221667	0.0224069	0.978077	0.936052	1.02199	0.322526	173616	2060	171556	0.0118653	FALSE	-0.00711291	0.0314664	0.992912	0.933525	1.05608	0.821165	39481	1090	38391	0.0276082	FALSE	-0.0987313	0.111857	0.905986	0.727624	1.12807	0.377421	3892	104	3788	0.0267215	FALSE
395.3	Nonrheumatic tricuspid valve disorders	circulatory system	0.116235	0.22545	1.12326	0.72206	1.74738	0.606156	16768	25	16743	0.00149094	FALSE	-0.0190698	0.077643	0.981111	0.842611	1.14238	0.805985	171724	168	171556	0.000978314	FALSE	0.0265146	0.0678483	1.02687	0.899004	1.17292	0.695951	39708	221	39487	0.00556563	FALSE	NA	NA	NA	NA	NA	NA	NA	NA	NA	NA	NA
395.4	Nonrheumatic pulmonary valve disorders	circulatory system	NA	NA	NA	NA	NA	NA	NA	NA	NA	NA	NA	0.0211925	0.0716097	1.02142	0.887664	1.17533	0.767272	171754	198	171556	0.00115281	FALSE	-0.0426354	0.097785	0.958261	0.791129	1.1607	0.662828	40048	105	39943	0.00262185	FALSE	NA	NA	NA	NA	NA	NA	NA	NA	NA	NA	NA
395.6	Heart valve replaced	circulatory system	0.0750759	0.148621	1.07797	0.805557	1.44249	0.613454	16931	60	16871	0.0035438	FALSE	0.00496275	0.0333001	1.00498	0.941477	1.07276	0.881529	172478	922	171556	0.00534561	FALSE	0.0967693	0.0468636	1.10161	1.00493	1.20758	0.038931	40101	470	39631	0.0117204	FALSE	0.0725185	0.173148	1.07521	0.765787	1.50967	0.675345	3830	42	3788	0.0109661	FALSE
396	Abnormal heart sounds	circulatory system	0.0909316	0.0570444	1.09519	0.979341	1.22475	0.110925	16338	418	15920	0.0255845	FALSE	0.00205192	0.0245049	1.00205	0.955063	1.05136	0.933267	173255	1699	171556	0.00980635	FALSE	-0.0609063	0.0373776	0.940911	0.874445	1.01243	0.10321	39057	744	38313	0.0190491	FALSE	-0.211238	0.138464	0.809581	0.61716	1.062	0.127114	3853	65	3788	0.01687	FALSE
401	Hypertension	circulatory system	-0.0165933	0.0210548	0.983544	0.943781	1.02498	0.430639	15928	6994	8934	0.439101	FALSE	-0.0509621	0.00549019	0.950315	0.940143	0.960596	1.65718e-20	178921	51417	127504	0.287373	TRUE	-0.0301489	0.0134914	0.970301	0.94498	0.996301	0.0254386	37034	12583	24451	0.339769	FALSE	-0.0864467	0.0466005	0.917184	0.837124	1.0049	0.0635875	4079	861	3218	0.211081	FALSE
401.1	Essential hypertension	circulatory system	-0.0170871	0.0210545	0.983058	0.943316	1.02447	0.417041	15929	6949	8980	0.436248	FALSE	-0.0508239	0.00549307	0.950446	0.940268	0.960734	2.19585e-20	178847	51343	127504	0.287078	TRUE	-0.0333383	0.013617	0.967211	0.941739	0.993373	0.0143534	37001	12231	24770	0.330559	FALSE	-0.0876614	0.0467162	0.916071	0.835918	1.00391	0.0605909	4075	857	3218	0.210307	FALSE
401.2	Hypertensive heart and/or renal disease	circulatory system	-0.00174621	0.0460273	0.998255	0.912142	1.0925	0.969737	16486	678	15808	0.0411258	FALSE	-0.0222148	0.0388457	0.97803	0.906329	1.0554	0.567409	128180	676	127504	0.00527383	FALSE	0.0127058	0.0236339	1.01279	0.966942	1.06081	0.590846	37888	2277	35611	0.0600982	FALSE	-0.313932	0.244604	0.730568	0.452324	1.17997	0.199341	3241	23	3218	0.00709658	FALSE
401.21	Hypertensive heart disease	circulatory system	0.00861242	0.0622644	1.00865	0.89277	1.13957	0.889987	16611	352	16259	0.0211908	FALSE	-0.00473962	0.0987098	0.995272	0.820197	1.20772	0.961704	127608	104	127504	0.000814996	FALSE	0.00610325	0.0302507	1.00612	0.948202	1.06758	0.840108	38104	1282	36822	0.0336448	FALSE	0.205138	0.35965	1.22769	0.606667	2.48445	0.568418	3228	10	3218	0.00309789	FALSE
401.22	Hypertensive chronic kidney disease	circulatory system	NA	NA	NA	NA	NA	NA	NA	NA	NA	NA	NA	-0.0273598	0.0422978	0.973011	0.895598	1.05712	0.517737	128073	569	127504	0.00444278	FALSE	-0.00107581	0.0320693	0.998925	0.938069	1.06373	0.973239	39605	1090	38515	0.0275218	FALSE	-0.841557	0.35791	0.431039	0.213726	0.869313	0.0187076	3230	12	3218	0.00371517	FALSE
401.3	Other hypertensive complications	circulatory system	0.0317948	0.106361	1.03231	0.838055	1.27158	0.76499	16787	117	16670	0.00696968	FALSE	0.174728	0.113637	1.19092	0.953133	1.48804	0.124148	127582	78	127504	0.000611372	FALSE	0.0161835	0.037725	1.01632	0.943879	1.09431	0.667932	39503	741	38762	0.0187581	FALSE	0.210024	0.239773	1.23371	0.771104	1.97384	0.38107	3239	21	3218	0.00648348	FALSE
411	Ischemic Heart Disease	circulatory system	-0.060998	0.0325212	0.940825	0.882727	1.00275	0.0607046	15975	1528	14447	0.0956495	FALSE	-0.0492222	0.00887126	0.95197	0.93556	0.968667	2.88117e-08	178155	14439	163716	0.0810474	TRUE	-0.0329587	0.0186371	0.967579	0.932872	1.00358	0.0769873	38314	3925	34389	0.102443	FALSE	-0.129854	0.0790611	0.878224	0.752155	1.02542	0.100498	4125	215	3910	0.0521212	FALSE
411.1	Unstable angina (intermediate coronary syndrome)	circulatory system	-0.145597	0.0892325	0.864506	0.725791	1.02973	0.102751	16704	168	16536	0.0100575	FALSE	-0.103933	0.0230548	0.901285	0.861465	0.942946	6.5413e-06	165649	1933	163716	0.0116693	TRUE	-0.0597871	0.0410659	0.941965	0.869118	1.02092	0.145425	39543	628	38915	0.0158814	FALSE	NA	NA	NA	NA	NA	NA	NA	NA	NA	NA	NA
411.2	Myocardial infarction	circulatory system	-0.0459875	0.0591904	0.955054	0.850441	1.07254	0.437193	16685	391	16294	0.0234342	FALSE	-0.0666359	0.0158706	0.935536	0.906883	0.965094	2.68435e-05	167885	4169	163716	0.0248325	TRUE	-0.0504917	0.0314698	0.950762	0.89389	1.01125	0.108615	39564	1102	38462	0.0278536	FALSE	-0.258317	0.221934	0.77235	0.49992	1.19324	0.24445	3934	24	3910	0.00610066	FALSE
411.3	Angina pectoris	circulatory system	-0.0415166	0.0556189	0.959333	0.860252	1.06983	0.455396	16394	453	15941	0.0276321	FALSE	-0.073415	0.0119013	0.929215	0.907791	0.951145	6.88704e-10	171365	7649	163716	0.0446357	TRUE	-0.0912874	0.0385513	0.912755	0.846328	0.984396	0.017887	39433	710	38723	0.0180052	FALSE	0.0471843	0.207621	1.04832	0.697849	1.57479	0.82022	3937	27	3910	0.00685801	FALSE
411.4	Coronary atherosclerosis	circulatory system	-0.0523718	0.0382694	0.948976	0.880399	1.02289	0.171155	16374	1052	15322	0.0642482	FALSE	-0.0633654	0.0120133	0.9386	0.916758	0.960963	1.33046e-07	171182	7466	163716	0.0436144	TRUE	-0.0366421	0.0201337	0.964021	0.92672	1.00282	0.0687678	38717	3225	35492	0.0832967	FALSE	-0.179825	0.0824884	0.835416	0.710701	0.982016	0.0292568	4108	198	3910	0.0481986	FALSE
411.41	Aneurysm and dissection of heart	circulatory system	NA	NA	NA	NA	NA	NA	NA	NA	NA	NA	NA	0.0588897	0.09327	1.06066	0.883451	1.27341	0.527786	163832	116	163716	0.000708042	FALSE	-0.0292773	0.160041	0.971147	0.709669	1.32897	0.854847	40209	39	40170	0.000969932	FALSE	NA	NA	NA	NA	NA	NA	NA	NA	NA	NA	NA
411.8	Other chronic ischemic heart disease, unspecified	circulatory system	-0.14452	0.0568616	0.865437	0.774166	0.967469	0.011034	16603	437	16166	0.0263205	FALSE	-0.0651394	0.0125839	0.936937	0.914111	0.960333	2.26177e-07	170534	6818	163716	0.0399803	TRUE	-0.0175203	0.0351168	0.982632	0.917274	1.05265	0.61784	39388	878	38510	0.0222911	FALSE	NA	NA	NA	NA	NA	NA	NA	NA	NA	NA	NA
411.9	Other acute and subacute forms of ischemic heart disease	circulatory system	NA	NA	NA	NA	NA	NA	NA	NA	NA	NA	NA	-0.0851396	0.0342296	0.918384	0.858791	0.982112	0.0128713	164584	868	163716	0.0052739	FALSE	NA	NA	NA	NA	NA	NA	NA	NA	NA	NA	NA	NA	NA	NA	NA	NA	NA	NA	NA	NA	NA	NA
414	Other forms of chronic heart disease	circulatory system	-0.0304868	0.0786902	0.969973	0.831337	1.13173	0.698439	16605	217	16388	0.0130684	FALSE	-0.000506874	0.0236498	0.999493	0.95422	1.04691	0.982901	165556	1840	163716	0.0111141	FALSE	0.0393195	0.0326508	1.0401	0.975626	1.10884	0.228496	38590	1017	37573	0.026354	FALSE	0.255352	0.185992	1.29092	0.896558	1.85873	0.169778	3945	35	3910	0.00887199	FALSE
414.2	ASCVD	circulatory system	-0.154276	0.202035	0.857036	0.576797	1.27343	0.445101	16901	32	16869	0.00189338	FALSE	NA	NA	NA	NA	NA	NA	NA	NA	NA	NA	NA	0.166383	0.0934043	1.18103	0.98345	1.4183	0.0748592	39883	118	39765	0.00295865	FALSE	NA	NA	NA	NA	NA	NA	NA	NA	NA	NA	NA
415	Pulmonary heart disease	circulatory system	0.0812384	0.0523726	1.08463	0.978816	1.20188	0.120863	16674	498	16176	0.0298669	FALSE	0.0290503	0.0327078	1.02948	0.96555	1.09763	0.374446	176767	953	175814	0.00539128	FALSE	0.0102808	0.0255517	1.01033	0.960981	1.06222	0.687423	39137	1679	37458	0.0429006	FALSE	-0.140984	0.160907	0.868503	0.633585	1.19052	0.380929	4194	46	4148	0.010968	FALSE
415.1	Acute pulmonary heart disease	circulatory system	0.155792	0.0696032	1.16858	1.01956	1.33939	0.0252023	16882	277	16605	0.016408	FALSE	0.0465212	0.142274	1.04762	0.792679	1.38456	0.743681	175864	50	175814	0.000284311	FALSE	0.0615137	0.0416956	1.06345	0.979993	1.154	0.140131	39903	595	39308	0.0149112	FALSE	-0.208716	0.181793	0.811625	0.568343	1.15905	0.250927	4184	36	4148	0.00860421	FALSE
415.11	Pulmonary embolism and infarction, acute	circulatory system	0.141822	0.0704945	1.15237	1.00366	1.32312	0.0442385	16881	270	16611	0.0159943	FALSE	0.027751	0.14374	1.02814	0.775708	1.36272	0.846908	175863	49	175814	0.000278626	FALSE	0.0727746	0.0436835	1.07549	0.987237	1.17163	0.0957233	40017	540	39477	0.0134943	FALSE	-0.208716	0.181793	0.811625	0.568343	1.15905	0.250927	4184	36	4148	0.00860421	FALSE
415.2	Chronic pulmonary heart disease	circulatory system	-0.0107655	0.0784824	0.989292	0.84824	1.1538	0.890895	16710	216	16494	0.0129264	FALSE	0.0386645	0.0342231	1.03942	0.971987	1.11153	0.25857	176684	870	175814	0.00492405	FALSE	0.0106536	0.0315794	1.01071	0.950049	1.07525	0.735846	39447	1062	38385	0.0269222	FALSE	-0.0265161	0.33281	0.973832	0.507214	1.86972	0.936497	4159	11	4148	0.00264487	FALSE
415.21	Primary pulmonary hypertension	circulatory system	-0.181526	0.164594	0.833996	0.604031	1.15151	0.270082	16873	48	16825	0.00284478	FALSE	0.0405758	0.0593221	1.04141	0.927098	1.16982	0.493981	176102	288	175814	0.00163542	FALSE	-0.0169094	0.0644843	0.983233	0.866495	1.1157	0.793147	40038	242	39796	0.00604426	FALSE	NA	NA	NA	NA	NA	NA	NA	NA	NA	NA	NA
416	Cardiomegaly	circulatory system	0.116854	0.0963586	1.12395	0.930522	1.3576	0.225246	16598	144	16454	0.00867574	FALSE	0.00763305	0.0206071	1.00766	0.967774	1.04919	0.711077	178248	2434	175814	0.0136551	FALSE	0.0295759	0.0252027	1.03002	0.980374	1.08218	0.240588	38327	1789	36538	0.0466773	FALSE	NA	NA	NA	NA	NA	NA	NA	NA	NA	NA	NA
418	Nonspecific chest pain	circulatory system	0.000554048	0.0212329	1.00055	0.959769	1.04307	0.979182	14818	4358	10460	0.294102	FALSE	0.142858	0.160805	1.15357	0.84171	1.58097	0.374328	175727	39	175688	0.000221935	FALSE	-0.0181264	0.0148164	0.982037	0.953929	1.01097	0.221179	35662	7657	28005	0.21471	FALSE	-0.13163	0.0754643	0.876666	0.756132	1.01641	0.0811132	3910	226	3684	0.0578005	FALSE
418.1	Precordial pain	circulatory system	0.0658139	0.13745	1.06803	0.815798	1.39824	0.632067	16643	71	16572	0.00426606	FALSE	-0.0126261	0.0179255	0.987453	0.953362	1.02276	0.481206	178883	3195	175688	0.0178608	FALSE	-0.0113874	0.0586793	0.988677	0.881263	1.10918	0.846127	39421	298	39123	0.00755942	FALSE	NA	NA	NA	NA	NA	NA	NA	NA	NA	NA	NA
420	Carditis	circulatory system	0.0149701	0.101236	1.01508	0.832392	1.23787	0.882443	16750	129	16621	0.00770149	FALSE	0.00843334	0.0270208	1.00847	0.956449	1.06332	0.75496	178154	1397	176757	0.00784153	FALSE	0.0787781	0.0413593	1.08196	0.997717	1.17333	0.0568156	39512	607	38905	0.0153624	FALSE	0.139578	0.200183	1.14979	0.776638	1.70223	0.485645	4157	30	4127	0.00721674	FALSE
420.1	Myocarditis	circulatory system	NA	NA	NA	NA	NA	NA	NA	NA	NA	NA	NA	0.0764554	0.10761	1.07945	0.874188	1.33292	0.477402	176844	87	176757	0.000491959	FALSE	NA	NA	NA	NA	NA	NA	NA	NA	NA	NA	NA	NA	NA	NA	NA	NA	NA	NA	NA	NA	NA	NA
420.2	Pericarditis	circulatory system	-0.0783581	0.124265	0.924633	0.724759	1.17963	0.528319	16843	85	16758	0.00504661	FALSE	0.00944217	0.0330456	1.00949	0.946176	1.07703	0.775084	177688	931	176757	0.00523952	FALSE	0.0794821	0.0485963	1.08273	0.984357	1.19093	0.101932	39667	433	39234	0.0109159	FALSE	0.348341	0.241996	1.41672	0.881641	2.27653	0.150023	4147	20	4127	0.00482276	FALSE
420.21	Acute pericarditis	circulatory system	NA	NA	NA	NA	NA	NA	NA	NA	NA	NA	NA	0.0822721	0.109073	1.08575	0.876769	1.34455	0.45068	176842	85	176757	0.000480655	FALSE	-0.0718071	0.140014	0.93071	0.707347	1.22461	0.608052	40174	51	40123	0.00126948	FALSE	NA	NA	NA	NA	NA	NA	NA	NA	NA	NA	NA
420.22	Chronic pericarditis	circulatory system	NA	NA	NA	NA	NA	NA	NA	NA	NA	NA	NA	-0.0184123	0.167414	0.981756	0.707128	1.36304	0.912425	176793	36	176757	0.000203628	FALSE	0.0515236	0.10173	1.05287	0.862545	1.2852	0.612525	40168	97	40071	0.00241486	FALSE	NA	NA	NA	NA	NA	NA	NA	NA	NA	NA	NA
420.3	Endocarditis	circulatory system	0.206218	0.175053	1.22902	0.87207	1.73208	0.238784	16856	43	16813	0.00255102	FALSE	-0.00557838	0.0496048	0.994437	0.902304	1.09598	0.910462	177169	412	176757	0.00232546	FALSE	0.0737966	0.0794452	1.07659	0.921349	1.25798	0.352941	40119	161	39958	0.00401306	FALSE	NA	NA	NA	NA	NA	NA	NA	NA	NA	NA	NA
425	Cardiomyopathy	circulatory system	-0.0446018	0.0770609	0.956378	0.822307	1.11231	0.562733	16801	226	16575	0.0134516	FALSE	0.0672362	0.0348191	1.06955	0.998991	1.14509	0.0534814	177594	837	176757	0.004713	FALSE	0.0595313	0.032453	1.06134	0.995932	1.13104	0.066597	39848	1006	38842	0.0252459	FALSE	0.0572253	0.154672	1.05889	0.781976	1.43388	0.711398	4178	51	4127	0.0122068	FALSE
425.1	Primary/intrinsic cardiomyopathies	circulatory system	-0.0414113	0.0806796	0.959434	0.819105	1.12381	0.607755	16813	206	16607	0.0122524	FALSE	0.0672076	0.0351753	1.06952	0.998266	1.14586	0.0560494	177577	820	176757	0.00461772	FALSE	0.0586441	0.035077	1.0604	0.989944	1.13587	0.0945502	39899	854	39045	0.021404	FALSE	-0.0339386	0.167929	0.966631	0.695531	1.3434	0.839838	4170	43	4127	0.0103118	FALSE
425.11	Hypertrophic obstructive cardiomyopathy	circulatory system	NA	NA	NA	NA	NA	NA	NA	NA	NA	NA	NA	-0.121842	0.119478	0.885288	0.700459	1.11889	0.307829	176828	71	176757	0.00040152	FALSE	-0.103464	0.0976108	0.901708	0.744694	1.09183	0.289159	40244	105	40139	0.00260908	FALSE	NA	NA	NA	NA	NA	NA	NA	NA	NA	NA	NA
425.12	Other hypertrophic cardiomyopathy	circulatory system	NA	NA	NA	NA	NA	NA	NA	NA	NA	NA	NA	-0.0830399	0.0954865	0.920314	0.763232	1.10973	0.384491	176868	111	176757	0.000627587	FALSE	-0.13598	0.141157	0.87286	0.661895	1.15107	0.335384	40263	50	40213	0.00124183	FALSE	NA	NA	NA	NA	NA	NA	NA	NA	NA	NA	NA
425.2	Secondary/extrinsic cardiomyopathies	circulatory system	0.218304	0.232111	1.24397	0.789281	1.96058	0.346953	16917	24	16893	0.00141869	FALSE	NA	NA	NA	NA	NA	NA	NA	NA	NA	NA	NA	0.0910555	0.0571162	1.09533	0.979324	1.22508	0.110888	40053	315	39738	0.00786458	FALSE	NA	NA	NA	NA	NA	NA	NA	NA	NA	NA	NA
425.8	Other cardiomyopathy	circulatory system	-0.245203	0.237477	0.782545	0.491321	1.24639	0.301821	16942	23	16919	0.00135757	FALSE	NA	NA	NA	NA	NA	NA	NA	NA	NA	NA	NA	0.0318903	0.15683	1.0324	0.759196	1.40393	0.838866	40264	41	40223	0.00101828	FALSE	NA	NA	NA	NA	NA	NA	NA	NA	NA	NA	NA
426	Cardiac conduction disorders	circulatory system	0.0622244	0.0360248	1.0642	0.991651	1.14206	0.0841199	15423	1128	14295	0.0731375	FALSE	0.0446823	0.0157111	1.0457	1.01399	1.0784	0.00445521	165743	4272	161471	0.0257748	FALSE	0.0504273	0.0236167	1.05172	1.00415	1.10155	0.0327411	38361	2067	36294	0.0538828	FALSE	0.0348458	0.0994989	1.03546	0.851997	1.25843	0.726179	3569	125	3444	0.0350238	FALSE
426.2	Atrioventricular [AV] block	circulatory system	-0.0910208	0.106501	0.912999	0.740994	1.12493	0.392747	16828	117	16711	0.0069527	FALSE	0.0685847	0.0256939	1.07099	1.01839	1.12631	0.00760091	163034	1563	161471	0.00958696	FALSE	0.111564	0.0483755	1.11802	1.01689	1.22922	0.0210994	39964	440	39524	0.0110099	FALSE	-0.370531	0.225019	0.690368	0.444161	1.07305	0.0996265	3468	24	3444	0.00692042	FALSE
426.21	First degree AV block	circulatory system	0.0274491	0.175813	1.02783	0.728225	1.4507	0.875933	16867	43	16824	0.00254936	FALSE	0.117665	0.0362296	1.12487	1.04776	1.20765	0.00116321	162252	781	161471	0.0048135	FALSE	0.193739	0.129781	1.21378	0.941169	1.56535	0.135487	40141	60	40081	0.00149473	FALSE	NA	NA	NA	NA	NA	NA	NA	NA	NA	NA	NA
426.23	Second degree AV block	circulatory system	NA	NA	NA	NA	NA	NA	NA	NA	NA	NA	NA	0.0599954	0.0562082	1.06183	0.951065	1.1855	0.285801	161793	322	161471	0.0019902	FALSE	-0.0518149	0.106605	0.949505	0.770465	1.17015	0.626935	40219	88	40131	0.00218802	FALSE	NA	NA	NA	NA	NA	NA	NA	NA	NA	NA	NA
426.24	Atrioventricular block, complete	circulatory system	-0.123863	0.158515	0.883501	0.647554	1.20542	0.434571	16928	52	16876	0.00307183	FALSE	0.0226498	0.0503457	1.02291	0.92679	1.12899	0.652793	161873	402	161471	0.00248343	FALSE	0.116909	0.0590751	1.12402	1.00112	1.262	0.0478174	40155	293	39862	0.00729673	FALSE	-0.415169	0.278456	0.660229	0.382532	1.13952	0.13597	3460	16	3444	0.00462428	FALSE
426.25	Other heart block	circulatory system	NA	NA	NA	NA	NA	NA	NA	NA	NA	NA	NA	0.0381774	0.107395	1.03892	0.841712	1.28232	0.722227	161559	88	161471	0.000544693	FALSE	NA	NA	NA	NA	NA	NA	NA	NA	NA	NA	NA	NA	NA	NA	NA	NA	NA	NA	NA	NA	NA	NA
426.3	Bundle branch block	circulatory system	0.09513	0.0929092	1.0998	0.916703	1.31947	0.305882	16794	155	16639	0.00922949	FALSE	0.0267832	0.024015	1.02715	0.979918	1.07665	0.264735	163257	1786	161471	0.0109398	FALSE	0.0299563	0.0550021	1.03041	0.925105	1.1477	0.586002	39864	339	39525	0.00850391	FALSE	0.336895	0.263622	1.40059	0.835433	2.34807	0.201269	3461	17	3444	0.00491188	FALSE
426.31	Right bundle branch block	circulatory system	0.035414	0.145997	1.03605	0.778224	1.37929	0.808342	16846	62	16784	0.0036804	FALSE	NA	NA	NA	NA	NA	NA	NA	NA	NA	NA	NA	-0.0782856	0.106567	0.9247	0.750394	1.1395	0.462574	40100	88	40012	0.00219451	FALSE	NA	NA	NA	NA	NA	NA	NA	NA	NA	NA	NA
426.32	Left bundle branch block	circulatory system	0.173353	0.129922	1.18929	0.921922	1.53419	0.182112	16888	79	16809	0.00467788	FALSE	0.00494654	0.0248714	1.00496	0.957144	1.05516	0.842353	163134	1663	161471	0.0101941	FALSE	0.105452	0.0664628	1.11121	0.97549	1.26582	0.112596	40063	233	39830	0.00581584	FALSE	0.3698	0.337997	1.44744	0.746265	2.80744	0.273915	3454	10	3444	0.00289519	FALSE
426.4	Anomalous atrioventricular excitation	circulatory system	0.324171	0.244173	1.38288	0.856923	2.23167	0.1843	16950	22	16928	0.00129794	FALSE	-0.0125494	0.092963	0.987529	0.823035	1.1849	0.892617	161588	117	161471	0.000724064	FALSE	-0.309987	0.149822	0.733457	0.546819	0.983796	0.0385424	40274	44	40230	0.00109252	FALSE	NA	NA	NA	NA	NA	NA	NA	NA	NA	NA	NA
426.7	Abnormal electrocardiogram [ECG] [EKG]	circulatory system	0.0642298	0.0431358	1.06634	0.979889	1.16041	0.136484	15533	754	14779	0.0485418	FALSE	NA	NA	NA	NA	NA	NA	NA	NA	NA	NA	NA	0.0287639	0.0457079	1.02918	0.940989	1.12564	0.529153	39068	498	38570	0.012747	FALSE	0.0907929	0.176632	1.09504	0.774602	1.54804	0.607236	3483	39	3444	0.0111972	FALSE
426.8	Other cardiac conduction disorders	circulatory system	0.122072	0.174951	1.12984	0.801852	1.59197	0.485334	16851	43	16808	0.00255178	FALSE	-0.124022	0.142245	0.88336	0.668431	1.1674	0.383267	161521	50	161471	0.000309557	FALSE	-0.130273	0.131716	0.877856	0.678117	1.13643	0.322642	40107	57	40050	0.0014212	FALSE	NA	NA	NA	NA	NA	NA	NA	NA	NA	NA	NA
426.9	Cardiac pacemaker/device in situ	circulatory system	0.0135336	0.0888597	1.01363	0.851606	1.20647	0.878948	16896	170	16726	0.0100616	FALSE	0.0724197	0.0253029	1.07511	1.02309	1.12977	0.00420824	163083	1612	161471	0.00988454	FALSE	0.0786245	0.0333951	1.0818	1.01326	1.15498	0.0185541	39988	973	39015	0.0243323	FALSE	-0.127815	0.135882	0.880016	0.674258	1.14856	0.346891	3511	67	3444	0.0190829	FALSE
426.91	Cardiac pacemaker in situ	circulatory system	0.0821078	0.0989474	1.08557	0.894197	1.31791	0.406645	16916	137	16779	0.00809884	FALSE	0.0887984	0.0259278	1.09286	1.03871	1.14983	0.00061519	163006	1535	161471	0.00941683	FALSE	0.0714536	0.0381242	1.07407	0.996736	1.1574	0.0608983	40017	740	39277	0.0184921	FALSE	-0.37305	0.168969	0.688631	0.49449	0.958993	0.027258	3489	45	3444	0.0128977	FALSE
426.92	Cardiac defibrillator in situ	circulatory system	-0.0800734	0.161581	0.923049	0.672487	1.26697	0.620204	16930	50	16880	0.00295334	FALSE	NA	NA	NA	NA	NA	NA	NA	NA	NA	NA	NA	0.069701	0.0560258	1.07219	0.960684	1.19663	0.213467	40148	326	39822	0.00811996	FALSE	0.462796	0.291142	1.58851	0.897768	2.8107	0.111928	3458	14	3444	0.00404858	FALSE
427	Cardiac dysrhythmias	circulatory system	0.0700313	0.0223873	1.07254	1.0265	1.12065	0.001759	14943	3552	11391	0.237703	FALSE	0.0809284	0.00858653	1.08429	1.0662	1.1027	4.29929e-21	176758	15287	161471	0.0864855	TRUE	0.0199731	0.0138803	1.02017	0.992794	1.04831	0.150165	36397	8204	28193	0.225403	FALSE	0.116721	0.0563499	1.12381	1.00629	1.25504	0.0383258	3880	436	3444	0.112371	FALSE
427.1	Paroxysmal tachycardia, unspecified	circulatory system	0.0304291	0.0644379	1.0309	0.908583	1.16968	0.636767	16654	325	16329	0.0195148	FALSE	0.107388	0.0214336	1.11337	1.06756	1.16113	5.43624e-07	163705	2234	161471	0.0136465	TRUE	0.0694219	0.0318616	1.07189	1.007	1.14096	0.0293423	39545	1043	38502	0.026375	FALSE	0.179797	0.130124	1.19697	0.927515	1.54472	0.167053	3516	72	3444	0.0204778	FALSE
427.11	Paroxysmal supraventricular tachycardia	circulatory system	0.00424761	0.0768547	1.00426	0.863823	1.16752	0.955925	16757	227	16530	0.0135466	FALSE	0.112946	0.0234935	1.11957	1.06919	1.17233	1.52805e-06	163325	1854	161471	0.0113516	TRUE	0.048334	0.0420537	1.04952	0.966483	1.13969	0.250415	39843	580	39263	0.0145571	FALSE	0.0844666	0.147891	1.08814	0.814321	1.45402	0.567905	3500	56	3444	0.016	FALSE
427.12	Paroxysmal ventricular tachycardia	circulatory system	-0.0582767	0.131475	0.943389	0.729083	1.22069	0.657582	16856	76	16780	0.00450878	FALSE	0.0998363	0.0493789	1.10499	1.00306	1.21728	0.0431929	161887	416	161471	0.00256969	FALSE	0.117456	0.0474635	1.12463	1.02473	1.23428	0.0133367	39839	458	39381	0.0114963	FALSE	0.477789	0.268007	1.6125	0.953606	2.72667	0.0746272	3460	16	3444	0.00462428	FALSE
427.2	Atrial fibrillation and flutter	circulatory system	0.229094	0.048093	1.25746	1.14434	1.38176	1.90211e-06	16710	639	16071	0.0382406	TRUE	0.163714	0.0126052	1.17788	1.14913	1.20734	1.43429e-38	168312	6841	161471	0.0406448	TRUE	0.162708	0.0229813	1.17669	1.12487	1.23091	1.4414e-12	39537	2410	37127	0.0609556	TRUE	0.0899621	0.0963318	1.09413	0.90588	1.32151	0.350367	3588	144	3444	0.0401338	FALSE
427.21	Atrial fibrillation	circulatory system	0.222825	0.049475	1.2496	1.13412	1.37685	6.67538e-06	16722	603	16119	0.0360603	TRUE	0.152119	0.0217535	1.1643	1.1157	1.21501	2.69305e-12	163662	2191	161471	0.0133873	TRUE	0.164899	0.0234416	1.17927	1.12632	1.23472	2.00055e-12	39546	2327	37219	0.0588429	TRUE	0.0425845	0.0987194	1.0435	0.859929	1.26627	0.6662	3582	138	3444	0.038526	FALSE
427.22	Atrial flutter	circulatory system	0.221247	0.0853805	1.24763	1.05538	1.4749	0.00956113	16845	188	16657	0.0111606	FALSE	0.252665	0.0540733	1.28745	1.15798	1.43139	2.97363e-06	161819	348	161471	0.00215055	TRUE	0.183617	0.0442021	1.20156	1.10184	1.3103	3.26678e-05	39966	541	39425	0.0135365	TRUE	0.264663	0.197571	1.30299	0.884638	1.91919	0.180382	3475	31	3444	0.00892086	FALSE
427.3	Other specified cardiac dysrhythmias	circulatory system	0.0506543	0.0434307	1.05196	0.966117	1.14543	0.243483	15894	738	15156	0.0464326	FALSE	0.0508613	0.0222407	1.05218	1.0073	1.09906	0.0222044	163551	2080	161471	0.0127177	FALSE	0.0385953	0.0285447	1.03935	0.982797	1.09916	0.176342	38745	1344	37401	0.0346883	FALSE	0.390377	0.189929	1.47754	1.01828	2.14393	0.0398421	3476	32	3444	0.00920598	FALSE
427.4	Cardiac arrest and ventricular fibrillation	circulatory system	-0.19996	0.23606	0.818764	0.51549	1.30046	0.396955	16908	24	16884	0.00141945	FALSE	-0.0770782	0.051763	0.925817	0.836496	1.02468	0.136472	161849	378	161471	0.00233551	FALSE	-0.0614394	0.0744501	0.94041	0.812726	1.08815	0.409234	40025	182	39843	0.00454716	FALSE	NA	NA	NA	NA	NA	NA	NA	NA	NA	NA	NA
427.41	Ventricular fibrillation and flutter	circulatory system	NA	NA	NA	NA	NA	NA	NA	NA	NA	NA	NA	-0.0421011	0.0858689	0.958773	0.810257	1.13451	0.623925	161608	137	161471	0.00084773	FALSE	0.1154	0.131838	1.12232	0.866751	1.45325	0.381403	40205	58	40147	0.00144261	FALSE	NA	NA	NA	NA	NA	NA	NA	NA	NA	NA	NA
427.42	Cardiac arrest	circulatory system	-0.186633	0.258664	0.829748	0.499767	1.37761	0.470586	16924	20	16904	0.00118175	FALSE	-0.114095	0.0636485	0.892173	0.787536	1.01071	0.0730407	161721	250	161471	0.00154587	FALSE	-0.050409	0.0835431	0.95084	0.807224	1.12001	0.54625	40084	144	39940	0.00359246	FALSE	NA	NA	NA	NA	NA	NA	NA	NA	NA	NA	NA
427.5	Arrhythmia (cardiac) NOS	circulatory system	0.0233336	0.0452201	1.02361	0.936789	1.11847	0.605854	15847	682	15165	0.0430365	FALSE	0.149474	0.0354421	1.16122	1.0833	1.24476	2.47122e-05	162283	812	161471	0.0050036	TRUE	0.0644241	0.0280612	1.06654	1.00947	1.12685	0.0216847	38332	1438	36894	0.0375143	FALSE	-0.306688	0.288985	0.73588	0.417656	1.29657	0.288571	3459	15	3444	0.00433651	FALSE
427.6	Premature beats	circulatory system	0.219346	0.0873654	1.24526	1.04929	1.47784	0.0120503	16653	174	16479	0.0104486	FALSE	0.0890902	0.0442254	1.09318	1.00241	1.19217	0.0439613	161990	519	161471	0.0032039	FALSE	0.0871785	0.05375	1.09109	0.981993	1.21231	0.104819	39550	354	39196	0.0089507	FALSE	-0.0824776	0.17041	0.920832	0.659363	1.28599	0.628389	3485	41	3444	0.0117647	FALSE
427.61	Supraventricular premature beats	circulatory system	-0.0601205	0.206599	0.941651	0.6281	1.41173	0.771051	16799	31	16768	0.00184535	FALSE	0.0997074	0.090425	1.10485	0.925403	1.31909	0.270178	161595	124	161471	0.00076735	FALSE	0.0355815	0.118135	1.03622	0.822042	1.30621	0.763267	40053	72	39981	0.00179762	FALSE	NA	NA	NA	NA	NA	NA	NA	NA	NA	NA	NA
427.7	Tachycardia NOS	circulatory system	-0.00859047	0.0451019	0.991446	0.907565	1.08308	0.848943	16100	682	15418	0.0423602	FALSE	0.0138768	0.0211978	1.01397	0.972708	1.05699	0.512705	163752	2281	161471	0.0139296	FALSE	-0.0181465	0.022081	0.982017	0.940423	1.02545	0.411182	37494	2388	35106	0.0636902	FALSE	0.205875	0.160688	1.2286	0.896664	1.68341	0.200121	3491	47	3444	0.0134632	FALSE
427.8	Sinoatrial node dysfunction (Bradycardia)	circulatory system	0.117951	0.146842	1.12519	0.843784	1.50045	0.421829	16878	62	16816	0.00367342	FALSE	0.077877	0.0503861	1.08099	0.979337	1.19319	0.1222	161874	403	161471	0.00248959	FALSE	0.0809077	0.0402076	1.08427	1.0021	1.17318	0.0441935	40033	674	39359	0.0168361	FALSE	-0.574054	0.220624	0.563237	0.365504	0.867942	0.00926941	3472	28	3444	0.00806452	FALSE
427.9	Palpitations	circulatory system	0.056759	0.0324771	1.0584	0.993128	1.12796	0.0805225	15890	1375	14515	0.0865324	FALSE	0.0604415	0.0165696	1.06231	1.02836	1.09737	0.000264573	165237	3766	161471	0.0227915	FALSE	0.0138707	0.0197705	1.01397	0.975427	1.05403	0.482939	38117	2989	35128	0.0784165	FALSE	0.128997	0.0735996	1.13769	0.984857	1.31423	0.0796568	3677	233	3444	0.0633669	FALSE
428	Congestive heart failure; nonhypertensive	circulatory system	-0.0405143	0.0476261	0.960295	0.874711	1.05425	0.39495	16603	635	15968	0.0382461	FALSE	-0.00506466	0.0179552	0.994948	0.960543	1.03059	0.777888	178484	3234	175250	0.0181193	FALSE	0.0179897	0.0203989	1.01815	0.978248	1.05968	0.377834	38923	2905	36018	0.0746345	FALSE	0.110439	0.114874	1.11677	0.891622	1.39877	0.336354	4035	96	3939	0.0237918	FALSE
428.1	Congestive heart failure (CHF) NOS	circulatory system	-0.0636589	0.0571871	0.938325	0.838831	1.04962	0.265636	16668	424	16244	0.025438	FALSE	0.0118021	0.024914	1.01187	0.963648	1.06251	0.635704	176908	1658	175250	0.0093721	FALSE	-0.00405692	0.0233254	0.995951	0.951444	1.04254	0.861922	39277	2147	37130	0.054663	FALSE	0.105252	0.176618	1.11099	0.785905	1.57054	0.551223	3977	38	3939	0.00955494	FALSE
428.2	Heart failure NOS	circulatory system	-0.0425249	0.164894	0.958367	0.693699	1.32401	0.79649	16861	48	16813	0.00284681	FALSE	-0.0294781	0.0226224	0.970952	0.928841	1.01497	0.192558	177265	2015	175250	0.0113672	FALSE	0.0167169	0.0376652	1.01686	0.944493	1.09477	0.657167	39652	752	38900	0.018965	FALSE	NA	NA	NA	NA	NA	NA	NA	NA	NA	NA	NA
428.3	Heart failure with reduced EF [Systolic or combined heart failure]	circulatory system	-0.0717874	0.0723026	0.930729	0.807752	1.07243	0.320771	16789	258	16531	0.0153672	FALSE	-0.260946	0.160428	0.770323	0.562488	1.05495	0.103831	175289	39	175250	0.00022249	FALSE	0.0700146	0.0328317	1.07252	1.00568	1.14381	0.0329632	39936	981	38955	0.0245643	FALSE	0.0114923	0.177999	1.01156	0.713634	1.43386	0.948521	3978	39	3939	0.00980392	FALSE
428.4	Heart failure with preserved EF [Diastolic heart failure]	circulatory system	-0.0418545	0.0707954	0.959009	0.834758	1.10176	0.554385	16808	272	16536	0.0161828	FALSE	NA	NA	NA	NA	NA	NA	NA	NA	NA	NA	NA	0.00729746	0.0343105	1.00732	0.941811	1.07739	0.83157	39811	927	38884	0.023285	FALSE	-0.00910239	0.170808	0.990939	0.709009	1.38497	0.957501	3982	43	3939	0.0107986	FALSE
429	Ill-defined descriptions and complications of heart disease	circulatory system	0.0155185	0.0730277	1.01564	0.880191	1.17193	0.831715	16283	251	16032	0.0154148	FALSE	-0.0273556	0.0464743	0.973015	0.888301	1.06581	0.556118	175719	469	175250	0.00266903	FALSE	-0.0223223	0.036603	0.977925	0.910224	1.05066	0.541961	38016	803	37213	0.0211227	FALSE	-0.301121	0.145575	0.739988	0.5563	0.984329	0.0385932	3996	57	3939	0.0142643	FALSE
429.1	Heart transplant/surgery	circulatory system	0.186056	0.238864	1.20449	0.754186	1.92366	0.436025	16915	23	16892	0.00135974	FALSE	0.0998292	0.204783	1.10498	0.739673	1.65071	0.625914	175274	24	175250	0.000136928	FALSE	0.0940534	0.0668237	1.09862	0.963752	1.25236	0.159283	39997	235	39762	0.00587544	FALSE	NA	NA	NA	NA	NA	NA	NA	NA	NA	NA	NA
429.2	Abnormal function study of cardiovascular system	circulatory system	0.020134	0.119954	1.02034	0.806562	1.29078	0.866703	16716	91	16625	0.00544389	FALSE	-0.0273556	0.0464743	0.973015	0.888301	1.06581	0.556118	175719	469	175250	0.00266903	FALSE	0.0663581	0.0670998	1.06861	0.93692	1.21881	0.322689	39455	225	39230	0.0057027	FALSE	-0.236874	0.276082	0.789091	0.459326	1.3556	0.390902	3954	15	3939	0.00379363	FALSE
429.3	Symptoms involving cardiovascular system	circulatory system	-0.013528	0.0947024	0.986563	0.819431	1.18778	0.88641	16552	147	16405	0.0088811	FALSE	NA	NA	NA	NA	NA	NA	NA	NA	NA	NA	NA	0.0140778	0.0550743	1.01418	0.910403	1.12978	0.798248	38807	343	38464	0.00883861	FALSE	-0.387725	0.170472	0.678599	0.485853	0.947811	0.0229405	3981	42	3939	0.0105501	FALSE
429.9	Cardiac complications, not elsewhere classified	circulatory system	NA	NA	NA	NA	NA	NA	NA	NA	NA	NA	NA	NA	NA	NA	NA	NA	NA	NA	NA	NA	NA	NA	-0.14287	0.100953	0.866867	0.711246	1.05654	0.157006	39937	98	39839	0.00245386	FALSE	NA	NA	NA	NA	NA	NA	NA	NA	NA	NA	NA
430	Intracranial hemorrhage	circulatory system	0.0526144	0.140845	1.05402	0.799762	1.38912	0.70873	16903	67	16836	0.00396379	FALSE	-0.0387982	0.028254	0.961945	0.910123	1.01672	0.169692	173275	1276	171999	0.00736402	FALSE	-0.019409	0.0476382	0.980778	0.893347	1.07677	0.683696	39774	448	39326	0.0112636	FALSE	-0.146838	0.279451	0.863434	0.499293	1.49315	0.59927	3993	15	3978	0.00375657	FALSE
430.1	Subarachnoid hemorrhage	circulatory system	0.240129	0.213244	1.27141	0.837086	1.93109	0.260132	16936	29	16907	0.00171233	FALSE	-0.0535112	0.0379108	0.947895	0.880015	1.02101	0.158096	172703	704	171999	0.00407636	FALSE	-0.0788162	0.0799977	0.92421	0.790087	1.0811	0.324511	39979	157	39822	0.00392706	FALSE	NA	NA	NA	NA	NA	NA	NA	NA	NA	NA	NA
430.2	Intracerebral hemorrhage	circulatory system	-0.325051	0.241001	0.72249	0.450493	1.15871	0.177415	16933	23	16910	0.00135829	FALSE	-0.0304868	0.0405554	0.969973	0.895856	1.05022	0.452212	172618	619	171999	0.00358595	FALSE	0.00909072	0.0687461	1.00913	0.881922	1.15469	0.894798	40057	213	39844	0.00531742	FALSE	NA	NA	NA	NA	NA	NA	NA	NA	NA	NA	NA
430.3	Subdural hemorrhage	circulatory system	NA	NA	NA	NA	NA	NA	NA	NA	NA	NA	NA	NA	NA	NA	NA	NA	NA	NA	NA	NA	NA	NA	-0.006867	0.0973342	0.993157	0.820664	1.20191	0.943755	40211	106	40105	0.00263609	FALSE	NA	NA	NA	NA	NA	NA	NA	NA	NA	NA	NA
433	Cerebrovascular disease	circulatory system	0.0399729	0.0348413	1.04078	0.972081	1.11434	0.251264	16210	1259	14951	0.0776681	FALSE	-0.0155091	0.0131913	0.984611	0.95948	1.0104	0.239714	178108	6109	171999	0.0342994	FALSE	-0.0335484	0.0210136	0.967008	0.927989	1.00767	0.110377	38269	2800	35469	0.0731663	FALSE	-0.0656584	0.099141	0.936451	0.771071	1.1373	0.507796	4107	129	3978	0.0314098	FALSE
433.1	Occlusion and stenosis of precerebral arteries	circulatory system	-0.0489056	0.0663142	0.952271	0.836205	1.08445	0.460829	16565	317	16248	0.0191367	FALSE	0.00406735	0.0348565	1.00408	0.937769	1.07507	0.907107	172840	841	171999	0.00486577	FALSE	-0.115756	0.0354015	0.890692	0.830985	0.954689	0.00107616	38966	890	38076	0.0228404	FALSE	-0.0880688	0.174586	0.915698	0.650342	1.28933	0.61395	4018	40	3978	0.0099552	FALSE
433.11	Occlusion of cerebral arteries, with cerebral infarction	circulatory system	-0.0864557	0.219936	0.917176	0.595991	1.41145	0.694249	16919	27	16892	0.00159584	FALSE	-0.0245762	0.192924	0.975723	0.668508	1.42412	0.898633	172026	27	171999	0.000156953	FALSE	-0.226272	0.102503	0.797501	0.652348	0.974952	0.0272805	40207	95	40112	0.00236277	FALSE	NA	NA	NA	NA	NA	NA	NA	NA	NA	NA	NA
433.12	Cerebral atherosclerosis	circulatory system	NA	NA	NA	NA	NA	NA	NA	NA	NA	NA	NA	0.0791354	0.0665584	1.08235	0.949976	1.23317	0.234454	172229	230	171999	0.00133543	FALSE	-0.0624799	0.0900849	0.939432	0.787379	1.12085	0.487954	39993	128	39865	0.00320056	FALSE	NA	NA	NA	NA	NA	NA	NA	NA	NA	NA	NA
433.2	Occlusion of cerebral arteries	circulatory system	0.118071	0.0606364	1.12532	0.999224	1.26734	0.051511	16721	368	16353	0.0220083	FALSE	-0.0150505	0.0224552	0.985062	0.942648	1.02939	0.502703	174040	2041	171999	0.0117272	FALSE	-0.0615168	0.0357953	0.940337	0.876625	1.00868	0.0856924	39741	824	38917	0.0207343	FALSE	-0.0128535	0.156318	0.987229	0.726704	1.34115	0.934466	4026	48	3978	0.0119225	FALSE
433.21	Cerebral artery occlusion, with cerebral infarction	circulatory system	0.141724	0.0622347	1.15226	1.01994	1.30174	0.0227715	16729	349	16380	0.020862	FALSE	-0.0144911	0.0226101	0.985613	0.942889	1.03027	0.521578	174012	2013	171999	0.0115682	FALSE	-0.0510144	0.0370542	0.950265	0.883697	1.02185	0.16859	39820	765	39055	0.0192115	FALSE	-0.015573	0.15956	0.984548	0.72014	1.34604	0.92225	4024	46	3978	0.0114314	FALSE
433.3	Cerebral ischemia	circulatory system	-0.0307213	0.0492344	0.969746	0.880539	1.06799	0.53264	16511	575	15936	0.0348253	FALSE	-0.0316735	0.0193892	0.968823	0.932696	1.00635	0.10235	174760	2761	171999	0.0157988	FALSE	-0.0241451	0.0312374	0.976144	0.918172	1.03778	0.439549	39009	1147	37862	0.0294035	FALSE	-0.0829981	0.16217	0.920353	0.66975	1.26473	0.608793	4025	47	3978	0.011677	FALSE
433.31	Transient cerebral ischemia	circulatory system	-0.039374	0.0506433	0.961391	0.870546	1.06172	0.436878	16553	542	16011	0.0327433	FALSE	-0.0680568	0.0267732	0.934207	0.886448	0.984539	0.0110227	173427	1428	171999	0.00823401	FALSE	-0.0331776	0.0326997	0.967367	0.907312	1.0314	0.310289	39200	1032	38168	0.0263265	FALSE	-0.120452	0.169287	0.88652	0.636192	1.23535	0.476759	4021	43	3978	0.0106939	FALSE
433.5	Cerebral aneurysm	circulatory system	0.228259	0.128489	1.25641	0.976696	1.61623	0.0756531	16925	81	16844	0.00478582	FALSE	-0.0358209	0.051841	0.964813	0.871596	1.068	0.48958	172375	376	171999	0.00218129	FALSE	-0.0602466	0.0620573	0.941532	0.833702	1.06331	0.331637	40171	263	39908	0.00654701	FALSE	NA	NA	NA	NA	NA	NA	NA	NA	NA	NA	NA
433.6	Acute, but ill-defined cerebrovascular disease	circulatory system	0.101941	0.0809487	1.10732	0.94486	1.29771	0.207913	16808	204	16604	0.0121371	FALSE	NA	NA	NA	NA	NA	NA	NA	NA	NA	NA	NA	-0.0941504	0.0551339	0.910146	0.816921	1.01401	0.087698	39725	342	39383	0.00860919	FALSE	NA	NA	NA	NA	NA	NA	NA	NA	NA	NA	NA
433.8	Late effects of cerebrovascular disease	circulatory system	0.0531083	0.0710235	1.05454	0.917505	1.21205	0.454607	16729	268	16461	0.0160201	FALSE	-0.0184916	0.15852	0.981678	0.719506	1.33938	0.907136	172039	40	171999	0.000232505	FALSE	-0.0932946	0.0442633	0.910925	0.835228	0.993483	0.0350551	39860	536	39324	0.0134471	FALSE	0.0977617	0.339261	1.1027	0.567117	2.14408	0.773223	3988	10	3978	0.00250752	FALSE
440	Atherosclerosis	circulatory system	-0.0772174	0.077522	0.925689	0.795201	1.07759	0.319216	16613	224	16389	0.0134834	FALSE	-0.0563337	0.0638678	0.945224	0.834006	1.07127	0.377757	173362	249	173113	0.0014363	FALSE	-0.053406	0.036305	0.947995	0.882882	1.01791	0.141281	38859	856	38003	0.0220284	FALSE	-0.225562	0.227873	0.798068	0.510588	1.24741	0.322243	3930	23	3907	0.00585242	FALSE
440.1	Atherosclerosis of renal artery	circulatory system	NA	NA	NA	NA	NA	NA	NA	NA	NA	NA	NA	-0.0747088	0.1971	0.928014	0.630637	1.36562	0.704658	173139	26	173113	0.000150168	FALSE	-0.0299463	0.0810834	0.970498	0.827894	1.13766	0.711884	40084	156	39928	0.00389183	FALSE	NA	NA	NA	NA	NA	NA	NA	NA	NA	NA	NA
440.2	Atherosclerosis of the extremities	circulatory system	-0.00369199	0.0973878	0.996315	0.823187	1.20585	0.969759	16790	139	16651	0.00827874	FALSE	-0.14462	0.0900704	0.865351	0.725309	1.03243	0.108355	173238	125	173113	0.000721551	FALSE	-0.0629756	0.0536702	0.938966	0.845211	1.04312	0.240643	39935	362	39573	0.00906473	FALSE	-0.390733	0.331441	0.676561	0.353329	1.29549	0.238441	3918	11	3907	0.00280755	FALSE
440.21	Atherosclerosis of native arteries of the extremities with ulceration or gangrene	circulatory system	0.25006	0.255823	1.2841	0.777748	2.12012	0.328335	16941	20	16921	0.00118057	FALSE	NA	NA	NA	NA	NA	NA	NA	NA	NA	NA	NA	0.180661	0.121489	1.19801	0.944161	1.52011	0.137001	40237	70	40167	0.00173969	FALSE	NA	NA	NA	NA	NA	NA	NA	NA	NA	NA	NA
440.22	Atherosclerosis of native arteries of the extremities with intermittent claudication	circulatory system	-0.167587	0.123211	0.845703	0.664261	1.07671	0.173777	16843	85	16758	0.00504661	FALSE	NA	NA	NA	NA	NA	NA	NA	NA	NA	NA	NA	-0.266275	0.0686655	0.766228	0.669744	0.876612	0.00010538	40093	215	39878	0.00536253	FALSE	NA	NA	NA	NA	NA	NA	NA	NA	NA	NA	NA
440.9	Atherosclerosis of aorta	circulatory system	-0.102264	0.215036	0.902791	0.592305	1.37603	0.634382	16824	28	16796	0.00166429	FALSE	0.0317609	0.106853	1.03227	0.837219	1.27277	0.766283	173202	89	173113	0.000513851	FALSE	-0.0573923	0.0743822	0.944224	0.81613	1.09242	0.44036	39404	187	39217	0.00474571	FALSE	NA	NA	NA	NA	NA	NA	NA	NA	NA	NA	NA
441	Vascular insufficiency of intestine	circulatory system	-0.0844215	0.157941	0.919044	0.674363	1.2525	0.592987	16897	53	16844	0.00313665	FALSE	-0.0740127	0.0395265	0.92866	0.859431	1.00347	0.0611401	173763	650	173113	0.00374073	FALSE	0.0521158	0.0732344	1.0535	0.912631	1.21611	0.476694	40011	191	39820	0.00477369	FALSE	NA	NA	NA	NA	NA	NA	NA	NA	NA	NA	NA
441.1	Acute vascular insufficiency of intestine	circulatory system	NA	NA	NA	NA	NA	NA	NA	NA	NA	NA	NA	-0.0429359	0.0624963	0.957973	0.84753	1.08281	0.492073	173372	259	173113	0.0014939	FALSE	0.122635	0.111084	1.13047	0.909291	1.40545	0.269603	40184	82	40102	0.00204061	FALSE	NA	NA	NA	NA	NA	NA	NA	NA	NA	NA	NA
441.2	Chronic vascular insufficiency of intestine	circulatory system	NA	NA	NA	NA	NA	NA	NA	NA	NA	NA	NA	-0.0327506	0.13934	0.96778	0.736492	1.2717	0.814177	173165	52	173113	0.000300292	FALSE	0.0347828	0.160818	1.03539	0.755465	1.41905	0.828765	40232	39	40193	0.000969378	FALSE	NA	NA	NA	NA	NA	NA	NA	NA	NA	NA	NA
442	Other aneurysm	circulatory system	0.149215	0.0901647	1.16092	0.972867	1.38533	0.0979422	16823	165	16658	0.009808	FALSE	0.13827	0.0338723	1.14829	1.07453	1.22711	4.46305e-05	174003	890	173113	0.00511485	FALSE	0.0177302	0.046946	1.01789	0.928408	1.11599	0.705675	39813	466	39347	0.0117047	FALSE	0.0231742	0.151385	1.02344	0.760682	1.37697	0.878334	3958	51	3907	0.0128853	FALSE
442.1	Aortic aneurysm	circulatory system	0.122033	0.112181	1.12979	0.906793	1.40763	0.276672	16877	105	16772	0.00622148	FALSE	0.152815	0.0417714	1.16511	1.07352	1.26451	0.000253825	173698	585	173113	0.00336791	FALSE	0.0939454	0.0560493	1.0985	0.984215	1.22606	0.0937143	40030	327	39703	0.00816887	FALSE	0.106439	0.171894	1.11231	0.794158	1.55792	0.535777	3947	40	3907	0.0101343	FALSE
442.11	Abdominal aortic aneurysm	circulatory system	0.0387466	0.155907	1.03951	0.765802	1.41104	0.803729	16901	53	16848	0.00313591	FALSE	0.12084	0.0600765	1.12844	1.0031	1.26946	0.0442791	173395	282	173113	0.00162634	FALSE	0.134611	0.0835253	1.14409	0.97132	1.34759	0.107045	40130	149	39981	0.00371293	FALSE	0.270741	0.226075	1.31094	0.841671	2.04183	0.231083	3932	25	3907	0.00635809	FALSE
442.2	Aneurysm of iliac artery	circulatory system	NA	NA	NA	NA	NA	NA	NA	NA	NA	NA	NA	0.381891	0.2057	1.46505	0.978944	2.19254	0.0633759	173137	24	173113	0.000138619	FALSE	NA	NA	NA	NA	NA	NA	NA	NA	NA	NA	NA	NA	NA	NA	NA	NA	NA	NA	NA	NA	NA	NA
442.3	Aneurysm of artery of lower extremity	circulatory system	NA	NA	NA	NA	NA	NA	NA	NA	NA	NA	NA	-0.0239732	0.121326	0.976312	0.769686	1.23841	0.843364	173182	69	173113	0.000398425	FALSE	0.0283263	0.165065	1.02873	0.744382	1.4217	0.863747	40242	37	40205	0.000919437	FALSE	NA	NA	NA	NA	NA	NA	NA	NA	NA	NA	NA
442.4	Arterial dissection	circulatory system	NA	NA	NA	NA	NA	NA	NA	NA	NA	NA	NA	-0.449195	0.222616	0.638142	0.412499	0.987214	0.0436115	173133	20	173113	0.000115518	FALSE	-0.389512	0.167724	0.677387	0.487604	0.941037	0.0202149	40265	35	40230	0.000869241	FALSE	NA	NA	NA	NA	NA	NA	NA	NA	NA	NA	NA
442.8	Aneurysm of other specified artery	circulatory system	0.217593	0.220242	1.24308	0.807283	1.91414	0.323167	16917	28	16889	0.00165514	FALSE	0.203239	0.0687993	1.22537	1.07079	1.40226	0.00313597	173327	214	173113	0.00123466	FALSE	-0.15691	0.121863	0.854781	0.673167	1.08539	0.19789	40148	67	40081	0.00166883	FALSE	NA	NA	NA	NA	NA	NA	NA	NA	NA	NA	NA
443	Peripheral vascular disease	circulatory system	0.0223384	0.0472089	1.02259	0.932216	1.12173	0.636084	16446	624	15822	0.0379424	FALSE	0.0146309	0.0188764	1.01474	0.977881	1.05298	0.438288	176004	2891	173113	0.0164258	FALSE	0.0290952	0.032574	1.02952	0.965847	1.0974	0.371748	39361	1013	38348	0.0257361	FALSE	-0.0772282	0.107129	0.925679	0.750361	1.14196	0.470977	4014	107	3907	0.0266567	FALSE
443.1	Raynaud's syndrome	circulatory system	0.0273651	0.0805072	1.02774	0.877719	1.20341	0.733925	16821	207	16614	0.012306	FALSE	0.0488067	0.0257833	1.05002	0.998273	1.10444	0.0583638	174644	1531	173113	0.0087664	FALSE	0.0876813	0.0567987	1.09164	0.976633	1.22019	0.122656	40045	313	39732	0.00781621	FALSE	0.10287	0.169781	1.10835	0.794612	1.54595	0.544582	3948	41	3907	0.010385	FALSE
443.7	Peripheral angiopathy in diseases classified elsewhere	circulatory system	NA	NA	NA	NA	NA	NA	NA	NA	NA	NA	NA	-0.201541	0.209824	0.81747	0.541834	1.23332	0.33679	173136	23	173113	0.000132844	FALSE	0.263654	0.185885	1.30168	0.904223	1.87384	0.156081	40248	30	40218	0.000745379	FALSE	-0.376545	0.255673	0.686229	0.415753	1.13267	0.140817	3926	19	3907	0.00483953	FALSE
443.8	Other specified peripheral vascular diseases	circulatory system	-0.179713	0.214548	0.83551	0.548688	1.27227	0.402234	16894	28	16866	0.00165739	FALSE	0.39714	0.204904	1.48756	0.995538	2.22277	0.0526018	173137	24	173113	0.000138619	FALSE	-0.207968	0.134681	0.812233	0.623789	1.0576	0.12255	40154	55	40099	0.00136973	FALSE	NA	NA	NA	NA	NA	NA	NA	NA	NA	NA	NA
443.9	Peripheral vascular disease, unspecified	circulatory system	-0.00778595	0.0582406	0.992244	0.885204	1.11223	0.893651	16567	411	16156	0.0248084	FALSE	-0.0204801	0.0269708	0.979728	0.929282	1.03291	0.447648	174523	1410	173113	0.00807916	FALSE	-0.0235427	0.0410204	0.976732	0.901277	1.0585	0.566017	39624	640	38984	0.0161518	FALSE	-0.0072091	0.153343	0.992817	0.735091	1.3409	0.962503	3958	51	3907	0.0128853	FALSE
444	Arterial embolism and thrombosis	circulatory system	0.00688743	0.14815	1.00691	0.753153	1.34617	0.96292	16866	60	16806	0.00355745	FALSE	-0.0940197	0.0496693	0.910265	0.825826	1.00334	0.0583693	173524	411	173113	0.00236855	FALSE	0.103367	0.0692906	1.1089	0.968078	1.2702	0.135754	39951	212	39739	0.0053065	FALSE	NA	NA	NA	NA	NA	NA	NA	NA	NA	NA	NA
444.1	Arterial embolism and thrombosis of lower extremity artery	circulatory system	-0.095384	0.256808	0.909024	0.549511	1.50375	0.710323	16914	20	16894	0.00118245	FALSE	-0.0994055	0.0672632	0.905376	0.793548	1.03296	0.139446	173337	224	173113	0.00129228	FALSE	0.131979	0.123571	1.14108	0.895638	1.4538	0.285499	40202	66	40136	0.00164171	FALSE	NA	NA	NA	NA	NA	NA	NA	NA	NA	NA	NA
446	Polyarteritis nodosa and allied conditions	circulatory system	0.206769	0.138876	1.2297	0.936666	1.61441	0.136521	16881	69	16812	0.00408744	FALSE	-0.0254554	0.0338411	0.974866	0.912302	1.04172	0.451928	174004	891	173113	0.00512057	FALSE	0.0676888	0.0545967	1.07003	0.961442	1.19089	0.215051	40082	340	39742	0.00848261	FALSE	0.172307	0.269458	1.18804	0.700591	2.01465	0.522525	3923	16	3907	0.00407851	FALSE
446.4	Wegener's granulomatosis	circulatory system	NA	NA	NA	NA	NA	NA	NA	NA	NA	NA	NA	0.146983	0.0971971	1.15833	0.957411	1.40143	0.130478	173220	107	173113	0.000617712	FALSE	0.166082	0.114975	1.18067	0.942452	1.4791	0.148599	40280	76	40204	0.00188679	FALSE	NA	NA	NA	NA	NA	NA	NA	NA	NA	NA	NA
446.5	Giant cell arteritis	circulatory system	0.352626	0.248045	1.4228	0.874991	2.31358	0.155136	16935	23	16912	0.00135813	FALSE	-0.0387177	0.0424979	0.962022	0.885136	1.04559	0.362268	173678	565	173113	0.00325315	FALSE	0.00695686	0.104442	1.00698	0.820576	1.23573	0.946892	40252	95	40157	0.00236013	FALSE	NA	NA	NA	NA	NA	NA	NA	NA	NA	NA	NA
446.6	Polyarteritis nodosa	circulatory system	NA	NA	NA	NA	NA	NA	NA	NA	NA	NA	NA	-0.115466	0.148396	0.890951	0.666096	1.19171	0.436514	173159	46	173113	0.000265652	FALSE	0.248178	0.18314	1.28169	0.895138	1.83516	0.175378	40277	30	40247	0.000744842	FALSE	NA	NA	NA	NA	NA	NA	NA	NA	NA	NA	NA
446.9	Arteritis NOS	circulatory system	0.412784	0.210682	1.51102	0.999847	2.28353	0.0500807	16922	30	16892	0.00177284	FALSE	0.0372644	0.0663648	1.03797	0.911366	1.18216	0.574451	173343	230	173113	0.00132685	FALSE	0.0142935	0.0865778	1.0144	0.856073	1.202	0.86887	40181	134	40047	0.00333491	FALSE	NA	NA	NA	NA	NA	NA	NA	NA	NA	NA	NA
447	Other disorders of arteries and arterioles	circulatory system	0.117938	0.154032	1.12517	0.831966	1.52172	0.44387	16833	56	16777	0.0033268	FALSE	-0.0514562	0.0378744	0.949845	0.881888	1.02304	0.174273	173822	709	173113	0.00407889	FALSE	0.0755641	0.0650344	1.07849	0.949421	1.22511	0.245272	39707	241	39466	0.00606946	FALSE	-0.125214	0.207227	0.882308	0.587794	1.32439	0.545688	3934	27	3907	0.00686324	FALSE
447.1	Stricture of artery	circulatory system	NA	NA	NA	NA	NA	NA	NA	NA	NA	NA	NA	-0.0865038	0.0513597	0.917132	0.829304	1.01426	0.092129	173498	385	173113	0.00221905	FALSE	-0.00293011	0.129384	0.997074	0.773737	1.28488	0.981932	40114	60	40054	0.00149574	FALSE	NA	NA	NA	NA	NA	NA	NA	NA	NA	NA	NA
447.7	Aortic ectasia	circulatory system	NA	NA	NA	NA	NA	NA	NA	NA	NA	NA	NA	NA	NA	NA	NA	NA	NA	NA	NA	NA	NA	NA	0.264825	0.134264	1.3032	1.00167	1.69551	0.0485616	40113	56	40057	0.00139606	FALSE	NA	NA	NA	NA	NA	NA	NA	NA	NA	NA	NA
448	Disease of capillaries	circulatory system	-0.256875	0.195468	0.773465	0.527296	1.13456	0.188795	16855	34	16821	0.00201721	FALSE	0.0896307	0.0991056	1.09377	0.90067	1.32827	0.365786	173216	103	173113	0.000594633	FALSE	NA	NA	NA	NA	NA	NA	NA	NA	NA	NA	NA	NA	NA	NA	NA	NA	NA	NA	NA	NA	NA	NA
450	Noninfectious disorders of lymphatic channels	circulatory system	-0.0414379	0.0775288	0.959409	0.824157	1.11686	0.593007	16789	221	16568	0.0131634	FALSE	0.034555	0.0297202	1.03516	0.976582	1.09725	0.244961	178921	1151	177770	0.00643301	FALSE	0.0118782	0.0467076	1.01195	0.923422	1.10896	0.799256	39984	475	39509	0.0118798	FALSE	0.0931436	0.198773	1.09762	0.743452	1.62051	0.639361	4226	30	4196	0.00709891	FALSE
451	Phlebitis and thrombophlebitis	circulatory system	0.162769	0.0964235	1.17676	0.974119	1.42157	0.0913998	16703	143	16560	0.00856134	FALSE	0.128643	0.0323638	1.13728	1.06738	1.21176	7.04035e-05	161422	970	160452	0.00600909	FALSE	-0.0664595	0.0683185	0.935701	0.818433	1.06977	0.330658	39781	223	39558	0.00560569	FALSE	NA	NA	NA	NA	NA	NA	NA	NA	NA	NA	NA
451.2	Phlebitis and thrombophlebitis of lower extremities	circulatory system	0.201482	0.141514	1.22321	0.926922	1.61422	0.154516	16837	66	16771	0.00391994	FALSE	0.127665	0.0390158	1.13617	1.05253	1.22646	0.00106739	161118	666	160452	0.00413362	FALSE	-0.0472043	0.0910862	0.953893	0.797931	1.14034	0.604293	39973	123	39850	0.00307708	FALSE	NA	NA	NA	NA	NA	NA	NA	NA	NA	NA	NA
452	Other venous embolism and thrombosis	circulatory system	0.147289	0.0480009	1.15869	1.05465	1.27299	0.00215155	16659	596	16063	0.0357765	FALSE	-0.0642092	0.0746827	0.937809	0.810108	1.08564	0.389921	160633	181	160452	0.00112679	FALSE	0.0443952	0.0275559	1.0454	0.990432	1.10341	0.107159	39243	1449	37794	0.0369238	FALSE	-0.268658	0.142999	0.764405	0.577564	1.01169	0.0602802	3802	60	3742	0.0157812	FALSE
452.2	Deep vein thrombosis [DVT]	circulatory system	0.109509	0.0639409	1.11573	0.984309	1.2647	0.0867765	16811	329	16482	0.0195705	FALSE	NA	NA	NA	NA	NA	NA	NA	NA	NA	NA	NA	0.00814342	0.0381772	1.00818	0.935491	1.08651	0.831088	39830	728	39102	0.0182777	FALSE	-0.2912	0.15485	0.747366	0.551725	1.01238	0.0600362	3793	51	3742	0.0134458	FALSE
453	Chronic venous hypertension	circulatory system	0.459996	0.204707	1.58407	1.06053	2.36605	0.0246342	16916	32	16884	0.0018917	FALSE	NA	NA	NA	NA	NA	NA	NA	NA	NA	NA	NA	NA	NA	NA	NA	NA	NA	NA	NA	NA	NA	NA	NA	NA	NA	NA	NA	NA	NA	NA	NA	NA	NA
454	Varicose veins	circulatory system	0.122978	0.0490714	1.13086	1.02716	1.24503	0.0122072	16497	573	15924	0.0347336	FALSE	0.143592	0.0114167	1.15441	1.12887	1.18054	2.81185e-36	168621	8169	160452	0.0484459	TRUE	0.179498	0.0559241	1.19662	1.07239	1.33524	0.00132883	39760	328	39432	0.0082495	FALSE	0.121912	0.140611	1.12965	0.857541	1.48811	0.385935	3803	61	3742	0.01604	FALSE
454.1	Varicose veins of lower extremity	circulatory system	0.13105	0.0503456	1.14003	1.0329	1.25826	0.00924087	16523	543	15980	0.0328633	FALSE	0.143899	0.0115126	1.15477	1.129	1.18112	7.53033e-36	168478	8026	160452	0.0476383	TRUE	0.180179	0.0643809	1.19743	1.05548	1.35848	0.00513181	39864	247	39617	0.00619607	FALSE	0.121912	0.140611	1.12965	0.857541	1.48811	0.385935	3803	61	3742	0.01604	FALSE
454.11	Varicose veins of lower extremity, symptomtic	circulatory system	0.206098	0.0724868	1.22887	1.06612	1.41648	0.00446552	16705	254	16451	0.015205	FALSE	0.199623	0.0398353	1.22094	1.12924	1.32009	5.40906e-07	161094	642	160452	0.00398525	TRUE	0.180055	0.0754581	1.19728	1.03268	1.38812	0.0170253	40053	179	39874	0.00446908	FALSE	0.269845	0.165628	1.30976	0.946688	1.81208	0.103266	3786	44	3742	0.0116218	FALSE
455	Hemorrhoids	circulatory system	0.0140865	0.0289384	1.01419	0.958263	1.07337	0.626417	14721	1805	12916	0.122614	FALSE	-0.0089003	0.0109336	0.991139	0.970125	1.01261	0.415628	169336	8884	160452	0.0524637	FALSE	0.0244347	0.0380799	1.02474	0.951037	1.10414	0.521087	38313	727	37586	0.0189753	FALSE	-0.125944	0.113805	0.881664	0.705392	1.10199	0.268438	3837	95	3742	0.0247589	FALSE
456	Chronic venous insufficiency [CVI]	circulatory system	0.208057	0.0568697	1.23128	1.10141	1.37647	0.000253707	16483	428	16055	0.0259661	FALSE	0.201325	0.066505	1.22302	1.07355	1.3933	0.00246821	160682	230	160452	0.0014314	FALSE	0.163092	0.0669337	1.17714	1.03242	1.34216	0.0148254	39827	239	39588	0.00600095	FALSE	0.174955	0.138048	1.19119	0.90881	1.56132	0.205032	3806	64	3742	0.0168156	FALSE
457	Encounter for long-term (current) use of anticoagulants, antithrombotics, aspirin	circulatory system	0.12588	0.138973	1.13415	0.863719	1.48924	0.365051	16777	68	16709	0.00405317	FALSE	NA	NA	NA	NA	NA	NA	NA	NA	NA	NA	NA	0.00786229	0.0453474	1.00789	0.922177	1.10158	0.862353	38777	532	38245	0.0137195	FALSE	NA	NA	NA	NA	NA	NA	NA	NA	NA	NA	NA
457.2	Encounter for long-term (current) use of antiplatelets/antithrombotics	circulatory system	NA	NA	NA	NA	NA	NA	NA	NA	NA	NA	NA	NA	NA	NA	NA	NA	NA	NA	NA	NA	NA	NA	-0.0296943	0.102077	0.970742	0.794721	1.18575	0.771126	39986	97	39889	0.00242585	FALSE	NA	NA	NA	NA	NA	NA	NA	NA	NA	NA	NA
457.3	Encounter for long-term (current) use of aspirin	circulatory system	0.0705268	0.164843	1.07307	0.776806	1.48234	0.668766	16796	48	16748	0.00285782	FALSE	NA	NA	NA	NA	NA	NA	NA	NA	NA	NA	NA	0.0162104	0.0481353	1.01634	0.92484	1.1169	0.736292	38945	465	38480	0.0119399	FALSE	NA	NA	NA	NA	NA	NA	NA	NA	NA	NA	NA
458	Hypotension	circulatory system	0.0801198	0.0443955	1.08342	0.993128	1.18191	0.0711242	16007	711	15296	0.0444181	FALSE	0.0434684	0.0126295	1.04443	1.01889	1.0706	0.00057782	167311	6657	160654	0.0397882	FALSE	0.0310056	0.024558	1.03149	0.983018	1.08236	0.206752	38026	1963	36063	0.0516226	FALSE	-0.269374	0.179669	0.763858	0.537125	1.0863	0.133801	4057	37	4020	0.00912004	FALSE
458.1	Orthostatic hypotension	circulatory system	0.170357	0.0790618	1.18573	1.01551	1.38447	0.0311832	16518	214	16304	0.0129556	FALSE	0.0920001	0.0248075	1.09636	1.04433	1.15099	0.00020844	162329	1675	160654	0.0103186	FALSE	0.0815463	0.0573831	1.08496	0.969549	1.21412	0.155292	39697	315	39382	0.00793511	FALSE	-0.214843	0.230259	0.806668	0.513682	1.26676	0.350795	4043	23	4020	0.00568884	FALSE
458.2	Iatrogenic hypotension	circulatory system	-0.00338755	0.188316	0.996618	0.689019	1.44154	0.985648	16782	37	16745	0.00220474	FALSE	0.0333669	0.0688375	1.03393	0.903432	1.18328	0.627875	160868	214	160654	0.00133028	FALSE	0.0647565	0.149851	1.0669	0.795366	1.43113	0.665641	39840	45	39795	0.00112952	FALSE	NA	NA	NA	NA	NA	NA	NA	NA	NA	NA	NA
458.9	Hypotension NOS	circulatory system	0.0704251	0.0579768	1.07296	0.957711	1.20209	0.224476	16250	406	15844	0.0249846	FALSE	0.0302246	0.0159617	1.03069	0.99894	1.06344	0.0582824	164731	4077	160654	0.0247494	FALSE	0.0194853	0.0277001	1.01968	0.965792	1.07657	0.481782	38446	1484	36962	0.0385996	FALSE	-0.153948	0.243756	0.857316	0.531681	1.38239	0.52767	4040	20	4020	0.0049505	FALSE
459	Other disorders of circulatory system	circulatory system	-0.0418716	0.0677153	0.958993	0.839798	1.09511	0.536347	16287	292	15995	0.0179284	FALSE	0.0543493	0.00912925	1.05585	1.03713	1.07492	2.62757e-09	174000	13346	160654	0.0767011	TRUE	-0.0390864	0.0529162	0.961668	0.866926	1.06676	0.460122	39149	382	38767	0.00975759	FALSE	-0.14955	0.150718	0.861096	0.640852	1.15703	0.321075	4074	54	4020	0.0132548	FALSE
459.1	Hemorrhage NOS	circulatory system	NA	NA	NA	NA	NA	NA	NA	NA	NA	NA	NA	0.0753335	0.119231	1.07824	0.853543	1.3621	0.527499	160725	71	160654	0.000441748	FALSE	-0.0477635	0.11092	0.953359	0.767077	1.18488	0.666752	40009	83	39926	0.00207453	FALSE	NA	NA	NA	NA	NA	NA	NA	NA	NA	NA	NA
459.7	Blood vessel replaced	circulatory system	0.0644747	0.224847	1.0666	0.686448	1.65727	0.774304	16905	26	16879	0.00153801	FALSE	NA	NA	NA	NA	NA	NA	NA	NA	NA	NA	NA	NA	NA	NA	NA	NA	NA	NA	NA	NA	NA	NA	NA	NA	NA	NA	NA	NA	NA	NA	NA	NA	NA
459.9	Circulatory disease NEC	circulatory system	-0.0212542	0.0775571	0.97897	0.840914	1.13969	0.78405	16387	222	16165	0.0135473	FALSE	0.0543508	0.0091636	1.05585	1.03706	1.07499	3.00803e-09	173892	13238	160654	0.0761277	TRUE	-0.0095955	0.0696301	0.99045	0.864097	1.13528	0.890393	39465	219	39246	0.00554922	FALSE	-0.0640409	0.192443	0.937967	0.643245	1.36772	0.739301	4053	33	4020	0.00814212	FALSE
464	Acute sinusitis	respiratory	0.000183937	0.0265477	1.00018	0.949472	1.0536	0.994472	14445	2205	12240	0.152648	FALSE	-0.0781352	0.0800617	0.924839	0.790526	1.08197	0.329096	177108	157	176951	0.000886465	FALSE	-0.00599125	0.0212786	0.994027	0.953422	1.03636	0.778279	37590	2595	34995	0.0690343	FALSE	-0.167863	0.150271	0.84547	0.629774	1.13504	0.263965	3396	53	3343	0.0156066	FALSE
465	Acute upper respiratory infections of multiple or unspecified sites	respiratory	0.0351128	0.0208924	1.03574	0.994181	1.07903	0.0928311	13715	4631	9084	0.337659	FALSE	0.00249277	0.0235968	1.0025	0.957187	1.04995	0.915868	178777	1826	176951	0.0102138	FALSE	-0.0349572	0.0174707	0.965647	0.93314	0.999286	0.0454025	36085	4284	31801	0.11872	FALSE	-0.00734744	0.0675366	0.992679	0.869602	1.13318	0.913367	3617	274	3343	0.0757534	FALSE
465.2	Acute pharyngitis	respiratory	0.0762411	0.0336434	1.07922	1.01035	1.15279	0.0234419	14658	1301	13357	0.088757	FALSE	-0.0249317	0.0381035	0.975377	0.905186	1.05101	0.512909	177647	696	176951	0.00391788	FALSE	-0.00360828	0.0266264	0.996398	0.945732	1.04978	0.892205	37536	1545	35991	0.0411605	FALSE	-0.146952	0.106015	0.863335	0.701355	1.06273	0.165703	3450	107	3343	0.0310145	FALSE
465.4	Acute laryngitis and tracheitis	respiratory	-0.196482	0.145093	0.821616	0.618249	1.09188	0.175677	16626	63	16563	0.00378925	FALSE	-0.196433	0.0894003	0.821657	0.689591	0.979015	0.0280043	177077	126	176951	0.000711555	FALSE	0.216281	0.108428	1.24145	1.00377	1.53541	0.046075	39985	88	39897	0.00220083	FALSE	NA	NA	NA	NA	NA	NA	NA	NA	NA	NA	NA
470	Septal Deviations/Turbinate Hypertrophy	respiratory	0.0208384	0.0523753	1.02106	0.92144	1.13144	0.690729	16576	499	16077	0.0301038	FALSE	0.0169511	0.0234974	1.0171	0.971316	1.06503	0.470662	170925	1840	169085	0.010765	FALSE	0.0331731	0.0339629	1.03373	0.967157	1.10488	0.328694	39296	907	38389	0.0230812	FALSE	0.362768	0.141168	1.4373	1.08989	1.89545	0.0101769	3077	59	3018	0.0191745	FALSE
471	Nasal polyps	respiratory	-0.217125	0.125457	0.804829	0.62938	1.02919	0.0835095	16822	84	16738	0.00499346	FALSE	0.0304037	0.0296836	1.03087	0.972606	1.09263	0.305713	170235	1150	169085	0.00675537	FALSE	-0.153911	0.112413	0.857348	0.687812	1.06867	0.170951	40171	79	40092	0.00196659	FALSE	NA	NA	NA	NA	NA	NA	NA	NA	NA	NA	NA
472	Chronic pharyngitis and nasopharyngitis	respiratory	-0.0286255	0.0385742	0.97178	0.901017	1.0481	0.458032	15811	947	14864	0.059895	FALSE	-0.0381281	0.0413453	0.96259	0.887661	1.04384	0.356431	169675	590	169085	0.00347724	FALSE	-0.0390938	0.0341943	0.961661	0.899322	1.02832	0.252922	39182	908	38274	0.0231739	FALSE	0.193691	0.0956101	1.21372	1.00632	1.46388	0.0427808	3151	133	3018	0.0422088	FALSE
473	Diseases of the larynx and vocal cords	respiratory	0.04188	0.0460363	1.04277	0.952799	1.14124	0.362973	16461	653	15808	0.0396695	FALSE	0.00267117	0.0246782	1.00267	0.95533	1.05237	0.913805	170756	1671	169085	0.00978589	FALSE	-0.0638959	0.0328378	0.938103	0.879626	1.00047	0.051678	39512	987	38525	0.0249798	FALSE	0.188592	0.120972	1.20755	0.952644	1.53066	0.119004	3101	83	3018	0.0267656	FALSE
473.1	Chronic laryngitis	respiratory	-0.0365481	0.175142	0.964112	0.68398	1.35897	0.8347	16833	43	16790	0.00255451	FALSE	0.0941808	0.149575	1.09876	0.819561	1.47307	0.528919	169130	45	169085	0.000266068	FALSE	-0.0685941	0.0957874	0.933706	0.773881	1.12654	0.473925	40132	110	40022	0.00274095	FALSE	NA	NA	NA	NA	NA	NA	NA	NA	NA	NA	NA
473.3	Paralysis/spasm of vocal cords or larynx	respiratory	-0.12901	0.192156	0.878965	0.603122	1.28097	0.501977	16908	36	16872	0.00212917	FALSE	0.0969079	0.0645634	1.10176	0.970798	1.25039	0.133363	169327	242	169085	0.00142919	FALSE	0.0674291	0.073341	1.06975	0.92652	1.23513	0.357891	40164	188	39976	0.00468081	FALSE	0.551224	0.303486	1.73538	0.957329	3.14576	0.0693229	3031	13	3018	0.00428901	FALSE
473.4	Voice disturbance	respiratory	0.0481424	0.0510489	1.04932	0.949411	1.15974	0.345648	16522	526	15996	0.0318363	FALSE	0.000730039	0.0379535	1.00073	0.928989	1.07801	0.984654	169788	703	169085	0.00414046	FALSE	-0.0583108	0.0373181	0.943357	0.876819	1.01494	0.118162	39613	750	38863	0.0189332	FALSE	0.128376	0.131502	1.13698	0.878651	1.47126	0.328951	3088	70	3018	0.0226684	FALSE
474	Acute and chronic tonsillitis	respiratory	-0.0134677	0.0727542	0.986623	0.855503	1.13784	0.853141	16647	261	16386	0.0156785	FALSE	-0.00571096	0.0307488	0.994305	0.936151	1.05607	0.852657	170154	1069	169085	0.00628254	FALSE	-0.00681273	0.0420108	0.99321	0.914705	1.07845	0.871175	39653	608	39045	0.015333	FALSE	0.0474746	0.338093	1.04862	0.54054	2.03427	0.888329	3028	10	3018	0.00330251	FALSE
474.1	Acute tonsillitis	respiratory	0.0480882	0.11987	1.04926	0.829562	1.32715	0.688296	16689	95	16594	0.00569237	FALSE	0.00344301	0.0536248	1.00345	0.903335	1.11466	0.948807	169434	349	169085	0.0020598	FALSE	0.00338248	0.128961	1.00339	0.779283	1.29194	0.979075	40000	60	39940	0.0015	FALSE	NA	NA	NA	NA	NA	NA	NA	NA	NA	NA	NA
474.2	Chronic tonsillitis and adenoiditis	respiratory	0.000787117	0.0880252	1.00079	0.842196	1.18924	0.992865	16809	177	16632	0.0105301	FALSE	0.00664779	0.0403408	1.00667	0.93014	1.0895	0.869109	169704	619	169085	0.00364753	FALSE	0.00621436	0.0446757	1.00623	0.921871	1.09832	0.889372	39853	538	39315	0.0134996	FALSE	NA	NA	NA	NA	NA	NA	NA	NA	NA	NA	NA
475	Chronic sinusitis	respiratory	-0.0278477	0.0264968	0.972536	0.923318	1.02438	0.293266	15054	2213	12841	0.147004	FALSE	0.0254622	0.0250868	1.02579	0.976571	1.07749	0.310124	170699	1614	169085	0.00945524	FALSE	-0.0475451	0.0269129	0.953567	0.904571	1.00522	0.0772903	38688	1553	37135	0.0401416	FALSE	0.0756298	0.0766847	1.07856	0.928048	1.25349	0.324014	3233	215	3018	0.0665017	FALSE
475.9	Postnasal drip	respiratory	-0.243168	0.148781	0.78414	0.585799	1.04963	0.102173	16698	59	16639	0.00353336	FALSE	NA	NA	NA	NA	NA	NA	NA	NA	NA	NA	NA	-0.124298	0.0652124	0.883117	0.777156	1.00352	0.056644	39687	239	39448	0.00602212	FALSE	0.0331735	0.117927	1.03373	0.820401	1.30253	0.778475	3105	87	3018	0.0280193	FALSE
476	Allergic rhinitis	respiratory	-0.033355	0.0201396	0.967195	0.92976	1.00614	0.0976837	14838	4957	9881	0.334075	FALSE	0.028195	0.0279175	1.0286	0.973825	1.08645	0.312524	170387	1302	169085	0.00764143	FALSE	-0.0271109	0.0182658	0.973253	0.939026	1.00873	0.137744	37403	3713	33690	0.0992701	FALSE	0.0177447	0.0598794	1.0179	0.905182	1.14466	0.76697	3390	372	3018	0.109735	FALSE
477	Epistaxis or throat hemorrhage	respiratory	-0.0216149	0.0775853	0.978617	0.840564	1.13934	0.780556	16639	222	16417	0.0133421	FALSE	0.021184	0.0258265	1.02141	0.970993	1.07444	0.412077	170615	1530	169085	0.00896756	FALSE	0.0269463	0.0587352	1.02731	0.915601	1.15265	0.646395	39759	299	39460	0.00752031	FALSE	0.0866401	0.245716	1.0905	0.673704	1.76516	0.724387	3037	19	3018	0.00625617	FALSE
478	Throat pain	respiratory	-0.00821392	0.101422	0.99182	0.813019	1.20994	0.935452	16280	131	16149	0.00804668	FALSE	-0.0786533	0.0609238	0.92436	0.820317	1.0416	0.1967	169356	271	169085	0.00160018	FALSE	-0.00035529	0.0957473	0.999645	0.828598	1.206	0.997039	39696	110	39586	0.00277106	FALSE	NA	NA	NA	NA	NA	NA	NA	NA	NA	NA	NA
479	Other upper respiratory disease	respiratory	0.0160847	0.044833	1.01621	0.930728	1.10955	0.719768	15495	687	14808	0.0443369	FALSE	0.0650706	0.0364694	1.06723	0.993611	1.14631	0.0743829	169846	761	169085	0.00448053	FALSE	0.0108215	0.0300493	1.01088	0.953062	1.07221	0.718754	38452	1230	37222	0.0319879	FALSE	0.176268	0.0970195	1.19276	0.986206	1.44257	0.069243	3146	128	3018	0.0406866	FALSE
480	Pneumonia	respiratory	0.0447447	0.0378598	1.04576	0.970969	1.12631	0.237264	16138	1001	15137	0.0620275	FALSE	0.00773629	0.0110427	1.00777	0.986189	1.02982	0.483564	178430	8817	169613	0.0494143	FALSE	0.0127551	0.0211516	1.01284	0.971706	1.05571	0.546489	38488	2727	35761	0.0708533	FALSE	-0.0200317	0.10892	0.980168	0.791745	1.21343	0.854083	3941	104	3837	0.0263892	FALSE
480.1	Bacterial pneumonia	respiratory	0.0498704	0.0784167	1.05113	0.901382	1.22577	0.524798	16624	217	16407	0.0130534	FALSE	0.0142164	0.0132281	1.01432	0.988358	1.04096	0.282504	175632	6019	169613	0.0342705	FALSE	-0.00495155	0.0456374	0.995061	0.909918	1.08817	0.913601	39824	515	39309	0.0129319	FALSE	-0.117654	0.206123	0.889003	0.593537	1.33156	0.568138	3865	28	3837	0.0072445	FALSE
480.11	Pneumococcal pneumonia	respiratory	0.280802	0.183096	1.32419	0.924903	1.89585	0.125121	16833	39	16794	0.00231688	FALSE	0.0158962	0.0135488	1.01602	0.989397	1.04337	0.240694	175340	5727	169613	0.0326623	FALSE	-0.34504	0.141028	0.708192	0.537162	0.933677	0.0144211	40144	50	40094	0.00124552	FALSE	NA	NA	NA	NA	NA	NA	NA	NA	NA	NA	NA
480.12	Pseudomonal pneumonia	respiratory	NA	NA	NA	NA	NA	NA	NA	NA	NA	NA	NA	0.0711885	0.108511	1.07378	0.868062	1.32826	0.511791	169699	86	169613	0.00050678	FALSE	0.0333375	0.100862	1.0339	0.848443	1.25989	0.741003	40260	103	40157	0.00255837	FALSE	NA	NA	NA	NA	NA	NA	NA	NA	NA	NA	NA
480.13	MRSA pneumonia	respiratory	NA	NA	NA	NA	NA	NA	NA	NA	NA	NA	NA	NA	NA	NA	NA	NA	NA	NA	NA	NA	NA	NA	0.112424	0.117665	1.11899	0.888519	1.40924	0.339347	40265	75	40190	0.00186266	FALSE	NA	NA	NA	NA	NA	NA	NA	NA	NA	NA	NA
480.2	Viral pneumonia	respiratory	NA	NA	NA	NA	NA	NA	NA	NA	NA	NA	NA	0.015172	0.105923	1.01529	0.824947	1.24955	0.886103	169703	90	169613	0.000530338	FALSE	0.118143	0.144523	1.12541	0.847791	1.49393	0.41366	40214	49	40165	0.00121848	FALSE	NA	NA	NA	NA	NA	NA	NA	NA	NA	NA	NA
480.3	Pneumonia due to fungus (mycoses)	respiratory	0.077616	0.225009	1.08071	0.695307	1.67973	0.730135	16873	26	16847	0.00154092	FALSE	0.0392169	0.105369	1.04	0.84594	1.27857	0.709754	169704	91	169613	0.000536228	FALSE	-0.107058	0.130431	0.898473	0.695793	1.16019	0.411757	40214	59	40155	0.00146715	FALSE	NA	NA	NA	NA	NA	NA	NA	NA	NA	NA	NA
480.5	Bronchopneumonia and lung abscess	respiratory	-0.305549	0.196611	0.736719	0.501122	1.08308	0.120165	16859	34	16825	0.00201673	FALSE	0.0773053	0.0595583	1.08037	0.961338	1.21414	0.194295	169898	285	169613	0.00167748	FALSE	0.112315	0.0930082	1.11887	0.932411	1.3426	0.227209	40191	120	40071	0.00298574	FALSE	NA	NA	NA	NA	NA	NA	NA	NA	NA	NA	NA
481	Influenza	respiratory	0.0241046	0.082909	1.0244	0.870753	1.20515	0.771254	16195	195	16000	0.0120408	FALSE	0.0224536	0.0453675	1.02271	0.935694	1.11781	0.620652	170104	491	169613	0.00288647	FALSE	-0.105877	0.0716552	0.899536	0.781671	1.03517	0.139519	39514	202	39312	0.00511211	FALSE	-0.454742	0.328064	0.634612	0.333622	1.20715	0.165704	3848	11	3837	0.00285863	FALSE
483	Acute bronchitis and bronchiolitis	respiratory	0.00177307	0.0283301	1.00177	0.947665	1.05897	0.950096	14604	1885	12719	0.129074	FALSE	-0.015339	0.0694613	0.984778	0.859432	1.12841	0.825227	169822	209	169613	0.0012307	FALSE	-0.025523	0.0275489	0.9748	0.92356	1.02888	0.354206	37912	1488	36424	0.0392488	FALSE	-0.0194514	0.146196	0.980737	0.73639	1.30616	0.894154	3893	56	3837	0.0143848	FALSE
495	Asthma	respiratory	-0.0349561	0.0237517	0.965648	0.921724	1.01166	0.141094	16098	2856	13242	0.177413	FALSE	0.0771132	0.0690496	1.08016	0.943439	1.2367	0.264089	169449	212	169237	0.00125111	FALSE	-0.01017	0.0214048	0.989881	0.949212	1.03229	0.634695	38608	2487	36121	0.0644167	FALSE	-0.142378	0.0607497	0.867293	0.769936	0.976961	0.0190942	3806	355	3451	0.0932738	FALSE
495.1	Chronic obstructive asthma	respiratory	-0.149678	0.0825237	0.860985	0.732403	1.01214	0.0697144	16712	197	16515	0.0117879	FALSE	NA	NA	NA	NA	NA	NA	NA	NA	NA	NA	NA	0.0323014	0.0671428	1.03283	0.905472	1.1781	0.630455	39923	231	39692	0.00578614	FALSE	NA	NA	NA	NA	NA	NA	NA	NA	NA	NA	NA
495.11	Chronic obstructive asthma with exacerbation	respiratory	0.0472293	0.147117	1.04836	0.785748	1.39875	0.748185	16841	61	16780	0.00362211	FALSE	NA	NA	NA	NA	NA	NA	NA	NA	NA	NA	NA	-0.0527082	0.148146	0.948657	0.709586	1.26828	0.722001	40212	47	40165	0.00116881	FALSE	NA	NA	NA	NA	NA	NA	NA	NA	NA	NA	NA
495.2	Asthma with exacerbation	respiratory	-0.0667887	0.0540214	0.935393	0.841415	1.03987	0.216333	16508	469	16039	0.0284105	FALSE	-0.212426	0.164857	0.80862	0.58535	1.11705	0.197555	169274	37	169237	0.000218581	FALSE	-0.0875703	0.046035	0.916154	0.837111	1.00266	0.0571378	39770	492	39278	0.0123711	FALSE	-0.263242	0.13273	0.768556	0.592506	0.996914	0.0473358	3519	68	3451	0.0193237	FALSE
496	Chronic airway obstruction	respiratory	-0.00473181	0.0281035	0.995279	0.941939	1.05164	0.866292	15912	2083	13829	0.130907	FALSE	-0.00147212	0.0109713	0.998529	0.977286	1.02023	0.893261	178384	9147	169237	0.051277	FALSE	-0.0239788	0.0227283	0.976306	0.933769	1.02078	0.291417	38822	2244	36578	0.0578023	FALSE	0.000739021	0.0915326	1.00074	0.836386	1.19739	0.993558	3602	151	3451	0.0419212	FALSE
496.1	Emphysema	respiratory	-0.0475437	0.0806614	0.953569	0.814126	1.1169	0.555577	16723	205	16518	0.0122586	FALSE	0.0128161	0.0263589	1.0129	0.961897	1.0666	0.626816	170721	1484	169237	0.00869255	FALSE	-0.0215029	0.0468632	0.978727	0.892834	1.07288	0.646346	39608	471	39137	0.0118915	FALSE	-0.269518	0.170755	0.763748	0.546513	1.06733	0.114477	3492	41	3451	0.0117411	FALSE
496.2	Chronic bronchitis	respiratory	-0.0117738	0.0446123	0.988295	0.905549	1.0786	0.791847	16272	700	15572	0.0430187	FALSE	-0.0686936	0.019514	0.933613	0.898579	0.970013	0.000431175	171995	2758	169237	0.0160353	FALSE	0.00149685	0.0413263	1.0015	0.923576	1.08599	0.971107	39682	628	39054	0.0158258	FALSE	-0.0557454	0.149262	0.94578	0.705887	1.2672	0.708797	3505	54	3451	0.0154066	FALSE
496.21	Obstructive chronic bronchitis	respiratory	-0.0482349	0.0511861	0.95291	0.861949	1.05347	0.346017	16487	526	15961	0.0319039	FALSE	-0.0697444	0.0202577	0.932632	0.896327	0.970407	0.000575609	171794	2557	169237	0.0148841	FALSE	0.024918	0.0451919	1.02523	0.938326	1.12019	0.581372	39862	519	39343	0.0130199	FALSE	0.201717	0.202368	1.2235	0.822897	1.81913	0.318869	3479	28	3451	0.00804829	FALSE
496.3	Bronchiectasis	respiratory	0.225787	0.178586	1.25331	0.883167	1.77858	0.20612	16918	41	16877	0.00242345	FALSE	0.0350747	0.0210111	1.0357	0.993912	1.07924	0.095049	171575	2338	169237	0.0136267	FALSE	0.0835897	0.063291	1.08718	0.960347	1.23077	0.186595	40059	259	39800	0.00646546	FALSE	0.109232	0.157916	1.11542	0.818499	1.52006	0.489119	3498	47	3451	0.0134362	FALSE
497	Bronchitis	respiratory	-0.028493	0.0373871	0.971909	0.903236	1.0458	0.445995	15262	1027	14235	0.0672913	FALSE	0.0377719	0.0427283	1.03849	0.955065	1.12921	0.376695	169792	555	169237	0.00326871	FALSE	-0.0168105	0.0707456	0.98333	0.856011	1.12959	0.812177	39536	206	39330	0.00521044	FALSE	-0.115689	0.120081	0.890752	0.703949	1.12713	0.335336	3535	84	3451	0.0237624	FALSE
498	Acute bronchospasm	respiratory	0.0622843	0.165657	1.06426	0.769201	1.47252	0.706929	16693	48	16645	0.00287546	FALSE	NA	NA	NA	NA	NA	NA	NA	NA	NA	NA	NA	NA	NA	NA	NA	NA	NA	NA	NA	NA	NA	NA	NA	NA	NA	NA	NA	NA	NA	NA	NA	NA	NA
499	Cystic fibrosis	respiratory	NA	NA	NA	NA	NA	NA	NA	NA	NA	NA	NA	NA	NA	NA	NA	NA	NA	NA	NA	NA	NA	NA	0.137738	0.0949237	1.14767	0.952836	1.38235	0.14677	40246	116	40130	0.00288227	FALSE	NA	NA	NA	NA	NA	NA	NA	NA	NA	NA	NA
500	Lung disease due to external agents	respiratory	0.208061	0.188065	1.23129	0.851679	1.7801	0.268586	16869	37	16832	0.00219337	FALSE	-0.000927947	0.0717016	0.999072	0.868087	1.14982	0.989674	169458	197	169261	0.00116253	FALSE	0.0104083	0.156505	1.01046	0.743533	1.37322	0.946976	40190	41	40149	0.00102015	FALSE	-0.111986	0.242072	0.894057	0.556301	1.43688	0.643639	4067	19	4048	0.00467175	FALSE
500.1	Extrinsic allergic alveolitis	respiratory	0.273798	0.249791	1.31495	0.805902	2.14554	0.273032	16932	21	16911	0.00124026	FALSE	-0.0548634	0.111006	0.946614	0.761522	1.17669	0.621139	169343	82	169261	0.000484224	FALSE	NA	NA	NA	NA	NA	NA	NA	NA	NA	NA	NA	NA	NA	NA	NA	NA	NA	NA	NA	NA	NA	NA
500.2	Pneumoconiosis	respiratory	NA	NA	NA	NA	NA	NA	NA	NA	NA	NA	NA	-0.0462787	0.167967	0.954776	0.686949	1.32702	0.782915	169297	36	169261	0.000212644	FALSE	NA	NA	NA	NA	NA	NA	NA	NA	NA	NA	NA	NA	NA	NA	NA	NA	NA	NA	NA	NA	NA	NA
501	Pneumonitis due to inhalation of food or vomitus	respiratory	-0.438126	0.205165	0.645245	0.431603	0.964637	0.0327215	16846	31	16815	0.0018402	FALSE	0.0705607	0.0370945	1.07311	0.997858	1.15404	0.0571469	170003	742	169261	0.00436463	FALSE	0.0416548	0.0647181	1.04253	0.918335	1.18353	0.519813	39979	245	39734	0.00612822	FALSE	NA	NA	NA	NA	NA	NA	NA	NA	NA	NA	NA
502	Postinflammatory pulmonary fibrosis	respiratory	0.0313607	0.1155	1.03186	0.822818	1.294	0.785991	16804	100	16704	0.00595096	FALSE	0.0239259	0.0352197	1.02421	0.955897	1.09741	0.496927	170085	824	169261	0.00484464	FALSE	-0.0255991	0.0570953	0.974726	0.871529	1.09014	0.653895	39794	312	39482	0.00784038	FALSE	-0.0209382	0.284466	0.979279	0.560744	1.71021	0.941324	4062	14	4048	0.00344658	FALSE
503	Pulmonary congestion and hypostasis	respiratory	0.0927792	0.23303	1.09722	0.694919	1.73242	0.690525	16784	24	16760	0.00142993	FALSE	NA	NA	NA	NA	NA	NA	NA	NA	NA	NA	NA	-0.0364409	0.036112	0.964215	0.898328	1.03493	0.312923	39376	816	38560	0.0207233	FALSE	NA	NA	NA	NA	NA	NA	NA	NA	NA	NA	NA
504	Other alveolar and parietoalveolar pneumonopathy	respiratory	0.117031	0.125367	1.12415	0.879247	1.43728	0.350561	16848	84	16764	0.00498575	FALSE	0.0360258	0.0534322	1.03668	0.933606	1.15114	0.500162	169616	355	169261	0.00209296	FALSE	-0.0305451	0.0737136	0.969917	0.839437	1.12068	0.678599	40149	186	39963	0.00463274	FALSE	0.0932368	0.187957	1.09772	0.759452	1.58666	0.619856	4081	33	4048	0.00808625	FALSE
504.1	Idiopathic fibrosing alveolitis	respiratory	0.203624	0.167797	1.22584	0.882269	1.70319	0.224934	16907	47	16860	0.00277991	FALSE	NA	NA	NA	NA	NA	NA	NA	NA	NA	NA	NA	-0.0347725	0.101056	0.965825	0.792279	1.17739	0.730778	40218	99	40119	0.00246158	FALSE	NA	NA	NA	NA	NA	NA	NA	NA	NA	NA	NA
505	Other pulmonary inflamation or edema	respiratory	0.00646182	0.226418	1.00648	0.645767	1.56869	0.977232	16887	26	16861	0.00153965	FALSE	-0.0648482	0.108184	0.93721	0.758139	1.15858	0.548889	169347	86	169261	0.000507833	FALSE	-0.0957582	0.0683259	0.908684	0.79479	1.0389	0.161067	39937	220	39717	0.00550868	FALSE	NA	NA	NA	NA	NA	NA	NA	NA	NA	NA	NA
506	Empyema and pneumothorax	respiratory	0.0173016	0.124879	1.01745	0.796553	1.29961	0.889808	16887	85	16802	0.00503346	FALSE	0.0609262	0.0369848	1.06282	0.988503	1.14273	0.0994901	170003	742	169261	0.00436463	FALSE	0.0820715	0.0321269	1.08553	1.01929	1.15609	0.0106308	39836	1006	38830	0.0252535	FALSE	NA	NA	NA	NA	NA	NA	NA	NA	NA	NA	NA
507	Pleurisy; pleural effusion	respiratory	0.0167842	0.0743842	1.01693	0.878966	1.17654	0.82148	16500	241	16259	0.0146061	FALSE	0.019106	0.0139339	1.01929	0.991829	1.04751	0.170315	174671	5410	169261	0.0309725	FALSE	0.0312348	0.019833	1.03173	0.992391	1.07262	0.115281	38463	2991	35472	0.077763	FALSE	-0.201205	0.240946	0.817745	0.509942	1.31134	0.403683	4068	20	4048	0.00491642	FALSE
508	Pulmonary collapse; interstitial and compensatory emphysema	respiratory	0.0424976	0.0974988	1.04341	0.861914	1.26313	0.662925	16540	139	16401	0.00840387	FALSE	0.00794871	0.0194825	1.00798	0.970216	1.04722	0.683279	171978	2717	169261	0.0157985	FALSE	0.00417369	0.0174716	1.00418	0.970377	1.03917	0.811195	37290	4095	33195	0.109815	FALSE	NA	NA	NA	NA	NA	NA	NA	NA	NA	NA	NA
509	Respiratory failure, insufficiency, arrest	respiratory	-0.025052	0.0488023	0.975259	0.886296	1.07315	0.607716	16587	583	16004	0.035148	FALSE	-0.0110647	0.0263064	0.988996	0.939295	1.04133	0.674042	170737	1476	169261	0.00864487	FALSE	0.00129785	0.0199313	1.0013	0.962937	1.04119	0.948081	39107	2918	36189	0.0746158	FALSE	0.292635	0.340189	1.33995	0.687885	2.61014	0.38967	4058	10	4048	0.00246427	FALSE
509.1	Respiratory failure	respiratory	-0.0380649	0.0540656	0.96265	0.865859	1.07026	0.481402	16678	467	16211	0.028001	FALSE	-0.025859	0.0321592	0.974473	0.914945	1.03787	0.421343	170246	985	169261	0.00578575	FALSE	-0.00590587	0.0243977	0.994112	0.947692	1.0428	0.808729	39406	1875	37531	0.0475816	FALSE	NA	NA	NA	NA	NA	NA	NA	NA	NA	NA	NA
509.2	Respiratory insufficiency	respiratory	0.19141	0.228624	1.21096	0.773607	1.89556	0.402464	16880	25	16855	0.00148104	FALSE	-0.0517023	0.0334588	0.949611	0.889335	1.01397	0.122285	170170	909	169261	0.00534172	FALSE	0.00599478	0.0367616	1.00601	0.936077	1.08117	0.870462	39736	766	38970	0.0192772	FALSE	NA	NA	NA	NA	NA	NA	NA	NA	NA	NA	NA
509.3	Pulmonary insufficiency or respiratory failure following trauma and surgery	respiratory	-0.136644	0.22633	0.872281	0.559758	1.35929	0.54602	16880	25	16855	0.00148104	FALSE	NA	NA	NA	NA	NA	NA	NA	NA	NA	NA	NA	-0.0598178	0.0379802	0.941936	0.874364	1.01473	0.115262	39547	715	38832	0.0180798	FALSE	NA	NA	NA	NA	NA	NA	NA	NA	NA	NA	NA
509.5	Respiratory arrest	respiratory	NA	NA	NA	NA	NA	NA	NA	NA	NA	NA	NA	-0.0428997	0.107713	0.958007	0.775678	1.18319	0.690426	169348	87	169261	0.000513735	FALSE	NA	NA	NA	NA	NA	NA	NA	NA	NA	NA	NA	NA	NA	NA	NA	NA	NA	NA	NA	NA	NA	NA
509.8	Dependence on respirator [Ventilator] or supplemental oxygen	respiratory	-0.0480372	0.0956812	0.953098	0.790118	1.1497	0.615629	16790	145	16645	0.00863609	FALSE	0.0644576	0.0499845	1.06658	0.967043	1.17636	0.197207	169666	405	169261	0.00238704	FALSE	-0.0352516	0.0518811	0.965363	0.872024	1.06869	0.496841	39754	384	39370	0.00965941	FALSE	NA	NA	NA	NA	NA	NA	NA	NA	NA	NA	NA
510	Other diseases of lung	respiratory	0.0806012	0.0556347	1.08394	0.971958	1.20882	0.147406	16374	440	15934	0.0268719	FALSE	0.0701417	0.0299705	1.07266	1.01146	1.13756	0.0192654	178899	1134	177765	0.00633877	FALSE	0.019402	0.0234299	1.01959	0.973828	1.06751	0.407623	37594	2142	35452	0.0569772	FALSE	-0.101089	0.217743	0.903852	0.589863	1.38498	0.642461	4215	24	4191	0.00569395	FALSE
510.2	Lung transplant	respiratory	NA	NA	NA	NA	NA	NA	NA	NA	NA	NA	NA	0.33297	0.210086	1.3951	0.924226	2.10589	0.112984	177788	23	177765	0.000129368	FALSE	0.0142067	0.107678	1.01431	0.82132	1.25264	0.895034	40236	89	40147	0.00221195	FALSE	NA	NA	NA	NA	NA	NA	NA	NA	NA	NA	NA
512	Other symptoms of respiratory system	respiratory	0.0180994	0.0201267	1.01826	0.978877	1.05924	0.368507	14003	5991	8012	0.427837	FALSE	-0.00419999	0.0115215	0.995809	0.973573	1.01855	0.715458	178921	7987	170934	0.0446398	FALSE	-0.02042	0.0138491	0.979787	0.953549	1.00675	0.140357	34367	11078	23289	0.322344	FALSE	-0.0790414	0.0452062	0.924002	0.845654	1.00961	0.0803836	3723	787	2936	0.211389	FALSE
512.1	Wheezing	respiratory	0.059348	0.0885171	1.06114	0.892128	1.26218	0.502559	16362	172	16190	0.0105122	FALSE	-0.116252	0.0640102	0.890251	0.785282	1.00925	0.0693482	171180	246	170934	0.00143708	FALSE	-0.0155966	0.0471769	0.984524	0.897571	1.0799	0.740947	39018	476	38542	0.0121995	FALSE	-0.158413	0.196151	0.853497	0.581078	1.25363	0.419316	2967	31	2936	0.0104483	FALSE
512.2	Painful respiration	respiratory	0.0215481	0.0587393	1.02178	0.910664	1.14646	0.713736	15951	395	15556	0.0247633	FALSE	-0.0258841	0.0722408	0.974448	0.845797	1.12267	0.720116	171127	193	170934	0.00112782	FALSE	0.0388128	0.0545141	1.03958	0.934228	1.1568	0.476479	39017	356	38661	0.00912423	FALSE	0.0721495	0.238764	1.07482	0.673122	1.71622	0.762515	2956	20	2936	0.0067659	FALSE
512.7	Shortness of breath	respiratory	-0.00838933	0.0263686	0.991646	0.941697	1.04424	0.750367	14921	2330	12591	0.156156	FALSE	0.00218075	0.0135392	1.00218	0.975938	1.02913	0.872038	176642	5708	170934	0.0323139	FALSE	0.00417977	0.0167865	1.00419	0.971687	1.03778	0.803364	35893	5382	30511	0.149946	FALSE	-0.0573972	0.0534843	0.944219	0.850249	1.04857	0.2832	3464	528	2936	0.152425	FALSE
512.8	Cough	respiratory	0.0366872	0.0238049	1.03737	0.990079	1.08692	0.123277	14071	3016	11055	0.214342	FALSE	-0.00582763	0.0190574	0.994189	0.957739	1.03203	0.759762	173757	2823	170934	0.0162468	FALSE	-0.0415246	0.0177843	0.959326	0.926462	0.993355	0.0195487	35612	4834	30778	0.135741	FALSE	-0.0550545	0.0579624	0.946434	0.844795	1.0603	0.342198	3351	415	2936	0.123844	FALSE
512.9	Other dyspnea	respiratory	-0.0266359	0.0280204	0.973716	0.921681	1.02869	0.341812	14648	1988	12660	0.135718	FALSE	-0.185294	0.169649	0.83086	0.595826	1.15861	0.274739	170969	35	170934	0.000204715	FALSE	0.00675345	0.0187477	1.00678	0.970453	1.04446	0.718677	36843	3847	32996	0.104416	FALSE	-0.0237256	0.0678059	0.976554	0.855025	1.11536	0.72641	3229	293	2936	0.0907402	FALSE
513	Respiratory abnormalities	respiratory	0.0194548	0.0837673	1.01965	0.865257	1.20158	0.816345	16446	190	16256	0.011553	FALSE	-0.00860784	0.0512908	0.991429	0.896607	1.09628	0.866722	178921	383	178538	0.00214061	FALSE	-0.0281284	0.0363927	0.972264	0.905328	1.04415	0.439574	38681	833	37848	0.0215351	FALSE	NA	NA	NA	NA	NA	NA	NA	NA	NA	NA	NA
513.3	Hypoventilation	respiratory	-0.0156997	0.136998	0.984423	0.752604	1.28765	0.908764	16725	70	16655	0.00418535	FALSE	-0.018497	0.0935406	0.981673	0.817228	1.17921	0.843246	178653	115	178538	0.000643706	FALSE	0.0439724	0.0670811	1.04495	0.916213	1.19178	0.512139	39758	240	39518	0.00603652	FALSE	NA	NA	NA	NA	NA	NA	NA	NA	NA	NA	NA
513.31	Apnea	respiratory	NA	NA	NA	NA	NA	NA	NA	NA	NA	NA	NA	NA	NA	NA	NA	NA	NA	NA	NA	NA	NA	NA	0.00352026	0.125693	1.00353	0.784398	1.28387	0.977657	40134	65	40069	0.00161957	FALSE	NA	NA	NA	NA	NA	NA	NA	NA	NA	NA	NA
513.32	Orthopnea	respiratory	NA	NA	NA	NA	NA	NA	NA	NA	NA	NA	NA	NA	NA	NA	NA	NA	NA	NA	NA	NA	NA	NA	-0.15805	0.18225	0.853807	0.597345	1.22038	0.385824	40090	30	40060	0.000748316	FALSE	NA	NA	NA	NA	NA	NA	NA	NA	NA	NA	NA
513.4	Hyperventilation	respiratory	NA	NA	NA	NA	NA	NA	NA	NA	NA	NA	NA	-0.00531345	0.0694969	0.994701	0.868031	1.13985	0.939056	178746	208	178538	0.00116366	FALSE	-0.0768295	0.0531544	0.926048	0.834425	1.02773	0.148344	39472	375	39097	0.00950041	FALSE	NA	NA	NA	NA	NA	NA	NA	NA	NA	NA	NA
513.8	Disorders of diaphragm	respiratory	0.173746	0.24321	1.18975	0.73864	1.91638	0.474987	16900	22	16878	0.00130178	FALSE	0.0104792	0.12456	1.01053	0.791633	1.28997	0.932953	178603	65	178538	0.000363936	FALSE	0.053504	0.129785	1.05496	0.818015	1.36054	0.680155	40200	61	40139	0.00151741	FALSE	NA	NA	NA	NA	NA	NA	NA	NA	NA	NA	NA
514	Abnormal findings examination of lungs	respiratory	0.0225512	0.0419092	1.02281	0.94215	1.11037	0.59051	16055	807	15248	0.0502647	FALSE	0.0466442	0.0213554	1.04775	1.0048	1.09254	0.0289482	178904	2251	176653	0.0125822	FALSE	0.0153558	0.0267819	1.01547	0.963544	1.0702	0.566398	38266	1567	36699	0.0409502	FALSE	-0.0435307	0.107882	0.957403	0.774932	1.18284	0.686579	4033	103	3930	0.0255393	FALSE
514.1	Abnormal results of function study of pulmonary system	respiratory	NA	NA	NA	NA	NA	NA	NA	NA	NA	NA	NA	-0.213429	0.201215	0.80781	0.544542	1.19836	0.288827	176678	25	176653	0.0001415	FALSE	0.117357	0.151253	1.12452	0.836024	1.51257	0.437809	40130	44	40086	0.00109644	FALSE	NA	NA	NA	NA	NA	NA	NA	NA	NA	NA	NA
514.2	Solitary pulmonary nodule	respiratory	0.0392271	0.0487885	1.04001	0.945162	1.14437	0.421384	16425	582	15843	0.0354338	FALSE	NA	NA	NA	NA	NA	NA	NA	NA	NA	NA	NA	0.00882426	0.0476126	1.00886	0.918975	1.10754	0.852967	39677	449	39228	0.0113164	FALSE	-0.101923	0.098109	0.903099	0.745115	1.09458	0.298861	4060	130	3930	0.0320197	FALSE
516	Abnormal sputum	respiratory	0.115107	0.119647	1.12199	0.887452	1.41852	0.336021	16751	92	16659	0.00549221	FALSE	-0.0402207	0.0293622	0.960577	0.906857	1.01748	0.170745	178921	1179	177742	0.0065895	FALSE	0.0524807	0.0632121	1.05388	0.931075	1.19289	0.406407	39886	258	39628	0.00646844	FALSE	-0.100596	0.307309	0.904298	0.495136	1.65158	0.743407	4231	13	4218	0.00307256	FALSE
516.1	Hemoptysis	respiratory	0.11753	0.127573	1.12472	0.875892	1.44422	0.356906	16812	81	16731	0.00481799	FALSE	-0.0404192	0.0300666	0.960387	0.905426	1.01868	0.178843	178866	1124	177742	0.00628403	FALSE	0.0813422	0.068194	1.08474	0.949027	1.23986	0.232945	39978	221	39757	0.00552804	FALSE	-0.091373	0.336225	0.912677	0.47219	1.76408	0.785806	4229	11	4218	0.00260109	FALSE
519	Other diseases of respiratory system, not elsewhere classified	respiratory	0.0346803	0.0547501	1.03529	0.929945	1.15257	0.526453	16029	459	15570	0.0286356	FALSE	0.00768958	0.0116283	1.00772	0.985012	1.03095	0.508432	178897	7849	171048	0.0438744	FALSE	0.0144041	0.0308651	1.01451	0.954955	1.07778	0.640728	38002	1150	36852	0.0302616	FALSE	0.0418202	0.236845	1.04271	0.655475	1.6587	0.859844	4179	21	4158	0.00502513	FALSE
519.1	Tracheostomy complications	respiratory	NA	NA	NA	NA	NA	NA	NA	NA	NA	NA	NA	0.0889404	0.165065	1.09302	0.790897	1.51054	0.590012	171085	37	171048	0.000216267	FALSE	-0.105275	0.149496	0.900077	0.67147	1.20652	0.481308	40213	45	40168	0.00111904	FALSE	NA	NA	NA	NA	NA	NA	NA	NA	NA	NA	NA
519.2	Respiratory complications	respiratory	NA	NA	NA	NA	NA	NA	NA	NA	NA	NA	NA	NA	NA	NA	NA	NA	NA	NA	NA	NA	NA	NA	0.274304	0.146262	1.31561	0.987707	1.75238	0.0607338	40032	48	39984	0.00119904	FALSE	NA	NA	NA	NA	NA	NA	NA	NA	NA	NA	NA
519.8	Other diseases of respiratory system, NEC	respiratory	-0.0203727	0.09653	0.979833	0.810932	1.18391	0.832848	16539	143	16396	0.00864623	FALSE	0.00607164	0.0118104	1.00609	0.983068	1.02965	0.607188	178645	7597	171048	0.0425257	FALSE	0.0249678	0.118619	1.02528	0.812593	1.29364	0.833287	40026	73	39953	0.00182381	FALSE	-0.164222	0.300622	0.848554	0.470744	1.52959	0.584878	4171	13	4158	0.00311676	FALSE
519.9	Symptoms involving respiratory system and other chest symptoms	respiratory	-0.0886614	0.100204	0.915155	0.751968	1.11376	0.37626	16523	132	16391	0.00798886	FALSE	0.177299	0.0685932	1.19399	1.04379	1.3658	0.00974363	171263	215	171048	0.00125538	FALSE	0.00298377	0.0331681	1.00299	0.939859	1.07036	0.92832	38373	976	37397	0.0254346	FALSE	NA	NA	NA	NA	NA	NA	NA	NA	NA	NA	NA
520	Disorders of tooth development	digestive	-0.130355	0.0869176	0.877784	0.74029	1.04081	0.13368	16435	179	16256	0.0108914	FALSE	-0.00741255	0.0285282	0.992615	0.938636	1.0497	0.794993	173815	1243	172572	0.00715128	FALSE	0.164431	0.070112	1.17872	1.02738	1.35236	0.019014	40150	207	39943	0.00515567	FALSE	NA	NA	NA	NA	NA	NA	NA	NA	NA	NA	NA
520.1	Hereditary disturbances in tooth structure	digestive	-0.228101	0.134474	0.796044	0.611604	1.03611	0.0898399	16722	74	16648	0.00442531	FALSE	-0.295615	0.179791	0.744074	0.523088	1.05842	0.100132	172603	31	172572	0.000179603	FALSE	NA	NA	NA	NA	NA	NA	NA	NA	NA	NA	NA	NA	NA	NA	NA	NA	NA	NA	NA	NA	NA	NA
520.2	Disturbances in tooth eruption	digestive	0.095325	0.167253	1.10002	0.792558	1.52675	0.568714	16706	49	16657	0.00293308	FALSE	-0.000462308	0.0292032	0.999538	0.943933	1.05842	0.987369	173758	1186	172572	0.00682559	FALSE	0.16286	0.0720194	1.17687	1.02194	1.35529	0.0237385	40202	196	40006	0.00487538	FALSE	NA	NA	NA	NA	NA	NA	NA	NA	NA	NA	NA
521	Diseases of hard tissues of teeth	digestive	0.0361906	0.0219753	1.03685	0.993143	1.08249	0.0995839	15982	3521	12461	0.22031	FALSE	0.015001	0.0225993	1.01511	0.971131	1.06109	0.50683	174564	1992	172572	0.0114113	FALSE	0.0475286	0.040932	1.04868	0.967831	1.13627	0.245577	39768	621	39147	0.0156156	FALSE	NA	NA	NA	NA	NA	NA	NA	NA	NA	NA	NA
521.1	Dental caries	digestive	0.0425459	0.0222721	1.04346	0.998893	1.09002	0.0560976	16034	3387	12647	0.211239	FALSE	0.0164039	0.0228147	1.01654	0.972084	1.06303	0.472137	174526	1954	172572	0.011196	FALSE	0.0589828	0.0415985	1.06076	0.977702	1.15087	0.156218	39799	600	39199	0.0150758	FALSE	NA	NA	NA	NA	NA	NA	NA	NA	NA	NA	NA
521.2	Dental abrasion, erosion and attrition	digestive	0.0704272	0.0577332	1.07297	0.95817	1.20152	0.222513	16351	405	15946	0.0247691	FALSE	NA	NA	NA	NA	NA	NA	NA	NA	NA	NA	NA	NA	NA	NA	NA	NA	NA	NA	NA	NA	NA	NA	NA	NA	NA	NA	NA	NA	NA	NA	NA	NA	NA
521.4	Tooth complications likely association with other diseases	digestive	NA	NA	NA	NA	NA	NA	NA	NA	NA	NA	NA	-0.113815	0.218527	0.892423	0.58151	1.36957	0.602486	172593	21	172572	0.000121674	FALSE	NA	NA	NA	NA	NA	NA	NA	NA	NA	NA	NA	NA	NA	NA	NA	NA	NA	NA	NA	NA	NA	NA
522	Diseases of pulp and periapical tissues	digestive	0.0275019	0.0406832	1.02788	0.949104	1.1132	0.49904	16214	846	15368	0.0521771	FALSE	-0.0227842	0.0283899	0.977473	0.924568	1.03341	0.422238	173828	1256	172572	0.00722553	FALSE	0.0458301	0.132991	1.0469	0.806676	1.35865	0.730387	40079	57	40022	0.00142219	FALSE	NA	NA	NA	NA	NA	NA	NA	NA	NA	NA	NA
522.1	Pulpitis and necrosis of tooth pulp	digestive	-0.0291175	0.0511629	0.971302	0.878625	1.07375	0.569278	16449	523	15926	0.0317952	FALSE	-0.0158052	0.147874	0.984319	0.736652	1.31525	0.914882	172618	46	172572	0.000266484	FALSE	NA	NA	NA	NA	NA	NA	NA	NA	NA	NA	NA	NA	NA	NA	NA	NA	NA	NA	NA	NA	NA	NA
522.5	Periapical abscess	digestive	0.11214	0.0789506	1.11867	0.958292	1.30589	0.155496	16426	215	16211	0.013089	FALSE	-0.0379485	0.0341898	0.962762	0.90036	1.02949	0.267026	173436	864	172572	0.00498166	FALSE	-0.0163027	0.141728	0.983829	0.74521	1.29886	0.908423	40113	50	40063	0.00124648	FALSE	NA	NA	NA	NA	NA	NA	NA	NA	NA	NA	NA
523	Gingival and periodontal diseases	digestive	0.0373524	0.0236919	1.03806	0.990957	1.0874	0.11489	15991	2885	13106	0.180414	FALSE	-0.00681309	0.0283111	0.99321	0.939598	1.04988	0.809826	173836	1264	172572	0.00727122	FALSE	0.0557367	0.0490414	1.05732	0.96042	1.16399	0.255737	39933	426	39507	0.0106679	FALSE	NA	NA	NA	NA	NA	NA	NA	NA	NA	NA	NA
523.1	Gingivitis	digestive	0.0236453	0.0364689	1.02393	0.953292	1.0998	0.516747	16138	1070	15068	0.0663031	FALSE	0.106734	0.108953	1.11264	0.898694	1.37751	0.327266	172657	85	172572	0.000492306	FALSE	0.100039	0.0551535	1.10521	0.991971	1.23139	0.0697027	40103	334	39769	0.00832855	FALSE	NA	NA	NA	NA	NA	NA	NA	NA	NA	NA	NA
523.3	Periodontitis (acute or chronic)	digestive	0.0322551	0.0358246	1.03278	0.96275	1.10791	0.367929	16205	1111	15094	0.0685591	FALSE	0.00557208	0.0342233	1.00559	0.940348	1.07535	0.870664	173434	862	172572	0.00497019	FALSE	-0.0221932	0.102997	0.978051	0.799262	1.19683	0.829397	40151	95	40056	0.00236607	FALSE	NA	NA	NA	NA	NA	NA	NA	NA	NA	NA	NA
523.31	Acute periodontitis	digestive	0.0592075	0.0446567	1.061	0.972078	1.15805	0.184894	16356	694	15662	0.0424309	FALSE	0.0825386	0.10752	1.08604	0.879676	1.34082	0.442691	172659	87	172572	0.000503883	FALSE	0.0364539	0.120861	1.03713	0.818376	1.31435	0.762943	40176	69	40107	0.00171744	FALSE	NA	NA	NA	NA	NA	NA	NA	NA	NA	NA	NA
523.32	Chronic periodontitis	digestive	0.000256371	0.0477719	1.00026	0.91085	1.09844	0.995718	16435	600	15835	0.0365075	FALSE	0.00610523	0.0360389	1.00612	0.937507	1.07976	0.865477	173349	777	172572	0.00448229	FALSE	NA	NA	NA	NA	NA	NA	NA	NA	NA	NA	NA	NA	NA	NA	NA	NA	NA	NA	NA	NA	NA	NA
524	Dentofacial anomalies, including malocclusion	digestive	0.0653465	0.0593105	1.06753	0.950372	1.19913	0.270562	16408	385	16023	0.0234642	FALSE	NA	NA	NA	NA	NA	NA	NA	NA	NA	NA	NA	0.075026	0.0650027	1.07791	0.948969	1.22438	0.248419	40154	241	39913	0.00600189	FALSE	NA	NA	NA	NA	NA	NA	NA	NA	NA	NA	NA
524.3	Anomalies of tooth position/malocclusion	digestive	0.0405482	0.0830794	1.04138	0.884894	1.22554	0.625503	16618	193	16425	0.0116139	FALSE	NA	NA	NA	NA	NA	NA	NA	NA	NA	NA	NA	0.0593469	0.0678028	1.06114	0.929093	1.21196	0.381418	40190	221	39969	0.00549888	FALSE	NA	NA	NA	NA	NA	NA	NA	NA	NA	NA	NA
525	Other diseases of the teeth and supporting structures	digestive	0.00178609	0.023106	1.00179	0.957431	1.0482	0.938385	15665	3096	12569	0.197638	FALSE	0.0317392	0.0234033	1.03225	0.985968	1.0807	0.175041	174430	1858	172572	0.0106518	FALSE	-0.00477851	0.0667438	0.995233	0.873195	1.13433	0.942924	39874	229	39645	0.00574309	FALSE	NA	NA	NA	NA	NA	NA	NA	NA	NA	NA	NA
525.1	Loss of teeth or edentulism	digestive	-0.0136927	0.0303101	0.986401	0.929507	1.04678	0.651446	16292	1603	14689	0.0983918	FALSE	NA	NA	NA	NA	NA	NA	NA	NA	NA	NA	NA	0.0851348	0.0939115	1.08886	0.905805	1.30892	0.364648	40172	114	40058	0.0028378	FALSE	NA	NA	NA	NA	NA	NA	NA	NA	NA	NA	NA
525.2	Atrophy of edentulous alveolar ridge	digestive	-0.0883793	0.0973021	0.915414	0.756471	1.10775	0.363721	16777	141	16636	0.00840436	FALSE	-0.166654	0.130698	0.846492	0.655194	1.09364	0.202272	172631	59	172572	0.000341769	FALSE	NA	NA	NA	NA	NA	NA	NA	NA	NA	NA	NA	NA	NA	NA	NA	NA	NA	NA	NA	NA	NA	NA
526	Diseases of the jaws	digestive	-0.0312415	0.0400944	0.969241	0.89599	1.04848	0.435862	15766	874	14892	0.0554357	FALSE	0.0890812	0.0993451	1.09317	0.899753	1.32816	0.369887	172674	102	172572	0.000590709	FALSE	-0.0476533	0.0494968	0.953464	0.86531	1.0506	0.335671	39594	421	39173	0.0106329	FALSE	0.0769625	0.288069	1.08	0.614066	1.89948	0.789341	4130	14	4116	0.00338983	FALSE
526.1	Cysts of the jaws	digestive	NA	NA	NA	NA	NA	NA	NA	NA	NA	NA	NA	0.0890812	0.0993451	1.09317	0.899753	1.32816	0.369887	172674	102	172572	0.000590709	FALSE	NA	NA	NA	NA	NA	NA	NA	NA	NA	NA	NA	NA	NA	NA	NA	NA	NA	NA	NA	NA	NA	NA
526.3	Anomalies of jaw size/symmetry	digestive	NA	NA	NA	NA	NA	NA	NA	NA	NA	NA	NA	NA	NA	NA	NA	NA	NA	NA	NA	NA	NA	NA	-0.0560052	0.118301	0.945534	0.749855	1.19228	0.635919	40260	72	40188	0.00178838	FALSE	NA	NA	NA	NA	NA	NA	NA	NA	NA	NA	NA
526.4	Temporomandibular joint disorders	digestive	-0.0364656	0.0456763	0.964191	0.881623	1.05449	0.424668	16101	664	15437	0.0412397	FALSE	NA	NA	NA	NA	NA	NA	NA	NA	NA	NA	NA	0.000278157	0.0715113	1.00028	0.869459	1.15078	0.996896	39895	197	39698	0.00493796	FALSE	NA	NA	NA	NA	NA	NA	NA	NA	NA	NA	NA
526.41	Temporomandibular joint disorder, unspecified	digestive	-0.0477016	0.0505042	0.953418	0.863562	1.05262	0.34491	16226	538	15688	0.0331567	FALSE	NA	NA	NA	NA	NA	NA	NA	NA	NA	NA	NA	-0.0695439	0.106145	0.932819	0.757609	1.14855	0.512353	40002	88	39914	0.00219989	FALSE	NA	NA	NA	NA	NA	NA	NA	NA	NA	NA	NA
526.42	Arthralgia/ankylosis of temporomandibular joint	digestive	-0.0560296	0.112414	0.945511	0.758539	1.17857	0.618187	16649	106	16543	0.00636675	FALSE	NA	NA	NA	NA	NA	NA	NA	NA	NA	NA	NA	0.109142	0.161835	1.11532	0.812162	1.53164	0.500056	40200	39	40161	0.000970149	FALSE	NA	NA	NA	NA	NA	NA	NA	NA	NA	NA	NA
526.5	Inflammatory conditions of jaw	digestive	-0.0231722	0.204507	0.977094	0.654421	1.45887	0.909786	16834	31	16803	0.00184151	FALSE	NA	NA	NA	NA	NA	NA	NA	NA	NA	NA	NA	-0.031744	0.150702	0.968755	0.720998	1.30165	0.833167	40241	44	40197	0.00109341	FALSE	NA	NA	NA	NA	NA	NA	NA	NA	NA	NA	NA
526.9	Jaw disease NOS	digestive	0.145181	0.240978	1.15625	0.720985	1.85428	0.546865	16846	23	16823	0.00136531	FALSE	NA	NA	NA	NA	NA	NA	NA	NA	NA	NA	NA	-0.130007	0.175245	0.878089	0.622826	1.23797	0.458174	40134	33	40101	0.000822245	FALSE	NA	NA	NA	NA	NA	NA	NA	NA	NA	NA	NA
527	Diseases of the salivary glands	digestive	-0.0381782	0.0609199	0.962541	0.854208	1.08461	0.530859	16397	363	16034	0.0221382	FALSE	-0.00190779	0.0419056	0.998094	0.919392	1.08353	0.963688	176636	576	176060	0.00326094	FALSE	-0.0890767	0.070327	0.914775	0.796986	1.04997	0.205296	39927	204	39723	0.00510932	FALSE	-0.135024	0.232524	0.873695	0.5539	1.37812	0.561451	4095	22	4073	0.00537241	FALSE
527.1	Hypertrophy of salivary gland	digestive	NA	NA	NA	NA	NA	NA	NA	NA	NA	NA	NA	0.118429	0.140775	1.12573	0.854285	1.48342	0.400201	176111	51	176060	0.00028959	FALSE	NA	NA	NA	NA	NA	NA	NA	NA	NA	NA	NA	NA	NA	NA	NA	NA	NA	NA	NA	NA	NA	NA
527.2	Sialoadenitis	digestive	0.0578642	0.148871	1.05957	0.791423	1.41857	0.697508	16848	59	16789	0.0035019	FALSE	0.00165231	0.0560864	1.00165	0.897379	1.11805	0.976498	176381	321	176060	0.00181992	FALSE	-0.173846	0.120129	0.840426	0.664116	1.06354	0.147852	40160	69	40091	0.00171813	FALSE	NA	NA	NA	NA	NA	NA	NA	NA	NA	NA	NA
527.7	Disturbance of salivary secretion	digestive	-0.0447709	0.0707164	0.956216	0.832456	1.09838	0.526665	16504	267	16237	0.0161779	FALSE	-0.0769504	0.109638	0.925936	0.746887	1.14791	0.482769	176144	84	176060	0.000476883	FALSE	-0.0848615	0.0923829	0.918639	0.766491	1.10099	0.358313	40091	118	39973	0.0029433	FALSE	0.164586	0.348188	1.17891	0.595792	2.33272	0.636432	4083	10	4073	0.00244918	FALSE
527.8	Other specified diseases of the salivary glands	digestive	NA	NA	NA	NA	NA	NA	NA	NA	NA	NA	NA	-0.109914	0.105229	0.895911	0.72894	1.10113	0.296243	176151	91	176060	0.000516602	FALSE	NA	NA	NA	NA	NA	NA	NA	NA	NA	NA	NA	NA	NA	NA	NA	NA	NA	NA	NA	NA	NA	NA
528	Diseases of the oral soft tissues, excluding lesions specific for gingiva and tongue	digestive	-0.0309018	0.0570583	0.969571	0.866983	1.0843	0.588106	16111	416	15695	0.0258209	FALSE	-0.0501395	0.0265664	0.951097	0.90284	1.00193	0.0591165	177499	1439	176060	0.00810709	FALSE	-0.0164014	0.0420297	0.983732	0.905942	1.0682	0.696363	39237	592	38645	0.0150878	FALSE	-0.235036	0.205819	0.790543	0.528116	1.18337	0.253473	4101	28	4073	0.0068276	FALSE
528.1	Stomatitis and mucositis	digestive	-0.20343	0.128252	0.815927	0.634572	1.04911	0.112701	16672	80	16592	0.00479846	FALSE	-0.0408368	0.0467913	0.959986	0.875861	1.05219	0.382803	176521	461	176060	0.00261159	FALSE	-0.0326309	0.0618229	0.967896	0.85744	1.09258	0.59763	39802	266	39536	0.00668308	FALSE	-0.536413	0.348866	0.584842	0.295174	1.15878	0.124149	4083	10	4073	0.00244918	FALSE
528.11	Stomatitis and mucositis (ulcerative)	digestive	NA	NA	NA	NA	NA	NA	NA	NA	NA	NA	NA	-0.0285464	0.0500968	0.971857	0.880966	1.07213	0.568796	176462	402	176060	0.00227811	FALSE	0.272088	0.161798	1.3127	0.955963	1.80257	0.092636	40134	39	40095	0.000971745	FALSE	NA	NA	NA	NA	NA	NA	NA	NA	NA	NA	NA
528.12	Oral aphthae	digestive	-0.227594	0.197007	0.796447	0.541329	1.1718	0.247983	16796	34	16762	0.00202429	FALSE	-0.130885	0.130731	0.877319	0.679011	1.13354	0.316744	176119	59	176060	0.000335001	FALSE	0.150004	0.151521	1.16184	0.863314	1.56359	0.322179	40117	44	40073	0.00109679	FALSE	NA	NA	NA	NA	NA	NA	NA	NA	NA	NA	NA
528.3	Cellulitis and abscess of oral soft tissues	digestive	0.0940677	0.173667	1.09863	0.781673	1.54412	0.588055	16816	44	16772	0.00261656	FALSE	0.0656243	0.091156	1.06783	0.893114	1.27671	0.471579	176181	121	176060	0.000686794	FALSE	NA	NA	NA	NA	NA	NA	NA	NA	NA	NA	NA	NA	NA	NA	NA	NA	NA	NA	NA	NA	NA	NA
528.4	Cysts of oral soft tissues	digestive	NA	NA	NA	NA	NA	NA	NA	NA	NA	NA	NA	0.0287423	0.114342	1.02916	0.822531	1.28769	0.801528	176137	77	176060	0.00043716	FALSE	NA	NA	NA	NA	NA	NA	NA	NA	NA	NA	NA	NA	NA	NA	NA	NA	NA	NA	NA	NA	NA	NA
528.41	Cyst of the salivary gland	digestive	NA	NA	NA	NA	NA	NA	NA	NA	NA	NA	NA	0.10969	0.130573	1.11593	0.863956	1.4414	0.400873	176119	59	176060	0.000335001	FALSE	NA	NA	NA	NA	NA	NA	NA	NA	NA	NA	NA	NA	NA	NA	NA	NA	NA	NA	NA	NA	NA	NA
528.5	Diseases of lips	digestive	-0.106661	0.189731	0.89883	0.619691	1.30371	0.573999	16840	36	16804	0.00213777	FALSE	-0.0974898	0.0441143	0.907112	0.831974	0.989035	0.0271095	176580	520	176060	0.00294484	FALSE	NA	NA	NA	NA	NA	NA	NA	NA	NA	NA	NA	NA	NA	NA	NA	NA	NA	NA	NA	NA	NA	NA
528.6	Leukoplakia of oral mucosa	digestive	-0.108728	0.216245	0.896974	0.587096	1.37041	0.615105	16895	28	16867	0.0016573	FALSE	NA	NA	NA	NA	NA	NA	NA	NA	NA	NA	NA	NA	NA	NA	NA	NA	NA	NA	NA	NA	NA	NA	NA	NA	NA	NA	NA	NA	NA	NA	NA	NA	NA
528.7	Sialolithiasis	digestive	NA	NA	NA	NA	NA	NA	NA	NA	NA	NA	NA	-0.0329597	0.0791013	0.967578	0.828616	1.12984	0.676915	176221	161	176060	0.000913626	FALSE	NA	NA	NA	NA	NA	NA	NA	NA	NA	NA	NA	NA	NA	NA	NA	NA	NA	NA	NA	NA	NA	NA
529	Diseases and other conditions of the tongue	digestive	0.235577	0.141417	1.26564	0.959253	1.66988	0.0957474	16769	66	16703	0.00393583	FALSE	-0.0793287	0.032039	0.923736	0.867513	0.983604	0.0132862	177047	987	176060	0.00557479	FALSE	-0.054056	0.122457	0.947379	0.745223	1.20437	0.658903	40079	67	40012	0.0016717	FALSE	NA	NA	NA	NA	NA	NA	NA	NA	NA	NA	NA
529.1	Glossitis	digestive	NA	NA	NA	NA	NA	NA	NA	NA	NA	NA	NA	-0.072682	0.0657001	0.929897	0.817541	1.05769	0.268611	176294	234	176060	0.00132733	FALSE	NA	NA	NA	NA	NA	NA	NA	NA	NA	NA	NA	NA	NA	NA	NA	NA	NA	NA	NA	NA	NA	NA
529.6	Glossodynia	digestive	NA	NA	NA	NA	NA	NA	NA	NA	NA	NA	NA	-0.207817	0.165124	0.812356	0.587746	1.1228	0.208192	176097	37	176060	0.000210111	FALSE	NA	NA	NA	NA	NA	NA	NA	NA	NA	NA	NA	NA	NA	NA	NA	NA	NA	NA	NA	NA	NA	NA
530	Diseases of esophagus	digestive	-0.0265271	0.019118	0.973822	0.938007	1.011	0.165276	15424	6739	8685	0.436916	FALSE	-0.0430132	0.00657306	0.957899	0.945637	0.970319	5.99502e-11	177968	28048	149920	0.157601	TRUE	-0.0391887	0.0150627	0.961569	0.933596	0.990381	0.00927604	35717	6569	29148	0.183918	FALSE	-0.00100123	0.0514875	0.998999	0.903105	1.10508	0.984485	3966	517	3449	0.130358	FALSE
530.1	Esophagitis, GERD and related diseases	digestive	-0.0282823	0.0191251	0.972114	0.936349	1.00925	0.139194	15432	6649	8783	0.430858	FALSE	-0.0437067	0.00671334	0.957235	0.944722	0.969913	7.49373e-11	176582	26662	149920	0.150989	TRUE	-0.0420177	0.01551	0.958853	0.930143	0.988449	0.0067471	35878	6061	29817	0.168934	FALSE	0.00474392	0.051902	1.00476	0.90757	1.11235	0.927174	3957	508	3449	0.12838	FALSE
530.11	GERD	digestive	-0.0291157	0.0192505	0.971304	0.935339	1.00865	0.130416	15389	6351	9038	0.412697	FALSE	-0.0386691	0.00819897	0.962069	0.946732	0.977654	2.40138e-06	166735	16815	149920	0.100849	TRUE	-0.0422943	0.0158805	0.958588	0.92921	0.988894	0.00773812	36061	5677	30384	0.157428	FALSE	-0.00546224	0.0529496	0.994553	0.896512	1.10331	0.917837	3934	485	3449	0.123284	FALSE
530.12	Ulcer of esophagus	digestive	-0.0611259	0.180735	0.940705	0.660098	1.3406	0.735208	16875	40	16835	0.00237037	FALSE	-0.0610586	0.0207287	0.940768	0.903312	0.979777	0.00322323	152317	2397	149920	0.0157369	FALSE	-0.0189151	0.178559	0.981263	0.691501	1.39244	0.915636	40189	32	40157	0.000796238	FALSE	NA	NA	NA	NA	NA	NA	NA	NA	NA	NA	NA
530.13	Barrett's esophagus	digestive	-0.113608	0.0706549	0.892608	0.777174	1.02519	0.107851	16843	269	16574	0.015971	FALSE	-0.0708468	0.0227971	0.931605	0.890895	0.974175	0.00188545	151894	1974	149920	0.0129959	FALSE	-0.297628	0.115935	0.742577	0.591637	0.932026	0.0102526	40191	74	40117	0.00184121	FALSE	-0.13019	0.166333	0.877929	0.633686	1.21631	0.433798	3492	43	3449	0.0123139	FALSE
530.14	Reflux esophagitis	digestive	0.0697226	0.047366	1.07221	0.97715	1.17652	0.141021	16304	610	15694	0.0374141	FALSE	-0.0487115	0.0121598	0.952456	0.930024	0.975429	6.17719e-05	157102	7182	149920	0.0457155	FALSE	0.0202192	0.0742816	1.02042	0.882168	1.18035	0.785471	39616	185	39431	0.00466983	FALSE	NA	NA	NA	NA	NA	NA	NA	NA	NA	NA	NA
530.15	Eosinophilic esophagitis	digestive	0.205662	0.223534	1.22834	0.792577	1.90368	0.357548	16941	27	16914	0.00159377	FALSE	NA	NA	NA	NA	NA	NA	NA	NA	NA	NA	NA	0.0953528	0.144713	1.10005	0.828379	1.46081	0.509953	40258	48	40210	0.00119231	FALSE	NA	NA	NA	NA	NA	NA	NA	NA	NA	NA	NA
530.2	Esophageal bleeding (varices/hemorrhage)	digestive	0.147924	0.154508	1.15943	0.856491	1.56951	0.338372	16789	55	16734	0.00327595	FALSE	-0.0676702	0.0304129	0.934569	0.880488	0.991971	0.0260778	151019	1099	149920	0.00727723	FALSE	0.0327706	0.0589798	1.03331	0.920508	1.15994	0.578467	40081	291	39790	0.0072603	FALSE	NA	NA	NA	NA	NA	NA	NA	NA	NA	NA	NA
530.3	Stricture and stenosis of esophagus	digestive	-0.0856959	0.112326	0.917873	0.736493	1.14392	0.445511	16758	105	16653	0.00626566	FALSE	-0.0618394	0.0283044	0.940034	0.889304	0.993657	0.0289036	151194	1274	149920	0.00842626	FALSE	-0.0405205	0.065727	0.96029	0.844217	1.09232	0.537567	39874	236	39638	0.00591864	FALSE	NA	NA	NA	NA	NA	NA	NA	NA	NA	NA	NA
530.5	Disorders of esophageal motility	digestive	0.0898355	0.113805	1.09399	0.875271	1.36737	0.429887	16828	101	16727	0.0060019	FALSE	-0.0354875	0.0402927	0.965135	0.891847	1.04445	0.378457	150544	624	149920	0.00414497	FALSE	-0.00462298	0.098961	0.995388	0.819889	1.20845	0.96274	40083	103	39980	0.00256967	FALSE	NA	NA	NA	NA	NA	NA	NA	NA	NA	NA	NA
530.6	Diverticulum of esophagus, acquired	digestive	NA	NA	NA	NA	NA	NA	NA	NA	NA	NA	NA	0.00430617	0.0924032	1.00432	0.837944	1.20372	0.96283	150039	119	149920	0.000793127	FALSE	NA	NA	NA	NA	NA	NA	NA	NA	NA	NA	NA	NA	NA	NA	NA	NA	NA	NA	NA	NA	NA	NA
530.7	Gastroesophageal laceration-hemorrhage syndrome	digestive	NA	NA	NA	NA	NA	NA	NA	NA	NA	NA	NA	0.0759827	0.0793637	1.07894	0.923513	1.26053	0.338366	150080	160	149920	0.0010661	FALSE	NA	NA	NA	NA	NA	NA	NA	NA	NA	NA	NA	NA	NA	NA	NA	NA	NA	NA	NA	NA	NA	NA
530.9	Heartburn	digestive	-0.00797907	0.0799736	0.992053	0.848125	1.16041	0.920526	16243	207	16036	0.012744	FALSE	-0.0240907	0.0232412	0.976197	0.932726	1.02169	0.299945	151809	1889	149920	0.0124433	FALSE	0.00369786	0.0783024	1.0037	0.860902	1.1702	0.962334	39591	164	39427	0.00414236	FALSE	NA	NA	NA	NA	NA	NA	NA	NA	NA	NA	NA
531	Peptic ulcer (excl. esophageal)	digestive	-0.00538083	0.0556467	0.994634	0.891858	1.10925	0.922968	16562	438	16124	0.0264461	FALSE	-0.0377671	0.0152345	0.962937	0.934609	0.992124	0.0131732	178921	4476	174445	0.0250166	FALSE	-0.0882115	0.0441412	0.915567	0.839685	0.998307	0.0456739	39160	533	38627	0.0136108	FALSE	-0.339326	0.196805	0.71225	0.484294	1.0475	0.0846758	4215	31	4184	0.00735469	FALSE
531.1	Hemorrhage from gastrointestinal ulcer	digestive	0.10319	0.191453	1.1087	0.76181	1.61355	0.589898	16893	36	16857	0.00213106	FALSE	-0.0616231	0.0606932	0.940237	0.834784	1.05901	0.309953	174720	275	174445	0.00157395	FALSE	-0.0359452	0.129635	0.964693	0.748241	1.24376	0.781565	40174	60	40114	0.0014935	FALSE	NA	NA	NA	NA	NA	NA	NA	NA	NA	NA	NA
531.2	Gastric ulcer	digestive	-0.00515117	0.0963704	0.994862	0.823627	1.2017	0.957372	16758	142	16616	0.00847356	FALSE	-0.0421205	0.0184545	0.958754	0.924695	0.994068	0.0224661	177466	3021	174445	0.017023	FALSE	-0.142684	0.0803077	0.867028	0.740753	1.01483	0.0756138	40001	155	39846	0.0038749	FALSE	NA	NA	NA	NA	NA	NA	NA	NA	NA	NA	NA
531.3	Duodenal ulcer	digestive	0.243581	0.173925	1.27581	0.907273	1.79404	0.161365	16881	43	16838	0.00254724	FALSE	-0.0396629	0.0277976	0.961113	0.91015	1.01493	0.153624	175762	1317	174445	0.00749309	FALSE	-0.180135	0.113697	0.835157	0.668325	1.04364	0.113116	40102	77	40025	0.0019201	FALSE	NA	NA	NA	NA	NA	NA	NA	NA	NA	NA	NA
531.4	Peptic ulcer, site unspecified	digestive	-0.0292483	0.0745595	0.971175	0.839134	1.12399	0.69485	16685	240	16445	0.0143842	FALSE	-0.113378	0.0665331	0.892813	0.783658	1.01717	0.0883655	174673	228	174445	0.0013053	FALSE	-0.072883	0.0852893	0.92971	0.786589	1.09887	0.392806	39935	139	39796	0.00348066	FALSE	-0.165916	0.25542	0.847118	0.513483	1.39753	0.515963	4202	18	4184	0.00428367	FALSE
531.5	Gastrojejunal ulcer	digestive	NA	NA	NA	NA	NA	NA	NA	NA	NA	NA	NA	-0.0272441	0.209073	0.973124	0.645954	1.466	0.896322	174468	23	174445	0.000131829	FALSE	0.161452	0.16696	1.17522	0.847224	1.63019	0.333539	40243	36	40207	0.000894566	FALSE	NA	NA	NA	NA	NA	NA	NA	NA	NA	NA	NA
532	Dysphagia	digestive	0.000945375	0.0300243	1.00095	0.943742	1.06162	0.974881	15983	1673	14310	0.104674	FALSE	NA	NA	NA	NA	NA	NA	NA	NA	NA	NA	NA	-0.0232527	0.022017	0.977016	0.935751	1.0201	0.290911	38502	2405	36097	0.0624643	FALSE	-0.17644	0.134839	0.838249	0.64357	1.09182	0.190698	3517	68	3449	0.0193347	FALSE
535	Gastritis and duodenitis	digestive	-0.0301256	0.0379715	0.970324	0.90073	1.04529	0.427559	15584	975	14609	0.0625642	FALSE	-0.0398329	0.00732805	0.96095	0.947246	0.974852	5.45879e-08	172027	21775	150252	0.126579	TRUE	0.0387244	0.0401966	1.03948	0.960731	1.12469	0.33536	38404	653	37751	0.0170034	FALSE	-0.00371814	0.142025	0.996289	0.754207	1.31607	0.979114	4125	59	4066	0.014303	FALSE
535.1	Acute gastritis	digestive	-0.088901	0.126039	0.914936	0.714668	1.17132	0.480594	16518	83	16435	0.00502482	FALSE	-0.105703	0.0520979	0.899692	0.812357	0.996415	0.0424652	150625	373	150252	0.00247635	FALSE	NA	NA	NA	NA	NA	NA	NA	NA	NA	NA	NA	NA	NA	NA	NA	NA	NA	NA	NA	NA	NA	NA
535.2	Atrophic gastritis	digestive	0.042891	0.11669	1.04382	0.830422	1.31207	0.713199	16537	97	16440	0.00586563	FALSE	0.037289	0.0465043	1.03799	0.947565	1.13705	0.422646	150721	469	150252	0.00311171	FALSE	0.0585033	0.069555	1.06025	0.925127	1.21511	0.400287	39370	210	39160	0.00533401	FALSE	-0.0309103	0.316506	0.969563	0.521387	1.80298	0.922202	4078	12	4066	0.00294262	FALSE
535.6	Duodenitis	digestive	-0.200488	0.183442	0.818331	0.571189	1.17241	0.274428	16759	39	16720	0.00232711	FALSE	-0.0456987	0.0155317	0.95533	0.926686	0.984859	0.00325808	154569	4317	150252	0.0279293	FALSE	0.00462152	0.122859	1.00463	0.789637	1.27816	0.969993	40030	66	39964	0.00164876	FALSE	NA	NA	NA	NA	NA	NA	NA	NA	NA	NA	NA
535.8	Other specified gastritis	digestive	-0.0111511	0.101727	0.988911	0.810151	1.20711	0.912712	16477	128	16349	0.0077684	FALSE	-0.0357626	0.0117134	0.964869	0.94297	0.987277	0.00226467	158039	7787	150252	0.0492726	FALSE	0.052373	0.066818	1.05377	0.924419	1.20122	0.433148	39114	228	38886	0.00582911	FALSE	NA	NA	NA	NA	NA	NA	NA	NA	NA	NA	NA
535.9	Gastritis and duodenitis, NOS	digestive	-0.0274066	0.0591242	0.972966	0.866503	1.09251	0.642975	15997	387	15610	0.024192	FALSE	-0.00933767	0.0450912	0.990706	0.906906	1.08225	0.835944	150750	498	150252	0.00330348	FALSE	0.0180503	0.0882423	1.01821	0.856497	1.21047	0.83792	39834	130	39704	0.00326354	FALSE	0.00530302	0.167796	1.00532	0.723556	1.3968	0.974788	4108	42	4066	0.010224	FALSE
536	Disorders of function of stomach	digestive	-0.167819	0.0482724	0.845507	0.769178	0.92941	0.000508011	16017	586	15431	0.0365861	FALSE	-0.0355796	0.0113245	0.965046	0.943862	0.986706	0.00167896	158577	8325	150252	0.0524982	FALSE	-0.00295285	0.0359321	0.997052	0.929248	1.0698	0.934505	38700	845	37855	0.0218346	FALSE	0.000144963	0.198604	1.00014	0.677654	1.47611	0.999418	4096	30	4066	0.00732422	FALSE
536.3	Gastroparesis	digestive	-0.204042	0.0875577	0.815428	0.686839	0.968091	0.0197866	16838	174	16664	0.0103338	FALSE	NA	NA	NA	NA	NA	NA	NA	NA	NA	NA	NA	-0.0105959	0.0663582	0.98946	0.868786	1.1269	0.873135	40106	233	39873	0.0058096	FALSE	0.0239732	0.238526	1.02426	0.641763	1.63474	0.919943	4087	21	4066	0.00513824	FALSE
536.7	Complications of gastrostomy, colostomy and enterostomy	digestive	NA	NA	NA	NA	NA	NA	NA	NA	NA	NA	NA	NA	NA	NA	NA	NA	NA	NA	NA	NA	NA	NA	0.0415836	0.071869	1.04246	0.90549	1.20015	0.562857	40088	204	39884	0.0050888	FALSE	NA	NA	NA	NA	NA	NA	NA	NA	NA	NA	NA
536.8	Dyspepsia and other specified disorders of function of stomach	digestive	-0.171046	0.0575767	0.842783	0.752845	0.943465	0.00297072	16078	407	15671	0.0253141	FALSE	-0.0354578	0.0113312	0.965163	0.943964	0.986839	0.00175275	158566	8314	150252	0.0524324	FALSE	0.0309983	0.049376	1.03148	0.936338	1.1363	0.530135	38958	427	38531	0.0109605	FALSE	NA	NA	NA	NA	NA	NA	NA	NA	NA	NA	NA
537	Other disorders of stomach and duodenum	digestive	-0.175159	0.0910027	0.839323	0.702209	1.00321	0.0542582	16449	161	16288	0.00978783	FALSE	-0.0500746	0.0191627	0.951158	0.916097	0.987562	0.00897191	153061	2809	150252	0.0183522	FALSE	0.0371461	0.0481108	1.03784	0.944451	1.14047	0.440058	39077	444	38633	0.0113622	FALSE	0.0318571	0.321091	1.03237	0.550196	1.93711	0.920967	4078	12	4066	0.00294262	FALSE
537.1	Lesions of stomach and duodenum	digestive	NA	NA	NA	NA	NA	NA	NA	NA	NA	NA	NA	NA	NA	NA	NA	NA	NA	NA	NA	NA	NA	NA	0.139846	0.16522	1.1501	0.831948	1.58991	0.397317	40250	37	40213	0.000919255	FALSE	NA	NA	NA	NA	NA	NA	NA	NA	NA	NA	NA
539	Bariatric surgery	digestive	0.0577323	0.0625863	1.05943	0.937127	1.1977	0.356297	16818	342	16476	0.0203354	FALSE	-0.352461	0.219507	0.702956	0.457173	1.08088	0.108341	178921	21	178900	0.00011737	FALSE	-0.00399353	0.0393135	0.996014	0.922149	1.0758	0.919089	40053	659	39394	0.0164532	FALSE	-0.0595093	0.21743	0.942227	0.615283	1.4429	0.78432	4230	26	4204	0.00614657	FALSE
540	Appendiceal conditions	digestive	0.121961	0.0865093	1.12971	0.953518	1.33846	0.158598	16893	178	16715	0.0105369	FALSE	0.00959428	0.0339676	1.00964	0.944611	1.07915	0.777596	178921	875	178046	0.00489043	FALSE	0.131978	0.0769661	1.14108	0.981301	1.32688	0.0863904	40062	170	39892	0.00424342	FALSE	NA	NA	NA	NA	NA	NA	NA	NA	NA	NA	NA
540.1	Appendicitis	digestive	0.161061	0.0908278	1.17476	0.983181	1.40366	0.0761866	16903	161	16742	0.00952494	FALSE	0.00747335	0.038788	1.0075	0.933746	1.08708	0.847216	178716	670	178046	0.00374896	FALSE	0.13095	0.0786074	1.13991	0.977144	1.32979	0.0957395	40108	163	39945	0.00406403	FALSE	NA	NA	NA	NA	NA	NA	NA	NA	NA	NA	NA
540.11	Acute appendicitis	digestive	0.167429	0.0974363	1.18226	0.976729	1.43104	0.0857345	16906	140	16766	0.00828108	FALSE	-0.0544334	0.0544914	0.947022	0.851091	1.05377	0.317825	178385	339	178046	0.00190038	FALSE	0.160935	0.0830618	1.17461	0.998135	1.38228	0.0526809	40137	146	39991	0.00363754	FALSE	NA	NA	NA	NA	NA	NA	NA	NA	NA	NA	NA
550	Abdominal hernia	digestive	-0.0261705	0.0336789	0.974169	0.91194	1.04064	0.437124	15856	1293	14563	0.0815464	FALSE	-0.0533898	0.00683827	0.94801	0.935389	0.960802	5.83339e-15	178921	25567	153354	0.142895	TRUE	-0.0342564	0.0251647	0.966324	0.919818	1.01518	0.173423	38224	1772	36452	0.0463583	FALSE	-0.0207202	0.104761	0.979493	0.797676	1.20275	0.843214	4182	114	4068	0.0272597	FALSE
550.1	Inguinal hernia	digestive	-0.110471	0.13491	0.895412	0.687362	1.16643	0.41287	16857	72	16785	0.00427122	FALSE	-0.0421881	0.0834442	0.958689	0.814046	1.12903	0.613148	153499	145	153354	0.000944632	FALSE	-0.176711	0.112176	0.838022	0.672619	1.0441	0.115187	40207	79	40128	0.00196483	FALSE	0.861202	0.259338	2.366	1.42319	3.9334	0.000897697	4086	18	4068	0.00440529	FALSE
550.2	Diaphragmatic hernia	digestive	-0.0802679	0.0435453	0.922869	0.847371	1.00509	0.0652827	16035	740	15295	0.046149	FALSE	-0.0597019	0.00727657	0.942045	0.928705	0.955577	2.31202e-16	175537	22183	153354	0.126372	TRUE	-0.0367234	0.0346653	0.963943	0.900624	1.03171	0.289431	38639	897	37742	0.0232149	FALSE	-0.0860349	0.179059	0.917562	0.645978	1.30333	0.630883	4106	38	4068	0.00925475	FALSE
550.3	Femoral hernia	digestive	NA	NA	NA	NA	NA	NA	NA	NA	NA	NA	NA	0.130171	0.0431904	1.13902	1.04657	1.23964	0.00257932	153897	543	153354	0.00352833	FALSE	NA	NA	NA	NA	NA	NA	NA	NA	NA	NA	NA	NA	NA	NA	NA	NA	NA	NA	NA	NA	NA	NA
550.4	Umbilical hernia	digestive	0.159818	0.0870182	1.1733	0.989319	1.39149	0.0662688	16807	176	16631	0.0104718	FALSE	-0.0502081	0.0269473	0.951032	0.902105	1.00261	0.0624348	154751	1397	153354	0.00902741	FALSE	-0.00196754	0.0791044	0.998034	0.854694	1.16541	0.980157	40048	160	39888	0.00399521	FALSE	-0.461515	0.247343	0.630328	0.388172	1.02355	0.0620571	4088	20	4068	0.00489237	FALSE
550.5	Ventral hernia	digestive	-0.0195869	0.0740032	0.980604	0.848205	1.13367	0.791259	16791	244	16547	0.0145316	FALSE	-0.0674818	0.0214825	0.934745	0.896204	0.974943	0.00168229	155569	2215	153354	0.0142381	FALSE	-0.0266132	0.0570885	0.973738	0.870657	1.08902	0.641091	39922	311	39611	0.00779019	FALSE	-0.160388	0.183822	0.851813	0.594117	1.22128	0.382925	4105	37	4068	0.0090134	FALSE
550.6	Incisional hernia	digestive	-0.0271966	0.0849946	0.97317	0.823834	1.14958	0.748983	16866	184	16682	0.0109095	FALSE	-0.103679	0.0452478	0.901515	0.825006	0.985119	0.0219429	153848	494	153354	0.00321096	FALSE	-0.0339587	0.0475194	0.966611	0.880649	1.06097	0.474839	40028	453	39575	0.0113171	FALSE	-0.0186336	0.244346	0.981539	0.608017	1.58453	0.939213	4088	20	4068	0.00489237	FALSE
555	Inflammatory bowel disease and other gastroenteritis and colitis	digestive	-0.00214106	0.0648715	0.997861	0.87872	1.13316	0.973671	16764	321	16443	0.0191482	FALSE	0.0330902	0.0190856	1.03364	0.995692	1.07304	0.082957	140092	2812	137280	0.0200725	FALSE	0.0177915	0.0272745	1.01795	0.964962	1.07385	0.514198	39974	1400	38574	0.0350228	FALSE	-0.132036	0.0878337	0.87631	0.737721	1.04093	0.132775	3332	158	3174	0.047419	FALSE
555.1	Regional enteritis	digestive	-0.0514049	0.0919956	0.949894	0.793171	1.13758	0.576315	16891	158	16733	0.00935409	FALSE	-0.00578498	0.0291803	0.994232	0.938964	1.05275	0.84285	138469	1189	137280	0.00858676	FALSE	0.0102923	0.0291855	1.01035	0.954172	1.06983	0.724349	40076	1216	38860	0.0303423	FALSE	-0.141676	0.105698	0.867903	0.705503	1.06769	0.180123	3281	107	3174	0.032612	FALSE
555.2	Ulcerative colitis	digestive	0.0580556	0.0843335	1.05977	0.898312	1.25026	0.491198	16790	189	16601	0.0112567	FALSE	0.0569503	0.0231732	1.0586	1.0116	1.10779	0.013987	139177	1897	137280	0.0136301	FALSE	0.00569075	0.0423529	1.00571	0.925593	1.09276	0.893114	39902	567	39335	0.0142098	FALSE	-0.108154	0.138641	0.897489	0.683937	1.17772	0.435331	3235	61	3174	0.0188563	FALSE
555.21	Ulcerative colitis (chronic)	digestive	-0.175694	0.153465	0.838875	0.620963	1.13326	0.252273	16863	57	16806	0.00338018	FALSE	0.0526771	0.049397	1.05409	0.956819	1.16125	0.286242	137693	413	137280	0.00299943	FALSE	-0.0159661	0.0724389	0.984161	0.853896	1.1343	0.825554	40111	191	39920	0.00476179	FALSE	0.00149451	0.225649	1.0015	0.643536	1.55857	0.994716	3197	23	3174	0.00719424	FALSE
556	Ulceration of the lower GI tract	digestive	0.00194038	0.171187	1.00194	0.71635	1.40139	0.990956	16839	45	16794	0.00267237	FALSE	-0.0453229	0.0335833	0.955689	0.894808	1.02071	0.177155	138178	898	137280	0.00649886	FALSE	-0.00216861	0.0864858	0.997834	0.842248	1.18216	0.979995	39853	134	39719	0.00336236	FALSE	NA	NA	NA	NA	NA	NA	NA	NA	NA	NA	NA
556.1	Ulceration of intestine	digestive	0.0771945	0.19107	1.08025	0.742819	1.57097	0.686204	16850	36	16814	0.0021365	FALSE	-0.0519985	0.0408869	0.94933	0.876221	1.02854	0.203457	137884	604	137280	0.00438049	FALSE	-0.0256082	0.0953868	0.974717	0.808507	1.1751	0.78834	39893	110	39783	0.00275738	FALSE	NA	NA	NA	NA	NA	NA	NA	NA	NA	NA	NA
557	Intestinal malabsorption (non-celiac)	digestive	0.200539	0.183592	1.22206	0.852739	1.75134	0.274699	16872	39	16833	0.00231152	FALSE	-0.0541231	0.0588199	0.947316	0.844163	1.06307	0.357495	137571	291	137280	0.00211527	FALSE	0.099122	0.0666162	1.1042	0.969044	1.25821	0.136762	39969	230	39739	0.00575446	FALSE	-0.0603543	0.279066	0.941431	0.544807	1.6268	0.828775	3189	15	3174	0.00470367	FALSE
557.1	Celiac disease	digestive	-0.0117456	0.107223	0.988323	0.800994	1.21946	0.912771	16896	116	16780	0.00686553	FALSE	0.113004	0.0251943	1.11964	1.06569	1.17631	7.28123e-06	138886	1606	137280	0.0115634	TRUE	0.114072	0.0625113	1.12083	0.991586	1.26693	0.0680268	40213	258	39955	0.00641584	FALSE	-0.118115	0.178239	0.888594	0.62659	1.26015	0.507538	3211	37	3174	0.0115229	FALSE
558	Noninfectious gastroenteritis	digestive	-0.0969338	0.0425079	0.907616	0.835062	0.986474	0.0225857	15629	777	14852	0.0497153	FALSE	-0.0272132	0.0101878	0.973154	0.953914	0.992781	0.00755925	147758	10478	137280	0.0709133	FALSE	0.00591475	0.0303025	1.00593	0.947927	1.06749	0.845244	38622	1166	37456	0.03019	FALSE	0.266021	0.133506	1.30476	1.00436	1.69502	0.0463073	3242	68	3174	0.0209747	FALSE
559	Ileostomy status	digestive	0.113135	0.179563	1.11978	0.787565	1.59214	0.528657	16944	41	16903	0.00241974	FALSE	0.0192303	0.0311168	1.01942	0.959101	1.08352	0.536574	138330	1050	137280	0.00759054	FALSE	0.0308362	0.058948	1.03132	0.918786	1.15763	0.600899	40195	291	39904	0.00723971	FALSE	NA	NA	NA	NA	NA	NA	NA	NA	NA	NA	NA
560	Intestinal obstruction without mention of hernia	digestive	0.0735064	0.0635788	1.07628	0.950176	1.21911	0.247621	16544	333	16211	0.0201281	FALSE	0.0221926	0.0167426	1.02244	0.989433	1.05655	0.185	140991	3711	137280	0.0263208	FALSE	0.0636671	0.0319871	1.06574	1.00097	1.13469	0.0465468	39167	1044	38123	0.0266551	FALSE	-0.379106	0.226448	0.684473	0.439137	1.06687	0.0941027	3197	23	3174	0.00719424	FALSE
560.1	Paralytic ileus	digestive	0.046568	0.178909	1.04767	0.737791	1.4877	0.794641	16819	41	16778	0.00243772	FALSE	0.0541418	0.048396	1.05563	0.960103	1.16067	0.263258	137712	432	137280	0.00313698	FALSE	0.0834021	0.0554249	1.08698	0.975085	1.21171	0.132381	39534	336	39198	0.00849901	FALSE	NA	NA	NA	NA	NA	NA	NA	NA	NA	NA	NA
560.2	Impaction of intestine	digestive	-0.0116189	0.124059	0.988448	0.775092	1.26054	0.925382	16761	87	16674	0.00519062	FALSE	-0.0420966	0.0548433	0.958777	0.861061	1.06758	0.442737	137616	336	137280	0.00244158	FALSE	0.0631314	0.152485	1.06517	0.789986	1.4362	0.678862	40181	43	40138	0.00107016	FALSE	-0.657276	0.304761	0.518261	0.285188	0.941817	0.0310295	3187	13	3174	0.00407907	FALSE
560.3	Peritoneal or intestinal adhesions	digestive	0.258828	0.232439	1.29541	0.821394	2.04298	0.265481	16901	24	16877	0.00142003	FALSE	-0.0605392	0.0347889	0.941257	0.879215	1.00768	0.0818263	138119	839	137280	0.00607447	FALSE	0.111103	0.10851	1.11751	0.903413	1.38235	0.305881	40130	86	40044	0.00214304	FALSE	NA	NA	NA	NA	NA	NA	NA	NA	NA	NA	NA
560.4	Other intestinal obstruction	digestive	0.133726	0.0835703	1.14308	0.970376	1.34652	0.109562	16780	190	16590	0.011323	FALSE	0.0314731	0.0200803	1.03197	0.992147	1.0734	0.11703	139836	2556	137280	0.0182786	FALSE	0.0887568	0.0385872	1.09281	1.01321	1.17867	0.021439	39692	698	38994	0.0175854	FALSE	NA	NA	NA	NA	NA	NA	NA	NA	NA	NA	NA
561	Symptoms involving digestive system	digestive	-0.0194758	0.0234331	0.980713	0.936688	1.02681	0.405904	14800	3063	11737	0.206959	FALSE	-0.0125623	0.00897965	0.987516	0.970288	1.00505	0.161819	151102	13822	137280	0.0914746	FALSE	0.0145873	0.0537617	1.01469	0.913213	1.12745	0.786136	39488	356	39132	0.0090154	FALSE	-0.0385544	0.0629851	0.962179	0.850437	1.0886	0.540459	3502	328	3174	0.0936608	FALSE
562	Diverticulosis and diverticulitis	digestive	0.0384808	0.0352686	1.03923	0.969819	1.11361	0.275239	15563	1222	14341	0.0785196	FALSE	0.0236279	0.0395521	1.02391	0.947532	1.10644	0.550249	137929	649	137280	0.00470532	FALSE	-0.0317385	0.0288287	0.96876	0.915539	1.02507	0.270925	37845	1404	36441	0.0370987	FALSE	0.0442574	0.14452	1.04525	0.787414	1.38752	0.759424	3233	59	3174	0.0182493	FALSE
562.1	Diverticulosis	digestive	0.0566555	0.03902	1.05829	0.980372	1.1424	0.146513	15552	980	14572	0.0630144	FALSE	0.00251753	0.0547309	1.00252	0.900545	1.11604	0.963312	137618	338	137280	0.00245607	FALSE	-0.0125319	0.0312787	0.987546	0.928822	1.04998	0.688677	37835	1176	36659	0.0310823	FALSE	0.128866	0.20529	1.13754	0.76071	1.70103	0.530184	3203	29	3174	0.00905401	FALSE
562.2	Diverticulitis	digestive	-0.00730924	0.0612081	0.992717	0.88049	1.11925	0.904946	16659	362	16297	0.02173	FALSE	0.0486206	0.0569711	1.04982	0.938903	1.17384	0.393423	137592	312	137280	0.00226757	FALSE	-0.00165511	0.0568202	0.998346	0.89313	1.11596	0.976762	39976	319	39657	0.00797979	FALSE	-0.146329	0.188615	0.863874	0.596895	1.25027	0.437863	3208	34	3174	0.0105985	FALSE
564	Functional digestive disorders	digestive	-0.00414334	0.0265531	0.995865	0.945362	1.04907	0.876002	15597	2184	13413	0.140027	FALSE	-0.000970555	0.00758385	0.99903	0.98429	1.01399	0.898167	157515	20235	137280	0.128464	FALSE	-0.0256042	0.0274669	0.974721	0.923634	1.02863	0.351241	38389	1467	36922	0.0382141	FALSE	-0.0243264	0.0892478	0.975967	0.819343	1.16253	0.785183	3329	155	3174	0.0465605	FALSE
564.1	Irritable Bowel Syndrome	digestive	0.00177254	0.0287284	1.00177	0.946925	1.0598	0.950802	16111	1808	14303	0.112221	FALSE	-0.0152678	0.0123338	0.984848	0.961326	1.00895	0.215758	144233	6953	137280	0.0482067	FALSE	-0.0594003	0.0313347	0.942329	0.886197	1.00202	0.0580037	38980	1087	37893	0.0278861	FALSE	-0.0270878	0.108044	0.973276	0.78753	1.20283	0.802037	3278	104	3174	0.0317267	FALSE
564.9	Personal history of diseases of digestive system	digestive	0.221153	0.138905	1.24751	0.950183	1.63789	0.111359	16687	69	16618	0.00413496	FALSE	0.00177212	0.00931151	1.00177	0.983657	1.02022	0.849062	150105	12825	137280	0.0854402	FALSE	-0.00173864	0.151169	0.998263	0.742279	1.34253	0.990823	40007	44	39963	0.00109981	FALSE	0.0189745	0.236155	1.01916	0.641536	1.61905	0.935961	3195	21	3174	0.00657277	FALSE
565	Anal and rectal conditions	digestive	0.054254	0.0553586	1.05575	0.947196	1.17675	0.327063	16200	443	15757	0.0273457	FALSE	-0.00552961	0.0106951	0.994486	0.973856	1.01555	0.605141	172251	9316	162935	0.0540839	FALSE	0.0222833	0.0361394	1.02253	0.95261	1.09759	0.537502	39028	794	38234	0.0203444	FALSE	-0.127824	0.133829	0.880008	0.67697	1.14394	0.339511	4029	66	3963	0.0163812	FALSE
565.1	Anal and rectal polyp	digestive	0.28851	0.145748	1.33444	1.00285	1.77567	0.0477581	16570	62	16508	0.0037417	FALSE	0.0153443	0.0145604	1.01546	0.986893	1.04486	0.291957	167840	4905	162935	0.0292243	FALSE	0.163324	0.135159	1.17742	0.903402	1.53455	0.226899	39853	55	39798	0.00138007	FALSE	NA	NA	NA	NA	NA	NA	NA	NA	NA	NA	NA
567	Peritonitis and retroperitoneal infections	digestive	0.00900103	0.121554	1.00904	0.795133	1.2805	0.940971	16848	89	16759	0.00528253	FALSE	-0.0092414	0.0338298	0.990801	0.927235	1.05872	0.78472	163820	885	162935	0.00540227	FALSE	0.0553824	0.0489459	1.05694	0.96026	1.16336	0.257844	39885	427	39458	0.0107058	FALSE	NA	NA	NA	NA	NA	NA	NA	NA	NA	NA	NA
568	Other disorders of peritoneum	digestive	0.0322369	0.104162	1.03276	0.842046	1.26667	0.75695	16719	121	16598	0.00723727	FALSE	-0.00855465	0.0164852	0.991482	0.959958	1.02404	0.60381	166725	3790	162935	0.022732	FALSE	-0.00391117	0.0541161	0.996096	0.895853	1.10756	0.942384	39195	346	38849	0.00882766	FALSE	NA	NA	NA	NA	NA	NA	NA	NA	NA	NA	NA
568.1	Peritoneal adhesions (postoperative) (postinfection)	digestive	-0.00557933	0.112921	0.994436	0.796997	1.24079	0.960593	16761	103	16658	0.00614522	FALSE	-0.0185141	0.0169211	0.981656	0.949633	1.01476	0.27389	166528	3593	162935	0.021576	FALSE	-0.0153792	0.0691824	0.984739	0.859868	1.12774	0.824081	39441	210	39231	0.00532441	FALSE	NA	NA	NA	NA	NA	NA	NA	NA	NA	NA	NA
569	Other disorders of intestine	digestive	0.0776633	0.0829439	1.08076	0.918598	1.27155	0.3491	16366	194	16172	0.0118538	FALSE	-0.0298126	0.0167242	0.970627	0.939327	1.00297	0.0746508	166628	3693	162935	0.0221631	FALSE	0.025164	0.0270039	1.02548	0.972618	1.08122	0.351405	38219	1474	36745	0.0385672	FALSE	-0.0628318	0.130109	0.939101	0.727715	1.21189	0.629155	4033	70	3963	0.0173568	FALSE
569.1	Toxic gastroenteritis and colitis	digestive	NA	NA	NA	NA	NA	NA	NA	NA	NA	NA	NA	-0.0772914	0.0563768	0.92562	0.828789	1.03376	0.170381	163253	318	162935	0.0019479	FALSE	NA	NA	NA	NA	NA	NA	NA	NA	NA	NA	NA	NA	NA	NA	NA	NA	NA	NA	NA	NA	NA	NA
569.2	Gastrointestinal complications	digestive	0.0593568	0.147412	1.06115	0.794874	1.41664	0.687199	16821	61	16760	0.00362642	FALSE	-0.0091997	0.0530495	0.990842	0.892993	1.09941	0.862323	163294	359	162935	0.00219849	FALSE	0.0165088	0.0369094	1.01665	0.945696	1.09292	0.654674	39796	752	39044	0.0188964	FALSE	-0.231882	0.203292	0.79304	0.532414	1.18125	0.254022	3992	29	3963	0.00726453	FALSE
571	Chronic liver disease and cirrhosis	digestive	0.00956662	0.0415071	1.00961	0.930729	1.09518	0.817718	16257	807	15450	0.0496402	FALSE	-0.0185275	0.0160869	0.981643	0.951174	1.01309	0.24944	174101	3995	170106	0.0229465	FALSE	-0.0178696	0.0261116	0.982289	0.933282	1.03387	0.49375	38781	1556	37225	0.0401227	FALSE	-0.153232	0.096245	0.85793	0.710439	1.03604	0.11136	3936	134	3802	0.0340447	FALSE
571.5	Other chronic nonalcoholic liver disease	digestive	0.0132524	0.0423476	1.01334	0.932628	1.10104	0.754323	16262	774	15488	0.0475956	FALSE	-0.00529069	0.0175753	0.994723	0.961041	1.02959	0.763392	173439	3333	170106	0.0192171	FALSE	-0.0160116	0.0275892	0.984116	0.932313	1.0388	0.561674	38854	1385	37469	0.0356463	FALSE	-0.0691359	0.10624	0.9332	0.757777	1.14923	0.515207	3910	108	3802	0.0276215	FALSE
571.51	Cirrhosis of liver without mention of alcohol	digestive	0.271453	0.0864299	1.31187	1.10744	1.55404	0.00168524	16867	179	16688	0.0106124	FALSE	0.102645	0.108129	1.1081	0.896472	1.36968	0.342477	170192	86	170106	0.000505312	FALSE	0.0253871	0.0355819	1.02571	0.956616	1.0998	0.475547	40076	814	39262	0.0203114	FALSE	-0.0870762	0.162966	0.916607	0.665984	1.26155	0.59312	3847	45	3802	0.0116974	FALSE
571.6	Primary biliary cirrhosis	digestive	0.0533801	0.233884	1.05483	0.666956	1.66828	0.819465	16947	24	16923	0.00141618	FALSE	-0.0671004	0.0594549	0.935101	0.832242	1.05067	0.259069	170392	286	170106	0.00167848	FALSE	-0.0490173	0.0785846	0.952165	0.816243	1.11072	0.53279	40250	163	40087	0.00404969	FALSE	-0.141326	0.204177	0.868207	0.581867	1.29545	0.48883	3831	29	3802	0.00756983	FALSE
571.8	Liver abscess and sequelae of chronic liver disease	digestive	0.199126	0.138156	1.22034	0.930848	1.59985	0.149495	16910	69	16841	0.00408043	FALSE	-0.0475348	0.0412215	0.953577	0.879564	1.03382	0.248846	170702	596	170106	0.00349146	FALSE	0.0769685	0.0401169	1.08001	0.998341	1.16836	0.0550345	39809	635	39174	0.0159512	FALSE	-0.30251	0.283551	0.738961	0.423895	1.2882	0.286033	3817	15	3802	0.00392979	FALSE
571.81	Portal hypertension	digestive	0.045898	0.174725	1.04697	0.743368	1.47456	0.792792	16921	43	16878	0.00254122	FALSE	0.00213834	0.0551749	1.00214	0.899421	1.11659	0.969085	170438	332	170106	0.00194792	FALSE	0.0961915	0.0510348	1.10097	0.996171	1.21679	0.0594539	40100	390	39710	0.00972569	FALSE	NA	NA	NA	NA	NA	NA	NA	NA	NA	NA	NA
572	Ascites (non malignant)	digestive	0.00234224	0.148652	1.00234	0.749	1.34138	0.987429	16866	60	16806	0.00355745	FALSE	-0.00110522	0.026216	0.998895	0.948865	1.05156	0.966373	171589	1483	170106	0.00864275	FALSE	0.0640189	0.031296	1.06611	1.00268	1.13356	0.0407966	39027	1081	37946	0.0276988	FALSE	-0.061809	0.307062	0.940062	0.514968	1.71606	0.840471	3815	13	3802	0.0034076	FALSE
573	Other disorders of liver	digestive	0.0762711	0.0829627	1.07926	0.917286	1.26982	0.357917	16590	193	16397	0.0116335	FALSE	0.0538741	0.0239122	1.05535	1.00703	1.10599	0.0242596	171895	1789	170106	0.0104075	FALSE	0.000367804	0.0420631	1.00037	0.921202	1.08634	0.993023	38971	582	38389	0.0149342	FALSE	0.00923828	0.190756	1.00928	0.694444	1.46686	0.961374	3835	33	3802	0.00860495	FALSE
573.1	Chronic passive congestion of liver	digestive	NA	NA	NA	NA	NA	NA	NA	NA	NA	NA	NA	0.358284	0.20546	1.43087	0.956554	2.14039	0.0811921	170130	24	170106	0.000141069	FALSE	NA	NA	NA	NA	NA	NA	NA	NA	NA	NA	NA	NA	NA	NA	NA	NA	NA	NA	NA	NA	NA	NA
573.2	Liver replaced by transplant	digestive	NA	NA	NA	NA	NA	NA	NA	NA	NA	NA	NA	-0.167228	0.141858	0.846007	0.640652	1.11719	0.238463	170156	50	170106	0.000293848	FALSE	0.158131	0.0655558	1.17132	1.03009	1.33192	0.0158582	40219	238	39981	0.0059176	FALSE	NA	NA	NA	NA	NA	NA	NA	NA	NA	NA	NA
573.3	Hepatomegaly	digestive	0.115977	0.111927	1.12297	0.901767	1.39843	0.300116	16691	106	16585	0.00635073	FALSE	0.0514545	0.0751285	1.0528	0.908648	1.21982	0.493416	170285	179	170106	0.00105118	FALSE	0.145965	0.11194	1.15716	0.929195	1.44104	0.192245	39998	83	39915	0.0020751	FALSE	0.104718	0.273651	1.1104	0.649444	1.89852	0.701966	3818	16	3802	0.00419068	FALSE
573.4	Acute and subacute necrosis of liver	digestive	NA	NA	NA	NA	NA	NA	NA	NA	NA	NA	NA	NA	NA	NA	NA	NA	NA	NA	NA	NA	NA	NA	0.0789775	0.0849856	1.08218	0.916132	1.27832	0.352731	40035	139	39896	0.00347196	FALSE	NA	NA	NA	NA	NA	NA	NA	NA	NA	NA	NA
573.5	Jaundice (not of newborn)	digestive	0.153062	0.212604	1.1654	0.768248	1.76785	0.471564	16892	29	16863	0.00171679	FALSE	0.00998275	0.0430206	1.01003	0.928358	1.09889	0.816502	170654	548	170106	0.00321118	FALSE	0.0539256	0.0614432	1.05541	0.93566	1.19048	0.380134	40004	267	39737	0.00667433	FALSE	0.0364007	0.30067	1.03707	0.575272	1.86958	0.903639	3815	13	3802	0.0034076	FALSE
573.6	Nonspecific elevation of levels of transaminase or lactic acid dehydrogenase [LDH]	digestive	-0.0413669	0.0960134	0.959477	0.794889	1.15814	0.666581	16621	145	16476	0.0087239	FALSE	0.130574	0.12124	1.13948	0.898475	1.44514	0.281487	170175	69	170106	0.000405465	FALSE	-0.016288	0.0463806	0.983844	0.898351	1.07747	0.725453	39478	483	38995	0.0122347	FALSE	NA	NA	NA	NA	NA	NA	NA	NA	NA	NA	NA
573.7	Abnormal results of function study of liver	digestive	-0.00123146	0.0392157	0.998769	0.924877	1.07856	0.974949	16178	912	15266	0.0563729	FALSE	-0.0160014	0.0175274	0.984126	0.950892	1.01852	0.361277	173464	3358	170106	0.0193585	FALSE	0.0691203	0.0353171	1.07157	0.999899	1.14837	0.050332	39235	838	38397	0.0213585	FALSE	-0.0500749	0.138625	0.951158	0.724858	1.24811	0.71793	3865	63	3802	0.0163001	FALSE
573.9	Abnormal serum enzyme levels	digestive	-0.0629802	0.0929001	0.938962	0.782654	1.12649	0.497813	16557	154	16403	0.0093012	FALSE	0.0595155	0.0786146	1.06132	0.909765	1.23813	0.449017	170270	164	170106	0.000963176	FALSE	0.0212279	0.0527827	1.02145	0.921064	1.13279	0.687555	39466	365	39101	0.00924847	FALSE	-0.173367	0.135008	0.840829	0.645337	1.09554	0.199099	3869	67	3802	0.0173171	FALSE
574	Cholelithiasis and cholecystitis	digestive	-0.00293163	0.0369701	0.997073	0.927379	1.072	0.936796	16529	1028	15501	0.0621937	FALSE	-0.0114678	0.0088908	0.988598	0.97152	1.00598	0.197102	177368	13849	163519	0.0780806	FALSE	0.000991935	0.0308196	1.00099	0.942316	1.06332	0.974324	39402	1112	38290	0.0282219	FALSE	-0.188111	0.150246	0.828523	0.617181	1.11223	0.210562	4138	52	4086	0.0125665	FALSE
574.1	Cholelithiasis	digestive	0.0231262	0.0404235	1.0234	0.945441	1.10778	0.567256	16541	850	15691	0.0513875	FALSE	-0.0130885	0.00933965	0.986997	0.969093	1.00523	0.161097	175967	12448	163519	0.0707405	FALSE	-0.0252734	0.0349756	0.975043	0.910442	1.04423	0.469925	39536	855	38681	0.0216259	FALSE	-0.17648	0.180151	0.838216	0.588855	1.19317	0.327274	4122	36	4086	0.00873362	FALSE
574.11	Cholelithiasis with acute cholecystitis	digestive	0.177831	0.130705	1.19462	0.92464	1.54344	0.173655	16832	77	16755	0.00457462	FALSE	-0.0249765	0.0259405	0.975333	0.926983	1.0262	0.33563	165029	1510	163519	0.00914991	FALSE	-0.124065	0.151478	0.883322	0.656415	1.18867	0.412768	40170	44	40126	0.00109534	FALSE	NA	NA	NA	NA	NA	NA	NA	NA	NA	NA	NA
574.12	Cholelithiasis with other cholecystitis	digestive	0.0290344	0.0843192	1.02946	0.872641	1.21446	0.730591	16605	189	16416	0.0113821	FALSE	-0.0221726	0.0140878	0.978071	0.951434	1.00545	0.115513	168754	5235	163519	0.0310215	FALSE	-0.0544929	0.0910283	0.946965	0.792226	1.13193	0.549415	39720	121	39599	0.00304632	FALSE	NA	NA	NA	NA	NA	NA	NA	NA	NA	NA	NA
574.2	Calculus of bile duct	digestive	0.046432	0.115963	1.04753	0.834557	1.31484	0.688858	16803	99	16704	0.00589181	FALSE	-0.00285743	0.0473637	0.997147	0.908745	1.09415	0.951893	163970	451	163519	0.0027505	FALSE	-0.18593	0.0830216	0.830332	0.705639	0.97706	0.0251212	40123	146	39977	0.00363881	FALSE	NA	NA	NA	NA	NA	NA	NA	NA	NA	NA	NA
574.3	Cholecystitis without cholelithiasis	digestive	-0.0596507	0.0702998	0.942094	0.820831	1.08127	0.396149	16682	273	16409	0.0163649	FALSE	-0.0130472	0.0221087	0.987038	0.94518	1.03075	0.555097	165605	2086	163519	0.0125962	FALSE	0.102745	0.0688102	1.10821	0.968388	1.26822	0.135393	39938	215	39723	0.00538334	FALSE	-0.396459	0.322815	0.672698	0.357301	1.2665	0.219397	4097	11	4086	0.00268489	FALSE
575	Other biliary tract disease	digestive	-0.0885441	0.0573628	0.915263	0.817933	1.02417	0.12269	16319	412	15907	0.0252466	FALSE	-0.00757085	0.0159975	0.992458	0.961822	1.02407	0.636033	167554	4035	163519	0.0240818	FALSE	-0.0307731	0.0393341	0.969696	0.897746	1.04741	0.434009	39299	666	38633	0.016947	FALSE	-0.132713	0.218867	0.875716	0.570243	1.34483	0.544273	4111	25	4086	0.00608125	FALSE
575.1	Cholangitis	digestive	NA	NA	NA	NA	NA	NA	NA	NA	NA	NA	NA	0.0288434	0.0441334	1.02926	0.943973	1.12226	0.513402	164040	521	163519	0.00317605	FALSE	-0.0227938	0.0955681	0.977464	0.810497	1.17883	0.811487	40220	110	40110	0.00273496	FALSE	NA	NA	NA	NA	NA	NA	NA	NA	NA	NA	NA
575.2	Obstruction of bile duct	digestive	-0.00608192	0.247381	0.993937	0.612045	1.61411	0.980386	16902	22	16880	0.00130162	FALSE	-0.0133531	0.0387099	0.986736	0.91464	1.06451	0.73013	164194	675	163519	0.00411099	FALSE	-0.0269418	0.0745518	0.973418	0.841084	1.12657	0.717812	40177	181	39996	0.00450507	FALSE	NA	NA	NA	NA	NA	NA	NA	NA	NA	NA	NA
575.6	Cholesterolosis of gallbladder	digestive	NA	NA	NA	NA	NA	NA	NA	NA	NA	NA	NA	0.0306879	0.0460408	1.03116	0.942186	1.12854	0.505068	163994	475	163519	0.00289645	FALSE	NA	NA	NA	NA	NA	NA	NA	NA	NA	NA	NA	NA	NA	NA	NA	NA	NA	NA	NA	NA	NA	NA
575.7	Other disorders of gallbladder	digestive	-0.180354	0.0937774	0.834975	0.694782	1.00346	0.0544536	16642	152	16490	0.00913352	FALSE	0.00907872	0.0263121	1.00912	0.958397	1.06253	0.730064	164985	1466	163519	0.00888566	FALSE	-0.00192427	0.0861066	0.998078	0.84308	1.18157	0.982171	39847	136	39711	0.00341305	FALSE	NA	NA	NA	NA	NA	NA	NA	NA	NA	NA	NA
575.8	Other disorders of biliary tract	digestive	-0.0874875	0.125916	0.91623	0.715852	1.1727	0.487175	16753	84	16669	0.00501403	FALSE	-0.0345017	0.0283935	0.966087	0.913791	1.02137	0.224317	164782	1263	163519	0.00766467	FALSE	-0.0325625	0.0554821	0.967962	0.868222	1.07916	0.55727	39697	332	39365	0.00836335	FALSE	NA	NA	NA	NA	NA	NA	NA	NA	NA	NA	NA
575.9	Nonspecific abnormal findings on radiological and other examination of biliary tract	digestive	0.123065	0.126973	1.13096	0.881789	1.45054	0.332434	16713	82	16631	0.00490636	FALSE	-0.0251354	0.0542787	0.975178	0.87676	1.08464	0.643306	163862	343	163519	0.00209322	FALSE	NA	NA	NA	NA	NA	NA	NA	NA	NA	NA	NA	NA	NA	NA	NA	NA	NA	NA	NA	NA	NA	NA
577	Diseases of pancreas	digestive	-0.076183	0.06402	0.926647	0.817371	1.05053	0.234051	16771	328	16443	0.0195576	FALSE	0.0282852	0.0210514	1.02869	0.987108	1.07202	0.17907	178921	2312	176609	0.0129219	FALSE	0.0146852	0.0392956	1.01479	0.939569	1.09604	0.708619	39783	674	39109	0.0169419	FALSE	-0.220231	0.162329	0.802334	0.583684	1.10289	0.174879	4220	45	4175	0.0106635	FALSE
577.1	Acute pancreatitis	digestive	-0.0837666	0.0779032	0.919646	0.78942	1.07135	0.282256	16833	220	16613	0.0130696	FALSE	0.0287803	0.0264412	1.0292	0.977219	1.08394	0.27639	178065	1456	176609	0.00817679	FALSE	0.00386333	0.0592071	1.00387	0.893881	1.12739	0.947974	40099	289	39810	0.00720716	FALSE	NA	NA	NA	NA	NA	NA	NA	NA	NA	NA	NA
577.2	Chronic pancreatitis	digestive	-0.21329	0.127805	0.807922	0.628898	1.03791	0.0951417	16906	81	16825	0.0047912	FALSE	0.0397359	0.0645981	1.04054	0.91679	1.18098	0.538472	176852	243	176609	0.00137403	FALSE	-0.00703112	0.0843246	0.992994	0.84172	1.17145	0.933548	40176	141	40035	0.00350956	FALSE	-0.426958	0.343525	0.652491	0.332782	1.27935	0.213914	4185	10	4175	0.00238949	FALSE
577.3	Cyst and pseudocyst of pancreas	digestive	-0.0801562	0.180235	0.922972	0.648291	1.31404	0.656513	16911	40	16871	0.00236532	FALSE	-0.0186919	0.0502821	0.981482	0.889367	1.08314	0.710086	177010	401	176609	0.00226541	FALSE	-0.107298	0.0786277	0.898258	0.769967	1.04793	0.17237	40183	162	40021	0.00403156	FALSE	-0.171153	0.221489	0.842693	0.545926	1.30078	0.439678	4199	24	4175	0.00571565	FALSE
578	Gastrointestinal hemorrhage	digestive	0.00534391	0.0333621	1.00536	0.941721	1.0733	0.87274	15770	1290	14480	0.0818009	FALSE	-0.0193031	0.00882664	0.980882	0.964058	0.997999	0.0287484	176008	14070	161938	0.0799395	FALSE	0.0346247	0.0231829	1.03523	0.989244	1.08336	0.135295	38472	2099	36373	0.0545592	FALSE	-0.105768	0.104847	0.899633	0.732517	1.10488	0.313078	3960	109	3851	0.0275253	FALSE
578.1	Hematemesis	digestive	0.0632121	0.141559	1.06525	0.807152	1.40588	0.655205	16844	66	16778	0.00391831	FALSE	-0.0680668	0.0293978	0.934198	0.881891	0.989607	0.0205927	163115	1177	161938	0.00721577	FALSE	0.00828534	0.0717722	1.00832	0.876001	1.16063	0.908097	40081	197	39884	0.00491505	FALSE	NA	NA	NA	NA	NA	NA	NA	NA	NA	NA	NA
578.2	Blood in stool	digestive	-0.0620423	0.0528102	0.939843	0.847427	1.04234	0.240068	16076	484	15592	0.030107	FALSE	-0.0557605	0.0255291	0.945766	0.899607	0.994293	0.0289482	163505	1567	161938	0.0095838	FALSE	0.00419022	0.0337172	1.0042	0.939981	1.0728	0.901097	39046	936	38110	0.0239717	FALSE	0.0603698	0.260061	1.06223	0.638043	1.76843	0.816432	3868	17	3851	0.00439504	FALSE
578.8	Hemorrhage of rectum and anus	digestive	-0.00209472	0.0541561	0.997907	0.897412	1.10966	0.969146	16186	462	15724	0.0285432	FALSE	-0.0124647	0.0117549	0.987613	0.965119	1.01063	0.28897	169574	7636	161938	0.0450305	FALSE	0.0365133	0.0421898	1.03719	0.954871	1.1266	0.386791	39221	580	38641	0.014788	FALSE	-0.0292607	0.124313	0.971163	0.761158	1.23911	0.813915	3928	77	3851	0.0196029	FALSE
578.9	Hemorrhage of gastrointestinal tract	digestive	0.0227407	0.0736317	1.023	0.885522	1.18182	0.757441	16526	247	16279	0.0149461	FALSE	-0.0146978	0.0141038	0.98541	0.958543	1.01303	0.297358	167170	5232	161938	0.0312975	FALSE	0.061743	0.0423639	1.06369	0.978935	1.15578	0.144994	39664	587	39077	0.0147993	FALSE	-0.394227	0.226194	0.674201	0.432762	1.05034	0.0813559	3874	23	3851	0.00593702	FALSE
579	Other symptoms involving abdomen and pelvis	digestive	0.034806	0.06314	1.03542	0.914893	1.17182	0.581461	16326	339	15987	0.0207644	FALSE	0.0101838	0.026382	1.01024	0.959325	1.06385	0.699487	163401	1463	161938	0.00895343	FALSE	-0.0126043	0.0250061	0.987475	0.940244	1.03708	0.614227	37474	1781	35693	0.0475263	FALSE	0.3066	0.270486	1.3588	0.799673	2.30886	0.256997	3867	16	3851	0.00413757	FALSE
579.2	Splenomegaly	digestive	0.00363849	0.158363	1.00365	0.735832	1.36893	0.98167	16847	53	16794	0.00314596	FALSE	0.13826	0.0618519	1.14827	1.01718	1.29627	0.0253953	162202	264	161938	0.0016276	FALSE	0.10305	0.0592194	1.10855	0.987065	1.24498	0.081834	39864	289	39575	0.00724965	FALSE	NA	NA	NA	NA	NA	NA	NA	NA	NA	NA	NA
579.8	Nonspecific abnormal findings in stool contents	digestive	-0.073084	0.0877755	0.929523	0.782608	1.10402	0.405057	16378	173	16205	0.010563	FALSE	-0.0607607	0.0217979	0.941048	0.90169	0.982125	0.00531245	164090	2152	161938	0.0131148	FALSE	-0.0238246	0.072372	0.976457	0.847323	1.12527	0.742007	39815	194	39621	0.00487254	FALSE	0.0170775	0.302214	1.01722	0.562558	1.83936	0.954937	3864	13	3851	0.00336439	FALSE
580	Nephritis; nephrosis; renal sclerosis	genitourinary	0.0827343	0.118061	1.08625	0.861857	1.36907	0.483444	16852	95	16757	0.00563731	FALSE	0.0571348	0.0315791	1.0588	0.995251	1.1264	0.0704105	165691	1020	164671	0.00615604	FALSE	0.0438267	0.0466498	1.0448	0.953508	1.14483	0.347483	39777	481	39296	0.0120924	FALSE	-0.0916689	0.174467	0.912407	0.648155	1.28439	0.59929	3939	39	3900	0.00990099	FALSE
580.1	Glomerulonephritis	genitourinary	0.21519	0.250529	1.2401	0.75893	2.02633	0.390372	16936	21	16915	0.00123996	FALSE	0.0274691	0.0460473	1.02785	0.939147	1.12493	0.550814	165151	480	164671	0.00290643	FALSE	0.157844	0.0807538	1.17098	0.999567	1.3718	0.0506265	40111	157	39954	0.00391414	FALSE	-0.243349	0.258408	0.783998	0.472447	1.301	0.346334	3918	18	3900	0.00459418	FALSE
580.11	Proliferative glomerulonephritis	genitourinary	NA	NA	NA	NA	NA	NA	NA	NA	NA	NA	NA	0.0349852	0.154995	1.0356	0.764292	1.40323	0.821421	164713	42	164671	0.000254989	FALSE	0.263831	0.142854	1.30191	0.983967	1.72258	0.0647678	40241	50	40191	0.00124251	FALSE	NA	NA	NA	NA	NA	NA	NA	NA	NA	NA	NA
580.12	Non-proliferative glomerulonephritis	genitourinary	NA	NA	NA	NA	NA	NA	NA	NA	NA	NA	NA	-0.103187	0.111007	0.901958	0.725597	1.12119	0.3526	164753	82	164671	0.000497715	FALSE	0.4105	0.140469	1.50757	1.14474	1.9854	0.00347392	40266	52	40214	0.00129141	FALSE	NA	NA	NA	NA	NA	NA	NA	NA	NA	NA	NA
580.14	Chronic glomerulonephritis, NOS	genitourinary	NA	NA	NA	NA	NA	NA	NA	NA	NA	NA	NA	0.0545115	0.0528843	1.05602	0.952046	1.17136	0.302649	165035	364	164671	0.00220559	FALSE	0.126568	0.137137	1.13493	0.86743	1.48491	0.356044	40226	54	40172	0.00134242	FALSE	-0.29253	0.314758	0.746373	0.402743	1.38319	0.352692	3912	12	3900	0.00306748	FALSE
580.2	Nephrotic syndrome without mention of glomerulonephritis	genitourinary	0.0665084	0.244413	1.06877	0.661966	1.72557	0.785533	16935	22	16913	0.00129908	FALSE	0.0860254	0.0472934	1.08983	0.993353	1.19569	0.0689157	165123	452	164671	0.00273735	FALSE	0.251161	0.114826	1.28552	1.02645	1.60998	0.0287196	40231	77	40154	0.00191395	FALSE	-0.145958	0.251676	0.864194	0.527691	1.41528	0.561953	3919	19	3900	0.00484818	FALSE
580.3	Nephritis and nephropathy without mention of glomerulonephritis	genitourinary	0.0631148	0.144068	1.06515	0.803114	1.41268	0.661321	16887	64	16823	0.0037899	FALSE	0.0212271	0.0723493	1.02145	0.886408	1.17707	0.769219	164864	193	164671	0.00117066	FALSE	-0.036895	0.0602784	0.963777	0.85638	1.08464	0.540487	40063	281	39782	0.00701395	FALSE	-0.143101	0.347373	0.866667	0.438695	1.71215	0.680374	3910	10	3900	0.00255754	FALSE
580.31	Nephritis and nephropathy in diseases classified elsewhere	genitourinary	0.108341	0.234614	1.11443	0.70363	1.76506	0.644235	16925	24	16901	0.00141802	FALSE	NA	NA	NA	NA	NA	NA	NA	NA	NA	NA	NA	-0.00162077	0.0769407	0.998381	0.858624	1.16089	0.983194	40143	171	39972	0.00425977	FALSE	NA	NA	NA	NA	NA	NA	NA	NA	NA	NA	NA
580.32	Nephritis and nephropathy with pathological lesion	genitourinary	0.0701841	0.168589	1.07271	0.770859	1.49275	0.677187	16918	47	16871	0.00277811	FALSE	-0.00191367	0.0748949	0.998088	0.861821	1.1559	0.979615	164851	180	164671	0.0010919	FALSE	-0.0558112	0.0947644	0.945718	0.78541	1.13875	0.555897	40186	112	40074	0.00278704	FALSE	NA	NA	NA	NA	NA	NA	NA	NA	NA	NA	NA
580.4	Renal sclerosis, NOS	genitourinary	NA	NA	NA	NA	NA	NA	NA	NA	NA	NA	NA	NA	NA	NA	NA	NA	NA	NA	NA	NA	NA	NA	0.0276087	0.116886	1.02799	0.817513	1.29266	0.813277	40071	75	39996	0.00187168	FALSE	NA	NA	NA	NA	NA	NA	NA	NA	NA	NA	NA
585	Renal failure	genitourinary	0.039597	0.0353903	1.04039	0.970671	1.11512	0.263197	16362	1210	15152	0.0739518	FALSE	0.0193023	0.0100048	1.01949	0.999693	1.03968	0.0536934	175761	11090	164671	0.063097	FALSE	0.0101439	0.0187529	1.0102	0.973739	1.04802	0.58856	39162	3570	35592	0.0911598	FALSE	-0.194337	0.0873636	0.82338	0.693801	0.97716	0.0261172	4067	167	3900	0.0410622	FALSE
585.1	Acute renal failure	genitourinary	-0.0227805	0.0511704	0.977477	0.884198	1.0806	0.656184	16533	531	16002	0.0321176	FALSE	-0.0116387	0.0134719	0.988429	0.962671	1.01488	0.387629	170531	5860	164671	0.0343633	FALSE	0.0115213	0.0225889	1.01159	0.967778	1.05738	0.610022	39453	2330	37123	0.0590576	FALSE	0.00846436	0.127707	1.0085	0.785181	1.29534	0.947155	3975	75	3900	0.0188679	FALSE
585.2	Renal failure NOS	genitourinary	0.201097	0.14419	1.22274	0.921718	1.62208	0.163118	16841	63	16778	0.00374087	FALSE	0.0777101	0.0384529	1.08081	1.00235	1.16542	0.0432884	165358	687	164671	0.00415462	FALSE	0.0325469	0.0555337	1.03308	0.926539	1.15188	0.557825	39928	338	39590	0.00846524	FALSE	NA	NA	NA	NA	NA	NA	NA	NA	NA	NA	NA
585.3	Chronic renal failure [CKD]	genitourinary	0.0570592	0.0443329	1.05872	0.970607	1.15483	0.198073	16558	739	15819	0.044631	FALSE	0.045709	0.0130475	1.04677	1.02034	1.07388	0.000459569	170992	6321	164671	0.0369666	FALSE	0.00508204	0.02479	1.00509	0.957426	1.05514	0.837569	39485	1865	37620	0.0472331	FALSE	-0.298092	0.103379	0.742233	0.606098	0.908945	0.00393282	4020	120	3900	0.0298507	FALSE
585.31	Renal dialysis	genitourinary	-0.219553	0.191766	0.802878	0.551334	1.16919	0.252251	16946	36	16910	0.0021244	FALSE	0.100648	0.0639244	1.10589	0.975657	1.2535	0.115376	164918	247	164671	0.00149771	FALSE	-0.0310053	0.0595057	0.96947	0.862745	1.0894	0.602333	40118	296	39822	0.00737823	FALSE	-0.553118	0.243696	0.575154	0.356735	0.927304	0.0232255	3922	22	3900	0.00560938	FALSE
585.32	End stage renal disease	genitourinary	-0.0168477	0.158694	0.983293	0.720444	1.34204	0.915451	16924	53	16871	0.00313165	FALSE	0.0095029	0.0581273	1.00955	0.900841	1.13137	0.870137	164970	299	164671	0.00181245	FALSE	-0.0164156	0.0445169	0.983718	0.901524	1.07341	0.712314	40079	526	39553	0.0131241	FALSE	-0.346781	0.183257	0.70696	0.493632	1.01248	0.0584483	3937	37	3900	0.00939802	FALSE
585.33	Chronic Kidney Disease, Stage III	genitourinary	0.0278048	0.0522439	1.02819	0.928121	1.13906	0.594579	16698	515	16183	0.030842	FALSE	0.0393991	0.0157336	1.04019	1.0086	1.07276	0.0122748	168950	4279	164671	0.025327	FALSE	0.00599768	0.0346038	1.00602	0.940047	1.07661	0.862397	39898	910	38988	0.0228082	FALSE	NA	NA	NA	NA	NA	NA	NA	NA	NA	NA	NA
585.34	Chronic Kidney Disease, Stage IV	genitourinary	-0.00182658	0.11368	0.998175	0.798804	1.24731	0.98718	16904	103	16801	0.00609323	FALSE	-0.0172272	0.0481107	0.98292	0.89447	1.08012	0.720287	165111	440	164671	0.00266487	FALSE	0.00496132	0.046972	1.00497	0.916582	1.10189	0.915881	40086	482	39604	0.0120241	FALSE	-0.220374	0.151914	0.802219	0.595637	1.08045	0.146876	3954	54	3900	0.0136571	FALSE
585.4	Chronic kidney disease, Stage I or II	genitourinary	0.0246603	0.0940205	1.02497	0.852468	1.23237	0.7931	16798	150	16648	0.00892963	FALSE	-0.0616909	0.0415914	0.940173	0.866572	1.02003	0.138005	165259	588	164671	0.00355805	FALSE	0.0550359	0.0489607	1.05658	0.959899	1.163	0.260978	39969	429	39540	0.0107333	FALSE	-0.563438	0.245221	0.569249	0.352019	0.920531	0.0215804	3921	21	3900	0.00535578	FALSE
586	Other disorders of the kidney and ureters	genitourinary	0.0666585	0.0551609	1.06893	0.959391	1.19098	0.226878	16392	449	15943	0.0273914	FALSE	0.0420988	0.0195724	1.043	1.00374	1.08379	0.0314819	167359	2688	164671	0.0160613	FALSE	0.0151643	0.0251829	1.01528	0.966384	1.06665	0.547063	38349	1790	36559	0.0466766	FALSE	-0.036719	0.130674	0.963947	0.746142	1.24533	0.778712	3972	72	3900	0.0181269	FALSE
586.1	Anatomical abnormatilies of kidney and ureters	genitourinary	NA	NA	NA	NA	NA	NA	NA	NA	NA	NA	NA	0.077339	0.0766407	1.08041	0.929715	1.25553	0.312921	164843	172	164671	0.00104342	FALSE	0.217657	0.0821872	1.24316	1.0582	1.46045	0.00808944	40166	155	40011	0.00385899	FALSE	NA	NA	NA	NA	NA	NA	NA	NA	NA	NA	NA
586.11	Small kidney	genitourinary	NA	NA	NA	NA	NA	NA	NA	NA	NA	NA	NA	0.0938788	0.0812449	1.09843	0.936729	1.28804	0.247884	164824	153	164671	0.000928263	FALSE	NA	NA	NA	NA	NA	NA	NA	NA	NA	NA	NA	NA	NA	NA	NA	NA	NA	NA	NA	NA	NA	NA
586.12	Vesicoureteral reflux	genitourinary	NA	NA	NA	NA	NA	NA	NA	NA	NA	NA	NA	-0.132593	0.214089	0.875821	0.575678	1.33245	0.535695	164693	22	164671	0.000133582	FALSE	0.240182	0.0838437	1.27148	1.0788	1.49858	0.00417485	40208	149	40059	0.00370573	FALSE	NA	NA	NA	NA	NA	NA	NA	NA	NA	NA	NA
586.2	Cyst of kidney, acquired	genitourinary	0.0299212	0.0939367	1.03037	0.857105	1.23867	0.750087	16687	151	16536	0.00904896	FALSE	0.0616448	0.0290711	1.06358	1.00468	1.12595	0.0339652	165879	1208	164671	0.00728242	FALSE	-0.0376553	0.0630619	0.963045	0.851074	1.08975	0.550429	39654	258	39396	0.00650628	FALSE	-0.0905831	0.195683	0.913398	0.622432	1.34038	0.643431	3932	32	3900	0.00813835	FALSE
586.3	Vascular disorders of kidney/hypertrophy	genitourinary	NA	NA	NA	NA	NA	NA	NA	NA	NA	NA	NA	0.0627609	0.12688	1.06477	0.830336	1.3654	0.62085	164734	63	164671	0.000382435	FALSE	NA	NA	NA	NA	NA	NA	NA	NA	NA	NA	NA	NA	NA	NA	NA	NA	NA	NA	NA	NA	NA	NA
586.4	Stricture/obstruction of ureter	genitourinary	0.264982	0.176736	1.30341	0.921805	1.84298	0.133795	16884	42	16842	0.00248756	FALSE	0.0419836	0.0394229	1.04288	0.96533	1.12665	0.286897	165323	652	164671	0.00394379	FALSE	-0.152631	0.0672804	0.858447	0.75239	0.979453	0.023294	40057	221	39836	0.00551714	FALSE	NA	NA	NA	NA	NA	NA	NA	NA	NA	NA	NA
587	Kidney replaced by transpant	genitourinary	NA	NA	NA	NA	NA	NA	NA	NA	NA	NA	NA	0.15366	0.0756179	1.16609	1.00546	1.35239	0.0421471	164847	176	164671	0.00106766	FALSE	-0.0265624	0.0549582	0.973787	0.874345	1.08454	0.628868	40134	341	39793	0.00849654	FALSE	-0.608559	0.268875	0.544134	0.321244	0.921674	0.023614	3917	17	3900	0.00434006	FALSE
588	Disorders resulting from impaired renal function	genitourinary	-0.080292	0.114331	0.922847	0.73758	1.15465	0.482506	16871	100	16771	0.00592733	FALSE	0.0568708	0.183623	1.05852	0.738576	1.51706	0.756778	164701	30	164671	0.000182148	FALSE	-0.0499341	0.0532294	0.951292	0.857046	1.0559	0.348196	40038	368	39670	0.00919127	FALSE	-0.327627	0.207085	0.720632	0.480219	1.0814	0.113629	3930	30	3900	0.00763359	FALSE
588.1	Renal osteodystrophy	genitourinary	-0.457262	0.238782	0.633014	0.396422	1.01081	0.0554955	16943	22	16921	0.00129847	FALSE	NA	NA	NA	NA	NA	NA	NA	NA	NA	NA	NA	-0.0370101	0.0618681	0.963666	0.853618	1.0879	0.549701	40154	269	39885	0.00669921	FALSE	NA	NA	NA	NA	NA	NA	NA	NA	NA	NA	NA
588.2	Secondary hyperparathyroidism (of renal origin)	genitourinary	-0.0319217	0.134321	0.968582	0.744389	1.2603	0.812152	16905	73	16832	0.00431825	FALSE	NA	NA	NA	NA	NA	NA	NA	NA	NA	NA	NA	-0.0580533	0.110631	0.9436	0.759656	1.17208	0.599759	40207	83	40124	0.00206432	FALSE	-0.403927	0.212305	0.667693	0.440412	1.01227	0.0570962	3929	29	3900	0.00738101	FALSE
589	Abnormal results of function study of kidney	genitourinary	-0.218151	0.157447	0.804004	0.590523	1.09466	0.165884	16778	53	16725	0.0031589	FALSE	0.123788	0.095577	1.13178	0.938434	1.36495	0.195262	164782	111	164671	0.000673617	FALSE	0.099043	0.116624	1.10411	0.8785	1.38767	0.395741	40061	75	39986	0.00187214	FALSE	NA	NA	NA	NA	NA	NA	NA	NA	NA	NA	NA
590	Pyelonephritis	genitourinary	-0.0176341	0.0673858	0.98252	0.860957	1.12125	0.793561	16618	296	16322	0.017812	FALSE	-0.0195676	0.0259843	0.980623	0.931931	1.03186	0.451417	161156	1502	159654	0.00932016	FALSE	0.0109168	0.0446417	1.01098	0.926278	1.10342	0.806811	39673	524	39149	0.013208	FALSE	NA	NA	NA	NA	NA	NA	NA	NA	NA	NA	NA
591	Urinary tract infection	genitourinary	0.031908	0.0221148	1.03242	0.988628	1.07816	0.149067	14405	3684	10721	0.255745	FALSE	0.0089067	0.00984365	1.00895	0.989667	1.0286	0.365562	170912	11258	159654	0.0658702	FALSE	-0.000816653	0.0161346	0.999184	0.96808	1.03129	0.959632	36083	5611	30472	0.155503	FALSE	-0.0413718	0.0717825	0.959472	0.833547	1.10442	0.564379	3811	245	3566	0.0642876	FALSE
592	Cystitis and urethritis	genitourinary	0.0793619	0.0523039	1.0826	0.977112	1.19947	0.129185	16076	501	15575	0.0311645	FALSE	0.0523017	0.0205834	1.05369	1.01203	1.09707	0.0110545	162075	2421	159654	0.0149375	FALSE	0.0273855	0.047738	1.02776	0.935961	1.12857	0.566196	39398	456	38942	0.0115742	FALSE	0.208021	0.137354	1.23124	0.940642	1.61161	0.129901	3629	63	3566	0.0173602	FALSE
592.1	Cystitis	genitourinary	0.0830514	0.0538071	1.0866	0.977839	1.20745	0.122708	16139	472	15667	0.0292459	FALSE	0.0539793	0.0208454	1.05546	1.01321	1.09948	0.00961151	162014	2360	159654	0.0145666	FALSE	0.0215449	0.050201	1.02178	0.92603	1.12743	0.667798	39532	411	39121	0.0103966	FALSE	0.17293	0.139494	1.18878	0.904404	1.56258	0.21509	3627	61	3566	0.0168183	FALSE
592.11	Acute cystitis	genitourinary	0.0110343	0.105982	1.0111	0.821444	1.24453	0.917079	16463	119	16344	0.00722833	FALSE	-0.0755325	0.103707	0.92725	0.756693	1.13625	0.466413	159748	94	159654	0.000588427	FALSE	-0.0581598	0.123445	0.943499	0.740735	1.20177	0.637542	40009	65	39944	0.00162463	FALSE	0.198047	0.155073	1.21902	0.899519	1.652	0.201558	3615	49	3566	0.0135546	FALSE
592.12	Chronic cystitis	genitourinary	0.125484	0.146651	1.1337	0.850483	1.51122	0.392181	16846	61	16785	0.00362104	FALSE	0.0753069	0.0383506	1.07822	1.00014	1.16239	0.0495713	160343	689	159654	0.00429704	FALSE	0.0724184	0.182671	1.07511	0.751551	1.53795	0.691779	40168	30	40138	0.000746863	FALSE	NA	NA	NA	NA	NA	NA	NA	NA	NA	NA	NA
592.13	Chronic interstitial cystitis	genitourinary	0.0305885	0.0946996	1.03106	0.856396	1.24135	0.746691	16882	149	16733	0.00882597	FALSE	0.0172456	0.0602688	1.0174	0.90404	1.14496	0.774767	159932	278	159654	0.00173824	FALSE	-0.0592781	0.0796924	0.942445	0.806158	1.10177	0.456976	40194	158	40036	0.00393093	FALSE	NA	NA	NA	NA	NA	NA	NA	NA	NA	NA	NA
592.2	Urethritis and urethral syndrome	genitourinary	0.134426	0.245404	1.14388	0.707112	1.85043	0.583849	16860	22	16838	0.00130486	FALSE	-0.0746841	0.114163	0.928037	0.741973	1.16076	0.51299	159731	77	159654	0.00048206	FALSE	NA	NA	NA	NA	NA	NA	NA	NA	NA	NA	NA	NA	NA	NA	NA	NA	NA	NA	NA	NA	NA	NA
592.21	Urethral syndrome	genitourinary	NA	NA	NA	NA	NA	NA	NA	NA	NA	NA	NA	0.00955589	0.162812	1.0096	0.733772	1.38912	0.953197	159692	38	159654	0.000237958	FALSE	NA	NA	NA	NA	NA	NA	NA	NA	NA	NA	NA	NA	NA	NA	NA	NA	NA	NA	NA	NA	NA	NA
593	Hematuria	genitourinary	-0.0269714	0.0436075	0.973389	0.893649	1.06024	0.536243	16093	728	15365	0.0452371	FALSE	-0.000754009	0.01197	0.999246	0.976076	1.02297	0.949773	167047	7393	159654	0.044257	FALSE	0.00259816	0.0298417	1.0026	0.945642	1.06299	0.93062	38493	1225	37268	0.031824	FALSE	-0.135129	0.123018	0.873604	0.686435	1.11181	0.272009	3646	80	3566	0.0219419	FALSE
593.1	Gross hematuria	genitourinary	0.0322619	0.0966099	1.03279	0.854624	1.24809	0.738425	16762	142	16620	0.00847154	FALSE	NA	NA	NA	NA	NA	NA	NA	NA	NA	NA	NA	0.113514	0.079547	1.12021	0.958488	1.30921	0.153578	40030	160	39870	0.003997	FALSE	-0.438902	0.22733	0.644744	0.412933	1.00669	0.0535224	3590	24	3566	0.00668524	FALSE
593.2	Microscopic hematuria	genitourinary	0.0302149	0.0528166	1.03068	0.929317	1.14309	0.567274	16476	487	15989	0.0295581	FALSE	NA	NA	NA	NA	NA	NA	NA	NA	NA	NA	NA	0.0292371	0.0638973	1.02967	0.908462	1.16705	0.647266	39944	248	39696	0.00620869	FALSE	NA	NA	NA	NA	NA	NA	NA	NA	NA	NA	NA
594	Urinary calculus	genitourinary	-0.0471554	0.0384243	0.953939	0.884735	1.02856	0.219737	16439	951	15488	0.0578502	FALSE	-0.000193954	0.0198255	0.999806	0.961701	1.03942	0.992194	178635	2598	176037	0.0145436	FALSE	-0.0396831	0.0309398	0.961094	0.904543	1.02118	0.199635	39295	1106	38189	0.0281461	FALSE	-0.136578	0.132432	0.872338	0.67291	1.13087	0.302395	4166	68	4098	0.0163226	FALSE
594.1	Calculus of kidney	genitourinary	-0.0726406	0.0415168	0.929935	0.85726	1.00877	0.0801755	16498	807	15691	0.048915	FALSE	-0.00103301	0.0251776	0.998968	0.950867	1.0495	0.967273	177639	1602	176037	0.00901829	FALSE	-0.0469954	0.0336168	0.954092	0.893254	1.01907	0.162122	39519	925	38594	0.0234065	FALSE	-0.136857	0.135399	0.872095	0.66882	1.13715	0.31213	4163	65	4098	0.0156137	FALSE
594.2	Calculus of lower urinary tract	genitourinary	NA	NA	NA	NA	NA	NA	NA	NA	NA	NA	NA	0.0565186	0.074001	1.05815	0.915282	1.22331	0.445014	176221	184	176037	0.00104414	FALSE	-0.031797	0.164261	0.968703	0.702051	1.33664	0.846508	40250	37	40213	0.000919255	FALSE	NA	NA	NA	NA	NA	NA	NA	NA	NA	NA	NA
594.3	Calculus of ureter	genitourinary	0.00937095	0.0754828	1.00941	0.870598	1.17037	0.901199	16784	234	16550	0.0139418	FALSE	-0.00213905	0.0364054	0.997863	0.929142	1.07167	0.953146	176799	762	176037	0.00430998	FALSE	-0.11922	0.0566162	0.887613	0.794385	0.991782	0.0352261	40062	315	39747	0.00786281	FALSE	-0.747931	0.353428	0.473345	0.236774	0.946284	0.034326	4109	11	4098	0.00267705	FALSE
594.8	Renal colic	genitourinary	-0.0858603	0.184479	0.917722	0.639263	1.31748	0.64163	16776	39	16737	0.00232475	FALSE	0.00343353	0.040452	1.00344	0.926953	1.08624	0.932357	176653	616	176037	0.00348706	FALSE	0.192222	0.159873	1.21194	0.885921	1.65793	0.229229	40144	40	40104	0.000996413	FALSE	NA	NA	NA	NA	NA	NA	NA	NA	NA	NA	NA
595	Hydronephrosis	genitourinary	0.114511	0.0833433	1.12132	0.952331	1.32031	0.169453	16762	192	16570	0.0114545	FALSE	-0.0184189	0.0424966	0.98175	0.903289	1.06703	0.66471	176596	559	176037	0.00316542	FALSE	-0.0117404	0.0421513	0.988328	0.909958	1.07345	0.780606	39767	578	39189	0.0145347	FALSE	-0.102947	0.264204	0.902175	0.537521	1.51421	0.696796	4116	18	4098	0.00437318	FALSE
596	Other disorders of bladder	genitourinary	-0.0217738	0.0410638	0.978462	0.902796	1.06047	0.595944	16265	833	15432	0.0512143	FALSE	0.0369752	0.014914	1.03767	1.00777	1.06845	0.0131668	176950	4664	172286	0.0263577	FALSE	0.0659729	0.0354633	1.0682	0.996471	1.14509	0.0628406	39473	837	38636	0.0212044	FALSE	-0.299381	0.134377	0.741277	0.569634	0.964639	0.0258862	4156	68	4088	0.0163619	FALSE
596.1	Bladder neck obstruction	genitourinary	NA	NA	NA	NA	NA	NA	NA	NA	NA	NA	NA	0.000513536	0.10784	1.00051	0.809894	1.236	0.9962	172373	87	172286	0.000504719	FALSE	NA	NA	NA	NA	NA	NA	NA	NA	NA	NA	NA	NA	NA	NA	NA	NA	NA	NA	NA	NA	NA	NA
596.5	Functional disorders of bladder	genitourinary	-0.0215422	0.0442767	0.978688	0.897336	1.06742	0.626586	16435	706	15729	0.0429571	FALSE	0.0723354	0.0322204	1.07502	1.00923	1.14509	0.0247668	173261	975	172286	0.00562735	FALSE	0.0449056	0.0386504	1.04593	0.969622	1.12824	0.245301	39801	697	39104	0.0175121	FALSE	-0.297358	0.138441	0.742778	0.566259	0.974322	0.0317215	4152	64	4088	0.0154143	FALSE
597	Other disorders of urethra and urinary tract	genitourinary	0.196721	0.119299	1.2174	0.963576	1.5381	0.0991515	16813	92	16721	0.00547196	FALSE	0.0188373	0.0223487	1.01902	0.975343	1.06464	0.399295	174329	2043	172286	0.0117192	FALSE	0.170917	0.0552799	1.18639	1.06457	1.32216	0.0019892	39321	339	38982	0.00862135	FALSE	NA	NA	NA	NA	NA	NA	NA	NA	NA	NA	NA
597.1	Urethral stricture (not specified as infectious)	genitourinary	0.302128	0.220659	1.35273	0.877776	2.08469	0.170934	16907	27	16880	0.00159697	FALSE	-0.00939369	0.025201	0.99065	0.942907	1.04081	0.709334	173887	1601	172286	0.00920713	FALSE	NA	NA	NA	NA	NA	NA	NA	NA	NA	NA	NA	NA	NA	NA	NA	NA	NA	NA	NA	NA	NA	NA
597.2	Urinary complications NEC	genitourinary	NA	NA	NA	NA	NA	NA	NA	NA	NA	NA	NA	-0.219274	0.165133	0.803101	0.581041	1.11003	0.184221	172323	37	172286	0.000214713	FALSE	-0.0257691	0.13609	0.97456	0.746392	1.27248	0.849815	40120	54	40066	0.00134596	FALSE	NA	NA	NA	NA	NA	NA	NA	NA	NA	NA	NA
597.8	Urethral hypermobility/ISD	genitourinary	0.0983097	0.238717	1.1033	0.691028	1.76155	0.680467	16896	23	16873	0.00136127	FALSE	NA	NA	NA	NA	NA	NA	NA	NA	NA	NA	NA	0.180116	0.0967257	1.19736	0.990578	1.4473	0.0625848	40122	108	40014	0.00269179	FALSE	NA	NA	NA	NA	NA	NA	NA	NA	NA	NA	NA
598	Abnormal findings on examination of urine	genitourinary	0.0896354	0.078327	1.09378	0.938112	1.27527	0.252468	16193	215	15978	0.0132773	FALSE	0.0694703	0.0770942	1.07194	0.921609	1.24679	0.36753	178921	170	178751	0.00095014	FALSE	-0.022524	0.142713	0.977728	0.73916	1.2933	0.874593	40031	49	39982	0.00122405	FALSE	0.639618	0.348068	1.89576	0.958299	3.75028	0.0661179	4181	10	4171	0.00239177	FALSE
599	Other symptoms/disorders or the urinary system	genitourinary	0.0248209	0.0221499	1.02513	0.981579	1.07062	0.262463	14826	3775	11051	0.25462	FALSE	0.0394196	0.0123801	1.04021	1.01527	1.06576	0.00145198	176053	6875	169178	0.0390507	FALSE	0.00556349	0.016931	1.00558	0.972757	1.03951	0.742459	35732	5014	30718	0.140322	FALSE	-0.0384347	0.0639339	0.962295	0.848958	1.09076	0.547731	3792	331	3461	0.087289	FALSE
599.1	Urinary obstruction	genitourinary	NA	NA	NA	NA	NA	NA	NA	NA	NA	NA	NA	0.11126	0.121642	1.11769	0.880595	1.41861	0.360372	169246	68	169178	0.000401782	FALSE	-0.0312072	0.128174	0.969275	0.75395	1.24609	0.807638	40172	61	40111	0.00151847	FALSE	NA	NA	NA	NA	NA	NA	NA	NA	NA	NA	NA
599.2	Retention of urine	genitourinary	0.0666839	0.0644126	1.06896	0.942174	1.2128	0.300547	16522	325	16197	0.0196707	FALSE	0.0558498	0.0168588	1.05744	1.02307	1.09296	0.000923647	172825	3647	169178	0.0211023	FALSE	0.139122	0.0382637	1.14926	1.06623	1.23877	0.000277049	39275	735	38540	0.0187142	FALSE	-0.0751771	0.268402	0.927579	0.548129	1.56971	0.779407	3478	17	3461	0.00488787	FALSE
599.3	Dysuria	genitourinary	0.0347106	0.0461462	1.03532	0.945789	1.13333	0.451938	15481	644	14837	0.0415994	FALSE	0.0318338	0.0378357	1.03235	0.958559	1.11181	0.400141	169885	707	169178	0.00416164	FALSE	-0.0244831	0.0246493	0.975814	0.929791	1.02412	0.320585	37170	1955	35215	0.0525962	FALSE	-0.0906919	0.0938712	0.913299	0.759816	1.09779	0.333979	3602	141	3461	0.0391449	FALSE
599.4	Urinary incontinence	genitourinary	0.0586402	0.0263682	1.06039	1.00698	1.11664	0.0261555	15869	2328	13541	0.146701	FALSE	0.0487	0.0188302	1.04991	1.01186	1.08938	0.00970226	172084	2906	169178	0.0168871	FALSE	0.0450733	0.0269398	1.0461	0.992301	1.10283	0.0943048	38876	1543	37333	0.0396903	FALSE	-0.0817803	0.110407	0.921474	0.742169	1.1441	0.458865	3565	104	3461	0.0291725	FALSE
599.5	Frequency of urination and polyuria	genitourinary	-0.0096816	0.0427128	0.990365	0.91083	1.07685	0.820683	15883	763	15120	0.0480388	FALSE	0.0233809	0.0228935	1.02366	0.978739	1.07064	0.307117	171123	1945	169178	0.0113661	FALSE	0.0308259	0.0286006	1.03131	0.975084	1.09077	0.281119	38126	1409	36717	0.0369564	FALSE	-0.0340803	0.093185	0.966494	0.805153	1.16017	0.714569	3606	145	3461	0.0402108	FALSE
599.6	Oliguria and anuria	genitourinary	NA	NA	NA	NA	NA	NA	NA	NA	NA	NA	NA	-0.0464219	0.106143	0.954639	0.775333	1.17541	0.661855	169268	90	169178	0.000531701	FALSE	-0.00391598	0.103095	0.996092	0.813847	1.21915	0.9697	40049	95	39954	0.00237209	FALSE	NA	NA	NA	NA	NA	NA	NA	NA	NA	NA	NA
599.8	Other symptoms involving urinary system	genitourinary	-0.0702604	0.0909197	0.932151	0.779999	1.11398	0.439656	16465	162	16303	0.00983905	FALSE	0.291884	0.151151	1.33895	0.995638	1.80064	0.0534737	169222	44	169178	0.000260013	FALSE	0.162924	0.163231	1.17695	0.854696	1.6207	0.318223	40067	38	40029	0.000948411	FALSE	NA	NA	NA	NA	NA	NA	NA	NA	NA	NA	NA
599.9	Other abnormality of urination	genitourinary	0.0569757	0.0542138	1.05863	0.951911	1.17731	0.293284	16116	460	15656	0.0285431	FALSE	NA	NA	NA	NA	NA	NA	NA	NA	NA	NA	NA	0.0101892	0.0353787	1.01024	0.942563	1.08278	0.773343	39137	857	38280	0.0218974	FALSE	-0.353304	0.183803	0.702363	0.489898	1.00697	0.0545812	3498	37	3461	0.0105775	FALSE
605	Erectile dysfunction [ED]	genitourinary	0.261573	0.257356	1.29897	0.784394	2.15112	0.309444	16887	20	16867	0.00118434	FALSE	NA	NA	NA	NA	NA	NA	NA	NA	NA	NA	NA	NA	NA	NA	NA	NA	NA	NA	NA	NA	NA	NA	NA	NA	NA	NA	NA	NA	NA	NA	NA	NA	NA
610	Benign mammary dysplasias	genitourinary	0.0130212	0.0322828	1.01311	0.950989	1.07928	0.686692	15630	1403	14227	0.0897633	FALSE	0.0394142	0.0193648	1.0402	1.00146	1.08044	0.0418156	174729	2721	172008	0.0155727	FALSE	0.0217087	0.030723	1.02195	0.962224	1.08538	0.479819	39020	1115	37905	0.0285751	FALSE	0.0144283	0.121586	1.01453	0.799412	1.28754	0.905538	3621	82	3539	0.0226457	FALSE
610.1	Cystic mastopathy	genitourinary	-0.0180795	0.0405121	0.982083	0.907117	1.06324	0.655399	15857	856	15001	0.0539825	FALSE	0.0276888	0.0346963	1.02808	0.960486	1.10042	0.424851	172847	839	172008	0.004854	FALSE	0.0636881	0.03523	1.06576	0.994652	1.14195	0.0706403	39394	836	38558	0.0212215	FALSE	0.192412	0.165274	1.21217	0.876758	1.6759	0.244341	3582	43	3539	0.0120045	FALSE
610.2	Fibroadenosis of breast	genitourinary	0.127957	0.0883705	1.1365	0.95576	1.35143	0.147627	16631	170	16461	0.0102219	FALSE	0.0392997	0.0582967	1.04008	0.927779	1.16598	0.500228	172304	296	172008	0.00171789	FALSE	0.156428	0.167068	1.16933	0.8428	1.62236	0.349113	40145	36	40109	0.000896749	FALSE	NA	NA	NA	NA	NA	NA	NA	NA	NA	NA	NA
610.3	Fibrosclerosis of breast	genitourinary	-0.0178162	0.12603	0.982342	0.767333	1.2576	0.887582	16797	84	16713	0.00500089	FALSE	-0.0568224	0.0565178	0.944762	0.845694	1.05543	0.314709	172323	315	172008	0.00182796	FALSE	-0.112016	0.116765	0.89403	0.711148	1.12394	0.337391	40051	73	39978	0.00182268	FALSE	NA	NA	NA	NA	NA	NA	NA	NA	NA	NA	NA
[truncated: 519 more rows]
