# Supplementary material for: Insights from the largest diverse ancestry sex-specific disease map for genetically predicted height
Source: NPJ Genom Med. 2025 Feb 27;10:14. doi: 10.1038/s41525-025-00464-w (PMC11868580; doi:10.1038/s41525-025-00464-w)
Supplement: Supplementary file 33 — Supplementary Data 32 [file 41525_2025_464_MOESM33_ESM.xlsx]

## Sheet: Supplementary Data 32
Supplementary Data 32: Female European meta-PheWAS.
Phecode	Description	Group	beta	SE	OR	Lower	Upper	pvalue	I2	pval Q	number_of_studies	Bonferroni	cases	controls	prev
8	Intestinal infection	infectious diseases	0.00511808	0.0165183	1.00513	0.973111	1.03821	0.756681	0.67707	0.0256744	4	FALSE	3893	234712	0.0163157
8.5	Bacterial enteritis	infectious diseases	0.0215127	0.0205279	1.02175	0.981453	1.06369	0.294651	0.583723	0.0655922	4	FALSE	2486	236420	0.0104058
8.52	Intestinal infection due to C. difficile	infectious diseases	0.0628755	0.0317722	1.06489	1.0006	1.13332	0.0478219	0.584636	0.0900374	3	FALSE	1054	232473	0.0045134
8.6	Viral Enteritis	infectious diseases	-0.0116146	0.0335123	0.988453	0.925614	1.05556	0.728909	0.712452	0.0308788	3	FALSE	926	236339	0.00390281
10	Tuberculosis	infectious diseases	0.127263	0.0839033	1.13572	0.963499	1.33872	0.129321	0.299061	0.24011	3	FALSE	162	229929	0.000704069
38	Septicemia	infectious diseases	3.1207e-05	0.013057	1.00003	0.974764	1.02595	0.998093	0.275871	0.24644	4	FALSE	6327	226850	0.0271339
38.1	Gram negative septicemia	infectious diseases	-0.063824	0.0464494	0.93817	0.856532	1.02759	0.169424	0	0.568773	3	FALSE	488	229584	0.00212108
38.2	Gram positive septicemia	infectious diseases	0.099544	0.0429306	1.10467	1.01552	1.20164	0.0204104	0.659937	0.0528322	3	FALSE	559	229821	0.00242643
38.3	Bacteremia	infectious diseases	0.0109075	0.0347528	1.01097	0.944399	1.08223	0.753628	0.473568	0.168125	2	FALSE	923	59945	0.015164
41	Bacterial infection NOS	infectious diseases	0.0283143	0.0104122	1.02872	1.00794	1.04993	0.00654124	0.311304	0.225495	4	FALSE	10217	224304	0.0435654
41.1	Staphylococcus infections	infectious diseases	0.0424629	0.0185795	1.04338	1.00607	1.08207	0.0222855	0	0.704042	3	FALSE	3073	228303	0.0132814
41.11	Methicillin sensitive Staphylococcus aureus	infectious diseases	0.00981179	0.0236324	1.00986	0.964151	1.05774	0.678007	0.241417	0.267604	3	FALSE	1861	229374	0.00804809
41.12	Methicillin resistant Staphylococcus aureus	infectious diseases	0.0985173	0.0488401	1.10353	1.0028	1.21439	0.0436811	0.0708953	0.299526	2	FALSE	466	225297	0.00206411
41.2	Streptococcus infection	infectious diseases	0.0130453	0.0241109	1.01313	0.966367	1.06216	0.58847	0	0.738196	4	FALSE	1784	229039	0.00772887
41.4	E. coli	infectious diseases	0.0301236	0.0160207	1.03058	0.998724	1.06346	0.0600694	0.655627	0.0548132	3	FALSE	4084	228634	0.0175491
41.8	H. pylori	infectious diseases	-0.0668122	0.0875984	0.935371	0.787807	1.11057	0.445636	0.731212	0.0537515	2	FALSE	162	229805	0.000704449
41.9	Infection with drug-resistant microorganisms	infectious diseases	-0.108067	0.0612989	0.897567	0.795956	1.01215	0.0779078	0.349062	0.215178	2	FALSE	294	60709	0.00481944
53	Herpes zoster	infectious diseases	-0.0167105	0.0308183	0.983428	0.925785	1.04466	0.587661	0	0.752975	4	FALSE	1184	233725	0.00504025
53.1	Herpes zoster with nervous system complications	infectious diseases	0.0654669	0.0675081	1.06766	0.935339	1.21869	0.332164	0	0.884035	3	FALSE	245	235453	0.00103947
54	Herpes simplex	infectious diseases	-0.0321664	0.0282738	0.968345	0.916144	1.02352	0.255256	0	0.993076	4	FALSE	1582	233001	0.00674388
70	Viral hepatitis	infectious diseases	0.016635	0.0288029	1.01677	0.960965	1.07582	0.563572	0.504488	0.108996	4	FALSE	1361	234425	0.00577218
70.2	Viral hepatitis B	infectious diseases	-0.00949906	0.0829186	0.990546	0.841965	1.16535	0.908795	0.247559	0.262869	4	FALSE	155	235557	0.000657582
70.3	Viral hepatitis C	infectious diseases	0.00285957	0.032725	1.00286	0.94056	1.06929	0.930368	0.524617	0.0974342	4	FALSE	1070	234655	0.00453919
70.4	Chronic hepatitis	infectious diseases	0.0511637	0.042633	1.0525	0.968124	1.14422	0.230102	0.254736	0.258732	4	FALSE	575	235197	0.0024388
70.9	Hepatitis NOS	infectious diseases	0.0442621	0.0504586	1.04526	0.946831	1.15391	0.38038	0	0.875147	4	FALSE	412	235114	0.00174928
71	Human immunodeficiency virus [HIV] disease	infectious diseases	-0.163513	0.0819369	0.849156	0.723174	0.997085	0.0459783	0	0.382172	3	FALSE	160	235554	0.000678789
71.1	HIV infection, symptomatic	infectious diseases	-0.168546	0.0829498	0.844893	0.718116	0.994051	0.042164	0	0.483181	3	FALSE	155	60572	0.00255241
78	Viral warts & HPV	infectious diseases	0.0221928	0.0218289	1.02244	0.97962	1.06713	0.30931	0.731097	0.0109093	4	FALSE	2353	232588	0.0100153
79	Viral infection	infectious diseases	-0.0157143	0.0194366	0.984409	0.947613	1.02263	0.41881	0.444813	0.14452	4	FALSE	2845	231850	0.0121221
79.2	Infectious mononucleosis	infectious diseases	-0.154792	0.115276	0.856593	0.683363	1.07374	0.179338	0	0.841814	2	FALSE	91	235523	0.000386225
79.9	Viremia, NOS	infectious diseases	-0.00486505	0.026585	0.995147	0.944622	1.04837	0.854798	0.606324	0.0788537	3	FALSE	1460	235346	0.00616538
80	Postoperative infection	infectious diseases	-0.00688813	0.0161941	0.993136	0.962109	1.02516	0.670584	0.282043	0.248368	3	FALSE	3977	233908	0.0167182
81	Infection/inflammation of internal prosthetic device; implant; and graft	infectious diseases	0.0426639	0.0207332	1.04359	1.00203	1.08687	0.0396135	0.589785	0.0873578	3	FALSE	2433	234547	0.0102667
90	Sexually transmitted infections (not HIV or hepatitis)	infectious diseases	0.0960962	0.0842477	1.10087	0.933302	1.29851	0.25402	0.0597075	0.345246	3	FALSE	180	239688	0.000750413
110	Dermatophytosis / Dermatomycosis	infectious diseases	0.0999956	0.0210332	1.10517	1.06053	1.15168	1.99261e-06	0.554854	0.0806859	4	TRUE	3083	232171	0.013105
110.1	Dermatophytosis	infectious diseases	0.109759	0.0218544	1.11601	1.06922	1.16485	5.10608e-07	0	0.428492	4	TRUE	2863	232493	0.0121646
110.11	Dermatophytosis of nail	infectious diseases	0.135336	0.0252718	1.14492	1.08959	1.20306	8.54591e-08	0.271138	0.249207	4	TRUE	2099	234190	0.00888319
110.12	Althete's foot	infectious diseases	0.0826195	0.0525961	1.08613	0.979741	1.20407	0.116222	0.577565	0.0687264	4	FALSE	443	236650	0.00186847
110.13	Dermatophytosis of the body	infectious diseases	0.0143133	0.0788003	1.01442	0.869243	1.18383	0.855865	0.596395	0.0839385	3	FALSE	191	236825	0.000805853
110.2	Dermatomycoses	infectious diseases	-0.128165	0.0867759	0.879708	0.742121	1.0428	0.139685	0	0.521407	3	FALSE	184	237267	0.000774897
112	Candidiasis	infectious diseases	0.00526193	0.0172894	1.00528	0.971781	1.03992	0.760866	0	0.586113	4	FALSE	3733	232435	0.0158065
112.3	Candidiasis of skin and nails	infectious diseases	-0.0407649	0.0705146	0.960055	0.83613	1.10235	0.563193	0	0.623593	4	FALSE	216	237023	0.000910474
117	Mycoses	infectious diseases	0.0500319	0.0429945	1.0513	0.966344	1.14374	0.244553	0.215698	0.279425	3	FALSE	582	237018	0.00244949
117.1	Histoplasmosis	infectious diseases	-0.0199096	0.0926858	0.980287	0.817446	1.17557	0.829917	0	0.752122	2	FALSE	130	233763	0.00055581
117.4	Aspergillosis	infectious diseases	0.197435	0.074423	1.21827	1.05292	1.40959	0.00798088	0	0.478169	2	FALSE	201	237674	0.000844982
130	Spirochetal infection	infectious diseases	0.32081	0.0951542	1.37824	1.14375	1.66082	0.000747662	0	0.791275	3	FALSE	159	239550	0.000663304
130.1	Lyme disease	infectious diseases	0.272251	0.112102	1.31292	1.05394	1.63553	0.0151571	0	0.790413	3	FALSE	97	239804	0.000404333
132	Infestation (lice, mites)	infectious diseases	0.0704243	0.0890398	1.07296	0.901144	1.27754	0.428985	0.236983	0.269662	3	FALSE	148	239466	0.00061766
136	Other infectious and parasitic diseases	infectious diseases	0.000333193	0.0598878	1.00033	0.889545	1.12492	0.995561	0.498601	0.112428	4	FALSE	311	238866	0.00130029
145	Cancer of mouth	neoplasms	0.0441067	0.0394284	1.04509	0.967373	1.12906	0.263288	0.641751	0.061338	3	FALSE	666	238749	0.00278178
145.2	Cancer of tongue	neoplasms	0.0509444	0.0634148	1.05226	0.929279	1.19153	0.421771	0.849173	0.0100269	2	FALSE	266	239010	0.00111169
145.3	Cancer of major salivary glands	neoplasms	0.0377753	0.087273	1.0385	0.875223	1.23223	0.665131	0	0.993975	2	FALSE	146	234850	0.000621287
145.4	Cancer of the gums	neoplasms	0.32193	0.134774	1.37979	1.05948	1.79693	0.0169095	0	0.468206	2	FALSE	57	234892	0.000242606
149	Cancer of larynx, pharynx, nasal cavities	neoplasms	0.00946773	0.0378563	1.00951	0.937321	1.08726	0.802513	0.527067	0.120698	3	FALSE	721	238475	0.00301426
149.1	Cancer of oropharynx	neoplasms	-0.0504776	0.0698199	0.950775	0.829177	1.09021	0.469699	0	0.735624	2	FALSE	223	238999	0.000932189
149.2	Cancer of nasopharynx	neoplasms	0.125327	0.131667	1.13352	0.875697	1.46725	0.341172	0	0.359559	2	FALSE	60	234860	0.000255406
149.4	Cancer of larynx	neoplasms	0.0142729	0.0512361	1.01438	0.917458	1.12153	0.780575	0.710783	0.0629614	2	FALSE	399	238673	0.00166895
149.9	Cancer of of nasal cavities	neoplasms	0.0170931	0.0858745	1.01724	0.85966	1.2037	0.842226	0.630475	0.0999605	2	FALSE	139	234832	0.000591562
150	Cancer of esophagus	neoplasms	-0.0255636	0.0475167	0.97476	0.888079	1.0699	0.590582	0	0.986359	2	FALSE	466	227889	0.00204068
151	Cancer of stomach	neoplasms	-0.0517372	0.0474029	0.949578	0.865329	1.04203	0.275082	0	0.57028	2	FALSE	464	227818	0.00203257
153	Colorectal cancer	neoplasms	0.0266661	0.0158208	1.02702	0.995667	1.05937	0.0918919	0.105146	0.340402	4	FALSE	4184	219775	0.018682
153.2	Colon cancer	neoplasms	0.0308083	0.0185367	1.03129	0.994492	1.06944	0.0965094	0.4074	0.167282	4	FALSE	3032	220077	0.0135898
153.3	Malignant neoplasm of rectum, rectosigmoid junction, and anus	neoplasms	0.0190696	0.0242156	1.01925	0.972007	1.06879	0.430994	0	0.523823	4	FALSE	1758	220584	0.00790674
155	Cancer of liver and intrahepatic bile duct	neoplasms	0.0768163	0.0439809	1.07984	0.990659	1.17706	0.0807092	0	0.927263	4	FALSE	532	227682	0.00233115
155.1	Malignant neoplasm of liver, primary	neoplasms	0.124071	0.0638056	1.1321	0.999014	1.28291	0.0518342	0	0.900999	3	FALSE	268	227793	0.00117512
157	Pancreatic cancer	neoplasms	-0.00994307	0.0335325	0.990106	0.927126	1.05736	0.766833	0.588653	0.118954	2	FALSE	928	227629	0.00406026
158	Neoplasm of unspecified nature of digestive system	neoplasms	0.0106609	0.0353184	1.01072	0.94312	1.08316	0.762765	0.37891	0.18466	4	FALSE	823	227438	0.00360552
159	Malignant neoplasm of other and ill-defined sites within the digestive organs and peritoneum	neoplasms	0.0039764	0.0287477	1.00398	0.94898	1.06218	0.889987	0	0.690639	4	FALSE	1240	227242	0.00542712
159.2	Malignant neoplasm of small intestine, including duodenum	neoplasms	-0.0654022	0.0608328	0.936691	0.83141	1.0553	0.282324	0	0.757194	3	FALSE	279	227849	0.001223
159.3	Malignant neoplasm of gallbladder and extrahepatic bile ducts	neoplasms	-0.00912838	0.0599008	0.990913	0.881146	1.11435	0.878878	0	0.347882	2	FALSE	290	227914	0.00127079
159.4	Malignant neoplasm of retroperitoneum and peritoneum	neoplasms	0.069312	0.0518474	1.07177	0.968209	1.18641	0.181273	0	0.547963	2	FALSE	379	223772	0.00169082
164	Cancer of intrathoracic organs	neoplasms	0.254676	0.111106	1.29004	1.0376	1.6039	0.0218946	0	0.805758	2	FALSE	90	237849	0.000378248
165	Cancer within the respiratory system	neoplasms	0.0451311	0.0168347	1.04616	1.01221	1.08126	0.00734396	0.357848	0.197469	4	FALSE	3713	236185	0.0154774
165.1	Cancer of bronchus; lung	neoplasms	0.0361608	0.0177696	1.03682	1.00133	1.07357	0.0418531	0.259158	0.256174	4	FALSE	3332	236239	0.0139082
170	Cancer of bone and connective tissue	neoplasms	0.00265778	0.0373055	1.00266	0.931965	1.07872	0.943204	0	0.650322	3	FALSE	739	239265	0.00307912
170.1	Bone cancer	neoplasms	0.0671576	0.057902	1.06946	0.954728	1.19799	0.24611	0.573509	0.125709	2	FALSE	310	239715	0.00129153
170.2	Cancer of connective tissue	neoplasms	-0.0299427	0.0449704	0.970501	0.888622	1.05992	0.505518	0	0.516013	3	FALSE	507	239556	0.00211195
172	Skin cancer	neoplasms	0.0434024	0.0106839	1.04436	1.02272	1.06646	4.85673e-05	0	0.876658	4	FALSE	9743	229077	0.0407964
172.1	Melanomas of skin, dx or hx	neoplasms	0.0376437	0.0183269	1.03836	1.00173	1.07634	0.0399737	0	0.688634	4	FALSE	3211	231621	0.0136736
172.11	Melanomas of skin	neoplasms	0.0336463	0.0198167	1.03422	0.99482	1.07518	0.0895313	0	0.492812	4	FALSE	2644	232523	0.0112431
172.2	Other non-epithelial cancer of skin	neoplasms	0.0596145	0.0128269	1.06143	1.03508	1.08845	3.35766e-06	0	0.825713	4	TRUE	6714	230061	0.028356
172.21	Basal cell carcinoma	neoplasms	0.0747229	0.0396272	1.07759	0.997059	1.16462	0.0593425	0	0.858386	4	FALSE	757	232388	0.00324691
172.22	Squamous cell carcinoma	neoplasms	0.145805	0.0567602	1.15697	1.03516	1.29311	0.0102053	0	0.581588	4	FALSE	361	232868	0.00154783
172.3	Carcinoma in situ of skin	neoplasms	0.0422901	0.0367846	1.0432	0.970633	1.12119	0.25028	0.647729	0.0585005	3	FALSE	768	233138	0.00328337
173	Neoplasm of uncertain behavior of skin	neoplasms	0.0598326	0.0201919	1.06166	1.02046	1.10452	0.00304468	0	0.442405	4	FALSE	2999	226967	0.0130411
174	Breast cancer	neoplasms	0.0408367	0.00838119	1.04168	1.02471	1.05893	1.10234e-06	0	0.675787	4	TRUE	15863	214336	0.0689099
174.1	Breast cancer [female]	neoplasms	0.0424568	0.00844077	1.04337	1.02625	1.06078	4.90575e-07	0	0.870016	4	TRUE	15602	214666	0.0677558
174.11	Malignant neoplasm of female breast	neoplasms	0.0447852	0.00882221	1.0458	1.02788	1.06404	3.84614e-07	0	0.765103	4	TRUE	14211	214775	0.0620606
174.3	Neoplasm of uncertain behavior of breast	neoplasms	-0.0766003	0.059252	0.92626	0.824703	1.04032	0.196084	0.640764	0.0618102	3	FALSE	299	214962	0.00138901
175	Acquired absence of breast	neoplasms	0.0444929	0.0134583	1.0455	1.01828	1.07344	0.000946439	0	0.878356	4	FALSE	5773	216310	0.0259948
180	Cervical cancer and dysplasia	neoplasms	0.000491456	0.0133888	1.00049	0.974579	1.02709	0.970719	0	0.868057	4	FALSE	6017	209700	0.027893
180.1	Cervical cancer	neoplasms	0.0143866	0.0187103	1.01449	0.977962	1.05238	0.441944	0	0.736089	3	FALSE	2975	211739	0.0138556
180.3	Cervical intraepithelial neoplasia [CIN] [Cervical dysplasia]	neoplasms	-0.019267	0.0185719	0.980917	0.945854	1.01728	0.299536	0	0.841297	4	FALSE	3175	210243	0.0148769
182	Malignant neoplasm of uterus	neoplasms	0.0421907	0.020451	1.04309	1.00211	1.08575	0.0391113	0.534028	0.0921337	4	FALSE	2489	211555	0.0116285
184	Cancer of other female genital organs	neoplasms	0.0315578	0.0149967	1.03206	1.00217	1.06285	0.0353509	0.0894994	0.348354	4	FALSE	4656	218457	0.0208683
184.1	Malignant neoplasm of ovary and other uterine adnexa	neoplasms	0.0374203	0.0162058	1.03813	1.00567	1.07163	0.0209398	0	0.414542	4	FALSE	3958	218949	0.0177563
184.11	Malignant neoplasm of ovary	neoplasms	0.0401253	0.0165617	1.04094	1.00769	1.07528	0.0154027	0.245536	0.264031	4	FALSE	3783	219171	0.0169676
184.2	Cancer of other female genital organs (excluding uterus and ovary)	neoplasms	-0.0122112	0.0395155	0.987863	0.914242	1.06741	0.757305	0	0.844122	3	FALSE	666	219522	0.00302469
189	Cancer of urinary organs (incl. kidney and bladder)	neoplasms	0.00505991	0.0212762	1.00507	0.964022	1.04787	0.812021	0.295832	0.234689	4	FALSE	2295	237753	0.00956059
189.1	Cancer of kidney and renal pelvis	neoplasms	-0.0108979	0.0316232	0.989161	0.929714	1.05241	0.730382	0	0.677419	4	FALSE	1033	238128	0.00431927
189.11	Malignant neoplasm of kidney, except pelvis	neoplasms	-0.0146958	0.0329997	0.985412	0.923694	1.05125	0.65608	0	0.734995	3	FALSE	955	238210	0.00399306
189.12	Malignant neoplasm of renal pelvis	neoplasms	-0.0622814	0.100861	0.939618	0.771078	1.145	0.536907	0	0.501969	2	FALSE	108	234396	0.000460547
189.2	Cancer of bladder	neoplasms	0.0149638	0.02933	1.01508	0.958369	1.07514	0.609919	0.40903	0.166288	4	FALSE	1200	238331	0.00500979
189.21	Malignant neoplasm of bladder	neoplasms	0.0170672	0.0312409	1.01721	0.956797	1.08145	0.584853	0.442721	0.145788	4	FALSE	1056	238379	0.00441038
189.4	Malignant neoplasm of other urinary organs	neoplasms	-0.0230258	0.062469	0.977237	0.864622	1.10452	0.71243	0.578638	0.123429	2	FALSE	264	238516	0.00110562
190	Cancer of eye	neoplasms	0.0436507	0.0727432	1.04462	0.905812	1.20469	0.548462	0.738656	0.0504521	2	FALSE	197	234492	0.000839409
191	Manlignant and unknown neoplasms of brain and nervous system	neoplasms	-0.00489036	0.0321687	0.995122	0.934317	1.05988	0.879169	0	0.981844	3	FALSE	997	237865	0.00417396
191.1	Cancer of brain and nervous system	neoplasms	0.00897214	0.0367315	1.00901	0.938924	1.08433	0.807027	0	0.992788	3	FALSE	758	238121	0.00317315
191.11	Cancer of brain	neoplasms	0.0165841	0.0390708	1.01672	0.941771	1.09764	0.671229	0	0.962554	3	FALSE	669	238244	0.00280018
193	Thyroid cancer	neoplasms	0.0813939	0.0310439	1.0848	1.02076	1.15285	0.00874427	0.695138	0.0199715	4	FALSE	1116	237847	0.00467018
194	Cancer of other endocrine glands	neoplasms	-0.0294388	0.0719227	0.97099	0.843323	1.11798	0.682311	0	0.846377	3	FALSE	216	238288	0.000905645
195	Cancer, suspected or other	neoplasms	0.0323285	0.0144087	1.03286	1.0041	1.06244	0.0248536	0.434626	0.150699	4	FALSE	5088	221902	0.0224151
195.1	Malignant neoplasm, other	neoplasms	0.0367862	0.0157139	1.03747	1.00601	1.06992	0.0192326	0	0.485967	3	FALSE	4224	223063	0.0185844
195.3	Malignant neoplasm of head, face, and neck	neoplasms	0.0850558	0.137508	1.08878	0.831557	1.42556	0.536212	0	0.805698	2	FALSE	62	184557	0.000335827
196	Radiotherapy	neoplasms	0.0333632	0.0235242	1.03393	0.987338	1.08271	0.156117	0.512913	0.104123	4	FALSE	1875	224151	0.00829551
197	Chemotherapy	neoplasms	0.041272	0.0104233	1.04214	1.02106	1.06364	7.50827e-05	0	0.779231	4	FALSE	9970	221142	0.0431393
198	Secondary malignant neoplasm	neoplasms	0.0402052	0.00930326	1.04102	1.02221	1.06018	1.54887e-05	0	0.661795	4	TRUE	12596	220659	0.054001
198.1	Secondary malignancy of lymph nodes	neoplasms	0.0347783	0.0122423	1.03539	1.01084	1.06053	0.00449946	0.123591	0.330879	4	FALSE	7020	222502	0.0305853
198.2	Secondary malignancy of respiratory organs	neoplasms	0.0746549	0.0171107	1.07751	1.04198	1.11426	1.28256e-05	0	0.750148	3	TRUE	3545	223411	0.0156198
198.3	Secondary malignant neoplasm of digestive systems	neoplasms	0.00989184	0.0209521	1.00994	0.969307	1.05228	0.636843	0.625007	0.0694798	3	FALSE	2339	224082	0.0103303
198.4	Secondary malignant neoplasm of liver	neoplasms	0.0456132	0.0167345	1.04667	1.0129	1.08157	0.00641646	0	0.413157	4	FALSE	3694	223699	0.016245
198.5	Secondary malignancy of brain/spine	neoplasms	-0.00109553	0.0432825	0.998905	0.917661	1.08734	0.979807	0	0.693811	2	FALSE	558	224222	0.00248243
198.6	Secondary malignancy of bone	neoplasms	0.0459902	0.0192987	1.04706	1.0082	1.08743	0.0171687	0.400727	0.171354	4	FALSE	2771	223852	0.0122274
198.7	Secondary malignant neoplasm of skin	neoplasms	0.0586967	0.0500407	1.06045	0.961384	1.16973	0.240804	0.615564	0.106782	2	FALSE	405	220798	0.0018309
199	Neoplasm of uncertain behavior	neoplasms	-0.00945433	0.0204022	0.99059	0.951761	1.031	0.643079	0	0.653144	4	FALSE	2606	220590	0.0116758
199.4	Neurofibromatosis	neoplasms	-0.0675552	0.093769	0.934676	0.777759	1.12325	0.471253	0	0.995624	2	FALSE	133	224853	0.000591148
200	Myeloproliferative disease	neoplasms	0.0453649	0.0290008	1.04641	0.98859	1.10761	0.117756	0.0406957	0.372416	4	FALSE	1241	236437	0.00522135
200.1	Polycythemia vera	neoplasms	0.128665	0.0599324	1.13731	1.01126	1.27907	0.0318057	0	0.762548	3	FALSE	293	234226	0.00124937
201	Hodgkin's disease	neoplasms	0.104809	0.0665586	1.1105	0.974682	1.26524	0.115329	0	0.949836	3	FALSE	239	237179	0.00100666
202	Cancer of other lymphoid, histiocytic tissue	neoplasms	0.0314406	0.0254704	1.03194	0.981689	1.08476	0.217055	0.197805	0.290974	4	FALSE	1590	236745	0.00667128
202.2	Non-Hodgkins lymphoma	neoplasms	0.0316311	0.0258536	1.03214	0.981139	1.08579	0.221153	0.0181016	0.383176	4	FALSE	1543	236848	0.00647256
202.21	Nodular lymphoma	neoplasms	-0.0449442	0.0553568	0.956051	0.857751	1.06562	0.416848	0.556906	0.104679	3	FALSE	338	237222	0.0014228
204	Leukemia	neoplasms	0.0647977	0.024125	1.06694	1.01767	1.1186	0.00723314	0.513792	0.103617	4	FALSE	1777	236550	0.00745614
204.1	Lymphoid leukemia	neoplasms	0.0553955	0.0439523	1.05696	0.969718	1.15205	0.207541	0	0.616043	4	FALSE	535	237068	0.00225166
204.11	Lymphoid leukemia, acute	neoplasms	0.211357	0.0917443	1.23535	1.03204	1.47871	0.0212357	0	0.746165	2	FALSE	124	237184	0.000522528
204.12	Lymphoid leukemia, chronic	neoplasms	0.0324953	0.0497695	1.03303	0.93702	1.13888	0.513811	0	0.847315	4	FALSE	418	237168	0.00175936
204.2	Myeloid leukemia	neoplasms	0.0414505	0.0382847	1.04232	0.966972	1.12354	0.278946	0.535652	0.11607	3	FALSE	702	236868	0.00295492
204.21	Myeloid leukemia, acute	neoplasms	0.0288691	0.0440009	1.02929	0.944244	1.122	0.511759	0.678837	0.0776371	2	FALSE	539	236935	0.00226972
204.4	Multiple myeloma	neoplasms	0.0815397	0.0433236	1.08496	0.996633	1.18111	0.0598212	0.120284	0.320867	3	FALSE	562	237124	0.00236446
208	Benign neoplasm of colon	neoplasms	0.0299734	0.00782669	1.03043	1.01474	1.04636	0.000128329	0	0.571416	4	FALSE	19067	215612	0.0812472
209	Neuroendocrine tumors	neoplasms	-0.0231282	0.111611	0.977137	0.785148	1.21607	0.835837	0	0.381006	2	FALSE	103	61313	0.00167709
210	Benign neoplasm of lip, oral cavity, and pharynx	neoplasms	-0.0452443	0.0351494	0.955764	0.892137	1.02393	0.198025	0	0.760255	3	FALSE	838	238636	0.00349934
211	Benign neoplasm of other parts of digestive system	neoplasms	-0.0578303	0.012777	0.94381	0.920468	0.967744	6.00748e-06	0.2051	0.286918	4	TRUE	6467	227793	0.0276061
212	Benign neoplasm of respiratory and intrathoracic organs	neoplasms	-0.0474486	0.0546468	0.953659	0.856797	1.06147	0.385243	0.199143	0.290231	4	FALSE	347	239844	0.00144468
213	Benign neoplasm of bone and articular cartilage	neoplasms	0.0382118	0.0529085	1.03895	0.936611	1.15247	0.470157	0.18346	0.293852	3	FALSE	373	210348	0.00177011
214	Lipoma	neoplasms	-0.00259648	0.0165577	0.997407	0.965558	1.03031	0.875391	0.494125	0.11505	4	FALSE	3853	235154	0.0161209
214.1	Lipoma of skin and subcutaneous tissue	neoplasms	-0.0208173	0.0188044	0.979398	0.943958	1.01617	0.268275	0	0.712605	4	FALSE	2950	235745	0.0123589
215	Other benign neoplasm of connective and other soft tissue	neoplasms	0.013059	0.0391605	1.01314	0.938292	1.09397	0.738778	0.354548	0.199471	4	FALSE	705	235878	0.00297993
216	Benign neoplasm of skin	neoplasms	0.0387528	0.0121498	1.03951	1.01505	1.06456	0.00142485	0	0.94479	4	FALSE	7613	227758	0.0323447
216.1	Screening for malignant neoplasms of the skin	neoplasms	-0.0155337	0.0576983	0.984586	0.879308	1.10247	0.787758	0	0.345312	2	FALSE	396	193870	0.00203844
217	Vascular hamartomas and non-neoplastic nevi	neoplasms	0.0693294	0.031454	1.07179	1.00771	1.13994	0.0275137	0.475573	0.148548	3	FALSE	1178	232473	0.00504171
217.1	Nevus, non-neoplastic	neoplasms	0.0767381	0.0327019	1.07976	1.01272	1.15123	0.0189458	0	0.466541	3	FALSE	1096	232603	0.00468979
218	Benign neoplasm of uterus	neoplasms	-0.00515977	0.00941722	0.994854	0.97666	1.01339	0.583755	0	0.458406	4	FALSE	12314	218744	0.053294
218.1	Uterine leiomyoma	neoplasms	-0.00421386	0.00955457	0.995795	0.977321	1.01462	0.659191	0.166074	0.308343	4	FALSE	11940	219060	0.0516883
218.2	Other benign neoplasm of uterus	neoplasms	-0.0725266	0.0500782	0.930041	0.843093	1.02596	0.147542	0.451564	0.176913	2	FALSE	424	217369	0.0019468
220	Benign neoplasm of ovary	neoplasms	0.0108995	0.0223286	1.01096	0.96767	1.05618	0.62545	0	0.93306	3	FALSE	2060	210071	0.00971098
221	Benign neoplasm of other female genital organs	neoplasms	0.00968235	0.055673	1.00973	0.905349	1.12614	0.861933	0	0.751895	3	FALSE	333	206598	0.00160923
223	Benign neoplasm of kidney and other urinary organs	neoplasms	-0.0594546	0.0887148	0.942278	0.79189	1.12123	0.502745	0.416431	0.19052	2	FALSE	163	210585	0.000773436
224	Benign neoplasm of eye	neoplasms	0.0231947	0.0414732	1.02347	0.943564	1.11013	0.575977	0	0.418939	4	FALSE	698	237829	0.00292629
224.1	Benign neoplasm of eye, uveal	neoplasms	0.0337134	0.045818	1.03429	0.945456	1.13147	0.461845	0	0.589656	4	FALSE	586	237981	0.00245633
225	Benign neoplasm of brain and other parts of nervous system	neoplasms	0.00627662	0.0278394	1.0063	0.95286	1.06273	0.821623	0.243538	0.265177	4	FALSE	1347	238067	0.00562624
225.1	Benign neoplasm of brain, cranial nerves, meninges	neoplasms	0.0124366	0.0288831	1.01251	0.956788	1.07149	0.666771	0.150461	0.316722	4	FALSE	1252	238155	0.00522959
225.2	Benign neoplasm of spinal cord, meninges	neoplasms	0.00876771	0.108064	1.00881	0.81625	1.24679	0.935335	0	0.820551	2	FALSE	93	234546	0.000396354
226	Benign neoplasm of thyroid glands	neoplasms	-0.044288	0.0473904	0.956678	0.871821	1.0498	0.350028	0	0.686225	3	FALSE	464	238097	0.001945
227	Benign neoplasm of other endocrine glands and related structures	neoplasms	0.0220715	0.0265156	1.02232	0.970544	1.07685	0.405185	0	0.603825	4	FALSE	1519	237597	0.00635257
227.1	Benign neoplasm of adrenal gland	neoplasms	-0.0232996	0.0501195	0.97697	0.885563	1.07781	0.642016	0.112627	0.336559	4	FALSE	433	238210	0.00181443
227.2	Benign neoplasm of parathyroid gland	neoplasms	0.0202824	0.0429709	1.02049	0.938062	1.11016	0.636924	0.420796	0.177905	3	FALSE	559	238336	0.00233994
227.3	Benign neoplasm of pituitary gland and craniopharyngeal duct (pouch)	neoplasms	0.0551656	0.046371	1.05672	0.964911	1.15726	0.234181	0	0.617437	4	FALSE	505	238254	0.0021151
228	Hemangioma and lymphangioma, any site	neoplasms	0.0350791	0.0247106	1.0357	0.986736	1.0871	0.155724	0	0.672164	4	FALSE	1740	237125	0.00728445
228.1	Hemangioma of skin and subcutaneous tissue	neoplasms	0.0186833	0.0559493	1.01886	0.91304	1.13694	0.738431	0	0.479709	3	FALSE	365	59952	0.00605136
229	Benign neoplasm of unspecified sites	neoplasms	0.0559082	0.0746176	1.0575	0.913621	1.22404	0.453699	0.780469	0.0105128	3	FALSE	215	239511	0.000896857
240	Simple and unspecified goiter	endocrine/metabolic	0.0157093	0.0450198	1.01583	0.93004	1.10954	0.727133	0	0.935421	3	FALSE	542	217145	0.00248981
241	Nontoxic nodular goiter	endocrine/metabolic	0.0621324	0.0153589	1.0641	1.03255	1.09662	5.22412e-05	0	0.765438	4	FALSE	4797	214794	0.0218452
241.1	Nontoxic uninodular goiter	endocrine/metabolic	0.0371466	0.0224706	1.03785	0.993129	1.08458	0.0983068	0	0.896123	4	FALSE	2317	215939	0.010616
241.2	Nontoxic multinodular goiter	endocrine/metabolic	0.0725935	0.0213994	1.07529	1.03113	1.12135	0.000693036	0.390796	0.177413	4	FALSE	2388	216209	0.0109242
242	Thyrotoxicosis with or without goiter	endocrine/metabolic	0.0399485	0.0175496	1.04076	1.00557	1.07718	0.0228269	0.48366	0.121222	4	FALSE	3451	216454	0.0156931
242.1	Graves' disease	endocrine/metabolic	-0.000799776	0.0305325	0.999201	0.94116	1.06082	0.979102	0	0.556641	4	FALSE	1140	217675	0.00520988
242.2	Toxic multinodular goiter	endocrine/metabolic	0.120615	0.0632423	1.12819	0.996668	1.27707	0.056497	0.450345	0.162135	3	FALSE	265	218175	0.00121315
242.3	Exophthalmos	endocrine/metabolic	0.0114637	0.112278	1.01153	0.811723	1.26052	0.918676	0.0334894	0.309069	2	FALSE	93	218204	0.000426025
244	Hypothyroidism	endocrine/metabolic	0.0146836	0.00663299	1.01479	1.00168	1.02807	0.0268476	0.411417	0.164832	4	FALSE	28022	206553	0.119459
244.1	Secondary hypothyroidism	endocrine/metabolic	0.0330634	0.0183737	1.03362	0.997056	1.07152	0.07194	0	0.827358	4	FALSE	3172	216315	0.0144519
244.2	Acquired hypothyroidism	endocrine/metabolic	0.0454093	0.0351602	1.04646	0.976771	1.12111	0.196532	0.525053	0.0971876	4	FALSE	932	216938	0.00427778
244.4	Hypothyroidism NOS	endocrine/metabolic	0.0176306	0.00681706	1.01779	1.00428	1.03148	0.00970269	0.716941	0.0141075	4	FALSE	26313	207206	0.11268
244.5	Congenital hypothyroidism	endocrine/metabolic	0.0731461	0.0952442	1.07589	0.892678	1.2967	0.442496	0	0.742502	3	FALSE	122	218332	0.00055847
245	Thyroiditis	endocrine/metabolic	0.0757593	0.0259912	1.0787	1.02513	1.13508	0.00355908	0	0.539073	4	FALSE	1685	216242	0.00773195
245.2	Chronic thyroiditis	endocrine/metabolic	0.0700201	0.0298015	1.07253	1.01168	1.13704	0.0187961	0	0.548289	4	FALSE	1298	217259	0.00593895
245.21	Chronic lymphocytic thyroiditis	endocrine/metabolic	0.067075	0.0302707	1.06938	1.00778	1.13474	0.0267026	0	0.580947	4	FALSE	1259	217308	0.00576025
246	Other disorders of thyroid	endocrine/metabolic	0.0153075	0.0286736	1.01543	0.959933	1.07413	0.593442	0	0.995209	4	FALSE	1358	216451	0.00623482
246.7	Abnormal results of function study of thyroid	endocrine/metabolic	0.0238988	0.0493794	1.02419	0.92971	1.12826	0.628398	0	0.820566	4	FALSE	472	217077	0.00216963
249	Secondary diabetes mellitus	endocrine/metabolic	0.0780332	0.0625023	1.08116	0.956505	1.22206	0.211853	0.220169	0.27739	3	FALSE	291	60186	0.00481175
250	Diabetes mellitus	endocrine/metabolic	-0.0251959	0.00783971	0.975119	0.96025	0.990218	0.00130954	0.351318	0.201428	4	FALSE	19412	217678	0.0818761
250.1	Type 1 diabetes	endocrine/metabolic	0.0274386	0.0190473	1.02782	0.990155	1.06691	0.149711	0.829388	0.000535922	4	FALSE	2944	225157	0.0129066
250.11	Type 1 diabetes with ketoacidosis	endocrine/metabolic	0.0478902	0.0576778	1.04906	0.936921	1.17461	0.406365	0	0.87362	2	FALSE	323	223848	0.00144086
250.13	Type 1 diabetes with ophthalmic manifestations	endocrine/metabolic	0.166195	0.0790165	1.1808	1.01139	1.3786	0.0354397	0.771931	0.0362642	2	FALSE	187	227286	0.000822076
250.14	Type 1 diabetes with neurological manifestations	endocrine/metabolic	0.198353	0.0610071	1.21939	1.08197	1.37427	0.00114874	0.225822	0.274805	3	FALSE	294	227077	0.00129304
250.2	Type 2 diabetes	endocrine/metabolic	-0.0280767	0.00801618	0.972314	0.957157	0.987711	0.000460906	0.401793	0.170703	4	FALSE	18576	218181	0.0784602
250.21	Type 2 diabetes with ketoacidosis	endocrine/metabolic	-0.046666	0.106342	0.954406	0.774845	1.17558	0.660784	0	0.834811	2	FALSE	97	57015	0.00169842
250.22	Type 2 diabetes with renal manifestations	endocrine/metabolic	-0.019338	0.0364496	0.980848	0.913221	1.05348	0.595736	0.0133066	0.385429	4	FALSE	858	226333	0.00377656
250.23	Type 2 diabetes with ophthalmic manifestations	endocrine/metabolic	-0.0183079	0.0268039	0.981859	0.931609	1.03482	0.494586	0	0.634187	4	FALSE	1520	226397	0.00666909
250.24	Type 2 diabetes with neurological manifestations	endocrine/metabolic	0.0932138	0.0270506	1.0977	1.04101	1.15746	0.000569146	0	0.777012	4	FALSE	1683	225175	0.00741874
250.25	Diabetes type 2 with peripheral circulatory disorders	endocrine/metabolic	0.230319	0.0634116	1.259	1.11186	1.42562	0.000281098	0.465047	0.132322	4	FALSE	281	227140	0.00123559
250.3	Insulin pump user	endocrine/metabolic	0.0654358	0.028731	1.06762	1.00917	1.12947	0.0227545	0.476949	0.147806	3	FALSE	1348	225446	0.00594372
250.4	Abnormal glucose	endocrine/metabolic	-0.00534886	0.0154275	0.994665	0.96504	1.0252	0.72881	0.387828	0.179223	4	FALSE	5112	220392	0.0226692
250.41	Impaired fasting glucose	endocrine/metabolic	0.00583842	0.0294076	1.00586	0.949519	1.06553	0.842627	0.155272	0.306109	3	FALSE	1475	224836	0.00651758
250.42	Other abnormal glucose	endocrine/metabolic	-0.00331291	0.0193283	0.996693	0.959641	1.03517	0.863908	0.436974	0.149273	4	FALSE	3095	222443	0.0137227
250.6	Polyneuropathy in diabetes	endocrine/metabolic	0.148143	0.0365886	1.15968	1.07943	1.2459	5.14628e-05	0	0.504648	3	FALSE	852	59305	0.0141629
250.7	Diabetic retinopathy	endocrine/metabolic	0.0405298	0.0408222	1.04136	0.961289	1.12811	0.32079	0.0916415	0.332576	3	FALSE	714	59883	0.0117828
251.1	Hypoglycemia	endocrine/metabolic	-0.0373604	0.0280424	0.963329	0.911811	1.01776	0.182767	0	0.574205	4	FALSE	1344	223511	0.00597719
252	Disorders of parathyroid gland	endocrine/metabolic	0.0365483	0.0219599	1.03722	0.993529	1.08284	0.0960487	0.326199	0.21658	4	FALSE	2211	235182	0.00931367
252.1	Hyperparathyroidism	endocrine/metabolic	0.044062	0.0233577	1.04505	0.998283	1.094	0.0592411	0.411882	0.164548	4	FALSE	1953	235350	0.00822998
252.2	Hypoparathyroidism	endocrine/metabolic	0.0103921	0.052169	1.01045	0.912235	1.11923	0.842105	0	0.398469	4	FALSE	380	236210	0.00160615
253	Disorders of the pituitary gland and its hypothalamic control	endocrine/metabolic	-0.0824384	0.030851	0.920868	0.866836	0.978268	0.00753683	0.550301	0.0831527	4	FALSE	1119	235474	0.00472964
253.1	Pituitary hyperfunction	endocrine/metabolic	-0.0296495	0.0562926	0.970786	0.869375	1.08403	0.5984	0.390934	0.177329	4	FALSE	342	236113	0.00144636
253.2	Pituitary hypofunction	endocrine/metabolic	-0.130865	0.0695226	0.877336	0.765576	1.00541	0.0597895	0	0.665058	3	FALSE	223	236284	0.00094289
253.3	Diabetes insipidus	endocrine/metabolic	-0.11385	0.0903996	0.892392	0.747493	1.06538	0.207881	0	0.793967	2	FALSE	139	236343	0.000587783
253.7	Other disorders of neurohypophysis	endocrine/metabolic	-0.0219993	0.0635391	0.978241	0.863697	1.10798	0.729168	0.248392	0.24872	2	FALSE	264	236272	0.00111611
255	Disorders of adrenal glands	endocrine/metabolic	-0.00461517	0.0272627	0.995395	0.943604	1.05003	0.865572	0.279108	0.244544	4	FALSE	1431	234741	0.00605914
255.1	Adrenal hyperfunction	endocrine/metabolic	-0.0210281	0.0539752	0.979191	0.880894	1.08846	0.696841	0.460342	0.135147	4	FALSE	355	236072	0.00150152
255.11	Cushing's syndrome	endocrine/metabolic	-0.0548805	0.0691977	0.946598	0.826541	1.08409	0.427722	0	0.425746	3	FALSE	226	236228	0.000955788
255.2	Adrenal hypofunction	endocrine/metabolic	-0.00230692	0.0388169	0.997696	0.924607	1.07656	0.952609	0.483012	0.121607	4	FALSE	693	235660	0.00293206
255.21	Glucocorticoid deficiency	endocrine/metabolic	0.0183613	0.0408774	1.01853	0.940111	1.10349	0.653302	0.644473	0.0377728	4	FALSE	623	235800	0.00263511
256	Ovarian dysfunction	endocrine/metabolic	-0.0905613	0.0298872	0.913418	0.861449	0.968523	0.00244467	0.317869	0.221573	4	FALSE	1255	234844	0.00531557
256.4	Polycystic ovaries	endocrine/metabolic	-0.0549002	0.0320688	0.94658	0.888915	1.00799	0.0869056	0	0.610806	4	FALSE	1097	235274	0.00464101
259	Other endocrine disorders	endocrine/metabolic	-0.0069675	0.04848	0.993057	0.903042	1.09204	0.885722	0.150889	0.316494	4	FALSE	438	235525	0.00185622
259.1	Nonspecific abnormal results of other endocrine function study	endocrine/metabolic	0.17919	0.0881028	1.19625	1.00653	1.42172	0.0419639	0	0.667658	2	FALSE	135	232360	0.000580658
259.2	Carcinoid syndrome	endocrine/metabolic	-0.0950956	0.100179	0.909286	0.747185	1.10655	0.342488	0	0.569491	3	FALSE	108	236351	0.000456739
260	Protein-calorie malnutrition	endocrine/metabolic	0.0178189	0.0213302	1.01798	0.976298	1.06144	0.403501	0.481069	0.122759	4	FALSE	2491	230716	0.0106815
260.1	Cachexia	endocrine/metabolic	0.140905	0.0949197	1.15131	0.955869	1.38672	0.137686	0	0.852287	2	FALSE	132	234105	0.000563532
260.2	severe protein-calorie malnutrition	endocrine/metabolic	0.0138648	0.0400219	1.01396	0.937464	1.0967	0.729019	0	0.78404	2	FALSE	666	233406	0.00284528
260.3	Adult failure to thrive	endocrine/metabolic	0.0152571	0.0522466	1.01537	0.916545	1.12486	0.770271	0.609962	0.109332	2	FALSE	396	59144	0.00665099
260.6	Anorexia	endocrine/metabolic	-0.0229951	0.0273061	0.977267	0.92634	1.03099	0.399718	0.212379	0.282848	4	FALSE	1386	233158	0.00590934
261	Vitamin deficiency	endocrine/metabolic	-0.0107409	0.0107443	0.989317	0.968701	1.01037	0.317464	0	0.950851	4	FALSE	11741	222240	0.0501793
261.2	Vitamin B-complex deficiencies	endocrine/metabolic	-0.00102529	0.0195892	0.998975	0.961347	1.03808	0.958258	0.602922	0.0561573	4	FALSE	2912	231784	0.0124075
261.4	Vitamin D deficiency	endocrine/metabolic	-0.0093614	0.011976	0.990682	0.967699	1.01421	0.434401	0	0.811637	4	FALSE	9381	223742	0.0402406
261.41	Rickets or osteomalacia	endocrine/metabolic	-0.17603	0.138346	0.838593	0.639427	1.09979	0.203233	0.718111	0.0596356	2	FALSE	92	234168	0.000392726
262	Mineral deficiency NEC	endocrine/metabolic	-0.0134382	0.0400503	0.986652	0.912164	1.06722	0.737223	0.529324	0.0947739	4	FALSE	670	233927	0.00285596
263	Other nutritional deficiency	endocrine/metabolic	-0.0227913	0.0670012	0.977466	0.857177	1.11464	0.733734	0	0.7737	4	FALSE	235	233579	0.00100507
269	Proteinuria	endocrine/metabolic	0.0498107	0.0352722	1.05107	0.980864	1.12631	0.157897	0.308947	0.2269	4	FALSE	875	238274	0.00365881
270	Disorders of protein plasma/amino-acid transport and metabolism	endocrine/metabolic	0.100382	0.0334183	1.10559	1.0355	1.18043	0.00266624	0.386812	0.179843	4	FALSE	957	238337	0.00399926
270.1	Disturbances of amino-acid transport	endocrine/metabolic	-0.130702	0.116891	0.87748	0.697813	1.10341	0.263505	0.734871	0.0521249	2	FALSE	95	239481	0.000396534
270.2	Disorders of amino-acid metabolism	endocrine/metabolic	0.0174759	0.108858	1.01763	0.822109	1.25965	0.872457	0	0.522671	2	FALSE	106	235230	0.00045042
270.3	Disorders of plasma protein metabolism	endocrine/metabolic	0.136736	0.0371768	1.14653	1.06595	1.23319	0.000235072	0	0.694629	4	FALSE	762	238734	0.00318168
270.32	Paraproteinemia	endocrine/metabolic	0.149773	0.0438819	1.16157	1.06584	1.2659	0.000642303	0	0.900655	4	FALSE	545	239236	0.00227291
270.33	Amyloidosis	endocrine/metabolic	-0.10189	0.0802419	0.903129	0.771699	1.05694	0.204162	0	0.752831	2	FALSE	188	239550	0.000784189
271	Disorders of carbohydrate transport and metabolism	endocrine/metabolic	-0.02965	0.038378	0.970785	0.900442	1.04662	0.439771	0	0.937821	4	FALSE	829	238886	0.00345827
271.3	Intestinal disaccharidase deficiencies and disaccharide malabsorption	endocrine/metabolic	-0.026266	0.0402927	0.974076	0.90011	1.05412	0.51448	0	0.807708	3	FALSE	787	238964	0.00328257
272	Disorders of lipoid metabolism	endocrine/metabolic	-0.0585483	0.00619712	0.943133	0.931747	0.954658	3.46514e-21	0	0.901604	4	TRUE	40841	195084	0.17311
272.1	Hyperlipidemia	endocrine/metabolic	-0.0590422	0.00620795	0.942667	0.931267	0.954207	1.89286e-21	0	0.8812	4	TRUE	40650	195159	0.172385
272.11	Hypercholesterolemia	endocrine/metabolic	-0.051625	0.00693516	0.949685	0.936864	0.962682	9.77237e-14	0.0172105	0.383596	4	TRUE	25572	209349	0.108854
272.12	Hyperglyceridemia	endocrine/metabolic	-0.090443	0.0448055	0.913526	0.836725	0.997378	0.0435321	0.603999	0.0556442	4	FALSE	600	215361	0.00277828
272.13	Mixed hyperlipidemia	endocrine/metabolic	-0.0518978	0.0152486	0.949426	0.921471	0.978229	0.000665406	0	0.80884	4	FALSE	6198	207770	0.0289669
272.9	Unspecified disorder of lipoid metabolism	endocrine/metabolic	-0.018859	0.0549296	0.981318	0.881157	1.09286	0.731349	0	0.708481	3	FALSE	363	216249	0.00167581
274	Gout and other crystal arthropathies	endocrine/metabolic	0.0377479	0.0247416	1.03847	0.989313	1.09007	0.127089	0	0.751897	4	FALSE	1772	237941	0.00739217
274.1	Gout	endocrine/metabolic	0.0342117	0.0258067	1.0348	0.983765	1.08849	0.184942	0	0.673237	4	FALSE	1614	238239	0.00672912
274.11	Gouty arthropathy	endocrine/metabolic	-0.0304745	0.0635281	0.969985	0.856426	1.0986	0.63144	0	0.953905	3	FALSE	270	239035	0.00112827
274.2	Crystal arthropathies	endocrine/metabolic	0.150146	0.0803859	1.162	0.99262	1.36029	0.0617885	0	0.646458	3	FALSE	179	239160	0.000747893
274.21	Chondrocalcinosis	endocrine/metabolic	0.174145	0.0915978	1.19023	0.994631	1.42429	0.0572769	0	0.619251	3	FALSE	140	239201	0.000584939
275	Disorders of mineral metabolism	endocrine/metabolic	0.0240437	0.0145313	1.02434	0.995573	1.05393	0.098003	0	0.467752	4	FALSE	5243	232550	0.0220486
275.1	Disorders of iron metabolism	hematopoietic	0.0786	0.0428895	1.08177	0.994553	1.17664	0.0668597	0	0.442463	3	FALSE	574	237128	0.00241479
275.3	Disorders of magnesium metabolism	endocrine/metabolic	-0.0111138	0.0238482	0.988948	0.943786	1.03627	0.641199	0	0.685605	4	FALSE	1874	235637	0.00789016
275.5	Disorders of calcium/phosphorus metabolism	endocrine/metabolic	0.0437536	0.0209131	1.04472	1.00277	1.08844	0.0364238	0.79642	0.00205654	4	FALSE	2412	235282	0.0101475
275.51	Hypocalcemia	endocrine/metabolic	0.0689993	0.0504427	1.07144	0.970575	1.18278	0.171352	0.80706	0.00561131	3	FALSE	423	236328	0.00178669
275.53	Disorders of phosphorus metabolism	endocrine/metabolic	0.114371	0.0608071	1.12117	0.995202	1.26308	0.0599889	0	0.35841	2	FALSE	308	236751	0.00129925
275.6	Hypercalcemia	endocrine/metabolic	0.044028	0.0393473	1.04501	0.96745	1.12879	0.263157	0.767639	0.0135192	3	FALSE	735	59949	0.0121119
276	Disorders of fluid, electrolyte, and acid-base balance	endocrine/metabolic	-0.017448	0.00843138	0.982703	0.966597	0.999078	0.0385077	0	0.712981	4	FALSE	18019	215672	0.0771061
276.1	Electrolyte imbalance	endocrine/metabolic	-0.0218354	0.0097543	0.978401	0.959874	0.997286	0.0251855	0	0.555025	4	FALSE	12850	219808	0.0552313
276.11	Hyperosmolality and/or hypernatremia	endocrine/metabolic	-0.0432661	0.0409319	0.957656	0.883829	1.03765	0.2905	0.054226	0.34738	3	FALSE	614	229826	0.00266447
276.12	Hyposmolality and/or hyponatremia	endocrine/metabolic	-0.0222898	0.014812	0.977957	0.949974	1.00676	0.132362	0	0.802461	4	FALSE	4931	227172	0.0212449
276.13	Hyperpotassemia	endocrine/metabolic	-0.00446593	0.022533	0.995544	0.952534	1.0405	0.842892	0	0.825635	4	FALSE	2166	227776	0.00941977
276.14	Hypopotassemia	endocrine/metabolic	-0.0313283	0.0132028	0.969157	0.9444	0.994564	0.0176512	0.156467	0.313512	4	FALSE	6681	223125	0.0290723
276.4	Acid-base balance disorder	endocrine/metabolic	-0.0560847	0.0200729	0.945459	0.908985	0.983397	0.00520513	0	0.632534	4	FALSE	2653	227598	0.0115222
276.41	Acidosis	endocrine/metabolic	-0.0679695	0.0219659	0.934289	0.894919	0.975391	0.00197271	0.391315	0.177096	4	FALSE	2199	227945	0.00955489
276.42	Alkalosis	endocrine/metabolic	-0.0476938	0.0489165	0.953426	0.866262	1.04936	0.329559	0.793303	0.0278392	2	FALSE	442	229814	0.0019196
276.5	Hypovolemia	endocrine/metabolic	-0.0159365	0.0129646	0.98419	0.959496	1.00952	0.218986	0	0.912404	4	FALSE	6829	222502	0.0297779
276.6	Fluid overload	endocrine/metabolic	-0.00856863	0.0242482	0.991468	0.94545	1.03973	0.723809	0.476666	0.147958	3	FALSE	1810	228442	0.00786095
277	Other disorders of metabolism	endocrine/metabolic	0.00820432	0.0283952	1.00824	0.953659	1.06594	0.772632	0	0.576216	4	FALSE	1284	238011	0.00536576
277.4	Disorders of bilirubin excretion	endocrine/metabolic	0.148472	0.0657368	1.16006	1.01982	1.31958	0.0239094	0.855424	0.00853911	2	FALSE	266	238713	0.00111307
277.5	Other disorders of lipoid metabolism	endocrine/metabolic	0.133371	0.0594234	1.14267	1.01705	1.28382	0.024805	0.594341	0.0603085	4	FALSE	324	238206	0.00135832
277.51	Lipoprotein disorders	endocrine/metabolic	0.0571133	0.117774	1.05878	0.840532	1.33369	0.62772	0.0516312	0.348387	3	FALSE	109	238681	0.000456468
277.7	Dysmetabolic syndrome X	endocrine/metabolic	-0.000601625	0.0566014	0.999399	0.894457	1.11665	0.991519	0	0.816442	3	FALSE	355	60588	0.00582512
278	Overweight, obesity and other hyperalimentation	endocrine/metabolic	-0.0246953	0.00721942	0.975607	0.9619	0.98951	0.000624675	0.527674	0.0957048	4	FALSE	26671	207889	0.113707
278.1	Obesity	endocrine/metabolic	-0.0256666	0.0073653	0.97466	0.960691	0.988832	0.000492508	0.506457	0.107853	4	FALSE	24542	211008	0.10419
278.11	Morbid obesity	endocrine/metabolic	-0.0231817	0.017817	0.977085	0.943553	1.01181	0.193224	0.54396	0.111605	3	FALSE	4014	219830	0.0179321
278.3	Localized adiposity	endocrine/metabolic	-0.115181	0.0631312	0.891205	0.787481	1.00859	0.0680805	0	0.775268	3	FALSE	274	225683	0.00121262
278.4	Abnormal weight gain	endocrine/metabolic	-0.0192995	0.0305083	0.980886	0.923952	1.04133	0.526996	0.0876873	0.349268	4	FALSE	1202	222860	0.00536459
279	Disorders involving the immune mechanism	endocrine/metabolic	0.000454826	0.0307154	1.00045	0.942004	1.06253	0.988186	0	0.965531	4	FALSE	1143	237315	0.0047933
279.1	Immunity deficiency	endocrine/metabolic	0.00522802	0.0333571	1.00524	0.941623	1.07316	0.875458	0	0.754089	4	FALSE	958	237641	0.0040151
279.11	Deficiency of humoral immunity	endocrine/metabolic	0.0766621	0.057659	1.07968	0.964305	1.20885	0.183658	0	0.731183	4	FALSE	317	239622	0.00132117
279.7	Other immunological findings	endocrine/metabolic	-0.0197375	0.0319447	0.980456	0.920951	1.04381	0.536665	0	0.577448	4	FALSE	1057	237731	0.00442652
280	Iron deficiency anemias	hematopoietic	-0.0101111	0.00959641	0.98994	0.971494	1.00874	0.292049	0.455845	0.137855	4	FALSE	12087	216119	0.0529653
280.1	Iron deficiency anemias, unspecified or not due to blood loss	hematopoietic	-0.0156588	0.00988259	0.984463	0.965578	1.00372	0.113084	0.115331	0.335163	4	FALSE	11323	216876	0.049619
280.2	Iron deficiency anemia secondary to blood loss (chronic)	hematopoietic	0.0291655	0.0314944	1.02959	0.967962	1.09515	0.354418	0	0.50244	4	FALSE	1080	220247	0.00487966
281	Other deficiency anemia	hematopoietic	0.0155119	0.0210619	1.01563	0.974561	1.05844	0.461431	0.723043	0.0126697	4	FALSE	2488	219316	0.0112171
281.1	Megaloblastic anemia	hematopoietic	0.01367	0.0221108	1.01376	0.970769	1.05866	0.53641	0.736933	0.00973071	4	FALSE	2240	219862	0.0100855
281.11	Pernicious anemia	hematopoietic	0.0717224	0.0314214	1.07436	1.01019	1.1426	0.0224543	0	0.995654	4	FALSE	1043	221381	0.00468924
281.12	Other vitamin B12 deficiency anemia	hematopoietic	-0.0480803	0.0328749	0.953057	0.893585	1.01649	0.143598	0.711351	0.0312913	3	FALSE	1074	220182	0.00485411
281.13	Folate-deficiency anemia	hematopoietic	0.0250065	0.0644185	1.02532	0.903706	1.1633	0.697876	0	0.880277	2	FALSE	261	218164	0.00119492
281.9	Deficiency anemias	hematopoietic	0.0176791	0.0760993	1.01784	0.876803	1.18155	0.816293	0	0.732796	3	FALSE	195	221384	0.000880047
282	Hereditary hemolytic anemias	hematopoietic	-0.096658	0.0575188	0.907866	0.811077	1.01621	0.0928681	0.633928	0.0421471	4	FALSE	313	221044	0.00141401
282.8	Other hemoglobinopathies	hematopoietic	-0.10647	0.0966998	0.899002	0.743789	1.0866	0.270879	0.51226	0.104499	4	FALSE	115	221701	0.000518448
282.9	Other hereditary hemolytic anemias	hematopoietic	-0.0958644	0.0779531	0.908587	0.779853	1.05857	0.218783	0.673354	0.0801716	2	FALSE	175	221203	0.000790503
283	Acquired hemolytic anemias	hematopoietic	0.100164	0.0678418	1.10535	0.967728	1.26255	0.139829	0	0.432251	2	FALSE	240	221626	0.00108173
283.1	Autoimmune hemolytic anemias	hematopoietic	0.125561	0.0931875	1.13378	0.944515	1.36098	0.177852	0	0.859736	2	FALSE	121	218208	0.000554209
284	Aplastic anemia	hematopoietic	0.0378345	0.032173	1.03856	0.975092	1.10616	0.239606	0.256515	0.257704	4	FALSE	1012	220816	0.00456209
284.1	Pancytopenia	hematopoietic	0.0552434	0.0432127	1.0568	0.970978	1.1502	0.201106	0.195588	0.288476	3	FALSE	569	59987	0.00939626
285	Other anemias	hematopoietic	0.00255862	0.00785397	1.00256	0.987247	1.01811	0.744595	0.39079	0.177417	4	FALSE	19942	208308	0.0873691
285.1	Acute posthemorrhagic anemia	hematopoietic	0.0176495	0.0233044	1.01781	0.972363	1.06537	0.448841	0	0.410496	4	FALSE	2030	218114	0.00922124
285.2	Anemia of chronic disease	hematopoietic	0.0562302	0.021204	1.05784	1.01478	1.10273	0.00800473	0	0.713417	4	FALSE	2477	218774	0.0111954
285.21	Anemia in chronic kidney disease	hematopoietic	-0.000588831	0.0450214	0.999411	0.915002	1.09161	0.989565	0	0.817563	3	FALSE	548	59967	0.00905561
285.22	Anemia in neoplastic disease	hematopoietic	0.0876594	0.0278239	1.09162	1.03368	1.1528	0.00162983	0.364553	0.207278	3	FALSE	1356	220286	0.00611797
286	Coagulation defects	hematopoietic	0.0775459	0.0203746	1.08063	1.03833	1.12466	0.000141232	0.663542	0.0304232	4	FALSE	2638	233952	0.0111501
286.1	Congenital coagulation defects	hematopoietic	0.0858551	0.0426472	1.08965	1.00227	1.18464	0.0440993	0	0.477975	4	FALSE	574	237555	0.00241046
286.11	Von willebrand's disease	hematopoietic	0.0427706	0.0764316	1.0437	0.898496	1.21237	0.575757	0	0.832035	4	FALSE	181	237776	0.000760642
286.12	Congenital deficiency of other clotting factors (including factor VII)	hematopoietic	0.127443	0.0552936	1.13592	1.01925	1.26594	0.0211753	0	0.563867	3	FALSE	343	237708	0.00144087
286.2	Encounter for long-term (current) use of anticoagulants	hematopoietic	0.126012	0.0225027	1.1343	1.08536	1.18544	2.14513e-08	0.841759	0.00180087	3	TRUE	2457	57516	0.0409684
286.5	Hemorrhagic disorder due to intrinsic circulating anticoagulants	hematopoietic	0.0481984	0.0731766	1.04938	0.909168	1.21121	0.510115	0.532668	0.117678	3	FALSE	200	233616	0.000855373
286.6	Defibrination syndrome	hematopoietic	0.149016	0.12831	1.16069	0.902608	1.49257	0.245489	0	0.935372	2	FALSE	65	233800	0.000277938
286.7	Other and unspecified coagulation defects	hematopoietic	0.051152	0.0310541	1.05248	0.990334	1.11853	0.0995198	0.66607	0.0500547	3	FALSE	1099	235388	0.00464719
286.8	Hypercoagulable state	hematopoietic	0.0649752	0.0398839	1.06713	0.986891	1.1539	0.10329	0	0.737807	4	FALSE	677	237108	0.00284711
286.81	Primary hypercoagulable state	hematopoietic	0.0542191	0.0412316	1.05572	0.973757	1.14457	0.188514	0	0.592629	4	FALSE	634	237203	0.00266569
286.9	Abnormal coagulation profile	hematopoietic	0.187135	0.0595293	1.20579	1.073	1.35501	0.00166898	0.357371	0.210955	3	FALSE	306	60265	0.00505192
287	Purpura and other hemorrhagic conditions	hematopoietic	0.0727509	0.0180716	1.07546	1.03804	1.11424	5.68065e-05	0	0.939719	4	FALSE	3292	234594	0.0138386
287.1	Spontaneous ecchymoses	hematopoietic	0.0703073	0.0758388	1.07284	0.924656	1.24477	0.353894	0	0.742776	2	FALSE	193	237321	0.000812584
287.3	Thrombocytopenia	hematopoietic	0.0718558	0.0188015	1.0745	1.03563	1.11483	0.000132479	0	0.962307	4	FALSE	3020	235029	0.0126865
287.31	Primary thrombocytopenia	hematopoietic	0.104711	0.0440881	1.11039	1.01847	1.21061	0.0175469	0.830441	0.00274591	3	FALSE	533	237505	0.00223914
287.32	Secondary thrombocytopenia	hematopoietic	0.129645	0.0567517	1.13842	1.01858	1.27236	0.0223469	0.710328	0.0316765	3	FALSE	325	237188	0.00136835
288	Diseases of white blood cells	hematopoietic	-0.042204	0.0197578	0.958674	0.92226	0.996527	0.0326741	0	0.863996	4	FALSE	2955	228444	0.0127702
288.1	Decreased white blood cell count	hematopoietic	0.0470539	0.0158343	1.04818	1.01615	1.08122	0.00296212	0	0.988808	4	FALSE	4200	231624	0.0178099
288.11	Neutropenia	hematopoietic	0.0399593	0.0164009	1.04077	1.00784	1.07477	0.0148335	0	0.938779	4	FALSE	3873	232210	0.0164052
288.2	Elevated white blood cell count	hematopoietic	-0.0553661	0.0246903	0.946139	0.901443	0.99305	0.0249341	0.0814554	0.336661	3	FALSE	1866	57071	0.0316609
288.3	Eosinophilia	hematopoietic	-0.178337	0.0728085	0.83666	0.725395	0.964993	0.0143096	0	0.694345	3	FALSE	197	229730	0.000856794
289	Other diseases of blood and blood-forming organs	hematopoietic	0.0528731	0.0281094	1.0543	0.997782	1.11401	0.059975	0.0889391	0.348637	4	FALSE	1319	232481	0.00564157
289.1	Myelofibrosis	hematopoietic	0.268846	0.100342	1.30845	1.07485	1.59283	0.0073775	0	0.654465	2	FALSE	108	233759	0.000461801
289.4	Lymphadenitis	hematopoietic	0.047365	0.0169557	1.0485	1.01423	1.08393	0.0052149	0.548524	0.0841211	4	FALSE	3725	229213	0.0159914
289.5	Diseases of spleen	hematopoietic	-0.0206131	0.0426174	0.979598	0.901098	1.06494	0.628615	0	0.595807	3	FALSE	564	233381	0.00241082
289.8	Polycythemia, secondary	hematopoietic	0.00930296	0.059405	1.00935	0.89841	1.13398	0.875558	0	0.693249	3	FALSE	305	233137	0.00130653
289.9	Abnormality of red blood cells	hematopoietic	-0.0509006	0.104929	0.950373	0.77371	1.16737	0.62761	0.081919	0.296642	2	FALSE	112	233499	0.000479429
290	Delirium dementia and amnestic and other cognitive disorders	mental disorders	-0.00160715	0.0166894	0.998394	0.966264	1.03159	0.923284	0.327682	0.215689	4	FALSE	3950	231576	0.016771
290.1	Dementias	mental disorders	-0.00417679	0.0202842	0.995832	0.957018	1.03622	0.836858	0	0.924007	4	FALSE	2634	232925	0.0111819
290.11	Alzheimer's disease	mental disorders	-0.00772071	0.0280182	0.992309	0.939286	1.04833	0.782886	0	0.976727	4	FALSE	1339	233659	0.00569792
290.13	Senile dementia	mental disorders	-0.0374904	0.0283657	0.963204	0.911115	1.01827	0.186275	0	0.65548	2	FALSE	1302	229931	0.00563068
290.16	Vascular dementia	mental disorders	0.149488	0.115453	1.16124	0.92608	1.45611	0.195389	0.299207	0.232262	2	FALSE	92	233924	0.000393136
290.2	Delirium due to conditions classified elsewhere	mental disorders	-0.0366112	0.0552293	0.964051	0.865145	1.07426	0.507398	0.499583	0.157472	2	FALSE	367	59990	0.00608049
290.3	Other persistent mental disorders due to conditions classified elsewhere	mental disorders	0.00688169	0.0393598	1.00691	0.93215	1.08766	0.861205	0.413414	0.191664	2	FALSE	783	228796	0.00341059
291	Other specified nonpsychotic and/or transient mental disorders	mental disorders	-0.0417945	0.0241072	0.959067	0.914805	1.00547	0.0829729	0.598437	0.0583134	4	FALSE	1896	230797	0.00814807
291.1	Transient mental disorders due to conditions classified elsewhere	mental disorders	0.14447	0.128746	1.15543	0.897746	1.48707	0.261807	0.730536	0.0540529	2	FALSE	68	57089	0.00118971
291.4	Specific nonpsychotic mental disorders due to brain damage	mental disorders	0.00125484	0.0634005	1.00126	0.884257	1.13374	0.984209	0.449864	0.162393	3	FALSE	307	233502	0.00131304
291.8	Alteration of consciousness	mental disorders	-0.057094	0.0267901	0.944505	0.896191	0.995424	0.0330762	0	0.391865	3	FALSE	1501	231437	0.00644377
292	Neurological disorders	mental disorders	-0.00493172	0.0118875	0.99508	0.972164	1.01854	0.678241	0.613123	0.05137	4	FALSE	8288	226345	0.0353232
292.1	Aphasia/speech disturbance	mental disorders	-0.00342719	0.0247003	0.996579	0.949482	1.04601	0.889647	0	0.908551	4	FALSE	1766	232173	0.00754898
292.11	Aphasia	mental disorders	-0.0773303	0.0643588	0.925584	0.815894	1.05002	0.229538	0	0.704701	2	FALSE	269	60589	0.00442013
292.2	Mild cognitive impairment	mental disorders	0.0482394	0.0511967	1.04942	0.94923	1.16019	0.346071	0	0.545751	3	FALSE	474	60234	0.00780787
292.3	Memory loss	mental disorders	0.00716765	0.0247681	1.00719	0.959467	1.05729	0.772283	0.363441	0.194073	4	FALSE	1811	231795	0.00775237
292.4	Altered mental status	mental disorders	-0.0352919	0.0161513	0.965324	0.935244	0.996371	0.0288827	0.286843	0.239997	4	FALSE	4153	230540	0.0176955
292.5	Transient alteration of awareness	mental disorders	0.0577555	0.0703559	1.05946	0.922987	1.2161	0.411701	0	0.496029	2	FALSE	224	60449	0.00369192
292.6	Hallucinations	mental disorders	0.0160073	0.0484854	1.01614	0.924019	1.11744	0.741289	0.560045	0.103007	3	FALSE	443	233688	0.0018921
293	Symptoms involving head and neck	mental disorders	-0.0253724	0.0363868	0.974947	0.907838	1.04702	0.485616	0.613392	0.0752756	3	FALSE	768	234047	0.00327066
293.1	Swelling, mass, or lump in head and neck [Space-occupying lesion, intracranial NOS]	mental disorders	0.0215303	0.0257479	1.02176	0.97148	1.07465	0.403044	0	0.813662	4	FALSE	1610	236206	0.00676994
295	Schizophrenia and other psychotic disorders	mental disorders	-0.0120364	0.0273896	0.988036	0.936394	1.04253	0.660335	0.392771	0.176208	4	FALSE	1535	216294	0.00704681
295.1	Schizophrenia	mental disorders	-0.039927	0.0376554	0.96086	0.892499	1.03446	0.288997	0	0.440866	4	FALSE	815	217729	0.00372923
295.2	Paranoid disorders	mental disorders	0.052826	0.0795842	1.05425	0.901986	1.23221	0.506834	0	0.939169	2	FALSE	185	217989	0.000847947
295.3	Psychosis	mental disorders	-0.00608966	0.0382313	0.993929	0.922174	1.07127	0.873444	0	0.702171	3	FALSE	791	217017	0.00363164
296	Mood disorders	mental disorders	-0.00101977	0.0070079	0.998981	0.985353	1.0128	0.884302	0.497676	0.112968	4	FALSE	31760	197353	0.138622
296.1	Bipolar	mental disorders	0.0109318	0.0179435	1.01099	0.976055	1.04718	0.542369	0.540814	0.0883583	4	FALSE	3899	214376	0.0178628
296.2	Depression	mental disorders	-0.0033501	0.00714579	0.996656	0.982794	1.01071	0.639198	0.42016	0.159502	4	FALSE	29980	198615	0.131149
296.22	Major depressive disorder	mental disorders	-0.00276386	0.00759056	0.99724	0.982514	1.01219	0.71577	0.583585	0.0656621	4	FALSE	24801	205588	0.107648
297	Suicidal ideation or attempt	mental disorders	-0.017041	0.0273914	0.983103	0.931716	1.03732	0.533856	0	0.712848	3	FALSE	1742	215612	0.00801458
297.1	Suicidal ideation	mental disorders	-0.0309404	0.0320409	0.969533	0.91052	1.03237	0.334218	0.678131	0.0779632	2	FALSE	1291	57821	0.0218399
297.2	Suicide or self-inflicted injury	mental disorders	-0.0460288	0.0433478	0.955014	0.877228	1.0397	0.288304	0.499595	0.135554	3	FALSE	655	217402	0.0030038
300	Anxiety disorders	mental disorders	-0.013792	0.00774773	0.986303	0.971439	1.00139	0.0750543	0.282605	0.242491	4	FALSE	26483	198218	0.117859
300.1	Anxiety disorder	mental disorders	-0.0118565	0.00796085	0.988213	0.972914	1.00375	0.136393	0.44847	0.142308	4	FALSE	22553	201522	0.100649
300.11	Generalized anxiety disorder	mental disorders	-0.0257364	0.0197839	0.974592	0.937525	1.01312	0.193301	0.729798	0.0111827	4	FALSE	3580	213331	0.0165045
300.12	Agorophobia, social phobia, and panic disorder	mental disorders	0.00283583	0.0204013	1.00284	0.963532	1.04375	0.889448	0.370955	0.189504	4	FALSE	2919	215392	0.0133708
300.13	Phobia	mental disorders	0.016053	0.0302419	1.01618	0.957701	1.07824	0.595543	0.150915	0.307975	3	FALSE	1144	218175	0.00521615
300.3	Obsessive-compulsive disorders	mental disorders	-0.0180942	0.0418977	0.982069	0.904645	1.06612	0.665839	0	0.548602	3	FALSE	673	217567	0.00308376
300.4	Dysthymic disorder	mental disorders	-0.0193712	0.0221312	0.980815	0.939181	1.0243	0.381416	0	0.48499	4	FALSE	2770	213843	0.0127878
300.8	Acute reaction to stress	mental disorders	0.0307984	0.0485603	1.03128	0.93765	1.13425	0.525931	0	0.516785	3	FALSE	513	217058	0.00235785
300.9	Posttraumatic stress disorder	mental disorders	0.00440085	0.0168057	1.00441	0.971866	1.03805	0.793425	0	0.643046	4	FALSE	6740	210921	0.0309656
301	Personality disorders	mental disorders	-0.0100122	0.0244858	0.990038	0.943647	1.03871	0.682615	0	0.66508	4	FALSE	2272	215697	0.0104235
301.1	Schizoid personality disorder	mental disorders	-0.04034	0.109649	0.960463	0.774724	1.19073	0.712947	0.513518	0.15165	2	FALSE	110	218318	0.000503598
301.2	Antisocial/borderline personality disorder	mental disorders	-0.048332	0.0306234	0.952817	0.897311	1.01176	0.114504	0	0.975327	4	FALSE	1423	216772	0.00652169
302	Sexual and gender identity disorders	mental disorders	-0.0399883	0.0555322	0.960801	0.861716	1.07128	0.471469	0.435742	0.169952	3	FALSE	408	217520	0.00187218
302.1	Decreased libido	mental disorders	0.0258042	0.0795705	1.02614	0.877963	1.19933	0.745716	0.501922	0.156501	2	FALSE	212	217802	0.000972415
303	Psychogenic and somatoform disorders	mental disorders	-0.0166303	0.0294118	0.983507	0.928415	1.04187	0.571781	0.345298	0.205071	4	FALSE	1383	216531	0.00634654
303.1	Dissociative disorder	mental disorders	-0.0605472	0.0872725	0.941249	0.793265	1.11684	0.487825	0	0.629465	2	FALSE	174	218271	0.000796539
303.3	Psychogenic disorder	mental disorders	-0.0645124	0.0544581	0.937525	0.842612	1.04313	0.236166	0	0.78603	3	FALSE	362	217975	0.00165799
303.4	Somatoform disorder	mental disorders	0.00883191	0.035317	1.00887	0.941399	1.08118	0.802529	0.125781	0.318581	3	FALSE	1002	216953	0.00459728
304	Adjustment reaction	mental disorders	-0.0161787	0.016274	0.983951	0.953062	1.01584	0.320153	0	0.47042	4	FALSE	5892	209342	0.0273749
305.2	Eating disorder	mental disorders	-0.027504	0.0369464	0.972871	0.904912	1.04593	0.456617	0	0.906742	4	FALSE	844	217394	0.00386734
305.21	Anorexia nervosa	mental disorders	0.00284486	0.070078	1.00285	0.874148	1.1505	0.967618	0	0.369331	3	FALSE	226	218259	0.0010344
306	Other mental disorder	mental disorders	0.0116428	0.0241821	1.01171	0.964878	1.06082	0.630186	0.284222	0.24154	4	FALSE	2231	214460	0.0102958
306.1	Mental disorders durring/after pregnancy	mental disorders	-0.00784747	0.0582606	0.992183	0.885116	1.1122	0.892852	0	0.664177	2	FALSE	314	59349	0.00526289
306.9	Tension headache	mental disorders	0.00934243	0.0426954	1.00939	0.928357	1.09749	0.826793	0	0.465094	3	FALSE	611	217608	0.00279994
312	Conduct disorders	mental disorders	0.0368287	0.0573555	1.03752	0.9272	1.16096	0.5208	0	0.428782	2	FALSE	358	239128	0.00149487
312.3	Impulse control disorder	mental disorders	0.0681586	0.0802211	1.07054	0.91478	1.25281	0.395528	0	0.353717	2	FALSE	198	235393	0.00084044
313	Pervasive developmental disorders	mental disorders	0.0100788	0.0269846	1.01013	0.958093	1.06499	0.708776	0	0.735213	4	FALSE	1738	237524	0.007264
313.1	Attention deficit hyperactivity disorder	mental disorders	0.0192822	0.0298123	1.01947	0.961608	1.08081	0.517769	0	0.696728	3	FALSE	1467	237895	0.00612879
313.2	Tics and stuttering	mental disorders	0.150077	0.138085	1.16192	0.88642	1.52305	0.277104	0	0.355941	2	FALSE	80	239685	0.00033366
313.3	Autism	mental disorders	0.0321084	0.0825268	1.03263	0.878411	1.21392	0.697227	0	0.615747	2	FALSE	160	239682	0.000667106
315	Develomental delays and disorders	mental disorders	-0.00615356	0.0322419	0.993865	0.933003	1.0587	0.848638	0	0.601087	3	FALSE	1054	238637	0.00439733
315.1	Learning disorder	mental disorders	0.00596433	0.0994595	1.00598	0.827809	1.2225	0.952182	0	0.860912	2	FALSE	122	239700	0.000508711
315.2	Speech and language disorder	mental disorders	0.0648167	0.063547	1.06696	0.942016	1.20848	0.307738	0	0.504116	3	FALSE	277	239460	0.00115543
316	Substance addiction and disorders	mental disorders	-0.00430619	0.0198221	0.995703	0.957761	1.03515	0.82802	0.0821141	0.352068	4	FALSE	3277	228674	0.014128
316.1	Polyneuropathy due to drugs	mental disorders	0.0781589	0.0635247	1.08129	0.95471	1.22466	0.218559	0	0.628528	2	FALSE	268	233083	0.00114848
317	Alcohol-related disorders	mental disorders	-0.0132038	0.0157443	0.986883	0.956895	1.01781	0.401671	0.60865	0.0534486	4	FALSE	4818	229712	0.0205432
317.1	Alcoholism	mental disorders	0.00517453	0.0190901	1.00519	0.968273	1.04351	0.786346	0.491194	0.116773	4	FALSE	3241	230545	0.0138631
317.11	Alcoholic liver damage	mental disorders	0.0537043	0.0466577	1.05517	0.96296	1.15622	0.249721	0.0188517	0.360879	3	FALSE	496	232945	0.00212473
318	Tobacco use disorder	mental disorders	-0.0353079	0.00993068	0.965308	0.946701	0.984281	0.000377357	0.1884	0.296168	4	FALSE	13075	220766	0.0559141
320	Meningitis	neurological	0.0219366	0.0476834	1.02218	0.930977	1.12232	0.645483	0	0.637535	3	FALSE	455	239237	0.00189827
323	Encephalitis	neurological	0.0614085	0.0556724	1.06333	0.953413	1.18593	0.270013	0	0.653727	3	FALSE	339	239379	0.00141416
324	Other CNS infection and poliomyelitis	neurological	-0.0311541	0.053388	0.969326	0.873024	1.07625	0.559529	0	0.853885	2	FALSE	368	239376	0.00153497
325	Phlebitis and thrombophlebitis of intracranial venous sinuses	neurological	-0.0113203	0.107853	0.988744	0.800348	1.22149	0.916407	0	0.67282	2	FALSE	92	239545	0.000383914
327	Sleep disorders	neurological	-0.0111677	0.0128271	0.988894	0.964343	1.01407	0.383954	0.443706	0.145191	4	FALSE	9771	223102	0.0419585
327.1	Hypersomnia	neurological	0.0181818	0.0496725	1.01835	0.923879	1.12248	0.714341	0.00178444	0.390799	4	FALSE	479	235813	0.00202715
327.3	Sleep apnea	neurological	-0.00410408	0.0124508	0.995904	0.971895	1.02051	0.741684	0.12753	0.328825	4	FALSE	8803	228337	0.0371215
327.32	Obstructive sleep apnea	neurological	0.00768116	0.0164535	1.00771	0.975732	1.04074	0.640613	0	0.61618	3	FALSE	5348	230090	0.0227151
327.4	Insomnia	neurological	-0.0261202	0.0154662	0.974218	0.945129	1.0042	0.0912475	0	0.401721	4	FALSE	6135	227399	0.0262703
327.41	Organic or persistent insomnia	neurological	-0.0191911	0.0502677	0.980992	0.88895	1.08256	0.702626	0	0.8203	3	FALSE	484	59719	0.00803947
327.5	Parasomnia	neurological	-0.0584619	0.0557123	0.943214	0.845645	1.05204	0.294016	0	0.915811	3	FALSE	409	236093	0.00172937
327.6	Circadian rhythm sleep disorder	neurological	0.13606	0.103147	1.14575	0.936032	1.40246	0.187142	0.642461	0.0944467	2	FALSE	127	236808	0.000536012
327.7	Sleep related movement disorders	neurological	0.0196182	0.0290265	1.01981	0.963413	1.07951	0.499123	0	0.771983	3	FALSE	1490	234140	0.00632347
327.71	Restless legs syndrome	neurological	-0.0070751	0.0334486	0.99295	0.929942	1.06023	0.83248	0	0.996091	3	FALSE	1085	58901	0.0180876
331	Other cerebral degenerations	neurological	-0.0272056	0.027453	0.973161	0.922182	1.02696	0.321692	0	0.458152	3	FALSE	1369	229526	0.0059291
331.1	Hydrocephalus	neurological	0.0143673	0.0364681	1.01447	0.944491	1.08964	0.693605	0	0.757695	2	FALSE	785	230242	0.00339787
331.9	Cerebral degeneration, unspecified	neurological	-0.0788518	0.0437712	0.924177	0.848197	1.00696	0.0716313	0	0.584863	2	FALSE	542	230093	0.00235003
332	Parkinson's disease	neurological	0.0318877	0.028431	1.0324	0.976446	1.09156	0.262039	0.567074	0.074176	4	FALSE	1292	230359	0.00557736
333	Extrapyramidal disease and abnormal movement disorders	neurological	0.0275491	0.022614	1.02793	0.983366	1.07452	0.223134	0.346278	0.204478	4	FALSE	2194	228252	0.00952067
333.1	Essential tremor	neurological	0.0545848	0.0338139	1.0561	0.988379	1.12847	0.106469	0	0.637889	4	FALSE	969	229676	0.00420126
333.2	Myoclonus	neurological	-0.0169445	0.0786801	0.983198	0.842691	1.14713	0.829487	0.251673	0.262813	3	FALSE	176	230454	0.000763127
333.4	Torsion dystonia	neurological	0.0364504	0.0418686	1.03712	0.955414	1.12582	0.383978	0	0.564029	4	FALSE	610	230152	0.00264342
334	Degenerative disease of the spinal cord	neurological	0.0238043	0.024861	1.02409	0.975386	1.07523	0.338316	0	0.802133	4	FALSE	1672	229779	0.00722399
334.1	Spinocerebellar disease	neurological	0.112834	0.07741	1.11945	0.961859	1.30285	0.144947	0	0.699559	3	FALSE	181	230519	0.000784569
334.2	Anterior horn cell disease	neurological	0.00106829	0.0648391	1.00107	0.881603	1.13672	0.986855	0.0289483	0.310203	2	FALSE	259	230625	0.00112178
335	Multiple sclerosis	neurological	0.0644695	0.0206382	1.06659	1.02431	1.11062	0.0017853	0	0.881415	4	FALSE	2475	229204	0.0106829
337	Disorders of the autonomic nervous system	neurological	0.0828976	0.039688	1.08643	1.00512	1.17431	0.0367322	0	0.794056	4	FALSE	718	229586	0.00311762
337.1	Peripheral autonomic neuropathy	neurological	0.0901088	0.0520026	1.09429	0.988255	1.21171	0.0831354	0	0.559346	3	FALSE	439	229930	0.00190564
338	Pain	neurological	0.0143429	0.0143459	1.01445	0.98632	1.04337	0.317411	0	0.886921	3	FALSE	6876	49183	0.122656
338.1	Acute pain	neurological	0.0186228	0.0187308	1.0188	0.982074	1.05689	0.320108	0	0.8603	3	FALSE	3406	53550	0.0598005
338.2	Chronic pain	neurological	0.0101447	0.0190734	1.0102	0.973129	1.04868	0.594812	0.258448	0.259624	3	FALSE	3848	54242	0.066242
339	Other headache syndromes	neurological	-0.0253093	0.00914267	0.975008	0.957692	0.992637	0.00563563	0.562486	0.0766006	4	FALSE	15508	215198	0.0672198
340	Migraine	neurological	0.0046848	0.0112282	1.0047	0.982827	1.02705	0.676508	0.41813	0.160738	4	FALSE	10354	221138	0.0447272
340.1	Migrain with aura	neurological	0.00285904	0.0285846	1.00286	0.948223	1.06065	0.920328	0.203168	0.287994	4	FALSE	1457	227884	0.00635299
341	Other demyelinating diseases of central nervous system	neurological	0.0592672	0.0388018	1.06106	0.983357	1.1449	0.126653	0	0.840869	3	FALSE	682	229841	0.00295849
342	Hemiplegia	neurological	-0.020257	0.0255392	0.979947	0.932102	1.03025	0.427677	0.738744	0.0217603	3	FALSE	1583	229976	0.00683627
343	Infantile cerebral palsy	neurological	0.13325	0.0628213	1.14254	1.01017	1.29224	0.033914	0	0.45298	2	FALSE	267	226740	0.00117618
344	Other paralytic syndromes	neurological	0.0965247	0.0358359	1.10134	1.02664	1.18147	0.00707022	0	0.807276	4	FALSE	825	229940	0.00357507
345	Epilepsy, recurrent seizures, convulsions	neurological	-0.0353294	0.0148502	0.965287	0.937597	0.993796	0.0173576	0	0.442951	4	FALSE	4946	226702	0.0213514
345.1	Epilepsy	neurological	-0.0366069	0.026403	0.964055	0.915435	1.01526	0.165604	0	0.525233	4	FALSE	1569	228990	0.0068052
345.11	Generalized convulsive epilepsy	neurological	-0.018924	0.0395485	0.981254	0.908066	1.06034	0.632294	0.439274	0.168065	3	FALSE	662	230079	0.00286902
345.12	Partial epilepsy	neurological	0.0173697	0.0412782	1.01752	0.938442	1.10326	0.673904	0	0.743919	2	FALSE	642	60010	0.010585
345.3	Convulsions	neurological	-0.0319808	0.0237852	0.968525	0.924411	1.01475	0.178766	0	0.383557	3	FALSE	2041	227295	0.00889961
346	Abnormal findings on study of brain and/or nervous system	neurological	0.0581371	0.0926907	1.05986	0.883792	1.271	0.530518	0	0.412339	3	FALSE	131	230287	0.000568532
346.1	Nonspecific abnormal findings on radiological and other examination of skull and head	neurological	-0.0598035	0.0543713	0.94195	0.846733	1.04787	0.271372	0	0.443518	3	FALSE	354	229746	0.00153846
346.2	Nonspecific abnormal results of function study of brain and central nervous system	neurological	0.0170976	0.104775	1.01724	0.828401	1.24914	0.870374	0.658364	0.0535527	3	FALSE	102	230385	0.000442541
347	Cataplexy and narcolepsy	neurological	0.0331524	0.0842338	1.03371	0.876391	1.21926	0.693894	0	0.382497	3	FALSE	167	230455	0.000724129
348	Other conditions of brain	neurological	0.00652861	0.0243819	1.00655	0.959581	1.05582	0.78888	0	0.698469	4	FALSE	1807	228356	0.00785096
348.2	Cerebral edema and compression of brain	neurological	0.00281857	0.0343549	1.00282	0.937521	1.07267	0.934613	0	0.633832	3	FALSE	886	229680	0.00384272
348.4	Cerebral cysts	neurological	0.0467182	0.0732413	1.04783	0.907708	1.20957	0.523561	0.667319	0.049495	3	FALSE	193	226776	0.000850336
348.7	Coma	neurological	-0.0456363	0.053969	0.955389	0.859492	1.06199	0.397775	0	0.762688	2	FALSE	356	230487	0.00154217
348.8	Encephalopathy, not elsewhere classified	neurological	0.0161517	0.0411545	1.01628	0.937527	1.10165	0.694715	0	0.567565	4	FALSE	641	229493	0.00278533
348.9	Other conditions of brain, NOS	neurological	-0.00131333	0.033842	0.998688	0.934595	1.06718	0.969044	0.682159	0.0430141	3	FALSE	925	228530	0.00403129
349	Other and unspecified disorders of the nervous system	neurological	0.0157623	0.0467628	1.01589	0.926917	1.1134	0.736064	0.267852	0.255165	3	FALSE	491	229923	0.00213095
350	Abnormal movement	neurological	0.0201368	0.0145421	1.02034	0.99167	1.04984	0.166137	0.262549	0.254207	4	FALSE	6010	230872	0.0253713
350.1	Abnormal involuntary movements	neurological	0.00169157	0.022455	1.00169	0.958564	1.04676	0.939951	0	0.947534	4	FALSE	2200	235742	0.00924595
350.2	Abnormality of gait	neurological	0.0124961	0.0207848	1.01257	0.972154	1.05468	0.547696	0.430991	0.152908	4	FALSE	3077	233682	0.0129963
350.3	Lack of coordination	neurological	0.0460767	0.0294943	1.04715	0.988338	1.10947	0.118235	0.802728	0.00164769	4	FALSE	1216	237022	0.00510414
350.6	Disturbances of sensation of smell and taste	neurological	0.0292959	0.0774649	1.02973	0.884677	1.19856	0.705295	0	0.639446	3	FALSE	182	238213	0.000763439
351	Other peripheral nerve disorders	neurological	-0.0929256	0.00877313	0.911261	0.895726	0.927066	3.24326e-26	0.90858	3.52225e-07	4	TRUE	15334	220035	0.0651488
352	Disorders of other cranial nerves	neurological	-0.0457702	0.0234021	0.955261	0.912436	1.0001	0.0504872	0	0.596799	4	FALSE	1928	226792	0.00842952
352.1	Trigeminal nerve disorders [CN5]	neurological	-0.0466379	0.0333531	0.954433	0.894037	1.01891	0.162021	0	0.637234	4	FALSE	950	227330	0.00416156
352.2	Facial nerve disorders [CN7]	neurological	-0.0567644	0.0333718	0.944817	0.884996	1.00868	0.0889487	0	0.992471	4	FALSE	937	227802	0.00409637
353	Nerve root and plexus disorders	neurological	-0.0122246	0.0341855	0.98785	0.92383	1.05631	0.720646	0	0.421158	3	FALSE	933	227201	0.0040897
353.1	Nerve plexus lesions	neurological	0.168926	0.0701856	1.18403	1.03186	1.35864	0.0160908	0	0.937874	3	FALSE	226	228043	0.00099006
353.2	Nerve root lesions	neurological	-0.109872	0.0665623	0.895949	0.786367	1.0208	0.0988063	0.4545	0.159904	3	FALSE	260	223727	0.00116078
355	Complex regional/central pain syndrome	neurological	0.00625945	0.040405	1.00628	0.929663	1.08921	0.876886	0.372913	0.202975	3	FALSE	674	227470	0.00295427
355.1	Chronic pain syndrome	neurological	-0.0238793	0.0252571	0.976404	0.929245	1.02595	0.344431	0	0.368877	3	FALSE	2146	57780	0.0358108
356	Hereditary and idiopathic peripheral neuropathy	neurological	0.126896	0.0261837	1.1353	1.07851	1.19508	1.25741e-06	0	0.619166	4	TRUE	1770	234920	0.00747814
357	Inflammatory and toxic neuropathy	neurological	0.141911	0.0240849	1.15247	1.09933	1.20818	3.8128e-09	0	0.799531	4	TRUE	1835	237252	0.00767503
358	Myoneural disorders	neurological	0.0551541	0.0572787	1.0567	0.94449	1.18225	0.335594	0	0.537274	3	FALSE	325	238269	0.00136215
358.1	Myasthenia gravis	neurological	0.00730455	0.0667127	1.00733	0.883866	1.14804	0.912812	0	0.892618	3	FALSE	242	238464	0.0010138
359	Muscular dystrophies and other myopathies	neurological	0.0365802	0.0375238	1.03726	0.96371	1.11642	0.329633	0.354632	0.19942	4	FALSE	755	237761	0.00316541
359.1	Muscular dystrophies	neurological	0.100378	0.0992356	1.10559	0.910173	1.34296	0.311771	0	0.433748	2	FALSE	119	238538	0.000498624
359.2	Myopathy	neurological	0.0327452	0.040588	1.03329	0.954273	1.11884	0.419798	0.309374	0.226645	4	FALSE	647	237819	0.00271318
360	Disorders of the globe	sense organs	0.0905804	0.0497799	1.09481	0.993038	1.20701	0.0688173	0	0.534791	4	FALSE	426	229310	0.0018543
360.2	Progressive myopia	sense organs	0.0941991	0.0572999	1.09878	0.982056	1.22937	0.100183	0	0.538453	4	FALSE	325	229417	0.00141463
361	Retinal detachments and defects	sense organs	0.0629248	0.0319642	1.06495	1.00028	1.1338	0.0489991	0	0.605486	4	FALSE	1053	229049	0.00457623
361.1	Retinal detachment with retinal defect	sense organs	0.168221	0.0901381	1.1832	0.991589	1.41183	0.0620049	0.293032	0.234312	2	FALSE	157	229442	0.000683801
361.2	Retinoschisis and retinal cysts	sense organs	0.0457967	0.102642	1.04686	0.856091	1.28014	0.655469	0.696934	0.0692963	2	FALSE	109	229623	0.000474466
362	Other retinal disorders	sense organs	0.0113439	0.0123867	1.01141	0.98715	1.03626	0.359763	0	0.809232	4	FALSE	7478	225346	0.0321187
362.2	Degeneration of macula and posterior pole of retina	sense organs	-0.00361375	0.0144882	0.996393	0.968497	1.02509	0.803031	0	0.972504	4	FALSE	5336	227231	0.0229439
362.21	Macular degeneration, dry	sense organs	0.0159732	0.052177	1.0161	0.917327	1.12551	0.759501	0	0.670157	2	FALSE	477	56444	0.00838004
362.22	Macular degeneration, wet	sense organs	-0.0355067	0.0844157	0.965116	0.817946	1.13877	0.674034	0	0.558803	2	FALSE	167	56988	0.00292188
362.23	Cystoid macular degeneration of retina	sense organs	0.0232401	0.0654434	1.02351	0.900301	1.16359	0.722501	0	0.958864	3	FALSE	271	229188	0.00118104
362.26	Macular puckering of retina	sense organs	0.0352686	0.0510922	1.0359	0.937189	1.145	0.490009	0	0.808949	3	FALSE	475	228893	0.00207091
362.27	Drusen (degenerative) of retina	sense organs	0.043971	0.0652727	1.04495	0.919467	1.18756	0.500533	0	0.830167	3	FALSE	282	229006	0.00122989
362.29	Macular degeneration (senile) of retina NOS	sense organs	-0.0168099	0.0160516	0.983331	0.952876	1.01476	0.294991	0.610847	0.0524234	4	FALSE	4125	228981	0.0176958
362.3	Other nondiabetic retinopathy	sense organs	0.0372028	0.0327954	1.0379	0.973288	1.10681	0.256631	0.719166	0.0284156	3	FALSE	994	228925	0.00432326
362.31	Separation of retinal layers	sense organs	0.085173	0.0398449	1.08891	1.0071	1.17735	0.0325484	0	0.938596	2	FALSE	667	229549	0.00289728
362.4	Retinal vascular changes and abnomalities	sense organs	-0.0510877	0.046532	0.950195	0.867371	1.04093	0.272247	0.55143	0.082539	4	FALSE	518	229052	0.00225639
362.6	Peripheral retinal degenerations	sense organs	0.151386	0.0508148	1.16345	1.05316	1.28529	0.00289023	0	0.79654	4	FALSE	458	228979	0.00199619
362.7	Hereditary retinal dystrophies	sense organs	-0.0531312	0.0757542	0.948256	0.817416	1.10004	0.483076	0	0.824272	3	FALSE	186	229446	0.000809992
362.8	Retinal hemorrhage/ischemia	sense organs	0.0775093	0.0738183	1.08059	0.935035	1.24881	0.293717	0.651587	0.0566899	3	FALSE	214	229283	0.000932474
362.9	Retinal edema	sense organs	-0.0734961	0.0787581	0.92914	0.796236	1.08423	0.350723	0	0.526164	3	FALSE	181	229298	0.000788743
363	Chorioretinal inflammations, scars, and other disorders of choroid	sense organs	0.0956191	0.0469157	1.10034	1.00367	1.20632	0.0415396	0.0122207	0.363356	3	FALSE	509	228948	0.00221828
363.3	Chorioretinal scars	sense organs	0.105847	0.0609611	1.11165	0.986458	1.25273	0.0825094	0	0.404601	3	FALSE	316	229185	0.0013769
364	Corneal opacity and other disorders of cornea	sense organs	0.0129198	0.0248436	1.013	0.96486	1.06355	0.603033	0	0.707726	4	FALSE	1748	228603	0.00758842
364.1	Corneal opacity	sense organs	0.00431407	0.0558125	1.00432	0.900256	1.12042	0.938388	0	0.967714	3	FALSE	380	228999	0.00165665
364.2	Corneal edema	sense organs	-0.0569248	0.104088	0.944665	0.770332	1.15845	0.584454	0	0.400893	3	FALSE	103	229512	0.000448577
364.4	Corneal degenerations	sense organs	0.0221068	0.0346243	1.02235	0.955275	1.09414	0.523163	0	0.6264	4	FALSE	877	229398	0.00380849
364.5	Corneal dystrophy	sense organs	0.0661292	0.0416461	1.06836	0.984624	1.15923	0.112312	0	0.649049	3	FALSE	636	225352	0.00281431
364.51	Fuchs' dystrophy	sense organs	0.035093	0.0839852	1.03572	0.878521	1.22104	0.676058	0	0.918292	2	FALSE	173	225548	0.000766433
364.9	Cornea replaced by transplant	sense organs	-0.11112	0.0904543	0.894831	0.749456	1.06841	0.219271	0.487021	0.162652	2	FALSE	151	225769	0.000668378
365	Glaucoma	sense organs	0.0206228	0.0121934	1.02084	0.99673	1.04553	0.0907772	0	0.502704	4	FALSE	7739	225951	0.0331165
365.1	Open-angle glaucoma	sense organs	0.0475581	0.0198325	1.04871	1.00872	1.09027	0.0164856	0	0.541197	4	FALSE	3011	227140	0.0130827
365.11	Primary open angle glaucoma	sense organs	0.0501625	0.0495713	1.05144	0.954092	1.15873	0.311573	0	0.860585	2	FALSE	485	56562	0.00850176
365.2	Primary angle-closure glaucoma	sense organs	-0.00504368	0.0300278	0.994969	0.938102	1.05528	0.866609	0	0.869955	4	FALSE	1177	229207	0.00510886
366	Cataract	sense organs	0.00511096	0.00680517	1.00512	0.991807	1.01862	0.452628	0.359479	0.196479	4	FALSE	30224	207439	0.127172
366.1	Nonsenile Cataract	sense organs	0.0832469	0.0792212	1.08681	0.930509	1.26937	0.293343	0	0.571822	2	FALSE	198	217201	0.000910768
366.2	Senile cataract	sense organs	-0.00427806	0.00928978	0.995731	0.977765	1.01403	0.645148	0	0.478104	4	FALSE	15669	208675	0.0698436
367	Disorders of refraction and accommodation; blindness and low vision	sense organs	0.0160306	0.0110808	1.01616	0.994329	1.03847	0.147982	0	0.419668	4	FALSE	15283	221921	0.0644298
367.1	Myopia	sense organs	0.0295637	0.0150411	1.03001	1.00008	1.06082	0.0493533	0	0.481227	4	FALSE	5810	228516	0.0247945
367.2	Astigmatism	sense organs	-0.0152183	0.0160689	0.984897	0.954361	1.01641	0.343606	0	0.710685	4	FALSE	5510	229024	0.0234934
367.8	Hypermetropia	sense organs	0.021755	0.0241686	1.02199	0.974711	1.07157	0.368049	0	0.601073	4	FALSE	2363	231915	0.0100863
367.9	Blindness and low vision	sense organs	-0.00617737	0.0303572	0.993842	0.936434	1.05477	0.838752	0.319476	0.220611	4	FALSE	1206	234117	0.00512487
368	Visual disturbances	sense organs	-0.00900482	0.0139146	0.991036	0.964373	1.01844	0.517537	0.0388468	0.373306	4	FALSE	5961	230319	0.0252285
368.1	Amblyopia	sense organs	-0.0367155	0.0326881	0.96395	0.904129	1.02773	0.26135	0	0.545947	3	FALSE	1007	236121	0.00424665
368.2	Diplopia and disorders of binocular vision	sense organs	0.0247486	0.0311361	1.02506	0.964373	1.08956	0.4267	0.733877	0.0103377	4	FALSE	1122	235522	0.0047413
368.3	Anisometropia	sense organs	-0.0650412	0.0546597	0.937029	0.841834	1.04299	0.234074	0.593149	0.116935	2	FALSE	385	236351	0.00162628
368.4	Visual field defects	sense organs	0.0315163	0.0384648	1.03202	0.957075	1.11283	0.412583	0.259422	0.256021	4	FALSE	754	235683	0.00318901
368.9	Subjective visual disturbances	sense organs	-0.00545714	0.0287195	0.994558	0.940121	1.05215	0.849297	0	0.700794	4	FALSE	1339	234514	0.00567727
369	Infection of the eye	sense organs	0.00264972	0.0259572	1.00265	0.952919	1.05498	0.918693	0.23345	0.270942	4	FALSE	1712	230500	0.00737257
369.2	Eye infection, viral	sense organs	0.00896963	0.0623757	1.00901	0.892897	1.14022	0.885658	0.603394	0.0803473	3	FALSE	291	233672	0.00124379
369.5	Conjunctivitis, infectious	sense organs	-0.00435768	0.0324056	0.995652	0.934381	1.06094	0.893028	0.212815	0.282604	4	FALSE	1113	231065	0.00479374
370	Keratitis	sense organs	0.0247662	0.0299974	1.02508	0.966545	1.08715	0.409024	0.178912	0.301369	4	FALSE	1274	232004	0.0054613
370.1	Corneal ulcer	sense organs	-0.0456836	0.0639303	0.955344	0.842835	1.08287	0.474866	0	0.423182	3	FALSE	264	233980	0.00112703
370.2	Superficial keratitis	sense organs	0.00595638	0.0948844	1.00597	0.835259	1.21158	0.949946	0.562645	0.130506	2	FALSE	134	233747	0.000572941
370.3	Keratoconjunctivitis	sense organs	0.00220735	0.0404754	1.00221	0.925776	1.08495	0.956508	0	0.849564	3	FALSE	710	232719	0.00304161
370.31	Keratoconjunctivitis sicca	sense organs	-0.00798563	0.0444393	0.992046	0.909296	1.08233	0.85739	0	0.367802	2	FALSE	588	59630	0.00976452
371	Inflammation of the eye	sense organs	-0.0150533	0.0154954	0.985059	0.955593	1.01544	0.331315	0.184905	0.298089	4	FALSE	4949	228337	0.0212143
371.1	Uveitis, noninfectious or NOS	sense organs	-0.00601191	0.03989	0.994006	0.919252	1.07484	0.880203	0.514809	0.103033	4	FALSE	679	233692	0.00289712
371.2	Conjunctivitis, noninfectious	sense organs	-0.0141977	0.0306489	0.985903	0.928422	1.04694	0.643195	0.113153	0.336288	4	FALSE	1258	231545	0.00540371
371.21	Allergic conjunctivitis	sense organs	-0.014914	0.0320927	0.985197	0.925136	1.04916	0.642135	0.354054	0.212648	3	FALSE	1148	58482	0.0192521
371.3	Inflammation of eyelids	sense organs	-0.0249109	0.019749	0.975397	0.938363	1.01389	0.207173	0	0.699873	4	FALSE	2937	230872	0.0125615
372	Disorders of conjunctiva	sense organs	0.0208268	0.0397628	1.02105	0.944493	1.1038	0.600433	0	0.457531	4	FALSE	690	233128	0.00295101
374	Other disorders of eyelids	sense organs	0.00745878	0.0151413	1.00749	0.978027	1.03783	0.622287	0.114714	0.335482	4	FALSE	4758	231293	0.0201567
374.1	Ectropion or entropion	sense organs	0.000491047	0.034681	1.00049	0.934744	1.07086	0.988703	0	0.420136	3	FALSE	870	233896	0.00370582
374.2	Lagophthalmos	sense organs	0.0557429	0.110932	1.05733	0.850713	1.31412	0.615319	0	0.633497	2	FALSE	114	234127	0.000486678
374.3	Ptosis of eyelid	sense organs	0.00358216	0.0220478	1.00359	0.961144	1.04791	0.870934	0.00165312	0.39086	4	FALSE	2177	233271	0.0092462
374.6	Dermatochalasis	sense organs	0.0414231	0.037514	1.04229	0.968407	1.12182	0.269505	0	0.637544	2	FALSE	844	232710	0.00361373
375	Disorders of lacrimal system	sense organs	-0.0369367	0.0203326	0.963737	0.926086	1.00292	0.0692755	0	0.783048	3	FALSE	2502	233973	0.0105804
375.1	Dry eyes	sense organs	-0.023176	0.0185988	0.977091	0.942114	1.01337	0.212728	0	0.447141	3	FALSE	4411	53738	0.0758569
375.2	Epiphora	sense organs	-0.0522593	0.0340191	0.949083	0.887865	1.01452	0.124495	0	0.448063	3	FALSE	890	234452	0.00378173
377	Disorders of optic nerve and visual pathways	sense organs	0.0398985	0.0319079	1.04071	0.977614	1.10787	0.211144	0	0.497719	4	FALSE	1097	233387	0.00467836
377.1	Optic atrophy	sense organs	0.0779704	0.0658394	1.08109	0.95021	1.23	0.236313	0.182506	0.294272	3	FALSE	268	234217	0.00114293
377.3	Optic neuritis/neuropathy	sense organs	-0.0503395	0.0483736	0.950907	0.864893	1.04547	0.298043	0.10196	0.342031	4	FALSE	471	234055	0.00200831
378	Strabismus and other disorders of binocular eye movements	sense organs	-0.0315938	0.0234484	0.9689	0.925379	1.01447	0.177858	0	0.770673	4	FALSE	1990	233016	0.00846787
378.1	Strabismus (not specified as paralytic)	sense organs	-0.0338132	0.0312984	0.966752	0.90923	1.02791	0.279988	0	0.833677	3	FALSE	1133	233554	0.00482771
378.2	Nystagmus and other irregular eye movements	sense organs	-0.0282477	0.0641601	0.972148	0.857273	1.10242	0.659742	0	0.704095	3	FALSE	255	234451	0.00108647
378.5	Paralytic strabismus	sense organs	-0.0507025	0.0571387	0.950561	0.849853	1.0632	0.374886	0.121438	0.320388	3	FALSE	319	234462	0.00135871
379	Other disorders of eye	sense organs	-0.0177137	0.0167664	0.982442	0.950683	1.01526	0.29074	0	0.811806	4	FALSE	4257	229794	0.0181883
379.1	Scleritis and episcleritis	sense organs	0.132683	0.074263	1.14189	0.987213	1.3208	0.0739918	0	0.779219	3	FALSE	203	234366	0.000865417
379.2	Disorders of vitreous body	sense organs	-0.0258624	0.0209093	0.974469	0.935341	1.01523	0.21613	0	0.909913	4	FALSE	2761	230985	0.011812
379.3	Aphakia and other disorders of lens	sense organs	-0.0172024	0.0544418	0.982945	0.883463	1.09363	0.75202	0	0.814156	3	FALSE	370	234370	0.00157621
379.4	Anomalies of pupillary function	sense organs	0.0556877	0.0698598	1.05727	0.921977	1.21241	0.425373	0	0.393709	3	FALSE	228	234371	0.000971871
379.5	Disorders of iris and ciliary body	sense organs	0.0107197	0.0499162	1.01078	0.916572	1.11466	0.829959	0.525806	0.121378	3	FALSE	437	234346	0.00186129
379.9	Pain, swelling or discharge of eye	sense organs	-0.0603293	0.0490519	0.941454	0.855158	1.03646	0.218732	0	0.376599	3	FALSE	471	233128	0.00201628
380	Disorders of external ear	sense organs	0.016639	0.046708	1.01678	0.92783	1.11425	0.721665	0.0609793	0.344749	3	FALSE	480	238709	0.00200678
380.1	Otitis externa	sense organs	-0.0199535	0.0329395	0.980244	0.918959	1.04562	0.544673	0.268191	0.250926	4	FALSE	1058	237210	0.00444038
380.4	Impacted cerumen	sense organs	-0.0250686	0.0267888	0.975243	0.925359	1.02782	0.349382	0	0.507532	4	FALSE	1668	236077	0.00701592
381	Otitis media and Eustachian tube disorders	sense organs	-0.0263302	0.0162089	0.974013	0.943557	1.00545	0.104284	0	0.775229	4	FALSE	4443	230721	0.0188932
381.1	Otitis media	sense organs	-0.0251653	0.0196659	0.975149	0.938277	1.01347	0.200669	0	0.867372	4	FALSE	2973	232728	0.0126134
381.11	Suppurative and unspecified otitis media	sense organs	-0.0360465	0.0245821	0.964595	0.919223	1.01221	0.142546	0	0.760031	4	FALSE	1897	233718	0.00805127
381.2	Eustachian tube disorders	sense organs	-0.0365812	0.0278897	0.96408	0.912795	1.01825	0.189641	0	0.518626	4	FALSE	1426	234787	0.00603692
381.3	Mastoiditis & related conditions	sense organs	0.0769686	0.0848197	1.08001	0.914594	1.27534	0.364175	0.818112	0.00409539	3	FALSE	147	233593	0.000628904
381.9	Otorrhea	sense organs	-0.0613983	0.0626818	0.940449	0.831726	1.06338	0.327321	0.484179	0.143897	3	FALSE	261	233533	0.00111637
382	Otalgia	sense organs	-0.0615861	0.0300788	0.940272	0.886442	0.997371	0.0406098	0	0.708852	4	FALSE	1278	234234	0.00542648
383	Otosclerosis	sense organs	0.072749	0.0673565	1.07546	0.942455	1.22724	0.280116	0	0.667239	2	FALSE	251	237753	0.0010546
384	Other disorders of tympanic membrane	sense organs	0.0248043	0.0329024	1.02511	0.961094	1.0934	0.450925	0	0.527153	3	FALSE	957	237322	0.0040163
384.4	Perforation of tympanic membrane	sense organs	0.0462569	0.0369475	1.04734	0.97418	1.126	0.210584	0	0.530915	3	FALSE	759	237405	0.00318688
385	Other disorders of middle ear and mastoid	sense organs	0.0193378	0.0419818	1.01953	0.938995	1.10696	0.645069	0.84286	0.00172288	3	FALSE	586	237484	0.00246146
385.3	Cholesteatoma	sense organs	0.041018	0.0502079	1.04187	0.944228	1.14961	0.41395	0.881515	0.000216075	3	FALSE	410	233671	0.00175153
385.5	Tympanosclerosis and middle ear disease related to otitis media	sense organs	-0.00639659	0.0750043	0.993624	0.857784	1.15097	0.932036	0.551857	0.135229	2	FALSE	187	237721	0.000786018
386	Vertiginous syndromes and other disorders of vestibular system	sense organs	-0.0300867	0.0180373	0.970361	0.936656	1.00528	0.0953097	0	0.895038	4	FALSE	3375	230704	0.0144182
386.1	Meniere's disease	sense organs	0.0065718	0.0359539	1.00659	0.938102	1.08009	0.854967	0	0.764674	3	FALSE	819	233526	0.00349485
386.2	Peripheral or central vertigo	sense organs	-0.0409642	0.0252071	0.959863	0.913594	1.00848	0.104139	0	0.859492	4	FALSE	1775	231477	0.0076098
386.21	Central origin vertigo	sense organs	-0.0926038	0.106243	0.911555	0.740199	1.12258	0.383415	0.501853	0.156529	2	FALSE	122	233575	0.000522044
386.3	Labyrinthitis	sense organs	-0.0810963	0.0382412	0.922105	0.855518	0.993874	0.0339511	0	0.946752	3	FALSE	709	233517	0.00302699
386.9	Dizziness and giddiness (Light-headedness and vertigo)	sense organs	0.0324563	0.0113024	1.03299	1.01036	1.05613	0.00408359	0	0.694188	4	FALSE	9320	224451	0.0398681
388	Other disorders of ear	sense organs	0.103595	0.12021	1.10915	0.876331	1.40383	0.388805	0	0.383177	2	FALSE	109	234584	0.000464437
389	Hearing loss	sense organs	0.00969587	0.0106697	1.00974	0.988846	1.03108	0.363494	0	0.512827	4	FALSE	11472	225096	0.0484935
389.1	Sensorineural hearing loss	sense organs	0.00642323	0.018019	1.00644	0.97152	1.04262	0.721489	0	0.913322	4	FALSE	4313	228739	0.0185066
389.2	Conductive hearing loss	sense organs	0.0095826	0.0340127	1.00963	0.944517	1.07923	0.778146	0	0.81055	4	FALSE	935	233749	0.00398408
389.4	Tinnitus	sense organs	0.00664762	0.022605	1.00667	0.963043	1.05227	0.768699	0	0.466623	4	FALSE	2474	230708	0.0106097
389.5	Disorders of acoustic nerve	sense organs	0.131559	0.132184	1.14061	0.880278	1.47792	0.319605	0.291173	0.234927	2	FALSE	85	234875	0.000361764
394	Rheumatic disease of the heart valves	circulatory system	0.0158777	0.0166932	1.016	0.983301	1.0498	0.34153	0.323847	0.217991	4	FALSE	3786	230198	0.0161806
394.1	Mitral valve stenosis and aortic valve stenosis	circulatory system	-0.111309	0.0342091	0.894662	0.836643	0.956705	0.00113875	0.504722	0.132779	3	FALSE	881	231903	0.00378462
394.2	Mitral valve disease	circulatory system	0.0345597	0.0447498	1.03516	0.948239	1.13006	0.439944	0.789914	0.00254795	4	FALSE	522	232195	0.00224307
394.4	Acute rheumatic heart disease	circulatory system	-0.0100494	0.117004	0.990001	0.787121	1.24517	0.931554	0.42515	0.187192	2	FALSE	85	232481	0.000365488
394.7	Disease of tricuspid valve	circulatory system	0.0155326	0.0327063	1.01565	0.95259	1.08289	0.634849	0	0.966606	4	FALSE	968	231056	0.00417198
395	Heart valve disorders	circulatory system	0.0251036	0.0120123	1.02542	1.00156	1.04985	0.0366332	0.544974	0.0860648	4	FALSE	7735	227117	0.0329356
395.1	Nonrheumatic mitral valve disorders	circulatory system	0.0695454	0.0162877	1.07202	1.03834	1.1068	1.95634e-05	0.650914	0.0352077	4	TRUE	4104	228921	0.0176118
395.2	Nonrheumatic aortic valve disorders	circulatory system	-0.0215294	0.0176121	0.978701	0.945493	1.01307	0.221547	0	0.790721	4	FALSE	3447	230301	0.0147467
395.3	Nonrheumatic tricuspid valve disorders	circulatory system	0.0121239	0.0498268	1.0122	0.918021	1.11604	0.807757	0	0.810727	3	FALSE	417	231574	0.00179748
395.4	Nonrheumatic pulmonary valve disorders	circulatory system	-0.00108857	0.0577744	0.998912	0.891969	1.11868	0.984967	0	0.598454	2	FALSE	313	232181	0.00134627
395.6	Heart valve replaced	circulatory system	0.0378583	0.0263912	1.03858	0.986228	1.09372	0.151428	0	0.447262	4	FALSE	1494	231846	0.00640267
396	Abnormal heart sounds	circulatory system	-0.00848449	0.0191021	0.991551	0.955115	1.02938	0.656923	0.590911	0.0619983	4	FALSE	2926	229577	0.0125848
401	Hypertension	circulatory system	-0.0467207	0.00491554	0.954354	0.945204	0.963593	2.00648e-21	0.385221	0.180813	4	TRUE	71855	164107	0.304519
401.1	Essential hypertension	circulatory system	-0.0471019	0.00492375	0.95399	0.944828	0.963241	1.10845e-21	0.296903	0.234055	4	TRUE	71380	164472	0.302647
401.2	Hypertensive heart and/or renal disease	circulatory system	0.000664417	0.0184373	1.00066	0.96515	1.03749	0.971253	0	0.519569	4	FALSE	3654	182141	0.0196668
401.21	Hypertensive heart disease	circulatory system	0.00683774	0.0261616	1.00686	0.956535	1.05984	0.79381	0	0.956384	4	FALSE	1748	183803	0.00942059
401.22	Hypertensive chronic kidney disease	circulatory system	-0.0148841	0.0254899	0.985226	0.937214	1.0357	0.559271	0.643316	0.0605915	3	FALSE	1671	169237	0.00977719
401.3	Other hypertensive complications	circulatory system	0.0354063	0.0335979	1.03604	0.970014	1.10656	0.291963	0	0.513616	4	FALSE	957	186154	0.00511461
411	Ischemic Heart Disease	circulatory system	-0.0478569	0.00774029	0.95327	0.938918	0.967842	6.29632e-10	0	0.593074	4	TRUE	20107	216462	0.0849942
411.1	Unstable angina (intermediate coronary syndrome)	circulatory system	-0.0958774	0.0196118	0.908575	0.874314	0.94418	1.01477e-06	0	0.547464	3	TRUE	2736	223077	0.0121162
411.2	Myocardial infarction	circulatory system	-0.0631731	0.0137546	0.938781	0.913811	0.964433	4.37203e-06	0	0.78494	4	TRUE	5686	222382	0.0249312
411.3	Angina pectoris	circulatory system	-0.0732809	0.0111252	0.92934	0.909295	0.949827	4.49093e-11	0	0.829985	4	TRUE	8839	222290	0.0382427
411.4	Coronary atherosclerosis	circulatory system	-0.0578583	0.00988901	0.943784	0.925667	0.962255	4.89317e-09	0.149509	0.317229	4	TRUE	11941	218440	0.0518315
411.41	Aneurysm and dissection of heart	circulatory system	0.0365365	0.0805837	1.03721	0.885675	1.21468	0.650262	0	0.634094	2	FALSE	164	224729	0.000729236
411.8	Other chronic ischemic heart disease, unspecified	circulatory system	-0.063248	0.0115972	0.938711	0.917614	0.960292	4.93284e-08	0.468245	0.152504	3	TRUE	8142	222302	0.0353318
414	Other forms of chronic heart disease	circulatory system	0.013179	0.0185175	1.01327	0.977151	1.05072	0.476645	0	0.394853	4	FALSE	3109	221587	0.0138365
414.2	ASCVD	circulatory system	0.109916	0.0847822	1.11618	0.945299	1.31796	0.19482	0.518173	0.149687	2	FALSE	150	56634	0.00264159
415	Pulmonary heart disease	circulatory system	0.023374	0.0186676	1.02365	0.986873	1.0618	0.210529	0	0.465119	4	FALSE	3176	233596	0.0134137
415.1	Acute pulmonary heart disease	circulatory system	0.0737549	0.0340744	1.07654	1.00699	1.15089	0.0304242	0.235932	0.269527	4	FALSE	958	235875	0.00404504
415.11	Pulmonary embolism and infarction, acute	circulatory system	0.0767523	0.0352689	1.07977	1.00766	1.15706	0.02954	0.128508	0.328314	4	FALSE	895	236050	0.00377725
415.2	Chronic pulmonary heart disease	circulatory system	0.0205666	0.0222061	1.02078	0.977305	1.06619	0.354359	0	0.90607	4	FALSE	2159	234841	0.0091097
415.21	Primary pulmonary hypertension	circulatory system	0.00135877	0.0421989	1.00136	0.921871	1.0877	0.974313	0	0.416467	3	FALSE	580	236583	0.00244558
416	Cardiomegaly	circulatory system	0.0191044	0.0157389	1.01929	0.988325	1.05122	0.224811	0	0.469638	3	FALSE	4371	232954	0.0184178
418	Nonspecific chest pain	circulatory system	-0.0141579	0.0119628	0.985942	0.963094	1.00933	0.236614	0.236337	0.269297	4	FALSE	12280	217837	0.0533642
418.1	Precordial pain	circulatory system	-0.0113204	0.0170117	0.988743	0.95632	1.02227	0.505761	0	0.852046	3	FALSE	3569	235067	0.0149558
420	Carditis	circulatory system	0.0301179	0.0219436	1.03058	0.987192	1.07587	0.169903	0	0.503082	4	FALSE	2163	236410	0.00906641
420.2	Pericarditis	circulatory system	0.0303841	0.0265277	1.03085	0.978623	1.08587	0.252055	0.233611	0.27085	4	FALSE	1469	236876	0.00616333
420.21	Acute pericarditis	circulatory system	0.0240807	0.0860456	1.02437	0.865398	1.21255	0.779585	0	0.385326	2	FALSE	158	237928	0.000663626
420.22	Chronic pericarditis	circulatory system	0.0326639	0.0869381	1.0332	0.871333	1.22515	0.707129	0	0.721092	2	FALSE	139	233765	0.000594261
420.3	Endocarditis	circulatory system	0.0270387	0.0409111	1.02741	0.948242	1.11318	0.508668	0	0.401228	3	FALSE	625	237655	0.00262296
425	Cardiomyopathy	circulatory system	0.0538489	0.0224477	1.05533	1.0099	1.10279	0.0164464	0	0.612512	4	FALSE	2120	236301	0.00889183
425.1	Primary/intrinsic cardiomyopathies	circulatory system	0.0521618	0.0235047	1.05355	1.00611	1.10322	0.0264726	0	0.609476	4	FALSE	1923	236536	0.00806428
425.11	Hypertrophic obstructive cardiomyopathy	circulatory system	-0.110821	0.0755912	0.895099	0.771841	1.03804	0.142634	0	0.905182	2	FALSE	196	237949	0.000823028
425.12	Other hypertrophic cardiomyopathy	circulatory system	-0.0996598	0.0790905	0.905145	0.775169	1.05692	0.207643	0	0.756069	2	FALSE	182	238030	0.000764025
425.2	Secondary/extrinsic cardiomyopathies	circulatory system	0.0983207	0.0554617	1.10332	0.989671	1.23001	0.0762673	0	0.594489	2	FALSE	363	237515	0.00152599
425.8	Other cardiomyopathy	circulatory system	-0.0522583	0.130867	0.949084	0.734362	1.22659	0.689656	0	0.330224	2	FALSE	77	238026	0.000323389
426	Cardiac conduction disorders	circulatory system	0.0480809	0.0122027	1.04926	1.02446	1.07465	8.14146e-05	0	0.972863	4	FALSE	7592	215504	0.0340302
426.2	Atrioventricular [AV] block	circulatory system	0.0664489	0.0220864	1.06871	1.02343	1.11599	0.00262465	0.561023	0.0773789	4	FALSE	2144	221150	0.00960169
426.21	First degree AV block	circulatory system	0.119537	0.0342277	1.12697	1.05385	1.20517	0.000478707	0	0.739371	3	FALSE	886	221820	0.00397834
426.23	Second degree AV block	circulatory system	0.0356737	0.0497204	1.03632	0.940093	1.14239	0.473074	0	0.353529	2	FALSE	433	221963	0.00194698
426.24	Atrioventricular block, complete	circulatory system	0.0438173	0.0369166	1.04479	0.971865	1.12319	0.235256	0.458831	0.136057	4	FALSE	763	221653	0.00343051
426.3	Bundle branch block	circulatory system	0.0329019	0.0213457	1.03345	0.991105	1.0776	0.123223	0	0.604954	4	FALSE	2297	221079	0.0102831
426.31	Right bundle branch block	circulatory system	-0.0387644	0.0860758	0.961977	0.812638	1.13876	0.652457	0	0.529328	2	FALSE	164	221711	0.000739155
426.32	Left bundle branch block	circulatory system	0.023745	0.0228757	1.02403	0.97913	1.07099	0.29927	0.326878	0.216172	4	FALSE	1985	221554	0.00887988
426.4	Anomalous atrioventricular excitation	circulatory system	-0.0554967	0.075157	0.946015	0.81644	1.09615	0.460266	0.637451	0.0634026	3	FALSE	185	222073	0.000832366
426.7	Abnormal electrocardiogram [ECG] [EKG]	circulatory system	0.048846	0.0308881	1.05006	0.988374	1.11559	0.11379	0	0.828357	3	FALSE	1291	56793	0.0222264
426.8	Other cardiac conduction disorders	circulatory system	-0.069061	0.0845958	0.93327	0.790677	1.10158	0.414292	0	0.45868	3	FALSE	154	221773	0.000693922
426.9	Cardiac pacemaker/device in situ	circulatory system	0.0675934	0.0194647	1.06993	1.02988	1.11154	0.000515409	0	0.460357	4	FALSE	2822	220656	0.0126276
426.91	Cardiac pacemaker in situ	circulatory system	0.0763483	0.020794	1.07934	1.03623	1.12424	0.000240994	0.590399	0.0622518	4	FALSE	2457	220971	0.0109968
426.92	Cardiac defibrillator in situ	circulatory system	0.0667199	0.0520803	1.069	0.965262	1.18388	0.20016	0.253428	0.261988	3	FALSE	390	60146	0.00644245
427	Cardiac dysrhythmias	circulatory system	0.0654112	0.00689019	1.0676	1.05328	1.08211	2.2367e-21	0.798031	0.001946	4	TRUE	27479	204499	0.118455
427.1	Paroxysmal tachycardia, unspecified	circulatory system	0.0924654	0.0169963	1.09688	1.06094	1.13403	5.31858e-08	0	0.496423	4	TRUE	3674	219746	0.0164444
427.11	Paroxysmal supraventricular tachycardia	circulatory system	0.0912506	0.0196409	1.09554	1.05417	1.13854	3.38534e-06	0.0559702	0.365006	4	TRUE	2717	220708	0.0121607
427.12	Paroxysmal ventricular tachycardia	circulatory system	0.104088	0.0328657	1.1097	1.04047	1.18353	0.00153987	0.15638	0.313558	4	FALSE	966	221076	0.00435053
427.2	Atrial fibrillation and flutter	circulatory system	0.165824	0.0107044	1.18037	1.15586	1.20539	3.97902e-54	0	0.494142	4	TRUE	10034	218113	0.0439804
427.21	Atrial fibrillation	circulatory system	0.161323	0.0150005	1.17506	1.14102	1.21012	5.6428e-27	0.0608097	0.362636	4	TRUE	5259	218253	0.0235289
427.22	Atrial flutter	circulatory system	0.213966	0.0313633	1.23858	1.16474	1.31711	8.96734e-12	0	0.787529	4	TRUE	1108	220997	0.00498863
427.3	Other specified cardiac dysrhythmias	circulatory system	0.0493503	0.0162076	1.05059	1.01774	1.0845	0.0023277	0.11018	0.337819	4	FALSE	4194	217472	0.0189204
427.4	Cardiac arrest and ventricular fibrillation	circulatory system	-0.076	0.0418276	0.926816	0.853866	1.006	0.06922	0	0.854518	3	FALSE	585	221642	0.00263244
427.41	Ventricular fibrillation and flutter	circulatory system	0.00481219	0.0719529	1.00482	0.872657	1.15701	0.946677	0.00208817	0.316805	2	FALSE	204	218544	0.00093258
427.42	Cardiac arrest	circulatory system	-0.0942448	0.0496862	0.91006	0.825614	1.00314	0.0578542	0	0.778741	3	FALSE	415	221759	0.00186791
427.5	Arrhythmia (cardiac) NOS	circulatory system	0.0812406	0.0197371	1.08463	1.04348	1.12741	3.85268e-05	0.600394	0.0573689	4	FALSE	2947	216974	0.0134003
427.6	Premature beats	circulatory system	0.0993512	0.0312674	1.10445	1.0388	1.17426	0.00148565	0.0415551	0.372002	4	FALSE	1088	220590	0.00490802
427.61	Supraventricular premature beats	circulatory system	0.0613444	0.0678248	1.06327	0.930913	1.21443	0.365755	0	0.75081	3	FALSE	235	221664	0.00105904
427.7	Tachycardia NOS	circulatory system	-0.000537989	0.0144236	0.999462	0.971603	1.02812	0.970246	0	0.426753	4	FALSE	5398	215439	0.0244434
427.8	Sinoatrial node dysfunction (Bradycardia)	circulatory system	0.0689271	0.0304378	1.07136	1.00931	1.13722	0.0235419	0.656175	0.0331741	4	FALSE	1167	221090	0.00525068
427.9	Palpitations	circulatory system	0.0454441	0.0116775	1.04649	1.02281	1.07072	9.95842e-05	0.372353	0.188653	4	FALSE	8363	214558	0.0375155
428	Congestive heart failure; nonhypertensive	circulatory system	0.00299422	0.0128867	1.003	0.977983	1.02865	0.816266	0	0.484167	4	FALSE	6870	231175	0.0288601
428.1	Congestive heart failure (CHF) NOS	circulatory system	-0.00119728	0.0162502	0.998803	0.967493	1.03113	0.941267	0	0.605514	4	FALSE	4267	232563	0.0180171
428.2	Heart failure NOS	circulatory system	-0.0175766	0.0192605	0.982577	0.946176	1.02038	0.361468	0	0.568747	3	FALSE	2818	234902	0.0118543
428.3	Heart failure with reduced EF [Systolic or combined heart failure]	circulatory system	0.0348448	0.0289956	1.03546	0.978254	1.09601	0.229469	0.554843	0.0806917	4	FALSE	1317	234675	0.0055807
428.4	Heart failure with preserved EF [Diastolic heart failure]	circulatory system	-0.0022745	0.0303831	0.997728	0.940048	1.05895	0.940326	0	0.822015	3	FALSE	1255	234609	0.00532086
429	Ill-defined descriptions and complications of heart disease	circulatory system	-0.0281327	0.026315	0.972259	0.923385	1.02372	0.285036	0.230633	0.272544	4	FALSE	1580	232434	0.00675173
429.1	Heart transplant/surgery	circulatory system	0.10065	0.0613929	1.10589	0.980515	1.2473	0.101121	0	0.933511	3	FALSE	288	235843	0.00121966
429.2	Abnormal function study of cardiovascular system	circulatory system	0.000474851	0.0360911	1.00047	0.932149	1.07381	0.989503	0	0.554218	4	FALSE	800	235044	0.00339207
429.3	Symptoms involving cardiovascular system	circulatory system	-0.0214657	0.0458543	0.978763	0.894636	1.0708	0.639692	0.603143	0.0804756	3	FALSE	532	58808	0.00896528
430	Intracranial hemorrhage	circulatory system	-0.0320984	0.02386	0.968411	0.924166	1.01477	0.178534	0	0.883147	4	FALSE	1806	232139	0.00771976
430.1	Subarachnoid hemorrhage	circulatory system	-0.0506471	0.0338249	0.950614	0.889636	1.01577	0.134307	0	0.369896	3	FALSE	895	232706	0.00383132
430.2	Intracerebral hemorrhage	circulatory system	-0.02654	0.034569	0.973809	0.910015	1.04208	0.442643	0	0.404074	3	FALSE	861	232731	0.00368591
433	Cerebrovascular disease	circulatory system	-0.015537	0.0105781	0.984583	0.96438	1.00521	0.141889	0.149806	0.317071	4	FALSE	10297	226397	0.0435034
433.1	Occlusion and stenosis of precerebral arteries	circulatory system	-0.054767	0.023056	0.946706	0.904877	0.990468	0.0175305	0.488161	0.118561	4	FALSE	2088	230301	0.00898493
433.11	Occlusion of cerebral arteries, with cerebral infarction	circulatory system	-0.168049	0.083707	0.845313	0.717407	0.996022	0.0446876	0	0.602502	3	FALSE	155	232981	0.000664848
433.12	Cerebral atherosclerosis	circulatory system	0.029128	0.0535321	1.02956	0.927008	1.14345	0.586357	0.374452	0.206102	2	FALSE	376	232723	0.00161305
433.2	Occlusion of cerebral arteries	circulatory system	-0.0150403	0.0180288	0.985072	0.950872	1.0205	0.404147	0.538824	0.0894614	4	FALSE	3281	231247	0.0139898
433.21	Cerebral artery occlusion, with cerebral infarction	circulatory system	-0.00990027	0.0183127	0.990149	0.95524	1.02633	0.588767	0.583871	0.0655173	4	FALSE	3173	231412	0.013526
433.3	Cerebral ischemia	circulatory system	-0.0301848	0.0155504	0.970266	0.94114	1.00029	0.0522473	0	0.985304	4	FALSE	4530	229775	0.0193338
433.31	Transient cerebral ischemia	circulatory system	-0.0528215	0.0190516	0.948549	0.913783	0.984638	0.00556193	0	0.821851	4	FALSE	3045	230156	0.0130574
433.5	Cerebral aneurysm	circulatory system	-0.021878	0.0380052	0.97836	0.908131	1.05402	0.564847	0.528798	0.119764	3	FALSE	729	232729	0.00312262
433.6	Acute, but ill-defined cerebrovascular disease	circulatory system	-0.0320111	0.0455684	0.968496	0.885747	1.05897	0.482377	0.750533	0.0452702	2	FALSE	547	59965	0.00903953
433.8	Late effects of cerebrovascular disease	circulatory system	-0.0488372	0.0363425	0.952336	0.886861	1.02265	0.179012	0.0888296	0.348692	4	FALSE	854	231762	0.00367129
440	Atherosclerosis	circulatory system	-0.0601276	0.0289946	0.941644	0.889624	0.996706	0.0381025	0	0.893341	4	FALSE	1352	231412	0.00580846
440.1	Atherosclerosis of renal artery	circulatory system	-0.0364252	0.0749861	0.96423	0.832439	1.11689	0.627138	0	0.833646	2	FALSE	205	233866	0.000875803
440.2	Atherosclerosis of the extremities	circulatory system	-0.0745946	0.0413461	0.92812	0.855875	1.00646	0.0712076	0	0.553707	4	FALSE	637	233244	0.00272361
440.21	Atherosclerosis of native arteries of the extremities with ulceration or gangrene	circulatory system	0.193432	0.109743	1.21341	0.978573	1.5046	0.0779696	0	0.806418	2	FALSE	94	234108	0.000401363
440.22	Atherosclerosis of native arteries of the extremities with intermittent claudication	circulatory system	-0.242888	0.0599799	0.78436	0.697365	0.882206	5.13308e-05	0	0.484143	2	FALSE	307	60543	0.00504519
440.9	Atherosclerosis of aorta	circulatory system	-0.033809	0.0587266	0.966756	0.861646	1.08469	0.564818	0	0.748851	3	FALSE	308	233033	0.00131996
441	Vascular insufficiency of intestine	circulatory system	-0.0473572	0.0339696	0.953747	0.892315	1.01941	0.163286	0.150661	0.308083	3	FALSE	897	233684	0.00382384
441.1	Acute vascular insufficiency of intestine	circulatory system	-0.00312901	0.0544679	0.996876	0.895938	1.10919	0.954189	0.407393	0.193936	2	FALSE	357	230127	0.00154891
441.2	Chronic vascular insufficiency of intestine	circulatory system	-0.0037917	0.105309	0.996215	0.810427	1.2246	0.971278	0	0.750959	2	FALSE	103	230232	0.000447175
442	Other aneurysm	circulatory system	0.0991477	0.0258893	1.10423	1.0496	1.16171	0.000128313	0.387998	0.17912	4	FALSE	1572	233025	0.00670085
442.1	Aortic aneurysm	circulatory system	0.130168	0.0315481	1.13902	1.07072	1.21167	3.69119e-05	0	0.864724	4	FALSE	1057	233495	0.00450646
442.11	Abdominal aortic aneurysm	circulatory system	0.124019	0.0455906	1.13204	1.03527	1.23785	0.00652271	0	0.863941	4	FALSE	509	233849	0.00217189
442.3	Aneurysm of artery of lower extremity	circulatory system	-0.00562879	0.0977594	0.994387	0.820999	1.20439	0.954085	0	0.798494	2	FALSE	111	234168	0.000473794
442.4	Arterial dissection	circulatory system	-0.411124	0.133959	0.662905	0.50983	0.86194	0.00214756	0	0.830449	2	FALSE	66	234188	0.000281745
442.8	Aneurysm of other specified artery	circulatory system	0.123179	0.0578102	1.13109	1.00992	1.26679	0.0331094	0.706765	0.0330334	3	FALSE	314	233990	0.00134014
443	Peripheral vascular disease	circulatory system	0.0167515	0.015277	1.01689	0.986896	1.0478	0.272852	0	0.815812	4	FALSE	4635	231190	0.0196544
443.1	Raynaud's syndrome	circulatory system	0.0541069	0.0223428	1.0556	1.01037	1.10285	0.0154492	0	0.899972	4	FALSE	2092	233366	0.00888481
443.7	Peripheral angiopathy in diseases classified elsewhere	circulatory system	-0.0404417	0.122213	0.960365	0.755803	1.22029	0.74071	0.599512	0.0823354	3	FALSE	75	234179	0.000320165
443.8	Other specified peripheral vascular diseases	circulatory system	-0.0587112	0.0996655	0.942979	0.775652	1.1464	0.555806	0.692098	0.0388602	3	FALSE	109	233985	0.000465625
443.9	Peripheral vascular disease, unspecified	circulatory system	-0.0194019	0.0208227	0.980785	0.941563	1.02164	0.351458	0	0.996359	4	FALSE	2512	232160	0.0107043
444	Arterial embolism and thrombosis	circulatory system	-0.0246775	0.0389489	0.975625	0.903919	1.05302	0.526351	0.630266	0.066894	3	FALSE	687	233565	0.00293274
444.1	Arterial embolism and thrombosis of lower extremity artery	circulatory system	-0.0489739	0.0575742	0.952206	0.850597	1.06595	0.394979	0.269855	0.254211	3	FALSE	310	230143	0.00134518
446	Polyarteritis nodosa and allied conditions	circulatory system	0.0106527	0.0280133	1.01071	0.956712	1.06775	0.703743	0.345542	0.204923	4	FALSE	1316	233574	0.00560262
446.4	Wegener's granulomatosis	circulatory system	0.154943	0.0742275	1.16759	1.00951	1.35043	0.0368508	0	0.899057	2	FALSE	199	234166	0.000849103
446.5	Giant cell arteritis	circulatory system	-0.0227753	0.0388773	0.977482	0.905767	1.05488	0.557994	0.203908	0.284752	3	FALSE	688	234089	0.00293044
446.6	Polyarteritis nodosa	circulatory system	0.0286604	0.115297	1.02908	0.82093	1.28999	0.803686	0.579831	0.122898	2	FALSE	79	230310	0.000342898
446.9	Arteritis NOS	circulatory system	0.0513525	0.0510983	1.05269	0.952373	1.16358	0.314909	0.369349	0.204812	3	FALSE	401	233959	0.00171104
447	Other disorders of arteries and arterioles	circulatory system	-0.0159662	0.0316387	0.984161	0.924986	1.04712	0.613811	0.229292	0.273306	4	FALSE	1033	233263	0.00440895
447.1	Stricture of artery	circulatory system	-0.0751274	0.0477363	0.927625	0.844772	1.0186	0.115533	0	0.548264	2	FALSE	461	233964	0.00196651
448	Disease of capillaries	circulatory system	0.0187714	0.0883933	1.01895	0.856864	1.21169	0.831824	0.599973	0.113858	2	FALSE	156	234038	0.000666114
450	Noninfectious disorders of lymphatic channels	circulatory system	0.0224605	0.0236877	1.02271	0.976318	1.07132	0.343032	0	0.795766	4	FALSE	1877	238043	0.00782344
451	Phlebitis and thrombophlebitis	circulatory system	0.098773	0.0279887	1.10382	1.04489	1.16606	0.000417084	0.719958	0.0281309	3	FALSE	1339	220312	0.00604103
451.2	Phlebitis and thrombophlebitis of lower extremities	circulatory system	0.106646	0.0347651	1.11254	1.03926	1.19099	0.00215775	0.443248	0.165939	3	FALSE	857	220815	0.00386607
452	Other venous embolism and thrombosis	circulatory system	0.0493854	0.0224781	1.05063	1.00534	1.09795	0.0280173	0.73806	0.00951231	4	FALSE	2286	218051	0.010375
452.2	Deep vein thrombosis [DVT]	circulatory system	0.0208021	0.0320684	1.02102	0.958821	1.08725	0.516546	0.671823	0.0474946	3	FALSE	1109	219778	0.00502067
454	Varicose veins	circulatory system	0.143808	0.0108736	1.15466	1.13031	1.17953	6.25533e-40	0	0.89366	4	TRUE	9131	219550	0.039929
454.1	Varicose veins of lower extremity	circulatory system	0.144212	0.0110221	1.15513	1.13044	1.18035	4.07477e-39	0	0.93893	4	TRUE	8877	219791	0.0388205
454.11	Varicose veins of lower extremity, symptomtic	circulatory system	0.199967	0.0311199	1.22136	1.14909	1.29818	1.31269e-10	0	0.968282	4	TRUE	1119	220519	0.00504877
455	Hemorrhoids	circulatory system	-0.00489097	0.00984085	0.995121	0.976111	1.0145	0.619184	0	0.514625	4	FALSE	11511	214696	0.050887
456	Chronic venous insufficiency [CVI]	circulatory system	0.191662	0.0351153	1.21126	1.1307	1.29756	4.81283e-08	0	0.959828	4	TRUE	961	219837	0.00435239
457	Encounter for long-term (current) use of anticoagulants, antithrombotics, aspirin	circulatory system	0.0192188	0.0431104	1.0194	0.936809	1.10928	0.655738	0	0.419484	2	FALSE	600	54954	0.0108003
457.3	Encounter for long-term (current) use of aspirin	circulatory system	0.020478	0.0462057	1.02069	0.932316	1.11744	0.657627	0	0.751779	2	FALSE	513	55228	0.00920328
458	Hypotension	circulatory system	0.0420793	0.0108684	1.04298	1.021	1.06543	0.000108067	0.241388	0.266409	4	FALSE	9368	216033	0.0415615
458.1	Orthostatic hypotension	circulatory system	0.0936957	0.0217831	1.09823	1.05232	1.14613	1.69801e-05	0	0.425944	4	TRUE	2227	220360	0.0100051
458.2	Iatrogenic hypotension	circulatory system	0.0346406	0.0593638	1.03525	0.921539	1.16299	0.559536	0	0.960064	3	FALSE	296	217194	0.00136098
458.9	Hypotension NOS	circulatory system	0.0292979	0.013432	1.02973	1.00298	1.0572	0.0291689	0	0.753673	4	FALSE	5987	217480	0.0267914
459	Other disorders of circulatory system	circulatory system	0.0493303	0.00890241	1.05057	1.0324	1.06906	3.00355e-08	0.548825	0.0839567	4	TRUE	14074	219436	0.0602715
459.1	Hemorrhage NOS	circulatory system	0.00934586	0.0812118	1.00939	0.860857	1.18355	0.908382	0	0.449708	2	FALSE	169	221448	0.000762577
459.9	Circulatory disease NEC	circulatory system	0.0519983	0.00901366	1.05337	1.03493	1.07215	7.98227e-09	0	0.551092	4	TRUE	13712	220085	0.0586492
464	Acute sinusitis	respiratory	-0.00851534	0.0161632	0.991521	0.960602	1.02343	0.598308	0	0.571978	4	FALSE	5010	227529	0.0215448
465	Acute upper respiratory infections of multiple or unspecified sites	respiratory	-0.00411745	0.0114841	0.995891	0.973726	1.01856	0.719942	0.553748	0.0812833	4	FALSE	11015	221179	0.0474388
465.2	Acute pharyngitis	respiratory	0.0104246	0.018043	1.01048	0.975369	1.04685	0.563422	0.581563	0.0666859	4	FALSE	3649	229642	0.0156414
465.4	Acute laryngitis and tracheitis	respiratory	-0.0602067	0.062296	0.94157	0.833347	1.06385	0.333814	0.793951	0.00780327	3	FALSE	281	236754	0.00118548
470	Septal Deviations/Turbinate Hypertrophy	respiratory	0.0275671	0.0179813	1.02795	0.992354	1.06482	0.125252	0.490319	0.117289	4	FALSE	3305	226569	0.0143774
471	Nasal polyps	respiratory	0.00667755	0.0279772	1.0067	0.952984	1.06344	0.811355	0.658818	0.0533445	3	FALSE	1319	228933	0.00572851
472	Chronic pharyngitis and nasopharyngitis	respiratory	-0.0242108	0.0212157	0.97608	0.936325	1.01752	0.253799	0.455535	0.138042	4	FALSE	2578	225241	0.011316
473	Diseases of the larynx and vocal cords	respiratory	-0.00714618	0.0179329	0.992879	0.958588	1.0284	0.690266	0.565031	0.0752529	4	FALSE	3394	226436	0.0147674
473.1	Chronic laryngitis	respiratory	-0.02393	0.0732671	0.976354	0.845751	1.12713	0.743961	0	0.65503	3	FALSE	202	228915	0.000881646
473.3	Paralysis/spasm of vocal cords or larynx	respiratory	0.0825332	0.0464364	1.08603	0.991555	1.18952	0.0755123	0.18677	0.297065	4	FALSE	479	228951	0.00208778
473.4	Voice disturbance	respiratory	-0.00834289	0.0232254	0.991692	0.947561	1.03788	0.719436	0.27802	0.245182	4	FALSE	2049	226962	0.00894717
474	Acute and chronic tonsillitis	respiratory	-0.00660255	0.023428	0.993419	0.948835	1.0401	0.778079	0	0.998251	4	FALSE	1948	227534	0.00848868
474.1	Acute tonsillitis	respiratory	0.00994269	0.0457641	1.00999	0.923344	1.10477	0.828006	0	0.94245	3	FALSE	506	228637	0.00220823
474.2	Chronic tonsillitis and adenoiditis	respiratory	0.00586557	0.028346	1.00588	0.951523	1.06335	0.836066	0	0.998119	3	FALSE	1343	228050	0.00585458
475	Chronic sinusitis	respiratory	-0.0113909	0.0148023	0.988674	0.960402	1.01778	0.441573	0.467724	0.130717	4	FALSE	5595	222079	0.0245746
475.9	Postnasal drip	respiratory	-0.107396	0.0532827	0.89817	0.809104	0.997041	0.0438429	0.138242	0.313355	3	FALSE	386	228190	0.00168872
476	Allergic rhinitis	respiratory	-0.0174199	0.0119313	0.982731	0.960017	1.00598	0.144286	0.235103	0.27	4	FALSE	10344	215674	0.0457663
477	Epistaxis or throat hemorrhage	respiratory	0.018975	0.02252	1.01916	0.975151	1.06515	0.399461	0	0.945303	4	FALSE	2070	227980	0.00899804
478	Throat pain	respiratory	-0.0463048	0.0458487	0.954751	0.872697	1.04452	0.31252	0	0.721342	3	FALSE	516	227838	0.00225965
479	Other upper respiratory disease	respiratory	0.0355805	0.0201493	1.03622	0.996096	1.07796	0.0774224	0.17233	0.304953	4	FALSE	2806	224133	0.0123646
480	Pneumonia	respiratory	0.0108293	0.0094416	1.01089	0.992353	1.02977	0.251392	0	0.808629	4	FALSE	12649	224348	0.053372
480.1	Bacterial pneumonia	respiratory	0.0131964	0.0125185	1.01328	0.988725	1.03845	0.291812	0	0.852862	4	FALSE	6779	229166	0.0287313
480.11	Pneumococcal pneumonia	respiratory	0.0140427	0.0134503	1.01414	0.987756	1.04123	0.296466	0.768099	0.0134042	3	FALSE	5817	230338	0.0246321
480.12	Pseudomonal pneumonia	respiratory	0.0508821	0.0738763	1.0522	0.910362	1.21613	0.490982	0	0.79834	2	FALSE	195	230551	0.000845085
480.2	Viral pneumonia	respiratory	0.0511552	0.0854337	1.05249	0.890216	1.24434	0.549325	0	0.565514	2	FALSE	155	226648	0.000683412
480.3	Pneumonia due to fungus (mycoses)	respiratory	-0.0072822	0.077014	0.992744	0.853656	1.15449	0.924667	0	0.630561	3	FALSE	180	230452	0.000780464
480.5	Bronchopneumonia and lung abscess	respiratory	0.0634712	0.0485997	1.06553	0.968717	1.17202	0.191552	0.48086	0.145691	3	FALSE	439	226509	0.00193436
481	Influenza	respiratory	-0.0124852	0.0345983	0.987592	0.922843	1.05689	0.718203	0.302958	0.230463	4	FALSE	899	228762	0.00391447
483	Acute bronchitis and bronchiolitis	respiratory	-0.0126027	0.018839	0.987476	0.95168	1.02462	0.503516	0	0.923003	4	FALSE	3638	222593	0.0160809
495	Asthma	respiratory	-0.0240235	0.0150144	0.976263	0.947952	1.00542	0.109592	0.543497	0.0868772	4	FALSE	5910	222051	0.0259255
495.1	Chronic obstructive asthma	respiratory	-0.0401822	0.0520819	0.960614	0.867395	1.06385	0.4404	0.658229	0.0871667	2	FALSE	428	56207	0.00755716
495.11	Chronic obstructive asthma with exacerbation	respiratory	-0.00239106	0.104389	0.997612	0.813028	1.2241	0.981726	0	0.632176	2	FALSE	108	56945	0.00189298
495.2	Asthma with exacerbation	respiratory	-0.0957682	0.0331845	0.908675	0.851455	0.969739	0.00390254	0	0.491355	4	FALSE	1066	228005	0.00465358
496	Chronic airway obstruction	respiratory	-0.00555089	0.00927317	0.994464	0.976553	1.0127	0.549442	0	0.849189	4	FALSE	13625	223095	0.0575575
496.1	Emphysema	respiratory	-0.00379148	0.0219127	0.996216	0.954336	1.03993	0.862631	0.0785454	0.353853	4	FALSE	2201	228343	0.00954698
496.2	Chronic bronchitis	respiratory	-0.0499972	0.0163105	0.951232	0.921304	0.982132	0.00217423	0.0642964	0.360921	4	FALSE	4140	227314	0.0178869
496.21	Obstructive chronic bronchitis	respiratory	-0.0513833	0.0173226	0.949915	0.918205	0.982719	0.00301448	0.427501	0.155031	4	FALSE	3630	227992	0.0156721
496.3	Bronchiectasis	respiratory	0.0432195	0.0196635	1.04417	1.00469	1.08519	0.0279525	0	0.619962	4	FALSE	2685	229365	0.0115708
497	Bronchitis	respiratory	-0.00722913	0.0255463	0.992797	0.944312	1.04377	0.777191	0	0.518904	4	FALSE	1872	226253	0.00820603
500	Lung disease due to external agents	respiratory	0.0150211	0.0596895	1.01513	0.903058	1.14112	0.801309	0	0.71041	4	FALSE	294	230290	0.00127502
500.1	Extrinsic allergic alveolitis	respiratory	-0.000661058	0.101441	0.999339	0.819156	1.21916	0.9948	0.308282	0.229223	2	FALSE	117	230480	0.000507379
501	Pneumonitis due to inhalation of food or vomitus	respiratory	0.0513681	0.0317941	1.05271	0.989112	1.1204	0.10617	0.665694	0.0502234	3	FALSE	1019	229858	0.00441361
502	Postinflammatory pulmonary fibrosis	respiratory	0.0112707	0.0288645	1.01133	0.955708	1.0702	0.696189	0	0.898902	4	FALSE	1250	229495	0.00541724
503	Pulmonary congestion and hypostasis	respiratory	-0.0334105	0.035686	0.967141	0.901808	1.03721	0.349153	0	0.583705	2	FALSE	848	224581	0.00376172
504	Other alveolar and parietoalveolar pneumonopathy	respiratory	0.0272781	0.0399607	1.02765	0.950237	1.11138	0.494845	0	0.734407	4	FALSE	658	230036	0.00285226
504.1	Idiopathic fibrosing alveolitis	respiratory	0.0286806	0.0865687	1.0291	0.868497	1.21939	0.740415	0.324894	0.223579	2	FALSE	152	61027	0.00248451
505	Other pulmonary inflamation or edema	respiratory	-0.0812354	0.0559757	0.921977	0.826177	1.02888	0.146707	0	0.896666	3	FALSE	338	229887	0.00146813
506	Empyema and pneumothorax	respiratory	0.070954	0.0238092	1.07353	1.02459	1.12482	0.00288144	0	0.827849	3	FALSE	1837	228941	0.00796003
507	Pleurisy; pleural effusion	respiratory	0.0224796	0.0112574	1.02273	1.00042	1.04555	0.0458394	0	0.771957	4	FALSE	8662	225040	0.0370643
508	Pulmonary collapse; interstitial and compensatory emphysema	respiratory	0.00649712	0.0128931	1.00652	0.981402	1.03228	0.614315	0	0.923313	3	FALSE	6955	222905	0.0302575
509	Respiratory failure, insufficiency, arrest	respiratory	-0.00471707	0.0150913	0.995294	0.966286	1.02517	0.754609	0	0.780229	4	FALSE	4987	225502	0.0216366
509.1	Respiratory failure	respiratory	-0.0160413	0.018291	0.984087	0.949432	1.02001	0.380484	0	0.805852	3	FALSE	3333	227051	0.0144672
509.2	Respiratory insufficiency	respiratory	-0.0230493	0.0246007	0.977214	0.931214	1.02549	0.348792	0.106146	0.326688	3	FALSE	1700	225086	0.00749605
509.3	Pulmonary insufficiency or respiratory failure following trauma and surgery	respiratory	-0.061922	0.0374565	0.939956	0.873423	1.01156	0.0982958	0	0.737806	2	FALSE	746	228996	0.00324712
509.8	Dependence on respirator [Ventilator] or supplemental oxygen	respiratory	0.00846221	0.0336909	1.0085	0.944055	1.07734	0.801681	0.135543	0.314492	3	FALSE	938	229324	0.00407362
510	Other diseases of lung	respiratory	0.0418836	0.0174632	1.04277	1.00769	1.07908	0.0164672	0	0.435973	4	FALSE	3740	233342	0.0157751
510.2	Lung transplant	respiratory	0.0805241	0.0958244	1.08385	0.898267	1.30779	0.400724	0.451525	0.176929	2	FALSE	117	239052	0.000489194
512	Other symptoms of respiratory system	respiratory	-0.00841147	0.00797958	0.991624	0.976236	1.00725	0.291826	0.407298	0.167344	4	FALSE	25843	205171	0.111868
512.1	Wheezing	respiratory	-0.0376903	0.0343607	0.963011	0.900292	1.0301	0.272684	0.0926253	0.346775	4	FALSE	925	228602	0.00403003
512.2	Painful respiration	respiratory	0.0186855	0.0345964	1.01886	0.952065	1.09034	0.589129	0	0.903384	4	FALSE	964	228087	0.00420867
512.7	Shortness of breath	respiratory	-0.000500457	0.00962613	0.9995	0.980819	1.01854	0.958537	0	0.720098	4	FALSE	13948	216972	0.0604019
512.8	Cough	respiratory	-0.0124076	0.0111961	0.987669	0.966232	1.00958	0.267774	0.604978	0.0551792	4	FALSE	11088	215703	0.0488908
512.9	Other dyspnea	respiratory	-0.00601891	0.0151254	0.993999	0.964964	1.02391	0.690679	0	0.533841	4	FALSE	6163	219526	0.0273075
513	Respiratory abnormalities	respiratory	-0.0170134	0.0279763	0.983131	0.930674	1.03854	0.543097	0	0.856557	3	FALSE	1415	236859	0.00593854
513.3	Hypoventilation	respiratory	0.0175	0.0506501	1.01765	0.921482	1.12386	0.729713	0	0.834204	3	FALSE	428	238928	0.00178813
513.4	Hyperventilation	respiratory	-0.0504344	0.0422207	0.950816	0.875303	1.03284	0.232267	0	0.41371	2	FALSE	593	238721	0.00247792
513.8	Disorders of diaphragm	respiratory	0.0482435	0.0842968	1.04943	0.889607	1.23796	0.567115	0	0.835335	3	FALSE	151	239772	0.000629369
514	Abnormal findings examination of lungs	respiratory	0.0313015	0.0153534	1.0318	1.00121	1.06332	0.0414774	0	0.706614	4	FALSE	4728	232530	0.0199277
514.1	Abnormal results of function study of pulmonary system	respiratory	-0.00207046	0.120904	0.997932	0.787386	1.26478	0.986337	0.420896	0.188819	2	FALSE	91	237503	0.000383006
514.2	Solitary pulmonary nodule	respiratory	0.0101368	0.0321891	1.01019	0.948425	1.07597	0.752827	0	0.435854	3	FALSE	1161	59001	0.0192979
516	Abnormal sputum	respiratory	-0.0178065	0.025901	0.982351	0.933727	1.03351	0.49178	0.0402307	0.37264	4	FALSE	1542	238247	0.00643065
516.1	Hemoptysis	respiratory	-0.0149527	0.0268074	0.985159	0.934733	1.0383	0.576994	0.219051	0.279098	4	FALSE	1437	238448	0.00599037
519	Other diseases of respiratory system, not elsewhere classified	respiratory	0.00958359	0.0106621	1.00963	0.98875	1.03095	0.368733	0	0.963824	4	FALSE	9479	227628	0.0399777
519.1	Tracheostomy complications	respiratory	-0.0177569	0.110806	0.9824	0.790624	1.22069	0.872683	0	0.383158	2	FALSE	83	228165	0.00036364
519.8	Other diseases of respiratory system, NEC	respiratory	0.00561241	0.0116574	1.00563	0.982912	1.02887	0.6302	0	0.936131	4	FALSE	7826	231555	0.0326927
519.9	Symptoms involving respiratory system and other chest symptoms	respiratory	0.0258493	0.0286168	1.02619	0.970214	1.08539	0.366371	0.699529	0.0358609	3	FALSE	1331	228994	0.00577879
520	Disorders of tooth development	digestive	0.0045301	0.025282	1.00454	0.955977	1.05557	0.857794	0.743092	0.0203956	3	FALSE	1630	232887	0.00695046
520.1	Hereditary disturbances in tooth structure	digestive	-0.252321	0.107685	0.776996	0.629153	0.959579	0.0191228	0	0.763638	2	FALSE	115	229487	0.000500867
520.2	Disturbances in tooth eruption	digestive	0.0244552	0.0267155	1.02476	0.97248	1.07984	0.359984	0.565291	0.10022	3	FALSE	1431	229235	0.00620378
521	Diseases of hard tissues of teeth	digestive	0.0286842	0.0147033	1.0291	0.999866	1.05919	0.0510732	0	0.706373	3	FALSE	6138	228296	0.0261822
521.1	Dental caries	digestive	0.033526	0.0148823	1.03409	1.00437	1.0647	0.0242754	0	0.576448	3	FALSE	5945	228534	0.0253541
522	Diseases of pulp and periapical tissues	digestive	-0.00476544	0.0229329	0.995246	0.951502	1.041	0.835386	0	0.555262	3	FALSE	2164	232078	0.00923831
522.1	Pulpitis and necrosis of tooth pulp	digestive	-0.0276943	0.0483507	0.972686	0.884741	1.06937	0.566793	0	0.9322	2	FALSE	572	228771	0.00249408
522.5	Periapical abscess	digestive	-0.0143427	0.0306327	0.98576	0.928317	1.04676	0.639631	0.342852	0.218334	3	FALSE	1133	232962	0.00483992
523	Gingival and periodontal diseases	digestive	0.0235764	0.0170375	1.02386	0.990231	1.05862	0.166423	0	0.382824	3	FALSE	4582	229301	0.019591
523.1	Gingivitis	digestive	0.0512135	0.0292996	1.05255	0.993807	1.11476	0.0804766	0	0.446011	3	FALSE	1494	231525	0.00641149
523.3	Periodontitis (acute or chronic)	digestive	0.0160937	0.0240615	1.01622	0.969412	1.0653	0.503586	0	0.804039	3	FALSE	2068	227722	0.00899952
523.31	Acute periodontitis	digestive	0.059909	0.0390313	1.06174	0.983546	1.14615	0.124809	0	0.95973	3	FALSE	850	228341	0.0037087
523.32	Chronic periodontitis	digestive	0.00398387	0.0287703	1.00399	0.948945	1.06223	0.889868	0	0.922139	2	FALSE	1400	228649	0.00608566
524	Dentofacial anomalies, including malocclusion	digestive	0.069744	0.0438133	1.07223	0.984001	1.16838	0.11142	0	0.912408	2	FALSE	626	55936	0.0110675
524.3	Anomalies of tooth position/malocclusion	digestive	0.0518316	0.0525295	1.0532	0.95016	1.16741	0.323783	0	0.860842	2	FALSE	414	56394	0.00728771
525	Other diseases of the teeth and supporting structures	digestive	0.0153496	0.0159652	1.01547	0.984185	1.04775	0.33633	0	0.629404	3	FALSE	5190	228902	0.0221708
525.1	Loss of teeth or edentulism	digestive	-0.00436919	0.0288449	0.99564	0.940913	1.05355	0.879604	0.00295003	0.316596	2	FALSE	1719	58863	0.0283748
525.2	Atrophy of edentulous alveolar ridge	digestive	-0.116292	0.0780481	0.890215	0.763942	1.03736	0.136222	0	0.63095	2	FALSE	219	233584	0.000936686
526	Diseases of the jaws	digestive	-0.0252985	0.0295707	0.975019	0.920116	1.0332	0.39226	0	0.641938	4	FALSE	1411	230753	0.0060776
526.4	Temporomandibular joint disorders	digestive	-0.0258188	0.038494	0.974512	0.903693	1.05088	0.502398	0	0.664997	2	FALSE	869	59251	0.0144544
526.41	Temporomandibular joint disorder, unspecified	digestive	-0.0517337	0.0456051	0.949582	0.868387	1.03837	0.256634	0	0.852589	2	FALSE	634	59718	0.010505
526.42	Arthralgia/ankylosis of temporomandibular joint	digestive	-0.00227242	0.0923259	0.99773	0.832578	1.19564	0.980364	0	0.4019	2	FALSE	145	56704	0.00255062
526.5	Inflammatory conditions of jaw	digestive	-0.0287274	0.12132	0.971681	0.766049	1.23251	0.812819	0	0.973083	2	FALSE	76	61116	0.00124199
526.9	Jaw disease NOS	digestive	-0.0348151	0.14173	0.965784	0.731541	1.27503	0.805959	0	0.355712	2	FALSE	58	61040	0.000949295
527	Diseases of the salivary glands	digestive	-0.0300883	0.0307208	0.97036	0.913657	1.03058	0.327376	0	0.710921	4	FALSE	1165	235890	0.00491447
527.2	Sialoadenitis	digestive	-0.0206115	0.0480951	0.979599	0.891476	1.07643	0.668246	0.0303325	0.35655	3	FALSE	457	237013	0.00192445
527.7	Disturbance of salivary secretion	digestive	-0.0585935	0.0494724	0.94309	0.855938	1.03912	0.236268	0	0.905991	4	FALSE	479	236343	0.00202262
528	Diseases of the oral soft tissues, excluding lesions specific for gingiva and tongue	digestive	-0.0412175	0.0207895	0.95962	0.921305	0.999529	0.0474102	0	0.710022	4	FALSE	2475	234473	0.0104453
528.1	Stomatitis and mucositis	digestive	-0.0558354	0.0356373	0.945695	0.881894	1.01411	0.117169	0.134354	0.325248	4	FALSE	817	236261	0.00344612
528.11	Stomatitis and mucositis (ulcerative)	digestive	-0.00224653	0.0478554	0.997756	0.908427	1.09587	0.962558	0.682586	0.0759058	2	FALSE	459	237092	0.00193222
528.12	Oral aphthae	digestive	-0.0546696	0.0884458	0.946798	0.796108	1.12601	0.5365	0.318567	0.230502	3	FALSE	142	236968	0.000598878
528.3	Cellulitis and abscess of oral soft tissues	digestive	0.0717681	0.0807129	1.07441	0.917203	1.25855	0.373908	0	0.884696	2	FALSE	193	233021	0.000827566
528.5	Diseases of lips	digestive	-0.0979602	0.0429681	0.906685	0.833454	0.98635	0.0226175	0	0.962447	2	FALSE	589	237051	0.00247854
529	Diseases and other conditions of the tongue	digestive	-0.0633493	0.030277	0.938616	0.884537	0.996001	0.0364095	0.576506	0.0942967	3	FALSE	1129	236848	0.00474416
530	Diseases of esophagus	digestive	-0.0404759	0.00571045	0.960332	0.949644	0.971141	1.36031e-12	0	0.734731	4	TRUE	41873	191202	0.179655
530.1	Esophagitis, GERD and related diseases	digestive	-0.0414257	0.00582713	0.959421	0.948525	0.970441	1.16793e-12	0	0.710112	4	TRUE	39880	191969	0.172009
530.11	GERD	digestive	-0.0376073	0.00675796	0.963091	0.950419	0.975932	2.62314e-08	0	0.880934	4	TRUE	29328	192791	0.132037
530.12	Ulcer of esophagus	digestive	-0.0605062	0.0204581	0.941288	0.904292	0.979798	0.00310074	0	0.972886	3	FALSE	2475	210361	0.0116287
530.13	Barrett's esophagus	digestive	-0.0831881	0.0211524	0.920178	0.882809	0.959129	8.39637e-05	0.246135	0.263687	4	FALSE	2360	210060	0.0111101
530.14	Reflux esophagitis	digestive	-0.0398778	0.0116326	0.960907	0.939247	0.983067	0.000607798	0.694024	0.0380736	3	FALSE	7977	205045	0.0374468
530.15	Eosinophilic esophagitis	digestive	0.127931	0.121478	1.13647	0.895688	1.44199	0.292289	0	0.678693	2	FALSE	81	60573	0.00133544
530.2	Esophageal bleeding (varices/hemorrhage)	digestive	-0.0407971	0.0266264	0.960024	0.911208	1.01145	0.125472	0.477604	0.147451	3	FALSE	1454	209893	0.00687968
530.3	Stricture and stenosis of esophagus	digestive	-0.0598867	0.0253269	0.941871	0.896258	0.989805	0.018052	0	0.930358	3	FALSE	1619	209660	0.00766285
530.5	Disorders of esophageal motility	digestive	-0.0193573	0.0354602	0.980829	0.914976	1.05142	0.585143	0	0.576078	3	FALSE	835	210076	0.00395902
530.9	Heartburn	digestive	-0.0208424	0.0214631	0.979373	0.939029	1.02145	0.331509	0	0.930704	3	FALSE	2268	208832	0.0107437
531	Peptic ulcer (excl. esophageal)	digestive	-0.0422571	0.0139068	0.958623	0.932847	0.985112	0.0023768	0.228461	0.273777	4	FALSE	5478	233380	0.0229341
531.1	Hemorrhage from gastrointestinal ulcer	digestive	-0.0448072	0.0528327	0.956182	0.862123	1.0605	0.396385	0	0.712126	3	FALSE	373	235600	0.00158069
531.2	Gastric ulcer	digestive	-0.0457505	0.0176805	0.95528	0.922744	0.988964	0.00966388	0	0.433203	3	FALSE	3327	235091	0.0139545
531.3	Duodenal ulcer	digestive	-0.040733	0.0266826	0.960085	0.911166	1.01163	0.126867	0.521186	0.123874	3	FALSE	1440	235492	0.00607769
531.4	Peptic ulcer, site unspecified	digestive	-0.077761	0.0423111	0.925186	0.851557	1.00518	0.0660859	0	0.841722	4	FALSE	625	234870	0.00265398
531.5	Gastrojejunal ulcer	digestive	0.0879748	0.130465	1.09196	0.845581	1.41013	0.500109	0	0.480652	2	FALSE	66	231578	0.00028492
532	Dysphagia	digestive	-0.0175457	0.0176029	0.982607	0.949285	1.0171	0.318886	0	0.399497	3	FALSE	4146	53856	0.0714803
535	Gastritis and duodenitis	digestive	-0.0369735	0.00707392	0.963702	0.950432	0.977156	1.72524e-07	0.20761	0.285517	4	TRUE	23462	206678	0.101947
535.1	Acute gastritis	digestive	-0.103251	0.0481469	0.9019	0.820684	0.991154	0.0319924	0	0.901949	2	FALSE	489	210674	0.00231575
535.2	Atrophic gastritis	digestive	0.0427582	0.0364537	1.04369	0.971718	1.12098	0.240818	0	0.989431	4	FALSE	788	209918	0.00373981
535.6	Duodenitis	digestive	-0.0459972	0.015355	0.955045	0.92673	0.984224	0.00273922	0	0.644236	3	FALSE	4424	211002	0.0205361
535.8	Other specified gastritis	digestive	-0.0328557	0.011464	0.967678	0.946178	0.989667	0.00415709	0	0.420189	3	FALSE	8148	209553	0.0374275
535.9	Gastritis and duodenitis, NOS	digestive	-0.0105392	0.0325845	0.989516	0.928297	1.05477	0.74636	0	0.978235	4	FALSE	1057	209632	0.00501687
536	Disorders of function of stomach	digestive	-0.0389666	0.0105253	0.961783	0.942145	0.98183	0.000213763	0.636707	0.0409735	4	FALSE	9786	207604	0.0450159
536.3	Gastroparesis	digestive	-0.0762442	0.051632	0.92659	0.83741	1.02527	0.13976	0.391288	0.193435	3	FALSE	431	210855	0.00203989
536.8	Dyspepsia and other specified disorders of function of stomach	digestive	-0.0370627	0.0108464	0.963616	0.943347	0.98432	0.000633031	0.727343	0.0255373	3	FALSE	9155	208520	0.0420581
537	Other disorders of stomach and duodenum	digestive	-0.0429612	0.0174456	0.957949	0.925747	0.99127	0.013794	0.408844	0.166401	4	FALSE	3426	209239	0.0161098
539	Bariatric surgery	digestive	0.00379266	0.0325435	1.0038	0.941773	1.06991	0.907223	0.143053	0.320658	4	FALSE	1048	238974	0.00436627
540	Appendiceal conditions	digestive	0.0401077	0.0292461	1.04092	0.982934	1.10233	0.170255	0.36041	0.209401	3	FALSE	1231	238879	0.00512682
540.1	Appendicitis	digestive	0.0482029	0.0324833	1.04938	0.984656	1.11837	0.137828	0.467324	0.153001	3	FALSE	1001	238959	0.00417153
540.11	Acute appendicitis	digestive	0.0385482	0.0412726	1.0393	0.958539	1.12687	0.350309	0.70727	0.0328395	3	FALSE	626	239029	0.00261209
550	Abdominal hernia	digestive	-0.0510006	0.00646349	0.950278	0.938316	0.962393	3.00797e-15	0	0.754947	4	TRUE	28746	208437	0.121198
550.1	Inguinal hernia	digestive	-0.0456366	0.0584308	0.955389	0.852008	1.07131	0.434781	0.783005	0.00315301	4	FALSE	314	214335	0.00146285
550.2	Diaphragmatic hernia	digestive	-0.0593343	0.0070226	0.942392	0.929509	0.955453	2.93687e-17	0	0.877585	4	TRUE	23858	210459	0.101819
550.4	Umbilical hernia	digestive	-0.0331653	0.0243589	0.967379	0.922279	1.01468	0.173348	0.645934	0.0371837	4	FALSE	1753	213941	0.00812725
550.5	Ventral hernia	digestive	-0.0605806	0.0192955	0.941218	0.906287	0.977495	0.00169166	0	0.787009	4	FALSE	2807	213580	0.0129721
550.6	Incisional hernia	digestive	-0.0642045	0.0303384	0.937813	0.883674	0.995269	0.0343214	0	0.707744	4	FALSE	1151	213679	0.00535772
555	Inflammatory bowel disease and other gastroenteritis and colitis	digestive	0.0217948	0.0149792	1.02203	0.992465	1.05248	0.145666	0.160909	0.311127	4	FALSE	4691	195471	0.023436
555.1	Regional enteritis	digestive	-0.00526821	0.0197794	0.994746	0.95692	1.03407	0.789971	0	0.531641	4	FALSE	2670	196047	0.0134362
555.2	Ulcerative colitis	digestive	0.0427826	0.0195653	1.04371	1.00445	1.08451	0.0287676	0	0.501346	4	FALSE	2714	196390	0.0136311
555.21	Ulcerative colitis (chronic)	digestive	0.0167776	0.0388515	1.01692	0.942358	1.09738	0.665859	0	0.510603	4	FALSE	684	197180	0.00345692
556	Ulceration of the lower GI tract	digestive	-0.038322	0.0307952	0.962403	0.906033	1.02228	0.213347	0	0.872179	3	FALSE	1080	196967	0.00545325
556.1	Ulceration of intestine	digestive	-0.0432433	0.0368736	0.957678	0.890908	1.02945	0.240898	0	0.78767	3	FALSE	753	197051	0.0038068
557	Intestinal malabsorption (non-celiac)	digestive	0.0213104	0.0423757	1.02154	0.940123	1.11001	0.615041	0.258838	0.25636	4	FALSE	575	197026	0.0029099
557.1	Celiac disease	digestive	0.103848	0.0226468	1.10943	1.06126	1.15979	4.52813e-06	0	0.411808	4	TRUE	2017	197189	0.0101252
558	Noninfectious gastroenteritis	digestive	-0.0259828	0.0093934	0.974352	0.956577	0.992457	0.00567364	0.654873	0.033672	4	FALSE	12489	192762	0.0608475
559	Ileostomy status	digestive	0.0238562	0.0272006	1.02414	0.970974	1.08022	0.380461	0	0.867912	3	FALSE	1385	197261	0.0069722
560	Intestinal obstruction without mention of hernia	digestive	0.0316288	0.0144163	1.03213	1.00338	1.06171	0.0282378	0.405308	0.168558	4	FALSE	5111	194788	0.0255679
560.1	Paralytic ileus	digestive	0.0659935	0.0357205	1.06822	0.995991	1.14569	0.0646755	0	0.918321	3	FALSE	810	196430	0.00410667
560.2	Impaction of intestine	digestive	-0.0423571	0.0470767	0.958527	0.874043	1.05118	0.368255	0.349402	0.202588	4	FALSE	479	197266	0.00242231
560.3	Peritoneal or intestinal adhesions	digestive	-0.0385011	0.0327965	0.962231	0.902324	1.02611	0.24042	0.492185	0.139565	3	FALSE	949	194201	0.00486293
560.4	Other intestinal obstruction	digestive	0.0475933	0.0174214	1.04874	1.01354	1.08517	0.00629738	0.296942	0.241145	3	FALSE	3453	196038	0.0173091
561	Symptoms involving digestive system	digestive	-0.0132201	0.00821416	0.986867	0.971106	1.00288	0.107522	0	0.917582	4	FALSE	17569	191323	0.0841057
562	Diverticulosis and diverticulitis	digestive	0.00370048	0.0192654	1.00371	0.966514	1.04233	0.84768	0	0.42083	4	FALSE	3334	191236	0.0171352
562.1	Diverticulosis	digestive	0.0138965	0.0221595	1.01399	0.970897	1.059	0.530587	0	0.517984	4	FALSE	2523	191685	0.0129912
562.2	Diverticulitis	digestive	0.00920523	0.0330976	1.00925	0.945856	1.07689	0.780917	0	0.736753	4	FALSE	1027	196408	0.00520171
564	Functional digestive disorders	digestive	-0.00294942	0.00702621	0.997055	0.983418	1.01088	0.674651	0	0.847605	4	FALSE	24041	190789	0.111907
564.1	Irritable Bowel Syndrome	digestive	-0.0181154	0.0106063	0.982048	0.961844	1.00268	0.0876384	0	0.517256	4	FALSE	9952	192650	0.0491209
564.9	Personal history of diseases of digestive system	digestive	0.00276164	0.00926602	1.00277	0.984719	1.02114	0.765673	0	0.477316	4	FALSE	12959	197035	0.0617113
565	Anal and rectal conditions	digestive	-0.00209436	0.0100554	0.997908	0.978433	1.01777	0.835009	0	0.479483	4	FALSE	10619	220889	0.0458688
565.1	Anal and rectal polyp	digestive	0.019694	0.0144057	1.01989	0.991496	1.0491	0.171596	0.567128	0.0992464	3	FALSE	5026	223204	0.0220216
567	Peritonitis and retroperitoneal infections	digestive	0.0115182	0.0271276	1.01158	0.959205	1.06683	0.671134	0	0.554292	3	FALSE	1408	223115	0.00627107
568	Other disorders of peritoneum	digestive	-0.00725515	0.015592	0.992771	0.962891	1.02358	0.641709	0	0.925992	3	FALSE	4260	222345	0.0187992
568.1	Peritoneal adhesions (postoperative) (postinfection)	digestive	-0.0180725	0.0162652	0.98209	0.951275	1.0139	0.266518	0	0.992807	3	FALSE	3907	222787	0.0172347
569	Other disorders of intestine	digestive	-0.0125222	0.0139332	0.987556	0.960952	1.0149	0.368797	0.310071	0.22623	4	FALSE	5431	219815	0.0241114
569.2	Gastrointestinal complications	digestive	0.00514834	0.0293661	1.00516	0.948942	1.06471	0.860831	0	0.645285	4	FALSE	1201	222702	0.00536393
571	Chronic liver disease and cirrhosis	digestive	-0.018074	0.0128893	0.982088	0.957589	1.00721	0.160842	0	0.490586	4	FALSE	6492	226583	0.0278537
571.5	Other chronic nonalcoholic liver disease	digestive	-0.00709953	0.013871	0.992926	0.966295	1.02029	0.608773	0	0.876286	4	FALSE	5600	226865	0.0240896
571.51	Cirrhosis of liver without mention of alcohol	digestive	0.0591186	0.0309064	1.0609	0.998544	1.12715	0.0557706	0.620302	0.0481022	4	FALSE	1124	229858	0.00486618
571.6	Primary biliary cirrhosis	digestive	-0.0602224	0.04531	0.941555	0.861545	1.029	0.183809	0	0.934521	4	FALSE	502	230918	0.00216922
571.8	Liver abscess and sequelae of chronic liver disease	digestive	0.0208054	0.0280089	1.02102	0.966484	1.07864	0.457595	0.609102	0.0532372	4	FALSE	1315	229923	0.00568678
571.81	Portal hypertension	digestive	0.0525211	0.0366326	1.05392	0.980907	1.13238	0.151651	0	0.456692	3	FALSE	772	230496	0.00333812
572	Ascites (non malignant)	digestive	0.0249638	0.0198738	1.02528	0.986109	1.066	0.209072	0	0.448939	4	FALSE	2637	228660	0.0114009
573	Other disorders of liver	digestive	0.0425288	0.0200528	1.04345	1.00323	1.08527	0.0339356	0	0.699535	4	FALSE	2597	228694	0.0112283
573.2	Liver replaced by transplant	digestive	0.100876	0.0595088	1.10614	0.984364	1.24298	0.0900486	0.769302	0.0373434	2	FALSE	309	230827	0.00133688
573.3	Hepatomegaly	digestive	0.0897353	0.0534405	1.09388	0.985106	1.21468	0.0931205	0	0.903282	4	FALSE	384	230408	0.00166384
573.5	Jaundice (not of newborn)	digestive	0.0279904	0.0345366	1.02839	0.961078	1.10041	0.417677	0	0.873148	4	FALSE	857	230508	0.0037041
573.6	Nonspecific elevation of levels of transaminase or lactic acid dehydrogenase [LDH]	digestive	-0.00495182	0.0394862	0.99506	0.920956	1.07513	0.900202	0	0.483569	3	FALSE	697	225577	0.00308034
573.7	Abnormal results of function study of liver	digestive	-1.61273e-05	0.0144956	0.999984	0.971973	1.0288	0.999112	0.374385	0.187416	4	FALSE	5171	227571	0.0222177
573.9	Abnormal serum enzyme levels	digestive	0.000637037	0.0380288	1.00064	0.928766	1.07807	0.986635	0	0.416444	4	FALSE	750	229412	0.00325857
574	Cholelithiasis and cholecystitis	digestive	-0.010671	0.00831041	0.989386	0.973401	1.00563	0.199125	0	0.6617	4	FALSE	16041	221396	0.067559
574.1	Cholelithiasis	digestive	-0.0125339	0.00879622	0.987544	0.970665	1.00472	0.154179	0	0.627508	4	FALSE	14189	221977	0.0600806
574.11	Cholelithiasis with acute cholecystitis	digestive	-0.0202208	0.0250927	0.979982	0.932952	1.02938	0.420333	0.285608	0.246648	3	FALSE	1631	220400	0.00734582
574.12	Cholelithiasis with other cholecystitis	digestive	-0.0215496	0.013736	0.978681	0.952684	1.00539	0.116686	0	0.781601	3	FALSE	5546	223620	0.0242008
574.2	Calculus of bile duct	digestive	-0.0372754	0.038772	0.963411	0.892912	1.03948	0.336352	0.529985	0.119124	3	FALSE	705	224286	0.00313346
574.3	Cholecystitis without cholelithiasis	digestive	-0.00845177	0.0201252	0.991584	0.953232	1.03148	0.674515	0.352017	0.201005	4	FALSE	2585	223737	0.0114218
575	Other biliary tract disease	digestive	-0.0162244	0.014317	0.983907	0.956681	1.01191	0.25712	0	0.512108	4	FALSE	5138	222145	0.0226062
575.1	Cholangitis	digestive	0.0197669	0.0400673	1.01996	0.94293	1.10329	0.621771	0	0.623753	2	FALSE	648	220543	0.00292959
575.2	Obstruction of bile duct	digestive	-0.0160465	0.0340282	0.984082	0.92059	1.05195	0.637237	0	0.986185	3	FALSE	884	224481	0.00392253
575.7	Other disorders of gallbladder	digestive	-0.00452124	0.0243037	0.995489	0.949181	1.04406	0.852421	0.471415	0.150794	3	FALSE	1756	223806	0.007785
575.8	Other disorders of biliary tract	digestive	-0.0361672	0.0247815	0.964479	0.918753	1.01248	0.144443	0	0.916778	3	FALSE	1684	223639	0.00747372
575.9	Nonspecific abnormal findings on radiological and other examination of biliary tract	digestive	-0.00223754	0.0499097	0.997765	0.904784	1.1003	0.964241	0.131814	0.283167	2	FALSE	452	224426	0.00200998
577	Diseases of pancreas	digestive	0.0145605	0.0177163	1.01467	0.980039	1.05052	0.41115	0.337192	0.209965	4	FALSE	3359	236336	0.0140136
577.1	Acute pancreatitis	digestive	0.0151379	0.023061	1.01525	0.970387	1.06219	0.511547	0	0.383984	3	FALSE	1966	237207	0.00821999
577.2	Chronic pancreatitis	digestive	-0.0180957	0.047142	0.982067	0.895393	1.07713	0.701086	0.343239	0.206315	4	FALSE	475	237644	0.0019948
577.3	Cyst and pseudocyst of pancreas	digestive	-0.0504648	0.0405406	0.950787	0.878163	1.02942	0.213206	0	0.742045	4	FALSE	627	237676	0.0026311
578	Gastrointestinal hemorrhage	digestive	-0.0119958	0.00798457	0.988076	0.972733	1.00366	0.133001	0.482712	0.121784	4	FALSE	17568	216642	0.0750096
578.1	Hematemesis	digestive	-0.0528125	0.0267154	0.948558	0.900168	0.999549	0.0480578	0	0.434808	3	FALSE	1444	222451	0.00644945
578.2	Blood in stool	digestive	-0.0370334	0.0189411	0.963644	0.928526	1.00009	0.0505612	0	0.494106	4	FALSE	3004	219491	0.0135014
578.8	Hemorrhage of rectum and anus	digestive	-0.00881247	0.0110401	0.991226	0.970008	1.01291	0.424742	0	0.730758	4	FALSE	8755	220154	0.0382466
578.9	Hemorrhage of gastrointestinal tract	digestive	-0.00742809	0.0131438	0.992599	0.967355	1.0185	0.571978	0.501971	0.11046	4	FALSE	6089	221145	0.0267962
579	Other symptoms involving abdomen and pelvis	digestive	0.00224085	0.0174065	1.00224	0.968627	1.03703	0.897566	0	0.577562	4	FALSE	3599	217469	0.0162801
579.2	Splenomegaly	digestive	0.111985	0.0412949	1.1185	1.03154	1.21279	0.00669119	0	0.714873	3	FALSE	608	222158	0.00272932
579.8	Nonspecific abnormal findings in stool contents	digestive	-0.0581728	0.0202599	0.943487	0.906756	0.981705	0.00408756	0	0.954251	4	FALSE	2532	221615	0.0112962
580	Nephritis; nephrosis; renal sclerosis	genitourinary	0.0512842	0.0252628	1.05262	1.00177	1.10605	0.0423542	0	0.848939	4	FALSE	1635	224624	0.00722623
580.1	Glomerulonephritis	genitourinary	0.0563278	0.0390472	1.05794	0.979999	1.14209	0.149145	0.193571	0.293317	4	FALSE	676	225440	0.00298962
580.11	Proliferative glomerulonephritis	genitourinary	0.158721	0.105043	1.17201	0.953935	1.43994	0.130787	0.151604	0.277622	2	FALSE	100	225708	0.000442854
580.12	Non-proliferative glomerulonephritis	genitourinary	0.0942895	0.0870941	1.09888	0.926435	1.30342	0.278979	0.878526	0.00411538	2	FALSE	150	225722	0.000664093
580.14	Chronic glomerulonephritis, NOS	genitourinary	0.0552922	0.0487472	1.05685	0.960549	1.1628	0.256683	0	0.474385	3	FALSE	438	225682	0.00193702
580.2	Nephrotic syndrome without mention of glomerulonephritis	genitourinary	0.101391	0.0424299	1.10671	1.0184	1.20268	0.0168657	0	0.424639	4	FALSE	570	225638	0.0025198
580.3	Nephritis and nephropathy without mention of glomerulonephritis	genitourinary	-0.0081188	0.0437383	0.991914	0.910424	1.0807	0.852741	0	0.852361	4	FALSE	548	225176	0.00242774
580.31	Nephritis and nephropathy in diseases classified elsewhere	genitourinary	0.00905711	0.0731097	1.0091	0.874384	1.16457	0.901407	0	0.656062	2	FALSE	198	60773	0.00324745
580.32	Nephritis and nephropathy with pathological lesion	genitourinary	-0.0125815	0.0554857	0.987497	0.88574	1.10094	0.820617	0	0.790806	3	FALSE	346	225516	0.00153191
585	Renal failure	genitourinary	0.0165537	0.00852388	1.01669	0.999847	1.03382	0.0521323	0.534407	0.0919218	4	FALSE	16037	219315	0.0681405
585.1	Acute renal failure	genitourinary	-0.00628464	0.0112417	0.993735	0.972079	1.01587	0.576129	0	0.826258	4	FALSE	8796	221696	0.0381618
585.2	Renal failure NOS	genitourinary	0.0694045	0.0308804	1.07187	1.00892	1.13875	0.0246066	0	0.516514	3	FALSE	1094	224939	0.00484
585.3	Chronic renal failure [CKD]	genitourinary	0.0342941	0.0111085	1.03489	1.0126	1.05767	0.00202064	0.764806	0.00519655	4	FALSE	9045	222010	0.0391465
585.31	Renal dialysis	genitourinary	0.0010332	0.0418427	1.00103	0.922215	1.08659	0.9803	0.674346	0.0265983	4	FALSE	601	225303	0.00266042
585.32	End stage renal disease	genitourinary	-0.0189252	0.0339022	0.981253	0.918171	1.04867	0.576688	0.128726	0.3282	4	FALSE	915	224995	0.00405029
585.33	Chronic Kidney Disease, Stage III	genitourinary	0.0332665	0.0138129	1.03383	1.00621	1.0622	0.0160245	0	0.675756	3	FALSE	5712	223742	0.0248939
585.34	Chronic Kidney Disease, Stage IV	genitourinary	-0.0147962	0.0315287	0.985313	0.926268	1.04812	0.63886	0	0.567482	4	FALSE	1079	224976	0.00477317
585.4	Chronic kidney disease, Stage I or II	genitourinary	-0.0171412	0.0298142	0.983005	0.927209	1.04216	0.565336	0.646275	0.0370469	4	FALSE	1188	224759	0.00525787
586	Other disorders of the kidney and ureters	genitourinary	0.0335698	0.0147852	1.03414	1.0046	1.06455	0.0231775	0	0.711822	4	FALSE	4999	221073	0.0221124
586.1	Anatomical abnormatilies of kidney and ureters	genitourinary	0.142604	0.0560515	1.15327	1.03329	1.28719	0.010954	0.358609	0.211796	2	FALSE	337	225511	0.00149215
586.12	Vesicoureteral reflux	genitourinary	0.190611	0.0780702	1.20999	1.03831	1.41005	0.0146252	0.619579	0.10495	2	FALSE	177	225573	0.000784053
586.2	Cyst of kidney, acquired	genitourinary	0.0409731	0.0252044	1.04182	0.991609	1.09458	0.104028	0	0.470598	4	FALSE	1649	224503	0.00729156
586.4	Stricture/obstruction of ureter	genitourinary	0.00198417	0.033401	1.00199	0.938492	1.06978	0.95263	0.765395	0.0140873	3	FALSE	923	225249	0.00408096
587	Kidney replaced by transpant	genitourinary	0.0185853	0.0438614	1.01876	0.934839	1.11021	0.671764	0.785087	0.00953248	3	FALSE	550	225298	0.00243527
588	Disorders resulting from impaired renal function	genitourinary	-0.061605	0.0455291	0.940254	0.859985	1.02802	0.176027	0	0.543605	4	FALSE	528	225012	0.00234105
588.1	Renal osteodystrophy	genitourinary	-0.0634477	0.0598905	0.938523	0.834576	1.05542	0.28942	0.65549	0.0884329	2	FALSE	294	221477	0.00132569
588.2	Secondary hyperparathyroidism (of renal origin)	genitourinary	-0.0971277	0.0792265	0.90744	0.776927	1.05988	0.220218	0.183231	0.293953	3	FALSE	185	60856	0.00303075
589	Abnormal results of function study of kidney	genitourinary	0.0538787	0.0669151	1.05536	0.925638	1.20325	0.420715	0.455059	0.159604	3	FALSE	240	225282	0.0010642
590	Pyelonephritis	genitourinary	-0.012431	0.0213051	0.987646	0.947254	1.02976	0.559572	0	0.837391	3	FALSE	2330	218691	0.010542
591	Urinary tract infection	genitourinary	0.008902	0.00780862	1.00894	0.993618	1.0245	0.254277	0	0.585891	4	FALSE	20798	204413	0.092349
592	Cystitis and urethritis	genitourinary	0.0545432	0.0176291	1.05606	1.02019	1.09319	0.00197528	0	0.612931	4	FALSE	3441	217737	0.0155576
592.1	Cystitis	genitourinary	0.0550405	0.0179753	1.05658	1.02001	1.09447	0.00219854	0	0.697814	4	FALSE	3304	218008	0.0149291
592.11	Acute cystitis	genitourinary	-0.00560654	0.0588017	0.994409	0.886162	1.11588	0.92404	0	0.49639	4	FALSE	327	219508	0.00148748
592.12	Chronic cystitis	genitourinary	0.078277	0.0363604	1.08142	1.00704	1.1613	0.0313337	0	0.946178	3	FALSE	780	216577	0.00358857
592.13	Chronic interstitial cystitis	genitourinary	-0.00215921	0.0428639	0.997843	0.917437	1.0853	0.959825	0	0.691783	3	FALSE	594	219989	0.00269286
592.2	Urethritis and urethral syndrome	genitourinary	-0.0374811	0.10351	0.963213	0.786347	1.17986	0.717277	0	0.439763	2	FALSE	120	220253	0.000544531
593	Hematuria	genitourinary	-0.0029281	0.0107247	0.997076	0.976336	1.01826	0.784834	0	0.67625	4	FALSE	9426	215853	0.0418414
593.1	Gross hematuria	genitourinary	0.0453487	0.0592842	1.04639	0.931605	1.17532	0.444309	0.621947	0.0709958	3	FALSE	326	60056	0.00539896
593.2	Microscopic hematuria	genitourinary	0.029818	0.0407096	1.03027	0.951257	1.11584	0.463891	0	0.990589	2	FALSE	736	59251	0.0122693
594	Urinary calculus	genitourinary	-0.0188922	0.015209	0.981285	0.952466	1.01098	0.214171	0	0.445038	4	FALSE	4723	233812	0.0198
594.1	Calculus of kidney	genitourinary	-0.0299712	0.0179689	0.970473	0.93689	1.00526	0.0953267	0.0788935	0.353679	4	FALSE	3399	234420	0.0142924
594.2	Calculus of lower urinary tract	genitourinary	0.0416184	0.0674703	1.0425	0.913364	1.18989	0.53734	0	0.62399	2	FALSE	234	237244	0.000985354
594.3	Calculus of ureter	genitourinary	-0.0345202	0.0282842	0.966069	0.913971	1.02114	0.222285	0.596876	0.0590706	4	FALSE	1322	236432	0.00556037
594.8	Renal colic	genitourinary	0.0104412	0.0383589	1.0105	0.93731	1.0894	0.785471	0	0.45037	3	FALSE	697	236976	0.0029326
595	Hydronephrosis	genitourinary	-0.0014088	0.0280073	0.998592	0.945254	1.05494	0.959883	0	0.512042	4	FALSE	1347	235894	0.00567777
596	Other disorders of bladder	genitourinary	0.0318551	0.0129757	1.03237	1.00644	1.05896	0.0140888	0.660061	0.0317088	4	FALSE	6402	230442	0.0270305
596.5	Functional disorders of bladder	genitourinary	0.033365	0.0213447	1.03393	0.991566	1.0781	0.118017	0.658965	0.0321189	4	FALSE	2442	231207	0.0104516
597	Other disorders of urethra and urinary tract	genitourinary	0.0447848	0.0204139	1.0458	1.00479	1.08849	0.028247	0.755386	0.0167716	3	FALSE	2474	227989	0.0107349
597.1	Urethral stricture (not specified as infectious)	genitourinary	-0.0053827	0.0250382	0.994632	0.947	1.04466	0.829783	0.49173	0.160718	2	FALSE	1645	229406	0.00711964
597.2	Urinary complications NEC	genitourinary	-0.104036	0.105021	0.901192	0.733539	1.10716	0.321869	0	0.365838	2	FALSE	102	229225	0.00044478
597.8	Urethral hypermobility/ISD	genitourinary	0.168579	0.0896462	1.18362	0.992901	1.41098	0.0600409	0	0.750781	2	FALSE	131	56887	0.00229752
598	Abnormal findings on examination of urine	genitourinary	0.0784154	0.0507281	1.08157	0.979209	1.19463	0.122153	0.042716	0.371443	4	FALSE	444	238882	0.00185521
599	Other symptoms/disorders or the urinary system	genitourinary	0.0258453	0.00901818	1.02618	1.0082	1.04448	0.00415808	0.178129	0.301797	4	FALSE	15995	214408	0.0694218
599.1	Urinary obstruction	genitourinary	0.0437495	0.0882327	1.04472	0.878813	1.24195	0.620005	0	0.420107	2	FALSE	146	229645	0.00063536
599.2	Retention of urine	genitourinary	0.0687905	0.01498	1.07121	1.04022	1.10313	4.38673e-06	0.295188	0.23507	4	TRUE	4724	227376	0.0203533
599.3	Dysuria	genitourinary	-0.00411617	0.0184822	0.995892	0.960462	1.03263	0.823761	0.045819	0.369943	4	FALSE	3447	222691	0.0152429
599.4	Urinary incontinence	genitourinary	0.0484543	0.013224	1.04965	1.02279	1.07721	0.000248177	0	0.669276	4	FALSE	6881	223513	0.0298662
599.5	Frequency of urination and polyuria	genitourinary	0.0192588	0.0162354	1.01945	0.987517	1.05241	0.235534	0	0.805434	4	FALSE	4262	224476	0.0186327
599.6	Oliguria and anuria	genitourinary	-0.02455	0.0739533	0.975749	0.84409	1.12794	0.739915	0	0.773912	2	FALSE	190	229505	0.000827184
599.8	Other symptoms involving urinary system	genitourinary	0.0513712	0.0703122	1.05271	0.917192	1.20826	0.465014	0.582348	0.0912333	3	FALSE	252	228971	0.00109937
599.9	Other abnormality of urination	genitourinary	0.0146031	0.0292505	1.01471	0.958173	1.07458	0.617608	0.568316	0.0986172	3	FALSE	1360	226575	0.00596661
610	Benign mammary dysplasias	genitourinary	0.0297845	0.0145045	1.03023	1.00136	1.05994	0.0400272	0	0.895982	4	FALSE	5321	227679	0.0228369
610.1	Cystic mastopathy	genitourinary	0.0308211	0.0209322	1.0313	0.989847	1.07449	0.140906	0.0885437	0.348836	4	FALSE	2574	229106	0.0111102
610.2	Fibroadenosis of breast	genitourinary	0.0732405	0.0467205	1.07599	0.981837	1.17917	0.116968	0	0.615613	3	FALSE	508	232117	0.00218377
610.3	Fibrosclerosis of breast	genitourinary	-0.0603663	0.0471737	0.94142	0.85828	1.03261	0.200665	0	0.854881	3	FALSE	472	228699	0.0020596
610.4	Benign neoplasm of breast	genitourinary	0.0492241	0.0230607	1.05046	1.00403	1.09902	0.0327981	0	0.467733	4	FALSE	1977	231428	0.00847026
610.8	Other specified benign mammary dysplasias	genitourinary	0.0197656	0.0310071	1.01996	0.959822	1.08387	0.523829	0	0.802992	4	FALSE	1111	232065	0.00476464
611	Abnormal findings on mammogram or breast exam	genitourinary	0.0077578	0.0122702	1.00779	0.983841	1.03232	0.527224	0	0.652835	4	FALSE	8902	222275	0.0385073
611.1	Abnormal mammogram	genitourinary	-0.00185742	0.0169315	0.998144	0.965564	1.03182	0.912646	0	0.752435	3	FALSE	4523	53348	0.0781566
611.11	Mammographic microcalcification	genitourinary	0.00121538	0.0396325	1.00122	0.926387	1.08209	0.975536	0	0.437437	2	FALSE	711	59198	0.011868
611.3	Lump or mass in breast	genitourinary	0.0157715	0.0152177	1.0159	0.986044	1.04665	0.300021	0	0.963211	3	FALSE	5163	222555	0.0226728
612	Breast conditions, congenital or relating to hormones	genitourinary	-0.0754992	0.0277371	0.92728	0.878216	0.979086	0.00648957	0.439037	0.148021	4	FALSE	1422	231288	0.00611061
612.1	Galactorrhea	genitourinary	-0.0281393	0.0853232	0.972253	0.82253	1.14923	0.741553	0	0.924366	2	FALSE	183	232338	0.000787026
612.2	Hypertrophy of breast (Gynecomastia)	genitourinary	-0.0770753	0.0308367	0.92582	0.871522	0.983501	0.012438	0.608091	0.0779556	3	FALSE	1143	231824	0.00490627
613	Other nonmalignant breast conditions	genitourinary	-0.0134877	0.0155181	0.986603	0.957047	1.01707	0.38476	0	0.538707	4	FALSE	4814	231773	0.0203477
613.1	Inflammatory disease of breast	genitourinary	-0.0509469	0.031682	0.950329	0.893113	1.01121	0.10782	0	0.957823	3	FALSE	1032	237512	0.00432625
613.5	Mastodynia	genitourinary	0.0381285	0.0355432	1.03886	0.968957	1.11382	0.283389	0.740315	0.00908464	4	FALSE	928	235829	0.00391963
613.7	Other signs and symptoms in breast	genitourinary	0.0158987	0.0312936	1.01603	0.955581	1.08029	0.611417	0	0.747291	4	FALSE	1127	236328	0.00474616
613.8	Other specified disorders of breast	genitourinary	-0.03685	0.0319038	0.963821	0.905398	1.02601	0.248076	0	0.745005	4	FALSE	1078	235724	0.00455233
613.9	Breast disorder NOS	genitourinary	0.0461976	0.0550629	1.04728	0.940143	1.16663	0.401472	0.441288	0.180947	2	FALSE	408	237333	0.00171615
614	Inflammatory diseases of female pelvic organs	genitourinary	-0.000769913	0.0106849	0.99923	0.978522	1.02038	0.942557	0.715111	0.0145561	4	FALSE	9930	222651	0.0426948
614.1	Pelvic peritoneal adhesions, female (postoperative) (postinfection)	genitourinary	-0.049269	0.0184611	0.951925	0.918097	0.986999	0.00761209	0.663944	0.0510121	3	FALSE	3016	229892	0.0129493
614.3	Pelvic inflammatory disease (PID)	genitourinary	-0.057646	0.0302588	0.943984	0.889628	1.00166	0.0567678	0.268243	0.254979	3	FALSE	1134	230030	0.00490561
614.32	Chronic inflammatory pelvic disease	genitourinary	0.0229771	0.0434149	1.02324	0.939775	1.11412	0.596637	0	0.760281	3	FALSE	543	230433	0.00235089
614.33	Pelvic inflammatory disease, NOS	genitourinary	-0.101895	0.0512808	0.903125	0.816766	0.998615	0.0469234	0.639196	0.0625627	3	FALSE	397	230444	0.0017198
614.4	Inflammatory diseases of uterus, except cervix	genitourinary	-0.0960562	0.0574223	0.908413	0.811718	1.01663	0.0943662	0	0.565454	2	FALSE	337	230522	0.00145977
614.5	Inflammatory disease of cervix, vagina, and vulva	genitourinary	0.0381127	0.0142002	1.03885	1.01033	1.06817	0.00727584	0.596238	0.0593812	4	FALSE	5760	223781	0.0250936
614.51	Cervicitis and endocervicitis	genitourinary	0.0376418	0.0275974	1.03836	0.983686	1.09607	0.172579	0.360736	0.209235	3	FALSE	1369	229492	0.00592998
614.52	Vaginitis and vulvovaginitis	genitourinary	0.0468534	0.0202479	1.04797	1.00719	1.09039	0.0206684	0	0.568584	4	FALSE	2998	225177	0.013139
614.53	Cyst or abscess of Bartholin's gland	genitourinary	0.0500538	0.0360766	1.05133	0.979557	1.12836	0.16531	0	0.766629	3	FALSE	801	230471	0.00346345
614.54	Abscess or ulceration of vulva	genitourinary	0.0323043	0.0520749	1.03283	0.932617	1.14382	0.535032	0	0.600867	3	FALSE	380	226464	0.00167516
615	Endometriosis	genitourinary	-0.0130719	0.014852	0.987013	0.958696	1.01617	0.378779	0	0.888096	4	FALSE	4847	229008	0.0207265
618	Genital prolapse	genitourinary	0.0120861	0.00854816	1.01216	0.995343	1.02926	0.157396	0.303008	0.230433	4	FALSE	15182	224234	0.0634126
618.1	Prolapse of vaginal walls	genitourinary	0.0124967	0.0104303	1.01258	0.992085	1.03349	0.23087	0.478569	0.124244	4	FALSE	9932	224706	0.042329
618.2	Uterine/Uterovaginal prolapse	genitourinary	0.0138776	0.0126021	1.01397	0.989236	1.03933	0.270802	0	0.959845	4	FALSE	6642	226062	0.0285427
618.5	Prolapse of vaginal vault after hysterectomy	genitourinary	0.062726	0.0342425	1.06474	0.995622	1.13865	0.0669786	0.178046	0.296232	3	FALSE	888	222051	0.00398315
618.6	Vaginal enterocele, congenital or acquired	genitourinary	-0.0120584	0.0318291	0.988014	0.928261	1.05161	0.704801	0	0.42753	2	FALSE	1020	222187	0.00456975
619	Noninflammatory female genital disorders	genitourinary	-0.0102344	0.00925539	0.989818	0.972024	1.00794	0.268821	0.672632	0.0271882	4	FALSE	12945	222619	0.0549532
619.1	Noninflammatory disorders of ovary, fallopian tube, and broad ligament	genitourinary	0.0264416	0.0304515	1.02679	0.967304	1.08994	0.385221	0.484141	0.120938	4	FALSE	1104	228923	0.00479944
619.2	Disorders of uterus, NEC	genitourinary	-0.0185359	0.0147968	0.981635	0.953575	1.01052	0.210317	0.20399	0.284715	3	FALSE	4889	227003	0.0210831
619.3	Noninflammatory disorders of cervix	genitourinary	-0.00426178	0.0182947	0.995747	0.960675	1.0321	0.815799	0	0.740644	3	FALSE	3086	229145	0.0132885
619.4	Noninflammatory disorders of vagina	genitourinary	-0.00460058	0.0207278	0.99541	0.955781	1.03668	0.824351	0.528273	0.0953665	4	FALSE	2458	227699	0.0106797
619.5	Noninflammatory disorders of vulva and perineum	genitourinary	-0.00526748	0.024604	0.994746	0.947915	1.04389	0.830477	0.579344	0.0678158	4	FALSE	1695	229253	0.00733931
620	Dysplasia of female genital organs	genitourinary	-0.0313733	0.057098	0.969114	0.866509	1.08387	0.582687	0.240603	0.267982	3	FALSE	366	226667	0.0016121
621	Endometrial hyperplasia	genitourinary	-0.0106327	0.0280941	0.989424	0.936415	1.04543	0.705085	0.197991	0.287403	3	FALSE	1325	226766	0.00580908
622	Polyp of female genital organs	genitourinary	0.0311498	0.00952562	1.03164	1.01256	1.05108	0.00107506	0	0.930623	4	FALSE	11908	225867	0.050081
622.1	Polyp of corpus uteri	genitourinary	0.0238039	0.0108799	1.02409	1.00248	1.04616	0.0286792	0	0.674396	4	FALSE	8969	226480	0.0380932
622.2	Mucous polyp of cervix	genitourinary	0.059621	0.0174541	1.06143	1.02574	1.09837	0.000635789	0	0.718627	3	FALSE	3412	226720	0.0148263
623	Hypertrophy of female genital organs	genitourinary	0.0120035	0.0269679	1.01208	0.959971	1.06701	0.656247	0.510134	0.105725	4	FALSE	1411	226855	0.00618138
624	Symptoms involving female genital tract	genitourinary	0.00217902	0.0267759	1.00218	0.950943	1.05618	0.93514	0	0.528429	3	FALSE	1469	229561	0.00635848
624.1	Dystrophy of female genital tract	genitourinary	0.012932	0.0445497	1.01302	0.928315	1.10544	0.771599	0	0.777326	3	FALSE	521	231173	0.00224866
624.2	Atrophy of female genital tract	genitourinary	0.0357487	0.0393367	1.0364	0.959493	1.11946	0.363462	0	0.376986	2	FALSE	663	227073	0.00291127
624.9	stress incontinence, female	genitourinary	0.0148584	0.0116785	1.01497	0.992001	1.03847	0.203269	0.174003	0.304044	4	FALSE	7978	227946	0.033816
625	Pain and other symptoms associated with female genital organs	genitourinary	-0.0459007	0.0155986	0.955137	0.926378	0.984789	0.00325456	0.495653	0.114153	4	FALSE	4634	225248	0.0201582
625.1	Dyspareunia	genitourinary	-0.0454715	0.0244237	0.955547	0.910883	1.0024	0.0626342	0	0.41666	3	FALSE	1842	229450	0.00796396
626	Disorders of menstruation and other abnormal bleeding from female genital tract	genitourinary	-0.0132521	0.00743987	0.986835	0.97255	1.00133	0.0748753	0.469792	0.129479	4	FALSE	22858	199015	0.103023
626.1	Irregular menstrual cycle/bleeding	genitourinary	-0.0148492	0.00798905	0.98526	0.969953	1.00081	0.0630704	0.306788	0.228186	4	FALSE	18951	200871	0.0862107
626.11	Absent or infrequent menstruation	genitourinary	-0.0554494	0.0331873	0.94606	0.886481	1.00964	0.0947608	0	0.971245	4	FALSE	1057	207634	0.0050649
626.12	Excessive or frequent menstruation	genitourinary	0.00369952	0.0105	1.00371	0.983262	1.02458	0.724588	0.746245	0.00801691	4	FALSE	10232	206280	0.0472584
626.13	Irregular menstrual cycle	genitourinary	-0.0620448	0.0185806	0.939841	0.90623	0.974698	0.000840156	0.506621	0.107758	4	FALSE	3156	206093	0.0150825
626.14	Irregular menstrual bleeding	genitourinary	-0.00711785	0.0166175	0.992907	0.96109	1.02578	0.668408	0.407199	0.167404	4	FALSE	3848	208752	0.0180997
626.2	Dysmenorrhea	genitourinary	-0.0525944	0.0210245	0.948765	0.910463	0.988677	0.0123641	0.187388	0.292117	3	FALSE	2591	207582	0.0123279
626.4	Premenstrual tension syndromes	genitourinary	-0.063223	0.0580655	0.938734	0.837755	1.05188	0.276233	0.422217	0.177151	3	FALSE	348	209565	0.00165783
626.8	Infertility, female	genitourinary	0.00719462	0.0287934	1.00722	0.951953	1.0657	0.802688	0	0.523475	4	FALSE	1336	209258	0.00634396
627	Menopausal and postmenopausal disorders	genitourinary	-0.00801985	0.00799078	0.992012	0.976597	1.00767	0.315553	0	0.935235	4	FALSE	20191	196973	0.0929758
627.1	Postmenopausal bleeding	genitourinary	-0.0178773	0.0100485	0.982282	0.963125	1.00182	0.0752228	0	0.589467	4	FALSE	10776	208268	0.0491956
627.2	Symptomatic menopause	genitourinary	0.0053797	0.0159573	1.00539	0.974436	1.03734	0.736018	0	0.672008	4	FALSE	5695	200992	0.0275537
627.21	Symptomatic artificial menopause	genitourinary	-0.0716703	0.0474024	0.930838	0.848252	1.02146	0.130546	0	0.37322	2	FALSE	482	56128	0.0085144
627.22	Need for Hormone replacement therapy (postmenopausal)	genitourinary	-0.000584301	0.038494	0.999416	0.926787	1.07774	0.987889	0.744014	0.0201114	3	FALSE	815	58782	0.0136752
627.3	Postmenopausal atrophic vaginitis	genitourinary	-0.0014051	0.0184949	0.998596	0.963046	1.03546	0.939441	0	0.918999	4	FALSE	3335	206562	0.0158887
627.4	Premenopausal menorrhagia	genitourinary	-0.0651356	0.0455357	0.93694	0.856943	1.02441	0.152594	0.690308	0.0395965	3	FALSE	539	209200	0.00256986
627.5	Premature menopause and other ovarian failure	genitourinary	0.0486173	0.05644	1.04982	0.93988	1.17262	0.389018	0.416744	0.161583	4	FALSE	370	209163	0.00176583
628	Ovarian cyst	genitourinary	-0.00748906	0.0124525	0.992539	0.968608	1.01706	0.547568	0.594544	0.0602093	4	FALSE	7026	206061	0.0329724
634	Miscarriage; stillbirth	pregnancy complications	-0.00248718	0.0188143	0.997516	0.961402	1.03499	0.894829	0	0.41657	4	FALSE	3078	234062	0.0129797
634.1	Missed abortion/Hydatidiform mole	pregnancy complications	-0.0255734	0.0281372	0.974751	0.922451	1.03002	0.363412	0	0.535415	4	FALSE	1321	234643	0.00559831
634.3	Ectopic pregnancy	pregnancy complications	-0.0588937	0.056937	0.942807	0.843253	1.05411	0.300965	0.0708957	0.340853	3	FALSE	322	230875	0.00139275
635	Hemorrhage during pregnancy; childbirth and postpartum	pregnancy complications	0.00385177	0.0221584	1.00386	0.961195	1.04842	0.862	0.762588	0.00549309	4	FALSE	2194	234170	0.00928229
635.2	Antepartum hemorrhage, abruptio placentae, and placenta previa	pregnancy complications	-0.00742518	0.0309636	0.992602	0.934155	1.05471	0.810483	0.83153	0.000481987	4	FALSE	1087	234414	0.00461569
635.3	Placenta previa and abruptio placenta	pregnancy complications	0.0333318	0.0293766	1.03389	0.976046	1.09517	0.256527	0	0.922941	2	FALSE	1230	230722	0.00530282
636	Early or threatened labor; hemorrhage in early pregnancy	pregnancy complications	-0.0327874	0.0166355	0.967744	0.9367	0.999818	0.0487325	0.734638	0.0101844	4	FALSE	3989	232004	0.016903
636.1	Threatened premature labor	pregnancy complications	-0.0851139	0.0443906	0.918408	0.84188	1.00189	0.0551889	0	0.679489	2	FALSE	536	234029	0.00228508
636.2	Early onset of delivery	pregnancy complications	-0.131052	0.0485323	0.877172	0.79758	0.964707	0.00692761	0	0.541466	2	FALSE	439	229908	0.00190582
636.3	Hemorrhage in early pregnancy	pregnancy complications	-0.0245871	0.0280794	0.975713	0.923466	1.03092	0.381232	0.15731	0.305234	3	FALSE	1347	233823	0.00572777
636.8	Cervical incompetence	pregnancy complications	0.00422067	0.0850177	1.00423	0.850092	1.18632	0.960406	0	0.469846	3	FALSE	146	234952	0.000621018
642	Hypertension complicating pregnancy, childbirth, and the puerperium	pregnancy complications	-0.050986	0.0242165	0.950292	0.906241	0.996484	0.0352546	0	0.600427	4	FALSE	1795	238209	0.00747904
642.1	Preeclampsia and eclampsia	pregnancy complications	-0.145153	0.0399508	0.86489	0.799751	0.935335	0.000279837	0	0.877608	3	FALSE	646	238760	0.00269835
643	Excessive vomiting in pregnancy	pregnancy complications	0.0401936	0.0547933	1.04101	0.935009	1.15903	0.463224	0.122223	0.320062	3	FALSE	351	239794	0.00146162
643.1	Hyperemesis gravidarum	pregnancy complications	0.0911222	0.0733924	1.0954	0.948642	1.26487	0.214393	0	0.48163	3	FALSE	196	239999	0.000816004
644	Anemia during pregnancy	pregnancy complications	-0.397706	0.101961	0.671859	0.55016	0.820479	9.59647e-05	0.357083	0.212338	2	FALSE	117	61014	0.00191392
646	Other complications of pregnancy NEC	pregnancy complications	-0.0174521	0.0303869	0.982699	0.925881	1.043	0.565745	0	0.95793	4	FALSE	1166	238500	0.0048651
647	Infectious and parasitic complications affecting pregnancy	pregnancy complications	-0.107521	0.077522	0.898057	0.771467	1.04542	0.165448	0.114704	0.323173	3	FALSE	176	235405	0.000747089
647.1	Infections of genitourinary tract during pregnancy	pregnancy complications	0.0356181	0.0567358	1.03626	0.927204	1.15814	0.530142	0	0.894213	3	FALSE	322	239597	0.00134212
647.3	Major puerperal infection	pregnancy complications	-0.38421	0.125569	0.680988	0.532421	0.871013	0.00221525	0.633605	0.0985226	2	FALSE	67	235858	0.000283989
649	Other conditions or status of the mother complicating pregnancy, childbirth, or the puerperium	pregnancy complications	-0.0773666	0.0252204	0.92555	0.880912	0.972451	0.00215769	0	0.402323	4	FALSE	1737	237167	0.0072707
649.1	Diabetes or abnormal glucose tolerance complicating pregnancy	pregnancy complications	-0.0610862	0.0368696	0.940742	0.875159	1.01124	0.0975565	0	0.924901	4	FALSE	781	239115	0.00325558
653	Problems associated with amniotic cavity and membranes	pregnancy complications	-0.100667	0.0339941	0.904234	0.84595	0.966533	0.00306324	0	0.665717	3	FALSE	907	238492	0.00378865
654	Other and unspecified complications of birth; puerperium affecting management of mother	pregnancy complications	-0.044223	0.0393685	0.956741	0.885694	1.03349	0.261306	0	0.806686	4	FALSE	699	238880	0.00291762
654.1	Abnormality of organs and soft tissues of pelvis complicating pregnancy, childbirth, or the puerperium	pregnancy complications	-0.104057	0.0345081	0.901174	0.842239	0.964233	0.00256617	0	0.402277	3	FALSE	896	238757	0.00373874
654.2	Rhesus isoimmunization in pregnancy	pregnancy complications	0.0311327	0.0999406	1.03162	0.848108	1.25485	0.755412	0.0357419	0.308505	2	FALSE	114	60987	0.00186576
655	Known or suspected fetal abnormality affecting management of mother	pregnancy complications	-0.0757371	0.0187974	0.92706	0.893526	0.961852	5.59867e-05	0.549462	0.0836094	4	FALSE	3148	236153	0.013155
655.1	Abnormality in fetal heart rate or rhythm	pregnancy complications	-0.154531	0.0393209	0.856817	0.793265	0.925461	8.49483e-05	0	0.480364	2	FALSE	671	55854	0.0118709
656	Other perinatal conditions of fetus or newborn	pregnancy complications	-0.0699798	0.0385214	0.932413	0.864607	1.00554	0.0692711	0	0.470342	4	FALSE	874	238728	0.00364772
669	Complications of labor and delivery NEC	pregnancy complications	-0.0325361	0.0367729	0.967987	0.900676	1.04033	0.376272	0.583484	0.0906395	3	FALSE	761	239215	0.00317115
671	Venous/cerebrovascular complications embolism in pregnancy and the puerperium	pregnancy complications	0.0277601	0.0734573	1.02815	0.890285	1.18736	0.705498	0	0.349116	2	FALSE	204	239925	0.000849543
674	Other complications of the puerperium NEC	pregnancy complications	-0.128925	0.0577338	0.87904	0.784993	0.984355	0.0255432	0	0.547774	2	FALSE	319	239651	0.00132933
681	Superficial cellulitis and abscess	dermatologic	0.0560151	0.0160235	1.05761	1.02491	1.09136	0.000472638	0.347828	0.203541	4	FALSE	5099	229567	0.0217288
681.1	Cellulitis and abscess of fingers/toes	dermatologic	0.107526	0.0330227	1.11352	1.04373	1.18797	0.00112945	0	0.844964	4	FALSE	1024	236383	0.00431327
681.2	Cellulitis and abscess of face/neck	dermatologic	0.0269874	0.0493445	1.02735	0.932649	1.13168	0.584436	0	0.905956	3	FALSE	454	237352	0.00190912
681.3	Cellulitis and abscess of arm/hand	dermatologic	-0.0554074	0.0470964	0.9461	0.862677	1.03759	0.239408	0	0.863065	3	FALSE	520	236985	0.00218943
681.5	Cellulitis and abscess of leg, except foot	dermatologic	0.0672184	0.0337209	1.06953	1.00113	1.1426	0.0462199	0.309908	0.234786	3	FALSE	1033	236229	0.00435384
681.6	Cellulitis and abscess of foot, toe	dermatologic	0.192769	0.0774578	1.2126	1.0418	1.4114	0.0128212	0	0.793765	2	FALSE	189	237777	0.000794231
681.7	Cellulitis and abscess of trunk	dermatologic	0.0208568	0.0384761	1.02108	0.946907	1.10105	0.587768	0	0.612559	2	FALSE	774	236376	0.00326376
686	Other local infections of skin and subcutaneous tissue	dermatologic	0.0192851	0.0252525	1.01947	0.970243	1.0712	0.445052	0	0.470462	4	FALSE	1645	236155	0.00691758
686.1	Carbuncle and furuncle	dermatologic	-0.0791162	0.0623208	0.923933	0.817698	1.04397	0.204263	0	0.537797	3	FALSE	309	237146	0.0013013
686.2	Impetigo	dermatologic	-0.096904	0.106	0.907643	0.737375	1.11723	0.360616	0.498003	0.136417	3	FALSE	100	237762	0.000420412
686.3	Pilonidal cyst	dermatologic	-0.0824206	0.11917	0.920885	0.729067	1.16317	0.489174	0	0.969101	2	FALSE	88	238069	0.000369504
686.4	Pyogenic granuloma	dermatologic	0.153916	0.0665168	1.16639	1.02383	1.32881	0.0206707	0.767605	0.0380449	2	FALSE	250	234102	0.00106677
687	Symptoms affecting skin	dermatologic	0.0586096	0.0259696	1.06036	1.00774	1.11573	0.0240174	0	0.449845	3	FALSE	1666	232682	0.00710909
687.1	Rash and other nonspecific skin eruption	dermatologic	0.0146376	0.0146299	1.01475	0.986062	1.04426	0.317056	0.35423	0.199663	4	FALSE	5714	224962	0.0247707
687.4	Disturbance of skin sensation	dermatologic	-0.00201436	0.0139002	0.997988	0.971166	1.02555	0.884777	0.353454	0.200134	4	FALSE	6060	226550	0.0260522
689	Disorder of skin and subcutaneous tissue NOS	dermatologic	0.035774	0.0129522	1.03642	1.01044	1.06307	0.005745	0	0.456388	4	FALSE	6530	230098	0.0275961
690	Erythematosquamous dermatosis	dermatologic	0.0120247	0.018311	1.0121	0.976418	1.04908	0.511376	0.629691	0.0439631	4	FALSE	3190	230058	0.0136764
690.1	Seborrheic dermatitis	dermatologic	0.0116438	0.0183858	1.01171	0.975903	1.04883	0.526535	0.677443	0.0255492	4	FALSE	3162	230125	0.0135541
691	Congenital anomalies of skin	dermatologic	0.108823	0.0624483	1.11497	0.986518	1.26014	0.0814019	0.386228	0.196073	3	FALSE	280	231228	0.00120946
694	Dyschromia and Vitiligo	dermatologic	0.0580146	0.0232209	1.05973	1.01258	1.10908	0.0124761	0.457049	0.137129	4	FALSE	2049	228651	0.00888166
694.1	Vitiligo	dermatologic	-0.0591104	0.0972245	0.942603	0.77906	1.14048	0.543202	0	0.570925	2	FALSE	147	231787	0.000633801
694.2	Other dyschromia	dermatologic	0.0659718	0.0249931	1.0682	1.01713	1.12183	0.00830023	0.248291	0.262448	4	FALSE	1770	228825	0.0076758
695	Erythematous conditions	dermatologic	0.0380873	0.0143228	1.03882	1.01007	1.0684	0.00783235	0	0.972809	4	FALSE	5507	226383	0.0237483
695.2	Bullous dermatoses	dermatologic	0.0411035	0.0805782	1.04196	0.889739	1.22022	0.609977	0	0.909736	2	FALSE	174	231804	0.000750071
695.3	Rosacea	dermatologic	0.08488	0.029096	1.08859	1.02824	1.15247	0.00353138	0	0.82959	4	FALSE	1371	229974	0.00592621
695.4	Lupus (localized and systemic)	dermatologic	0.0620952	0.0263674	1.06406	1.01047	1.1205	0.0185228	0	0.91603	4	FALSE	1519	229384	0.00657852
695.41	Cutaneous lupus erythematosus	dermatologic	0.0425101	0.0545329	1.04343	0.937656	1.16113	0.435667	0	0.955855	3	FALSE	365	230358	0.00158198
695.42	Systemic lupus erythematosus	dermatologic	0.0604363	0.0277812	1.0623	1.006	1.12175	0.029597	0	0.82394	4	FALSE	1365	229479	0.00591308
695.7	Prurigo and Lichen	dermatologic	0.00599374	0.0301523	1.00601	0.948282	1.06726	0.842433	0	0.842981	4	FALSE	1184	231000	0.0050994
695.8	Other specified erythematous conditions	dermatologic	0.0265281	0.0409809	1.02688	0.947628	1.11277	0.51742	0	0.579266	4	FALSE	677	230722	0.00292568
695.9	Unspecified erythematous condition	dermatologic	0.00347806	0.0435316	1.00348	0.921417	1.09286	0.936319	7.66602e-05	0.367851	3	FALSE	540	231247	0.00232973
696	Psoriasis and related disorders	dermatologic	-0.0296394	0.0188548	0.970796	0.935575	1.00734	0.115954	0.658396	0.032333	4	FALSE	3014	227009	0.013103
696.4	Psoriasis	dermatologic	-0.027633	0.0190802	0.972745	0.93704	1.00981	0.147545	0.74664	0.0079486	4	FALSE	2941	227170	0.0127808
696.41	Psoriasis vulgaris	dermatologic	-0.0237985	0.02153	0.976482	0.936134	1.01857	0.269	0.737414	0.00963705	4	FALSE	2320	227335	0.0101021
696.42	Psoriatic arthropathy	dermatologic	-0.0399382	0.03361	0.960849	0.899593	1.02628	0.234721	0.550386	0.083106	4	FALSE	927	228232	0.00404523
697	Sarcoidosis	dermatologic	0.0537715	0.0386977	1.05524	0.978167	1.13839	0.164673	0	0.490778	4	FALSE	701	231564	0.0030181
698	Pruritus and related conditions	dermatologic	-0.034443	0.0261213	0.966143	0.917925	1.01689	0.18731	0	0.759587	4	FALSE	1623	236624	0.00681226
700	Corns and callosities	dermatologic	0.103298	0.0314039	1.10882	1.04263	1.17921	0.00100421	0	0.911275	4	FALSE	1245	233723	0.00529859
701	Other hypertrophic and atrophic conditions of skin	dermatologic	0.0150628	0.0136964	1.01518	0.988287	1.0428	0.271438	0	0.379335	3	FALSE	5591	215081	0.0253362
701.1	Keratoderma, acquired	dermatologic	0.103446	0.0559691	1.10899	0.993768	1.23756	0.0645624	0	0.638483	3	FALSE	403	234422	0.00171617
701.2	Scar conditions and fibrosis of skin	dermatologic	0.0112672	0.019521	1.01133	0.973368	1.05077	0.563817	0	0.812465	4	FALSE	2746	233282	0.0116342
701.3	Circumscribed scleroderma	dermatologic	0.0159002	0.0350571	1.01603	0.94856	1.08829	0.650151	0.319811	0.22041	4	FALSE	856	235312	0.00362454
701.4	Keloid scar	dermatologic	0.0472656	0.0525072	1.0484	0.945873	1.16204	0.368027	0	0.647693	3	FALSE	403	235034	0.00171171
701.5	Abnormal granulation tissue	dermatologic	0.0629563	0.0525647	1.06498	0.960724	1.18055	0.231037	0.0609046	0.302111	2	FALSE	385	235207	0.00163418
701.6	Acquired acanthosis nigricans	dermatologic	-0.00902518	0.0960265	0.991015	0.820999	1.19624	0.92512	0	0.66179	2	FALSE	114	235549	0.000483742
702	Degenerative skin conditions and other dermatoses	dermatologic	0.0236368	0.0117605	1.02392	1.00059	1.04779	0.0444484	0	0.709487	4	FALSE	9002	223218	0.038765
702.1	Actinic keratosis	dermatologic	0.0299165	0.0167824	1.03037	0.997028	1.06482	0.0746491	0	0.897488	4	FALSE	4123	231799	0.0174761
702.2	Seborrheic keratosis	dermatologic	0.0248891	0.0143335	1.0252	0.996801	1.05441	0.0824881	0	0.722817	4	FALSE	5927	228911	0.0252387
703	Diseases of nail, NOS	dermatologic	0.0651334	0.0324964	1.0673	1.00144	1.13749	0.0450351	0	0.696232	4	FALSE	1186	236773	0.00498405
703.1	Ingrowing nail	dermatologic	0.0207498	0.0279712	1.02097	0.966501	1.0785	0.458192	0	0.540988	4	FALSE	1542	237026	0.00646357
704	Diseases of hair and hair follicles	dermatologic	-0.0149938	0.0260798	0.985118	0.936029	1.03678	0.565347	0	0.680508	4	FALSE	1697	235503	0.0071543
704.1	Alopecia	dermatologic	-0.0354337	0.0332192	0.965187	0.904347	1.03012	0.286124	0.2722	0.248587	4	FALSE	1014	237166	0.00425728
704.11	Alopecia Areata	dermatologic	-0.0224952	0.0916031	0.977756	0.817067	1.17005	0.806013	0	0.581596	3	FALSE	137	238724	0.000573555
704.2	Hirsutism	dermatologic	-0.0883211	0.0577635	0.915467	0.817475	1.02521	0.126261	0.562451	0.0766195	4	FALSE	354	238218	0.00148383
704.8	Other specified diseases of hair and hair follicles	dermatologic	0.0159768	0.0532002	1.01611	0.915492	1.12778	0.763937	0.246123	0.265411	3	FALSE	422	237410	0.00177436
705	Disorders of sweat glands	dermatologic	0.0467752	0.0461689	1.04789	0.957228	1.14713	0.310996	0	0.47954	4	FALSE	531	233915	0.00226491
705.1	Dyshidrosis	dermatologic	0.182397	0.0919691	1.20009	1.00214	1.43714	0.0473404	0	0.601653	2	FALSE	150	234460	0.000639359
705.3	Hidradenitis	dermatologic	0.000103688	0.0581843	1.0001	0.892316	1.12091	0.998578	0	0.782955	3	FALSE	333	234525	0.00141788
705.8	Hyperhidrosis	dermatologic	0.0628694	0.0634674	1.06489	0.94033	1.20594	0.321892	0.20286	0.285223	3	FALSE	289	60074	0.0047877
706	Diseases of sebaceous glands	dermatologic	0.0420881	0.0115229	1.04299	1.0197	1.06681	0.00025963	0	0.736427	4	FALSE	8611	227625	0.0364508
706.1	Acne	dermatologic	0.0513285	0.0270388	1.05267	0.998335	1.10996	0.0576527	0	0.996676	4	FALSE	1709	231894	0.00731583
706.2	Sebaceous cyst	dermatologic	0.047213	0.0130746	1.04835	1.02182	1.07556	0.000304957	0	0.539566	4	FALSE	6284	231498	0.0264276
706.8	Other specified diseases of sebaceous glands	dermatologic	0.0288439	0.049833	1.02926	0.933488	1.13487	0.562716	0	0.987015	3	FALSE	521	233171	0.00222943
707	Chronic ulcer of skin	dermatologic	0.0781579	0.018127	1.08129	1.04355	1.1204	1.62025e-05	0.245818	0.263869	4	TRUE	3275	236025	0.0136858
707.1	Decubitus ulcer	dermatologic	0.0521748	0.0234791	1.05356	1.00618	1.10318	0.0262712	0	0.995384	4	FALSE	1893	237168	0.00791848
707.2	Chronic ulcer of leg or foot	dermatologic	0.139049	0.0275735	1.14918	1.08872	1.21299	4.58612e-07	0.130855	0.327085	4	TRUE	1414	237204	0.00592579
707.3	Chronic ulcer of unspecified site	dermatologic	0.117389	0.0725476	1.12456	0.975503	1.29638	0.105643	0	0.691486	3	FALSE	215	237498	0.000904452
709	Diffuse diseases of connective tissue	dermatologic	0.0629666	0.0207822	1.06499	1.02248	1.10927	0.00244689	0	0.66718	4	FALSE	2439	229035	0.0105368
709.2	Sicca syndrome	dermatologic	0.0803739	0.0288731	1.08369	1.02407	1.14679	0.00537426	0	0.731915	4	FALSE	1260	230150	0.00544488
709.3	Systemic sclerosis	dermatologic	-0.00281242	0.0467845	0.997192	0.90982	1.09295	0.952065	0	0.920757	4	FALSE	471	230549	0.00203878
709.4	Polymyositis	dermatologic	0.128482	0.103191	1.1371	0.928887	1.39199	0.213099	0	0.582161	2	FALSE	103	230821	0.000446034
709.6	Other specified diffuse diseases of connective tissue	dermatologic	0.0211651	0.0577519	1.02139	0.912081	1.1438	0.714005	0.759072	0.0416195	2	FALSE	327	230540	0.0014164
709.7	Unspecified diffuse connective tissue disease	dermatologic	0.0888135	0.0521296	1.09288	0.98673	1.21044	0.0884359	0.660723	0.0314622	4	FALSE	390	230540	0.00168882
710	Osteomyelitis, periostitis, and other infections involving bone	musculoskeletal	0.0720288	0.0364323	1.07469	1.00062	1.15423	0.0480348	0.675207	0.0263043	4	FALSE	819	233727	0.00349185
710.1	Osteomyelitis	musculoskeletal	0.11829	0.0402633	1.12557	1.04016	1.21799	0.00330429	0.63366	0.0422609	4	FALSE	665	234536	0.00282737
710.11	Acute osteomyelitis	musculoskeletal	0.203417	0.0830538	1.22558	1.04147	1.44224	0.0143165	0	0.414175	2	FALSE	161	235105	0.000684332
710.12	Chronic osteomyelitis	musculoskeletal	0.0633813	0.0610575	1.06543	0.945266	1.20088	0.299243	0.330128	0.221779	2	FALSE	304	234987	0.00129202
710.19	Unspecified osteomyelitis	musculoskeletal	0.149518	0.0488696	1.16127	1.05521	1.27801	0.00221681	0.589541	0.0626775	4	FALSE	448	234839	0.00190406
711	Arthropathy associated with infections	musculoskeletal	0.105992	0.0603967	1.11181	0.987693	1.25153	0.0792706	0.375811	0.201477	3	FALSE	299	234967	0.0012709
711.1	Pyogenic arthritis	musculoskeletal	0.0782576	0.0795578	1.0814	0.925267	1.26388	0.325284	0.262942	0.257497	3	FALSE	170	235209	0.000722239
711.3	Behcet's syndrome	musculoskeletal	0.15769	0.130546	1.1708	0.906489	1.51219	0.227077	0.487251	0.162557	2	FALSE	65	235434	0.00027601
713	Arthropathy associated with other disorders classified elsewhere	musculoskeletal	0.209518	0.0733479	1.23308	1.06797	1.42373	0.00428355	0	0.823674	4	FALSE	201	235162	0.000854
713.5	Arthropathy associated with neurological disorders	musculoskeletal	0.205817	0.0919368	1.22853	1.02596	1.4711	0.025177	0	0.806569	3	FALSE	130	235306	0.000552167
714	Rheumatoid arthritis and other inflammatory polyarthropathies	musculoskeletal	0.0053097	0.0132888	1.00532	0.979478	1.03185	0.689478	0.591048	0.0619301	4	FALSE	6083	230292	0.0257345
714.1	Rheumatoid arthritis	musculoskeletal	-0.000709447	0.0145941	0.999291	0.971112	1.02829	0.961229	0.359326	0.196572	4	FALSE	5005	231366	0.0211743
715	Other inflammatory spondylopathies	musculoskeletal	-0.0190917	0.0247636	0.981089	0.934609	1.02988	0.440731	0.373393	0.188021	4	FALSE	1792	232100	0.00766166
715.1	Sacroiliitis NEC	musculoskeletal	0.0174424	0.0370812	1.0176	0.946262	1.09431	0.63808	0	0.543523	4	FALSE	836	232580	0.00358159
715.2	Ankylosing spondylitis	musculoskeletal	-0.0681034	0.0588014	0.934164	0.832475	1.04827	0.246785	0	0.384563	3	FALSE	311	233693	0.00132904
716	Other arthropathies	musculoskeletal	0.0448574	0.0201333	1.04588	1.00541	1.08797	0.0258795	0	0.656375	4	FALSE	3258	228942	0.014031
716.9	Arthropathy NOS	musculoskeletal	0.0406348	0.0224494	1.04147	0.99664	1.08832	0.0702864	0	0.873514	4	FALSE	2571	229823	0.0110631
717	Polymyalgia Rheumatica	musculoskeletal	-0.00209657	0.0221116	0.997906	0.955582	1.0421	0.92446	0	0.807008	4	FALSE	2129	238037	0.0088647
720	Spinal stenosis	musculoskeletal	0.00682386	0.0188902	1.00685	0.970251	1.04482	0.717922	0	0.61229	4	FALSE	3330	232370	0.0141281
720.1	Spinal stenosis of lumbar region	musculoskeletal	0.0265975	0.0272258	1.02695	0.973591	1.08324	0.328607	0	0.884845	2	FALSE	1621	233727	0.00688767
721	Spondylosis and allied disorders	musculoskeletal	-0.00216985	0.014614	0.997833	0.969657	1.02683	0.881966	0	0.713354	4	FALSE	5915	228696	0.0252119
721.1	Spondylosis without myelopathy	musculoskeletal	-0.00704033	0.0150394	0.992984	0.964142	1.02269	0.639696	0	0.721136	4	FALSE	5541	229059	0.0236189
721.2	Spondylosis with myelopathy	musculoskeletal	0.0659748	0.053035	1.0682	0.96274	1.18521	0.213505	0	0.667576	4	FALSE	403	235631	0.00170738
721.8	Other allied disorders of spine	musculoskeletal	0.201053	0.124878	1.22269	0.957239	1.56175	0.107397	0	0.485461	2	FALSE	77	236121	0.000325998
722	Intervertebral disc disorders	musculoskeletal	0.0155816	0.0146378	1.0157	0.986978	1.04527	0.287111	0.42236	0.158161	4	FALSE	6443	227161	0.0275809
722.1	Displacement of intervertebral disc	musculoskeletal	0.0638459	0.0287995	1.06593	1.00743	1.12783	0.0266292	0	0.509629	3	FALSE	1475	233516	0.00627684
722.6	Degeneration of intervertebral disc	musculoskeletal	0.0240856	0.0179725	1.02438	0.988922	1.06111	0.180199	0.369262	0.204857	3	FALSE	4319	228870	0.0185215
722.7	Intervertebral disc disorder with myelopathy	musculoskeletal	-0.0315349	0.0695596	0.968957	0.845464	1.11049	0.650297	0.469581	0.151783	3	FALSE	245	235854	0.0010377
722.8	Postlaminectomy syndrome	musculoskeletal	0.0431751	0.0455388	1.04412	0.954966	1.1416	0.343081	0	0.640342	4	FALSE	546	235688	0.00231127
722.9	Other and unspecified disc disorder	musculoskeletal	-0.00524437	0.0347035	0.994769	0.929357	1.06479	0.879881	0	0.474562	4	FALSE	912	235395	0.00385939
723	Other disorders of cervical region	musculoskeletal	-0.0732113	0.0407043	0.929404	0.858138	1.00659	0.0720802	0.284338	0.241472	4	FALSE	677	234937	0.00287334
723.1	Torticollis	musculoskeletal	-0.0658578	0.0883117	0.936264	0.787458	1.11319	0.455823	0.530134	0.119044	3	FALSE	160	236181	0.000676988
724	Other and unspecified disorders of back	musculoskeletal	0.0225477	0.0260636	1.0228	0.971867	1.07641	0.386983	0	0.925187	4	FALSE	1750	233028	0.00745385
724.1	Disorders of sacrum	musculoskeletal	0.0109095	0.0413	1.01097	0.932359	1.09621	0.791663	0.018834	0.382831	4	FALSE	653	235746	0.00276228
724.2	Disorders of coccyx	musculoskeletal	0.0299682	0.0471623	1.03042	0.939443	1.13021	0.52515	0	0.742244	4	FALSE	473	236090	0.00199947
724.8	Other symptoms referable to back	musculoskeletal	-0.0105543	0.0506264	0.989501	0.896031	1.09272	0.834858	0	0.940398	4	FALSE	484	235168	0.00205388
724.9	Other unspecified back disorders	musculoskeletal	0.0594547	0.0657821	1.06126	0.932883	1.2073	0.366095	0	0.728825	3	FALSE	294	235673	0.00124594
726	Peripheral enthesopathies and allied syndromes	musculoskeletal	-0.0226852	0.00882798	0.97757	0.960801	0.994632	0.0101788	0.790996	0.00246108	4	FALSE	16411	214476	0.0710781
726.1	Enthesopathy	musculoskeletal	-0.0196482	0.0111315	0.980544	0.959382	1.00217	0.0775484	0.783285	0.00312671	4	FALSE	9509	219052	0.0416038
726.2	Synoviopathy	musculoskeletal	-0.0574651	0.0381749	0.944155	0.87609	1.01751	0.132244	0.149354	0.308641	3	FALSE	742	226299	0.00326813
726.3	Bursitis	musculoskeletal	0.0936974	0.0349597	1.09823	1.0255	1.17612	0.00735889	0	0.678034	4	FALSE	950	225235	0.0042001
726.4	Calcaneal spur; Exostosis NOS	musculoskeletal	0.054656	0.0289896	1.05618	0.99784	1.11793	0.0593804	0	0.419313	3	FALSE	1373	224782	0.00607106
727	Other disorders of synovium, tendon, and bursa	musculoskeletal	-0.0257733	0.010738	0.974556	0.95426	0.995284	0.016386	0	0.474185	4	FALSE	10151	218791	0.0443387
727.1	Synovitis and tenosynovitis	musculoskeletal	-0.041637	0.0212175	0.959218	0.920146	0.999949	0.049717	0.246193	0.263654	4	FALSE	2666	222604	0.0118347
727.2	Bursitis disorders	musculoskeletal	-0.0028922	0.0481962	0.997112	0.907234	1.09589	0.952149	0	0.96965	2	FALSE	545	222042	0.00244848
727.4	Ganglion and cyst of synovium, tendon, and bursa	musculoskeletal	-0.0112867	0.0186811	0.988777	0.953228	1.02565	0.545724	0.260734	0.258543	3	FALSE	3057	225194	0.0133932
727.5	Rupture of synovium	musculoskeletal	0.089006	0.0439285	1.09309	1.00291	1.19137	0.0427486	0	0.840697	3	FALSE	549	226304	0.00242007
727.6	Rupture of tendon, nontraumatic	musculoskeletal	-0.0698421	0.0185152	0.932541	0.899307	0.967004	0.00016184	0.384103	0.181495	4	FALSE	3076	225931	0.0134319
727.7	Contracture of tendon (sheath)	musculoskeletal	0.0727779	0.0784858	1.07549	0.922146	1.25434	0.353784	0	0.457228	3	FALSE	176	226532	0.000776329
728	Disorders of muscle, ligament, and fascia	musculoskeletal	0.0482816	0.057119	1.04947	0.938315	1.17378	0.397954	0	0.559503	3	FALSE	319	226434	0.00140682
728.2	Laxity of ligament or hypermobility syndrome	musculoskeletal	0.140849	0.0575533	1.15125	1.02844	1.28872	0.0143941	0	0.674254	3	FALSE	332	226494	0.00146368
728.7	Fasciitis	musculoskeletal	0.0836305	0.0182868	1.08723	1.04895	1.1269	4.80159e-06	0.557449	0.07929	4	TRUE	3751	222612	0.0165707
728.71	Contracture of palmar fascia [Dupuytren's disease]	musculoskeletal	0.143199	0.0312172	1.15396	1.08547	1.22677	4.49263e-06	0	0.875545	2	TRUE	1099	226644	0.00482561
729	Other disorders of soft tissues	musculoskeletal	-0.0460841	0.0317017	0.954962	0.897432	1.01618	0.146035	0.360672	0.195755	4	FALSE	1152	224720	0.00510023
729.1	Rheumatism, unspecified and fibrositis	musculoskeletal	-0.0785555	0.0417054	0.924451	0.851891	1.00319	0.0596213	0	0.516674	2	FALSE	680	226400	0.00299454
729.3	Panniculitis	musculoskeletal	0.00925983	0.105352	1.0093	0.821005	1.24079	0.929961	0.524924	0.121855	3	FALSE	99	226713	0.000436485
731	Osteitis deformans and osteopathies associated with other disorders classified elsewhere	musculoskeletal	0.0571609	0.10486	1.05883	0.86212	1.30041	0.585673	0.518242	0.125465	3	FALSE	135	228036	0.000591662
732	Osteochondropathies	musculoskeletal	0.00857735	0.0501046	1.00861	0.914273	1.11269	0.864075	0	0.682172	3	FALSE	416	227887	0.00182214
732.7	Osteochondritis dissecans	musculoskeletal	-0.0696459	0.157337	0.932724	0.685216	1.26964	0.658017	0.516432	0.150423	2	FALSE	71	224706	0.000315869
733	Other disorders of bone and cartilage	musculoskeletal	0.011284	0.0281169	1.01135	0.957122	1.06865	0.688183	0	0.937701	4	FALSE	1658	225299	0.00730535
733.2	Cyst of bone	musculoskeletal	-0.036833	0.0905281	0.963837	0.807135	1.15096	0.684105	0	0.708598	3	FALSE	131	224496	0.000583189
733.4	Aseptic necrosis of bone	musculoskeletal	0.108889	0.0632998	1.11504	0.984939	1.26232	0.0853927	0.491186	0.140106	3	FALSE	279	227738	0.00122359
733.6	Costochondritis	musculoskeletal	0.0516629	0.0569796	1.05302	0.94175	1.17744	0.364571	0	0.57139	3	FALSE	327	227656	0.00143432
733.8	Malunion and nonunion of fracture	musculoskeletal	0.195505	0.0532828	1.21592	1.09535	1.34977	0.000243312	0	0.921783	2	FALSE	391	59855	0.00649006
735	Acquired foot deformities	musculoskeletal	0.00605787	0.00927445	1.00608	0.987953	1.02453	0.513641	0.64879	0.0360442	4	FALSE	13438	223101	0.0568109
735.1	Flat foot	musculoskeletal	0.0484947	0.0360468	1.04969	0.978088	1.12653	0.178519	0.821212	0.00372308	3	FALSE	952	227747	0.00416268
735.2	Acquired toe deformities	musculoskeletal	0.0351946	0.0126937	1.03582	1.01037	1.06191	0.005561	0	0.441234	4	FALSE	6855	226490	0.0293771
735.21	Hammer toe (acquired)	musculoskeletal	0.0959137	0.0184614	1.10066	1.06155	1.14122	2.04331e-07	0	0.576956	4	TRUE	3233	227579	0.0140071
735.23	Hallux rigidus	musculoskeletal	-0.0710973	0.0239436	0.931371	0.888673	0.976121	0.00298418	0	0.497659	4	FALSE	1852	228748	0.00803122
735.3	Hallux valgus (Bunion)	musculoskeletal	-0.0249548	0.0113777	0.975354	0.953844	0.997349	0.0282847	0.202123	0.288576	4	FALSE	8434	226824	0.03585
736	Other acquired deformities of limbs	musculoskeletal	0.0638765	0.0368856	1.06596	0.991617	1.14588	0.0833186	0	0.601651	4	FALSE	872	227917	0.00381137
736.2	Acquired deformities of finger	musculoskeletal	0.0115503	0.0602247	1.01162	0.898986	1.13836	0.847909	0	0.757503	3	FALSE	296	229235	0.00128959
736.6	Unequal leg length (acquired)	musculoskeletal	0.0329893	0.0699167	1.03354	0.901185	1.18533	0.637043	0	0.678802	2	FALSE	257	56705	0.00451178
737	Curvature of spine	musculoskeletal	0.0907785	0.0231142	1.09503	1.04653	1.14578	8.58703e-05	0	0.996932	4	FALSE	2021	227164	0.0088182
737.1	Kyphosis (acquired)	musculoskeletal	0.136501	0.0784391	1.14626	0.982911	1.33675	0.0818207	0	0.622895	2	FALSE	185	228998	0.000807215
737.3	Kyphoscoliosis and scoliosis	musculoskeletal	0.0921672	0.0245374	1.09655	1.04506	1.15057	0.000172516	0	0.980215	4	FALSE	1777	227572	0.00774802
738	Other acquired musculoskeletal deformity	musculoskeletal	-0.0450959	0.0288158	0.955906	0.903415	1.01145	0.11759	0	0.624606	4	FALSE	1385	227067	0.00606254
738.4	Acquired spondylolisthesis	musculoskeletal	-0.0580613	0.0402092	0.943592	0.872084	1.02096	0.148745	0	0.724962	3	FALSE	701	228068	0.00306423
739	Contracture of joint	musculoskeletal	0.107101	0.0604664	1.11305	0.988654	1.25309	0.0765186	0	0.989162	3	FALSE	300	228815	0.00130939
740	Osteoarthrosis	musculoskeletal	0.0318387	0.00555088	1.03235	1.02118	1.04364	9.70617e-09	0	0.398213	4	TRUE	46419	189064	0.197123
740.1	Osteoarthritis; localized	musculoskeletal	0.041401	0.00630482	1.04227	1.02947	1.05523	5.14869e-11	0	0.480569	4	TRUE	32614	195458	0.142999
740.11	Osteoarthrosis, localized, primary	musculoskeletal	0.0384478	0.0102668	1.0392	1.01849	1.06032	0.000180486	0.0383208	0.373559	4	FALSE	11558	197278	0.0553449
740.12	Osteoarthrosis, localized, secondary	musculoskeletal	0.0323588	0.0338297	1.03289	0.966623	1.1037	0.33881	0	0.642744	3	FALSE	980	204083	0.00477902
740.2	Osteoarthrosis, generalized	musculoskeletal	0.0201145	0.0121389	1.02032	0.996329	1.04488	0.0975143	0	0.703066	4	FALSE	7450	201505	0.0356536
740.3	Osteoarthrosis involving more than one site, but not specified as generalized	musculoskeletal	0.0199935	0.0657863	1.02019	0.896779	1.16059	0.761192	0.679153	0.0443009	3	FALSE	278	204339	0.00135864
740.9	Osteoarthrosis NOS	musculoskeletal	0.0152644	0.00763764	1.01538	1.00029	1.0307	0.0456544	0.474758	0.126514	4	FALSE	22138	194043	0.102405
741	Symptoms and disorders of the joints	musculoskeletal	0.0432658	0.0158717	1.04422	1.01223	1.07721	0.0064113	0.044884	0.370395	4	FALSE	5110	230165	0.0217193
741.2	Stiffness of joint	musculoskeletal	0.0334797	0.0308187	1.03405	0.973435	1.09843	0.277327	0.51379	0.127872	3	FALSE	1189	237286	0.00498585
741.3	Difficulty in walking	musculoskeletal	0.0289627	0.027729	1.02939	0.974934	1.08688	0.296258	0	0.651521	3	FALSE	1552	236684	0.00651455
741.4	Joint effusions	musculoskeletal	0.110184	0.0336468	1.11648	1.04523	1.19259	0.00105764	0	0.735188	4	FALSE	993	236333	0.00418412
742	Derangement of joint, non-traumatic	musculoskeletal	0.0150076	0.0294316	1.01512	0.958221	1.0754	0.610111	0	0.654363	4	FALSE	1358	236440	0.00571073
742.2	Pathological, developmental or recurrent dislocation	musculoskeletal	-0.00538485	0.0735653	0.99463	0.861078	1.14889	0.941648	0	0.705167	3	FALSE	202	238825	0.000845093
742.9	Other derangement of joint	musculoskeletal	0.00995005	0.0347254	1.01	0.943546	1.08113	0.774468	0	0.643718	4	FALSE	989	236912	0.00415719
743	Osteoporosis, osteopenia and pathological fracture	musculoskeletal	-0.0474101	0.0136451	0.953696	0.928529	0.979546	0.000511759	0	0.683438	4	FALSE	8938	227054	0.0378742
743.1	Osteoporosis	musculoskeletal	-0.0754536	0.0167426	0.927323	0.897387	0.958257	6.58459e-06	0	0.965207	4	TRUE	5237	231904	0.0220839
743.11	Osteoporosis NOS	musculoskeletal	-0.0807272	0.0180295	0.922445	0.890418	0.955625	7.55152e-06	0	0.915873	4	TRUE	4494	232827	0.0189364
743.12	Senile osteoporosis	musculoskeletal	-0.0793331	0.0353077	0.923732	0.86197	0.98992	0.0246459	0	0.789688	2	FALSE	889	55794	0.0156837
743.13	Other specified osteoporosis	musculoskeletal	-0.041754	0.036588	0.959106	0.892735	1.03041	0.253789	0.596531	0.0592389	4	FALSE	824	237437	0.00345839
743.2	Pathologic fracture	musculoskeletal	0.041767	0.0363982	1.04265	0.970861	1.11975	0.251175	0	0.981934	3	FALSE	838	237536	0.00351548
743.21	Pathologic fracture of vertebrae	musculoskeletal	0.128443	0.0723069	1.13706	0.986812	1.31018	0.0756728	0	0.697705	2	FALSE	211	235199	0.000896309
743.4	Stress fracture	musculoskeletal	-0.015837	0.0817771	0.984288	0.83852	1.1554	0.846441	0	0.66409	2	FALSE	190	238634	0.000795565
743.9	Osteopenia or other disorder of bone and cartilage	musculoskeletal	-0.0465997	0.0180054	0.954469	0.921374	0.988754	0.00965082	0	0.937057	4	FALSE	4342	231844	0.0183838
745	Pain in joint	musculoskeletal	0.0106035	0.01061	1.01066	0.98986	1.0319	0.317605	0.0597493	0.363156	4	FALSE	23244	210017	0.099648
747	Cardiac and circulatory congenital anomalies	congenital anomalies	-0.0052662	0.0215181	0.994748	0.953667	1.0376	0.806663	0.444238	0.144868	4	FALSE	2284	237182	0.00953789
747.1	Cardiac congenital anomalies	congenital anomalies	-0.0131533	0.0229758	0.986933	0.943475	1.03239	0.566995	0.414232	0.163115	4	FALSE	1998	237558	0.00834043
747.11	Cardiac shunt/ heart septal defect	congenital anomalies	-0.048052	0.0287342	0.953084	0.900892	1.0083	0.0944664	0	0.488613	4	FALSE	1262	238249	0.00526907
747.12	Valvular heart disease/ heart chambers	congenital anomalies	0.0316812	0.0447867	1.03219	0.945445	1.12689	0.479331	0	0.899569	3	FALSE	531	238862	0.00221811
747.13	Congenital anomalies of great vessels	congenital anomalies	0.0691606	0.0525139	1.07161	0.966799	1.18778	0.18784	0	0.532126	2	FALSE	403	238954	0.00168368
747.2	Congenital anomalies of peripheral vascular system	congenital anomalies	0.0332814	0.0635876	1.03384	0.9127	1.17106	0.6007	0.381136	0.198719	3	FALSE	260	239065	0.00108639
748	Anomalies of respiratory system, congenital	congenital anomalies	0.085213	0.0850284	1.08895	0.921788	1.28642	0.316261	0.80802	0.0224718	2	FALSE	149	239956	0.000620562
749	Congenital anomalies of face and neck	congenital anomalies	0.0630883	0.0527296	1.06512	0.96054	1.18109	0.231522	0.482926	0.144574	3	FALSE	378	239662	0.00157474
750	Digestive congenital anomalies	congenital anomalies	0.044584	0.0348895	1.04559	0.976483	1.11959	0.201298	0	0.49848	3	FALSE	865	237832	0.00362384
750.1	Upper gastrointestinal congenital anomalies	congenital anomalies	0.0594153	0.0540126	1.06122	0.954615	1.17972	0.27132	0	0.934063	3	FALSE	360	238490	0.00150722
750.2	Lower gastrointestinal congenital anomalies	congenital anomalies	0.0478974	0.0459692	1.04906	0.958677	1.14797	0.297437	0	0.550441	3	FALSE	496	238197	0.00207798
750.21	Congenital anomalies of intestine	congenital anomalies	0.0589776	0.0605739	1.06075	0.942005	1.19447	0.330232	0	0.580867	3	FALSE	283	238429	0.00118553
750.22	Congenital anomaly of gallbladder, bile ducts, liver, pancreas	congenital anomalies	0.0297794	0.072459	1.03023	0.893832	1.18744	0.681085	0	0.618472	3	FALSE	202	238626	0.000845797
751	Genitourinary congenital anomalies	congenital anomalies	-0.0101522	0.0255073	0.989899	0.941627	1.04065	0.69062	0	0.484223	4	FALSE	1604	237305	0.00671385
751.1	Congenital anomalies of genital organs	congenital anomalies	-0.00965871	0.0419832	0.990388	0.912156	1.07533	0.818044	0.522614	0.123102	3	FALSE	581	238495	0.00243019
751.11	Congenital anomalies of female genital organs	congenital anomalies	-0.0151044	0.0424758	0.985009	0.906327	1.07052	0.72214	0.532275	0.117889	3	FALSE	567	238534	0.00237138
751.2	Congenital anomalies of urinary system	congenital anomalies	-0.0341003	0.033138	0.966475	0.905698	1.03133	0.303461	0.163703	0.309622	4	FALSE	954	237810	0.00399558
751.21	Cystic kidney disease	congenital anomalies	0.000638779	0.0436235	1.00064	0.918639	1.08996	0.988317	0.156716	0.313378	4	FALSE	558	238108	0.002338
751.22	Other specified congenital anomalies of kidney	congenital anomalies	-0.121504	0.0555276	0.885588	0.794267	0.987408	0.0286575	0	0.759534	2	FALSE	342	238644	0.00143105
752	Nervous system congenital anomalies	congenital anomalies	-0.0357687	0.0350365	0.964863	0.90083	1.03345	0.307302	0	0.440848	3	FALSE	845	239136	0.00352111
752.1	Neural tube defects	congenital anomalies	-0.0484411	0.0401402	0.952713	0.880633	1.03069	0.22751	0	0.555257	3	FALSE	635	239429	0.00264513
752.11	Spina bifida	congenital anomalies	-0.0947048	0.0579358	0.909641	0.811998	1.01903	0.102122	0.136022	0.314291	3	FALSE	308	239484	0.00128445
752.2	Other specified congenital anomalies of nervous system	congenital anomalies	-0.0734291	0.0687003	0.929202	0.812143	1.06313	0.285145	0.200572	0.263382	2	FALSE	229	239365	0.000955784
753	Congenital anomalies of the eye	congenital anomalies	-0.0372282	0.0695969	0.963456	0.840603	1.10426	0.592711	0	0.399925	3	FALSE	223	239409	0.000930594
754	Congenital musculoskeletal deformities of spine	congenital anomalies	-0.0774571	0.0456599	0.925467	0.846243	1.01211	0.0898113	0.524357	0.122161	3	FALSE	508	238718	0.00212352
754.2	Spondylolisthesis, congenital	congenital anomalies	-0.124665	0.0900543	0.882792	0.739953	1.0532	0.166255	0	0.813984	2	FALSE	145	234750	0.000617297
755	Congenital anomalies of limbs	congenital anomalies	0.0427609	0.0317162	1.04369	0.980785	1.11063	0.177584	0	0.379283	3	FALSE	1149	237663	0.00481132
755.1	Congenital deformities of feet	congenital anomalies	0.0285374	0.0397502	1.02895	0.951827	1.11232	0.472808	0	0.575307	3	FALSE	767	238076	0.00321131
755.6	Other congenital anomalies of lower limb, including pelvic girdle	congenital anomalies	0.0964117	0.0601444	1.10121	0.97876	1.23899	0.108934	0	0.60921	3	FALSE	289	239080	0.00120734
755.61	Congenital hip dysplasia and deformity	congenital anomalies	0.129115	0.0686629	1.13782	0.994554	1.30173	0.06005	0	0.563562	2	FALSE	227	234943	0.000965259
756	Other congenital musculoskeletal anomalies	congenital anomalies	0.0197617	0.0408618	1.01996	0.941458	1.105	0.628653	0	0.810539	3	FALSE	640	238577	0.0026754
756.3	Congenital anomalies of muscle, tendon, fascia, and connective tissue	congenital anomalies	0.0539765	0.0700871	1.05546	0.919991	1.21088	0.44122	0	0.6912	3	FALSE	220	234932	0.000935565
756.5	Congenital osteodystrophies	congenital anomalies	0.047038	0.0665261	1.04816	0.920028	1.19414	0.479529	0	0.591477	3	FALSE	238	234941	0.001012
758	Chromosomal anomalies and genetic disorders	congenital anomalies	0.0553894	0.0581312	1.05695	0.943135	1.1845	0.340674	0	0.457302	2	FALSE	336	239481	0.00140107
758.1	Chromosomal anomalies	congenital anomalies	-0.0419399	0.0664365	0.958927	0.84185	1.09229	0.527859	0.421827	0.188464	2	FALSE	258	239525	0.00107597
759	Other and unspecified congenital anomalies	congenital anomalies	0.0753961	0.0503191	1.07831	0.97704	1.19008	0.13404	0	0.582182	3	FALSE	417	239139	0.00174072
760	Back pain	symptoms	0.00532158	0.00880154	1.00534	0.988142	1.02283	0.545432	0.581047	0.0669483	4	FALSE	22375	211797	0.0955494
761	Cervicalgia	symptoms	0.00769402	0.0131443	1.00772	0.982094	1.03402	0.558312	0	0.608857	4	FALSE	8647	227234	0.0366583
763	Thoracic or lumbosacral neuritis or radiculitis, unspecified	symptoms	0.0229955	0.0213458	1.02326	0.981335	1.06698	0.281353	0.253243	0.259595	4	FALSE	2849	233292	0.0120648
764	Sciatica	symptoms	0.0152986	0.0186465	1.01542	0.978976	1.05321	0.411957	0	0.584768	4	FALSE	3266	234392	0.0137424
765	Cervical radiculitis	symptoms	0.0185277	0.0282794	1.0187	0.963774	1.07676	0.51236	0	0.580059	3	FALSE	1607	234898	0.00679478
766	Neuralgia, neuritis, and radiculitis NOS	symptoms	0.0233322	0.0252683	1.02361	0.974147	1.07558	0.355811	0	0.478616	4	FALSE	1804	234709	0.00762749
769	Nonallopathic lesions NEC	symptoms	-0.00848013	0.032505	0.991556	0.930355	1.05678	0.79418	0.561712	0.10212	3	FALSE	1330	59885	0.0217267
770	Myalgia and myositis unspecified	symptoms	-0.000927614	0.0128475	0.999073	0.97423	1.02455	0.942441	0	0.551272	4	FALSE	7504	229376	0.0316785
771	Musculoskeletal symptoms referable to limbs	symptoms	0.024321	0.0321183	1.02462	0.962107	1.09119	0.448911	0	0.531422	4	FALSE	1009	238335	0.00421569
771.1	Swelling of limb	symptoms	0.0550422	0.0305947	1.05659	0.99509	1.12188	0.0720067	0	0.971588	3	FALSE	1277	56730	0.0220146
771.2	Cramp of limb	symptoms	0.0506494	0.0684994	1.05195	0.919793	1.2031	0.459656	0	0.474027	2	FALSE	247	60179	0.00408764
772	Symptoms of the muscles	symptoms	0.0260342	0.058859	1.02638	0.914546	1.15188	0.658261	0.0848291	0.335313	3	FALSE	338	239252	0.00141074
772.1	Muscular wasting and disuse atrophy	symptoms	0.174841	0.106222	1.19106	0.967199	1.46673	0.0997652	0	0.514965	2	FALSE	108	239894	0.000449996
772.2	Spasm of muscle	symptoms	0.00945825	0.0278695	1.0095	0.95584	1.06618	0.734326	0.0484023	0.349635	3	FALSE	1567	57642	0.0264656
772.3	Muscle weakness	symptoms	0.069338	0.0226424	1.0718	1.02527	1.12043	0.00219638	0.0300958	0.35664	3	FALSE	2395	57069	0.0402765
772.4	Rhabdomyolysis	symptoms	-0.161118	0.106018	0.851192	0.691488	1.04778	0.128581	0.576077	0.124569	2	FALSE	100	61057	0.00163514
772.6	Facial weakness	symptoms	-0.00271937	0.101103	0.997284	0.818013	1.21584	0.978542	0.0588762	0.302632	2	FALSE	109	60859	0.00178782
780	Hypothermia/Chills	symptoms	0.0753147	0.0633585	1.07822	0.952309	1.22079	0.234555	0.113729	0.288133	2	FALSE	273	239790	0.0011372
781	Symptoms involving nervous and musculoskeletal systems	symptoms	0.00503185	0.0152548	1.00504	0.97544	1.03555	0.741511	0.517558	0.101456	4	FALSE	4585	234323	0.0191915
781.2	Abnormal posture	symptoms	0.0989532	0.0625581	1.10401	0.976619	1.24803	0.1137	0.0209345	0.360097	3	FALSE	283	235858	0.00119844
782.3	Edema	symptoms	0.0493044	0.0134474	1.05054	1.02321	1.0786	0.000245933	0	0.637392	4	FALSE	7106	228474	0.0301639
782.6	Pallor and flushing	symptoms	0.0673799	0.0559291	1.0697	0.95864	1.19363	0.228305	0	0.39623	4	FALSE	340	237236	0.00143112
783	Fever of unknown origin	symptoms	-0.00361427	0.0126238	0.996392	0.972042	1.02135	0.774644	0	0.511944	4	FALSE	7436	228134	0.031566
785	Abdominal pain	symptoms	-0.0227474	0.00663636	0.977509	0.964877	0.990307	0.000608729	0.52242	0.0986821	4	FALSE	31201	200880	0.13444
788	Syncope and collapse	symptoms	0.0257504	0.0107142	1.02608	1.00476	1.04786	0.0162445	0	0.410124	4	FALSE	9574	228013	0.0402968
789	Nausea and vomiting	symptoms	-0.0204417	0.00790756	0.979766	0.964698	0.995069	0.0097355	0	0.421225	4	FALSE	19289	214092	0.0826503
790	Nonspecific findings on examination of blood	symptoms	0.00661178	0.0451829	1.00663	0.921323	1.09984	0.883658	0	0.441788	3	FALSE	510	238187	0.0021366
790.1	Elevated sedimentation rate	symptoms	0.0942501	0.0598708	1.09883	0.97717	1.23565	0.115435	0	0.359328	2	FALSE	307	238642	0.00128479
790.6	Other abnormal blood chemistry	symptoms	-0.0330041	0.0221261	0.967535	0.926473	1.01042	0.135794	0.158304	0.312527	4	FALSE	2385	234145	0.0100833
792	Abnormal Papanicolaou smear of cervix and cervical HPV	genitourinary	0.0246985	0.0199082	1.02501	0.985781	1.06579	0.214747	0	0.754106	3	FALSE	3269	55408	0.0557118
792.1	Papanicolaou smear of cervix or vagina with atypical squamous cells	genitourinary	0.0120473	0.0251237	1.01212	0.963489	1.06321	0.63157	0	0.686883	3	FALSE	1842	57470	0.0310561
794	Abnormal results of other function studies (bladder, pancreas, placenta, spleen, etc)	symptoms	0.0941327	0.130991	1.09871	0.849927	1.4203	0.472375	0	0.860036	2	FALSE	86	239820	0.000358474
795	Other and nonspecific abnormal cytological, histological and immunological findings	symptoms	0.0450356	0.121471	1.04607	0.824446	1.32726	0.710823	0	0.640059	2	FALSE	109	60934	0.00178563
797	Shock	symptoms	-0.0687412	0.0412173	0.933568	0.861116	1.01212	0.0953601	0.235155	0.270508	3	FALSE	612	239155	0.00255248
797.1	Cardiogenic shock	symptoms	-0.170318	0.0708849	0.843396	0.733997	0.969101	0.0162725	0	0.430587	2	FALSE	204	235735	0.00086463
798	Malaise and fatigue	symptoms	0.0107418	0.00962391	1.0108	0.991912	1.03005	0.264357	0.467495	0.130854	4	FALSE	16684	214320	0.0722239
798.1	Chronic fatigue syndrome	symptoms	0.0370868	0.0290258	1.03778	0.980392	1.09853	0.201348	0.0864679	0.349882	4	FALSE	1286	234039	0.00546478
800	Fracture of lower limb	injuries & poisonings	0.0452082	0.0246384	1.04625	0.996922	1.09801	0.066526	0.597796	0.0586238	4	FALSE	1898	236368	0.00796589
800.1	Fracture of neck of femur	injuries & poisonings	0.129104	0.0448202	1.13781	1.04212	1.24228	0.00397067	0	0.58029	4	FALSE	545	238236	0.00228243
800.2	Fracture of unspecified part of femur	injuries & poisonings	0.11818	0.0621933	1.12545	0.99629	1.27135	0.0574067	0.195338	0.26494	2	FALSE	292	238530	0.00122267
800.3	Fracture of tibia and fibula	injuries & poisonings	0.0276072	0.042832	1.02799	0.945216	1.11802	0.519222	0.788089	0.0298319	2	FALSE	630	237934	0.0026408
800.4	Fracture of patella	injuries & poisonings	0.0122744	0.0633105	1.01235	0.894212	1.1461	0.846273	0.453523	0.160429	3	FALSE	273	238623	0.00114276
801	Fracture of ankle and foot	injuries & poisonings	0.0708764	0.0231096	1.07345	1.02591	1.12319	0.00216243	0	0.47814	4	FALSE	2258	235674	0.00949011
801.1	Fracture of foot	injuries & poisonings	0.0437946	0.0349379	1.04477	0.97562	1.11882	0.210025	0.651738	0.0566195	3	FALSE	925	237736	0.00387579
802	Fracture of pelvis	injuries & poisonings	0.0869502	0.0599555	1.09084	0.969902	1.22686	0.14699	0	0.719228	2	FALSE	303	238529	0.00126867
803	Fracture of upper limb	injuries & poisonings	0.0494513	0.020116	1.05069	1.01008	1.09295	0.0139593	0	0.482852	4	FALSE	2802	236292	0.0117192
803.1	Fracture of humerus	injuries & poisonings	0.0535643	0.0378495	1.05502	0.979592	1.13627	0.157012	0	0.695172	4	FALSE	773	238127	0.00323566
803.2	Fracture of radius and ulna	injuries & poisonings	0.0643304	0.025345	1.06644	1.01476	1.12076	0.0111429	0	0.95185	4	FALSE	1728	237386	0.00722668
803.21	Colles' fracture	injuries & poisonings	0.107522	0.0802925	1.11352	0.951374	1.30329	0.180529	0.778673	0.033536	2	FALSE	172	60764	0.00282263
803.3	Fracture of clavicle or scapula	injuries & poisonings	0.0537446	0.0583347	1.05522	0.94121	1.18303	0.356886	0	0.667721	3	FALSE	320	238603	0.00133934
804	Fracture of hand or wrist	injuries & poisonings	0.117205	0.0368308	1.12435	1.04605	1.20851	0.0014613	0.674808	0.0794995	2	FALSE	887	237423	0.00372204
805	Fracture of vertebral column without mention of spinal cord injury	injuries & poisonings	0.0511854	0.0338798	1.05252	0.984897	1.12478	0.130842	0	0.711883	3	FALSE	976	237462	0.00409331
807	Fracture of ribs	injuries & poisonings	0.0655969	0.0453322	1.0678	0.977016	1.16701	0.14789	0	0.555766	3	FALSE	535	234187	0.00227929
809	Fracture of unspecified bones	injuries & poisonings	0.0720832	0.0314722	1.07474	1.01045	1.14313	0.0219996	0.641416	0.0614981	3	FALSE	1129	58754	0.0188534
817	Concussion	injuries & poisonings	-0.0303908	0.0642512	0.970066	0.855285	1.10025	0.636213	0.450217	0.162204	3	FALSE	295	234965	0.00125393
818	Intracranial hemorrhage (injury)	injuries & poisonings	0.00964854	0.0758637	1.0097	0.870192	1.17156	0.898796	0	0.923372	2	FALSE	185	56903	0.00324061
819	Skull and face fracture and other intercranial injury	injuries & poisonings	0.0522486	0.0339425	1.05364	0.985824	1.12612	0.123724	0	0.412463	3	FALSE	1063	238442	0.00443832
830	Dislocation	injuries & poisonings	0.0212618	0.0242788	1.02149	0.97402	1.07127	0.381175	0	0.520042	4	FALSE	1946	235330	0.00820142
835	Internal derangement of knee	injuries & poisonings	0.0654828	0.0176946	1.06767	1.03128	1.10535	0.000214989	0	0.899865	4	FALSE	3655	234620	0.0153394
836	Traumatic arthropathy	injuries & poisonings	0.0431218	0.0606341	1.04407	0.927077	1.17582	0.476972	0	0.499278	2	FALSE	343	237560	0.00144176
840	Sprains and strains	injuries & poisonings	0.00612142	0.0163488	1.00614	0.974412	1.0389	0.708086	0	0.490976	4	FALSE	5222	230521	0.0221512
840.1	Muscle/tendon sprain	injuries & poisonings	-0.0877734	0.126263	0.915968	0.715163	1.17316	0.486953	0	0.810051	2	FALSE	71	57056	0.00124284
840.2	Rotator cuff (capsule) sprain	injuries & poisonings	-0.0125901	0.0476724	0.987489	0.899401	1.0842	0.791706	0.807979	0.0224861	2	FALSE	507	60181	0.00835421
840.3	Joint/ligament sprain	injuries & poisonings	0.0139724	0.0304519	1.01407	0.955317	1.07644	0.646353	0	0.791901	3	FALSE	1328	236950	0.00557332
841	Sprains and strains of back and neck	injuries & poisonings	0.00431809	0.0294963	1.00433	0.947912	1.0641	0.88361	0.642998	0.0607429	3	FALSE	1381	232163	0.00591323
842	Other sprains and strains	injuries & poisonings	0.0988029	0.0712877	1.10385	0.959907	1.26937	0.165755	0.376988	0.200868	3	FALSE	252	238565	0.0010552
850	Hemorrhage or hematoma complicating a procedure	injuries & poisonings	0.0268211	0.044442	1.02718	0.941497	1.12067	0.546171	0	0.412715	2	FALSE	552	231995	0.00237371
851	Complications of transplants and reattached limbs	injuries & poisonings	0.0234074	0.0529205	1.02368	0.922826	1.13556	0.658263	0	0.920031	3	FALSE	401	237080	0.00168856
854	Complications of cardiac/vascular device, implant, and graft	injuries & poisonings	-0.027379	0.043841	0.972992	0.892878	1.0603	0.532295	0	0.799055	3	FALSE	572	236396	0.00241383
856	Vascular complications of surgery and medical procedures	injuries & poisonings	-0.0115298	0.117434	0.988536	0.785295	1.24438	0.921788	0.229863	0.254493	2	FALSE	76	233346	0.000325591
857	Mechanical complication of unspecified genitourinary device, implant, and graft	injuries & poisonings	0.0362101	0.037409	1.03687	0.96357	1.11575	0.333069	0.552741	0.106902	3	FALSE	735	233042	0.00314402
858	Complication of internal orthopedic device	injuries & poisonings	0.0769275	0.0206827	1.07996	1.03706	1.12464	0.000199692	0	0.498638	3	FALSE	2468	236308	0.010336
859	Complication due to other implant and internal device	injuries & poisonings	0.0204362	0.0355793	1.02065	0.951897	1.09436	0.565708	0.190837	0.290589	3	FALSE	852	236145	0.00359498
870	Open wounds of head; neck; and trunk	injuries & poisonings	-0.0186633	0.0265187	0.98151	0.931798	1.03387	0.48157	0.792744	0.00232513	4	FALSE	1567	236105	0.00659312
870.1	Open wound or laceration of eye or eyelid	injuries & poisonings	0.0526678	0.131007	1.05408	0.815379	1.36266	0.687668	0.736327	0.0514801	2	FALSE	81	234980	0.000344591
870.3	Other open wound of head and face	injuries & poisonings	0.0192137	0.0501728	1.0194	0.923926	1.12474	0.701757	0.677008	0.0452274	3	FALSE	418	238231	0.00175153
871	Open wounds of extremities	injuries & poisonings	0.0512653	0.0254593	1.0526	1.00137	1.10646	0.04405	0.0103928	0.386793	4	FALSE	1785	235442	0.00752444
871.1	Open wound of hand except finger(s)	injuries & poisonings	0.0830724	0.0819808	1.08662	0.925328	1.27603	0.31091	0.45935	0.173827	2	FALSE	178	238520	0.000745712
871.2	Open wound of finger(s)	injuries & poisonings	0.00716417	0.0662814	1.00719	0.884489	1.14691	0.913927	0.420954	0.177821	3	FALSE	266	238096	0.00111595
871.3	Open wound of foot except toe(s) alone	injuries & poisonings	0.1083	0.0717659	1.11438	0.96816	1.28269	0.131278	0	0.706727	3	FALSE	212	238780	0.000887059
872	Traumatic amputation	injuries & poisonings	0.0774461	0.0767665	1.08052	0.929588	1.25597	0.313045	0	0.692469	3	FALSE	181	239102	0.000756426
874	Complication of amputation stump	injuries & poisonings	-0.203805	0.140466	0.815621	0.619332	1.07412	0.146803	0	0.559233	2	FALSE	86	235021	0.000365791
875	Non-healing surgical wound	injuries & poisonings	0.00890063	0.0727813	1.00894	0.87481	1.16364	0.902667	0	0.651477	2	FALSE	211	56661	0.00371009
876	Posttraumatic wound infection not elsewhere classified	injuries & poisonings	0.0318949	0.121367	1.03241	0.813849	1.30966	0.792707	0	0.6841	2	FALSE	77	56982	0.00134948
907	Injuries to the nervous system	injuries & poisonings	0.0153518	0.0381992	1.01547	0.942219	1.09442	0.687767	0	0.615231	3	FALSE	733	234861	0.00311128
912	Insect bite	injuries & poisonings	-0.0692126	0.0546399	0.933128	0.838362	1.03861	0.205261	0	0.672037	3	FALSE	391	238318	0.00163798
913	Toxic effect of venom	injuries & poisonings	0.167071	0.105326	1.18184	0.9614	1.45282	0.112688	0	0.886397	2	FALSE	106	60938	0.00173645
916	Contusion	injuries & poisonings	0.0216988	0.0180995	1.02194	0.986319	1.05884	0.230581	0	0.917361	3	FALSE	3604	232399	0.015271
930	Allergic reaction to food	injuries & poisonings	0.0271167	0.044218	1.02749	0.942189	1.12051	0.53971	0	0.523875	4	FALSE	644	235014	0.00273277
938	Dermatitis due to solar radiation	dermatologic	0.017323	0.0344256	1.01747	0.951087	1.0885	0.614822	0	0.75416	4	FALSE	936	233889	0.00398595
938.2	Chronic dermatitis due to solar radiation	dermatologic	0.0208355	0.0408639	1.02105	0.942465	1.1062	0.610138	0	0.424398	4	FALSE	646	234512	0.00274709
939	Atopic/contact dermatitis due to other or unspecified	dermatologic	0.0372458	0.0138087	1.03795	1.01023	1.06642	0.00699088	0	0.531311	4	FALSE	6465	227023	0.0276888
946	Anaphylactic shock NOS	injuries & poisonings	0.0195075	0.0406741	1.0197	0.941565	1.10432	0.631508	0.344996	0.217249	3	FALSE	625	231927	0.00268757
947	Urticaria	dermatologic	0.0113967	0.0309234	1.01146	0.951979	1.07466	0.712467	0.315214	0.22316	4	FALSE	1170	233835	0.00497862
949	Allergies, other	injuries & poisonings	-0.0090902	0.0342823	0.990951	0.926555	1.05982	0.790888	0.608204	0.0778986	3	FALSE	1121	232887	0.00479043
958	Certain early complications of trauma or procedure	injuries & poisonings	0.013921	0.0481708	1.01402	0.922662	1.11442	0.772587	0	0.528467	3	FALSE	444	235193	0.00188425
958.2	Traumatic and surgical subcutaneous emphysema	injuries & poisonings	0.0298041	0.0793208	1.03025	0.881913	1.20354	0.70711	0	0.507161	2	FALSE	163	235733	0.000690982
960	Poisoning by antibiotics	injuries & poisonings	0.00208584	0.00759829	1.00209	0.987275	1.01712	0.783689	0	0.789596	4	FALSE	19860	209152	0.0867203
960.2	Allergy/adverse effect of penicillin	injuries & poisonings	-0.00222279	0.00836132	0.99778	0.981561	1.01427	0.790361	0	0.890778	4	FALSE	16012	210079	0.070821
961.1	Poisoning/allergy of sulfonamides	injuries & poisonings	-0.00861057	0.0287459	0.991426	0.937113	1.04889	0.764527	0.644801	0.0376403	4	FALSE	1239	210392	0.00585453
962	Poisoning by hormones and synthetic substitutes	injuries & poisonings	0.109675	0.0819543	1.11592	0.950324	1.31036	0.180817	0	0.379365	2	FALSE	167	56508	0.00294663
963	Poisoning by primarily systemic agents	injuries & poisonings	0.0270641	0.0422726	1.02743	0.945739	1.11619	0.522024	0	0.685482	2	FALSE	596	205635	0.00288996
963.1	Antineoplastic and immunosuppressive drugs causing adverse effects	injuries & poisonings	0.028519	0.0428467	1.02893	0.946051	1.11907	0.505664	0	0.860518	2	FALSE	575	55935	0.0101752
964	Poisoning by agents primarily affecting blood constituents	injuries & poisonings	0.166978	0.114074	1.18173	0.944968	1.47781	0.143259	0.784998	0.0310333	2	FALSE	86	210738	0.000407923
965	Poisoning by analgesics, antipyretics, and antirheumatics	injuries & poisonings	-0.0321	0.0135515	0.96841	0.943027	0.994476	0.0178491	0	0.971949	4	FALSE	5754	210421	0.0266173
965.1	Opiates and related narcotics causing adverse effects in therapeutic use	injuries & poisonings	0.015282	0.018973	1.0154	0.978334	1.05387	0.420554	0.103164	0.341416	4	FALSE	2879	210074	0.0135194
967	Adverse effects of sedatives or other central nervous system depressants and anesthetics	injuries & poisonings	-0.0175715	0.0426572	0.982582	0.903772	1.06826	0.680396	0	0.73175	3	FALSE	572	206423	0.00276335
969	Poisoning by psychotropic agents	injuries & poisonings	0.0263262	0.0698553	1.02668	0.895308	1.17732	0.706271	0.745205	0.0475812	2	FALSE	252	206313	0.00121995
977	Personal history of allergy to medicinal agents	injuries & poisonings	-0.0110933	0.011207	0.988968	0.967482	1.01093	0.322244	0	0.822932	4	FALSE	8587	210283	0.0392333
979	Adverse drug events and drug allergies	injuries & poisonings	0.0145222	0.0278412	1.01463	0.960746	1.07153	0.601942	0	0.970525	4	FALSE	1466	207544	0.00701402
980	Encounter for long-term (current) use of antibiotics	infectious diseases	0.0162744	0.0365709	1.01641	0.946104	1.09194	0.656312	0.494369	0.15963	2	FALSE	833	59604	0.0137829
990	Effects radiation NOS	injuries & poisonings	0.0432989	0.0146793	1.04425	1.01463	1.07473	0.00318122	0	0.884894	4	FALSE	4828	231431	0.0204352
994	Sepsis and SIRS	injuries & poisonings	-0.0111167	0.0136593	0.988945	0.96282	1.01578	0.415729	0	0.645301	4	FALSE	5693	233445	0.0238063
994.2	Sepsis	injuries & poisonings	-0.00842353	0.0139692	0.991612	0.964831	1.01914	0.546505	0	0.507043	4	FALSE	5425	233828	0.0226747
994.21	Septic shock	injuries & poisonings	0.0247055	0.0486215	1.02501	0.931843	1.1275	0.61137	0.343309	0.217198	2	FALSE	440	60614	0.00720674
