# Supplementary material for: Insights from the largest diverse ancestry sex-specific disease map for genetically predicted height
Source: NPJ Genom Med. 2025 Feb 27;10:14. doi: 10.1038/s41525-025-00464-w (PMC11868580; doi:10.1038/s41525-025-00464-w)
Supplement: Supplementary file 34 — Supplementary Data 33 [file 41525_2025_464_MOESM34_ESM.xlsx]

## Sheet: Supplementary Data 33
Supplementary Data 33: PheWAS results for the female African cohorts.
Phecode	Description	Group	beta_MVP	SE_MVP	OR_MVP	LCI_MVP	UCI_MVP	pvalue_MVP	n_total_MVP	n_cases_MVP	n_controls_MVP	prev_MVP	Bonferroni_MVP	beta_UKB	SE_UKB	OR_UKB	LCI_UKB	UCI_UKB	pvalue_UKB	n_total_UKB	n_cases_UKB	n_controls_UKB	prev_UKB	Bonferroni_UKB	beta_BIOME	SE_BIOME	OR_BIOME	LCI_BIOME	UCI_BIOME	pvalue_BIOME	n_total_BIOME	n_cases_BIOME	n_controls_BIOME	prev_BIOME	Bonferroni_BIOME	beta_BIOVU	SE_BIOVU	OR_BIOVU	LCI_BIOVU	UCI_BIOVU	pvalue_BIOVU	n_total_BIOVU	n_cases_BIOVU	n_controls_BIOVU	prev_BIOVU	Bonferroni_BIOVU
8	Intestinal infection	infectious diseases	0.0310642	0.0966502	1.03155	0.853534	1.2467	0.747901	7954	141	7813	0.0177269	FALSE	-0.0984877	0.131454	0.906207	0.700377	1.17253	0.453724	3999	102	3897	0.0255064	FALSE	0.0440269	0.126817	1.04501	0.815027	1.33989	0.728465	3720	66	3654	0.0177419	FALSE	-0.0710253	0.0966348	0.931438	0.770721	1.12567	0.462347	9282	125	9157	0.0134669	FALSE
8.5	Bacterial enteritis	infectious diseases	0.0329699	0.155754	1.03352	0.76162	1.40249	0.832357	8277	53	8224	0.00640329	FALSE	-0.171487	0.148093	0.842411	0.630181	1.12612	0.246876	3973	76	3897	0.0191291	FALSE	0.0286656	0.135653	1.02908	0.788822	1.34252	0.832641	3711	57	3654	0.0153597	FALSE	0.049015	0.148421	1.05024	0.785143	1.40484	0.741216	9552	50	9502	0.00523451	FALSE
8.52	Intestinal infection due to C. difficile	infectious diseases	-0.01283	0.179125	0.987252	0.694951	1.4025	0.9429	8322	40	8282	0.00480654	FALSE	NA	NA	NA	NA	NA	NA	NA	NA	NA	NA	NA	NA	NA	NA	NA	NA	NA	NA	NA	NA	NA	NA	0.144838	0.160432	1.15585	0.843995	1.58294	0.366633	9571	43	9528	0.00449274	FALSE
8.6	Viral Enteritis	infectious diseases	-0.0297399	0.214536	0.970698	0.637481	1.47809	0.889747	8158	29	8129	0.00355479	FALSE	-0.0235696	0.304851	0.976706	0.537365	1.77525	0.938373	3917	20	3897	0.00510595	FALSE	NA	NA	NA	NA	NA	NA	NA	NA	NA	NA	NA	-0.103615	0.147105	0.901572	0.675745	1.20287	0.481207	9360	54	9306	0.00576923	FALSE
10	Tuberculosis	infectious diseases	-0.0169608	0.146819	0.983182	0.737325	1.31102	0.908032	8246	62	8184	0.0075188	FALSE	NA	NA	NA	NA	NA	NA	NA	NA	NA	NA	NA	0.299955	0.286632	1.3498	0.769632	2.36731	0.295338	3296	14	3282	0.00424757	FALSE	NA	NA	NA	NA	NA	NA	NA	NA	NA	NA	NA
38	Septicemia	infectious diseases	-0.152188	0.101151	0.858826	0.704375	1.04715	0.132436	8232	132	8100	0.016035	FALSE	0.194543	0.13895	1.21476	0.92515	1.59502	0.161486	3858	98	3760	0.0254018	FALSE	-0.151417	0.154308	0.859489	0.635171	1.16303	0.326461	3326	44	3282	0.0132291	FALSE	-0.0822812	0.0635792	0.921013	0.813104	1.04324	0.195612	9411	315	9096	0.0334715	FALSE
38.1	Gram negative septicemia	infectious diseases	NA	NA	NA	NA	NA	NA	NA	NA	NA	#VALUE!	NA	NA	NA	NA	NA	NA	NA	NA	NA	NA	NA	NA	NA	NA	NA	NA	NA	NA	NA	NA	NA	NA	NA	-0.142575	0.154446	0.867122	0.640639	1.17367	0.355935	9546	49	9497	0.00513304	FALSE
38.2	Gram positive septicemia	infectious diseases	NA	NA	NA	NA	NA	NA	NA	NA	NA	#VALUE!	NA	NA	NA	NA	NA	NA	NA	NA	NA	NA	NA	NA	NA	NA	NA	NA	NA	NA	NA	NA	NA	NA	NA	0.112683	0.172404	1.11928	0.798334	1.56925	0.513369	9552	41	9511	0.00429229	FALSE
38.3	Bacteremia	infectious diseases	-0.30092	0.162879	0.740137	0.537857	1.01849	0.0646742	8317	50	8267	0.00601178	FALSE	NA	NA	NA	NA	NA	NA	NA	NA	NA	NA	NA	-0.644787	0.250831	0.524774	0.320967	0.857995	0.0101522	3299	17	3282	0.00515308	FALSE	-0.120259	0.0840877	0.88669	0.751961	1.04556	0.152669	9517	176	9341	0.0184932	FALSE
41	Bacterial infection NOS	infectious diseases	-0.0146673	0.0566676	0.98544	0.881848	1.1012	0.795766	7646	433	7213	0.0566309	FALSE	0.0677877	0.105014	1.07014	0.871064	1.31471	0.518597	3932	172	3760	0.0437436	FALSE	-0.0540365	0.0799146	0.947398	0.810042	1.10804	0.498928	3452	170	3282	0.0492468	FALSE	-0.0566306	0.0489047	0.944943	0.858573	1.04	0.246873	9136	534	8602	0.0584501	FALSE
41.1	Staphylococcus infections	infectious diseases	0.0596345	0.163809	1.06145	0.769949	1.46331	0.715821	8240	48	8192	0.00582524	FALSE	0.0526636	0.181558	1.05407	0.738459	1.50458	0.771767	3816	56	3760	0.0146751	FALSE	-0.198395	0.271518	0.820046	0.481634	1.39624	0.464971	3296	14	3282	0.00424757	FALSE	-0.022804	0.0866847	0.977454	0.824724	1.15847	0.792498	9461	154	9307	0.0162773	FALSE
41.11	Methicillin sensitive Staphylococcus aureus	infectious diseases	NA	NA	NA	NA	NA	NA	NA	NA	NA	#VALUE!	NA	0.0788121	0.224066	1.082	0.697427	1.67864	0.725036	3797	37	3760	0.00974454	FALSE	NA	NA	NA	NA	NA	NA	NA	NA	NA	NA	NA	-0.00230443	0.135385	0.997698	0.765169	1.30089	0.98642	9536	58	9478	0.00608221	FALSE
41.12	Methicillin resistant Staphylococcus aureus	infectious diseases	0.210792	0.241167	1.23466	0.769591	1.98076	0.382092	8300	22	8278	0.0026506	FALSE	NA	NA	NA	NA	NA	NA	NA	NA	NA	NA	NA	NA	NA	NA	NA	NA	NA	NA	NA	NA	NA	NA	0.0921942	0.123394	1.09658	0.861002	1.39661	0.454971	9536	72	9464	0.00755034	FALSE
41.2	Streptococcus infection	infectious diseases	NA	NA	NA	NA	NA	NA	NA	NA	NA	#VALUE!	NA	-0.00679605	0.241922	0.993227	0.618188	1.59579	0.977589	3790	30	3760	0.00791557	FALSE	NA	NA	NA	NA	NA	NA	NA	NA	NA	NA	NA	-0.0564589	0.110488	0.945105	0.761081	1.17363	0.609354	9479	96	9383	0.0101277	FALSE
41.4	E. coli	infectious diseases	-0.0531146	0.194679	0.948271	0.647469	1.38882	0.784982	8240	35	8205	0.00424757	FALSE	0.185955	0.158141	1.20437	0.883378	1.64199	0.239643	3835	75	3760	0.0195567	FALSE	NA	NA	NA	NA	NA	NA	NA	NA	NA	NA	NA	-0.106556	0.0877107	0.898924	0.756941	1.06754	0.224419	9472	150	9322	0.0158361	FALSE
41.8	H. pylori	infectious diseases	-0.080042	0.0967534	0.923078	0.763625	1.11583	0.408079	8194	144	8050	0.0175738	FALSE	NA	NA	NA	NA	NA	NA	NA	NA	NA	NA	NA	-0.179333	0.185102	0.835828	0.581507	1.20137	0.332629	3314	32	3282	0.009656	FALSE	-0.244562	0.186232	0.783048	0.543581	1.12801	0.189111	9526	30	9496	0.00314928	FALSE
41.9	Infection with drug-resistant microorganisms	infectious diseases	NA	NA	NA	NA	NA	NA	NA	NA	NA	#VALUE!	NA	NA	NA	NA	NA	NA	NA	NA	NA	NA	NA	NA	NA	NA	NA	NA	NA	NA	NA	NA	NA	NA	NA	0.103047	0.156194	1.10854	0.816201	1.50559	0.509425	9537	45	9492	0.00471846	FALSE
53	Herpes zoster	infectious diseases	0.074253	0.105202	1.07708	0.876391	1.32372	0.480305	8169	120	8049	0.0146897	FALSE	NA	NA	NA	NA	NA	NA	NA	NA	NA	NA	NA	0.0271088	0.10807	1.02748	0.831346	1.26989	0.801935	2705	93	2612	0.0343808	FALSE	1.93e-05	0.142964	1.00002	0.75564	1.32343	0.999892	9506	54	9452	0.00568062	FALSE
53.1	Herpes zoster with nervous system complications	infectious diseases	NA	NA	NA	NA	NA	NA	NA	NA	NA	#VALUE!	NA	NA	NA	NA	NA	NA	NA	NA	NA	NA	NA	NA	0.0419193	0.197869	1.04281	0.70758	1.53686	0.832221	2641	29	2612	0.0109807	FALSE	NA	NA	NA	NA	NA	NA	NA	NA	NA	NA	NA
54	Herpes simplex	infectious diseases	-0.0843052	0.0532529	0.919151	0.828051	1.02027	0.113396	7992	496	7496	0.0620621	FALSE	NA	NA	NA	NA	NA	NA	NA	NA	NA	NA	NA	-0.0120023	0.0881355	0.988069	0.831314	1.17438	0.891679	2750	138	2612	0.0501818	FALSE	-0.0275051	0.0956755	0.97287	0.806518	1.17353	0.773742	9426	114	9312	0.0120942	FALSE
70	Viral hepatitis	infectious diseases	-0.0169554	0.0736944	0.983188	0.850955	1.13597	0.818032	8269	249	8020	0.0301125	FALSE	-0.028224	0.262144	0.972171	0.581569	1.62511	0.914261	3890	26	3864	0.0066838	FALSE	-0.128037	0.0608101	0.87982	0.780965	0.991189	0.0352453	2924	312	2612	0.106703	FALSE	-0.170159	0.0859256	0.843531	0.712787	0.998256	0.0476688	9538	143	9395	0.0149927	FALSE
70.2	Viral hepatitis B	infectious diseases	0.00821883	0.190109	1.00825	0.694617	1.4635	0.965516	8315	37	8278	0.00444979	FALSE	NA	NA	NA	NA	NA	NA	NA	NA	NA	NA	NA	-0.382718	0.152748	0.682005	0.505552	0.920046	0.0122261	2659	47	2612	0.0176758	FALSE	NA	NA	NA	NA	NA	NA	NA	NA	NA	NA	NA
70.3	Viral hepatitis C	infectious diseases	-0.0125616	0.0804246	0.987517	0.843501	1.15612	0.875882	8311	207	8104	0.0249068	FALSE	NA	NA	NA	NA	NA	NA	NA	NA	NA	NA	NA	-0.0715054	0.0644715	0.930991	0.820477	1.05639	0.267387	2886	274	2612	0.0949411	FALSE	-0.137791	0.0956638	0.871281	0.722316	1.05097	0.149764	9559	115	9444	0.0120305	FALSE
70.4	Chronic hepatitis	infectious diseases	-0.00564065	0.19047	0.994375	0.684572	1.44438	0.976375	8319	36	8283	0.00432744	FALSE	NA	NA	NA	NA	NA	NA	NA	NA	NA	NA	NA	-0.113123	0.180533	0.893041	0.626901	1.27217	0.530919	2643	31	2612	0.0117291	FALSE	NA	NA	NA	NA	NA	NA	NA	NA	NA	NA	NA
70.9	Hepatitis NOS	infectious diseases	0.0100409	0.193861	1.01009	0.690785	1.47699	0.958693	8284	35	8249	0.00422501	FALSE	NA	NA	NA	NA	NA	NA	NA	NA	NA	NA	NA	-0.0365744	0.298903	0.964086	0.536642	1.732	0.902612	2624	12	2612	0.00457317	FALSE	0.109633	0.17656	1.11587	0.789445	1.57726	0.534641	9539	34	9505	0.00356431	FALSE
71	Human immunodeficiency virus [HIV] disease	infectious diseases	0.0847178	0.147114	1.08841	0.815768	1.45217	0.564707	8341	62	8279	0.00743316	FALSE	NA	NA	NA	NA	NA	NA	NA	NA	NA	NA	NA	0.0866329	0.0703475	1.0905	0.950043	1.25171	0.218136	2835	223	2612	0.0786596	FALSE	0.0190934	0.0715641	1.01928	0.885881	1.17276	0.789622	9567	200	9367	0.0209052	FALSE
71.1	HIV infection, symptomatic	infectious diseases	0.0459874	0.150996	1.04706	0.778828	1.40768	0.760702	8346	59	8287	0.00706925	FALSE	NA	NA	NA	NA	NA	NA	NA	NA	NA	NA	NA	0.0958767	0.0717645	1.10062	0.956206	1.26685	0.181553	2825	213	2612	0.0753982	FALSE	-0.0145763	0.0748357	0.985529	0.851076	1.14122	0.845567	9572	183	9389	0.0191183	FALSE
78	Viral warts & HPV	infectious diseases	-0.102672	0.0813319	0.902423	0.769447	1.05838	0.20681	8081	201	7880	0.0248732	FALSE	-0.188985	0.272891	0.827799	0.484881	1.41324	0.488607	3885	21	3864	0.00540541	FALSE	-0.100579	0.100187	0.904313	0.743084	1.10052	0.315418	2718	106	2612	0.0389993	FALSE	-0.0304656	0.124534	0.969994	0.759912	1.23815	0.806738	9445	67	9378	0.0070937	FALSE
79	Viral infection	infectious diseases	-0.0315715	0.0995168	0.968922	0.79722	1.1776	0.751055	7812	135	7677	0.0172811	FALSE	0.0769753	0.179459	1.08002	0.75975	1.53528	0.667975	3920	56	3864	0.0142857	FALSE	-0.0900309	0.111585	0.913903	0.734374	1.13732	0.41976	2698	86	2612	0.0318755	FALSE	-0.0371365	0.0517024	0.963545	0.870687	1.06631	0.472588	8891	469	8422	0.05275	FALSE
79.9	Viremia, NOS	infectious diseases	NA	NA	NA	NA	NA	NA	NA	NA	NA	#VALUE!	NA	-0.0076164	0.222311	0.992413	0.641886	1.53436	0.97267	3900	36	3864	0.00923077	FALSE	-0.01327	0.132674	0.986818	0.760856	1.27989	0.920329	2672	60	2612	0.0224551	FALSE	NA	NA	NA	NA	NA	NA	NA	NA	NA	NA	NA
80	Postoperative infection	infectious diseases	0.0267153	0.153811	1.02708	0.759759	1.38844	0.862109	8231	57	8174	0.00692504	FALSE	0.283042	0.148895	1.32716	0.991246	1.77691	0.0573084	3966	85	3881	0.0214322	FALSE	NA	NA	NA	NA	NA	NA	NA	NA	NA	NA	NA	-0.102663	0.108541	0.902431	0.729495	1.11637	0.34423	9450	97	9353	0.0102646	FALSE
81	Infection/inflammation of internal prosthetic device; implant; and graft	infectious diseases	0.0916045	0.231338	1.09593	0.696409	1.72466	0.692122	8329	24	8305	0.0028815	FALSE	0.20786	0.212745	1.23104	0.811298	1.86795	0.328551	3923	42	3881	0.0107061	FALSE	NA	NA	NA	NA	NA	NA	NA	NA	NA	NA	NA	-0.0396221	0.105866	0.961153	0.781048	1.18279	0.708205	9486	109	9377	0.0114906	FALSE
90	Sexually transmitted infections (not HIV or hepatitis)	infectious diseases	-0.0860174	0.102702	0.917578	0.750276	1.12219	0.402289	8030	128	7902	0.0159402	FALSE	NA	NA	NA	NA	NA	NA	NA	NA	NA	NA	NA	-0.0394898	0.147371	0.96128	0.72012	1.2832	0.788729	3734	48	3686	0.0128548	FALSE	-0.1183	0.131718	0.888429	0.686282	1.15012	0.369114	9395	59	9336	0.00627994	FALSE
110	Dermatophytosis / Dermatomycosis	infectious diseases	0.0111756	0.0353416	1.01124	0.943561	1.08377	0.751838	7424	1338	6086	0.180226	FALSE	NA	NA	NA	NA	NA	NA	NA	NA	NA	NA	NA	0.0660623	0.056868	1.06829	0.955616	1.19426	0.245366	3084	370	2714	0.119974	FALSE	-0.0727045	0.0637255	0.929876	0.820693	1.05358	0.253911	9189	297	8892	0.0323213	FALSE
110.1	Dermatophytosis	infectious diseases	0.013933	0.0361326	1.01403	0.944701	1.08845	0.699786	7469	1270	6199	0.170036	FALSE	NA	NA	NA	NA	NA	NA	NA	NA	NA	NA	NA	0.0492169	0.059271	1.05045	0.935238	1.17985	0.406329	3053	339	2714	0.111038	FALSE	-0.0648592	0.0655754	0.937199	0.824163	1.06574	0.322625	9221	281	8940	0.0304739	FALSE
110.11	Dermatophytosis of nail	infectious diseases	0.0331938	0.0427512	1.03375	0.95066	1.1241	0.437488	7791	869	6922	0.111539	FALSE	NA	NA	NA	NA	NA	NA	NA	NA	NA	NA	NA	0.0460197	0.0667097	1.0471	0.918759	1.19336	0.490288	2973	259	2714	0.0871174	FALSE	-0.106742	0.0815773	0.898757	0.765953	1.05459	0.19071	9455	194	9261	0.0205182	FALSE
110.12	Althete's foot	infectious diseases	-0.05853	0.0681793	0.94315	0.825174	1.07799	0.390632	7944	299	7645	0.0376385	FALSE	NA	NA	NA	NA	NA	NA	NA	NA	NA	NA	NA	0.0950496	0.111613	1.09971	0.883635	1.36863	0.394436	2803	89	2714	0.0317517	FALSE	NA	NA	NA	NA	NA	NA	NA	NA	NA	NA	NA
110.13	Dermatophytosis of the body	infectious diseases	-0.0988941	0.156712	0.905839	0.666277	1.23154	0.528005	8120	54	8066	0.00665025	FALSE	NA	NA	NA	NA	NA	NA	NA	NA	NA	NA	NA	-0.0664662	0.199167	0.935695	0.633286	1.38251	0.73859	2740	26	2714	0.00948905	FALSE	0.022854	0.184337	1.02312	0.712877	1.46837	0.901332	9430	31	9399	0.00328738	FALSE
110.2	Dermatomycoses	infectious diseases	-0.0599697	0.134072	0.941793	0.724155	1.22484	0.654662	8206	74	8132	0.00901779	FALSE	NA	NA	NA	NA	NA	NA	NA	NA	NA	NA	NA	0.243538	0.169552	1.27575	0.915043	1.77866	0.1509	2752	38	2714	0.0138081	FALSE	NA	NA	NA	NA	NA	NA	NA	NA	NA	NA	NA
112	Candidiasis	infectious diseases	-0.0492144	0.0455582	0.951977	0.870656	1.04089	0.28003	7403	704	6699	0.0950966	FALSE	0.016857	0.2087	1.017	0.675572	1.53098	0.935624	3986	43	3943	0.0107878	FALSE	0.062587	0.0652209	1.06459	0.936837	1.20976	0.337248	2978	264	2714	0.0886501	FALSE	-0.0687517	0.0576443	0.933558	0.833823	1.04522	0.232991	8922	352	8570	0.039453	FALSE
112.3	Candidiasis of skin and nails	infectious diseases	NA	NA	NA	NA	NA	NA	NA	NA	NA	#VALUE!	NA	NA	NA	NA	NA	NA	NA	NA	NA	NA	NA	NA	-0.134581	0.16271	0.874082	0.635405	1.20241	0.408167	2755	41	2714	0.014882	FALSE	NA	NA	NA	NA	NA	NA	NA	NA	NA	NA	NA
117	Mycoses	infectious diseases	-0.118021	0.183889	0.888677	0.619747	1.27431	0.521	8295	38	8257	0.00458107	FALSE	NA	NA	NA	NA	NA	NA	NA	NA	NA	NA	NA	-0.155439	0.287786	0.85604	0.486996	1.50474	0.589115	2728	14	2714	0.00513196	FALSE	-0.00524537	0.181304	0.994768	0.697257	1.41922	0.976919	9540	37	9503	0.00387841	FALSE
131	Protozoan infection	infectious diseases	0.0163501	0.0826526	1.01648	0.864461	1.19524	0.843188	7919	202	7717	0.0255083	FALSE	NA	NA	NA	NA	NA	NA	NA	NA	NA	NA	NA	-0.222718	0.221516	0.80034	0.518461	1.23547	0.314692	3584	21	3563	0.00585938	FALSE	0.00695259	0.105906	1.00698	0.818221	1.23928	0.947657	9354	93	9261	0.00994227	FALSE
132	Infestation (lice, mites)	infectious diseases	0.261966	0.245256	1.29948	0.803535	2.10153	0.285459	8267	21	8246	0.00254022	FALSE	NA	NA	NA	NA	NA	NA	NA	NA	NA	NA	NA	0.338152	0.288064	1.40235	0.797357	2.46639	0.240444	3576	13	3563	0.00363535	FALSE	NA	NA	NA	NA	NA	NA	NA	NA	NA	NA	NA
133	Arthropod-borne diseases	infectious diseases	NA	NA	NA	NA	NA	NA	NA	NA	NA	#VALUE!	NA	0.300379	0.182495	1.35037	0.944301	1.93106	0.099772	3996	56	3940	0.014014	FALSE	NA	NA	NA	NA	NA	NA	NA	NA	NA	NA	NA	NA	NA	NA	NA	NA	NA	NA	NA	NA	NA	NA
136	Other infectious and parasitic diseases	infectious diseases	-0.360902	0.169138	0.697047	0.500368	0.971036	0.0328612	8174	46	8128	0.0056276	FALSE	NA	NA	NA	NA	NA	NA	NA	NA	NA	NA	NA	-0.0170229	0.18269	0.983121	0.687224	1.40642	0.925761	3594	31	3563	0.00862549	FALSE	NA	NA	NA	NA	NA	NA	NA	NA	NA	NA	NA
145	Cancer of mouth	neoplasms	-0.106731	0.241778	0.898767	0.559554	1.44362	0.658892	8341	23	8318	0.00275746	FALSE	NA	NA	NA	NA	NA	NA	NA	NA	NA	NA	NA	NA	NA	NA	NA	NA	NA	NA	NA	NA	NA	NA	NA	NA	NA	NA	NA	NA	NA	NA	NA	NA	NA
149	Cancer of larynx, pharynx, nasal cavities	neoplasms	NA	NA	NA	NA	NA	NA	NA	NA	NA	#VALUE!	NA	NA	NA	NA	NA	NA	NA	NA	NA	NA	NA	NA	-0.0742397	0.326418	0.928449	0.489673	1.7604	0.820083	3828	10	3818	0.00261233	FALSE	-0.218752	0.161456	0.803521	0.58555	1.10263	0.175458	9563	40	9523	0.00418279	FALSE
153	Colorectal cancer	neoplasms	0.0383738	0.154387	1.03912	0.7678	1.40632	0.803705	8305	56	8249	0.00674293	FALSE	0.181535	0.208822	1.19906	0.796319	1.80548	0.384667	3699	46	3653	0.0124358	FALSE	0.124341	0.109623	1.1324	0.913456	1.40383	0.256687	3408	87	3321	0.0255282	FALSE	0.122983	0.111031	1.13087	0.909702	1.4058	0.268016	9547	85	9462	0.00890332	FALSE
153.2	Colon cancer	neoplasms	0.150671	0.16846	1.16261	0.835679	1.61745	0.371107	8320	47	8273	0.00564904	FALSE	0.0713107	0.229685	1.07391	0.684633	1.68454	0.756203	3691	38	3653	0.0102953	FALSE	-0.0665013	0.177343	0.935662	0.66094	1.32457	0.70767	3354	33	3321	0.009839	FALSE	0.137916	0.126623	1.14788	0.895597	1.47123	0.276071	9554	65	9489	0.00680343	FALSE
153.3	Malignant neoplasm of rectum, rectosigmoid junction, and anus	neoplasms	-0.138105	0.243801	0.871007	0.540125	1.40459	0.571078	8337	22	8315	0.00263884	FALSE	NA	NA	NA	NA	NA	NA	NA	NA	NA	NA	NA	0.201753	0.135187	1.22355	0.938744	1.59475	0.135593	3378	57	3321	0.0168739	FALSE	0.0775947	0.155471	1.08068	0.796819	1.46568	0.617713	9569	43	9526	0.00449368	FALSE
155	Cancer of liver and intrahepatic bile duct	neoplasms	NA	NA	NA	NA	NA	NA	NA	NA	NA	#VALUE!	NA	NA	NA	NA	NA	NA	NA	NA	NA	NA	NA	NA	0.0122415	0.185647	1.01232	0.703543	1.45661	0.947426	3613	30	3583	0.00830335	FALSE	NA	NA	NA	NA	NA	NA	NA	NA	NA	NA	NA
155.1	Malignant neoplasm of liver, primary	neoplasms	NA	NA	NA	NA	NA	NA	NA	NA	NA	#VALUE!	NA	NA	NA	NA	NA	NA	NA	NA	NA	NA	NA	NA	0.0975562	0.198739	1.10247	0.74679	1.62756	0.623514	3609	26	3583	0.00720421	FALSE	NA	NA	NA	NA	NA	NA	NA	NA	NA	NA	NA
157	Pancreatic cancer	neoplasms	NA	NA	NA	NA	NA	NA	NA	NA	NA	#VALUE!	NA	NA	NA	NA	NA	NA	NA	NA	NA	NA	NA	NA	-0.437815	0.291342	0.645445	0.36464	1.1425	0.132902	3596	13	3583	0.00361513	FALSE	0.242807	0.15286	1.27482	0.944784	1.72015	0.11219	9579	44	9535	0.00459338	FALSE
158	Neoplasm of unspecified nature of digestive system	neoplasms	NA	NA	NA	NA	NA	NA	NA	NA	NA	#VALUE!	NA	NA	NA	NA	NA	NA	NA	NA	NA	NA	NA	NA	-0.111986	0.302987	0.894057	0.493693	1.6191	0.711675	3595	12	3583	0.00333797	FALSE	NA	NA	NA	NA	NA	NA	NA	NA	NA	NA	NA
159	Malignant neoplasm of other and ill-defined sites within the digestive organs and peritoneum	neoplasms	NA	NA	NA	NA	NA	NA	NA	NA	NA	#VALUE!	NA	NA	NA	NA	NA	NA	NA	NA	NA	NA	NA	NA	NA	NA	NA	NA	NA	NA	NA	NA	NA	NA	NA	-0.114885	0.148844	0.891469	0.665898	1.19345	0.440205	9548	47	9501	0.0049225	FALSE
165	Cancer within the respiratory system	neoplasms	0.230611	0.173927	1.25937	0.895578	1.77093	0.184871	8335	44	8291	0.00527894	FALSE	-0.112333	0.271368	0.893747	0.525075	1.52127	0.67891	3999	26	3973	0.00650163	FALSE	0.187953	0.155684	1.20678	0.889418	1.63738	0.227328	3831	45	3786	0.0117463	FALSE	-0.12243	0.109688	0.884768	0.71361	1.09698	0.264349	9544	88	9456	0.00922045	FALSE
165.1	Cancer of bronchus; lung	neoplasms	0.212693	0.180188	1.237	0.868945	1.76096	0.237843	8339	41	8298	0.00491666	FALSE	NA	NA	NA	NA	NA	NA	NA	NA	NA	NA	NA	0.187953	0.155684	1.20678	0.889418	1.63738	0.227328	3831	45	3786	0.0117463	FALSE	-0.124805	0.110161	0.882669	0.711258	1.09539	0.257244	9545	87	9458	0.00911472	FALSE
170	Cancer of bone and connective tissue	neoplasms	NA	NA	NA	NA	NA	NA	NA	NA	NA	#VALUE!	NA	NA	NA	NA	NA	NA	NA	NA	NA	NA	NA	NA	NA	NA	NA	NA	NA	NA	NA	NA	NA	NA	NA	-0.0503956	0.120996	0.950853	0.7501	1.20533	0.67704	9549	70	9479	0.00733061	FALSE
170.2	Cancer of connective tissue	neoplasms	NA	NA	NA	NA	NA	NA	NA	NA	NA	#VALUE!	NA	NA	NA	NA	NA	NA	NA	NA	NA	NA	NA	NA	NA	NA	NA	NA	NA	NA	NA	NA	NA	NA	NA	-0.147417	0.144449	0.862934	0.65016	1.14534	0.30747	9562	49	9513	0.00512445	FALSE
172	Skin cancer	neoplasms	-0.303217	0.19142	0.738439	0.507428	1.07462	0.113185	8285	36	8249	0.0043452	FALSE	NA	NA	NA	NA	NA	NA	NA	NA	NA	NA	NA	NA	NA	NA	NA	NA	NA	NA	NA	NA	NA	NA	-0.180411	0.173883	0.834927	0.593794	1.17398	0.299485	9542	35	9507	0.00366799	FALSE
172.2	Other non-epithelial cancer of skin	neoplasms	-0.488514	0.224819	0.613537	0.394886	0.953259	0.0297861	8307	26	8281	0.00312989	FALSE	NA	NA	NA	NA	NA	NA	NA	NA	NA	NA	NA	NA	NA	NA	NA	NA	NA	NA	NA	NA	NA	NA	NA	NA	NA	NA	NA	NA	NA	NA	NA	NA	NA
173	Neoplasm of uncertain behavior of skin	neoplasms	-0.113073	0.121971	0.893086	0.703185	1.13427	0.353901	7993	90	7903	0.0112599	FALSE	NA	NA	NA	NA	NA	NA	NA	NA	NA	NA	NA	NA	NA	NA	NA	NA	NA	NA	NA	NA	NA	NA	-0.037622	0.142921	0.963077	0.727787	1.27444	0.792369	9422	53	9369	0.00562513	FALSE
174	Breast cancer	neoplasms	0.0164009	0.0610315	1.01654	0.901928	1.14571	0.788139	8245	371	7874	0.044997	FALSE	-0.0963502	0.111079	0.908146	0.730471	1.12904	0.385723	3777	152	3625	0.0402436	FALSE	-0.0376278	0.0719839	0.963071	0.836343	1.109	0.601166	3425	215	3210	0.0627737	FALSE	0.0448756	0.0635309	1.0459	0.923444	1.18459	0.479965	9501	277	9224	0.0291548	FALSE
174.1	Breast cancer [female]	neoplasms	0.0406557	0.063716	1.04149	0.919222	1.18003	0.523423	8271	338	7933	0.0408657	FALSE	-0.100288	0.112373	0.904577	0.725757	1.12746	0.372149	3773	148	3625	0.0392261	FALSE	-0.0435341	0.0727958	0.9574	0.830096	1.10423	0.54982	3420	210	3210	0.0614035	FALSE	0.0614706	0.0645119	1.0634	0.937093	1.20673	0.340663	9518	267	9251	0.0280521	FALSE
174.11	Malignant neoplasm of female breast	neoplasms	0.0208596	0.0664318	1.02108	0.89642	1.16307	0.753521	8272	309	7963	0.0373549	FALSE	-0.131798	0.12203	0.876518	0.69006	1.11336	0.280123	3749	124	3625	0.0330755	FALSE	-0.0141834	0.0764437	0.985917	0.848731	1.14528	0.852806	3399	189	3210	0.0556046	FALSE	0.0627073	0.0647143	1.06472	0.937881	1.2087	0.332551	9522	265	9257	0.0278303	FALSE
174.3	Neoplasm of uncertain behavior of breast	neoplasms	-0.396603	0.228522	0.672601	0.42977	1.05264	0.0826499	8292	25	8267	0.00301495	FALSE	NA	NA	NA	NA	NA	NA	NA	NA	NA	NA	NA	NA	NA	NA	NA	NA	NA	NA	NA	NA	NA	NA	NA	NA	NA	NA	NA	NA	NA	NA	NA	NA	NA
175	Acquired absence of breast	neoplasms	-0.165515	0.140537	0.847457	0.643414	1.11621	0.238902	8310	69	8241	0.00830325	FALSE	-0.155639	0.152113	0.855868	0.635222	1.15316	0.306224	3663	74	3589	0.020202	FALSE	0.121026	0.267014	1.12865	0.668766	1.90479	0.650364	2721	15	2706	0.00551268	FALSE	-0.0831734	0.118002	0.920192	0.730186	1.15964	0.480904	9554	75	9479	0.00785012	FALSE
180	Cervical cancer and dysplasia	neoplasms	-0.00969471	0.0629488	0.990352	0.8754	1.1204	0.877602	8057	351	7706	0.0435646	FALSE	0.0640021	0.123566	1.06609	0.836785	1.35824	0.604488	2995	120	2875	0.0400668	FALSE	0.0986426	0.104153	1.10367	0.899877	1.35362	0.343592	3034	103	2931	0.0339486	FALSE	0.0316866	0.0640352	1.03219	0.910444	1.17022	0.620719	9407	257	9150	0.0273201	FALSE
180.1	Cervical cancer	neoplasms	0.13817	0.199915	1.14817	0.775953	1.69894	0.489475	8338	32	8306	0.00383785	FALSE	-0.226466	0.219504	0.797346	0.518563	1.22601	0.302204	2912	37	2875	0.012706	FALSE	0.14374	0.277204	1.15458	0.670602	1.98786	0.604084	2945	14	2931	0.00475382	FALSE	NA	NA	NA	NA	NA	NA	NA	NA	NA	NA	NA
180.3	Cervical intraepithelial neoplasia [CIN] [Cervical dysplasia]	neoplasms	-0.0257213	0.0645194	0.974607	0.858834	1.10599	0.690144	8064	334	7730	0.0414187	FALSE	0.156737	0.147341	1.16969	0.876297	1.56131	0.287431	2959	84	2875	0.028388	FALSE	0.10078	0.110629	1.10603	0.890428	1.37384	0.36231	3022	91	2931	0.0301125	FALSE	0.0699856	0.0675021	1.07249	0.939583	1.2242	0.299833	9424	230	9194	0.0244058	FALSE
182	Malignant neoplasm of uterus	neoplasms	0.550481	0.231026	1.73409	1.1026	2.72725	0.0171833	8330	25	8305	0.0030012	FALSE	0.500849	0.309903	1.65012	0.898921	3.02908	0.106062	2895	20	2875	0.00690846	FALSE	-0.127893	0.195274	0.879948	0.600117	1.29026	0.512507	3059	29	3030	0.00948022	FALSE	-0.183048	0.1586	0.832729	0.610239	1.13634	0.248442	9566	42	9524	0.00439055	FALSE
184	Cancer of other female genital organs	neoplasms	0.0393518	0.135959	1.04014	0.796819	1.35775	0.772246	8267	71	8196	0.00858836	FALSE	0.0462982	0.192487	1.04739	0.718223	1.52741	0.809922	3716	50	3666	0.0134553	FALSE	0.135422	0.235133	1.14502	0.722211	1.81536	0.564656	3392	20	3372	0.00589623	FALSE	-0.0241031	0.122871	0.976185	0.767259	1.242	0.844481	9536	69	9467	0.00723574	FALSE
184.1	Malignant neoplasm of ovary and other uterine adnexa	neoplasms	0.16623	0.206213	1.18084	0.788245	1.76899	0.420179	8321	30	8291	0.00360534	FALSE	0.0370104	0.209644	1.0377	0.688051	1.56504	0.859871	3708	42	3666	0.0113269	FALSE	0.309233	0.332273	1.36238	0.710332	2.61297	0.35203	3383	11	3372	0.00325155	FALSE	-0.166869	0.152575	0.84631	0.627559	1.14131	0.274094	9560	45	9515	0.00470711	FALSE
184.11	Malignant neoplasm of ovary	neoplasms	0.0512842	0.231384	1.05262	0.668829	1.65665	0.824593	8337	24	8313	0.00287873	FALSE	0.0370104	0.209644	1.0377	0.688051	1.56504	0.859871	3708	42	3666	0.0113269	FALSE	NA	NA	NA	NA	NA	NA	NA	NA	NA	NA	NA	-0.132049	0.174796	0.876298	0.622104	1.23436	0.449979	9564	34	9530	0.003555	FALSE
189	Cancer of urinary organs (incl. kidney and bladder)	neoplasms	-0.189007	0.184904	0.827781	0.576132	1.18935	0.306692	8329	40	8289	0.0048025	FALSE	NA	NA	NA	NA	NA	NA	NA	NA	NA	NA	NA	0.131474	0.188403	1.14051	0.788364	1.64995	0.485281	3831	30	3801	0.00783085	FALSE	0.0702425	0.120771	1.07277	0.846649	1.35928	0.560824	9553	72	9481	0.0075369	FALSE
189.1	Cancer of kidney and renal pelvis	neoplasms	-0.173157	0.210978	0.841005	0.556174	1.27171	0.411797	8345	31	8314	0.0037148	FALSE	NA	NA	NA	NA	NA	NA	NA	NA	NA	NA	NA	0.0601441	0.239317	1.06199	0.664369	1.69758	0.801571	3820	19	3801	0.00497382	FALSE	0.0528647	0.144127	1.05429	0.794833	1.39843	0.713773	9568	50	9518	0.00522575	FALSE
189.11	Malignant neoplasm of kidney, except pelvis	neoplasms	-0.173157	0.210978	0.841005	0.556174	1.27171	0.411797	8345	31	8314	0.0037148	FALSE	NA	NA	NA	NA	NA	NA	NA	NA	NA	NA	NA	0.00239605	0.267054	1.0024	0.593909	1.69185	0.992841	3817	16	3801	0.00419177	FALSE	0.0525404	0.1609	1.05395	0.768878	1.4447	0.744015	9565	40	9525	0.00418191	FALSE
189.2	Cancer of bladder	neoplasms	NA	NA	NA	NA	NA	NA	NA	NA	NA	#VALUE!	NA	NA	NA	NA	NA	NA	NA	NA	NA	NA	NA	NA	0.25348	0.309627	1.2885	0.702304	2.36398	0.412979	3812	11	3801	0.00288562	FALSE	NA	NA	NA	NA	NA	NA	NA	NA	NA	NA	NA
191	Manlignant and unknown neoplasms of brain and nervous system	neoplasms	-0.124273	0.240818	0.883138	0.550859	1.41585	0.605821	8310	23	8287	0.00276775	FALSE	NA	NA	NA	NA	NA	NA	NA	NA	NA	NA	NA	0.111614	0.271583	1.11808	0.656595	1.90392	0.681091	3802	14	3788	0.00368227	FALSE	-0.0408647	0.134448	0.959959	0.737578	1.24939	0.76117	9535	57	9478	0.00597798	FALSE
191.1	Cancer of brain and nervous system	neoplasms	NA	NA	NA	NA	NA	NA	NA	NA	NA	#VALUE!	NA	NA	NA	NA	NA	NA	NA	NA	NA	NA	NA	NA	NA	NA	NA	NA	NA	NA	NA	NA	NA	NA	NA	0.0994779	0.162468	1.10459	0.803354	1.51879	0.540345	9551	39	9512	0.00408334	FALSE
191.11	Cancer of brain	neoplasms	NA	NA	NA	NA	NA	NA	NA	NA	NA	#VALUE!	NA	NA	NA	NA	NA	NA	NA	NA	NA	NA	NA	NA	NA	NA	NA	NA	NA	NA	NA	NA	NA	NA	NA	0.125729	0.164724	1.13398	0.821084	1.5661	0.445301	9564	38	9526	0.00397323	FALSE
193	Thyroid cancer	neoplasms	-0.424158	0.169978	0.65432	0.468923	0.913017	0.0125828	8338	48	8290	0.00575678	FALSE	NA	NA	NA	NA	NA	NA	NA	NA	NA	NA	NA	0.0918551	0.232314	1.09621	0.695253	1.72839	0.692553	3755	20	3735	0.00532623	FALSE	0.0572584	0.161707	1.05893	0.771293	1.45383	0.723273	9577	39	9538	0.00407226	FALSE
194	Cancer of other endocrine glands	neoplasms	0.233439	0.237739	1.26294	0.792526	2.01256	0.326143	8329	24	8305	0.0028815	FALSE	NA	NA	NA	NA	NA	NA	NA	NA	NA	NA	NA	NA	NA	NA	NA	NA	NA	NA	NA	NA	NA	NA	NA	NA	NA	NA	NA	NA	NA	NA	NA	NA	NA
195	Cancer, suspected or other	neoplasms	0.0275629	0.125236	1.02795	0.804207	1.31393	0.825802	8226	87	8139	0.0105762	FALSE	-0.00535787	0.184594	0.994656	0.692697	1.42825	0.976845	3810	55	3755	0.0144357	FALSE	0.187704	0.14142	1.20648	0.914407	1.59184	0.184416	3362	53	3309	0.0157644	FALSE	0.00224965	0.0771461	1.00225	0.861606	1.16586	0.976736	9463	181	9282	0.0191271	FALSE
195.1	Malignant neoplasm, other	neoplasms	0.153296	0.255392	1.16567	0.706613	1.92296	0.548348	8305	21	8284	0.0025286	FALSE	-0.00535787	0.184594	0.994656	0.692697	1.42825	0.976845	3810	55	3755	0.0144357	FALSE	0.0733675	0.224031	1.07613	0.693688	1.66941	0.743298	3331	22	3309	0.00660462	FALSE	0.0371115	0.107815	1.03781	0.840123	1.28201	0.730686	9487	92	9395	0.00969748	FALSE
196	Radiotherapy	neoplasms	0.0434858	0.171636	1.04445	0.746082	1.46213	0.799989	8342	45	8297	0.00539439	FALSE	NA	NA	NA	NA	NA	NA	NA	NA	NA	NA	NA	-0.0541557	0.128771	0.947285	0.735984	1.21925	0.674078	3373	64	3309	0.0189742	FALSE	-0.0895386	0.180908	0.914353	0.641389	1.30349	0.620643	9535	32	9503	0.00335606	FALSE
197	Chemotherapy	neoplasms	0.123149	0.111114	1.13105	0.909705	1.40626	0.267727	8301	109	8192	0.0131309	FALSE	-0.00270549	0.128553	0.997298	0.775173	1.28307	0.983209	3867	112	3755	0.028963	FALSE	0.0145217	0.0743972	1.01463	0.876957	1.17391	0.845243	3512	203	3309	0.0578018	FALSE	0.0658924	0.0533236	1.06811	0.962114	1.18579	0.216567	9510	387	9123	0.040694	FALSE
198	Secondary malignant neoplasm	neoplasms	0.0609454	0.125189	1.06284	0.831582	1.35841	0.626381	8314	86	8228	0.010344	FALSE	-0.00475939	0.116858	0.995252	0.791519	1.25142	0.967513	3895	140	3755	0.0359435	FALSE	0.179608	0.153971	1.19675	0.884993	1.61832	0.243411	3355	46	3309	0.0137109	FALSE	0.00271585	0.0580998	1.00272	0.894796	1.12366	0.962717	9491	324	9167	0.0341376	FALSE
198.1	Secondary malignancy of lymph nodes	neoplasms	0.040164	0.167766	1.04098	0.749269	1.44627	0.810792	8324	47	8277	0.00564632	FALSE	-0.0339593	0.150039	0.966611	0.720337	1.29708	0.82094	3839	84	3755	0.0218807	FALSE	-0.0688263	0.295135	0.933489	0.523462	1.66469	0.815604	3321	12	3309	0.00361337	FALSE	-0.00964333	0.0819486	0.990403	0.843443	1.16297	0.906325	9517	158	9359	0.0166019	FALSE
198.2	Secondary malignancy of respiratory organs	neoplasms	NA	NA	NA	NA	NA	NA	NA	NA	NA	#VALUE!	NA	-0.0217175	0.202838	0.978517	0.657521	1.45622	0.914735	3797	42	3755	0.0110614	FALSE	-0.0542162	0.282801	0.947227	0.544163	1.64884	0.847969	3322	13	3309	0.00391331	FALSE	0.117409	0.10787	1.12458	0.910267	1.38935	0.276408	9540	90	9450	0.00943396	FALSE
198.3	Secondary malignant neoplasm of digestive systems	neoplasms	NA	NA	NA	NA	NA	NA	NA	NA	NA	#VALUE!	NA	0.256467	0.280602	1.29236	0.74564	2.23993	0.360722	3779	24	3755	0.00635089	FALSE	NA	NA	NA	NA	NA	NA	NA	NA	NA	NA	NA	0.0607168	0.139703	1.0626	0.808074	1.39729	0.663844	9561	53	9508	0.00554335	FALSE
198.4	Secondary malignant neoplasm of liver	neoplasms	NA	NA	NA	NA	NA	NA	NA	NA	NA	#VALUE!	NA	0.0816301	0.183429	1.08505	0.75738	1.55449	0.656303	3810	55	3755	0.0144357	FALSE	0.329785	0.258312	1.39067	0.838193	2.3073	0.20171	3325	16	3309	0.00481203	FALSE	0.0901908	0.105934	1.09438	0.889194	1.34692	0.394555	9558	93	9465	0.00973007	FALSE
198.5	Secondary malignancy of brain/spine	neoplasms	NA	NA	NA	NA	NA	NA	NA	NA	NA	#VALUE!	NA	NA	NA	NA	NA	NA	NA	NA	NA	NA	NA	NA	NA	NA	NA	NA	NA	NA	NA	NA	NA	NA	NA	-0.0745273	0.151573	0.928182	0.689623	1.24927	0.622937	9572	45	9527	0.00470121	FALSE
198.6	Secondary malignancy of bone	neoplasms	NA	NA	NA	NA	NA	NA	NA	NA	NA	#VALUE!	NA	-0.037315	0.210061	0.963373	0.638244	1.45413	0.859007	3795	40	3755	0.0105402	FALSE	-0.0190927	0.233983	0.981088	0.620209	1.55195	0.934966	3329	20	3309	0.00600781	FALSE	-0.0516111	0.121862	0.949698	0.747919	1.20591	0.671915	9566	70	9496	0.00731758	FALSE
199	Neoplasm of uncertain behavior	neoplasms	0.0836453	0.0890267	1.08724	0.913157	1.29452	0.347447	8037	169	7868	0.0210277	FALSE	0.0292099	0.247938	1.02964	0.63334	1.67392	0.906217	3785	30	3755	0.00792602	FALSE	0.153363	0.160159	1.16575	0.851676	1.59564	0.338282	3350	41	3309	0.0122388	FALSE	-0.0397437	0.07264	0.961036	0.833503	1.10808	0.584287	9367	202	9165	0.0215651	FALSE
200	Myeloproliferative disease	neoplasms	-0.0389777	0.167203	0.961772	0.693021	1.33474	0.815671	8313	46	8267	0.0055335	FALSE	-0.0048494	0.300122	0.995162	0.552618	1.7921	0.987108	3953	20	3933	0.00505945	FALSE	-0.486088	0.263158	0.615028	0.36719	1.03015	0.0647275	3749	16	3733	0.0042678	FALSE	0.214077	0.165234	1.23872	0.896029	1.71247	0.195115	9559	38	9521	0.00397531	FALSE
202	Cancer of other lymphoid, histiocytic tissue	neoplasms	-0.0371501	0.186063	0.963532	0.669091	1.38754	0.841744	8315	40	8275	0.00481058	FALSE	NA	NA	NA	NA	NA	NA	NA	NA	NA	NA	NA	-0.160609	0.202878	0.851625	0.572209	1.26748	0.428564	3758	25	3733	0.00665247	FALSE	NA	NA	NA	NA	NA	NA	NA	NA	NA	NA	NA
202.2	Non-Hodgkins lymphoma	neoplasms	-0.0175112	0.188687	0.982641	0.678861	1.42236	0.926058	8323	39	8284	0.00468581	FALSE	NA	NA	NA	NA	NA	NA	NA	NA	NA	NA	NA	-0.160609	0.202878	0.851625	0.572209	1.26748	0.428564	3758	25	3733	0.00665247	FALSE	NA	NA	NA	NA	NA	NA	NA	NA	NA	NA	NA
204	Leukemia	neoplasms	-0.30687	0.183025	0.735746	0.513966	1.05323	0.0936089	8336	40	8296	0.00479846	FALSE	-0.0663042	0.235201	0.935846	0.590197	1.48392	0.778017	3967	34	3933	0.00857071	FALSE	-0.230976	0.166948	0.793758	0.572242	1.10102	0.166503	3770	37	3733	0.00981432	FALSE	-0.0445596	0.125558	0.956419	0.747775	1.22328	0.72267	9568	66	9502	0.00689799	FALSE
204.2	Myeloid leukemia	neoplasms	NA	NA	NA	NA	NA	NA	NA	NA	NA	#VALUE!	NA	NA	NA	NA	NA	NA	NA	NA	NA	NA	NA	NA	NA	NA	NA	NA	NA	NA	NA	NA	NA	NA	NA	-0.000508332	0.154321	0.999492	0.738616	1.35251	0.997372	9577	43	9534	0.00448992	FALSE
204.21	Myeloid leukemia, acute	neoplasms	NA	NA	NA	NA	NA	NA	NA	NA	NA	#VALUE!	NA	NA	NA	NA	NA	NA	NA	NA	NA	NA	NA	NA	NA	NA	NA	NA	NA	NA	NA	NA	NA	NA	NA	-0.0307297	0.1641	0.969738	0.703023	1.33764	0.851455	9576	38	9538	0.00396825	FALSE
204.4	Multiple myeloma	neoplasms	NA	NA	NA	NA	NA	NA	NA	NA	NA	#VALUE!	NA	-0.182977	0.283464	0.832787	0.477798	1.45152	0.518601	3956	23	3933	0.00581395	FALSE	-0.263352	0.219344	0.768471	0.49994	1.18124	0.229894	3755	22	3733	0.00585885	FALSE	NA	NA	NA	NA	NA	NA	NA	NA	NA	NA	NA
208	Benign neoplasm of colon	neoplasms	-0.00669834	0.0401237	0.993324	0.918199	1.0746	0.867416	7636	1084	6552	0.141959	FALSE	0.0283919	0.0847633	1.0288	0.871322	1.21474	0.737659	3975	283	3692	0.071195	FALSE	-0.000523272	0.078956	0.999477	0.856178	1.16676	0.994712	3575	183	3392	0.0511888	FALSE	-0.126469	0.0801833	0.881202	0.753047	1.03117	0.114739	9276	176	9100	0.0189737	FALSE
209	Neuroendocrine tumors	neoplasms	NA	NA	NA	NA	NA	NA	NA	NA	NA	#VALUE!	NA	NA	NA	NA	NA	NA	NA	NA	NA	NA	NA	NA	0.0548972	0.258647	1.05643	0.636322	1.75391	0.831914	3834	15	3819	0.00391236	FALSE	NA	NA	NA	NA	NA	NA	NA	NA	NA	NA	NA
210	Benign neoplasm of lip, oral cavity, and pharynx	neoplasms	0.107135	0.210874	1.11308	0.736256	1.68278	0.611417	8294	29	8265	0.0034965	FALSE	NA	NA	NA	NA	NA	NA	NA	NA	NA	NA	NA	NA	NA	NA	NA	NA	NA	NA	NA	NA	NA	NA	NA	NA	NA	NA	NA	NA	NA	NA	NA	NA	NA
211	Benign neoplasm of other parts of digestive system	neoplasms	0.150261	0.162993	1.16214	0.844336	1.59956	0.356586	8234	50	8184	0.00607238	FALSE	0.0810693	0.161628	1.08445	0.790001	1.48864	0.615963	3917	74	3843	0.018892	FALSE	-0.0596209	0.281767	0.942122	0.542328	1.63664	0.832422	3611	12	3599	0.00332318	FALSE	0.139094	0.176662	1.14923	0.812887	1.62474	0.43108	9500	33	9467	0.00347368	FALSE
212	Benign neoplasm of respiratory and intrathoracic organs	neoplasms	NA	NA	NA	NA	NA	NA	NA	NA	NA	#VALUE!	NA	NA	NA	NA	NA	NA	NA	NA	NA	NA	NA	NA	0.442413	0.289583	1.55646	0.882347	2.74559	0.126572	3830	13	3817	0.00339426	FALSE	NA	NA	NA	NA	NA	NA	NA	NA	NA	NA	NA
213	Benign neoplasm of bone and articular cartilage	neoplasms	0.157358	0.240115	1.17041	0.731054	1.87383	0.512247	8311	23	8288	0.00276742	FALSE	NA	NA	NA	NA	NA	NA	NA	NA	NA	NA	NA	NA	NA	NA	NA	NA	NA	NA	NA	NA	NA	NA	NA	NA	NA	NA	NA	NA	NA	NA	NA	NA	NA
214	Lipoma	neoplasms	0.0628293	0.0677235	1.06485	0.932479	1.216	0.353547	8102	300	7802	0.0370279	FALSE	-0.0563647	0.120083	0.945194	0.746972	1.19602	0.638798	3981	126	3855	0.0316503	FALSE	-0.0599621	0.148689	0.9418	0.703708	1.26045	0.686748	3526	47	3479	0.0133296	FALSE	-0.0127919	0.162949	0.98729	0.717364	1.35878	0.937428	9526	39	9487	0.00409406	FALSE
214.1	Lipoma of skin and subcutaneous tissue	neoplasms	0.0780202	0.0910521	1.08114	0.904438	1.29238	0.391514	8146	161	7985	0.0197643	FALSE	-0.0952037	0.131106	0.909188	0.70316	1.17558	0.467742	3958	103	3855	0.0260232	FALSE	-0.0687769	0.269917	0.933535	0.550012	1.58449	0.798872	3493	14	3479	0.00400802	FALSE	NA	NA	NA	NA	NA	NA	NA	NA	NA	NA	NA
215	Other benign neoplasm of connective and other soft tissue	neoplasms	0.0793106	0.0892413	1.08254	0.908825	1.28946	0.374153	8086	173	7913	0.021395	FALSE	NA	NA	NA	NA	NA	NA	NA	NA	NA	NA	NA	0.0328847	0.0873166	1.03343	0.870876	1.22633	0.70646	3620	141	3479	0.0389503	FALSE	NA	NA	NA	NA	NA	NA	NA	NA	NA	NA	NA
216	Benign neoplasm of skin	neoplasms	-0.0275074	0.0675128	0.972868	0.852287	1.11051	0.683685	7816	297	7519	0.037999	FALSE	-0.18115	0.218214	0.83431	0.543977	1.2796	0.406453	3997	41	3956	0.0102577	FALSE	-0.038303	0.142835	0.962421	0.727414	1.27335	0.788574	3531	50	3481	0.0141603	FALSE	-0.071476	0.117504	0.931019	0.739498	1.17214	0.542998	9431	79	9352	0.00837663	FALSE
216.1	Screening for malignant neoplasms of the skin	neoplasms	-0.0865924	0.137413	0.917051	0.700527	1.2005	0.52859	8099	73	8026	0.00901346	FALSE	NA	NA	NA	NA	NA	NA	NA	NA	NA	NA	NA	-0.0219307	0.12728	0.978308	0.762312	1.2555	0.8632	3552	71	3481	0.0199887	FALSE	NA	NA	NA	NA	NA	NA	NA	NA	NA	NA	NA
217	Vascular hamartomas and non-neoplastic nevi	neoplasms	-0.130608	0.143483	0.877562	0.662434	1.16255	0.36268	8175	62	8113	0.0075841	FALSE	NA	NA	NA	NA	NA	NA	NA	NA	NA	NA	NA	NA	NA	NA	NA	NA	NA	NA	NA	NA	NA	NA	NA	NA	NA	NA	NA	NA	NA	NA	NA	NA	NA
217.1	Nevus, non-neoplastic	neoplasms	-0.0977434	0.147653	0.906882	0.678994	1.21125	0.507983	8182	58	8124	0.00708873	FALSE	NA	NA	NA	NA	NA	NA	NA	NA	NA	NA	NA	NA	NA	NA	NA	NA	NA	NA	NA	NA	NA	NA	NA	NA	NA	NA	NA	NA	NA	NA	NA	NA	NA
218	Benign neoplasm of uterus	neoplasms	-0.0132118	0.0323199	0.986875	0.926298	1.05141	0.682699	7740	1618	6122	0.209044	FALSE	0.00924358	0.0523703	1.00929	0.910827	1.11839	0.859898	3875	891	2984	0.229935	FALSE	0.101449	0.0678362	1.10677	0.968981	1.26416	0.134784	3465	249	3216	0.0718615	FALSE	0.0217443	0.0530126	1.02198	0.921124	1.13388	0.68168	9259	380	8879	0.0410411	FALSE
218.1	Uterine leiomyoma	neoplasms	-0.0150676	0.0324545	0.985045	0.924337	1.04974	0.642456	7760	1600	6160	0.206186	FALSE	0.00454079	0.0525823	1.00455	0.906177	1.1136	0.931183	3866	882	2984	0.228143	FALSE	0.101449	0.0678362	1.10677	0.968981	1.26416	0.134784	3465	249	3216	0.0718615	FALSE	0.0142139	0.0540179	1.01432	0.912414	1.1276	0.792448	9281	365	8916	0.0393277	FALSE
218.2	Other benign neoplasm of uterus	neoplasms	-0.12005	0.212703	0.886876	0.58453	1.34561	0.572481	8210	30	8180	0.00365408	FALSE	0.221704	0.305957	1.2482	0.68525	2.27363	0.468683	3004	20	2984	0.00665779	FALSE	NA	NA	NA	NA	NA	NA	NA	NA	NA	NA	NA	NA	NA	NA	NA	NA	NA	NA	NA	NA	NA	NA
220	Benign neoplasm of ovary	neoplasms	-0.0392219	0.181499	0.961537	0.673707	1.37234	0.82891	8297	41	8256	0.00494155	FALSE	-0.0304682	0.255745	0.969991	0.587589	1.60126	0.905168	2888	28	2860	0.00969529	FALSE	NA	NA	NA	NA	NA	NA	NA	NA	NA	NA	NA	0.00244088	0.150428	1.00244	0.746471	1.34619	0.987054	9530	45	9485	0.00472193	FALSE
224	Benign neoplasm of eye	neoplasms	-0.026286	0.145223	0.974056	0.73277	1.29479	0.856365	8277	64	8213	0.00773227	FALSE	NA	NA	NA	NA	NA	NA	NA	NA	NA	NA	NA	NA	NA	NA	NA	NA	NA	NA	NA	NA	NA	NA	NA	NA	NA	NA	NA	NA	NA	NA	NA	NA	NA
224.1	Benign neoplasm of eye, uveal	neoplasms	-0.0955471	0.162808	0.908876	0.660571	1.25052	0.557291	8305	51	8254	0.00614088	FALSE	NA	NA	NA	NA	NA	NA	NA	NA	NA	NA	NA	NA	NA	NA	NA	NA	NA	NA	NA	NA	NA	NA	NA	NA	NA	NA	NA	NA	NA	NA	NA	NA	NA
225	Benign neoplasm of brain and other parts of nervous system	neoplasms	0.120002	0.154728	1.1275	0.832547	1.52695	0.438005	8306	56	8250	0.00674211	FALSE	NA	NA	NA	NA	NA	NA	NA	NA	NA	NA	NA	0.175289	0.212557	1.19159	0.785588	1.80742	0.409561	3811	23	3788	0.00603516	FALSE	-0.244051	0.159676	0.783448	0.572916	1.07134	0.126409	9559	40	9519	0.00418454	FALSE
225.1	Benign neoplasm of brain, cranial nerves, meninges	neoplasms	0.13103	0.162156	1.14	0.829613	1.56652	0.419064	8307	51	8256	0.0061394	FALSE	NA	NA	NA	NA	NA	NA	NA	NA	NA	NA	NA	0.175289	0.212557	1.19159	0.785588	1.80742	0.409561	3811	23	3788	0.00603516	FALSE	-0.282387	0.166377	0.753982	0.544174	1.04468	0.0896453	9566	37	9529	0.00386787	FALSE
226	Benign neoplasm of thyroid glands	neoplasms	-0.0936738	0.193624	0.91058	0.62302	1.33087	0.628534	8299	36	8263	0.00433787	FALSE	NA	NA	NA	NA	NA	NA	NA	NA	NA	NA	NA	NA	NA	NA	NA	NA	NA	NA	NA	NA	NA	NA	NA	NA	NA	NA	NA	NA	NA	NA	NA	NA	NA
227	Benign neoplasm of other endocrine glands and related structures	neoplasms	0.00855469	0.0871913	1.00859	0.850152	1.19656	0.921842	8278	178	8100	0.0215028	FALSE	0.00944158	0.204261	1.00949	0.676441	1.50651	0.963132	3979	45	3934	0.0113094	FALSE	-0.102779	0.133549	0.902326	0.694519	1.17231	0.441537	3793	58	3735	0.0152913	FALSE	0.0431452	0.125713	1.04409	0.816072	1.33582	0.731445	9525	65	9460	0.00682415	FALSE
227.1	Benign neoplasm of adrenal gland	neoplasms	0.106752	0.171839	1.11266	0.794492	1.55824	0.534445	8325	44	8281	0.00528529	FALSE	NA	NA	NA	NA	NA	NA	NA	NA	NA	NA	NA	-0.186912	0.268776	0.829517	0.489822	1.40479	0.486792	3750	15	3735	0.004	FALSE	NA	NA	NA	NA	NA	NA	NA	NA	NA	NA	NA
227.3	Benign neoplasm of pituitary gland and craniopharyngeal duct (pouch)	neoplasms	-0.0667181	0.106424	0.935459	0.759338	1.15243	0.530718	8320	119	8201	0.0143029	FALSE	-0.103226	0.279795	0.901923	0.521198	1.56076	0.712178	3958	24	3934	0.00606367	FALSE	-0.0916198	0.161404	0.912452	0.664997	1.25199	0.570278	3775	40	3735	0.010596	FALSE	-0.0106649	0.163677	0.989392	0.717867	1.36362	0.948048	9579	38	9541	0.00396701	FALSE
228	Hemangioma and lymphangioma, any site	neoplasms	-0.272374	0.171051	0.761569	0.544638	1.0649	0.111304	8274	45	8229	0.00543872	FALSE	-0.439258	0.283279	0.644515	0.369914	1.12296	0.120993	3999	21	3978	0.00525131	FALSE	-0.000107134	0.314458	0.999893	0.53986	1.85193	0.999728	3814	11	3803	0.00288411	FALSE	NA	NA	NA	NA	NA	NA	NA	NA	NA	NA	NA
229	Benign neoplasm of unspecified sites	neoplasms	NA	NA	NA	NA	NA	NA	NA	NA	NA	#VALUE!	NA	NA	NA	NA	NA	NA	NA	NA	NA	NA	NA	NA	-0.0818325	0.182055	0.921426	0.6449	1.31652	0.653076	3805	32	3773	0.00840999	FALSE	NA	NA	NA	NA	NA	NA	NA	NA	NA	NA	NA
240	Simple and unspecified goiter	endocrine/metabolic	0.100998	0.0799045	1.10627	0.945904	1.29384	0.206235	8172	217	7955	0.0265541	FALSE	NA	NA	NA	NA	NA	NA	NA	NA	NA	NA	NA	0.182192	0.211938	1.19984	0.791991	1.81773	0.389982	2955	23	2932	0.00778342	FALSE	-0.059151	0.0930142	0.942564	0.785481	1.13106	0.524819	9437	123	9314	0.0130338	FALSE
241	Nontoxic nodular goiter	endocrine/metabolic	0.0111975	0.0439869	1.01126	0.927728	1.10231	0.79906	8147	761	7386	0.0934086	FALSE	-0.052695	0.148824	0.948669	0.708653	1.26998	0.723281	3751	85	3666	0.0226606	FALSE	0.138604	0.0569213	1.14867	1.02741	1.28424	0.0148913	3290	358	2932	0.108815	FALSE	-0.124134	0.0645211	0.883262	0.778337	1.00233	0.0543638	9452	263	9189	0.0278248	FALSE
241.1	Nontoxic uninodular goiter	endocrine/metabolic	-0.0527161	0.0509612	0.948649	0.858473	1.0483	0.300933	8155	549	7606	0.0673207	FALSE	-0.672717	0.301917	0.51032	0.282388	0.92223	0.0258703	3687	21	3666	0.00569569	FALSE	0.122927	0.0707724	1.1308	0.984337	1.29906	0.0823994	3157	225	2932	0.0712702	FALSE	-0.158031	0.115022	0.853823	0.68149	1.06974	0.169465	9466	79	9387	0.00834566	FALSE
241.2	Nontoxic multinodular goiter	endocrine/metabolic	0.0911474	0.0603393	1.09543	0.973247	1.23295	0.130895	8180	387	7793	0.0473105	FALSE	0.221323	0.208325	1.24773	0.829449	1.87694	0.288057	3710	44	3666	0.0118598	FALSE	0.29377	0.0857864	1.34147	1.13386	1.5871	0.000616088	3081	149	2932	0.0483609	FALSE	-0.0365483	0.076071	0.964112	0.830566	1.11913	0.630907	9496	186	9310	0.0195872	FALSE
242	Thyrotoxicosis with or without goiter	endocrine/metabolic	-0.0401562	0.0616716	0.960639	0.851264	1.08407	0.514963	8202	361	7841	0.0440137	FALSE	-0.0405198	0.14645	0.96029	0.720679	1.27957	0.782026	3754	88	3666	0.0234417	FALSE	0.0995591	0.0801602	1.10468	0.94407	1.29262	0.214236	3101	169	2932	0.0544985	FALSE	-0.0301431	0.0776517	0.970307	0.833318	1.12982	0.697881	9461	174	9287	0.0183913	FALSE
242.1	Graves' disease	endocrine/metabolic	-0.0441795	0.0904187	0.956782	0.801396	1.1423	0.625118	8292	163	8129	0.0196575	FALSE	0.0488506	0.262733	1.05006	0.627441	1.75735	0.852498	3693	27	3666	0.00731113	FALSE	-0.0448509	0.116264	0.95614	0.7613	1.20085	0.699668	3011	79	2932	0.0262371	FALSE	-0.0382779	0.10151	0.962445	0.788805	1.17431	0.706109	9541	100	9441	0.0104811	FALSE
242.2	Toxic multinodular goiter	endocrine/metabolic	0.196225	0.199508	1.2168	0.822992	1.79905	0.325337	8315	33	8282	0.00396873	FALSE	NA	NA	NA	NA	NA	NA	NA	NA	NA	NA	NA	NA	NA	NA	NA	NA	NA	NA	NA	NA	NA	NA	0.0151497	0.182587	1.01527	0.709837	1.45211	0.933873	9569	31	9538	0.00323963	FALSE
242.3	Exophthalmos	endocrine/metabolic	-0.133853	0.145912	0.874719	0.657151	1.16432	0.358958	8315	64	8251	0.00769693	FALSE	NA	NA	NA	NA	NA	NA	NA	NA	NA	NA	NA	-0.262632	0.343189	0.769025	0.392475	1.50684	0.444111	2942	10	2932	0.00339905	FALSE	NA	NA	NA	NA	NA	NA	NA	NA	NA	NA	NA
244	Hypothyroidism	endocrine/metabolic	0.0182234	0.0410431	1.01839	0.939675	1.1037	0.657038	8153	876	7277	0.107445	FALSE	0.109758	0.0955101	1.11601	0.925481	1.34576	0.250484	3882	216	3666	0.0556414	FALSE	0.0563718	0.0607444	1.05799	0.939237	1.19176	0.3534	3243	311	2932	0.0958989	FALSE	-0.00124069	0.0485324	0.99876	0.908133	1.09843	0.979605	9312	493	8819	0.0529424	FALSE
244.1	Secondary hypothyroidism	endocrine/metabolic	0.0460426	0.0819361	1.04712	0.891765	1.22954	0.574162	8287	202	8085	0.0243755	FALSE	0.270723	0.21567	1.31091	0.858997	2.00058	0.209383	3708	42	3666	0.0113269	FALSE	0.175024	0.0947812	1.19128	0.989311	1.43447	0.064803	3051	119	2932	0.0390036	FALSE	0.00296267	0.0864169	1.00297	0.846695	1.18808	0.972651	9513	144	9369	0.0151372	FALSE
244.2	Acquired hypothyroidism	endocrine/metabolic	0.0362185	0.126966	1.03688	0.808451	1.32986	0.775444	8260	84	8176	0.0101695	FALSE	NA	NA	NA	NA	NA	NA	NA	NA	NA	NA	NA	-0.0309793	0.117263	0.969496	0.770424	1.22001	0.791636	3010	78	2932	0.0259136	FALSE	NA	NA	NA	NA	NA	NA	NA	NA	NA	NA	NA
244.4	Hypothyroidism NOS	endocrine/metabolic	0.0296637	0.0422757	1.03011	0.948193	1.1191	0.482883	8165	822	7343	0.100674	FALSE	0.11169	0.100259	1.11817	0.91868	1.36097	0.26527	3860	194	3666	0.0502591	FALSE	0.0490431	0.066347	1.05027	0.922196	1.19612	0.459792	3191	259	2932	0.0811658	FALSE	0.0107982	0.0522986	1.01086	0.912372	1.11997	0.836421	9331	423	8908	0.0453328	FALSE
244.5	Congenital hypothyroidism	endocrine/metabolic	NA	NA	NA	NA	NA	NA	NA	NA	NA	#VALUE!	NA	NA	NA	NA	NA	NA	NA	NA	NA	NA	NA	NA	0.0452787	0.219631	1.04632	0.680316	1.60923	0.836667	2954	22	2932	0.00744753	FALSE	NA	NA	NA	NA	NA	NA	NA	NA	NA	NA	NA
245	Thyroiditis	endocrine/metabolic	-0.0899067	0.12618	0.914016	0.713751	1.17047	0.47614	8251	82	8169	0.00993819	FALSE	NA	NA	NA	NA	NA	NA	NA	NA	NA	NA	NA	-0.131006	0.179454	0.877212	0.617093	1.24698	0.465372	2966	34	2932	0.0114633	FALSE	-0.0466528	0.135319	0.954419	0.73207	1.2443	0.730275	9463	58	9405	0.00612913	FALSE
245.2	Chronic thyroiditis	endocrine/metabolic	-0.154354	0.166849	0.856969	0.617931	1.18847	0.354909	8301	46	8255	0.0055415	FALSE	NA	NA	NA	NA	NA	NA	NA	NA	NA	NA	NA	-0.128005	0.19294	0.879849	0.602801	1.28423	0.507046	2961	29	2932	0.00979399	FALSE	NA	NA	NA	NA	NA	NA	NA	NA	NA	NA	NA
245.21	Chronic lymphocytic thyroiditis	endocrine/metabolic	-0.0619529	0.180592	0.939927	0.659738	1.33911	0.731557	8314	39	8275	0.00469088	FALSE	NA	NA	NA	NA	NA	NA	NA	NA	NA	NA	NA	-0.128005	0.19294	0.879849	0.602801	1.28423	0.507046	2961	29	2932	0.00979399	FALSE	NA	NA	NA	NA	NA	NA	NA	NA	NA	NA	NA
246	Other disorders of thyroid	endocrine/metabolic	0.016838	0.0726908	1.01698	0.881936	1.1727	0.816818	8032	258	7774	0.0321215	FALSE	NA	NA	NA	NA	NA	NA	NA	NA	NA	NA	NA	-0.160922	0.103998	0.851358	0.694365	1.04385	0.121776	3031	99	2932	0.0326625	FALSE	-0.0693197	0.128276	0.933028	0.725612	1.19973	0.588923	9460	63	9397	0.00665962	FALSE
246.7	Abnormal results of function study of thyroid	endocrine/metabolic	-0.043536	0.0906028	0.957398	0.801622	1.14344	0.630861	8122	165	7957	0.0203152	FALSE	NA	NA	NA	NA	NA	NA	NA	NA	NA	NA	NA	0.0867131	0.275192	1.09058	0.635932	1.87028	0.752685	2946	14	2932	0.00475221	FALSE	0.307975	0.181483	1.36067	0.95339	1.94193	0.089698	9513	32	9481	0.00336382	FALSE
249	Secondary diabetes mellitus	endocrine/metabolic	0.0889614	0.149152	1.09304	0.815971	1.46419	0.550876	8252	59	8193	0.00714978	FALSE	NA	NA	NA	NA	NA	NA	NA	NA	NA	NA	NA	-0.0754624	0.0870741	0.927315	0.781822	1.09988	0.386136	2493	159	2334	0.0637786	FALSE	-0.240059	0.189168	0.786581	0.542901	1.13964	0.204431	9554	30	9524	0.00314005	FALSE
250	Diabetes mellitus	endocrine/metabolic	-0.000566461	0.0308351	0.999434	0.94082	1.0617	0.985343	7994	2078	5916	0.259945	FALSE	0.0139534	0.0568792	1.01405	0.907075	1.13364	0.806211	3971	720	3251	0.181315	FALSE	0.0361783	0.0401564	1.03684	0.958363	1.12174	0.367622	3437	1103	2334	0.320919	FALSE	0.0463525	0.0340136	1.04744	0.979891	1.11965	0.172957	9166	1252	7914	0.136592	FALSE
250.1	Type 1 diabetes	endocrine/metabolic	0.0262178	0.0888563	1.02656	0.862482	1.22186	0.767949	8163	175	7988	0.0214382	FALSE	-0.135062	0.157348	0.873662	0.64181	1.18927	0.39069	3325	74	3251	0.0222556	FALSE	-0.0362263	0.164887	0.964422	0.698092	1.33236	0.826101	2373	39	2334	0.0164349	FALSE	0.0767116	0.0654784	1.07973	0.949684	1.22759	0.241376	9413	276	9137	0.0293212	FALSE
250.11	Type 1 diabetes with ketoacidosis	endocrine/metabolic	NA	NA	NA	NA	NA	NA	NA	NA	NA	#VALUE!	NA	NA	NA	NA	NA	NA	NA	NA	NA	NA	NA	NA	NA	NA	NA	NA	NA	NA	NA	NA	NA	NA	NA	0.0706414	0.142987	1.0732	0.810898	1.42034	0.621278	9577	52	9525	0.00542968	FALSE
250.12	Type 1 diabetes with renal manifestations	endocrine/metabolic	NA	NA	NA	NA	NA	NA	NA	NA	NA	#VALUE!	NA	NA	NA	NA	NA	NA	NA	NA	NA	NA	NA	NA	NA	NA	NA	NA	NA	NA	NA	NA	NA	NA	NA	0.240304	0.160357	1.27164	0.928676	1.74125	0.133989	9565	42	9523	0.00439101	FALSE
250.13	Type 1 diabetes with ophthalmic manifestations	endocrine/metabolic	0.203446	0.24451	1.22562	0.758969	1.97919	0.405377	8305	23	8282	0.00276942	FALSE	NA	NA	NA	NA	NA	NA	NA	NA	NA	NA	NA	NA	NA	NA	NA	NA	NA	NA	NA	NA	NA	NA	NA	NA	NA	NA	NA	NA	NA	NA	NA	NA	NA
250.14	Type 1 diabetes with neurological manifestations	endocrine/metabolic	0.153972	0.229799	1.16646	0.743465	1.83011	0.50284	8330	25	8305	0.0030012	FALSE	NA	NA	NA	NA	NA	NA	NA	NA	NA	NA	NA	NA	NA	NA	NA	NA	NA	NA	NA	NA	NA	NA	0.090486	0.143052	1.09471	0.827045	1.44899	0.527034	9539	56	9483	0.00587064	FALSE
250.2	Type 2 diabetes	endocrine/metabolic	-0.000581972	0.0308764	0.999418	0.940729	1.06177	0.984962	8007	2067	5940	0.258149	FALSE	0.0198511	0.0573809	1.02005	0.911544	1.14147	0.729378	3960	709	3251	0.17904	FALSE	0.0382489	0.0402761	1.03899	0.960125	1.12433	0.342282	3430	1096	2334	0.319534	FALSE	0.0583378	0.0347089	1.06007	0.990355	1.1347	0.0928063	9204	1205	7999	0.130921	FALSE
250.21	Type 2 diabetes with ketoacidosis	endocrine/metabolic	0.161849	0.222897	1.17568	0.759551	1.8198	0.467767	8338	27	8311	0.00323819	FALSE	NA	NA	NA	NA	NA	NA	NA	NA	NA	NA	NA	NA	NA	NA	NA	NA	NA	NA	NA	NA	NA	NA	NA	NA	NA	NA	NA	NA	NA	NA	NA	NA	NA
250.22	Type 2 diabetes with renal manifestations	endocrine/metabolic	0.133263	0.0949244	1.14255	0.94858	1.37618	0.160354	8251	154	8097	0.0186644	FALSE	NA	NA	NA	NA	NA	NA	NA	NA	NA	NA	NA	0.0661811	0.0776013	1.06842	0.91767	1.24393	0.39375	2548	214	2334	0.0839874	FALSE	0.0262277	0.0721717	1.02657	0.891162	1.18256	0.716301	9482	230	9252	0.0242565	FALSE
250.23	Type 2 diabetes with ophthalmic manifestations	endocrine/metabolic	0.0384243	0.06807	1.03917	0.909379	1.18749	0.572426	8143	302	7841	0.0370871	FALSE	-0.370934	0.148921	0.69009	0.515396	0.923995	0.0127454	3331	80	3251	0.0240168	FALSE	-0.136616	0.106313	0.872305	0.708227	1.0744	0.198782	2435	101	2334	0.0414784	FALSE	-0.209508	0.0993875	0.810983	0.667439	0.985399	0.0350315	9516	124	9392	0.0130307	FALSE
250.24	Type 2 diabetes with neurological manifestations	endocrine/metabolic	0.0282948	0.056973	1.0287	0.920009	1.15023	0.619446	8129	447	7682	0.0549883	FALSE	NA	NA	NA	NA	NA	NA	NA	NA	NA	NA	NA	0.107154	0.079198	1.11311	0.953064	1.30002	0.176058	2530	196	2334	0.0774704	FALSE	-0.0526219	0.0695081	0.948739	0.827904	1.08721	0.449013	9467	263	9204	0.0277807	FALSE
250.25	Diabetes type 2 with peripheral circulatory disorders	endocrine/metabolic	0.339088	0.19262	1.40367	0.962282	2.04751	0.0783405	8311	36	8275	0.00433161	FALSE	NA	NA	NA	NA	NA	NA	NA	NA	NA	NA	NA	0.112963	0.096937	1.11959	0.925859	1.35386	0.243887	2467	133	2334	0.0539116	FALSE	0.102671	0.147946	1.10813	0.829193	1.48089	0.487694	9548	52	9496	0.00544617	FALSE
250.3	Insulin pump user	endocrine/metabolic	0.043593	0.115115	1.04456	0.833574	1.30894	0.704918	8264	102	8162	0.0123427	FALSE	NA	NA	NA	NA	NA	NA	NA	NA	NA	NA	NA	-0.00520952	0.0744618	0.994804	0.859715	1.15112	0.944224	2553	219	2334	0.0857814	FALSE	0.0284443	0.0684575	1.02885	0.899665	1.17659	0.677773	9414	256	9158	0.0271935	FALSE
250.4	Abnormal glucose	endocrine/metabolic	0.00483586	0.037316	1.00485	0.933977	1.0811	0.896889	7579	1126	6453	0.148568	FALSE	-0.0719898	0.191813	0.93054	0.638941	1.35522	0.707428	3302	51	3251	0.0154452	FALSE	0.130037	0.0662086	1.13887	1.00027	1.29668	0.0495241	2618	284	2334	0.10848	FALSE	0.042407	0.0531672	1.04332	0.94007	1.15791	0.425093	9133	399	8734	0.0436877	FALSE
250.41	Impaired fasting glucose	endocrine/metabolic	-0.0514652	0.0496777	0.949837	0.861713	1.04697	0.30021	7942	576	7366	0.0725258	FALSE	NA	NA	NA	NA	NA	NA	NA	NA	NA	NA	NA	0.0213816	0.126956	1.02161	0.796561	1.31025	0.866255	2402	68	2334	0.0283097	FALSE	0.103016	0.107153	1.10851	0.898523	1.36757	0.336354	9445	91	9354	0.00963473	FALSE
250.42	Other abnormal glucose	endocrine/metabolic	0.0137688	0.048925	1.01386	0.921157	1.1159	0.778384	7738	604	7134	0.0780563	FALSE	-0.0658329	0.278911	0.936287	0.541995	1.61742	0.813405	3274	23	3251	0.00702505	FALSE	0.181942	0.0731144	1.19954	1.03939	1.38437	0.0128299	2564	230	2334	0.0897036	FALSE	0.0031779	0.0608881	1.00318	0.89033	1.13034	0.958375	9230	299	8931	0.0323944	FALSE
250.6	Polyneuropathy in diabetes	endocrine/metabolic	-0.0949032	0.113597	0.909461	0.727928	1.13627	0.403471	8264	107	8157	0.0129477	FALSE	NA	NA	NA	NA	NA	NA	NA	NA	NA	NA	NA	0.171833	0.123622	1.18748	0.931959	1.51306	0.164534	2411	77	2334	0.031937	FALSE	-0.0383133	0.0814863	0.962411	0.820348	1.12908	0.638226	9482	181	9301	0.0190888	FALSE
250.7	Diabetic retinopathy	endocrine/metabolic	0.0622155	0.067397	1.06419	0.932503	1.21448	0.355945	8151	306	7845	0.0375414	FALSE	NA	NA	NA	NA	NA	NA	NA	NA	NA	NA	NA	-0.211512	0.108147	0.809359	0.654764	1.00046	0.0504904	3103	94	3009	0.0302933	FALSE	-0.197984	0.096762	0.820383	0.678658	0.991704	0.0407477	9518	130	9388	0.0136583	FALSE
251	Other disorders of pancreatic internal secretion	endocrine/metabolic	NA	NA	NA	NA	NA	NA	NA	NA	NA	#VALUE!	NA	NA	NA	NA	NA	NA	NA	NA	NA	NA	NA	NA	NA	NA	NA	NA	NA	NA	NA	NA	NA	NA	NA	-0.239939	0.167205	0.786676	0.56685	1.09175	0.151287	9504	40	9464	0.00420875	FALSE
251.1	Hypoglycemia	endocrine/metabolic	0.211679	0.116441	1.23575	0.983591	1.55256	0.0690785	8200	99	8101	0.0120732	FALSE	-0.0281274	0.175174	0.972264	0.689721	1.37055	0.872433	3253	62	3191	0.0190593	FALSE	0.0193729	0.16674	1.01956	0.735329	1.41366	0.907505	2170	42	2128	0.0193548	FALSE	0.0880652	0.11249	1.09206	0.875978	1.36144	0.433701	9430	87	9343	0.00922587	FALSE
252	Disorders of parathyroid gland	endocrine/metabolic	-0.0937333	0.100991	0.910526	0.747011	1.10983	0.353338	8270	132	8138	0.0159613	FALSE	0.468983	0.227203	1.59837	1.02395	2.49503	0.039003	3890	38	3852	0.00976864	FALSE	0.0743365	0.102439	1.07717	0.881224	1.31668	0.468042	3468	104	3364	0.0299885	FALSE	-0.0110976	0.0961255	0.988964	0.819137	1.194	0.90809	9519	117	9402	0.0122912	FALSE
252.1	Hyperparathyroidism	endocrine/metabolic	-0.121276	0.107992	0.885789	0.716812	1.0946	0.261433	8278	115	8163	0.0138922	FALSE	0.456878	0.232104	1.57914	1.00196	2.4888	0.04902	3889	37	3852	0.00951401	FALSE	0.0641556	0.108836	1.06626	0.861428	1.31979	0.555546	3456	92	3364	0.0266204	FALSE	-0.0202682	0.102806	0.979936	0.801102	1.19869	0.843709	9525	101	9424	0.0106037	FALSE
252.2	Hypoparathyroidism	endocrine/metabolic	NA	NA	NA	NA	NA	NA	NA	NA	NA	#VALUE!	NA	NA	NA	NA	NA	NA	NA	NA	NA	NA	NA	NA	0.0776119	0.320748	1.0807	0.576342	2.02643	0.808802	3375	11	3364	0.00325926	FALSE	NA	NA	NA	NA	NA	NA	NA	NA	NA	NA	NA
253	Disorders of the pituitary gland and its hypothalamic control	endocrine/metabolic	-0.162299	0.0953828	0.850187	0.705217	1.02496	0.0888393	8260	148	8112	0.0179177	FALSE	0.0888615	0.272209	1.09293	0.641037	1.86338	0.744087	3878	26	3852	0.00670449	FALSE	-0.310306	0.176343	0.733222	0.518954	1.03596	0.0784636	3397	33	3364	0.00971445	FALSE	0.240523	0.123729	1.27191	0.998015	1.62098	0.0519026	9533	68	9465	0.00713312	FALSE
253.1	Pituitary hyperfunction	endocrine/metabolic	-0.0856359	0.132729	0.917928	0.707665	1.19067	0.518802	8309	76	8233	0.00914671	FALSE	NA	NA	NA	NA	NA	NA	NA	NA	NA	NA	NA	-0.209271	0.237002	0.811176	0.50977	1.29079	0.377242	3382	18	3364	0.00532229	FALSE	0.393112	0.177137	1.48158	1.04699	2.09657	0.0264697	9568	32	9536	0.00334448	FALSE
255	Disorders of adrenal glands	endocrine/metabolic	-0.0311642	0.115964	0.969316	0.772245	1.21668	0.788129	8273	99	8174	0.0119666	FALSE	NA	NA	NA	NA	NA	NA	NA	NA	NA	NA	NA	-0.0109758	0.141505	0.989084	0.749517	1.30522	0.938175	3416	52	3364	0.0152225	FALSE	-0.149858	0.106861	0.86083	0.698161	1.0614	0.160806	9474	93	9381	0.00981634	FALSE
255.1	Adrenal hyperfunction	endocrine/metabolic	0.0506743	0.190432	1.05198	0.724284	1.52794	0.79016	8328	36	8292	0.00432277	FALSE	NA	NA	NA	NA	NA	NA	NA	NA	NA	NA	NA	-0.153277	0.252411	0.857892	0.52309	1.40698	0.543684	3381	17	3364	0.0050281	FALSE	NA	NA	NA	NA	NA	NA	NA	NA	NA	NA	NA
255.12	Hyperaldosteronism	endocrine/metabolic	0.169875	0.225422	1.18516	0.76189	1.84357	0.451098	8342	26	8316	0.00311676	FALSE	NA	NA	NA	NA	NA	NA	NA	NA	NA	NA	NA	NA	NA	NA	NA	NA	NA	NA	NA	NA	NA	NA	NA	NA	NA	NA	NA	NA	NA	NA	NA	NA	NA
255.2	Adrenal hypofunction	endocrine/metabolic	-0.369577	0.250654	0.691027	0.422799	1.12942	0.14036	8335	21	8314	0.0025195	FALSE	NA	NA	NA	NA	NA	NA	NA	NA	NA	NA	NA	-0.0771842	0.203735	0.925719	0.62095	1.38007	0.704802	3389	25	3364	0.00737681	FALSE	-0.239239	0.157516	0.787227	0.578121	1.07196	0.128808	9549	43	9506	0.00450309	FALSE
255.21	Glucocorticoid deficiency	endocrine/metabolic	NA	NA	NA	NA	NA	NA	NA	NA	NA	#VALUE!	NA	NA	NA	NA	NA	NA	NA	NA	NA	NA	NA	NA	-0.115641	0.212815	0.890795	0.586984	1.35185	0.586863	3387	23	3364	0.00679067	FALSE	-0.210318	0.167096	0.810326	0.584016	1.12433	0.208151	9557	38	9519	0.00397614	FALSE
256	Ovarian dysfunction	endocrine/metabolic	0.0240859	0.0993641	1.02438	0.843102	1.24463	0.80847	8260	142	8118	0.0171913	FALSE	NA	NA	NA	NA	NA	NA	NA	NA	NA	NA	NA	-0.213221	0.13454	0.807978	0.620693	1.05177	0.113009	3425	61	3364	0.0178102	FALSE	-0.0203919	0.0837819	0.979815	0.831433	1.15468	0.807701	9489	146	9343	0.0153862	FALSE
256.4	Polycystic ovaries	endocrine/metabolic	0.0158318	0.102743	1.01596	0.830651	1.2426	0.877538	8288	133	8155	0.0160473	FALSE	NA	NA	NA	NA	NA	NA	NA	NA	NA	NA	NA	-0.185421	0.138388	0.830754	0.633394	1.08961	0.18029	3422	58	3364	0.0169492	FALSE	-0.0492996	0.0858015	0.951896	0.804551	1.12623	0.565577	9509	139	9370	0.0146177	FALSE
259	Other endocrine disorders	endocrine/metabolic	0.187757	0.238692	1.20654	0.755724	1.92628	0.431511	8278	22	8256	0.00265765	FALSE	NA	NA	NA	NA	NA	NA	NA	NA	NA	NA	NA	-0.148306	0.291275	0.862167	0.487139	1.52591	0.610638	3376	12	3364	0.0035545	FALSE	NA	NA	NA	NA	NA	NA	NA	NA	NA	NA	NA
259.4	Precocious sexual development and puberty NEC	endocrine/metabolic	NA	NA	NA	NA	NA	NA	NA	NA	NA	#VALUE!	NA	NA	NA	NA	NA	NA	NA	NA	NA	NA	NA	NA	NA	NA	NA	NA	NA	NA	NA	NA	NA	NA	NA	-0.139581	0.145787	0.869723	0.653558	1.15738	0.338352	9561	51	9510	0.00533417	FALSE
260	Protein-calorie malnutrition	endocrine/metabolic	-0.0727279	0.104357	0.929854	0.757852	1.14089	0.485855	8234	121	8113	0.0146952	FALSE	NA	NA	NA	NA	NA	NA	NA	NA	NA	NA	NA	-0.0861248	0.114839	0.91748	0.732561	1.14908	0.453277	2257	84	2173	0.0372175	FALSE	-0.0374277	0.0639196	0.963264	0.849838	1.09183	0.558182	9345	280	9065	0.0299625	FALSE
260.1	Cachexia	endocrine/metabolic	NA	NA	NA	NA	NA	NA	NA	NA	NA	#VALUE!	NA	NA	NA	NA	NA	NA	NA	NA	NA	NA	NA	NA	0.291029	0.292421	1.3378	0.754186	2.37304	0.319619	2186	13	2173	0.00594694	FALSE	NA	NA	NA	NA	NA	NA	NA	NA	NA	NA	NA
260.2	severe protein-calorie malnutrition	endocrine/metabolic	NA	NA	NA	NA	NA	NA	NA	NA	NA	#VALUE!	NA	NA	NA	NA	NA	NA	NA	NA	NA	NA	NA	NA	-0.267097	0.253122	0.765599	0.466165	1.25737	0.291329	2189	16	2173	0.00730927	FALSE	-0.259683	0.127544	0.771296	0.600694	0.990351	0.0417485	9549	67	9482	0.00701644	FALSE
260.3	Adult failure to thrive	endocrine/metabolic	NA	NA	NA	NA	NA	NA	NA	NA	NA	#VALUE!	NA	NA	NA	NA	NA	NA	NA	NA	NA	NA	NA	NA	0.0198845	0.303306	1.02008	0.562933	1.84848	0.947729	2186	13	2173	0.00594694	FALSE	-0.181306	0.125519	0.83418	0.652252	1.06685	0.148612	9507	72	9435	0.00757337	FALSE
260.6	Anorexia	endocrine/metabolic	-0.163607	0.205812	0.849076	0.567226	1.27098	0.426653	8246	32	8214	0.00388067	FALSE	-0.0306392	0.260592	0.969825	0.581933	1.61627	0.906404	3846	26	3820	0.00676027	FALSE	0.144037	0.180243	1.15493	0.811202	1.6443	0.424215	2211	38	2173	0.0171868	FALSE	0.0302777	0.157113	1.03074	0.757552	1.40245	0.847184	9470	43	9427	0.00454065	FALSE
261	Vitamin deficiency	endocrine/metabolic	-0.0131685	0.0277316	0.986918	0.934707	1.04205	0.63489	7244	2752	4492	0.379901	FALSE	-0.154429	0.116711	0.856905	0.681689	1.07716	0.185779	3960	140	3820	0.0353535	FALSE	0.0657748	0.0377939	1.06799	0.991733	1.1501	0.0817968	3332	1159	2173	0.347839	FALSE	0.00978168	0.0391946	1.00983	0.935158	1.09046	0.802922	9112	811	8301	0.0890035	FALSE
261.2	Vitamin B-complex deficiencies	endocrine/metabolic	0.0238433	0.0715454	1.02413	0.890132	1.1783	0.738937	8148	267	7881	0.0327688	FALSE	NA	NA	NA	NA	NA	NA	NA	NA	NA	NA	NA	0.0809501	0.0742816	1.08432	0.937403	1.25426	0.275813	2388	215	2173	0.0900335	FALSE	-0.00999658	0.0859008	0.990053	0.836639	1.1716	0.907356	9482	148	9334	0.0156085	FALSE
261.4	Vitamin D deficiency	endocrine/metabolic	-0.014308	0.0282741	0.985794	0.93265	1.04197	0.612826	7258	2495	4763	0.343759	FALSE	-0.189513	0.124458	0.827362	0.648268	1.05593	0.127832	3942	122	3820	0.0309488	FALSE	0.0638919	0.038674	1.06598	0.988161	1.14992	0.098522	3265	1092	2173	0.334456	FALSE	0.0242684	0.041277	1.02457	0.944939	1.1109	0.556573	9129	718	8411	0.0786505	FALSE
261.41	Rickets or osteomalacia	endocrine/metabolic	-0.00197026	0.168744	0.998032	0.716979	1.38926	0.990684	8334	47	8287	0.00563955	FALSE	NA	NA	NA	NA	NA	NA	NA	NA	NA	NA	NA	NA	NA	NA	NA	NA	NA	NA	NA	NA	NA	NA	NA	NA	NA	NA	NA	NA	NA	NA	NA	NA	NA
262	Mineral deficiency NEC	endocrine/metabolic	-0.0760872	0.140175	0.926735	0.704104	1.21976	0.587266	8211	67	8144	0.00815979	FALSE	NA	NA	NA	NA	NA	NA	NA	NA	NA	NA	NA	-0.0358421	0.13408	0.964793	0.741827	1.25477	0.789224	2233	60	2173	0.0268697	FALSE	NA	NA	NA	NA	NA	NA	NA	NA	NA	NA	NA
263	Other nutritional deficiency	endocrine/metabolic	-0.217066	0.197507	0.804877	0.546522	1.18536	0.271756	8279	34	8245	0.00410678	FALSE	NA	NA	NA	NA	NA	NA	NA	NA	NA	NA	NA	0.0718748	0.199536	1.07452	0.726718	1.58878	0.718691	2200	27	2173	0.0122727	FALSE	-0.0836702	0.161451	0.919735	0.670244	1.2621	0.604291	9433	41	9392	0.00434644	FALSE
264	Lack of normal physiological development	endocrine/metabolic	NA	NA	NA	NA	NA	NA	NA	NA	NA	#VALUE!	NA	NA	NA	NA	NA	NA	NA	NA	NA	NA	NA	NA	NA	NA	NA	NA	NA	NA	NA	NA	NA	NA	NA	-0.111728	0.0892527	0.894287	0.750764	1.06525	0.210635	9482	172	9310	0.0181396	FALSE
264.2	Failure to thrive (childhood)	endocrine/metabolic	NA	NA	NA	NA	NA	NA	NA	NA	NA	#VALUE!	NA	NA	NA	NA	NA	NA	NA	NA	NA	NA	NA	NA	NA	NA	NA	NA	NA	NA	NA	NA	NA	NA	NA	-0.161253	0.116903	0.851077	0.676797	1.07023	0.167779	9537	96	9441	0.0100661	FALSE
264.3	Delayed milestones	endocrine/metabolic	NA	NA	NA	NA	NA	NA	NA	NA	NA	#VALUE!	NA	NA	NA	NA	NA	NA	NA	NA	NA	NA	NA	NA	NA	NA	NA	NA	NA	NA	NA	NA	NA	NA	NA	0.00314574	0.126195	1.00315	0.783334	1.28465	0.980113	9556	83	9473	0.00868564	FALSE
264.9	Lack of normal physiological development, unspecified	endocrine/metabolic	NA	NA	NA	NA	NA	NA	NA	NA	NA	#VALUE!	NA	NA	NA	NA	NA	NA	NA	NA	NA	NA	NA	NA	NA	NA	NA	NA	NA	NA	NA	NA	NA	NA	NA	-0.103047	0.148578	0.902084	0.674179	1.20703	0.487959	9538	54	9484	0.00566156	FALSE
269	Proteinuria	endocrine/metabolic	-0.0475584	0.0867908	0.953555	0.804392	1.13038	0.583716	8212	178	8034	0.0216756	FALSE	NA	NA	NA	NA	NA	NA	NA	NA	NA	NA	NA	0.0166643	0.0741708	1.0168	0.879228	1.17591	0.822233	3678	203	3475	0.055193	FALSE	0.00334398	0.0733361	1.00335	0.869015	1.15845	0.963631	9395	204	9191	0.0217137	FALSE
270	Disorders of protein plasma/amino-acid transport and metabolism	endocrine/metabolic	-0.0120048	0.121446	0.988067	0.77877	1.25361	0.921258	8231	92	8139	0.0111773	FALSE	-0.311027	0.285955	0.732694	0.418324	1.28331	0.276738	3983	21	3962	0.00527241	FALSE	0.0877019	0.132608	1.09166	0.841802	1.41569	0.508381	3537	62	3475	0.017529	FALSE	-0.0474161	0.11416	0.953691	0.762487	1.19284	0.677888	9485	83	9402	0.00875066	FALSE
270.2	Disorders of amino-acid metabolism	endocrine/metabolic	0.174637	0.255994	1.19081	0.721004	1.96675	0.495117	8295	20	8275	0.00241109	FALSE	NA	NA	NA	NA	NA	NA	NA	NA	NA	NA	NA	NA	NA	NA	NA	NA	NA	NA	NA	NA	NA	NA	NA	NA	NA	NA	NA	NA	NA	NA	NA	NA	NA
270.3	Disorders of plasma protein metabolism	endocrine/metabolic	-0.0730982	0.142268	0.92951	0.70332	1.22844	0.607386	8291	68	8223	0.00820166	FALSE	-0.310024	0.302044	0.733429	0.405745	1.32575	0.304693	3982	20	3962	0.0050226	FALSE	0.050118	0.140981	1.0514	0.797555	1.38603	0.722219	3530	55	3475	0.0155807	FALSE	-0.061578	0.127773	0.94028	0.731972	1.20787	0.629853	9503	66	9437	0.00694518	FALSE
270.32	Paraproteinemia	endocrine/metabolic	-0.0308571	0.162555	0.969614	0.705066	1.33342	0.849445	8336	52	8284	0.006238	FALSE	NA	NA	NA	NA	NA	NA	NA	NA	NA	NA	NA	0.153152	0.171903	1.1655	0.832121	1.63245	0.372972	3513	38	3475	0.010817	FALSE	-0.0565667	0.153726	0.945003	0.699164	1.27728	0.712895	9559	45	9514	0.00470761	FALSE
270.38	Other specified disorders of plasma protein metabolism	endocrine/metabolic	NA	NA	NA	NA	NA	NA	NA	NA	NA	#VALUE!	NA	NA	NA	NA	NA	NA	NA	NA	NA	NA	NA	NA	-0.00297141	0.256311	0.997033	0.6033	1.64773	0.99075	3491	16	3475	0.00458321	FALSE	NA	NA	NA	NA	NA	NA	NA	NA	NA	NA	NA
271	Disorders of carbohydrate transport and metabolism	endocrine/metabolic	-0.0294608	0.0624879	0.970969	0.859042	1.09748	0.637309	7962	359	7603	0.0450892	FALSE	NA	NA	NA	NA	NA	NA	NA	NA	NA	NA	NA	0.0258054	0.0442679	1.02614	0.940861	1.11915	0.559935	3620	647	2973	0.178729	FALSE	NA	NA	NA	NA	NA	NA	NA	NA	NA	NA	NA
271.3	Intestinal disaccharidase deficiencies and disaccharide malabsorption	endocrine/metabolic	-0.0335774	0.0629048	0.96698	0.854814	1.09386	0.593493	7971	354	7617	0.044411	FALSE	NA	NA	NA	NA	NA	NA	NA	NA	NA	NA	NA	0.0243307	0.0443145	1.02463	0.939389	1.1176	0.582973	3618	645	2973	0.178275	FALSE	NA	NA	NA	NA	NA	NA	NA	NA	NA	NA	NA
272	Disorders of lipoid metabolism	endocrine/metabolic	0.0105636	0.0296702	1.01062	0.953525	1.07113	0.721814	7736	3672	4064	0.474664	FALSE	-0.0966648	0.0599875	0.90786	0.807154	1.02113	0.107089	3999	676	3323	0.169042	FALSE	-0.0123598	0.0398197	0.987716	0.91356	1.06789	0.756261	3594	1362	2232	0.378965	FALSE	-0.0246537	0.0358915	0.975648	0.909372	1.04675	0.492149	9087	1387	7700	0.152636	FALSE
272.1	Hyperlipidemia	endocrine/metabolic	0.0100973	0.0296426	1.01015	0.953132	1.07058	0.733379	7745	3670	4075	0.473854	FALSE	-0.096491	0.0600477	0.908018	0.807199	1.02143	0.108075	3998	675	3323	0.168834	FALSE	-0.0121091	0.0398682	0.987964	0.913702	1.06826	0.761336	3583	1351	2232	0.377058	FALSE	-0.0274155	0.0360784	0.972957	0.906532	1.04425	0.447322	9086	1374	7712	0.151222	FALSE
272.11	Hypercholesterolemia	endocrine/metabolic	-0.0236421	0.0450908	0.976635	0.894026	1.06688	0.600055	7901	747	7154	0.094545	FALSE	-0.108495	0.0615725	0.897183	0.795188	1.01226	0.0780574	3956	633	3323	0.16001	FALSE	-0.0347774	0.0543864	0.96582	0.868164	1.07446	0.522529	2747	515	2232	0.187477	FALSE	-0.0799594	0.0579752	0.923154	0.823995	1.03425	0.167833	9315	408	8907	0.0438003	FALSE
272.12	Hyperglyceridemia	endocrine/metabolic	0.018473	0.136282	1.01864	0.779861	1.33054	0.892177	8236	70	8166	0.00849927	FALSE	NA	NA	NA	NA	NA	NA	NA	NA	NA	NA	NA	-0.297453	0.1896	0.742707	0.512185	1.07698	0.116683	2262	30	2232	0.0132626	FALSE	NA	NA	NA	NA	NA	NA	NA	NA	NA	NA	NA
272.13	Mixed hyperlipidemia	endocrine/metabolic	-0.00673551	0.0431131	0.993287	0.912801	1.08087	0.875853	7911	809	7102	0.102263	FALSE	NA	NA	NA	NA	NA	NA	NA	NA	NA	NA	NA	0.0760875	0.0769399	1.07906	0.928008	1.25469	0.322702	2434	202	2232	0.082991	FALSE	-0.0447946	0.0446633	0.956194	0.876048	1.04367	0.31589	9287	715	8572	0.0769893	FALSE
272.9	Unspecified disorder of lipoid metabolism	endocrine/metabolic	NA	NA	NA	NA	NA	NA	NA	NA	NA	#VALUE!	NA	NA	NA	NA	NA	NA	NA	NA	NA	NA	NA	NA	-0.0788017	0.172999	0.924223	0.658441	1.29729	0.648748	2269	37	2232	0.0163067	FALSE	NA	NA	NA	NA	NA	NA	NA	NA	NA	NA	NA
274	Gout and other crystal arthropathies	endocrine/metabolic	0.255031	0.0932127	1.2905	1.07501	1.54918	0.0062189	8238	157	8081	0.019058	FALSE	-0.405376	0.295913	0.666726	0.373303	1.19079	0.170713	3999	22	3977	0.00550138	FALSE	-0.0213734	0.0980691	0.978853	0.80768	1.1863	0.827474	3797	120	3677	0.0316039	FALSE	-0.0748296	0.0792312	0.927902	0.794436	1.08379	0.344942	9475	195	9280	0.0205805	FALSE
274.1	Gout	endocrine/metabolic	0.309891	0.0975988	1.36328	1.12592	1.65068	0.00149758	8259	142	8117	0.0171934	FALSE	-0.348905	0.303742	0.70546	0.388975	1.27945	0.250685	3998	21	3977	0.00525263	FALSE	-0.00996662	0.102459	0.990083	0.809947	1.21028	0.922509	3787	110	3677	0.0290467	FALSE	-0.0599802	0.0803141	0.941783	0.804611	1.10234	0.455172	9494	186	9308	0.0195913	FALSE
274.11	Gouty arthropathy	endocrine/metabolic	0.135156	0.214583	1.14472	0.751693	1.74323	0.52879	8312	29	8283	0.00348893	FALSE	NA	NA	NA	NA	NA	NA	NA	NA	NA	NA	NA	0.100473	0.168699	1.10569	0.794392	1.53899	0.55146	3717	40	3677	0.0107614	FALSE	0.0212248	0.126368	1.02145	0.797354	1.30853	0.866615	9527	72	9455	0.00755747	FALSE
274.2	Crystal arthropathies	endocrine/metabolic	NA	NA	NA	NA	NA	NA	NA	NA	NA	#VALUE!	NA	NA	NA	NA	NA	NA	NA	NA	NA	NA	NA	NA	-0.237507	0.311156	0.788592	0.42854	1.45115	0.445281	3689	12	3677	0.00325291	FALSE	NA	NA	NA	NA	NA	NA	NA	NA	NA	NA	NA
274.21	Chondrocalcinosis	endocrine/metabolic	NA	NA	NA	NA	NA	NA	NA	NA	NA	#VALUE!	NA	NA	NA	NA	NA	NA	NA	NA	NA	NA	NA	NA	-0.216382	0.330584	0.805428	0.421336	1.53966	0.512762	3688	11	3677	0.00298265	FALSE	NA	NA	NA	NA	NA	NA	NA	NA	NA	NA	NA
275	Disorders of mineral metabolism	endocrine/metabolic	-0.0789435	0.0634807	0.924092	0.81598	1.04653	0.213654	8058	340	7718	0.0421941	FALSE	0.0770341	0.165326	1.08008	0.781136	1.49343	0.64125	3999	68	3931	0.0170043	FALSE	-0.0129861	0.0782778	0.987098	0.846699	1.15078	0.868238	3715	183	3532	0.0492598	FALSE	-0.122427	0.0614382	0.88477	0.784392	0.997993	0.0462952	9261	335	8926	0.0361732	FALSE
275.1	Disorders of iron metabolism	hematopoietic	0.0667637	0.236413	1.06904	0.672599	1.69916	0.777635	8320	23	8297	0.00276442	FALSE	NA	NA	NA	NA	NA	NA	NA	NA	NA	NA	NA	NA	NA	NA	NA	NA	NA	NA	NA	NA	NA	NA	NA	NA	NA	NA	NA	NA	NA	NA	NA	NA	NA
275.3	Disorders of magnesium metabolism	endocrine/metabolic	-0.0727732	0.110264	0.929812	0.749093	1.15413	0.509262	8231	108	8123	0.0131211	FALSE	0.13819	0.277781	1.14819	0.666136	1.9791	0.618853	3955	24	3931	0.00606827	FALSE	-0.0710612	0.206846	0.931405	0.620966	1.39704	0.731188	3556	24	3532	0.00674916	FALSE	-0.161263	0.102616	0.851068	0.696011	1.04067	0.116063	9476	104	9372	0.0109751	FALSE
275.5	Disorders of calcium/phosphorus metabolism	endocrine/metabolic	-0.177196	0.122827	0.837616	0.658404	1.06561	0.14912	8236	89	8147	0.0108062	FALSE	0.126471	0.192402	1.13482	0.778305	1.65463	0.510972	3981	50	3931	0.0125597	FALSE	0.0868175	0.168495	1.0907	0.783932	1.51751	0.606377	3570	38	3532	0.0106443	FALSE	-0.084888	0.0894084	0.918615	0.770953	1.09456	0.342396	9381	151	9230	0.0160964	FALSE
275.51	Hypocalcemia	endocrine/metabolic	-0.165412	0.179967	0.847545	0.595623	1.20602	0.358032	8297	42	8255	0.00506207	FALSE	NA	NA	NA	NA	NA	NA	NA	NA	NA	NA	NA	0.00316782	0.232123	1.00317	0.636486	1.58111	0.989111	3552	20	3532	0.00563063	FALSE	-0.0171341	0.131972	0.983012	0.758965	1.2732	0.8967	9451	64	9387	0.00677177	FALSE
275.53	Disorders of phosphorus metabolism	endocrine/metabolic	-0.136168	0.193264	0.872696	0.597521	1.2746	0.481078	8293	35	8258	0.00422043	FALSE	NA	NA	NA	NA	NA	NA	NA	NA	NA	NA	NA	-0.183295	0.324539	0.832522	0.4407	1.57271	0.572219	3543	11	3532	0.00310471	FALSE	0.00126433	0.123294	1.00127	0.78632	1.27497	0.991818	9511	78	9433	0.00820103	FALSE
275.6	Hypercalcemia	endocrine/metabolic	-0.11073	0.098646	0.89518	0.737804	1.08612	0.261649	8242	137	8105	0.0166222	FALSE	NA	NA	NA	NA	NA	NA	NA	NA	NA	NA	NA	0.00150204	0.0952793	1.0015	0.8309	1.20713	0.987422	3653	121	3532	0.0331235	FALSE	0.0264518	0.112052	1.0268	0.824341	1.27899	0.813381	9513	88	9425	0.0092505	FALSE
276	Disorders of fluid, electrolyte, and acid-base balance	endocrine/metabolic	-0.0257727	0.0387077	0.974557	0.903355	1.05137	0.50552	7495	1053	6442	0.140494	FALSE	0.0113977	0.0958421	1.01146	0.838238	1.22048	0.905337	3982	214	3768	0.0537418	FALSE	-0.0121443	0.0567957	0.987929	0.883853	1.10426	0.830684	3459	383	3076	0.110726	FALSE	-0.0165174	0.0351364	0.983618	0.918159	1.05374	0.638289	8582	1482	7100	0.172687	FALSE
276.1	Electrolyte imbalance	endocrine/metabolic	-0.0328258	0.042471	0.967707	0.890414	1.05171	0.439583	7670	846	6824	0.1103	FALSE	-0.0389399	0.114218	0.961808	0.768889	1.20313	0.73316	3913	145	3768	0.037056	FALSE	-0.0293165	0.0584882	0.971109	0.865928	1.08907	0.616204	3438	362	3076	0.105294	FALSE	-0.0246957	0.0418702	0.975607	0.89874	1.05905	0.555315	9008	961	8047	0.106683	FALSE
276.11	Hyperosmolality and/or hypernatremia	endocrine/metabolic	NA	NA	NA	NA	NA	NA	NA	NA	NA	#VALUE!	NA	0.0559815	0.298578	1.05758	0.589057	1.89875	0.851274	3788	20	3768	0.00527983	FALSE	0.107048	0.287369	1.11299	0.63369	1.9548	0.709514	3089	13	3076	0.00420848	FALSE	-0.287584	0.141744	0.750074	0.568132	0.990282	0.0424687	9527	55	9472	0.00577307	FALSE
276.12	Hyposmolality and/or hyponatremia	endocrine/metabolic	-0.0399864	0.133693	0.960803	0.73932	1.24864	0.764871	8231	73	8158	0.00886891	FALSE	0.237257	0.212101	1.26777	0.836557	1.92125	0.263309	3811	43	3768	0.0112831	FALSE	0.156641	0.226592	1.16958	0.750152	1.82351	0.489382	3099	23	3076	0.00742175	FALSE	-0.0173032	0.0819614	0.982846	0.836986	1.15412	0.832798	9410	173	9237	0.0183847	FALSE
276.13	Hyperpotassemia	endocrine/metabolic	0.0520558	0.119151	1.05343	0.834034	1.33055	0.662193	8223	92	8131	0.0111881	FALSE	0.0956862	0.226496	1.10041	0.705926	1.71535	0.672687	3805	37	3768	0.00972405	FALSE	-0.061457	0.0898382	0.940393	0.788565	1.12145	0.493921	3222	146	3076	0.0453135	FALSE	-0.111842	0.0713943	0.894185	0.77742	1.02849	0.117222	9356	261	9095	0.0278965	FALSE
276.14	Hypopotassemia	endocrine/metabolic	-0.01799	0.0464779	0.982171	0.896653	1.07585	0.698708	7762	686	7076	0.0883793	FALSE	-0.195447	0.160165	0.822467	0.600873	1.12578	0.222358	3836	68	3768	0.0177268	FALSE	-0.0274692	0.0762513	0.972905	0.837845	1.12974	0.718664	3271	195	3076	0.0596148	FALSE	-0.043156	0.0485896	0.957762	0.870758	1.05346	0.374448	9113	612	8501	0.0671568	FALSE
276.4	Acid-base balance disorder	endocrine/metabolic	-0.0146714	0.10693	0.985436	0.799113	1.2152	0.890868	8213	115	8098	0.0140022	FALSE	-0.0100947	0.214122	0.989956	0.650656	1.50619	0.962398	3806	38	3768	0.00998424	FALSE	-0.430937	0.177832	0.6499	0.458641	0.920917	0.0153813	3111	35	3076	0.0112504	FALSE	-0.102636	0.0690142	0.902456	0.788279	1.03317	0.13697	9355	266	9089	0.028434	FALSE
276.41	Acidosis	endocrine/metabolic	-0.00851625	0.121774	0.99152	0.78099	1.2588	0.944246	8231	90	8141	0.0109343	FALSE	-0.109528	0.230592	0.896257	0.57036	1.40837	0.634798	3801	33	3768	0.00868193	FALSE	-0.372369	0.183298	0.6891	0.481122	0.986981	0.042205	3109	33	3076	0.0106143	FALSE	-0.0784404	0.0718893	0.924557	0.803046	1.06445	0.275217	9367	241	9126	0.0257286	FALSE
276.5	Hypovolemia	endocrine/metabolic	0.0458508	0.0786171	1.04692	0.897413	1.22133	0.559747	7849	218	7631	0.0277742	FALSE	0.0420234	0.14077	1.04292	0.791452	1.37428	0.765303	3863	95	3768	0.0245923	FALSE	0.0325802	0.213153	1.03312	0.680315	1.56888	0.878517	3099	23	3076	0.00742175	FALSE	0.0256116	0.0453094	1.02594	0.938761	1.12122	0.571897	8664	694	7970	0.0801016	FALSE
276.6	Fluid overload	endocrine/metabolic	0.258087	0.214297	1.29445	0.850496	1.97015	0.228458	8304	27	8277	0.00325145	FALSE	0.164527	0.283033	1.17884	0.676909	2.05294	0.561038	3792	24	3768	0.00632911	FALSE	0.216175	0.322668	1.24132	0.659512	2.33638	0.502882	3087	11	3076	0.00356333	FALSE	-0.145606	0.0769958	0.864498	0.743402	1.00532	0.0586117	9446	213	9233	0.0225492	FALSE
277	Other disorders of metabolism	endocrine/metabolic	-0.100917	0.16864	0.904008	0.649565	1.25812	0.549561	8224	46	8178	0.00559339	FALSE	-0.270853	0.243354	0.762729	0.473394	1.2289	0.265708	3991	31	3960	0.00776748	FALSE	0.0262582	0.0927792	1.02661	0.855911	1.23134	0.777163	3652	122	3530	0.0334064	FALSE	NA	NA	NA	NA	NA	NA	NA	NA	NA	NA	NA
277.5	Other disorders of lipoid metabolism	endocrine/metabolic	0.0908573	0.114301	1.09511	0.875313	1.37011	0.426676	8220	100	8120	0.0121655	FALSE	NA	NA	NA	NA	NA	NA	NA	NA	NA	NA	NA	0.143155	0.218142	1.15391	0.752462	1.76953	0.511667	3552	22	3530	0.00619369	FALSE	NA	NA	NA	NA	NA	NA	NA	NA	NA	NA	NA
277.51	Lipoprotein disorders	endocrine/metabolic	0.169123	0.182459	1.18427	0.828203	1.69341	0.353973	8328	39	8289	0.004683	FALSE	NA	NA	NA	NA	NA	NA	NA	NA	NA	NA	NA	0.347108	0.236851	1.41497	0.889479	2.25091	0.142781	3549	19	3530	0.00535362	FALSE	NA	NA	NA	NA	NA	NA	NA	NA	NA	NA	NA
277.7	Dysmetabolic syndrome X	endocrine/metabolic	-0.5425	0.160019	0.581293	0.4248	0.795438	0.000698361	8287	55	8232	0.0066369	FALSE	NA	NA	NA	NA	NA	NA	NA	NA	NA	NA	NA	0.215748	0.274417	1.24079	0.724619	2.12464	0.431747	3544	14	3530	0.00395034	FALSE	0.0154986	0.159359	1.01562	0.743158	1.38797	0.922523	9517	41	9476	0.00430808	FALSE
278	Overweight, obesity and other hyperalimentation	endocrine/metabolic	0.0313061	0.0278733	1.0318	0.976944	1.08974	0.261371	7618	4956	2662	0.650564	FALSE	-0.0998211	0.0600409	0.904999	0.804527	1.01802	0.0964021	3999	588	3411	0.147037	FALSE	-0.0362519	0.0355132	0.964397	0.899553	1.03392	0.30735	3346	1394	1952	0.416617	FALSE	-0.0235244	0.0294607	0.97675	0.921947	1.03481	0.42458	8400	1558	6842	0.185476	FALSE
278.1	Obesity	endocrine/metabolic	0.0203237	0.026879	1.02053	0.968159	1.07574	0.449579	7672	4501	3171	0.586679	FALSE	-0.100474	0.0602418	0.904409	0.803685	1.01776	0.0953481	3995	584	3411	0.146183	FALSE	-0.0250651	0.0373805	0.975246	0.906349	1.04938	0.502514	3146	1194	1952	0.37953	FALSE	-0.0174089	0.031245	0.982742	0.924364	1.04481	0.577409	8546	1323	7223	0.154809	FALSE
278.11	Morbid obesity	endocrine/metabolic	0.0138639	0.0358172	1.01396	0.94522	1.0877	0.698701	7907	1212	6695	0.153282	FALSE	NA	NA	NA	NA	NA	NA	NA	NA	NA	NA	NA	0.0249099	0.049381	1.02522	0.930646	1.12941	0.613949	2500	548	1952	0.2192	FALSE	0.000114388	0.0418525	1.00011	0.921349	1.08561	0.997819	8984	649	8335	0.0722395	FALSE
278.3	Localized adiposity	endocrine/metabolic	0.0340509	0.199816	1.03464	0.699361	1.53065	0.864686	8303	32	8271	0.00385403	FALSE	NA	NA	NA	NA	NA	NA	NA	NA	NA	NA	NA	NA	NA	NA	NA	NA	NA	NA	NA	NA	NA	NA	-0.137604	0.169452	0.871444	0.625171	1.21473	0.416763	9548	36	9512	0.00377042	FALSE
278.4	Abnormal weight gain	endocrine/metabolic	-0.130745	0.0983965	0.877441	0.723538	1.06408	0.183927	7995	139	7856	0.0173859	FALSE	NA	NA	NA	NA	NA	NA	NA	NA	NA	NA	NA	-0.0212237	0.112808	0.979	0.784799	1.22126	0.850768	2038	86	1952	0.0421982	FALSE	-0.048969	0.0669588	0.952211	0.835096	1.08575	0.464577	9218	241	8977	0.0261445	FALSE
279	Disorders involving the immune mechanism	endocrine/metabolic	-0.404289	0.229286	0.667451	0.425841	1.04615	0.0778584	8300	25	8275	0.00301205	FALSE	NA	NA	NA	NA	NA	NA	NA	NA	NA	NA	NA	0.146623	0.183617	1.15792	0.80794	1.65949	0.424566	3517	30	3487	0.00853	FALSE	0.0105355	0.0909962	1.01059	0.845509	1.20791	0.907827	9280	135	9145	0.0145474	FALSE
279.1	Immunity deficiency	endocrine/metabolic	NA	NA	NA	NA	NA	NA	NA	NA	NA	#VALUE!	NA	NA	NA	NA	NA	NA	NA	NA	NA	NA	NA	NA	0.0409695	0.208379	1.04182	0.692496	1.56736	0.844132	3510	23	3487	0.00655271	FALSE	-0.0275268	0.0981574	0.972849	0.802587	1.17923	0.779144	9302	115	9187	0.0123629	FALSE
279.7	Other immunological findings	endocrine/metabolic	0.0640798	0.108673	1.06618	0.861639	1.31927	0.555421	8189	114	8075	0.0139211	FALSE	NA	NA	NA	NA	NA	NA	NA	NA	NA	NA	NA	-0.0258883	0.0730416	0.974444	0.844467	1.12443	0.723015	3690	203	3487	0.0550136	FALSE	0.134839	0.0915524	1.14435	0.956376	1.36928	0.140803	9378	125	9253	0.0133291	FALSE
280	Iron deficiency anemias	hematopoietic	0.0156595	0.033408	1.01578	0.9514	1.08452	0.63926	7750	1464	6286	0.188903	FALSE	-0.0887732	0.0798253	0.915053	0.782524	1.07003	0.266098	3402	310	3092	0.0911229	FALSE	-0.0260295	0.0524119	0.974306	0.879188	1.07972	0.619447	2723	456	2267	0.167462	FALSE	-0.0600223	0.0438813	0.941744	0.864132	1.02633	0.171364	9075	621	8454	0.0684298	FALSE
280.1	Iron deficiency anemias, unspecified or not due to blood loss	hematopoietic	0.0316719	0.034762	1.03218	0.964195	1.10496	0.36224	7765	1327	6438	0.170895	FALSE	-0.0865181	0.0836539	0.917119	0.778427	1.08052	0.301025	3371	279	3092	0.0827648	FALSE	-0.0382422	0.0561779	0.96248	0.862129	1.07451	0.496039	2654	387	2267	0.145818	FALSE	-0.036587	0.0467707	0.964074	0.879627	1.05663	0.434061	9142	529	8613	0.0578648	FALSE
280.2	Iron deficiency anemia secondary to blood loss (chronic)	hematopoietic	-0.0368122	0.0718384	0.963857	0.837264	1.10959	0.60835	8084	269	7815	0.0332756	FALSE	-0.170236	0.192176	0.843466	0.578741	1.22928	0.375707	3143	51	3092	0.0162265	FALSE	0.0548952	0.0830574	1.05643	0.89772	1.2432	0.508657	2434	167	2267	0.0686113	FALSE	0.0199376	0.0882205	1.02014	0.858151	1.2127	0.821204	9402	139	9263	0.0147841	FALSE
281	Other deficiency anemia	hematopoietic	-0.0443718	0.0743546	0.956598	0.826871	1.10668	0.550668	8089	248	7841	0.0306589	FALSE	NA	NA	NA	NA	NA	NA	NA	NA	NA	NA	NA	-0.11036	0.15536	0.895512	0.660429	1.21427	0.477487	2313	46	2267	0.0198876	FALSE	0.133783	0.107455	1.14315	0.926048	1.41114	0.213127	9425	93	9332	0.00986737	FALSE
281.1	Megaloblastic anemia	hematopoietic	-0.00183595	0.0811211	0.998166	0.851434	1.17018	0.981944	8175	207	7968	0.0253211	FALSE	NA	NA	NA	NA	NA	NA	NA	NA	NA	NA	NA	-0.114781	0.183745	0.891561	0.621934	1.27808	0.532184	2300	33	2267	0.0143478	FALSE	0.124892	0.122057	1.13303	0.891955	1.43925	0.306201	9519	72	9447	0.00756382	FALSE
281.11	Pernicious anemia	hematopoietic	NA	NA	NA	NA	NA	NA	NA	NA	NA	#VALUE!	NA	NA	NA	NA	NA	NA	NA	NA	NA	NA	NA	NA	-0.0639537	0.263776	0.938048	0.559364	1.5731	0.808428	2283	16	2267	0.00700832	FALSE	NA	NA	NA	NA	NA	NA	NA	NA	NA	NA	NA
281.12	Other vitamin B12 deficiency anemia	hematopoietic	0.0144481	0.087591	1.01455	0.854507	1.20457	0.868984	8200	175	8025	0.0213415	FALSE	NA	NA	NA	NA	NA	NA	NA	NA	NA	NA	NA	-0.327136	0.262036	0.720986	0.431397	1.20497	0.211871	2283	16	2267	0.00700832	FALSE	0.0419994	0.143173	1.04289	0.787714	1.38074	0.769257	9533	52	9481	0.00545474	FALSE
281.13	Folate-deficiency anemia	hematopoietic	-0.0060587	0.253364	0.99396	0.604924	1.63319	0.980922	8315	22	8293	0.00264582	FALSE	NA	NA	NA	NA	NA	NA	NA	NA	NA	NA	NA	NA	NA	NA	NA	NA	NA	NA	NA	NA	NA	NA	NA	NA	NA	NA	NA	NA	NA	NA	NA	NA	NA
281.9	Deficiency anemias	hematopoietic	-0.299838	0.180933	0.740938	0.519719	1.05632	0.0974836	8250	40	8210	0.00484848	FALSE	NA	NA	NA	NA	NA	NA	NA	NA	NA	NA	NA	-0.109373	0.289995	0.896396	0.507752	1.58252	0.706059	2280	13	2267	0.00570175	FALSE	NA	NA	NA	NA	NA	NA	NA	NA	NA	NA	NA
282	Hereditary hemolytic anemias	hematopoietic	0.0413343	0.0728541	1.0422	0.903518	1.20217	0.570471	8198	256	7942	0.0312271	FALSE	-0.0473876	0.0776921	0.953718	0.819006	1.11059	0.541901	3445	353	3092	0.102467	FALSE	0.10962	0.11212	1.11585	0.895712	1.3901	0.328225	2354	87	2267	0.0369584	FALSE	0.0184533	0.0548022	1.01862	0.914883	1.13413	0.736324	8903	361	8542	0.0405481	FALSE
282.5	Sickle cell anemia	hematopoietic	0.0186521	0.103916	1.01883	0.831086	1.24898	0.857551	8280	124	8156	0.0149758	FALSE	-0.0471684	0.0835112	0.953927	0.809895	1.12357	0.572199	3395	303	3092	0.0892489	FALSE	0.0341623	0.135954	1.03475	0.792702	1.35071	0.801599	2325	58	2267	0.0249462	FALSE	0.0693091	0.0732185	1.07177	0.928487	1.23716	0.343839	9462	197	9265	0.0208201	FALSE
282.8	Other hemoglobinopathies	hematopoietic	0.0435624	0.121694	1.04453	0.82287	1.32589	0.720368	8288	89	8199	0.0107384	FALSE	0.0547579	0.183457	1.05628	0.737258	1.51336	0.765338	3150	58	3092	0.0184127	FALSE	0.306391	0.222308	1.35851	0.878682	2.10037	0.168132	2290	23	2267	0.0100437	FALSE	NA	NA	NA	NA	NA	NA	NA	NA	NA	NA	NA
282.9	Other hereditary hemolytic anemias	hematopoietic	0.102216	0.157915	1.10762	0.812778	1.50942	0.517447	8312	54	8258	0.00649663	FALSE	NA	NA	NA	NA	NA	NA	NA	NA	NA	NA	NA	NA	NA	NA	NA	NA	NA	NA	NA	NA	NA	NA	-0.000150331	0.0769118	0.99985	0.859936	1.16253	0.99844	8953	180	8773	0.020105	FALSE
283	Acquired hemolytic anemias	hematopoietic	NA	NA	NA	NA	NA	NA	NA	NA	NA	#VALUE!	NA	NA	NA	NA	NA	NA	NA	NA	NA	NA	NA	NA	NA	NA	NA	NA	NA	NA	NA	NA	NA	NA	NA	0.165177	0.141797	1.1796	0.893378	1.55753	0.244067	9548	55	9493	0.00576037	FALSE
284	Aplastic anemia	hematopoietic	0.129152	0.19186	1.13786	0.781223	1.65731	0.500848	8312	36	8276	0.00433109	FALSE	NA	NA	NA	NA	NA	NA	NA	NA	NA	NA	NA	-0.210423	0.176318	0.810241	0.573495	1.14472	0.232702	2302	35	2267	0.0152042	FALSE	0.0650141	0.116059	1.06717	0.850049	1.33976	0.575354	9541	78	9463	0.00817524	FALSE
284.1	Pancytopenia	hematopoietic	0.0834713	0.210178	1.08705	0.720019	1.64119	0.69126	8327	30	8297	0.00360274	FALSE	NA	NA	NA	NA	NA	NA	NA	NA	NA	NA	NA	-0.101951	0.188778	0.903074	0.623781	1.30742	0.589159	2297	30	2267	0.0130605	FALSE	0.126364	0.124218	1.1347	0.889493	1.44749	0.309023	9562	68	9494	0.00711148	FALSE
285	Other anemias	hematopoietic	0.0258519	0.030637	1.02619	0.966382	1.0897	0.398772	7396	1996	5400	0.269876	FALSE	0.0348398	0.0688114	1.03545	0.90481	1.18496	0.61264	3527	435	3092	0.123334	FALSE	-0.0017958	0.0406923	0.998206	0.921684	1.08108	0.9648	3163	896	2267	0.283275	FALSE	-0.0395818	0.0324871	0.961191	0.901896	1.02439	0.223077	8580	1530	7050	0.178322	FALSE
285.1	Acute posthemorrhagic anemia	hematopoietic	0.201949	0.13444	1.22379	0.940302	1.59273	0.133059	8208	74	8134	0.00901559	FALSE	NA	NA	NA	NA	NA	NA	NA	NA	NA	NA	NA	-0.200861	0.190608	0.818026	0.563012	1.18855	0.29198	2298	31	2267	0.01349	FALSE	-0.067621	0.0666075	0.934615	0.820229	1.06495	0.310003	9280	257	9023	0.027694	FALSE
285.2	Anemia of chronic disease	hematopoietic	-0.0201298	0.0905192	0.980071	0.820741	1.17033	0.824017	8209	166	8043	0.0202217	FALSE	-0.113573	0.276865	0.892639	0.518804	1.53585	0.681651	3118	26	3092	0.00833868	FALSE	-0.0835182	0.0982745	0.919874	0.75871	1.11527	0.395411	2389	122	2267	0.0510674	FALSE	-0.0451186	0.0572923	0.955884	0.854352	1.06948	0.43098	9371	393	8978	0.0419379	FALSE
285.21	Anemia in chronic kidney disease	hematopoietic	0.0296242	0.126119	1.03007	0.804473	1.31892	0.814293	8315	84	8231	0.0101022	FALSE	NA	NA	NA	NA	NA	NA	NA	NA	NA	NA	NA	-0.175665	0.11808	0.838899	0.665576	1.05736	0.136837	2350	83	2267	0.0353191	FALSE	-0.0583603	0.0801655	0.94331	0.806151	1.10381	0.466615	9502	190	9312	0.0199958	FALSE
285.22	Anemia in neoplastic disease	hematopoietic	NA	NA	NA	NA	NA	NA	NA	NA	NA	#VALUE!	NA	NA	NA	NA	NA	NA	NA	NA	NA	NA	NA	NA	0.10916	0.276085	1.11534	0.64923	1.91609	0.69256	2282	15	2267	0.00657318	FALSE	0.0084922	0.0898605	1.00853	0.845663	1.20276	0.924709	9528	131	9397	0.013749	FALSE
286	Coagulation defects	hematopoietic	0.0685909	0.108316	1.071	0.86614	1.32431	0.526572	8246	113	8133	0.0137036	FALSE	-0.232688	0.262684	0.792401	0.473526	1.32601	0.37572	3958	26	3932	0.00656897	FALSE	0.11707	0.111228	1.1242	0.903989	1.39805	0.292562	3559	87	3472	0.0244451	FALSE	0.0272535	0.064021	1.02763	0.906443	1.16502	0.67033	9168	281	8887	0.0306501	FALSE
286.2	Encounter for long-term (current) use of anticoagulants	hematopoietic	0.176916	0.0810257	1.19353	1.01827	1.39896	0.0290027	8256	201	8055	0.0243459	FALSE	NA	NA	NA	NA	NA	NA	NA	NA	NA	NA	NA	0.0236046	0.111283	1.02389	0.823238	1.27344	0.832019	3558	86	3472	0.0241709	FALSE	0.101627	0.0663255	1.10697	0.972028	1.26065	0.12546	9422	283	9139	0.0300361	FALSE
286.7	Other and unspecified coagulation defects	hematopoietic	0.338943	0.212289	1.40346	0.925756	2.12768	0.110353	8306	30	8276	0.00361185	FALSE	NA	NA	NA	NA	NA	NA	NA	NA	NA	NA	NA	0.279564	0.311205	1.32255	0.718638	2.43398	0.36901	3483	11	3472	0.0031582	FALSE	0.0344303	0.0885284	1.03503	0.870154	1.23115	0.697337	9225	144	9081	0.0156098	FALSE
286.8	Hypercoagulable state	hematopoietic	0.0693771	0.163186	1.07184	0.778437	1.47583	0.670734	8323	50	8273	0.00600745	FALSE	NA	NA	NA	NA	NA	NA	NA	NA	NA	NA	NA	0.186104	0.151224	1.20455	0.89557	1.62012	0.218452	3518	46	3472	0.0130756	FALSE	0.0691594	0.154293	1.07161	0.791951	1.45002	0.653985	9552	45	9507	0.00471106	FALSE
286.81	Primary hypercoagulable state	hematopoietic	0.0233615	0.169036	1.02364	0.734953	1.42571	0.890079	8321	46	8275	0.00552818	FALSE	NA	NA	NA	NA	NA	NA	NA	NA	NA	NA	NA	0.186108	0.152802	1.20455	0.892808	1.62515	0.223235	3517	45	3472	0.012795	FALSE	0.06868	0.180233	1.07109	0.752332	1.52491	0.703158	9557	33	9524	0.00345297	FALSE
286.9	Abnormal coagulation profile	hematopoietic	0.51454	0.200102	1.67287	1.13014	2.47624	0.0101293	8297	32	8265	0.00385682	FALSE	NA	NA	NA	NA	NA	NA	NA	NA	NA	NA	NA	0.219739	0.178144	1.24575	0.878601	1.76633	0.217394	3507	35	3472	0.00998004	FALSE	0.0199724	0.139304	1.02017	0.776418	1.34045	0.885996	9506	60	9446	0.0063118	FALSE
287	Purpura and other hemorrhagic conditions	hematopoietic	-0.0499155	0.107958	0.95131	0.769886	1.17549	0.643823	8245	111	8134	0.0134627	FALSE	0.0418824	0.204296	1.04277	0.698698	1.55629	0.837565	3977	45	3932	0.0113151	FALSE	0.0894708	0.119204	1.0936	0.865741	1.38142	0.452913	3546	74	3472	0.0208686	FALSE	-0.0603329	0.0735399	0.941451	0.815078	1.08742	0.411982	9417	203	9214	0.0215568	FALSE
287.3	Thrombocytopenia	hematopoietic	-0.0554035	0.114594	0.946103	0.755778	1.18436	0.628758	8265	99	8166	0.0119782	FALSE	0.209468	0.216557	1.23302	0.806555	1.88498	0.33341	3973	41	3932	0.0103197	FALSE	0.0774492	0.122175	1.08053	0.85043	1.37288	0.526131	3542	70	3472	0.0197628	FALSE	-0.0524842	0.0764165	0.948869	0.816882	1.10218	0.492197	9436	188	9248	0.0199237	FALSE
287.31	Primary thrombocytopenia	hematopoietic	NA	NA	NA	NA	NA	NA	NA	NA	NA	#VALUE!	NA	NA	NA	NA	NA	NA	NA	NA	NA	NA	NA	NA	NA	NA	NA	NA	NA	NA	NA	NA	NA	NA	NA	-0.264032	0.168231	0.767949	0.552245	1.06791	0.11654	9565	37	9528	0.00386827	FALSE
288	Diseases of white blood cells	hematopoietic	-0.0568591	0.0826792	0.944727	0.803394	1.11092	0.491637	8043	194	7849	0.0241204	FALSE	NA	NA	NA	NA	NA	NA	NA	NA	NA	NA	NA	-0.209193	0.153497	0.811238	0.600467	1.09599	0.17293	3268	43	3225	0.0131579	FALSE	-0.0271569	0.0568162	0.973209	0.870649	1.08785	0.632666	9163	370	8793	0.0403798	FALSE
288.1	Decreased white blood cell count	hematopoietic	-0.0183848	0.0760008	0.981783	0.845907	1.13949	0.808855	8174	241	7933	0.0294837	FALSE	0.318221	0.156532	1.37468	1.01148	1.86829	0.042058	3884	78	3806	0.0200824	FALSE	-0.0694678	0.105103	0.93289	0.759216	1.14629	0.508643	3318	93	3225	0.0280289	FALSE	0.085141	0.075699	1.08887	0.938729	1.26303	0.260703	9434	186	9248	0.0197159	FALSE
288.11	Neutropenia	hematopoietic	0.0010603	0.111438	1.00106	0.804641	1.24543	0.992409	8255	110	8145	0.0133253	FALSE	0.318221	0.156532	1.37468	1.01148	1.86829	0.042058	3884	78	3806	0.0200824	FALSE	-0.119364	0.147576	0.887485	0.664571	1.18517	0.418613	3271	46	3225	0.014063	FALSE	0.0628864	0.0879264	1.06491	0.896328	1.26519	0.474476	9475	136	9339	0.0143536	FALSE
288.2	Elevated white blood cell count	hematopoietic	0.0631726	0.0997569	1.06521	0.876033	1.29524	0.52656	8118	131	7987	0.016137	FALSE	NA	NA	NA	NA	NA	NA	NA	NA	NA	NA	NA	-0.105663	0.165035	0.899728	0.651074	1.24334	0.522012	3262	37	3225	0.0113427	FALSE	0.0237022	0.0633593	1.02399	0.904401	1.15938	0.708336	9286	281	9005	0.0302606	FALSE
289	Other diseases of blood and blood-forming organs	hematopoietic	0.0565289	0.154082	1.05816	0.782335	1.43122	0.713712	8203	55	8148	0.00670486	FALSE	-0.231134	0.237887	0.793633	0.497882	1.26507	0.331244	3838	32	3806	0.00833768	FALSE	-0.0742907	0.0888207	0.928402	0.780064	1.10495	0.402923	3358	133	3225	0.0396069	FALSE	0.131937	0.152464	1.14104	0.846291	1.53844	0.386839	9454	46	9408	0.00486567	FALSE
289.3	Personal history of diseases of blood and blood-forming organs	hematopoietic	NA	NA	NA	NA	NA	NA	NA	NA	NA	#VALUE!	NA	NA	NA	NA	NA	NA	NA	NA	NA	NA	NA	NA	0.00392751	0.105081	1.00394	0.817069	1.23354	0.970185	3319	94	3225	0.0283218	FALSE	NA	NA	NA	NA	NA	NA	NA	NA	NA	NA	NA
289.4	Lymphadenitis	hematopoietic	-0.035069	0.0682452	0.965539	0.844653	1.10373	0.607345	7919	298	7621	0.037631	FALSE	0.0715372	0.149921	1.07416	0.800669	1.44106	0.633244	3889	83	3806	0.0213422	FALSE	0.233533	0.118478	1.26305	1.00132	1.59321	0.0487111	3299	74	3225	0.022431	FALSE	0.00548543	0.0664759	1.0055	0.882667	1.14543	0.934235	9154	242	8912	0.0264365	FALSE
289.5	Diseases of spleen	hematopoietic	NA	NA	NA	NA	NA	NA	NA	NA	NA	#VALUE!	NA	NA	NA	NA	NA	NA	NA	NA	NA	NA	NA	NA	NA	NA	NA	NA	NA	NA	NA	NA	NA	NA	NA	-0.150991	0.187975	0.859855	0.594865	1.24289	0.421829	9549	31	9518	0.00324641	FALSE
289.9	Abnormality of red blood cells	hematopoietic	NA	NA	NA	NA	NA	NA	NA	NA	NA	#VALUE!	NA	NA	NA	NA	NA	NA	NA	NA	NA	NA	NA	NA	-0.624381	0.275199	0.535593	0.312306	0.91852	0.0232783	3239	14	3225	0.00432232	FALSE	NA	NA	NA	NA	NA	NA	NA	NA	NA	NA	NA
290	Delirium dementia and amnestic and other cognitive disorders	mental disorders	0.0582336	0.0907273	1.05996	0.887282	1.26625	0.520969	8191	166	8025	0.0202661	FALSE	0.218841	0.185058	1.24463	0.865998	1.78882	0.236985	3910	58	3852	0.0148338	FALSE	-0.0815223	0.126269	0.921712	0.719637	1.18053	0.518522	3397	82	3315	0.0241389	FALSE	0.0425824	0.0974054	1.0435	0.862145	1.26301	0.66199	9482	127	9355	0.0133938	FALSE
290.1	Dementias	mental disorders	-0.102159	0.140229	0.902886	0.68591	1.1885	0.466301	8298	71	8227	0.00855628	FALSE	0.279835	0.205725	1.32291	0.883921	1.97992	0.173756	3898	46	3852	0.0118009	FALSE	-0.0968191	0.13293	0.90772	0.699519	1.17789	0.466402	3391	76	3315	0.0224123	FALSE	-0.0269352	0.114756	0.973424	0.777356	1.21895	0.814428	9555	93	9462	0.00973312	FALSE
290.11	Alzheimer's disease	mental disorders	NA	NA	NA	NA	NA	NA	NA	NA	NA	#VALUE!	NA	0.110925	0.316592	1.11731	0.600738	2.07808	0.72606	3872	20	3852	0.00516529	FALSE	-0.12106	0.305637	0.885981	0.4867	1.61283	0.692039	3332	17	3315	0.00510204	FALSE	0.105369	0.172529	1.11112	0.792322	1.55819	0.541376	9582	40	9542	0.00417449	FALSE
290.13	Senile dementia	mental disorders	NA	NA	NA	NA	NA	NA	NA	NA	NA	#VALUE!	NA	0.319503	0.240861	1.37644	0.858487	2.2069	0.184672	3885	33	3852	0.00849421	FALSE	NA	NA	NA	NA	NA	NA	NA	NA	NA	NA	NA	NA	NA	NA	NA	NA	NA	NA	NA	NA	NA	NA
290.16	Vascular dementia	mental disorders	0.0989756	0.265346	1.10404	0.656323	1.85717	0.709144	8338	20	8318	0.00239866	FALSE	NA	NA	NA	NA	NA	NA	NA	NA	NA	NA	NA	-0.0732047	0.255032	0.929411	0.563793	1.53213	0.774081	3333	18	3315	0.00540054	FALSE	NA	NA	NA	NA	NA	NA	NA	NA	NA	NA	NA
290.2	Delirium due to conditions classified elsewhere	mental disorders	0.0965153	0.209424	1.10133	0.730551	1.66028	0.644898	8296	30	8266	0.0036162	FALSE	NA	NA	NA	NA	NA	NA	NA	NA	NA	NA	NA	NA	NA	NA	NA	NA	NA	NA	NA	NA	NA	NA	0.21683	0.174945	1.24213	0.881561	1.75019	0.21519	9495	36	9459	0.00379147	FALSE
290.3	Other persistent mental disorders due to conditions classified elsewhere	mental disorders	0.0253063	0.0995842	1.02563	0.843767	1.24669	0.799403	8214	137	8077	0.0166788	FALSE	NA	NA	NA	NA	NA	NA	NA	NA	NA	NA	NA	NA	NA	NA	NA	NA	NA	NA	NA	NA	NA	NA	0.0250318	0.134495	1.02535	0.787746	1.33462	0.852354	9544	62	9482	0.00649623	FALSE
291	Other specified nonpsychotic and/or transient mental disorders	mental disorders	0.150027	0.121997	1.16187	0.914765	1.47571	0.21879	8100	90	8010	0.0111111	FALSE	-0.0809304	0.272402	0.922258	0.540728	1.57299	0.766391	3877	25	3852	0.00644828	FALSE	-0.307807	0.18384	0.735057	0.512664	1.05392	0.0940686	3347	32	3315	0.0095608	FALSE	-0.0369784	0.0723034	0.963697	0.836363	1.11042	0.609047	9330	223	9107	0.0239014	FALSE
291.4	Specific nonpsychotic mental disorders due to brain damage	mental disorders	0.0775332	0.206087	1.08062	0.721519	1.61844	0.706756	8290	33	8257	0.0039807	FALSE	NA	NA	NA	NA	NA	NA	NA	NA	NA	NA	NA	-0.347734	0.226783	0.706287	0.452834	1.1016	0.125194	3336	21	3315	0.00629496	FALSE	NA	NA	NA	NA	NA	NA	NA	NA	NA	NA	NA
291.8	Alteration of consciousness	mental disorders	0.0913256	0.168694	1.09563	0.787168	1.52496	0.588253	8173	46	8127	0.00562829	FALSE	-0.128954	0.277116	0.879015	0.510634	1.51315	0.641687	3876	24	3852	0.00619195	FALSE	-0.237233	0.315028	0.788808	0.425416	1.46261	0.451419	3326	11	3315	0.00330728	FALSE	-0.049192	0.0766805	0.951998	0.819152	1.10639	0.521186	9363	198	9165	0.0211471	FALSE
292	Neurological disorders	mental disorders	-0.0571381	0.0486788	0.944464	0.858517	1.03901	0.240483	7826	605	7221	0.0773064	FALSE	-0.108466	0.142852	0.897209	0.678103	1.18711	0.447677	3945	93	3852	0.0235741	FALSE	-0.0268198	0.0751924	0.973537	0.840132	1.12813	0.721329	3527	212	3315	0.0601077	FALSE	0.0165181	0.0493709	1.01666	0.922887	1.11995	0.737949	9186	530	8656	0.0576965	FALSE
292.1	Aphasia/speech disturbance	mental disorders	0.0187727	0.0983175	1.01895	0.840356	1.2355	0.848573	8201	138	8063	0.0168272	FALSE	-0.263379	0.239484	0.768451	0.480577	1.22877	0.27143	3883	31	3852	0.00798352	FALSE	0.0756187	0.193339	1.07855	0.738359	1.57548	0.695709	3344	29	3315	0.00867225	FALSE	0.0111215	0.0927732	1.01118	0.843063	1.21283	0.90458	9460	129	9331	0.0136364	FALSE
292.11	Aphasia	mental disorders	0.0223261	0.262353	1.02258	0.611472	1.71008	0.932182	8313	20	8293	0.00240587	FALSE	NA	NA	NA	NA	NA	NA	NA	NA	NA	NA	NA	NA	NA	NA	NA	NA	NA	NA	NA	NA	NA	NA	-0.146708	0.162072	0.863546	0.628531	1.18644	0.365359	9558	41	9517	0.0042896	FALSE
292.2	Mild cognitive impairment	mental disorders	0.0405425	0.0991948	1.04138	0.857375	1.26486	0.682748	8231	136	8095	0.0165229	FALSE	NA	NA	NA	NA	NA	NA	NA	NA	NA	NA	NA	-0.588733	0.235074	0.55503	0.350121	0.879864	0.012264	3338	23	3315	0.00689035	FALSE	NA	NA	NA	NA	NA	NA	NA	NA	NA	NA	NA
292.3	Memory loss	mental disorders	-0.0201613	0.0926348	0.980041	0.817319	1.17516	0.827707	8136	159	7977	0.0195428	FALSE	NA	NA	NA	NA	NA	NA	NA	NA	NA	NA	NA	-0.0757993	0.111779	0.927002	0.744616	1.15406	0.497698	3405	90	3315	0.0264317	FALSE	0.185872	0.116398	1.20427	0.958613	1.51287	0.110295	9496	82	9414	0.00863521	FALSE
292.4	Altered mental status	mental disorders	-0.0977041	0.109381	0.906917	0.731915	1.12376	0.371727	8199	109	8090	0.0132943	FALSE	-0.0175393	0.193037	0.982614	0.673079	1.4345	0.927604	3903	51	3852	0.0130669	FALSE	0.16088	0.139901	1.17454	0.892859	1.5451	0.250162	3373	58	3315	0.0171954	FALSE	-0.0371955	0.0607089	0.963488	0.855401	1.08523	0.540084	9323	329	8994	0.0352891	FALSE
292.5	Transient alteration of awareness	mental disorders	-0.432169	0.235726	0.6491	0.408938	1.0303	0.0667498	8280	23	8257	0.00277778	FALSE	NA	NA	NA	NA	NA	NA	NA	NA	NA	NA	NA	NA	NA	NA	NA	NA	NA	NA	NA	NA	NA	NA	NA	NA	NA	NA	NA	NA	NA	NA	NA	NA	NA
292.6	Hallucinations	mental disorders	-0.146449	0.232604	0.86377	0.547522	1.36268	0.528951	8285	24	8261	0.0028968	FALSE	NA	NA	NA	NA	NA	NA	NA	NA	NA	NA	NA	NA	NA	NA	NA	NA	NA	NA	NA	NA	NA	NA	NA	NA	NA	NA	NA	NA	NA	NA	NA	NA	NA
293	Symptoms involving head and neck	mental disorders	0.153946	0.259444	1.16643	0.701479	1.93955	0.552935	8256	20	8236	0.00242248	FALSE	0.0788894	0.23938	1.08208	0.676857	1.72992	0.741735	3972	32	3940	0.00805639	FALSE	NA	NA	NA	NA	NA	NA	NA	NA	NA	NA	NA	NA	NA	NA	NA	NA	NA	NA	NA	NA	NA	NA
293.1	Swelling, mass, or lump in head and neck [Space-occupying lesion, intracranial NOS]	mental disorders	-0.0355016	0.0913989	0.965121	0.806829	1.15447	0.697702	8014	159	7855	0.0198403	FALSE	0.639623	0.269661	1.89577	1.11749	3.21607	0.0176945	3967	27	3940	0.00680615	FALSE	-0.0123387	0.144044	0.987737	0.744781	1.30995	0.931737	3688	53	3635	0.0143709	FALSE	-0.032537	0.0839603	0.967987	0.821109	1.14114	0.698365	9277	152	9125	0.0163846	FALSE
295	Schizophrenia and other psychotic disorders	mental disorders	-0.0929251	0.0514251	0.911262	0.82389	1.0079	0.0707623	8136	531	7605	0.0652655	FALSE	0.478532	0.201102	1.6137	1.08803	2.39335	0.0173342	3612	49	3563	0.0135659	FALSE	0.130603	0.0932826	1.13952	0.94911	1.36812	0.161489	2271	125	2146	0.0550418	FALSE	0.078645	0.0873781	1.08182	0.911543	1.2839	0.368091	9446	137	9309	0.0145035	FALSE
295.1	Schizophrenia	mental disorders	-0.113212	0.0611603	0.892962	0.792086	1.00668	0.0641605	8252	365	7887	0.0442317	FALSE	0.520183	0.214406	1.68234	1.10511	2.56105	0.0152597	3606	43	3563	0.0119246	FALSE	0.0789163	0.10378	1.08211	0.882944	1.32621	0.447005	2246	100	2146	0.0445236	FALSE	0.126719	0.116908	1.1351	0.902649	1.42741	0.278403	9553	75	9478	0.00785094	FALSE
295.2	Paranoid disorders	mental disorders	-0.0666944	0.15067	0.935481	0.696277	1.25686	0.658018	8277	58	8219	0.00700737	FALSE	NA	NA	NA	NA	NA	NA	NA	NA	NA	NA	NA	0.565353	0.28564	1.76007	1.00551	3.08085	0.0477877	2160	14	2146	0.00648148	FALSE	NA	NA	NA	NA	NA	NA	NA	NA	NA	NA	NA
295.3	Psychosis	mental disorders	-0.0879202	0.0673213	0.915834	0.802623	1.04501	0.19156	8155	301	7854	0.0369099	FALSE	NA	NA	NA	NA	NA	NA	NA	NA	NA	NA	NA	0.00776087	0.213044	1.00779	0.66378	1.53009	0.970941	2169	23	2146	0.010604	FALSE	0.220328	0.121709	1.24649	0.981944	1.5823	0.0702506	9499	70	9429	0.0073692	FALSE
296	Mood disorders	mental disorders	-0.0261963	0.0280716	0.974144	0.921994	1.02924	0.35072	7873	5432	2441	0.689953	FALSE	0.0859516	0.0861154	1.08975	0.920503	1.29012	0.318232	3826	263	3563	0.0687402	FALSE	-0.0187479	0.0431294	0.981427	0.901873	1.068	0.663788	2904	758	2146	0.261019	FALSE	0.0371172	0.0351574	1.03781	0.968709	1.11185	0.291085	9035	1077	7958	0.119203	FALSE
296.1	Bipolar	mental disorders	0.0834287	0.0416601	1.08701	1.00178	1.17949	0.0452197	8137	845	7292	0.103847	FALSE	-0.113494	0.232072	0.892709	0.566457	1.40687	0.624808	3594	31	3563	0.00862549	FALSE	0.060724	0.105877	1.06261	0.863471	1.30766	0.566283	2241	95	2146	0.0423918	FALSE	0.067959	0.075194	1.07032	0.923651	1.24028	0.366111	9486	187	9299	0.0197133	FALSE
296.2	Depression	mental disorders	-0.0315468	0.0276436	0.968946	0.917844	1.02289	0.253788	7828	5221	2607	0.666965	FALSE	0.120114	0.0887844	1.12762	0.947523	1.34196	0.176098	3810	247	3563	0.0648294	FALSE	-0.032361	0.0445122	0.968157	0.887271	1.05642	0.467218	2844	698	2146	0.245429	FALSE	0.0141622	0.0383124	1.01426	0.940889	1.09336	0.711642	9043	887	8156	0.0980869	FALSE
296.22	Major depressive disorder	mental disorders	-0.0259276	0.0266826	0.974406	0.924756	1.02672	0.331197	7751	4572	3179	0.589859	FALSE	0.124184	0.0889956	1.13222	0.950995	1.34799	0.162895	3809	246	3563	0.0645839	FALSE	-0.0368021	0.0448268	0.963867	0.882795	1.05238	0.411655	2830	684	2146	0.241696	FALSE	0.0471566	0.0541312	1.04829	0.942763	1.16562	0.38367	9337	391	8946	0.0418764	FALSE
297	Suicidal ideation or attempt	mental disorders	0.0257496	0.0494214	1.02608	0.931354	1.13045	0.602352	7941	578	7363	0.0727868	FALSE	NA	NA	NA	NA	NA	NA	NA	NA	NA	NA	NA	NA	NA	NA	NA	NA	NA	NA	NA	NA	NA	NA	0.178406	0.105392	1.19531	0.97223	1.46958	0.0904978	9432	94	9338	0.00996607	FALSE
297.1	Suicidal ideation	mental disorders	0.0345788	0.0544293	1.03518	0.930436	1.15172	0.525234	8038	472	7566	0.0587211	FALSE	NA	NA	NA	NA	NA	NA	NA	NA	NA	NA	NA	NA	NA	NA	NA	NA	NA	NA	NA	NA	NA	NA	0.146423	0.118904	1.15769	0.917018	1.46152	0.218157	9468	73	9395	0.00771018	FALSE
297.2	Suicide or self-inflicted injury	mental disorders	0.133976	0.100478	1.14336	0.93898	1.39224	0.182406	8214	134	8080	0.0163136	FALSE	NA	NA	NA	NA	NA	NA	NA	NA	NA	NA	NA	NA	NA	NA	NA	NA	NA	NA	NA	NA	NA	NA	NA	NA	NA	NA	NA	NA	NA	NA	NA	NA	NA
300	Anxiety disorders	mental disorders	-0.0331281	0.0277047	0.967415	0.916284	1.0214	0.231792	7714	5040	2674	0.653358	FALSE	-0.00756745	0.0954614	0.992461	0.823105	1.19666	0.936816	3772	209	3563	0.0554083	FALSE	-0.0469195	0.0507597	0.954164	0.863805	1.05398	0.355306	2635	489	2146	0.185579	FALSE	0.0128949	0.0402201	1.01298	0.93619	1.09606	0.748507	8969	753	8216	0.0839558	FALSE
300.1	Anxiety disorder	mental disorders	-0.0172666	0.0271633	0.982882	0.931922	1.03663	0.524999	7312	3400	3912	0.464989	FALSE	-0.0662983	0.0988998	0.935852	0.770942	1.13604	0.50263	3756	193	3563	0.0513845	FALSE	-0.0265114	0.0542815	0.973837	0.87555	1.08316	0.625262	2559	413	2146	0.161391	FALSE	-0.0236254	0.0473244	0.976652	0.890136	1.07158	0.617623	9095	525	8570	0.057724	FALSE
300.11	Generalized anxiety disorder	mental disorders	0.0144196	0.0401189	1.01452	0.937805	1.09752	0.71928	7852	928	6924	0.118186	FALSE	NA	NA	NA	NA	NA	NA	NA	NA	NA	NA	NA	-0.0238891	0.102915	0.976394	0.798035	1.19462	0.816441	2246	100	2146	0.0445236	FALSE	0.0104705	0.122267	1.01053	0.795191	1.28417	0.931756	9489	71	9418	0.00748235	FALSE
300.12	Agorophobia, social phobia, and panic disorder	mental disorders	0.0315435	0.0496118	1.03205	0.936416	1.13744	0.524902	8051	566	7485	0.0703018	FALSE	0.024122	0.24676	1.02442	0.631582	1.66159	0.922127	3593	30	3563	0.00834957	FALSE	0.107215	0.133398	1.11317	0.857062	1.44582	0.421557	2208	62	2146	0.0280797	FALSE	-0.0756192	0.158619	0.927169	0.679422	1.26526	0.633552	9499	42	9457	0.00442152	FALSE
300.13	Phobia	mental disorders	0.0128924	0.161122	1.01298	0.738668	1.38915	0.936224	8276	51	8225	0.0061624	FALSE	-0.178864	0.191952	0.83622	0.574021	1.21819	0.351432	3611	48	3563	0.0132927	FALSE	-0.0800843	0.323989	0.923039	0.489142	1.74183	0.804767	2156	10	2146	0.00463822	FALSE	NA	NA	NA	NA	NA	NA	NA	NA	NA	NA	NA
300.3	Obsessive-compulsive disorders	mental disorders	0.0279627	0.100342	1.02836	0.844755	1.25186	0.780496	8286	130	8156	0.0156891	FALSE	NA	NA	NA	NA	NA	NA	NA	NA	NA	NA	NA	NA	NA	NA	NA	NA	NA	NA	NA	NA	NA	NA	NA	NA	NA	NA	NA	NA	NA	NA	NA	NA	NA
300.4	Dysthymic disorder	mental disorders	0.015939	0.0441179	1.01607	0.931898	1.10784	0.71789	7846	739	7107	0.0941881	FALSE	NA	NA	NA	NA	NA	NA	NA	NA	NA	NA	NA	-0.256243	0.123001	0.773954	0.608156	0.984952	0.0372268	2215	69	2146	0.0311512	FALSE	-0.0865523	0.116454	0.917088	0.729934	1.15223	0.45734	9449	81	9368	0.00857234	FALSE
300.8	Acute reaction to stress	mental disorders	-0.128018	0.0870166	0.879838	0.741878	1.04345	0.14124	8043	177	7866	0.0220067	FALSE	NA	NA	NA	NA	NA	NA	NA	NA	NA	NA	NA	NA	NA	NA	NA	NA	NA	NA	NA	NA	NA	NA	NA	NA	NA	NA	NA	NA	NA	NA	NA	NA	NA
300.9	Posttraumatic stress disorder	mental disorders	-0.0103104	0.0265205	0.989743	0.93961	1.04255	0.697446	7902	3174	4728	0.40167	FALSE	NA	NA	NA	NA	NA	NA	NA	NA	NA	NA	NA	-0.0275589	0.131661	0.972817	0.751552	1.25923	0.834201	2209	63	2146	0.0285197	FALSE	0.0872283	0.0762775	1.09115	0.939624	1.2671	0.252804	9534	181	9353	0.0189847	FALSE
301	Personality disorders	mental disorders	-0.0176856	0.0500433	0.98247	0.89068	1.08372	0.723785	8104	561	7543	0.0692251	FALSE	NA	NA	NA	NA	NA	NA	NA	NA	NA	NA	NA	-0.101196	0.148757	0.903756	0.675191	1.20969	0.496329	2193	47	2146	0.0214318	FALSE	NA	NA	NA	NA	NA	NA	NA	NA	NA	NA	NA
301.1	Schizoid personality disorder	mental disorders	0.0839019	0.187178	1.08752	0.753545	1.56952	0.653975	8331	38	8293	0.00456128	FALSE	NA	NA	NA	NA	NA	NA	NA	NA	NA	NA	NA	NA	NA	NA	NA	NA	NA	NA	NA	NA	NA	NA	NA	NA	NA	NA	NA	NA	NA	NA	NA	NA	NA
301.2	Antisocial/borderline personality disorder	mental disorders	0.00389906	0.0650139	1.00391	0.883797	1.14034	0.952177	8240	322	7918	0.0390777	FALSE	NA	NA	NA	NA	NA	NA	NA	NA	NA	NA	NA	-0.204245	0.210297	0.815263	0.53987	1.23114	0.331438	2170	24	2146	0.0110599	FALSE	NA	NA	NA	NA	NA	NA	NA	NA	NA	NA	NA
302	Sexual and gender identity disorders	mental disorders	0.111534	0.121413	1.11799	0.881232	1.41836	0.358287	8192	91	8101	0.0111084	FALSE	NA	NA	NA	NA	NA	NA	NA	NA	NA	NA	NA	NA	NA	NA	NA	NA	NA	NA	NA	NA	NA	NA	NA	NA	NA	NA	NA	NA	NA	NA	NA	NA	NA
302.1	Decreased libido	mental disorders	0.0949636	0.165749	1.09962	0.794609	1.52171	0.566688	8238	49	8189	0.00594805	FALSE	NA	NA	NA	NA	NA	NA	NA	NA	NA	NA	NA	NA	NA	NA	NA	NA	NA	NA	NA	NA	NA	NA	NA	NA	NA	NA	NA	NA	NA	NA	NA	NA	NA
303	Psychogenic and somatoform disorders	mental disorders	-0.0112916	0.0630369	0.988772	0.873852	1.1188	0.857838	8091	344	7747	0.0425164	FALSE	NA	NA	NA	NA	NA	NA	NA	NA	NA	NA	NA	-0.435962	0.299511	0.646642	0.359514	1.16309	0.145509	2158	12	2146	0.0055607	FALSE	-0.217306	0.163684	0.804683	0.583841	1.10906	0.184311	9504	39	9465	0.00410354	FALSE
303.1	Dissociative disorder	mental disorders	-0.139618	0.195422	0.869691	0.59295	1.27559	0.474954	8328	35	8293	0.00420269	FALSE	NA	NA	NA	NA	NA	NA	NA	NA	NA	NA	NA	NA	NA	NA	NA	NA	NA	NA	NA	NA	NA	NA	NA	NA	NA	NA	NA	NA	NA	NA	NA	NA	NA
303.3	Psychogenic disorder	mental disorders	-0.179071	0.213175	0.836047	0.55052	1.26966	0.400898	8265	29	8236	0.00350877	FALSE	NA	NA	NA	NA	NA	NA	NA	NA	NA	NA	NA	NA	NA	NA	NA	NA	NA	NA	NA	NA	NA	NA	NA	NA	NA	NA	NA	NA	NA	NA	NA	NA	NA
303.4	Somatoform disorder	mental disorders	-0.0275113	0.0656413	0.972864	0.855415	1.10644	0.675132	8160	317	7843	0.038848	FALSE	NA	NA	NA	NA	NA	NA	NA	NA	NA	NA	NA	-0.440723	0.324955	0.643571	0.3404	1.21676	0.175017	2156	10	2146	0.00463822	FALSE	-0.387658	0.185782	0.678645	0.471521	0.97675	0.036922	9534	30	9504	0.00314663	FALSE
304	Adjustment reaction	mental disorders	-0.0334138	0.0290777	0.967138	0.91356	1.02386	0.250507	7246	2341	4905	0.323075	FALSE	NA	NA	NA	NA	NA	NA	NA	NA	NA	NA	NA	-0.105982	0.0916174	0.89944	0.751599	1.07636	0.247357	2278	132	2146	0.0579456	FALSE	0.05336	0.065906	1.05481	0.926987	1.20026	0.418148	9263	249	9014	0.0268811	FALSE
305.2	Eating disorder	mental disorders	-0.0391706	0.12838	0.961587	0.747668	1.23671	0.76028	8291	79	8212	0.0095284	FALSE	NA	NA	NA	NA	NA	NA	NA	NA	NA	NA	NA	-0.0859284	0.281249	0.91766	0.528783	1.59252	0.759967	2159	13	2146	0.00602131	FALSE	NA	NA	NA	NA	NA	NA	NA	NA	NA	NA	NA
306	Other mental disorder	mental disorders	-0.0203505	0.0435591	0.979855	0.899671	1.06719	0.640362	7390	761	6629	0.102977	FALSE	NA	NA	NA	NA	NA	NA	NA	NA	NA	NA	NA	-0.0553195	0.102635	0.946183	0.773767	1.15702	0.589893	2248	102	2146	0.0453737	FALSE	0.216862	0.167513	1.24217	0.894525	1.72493	0.195458	9434	38	9396	0.00402798	FALSE
306.1	Mental disorders durring/after pregnancy	mental disorders	-0.244074	0.21122	0.78343	0.517853	1.18521	0.247867	8320	30	8290	0.00360577	FALSE	NA	NA	NA	NA	NA	NA	NA	NA	NA	NA	NA	NA	NA	NA	NA	NA	NA	NA	NA	NA	NA	NA	0.161923	0.110709	1.17577	0.946422	1.4607	0.143577	9438	84	9354	0.00890019	FALSE
306.9	Tension headache	mental disorders	0.118349	0.115386	1.12564	0.897801	1.41129	0.30504	8112	99	8013	0.0122041	FALSE	NA	NA	NA	NA	NA	NA	NA	NA	NA	NA	NA	-0.0212712	0.193393	0.978953	0.670105	1.43015	0.912418	2174	28	2146	0.0128795	FALSE	NA	NA	NA	NA	NA	NA	NA	NA	NA	NA	NA
312	Conduct disorders	mental disorders	-0.182043	0.10727	0.833565	0.675507	1.02861	0.0896857	8270	115	8155	0.0139057	FALSE	NA	NA	NA	NA	NA	NA	NA	NA	NA	NA	NA	NA	NA	NA	NA	NA	NA	NA	NA	NA	NA	NA	0.122101	0.114188	1.12987	0.903293	1.41328	0.284936	9493	80	9413	0.00842726	FALSE
312.3	Impulse control disorder	mental disorders	-0.124544	0.112051	0.8829	0.708813	1.09974	0.266358	8294	105	8189	0.0126598	FALSE	NA	NA	NA	NA	NA	NA	NA	NA	NA	NA	NA	NA	NA	NA	NA	NA	NA	NA	NA	NA	NA	NA	NA	NA	NA	NA	NA	NA	NA	NA	NA	NA	NA
313	Pervasive developmental disorders	mental disorders	0.178452	0.0882673	1.19537	1.00546	1.42114	0.0432049	8275	171	8104	0.0206647	FALSE	NA	NA	NA	NA	NA	NA	NA	NA	NA	NA	NA	-0.0957582	0.308593	0.908684	0.496287	1.66377	0.756329	3766	12	3754	0.0031864	FALSE	0.0350716	0.093689	1.03569	0.861949	1.24446	0.708151	9506	122	9384	0.012834	FALSE
313.1	Attention deficit hyperactivity disorder	mental disorders	0.154981	0.0930545	1.16764	0.972967	1.40125	0.0958148	8298	154	8144	0.0185587	FALSE	NA	NA	NA	NA	NA	NA	NA	NA	NA	NA	NA	0.226693	0.340661	1.25444	0.643391	2.44584	0.505762	3764	10	3754	0.00265675	FALSE	0.144187	0.106784	1.1551	0.936966	1.42402	0.176928	9535	93	9442	0.00975354	FALSE
315	Develomental delays and disorders	mental disorders	0.226225	0.171505	1.25386	0.895902	1.75484	0.18715	8279	45	8234	0.00543544	FALSE	NA	NA	NA	NA	NA	NA	NA	NA	NA	NA	NA	-0.153265	0.310596	0.857902	0.466716	1.57697	0.62169	3765	11	3754	0.00292165	FALSE	0.000792495	0.0883395	1.00079	0.841682	1.18998	0.992842	9466	147	9319	0.0155293	FALSE
315.2	Speech and language disorder	mental disorders	NA	NA	NA	NA	NA	NA	NA	NA	NA	#VALUE!	NA	NA	NA	NA	NA	NA	NA	NA	NA	NA	NA	NA	NA	NA	NA	NA	NA	NA	NA	NA	NA	NA	NA	0.0786038	0.145374	1.08178	0.813565	1.43841	0.588714	9540	58	9482	0.00607966	FALSE
315.3	Mental retardation	mental disorders	NA	NA	NA	NA	NA	NA	NA	NA	NA	#VALUE!	NA	NA	NA	NA	NA	NA	NA	NA	NA	NA	NA	NA	NA	NA	NA	NA	NA	NA	NA	NA	NA	NA	NA	-0.169389	0.149937	0.84418	0.629226	1.13257	0.258587	9560	49	9511	0.00512552	FALSE
316	Substance addiction and disorders	mental disorders	0.00989422	0.0376502	1.00994	0.938099	1.08729	0.79271	8021	1060	6961	0.132153	FALSE	NA	NA	NA	NA	NA	NA	NA	NA	NA	NA	NA	0.16225	0.0773036	1.17615	1.01079	1.36857	0.0358284	3111	180	2931	0.0578592	FALSE	0.043117	0.0645705	1.04406	0.919945	1.18492	0.504293	9358	258	9100	0.02757	FALSE
316.1	Polyneuropathy due to drugs	mental disorders	NA	NA	NA	NA	NA	NA	NA	NA	NA	#VALUE!	NA	NA	NA	NA	NA	NA	NA	NA	NA	NA	NA	NA	0.0161364	0.238027	1.01627	0.637376	1.62039	0.945951	2950	19	2931	0.00644068	FALSE	NA	NA	NA	NA	NA	NA	NA	NA	NA	NA	NA
317	Alcohol-related disorders	mental disorders	-0.0166778	0.0360933	0.98346	0.916291	1.05555	0.644027	8038	1175	6863	0.146181	FALSE	-0.227573	0.243792	0.796465	0.493909	1.28436	0.350576	3914	29	3885	0.0074093	FALSE	0.0603727	0.100166	1.06223	0.872884	1.29265	0.546691	3036	105	2931	0.034585	FALSE	0.0597255	0.0999446	1.06155	0.872698	1.29126	0.550116	9504	104	9400	0.0109428	FALSE
317.1	Alcoholism	mental disorders	-0.0470452	0.0420403	0.954044	0.878584	1.03599	0.26312	7994	824	7170	0.103077	FALSE	-0.2966	0.29059	0.743341	0.420565	1.31384	0.307406	3905	20	3885	0.00512164	FALSE	0.00553869	0.108826	1.00555	0.812402	1.24463	0.959409	3019	88	2931	0.0291487	FALSE	0.0930286	0.13254	1.09749	0.846412	1.42306	0.482746	9500	59	9441	0.00621053	FALSE
317.11	Alcoholic liver damage	mental disorders	-0.170067	0.190971	0.843608	0.580208	1.22659	0.373177	8315	35	8280	0.00420926	FALSE	NA	NA	NA	NA	NA	NA	NA	NA	NA	NA	NA	-0.422238	0.246364	0.655578	0.404497	1.06251	0.0865504	2949	18	2931	0.00610376	FALSE	NA	NA	NA	NA	NA	NA	NA	NA	NA	NA	NA
318	Tobacco use disorder	mental disorders	0.0225522	0.0310267	1.02281	0.962462	1.08694	0.46731	7872	1783	6089	0.226499	FALSE	-0.149259	0.150272	0.861346	0.641598	1.15636	0.320584	3966	81	3885	0.0204236	FALSE	0.0858576	0.0473786	1.08965	0.99302	1.19569	0.0699612	3486	555	2931	0.159208	FALSE	-0.0408461	0.0440354	0.959977	0.880597	1.04651	0.353629	9018	621	8397	0.0688623	FALSE
320	Meningitis	neurological	NA	NA	NA	NA	NA	NA	NA	NA	NA	#VALUE!	NA	NA	NA	NA	NA	NA	NA	NA	NA	NA	NA	NA	-0.246599	0.317279	0.781454	0.419595	1.45538	0.437024	3811	11	3800	0.00288638	FALSE	0.0400935	0.170217	1.04091	0.745626	1.45313	0.813787	9549	37	9512	0.00387475	FALSE
324	Other CNS infection and poliomyelitis	neurological	NA	NA	NA	NA	NA	NA	NA	NA	NA	#VALUE!	NA	NA	NA	NA	NA	NA	NA	NA	NA	NA	NA	NA	-0.294656	0.312722	0.744788	0.403496	1.37476	0.346075	3811	11	3800	0.00288638	FALSE	NA	NA	NA	NA	NA	NA	NA	NA	NA	NA	NA
327	Sleep disorders	neurological	0.0142201	0.0277708	1.01432	0.960587	1.07106	0.608614	7127	2868	4259	0.402413	FALSE	NA	NA	NA	NA	NA	NA	NA	NA	NA	NA	NA	-0.0292731	0.0560551	0.971151	0.870105	1.08393	0.601517	3249	386	2863	0.118806	FALSE	-0.0295566	0.0514232	0.970876	0.877792	1.07383	0.565446	9041	456	8585	0.0504369	FALSE
327.1	Hypersomnia	neurological	-0.122136	0.10663	0.885028	0.718111	1.09074	0.252037	8022	118	7904	0.0147095	FALSE	NA	NA	NA	NA	NA	NA	NA	NA	NA	NA	NA	-0.116426	0.320788	0.890096	0.474654	1.66916	0.716652	2873	10	2863	0.00348068	FALSE	NA	NA	NA	NA	NA	NA	NA	NA	NA	NA	NA
327.3	Sleep apnea	neurological	0.011487	0.0274566	1.01155	0.958555	1.06748	0.675678	7819	2667	5152	0.341092	FALSE	-0.0343264	0.131782	0.966256	0.746306	1.25103	0.794495	3986	107	3879	0.026844	FALSE	-0.0546043	0.0573085	0.94686	0.84626	1.05942	0.340684	3219	356	2863	0.110593	FALSE	-0.05222	0.0460869	0.94912	0.867144	1.03885	0.257182	9282	548	8734	0.059039	FALSE
327.31	Central/nonobstroctive sleep apnea	neurological	0.0726628	0.158603	1.07537	0.788046	1.46745	0.64685	8283	54	8229	0.00651938	FALSE	NA	NA	NA	NA	NA	NA	NA	NA	NA	NA	NA	NA	NA	NA	NA	NA	NA	NA	NA	NA	NA	NA	NA	NA	NA	NA	NA	NA	NA	NA	NA	NA	NA
327.32	Obstructive sleep apnea	neurological	0.030499	0.0293248	1.03097	0.973383	1.09196	0.29832	7859	2116	5743	0.269245	FALSE	NA	NA	NA	NA	NA	NA	NA	NA	NA	NA	NA	-0.0314383	0.0594599	0.969051	0.862449	1.08883	0.596993	3191	328	2863	0.102789	FALSE	-0.00470168	0.0503873	0.995309	0.901711	1.09862	0.925657	9344	456	8888	0.0488014	FALSE
327.4	Insomnia	neurological	0.00346868	0.030218	1.00347	0.945767	1.0647	0.908613	7282	1990	5292	0.273277	FALSE	NA	NA	NA	NA	NA	NA	NA	NA	NA	NA	NA	-0.0437618	0.0603153	0.957182	0.850458	1.0773	0.468114	3191	328	2863	0.102789	FALSE	-0.0499762	0.0741794	0.951252	0.822532	1.10012	0.500489	9293	209	9084	0.02249	FALSE
327.41	Organic or persistent insomnia	neurological	0.0330851	0.0946145	1.03364	0.85868	1.24425	0.726576	8161	146	8015	0.01789	FALSE	NA	NA	NA	NA	NA	NA	NA	NA	NA	NA	NA	0.0568814	0.158227	1.05853	0.776279	1.44341	0.719226	2907	44	2863	0.0151359	FALSE	NA	NA	NA	NA	NA	NA	NA	NA	NA	NA	NA
327.5	Parasomnia	neurological	-0.079542	0.0915563	0.923539	0.771829	1.10507	0.384969	8059	160	7899	0.0198536	FALSE	NA	NA	NA	NA	NA	NA	NA	NA	NA	NA	NA	NA	NA	NA	NA	NA	NA	NA	NA	NA	NA	NA	NA	NA	NA	NA	NA	NA	NA	NA	NA	NA	NA
327.6	Circadian rhythm sleep disorder	neurological	0.132477	0.200865	1.14165	0.770113	1.69244	0.509553	8281	33	8248	0.00398503	FALSE	NA	NA	NA	NA	NA	NA	NA	NA	NA	NA	NA	NA	NA	NA	NA	NA	NA	NA	NA	NA	NA	NA	NA	NA	NA	NA	NA	NA	NA	NA	NA	NA	NA
327.7	Sleep related movement disorders	neurological	-0.00647349	0.0694839	0.993547	0.867047	1.1385	0.925772	8019	284	7735	0.0354159	FALSE	NA	NA	NA	NA	NA	NA	NA	NA	NA	NA	NA	-0.0715662	0.219224	0.930935	0.605776	1.43063	0.744082	2886	23	2863	0.00796951	FALSE	NA	NA	NA	NA	NA	NA	NA	NA	NA	NA	NA
327.71	Restless legs syndrome	neurological	-0.110728	0.112608	0.895182	0.717889	1.11626	0.325454	8238	106	8132	0.0128672	FALSE	NA	NA	NA	NA	NA	NA	NA	NA	NA	NA	NA	-0.116701	0.239618	0.889851	0.556353	1.42326	0.626239	2882	19	2863	0.00659264	FALSE	NA	NA	NA	NA	NA	NA	NA	NA	NA	NA	NA
327.72	Sleep related leg cramps	neurological	-0.128426	0.25924	0.879478	0.529122	1.46182	0.620322	8296	20	8276	0.0024108	FALSE	NA	NA	NA	NA	NA	NA	NA	NA	NA	NA	NA	NA	NA	NA	NA	NA	NA	NA	NA	NA	NA	NA	NA	NA	NA	NA	NA	NA	NA	NA	NA	NA	NA
331	Other cerebral degenerations	neurological	NA	NA	NA	NA	NA	NA	NA	NA	NA	#VALUE!	NA	NA	NA	NA	NA	NA	NA	NA	NA	NA	NA	NA	-1.06908	0.342771	0.343323	0.17536	0.672164	0.00181501	3297	10	3287	0.00303306	FALSE	0.12713	0.101488	1.13556	0.930729	1.38548	0.21033	9486	105	9381	0.0110689	FALSE
331.1	Hydrocephalus	neurological	NA	NA	NA	NA	NA	NA	NA	NA	NA	#VALUE!	NA	NA	NA	NA	NA	NA	NA	NA	NA	NA	NA	NA	NA	NA	NA	NA	NA	NA	NA	NA	NA	NA	NA	0.093644	0.117049	1.09817	0.873041	1.38135	0.423687	9565	77	9488	0.00805018	FALSE
332	Parkinson's disease	neurological	NA	NA	NA	NA	NA	NA	NA	NA	NA	#VALUE!	NA	NA	NA	NA	NA	NA	NA	NA	NA	NA	NA	NA	0.149453	0.311294	1.1612	0.630853	2.1374	0.631154	3299	12	3287	0.00363747	FALSE	NA	NA	NA	NA	NA	NA	NA	NA	NA	NA	NA
333	Extrapyramidal disease and abnormal movement disorders	neurological	-0.0808211	0.0939585	0.922359	0.767221	1.10887	0.389691	8167	150	8017	0.0183666	FALSE	NA	NA	NA	NA	NA	NA	NA	NA	NA	NA	NA	0.0516158	0.169865	1.05297	0.754786	1.46896	0.761232	3325	38	3287	0.0114286	FALSE	0.0412987	0.124289	1.04216	0.816843	1.32964	0.739679	9512	71	9441	0.00746426	FALSE
333.1	Essential tremor	neurological	0.046879	0.175188	1.048	0.743424	1.47735	0.789013	8284	43	8241	0.00519073	FALSE	NA	NA	NA	NA	NA	NA	NA	NA	NA	NA	NA	0.0919427	0.219606	1.0963	0.712849	1.68602	0.675457	3310	23	3287	0.00694864	FALSE	NA	NA	NA	NA	NA	NA	NA	NA	NA	NA	NA
333.4	Torsion dystonia	neurological	-0.239739	0.176523	0.786833	0.556703	1.1121	0.174426	8300	42	8258	0.00506024	FALSE	NA	NA	NA	NA	NA	NA	NA	NA	NA	NA	NA	NA	NA	NA	NA	NA	NA	NA	NA	NA	NA	NA	NA	NA	NA	NA	NA	NA	NA	NA	NA	NA	NA
334	Degenerative disease of the spinal cord	neurological	0.045498	0.194762	1.04655	0.714454	1.53301	0.815289	8291	34	8257	0.00410083	FALSE	0.14349	0.233814	1.1543	0.729946	1.82534	0.539417	3826	35	3791	0.00914794	FALSE	-0.0187945	0.167811	0.981381	0.706309	1.36358	0.910825	3325	38	3287	0.0114286	FALSE	-0.166143	0.133624	0.846925	0.651782	1.10049	0.213734	9529	58	9471	0.00608668	FALSE
335	Multiple sclerosis	neurological	0.185744	0.114901	1.20411	0.961308	1.50825	0.105972	8319	102	8217	0.0122611	FALSE	NA	NA	NA	NA	NA	NA	NA	NA	NA	NA	NA	0.0382838	0.174983	1.03903	0.737356	1.46412	0.826817	3321	34	3287	0.0102379	FALSE	0.0119646	0.0888818	1.01204	0.850234	1.20463	0.892918	9544	130	9414	0.0136211	FALSE
337	Disorders of the autonomic nervous system	neurological	0.0395934	0.106068	1.04039	0.845101	1.2808	0.708937	8135	119	8016	0.0146281	FALSE	NA	NA	NA	NA	NA	NA	NA	NA	NA	NA	NA	0.568053	0.273643	1.76483	1.03222	3.01739	0.0379036	3302	15	3287	0.0045427	FALSE	NA	NA	NA	NA	NA	NA	NA	NA	NA	NA	NA
337.1	Peripheral autonomic neuropathy	neurological	0.0814704	0.110754	1.08488	0.873185	1.3479	0.461976	8155	110	8045	0.0134887	FALSE	NA	NA	NA	NA	NA	NA	NA	NA	NA	NA	NA	NA	NA	NA	NA	NA	NA	NA	NA	NA	NA	NA	NA	NA	NA	NA	NA	NA	NA	NA	NA	NA	NA
338	Pain	neurological	0.0318336	0.0327645	1.03235	0.968134	1.10082	0.331256	7049	1578	5471	0.223862	FALSE	NA	NA	NA	NA	NA	NA	NA	NA	NA	NA	NA	0.0587127	0.0411887	1.06047	0.978223	1.14963	0.154026	3373	811	2562	0.240439	FALSE	-0.0440986	0.0476502	0.95686	0.871541	1.05053	0.354724	8972	560	8412	0.0624164	FALSE
338.1	Acute pain	neurological	0.0313871	0.0589492	1.03188	0.91929	1.15827	0.594419	7443	397	7046	0.0533387	FALSE	NA	NA	NA	NA	NA	NA	NA	NA	NA	NA	NA	0.144474	0.0832092	1.15543	0.981556	1.36011	0.0825156	2720	158	2562	0.0580882	FALSE	0.00901434	0.0530372	1.00906	0.909429	1.1196	0.86504	9042	424	8618	0.0468923	FALSE
338.2	Chronic pain	neurological	0.00726919	0.0361533	1.0073	0.938388	1.08126	0.840647	7405	1201	6204	0.162188	FALSE	NA	NA	NA	NA	NA	NA	NA	NA	NA	NA	NA	0.0474521	0.0426639	1.0486	0.964477	1.14005	0.266039	3299	737	2562	0.223401	FALSE	-0.0911631	0.0822357	0.912869	0.776977	1.07253	0.267621	9343	179	9164	0.0191587	FALSE
339	Other headache syndromes	neurological	0.0143524	0.0281741	1.01446	0.959955	1.07205	0.61046	7033	2743	4290	0.390018	FALSE	0.0146235	0.0849656	1.01473	0.859066	1.1986	0.86335	3929	265	3664	0.0674472	FALSE	0.0188633	0.0589992	1.01904	0.90776	1.14397	0.749179	3309	324	2985	0.0979148	FALSE	-0.0201554	0.0342974	0.980046	0.91633	1.04819	0.556756	8523	1161	7362	0.13622	FALSE
340	Migraine	neurological	-0.069613	0.0294226	0.932755	0.880486	0.988126	0.0179826	7793	2212	5581	0.283844	FALSE	-0.00995564	0.13642	0.990094	0.757797	1.2936	0.941824	3762	98	3664	0.02605	FALSE	0.0494024	0.0719595	1.05064	0.912435	1.20979	0.492379	3195	210	2985	0.0657277	FALSE	-0.121502	0.0522565	0.885589	0.799375	0.981102	0.0200661	9195	412	8783	0.044807	FALSE
340.1	Migrain with aura	neurological	-0.0551415	0.0659966	0.946351	0.831524	1.07704	0.403425	8034	315	7719	0.0392084	FALSE	NA	NA	NA	NA	NA	NA	NA	NA	NA	NA	NA	0.0227632	0.179295	1.02302	0.719892	1.4538	0.898972	3017	32	2985	0.0106066	FALSE	0.0580435	0.123874	1.05976	0.831313	1.35099	0.639378	9490	68	9422	0.00716544	FALSE
341	Other demyelinating diseases of central nervous system	neurological	-0.182534	0.237995	0.833156	0.522566	1.32835	0.443102	8321	23	8298	0.00276409	FALSE	NA	NA	NA	NA	NA	NA	NA	NA	NA	NA	NA	NA	NA	NA	NA	NA	NA	NA	NA	NA	NA	NA	0.0644043	0.134881	1.06652	0.818761	1.38926	0.633014	9544	56	9488	0.00586756	FALSE
342	Hemiplegia	neurological	-0.131471	0.199585	0.876805	0.592943	1.29656	0.510076	8294	34	8260	0.00409935	FALSE	-0.03932	0.186636	0.961443	0.666892	1.38609	0.833139	3846	55	3791	0.0143006	FALSE	-0.0399831	0.185825	0.960806	0.667511	1.38297	0.829638	3319	32	3287	0.00964146	FALSE	0.0308069	0.128258	1.03129	0.802055	1.32603	0.810179	9510	65	9445	0.00683491	FALSE
343	Infantile cerebral palsy	neurological	NA	NA	NA	NA	NA	NA	NA	NA	NA	#VALUE!	NA	NA	NA	NA	NA	NA	NA	NA	NA	NA	NA	NA	NA	NA	NA	NA	NA	NA	NA	NA	NA	NA	NA	0.118879	0.131649	1.12623	0.870094	1.45778	0.366529	9578	67	9511	0.0069952	FALSE
344	Other paralytic syndromes	neurological	0.0270127	0.137452	1.02738	0.784747	1.34503	0.8442	8294	69	8225	0.00831927	FALSE	NA	NA	NA	NA	NA	NA	NA	NA	NA	NA	NA	-0.0543932	0.183624	0.94706	0.660805	1.35732	0.767062	3318	31	3287	0.00934298	FALSE	-0.167551	0.144079	0.845734	0.637663	1.1217	0.244865	9534	53	9481	0.00555905	FALSE
345	Epilepsy, recurrent seizures, convulsions	neurological	-0.119272	0.0669996	0.887567	0.778341	1.01212	0.075046	8170	304	7866	0.0372093	FALSE	-0.423111	0.231957	0.655006	0.415718	1.03203	0.0681382	3823	32	3791	0.00837039	FALSE	0.0189591	0.0863238	1.01914	0.860505	1.20702	0.826161	3431	144	3287	0.0419703	FALSE	0.00521032	0.0493099	1.00522	0.912619	1.10723	0.915848	9398	462	8936	0.0491594	FALSE
345.1	Epilepsy	neurological	-0.185109	0.0917709	0.831014	0.694211	0.994776	0.0436874	8265	162	8103	0.0196007	FALSE	NA	NA	NA	NA	NA	NA	NA	NA	NA	NA	NA	-0.1117	0.194896	0.894312	0.610367	1.31035	0.566558	3315	28	3287	0.00844646	FALSE	-0.031242	0.0698992	0.969241	0.845147	1.11156	0.654905	9512	218	9294	0.0229184	FALSE
345.11	Generalized convulsive epilepsy	neurological	NA	NA	NA	NA	NA	NA	NA	NA	NA	#VALUE!	NA	NA	NA	NA	NA	NA	NA	NA	NA	NA	NA	NA	-0.39598	0.315248	0.67302	0.362813	1.24845	0.209083	3298	11	3287	0.00333535	FALSE	-0.0483997	0.109178	0.952753	0.769212	1.18009	0.657541	9524	91	9433	0.00955481	FALSE
345.12	Partial epilepsy	neurological	-0.121957	0.143797	0.885187	0.667778	1.17338	0.396372	8308	66	8242	0.00794415	FALSE	NA	NA	NA	NA	NA	NA	NA	NA	NA	NA	NA	-0.114753	0.2451	0.891586	0.551481	1.44144	0.639648	3305	18	3287	0.00544629	FALSE	-0.123323	0.0804314	0.883978	0.755052	1.03492	0.125208	9542	165	9377	0.017292	FALSE
345.3	Convulsions	neurological	-0.18495	0.0802138	0.831146	0.710228	0.97265	0.021127	8206	208	7998	0.0253473	FALSE	NA	NA	NA	NA	NA	NA	NA	NA	NA	NA	NA	0.0387769	0.0999413	1.03954	0.854612	1.26448	0.698018	3393	106	3287	0.0312408	FALSE	-0.0106153	0.0531759	0.989441	0.891509	1.09813	0.841773	9392	398	8994	0.0423765	FALSE
346	Abnormal findings on study of brain and/or nervous system	neurological	-0.196349	0.239978	0.821725	0.513397	1.31522	0.413244	8264	23	8241	0.00278316	FALSE	NA	NA	NA	NA	NA	NA	NA	NA	NA	NA	NA	NA	NA	NA	NA	NA	NA	NA	NA	NA	NA	NA	NA	NA	NA	NA	NA	NA	NA	NA	NA	NA	NA
346.1	Nonspecific abnormal findings on radiological and other examination of skull and head	neurological	-0.198872	0.208223	0.819655	0.544989	1.23275	0.339531	8236	30	8206	0.00364254	FALSE	NA	NA	NA	NA	NA	NA	NA	NA	NA	NA	NA	NA	NA	NA	NA	NA	NA	NA	NA	NA	NA	NA	NA	NA	NA	NA	NA	NA	NA	NA	NA	NA	NA
347	Cataplexy and narcolepsy	neurological	-0.124263	0.170737	0.883147	0.631974	1.23415	0.466732	8338	46	8292	0.00551691	FALSE	NA	NA	NA	NA	NA	NA	NA	NA	NA	NA	NA	NA	NA	NA	NA	NA	NA	NA	NA	NA	NA	NA	NA	NA	NA	NA	NA	NA	NA	NA	NA	NA	NA
348	Other conditions of brain	neurological	0.0288859	0.103951	1.02931	0.839576	1.26191	0.781104	8283	123	8160	0.0148497	FALSE	NA	NA	NA	NA	NA	NA	NA	NA	NA	NA	NA	-0.0311859	0.189618	0.969295	0.668421	1.4056	0.869363	3318	31	3287	0.00934298	FALSE	-0.0313377	0.0728312	0.969148	0.840224	1.11785	0.666993	9411	204	9207	0.0216768	FALSE
348.2	Cerebral edema and compression of brain	neurological	-0.0155117	0.135604	0.984608	0.754805	1.28438	0.908929	8325	72	8253	0.00864865	FALSE	NA	NA	NA	NA	NA	NA	NA	NA	NA	NA	NA	0.279666	0.328635	1.32269	0.694572	2.51882	0.394774	3297	10	3287	0.00303306	FALSE	-0.0254384	0.108504	0.974882	0.788118	1.2059	0.814639	9496	88	9408	0.00926706	FALSE
348.8	Encephalopathy, not elsewhere classified	neurological	0.0999864	0.180076	1.10516	0.776496	1.57292	0.578728	8313	40	8273	0.00481174	FALSE	NA	NA	NA	NA	NA	NA	NA	NA	NA	NA	NA	-0.0901925	0.266002	0.913755	0.542506	1.53906	0.734559	3304	17	3287	0.00514528	FALSE	0.0353172	0.106883	1.03595	0.840151	1.27738	0.741076	9490	96	9394	0.0101159	FALSE
348.9	Other conditions of brain, NOS	neurological	0.151858	0.188533	1.16399	0.804394	1.68435	0.420548	8264	38	8226	0.00459826	FALSE	NA	NA	NA	NA	NA	NA	NA	NA	NA	NA	NA	-0.0249618	0.25781	0.975347	0.588447	1.61663	0.922867	3303	16	3287	0.00484408	FALSE	-0.203372	0.0924585	0.815975	0.680729	0.97809	0.0278351	9314	131	9183	0.0140648	FALSE
349	Other and unspecified disorders of the nervous system	neurological	-0.0241284	0.203638	0.97616	0.654909	1.45499	0.905682	8298	31	8267	0.00373584	FALSE	NA	NA	NA	NA	NA	NA	NA	NA	NA	NA	NA	NA	NA	NA	NA	NA	NA	NA	NA	NA	NA	NA	NA	NA	NA	NA	NA	NA	NA	NA	NA	NA	NA
350	Abnormal movement	neurological	0.0498386	0.0409993	1.0511	0.969941	1.13905	0.224139	7455	943	6512	0.126492	FALSE	0.0569169	0.254854	1.05857	0.642366	1.74444	0.823278	3995	29	3966	0.00725907	FALSE	0.0363214	0.0488876	1.03699	0.942237	1.14127	0.457507	3516	562	2954	0.159841	FALSE	-0.00654342	0.0550844	0.993478	0.891804	1.10674	0.905443	9281	400	8881	0.0430988	FALSE
350.1	Abnormal involuntary movements	neurological	-0.00239811	0.0833036	0.997605	0.847323	1.17454	0.977034	7993	192	7801	0.024021	FALSE	0.0548799	0.284853	1.05641	0.604453	1.84632	0.847225	3989	23	3966	0.00576586	FALSE	0.0331299	0.0898746	1.03368	0.866733	1.2328	0.712409	3090	136	2954	0.0440129	FALSE	-0.192483	0.0959453	0.824908	0.683495	0.99558	0.0448378	9427	123	9304	0.0130476	FALSE
350.2	Abnormality of gait	neurological	0.0721109	0.04573	1.07477	0.982633	1.17556	0.114822	7653	728	6925	0.0951261	FALSE	NA	NA	NA	NA	NA	NA	NA	NA	NA	NA	NA	0.0330865	0.0536641	1.03364	0.930442	1.14828	0.537533	3417	463	2954	0.135499	FALSE	0.0489471	0.0740902	1.05016	0.908219	1.2143	0.508841	9435	214	9221	0.0226815	FALSE
350.3	Lack of coordination	neurological	-0.158332	0.157054	0.853566	0.627408	1.16125	0.313388	8281	52	8229	0.00627943	FALSE	NA	NA	NA	NA	NA	NA	NA	NA	NA	NA	NA	-0.0554472	0.221082	0.946062	0.613382	1.45918	0.801969	2976	22	2954	0.00739247	FALSE	0.0753765	0.0934863	1.07829	0.897756	1.29513	0.420079	9503	122	9381	0.0128381	FALSE
350.6	Disturbances of sensation of smell and taste	neurological	0.329827	0.20372	1.39073	0.932894	2.07325	0.105443	8309	33	8276	0.0039716	FALSE	NA	NA	NA	NA	NA	NA	NA	NA	NA	NA	NA	NA	NA	NA	NA	NA	NA	NA	NA	NA	NA	NA	NA	NA	NA	NA	NA	NA	NA	NA	NA	NA	NA
351	Other peripheral nerve disorders	neurological	0.00112193	0.0316052	1.00112	0.940989	1.0651	0.971683	7603	1779	5824	0.233987	FALSE	-0.12032	0.090407	0.886637	0.742659	1.05853	0.183232	3964	235	3729	0.0592836	FALSE	0.0711437	0.0777099	1.07374	0.922039	1.25039	0.359927	3464	184	3280	0.0531178	FALSE	-0.0836375	0.0618984	0.919765	0.814681	1.0384	0.176629	9290	311	8979	0.0334769	FALSE
352	Disorders of other cranial nerves	neurological	0.129201	0.0977213	1.13792	0.939571	1.37814	0.186121	8184	137	8047	0.01674	FALSE	0.0294729	0.279732	1.02991	0.595233	1.78202	0.916089	3754	25	3729	0.00665956	FALSE	-0.138354	0.178893	0.87079	0.613249	1.23649	0.43929	3313	33	3280	0.00996076	FALSE	-0.034536	0.139603	0.966054	0.734799	1.27009	0.804609	9511	53	9458	0.0055725	FALSE
352.1	Trigeminal nerve disorders [CN5]	neurological	0.184422	0.144494	1.20252	0.905936	1.59621	0.201839	8234	62	8172	0.00752975	FALSE	NA	NA	NA	NA	NA	NA	NA	NA	NA	NA	NA	-0.0840144	0.282737	0.919418	0.528254	1.60023	0.766354	3293	13	3280	0.00394777	FALSE	0.0923533	0.17739	1.09675	0.77466	1.55276	0.602629	9539	33	9506	0.00345948	FALSE
352.2	Facial nerve disorders [CN7]	neurological	0.0950436	0.135388	1.09971	0.843398	1.43391	0.482672	8295	70	8225	0.00843882	FALSE	NA	NA	NA	NA	NA	NA	NA	NA	NA	NA	NA	-0.179016	0.23185	0.836093	0.530761	1.31707	0.440045	3300	20	3280	0.00606061	FALSE	NA	NA	NA	NA	NA	NA	NA	NA	NA	NA	NA
353	Nerve root and plexus disorders	neurological	-0.0510628	0.11361	0.950219	0.760532	1.18722	0.653101	8163	102	8061	0.0124954	FALSE	NA	NA	NA	NA	NA	NA	NA	NA	NA	NA	NA	0.179191	0.300189	1.19625	0.664195	2.15451	0.550557	3292	12	3280	0.0036452	FALSE	0.255413	0.187057	1.29099	0.894743	1.86273	0.172118	9534	31	9503	0.00325152	FALSE
353.1	Nerve plexus lesions	neurological	-0.23777	0.233593	0.788384	0.498769	1.24617	0.308734	8317	23	8294	0.00276542	FALSE	NA	NA	NA	NA	NA	NA	NA	NA	NA	NA	NA	-0.0085845	0.326906	0.991452	0.522401	1.88165	0.97905	3290	10	3280	0.00303951	FALSE	NA	NA	NA	NA	NA	NA	NA	NA	NA	NA	NA
353.2	Nerve root lesions	neurological	0.0960264	0.145727	1.10079	0.827292	1.4647	0.509928	8226	62	8164	0.00753708	FALSE	NA	NA	NA	NA	NA	NA	NA	NA	NA	NA	NA	NA	NA	NA	NA	NA	NA	NA	NA	NA	NA	NA	NA	NA	NA	NA	NA	NA	NA	NA	NA	NA	NA
355	Complex regional/central pain syndrome	neurological	-0.423472	0.152075	0.65477	0.486003	0.882141	0.00535915	8278	58	8220	0.00700652	FALSE	NA	NA	NA	NA	NA	NA	NA	NA	NA	NA	NA	-0.0569319	0.231993	0.944658	0.599512	1.48851	0.806144	3300	20	3280	0.00606061	FALSE	NA	NA	NA	NA	NA	NA	NA	NA	NA	NA	NA
355.1	Chronic pain syndrome	neurological	0.0697828	0.0453835	1.07228	0.981014	1.17203	0.12414	7949	701	7248	0.0881872	FALSE	NA	NA	NA	NA	NA	NA	NA	NA	NA	NA	NA	-0.0213609	0.10812	0.978866	0.791935	1.20992	0.843385	3371	91	3280	0.026995	FALSE	-0.177044	0.148674	0.837743	0.625975	1.12115	0.233724	9529	51	9478	0.00535208	FALSE
356	Hereditary and idiopathic peripheral neuropathy	neurological	0.0174128	0.0663887	1.01757	0.893411	1.15897	0.793101	7914	315	7599	0.0398029	FALSE	NA	NA	NA	NA	NA	NA	NA	NA	NA	NA	NA	0.149916	0.122144	1.16174	0.914401	1.47597	0.219682	3504	71	3433	0.0202626	FALSE	-0.0129105	0.0952583	0.987173	0.819045	1.18981	0.892192	9384	123	9261	0.0131074	FALSE
357	Inflammatory and toxic neuropathy	neurological	0.105019	0.11194	1.11073	0.891916	1.38323	0.348157	8154	106	8048	0.0129998	FALSE	0.154126	0.240521	1.16664	0.728115	1.86927	0.521654	3992	32	3960	0.00801603	FALSE	0.074379	0.0846301	1.07721	0.912565	1.27157	0.379471	3586	153	3433	0.0426659	FALSE	0.161714	0.142837	1.17552	0.888477	1.55531	0.257568	9484	51	9433	0.00537748	FALSE
358	Myoneural disorders	neurological	NA	NA	NA	NA	NA	NA	NA	NA	NA	#VALUE!	NA	NA	NA	NA	NA	NA	NA	NA	NA	NA	NA	NA	NA	NA	NA	NA	NA	NA	NA	NA	NA	NA	NA	-0.0850835	0.190536	0.918436	0.63221	1.33425	0.655201	9567	30	9537	0.00313578	FALSE
359	Muscular dystrophies and other myopathies	neurological	-0.0435438	0.227346	0.957391	0.613152	1.49489	0.84811	8304	25	8279	0.0030106	FALSE	NA	NA	NA	NA	NA	NA	NA	NA	NA	NA	NA	-0.107514	0.206333	0.898064	0.599339	1.34568	0.602319	3457	24	3433	0.00694244	FALSE	-0.162785	0.115063	0.849774	0.678203	1.06475	0.157142	9556	84	9472	0.00879029	FALSE
359.2	Myopathy	neurological	-0.00605004	0.23641	0.993968	0.625369	1.57982	0.979583	8307	23	8284	0.00276875	FALSE	NA	NA	NA	NA	NA	NA	NA	NA	NA	NA	NA	-0.102271	0.210447	0.902785	0.597651	1.36371	0.62699	3456	23	3433	0.00665509	FALSE	-0.160499	0.116544	0.851719	0.677785	1.07029	0.168464	9555	82	9473	0.00858189	FALSE
360	Disorders of the globe	sense organs	-0.111088	0.165655	0.89486	0.646765	1.23812	0.502477	8282	49	8233	0.00591645	FALSE	NA	NA	NA	NA	NA	NA	NA	NA	NA	NA	NA	0.0389421	0.220164	1.03971	0.675313	1.60074	0.859604	3086	22	3064	0.00712897	FALSE	NA	NA	NA	NA	NA	NA	NA	NA	NA	NA	NA
360.2	Progressive myopia	sense organs	-0.0872543	0.176749	0.916444	0.648118	1.29586	0.621544	8307	43	8264	0.00517636	FALSE	NA	NA	NA	NA	NA	NA	NA	NA	NA	NA	NA	0.0440037	0.24364	1.04499	0.648217	1.68462	0.856674	3082	18	3064	0.00584036	FALSE	NA	NA	NA	NA	NA	NA	NA	NA	NA	NA	NA
361	Retinal detachments and defects	sense organs	-0.0303912	0.0828649	0.970066	0.824642	1.14114	0.713801	8226	195	8031	0.0237053	FALSE	NA	NA	NA	NA	NA	NA	NA	NA	NA	NA	NA	-0.0979212	0.207295	0.90672	0.603976	1.36122	0.636659	3089	25	3064	0.00809323	FALSE	-0.0155815	0.16348	0.984539	0.714621	1.35641	0.924068	9563	40	9523	0.00418279	FALSE
361.1	Retinal detachment with retinal defect	sense organs	-0.00580363	0.252622	0.994213	0.605959	1.63123	0.981671	8333	21	8312	0.0025201	FALSE	NA	NA	NA	NA	NA	NA	NA	NA	NA	NA	NA	NA	NA	NA	NA	NA	NA	NA	NA	NA	NA	NA	NA	NA	NA	NA	NA	NA	NA	NA	NA	NA	NA
361.2	Retinoschisis and retinal cysts	sense organs	-0.275799	0.214353	0.758966	0.498611	1.15527	0.198213	8335	29	8306	0.0034793	FALSE	NA	NA	NA	NA	NA	NA	NA	NA	NA	NA	NA	NA	NA	NA	NA	NA	NA	NA	NA	NA	NA	NA	NA	NA	NA	NA	NA	NA	NA	NA	NA	NA	NA
362	Other retinal disorders	sense organs	0.0885624	0.0435147	1.0926	1.00328	1.18988	0.0418276	7816	802	7014	0.10261	FALSE	-0.114347	0.148727	0.891949	0.666409	1.19382	0.441989	3793	83	3710	0.0218824	FALSE	-0.0055365	0.0726317	0.994479	0.862522	1.14662	0.939238	3232	223	3009	0.0689975	FALSE	-0.0472753	0.0701349	0.953825	0.831321	1.09438	0.500272	9406	255	9151	0.0271104	FALSE
362.2	Degeneration of macula and posterior pole of retina	sense organs	0.0509723	0.0807791	1.05229	0.898207	1.23281	0.528035	8145	209	7936	0.0256599	FALSE	-0.157282	0.162682	0.854463	0.621178	1.17536	0.333641	3779	69	3710	0.0182588	FALSE	0.0532432	0.10782	1.05469	0.853778	1.30287	0.621436	3110	101	3009	0.0324759	FALSE	-0.0419698	0.114084	0.958899	0.766766	1.19918	0.712959	9523	88	9435	0.00924079	FALSE
362.21	Macular degeneration, dry	sense organs	-0.176845	0.253476	0.83791	0.50984	1.37708	0.485378	8316	20	8296	0.002405	FALSE	NA	NA	NA	NA	NA	NA	NA	NA	NA	NA	NA	NA	NA	NA	NA	NA	NA	NA	NA	NA	NA	NA	NA	NA	NA	NA	NA	NA	NA	NA	NA	NA	NA
362.23	Cystoid macular degeneration of retina	sense organs	0.176893	0.155542	1.1935	0.879881	1.61891	0.255426	8313	56	8257	0.00673644	FALSE	NA	NA	NA	NA	NA	NA	NA	NA	NA	NA	NA	-0.0904495	0.253056	0.91352	0.556305	1.50011	0.720771	3026	17	3009	0.00561798	FALSE	0.18383	0.168907	1.20181	0.863098	1.67345	0.27644	9559	38	9521	0.00397531	FALSE
362.26	Macular puckering of retina	sense organs	0.150392	0.129246	1.16229	0.90219	1.49738	0.244582	8267	80	8187	0.00967703	FALSE	NA	NA	NA	NA	NA	NA	NA	NA	NA	NA	NA	0.0992964	0.15842	1.10439	0.809607	1.50652	0.530796	3056	47	3009	0.0153796	FALSE	NA	NA	NA	NA	NA	NA	NA	NA	NA	NA	NA
362.27	Drusen (degenerative) of retina	sense organs	-0.104858	0.147662	0.900453	0.674168	1.20269	0.477631	8279	60	8219	0.00724725	FALSE	NA	NA	NA	NA	NA	NA	NA	NA	NA	NA	NA	0.243355	0.215076	1.27552	0.83678	1.9443	0.257852	3034	25	3009	0.00823995	FALSE	NA	NA	NA	NA	NA	NA	NA	NA	NA	NA	NA
362.29	Macular degeneration (senile) of retina NOS	sense organs	NA	NA	NA	NA	NA	NA	NA	NA	NA	#VALUE!	NA	-0.157282	0.162682	0.854463	0.621178	1.17536	0.333641	3779	69	3710	0.0182588	FALSE	-0.117988	0.190896	0.888706	0.611315	1.29197	0.536524	3041	32	3009	0.0105229	FALSE	NA	NA	NA	NA	NA	NA	NA	NA	NA	NA	NA
362.3	Other nondiabetic retinopathy	sense organs	0.172015	0.0879885	1.1877	0.999558	1.41125	0.0505861	8153	174	7979	0.0213418	FALSE	NA	NA	NA	NA	NA	NA	NA	NA	NA	NA	NA	-0.0548716	0.164082	0.946607	0.686278	1.30569	0.738067	3049	40	3009	0.0131191	FALSE	-0.169652	0.126396	0.843958	0.658764	1.08121	0.179523	9507	73	9434	0.00767855	FALSE
362.4	Retinal vascular changes and abnomalities	sense organs	0.22101	0.11807	1.24734	0.989646	1.57212	0.0612277	8266	95	8171	0.0114929	FALSE	NA	NA	NA	NA	NA	NA	NA	NA	NA	NA	NA	-0.0221989	0.128517	0.978046	0.760262	1.25822	0.862863	3076	67	3009	0.0217815	FALSE	0.0633383	0.190998	1.06539	0.7327	1.54913	0.740179	9564	30	9534	0.00313676	FALSE
362.5	Toxic maculopathy of retina	sense organs	NA	NA	NA	NA	NA	NA	NA	NA	NA	#VALUE!	NA	NA	NA	NA	NA	NA	NA	NA	NA	NA	NA	NA	NA	NA	NA	NA	NA	NA	NA	NA	NA	NA	NA	0.0666718	0.180025	1.06894	0.751129	1.52123	0.711124	9565	33	9532	0.00345008	FALSE
362.6	Peripheral retinal degenerations	sense organs	-0.00868903	0.0754144	0.991349	0.85513	1.14927	0.908273	8171	240	7931	0.0293722	FALSE	NA	NA	NA	NA	NA	NA	NA	NA	NA	NA	NA	0.0928557	0.200014	1.0973	0.741432	1.62398	0.642472	3036	27	3009	0.00889328	FALSE	NA	NA	NA	NA	NA	NA	NA	NA	NA	NA	NA
362.7	Hereditary retinal dystrophies	sense organs	0.134566	0.238767	1.14404	0.716471	1.82677	0.573036	8318	23	8295	0.00276509	FALSE	NA	NA	NA	NA	NA	NA	NA	NA	NA	NA	NA	NA	NA	NA	NA	NA	NA	NA	NA	NA	NA	NA	NA	NA	NA	NA	NA	NA	NA	NA	NA	NA	NA
362.8	Retinal hemorrhage/ischemia	sense organs	0.0157358	0.184433	1.01586	0.707688	1.45823	0.932007	8283	39	8244	0.00470844	FALSE	NA	NA	NA	NA	NA	NA	NA	NA	NA	NA	NA	-0.00239537	0.329867	0.997607	0.522602	1.90436	0.994206	3020	11	3009	0.00364238	FALSE	NA	NA	NA	NA	NA	NA	NA	NA	NA	NA	NA
362.9	Retinal edema	sense organs	0.255329	0.172601	1.29089	0.92038	1.81054	0.13906	8309	44	8265	0.00529546	FALSE	NA	NA	NA	NA	NA	NA	NA	NA	NA	NA	NA	-0.199006	0.134037	0.819545	0.630199	1.06578	0.137623	3068	59	3009	0.0192308	FALSE	0.00742164	0.150899	1.00745	0.749506	1.35416	0.960774	9563	48	9515	0.00501935	FALSE
363	Chorioretinal inflammations, scars, and other disorders of choroid	sense organs	0.146509	0.128593	1.15779	0.899844	1.48967	0.254569	8247	78	8169	0.00945798	FALSE	NA	NA	NA	NA	NA	NA	NA	NA	NA	NA	NA	0.385633	0.202387	1.47054	0.989016	2.18652	0.0567248	3090	26	3064	0.00841424	FALSE	NA	NA	NA	NA	NA	NA	NA	NA	NA	NA	NA
363.3	Chorioretinal scars	sense organs	0.132488	0.139711	1.14167	0.868189	1.50129	0.342977	8254	66	8188	0.00799612	FALSE	NA	NA	NA	NA	NA	NA	NA	NA	NA	NA	NA	0.336458	0.220012	1.39998	0.909587	2.15476	0.126197	3086	22	3064	0.00712897	FALSE	NA	NA	NA	NA	NA	NA	NA	NA	NA	NA	NA
364	Corneal opacity and other disorders of cornea	sense organs	-0.134801	0.0955916	0.87389	0.724582	1.05396	0.158489	8199	148	8051	0.018051	FALSE	0.161675	0.248769	1.17548	0.721869	1.91413	0.515756	3740	30	3710	0.00802139	FALSE	0.07513	0.145129	1.07802	0.811134	1.43273	0.604683	3115	51	3064	0.0163724	FALSE	-0.166367	0.152838	0.846736	0.627552	1.14247	0.276366	9543	46	9497	0.00482029	FALSE
364.1	Corneal opacity	sense organs	-0.0652869	0.125217	0.936799	0.732924	1.19738	0.602096	8259	84	8175	0.0101707	FALSE	NA	NA	NA	NA	NA	NA	NA	NA	NA	NA	NA	NA	NA	NA	NA	NA	NA	NA	NA	NA	NA	NA	NA	NA	NA	NA	NA	NA	NA	NA	NA	NA	NA
364.4	Corneal degenerations	sense organs	-0.198655	0.145902	0.819833	0.615929	1.09124	0.173337	8273	63	8210	0.00761513	FALSE	NA	NA	NA	NA	NA	NA	NA	NA	NA	NA	NA	-0.000210072	0.174497	0.99979	0.710188	1.40749	0.999039	3099	35	3064	0.011294	FALSE	NA	NA	NA	NA	NA	NA	NA	NA	NA	NA	NA
364.41	Keratoconus	sense organs	-0.224597	0.185284	0.798838	0.555574	1.14862	0.225444	8347	38	8309	0.00455253	FALSE	NA	NA	NA	NA	NA	NA	NA	NA	NA	NA	NA	NA	NA	NA	NA	NA	NA	NA	NA	NA	NA	NA	NA	NA	NA	NA	NA	NA	NA	NA	NA	NA	NA
364.5	Corneal dystrophy	sense organs	0.0167247	0.153639	1.01687	0.75246	1.37418	0.913316	8322	56	8266	0.00672915	FALSE	NA	NA	NA	NA	NA	NA	NA	NA	NA	NA	NA	NA	NA	NA	NA	NA	NA	NA	NA	NA	NA	NA	NA	NA	NA	NA	NA	NA	NA	NA	NA	NA	NA
364.51	Fuchs' dystrophy	sense organs	0.089373	0.163516	1.09349	0.793646	1.50661	0.584674	8332	49	8283	0.00588094	FALSE	NA	NA	NA	NA	NA	NA	NA	NA	NA	NA	NA	NA	NA	NA	NA	NA	NA	NA	NA	NA	NA	NA	NA	NA	NA	NA	NA	NA	NA	NA	NA	NA	NA
365	Glaucoma	sense organs	-0.017529	0.0345416	0.982624	0.9183	1.05145	0.611821	7955	1455	6500	0.182904	FALSE	-0.0596007	0.106758	0.942141	0.76426	1.16142	0.576656	3894	184	3710	0.0472522	FALSE	-0.016394	0.0578865	0.98374	0.878226	1.10193	0.777016	3444	380	3064	0.110337	FALSE	0.0600241	0.0658849	1.06186	0.933224	1.20823	0.362272	9481	280	9201	0.0295327	FALSE
365.1	Open-angle glaucoma	sense organs	-0.0031993	0.0394504	0.996806	0.922635	1.07694	0.935365	7987	1029	6958	0.128834	FALSE	-0.0182666	0.176647	0.981899	0.694548	1.38813	0.91764	3774	64	3710	0.0169581	FALSE	0.0528015	0.141311	1.05422	0.799181	1.39065	0.708661	3117	53	3064	0.0170035	FALSE	0.0158944	0.0761507	1.01602	0.875149	1.17957	0.834665	9510	203	9307	0.021346	FALSE
365.11	Primary open angle glaucoma	sense organs	0.0698259	0.0732662	1.07232	0.92888	1.23791	0.340568	8228	262	7966	0.0318425	FALSE	NA	NA	NA	NA	NA	NA	NA	NA	NA	NA	NA	NA	NA	NA	NA	NA	NA	NA	NA	NA	NA	NA	-0.00831559	0.109842	0.991719	0.799631	1.22995	0.939654	9564	95	9469	0.00993308	FALSE
365.2	Primary angle-closure glaucoma	sense organs	-0.0350627	0.123408	0.965545	0.758098	1.22976	0.776318	8305	87	8218	0.0104756	FALSE	NA	NA	NA	NA	NA	NA	NA	NA	NA	NA	NA	0.115702	0.253709	1.12266	0.68279	1.84591	0.64836	3081	17	3064	0.00551769	FALSE	-0.0469445	0.1588	0.95414	0.698939	1.30252	0.76752	9565	43	9522	0.00449556	FALSE
366	Cataract	sense organs	-0.00509768	0.0358633	0.994915	0.927382	1.06737	0.886968	7564	2273	5291	0.300502	FALSE	-0.0970649	0.066705	0.907497	0.796278	1.03425	0.145631	3999	607	3392	0.151788	FALSE	-0.00937937	0.0576277	0.990664	0.884857	1.10912	0.870709	3534	413	3121	0.116865	FALSE	-0.0279048	0.0567209	0.972481	0.87016	1.08683	0.622743	9373	462	8911	0.0492905	FALSE
366.1	Nonsenile Cataract	sense organs	-0.1827	0.224908	0.833018	0.536054	1.29449	0.416601	8293	28	8265	0.00337634	FALSE	NA	NA	NA	NA	NA	NA	NA	NA	NA	NA	NA	NA	NA	NA	NA	NA	NA	NA	NA	NA	NA	NA	NA	NA	NA	NA	NA	NA	NA	NA	NA	NA	NA
366.2	Senile cataract	sense organs	0.0104905	0.0357046	1.01055	0.942244	1.0838	0.7689	7564	2080	5484	0.274987	FALSE	-0.00400774	0.10728	0.996	0.807125	1.22908	0.9702	3586	194	3392	0.0540993	FALSE	-0.0114474	0.0691479	0.988618	0.863314	1.13211	0.868512	3391	270	3121	0.0796225	FALSE	-0.0442011	0.0585432	0.956762	0.853043	1.07309	0.450239	9397	419	8978	0.0445887	FALSE
367	Disorders of refraction and accommodation; blindness and low vision	sense organs	0.0114615	0.030249	1.01153	0.953299	1.07331	0.704757	7512	5054	2458	0.67279	FALSE	-0.115889	0.164326	0.890574	0.645346	1.22899	0.480665	3999	70	3929	0.0175044	FALSE	0.0632352	0.070606	1.06528	0.927602	1.22339	0.370463	3374	226	3148	0.0669828	FALSE	-0.126228	0.0589966	0.881413	0.785165	0.989461	0.032388	9208	326	8882	0.035404	FALSE
367.1	Myopia	sense organs	0.00264302	0.0321077	1.00265	0.941493	1.06777	0.934394	7062	1670	5392	0.236477	FALSE	-0.0803028	0.296995	0.922837	0.515606	1.6517	0.786865	3950	21	3929	0.00531646	FALSE	0.126459	0.155901	1.1348	0.836017	1.54037	0.417278	3191	43	3148	0.0134754	FALSE	-0.0814243	0.0719897	0.921802	0.800496	1.06149	0.258032	9361	208	9153	0.0222198	FALSE
367.2	Astigmatism	sense organs	-0.0222989	0.033889	0.977948	0.9151	1.04511	0.510539	7045	1506	5539	0.213769	FALSE	-0.157052	0.309127	0.854659	0.466293	1.56649	0.611417	3949	20	3929	0.00506457	FALSE	0.328146	0.23907	1.38839	0.868983	2.21826	0.169879	3167	19	3148	0.00599937	FALSE	-0.103769	0.121223	0.901434	0.710799	1.1432	0.391988	9453	73	9380	0.00772242	FALSE
367.8	Hypermetropia	sense organs	-0.0416888	0.0431302	0.959168	0.881417	1.04378	0.333754	7587	816	6771	0.107552	FALSE	NA	NA	NA	NA	NA	NA	NA	NA	NA	NA	NA	NA	NA	NA	NA	NA	NA	NA	NA	NA	NA	NA	NA	NA	NA	NA	NA	NA	NA	NA	NA	NA	NA
367.9	Blindness and low vision	sense organs	-0.088682	0.0868428	0.915137	0.771905	1.08495	0.30717	7978	175	7803	0.0219353	FALSE	-0.178079	0.302795	0.836877	0.462293	1.51498	0.556454	3950	21	3929	0.00531646	FALSE	0.025822	0.164027	1.02616	0.744032	1.41526	0.87491	3189	41	3148	0.0128567	FALSE	-0.216389	0.166374	0.805422	0.581303	1.11595	0.193391	9486	38	9448	0.0040059	FALSE
368	Visual disturbances	sense organs	-0.00516117	0.0414738	0.994852	0.917181	1.0791	0.900964	7304	878	6426	0.120208	FALSE	-0.226542	0.144192	0.797286	0.601001	1.05768	0.116156	3994	85	3909	0.0212819	FALSE	0.0707133	0.0820019	1.07327	0.913922	1.26041	0.388502	3441	164	3277	0.0476606	FALSE	-0.0341946	0.0754793	0.966383	0.83349	1.12047	0.650525	9182	205	8977	0.0223263	FALSE
368.1	Amblyopia	sense organs	-0.106546	0.132453	0.898933	0.693396	1.1654	0.421162	8296	77	8219	0.00928158	FALSE	NA	NA	NA	NA	NA	NA	NA	NA	NA	NA	NA	NA	NA	NA	NA	NA	NA	NA	NA	NA	NA	NA	NA	NA	NA	NA	NA	NA	NA	NA	NA	NA	NA
368.2	Diplopia and disorders of binocular vision	sense organs	0.000838541	0.135501	1.00084	0.767403	1.30528	0.995062	8225	70	8155	0.00851064	FALSE	NA	NA	NA	NA	NA	NA	NA	NA	NA	NA	NA	NA	NA	NA	NA	NA	NA	NA	NA	NA	NA	NA	0.0570307	0.167649	1.05869	0.762189	1.47053	0.733721	9533	38	9495	0.00398615	FALSE
368.3	Anisometropia	sense organs	-0.131062	0.194749	0.877164	0.598835	1.28485	0.500961	8265	36	8229	0.00435572	FALSE	NA	NA	NA	NA	NA	NA	NA	NA	NA	NA	NA	NA	NA	NA	NA	NA	NA	NA	NA	NA	NA	NA	NA	NA	NA	NA	NA	NA	NA	NA	NA	NA	NA
368.4	Visual field defects	sense organs	0.0418689	0.0996196	1.04276	0.857799	1.2676	0.674275	8139	135	8004	0.0165868	FALSE	NA	NA	NA	NA	NA	NA	NA	NA	NA	NA	NA	-0.214772	0.250646	0.806725	0.493595	1.3185	0.391515	3294	17	3277	0.0051609	FALSE	NA	NA	NA	NA	NA	NA	NA	NA	NA	NA	NA
368.9	Subjective visual disturbances	sense organs	-0.0679075	0.0817213	0.934347	0.79606	1.09666	0.405994	7953	202	7751	0.0253992	FALSE	NA	NA	NA	NA	NA	NA	NA	NA	NA	NA	NA	0.224987	0.154573	1.25231	0.924987	1.69545	0.14552	3321	44	3277	0.013249	FALSE	0.121603	0.153313	1.12931	0.836199	1.52516	0.427677	9415	46	9369	0.00488582	FALSE
369	Infection of the eye	sense organs	-0.0431604	0.0579431	0.957758	0.854936	1.07295	0.456347	7585	417	7168	0.0549769	FALSE	NA	NA	NA	NA	NA	NA	NA	NA	NA	NA	NA	0.138014	0.0940097	1.14799	0.954808	1.38026	0.142082	3202	123	3079	0.0384135	FALSE	-0.00662619	0.0881014	0.993396	0.835851	1.18064	0.940047	9177	141	9036	0.0153645	FALSE
369.2	Eye infection, viral	sense organs	-0.0640273	0.150221	0.937979	0.698752	1.25911	0.669946	8234	59	8175	0.00716541	FALSE	NA	NA	NA	NA	NA	NA	NA	NA	NA	NA	NA	0.286892	0.266942	1.33228	0.789532	2.24813	0.282493	3093	14	3079	0.00452635	FALSE	NA	NA	NA	NA	NA	NA	NA	NA	NA	NA	NA
369.5	Conjunctivitis, infectious	sense organs	0.00919785	0.0651956	1.00924	0.888176	1.14681	0.887806	7614	326	7288	0.0428159	FALSE	NA	NA	NA	NA	NA	NA	NA	NA	NA	NA	NA	0.152542	0.0977929	1.16479	0.961623	1.41088	0.118797	3193	114	3079	0.0357031	FALSE	-0.099956	0.105919	0.904877	0.73524	1.11365	0.345323	9198	96	9102	0.0104371	FALSE
370	Keratitis	sense organs	-0.0164488	0.0732314	0.983686	0.852159	1.13551	0.822279	7974	255	7719	0.0319789	FALSE	NA	NA	NA	NA	NA	NA	NA	NA	NA	NA	NA	0.204501	0.182322	1.22691	0.858259	1.75392	0.262011	3112	33	3079	0.0106041	FALSE	-0.177174	0.109915	0.837634	0.675293	1.039	0.10698	9487	92	9395	0.00969748	FALSE
370.1	Corneal ulcer	sense organs	0.19344	0.218759	1.21342	0.790312	1.86304	0.376556	8337	28	8309	0.00335852	FALSE	NA	NA	NA	NA	NA	NA	NA	NA	NA	NA	NA	NA	NA	NA	NA	NA	NA	NA	NA	NA	NA	NA	NA	NA	NA	NA	NA	NA	NA	NA	NA	NA	NA
370.2	Superficial keratitis	sense organs	-0.0876248	0.208185	0.916105	0.609164	1.3777	0.67383	8240	30	8210	0.00364078	FALSE	NA	NA	NA	NA	NA	NA	NA	NA	NA	NA	NA	NA	NA	NA	NA	NA	NA	NA	NA	NA	NA	NA	NA	NA	NA	NA	NA	NA	NA	NA	NA	NA	NA
370.3	Keratoconjunctivitis	sense organs	-0.0362415	0.0911639	0.964407	0.806604	1.15308	0.690968	8079	163	7916	0.0201758	FALSE	NA	NA	NA	NA	NA	NA	NA	NA	NA	NA	NA	0.07997	0.264441	1.08325	0.64511	1.81898	0.762338	3095	16	3079	0.00516963	FALSE	-0.138402	0.139125	0.870748	0.662929	1.14372	0.31983	9519	58	9461	0.00609308	FALSE
370.31	Keratoconjunctivitis sicca	sense organs	-0.0401205	0.0936791	0.960674	0.79953	1.1543	0.66845	8109	155	7954	0.0191146	FALSE	NA	NA	NA	NA	NA	NA	NA	NA	NA	NA	NA	0.367352	0.297788	1.44391	0.805483	2.58834	0.217351	3092	13	3079	0.0042044	FALSE	-0.0699182	0.147049	0.93247	0.69898	1.24396	0.634447	9529	52	9477	0.00545703	FALSE
371	Inflammation of the eye	sense organs	-0.00373356	0.0385429	0.996273	0.923783	1.07445	0.922832	7477	1055	6422	0.141099	FALSE	0.115565	0.170279	1.12251	0.803979	1.56723	0.497341	3881	66	3815	0.0170059	FALSE	0.0623408	0.0997577	1.06432	0.875304	1.29417	0.532022	3186	107	3079	0.0335844	FALSE	0.12826	0.0645262	1.13685	1.00179	1.29011	0.0468427	9268	272	8996	0.0293483	FALSE
371.1	Uveitis, noninfectious or NOS	sense organs	0.0567456	0.0846024	1.05839	0.896663	1.24928	0.502391	8284	190	8094	0.0229358	FALSE	-0.142152	0.225738	0.867489	0.557329	1.35026	0.528877	3852	37	3815	0.0096054	FALSE	0.0888214	0.161499	1.09289	0.796351	1.49984	0.582331	3119	40	3079	0.0128246	FALSE	0.153037	0.119539	1.16537	0.921953	1.47305	0.200469	9534	75	9459	0.00786658	FALSE
371.2	Conjunctivitis, noninfectious	sense organs	0.034856	0.0595993	1.03547	0.92131	1.16378	0.558656	7861	389	7472	0.0494848	FALSE	NA	NA	NA	NA	NA	NA	NA	NA	NA	NA	NA	0.431003	0.284736	1.5388	0.880664	2.68878	0.130103	3092	13	3079	0.0042044	FALSE	0.0646315	0.103828	1.06677	0.87034	1.30752	0.533623	9429	100	9329	0.0106056	FALSE
371.21	Allergic conjunctivitis	sense organs	0.0279824	0.0621453	1.02838	0.910444	1.16159	0.652513	7870	357	7513	0.0453621	FALSE	NA	NA	NA	NA	NA	NA	NA	NA	NA	NA	NA	0.531656	0.297203	1.70175	0.95041	3.04705	0.0736364	3091	12	3079	0.00388224	FALSE	0.102321	0.106964	1.10774	0.898231	1.36611	0.338772	9437	94	9343	0.00996079	FALSE
371.3	Inflammation of eyelids	sense organs	-0.0615642	0.0522092	0.940293	0.848832	1.04161	0.238325	7757	525	7232	0.0676808	FALSE	0.525	0.258882	1.69046	1.01775	2.80782	0.0425657	3844	29	3815	0.00754422	FALSE	-0.0879813	0.140647	0.915778	0.695136	1.20645	0.531611	3133	54	3079	0.0172359	FALSE	0.0611496	0.11224	1.06306	0.853133	1.32464	0.585882	9420	85	9335	0.00902335	FALSE
372	Disorders of conjunctiva	sense organs	0.0237642	0.0984777	1.02405	0.844296	1.24207	0.809311	8040	137	7903	0.0170398	FALSE	-0.262954	0.16756	0.768777	0.553567	1.06765	0.116575	3877	62	3815	0.0159917	FALSE	0.0324278	0.20024	1.03296	0.697647	1.52943	0.871349	3107	28	3079	0.00901191	FALSE	NA	NA	NA	NA	NA	NA	NA	NA	NA	NA	NA
374	Other disorders of eyelids	sense organs	-0.0139183	0.0766971	0.986178	0.848534	1.14615	0.855998	8089	232	7857	0.0286809	FALSE	0.226784	0.195402	1.25456	0.855384	1.84001	0.245804	3865	50	3815	0.0129366	FALSE	-0.150141	0.125357	0.860587	0.673114	1.10027	0.231029	3148	69	3079	0.0219187	FALSE	0.0949782	0.121077	1.09963	0.867332	1.39416	0.432781	9491	72	9419	0.00758613	FALSE
374.1	Ectropion or entropion	sense organs	0.145286	0.219384	1.15637	0.752235	1.77763	0.507813	8301	27	8274	0.00325262	FALSE	NA	NA	NA	NA	NA	NA	NA	NA	NA	NA	NA	-0.27098	0.293442	0.762631	0.429074	1.35549	0.35577	3092	13	3079	0.0042044	FALSE	NA	NA	NA	NA	NA	NA	NA	NA	NA	NA	NA
374.3	Ptosis of eyelid	sense organs	-0.0192991	0.131927	0.980886	0.757391	1.27033	0.883695	8293	78	8215	0.00940552	FALSE	0.308014	0.267513	1.36072	0.805485	2.29869	0.249567	3841	26	3815	0.00676907	FALSE	-0.091155	0.230516	0.912876	0.581023	1.43427	0.692519	3100	21	3079	0.00677419	FALSE	0.0204759	0.180964	1.02069	0.715902	1.45523	0.909912	9563	32	9531	0.00334623	FALSE
374.6	Dermatochalasis	sense organs	-0.31572	0.182422	0.729264	0.51004	1.04271	0.0835032	8330	40	8290	0.00480192	FALSE	NA	NA	NA	NA	NA	NA	NA	NA	NA	NA	NA	0.0908413	0.249574	1.0951	0.671444	1.78605	0.715869	3097	18	3079	0.00581208	FALSE	NA	NA	NA	NA	NA	NA	NA	NA	NA	NA	NA
375	Disorders of lacrimal system	sense organs	-0.192774	0.223757	0.824668	0.53188	1.27863	0.388945	8293	27	8266	0.00325576	FALSE	0.113105	0.163986	1.11975	0.811958	1.54422	0.490366	3926	72	3854	0.0183393	FALSE	0.0778903	0.28958	1.081	0.612818	1.90688	0.787948	3044	14	3030	0.00459921	FALSE	NA	NA	NA	NA	NA	NA	NA	NA	NA	NA	NA
375.1	Dry eyes	sense organs	-0.0363108	0.0319624	0.964341	0.905782	1.02669	0.255937	7346	1862	5484	0.253471	FALSE	NA	NA	NA	NA	NA	NA	NA	NA	NA	NA	NA	0.0698474	0.0691553	1.07234	0.936415	1.22801	0.312492	3280	250	3030	0.0762195	FALSE	0.0360535	0.0898475	1.03671	0.869317	1.23634	0.688218	9405	140	9265	0.0148857	FALSE
375.2	Epiphora	sense organs	NA	NA	NA	NA	NA	NA	NA	NA	NA	#VALUE!	NA	0.00543044	0.303397	1.00545	0.554755	1.82228	0.98572	3875	21	3854	0.00541935	FALSE	0.173574	0.303927	1.18955	0.655654	2.15819	0.567928	3043	13	3030	0.0042721	FALSE	NA	NA	NA	NA	NA	NA	NA	NA	NA	NA	NA
377	Disorders of optic nerve and visual pathways	sense organs	-0.0114861	0.080258	0.98858	0.844685	1.15699	0.8862	8173	207	7966	0.0253273	FALSE	NA	NA	NA	NA	NA	NA	NA	NA	NA	NA	NA	-0.0573408	0.158416	0.944272	0.69223	1.28808	0.71738	3073	43	3030	0.0139928	FALSE	-0.0309199	0.121967	0.969553	0.763398	1.23138	0.799874	9521	71	9450	0.0074572	FALSE
377.1	Optic atrophy	sense organs	0.011254	0.124766	1.01132	0.791926	1.29149	0.928128	8274	85	8189	0.0102731	FALSE	NA	NA	NA	NA	NA	NA	NA	NA	NA	NA	NA	-0.0675425	0.288147	0.934688	0.531363	1.64415	0.814672	3043	13	3030	0.0042721	FALSE	NA	NA	NA	NA	NA	NA	NA	NA	NA	NA	NA
377.3	Optic neuritis/neuropathy	sense organs	0.0944981	0.135362	1.09911	0.84298	1.43305	0.485106	8245	72	8173	0.00873257	FALSE	NA	NA	NA	NA	NA	NA	NA	NA	NA	NA	NA	-0.105376	0.271019	0.899986	0.529103	1.53085	0.697414	3045	15	3030	0.00492611	FALSE	NA	NA	NA	NA	NA	NA	NA	NA	NA	NA	NA
378	Strabismus and other disorders of binocular eye movements	sense organs	-0.00420562	0.0886397	0.995803	0.836993	1.18475	0.962158	8190	168	8022	0.0205128	FALSE	0.170055	0.296991	1.18537	0.662294	2.12157	0.566919	3875	21	3854	0.00541935	FALSE	-0.146103	0.261479	0.864069	0.517575	1.44253	0.576329	3046	16	3030	0.00525279	FALSE	0.00487757	0.115204	1.00489	0.801779	1.25945	0.966229	9528	83	9445	0.00871117	FALSE
378.1	Strabismus (not specified as paralytic)	sense organs	-0.0375524	0.109029	0.963144	0.777829	1.19261	0.730525	8247	110	8137	0.0133382	FALSE	NA	NA	NA	NA	NA	NA	NA	NA	NA	NA	NA	NA	NA	NA	NA	NA	NA	NA	NA	NA	NA	NA	-0.00629373	0.136776	0.993726	0.760047	1.29925	0.963298	9551	58	9493	0.00607266	FALSE
379	Other disorders of eye	sense organs	0.103989	0.0511271	1.10959	1.00379	1.22654	0.0419585	7673	569	7104	0.0741561	FALSE	-0.468981	0.2048	0.62564	0.418789	0.93466	0.0220244	3895	41	3854	0.0105263	FALSE	-0.137686	0.0851994	0.871372	0.737362	1.02974	0.106085	3186	156	3030	0.0489642	FALSE	-0.06656	0.0762611	0.935607	0.80571	1.08645	0.382777	9404	199	9205	0.0211612	FALSE
379.1	Scleritis and episcleritis	sense organs	0.178662	0.155564	1.19562	0.8814	1.62185	0.250771	8304	56	8248	0.00674374	FALSE	NA	NA	NA	NA	NA	NA	NA	NA	NA	NA	NA	NA	NA	NA	NA	NA	NA	NA	NA	NA	NA	NA	0.000729289	0.168766	1.00073	0.718886	1.39307	0.996552	9567	37	9530	0.00386746	FALSE
379.2	Disorders of vitreous body	sense organs	0.10673	0.0588497	1.11263	0.991422	1.24867	0.0697385	7910	411	7499	0.0519595	FALSE	NA	NA	NA	NA	NA	NA	NA	NA	NA	NA	NA	-0.093177	0.0905634	0.911032	0.76286	1.08798	0.303546	3167	137	3030	0.0432586	FALSE	-0.127939	0.0917151	0.879907	0.735135	1.05319	0.163028	9465	138	9327	0.01458	FALSE
379.3	Aphakia and other disorders of lens	sense organs	0.252061	0.262074	1.28667	0.769815	2.15055	0.336154	8328	20	8308	0.00240154	FALSE	NA	NA	NA	NA	NA	NA	NA	NA	NA	NA	NA	NA	NA	NA	NA	NA	NA	NA	NA	NA	NA	NA	NA	NA	NA	NA	NA	NA	NA	NA	NA	NA	NA
379.5	Disorders of iris and ciliary body	sense organs	0.191327	0.208338	1.21086	0.804918	1.82152	0.358436	8305	29	8276	0.00349187	FALSE	NA	NA	NA	NA	NA	NA	NA	NA	NA	NA	NA	NA	NA	NA	NA	NA	NA	NA	NA	NA	NA	NA	NA	NA	NA	NA	NA	NA	NA	NA	NA	NA	NA
379.9	Pain, swelling or discharge of eye	sense organs	0.0585984	0.0940137	1.06035	0.881907	1.2749	0.53309	7872	152	7720	0.0193089	FALSE	NA	NA	NA	NA	NA	NA	NA	NA	NA	NA	NA	0.00439613	0.267827	1.00441	0.594197	1.69781	0.986904	3045	15	3030	0.00492611	FALSE	0.0173303	0.178843	1.01748	0.716626	1.44464	0.922804	9457	34	9423	0.00359522	FALSE
380	Disorders of external ear	sense organs	-0.193526	0.169298	0.824049	0.591348	1.14832	0.252994	8209	46	8163	0.00560361	FALSE	NA	NA	NA	NA	NA	NA	NA	NA	NA	NA	NA	NA	NA	NA	NA	NA	NA	NA	NA	NA	NA	NA	NA	NA	NA	NA	NA	NA	NA	NA	NA	NA	NA
380.1	Otitis externa	sense organs	-0.0426147	0.0839204	0.958281	0.812939	1.12961	0.611594	7985	190	7795	0.0237946	FALSE	NA	NA	NA	NA	NA	NA	NA	NA	NA	NA	NA	-0.138776	0.183198	0.870423	0.60784	1.24644	0.448738	3439	31	3408	0.00901425	FALSE	-0.23205	0.171306	0.792907	0.566765	1.10928	0.175548	9463	36	9427	0.00380429	FALSE
380.4	Impacted cerumen	sense organs	-0.0150188	0.0546963	0.985093	0.884951	1.09657	0.783635	7871	473	7398	0.060094	FALSE	NA	NA	NA	NA	NA	NA	NA	NA	NA	NA	NA	0.0577816	0.089984	1.05948	0.888175	1.26383	0.520787	3542	134	3408	0.0378317	FALSE	-0.029597	0.0970158	0.970837	0.802721	1.17416	0.76031	9363	113	9250	0.0120688	FALSE
381	Otitis media and Eustachian tube disorders	sense organs	-0.0412344	0.0522934	0.959604	0.866122	1.06318	0.430393	7548	511	7037	0.0677001	FALSE	-0.0221799	0.259914	0.978064	0.587657	1.62784	0.931995	3983	23	3960	0.00577454	FALSE	0.0770266	0.163931	1.08007	0.78327	1.48934	0.638446	3481	39	3442	0.0112037	FALSE	-0.148215	0.0560223	0.862246	0.772581	0.962317	0.00815355	9090	369	8721	0.0405941	FALSE
381.1	Otitis media	sense organs	-0.0682849	0.0593154	0.933994	0.831484	1.04914	0.249643	7632	391	7241	0.0512317	FALSE	-0.049257	0.267841	0.951936	0.56314	1.60916	0.854089	3981	21	3960	0.00527506	FALSE	0.0610038	0.206128	1.0629	0.709634	1.59204	0.767267	3467	25	3442	0.00721085	FALSE	-0.141628	0.0643205	0.867944	0.76514	0.98456	0.0276714	9180	286	8894	0.0311547	FALSE
381.11	Suppurative and unspecified otitis media	sense organs	-0.10171	0.0734185	0.903291	0.782227	1.04309	0.165946	7736	251	7485	0.0324457	FALSE	NA	NA	NA	NA	NA	NA	NA	NA	NA	NA	NA	-0.201803	0.225566	0.817256	0.525233	1.27164	0.370972	3463	21	3442	0.00606411	FALSE	-0.184624	0.0696976	0.831417	0.725256	0.953118	0.00807486	9214	243	8971	0.0263729	FALSE
381.2	Eustachian tube disorders	sense organs	-0.0912939	0.117803	0.912749	0.724561	1.14981	0.438359	8117	94	8023	0.0115806	FALSE	NA	NA	NA	NA	NA	NA	NA	NA	NA	NA	NA	0.135225	0.253977	1.14479	0.695885	1.88329	0.594429	3458	16	3442	0.00462695	FALSE	0.0173728	0.104496	1.01752	0.829079	1.2488	0.867958	9448	99	9349	0.0104784	FALSE
382	Otalgia	sense organs	-0.036926	0.0762108	0.963747	0.830025	1.11901	0.628014	7757	233	7524	0.0300374	FALSE	NA	NA	NA	NA	NA	NA	NA	NA	NA	NA	NA	0.219894	0.176195	1.24594	0.882102	1.75986	0.212025	3477	35	3442	0.0100661	FALSE	-0.0336803	0.108165	0.966881	0.78217	1.19521	0.755513	9307	91	9216	0.00977759	FALSE
384	Other disorders of tympanic membrane	sense organs	-0.352305	0.256818	0.703066	0.424999	1.16306	0.170122	8316	21	8295	0.00252525	FALSE	NA	NA	NA	NA	NA	NA	NA	NA	NA	NA	NA	0.148606	0.297683	1.16022	0.64736	2.07937	0.617633	3454	12	3442	0.00347423	FALSE	NA	NA	NA	NA	NA	NA	NA	NA	NA	NA	NA
384.4	Perforation of tympanic membrane	sense organs	NA	NA	NA	NA	NA	NA	NA	NA	NA	#VALUE!	NA	NA	NA	NA	NA	NA	NA	NA	NA	NA	NA	NA	0.148606	0.297683	1.16022	0.64736	2.07937	0.617633	3454	12	3442	0.00347423	FALSE	NA	NA	NA	NA	NA	NA	NA	NA	NA	NA	NA
386	Vertiginous syndromes and other disorders of vestibular system	sense organs	0.0243998	0.0723986	1.0247	0.889139	1.18093	0.736102	7995	261	7734	0.0326454	FALSE	-0.207274	0.202641	0.812797	0.546375	1.20913	0.306373	3864	43	3821	0.0111284	FALSE	0.113613	0.128501	1.12032	0.870881	1.4412	0.376622	3132	66	3066	0.0210728	FALSE	-0.114642	0.113447	0.891685	0.713911	1.11373	0.312238	9466	84	9382	0.00887386	FALSE
386.1	Meniere's disease	sense organs	-0.0912768	0.242025	0.912765	0.567993	1.46681	0.706072	8334	23	8311	0.00275978	FALSE	NA	NA	NA	NA	NA	NA	NA	NA	NA	NA	NA	NA	NA	NA	NA	NA	NA	NA	NA	NA	NA	NA	NA	NA	NA	NA	NA	NA	NA	NA	NA	NA	NA
386.2	Peripheral or central vertigo	sense organs	0.00178096	0.0807489	1.00178	0.855143	1.17357	0.982404	8023	209	7814	0.0260501	FALSE	NA	NA	NA	NA	NA	NA	NA	NA	NA	NA	NA	0.0306034	0.13923	1.03108	0.784831	1.35458	0.826023	3122	56	3066	0.0179372	FALSE	-0.00736289	0.149858	0.992664	0.740015	1.33157	0.960814	9495	48	9447	0.00505529	FALSE
386.3	Labyrinthitis	sense organs	NA	NA	NA	NA	NA	NA	NA	NA	NA	#VALUE!	NA	0.128676	0.297514	1.13732	0.634796	2.03766	0.665374	3841	20	3821	0.00520698	FALSE	NA	NA	NA	NA	NA	NA	NA	NA	NA	NA	NA	NA	NA	NA	NA	NA	NA	NA	NA	NA	NA	NA
386.9	Dizziness and giddiness (Light-headedness and vertigo)	sense organs	-0.0266089	0.0410271	0.973742	0.898506	1.05528	0.516617	7375	909	6466	0.123254	FALSE	0.234957	0.116373	1.26485	1.00689	1.58891	0.0434867	3965	144	3821	0.0363178	FALSE	0.0590285	0.0583389	1.06081	0.946186	1.18931	0.311624	3420	354	3066	0.103509	FALSE	-0.0548621	0.0552177	0.946616	0.849516	1.05481	0.320437	8993	424	8569	0.0471478	FALSE
388	Other disorders of ear	sense organs	-0.126624	0.217295	0.881065	0.575497	1.34888	0.560075	8189	28	8161	0.00341922	FALSE	NA	NA	NA	NA	NA	NA	NA	NA	NA	NA	NA	NA	NA	NA	NA	NA	NA	NA	NA	NA	NA	NA	NA	NA	NA	NA	NA	NA	NA	NA	NA	NA	NA
389	Hearing loss	sense organs	0.0102893	0.0349719	1.01034	0.943409	1.08202	0.768592	7500	1343	6157	0.179067	FALSE	0.061281	0.167782	1.0632	0.765235	1.47718	0.714931	3997	67	3930	0.0167626	FALSE	0.0171406	0.0688059	1.01729	0.888946	1.16416	0.803271	3588	250	3338	0.0696767	FALSE	0.0076701	0.0652607	1.0077	0.886707	1.1452	0.90644	9314	258	9056	0.0277002	FALSE
389.1	Sensorineural hearing loss	sense organs	0.0275421	0.0521148	1.02792	0.928112	1.13847	0.59716	7844	537	7307	0.06846	FALSE	NA	NA	NA	NA	NA	NA	NA	NA	NA	NA	NA	0.0465549	0.0860177	1.04766	0.885113	1.24005	0.588353	3495	157	3338	0.0449213	FALSE	-0.0353731	0.0960052	0.965245	0.79968	1.16509	0.712538	9459	117	9342	0.0123692	FALSE
389.2	Conductive hearing loss	sense organs	-0.0168451	0.174411	0.983296	0.69859	1.38403	0.923058	8292	43	8249	0.00518572	FALSE	NA	NA	NA	NA	NA	NA	NA	NA	NA	NA	NA	-0.49756	0.302612	0.608012	0.335988	1.10027	0.100131	3350	12	3338	0.00358209	FALSE	-0.00858119	0.152834	0.991456	0.734815	1.33773	0.955225	9500	46	9454	0.00484211	FALSE
389.4	Tinnitus	sense organs	0.0190857	0.0478189	1.01927	0.928078	1.11942	0.689801	7590	634	6956	0.083531	FALSE	NA	NA	NA	NA	NA	NA	NA	NA	NA	NA	NA	0.0274241	0.163817	1.0278	0.745531	1.41695	0.86705	3380	42	3338	0.012426	FALSE	-0.0205656	0.151064	0.979644	0.728585	1.31721	0.891712	9502	47	9455	0.00494633	FALSE
389.5	Disorders of acoustic nerve	sense organs	NA	NA	NA	NA	NA	NA	NA	NA	NA	#VALUE!	NA	NA	NA	NA	NA	NA	NA	NA	NA	NA	NA	NA	-0.0494989	0.282587	0.951706	0.546965	1.65595	0.860951	3351	13	3338	0.00387944	FALSE	NA	NA	NA	NA	NA	NA	NA	NA	NA	NA	NA
394	Rheumatic disease of the heart valves	circulatory system	0.341933	0.173857	1.40767	1.00117	1.9792	0.0492116	8227	43	8184	0.00522669	FALSE	-0.058105	0.16669	0.943551	0.680575	1.30814	0.727404	3901	69	3832	0.0176878	FALSE	0.0525427	0.159119	1.05395	0.771568	1.43967	0.741241	3398	41	3357	0.0120659	FALSE	0.00351491	0.0884055	1.00352	0.843867	1.19338	0.968285	9371	143	9228	0.0152598	FALSE
394.2	Mitral valve disease	circulatory system	NA	NA	NA	NA	NA	NA	NA	NA	NA	#VALUE!	NA	NA	NA	NA	NA	NA	NA	NA	NA	NA	NA	NA	-0.0206826	0.185704	0.97953	0.68068	1.40959	0.91132	3387	30	3357	0.0088574	FALSE	NA	NA	NA	NA	NA	NA	NA	NA	NA	NA	NA
394.7	Disease of tricuspid valve	circulatory system	NA	NA	NA	NA	NA	NA	NA	NA	NA	#VALUE!	NA	NA	NA	NA	NA	NA	NA	NA	NA	NA	NA	NA	-0.136006	0.282184	0.872837	0.502034	1.51752	0.629823	3370	13	3357	0.00385757	FALSE	0.0123628	0.106786	1.01244	0.821242	1.24815	0.907833	9424	97	9327	0.0102929	FALSE
395	Heart valve disorders	circulatory system	-0.0121063	0.0731764	0.987967	0.85596	1.14033	0.868598	8090	259	7831	0.0320148	FALSE	-0.114918	0.142385	0.891439	0.674359	1.1784	0.419613	3928	96	3832	0.0244399	FALSE	0.0177326	0.0845621	1.01789	0.862423	1.20138	0.833902	3513	156	3357	0.0444065	FALSE	-0.0112162	0.0569829	0.988846	0.88435	1.10569	0.843957	9275	375	8900	0.0404313	FALSE
395.1	Nonrheumatic mitral valve disorders	circulatory system	-0.0975659	0.0956337	0.907043	0.752008	1.09404	0.307632	8144	149	7995	0.0182957	FALSE	-0.145024	0.199383	0.865002	0.585193	1.2786	0.467003	3879	47	3832	0.0121165	FALSE	0.068237	0.118106	1.07062	0.849378	1.34949	0.563425	3434	77	3357	0.0224228	FALSE	0.0222262	0.0727934	1.02248	0.886522	1.17928	0.760113	9357	214	9143	0.0228706	FALSE
395.2	Nonrheumatic aortic valve disorders	circulatory system	0.0740301	0.184164	1.07684	0.750564	1.54495	0.687699	8262	41	8221	0.00496248	FALSE	-0.152537	0.248097	0.858527	0.527922	1.39617	0.538668	3863	31	3832	0.00802485	FALSE	-0.139403	0.123563	0.869878	0.682777	1.10825	0.25924	3430	73	3357	0.0212828	FALSE	-0.103825	0.102059	0.901383	0.737964	1.10099	0.309009	9448	108	9340	0.011431	FALSE
395.3	Nonrheumatic tricuspid valve disorders	circulatory system	NA	NA	NA	NA	NA	NA	NA	NA	NA	#VALUE!	NA	NA	NA	NA	NA	NA	NA	NA	NA	NA	NA	NA	NA	NA	NA	NA	NA	NA	NA	NA	NA	NA	NA	0.0856484	0.139745	1.08942	0.828406	1.43268	0.539949	9473	56	9417	0.00591154	FALSE
395.6	Heart valve replaced	circulatory system	NA	NA	NA	NA	NA	NA	NA	NA	NA	#VALUE!	NA	NA	NA	NA	NA	NA	NA	NA	NA	NA	NA	NA	0.386701	0.228766	1.47212	0.940184	2.305	0.0909549	3378	21	3357	0.0062167	FALSE	-0.179444	0.150647	0.835734	0.622064	1.1228	0.233591	9567	47	9520	0.00491272	FALSE
396	Abnormal heart sounds	circulatory system	0.0688036	0.0822192	1.07123	0.91179	1.25854	0.402687	8028	203	7825	0.0252865	FALSE	-0.124081	0.22302	0.883309	0.570524	1.36757	0.577961	3869	37	3832	0.00956319	FALSE	0.0608612	0.0897838	1.06275	0.891264	1.26724	0.497857	3491	134	3357	0.0383844	FALSE	0.0260476	0.073124	1.02639	0.88934	1.18456	0.721683	9293	202	9091	0.0217368	FALSE
401	Hypertension	circulatory system	-0.0376476	0.0305108	0.963052	0.907149	1.0224	0.217237	7877	4554	3323	0.578139	FALSE	-0.0306764	0.0457178	0.969789	0.886669	1.0607	0.502224	3999	1775	2224	0.443861	FALSE	-0.0419585	0.0399056	0.95891	0.886767	1.03692	0.293055	3664	2089	1575	0.570142	FALSE	0.0624895	0.0296787	1.06448	1.00433	1.12824	0.0352451	8855	2877	5978	0.324901	FALSE
401.1	Essential hypertension	circulatory system	-0.0433352	0.030485	0.95759	0.90205	1.01655	0.155164	7873	4531	3342	0.575511	FALSE	-0.0317516	0.0457308	0.968747	0.885694	1.05959	0.487484	3997	1773	2224	0.443583	FALSE	-0.044183	0.0399462	0.956779	0.884726	1.0347	0.2687	3660	2085	1575	0.569672	FALSE	0.0540945	0.0299789	1.05558	0.995347	1.11947	0.071166	8861	2763	6098	0.311816	FALSE
401.2	Hypertensive heart and/or renal disease	circulatory system	0.0722231	0.05764	1.0749	0.960068	1.20346	0.210205	8085	435	7650	0.0538033	FALSE	0.00729617	0.206314	1.00732	0.672281	1.50934	0.971789	2268	44	2224	0.0194004	FALSE	0.0693356	0.135462	1.0718	0.821872	1.39772	0.608759	1639	64	1575	0.0390482	FALSE	-0.019985	0.0438828	0.980213	0.899429	1.06825	0.648809	9028	778	8250	0.0861763	FALSE
401.21	Hypertensive heart disease	circulatory system	0.133834	0.0758839	1.1432	0.985212	1.32653	0.0777885	8144	241	7903	0.0295923	FALSE	NA	NA	NA	NA	NA	NA	NA	NA	NA	NA	NA	0.0790854	0.165426	1.0823	0.782588	1.49678	0.632599	1615	40	1575	0.0247678	FALSE	0.0140563	0.0557967	1.01416	0.909095	1.13136	0.801103	9054	410	8644	0.0452839	FALSE
401.22	Hypertensive chronic kidney disease	circulatory system	NA	NA	NA	NA	NA	NA	NA	NA	NA	#VALUE!	NA	0.0143829	0.23939	1.01449	0.634561	1.62188	0.952091	2256	32	2224	0.0141844	FALSE	-0.0130971	0.226794	0.986988	0.632793	1.53944	0.953949	1596	21	1575	0.0131579	FALSE	-0.0503806	0.0548581	0.950867	0.853933	1.05881	0.35842	9383	427	8956	0.0455078	FALSE
401.3	Other hypertensive complications	circulatory system	0.121742	0.108708	1.12946	0.912721	1.39767	0.262755	8192	110	8082	0.0134277	FALSE	NA	NA	NA	NA	NA	NA	NA	NA	NA	NA	NA	-0.0470674	0.119045	0.954023	0.755485	1.20474	0.692566	1652	77	1575	0.0466102	FALSE	0.0398891	0.0730592	1.0407	0.90185	1.20092	0.585077	9390	221	9169	0.0235357	FALSE
411	Ischemic Heart Disease	circulatory system	0.0397677	0.0504145	1.04057	0.942665	1.14864	0.43022	7786	603	7183	0.0774467	FALSE	-0.0966421	0.0801367	0.907881	0.775917	1.06229	0.227831	3980	324	3656	0.081407	FALSE	0.115659	0.0574709	1.12261	1.00302	1.25646	0.0441691	3639	395	3244	0.108546	FALSE	-0.0984393	0.0504061	0.906251	0.820997	1.00036	0.0508287	9269	588	8681	0.0634373	FALSE
411.1	Unstable angina (intermediate coronary syndrome)	circulatory system	0.103022	0.145356	1.10852	0.833705	1.47391	0.478475	8216	63	8153	0.00766796	FALSE	0.0372473	0.185141	1.03795	0.722073	1.49201	0.840555	3709	53	3656	0.0142896	FALSE	-0.111303	0.270843	0.894667	0.526157	1.52128	0.681108	3259	15	3244	0.00460264	FALSE	-0.164565	0.10828	0.848263	0.686058	1.04882	0.128557	9471	98	9373	0.0103474	FALSE
411.2	Myocardial infarction	circulatory system	-0.0687466	0.0946326	0.933563	0.775516	1.12382	0.467558	8216	148	8068	0.0180136	FALSE	0.00914579	0.143194	1.00919	0.762224	1.33617	0.949074	3749	93	3656	0.0248066	FALSE	0.0356149	0.143075	1.03626	0.782852	1.37169	0.803419	3298	54	3244	0.0163736	FALSE	-0.0737155	0.0811591	0.928936	0.792322	1.08911	0.363728	9454	182	9272	0.0192511	FALSE
411.3	Angina pectoris	circulatory system	0.0085225	0.0853241	1.00856	0.853241	1.19215	0.920437	8014	186	7828	0.0232094	FALSE	-0.123688	0.104193	0.883655	0.720431	1.08386	0.235185	3835	179	3656	0.0466754	FALSE	0.024893	0.100994	1.02521	0.841091	1.24962	0.805311	3353	109	3244	0.0325082	FALSE	-0.043028	0.104085	0.957885	0.781114	1.17466	0.679318	9455	105	9350	0.0111052	FALSE
411.4	Coronary atherosclerosis	circulatory system	-0.00151062	0.0639727	0.998491	0.880824	1.13188	0.981161	8079	357	7722	0.0441886	FALSE	-0.139351	0.116506	0.869922	0.692323	1.09308	0.231662	3798	142	3656	0.0373881	FALSE	0.116815	0.0606184	1.12391	0.998004	1.2657	0.0539737	3595	351	3244	0.0976356	FALSE	-0.0488249	0.0552558	0.952348	0.854596	1.06128	0.376903	9354	458	8896	0.048963	FALSE
411.8	Other chronic ischemic heart disease, unspecified	circulatory system	0.0144023	0.0901963	1.01451	0.850116	1.21069	0.873135	8189	169	8020	0.0206374	FALSE	-0.128199	0.109258	0.879679	0.710103	1.08975	0.240653	3825	169	3656	0.044183	FALSE	0.313422	0.255212	1.3681	0.829614	2.2561	0.219417	3260	16	3244	0.00490798	FALSE	-0.163364	0.0902056	0.849282	0.711652	1.01353	0.0701389	9422	143	9279	0.0151772	FALSE
411.9	Other acute and subacute forms of ischemic heart disease	circulatory system	NA	NA	NA	NA	NA	NA	NA	NA	NA	#VALUE!	NA	0.018942	0.299153	1.01912	0.566998	1.83177	0.949513	3676	20	3656	0.0054407	FALSE	NA	NA	NA	NA	NA	NA	NA	NA	NA	NA	NA	NA	NA	NA	NA	NA	NA	NA	NA	NA	NA	NA
414	Other forms of chronic heart disease	circulatory system	-0.0499437	0.0761262	0.951283	0.819426	1.10436	0.511782	8163	236	7927	0.0289109	FALSE	-0.623446	0.19494	0.536094	0.365851	0.785556	0.00138316	3698	42	3656	0.0113575	FALSE	-0.0462114	0.140677	0.95484	0.724742	1.25799	0.74254	3298	54	3244	0.0163736	FALSE	-0.135879	0.0743151	0.872948	0.754623	1.00983	0.0674859	9263	218	9045	0.0235345	FALSE
415	Pulmonary heart disease	circulatory system	0.0960055	0.070169	1.10077	0.959325	1.26306	0.171248	8232	281	7951	0.0341351	FALSE	-0.0884244	0.233286	0.915372	0.579457	1.44602	0.704659	3898	34	3864	0.00872242	FALSE	0.0875906	0.0854739	1.09154	0.923173	1.29062	0.305474	3730	153	3577	0.0410188	FALSE	0.088707	0.0567849	1.09276	0.977662	1.22141	0.118251	9370	366	9004	0.0390608	FALSE
415.1	Acute pulmonary heart disease	circulatory system	0.129888	0.0898338	1.1387	0.954864	1.35793	0.148213	8320	166	8154	0.0199519	FALSE	NA	NA	NA	NA	NA	NA	NA	NA	NA	NA	NA	0.0796324	0.0925426	1.08289	0.903254	1.29825	0.389516	3706	129	3577	0.0348084	FALSE	0.0261705	0.0910803	1.02652	0.85869	1.22714	0.773857	9503	130	9373	0.0136799	FALSE
415.11	Pulmonary embolism and infarction, acute	circulatory system	0.125698	0.0906189	1.13394	0.94941	1.35434	0.165409	8325	163	8162	0.0195796	FALSE	NA	NA	NA	NA	NA	NA	NA	NA	NA	NA	NA	0.0743051	0.0929763	1.07714	0.897692	1.29245	0.424184	3705	128	3577	0.0345479	FALSE	0.0295255	0.0950829	1.02997	0.854843	1.24096	0.756163	9530	118	9412	0.012382	FALSE
415.2	Chronic pulmonary heart disease	circulatory system	-0.0313812	0.106633	0.969106	0.786328	1.19437	0.768535	8237	120	8117	0.0145684	FALSE	-0.0531014	0.237298	0.948284	0.595588	1.50984	0.822933	3897	33	3864	0.00846805	FALSE	0.0217365	0.155374	1.02197	0.753674	1.38579	0.888741	3623	46	3577	0.0126967	FALSE	0.132797	0.0690466	1.14202	0.997469	1.30751	0.0544434	9426	241	9185	0.0255676	FALSE
415.21	Primary pulmonary hypertension	circulatory system	-0.0411251	0.210444	0.959709	0.63534	1.44968	0.845064	8307	30	8277	0.00361141	FALSE	NA	NA	NA	NA	NA	NA	NA	NA	NA	NA	NA	0.33178	0.29832	1.39345	0.776524	2.50049	0.266069	3590	13	3577	0.00362117	FALSE	0.082494	0.124978	1.08599	0.850047	1.38743	0.509212	9527	69	9458	0.00724257	FALSE
416	Cardiomegaly	circulatory system	0.102832	0.110707	1.10831	0.89212	1.37688	0.352959	8059	110	7949	0.0136493	FALSE	-0.155135	0.134279	0.8563	0.658151	1.11411	0.247961	3972	108	3864	0.0271903	FALSE	-0.140592	0.158187	0.868844	0.637221	1.18466	0.374126	3620	43	3577	0.0118785	FALSE	-0.00256579	0.0512377	0.997437	0.902135	1.10281	0.960062	9127	513	8614	0.0562069	FALSE
418	Nonspecific chest pain	circulatory system	0.0532682	0.0290012	1.05471	0.996432	1.1164	0.0662455	7195	2527	4668	0.351216	FALSE	NA	NA	NA	NA	NA	NA	NA	NA	NA	NA	NA	0.0471111	0.043356	1.04824	0.962841	1.14121	0.277209	3250	707	2543	0.217538	FALSE	-0.00615783	0.0333126	0.993861	0.931042	1.06092	0.853347	8422	1698	6724	0.201615	FALSE
418.1	Precordial pain	circulatory system	-0.213657	0.195377	0.807626	0.550683	1.18446	0.274148	8211	34	8177	0.00414079	FALSE	-0.0456312	0.131717	0.955394	0.738011	1.23681	0.729017	3999	107	3892	0.0267567	FALSE	-0.296398	0.257208	0.743492	0.449093	1.23088	0.249172	2558	15	2543	0.00586396	FALSE	-0.0684969	0.117283	0.933796	0.742026	1.17513	0.559199	9320	82	9238	0.00879828	FALSE
420	Carditis	circulatory system	-0.0397054	0.127414	0.961072	0.748686	1.23371	0.755325	8251	81	8170	0.00981699	FALSE	0.115715	0.198	1.12268	0.761576	1.65499	0.55894	3974	48	3926	0.0120785	FALSE	-0.0147767	0.152022	0.985332	0.73144	1.32735	0.922567	3696	46	3650	0.0124459	FALSE	-0.0847124	0.0886149	0.918777	0.772288	1.09305	0.339092	9450	153	9297	0.0161905	FALSE
420.2	Pericarditis	circulatory system	-0.0942073	0.150303	0.910094	0.677869	1.22187	0.530801	8287	59	8228	0.00711958	FALSE	0.109114	0.22172	1.11529	0.722197	1.72234	0.622631	3964	38	3926	0.00958628	FALSE	-0.0575517	0.182179	0.944073	0.66059	1.34921	0.752073	3682	32	3650	0.00869093	FALSE	-0.0424986	0.100064	0.958392	0.78771	1.16606	0.671046	9473	115	9358	0.0121398	FALSE
420.3	Endocarditis	circulatory system	NA	NA	NA	NA	NA	NA	NA	NA	NA	#VALUE!	NA	NA	NA	NA	NA	NA	NA	NA	NA	NA	NA	NA	0.0730811	0.329002	1.07582	0.564529	2.05018	0.824213	3660	10	3650	0.00273224	FALSE	-0.204258	0.20098	0.815252	0.549812	1.20884	0.309483	9551	31	9520	0.00324573	FALSE
425	Cardiomyopathy	circulatory system	0.225165	0.098835	1.25253	1.03195	1.52026	0.022715	8265	139	8126	0.0168179	FALSE	-0.194296	0.234421	0.823414	0.520086	1.30365	0.4072	3957	31	3926	0.00783422	FALSE	-0.0299623	0.111765	0.970482	0.779563	1.20816	0.788636	3738	88	3650	0.023542	FALSE	-0.0280768	0.0692853	0.972314	0.848847	1.11374	0.685305	9495	231	9264	0.0243286	FALSE
425.1	Primary/intrinsic cardiomyopathies	circulatory system	0.220104	0.102063	1.24621	1.02026	1.52219	0.0310412	8276	129	8147	0.0155872	FALSE	-0.211865	0.237707	0.809074	0.507747	1.28923	0.372778	3956	30	3926	0.00758342	FALSE	-0.100911	0.118576	0.904014	0.716542	1.14053	0.394756	3729	79	3650	0.0211853	FALSE	-0.00864736	0.0750977	0.99139	0.855697	1.1486	0.908328	9498	193	9305	0.0203201	FALSE
425.2	Secondary/extrinsic cardiomyopathies	circulatory system	0.0946663	0.256467	1.09929	0.664972	1.81728	0.712041	8324	22	8302	0.00264296	FALSE	NA	NA	NA	NA	NA	NA	NA	NA	NA	NA	NA	0.553608	0.298943	1.73952	0.968197	3.12531	0.0640422	3662	12	3650	0.0032769	FALSE	-0.200029	0.121697	0.818707	0.644968	1.03925	0.100244	9524	73	9451	0.00766485	FALSE
426	Cardiac conduction disorders	circulatory system	0.144457	0.0487301	1.15541	1.05016	1.27121	0.00303236	7557	619	6938	0.0819108	FALSE	0.0405701	0.154906	1.0414	0.768706	1.41084	0.793398	3714	81	3633	0.0218094	FALSE	-0.0784758	0.0821796	0.924524	0.786984	1.0861	0.339613	2953	177	2776	0.059939	FALSE	0.00553989	0.0637374	1.00556	0.887466	1.13936	0.930737	9237	300	8937	0.0324781	FALSE
426.2	Atrioventricular [AV] block	circulatory system	0.109923	0.166474	1.11619	0.80544	1.54684	0.509062	8266	46	8220	0.00556496	FALSE	-0.169323	0.23328	0.844236	0.534432	1.33363	0.467939	3665	32	3633	0.00873124	FALSE	-0.118036	0.220043	0.888664	0.577342	1.36786	0.591665	2799	23	2776	0.00821722	FALSE	0.191963	0.141125	1.21163	0.918842	1.5977	0.173755	9545	55	9490	0.00576218	FALSE
426.21	First degree AV block	circulatory system	0.303894	0.216944	1.35513	0.885753	2.07322	0.161276	8299	27	8272	0.0032534	FALSE	NA	NA	NA	NA	NA	NA	NA	NA	NA	NA	NA	NA	NA	NA	NA	NA	NA	NA	NA	NA	NA	NA	NA	NA	NA	NA	NA	NA	NA	NA	NA	NA	NA
426.24	Atrioventricular block, complete	circulatory system	NA	NA	NA	NA	NA	NA	NA	NA	NA	#VALUE!	NA	NA	NA	NA	NA	NA	NA	NA	NA	NA	NA	NA	-0.362652	0.306567	0.695829	0.381546	1.26899	0.236831	2788	12	2776	0.00430416	FALSE	NA	NA	NA	NA	NA	NA	NA	NA	NA	NA	NA
426.3	Bundle branch block	circulatory system	0.343181	0.192386	1.40942	0.966672	2.05496	0.0744544	8295	35	8260	0.00421941	FALSE	-0.0708381	0.251209	0.931613	0.56938	1.52429	0.777952	3663	30	3633	0.00819001	FALSE	-0.199011	0.221836	0.819541	0.530567	1.2659	0.36966	2800	24	2776	0.00857143	FALSE	0.0513779	0.168198	1.05272	0.757078	1.46381	0.760015	9530	38	9492	0.00398741	FALSE
426.31	Right bundle branch block	circulatory system	NA	NA	NA	NA	NA	NA	NA	NA	NA	#VALUE!	NA	NA	NA	NA	NA	NA	NA	NA	NA	NA	NA	NA	-0.116356	0.327674	0.890158	0.468323	1.69195	0.722516	2787	11	2776	0.0039469	FALSE	NA	NA	NA	NA	NA	NA	NA	NA	NA	NA	NA
426.32	Left bundle branch block	circulatory system	NA	NA	NA	NA	NA	NA	NA	NA	NA	#VALUE!	NA	-0.112049	0.274565	0.894	0.521943	1.53127	0.683202	3657	24	3633	0.00656276	FALSE	-0.450596	0.323986	0.637248	0.337696	1.20252	0.16429	2788	12	2776	0.00430416	FALSE	NA	NA	NA	NA	NA	NA	NA	NA	NA	NA	NA
426.7	Abnormal electrocardiogram [ECG] [EKG]	circulatory system	0.1279	0.0566393	1.13644	1.01703	1.26987	0.0239359	7597	450	7147	0.0592339	FALSE	NA	NA	NA	NA	NA	NA	NA	NA	NA	NA	NA	0.153987	0.117268	1.16648	0.926948	1.4679	0.189142	2857	81	2776	0.0283514	FALSE	-0.0429353	0.111781	0.957973	0.76949	1.19262	0.700904	9364	87	9277	0.0092909	FALSE
426.9	Cardiac pacemaker/device in situ	circulatory system	0.0149625	0.144342	1.01507	0.764948	1.34699	0.917439	8337	63	8274	0.00755668	FALSE	0.0161758	0.255737	1.01631	0.615655	1.67769	0.949566	3664	31	3633	0.0084607	FALSE	-0.165522	0.122381	0.847451	0.666718	1.07718	0.176209	2854	78	2776	0.0273301	FALSE	-0.0960774	0.0980399	0.908394	0.749585	1.10085	0.327095	9548	116	9432	0.0121491	FALSE
426.91	Cardiac pacemaker in situ	circulatory system	0.297827	0.214892	1.34693	0.883944	2.05241	0.165766	8336	28	8308	0.00335893	FALSE	-0.0242265	0.265551	0.976065	0.580012	1.64256	0.927309	3662	29	3633	0.00791917	FALSE	0.0677507	0.177008	1.0701	0.7564	1.5139	0.701901	2813	37	2776	0.0131532	FALSE	-0.0305677	0.135817	0.969895	0.743215	1.26571	0.821929	9548	61	9487	0.00638877	FALSE
426.92	Cardiac defibrillator in situ	circulatory system	0.273479	0.168811	1.31453	0.944225	1.83006	0.105226	8349	46	8303	0.00550964	FALSE	NA	NA	NA	NA	NA	NA	NA	NA	NA	NA	NA	-0.224222	0.182981	0.799138	0.558297	1.14387	0.220429	2811	35	2776	0.0124511	FALSE	-0.0597858	0.123706	0.941966	0.739153	1.20043	0.62889	9568	69	9499	0.00721154	FALSE
427	Cardiac dysrhythmias	circulatory system	-0.00103286	0.0333891	0.998968	0.935686	1.06653	0.975322	7280	1526	5754	0.209615	FALSE	-0.106638	0.0774267	0.898851	0.77229	1.04615	0.168425	3963	330	3633	0.0832702	FALSE	0.0674962	0.049809	1.06983	0.97032	1.17954	0.175386	3299	523	2776	0.158533	FALSE	-0.0540975	0.0350709	0.94734	0.884408	1.01475	0.122948	8725	1333	7392	0.152779	FALSE
427.1	Paroxysmal tachycardia, unspecified	circulatory system	0.00668286	0.0993817	1.00671	0.828528	1.2232	0.946387	8252	134	8118	0.0162385	FALSE	-0.0382229	0.229841	0.962498	0.613416	1.51024	0.86792	3667	34	3633	0.00927188	FALSE	-0.108041	0.132626	0.897591	0.692126	1.16405	0.415287	2838	62	2776	0.0218464	FALSE	-0.0665923	0.0801269	0.935577	0.799602	1.09467	0.405925	9505	170	9335	0.0178853	FALSE
427.11	Paroxysmal supraventricular tachycardia	circulatory system	0.0434528	0.120019	1.04441	0.825485	1.3214	0.717315	8295	91	8204	0.0109705	FALSE	-0.14027	0.246207	0.869124	0.536422	1.40818	0.568865	3661	28	3633	0.00764818	FALSE	-0.0325767	0.167643	0.967948	0.696869	1.34448	0.845924	2814	38	2776	0.0135039	FALSE	-0.0758824	0.117621	0.926925	0.736077	1.16726	0.518835	9539	77	9462	0.00807212	FALSE
427.12	Paroxysmal ventricular tachycardia	circulatory system	-0.137869	0.196993	0.871213	0.592162	1.28176	0.48401	8314	34	8280	0.00408949	FALSE	NA	NA	NA	NA	NA	NA	NA	NA	NA	NA	NA	-0.247994	0.211808	0.780365	0.515232	1.18193	0.241662	2801	25	2776	0.00892538	FALSE	-0.142091	0.108549	0.867543	0.701281	1.07322	0.190533	9529	91	9438	0.0095498	FALSE
427.2	Atrial fibrillation and flutter	circulatory system	0.146722	0.100384	1.15803	0.9512	1.40984	0.143849	8257	130	8127	0.0157442	FALSE	0.0920056	0.151865	1.09637	0.814118	1.47648	0.544622	3715	82	3633	0.0220727	FALSE	0.192908	0.102312	1.21277	0.992406	1.48207	0.0593636	2891	115	2776	0.0397786	FALSE	0.166343	0.0742789	1.18098	1.02097	1.36606	0.0251278	9467	217	9250	0.0229217	FALSE
427.21	Atrial fibrillation	circulatory system	0.157385	0.103095	1.17045	0.956301	1.43254	0.126863	8278	123	8155	0.0148587	FALSE	0.0097443	0.243437	1.00979	0.626634	1.62723	0.968071	3665	32	3633	0.00873124	FALSE	0.201067	0.105185	1.22271	0.994917	1.50265	0.0559335	2885	109	2776	0.0377816	FALSE	0.153018	0.075383	1.16535	1.00528	1.3509	0.0423698	9475	209	9266	0.022058	FALSE
427.22	Atrial flutter	circulatory system	0.0138685	0.189662	1.01397	0.699165	1.4705	0.941709	8311	37	8274	0.00445193	FALSE	NA	NA	NA	NA	NA	NA	NA	NA	NA	NA	NA	0.207951	0.258609	1.23115	0.741617	2.04383	0.421331	2792	16	2776	0.00573066	FALSE	0.21141	0.144359	1.23542	0.930964	1.63944	0.143066	9557	55	9502	0.00575494	FALSE
427.3	Other specified cardiac dysrhythmias	circulatory system	-0.00119349	0.06879	0.998807	0.872824	1.14298	0.986158	7846	290	7556	0.0369615	FALSE	-0.0142819	0.190814	0.98582	0.678224	1.43292	0.940336	3684	51	3633	0.0138436	FALSE	0.0199855	0.14226	1.02019	0.771944	1.34826	0.888276	2830	54	2776	0.0190813	FALSE	-0.0272436	0.069812	0.973124	0.848678	1.11582	0.696357	9331	244	9087	0.0261494	FALSE
427.4	Cardiac arrest and ventricular fibrillation	circulatory system	0.0155296	0.256174	1.01565	0.61473	1.67805	0.951661	8335	21	8314	0.0025195	FALSE	NA	NA	NA	NA	NA	NA	NA	NA	NA	NA	NA	NA	NA	NA	NA	NA	NA	NA	NA	NA	NA	NA	0.0409769	0.168533	1.04183	0.748752	1.44962	0.807897	9538	38	9500	0.00398406	FALSE
427.5	Arrhythmia (cardiac) NOS	circulatory system	0.0648719	0.0645174	1.06702	0.940276	1.21085	0.314658	7817	333	7484	0.0425995	FALSE	NA	NA	NA	NA	NA	NA	NA	NA	NA	NA	NA	0.227161	0.313064	1.25503	0.679469	2.31814	0.46808	2788	12	2776	0.00430416	FALSE	-0.0334953	0.0666861	0.967059	0.848572	1.10209	0.615468	9184	285	8899	0.0310322	FALSE
427.6	Premature beats	circulatory system	-0.063233	0.14294	0.938725	0.709358	1.24226	0.658218	8221	65	8156	0.00790658	FALSE	NA	NA	NA	NA	NA	NA	NA	NA	NA	NA	NA	0.301667	0.159072	1.35211	0.989937	1.84679	0.057905	2818	42	2776	0.0149042	FALSE	-0.100953	0.139018	0.903976	0.688371	1.18711	0.467727	9486	56	9430	0.00590344	FALSE
427.61	Supraventricular premature beats	circulatory system	NA	NA	NA	NA	NA	NA	NA	NA	NA	#VALUE!	NA	NA	NA	NA	NA	NA	NA	NA	NA	NA	NA	NA	0.487062	0.295482	1.62753	0.912029	2.90434	0.0992786	2788	12	2776	0.00430416	FALSE	NA	NA	NA	NA	NA	NA	NA	NA	NA	NA	NA
427.7	Tachycardia NOS	circulatory system	0.0448257	0.0717048	1.04585	0.908722	1.20366	0.531877	7885	266	7619	0.0337349	FALSE	-0.204007	0.156224	0.815457	0.600372	1.1076	0.191598	3708	75	3633	0.0202265	FALSE	0.0342857	0.117428	1.03488	0.822117	1.30271	0.770308	2854	78	2776	0.0273301	FALSE	-0.0783781	0.0530576	0.924615	0.833292	1.02595	0.139615	8972	452	8520	0.050379	FALSE
427.8	Sinoatrial node dysfunction (Bradycardia)	circulatory system	NA	NA	NA	NA	NA	NA	NA	NA	NA	#VALUE!	NA	NA	NA	NA	NA	NA	NA	NA	NA	NA	NA	NA	0.193668	0.234262	1.21369	0.766833	1.92095	0.4084	2798	22	2776	0.00786276	FALSE	0.0481905	0.137236	1.04937	0.801883	1.37324	0.725476	9550	60	9490	0.00628272	FALSE
427.9	Palpitations	circulatory system	-0.0152351	0.0489365	0.98488	0.894804	1.08402	0.755554	7828	601	7227	0.0767757	FALSE	-0.312672	0.116217	0.73149	0.582481	0.918617	0.00713653	3768	135	3633	0.035828	FALSE	0.0982116	0.0633818	1.1032	0.974319	1.24912	0.121256	3062	286	2776	0.093403	FALSE	-0.0909677	0.0545491	0.913047	0.820465	1.01608	0.0953893	9188	407	8781	0.0442969	FALSE
428	Congestive heart failure; nonhypertensive	circulatory system	0.180426	0.0725201	1.19773	1.03903	1.38067	0.0128483	8174	272	7902	0.0332762	FALSE	-0.0983796	0.156534	0.906305	0.666853	1.23174	0.529684	3978	79	3899	0.0198592	FALSE	-0.0550021	0.0655007	0.946483	0.832449	1.07614	0.401066	3474	283	3191	0.0814623	FALSE	-0.0670843	0.04697	0.935116	0.852872	1.02529	0.153224	9368	599	8769	0.0639411	FALSE
428.1	Congestive heart failure (CHF) NOS	circulatory system	0.146619	0.0879915	1.15791	0.974487	1.37586	0.0956563	8207	182	8025	0.0221762	FALSE	-0.032774	0.209724	0.967757	0.641572	1.45978	0.875819	3942	43	3899	0.0109082	FALSE	-0.0468011	0.084876	0.954277	0.808028	1.127	0.581356	3353	162	3191	0.0483149	FALSE	-0.101878	0.0542655	0.90314	0.812013	1.00449	0.0604628	9425	434	8991	0.0460477	FALSE
428.2	Heart failure NOS	circulatory system	NA	NA	NA	NA	NA	NA	NA	NA	NA	#VALUE!	NA	-0.2296	0.2027	0.794851	0.534249	1.18257	0.257337	3945	46	3899	0.0116603	FALSE	-0.107685	0.300594	0.89791	0.498152	1.61847	0.720162	3203	12	3191	0.00374649	FALSE	-0.0987931	0.0741892	0.90593	0.783328	1.04772	0.182979	9472	205	9267	0.0216427	FALSE
428.3	Heart failure with reduced EF [Systolic or combined heart failure]	circulatory system	0.223696	0.100351	1.25069	1.02738	1.52255	0.0258052	8289	136	8153	0.0164073	FALSE	NA	NA	NA	NA	NA	NA	NA	NA	NA	NA	NA	-0.11832	0.0888511	0.888411	0.746419	1.05742	0.182968	3335	144	3191	0.0431784	FALSE	-0.0501767	0.0705797	0.951061	0.82819	1.09216	0.477133	9503	227	9276	0.0238872	FALSE
428.4	Heart failure with preserved EF [Diastolic heart failure]	circulatory system	0.0081415	0.118507	1.00817	0.79921	1.27178	0.945228	8280	100	8180	0.0120773	FALSE	NA	NA	NA	NA	NA	NA	NA	NA	NA	NA	NA	-0.0842628	0.099456	0.91919	0.756391	1.11703	0.396863	3307	116	3191	0.0350771	FALSE	-0.0695037	0.0781743	0.932857	0.800335	1.08732	0.373957	9486	196	9290	0.020662	FALSE
429	Ill-defined descriptions and complications of heart disease	circulatory system	0.00220101	0.114937	1.0022	0.800054	1.25543	0.984722	7986	101	7885	0.0126471	FALSE	-0.162234	0.267985	0.850242	0.50284	1.43766	0.544923	3922	23	3899	0.00586435	FALSE	0.0560796	0.0983698	1.05768	0.87221	1.28259	0.568617	3306	115	3191	0.0347852	FALSE	-0.120225	0.0862022	0.886721	0.748876	1.04994	0.163111	9177	163	9014	0.0177618	FALSE
429.1	Heart transplant/surgery	circulatory system	NA	NA	NA	NA	NA	NA	NA	NA	NA	#VALUE!	NA	NA	NA	NA	NA	NA	NA	NA	NA	NA	NA	NA	-0.0499496	0.28284	0.951277	0.546448	1.65602	0.859823	3205	14	3191	0.00436817	FALSE	-0.121659	0.162284	0.88545	0.644207	1.21703	0.453454	9533	43	9490	0.00451065	FALSE
429.2	Abnormal function study of cardiovascular system	circulatory system	-9.35e-05	0.178535	0.999907	0.704673	1.41883	0.999582	8205	42	8163	0.00511883	FALSE	-0.162234	0.267985	0.850242	0.50284	1.43766	0.544923	3922	23	3899	0.00586435	FALSE	0.145147	0.176236	1.15621	0.818506	1.63325	0.410168	3226	35	3191	0.0108493	FALSE	-0.352801	0.163656	0.702717	0.509887	0.968472	0.0311031	9455	40	9415	0.00423057	FALSE
429.3	Symptoms involving cardiovascular system	circulatory system	0.0236377	0.166277	1.02392	0.739142	1.41842	0.886955	8130	47	8083	0.00578106	FALSE	NA	NA	NA	NA	NA	NA	NA	NA	NA	NA	NA	0.0173507	0.11658	1.0175	0.809656	1.2787	0.881687	3272	81	3191	0.0247555	FALSE	-0.0654156	0.117994	0.936678	0.743279	1.1804	0.579307	9273	83	9190	0.00895072	FALSE
430	Intracranial hemorrhage	circulatory system	-0.199906	0.189685	0.818807	0.564571	1.18753	0.291936	8336	36	8300	0.00431862	FALSE	0.0783966	0.245354	1.08155	0.668648	1.74943	0.749329	3861	31	3830	0.00802901	FALSE	-0.0822175	0.236142	0.921072	0.579809	1.46319	0.727713	3427	19	3408	0.00554421	FALSE	0.143559	0.106778	1.15438	0.936387	1.42311	0.178799	9474	94	9380	0.00992189	FALSE
430.1	Subarachnoid hemorrhage	circulatory system	NA	NA	NA	NA	NA	NA	NA	NA	NA	#VALUE!	NA	NA	NA	NA	NA	NA	NA	NA	NA	NA	NA	NA	NA	NA	NA	NA	NA	NA	NA	NA	NA	NA	NA	0.151262	0.16415	1.1633	0.843268	1.60479	0.356794	9508	39	9469	0.00410181	FALSE
430.2	Intracerebral hemorrhage	circulatory system	-0.0742572	0.249225	0.928433	0.569647	1.5132	0.76574	8340	21	8319	0.00251799	FALSE	NA	NA	NA	NA	NA	NA	NA	NA	NA	NA	NA	-0.445639	0.319501	0.640415	0.342371	1.19792	0.163078	3419	11	3408	0.00321732	FALSE	0.00805931	0.138003	1.00809	0.769183	1.32121	0.95343	9552	56	9496	0.00586265	FALSE
433	Cerebrovascular disease	circulatory system	-0.0337133	0.0516107	0.966849	0.873829	1.06977	0.513613	8026	548	7478	0.0682781	FALSE	0.013616	0.116068	1.01371	0.807447	1.27266	0.906614	3982	152	3830	0.0381718	FALSE	0.0345792	0.0628466	1.03518	0.915211	1.17088	0.582172	3720	312	3408	0.083871	FALSE	0.0615943	0.052404	1.06353	0.959716	1.17858	0.239844	9240	488	8752	0.0528139	FALSE
433.1	Occlusion and stenosis of precerebral arteries	circulatory system	-0.0262521	0.123137	0.97409	0.765213	1.23998	0.831176	8212	89	8123	0.0108378	FALSE	NA	NA	NA	NA	NA	NA	NA	NA	NA	NA	NA	-0.0416776	0.129633	0.959179	0.743968	1.23665	0.747828	3474	66	3408	0.0189983	FALSE	0.0741889	0.0993573	1.07701	0.886432	1.30856	0.455252	9394	119	9275	0.0126677	FALSE
433.11	Occlusion of cerebral arteries, with cerebral infarction	circulatory system	NA	NA	NA	NA	NA	NA	NA	NA	NA	#VALUE!	NA	NA	NA	NA	NA	NA	NA	NA	NA	NA	NA	NA	-0.39356	0.247327	0.674651	0.41548	1.09549	0.111553	3426	18	3408	0.00525394	FALSE	NA	NA	NA	NA	NA	NA	NA	NA	NA	NA	NA
433.2	Occlusion of cerebral arteries	circulatory system	-0.0231324	0.082477	0.977133	0.831281	1.14858	0.779116	8233	203	8030	0.0246569	FALSE	-0.0192565	0.183972	0.980928	0.68397	1.40681	0.916637	3886	56	3830	0.0144107	FALSE	0.0287037	0.0750159	1.02912	0.888405	1.19212	0.70199	3620	212	3408	0.0585635	FALSE	0.00686504	0.0782378	1.00689	0.863742	1.17376	0.930079	9460	184	9276	0.0194503	FALSE
433.21	Cerebral artery occlusion, with cerebral infarction	circulatory system	-0.0188298	0.0836155	0.981346	0.833004	1.1561	0.821827	8235	197	8038	0.0239223	FALSE	0.00154156	0.185655	1.00154	0.696044	1.44113	0.993375	3885	55	3830	0.014157	FALSE	0.0336301	0.0757545	1.0342	0.891501	1.19974	0.657089	3615	207	3408	0.0572614	FALSE	0.0385718	0.0816486	1.03933	0.885627	1.2197	0.636633	9469	167	9302	0.0176365	FALSE
433.3	Cerebral ischemia	circulatory system	-0.00809801	0.0730012	0.991935	0.859693	1.14452	0.911672	8152	253	7899	0.0310353	FALSE	-0.123895	0.150799	0.883472	0.657401	1.18729	0.41131	3920	90	3830	0.0229592	FALSE	0.111373	0.112232	1.11781	0.897089	1.39284	0.321025	3499	91	3408	0.0260074	FALSE	-0.0326419	0.0784694	0.967885	0.829907	1.1288	0.677423	9344	204	9140	0.0218322	FALSE
433.31	Transient cerebral ischemia	circulatory system	-0.0110675	0.0744246	0.988994	0.854756	1.14431	0.881784	8172	243	7929	0.0297357	FALSE	-0.195202	0.269747	0.822669	0.484855	1.39585	0.469282	3856	26	3830	0.00674274	FALSE	0.111373	0.112232	1.11781	0.897089	1.39284	0.321025	3499	91	3408	0.0260074	FALSE	-0.0633481	0.0812434	0.938617	0.800447	1.10064	0.435548	9392	183	9209	0.0194847	FALSE
433.5	Cerebral aneurysm	circulatory system	0.0373061	0.163082	1.03801	0.754021	1.42896	0.819058	8328	50	8278	0.00600384	FALSE	NA	NA	NA	NA	NA	NA	NA	NA	NA	NA	NA	0.103113	0.219919	1.10862	0.720415	1.706	0.639165	3430	22	3408	0.00641399	FALSE	0.197177	0.158573	1.21796	0.892591	1.66193	0.213704	9566	42	9524	0.00439055	FALSE
433.6	Acute, but ill-defined cerebrovascular disease	circulatory system	-0.209413	0.118203	0.811061	0.643334	1.02252	0.0764553	8277	98	8179	0.01184	FALSE	NA	NA	NA	NA	NA	NA	NA	NA	NA	NA	NA	NA	NA	NA	NA	NA	NA	NA	NA	NA	NA	NA	-0.18419	0.123235	0.831777	0.653291	1.05903	0.135013	9484	75	9409	0.00790806	FALSE
433.8	Late effects of cerebrovascular disease	circulatory system	0.0232102	0.100286	1.02348	0.840842	1.24579	0.816974	8245	138	8107	0.0167374	FALSE	NA	NA	NA	NA	NA	NA	NA	NA	NA	NA	NA	-0.0638815	0.168745	0.938116	0.673936	1.30585	0.705008	3447	39	3408	0.0113142	FALSE	-0.0182623	0.0918678	0.981903	0.820105	1.17562	0.842428	9497	135	9362	0.014215	FALSE
440	Atherosclerosis	circulatory system	0.183742	0.128015	1.20171	0.935039	1.54442	0.151197	8195	80	8115	0.00976205	FALSE	NA	NA	NA	NA	NA	NA	NA	NA	NA	NA	NA	-0.27169	0.137358	0.762091	0.582217	0.997535	0.0479321	3229	59	3170	0.0182719	FALSE	0.00391059	0.0936958	1.00392	0.835493	1.2063	0.966708	9368	150	9218	0.016012	FALSE
440.2	Atherosclerosis of the extremities	circulatory system	0.232565	0.147607	1.26183	0.944836	1.68518	0.115123	8282	61	8221	0.00736537	FALSE	NA	NA	NA	NA	NA	NA	NA	NA	NA	NA	NA	-0.285608	0.17771	0.751557	0.530508	1.06471	0.108021	3205	35	3170	0.0109204	FALSE	0.140238	0.121473	1.15055	0.906785	1.45984	0.248307	9511	78	9433	0.00820103	FALSE
440.22	Atherosclerosis of native arteries of the extremities with intermittent claudication	circulatory system	0.0542	0.182414	1.0557	0.738355	1.50943	0.76637	8299	40	8259	0.00481986	FALSE	NA	NA	NA	NA	NA	NA	NA	NA	NA	NA	NA	-0.382902	0.210408	0.68188	0.451445	1.02994	0.0687883	3195	25	3170	0.00782473	FALSE	-0.0720929	0.190355	0.930444	0.640704	1.35121	0.704889	9548	30	9518	0.00314202	FALSE
442	Other aneurysm	circulatory system	0.254393	0.148303	1.28968	0.96437	1.72472	0.0862788	8304	59	8245	0.00710501	FALSE	NA	NA	NA	NA	NA	NA	NA	NA	NA	NA	NA	0.0890912	0.155521	1.09318	0.805953	1.48277	0.566742	3213	43	3170	0.0133831	FALSE	0.0623622	0.145142	1.06435	0.800823	1.41459	0.66744	9535	51	9484	0.00534872	FALSE
442.1	Aortic aneurysm	circulatory system	0.381086	0.212924	1.46387	0.964403	2.22202	0.0734906	8340	27	8313	0.00323741	FALSE	NA	NA	NA	NA	NA	NA	NA	NA	NA	NA	NA	0.182798	0.188241	1.20057	0.830145	1.73629	0.331507	3200	30	3170	0.009375	FALSE	NA	NA	NA	NA	NA	NA	NA	NA	NA	NA	NA
442.11	Abdominal aortic aneurysm	circulatory system	NA	NA	NA	NA	NA	NA	NA	NA	NA	#VALUE!	NA	NA	NA	NA	NA	NA	NA	NA	NA	NA	NA	NA	0.153761	0.29481	1.16621	0.65438	2.07838	0.601977	3182	12	3170	0.00377121	FALSE	NA	NA	NA	NA	NA	NA	NA	NA	NA	NA	NA
443	Peripheral vascular disease	circulatory system	0.0685507	0.0777121	1.07095	0.919647	1.24716	0.377717	8138	228	7910	0.0280167	FALSE	-0.0652999	0.164269	0.936786	0.67891	1.29261	0.690985	3938	71	3867	0.0180295	FALSE	0.036757	0.0628421	1.03744	0.917215	1.17343	0.558608	3489	319	3170	0.0914302	FALSE	0.128154	0.0851855	1.13673	0.961934	1.34328	0.132476	9443	160	9283	0.0169438	FALSE
443.1	Raynaud's syndrome	circulatory system	0.0292459	0.11985	1.02968	0.81411	1.30232	0.807214	8314	94	8220	0.0113062	FALSE	0.0827733	0.226709	1.0863	0.696577	1.69405	0.715031	3904	37	3867	0.00947746	FALSE	0.102625	0.243183	1.10808	0.687967	1.78472	0.67302	3188	18	3170	0.00564617	FALSE	0.0884534	0.183836	1.09248	0.761957	1.56639	0.630407	9556	30	9526	0.00313939	FALSE
443.7	Peripheral angiopathy in diseases classified elsewhere	circulatory system	NA	NA	NA	NA	NA	NA	NA	NA	NA	#VALUE!	NA	NA	NA	NA	NA	NA	NA	NA	NA	NA	NA	NA	0.0976067	0.0985572	1.10253	0.908859	1.33747	0.322	3285	115	3170	0.0350076	FALSE	NA	NA	NA	NA	NA	NA	NA	NA	NA	NA	NA
443.9	Peripheral vascular disease, unspecified	circulatory system	0.132203	0.101943	1.14134	0.934628	1.39377	0.194691	8175	134	8041	0.0163914	FALSE	-0.2063	0.232384	0.813589	0.515936	1.28296	0.374673	3901	34	3867	0.00871571	FALSE	0.0271439	0.0730231	1.02752	0.890492	1.18562	0.710104	3403	233	3170	0.068469	FALSE	0.0914169	0.101047	1.09573	0.898854	1.33572	0.365624	9473	119	9354	0.012562	FALSE
444	Arterial embolism and thrombosis	circulatory system	-0.159476	0.253875	0.85259	0.518367	1.40231	0.529893	8332	20	8312	0.00240038	FALSE	NA	NA	NA	NA	NA	NA	NA	NA	NA	NA	NA	0.0723903	0.270814	1.07507	0.632291	1.82793	0.789233	3184	14	3170	0.00439698	FALSE	0.0311369	0.172066	1.03163	0.736304	1.4454	0.856399	9521	36	9485	0.00378112	FALSE
446	Polyarteritis nodosa and allied conditions	circulatory system	0.136888	0.163513	1.1467	0.83227	1.57992	0.402498	8318	49	8269	0.00589084	FALSE	NA	NA	NA	NA	NA	NA	NA	NA	NA	NA	NA	0.129369	0.180614	1.13811	0.798808	1.62153	0.473824	3203	33	3170	0.0103028	FALSE	0.112664	0.153	1.11926	0.829265	1.51066	0.461507	9553	46	9507	0.00481524	FALSE
446.5	Giant cell arteritis	circulatory system	NA	NA	NA	NA	NA	NA	NA	NA	NA	#VALUE!	NA	NA	NA	NA	NA	NA	NA	NA	NA	NA	NA	NA	-0.0149188	0.268393	0.985192	0.582184	1.66718	0.955672	3186	16	3170	0.00502197	FALSE	NA	NA	NA	NA	NA	NA	NA	NA	NA	NA	NA
446.9	Arteritis NOS	circulatory system	NA	NA	NA	NA	NA	NA	NA	NA	NA	#VALUE!	NA	NA	NA	NA	NA	NA	NA	NA	NA	NA	NA	NA	0.568548	0.318604	1.7657	0.945619	3.29699	0.0743426	3181	11	3170	0.00345803	FALSE	NA	NA	NA	NA	NA	NA	NA	NA	NA	NA	NA
447	Other disorders of arteries and arterioles	circulatory system	-0.0542839	0.239603	0.947163	0.592203	1.51488	0.820767	8292	23	8269	0.00277376	FALSE	0.160575	0.312252	1.17419	0.636711	2.16537	0.607078	3887	20	3867	0.00514536	FALSE	0.0816874	0.152981	1.08512	0.804001	1.46452	0.593361	3217	47	3170	0.0146099	FALSE	-0.0544813	0.178286	0.946976	0.667697	1.34307	0.759921	9474	34	9440	0.00358877	FALSE
447.7	Aortic ectasia	circulatory system	NA	NA	NA	NA	NA	NA	NA	NA	NA	#VALUE!	NA	NA	NA	NA	NA	NA	NA	NA	NA	NA	NA	NA	0.199186	0.309008	1.22041	0.665997	2.23634	0.519188	3181	11	3170	0.00345803	FALSE	NA	NA	NA	NA	NA	NA	NA	NA	NA	NA	NA
450	Noninfectious disorders of lymphatic channels	circulatory system	-0.0525462	0.114934	0.948811	0.757436	1.18854	0.647537	8268	100	8168	0.0120948	FALSE	0.331895	0.288827	1.39361	0.791199	2.45468	0.250509	3999	23	3976	0.00575144	FALSE	-0.0957411	0.14063	0.908699	0.689785	1.19709	0.495996	3813	54	3759	0.0141621	FALSE	-0.0723505	0.11651	0.930205	0.740292	1.16884	0.534613	9546	80	9466	0.00838047	FALSE
451	Phlebitis and thrombophlebitis	circulatory system	0.336087	0.148234	1.39946	1.0466	1.87129	0.023374	8257	61	8196	0.00738767	FALSE	NA	NA	NA	NA	NA	NA	NA	NA	NA	NA	NA	NA	NA	NA	NA	NA	NA	NA	NA	NA	NA	NA	-0.112831	0.167501	0.893302	0.643307	1.24045	0.500558	9507	40	9467	0.00420743	FALSE
452	Other venous embolism and thrombosis	circulatory system	0.205023	0.0701508	1.22755	1.06986	1.40849	0.00347123	8232	276	7956	0.0335277	FALSE	NA	NA	NA	NA	NA	NA	NA	NA	NA	NA	NA	0.0282434	0.081182	1.02865	0.877329	1.20606	0.727914	3183	168	3015	0.0527804	FALSE	-0.0420933	0.0629617	0.95878	0.847471	1.08471	0.50378	9417	298	9119	0.0316449	FALSE
452.2	Deep vein thrombosis [DVT]	circulatory system	0.278148	0.102661	1.32068	1.07997	1.61505	0.00674083	8292	126	8166	0.0151954	FALSE	NA	NA	NA	NA	NA	NA	NA	NA	NA	NA	NA	0.0291397	0.088071	1.02957	0.866339	1.22355	0.740746	3157	142	3015	0.0449794	FALSE	-0.00618328	0.0805667	0.993836	0.848662	1.16384	0.938825	9516	171	9345	0.0179697	FALSE
453	Chronic venous hypertension	circulatory system	NA	NA	NA	NA	NA	NA	NA	NA	NA	#VALUE!	NA	NA	NA	NA	NA	NA	NA	NA	NA	NA	NA	NA	0.0608998	0.305125	1.06279	0.584414	1.93275	0.841802	3026	11	3015	0.00363516	FALSE	NA	NA	NA	NA	NA	NA	NA	NA	NA	NA	NA
454	Varicose veins	circulatory system	0.0968832	0.0857405	1.10173	0.931305	1.30335	0.258494	8170	182	7988	0.0222766	FALSE	0.0140956	0.151958	1.0142	0.75296	1.36606	0.926094	3732	79	3653	0.0211683	FALSE	0.255688	0.100549	1.29135	1.06036	1.57265	0.0109928	3122	107	3015	0.0342729	FALSE	-0.168472	0.1877	0.844955	0.584871	1.2207	0.369421	9533	30	9503	0.00314696	FALSE
454.1	Varicose veins of lower extremity	circulatory system	0.12457	0.0869323	1.13266	0.955216	1.34307	0.151872	8183	177	8006	0.0216302	FALSE	-0.018028	0.154857	0.982134	0.725026	1.33042	0.907322	3729	76	3653	0.0203808	FALSE	0.255688	0.100549	1.29135	1.06036	1.57265	0.0109928	3122	107	3015	0.0342729	FALSE	NA	NA	NA	NA	NA	NA	NA	NA	NA	NA	NA
454.11	Varicose veins of lower extremity, symptomtic	circulatory system	0.0910079	0.155044	1.09528	0.808254	1.48423	0.557217	8264	55	8209	0.00665537	FALSE	NA	NA	NA	NA	NA	NA	NA	NA	NA	NA	NA	0.210145	0.1149	1.23386	0.985052	1.5455	0.0674106	3096	81	3015	0.0261628	FALSE	NA	NA	NA	NA	NA	NA	NA	NA	NA	NA	NA
455	Hemorrhoids	circulatory system	0.0298749	0.0410691	1.03033	0.950639	1.11669	0.466963	7368	918	6450	0.124593	FALSE	-0.0113142	0.0899318	0.98875	0.828962	1.17934	0.899883	3890	237	3653	0.0609254	FALSE	0.0921463	0.0906907	1.09653	0.917954	1.30983	0.309606	3148	133	3015	0.042249	FALSE	-0.148129	0.0972638	0.86232	0.712649	1.04342	0.127769	9224	116	9108	0.0125759	FALSE
456	Chronic venous insufficiency [CVI]	circulatory system	0.111828	0.0858414	1.11832	0.945141	1.32323	0.192667	8135	180	7955	0.0221266	FALSE	NA	NA	NA	NA	NA	NA	NA	NA	NA	NA	NA	0.062767	0.0904586	1.06478	0.891784	1.27133	0.48776	3152	137	3015	0.0434645	FALSE	-0.196888	0.193325	0.821283	0.562253	1.19965	0.308473	9524	30	9494	0.00314994	FALSE
457	Encounter for long-term (current) use of anticoagulants, antithrombotics, aspirin	circulatory system	0.308442	0.178898	1.3613	0.958679	1.93302	0.0846864	8258	41	8217	0.00496488	FALSE	NA	NA	NA	NA	NA	NA	NA	NA	NA	NA	NA	NA	NA	NA	NA	NA	NA	NA	NA	NA	NA	NA	0.0358812	0.103583	1.03653	0.846079	1.26986	0.729043	9343	113	9230	0.0120946	FALSE
457.3	Encounter for long-term (current) use of aspirin	circulatory system	0.33465	0.220508	1.39745	0.907061	2.15296	0.129107	8258	28	8230	0.00339065	FALSE	NA	NA	NA	NA	NA	NA	NA	NA	NA	NA	NA	NA	NA	NA	NA	NA	NA	NA	NA	NA	NA	NA	-0.0149285	0.111232	0.985182	0.792199	1.22518	0.893236	9369	96	9273	0.0102466	FALSE
458	Hypotension	circulatory system	0.0613432	0.0788089	1.06326	0.911082	1.24087	0.436346	7964	220	7744	0.0276243	FALSE	-0.0507044	0.126363	0.95056	0.742022	1.2177	0.688229	3679	119	3560	0.0323457	FALSE	0.0349642	0.148865	1.03558	0.773515	1.38644	0.814308	3517	49	3468	0.0139323	FALSE	0.0384878	0.0654214	1.03924	0.91417	1.18142	0.556328	9207	309	8898	0.0335614	FALSE
458.1	Orthostatic hypotension	circulatory system	0.265622	0.15627	1.30424	0.960149	1.77165	0.0891752	8206	56	8150	0.00682427	FALSE	0.200726	0.225695	1.22229	0.785343	1.90235	0.373804	3597	37	3560	0.0102863	FALSE	0.222027	0.330102	1.2486	0.653788	2.38459	0.501201	3478	10	3468	0.00287522	FALSE	0.164646	0.162486	1.17898	0.857421	1.62112	0.31092	9478	44	9434	0.00464233	FALSE
458.9	Hypotension NOS	circulatory system	-3.58e-05	0.0973467	0.999964	0.826269	1.21017	0.999706	8079	140	7939	0.0173289	FALSE	-0.201697	0.15296	0.817342	0.605622	1.10308	0.187294	3639	79	3560	0.0217093	FALSE	-0.0612685	0.173416	0.940571	0.669541	1.32131	0.72386	3504	36	3468	0.010274	FALSE	-0.0332998	0.0720858	0.967249	0.839803	1.11403	0.644119	9288	247	9041	0.0265935	FALSE
459	Other disorders of circulatory system	circulatory system	0.0615564	0.0985522	1.06349	0.876687	1.2901	0.532229	8063	137	7926	0.0169912	FALSE	-0.0794913	0.0767011	0.923586	0.794672	1.07341	0.300027	3919	359	3560	0.091605	FALSE	-0.0726264	0.102971	0.929948	0.75999	1.13791	0.480618	3569	101	3468	0.0282992	FALSE	0.0952295	0.123137	1.09991	0.864055	1.40015	0.439308	9329	81	9248	0.0086826	FALSE
459.1	Hemorrhage NOS	circulatory system	NA	NA	NA	NA	NA	NA	NA	NA	NA	#VALUE!	NA	NA	NA	NA	NA	NA	NA	NA	NA	NA	NA	NA	-0.434427	0.28257	0.647636	0.372223	1.12683	0.124191	3481	13	3468	0.00373456	FALSE	NA	NA	NA	NA	NA	NA	NA	NA	NA	NA	NA
459.7	Blood vessel replaced	circulatory system	NA	NA	NA	NA	NA	NA	NA	NA	NA	#VALUE!	NA	NA	NA	NA	NA	NA	NA	NA	NA	NA	NA	NA	-0.173481	0.304395	0.840733	0.462969	1.52674	0.568731	3481	13	3468	0.00373456	FALSE	NA	NA	NA	NA	NA	NA	NA	NA	NA	NA	NA
459.9	Circulatory disease NEC	circulatory system	0.0407841	0.107614	1.04163	0.843546	1.28622	0.7047	8104	114	7990	0.0140671	FALSE	-0.0941871	0.0769777	0.910112	0.782655	1.05833	0.221117	3916	356	3560	0.0909091	FALSE	0.0232417	0.127644	1.02351	0.796968	1.31446	0.855519	3533	65	3468	0.018398	FALSE	0.212068	0.147014	1.23623	0.926743	1.64907	0.149159	9416	56	9360	0.00594732	FALSE
464	Acute sinusitis	respiratory	0.0312074	0.0406102	1.0317	0.952763	1.11718	0.442213	7169	927	6242	0.129307	FALSE	NA	NA	NA	NA	NA	NA	NA	NA	NA	NA	NA	-0.0124738	0.125481	0.987604	0.772274	1.26297	0.920815	2501	67	2434	0.0267893	FALSE	-0.0734545	0.0599104	0.929178	0.826233	1.04495	0.220171	9095	322	8773	0.0354041	FALSE
465	Acute upper respiratory infections of multiple or unspecified sites	respiratory	0.00155949	0.0290378	1.00156	0.94615	1.06022	0.95717	6685	2472	4213	0.369783	FALSE	0.176831	0.166997	1.19343	0.860292	1.65557	0.289652	3998	67	3931	0.0167584	FALSE	0.014803	0.0464895	1.01491	0.926523	1.11174	0.750169	3024	590	2434	0.195106	FALSE	-0.0627394	0.0332222	0.939188	0.879981	1.00238	0.0589617	8493	1321	7172	0.15554	FALSE
465.2	Acute pharyngitis	respiratory	-0.0221408	0.0451669	0.978103	0.895236	1.06864	0.623993	7180	712	6468	0.0991643	FALSE	0.234074	0.26284	1.26374	0.754959	2.11539	0.373167	3958	27	3931	0.00682163	FALSE	0.0211637	0.0803189	1.02139	0.872615	1.19553	0.792168	2613	179	2434	0.0685036	FALSE	-0.042896	0.0488243	0.958011	0.870583	1.05422	0.37963	8822	480	8342	0.0544094	FALSE
465.4	Acute laryngitis and tracheitis	respiratory	0.10335	0.17992	1.10888	0.779351	1.57774	0.565684	8161	40	8121	0.00490136	FALSE	NA	NA	NA	NA	NA	NA	NA	NA	NA	NA	NA	NA	NA	NA	NA	NA	NA	NA	NA	NA	NA	NA	NA	NA	NA	NA	NA	NA	NA	NA	NA	NA	NA
470	Septal Deviations/Turbinate Hypertrophy	respiratory	0.0358223	0.0899413	1.03647	0.868956	1.23628	0.69042	8202	167	8035	0.0203609	FALSE	-0.361375	0.295379	0.696718	0.390504	1.24305	0.221169	3749	22	3727	0.00586823	FALSE	0.0651091	0.147233	1.06728	0.799741	1.42431	0.658331	2355	47	2308	0.0199575	FALSE	-0.0141071	0.0912153	0.985992	0.824573	1.17901	0.877092	9463	126	9337	0.013315	FALSE
471	Nasal polyps	respiratory	0.0841183	0.155278	1.08776	0.802336	1.47471	0.588007	8288	56	8232	0.00675676	FALSE	NA	NA	NA	NA	NA	NA	NA	NA	NA	NA	NA	0.124681	0.280517	1.13279	0.653683	1.96304	0.656703	2321	13	2308	0.00560103	FALSE	NA	NA	NA	NA	NA	NA	NA	NA	NA	NA	NA
472	Chronic pharyngitis and nasopharyngitis	respiratory	0.1164	0.0534571	1.12345	1.01169	1.24754	0.0294465	7717	490	7227	0.0634962	FALSE	-0.0712904	0.289799	0.931191	0.527663	1.64332	0.805683	3749	22	3727	0.00586823	FALSE	0.0486922	0.0862001	1.0499	0.88669	1.24314	0.57216	2455	147	2308	0.0598778	FALSE	0.0483161	0.0893691	1.0495	0.880868	1.25042	0.588759	9401	133	9268	0.0141474	FALSE
473	Diseases of the larynx and vocal cords	respiratory	0.0458115	0.0645625	1.04688	0.922442	1.1881	0.477971	8129	331	7798	0.0407184	FALSE	-0.0997758	0.201084	0.90504	0.610241	1.34225	0.619761	3770	43	3727	0.0114058	FALSE	0.00777253	0.0896055	1.0078	0.845477	1.20129	0.930877	2446	138	2308	0.0564186	FALSE	-0.0202316	0.080635	0.979972	0.836711	1.14776	0.801889	9458	168	9290	0.0177627	FALSE
473.3	Paralysis/spasm of vocal cords or larynx	respiratory	0.382555	0.243021	1.46602	0.910494	2.36051	0.115451	8330	23	8307	0.0027611	FALSE	NA	NA	NA	NA	NA	NA	NA	NA	NA	NA	NA	-0.188608	0.254404	0.828111	0.502962	1.36346	0.458469	2326	18	2308	0.00773861	FALSE	NA	NA	NA	NA	NA	NA	NA	NA	NA	NA	NA
473.4	Voice disturbance	respiratory	0.024581	0.0726415	1.02489	0.888877	1.18171	0.735071	8142	259	7883	0.0318104	FALSE	-0.053973	0.29471	0.947458	0.531738	1.68819	0.854689	3747	20	3727	0.0053376	FALSE	-0.0164695	0.0999309	0.983665	0.808694	1.19649	0.869095	2418	110	2308	0.0454921	FALSE	0.0408969	0.0930092	1.04174	0.868141	1.25006	0.660148	9488	124	9364	0.0130691	FALSE
474	Acute and chronic tonsillitis	respiratory	-0.086559	0.0887161	0.917081	0.77071	1.09125	0.32922	8093	171	7922	0.0211294	FALSE	0.229602	0.174799	1.2581	0.893148	1.77217	0.189006	3788	61	3727	0.0161035	FALSE	-0.243407	0.248494	0.783952	0.48169	1.27589	0.327319	2325	17	2308	0.00731183	FALSE	0.024466	0.0763383	1.02477	0.882358	1.19016	0.748593	9435	188	9247	0.0199258	FALSE
474.1	Acute tonsillitis	respiratory	-0.187252	0.137848	0.829235	0.632906	1.08647	0.174339	8138	71	8067	0.0087245	FALSE	0.261612	0.243363	1.29902	0.806235	2.09301	0.282381	3758	31	3727	0.00824907	FALSE	NA	NA	NA	NA	NA	NA	NA	NA	NA	NA	NA	NA	NA	NA	NA	NA	NA	NA	NA	NA	NA	NA
474.2	Chronic tonsillitis and adenoiditis	respiratory	-0.0756203	0.107888	0.927168	0.750451	1.1455	0.483355	8257	115	8142	0.0139276	FALSE	0.0489936	0.247429	1.05021	0.646639	1.70566	0.843037	3757	30	3727	0.00798509	FALSE	-0.15393	0.265408	0.857332	0.509599	1.44234	0.561931	2323	15	2308	0.00645717	FALSE	0.0488398	0.0809372	1.05005	0.896016	1.23057	0.546224	9489	167	9322	0.0175993	FALSE
475	Chronic sinusitis	respiratory	-0.004512	0.039198	0.995498	0.92188	1.075	0.90836	7413	987	6426	0.133144	FALSE	-0.218692	0.236258	0.803569	0.505728	1.27682	0.354629	3759	32	3727	0.0085129	FALSE	-0.0204955	0.0712715	0.979713	0.851984	1.12659	0.773677	2531	223	2308	0.0881075	FALSE	-0.146014	0.069789	0.864145	0.75367	0.990814	0.0364183	9280	227	9053	0.0244612	FALSE
475.9	Postnasal drip	respiratory	0.351361	0.193634	1.421	0.972231	2.07692	0.0695917	8218	36	8182	0.00438063	FALSE	NA	NA	NA	NA	NA	NA	NA	NA	NA	NA	NA	-0.076018	0.100732	0.926799	0.760748	1.1291	0.450457	2417	109	2308	0.0450972	FALSE	NA	NA	NA	NA	NA	NA	NA	NA	NA	NA	NA
476	Allergic rhinitis	respiratory	0.0177269	0.028065	1.01788	0.963406	1.07544	0.527625	7165	2712	4453	0.378507	FALSE	-0.107076	0.173066	0.898457	0.640001	1.26129	0.536111	3786	59	3727	0.0155837	FALSE	0.0206414	0.0478363	1.02086	0.929491	1.1212	0.666105	2869	561	2308	0.195539	FALSE	-0.0440366	0.0403111	0.956919	0.884223	1.03559	0.274649	8896	747	8149	0.0839703	FALSE
477	Epistaxis or throat hemorrhage	respiratory	0.0379687	0.107182	1.0387	0.841888	1.28152	0.723155	8166	118	8048	0.0144502	FALSE	-0.154299	0.251427	0.857016	0.523564	1.40284	0.539419	3756	29	3727	0.00772098	FALSE	0.24786	0.14158	1.28128	0.970797	1.69106	0.080004	2360	52	2308	0.0220339	FALSE	-0.176938	0.115517	0.837832	0.668077	1.05072	0.125595	9431	81	9350	0.0085887	FALSE
478	Throat pain	respiratory	0.0659176	0.145634	1.06814	0.8029	1.421	0.650819	7991	64	7927	0.00800901	FALSE	NA	NA	NA	NA	NA	NA	NA	NA	NA	NA	NA	0.366399	0.291214	1.44253	0.815152	2.55277	0.208328	2320	12	2308	0.00517241	FALSE	NA	NA	NA	NA	NA	NA	NA	NA	NA	NA	NA
479	Other upper respiratory disease	respiratory	0.042874	0.0658736	1.04381	0.917376	1.18766	0.515142	7671	318	7353	0.0414548	FALSE	-0.331148	0.233362	0.718099	0.454509	1.13456	0.155891	3757	30	3727	0.00798509	FALSE	0.0248964	0.0775326	1.02521	0.880674	1.19346	0.748128	2493	185	2308	0.0742078	FALSE	0.0448479	0.0670691	1.04587	0.917037	1.1928	0.503698	9112	251	8861	0.0275461	FALSE
480	Pneumonia	respiratory	0.0213141	0.0651609	1.02154	0.899064	1.16071	0.743592	8036	328	7708	0.0408163	FALSE	0.188834	0.108335	1.20784	0.976771	1.49357	0.0813245	3987	164	3823	0.0411337	FALSE	-0.067398	0.0779529	0.934823	0.80237	1.08914	0.387259	3365	185	3180	0.0549777	FALSE	-0.0766184	0.0509391	0.926243	0.838233	1.02349	0.132551	9180	518	8662	0.056427	FALSE
480.1	Bacterial pneumonia	respiratory	0.0991078	0.135501	1.10419	0.846645	1.44007	0.464523	8243	72	8171	0.00873468	FALSE	0.305171	0.134071	1.35686	1.0433	1.76465	0.0228348	3931	108	3823	0.0274739	FALSE	-0.360322	0.219559	0.697452	0.453547	1.07252	0.100773	3202	22	3180	0.00687071	FALSE	0.120407	0.139038	1.12796	0.858897	1.4813	0.386486	9492	60	9432	0.00632111	FALSE
480.11	Pneumococcal pneumonia	respiratory	NA	NA	NA	NA	NA	NA	NA	NA	NA	#VALUE!	NA	0.30962	0.136525	1.36291	1.04293	1.78106	0.0233372	3927	104	3823	0.0264833	FALSE	NA	NA	NA	NA	NA	NA	NA	NA	NA	NA	NA	NA	NA	NA	NA	NA	NA	NA	NA	NA	NA	NA
481	Influenza	respiratory	0.109504	0.107001	1.11572	0.90464	1.37606	0.306122	7881	119	7762	0.0150996	FALSE	NA	NA	NA	NA	NA	NA	NA	NA	NA	NA	NA	0.0281631	0.232823	1.02856	0.651701	1.62336	0.90372	3200	20	3180	0.00625	FALSE	-0.0149327	0.0994386	0.985178	0.81072	1.19718	0.880631	9277	110	9167	0.0118573	FALSE
483	Acute bronchitis and bronchiolitis	respiratory	0.0197585	0.0436256	1.01996	0.936367	1.111	0.650612	7267	783	6484	0.107747	FALSE	NA	NA	NA	NA	NA	NA	NA	NA	NA	NA	NA	-0.170328	0.134158	0.843388	0.648381	1.09705	0.204224	3239	59	3180	0.0182155	FALSE	-0.135893	0.0699787	0.872936	0.761054	1.00127	0.0521464	9163	233	8930	0.0254284	FALSE
495	Asthma	respiratory	-0.0254851	0.0333087	0.974837	0.913228	1.0406	0.444202	7956	1450	6506	0.182252	FALSE	NA	NA	NA	NA	NA	NA	NA	NA	NA	NA	NA	-0.0246929	0.0416839	0.975609	0.899071	1.05866	0.553593	3368	752	2616	0.223278	FALSE	-0.0334851	0.0381166	0.967069	0.897454	1.04208	0.379678	9152	829	8323	0.0905813	FALSE
495.1	Chronic obstructive asthma	respiratory	0.11189	0.147277	1.11839	0.83797	1.49265	0.44742	8256	58	8198	0.00702519	FALSE	NA	NA	NA	NA	NA	NA	NA	NA	NA	NA	NA	NA	NA	NA	NA	NA	NA	NA	NA	NA	NA	NA	-0.215	0.114815	0.806541	0.644012	1.01009	0.0611255	9495	84	9411	0.00884676	FALSE
495.11	Chronic obstructive asthma with exacerbation	respiratory	0.0589296	0.245226	1.0607	0.655922	1.71527	0.810092	8309	21	8288	0.00252738	FALSE	NA	NA	NA	NA	NA	NA	NA	NA	NA	NA	NA	NA	NA	NA	NA	NA	NA	NA	NA	NA	NA	NA	-0.136625	0.193661	0.872297	0.596783	1.27501	0.480507	9552	30	9522	0.0031407	FALSE
495.2	Asthma with exacerbation	respiratory	-0.0733826	0.0725348	0.929245	0.806097	1.07121	0.311687	8105	258	7847	0.0318322	FALSE	NA	NA	NA	NA	NA	NA	NA	NA	NA	NA	NA	0.0436587	0.074363	1.04463	0.902946	1.20854	0.557135	2813	197	2616	0.070032	FALSE	-0.0171654	0.0621344	0.982981	0.870273	1.11029	0.782346	9385	286	9099	0.0304742	FALSE
496	Chronic airway obstruction	respiratory	0.0169145	0.0491322	1.01706	0.923685	1.11987	0.730647	7903	619	7284	0.0783247	FALSE	-0.188534	0.141166	0.828173	0.627997	1.09215	0.181698	3991	94	3897	0.023553	FALSE	-0.0364204	0.0676957	0.964235	0.844421	1.10105	0.590576	2874	258	2616	0.0897704	FALSE	-0.0807168	0.0692341	0.922455	0.805401	1.05652	0.243674	9377	251	9126	0.0267676	FALSE
496.1	Emphysema	respiratory	0.0169763	0.170087	1.01712	0.728773	1.41956	0.920496	8293	45	8248	0.00542626	FALSE	NA	NA	NA	NA	NA	NA	NA	NA	NA	NA	NA	0.0398748	0.116266	1.04068	0.828609	1.30703	0.731627	2697	81	2616	0.0300334	FALSE	-0.125872	0.152208	0.881727	0.654293	1.18822	0.408251	9522	47	9475	0.00493594	FALSE
496.2	Chronic bronchitis	respiratory	0.0337149	0.0861824	1.03429	0.873539	1.22462	0.695647	8106	179	7927	0.0220824	FALSE	NA	NA	NA	NA	NA	NA	NA	NA	NA	NA	NA	-0.154824	0.102191	0.856566	0.70109	1.04652	0.129761	2724	108	2616	0.0396476	FALSE	-0.16763	0.120943	0.845667	0.667192	1.07188	0.16574	9514	79	9435	0.00830355	FALSE
496.21	Obstructive chronic bronchitis	respiratory	0.0936004	0.10241	1.09812	0.898414	1.34222	0.360731	8214	126	8088	0.0153397	FALSE	NA	NA	NA	NA	NA	NA	NA	NA	NA	NA	NA	-0.132019	0.118651	0.876325	0.694492	1.10576	0.265851	2694	78	2616	0.0289532	FALSE	-0.124643	0.12689	0.882812	0.688426	1.13209	0.325956	9541	71	9470	0.00744157	FALSE
496.3	Bronchiectasis	respiratory	NA	NA	NA	NA	NA	NA	NA	NA	NA	#VALUE!	NA	-0.413539	0.233475	0.661306	0.41847	1.04506	0.0765219	3929	32	3897	0.00814457	FALSE	-0.220272	0.223766	0.802301	0.517445	1.24397	0.324927	2637	21	2616	0.00796359	FALSE	NA	NA	NA	NA	NA	NA	NA	NA	NA	NA	NA
497	Bronchitis	respiratory	0.0407285	0.0574802	1.04157	0.930594	1.16578	0.478594	7562	428	7134	0.0565988	FALSE	NA	NA	NA	NA	NA	NA	NA	NA	NA	NA	NA	-0.0630602	0.114849	0.938887	0.749639	1.17591	0.582956	2697	81	2616	0.0300334	FALSE	-0.390939	0.148695	0.676421	0.505412	0.905292	0.00856011	9403	51	9352	0.0054238	FALSE
498	Acute bronchospasm	respiratory	-0.341405	0.254936	0.710771	0.431245	1.17148	0.180512	8230	21	8209	0.00255164	FALSE	NA	NA	NA	NA	NA	NA	NA	NA	NA	NA	NA	NA	NA	NA	NA	NA	NA	NA	NA	NA	NA	NA	NA	NA	NA	NA	NA	NA	NA	NA	NA	NA	NA
501	Pneumonitis due to inhalation of food or vomitus	respiratory	NA	NA	NA	NA	NA	NA	NA	NA	NA	#VALUE!	NA	NA	NA	NA	NA	NA	NA	NA	NA	NA	NA	NA	NA	NA	NA	NA	NA	NA	NA	NA	NA	NA	NA	-0.258034	0.146182	0.772569	0.580102	1.02889	0.0775379	9537	52	9485	0.00545245	FALSE
502	Postinflammatory pulmonary fibrosis	respiratory	0.209665	0.167906	1.23326	0.887425	1.71388	0.211774	8300	47	8253	0.00566265	FALSE	NA	NA	NA	NA	NA	NA	NA	NA	NA	NA	NA	0.374448	0.254584	1.45419	0.882907	2.39512	0.141339	3552	17	3535	0.00478604	FALSE	0.0221301	0.133064	1.02238	0.787671	1.32702	0.867911	9520	59	9461	0.00619748	FALSE
503	Pulmonary congestion and hypostasis	respiratory	NA	NA	NA	NA	NA	NA	NA	NA	NA	#VALUE!	NA	NA	NA	NA	NA	NA	NA	NA	NA	NA	NA	NA	NA	NA	NA	NA	NA	NA	NA	NA	NA	NA	NA	0.0600562	0.0789027	1.0619	0.909743	1.2395	0.446572	9427	187	9240	0.0198366	FALSE
504	Other alveolar and parietoalveolar pneumonopathy	respiratory	0.263412	0.17849	1.30136	0.917201	1.84643	0.140003	8314	41	8273	0.00493144	FALSE	NA	NA	NA	NA	NA	NA	NA	NA	NA	NA	NA	0.131296	0.144386	1.14031	0.859246	1.5133	0.36317	3588	53	3535	0.0147715	FALSE	-0.00226516	0.156913	0.997737	0.733583	1.35701	0.988482	9559	42	9517	0.00439377	FALSE
504.1	Idiopathic fibrosing alveolitis	respiratory	0.476482	0.251024	1.6104	0.984595	2.63396	0.0576757	8339	21	8318	0.00251829	FALSE	NA	NA	NA	NA	NA	NA	NA	NA	NA	NA	NA	NA	NA	NA	NA	NA	NA	NA	NA	NA	NA	NA	NA	NA	NA	NA	NA	NA	NA	NA	NA	NA	NA
505	Other pulmonary inflamation or edema	respiratory	NA	NA	NA	NA	NA	NA	NA	NA	NA	#VALUE!	NA	NA	NA	NA	NA	NA	NA	NA	NA	NA	NA	NA	NA	NA	NA	NA	NA	NA	NA	NA	NA	NA	NA	0.332209	0.149445	1.39404	1.04008	1.86847	0.0262191	9515	52	9463	0.00546506	FALSE
506	Empyema and pneumothorax	respiratory	0.332538	0.248813	1.3945	0.856299	2.27098	0.181386	8338	21	8317	0.00251859	FALSE	NA	NA	NA	NA	NA	NA	NA	NA	NA	NA	NA	NA	NA	NA	NA	NA	NA	NA	NA	NA	NA	NA	0.0981863	0.0995519	1.10317	0.907615	1.34086	0.323995	9526	105	9421	0.0110225	FALSE
507	Pleurisy; pleural effusion	respiratory	0.224912	0.10484	1.25221	1.01962	1.53787	0.0319297	8162	120	8042	0.0147023	FALSE	-0.0205424	0.126968	0.979667	0.763838	1.25648	0.87147	3911	116	3795	0.0296599	FALSE	-0.386504	0.203192	0.679428	0.456228	1.01182	0.0571503	3561	26	3535	0.00730132	FALSE	0.0131839	0.0516615	1.01327	0.915694	1.12125	0.798571	9267	473	8794	0.0510413	FALSE
508	Pulmonary collapse; interstitial and compensatory emphysema	respiratory	0.111658	0.172192	1.11813	0.797847	1.56699	0.516695	8185	45	8140	0.00549786	FALSE	0.0247133	0.186092	1.02502	0.711752	1.47617	0.89435	3849	54	3795	0.0140296	FALSE	NA	NA	NA	NA	NA	NA	NA	NA	NA	NA	NA	0.00874212	0.0429753	1.00878	0.927289	1.09743	0.838805	8972	763	8209	0.0850424	FALSE
509	Respiratory failure, insufficiency, arrest	respiratory	-0.0991756	0.0860705	0.905584	0.765004	1.072	0.249214	8200	184	8016	0.022439	FALSE	0.508993	0.223149	1.66362	1.07425	2.57633	0.0225513	3834	39	3795	0.0101721	FALSE	0.0159054	0.15716	1.01603	0.746672	1.38256	0.919388	3578	43	3535	0.0120179	FALSE	-0.036864	0.0488206	0.963807	0.875857	1.06059	0.450194	9381	507	8874	0.0540454	FALSE
509.1	Respiratory failure	respiratory	-0.124187	0.0932016	0.883215	0.735752	1.06023	0.182711	8260	155	8105	0.0187651	FALSE	0.266988	0.283293	1.30602	0.749561	2.2756	0.345966	3819	24	3795	0.00628437	FALSE	0.0189692	0.172154	1.01915	0.727274	1.42816	0.912261	3571	36	3535	0.0100812	FALSE	-0.0719886	0.060898	0.930542	0.825845	1.04851	0.237159	9423	318	9105	0.0337472	FALSE
509.2	Respiratory insufficiency	respiratory	NA	NA	NA	NA	NA	NA	NA	NA	NA	#VALUE!	NA	NA	NA	NA	NA	NA	NA	NA	NA	NA	NA	NA	NA	NA	NA	NA	NA	NA	NA	NA	NA	NA	NA	-0.0874619	0.092936	0.916254	0.763672	1.09932	0.346655	9470	123	9347	0.0129884	FALSE
509.3	Pulmonary insufficiency or respiratory failure following trauma and surgery	respiratory	NA	NA	NA	NA	NA	NA	NA	NA	NA	#VALUE!	NA	NA	NA	NA	NA	NA	NA	NA	NA	NA	NA	NA	NA	NA	NA	NA	NA	NA	NA	NA	NA	NA	NA	-0.0386615	0.100432	0.962076	0.790169	1.17138	0.700273	9501	106	9395	0.0111567	FALSE
509.8	Dependence on respirator [Ventilator] or supplemental oxygen	respiratory	-0.0781371	0.175967	0.924838	0.655058	1.30572	0.65701	8306	45	8261	0.00541777	FALSE	NA	NA	NA	NA	NA	NA	NA	NA	NA	NA	NA	NA	NA	NA	NA	NA	NA	NA	NA	NA	NA	NA	0.0525276	0.127289	1.05393	0.821224	1.35258	0.679853	9510	70	9440	0.00736067	FALSE
510	Other diseases of lung	respiratory	0.12611	0.0839706	1.13441	0.962259	1.33735	0.133139	8140	192	7948	0.0235872	FALSE	-0.228675	0.240526	0.795587	0.496533	1.27476	0.341741	3999	30	3969	0.00750188	FALSE	0.132659	0.165949	1.14186	0.824811	1.58078	0.42406	3801	41	3760	0.0107866	FALSE	-0.0682826	0.0573728	0.933997	0.834658	1.04516	0.233985	9098	376	8722	0.0413278	FALSE
512	Other symptoms of respiratory system	respiratory	0.0626287	0.0287486	1.06463	1.0063	1.12634	0.0293694	6824	3090	3734	0.452814	FALSE	-0.0124235	0.0883293	0.987653	0.830648	1.17433	0.888147	3999	249	3750	0.0622656	FALSE	-0.0158605	0.0384717	0.984265	0.912776	1.06135	0.680147	3120	1205	1915	0.386218	FALSE	-0.0514697	0.0313154	0.949832	0.893286	1.00996	0.100261	8110	2247	5863	0.277065	FALSE
512.1	Wheezing	respiratory	0.0120985	0.10643	1.01217	0.821598	1.24695	0.909495	8092	119	7973	0.0147059	FALSE	NA	NA	NA	NA	NA	NA	NA	NA	NA	NA	NA	-0.202269	0.153649	0.816875	0.604459	1.10394	0.188029	1962	47	1915	0.0239551	FALSE	-0.0242384	0.0832964	0.976053	0.82903	1.14915	0.771059	9289	165	9124	0.0177629	FALSE
512.2	Painful respiration	respiratory	-0.1015	0.0785217	0.903482	0.774605	1.0538	0.196139	7774	223	7551	0.0286854	FALSE	NA	NA	NA	NA	NA	NA	NA	NA	NA	NA	NA	0.309275	0.165304	1.36244	0.985386	1.88376	0.0613531	1955	40	1915	0.0204604	FALSE	-0.122635	0.0887129	0.884586	0.743406	1.05258	0.166854	9198	155	9043	0.0168515	FALSE
512.7	Shortness of breath	respiratory	0.0663435	0.0382663	1.06859	0.991379	1.15182	0.0829658	7367	1092	6275	0.148229	FALSE	-0.0647426	0.10443	0.937309	0.763818	1.1502	0.535283	3926	176	3750	0.0448293	FALSE	-0.0133151	0.0440361	0.986773	0.905176	1.07573	0.762372	2734	819	1915	0.299561	FALSE	0.00988037	0.03858	1.00993	0.936378	1.08926	0.797873	8595	1155	7440	0.13438	FALSE
512.8	Cough	respiratory	0.0385867	0.033922	1.03934	0.972485	1.11079	0.255324	6915	1512	5403	0.218655	FALSE	-0.0213059	0.141374	0.978919	0.742006	1.29148	0.880208	3839	89	3750	0.0231831	FALSE	0.0117908	0.0472965	1.01186	0.922276	1.11015	0.803132	2547	632	1915	0.248135	FALSE	-0.0610406	0.0410104	0.940785	0.868124	1.01953	0.136641	8495	1015	7480	0.119482	FALSE
512.9	Other dyspnea	respiratory	0.0200829	0.0395203	1.02029	0.944238	1.10246	0.611337	7082	1007	6075	0.142191	FALSE	NA	NA	NA	NA	NA	NA	NA	NA	NA	NA	NA	-0.00743737	0.0534321	0.99259	0.893897	1.10218	0.889298	2386	471	1915	0.197402	FALSE	-0.0310483	0.0451813	0.969429	0.887272	1.05919	0.491962	8855	771	8084	0.0870695	FALSE
513	Respiratory abnormalities	respiratory	-0.0441717	0.117637	0.95679	0.759769	1.2049	0.707295	8099	96	8003	0.0118533	FALSE	NA	NA	NA	NA	NA	NA	NA	NA	NA	NA	NA	-0.0478049	0.196767	0.95332	0.648257	1.40194	0.808043	3787	28	3759	0.00739372	FALSE	-0.0744044	0.0818226	0.928296	0.790747	1.08977	0.363172	9215	193	9022	0.0209441	FALSE
513.3	Hypoventilation	respiratory	0.0724724	0.214957	1.07516	0.705503	1.63851	0.736005	8235	28	8207	0.00340012	FALSE	NA	NA	NA	NA	NA	NA	NA	NA	NA	NA	NA	-0.0469915	0.227045	0.954096	0.611403	1.48887	0.836033	3780	21	3759	0.00555556	FALSE	-0.162301	0.129664	0.850185	0.659389	1.09619	0.210676	9464	69	9395	0.00729079	FALSE
513.4	Hyperventilation	respiratory	NA	NA	NA	NA	NA	NA	NA	NA	NA	#VALUE!	NA	NA	NA	NA	NA	NA	NA	NA	NA	NA	NA	NA	NA	NA	NA	NA	NA	NA	NA	NA	NA	NA	NA	-0.120298	0.119635	0.886656	0.701326	1.12096	0.314635	9395	85	9310	0.00904737	FALSE
514	Abnormal findings examination of lungs	respiratory	0.0241279	0.0674769	1.02442	0.897514	1.16927	0.720663	7984	301	7683	0.0377004	FALSE	0.170283	0.219592	1.18564	0.770961	1.82336	0.438073	3998	37	3961	0.00925463	FALSE	-0.0424966	0.0946545	0.958394	0.796109	1.15376	0.653457	3614	122	3492	0.0337576	FALSE	-0.0668274	0.0629512	0.935357	0.826784	1.05819	0.288429	9186	301	8885	0.0327673	FALSE
514.1	Abnormal results of function study of pulmonary system	respiratory	-0.202043	0.252067	0.81706	0.498529	1.33911	0.422817	8291	21	8270	0.00253287	FALSE	NA	NA	NA	NA	NA	NA	NA	NA	NA	NA	NA	0.117796	0.301635	1.12501	0.622875	2.03196	0.696149	3505	13	3492	0.00370899	FALSE	NA	NA	NA	NA	NA	NA	NA	NA	NA	NA	NA
514.2	Solitary pulmonary nodule	respiratory	0.0134217	0.0880111	1.01351	0.852928	1.20433	0.878792	8177	173	8004	0.0211569	FALSE	NA	NA	NA	NA	NA	NA	NA	NA	NA	NA	NA	0.169964	0.0884729	1.18526	0.996563	1.40969	0.0547207	3629	137	3492	0.0377514	FALSE	0.202687	0.125188	1.22469	0.958218	1.56527	0.105433	9491	67	9424	0.00705932	FALSE
516	Abnormal sputum	respiratory	0.0304662	0.171737	1.03094	0.736285	1.4435	0.859194	8236	44	8192	0.0053424	FALSE	0.355183	0.232171	1.42644	0.904953	2.24844	0.126058	3999	36	3963	0.00900225	FALSE	-0.203444	0.226621	0.815916	0.523289	1.27218	0.36933	3805	21	3784	0.00551905	FALSE	-0.0454865	0.133239	0.955532	0.735919	1.24068	0.73281	9482	61	9421	0.00643324	FALSE
516.1	Hemoptysis	respiratory	0.0613052	0.18013	1.06322	0.746955	1.5134	0.733602	8265	40	8225	0.00483969	FALSE	0.348334	0.235307	1.41671	0.893269	2.24687	0.138783	3998	35	3963	0.00875438	FALSE	-0.203444	0.226621	0.815916	0.523289	1.27218	0.36933	3805	21	3784	0.00551905	FALSE	-0.0571019	0.139151	0.944498	0.71904	1.24065	0.681543	9501	55	9446	0.00578886	FALSE
519	Other diseases of respiratory system, not elsewhere classified	respiratory	0.0829345	0.0841422	1.08647	0.921286	1.28127	0.324307	7914	189	7725	0.0238817	FALSE	-0.0592234	0.103688	0.942496	0.769164	1.15489	0.567885	3998	173	3825	0.0432716	FALSE	0.179036	0.205199	1.19606	0.799992	1.78823	0.382935	3750	26	3724	0.00693333	FALSE	0.107613	0.0708385	1.11362	0.969252	1.27948	0.128731	9092	231	8861	0.025407	FALSE
519.8	Other diseases of respiratory system, NEC	respiratory	0.187447	0.152558	1.20617	0.894432	1.62655	0.219187	8152	58	8094	0.00711482	FALSE	-0.0494861	0.105868	0.951718	0.773379	1.17118	0.64019	3991	166	3825	0.0415936	FALSE	0.260183	0.298743	1.29717	0.722272	2.32965	0.383795	3736	12	3724	0.00321199	FALSE	NA	NA	NA	NA	NA	NA	NA	NA	NA	NA	NA
519.9	Symptoms involving respiratory system and other chest symptoms	respiratory	0.0797116	0.140169	1.08297	0.822818	1.42539	0.569572	8145	66	8079	0.00810313	FALSE	NA	NA	NA	NA	NA	NA	NA	NA	NA	NA	NA	0.108988	0.282123	1.11515	0.641483	1.93857	0.699265	3738	14	3724	0.00374532	FALSE	0.116036	0.0777066	1.12304	0.96438	1.30779	0.135371	9145	185	8960	0.0202296	FALSE
520	Disorders of tooth development	digestive	-0.147725	0.111016	0.862668	0.693977	1.07237	0.183301	8018	109	7909	0.0135944	FALSE	-0.0561415	0.261165	0.945405	0.566644	1.57734	0.829794	3683	27	3656	0.00733098	FALSE	NA	NA	NA	NA	NA	NA	NA	NA	NA	NA	NA	-0.173288	0.13452	0.840895	0.646006	1.09458	0.197675	9533	57	9476	0.00597923	FALSE
520.1	Hereditary disturbances in tooth structure	digestive	-0.10664	0.188959	0.898849	0.620643	1.30176	0.572513	8215	38	8177	0.00462568	FALSE	NA	NA	NA	NA	NA	NA	NA	NA	NA	NA	NA	NA	NA	NA	NA	NA	NA	NA	NA	NA	NA	NA	NA	NA	NA	NA	NA	NA	NA	NA	NA	NA	NA
520.2	Disturbances in tooth eruption	digestive	-0.166955	0.187137	0.846238	0.586406	1.2212	0.37231	8177	39	8138	0.00476948	FALSE	-0.0561415	0.261165	0.945405	0.566644	1.57734	0.829794	3683	27	3656	0.00733098	FALSE	NA	NA	NA	NA	NA	NA	NA	NA	NA	NA	NA	-0.16594	0.136939	0.847097	0.647691	1.10789	0.225595	9555	55	9500	0.00575615	FALSE
521	Diseases of hard tissues of teeth	digestive	-0.000422241	0.0280681	0.999578	0.946073	1.05611	0.987998	7764	2432	5332	0.313241	FALSE	-0.0646822	0.0966926	0.937365	0.775537	1.13296	0.503529	3866	210	3656	0.0543197	FALSE	-0.0206108	0.260402	0.9796	0.588017	1.63195	0.936914	3442	16	3426	0.00464846	FALSE	-0.0180067	0.078897	0.982154	0.841436	1.14641	0.819467	9360	173	9187	0.0184829	FALSE
521.1	Dental caries	digestive	-0.00357069	0.0283205	0.996436	0.942632	1.05331	0.899668	7755	2360	5395	0.30432	FALSE	-0.0665018	0.0968821	0.935661	0.773839	1.13132	0.492448	3865	209	3656	0.054075	FALSE	-0.0206108	0.260402	0.9796	0.588017	1.63195	0.936914	3442	16	3426	0.00464846	FALSE	-0.0306624	0.0796064	0.969803	0.8297	1.13356	0.700108	9365	170	9195	0.0181527	FALSE
521.2	Dental abrasion, erosion and attrition	digestive	-0.0541869	0.0903941	0.947255	0.793454	1.13087	0.548871	8065	161	7904	0.0199628	FALSE	NA	NA	NA	NA	NA	NA	NA	NA	NA	NA	NA	NA	NA	NA	NA	NA	NA	NA	NA	NA	NA	NA	NA	NA	NA	NA	NA	NA	NA	NA	NA	NA	NA
522	Diseases of pulp and periapical tissues	digestive	0.0840229	0.0496304	1.08765	0.986835	1.19877	0.0904605	7843	577	7266	0.0735688	FALSE	0.0835572	0.183443	1.08715	0.75882	1.55754	0.648753	3711	55	3656	0.0148208	FALSE	0.145183	0.215105	1.15625	0.758492	1.7626	0.499715	3449	23	3426	0.0066686	FALSE	0.0882186	0.18414	1.09223	0.761324	1.56695	0.631879	9478	31	9447	0.00327073	FALSE
522.1	Pulpitis and necrosis of tooth pulp	digestive	0.0745817	0.0607358	1.07743	0.956513	1.21364	0.219458	7983	372	7611	0.046599	FALSE	NA	NA	NA	NA	NA	NA	NA	NA	NA	NA	NA	NA	NA	NA	NA	NA	NA	NA	NA	NA	NA	NA	NA	NA	NA	NA	NA	NA	NA	NA	NA	NA	NA
522.5	Periapical abscess	digestive	0.0966128	0.0955527	1.10143	0.913319	1.32829	0.311972	8011	145	7866	0.0181001	FALSE	-0.0118016	0.211477	0.988268	0.652923	1.49585	0.955497	3698	42	3656	0.0113575	FALSE	0.145183	0.215105	1.15625	0.758492	1.7626	0.499715	3449	23	3426	0.0066686	FALSE	NA	NA	NA	NA	NA	NA	NA	NA	NA	NA	NA
523	Gingival and periodontal diseases	digestive	0.0118659	0.02974	1.01194	0.954637	1.07268	0.689901	7749	2015	5734	0.260034	FALSE	-0.0571029	0.171141	0.944497	0.67534	1.32093	0.738636	3720	64	3656	0.0172043	FALSE	NA	NA	NA	NA	NA	NA	NA	NA	NA	NA	NA	-0.133317	0.109257	0.875188	0.706479	1.08418	0.222386	9446	88	9358	0.00931611	FALSE
523.1	Gingivitis	digestive	0.0547832	0.0456201	1.05631	0.965961	1.15511	0.229806	7792	700	7092	0.0898357	FALSE	NA	NA	NA	NA	NA	NA	NA	NA	NA	NA	NA	NA	NA	NA	NA	NA	NA	NA	NA	NA	NA	NA	-0.0521737	0.126523	0.949164	0.740701	1.2163	0.680071	9515	65	9450	0.00683132	FALSE
523.3	Periodontitis (acute or chronic)	digestive	-0.00374759	0.0423142	0.996259	0.916967	1.08241	0.929427	7830	835	6995	0.106641	FALSE	0.0302222	0.19896	1.03068	0.697858	1.52224	0.879265	3705	49	3656	0.0132254	FALSE	NA	NA	NA	NA	NA	NA	NA	NA	NA	NA	NA	NA	NA	NA	NA	NA	NA	NA	NA	NA	NA	NA
523.31	Acute periodontitis	digestive	0.0281488	0.0540265	1.02855	0.925202	1.14344	0.602354	7942	482	7460	0.06069	FALSE	NA	NA	NA	NA	NA	NA	NA	NA	NA	NA	NA	NA	NA	NA	NA	NA	NA	NA	NA	NA	NA	NA	NA	NA	NA	NA	NA	NA	NA	NA	NA	NA	NA
523.32	Chronic periodontitis	digestive	-0.041095	0.0561167	0.959738	0.859776	1.07132	0.463978	7962	452	7510	0.0567697	FALSE	0.03401	0.210786	1.0346	0.684456	1.56385	0.871819	3699	43	3656	0.0116248	FALSE	NA	NA	NA	NA	NA	NA	NA	NA	NA	NA	NA	NA	NA	NA	NA	NA	NA	NA	NA	NA	NA	NA
524	Dentofacial anomalies, including malocclusion	digestive	-0.0972688	0.0836715	0.907312	0.770077	1.069	0.245029	8036	193	7843	0.0240169	FALSE	NA	NA	NA	NA	NA	NA	NA	NA	NA	NA	NA	NA	NA	NA	NA	NA	NA	NA	NA	NA	NA	NA	-0.162189	0.133996	0.85028	0.653887	1.10566	0.226122	9546	58	9488	0.00607584	FALSE
524.3	Anomalies of tooth position/malocclusion	digestive	-0.0729539	0.109775	0.929644	0.749677	1.15281	0.506322	8159	110	8049	0.013482	FALSE	NA	NA	NA	NA	NA	NA	NA	NA	NA	NA	NA	NA	NA	NA	NA	NA	NA	NA	NA	NA	NA	NA	-0.178749	0.13873	0.836316	0.637208	1.09764	0.197582	9548	54	9494	0.00565563	FALSE
525	Other diseases of the teeth and supporting structures	digestive	0.0277362	0.0301142	1.02812	0.969197	1.09063	0.357033	7592	2056	5536	0.270811	FALSE	0.120391	0.144611	1.12794	0.849551	1.49755	0.405118	3744	88	3656	0.0235043	FALSE	0.286998	0.162535	1.33242	0.968924	1.83229	0.077435	3467	41	3426	0.0118258	FALSE	0.00122761	0.118321	1.00123	0.793992	1.26255	0.991722	9399	78	9321	0.00829876	FALSE
525.1	Loss of teeth or edentulism	digestive	0.0117517	0.0379293	1.01182	0.939329	1.08991	0.756689	7934	1092	6842	0.137635	FALSE	NA	NA	NA	NA	NA	NA	NA	NA	NA	NA	NA	NA	NA	NA	NA	NA	NA	NA	NA	NA	NA	NA	NA	NA	NA	NA	NA	NA	NA	NA	NA	NA	NA
525.2	Atrophy of edentulous alveolar ridge	digestive	0.0979817	0.125861	1.10294	0.861823	1.41152	0.436278	8246	82	8164	0.00994422	FALSE	NA	NA	NA	NA	NA	NA	NA	NA	NA	NA	NA	NA	NA	NA	NA	NA	NA	NA	NA	NA	NA	NA	NA	NA	NA	NA	NA	NA	NA	NA	NA	NA	NA
526	Diseases of the jaws	digestive	-0.00984107	0.0677805	0.990207	0.867022	1.13089	0.884561	7834	300	7534	0.0382946	FALSE	NA	NA	NA	NA	NA	NA	NA	NA	NA	NA	NA	-0.333648	0.231857	0.716306	0.454714	1.12839	0.150143	3445	19	3426	0.00551524	FALSE	-0.250603	0.13557	0.778332	0.596712	1.01523	0.0645288	9436	57	9379	0.0060407	FALSE
526.4	Temporomandibular joint disorders	digestive	-0.00992281	0.0829151	0.990126	0.841612	1.16485	0.904741	8020	201	7819	0.0250623	FALSE	NA	NA	NA	NA	NA	NA	NA	NA	NA	NA	NA	-0.394158	0.291784	0.674247	0.380581	1.19451	0.176742	3438	12	3426	0.0034904	FALSE	NA	NA	NA	NA	NA	NA	NA	NA	NA	NA	NA
526.41	Temporomandibular joint disorder, unspecified	digestive	-0.0624819	0.0919193	0.93943	0.784551	1.12488	0.496665	8092	164	7928	0.0202669	FALSE	NA	NA	NA	NA	NA	NA	NA	NA	NA	NA	NA	-0.394158	0.291784	0.674247	0.380581	1.19451	0.176742	3438	12	3426	0.0034904	FALSE	NA	NA	NA	NA	NA	NA	NA	NA	NA	NA	NA
526.42	Arthralgia/ankylosis of temporomandibular joint	digestive	0.120254	0.229832	1.12778	0.718768	1.76955	0.600818	8246	26	8220	0.00315304	FALSE	NA	NA	NA	NA	NA	NA	NA	NA	NA	NA	NA	NA	NA	NA	NA	NA	NA	NA	NA	NA	NA	NA	NA	NA	NA	NA	NA	NA	NA	NA	NA	NA	NA
527	Diseases of the salivary glands	digestive	0.113557	0.0872751	1.12026	0.944119	1.32925	0.193213	8055	179	7876	0.0222222	FALSE	NA	NA	NA	NA	NA	NA	NA	NA	NA	NA	NA	-0.0878245	0.215017	0.915922	0.600941	1.396	0.682941	3620	23	3597	0.00635359	FALSE	0.00793855	0.164931	1.00797	0.729551	1.39264	0.961611	9535	38	9497	0.00398532	FALSE
527.2	Sialoadenitis	digestive	0.293392	0.179984	1.34097	0.942351	1.9082	0.103081	8285	40	8245	0.004828	FALSE	NA	NA	NA	NA	NA	NA	NA	NA	NA	NA	NA	-0.518412	0.340666	0.595466	0.305405	1.16101	0.128069	3607	10	3597	0.00277239	FALSE	NA	NA	NA	NA	NA	NA	NA	NA	NA	NA	NA
527.7	Disturbance of salivary secretion	digestive	0.0790713	0.108692	1.08228	0.87462	1.33925	0.466932	8113	115	7998	0.0141748	FALSE	NA	NA	NA	NA	NA	NA	NA	NA	NA	NA	NA	NA	NA	NA	NA	NA	NA	NA	NA	NA	NA	NA	NA	NA	NA	NA	NA	NA	NA	NA	NA	NA	NA
528	Diseases of the oral soft tissues, excluding lesions specific for gingiva and tongue	digestive	0.157779	0.085753	1.17091	0.989756	1.38521	0.0657791	7957	181	7776	0.0227473	FALSE	0.21732	0.244121	1.24274	0.77016	2.00531	0.373351	3966	31	3935	0.00781644	FALSE	-0.261403	0.159262	0.769971	0.563517	1.05206	0.100728	3640	43	3597	0.0118132	FALSE	-0.181447	0.109761	0.834063	0.672618	1.03426	0.0983083	9387	89	9298	0.0094812	FALSE
528.1	Stomatitis and mucositis	digestive	0.311811	0.227224	1.3659	0.874985	2.13223	0.169982	8255	25	8230	0.00302847	FALSE	NA	NA	NA	NA	NA	NA	NA	NA	NA	NA	NA	0.0234558	0.26401	1.02373	0.610179	1.71758	0.929206	3613	16	3597	0.00442845	FALSE	NA	NA	NA	NA	NA	NA	NA	NA	NA	NA	NA
528.3	Cellulitis and abscess of oral soft tissues	digestive	0.161083	0.207752	1.17478	0.781836	1.76522	0.438125	8259	31	8228	0.00375348	FALSE	NA	NA	NA	NA	NA	NA	NA	NA	NA	NA	NA	NA	NA	NA	NA	NA	NA	NA	NA	NA	NA	NA	NA	NA	NA	NA	NA	NA	NA	NA	NA	NA	NA
529	Diseases and other conditions of the tongue	digestive	-0.201942	0.211607	0.817142	0.539727	1.23715	0.339918	8271	29	8242	0.00350623	FALSE	NA	NA	NA	NA	NA	NA	NA	NA	NA	NA	NA	NA	NA	NA	NA	NA	NA	NA	NA	NA	NA	NA	NA	NA	NA	NA	NA	NA	NA	NA	NA	NA	NA
530	Diseases of esophagus	digestive	-0.000352817	0.0276451	0.999647	0.946923	1.05531	0.989817	7581	3018	4563	0.398101	FALSE	0.0543143	0.0626131	1.05582	0.93388	1.19367	0.38569	3981	549	3432	0.137905	FALSE	0.00492443	0.0398734	1.00494	0.929389	1.08662	0.90171	3404	905	2499	0.265864	FALSE	-0.0229547	0.0357952	0.977307	0.91109	1.04834	0.521341	8735	1167	7568	0.1336	FALSE
530.1	Esophagitis, GERD and related diseases	digestive	0.00241057	0.0276851	1.00241	0.949469	1.05831	0.930615	7585	2989	4596	0.394067	FALSE	0.0401403	0.0648656	1.04096	0.916681	1.18208	0.536033	3940	508	3432	0.128934	FALSE	0.00287674	0.0401459	1.00288	0.926993	1.08498	0.942875	3390	891	2499	0.262832	FALSE	-0.0310549	0.0368535	0.969422	0.901867	1.04204	0.39942	8746	1084	7662	0.123942	FALSE
530.11	GERD	digestive	0.00216789	0.0278363	1.00217	0.948958	1.05837	0.937923	7584	2896	4688	0.381857	FALSE	0.0380311	0.074154	1.03876	0.898247	1.20126	0.608044	3805	373	3432	0.0980289	FALSE	0.00325259	0.0401552	1.00326	0.927325	1.08541	0.935442	3389	890	2499	0.262614	FALSE	-0.0348008	0.0378057	0.965798	0.89682	1.04008	0.357303	8765	1015	7750	0.115801	FALSE
530.12	Ulcer of esophagus	digestive	NA	NA	NA	NA	NA	NA	NA	NA	NA	#VALUE!	NA	-0.129715	0.266658	0.878346	0.520813	1.48132	0.626651	3459	27	3432	0.00780572	FALSE	NA	NA	NA	NA	NA	NA	NA	NA	NA	NA	NA	NA	NA	NA	NA	NA	NA	NA	NA	NA	NA	NA
530.13	Barrett's esophagus	digestive	0.0989159	0.219007	1.10397	0.718681	1.69583	0.651516	8333	26	8307	0.00312012	FALSE	NA	NA	NA	NA	NA	NA	NA	NA	NA	NA	NA	NA	NA	NA	NA	NA	NA	NA	NA	NA	NA	NA	NA	NA	NA	NA	NA	NA	NA	NA	NA	NA	NA
530.14	Reflux esophagitis	digestive	0.0636826	0.0839883	1.06575	0.903992	1.25646	0.448313	8029	190	7839	0.0236642	FALSE	0.127285	0.127028	1.13574	0.885423	1.45683	0.316331	3551	119	3432	0.0335117	FALSE	NA	NA	NA	NA	NA	NA	NA	NA	NA	NA	NA	0.134167	0.187332	1.14358	0.79215	1.65093	0.473869	9495	31	9464	0.00326488	FALSE
530.2	Esophageal bleeding (varices/hemorrhage)	digestive	NA	NA	NA	NA	NA	NA	NA	NA	NA	#VALUE!	NA	0.460476	0.241732	1.58483	0.98677	2.54535	0.0567923	3466	34	3432	0.00980958	FALSE	0.148694	0.327256	1.16032	0.610958	2.20365	0.649564	2509	10	2499	0.00398565	FALSE	NA	NA	NA	NA	NA	NA	NA	NA	NA	NA	NA
530.3	Stricture and stenosis of esophagus	digestive	0.0370727	0.203078	1.03777	0.697007	1.54513	0.855148	8277	31	8246	0.00374532	FALSE	0.323112	0.241322	1.38142	0.860811	2.21689	0.180597	3465	33	3432	0.00952381	FALSE	NA	NA	NA	NA	NA	NA	NA	NA	NA	NA	NA	-0.116603	0.164949	0.889938	0.644099	1.22961	0.479625	9512	39	9473	0.00410008	FALSE
530.5	Disorders of esophageal motility	digestive	-0.0578939	0.210901	0.94375	0.624216	1.42685	0.783694	8306	29	8277	0.00349145	FALSE	NA	NA	NA	NA	NA	NA	NA	NA	NA	NA	NA	0.215259	0.336889	1.24018	0.640797	2.40022	0.522848	2509	10	2499	0.00398565	FALSE	NA	NA	NA	NA	NA	NA	NA	NA	NA	NA	NA
530.9	Heartburn	digestive	0.0131063	0.117633	1.01319	0.804564	1.27592	0.911286	8067	96	7971	0.0119003	FALSE	-0.141447	0.200858	0.868102	0.585594	1.2869	0.481301	3477	45	3432	0.0129422	FALSE	0.165777	0.156816	1.18031	0.867984	1.60502	0.290445	2543	44	2499	0.0173024	FALSE	NA	NA	NA	NA	NA	NA	NA	NA	NA	NA	NA
531	Peptic ulcer (excl. esophageal)	digestive	0.230376	0.0901277	1.25907	1.05519	1.50234	0.0105852	8199	165	8034	0.0201244	FALSE	0.0290458	0.136451	1.02947	0.787889	1.34513	0.831432	3999	101	3898	0.0252563	FALSE	-0.0750554	0.129134	0.927692	0.72025	1.19488	0.56109	3790	64	3726	0.0168865	FALSE	-0.0761282	0.108826	0.926697	0.748693	1.14702	0.484213	9345	95	9250	0.0101659	FALSE
531.2	Gastric ulcer	digestive	0.374252	0.172812	1.4539	1.03618	2.04003	0.0303371	8292	43	8249	0.00518572	FALSE	0.0345909	0.157789	1.0352	0.759819	1.41038	0.826476	3974	76	3898	0.0191243	FALSE	-0.243813	0.275284	0.783634	0.456864	1.34413	0.375791	3740	14	3726	0.00374332	FALSE	NA	NA	NA	NA	NA	NA	NA	NA	NA	NA	NA
531.3	Duodenal ulcer	digestive	-0.106579	0.255097	0.898904	0.545219	1.48203	0.676094	8320	20	8300	0.00240385	FALSE	-0.000448364	0.283502	0.999552	0.573434	1.74232	0.998738	3920	22	3898	0.00561224	FALSE	NA	NA	NA	NA	NA	NA	NA	NA	NA	NA	NA	NA	NA	NA	NA	NA	NA	NA	NA	NA	NA	NA
531.4	Peptic ulcer, site unspecified	digestive	0.163053	0.115667	1.1771	0.938329	1.47663	0.158635	8240	101	8139	0.0122573	FALSE	NA	NA	NA	NA	NA	NA	NA	NA	NA	NA	NA	-0.0394349	0.161407	0.961332	0.700618	1.31906	0.806983	3767	41	3726	0.010884	FALSE	-0.0803828	0.190085	0.922763	0.635751	1.33935	0.672383	9526	30	9496	0.00314928	FALSE
532	Dysphagia	digestive	0.00626022	0.0461438	1.00628	0.919264	1.10153	0.892084	7897	701	7196	0.0887679	FALSE	NA	NA	NA	NA	NA	NA	NA	NA	NA	NA	NA	0.0664312	0.0834517	1.06869	0.907434	1.2586	0.426006	2656	157	2499	0.0591114	FALSE	0.0160909	0.0510361	1.01622	0.919486	1.12313	0.752545	9255	454	8801	0.0490546	FALSE
535	Gastritis and duodenitis	digestive	0.0478075	0.0568414	1.04897	0.938379	1.17259	0.40031	7665	438	7227	0.0571429	FALSE	0.0278466	0.0643112	1.02824	0.906465	1.16637	0.665016	3798	522	3276	0.137441	FALSE	0.149536	0.101481	1.1613	0.951833	1.41685	0.140604	3604	108	3496	0.0299667	FALSE	-0.0857318	0.0848155	0.91784	0.777268	1.08384	0.31211	9181	154	9027	0.0167738	FALSE
535.1	Acute gastritis	digestive	0.219048	0.179816	1.24489	0.875123	1.7709	0.223156	8147	42	8105	0.00515527	FALSE	NA	NA	NA	NA	NA	NA	NA	NA	NA	NA	NA	NA	NA	NA	NA	NA	NA	NA	NA	NA	NA	NA	NA	NA	NA	NA	NA	NA	NA	NA	NA	NA	NA
535.2	Atrophic gastritis	digestive	0.0437942	0.171319	1.04477	0.746775	1.46167	0.798237	8112	46	8066	0.00567061	FALSE	NA	NA	NA	NA	NA	NA	NA	NA	NA	NA	NA	-0.230996	0.264794	0.793743	0.47237	1.33376	0.383012	3512	16	3496	0.00455581	FALSE	-0.310955	0.162601	0.732747	0.532777	1.00777	0.0558272	9400	40	9360	0.00425532	FALSE
535.6	Duodenitis	digestive	-0.0434053	0.241991	0.957523	0.595885	1.53864	0.857649	8266	22	8244	0.0026615	FALSE	-0.249913	0.160729	0.778869	0.568393	1.06728	0.119976	3345	69	3276	0.0206278	FALSE	NA	NA	NA	NA	NA	NA	NA	NA	NA	NA	NA	NA	NA	NA	NA	NA	NA	NA	NA	NA	NA	NA
535.8	Other specified gastritis	digestive	0.361286	0.172952	1.43517	1.02255	2.0143	0.036713	8145	45	8100	0.00552486	FALSE	0.0989446	0.0953069	1.10401	0.915892	1.33075	0.299192	3496	220	3276	0.0629291	FALSE	NA	NA	NA	NA	NA	NA	NA	NA	NA	NA	NA	-0.127601	0.16026	0.880205	0.642935	1.20504	0.42591	9345	41	9304	0.00438737	FALSE
535.9	Gastritis and duodenitis, NOS	digestive	0.104201	0.094536	1.10982	0.922111	1.33575	0.27036	7871	153	7718	0.0194384	FALSE	NA	NA	NA	NA	NA	NA	NA	NA	NA	NA	NA	0.209503	0.113141	1.23307	0.987822	1.53919	0.0640679	3582	86	3496	0.0240089	FALSE	-0.21155	0.176334	0.809329	0.572831	1.14347	0.230252	9451	37	9414	0.00391493	FALSE
536	Disorders of function of stomach	digestive	-0.00390754	0.0679431	0.9961	0.871904	1.13799	0.954137	7905	302	7603	0.0382037	FALSE	0.0562138	0.0848915	1.05782	0.895679	1.24932	0.507854	3560	284	3276	0.0797753	FALSE	0.183316	0.136821	1.20119	0.918648	1.57064	0.180302	3553	57	3496	0.0160428	FALSE	0.00197782	0.0831197	1.00198	0.851346	1.17927	0.981016	9293	166	9127	0.0178629	FALSE
536.3	Gastroparesis	digestive	-0.154251	0.119693	0.857057	0.677837	1.08366	0.197496	8311	93	8218	0.01119	FALSE	NA	NA	NA	NA	NA	NA	NA	NA	NA	NA	NA	0.118919	0.165654	1.12628	0.814027	1.55831	0.472832	3535	39	3496	0.0110325	FALSE	0.129015	0.13813	1.13771	0.867865	1.49145	0.350297	9559	57	9502	0.00596297	FALSE
536.7	Complications of gastrostomy, colostomy and enterostomy	digestive	NA	NA	NA	NA	NA	NA	NA	NA	NA	#VALUE!	NA	NA	NA	NA	NA	NA	NA	NA	NA	NA	NA	NA	NA	NA	NA	NA	NA	NA	NA	NA	NA	NA	NA	-0.237957	0.154375	0.788236	0.582438	1.06675	0.123213	9557	48	9509	0.0050225	FALSE
536.8	Dyspepsia and other specified disorders of function of stomach	digestive	0.00668498	0.0823084	1.00671	0.856724	1.18295	0.935268	7910	204	7706	0.0257901	FALSE	0.0562138	0.0848915	1.05782	0.895679	1.24932	0.507854	3560	284	3276	0.0797753	FALSE	0.549959	0.268022	1.73318	1.02494	2.93082	0.0401781	3511	15	3496	0.00427229	FALSE	0.0550443	0.125267	1.05659	0.826563	1.35063	0.660361	9339	71	9268	0.00760253	FALSE
537	Other disorders of stomach and duodenum	digestive	0.0589298	0.138647	1.0607	0.808303	1.39191	0.670812	8161	66	8095	0.00808724	FALSE	-0.00662131	0.165618	0.993401	0.718038	1.37436	0.96811	3344	68	3276	0.0203349	FALSE	-0.0637368	0.211937	0.938252	0.61932	1.42142	0.763616	3521	25	3496	0.00710026	FALSE	-0.0498303	0.132058	0.951391	0.734427	1.23245	0.705925	9388	61	9327	0.00649766	FALSE
539	Bariatric surgery	digestive	0.0628497	0.0955746	1.06487	0.882959	1.28425	0.510796	8312	145	8167	0.0174447	FALSE	NA	NA	NA	NA	NA	NA	NA	NA	NA	NA	NA	-0.0797445	0.0982715	0.923352	0.761583	1.11948	0.417095	3809	110	3699	0.028879	FALSE	0.0145622	0.0758113	1.01467	0.874566	1.17722	0.847676	9521	181	9340	0.0190106	FALSE
540	Appendiceal conditions	digestive	-0.136615	0.189317	0.872306	0.601893	1.26421	0.470527	8330	37	8293	0.00444178	FALSE	NA	NA	NA	NA	NA	NA	NA	NA	NA	NA	NA	-0.387702	0.284921	0.678614	0.388234	1.18619	0.173597	3831	13	3818	0.00339337	FALSE	-0.11123	0.185278	0.894733	0.622274	1.28649	0.548277	9551	30	9521	0.00314103	FALSE
540.1	Appendicitis	digestive	-0.143298	0.199238	0.866496	0.58637	1.28045	0.471998	8339	33	8306	0.00395731	FALSE	NA	NA	NA	NA	NA	NA	NA	NA	NA	NA	NA	-0.397739	0.311947	0.671837	0.364527	1.23822	0.202302	3829	11	3818	0.00287281	FALSE	NA	NA	NA	NA	NA	NA	NA	NA	NA	NA	NA
540.11	Acute appendicitis	digestive	0.143031	0.248707	1.15377	0.708621	1.87854	0.565224	8336	21	8315	0.00251919	FALSE	NA	NA	NA	NA	NA	NA	NA	NA	NA	NA	NA	NA	NA	NA	NA	NA	NA	NA	NA	NA	NA	NA	NA	NA	NA	NA	NA	NA	NA	NA	NA	NA	NA
550	Abdominal hernia	digestive	0.100182	0.0507775	1.10537	1.00066	1.22104	0.0484991	7869	548	7321	0.0696404	FALSE	-0.0039582	0.0643285	0.99605	0.878059	1.1299	0.950936	3999	512	3487	0.128032	FALSE	0.0970046	0.0782635	1.10187	0.945169	1.28454	0.215175	3746	174	3572	0.0464495	FALSE	-0.0171947	0.0578352	0.982952	0.877611	1.10094	0.766234	9168	344	8824	0.0375218	FALSE
550.1	Inguinal hernia	digestive	0.0729525	0.193616	1.07568	0.735993	1.57214	0.70633	8325	35	8290	0.0042042	FALSE	NA	NA	NA	NA	NA	NA	NA	NA	NA	NA	NA	0.151744	0.305863	1.16386	0.639066	2.11962	0.619812	3583	11	3572	0.00307005	FALSE	NA	NA	NA	NA	NA	NA	NA	NA	NA	NA	NA
550.2	Diaphragmatic hernia	digestive	0.1431	0.0706333	1.15384	1.00467	1.32517	0.0427698	7975	269	7706	0.0337304	FALSE	-0.0360007	0.0752546	0.96464	0.832352	1.11795	0.632376	3851	364	3487	0.0945209	FALSE	0.0806357	0.168947	1.08398	0.778411	1.50949	0.63316	3609	37	3572	0.0102521	FALSE	-0.101593	0.0869797	0.903397	0.761799	1.07132	0.242804	9298	153	9145	0.0164552	FALSE
550.4	Umbilical hernia	digestive	0.0485441	0.0989856	1.04974	0.864618	1.2745	0.62384	8254	136	8118	0.0164769	FALSE	0.116668	0.142573	1.12375	0.849783	1.48604	0.413182	3579	92	3487	0.0257055	FALSE	0.207734	0.156156	1.23089	0.906349	1.67163	0.183418	3614	42	3572	0.0116215	FALSE	0.162215	0.115607	1.17611	0.937653	1.47522	0.160572	9461	77	9384	0.00813867	FALSE
550.5	Ventral hernia	digestive	0.0429252	0.108343	1.04386	0.844148	1.29082	0.69196	8264	112	8152	0.0135528	FALSE	-0.0987828	0.166702	0.905939	0.65343	1.25603	0.553469	3553	66	3487	0.0185759	FALSE	0.0324128	0.108039	1.03294	0.835818	1.27656	0.76417	3662	90	3572	0.0245767	FALSE	-0.0350502	0.149223	0.965557	0.720703	1.2936	0.814299	9518	47	9471	0.00493801	FALSE
550.6	Incisional hernia	digestive	0.0554984	0.153883	1.05707	0.781834	1.42919	0.718359	8324	55	8269	0.0066074	FALSE	NA	NA	NA	NA	NA	NA	NA	NA	NA	NA	NA	0.0590215	0.203882	1.0608	0.711352	1.58191	0.772208	3597	25	3572	0.00695024	FALSE	0.0822331	0.148418	1.08571	0.811666	1.45228	0.579535	9550	48	9502	0.00502618	FALSE
555	Inflammatory bowel disease and other gastroenteritis and colitis	digestive	0.0613251	0.112558	1.06324	0.852751	1.3257	0.585869	8274	104	8170	0.0125695	FALSE	-0.461286	0.217886	0.630472	0.411337	0.966349	0.0342513	3280	34	3246	0.0103659	FALSE	0.0846071	0.159962	1.08829	0.795393	1.48904	0.596862	2685	40	2645	0.0148976	FALSE	0.0795897	0.086742	1.08284	0.913543	1.28352	0.358857	9543	137	9406	0.0143561	FALSE
555.1	Regional enteritis	digestive	0.0862549	0.150971	1.09008	0.81087	1.46544	0.567772	8338	56	8282	0.00671624	FALSE	NA	NA	NA	NA	NA	NA	NA	NA	NA	NA	NA	-0.158315	0.215806	0.853581	0.559174	1.30299	0.463194	2667	22	2645	0.00824897	FALSE	0.0464646	0.0907671	1.04756	0.876833	1.25153	0.608714	9565	125	9440	0.0130685	FALSE
555.2	Ulcerative colitis	digestive	0.0246328	0.148278	1.02494	0.766446	1.37061	0.868057	8278	61	8217	0.00736893	FALSE	-0.528051	0.237913	0.589753	0.36996	0.940126	0.026452	3274	28	3246	0.00855223	FALSE	0.228615	0.226655	1.25686	0.806034	1.95983	0.313145	2665	20	2645	0.00750469	FALSE	0.186724	0.132313	1.20529	0.929964	1.56214	0.158177	9542	59	9483	0.00618319	FALSE
555.21	Ulcerative colitis (chronic)	digestive	-0.251656	0.216588	0.777512	0.508562	1.1887	0.245271	8310	28	8282	0.00336943	FALSE	NA	NA	NA	NA	NA	NA	NA	NA	NA	NA	NA	0.473524	0.330564	1.60564	0.839977	3.06924	0.152008	2655	10	2645	0.00376648	FALSE	NA	NA	NA	NA	NA	NA	NA	NA	NA	NA	NA
557	Intestinal malabsorption (non-celiac)	digestive	NA	NA	NA	NA	NA	NA	NA	NA	NA	#VALUE!	NA	NA	NA	NA	NA	NA	NA	NA	NA	NA	NA	NA	-0.031094	0.247687	0.969384	0.596568	1.57519	0.900098	2662	17	2645	0.00638618	FALSE	0.0771907	0.164296	1.08025	0.782838	1.49065	0.638478	9528	42	9486	0.00440806	FALSE
558	Noninfectious gastroenteritis	digestive	-0.0891821	0.0659661	0.914679	0.803743	1.04093	0.176395	7750	310	7440	0.04	FALSE	0.004521	0.100776	1.00453	0.824481	1.2239	0.964218	3428	182	3246	0.0530922	FALSE	0.039809	0.116254	1.04061	0.828573	1.30691	0.732028	2723	78	2645	0.0286449	FALSE	-0.109119	0.0749917	0.896624	0.774063	1.03859	0.145647	9186	201	8985	0.0218811	FALSE
560	Intestinal obstruction without mention of hernia	digestive	-0.0924357	0.0888685	0.911708	0.765966	1.08518	0.298275	8141	172	7969	0.0211276	FALSE	0.179125	0.151084	1.19617	0.889585	1.60842	0.235782	3329	83	3246	0.0249324	FALSE	0.217251	0.209675	1.24266	0.823895	1.87426	0.30014	2669	24	2645	0.00899213	FALSE	-0.189401	0.0872776	0.827455	0.697352	0.98183	0.0299994	9404	145	9259	0.015419	FALSE
560.1	Paralytic ileus	digestive	NA	NA	NA	NA	NA	NA	NA	NA	NA	#VALUE!	NA	NA	NA	NA	NA	NA	NA	NA	NA	NA	NA	NA	NA	NA	NA	NA	NA	NA	NA	NA	NA	NA	NA	-0.061998	0.156984	0.939885	0.690951	1.2785	0.692893	9478	45	9433	0.00474784	FALSE
560.2	Impaction of intestine	digestive	-0.0262194	0.154064	0.974121	0.72023	1.31751	0.864864	8230	58	8172	0.00704739	FALSE	NA	NA	NA	NA	NA	NA	NA	NA	NA	NA	NA	0.161292	0.22308	1.17503	0.758855	1.81944	0.469664	2666	21	2645	0.00787697	FALSE	NA	NA	NA	NA	NA	NA	NA	NA	NA	NA	NA
560.3	Peritoneal or intestinal adhesions	digestive	0.122414	0.257547	1.13022	0.682237	1.87237	0.634567	8334	20	8314	0.00239981	FALSE	0.591795	0.261893	1.80723	1.08165	3.01954	0.0238409	3276	30	3246	0.00915751	FALSE	NA	NA	NA	NA	NA	NA	NA	NA	NA	NA	NA	NA	NA	NA	NA	NA	NA	NA	NA	NA	NA	NA
560.4	Other intestinal obstruction	digestive	0.00501583	0.122714	1.00503	0.790173	1.2783	0.967396	8286	88	8198	0.0106203	FALSE	0.0011114	0.191692	1.00111	0.687561	1.45765	0.995374	3296	50	3246	0.0151699	FALSE	NA	NA	NA	NA	NA	NA	NA	NA	NA	NA	NA	-0.226759	0.110185	0.797113	0.642286	0.989262	0.0395918	9479	89	9390	0.00938918	FALSE
561	Symptoms involving digestive system	digestive	-0.0474657	0.0377094	0.953643	0.885701	1.0268	0.20813	7268	1086	6182	0.149422	FALSE	-0.0827083	0.0867662	0.92062	0.776646	1.09128	0.340472	3511	265	3246	0.0754771	FALSE	-0.00328152	0.0555516	0.996724	0.893899	1.11138	0.952895	3028	383	2645	0.126486	FALSE	-0.0726486	0.143072	0.929928	0.702528	1.23093	0.61161	9477	53	9424	0.00559249	FALSE
562	Diverticulosis and diverticulitis	digestive	-0.0598714	0.0576888	0.941886	0.841187	1.05464	0.299348	7832	443	7389	0.0565628	FALSE	NA	NA	NA	NA	NA	NA	NA	NA	NA	NA	NA	-0.109727	0.10642	0.896078	0.727376	1.10391	0.302506	2747	102	2645	0.0371314	FALSE	-0.144619	0.0754602	0.865352	0.746379	1.00329	0.0553015	9222	220	9002	0.023856	FALSE
562.1	Diverticulosis	digestive	-0.0857115	0.063399	0.917859	0.810606	1.0393	0.176395	7845	364	7481	0.046399	FALSE	NA	NA	NA	NA	NA	NA	NA	NA	NA	NA	NA	-0.094065	0.126166	0.910224	0.71081	1.16558	0.455931	2717	72	2645	0.0264998	FALSE	-0.10724	0.0802409	0.89831	0.767581	1.05131	0.181394	9219	192	9027	0.0208266	FALSE
562.2	Diverticulitis	digestive	-0.107538	0.108773	0.898043	0.725617	1.11144	0.322837	8239	111	8128	0.0134725	FALSE	NA	NA	NA	NA	NA	NA	NA	NA	NA	NA	NA	-0.288112	0.167272	0.749677	0.540119	1.04054	0.0849948	2684	39	2645	0.0145306	FALSE	-0.369913	0.157633	0.690794	0.507188	0.940867	0.0189416	9553	43	9510	0.0045012	FALSE
564	Functional digestive disorders	digestive	0.0258485	0.0440654	1.02619	0.941275	1.11876	0.557476	7745	746	6999	0.0963202	FALSE	-0.0112692	0.071854	0.988794	0.8589	1.13833	0.875375	3635	389	3246	0.107015	FALSE	0.113817	0.106156	1.12055	0.910056	1.37972	0.283645	2739	94	2645	0.0343191	FALSE	-0.151056	0.0803251	0.859799	0.734553	1.0064	0.060032	9341	174	9167	0.0186276	FALSE
564.1	Irritable Bowel Syndrome	digestive	0.0334644	0.0485879	1.03403	0.940101	1.13735	0.490988	8060	604	7456	0.074938	FALSE	-0.00467726	0.133201	0.995334	0.766631	1.29226	0.971989	3352	106	3246	0.0316229	FALSE	0.236467	0.171582	1.26677	0.904988	1.77317	0.168154	2680	35	2645	0.0130597	FALSE	-0.0806305	0.0987293	0.922535	0.760226	1.1195	0.41411	9447	110	9337	0.0116439	FALSE
564.9	Personal history of diseases of digestive system	digestive	NA	NA	NA	NA	NA	NA	NA	NA	NA	#VALUE!	NA	-0.0440172	0.0835167	0.956937	0.812443	1.12713	0.598161	3519	273	3246	0.0775789	FALSE	0.0923989	0.193155	1.0968	0.751123	1.60157	0.63239	2673	28	2645	0.0104751	FALSE	NA	NA	NA	NA	NA	NA	NA	NA	NA	NA	NA
565	Anal and rectal conditions	digestive	0.00420276	0.0808739	1.00421	0.857006	1.1767	0.958555	7990	206	7784	0.0257822	FALSE	0.0743668	0.103147	1.0772	0.880028	1.31855	0.470922	3847	181	3666	0.0470496	FALSE	-0.0433016	0.10801	0.957623	0.774915	1.18341	0.688492	3575	92	3483	0.0257343	FALSE	0.030853	0.0948377	1.03133	0.85639	1.24201	0.744935	9368	120	9248	0.0128096	FALSE
565.1	Anal and rectal polyp	digestive	NA	NA	NA	NA	NA	NA	NA	NA	NA	#VALUE!	NA	0.037784	0.14974	1.03851	0.774369	1.39274	0.800786	3750	84	3666	0.0224	FALSE	NA	NA	NA	NA	NA	NA	NA	NA	NA	NA	NA	NA	NA	NA	NA	NA	NA	NA	NA	NA	NA	NA
567	Peritonitis and retroperitoneal infections	digestive	-0.13681	0.23952	0.872136	0.545382	1.39466	0.567875	8301	24	8277	0.00289122	FALSE	-0.192725	0.285872	0.824709	0.470935	1.44424	0.500207	3689	23	3666	0.00623475	FALSE	NA	NA	NA	NA	NA	NA	NA	NA	NA	NA	NA	-0.206972	0.136143	0.813042	0.622624	1.0617	0.128448	9518	59	9459	0.00619878	FALSE
568	Other disorders of peritoneum	digestive	-0.148726	0.154379	0.861805	0.636794	1.16632	0.335356	8236	55	8181	0.006678	FALSE	0.283636	0.153229	1.32795	0.983445	1.79313	0.064162	3748	82	3666	0.0218783	FALSE	NA	NA	NA	NA	NA	NA	NA	NA	NA	NA	NA	-0.0142047	0.144441	0.985896	0.742815	1.30852	0.92166	9413	52	9361	0.00552427	FALSE
568.1	Peritoneal adhesions (postoperative) (postinfection)	digestive	-0.127127	0.170955	0.880622	0.629897	1.23115	0.457101	8249	45	8204	0.00545521	FALSE	0.211407	0.157165	1.23542	0.907887	1.6811	0.178583	3743	77	3666	0.0205717	FALSE	NA	NA	NA	NA	NA	NA	NA	NA	NA	NA	NA	-0.0974562	0.187202	0.907142	0.628529	1.30926	0.60265	9462	31	9431	0.00327626	FALSE
569	Other disorders of intestine	digestive	0.0194449	0.130394	1.01964	0.789681	1.31655	0.881455	8089	78	8011	0.00964272	FALSE	-0.0145436	0.146457	0.985562	0.739634	1.31326	0.920898	3755	89	3666	0.0237017	FALSE	-0.0224575	0.107587	0.977793	0.791894	1.20733	0.834653	3573	90	3483	0.0251889	FALSE	-0.0134482	0.0608701	0.986642	0.875681	1.11166	0.825145	9265	291	8974	0.0314085	FALSE
569.2	Gastrointestinal complications	digestive	0.129489	0.238933	1.13825	0.712611	1.81811	0.587855	8303	23	8280	0.00277008	FALSE	NA	NA	NA	NA	NA	NA	NA	NA	NA	NA	NA	-0.066335	0.134523	0.935817	0.718923	1.21815	0.621934	3542	59	3483	0.0166573	FALSE	0.0548819	0.0732243	1.05642	0.915177	1.21945	0.453553	9515	194	9321	0.0203889	FALSE
571	Chronic liver disease and cirrhosis	digestive	-0.0373822	0.0674826	0.963308	0.843962	1.09953	0.579611	8090	298	7792	0.0368356	FALSE	-0.0699102	0.134068	0.932478	0.716998	1.21272	0.60205	3884	101	3783	0.0260041	FALSE	-0.0345817	0.0823314	0.966009	0.822052	1.13518	0.674464	3458	157	3301	0.045402	FALSE	-0.145534	0.0787934	0.86456	0.740841	1.00894	0.0647423	9272	171	9101	0.0184426	FALSE
571.5	Other chronic nonalcoholic liver disease	digestive	-0.0672493	0.0693922	0.934962	0.816068	1.07118	0.332485	8087	281	7806	0.0347471	FALSE	-0.191546	0.140278	0.825681	0.627199	1.08698	0.172104	3873	90	3783	0.0232378	FALSE	-0.0135121	0.0842871	0.986579	0.836344	1.1638	0.872637	3451	150	3301	0.0434657	FALSE	-0.146995	0.083718	0.863298	0.732654	1.01724	0.0791162	9284	151	9133	0.0162645	FALSE
571.51	Cirrhosis of liver without mention of alcohol	digestive	-0.0398667	0.124769	0.960917	0.752455	1.22713	0.74933	8316	85	8231	0.0102213	FALSE	NA	NA	NA	NA	NA	NA	NA	NA	NA	NA	NA	-0.073652	0.109726	0.928995	0.749226	1.1519	0.502071	3387	86	3301	0.0253912	FALSE	-0.000469246	0.112675	0.999531	0.801467	1.24654	0.996677	9556	82	9474	0.008581	FALSE
571.8	Liver abscess and sequelae of chronic liver disease	digestive	NA	NA	NA	NA	NA	NA	NA	NA	NA	#VALUE!	NA	NA	NA	NA	NA	NA	NA	NA	NA	NA	NA	NA	-0.164891	0.257892	0.847986	0.511524	1.40576	0.522575	3316	15	3301	0.00452352	FALSE	-0.0349848	0.135628	0.96562	0.740215	1.25966	0.796448	9500	56	9444	0.00589474	FALSE
572	Ascites (non malignant)	digestive	-0.111368	0.256733	0.89461	0.540876	1.47969	0.664443	8301	20	8281	0.00240935	FALSE	0.384904	0.208341	1.46947	0.976828	2.21057	0.0646794	3828	45	3783	0.0117555	FALSE	-0.18328	0.192658	0.832535	0.570701	1.2145	0.341442	3329	28	3301	0.00841093	FALSE	-0.0362421	0.0832694	0.964407	0.819181	1.13538	0.663389	9293	161	9132	0.0173249	FALSE
573	Other disorders of liver	digestive	0.111323	0.112825	1.11776	0.896001	1.39439	0.323794	8186	106	8080	0.0129489	FALSE	0.114695	0.189618	1.12153	0.773403	1.62636	0.545262	3835	52	3783	0.0135593	FALSE	-0.227048	0.15944	0.796882	0.58301	1.08921	0.154437	3342	41	3301	0.0122681	FALSE	-0.043574	0.105295	0.957362	0.778838	1.17681	0.679001	9357	98	9259	0.0104734	FALSE
573.2	Liver replaced by transplant	digestive	NA	NA	NA	NA	NA	NA	NA	NA	NA	#VALUE!	NA	NA	NA	NA	NA	NA	NA	NA	NA	NA	NA	NA	0.0870311	0.276628	1.09093	0.634346	1.87615	0.753055	3314	13	3301	0.00392275	FALSE	NA	NA	NA	NA	NA	NA	NA	NA	NA	NA	NA
573.3	Hepatomegaly	digestive	0.20615	0.177472	1.22894	0.867886	1.74019	0.245401	8257	41	8216	0.00496548	FALSE	NA	NA	NA	NA	NA	NA	NA	NA	NA	NA	NA	0.399603	0.19875	1.49123	1.0101	2.20153	0.0443698	3327	26	3301	0.00781485	FALSE	NA	NA	NA	NA	NA	NA	NA	NA	NA	NA	NA
573.5	Jaundice (not of newborn)	digestive	NA	NA	NA	NA	NA	NA	NA	NA	NA	#VALUE!	NA	NA	NA	NA	NA	NA	NA	NA	NA	NA	NA	NA	NA	NA	NA	NA	NA	NA	NA	NA	NA	NA	NA	-0.062816	0.142275	0.939116	0.710579	1.24116	0.658842	9538	53	9485	0.00555672	FALSE
573.6	Nonspecific elevation of levels of transaminase or lactic acid dehydrogenase [LDH]	digestive	0.31879	0.162423	1.37546	1.00044	1.89106	0.0496793	8208	51	8157	0.00621345	FALSE	NA	NA	NA	NA	NA	NA	NA	NA	NA	NA	NA	NA	NA	NA	NA	NA	NA	NA	NA	NA	NA	NA	0.0040242	0.110738	1.00403	0.808139	1.24741	0.971011	9475	88	9387	0.0092876	FALSE
573.7	Abnormal results of function study of liver	digestive	0.0464952	0.0680176	1.04759	0.916843	1.19699	0.494243	8037	296	7741	0.0368297	FALSE	0.0304405	0.166438	1.03091	0.743953	1.42855	0.854881	3853	70	3783	0.0181677	FALSE	-0.0176955	0.133168	0.98246	0.756764	1.27547	0.894287	3362	61	3301	0.018144	FALSE	-0.0825773	0.100257	0.92074	0.756478	1.12067	0.410137	9430	106	9324	0.0112407	FALSE
573.9	Abnormal serum enzyme levels	digestive	0.119645	0.12983	1.1271	0.873871	1.4537	0.356763	8138	80	8058	0.00983043	FALSE	NA	NA	NA	NA	NA	NA	NA	NA	NA	NA	NA	0.0946244	0.106012	1.09925	0.893008	1.35311	0.372083	3398	97	3301	0.0285462	FALSE	-0.125347	0.110428	0.882191	0.710501	1.09537	0.256333	9424	95	9329	0.0100806	FALSE
574	Cholelithiasis and cholecystitis	digestive	0.0491473	0.0651431	1.05038	0.924471	1.19343	0.450578	8235	325	7910	0.0394657	FALSE	-0.151943	0.104682	0.859037	0.699689	1.05467	0.146646	3973	172	3801	0.0432922	FALSE	0.0404358	0.0953853	1.04126	0.863709	1.25532	0.671623	3702	115	3587	0.0310643	FALSE	-0.0271512	0.0682691	0.973214	0.851327	1.11255	0.690845	9425	235	9190	0.0249337	FALSE
574.1	Cholelithiasis	digestive	0.056212	0.0696889	1.05782	0.922767	1.21264	0.419889	8224	280	7944	0.0340467	FALSE	-0.190688	0.113719	0.82639	0.661281	1.03272	0.0935728	3946	145	3801	0.0367461	FALSE	0.133607	0.108175	1.14294	0.924579	1.41288	0.216794	3676	89	3587	0.0242111	FALSE	-0.0334989	0.0743293	0.967056	0.835952	1.11872	0.652218	9432	199	9233	0.0210984	FALSE
574.12	Cholelithiasis with other cholecystitis	digestive	0.26563	0.151453	1.30425	0.969264	1.75502	0.0794516	8279	58	8221	0.00700568	FALSE	0.0395901	0.204663	1.04038	0.696597	1.55384	0.846614	3845	44	3801	0.0114434	FALSE	NA	NA	NA	NA	NA	NA	NA	NA	NA	NA	NA	NA	NA	NA	NA	NA	NA	NA	NA	NA	NA	NA
574.2	Calculus of bile duct	digestive	-0.135695	0.204703	0.873109	0.58455	1.30411	0.507402	8309	33	8276	0.0039716	FALSE	NA	NA	NA	NA	NA	NA	NA	NA	NA	NA	NA	-0.266434	0.219631	0.766107	0.498122	1.17827	0.225093	3608	21	3587	0.0058204	FALSE	NA	NA	NA	NA	NA	NA	NA	NA	NA	NA	NA
574.3	Cholecystitis without cholelithiasis	digestive	0.00778298	0.138009	1.00781	0.768961	1.32086	0.955027	8289	72	8217	0.00868621	FALSE	-0.0515949	0.225914	0.949714	0.609945	1.47875	0.819349	3837	36	3801	0.00938233	FALSE	0.0406514	0.231359	1.04149	0.661786	1.63905	0.860524	3606	19	3587	0.005269	FALSE	-0.196007	0.155312	0.822007	0.606277	1.1145	0.206943	9531	43	9488	0.00451159	FALSE
575	Other biliary tract disease	digestive	-0.0238804	0.103266	0.976403	0.797493	1.19545	0.81712	8121	125	7996	0.0153922	FALSE	-0.112902	0.182207	0.893238	0.624985	1.27663	0.535496	3856	55	3801	0.0142635	FALSE	-0.146976	0.172358	0.863314	0.615822	1.21027	0.393803	3623	36	3587	0.00993652	FALSE	-0.0448679	0.101686	0.956124	0.783352	1.167	0.659041	9402	105	9297	0.0111678	FALSE
575.2	Obstruction of bile duct	digestive	NA	NA	NA	NA	NA	NA	NA	NA	NA	#VALUE!	NA	NA	NA	NA	NA	NA	NA	NA	NA	NA	NA	NA	-0.0488012	0.281144	0.95237	0.548897	1.65242	0.862195	3601	14	3587	0.00388781	FALSE	NA	NA	NA	NA	NA	NA	NA	NA	NA	NA	NA
575.7	Other disorders of gallbladder	digestive	-0.0272795	0.191917	0.973089	0.66802	1.41748	0.886968	8246	35	8211	0.00424448	FALSE	NA	NA	NA	NA	NA	NA	NA	NA	NA	NA	NA	NA	NA	NA	NA	NA	NA	NA	NA	NA	NA	NA	-0.180144	0.184586	0.83515	0.581623	1.19919	0.329096	9496	31	9465	0.00326453	FALSE
575.8	Other disorders of biliary tract	digestive	-0.075138	0.210204	0.927615	0.614382	1.40055	0.720753	8312	32	8280	0.00384986	FALSE	NA	NA	NA	NA	NA	NA	NA	NA	NA	NA	NA	-0.128637	0.282691	0.879293	0.505246	1.53026	0.649078	3600	13	3587	0.00361111	FALSE	0.0334166	0.140303	1.03398	0.785388	1.36126	0.811746	9493	54	9439	0.0056884	FALSE
575.9	Nonspecific abnormal findings on radiological and other examination of biliary tract	digestive	-0.101489	0.159327	0.903491	0.661153	1.23466	0.524135	8263	52	8211	0.00629311	FALSE	NA	NA	NA	NA	NA	NA	NA	NA	NA	NA	NA	NA	NA	NA	NA	NA	NA	NA	NA	NA	NA	NA	NA	NA	NA	NA	NA	NA	NA	NA	NA	NA	NA
577	Diseases of pancreas	digestive	-0.0833884	0.0933122	0.919994	0.766224	1.10462	0.37151	8267	154	8113	0.0186283	FALSE	-0.000583552	0.199067	0.999417	0.676546	1.47637	0.997661	3999	45	3954	0.0112528	FALSE	-0.0756382	0.134523	0.927152	0.712267	1.20686	0.573931	3801	59	3742	0.0155222	FALSE	0.0432788	0.08841	1.04423	0.878091	1.2418	0.624471	9485	138	9347	0.0145493	FALSE
577.1	Acute pancreatitis	digestive	-0.100291	0.116761	0.904574	0.719541	1.13719	0.390372	8292	97	8195	0.011698	FALSE	-0.0167959	0.277985	0.983344	0.570269	1.69563	0.951821	3977	23	3954	0.00578325	FALSE	NA	NA	NA	NA	NA	NA	NA	NA	NA	NA	NA	-0.0122721	0.116767	0.987803	0.785735	1.24184	0.916297	9532	79	9453	0.00828787	FALSE
577.2	Chronic pancreatitis	digestive	-0.0639517	0.173081	0.93805	0.668185	1.31691	0.711763	8330	44	8286	0.00528211	FALSE	NA	NA	NA	NA	NA	NA	NA	NA	NA	NA	NA	-0.00765736	0.249679	0.992372	0.608336	1.61885	0.975534	3758	16	3742	0.00425758	FALSE	NA	NA	NA	NA	NA	NA	NA	NA	NA	NA	NA
577.3	Cyst and pseudocyst of pancreas	digestive	-0.0742112	0.256124	0.928476	0.562022	1.53387	0.772009	8343	21	8322	0.00251708	FALSE	NA	NA	NA	NA	NA	NA	NA	NA	NA	NA	NA	-0.212919	0.225546	0.808221	0.519448	1.25753	0.34516	3763	21	3742	0.00558065	FALSE	NA	NA	NA	NA	NA	NA	NA	NA	NA	NA	NA
578	Gastrointestinal hemorrhage	digestive	0.0202623	0.0469019	1.02047	0.930842	1.11873	0.665731	7793	658	7135	0.0844347	FALSE	-0.156102	0.0781512	0.855472	0.733977	0.997079	0.0457784	3919	316	3603	0.0806328	FALSE	0.0532659	0.0775908	1.05471	0.905913	1.22795	0.4924	3459	186	3273	0.0537728	FALSE	-0.0882324	0.0561712	0.915548	0.820101	1.0221	0.116235	9219	380	8839	0.0412192	FALSE
578.1	Hematemesis	digestive	0.149258	0.229932	1.16097	0.739775	1.82198	0.516247	8309	25	8284	0.00300879	FALSE	-0.252266	0.269223	0.777038	0.458432	1.31707	0.348751	3627	24	3603	0.00661704	FALSE	NA	NA	NA	NA	NA	NA	NA	NA	NA	NA	NA	-0.0950115	0.15472	0.909362	0.671486	1.23151	0.539158	9510	46	9464	0.00483701	FALSE
578.2	Blood in stool	digestive	0.0609977	0.0718199	1.0629	0.923329	1.22356	0.395706	7955	264	7691	0.0331867	FALSE	-0.322844	0.203497	0.724087	0.485926	1.07897	0.112631	3642	39	3603	0.0107084	FALSE	-0.059001	0.170786	0.942706	0.674528	1.31751	0.729744	3310	37	3273	0.0111782	FALSE	-0.0349905	0.0793403	0.965615	0.826548	1.12808	0.6592	9347	183	9164	0.0195785	FALSE
578.8	Hemorrhage of rectum and anus	digestive	-0.0367195	0.06845	0.963946	0.842921	1.10235	0.591652	7982	294	7688	0.0368329	FALSE	-0.175573	0.103448	0.838977	0.685004	1.02756	0.0896581	3777	174	3603	0.0460683	FALSE	0.132187	0.0972339	1.14132	0.943281	1.38094	0.173997	3388	115	3273	0.0339433	FALSE	-0.0020059	0.108181	0.997996	0.807316	1.23371	0.985206	9403	92	9311	0.00978411	FALSE
578.9	Hemorrhage of gastrointestinal tract	digestive	-0.0521545	0.118232	0.949182	0.752851	1.19671	0.659125	8170	93	8077	0.0113831	FALSE	-0.0640425	0.126105	0.937965	0.732562	1.20096	0.611557	3719	116	3603	0.0311912	FALSE	-0.0267604	0.130115	0.973594	0.754436	1.25642	0.83705	3338	65	3273	0.0194727	FALSE	-0.169686	0.104485	0.84393	0.687649	1.03573	0.104372	9474	106	9368	0.0111885	FALSE
579	Other symptoms involving abdomen and pelvis	digestive	0.0120073	0.0840877	1.01208	0.858297	1.19342	0.886452	8036	192	7844	0.0238925	FALSE	0.0349485	0.206367	1.03557	0.691058	1.55182	0.865521	3644	41	3603	0.0112514	FALSE	-0.0424597	0.15867	0.958429	0.702259	1.30805	0.78901	3315	42	3273	0.0126697	FALSE	-0.0338284	0.0554276	0.966737	0.867217	1.07768	0.541652	8896	393	8503	0.0441772	FALSE
579.8	Nonspecific abnormal findings in stool contents	digestive	-0.28482	0.129013	0.752149	0.584099	0.968549	0.0272655	8054	80	7974	0.00993295	FALSE	-0.0302188	0.175822	0.970233	0.687406	1.36943	0.863539	3664	61	3603	0.0166485	FALSE	-0.266906	0.195064	0.765745	0.522447	1.12234	0.171219	3302	29	3273	0.00878256	FALSE	NA	NA	NA	NA	NA	NA	NA	NA	NA	NA	NA
580	Nephritis; nephrosis; renal sclerosis	genitourinary	-0.185997	0.130756	0.830276	0.642571	1.07281	0.15489	8296	77	8219	0.00928158	FALSE	-0.156475	0.238469	0.855153	0.535865	1.36469	0.511719	3593	32	3561	0.00890621	FALSE	0.0257758	0.104044	1.02611	0.836817	1.25822	0.804335	3058	105	2953	0.0343362	FALSE	-0.0209602	0.0729912	0.979258	0.848723	1.12987	0.773989	9465	217	9248	0.0229266	FALSE
580.1	Glomerulonephritis	genitourinary	-0.274216	0.223381	0.760168	0.49064	1.17776	0.219608	8334	27	8307	0.00323974	FALSE	NA	NA	NA	NA	NA	NA	NA	NA	NA	NA	NA	-0.0638948	0.185427	0.938104	0.652248	1.34924	0.730408	2987	34	2953	0.0113827	FALSE	-0.0830613	0.111967	0.920295	0.738956	1.14613	0.458186	9532	89	9443	0.00933697	FALSE
580.12	Non-proliferative glomerulonephritis	genitourinary	NA	NA	NA	NA	NA	NA	NA	NA	NA	#VALUE!	NA	NA	NA	NA	NA	NA	NA	NA	NA	NA	NA	NA	NA	NA	NA	NA	NA	NA	NA	NA	NA	NA	NA	-0.0244661	0.151769	0.975831	0.724747	1.3139	0.871931	9568	47	9521	0.00491221	FALSE
580.14	Chronic glomerulonephritis, NOS	genitourinary	NA	NA	NA	NA	NA	NA	NA	NA	NA	#VALUE!	NA	NA	NA	NA	NA	NA	NA	NA	NA	NA	NA	NA	-0.200771	0.203346	0.8181	0.54918	1.2187	0.323479	2982	29	2953	0.00972502	FALSE	NA	NA	NA	NA	NA	NA	NA	NA	NA	NA	NA
580.2	Nephrotic syndrome without mention of glomerulonephritis	genitourinary	-0.207551	0.247768	0.812572	0.499986	1.32058	0.402209	8336	22	8314	0.00263916	FALSE	NA	NA	NA	NA	NA	NA	NA	NA	NA	NA	NA	0.189316	0.166885	1.20842	0.871291	1.676	0.256623	2995	42	2953	0.0140234	FALSE	-0.136289	0.158083	0.872591	0.640099	1.18953	0.388615	9547	45	9502	0.00471352	FALSE
580.3	Nephritis and nephropathy without mention of glomerulonephritis	genitourinary	-0.19176	0.153649	0.825505	0.610845	1.1156	0.212015	8319	54	8265	0.00649116	FALSE	NA	NA	NA	NA	NA	NA	NA	NA	NA	NA	NA	0.0638263	0.161542	1.06591	0.776626	1.46294	0.692764	2995	42	2953	0.0140234	FALSE	0.0022152	0.0908226	1.00222	0.838788	1.19749	0.980541	9515	135	9380	0.0141881	FALSE
580.31	Nephritis and nephropathy in diseases classified elsewhere	genitourinary	-0.237221	0.180846	0.788817	0.553397	1.12438	0.18961	8331	39	8292	0.00468131	FALSE	NA	NA	NA	NA	NA	NA	NA	NA	NA	NA	NA	0.0975096	0.212544	1.10242	0.726819	1.67213	0.646397	2977	24	2953	0.00806181	FALSE	0.0439767	0.102091	1.04496	0.855455	1.27644	0.666643	9536	105	9431	0.0110109	FALSE
580.32	Nephritis and nephropathy with pathological lesion	genitourinary	-0.375184	0.229672	0.687163	0.438085	1.07786	0.102351	8338	25	8313	0.00299832	FALSE	NA	NA	NA	NA	NA	NA	NA	NA	NA	NA	NA	-0.00348578	0.239698	0.99652	0.622947	1.59412	0.988397	2973	20	2953	0.00672721	FALSE	-0.115621	0.162925	0.890813	0.647294	1.22594	0.477915	9555	42	9513	0.0043956	FALSE
585	Renal failure	genitourinary	0.0273813	0.0523924	1.02776	0.927458	1.13891	0.601239	8118	543	7575	0.0668884	FALSE	0.0723792	0.0769998	1.07506	0.924465	1.25019	0.347222	3919	358	3561	0.0913498	FALSE	0.0797559	0.0515142	1.08302	0.979011	1.19808	0.121567	3462	509	2953	0.147025	FALSE	-0.0465923	0.0378929	0.954476	0.886156	1.02806	0.218855	9296	987	8309	0.106175	FALSE
585.1	Acute renal failure	genitourinary	0.00988819	0.0697037	1.00994	0.880971	1.15778	0.88719	8178	289	7889	0.0353387	FALSE	0.0485849	0.099991	1.04978	0.862951	1.27707	0.627043	3756	195	3561	0.0519169	FALSE	0.0858098	0.0712717	1.0896	0.947543	1.25295	0.228596	3188	235	2953	0.0737139	FALSE	-0.0618233	0.0500915	0.940049	0.852142	1.03703	0.217126	9390	553	8837	0.0588924	FALSE
585.2	Renal failure NOS	genitourinary	-0.231133	0.18201	0.793634	0.555508	1.13384	0.204123	8316	41	8275	0.00493025	FALSE	-0.221411	0.278122	0.801387	0.464623	1.38224	0.425976	3585	24	3561	0.00669456	FALSE	-0.215614	0.192201	0.806046	0.553038	1.1748	0.261942	2982	29	2953	0.00972502	FALSE	-0.0386623	0.100637	0.962075	0.789852	1.17185	0.700847	9497	121	9376	0.0127409	FALSE
585.3	Chronic renal failure [CKD]	genitourinary	0.00199406	0.0656755	1.002	0.880972	1.13965	0.975778	8234	327	7907	0.0397134	FALSE	0.086974	0.10075	1.09087	0.89539	1.32902	0.387992	3767	206	3561	0.0546854	FALSE	0.0412964	0.0599297	1.04216	0.926663	1.17206	0.490773	3316	363	2953	0.109469	FALSE	-0.041959	0.0435914	0.958909	0.880383	1.04444	0.335772	9381	682	8699	0.0727001	FALSE
585.31	Renal dialysis	genitourinary	-0.320067	0.175285	0.7261	0.514981	1.02377	0.0678537	8347	44	8303	0.00527135	FALSE	-0.437071	0.294425	0.645926	0.362713	1.15028	0.13768	3582	21	3561	0.00586265	FALSE	-0.0261891	0.096189	0.974151	0.806768	1.17626	0.785417	3075	122	2953	0.0396748	FALSE	-0.0186767	0.0777617	0.981497	0.842746	1.14309	0.810192	9473	197	9276	0.0207959	FALSE
585.32	End stage renal disease	genitourinary	-0.0726833	0.139379	0.929895	0.707607	1.22201	0.602033	8342	68	8274	0.00815152	FALSE	-0.132656	0.278646	0.875766	0.507224	1.51209	0.634022	3586	25	3561	0.00697156	FALSE	-0.0336968	0.0827221	0.966865	0.82215	1.13705	0.683752	3123	170	2953	0.0544348	FALSE	-0.00649436	0.0555065	0.993527	0.89111	1.10771	0.906859	9481	369	9112	0.0389199	FALSE
585.33	Chronic Kidney Disease, Stage III	genitourinary	0.0969889	0.0802872	1.10185	0.941412	1.28963	0.227038	8275	215	8060	0.0259819	FALSE	0.180672	0.126687	1.19802	0.934602	1.53569	0.153831	3686	125	3561	0.0339121	FALSE	0.266903	0.165608	1.30591	0.943943	1.80669	0.107038	2996	43	2953	0.0143525	FALSE	-0.0919844	0.0694856	0.912119	0.795984	1.0452	0.185572	9508	246	9262	0.0258729	FALSE
585.34	Chronic Kidney Disease, Stage IV	genitourinary	0.0525658	0.140426	1.05397	0.800379	1.38791	0.708159	8344	66	8278	0.00790988	FALSE	NA	NA	NA	NA	NA	NA	NA	NA	NA	NA	NA	0.00379017	0.0924753	1.0038	0.837393	1.20327	0.967307	3093	140	2953	0.0452635	FALSE	-0.0517792	0.0886128	0.949539	0.798149	1.12964	0.558998	9537	149	9388	0.0156234	FALSE
585.4	Chronic kidney disease, Stage I or II	genitourinary	0.0064092	0.119417	1.00643	0.796405	1.27184	0.957197	8282	95	8187	0.0114707	FALSE	NA	NA	NA	NA	NA	NA	NA	NA	NA	NA	NA	-0.00819997	0.131272	0.991834	0.766827	1.28286	0.950192	3018	65	2953	0.0215374	FALSE	-0.0602317	0.0909295	0.941546	0.787845	1.12523	0.507715	9501	130	9371	0.0136828	FALSE
586	Other disorders of the kidney and ureters	genitourinary	-0.106927	0.0808749	0.898591	0.766867	1.05294	0.186125	8112	211	7901	0.0260108	FALSE	-0.112499	0.155916	0.893599	0.658301	1.213	0.47058	3635	74	3561	0.0203576	FALSE	0.00654182	0.0890632	1.00656	0.845335	1.19854	0.941447	3103	150	2953	0.0483403	FALSE	0.0714875	0.0596207	1.0741	0.955645	1.20725	0.230513	9174	381	8793	0.0415304	FALSE
586.2	Cyst of kidney, acquired	genitourinary	-0.166165	0.130879	0.846906	0.655283	1.09456	0.204222	8216	76	8140	0.00925024	FALSE	-0.13433	0.229031	0.874302	0.558092	1.36967	0.557531	3594	33	3561	0.00918197	FALSE	-0.0364295	0.164335	0.964226	0.698706	1.33065	0.824564	2996	43	2953	0.0143525	FALSE	0.0884167	0.139616	1.09244	0.830913	1.43629	0.526546	9429	56	9373	0.00593912	FALSE
586.4	Stricture/obstruction of ureter	genitourinary	NA	NA	NA	NA	NA	NA	NA	NA	NA	#VALUE!	NA	NA	NA	NA	NA	NA	NA	NA	NA	NA	NA	NA	-0.269171	0.320496	0.764013	0.407652	1.4319	0.400988	2964	11	2953	0.0037112	FALSE	-0.274747	0.173724	0.759764	0.540508	1.06796	0.11376	9555	35	9520	0.003663	FALSE
587	Kidney replaced by transpant	genitourinary	-0.182637	0.244887	0.833071	0.515502	1.34628	0.455788	8350	22	8328	0.00263473	FALSE	NA	NA	NA	NA	NA	NA	NA	NA	NA	NA	NA	-0.251692	0.158631	0.777484	0.569721	1.06101	0.112592	2997	44	2953	0.0146813	FALSE	-0.180231	0.0824426	0.835077	0.710477	0.981529	0.0288051	9529	159	9370	0.0166859	FALSE
588	Disorders resulting from impaired renal function	genitourinary	-0.0353122	0.125935	0.965304	0.754164	1.23556	0.77917	8315	85	8230	0.0102225	FALSE	NA	NA	NA	NA	NA	NA	NA	NA	NA	NA	NA	-0.0874701	0.114443	0.916246	0.732144	1.14664	0.444681	3038	85	2953	0.0279789	FALSE	0.0291131	0.0827147	1.02954	0.875458	1.21074	0.724861	9489	172	9317	0.0181263	FALSE
588.1	Renal osteodystrophy	genitourinary	0.011657	0.244004	1.01173	0.627136	1.63216	0.961897	8338	21	8317	0.00251859	FALSE	NA	NA	NA	NA	NA	NA	NA	NA	NA	NA	NA	NA	NA	NA	NA	NA	NA	NA	NA	NA	NA	NA	0.0801383	0.0953255	1.08344	0.898795	1.30601	0.400527	9517	127	9390	0.0133445	FALSE
588.2	Secondary hyperparathyroidism (of renal origin)	genitourinary	-0.0403592	0.136091	0.960444	0.735579	1.25405	0.766801	8333	73	8260	0.00876035	FALSE	NA	NA	NA	NA	NA	NA	NA	NA	NA	NA	NA	-0.0407558	0.118741	0.960064	0.760721	1.21164	0.731424	3032	79	2953	0.0260554	FALSE	0.0242362	0.151138	1.02453	0.761858	1.37777	0.872599	9546	50	9496	0.0052378	FALSE
590	Pyelonephritis	genitourinary	-0.0180096	0.140802	0.982152	0.745291	1.29429	0.898222	8240	65	8175	0.00788835	FALSE	0.251535	0.190025	1.286	0.886111	1.86635	0.185603	3633	50	3583	0.0137627	FALSE	0.136462	0.179175	1.14621	0.806767	1.62848	0.446291	2922	33	2889	0.0112936	FALSE	-0.0342151	0.0864185	0.966364	0.815792	1.14473	0.692161	9449	146	9303	0.0154514	FALSE
591	Urinary tract infection	genitourinary	0.0670894	0.0344315	1.06939	0.999604	1.14405	0.0513564	7023	1388	5635	0.197636	FALSE	-0.0289458	0.0937768	0.971469	0.80836	1.16749	0.757575	3801	218	3583	0.0573533	FALSE	0.0702981	0.0581995	1.07283	0.957171	1.20246	0.227093	3231	342	2889	0.10585	FALSE	0.0195688	0.036425	1.01976	0.949496	1.09523	0.591105	8618	1105	7513	0.12822	FALSE
592	Cystitis and urethritis	genitourinary	-0.131982	0.0902507	0.876357	0.734274	1.04593	0.143634	8025	165	7860	0.0205607	FALSE	0.0171229	0.203115	1.01727	0.68319	1.51472	0.932817	3626	43	3583	0.0118588	FALSE	-0.105398	0.123681	0.899966	0.706231	1.14685	0.394118	2959	70	2889	0.0236566	FALSE	0.0414393	0.121902	1.04231	0.820789	1.32362	0.733902	9350	75	9275	0.00802139	FALSE
592.1	Cystitis	genitourinary	-0.128079	0.0924224	0.879784	0.734014	1.0545	0.165809	8043	157	7886	0.0195201	FALSE	0.0171229	0.203115	1.01727	0.68319	1.51472	0.932817	3626	43	3583	0.0118588	FALSE	-0.0997378	0.124626	0.905075	0.708925	1.1555	0.423539	2958	69	2889	0.0233266	FALSE	0.0297042	0.125636	1.03015	0.805298	1.31778	0.813098	9379	70	9309	0.00746348	FALSE
592.11	Acute cystitis	genitourinary	-0.0281415	0.178525	0.972251	0.685196	1.37956	0.874745	8179	42	8137	0.0051351	FALSE	NA	NA	NA	NA	NA	NA	NA	NA	NA	NA	NA	-0.178164	0.133489	0.836805	0.644164	1.08706	0.181983	2949	60	2889	0.0203459	FALSE	NA	NA	NA	NA	NA	NA	NA	NA	NA	NA	NA
592.13	Chronic interstitial cystitis	genitourinary	-0.141111	0.159077	0.868393	0.63578	1.18611	0.375047	8339	52	8287	0.00623576	FALSE	NA	NA	NA	NA	NA	NA	NA	NA	NA	NA	NA	NA	NA	NA	NA	NA	NA	NA	NA	NA	NA	NA	NA	NA	NA	NA	NA	NA	NA	NA	NA	NA	NA
593	Hematuria	genitourinary	-0.0316363	0.0633472	0.968859	0.855733	1.09694	0.61749	7979	342	7637	0.0428625	FALSE	-0.0572104	0.107037	0.944395	0.765671	1.16484	0.593001	3750	167	3583	0.0445333	FALSE	0.290819	0.103078	1.33752	1.09285	1.63698	0.00478222	2990	101	2889	0.0337793	FALSE	0.0207957	0.0710143	1.02101	0.888347	1.17349	0.769646	9242	219	9023	0.0236962	FALSE
593.1	Gross hematuria	genitourinary	-0.09897	0.161958	0.90577	0.659411	1.24417	0.541144	8290	51	8239	0.00615199	FALSE	NA	NA	NA	NA	NA	NA	NA	NA	NA	NA	NA	0.147512	0.202117	1.15895	0.779863	1.7223	0.465491	2914	25	2889	0.00857927	FALSE	0.223831	0.161228	1.25086	0.911945	1.71573	0.165049	9546	40	9506	0.00419024	FALSE
593.2	Microscopic hematuria	genitourinary	-0.0304007	0.06971	0.970057	0.846172	1.11208	0.662762	8168	279	7889	0.0341577	FALSE	NA	NA	NA	NA	NA	NA	NA	NA	NA	NA	NA	NA	NA	NA	NA	NA	NA	NA	NA	NA	NA	NA	-0.220441	0.170128	0.802165	0.574708	1.11964	0.195068	9517	36	9481	0.0037827	FALSE
594	Urinary calculus	genitourinary	0.079357	0.0777352	1.08259	0.929597	1.26076	0.307319	8158	219	7939	0.0268448	FALSE	-0.0287069	0.173575	0.971701	0.691486	1.36547	0.86864	3990	60	3930	0.0150376	FALSE	0.0612884	0.109827	1.06321	0.857295	1.31857	0.576814	3760	86	3674	0.0228723	FALSE	-0.108302	0.0916384	0.897357	0.749827	1.07391	0.23727	9398	132	9266	0.0140455	FALSE
594.1	Calculus of kidney	genitourinary	0.0494814	0.0860553	1.05073	0.887642	1.24377	0.565294	8192	178	8014	0.0217285	FALSE	0.283563	0.244632	1.32785	0.822081	2.14479	0.246399	3962	32	3930	0.00807673	FALSE	0.106865	0.113155	1.11278	0.891438	1.38909	0.34496	3755	81	3674	0.0215712	FALSE	-0.153599	0.100083	0.857615	0.704856	1.04348	0.124851	9443	109	9334	0.0115429	FALSE
594.3	Calculus of ureter	genitourinary	0.0754342	0.160516	1.07835	0.787276	1.47705	0.638391	8319	50	8269	0.00601034	FALSE	NA	NA	NA	NA	NA	NA	NA	NA	NA	NA	NA	NA	NA	NA	NA	NA	NA	NA	NA	NA	NA	NA	NA	NA	NA	NA	NA	NA	NA	NA	NA	NA	NA
595	Hydronephrosis	genitourinary	-0.0425749	0.158032	0.958319	0.703057	1.30626	0.787616	8301	53	8248	0.00638477	FALSE	NA	NA	NA	NA	NA	NA	NA	NA	NA	NA	NA	-0.0569109	0.193818	0.944678	0.646104	1.38123	0.769041	3702	28	3674	0.00756348	FALSE	-0.115267	0.113552	0.891129	0.713318	1.11326	0.310057	9508	83	9425	0.00872949	FALSE
596	Other disorders of bladder	genitourinary	0.0175235	0.0658749	1.01768	0.89441	1.15793	0.790231	8016	313	7703	0.0390469	FALSE	0.104689	0.133916	1.11036	0.854032	1.44363	0.434363	3958	109	3849	0.0275392	FALSE	0.0290015	0.118367	1.02943	0.81628	1.29823	0.806447	3743	76	3667	0.0203046	FALSE	0.103236	0.0952381	1.10875	0.919955	1.3363	0.278373	9449	122	9327	0.0129114	FALSE
596.5	Functional disorders of bladder	genitourinary	0.0347388	0.0701076	1.03535	0.902423	1.18786	0.620242	8103	276	7827	0.0340615	FALSE	NA	NA	NA	NA	NA	NA	NA	NA	NA	NA	NA	-0.0211126	0.123663	0.979109	0.768363	1.24766	0.864439	3737	70	3667	0.0187316	FALSE	0.151273	0.106247	1.16331	0.944622	1.43264	0.154507	9512	97	9415	0.0101976	FALSE
597	Other disorders of urethra and urinary tract	genitourinary	-0.126286	0.213057	0.881363	0.580493	1.33817	0.55336	8311	28	8283	0.00336903	FALSE	-0.0283649	0.225231	0.972034	0.625116	1.51148	0.899782	3885	36	3849	0.00926641	FALSE	NA	NA	NA	NA	NA	NA	NA	NA	NA	NA	NA	0.0171904	0.141559	1.01734	0.770847	1.34265	0.903346	9410	54	9356	0.00573858	FALSE
597.1	Urethral stricture (not specified as infectious)	genitourinary	NA	NA	NA	NA	NA	NA	NA	NA	NA	#VALUE!	NA	-0.00677426	0.251377	0.993249	0.606851	1.62568	0.978501	3878	29	3849	0.00747808	FALSE	NA	NA	NA	NA	NA	NA	NA	NA	NA	NA	NA	NA	NA	NA	NA	NA	NA	NA	NA	NA	NA	NA
598	Abnormal findings on examination of urine	genitourinary	0.136613	0.13292	1.14638	0.883458	1.48756	0.304054	8048	78	7970	0.00969185	FALSE	NA	NA	NA	NA	NA	NA	NA	NA	NA	NA	NA	0.101858	0.192023	1.10723	0.759946	1.61321	0.595804	3751	29	3722	0.00773127	FALSE	NA	NA	NA	NA	NA	NA	NA	NA	NA	NA	NA
599	Other symptoms/disorders or the urinary system	genitourinary	0.0236429	0.0329294	1.02392	0.959926	1.09219	0.472765	7365	1562	5803	0.212084	FALSE	0.177913	0.104214	1.19472	0.973998	1.46546	0.0877861	3960	178	3782	0.0449495	FALSE	0.0193533	0.048617	1.01954	0.926875	1.12147	0.690574	3218	535	2683	0.166252	FALSE	-0.0214234	0.0382461	0.978804	0.908114	1.055	0.57538	8442	968	7474	0.114665	FALSE
599.2	Retention of urine	genitourinary	0.0955293	0.130637	1.10024	0.851702	1.42131	0.464622	8221	75	8146	0.00912298	FALSE	0.251663	0.191306	1.28616	0.884002	1.87128	0.188342	3834	52	3782	0.0135629	FALSE	0.0961918	0.169632	1.10097	0.789555	1.53521	0.570672	2719	36	2683	0.0132402	FALSE	0.065844	0.103581	1.06806	0.871819	1.30847	0.524985	9441	104	9337	0.0110158	FALSE
599.3	Dysuria	genitourinary	-0.0133887	0.0806479	0.986701	0.842435	1.15567	0.868146	7764	210	7554	0.0270479	FALSE	0.353021	0.297003	1.42336	0.795246	2.54759	0.234592	3803	21	3782	0.00552196	FALSE	0.0238266	0.0729973	1.02411	0.887588	1.18164	0.744119	2889	206	2683	0.0713049	FALSE	-0.00931661	0.0530103	0.990727	0.892957	1.0992	0.86049	8730	409	8321	0.0468499	FALSE
599.4	Urinary incontinence	genitourinary	0.0418476	0.0412612	1.04274	0.961727	1.13057	0.310481	7875	887	6988	0.112635	FALSE	0.145946	0.144614	1.15713	0.871537	1.53632	0.312874	3873	91	3782	0.023496	FALSE	0.000898814	0.0713282	1.0009	0.870311	1.15108	0.989946	2913	230	2683	0.0789564	FALSE	-0.0638167	0.0723281	0.938177	0.814175	1.08106	0.377602	9370	221	9149	0.0235859	FALSE
599.5	Frequency of urination and polyuria	genitourinary	-0.104422	0.0610308	0.900845	0.799282	1.01531	0.0870872	7772	369	7403	0.0474781	FALSE	0.174971	0.18987	1.19121	0.821048	1.72826	0.356774	3834	52	3782	0.0135629	FALSE	0.023708	0.073342	1.02399	0.886883	1.1823	0.746504	2892	209	2683	0.0722683	FALSE	0.0412405	0.0697082	1.0421	0.909021	1.19467	0.554107	9131	243	8888	0.0266126	FALSE
599.8	Other symptoms involving urinary system	genitourinary	-0.0863086	0.166372	0.917311	0.66206	1.27097	0.603923	8125	49	8076	0.00603077	FALSE	NA	NA	NA	NA	NA	NA	NA	NA	NA	NA	NA	-0.130752	0.225837	0.877435	0.56361	1.366	0.562611	2703	20	2683	0.00739919	FALSE	NA	NA	NA	NA	NA	NA	NA	NA	NA	NA	NA
599.9	Other abnormality of urination	genitourinary	0.0383559	0.090068	1.0391	0.870944	1.23972	0.670214	8023	172	7851	0.0214384	FALSE	NA	NA	NA	NA	NA	NA	NA	NA	NA	NA	NA	0.0773161	0.162718	1.08038	0.785362	1.48623	0.634676	2722	39	2683	0.0143277	FALSE	-0.0384799	0.102958	0.962251	0.78641	1.17741	0.708595	9436	107	9329	0.0113396	FALSE
610	Benign mammary dysplasias	genitourinary	0.0608019	0.0435107	1.06269	0.975818	1.15729	0.162292	7643	780	6863	0.102054	FALSE	-0.250105	0.15296	0.778719	0.577004	1.05095	0.102029	3881	76	3805	0.0195826	FALSE	-0.0161955	0.111643	0.983935	0.790558	1.22461	0.88466	2882	87	2795	0.0301874	FALSE	-0.0869681	0.0830982	0.916706	0.778925	1.07886	0.295298	9351	154	9197	0.0164688	FALSE
610.1	Cystic mastopathy	genitourinary	0.128997	0.0551416	1.13769	1.02114	1.26754	0.0193156	7764	462	7302	0.0595054	FALSE	NA	NA	NA	NA	NA	NA	NA	NA	NA	NA	NA	0.141633	0.169098	1.15215	0.827126	1.6049	0.402266	2831	36	2795	0.0127164	FALSE	-0.0760266	0.102694	0.926792	0.757821	1.13344	0.459106	9428	100	9328	0.0106067	FALSE
610.2	Fibroadenosis of breast	genitourinary	0.0586631	0.107203	1.06042	0.859457	1.30837	0.58423	8192	115	8077	0.0140381	FALSE	NA	NA	NA	NA	NA	NA	NA	NA	NA	NA	NA	NA	NA	NA	NA	NA	NA	NA	NA	NA	NA	NA	NA	NA	NA	NA	NA	NA	NA	NA	NA	NA	NA
610.4	Benign neoplasm of breast	genitourinary	-0.126691	0.0843854	0.881006	0.746704	1.03946	0.133267	8089	190	7899	0.0234887	FALSE	-0.245064	0.172207	0.782655	0.558451	1.09687	0.154713	3864	59	3805	0.0152692	FALSE	-0.109491	0.142741	0.89629	0.677556	1.18564	0.443046	2849	54	2795	0.018954	FALSE	-0.0222096	0.157579	0.978035	0.718159	1.33195	0.887915	9496	42	9454	0.00442291	FALSE
610.8	Other specified benign mammary dysplasias	genitourinary	-0.141759	0.104734	0.86783	0.706778	1.06558	0.175891	8206	119	8087	0.0145016	FALSE	NA	NA	NA	NA	NA	NA	NA	NA	NA	NA	NA	0.152778	0.247379	1.16507	0.717426	1.89201	0.536848	2813	18	2795	0.00639886	FALSE	NA	NA	NA	NA	NA	NA	NA	NA	NA	NA	NA
611	Abnormal findings on mammogram or breast exam	genitourinary	0.0609873	0.031503	1.06289	0.999242	1.13058	0.052877	7401	1842	5559	0.248885	FALSE	0.21692	0.190277	1.24224	0.85554	1.80374	0.254276	3857	52	3805	0.013482	FALSE	0.0208711	0.0559637	1.02109	0.915012	1.13947	0.709193	3175	380	2795	0.119685	FALSE	-0.0301066	0.0467639	0.970342	0.885357	1.06348	0.519705	9274	571	8703	0.06157	FALSE
611.1	Abnormal mammogram	genitourinary	0.0681443	0.0424733	1.07052	0.98501	1.16345	0.108625	7501	853	6648	0.113718	FALSE	NA	NA	NA	NA	NA	NA	NA	NA	NA	NA	NA	0.0275841	0.058902	1.02797	0.915886	1.15377	0.639567	3133	338	2795	0.107884	FALSE	0.00976366	0.0559403	1.00981	0.904947	1.12683	0.861443	9347	387	8960	0.0414037	FALSE
611.11	Mammographic microcalcification	genitourinary	0.148186	0.125644	1.15973	0.906579	1.48357	0.238236	8212	81	8131	0.00986361	FALSE	NA	NA	NA	NA	NA	NA	NA	NA	NA	NA	NA	NA	NA	NA	NA	NA	NA	NA	NA	NA	NA	NA	0.0592023	0.137886	1.06099	0.80973	1.39022	0.667664	9513	57	9456	0.0059918	FALSE
611.3	Lump or mass in breast	genitourinary	0.0211199	0.038018	1.02134	0.948005	1.10036	0.578537	7562	1064	6498	0.140704	FALSE	0.21692	0.190277	1.24224	0.85554	1.80374	0.254276	3857	52	3805	0.013482	FALSE	NA	NA	NA	NA	NA	NA	NA	NA	NA	NA	NA	-0.0850531	0.0617584	0.918463	0.813752	1.03665	0.168453	9299	292	9007	0.0314012	FALSE
612	Breast conditions, congenital or relating to hormones	genitourinary	-0.0872653	0.065027	0.916434	0.806769	1.04101	0.1796	8147	322	7825	0.0395238	FALSE	-0.376023	0.276763	0.686586	0.399126	1.18108	0.174259	3828	23	3805	0.00600836	FALSE	0.243716	0.161292	1.27598	0.930144	1.75041	0.130783	2835	40	2795	0.0141093	FALSE	0.0300094	0.0927031	1.03046	0.859256	1.23579	0.746154	9472	120	9352	0.0126689	FALSE
612.1	Galactorrhea	genitourinary	-0.186095	0.14049	0.830195	0.630365	1.09337	0.1853	8259	68	8191	0.00823344	FALSE	NA	NA	NA	NA	NA	NA	NA	NA	NA	NA	NA	-0.059177	0.322938	0.94254	0.500506	1.77497	0.854605	2806	11	2795	0.00392017	FALSE	NA	NA	NA	NA	NA	NA	NA	NA	NA	NA	NA
612.2	Hypertrophy of breast (Gynecomastia)	genitourinary	-0.0641708	0.073427	0.937845	0.812136	1.08301	0.382151	8241	249	7992	0.0302148	FALSE	NA	NA	NA	NA	NA	NA	NA	NA	NA	NA	NA	0.360695	0.192922	1.43433	0.982719	2.09347	0.0615333	2824	29	2795	0.0102691	FALSE	-0.0109824	0.101797	0.989078	0.810176	1.20748	0.914087	9510	99	9411	0.0104101	FALSE
613	Other nonmalignant breast conditions	genitourinary	-0.0179139	0.0400052	0.982246	0.90817	1.06236	0.654304	7353	954	6399	0.129743	FALSE	-0.284246	0.195635	0.752581	0.512891	1.10429	0.14624	3999	47	3952	0.0117529	FALSE	-0.146741	0.0917166	0.863518	0.72144	1.03358	0.109613	3637	128	3509	0.0351938	FALSE	0.0258073	0.0692092	1.02614	0.895975	1.17522	0.709231	9235	229	9006	0.024797	FALSE
613.1	Inflammatory disease of breast	genitourinary	-0.173146	0.15446	0.841015	0.621334	1.13837	0.262296	8263	55	8208	0.00665618	FALSE	NA	NA	NA	NA	NA	NA	NA	NA	NA	NA	NA	NA	NA	NA	NA	NA	NA	NA	NA	NA	NA	NA	0.0255295	0.170662	1.02586	0.734204	1.43337	0.881088	9534	36	9498	0.00377596	FALSE
613.5	Mastodynia	genitourinary	-0.0846737	0.0634167	0.918812	0.811419	1.04042	0.181812	7776	346	7430	0.0444959	FALSE	NA	NA	NA	NA	NA	NA	NA	NA	NA	NA	NA	-0.258006	0.112682	0.77259	0.619487	0.963532	0.0220398	3594	85	3509	0.0236505	FALSE	-0.130156	0.107352	0.877958	0.711368	1.08356	0.225349	9412	92	9320	0.00977476	FALSE
613.7	Other signs and symptoms in breast	genitourinary	0.134189	0.0817827	1.14361	0.974233	1.34243	0.100838	7961	201	7760	0.0252481	FALSE	NA	NA	NA	NA	NA	NA	NA	NA	NA	NA	NA	-0.154083	0.202127	0.857201	0.576804	1.2739	0.445878	3534	25	3509	0.00707414	FALSE	0.199065	0.159802	1.22026	0.892126	1.66909	0.212876	9495	41	9454	0.00431806	FALSE
613.8	Other specified disorders of breast	genitourinary	0.0629352	0.0855506	1.06496	0.900555	1.25937	0.461944	7899	184	7715	0.0232941	FALSE	NA	NA	NA	NA	NA	NA	NA	NA	NA	NA	NA	0.107448	0.219517	1.11343	0.724115	1.71207	0.624505	3531	22	3509	0.00623053	FALSE	-0.0102253	0.158366	0.989827	0.725697	1.35009	0.948519	9433	42	9391	0.00445245	FALSE
613.9	Breast disorder NOS	genitourinary	-0.0167322	0.0971218	0.983407	0.812946	1.18961	0.863217	8056	141	7915	0.0175025	FALSE	NA	NA	NA	NA	NA	NA	NA	NA	NA	NA	NA	NA	NA	NA	NA	NA	NA	NA	NA	NA	NA	NA	NA	NA	NA	NA	NA	NA	NA	NA	NA	NA	NA
614	Inflammatory diseases of female pelvic organs	genitourinary	0.0189011	0.0298259	1.01908	0.961215	1.08043	0.526267	6877	2237	4640	0.325287	FALSE	0.193182	0.0905281	1.2131	1.01587	1.44863	0.0328472	3922	240	3682	0.0611933	FALSE	0.0573225	0.0732582	1.059	0.917352	1.22251	0.433937	3422	210	3212	0.0613676	FALSE	0.0496195	0.0391503	1.05087	0.973249	1.13468	0.205009	8677	763	7914	0.0879336	FALSE
614.1	Pelvic peritoneal adhesions, female (postoperative) (postinfection)	genitourinary	-0.0549785	0.165602	0.946506	0.684164	1.30944	0.739896	8231	49	8182	0.0059531	FALSE	0.227523	0.118198	1.25549	0.995864	1.58279	0.0542373	3818	136	3682	0.0356207	FALSE	NA	NA	NA	NA	NA	NA	NA	NA	NA	NA	NA	0.00106926	0.12969	1.00107	0.776372	1.2908	0.993422	9445	61	9384	0.00645844	FALSE
614.3	Pelvic inflammatory disease (PID)	genitourinary	0.034581	0.135119	1.03519	0.794333	1.34907	0.798005	8193	74	8119	0.0090321	FALSE	0.132582	0.186789	1.14177	0.791738	1.64656	0.477831	3736	54	3682	0.014454	FALSE	0.377183	0.282023	1.45817	0.838969	2.53438	0.181086	3226	14	3212	0.00433974	FALSE	0.0624363	0.106627	1.06443	0.86368	1.31183	0.558173	9405	93	9312	0.00988836	FALSE
614.32	Chronic inflammatory pelvic disease	genitourinary	NA	NA	NA	NA	NA	NA	NA	NA	NA	#VALUE!	NA	-0.0481589	0.255673	0.952982	0.577367	1.57296	0.850593	3709	27	3682	0.00727959	FALSE	NA	NA	NA	NA	NA	NA	NA	NA	NA	NA	NA	NA	NA	NA	NA	NA	NA	NA	NA	NA	NA	NA
614.33	Pelvic inflammatory disease, NOS	genitourinary	0.0622342	0.17955	1.06421	0.7485	1.51309	0.728883	8232	42	8190	0.00510204	FALSE	0.222428	0.306718	1.24911	0.684724	2.27868	0.468337	3702	20	3682	0.00540249	FALSE	NA	NA	NA	NA	NA	NA	NA	NA	NA	NA	NA	0.0710775	0.13852	1.07366	0.818385	1.40857	0.607868	9458	54	9404	0.00570945	FALSE
614.5	Inflammatory disease of cervix, vagina, and vulva	genitourinary	0.0110562	0.0304032	1.01112	0.952625	1.0732	0.716117	6852	2103	4749	0.306918	FALSE	0.252001	0.174544	1.2866	0.913836	1.81141	0.148803	3745	63	3682	0.0168224	FALSE	0.0560286	0.0748617	1.05763	0.913291	1.22478	0.454202	3412	200	3212	0.0586166	FALSE	0.0519169	0.0441794	1.05329	0.96592	1.14856	0.23994	8747	578	8169	0.0660798	FALSE
614.51	Cervicitis and endocervicitis	genitourinary	-0.0398651	0.119348	0.960919	0.760494	1.21416	0.738361	7984	94	7890	0.0117735	FALSE	NA	NA	NA	NA	NA	NA	NA	NA	NA	NA	NA	NA	NA	NA	NA	NA	NA	NA	NA	NA	NA	NA	-0.174317	0.121342	0.840031	0.662227	1.06557	0.15084	9325	70	9255	0.0075067	FALSE
614.52	Vaginitis and vulvovaginitis	genitourinary	0.0176588	0.0312168	1.01782	0.957408	1.08204	0.571609	6911	1900	5011	0.274924	FALSE	NA	NA	NA	NA	NA	NA	NA	NA	NA	NA	NA	0.0928148	0.0777517	1.09726	0.942162	1.27789	0.232582	3397	185	3212	0.0544598	FALSE	0.043798	0.0509921	1.04477	0.945401	1.15459	0.390386	8869	421	8448	0.0474687	FALSE
614.53	Cyst or abscess of Bartholin's gland	genitourinary	0.0881088	0.141162	1.09211	0.828144	1.44021	0.532516	8282	67	8215	0.00808983	FALSE	0.166338	0.269237	1.18097	0.696724	2.00179	0.5367	3707	25	3682	0.006744	FALSE	-0.226055	0.271601	0.797674	0.468419	1.35837	0.405236	3226	14	3212	0.00433974	FALSE	NA	NA	NA	NA	NA	NA	NA	NA	NA	NA	NA
614.54	Abscess or ulceration of vulva	genitourinary	-0.190499	0.191317	0.826547	0.568087	1.2026	0.319385	8267	36	8231	0.00435466	FALSE	NA	NA	NA	NA	NA	NA	NA	NA	NA	NA	NA	NA	NA	NA	NA	NA	NA	NA	NA	NA	NA	NA	0.171721	0.181516	1.18735	0.831894	1.69468	0.344129	9516	32	9484	0.00336276	FALSE
615	Endometriosis	genitourinary	0.0925899	0.0744259	1.09701	0.94811	1.2693	0.213479	8102	252	7850	0.0311034	FALSE	-0.0574925	0.122762	0.944129	0.742223	1.20096	0.639553	3801	119	3682	0.0313076	FALSE	0.0675026	0.227618	1.06983	0.6848	1.67135	0.766802	3233	21	3212	0.00649552	FALSE	-0.126851	0.127951	0.880865	0.685481	1.13194	0.32149	9452	63	9389	0.00666526	FALSE
618	Genital prolapse	genitourinary	0.103287	0.078358	1.10881	0.950949	1.29288	0.187456	8154	218	7936	0.0267353	FALSE	0.163812	0.117169	1.17799	0.936281	1.4821	0.162089	3999	140	3859	0.0350088	FALSE	-0.053969	0.160691	0.947461	0.691478	1.29821	0.73698	3802	42	3760	0.0110468	FALSE	0.0262735	0.116598	1.02662	0.816884	1.29021	0.821719	9519	79	9440	0.00829919	FALSE
618.1	Prolapse of vaginal walls	genitourinary	0.128263	0.10285	1.13685	0.929301	1.39076	0.212364	8213	124	8089	0.015098	FALSE	0.223734	0.138832	1.25074	0.952775	1.64188	0.107061	3960	101	3859	0.0255051	FALSE	0.00385194	0.211728	1.00386	0.662897	1.5202	0.985485	3784	24	3760	0.00634249	FALSE	-0.00894605	0.148116	0.991094	0.741371	1.32493	0.951838	9535	49	9486	0.00513896	FALSE
618.2	Uterine/Uterovaginal prolapse	genitourinary	0.158103	0.136002	1.17129	0.897214	1.52908	0.245031	8290	70	8220	0.00844391	FALSE	0.249582	0.186262	1.28349	0.890928	1.84902	0.180262	3912	53	3859	0.0135481	FALSE	-0.315579	0.194296	0.729367	0.498377	1.06742	0.104329	3788	28	3760	0.00739176	FALSE	NA	NA	NA	NA	NA	NA	NA	NA	NA	NA	NA
618.5	Prolapse of vaginal vault after hysterectomy	genitourinary	0.0605315	0.232167	1.0624	0.674007	1.67461	0.794305	8315	25	8290	0.00300661	FALSE	NA	NA	NA	NA	NA	NA	NA	NA	NA	NA	NA	NA	NA	NA	NA	NA	NA	NA	NA	NA	NA	NA	NA	NA	NA	NA	NA	NA	NA	NA	NA	NA	NA
619	Noninflammatory female genital disorders	genitourinary	-0.0899294	0.0374873	0.913996	0.849248	0.98368	0.0164431	7069	1118	5951	0.158155	FALSE	-0.00860198	0.0884606	0.991435	0.833614	1.17913	0.922535	3999	244	3755	0.0610153	FALSE	-0.0117665	0.0551066	0.988302	0.88712	1.10103	0.830919	3273	427	2846	0.130461	FALSE	0.0118085	0.04849	1.01188	0.920138	1.11277	0.807599	8767	474	8293	0.0540664	FALSE
619.1	Noninflammatory disorders of ovary, fallopian tube, and broad ligament	genitourinary	-0.0385982	0.1641	0.962137	0.697513	1.32716	0.814045	8205	50	8155	0.00609385	FALSE	0.284016	0.254638	1.32845	0.806481	2.18826	0.264692	3784	29	3755	0.00766385	FALSE	0.140778	0.217564	1.15117	0.751528	1.76333	0.517588	2870	24	2846	0.00836237	FALSE	0.0771068	0.128248	1.08016	0.840079	1.38884	0.547685	9391	63	9328	0.00670855	FALSE
619.2	Disorders of uterus, NEC	genitourinary	-0.0531332	0.055924	0.948254	0.849808	1.0581	0.342063	7810	449	7361	0.0574904	FALSE	-0.00167118	0.131284	0.99833	0.771833	1.29129	0.989844	3859	104	3755	0.02695	FALSE	NA	NA	NA	NA	NA	NA	NA	NA	NA	NA	NA	0.108193	0.0894532	1.11426	0.935069	1.3278	0.226472	9130	129	9001	0.0141292	FALSE
619.3	Noninflammatory disorders of cervix	genitourinary	0.219606	0.161549	1.24559	0.907528	1.70957	0.174028	8178	50	8128	0.00611396	FALSE	-0.189576	0.160911	0.82731	0.603529	1.13407	0.238741	3826	71	3755	0.0185572	FALSE	NA	NA	NA	NA	NA	NA	NA	NA	NA	NA	NA	0.0368868	0.17844	1.03758	0.731355	1.47201	0.83623	9460	32	9428	0.00338266	FALSE
619.4	Noninflammatory disorders of vagina	genitourinary	-0.210052	0.0663448	0.810542	0.711708	0.923101	0.00154513	7642	315	7327	0.0412196	FALSE	-0.0219839	0.275752	0.978256	0.569807	1.67949	0.936457	3779	24	3755	0.00635089	FALSE	0.0445985	0.0809315	1.04561	0.892234	1.22535	0.58159	3023	177	2846	0.0585511	FALSE	0.0138978	0.0840958	1.01399	0.859908	1.19569	0.868738	9253	153	9100	0.0165352	FALSE
619.5	Noninflammatory disorders of vulva and perineum	genitourinary	0.00747846	0.179487	1.00751	0.708705	1.43229	0.966765	8239	42	8197	0.00509771	FALSE	0.213376	0.239529	1.23785	0.774064	1.97952	0.373028	3787	32	3755	0.00844996	FALSE	-0.143468	0.247908	0.866349	0.532929	1.40837	0.562783	2864	18	2846	0.00628492	FALSE	NA	NA	NA	NA	NA	NA	NA	NA	NA	NA	NA
620	Dysplasia of female genital organs	genitourinary	-0.136832	0.126675	0.872117	0.680372	1.1179	0.280064	8231	83	8148	0.0100838	FALSE	NA	NA	NA	NA	NA	NA	NA	NA	NA	NA	NA	0.304681	0.341153	1.35619	0.694906	2.64677	0.371808	3606	10	3596	0.00277316	FALSE	NA	NA	NA	NA	NA	NA	NA	NA	NA	NA	NA
620.1	Dysplasia of cervix	genitourinary	-0.0966246	0.155846	0.907897	0.668925	1.23224	0.535257	8258	55	8203	0.00666021	FALSE	NA	NA	NA	NA	NA	NA	NA	NA	NA	NA	NA	NA	NA	NA	NA	NA	NA	NA	NA	NA	NA	NA	NA	NA	NA	NA	NA	NA	NA	NA	NA	NA	NA
621	Endometrial hyperplasia	genitourinary	0.227463	0.155718	1.25541	0.925201	1.70348	0.144087	8261	54	8207	0.00653674	FALSE	0.204374	0.304612	1.22676	0.675255	2.22869	0.502262	3719	20	3699	0.00537779	FALSE	-0.363902	0.215431	0.694959	0.455597	1.06008	0.091185	3619	23	3596	0.00635535	FALSE	NA	NA	NA	NA	NA	NA	NA	NA	NA	NA	NA
622	Polyp of female genital organs	genitourinary	0.0789658	0.081564	1.08217	0.922286	1.26976	0.332972	8134	205	7929	0.0252029	FALSE	-0.109975	0.0875515	0.895856	0.754593	1.06356	0.209072	3942	243	3699	0.0616438	FALSE	0.167061	0.15132	1.18183	0.878512	1.58986	0.269582	3643	47	3596	0.0129015	FALSE	0.062277	0.122502	1.06426	0.837088	1.35308	0.611189	9519	69	9450	0.00724866	FALSE
622.1	Polyp of corpus uteri	genitourinary	0.0793583	0.108302	1.08259	0.875541	1.33861	0.46371	8226	115	8111	0.0139801	FALSE	-0.0729615	0.0946616	0.929637	0.77221	1.11916	0.440848	3905	206	3699	0.0527529	FALSE	0.0510328	0.163981	1.05236	0.763097	1.45127	0.75564	3636	40	3596	0.0110011	FALSE	0.0538812	0.136509	1.05536	0.807609	1.37911	0.693059	9530	55	9475	0.00577125	FALSE
622.2	Mucous polyp of cervix	genitourinary	0.0753374	0.130997	1.07825	0.834087	1.39388	0.565219	8239	78	8161	0.00946717	FALSE	-0.179046	0.18812	0.836067	0.578243	1.20885	0.341215	3748	49	3699	0.0130736	FALSE	NA	NA	NA	NA	NA	NA	NA	NA	NA	NA	NA	NA	NA	NA	NA	NA	NA	NA	NA	NA	NA	NA
623	Hypertrophy of female genital organs	genitourinary	-0.229182	0.142402	0.795184	0.601523	1.05119	0.10753	8148	68	8080	0.00834561	FALSE	0.144825	0.181556	1.15584	0.809754	1.64983	0.425053	3756	57	3699	0.0151757	FALSE	0.215325	0.268577	1.24026	0.732651	2.09958	0.422711	3611	15	3596	0.00415397	FALSE	NA	NA	NA	NA	NA	NA	NA	NA	NA	NA	NA
624	Symptoms involving female genital tract	genitourinary	0.0799387	0.0898918	1.08322	0.908238	1.29192	0.373854	7849	170	7679	0.0216588	FALSE	NA	NA	NA	NA	NA	NA	NA	NA	NA	NA	NA	NA	NA	NA	NA	NA	NA	NA	NA	NA	NA	NA	0.0251246	0.0820794	1.02544	0.87306	1.20442	0.759528	9131	156	8975	0.0170847	FALSE
624.9	stress incontinence, female	genitourinary	0.00911	0.0651463	1.00915	0.888184	1.1466	0.888787	8070	317	7753	0.0392813	FALSE	0.381439	0.187193	1.46439	1.01465	2.11348	0.0415819	3953	55	3898	0.0139135	FALSE	-0.15537	0.131796	0.856098	0.661206	1.10844	0.23845	3658	61	3597	0.0166758	FALSE	0.0579767	0.134247	1.05969	0.814528	1.37864	0.665838	9536	59	9477	0.00618708	FALSE
625	Pain and other symptoms associated with female genital organs	genitourinary	0.00794531	0.0456141	1.00798	0.921771	1.10224	0.86172	7493	702	6791	0.0936874	FALSE	0.0338739	0.240679	1.03445	0.645418	1.65799	0.888073	3929	31	3898	0.00789005	FALSE	-0.377198	0.241347	0.68578	0.427314	1.10058	0.118079	3615	18	3597	0.00497925	FALSE	0.0670403	0.0513613	1.06934	0.966931	1.18259	0.191801	8917	420	8497	0.047101	FALSE
625.1	Dyspareunia	genitourinary	0.113724	0.0816871	1.12044	0.954677	1.31499	0.163864	8062	203	7859	0.0251799	FALSE	NA	NA	NA	NA	NA	NA	NA	NA	NA	NA	NA	NA	NA	NA	NA	NA	NA	NA	NA	NA	NA	NA	-0.044336	0.162288	0.956632	0.695989	1.31488	0.784705	9513	39	9474	0.00409965	FALSE
626	Disorders of menstruation and other abnormal bleeding from female genital tract	genitourinary	0.00270076	0.0288992	1.0027	0.947487	1.06114	0.925542	7471	2810	4661	0.376121	FALSE	-0.0954358	0.0596409	0.908977	0.808696	1.02169	0.10956	3733	646	3087	0.173051	FALSE	-0.0685122	0.053286	0.933782	0.841177	1.03658	0.198532	2871	485	2386	0.168931	FALSE	0.0345695	0.0325462	1.03517	0.971202	1.10336	0.288159	8729	1137	7592	0.130255	FALSE
626.1	Irregular menstrual cycle/bleeding	genitourinary	-0.00819172	0.0303325	0.991842	0.934594	1.0526	0.787111	7413	2141	5272	0.288817	FALSE	-0.125529	0.0635088	0.88203	0.778796	0.998949	0.0480915	3643	556	3087	0.152621	FALSE	-0.0693488	0.0589359	0.933001	0.831218	1.04725	0.239322	2768	382	2386	0.138006	FALSE	0.0307127	0.0347531	1.03119	0.963288	1.10388	0.376837	8783	967	7816	0.110099	FALSE
626.11	Absent or infrequent menstruation	genitourinary	0.0579201	0.0709921	1.05963	0.921987	1.21782	0.414576	7906	278	7628	0.0351632	FALSE	NA	NA	NA	NA	NA	NA	NA	NA	NA	NA	NA	-0.149879	0.113842	0.860812	0.688659	1.076	0.187989	2475	89	2386	0.0359596	FALSE	0.0633358	0.0763923	1.06538	0.917234	1.23746	0.407056	9229	179	9050	0.0193954	FALSE
626.12	Excessive or frequent menstruation	genitourinary	-0.0369967	0.0373676	0.963679	0.895622	1.03691	0.322137	7713	1127	6586	0.146117	FALSE	-0.127689	0.0688616	0.880127	0.769005	1.00731	0.0636987	3547	460	3087	0.129687	FALSE	-0.0145234	0.0798377	0.985582	0.842817	1.15253	0.855652	2574	188	2386	0.0730381	FALSE	0.0380392	0.0515449	1.03877	0.938954	1.1492	0.460525	9203	404	8799	0.0438987	FALSE
626.13	Irregular menstrual cycle	genitourinary	-0.0277783	0.0585876	0.972604	0.867092	1.09095	0.635406	7774	404	7370	0.0519681	FALSE	0.103326	0.220741	1.10885	0.719408	1.70912	0.639723	3125	38	3087	0.01216	FALSE	-0.210461	0.1136	0.810211	0.648485	1.01227	0.0639322	2477	91	2386	0.036738	FALSE	0.134657	0.0638774	1.14414	1.0095	1.29674	0.0350267	9114	258	8856	0.0283081	FALSE
626.14	Irregular menstrual bleeding	genitourinary	0.0364032	0.0794544	1.03707	0.887517	1.21183	0.646834	8001	217	7784	0.0271216	FALSE	0.0099898	0.152025	1.01004	0.749777	1.36065	0.947608	3164	77	3087	0.0243363	FALSE	0.214296	0.144716	1.23899	0.933002	1.64533	0.138659	2440	54	2386	0.0221311	FALSE	0.060674	0.182782	1.06255	0.742614	1.52033	0.73993	9443	31	9412	0.00328286	FALSE
626.15	Infertility, female, associated with anovulation	genitourinary	-0.114652	0.219104	0.891676	0.580366	1.36997	0.600781	8304	28	8276	0.00337187	FALSE	NA	NA	NA	NA	NA	NA	NA	NA	NA	NA	NA	NA	NA	NA	NA	NA	NA	NA	NA	NA	NA	NA	NA	NA	NA	NA	NA	NA	NA	NA	NA	NA	NA
626.2	Dysmenorrhea	genitourinary	0.0342968	0.0471268	1.03489	0.943582	1.13504	0.466762	7800	661	7139	0.0847436	FALSE	-0.0440481	0.171153	0.956908	0.684198	1.33832	0.7969	3150	63	3087	0.02	FALSE	0.0624426	0.161451	1.06443	0.77569	1.46066	0.698935	2429	43	2386	0.0177028	FALSE	0.0657323	0.0794287	1.06794	0.913979	1.24784	0.407917	9335	165	9170	0.0176754	FALSE
626.4	Premenstrual tension syndromes	genitourinary	0.236573	0.188155	1.2669	0.876157	1.8319	0.208632	8301	38	8263	0.00457776	FALSE	NA	NA	NA	NA	NA	NA	NA	NA	NA	NA	NA	NA	NA	NA	NA	NA	NA	NA	NA	NA	NA	NA	NA	NA	NA	NA	NA	NA	NA	NA	NA	NA	NA
626.8	Infertility, female	genitourinary	-0.067705	0.072917	0.934536	0.81008	1.07811	0.353137	8183	269	7914	0.032873	FALSE	0.169428	0.196604	1.18463	0.805803	1.74154	0.388812	3135	48	3087	0.015311	FALSE	-0.124005	0.282745	0.883376	0.507538	1.53753	0.660969	2400	14	2386	0.00583333	FALSE	-0.0457548	0.151938	0.955276	0.709246	1.28665	0.763307	9541	44	9497	0.00461168	FALSE
627	Menopausal and postmenopausal disorders	genitourinary	-0.034813	0.0327594	0.965786	0.905723	1.02983	0.287924	7336	2109	5227	0.287486	FALSE	0.142273	0.0913377	1.15289	0.963918	1.37891	0.119315	3323	236	3087	0.0710202	FALSE	0.0219353	0.0619272	1.02218	0.905343	1.15409	0.72318	2696	310	2386	0.114985	FALSE	0.0149154	0.0529434	1.01503	0.914979	1.12601	0.778155	9134	464	8670	0.0507992	FALSE
627.1	Postmenopausal bleeding	genitourinary	0.117632	0.065539	1.12483	0.989234	1.27901	0.0726787	8156	329	7827	0.0403384	FALSE	0.108846	0.0970375	1.11499	0.921874	1.34856	0.261992	3294	207	3087	0.0628415	FALSE	-0.104705	0.093245	0.90059	0.750163	1.08118	0.261479	2514	128	2386	0.0509149	FALSE	0.0321914	0.12933	1.03272	0.80148	1.33066	0.803431	9524	64	9460	0.00671987	FALSE
627.2	Symptomatic menopause	genitourinary	-0.0470323	0.0374846	0.954057	0.886475	1.02679	0.209585	7541	1332	6209	0.176634	FALSE	NA	NA	NA	NA	NA	NA	NA	NA	NA	NA	NA	-0.0364659	0.0970272	0.964191	0.797208	1.16615	0.707042	2503	117	2386	0.0467439	FALSE	-0.0549645	0.0687774	0.946519	0.827151	1.08311	0.424194	9296	250	9046	0.0268933	FALSE
627.21	Symptomatic artificial menopause	genitourinary	0.142972	0.142999	1.1537	0.871703	1.52692	0.317403	8238	64	8174	0.00776888	FALSE	NA	NA	NA	NA	NA	NA	NA	NA	NA	NA	NA	NA	NA	NA	NA	NA	NA	NA	NA	NA	NA	NA	-0.0104618	0.167988	0.989593	0.711971	1.37547	0.950342	9547	37	9510	0.00387556	FALSE
627.22	Need for Hormone replacement therapy (postmenopausal)	genitourinary	-0.129627	0.103238	0.878423	0.717506	1.07543	0.209256	8209	129	8080	0.0157145	FALSE	NA	NA	NA	NA	NA	NA	NA	NA	NA	NA	NA	NA	NA	NA	NA	NA	NA	NA	NA	NA	NA	NA	NA	NA	NA	NA	NA	NA	NA	NA	NA	NA	NA
627.3	Postmenopausal atrophic vaginitis	genitourinary	-0.00700794	0.0710533	0.993017	0.863922	1.1414	0.921432	7935	287	7648	0.0361689	FALSE	NA	NA	NA	NA	NA	NA	NA	NA	NA	NA	NA	0.216674	0.129362	1.24194	0.963796	1.60035	0.0939448	2452	66	2386	0.0269168	FALSE	-0.13056	0.130309	0.877604	0.679794	1.13297	0.316378	9516	65	9451	0.0068306	FALSE
627.4	Premenopausal menorrhagia	genitourinary	-0.0505764	0.0939128	0.950681	0.790851	1.14281	0.5902	8068	150	7918	0.018592	FALSE	NA	NA	NA	NA	NA	NA	NA	NA	NA	NA	NA	NA	NA	NA	NA	NA	NA	NA	NA	NA	NA	NA	NA	NA	NA	NA	NA	NA	NA	NA	NA	NA	NA
627.5	Premature menopause and other ovarian failure	genitourinary	-0.0735126	0.116308	0.929124	0.739726	1.16702	0.527352	8200	98	8102	0.0119512	FALSE	NA	NA	NA	NA	NA	NA	NA	NA	NA	NA	NA	0.118187	0.28872	1.12545	0.639094	1.98194	0.682284	2400	14	2386	0.00583333	FALSE	NA	NA	NA	NA	NA	NA	NA	NA	NA	NA	NA
628	Ovarian cyst	genitourinary	-0.0194963	0.0484367	0.980692	0.891872	1.07836	0.687308	7822	615	7207	0.0786244	FALSE	0.0278099	0.116064	1.0282	0.818996	1.29084	0.810635	3227	140	3087	0.0433839	FALSE	-0.0561998	0.111924	0.94535	0.759139	1.17724	0.61558	2474	88	2386	0.0355699	FALSE	0.00151063	0.0684092	1.00151	0.87584	1.14522	0.982382	9181	229	8952	0.0249428	FALSE
634	Miscarriage; stillbirth	pregnancy complications	0.034912	0.104291	1.03553	0.844088	1.27039	0.73781	8249	128	8121	0.015517	FALSE	-0.0801657	0.120565	0.922963	0.728714	1.16899	0.506104	3847	132	3715	0.0343125	FALSE	-0.145413	0.17321	0.864665	0.615756	1.21419	0.401177	3697	36	3661	0.00973763	FALSE	-0.0369605	0.0674526	0.963714	0.844367	1.09993	0.583728	9440	229	9211	0.0242585	FALSE
634.1	Missed abortion/Hydatidiform mole	pregnancy complications	0.33894	0.177145	1.40346	0.991769	1.98605	0.0557038	8327	45	8282	0.00540411	FALSE	-0.0337163	0.198354	0.966846	0.655412	1.42626	0.865026	3762	47	3715	0.0124934	FALSE	-0.0972076	0.249983	0.907368	0.555896	1.48106	0.697382	3678	17	3661	0.00462208	FALSE	-0.0519114	0.114949	0.949413	0.757894	1.18933	0.651556	9494	77	9417	0.00811039	FALSE
634.3	Ectopic pregnancy	pregnancy complications	-0.373604	0.234839	0.688249	0.434357	1.09055	0.111633	8309	25	8284	0.00300879	FALSE	NA	NA	NA	NA	NA	NA	NA	NA	NA	NA	NA	NA	NA	NA	NA	NA	NA	NA	NA	NA	NA	NA	-0.202104	0.183448	0.81701	0.570261	1.17053	0.270592	9559	30	9529	0.0031384	FALSE
635	Hemorrhage during pregnancy; childbirth and postpartum	pregnancy complications	-0.0768687	0.259973	0.926011	0.556318	1.54138	0.767474	8314	20	8294	0.00240558	FALSE	-0.134815	0.144197	0.873877	0.65873	1.15929	0.349821	3803	88	3715	0.0231396	FALSE	-0.139902	0.306624	0.869444	0.476692	1.58579	0.648199	3674	13	3661	0.00353838	FALSE	-0.00253221	0.080802	0.997471	0.851374	1.16864	0.975	9317	158	9159	0.0169582	FALSE
635.2	Antepartum hemorrhage, abruptio placentae, and placenta previa	pregnancy complications	NA	NA	NA	NA	NA	NA	NA	NA	NA	#VALUE!	NA	0.141381	0.220581	1.15186	0.747547	1.77486	0.521558	3754	39	3715	0.0103889	FALSE	-0.139902	0.306624	0.869444	0.476692	1.58579	0.648199	3674	13	3661	0.00353838	FALSE	0.0163453	0.0965663	1.01648	0.841201	1.22828	0.865589	9377	110	9267	0.0117308	FALSE
635.3	Placenta previa and abruptio placenta	pregnancy complications	NA	NA	NA	NA	NA	NA	NA	NA	NA	#VALUE!	NA	-0.293627	0.172313	0.745554	0.531867	1.04509	0.0883754	3773	58	3715	0.0153724	FALSE	NA	NA	NA	NA	NA	NA	NA	NA	NA	NA	NA	0.00881763	0.156888	1.00886	0.741795	1.37207	0.95518	9496	41	9455	0.00431761	FALSE
636	Early or threatened labor; hemorrhage in early pregnancy	pregnancy complications	-0.0923859	0.091585	0.911753	0.761936	1.09103	0.313097	8222	168	8054	0.020433	FALSE	0.141279	0.124136	1.15175	0.903004	1.46901	0.25508	3839	124	3715	0.0323001	FALSE	0.190491	0.17046	1.20984	0.866225	1.68977	0.263775	3701	40	3661	0.0108079	FALSE	-0.013139	0.0370933	0.986947	0.917739	1.06137	0.723178	9104	826	8278	0.0907293	FALSE
636.1	Threatened premature labor	pregnancy complications	-0.0350279	0.210092	0.965578	0.639666	1.45754	0.867585	8309	31	8278	0.00373089	FALSE	NA	NA	NA	NA	NA	NA	NA	NA	NA	NA	NA	NA	NA	NA	NA	NA	NA	NA	NA	NA	NA	NA	-0.083445	0.0640019	0.919942	0.811485	1.04289	0.192306	9319	256	9063	0.0274708	FALSE
636.2	Early onset of delivery	pregnancy complications	NA	NA	NA	NA	NA	NA	NA	NA	NA	#VALUE!	NA	NA	NA	NA	NA	NA	NA	NA	NA	NA	NA	NA	NA	NA	NA	NA	NA	NA	NA	NA	NA	NA	NA	0.0135004	0.0822903	1.01359	0.862613	1.191	0.869685	9425	152	9273	0.0161273	FALSE
636.3	Hemorrhage in early pregnancy	pregnancy complications	-0.140845	0.122055	0.868624	0.683812	1.10339	0.248522	8269	91	8178	0.011005	FALSE	-0.0653877	0.229697	0.936704	0.597146	1.46935	0.775897	3749	34	3715	0.00906909	FALSE	0.551567	0.255648	1.73597	1.05179	2.8652	0.0309651	3679	18	3661	0.00489263	FALSE	0.0102257	0.0660329	1.01028	0.887631	1.14987	0.876934	9296	240	9056	0.0258176	FALSE
636.8	Cervical incompetence	pregnancy complications	NA	NA	NA	NA	NA	NA	NA	NA	NA	#VALUE!	NA	NA	NA	NA	NA	NA	NA	NA	NA	NA	NA	NA	NA	NA	NA	NA	NA	NA	NA	NA	NA	NA	NA	0.10293	0.133736	1.10841	0.852833	1.44059	0.441503	9544	56	9488	0.00586756	FALSE
637	Short gestation; low birth weight; and fetal growth retardation	pregnancy complications	NA	NA	NA	NA	NA	NA	NA	NA	NA	#VALUE!	NA	NA	NA	NA	NA	NA	NA	NA	NA	NA	NA	NA	NA	NA	NA	NA	NA	NA	NA	NA	NA	NA	NA	-0.129743	0.121907	0.878322	0.691646	1.11538	0.287206	9511	80	9431	0.00841131	FALSE
642	Hypertension complicating pregnancy, childbirth, and the puerperium	pregnancy complications	0.0515374	0.125687	1.05289	0.822992	1.347	0.681772	8324	86	8238	0.0103316	FALSE	-0.138733	0.16087	0.87046	0.635059	1.19312	0.388471	3999	67	3932	0.0167542	FALSE	-0.159507	0.148615	0.852564	0.637123	1.14086	0.283141	3812	51	3761	0.0133788	FALSE	0.0359574	0.0528331	1.03661	0.934638	1.14971	0.496134	9434	380	9054	0.0402798	FALSE
642.1	Preeclampsia and eclampsia	pregnancy complications	0.160017	0.195066	1.17353	0.800665	1.72004	0.412032	8332	36	8296	0.00432069	FALSE	-0.269595	0.223204	0.763689	0.493084	1.1828	0.22711	3964	32	3932	0.00807265	FALSE	NA	NA	NA	NA	NA	NA	NA	NA	NA	NA	NA	-0.0144947	0.0757743	0.98561	0.849581	1.14342	0.848301	9473	180	9293	0.0190014	FALSE
643	Excessive vomiting in pregnancy	pregnancy complications	0.0912116	0.221782	1.0955	0.709297	1.69199	0.680877	8299	29	8270	0.0034944	FALSE	NA	NA	NA	NA	NA	NA	NA	NA	NA	NA	NA	-0.366519	0.33774	0.693143	0.357546	1.34373	0.277829	3812	11	3801	0.00288562	FALSE	0.184145	0.0940933	1.20219	0.999722	1.44566	0.0503417	9388	117	9271	0.0124627	FALSE
643.1	Hyperemesis gravidarum	pregnancy complications	0.0154267	0.262405	1.01555	0.607206	1.69849	0.95312	8317	20	8297	0.00240471	FALSE	NA	NA	NA	NA	NA	NA	NA	NA	NA	NA	NA	NA	NA	NA	NA	NA	NA	NA	NA	NA	NA	NA	0.349028	0.121647	1.41769	1.11695	1.7994	0.00411532	9476	70	9406	0.00738708	FALSE
644	Anemia during pregnancy	pregnancy complications	NA	NA	NA	NA	NA	NA	NA	NA	NA	#VALUE!	NA	NA	NA	NA	NA	NA	NA	NA	NA	NA	NA	NA	NA	NA	NA	NA	NA	NA	NA	NA	NA	NA	NA	-0.0202634	0.0943772	0.979941	0.81445	1.17906	0.829996	9323	118	9205	0.0126569	FALSE
646	Other complications of pregnancy NEC	pregnancy complications	-0.035177	0.116926	0.965435	0.767704	1.21409	0.763529	8251	102	8149	0.0123621	FALSE	-0.163924	0.198663	0.848806	0.575047	1.25289	0.409295	3999	46	3953	0.0115029	FALSE	0.112759	0.24853	1.11936	0.68773	1.82189	0.650041	3784	20	3764	0.00528541	FALSE	0.109499	0.0670257	1.11572	0.978366	1.27235	0.102325	9243	238	9005	0.0257492	FALSE
647	Infectious and parasitic complications affecting pregnancy	pregnancy complications	NA	NA	NA	NA	NA	NA	NA	NA	NA	#VALUE!	NA	NA	NA	NA	NA	NA	NA	NA	NA	NA	NA	NA	-0.3601	0.333781	0.697607	0.362652	1.34193	0.280655	3815	10	3805	0.00262123	FALSE	0.127121	0.0988326	1.13555	0.935578	1.37828	0.198365	9418	105	9313	0.0111489	FALSE
647.1	Infections of genitourinary tract during pregnancy	pregnancy complications	-0.37891	0.257585	0.684607	0.413219	1.13423	0.141288	8314	20	8294	0.00240558	FALSE	NA	NA	NA	NA	NA	NA	NA	NA	NA	NA	NA	NA	NA	NA	NA	NA	NA	NA	NA	NA	NA	NA	0.108855	0.0766133	1.115	0.959534	1.29566	0.155365	9325	178	9147	0.0190885	FALSE
649	Other conditions or status of the mother complicating pregnancy, childbirth, or the puerperium	pregnancy complications	-0.0545669	0.100962	0.946895	0.776892	1.1541	0.588875	8222	138	8084	0.0167842	FALSE	NA	NA	NA	NA	NA	NA	NA	NA	NA	NA	NA	0.155646	0.154392	1.16841	0.863326	1.58131	0.313397	3742	46	3696	0.0122929	FALSE	0.0727529	0.0395805	1.07546	0.995187	1.16222	0.0660476	9050	723	8327	0.0798895	FALSE
649.1	Diabetes or abnormal glucose tolerance complicating pregnancy	pregnancy complications	0.0140145	0.149102	1.01411	0.757127	1.35833	0.925115	8310	61	8249	0.00734055	FALSE	NA	NA	NA	NA	NA	NA	NA	NA	NA	NA	NA	0.0580001	0.15167	1.05972	0.787199	1.42657	0.702158	3746	50	3696	0.0133476	FALSE	-0.124147	0.0768194	0.88325	0.75979	1.02677	0.106075	9505	175	9330	0.0184114	FALSE
653	Problems associated with amniotic cavity and membranes	pregnancy complications	0.134189	0.165757	1.14361	0.826385	1.58261	0.418196	8300	50	8250	0.0060241	FALSE	NA	NA	NA	NA	NA	NA	NA	NA	NA	NA	NA	NA	NA	NA	NA	NA	NA	NA	NA	NA	NA	NA	-0.0262687	0.0617789	0.974073	0.862987	1.09946	0.670688	9294	271	9023	0.0291586	FALSE
654	Other and unspecified complications of birth; puerperium affecting management of mother	pregnancy complications	0.0300737	0.144225	1.03053	0.776773	1.36719	0.834824	8318	65	8253	0.00781438	FALSE	NA	NA	NA	NA	NA	NA	NA	NA	NA	NA	NA	0.0588808	0.127946	1.06065	0.825395	1.36295	0.645373	3732	69	3663	0.0184887	FALSE	0.102892	0.0972327	1.10837	0.91605	1.34107	0.289963	9493	107	9386	0.0112715	FALSE
654.1	Abnormality of organs and soft tissues of pelvis complicating pregnancy, childbirth, or the puerperium	pregnancy complications	-0.0464591	0.137164	0.954604	0.729569	1.24905	0.734827	8296	73	8223	0.00879942	FALSE	-0.384936	0.24262	0.680494	0.422963	1.09483	0.112608	3983	30	3953	0.00753201	FALSE	-0.358114	0.193774	0.698993	0.478112	1.02192	0.0645875	3693	30	3663	0.00812348	FALSE	-0.0741958	0.056037	0.92849	0.831912	1.03628	0.185487	9459	334	9125	0.0353103	FALSE
655	Known or suspected fetal abnormality affecting management of mother	pregnancy complications	0.00927837	0.0911615	1.00932	0.844173	1.20678	0.918932	8253	171	8082	0.0207197	FALSE	0.0429205	0.246112	1.04385	0.644386	1.69096	0.861555	3999	31	3968	0.00775194	FALSE	0.02642	0.211802	1.02677	0.677929	1.55512	0.90073	3815	25	3790	0.00655308	FALSE	0.0116718	0.0342129	1.01174	0.94612	1.08191	0.732989	9205	999	8206	0.108528	FALSE
655.1	Abnormality in fetal heart rate or rhythm	pregnancy complications	-0.414059	0.232686	0.660962	0.4189	1.0429	0.0751618	8298	25	8273	0.00301277	FALSE	NA	NA	NA	NA	NA	NA	NA	NA	NA	NA	NA	NA	NA	NA	NA	NA	NA	NA	NA	NA	NA	NA	0.0384621	0.049301	1.03921	0.943492	1.14464	0.435304	9270	442	8828	0.0476807	FALSE
656	Other perinatal conditions of fetus or newborn	pregnancy complications	-0.0726579	0.0913651	0.929919	0.777452	1.11229	0.42647	8227	176	8051	0.021393	FALSE	NA	NA	NA	NA	NA	NA	NA	NA	NA	NA	NA	0.114163	0.141755	1.12094	0.849016	1.47994	0.420615	3804	58	3746	0.0152471	FALSE	0.0323978	0.0902006	1.03293	0.865545	1.23268	0.719464	9359	157	9202	0.0167753	FALSE
656.2	Respiratory conditions of fetus and newborn	pregnancy complications	NA	NA	NA	NA	NA	NA	NA	NA	NA	#VALUE!	NA	NA	NA	NA	NA	NA	NA	NA	NA	NA	NA	NA	NA	NA	NA	NA	NA	NA	NA	NA	NA	NA	NA	-0.151049	0.1405	0.859805	0.652836	1.13239	0.282338	9544	66	9478	0.00691534	FALSE
656.3	Endocrine and metabolic disturbances of fetus and newborn	pregnancy complications	NA	NA	NA	NA	NA	NA	NA	NA	NA	#VALUE!	NA	NA	NA	NA	NA	NA	NA	NA	NA	NA	NA	NA	NA	NA	NA	NA	NA	NA	NA	NA	NA	NA	NA	0.00822301	0.142472	1.00826	0.762599	1.33305	0.953974	9548	70	9478	0.00733138	FALSE
656.8	Perinatal jaundice	pregnancy complications	NA	NA	NA	NA	NA	NA	NA	NA	NA	#VALUE!	NA	NA	NA	NA	NA	NA	NA	NA	NA	NA	NA	NA	NA	NA	NA	NA	NA	NA	NA	NA	NA	NA	NA	-0.298881	0.157857	0.741648	0.544286	1.01057	0.0583088	9520	46	9474	0.00483193	FALSE
669	Complications of labor and delivery NEC	pregnancy complications	NA	NA	NA	NA	NA	NA	NA	NA	NA	#VALUE!	NA	NA	NA	NA	NA	NA	NA	NA	NA	NA	NA	NA	NA	NA	NA	NA	NA	NA	NA	NA	NA	NA	NA	-0.00559358	0.0888359	0.994422	0.835511	1.18356	0.949794	9455	129	9326	0.0136436	FALSE
671	Venous/cerebrovascular complications embolism in pregnancy and the puerperium	pregnancy complications	NA	NA	NA	NA	NA	NA	NA	NA	NA	#VALUE!	NA	NA	NA	NA	NA	NA	NA	NA	NA	NA	NA	NA	-0.0560685	0.302236	0.945474	0.522855	1.70969	0.852827	3806	12	3794	0.00315292	FALSE	NA	NA	NA	NA	NA	NA	NA	NA	NA	NA	NA
674	Other complications of the puerperium NEC	pregnancy complications	NA	NA	NA	NA	NA	NA	NA	NA	NA	#VALUE!	NA	NA	NA	NA	NA	NA	NA	NA	NA	NA	NA	NA	0.0904194	0.340817	1.09463	0.561253	2.1349	0.790777	3804	10	3794	0.00262881	FALSE	-0.0569593	0.114388	0.944632	0.754908	1.18204	0.618519	9464	78	9386	0.00824176	FALSE
681	Superficial cellulitis and abscess	dermatologic	0.0186376	0.0427993	1.01881	0.936834	1.10796	0.663225	7472	812	6660	0.108672	FALSE	NA	NA	NA	NA	NA	NA	NA	NA	NA	NA	NA	0.136939	0.0729886	1.14676	0.9939	1.32313	0.0606324	3325	209	3116	0.0628571	FALSE	0.0519057	0.0457824	1.05328	0.962879	1.15216	0.2569	8925	591	8334	0.0662185	FALSE
681.1	Cellulitis and abscess of fingers/toes	dermatologic	0.107619	0.110638	1.11362	0.896523	1.3833	0.330695	8129	109	8020	0.0134088	FALSE	NA	NA	NA	NA	NA	NA	NA	NA	NA	NA	NA	0.0256172	0.218171	1.02595	0.668981	1.57339	0.906529	3139	23	3116	0.00732717	FALSE	0.171239	0.11939	1.18677	0.939165	1.49967	0.15149	9450	76	9374	0.00804233	FALSE
681.2	Cellulitis and abscess of face/neck	dermatologic	-0.153993	0.182251	0.857278	0.599772	1.22534	0.398139	8224	38	8186	0.00462062	FALSE	NA	NA	NA	NA	NA	NA	NA	NA	NA	NA	NA	0.204046	0.298293	1.22636	0.683446	2.20053	0.493945	3128	12	3116	0.00383632	FALSE	-0.18501	0.137518	0.831096	0.634736	1.0882	0.178513	9499	56	9443	0.00589536	FALSE
681.3	Cellulitis and abscess of arm/hand	dermatologic	-0.00839907	0.144408	0.991636	0.747187	1.31606	0.95362	8192	63	8129	0.00769043	FALSE	NA	NA	NA	NA	NA	NA	NA	NA	NA	NA	NA	-0.281779	0.322023	0.754441	0.401341	1.4182	0.381559	3127	11	3116	0.00351775	FALSE	0.131035	0.125176	1.14001	0.891981	1.457	0.29519	9439	68	9371	0.00720415	FALSE
681.5	Cellulitis and abscess of leg, except foot	dermatologic	-0.0313943	0.1207	0.969093	0.764933	1.22774	0.794786	8209	89	8120	0.0108418	FALSE	NA	NA	NA	NA	NA	NA	NA	NA	NA	NA	NA	0.39654	0.125819	1.48667	1.16176	1.90245	0.00162333	3185	69	3116	0.0216641	FALSE	0.156954	0.095206	1.16994	0.970786	1.40996	0.0992346	9382	120	9262	0.0127904	FALSE
681.6	Cellulitis and abscess of foot, toe	dermatologic	NA	NA	NA	NA	NA	NA	NA	NA	NA	#VALUE!	NA	NA	NA	NA	NA	NA	NA	NA	NA	NA	NA	NA	0.282992	0.301987	1.3271	0.734252	2.39861	0.348707	3127	11	3116	0.00351775	FALSE	0.2926	0.177124	1.33991	0.946899	1.89603	0.0985444	9541	34	9507	0.00356357	FALSE
681.7	Cellulitis and abscess of trunk	dermatologic	0.060813	0.107236	1.0627	0.861251	1.31127	0.570649	8161	114	8047	0.0139689	FALSE	NA	NA	NA	NA	NA	NA	NA	NA	NA	NA	NA	0.324425	0.235417	1.38324	0.871977	2.19425	0.168176	3135	19	3116	0.00606061	FALSE	0.00556483	0.0901128	1.00558	0.842774	1.19984	0.950759	9352	134	9218	0.0143285	FALSE
686	Other local infections of skin and subcutaneous tissue	dermatologic	0.00667541	0.166884	1.0067	0.725846	1.39622	0.968093	8112	47	8065	0.00579389	FALSE	NA	NA	NA	NA	NA	NA	NA	NA	NA	NA	NA	0.123639	0.177367	1.13161	0.799315	1.60204	0.485753	3149	33	3116	0.0104795	FALSE	0.0749061	0.0990619	1.07778	0.887581	1.30874	0.449557	9282	112	9170	0.0120664	FALSE
686.1	Carbuncle and furuncle	dermatologic	0.00708727	0.0954328	1.00711	0.835303	1.21426	0.9408	8013	148	7865	0.01847	FALSE	NA	NA	NA	NA	NA	NA	NA	NA	NA	NA	NA	0.10879	0.18917	1.11493	0.769524	1.61537	0.565229	3146	30	3116	0.00953592	FALSE	NA	NA	NA	NA	NA	NA	NA	NA	NA	NA	NA
686.3	Pilonidal cyst	dermatologic	-0.207927	0.20128	0.812267	0.547477	1.20512	0.301594	8321	32	8289	0.00384569	FALSE	NA	NA	NA	NA	NA	NA	NA	NA	NA	NA	NA	NA	NA	NA	NA	NA	NA	NA	NA	NA	NA	NA	NA	NA	NA	NA	NA	NA	NA	NA	NA	NA	NA
687	Symptoms affecting skin	dermatologic	0.024945	0.0672695	1.02526	0.898613	1.16975	0.71077	7625	303	7322	0.0397377	FALSE	0.0744161	0.264976	1.07725	0.640865	1.8108	0.778832	3891	27	3864	0.00693909	FALSE	0.0489072	0.12798	1.05012	0.817149	1.34952	0.702352	2596	65	2531	0.0250385	FALSE	NA	NA	NA	NA	NA	NA	NA	NA	NA	NA	NA
687.1	Rash and other nonspecific skin eruption	dermatologic	0.0336211	0.0397754	1.03419	0.95663	1.11804	0.397957	7056	959	6097	0.135913	FALSE	0.670626	0.272176	1.95546	1.14701	3.33373	0.0137418	3890	26	3864	0.0066838	FALSE	-0.0218017	0.0557317	0.978434	0.877186	1.09137	0.695656	2914	383	2531	0.131434	FALSE	-0.112889	0.0557903	0.89325	0.800725	0.996467	0.0430272	8927	369	8558	0.0413353	FALSE
687.4	Disturbance of skin sensation	dermatologic	0.00152265	0.0370577	1.00152	0.931359	1.07697	0.967225	7142	1158	5984	0.162139	FALSE	0.0651918	0.148091	1.06736	0.798463	1.42682	0.659782	3950	86	3864	0.0217722	FALSE	-0.0121163	0.0670227	0.987957	0.866337	1.12665	0.856541	2785	254	2531	0.0912029	FALSE	-0.019949	0.0597317	0.980249	0.87195	1.102	0.738397	9069	328	8741	0.0361672	FALSE
689	Disorder of skin and subcutaneous tissue NOS	dermatologic	0.00818882	0.0631825	1.00822	0.890788	1.14114	0.896878	7528	347	7181	0.0460946	FALSE	0.096279	0.179726	1.10107	0.774155	1.56603	0.592166	3999	58	3941	0.0145036	FALSE	-0.0379202	0.141881	0.96279	0.729054	1.27146	0.789263	3670	53	3617	0.0144414	FALSE	0.0254951	0.125788	1.02582	0.801676	1.31264	0.839383	9381	68	9313	0.00724869	FALSE
690	Erythematosquamous dermatosis	dermatologic	0.0291352	0.0633747	1.02956	0.909301	1.16573	0.645711	8018	352	7666	0.0439012	FALSE	NA	NA	NA	NA	NA	NA	NA	NA	NA	NA	NA	0.0588002	0.122155	1.06056	0.83475	1.34746	0.630262	3052	70	2982	0.0229358	FALSE	0.103648	0.156277	1.10921	0.816559	1.50675	0.507182	9474	43	9431	0.00453874	FALSE
690.1	Seborrheic dermatitis	dermatologic	0.0325988	0.0636924	1.03314	0.911888	1.17051	0.608779	8036	348	7688	0.0433051	FALSE	NA	NA	NA	NA	NA	NA	NA	NA	NA	NA	NA	0.0588002	0.122155	1.06056	0.83475	1.34746	0.630262	3052	70	2982	0.0229358	FALSE	0.105269	0.156261	1.11101	0.81791	1.50914	0.50052	9477	43	9434	0.0045373	FALSE
691	Congenital anomalies of skin	dermatologic	0.302817	0.180526	1.35367	0.950265	1.92832	0.0934613	8270	41	8229	0.00495768	FALSE	NA	NA	NA	NA	NA	NA	NA	NA	NA	NA	NA	NA	NA	NA	NA	NA	NA	NA	NA	NA	NA	NA	NA	NA	NA	NA	NA	NA	NA	NA	NA	NA	NA
694	Dyschromia and Vitiligo	dermatologic	0.000755695	0.0567708	1.00076	0.895373	1.11854	0.989379	7797	429	7368	0.0550212	FALSE	-0.347979	0.284859	0.706114	0.404015	1.2341	0.221866	3862	22	3840	0.00569653	FALSE	-0.200314	0.111671	0.818474	0.65758	1.01873	0.0728476	3067	85	2982	0.0277144	FALSE	-0.146629	0.112858	0.863614	0.692235	1.07742	0.193863	9367	85	9282	0.00907441	FALSE
694.1	Vitiligo	dermatologic	0.233495	0.16659	1.26301	0.911174	1.75069	0.161031	8333	46	8287	0.00552022	FALSE	NA	NA	NA	NA	NA	NA	NA	NA	NA	NA	NA	-0.375094	0.319356	0.687225	0.3675	1.28511	0.240182	2992	10	2982	0.00334225	FALSE	NA	NA	NA	NA	NA	NA	NA	NA	NA	NA	NA
694.2	Other dyschromia	dermatologic	-0.0410918	0.0602032	0.959741	0.85292	1.07994	0.494891	7799	380	7419	0.0487242	FALSE	NA	NA	NA	NA	NA	NA	NA	NA	NA	NA	NA	-0.204426	0.119438	0.815115	0.644987	1.03012	0.0869772	3056	74	2982	0.0242147	FALSE	-0.261414	0.126979	0.769962	0.60032	0.987542	0.0395204	9376	67	9309	0.0071459	FALSE
695	Erythematous conditions	dermatologic	-0.0730321	0.0504302	0.929571	0.842084	1.02615	0.147566	7891	560	7331	0.0709669	FALSE	0.0208877	0.160017	1.02111	0.746212	1.39727	0.896144	3914	74	3840	0.0189065	FALSE	-0.081379	0.0672699	0.921844	0.807972	1.05177	0.226379	3228	246	2982	0.0762082	FALSE	0.0399596	0.0547921	1.04077	0.93479	1.15876	0.465822	9357	360	8997	0.0384739	FALSE
695.3	Rosacea	dermatologic	-0.376131	0.180202	0.686512	0.482234	0.977325	0.0368629	8302	40	8262	0.00481812	FALSE	NA	NA	NA	NA	NA	NA	NA	NA	NA	NA	NA	-0.056354	0.306272	0.945204	0.518587	1.72278	0.854014	2993	11	2982	0.00367524	FALSE	NA	NA	NA	NA	NA	NA	NA	NA	NA	NA	NA
695.4	Lupus (localized and systemic)	dermatologic	-0.0337847	0.0789421	0.96678	0.828191	1.12856	0.668674	8320	220	8100	0.0264423	FALSE	-0.00652973	0.194202	0.993492	0.678978	1.45369	0.973177	3879	50	3829	0.0128899	FALSE	-0.15972	0.0961855	0.852383	0.705927	1.02922	0.0968064	3067	117	2950	0.038148	FALSE	0.0781781	0.0620714	1.08132	0.95745	1.2212	0.207855	9522	273	9249	0.0286704	FALSE
695.41	Cutaneous lupus erythematosus	dermatologic	-0.166077	0.112038	0.846981	0.679994	1.05497	0.138251	8311	108	8203	0.0129948	FALSE	-0.059307	0.274428	0.942417	0.550358	1.61377	0.828901	3853	24	3829	0.00622891	FALSE	0.0191286	0.166109	1.01931	0.736059	1.41157	0.908321	2989	39	2950	0.0130478	FALSE	0.0628608	0.14503	1.06488	0.801398	1.41499	0.664699	9554	50	9504	0.00523341	FALSE
695.42	Systemic lupus erythematosus	dermatologic	-0.0221771	0.0841337	0.978067	0.829378	1.15341	0.792093	8326	193	8133	0.0231804	FALSE	0.0799811	0.218965	1.08327	0.705259	1.66388	0.714911	3869	40	3829	0.0103386	FALSE	-0.175226	0.101165	0.839267	0.688314	1.02333	0.0832603	3055	105	2950	0.0343699	FALSE	0.0926319	0.0635014	1.09706	0.96867	1.24246	0.144637	9523	261	9262	0.0274073	FALSE
695.7	Prurigo and Lichen	dermatologic	-0.013071	0.0864003	0.987014	0.833255	1.16915	0.879751	8148	180	7968	0.0220913	FALSE	NA	NA	NA	NA	NA	NA	NA	NA	NA	NA	NA	0.00632883	0.133167	1.00635	0.775166	1.30648	0.962094	3041	59	2982	0.0194015	FALSE	-0.446054	0.187958	0.640149	0.442882	0.925283	0.0176369	9553	30	9523	0.00314037	FALSE
695.8	Other specified erythematous conditions	dermatologic	-0.166975	0.11424	0.846221	0.676457	1.05859	0.143847	8126	105	8021	0.0129215	FALSE	NA	NA	NA	NA	NA	NA	NA	NA	NA	NA	NA	-0.0282743	0.13101	0.972122	0.751973	1.25672	0.82913	3042	60	2982	0.0197239	FALSE	NA	NA	NA	NA	NA	NA	NA	NA	NA	NA	NA
696	Psoriasis and related disorders	dermatologic	-0.0447603	0.107216	0.956227	0.774991	1.17985	0.67633	8243	115	8128	0.0139512	FALSE	NA	NA	NA	NA	NA	NA	NA	NA	NA	NA	NA	-0.135493	0.167515	0.873285	0.628876	1.21268	0.418606	2881	37	2844	0.0128428	FALSE	-0.00298301	0.14946	0.997021	0.743844	1.33637	0.984076	9503	46	9457	0.00484058	FALSE
696.3	Pityriasis	dermatologic	-0.319071	0.225596	0.726824	0.467087	1.13099	0.157259	8295	26	8269	0.00313442	FALSE	NA	NA	NA	NA	NA	NA	NA	NA	NA	NA	NA	NA	NA	NA	NA	NA	NA	NA	NA	NA	NA	NA	NA	NA	NA	NA	NA	NA	NA	NA	NA	NA	NA
696.4	Psoriasis	dermatologic	0.0191469	0.122904	1.01933	0.801119	1.29698	0.8762	8300	87	8213	0.0104819	FALSE	NA	NA	NA	NA	NA	NA	NA	NA	NA	NA	NA	-0.0405569	0.183675	0.960254	0.669944	1.37637	0.825242	2875	31	2844	0.0107826	FALSE	-0.0242265	0.167394	0.976065	0.703056	1.35509	0.884926	9560	37	9523	0.00387029	FALSE
696.41	Psoriasis vulgaris	dermatologic	-0.0408749	0.12523	0.959949	0.751017	1.22701	0.744124	8306	84	8222	0.0101132	FALSE	NA	NA	NA	NA	NA	NA	NA	NA	NA	NA	NA	0.0581572	0.189732	1.05988	0.730726	1.53731	0.759206	2873	29	2844	0.010094	FALSE	NA	NA	NA	NA	NA	NA	NA	NA	NA	NA	NA
697	Sarcoidosis	dermatologic	0.103619	0.0885337	1.10918	0.932481	1.31936	0.241842	8329	174	8155	0.0208909	FALSE	-0.0062664	0.214546	0.993753	0.652609	1.51323	0.976699	3882	42	3840	0.0108192	FALSE	0.0117392	0.0933663	1.01181	0.842604	1.21499	0.899944	3106	124	2982	0.0399227	FALSE	-0.085682	0.117539	0.917886	0.729016	1.15569	0.466024	9554	75	9479	0.00785012	FALSE
698	Pruritus and related conditions	dermatologic	-0.0893023	0.0650944	0.914569	0.805021	1.03902	0.170098	7650	330	7320	0.0431373	FALSE	-0.157791	0.278608	0.854028	0.494671	1.47444	0.571154	3999	25	3974	0.00625156	FALSE	-0.0185329	0.0824677	0.981638	0.835129	1.15385	0.822189	3617	158	3459	0.0436826	FALSE	-0.0613186	0.0941494	0.940524	0.782038	1.13113	0.514859	9288	127	9161	0.0136736	FALSE
700	Corns and callosities	dermatologic	0.0289656	0.051397	1.02939	0.930743	1.13849	0.57305	7929	567	7362	0.0715096	FALSE	NA	NA	NA	NA	NA	NA	NA	NA	NA	NA	NA	0.0609559	0.114427	1.06285	0.849319	1.33007	0.594236	3474	83	3391	0.0238918	FALSE	-0.0165737	0.165513	0.983563	0.711074	1.36047	0.920237	9533	42	9491	0.00440575	FALSE
701	Other hypertrophic and atrophic conditions of skin	dermatologic	NA	NA	NA	NA	NA	NA	NA	NA	NA	#VALUE!	NA	0.163293	0.167973	1.17738	0.847103	1.63643	0.33098	3998	68	3930	0.0170085	FALSE	-0.116204	0.0970909	0.890294	0.736017	1.07691	0.231363	3504	113	3391	0.0322489	FALSE	0.0257004	0.0620572	1.02603	0.908526	1.15874	0.678771	9159	284	8875	0.0310078	FALSE
701.1	Keratoderma, acquired	dermatologic	0.0301219	0.079384	1.03058	0.882082	1.20408	0.704357	8031	216	7815	0.0268958	FALSE	NA	NA	NA	NA	NA	NA	NA	NA	NA	NA	NA	NA	NA	NA	NA	NA	NA	NA	NA	NA	NA	NA	NA	NA	NA	NA	NA	NA	NA	NA	NA	NA	NA
701.2	Scar conditions and fibrosis of skin	dermatologic	0.0368333	0.095649	1.03752	0.860158	1.25145	0.700172	8046	147	7899	0.0182699	FALSE	NA	NA	NA	NA	NA	NA	NA	NA	NA	NA	NA	-0.30623	0.326555	0.736218	0.388184	1.39629	0.348368	3401	10	3391	0.00294031	FALSE	0.0536415	0.13696	1.05511	0.806703	1.38	0.695311	9466	55	9411	0.00581027	FALSE
701.3	Circumscribed scleroderma	dermatologic	0.21795	0.191995	1.24353	0.853543	1.81169	0.256296	8338	37	8301	0.00443751	FALSE	NA	NA	NA	NA	NA	NA	NA	NA	NA	NA	NA	NA	NA	NA	NA	NA	NA	NA	NA	NA	NA	NA	NA	NA	NA	NA	NA	NA	NA	NA	NA	NA	NA
701.4	Keloid scar	dermatologic	-0.038168	0.079652	0.962551	0.823422	1.12519	0.631808	8176	216	7960	0.0264188	FALSE	0.08724	0.280565	1.09116	0.629603	1.89108	0.755843	3954	24	3930	0.0060698	FALSE	-0.0965508	0.156528	0.907964	0.668081	1.23398	0.537348	3435	44	3391	0.0128093	FALSE	-0.0801846	0.114209	0.922946	0.737836	1.1545	0.482625	9533	80	9453	0.0083919	FALSE
701.6	Acquired acanthosis nigricans	dermatologic	NA	NA	NA	NA	NA	NA	NA	NA	NA	#VALUE!	NA	NA	NA	NA	NA	NA	NA	NA	NA	NA	NA	NA	0.284114	0.264716	1.32858	0.790784	2.23213	0.283147	3406	15	3391	0.00440399	FALSE	-0.0518807	0.118612	0.949442	0.752496	1.19793	0.661822	9475	73	9402	0.00770449	FALSE
702	Degenerative skin conditions and other dermatoses	dermatologic	0.0222788	0.0731463	1.02253	0.885956	1.18015	0.760687	7889	259	7630	0.0328305	FALSE	NA	NA	NA	NA	NA	NA	NA	NA	NA	NA	NA	0.148744	0.198743	1.16038	0.786004	1.71306	0.454204	3347	28	3319	0.0083657	FALSE	-0.0866679	0.15196	0.916982	0.680784	1.23513	0.568452	9475	48	9427	0.00506596	FALSE
702.2	Seborrheic keratosis	dermatologic	0.029821	0.0755605	1.03027	0.888449	1.19473	0.693091	7940	241	7699	0.0303526	FALSE	NA	NA	NA	NA	NA	NA	NA	NA	NA	NA	NA	0.145486	0.197853	1.1566	0.784815	1.70451	0.462144	3747	28	3719	0.00747264	FALSE	-0.21651	0.186051	0.805324	0.559243	1.15969	0.244539	9502	32	9470	0.00336771	FALSE
703	Diseases of nail, NOS	dermatologic	0.0629314	0.0616235	1.06495	0.943791	1.20167	0.307149	7926	371	7555	0.046808	FALSE	NA	NA	NA	NA	NA	NA	NA	NA	NA	NA	NA	0.180917	0.182046	1.19832	0.838708	1.71211	0.320322	3278	32	3246	0.00976205	FALSE	NA	NA	NA	NA	NA	NA	NA	NA	NA	NA	NA
703.1	Ingrowing nail	dermatologic	0.107313	0.0636016	1.11328	0.982804	1.26108	0.0915509	8119	343	7776	0.0422466	FALSE	NA	NA	NA	NA	NA	NA	NA	NA	NA	NA	NA	-0.0179049	0.181832	0.982254	0.687774	1.40282	0.921559	3278	32	3246	0.00976205	FALSE	-0.0253465	0.160909	0.974972	0.711252	1.33647	0.874835	9518	43	9475	0.00451776	FALSE
704	Diseases of hair and hair follicles	dermatologic	-0.0467014	0.043861	0.954372	0.875755	1.04005	0.286985	7733	774	6959	0.100091	FALSE	-0.473281	0.244358	0.622955	0.385882	1.00568	0.0527659	3989	28	3961	0.0070193	FALSE	0.0103174	0.0870695	1.01037	0.851855	1.19838	0.905674	3388	142	3246	0.0419126	FALSE	-0.126481	0.0842811	0.881191	0.747014	1.03947	0.133433	9317	150	9167	0.0160996	FALSE
704.1	Alopecia	dermatologic	-0.0958738	0.0500732	0.908579	0.823644	1.00227	0.0555341	8036	577	7459	0.0718019	FALSE	-0.556093	0.248826	0.573445	0.352117	0.933892	0.0254261	3987	26	3961	0.00652119	FALSE	-0.0115415	0.0951152	0.988525	0.820397	1.19111	0.90342	3364	118	3246	0.0350773	FALSE	-0.187126	0.0990304	0.82934	0.683024	1.007	0.0588147	9440	107	9333	0.0113347	FALSE
704.11	Alopecia Areata	dermatologic	-0.122168	0.0970736	0.885	0.731665	1.07047	0.208207	8211	144	8067	0.0175374	FALSE	NA	NA	NA	NA	NA	NA	NA	NA	NA	NA	NA	NA	NA	NA	NA	NA	NA	NA	NA	NA	NA	NA	NA	NA	NA	NA	NA	NA	NA	NA	NA	NA	NA
704.2	Hirsutism	dermatologic	-0.0344405	0.0801864	0.966146	0.825632	1.13057	0.667556	8259	211	8048	0.0255479	FALSE	NA	NA	NA	NA	NA	NA	NA	NA	NA	NA	NA	-0.183089	0.188123	0.832694	0.575906	1.20398	0.330432	3276	30	3246	0.00915751	FALSE	0.0963626	0.145986	1.10116	0.82715	1.46594	0.509201	9508	49	9459	0.00515355	FALSE
704.8	Other specified diseases of hair and hair follicles	dermatologic	0.0798414	0.0866921	1.08312	0.913863	1.28371	0.357063	7971	181	7790	0.0227073	FALSE	NA	NA	NA	NA	NA	NA	NA	NA	NA	NA	NA	-0.20337	0.334154	0.815976	0.423877	1.57078	0.542782	3256	10	3246	0.00307125	FALSE	0.00654033	0.179958	1.00656	0.707387	1.43227	0.971008	9451	32	9419	0.00338589	FALSE
705	Disorders of sweat glands	dermatologic	0.00988677	0.0859104	1.00994	0.853425	1.19515	0.90838	8133	184	7949	0.0226239	FALSE	NA	NA	NA	NA	NA	NA	NA	NA	NA	NA	NA	0.0520889	0.162295	1.05347	0.766433	1.448	0.748246	3074	40	3034	0.0130124	FALSE	0.016066	0.12832	1.0162	0.790223	1.30679	0.900363	9493	64	9429	0.00674181	FALSE
705.1	Dyshidrosis	dermatologic	0.0391644	0.165466	1.03994	0.751902	1.43832	0.812896	8275	48	8227	0.0058006	FALSE	NA	NA	NA	NA	NA	NA	NA	NA	NA	NA	NA	NA	NA	NA	NA	NA	NA	NA	NA	NA	NA	NA	NA	NA	NA	NA	NA	NA	NA	NA	NA	NA	NA
705.3	Hidradenitis	dermatologic	0.00679691	0.101547	1.00682	0.825112	1.22854	0.946635	8262	131	8131	0.0158557	FALSE	NA	NA	NA	NA	NA	NA	NA	NA	NA	NA	NA	0.0405613	0.18055	1.0414	0.731018	1.48355	0.822248	3066	32	3034	0.0104371	FALSE	0.0417103	0.155098	1.04259	0.769294	1.41298	0.787985	9552	43	9509	0.00450168	FALSE
705.8	Hyperhidrosis	dermatologic	0.0368351	0.128368	1.03752	0.80673	1.33434	0.774151	8199	79	8120	0.00963532	FALSE	NA	NA	NA	NA	NA	NA	NA	NA	NA	NA	NA	-0.459896	0.198157	0.631349	0.428149	0.930988	0.020294	3061	27	3034	0.00882065	FALSE	NA	NA	NA	NA	NA	NA	NA	NA	NA	NA	NA
706	Diseases of sebaceous glands	dermatologic	-0.0263709	0.0347441	0.973974	0.909856	1.04261	0.447851	7354	1344	6010	0.182758	FALSE	-0.0405972	0.149393	0.960216	0.716478	1.28687	0.785816	3991	80	3911	0.0200451	FALSE	0.001481	0.0595994	1.00148	0.891069	1.12558	0.980175	3362	328	3034	0.097561	FALSE	-0.00545234	0.0660749	0.994562	0.873752	1.13208	0.934235	9262	247	9015	0.0266681	FALSE
706.1	Acne	dermatologic	-0.0656719	0.0452941	0.936438	0.856888	1.02337	0.147086	7918	724	7194	0.0914372	FALSE	NA	NA	NA	NA	NA	NA	NA	NA	NA	NA	NA	0.000397947	0.108284	1.0004	0.809095	1.23693	0.997068	3128	94	3034	0.0300512	FALSE	-0.0401897	0.0820099	0.960607	0.81797	1.12812	0.624092	9378	155	9223	0.016528	FALSE
706.2	Sebaceous cyst	dermatologic	0.0728687	0.0578797	1.07559	0.960237	1.2048	0.208042	7845	420	7425	0.0535373	FALSE	-0.0445728	0.150136	0.956406	0.712597	1.28363	0.766557	3990	79	3911	0.0197995	FALSE	0.0939818	0.140853	1.09854	0.833526	1.44781	0.504623	3089	55	3034	0.0178051	FALSE	0.177159	0.123935	1.19382	0.936362	1.52207	0.152875	9478	69	9409	0.00728002	FALSE
706.8	Other specified diseases of sebaceous glands	dermatologic	-0.106444	0.074854	0.899026	0.776346	1.04109	0.155021	7855	250	7605	0.0318269	FALSE	NA	NA	NA	NA	NA	NA	NA	NA	NA	NA	NA	0.0245565	0.0765611	1.02486	0.882053	1.19079	0.748404	3230	196	3034	0.0606811	FALSE	NA	NA	NA	NA	NA	NA	NA	NA	NA	NA	NA
707	Chronic ulcer of skin	dermatologic	0.320075	0.112452	1.37723	1.10481	1.71683	0.00442265	8231	105	8126	0.0127567	FALSE	-0.145065	0.175486	0.864966	0.613229	1.22004	0.408436	3999	61	3938	0.0152538	FALSE	0.176412	0.0912956	1.19293	0.997475	1.42668	0.0533209	3750	132	3618	0.0352	FALSE	0.0860177	0.0905322	1.08983	0.912629	1.30143	0.342044	9476	145	9331	0.0153018	FALSE
707.1	Decubitus ulcer	dermatologic	0.252817	0.182306	1.28765	0.900772	1.84068	0.165512	8328	38	8290	0.00456292	FALSE	0.0137286	0.246918	1.01382	0.624858	1.64491	0.955661	3968	30	3938	0.00756048	FALSE	0.157014	0.15977	1.17001	0.855443	1.60026	0.325731	3660	42	3618	0.0114754	FALSE	0.125535	0.130656	1.13375	0.877612	1.46465	0.33665	9517	66	9451	0.00693496	FALSE
707.2	Chronic ulcer of leg or foot	dermatologic	0.444981	0.149798	1.56046	1.16344	2.09297	0.00297267	8291	59	8232	0.00711615	FALSE	-0.313918	0.246802	0.730579	0.450386	1.18509	0.203394	3967	29	3938	0.00731031	FALSE	0.246638	0.110882	1.27972	1.02974	1.59037	0.0261268	3705	87	3618	0.0234818	FALSE	0.16274	0.119864	1.17673	0.930351	1.48836	0.174557	9523	79	9444	0.00829571	FALSE
707.3	Chronic ulcer of unspecified site	dermatologic	0.288539	0.256723	1.33448	0.806834	2.20718	0.261042	8289	20	8269	0.00241284	FALSE	NA	NA	NA	NA	NA	NA	NA	NA	NA	NA	NA	-0.169073	0.188079	0.844447	0.584085	1.22087	0.36868	3648	30	3618	0.00822368	FALSE	NA	NA	NA	NA	NA	NA	NA	NA	NA	NA	NA
709	Diffuse diseases of connective tissue	dermatologic	0.00400896	0.0887088	1.00402	0.843783	1.19468	0.963954	8256	172	8084	0.0208333	FALSE	-0.1892	0.190517	0.827621	0.569718	1.20227	0.320667	3855	48	3807	0.0124514	FALSE	-0.0890702	0.106039	0.914781	0.743113	1.12611	0.400922	3019	94	2925	0.0311361	FALSE	0.161349	0.0720635	1.1751	1.02031	1.35336	0.0251568	9503	202	9301	0.0212564	FALSE
709.2	Sicca syndrome	dermatologic	-0.0743666	0.120378	0.928331	0.733222	1.17536	0.536722	8293	93	8200	0.0112143	FALSE	0.0271244	0.266386	1.0275	0.609575	1.73194	0.918897	3833	26	3807	0.0067832	FALSE	-0.311574	0.155294	0.732294	0.540128	0.992828	0.0448189	2968	43	2925	0.0144879	FALSE	0.0899978	0.150952	1.09417	0.81394	1.47089	0.551041	9575	45	9530	0.00469974	FALSE
709.3	Systemic sclerosis	dermatologic	NA	NA	NA	NA	NA	NA	NA	NA	NA	#VALUE!	NA	NA	NA	NA	NA	NA	NA	NA	NA	NA	NA	NA	-0.288248	0.246294	0.749576	0.462557	1.21469	0.241864	2942	17	2925	0.00577838	FALSE	0.0274658	0.177516	1.02785	0.725811	1.45557	0.87704	9560	33	9527	0.00345188	FALSE
709.6	Other specified diffuse diseases of connective tissue	dermatologic	NA	NA	NA	NA	NA	NA	NA	NA	NA	#VALUE!	NA	NA	NA	NA	NA	NA	NA	NA	NA	NA	NA	NA	0.203529	0.288088	1.22572	0.696893	2.15584	0.479889	2938	13	2925	0.00442478	FALSE	0.0567317	0.163336	1.05837	0.768429	1.45772	0.728343	9560	38	9522	0.0039749	FALSE
709.7	Unspecified diffuse connective tissue disease	dermatologic	0.0799439	0.130305	1.08323	0.839075	1.39842	0.539538	8321	79	8242	0.00949405	FALSE	NA	NA	NA	NA	NA	NA	NA	NA	NA	NA	NA	0.0501063	0.203248	1.05138	0.705915	1.56592	0.805274	2951	26	2925	0.00881057	FALSE	0.167019	0.17275	1.18178	0.842341	1.658	0.333631	9565	34	9531	0.00355463	FALSE
710	Osteomyelitis, periostitis, and other infections involving bone	musculoskeletal	0.205971	0.152221	1.22872	0.911756	1.65587	0.176023	8313	57	8256	0.00685673	FALSE	NA	NA	NA	NA	NA	NA	NA	NA	NA	NA	NA	0.142691	0.209729	1.15337	0.764619	1.73978	0.496277	3494	24	3470	0.00686892	FALSE	0.10832	0.0965201	1.1144	0.922324	1.34649	0.261753	9337	116	9221	0.0124237	FALSE
710.1	Osteomyelitis	musculoskeletal	0.184666	0.155866	1.20282	0.886183	1.63258	0.236108	8316	54	8262	0.00649351	FALSE	NA	NA	NA	NA	NA	NA	NA	NA	NA	NA	NA	0.142691	0.209729	1.15337	0.764619	1.73978	0.496277	3494	24	3470	0.00686892	FALSE	0.134735	0.118663	1.14423	0.90679	1.44385	0.256191	9540	76	9464	0.00796646	FALSE
710.12	Chronic osteomyelitis	musculoskeletal	0.354126	0.206286	1.42493	0.951044	2.13496	0.0860387	8338	30	8308	0.00359799	FALSE	NA	NA	NA	NA	NA	NA	NA	NA	NA	NA	NA	NA	NA	NA	NA	NA	NA	NA	NA	NA	NA	NA	NA	NA	NA	NA	NA	NA	NA	NA	NA	NA	NA
710.19	Unspecified osteomyelitis	musculoskeletal	0.251258	0.19381	1.28564	0.879318	1.87972	0.194831	8331	35	8296	0.00420118	FALSE	NA	NA	NA	NA	NA	NA	NA	NA	NA	NA	NA	0.282657	0.268921	1.32665	0.783153	2.24733	0.293222	3485	15	3470	0.00430416	FALSE	0.184644	0.133396	1.20279	0.926064	1.56221	0.166304	9561	61	9500	0.00638009	FALSE
714	Rheumatoid arthritis and other inflammatory polyarthropathies	musculoskeletal	0.00376924	0.0592253	1.00378	0.893765	1.12733	0.949255	8140	396	7744	0.0486486	FALSE	-0.165292	0.133576	0.847646	0.652398	1.10133	0.215924	3963	103	3860	0.0259904	FALSE	0.0733608	0.079732	1.07612	0.92043	1.25814	0.357525	3645	169	3476	0.0463649	FALSE	0.00356582	0.0605624	1.00357	0.891244	1.13006	0.953049	9449	293	9156	0.0310086	FALSE
714.1	Rheumatoid arthritis	musculoskeletal	0.062656	0.0669713	1.06466	0.933693	1.214	0.349497	8232	306	7926	0.037172	FALSE	-0.136345	0.141454	0.872541	0.661269	1.15131	0.335103	3952	92	3860	0.0232794	FALSE	0.0297095	0.0843424	1.03016	0.87319	1.21534	0.724652	3627	151	3476	0.0416322	FALSE	0.0578289	0.0704324	1.05953	0.922915	1.21638	0.411615	9502	215	9287	0.0226268	FALSE
715	Other inflammatory spondylopathies	musculoskeletal	-0.0454228	0.081501	0.955593	0.814513	1.12111	0.577303	8132	198	7934	0.0243483	FALSE	-0.422769	0.268479	0.65523	0.387133	1.10899	0.115329	3884	24	3860	0.0061792	FALSE	-0.106072	0.149571	0.89936	0.670836	1.20573	0.478216	3522	46	3476	0.0130608	FALSE	-0.156629	0.124285	0.855021	0.670167	1.09086	0.207582	9515	72	9443	0.007567	FALSE
715.1	Sacroiliitis NEC	musculoskeletal	-0.0238053	0.0931097	0.976476	0.813589	1.17197	0.798206	8194	151	8043	0.0184281	FALSE	NA	NA	NA	NA	NA	NA	NA	NA	NA	NA	NA	-0.00843578	0.161101	0.9916	0.72311	1.35978	0.958239	3516	40	3476	0.0113766	FALSE	-0.129248	0.134703	0.878756	0.67485	1.14427	0.337305	9553	61	9492	0.00638543	FALSE
716	Other arthropathies	musculoskeletal	0.112156	0.0432358	1.11869	1.02779	1.21762	0.00948509	7556	828	6728	0.109582	FALSE	NA	NA	NA	NA	NA	NA	NA	NA	NA	NA	NA	0.242325	0.204538	1.27421	0.853364	1.9026	0.236119	3495	25	3470	0.00715308	FALSE	-0.0060794	0.0728974	0.993939	0.861605	1.1466	0.933536	9239	221	9018	0.0239203	FALSE
716.1	Unspecified polyarthropathy or polyarthritis	musculoskeletal	-0.0913137	0.211285	0.912731	0.603244	1.381	0.665609	8301	28	8273	0.00337309	FALSE	NA	NA	NA	NA	NA	NA	NA	NA	NA	NA	NA	NA	NA	NA	NA	NA	NA	NA	NA	NA	NA	NA	NA	NA	NA	NA	NA	NA	NA	NA	NA	NA	NA
716.2	Unspecified monoarthritis	musculoskeletal	0.348542	0.209055	1.417	0.94063	2.13462	0.0954692	8293	30	8263	0.00361751	FALSE	NA	NA	NA	NA	NA	NA	NA	NA	NA	NA	NA	NA	NA	NA	NA	NA	NA	NA	NA	NA	NA	NA	NA	NA	NA	NA	NA	NA	NA	NA	NA	NA	NA
716.9	Arthropathy NOS	musculoskeletal	0.129709	0.0492075	1.1385	1.03382	1.25377	0.00839014	7720	614	7106	0.0795337	FALSE	NA	NA	NA	NA	NA	NA	NA	NA	NA	NA	NA	0.354075	0.247978	1.42486	0.876375	2.31662	0.153335	3487	17	3470	0.00487525	FALSE	0.0100346	0.0771371	1.01009	0.868356	1.17495	0.896497	9270	199	9071	0.0214671	FALSE
717	Polymyalgia Rheumatica	musculoskeletal	NA	NA	NA	NA	NA	NA	NA	NA	NA	#VALUE!	NA	-0.274239	0.304731	0.76015	0.418319	1.38131	0.368153	3999	20	3979	0.00500125	FALSE	0.00139088	0.254797	1.00139	0.607739	1.65003	0.995645	3833	17	3816	0.00443517	FALSE	NA	NA	NA	NA	NA	NA	NA	NA	NA	NA	NA
720	Spinal stenosis	musculoskeletal	0.0480614	0.0538303	1.04924	0.944173	1.16599	0.371947	7968	486	7482	0.060994	FALSE	-0.562491	0.273782	0.569788	0.333169	0.974455	0.0399256	3945	23	3922	0.00583016	FALSE	-0.140909	0.105197	0.868569	0.706739	1.06745	0.180415	3218	99	3119	0.0307644	FALSE	0.0545289	0.0786307	1.05604	0.905211	1.23201	0.488008	9463	194	9269	0.0205009	FALSE
720.1	Spinal stenosis of lumbar region	musculoskeletal	0.066491	0.0714012	1.06875	0.929178	1.22929	0.351734	8134	265	7869	0.0325793	FALSE	NA	NA	NA	NA	NA	NA	NA	NA	NA	NA	NA	-0.137298	0.251572	0.87171	0.53239	1.4273	0.58523	3136	17	3119	0.00542092	FALSE	0.118058	0.0896518	1.12531	0.943971	1.34148	0.18789	9511	145	9366	0.0152455	FALSE
721	Spondylosis and allied disorders	musculoskeletal	0.00747009	0.0364981	1.0075	0.937943	1.08221	0.83783	7567	1200	6367	0.158583	FALSE	0.18231	0.233368	1.19999	0.759504	1.89593	0.434676	3957	35	3922	0.00884508	FALSE	0.00805649	0.0644578	1.00809	0.888447	1.14384	0.900533	3394	275	3119	0.0810253	FALSE	-0.00277523	0.0690227	0.997229	0.871047	1.14169	0.967928	9237	273	8964	0.0295551	FALSE
721.1	Spondylosis without myelopathy	musculoskeletal	0.0193675	0.0376613	1.01956	0.947007	1.09766	0.607074	7565	1107	6458	0.146332	FALSE	0.159429	0.236915	1.17284	0.737178	1.86597	0.500988	3956	34	3922	0.00859454	FALSE	-0.010971	0.0669896	0.989089	0.867386	1.12787	0.869911	3373	254	3119	0.0753039	FALSE	0.00937903	0.0726402	1.00942	0.875469	1.16387	0.897266	9246	248	8998	0.0268224	FALSE
721.2	Spondylosis with myelopathy	musculoskeletal	-0.0266566	0.116427	0.973696	0.77503	1.22329	0.818904	8250	97	8153	0.0117576	FALSE	NA	NA	NA	NA	NA	NA	NA	NA	NA	NA	NA	0.182337	0.157458	1.20002	0.881367	1.63388	0.246863	3161	42	3119	0.0132869	FALSE	-0.215333	0.176638	0.806273	0.570328	1.13983	0.222819	9553	34	9519	0.00355909	FALSE
722	Intervertebral disc disorders	musculoskeletal	-0.0232828	0.0345241	0.976986	0.913063	1.04538	0.500063	7546	1401	6145	0.185661	FALSE	NA	NA	NA	NA	NA	NA	NA	NA	NA	NA	NA	0.0398074	0.0797409	1.04061	0.890044	1.21665	0.617632	3292	173	3119	0.0525516	FALSE	-0.0153151	0.0591629	0.984802	0.876977	1.10588	0.795741	9251	371	8880	0.0401038	FALSE
722.1	Displacement of intervertebral disc	musculoskeletal	0.0529441	0.0679048	1.05437	0.922978	1.20447	0.435579	7988	292	7696	0.0365548	FALSE	NA	NA	NA	NA	NA	NA	NA	NA	NA	NA	NA	-0.0255023	0.104356	0.97482	0.794502	1.19606	0.806938	3217	98	3119	0.0304632	FALSE	0.00769332	0.105954	1.00772	0.818751	1.24031	0.942116	9441	97	9344	0.0102743	FALSE
722.6	Degeneration of intervertebral disc	musculoskeletal	-0.0479029	0.0388041	0.953226	0.883416	1.02855	0.217025	7591	1043	6548	0.1374	FALSE	NA	NA	NA	NA	NA	NA	NA	NA	NA	NA	NA	0.146311	0.162068	1.15756	0.842532	1.59037	0.366647	3159	40	3119	0.0126622	FALSE	-0.06924	0.0664939	0.933103	0.819084	1.06299	0.297737	9284	288	8996	0.0310211	FALSE
722.7	Intervertebral disc disorder with myelopathy	musculoskeletal	0.0113311	0.154231	1.0114	0.747544	1.36838	0.941433	8273	55	8218	0.00664813	FALSE	NA	NA	NA	NA	NA	NA	NA	NA	NA	NA	NA	0.125947	0.285906	1.13422	0.647634	1.9864	0.659563	3131	12	3119	0.00383264	FALSE	NA	NA	NA	NA	NA	NA	NA	NA	NA	NA	NA
722.8	Postlaminectomy syndrome	musculoskeletal	0.053244	0.162427	1.05469	0.767119	1.45005	0.743062	8328	49	8279	0.00588377	FALSE	NA	NA	NA	NA	NA	NA	NA	NA	NA	NA	NA	-0.0237162	0.20978	0.976563	0.647339	1.47322	0.909989	3143	24	3119	0.00763602	FALSE	NA	NA	NA	NA	NA	NA	NA	NA	NA	NA	NA
722.9	Other and unspecified disc disorder	musculoskeletal	0.0896546	0.0941764	1.0938	0.909436	1.31553	0.341104	8120	152	7968	0.0187192	FALSE	NA	NA	NA	NA	NA	NA	NA	NA	NA	NA	NA	0.135763	0.252263	1.14541	0.698604	1.87798	0.590451	3136	17	3119	0.00542092	FALSE	NA	NA	NA	NA	NA	NA	NA	NA	NA	NA	NA
723	Other disorders of cervical region	musculoskeletal	0.11712	0.147872	1.12425	0.841383	1.50223	0.428338	8191	60	8131	0.00732511	FALSE	NA	NA	NA	NA	NA	NA	NA	NA	NA	NA	NA	-0.00908697	0.19248	0.990954	0.679534	1.44509	0.962346	3146	27	3119	0.00858233	FALSE	-0.0101515	0.158589	0.9899	0.725433	1.35078	0.948961	9454	42	9412	0.00444256	FALSE
723.1	Torticollis	musculoskeletal	NA	NA	NA	NA	NA	NA	NA	NA	NA	#VALUE!	NA	NA	NA	NA	NA	NA	NA	NA	NA	NA	NA	NA	-0.118045	0.228387	0.888656	0.567971	1.3904	0.605251	3138	19	3119	0.00605481	FALSE	NA	NA	NA	NA	NA	NA	NA	NA	NA	NA	NA
724	Other and unspecified disorders of back	musculoskeletal	0.0164497	0.0644002	1.01659	0.896036	1.15335	0.798392	7808	333	7475	0.0426486	FALSE	NA	NA	NA	NA	NA	NA	NA	NA	NA	NA	NA	0.0415597	0.100667	1.04244	0.855775	1.26981	0.679722	3223	104	3119	0.0322681	FALSE	0.0393179	0.11116	1.0401	0.836478	1.29329	0.723559	9345	90	9255	0.00963082	FALSE
724.1	Disorders of sacrum	musculoskeletal	-0.0427582	0.135451	0.958143	0.734737	1.24948	0.752251	8273	74	8199	0.00894476	FALSE	NA	NA	NA	NA	NA	NA	NA	NA	NA	NA	NA	0.101696	0.141414	1.10705	0.839057	1.46063	0.472059	3171	52	3119	0.0163986	FALSE	NA	NA	NA	NA	NA	NA	NA	NA	NA	NA	NA
724.2	Disorders of coccyx	musculoskeletal	NA	NA	NA	NA	NA	NA	NA	NA	NA	#VALUE!	NA	NA	NA	NA	NA	NA	NA	NA	NA	NA	NA	NA	0.139564	0.152088	1.14977	0.853398	1.54907	0.358802	3164	45	3119	0.0142225	FALSE	NA	NA	NA	NA	NA	NA	NA	NA	NA	NA	NA
724.8	Other symptoms referable to back	musculoskeletal	0.0379015	0.0967648	1.03863	0.859197	1.25553	0.69529	7973	142	7831	0.0178101	FALSE	NA	NA	NA	NA	NA	NA	NA	NA	NA	NA	NA	0.0162874	0.143912	1.01642	0.766607	1.34764	0.909891	3169	50	3119	0.0157778	FALSE	NA	NA	NA	NA	NA	NA	NA	NA	NA	NA	NA
724.9	Other unspecified back disorders	musculoskeletal	0.0552302	0.114214	1.05678	0.844822	1.32193	0.628693	8213	103	8110	0.0125411	FALSE	NA	NA	NA	NA	NA	NA	NA	NA	NA	NA	NA	NA	NA	NA	NA	NA	NA	NA	NA	NA	NA	NA	NA	NA	NA	NA	NA	NA	NA	NA	NA	NA	NA
726	Peripheral enthesopathies and allied syndromes	musculoskeletal	0.0447132	0.0293497	1.04573	0.98727	1.10765	0.127643	7263	2401	4862	0.33058	FALSE	-0.181567	0.0935596	0.833963	0.694236	1.00181	0.0523004	3897	222	3675	0.0569669	FALSE	-0.0920117	0.0582594	0.912094	0.81367	1.02242	0.114256	2901	354	2547	0.122027	FALSE	-0.131478	0.0505289	0.876798	0.794125	0.968079	0.00926714	9238	522	8716	0.0565057	FALSE
726.1	Enthesopathy	musculoskeletal	0.0637609	0.0351318	1.06584	0.994916	1.14182	0.0695385	7348	1324	6024	0.180185	FALSE	-0.2068	0.120138	0.813182	0.642576	1.02909	0.0851874	3809	134	3675	0.0351798	FALSE	-0.115197	0.0747955	0.89119	0.769667	1.0319	0.12352	2749	202	2547	0.0734813	FALSE	-0.176762	0.0677835	0.837979	0.733728	0.957044	0.00911416	9318	270	9048	0.0289762	FALSE
726.2	Synoviopathy	musculoskeletal	0.262565	0.151366	1.30026	0.966464	1.74935	0.0828042	8222	57	8165	0.00693262	FALSE	NA	NA	NA	NA	NA	NA	NA	NA	NA	NA	NA	-0.227697	0.326056	0.796366	0.420308	1.50889	0.484967	2557	10	2547	0.00391083	FALSE	NA	NA	NA	NA	NA	NA	NA	NA	NA	NA	NA
726.3	Bursitis	musculoskeletal	0.0460395	0.0720116	1.04712	0.909279	1.20585	0.522605	8105	259	7846	0.0319556	FALSE	NA	NA	NA	NA	NA	NA	NA	NA	NA	NA	NA	-0.407897	0.177687	0.665047	0.469464	0.942112	0.021699	2581	34	2547	0.0131732	FALSE	-0.0546241	0.131246	0.946841	0.732079	1.2246	0.677267	9524	62	9462	0.00650987	FALSE
726.4	Calcaneal spur; Exostosis NOS	musculoskeletal	0.00220519	0.0633135	1.00221	0.885246	1.13462	0.972216	7944	346	7598	0.0435549	FALSE	NA	NA	NA	NA	NA	NA	NA	NA	NA	NA	NA	0.262334	0.27835	1.29996	0.753345	2.2432	0.345957	2561	14	2547	0.00546661	FALSE	NA	NA	NA	NA	NA	NA	NA	NA	NA	NA	NA
727	Other disorders of synovium, tendon, and bursa	musculoskeletal	0.0223014	0.0357645	1.02255	0.953327	1.0968	0.532915	7498	1278	6220	0.170445	FALSE	-0.0343836	0.103365	0.966201	0.789008	1.18319	0.739404	3858	183	3675	0.0474339	FALSE	0.173508	0.0761874	1.18947	1.02448	1.38104	0.0227632	2749	202	2547	0.0734813	FALSE	0.00454307	0.0576779	1.00455	0.897174	1.12478	0.937219	9266	361	8905	0.0389596	FALSE
727.1	Synovitis and tenosynovitis	musculoskeletal	0.00891476	0.0469979	1.00895	0.920166	1.10631	0.849556	7856	656	7200	0.0835031	FALSE	NA	NA	NA	NA	NA	NA	NA	NA	NA	NA	NA	0.23123	0.0951502	1.26015	1.04575	1.5185	0.0150922	2672	125	2547	0.0467814	FALSE	-0.117281	0.0734674	0.889336	0.770068	1.02708	0.110408	9426	210	9216	0.0222788	FALSE
727.2	Bursitis disorders	musculoskeletal	-0.025115	0.0934497	0.975198	0.811983	1.17122	0.788119	8094	154	7940	0.0190264	FALSE	NA	NA	NA	NA	NA	NA	NA	NA	NA	NA	NA	NA	NA	NA	NA	NA	NA	NA	NA	NA	NA	NA	NA	NA	NA	NA	NA	NA	NA	NA	NA	NA	NA
727.4	Ganglion and cyst of synovium, tendon, and bursa	musculoskeletal	0.0532769	0.070333	1.05472	0.918902	1.21062	0.448753	8095	275	7820	0.0339716	FALSE	-0.0294707	0.166074	0.970959	0.70119	1.34452	0.859151	3742	67	3675	0.0179049	FALSE	0.0709637	0.208714	1.07354	0.713112	1.61614	0.733853	2572	25	2547	0.00972006	FALSE	0.0954656	0.137648	1.10017	0.840024	1.44088	0.487966	9511	55	9456	0.00578278	FALSE
727.5	Rupture of synovium	musculoskeletal	-0.153184	0.149608	0.857972	0.639918	1.15033	0.305882	8229	61	8168	0.00741281	FALSE	NA	NA	NA	NA	NA	NA	NA	NA	NA	NA	NA	0.0900049	0.233232	1.09418	0.69272	1.7283	0.699569	2568	21	2547	0.00817757	FALSE	NA	NA	NA	NA	NA	NA	NA	NA	NA	NA	NA
727.6	Rupture of tendon, nontraumatic	musculoskeletal	-0.0527855	0.0979624	0.948583	0.782868	1.14938	0.590001	8262	139	8123	0.016824	FALSE	-0.102646	0.146423	0.902447	0.677305	1.20243	0.483289	3765	90	3675	0.0239044	FALSE	-0.366693	0.273367	0.693022	0.405558	1.18425	0.179793	2562	15	2547	0.0058548	FALSE	0.131799	0.160836	1.14088	0.832402	1.56367	0.412525	9558	44	9514	0.00460347	FALSE
728	Disorders of muscle, ligament, and fascia	musculoskeletal	0.0352261	0.206172	1.03585	0.691515	1.55166	0.864335	8300	30	8270	0.00361446	FALSE	NA	NA	NA	NA	NA	NA	NA	NA	NA	NA	NA	NA	NA	NA	NA	NA	NA	NA	NA	NA	NA	NA	NA	NA	NA	NA	NA	NA	NA	NA	NA	NA	NA
728.2	Laxity of ligament or hypermobility syndrome	musculoskeletal	-0.272522	0.218419	0.761456	0.496276	1.16833	0.212139	8312	27	8285	0.00324832	FALSE	NA	NA	NA	NA	NA	NA	NA	NA	NA	NA	NA	NA	NA	NA	NA	NA	NA	NA	NA	NA	NA	NA	NA	NA	NA	NA	NA	NA	NA	NA	NA	NA	NA
728.7	Fasciitis	musculoskeletal	-0.0383352	0.0377053	0.96239	0.893832	1.03621	0.309293	7745	1084	6661	0.139961	FALSE	NA	NA	NA	NA	NA	NA	NA	NA	NA	NA	NA	-0.0786334	0.109864	0.924379	0.745302	1.14648	0.474155	2640	93	2547	0.0352273	FALSE	-0.0461708	0.113284	0.954879	0.764749	1.19228	0.683591	9465	85	9380	0.00898045	FALSE
729	Other disorders of soft tissues	musculoskeletal	0.0950109	0.0863399	1.09967	0.928472	1.30244	0.271146	7972	183	7789	0.0229553	FALSE	NA	NA	NA	NA	NA	NA	NA	NA	NA	NA	NA	0.13116	0.0768969	1.14015	0.980632	1.32562	0.0880712	2743	196	2547	0.0714546	FALSE	-0.0950261	0.186276	0.909349	0.631204	1.31006	0.609955	9455	31	9424	0.00327869	FALSE
729.1	Rheumatism, unspecified and fibrositis	musculoskeletal	-0.00487064	0.113619	0.995141	0.796471	1.24337	0.965807	8317	104	8213	0.0125045	FALSE	NA	NA	NA	NA	NA	NA	NA	NA	NA	NA	NA	NA	NA	NA	NA	NA	NA	NA	NA	NA	NA	NA	NA	NA	NA	NA	NA	NA	NA	NA	NA	NA	NA
731	Osteitis deformans and osteopathies associated with other disorders classified elsewhere	musculoskeletal	NA	NA	NA	NA	NA	NA	NA	NA	NA	#VALUE!	NA	NA	NA	NA	NA	NA	NA	NA	NA	NA	NA	NA	-0.110306	0.110835	0.89556	0.720694	1.11286	0.319626	2990	100	2890	0.0334448	FALSE	NA	NA	NA	NA	NA	NA	NA	NA	NA	NA	NA
733	Other disorders of bone and cartilage	musculoskeletal	-0.118829	0.064112	0.88796	0.783105	1.00685	0.0638174	7850	339	7511	0.0431847	FALSE	NA	NA	NA	NA	NA	NA	NA	NA	NA	NA	NA	0.114337	0.0737191	1.12113	0.970298	1.29541	0.120904	3113	223	2890	0.0716351	FALSE	NA	NA	NA	NA	NA	NA	NA	NA	NA	NA	NA
733.4	Aseptic necrosis of bone	musculoskeletal	0.16623	0.139559	1.18084	0.898251	1.55234	0.233612	8322	66	8256	0.00793079	FALSE	NA	NA	NA	NA	NA	NA	NA	NA	NA	NA	NA	0.0868993	0.174116	1.09079	0.775407	1.53444	0.617716	2924	34	2890	0.0116279	FALSE	0.00938017	0.158435	1.00942	0.739965	1.37701	0.952789	9551	44	9507	0.00460685	FALSE
733.6	Costochondritis	musculoskeletal	-0.188291	0.163963	0.828374	0.600701	1.14234	0.250813	8212	51	8161	0.00621042	FALSE	NA	NA	NA	NA	NA	NA	NA	NA	NA	NA	NA	0.207797	0.204891	1.23096	0.82383	1.8393	0.310497	2916	26	2890	0.00891632	FALSE	NA	NA	NA	NA	NA	NA	NA	NA	NA	NA	NA
733.8	Malunion and nonunion of fracture	musculoskeletal	0.345087	0.199035	1.41211	0.955976	2.08589	0.0829541	8316	32	8284	0.003848	FALSE	NA	NA	NA	NA	NA	NA	NA	NA	NA	NA	NA	NA	NA	NA	NA	NA	NA	NA	NA	NA	NA	NA	NA	NA	NA	NA	NA	NA	NA	NA	NA	NA	NA
733.9	Chondromalacia	musculoskeletal	-0.00913587	0.227031	0.990906	0.635009	1.54627	0.967901	8275	26	8249	0.00314199	FALSE	NA	NA	NA	NA	NA	NA	NA	NA	NA	NA	NA	NA	NA	NA	NA	NA	NA	NA	NA	NA	NA	NA	NA	NA	NA	NA	NA	NA	NA	NA	NA	NA	NA
735	Acquired foot deformities	musculoskeletal	0.0498939	0.0304604	1.05116	0.99024	1.11583	0.101423	7715	1968	5747	0.255087	FALSE	-0.12244	0.107665	0.884759	0.716439	1.09262	0.255441	3979	167	3812	0.0419703	FALSE	0.113618	0.0819057	1.12032	0.954166	1.31542	0.165387	3485	161	3324	0.046198	FALSE	0.0510515	0.0701343	1.05238	0.917217	1.20745	0.466668	9321	240	9081	0.0257483	FALSE
735.1	Flat foot	musculoskeletal	0.0343302	0.0403747	1.03493	0.956185	1.12015	0.395163	7852	930	6922	0.118441	FALSE	NA	NA	NA	NA	NA	NA	NA	NA	NA	NA	NA	-0.0133092	0.14059	0.986779	0.749113	1.29985	0.924579	3377	53	3324	0.0156944	FALSE	-0.0736152	0.167868	0.929029	0.668555	1.29099	0.661002	9481	38	9443	0.00400802	FALSE
735.2	Acquired toe deformities	musculoskeletal	0.0850967	0.0458887	1.08882	0.995167	1.19129	0.0636796	7978	717	7261	0.0898721	FALSE	-0.330284	0.186475	0.718719	0.498688	1.03583	0.0765271	3864	52	3812	0.0134576	FALSE	0.134513	0.113928	1.14398	0.915041	1.4302	0.237729	3406	82	3324	0.0240752	FALSE	-0.0578126	0.119176	0.943827	0.747218	1.19217	0.627604	9469	80	9389	0.00844862	FALSE
735.21	Hammer toe (acquired)	musculoskeletal	0.0749854	0.0563861	1.07787	0.965092	1.20382	0.183566	8111	450	7661	0.0554802	FALSE	NA	NA	NA	NA	NA	NA	NA	NA	NA	NA	NA	0.0900683	0.121865	1.09425	0.861753	1.38947	0.459857	3395	71	3324	0.0209131	FALSE	-0.0333547	0.135103	0.967195	0.742185	1.26042	0.804999	9498	62	9436	0.00652769	FALSE
735.23	Hallux rigidus	musculoskeletal	0.121341	0.0812366	1.12901	0.962826	1.32388	0.13526	8249	206	8043	0.0249727	FALSE	NA	NA	NA	NA	NA	NA	NA	NA	NA	NA	NA	NA	NA	NA	NA	NA	NA	NA	NA	NA	NA	NA	NA	NA	NA	NA	NA	NA	NA	NA	NA	NA	NA
735.3	Hallux valgus (Bunion)	musculoskeletal	0.0957439	0.0412415	1.10048	1.01502	1.19313	0.0202574	7941	889	7052	0.111951	FALSE	-0.14701	0.11971	0.863285	0.682739	1.09158	0.219428	3946	134	3812	0.0339584	FALSE	-0.0270296	0.177415	0.973332	0.687453	1.3781	0.878909	3358	34	3324	0.0101251	FALSE	-0.0083767	0.124126	0.991658	0.777507	1.26479	0.946195	9494	70	9424	0.00737308	FALSE
736	Other acquired deformities of limbs	musculoskeletal	0.0865295	0.080404	1.09038	0.931404	1.2765	0.281845	8084	206	7878	0.0254824	FALSE	NA	NA	NA	NA	NA	NA	NA	NA	NA	NA	NA	-0.251434	0.255271	0.777684	0.471533	1.28261	0.324639	3341	17	3324	0.0050883	FALSE	0.156277	0.177969	1.16915	0.82486	1.65715	0.37988	9505	33	9472	0.00347186	FALSE
736.2	Acquired deformities of finger	musculoskeletal	0.357441	0.190143	1.42967	0.984877	2.07533	0.0601276	8315	35	8280	0.00420926	FALSE	NA	NA	NA	NA	NA	NA	NA	NA	NA	NA	NA	NA	NA	NA	NA	NA	NA	NA	NA	NA	NA	NA	NA	NA	NA	NA	NA	NA	NA	NA	NA	NA	NA
736.4	Genu valgum or varum (acquired)	musculoskeletal	0.445936	0.239274	1.56195	0.977223	2.49656	0.0623631	8315	22	8293	0.00264582	FALSE	NA	NA	NA	NA	NA	NA	NA	NA	NA	NA	NA	NA	NA	NA	NA	NA	NA	NA	NA	NA	NA	NA	NA	NA	NA	NA	NA	NA	NA	NA	NA	NA	NA
736.6	Unequal leg length (acquired)	musculoskeletal	-0.0382449	0.129284	0.962477	0.747036	1.24005	0.767367	8279	79	8200	0.00954222	FALSE	NA	NA	NA	NA	NA	NA	NA	NA	NA	NA	NA	NA	NA	NA	NA	NA	NA	NA	NA	NA	NA	NA	NA	NA	NA	NA	NA	NA	NA	NA	NA	NA	NA
737	Curvature of spine	musculoskeletal	0.0884027	0.0983441	1.09243	0.900908	1.32466	0.3687	8120	138	7982	0.0169951	FALSE	NA	NA	NA	NA	NA	NA	NA	NA	NA	NA	NA	0.0392649	0.158586	1.04005	0.762187	1.4192	0.804449	3365	41	3324	0.0121842	FALSE	0.0454849	0.0981228	1.04654	0.863436	1.26846	0.64297	9458	112	9346	0.0118418	FALSE
737.3	Kyphoscoliosis and scoliosis	musculoskeletal	0.098422	0.11064	1.10343	0.888311	1.37064	0.373698	8169	109	8060	0.0133431	FALSE	NA	NA	NA	NA	NA	NA	NA	NA	NA	NA	NA	0.0468243	0.173088	1.04794	0.74645	1.4712	0.786757	3358	34	3324	0.0101251	FALSE	0.060177	0.103374	1.06202	0.867243	1.30055	0.56048	9485	100	9385	0.010543	FALSE
738	Other acquired musculoskeletal deformity	musculoskeletal	0.00146343	0.0852404	1.00146	0.847379	1.18357	0.986302	8126	188	7938	0.0231356	FALSE	NA	NA	NA	NA	NA	NA	NA	NA	NA	NA	NA	0.0511603	0.152095	1.05249	0.781182	1.41803	0.736592	3371	47	3324	0.0139425	FALSE	0.235552	0.116663	1.26561	1.00692	1.59076	0.0434779	9489	81	9408	0.0085362	FALSE
738.4	Acquired spondylolisthesis	musculoskeletal	0.168924	0.124062	1.18403	0.928452	1.50996	0.173318	8187	89	8098	0.0108709	FALSE	NA	NA	NA	NA	NA	NA	NA	NA	NA	NA	NA	0.184549	0.17054	1.20268	0.860959	1.68002	0.279187	3362	38	3324	0.0113028	FALSE	0.175555	0.128193	1.19191	0.927093	1.53237	0.170853	9526	67	9459	0.00703338	FALSE
739	Contracture of joint	musculoskeletal	-0.0424242	0.211075	0.958463	0.63373	1.44959	0.840706	8306	29	8277	0.00349145	FALSE	NA	NA	NA	NA	NA	NA	NA	NA	NA	NA	NA	0.26947	0.296871	1.30927	0.731691	2.34278	0.364037	3337	13	3324	0.00389571	FALSE	0.0750801	0.144452	1.07797	0.812169	1.43076	0.603233	9550	51	9499	0.00534031	FALSE
740	Osteoarthrosis	musculoskeletal	0.0171778	0.0296714	1.01733	0.95985	1.07824	0.562632	7371	2908	4463	0.394519	FALSE	-0.0515132	0.0586044	0.949791	0.846726	1.0654	0.379402	3999	672	3327	0.168042	FALSE	0.0257046	0.0423415	1.02604	0.944325	1.11482	0.543799	3508	889	2619	0.253421	FALSE	-0.0270825	0.0421709	0.973281	0.896069	1.05715	0.520738	9140	930	8210	0.101751	FALSE
740.1	Osteoarthritis; localized	musculoskeletal	0.00980397	0.0319777	1.00985	0.948501	1.07517	0.759157	7524	1927	5597	0.256114	FALSE	-0.0431969	0.0665304	0.957723	0.840636	1.09112	0.516157	3830	503	3327	0.131332	FALSE	0.0165262	0.0481357	1.01666	0.925131	1.11725	0.731353	3236	617	2619	0.190667	FALSE	-0.072838	0.0515695	0.929751	0.840369	1.02864	0.157825	9316	504	8812	0.0541005	FALSE
740.11	Osteoarthrosis, localized, primary	musculoskeletal	0.0302427	0.0352241	1.0307	0.961946	1.10438	0.390572	7583	1393	6190	0.1837	FALSE	-0.193432	0.129796	0.824126	0.639012	1.06287	0.136153	3442	115	3327	0.0334108	FALSE	0.0114535	0.0486823	1.01152	0.919465	1.11279	0.813998	3222	603	2619	0.187151	FALSE	-0.0658888	0.0550727	0.936235	0.840439	1.04295	0.231542	9342	417	8925	0.0446371	FALSE
740.12	Osteoarthrosis, localized, secondary	musculoskeletal	0.0515725	0.0951687	1.05293	0.873753	1.26884	0.587883	8118	151	7967	0.0186006	FALSE	NA	NA	NA	NA	NA	NA	NA	NA	NA	NA	NA	0.121886	0.219585	1.12963	0.734547	1.7372	0.578844	2643	24	2619	0.00908059	FALSE	NA	NA	NA	NA	NA	NA	NA	NA	NA	NA	NA
740.2	Osteoarthrosis, generalized	musculoskeletal	-0.0185608	0.0759865	0.98161	0.845781	1.13925	0.807026	8069	240	7829	0.0297435	FALSE	-0.270661	0.137326	0.762875	0.582853	0.998499	0.0487306	3420	93	3327	0.027193	FALSE	-0.373926	0.20855	0.688028	0.457177	1.03545	0.0729767	2646	27	2619	0.0102041	FALSE	0.0427337	0.0826377	1.04366	0.887598	1.22716	0.605072	9415	172	9243	0.0182687	FALSE
740.3	Osteoarthrosis involving more than one site, but not specified as generalized	musculoskeletal	0.0752556	0.151573	1.07816	0.801053	1.45112	0.619544	8274	58	8216	0.00700991	FALSE	NA	NA	NA	NA	NA	NA	NA	NA	NA	NA	NA	NA	NA	NA	NA	NA	NA	NA	NA	NA	NA	NA	NA	NA	NA	NA	NA	NA	NA	NA	NA	NA	NA
740.9	Osteoarthrosis NOS	musculoskeletal	0.0391315	0.0328219	1.03991	0.975115	1.109	0.233168	7512	1872	5640	0.249201	FALSE	-0.0419774	0.0822942	0.958891	0.816055	1.12673	0.609989	3636	309	3327	0.0849835	FALSE	0.00981282	0.0528287	1.00986	0.910527	1.12003	0.852643	3133	514	2619	0.16406	FALSE	-0.0132644	0.0504594	0.986823	0.893897	1.08941	0.792649	9237	602	8635	0.0651727	FALSE
741	Symptoms and disorders of the joints	musculoskeletal	0.0652504	0.0396853	1.06743	0.987545	1.15377	0.100135	7370	976	6394	0.132429	FALSE	-0.216947	0.24747	0.804973	0.495599	1.30747	0.380672	3991	27	3964	0.00676522	FALSE	-0.0254837	0.0614693	0.974838	0.864189	1.09965	0.678453	3574	302	3272	0.0844992	FALSE	0.0187371	0.0488729	1.01891	0.92584	1.12134	0.701435	8952	568	8384	0.0634495	FALSE
741.2	Stiffness of joint	musculoskeletal	-0.0179874	0.10724	0.982173	0.795983	1.21192	0.866795	8201	115	8086	0.0140227	FALSE	NA	NA	NA	NA	NA	NA	NA	NA	NA	NA	NA	-0.0187194	0.0727199	0.981455	0.851079	1.1318	0.796857	3480	208	3272	0.0597701	FALSE	-0.0149756	0.0854347	0.985136	0.833245	1.16472	0.860854	9495	153	9342	0.0161137	FALSE
741.3	Difficulty in walking	musculoskeletal	0.0539167	0.0656655	1.0554	0.92794	1.20036	0.4116	7932	318	7614	0.0400908	FALSE	NA	NA	NA	NA	NA	NA	NA	NA	NA	NA	NA	-0.175478	0.165177	0.839056	0.607001	1.15982	0.288069	3312	40	3272	0.0120773	FALSE	-0.0457016	0.0928906	0.955327	0.79631	1.1461	0.622724	9486	135	9351	0.0142315	FALSE
741.4	Joint effusions	musculoskeletal	0.0993405	0.0737792	1.10444	0.955743	1.27628	0.178155	7897	250	7647	0.0316576	FALSE	NA	NA	NA	NA	NA	NA	NA	NA	NA	NA	NA	0.010543	0.144635	1.0106	0.761138	1.34182	0.941891	3324	52	3272	0.0156438	FALSE	0.185799	0.0876039	1.20418	1.0142	1.42975	0.0339303	9309	148	9161	0.0158986	FALSE
742	Derangement of joint, non-traumatic	musculoskeletal	-0.029244	0.0748819	0.97118	0.838608	1.12471	0.696141	7936	238	7698	0.0299899	FALSE	NA	NA	NA	NA	NA	NA	NA	NA	NA	NA	NA	-0.0452943	0.216151	0.955716	0.625659	1.45989	0.834019	3295	23	3272	0.00698027	FALSE	-0.0852074	0.118208	0.918322	0.728407	1.15775	0.471017	9475	81	9394	0.00854881	FALSE
742.2	Pathological, developmental or recurrent dislocation	musculoskeletal	-0.0849899	0.250685	0.918522	0.561955	1.50133	0.734587	8325	21	8304	0.00252252	FALSE	NA	NA	NA	NA	NA	NA	NA	NA	NA	NA	NA	NA	NA	NA	NA	NA	NA	NA	NA	NA	NA	NA	NA	NA	NA	NA	NA	NA	NA	NA	NA	NA	NA
742.9	Other derangement of joint	musculoskeletal	-0.0719198	0.0791481	0.930605	0.796881	1.08677	0.363522	7974	212	7762	0.0265864	FALSE	NA	NA	NA	NA	NA	NA	NA	NA	NA	NA	NA	0.105193	0.257762	1.11092	0.670306	1.84118	0.6832	3289	17	3272	0.00516874	FALSE	-0.0551345	0.131182	0.946358	0.731798	1.22383	0.674272	9502	66	9436	0.00694591	FALSE
743	Osteoporosis, osteopenia and pathological fracture	musculoskeletal	-0.074907	0.0475965	0.92783	0.845188	1.01855	0.115536	7973	702	7271	0.0880472	FALSE	NA	NA	NA	NA	NA	NA	NA	NA	NA	NA	NA	0.059122	0.0659151	1.0609	0.932327	1.20721	0.36975	3532	295	3237	0.0835221	FALSE	-0.0126604	0.055002	0.987419	0.886509	1.09982	0.817952	9174	461	8713	0.0502507	FALSE
743.1	Osteoporosis	musculoskeletal	-0.0670484	0.0696838	0.93515	0.815765	1.07201	0.33596	8163	294	7869	0.0360162	FALSE	NA	NA	NA	NA	NA	NA	NA	NA	NA	NA	NA	0.0765392	0.0695725	1.07954	0.941931	1.23726	0.271273	3500	263	3237	0.0751429	FALSE	0.0284605	0.0752647	1.02887	0.887756	1.19241	0.705328	9373	223	9150	0.0237917	FALSE
743.11	Osteoporosis NOS	musculoskeletal	-0.0389193	0.0705658	0.961828	0.837589	1.1045	0.581269	8174	285	7889	0.0348667	FALSE	NA	NA	NA	NA	NA	NA	NA	NA	NA	NA	NA	0.0716882	0.0701562	1.07432	0.936301	1.23268	0.306858	3496	259	3237	0.0740847	FALSE	0.0239918	0.0903671	1.02428	0.85802	1.22276	0.79063	9412	149	9263	0.0158309	FALSE
743.12	Senile osteoporosis	musculoskeletal	NA	NA	NA	NA	NA	NA	NA	NA	NA	#VALUE!	NA	NA	NA	NA	NA	NA	NA	NA	NA	NA	NA	NA	NA	NA	NA	NA	NA	NA	NA	NA	NA	NA	NA	0.0187964	0.170522	1.01897	0.729478	1.42336	0.912228	9560	38	9522	0.0039749	FALSE
743.13	Other specified osteoporosis	musculoskeletal	NA	NA	NA	NA	NA	NA	NA	NA	NA	#VALUE!	NA	NA	NA	NA	NA	NA	NA	NA	NA	NA	NA	NA	0.413422	0.204241	1.51198	1.0132	2.25632	0.0429511	3264	27	3237	0.00827206	FALSE	0.206695	0.126413	1.22961	0.959758	1.57533	0.102033	9488	67	9421	0.00706155	FALSE
743.2	Pathologic fracture	musculoskeletal	-0.136995	0.181182	0.871975	0.611334	1.24374	0.449579	8288	39	8249	0.0047056	FALSE	NA	NA	NA	NA	NA	NA	NA	NA	NA	NA	NA	NA	NA	NA	NA	NA	NA	NA	NA	NA	NA	NA	0.0844695	0.151216	1.08814	0.809034	1.46353	0.576434	9550	47	9503	0.00492147	FALSE
743.4	Stress fracture	musculoskeletal	-0.0793637	0.180011	0.923704	0.649089	1.3145	0.659298	8301	40	8261	0.0048187	FALSE	NA	NA	NA	NA	NA	NA	NA	NA	NA	NA	NA	NA	NA	NA	NA	NA	NA	NA	NA	NA	NA	NA	NA	NA	NA	NA	NA	NA	NA	NA	NA	NA	NA
743.9	Osteopenia or other disorder of bone and cartilage	musculoskeletal	-0.0999049	0.0589374	0.904923	0.806201	1.01573	0.0900561	8068	423	7645	0.0524294	FALSE	NA	NA	NA	NA	NA	NA	NA	NA	NA	NA	NA	-0.182046	0.179302	0.833563	0.586562	1.18458	0.309961	3271	34	3237	0.0103944	FALSE	0.0272002	0.071895	1.02757	0.892513	1.18307	0.705184	9295	237	9058	0.0254976	FALSE
745	Pain in joint	musculoskeletal	0.0413464	0.0341905	1.04221	0.97466	1.11445	0.226549	7595	6173	1422	0.812772	FALSE	0.00366733	0.271922	1.00367	0.589017	1.71024	0.989239	3999	25	3974	0.00625156	FALSE	0.0145572	0.0378291	1.01466	0.942153	1.09276	0.700374	3143	1272	1871	0.404709	FALSE	0.0456752	0.030886	1.04673	0.985248	1.11206	0.139186	8453	1957	6496	0.231515	FALSE
747	Cardiac and circulatory congenital anomalies	congenital anomalies	0.0254121	0.192802	1.02574	0.702943	1.49676	0.895139	8270	35	8235	0.00423216	FALSE	NA	NA	NA	NA	NA	NA	NA	NA	NA	NA	NA	0.132795	0.149439	1.14202	0.852054	1.53065	0.374206	3822	46	3776	0.0120356	FALSE	0.0674244	0.0755441	1.06975	0.922524	1.24047	0.372116	9456	193	9263	0.0204103	FALSE
747.1	Cardiac congenital anomalies	congenital anomalies	NA	NA	NA	NA	NA	NA	NA	NA	NA	#VALUE!	NA	NA	NA	NA	NA	NA	NA	NA	NA	NA	NA	NA	0.168901	0.183216	1.184	0.826792	1.69555	0.356597	3807	31	3776	0.00814289	FALSE	0.0861671	0.082386	1.08999	0.927456	1.281	0.295609	9489	163	9326	0.0171778	FALSE
747.11	Cardiac shunt/ heart septal defect	congenital anomalies	NA	NA	NA	NA	NA	NA	NA	NA	NA	#VALUE!	NA	NA	NA	NA	NA	NA	NA	NA	NA	NA	NA	NA	0.304055	0.227165	1.35534	0.868326	2.11551	0.180741	3796	20	3776	0.0052687	FALSE	0.135754	0.0960151	1.1454	0.948915	1.38257	0.157397	9540	118	9422	0.012369	FALSE
747.12	Valvular heart disease/ heart chambers	congenital anomalies	NA	NA	NA	NA	NA	NA	NA	NA	NA	#VALUE!	NA	NA	NA	NA	NA	NA	NA	NA	NA	NA	NA	NA	NA	NA	NA	NA	NA	NA	NA	NA	NA	NA	NA	-0.254786	0.168649	0.775083	0.556918	1.07871	0.130853	9555	40	9515	0.00418629	FALSE
747.13	Congenital anomalies of great vessels	congenital anomalies	NA	NA	NA	NA	NA	NA	NA	NA	NA	#VALUE!	NA	NA	NA	NA	NA	NA	NA	NA	NA	NA	NA	NA	NA	NA	NA	NA	NA	NA	NA	NA	NA	NA	NA	-0.0345704	0.142764	0.96602	0.730236	1.27794	0.808664	9558	57	9501	0.00596359	FALSE
749	Congenital anomalies of face and neck	congenital anomalies	NA	NA	NA	NA	NA	NA	NA	NA	NA	#VALUE!	NA	NA	NA	NA	NA	NA	NA	NA	NA	NA	NA	NA	NA	NA	NA	NA	NA	NA	NA	NA	NA	NA	NA	0.0538629	0.183384	1.05534	0.736703	1.51179	0.768975	9532	33	9499	0.00346202	FALSE
750	Digestive congenital anomalies	congenital anomalies	0.108734	0.210044	1.11487	0.738635	1.68273	0.604687	8271	28	8243	0.00338532	FALSE	NA	NA	NA	NA	NA	NA	NA	NA	NA	NA	NA	0.676102	0.331334	1.9662	1.02705	3.76413	0.0412962	3798	10	3788	0.00263296	FALSE	-0.0386027	0.16742	0.962133	0.692986	1.33581	0.817646	9497	38	9459	0.00400126	FALSE
751	Genitourinary congenital anomalies	congenital anomalies	-0.325522	0.144711	0.722151	0.54381	0.958978	0.0244835	8257	65	8192	0.00787211	FALSE	NA	NA	NA	NA	NA	NA	NA	NA	NA	NA	NA	0.0949796	0.219516	1.09964	0.715143	1.69085	0.66525	3809	21	3788	0.00551326	FALSE	0.0271417	0.113875	1.02751	0.821969	1.28446	0.811612	9414	85	9329	0.00902911	FALSE
751.2	Congenital anomalies of urinary system	congenital anomalies	-0.404755	0.158733	0.66714	0.488766	0.910613	0.0107753	8290	54	8236	0.00651387	FALSE	NA	NA	NA	NA	NA	NA	NA	NA	NA	NA	NA	0.129735	0.231024	1.13853	0.723922	1.79058	0.574412	3807	19	3788	0.00499081	FALSE	0.0900117	0.13399	1.09419	0.841467	1.42281	0.501724	9480	60	9420	0.00632911	FALSE
751.21	Cystic kidney disease	congenital anomalies	-0.40042	0.16522	0.670038	0.484687	0.92627	0.0153693	8304	50	8254	0.00602119	FALSE	NA	NA	NA	NA	NA	NA	NA	NA	NA	NA	NA	0.301202	0.263575	1.35148	0.806215	2.26553	0.25314	3803	15	3788	0.00394425	FALSE	0.0760093	0.166472	1.07897	0.778587	1.49525	0.647966	9505	38	9467	0.0039979	FALSE
752	Nervous system congenital anomalies	congenital anomalies	0.274526	0.260825	1.31591	0.789235	2.19404	0.292556	8319	20	8299	0.00240414	FALSE	NA	NA	NA	NA	NA	NA	NA	NA	NA	NA	NA	NA	NA	NA	NA	NA	NA	NA	NA	NA	NA	NA	-0.19543	0.133761	0.822481	0.6328	1.06902	0.144003	9553	63	9490	0.00659479	FALSE
752.2	Other specified congenital anomalies of nervous system	congenital anomalies	NA	NA	NA	NA	NA	NA	NA	NA	NA	#VALUE!	NA	NA	NA	NA	NA	NA	NA	NA	NA	NA	NA	NA	NA	NA	NA	NA	NA	NA	NA	NA	NA	NA	NA	-0.154509	0.151201	0.856835	0.637078	1.1524	0.306836	9569	51	9518	0.00532971	FALSE
753	Congenital anomalies of the eye	congenital anomalies	-0.258086	0.223279	0.772529	0.498719	1.19667	0.247725	8293	28	8265	0.00337634	FALSE	NA	NA	NA	NA	NA	NA	NA	NA	NA	NA	NA	0.0914699	0.323107	1.09578	0.581689	2.06423	0.777104	3800	10	3790	0.00263158	FALSE	NA	NA	NA	NA	NA	NA	NA	NA	NA	NA	NA
754	Congenital musculoskeletal deformities of spine	congenital anomalies	-0.147314	0.200986	0.863023	0.582022	1.27969	0.463584	8296	32	8264	0.00385728	FALSE	NA	NA	NA	NA	NA	NA	NA	NA	NA	NA	NA	NA	NA	NA	NA	NA	NA	NA	NA	NA	NA	NA	NA	NA	NA	NA	NA	NA	NA	NA	NA	NA	NA
754.2	Spondylolisthesis, congenital	congenital anomalies	-0.125098	0.213636	0.88241	0.580524	1.34128	0.558167	8333	28	8305	0.00336013	FALSE	NA	NA	NA	NA	NA	NA	NA	NA	NA	NA	NA	NA	NA	NA	NA	NA	NA	NA	NA	NA	NA	NA	NA	NA	NA	NA	NA	NA	NA	NA	NA	NA	NA
755	Congenital anomalies of limbs	congenital anomalies	0.024044	0.055037	1.02434	0.919589	1.14101	0.662205	7909	473	7436	0.0598053	FALSE	NA	NA	NA	NA	NA	NA	NA	NA	NA	NA	NA	NA	NA	NA	NA	NA	NA	NA	NA	NA	NA	NA	-0.266419	0.161844	0.766118	0.557868	1.05211	0.0997323	9528	42	9486	0.00440806	FALSE
755.1	Congenital deformities of feet	congenital anomalies	0.0141703	0.0556296	1.01427	0.909497	1.13112	0.798935	7924	462	7462	0.0583039	FALSE	NA	NA	NA	NA	NA	NA	NA	NA	NA	NA	NA	NA	NA	NA	NA	NA	NA	NA	NA	NA	NA	NA	NA	NA	NA	NA	NA	NA	NA	NA	NA	NA	NA
756	Other congenital musculoskeletal anomalies	congenital anomalies	-0.081157	0.234423	0.922049	0.582383	1.45982	0.729193	8280	23	8257	0.00277778	FALSE	NA	NA	NA	NA	NA	NA	NA	NA	NA	NA	NA	NA	NA	NA	NA	NA	NA	NA	NA	NA	NA	NA	NA	NA	NA	NA	NA	NA	NA	NA	NA	NA	NA
758	Chromosomal anomalies and genetic disorders	congenital anomalies	NA	NA	NA	NA	NA	NA	NA	NA	NA	#VALUE!	NA	NA	NA	NA	NA	NA	NA	NA	NA	NA	NA	NA	NA	NA	NA	NA	NA	NA	NA	NA	NA	NA	NA	0.0272226	0.171021	1.0276	0.734931	1.43681	0.873529	9565	36	9529	0.00376372	FALSE
758.1	Chromosomal anomalies	congenital anomalies	NA	NA	NA	NA	NA	NA	NA	NA	NA	#VALUE!	NA	NA	NA	NA	NA	NA	NA	NA	NA	NA	NA	NA	NA	NA	NA	NA	NA	NA	NA	NA	NA	NA	NA	0.111514	0.184627	1.11797	0.778525	1.60541	0.545845	9569	31	9538	0.00323963	FALSE
759	Other and unspecified congenital anomalies	congenital anomalies	NA	NA	NA	NA	NA	NA	NA	NA	NA	#VALUE!	NA	NA	NA	NA	NA	NA	NA	NA	NA	NA	NA	NA	NA	NA	NA	NA	NA	NA	NA	NA	NA	NA	NA	0.158358	0.108806	1.17159	0.946578	1.45008	0.145554	9461	88	9373	0.00930134	FALSE
760	Back pain	symptoms	0.00530217	0.0286782	1.00532	0.950367	1.06344	0.853319	7478	5106	2372	0.682803	FALSE	-0.00371305	0.0903961	0.996294	0.834528	1.18942	0.967236	3999	241	3758	0.0602651	FALSE	-0.0395997	0.0394577	0.961174	0.889641	1.03846	0.315572	3316	945	2371	0.284982	FALSE	0.059591	0.0343591	1.0614	0.992277	1.13534	0.0828551	8637	1275	7362	0.147621	FALSE
761	Cervicalgia	symptoms	0.00501958	0.029086	1.00503	0.949339	1.06399	0.862984	7394	2238	5156	0.302678	FALSE	0.00464464	0.249106	1.00466	0.616557	1.63705	0.985124	3999	30	3969	0.00750188	FALSE	0.0750528	0.0645364	1.07794	0.949862	1.22329	0.244849	3591	270	3321	0.075188	FALSE	0.0091555	0.0502556	1.0092	0.91453	1.11367	0.855443	9048	493	8555	0.0544872	FALSE
763	Thoracic or lumbosacral neuritis or radiculitis, unspecified	symptoms	0.0286626	0.0423823	1.02908	0.947047	1.11821	0.498858	7740	821	6919	0.106072	FALSE	NA	NA	NA	NA	NA	NA	NA	NA	NA	NA	NA	0.0645881	0.0631638	1.06672	0.942506	1.2073	0.306521	3247	293	2954	0.0902371	FALSE	0.0237648	0.0811846	1.02405	0.873404	1.20068	0.769732	9430	173	9257	0.0183457	FALSE
764	Sciatica	symptoms	-0.0426308	0.050907	0.958265	0.867267	1.05881	0.402353	7723	550	7173	0.0712158	FALSE	0.428907	0.179368	1.53558	1.08041	2.18249	0.0167931	3992	60	3932	0.0150301	FALSE	-0.0452403	0.0656364	0.955768	0.840391	1.08698	0.490663	3224	270	2954	0.0837469	FALSE	-0.0215628	0.100792	0.978668	0.803229	1.19243	0.830599	9422	111	9311	0.0117809	FALSE
765	Cervical radiculitis	symptoms	-0.0145011	0.0507584	0.985603	0.892269	1.0887	0.775116	7922	550	7372	0.0694269	FALSE	NA	NA	NA	NA	NA	NA	NA	NA	NA	NA	NA	-0.104241	0.0932072	0.901008	0.750567	1.0816	0.263407	3079	125	2954	0.0405976	FALSE	0.00789579	0.118116	1.00793	0.799626	1.27049	0.946703	9505	77	9428	0.008101	FALSE
766	Neuralgia, neuritis, and radiculitis NOS	symptoms	0.0334589	0.0718917	1.03402	0.898122	1.19049	0.64164	7890	265	7625	0.0335868	FALSE	NA	NA	NA	NA	NA	NA	NA	NA	NA	NA	NA	0.0290143	0.10014	1.02944	0.84598	1.25268	0.772017	3062	108	2954	0.0352711	FALSE	-0.0298621	0.0860878	0.970579	0.819883	1.14897	0.728682	9431	154	9277	0.0163291	FALSE
769	Nonallopathic lesions NEC	symptoms	0.0294993	0.0659191	1.02994	0.905107	1.17199	0.654508	8299	315	7984	0.0379564	FALSE	NA	NA	NA	NA	NA	NA	NA	NA	NA	NA	NA	NA	NA	NA	NA	NA	NA	NA	NA	NA	NA	NA	NA	NA	NA	NA	NA	NA	NA	NA	NA	NA	NA
770	Myalgia and myositis unspecified	symptoms	-0.0493055	0.0361276	0.95189	0.886818	1.02174	0.172328	7644	1201	6443	0.157117	FALSE	-0.210653	0.164159	0.810055	0.587191	1.11751	0.199414	3999	66	3933	0.0165041	FALSE	0.0344925	0.1078	1.03509	0.837951	1.27862	0.748993	3813	90	3723	0.0236035	FALSE	0.0488366	0.0535447	1.05005	0.945434	1.16624	0.361731	9107	409	8698	0.0449105	FALSE
771	Musculoskeletal symptoms referable to limbs	symptoms	NA	NA	NA	NA	NA	NA	NA	NA	NA	#VALUE!	NA	-0.225377	0.302083	0.798215	0.441552	1.44297	0.45562	3999	20	3979	0.00500125	FALSE	-0.0444574	0.0730312	0.956516	0.828947	1.10372	0.542693	3337	210	3127	0.0629308	FALSE	-0.139914	0.114132	0.869433	0.69516	1.0874	0.220241	9448	84	9364	0.00889077	FALSE
771.1	Swelling of limb	symptoms	-0.0193526	0.0814365	0.980833	0.836132	1.15058	0.81216	7813	203	7610	0.0259823	FALSE	NA	NA	NA	NA	NA	NA	NA	NA	NA	NA	NA	0.127727	0.0762341	1.13624	0.978542	1.31936	0.0938448	3322	195	3127	0.0586996	FALSE	-0.0106708	0.0725188	0.989386	0.858295	1.1405	0.883017	9034	257	8777	0.0284481	FALSE
771.2	Cramp of limb	symptoms	0.00836424	0.141007	1.0084	0.764901	1.32941	0.952699	8162	65	8097	0.00796373	FALSE	NA	NA	NA	NA	NA	NA	NA	NA	NA	NA	NA	NA	NA	NA	NA	NA	NA	NA	NA	NA	NA	NA	-0.164691	0.193652	0.848156	0.580278	1.2397	0.395077	9480	30	9450	0.00316456	FALSE
772	Symptoms of the muscles	symptoms	0.0873282	0.195246	1.09125	0.744268	1.60001	0.654679	8248	34	8214	0.00412221	FALSE	NA	NA	NA	NA	NA	NA	NA	NA	NA	NA	NA	-0.0324386	0.171636	0.968082	0.691533	1.35523	0.850096	3414	35	3379	0.0102519	FALSE	0.1904	0.156358	1.20973	0.890421	1.64355	0.223329	9514	43	9471	0.00451966	FALSE
772.2	Spasm of muscle	symptoms	0.0484388	0.0573677	1.04963	0.938003	1.17454	0.39847	7643	424	7219	0.0554756	FALSE	NA	NA	NA	NA	NA	NA	NA	NA	NA	NA	NA	0.0422573	0.103125	1.04316	0.852257	1.27683	0.681976	3478	99	3379	0.0284646	FALSE	-0.0233314	0.0792987	0.976939	0.836309	1.14122	0.768588	9399	182	9217	0.0193638	FALSE
772.3	Muscle weakness	symptoms	-0.0282944	0.0537818	0.972102	0.874847	1.08017	0.598821	7899	499	7400	0.0631726	FALSE	NA	NA	NA	NA	NA	NA	NA	NA	NA	NA	NA	0.11322	0.0924218	1.11988	0.934329	1.34228	0.220562	3505	126	3379	0.0359486	FALSE	0.185549	0.0596972	1.20388	1.07095	1.35331	0.00188253	9373	342	9031	0.0364878	FALSE
772.4	Rhabdomyolysis	symptoms	0.0853128	0.24536	1.08906	0.67328	1.76159	0.728062	8332	21	8311	0.0025204	FALSE	NA	NA	NA	NA	NA	NA	NA	NA	NA	NA	NA	NA	NA	NA	NA	NA	NA	NA	NA	NA	NA	NA	NA	NA	NA	NA	NA	NA	NA	NA	NA	NA	NA
781	Symptoms involving nervous and musculoskeletal systems	symptoms	-0.087559	0.114142	0.916165	0.73251	1.14587	0.44302	8110	101	8009	0.0124538	FALSE	-0.0602994	0.149978	0.941483	0.701695	1.26321	0.687643	3999	86	3913	0.0215054	FALSE	0.127119	0.15712	1.13555	0.834572	1.54508	0.418484	3724	44	3680	0.0118153	FALSE	0.038045	0.144126	1.03878	0.783142	1.37786	0.791802	9403	52	9351	0.00553015	FALSE
781.2	Abnormal posture	symptoms	0.299115	0.205147	1.34866	0.902152	2.01617	0.144826	8317	32	8285	0.00384754	FALSE	NA	NA	NA	NA	NA	NA	NA	NA	NA	NA	NA	0.18684	0.196784	1.20543	0.819666	1.77276	0.342385	3708	28	3680	0.00755124	FALSE	0.0464511	0.141329	1.04755	0.794094	1.3819	0.742402	9571	56	9515	0.00585101	FALSE
782	Symptoms involving skin and other integumentary tissue	symptoms	NA	NA	NA	NA	NA	NA	NA	NA	NA	#VALUE!	NA	NA	NA	NA	NA	NA	NA	NA	NA	NA	NA	NA	NA	NA	NA	NA	NA	NA	NA	NA	NA	NA	NA	-0.0783266	0.179518	0.924662	0.650391	1.3146	0.662607	9435	32	9403	0.00339163	FALSE
782.3	Edema	symptoms	0.0897667	0.0395254	1.09392	1.01237	1.18203	0.0231402	7408	1039	6369	0.140254	FALSE	-0.183369	0.166265	0.832461	0.600947	1.15316	0.27008	3998	63	3935	0.0157579	FALSE	-0.0318991	0.057507	0.968604	0.865357	1.08417	0.5791	3444	369	3075	0.107143	FALSE	-0.0677667	0.048589	0.934478	0.84959	1.02785	0.163108	8940	642	8298	0.0718121	FALSE
782.6	Pallor and flushing	symptoms	0.174632	0.236827	1.19081	0.748601	1.89423	0.460891	8273	23	8250	0.00278013	FALSE	NA	NA	NA	NA	NA	NA	NA	NA	NA	NA	NA	0.0316372	0.187272	1.03214	0.71504	1.48987	0.865846	3106	31	3075	0.00998068	FALSE	NA	NA	NA	NA	NA	NA	NA	NA	NA	NA	NA
783	Fever of unknown origin	symptoms	-0.112464	0.080257	0.893629	0.763557	1.04586	0.161124	7825	213	7612	0.0272204	FALSE	0.109655	0.130844	1.11589	0.863467	1.44211	0.401999	3999	109	3890	0.0272568	FALSE	-0.226893	0.120714	0.797006	0.629083	1.00975	0.0601636	3667	72	3595	0.0196346	FALSE	-0.124496	0.0380359	0.882942	0.819512	0.951281	0.00106367	8683	1074	7609	0.12369	FALSE
785	Abdominal pain	symptoms	0.0347611	0.0276514	1.03537	0.980752	1.09303	0.208711	7092	2912	4180	0.410603	FALSE	-0.0271029	0.065024	0.973261	0.856801	1.10555	0.676815	3999	477	3522	0.11928	FALSE	-0.0570956	0.0420478	0.944504	0.869785	1.02564	0.174503	3022	800	2222	0.264725	FALSE	-0.0176367	0.0266806	0.982518	0.932458	1.03526	0.508594	8242	2485	5757	0.301504	FALSE
788	Syncope and collapse	symptoms	0.0994407	0.0548276	1.10455	0.992011	1.22986	0.0697242	7972	470	7502	0.0589563	FALSE	-0.0417962	0.124276	0.959065	0.751731	1.22358	0.736631	3999	123	3876	0.0307577	FALSE	0.0669655	0.0837875	1.06926	0.907322	1.2601	0.424157	3653	156	3497	0.0427046	FALSE	-0.0396326	0.0590287	0.961143	0.856134	1.07903	0.501958	9185	345	8840	0.0375612	FALSE
789	Nausea and vomiting	symptoms	-0.0542038	0.039583	0.947239	0.876528	1.02365	0.170884	7317	973	6344	0.132978	FALSE	-0.150556	0.0800575	0.860229	0.735306	1.00638	0.0600263	3999	294	3705	0.0735184	FALSE	-0.0765679	0.0657207	0.92629	0.814337	1.05363	0.243999	3470	254	3216	0.0731988	FALSE	0.0104159	0.0349684	1.01047	0.943535	1.08215	0.765806	8467	1252	7215	0.147868	FALSE
790	Nonspecific findings on examination of blood	symptoms	NA	NA	NA	NA	NA	NA	NA	NA	NA	#VALUE!	NA	NA	NA	NA	NA	NA	NA	NA	NA	NA	NA	NA	-0.188361	0.210585	0.828316	0.548204	1.25155	0.371074	3170	24	3146	0.00757098	FALSE	-0.0614324	0.160931	0.940417	0.686015	1.28916	0.70266	9468	42	9426	0.00443599	FALSE
790.1	Elevated sedimentation rate	symptoms	NA	NA	NA	NA	NA	NA	NA	NA	NA	#VALUE!	NA	NA	NA	NA	NA	NA	NA	NA	NA	NA	NA	NA	-0.0257651	0.267458	0.974564	0.57696	1.64617	0.923256	3161	15	3146	0.00474533	FALSE	0.0732223	0.14358	1.07597	0.812048	1.42567	0.610069	9524	50	9474	0.0052499	FALSE
790.6	Other abnormal blood chemistry	symptoms	0.00757523	0.062386	1.0076	0.891632	1.13866	0.903354	7699	354	7345	0.04598	FALSE	NA	NA	NA	NA	NA	NA	NA	NA	NA	NA	NA	0.0308688	0.0621419	1.03135	0.913082	1.16494	0.619368	3441	295	3146	0.0857309	FALSE	-0.00723595	0.0793262	0.99279	0.849833	1.1598	0.92732	9270	187	9083	0.0201726	FALSE
790.8	Elevated C-reactive protein (CRP)	symptoms	NA	NA	NA	NA	NA	NA	NA	NA	NA	#VALUE!	NA	NA	NA	NA	NA	NA	NA	NA	NA	NA	NA	NA	NA	NA	NA	NA	NA	NA	NA	NA	NA	NA	NA	0.000735458	0.175642	1.00074	0.709267	1.41198	0.996659	9545	34	9511	0.00356207	FALSE
791	Gangrene	symptoms	NA	NA	NA	NA	NA	NA	NA	NA	NA	#VALUE!	NA	NA	NA	NA	NA	NA	NA	NA	NA	NA	NA	NA	-0.0431196	0.287289	0.957797	0.545416	1.68197	0.880693	3826	13	3813	0.0033978	FALSE	NA	NA	NA	NA	NA	NA	NA	NA	NA	NA	NA
792	Abnormal Papanicolaou smear of cervix and cervical HPV	genitourinary	-0.0192416	0.0396021	0.980942	0.907681	1.06012	0.627057	7750	980	6770	0.126452	FALSE	NA	NA	NA	NA	NA	NA	NA	NA	NA	NA	NA	-0.0368473	0.107711	0.963823	0.780391	1.19037	0.732279	3027	96	2931	0.0317146	FALSE	0.0547309	0.0440512	1.05626	0.968885	1.15151	0.214074	9228	559	8669	0.0605765	FALSE
792.1	Papanicolaou smear of cervix or vagina with atypical squamous cells	genitourinary	-0.012048	0.0576814	0.988024	0.882406	1.10629	0.834549	7993	424	7569	0.0530464	FALSE	NA	NA	NA	NA	NA	NA	NA	NA	NA	NA	NA	-0.0480004	0.126749	0.953133	0.743469	1.22192	0.704906	3000	69	2931	0.023	FALSE	0.0585064	0.0474578	1.06025	0.966078	1.16361	0.217647	9259	475	8784	0.0513014	FALSE
794	Abnormal results of other function studies (bladder, pancreas, placenta, spleen, etc)	symptoms	-0.0170053	0.233879	0.983139	0.621631	1.55488	0.942037	8196	23	8173	0.00280625	FALSE	NA	NA	NA	NA	NA	NA	NA	NA	NA	NA	NA	NA	NA	NA	NA	NA	NA	NA	NA	NA	NA	NA	NA	NA	NA	NA	NA	NA	NA	NA	NA	NA	NA
795	Other and nonspecific abnormal cytological, histological and immunological findings	symptoms	-0.00212446	0.154556	0.997878	0.737084	1.35095	0.989033	8238	57	8181	0.00691916	FALSE	NA	NA	NA	NA	NA	NA	NA	NA	NA	NA	NA	-0.0560898	0.179096	0.945454	0.665565	1.34304	0.754142	3742	32	3710	0.00855158	FALSE	NA	NA	NA	NA	NA	NA	NA	NA	NA	NA	NA
797	Shock	symptoms	NA	NA	NA	NA	NA	NA	NA	NA	NA	#VALUE!	NA	NA	NA	NA	NA	NA	NA	NA	NA	NA	NA	NA	NA	NA	NA	NA	NA	NA	NA	NA	NA	NA	NA	-0.0198993	0.115902	0.980297	0.781088	1.23031	0.863681	9503	84	9419	0.00883931	FALSE
797.1	Cardiogenic shock	symptoms	NA	NA	NA	NA	NA	NA	NA	NA	NA	#VALUE!	NA	NA	NA	NA	NA	NA	NA	NA	NA	NA	NA	NA	NA	NA	NA	NA	NA	NA	NA	NA	NA	NA	NA	-0.0515402	0.190391	0.949765	0.653962	1.37937	0.786616	9559	30	9529	0.0031384	FALSE
798	Malaise and fatigue	symptoms	0.0305891	0.0379104	1.03106	0.957226	1.11059	0.419736	7142	1109	6033	0.155279	FALSE	0.125914	0.137954	1.13419	0.865476	1.48632	0.361387	3999	99	3900	0.0247562	FALSE	0.0194572	0.0477138	1.01965	0.928614	1.11961	0.683428	3261	549	2712	0.168353	FALSE	0.0367905	0.0320223	1.03748	0.974361	1.10468	0.250596	8080	1815	6265	0.224629	FALSE
798.1	Chronic fatigue syndrome	symptoms	0.113316	0.127112	1.11999	0.872997	1.43685	0.372679	8145	85	8060	0.0104359	FALSE	NA	NA	NA	NA	NA	NA	NA	NA	NA	NA	NA	0.129341	0.184201	1.13808	0.79319	1.63293	0.482571	2743	31	2712	0.0113015	FALSE	NA	NA	NA	NA	NA	NA	NA	NA	NA	NA	NA
800	Fracture of lower limb	injuries & poisonings	0.0658521	0.0961063	1.06807	0.884692	1.28946	0.493217	8226	143	8083	0.0173839	FALSE	NA	NA	NA	NA	NA	NA	NA	NA	NA	NA	NA	0.257005	0.156899	1.29305	0.950737	1.75862	0.101416	3359	44	3315	0.0130991	FALSE	0.0789963	0.0804062	1.0822	0.92441	1.26692	0.32587	9491	168	9323	0.017701	FALSE
800.1	Fracture of neck of femur	injuries & poisonings	NA	NA	NA	NA	NA	NA	NA	NA	NA	#VALUE!	NA	NA	NA	NA	NA	NA	NA	NA	NA	NA	NA	NA	0.492999	0.308207	1.63722	0.894861	2.99542	0.109694	3328	13	3315	0.00390625	FALSE	0.248129	0.176052	1.28163	0.907617	1.80975	0.158715	9563	34	9529	0.00355537	FALSE
800.2	Fracture of unspecified part of femur	injuries & poisonings	NA	NA	NA	NA	NA	NA	NA	NA	NA	#VALUE!	NA	NA	NA	NA	NA	NA	NA	NA	NA	NA	NA	NA	NA	NA	NA	NA	NA	NA	NA	NA	NA	NA	NA	0.072141	0.177969	1.07481	0.758299	1.52342	0.685215	9566	34	9532	0.00355425	FALSE
800.3	Fracture of tibia and fibula	injuries & poisonings	-0.0178167	0.14587	0.982341	0.738067	1.30746	0.902787	8281	62	8219	0.00748702	FALSE	NA	NA	NA	NA	NA	NA	NA	NA	NA	NA	NA	NA	NA	NA	NA	NA	NA	NA	NA	NA	NA	NA	0.113071	0.128735	1.11971	0.870011	1.44108	0.379767	9545	63	9482	0.00660031	FALSE
801	Fracture of ankle and foot	injuries & poisonings	0.00900464	0.0593861	1.00905	0.898173	1.1336	0.87948	8154	389	7765	0.0477066	FALSE	NA	NA	NA	NA	NA	NA	NA	NA	NA	NA	NA	0.0138226	0.189369	1.01392	0.699535	1.46959	0.941812	3344	29	3315	0.00867225	FALSE	0.08669	0.081521	1.09056	0.929516	1.2795	0.287598	9450	163	9287	0.0172487	FALSE
801.1	Fracture of foot	injuries & poisonings	0.266979	0.114006	1.30601	1.04449	1.63302	0.0191913	8305	100	8205	0.0120409	FALSE	NA	NA	NA	NA	NA	NA	NA	NA	NA	NA	NA	0.333081	0.303542	1.39526	0.769618	2.52951	0.272503	3327	12	3315	0.00360685	FALSE	0.134813	0.11386	1.14432	0.915439	1.43043	0.236402	9534	81	9453	0.00849591	FALSE
802	Fracture of pelvis	injuries & poisonings	NA	NA	NA	NA	NA	NA	NA	NA	NA	#VALUE!	NA	NA	NA	NA	NA	NA	NA	NA	NA	NA	NA	NA	NA	NA	NA	NA	NA	NA	NA	NA	NA	NA	NA	0.135129	0.183777	1.14468	0.798457	1.64104	0.462164	9577	30	9547	0.0031325	FALSE
803	Fracture of upper limb	injuries & poisonings	0.143008	0.102097	1.15374	0.944498	1.40933	0.1613	8302	127	8175	0.0152975	FALSE	NA	NA	NA	NA	NA	NA	NA	NA	NA	NA	NA	0.0838142	0.208965	1.08743	0.721981	1.63785	0.688352	3339	24	3315	0.00718778	FALSE	-0.0031619	0.0875941	0.996843	0.839586	1.18355	0.971205	9525	136	9389	0.0142782	FALSE
803.1	Fracture of humerus	injuries & poisonings	0.363895	0.219886	1.43892	0.935118	2.21416	0.0979401	8338	27	8311	0.00323819	FALSE	NA	NA	NA	NA	NA	NA	NA	NA	NA	NA	NA	NA	NA	NA	NA	NA	NA	NA	NA	NA	NA	NA	-0.008083	0.16945	0.99195	0.711624	1.3827	0.961954	9563	36	9527	0.00376451	FALSE
803.2	Fracture of radius and ulna	injuries & poisonings	0.0684487	0.121117	1.07085	0.844559	1.35776	0.571975	8319	89	8230	0.0106984	FALSE	NA	NA	NA	NA	NA	NA	NA	NA	NA	NA	NA	NA	NA	NA	NA	NA	NA	NA	NA	NA	NA	NA	-0.00788738	0.112152	0.992144	0.796359	1.23606	0.943933	9554	82	9472	0.00858279	FALSE
804	Fracture of hand or wrist	injuries & poisonings	0.153105	0.0956573	1.16545	0.966201	1.40578	0.109475	8251	143	8108	0.0173312	FALSE	NA	NA	NA	NA	NA	NA	NA	NA	NA	NA	NA	-0.503418	0.262963	0.604461	0.361019	1.01206	0.0555679	3330	15	3315	0.0045045	FALSE	0.084327	0.117837	1.08798	0.86361	1.37065	0.474224	9485	75	9410	0.00790722	FALSE
805	Fracture of vertebral column without mention of spinal cord injury	injuries & poisonings	0.128724	0.184733	1.13738	0.791874	1.63362	0.485921	8329	38	8291	0.00456237	FALSE	NA	NA	NA	NA	NA	NA	NA	NA	NA	NA	NA	NA	NA	NA	NA	NA	NA	NA	NA	NA	NA	NA	0.0952446	0.131242	1.09993	0.850449	1.42259	0.468013	9544	61	9483	0.00639145	FALSE
807	Fracture of ribs	injuries & poisonings	-0.222722	0.236612	0.800338	0.503344	1.27257	0.346554	8317	22	8295	0.00264518	FALSE	NA	NA	NA	NA	NA	NA	NA	NA	NA	NA	NA	NA	NA	NA	NA	NA	NA	NA	NA	NA	NA	NA	0.365705	0.157313	1.44153	1.05905	1.96214	0.0200884	9562	41	9521	0.00428781	FALSE
809	Fracture of unspecified bones	injuries & poisonings	0.0448927	0.115817	1.04592	0.83351	1.31245	0.6983	8222	97	8125	0.0117976	FALSE	NA	NA	NA	NA	NA	NA	NA	NA	NA	NA	NA	-0.0478392	0.127389	0.953287	0.742656	1.22366	0.707262	3379	64	3315	0.0189405	FALSE	-0.0325205	0.0991893	0.968003	0.796975	1.17573	0.743015	9487	108	9379	0.011384	FALSE
817	Concussion	injuries & poisonings	0.106416	0.148209	1.11228	0.831874	1.48722	0.472752	8224	61	8163	0.00741732	FALSE	NA	NA	NA	NA	NA	NA	NA	NA	NA	NA	NA	NA	NA	NA	NA	NA	NA	NA	NA	NA	NA	NA	NA	NA	NA	NA	NA	NA	NA	NA	NA	NA	NA
819	Skull and face fracture and other intercranial injury	injuries & poisonings	-0.122548	0.0797857	0.884664	0.756595	1.03441	0.124548	8175	215	7960	0.0262997	FALSE	NA	NA	NA	NA	NA	NA	NA	NA	NA	NA	NA	NA	NA	NA	NA	NA	NA	NA	NA	NA	NA	NA	0.160774	0.15531	1.17442	0.866205	1.5923	0.300584	9529	42	9487	0.0044076	FALSE
830	Dislocation	injuries & poisonings	0.0709037	0.0715311	1.07348	0.933049	1.23504	0.321574	8094	264	7830	0.0326168	FALSE	NA	NA	NA	NA	NA	NA	NA	NA	NA	NA	NA	-0.236877	0.201445	0.789089	0.531683	1.17111	0.239639	3715	27	3688	0.00726783	FALSE	-0.0290301	0.0800249	0.971387	0.830374	1.13635	0.716781	9443	169	9274	0.0178969	FALSE
835	Internal derangement of knee	injuries & poisonings	0.0512745	0.0442436	1.05261	0.965178	1.14797	0.246491	7899	747	7152	0.0945689	FALSE	-0.168705	0.217539	0.844758	0.551517	1.29391	0.438036	3990	34	3956	0.0085213	FALSE	0.168866	0.203468	1.18396	0.794587	1.76414	0.406575	3714	26	3688	0.00700054	FALSE	-0.108328	0.10232	0.897333	0.734273	1.0966	0.289726	9415	101	9314	0.0107276	FALSE
836	Traumatic arthropathy	injuries & poisonings	0.0822216	0.116076	1.0857	0.864773	1.36306	0.478734	8219	98	8121	0.0119236	FALSE	NA	NA	NA	NA	NA	NA	NA	NA	NA	NA	NA	NA	NA	NA	NA	NA	NA	NA	NA	NA	NA	NA	NA	NA	NA	NA	NA	NA	NA	NA	NA	NA	NA
840	Sprains and strains	injuries & poisonings	0.0507001	0.034474	1.05201	0.983273	1.12555	0.141379	7162	1370	5792	0.191287	FALSE	NA	NA	NA	NA	NA	NA	NA	NA	NA	NA	NA	-0.0357517	0.142623	0.96488	0.729575	1.27608	0.802067	3475	52	3423	0.014964	FALSE	0.10552	0.0574896	1.11129	0.992866	1.24383	0.0664377	9055	342	8713	0.0377692	FALSE
840.2	Rotator cuff (capsule) sprain	injuries & poisonings	0.111487	0.110472	1.11794	0.90029	1.3882	0.312885	8237	108	8129	0.0131116	FALSE	NA	NA	NA	NA	NA	NA	NA	NA	NA	NA	NA	NA	NA	NA	NA	NA	NA	NA	NA	NA	NA	NA	0.298435	0.171951	1.34775	0.962145	1.88789	0.0826389	9543	37	9506	0.00387719	FALSE
840.3	Joint/ligament sprain	injuries & poisonings	0.0370498	0.0621357	1.03774	0.918755	1.17215	0.550993	7853	359	7494	0.045715	FALSE	NA	NA	NA	NA	NA	NA	NA	NA	NA	NA	NA	NA	NA	NA	NA	NA	NA	NA	NA	NA	NA	NA	0.115635	0.130793	1.12259	0.868733	1.45062	0.37664	9500	61	9439	0.00642105	FALSE
841	Sprains and strains of back and neck	injuries & poisonings	0.0135348	0.0683953	1.01363	0.886459	1.15904	0.84313	7823	291	7532	0.037198	FALSE	NA	NA	NA	NA	NA	NA	NA	NA	NA	NA	NA	NA	NA	NA	NA	NA	NA	NA	NA	NA	NA	NA	0.110477	0.0757023	1.11681	0.96281	1.29544	0.144465	9165	194	8971	0.0211675	FALSE
842	Other sprains and strains	injuries & poisonings	-0.0839438	0.12384	0.919483	0.721321	1.17208	0.497873	8017	88	7929	0.0109767	FALSE	NA	NA	NA	NA	NA	NA	NA	NA	NA	NA	NA	0.457785	0.249505	1.58057	0.969239	2.57748	0.066539	3440	17	3423	0.00494186	FALSE	NA	NA	NA	NA	NA	NA	NA	NA	NA	NA	NA
850	Hemorrhage or hematoma complicating a procedure	injuries & poisonings	0.044334	0.165302	1.04533	0.756042	1.44531	0.788546	8275	49	8226	0.00592145	FALSE	NA	NA	NA	NA	NA	NA	NA	NA	NA	NA	NA	NA	NA	NA	NA	NA	NA	NA	NA	NA	NA	NA	-0.007815	0.110858	0.992215	0.798438	1.23302	0.943799	9427	89	9338	0.00944097	FALSE
851	Complications of transplants and reattached limbs	injuries & poisonings	0.185064	0.180913	1.20329	0.844065	1.71541	0.306335	8264	38	8226	0.00459826	FALSE	NA	NA	NA	NA	NA	NA	NA	NA	NA	NA	NA	NA	NA	NA	NA	NA	NA	NA	NA	NA	NA	NA	0.0854597	0.141115	1.08922	0.826029	1.43626	0.544778	9548	56	9492	0.0058651	FALSE
854	Complications of cardiac/vascular device, implant, and graft	injuries & poisonings	-0.305952	0.185503	0.736422	0.511946	1.05933	0.0990837	8308	38	8270	0.0045739	FALSE	NA	NA	NA	NA	NA	NA	NA	NA	NA	NA	NA	NA	NA	NA	NA	NA	NA	NA	NA	NA	NA	NA	-0.137793	0.109649	0.871279	0.702785	1.08017	0.20887	9472	102	9370	0.0107686	FALSE
855	Complication of nervous system device, implant, and graft	injuries & poisonings	NA	NA	NA	NA	NA	NA	NA	NA	NA	#VALUE!	NA	NA	NA	NA	NA	NA	NA	NA	NA	NA	NA	NA	NA	NA	NA	NA	NA	NA	NA	NA	NA	NA	NA	0.0761771	0.174141	1.07915	0.7671	1.51815	0.661788	9567	35	9532	0.00365841	FALSE
857	Mechanical complication of unspecified genitourinary device, implant, and graft	injuries & poisonings	0.168847	0.218267	1.18394	0.771857	1.81602	0.43918	8298	28	8270	0.00337431	FALSE	0.0752296	0.236673	1.07813	0.677972	1.71448	0.750589	3962	33	3929	0.00832913	FALSE	NA	NA	NA	NA	NA	NA	NA	NA	NA	NA	NA	-0.158675	0.195319	0.853274	0.581875	1.25126	0.416569	9516	30	9486	0.00315259	FALSE
858	Complication of internal orthopedic device	injuries & poisonings	-0.0464158	0.113196	0.954645	0.764694	1.19178	0.681771	8240	100	8140	0.0121359	FALSE	-0.221988	0.270977	0.800925	0.470903	1.36224	0.412665	3952	23	3929	0.00581984	FALSE	-0.200004	0.333719	0.818728	0.425669	1.57473	0.548961	3774	10	3764	0.00264971	FALSE	-0.161499	0.138766	0.850867	0.648249	1.11682	0.244495	9526	55	9471	0.00577367	FALSE
859	Complication due to other implant and internal device	injuries & poisonings	0.00455105	0.16872	1.00456	0.721704	1.39828	0.97848	8284	46	8238	0.00555287	FALSE	NA	NA	NA	NA	NA	NA	NA	NA	NA	NA	NA	NA	NA	NA	NA	NA	NA	NA	NA	NA	NA	NA	0.00415558	0.140007	1.00416	0.763182	1.32124	0.976321	9448	60	9388	0.00635055	FALSE
870	Open wounds of head; neck; and trunk	injuries & poisonings	0.195033	0.102341	1.21535	0.99446	1.48531	0.0566868	8082	128	7954	0.0158377	FALSE	NA	NA	NA	NA	NA	NA	NA	NA	NA	NA	NA	-0.516304	0.243027	0.596722	0.370598	0.960818	0.0336309	3641	19	3622	0.00521835	FALSE	0.0217038	0.0943041	1.02194	0.849479	1.22942	0.817977	9278	122	9156	0.0131494	FALSE
870.1	Open wound or laceration of eye or eyelid	injuries & poisonings	0.0168694	0.222383	1.01701	0.657703	1.57262	0.939532	8326	26	8300	0.00312275	FALSE	NA	NA	NA	NA	NA	NA	NA	NA	NA	NA	NA	NA	NA	NA	NA	NA	NA	NA	NA	NA	NA	NA	NA	NA	NA	NA	NA	NA	NA	NA	NA	NA	NA
870.3	Other open wound of head and face	injuries & poisonings	-0.0382274	0.257475	0.962494	0.581074	1.59428	0.881971	8303	21	8282	0.00252921	FALSE	NA	NA	NA	NA	NA	NA	NA	NA	NA	NA	NA	NA	NA	NA	NA	NA	NA	NA	NA	NA	NA	NA	NA	NA	NA	NA	NA	NA	NA	NA	NA	NA	NA
871	Open wounds of extremities	injuries & poisonings	0.0205211	0.0861176	1.02073	0.862199	1.20842	0.811655	7987	180	7807	0.0225366	FALSE	NA	NA	NA	NA	NA	NA	NA	NA	NA	NA	NA	0.223516	0.189571	1.25047	0.862393	1.81317	0.238374	3651	29	3622	0.00794303	FALSE	0.0752993	0.0961252	1.07821	0.893056	1.30174	0.433424	9286	114	9172	0.0122765	FALSE
871.2	Open wound of finger(s)	injuries & poisonings	-0.00661487	0.178749	0.993407	0.699799	1.4102	0.97048	8196	41	8155	0.00500244	FALSE	NA	NA	NA	NA	NA	NA	NA	NA	NA	NA	NA	NA	NA	NA	NA	NA	NA	NA	NA	NA	NA	NA	NA	NA	NA	NA	NA	NA	NA	NA	NA	NA	NA
871.3	Open wound of foot except toe(s) alone	injuries & poisonings	0.310914	0.221672	1.36467	0.883766	2.10727	0.16074	8279	25	8254	0.00301969	FALSE	NA	NA	NA	NA	NA	NA	NA	NA	NA	NA	NA	NA	NA	NA	NA	NA	NA	NA	NA	NA	NA	NA	NA	NA	NA	NA	NA	NA	NA	NA	NA	NA	NA
875	Non-healing surgical wound	injuries & poisonings	0.201656	0.188336	1.22343	0.845791	1.76967	0.284294	8308	38	8270	0.0045739	FALSE	NA	NA	NA	NA	NA	NA	NA	NA	NA	NA	NA	NA	NA	NA	NA	NA	NA	NA	NA	NA	NA	NA	NA	NA	NA	NA	NA	NA	NA	NA	NA	NA	NA
907	Injuries to the nervous system	injuries & poisonings	0.0925562	0.138791	1.09697	0.83571	1.43992	0.504851	8239	68	8171	0.00825343	FALSE	NA	NA	NA	NA	NA	NA	NA	NA	NA	NA	NA	NA	NA	NA	NA	NA	NA	NA	NA	NA	NA	NA	NA	NA	NA	NA	NA	NA	NA	NA	NA	NA	NA
911	Blister	injuries & poisonings	0.197045	0.242124	1.2178	0.757662	1.95738	0.415749	8267	22	8245	0.00266118	FALSE	NA	NA	NA	NA	NA	NA	NA	NA	NA	NA	NA	NA	NA	NA	NA	NA	NA	NA	NA	NA	NA	NA	NA	NA	NA	NA	NA	NA	NA	NA	NA	NA	NA
[truncated: 25 more rows]
