# Supplementary material for: Insights from the largest diverse ancestry sex-specific disease map for genetically predicted height
Source: NPJ Genom Med. 2025 Feb 27;10:14. doi: 10.1038/s41525-025-00464-w (PMC11868580; doi:10.1038/s41525-025-00464-w)
Supplement: Supplementary file 35 — Supplementary Data 34 [file 41525_2025_464_MOESM35_ESM.xlsx]

## Sheet: Supplementary Data 34
Supplementary Data 34: Female African meta-PheWAS.
Phecode	Description	Group	beta	SE	OR	Lower	Upper	pvalue	I2	pval Q	number_of_studies	Bonferroni	cases	controls	prev
8	Intestinal infection	infectious diseases	-0.0216713	0.0547022	0.978562	0.879074	1.08931	0.69198	0	0.760589	4	FALSE	434	24521	0.0173913
8.5	Bacterial enteritis	infectious diseases	-0.0143516	0.0732143	0.985751	0.853979	1.13786	0.844593	0	0.682041	4	FALSE	236	25277	0.00925019
8.52	Intestinal infection due to C. difficile	infectious diseases	0.0746573	0.119507	1.07751	0.852509	1.36191	0.53216	0	0.512033	2	FALSE	94	21707	0.00431173
8.6	Viral Enteritis	infectious diseases	-0.0722751	0.112724	0.930275	0.745865	1.16028	0.521413	0	0.946379	3	FALSE	105	24986	0.00418477
10	Tuberculosis	infectious diseases	0.0489071	0.130674	1.05012	0.812849	1.35666	0.708205	0	0.325081	2	FALSE	95	24771	0.00382048
38	Septicemia	infectious diseases	-0.0717966	0.0477322	0.93072	0.847597	1.022	0.132541	34.7714	0.20361	4	FALSE	589	24238	0.0237242
38.3	Bacteremia	infectious diseases	-0.197928	0.0716086	0.820429	0.712997	0.944048	0.00570922	54.8203	0.10933	3	FALSE	243	20890	0.0114986
41	Bacterial infection NOS	infectious diseases	-0.0312863	0.0319963	0.969198	0.910285	1.03192	0.328168	0	0.723041	4	FALSE	1309	22857	0.054167
41.1	Staphylococcus infections	infectious diseases	-0.00889538	0.0683189	0.991144	0.866929	1.13316	0.896405	0	0.848792	4	FALSE	272	24541	0.010962
41.11	Methicillin sensitive Staphylococcus aureus	infectious diseases	0.0193895	0.115875	1.01958	0.812433	1.27954	0.86711	0	0.756674	2	FALSE	117	24811	0.00469352
41.12	Methicillin resistant Staphylococcus aureus	infectious diseases	0.1168	0.10985	1.12389	0.906194	1.3939	0.28766	0	0.66154	2	FALSE	102	21024	0.00482817
41.2	Streptococcus infection	infectious diseases	-0.0478879	0.100502	0.953241	0.782807	1.16078	0.633729	0	0.851871	2	FALSE	151	24681	0.00608086
41.4	E. coli	infectious diseases	-0.039808	0.0713636	0.960974	0.835539	1.10524	0.576968	23.718	0.26957	3	FALSE	263	24569	0.0105912
41.8	H. pylori	infectious diseases	-0.126399	0.0778869	0.881264	0.756499	1.0266	0.104622	0	0.6998	3	FALSE	206	20828	0.00979367
53	Herpes zoster	infectious diseases	0.0401556	0.0666809	1.04097	0.913441	1.18631	0.547037	0	0.905543	3	FALSE	276	23977	0.01138
54	Herpes simplex	infectious diseases	-0.0580389	0.0411483	0.943613	0.8705	1.02287	0.158397	0	0.734191	3	FALSE	755	23284	0.0314073
70	Viral hepatitis	infectious diseases	-0.101239	0.0406708	0.903717	0.834475	0.978705	0.0128022	0	0.527399	4	FALSE	730	23891	0.0296495
70.2	Viral hepatitis B	infectious diseases	-0.22935	0.119074	0.79505	0.629562	1.00404	0.0540904	61.0857	0.108925	2	FALSE	130	24289	0.00532372
70.3	Viral hepatitis C	infectious diseases	-0.0677987	0.0445233	0.934449	0.856361	1.01966	0.127817	0	0.603405	3	FALSE	603	24024	0.0244853
70.4	Chronic hepatitis	infectious diseases	-0.0622584	0.131028	0.93964	0.726826	1.21477	0.634678	0	0.682129	2	FALSE	104	24289	0.00426352
70.9	Hepatitis NOS	infectious diseases	0.0482923	0.119626	1.04948	0.830133	1.32678	0.686437	0	0.886811	3	FALSE	89	24230	0.00365969
71	Human immunodeficiency virus [HIV] disease	infectious diseases	0.0567002	0.0474828	1.05834	0.964289	1.16156	0.232431	0	0.781349	3	FALSE	497	24122	0.0201877
71.1	HIV infection, symptomatic	infectious diseases	0.0432815	0.0489944	1.04423	0.948621	1.14948	0.377022	0	0.566892	3	FALSE	455	20288	0.0219351
78	Viral warts & HPV	infectious diseases	-0.0913998	0.0551561	0.912653	0.819137	1.01684	0.097497	0	0.941296	4	FALSE	395	23734	0.0163703
79	Viral infection	infectious diseases	-0.0373803	0.0412945	0.96331	0.888415	1.04452	0.365352	0	0.889042	4	FALSE	746	22575	0.0319883
79.9	Viremia, NOS	infectious diseases	-0.0117852	0.113928	0.988284	0.790508	1.23554	0.91761	0	0.982577	2	FALSE	113	24185	0.00465059
80	Postoperative infection	infectious diseases	0.0300839	0.0761923	1.03054	0.887586	1.19652	0.692959	54.3639	0.111777	3	FALSE	241	25236	0.00945951
81	Infection/inflammation of internal prosthetic device; implant; and graft	infectious diseases	0.0212983	0.0877039	1.02153	0.860193	1.21312	0.808127	0	0.550873	3	FALSE	176	25391	0.00688387
90	Sexually transmitted infections (not HIV or hepatitis)	infectious diseases	-0.0845987	0.0709792	0.918881	0.799543	1.05603	0.233309	0	0.923418	3	FALSE	239	24919	0.00949996
110	Dermatophytosis / Dermatomycosis	infectious diseases	0.00845936	0.0271554	1.0085	0.956223	1.06363	0.755408	24.645	0.265258	3	FALSE	2014	21635	0.0851622
110.1	Dermatophytosis	infectious diseases	0.00748058	0.0279164	1.00751	0.953864	1.06417	0.788728	0	0.417972	3	FALSE	1894	21796	0.0799493
110.11	Dermatophytosis of nail	infectious diseases	0.0135158	0.0329311	1.01361	0.950252	1.08119	0.681494	23.7348	0.269493	3	FALSE	1325	22840	0.0548314
110.12	Althete's foot	infectious diseases	-0.0167956	0.0581828	0.983345	0.877365	1.10213	0.772834	27.4767	0.240294	2	FALSE	410	23806	0.016931
110.13	Dermatophytosis of the body	infectious diseases	-0.0527475	0.102405	0.94862	0.776112	1.15947	0.606494	0	0.878245	3	FALSE	111	20179	0.00547068
110.2	Dermatomycoses	infectious diseases	0.0567951	0.105166	1.05844	0.861288	1.30072	0.589161	49.2784	0.160284	2	FALSE	125	24312	0.00511519
112	Candidiasis	infectious diseases	-0.0281532	0.0309969	0.972239	0.914931	1.03314	0.363741	0	0.441605	4	FALSE	1363	21926	0.0585255
117	Mycoses	infectious diseases	-0.0766847	0.117795	0.926182	0.73524	1.16671	0.515046	0	0.869064	3	FALSE	93	24417	0.00379437
131	Protozoan infection	infectious diseases	-0.00596124	0.0625099	0.994056	0.879433	1.12362	0.924025	0	0.592968	3	FALSE	317	24481	0.0127833
132	Infestation (lice, mites)	infectious diseases	0.293983	0.186741	1.34176	0.930509	1.93477	0.115423	0	0.840405	2	FALSE	47	21297	0.00220202
136	Other infectious and parasitic diseases	infectious diseases	-0.202189	0.124113	0.816941	0.640538	1.04192	0.103299	47.5841	0.167206	2	FALSE	108	25080	0.00428776
149	Cancer of larynx, pharynx, nasal cavities	neoplasms	-0.190346	0.14472	0.826673	0.622513	1.09779	0.188419	0	0.691492	2	FALSE	60	25650	0.00233372
153	Colorectal cancer	neoplasms	0.113848	0.0660506	1.12058	0.984512	1.27546	0.0847724	0	0.948379	4	FALSE	274	24685	0.010978
153.2	Colon cancer	neoplasms	0.0886251	0.0820999	1.09267	0.930263	1.28343	0.280374	0	0.787217	4	FALSE	183	24736	0.00734379
153.3	Malignant neoplasm of rectum, rectosigmoid junction, and anus	neoplasms	0.105623	0.094108	1.1114	0.924202	1.33652	0.261709	0	0.463581	3	FALSE	137	24815	0.00549054
157	Pancreatic cancer	neoplasms	0.0958869	0.13536	1.10063	0.844159	1.43503	0.478707	76.6331	0.0385733	2	FALSE	80	25282	0.00315433
165	Cancer within the respiratory system	neoplasms	0.0214995	0.0764695	1.02173	0.879521	1.18694	0.778594	34.1192	0.207552	4	FALSE	203	25506	0.00789607
165.1	Cancer of bronchus; lung	neoplasms	0.026034	0.0804619	1.02638	0.876632	1.2017	0.746274	50.3682	0.133342	3	FALSE	192	25515	0.00746878
172	Skin cancer	neoplasms	-0.235932	0.128709	0.789834	0.613732	1.01647	0.0667919	0	0.634873	2	FALSE	91	25515	0.00355385
173	Neoplasm of uncertain behavior of skin	neoplasms	-0.0812777	0.0927778	0.921938	0.768651	1.10579	0.381005	0	0.688004	2	FALSE	153	25031	0.00607529
174	Breast cancer	neoplasms	0.000570625	0.0355725	1.00057	0.933186	1.07282	0.987202	0	0.660178	4	FALSE	1015	23933	0.0406846
174.1	Breast cancer [female]	neoplasms	0.0114348	0.0364058	1.0115	0.941841	1.08631	0.75345	0	0.499142	4	FALSE	963	24019	0.0385478
174.11	Malignant neoplasm of female breast	neoplasms	0.0119692	0.0376982	1.01204	0.93996	1.08965	0.750863	0	0.544335	4	FALSE	887	24055	0.0355625
175	Acquired absence of breast	neoplasms	-0.107865	0.0745994	0.897749	0.775632	1.03909	0.1482	0	0.790236	4	FALSE	233	24015	0.00960904
180	Cervical cancer and dysplasia	neoplasms	0.028392	0.0391057	1.0288	0.952892	1.11075	0.467819	0	0.823807	4	FALSE	831	22662	0.0353722
180.1	Cervical cancer	neoplasms	0.0106745	0.130422	1.01073	0.782746	1.30512	0.934769	0	0.405696	3	FALSE	111	23642	0.00467309
180.3	Cervical intraepithelial neoplasia [CIN] [Cervical dysplasia]	neoplasms	0.0419343	0.0412582	1.04283	0.961818	1.13066	0.309445	0	0.539411	4	FALSE	739	22730	0.0314883
182	Malignant neoplasm of uterus	neoplasms	0.0514869	0.102529	1.05284	0.861168	1.28716	0.615548	69.3825	0.0203607	4	FALSE	116	23734	0.00486373
184	Cancer of other female genital organs	neoplasms	0.0255806	0.0777529	1.02591	0.880899	1.19479	0.742156	0	0.939503	4	FALSE	210	24701	0.00843001
184.1	Malignant neoplasm of ovary and other uterine adnexa	neoplasms	0.00390655	0.10087	1.00391	0.823827	1.22337	0.969107	0	0.43318	4	FALSE	128	24844	0.00512574
184.11	Malignant neoplasm of ovary	neoplasms	-0.0340064	0.116122	0.966565	0.769818	1.2136	0.769636	0	0.753808	3	FALSE	109	24881	0.00436174
189	Cancer of urinary organs (incl. kidney and bladder)	neoplasms	0.0237464	0.0890936	1.02403	0.859956	1.21941	0.789828	0	0.406757	3	FALSE	160	25552	0.00622278
189.1	Cancer of kidney and renal pelvis	neoplasms	-0.00335048	0.10656	0.996655	0.8088	1.22814	0.974917	0	0.647163	3	FALSE	109	25614	0.00423745
189.11	Malignant neoplasm of kidney, except pelvis	neoplasms	-0.0243238	0.115382	0.97597	0.778436	1.22363	0.833035	0	0.692161	3	FALSE	96	25621	0.00373294
191	Manlignant and unknown neoplasms of brain and nervous system	neoplasms	-0.0335606	0.107756	0.966996	0.782894	1.19439	0.755459	0	0.806305	3	FALSE	100	25532	0.00390137
193	Thyroid cancer	neoplasms	-0.118063	0.104609	0.88864	0.723907	1.09086	0.259063	61.7941	0.0729925	3	FALSE	120	25497	0.00468439
195	Cancer, suspected or other	neoplasms	0.0365232	0.0566928	1.0372	0.928121	1.15909	0.519427	0	0.706292	4	FALSE	376	24485	0.0151241
195.1	Malignant neoplasm, other	neoplasms	0.0454585	0.0814786	1.04651	0.892047	1.22771	0.576899	0	0.964553	4	FALSE	190	24743	0.00762042
196	Radiotherapy	neoplasms	-0.0362611	0.0895118	0.964389	0.809207	1.14933	0.685405	0	0.851326	3	FALSE	155	24864	0.00619529
197	Chemotherapy	neoplasms	0.0528416	0.0385223	1.05426	0.977594	1.13694	0.170153	0	0.822464	4	FALSE	811	24379	0.0321953
198	Secondary malignant neoplasm	neoplasms	0.0250722	0.0458609	1.02539	0.937242	1.12183	0.584583	0	0.728494	4	FALSE	596	24459	0.0237877
198.1	Secondary malignancy of lymph nodes	neoplasms	-0.00960149	0.0645042	0.990444	0.872819	1.12392	0.881671	0	0.98456	4	FALSE	301	24700	0.0120395
198.2	Secondary malignancy of respiratory organs	neoplasms	0.0723782	0.0902589	1.07506	0.900751	1.2831	0.422613	0	0.744588	3	FALSE	161	24845	0.00643845
198.3	Secondary malignant neoplasm of digestive systems	neoplasms	0.0996002	0.125061	1.10473	0.864577	1.41159	0.425791	0	0.532305	2	FALSE	85	24913	0.00340027
198.4	Secondary malignant neoplasm of liver	neoplasms	0.115123	0.0864455	1.12201	0.947141	1.32917	0.182947	0	0.677285	3	FALSE	180	24860	0.0071885
198.6	Secondary malignancy of bone	neoplasms	-0.0431325	0.0961066	0.957784	0.793344	1.15631	0.653577	0	0.991951	3	FALSE	145	24890	0.00579189
199	Neoplasm of uncertain behavior	neoplasms	0.0255445	0.0519216	1.02587	0.926612	1.13577	0.622732	0	0.599634	4	FALSE	442	24097	0.0180121
200	Myeloproliferative disease	neoplasms	-0.00639412	0.101047	0.993626	0.815101	1.21125	0.949545	41.6464	0.161754	4	FALSE	120	25454	0.00469227
202	Cancer of other lymphoid, histiocytic tissue	neoplasms	-0.093552	0.137127	0.910691	0.696063	1.1915	0.495093	0	0.653804	2	FALSE	103	25477	0.00402658
202.2	Non-Hodgkins lymphoma	neoplasms	-0.0838808	0.138167	0.919541	0.701396	1.20553	0.543786	0	0.605515	2	FALSE	94	25504	0.00367216
204	Leukemia	neoplasms	-0.145837	0.0824111	0.864299	0.735386	1.01581	0.0767896	0	0.615112	4	FALSE	177	25464	0.00690301
204.4	Multiple myeloma	neoplasms	-0.23325	0.173474	0.791955	0.563689	1.11266	0.17876	0	0.822564	2	FALSE	81	25549	0.00316036
208	Benign neoplasm of colon	neoplasms	-0.0185486	0.0304816	0.981622	0.924695	1.04205	0.542844	0	0.520708	4	FALSE	1726	22736	0.0705584
211	Benign neoplasm of other parts of digestive system	neoplasms	0.103395	0.0910756	1.10893	0.927642	1.32565	0.256262	0	0.923848	4	FALSE	169	25093	0.00668989
214	Lipoma	neoplasms	0.017814	0.0519683	1.01797	0.919393	1.12712	0.731759	0	0.769285	4	FALSE	512	24623	0.02037
214.1	Lipoma of skin and subcutaneous tissue	neoplasms	0.0152089	0.0720706	1.01533	0.881574	1.16937	0.832865	0	0.526783	3	FALSE	306	24842	0.012168
215	Other benign neoplasm of connective and other soft tissue	neoplasms	0.0555916	0.0624115	1.05717	0.935445	1.19472	0.373076	0	0.710008	2	FALSE	349	24775	0.0138911
216	Benign neoplasm of skin	neoplasms	-0.0466879	0.0525706	0.954385	0.860945	1.05797	0.374487	0	0.917051	4	FALSE	467	24308	0.0188496
216.1	Screening for malignant neoplasms of the skin	neoplasms	-0.0517897	0.0933776	0.949529	0.790724	1.14023	0.57915	0	0.729926	2	FALSE	144	11507	0.0123595
218	Benign neoplasm of uterus	neoplasms	0.0108203	0.0229714	1.01088	0.966376	1.05743	0.637616	0	0.497155	4	FALSE	3138	21201	0.128929
218.1	Uterine leiomyoma	neoplasms	0.00761804	0.0231181	1.00765	0.963009	1.05435	0.741757	0	0.489891	4	FALSE	3096	21276	0.127031
218.2	Other benign neoplasm of uterus	neoplasms	-0.00869543	0.174646	0.991342	0.703988	1.39599	0.960291	0	0.359068	2	FALSE	53	20685	0.00255569
220	Benign neoplasm of ovary	neoplasms	-0.0172379	0.105505	0.98291	0.799297	1.2087	0.870215	0	0.982917	3	FALSE	115	23618	0.00484557
225	Benign neoplasm of brain and other parts of nervous system	neoplasms	-0.00659211	0.0984735	0.99343	0.819061	1.20492	0.946627	44.6467	0.164215	3	FALSE	132	25536	0.00514259
225.1	Benign neoplasm of brain, cranial nerves, meninges	neoplasms	-0.0139004	0.101908	0.986196	0.807641	1.20423	0.891504	52.3258	0.122754	3	FALSE	124	25552	0.00482941
227	Benign neoplasm of other endocrine glands and related structures	neoplasms	-0.00611628	0.0603186	0.993902	0.883081	1.11863	0.919233	0	0.870483	4	FALSE	346	25229	0.0135288
227.1	Benign neoplasm of adrenal gland	neoplasms	0.0215447	0.144778	1.02178	0.769345	1.35704	0.881702	0	0.35729	2	FALSE	82	25499	0.0032055
227.3	Benign neoplasm of pituitary gland and craniopharyngeal duct (pouch)	neoplasms	-0.0629275	0.0752115	0.939012	0.810309	1.08816	0.402776	0	0.984422	4	FALSE	221	25411	0.00862203
228	Hemangioma and lymphangioma, any site	neoplasms	-0.260502	0.132742	0.770664	0.594122	0.999666	0.049707	0	0.580214	3	FALSE	100	25532	0.00390137
240	Simple and unspecified goiter	endocrine/metabolic	0.0442755	0.0582744	1.04527	0.93245	1.17174	0.447388	7.57054	0.338949	3	FALSE	367	23867	0.015144
241	Nontoxic nodular goiter	endocrine/metabolic	0.0147349	0.0300037	1.01484	0.956886	1.07631	0.623353	68.684	0.0224977	4	FALSE	1467	23173	0.0595373
241.1	Nontoxic uninodular goiter	endocrine/metabolic	-0.0224666	0.0385971	0.977784	0.906544	1.05462	0.560513	71.6995	0.0140943	4	FALSE	874	23591	0.0357245
241.2	Nontoxic multinodular goiter	endocrine/metabolic	0.105108	0.040609	1.11083	1.02584	1.20286	0.00964543	65.3934	0.0340335	4	FALSE	766	23701	0.0313075
242	Thyrotoxicosis with or without goiter	endocrine/metabolic	-0.00309384	0.0398088	0.996911	0.922085	1.07781	0.938053	0	0.534368	4	FALSE	792	23726	0.0323028
242.1	Graves' disease	endocrine/metabolic	-0.0381022	0.056996	0.962615	0.86087	1.07638	0.503811	0	0.989668	4	FALSE	369	24168	0.0150385
242.2	Toxic multinodular goiter	endocrine/metabolic	0.0976844	0.134694	1.10261	0.846783	1.43574	0.468309	0	0.503148	2	FALSE	80	24418	0.00326557
242.3	Exophthalmos	endocrine/metabolic	-0.153568	0.134279	0.857642	0.659185	1.11585	0.252771	0	0.729848	2	FALSE	86	20715	0.00413442
244	Hypothyroidism	endocrine/metabolic	0.0268801	0.0267373	1.02724	0.974799	1.08251	0.314733	0	0.712841	4	FALSE	1896	22694	0.0771045
244.1	Secondary hypothyroidism	endocrine/metabolic	0.078326	0.0490482	1.08148	0.982351	1.1906	0.110284	0	0.431384	4	FALSE	507	24052	0.0206442
244.2	Acquired hypothyroidism	endocrine/metabolic	-4.60227e-05	0.0861437	0.999954	0.844606	1.18387	0.999574	0	0.697421	2	FALSE	196	24282	0.00800719
244.4	Hypothyroidism NOS	endocrine/metabolic	0.0341896	0.028264	1.03478	0.979016	1.09372	0.226414	0	0.835268	4	FALSE	1698	22849	0.0691734
245	Thyroiditis	endocrine/metabolic	-0.0825929	0.0820689	0.920726	0.783923	1.0814	0.314231	0	0.929283	3	FALSE	179	24172	0.00735083
245.2	Chronic thyroiditis	endocrine/metabolic	-0.14308	0.126204	0.866685	0.676761	1.10991	0.256913	0	0.917727	2	FALSE	107	24378	0.00437002
245.21	Chronic lymphocytic thyroiditis	endocrine/metabolic	-0.0927977	0.131847	0.911378	0.703834	1.18012	0.48154	0	0.802633	2	FALSE	99	24403	0.00404049
246	Other disorders of thyroid	endocrine/metabolic	-0.0464398	0.0540355	0.954622	0.85869	1.06127	0.390103	0.0694735	0.367624	3	FALSE	430	23769	0.0177693
246.7	Abnormal results of function study of thyroid	endocrine/metabolic	0.0313944	0.077759	1.03189	0.886025	1.20177	0.686404	34.3608	0.217952	3	FALSE	212	24036	0.00874299
249	Secondary diabetes mellitus	endocrine/metabolic	-0.0618319	0.0698789	0.940041	0.81972	1.07802	0.376241	0	0.380163	3	FALSE	248	20051	0.0122174
250	Diabetes mellitus	endocrine/metabolic	0.0232725	0.0187471	1.02355	0.986619	1.06185	0.21446	0	0.75582	4	FALSE	5153	19415	0.209744
250.1	Type 1 diabetes	endocrine/metabolic	0.0330044	0.0478328	1.03356	0.941062	1.13514	0.490197	0	0.621799	4	FALSE	564	22710	0.024233
250.14	Type 1 diabetes with neurological manifestations	endocrine/metabolic	0.108217	0.121444	1.11429	0.878264	1.41374	0.372882	0	0.814569	2	FALSE	89	20122	0.00440354
250.2	Type 2 diabetes	endocrine/metabolic	0.027659	0.018901	1.02805	0.990658	1.06684	0.143368	0	0.635715	4	FALSE	5077	19524	0.206374
250.22	Type 2 diabetes with renal manifestations	endocrine/metabolic	0.0656998	0.0461746	1.06791	0.975504	1.16906	0.154777	0	0.668395	3	FALSE	601	22934	0.0255364
250.23	Type 2 diabetes with ophthalmic manifestations	endocrine/metabolic	-0.0926055	0.0471079	0.911553	0.831158	0.999724	0.0493199	65.7271	0.0327578	4	FALSE	607	22818	0.0259125
250.24	Type 2 diabetes with neurological manifestations	endocrine/metabolic	0.0221042	0.0385046	1.02235	0.948035	1.10249	0.565923	13.8239	0.313356	3	FALSE	909	22471	0.0388794
250.25	Diabetes type 2 with peripheral circulatory disorders	endocrine/metabolic	0.144374	0.0747312	1.15532	0.997906	1.33756	0.0533705	0	0.547082	3	FALSE	221	20105	0.0108728
250.3	Insulin pump user	endocrine/metabolic	0.0179445	0.0461658	1.01811	0.93003	1.11452	0.6975	0	0.918577	3	FALSE	577	19654	0.0285206
250.4	Abnormal glucose	endocrine/metabolic	0.034797	0.0274493	1.03541	0.981177	1.09264	0.204911	1.45595	0.384842	4	FALSE	1860	20772	0.0821845
250.41	Impaired fasting glucose	endocrine/metabolic	-0.019041	0.0424727	0.981139	0.902771	1.06631	0.653929	0	0.401535	3	FALSE	735	19054	0.0371418
250.42	Other abnormal glucose	endocrine/metabolic	0.0448468	0.0335687	1.04587	0.979271	1.11699	0.181558	33.9968	0.208291	4	FALSE	1156	21650	0.0506884
250.6	Polyneuropathy in diabetes	endocrine/metabolic	-0.00640714	0.0583678	0.993613	0.886206	1.11404	0.91259	29.5534	0.241831	3	FALSE	365	19792	0.0181079
250.7	Diabetic retinopathy	endocrine/metabolic	-0.0619057	0.0492392	0.939972	0.853497	1.03521	0.208666	72.539	0.0262121	3	FALSE	530	20242	0.0255151
251.1	Hypoglycemia	endocrine/metabolic	0.100986	0.0672159	1.10626	0.969713	1.26204	0.132992	0	0.636994	4	FALSE	290	22763	0.0125797
252	Disorders of parathyroid gland	endocrine/metabolic	0.0180027	0.05582	1.01817	0.91265	1.13588	0.747064	46.0245	0.135206	4	FALSE	391	24756	0.0155486
252.1	Hyperparathyroidism	endocrine/metabolic	0.00557683	0.0594075	1.00559	0.895064	1.12977	0.925209	45.5866	0.137842	4	FALSE	345	24803	0.0137188
253	Disorders of the pituitary gland and its hypothalamic control	endocrine/metabolic	-0.0493792	0.067284	0.95182	0.834224	1.08599	0.463015	67.8753	0.0251118	4	FALSE	275	24793	0.0109702
253.1	Pituitary hyperfunction	endocrine/metabolic	0.0370342	0.0969293	1.03773	0.858178	1.25485	0.702407	66.5274	0.0504124	3	FALSE	140	24985	0.00557214
255	Disorders of adrenal glands	endocrine/metabolic	-0.0754639	0.0687005	0.927313	0.810492	1.06097	0.272009	0	0.65761	3	FALSE	262	24771	0.0104662
255.1	Adrenal hyperfunction	endocrine/metabolic	-0.0233051	0.15202	0.976964	0.725236	1.31607	0.878159	0	0.518908	2	FALSE	90	25043	0.00358095
255.2	Adrenal hypofunction	endocrine/metabolic	-0.216457	0.111586	0.805367	0.64716	1.00225	0.0524004	0	0.650053	3	FALSE	94	25036	0.00374055
255.21	Glucocorticoid deficiency	endocrine/metabolic	-0.17421	0.131425	0.84012	0.64934	1.08695	0.18499	0	0.726407	2	FALSE	81	25058	0.00322209
256	Ovarian dysfunction	endocrine/metabolic	-0.0409544	0.0578323	0.959873	0.857012	1.07508	0.478847	6.02099	0.345049	3	FALSE	365	24677	0.0145755
256.4	Polycystic ovaries	endocrine/metabolic	-0.0526158	0.0594668	0.948744	0.844367	1.06603	0.376269	0	0.505034	3	FALSE	346	24741	0.013792
259	Other endocrine disorders	endocrine/metabolic	0.0527443	0.18462	1.05416	0.734104	1.51376	0.775115	0	0.372177	2	FALSE	69	24945	0.00275846
260	Protein-calorie malnutrition	endocrine/metabolic	-0.0542412	0.0492421	0.947204	0.860059	1.04318	0.270671	0	0.915003	3	FALSE	493	23171	0.0208333
260.2	severe protein-calorie malnutrition	endocrine/metabolic	-0.261184	0.113902	0.770139	0.61605	0.96277	0.0218441	0	0.979131	2	FALSE	102	23786	0.00426993
260.3	Adult failure to thrive	endocrine/metabolic	-0.151888	0.11598	0.859084	0.684405	1.07835	0.190329	0	0.539932	2	FALSE	102	19924	0.00509338
260.6	Anorexia	endocrine/metabolic	0.0122837	0.0955087	1.01236	0.839533	1.22076	0.897663	0	0.727959	4	FALSE	139	23634	0.00584697
261	Vitamin deficiency	endocrine/metabolic	0.00879174	0.0191573	1.00883	0.971654	1.04743	0.646289	38.2306	0.18259	4	FALSE	4862	18786	0.205599
261.2	Vitamin B-complex deficiencies	endocrine/metabolic	0.0350979	0.0441892	1.03572	0.949793	1.12942	0.427042	0	0.711287	3	FALSE	649	23208	0.0272038
261.4	Vitamin D deficiency	endocrine/metabolic	0.0104353	0.019722	1.01049	0.972175	1.05031	0.596723	44.1312	0.146642	4	FALSE	4427	19167	0.187632
262	Mineral deficiency NEC	endocrine/metabolic	-0.0550707	0.096892	0.946418	0.782724	1.14435	0.569782	0	0.835639	2	FALSE	150	23689	0.00629221
263	Other nutritional deficiency	endocrine/metabolic	-0.0782041	0.105931	0.924776	0.751394	1.13817	0.460361	0	0.588261	3	FALSE	102	19810	0.00512254
269	Proteinuria	endocrine/metabolic	-0.00532047	0.0447005	0.994694	0.911256	1.08577	0.905256	0	0.844232	3	FALSE	596	24662	0.0235965
270	Disorders of protein plasma/amino-acid transport and metabolism	endocrine/metabolic	-0.0153002	0.0684182	0.984816	0.861227	1.12614	0.823047	0	0.625279	4	FALSE	258	24978	0.0102235
270.3	Disorders of plasma protein metabolism	endocrine/metabolic	-0.0480421	0.0762641	0.953094	0.820766	1.10676	0.528731	0	0.734043	4	FALSE	209	25097	0.00825891
270.32	Paraproteinemia	endocrine/metabolic	0.0142214	0.0936583	1.01432	0.844217	1.2187	0.879311	0	0.624341	3	FALSE	153	25235	0.00602647
271	Disorders of carbohydrate transport and metabolism	endocrine/metabolic	0.00733764	0.0361221	1.00736	0.938511	1.08127	0.83903	0	0.470487	2	FALSE	1027	24127	0.0408285
271.3	Intestinal disaccharidase deficiencies and disaccharide malabsorption	endocrine/metabolic	0.00512409	0.0362276	1.00514	0.936243	1.0791	0.887521	0	0.451705	2	FALSE	1014	24149	0.0402973
272	Disorders of lipoid metabolism	endocrine/metabolic	-0.0148171	0.0188284	0.985292	0.949595	1.02233	0.431311	0	0.444955	4	FALSE	7097	17319	0.29067
272.1	Hyperlipidemia	endocrine/metabolic	-0.0156248	0.0188552	0.984497	0.948778	1.02156	0.407288	0	0.443439	4	FALSE	7070	17342	0.289612
272.11	Hypercholesterolemia	endocrine/metabolic	-0.0544799	0.0268104	0.946978	0.898501	0.998069	0.0421494	0	0.668105	4	FALSE	2303	21616	0.0962833
272.12	Hyperglyceridemia	endocrine/metabolic	-0.0891487	0.110661	0.91471	0.736357	1.13626	0.420473	45.375	0.176049	2	FALSE	114	19942	0.00568408
272.13	Mixed hyperlipidemia	endocrine/metabolic	-0.0109467	0.0287691	0.989113	0.934884	1.04649	0.703572	0	0.393868	3	FALSE	1729	21229	0.0753114
274	Gout and other crystal arthropathies	endocrine/metabolic	0.0271441	0.0506508	1.02752	0.93041	1.13476	0.592023	70.044	0.0184416	4	FALSE	494	25015	0.0193657
274.1	Gout	endocrine/metabolic	0.0505391	0.0522631	1.05184	0.949429	1.16529	0.333538	72.8092	0.0115479	4	FALSE	459	25079	0.0179732
274.11	Gouty arthropathy	endocrine/metabolic	0.0652408	0.0914868	1.06742	0.892195	1.27705	0.475773	0	0.873236	3	FALSE	141	21415	0.0065411
275	Disorders of mineral metabolism	endocrine/metabolic	-0.0719983	0.0374539	0.930532	0.864671	1.00141	0.0545656	0	0.558692	4	FALSE	926	24107	0.0369912
275.3	Disorders of magnesium metabolism	endocrine/metabolic	-0.0991351	0.068431	0.90562	0.79195	1.03561	0.147425	0	0.759712	4	FALSE	260	24958	0.0103101
275.5	Disorders of calcium/phosphorus metabolism	endocrine/metabolic	-0.0626541	0.0627929	0.939268	0.830501	1.06228	0.318382	0	0.442842	4	FALSE	328	24840	0.0130324
275.51	Hypocalcemia	endocrine/metabolic	-0.0564537	0.096741	0.94511	0.781873	1.14243	0.55952	0	0.770555	3	FALSE	126	21174	0.00591549
275.53	Disorders of phosphorus metabolism	endocrine/metabolic	-0.0519616	0.09899	0.949365	0.781939	1.15264	0.59964	0	0.763391	3	FALSE	124	21223	0.00580878
275.6	Hypercalcemia	endocrine/metabolic	-0.0311279	0.0584642	0.969352	0.864404	1.08704	0.594431	0	0.596752	3	FALSE	346	21062	0.0161622
276	Disorders of fluid, electrolyte, and acid-base balance	endocrine/metabolic	-0.0174574	0.0229639	0.982694	0.939445	1.02793	0.447129	0	0.985759	4	FALSE	3132	20386	0.133175
276.1	Electrolyte imbalance	endocrine/metabolic	-0.0293482	0.0258736	0.971078	0.923061	1.02159	0.256672	0	0.998887	4	FALSE	2314	21715	0.0963003
276.11	Hyperosmolality and/or hypernatremia	endocrine/metabolic	-0.16949	0.116962	0.844095	0.671171	1.06157	0.147308	8.69373	0.334468	3	FALSE	102	24611	0.00412738
276.12	Hyposmolality and/or hyponatremia	endocrine/metabolic	0.014246	0.0636911	1.01435	0.895309	1.14921	0.823012	0	0.612076	4	FALSE	312	24239	0.0127082
276.13	Hyperpotassemia	endocrine/metabolic	-0.0585943	0.0493853	0.943089	0.856083	1.03894	0.235435	0	0.596903	4	FALSE	536	24070	0.0217833
276.14	Hypopotassemia	endocrine/metabolic	-0.0354916	0.0301861	0.965131	0.909686	1.02395	0.239691	0	0.758976	4	FALSE	1561	22421	0.0650905
276.4	Acid-base balance disorder	endocrine/metabolic	-0.104544	0.0533879	0.900735	0.811247	1.00009	0.0502063	29.7493	0.233705	4	FALSE	454	24031	0.018542
276.41	Acidosis	endocrine/metabolic	-0.0933598	0.0568419	0.910866	0.814836	1.01821	0.100497	0	0.415272	4	FALSE	397	24111	0.0161988
276.5	Hypovolemia	endocrine/metabolic	0.0315117	0.0372323	1.03201	0.959386	1.11014	0.397355	0	0.99655	4	FALSE	1030	22445	0.0438765
276.6	Fluid overload	endocrine/metabolic	-0.0696839	0.0685923	0.932689	0.815363	1.0669	0.30967	37.2563	0.188526	4	FALSE	275	24354	0.0111657
277	Other disorders of metabolism	endocrine/metabolic	-0.0301488	0.0771014	0.970301	0.834214	1.12859	0.695776	0	0.466716	3	FALSE	225	25137	0.00887154
277.5	Other disorders of lipoid metabolism	endocrine/metabolic	0.102123	0.101245	1.10752	0.908179	1.35061	0.313133	0	0.831831	2	FALSE	130	25133	0.00514587
277.51	Lipoprotein disorders	endocrine/metabolic	0.23541	0.144543	1.26543	0.95324	1.67986	0.103387	0	0.551639	2	FALSE	63	25327	0.00248129
277.7	Dysmetabolic syndrome X	endocrine/metabolic	-0.193121	0.104422	0.824382	0.671807	1.01161	0.0643963	77.0136	0.0129016	3	FALSE	110	21238	0.00515271
278	Overweight, obesity and other hyperalimentation	endocrine/metabolic	-0.0123215	0.01688	0.987754	0.95561	1.02098	0.465422	41.9995	0.159602	4	FALSE	8496	14867	0.363652
278.1	Obesity	endocrine/metabolic	-0.010391	0.0171507	0.989663	0.956948	1.0235	0.544605	19.9229	0.290184	4	FALSE	7602	15757	0.325442
278.11	Morbid obesity	endocrine/metabolic	0.0119783	0.0238333	1.01205	0.965862	1.06045	0.615256	0	0.926953	3	FALSE	2409	16982	0.124233
278.3	Localized adiposity	endocrine/metabolic	-0.0657961	0.129237	0.936322	0.726806	1.20624	0.610674	0	0.512347	2	FALSE	78	23146	0.00335859
278.4	Abnormal weight gain	endocrine/metabolic	-0.0644443	0.0496961	0.937588	0.850571	1.03351	0.19471	0	0.721	3	FALSE	469	22196	0.0206927
279	Disorders involving the immune mechanism	endocrine/metabolic	-0.0122098	0.0768209	0.987864	0.849782	1.14838	0.873717	46.4501	0.154522	3	FALSE	195	24897	0.0077714
279.1	Immunity deficiency	endocrine/metabolic	-0.0150881	0.0887988	0.985025	0.827678	1.17228	0.865078	0	0.766184	2	FALSE	150	24994	0.00596564
279.7	Other immunological findings	endocrine/metabolic	0.0425644	0.0505451	1.04348	0.945064	1.15215	0.399728	0	0.38035	3	FALSE	446	24805	0.0176627
280	Iron deficiency anemias	hematopoietic	-0.0209411	0.0227257	0.979277	0.936615	1.02388	0.356803	0	0.436002	4	FALSE	2851	20099	0.124227
280.1	Iron deficiency anemias, unspecified or not due to blood loss	hematopoietic	-0.00859668	0.0239426	0.99144	0.94599	1.03907	0.719555	0	0.415955	4	FALSE	2522	20410	0.109977
280.2	Iron deficiency anemia secondary to blood loss (chronic)	hematopoietic	-0.00247493	0.0449788	0.997528	0.913354	1.08946	0.956119	0	0.674867	4	FALSE	626	22437	0.027143
281	Other deficiency anemia	hematopoietic	-0.00327541	0.056896	0.99673	0.891554	1.11431	0.954092	16.9251	0.300072	3	FALSE	399	22532	0.0174
281.1	Megaloblastic anemia	hematopoietic	0.0189161	0.0634102	1.0191	0.899995	1.15396	0.765464	0	0.509479	3	FALSE	324	22774	0.0140272
281.12	Other vitamin B12 deficiency anemia	hematopoietic	-0.00429702	0.0718535	0.995712	0.864912	1.14629	0.952313	0	0.434248	3	FALSE	245	22865	0.0106015
281.9	Deficiency anemias	hematopoietic	-0.24647	0.153505	0.781555	0.578489	1.0559	0.10836	0	0.577373	2	FALSE	59	20016	0.00293898
282	Hereditary hemolytic anemias	hematopoietic	0.0193078	0.0361175	1.0195	0.949822	1.09428	0.592938	0	0.687493	4	FALSE	1057	21843	0.0461572
282.5	Sickle cell anemia	hematopoietic	0.0204367	0.0458046	1.02065	0.933011	1.11651	0.655474	0	0.77433	4	FALSE	682	22780	0.0290683
282.8	Other hemoglobinopathies	hematopoietic	0.0916664	0.0922645	1.096	0.914691	1.31325	0.320458	0	0.568454	3	FALSE	198	23057	0.0085143
282.9	Other hereditary hemolytic anemias	hematopoietic	0.0194766	0.0691466	1.01967	0.890432	1.16766	0.778196	0	0.560035	2	FALSE	244	22390	0.0107802
284	Aplastic anemia	hematopoietic	0.011729	0.0865245	1.0118	0.853973	1.19879	0.892171	7.95455	0.337422	3	FALSE	158	23098	0.00679395
284.1	Pancytopenia	hematopoietic	0.0624919	0.093046	1.06449	0.887031	1.27744	0.501823	0	0.596559	3	FALSE	128	20058	0.00634103
285	Other anemias	hematopoietic	-0.00130408	0.0188044	0.998697	0.962559	1.03619	0.944711	0	0.484399	4	FALSE	4857	17809	0.214286
285.1	Acute posthemorrhagic anemia	hematopoietic	-0.0311335	0.056957	0.969346	0.866956	1.08383	0.584644	51.2052	0.128812	3	FALSE	366	22516	0.0159951
285.2	Anemia of chronic disease	hematopoietic	-0.0484672	0.0429028	0.952689	0.875855	1.03626	0.258603	0	0.963023	4	FALSE	707	22380	0.0306233
285.21	Anemia in chronic kidney disease	hematopoietic	-0.0682901	0.0587022	0.933989	0.832481	1.04787	0.244695	0	0.485541	3	FALSE	357	19810	0.0177022
285.22	Anemia in neoplastic disease	hematopoietic	0.0181351	0.0854483	1.0183	0.861276	1.20395	0.831924	0	0.728801	2	FALSE	182	23075	0.0078256
286	Coagulation defects	hematopoietic	0.0437798	0.0485336	1.04475	0.949952	1.14901	0.367029	0	0.645644	4	FALSE	507	24424	0.0203361
286.2	Encounter for long-term (current) use of anticoagulants	hematopoietic	0.112852	0.0466055	1.11947	1.02174	1.22654	0.0154599	0	0.52284	3	FALSE	570	20666	0.0268412
286.7	Other and unspecified coagulation defects	hematopoietic	0.0924406	0.0790298	1.09685	0.939455	1.28061	0.242124	6.50825	0.343141	3	FALSE	198	24761	0.00793301
286.8	Hypercoagulable state	hematopoietic	0.110705	0.0900624	1.11706	0.936305	1.33272	0.218997	0	0.824796	3	FALSE	144	25184	0.00568541
286.81	Primary hypercoagulable state	hematopoietic	0.100383	0.0959537	1.10559	0.916052	1.33436	0.295486	0	0.758318	3	FALSE	127	25203	0.00501382
286.9	Abnormal coagulation profile	hematopoietic	0.192597	0.0962179	1.21239	1.00402	1.46401	0.0453191	51.7763	0.125723	3	FALSE	127	21183	0.00595964
287	Purpura and other hemorrhagic conditions	hematopoietic	-0.0222954	0.0523393	0.977951	0.882604	1.0836	0.670123	0	0.726576	4	FALSE	433	24752	0.0171928
287.3	Thrombocytopenia	hematopoietic	-0.0105792	0.0545775	0.989477	0.889097	1.10119	0.846303	0	0.571295	4	FALSE	398	24818	0.0157836
288	Diseases of white blood cells	hematopoietic	-0.0513712	0.0447881	0.949926	0.870094	1.03708	0.251388	0	0.537087	3	FALSE	619	23673	0.0254816
288.1	Decreased white blood cell count	hematopoietic	0.0383608	0.0456924	1.03911	0.950094	1.13646	0.401164	42.1791	0.158508	4	FALSE	598	24212	0.0241032
288.11	Neutropenia	hematopoietic	0.0530214	0.0580647	1.05445	0.941027	1.18155	0.361168	32.8088	0.215445	4	FALSE	370	24515	0.0148684
288.2	Elevated white blood cell count	hematopoietic	0.0216743	0.0508785	1.02191	0.924922	1.12907	0.670107	0	0.680652	3	FALSE	449	20217	0.0217265
289	Other diseases of blood and blood-forming organs	hematopoietic	-0.0237154	0.066	0.976564	0.858067	1.11142	0.719353	0	0.494016	4	FALSE	266	24587	0.0107029
289.4	Lymphadenitis	hematopoietic	0.0243048	0.0423814	1.0246	0.942932	1.11335	0.566321	26.0165	0.25559	4	FALSE	697	23564	0.0287292
290	Delirium dementia and amnestic and other cognitive disorders	mental disorders	0.0402747	0.0560065	1.0411	0.932864	1.16189	0.472074	0	0.593154	4	FALSE	433	24547	0.0173339
290.1	Dementias	mental disorders	-0.0295047	0.0695032	0.970926	0.847276	1.11262	0.671194	0	0.425754	4	FALSE	286	24856	0.0113754
290.11	Alzheimer's disease	mental disorders	0.061732	0.135735	1.06368	0.815215	1.38787	0.649254	0	0.800194	3	FALSE	83	25048	0.00330269
290.16	Vascular dementia	mental disorders	0.0094741	0.183873	1.00952	0.704047	1.44753	0.958907	0	0.639901	2	FALSE	54	21190	0.00254189
290.2	Delirium due to conditions classified elsewhere	mental disorders	0.167379	0.134262	1.1822	0.908673	1.53807	0.212523	0	0.659281	2	FALSE	71	21040	0.00336318
290.3	Other persistent mental disorders due to conditions classified elsewhere	mental disorders	0.0252091	0.0800336	1.02553	0.876644	1.1997	0.752776	0	0.998691	2	FALSE	203	24726	0.00814313
291	Other specified nonpsychotic and/or transient mental disorders	mental disorders	-0.0238489	0.0575875	0.976433	0.872216	1.0931	0.678776	33.2436	0.21283	4	FALSE	370	24284	0.0150077
291.4	Specific nonpsychotic mental disorders due to brain damage	mental disorders	-0.114814	0.152519	0.891532	0.66117	1.20216	0.451579	48.0778	0.165201	2	FALSE	73	24951	0.0029172
291.8	Alteration of consciousness	mental disorders	-0.0404127	0.0661818	0.960393	0.843558	1.09341	0.541443	0	0.773361	4	FALSE	279	24459	0.0112782
292	Neurological disorders	mental disorders	-0.0258897	0.0307417	0.974443	0.917464	1.03496	0.399694	0	0.685922	4	FALSE	1440	23044	0.0588139
292.1	Aphasia/speech disturbance	mental disorders	0.00252037	0.061566	1.00252	0.888566	1.1311	0.967346	0	0.70281	4	FALSE	327	24561	0.0131389
292.11	Aphasia	mental disorders	-0.100018	0.137884	0.904822	0.690552	1.18558	0.468221	0	0.583595	2	FALSE	70	21125	0.00330267
292.2	Mild cognitive impairment	mental disorders	-0.0545708	0.0913913	0.946891	0.791604	1.13264	0.550433	83.5602	0.0136504	2	FALSE	167	20972	0.00790009
292.3	Memory loss	mental disorders	0.0196135	0.0608155	1.01981	0.905215	1.14891	0.747068	32.2767	0.228414	3	FALSE	348	24558	0.0139725
292.4	Altered mental status	mental disorders	-0.0242802	0.0480659	0.976012	0.888263	1.07243	0.613457	0	0.52241	4	FALSE	547	24251	0.0220582
293	Symptoms involving head and neck	mental disorders	0.113403	0.175933	1.12008	0.793407	1.58127	0.519198	0	0.831623	2	FALSE	80	25223	0.00316168
293.1	Swelling, mass, or lump in head and neck [Space-occupying lesion, intracranial NOS]	mental disorders	-0.00205259	0.0555974	0.99795	0.894919	1.11284	0.97055	49.4368	0.114907	4	FALSE	391	24555	0.0156739
295	Schizophrenia and other psychotic disorders	mental disorders	0.00308847	0.0392606	1.00309	0.928801	1.08333	0.937298	74.3406	0.00851785	4	FALSE	842	22623	0.0358832
295.1	Schizophrenia	mental disorders	-0.00516667	0.0468753	0.994847	0.907519	1.09058	0.912234	72.8596	0.0114394	4	FALSE	583	23074	0.0246439
295.2	Paranoid disorders	mental disorders	0.0708856	0.133267	1.07346	0.826701	1.39387	0.59479	73.8934	0.0503294	2	FALSE	96	19871	0.00480793
295.3	Psychosis	mental disorders	-0.0140376	0.0567791	0.98606	0.882212	1.10213	0.804729	59.3739	0.0853095	3	FALSE	406	22992	0.0173519
296	Mood disorders	mental disorders	-0.0006191	0.0190676	0.999381	0.962722	1.03744	0.974098	5.34929	0.366216	4	FALSE	7530	16108	0.318555
296.1	Bipolar	mental disorders	0.0736499	0.0340835	1.07643	1.00687	1.15079	0.0307058	0	0.867067	4	FALSE	1158	22300	0.0493648
296.2	Depression	mental disorders	-0.0124852	0.0195312	0.987592	0.950501	1.02613	0.522664	11.4819	0.335428	4	FALSE	7053	16472	0.299809
296.22	Major depressive disorder	mental disorders	-0.00968835	0.0205423	0.990358	0.951277	1.03105	0.637191	26.8622	0.250675	4	FALSE	5893	17834	0.248367
297	Suicidal ideation or attempt	mental disorders	0.0532668	0.044746	1.05471	0.966152	1.15139	0.233879	41.8552	0.189713	2	FALSE	680	22410	0.02945
297.1	Suicidal ideation	mental disorders	0.0539549	0.0494905	1.05544	0.957869	1.16294	0.275621	0	0.392397	2	FALSE	549	19107	0.0279304
300	Anxiety disorders	mental disorders	-0.0224195	0.0203326	0.97783	0.939628	1.01758	0.270184	0	0.758404	4	FALSE	6491	16599	0.281117
300.1	Anxiety disorder	mental disorders	-0.0221652	0.0211127	0.978079	0.938432	1.0194	0.293787	0	0.971058	4	FALSE	4531	18191	0.19941
300.11	Generalized anxiety disorder	mental disorders	0.00946041	0.035746	1.00951	0.941199	1.08277	0.791274	0	0.941597	3	FALSE	1103	22051	0.0476376
300.12	Agorophobia, social phobia, and panic disorder	mental disorders	0.0312953	0.04391	1.03179	0.946706	1.12452	0.476022	0	0.854462	4	FALSE	700	22651	0.0299773
300.13	Phobia	mental disorders	-0.0681065	0.115326	0.934161	0.745171	1.17108	0.554819	0	0.745639	3	FALSE	113	23508	0.00478388
300.4	Dysthymic disorder	mental disorders	-0.0231489	0.0391149	0.977117	0.905007	1.05497	0.553972	57.1979	0.0966812	3	FALSE	889	18621	0.0455664
300.9	Posttraumatic stress disorder	mental disorders	-0.000761133	0.0246082	0.999239	0.952188	1.04861	0.975325	0	0.471956	3	FALSE	3427	19790	0.147607
301	Personality disorders	mental disorders	-0.0261757	0.0474313	0.974164	0.887684	1.06907	0.58104	0	0.594666	2	FALSE	641	22787	0.0273604
301.2	Antisocial/borderline personality disorder	mental disorders	-0.014259	0.0621133	0.985842	0.872844	1.11347	0.818431	0	0.34435	2	FALSE	364	23191	0.0154532
303	Psychogenic and somatoform disorders	mental disorders	-0.0526848	0.0577226	0.948679	0.8472	1.06231	0.361388	35.0703	0.214354	3	FALSE	404	22921	0.0173205
303.4	Somatoform disorder	mental disorders	-0.0805472	0.0607987	0.922611	0.818968	1.03937	0.185232	56.6534	0.0995611	3	FALSE	361	23056	0.0154162
304	Adjustment reaction	mental disorders	-0.0260174	0.0255482	0.974318	0.926732	1.02435	0.308505	12.1689	0.320284	3	FALSE	2726	19628	0.121947
305.2	Eating disorder	mental disorders	-0.0472331	0.116789	0.953865	0.758711	1.19922	0.685895	0	0.879787	2	FALSE	119	19848	0.00595983
306	Other mental disorder	mental disorders	-0.0125434	0.0389957	0.987535	0.91487	1.06597	0.747709	3.90651	0.353224	3	FALSE	919	21734	0.0405686
306.1	Mental disorders durring/after pregnancy	mental disorders	0.0744238	0.0980562	1.07726	0.888907	1.30553	0.447858	65.4984	0.0886667	2	FALSE	118	19790	0.00592727
306.9	Tension headache	mental disorders	0.0816955	0.099089	1.08513	0.893584	1.31772	0.409675	0	0.535266	2	FALSE	155	23219	0.0066313
312	Conduct disorders	mental disorders	-0.0394634	0.0781827	0.961305	0.82473	1.1205	0.613729	73.4651	0.0522226	2	FALSE	199	25304	0.007803
313	Pervasive developmental disorders	mental disorders	0.10244	0.062897	1.10787	0.97938	1.25322	0.103378	0	0.433625	3	FALSE	306	25224	0.0119859
313.1	Attention deficit hyperactivity disorder	mental disorders	0.15343	0.0687127	1.16583	1.01893	1.3339	0.0255546	0	0.973351	3	FALSE	257	21340	0.0118998
315	Develomental delays and disorders	mental disorders	0.0359635	0.0761376	1.03662	0.892915	1.20345	0.636678	0	0.414704	3	FALSE	217	25289	0.0085078
316	Substance addiction and disorders	mental disorders	0.0399702	0.0299795	1.04078	0.981387	1.10377	0.182448	36.3592	0.207771	3	FALSE	1511	22877	0.0619567
317	Alcohol-related disorders	mental disorders	-0.00470906	0.0318752	0.995302	0.935024	1.05947	0.882552	0	0.618544	4	FALSE	1413	23079	0.0576923
317.1	Alcoholism	mental disorders	-0.0338902	0.0372934	0.966678	0.89854	1.03998	0.363484	0	0.580021	4	FALSE	991	23427	0.0405848
317.11	Alcoholic liver damage	mental disorders	-0.264717	0.150935	0.767423	0.570899	1.0316	0.0794562	0	0.418523	2	FALSE	67	24663	0.00270926
318	Tobacco use disorder	mental disorders	0.0166327	0.0221173	1.01677	0.973637	1.06182	0.452037	41.1034	0.165065	4	FALSE	3040	21302	0.124887
320	Meningitis	neurological	-0.0239805	0.149994	0.976305	0.727629	1.30997	0.872979	0	0.42589	2	FALSE	70	25613	0.00272554
327	Sleep disorders	neurological	-0.00103106	0.0223995	0.998969	0.956061	1.0438	0.963286	0	0.649484	3	FALSE	3729	19586	0.15994
327.1	Hypersomnia	neurological	-0.121568	0.101186	0.885531	0.726229	1.07978	0.229587	0	0.986523	2	FALSE	150	24126	0.00617894
327.3	Sleep apnea	neurological	-0.012944	0.0215197	0.987139	0.94637	1.02967	0.54751	0	0.557435	4	FALSE	3678	20628	0.151321
327.32	Obstructive sleep apnea	neurological	0.013439	0.0233152	1.01353	0.968257	1.06092	0.564341	0	0.595202	3	FALSE	2900	17494	0.142199
327.4	Insomnia	neurological	-0.011157	0.0253857	0.988905	0.940906	1.03935	0.660299	0	0.670207	3	FALSE	2532	21118	0.107061
327.41	Organic or persistent insomnia	neurological	0.0393528	0.081204	1.04014	0.887094	1.21958	0.627949	0	0.897297	2	FALSE	218	20373	0.0105871
327.7	Sleep related movement disorders	neurological	-0.0124157	0.0662365	0.987661	0.867416	1.12458	0.851311	0	0.777141	2	FALSE	332	20077	0.0162673
327.71	Restless legs syndrome	neurological	-0.111809	0.101915	0.894215	0.732305	1.09192	0.272606	0	0.982003	2	FALSE	140	20513	0.00677868
331	Other cerebral degenerations	neurological	0.0307171	0.0973121	1.03119	0.852134	1.24788	0.752264	91.0693	0.000819153	2	FALSE	143	24760	0.00574228
333	Extrapyramidal disease and abnormal movement disorders	neurological	-0.0220657	0.0685729	0.978176	0.85516	1.11889	0.747616	0	0.657342	3	FALSE	270	24536	0.0108845
333.1	Essential tremor	neurological	0.0644041	0.13695	1.06652	0.815452	1.3949	0.638158	0	0.872556	2	FALSE	85	24858	0.00340777
334	Degenerative disease of the spinal cord	neurological	-0.0451505	0.0856953	0.955854	0.808067	1.13067	0.598282	0	0.634249	4	FALSE	165	24806	0.00660766
335	Multiple sclerosis	neurological	0.0716383	0.0652346	1.07427	0.945332	1.22079	0.272133	0	0.478714	3	FALSE	278	24709	0.0111258
337	Disorders of the autonomic nervous system	neurological	0.108621	0.0988982	1.11474	0.918314	1.35318	0.272069	69.1586	0.0717555	2	FALSE	161	24620	0.00649691
338	Pain	neurological	0.0228611	0.0225797	1.02312	0.978833	1.06942	0.311318	28.7575	0.245697	3	FALSE	2949	16445	0.152057
338.1	Acute pain	neurological	0.0420252	0.0356304	1.04292	0.972574	1.11836	0.238208	0	0.379869	3	FALSE	979	18226	0.0509763
338.2	Chronic pain	neurological	0.0124122	0.0261503	1.01249	0.961903	1.06574	0.635037	12.3227	0.319644	3	FALSE	2117	17930	0.105602
339	Other headache syndromes	neurological	0.00330926	0.0198587	1.00331	0.965014	1.04314	0.867653	0	0.871101	4	FALSE	4493	18301	0.197113
340	Migraine	neurological	-0.065548	0.0237812	0.936554	0.893903	0.98124	0.00584602	22.7493	0.274327	4	FALSE	2932	21013	0.122447
340.1	Migrain with aura	neurological	-0.0250693	0.0553961	0.975242	0.874902	1.08709	0.650875	0	0.694554	3	FALSE	427	23790	0.0176322
341	Other demyelinating diseases of central nervous system	neurological	0.00437129	0.117346	1.00438	0.798019	1.26411	0.970285	0	0.366692	2	FALSE	91	24864	0.00364656
342	Hemiplegia	neurological	-0.0258732	0.0834603	0.974459	0.827412	1.14764	0.756557	0	0.921916	4	FALSE	186	24783	0.00744924
344	Other paralytic syndromes	neurological	-0.0631295	0.0874506	0.938822	0.790943	1.11435	0.470364	0	0.619523	3	FALSE	166	24784	0.00665331
345	Epilepsy, recurrent seizures, convulsions	neurological	-0.0378061	0.0356501	0.9629	0.897916	1.03259	0.288927	44.7631	0.142815	4	FALSE	942	23880	0.0379502
345.1	Epilepsy	neurological	-0.0895377	0.0534724	0.914354	0.823376	1.01538	0.0940394	0	0.407991	3	FALSE	416	24475	0.0167129
345.11	Generalized convulsive epilepsy	neurological	-0.0856237	0.103166	0.91794	0.749892	1.12365	0.406561	7.87245	0.297481	2	FALSE	122	24827	0.00488998
345.12	Partial epilepsy	neurological	-0.122373	0.0674835	0.884818	0.775197	1.00994	0.069774	0	0.999443	3	FALSE	249	20906	0.0117703
345.3	Convulsions	neurological	-0.0469749	0.0405159	0.954111	0.881276	1.03297	0.246286	51.9511	0.124778	3	FALSE	712	20279	0.0339193
348	Other conditions of brain	neurological	-0.0132805	0.0568992	0.986807	0.882673	1.10323	0.815448	0	0.889172	3	FALSE	374	24445	0.0150691
348.2	Cerebral edema and compression of brain	neurological	-0.00279169	0.082039	0.997212	0.849094	1.17117	0.972854	0	0.673317	3	FALSE	183	24739	0.00734291
348.8	Encephalopathy, not elsewhere classified	neurological	0.0369809	0.0868724	1.03767	0.875215	1.23029	0.670332	0	0.83894	3	FALSE	153	20954	0.00724878
348.9	Other conditions of brain, NOS	neurological	-0.124211	0.0790181	0.883193	0.756476	1.03114	0.115965	33.8934	0.220312	3	FALSE	189	24487	0.00765926
350	Abnormal movement	neurological	0.0320747	0.0271335	1.03259	0.979115	1.089	0.237164	0	0.87408	4	FALSE	1934	22313	0.0797624
350.1	Abnormal involuntary movements	neurological	-0.0423733	0.0507112	0.958512	0.867825	1.05868	0.403391	14.2946	0.320715	4	FALSE	474	24025	0.0193477
350.2	Abnormality of gait	neurological	0.0544743	0.0315033	1.05599	0.992755	1.12324	0.0837804	0	0.855069	3	FALSE	1408	23066	0.0575304
350.3	Lack of coordination	neurological	0.00610613	0.075502	1.00612	0.86773	1.16659	0.935542	0	0.422571	3	FALSE	202	24530	0.00816756
351	Other peripheral nerve disorders	neurological	-0.015255	0.0253996	0.984861	0.937033	1.03513	0.548106	26.3923	0.253409	4	FALSE	2509	21812	0.103162
352	Disorders of other cranial nerves	neurological	0.0390445	0.0707008	1.03982	0.905266	1.19437	0.580777	0	0.549183	4	FALSE	248	24514	0.0100153
352.1	Trigeminal nerve disorders [CN5]	neurological	0.116256	0.104153	1.12328	0.915871	1.37767	0.264332	0	0.689893	3	FALSE	117	24687	0.00471698
352.2	Facial nerve disorders [CN7]	neurological	0.0253551	0.116914	1.02568	0.815632	1.28982	0.82831	4.02639	0.307368	2	FALSE	124	24776	0.00497992
353	Nerve root and plexus disorders	neurological	0.0455121	0.0923897	1.04656	0.87322	1.25432	0.622288	8.25971	0.336205	3	FALSE	157	24573	0.00634856
353.1	Nerve plexus lesions	neurological	-0.160304	0.190058	0.851885	0.586953	1.2364	0.398979	0	0.568396	2	FALSE	38	24878	0.00152512
355	Complex regional/central pain syndrome	neurological	-0.313307	0.127185	0.731026	0.569734	0.937978	0.013763	42.7264	0.18638	2	FALSE	113	24739	0.00454692
355.1	Chronic pain syndrome	neurological	0.0390131	0.0402813	1.03978	0.96085	1.1252	0.332787	30.6362	0.236531	3	FALSE	843	20006	0.0404336
356	Hereditary and idiopathic peripheral neuropathy	neurological	0.031121	0.0497445	1.03161	0.935779	1.13726	0.531567	0	0.548205	3	FALSE	511	24253	0.0206348
357	Inflammatory and toxic neuropathy	neurological	0.102743	0.0591597	1.10821	0.986879	1.24445	0.082439	0	0.954518	4	FALSE	342	24874	0.0135628
359	Muscular dystrophies and other myopathies	neurological	-0.132327	0.0919141	0.876055	0.731634	1.04898	0.149958	0	0.888235	3	FALSE	137	25144	0.00541909
359.2	Myopathy	neurological	-0.124755	0.0936191	0.882713	0.734735	1.06049	0.182669	0	0.836273	3	FALSE	129	25150	0.00510305
360	Disorders of the globe	sense organs	-0.0568545	0.13237	0.944732	0.728844	1.22457	0.667552	0	0.58608	2	FALSE	98	24546	0.00397663
360.2	Progressive myopia	sense organs	-0.0419949	0.143067	0.958875	0.724408	1.26923	0.769115	0	0.662783	2	FALSE	73	24604	0.00295822
361	Retinal detachments and defects	sense organs	-0.0353223	0.0696191	0.965294	0.84217	1.10642	0.611899	0	0.94681	3	FALSE	276	24328	0.0112177
362	Other retinal disorders	sense organs	0.0320242	0.0321715	1.03254	0.969446	1.09975	0.31953	28.6153	0.240404	4	FALSE	1363	22884	0.0562131
362.2	Degeneration of macula and posterior pole of retina	sense organs	0.00910991	0.0531577	1.00915	0.909303	1.11996	0.863929	0	0.640785	4	FALSE	467	24090	0.019017
362.23	Cystoid macular degeneration of retina	sense organs	0.134158	0.104257	1.14357	0.932225	1.40284	0.198161	0	0.621957	3	FALSE	111	20787	0.00531151
362.26	Macular puckering of retina	sense organs	0.129974	0.100146	1.1388	0.935842	1.38577	0.194341	0	0.802653	2	FALSE	150	20737	0.0071815
362.27	Drusen (degenerative) of retina	sense organs	0.00669499	0.121733	1.00672	0.793027	1.27799	0.956141	43.8674	0.181966	2	FALSE	104	20784	0.00497894
362.29	Macular degeneration (senile) of retina NOS	sense organs	-0.140751	0.123819	0.868706	0.681519	1.10731	0.255645	0	0.875509	2	FALSE	118	24589	0.00477597
362.3	Other nondiabetic retinopathy	sense organs	0.04177	0.0660959	1.04265	0.915966	1.18687	0.527412	62.5184	0.0693927	3	FALSE	299	24132	0.0122385
362.4	Retinal vascular changes and abnomalities	sense organs	0.101734	0.0791336	1.10709	0.948034	1.29283	0.198584	0	0.369564	3	FALSE	196	24424	0.00796101
362.6	Peripheral retinal degenerations	sense organs	0.0039501	0.0705652	1.00396	0.87428	1.15287	0.955359	0	0.634756	2	FALSE	280	20488	0.0134823
362.8	Retinal hemorrhage/ischemia	sense organs	0.0114177	0.16098	1.01148	0.73779	1.38671	0.943456	0	0.961736	2	FALSE	62	24522	0.00252197
362.9	Retinal edema	sense organs	-0.0163747	0.0866641	0.983759	0.83008	1.16589	0.850136	54.122	0.113076	3	FALSE	151	20789	0.00721108
363	Chorioretinal inflammations, scars, and other disorders of choroid	sense organs	0.215282	0.108537	1.24021	1.00256	1.5342	0.0473135	0	0.318646	2	FALSE	141	24459	0.00573171
363.3	Chorioretinal scars	sense organs	0.191102	0.117941	1.21058	0.960734	1.52541	0.105163	0	0.433848	2	FALSE	107	24521	0.00434465
364	Corneal opacity and other disorders of cornea	sense organs	-0.0726999	0.06806	0.92988	0.813756	1.06257	0.285442	0	0.436362	4	FALSE	275	24322	0.0111802
364.4	Corneal degenerations	sense organs	-0.117003	0.111931	0.889582	0.714348	1.1078	0.295878	0	0.382964	2	FALSE	137	24537	0.0055524
365	Glaucoma	sense organs	-0.00755199	0.026219	0.992476	0.942763	1.04481	0.77332	0	0.706367	4	FALSE	2299	22475	0.0927989
365.1	Open-angle glaucoma	sense organs	0.00305881	0.033387	1.00306	0.939527	1.0709	0.927003	0	0.978861	4	FALSE	1349	23039	0.0553141
365.11	Primary open angle glaucoma	sense organs	0.0457649	0.0609513	1.04683	0.928953	1.17966	0.452747	0	0.553967	2	FALSE	357	17435	0.0200652
365.2	Primary angle-closure glaucoma	sense organs	-0.0195807	0.0909644	0.98061	0.820478	1.17199	0.829567	0	0.847998	3	FALSE	158	24514	0.00640402
366	Cataract	sense organs	-0.0230927	0.0248899	0.977172	0.930646	1.02602	0.353516	0	0.671842	4	FALSE	3755	20715	0.153453
366.2	Senile cataract	sense organs	-0.00540003	0.0269952	0.994615	0.943358	1.04866	0.841452	0	0.88602	4	FALSE	2963	20975	0.123778
367	Disorders of refraction and accommodation; blindness and low vision	sense organs	-0.00948628	0.0248619	0.990559	0.943447	1.04002	0.702788	48.9387	0.117838	4	FALSE	5676	18417	0.235587
367.1	Myopia	sense organs	-0.00728529	0.0286834	0.992741	0.938471	1.05015	0.799503	0	0.582297	4	FALSE	1942	21622	0.0824139
367.2	Astigmatism	sense organs	-0.0231499	0.0321622	0.977116	0.917423	1.04069	0.471656	0	0.425188	4	FALSE	1618	21996	0.0685187
367.9	Blindness and low vision	sense organs	-0.0948295	0.067916	0.909528	0.79617	1.03903	0.162632	0	0.763701	4	FALSE	275	24328	0.0111775
368	Visual disturbances	sense organs	-0.00983799	0.0323812	0.99021	0.929318	1.05509	0.761266	10.1915	0.342054	4	FALSE	1332	22589	0.0556833
368.2	Diplopia and disorders of binocular vision	sense organs	0.0230419	0.105383	1.02331	0.832347	1.25808	0.826924	0	0.794341	2	FALSE	130	24836	0.00520708
368.4	Visual field defects	sense organs	0.00685853	0.0925757	1.00688	0.839804	1.2072	0.940942	0	0.341342	2	FALSE	182	24706	0.00731276
368.9	Subjective visual disturbances	sense organs	0.0188859	0.0653531	1.01907	0.896548	1.15833	0.772595	40.3823	0.186868	3	FALSE	311	24306	0.0126335
369	Infection of the eye	sense organs	0.00353316	0.0430398	1.00354	0.922357	1.09187	0.934575	26.1726	0.258074	3	FALSE	695	23098	0.0292103
369.2	Eye infection, viral	sense organs	0.0203743	0.130915	1.02058	0.789612	1.31912	0.876324	23.8095	0.251943	2	FALSE	89	24583	0.00360733
369.5	Conjunctivitis, infectious	sense organs	0.0214581	0.0482822	1.02169	0.92944	1.1231	0.656732	36.4285	0.207415	3	FALSE	546	23284	0.0229123
370	Keratitis	sense organs	-0.0386879	0.0578002	0.962051	0.85901	1.07745	0.50328	42.1766	0.17739	3	FALSE	384	24008	0.0157429
370.3	Keratoconjunctivitis	sense organs	-0.0556534	0.0732666	0.945867	0.819342	1.09193	0.447493	0	0.718154	3	FALSE	237	20456	0.0114531
370.31	Keratoconjunctivitis sicca	sense organs	-0.0213599	0.0763663	0.978867	0.842792	1.13691	0.779706	0	0.39593	3	FALSE	220	20510	0.0106126
371	Inflammation of the eye	sense organs	0.0367659	0.0308857	1.03745	0.976511	1.10219	0.233895	11.6224	0.334702	4	FALSE	1500	22312	0.0629934
371.1	Uveitis, noninfectious or NOS	sense organs	0.0719333	0.0611237	1.07458	0.953261	1.21135	0.239256	0	0.704855	4	FALSE	342	24447	0.0137964
371.2	Conjunctivitis, noninfectious	sense organs	0.0546382	0.0508577	1.05616	0.955958	1.16686	0.282673	0	0.393254	3	FALSE	502	19880	0.0246296
371.21	Allergic conjunctivitis	sense organs	0.0620925	0.0528771	1.06406	0.959306	1.18025	0.240283	31.948	0.230048	3	FALSE	463	19935	0.0226983
371.3	Inflammation of eyelids	sense organs	-0.0280349	0.0442064	0.972354	0.891653	1.06036	0.525961	48.1775	0.12234	4	FALSE	693	23461	0.0286909
372	Disorders of conjunctiva	sense organs	-0.037309	0.0781649	0.963378	0.826538	1.12287	0.63314	13.77	0.313584	3	FALSE	249	24251	0.0101633
374	Other disorders of eyelids	sense organs	0.00151769	0.0552125	1.00152	0.898798	1.11598	0.97807	12.5119	0.330083	4	FALSE	423	24170	0.0172
374.1	Ectropion or entropion	sense organs	-0.00396162	0.175707	0.996046	0.705857	1.40554	0.982012	22.5306	0.255895	2	FALSE	53	24742	0.00213753
374.3	Ptosis of eyelid	sense organs	0.0174281	0.0909899	1.01758	0.85137	1.21624	0.848103	0	0.686984	4	FALSE	157	24640	0.00633141
374.6	Dermatochalasis	sense organs	-0.174147	0.147274	0.840174	0.629519	1.12132	0.237021	42.184	0.188459	2	FALSE	85	20884	0.0040536
375	Disorders of lacrimal system	sense organs	0.018594	0.120312	1.01877	0.804759	1.28969	0.877177	0	0.530884	3	FALSE	133	24647	0.00536723
375.1	Dry eyes	sense organs	-0.0125566	0.0276096	0.987522	0.935503	1.04243	0.64926	11.6961	0.322242	3	FALSE	2252	17779	0.112426
375.2	Epiphora	sense organs	0.0893558	0.214721	1.09347	0.717853	1.66563	0.677302	0	0.695399	2	FALSE	61	24728	0.00246077
377	Disorders of optic nerve and visual pathways	sense organs	-0.0234318	0.0617429	0.976841	0.865502	1.1025	0.704312	0	0.964766	3	FALSE	330	24300	0.0133983
377.1	Optic atrophy	sense organs	-0.0011867	0.114494	0.998814	0.798045	1.25009	0.99173	0	0.801856	2	FALSE	124	24595	0.00501638
377.3	Optic neuritis/neuropathy	sense organs	0.0545928	0.121098	1.05611	0.832973	1.33902	0.652122	0	0.509398	2	FALSE	122	24592	0.00493647
378	Strabismus and other disorders of binocular eye movements	sense organs	-0.00164786	0.0661418	0.998353	0.876969	1.13654	0.980124	0	0.886407	4	FALSE	288	24351	0.0116888
378.1	Strabismus (not specified as paralytic)	sense organs	-0.0254073	0.0852562	0.974913	0.824889	1.15222	0.765695	0	0.858166	2	FALSE	185	24514	0.00749018
379	Other disorders of eye	sense organs	-0.00253045	0.0373689	0.997473	0.927027	1.07327	0.946012	76.4697	0.00521085	4	FALSE	965	23193	0.0399454
379.1	Scleritis and episcleritis	sense organs	0.0969265	0.114383	1.10178	0.880504	1.37866	0.396781	0	0.438211	2	FALSE	104	24662	0.00419931
379.2	Disorders of vitreous body	sense organs	0.00802042	0.0434556	1.00805	0.92575	1.09767	0.85357	68.0489	0.0437272	3	FALSE	701	23710	0.0287166
379.9	Pain, swelling or discharge of eye	sense organs	0.0456781	0.0794687	1.04674	0.895765	1.22316	0.565431	0	0.966683	3	FALSE	210	24027	0.00866444
380.1	Otitis externa	sense organs	-0.0878897	0.0696962	0.915862	0.798922	1.04992	0.207295	0	0.583799	3	FALSE	265	24612	0.0106524
380.4	Impacted cerumen	sense organs	-0.00182388	0.0421073	0.998178	0.919107	1.08405	0.96545	0	0.748666	3	FALSE	725	24038	0.0292776
381	Otitis media and Eustachian tube disorders	sense organs	-0.0811678	0.0368524	0.922039	0.857789	0.991101	0.0276294	0	0.3919	4	FALSE	942	23160	0.0390839
381.1	Otitis media	sense organs	-0.0938787	0.0421294	0.910393	0.83824	0.988757	0.0258579	0	0.722108	4	FALSE	723	23537	0.0298021
381.11	Suppurative and unspecified otitis media	sense organs	-0.148022	0.0493246	0.862412	0.782942	0.949948	0.00269114	0	0.694014	3	FALSE	526	23858	0.0215715
381.2	Eustachian tube disorders	sense organs	-0.0161389	0.0747142	0.983991	0.849951	1.13917	0.828981	0	0.648873	3	FALSE	211	24774	0.00844507
382	Otalgia	sense organs	-0.00742866	0.0587364	0.992599	0.884662	1.11371	0.899356	0	0.391945	3	FALSE	366	24142	0.0149339
384	Other disorders of tympanic membrane	sense organs	-0.138566	0.194453	0.870606	0.594706	1.2745	0.476098	38.3964	0.202635	2	FALSE	60	25239	0.00237164
386	Vertiginous syndromes and other disorders of vestibular system	sense organs	-0.00684738	0.0531949	0.993176	0.894843	1.10232	0.897577	0	0.400003	4	FALSE	454	24003	0.0185632
386.2	Peripheral or central vertigo	sense organs	0.00610869	0.0633114	1.00613	0.888714	1.13905	0.923134	0	0.979265	3	FALSE	328	24148	0.0134009
386.9	Dizziness and giddiness (Light-headedness and vertigo)	sense organs	0.000691244	0.0278451	1.00069	0.947542	1.05682	0.980195	53.8983	0.0893732	4	FALSE	1831	21922	0.077085
389	Hearing loss	sense organs	0.0123241	0.0277437	1.0124	0.958819	1.06898	0.656888	0	0.992015	4	FALSE	1918	22481	0.0786098
389.1	Sensorineural hearing loss	sense organs	0.0205855	0.0404278	1.0208	0.943035	1.10497	0.610618	0	0.799033	3	FALSE	825	23917	0.0333441
389.2	Conductive hearing loss	sense organs	-0.0733739	0.107455	0.929253	0.75278	1.1471	0.494713	11.0986	0.324704	3	FALSE	102	24971	0.00406812
389.4	Tinnitus	sense organs	0.0163334	0.0439203	1.01647	0.932628	1.10784	0.709977	0	0.966784	3	FALSE	741	23679	0.030344
394	Rheumatic disease of the heart valves	circulatory system	0.0496628	0.0650228	1.05092	0.925168	1.19376	0.445001	14.6975	0.318577	4	FALSE	296	24601	0.011889
394.7	Disease of tricuspid valve	circulatory system	-0.00622299	0.0998738	0.993796	0.817118	1.20868	0.950317	0	0.622893	2	FALSE	138	24783	0.0055375
395	Heart valve disorders	circulatory system	-0.0130191	0.038239	0.987065	0.915792	1.06389	0.733505	0	0.885925	4	FALSE	886	23920	0.0357172
395.1	Nonrheumatic mitral valve disorders	circulatory system	-0.0132425	0.0503216	0.986845	0.89416	1.08914	0.79243	0	0.587556	4	FALSE	487	24327	0.019626
395.2	Nonrheumatic aortic valve disorders	circulatory system	-0.0935838	0.0694657	0.910662	0.794745	1.04349	0.177917	0	0.793417	4	FALSE	253	24750	0.0101188
395.6	Heart valve replaced	circulatory system	-0.00819719	0.125817	0.991836	0.775077	1.26922	0.948053	76.5918	0.0387451	2	FALSE	95	25039	0.00377974
396	Abnormal heart sounds	circulatory system	0.0419631	0.0456863	1.04286	0.953534	1.14055	0.358354	0	0.860776	4	FALSE	576	24105	0.0233378
401	Hypertension	circulatory system	-0.0031734	0.0173659	0.996832	0.963474	1.03134	0.855005	59.8832	0.0581221	4	FALSE	11295	13100	0.463005
401.1	Essential hypertension	circulatory system	-0.00889986	0.0174248	0.99114	0.957862	1.02557	0.609519	55.3653	0.0813345	4	FALSE	11152	13239	0.457218
401.2	Hypertensive heart and/or renal disease	circulatory system	0.0170442	0.0333654	1.01719	0.952799	1.08593	0.609467	0	0.619361	4	FALSE	1321	19699	0.0628449
401.21	Hypertensive heart disease	circulatory system	0.0576705	0.0433797	1.05937	0.973019	1.15338	0.183704	0	0.441506	3	FALSE	705	20346	0.0334901
401.22	Hypertensive chronic kidney disease	circulatory system	-0.0453561	0.052045	0.955657	0.862981	1.05829	0.383493	0	0.95557	3	FALSE	480	12755	0.0362675
401.3	Other hypertensive complications	circulatory system	0.0421971	0.0540317	1.0431	0.938284	1.15963	0.434821	0	0.577327	3	FALSE	413	21050	0.0192424
411	Ischemic Heart Disease	circulatory system	-0.0025119	0.0283352	0.997491	0.943605	1.05445	0.929361	69.7968	0.0191468	4	FALSE	1910	22764	0.0774094
411.1	Unstable angina (intermediate coronary syndrome)	circulatory system	-0.0546704	0.0755008	0.946797	0.816565	1.0978	0.469002	0	0.475796	4	FALSE	229	24426	0.00928818
411.2	Myocardial infarction	circulatory system	-0.0461975	0.0526239	0.954853	0.861278	1.0586	0.380009	0	0.88534	4	FALSE	477	24240	0.0192985
411.3	Angina pectoris	circulatory system	-0.0279976	0.0488056	0.972391	0.883685	1.07	0.566201	0	0.723971	4	FALSE	579	24078	0.0234822
411.4	Coronary atherosclerosis	circulatory system	0.00562606	0.0330106	1.00564	0.942637	1.07286	0.86467	49.1218	0.116759	4	FALSE	1308	23518	0.0526867
411.8	Other chronic ischemic heart disease, unspecified	circulatory system	-0.0702545	0.053843	0.932157	0.838798	1.03591	0.19196	33.1506	0.21339	4	FALSE	497	24199	0.0201247
414	Other forms of chronic heart disease	circulatory system	-0.120711	0.0481979	0.88629	0.806399	0.974097	0.0122629	61.7206	0.0495008	4	FALSE	550	23872	0.0225207
415	Pulmonary heart disease	circulatory system	0.0858269	0.0386774	1.08962	1.01007	1.17543	0.0264835	0	0.900548	4	FALSE	834	24396	0.0330559
415.1	Acute pulmonary heart disease	circulatory system	0.0790312	0.0526151	1.08224	0.976195	1.1998	0.133081	0	0.719869	3	FALSE	426	24968	0.0167756
415.11	Pulmonary embolism and infarction, acute	circulatory system	0.0780555	0.0536006	1.08118	0.973362	1.20095	0.145325	0	0.763935	3	FALSE	409	21151	0.0189703
415.2	Chronic pulmonary heart disease	circulatory system	0.0701977	0.0529342	1.07272	0.967005	1.18999	0.184796	0	0.552585	4	FALSE	440	24743	0.0174721
415.21	Primary pulmonary hypertension	circulatory system	0.082594	0.101098	1.0861	0.890871	1.32411	0.413948	0	0.593528	3	FALSE	121	25176	0.00478318
416	Cardiomegaly	circulatory system	-0.0122048	0.0423362	0.987869	0.909207	1.07334	0.77313	0	0.40621	4	FALSE	774	24004	0.0312374
418	Nonspecific chest pain	circulatory system	0.0315962	0.0195289	1.0321	0.993343	1.07237	0.10568	0	0.373269	3	FALSE	4932	13935	0.261409
418.1	Precordial pain	circulatory system	-0.103042	0.0763267	0.902089	0.776748	1.04766	0.177012	0	0.762037	4	FALSE	238	23850	0.00988044
420	Carditis	circulatory system	-0.0423766	0.0622908	0.958509	0.848348	1.08297	0.496313	0	0.825632	4	FALSE	328	25043	0.0129281
420.2	Pericarditis	circulatory system	-0.0407432	0.0716834	0.960076	0.834235	1.1049	0.569779	0	0.898223	4	FALSE	244	25162	0.00960403
420.3	Endocarditis	circulatory system	-0.128888	0.171511	0.879072	0.628108	1.23031	0.452358	0	0.471916	2	FALSE	66	25389	0.00259281
425	Cardiomyopathy	circulatory system	0.027553	0.0494506	1.02794	0.932983	1.13255	0.577404	48.3005	0.121611	4	FALSE	489	24966	0.0192104
425.1	Primary/intrinsic cardiomyopathies	circulatory system	0.0239404	0.0525491	1.02423	0.92399	1.13534	0.648691	49.7909	0.112832	4	FALSE	431	25028	0.0169292
425.2	Secondary/extrinsic cardiomyopathies	circulatory system	-0.0625279	0.103189	0.939387	0.767379	1.14995	0.544544	66.1029	0.0523343	3	FALSE	109	25329	0.00428493
426	Cardiac conduction disorders	circulatory system	0.0609882	0.0341589	1.06289	0.994056	1.13648	0.0741924	54.464	0.0862486	4	FALSE	1177	22284	0.0501684
426.2	Atrioventricular [AV] block	circulatory system	0.0642793	0.0893275	1.06639	0.895118	1.27043	0.471776	0	0.460475	4	FALSE	156	24119	0.00642636
426.3	Bundle branch block	circulatory system	0.0600974	0.100742	1.06194	0.871662	1.29375	0.550809	21.1303	0.283451	4	FALSE	127	24161	0.00522892
426.32	Left bundle branch block	circulatory system	-0.253559	0.209464	0.776034	0.514736	1.16998	0.226083	0	0.425346	2	FALSE	78	24260	0.00320486
426.7	Abnormal electrocardiogram [ECG] [EKG]	circulatory system	0.102548	0.0464004	1.10799	1.01167	1.21348	0.0271	4.15337	0.352278	3	FALSE	618	19200	0.0311838
426.9	Cardiac pacemaker/device in situ	circulatory system	-0.0857857	0.0653588	0.917791	0.80744	1.04322	0.18934	0	0.7815	4	FALSE	288	24115	0.0118018
426.91	Cardiac pacemaker in situ	circulatory system	0.054206	0.0905493	1.0557	0.884027	1.26072	0.549416	0	0.621937	4	FALSE	155	24204	0.00636315
426.92	Cardiac defibrillator in situ	circulatory system	-0.0077273	0.0876035	0.992302	0.835749	1.17818	0.929712	54.0426	0.113503	3	FALSE	150	20578	0.00723659
427	Cardiac dysrhythmias	circulatory system	-0.0155671	0.0209431	0.984553	0.944958	1.02581	0.457297	46.0531	0.135034	4	FALSE	3712	19555	0.159539
427.1	Paroxysmal tachycardia, unspecified	circulatory system	-0.0497658	0.0548174	0.951452	0.854528	1.05937	0.363959	0	0.905004	4	FALSE	400	23862	0.0164867
427.11	Paroxysmal supraventricular tachycardia	circulatory system	-0.0306604	0.0718361	0.969805	0.842437	1.11643	0.669517	0	0.866725	4	FALSE	234	24075	0.00962606
427.12	Paroxysmal ventricular tachycardia	circulatory system	-0.159031	0.0867343	0.85297	0.719624	1.01103	0.0667223	0	0.899285	3	FALSE	155	24127	0.00638333
427.2	Atrial fibrillation and flutter	circulatory system	0.160066	0.0488314	1.17359	1.06647	1.29146	0.00104575	0	0.954543	4	FALSE	544	23786	0.0223592
427.21	Atrial fibrillation	circulatory system	0.159209	0.0514808	1.17258	1.06004	1.29707	0.00198419	0	0.909485	4	FALSE	473	23830	0.0194626
427.22	Atrial flutter	circulatory system	0.150318	0.10498	1.1622	0.94607	1.42771	0.152179	0	0.688547	3	FALSE	110	24185	0.00452768
427.3	Other specified cardiac dysrhythmias	circulatory system	-0.0106344	0.0450202	0.989422	0.905858	1.08069	0.813267	0	0.989055	4	FALSE	639	23052	0.0269723
427.4	Cardiac arrest and ventricular fibrillation	circulatory system	0.03329	0.140796	1.03385	0.784535	1.3624	0.81309	0	0.933861	2	FALSE	80	24223	0.00329177
427.5	Arrhythmia (cardiac) NOS	circulatory system	0.0218184	0.045868	1.02206	0.934185	1.1182	0.634304	0	0.457594	3	FALSE	646	22792	0.0275621
427.6	Premature beats	circulatory system	0.0256998	0.0844532	1.02603	0.86951	1.21073	0.760893	52.6832	0.120825	3	FALSE	172	23995	0.00711714
427.7	Tachycardia NOS	circulatory system	-0.0376895	0.0388305	0.963012	0.89244	1.03916	0.33174	12.3176	0.331095	4	FALSE	871	22548	0.037192
427.8	Sinoatrial node dysfunction (Bradycardia)	circulatory system	0.0853603	0.118413	1.08911	0.863531	1.37361	0.47099	0	0.592078	2	FALSE	96	24225	0.00394721
427.9	Palpitations	circulatory system	-0.0330997	0.030477	0.967442	0.911345	1.02699	0.277455	73.5396	0.0100332	4	FALSE	1429	22417	0.0599262
428	Congestive heart failure; nonhypertensive	circulatory system	-0.0141015	0.0330173	0.985997	0.924212	1.05191	0.66931	67.204	0.0273933	4	FALSE	1233	23761	0.0493318
428.1	Congestive heart failure (CHF) NOS	circulatory system	-0.0363346	0.0398317	0.964318	0.891898	1.04262	0.361661	48.2536	0.121888	4	FALSE	821	24106	0.0329362
428.2	Heart failure NOS	circulatory system	-0.113911	0.0678703	0.892337	0.781192	1.0193	0.0932748	0	0.832062	3	FALSE	280	24659	0.0112274
428.3	Heart failure with reduced EF [Systolic or combined heart failure]	circulatory system	-0.00667176	0.0484096	0.99335	0.903433	1.09222	0.890383	72.3329	0.0269332	3	FALSE	508	24519	0.0202981
428.4	Heart failure with preserved EF [Diastolic heart failure]	circulatory system	-0.0574875	0.0545597	0.944134	0.848384	1.05069	0.292037	0	0.817586	3	FALSE	412	20661	0.0195511
429	Ill-defined descriptions and complications of heart disease	circulatory system	-0.038091	0.0552547	0.962625	0.863822	1.07273	0.49059	0	0.539518	4	FALSE	402	23989	0.0164815
429.1	Heart transplant/surgery	circulatory system	-0.103899	0.14076	0.901317	0.68401	1.18766	0.460437	0	0.825943	2	FALSE	68	20994	0.00322856
429.2	Abnormal function study of cardiovascular system	circulatory system	-0.093713	0.0933191	0.910544	0.758346	1.09329	0.315272	35.9468	0.196486	4	FALSE	140	24668	0.00564334
429.3	Symptoms involving cardiovascular system	circulatory system	-0.0141371	0.0742119	0.985962	0.852493	1.14033	0.84892	0	0.854949	3	FALSE	211	20464	0.0102056
430	Intracranial hemorrhage	circulatory system	0.0457404	0.0816376	1.0468	0.89202	1.22844	0.575285	0	0.418969	4	FALSE	180	24918	0.00717189
430.2	Intracerebral hemorrhage	circulatory system	-0.0655312	0.112936	0.93657	0.750601	1.16861	0.561746	0	0.427212	3	FALSE	105	25053	0.00417362
433	Cerebrovascular disease	circulatory system	0.0183115	0.0306141	1.01848	0.959166	1.08146	0.549746	0	0.622156	4	FALSE	1500	23468	0.0600769
433.1	Occlusion and stenosis of precerebral arteries	circulatory system	0.0145694	0.066408	1.01468	0.890842	1.15572	0.826344	0	0.719561	3	FALSE	293	24636	0.0117534
433.2	Occlusion of cerebral arteries	circulatory system	0.00435203	0.0439535	1.00436	0.921461	1.09472	0.921127	0	0.971935	4	FALSE	655	24544	0.0259931
433.21	Cerebral artery occlusion, with cerebral infarction	circulatory system	0.0181293	0.0448877	1.01829	0.932535	1.11194	0.686299	0	0.958533	4	FALSE	626	24578	0.0248373
433.3	Cerebral ischemia	circulatory system	-0.00723885	0.0459598	0.992787	0.907267	1.08637	0.874848	0	0.610523	4	FALSE	638	24277	0.0256071
433.31	Transient cerebral ischemia	circulatory system	-0.0127859	0.0484971	0.987295	0.897773	1.08575	0.792055	0	0.558205	4	FALSE	543	24376	0.0217906
433.5	Cerebral aneurysm	circulatory system	0.11603	0.100992	1.12303	0.921354	1.36885	0.250596	0	0.779446	3	FALSE	123	25040	0.00488813
433.6	Acute, but ill-defined cerebrovascular disease	circulatory system	-0.197327	0.0853058	0.820922	0.694528	0.970319	0.0207132	0	0.882575	2	FALSE	174	20996	0.00821918
433.8	Late effects of cerebrovascular disease	circulatory system	-0.0082973	0.0628649	0.991737	0.87677	1.12178	0.894995	0	0.896293	3	FALSE	314	24707	0.0125495
440	Atherosclerosis	circulatory system	-0.0120323	0.0662364	0.98804	0.867749	1.12501	0.855853	66.337	0.0512715	3	FALSE	295	24370	0.0119603
440.2	Atherosclerosis of the extremities	circulatory system	0.0766133	0.0829505	1.07962	0.917625	1.27022	0.355693	63.9324	0.0625009	3	FALSE	177	24691	0.00711758
440.22	Atherosclerosis of native arteries of the extremities with intermittent claudication	circulatory system	-0.112286	0.111637	0.893788	0.71814	1.1124	0.314504	21.0034	0.281992	3	FALSE	95	20947	0.00451478
442	Other aneurysm	circulatory system	0.135613	0.0862961	1.14524	0.967032	1.35629	0.11607	0	0.61089	3	FALSE	172	24766	0.0068971
442.1	Aortic aneurysm	circulatory system	0.269788	0.14103	1.30969	0.993396	1.72668	0.0557502	0	0.485367	2	FALSE	99	24873	0.00396444
443	Peripheral vascular disease	circulatory system	0.0604698	0.0410419	1.06234	0.980227	1.15132	0.140652	0	0.712416	4	FALSE	778	24230	0.03111
443.1	Raynaud's syndrome	circulatory system	0.0590022	0.0858838	1.06078	0.896437	1.25525	0.492083	0	0.987944	4	FALSE	179	24783	0.0071709
443.9	Peripheral vascular disease, unspecified	circulatory system	0.0573306	0.0499866	1.05901	0.960173	1.16801	0.251415	0	0.549671	4	FALSE	520	24432	0.02084
444	Arterial embolism and thrombosis	circulatory system	-0.00692205	0.126062	0.993102	0.775693	1.27145	0.95621	0	0.780446	3	FALSE	83	24834	0.00333106
446	Polyarteritis nodosa and allied conditions	circulatory system	0.125466	0.095012	1.13368	0.941054	1.36573	0.18666	0	0.993845	3	FALSE	143	24813	0.00573008
447	Other disorders of arteries and arterioles	circulatory system	0.0243241	0.0990804	1.02462	0.843775	1.24423	0.80607	0	0.888603	4	FALSE	124	24746	0.00498593
450	Noninfectious disorders of lymphatic channels	circulatory system	-0.0479907	0.0686932	0.953143	0.833079	1.09051	0.484787	0	0.595438	4	FALSE	257	25369	0.0100289
451	Phlebitis and thrombophlebitis	circulatory system	0.13892	0.111007	1.14903	0.924363	1.42831	0.210769	75.1745	0.044748	2	FALSE	129	24331	0.00527392
452	Other venous embolism and thrombosis	circulatory system	0.0581832	0.0405821	1.05991	0.97887	1.14766	0.151654	71.6475	0.0293922	3	FALSE	746	23743	0.0304627
452.2	Deep vein thrombosis [DVT]	circulatory system	0.0772647	0.0514435	1.08033	0.976713	1.19494	0.133114	61.5408	0.0742618	3	FALSE	439	20526	0.0209397
454	Varicose veins	circulatory system	0.111855	0.0571075	1.11835	0.999926	1.2508	0.0501517	36.4559	0.193394	4	FALSE	398	24159	0.0162072
454.1	Varicose veins of lower extremity	circulatory system	0.1503	0.0605299	1.16218	1.03217	1.30857	0.0130253	15.5307	0.306095	3	FALSE	384	24199	0.0156206
454.11	Varicose veins of lower extremity, symptomtic	circulatory system	0.16791	0.0923141	1.18283	0.987062	1.41743	0.068927	0	0.537	2	FALSE	162	24415	0.00659153
455	Hemorrhoids	circulatory system	0.0125648	0.0325504	1.01264	0.950057	1.07935	0.69949	19.9517	0.290024	4	FALSE	1404	22226	0.059416
456	Chronic venous insufficiency [CVI]	circulatory system	0.0617504	0.0592689	1.0637	0.947039	1.19472	0.297472	6.11556	0.34468	3	FALSE	351	24117	0.0143453
457	Encounter for long-term (current) use of anticoagulants, antithrombotics, aspirin	circulatory system	0.104315	0.0896415	1.10995	0.931109	1.32314	0.24455	42.4761	0.187341	2	FALSE	156	20462	0.0075662
457.3	Encounter for long-term (current) use of aspirin	circulatory system	0.0559801	0.099312	1.05758	0.870517	1.28483	0.572972	50.087	0.156938	2	FALSE	125	20518	0.00605532
458	Hypotension	circulatory system	0.0343778	0.0446141	1.03498	0.948319	1.12955	0.440969	0	0.902269	4	FALSE	697	23670	0.0286043
458.1	Orthostatic hypotension	circulatory system	0.214535	0.0963882	1.23929	1.02595	1.49698	0.0260314	0	0.976712	4	FALSE	147	24612	0.00593723
458.9	Hypotension NOS	circulatory system	-0.0456468	0.0517115	0.955379	0.863295	1.05729	0.377387	0	0.729655	4	FALSE	502	24008	0.0204814
459	Other disorders of circulatory system	circulatory system	-0.0178741	0.0480457	0.982285	0.894007	1.07928	0.709876	0	0.489671	4	FALSE	678	24202	0.0272508
459.9	Circulatory disease NEC	circulatory system	-0.00312831	0.0525042	0.996877	0.899393	1.10493	0.952488	20.0249	0.289618	4	FALSE	591	24378	0.0236693
464	Acute sinusitis	respiratory	-0.00246125	0.0324703	0.997542	0.936036	1.06309	0.939578	4.66762	0.350301	3	FALSE	1318	21380	0.0580668
465	Acute upper respiratory infections of multiple or unspecified sites	respiratory	-0.0161373	0.0196474	0.983992	0.946821	1.02262	0.411448	27.1358	0.249078	4	FALSE	4450	17750	0.20045
465.2	Acute pharyngitis	respiratory	-0.0205519	0.0304408	0.979658	0.922918	1.03989	0.499585	0	0.701111	4	FALSE	1398	21175	0.0619324
470	Septal Deviations/Turbinate Hypertrophy	respiratory	0.00529001	0.0576009	1.0053	0.897982	1.12545	0.926826	0	0.600583	4	FALSE	362	23407	0.0152299
471	Nasal polyps	respiratory	0.0936321	0.135854	1.09816	0.841444	1.43319	0.490689	0	0.899327	2	FALSE	104	23812	0.00434855
472	Chronic pharyngitis and nasopharyngitis	respiratory	0.0844334	0.0401082	1.0881	1.00584	1.17709	0.0352792	0	0.805707	4	FALSE	792	22530	0.0339594
473	Diseases of the larynx and vocal cords	respiratory	0.0117487	0.0429148	1.01182	0.930193	1.10061	0.784264	0	0.86252	4	FALSE	680	23123	0.0285678
473.3	Paralysis/spasm of vocal cords or larynx	respiratory	0.110037	0.175729	1.11632	0.791057	1.57532	0.5312	62.0567	0.104498	2	FALSE	73	23882	0.00304738
473.4	Voice disturbance	respiratory	0.0170729	0.0489844	1.01722	0.9241	1.11972	0.727437	0	0.969654	4	FALSE	513	23282	0.0215592
474	Acute and chronic tonsillitis	respiratory	-0.00928382	0.0536382	0.990759	0.89189	1.10059	0.862587	19.1276	0.294584	4	FALSE	437	23204	0.0184848
474.1	Acute tonsillitis	respiratory	-0.0782197	0.119943	0.924761	0.731028	1.16984	0.514311	61.1732	0.108527	2	FALSE	113	21304	0.00527618
474.2	Chronic tonsillitis and adenoiditis	respiratory	-0.00158365	0.0609603	0.998418	0.885978	1.12513	0.979275	0	0.745743	4	FALSE	327	23499	0.0137245
475	Chronic sinusitis	respiratory	-0.0381617	0.0305575	0.962557	0.9066	1.02197	0.211721	20.4363	0.287329	4	FALSE	1469	21514	0.0639168
475.9	Postnasal drip	respiratory	0.0150085	0.0893634	1.01512	0.852024	1.20944	0.866623	73.917	0.0502253	2	FALSE	170	19962	0.00844427
476	Allergic rhinitis	respiratory	0.000361651	0.0206048	1.00036	0.960767	1.04159	0.985996	0	0.539666	4	FALSE	4079	18637	0.179565
477	Epistaxis or throat hemorrhage	respiratory	-0.000132667	0.0662712	0.999867	0.878076	1.13855	0.998403	49.2648	0.115918	4	FALSE	280	23433	0.0118079
478	Throat pain	respiratory	0.126032	0.130254	1.13432	0.878744	1.46422	0.333253	0	0.356082	2	FALSE	112	23353	0.00477307
479	Other upper respiratory disease	respiratory	0.0280971	0.0396067	1.0285	0.951676	1.11152	0.478075	0	0.478145	4	FALSE	784	22249	0.0340381
480	Pneumonia	respiratory	-0.0224076	0.03389	0.977842	0.915	1.045	0.508492	47.5337	0.126168	4	FALSE	1195	23373	0.0486405
480.1	Bacterial pneumonia	respiratory	0.115732	0.0740089	1.1227	0.971103	1.29795	0.117874	55.3166	0.0815981	4	FALSE	262	24606	0.0105356
481	Influenza	respiratory	0.0414344	0.0695179	1.0423	0.909538	1.19445	0.551159	0	0.69445	3	FALSE	263	23932	0.01087
483	Acute bronchitis and bronchiolitis	respiratory	-0.0341721	0.035687	0.966405	0.90112	1.03642	0.338289	57.1844	0.0967527	3	FALSE	1076	22417	0.0458009
495	Asthma	respiratory	-0.0278177	0.021491	0.972566	0.93245	1.01441	0.195532	0	0.983817	3	FALSE	3033	21342	0.124431
495.1	Chronic obstructive asthma	respiratory	-0.0914316	0.0905499	0.912624	0.764215	1.08985	0.312621	67.3649	0.0800351	2	FALSE	142	17609	0.00799955
495.11	Chronic obstructive asthma with exacerbation	respiratory	-0.0615107	0.151983	0.940343	0.698101	1.26664	0.685682	0	0.531428	2	FALSE	51	17810	0.00285538
495.2	Asthma with exacerbation	respiratory	-0.0166667	0.0398433	0.983471	0.909593	1.06335	0.675724	0	0.530056	3	FALSE	742	23459	0.0306599
496	Chronic airway obstruction	respiratory	-0.0305637	0.0334962	0.969899	0.908269	1.03571	0.36153	0	0.437128	4	FALSE	1222	22923	0.0506109
496.1	Emphysema	respiratory	-0.0125014	0.0811888	0.987576	0.842292	1.15792	0.877626	0	0.674434	3	FALSE	179	24236	0.00733156
496.2	Chronic bronchitis	respiratory	-0.0727891	0.0578547	0.929797	0.830122	1.04144	0.208343	28.2268	0.24826	3	FALSE	378	23875	0.0155857
496.21	Obstructive chronic bronchitis	respiratory	-0.0358633	0.0661558	0.964772	0.847448	1.09834	0.587747	27.1243	0.253549	3	FALSE	282	24071	0.0115797
496.3	Bronchiectasis	respiratory	-0.312803	0.16155	0.731394	0.532893	1.00384	0.0528353	0	0.550089	2	FALSE	94	24340	0.0038471
497	Bronchitis	respiratory	-0.0239202	0.048581	0.976364	0.887686	1.0739	0.622453	73.2387	0.0238316	3	FALSE	569	22999	0.0241429
502	Postinflammatory pulmonary fibrosis	respiratory	0.134703	0.0965035	1.1442	0.947015	1.38244	0.162763	0	0.406189	3	FALSE	140	25044	0.00555909
504	Other alveolar and parietoalveolar pneumonopathy	respiratory	0.120647	0.091298	1.12823	0.943373	1.3493	0.186348	0	0.532917	3	FALSE	150	25120	0.00593589
506	Empyema and pneumothorax	respiratory	0.130526	0.0924282	1.13943	0.95063	1.36572	0.157896	0	0.381856	2	FALSE	152	25068	0.00602696
507	Pleurisy; pleural effusion	respiratory	0.0267552	0.042566	1.02712	0.944903	1.11648	0.529638	62.1054	0.0477651	4	FALSE	735	24166	0.0295169
508	Pulmonary collapse; interstitial and compensatory emphysema	respiratory	0.0152518	0.0406875	1.01537	0.937542	1.09966	0.707771	0	0.844092	3	FALSE	871	23679	0.0354786
509	Respiratory failure, insufficiency, arrest	respiratory	-0.0292441	0.0403201	0.971179	0.897385	1.05104	0.46827	54.4405	0.0863776	4	FALSE	773	24220	0.0309287
509.1	Respiratory failure	respiratory	-0.06901	0.0481701	0.933317	0.849233	1.02573	0.151963	0	0.568113	4	FALSE	533	24540	0.0212579
509.8	Dependence on respirator [Ventilator] or supplemental oxygen	respiratory	0.00764229	0.103134	1.00767	0.823248	1.23341	0.940931	0	0.547411	2	FALSE	133	25031	0.00528533
510	Other diseases of lung	respiratory	-0.00399538	0.0447563	0.996013	0.912364	1.08733	0.928867	42.3847	0.157255	4	FALSE	639	24399	0.0255212
512	Other symptoms of respiratory system	respiratory	0.00362091	0.0181564	1.00363	0.968541	1.03999	0.841927	60.5117	0.0551132	4	FALSE	6791	15262	0.30794
512.1	Wheezing	respiratory	-0.0400087	0.0603277	0.960781	0.853637	1.08137	0.507209	0	0.498882	3	FALSE	339	22762	0.0146747
512.2	Painful respiration	respiratory	-0.0636077	0.0553977	0.938373	0.841823	1.046	0.250885	65.3014	0.0560246	3	FALSE	425	22259	0.0187357
512.7	Shortness of breath	respiratory	0.0199486	0.0225753	1.02015	0.975995	1.0663	0.376887	0	0.429068	4	FALSE	3242	19380	0.143312
512.8	Cough	respiratory	0.000736668	0.0225837	1.00074	0.957407	1.04603	0.973978	16.507	0.308884	4	FALSE	3248	18548	0.149018
512.9	Other dyspnea	respiratory	-0.00334798	0.0259903	0.996658	0.947159	1.04874	0.897503	0	0.693071	3	FALSE	2249	16074	0.122742
513	Respiratory abnormalities	respiratory	-0.0627996	0.0635697	0.939132	0.829117	1.06374	0.323209	0	0.974823	3	FALSE	327	24773	0.0130279
513.3	Hypoventilation	respiratory	-0.0895012	0.0997411	0.914387	0.752022	1.11181	0.36954	0	0.631893	3	FALSE	122	25350	0.00478957
514	Abnormal findings examination of lungs	respiratory	-0.0211412	0.0406785	0.979081	0.904051	1.06034	0.603263	0	0.617639	4	FALSE	761	24021	0.0307078
514.1	Abnormal results of function study of pulmonary system	respiratory	-0.0705281	0.193421	0.931902	0.637867	1.36148	0.715384	0	0.415847	2	FALSE	38	25284	0.00150067
514.2	Solitary pulmonary nodule	respiratory	0.113451	0.0558438	1.12014	1.00401	1.2497	0.0421958	9.41556	0.331561	3	FALSE	377	20920	0.017702
516	Abnormal sputum	respiratory	0.00856569	0.0882993	1.0086	0.84832	1.19917	0.92272	8.67343	0.349748	4	FALSE	162	25360	0.00634746
516.1	Hemoptysis	respiratory	0.0105845	0.0912885	1.01064	0.845069	1.20865	0.907695	8.20358	0.352107	4	FALSE	151	25418	0.00590559
519	Other diseases of respiratory system, not elsewhere classified	respiratory	0.0697647	0.0467634	1.07226	0.978348	1.17518	0.135735	0	0.543648	4	FALSE	619	24135	0.0250061
519.8	Other diseases of respiratory system, NEC	respiratory	0.0457062	0.0835093	1.04677	0.888724	1.23292	0.58416	8.55612	0.335019	3	FALSE	253	25149	0.00995985
519.9	Symptoms involving respiratory system and other chest symptoms	respiratory	0.107578	0.0660717	1.11358	0.978318	1.26754	0.103482	0	0.97463	3	FALSE	275	24588	0.0110606
520	Disorders of tooth development	digestive	-0.148188	0.0813621	0.862269	0.735169	1.01134	0.0685551	0	0.923554	3	FALSE	195	24467	0.0079069
520.2	Disturbances in tooth eruption	digestive	-0.149566	0.101775	0.861081	0.705364	1.05117	0.141675	0	0.927327	3	FALSE	122	24720	0.00491104
521	Diseases of hard tissues of teeth	digestive	-0.00686414	0.0253863	0.993159	0.944953	1.04383	0.786862	0	0.933353	4	FALSE	2831	21601	0.115873
521.1	Dental caries	digestive	-0.010931	0.0255999	0.989129	0.940724	1.04002	0.669384	0	0.927723	4	FALSE	2755	21672	0.112785
522	Diseases of pulp and periapical tissues	digestive	0.086964	0.0453236	1.09086	0.998133	1.1922	0.0550179	0	0.99443	4	FALSE	686	23795	0.0280217
522.5	Periapical abscess	digestive	0.0876585	0.0807141	1.09162	0.931892	1.27871	0.277462	0	0.860067	3	FALSE	239	24410	0.00969613
523	Gingival and periodontal diseases	digestive	0.000238751	0.0283008	1.00024	0.946268	1.05729	0.993269	0	0.414916	3	FALSE	2174	22174	0.0892886
523.1	Gingivitis	digestive	0.0424777	0.0429156	1.04339	0.95922	1.13495	0.322274	0	0.426472	2	FALSE	770	23624	0.0315651
523.3	Periodontitis (acute or chronic)	digestive	-0.00227758	0.0413886	0.997725	0.919985	1.08203	0.956115	0	0.867369	2	FALSE	904	20163	0.0429107
523.32	Chronic periodontitis	digestive	-0.0361241	0.0542279	0.964521	0.867267	1.07268	0.505312	0	0.730609	2	FALSE	496	20745	0.0233511
524	Dentofacial anomalies, including malocclusion	digestive	-0.115481	0.0709713	0.890937	0.77524	1.0239	0.103704	0	0.681104	2	FALSE	251	17331	0.014276
524.3	Anomalies of tooth position/malocclusion	digestive	-0.11369	0.0860846	0.892535	0.753962	1.05658	0.186609	0	0.549825	2	FALSE	164	17543	0.00926187
525	Other diseases of the teeth and supporting structures	digestive	0.0375402	0.028174	1.03825	0.982475	1.0972	0.182716	0	0.409854	4	FALSE	2263	21939	0.0935047
526	Diseases of the jaws	digestive	-0.0756292	0.0586536	0.92716	0.826473	1.04011	0.197252	48.0014	0.146149	3	FALSE	379	23995	0.0155494
526.4	Temporomandibular joint disorders	digestive	-0.0386317	0.0797574	0.962105	0.822873	1.1249	0.628127	37.6762	0.205263	2	FALSE	230	20767	0.0109539
526.41	Temporomandibular joint disorder, unspecified	digestive	-0.092426	0.0876718	0.911717	0.767774	1.08265	0.291779	14.928	0.278279	2	FALSE	181	20903	0.00858471
527	Diseases of the salivary glands	digestive	0.0701221	0.0726092	1.07264	0.930355	1.23668	0.334171	0	0.628314	3	FALSE	259	24905	0.0102925
527.2	Sialoadenitis	digestive	0.116239	0.159139	1.12326	0.822286	1.53441	0.46513	77.4747	0.0351176	2	FALSE	78	25331	0.00306978
528	Diseases of the oral soft tissues, excluding lesions specific for gingiva and tongue	digestive	-0.000959814	0.0602805	0.999041	0.887712	1.12433	0.987296	68.764	0.0222472	4	FALSE	344	24606	0.0137876
528.1	Stomatitis and mucositis	digestive	0.189106	0.172221	1.20817	0.862051	1.69326	0.272186	0	0.407768	2	FALSE	79	25255	0.00311834
530	Diseases of esophagus	digestive	-0.000479416	0.0183402	0.999521	0.96423	1.0361	0.979146	0	0.758175	4	FALSE	5639	18062	0.237922
530.1	Esophagitis, GERD and related diseases	digestive	-0.00289574	0.0185724	0.997108	0.961465	1.03407	0.876099	0	0.781561	4	FALSE	5472	18189	0.231267
530.11	GERD	digestive	-0.00451871	0.0189244	0.995491	0.959244	1.03311	0.811279	0	0.785289	4	FALSE	5174	18369	0.219768
530.14	Reflux esophagitis	digestive	0.0893042	0.0656206	1.09341	0.961453	1.24349	0.17354	0	0.887002	3	FALSE	340	20735	0.0161329
530.2	Esophageal bleeding (varices/hemorrhage)	digestive	0.350414	0.194438	1.41965	0.969787	2.07821	0.0715165	0	0.443485	2	FALSE	89	23771	0.00373009
530.3	Stricture and stenosis of esophagus	digestive	0.0276513	0.113102	1.02804	0.823637	1.28316	0.806858	11.7379	0.322069	3	FALSE	110	23650	0.00462963
530.5	Disorders of esophageal motility	digestive	0.0190153	0.178761	1.0192	0.717954	1.44684	0.915287	0	0.491926	2	FALSE	72	23744	0.00302318
530.9	Heartburn	digestive	0.0303694	0.0852124	1.03084	0.872281	1.21821	0.721543	0	0.472634	3	FALSE	213	23333	0.00904612
531	Peptic ulcer (excl. esophageal)	digestive	0.0591238	0.0557953	1.06091	0.951008	1.18351	0.289301	52.2542	0.0986129	4	FALSE	425	24908	0.0167765
531.2	Gastric ulcer	digestive	0.123251	0.107306	1.13117	0.916618	1.39594	0.250723	52.4183	0.122255	3	FALSE	155	25387	0.00606844
531.3	Duodenal ulcer	digestive	-0.0590955	0.18963	0.942617	0.650012	1.36694	0.755317	0	0.780794	2	FALSE	60	25473	0.0023499
531.4	Peptic ulcer, site unspecified	digestive	0.0600047	0.0842733	1.06184	0.900173	1.25254	0.476449	0	0.423432	3	FALSE	175	25259	0.00688055
532	Dysphagia	digestive	0.0187098	0.0316677	1.01889	0.957569	1.08413	0.554643	0	0.817736	3	FALSE	1312	18496	0.0662359
535	Gastritis and duodenitis	digestive	0.030648	0.035637	1.03112	0.961559	1.10572	0.389787	10.4032	0.340972	4	FALSE	1222	23026	0.0503959
535.2	Atrophic gastritis	digestive	-0.15743	0.107735	0.854337	0.691712	1.0552	0.143942	14.8305	0.309088	3	FALSE	120	24198	0.00493462
535.6	Duodenitis	digestive	-0.186699	0.133887	0.829694	0.638194	1.07866	0.163182	0	0.477173	2	FALSE	106	24541	0.00430073
535.8	Other specified gastritis	digestive	0.0986687	0.074032	1.1037	0.95463	1.27605	0.182602	53.4786	0.116537	3	FALSE	310	24176	0.0126603
535.9	Gastritis and duodenitis, NOS	digestive	0.0955203	0.0670892	1.10023	0.964667	1.25485	0.15451	50.689	0.131606	3	FALSE	293	23904	0.0121089
536	Disorders of function of stomach	digestive	0.0307701	0.0425033	1.03125	0.948821	1.12084	0.469098	0	0.63396	4	FALSE	809	23502	0.0332771
536.3	Gastroparesis	digestive	0.00207115	0.0793915	1.00207	0.857672	1.17079	0.979187	34.3798	0.217856	3	FALSE	189	21216	0.00882971
536.8	Dyspepsia and other specified disorders of function of stomach	digestive	0.0548067	0.0524129	1.05634	0.953209	1.17062	0.295712	20.1083	0.289154	4	FALSE	574	23746	0.023602
537	Other disorders of stomach and duodenum	digestive	-0.00863941	0.0771327	0.991398	0.8523	1.1532	0.910818	0	0.939719	4	FALSE	220	24194	0.00901122
539	Bariatric surgery	digestive	0.00298892	0.0508317	1.00299	0.907883	1.10807	0.953111	0	0.569965	3	FALSE	437	25204	0.017043
540	Appendiceal conditions	digestive	-0.170551	0.120081	0.8432	0.666372	1.06695	0.155521	0	0.699245	3	FALSE	90	25621	0.00350045
540.1	Appendicitis	digestive	-0.217019	0.167912	0.804915	0.579193	1.11861	0.1962	0	0.491824	2	FALSE	81	25643	0.00314881
550	Abdominal hernia	digestive	0.0445125	0.0302653	1.04552	0.985303	1.10941	0.14136	10.6599	0.339657	4	FALSE	1578	23204	0.0636752
550.1	Inguinal hernia	digestive	0.0954927	0.163594	1.1002	0.7984	1.51608	0.55941	0	0.827694	2	FALSE	69	24899	0.00276354
550.2	Diaphragmatic hernia	digestive	0.0215393	0.0428656	1.02177	0.939436	1.11133	0.615327	47.1168	0.128656	4	FALSE	823	23910	0.0332754
550.4	Umbilical hernia	digestive	0.117378	0.061189	1.12454	0.997453	1.26783	0.0550738	0	0.808794	4	FALSE	347	24561	0.0139313
550.5	Ventral hernia	digestive	0.00518364	0.0630246	1.0052	0.888392	1.13736	0.93445	0	0.885704	4	FALSE	315	24682	0.0126015
550.6	Incisional hernia	digestive	0.0671243	0.0946248	1.06943	0.888397	1.28735	0.478093	0	0.991214	3	FALSE	143	24830	0.00572618
555	Inflammatory bowel disease and other gastroenteritis and colitis	digestive	0.033121	0.060636	1.03368	0.917848	1.16412	0.58491	46.45	0.13265	4	FALSE	315	23467	0.0132453
555.1	Regional enteritis	digestive	0.032266	0.0731809	1.03279	0.89479	1.19208	0.65928	0	0.627431	3	FALSE	215	23613	0.009023
555.2	Ulcerative colitis	digestive	0.0494306	0.0845951	1.05067	0.890143	1.24015	0.559005	60.6368	0.0545217	4	FALSE	168	23591	0.007071
555.21	Ulcerative colitis (chronic)	digestive	-0.0338443	0.181164	0.966722	0.677788	1.37882	0.851805	70.3011	0.0665098	2	FALSE	67	23716	0.00281714
557	Intestinal malabsorption (non-celiac)	digestive	0.0441041	0.136913	1.04509	0.799122	1.36677	0.747353	0	0.715619	2	FALSE	72	23703	0.00302839
558	Noninfectious gastroenteritis	digestive	-0.0629346	0.0415199	0.939005	0.865617	1.01861	0.129578	0	0.622206	4	FALSE	771	22316	0.0333954
560	Intestinal obstruction without mention of hernia	digestive	-0.0732915	0.0555167	0.92933	0.833516	1.03616	0.186778	54.0411	0.0885814	4	FALSE	424	23119	0.0180096
560.2	Impaction of intestine	digestive	0.0343342	0.12677	1.03493	0.807243	1.32684	0.786515	0	0.489159	2	FALSE	90	23622	0.00379555
560.3	Peritoneal or intestinal adhesions	digestive	0.353178	0.18363	1.42358	0.993291	2.04028	0.0544414	38.762	0.201292	2	FALSE	62	21110	0.0029284
560.4	Other intestinal obstruction	digestive	-0.104065	0.0753804	0.901167	0.777394	1.04465	0.167423	14.2048	0.311746	3	FALSE	229	23479	0.00965919
561	Symptoms involving digestive system	digestive	-0.0405125	0.0287603	0.960297	0.907663	1.01598	0.158945	0	0.856597	4	FALSE	1787	21497	0.076748
562	Diverticulosis and diverticulitis	digestive	-0.0940413	0.0420929	0.910245	0.838164	0.988526	0.025474	0	0.663049	3	FALSE	774	22282	0.0335704
562.1	Diverticulosis	digestive	-0.0939964	0.0462781	0.910286	0.831354	0.996712	0.0422428	0	0.978085	3	FALSE	635	22399	0.0275679
562.2	Diverticulitis	digestive	-0.213534	0.0789327	0.807725	0.691952	0.942868	0.00682489	6.21505	0.344291	3	FALSE	195	23529	0.00821952
564	Functional digestive disorders	digestive	-0.00229179	0.0324032	0.997711	0.936317	1.06313	0.943615	40.5909	0.168192	4	FALSE	1403	22057	0.0598039
564.1	Irritable Bowel Syndrome	digestive	0.0221759	0.0402746	1.02242	0.94482	1.1064	0.581896	0	0.433689	4	FALSE	855	22684	0.0363227
564.9	Personal history of diseases of digestive system	digestive	-0.0225307	0.0766579	0.977721	0.841325	1.13623	0.768825	0	0.516824	2	FALSE	326	23648	0.0135981
565	Anal and rectal conditions	digestive	0.0165645	0.0474695	1.0167	0.926377	1.11583	0.727127	0	0.880866	4	FALSE	599	24181	0.0241727
567	Peritonitis and retroperitoneal infections	digestive	-0.190262	0.109357	0.826743	0.667245	1.02437	0.0818907	0	0.968051	3	FALSE	114	24885	0.00456018
568	Other disorders of peritoneum	digestive	0.038942	0.0868807	1.03971	0.876919	1.23272	0.653991	51.9608	0.124726	3	FALSE	189	21208	0.00883301
568.1	Peritoneal adhesions (postoperative) (postinfection)	digestive	0.0138322	0.0984201	1.01393	0.836049	1.22965	0.888231	23.478	0.270681	3	FALSE	153	21301	0.00713154
569	Other disorders of intestine	digestive	-0.0110546	0.0465382	0.989006	0.902788	1.08346	0.81224	0	0.995373	4	FALSE	548	24134	0.0222024
569.2	Gastrointestinal complications	digestive	0.0340878	0.0621034	1.03468	0.916097	1.1686	0.583082	0	0.671211	3	FALSE	285	24750	0.0113841
571	Chronic liver disease and cirrhosis	digestive	-0.0696124	0.0413865	0.932755	0.860081	1.01157	0.0925672	0	0.720228	4	FALSE	727	23977	0.0294284
571.5	Other chronic nonalcoholic liver disease	digestive	-0.085943	0.0429564	0.917647	0.84355	0.998252	0.0454246	0	0.591385	4	FALSE	672	24023	0.027212
571.51	Cirrhosis of liver without mention of alcohol	digestive	-0.0385524	0.0665099	0.962181	0.844585	1.09615	0.562151	0	0.897325	3	FALSE	255	24789	0.0101821
571.8	Liver abscess and sequelae of chronic liver disease	digestive	-0.06313	0.12004	0.938821	0.742002	1.18785	0.598951	0	0.65572	2	FALSE	103	24849	0.00412793
572	Ascites (non malignant)	digestive	-0.0142658	0.0691098	0.985835	0.86095	1.12884	0.836461	35.5274	0.19903	4	FALSE	254	24497	0.0102622
573	Other disorders of liver	digestive	-0.00392661	0.0651078	0.996081	0.876748	1.13166	0.951909	15.1324	0.316261	4	FALSE	297	24423	0.0120146
573.3	Hepatomegaly	digestive	0.29197	0.132378	1.33906	1.03305	1.73573	0.0274129	0	0.467823	2	FALSE	101	24804	0.00405541
573.6	Nonspecific elevation of levels of transaminase or lactic acid dehydrogenase [LDH]	digestive	0.103908	0.0914958	1.1095	0.927354	1.32742	0.256099	60.9961	0.109332	2	FALSE	143	21327	0.00666046
573.7	Abnormal results of function study of liver	digestive	0.0047427	0.0494996	1.00475	0.911855	1.10712	0.923669	0	0.755978	4	FALSE	533	24149	0.0215947
573.9	Abnormal serum enzyme levels	digestive	0.0227458	0.0658936	1.02301	0.899062	1.16404	0.729952	28.9584	0.244724	3	FALSE	279	24471	0.0112727
574	Cholelithiasis and cholecystitis	digestive	-0.00562733	0.0391818	0.994388	0.920883	1.07376	0.8858	0	0.392667	4	FALSE	847	24488	0.033432
574.1	Cholelithiasis	digestive	0.00397162	0.0426521	1.00398	0.923463	1.09152	0.925811	42.1112	0.158922	4	FALSE	713	24565	0.0282063
574.12	Cholelithiasis with other cholecystitis	digestive	0.185647	0.121743	1.204	0.948412	1.52846	0.127284	0	0.374649	2	FALSE	130	25055	0.0051618
574.2	Calculus of bile duct	digestive	-0.196471	0.149747	0.821625	0.612645	1.10189	0.189512	0	0.663233	2	FALSE	86	25193	0.00340203
574.3	Cholecystitis without cholelithiasis	digestive	-0.0602605	0.0869616	0.941519	0.793976	1.11648	0.488338	0	0.753313	4	FALSE	170	25093	0.00672921
575	Other biliary tract disease	digestive	-0.058705	0.0627125	0.942985	0.833919	1.06632	0.349223	0	0.922609	4	FALSE	321	24681	0.012839
575.7	Other disorders of gallbladder	digestive	-0.106687	0.133038	0.898807	0.692507	1.16656	0.422595	0	0.565915	2	FALSE	84	25064	0.00334023
575.8	Other disorders of biliary tract	digestive	-0.0187634	0.107867	0.981412	0.794391	1.21246	0.861905	0	0.834725	3	FALSE	117	25107	0.00463844
577	Diseases of pancreas	digestive	-0.0254717	0.0556174	0.97485	0.874171	1.08712	0.646966	0	0.766307	4	FALSE	396	25156	0.0154978
577.1	Acute pancreatitis	digestive	-0.0530827	0.0791474	0.948302	0.812038	1.10743	0.502423	0	0.859562	3	FALSE	201	25344	0.00786847
577.2	Chronic pancreatitis	digestive	-0.04568	0.142245	0.955348	0.722906	1.26253	0.748108	0	0.852995	2	FALSE	91	25525	0.00355247
577.3	Cyst and pseudocyst of pancreas	digestive	-0.152336	0.169269	0.8587	0.616254	1.19653	0.36814	0	0.684421	2	FALSE	71	25561	0.00276998
578	Gastrointestinal hemorrhage	digestive	-0.0322001	0.0301325	0.968313	0.912781	1.02722	0.285242	49.7743	0.112929	4	FALSE	1540	22850	0.0631406
578.1	Hematemesis	digestive	-0.0621098	0.115868	0.93978	0.748857	1.17938	0.591932	0	0.499288	3	FALSE	98	24624	0.00396408
578.2	Blood in stool	digestive	-0.00863851	0.0493167	0.991399	0.900057	1.09201	0.860951	14.807	0.317995	4	FALSE	523	23731	0.0215635
578.8	Hemorrhage of rectum and anus	digestive	-0.0209465	0.0448069	0.979271	0.89694	1.06916	0.640155	37.4771	0.187181	4	FALSE	675	23875	0.0274949
578.9	Hemorrhage of gastrointestinal tract	digestive	-0.0872783	0.0592258	0.916422	0.815985	1.02922	0.140575	0	0.810789	4	FALSE	380	24321	0.015384
579	Other symptoms involving abdomen and pelvis	digestive	-0.0192007	0.043432	0.980983	0.900932	1.06815	0.658428	0	0.960456	4	FALSE	668	23223	0.0279603
579.8	Nonspecific abnormal findings in stool contents	digestive	-0.211476	0.0917816	0.809389	0.676134	0.968906	0.0212159	0	0.480291	3	FALSE	193	24317	0.00787434
580	Nephritis; nephrosis; renal sclerosis	genitourinary	-0.0426322	0.0529887	0.958264	0.863736	1.06314	0.421078	0	0.582743	4	FALSE	431	23981	0.0176553
580.1	Glomerulonephritis	genitourinary	-0.108458	0.0880824	0.897217	0.754956	1.06628	0.218202	0	0.718984	3	FALSE	169	24264	0.00691687
580.2	Nephrotic syndrome without mention of glomerulonephritis	genitourinary	-0.0220909	0.104138	0.978151	0.797561	1.19963	0.832005	25.5639	0.260948	3	FALSE	124	24330	0.00507075
580.3	Nephritis and nephropathy without mention of glomerulonephritis	genitourinary	-0.0267858	0.0703755	0.97357	0.848132	1.11756	0.703491	0	0.456245	3	FALSE	233	24159	0.00955231
580.31	Nephritis and nephropathy in diseases classified elsewhere	genitourinary	-0.00588915	0.0820174	0.994128	0.846504	1.1675	0.942758	5.28139	0.347928	3	FALSE	168	20676	0.00805987
580.32	Nephritis and nephropathy with pathological lesion	genitourinary	-0.155723	0.11622	0.855796	0.681465	1.07472	0.180278	0	0.502325	3	FALSE	89	24340	0.00364321
585	Renal failure	genitourinary	0.0123198	0.0249514	1.0124	0.964077	1.06314	0.621481	37.7826	0.18532	4	FALSE	2397	22398	0.0966727
585.1	Acute renal failure	genitourinary	-0.000944956	0.0333104	0.999055	0.935914	1.06646	0.977368	7.07044	0.357754	4	FALSE	1272	23240	0.051893
585.2	Renal failure NOS	genitourinary	-0.115399	0.0769406	0.89101	0.766286	1.03604	0.133654	0	0.704853	4	FALSE	215	24165	0.0088187
585.3	Chronic renal failure [CKD]	genitourinary	-0.00136773	0.029682	0.998633	0.942195	1.05845	0.963247	0	0.54279	4	FALSE	1578	23120	0.0638918
585.31	Renal dialysis	genitourinary	-0.0673253	0.056118	0.934891	0.837516	1.04359	0.230252	29.0848	0.237635	4	FALSE	384	24093	0.0156882
585.32	End stage renal disease	genitourinary	-0.0233284	0.0432312	0.976942	0.897574	1.06333	0.58946	0	0.94291	4	FALSE	632	23900	0.0257623
585.33	Chronic Kidney Disease, Stage III	genitourinary	0.0368398	0.0465738	1.03753	0.947012	1.13669	0.428944	58.4334	0.0652839	4	FALSE	629	23836	0.0257102
585.34	Chronic Kidney Disease, Stage IV	genitourinary	-0.0118147	0.0582223	0.988255	0.881678	1.10771	0.839194	0	0.80169	3	FALSE	373	24180	0.0151916
585.4	Chronic kidney disease, Stage I or II	genitourinary	-0.0293503	0.0633596	0.971076	0.857673	1.09947	0.643197	0	0.890933	3	FALSE	305	24072	0.0125118
586	Other disorders of the kidney and ureters	genitourinary	-6.6059e-05	0.0407768	0.999934	0.923128	1.08313	0.998707	19.175	0.294323	4	FALSE	816	23208	0.033966
586.2	Cyst of kidney, acquired	genitourinary	-0.0547404	0.0776678	0.946731	0.813047	1.1024	0.480934	0	0.591429	4	FALSE	208	24027	0.00858263
586.4	Stricture/obstruction of ureter	genitourinary	-0.27348	0.152729	0.760727	0.56393	1.0262	0.0733543	0	0.987796	2	FALSE	72	24352	0.00294792
587	Kidney replaced by transpant	genitourinary	-0.19438	0.0700925	0.823345	0.71766	0.944593	0.00555087	0	0.922064	3	FALSE	235	24212	0.00961263
588	Disorders resulting from impaired renal function	genitourinary	-0.0162829	0.059176	0.983849	0.876108	1.10484	0.783192	0	0.700834	3	FALSE	343	24061	0.0140551
588.1	Renal osteodystrophy	genitourinary	0.0710704	0.0887903	1.07366	0.902167	1.27774	0.423462	0	0.793772	2	FALSE	151	24221	0.00619563
588.2	Secondary hyperparathyroidism (of renal origin)	genitourinary	-0.0237631	0.0769924	0.976517	0.839738	1.13558	0.757594	0	0.934162	3	FALSE	202	20709	0.00965999
590	Pyelonephritis	genitourinary	0.0235487	0.0641255	1.02383	0.902908	1.16094	0.713449	0	0.499151	4	FALSE	294	23950	0.0121267
591	Urinary tract infection	genitourinary	0.0442648	0.0223264	1.04526	1.00051	1.09201	0.0474092	0	0.635006	4	FALSE	3053	19620	0.134654
592	Cystitis and urethritis	genitourinary	-0.0711179	0.0597959	0.931352	0.828353	1.04716	0.234304	0	0.665547	4	FALSE	353	23607	0.0147329
592.1	Cystitis	genitourinary	-0.0710612	0.0609657	0.931405	0.826503	1.04962	0.243779	0	0.737388	4	FALSE	339	23667	0.0141215
592.11	Acute cystitis	genitourinary	-0.124365	0.106907	0.883057	0.716126	1.0889	0.244708	0	0.500943	2	FALSE	120	20497	0.00582044
593	Hematuria	genitourinary	0.0296035	0.039876	1.03005	0.952608	1.11378	0.457851	62.6388	0.0454016	4	FALSE	829	23132	0.0345979
593.1	Gross hematuria	genitourinary	0.0835895	0.099468	1.08718	0.894613	1.3212	0.400703	5.98039	0.345208	3	FALSE	116	20634	0.00559036
593.2	Microscopic hematuria	genitourinary	-0.0577205	0.064505	0.943914	0.831813	1.07112	0.370881	6.40197	0.301307	2	FALSE	315	17370	0.0178117
594	Urinary calculus	genitourinary	0.0108922	0.0499584	1.01095	0.916655	1.11495	0.82741	0	0.43513	4	FALSE	497	24809	0.0196396
594.1	Calculus of kidney	genitourinary	0.0134421	0.055075	1.01353	0.909825	1.12906	0.807177	38.2963	0.18219	4	FALSE	400	24952	0.0157778
595	Hydronephrosis	genitourinary	-0.0843124	0.0832705	0.919144	0.780735	1.08209	0.311293	0	0.921248	3	FALSE	180	25277	0.00707075
596	Other disorders of bladder	genitourinary	0.0498635	0.0462336	1.05113	0.960067	1.15083	0.280805	0	0.860494	4	FALSE	620	24546	0.0246364
596.5	Functional disorders of bladder	genitourinary	0.053403	0.0528935	1.05485	0.950976	1.17008	0.312671	0	0.526634	3	FALSE	459	24758	0.018202
597	Other disorders of urethra and urinary tract	genitourinary	-0.0270974	0.104459	0.973266	0.793079	1.19439	0.795321	0	0.854428	3	FALSE	123	25155	0.00486589
598	Abnormal findings on examination of urine	genitourinary	0.125354	0.109291	1.13355	0.914981	1.40433	0.251392	0	0.881697	2	FALSE	131	25157	0.00518032
599	Other symptoms/disorders or the urinary system	genitourinary	0.0149588	0.0217134	1.01507	0.972779	1.0592	0.490875	12.4761	0.330269	4	FALSE	3243	19742	0.141092
599.2	Retention of urine	genitourinary	0.102647	0.068378	1.1081	0.969116	1.26702	0.133311	0	0.864372	4	FALSE	267	23948	0.0110262
599.3	Dysuria	genitourinary	0.00437412	0.0375661	1.00438	0.93309	1.08113	0.907305	0	0.667527	4	FALSE	846	22340	0.0364875
599.4	Urinary incontinence	genitourinary	0.0190993	0.0312668	1.01928	0.958695	1.0837	0.541298	0	0.48391	4	FALSE	1429	22602	0.0594649
599.5	Frequency of urination and polyuria	genitourinary	-0.0149532	0.038127	0.985158	0.914223	1.0616	0.694915	26.4221	0.253236	4	FALSE	873	22756	0.0369461
599.8	Other symptoms involving urinary system	genitourinary	-0.101944	0.133949	0.903081	0.694559	1.1742	0.446619	0	0.874108	2	FALSE	81	24075	0.0033532
599.9	Other abnormality of urination	genitourinary	0.0157345	0.0625763	1.01586	0.898604	1.14841	0.801471	0	0.785219	3	FALSE	318	19863	0.0157574
610	Benign mammary dysplasias	genitourinary	0.00946349	0.0354441	1.00951	0.941759	1.08213	0.789471	47.1024	0.128742	4	FALSE	1097	22660	0.0461759
610.1	Cystic mastopathy	genitourinary	0.0875766	0.0466925	1.09153	0.996069	1.19613	0.0607097	37.5867	0.201449	3	FALSE	610	23230	0.0255872
610.4	Benign neoplasm of breast	genitourinary	-0.122668	0.0616036	0.884558	0.783951	0.998075	0.0464542	0	0.820024	4	FALSE	345	23953	0.0141987
610.8	Other specified benign mammary dysplasias	genitourinary	-0.0969894	0.0964465	0.907566	0.751247	1.09641	0.314594	16.814	0.272897	2	FALSE	166	24242	0.00680105
611	Abnormal findings on mammogram or breast exam	genitourinary	0.033304	0.0234933	1.03386	0.987339	1.08258	0.156309	16.4681	0.309094	4	FALSE	2845	20862	0.120007
611.1	Abnormal mammogram	genitourinary	0.042031	0.0293342	1.04293	0.984656	1.10465	0.151906	0	0.680153	3	FALSE	1578	18403	0.078975
611.11	Mammographic microcalcification	genitourinary	0.107819	0.0928708	1.11385	0.928482	1.33622	0.245661	0	0.633357	2	FALSE	141	20382	0.00687034
611.3	Lump or mass in breast	genitourinary	-0.00172779	0.0319166	0.998274	0.937739	1.06272	0.956828	42.8895	0.173602	3	FALSE	1414	22105	0.0601216
612	Breast conditions, congenital or relating to hormones	genitourinary	-0.0313746	0.0497305	0.969112	0.87911	1.06833	0.52811	46.7783	0.130682	4	FALSE	505	23777	0.0207973
612.1	Galactorrhea	genitourinary	-0.165897	0.128827	0.847133	0.658103	1.09046	0.197833	0	0.71856	2	FALSE	96	24329	0.0039304
612.2	Hypertrophy of breast (Gynecomastia)	genitourinary	-0.0105903	0.0569022	0.989466	0.885045	1.10621	0.852355	52.7895	0.120251	3	FALSE	393	24003	0.0161092
613	Other nonmalignant breast conditions	genitourinary	-0.0313469	0.0319664	0.969139	0.910283	1.0318	0.32678	25.9036	0.256245	4	FALSE	1358	22866	0.0560601
613.1	Inflammatory disease of breast	genitourinary	-0.0836851	0.11452	0.919721	0.734812	1.15116	0.464936	0	0.388068	2	FALSE	108	25167	0.004273
613.5	Mastodynia	genitourinary	-0.127162	0.0491365	0.880591	0.799741	0.969615	0.0096555	0	0.406977	3	FALSE	524	24211	0.0211846
613.7	Other signs and symptoms in breast	genitourinary	0.113005	0.0684951	1.11964	0.978981	1.2805	0.0989784	4.90581	0.349382	3	FALSE	285	24675	0.0114183
613.8	Other specified disorders of breast	genitourinary	0.0528299	0.0712006	1.05425	0.916933	1.21213	0.458095	0	0.889411	3	FALSE	261	24567	0.0105123
614	Inflammatory diseases of female pelvic organs	genitourinary	0.0421475	0.0219007	1.04305	0.999223	1.0888	0.0542938	13.5514	0.324639	4	FALSE	3450	19448	0.150668
614.1	Pelvic peritoneal adhesions, female (postoperative) (postinfection)	genitourinary	0.0856403	0.0772673	1.08941	0.936317	1.26754	0.267705	22.6962	0.274282	3	FALSE	246	21248	0.0114451
614.3	Pelvic inflammatory disease (PID)	genitourinary	0.0865824	0.0737283	1.09044	0.943723	1.25997	0.240257	0	0.723964	4	FALSE	235	24325	0.0095684
614.33	Pelvic inflammatory disease, NOS	genitourinary	0.0853099	0.103271	1.08905	0.889498	1.33338	0.408761	0	0.892737	3	FALSE	121	24488	0.0049169
614.5	Inflammatory disease of cervix, vagina, and vulva	genitourinary	0.0314768	0.0235347	1.03198	0.985456	1.08069	0.181072	0	0.49943	4	FALSE	2944	19812	0.129372
614.51	Cervicitis and endocervicitis	genitourinary	-0.105977	0.085088	0.899445	0.761286	1.06268	0.212948	0	0.429548	2	FALSE	181	24039	0.00747316
614.52	Vaginitis and vulvovaginitis	genitourinary	0.0319242	0.0251882	1.03244	0.982708	1.08469	0.205002	0	0.645209	3	FALSE	2518	20353	0.110096
614.53	Cyst or abscess of Bartholin's gland	genitourinary	0.0470996	0.113566	1.04823	0.839049	1.30955	0.678338	0	0.524135	3	FALSE	125	24651	0.00504521
614.54	Abscess or ulceration of vulva	genitourinary	0.000126728	0.13168	1.00013	0.772626	1.29462	0.999232	46.9904	0.169603	2	FALSE	83	24609	0.00336141
615	Endometriosis	genitourinary	0.019724	0.0552774	1.01992	0.915195	1.13663	0.721227	0	0.438445	4	FALSE	455	24133	0.018505
618	Genital prolapse	genitourinary	0.0821767	0.0536063	1.08565	0.97737	1.20592	0.125284	0	0.680951	4	FALSE	479	24995	0.0188035
618.1	Prolapse of vaginal walls	genitourinary	0.109242	0.0683096	1.11543	0.975659	1.27523	0.109771	0	0.659667	4	FALSE	298	25194	0.0116899
618.2	Uterine/Uterovaginal prolapse	genitourinary	0.0674918	0.0956174	1.06982	0.886996	1.29033	0.480279	62.1695	0.0711213	3	FALSE	177	25373	0.00692759
619	Noninflammatory female genital disorders	genitourinary	-0.0401164	0.0250471	0.960678	0.914655	1.00902	0.109236	9.20023	0.34709	4	FALSE	2263	20845	0.0979315
619.1	Noninflammatory disorders of ovary, fallopian tube, and broad ligament	genitourinary	0.0788878	0.0862315	1.08208	0.913819	1.28133	0.360277	0	0.7428	4	FALSE	166	24084	0.00684536
619.2	Disorders of uterus, NEC	genitourinary	-0.00709128	0.0445995	0.992934	0.909823	1.08364	0.87367	14.5463	0.310297	3	FALSE	687	22963	0.0290486
619.3	Noninflammatory disorders of cervix	genitourinary	0.02078	0.096072	1.021	0.845762	1.23254	0.828757	38.1162	0.198706	3	FALSE	161	24157	0.00662061
619.4	Noninflammatory disorders of vagina	genitourinary	-0.0734195	0.0432575	0.929211	0.853677	1.01143	0.0896462	59.8964	0.0580583	4	FALSE	669	23028	0.0282314
619.5	Noninflammatory disorders of vulva and perineum	genitourinary	0.024973	0.124282	1.02529	0.803631	1.30808	0.840747	0	0.579894	3	FALSE	112	24271	0.00459336
620	Dysplasia of female genital organs	genitourinary	-0.0833342	0.118753	0.920044	0.728997	1.16116	0.482839	32.0629	0.225038	2	FALSE	112	24993	0.00446126
621	Endometrial hyperplasia	genitourinary	0.0508715	0.116591	1.05219	0.837241	1.32232	0.662602	61.882	0.0725535	3	FALSE	113	25062	0.00448858
622	Polyp of female genital organs	genitourinary	0.0229324	0.0505668	1.0232	0.926653	1.1298	0.650183	20.7774	0.285426	4	FALSE	564	24674	0.0223473
622.1	Polyp of corpus uteri	genitourinary	0.0118622	0.0589557	1.01193	0.901506	1.13589	0.840538	0	0.718911	4	FALSE	416	24881	0.0164446
622.2	Mucous polyp of cervix	genitourinary	-0.00773307	0.107501	0.992297	0.803779	1.22503	0.942654	18.7939	0.267128	2	FALSE	142	25014	0.00564478
623	Hypertrophy of female genital organs	genitourinary	-0.0419515	0.10341	0.958916	0.782994	1.17437	0.684976	46.0137	0.156872	3	FALSE	167	24816	0.00668455
624	Symptoms involving female genital tract	genitourinary	0.0500466	0.060613	1.05132	0.933558	1.18394	0.408988	0	0.652492	2	FALSE	343	24149	0.0140046
624.9	stress incontinence, female	genitourinary	0.0193635	0.0514876	1.01955	0.921686	1.12781	0.706857	46.4907	0.132405	4	FALSE	492	24725	0.0195106
625	Pain and other symptoms associated with female genital organs	genitourinary	0.026105	0.0334426	1.02645	0.961326	1.09598	0.435044	16.3688	0.30963	4	FALSE	1171	22783	0.0488854
625.1	Dyspareunia	genitourinary	0.0817735	0.0729652	1.08521	0.940601	1.25205	0.262408	0	0.384323	2	FALSE	249	21231	0.0115922
626	Disorders of menstruation and other abnormal bleeding from female genital tract	genitourinary	-0.00543823	0.018984	0.994577	0.95825	1.03228	0.774523	43.0585	0.153155	4	FALSE	5078	17726	0.22268
626.1	Irregular menstrual cycle/bleeding	genitourinary	-0.0141032	0.0202002	0.985996	0.947721	1.02582	0.485071	46.9764	0.129496	4	FALSE	4046	18561	0.178971
626.11	Absent or infrequent menstruation	genitourinary	0.0241213	0.0473018	1.02441	0.933711	1.12393	0.610091	29.2357	0.243377	3	FALSE	558	22151	0.0245718
626.12	Excessive or frequent menstruation	genitourinary	-0.0283394	0.0261684	0.972058	0.923459	1.02322	0.278824	21.5381	0.281163	4	FALSE	2179	20858	0.094587
626.13	Irregular menstrual cycle	genitourinary	0.0168983	0.0397018	1.01704	0.940903	1.09934	0.670376	63.1401	0.0432259	4	FALSE	791	21699	0.0351712
626.14	Irregular menstrual bleeding	genitourinary	0.0653195	0.0598307	1.0675	0.94938	1.20032	0.274948	0	0.723134	4	FALSE	379	22669	0.0164439
626.2	Dysmenorrhea	genitourinary	0.0392699	0.0383126	1.04005	0.964813	1.12116	0.305369	0	0.944401	4	FALSE	932	21782	0.041032
626.8	Infertility, female	genitourinary	-0.0440503	0.0608832	0.956906	0.849269	1.07818	0.469359	0	0.713911	4	FALSE	375	22884	0.0161228
627	Menopausal and postmenopausal disorders	genitourinary	-0.00260262	0.0244763	0.997401	0.950682	1.04642	0.915319	19.9813	0.28986	4	FALSE	3119	19370	0.13869
627.1	Postmenopausal bleeding	genitourinary	0.0561053	0.0441163	1.05771	0.970095	1.15324	0.203459	28.3181	0.242152	4	FALSE	728	22760	0.0309946
627.2	Symptomatic menopause	genitourinary	-0.047571	0.0311692	0.953543	0.897034	1.01361	0.126955	0	0.987646	3	FALSE	1703	20728	0.0759217
627.21	Symptomatic artificial menopause	genitourinary	0.0785047	0.10889	1.08167	0.87379	1.339	0.470936	0	0.486742	2	FALSE	101	17684	0.00567894
627.3	Postmenopausal atrophic vaginitis	genitourinary	0.0122212	0.05619	1.0123	0.906731	1.13015	0.82782	46.9739	0.151698	3	FALSE	434	22572	0.0188646
627.5	Premature menopause and other ovarian failure	genitourinary	-0.0467472	0.107883	0.954329	0.772445	1.17904	0.664787	0	0.53798	2	FALSE	135	23111	0.00580745
628	Ovarian cyst	genitourinary	-0.01311	0.0354891	0.986976	0.920657	1.05807	0.711822	0	0.953204	4	FALSE	1072	21632	0.0472163
634	Miscarriage; stillbirth	pregnancy complications	-0.0369103	0.049156	0.963763	0.875243	1.06124	0.452725	0	0.802366	4	FALSE	525	24708	0.0208061
634.1	Missed abortion/Hydatidiform mole	pregnancy complications	0.0299382	0.0819324	1.03039	0.877528	1.20988	0.714812	23.3015	0.271189	4	FALSE	186	25075	0.00736313
634.3	Ectopic pregnancy	pregnancy complications	-0.267097	0.144567	0.765599	0.576694	1.01638	0.0646658	0	0.564947	2	FALSE	76	25189	0.00300811
635	Hemorrhage during pregnancy; childbirth and postpartum	pregnancy complications	-0.0418941	0.0664178	0.958971	0.84192	1.0923	0.528193	0	0.855955	4	FALSE	279	24829	0.011112
635.2	Antepartum hemorrhage, abruptio placentae, and placenta previa	pregnancy complications	0.022904	0.0849944	1.02317	0.866163	1.20863	0.787563	0	0.750128	3	FALSE	181	24947	0.00720312
635.3	Placenta previa and abruptio placenta	pregnancy complications	-0.128264	0.116007	0.879621	0.700729	1.10418	0.268876	40.6319	0.19434	2	FALSE	100	21514	0.00462663
636	Early or threatened labor; hemorrhage in early pregnancy	pregnancy complications	-0.00511952	0.0325245	0.994894	0.933451	1.06038	0.874925	18.0855	0.300308	4	FALSE	1158	23708	0.0465696
636.1	Threatened premature labor	pregnancy complications	-0.0793333	0.061224	0.923732	0.819279	1.0415	0.195049	0	0.825518	2	FALSE	288	21002	0.0135275
636.3	Hemorrhage in early pregnancy	pregnancy complications	0.000274926	0.0549883	1.00027	0.898076	1.1141	0.996011	50.7509	0.107243	4	FALSE	383	24610	0.0153243
642	Hypertension complicating pregnancy, childbirth, and the puerperium	pregnancy complications	0.00704582	0.0444786	1.00707	0.922996	1.0988	0.874135	0	0.474945	4	FALSE	584	24985	0.0228402
642.1	Preeclampsia and eclampsia	pregnancy complications	-0.0169169	0.067341	0.983225	0.861653	1.12195	0.80165	5.00092	0.349014	3	FALSE	257	25282	0.010063
643	Excessive vomiting in pregnancy	pregnancy complications	0.136859	0.0839045	1.14667	0.972786	1.35163	0.102864	20.5179	0.284181	3	FALSE	175	25323	0.00686328
643.1	Hyperemesis gravidarum	pregnancy complications	0.290015	0.110364	1.33645	1.07649	1.65918	0.00859395	24.8318	0.248743	2	FALSE	107	25485	0.00418099
646	Other complications of pregnancy NEC	pregnancy complications	0.0577379	0.0544519	1.05944	0.952195	1.17876	0.288987	0	0.471365	4	FALSE	406	24871	0.016062
647	Infectious and parasitic complications affecting pregnancy	pregnancy complications	0.0878469	0.0947656	1.09182	0.906748	1.31467	0.353931	48.9528	0.161623	2	FALSE	135	25376	0.00529183
647.1	Infections of genitourinary tract during pregnancy	pregnancy complications	0.0692119	0.073434	1.07166	0.928007	1.23756	0.345934	69.6448	0.0695196	2	FALSE	217	25225	0.0085292
649	Other conditions or status of the mother complicating pregnancy, childbirth, or the puerperium	pregnancy complications	0.0611737	0.0358431	1.06308	0.990964	1.14045	0.0878764	0	0.411854	3	FALSE	913	24087	0.03652
649.1	Diabetes or abnormal glucose tolerance complicating pregnancy	pregnancy complications	-0.0693493	0.0622683	0.933001	0.825808	1.05411	0.2654	0	0.466161	3	FALSE	299	25255	0.0117007
653	Problems associated with amniotic cavity and membranes	pregnancy complications	-0.00669788	0.0578889	0.993325	0.88678	1.11267	0.907888	0	0.364366	2	FALSE	337	24889	0.0133592
654	Other and unspecified complications of birth; puerperium affecting management of mother	pregnancy complications	0.0740961	0.0682098	1.07691	0.942148	1.23095	0.277348	0	0.907095	3	FALSE	248	25255	0.00972435
654.1	Abnormality of organs and soft tissues of pelvis complicating pregnancy, childbirth, or the puerperium	pregnancy complications	-0.101569	0.0490746	0.903419	0.820572	0.99463	0.0384819	14.699	0.318569	4	FALSE	467	24964	0.0183634
655	Known or suspected fetal abnormality affecting management of mother	pregnancy complications	0.0122211	0.0314122	1.0123	0.951852	1.07658	0.697235	0	0.999175	4	FALSE	1226	24046	0.0485122
655.1	Abnormality in fetal heart rate or rhythm	pregnancy complications	0.0190202	0.0482303	1.0192	0.927271	1.12025	0.693314	72.373	0.0571011	2	FALSE	467	17101	0.0265824
656	Other perinatal conditions of fetus or newborn	pregnancy complications	0.00327969	0.0584737	1.00329	0.894646	1.12512	0.955271	0	0.494881	3	FALSE	393	24996	0.0154791
674	Other complications of the puerperium NEC	pregnancy complications	-0.0420385	0.108443	0.958833	0.77524	1.1859	0.698271	0	0.68184	2	FALSE	106	25493	0.00414079
681	Superficial cellulitis and abscess	dermatologic	0.0500886	0.0287394	1.05136	0.99378	1.11229	0.081359	0	0.375786	3	FALSE	1630	22060	0.0688054
681.1	Cellulitis and abscess of fingers/toes	dermatologic	0.123473	0.0760594	1.13142	0.974725	1.31331	0.104508	0	0.826223	3	FALSE	221	24460	0.00895426
681.2	Cellulitis and abscess of face/neck	dermatologic	-0.128694	0.10302	0.879243	0.718486	1.07597	0.211585	0	0.48888	3	FALSE	110	24695	0.00443459
681.3	Cellulitis and abscess of arm/hand	dermatologic	0.0431787	0.0907532	1.04412	0.873983	1.24739	0.63423	0	0.440766	3	FALSE	142	20616	0.00684074
681.5	Cellulitis and abscess of leg, except foot	dermatologic	0.166066	0.0642645	1.18065	1.04092	1.33913	0.00976344	66.8929	0.048777	3	FALSE	278	20498	0.0133808
681.6	Cellulitis and abscess of foot, toe	dermatologic	0.290141	0.152783	1.33662	0.990735	1.80325	0.0575594	0	0.978107	2	FALSE	61	20932	0.00290573
681.7	Cellulitis and abscess of trunk	dermatologic	0.0518402	0.0662046	1.05321	0.92504	1.19913	0.433609	0	0.446774	3	FALSE	267	20381	0.012931
686	Other local infections of skin and subcutaneous tissue	dermatologic	0.0695946	0.0767877	1.07207	0.92228	1.2462	0.364764	0	0.887867	3	FALSE	209	24301	0.00852713
686.1	Carbuncle and furuncle	dermatologic	0.0277198	0.0852044	1.02811	0.869986	1.21497	0.744929	0	0.631224	2	FALSE	208	24361	0.00846595
687	Symptoms affecting skin	dermatologic	0.032261	0.0580961	1.03279	0.921636	1.15734	0.578687	0	0.973334	3	FALSE	398	23269	0.0168167
687.1	Rash and other nonspecific skin eruption	dermatologic	-0.0100744	0.0278551	0.989976	0.937377	1.04553	0.717599	72.4823	0.0122674	4	FALSE	1737	21050	0.0762277
687.4	Disturbance of skin sensation	dermatologic	-0.00329543	0.0279872	0.99671	0.943509	1.05291	0.906267	0	0.955099	4	FALSE	1826	21120	0.0795781
689	Disorder of skin and subcutaneous tissue NOS	dermatologic	0.0120697	0.0503579	1.01214	0.917016	1.11714	0.81058	0	0.948608	4	FALSE	526	24052	0.0214013
690	Erythematosquamous dermatosis	dermatologic	0.0432523	0.0529298	1.0442	0.941305	1.15835	0.413835	0	0.897997	3	FALSE	480	23919	0.0196729
690.1	Seborrheic dermatitis	dermatologic	0.0459483	0.0531138	1.04702	0.943506	1.16189	0.386989	0	0.905239	3	FALSE	475	23944	0.0194521
694	Dyschromia and Vitiligo	dermatologic	-0.0657157	0.0455817	0.936397	0.856369	1.0239	0.149384	30.5488	0.228959	4	FALSE	621	23472	0.0257751
694.1	Vitiligo	dermatologic	0.103314	0.147702	1.10884	0.830127	1.48113	0.484254	64.9709	0.0911031	2	FALSE	76	24673	0.00307083
694.2	Other dyschromia	dermatologic	-0.102642	0.0495058	0.90245	0.818999	0.994403	0.0381407	40.0289	0.188724	3	FALSE	535	23550	0.022213
695	Erythematous conditions	dermatologic	-0.0330253	0.0318411	0.967514	0.908979	1.02982	0.299647	1.11543	0.386437	4	FALSE	1240	23150	0.0508405
695.3	Rosacea	dermatologic	-0.293898	0.155313	0.745352	0.549742	1.01056	0.0584511	0	0.368181	2	FALSE	60	20801	0.00287618
695.4	Lupus (localized and systemic)	dermatologic	-0.00462915	0.0424623	0.995382	0.915895	1.08177	0.913188	33.5709	0.21086	4	FALSE	660	24128	0.0266258
695.41	Cutaneous lupus erythematosus	dermatologic	-0.0584869	0.0752221	0.943191	0.813899	1.09302	0.436851	0	0.606138	4	FALSE	221	24486	0.00894483
695.42	Systemic lupus erythematosus	dermatologic	0.00863613	0.0443753	1.00867	0.924652	1.10033	0.845694	43.3217	0.151555	4	FALSE	599	24174	0.0241796
695.7	Prurigo and Lichen	dermatologic	-0.0641195	0.067627	0.937893	0.821465	1.07082	0.343061	57.9659	0.0926411	3	FALSE	278	24313	0.0113049
695.8	Other specified erythematous conditions	dermatologic	-0.107065	0.0861026	0.898467	0.758947	1.06364	0.2137	0	0.424904	2	FALSE	199	24347	0.00810723
696	Psoriasis and related disorders	dermatologic	-0.0529038	0.0772911	0.948471	0.815143	1.10361	0.493676	0	0.835101	3	FALSE	211	24188	0.0086479
696.4	Psoriasis	dermatologic	-0.00607617	0.087194	0.993942	0.837802	1.17918	0.944444	0	0.95642	3	FALSE	168	24339	0.00685518
696.41	Psoriasis vulgaris	dermatologic	-0.0108234	0.104517	0.989235	0.806	1.21413	0.917521	0	0.66311	2	FALSE	153	24360	0.00624159
697	Sarcoidosis	dermatologic	0.0244601	0.0545218	1.02476	0.920903	1.14033	0.653699	0	0.633248	4	FALSE	415	24456	0.0166861
698	Pruritus and related conditions	dermatologic	-0.0643768	0.0443357	0.937652	0.859613	1.02277	0.146493	0	0.903464	4	FALSE	640	23914	0.026065
700	Corns and callosities	dermatologic	0.0305546	0.0451097	1.03103	0.943783	1.12633	0.49819	0	0.926528	3	FALSE	693	24174	0.0278683
701	Other hypertrophic and atrophic conditions of skin	dermatologic	0.00033364	0.0499257	1.00033	0.907085	1.10317	0.994668	21.5376	0.279572	3	FALSE	465	16196	0.0279095
701.2	Scar conditions and fibrosis of skin	dermatologic	0.0233384	0.0762509	1.02361	0.881517	1.18861	0.759549	0	0.580596	3	FALSE	227	24631	0.00913187
701.4	Keloid scar	dermatologic	-0.0521044	0.0589458	0.94923	0.845662	1.06548	0.37673	0	0.936424	4	FALSE	364	24734	0.0145031
701.6	Acquired acanthosis nigricans	dermatologic	0.0042974	0.108242	1.00431	0.812326	1.24166	0.968331	25.4658	0.24674	2	FALSE	105	21061	0.00496079
702	Degenerative skin conditions and other dermatoses	dermatologic	0.016345	0.062558	1.01648	0.899185	1.14907	0.793878	0	0.634473	3	FALSE	351	24291	0.014244
702.2	Seborrheic keratosis	dermatologic	0.0116942	0.0659977	1.01176	0.888999	1.15148	0.859358	0.955503	0.364347	3	FALSE	314	24871	0.0124677
703	Diseases of nail, NOS	dermatologic	0.075061	0.05837	1.07795	0.961422	1.2086	0.19846	0	0.539288	2	FALSE	436	24255	0.0176583
703.1	Ingrowing nail	dermatologic	0.079121	0.0562475	1.08234	0.969357	1.20848	0.159529	0	0.636763	3	FALSE	422	24458	0.0169614
704	Diseases of hair and hair follicles	dermatologic	-0.0601142	0.0351529	0.941657	0.878963	1.00882	0.0872512	29.0244	0.237992	4	FALSE	1094	23333	0.0447865
704.1	Alopecia	dermatologic	-0.107693	0.0399207	0.897903	0.830327	0.97098	0.00698272	39.6186	0.174124	4	FALSE	828	23999	0.0333508
704.2	Hirsutism	dermatologic	-0.0260431	0.0658375	0.974293	0.856345	1.10849	0.692425	0	0.493883	3	FALSE	291	24714	0.0116377
704.8	Other specified diseases of hair and hair follicles	dermatologic	0.0520794	0.0760522	1.05346	0.907574	1.22279	0.49348	0	0.686947	3	FALSE	224	24416	0.00909091
705	Disorders of sweat glands	dermatologic	0.0183309	0.0653458	1.0185	0.896063	1.15767	0.779078	0	0.973732	3	FALSE	297	24323	0.0120634
705.3	Hidradenitis	dermatologic	0.0214943	0.0768724	1.02173	0.878822	1.18787	0.779776	0	0.975754	3	FALSE	215	24585	0.00866935
705.8	Hyperhidrosis	dermatologic	-0.110001	0.107737	0.895833	0.725306	1.10645	0.307249	77.4078	0.0353892	2	FALSE	123	20646	0.00592229
706	Diseases of sebaceous glands	dermatologic	-0.0177026	0.0268824	0.982453	0.932029	1.03561	0.510203	0	0.973674	4	FALSE	1999	21970	0.0833994
706.1	Acne	dermatologic	-0.0526091	0.0372315	0.948751	0.881984	1.02057	0.157647	0	0.841249	3	FALSE	974	23362	0.040023
706.2	Sebaceous cyst	dermatologic	0.0786365	0.0467078	1.08181	0.987174	1.18552	0.0922622	0	0.722681	4	FALSE	623	23779	0.0255307
706.8	Other specified diseases of sebaceous glands	dermatologic	-0.0424204	0.0535231	0.958467	0.863014	1.06448	0.428033	33.1934	0.221155	2	FALSE	456	20180	0.0220973
707	Chronic ulcer of skin	dermatologic	0.147823	0.053184	1.15931	1.04455	1.28668	0.00544484	47.3324	0.127369	4	FALSE	443	25013	0.0174026
707.1	Decubitus ulcer	dermatologic	0.147921	0.0832627	1.15942	0.984845	1.36494	0.0756415	0	0.882798	4	FALSE	176	25297	0.00690928
707.2	Chronic ulcer of leg or foot	dermatologic	0.217366	0.0686934	1.2428	1.08625	1.42191	0.00155459	58.45	0.0652004	4	FALSE	254	25232	0.00996626
707.3	Chronic ulcer of unspecified site	dermatologic	-0.00924497	0.15172	0.990798	0.735937	1.33392	0.951411	51.6351	0.150456	2	FALSE	71	21408	0.00330555
709	Diffuse diseases of connective tissue	dermatologic	0.0422934	0.0478846	1.0432	0.949748	1.14585	0.377109	49.3823	0.115227	4	FALSE	516	24117	0.0209475
709.2	Sicca syndrome	dermatologic	-0.0814463	0.0770479	0.921782	0.792583	1.07204	0.290472	17.9314	0.30115	4	FALSE	207	24462	0.0083911
709.3	Systemic sclerosis	dermatologic	-0.0804704	0.144009	0.922682	0.695779	1.22358	0.576308	7.52682	0.298386	2	FALSE	79	24582	0.00320344
709.6	Other specified diffuse diseases of connective tissue	dermatologic	0.0924411	0.142088	1.09685	0.830235	1.44908	0.515311	0	0.657572	2	FALSE	73	24566	0.00296278
709.7	Unspecified diffuse connective tissue disease	dermatologic	0.0987717	0.0926041	1.10381	0.920601	1.32349	0.286151	0	0.889459	3	FALSE	151	24505	0.00612427
710	Osteomyelitis, periostitis, and other infections involving bone	musculoskeletal	0.137158	0.0759776	1.14701	0.988314	1.33119	0.0710362	0	0.863157	3	FALSE	199	24808	0.00795777
710.1	Osteomyelitis	musculoskeletal	0.15131	0.0860937	1.16336	0.98272	1.3772	0.078833	0	0.967056	3	FALSE	156	25057	0.00618728
710.19	Unspecified osteomyelitis	musculoskeletal	0.217016	0.10172	1.24236	1.01781	1.51647	0.0328855	0	0.927888	3	FALSE	113	25127	0.00447702
714	Rheumatoid arthritis and other inflammatory polyarthropathies	musculoskeletal	0.00560594	0.0360122	1.00562	0.937089	1.07917	0.876295	0	0.500915	4	FALSE	961	24236	0.0381395
714.1	Rheumatoid arthritis	musculoskeletal	0.0373752	0.0403208	1.03808	0.959203	1.12345	0.353955	0	0.627342	4	FALSE	764	24549	0.0301821
715	Other inflammatory spondylopathies	musculoskeletal	-0.100726	0.0604278	0.90418	0.803191	1.01787	0.0955365	0	0.551333	4	FALSE	340	24713	0.0135712
715.1	Sacroiliitis NEC	musculoskeletal	-0.0487776	0.069173	0.952393	0.831641	1.09068	0.480714	0	0.782112	3	FALSE	262	24871	0.0104245
716	Other arthropathies	musculoskeletal	0.0865371	0.0365872	1.09039	1.01494	1.17146	0.0180191	21.4272	0.280073	3	FALSE	1079	23077	0.044668
716.9	Arthropathy NOS	musculoskeletal	0.102145	0.0409165	1.10754	1.02219	1.20002	0.0125453	27.845	0.250097	3	FALSE	834	23508	0.0342618
717	Polymyalgia Rheumatica	musculoskeletal	-0.11202	0.19547	0.894026	0.609489	1.3114	0.566591	0	0.487744	2	FALSE	70	25651	0.00272151
720	Spinal stenosis	musculoskeletal	0.00846493	0.0404707	1.0085	0.931596	1.09175	0.834322	58.6182	0.0643548	4	FALSE	802	23792	0.0326096
720.1	Spinal stenosis of lumbar region	musculoskeletal	0.0759919	0.0545246	1.07895	0.969597	1.20064	0.163403	0	0.61981	3	FALSE	427	20354	0.0205476
721	Spondylosis and allied disorders	musculoskeletal	0.00845484	0.0286342	1.00849	0.953451	1.06671	0.767787	0	0.900485	4	FALSE	1783	22372	0.0738149
721.1	Spondylosis without myelopathy	musculoskeletal	0.0139428	0.02968	1.01404	0.956735	1.07478	0.638518	0	0.909995	4	FALSE	1643	22497	0.0680613
721.2	Spondylosis with myelopathy	musculoskeletal	-0.0103567	0.0827164	0.989697	0.841577	1.16389	0.90036	30.1637	0.23885	3	FALSE	174	24713	0.0069916
722	Intervertebral disc disorders	musculoskeletal	-0.0137673	0.0279296	0.986327	0.933786	1.04182	0.622063	0	0.767957	3	FALSE	1958	22066	0.0815018
722.1	Displacement of intervertebral disc	musculoskeletal	0.0247013	0.0501398	1.02501	0.92907	1.13085	0.622261	0	0.806464	3	FALSE	487	20159	0.0235881
722.6	Degeneration of intervertebral disc	musculoskeletal	-0.0451365	0.0328203	0.955867	0.896315	1.01938	0.16905	0	0.464893	3	FALSE	1371	18663	0.0684337
722.7	Intervertebral disc disorder with myelopathy	musculoskeletal	0.0371664	0.13574	1.03787	0.795424	1.3542	0.784234	0	0.724222	2	FALSE	90	20881	0.00429164
722.8	Postlaminectomy syndrome	musculoskeletal	0.0243989	0.12843	1.0247	0.796666	1.318	0.849326	0	0.771759	2	FALSE	101	20939	0.00480038
722.9	Other and unspecified disc disorder	musculoskeletal	0.0952948	0.0882285	1.09998	0.925307	1.30763	0.280102	0	0.864038	2	FALSE	193	24563	0.00779609
723	Other disorders of cervical region	musculoskeletal	0.0418486	0.0942871	1.04274	0.866797	1.25439	0.657157	0	0.803862	3	FALSE	134	24584	0.00542115
724	Other and unspecified disorders of back	musculoskeletal	0.026738	0.048753	1.0271	0.933498	1.13008	0.583392	0	0.970442	3	FALSE	532	23771	0.0218903
724.1	Disorders of sacrum	musculoskeletal	0.0263588	0.0978186	1.02671	0.847587	1.24369	0.787571	0	0.460702	2	FALSE	141	24786	0.00565652
724.8	Other symptoms referable to back	musculoskeletal	0.0311721	0.0803005	1.03166	0.881426	1.20751	0.697874	0	0.900813	2	FALSE	211	20481	0.0101972
726	Peripheral enthesopathies and allied syndromes	musculoskeletal	-0.0241864	0.0225795	0.976104	0.933848	1.02027	0.284093	78.8801	0.00263946	4	FALSE	3499	19800	0.150178
726.1	Enthesopathy	musculoskeletal	-0.0170323	0.0279958	0.983112	0.930621	1.03856	0.542929	80.0786	0.00176674	4	FALSE	1930	21294	0.0831037
726.2	Synoviopathy	musculoskeletal	0.175641	0.137293	1.19201	0.910786	1.56007	0.200785	46.2365	0.172625	2	FALSE	78	23957	0.00324527
726.3	Bursitis	musculoskeletal	-0.0255242	0.0594895	0.974799	0.867516	1.09535	0.667885	64.7119	0.0587878	3	FALSE	365	23530	0.0152752
726.4	Calcaneal spur; Exostosis NOS	musculoskeletal	0.0150017	0.0617366	1.01511	0.899425	1.14569	0.808009	0	0.362157	2	FALSE	393	23274	0.0166054
727	Other disorders of synovium, tendon, and bursa	musculoskeletal	0.0337281	0.027234	1.0343	0.980542	1.09101	0.215547	27.8569	0.24486	4	FALSE	2024	21347	0.0866031
727.1	Synovitis and tenosynovitis	musculoskeletal	0.0104848	0.0365524	1.01054	0.940676	1.08559	0.774233	76.2124	0.0149376	3	FALSE	1006	22638	0.0425478
727.4	Ganglion and cyst of synovium, tendon, and bursa	musculoskeletal	0.052107	0.0564201	1.05349	0.943202	1.17667	0.355719	0	0.950574	4	FALSE	422	23498	0.0176421
727.5	Rupture of synovium	musculoskeletal	-0.0822904	0.125927	0.921004	0.719569	1.17883	0.51345	0	0.380135	2	FALSE	102	23931	0.00424416
727.6	Rupture of tendon, nontraumatic	musculoskeletal	-0.049782	0.0702062	0.951437	0.829126	1.09179	0.478273	0	0.431826	4	FALSE	288	23859	0.0119269
728.7	Fasciitis	musculoskeletal	-0.0429053	0.0340175	0.958002	0.896212	1.02405	0.207212	0	0.941162	3	FALSE	1276	22263	0.0542079
729	Other disorders of soft tissues	musculoskeletal	0.0969278	0.0548755	1.10178	0.98943	1.22689	0.0773418	0	0.532441	3	FALSE	420	23435	0.0176064
733	Other disorders of bone and cartilage	musculoskeletal	-0.0184191	0.0483765	0.98175	0.89294	1.07939	0.703393	82.4435	0.0170047	2	FALSE	599	23615	0.0247378
733.4	Aseptic necrosis of bone	musculoskeletal	0.0948311	0.0897423	1.09947	0.922138	1.31091	0.290646	0	0.757789	3	FALSE	145	24433	0.00589958
733.6	Costochondritis	musculoskeletal	-0.0336633	0.128018	0.966897	0.752334	1.24265	0.792584	56.1054	0.131205	2	FALSE	116	24267	0.00475741
735	Acquired foot deformities	musculoskeletal	0.0465091	0.0256798	1.04761	0.996185	1.10168	0.0701226	4.77086	0.369028	4	FALSE	2536	21964	0.10351
735.1	Flat foot	musculoskeletal	0.0254088	0.0378091	1.02573	0.952471	1.10463	0.501565	0	0.789528	3	FALSE	1031	23501	0.0420267
735.2	Acquired toe deformities	musculoskeletal	0.0571433	0.0391902	1.05881	0.980524	1.14334	0.144813	50.6522	0.107816	4	FALSE	931	23786	0.0376664
735.21	Hammer toe (acquired)	musculoskeletal	0.0637179	0.0478559	1.06579	0.97037	1.1706	0.183039	0	0.739732	3	FALSE	601	24233	0.0242007
735.3	Hallux valgus (Bunion)	musculoskeletal	0.0591608	0.0364083	1.06095	0.987876	1.13942	0.104178	29.9893	0.232283	4	FALSE	1127	23612	0.0455556
736	Other acquired deformities of limbs	musculoskeletal	0.0717267	0.0704291	1.07436	0.935839	1.23339	0.308476	0	0.394112	3	FALSE	262	24486	0.0105867
737	Curvature of spine	musculoskeletal	0.0624479	0.0636258	1.06444	0.939642	1.20581	0.326353	0	0.941337	3	FALSE	304	24464	0.0122739
737.3	Kyphoscoliosis and scoliosis	musculoskeletal	0.0730148	0.0692298	1.07575	0.93925	1.23208	0.291575	0	0.955495	3	FALSE	255	24581	0.0102674
738	Other acquired musculoskeletal deformity	musculoskeletal	0.0775368	0.0627047	1.08062	0.955651	1.22194	0.216258	24.844	0.264328	3	FALSE	318	24482	0.0128226
738.4	Acquired spondylolisthesis	musculoskeletal	0.174796	0.0790058	1.191	1.02015	1.39047	0.0269355	0	0.997231	3	FALSE	194	20881	0.00920522
739	Contracture of joint	musculoskeletal	0.0697964	0.110623	1.07229	0.863275	1.33191	0.528082	0	0.691985	3	FALSE	93	21100	0.00438824
740	Osteoarthrosis	musculoskeletal	0.00142189	0.0198141	1.00142	0.963278	1.04108	0.942792	0	0.596907	4	FALSE	5399	18619	0.22479
740.1	Osteoarthritis; localized	musculoskeletal	-0.0101558	0.0222969	0.989896	0.947568	1.03411	0.648764	0	0.489753	4	FALSE	3551	20355	0.14854
740.11	Osteoarthrosis, localized, primary	musculoskeletal	-0.00247248	0.0248684	0.997531	0.950076	1.04736	0.920803	32.3547	0.218171	4	FALSE	2528	21061	0.107169
740.12	Osteoarthrosis, localized, secondary	musculoskeletal	0.0626914	0.0873203	1.0647	0.897221	1.26344	0.47279	0	0.768908	2	FALSE	191	23471	0.00807201
740.2	Osteoarthrosis, generalized	musculoskeletal	-0.0503141	0.0502744	0.950931	0.861698	1.0494	0.316929	53.3065	0.0926728	4	FALSE	532	23018	0.0225902
740.9	Osteoarthrosis NOS	musculoskeletal	0.0155626	0.0233955	1.01568	0.970162	1.06334	0.505925	0	0.719009	4	FALSE	3297	20221	0.14019
741	Symptoms and disorders of the joints	musculoskeletal	0.0292136	0.0273731	1.02964	0.975859	1.08639	0.285865	0	0.448484	4	FALSE	1873	22014	0.0784109
741.2	Stiffness of joint	musculoskeletal	-0.0173235	0.0492033	0.982826	0.892472	1.08233	0.724778	0	0.999419	3	FALSE	477	24664	0.018973
741.3	Difficulty in walking	musculoskeletal	0.00201789	0.0510006	1.00202	0.906702	1.10736	0.968439	2.11873	0.360002	3	FALSE	507	24201	0.0205197
741.4	Joint effusions	musculoskeletal	0.118745	0.0525722	1.12608	1.01583	1.2483	0.0239015	0	0.544791	3	FALSE	456	24044	0.0186122
742	Derangement of joint, non-traumatic	musculoskeletal	-0.0452722	0.0607112	0.955737	0.848518	1.0765	0.45585	0	0.923139	3	FALSE	350	24328	0.0141827
742.9	Other derangement of joint	musculoskeletal	-0.0562789	0.0655413	0.945275	0.831322	1.07485	0.390518	0	0.805916	3	FALSE	299	24434	0.0120891
743	Osteoporosis, osteopenia and pathological fracture	musculoskeletal	-0.0235923	0.0315891	0.976684	0.918048	1.03906	0.455154	27.9674	0.249509	3	FALSE	1461	23217	0.0592025
743.1	Osteoporosis	musculoskeletal	0.0119327	0.041202	1.012	0.933493	1.09712	0.772112	8.89212	0.333671	3	FALSE	780	20256	0.0370793
743.11	Osteoporosis NOS	musculoskeletal	0.018401	0.0435833	1.01857	0.935176	1.1094	0.672877	0	0.537791	3	FALSE	693	20389	0.0328716
743.13	Other specified osteoporosis	musculoskeletal	0.263954	0.10749	1.30207	1.05472	1.60742	0.0140641	0	0.389427	2	FALSE	103	20978	0.00488592
743.2	Pathologic fracture	musculoskeletal	-0.00645826	0.116095	0.993563	0.791362	1.24743	0.955637	0	0.348023	2	FALSE	88	20989	0.00417517
743.9	Osteopenia or other disorder of bone and cartilage	musculoskeletal	-0.0569052	0.0441746	0.944684	0.866333	1.03012	0.19768	16.245	0.30302	3	FALSE	697	23936	0.0282954
745	Pain in joint	musculoskeletal	0.0357303	0.0195514	1.03638	0.997414	1.07686	0.067624	0	0.928054	4	FALSE	9427	13763	0.406511
747	Cardiac and circulatory congenital anomalies	congenital anomalies	0.0747025	0.0636405	1.07756	0.9512	1.22071	0.240467	0	0.89326	3	FALSE	289	25258	0.0113125
747.1	Cardiac congenital anomalies	congenital anomalies	0.100082	0.075139	1.10526	0.953909	1.28063	0.182873	0	0.680454	2	FALSE	225	25368	0.00879147
747.11	Cardiac shunt/ heart septal defect	congenital anomalies	0.161263	0.0884397	1.17499	0.987997	1.39738	0.0682388	0	0.494972	2	FALSE	158	25502	0.00615744
750	Digestive congenital anomalies	congenital anomalies	0.107424	0.121759	1.11341	0.877024	1.4135	0.377635	46.0419	0.156721	3	FALSE	81	25466	0.00317063
751	Genitourinary congenital anomalies	congenital anomalies	-0.0788374	0.0828683	0.92419	0.78564	1.08717	0.341423	54.535	0.110859	3	FALSE	189	25285	0.00741933
751.2	Congenital anomalies of urinary system	congenital anomalies	-0.075528	0.0936073	0.927254	0.771827	1.11398	0.419747	69.7777	0.0365595	3	FALSE	144	25420	0.00563292
751.21	Cystic kidney disease	congenital anomalies	-0.0871328	0.107142	0.916555	0.742949	1.13073	0.416079	70.2675	0.0346202	3	FALSE	108	25485	0.0042199
752	Nervous system congenital anomalies	congenital anomalies	-0.0975688	0.119022	0.90704	0.718315	1.14535	0.412355	61.0967	0.108875	2	FALSE	106	25558	0.0041303
753	Congenital anomalies of the eye	congenital anomalies	-0.145111	0.183687	0.864926	0.603426	1.23975	0.429534	0	0.373452	2	FALSE	50	25597	0.00194955
755	Congenital anomalies of limbs	congenital anomalies	-0.00606414	0.0521065	0.993954	0.897456	1.10083	0.907352	65.3635	0.0892898	2	FALSE	527	24702	0.0208887
760	Back pain	symptoms	0.0109756	0.0188057	1.01104	0.974449	1.049	0.559468	19.1471	0.294476	4	FALSE	7567	15863	0.322962
761	Cervicalgia	symptoms	0.0150765	0.0233495	1.01519	0.969778	1.06273	0.51848	0	0.801528	4	FALSE	3031	21001	0.126124
763	Thoracic or lumbosacral neuritis or radiculitis, unspecified	symptoms	0.0372765	0.0322903	1.03798	0.974324	1.10579	0.248328	0	0.879866	3	FALSE	1288	23062	0.0528953
764	Sciatica	symptoms	-0.0210599	0.0365756	0.97916	0.911424	1.05193	0.564756	54.6036	0.085482	4	FALSE	991	23370	0.0406798
765	Cervical radiculitis	symptoms	-0.0296758	0.0417057	0.97076	0.894565	1.05345	0.476741	0	0.660161	3	FALSE	752	19754	0.0366722
766	Neuralgia, neuritis, and radiculitis NOS	symptoms	0.0124672	0.0483291	1.01255	0.921036	1.11315	0.796433	0	0.837642	3	FALSE	537	23788	0.0220761
770	Myalgia and myositis unspecified	symptoms	-0.0206694	0.0284197	0.979543	0.926472	1.03565	0.467048	23.3625	0.270842	4	FALSE	1766	22797	0.0718968
771	Musculoskeletal symptoms referable to limbs	symptoms	-0.0782872	0.0602783	0.924699	0.821658	1.04066	0.194025	0	0.689623	3	FALSE	329	24680	0.0131553
771.1	Swelling of limb	symptoms	0.0331977	0.0441508	1.03375	0.948061	1.12719	0.452102	13.7895	0.313501	3	FALSE	655	19514	0.0324756
771.2	Cramp of limb	symptoms	-0.0515974	0.11399	0.949711	0.759562	1.18746	0.650802	0	0.470038	2	FALSE	95	17547	0.00538488
772	Symptoms of the muscles	symptoms	0.0888168	0.0994636	1.09288	0.899309	1.32812	0.37188	0	0.63089	3	FALSE	112	21064	0.00528901
772.2	Spasm of muscle	symptoms	0.0269011	0.0423747	1.02727	0.945396	1.11623	0.525533	0	0.754125	3	FALSE	705	19815	0.0343567
772.3	Muscle weakness	symptoms	0.0747087	0.0366766	1.07757	1.00283	1.15788	0.0416544	72.5613	0.0261347	3	FALSE	967	19810	0.0465418
781	Symptoms involving nervous and musculoskeletal systems	symptoms	-0.011534	0.0690293	0.988532	0.863442	1.13175	0.867301	0	0.694689	4	FALSE	283	24953	0.0112141
781.2	Abnormal posture	symptoms	0.143079	0.100175	1.15382	0.948132	1.40413	0.15321	0	0.57827	3	FALSE	116	21480	0.00537137
782.3	Edema	symptoms	0.00889766	0.0267049	1.00894	0.957487	1.06315	0.738995	64.7728	0.0364663	4	FALSE	2113	21677	0.0888188
782.6	Pallor and flushing	symptoms	0.086651	0.146895	1.09052	0.817701	1.45435	0.555269	0	0.635777	2	FALSE	60	24825	0.00241109
783	Fever of unknown origin	symptoms	-0.115746	0.0320503	0.890701	0.836471	0.948447	0.000304544	22.4794	0.275855	4	FALSE	1468	22706	0.0607264
785	Abdominal pain	symptoms	-0.0051259	0.0168675	0.994887	0.962534	1.02833	0.76121	23.9064	0.267739	4	FALSE	6674	15681	0.298546
788	Syncope and collapse	symptoms	0.0345146	0.0347766	1.03512	0.966913	1.10813	0.320971	14.4613	0.319831	4	FALSE	1094	23715	0.0440969
789	Nausea and vomiting	symptoms	-0.036502	0.0232899	0.964156	0.921134	1.00919	0.117048	31.8415	0.221246	4	FALSE	2773	20480	0.119253
790	Nonspecific findings on examination of blood	symptoms	-0.10823	0.127867	0.897421	0.698483	1.15302	0.397317	0	0.632004	2	FALSE	90	24798	0.0036162
790.1	Elevated sedimentation rate	symptoms	0.0510771	0.126504	1.0524	0.8213	1.34854	0.686391	0	0.744358	2	FALSE	87	24878	0.00348488
790.6	Other abnormal blood chemistry	symptoms	0.0130262	0.0384954	1.01311	0.939485	1.09251	0.735075	0	0.925279	3	FALSE	845	23554	0.0346326
792	Abnormal Papanicolaou smear of cervix and cervical HPV	genitourinary	0.010297	0.0284079	1.01035	0.955633	1.0682	0.717	0	0.41367	3	FALSE	1635	18370	0.0817296
792.1	Papanicolaou smear of cervix or vagina with atypical squamous cells	genitourinary	0.0240057	0.0352059	1.0243	0.956001	1.09747	0.495323	0	0.537428	3	FALSE	968	19284	0.0477977
795	Other and nonspecific abnormal cytological, histological and immunological findings	symptoms	-0.0251593	0.11701	0.975155	0.775309	1.22651	0.829753	0	0.819552	2	FALSE	93	21435	0.00431996
798	Malaise and fatigue	symptoms	0.0334404	0.0215027	1.03401	0.991334	1.07851	0.119904	0	0.907368	4	FALSE	3572	18910	0.158883
798.1	Chronic fatigue syndrome	symptoms	0.118486	0.10462	1.12579	0.917075	1.38201	0.25741	0	0.942918	2	FALSE	143	24156	0.00588502
800	Fracture of lower limb	injuries & poisonings	0.0981288	0.0573951	1.1031	0.985739	1.23444	0.0873202	0	0.550249	3	FALSE	355	20721	0.0168438
800.1	Fracture of neck of femur	injuries & poisonings	0.308371	0.15287	1.36121	1.00879	1.83674	0.0436742	0	0.490269	2	FALSE	65	21166	0.00306156
800.3	Fracture of tibia and fibula	injuries & poisonings	0.0557627	0.0965215	1.05735	0.875101	1.27755	0.563452	0	0.501098	2	FALSE	131	21016	0.00619473
801	Fracture of ankle and foot	injuries & poisonings	0.0346026	0.0465288	1.03521	0.944979	1.13405	0.457068	0	0.738566	3	FALSE	582	24362	0.0233323
801.1	Fracture of foot	injuries & poisonings	0.209515	0.0778668	1.23308	1.05855	1.43639	0.00713049	0	0.653696	3	FALSE	194	24968	0.00771004
803	Fracture of upper limb	injuries & poisonings	0.0611106	0.0633511	1.06302	0.938892	1.20355	0.334728	0	0.550556	3	FALSE	290	24874	0.0115244
803.1	Fracture of humerus	injuries & poisonings	0.130514	0.13422	1.13941	0.875858	1.48228	0.330856	44.3053	0.180257	2	FALSE	70	21153	0.00329831
803.2	Fracture of radius and ulna	injuries & poisonings	0.0273513	0.0822905	1.02773	0.874647	1.2076	0.739606	0	0.643757	2	FALSE	183	25012	0.00726335
804	Fracture of hand or wrist	injuries & poisonings	0.0793047	0.0714716	1.08253	0.941033	1.24531	0.267172	63.6869	0.0636836	3	FALSE	234	24828	0.00933684
805	Fracture of vertebral column without mention of spinal cord injury	injuries & poisonings	0.106475	0.10699	1.11235	0.901926	1.37187	0.319649	0	0.882546	2	FALSE	103	21089	0.00486032
807	Fracture of ribs	injuries & poisonings	0.185331	0.131002	1.20362	0.931064	1.55596	0.15715	76.6834	0.0383645	2	FALSE	63	17816	0.00352369
809	Fracture of unspecified bones	injuries & poisonings	-0.0122221	0.0648457	0.987852	0.869952	1.12173	0.850501	0	0.833917	3	FALSE	269	20819	0.0127561
819	Skull and face fracture and other intercranial injury	injuries & poisonings	-0.0633896	0.0709688	0.938578	0.816698	1.07865	0.371748	62.0201	0.104666	2	FALSE	266	25265	0.0104187
830	Dislocation	injuries & poisonings	0.00926788	0.051555	1.00931	0.912308	1.11663	0.857336	18.8486	0.291631	3	FALSE	469	24748	0.0185986
835	Internal derangement of knee	injuries & poisonings	0.0251062	0.0391732	1.02542	0.94964	1.10726	0.521586	10.272	0.341643	4	FALSE	908	24110	0.0362939
840	Sprains and strains	injuries & poisonings	0.0610395	0.0289502	1.06294	1.00431	1.125	0.0349935	0	0.562946	3	FALSE	1776	21913	0.0749715
840.2	Rotator cuff (capsule) sprain	injuries & poisonings	0.166106	0.0929433	1.1807	0.984069	1.41662	0.0739094	0	0.360345	2	FALSE	148	21058	0.00697916
840.3	Joint/ligament sprain	injuries & poisonings	0.0515199	0.0561243	1.05287	0.943196	1.1753	0.35864	0	0.587333	2	FALSE	434	24341	0.0175177
841	Sprains and strains of back and neck	injuries & poisonings	0.0571028	0.05075	1.05876	0.95852	1.16949	0.260513	0	0.342011	2	FALSE	487	20488	0.0232181
842	Other sprains and strains	injuries & poisonings	0.0231355	0.110928	1.02341	0.823428	1.27195	0.834789	73.5615	0.0517953	2	FALSE	120	20799	0.00573641
850	Hemorrhage or hematoma complicating a procedure	injuries & poisonings	0.00836314	0.0920706	1.0084	0.841902	1.20782	0.927624	0	0.793313	2	FALSE	138	17564	0.00779573
851	Complications of transplants and reattached limbs	injuries & poisonings	0.123137	0.111269	1.13104	0.909423	1.40666	0.268438	0	0.664204	2	FALSE	107	25411	0.00419312
854	Complications of cardiac/vascular device, implant, and graft	injuries & poisonings	-0.181333	0.0943919	0.834158	0.693269	1.00368	0.0547234	0	0.435173	2	FALSE	151	25333	0.00592529
857	Mechanical complication of unspecified genitourinary device, implant, and graft	injuries & poisonings	0.0111897	0.123981	1.01125	0.793097	1.28942	0.928086	0	0.508828	3	FALSE	92	25449	0.00360205
858	Complication of internal orthopedic device	injuries & poisonings	-0.110297	0.0809581	0.895568	0.764164	1.04957	0.173071	0	0.873961	4	FALSE	188	25304	0.00737486
859	Complication due to other implant and internal device	injuries & poisonings	0.00431685	0.107742	1.00433	0.813138	1.24047	0.96804	0	0.998561	2	FALSE	115	21555	0.00530688
870	Open wounds of head; neck; and trunk	injuries & poisonings	0.0547915	0.0666884	1.05632	0.926895	1.20382	0.411302	73.4151	0.0232481	3	FALSE	279	24708	0.0111658
871	Open wounds of extremities	injuries & poisonings	0.0632578	0.060758	1.0653	0.945704	1.20002	0.297809	0	0.613663	3	FALSE	334	24577	0.0134077
912	Insect bite	injuries & poisonings	-0.100839	0.0921554	0.904079	0.754681	1.08305	0.273855	8.10584	0.296869	2	FALSE	143	17199	0.00824588
916	Contusion	injuries & poisonings	0.00295284	0.0435691	1.00296	0.920866	1.09237	0.945966	5.02314	0.304843	2	FALSE	695	23567	0.0286456
930	Allergic reaction to food	injuries & poisonings	-0.0195816	0.0756225	0.980609	0.845524	1.13728	0.795683	0	0.872042	3	FALSE	216	24275	0.00881957
939	Atopic/contact dermatitis due to other or unspecified	dermatologic	-0.0644676	0.0254369	0.937566	0.89197	0.985494	0.0112635	0	0.766833	4	FALSE	2254	21033	0.0967922
946	Anaphylactic shock NOS	injuries & poisonings	-0.00680169	0.0919262	0.993221	0.829466	1.18931	0.941018	0	0.778694	3	FALSE	152	21535	0.00700881
947	Urticaria	dermatologic	0.0442481	0.0517407	1.04524	0.944441	1.1568	0.392447	0	0.654819	3	FALSE	474	23681	0.0196233
949	Allergies, other	injuries & poisonings	0.0371171	0.0460333	1.03781	0.948279	1.1358	0.420064	0	0.94489	3	FALSE	608	19465	0.0302894
960	Poisoning by antibiotics	injuries & poisonings	-0.0471733	0.0560191	0.953922	0.854731	1.06462	0.399736	0	0.479853	4	FALSE	550	24398	0.0220459
960.2	Allergy/adverse effect of penicillin	injuries & poisonings	-0.0804814	0.0631566	0.922672	0.815245	1.04425	0.202552	0	0.471597	4	FALSE	436	24574	0.017433
963	Poisoning by primarily systemic agents	injuries & poisonings	-0.00795563	0.109918	0.992076	0.799802	1.23057	0.942301	0	0.72394	2	FALSE	93	21267	0.00435393
963.1	Antineoplastic and immunosuppressive drugs causing adverse effects	injuries & poisonings	-0.0228227	0.114944	0.977436	0.780275	1.22441	0.842611	0	0.770273	2	FALSE	85	21299	0.00397493
965	Poisoning by analgesics, antipyretics, and antirheumatics	injuries & poisonings	-0.189626	0.0879828	0.827269	0.696234	0.982964	0.0311415	22.5928	0.274756	3	FALSE	246	24630	0.00988905
965.1	Opiates and related narcotics causing adverse effects in therapeutic use	injuries & poisonings	-0.228868	0.164619	0.795433	0.576076	1.09832	0.164441	89.6934	0.00184016	2	FALSE	95	24624	0.0038432
977	Personal history of allergy to medicinal agents	injuries & poisonings	0.0618462	0.0689206	1.0638	0.929382	1.21766	0.369529	58.7621	0.119417	2	FALSE	361	24644	0.0144371
979	Adverse drug events and drug allergies	injuries & poisonings	0.0195693	0.0645677	1.01976	0.898543	1.15733	0.761828	0	0.514174	3	FALSE	302	23958	0.0124485
990	Effects radiation NOS	injuries & poisonings	-0.120533	0.0869996	0.886448	0.747479	1.05125	0.165918	0	0.671227	4	FALSE	182	25272	0.00715015
994	Sepsis and SIRS	injuries & poisonings	0.0183813	0.0535919	1.01855	0.916992	1.13136	0.731608	12.0336	0.332571	4	FALSE	460	24981	0.0180811
994.2	Sepsis	injuries & poisonings	-0.00162728	0.0567692	0.998374	0.893246	1.11587	0.977132	27.8979	0.244619	4	FALSE	412	25053	0.0161791
