# Supplementary material for: Insights from the largest diverse ancestry sex-specific disease map for genetically predicted height
Source: NPJ Genom Med. 2025 Feb 27;10:14. doi: 10.1038/s41525-025-00464-w (PMC11868580; doi:10.1038/s41525-025-00464-w)
Supplement: Supplementary file 36 — Supplementary Data 35 [file 41525_2025_464_MOESM36_ESM.xlsx]

## Sheet: Supplementary Data 35
Supplementary Data 35: PheWAS results for the female East-Asian cohorts.
Phecode	Description	Group	beta_UKB	SE_UKB	OR_UKB	LCI_UKB	UCI_UKB	pvalue_UKB	n_total_UKB	n_cases_UKB	n_controls_UKB	prev_UKB	Bonferroni_UKB	beta_MVP	SE_MVP	OR_MVP	LCI_MVP	UCI_MVP	pvalue_MVP	n_total_MVP	n_cases_MVP	n_controls_MVP	prev_MVP	Bonferroni_MVP
8	Intestinal infection	infectious diseases	0.178488	0.347871	1.19541	0.604509	2.36391	0.60789	1347	21	1326	0.0155902	FALSE	NA	NA	NA	NA	NA	NA	NA	NA	NA	NA	NA
38	Septicemia	infectious diseases	0.512171	0.32109	1.66891	0.889439	3.13148	0.110689	1315	23	1292	0.0174905	FALSE	NA	NA	NA	NA	NA	NA	NA	NA	NA	NA	NA
41	Bacterial infection NOS	infectious diseases	-0.176054	0.271344	0.838573	0.492684	1.42729	0.516454	1326	34	1292	0.025641	FALSE	NA	NA	NA	NA	NA	NA	NA	NA	NA	NA	NA
54	Herpes simplex	infectious diseases	NA	NA	NA	NA	NA	NA	NA	NA	NA	NA	NA	-0.0501993	0.21878	0.95104	0.619397	1.46025	0.818519	528	35	493	0.0662879	FALSE
70	Viral hepatitis	infectious diseases	-0.0398976	0.338647	0.960888	0.494779	1.8661	0.906214	1330	21	1309	0.0157895	FALSE	NA	NA	NA	NA	NA	NA	NA	NA	NA	NA	NA
78	Viral warts & HPV	infectious diseases	NA	NA	NA	NA	NA	NA	NA	NA	NA	NA	NA	0.0690348	0.264394	1.07147	0.638153	1.79903	0.794011	533	23	510	0.043152	FALSE
110	Dermatophytosis / Dermatomycosis	infectious diseases	NA	NA	NA	NA	NA	NA	NA	NA	NA	NA	NA	-0.105915	0.255372	0.899501	0.545286	1.48381	0.678327	514	26	488	0.0505837	FALSE
110.1	Dermatophytosis	infectious diseases	NA	NA	NA	NA	NA	NA	NA	NA	NA	NA	NA	-0.143136	0.272497	0.866636	0.508022	1.4784	0.599392	515	23	492	0.0446602	FALSE
174	Breast cancer	neoplasms	0.0401612	0.197308	1.04098	0.707115	1.53248	0.838708	1272	64	1208	0.0503145	FALSE	NA	NA	NA	NA	NA	NA	NA	NA	NA	NA	NA
174.1	Breast cancer [female]	neoplasms	0.0552009	0.198829	1.05675	0.715693	1.56034	0.781296	1271	63	1208	0.0495673	FALSE	NA	NA	NA	NA	NA	NA	NA	NA	NA	NA	NA
174.11	Malignant neoplasm of female breast	neoplasms	0.0087283	0.220284	1.00877	0.65506	1.55346	0.968394	1259	51	1208	0.0405083	FALSE	NA	NA	NA	NA	NA	NA	NA	NA	NA	NA	NA
175	Acquired absence of breast	neoplasms	0.148149	0.345063	1.15969	0.589681	2.28068	0.667676	1224	22	1202	0.0179739	FALSE	NA	NA	NA	NA	NA	NA	NA	NA	NA	NA	NA
180	Cervical cancer and dysplasia	neoplasms	-0.165318	0.282438	0.847624	0.48729	1.47441	0.558329	1145	31	1114	0.0270742	FALSE	-0.319929	0.232192	0.726201	0.460693	1.14473	0.168245	534	31	503	0.0580524	FALSE
180.3	Cervical intraepithelial neoplasia [CIN] [Cervical dysplasia]	neoplasms	NA	NA	NA	NA	NA	NA	NA	NA	NA	NA	NA	-0.396871	0.241602	0.672421	0.41878	1.07969	0.100453	535	29	506	0.0542056	FALSE
197	Chemotherapy	neoplasms	-0.129873	0.28329	0.878207	0.504029	1.53017	0.646634	1306	31	1275	0.0237366	FALSE	NA	NA	NA	NA	NA	NA	NA	NA	NA	NA	NA
198	Secondary malignant neoplasm	neoplasms	-0.169881	0.242475	0.843766	0.524593	1.35713	0.483547	1317	42	1275	0.0318907	FALSE	NA	NA	NA	NA	NA	NA	NA	NA	NA	NA	NA
198.1	Secondary malignancy of lymph nodes	neoplasms	-0.244872	0.319084	0.782805	0.418835	1.46306	0.442831	1299	24	1275	0.0184758	FALSE	NA	NA	NA	NA	NA	NA	NA	NA	NA	NA	NA
208	Benign neoplasm of colon	neoplasms	-0.00815057	0.157963	0.991883	0.727779	1.35183	0.958849	1340	103	1237	0.0768657	FALSE	0.416439	0.286385	1.51655	0.865131	2.65848	0.145912	525	28	497	0.0533333	FALSE
211	Benign neoplasm of other parts of digestive system	neoplasms	-0.174264	0.289347	0.840075	0.476453	1.48121	0.546996	1320	29	1291	0.0219697	FALSE	NA	NA	NA	NA	NA	NA	NA	NA	NA	NA	NA
214	Lipoma	neoplasms	-0.203965	0.295554	0.815491	0.456919	1.45546	0.490125	1344	28	1316	0.0208333	FALSE	NA	NA	NA	NA	NA	NA	NA	NA	NA	NA	NA
214.1	Lipoma of skin and subcutaneous tissue	neoplasms	-0.142437	0.317632	0.867242	0.465336	1.61627	0.65384	1340	24	1316	0.0179104	FALSE	NA	NA	NA	NA	NA	NA	NA	NA	NA	NA	NA
216	Benign neoplasm of skin	neoplasms	-0.329124	0.307079	0.719554	0.39416	1.31357	0.283816	1346	27	1319	0.0200594	FALSE	0.276554	0.25882	1.31858	0.793951	2.18987	0.285286	516	28	488	0.0542636	FALSE
218	Benign neoplasm of uterus	neoplasms	0.0210352	0.137755	1.02126	0.779607	1.33781	0.878635	1300	131	1169	0.100769	FALSE	0.130766	0.219487	1.1397	0.741241	1.75236	0.551324	529	35	494	0.0661626	FALSE
218.1	Uterine leiomyoma	neoplasms	0.016786	0.138126	1.01693	0.775737	1.33311	0.903274	1299	130	1169	0.100077	FALSE	0.115565	0.222117	1.12251	0.726306	1.73484	0.602861	532	34	498	0.0639098	FALSE
241	Nontoxic nodular goiter	endocrine/metabolic	0.566972	0.328199	1.76292	0.92654	3.3543	0.0840735	1277	24	1253	0.018794	FALSE	0.0864192	0.284199	1.09026	0.624621	1.90303	0.761067	546	23	523	0.0421245	FALSE
242	Thyrotoxicosis with or without goiter	endocrine/metabolic	0.287283	0.346107	1.3328	0.676321	2.6265	0.406516	1273	20	1253	0.0157109	FALSE	NA	NA	NA	NA	NA	NA	NA	NA	NA	NA	NA
244	Hypothyroidism	endocrine/metabolic	0.518888	0.20336	1.68016	1.12784	2.50296	0.0107239	1314	61	1253	0.0464231	FALSE	0.439807	0.192573	1.55241	1.06435	2.26426	0.0223804	546	53	493	0.0970696	FALSE
244.1	Secondary hypothyroidism	endocrine/metabolic	0.124785	0.354574	1.1329	0.565424	2.26993	0.724892	1274	21	1253	0.0164835	FALSE	NA	NA	NA	NA	NA	NA	NA	NA	NA	NA	NA
244.4	Hypothyroidism NOS	endocrine/metabolic	0.688124	0.222669	1.98998	1.2862	3.07884	0.00199921	1305	52	1253	0.0398467	FALSE	0.360829	0.199977	1.43452	0.969354	2.1229	0.0711757	544	49	495	0.0900735	FALSE
250	Diabetes mellitus	endocrine/metabolic	0.100496	0.14728	1.10572	0.828472	1.47575	0.495019	1343	126	1217	0.0938198	FALSE	0.100322	0.166836	1.10553	0.797178	1.53314	0.547627	531	71	460	0.13371	FALSE
250.2	Type 2 diabetes	endocrine/metabolic	0.074796	0.148381	1.07766	0.805711	1.44141	0.614204	1340	123	1217	0.091791	FALSE	0.10148	0.166857	1.10681	0.79807	1.53498	0.543063	533	71	462	0.133208	FALSE
250.4	Abnormal glucose	endocrine/metabolic	NA	NA	NA	NA	NA	NA	NA	NA	NA	NA	NA	-0.289311	0.186131	0.748779	0.519896	1.07843	0.120102	516	54	462	0.104651	FALSE
250.41	Impaired fasting glucose	endocrine/metabolic	NA	NA	NA	NA	NA	NA	NA	NA	NA	NA	NA	-0.303784	0.221305	0.73802	0.478288	1.1388	0.169848	532	35	497	0.0657895	FALSE
250.42	Other abnormal glucose	endocrine/metabolic	NA	NA	NA	NA	NA	NA	NA	NA	NA	NA	NA	-0.325119	0.282426	0.722441	0.415333	1.25663	0.249664	529	22	507	0.0415879	FALSE
261	Vitamin deficiency	endocrine/metabolic	NA	NA	NA	NA	NA	NA	NA	NA	NA	NA	NA	-0.3658	0.131338	0.693642	0.536213	0.89729	0.00534995	484	124	360	0.256198	FALSE
261.4	Vitamin D deficiency	endocrine/metabolic	NA	NA	NA	NA	NA	NA	NA	NA	NA	NA	NA	-0.370817	0.133559	0.69017	0.531212	0.896693	0.00549598	486	118	368	0.242798	FALSE
272	Disorders of lipoid metabolism	endocrine/metabolic	0.0764015	0.134077	1.0794	0.82995	1.40381	0.568792	1347	165	1182	0.122494	FALSE	-0.203977	0.133228	0.815481	0.62807	1.05881	0.12576	504	197	307	0.390873	FALSE
272.1	Hyperlipidemia	endocrine/metabolic	0.0672947	0.134442	1.06961	0.821838	1.39208	0.61669	1346	164	1182	0.121842	FALSE	-0.203977	0.133228	0.815481	0.62807	1.05881	0.12576	504	197	307	0.390873	FALSE
272.11	Hypercholesterolemia	endocrine/metabolic	0.100182	0.13799	1.10537	0.843429	1.44867	0.467835	1336	154	1182	0.115269	FALSE	0.515599	0.281529	1.67464	0.96445	2.90779	0.0670372	536	25	511	0.0466418	FALSE
272.13	Mixed hyperlipidemia	endocrine/metabolic	NA	NA	NA	NA	NA	NA	NA	NA	NA	NA	NA	0.0152532	0.226532	1.01537	0.651323	1.5829	0.946316	525	35	490	0.0666667	FALSE
276	Disorders of fluid, electrolyte, and acid-base balance	endocrine/metabolic	0.0364859	0.231636	1.03716	0.658678	1.63312	0.87484	1346	46	1300	0.0341753	FALSE	0.0112542	0.255692	1.01132	0.612686	1.66931	0.964893	517	27	490	0.0522244	FALSE
276.1	Electrolyte imbalance	endocrine/metabolic	0.305235	0.29115	1.35694	0.766885	2.40101	0.294464	1330	30	1300	0.0225564	FALSE	-0.159619	0.271995	0.852468	0.500209	1.4528	0.557307	533	25	508	0.0469043	FALSE
278	Overweight, obesity and other hyperalimentation	endocrine/metabolic	-0.247711	0.300725	0.780586	0.43295	1.40735	0.410103	1347	27	1320	0.0200445	FALSE	0.136774	0.121579	1.14657	0.903464	1.45509	0.260594	505	160	345	0.316832	FALSE
278.1	Obesity	endocrine/metabolic	-0.235304	0.306351	0.790331	0.433548	1.44072	0.442437	1346	26	1320	0.0193165	FALSE	0.0802199	0.128514	1.08353	0.842258	1.3939	0.53249	514	127	387	0.247082	FALSE
280	Iron deficiency anemias	hematopoietic	0.315117	0.239434	1.37042	0.857123	2.19111	0.188144	1270	42	1228	0.0330709	FALSE	0.229431	0.233687	1.25788	0.795651	1.98865	0.326204	539	32	507	0.0593692	FALSE
280.1	Iron deficiency anemias, unspecified or not due to blood loss	hematopoietic	0.369188	0.246769	1.44656	0.891831	2.34634	0.13463	1268	40	1228	0.0315457	FALSE	0.297193	0.25199	1.34607	0.821431	2.20581	0.238245	539	28	511	0.0519481	FALSE
285	Other anemias	hematopoietic	0.339682	0.179628	1.4045	0.987687	1.99721	0.0586205	1303	75	1228	0.0575595	FALSE	0.29811	0.207789	1.34731	0.89659	2.02461	0.151379	527	42	485	0.0796964	FALSE
292	Neurological disorders	mental disorders	NA	NA	NA	NA	NA	NA	NA	NA	NA	NA	NA	-0.278714	0.220932	0.756756	0.490789	1.16686	0.207116	530	33	497	0.0622642	FALSE
296	Mood disorders	mental disorders	0.261025	0.243967	1.29826	0.804809	2.09426	0.284655	1309	40	1269	0.0305577	FALSE	0.0226522	0.114437	1.02291	0.817385	1.28011	0.843089	513	260	253	0.506823	FALSE
296.1	Bipolar	mental disorders	NA	NA	NA	NA	NA	NA	NA	NA	NA	NA	NA	-0.0524091	0.23024	0.948941	0.604303	1.49013	0.819935	547	32	515	0.0585009	FALSE
296.2	Depression	mental disorders	0.280305	0.246778	1.32353	0.815969	2.14683	0.256015	1308	39	1269	0.0298165	FALSE	0.0261259	0.113731	1.02647	0.821366	1.28279	0.818312	513	255	258	0.497076	FALSE
296.22	Major depressive disorder	mental disorders	0.280305	0.246778	1.32353	0.815969	2.14683	0.256015	1308	39	1269	0.0298165	FALSE	-0.0170397	0.113534	0.983105	0.786968	1.22812	0.880698	509	221	288	0.434185	FALSE
297	Suicidal ideation or attempt	mental disorders	NA	NA	NA	NA	NA	NA	NA	NA	NA	NA	NA	-0.26198	0.235635	0.769526	0.484894	1.22124	0.266222	531	28	503	0.0527307	FALSE
297.1	Suicidal ideation	mental disorders	NA	NA	NA	NA	NA	NA	NA	NA	NA	NA	NA	-0.337632	0.270378	0.713458	0.419969	1.21205	0.211761	537	21	516	0.0391061	FALSE
300	Anxiety disorders	mental disorders	-0.090432	0.257871	0.913536	0.551089	1.51436	0.725823	1306	37	1269	0.0283308	FALSE	-0.109099	0.113825	0.896642	0.717347	1.12075	0.337821	511	283	228	0.553816	FALSE
300.1	Anxiety disorder	mental disorders	-0.113962	0.270191	0.892292	0.525431	1.5153	0.673183	1303	34	1269	0.0260936	FALSE	-0.063748	0.117879	0.938241	0.744688	1.1821	0.588649	493	196	297	0.397566	FALSE
300.11	Generalized anxiety disorder	mental disorders	NA	NA	NA	NA	NA	NA	NA	NA	NA	NA	NA	0.269481	0.179008	1.30928	0.921848	1.85956	0.132218	518	56	462	0.108108	FALSE
300.12	Agorophobia, social phobia, and panic disorder	mental disorders	NA	NA	NA	NA	NA	NA	NA	NA	NA	NA	NA	0.062323	0.250221	1.06431	0.65174	1.73804	0.803305	526	27	499	0.0513308	FALSE
300.4	Dysthymic disorder	mental disorders	NA	NA	NA	NA	NA	NA	NA	NA	NA	NA	NA	-0.324099	0.236838	0.723178	0.454616	1.15039	0.171174	538	29	509	0.0539033	FALSE
300.9	Posttraumatic stress disorder	mental disorders	NA	NA	NA	NA	NA	NA	NA	NA	NA	NA	NA	-0.196353	0.120996	0.821722	0.648232	1.04164	0.104632	516	164	352	0.317829	FALSE
301	Personality disorders	mental disorders	NA	NA	NA	NA	NA	NA	NA	NA	NA	NA	NA	-0.343779	0.252289	0.709085	0.43246	1.16266	0.172996	544	26	518	0.0477941	FALSE
301.2	Antisocial/borderline personality disorder	mental disorders	NA	NA	NA	NA	NA	NA	NA	NA	NA	NA	NA	-0.428231	0.281849	0.651661	0.375065	1.13224	0.128671	548	20	528	0.0364964	FALSE
304	Adjustment reaction	mental disorders	NA	NA	NA	NA	NA	NA	NA	NA	NA	NA	NA	-0.0989894	0.130043	0.905752	0.701963	1.1687	0.446536	492	123	369	0.25	FALSE
306	Other mental disorder	mental disorders	NA	NA	NA	NA	NA	NA	NA	NA	NA	NA	NA	-0.135435	0.237338	0.873336	0.548473	1.39062	0.568244	506	28	478	0.055336	FALSE
313	Pervasive developmental disorders	mental disorders	NA	NA	NA	NA	NA	NA	NA	NA	NA	NA	NA	0.159299	0.285976	1.17269	0.669507	2.05405	0.577503	545	22	523	0.040367	FALSE
313.1	Attention deficit hyperactivity disorder	mental disorders	NA	NA	NA	NA	NA	NA	NA	NA	NA	NA	NA	0.159299	0.285976	1.17269	0.669507	2.05405	0.577503	545	22	523	0.040367	FALSE
316	Substance addiction and disorders	mental disorders	NA	NA	NA	NA	NA	NA	NA	NA	NA	NA	NA	-0.0981938	0.295382	0.906473	0.508066	1.6173	0.739565	535	21	514	0.0392523	FALSE
317	Alcohol-related disorders	mental disorders	NA	NA	NA	NA	NA	NA	NA	NA	NA	NA	NA	-0.446023	0.225319	0.640169	0.411622	0.995612	0.047758	536	33	503	0.0615672	FALSE
318	Tobacco use disorder	mental disorders	NA	NA	NA	NA	NA	NA	NA	NA	NA	NA	NA	-0.317286	0.165739	0.728122	0.526168	1.00759	0.0555717	519	63	456	0.121387	FALSE
327	Sleep disorders	neurological	NA	NA	NA	NA	NA	NA	NA	NA	NA	NA	NA	0.055152	0.125713	1.0567	0.82593	1.35195	0.660869	486	144	342	0.296296	FALSE
327.3	Sleep apnea	neurological	NA	NA	NA	NA	NA	NA	NA	NA	NA	NA	NA	-0.00546274	0.139808	0.994552	0.756172	1.30808	0.968832	523	103	420	0.196941	FALSE
327.32	Obstructive sleep apnea	neurological	NA	NA	NA	NA	NA	NA	NA	NA	NA	NA	NA	-0.0514235	0.151912	0.949876	0.705273	1.27931	0.734979	527	82	445	0.155598	FALSE
327.4	Insomnia	neurological	NA	NA	NA	NA	NA	NA	NA	NA	NA	NA	NA	-0.0726605	0.139079	0.929916	0.708039	1.22132	0.601364	497	105	392	0.211268	FALSE
338	Pain	neurological	NA	NA	NA	NA	NA	NA	NA	NA	NA	NA	NA	-0.103758	0.176607	0.901444	0.637687	1.27429	0.556864	497	58	439	0.1167	FALSE
338.2	Chronic pain	neurological	NA	NA	NA	NA	NA	NA	NA	NA	NA	NA	NA	0.067588	0.198393	1.06992	0.725233	1.57844	0.733347	511	44	467	0.0861057	FALSE
339	Other headache syndromes	neurological	0.483044	0.213468	1.621	1.06678	2.46315	0.0236457	1331	54	1277	0.040571	FALSE	0.115789	0.135059	1.12276	0.861633	1.46302	0.391267	480	118	362	0.245833	FALSE
340	Migraine	neurological	-0.17189	0.347471	0.842072	0.426163	1.66388	0.620821	1297	20	1277	0.0154202	FALSE	0.102202	0.138859	1.10761	0.843697	1.45407	0.461723	522	106	416	0.203065	FALSE
350	Abnormal movement	neurological	NA	NA	NA	NA	NA	NA	NA	NA	NA	NA	NA	0.43558	0.285623	1.54586	0.883167	2.70581	0.127255	530	23	507	0.0433962	FALSE
351	Other peripheral nerve disorders	neurological	0.426733	0.21032	1.53224	1.01461	2.31396	0.0424617	1336	57	1279	0.0426647	FALSE	-0.29943	0.159025	0.741241	0.542744	1.01233	0.0597122	510	76	434	0.14902	FALSE
355.1	Chronic pain syndrome	neurological	NA	NA	NA	NA	NA	NA	NA	NA	NA	NA	NA	0.237576	0.237307	1.26817	0.796486	2.01919	0.316762	536	30	506	0.0559701	FALSE
362	Other retinal disorders	sense organs	-0.438336	0.248758	0.645109	0.396174	1.05046	0.0780523	1315	42	1273	0.0319392	FALSE	0.194349	0.229439	1.21452	0.774645	1.90417	0.39696	528	36	492	0.0681818	FALSE
362.2	Degeneration of macula and posterior pole of retina	sense organs	-0.396534	0.271933	0.672648	0.394743	1.1462	0.144784	1307	34	1273	0.0260138	FALSE	NA	NA	NA	NA	NA	NA	NA	NA	NA	NA	NA
362.29	Macular degeneration (senile) of retina NOS	sense organs	-0.396534	0.271933	0.672648	0.394743	1.1462	0.144784	1307	34	1273	0.0260138	FALSE	NA	NA	NA	NA	NA	NA	NA	NA	NA	NA	NA
365	Glaucoma	sense organs	-0.496065	0.318952	0.608922	0.325885	1.13778	0.119875	1299	26	1273	0.0200154	FALSE	-0.073219	0.181629	0.929397	0.651022	1.32681	0.686857	528	59	469	0.111742	FALSE
365.1	Open-angle glaucoma	sense organs	NA	NA	NA	NA	NA	NA	NA	NA	NA	NA	NA	-0.458344	0.216203	0.63233	0.413912	0.966005	0.0340085	534	42	492	0.0786517	FALSE
366	Cataract	sense organs	-0.0854043	0.122663	0.918141	0.721932	1.16768	0.486272	1347	224	1123	0.166295	FALSE	0.146906	0.207363	1.15825	0.771417	1.73905	0.478667	518	83	435	0.160232	FALSE
366.2	Senile cataract	sense organs	-0.323224	0.192722	0.723812	0.49611	1.05602	0.0935125	1204	81	1123	0.0672757	FALSE	0.276431	0.215977	1.31842	0.863394	2.01324	0.200578	524	72	452	0.137405	FALSE
367	Disorders of refraction and accommodation; blindness and low vision	sense organs	-0.233016	0.233539	0.792141	0.501199	1.25197	0.318396	1347	47	1300	0.0348924	FALSE	-0.109629	0.120286	0.896166	0.707945	1.13443	0.36208	490	258	232	0.526531	FALSE
367.1	Myopia	sense organs	-0.116282	0.286282	0.890224	0.507938	1.56023	0.684611	1333	33	1300	0.0247562	FALSE	-0.229523	0.132271	0.794913	0.613378	1.03017	0.0826973	470	122	348	0.259574	FALSE
367.2	Astigmatism	sense organs	NA	NA	NA	NA	NA	NA	NA	NA	NA	NA	NA	-0.0881939	0.156207	0.915583	0.674112	1.24355	0.572348	481	87	394	0.180873	FALSE
367.8	Hypermetropia	sense organs	NA	NA	NA	NA	NA	NA	NA	NA	NA	NA	NA	-0.459893	0.279173	0.631351	0.365287	1.09121	0.0994878	520	27	493	0.0519231	FALSE
368	Visual disturbances	sense organs	0.250945	0.342292	1.28524	0.657081	2.5139	0.463479	1346	21	1325	0.0156018	FALSE	-0.10926	0.218257	0.896497	0.584474	1.37509	0.616649	500	38	462	0.076	FALSE
371	Inflammation of the eye	sense organs	NA	NA	NA	NA	NA	NA	NA	NA	NA	NA	NA	0.232589	0.195936	1.26186	0.859466	1.85266	0.2352	503	50	453	0.0994036	FALSE
371.2	Conjunctivitis, noninfectious	sense organs	NA	NA	NA	NA	NA	NA	NA	NA	NA	NA	NA	-0.0547407	0.254608	0.946731	0.574777	1.55938	0.829767	530	26	504	0.0490566	FALSE
371.21	Allergic conjunctivitis	sense organs	NA	NA	NA	NA	NA	NA	NA	NA	NA	NA	NA	-0.0549037	0.254727	0.946576	0.57455	1.55949	0.829347	531	26	505	0.0489642	FALSE
371.3	Inflammation of eyelids	sense organs	NA	NA	NA	NA	NA	NA	NA	NA	NA	NA	NA	0.302069	0.28779	1.35265	0.769512	2.37771	0.293895	519	23	496	0.044316	FALSE
374	Other disorders of eyelids	sense organs	-0.0238704	0.315134	0.976412	0.526485	1.81084	0.93962	1321	24	1297	0.0181681	FALSE	0.205083	0.28336	1.22763	0.704475	2.13928	0.469217	536	22	514	0.0410448	FALSE
375	Disorders of lacrimal system	sense organs	0.291892	0.300093	1.33896	0.743571	2.41108	0.330717	1334	27	1307	0.0202399	FALSE	NA	NA	NA	NA	NA	NA	NA	NA	NA	NA	NA
375.1	Dry eyes	sense organs	NA	NA	NA	NA	NA	NA	NA	NA	NA	NA	NA	0.0652705	0.148274	1.06745	0.798239	1.42745	0.659791	492	95	397	0.193089	FALSE
379	Other disorders of eye	sense organs	NA	NA	NA	NA	NA	NA	NA	NA	NA	NA	NA	0.337576	0.245515	1.40155	0.866205	2.26774	0.16914	518	34	484	0.0656371	FALSE
379.2	Disorders of vitreous body	sense organs	NA	NA	NA	NA	NA	NA	NA	NA	NA	NA	NA	0.351924	0.271909	1.4218	0.83442	2.42266	0.195572	532	29	503	0.0545113	FALSE
386.9	Dizziness and giddiness (Light-headedness and vertigo)	sense organs	0.0117406	0.268951	1.01181	0.59726	1.71409	0.965181	1330	33	1297	0.024812	FALSE	-0.0891417	0.233007	0.914716	0.579358	1.44419	0.702038	515	35	480	0.0679612	FALSE
389	Hearing loss	sense organs	-0.346955	0.305033	0.706837	0.38875	1.28519	0.255357	1347	28	1319	0.0207869	FALSE	0.131014	0.142216	1.13998	0.862665	1.50645	0.356929	495	110	385	0.222222	FALSE
389.1	Sensorineural hearing loss	sense organs	NA	NA	NA	NA	NA	NA	NA	NA	NA	NA	NA	-0.15346	0.231052	0.857735	0.545353	1.34905	0.506577	516	38	478	0.0736434	FALSE
389.4	Tinnitus	sense organs	NA	NA	NA	NA	NA	NA	NA	NA	NA	NA	NA	0.218571	0.176535	1.2443	0.880348	1.75871	0.215673	489	62	427	0.126789	FALSE
395	Heart valve disorders	circulatory system	0.302194	0.322528	1.35282	0.718952	2.54556	0.348782	1333	24	1309	0.0180045	FALSE	NA	NA	NA	NA	NA	NA	NA	NA	NA	NA	NA
401	Hypertension	circulatory system	-0.127415	0.100043	0.880369	0.723613	1.07108	0.202806	1347	349	998	0.259094	FALSE	-0.229499	0.141717	0.794932	0.602141	1.04945	0.105358	525	158	367	0.300952	FALSE
401.1	Essential hypertension	circulatory system	-0.128348	0.100157	0.879547	0.722776	1.07032	0.200028	1346	348	998	0.258544	FALSE	-0.229499	0.141717	0.794932	0.602141	1.04945	0.105358	525	158	367	0.300952	FALSE
411	Ischemic Heart Disease	circulatory system	0.255598	0.198411	1.29123	0.875214	1.905	0.197667	1345	65	1280	0.0483271	FALSE	NA	NA	NA	NA	NA	NA	NA	NA	NA	NA	NA
411.3	Angina pectoris	circulatory system	0.216817	0.28515	1.24212	0.710293	2.17214	0.447039	1313	33	1280	0.0251333	FALSE	NA	NA	NA	NA	NA	NA	NA	NA	NA	NA	NA
411.4	Coronary atherosclerosis	circulatory system	0.15165	0.245663	1.16375	0.719031	1.88353	0.537033	1319	39	1280	0.0295679	FALSE	NA	NA	NA	NA	NA	NA	NA	NA	NA	NA	NA
411.8	Other chronic ischemic heart disease, unspecified	circulatory system	0.432564	0.315169	1.5412	0.830966	2.85849	0.169913	1306	26	1280	0.0199081	FALSE	NA	NA	NA	NA	NA	NA	NA	NA	NA	NA	NA
418	Nonspecific chest pain	circulatory system	NA	NA	NA	NA	NA	NA	NA	NA	NA	NA	NA	-0.0594043	0.161947	0.942326	0.68604	1.29435	0.713758	482	69	413	0.143154	FALSE
418.1	Precordial pain	circulatory system	-0.346478	0.285876	0.707174	0.403816	1.23842	0.225517	1347	29	1318	0.0215293	FALSE	NA	NA	NA	NA	NA	NA	NA	NA	NA	NA	NA
427	Cardiac dysrhythmias	circulatory system	0.407259	0.18852	1.50269	1.03848	2.17441	0.0307494	1341	74	1267	0.0551827	FALSE	-0.182654	0.197156	0.833057	0.566047	1.22602	0.354216	501	48	453	0.0958084	FALSE
427.2	Atrial fibrillation and flutter	circulatory system	0.502477	0.347907	1.65281	0.835754	3.26864	0.148659	1289	22	1267	0.0170675	FALSE	NA	NA	NA	NA	NA	NA	NA	NA	NA	NA	NA
427.9	Palpitations	circulatory system	0.337214	0.28387	1.40104	0.803185	2.44391	0.234865	1298	31	1267	0.0238829	FALSE	-0.122499	0.247537	0.884707	0.544618	1.43717	0.620691	525	28	497	0.0533333	FALSE
433	Cerebrovascular disease	circulatory system	0.331688	0.30339	1.39332	0.768775	2.52523	0.274274	1344	27	1317	0.0200893	FALSE	-0.14753	0.30019	0.862836	0.479073	1.55401	0.623103	543	21	522	0.038674	FALSE
454	Varicose veins	circulatory system	0.25545	0.265549	1.29104	0.767186	2.1726	0.336065	1250	32	1218	0.0256	FALSE	NA	NA	NA	NA	NA	NA	NA	NA	NA	NA	NA
454.1	Varicose veins of lower extremity	circulatory system	0.232206	0.269248	1.26138	0.744145	2.13813	0.388454	1249	31	1218	0.0248199	FALSE	NA	NA	NA	NA	NA	NA	NA	NA	NA	NA	NA
455	Hemorrhoids	circulatory system	0.126455	0.162699	1.1348	0.824948	1.56103	0.437022	1311	93	1218	0.0709382	FALSE	-0.163317	0.236968	0.849322	0.533778	1.3514	0.4907	501	33	468	0.0658683	FALSE
458	Hypotension	circulatory system	0.128476	0.287633	1.13709	0.647081	1.99818	0.655115	1305	31	1274	0.0237548	FALSE	NA	NA	NA	NA	NA	NA	NA	NA	NA	NA	NA
458.9	Hypotension NOS	circulatory system	0.105687	0.358965	1.11147	0.549974	2.24624	0.768436	1295	21	1274	0.0162162	FALSE	NA	NA	NA	NA	NA	NA	NA	NA	NA	NA	NA
459	Other disorders of circulatory system	circulatory system	0.174969	0.22574	1.19121	0.765304	1.85414	0.438285	1321	47	1274	0.0355791	FALSE	NA	NA	NA	NA	NA	NA	NA	NA	NA	NA	NA
459.9	Circulatory disease NEC	circulatory system	0.230048	0.229331	1.25866	0.802968	1.97296	0.315799	1320	46	1274	0.0348485	FALSE	NA	NA	NA	NA	NA	NA	NA	NA	NA	NA	NA
464	Acute sinusitis	respiratory	NA	NA	NA	NA	NA	NA	NA	NA	NA	NA	NA	0.38942	0.244549	1.47612	0.914026	2.38389	0.111295	500	29	471	0.058	FALSE
465	Acute upper respiratory infections of multiple or unspecified sites	respiratory	0.0596556	0.344921	1.06147	0.53989	2.08694	0.862687	1347	20	1327	0.0148478	FALSE	-0.0971174	0.143809	0.907449	0.684557	1.20292	0.499472	448	105	343	0.234375	FALSE
465.2	Acute pharyngitis	respiratory	NA	NA	NA	NA	NA	NA	NA	NA	NA	NA	NA	0.084307	0.262755	1.08796	0.650059	1.82086	0.748318	489	25	464	0.0511247	FALSE
472	Chronic pharyngitis and nasopharyngitis	respiratory	NA	NA	NA	NA	NA	NA	NA	NA	NA	NA	NA	0.0592818	0.275039	1.06107	0.61891	1.81913	0.829347	528	21	507	0.0397727	FALSE
475	Chronic sinusitis	respiratory	NA	NA	NA	NA	NA	NA	NA	NA	NA	NA	NA	-0.0883285	0.257176	0.91546	0.553002	1.51549	0.731256	520	28	492	0.0538462	FALSE
476	Allergic rhinitis	respiratory	-0.137281	0.250817	0.871725	0.533187	1.42521	0.584148	1304	40	1264	0.0306748	FALSE	-0.0329345	0.127157	0.967602	0.754152	1.24147	0.79563	488	149	339	0.305328	FALSE
480	Pneumonia	respiratory	0.0162577	0.236952	1.01639	0.638797	1.61718	0.945299	1344	42	1302	0.03125	FALSE	NA	NA	NA	NA	NA	NA	NA	NA	NA	NA	NA
480.1	Bacterial pneumonia	respiratory	0.0440747	0.298458	1.04506	0.582222	1.87583	0.882599	1328	26	1302	0.0195783	FALSE	NA	NA	NA	NA	NA	NA	NA	NA	NA	NA	NA
480.11	Pneumococcal pneumonia	respiratory	-0.0476761	0.317432	0.953443	0.511789	1.77623	0.880612	1325	23	1302	0.0173585	FALSE	NA	NA	NA	NA	NA	NA	NA	NA	NA	NA	NA
483	Acute bronchitis and bronchiolitis	respiratory	NA	NA	NA	NA	NA	NA	NA	NA	NA	NA	NA	-0.504913	0.266498	0.603558	0.357991	1.01758	0.0581422	502	23	479	0.0458167	FALSE
495	Asthma	respiratory	NA	NA	NA	NA	NA	NA	NA	NA	NA	NA	NA	0.103202	0.172834	1.10872	0.790134	1.55575	0.550431	529	61	468	0.115312	FALSE
496	Chronic airway obstruction	respiratory	0.11388	0.354937	1.12062	0.558893	2.24691	0.748327	1346	21	1325	0.0156018	FALSE	NA	NA	NA	NA	NA	NA	NA	NA	NA	NA	NA
497	Bronchitis	respiratory	NA	NA	NA	NA	NA	NA	NA	NA	NA	NA	NA	-0.1612	0.289523	0.851121	0.482553	1.5012	0.577677	519	22	497	0.0423892	FALSE
507	Pleurisy; pleural effusion	respiratory	0.0794491	0.322419	1.08269	0.575514	2.03682	0.80536	1329	24	1305	0.0180587	FALSE	NA	NA	NA	NA	NA	NA	NA	NA	NA	NA	NA
512	Other symptoms of respiratory system	respiratory	0.254536	0.237018	1.28986	0.810568	2.05257	0.282864	1347	43	1304	0.0319228	FALSE	-0.0127237	0.14574	0.987357	0.742023	1.3138	0.93043	437	108	329	0.24714	FALSE
512.7	Shortness of breath	respiratory	0.090545	0.30645	1.09477	0.600437	1.99608	0.767639	1330	26	1304	0.0195489	FALSE	0.113321	0.271891	1.11999	0.657319	1.90833	0.676832	514	27	487	0.0525292	FALSE
512.8	Cough	respiratory	NA	NA	NA	NA	NA	NA	NA	NA	NA	NA	NA	-0.159809	0.172597	0.852306	0.607684	1.1954	0.354493	466	70	396	0.150215	FALSE
519	Other diseases of respiratory system, not elsewhere classified	respiratory	-0.357901	0.31275	0.699142	0.378745	1.29058	0.252471	1347	23	1324	0.017075	FALSE	NA	NA	NA	NA	NA	NA	NA	NA	NA	NA	NA
519.8	Other diseases of respiratory system, NEC	respiratory	-0.357901	0.31275	0.699142	0.378745	1.29058	0.252471	1347	23	1324	0.017075	FALSE	NA	NA	NA	NA	NA	NA	NA	NA	NA	NA	NA
521	Diseases of hard tissues of teeth	digestive	NA	NA	NA	NA	NA	NA	NA	NA	NA	NA	NA	-0.0819789	0.13953	0.921291	0.700853	1.21106	0.556844	511	103	408	0.201566	FALSE
521.1	Dental caries	digestive	NA	NA	NA	NA	NA	NA	NA	NA	NA	NA	NA	-0.100921	0.140664	0.904005	0.686176	1.19098	0.47309	513	99	414	0.192982	FALSE
522	Diseases of pulp and periapical tissues	digestive	NA	NA	NA	NA	NA	NA	NA	NA	NA	NA	NA	-0.314608	0.298455	0.730075	0.406741	1.31044	0.291827	532	21	511	0.0394737	FALSE
523	Gingival and periodontal diseases	digestive	NA	NA	NA	NA	NA	NA	NA	NA	NA	NA	NA	-0.195973	0.142334	0.822035	0.621917	1.08654	0.16856	520	100	420	0.192308	FALSE
523.1	Gingivitis	digestive	NA	NA	NA	NA	NA	NA	NA	NA	NA	NA	NA	-0.195974	0.246332	0.822033	0.507233	1.33221	0.426282	520	29	491	0.0557692	FALSE
523.3	Periodontitis (acute or chronic)	digestive	NA	NA	NA	NA	NA	NA	NA	NA	NA	NA	NA	-0.522467	0.306753	0.593056	0.325074	1.08195	0.0885272	532	21	511	0.0394737	FALSE
525	Other diseases of the teeth and supporting structures	digestive	NA	NA	NA	NA	NA	NA	NA	NA	NA	NA	NA	-0.140191	0.1589	0.869192	0.636586	1.18679	0.377637	519	73	446	0.140655	FALSE
525.1	Loss of teeth or edentulism	digestive	NA	NA	NA	NA	NA	NA	NA	NA	NA	NA	NA	-0.487876	0.241305	0.613929	0.382574	0.985193	0.0431949	532	31	501	0.0582707	FALSE
530	Diseases of esophagus	digestive	-0.12902	0.133838	0.878957	0.676148	1.1426	0.335048	1340	139	1201	0.103731	FALSE	0.0676362	0.136971	1.06998	0.818054	1.39948	0.621448	496	115	381	0.231855	FALSE
530.1	Esophagitis, GERD and related diseases	digestive	-0.151333	0.137415	0.859562	0.656609	1.12525	0.270775	1331	130	1201	0.0976709	FALSE	0.0676362	0.136971	1.06998	0.818054	1.39948	0.621448	496	115	381	0.231855	FALSE
530.11	GERD	digestive	-0.249911	0.163425	0.77887	0.565399	1.07294	0.126212	1290	89	1201	0.0689922	FALSE	0.0580048	0.138765	1.05972	0.807369	1.39095	0.675941	498	111	387	0.222892	FALSE
530.14	Reflux esophagitis	digestive	-0.100915	0.286975	0.90401	0.515104	1.58654	0.725101	1230	29	1201	0.0235772	FALSE	NA	NA	NA	NA	NA	NA	NA	NA	NA	NA	NA
531	Peptic ulcer (excl. esophageal)	digestive	-0.122558	0.241464	0.884654	0.551106	1.42008	0.61176	1347	42	1305	0.0311804	FALSE	NA	NA	NA	NA	NA	NA	NA	NA	NA	NA	NA
531.2	Gastric ulcer	digestive	-0.170762	0.267535	0.843022	0.499009	1.4242	0.523292	1339	34	1305	0.0253921	FALSE	NA	NA	NA	NA	NA	NA	NA	NA	NA	NA	NA
535	Gastritis and duodenitis	digestive	-0.0632059	0.126477	0.93875	0.73264	1.20284	0.617256	1287	161	1126	0.125097	FALSE	NA	NA	NA	NA	NA	NA	NA	NA	NA	NA	NA
535.6	Duodenitis	digestive	-0.0269366	0.31836	0.973423	0.521564	1.81675	0.932571	1149	23	1126	0.0200174	FALSE	NA	NA	NA	NA	NA	NA	NA	NA	NA	NA	NA
535.8	Other specified gastritis	digestive	-0.153401	0.206522	0.857786	0.572247	1.2858	0.457615	1182	56	1126	0.0473773	FALSE	NA	NA	NA	NA	NA	NA	NA	NA	NA	NA	NA
536	Disorders of function of stomach	digestive	0.0459518	0.172777	1.04702	0.746252	1.46902	0.79027	1211	85	1126	0.0701899	FALSE	NA	NA	NA	NA	NA	NA	NA	NA	NA	NA	NA
536.8	Dyspepsia and other specified disorders of function of stomach	digestive	0.0459518	0.172777	1.04702	0.746252	1.46902	0.79027	1211	85	1126	0.0701899	FALSE	NA	NA	NA	NA	NA	NA	NA	NA	NA	NA	NA
550	Abdominal hernia	digestive	-0.248979	0.158021	0.779596	0.571952	1.06262	0.115116	1347	96	1251	0.0712695	FALSE	NA	NA	NA	NA	NA	NA	NA	NA	NA	NA	NA
550.2	Diaphragmatic hernia	digestive	-0.245417	0.171594	0.782379	0.558924	1.09517	0.152655	1334	83	1251	0.0622189	FALSE	NA	NA	NA	NA	NA	NA	NA	NA	NA	NA	NA
558	Noninfectious gastroenteritis	digestive	0.420517	0.248668	1.52275	0.935315	2.47913	0.0908217	1181	39	1142	0.0330229	FALSE	NA	NA	NA	NA	NA	NA	NA	NA	NA	NA	NA
560	Intestinal obstruction without mention of hernia	digestive	-0.14694	0.325602	0.863346	0.456065	1.63434	0.651782	1163	21	1142	0.0180567	FALSE	NA	NA	NA	NA	NA	NA	NA	NA	NA	NA	NA
561	Symptoms involving digestive system	digestive	0.167964	0.170727	1.18289	0.846486	1.653	0.325207	1226	84	1142	0.0685155	FALSE	0.0474166	0.202794	1.04856	0.704646	1.56032	0.815127	498	41	457	0.0823293	FALSE
564	Functional digestive disorders	digestive	0.11523	0.159292	1.12213	0.821206	1.53333	0.469441	1241	99	1142	0.0797744	FALSE	-0.164671	0.242051	0.848173	0.527772	1.36308	0.496305	525	29	496	0.0552381	FALSE
564.1	Irritable Bowel Syndrome	digestive	NA	NA	NA	NA	NA	NA	NA	NA	NA	NA	NA	-0.216789	0.266279	0.805099	0.477736	1.35678	0.415563	533	25	508	0.0469043	FALSE
564.9	Personal history of diseases of digestive system	digestive	-0.0266923	0.190069	0.973661	0.670838	1.41318	0.888317	1209	67	1142	0.0554177	FALSE	NA	NA	NA	NA	NA	NA	NA	NA	NA	NA	NA
565	Anal and rectal conditions	digestive	0.176631	0.220221	1.19319	0.774914	1.83724	0.422518	1313	49	1264	0.0373191	FALSE	NA	NA	NA	NA	NA	NA	NA	NA	NA	NA	NA
565.1	Anal and rectal polyp	digestive	0.254525	0.291757	1.28985	0.728098	2.28501	0.382998	1293	29	1264	0.0224285	FALSE	NA	NA	NA	NA	NA	NA	NA	NA	NA	NA	NA
571	Chronic liver disease and cirrhosis	digestive	0.145991	0.308625	1.15719	0.63197	2.1189	0.636186	1321	25	1296	0.0189251	FALSE	NA	NA	NA	NA	NA	NA	NA	NA	NA	NA	NA
571.5	Other chronic nonalcoholic liver disease	digestive	0.151793	0.3264	1.16392	0.613883	2.20678	0.641894	1318	22	1296	0.016692	FALSE	NA	NA	NA	NA	NA	NA	NA	NA	NA	NA	NA
574	Cholelithiasis and cholecystitis	digestive	-0.127353	0.182874	0.880423	0.615213	1.25996	0.486182	1333	73	1260	0.0547637	FALSE	NA	NA	NA	NA	NA	NA	NA	NA	NA	NA	NA
574.1	Cholelithiasis	digestive	-0.0645085	0.196034	0.937528	0.638436	1.37674	0.742104	1323	63	1260	0.047619	FALSE	NA	NA	NA	NA	NA	NA	NA	NA	NA	NA	NA
574.12	Cholelithiasis with other cholecystitis	digestive	-0.120021	0.320693	0.886902	0.473039	1.66286	0.708215	1283	23	1260	0.0179267	FALSE	NA	NA	NA	NA	NA	NA	NA	NA	NA	NA	NA
575	Other biliary tract disease	digestive	0.461585	0.332877	1.58659	0.826253	3.0466	0.165548	1284	24	1260	0.0186916	FALSE	NA	NA	NA	NA	NA	NA	NA	NA	NA	NA	NA
578	Gastrointestinal hemorrhage	digestive	0.108475	0.157317	1.11458	0.81884	1.51712	0.490488	1324	103	1221	0.0777946	FALSE	0.0190468	0.252499	1.01923	0.621355	1.67187	0.93987	527	28	499	0.0531309	FALSE
578.8	Hemorrhage of rectum and anus	digestive	0.153539	0.233446	1.16595	0.737849	1.84245	0.510726	1268	47	1221	0.0370662	FALSE	NA	NA	NA	NA	NA	NA	NA	NA	NA	NA	NA
578.9	Hemorrhage of gastrointestinal tract	digestive	0.0334043	0.225142	1.03397	0.665063	1.6075	0.882051	1270	49	1221	0.0385827	FALSE	NA	NA	NA	NA	NA	NA	NA	NA	NA	NA	NA
585	Renal failure	genitourinary	0.0794539	0.248777	1.0827	0.66488	1.76307	0.74944	1329	43	1286	0.0323552	FALSE	NA	NA	NA	NA	NA	NA	NA	NA	NA	NA	NA
585.1	Acute renal failure	genitourinary	-0.185141	0.332912	0.830987	0.432727	1.59579	0.578126	1309	23	1286	0.0175707	FALSE	NA	NA	NA	NA	NA	NA	NA	NA	NA	NA	NA
585.3	Chronic renal failure [CKD]	genitourinary	0.0281735	0.327766	1.02857	0.541047	1.9554	0.931501	1310	24	1286	0.0183206	FALSE	NA	NA	NA	NA	NA	NA	NA	NA	NA	NA	NA
591	Urinary tract infection	genitourinary	-0.116975	0.220273	0.889607	0.577694	1.36993	0.595386	1279	52	1227	0.0406568	FALSE	-0.133797	0.165936	0.874767	0.631894	1.21099	0.42006	487	69	418	0.141684	FALSE
593	Hematuria	genitourinary	-0.165591	0.203096	0.847393	0.569123	1.26172	0.414881	1286	59	1227	0.0458787	FALSE	NA	NA	NA	NA	NA	NA	NA	NA	NA	NA	NA
594	Urinary calculus	genitourinary	0.042719	0.288243	1.04364	0.593192	1.83616	0.882181	1344	29	1315	0.0215774	FALSE	-0.142989	0.261472	0.866763	0.519195	1.44701	0.584473	542	26	516	0.0479705	FALSE
594.1	Calculus of kidney	genitourinary	NA	NA	NA	NA	NA	NA	NA	NA	NA	NA	NA	-0.0389043	0.272856	0.961843	0.563436	1.64196	0.88662	540	24	516	0.0444444	FALSE
599	Other symptoms/disorders or the urinary system	genitourinary	0.610111	0.295365	1.84064	1.03169	3.28388	0.0388644	1337	28	1309	0.0209424	FALSE	0.103435	0.166147	1.10897	0.800745	1.53585	0.533579	494	67	427	0.135628	FALSE
599.4	Urinary incontinence	genitourinary	NA	NA	NA	NA	NA	NA	NA	NA	NA	NA	NA	0.169056	0.231038	1.18419	0.752934	1.86245	0.464335	535	33	502	0.0616822	FALSE
610	Benign mammary dysplasias	genitourinary	0.0859823	0.294424	1.08979	0.61196	1.94071	0.770259	1330	28	1302	0.0210526	FALSE	0.238146	0.294832	1.26889	0.711966	2.26148	0.419244	524	23	501	0.0438931	FALSE
611	Abnormal findings on mammogram or breast exam	genitourinary	NA	NA	NA	NA	NA	NA	NA	NA	NA	NA	NA	0.0974866	0.174244	1.1024	0.783463	1.55116	0.575831	509	65	444	0.127701	FALSE
611.1	Abnormal mammogram	genitourinary	NA	NA	NA	NA	NA	NA	NA	NA	NA	NA	NA	0.115212	0.246144	1.12211	0.69265	1.81785	0.639738	519	32	487	0.061657	FALSE
611.3	Lump or mass in breast	genitourinary	NA	NA	NA	NA	NA	NA	NA	NA	NA	NA	NA	-0.0551405	0.235079	0.946352	0.596966	1.50022	0.814549	519	31	488	0.0597303	FALSE
613	Other nonmalignant breast conditions	genitourinary	NA	NA	NA	NA	NA	NA	NA	NA	NA	NA	NA	0.0185937	0.261985	1.01877	0.609634	1.70248	0.94342	514	25	489	0.0486381	FALSE
614	Inflammatory diseases of female pelvic organs	genitourinary	-0.0336714	0.201656	0.966889	0.651214	1.43559	0.86739	1326	57	1269	0.0429864	FALSE	-0.0104689	0.159139	0.989586	0.724421	1.35181	0.947549	487	79	408	0.162218	FALSE
614.1	Pelvic peritoneal adhesions, female (postoperative) (postinfection)	genitourinary	0.202236	0.260379	1.22414	0.734837	2.03924	0.437336	1302	33	1269	0.0253456	FALSE	NA	NA	NA	NA	NA	NA	NA	NA	NA	NA	NA
614.5	Inflammatory disease of cervix, vagina, and vulva	genitourinary	NA	NA	NA	NA	NA	NA	NA	NA	NA	NA	NA	-0.0704509	0.169677	0.931973	0.6683	1.29968	0.677992	486	70	416	0.144033	FALSE
614.52	Vaginitis and vulvovaginitis	genitourinary	NA	NA	NA	NA	NA	NA	NA	NA	NA	NA	NA	-0.116173	0.185779	0.890321	0.618597	1.2814	0.531756	487	57	430	0.117043	FALSE
615	Endometriosis	genitourinary	-0.119428	0.266695	0.887427	0.526159	1.49675	0.654291	1302	33	1269	0.0253456	FALSE	NA	NA	NA	NA	NA	NA	NA	NA	NA	NA	NA
618	Genital prolapse	genitourinary	-0.214725	0.258558	0.806764	0.486023	1.33917	0.406274	1347	36	1311	0.0267261	FALSE	NA	NA	NA	NA	NA	NA	NA	NA	NA	NA	NA
618.1	Prolapse of vaginal walls	genitourinary	-0.429513	0.325963	0.650826	0.343558	1.23291	0.187612	1333	22	1311	0.0165041	FALSE	NA	NA	NA	NA	NA	NA	NA	NA	NA	NA	NA
619	Noninflammatory female genital disorders	genitourinary	-0.0348286	0.180047	0.965771	0.678601	1.37446	0.846613	1347	75	1272	0.0556793	FALSE	-0.194839	0.222933	0.822967	0.53164	1.27393	0.382128	490	36	454	0.0734694	FALSE
619.2	Disorders of uterus, NEC	genitourinary	-0.346969	0.307441	0.706827	0.386914	1.29126	0.259079	1298	26	1272	0.0200308	FALSE	NA	NA	NA	NA	NA	NA	NA	NA	NA	NA	NA
619.3	Noninflammatory disorders of cervix	genitourinary	0.0603418	0.273073	1.0622	0.621958	1.81406	0.825114	1303	31	1272	0.0237913	FALSE	NA	NA	NA	NA	NA	NA	NA	NA	NA	NA	NA
622	Polyp of female genital organs	genitourinary	-0.13526	0.157334	0.873488	0.6417	1.189	0.389953	1334	98	1236	0.0734633	FALSE	NA	NA	NA	NA	NA	NA	NA	NA	NA	NA	NA
622.1	Polyp of corpus uteri	genitourinary	-0.273669	0.178921	0.760584	0.535607	1.08006	0.126128	1310	74	1236	0.0564885	FALSE	NA	NA	NA	NA	NA	NA	NA	NA	NA	NA	NA
622.2	Mucous polyp of cervix	genitourinary	0.00954908	0.265676	1.00959	0.59979	1.6994	0.971328	1272	36	1236	0.0283019	FALSE	NA	NA	NA	NA	NA	NA	NA	NA	NA	NA	NA
625	Pain and other symptoms associated with female genital organs	genitourinary	NA	NA	NA	NA	NA	NA	NA	NA	NA	NA	NA	-0.528369	0.277393	0.589566	0.342303	1.01544	0.0568105	503	26	477	0.0516899	FALSE
626	Disorders of menstruation and other abnormal bleeding from female genital tract	genitourinary	0.130172	0.134521	1.13902	0.875037	1.48265	0.333208	1255	142	1113	0.113147	FALSE	0.0181662	0.127461	1.01833	0.793217	1.30733	0.886667	471	146	325	0.309979	FALSE
626.1	Irregular menstrual cycle/bleeding	genitourinary	0.160429	0.149086	1.17401	0.876533	1.57245	0.281892	1223	110	1113	0.0899428	FALSE	0.213337	0.149648	1.2378	0.923141	1.65972	0.153987	467	93	374	0.199143	FALSE
626.11	Absent or infrequent menstruation	genitourinary	NA	NA	NA	NA	NA	NA	NA	NA	NA	NA	NA	-0.197493	0.262422	0.820786	0.490741	1.3728	0.451704	517	24	493	0.0464217	FALSE
626.12	Excessive or frequent menstruation	genitourinary	0.166417	0.181776	1.18107	0.827071	1.68657	0.359926	1185	72	1113	0.0607595	FALSE	0.164713	0.281616	1.17906	0.678919	2.04763	0.558624	521	24	497	0.0460653	FALSE
626.13	Irregular menstrual cycle	genitourinary	NA	NA	NA	NA	NA	NA	NA	NA	NA	NA	NA	0.0503102	0.282211	1.0516	0.60482	1.82841	0.85851	513	22	491	0.042885	FALSE
626.14	Irregular menstrual bleeding	genitourinary	0.0865605	0.290439	1.09042	0.617114	1.92673	0.765678	1140	27	1113	0.0236842	FALSE	NA	NA	NA	NA	NA	NA	NA	NA	NA	NA	NA
626.2	Dysmenorrhea	genitourinary	NA	NA	NA	NA	NA	NA	NA	NA	NA	NA	NA	-0.0445266	0.252032	0.95645	0.583617	1.56746	0.859767	526	27	499	0.0513308	FALSE
627	Menopausal and postmenopausal disorders	genitourinary	0.121435	0.185801	1.12912	0.78448	1.62516	0.513383	1185	72	1113	0.0607595	FALSE	0.175495	0.199916	1.19184	0.805461	1.76355	0.380029	516	58	458	0.112403	FALSE
627.1	Postmenopausal bleeding	genitourinary	0.0902019	0.192304	1.0944	0.750727	1.59539	0.639027	1180	67	1113	0.0567797	FALSE	NA	NA	NA	NA	NA	NA	NA	NA	NA	NA	NA
627.2	Symptomatic menopause	genitourinary	NA	NA	NA	NA	NA	NA	NA	NA	NA	NA	NA	0.142996	0.250524	1.15372	0.706077	1.88518	0.568145	531	32	499	0.0602637	FALSE
628	Ovarian cyst	genitourinary	0.271008	0.220219	1.31129	0.851616	2.01907	0.21846	1163	50	1113	0.0429923	FALSE	-0.0890805	0.253312	0.914772	0.556787	1.50292	0.725091	530	27	503	0.0509434	FALSE
634	Miscarriage; stillbirth	pregnancy complications	0.0974311	0.233517	1.10234	0.697493	1.74216	0.676508	1308	48	1260	0.0366972	FALSE	NA	NA	NA	NA	NA	NA	NA	NA	NA	NA	NA
635	Hemorrhage during pregnancy; childbirth and postpartum	pregnancy complications	-0.350851	0.311727	0.704089	0.38219	1.2971	0.260374	1292	32	1260	0.0247678	FALSE	NA	NA	NA	NA	NA	NA	NA	NA	NA	NA	NA
635.3	Placenta previa and abruptio placenta	pregnancy complications	-0.10959	0.353903	0.896202	0.447875	1.79331	0.75682	1284	24	1260	0.0186916	FALSE	NA	NA	NA	NA	NA	NA	NA	NA	NA	NA	NA
636	Early or threatened labor; hemorrhage in early pregnancy	pregnancy complications	0.337597	0.333455	1.40158	0.729078	2.69438	0.311336	1285	25	1260	0.0194553	FALSE	NA	NA	NA	NA	NA	NA	NA	NA	NA	NA	NA
656	Other perinatal conditions of fetus or newborn	pregnancy complications	NA	NA	NA	NA	NA	NA	NA	NA	NA	NA	NA	0.0608701	0.27112	1.06276	0.624675	1.80808	0.822358	539	22	517	0.0408163	FALSE
681	Superficial cellulitis and abscess	dermatologic	NA	NA	NA	NA	NA	NA	NA	NA	NA	NA	NA	0.182289	0.278135	1.19996	0.695686	2.06976	0.512213	507	23	484	0.0453649	FALSE
687.1	Rash and other nonspecific skin eruption	dermatologic	NA	NA	NA	NA	NA	NA	NA	NA	NA	NA	NA	-0.103173	0.176062	0.901971	0.638742	1.27368	0.55787	480	60	420	0.125	FALSE
687.4	Disturbance of skin sensation	dermatologic	NA	NA	NA	NA	NA	NA	NA	NA	NA	NA	NA	-0.271698	0.227802	0.762084	0.487634	1.191	0.23299	497	37	460	0.0744467	FALSE
694	Dyschromia and Vitiligo	dermatologic	NA	NA	NA	NA	NA	NA	NA	NA	NA	NA	NA	-0.214014	0.293485	0.807337	0.454188	1.43507	0.46587	515	21	494	0.0407767	FALSE
695	Erythematous conditions	dermatologic	NA	NA	NA	NA	NA	NA	NA	NA	NA	NA	NA	0.00970249	0.279674	1.00975	0.583648	1.74693	0.972325	532	21	511	0.0394737	FALSE
706	Diseases of sebaceous glands	dermatologic	0.370458	0.300074	1.4484	0.804377	2.60805	0.216996	1347	26	1321	0.0193022	FALSE	0.0285548	0.164147	1.02897	0.745893	1.41947	0.861898	500	71	429	0.142	FALSE
706.1	Acne	dermatologic	NA	NA	NA	NA	NA	NA	NA	NA	NA	NA	NA	-0.174904	0.193398	0.839538	0.574667	1.22649	0.365799	527	51	476	0.0967742	FALSE
706.2	Sebaceous cyst	dermatologic	0.370458	0.300074	1.4484	0.804377	2.60805	0.216996	1347	26	1321	0.0193022	FALSE	NA	NA	NA	NA	NA	NA	NA	NA	NA	NA	NA
716	Other arthropathies	musculoskeletal	NA	NA	NA	NA	NA	NA	NA	NA	NA	NA	NA	0.81583	0.30995	2.26105	1.23162	4.15093	0.00848499	529	21	508	0.0396975	FALSE
721	Spondylosis and allied disorders	musculoskeletal	NA	NA	NA	NA	NA	NA	NA	NA	NA	NA	NA	-0.101774	0.200355	0.903234	0.609894	1.33766	0.611476	521	42	479	0.0806142	FALSE
721.1	Spondylosis without myelopathy	musculoskeletal	NA	NA	NA	NA	NA	NA	NA	NA	NA	NA	NA	-0.401851	0.225155	0.66908	0.430351	1.04024	0.074297	521	34	487	0.0652591	FALSE
722	Intervertebral disc disorders	musculoskeletal	NA	NA	NA	NA	NA	NA	NA	NA	NA	NA	NA	0.195881	0.174336	1.21638	0.864315	1.71186	0.26119	515	59	456	0.114563	FALSE
722.6	Degeneration of intervertebral disc	musculoskeletal	NA	NA	NA	NA	NA	NA	NA	NA	NA	NA	NA	0.377208	0.21599	1.45821	0.954916	2.22676	0.0807385	514	38	476	0.07393	FALSE
726	Peripheral enthesopathies and allied syndromes	musculoskeletal	-0.10311	0.231408	0.902028	0.573115	1.41971	0.655904	1327	44	1283	0.0331575	FALSE	0.193117	0.147578	1.21303	0.90834	1.61991	0.190678	492	110	382	0.223577	FALSE
726.1	Enthesopathy	musculoskeletal	-0.225639	0.298689	0.798006	0.444382	1.43303	0.44999	1310	27	1283	0.0206107	FALSE	-0.0485046	0.179912	0.952653	0.669562	1.35544	0.787466	501	59	442	0.117764	FALSE
727	Other disorders of synovium, tendon, and bursa	musculoskeletal	-0.159717	0.277656	0.852385	0.494641	1.46886	0.565134	1314	31	1283	0.0235921	FALSE	-0.0756315	0.178667	0.927158	0.653235	1.31594	0.672069	515	58	457	0.112621	FALSE
727.1	Synovitis and tenosynovitis	musculoskeletal	NA	NA	NA	NA	NA	NA	NA	NA	NA	NA	NA	-0.000323955	0.220274	0.999676	0.64917	1.53943	0.998827	527	37	490	0.0702087	FALSE
728.7	Fasciitis	musculoskeletal	NA	NA	NA	NA	NA	NA	NA	NA	NA	NA	NA	0.031822	0.175368	1.03233	0.732056	1.45578	0.856008	523	59	464	0.112811	FALSE
735	Acquired foot deformities	musculoskeletal	0.24966	0.229099	1.28359	0.819243	2.01113	0.275825	1343	45	1298	0.0335071	FALSE	0.205438	0.171296	1.22806	0.877829	1.71803	0.230407	525	64	461	0.121905	FALSE
735.1	Flat foot	musculoskeletal	NA	NA	NA	NA	NA	NA	NA	NA	NA	NA	NA	0.0696117	0.238947	1.07209	0.671175	1.71249	0.770802	537	30	507	0.0558659	FALSE
735.3	Hallux valgus (Bunion)	musculoskeletal	0.380302	0.249826	1.46273	0.89641	2.38682	0.127942	1336	38	1298	0.0284431	FALSE	0.25021	0.239969	1.2843	0.802416	2.05556	0.297097	539	30	509	0.0556586	FALSE
740	Osteoarthrosis	musculoskeletal	-0.152314	0.142274	0.858719	0.649748	1.1349	0.284363	1347	132	1215	0.0979955	FALSE	0.380136	0.169311	1.46248	1.04947	2.03804	0.0247557	512	89	423	0.173828	FALSE
740.1	Osteoarthritis; localized	musculoskeletal	-0.160337	0.165814	0.851857	0.615493	1.17899	0.33356	1310	95	1215	0.0725191	FALSE	0.356825	0.1939	1.42879	0.977049	2.08938	0.0657311	521	56	465	0.107486	FALSE
740.11	Osteoarthrosis, localized, primary	musculoskeletal	0.15699	0.388769	1.16998	0.546076	2.50672	0.68635	1235	20	1215	0.0161943	FALSE	0.402693	0.21821	1.49585	0.975311	2.2942	0.0649742	524	43	481	0.0820611	FALSE
740.9	Osteoarthrosis NOS	musculoskeletal	-0.122802	0.223847	0.884439	0.570329	1.37154	0.583282	1263	48	1215	0.0380048	FALSE	0.199845	0.211602	1.22121	0.806626	1.84889	0.344946	517	47	470	0.0909091	FALSE
741	Symptoms and disorders of the joints	musculoskeletal	NA	NA	NA	NA	NA	NA	NA	NA	NA	NA	NA	-0.111261	0.273735	0.894706	0.523205	1.52999	0.68441	515	23	492	0.0446602	FALSE
743	Osteoporosis, osteopenia and pathological fracture	musculoskeletal	NA	NA	NA	NA	NA	NA	NA	NA	NA	NA	NA	-0.11886	0.237573	0.887932	0.557383	1.41451	0.616856	535	41	494	0.0766355	FALSE
743.1	Osteoporosis	musculoskeletal	NA	NA	NA	NA	NA	NA	NA	NA	NA	NA	NA	0.0091103	0.308932	1.00915	0.550793	1.84895	0.976474	544	24	520	0.0441176	FALSE
743.11	Osteoporosis NOS	musculoskeletal	NA	NA	NA	NA	NA	NA	NA	NA	NA	NA	NA	0.0091103	0.308932	1.00915	0.550793	1.84895	0.976474	544	24	520	0.0441176	FALSE
743.9	Osteopenia or other disorder of bone and cartilage	musculoskeletal	NA	NA	NA	NA	NA	NA	NA	NA	NA	NA	NA	-0.226807	0.327799	0.797074	0.419248	1.5154	0.488993	531	21	510	0.039548	FALSE
745	Pain in joint	musculoskeletal	NA	NA	NA	NA	NA	NA	NA	NA	NA	NA	NA	0.117819	0.118242	1.12504	0.892315	1.41846	0.319046	493	309	184	0.626775	FALSE
755	Congenital anomalies of limbs	congenital anomalies	NA	NA	NA	NA	NA	NA	NA	NA	NA	NA	NA	0.186085	0.272737	1.20452	0.70576	2.05577	0.495057	531	25	506	0.047081	FALSE
755.1	Congenital deformities of feet	congenital anomalies	NA	NA	NA	NA	NA	NA	NA	NA	NA	NA	NA	0.179006	0.274843	1.19603	0.697896	2.04971	0.51485	532	24	508	0.0451128	FALSE
760	Back pain	symptoms	-0.221822	0.320582	0.801058	0.427346	1.50158	0.488978	1347	23	1324	0.017075	FALSE	0.0733594	0.113312	1.07612	0.861801	1.34373	0.517364	503	280	223	0.55666	FALSE
761	Cervicalgia	symptoms	NA	NA	NA	NA	NA	NA	NA	NA	NA	NA	NA	-0.0359506	0.1262	0.964688	0.753293	1.23541	0.775743	487	135	352	0.277207	FALSE
763	Thoracic or lumbosacral neuritis or radiculitis, unspecified	symptoms	NA	NA	NA	NA	NA	NA	NA	NA	NA	NA	NA	-0.123741	0.221197	0.883609	0.572761	1.36316	0.57588	530	37	493	0.0698113	FALSE
764	Sciatica	symptoms	NA	NA	NA	NA	NA	NA	NA	NA	NA	NA	NA	0.168765	0.277095	1.18384	0.687742	2.0378	0.542492	529	23	506	0.0434783	FALSE
765	Cervical radiculitis	symptoms	NA	NA	NA	NA	NA	NA	NA	NA	NA	NA	NA	-0.371783	0.274139	0.689504	0.402888	1.18002	0.175041	523	22	501	0.042065	FALSE
769	Nonallopathic lesions NEC	symptoms	NA	NA	NA	NA	NA	NA	NA	NA	NA	NA	NA	-0.22582	0.217684	0.797862	0.520752	1.22243	0.29956	547	35	512	0.0639854	FALSE
770	Myalgia and myositis unspecified	symptoms	NA	NA	NA	NA	NA	NA	NA	NA	NA	NA	NA	0.113057	0.191371	1.1197	0.769488	1.62929	0.554671	517	48	469	0.0928433	FALSE
783	Fever of unknown origin	symptoms	0.457712	0.318228	1.58045	0.847034	2.94892	0.150345	1347	23	1324	0.017075	FALSE	NA	NA	NA	NA	NA	NA	NA	NA	NA	NA	NA
785	Abdominal pain	symptoms	-0.123353	0.153187	0.883951	0.654685	1.1935	0.420678	1347	101	1246	0.0749814	FALSE	-0.0548153	0.129876	0.94666	0.733908	1.22109	0.672982	504	119	385	0.236111	FALSE
788	Syncope and collapse	symptoms	0.094501	0.251342	1.09911	0.671575	1.79882	0.706928	1347	38	1309	0.0282108	FALSE	NA	NA	NA	NA	NA	NA	NA	NA	NA	NA	NA
789	Nausea and vomiting	symptoms	-0.0785725	0.183357	0.924435	0.645357	1.3242	0.668271	1347	69	1278	0.0512249	FALSE	-0.105984	0.225216	0.899439	0.578448	1.39856	0.637936	510	34	476	0.0666667	FALSE
792	Abnormal Papanicolaou smear of cervix and cervical HPV	genitourinary	NA	NA	NA	NA	NA	NA	NA	NA	NA	NA	NA	-0.108181	0.149021	0.897466	0.670145	1.2019	0.467873	513	80	433	0.155945	FALSE
792.1	Papanicolaou smear of cervix or vagina with atypical squamous cells	genitourinary	NA	NA	NA	NA	NA	NA	NA	NA	NA	NA	NA	0.0834374	0.221628	1.08702	0.704016	1.67838	0.706564	520	33	487	0.0634615	FALSE
798	Malaise and fatigue	symptoms	NA	NA	NA	NA	NA	NA	NA	NA	NA	NA	NA	0.225889	0.188492	1.25344	0.866273	1.81363	0.230761	498	51	447	0.10241	FALSE
819	Skull and face fracture and other intercranial injury	injuries & poisonings	NA	NA	NA	NA	NA	NA	NA	NA	NA	NA	NA	-0.252479	0.263307	0.776872	0.463679	1.30161	0.337621	535	24	511	0.0448598	FALSE
835	Internal derangement of knee	injuries & poisonings	NA	NA	NA	NA	NA	NA	NA	NA	NA	NA	NA	0.142367	0.231517	1.153	0.732416	1.8151	0.538601	539	33	506	0.0612245	FALSE
840	Sprains and strains	injuries & poisonings	NA	NA	NA	NA	NA	NA	NA	NA	NA	NA	NA	0.15223	0.162211	1.16443	0.847298	1.60026	0.348002	484	74	410	0.152893	FALSE
939	Atopic/contact dermatitis due to other or unspecified	dermatologic	-0.0495978	0.329242	0.951612	0.499119	1.81433	0.880258	1341	23	1318	0.0171514	FALSE	-0.159533	0.145268	0.852542	0.6413	1.13337	0.272119	480	93	387	0.19375	FALSE
947	Urticaria	dermatologic	NA	NA	NA	NA	NA	NA	NA	NA	NA	NA	NA	0.102616	0.257281	1.10807	0.669212	1.83471	0.690005	525	26	499	0.0495238	FALSE
949	Allergies, other	injuries & poisonings	NA	NA	NA	NA	NA	NA	NA	NA	NA	NA	NA	0.0654015	0.286427	1.06759	0.608965	1.87161	0.819385	509	20	489	0.0392927	FALSE
960	Poisoning by antibiotics	injuries & poisonings	-0.0886674	0.151745	0.91515	0.679711	1.23214	0.559005	1285	112	1173	0.0871595	FALSE	NA	NA	NA	NA	NA	NA	NA	NA	NA	NA	NA
960.2	Allergy/adverse effect of penicillin	injuries & poisonings	-0.0958329	0.16156	0.908616	0.662	1.2471	0.553065	1271	98	1173	0.0771046	FALSE	NA	NA	NA	NA	NA	NA	NA	NA	NA	NA	NA
965	Poisoning by analgesics, antipyretics, and antirheumatics	injuries & poisonings	-0.554643	0.270198	0.574277	0.338162	0.975256	0.0400987	1208	35	1173	0.0289735	FALSE	NA	NA	NA	NA	NA	NA	NA	NA	NA	NA	NA
977	Personal history of allergy to medicinal agents	injuries & poisonings	-0.243552	0.232603	0.783838	0.496856	1.23658	0.295066	1219	46	1173	0.0377358	FALSE	NA	NA	NA	NA	NA	NA	NA	NA	NA	NA	NA
990	Effects radiation NOS	injuries & poisonings	0.22885	0.346517	1.25715	0.637422	2.47942	0.508979	1331	21	1310	0.0157776	FALSE	NA	NA	NA	NA	NA	NA	NA	NA	NA	NA	NA
