# Supplementary material for: Insights from the largest diverse ancestry sex-specific disease map for genetically predicted height
Source: NPJ Genom Med. 2025 Feb 27;10:14. doi: 10.1038/s41525-025-00464-w (PMC11868580; doi:10.1038/s41525-025-00464-w)
Supplement: Supplementary file 37 — Supplementary Data 36 [file 41525_2025_464_MOESM37_ESM.xlsx]

## Sheet: Supplementary Data 36
Supplementary Data 36: Female East Asian meta-PheWAS
Phecode	Description	Group	beta	SE	OR	Lower	Upper	pvalue	I2	pval Q	Bonferroni	cases	controls	prev
180	Cervical cancer and dysplasia	neoplasms	-0.257576	0.179362	0.772923	0.54383	1.09852	0.150982	0	0.672395	FALSE	62	1617	0.0369267
208	Benign neoplasm of colon	neoplasms	0.0908926	0.138318	1.09515	0.835099	1.43618	0.511098	0.406642	0.194219	FALSE	131	1734	0.0702413
216	Benign neoplasm of skin	neoplasms	0.0249939	0.197902	1.02531	0.695665	1.51116	0.899499	0.560345	0.131517	FALSE	55	1807	0.0295381
218	Benign neoplasm of uterus	neoplasms	0.0520443	0.116678	1.05342	0.83808	1.3241	0.655562	0	0.671969	FALSE	166	1663	0.09076
218.1	Uterine leiomyoma	neoplasms	0.0443327	0.117296	1.04533	0.830636	1.31552	0.705463	0	0.705689	FALSE	164	1667	0.0895685
241	Nontoxic nodular goiter	endocrine/metabolic	0.292345	0.214844	1.33957	0.879202	2.04098	0.173598	0.183811	0.268341	FALSE	47	1776	0.0257817
244	Hypothyroidism	endocrine/metabolic	0.477194	0.139828	1.61155	1.22524	2.11965	0.000643148	0	0.777665	FALSE	114	1746	0.0612903
244.4	Hypothyroidism NOS	endocrine/metabolic	0.506955	0.148783	1.66023	1.24029	2.22235	0.00065597	0.163828	0.274137	FALSE	101	1748	0.0546241
250	Diabetes mellitus	endocrine/metabolic	0.10042	0.110412	1.10563	0.890489	1.37276	0.363088	0	0.999376	FALSE	197	1677	0.105123
250.2	Type 2 diabetes	endocrine/metabolic	0.0865795	0.11088	1.09044	0.877445	1.35513	0.434897	0	0.904875	FALSE	194	1679	0.103577
272	Disorders of lipoid metabolism	endocrine/metabolic	-0.0646788	0.0945054	0.937369	0.778874	1.12812	0.493727	0.545535	0.137976	FALSE	362	1489	0.19557
272.1	Hyperlipidemia	endocrine/metabolic	-0.0695719	0.0946329	0.932793	0.774879	1.12289	0.462232	0.513178	0.151793	FALSE	361	1489	0.195135
272.11	Hypercholesterolemia	endocrine/metabolic	0.180651	0.123907	1.198	0.939693	1.5273	0.144852	0.430381	0.185179	FALSE	179	1693	0.0956197
276	Disorders of fluid, electrolyte, and acid-base balance	endocrine/metabolic	0.0251125	0.171668	1.02543	0.732457	1.43559	0.883696	0	0.941701	FALSE	73	1790	0.0391841
276.1	Electrolyte imbalance	endocrine/metabolic	0.0570149	0.198757	1.05867	0.717099	1.56294	0.774221	0.265352	0.24333	FALSE	55	1808	0.0295223
278	Overweight, obesity and other hyperalimentation	endocrine/metabolic	0.0827603	0.112716	1.08628	0.870961	1.35483	0.462802	0.288252	0.23589	FALSE	187	1665	0.100972
278.1	Obesity	endocrine/metabolic	0.0330031	0.118509	1.03355	0.819328	1.30379	0.780639	0	0.342236	FALSE	153	1707	0.0822581
280	Iron deficiency anemias	hematopoietic	0.271233	0.167236	1.31158	0.945025	1.82032	0.104835	0	0.797869	FALSE	74	1735	0.0409066
280.1	Iron deficiency anemias, unspecified or not due to blood loss	hematopoietic	0.333944	0.176309	1.39647	0.988452	1.9729	0.0582135	0	0.838252	FALSE	68	1739	0.0376314
285	Other anemias	hematopoietic	0.321902	0.13589	1.37975	1.05713	1.80082	0.0178442	0	0.879698	FALSE	117	1713	0.0639344
296	Mood disorders	mental disorders	0.0656416	0.103606	1.06784	0.871603	1.30827	0.52636	0	0.376378	FALSE	300	1522	0.164654
296.2	Depression	mental disorders	0.0706546	0.103289	1.07321	0.876526	1.31403	0.493947	0	0.349566	FALSE	294	1527	0.16145
296.22	Major depressive disorder	mental disorders	0.0349027	0.103142	1.03552	0.845986	1.26751	0.735067	0.165412	0.273683	FALSE	260	1557	0.143093
300	Anxiety disorders	mental disorders	-0.106055	0.104132	0.899375	0.733337	1.10301	0.308455	0	0.9472	FALSE	320	1497	0.176114
300.1	Anxiety disorder	mental disorders	-0.0717774	0.108044	0.930738	0.753114	1.15026	0.506475	0	0.864742	FALSE	230	1566	0.128062
339	Other headache syndromes	neurological	0.220774	0.114134	1.24704	0.997081	1.55967	0.0530703	0.526904	0.145983	FALSE	172	1639	0.0949752
340	Migraine	neurological	0.0644569	0.128944	1.06658	0.828392	1.37325	0.617158	0	0.463867	FALSE	126	1693	0.0692688
351	Other peripheral nerve disorders	neurological	-0.0352914	0.126847	0.965324	0.752837	1.23779	0.780843	0.868155	0.00588671	FALSE	133	1713	0.0720477
362	Other retinal disorders	sense organs	-0.0964748	0.168654	0.908033	0.652443	1.26375	0.567304	0.713901	0.0615433	FALSE	78	1765	0.0423223
365	Glaucoma	sense organs	-0.176763	0.157832	0.837979	0.615015	1.14177	0.26274	0.24653	0.249305	FALSE	85	1742	0.0465244
366	Cataract	sense organs	-0.0251862	0.105575	0.975128	0.79286	1.1993	0.811445	0	0.334928	FALSE	307	1558	0.164611
366.2	Senile cataract	sense organs	-0.0574076	0.143796	0.944209	0.712309	1.25161	0.689725	0.766988	0.0383006	FALSE	153	1575	0.0885417
367	Disorders of refraction and accommodation; blindness and low vision	sense organs	-0.135499	0.106935	0.87328	0.708158	1.0769	0.205115	0	0.638575	FALSE	305	1532	0.166032
367.1	Myopia	sense organs	-0.209602	0.120074	0.810907	0.640861	1.02607	0.0808805	0	0.719534	FALSE	155	1648	0.0859678
368	Visual disturbances	sense organs	-0.00514193	0.184029	0.994871	0.69362	1.42696	0.977709	0	0.374916	FALSE	59	1787	0.031961
374	Other disorders of eyelids	sense organs	0.102727	0.210706	1.10819	0.733264	1.67482	0.625879	0	0.589028	FALSE	46	1811	0.0247711
386.9	Dizziness and giddiness (Light-headedness and vertigo)	sense organs	-0.0458876	0.176108	0.955149	0.676344	1.34888	0.794428	0	0.776794	FALSE	68	1777	0.0368564
389	Hearing loss	sense organs	0.0456686	0.128895	1.04673	0.813051	1.34756	0.723108	0.504188	0.155557	FALSE	138	1704	0.0749186
401	Hypertension	circulatory system	-0.161367	0.0817299	0.850979	0.725021	0.998821	0.0483364	0	0.556212	FALSE	507	1365	0.270833
401.1	Essential hypertension	circulatory system	-0.162042	0.081792	0.850406	0.724444	0.998269	0.047575	0	0.559979	FALSE	506	1365	0.270444
427	Cardiac dysrhythmias	circulatory system	0.125505	0.136254	1.13372	0.868013	1.48077	0.356992	0.786176	0.0305736	FALSE	122	1720	0.0662324
427.9	Palpitations	circulatory system	0.076073	0.186567	1.07904	0.748569	1.55541	0.683456	0.328764	0.222249	FALSE	59	1764	0.0323642
433	Cerebrovascular disease	circulatory system	0.0895379	0.213389	1.09367	0.719862	1.66159	0.674778	0.206798	0.261516	FALSE	48	1839	0.0254372
455	Hemorrhoids	circulatory system	0.033619	0.134128	1.03419	0.795116	1.34515	0.802086	0.0159959	0.313409	FALSE	126	1686	0.0695364
465	Acute upper respiratory infections of multiple or unspecified sites	respiratory	-0.0739008	0.132735	0.928764	0.716014	1.20473	0.577694	0	0.67484	FALSE	125	1670	0.0696379
476	Allergic rhinitis	respiratory	-0.05427	0.113415	0.947176	0.758389	1.18296	0.632287	0	0.710588	FALSE	189	1603	0.105469
512	Other symptoms of respiratory system	respiratory	0.0606012	0.124148	1.06248	0.832997	1.35517	0.625454	0	0.336787	FALSE	151	1633	0.0846413
512.7	Shortness of breath	respiratory	0.103289	0.203382	1.10881	0.744285	1.65187	0.611552	0	0.955664	FALSE	53	1791	0.0287419
530	Diseases of esophagus	digestive	-0.0329663	0.0957263	0.967571	0.802048	1.16725	0.73056	0.0517085	0.304467	FALSE	254	1582	0.138344
530.1	Esophagitis, GERD and related diseases	digestive	-0.0414938	0.0970097	0.959355	0.79324	1.16026	0.668849	0.214889	0.259073	FALSE	245	1582	0.1341
530.11	GERD	digestive	-0.0709923	0.105777	0.931469	0.757061	1.14606	0.502125	0.515218	0.150934	FALSE	200	1588	0.111857
561	Symptoms involving digestive system	digestive	0.117964	0.130606	1.1252	0.871082	1.45346	0.366419	0	0.649296	FALSE	125	1599	0.0725058
564	Functional digestive disorders	digestive	0.0306428	0.133063	1.03112	0.79441	1.33836	0.817868	0	0.334062	FALSE	128	1638	0.0724802
578	Gastrointestinal hemorrhage	digestive	0.0834682	0.133522	1.08705	0.83675	1.41223	0.531888	0	0.763717	FALSE	131	1720	0.0707726
591	Urinary tract infection	genitourinary	-0.127707	0.132538	0.880111	0.678768	1.14118	0.335269	0	0.951361	FALSE	121	1645	0.0685164
594	Urinary calculus	genitourinary	-0.0591576	0.193663	0.942558	0.644855	1.3777	0.760011	0	0.633224	FALSE	55	1831	0.0291622
599	Other symptoms/disorders or the urinary system	genitourinary	0.225222	0.144808	1.2526	0.943086	1.6637	0.119872	0.552646	0.134885	FALSE	95	1736	0.0518842
610	Benign mammary dysplasias	genitourinary	0.161959	0.208334	1.17581	0.781635	1.76877	0.436922	0	0.714968	FALSE	51	1803	0.0275081
614	Inflammatory diseases of female pelvic organs	genitourinary	-0.0193734	0.124925	0.980813	0.767804	1.25292	0.876758	0	0.928031	FALSE	136	1677	0.0750138
619	Noninflammatory female genital disorders	genitourinary	-0.0979961	0.140071	0.906652	0.688989	1.19308	0.484165	0	0.576581	FALSE	111	1726	0.0604246
626	Disorders of menstruation and other abnormal bleeding from female genital tract	genitourinary	0.0711532	0.0925238	1.07375	0.895664	1.28724	0.441878	0	0.545576	FALSE	288	1438	0.16686
626.1	Irregular menstrual cycle/bleeding	genitourinary	0.186783	0.105618	1.20537	0.979979	1.48259	0.0769809	0	0.802224	FALSE	203	1487	0.120118
626.12	Excessive or frequent menstruation	genitourinary	0.165916	0.152724	1.18047	0.875099	1.59241	0.277312	0	0.995944	FALSE	96	1610	0.056272
627	Menopausal and postmenopausal disorders	genitourinary	0.14649	0.136098	1.15776	0.886692	1.5117	0.281769	0	0.842987	FALSE	130	1571	0.0764256
628	Ovarian cyst	genitourinary	0.116007	0.166195	1.123	0.810803	1.55542	0.485166	0.131114	0.283361	FALSE	77	1616	0.0454814
706	Diseases of sebaceous glands	dermatologic	0.1073	0.144009	1.11327	0.839497	1.47632	0.456215	0	0.317499	FALSE	97	1750	0.0525176
726	Peripheral enthesopathies and allied syndromes	musculoskeletal	0.107471	0.124428	1.11346	0.87249	1.42098	0.387742	0.141555	0.280452	FALSE	154	1665	0.0846619
726.1	Enthesopathy	musculoskeletal	-0.0956618	0.154114	0.908771	0.67185	1.22924	0.534783	0	0.611451	FALSE	86	1725	0.0474876
727	Other disorders of synovium, tendon, and bursa	musculoskeletal	-0.100253	0.150248	0.904608	0.673859	1.21437	0.50461	0	0.798978	FALSE	89	1740	0.0486605
735	Acquired foot deformities	musculoskeletal	0.221295	0.137189	1.24769	0.953525	1.63261	0.106729	0	0.877142	FALSE	109	1759	0.0583512
735.3	Hallux valgus (Bunion)	musculoskeletal	0.312639	0.173063	1.36703	0.97379	1.91906	0.0708404	0	0.707256	FALSE	68	1807	0.0362667
740	Osteoarthrosis	musculoskeletal	0.0680537	0.108923	1.07042	0.864649	1.32517	0.532111	0.827487	0.0160567	FALSE	221	1638	0.118881
740.1	Osteoarthritis; localized	musculoskeletal	0.0581091	0.126019	1.05983	0.827883	1.35676	0.644717	0.756628	0.0426572	FALSE	151	1680	0.0824686
740.11	Osteoarthrosis, localized, primary	musculoskeletal	0.34383	0.190285	1.41034	0.971298	2.04783	0.0707747	0	0.581549	FALSE	63	1696	0.0358158
740.9	Osteoarthrosis NOS	musculoskeletal	0.0475871	0.153772	1.04874	0.775847	1.41761	0.756968	0.0885489	0.294892	FALSE	95	1685	0.0533708
760	Back pain	symptoms	0.0405775	0.106834	1.04141	0.844666	1.28399	0.704081	0	0.385321	FALSE	303	1547	0.163784
785	Abdominal pain	symptoms	-0.083478	0.0990638	0.919911	0.75757	1.11704	0.399414	0	0.732901	FALSE	220	1631	0.118855
789	Nausea and vomiting	symptoms	-0.0894988	0.142192	0.914389	0.691986	1.20827	0.529071	0	0.924803	FALSE	103	1754	0.0554658
939	Atopic/contact dermatitis due to other or unspecified	dermatologic	-0.141619	0.132906	0.867952	0.668907	1.12623	0.286625	0	0.759993	FALSE	116	1705	0.0637013
