# Supplementary material for: Insights from the largest diverse ancestry sex-specific disease map for genetically predicted height
Source: NPJ Genom Med. 2025 Feb 27;10:14. doi: 10.1038/s41525-025-00464-w (PMC11868580; doi:10.1038/s41525-025-00464-w)
Supplement: Supplementary file 38 — Supplementary Data 37 [file 41525_2025_464_MOESM38_ESM.xlsx]

## Sheet: Supplementary Data 37
Supplementary Data 37: PheWAS results for the female Hispanic cohorts.
Phecode	Description	Group	beta_BIOME	SE_BIOME	OR_BIOME	LCI_BIOME	UCI_BIOME	pvalue_BIOME	n_total_BIOME	n_cases_BIOME	n_controls_BIOME	prev_BIOME	Bonferroni_BIOME	beta_MVP	SE_MVP	OR_MVP	LCI_MVP	UCI_MVP	pvalue_MVP	n_total_MVP	n_cases_MVP	n_controls_MVP	prev_MVP	Bonferroni_MVP
8	Intestinal infection	infectious diseases	0.0248367	0.0832256	1.02515	0.87085	1.20678	0.765378	5349	176	5173	0.0329033	FALSE	-0.341168	0.1913	0.710939	0.488647	1.03436	0.0745178	2579	35	2544	0.0135712	FALSE
8.5	Bacterial enteritis	infectious diseases	0.000518666	0.0871593	1.00052	0.8434	1.18691	0.995252	5333	160	5173	0.0300019	FALSE	NA	NA	NA	NA	NA	NA	NA	NA	NA	NA	NA
10	Tuberculosis	infectious diseases	-0.0763904	0.311908	0.926454	0.502716	1.70736	0.806523	4946	13	4933	0.00262839	FALSE	NA	NA	NA	NA	NA	NA	NA	NA	NA	NA	NA
38	Septicemia	infectious diseases	0.177763	0.144312	1.19454	0.900244	1.58505	0.218027	4991	58	4933	0.0116209	FALSE	0.208646	0.208303	1.23201	0.819036	1.85321	0.316514	2668	29	2639	0.0108696	FALSE
38.3	Bacteremia	infectious diseases	0.31494	0.324522	1.37018	0.725335	2.58831	0.33181	4945	12	4933	0.00242669	FALSE	NA	NA	NA	NA	NA	NA	NA	NA	NA	NA	NA
41	Bacterial infection NOS	infectious diseases	0.052265	0.084861	1.05365	0.892202	1.24432	0.537967	5104	171	4933	0.0335031	FALSE	0.0397645	0.0965752	1.04057	0.861119	1.25741	0.680525	2503	141	2362	0.0563324	FALSE
41.1	Staphylococcus infections	infectious diseases	0.328104	0.301716	1.38833	0.768543	2.50795	0.276833	4946	13	4933	0.00262839	FALSE	NA	NA	NA	NA	NA	NA	NA	NA	NA	NA	NA
41.8	H. pylori	infectious diseases	0.0789681	0.14889	1.08217	0.808272	1.44888	0.595849	4988	55	4933	0.0110265	FALSE	0.121891	0.157908	1.12963	0.828938	1.5394	0.440168	2655	50	2605	0.0188324	FALSE
53	Herpes zoster	infectious diseases	0.0347986	0.0957269	1.03541	0.858279	1.2491	0.716217	4024	136	3888	0.0337972	FALSE	0.234192	0.184864	1.26389	0.879729	1.8158	0.205214	2626	37	2589	0.0140899	FALSE
53.1	Herpes zoster with nervous system complications	infectious diseases	0.123935	0.16674	1.13194	0.81638	1.56948	0.45731	3932	44	3888	0.0111902	FALSE	NA	NA	NA	NA	NA	NA	NA	NA	NA	NA	NA
54	Herpes simplex	infectious diseases	0.0399712	0.0907763	1.04078	0.871142	1.24345	0.659701	4037	149	3888	0.0369086	FALSE	-0.100756	0.0925681	0.904153	0.75413	1.08402	0.276393	2555	151	2404	0.0590998	FALSE
70	Viral hepatitis	infectious diseases	-0.022587	0.0606516	0.977666	0.868086	1.10108	0.709592	4236	348	3888	0.082153	FALSE	-0.0459529	0.149323	0.955087	0.712749	1.27982	0.758279	2670	57	2613	0.0213483	FALSE
70.2	Viral hepatitis B	infectious diseases	0.341596	0.180072	1.40719	0.98872	2.00278	0.057828	3923	35	3888	0.00892174	FALSE	NA	NA	NA	NA	NA	NA	NA	NA	NA	NA	NA
70.3	Viral hepatitis C	infectious diseases	-0.0577958	0.0637389	0.943843	0.832998	1.06944	0.364535	4203	315	3888	0.0749465	FALSE	-0.168429	0.167422	0.844991	0.608611	1.17318	0.314409	2684	46	2638	0.0171386	FALSE
70.4	Chronic hepatitis	infectious diseases	-0.0850723	0.133428	0.918446	0.707094	1.19297	0.523742	3956	68	3888	0.0171891	FALSE	NA	NA	NA	NA	NA	NA	NA	NA	NA	NA	NA
70.9	Hepatitis NOS	infectious diseases	-0.00260307	0.263312	0.9974	0.595297	1.67111	0.992112	3906	18	3888	0.00460829	FALSE	NA	NA	NA	NA	NA	NA	NA	NA	NA	NA	NA
71	Human immunodeficiency virus [HIV] disease	infectious diseases	-0.0142965	0.0788074	0.985805	0.844712	1.15046	0.856045	4087	199	3888	0.048691	FALSE	NA	NA	NA	NA	NA	NA	NA	NA	NA	NA	NA
71.1	HIV infection, symptomatic	infectious diseases	-0.0254903	0.0813306	0.974832	0.831189	1.1433	0.753964	4074	186	3888	0.0456554	FALSE	NA	NA	NA	NA	NA	NA	NA	NA	NA	NA	NA
78	Viral warts & HPV	infectious diseases	-0.0618632	0.0914696	0.940012	0.785729	1.12459	0.498834	4036	148	3888	0.03667	FALSE	0.056471	0.113473	1.0581	0.8471	1.32165	0.618724	2591	98	2493	0.0378232	FALSE
79	Viral infection	infectious diseases	0.11971	0.086358	1.12717	0.951656	1.33505	0.165685	4051	163	3888	0.040237	FALSE	-0.328054	0.163217	0.720324	0.523112	0.991885	0.0444394	2516	49	2467	0.0194754	FALSE
79.9	Viremia, NOS	infectious diseases	0.0541423	0.106412	1.05563	0.856908	1.30045	0.610893	3993	105	3888	0.026296	FALSE	NA	NA	NA	NA	NA	NA	NA	NA	NA	NA	NA
90	Sexually transmitted infections (not HIV or hepatitis)	infectious diseases	-0.190511	0.15309	0.826536	0.612279	1.11577	0.213338	5499	50	5449	0.00909256	FALSE	0.055519	0.182092	1.05709	0.739795	1.51047	0.760446	2601	36	2565	0.0138408	FALSE
110	Dermatophytosis / Dermatomycosis	infectious diseases	-0.132367	0.0517356	0.87602	0.791545	0.96951	0.0105119	4546	519	4027	0.114166	FALSE	-0.126464	0.0711787	0.881206	0.766459	1.01313	0.0756164	2453	280	2173	0.114146	FALSE
110.1	Dermatophytosis	infectious diseases	-0.115403	0.053411	0.891007	0.802448	0.98934	0.0307218	4510	483	4027	0.107095	FALSE	-0.134556	0.0733122	0.874104	0.757109	1.00918	0.0664492	2466	262	2204	0.106245	FALSE
110.11	Dermatophytosis of nail	infectious diseases	-0.0984427	0.062877	0.906248	0.80117	1.02511	0.117433	4362	335	4027	0.0767996	FALSE	-0.117339	0.0871251	0.889284	0.749683	1.05488	0.178049	2558	181	2377	0.0707584	FALSE
110.12	Althete's foot	infectious diseases	-0.106309	0.0905966	0.899147	0.752858	1.07386	0.240622	4179	152	4027	0.0363723	FALSE	-0.0110288	0.149019	0.989032	0.738521	1.32452	0.941003	2611	55	2556	0.0210647	FALSE
110.13	Dermatophytosis of the body	infectious diseases	-0.00808938	0.14139	0.991943	0.751853	1.3087	0.954375	4087	60	4027	0.0146807	FALSE	NA	NA	NA	NA	NA	NA	NA	NA	NA	NA	NA
110.2	Dermatomycoses	infectious diseases	-0.165456	0.149238	0.847507	0.632571	1.13547	0.267571	4080	53	4027	0.0129902	FALSE	NA	NA	NA	NA	NA	NA	NA	NA	NA	NA	NA
112	Candidiasis	infectious diseases	-0.114953	0.0616574	0.891408	0.789937	1.00591	0.062267	4363	336	4027	0.0770112	FALSE	-0.24522	0.103065	0.782533	0.639399	0.957708	0.0173469	2460	125	2335	0.050813	FALSE
112.3	Candidiasis of skin and nails	infectious diseases	-0.378122	0.127695	0.685147	0.533443	0.879994	0.00306505	4104	77	4027	0.0187622	FALSE	NA	NA	NA	NA	NA	NA	NA	NA	NA	NA	NA
117	Mycoses	infectious diseases	0.185131	0.216187	1.20338	0.787734	1.83833	0.391805	4052	25	4027	0.00616979	FALSE	NA	NA	NA	NA	NA	NA	NA	NA	NA	NA	NA
131	Protozoan infection	infectious diseases	0.0603148	0.297491	1.06217	0.592878	1.90293	0.839334	5302	12	5290	0.0022633	FALSE	NA	NA	NA	NA	NA	NA	NA	NA	NA	NA	NA
132	Infestation (lice, mites)	infectious diseases	0.135388	0.242124	1.14498	0.712357	1.84034	0.576048	5310	20	5290	0.00376648	FALSE	NA	NA	NA	NA	NA	NA	NA	NA	NA	NA	NA
134	Helminthiases	infectious diseases	-0.125113	0.318464	0.882397	0.472696	1.6472	0.694419	5302	12	5290	0.0022633	FALSE	NA	NA	NA	NA	NA	NA	NA	NA	NA	NA	NA
134.1	Intestinal helminthiases	infectious diseases	-0.315029	0.355505	0.729768	0.363557	1.46486	0.375539	5300	10	5290	0.00188679	FALSE	NA	NA	NA	NA	NA	NA	NA	NA	NA	NA	NA
136	Other infectious and parasitic diseases	infectious diseases	-0.0404905	0.144415	0.960318	0.723581	1.27451	0.779189	5346	56	5290	0.0104751	FALSE	NA	NA	NA	NA	NA	NA	NA	NA	NA	NA	NA
153	Colorectal cancer	neoplasms	-0.199272	0.112604	0.819327	0.657062	1.02166	0.0767833	5037	96	4941	0.019059	FALSE	NA	NA	NA	NA	NA	NA	NA	NA	NA	NA	NA
153.2	Colon cancer	neoplasms	-0.25443	0.173097	0.775358	0.55228	1.08854	0.141596	4983	42	4941	0.00842866	FALSE	NA	NA	NA	NA	NA	NA	NA	NA	NA	NA	NA
153.3	Malignant neoplasm of rectum, rectosigmoid junction, and anus	neoplasms	-0.169407	0.138095	0.844165	0.64399	1.10656	0.219918	5003	62	4941	0.0123926	FALSE	NA	NA	NA	NA	NA	NA	NA	NA	NA	NA	NA
155	Cancer of liver and intrahepatic bile duct	neoplasms	0.315695	0.185991	1.37121	0.952327	1.97435	0.0896268	5320	36	5284	0.00676692	FALSE	NA	NA	NA	NA	NA	NA	NA	NA	NA	NA	NA
155.1	Malignant neoplasm of liver, primary	neoplasms	0.24389	0.191235	1.2762	0.877278	1.85653	0.20219	5318	34	5284	0.00639338	FALSE	NA	NA	NA	NA	NA	NA	NA	NA	NA	NA	NA
158	Neoplasm of unspecified nature of digestive system	neoplasms	0.0692131	0.248727	1.07166	0.65817	1.74494	0.780806	5303	19	5284	0.00358288	FALSE	NA	NA	NA	NA	NA	NA	NA	NA	NA	NA	NA
165	Cancer within the respiratory system	neoplasms	0.232015	0.180173	1.26114	0.885924	1.79527	0.197839	5562	36	5526	0.00647249	FALSE	NA	NA	NA	NA	NA	NA	NA	NA	NA	NA	NA
165.1	Cancer of bronchus; lung	neoplasms	0.232015	0.180173	1.26114	0.885924	1.79527	0.197839	5562	36	5526	0.00647249	FALSE	NA	NA	NA	NA	NA	NA	NA	NA	NA	NA	NA
172	Skin cancer	neoplasms	0.252103	0.166338	1.28673	0.928746	1.78269	0.129619	5451	46	5405	0.00843882	FALSE	0.000114244	0.258786	1.00011	0.602236	1.66086	0.999648	2678	21	2657	0.00784167	FALSE
172.2	Other non-epithelial cancer of skin	neoplasms	0.221984	0.184855	1.24855	0.86907	1.79374	0.229808	5443	38	5405	0.00698144	FALSE	NA	NA	NA	NA	NA	NA	NA	NA	NA	NA	NA
172.21	Basal cell carcinoma	neoplasms	-0.0118292	0.254747	0.988241	0.599815	1.6282	0.962964	5424	19	5405	0.00350295	FALSE	NA	NA	NA	NA	NA	NA	NA	NA	NA	NA	NA
172.22	Squamous cell carcinoma	neoplasms	0.623173	0.376038	1.86484	0.892382	3.897	0.0974775	5415	10	5405	0.00184672	FALSE	NA	NA	NA	NA	NA	NA	NA	NA	NA	NA	NA
173	Neoplasm of uncertain behavior of skin	neoplasms	-0.00861583	0.198551	0.991421	0.671812	1.46308	0.965388	5435	30	5405	0.00551978	FALSE	-0.0411831	0.177554	0.959653	0.677607	1.3591	0.816579	2544	42	2502	0.0165094	FALSE
174	Breast cancer	neoplasms	0.0840865	0.0666599	1.08772	0.954501	1.23954	0.207156	5019	287	4732	0.0571827	FALSE	0.1329	0.125637	1.14214	0.89284	1.46104	0.290141	2667	85	2582	0.031871	FALSE
174.1	Breast cancer [female]	neoplasms	0.0874942	0.0670924	1.09144	0.956947	1.24483	0.192205	5014	282	4732	0.0562425	FALSE	0.16002	0.129437	1.17353	0.910577	1.51243	0.216357	2680	79	2601	0.0294776	FALSE
174.11	Malignant neoplasm of female breast	neoplasms	0.121729	0.0706322	1.12945	0.983428	1.29715	0.0848136	4986	254	4732	0.0509426	FALSE	0.0869455	0.137241	1.09084	0.833562	1.42752	0.526392	2679	70	2609	0.0261292	FALSE
175	Acquired absence of breast	neoplasms	0.359404	0.2065	1.43248	0.955677	2.14716	0.0817786	4047	28	4019	0.00691871	FALSE	NA	NA	NA	NA	NA	NA	NA	NA	NA	NA	NA
180	Cervical cancer and dysplasia	neoplasms	0.0617761	0.0933247	1.06372	0.88591	1.27723	0.508004	4629	140	4489	0.0302441	FALSE	0.0655479	0.0887671	1.06774	0.897237	1.27065	0.460256	2614	164	2450	0.0627391	FALSE
180.1	Cervical cancer	neoplasms	-0.167449	0.26192	0.84582	0.506205	1.41328	0.52262	4506	17	4489	0.00377275	FALSE	NA	NA	NA	NA	NA	NA	NA	NA	NA	NA	NA
180.3	Cervical intraepithelial neoplasia [CIN] [Cervical dysplasia]	neoplasms	0.0800829	0.0992041	1.08338	0.891939	1.3159	0.41952	4613	124	4489	0.0268806	FALSE	0.0906996	0.0904314	1.09494	0.917093	1.30728	0.315877	2617	158	2459	0.0603745	FALSE
182	Malignant neoplasm of uterus	neoplasms	-0.13885	0.151564	0.870359	0.646673	1.17142	0.359607	4700	52	4648	0.0110638	FALSE	NA	NA	NA	NA	NA	NA	NA	NA	NA	NA	NA
184	Cancer of other female genital organs	neoplasms	0.0489325	0.186693	1.05015	0.728341	1.51415	0.793244	4968	34	4934	0.0068438	FALSE	-0.0300654	0.225368	0.970382	0.623886	1.50932	0.893873	2673	27	2646	0.010101	FALSE
184.1	Malignant neoplasm of ovary and other uterine adnexa	neoplasms	-0.0129994	0.272232	0.987085	0.57893	1.683	0.961914	4950	16	4934	0.00323232	FALSE	NA	NA	NA	NA	NA	NA	NA	NA	NA	NA	NA
184.11	Malignant neoplasm of ovary	neoplasms	0.189857	0.304314	1.20908	0.665911	2.19529	0.532704	4947	13	4934	0.00262786	FALSE	NA	NA	NA	NA	NA	NA	NA	NA	NA	NA	NA
184.2	Cancer of other female genital organs (excluding uterus and ovary)	neoplasms	0.164003	0.255715	1.17822	0.713768	1.94489	0.521294	4952	18	4934	0.00363489	FALSE	NA	NA	NA	NA	NA	NA	NA	NA	NA	NA	NA
189	Cancer of urinary organs (incl. kidney and bladder)	neoplasms	-0.0379131	0.19198	0.962797	0.660873	1.40266	0.843448	5571	33	5538	0.00592353	FALSE	NA	NA	NA	NA	NA	NA	NA	NA	NA	NA	NA
189.1	Cancer of kidney and renal pelvis	neoplasms	-0.0959797	0.230285	0.908482	0.578488	1.42672	0.676834	5561	23	5538	0.00413595	FALSE	NA	NA	NA	NA	NA	NA	NA	NA	NA	NA	NA
189.11	Malignant neoplasm of kidney, except pelvis	neoplasms	-0.129252	0.235605	0.878752	0.553752	1.3945	0.583283	5560	22	5538	0.00395683	FALSE	NA	NA	NA	NA	NA	NA	NA	NA	NA	NA	NA
189.2	Cancer of bladder	neoplasms	0.0554144	0.332952	1.05698	0.550366	2.02993	0.867816	5549	11	5538	0.00198234	FALSE	NA	NA	NA	NA	NA	NA	NA	NA	NA	NA	NA
189.21	Malignant neoplasm of bladder	neoplasms	0.154856	0.351355	1.16749	0.586373	2.32452	0.659402	5548	10	5538	0.00180245	FALSE	NA	NA	NA	NA	NA	NA	NA	NA	NA	NA	NA
191	Manlignant and unknown neoplasms of brain and nervous system	neoplasms	0.0726554	0.337516	1.07536	0.554951	2.08378	0.829561	5515	11	5504	0.00199456	FALSE	NA	NA	NA	NA	NA	NA	NA	NA	NA	NA	NA
193	Thyroid cancer	neoplasms	0.239749	0.126705	1.27093	0.991444	1.6292	0.0584667	5486	76	5410	0.0138534	FALSE	0.761613	0.199852	2.14173	1.4476	3.1687	0.000138466	2693	32	2661	0.0118827	FALSE
194	Cancer of other endocrine glands	neoplasms	NA	NA	NA	NA	NA	NA	NA	NA	NA	#VALUE!	NA	0.660041	0.244422	1.93487	1.19838	3.12398	0.00692522	2689	21	2668	0.00780959	FALSE
195	Cancer, suspected or other	neoplasms	0.0616619	0.127001	1.0636	0.829228	1.36422	0.627305	4898	75	4823	0.0153124	FALSE	0.44143	0.19367	1.55493	1.06379	2.27282	0.0226497	2661	33	2628	0.0124014	FALSE
195.1	Malignant neoplasm, other	neoplasms	0.0900875	0.214642	1.09427	0.718484	1.6666	0.674697	4849	26	4823	0.00536193	FALSE	NA	NA	NA	NA	NA	NA	NA	NA	NA	NA	NA
196	Radiotherapy	neoplasms	0.08122	0.109596	1.08461	0.87495	1.34451	0.458643	4924	101	4823	0.0205118	FALSE	NA	NA	NA	NA	NA	NA	NA	NA	NA	NA	NA
197	Chemotherapy	neoplasms	0.0777038	0.0695284	1.0808	0.943111	1.2386	0.263745	5084	261	4823	0.0513375	FALSE	0.147162	0.247148	1.15854	0.713732	1.88056	0.551549	2682	20	2662	0.00745712	FALSE
198	Secondary malignant neoplasm	neoplasms	0.353984	0.130205	1.42473	1.10383	1.83894	0.00655468	4894	71	4823	0.0145076	FALSE	0.151543	0.206502	1.16363	0.776312	1.74418	0.463036	2686	29	2657	0.0107967	FALSE
198.1	Secondary malignancy of lymph nodes	neoplasms	0.526584	0.28067	1.69314	0.976745	2.93497	0.0606326	4839	16	4823	0.00330647	FALSE	NA	NA	NA	NA	NA	NA	NA	NA	NA	NA	NA
198.2	Secondary malignancy of respiratory organs	neoplasms	0.373873	0.264542	1.45335	0.865342	2.44092	0.157573	4840	17	4823	0.0035124	FALSE	NA	NA	NA	NA	NA	NA	NA	NA	NA	NA	NA
198.4	Secondary malignant neoplasm of liver	neoplasms	0.32131	0.264863	1.37893	0.820517	2.31739	0.225084	4840	17	4823	0.0035124	FALSE	NA	NA	NA	NA	NA	NA	NA	NA	NA	NA	NA
198.5	Secondary malignancy of brain/spine	neoplasms	0.136056	0.313262	1.14575	0.620061	2.1171	0.664057	4835	12	4823	0.0024819	FALSE	NA	NA	NA	NA	NA	NA	NA	NA	NA	NA	NA
198.6	Secondary malignancy of bone	neoplasms	0.231646	0.212929	1.26067	0.830527	1.9136	0.276638	4849	26	4823	0.00536193	FALSE	NA	NA	NA	NA	NA	NA	NA	NA	NA	NA	NA
199	Neoplasm of uncertain behavior	neoplasms	0.0878791	0.152258	1.09186	0.810141	1.47153	0.563823	4874	51	4823	0.0104637	FALSE	-0.057604	0.178701	0.944024	0.665073	1.33997	0.747189	2614	39	2575	0.0149197	FALSE
200	Myeloproliferative disease	neoplasms	-0.168944	0.185135	0.844556	0.587541	1.214	0.361483	5478	34	5444	0.00620664	FALSE	NA	NA	NA	NA	NA	NA	NA	NA	NA	NA	NA
202	Cancer of other lymphoid, histiocytic tissue	neoplasms	-0.000907696	0.175275	0.999093	0.708612	1.40865	0.995868	5483	39	5444	0.00711289	FALSE	NA	NA	NA	NA	NA	NA	NA	NA	NA	NA	NA
202.2	Non-Hodgkins lymphoma	neoplasms	0.00527629	0.177428	1.00529	0.710006	1.42338	0.976276	5482	38	5444	0.00693178	FALSE	NA	NA	NA	NA	NA	NA	NA	NA	NA	NA	NA
202.22	Reticulosarcoma	neoplasms	0.0779162	0.323233	1.08103	0.573716	2.03695	0.809514	5456	12	5444	0.00219941	FALSE	NA	NA	NA	NA	NA	NA	NA	NA	NA	NA	NA
204	Leukemia	neoplasms	0.0847568	0.195054	1.08845	0.742637	1.5953	0.663903	5476	32	5444	0.00584368	FALSE	NA	NA	NA	NA	NA	NA	NA	NA	NA	NA	NA
204.4	Multiple myeloma	neoplasms	0.16435	0.241871	1.17863	0.733655	1.89348	0.496824	5464	20	5444	0.00366032	FALSE	NA	NA	NA	NA	NA	NA	NA	NA	NA	NA	NA
208	Benign neoplasm of colon	neoplasms	0.0644877	0.0736018	1.06661	0.923327	1.23213	0.380938	5258	231	5027	0.0439331	FALSE	-0.0133665	0.0858377	0.986722	0.833928	1.16751	0.876255	2561	218	2343	0.085123	FALSE
209	Neuroendocrine tumors	neoplasms	0.0544283	0.217661	1.05594	0.689225	1.61776	0.802541	5577	25	5552	0.0044827	FALSE	NA	NA	NA	NA	NA	NA	NA	NA	NA	NA	NA
211	Benign neoplasm of other parts of digestive system	neoplasms	0.114764	0.280944	1.12161	0.646691	1.9453	0.682912	5321	15	5306	0.00281902	FALSE	NA	NA	NA	NA	NA	NA	NA	NA	NA	NA	NA
214	Lipoma	neoplasms	-0.00641456	0.119493	0.993606	0.786139	1.25582	0.957189	5251	83	5168	0.0158065	FALSE	-0.000996762	0.147099	0.999004	0.74878	1.33285	0.994593	2637	59	2578	0.0223739	FALSE
214.1	Lipoma of skin and subcutaneous tissue	neoplasms	-0.0360417	0.179083	0.9646	0.679061	1.37021	0.840498	5204	36	5168	0.00691776	FALSE	-0.188143	0.186355	0.828496	0.574992	1.19377	0.31269	2656	37	2619	0.0139307	FALSE
215	Other benign neoplasm of connective and other soft tissue	neoplasms	0.0317095	0.105722	1.03222	0.839033	1.26988	0.764228	5277	109	5168	0.0206557	FALSE	0.304216	0.21491	1.35556	0.889579	2.06564	0.156906	2662	28	2634	0.0105184	FALSE
216	Benign neoplasm of skin	neoplasms	-0.0392328	0.102481	0.961527	0.786553	1.17542	0.701845	4999	114	4885	0.0228046	FALSE	-0.0373857	0.105784	0.963305	0.782922	1.18525	0.723776	2483	115	2368	0.0463149	FALSE
216.1	Screening for malignant neoplasms of the skin	neoplasms	-0.129082	0.104873	0.878902	0.715601	1.07947	0.218382	5002	117	4885	0.0233906	FALSE	NA	NA	NA	NA	NA	NA	NA	NA	NA	NA	NA
217	Vascular hamartomas and non-neoplastic nevi	neoplasms	0.174247	0.30935	1.19035	0.649158	2.18272	0.573253	4897	12	4885	0.00245048	FALSE	-0.16922	0.200591	0.844323	0.569853	1.25099	0.398888	2594	31	2563	0.0119507	FALSE
217.1	Nevus, non-neoplastic	neoplasms	NA	NA	NA	NA	NA	NA	NA	NA	NA	#VALUE!	NA	-0.168757	0.200544	0.844714	0.570169	1.25146	0.40007	2597	31	2566	0.0119369	FALSE
218	Benign neoplasm of uterus	neoplasms	-0.0644971	0.081861	0.937539	0.79856	1.1007	0.430764	5088	184	4904	0.0361635	FALSE	0.143975	0.080359	1.15486	0.986563	1.35186	0.0731894	2565	207	2358	0.0807018	FALSE
218.1	Uterine leiomyoma	neoplasms	-0.0644971	0.081861	0.937539	0.79856	1.1007	0.430764	5088	184	4904	0.0361635	FALSE	0.114239	0.0810212	1.12102	0.956416	1.31395	0.158543	2587	202	2385	0.0780827	FALSE
224	Benign neoplasm of eye	neoplasms	-0.196317	0.27496	0.821751	0.479391	1.40861	0.475237	5520	16	5504	0.00289855	FALSE	-0.429199	0.243283	0.65103	0.404124	1.04879	0.0776994	2672	22	2650	0.00823353	FALSE
224.1	Benign neoplasm of eye, uveal	neoplasms	-0.196317	0.27496	0.821751	0.479391	1.40861	0.475237	5520	16	5504	0.00289855	FALSE	-0.402864	0.249017	0.668403	0.410271	1.08894	0.105702	2680	21	2659	0.00783582	FALSE
225	Benign neoplasm of brain and other parts of nervous system	neoplasms	0.131108	0.191715	1.14009	0.782976	1.66009	0.494057	5536	32	5504	0.00578035	FALSE	NA	NA	NA	NA	NA	NA	NA	NA	NA	NA	NA
225.1	Benign neoplasm of brain, cranial nerves, meninges	neoplasms	0.0665989	0.198092	1.06887	0.724943	1.57595	0.736719	5534	30	5504	0.00542103	FALSE	NA	NA	NA	NA	NA	NA	NA	NA	NA	NA	NA
227	Benign neoplasm of other endocrine glands and related structures	neoplasms	0.265599	0.139865	1.30421	0.991499	1.71555	0.0575696	5472	62	5410	0.0113304	FALSE	0.138323	0.167954	1.14835	0.826242	1.59602	0.41018	2680	42	2638	0.0156716	FALSE
227.1	Benign neoplasm of adrenal gland	neoplasms	0.420804	0.2994	1.52319	0.847029	2.7391	0.159875	5423	13	5410	0.0023972	FALSE	NA	NA	NA	NA	NA	NA	NA	NA	NA	NA	NA
227.3	Benign neoplasm of pituitary gland and craniopharyngeal duct (pouch)	neoplasms	0.304701	0.171046	1.35622	0.969912	1.89639	0.0748483	5452	42	5410	0.0077036	FALSE	0.215202	0.19753	1.24011	0.842015	1.82643	0.27595	2688	31	2657	0.0115327	FALSE
228	Hemangioma and lymphangioma, any site	neoplasms	-0.0398216	0.173692	0.960961	0.683685	1.35069	0.818663	5503	40	5463	0.00726876	FALSE	NA	NA	NA	NA	NA	NA	NA	NA	NA	NA	NA
228.1	Hemangioma of skin and subcutaneous tissue	neoplasms	-0.134469	0.245796	0.87418	0.539977	1.41523	0.584326	5483	20	5463	0.00364764	FALSE	NA	NA	NA	NA	NA	NA	NA	NA	NA	NA	NA
229	Benign neoplasm of unspecified sites	neoplasms	-0.278353	0.133579	0.75703	0.582651	0.983597	0.037177	5512	67	5445	0.0121553	FALSE	NA	NA	NA	NA	NA	NA	NA	NA	NA	NA	NA
240	Simple and unspecified goiter	endocrine/metabolic	-0.0385196	0.34495	0.962213	0.489378	1.8919	0.911087	4168	10	4158	0.00239923	FALSE	NA	NA	NA	NA	NA	NA	NA	NA	NA	NA	NA
241	Nontoxic nodular goiter	endocrine/metabolic	0.154369	0.057375	1.16692	1.0428	1.30581	0.00713399	4548	390	4158	0.085752	FALSE	0.149939	0.103077	1.16176	0.949242	1.42187	0.145771	2657	118	2539	0.044411	FALSE
241.1	Nontoxic uninodular goiter	endocrine/metabolic	0.101678	0.0689835	1.10703	0.967026	1.2673	0.140496	4415	257	4158	0.0582106	FALSE	0.172089	0.117256	1.18778	0.943903	1.49468	0.142201	2659	91	2568	0.0342234	FALSE
241.2	Nontoxic multinodular goiter	endocrine/metabolic	0.192608	0.089036	1.21241	1.01826	1.44357	0.0305214	4311	153	4158	0.0354906	FALSE	0.364557	0.154893	1.43988	1.06286	1.95062	0.0185922	2678	51	2627	0.0190441	FALSE
242	Thyrotoxicosis with or without goiter	endocrine/metabolic	0.170337	0.0824283	1.1857	1.00882	1.39361	0.0387825	4335	177	4158	0.0408304	FALSE	0.0305473	0.148211	1.03102	0.771092	1.37856	0.836708	2664	57	2607	0.0213964	FALSE
242.1	Graves' disease	endocrine/metabolic	0.267012	0.11093	1.30606	1.05084	1.62326	0.0160825	4254	96	4158	0.022567	FALSE	0.111529	0.218811	1.11799	0.728082	1.71669	0.610259	2685	26	2659	0.00968343	FALSE
244	Hypothyroidism	endocrine/metabolic	0.014296	0.043733	1.0144	0.93107	1.10518	0.743748	4895	737	4158	0.150562	FALSE	0.0172143	0.0629518	1.01736	0.899271	1.15096	0.784506	2638	369	2269	0.139879	FALSE
244.1	Secondary hypothyroidism	endocrine/metabolic	0.0547437	0.0818172	1.05627	0.899768	1.23999	0.503433	4340	182	4158	0.0419355	FALSE	0.500653	0.170711	1.6498	1.18064	2.30538	0.00335962	2683	42	2641	0.0156541	FALSE
244.2	Acquired hypothyroidism	endocrine/metabolic	0.0132002	0.0873759	1.01329	0.853802	1.20257	0.879917	4317	159	4158	0.0368311	FALSE	0.04367	0.205077	1.04464	0.698877	1.56146	0.83137	2659	30	2629	0.0112824	FALSE
244.4	Hypothyroidism NOS	endocrine/metabolic	0.000893573	0.0465661	1.00089	0.913588	1.09654	0.98469	4801	643	4158	0.13393	FALSE	-0.00491284	0.0650965	0.995099	0.875901	1.13052	0.939841	2630	344	2286	0.130798	FALSE
244.5	Congenital hypothyroidism	endocrine/metabolic	-0.112248	0.164474	0.893823	0.647513	1.23383	0.494946	4201	43	4158	0.0102357	FALSE	NA	NA	NA	NA	NA	NA	NA	NA	NA	NA	NA
245	Thyroiditis	endocrine/metabolic	0.262894	0.0955815	1.30069	1.07848	1.56868	0.00595103	4292	134	4158	0.0312209	FALSE	0.104144	0.199206	1.10976	0.751037	1.63982	0.601118	2669	32	2637	0.0119895	FALSE
245.2	Chronic thyroiditis	endocrine/metabolic	0.256818	0.0985425	1.29281	1.06575	1.56825	0.0091564	4284	126	4158	0.0294118	FALSE	0.0140256	0.26194	1.01412	0.606909	1.69457	0.957298	2678	20	2658	0.00746826	FALSE
245.21	Chronic lymphocytic thyroiditis	endocrine/metabolic	0.256818	0.0985425	1.29281	1.06575	1.56825	0.0091564	4284	126	4158	0.0294118	FALSE	0.0140075	0.262026	1.01411	0.606795	1.69482	0.957367	2681	20	2661	0.0074599	FALSE
246	Other disorders of thyroid	endocrine/metabolic	0.0806235	0.0766217	1.08396	0.932809	1.25961	0.292695	4372	214	4158	0.0489478	FALSE	0.219231	0.177146	1.24512	0.879876	1.76198	0.215874	2621	38	2583	0.0144983	FALSE
246.7	Abnormal results of function study of thyroid	endocrine/metabolic	0.035572	0.23336	1.03621	0.655856	1.63715	0.878845	4179	21	4158	0.00502513	FALSE	0.0165875	0.176233	1.01673	0.719766	1.4362	0.925012	2626	40	2586	0.0152323	FALSE
249	Secondary diabetes mellitus	endocrine/metabolic	-0.08774	0.0763889	0.915999	0.788627	1.06394	0.250722	3732	230	3502	0.0616292	FALSE	NA	NA	NA	NA	NA	NA	NA	NA	NA	NA	NA
250	Diabetes mellitus	endocrine/metabolic	-0.0446746	0.0368296	0.956309	0.889709	1.02789	0.225127	5043	1541	3502	0.305572	FALSE	0.0209086	0.0651595	1.02113	0.898702	1.16023	0.748299	2616	385	2231	0.147171	FALSE
250.1	Type 1 diabetes	endocrine/metabolic	-0.0723577	0.122859	0.930198	0.731131	1.18347	0.555897	3580	78	3502	0.0217877	FALSE	0.36627	0.195384	1.44235	0.983456	2.11536	0.0608451	2657	33	2624	0.01242	FALSE
250.12	Type 1 diabetes with renal manifestations	endocrine/metabolic	-0.19263	0.343767	0.824787	0.420457	1.61794	0.575239	3512	10	3502	0.00284738	FALSE	NA	NA	NA	NA	NA	NA	NA	NA	NA	NA	NA
250.14	Type 1 diabetes with neurological manifestations	endocrine/metabolic	-0.389412	0.236253	0.677455	0.426362	1.07642	0.0992942	3523	21	3502	0.00596083	FALSE	NA	NA	NA	NA	NA	NA	NA	NA	NA	NA	NA
250.2	Type 2 diabetes	endocrine/metabolic	-0.0414239	0.0370735	0.959422	0.892179	1.03173	0.263847	5029	1527	3502	0.303639	FALSE	0.0184654	0.06536	1.01864	0.896157	1.15786	0.777546	2624	382	2242	0.145579	FALSE
250.22	Type 2 diabetes with renal manifestations	endocrine/metabolic	-0.0178099	0.0694956	0.982348	0.857254	1.1257	0.79774	3781	279	3502	0.07379	FALSE	0.252204	0.235207	1.28686	0.811557	2.04053	0.2836	2683	26	2657	0.00969064	FALSE
250.23	Type 2 diabetes with ophthalmic manifestations	endocrine/metabolic	-0.129967	0.0894937	0.878124	0.736847	1.04649	0.146432	3663	161	3502	0.043953	FALSE	-0.11431	0.162042	0.891982	0.649266	1.22543	0.480543	2665	54	2611	0.0202627	FALSE
250.24	Type 2 diabetes with neurological manifestations	endocrine/metabolic	-0.0243614	0.0668282	0.975933	0.85612	1.11251	0.715456	3809	307	3502	0.0805986	FALSE	0.169675	0.144928	1.18492	0.891915	1.57418	0.241699	2666	64	2602	0.024006	FALSE
250.25	Diabetes type 2 with peripheral circulatory disorders	endocrine/metabolic	0.0738417	0.0816404	1.07664	0.917435	1.26346	0.365743	3700	198	3502	0.0535135	FALSE	NA	NA	NA	NA	NA	NA	NA	NA	NA	NA	NA
250.3	Insulin pump user	endocrine/metabolic	-0.0510813	0.0640859	0.950201	0.83804	1.07737	0.425408	3834	332	3502	0.0865936	FALSE	NA	NA	NA	NA	NA	NA	NA	NA	NA	NA	NA
250.4	Abnormal glucose	endocrine/metabolic	0.0195934	0.0613075	1.01979	0.904322	1.14999	0.749277	3850	348	3502	0.0903896	FALSE	0.0686012	0.0731245	1.07101	0.928001	1.23606	0.348171	2493	264	2229	0.105897	FALSE
250.41	Impaired fasting glucose	endocrine/metabolic	-0.129502	0.130641	0.878532	0.680071	1.13491	0.321545	3571	69	3502	0.0193223	FALSE	0.113083	0.0932569	1.11972	0.932673	1.34429	0.225285	2557	155	2402	0.0606179	FALSE
250.42	Other abnormal glucose	endocrine/metabolic	0.0618282	0.0665184	1.06378	0.933749	1.21192	0.352635	3793	291	3502	0.0767203	FALSE	-0.00917202	0.1058	0.99087	0.805301	1.2192	0.930916	2552	115	2437	0.0450627	FALSE
250.6	Polyneuropathy in diabetes	endocrine/metabolic	-0.108266	0.0962172	0.897389	0.743154	1.08363	0.260494	3638	136	3502	0.0373832	FALSE	NA	NA	NA	NA	NA	NA	NA	NA	NA	NA	NA
250.7	Diabetic retinopathy	endocrine/metabolic	-0.0763643	0.0932006	0.926479	0.771794	1.11217	0.412584	4592	142	4450	0.0309233	FALSE	-0.160175	0.159667	0.851995	0.623054	1.16506	0.315774	2670	55	2615	0.0205993	FALSE
251.1	Hypoglycemia	endocrine/metabolic	0.0176767	0.143545	1.01783	0.768226	1.34854	0.901993	3258	59	3199	0.0181093	FALSE	NA	NA	NA	NA	NA	NA	NA	NA	NA	NA	NA
252	Disorders of parathyroid gland	endocrine/metabolic	-0.0216287	0.0965341	0.978604	0.809907	1.18244	0.822717	5049	129	4920	0.0255496	FALSE	0.467308	0.219305	1.59569	1.03818	2.45259	0.0331008	2680	26	2654	0.00970149	FALSE
252.1	Hyperparathyroidism	endocrine/metabolic	-0.08728	0.102485	0.91642	0.749648	1.12029	0.394418	5034	114	4920	0.022646	FALSE	NA	NA	NA	NA	NA	NA	NA	NA	NA	NA	NA
252.2	Hypoparathyroidism	endocrine/metabolic	0.413337	0.323096	1.51185	0.802574	2.84796	0.200792	4932	12	4920	0.00243309	FALSE	NA	NA	NA	NA	NA	NA	NA	NA	NA	NA	NA
253	Disorders of the pituitary gland and its hypothalamic control	endocrine/metabolic	0.0732295	0.183318	1.07598	0.751207	1.54116	0.68955	4956	36	4920	0.00726392	FALSE	0.235569	0.1549	1.26563	0.934229	1.71459	0.128314	2680	50	2630	0.0186567	FALSE
253.1	Pituitary hyperfunction	endocrine/metabolic	0.242865	0.285808	1.2749	0.728098	2.23234	0.395465	4935	15	4920	0.00303951	FALSE	0.300318	0.207712	1.35029	0.898708	2.02878	0.148222	2687	28	2659	0.0104205	FALSE
253.2	Pituitary hypofunction	endocrine/metabolic	0.148825	0.309669	1.16047	0.632467	2.12926	0.630807	4933	13	4920	0.00263531	FALSE	NA	NA	NA	NA	NA	NA	NA	NA	NA	NA	NA
255	Disorders of adrenal glands	endocrine/metabolic	0.242857	0.119062	1.27489	1.00954	1.60998	0.0413755	5004	84	4920	0.0167866	FALSE	NA	NA	NA	NA	NA	NA	NA	NA	NA	NA	NA
255.1	Adrenal hyperfunction	endocrine/metabolic	0.132181	0.22713	1.14131	0.731254	1.78132	0.560593	4943	23	4920	0.00465304	FALSE	NA	NA	NA	NA	NA	NA	NA	NA	NA	NA	NA
255.11	Cushing's syndrome	endocrine/metabolic	0.213535	0.275838	1.23805	0.721006	2.12586	0.438853	4936	16	4920	0.00324149	FALSE	NA	NA	NA	NA	NA	NA	NA	NA	NA	NA	NA
255.2	Adrenal hypofunction	endocrine/metabolic	0.11968	0.177381	1.12714	0.796134	1.59576	0.499865	4958	38	4920	0.00766438	FALSE	NA	NA	NA	NA	NA	NA	NA	NA	NA	NA	NA
255.21	Glucocorticoid deficiency	endocrine/metabolic	0.137606	0.180151	1.14752	0.806146	1.63346	0.444966	4957	37	4920	0.00746419	FALSE	NA	NA	NA	NA	NA	NA	NA	NA	NA	NA	NA
256	Ovarian dysfunction	endocrine/metabolic	-0.0720244	0.105543	0.930508	0.756624	1.14435	0.494975	5033	113	4920	0.0224518	FALSE	-0.0983796	0.107655	0.906305	0.733899	1.11921	0.360801	2667	110	2557	0.0412448	FALSE
256.4	Polycystic ovaries	endocrine/metabolic	-0.0611338	0.106746	0.940697	0.763108	1.15962	0.566846	5030	110	4920	0.0218688	FALSE	-0.063529	0.110154	0.938447	0.756214	1.16459	0.564123	2673	104	2569	0.0389076	FALSE
259	Other endocrine disorders	endocrine/metabolic	0.528109	0.299342	1.69572	0.943083	3.04901	0.0776928	4933	13	4920	0.00263531	FALSE	NA	NA	NA	NA	NA	NA	NA	NA	NA	NA	NA
260	Protein-calorie malnutrition	endocrine/metabolic	0.247169	0.11214	1.2804	1.02775	1.59514	0.0275166	3410	97	3313	0.0284457	FALSE	NA	NA	NA	NA	NA	NA	NA	NA	NA	NA	NA
260.1	Cachexia	endocrine/metabolic	0.20345	0.307644	1.22562	0.670633	2.2399	0.508409	3325	12	3313	0.00360902	FALSE	NA	NA	NA	NA	NA	NA	NA	NA	NA	NA	NA
260.2	severe protein-calorie malnutrition	endocrine/metabolic	0.287512	0.199733	1.33311	0.901258	1.97188	0.150013	3342	29	3313	0.00867744	FALSE	NA	NA	NA	NA	NA	NA	NA	NA	NA	NA	NA
260.3	Adult failure to thrive	endocrine/metabolic	0.306035	0.233856	1.35803	0.858712	2.14769	0.190653	3335	22	3313	0.0065967	FALSE	NA	NA	NA	NA	NA	NA	NA	NA	NA	NA	NA
260.6	Anorexia	endocrine/metabolic	-0.126377	0.134144	0.881282	0.677532	1.14631	0.34614	3379	66	3313	0.0195324	FALSE	NA	NA	NA	NA	NA	NA	NA	NA	NA	NA	NA
261	Vitamin deficiency	endocrine/metabolic	-0.0210976	0.0337252	0.979123	0.916495	1.04603	0.531595	4937	1624	3313	0.328945	FALSE	-0.062479	0.0488631	0.939433	0.853636	1.03385	0.201019	2366	752	1614	0.317836	FALSE
261.2	Vitamin B-complex deficiencies	endocrine/metabolic	-0.0196753	0.0631374	0.980517	0.866386	1.10968	0.755324	3644	331	3313	0.0908342	FALSE	0.387973	0.138874	1.47399	1.12275	1.93511	0.00521065	2651	66	2585	0.0248963	FALSE
261.4	Vitamin D deficiency	endocrine/metabolic	-0.0226719	0.0346281	0.977583	0.913435	1.04624	0.512644	4806	1493	3313	0.310653	FALSE	-0.0872276	0.0500552	0.916468	0.830825	1.01094	0.0813986	2375	684	1691	0.288	FALSE
262	Mineral deficiency NEC	endocrine/metabolic	-0.0461783	0.0994068	0.954872	0.785829	1.16028	0.642262	3433	120	3313	0.0349548	FALSE	-0.272037	0.244299	0.761826	0.471959	1.22972	0.265476	2660	21	2639	0.00789474	FALSE
263	Other nutritional deficiency	endocrine/metabolic	-0.286462	0.208639	0.750916	0.498878	1.13029	0.169752	3340	27	3313	0.00808383	FALSE	NA	NA	NA	NA	NA	NA	NA	NA	NA	NA	NA
269	Proteinuria	endocrine/metabolic	-0.108308	0.0687457	0.897351	0.784233	1.02679	0.115144	5389	263	5126	0.0488031	FALSE	0.0439545	0.210889	1.04493	0.691158	1.5798	0.834897	2666	27	2639	0.0101275	FALSE
270	Disorders of protein plasma/amino-acid transport and metabolism	endocrine/metabolic	0.398634	0.149116	1.48979	1.11223	1.99551	0.00751054	5180	54	5126	0.0104247	FALSE	NA	NA	NA	NA	NA	NA	NA	NA	NA	NA	NA
270.3	Disorders of plasma protein metabolism	endocrine/metabolic	0.389623	0.158327	1.47642	1.08253	2.01364	0.0138602	5174	48	5126	0.00927716	FALSE	NA	NA	NA	NA	NA	NA	NA	NA	NA	NA	NA
270.32	Paraproteinemia	endocrine/metabolic	0.486861	0.1961	1.6272	1.10794	2.38981	0.0130383	5158	32	5126	0.00620396	FALSE	NA	NA	NA	NA	NA	NA	NA	NA	NA	NA	NA
270.38	Other specified disorders of plasma protein metabolism	endocrine/metabolic	0.24053	0.290561	1.27192	0.719664	2.24798	0.407777	5140	14	5126	0.00272374	FALSE	NA	NA	NA	NA	NA	NA	NA	NA	NA	NA	NA
271	Disorders of carbohydrate transport and metabolism	endocrine/metabolic	-0.00345774	0.0424527	0.996548	0.916984	1.08302	0.935085	5301	772	4529	0.145633	FALSE	0.0447843	0.116491	1.0458	0.832319	1.31404	0.70065	2601	92	2509	0.035371	FALSE
271.3	Intestinal disaccharidase deficiencies and disaccharide malabsorption	endocrine/metabolic	-0.00345774	0.0424527	0.996548	0.916984	1.08302	0.935085	5301	772	4529	0.145633	FALSE	0.0563062	0.118166	1.05792	0.839206	1.33364	0.633718	2603	89	2514	0.0341913	FALSE
272	Disorders of lipoid metabolism	endocrine/metabolic	-0.0252542	0.0357282	0.975062	0.909117	1.04579	0.479666	5227	2108	3119	0.403291	FALSE	-0.0361546	0.0506693	0.964491	0.873308	1.06519	0.475512	2476	981	1495	0.396204	FALSE
272.1	Hyperlipidemia	endocrine/metabolic	-0.0273582	0.035876	0.973013	0.906943	1.04389	0.445716	5209	2090	3119	0.401229	FALSE	-0.0325015	0.0506188	0.968021	0.876591	1.06899	0.520819	2478	980	1498	0.39548	FALSE
272.11	Hypercholesterolemia	endocrine/metabolic	-0.0116674	0.049658	0.9884	0.896733	1.08944	0.814244	3841	722	3119	0.187972	FALSE	-0.0353639	0.0994366	0.965254	0.794327	1.17296	0.722108	2585	137	2448	0.0529981	FALSE
272.12	Hyperglyceridemia	endocrine/metabolic	-0.093683	0.099362	0.910571	0.749437	1.10635	0.34576	3246	127	3119	0.0391251	FALSE	0.0535251	0.136317	1.05498	0.807626	1.3781	0.694576	2653	66	2587	0.0248775	FALSE
272.13	Mixed hyperlipidemia	endocrine/metabolic	-0.0263416	0.0659734	0.974002	0.855859	1.10845	0.68969	3452	333	3119	0.0964658	FALSE	0.0304118	0.0792606	1.03088	0.882551	1.20414	0.701205	2575	221	2354	0.0858252	FALSE
272.9	Unspecified disorder of lipoid metabolism	endocrine/metabolic	0.0754437	0.16961	1.07836	0.773374	1.50363	0.65646	3161	42	3119	0.0132869	FALSE	NA	NA	NA	NA	NA	NA	NA	NA	NA	NA	NA
274	Gout and other crystal arthropathies	endocrine/metabolic	0.127052	0.120724	1.13548	0.896223	1.4386	0.292607	5543	82	5461	0.0147934	FALSE	-0.449433	0.236299	0.63799	0.401488	1.01381	0.0571754	2677	25	2652	0.00933881	FALSE
274.1	Gout	endocrine/metabolic	0.0664178	0.139301	1.06867	0.813335	1.40417	0.63351	5522	61	5461	0.0110467	FALSE	NA	NA	NA	NA	NA	NA	NA	NA	NA	NA	NA
274.11	Gouty arthropathy	endocrine/metabolic	0.209458	0.227158	1.23301	0.78996	1.92454	0.356488	5483	22	5461	0.0040124	FALSE	NA	NA	NA	NA	NA	NA	NA	NA	NA	NA	NA
274.2	Crystal arthropathies	endocrine/metabolic	0.491374	0.201209	1.63456	1.10187	2.42479	0.0146017	5491	30	5461	0.00546349	FALSE	NA	NA	NA	NA	NA	NA	NA	NA	NA	NA	NA
274.21	Chondrocalcinosis	endocrine/metabolic	0.430904	0.225355	1.53865	0.989266	2.39313	0.055862	5485	24	5461	0.00437557	FALSE	NA	NA	NA	NA	NA	NA	NA	NA	NA	NA	NA
275	Disorders of mineral metabolism	endocrine/metabolic	-0.085772	0.0764038	0.917803	0.790157	1.06607	0.261601	5443	209	5234	0.0383979	FALSE	0.206204	0.137974	1.229	0.937794	1.61064	0.135042	2610	66	2544	0.0252874	FALSE
275.3	Disorders of magnesium metabolism	endocrine/metabolic	-0.0441129	0.212921	0.956846	0.630377	1.45239	0.835869	5260	26	5234	0.00494297	FALSE	NA	NA	NA	NA	NA	NA	NA	NA	NA	NA	NA
275.5	Disorders of calcium/phosphorus metabolism	endocrine/metabolic	-0.0299146	0.15319	0.970528	0.718804	1.31041	0.845175	5285	51	5234	0.00964995	FALSE	NA	NA	NA	NA	NA	NA	NA	NA	NA	NA	NA
275.51	Hypocalcemia	endocrine/metabolic	-0.0415293	0.19946	0.959321	0.648904	1.41823	0.835066	5264	30	5234	0.00569909	FALSE	NA	NA	NA	NA	NA	NA	NA	NA	NA	NA	NA
275.53	Disorders of phosphorus metabolism	endocrine/metabolic	-0.174718	0.283198	0.839693	0.482012	1.4628	0.537269	5249	15	5234	0.00285769	FALSE	NA	NA	NA	NA	NA	NA	NA	NA	NA	NA	NA
275.6	Hypercalcemia	endocrine/metabolic	-0.103992	0.0929659	0.901232	0.751108	1.08136	0.263308	5372	138	5234	0.0256888	FALSE	0.0477298	0.250551	1.04889	0.641882	1.71397	0.848918	2680	21	2659	0.00783582	FALSE
276	Disorders of fluid, electrolyte, and acid-base balance	endocrine/metabolic	0.100192	0.0551379	1.10538	0.992153	1.23154	0.0691992	5176	456	4720	0.0880989	FALSE	-0.0258172	0.0859323	0.974513	0.823457	1.15328	0.763844	2499	188	2311	0.0752301	FALSE
276.1	Electrolyte imbalance	endocrine/metabolic	0.102186	0.0562434	1.10759	0.991981	1.23667	0.0692396	5155	435	4720	0.0843841	FALSE	-0.00350918	0.101186	0.996497	0.81723	1.21509	0.972335	2545	134	2411	0.0526523	FALSE
276.12	Hyposmolality and/or hyponatremia	endocrine/metabolic	0.131664	0.150617	1.14072	0.849128	1.53246	0.382029	4773	53	4720	0.0111041	FALSE	0.21446	0.249852	1.23919	0.759382	2.02217	0.390701	2654	21	2633	0.00791258	FALSE
276.13	Hyperpotassemia	endocrine/metabolic	0.134917	0.075055	1.14444	0.987884	1.32581	0.0722436	4953	233	4720	0.0470422	FALSE	NA	NA	NA	NA	NA	NA	NA	NA	NA	NA	NA
276.14	Hypopotassemia	endocrine/metabolic	0.00520541	0.0869629	1.00522	0.847689	1.19202	0.952269	4884	164	4720	0.033579	FALSE	-0.0617618	0.120657	0.940107	0.742117	1.19092	0.608735	2571	91	2480	0.0353948	FALSE
276.4	Acid-base balance disorder	endocrine/metabolic	0.295479	0.210724	1.34377	0.889105	2.03094	0.160853	4747	27	4720	0.0056878	FALSE	NA	NA	NA	NA	NA	NA	NA	NA	NA	NA	NA
276.41	Acidosis	endocrine/metabolic	0.295479	0.210724	1.34377	0.889105	2.03094	0.160853	4747	27	4720	0.0056878	FALSE	NA	NA	NA	NA	NA	NA	NA	NA	NA	NA	NA
276.5	Hypovolemia	endocrine/metabolic	0.118815	0.185451	1.12616	0.782964	1.61979	0.52173	4755	35	4720	0.00736067	FALSE	-0.0956063	0.164785	0.908822	0.657978	1.2553	0.561787	2570	46	2524	0.0178988	FALSE
276.6	Fluid overload	endocrine/metabolic	-0.385412	0.302304	0.68017	0.376089	1.23011	0.202339	4733	13	4720	0.00274667	FALSE	NA	NA	NA	NA	NA	NA	NA	NA	NA	NA	NA
277	Other disorders of metabolism	endocrine/metabolic	-0.163982	0.0951709	0.848757	0.704324	1.02281	0.0848835	5309	131	5178	0.0246751	FALSE	NA	NA	NA	NA	NA	NA	NA	NA	NA	NA	NA
277.4	Disorders of bilirubin excretion	endocrine/metabolic	0.335505	0.337064	1.39865	0.722426	2.70784	0.319554	5188	10	5178	0.00192753	FALSE	NA	NA	NA	NA	NA	NA	NA	NA	NA	NA	NA
277.5	Other disorders of lipoid metabolism	endocrine/metabolic	-0.0911807	0.189	0.912853	0.630261	1.32215	0.629495	5210	32	5178	0.00614203	FALSE	-0.116221	0.222005	0.890278	0.576171	1.37563	0.600621	2657	26	2631	0.00978547	FALSE
277.51	Lipoprotein disorders	endocrine/metabolic	-0.0499144	0.191831	0.951311	0.65318	1.38552	0.794709	5209	31	5178	0.00595124	FALSE	NA	NA	NA	NA	NA	NA	NA	NA	NA	NA	NA
277.7	Dysmetabolic syndrome X	endocrine/metabolic	0.121794	0.194536	1.12952	0.771439	1.65382	0.531267	5209	31	5178	0.00595124	FALSE	NA	NA	NA	NA	NA	NA	NA	NA	NA	NA	NA
278	Overweight, obesity and other hyperalimentation	endocrine/metabolic	-0.0354189	0.0330813	0.965201	0.904604	1.02986	0.284321	4887	1669	3218	0.341518	FALSE	0.00342253	0.0457235	1.00343	0.917415	1.09751	0.940332	2435	1329	1106	0.545791	FALSE
278.1	Obesity	endocrine/metabolic	-0.0346913	0.035244	0.965904	0.901433	1.03498	0.324959	4576	1358	3218	0.296766	FALSE	-0.0017401	0.0451595	0.998261	0.9137	1.09065	0.969263	2472	1146	1326	0.463592	FALSE
278.11	Morbid obesity	endocrine/metabolic	-0.0479788	0.0494674	0.953154	0.865079	1.0502	0.332092	3790	572	3218	0.150923	FALSE	-0.0850539	0.0727349	0.918463	0.796431	1.05919	0.242255	2593	258	2335	0.0994987	FALSE
278.3	Localized adiposity	endocrine/metabolic	-0.125725	0.244161	0.881857	0.546467	1.42309	0.606605	3237	19	3218	0.00586963	FALSE	NA	NA	NA	NA	NA	NA	NA	NA	NA	NA	NA
278.4	Abnormal weight gain	endocrine/metabolic	-0.0185121	0.104079	0.981658	0.800509	1.2038	0.858828	3328	110	3218	0.0330529	FALSE	0.220968	0.200884	1.24728	0.841335	1.8491	0.271343	2575	29	2546	0.0112621	FALSE
279	Disorders involving the immune mechanism	endocrine/metabolic	0.146824	0.183502	1.15815	0.808286	1.65945	0.423639	5128	36	5092	0.00702028	FALSE	NA	NA	NA	NA	NA	NA	NA	NA	NA	NA	NA
279.1	Immunity deficiency	endocrine/metabolic	0.147171	0.207708	1.15855	0.771099	1.74069	0.478607	5120	28	5092	0.00546875	FALSE	NA	NA	NA	NA	NA	NA	NA	NA	NA	NA	NA
279.11	Deficiency of humoral immunity	endocrine/metabolic	0.0549798	0.331361	1.05652	0.551845	2.02273	0.868219	5103	11	5092	0.00215559	FALSE	NA	NA	NA	NA	NA	NA	NA	NA	NA	NA	NA
279.7	Other immunological findings	endocrine/metabolic	-0.0774271	0.067823	0.925494	0.810292	1.05708	0.253618	5359	267	5092	0.0498227	FALSE	-0.146873	0.202518	0.863403	0.580533	1.28411	0.468308	2650	31	2619	0.0116981	FALSE
280	Iron deficiency anemias	hematopoietic	-0.0148028	0.048399	0.985306	0.896134	1.08335	0.759719	4366	587	3779	0.134448	FALSE	-0.0200632	0.0731729	0.980137	0.849182	1.13129	0.78394	2579	246	2333	0.0953858	FALSE
280.1	Iron deficiency anemias, unspecified or not due to blood loss	hematopoietic	-0.0356574	0.0515138	0.964971	0.872298	1.06749	0.488817	4289	510	3779	0.118909	FALSE	-0.0147871	0.0768266	0.985322	0.847582	1.14544	0.847371	2584	223	2361	0.0863003	FALSE
280.2	Iron deficiency anemia secondary to blood loss (chronic)	hematopoietic	-0.0453458	0.077753	0.955667	0.820582	1.11299	0.559756	3983	204	3779	0.0512177	FALSE	-0.079185	0.157877	0.923869	0.67799	1.25892	0.615976	2655	47	2608	0.0177024	FALSE
281	Other deficiency anemia	hematopoietic	-0.100432	0.125738	0.904447	0.706891	1.15721	0.424442	3856	77	3779	0.0199689	FALSE	0.0162779	0.13982	1.01641	0.772773	1.33686	0.907319	2649	66	2583	0.0249151	FALSE
281.1	Megaloblastic anemia	hematopoietic	-0.0928397	0.137757	0.91134	0.695696	1.19383	0.50035	3843	64	3779	0.0166537	FALSE	0.076193	0.143591	1.07917	0.814448	1.42994	0.595678	2660	63	2597	0.0236842	FALSE
281.11	Pernicious anemia	hematopoietic	-0.135691	0.182562	0.873113	0.610478	1.24874	0.457327	3816	37	3779	0.00969602	FALSE	NA	NA	NA	NA	NA	NA	NA	NA	NA	NA	NA
281.12	Other vitamin B12 deficiency anemia	hematopoietic	-0.150327	0.228257	0.860426	0.55007	1.34589	0.51016	3802	23	3779	0.00604945	FALSE	0.0590614	0.152442	1.06084	0.786844	1.43025	0.698434	2665	56	2609	0.0210131	FALSE
281.9	Deficiency anemias	hematopoietic	-0.177678	0.308841	0.837212	0.45703	1.53365	0.565084	3792	13	3779	0.00342827	FALSE	NA	NA	NA	NA	NA	NA	NA	NA	NA	NA	NA
282	Hereditary hemolytic anemias	hematopoietic	0.14378	0.181878	1.15463	0.808397	1.64915	0.429221	3815	36	3779	0.00943644	FALSE	NA	NA	NA	NA	NA	NA	NA	NA	NA	NA	NA
282.5	Sickle cell anemia	hematopoietic	0.0133843	0.213592	1.01347	0.666806	1.54037	0.950035	3805	26	3779	0.00683311	FALSE	NA	NA	NA	NA	NA	NA	NA	NA	NA	NA	NA
283	Acquired hemolytic anemias	hematopoietic	0.207366	0.293799	1.23043	0.691785	2.18849	0.480307	3793	14	3779	0.00369101	FALSE	NA	NA	NA	NA	NA	NA	NA	NA	NA	NA	NA
283.2	Non-autoimmune hemolytic anemias	hematopoietic	0.133513	0.341561	1.14284	0.585115	2.23217	0.695879	3789	10	3779	0.00263922	FALSE	NA	NA	NA	NA	NA	NA	NA	NA	NA	NA	NA
284	Aplastic anemia	hematopoietic	0.247444	0.171334	1.28075	0.915423	1.79187	0.148675	3822	43	3779	0.0112507	FALSE	NA	NA	NA	NA	NA	NA	NA	NA	NA	NA	NA
284.1	Pancytopenia	hematopoietic	0.281874	0.177865	1.32561	0.935438	1.87853	0.113019	3819	40	3779	0.0104739	FALSE	NA	NA	NA	NA	NA	NA	NA	NA	NA	NA	NA
285	Other anemias	hematopoietic	0.016726	0.0400819	1.01687	0.940039	1.09997	0.676461	4731	952	3779	0.201226	FALSE	0.0558824	0.0697851	1.05747	0.922289	1.21247	0.42326	2484	294	2190	0.118357	FALSE
285.1	Acute posthemorrhagic anemia	hematopoietic	-0.0390034	0.160986	0.961747	0.701499	1.31855	0.808564	3826	47	3779	0.0122844	FALSE	NA	NA	NA	NA	NA	NA	NA	NA	NA	NA	NA
285.2	Anemia of chronic disease	hematopoietic	0.121968	0.104754	1.12972	0.920029	1.3872	0.244292	3892	113	3779	0.0290339	FALSE	NA	NA	NA	NA	NA	NA	NA	NA	NA	NA	NA
285.21	Anemia in chronic kidney disease	hematopoietic	0.167616	0.137953	1.18248	0.902333	1.54961	0.224357	3845	66	3779	0.0171651	FALSE	NA	NA	NA	NA	NA	NA	NA	NA	NA	NA	NA
285.22	Anemia in neoplastic disease	hematopoietic	-0.0795574	0.276029	0.923525	0.537635	1.58639	0.773178	3795	16	3779	0.00421607	FALSE	NA	NA	NA	NA	NA	NA	NA	NA	NA	NA	NA
286	Coagulation defects	hematopoietic	-0.0494723	0.1058	0.951732	0.773492	1.17104	0.640069	5179	106	5073	0.0204673	FALSE	0.232225	0.20811	1.2614	0.838894	1.89671	0.264476	2675	28	2647	0.0104673	FALSE
286.2	Encounter for long-term (current) use of anticoagulants	hematopoietic	0.0318471	0.117828	1.03236	0.819472	1.30055	0.786941	5159	86	5073	0.0166699	FALSE	0.356571	0.197013	1.42842	0.970859	2.10164	0.0703129	2686	32	2654	0.0119136	FALSE
286.7	Other and unspecified coagulation defects	hematopoietic	-0.00450427	0.268982	0.995506	0.5876	1.68657	0.98664	5089	16	5073	0.00314404	FALSE	NA	NA	NA	NA	NA	NA	NA	NA	NA	NA	NA
286.8	Hypercoagulable state	hematopoietic	0.133062	0.14841	1.14232	0.854002	1.52798	0.369943	5127	54	5073	0.0105325	FALSE	NA	NA	NA	NA	NA	NA	NA	NA	NA	NA	NA
286.81	Primary hypercoagulable state	hematopoietic	0.133062	0.14841	1.14232	0.854002	1.52798	0.369943	5127	54	5073	0.0105325	FALSE	NA	NA	NA	NA	NA	NA	NA	NA	NA	NA	NA
286.9	Abnormal coagulation profile	hematopoietic	-0.294618	0.167187	0.744816	0.536706	1.03362	0.0780338	5114	41	5073	0.00801721	FALSE	NA	NA	NA	NA	NA	NA	NA	NA	NA	NA	NA
287	Purpura and other hemorrhagic conditions	hematopoietic	0.169626	0.0897872	1.18486	0.993664	1.41285	0.0588642	5223	150	5073	0.0287191	FALSE	0.229465	0.214678	1.25793	0.825881	1.91599	0.285125	2659	27	2632	0.0101542	FALSE
287.1	Spontaneous ecchymoses	hematopoietic	0.678916	0.342331	1.97174	1.00798	3.85698	0.0473434	5083	10	5073	0.00196734	FALSE	NA	NA	NA	NA	NA	NA	NA	NA	NA	NA	NA
287.3	Thrombocytopenia	hematopoietic	0.173938	0.0968529	1.18998	0.984231	1.43874	0.0725114	5202	129	5073	0.0247982	FALSE	0.233833	0.214159	1.26343	0.830341	1.92242	0.274891	2670	27	2643	0.0101124	FALSE
287.31	Primary thrombocytopenia	hematopoietic	-0.0710024	0.252163	0.93146	0.568223	1.5269	0.778271	5092	19	5073	0.00373134	FALSE	NA	NA	NA	NA	NA	NA	NA	NA	NA	NA	NA
288	Diseases of white blood cells	hematopoietic	0.0225315	0.116632	1.02279	0.813778	1.28548	0.846815	4861	88	4773	0.0181033	FALSE	-0.102521	0.169251	0.902559	0.647749	1.25761	0.544689	2607	44	2563	0.0168776	FALSE
288.1	Decreased white blood cell count	hematopoietic	0.185705	0.132307	1.20407	0.929027	1.56053	0.160441	4841	68	4773	0.0140467	FALSE	0.317432	0.22315	1.3736	0.886972	2.1272	0.15488	2672	24	2648	0.00898204	FALSE
288.11	Neutropenia	hematopoietic	0.236045	0.165432	1.26623	0.915576	1.75118	0.153626	4816	43	4773	0.00892857	FALSE	NA	NA	NA	NA	NA	NA	NA	NA	NA	NA	NA
288.2	Elevated white blood cell count	hematopoietic	0.0241711	0.117253	1.02447	0.814122	1.28916	0.836678	4860	87	4773	0.0179012	FALSE	-0.145048	0.187435	0.86498	0.599043	1.24898	0.439014	2619	37	2582	0.0141275	FALSE
289	Other diseases of blood and blood-forming organs	hematopoietic	-0.150403	0.0929241	0.860361	0.717104	1.03224	0.105541	4913	140	4773	0.0284958	FALSE	NA	NA	NA	NA	NA	NA	NA	NA	NA	NA	NA
289.3	Personal history of diseases of blood and blood-forming organs	hematopoietic	-0.164831	0.108987	0.848037	0.684926	1.04999	0.130432	4873	100	4773	0.0205212	FALSE	NA	NA	NA	NA	NA	NA	NA	NA	NA	NA	NA
289.4	Lymphadenitis	hematopoietic	-0.157482	0.110536	0.854292	0.687886	1.06095	0.154239	4870	97	4773	0.0199179	FALSE	0.110459	0.151353	1.11679	0.830113	1.50247	0.465505	2595	54	2541	0.0208092	FALSE
289.8	Polycythemia, secondary	hematopoietic	0.0625066	0.31499	1.0645	0.574145	1.97365	0.842701	4758	12	4746	0.00252207	FALSE	NA	NA	NA	NA	NA	NA	NA	NA	NA	NA	NA
289.9	Abnormality of red blood cells	hematopoietic	-0.369722	0.320591	0.690927	0.368587	1.29516	0.248807	4785	12	4773	0.00250784	FALSE	NA	NA	NA	NA	NA	NA	NA	NA	NA	NA	NA
290	Delirium dementia and amnestic and other cognitive disorders	mental disorders	-0.0312239	0.08498	0.969259	0.820547	1.14492	0.713301	4949	196	4753	0.039604	FALSE	0.0768714	0.207988	1.0799	0.718359	1.62341	0.711685	2662	32	2630	0.012021	FALSE
290.1	Dementias	mental disorders	-0.00675815	0.0866926	0.993265	0.838051	1.17722	0.937864	4940	187	4753	0.0378543	FALSE	NA	NA	NA	NA	NA	NA	NA	NA	NA	NA	NA
290.11	Alzheimer's disease	mental disorders	-0.0731794	0.152247	0.929434	0.689641	1.2526	0.630757	4807	54	4753	0.0112336	FALSE	NA	NA	NA	NA	NA	NA	NA	NA	NA	NA	NA
290.16	Vascular dementia	mental disorders	-0.0876308	0.160054	0.916099	0.669425	1.25367	0.58403	4801	48	4753	0.00999792	FALSE	NA	NA	NA	NA	NA	NA	NA	NA	NA	NA	NA
290.3	Other persistent mental disorders due to conditions classified elsewhere	mental disorders	NA	NA	NA	NA	NA	NA	NA	NA	NA	#VALUE!	NA	0.0130572	0.157676	1.01314	0.743797	1.38002	0.934002	2662	51	2611	0.0191585	FALSE
291	Other specified nonpsychotic and/or transient mental disorders	mental disorders	0.182776	0.176964	1.20055	0.84868	1.6983	0.301677	4790	37	4753	0.00772443	FALSE	-0.20138	0.180488	0.817602	0.573994	1.1646	0.264528	2631	38	2593	0.0144432	FALSE
291.4	Specific nonpsychotic mental disorders due to brain damage	mental disorders	0.216558	0.202428	1.24179	0.835101	1.84655	0.28471	4781	28	4753	0.00585652	FALSE	-0.388568	0.233368	0.678027	0.429141	1.07126	0.0959043	2673	23	2650	0.00860456	FALSE
292	Neurological disorders	mental disorders	-0.050989	0.0620518	0.950289	0.841465	1.07319	0.411238	5109	356	4753	0.069681	FALSE	-0.048473	0.0797559	0.952683	0.814815	1.11388	0.543342	2537	209	2328	0.0823808	FALSE
292.1	Aphasia/speech disturbance	mental disorders	-0.14144	0.218429	0.868107	0.565774	1.332	0.517286	4778	25	4753	0.00523231	FALSE	-0.115744	0.204469	0.890703	0.596603	1.32978	0.571345	2654	31	2623	0.0116805	FALSE
292.2	Mild cognitive impairment	mental disorders	0.142485	0.149945	1.15314	0.859499	1.54709	0.341984	4806	53	4753	0.0110279	FALSE	0.0106006	0.164754	1.01066	0.73175	1.39587	0.948698	2660	46	2614	0.0172932	FALSE
292.3	Memory loss	mental disorders	-0.0506025	0.0755559	0.950656	0.819802	1.1024	0.503026	4981	228	4753	0.0457739	FALSE	0.006721	0.159204	1.00674	0.736889	1.37542	0.966326	2629	49	2580	0.0186383	FALSE
292.4	Altered mental status	mental disorders	-0.0345337	0.138358	0.966056	0.736596	1.267	0.8029	4815	62	4753	0.0128764	FALSE	0.000511889	0.199213	1.00051	0.677093	1.47841	0.99795	2660	32	2628	0.0120301	FALSE
292.6	Hallucinations	mental disorders	-0.336944	0.337921	0.713949	0.368148	1.38456	0.318712	4763	10	4753	0.00209952	FALSE	NA	NA	NA	NA	NA	NA	NA	NA	NA	NA	NA
293.1	Swelling, mass, or lump in head and neck [Space-occupying lesion, intracranial NOS]	mental disorders	-0.159197	0.111365	0.852829	0.685593	1.06086	0.152858	5375	95	5280	0.0176744	FALSE	0.114882	0.176805	1.12174	0.793219	1.58633	0.515843	2609	40	2569	0.0153315	FALSE
295	Schizophrenia and other psychotic disorders	mental disorders	-0.116916	0.100166	0.88966	0.731073	1.08265	0.243119	2993	124	2869	0.04143	FALSE	0.0827107	0.115289	1.08623	0.866533	1.36162	0.473115	2648	95	2553	0.0358761	FALSE
295.1	Schizophrenia	mental disorders	-0.0163513	0.124647	0.983782	0.770543	1.25603	0.895632	2946	77	2869	0.0261371	FALSE	-0.0384289	0.158577	0.9623	0.705224	1.31309	0.808519	2679	50	2629	0.0186637	FALSE
295.2	Paranoid disorders	mental disorders	0.0187114	0.210386	1.01889	0.674594	1.5389	0.929131	2896	27	2869	0.0093232	FALSE	NA	NA	NA	NA	NA	NA	NA	NA	NA	NA	NA
295.3	Psychosis	mental disorders	-0.188641	0.175914	0.828084	0.586588	1.169	0.283564	2908	39	2869	0.0134113	FALSE	0.123947	0.13441	1.13196	0.869796	1.47313	0.356446	2660	69	2591	0.0259398	FALSE
296	Mood disorders	mental disorders	0.0315573	0.0358251	1.03206	0.962078	1.10713	0.378388	4343	1474	2869	0.339397	FALSE	0.0695542	0.0468895	1.07203	0.977899	1.17522	0.137978	2500	1672	828	0.6688	FALSE
296.1	Bipolar	mental disorders	-0.0637073	0.0909912	0.93828	0.785017	1.12146	0.483835	3019	150	2869	0.0496853	FALSE	0.145538	0.0743755	1.15666	0.999762	1.33818	0.0503712	2628	239	2389	0.0909437	FALSE
296.2	Depression	mental disorders	0.0261679	0.0364524	1.02651	0.955731	1.10254	0.472841	4274	1405	2869	0.328732	FALSE	0.0528682	0.0460276	1.05429	0.963343	1.15382	0.250713	2493	1608	885	0.645006	FALSE
296.22	Major depressive disorder	mental disorders	0.0316346	0.0366372	1.03214	0.960622	1.10898	0.387887	4253	1384	2869	0.325417	FALSE	0.0319414	0.0445251	1.03246	0.946175	1.12661	0.47314	2505	1441	1064	0.57525	FALSE
297	Suicidal ideation or attempt	mental disorders	NA	NA	NA	NA	NA	NA	NA	NA	NA	#VALUE!	NA	0.0575926	0.0800666	1.05928	0.905437	1.23927	0.471951	2568	204	2364	0.0794393	FALSE
297.1	Suicidal ideation	mental disorders	NA	NA	NA	NA	NA	NA	NA	NA	NA	#VALUE!	NA	0.0272907	0.0883609	1.02767	0.864247	1.22199	0.757432	2603	167	2436	0.0641567	FALSE
297.2	Suicide or self-inflicted injury	mental disorders	NA	NA	NA	NA	NA	NA	NA	NA	NA	#VALUE!	NA	-0.039782	0.134784	0.960999	0.737891	1.25156	0.767877	2639	67	2572	0.0253884	FALSE
300	Anxiety disorders	mental disorders	0.0070891	0.0398815	1.00711	0.931389	1.089	0.858916	3930	1061	2869	0.269975	FALSE	0.0584639	0.0485758	1.06021	0.963922	1.16611	0.228759	2494	1746	748	0.70008	FALSE
300.1	Anxiety disorder	mental disorders	0.0294094	0.0419025	1.02985	0.948646	1.118	0.48277	3803	934	2869	0.245596	FALSE	0.00259699	0.0453349	1.0026	0.917356	1.09577	0.954319	2381	1261	1120	0.529609	FALSE
300.11	Generalized anxiety disorder	mental disorders	0.0265555	0.0702407	1.02691	0.894835	1.17848	0.705382	3132	263	2869	0.0839719	FALSE	-0.074491	0.0612633	0.928216	0.823191	1.04664	0.224017	2495	381	2114	0.152705	FALSE
300.12	Agorophobia, social phobia, and panic disorder	mental disorders	-0.018385	0.0905876	0.981783	0.822064	1.17253	0.839172	3023	154	2869	0.0509428	FALSE	0.137047	0.0759061	1.14688	0.98834	1.33086	0.0709992	2587	230	2357	0.0889061	FALSE
300.13	Phobia	mental disorders	0.389064	0.256776	1.4756	0.892064	2.44085	0.129725	2887	18	2869	0.00623485	FALSE	NA	NA	NA	NA	NA	NA	NA	NA	NA	NA	NA
300.3	Obsessive-compulsive disorders	mental disorders	0.439646	0.321572	1.55216	0.826435	2.91516	0.171569	2881	12	2869	0.00416522	FALSE	0.17038	0.168727	1.18576	0.851868	1.65051	0.312591	2671	45	2626	0.0168476	FALSE
300.4	Dysthymic disorder	mental disorders	-0.0383748	0.0926255	0.962352	0.802582	1.15393	0.678654	3016	147	2869	0.0487401	FALSE	0.243013	0.0811278	1.27509	1.08763	1.49485	0.00274053	2563	206	2357	0.0803746	FALSE
300.8	Acute reaction to stress	mental disorders	0.2449	0.334394	1.27749	0.663311	2.46037	0.463943	2879	10	2869	0.00347343	FALSE	0.0377573	0.156481	1.03848	0.764185	1.41123	0.80933	2594	51	2543	0.0196608	FALSE
300.9	Posttraumatic stress disorder	mental disorders	-0.168315	0.0999645	0.845087	0.69472	1.028	0.0922298	2991	122	2869	0.040789	FALSE	-0.00509515	0.0444862	0.994918	0.911842	1.08556	0.908815	2542	1105	1437	0.434697	FALSE
301	Personality disorders	mental disorders	-0.0723352	0.109574	0.930219	0.750437	1.15307	0.509158	2971	102	2869	0.0343319	FALSE	-0.0567926	0.0810744	0.94479	0.805978	1.10751	0.483615	2603	200	2403	0.0768344	FALSE
301.2	Antisocial/borderline personality disorder	mental disorders	-0.185492	0.156924	0.830695	0.610753	1.12984	0.237185	2917	48	2869	0.0164553	FALSE	-0.093834	0.0986543	0.910434	0.750364	1.10465	0.341534	2645	135	2510	0.0510397	FALSE
302	Sexual and gender identity disorders	mental disorders	0.0606705	0.263389	1.06255	0.634086	1.78053	0.817823	2887	18	2869	0.00623485	FALSE	0.198044	0.17004	1.21902	0.873511	1.70118	0.244144	2646	41	2605	0.0154951	FALSE
303	Psychogenic and somatoform disorders	mental disorders	0.212465	0.2086	1.23672	0.821691	1.86139	0.308427	2896	27	2869	0.0093232	FALSE	0.212079	0.113774	1.23624	0.989141	1.54508	0.0623166	2624	97	2527	0.0369665	FALSE
303.4	Somatoform disorder	mental disorders	0.325244	0.232115	1.38437	0.878358	2.18188	0.161148	2891	22	2869	0.00760982	FALSE	0.114982	0.121952	1.12185	0.88334	1.42477	0.345762	2651	85	2566	0.0320634	FALSE
304	Adjustment reaction	mental disorders	-0.0246512	0.08174	0.97565	0.831219	1.14518	0.762972	3059	190	2869	0.0621118	FALSE	0.0257045	0.0493055	1.02604	0.931523	1.13014	0.602136	2336	719	1617	0.307791	FALSE
305.2	Eating disorder	mental disorders	-0.133509	0.23855	0.87502	0.548227	1.39661	0.575705	2890	21	2869	0.00726644	FALSE	-0.0983691	0.152785	0.906314	0.671778	1.22273	0.519678	2685	54	2631	0.0201117	FALSE
306	Other mental disorder	mental disorders	0.0484191	0.0865573	1.04961	0.885827	1.24368	0.575897	3039	170	2869	0.0559395	FALSE	0.00507049	0.0753092	1.00508	0.867157	1.16495	0.94632	2387	241	2146	0.100964	FALSE
306.1	Mental disorders durring/after pregnancy	mental disorders	0.0759628	0.342733	1.07892	0.551125	2.11218	0.824595	2879	10	2869	0.00347343	FALSE	NA	NA	NA	NA	NA	NA	NA	NA	NA	NA	NA
306.9	Tension headache	mental disorders	-0.0101959	0.152065	0.989856	0.734737	1.33356	0.946542	2921	52	2869	0.0178021	FALSE	-0.0401061	0.214095	0.960688	0.631453	1.46158	0.851403	2604	27	2577	0.0103687	FALSE
312	Conduct disorders	mental disorders	-0.110593	0.339243	0.895303	0.460469	1.74076	0.744424	5441	10	5431	0.0018379	FALSE	-0.315428	0.253024	0.729477	0.444256	1.19782	0.212533	2679	20	2659	0.00746547	FALSE
313	Pervasive developmental disorders	mental disorders	-0.00751417	0.27163	0.992514	0.582801	1.69026	0.977931	5448	17	5431	0.00312041	FALSE	-0.133258	0.10967	0.875239	0.705949	1.08513	0.224335	2652	107	2545	0.0403469	FALSE
313.1	Attention deficit hyperactivity disorder	mental disorders	-0.104791	0.310368	0.900512	0.490116	1.65455	0.735637	5444	13	5431	0.00238795	FALSE	-0.125398	0.110953	0.882145	0.709733	1.09644	0.258396	2660	104	2556	0.0390977	FALSE
315	Develomental delays and disorders	mental disorders	0.0244636	0.205859	1.02477	0.684533	1.5341	0.905405	5459	28	5431	0.00512914	FALSE	NA	NA	NA	NA	NA	NA	NA	NA	NA	NA	NA
316	Substance addiction and disorders	mental disorders	0.0321433	0.08361	1.03267	0.876576	1.21655	0.70065	4797	175	4622	0.0364811	FALSE	-0.0329688	0.0740225	0.967569	0.836898	1.11864	0.656038	2614	243	2371	0.092961	FALSE
316.1	Polyneuropathy due to drugs	mental disorders	0.294826	0.337486	1.34289	0.693054	2.60205	0.38234	4633	11	4622	0.00237427	FALSE	NA	NA	NA	NA	NA	NA	NA	NA	NA	NA	NA
317	Alcohol-related disorders	mental disorders	0.103006	0.135161	1.1085	0.850518	1.44473	0.446002	4689	67	4622	0.0142888	FALSE	-0.0161009	0.0668314	0.984028	0.863216	1.12175	0.809619	2572	313	2259	0.121695	FALSE
317.1	Alcoholism	mental disorders	0.107115	0.144447	1.11306	0.838617	1.47732	0.45836	4681	59	4622	0.0126041	FALSE	0.0146776	0.0776749	1.01479	0.871477	1.18166	0.850122	2592	226	2366	0.0871914	FALSE
317.11	Alcoholic liver damage	mental disorders	-0.11581	0.261005	0.890644	0.533989	1.48551	0.657253	4640	18	4622	0.00387931	FALSE	NA	NA	NA	NA	NA	NA	NA	NA	NA	NA	NA
318	Tobacco use disorder	mental disorders	0.0468485	0.0489614	1.04796	0.952071	1.15351	0.338645	5174	552	4622	0.106687	FALSE	-0.0388062	0.0601777	0.961937	0.854914	1.08236	0.519018	2531	421	2110	0.166337	FALSE
327	Sleep disorders	neurological	-0.0346951	0.0446926	0.9659	0.884889	1.05433	0.437568	4809	718	4091	0.149303	FALSE	0.0426026	0.0477212	1.04352	0.950344	1.14584	0.371997	2317	819	1498	0.353474	FALSE
327.1	Hypersomnia	neurological	NA	NA	NA	NA	NA	NA	NA	NA	NA	#VALUE!	NA	-0.128827	0.198884	0.879126	0.59533	1.29821	0.517147	2636	32	2604	0.0121396	FALSE
327.3	Sleep apnea	neurological	0.0388548	0.056038	1.03962	0.931481	1.16031	0.48808	4503	412	4091	0.0914946	FALSE	0.00770917	0.0507825	1.00774	0.912265	1.1132	0.879339	2548	663	1885	0.260204	FALSE
327.31	Central/nonobstroctive sleep apnea	neurological	-0.0868321	0.306271	0.916831	0.503021	1.67106	0.776783	4104	13	4091	0.00316764	FALSE	NA	NA	NA	NA	NA	NA	NA	NA	NA	NA	NA
327.32	Obstructive sleep apnea	neurological	0.0190979	0.0580346	1.01928	0.909691	1.14207	0.742097	4470	379	4091	0.0847875	FALSE	-0.021442	0.054748	0.978786	0.879195	1.08966	0.695318	2565	526	2039	0.205068	FALSE
327.4	Insomnia	neurological	-0.0652562	0.0470972	0.936827	0.85422	1.02742	0.16588	4729	638	4091	0.134912	FALSE	0.0441701	0.0526252	1.04516	0.94273	1.15872	0.401282	2349	585	1764	0.249042	FALSE
327.41	Organic or persistent insomnia	neurological	0.0739883	0.118426	1.07679	0.853742	1.35812	0.532126	4178	87	4091	0.0208234	FALSE	-0.213386	0.217321	0.807845	0.527643	1.23685	0.326154	2640	28	2612	0.0106061	FALSE
327.5	Parasomnia	neurological	NA	NA	NA	NA	NA	NA	NA	NA	NA	#VALUE!	NA	-0.0235585	0.187507	0.976717	0.676331	1.41052	0.900017	2642	35	2607	0.0132475	FALSE
327.6	Circadian rhythm sleep disorder	neurological	-0.184223	0.333198	0.83175	0.432882	1.59815	0.580336	4102	11	4091	0.00268162	FALSE	NA	NA	NA	NA	NA	NA	NA	NA	NA	NA	NA
327.7	Sleep related movement disorders	neurological	0.199346	0.142648	1.2206	0.922891	1.61436	0.162273	4152	61	4091	0.0146917	FALSE	-0.101395	0.109582	0.903576	0.728931	1.12006	0.354815	2592	108	2484	0.0416667	FALSE
327.71	Restless legs syndrome	neurological	0.205234	0.165895	1.22781	0.886991	1.69959	0.216038	4136	45	4091	0.0108801	FALSE	-0.304597	0.174424	0.737421	0.523893	1.03798	0.0807592	2660	45	2615	0.0169173	FALSE
327.72	Sleep related leg cramps	neurological	0.257621	0.355622	1.29385	0.644424	2.59774	0.468806	4101	10	4091	0.00243843	FALSE	NA	NA	NA	NA	NA	NA	NA	NA	NA	NA	NA
332	Parkinson's disease	neurological	0.262824	0.234898	1.3006	0.820718	2.06107	0.263188	4928	21	4907	0.00426136	FALSE	NA	NA	NA	NA	NA	NA	NA	NA	NA	NA	NA
333	Extrapyramidal disease and abnormal movement disorders	neurological	0.162511	0.131569	1.17646	0.909042	1.52255	0.216764	4974	67	4907	0.01347	FALSE	-0.227884	0.193969	0.796217	0.544405	1.1645	0.240055	2636	36	2600	0.0136571	FALSE
333.1	Essential tremor	neurological	0.234708	0.164786	1.26454	0.915512	1.74663	0.154353	4949	42	4907	0.00848656	FALSE	NA	NA	NA	NA	NA	NA	NA	NA	NA	NA	NA
333.4	Torsion dystonia	neurological	0.0103069	0.231083	1.01036	0.642354	1.5892	0.964424	4929	22	4907	0.00446338	FALSE	NA	NA	NA	NA	NA	NA	NA	NA	NA	NA	NA
334	Degenerative disease of the spinal cord	neurological	0.228715	0.211525	1.25698	0.830379	1.90276	0.279577	4933	26	4907	0.00527063	FALSE	NA	NA	NA	NA	NA	NA	NA	NA	NA	NA	NA
335	Multiple sclerosis	neurological	0.217745	0.176514	1.24327	0.879657	1.75718	0.217359	4944	37	4907	0.00748382	FALSE	NA	NA	NA	NA	NA	NA	NA	NA	NA	NA	NA
337	Disorders of the autonomic nervous system	neurological	0.289232	0.232876	1.3354	0.846026	2.10785	0.214237	4928	21	4907	0.00426136	FALSE	NA	NA	NA	NA	NA	NA	NA	NA	NA	NA	NA
338	Pain	neurological	-0.0108597	0.0363676	0.989199	0.921143	1.06228	0.765238	4947	1221	3726	0.246816	FALSE	-0.0508536	0.0571376	0.950418	0.849724	1.06304	0.373455	2331	474	1857	0.203346	FALSE
338.1	Acute pain	neurological	-0.0572472	0.0727689	0.944361	0.818834	1.08913	0.431458	3965	239	3726	0.0602774	FALSE	-0.0217339	0.106529	0.978501	0.794111	1.2057	0.838339	2454	114	2340	0.0464548	FALSE
338.2	Chronic pain	neurological	-0.00114801	0.0375055	0.998853	0.92806	1.07505	0.975581	4849	1123	3726	0.231594	FALSE	-0.0824202	0.0630579	0.920885	0.813822	1.04203	0.191194	2419	359	2060	0.148408	FALSE
339	Other headache syndromes	neurological	0.0390271	0.0515381	1.0398	0.939895	1.15032	0.448901	4658	489	4169	0.104981	FALSE	0.0139588	0.0479473	1.01406	0.9231	1.11398	0.770954	2310	782	1528	0.338528	FALSE
340	Migraine	neurological	-0.0172657	0.0533132	0.982882	0.885361	1.09115	0.746048	4620	451	4169	0.097619	FALSE	0.0183898	0.0489586	1.01856	0.925363	1.12114	0.7072	2490	714	1776	0.286747	FALSE
340.1	Migrain with aura	neurological	-0.0508163	0.120588	0.950453	0.750385	1.20386	0.673461	4248	79	4169	0.018597	FALSE	-0.0638114	0.102246	0.938182	0.767809	1.14636	0.532565	2585	123	2462	0.0475822	FALSE
342	Hemiplegia	neurological	-0.192445	0.206392	0.82494	0.550475	1.23625	0.351118	4934	27	4907	0.00547223	FALSE	NA	NA	NA	NA	NA	NA	NA	NA	NA	NA	NA
344	Other paralytic syndromes	neurological	-0.0411401	0.242986	0.959695	0.596072	1.54514	0.865552	4927	20	4907	0.00405927	FALSE	NA	NA	NA	NA	NA	NA	NA	NA	NA	NA	NA
345	Epilepsy, recurrent seizures, convulsions	neurological	0.0528216	0.0830306	1.05424	0.895907	1.24056	0.524665	5080	173	4907	0.0340551	FALSE	-0.111515	0.139055	0.894478	0.681089	1.17472	0.42258	2654	63	2591	0.0237378	FALSE
345.1	Epilepsy	neurological	-0.0508268	0.166484	0.950443	0.685823	1.31716	0.760141	4948	41	4907	0.00828618	FALSE	0.0343148	0.16796	1.03491	0.744616	1.43838	0.838116	2675	42	2633	0.0157009	FALSE
345.12	Partial epilepsy	neurological	-0.0462999	0.185523	0.954756	0.6637	1.37345	0.802924	4940	33	4907	0.00668016	FALSE	NA	NA	NA	NA	NA	NA	NA	NA	NA	NA	NA
345.3	Convulsions	neurological	0.0427316	0.0970894	1.04366	0.862808	1.26242	0.659845	5033	126	4907	0.0250348	FALSE	-0.111743	0.17965	0.894274	0.628854	1.27172	0.533939	2665	37	2628	0.0138837	FALSE
348	Other conditions of brain	neurological	0.0549518	0.157989	1.05649	0.775144	1.43995	0.727975	4954	47	4907	0.00948728	FALSE	-0.0411035	0.23139	0.95973	0.609798	1.51047	0.859008	2684	23	2661	0.0085693	FALSE
348.2	Cerebral edema and compression of brain	neurological	-0.0938136	0.247971	0.910452	0.559989	1.48025	0.70519	4926	19	4907	0.00385708	FALSE	NA	NA	NA	NA	NA	NA	NA	NA	NA	NA	NA
348.8	Encephalopathy, not elsewhere classified	neurological	0.0886291	0.221762	1.09268	0.707495	1.68756	0.689408	4931	24	4907	0.00486717	FALSE	NA	NA	NA	NA	NA	NA	NA	NA	NA	NA	NA
350	Abnormal movement	neurological	0.0622712	0.0463671	1.06425	0.971797	1.1655	0.179271	5108	703	4405	0.137627	FALSE	0.0191989	0.0838317	1.01938	0.864926	1.20143	0.818856	2489	202	2287	0.0811571	FALSE
350.1	Abnormal involuntary movements	neurological	0.104929	0.0854363	1.11063	0.939389	1.31309	0.219387	4574	169	4405	0.036948	FALSE	0.0852304	0.184281	1.08897	0.758843	1.56271	0.643722	2614	37	2577	0.0141546	FALSE
350.2	Abnormality of gait	neurological	0.0561137	0.0500659	1.05772	0.958855	1.16677	0.262375	4987	582	4405	0.116703	FALSE	0.00942853	0.0953244	1.00947	0.837439	1.21685	0.92121	2548	154	2394	0.0604396	FALSE
350.3	Lack of coordination	neurological	-0.167548	0.203977	0.845736	0.56703	1.26143	0.411413	4434	29	4405	0.00654037	FALSE	NA	NA	NA	NA	NA	NA	NA	NA	NA	NA	NA
351	Other peripheral nerve disorders	neurological	0.00733945	0.0678996	1.00737	0.881841	1.15076	0.913922	5077	275	4802	0.0541658	FALSE	0.0207765	0.0602533	1.02099	0.907266	1.14898	0.73023	2463	423	2040	0.171742	FALSE
352	Disorders of other cranial nerves	neurological	0.0124441	0.155203	1.01252	0.746953	1.37251	0.936094	4854	52	4802	0.0107128	FALSE	0.32617	0.184355	1.38565	0.965445	1.98875	0.0768529	2663	36	2627	0.0135186	FALSE
352.1	Trigeminal nerve disorders [CN5]	neurological	-0.221765	0.271521	0.801103	0.470506	1.36399	0.41407	4820	18	4802	0.00373444	FALSE	NA	NA	NA	NA	NA	NA	NA	NA	NA	NA	NA
352.2	Facial nerve disorders [CN7]	neurological	0.13998	0.190861	1.15025	0.791277	1.67208	0.463307	4836	34	4802	0.0070306	FALSE	NA	NA	NA	NA	NA	NA	NA	NA	NA	NA	NA
353	Nerve root and plexus disorders	neurological	0.297991	0.304017	1.34715	0.742389	2.44456	0.326998	4815	13	4802	0.0026999	FALSE	-0.393691	0.189558	0.674563	0.46523	0.978087	0.0378119	2648	36	2612	0.0135952	FALSE
353.1	Nerve plexus lesions	neurological	0.167979	0.350792	1.18291	0.594774	2.35263	0.632041	4812	10	4802	0.00207814	FALSE	NA	NA	NA	NA	NA	NA	NA	NA	NA	NA	NA
355	Complex regional/central pain syndrome	neurological	0.141416	0.226203	1.1519	0.739381	1.79458	0.531859	4825	23	4802	0.00476684	FALSE	NA	NA	NA	NA	NA	NA	NA	NA	NA	NA	NA
355.1	Chronic pain syndrome	neurological	-0.130791	0.0979445	0.877401	0.724146	1.06309	0.181759	4927	125	4802	0.0253704	FALSE	-0.0833187	0.0812085	0.920058	0.784674	1.0788	0.304898	2605	201	2404	0.0771593	FALSE
356	Hereditary and idiopathic peripheral neuropathy	neurological	0.178241	0.146718	1.19511	0.896437	1.5933	0.224424	5192	55	5137	0.0105932	FALSE	-0.156534	0.168446	0.855102	0.614658	1.1896	0.352741	2621	46	2575	0.0175506	FALSE
357	Inflammatory and toxic neuropathy	neurological	0.0980012	0.0872945	1.10296	0.929512	1.30878	0.261586	5296	159	5137	0.0300227	FALSE	NA	NA	NA	NA	NA	NA	NA	NA	NA	NA	NA
358	Myoneural disorders	neurological	0.355339	0.339174	1.42666	0.733855	2.77353	0.294796	5148	11	5137	0.00213675	FALSE	NA	NA	NA	NA	NA	NA	NA	NA	NA	NA	NA
358.1	Myasthenia gravis	neurological	0.355339	0.339174	1.42666	0.733855	2.77353	0.294796	5148	11	5137	0.00213675	FALSE	NA	NA	NA	NA	NA	NA	NA	NA	NA	NA	NA
359	Muscular dystrophies and other myopathies	neurological	-0.0501096	0.202668	0.951125	0.639327	1.41499	0.804716	5165	28	5137	0.0054211	FALSE	NA	NA	NA	NA	NA	NA	NA	NA	NA	NA	NA
359.2	Myopathy	neurological	-0.0501096	0.202668	0.951125	0.639327	1.41499	0.804716	5165	28	5137	0.0054211	FALSE	NA	NA	NA	NA	NA	NA	NA	NA	NA	NA	NA
360	Disorders of the globe	sense organs	0.043571	0.274746	1.04453	0.609613	1.78974	0.873995	4563	16	4547	0.00350647	FALSE	NA	NA	NA	NA	NA	NA	NA	NA	NA	NA	NA
360.2	Progressive myopia	sense organs	-0.0709658	0.303613	0.931494	0.513735	1.68897	0.815189	4560	13	4547	0.00285088	FALSE	NA	NA	NA	NA	NA	NA	NA	NA	NA	NA	NA
361	Retinal detachments and defects	sense organs	-0.114562	0.197035	0.891757	0.606075	1.3121	0.560951	4577	30	4547	0.00655451	FALSE	0.247687	0.218537	1.28106	0.834731	1.96604	0.257052	2674	27	2647	0.0100972	FALSE
362	Other retinal disorders	sense organs	-0.127091	0.0702788	0.880653	0.76733	1.01071	0.0705468	4709	259	4450	0.0550011	FALSE	-0.00933577	0.092209	0.990708	0.826905	1.18696	0.919355	2576	162	2414	0.0628882	FALSE
362.2	Degeneration of macula and posterior pole of retina	sense organs	-0.122321	0.0964923	0.884865	0.732388	1.06909	0.204914	4582	132	4450	0.0288084	FALSE	-0.0822168	0.160716	0.921072	0.672186	1.26211	0.608956	2651	59	2592	0.0222558	FALSE
362.23	Cystoid macular degeneration of retina	sense organs	-0.222505	0.22477	0.800511	0.515275	1.24364	0.322212	4473	23	4450	0.00514196	FALSE	NA	NA	NA	NA	NA	NA	NA	NA	NA	NA	NA
362.26	Macular puckering of retina	sense organs	-0.186679	0.143483	0.82971	0.626312	1.09916	0.19324	4507	57	4450	0.012647	FALSE	-0.120246	0.257421	0.886702	0.535373	1.46859	0.640415	2678	22	2656	0.00821509	FALSE
362.27	Drusen (degenerative) of retina	sense organs	-0.0102414	0.182825	0.989811	0.691717	1.41637	0.955328	4485	35	4450	0.00780379	FALSE	NA	NA	NA	NA	NA	NA	NA	NA	NA	NA	NA
362.29	Macular degeneration (senile) of retina NOS	sense organs	0.0690378	0.164325	1.07148	0.776437	1.47863	0.674391	4494	44	4450	0.00979083	FALSE	NA	NA	NA	NA	NA	NA	NA	NA	NA	NA	NA
362.3	Other nondiabetic retinopathy	sense organs	-0.294671	0.167597	0.744777	0.536247	1.0344	0.0787121	4491	41	4450	0.00912937	FALSE	-0.01668	0.230869	0.983458	0.625513	1.54624	0.942404	2665	25	2640	0.00938086	FALSE
362.4	Retinal vascular changes and abnomalities	sense organs	-0.132853	0.152693	0.875594	0.649124	1.18108	0.384264	4501	51	4450	0.0113308	FALSE	-0.0281517	0.235516	0.972241	0.612772	1.54259	0.904854	2680	24	2656	0.00895522	FALSE
362.6	Peripheral retinal degenerations	sense organs	-0.125152	0.187516	0.882363	0.610984	1.27428	0.504504	4484	34	4450	0.00758252	FALSE	0.266596	0.171394	1.30551	0.933013	1.82673	0.119837	2644	44	2600	0.0166415	FALSE
362.8	Retinal hemorrhage/ischemia	sense organs	0.102601	0.32389	1.10805	0.587298	2.09055	0.751413	4461	11	4450	0.00246581	FALSE	NA	NA	NA	NA	NA	NA	NA	NA	NA	NA	NA
362.9	Retinal edema	sense organs	-0.0108376	0.126942	0.989221	0.771326	1.26867	0.931964	4524	74	4450	0.0163572	FALSE	NA	NA	NA	NA	NA	NA	NA	NA	NA	NA	NA
363	Chorioretinal inflammations, scars, and other disorders of choroid	sense organs	0.269109	0.22107	1.3088	0.848582	2.0186	0.22349	4571	24	4547	0.00525049	FALSE	-0.0743766	0.240145	0.928322	0.579806	1.48633	0.756778	2664	22	2642	0.00825826	FALSE
363.3	Chorioretinal scars	sense organs	0.404541	0.23092	1.49862	0.953076	2.35642	0.079796	4569	22	4547	0.00481506	FALSE	-0.0290926	0.245849	0.971327	0.599921	1.57267	0.905802	2666	21	2645	0.00787697	FALSE
364	Corneal opacity and other disorders of cornea	sense organs	0.0146965	0.124012	1.01481	0.795832	1.29403	0.905665	4624	77	4547	0.0166522	FALSE	0.177982	0.186487	1.1948	0.829002	1.72202	0.339884	2663	37	2626	0.0138941	FALSE
364.1	Corneal opacity	sense organs	0.389699	0.28912	1.47654	0.8378	2.60224	0.177697	4561	14	4547	0.0030695	FALSE	0.538247	0.182359	1.713	1.1982	2.44898	0.00316154	2651	38	2613	0.0143342	FALSE
364.2	Corneal edema	sense organs	0.087386	0.280053	1.09132	0.630326	1.88946	0.755015	4562	15	4547	0.00328803	FALSE	NA	NA	NA	NA	NA	NA	NA	NA	NA	NA	NA
364.4	Corneal degenerations	sense organs	-0.0001237	0.146084	0.999876	0.750926	1.33136	0.999324	4602	55	4547	0.0119513	FALSE	NA	NA	NA	NA	NA	NA	NA	NA	NA	NA	NA
365	Glaucoma	sense organs	-0.0787591	0.0552217	0.924263	0.829449	1.02991	0.153801	5003	456	4547	0.0911453	FALSE	-0.0150995	0.0751852	0.985014	0.850048	1.14141	0.840831	2615	262	2353	0.100191	FALSE
365.1	Open-angle glaucoma	sense organs	-0.10626	0.147517	0.899191	0.673415	1.20066	0.471325	4602	55	4547	0.0119513	FALSE	-0.0261229	0.0867469	0.974215	0.821891	1.15477	0.763308	2619	193	2426	0.0736922	FALSE
365.11	Primary open angle glaucoma	sense organs	NA	NA	NA	NA	NA	NA	NA	NA	NA	#VALUE!	NA	-0.0162073	0.194659	0.983923	0.671837	1.44098	0.933645	2679	39	2640	0.0145577	FALSE
365.2	Primary angle-closure glaucoma	sense organs	0.149437	0.194688	1.16118	0.792826	1.70068	0.442742	4578	31	4547	0.00677152	FALSE	-0.197947	0.247359	0.820414	0.505216	1.33226	0.423571	2680	21	2659	0.00783582	FALSE
366	Cataract	sense organs	-0.0858658	0.0507813	0.917717	0.830774	1.01376	0.0908571	5163	600	4563	0.116212	FALSE	0.023666	0.0782834	1.02395	0.878298	1.19375	0.762415	2539	407	2132	0.160299	FALSE
366.2	Senile cataract	sense organs	-0.0910765	0.0604282	0.912948	0.810977	1.02774	0.131763	4946	383	4563	0.0774363	FALSE	-0.0218914	0.0792692	0.978346	0.837563	1.14279	0.782421	2538	356	2182	0.140268	FALSE
367	Disorders of refraction and accommodation; blindness and low vision	sense organs	-0.049141	0.0628921	0.952047	0.841635	1.07694	0.434594	4881	327	4554	0.0669945	FALSE	-0.00639017	0.0478126	0.99363	0.904744	1.09125	0.893679	2389	1267	1122	0.530347	FALSE
367.1	Myopia	sense organs	-0.135604	0.133157	0.873188	0.672608	1.13358	0.308499	4622	68	4554	0.0147122	FALSE	0.00054569	0.0581874	1.00055	0.892703	1.12142	0.992517	2313	445	1868	0.192391	FALSE
367.2	Astigmatism	sense organs	0.241408	0.154926	1.27304	0.939651	1.72472	0.119181	4604	50	4554	0.0108601	FALSE	0.0582192	0.0603791	1.05995	0.941648	1.19311	0.334932	2336	437	1899	0.187072	FALSE
367.8	Hypermetropia	sense organs	0.481642	0.225831	1.61873	1.03978	2.52003	0.0329453	4578	24	4554	0.00524246	FALSE	0.0539585	0.0852709	1.05544	0.892997	1.24744	0.526872	2468	189	2279	0.0765802	FALSE
367.9	Blindness and low vision	sense organs	-0.198825	0.145349	0.819693	0.616493	1.08987	0.171339	4611	57	4554	0.0123617	FALSE	-0.0702774	0.179809	0.932135	0.655273	1.32598	0.695913	2604	39	2565	0.014977	FALSE
368	Visual disturbances	sense organs	0.0221889	0.0718143	1.02244	0.888192	1.17697	0.75734	4948	246	4702	0.0497171	FALSE	0.0580534	0.0800746	1.05977	0.90584	1.23986	0.468457	2426	213	2213	0.0877988	FALSE
368.1	Amblyopia	sense organs	-0.169949	0.281074	0.843708	0.486337	1.46368	0.545416	4717	15	4702	0.00317999	FALSE	NA	NA	NA	NA	NA	NA	NA	NA	NA	NA	NA
368.2	Diplopia and disorders of binocular vision	sense organs	0.554418	0.282944	1.74093	0.999848	3.03129	0.0500585	4718	16	4702	0.00339127	FALSE	NA	NA	NA	NA	NA	NA	NA	NA	NA	NA	NA
368.4	Visual field defects	sense organs	0.436879	0.22775	1.54787	0.990534	2.41879	0.0550805	4725	23	4702	0.00486772	FALSE	-0.159086	0.240658	0.852923	0.532179	1.36698	0.508583	2651	22	2629	0.00829876	FALSE
368.9	Subjective visual disturbances	sense organs	0.0287774	0.125052	1.0292	0.805474	1.31506	0.817996	4780	78	4702	0.016318	FALSE	0.104778	0.137274	1.11046	0.848505	1.4533	0.4453	2572	65	2507	0.0252722	FALSE
369	Infection of the eye	sense organs	-0.0963558	0.0793561	0.908141	0.777327	1.06097	0.224663	4541	195	4346	0.0429421	FALSE	-0.0415671	0.113548	0.959285	0.76788	1.1984	0.714309	2497	98	2399	0.0392471	FALSE
369.2	Eye infection, viral	sense organs	0.90136	0.332496	2.46295	1.2836	4.72587	0.00671032	4357	11	4346	0.00252467	FALSE	NA	NA	NA	NA	NA	NA	NA	NA	NA	NA	NA
369.5	Conjunctivitis, infectious	sense organs	-0.132098	0.0816902	0.876255	0.746611	1.02841	0.105866	4530	184	4346	0.0406181	FALSE	-0.0402804	0.127583	0.96052	0.748007	1.23341	0.752216	2510	76	2434	0.0302789	FALSE
370	Keratitis	sense organs	0.0933509	0.159294	1.09785	0.803429	1.50015	0.557857	4393	47	4346	0.0106988	FALSE	0.233108	0.121092	1.26252	0.995777	1.60071	0.0542229	2585	86	2499	0.0332689	FALSE
370.3	Keratoconjunctivitis	sense organs	-0.165267	0.226854	0.847668	0.543405	1.32229	0.466298	4369	23	4346	0.00526436	FALSE	0.103474	0.153737	1.10902	0.820492	1.499	0.500909	2612	53	2559	0.020291	FALSE
370.31	Keratoconjunctivitis sicca	sense organs	-0.299283	0.250803	0.741349	0.453456	1.21202	0.232752	4365	19	4346	0.00435281	FALSE	0.152664	0.166697	1.16493	0.840245	1.61509	0.359763	2615	45	2570	0.0172084	FALSE
371	Inflammation of the eye	sense organs	-0.00463416	0.0886635	0.995377	0.836595	1.18429	0.958316	4499	153	4346	0.0340076	FALSE	0.0551446	0.0749986	1.05669	0.912239	1.22402	0.462172	2438	237	2201	0.0972108	FALSE
371.1	Uveitis, noninfectious or NOS	sense organs	-0.0145976	0.192361	0.985508	0.675957	1.43682	0.939509	4378	32	4346	0.00730927	FALSE	0.556577	0.230394	1.74469	1.11072	2.74052	0.0157024	2692	24	2668	0.0089153	FALSE
371.2	Conjunctivitis, noninfectious	sense organs	-0.210634	0.208724	0.81007	0.538087	1.21953	0.312902	4373	27	4346	0.00617425	FALSE	0.0336119	0.121435	1.03418	0.815136	1.31209	0.781941	2554	83	2471	0.032498	FALSE
371.21	Allergic conjunctivitis	sense organs	-0.198153	0.217141	0.820244	0.535931	1.25539	0.361476	4371	25	4346	0.00571951	FALSE	0.0400379	0.123625	1.04085	0.816877	1.32623	0.746039	2563	80	2483	0.0312134	FALSE
371.3	Inflammation of eyelids	sense organs	0.130291	0.109674	1.13916	0.918816	1.41234	0.234838	4446	100	4346	0.0224921	FALSE	-0.0635962	0.100344	0.938384	0.770843	1.14234	0.526224	2535	128	2407	0.0504931	FALSE
372	Disorders of conjunctiva	sense organs	-0.254644	0.119705	0.775192	0.613076	0.980177	0.0333986	4431	85	4346	0.019183	FALSE	0.346764	0.162113	1.41448	1.02945	1.94353	0.0324329	2592	48	2544	0.0185185	FALSE
374	Other disorders of eyelids	sense organs	0.0592351	0.108094	1.06102	0.858448	1.3114	0.583694	4451	105	4346	0.0235902	FALSE	0.0257691	0.136022	1.0261	0.785972	1.3396	0.849741	2631	71	2560	0.0269859	FALSE
374.1	Ectropion or entropion	sense organs	-0.141084	0.311728	0.868416	0.47139	1.59984	0.650846	4359	13	4346	0.00298234	FALSE	NA	NA	NA	NA	NA	NA	NA	NA	NA	NA	NA
374.3	Ptosis of eyelid	sense organs	0.0687176	0.194945	1.07113	0.730976	1.56958	0.724466	4377	31	4346	0.00708248	FALSE	0.176914	0.203548	1.19353	0.800883	1.77867	0.384765	2675	30	2645	0.011215	FALSE
374.6	Dermatochalasis	sense organs	0.112793	0.172588	1.1194	0.798134	1.56998	0.513406	4387	41	4346	0.00934579	FALSE	0.0360402	0.203196	1.0367	0.696127	1.54389	0.85922	2681	32	2649	0.0119358	FALSE
375	Disorders of lacrimal system	sense organs	-0.390947	0.23984	0.676416	0.422725	1.08236	0.103095	4415	21	4394	0.00475651	FALSE	NA	NA	NA	NA	NA	NA	NA	NA	NA	NA	NA
375.1	Dry eyes	sense organs	-0.0393485	0.0553187	0.961416	0.862627	1.07152	0.476894	4834	440	4394	0.0910219	FALSE	-0.0656018	0.0600984	0.936504	0.832439	1.05358	0.275021	2351	447	1904	0.190132	FALSE
375.2	Epiphora	sense organs	-0.425336	0.259073	0.65355	0.393325	1.08594	0.100639	4412	18	4394	0.00407978	FALSE	NA	NA	NA	NA	NA	NA	NA	NA	NA	NA	NA
377	Disorders of optic nerve and visual pathways	sense organs	0.0223837	0.199004	1.02264	0.69235	1.51049	0.910444	4424	30	4394	0.00678119	FALSE	-0.0817366	0.177671	0.921515	0.650528	1.30539	0.645484	2656	41	2615	0.0154367	FALSE
377.3	Optic neuritis/neuropathy	sense organs	-0.0168178	0.328643	0.983323	0.516356	1.87259	0.959187	4405	11	4394	0.00249716	FALSE	NA	NA	NA	NA	NA	NA	NA	NA	NA	NA	NA
378	Strabismus and other disorders of binocular eye movements	sense organs	0.447522	0.275006	1.56443	0.912571	2.68192	0.103669	4410	16	4394	0.00362812	FALSE	-0.26763	0.166139	0.765191	0.552522	1.05972	0.107205	2657	46	2611	0.0173128	FALSE
378.1	Strabismus (not specified as paralytic)	sense organs	NA	NA	NA	NA	NA	NA	NA	NA	NA	#VALUE!	NA	-0.376453	0.215836	0.686291	0.449557	1.04769	0.0811311	2664	28	2636	0.0105105	FALSE
379	Other disorders of eye	sense organs	-0.0338147	0.0799224	0.966751	0.826577	1.1307	0.672227	4588	194	4394	0.0422842	FALSE	0.0745466	0.0995526	1.0774	0.886409	1.30953	0.453968	2552	142	2410	0.0556426	FALSE
379.2	Disorders of vitreous body	sense organs	-0.0445787	0.0849563	0.9564	0.809699	1.12968	0.599774	4565	171	4394	0.0374589	FALSE	0.0642548	0.113532	1.06636	0.853621	1.33213	0.57142	2599	108	2491	0.0415544	FALSE
379.9	Pain, swelling or discharge of eye	sense organs	0.115238	0.258023	1.12214	0.676727	1.86072	0.65515	4413	19	4394	0.00430546	FALSE	0.100251	0.177366	1.10545	0.78084	1.565	0.571922	2590	39	2551	0.0150579	FALSE
380.1	Otitis externa	sense organs	0.10283	0.126478	1.1083	0.864965	1.4201	0.416201	5044	73	4971	0.0144726	FALSE	-0.262507	0.150301	0.769121	0.57287	1.0326	0.0807163	2585	57	2528	0.0220503	FALSE
380.4	Impacted cerumen	sense organs	-0.0229439	0.0940475	0.977317	0.812794	1.17514	0.807261	5110	139	4971	0.0272016	FALSE	-0.00581854	0.107787	0.994198	0.804864	1.22807	0.95695	2588	113	2475	0.0436631	FALSE
381	Otitis media and Eustachian tube disorders	sense organs	0.0512689	0.119067	1.05261	0.833517	1.32928	0.666766	4960	83	4877	0.0167339	FALSE	0.00222518	0.0987672	1.00223	0.825837	1.21629	0.982026	2442	134	2308	0.0548731	FALSE
381.1	Otitis media	sense organs	0.0938491	0.141407	1.09839	0.832511	1.44919	0.506895	4936	59	4877	0.011953	FALSE	0.0113262	0.11463	1.01139	0.807874	1.26618	0.921292	2482	98	2384	0.0394843	FALSE
381.11	Suppurative and unspecified otitis media	sense organs	0.088927	0.156547	1.093	0.804201	1.48551	0.57	4925	48	4877	0.00974619	FALSE	0.106531	0.135917	1.11241	0.852258	1.45198	0.43316	2526	69	2457	0.0273159	FALSE
381.2	Eustachian tube disorders	sense organs	0.26463	0.266314	1.30295	0.773102	2.19593	0.320379	4893	16	4877	0.00326998	FALSE	0.0212447	0.219305	1.02147	0.664584	1.57001	0.922828	2617	25	2592	0.00955292	FALSE
382	Otalgia	sense organs	-0.136054	0.11084	0.872796	0.702366	1.08458	0.219645	4973	96	4877	0.0193042	FALSE	-0.0141062	0.130699	0.985993	0.763168	1.27388	0.914053	2539	74	2465	0.0291453	FALSE
384	Other disorders of tympanic membrane	sense organs	0.322691	0.24511	1.38084	0.854084	2.23247	0.188002	4896	19	4877	0.00388072	FALSE	NA	NA	NA	NA	NA	NA	NA	NA	NA	NA	NA
384.4	Perforation of tympanic membrane	sense organs	0.21222	0.260122	1.23642	0.742584	2.05867	0.414588	4894	17	4877	0.00347364	FALSE	NA	NA	NA	NA	NA	NA	NA	NA	NA	NA	NA
386	Vertiginous syndromes and other disorders of vestibular system	sense organs	-0.0624593	0.0958971	0.939451	0.778476	1.13371	0.514843	4300	133	4167	0.0309302	FALSE	-0.093881	0.116695	0.910391	0.724261	1.14436	0.421109	2596	95	2501	0.0365948	FALSE
386.1	Meniere's disease	sense organs	-0.334336	0.283307	0.715813	0.410813	1.24726	0.237954	4182	15	4167	0.0035868	FALSE	NA	NA	NA	NA	NA	NA	NA	NA	NA	NA	NA
386.2	Peripheral or central vertigo	sense organs	-0.062975	0.104637	0.938967	0.764859	1.15271	0.547279	4278	111	4167	0.0259467	FALSE	-0.124486	0.127139	0.882951	0.688198	1.13282	0.327515	2605	80	2525	0.0307102	FALSE
386.9	Dizziness and giddiness (Light-headedness and vertigo)	sense organs	0.0361701	0.0440257	1.03683	0.951115	1.13027	0.411323	4923	756	4167	0.153565	FALSE	-0.0736203	0.0724944	0.929024	0.80597	1.07087	0.309853	2417	265	2152	0.10964	FALSE
389	Hearing loss	sense organs	-0.0671649	0.0572025	0.935041	0.83587	1.04598	0.240331	5155	418	4737	0.0810863	FALSE	-0.0185818	0.0575299	0.98159	0.876919	1.09875	0.7467	2387	484	1903	0.202765	FALSE
389.1	Sensorineural hearing loss	sense organs	-0.0107579	0.0693725	0.9893	0.863529	1.13339	0.876763	5012	275	4737	0.0548683	FALSE	-0.0170685	0.0925514	0.983076	0.819985	1.17861	0.853683	2554	179	2375	0.0700861	FALSE
389.2	Conductive hearing loss	sense organs	0.166961	0.278491	1.18171	0.684627	2.0397	0.548826	4752	15	4737	0.00315657	FALSE	0.225237	0.243969	1.25262	0.776513	2.02064	0.355892	2675	21	2654	0.00785047	FALSE
389.4	Tinnitus	sense organs	-0.0564425	0.113371	0.945121	0.756805	1.18029	0.618584	4831	94	4737	0.0194577	FALSE	-0.02058	0.0772419	0.97963	0.842001	1.13976	0.789903	2405	223	2182	0.0927235	FALSE
394	Rheumatic disease of the heart valves	circulatory system	0.111652	0.120996	1.11812	0.882055	1.41737	0.356128	4966	83	4883	0.0167137	FALSE	NA	NA	NA	NA	NA	NA	NA	NA	NA	NA	NA
394.2	Mitral valve disease	circulatory system	0.152302	0.145532	1.16451	0.875516	1.5489	0.295323	4940	57	4883	0.0115385	FALSE	NA	NA	NA	NA	NA	NA	NA	NA	NA	NA	NA
394.4	Acute rheumatic heart disease	circulatory system	0.338095	0.29345	1.40227	0.788938	2.49243	0.249265	4897	14	4883	0.00285889	FALSE	NA	NA	NA	NA	NA	NA	NA	NA	NA	NA	NA
394.7	Disease of tricuspid valve	circulatory system	0.15609	0.210182	1.16893	0.774246	1.76482	0.457697	4911	28	4883	0.00570149	FALSE	NA	NA	NA	NA	NA	NA	NA	NA	NA	NA	NA
395	Heart valve disorders	circulatory system	0.0732753	0.0733867	1.07603	0.931869	1.24248	0.318046	5116	233	4883	0.0455434	FALSE	0.0507261	0.175183	1.05203	0.746297	1.48303	0.772152	2659	41	2618	0.0154193	FALSE
395.1	Nonrheumatic mitral valve disorders	circulatory system	0.104581	0.100606	1.11025	0.911552	1.35225	0.298566	5002	119	4883	0.0237905	FALSE	-0.095074	0.232888	0.909306	0.576065	1.43532	0.683098	2672	22	2650	0.00823353	FALSE
395.2	Nonrheumatic aortic valve disorders	circulatory system	0.038192	0.106106	1.03893	0.843854	1.2791	0.71889	4993	110	4883	0.0220308	FALSE	NA	NA	NA	NA	NA	NA	NA	NA	NA	NA	NA
395.6	Heart valve replaced	circulatory system	0.180052	0.14772	1.19728	0.896301	1.59933	0.222892	4938	55	4883	0.0111381	FALSE	NA	NA	NA	NA	NA	NA	NA	NA	NA	NA	NA
396	Abnormal heart sounds	circulatory system	0.0572384	0.0813809	1.05891	0.902787	1.24203	0.481844	5068	185	4883	0.0365036	FALSE	0.131166	0.157924	1.14016	0.836637	1.55379	0.40622	2632	49	2583	0.018617	FALSE
401	Hypertension	circulatory system	-0.0791304	0.0370945	0.923919	0.859129	0.993595	0.0329075	5308	2574	2734	0.484928	FALSE	-0.103717	0.0587823	0.90148	0.803377	1.01156	0.0776597	2552	688	1864	0.269592	FALSE
401.1	Essential hypertension	circulatory system	-0.0798512	0.0371497	0.923254	0.858418	0.992987	0.0315992	5302	2568	2734	0.484346	FALSE	-0.093601	0.0590271	0.910646	0.811157	1.02234	0.1128	2554	680	1874	0.266249	FALSE
401.2	Hypertensive heart and/or renal disease	circulatory system	0.215904	0.142576	1.24098	0.938431	1.64108	0.12995	2799	65	2734	0.0232226	FALSE	0.00290546	0.160818	1.00291	0.731763	1.37453	0.985586	2650	52	2598	0.0196226	FALSE
401.21	Hypertensive heart disease	circulatory system	0.564789	0.185233	1.75908	1.22352	2.52906	0.00229548	2774	40	2734	0.0144196	FALSE	0.123997	0.227435	1.13201	0.724862	1.76786	0.585616	2667	27	2640	0.0101237	FALSE
401.22	Hypertensive chronic kidney disease	circulatory system	-0.206289	0.226466	0.813598	0.52196	1.26818	0.362345	2758	24	2734	0.00870196	FALSE	NA	NA	NA	NA	NA	NA	NA	NA	NA	NA	NA
401.3	Other hypertensive complications	circulatory system	0.174086	0.138671	1.19016	0.906913	1.56187	0.209336	2798	64	2734	0.0228735	FALSE	NA	NA	NA	NA	NA	NA	NA	NA	NA	NA	NA
411	Ischemic Heart Disease	circulatory system	-0.0716906	0.0473977	0.930819	0.848241	1.02144	0.130398	5292	734	4558	0.1387	FALSE	-0.154127	0.116672	0.857164	0.681947	1.0774	0.186491	2592	108	2484	0.0416667	FALSE
411.1	Unstable angina (intermediate coronary syndrome)	circulatory system	0.00854416	0.191737	1.00858	0.69263	1.46866	0.964457	4590	32	4558	0.00697168	FALSE	NA	NA	NA	NA	NA	NA	NA	NA	NA	NA	NA
411.2	Myocardial infarction	circulatory system	-0.0548001	0.12964	0.946674	0.734258	1.22054	0.672507	4629	71	4558	0.0153381	FALSE	-0.0424516	0.217389	0.958437	0.62592	1.4676	0.845174	2678	28	2650	0.0104556	FALSE
411.3	Angina pectoris	circulatory system	-0.0461139	0.0752841	0.954933	0.823929	1.10677	0.540186	4782	224	4558	0.0468423	FALSE	-0.193025	0.190102	0.824461	0.568005	1.19671	0.309927	2642	38	2604	0.014383	FALSE
411.4	Coronary atherosclerosis	circulatory system	-0.0672342	0.0504063	0.934976	0.84702	1.03207	0.182255	5197	639	4558	0.122956	FALSE	-0.176781	0.157076	0.837963	0.615912	1.14007	0.260399	2646	59	2587	0.0222978	FALSE
411.8	Other chronic ischemic heart disease, unspecified	circulatory system	0.0557799	0.179123	1.05736	0.744307	1.5021	0.755492	4595	37	4558	0.00805223	FALSE	-0.430333	0.227377	0.650293	0.416449	1.01544	0.0584112	2658	28	2630	0.0105342	FALSE
414	Other forms of chronic heart disease	circulatory system	0.14464	0.125773	1.15562	0.903143	1.47869	0.25014	4634	76	4558	0.0164005	FALSE	NA	NA	NA	NA	NA	NA	NA	NA	NA	NA	NA
415	Pulmonary heart disease	circulatory system	0.085343	0.0995656	1.08909	0.896008	1.32378	0.39136	5473	121	5352	0.0221085	FALSE	0.104832	0.208687	1.11052	0.737717	1.67173	0.615428	2670	28	2642	0.0104869	FALSE
415.1	Acute pulmonary heart disease	circulatory system	0.119658	0.11057	1.12711	0.907501	1.39987	0.279169	5450	98	5352	0.0179817	FALSE	NA	NA	NA	NA	NA	NA	NA	NA	NA	NA	NA
415.11	Pulmonary embolism and infarction, acute	circulatory system	0.119658	0.11057	1.12711	0.907501	1.39987	0.279169	5450	98	5352	0.0179817	FALSE	NA	NA	NA	NA	NA	NA	NA	NA	NA	NA	NA
415.2	Chronic pulmonary heart disease	circulatory system	0.0291675	0.184687	1.0296	0.7169	1.47869	0.874512	5386	34	5352	0.00631266	FALSE	NA	NA	NA	NA	NA	NA	NA	NA	NA	NA	NA
415.21	Primary pulmonary hypertension	circulatory system	0.412481	0.319023	1.51056	0.808314	2.8229	0.196028	5363	11	5352	0.00205109	FALSE	NA	NA	NA	NA	NA	NA	NA	NA	NA	NA	NA
416	Cardiomegaly	circulatory system	-0.0338799	0.190712	0.966688	0.665195	1.40483	0.858998	5385	33	5352	0.00612813	FALSE	NA	NA	NA	NA	NA	NA	NA	NA	NA	NA	NA
418	Nonspecific chest pain	circulatory system	-0.0359156	0.0388593	0.964722	0.893973	1.04107	0.355359	4672	1086	3586	0.232449	FALSE	0.0811325	0.0558234	1.08451	0.972115	1.20991	0.146119	2379	555	1824	0.233291	FALSE
418.1	Precordial pain	circulatory system	0.0190887	0.171692	1.01927	0.728019	1.42704	0.911474	3626	40	3586	0.0110314	FALSE	NA	NA	NA	NA	NA	NA	NA	NA	NA	NA	NA
420	Carditis	circulatory system	0.0154267	0.153171	1.01555	0.752173	1.37114	0.919777	5410	51	5359	0.00942699	FALSE	NA	NA	NA	NA	NA	NA	NA	NA	NA	NA	NA
420.2	Pericarditis	circulatory system	0.0314889	0.233628	1.03199	0.652841	1.63134	0.892784	5381	22	5359	0.00408846	FALSE	NA	NA	NA	NA	NA	NA	NA	NA	NA	NA	NA
420.3	Endocarditis	circulatory system	-0.0500279	0.206822	0.951203	0.634194	1.42667	0.808867	5387	28	5359	0.0051977	FALSE	NA	NA	NA	NA	NA	NA	NA	NA	NA	NA	NA
425	Cardiomyopathy	circulatory system	0.0959422	0.10187	1.1007	0.901475	1.34394	0.34629	5475	116	5359	0.0211872	FALSE	NA	NA	NA	NA	NA	NA	NA	NA	NA	NA	NA
425.1	Primary/intrinsic cardiomyopathies	circulatory system	0.10368	0.106132	1.10925	0.900921	1.36574	0.328618	5466	107	5359	0.0195756	FALSE	NA	NA	NA	NA	NA	NA	NA	NA	NA	NA	NA
425.2	Secondary/extrinsic cardiomyopathies	circulatory system	-0.0238108	0.283808	0.97647	0.559856	1.70311	0.933138	5373	14	5359	0.00260562	FALSE	NA	NA	NA	NA	NA	NA	NA	NA	NA	NA	NA
426	Cardiac conduction disorders	circulatory system	-0.101438	0.0642822	0.903537	0.796577	1.02486	0.114562	4294	321	3973	0.0747555	FALSE	-0.0390719	0.120036	0.961682	0.760072	1.21677	0.744801	2541	93	2448	0.0365998	FALSE
426.2	Atrioventricular [AV] block	circulatory system	-0.210476	0.174789	0.810198	0.575186	1.14123	0.228523	4016	43	3973	0.0107072	FALSE	NA	NA	NA	NA	NA	NA	NA	NA	NA	NA	NA
426.24	Atrioventricular block, complete	circulatory system	-0.325819	0.205342	0.721936	0.482734	1.07966	0.112577	4004	31	3973	0.00774226	FALSE	NA	NA	NA	NA	NA	NA	NA	NA	NA	NA	NA
426.3	Bundle branch block	circulatory system	-0.14082	0.174972	0.868646	0.616458	1.224	0.420928	4011	38	3973	0.00947395	FALSE	NA	NA	NA	NA	NA	NA	NA	NA	NA	NA	NA
426.31	Right bundle branch block	circulatory system	0.486875	0.335655	1.62722	0.842814	3.14168	0.146913	3984	11	3973	0.00276104	FALSE	NA	NA	NA	NA	NA	NA	NA	NA	NA	NA	NA
426.32	Left bundle branch block	circulatory system	-0.296962	0.233959	0.743072	0.469766	1.17539	0.204337	3994	21	3973	0.00525789	FALSE	NA	NA	NA	NA	NA	NA	NA	NA	NA	NA	NA
426.7	Abnormal electrocardiogram [ECG] [EKG]	circulatory system	-0.092036	0.0967349	0.912072	0.754548	1.10248	0.341389	4102	129	3973	0.0314481	FALSE	-0.037831	0.141317	0.962876	0.729926	1.27017	0.788928	2563	65	2498	0.0253609	FALSE
426.9	Cardiac pacemaker/device in situ	circulatory system	-0.107426	0.0906571	0.898143	0.751929	1.07279	0.236029	4128	155	3973	0.0375484	FALSE	NA	NA	NA	NA	NA	NA	NA	NA	NA	NA	NA
426.91	Cardiac pacemaker in situ	circulatory system	-0.271686	0.128521	0.762093	0.592392	0.980409	0.03452	4051	78	3973	0.0192545	FALSE	NA	NA	NA	NA	NA	NA	NA	NA	NA	NA	NA
426.92	Cardiac defibrillator in situ	circulatory system	0.0484967	0.153729	1.04969	0.776613	1.41879	0.752406	4023	50	3973	0.0124285	FALSE	NA	NA	NA	NA	NA	NA	NA	NA	NA	NA	NA
427	Cardiac dysrhythmias	circulatory system	0.00669068	0.041519	1.00671	0.928034	1.09206	0.871977	4828	855	3973	0.177092	FALSE	-0.061892	0.061454	0.939984	0.833316	1.06031	0.313874	2441	397	2044	0.162638	FALSE
427.1	Paroxysmal tachycardia, unspecified	circulatory system	0.0440653	0.121567	1.04505	0.823488	1.32623	0.716996	4053	80	3973	0.0197385	FALSE	NA	NA	NA	NA	NA	NA	NA	NA	NA	NA	NA
427.11	Paroxysmal supraventricular tachycardia	circulatory system	0.0862941	0.15579	1.09013	0.803279	1.47941	0.579637	4021	48	3973	0.0119373	FALSE	NA	NA	NA	NA	NA	NA	NA	NA	NA	NA	NA
427.12	Paroxysmal ventricular tachycardia	circulatory system	-0.00011437	0.194183	0.999886	0.683374	1.46299	0.99953	4004	31	3973	0.00774226	FALSE	NA	NA	NA	NA	NA	NA	NA	NA	NA	NA	NA
427.2	Atrial fibrillation and flutter	circulatory system	0.103366	0.0774389	1.1089	0.952739	1.29065	0.181941	4198	225	3973	0.053597	FALSE	-0.226086	0.204301	0.79765	0.53445	1.19047	0.268455	2688	34	2654	0.0126488	FALSE
427.21	Atrial fibrillation	circulatory system	0.123606	0.079134	1.13157	0.968995	1.32142	0.118291	4188	215	3973	0.0513372	FALSE	-0.181017	0.215832	0.834421	0.546595	1.27381	0.401641	2690	31	2659	0.0115242	FALSE
427.22	Atrial flutter	circulatory system	-0.202545	0.178693	0.816649	0.575346	1.15916	0.257012	4011	38	3973	0.00947395	FALSE	NA	NA	NA	NA	NA	NA	NA	NA	NA	NA	NA
427.3	Other specified cardiac dysrhythmias	circulatory system	-0.0259687	0.116014	0.974366	0.776192	1.22314	0.82288	4064	91	3973	0.0223917	FALSE	0.0502936	0.133727	1.05158	0.809117	1.3667	0.706849	2586	72	2514	0.0278422	FALSE
427.5	Arrhythmia (cardiac) NOS	circulatory system	-0.218394	0.209657	0.803808	0.532953	1.21232	0.297564	4000	27	3973	0.00675	FALSE	-0.0186564	0.148994	0.981517	0.732945	1.31439	0.900353	2552	59	2493	0.0231191	FALSE
427.6	Premature beats	circulatory system	-0.201207	0.188945	0.817743	0.564656	1.18427	0.286923	4005	32	3973	0.00799001	FALSE	NA	NA	NA	NA	NA	NA	NA	NA	NA	NA	NA
427.7	Tachycardia NOS	circulatory system	0.0613528	0.10193	1.06327	0.870724	1.2984	0.547234	4086	113	3973	0.0276554	FALSE	-0.107929	0.137432	0.897691	0.685714	1.1752	0.432259	2606	65	2541	0.0249424	FALSE
427.8	Sinoatrial node dysfunction (Bradycardia)	circulatory system	-0.146977	0.15904	0.863314	0.632108	1.17909	0.355409	4020	47	3973	0.0116915	FALSE	NA	NA	NA	NA	NA	NA	NA	NA	NA	NA	NA
427.9	Palpitations	circulatory system	-0.004353	0.0503024	0.995656	0.902176	1.09882	0.93104	4493	520	3973	0.115736	FALSE	-0.0650069	0.0822888	0.937061	0.797484	1.10107	0.429536	2556	197	2359	0.0770736	FALSE
428	Congestive heart failure; nonhypertensive	circulatory system	0.00515672	0.0622025	1.00517	0.889799	1.1355	0.933929	5035	363	4672	0.0720953	FALSE	-0.0248175	0.198624	0.975488	0.660921	1.43977	0.900566	2685	36	2649	0.0134078	FALSE
428.1	Congestive heart failure (CHF) NOS	circulatory system	-0.0288488	0.0802181	0.971563	0.83021	1.13698	0.719124	4880	208	4672	0.042623	FALSE	-0.120313	0.237069	0.886642	0.557124	1.41106	0.611801	2683	25	2658	0.00931793	FALSE
428.2	Heart failure NOS	circulatory system	-0.12579	0.312097	0.8818	0.478308	1.62567	0.686913	4685	13	4672	0.00277481	FALSE	NA	NA	NA	NA	NA	NA	NA	NA	NA	NA	NA
428.3	Heart failure with reduced EF [Systolic or combined heart failure]	circulatory system	0.115986	0.0853372	1.12298	0.950018	1.32743	0.174099	4851	179	4672	0.0368996	FALSE	NA	NA	NA	NA	NA	NA	NA	NA	NA	NA	NA
428.4	Heart failure with preserved EF [Diastolic heart failure]	circulatory system	0.0266702	0.0949953	1.02703	0.852552	1.23721	0.7789	4815	143	4672	0.0296989	FALSE	NA	NA	NA	NA	NA	NA	NA	NA	NA	NA	NA
429	Ill-defined descriptions and complications of heart disease	circulatory system	0.0050928	0.0825505	1.00511	0.854955	1.18163	0.950807	4858	186	4672	0.0382874	FALSE	NA	NA	NA	NA	NA	NA	NA	NA	NA	NA	NA
429.1	Heart transplant/surgery	circulatory system	-0.314965	0.350001	0.729815	0.367524	1.44924	0.368175	4682	10	4672	0.00213584	FALSE	NA	NA	NA	NA	NA	NA	NA	NA	NA	NA	NA
429.2	Abnormal function study of cardiovascular system	circulatory system	-0.00469435	0.149156	0.995317	0.743014	1.33329	0.974893	4728	56	4672	0.0118443	FALSE	NA	NA	NA	NA	NA	NA	NA	NA	NA	NA	NA
429.3	Symptoms involving cardiovascular system	circulatory system	0.00646903	0.0963446	1.00649	0.833296	1.21568	0.946466	4805	133	4672	0.0276795	FALSE	NA	NA	NA	NA	NA	NA	NA	NA	NA	NA	NA
430	Intracranial hemorrhage	circulatory system	0.08607	0.180305	1.08988	0.765423	1.55188	0.633107	5027	39	4988	0.00775811	FALSE	NA	NA	NA	NA	NA	NA	NA	NA	NA	NA	NA
430.1	Subarachnoid hemorrhage	circulatory system	-0.013635	0.252169	0.986458	0.601766	1.61707	0.956879	5008	20	4988	0.00399361	FALSE	NA	NA	NA	NA	NA	NA	NA	NA	NA	NA	NA
430.2	Intracerebral hemorrhage	circulatory system	0.148297	0.271017	1.15986	0.681884	1.97287	0.584251	5005	17	4988	0.0033966	FALSE	NA	NA	NA	NA	NA	NA	NA	NA	NA	NA	NA
433	Cerebrovascular disease	circulatory system	0.0710873	0.0587785	1.07367	0.956841	1.20478	0.226506	5374	386	4988	0.0718273	FALSE	0.0688443	0.109617	1.07127	0.864153	1.32803	0.529976	2632	114	2518	0.0433131	FALSE
433.1	Occlusion and stenosis of precerebral arteries	circulatory system	0.130201	0.122931	1.13906	0.895168	1.4494	0.289535	5068	80	4988	0.0157853	FALSE	NA	NA	NA	NA	NA	NA	NA	NA	NA	NA	NA
433.11	Occlusion of cerebral arteries, with cerebral infarction	circulatory system	-0.0979266	0.228313	0.906715	0.579598	1.41845	0.667986	5011	23	4988	0.0045899	FALSE	NA	NA	NA	NA	NA	NA	NA	NA	NA	NA	NA
433.2	Occlusion of cerebral arteries	circulatory system	-0.055188	0.0735553	0.946307	0.819258	1.09306	0.453078	5223	235	4988	0.0449933	FALSE	-0.00389386	0.215498	0.996114	0.65294	1.51965	0.985584	2668	28	2640	0.0104948	FALSE
433.21	Cerebral artery occlusion, with cerebral infarction	circulatory system	-0.0548213	0.0746524	0.946654	0.817798	1.09581	0.462733	5216	228	4988	0.0437117	FALSE	-0.0881196	0.221149	0.915651	0.593587	1.41246	0.690289	2671	27	2644	0.0101086	FALSE
433.3	Cerebral ischemia	circulatory system	0.0980109	0.0991575	1.10297	0.908157	1.33958	0.322939	5113	125	4988	0.0244475	FALSE	-0.0224998	0.160089	0.977751	0.714427	1.33813	0.888229	2660	52	2608	0.0195489	FALSE
433.31	Transient cerebral ischemia	circulatory system	0.0944208	0.099546	1.09902	0.904214	1.3358	0.342868	5112	124	4988	0.0242567	FALSE	-0.020484	0.160105	0.979724	0.715847	1.34087	0.898195	2667	52	2615	0.0194976	FALSE
433.5	Cerebral aneurysm	circulatory system	0.0174071	0.17411	1.01756	0.723361	1.43141	0.920362	5029	41	4988	0.00815271	FALSE	NA	NA	NA	NA	NA	NA	NA	NA	NA	NA	NA
433.8	Late effects of cerebrovascular disease	circulatory system	0.0145103	0.172863	1.01462	0.723033	1.42379	0.933103	5028	40	4988	0.00795545	FALSE	0.181265	0.227726	1.19873	0.767146	1.87312	0.426045	2674	24	2650	0.00897532	FALSE
440	Atherosclerosis	circulatory system	-0.0651312	0.105988	0.936945	0.761194	1.15327	0.538875	4693	111	4582	0.0236522	FALSE	NA	NA	NA	NA	NA	NA	NA	NA	NA	NA	NA
440.1	Atherosclerosis of renal artery	circulatory system	0.0373669	0.352682	1.03807	0.520019	2.07223	0.915621	4592	10	4582	0.0021777	FALSE	NA	NA	NA	NA	NA	NA	NA	NA	NA	NA	NA
440.2	Atherosclerosis of the extremities	circulatory system	-0.0486511	0.127916	0.952513	0.741287	1.22393	0.703696	4657	75	4582	0.0161048	FALSE	NA	NA	NA	NA	NA	NA	NA	NA	NA	NA	NA
440.21	Atherosclerosis of native arteries of the extremities with ulceration or gangrene	circulatory system	-0.463336	0.291753	0.629181	0.355166	1.1146	0.112261	4596	14	4582	0.00304613	FALSE	NA	NA	NA	NA	NA	NA	NA	NA	NA	NA	NA
440.22	Atherosclerosis of native arteries of the extremities with intermittent claudication	circulatory system	0.0226771	0.143726	1.02294	0.771803	1.35578	0.87463	4641	59	4582	0.0127128	FALSE	NA	NA	NA	NA	NA	NA	NA	NA	NA	NA	NA
440.9	Atherosclerosis of aorta	circulatory system	0.352409	0.342827	1.42249	0.726489	2.78528	0.303973	4593	11	4582	0.00239495	FALSE	NA	NA	NA	NA	NA	NA	NA	NA	NA	NA	NA
441	Vascular insufficiency of intestine	circulatory system	0.285089	0.343502	1.32988	0.678293	2.6074	0.406568	4592	10	4582	0.0021777	FALSE	NA	NA	NA	NA	NA	NA	NA	NA	NA	NA	NA
442	Other aneurysm	circulatory system	0.240731	0.146269	1.27218	0.955083	1.69455	0.0998032	4640	58	4582	0.0125	FALSE	NA	NA	NA	NA	NA	NA	NA	NA	NA	NA	NA
442.1	Aortic aneurysm	circulatory system	0.205403	0.19604	1.22802	0.836244	1.80334	0.294749	4614	32	4582	0.00693541	FALSE	NA	NA	NA	NA	NA	NA	NA	NA	NA	NA	NA
442.8	Aneurysm of other specified artery	circulatory system	0.341712	0.350063	1.40735	0.708637	2.79501	0.328993	4592	10	4582	0.0021777	FALSE	NA	NA	NA	NA	NA	NA	NA	NA	NA	NA	NA
443	Peripheral vascular disease	circulatory system	-0.0424938	0.0548132	0.958396	0.86077	1.06709	0.438193	5053	471	4582	0.093212	FALSE	0.0532562	0.168971	1.0547	0.757352	1.46879	0.752625	2654	42	2612	0.0158252	FALSE
443.1	Raynaud's syndrome	circulatory system	0.304529	0.208164	1.35599	0.9017	2.03915	0.143488	4609	27	4582	0.0058581	FALSE	0.139113	0.238469	1.14925	0.720157	1.83402	0.559651	2687	21	2666	0.00781541	FALSE
443.7	Peripheral angiopathy in diseases classified elsewhere	circulatory system	0.0731908	0.0877995	1.07594	0.905837	1.27798	0.404499	4750	168	4582	0.0353684	FALSE	NA	NA	NA	NA	NA	NA	NA	NA	NA	NA	NA
443.9	Peripheral vascular disease, unspecified	circulatory system	-0.117222	0.0626227	0.889388	0.786657	1.00553	0.0612234	4935	353	4582	0.0715299	FALSE	NA	NA	NA	NA	NA	NA	NA	NA	NA	NA	NA
446	Polyarteritis nodosa and allied conditions	circulatory system	0.324025	0.193841	1.38268	0.945631	2.02173	0.0946019	4616	34	4582	0.00736568	FALSE	NA	NA	NA	NA	NA	NA	NA	NA	NA	NA	NA
446.5	Giant cell arteritis	circulatory system	0.423704	0.287443	1.52761	0.869633	2.68342	0.140469	4598	16	4582	0.00347977	FALSE	NA	NA	NA	NA	NA	NA	NA	NA	NA	NA	NA
446.9	Arteritis NOS	circulatory system	-0.0246791	0.293014	0.975623	0.549368	1.73261	0.932877	4596	14	4582	0.00304613	FALSE	NA	NA	NA	NA	NA	NA	NA	NA	NA	NA	NA
447	Other disorders of arteries and arterioles	circulatory system	0.235513	0.147112	1.26556	0.948545	1.68852	0.109396	4639	57	4582	0.0122871	FALSE	NA	NA	NA	NA	NA	NA	NA	NA	NA	NA	NA
447.1	Stricture of artery	circulatory system	0.24391	0.342351	1.27623	0.652399	2.49657	0.476184	4593	11	4582	0.00239495	FALSE	NA	NA	NA	NA	NA	NA	NA	NA	NA	NA	NA
447.7	Aortic ectasia	circulatory system	0.841496	0.337413	2.31983	1.19742	4.49436	0.0126324	4593	11	4582	0.00239495	FALSE	NA	NA	NA	NA	NA	NA	NA	NA	NA	NA	NA
450	Noninfectious disorders of lymphatic channels	circulatory system	-0.0237788	0.158856	0.976502	0.71524	1.3332	0.881011	5566	47	5519	0.00844413	FALSE	NA	NA	NA	NA	NA	NA	NA	NA	NA	NA	NA
451	Phlebitis and thrombophlebitis	circulatory system	0.229371	0.295214	1.25781	0.705218	2.24339	0.437179	4191	14	4177	0.00334049	FALSE	NA	NA	NA	NA	NA	NA	NA	NA	NA	NA	NA
452	Other venous embolism and thrombosis	circulatory system	-0.0320879	0.0915926	0.968421	0.809281	1.15886	0.726088	4323	146	4177	0.0337728	FALSE	0.290093	0.172951	1.33655	0.952284	1.87588	0.0934818	2671	40	2631	0.0149757	FALSE
452.2	Deep vein thrombosis [DVT]	circulatory system	-0.0934566	0.104794	0.910778	0.741669	1.11844	0.372493	4288	111	4177	0.0258862	FALSE	0.41404	0.246443	1.51292	0.933337	2.4524	0.0929451	2683	20	2663	0.00745434	FALSE
453	Chronic venous hypertension	circulatory system	-0.0326884	0.233521	0.96784	0.612387	1.52961	0.888675	4199	22	4177	0.00523934	FALSE	NA	NA	NA	NA	NA	NA	NA	NA	NA	NA	NA
454	Varicose veins	circulatory system	0.0945669	0.0617066	1.09918	0.973967	1.2405	0.125393	4521	344	4177	0.0760894	FALSE	0.352429	0.148214	1.42252	1.06389	1.90204	0.0174145	2647	58	2589	0.0219116	FALSE
454.1	Varicose veins of lower extremity	circulatory system	0.114395	0.0622836	1.1212	0.992349	1.26677	0.0662568	4515	338	4177	0.0748616	FALSE	0.334634	0.1565	1.39743	1.02829	1.89909	0.0324976	2649	52	2597	0.01963	FALSE
454.11	Varicose veins of lower extremity, symptomtic	circulatory system	0.110796	0.0732364	1.11717	0.967783	1.28961	0.130316	4413	236	4177	0.0534784	FALSE	0.139217	0.239165	1.14937	0.71925	1.83672	0.560501	2676	21	2655	0.00784753	FALSE
455	Hemorrhoids	circulatory system	-0.0636823	0.0675622	0.938303	0.821927	1.07116	0.3459	4458	281	4177	0.0630328	FALSE	-0.0203732	0.0815921	0.979833	0.835025	1.14975	0.802822	2417	207	2210	0.0856434	FALSE
456	Chronic venous insufficiency [CVI]	circulatory system	0.105782	0.0715805	1.11158	0.966073	1.279	0.139459	4433	256	4177	0.0577487	FALSE	0.422636	0.24955	1.52598	0.93568	2.48868	0.0903427	2664	22	2642	0.00825826	FALSE
458	Hypotension	circulatory system	0.161984	0.122819	1.17584	0.924278	1.49587	0.187211	5115	82	5033	0.0160313	FALSE	-0.143038	0.164918	0.866721	0.627334	1.19746	0.385762	2622	47	2575	0.0179252	FALSE
458.1	Orthostatic hypotension	circulatory system	0.411537	0.189052	1.50913	1.04185	2.18601	0.029492	5068	35	5033	0.00690608	FALSE	NA	NA	NA	NA	NA	NA	NA	NA	NA	NA	NA
458.9	Hypotension NOS	circulatory system	0.027218	0.156241	1.02759	0.756529	1.39578	0.861705	5082	49	5033	0.00964187	FALSE	-0.066996	0.216371	0.935199	0.611963	1.42917	0.756839	2637	27	2610	0.0102389	FALSE
459	Other disorders of circulatory system	circulatory system	0.0997196	0.08779	1.10486	0.930206	1.31231	0.256003	5190	157	5033	0.0302505	FALSE	0.132903	0.197822	1.14214	0.77505	1.6831	0.50169	2626	31	2595	0.011805	FALSE
459.1	Hemorrhage NOS	circulatory system	-0.0486055	0.241331	0.952557	0.593562	1.52868	0.840381	5054	21	5033	0.00415512	FALSE	NA	NA	NA	NA	NA	NA	NA	NA	NA	NA	NA
459.7	Blood vessel replaced	circulatory system	-0.440477	0.223474	0.643729	0.415411	0.997535	0.0487188	5057	24	5033	0.0047459	FALSE	NA	NA	NA	NA	NA	NA	NA	NA	NA	NA	NA
459.9	Circulatory disease NEC	circulatory system	0.323589	0.108761	1.38208	1.11674	1.71046	0.00292764	5135	102	5033	0.0198637	FALSE	0.111834	0.217817	1.11833	0.729724	1.71387	0.607652	2634	25	2609	0.00949127	FALSE
464	Acute sinusitis	respiratory	0.0249643	0.106031	1.02528	0.832888	1.26211	0.813864	3516	108	3408	0.0307167	FALSE	-0.0255279	0.0784295	0.974795	0.835897	1.13677	0.744812	2348	216	2132	0.0919932	FALSE
465	Acute upper respiratory infections of multiple or unspecified sites	respiratory	-0.0514614	0.0401618	0.94984	0.877939	1.02763	0.20007	4353	945	3408	0.217092	FALSE	-0.0572222	0.0522563	0.944384	0.852447	1.04624	0.273503	2156	644	1512	0.298701	FALSE
465.2	Acute pharyngitis	respiratory	-0.104527	0.0660886	0.90075	0.791314	1.02532	0.113735	3707	299	3408	0.0806582	FALSE	-0.150006	0.0798863	0.860703	0.735957	1.00659	0.0604158	2368	214	2154	0.0903716	FALSE
465.4	Acute laryngitis and tracheitis	respiratory	-0.316931	0.335848	0.728381	0.377119	1.40682	0.345336	3419	11	3408	0.00321732	FALSE	NA	NA	NA	NA	NA	NA	NA	NA	NA	NA	NA
470	Septal Deviations/Turbinate Hypertrophy	respiratory	-0.00276607	0.126954	0.997238	0.777559	1.27898	0.982617	3396	75	3321	0.0220848	FALSE	-0.12485	0.143733	0.882629	0.665932	1.16984	0.385051	2650	60	2590	0.0226415	FALSE
471	Nasal polyps	respiratory	0.201059	0.266588	1.2227	0.725094	2.06178	0.450734	3338	17	3321	0.00509287	FALSE	NA	NA	NA	NA	NA	NA	NA	NA	NA	NA	NA
472	Chronic pharyngitis and nasopharyngitis	respiratory	-0.118082	0.0739102	0.888623	0.768783	1.02714	0.110123	3554	233	3321	0.0655599	FALSE	-0.00125996	0.102344	0.998741	0.817214	1.22059	0.990177	2546	118	2428	0.0463472	FALSE
473	Diseases of the larynx and vocal cords	respiratory	0.0420458	0.0882046	1.04294	0.877362	1.23977	0.633587	3479	158	3321	0.0454153	FALSE	-0.00469152	0.15015	0.995319	0.74157	1.3359	0.975074	2646	57	2589	0.021542	FALSE
473.1	Chronic laryngitis	respiratory	-0.231354	0.355027	0.793459	0.395657	1.59122	0.514626	3331	10	3321	0.0030021	FALSE	NA	NA	NA	NA	NA	NA	NA	NA	NA	NA	NA
473.3	Paralysis/spasm of vocal cords or larynx	respiratory	0.132077	0.348033	1.1412	0.57691	2.25742	0.70432	3331	10	3321	0.0030021	FALSE	NA	NA	NA	NA	NA	NA	NA	NA	NA	NA	NA
473.4	Voice disturbance	respiratory	-0.00231574	0.0976937	0.997687	0.823826	1.20824	0.981089	3449	128	3321	0.0371122	FALSE	-0.0655907	0.172756	0.936514	0.667515	1.31392	0.704189	2654	43	2611	0.016202	FALSE
474	Acute and chronic tonsillitis	respiratory	0.0956147	0.181582	1.10033	0.770831	1.57069	0.598496	3357	36	3321	0.0107239	FALSE	0.115167	0.152416	1.12206	0.832295	1.51271	0.449883	2607	54	2553	0.0207135	FALSE
474.1	Acute tonsillitis	respiratory	-0.378622	0.342762	0.684805	0.349786	1.3407	0.269324	3331	10	3321	0.0030021	FALSE	0.113753	0.215116	1.12047	0.735007	1.7081	0.596947	2622	27	2595	0.0102975	FALSE
474.2	Chronic tonsillitis and adenoiditis	respiratory	0.181671	0.21567	1.19922	0.785808	1.83013	0.39959	3347	26	3321	0.00776815	FALSE	0.224579	0.184422	1.2518	0.872067	1.79687	0.223322	2672	36	2636	0.0134731	FALSE
475	Chronic sinusitis	respiratory	-0.0689962	0.0625623	0.93333	0.825622	1.05509	0.270097	3661	340	3321	0.0928708	FALSE	0.0904213	0.0816781	1.09464	0.932704	1.28468	0.268274	2428	201	2227	0.0827842	FALSE
475.9	Postnasal drip	respiratory	-0.0670004	0.0971424	0.935195	0.773059	1.13134	0.490374	3455	134	3321	0.0387844	FALSE	NA	NA	NA	NA	NA	NA	NA	NA	NA	NA	NA
476	Allergic rhinitis	respiratory	-0.0641813	0.0402853	0.937835	0.866632	1.01489	0.111122	4266	945	3321	0.221519	FALSE	0.00105306	0.0491094	1.00105	0.90919	1.1022	0.982892	2363	743	1620	0.314431	FALSE
477	Epistaxis or throat hemorrhage	respiratory	0.22197	0.128898	1.24853	0.969795	1.60739	0.0850594	3393	72	3321	0.0212202	FALSE	0.262259	0.202831	1.29986	0.873463	1.93442	0.196014	2670	30	2640	0.011236	FALSE
478	Throat pain	respiratory	0.05599	0.188383	1.05759	0.731074	1.52993	0.766303	3355	34	3321	0.0101341	FALSE	NA	NA	NA	NA	NA	NA	NA	NA	NA	NA	NA
479	Other upper respiratory disease	respiratory	-0.12183	0.0700845	0.885299	0.771672	1.01566	0.0821538	3575	254	3321	0.071049	FALSE	-0.1228	0.126806	0.884441	0.689809	1.13399	0.332842	2520	77	2443	0.0305556	FALSE
480	Pneumonia	respiratory	0.0222061	0.0742153	1.02245	0.884037	1.18254	0.764779	4820	226	4594	0.046888	FALSE	-0.0253821	0.148027	0.974937	0.729413	1.30311	0.863855	2623	59	2564	0.0224933	FALSE
480.1	Bacterial pneumonia	respiratory	0.141791	0.203441	1.15234	0.773405	1.71692	0.485824	4624	30	4594	0.00648789	FALSE	NA	NA	NA	NA	NA	NA	NA	NA	NA	NA	NA
481	Influenza	respiratory	0.00417207	0.144559	1.00418	0.756416	1.3331	0.976976	4650	56	4594	0.012043	FALSE	0.0625364	0.209902	1.06453	0.705484	1.60632	0.765755	2578	29	2549	0.011249	FALSE
483	Acute bronchitis and bronchiolitis	respiratory	-0.0736948	0.12182	0.928955	0.731643	1.17948	0.545215	4674	80	4594	0.017116	FALSE	0.101224	0.0899844	1.10652	0.927608	1.31995	0.26063	2358	168	2190	0.0712468	FALSE
495	Asthma	respiratory	-0.040913	0.0361057	0.959913	0.89433	1.0303	0.257153	4982	1286	3696	0.258129	FALSE	0.0242949	0.0599646	1.02459	0.910979	1.15238	0.685364	2603	405	2198	0.15559	FALSE
495.2	Asthma with exacerbation	respiratory	-0.00158272	0.0608232	0.998419	0.886215	1.12483	0.97924	4055	359	3696	0.0885327	FALSE	0.091876	0.139781	1.09623	0.833523	1.44173	0.510997	2630	63	2567	0.0239544	FALSE
496	Chronic airway obstruction	respiratory	0.0361239	0.0628489	1.03678	0.916622	1.1727	0.565444	4038	342	3696	0.0846954	FALSE	0.0402796	0.130753	1.0411	0.805739	1.34522	0.758037	2615	85	2530	0.0325048	FALSE
496.1	Emphysema	respiratory	-0.131169	0.12692	0.87707	0.683908	1.12479	0.30138	3771	75	3696	0.0198886	FALSE	NA	NA	NA	NA	NA	NA	NA	NA	NA	NA	NA
496.2	Chronic bronchitis	respiratory	0.0092479	0.0940197	1.00929	0.839431	1.21352	0.921645	3836	140	3696	0.0364964	FALSE	-0.179033	0.229065	0.836079	0.533658	1.30988	0.434462	2655	27	2628	0.0101695	FALSE
496.21	Obstructive chronic bronchitis	respiratory	0.0266489	0.11493	1.02701	0.819866	1.28648	0.816639	3788	92	3696	0.0242872	FALSE	-0.265845	0.270977	0.766558	0.450697	1.30378	0.326563	2673	20	2653	0.00748223	FALSE
496.3	Bronchiectasis	respiratory	0.232843	0.154793	1.26218	0.931879	1.70956	0.132526	3750	54	3696	0.0144	FALSE	NA	NA	NA	NA	NA	NA	NA	NA	NA	NA	NA
497	Bronchitis	respiratory	-0.0266796	0.0916423	0.973673	0.81359	1.16525	0.770954	3847	151	3696	0.0392514	FALSE	0.0776101	0.123503	1.0807	0.848356	1.37668	0.529736	2455	83	2372	0.0338086	FALSE
498	Acute bronchospasm	respiratory	-0.42949	0.321182	0.650841	0.3468	1.22144	0.181152	3708	12	3696	0.00323625	FALSE	NA	NA	NA	NA	NA	NA	NA	NA	NA	NA	NA
500	Lung disease due to external agents	respiratory	0.0671116	0.220797	1.06941	0.693746	1.64851	0.761164	5172	24	5148	0.00464037	FALSE	NA	NA	NA	NA	NA	NA	NA	NA	NA	NA	NA
502	Postinflammatory pulmonary fibrosis	respiratory	0.156763	0.213606	1.16972	0.769584	1.7779	0.463017	5175	27	5148	0.00521739	FALSE	NA	NA	NA	NA	NA	NA	NA	NA	NA	NA	NA
504	Other alveolar and parietoalveolar pneumonopathy	respiratory	0.103552	0.134151	1.1091	0.852669	1.44266	0.440168	5215	67	5148	0.0128476	FALSE	NA	NA	NA	NA	NA	NA	NA	NA	NA	NA	NA
505	Other pulmonary inflamation or edema	respiratory	0.335736	0.292181	1.39897	0.78904	2.48038	0.250528	5162	14	5148	0.00271213	FALSE	NA	NA	NA	NA	NA	NA	NA	NA	NA	NA	NA
506	Empyema and pneumothorax	respiratory	0.467844	0.336837	1.59655	0.825014	3.08961	0.164852	5158	10	5148	0.00193874	FALSE	NA	NA	NA	NA	NA	NA	NA	NA	NA	NA	NA
507	Pleurisy; pleural effusion	respiratory	0.239229	0.155802	1.27027	0.935997	1.72392	0.124669	5197	49	5148	0.00942852	FALSE	NA	NA	NA	NA	NA	NA	NA	NA	NA	NA	NA
509	Respiratory failure, insufficiency, arrest	respiratory	-0.0788796	0.151428	0.924151	0.686823	1.24349	0.602433	5200	52	5148	0.01	FALSE	-0.277815	0.200119	0.757437	0.511684	1.12122	0.16506	2670	34	2636	0.0127341	FALSE
509.1	Respiratory failure	respiratory	-0.0746662	0.166516	0.928053	0.669625	1.28622	0.653863	5191	43	5148	0.00828357	FALSE	-0.097632	0.229346	0.906983	0.578596	1.42175	0.670329	2684	26	2658	0.00968703	FALSE
509.8	Dependence on respirator [Ventilator] or supplemental oxygen	respiratory	-0.373952	0.327157	0.68801	0.362337	1.3064	0.253025	5159	11	5148	0.0021322	FALSE	NA	NA	NA	NA	NA	NA	NA	NA	NA	NA	NA
510	Other diseases of lung	respiratory	0.0960051	0.150343	1.10076	0.819823	1.47798	0.523099	5526	52	5474	0.00941006	FALSE	0.338566	0.219778	1.40293	0.911923	2.15832	0.123442	2663	27	2636	0.0101389	FALSE
512	Other symptoms of respiratory system	respiratory	0.0385843	0.0349262	1.03934	0.970571	1.11298	0.269274	4597	1779	2818	0.386992	FALSE	-0.0489016	0.0522019	0.952275	0.859661	1.05487	0.348872	2215	709	1506	0.32009	FALSE
512.1	Wheezing	respiratory	-0.0234616	0.115172	0.976811	0.779426	1.22418	0.83858	2913	95	2818	0.0326124	FALSE	NA	NA	NA	NA	NA	NA	NA	NA	NA	NA	NA
512.2	Painful respiration	respiratory	-0.0229965	0.140306	0.977266	0.742304	1.2866	0.869808	2878	60	2818	0.0208478	FALSE	-0.235756	0.167931	0.789974	0.568417	1.09789	0.160354	2573	44	2529	0.0171007	FALSE
512.7	Shortness of breath	respiratory	0.0946211	0.0399057	1.09924	1.01654	1.18867	0.0177343	4021	1203	2818	0.299179	FALSE	0.0706773	0.0774801	1.07323	0.922024	1.24924	0.361664	2452	234	2218	0.0954323	FALSE
512.8	Cough	respiratory	0.0230338	0.0430517	1.0233	0.940496	1.1134	0.592632	3766	948	2818	0.251726	FALSE	-0.143259	0.068009	0.86653	0.758391	0.990088	0.0351637	2256	322	1934	0.14273	FALSE
512.9	Other dyspnea	respiratory	0.0838438	0.048329	1.08746	0.989178	1.1955	0.0827662	3513	695	2818	0.197837	FALSE	0.076383	0.0775162	1.07938	0.927235	1.25648	0.324437	2414	233	2181	0.0965203	FALSE
513	Respiratory abnormalities	respiratory	0.350901	0.203823	1.42035	0.952569	2.11784	0.0851429	5506	28	5478	0.00508536	FALSE	NA	NA	NA	NA	NA	NA	NA	NA	NA	NA	NA
513.3	Hypoventilation	respiratory	0.43093	0.237828	1.53869	0.9654	2.45241	0.0699952	5499	21	5478	0.00381888	FALSE	NA	NA	NA	NA	NA	NA	NA	NA	NA	NA	NA
514	Abnormal findings examination of lungs	respiratory	0.0223891	0.0864608	1.02264	0.86323	1.21149	0.795673	5234	164	5070	0.0313336	FALSE	0.0712882	0.155644	1.07389	0.79154	1.45696	0.646938	2611	52	2559	0.0199157	FALSE
514.1	Abnormal results of function study of pulmonary system	respiratory	-0.368601	0.265085	0.691701	0.411409	1.16296	0.164376	5087	17	5070	0.00334185	FALSE	NA	NA	NA	NA	NA	NA	NA	NA	NA	NA	NA
514.2	Solitary pulmonary nodule	respiratory	0.0384762	0.0750319	1.03923	0.897102	1.20387	0.608092	5292	222	5070	0.0419501	FALSE	-0.116819	0.173431	0.889747	0.633343	1.24995	0.500582	2657	44	2613	0.01656	FALSE
516	Abnormal sputum	respiratory	0.00880679	0.226946	1.00885	0.646613	1.574	0.969045	5524	23	5501	0.00416365	FALSE	NA	NA	NA	NA	NA	NA	NA	NA	NA	NA	NA
516.1	Hemoptysis	respiratory	0.0344732	0.238051	1.03507	0.64914	1.65046	0.884858	5522	21	5501	0.00380297	FALSE	NA	NA	NA	NA	NA	NA	NA	NA	NA	NA	NA
519	Other diseases of respiratory system, not elsewhere classified	respiratory	-0.0205219	0.16269	0.979687	0.712202	1.34763	0.89962	5467	44	5423	0.00804829	FALSE	-0.092235	0.222702	0.911891	0.589352	1.41095	0.678754	2607	27	2580	0.0103567	FALSE
519.8	Other diseases of respiratory system, NEC	respiratory	0.0619441	0.225656	1.0639	0.683628	1.65571	0.783695	5446	23	5423	0.00422328	FALSE	NA	NA	NA	NA	NA	NA	NA	NA	NA	NA	NA
519.9	Symptoms involving respiratory system and other chest symptoms	respiratory	-0.157969	0.240507	0.853876	0.532931	1.3681	0.511297	5443	20	5423	0.00367444	FALSE	NA	NA	NA	NA	NA	NA	NA	NA	NA	NA	NA
520	Disorders of tooth development	digestive	NA	NA	NA	NA	NA	NA	NA	NA	NA	#VALUE!	NA	-0.207014	0.196731	0.813008	0.552884	1.19552	0.292677	2612	33	2579	0.012634	FALSE
521	Diseases of hard tissues of teeth	digestive	0.396266	0.255819	1.48626	0.900199	2.45388	0.121379	5057	18	5039	0.00355942	FALSE	-0.114046	0.053739	0.892217	0.803021	0.99132	0.0338194	2504	546	1958	0.218051	FALSE
521.1	Dental caries	digestive	0.396266	0.255819	1.48626	0.900199	2.45388	0.121379	5057	18	5039	0.00355942	FALSE	-0.0887126	0.0546581	0.915109	0.822142	1.01859	0.104579	2500	520	1980	0.208	FALSE
521.2	Dental abrasion, erosion and attrition	digestive	NA	NA	NA	NA	NA	NA	NA	NA	NA	#VALUE!	NA	-0.0999088	0.155969	0.90492	0.666571	1.2285	0.521804	2597	52	2545	0.0200231	FALSE
522	Diseases of pulp and periapical tissues	digestive	NA	NA	NA	NA	NA	NA	NA	NA	NA	#VALUE!	NA	-0.0363951	0.0991355	0.964259	0.793977	1.17106	0.713526	2601	132	2469	0.0507497	FALSE
522.1	Pulpitis and necrosis of tooth pulp	digestive	NA	NA	NA	NA	NA	NA	NA	NA	NA	#VALUE!	NA	-0.0677901	0.129178	0.934457	0.725439	1.2037	0.599736	2600	76	2524	0.0292308	FALSE
522.5	Periapical abscess	digestive	NA	NA	NA	NA	NA	NA	NA	NA	NA	#VALUE!	NA	-0.0206986	0.191824	0.979514	0.672554	1.42657	0.914072	2642	35	2607	0.0132475	FALSE
523	Gingival and periodontal diseases	digestive	NA	NA	NA	NA	NA	NA	NA	NA	NA	#VALUE!	NA	-0.0468285	0.0558332	0.954251	0.855336	1.06461	0.401625	2502	484	2018	0.193445	FALSE
523.1	Gingivitis	digestive	NA	NA	NA	NA	NA	NA	NA	NA	NA	#VALUE!	NA	-0.0661766	0.0856936	0.935966	0.791254	1.10714	0.439968	2558	177	2381	0.0691947	FALSE
523.3	Periodontitis (acute or chronic)	digestive	NA	NA	NA	NA	NA	NA	NA	NA	NA	#VALUE!	NA	-0.104352	0.0968454	0.900908	0.745151	1.08922	0.281253	2571	143	2428	0.0556204	FALSE
523.31	Acute periodontitis	digestive	NA	NA	NA	NA	NA	NA	NA	NA	NA	#VALUE!	NA	-0.0153719	0.123511	0.984746	0.773017	1.25447	0.900953	2615	86	2529	0.0328872	FALSE
523.32	Chronic periodontitis	digestive	NA	NA	NA	NA	NA	NA	NA	NA	NA	#VALUE!	NA	-0.227964	0.129302	0.796153	0.61792	1.02579	0.0778942	2615	78	2537	0.0298279	FALSE
524	Dentofacial anomalies, including malocclusion	digestive	NA	NA	NA	NA	NA	NA	NA	NA	NA	#VALUE!	NA	-0.180092	0.154835	0.835193	0.616578	1.13132	0.244781	2619	53	2566	0.0202367	FALSE
524.3	Anomalies of tooth position/malocclusion	digestive	NA	NA	NA	NA	NA	NA	NA	NA	NA	#VALUE!	NA	-0.0998608	0.213402	0.904963	0.595634	1.37494	0.639822	2658	28	2630	0.0105342	FALSE
525	Other diseases of the teeth and supporting structures	digestive	0.221105	0.150128	1.24745	0.929466	1.67423	0.140809	5091	52	5039	0.0102141	FALSE	-0.0851913	0.0599041	0.918337	0.816602	1.03275	0.154989	2486	418	2068	0.168142	FALSE
525.1	Loss of teeth or edentulism	digestive	NA	NA	NA	NA	NA	NA	NA	NA	NA	#VALUE!	NA	-0.134266	0.0873634	0.874357	0.736756	1.03766	0.124325	2589	177	2412	0.0683662	FALSE
525.2	Atrophy of edentulous alveolar ridge	digestive	NA	NA	NA	NA	NA	NA	NA	NA	NA	#VALUE!	NA	-0.136609	0.234912	0.872311	0.55044	1.3824	0.560881	2678	22	2656	0.00821509	FALSE
526	Diseases of the jaws	digestive	-0.0920704	0.202892	0.912041	0.612786	1.35744	0.64998	5069	30	5039	0.00591833	FALSE	-0.0596851	0.102159	0.942061	0.771115	1.1509	0.559062	2542	126	2416	0.0495673	FALSE
526.4	Temporomandibular joint disorders	digestive	0.0169752	0.262492	1.01712	0.608043	1.70141	0.948437	5057	18	5039	0.00355942	FALSE	-0.13728	0.112237	0.871726	0.699588	1.08622	0.221282	2567	104	2463	0.0405142	FALSE
526.41	Temporomandibular joint disorder, unspecified	digestive	0.0169752	0.262492	1.01712	0.608043	1.70141	0.948437	5057	18	5039	0.00355942	FALSE	-0.119978	0.125023	0.88694	0.694181	1.13323	0.337235	2591	83	2508	0.032034	FALSE
527	Diseases of the salivary glands	digestive	0.0870642	0.149305	1.09097	0.81418	1.46185	0.559806	5247	53	5194	0.010101	FALSE	-0.133965	0.17589	0.874621	0.619583	1.23464	0.446274	2614	42	2572	0.0160673	FALSE
527.2	Sialoadenitis	digestive	0.203381	0.238743	1.22554	0.767547	1.95681	0.39428	5214	20	5194	0.00383583	FALSE	NA	NA	NA	NA	NA	NA	NA	NA	NA	NA	NA
527.7	Disturbance of salivary secretion	digestive	0.0123539	0.238591	1.01243	0.634268	1.61606	0.958705	5215	21	5194	0.00402685	FALSE	-0.101924	0.205582	0.903099	0.603588	1.35123	0.620049	2627	30	2597	0.0114199	FALSE
527.8	Other specified diseases of the salivary glands	digestive	0.0522186	0.295215	1.05361	0.590726	1.87919	0.8596	5208	14	5194	0.00268817	FALSE	NA	NA	NA	NA	NA	NA	NA	NA	NA	NA	NA
528	Diseases of the oral soft tissues, excluding lesions specific for gingiva and tongue	digestive	-0.104122	0.134279	0.901116	0.692595	1.17242	0.438097	5260	66	5194	0.0125475	FALSE	0.205063	0.170051	1.2276	0.879646	1.7132	0.227857	2616	43	2573	0.0164373	FALSE
528.1	Stomatitis and mucositis	digestive	0.0893123	0.24154	1.09342	0.68106	1.75546	0.711559	5215	21	5194	0.00402685	FALSE	NA	NA	NA	NA	NA	NA	NA	NA	NA	NA	NA
528.5	Diseases of lips	digestive	-0.119597	0.329666	0.887278	0.464989	1.69308	0.716768	5205	11	5194	0.00211335	FALSE	NA	NA	NA	NA	NA	NA	NA	NA	NA	NA	NA
529	Diseases and other conditions of the tongue	digestive	0.133857	0.24387	1.14323	0.708838	1.84383	0.583082	5214	20	5194	0.00383583	FALSE	NA	NA	NA	NA	NA	NA	NA	NA	NA	NA	NA
530	Diseases of esophagus	digestive	-0.054594	0.0339201	0.94687	0.885965	1.01196	0.10751	5048	1639	3409	0.324683	FALSE	-0.0495846	0.0494312	0.951625	0.863752	1.04844	0.315811	2452	771	1681	0.314437	FALSE
530.1	Esophagitis, GERD and related diseases	digestive	-0.057965	0.0342048	0.943683	0.882491	1.00912	0.0901431	5013	1604	3409	0.319968	FALSE	-0.0473295	0.0494647	0.953773	0.865645	1.05087	0.338651	2457	765	1692	0.311355	FALSE
530.11	GERD	digestive	-0.0597383	0.0343008	0.942011	0.880762	1.00752	0.0815789	5003	1594	3409	0.318609	FALSE	-0.0567951	0.0501536	0.944788	0.856333	1.04238	0.257457	2464	739	1725	0.299919	FALSE
530.13	Barrett's esophagus	digestive	0.27211	0.196812	1.31273	0.892577	1.93066	0.166792	3440	31	3409	0.00901163	FALSE	NA	NA	NA	NA	NA	NA	NA	NA	NA	NA	NA
530.14	Reflux esophagitis	digestive	NA	NA	NA	NA	NA	NA	NA	NA	NA	#VALUE!	NA	0.312417	0.155212	1.36672	1.00823	1.85268	0.0441318	2599	51	2548	0.0196229	FALSE
530.2	Esophageal bleeding (varices/hemorrhage)	digestive	-0.0708256	0.172383	0.931624	0.664515	1.3061	0.681175	3451	42	3409	0.0121704	FALSE	NA	NA	NA	NA	NA	NA	NA	NA	NA	NA	NA
530.5	Disorders of esophageal motility	digestive	0.174371	0.307835	1.1905	0.65117	2.17652	0.571092	3422	13	3409	0.00379895	FALSE	NA	NA	NA	NA	NA	NA	NA	NA	NA	NA	NA
530.9	Heartburn	digestive	0.278941	0.109651	1.32173	1.06612	1.63863	0.0109627	3509	100	3409	0.0284981	FALSE	-0.357455	0.232291	0.699454	0.443639	1.10278	0.123846	2608	23	2585	0.00881902	FALSE
531	Peptic ulcer (excl. esophageal)	digestive	-0.0992331	0.103428	0.905532	0.739373	1.10903	0.337337	5515	113	5402	0.0204896	FALSE	-0.234407	0.206155	0.79104	0.5281	1.1849	0.255519	2659	29	2630	0.0109064	FALSE
531.2	Gastric ulcer	digestive	0.0895064	0.209297	1.09363	0.72563	1.64827	0.668904	5429	27	5402	0.00497329	FALSE	NA	NA	NA	NA	NA	NA	NA	NA	NA	NA	NA
531.4	Peptic ulcer, site unspecified	digestive	-0.163653	0.120309	0.849037	0.670684	1.07482	0.173743	5485	83	5402	0.0151322	FALSE	NA	NA	NA	NA	NA	NA	NA	NA	NA	NA	NA
532	Dysphagia	digestive	-0.0508521	0.0721801	0.950419	0.825039	1.09485	0.481111	3664	255	3409	0.0695961	FALSE	0.133449	0.0971858	1.14276	0.944561	1.38256	0.16971	2581	144	2437	0.0557923	FALSE
535	Gastritis and duodenitis	digestive	-0.0523263	0.0693109	0.949019	0.828469	1.08711	0.450278	5132	264	4868	0.0514419	FALSE	0.115504	0.100876	1.12244	0.921076	1.36783	0.252205	2504	126	2378	0.0503195	FALSE
535.1	Acute gastritis	digestive	0.0782432	0.243382	1.08139	0.671135	1.74241	0.747844	4889	21	4868	0.00429536	FALSE	NA	NA	NA	NA	NA	NA	NA	NA	NA	NA	NA
535.2	Atrophic gastritis	digestive	-0.251334	0.135696	0.777763	0.59613	1.01474	0.063999	4934	66	4868	0.0133766	FALSE	NA	NA	NA	NA	NA	NA	NA	NA	NA	NA	NA
535.8	Other specified gastritis	digestive	-0.119608	0.297061	0.887268	0.495669	1.58825	0.687215	4882	14	4868	0.00286768	FALSE	NA	NA	NA	NA	NA	NA	NA	NA	NA	NA	NA
535.9	Gastritis and duodenitis, NOS	digestive	0.0196628	0.0778675	1.01986	0.875502	1.18801	0.800642	5075	207	4868	0.0407882	FALSE	0.463005	0.1642	1.58884	1.15162	2.19205	0.00480601	2564	45	2519	0.0175507	FALSE
536	Disorders of function of stomach	digestive	-0.178567	0.1087	0.836468	0.675962	1.03509	0.100434	4970	102	4868	0.0205231	FALSE	-0.0869041	0.114183	0.916765	0.732932	1.14671	0.446599	2579	98	2481	0.0379992	FALSE
536.3	Gastroparesis	digestive	-0.203542	0.135051	0.815836	0.626102	1.06307	0.131772	4933	65	4868	0.0131766	FALSE	-0.00236985	0.254864	0.997633	0.605377	1.64405	0.992581	2682	20	2662	0.00745712	FALSE
536.8	Dyspepsia and other specified disorders of function of stomach	digestive	-0.0535596	0.177589	0.947849	0.669225	1.34248	0.762962	4906	38	4868	0.00774562	FALSE	-0.0642347	0.129608	0.937785	0.727408	1.20901	0.620172	2587	75	2512	0.0289911	FALSE
537	Other disorders of stomach and duodenum	digestive	0.136256	0.146464	1.14597	0.860008	1.52703	0.352215	4924	56	4868	0.0113729	FALSE	NA	NA	NA	NA	NA	NA	NA	NA	NA	NA	NA
539	Bariatric surgery	digestive	-0.156973	0.0894295	0.854727	0.717304	1.01848	0.0792123	5543	152	5391	0.027422	FALSE	-0.163415	0.174897	0.849238	0.602774	1.19648	0.350123	2683	42	2641	0.0156541	FALSE
540	Appendiceal conditions	digestive	0.0336764	0.284975	1.03425	0.591629	1.80801	0.905931	5565	15	5550	0.00269542	FALSE	0.214539	0.204352	1.23929	0.830281	1.84978	0.293787	2690	31	2659	0.0115242	FALSE
540.1	Appendicitis	digestive	0.0336764	0.284975	1.03425	0.591629	1.80801	0.905931	5565	15	5550	0.00269542	FALSE	0.212462	0.210365	1.23672	0.81885	1.86783	0.312511	2691	29	2662	0.0107767	FALSE
540.11	Acute appendicitis	digestive	NA	NA	NA	NA	NA	NA	NA	NA	NA	#VALUE!	NA	0.175463	0.213392	1.1918	0.784439	1.8107	0.410931	2692	28	2664	0.0104012	FALSE
550	Abdominal hernia	digestive	-0.126775	0.0680155	0.880932	0.770986	1.00656	0.0623331	5454	269	5185	0.0493216	FALSE	0.0826003	0.0981004	1.08611	0.896124	1.31637	0.399789	2595	134	2461	0.0516378	FALSE
550.1	Inguinal hernia	digestive	-0.0251601	0.22063	0.975154	0.632804	1.50272	0.909208	5210	25	5185	0.00479846	FALSE	NA	NA	NA	NA	NA	NA	NA	NA	NA	NA	NA
550.2	Diaphragmatic hernia	digestive	-0.136544	0.130507	0.872368	0.675476	1.12665	0.295442	5255	70	5185	0.0133206	FALSE	0.27002	0.136972	1.30999	1.00156	1.71341	0.0486833	2610	67	2543	0.0256705	FALSE
550.4	Umbilical hernia	digestive	-0.134676	0.13516	0.873999	0.670596	1.1391	0.319047	5251	66	5185	0.012569	FALSE	-0.306219	0.230872	0.736225	0.468262	1.15753	0.184721	2681	24	2657	0.00895188	FALSE
550.5	Ventral hernia	digestive	-0.2283	0.0988319	0.795885	0.655727	0.966002	0.020889	5308	123	5185	0.0231726	FALSE	-0.0747973	0.214714	0.927932	0.609183	1.41346	0.727571	2679	28	2651	0.0104517	FALSE
550.6	Incisional hernia	digestive	-0.146647	0.16121	0.863599	0.629632	1.1845	0.363	5230	45	5185	0.00860421	FALSE	NA	NA	NA	NA	NA	NA	NA	NA	NA	NA	NA
555	Inflammatory bowel disease and other gastroenteritis and colitis	digestive	-0.0477742	0.139077	0.953349	0.725884	1.25209	0.731216	3820	60	3760	0.0157068	FALSE	-0.0256689	0.21362	0.974658	0.641231	1.48146	0.904355	2670	27	2643	0.0101124	FALSE
555.1	Regional enteritis	digestive	0.0762358	0.187606	1.07922	0.747163	1.55884	0.684477	3793	33	3760	0.00870024	FALSE	NA	NA	NA	NA	NA	NA	NA	NA	NA	NA	NA
555.2	Ulcerative colitis	digestive	-0.183705	0.190518	0.832181	0.572857	1.2089	0.334924	3792	32	3760	0.00843882	FALSE	0.124722	0.248865	1.13283	0.695549	1.84504	0.616256	2676	20	2656	0.00747384	FALSE
555.21	Ulcerative colitis (chronic)	digestive	-0.353446	0.268057	0.702264	0.415266	1.18761	0.18732	3776	16	3760	0.00423729	FALSE	NA	NA	NA	NA	NA	NA	NA	NA	NA	NA	NA
557	Intestinal malabsorption (non-celiac)	digestive	0.0153753	0.223728	1.01549	0.654993	1.57441	0.94521	3783	23	3760	0.00607983	FALSE	NA	NA	NA	NA	NA	NA	NA	NA	NA	NA	NA
557.1	Celiac disease	digestive	0.087862	0.281568	1.09184	0.628756	1.89598	0.755006	3774	14	3760	0.00370959	FALSE	NA	NA	NA	NA	NA	NA	NA	NA	NA	NA	NA
558	Noninfectious gastroenteritis	digestive	-0.115928	0.0880912	0.89054	0.749322	1.05837	0.188175	3915	155	3760	0.0395913	FALSE	0.105486	0.119809	1.11125	0.878675	1.40539	0.378616	2515	88	2427	0.0349901	FALSE
560	Intestinal obstruction without mention of hernia	digestive	0.081036	0.141494	1.08441	0.821773	1.43099	0.566835	3819	59	3760	0.0154491	FALSE	-0.0450369	0.18698	0.955962	0.662643	1.37912	0.80966	2651	36	2615	0.0135798	FALSE
560.2	Impaction of intestine	digestive	0.130324	0.149592	1.1392	0.849697	1.52733	0.383644	3813	53	3760	0.0138998	FALSE	NA	NA	NA	NA	NA	NA	NA	NA	NA	NA	NA
561	Symptoms involving digestive system	digestive	-0.0560524	0.045434	0.94549	0.864933	1.03355	0.217311	4435	675	3760	0.152198	FALSE	0.00109456	0.062735	1.0011	0.885267	1.13208	0.98608	2381	368	2013	0.154557	FALSE
562	Diverticulosis and diverticulitis	digestive	0.00824543	0.0893151	1.00828	0.846359	1.20118	0.926445	3918	158	3760	0.0403267	FALSE	-0.11644	0.118714	0.890084	0.705309	1.12326	0.32667	2560	103	2457	0.0402344	FALSE
562.1	Diverticulosis	digestive	0.0309542	0.107898	1.03144	0.834831	1.27435	0.774201	3867	107	3760	0.02767	FALSE	-0.0102176	0.134536	0.989834	0.760402	1.28849	0.939462	2559	79	2480	0.0308714	FALSE
562.2	Diverticulitis	digestive	0.016768	0.124588	1.01691	0.796583	1.29818	0.892938	3837	77	3760	0.0200678	FALSE	-0.0503292	0.208427	0.950916	0.632013	1.43073	0.809189	2663	30	2633	0.0112655	FALSE
564	Functional digestive disorders	digestive	0.0615287	0.0852414	1.06346	0.899835	1.25684	0.470407	3924	164	3760	0.0417941	FALSE	0.0632112	0.077467	1.06525	0.915189	1.23992	0.414514	2522	223	2299	0.0884219	FALSE
564.1	Irritable Bowel Syndrome	digestive	0.00580121	0.113066	1.00582	0.805891	1.25534	0.95908	3851	91	3760	0.0236302	FALSE	0.0719989	0.0821976	1.07465	0.914746	1.26252	0.381071	2591	192	2399	0.0741027	FALSE
564.9	Personal history of diseases of digestive system	digestive	-0.0186042	0.173142	0.981568	0.6991	1.37817	0.914432	3799	39	3760	0.0102659	FALSE	NA	NA	NA	NA	NA	NA	NA	NA	NA	NA	NA
565	Anal and rectal conditions	digestive	-0.101705	0.0940798	0.903296	0.751186	1.08621	0.279674	5198	138	5060	0.0265487	FALSE	0.034884	0.15825	1.0355	0.759355	1.41207	0.825531	2616	50	2566	0.0191131	FALSE
567	Peritonitis and retroperitoneal infections	digestive	-0.0156969	0.256208	0.984426	0.595792	1.62656	0.951147	5079	19	5060	0.00374089	FALSE	NA	NA	NA	NA	NA	NA	NA	NA	NA	NA	NA
569	Other disorders of intestine	digestive	-0.0323224	0.101059	0.968194	0.794217	1.18028	0.749092	5179	119	5060	0.0229774	FALSE	-0.389642	0.232951	0.677299	0.429031	1.06923	0.0943991	2653	24	2629	0.00904636	FALSE
569.2	Gastrointestinal complications	digestive	-0.0439296	0.122001	0.957021	0.753481	1.21555	0.718791	5141	81	5060	0.0157557	FALSE	NA	NA	NA	NA	NA	NA	NA	NA	NA	NA	NA
571	Chronic liver disease and cirrhosis	digestive	-0.00343745	0.0546107	0.996568	0.895409	1.10916	0.949811	5065	435	4630	0.0858835	FALSE	-0.00607048	0.0882225	0.993948	0.836117	1.18157	0.945142	2601	171	2430	0.0657439	FALSE
571.5	Other chronic nonalcoholic liver disease	digestive	-0.0024146	0.0563148	0.997588	0.893337	1.11401	0.9658	5036	406	4630	0.0806195	FALSE	0.00421551	0.0888204	1.00422	0.843772	1.19519	0.962146	2600	168	2432	0.0646154	FALSE
571.51	Cirrhosis of liver without mention of alcohol	digestive	0.0111031	0.0762838	1.01116	0.870739	1.17424	0.884277	4843	213	4630	0.043981	FALSE	0.0450373	0.202297	1.04607	0.703656	1.5551	0.823824	2682	32	2650	0.0119314	FALSE
571.6	Primary biliary cirrhosis	digestive	0.166001	0.18997	1.18057	0.813556	1.71316	0.382212	4664	34	4630	0.00728988	FALSE	NA	NA	NA	NA	NA	NA	NA	NA	NA	NA	NA
571.8	Liver abscess and sequelae of chronic liver disease	digestive	0.005862	0.14661	1.00588	0.754655	1.34074	0.968106	4686	56	4630	0.0119505	FALSE	NA	NA	NA	NA	NA	NA	NA	NA	NA	NA	NA
571.81	Portal hypertension	digestive	0.399866	0.212534	1.49162	0.983438	2.26241	0.0599148	4657	27	4630	0.00579772	FALSE	NA	NA	NA	NA	NA	NA	NA	NA	NA	NA	NA
572	Ascites (non malignant)	digestive	-0.202876	0.133501	0.816379	0.628425	1.06055	0.128597	4697	67	4630	0.0142644	FALSE	NA	NA	NA	NA	NA	NA	NA	NA	NA	NA	NA
573	Other disorders of liver	digestive	0.118084	0.136608	1.12534	0.860994	1.47084	0.387368	4694	64	4630	0.0136344	FALSE	-0.0999056	0.214046	0.904923	0.594856	1.37661	0.64068	2639	27	2612	0.0102311	FALSE
573.2	Liver replaced by transplant	digestive	0.35714	0.183977	1.42924	0.996552	2.04978	0.052231	4669	39	4630	0.00835297	FALSE	NA	NA	NA	NA	NA	NA	NA	NA	NA	NA	NA
573.3	Hepatomegaly	digestive	-0.125013	0.155868	0.882485	0.650175	1.1978	0.422527	4679	49	4630	0.0104723	FALSE	NA	NA	NA	NA	NA	NA	NA	NA	NA	NA	NA
573.5	Jaundice (not of newborn)	digestive	-0.129591	0.282369	0.878454	0.505082	1.52783	0.646275	4645	15	4630	0.00322928	FALSE	NA	NA	NA	NA	NA	NA	NA	NA	NA	NA	NA
573.6	Nonspecific elevation of levels of transaminase or lactic acid dehydrogenase [LDH]	digestive	NA	NA	NA	NA	NA	NA	NA	NA	NA	#VALUE!	NA	-0.226054	0.211406	0.797675	0.527077	1.2072	0.284939	2641	29	2612	0.0109807	FALSE
573.7	Abnormal results of function study of liver	digestive	0.00766857	0.0987399	1.0077	0.830388	1.22287	0.938095	4753	123	4630	0.0258784	FALSE	0.066897	0.0822243	1.06919	0.910044	1.25616	0.415879	2555	203	2352	0.0794521	FALSE
573.9	Abnormal serum enzyme levels	digestive	-0.0982381	0.092778	0.906433	0.755721	1.0872	0.289668	4774	144	4630	0.0301634	FALSE	0.206158	0.201364	1.22895	0.828187	1.82364	0.305926	2645	32	2613	0.0120983	FALSE
574	Cholelithiasis and cholecystitis	digestive	-0.00812944	0.0694334	0.991904	0.865698	1.13651	0.906795	5344	257	5087	0.0480913	FALSE	0.0360107	0.0960655	1.03667	0.85875	1.25145	0.707768	2651	141	2510	0.0531875	FALSE
574.1	Cholelithiasis	digestive	-0.028754	0.0767878	0.971655	0.83589	1.12947	0.708062	5295	208	5087	0.0392823	FALSE	0.0446211	0.101081	1.04563	0.857702	1.27474	0.658897	2657	127	2530	0.0477983	FALSE
574.2	Calculus of bile duct	digestive	-0.131103	0.149803	0.877128	0.653955	1.17646	0.381484	5140	53	5087	0.0103113	FALSE	NA	NA	NA	NA	NA	NA	NA	NA	NA	NA	NA
574.3	Cholecystitis without cholelithiasis	digestive	0.179165	0.159973	1.19622	0.874256	1.63675	0.262727	5134	47	5087	0.00915466	FALSE	-0.097509	0.195667	0.907094	0.618155	1.33109	0.618243	2665	34	2631	0.012758	FALSE
575	Other biliary tract disease	digestive	0.00111963	0.129989	1.00112	0.775957	1.29162	0.993128	5159	72	5087	0.0139562	FALSE	-0.0970873	0.158022	0.907477	0.66577	1.23693	0.538957	2619	50	2569	0.0190913	FALSE
575.2	Obstruction of bile duct	digestive	0.0751129	0.194451	1.07801	0.736379	1.57812	0.699287	5120	33	5087	0.00644531	FALSE	NA	NA	NA	NA	NA	NA	NA	NA	NA	NA	NA
575.6	Cholesterolosis of gallbladder	digestive	-0.151682	0.349356	0.859261	0.433259	1.70413	0.66416	5097	10	5087	0.00196194	FALSE	NA	NA	NA	NA	NA	NA	NA	NA	NA	NA	NA
575.8	Other disorders of biliary tract	digestive	0.208254	0.26851	1.23153	0.727585	2.08451	0.43799	5104	17	5087	0.00333072	FALSE	NA	NA	NA	NA	NA	NA	NA	NA	NA	NA	NA
577	Diseases of pancreas	digestive	0.208991	0.142764	1.23243	0.931622	1.63037	0.143225	5555	59	5496	0.0106211	FALSE	0.0486486	0.189889	1.04985	0.723587	1.52323	0.797801	2685	35	2650	0.0130354	FALSE
577.1	Acute pancreatitis	digestive	NA	NA	NA	NA	NA	NA	NA	NA	NA	#VALUE!	NA	-0.134298	0.22749	0.87433	0.559799	1.36558	0.554959	2691	25	2666	0.00929023	FALSE
577.2	Chronic pancreatitis	digestive	0.209372	0.308557	1.2329	0.673411	2.25724	0.497422	5509	13	5496	0.00235977	FALSE	NA	NA	NA	NA	NA	NA	NA	NA	NA	NA	NA
577.3	Cyst and pseudocyst of pancreas	digestive	0.360057	0.210056	1.43341	0.949659	2.16359	0.0865097	5523	27	5496	0.00488865	FALSE	NA	NA	NA	NA	NA	NA	NA	NA	NA	NA	NA
578	Gastrointestinal hemorrhage	digestive	0.0163702	0.0644351	1.0165	0.895903	1.15334	0.799452	5050	306	4744	0.0605941	FALSE	-0.201008	0.0934695	0.817906	0.68099	0.98235	0.0315142	2548	149	2399	0.0584772	FALSE
578.1	Hematemesis	digestive	0.0942966	0.285898	1.09889	0.627468	1.92448	0.741531	4758	14	4744	0.00294241	FALSE	NA	NA	NA	NA	NA	NA	NA	NA	NA	NA	NA
578.2	Blood in stool	digestive	0.0939922	0.11608	1.09855	0.875006	1.37921	0.418101	4834	90	4744	0.0186181	FALSE	-0.267976	0.16469	0.764926	0.553902	1.05635	0.103704	2595	47	2548	0.0181118	FALSE
578.8	Hemorrhage of rectum and anus	digestive	-0.0234948	0.0843578	0.976779	0.827922	1.1524	0.780618	4915	171	4744	0.0347915	FALSE	-0.059503	0.143133	0.942233	0.71174	1.24737	0.677616	2589	61	2528	0.0235612	FALSE
578.9	Hemorrhage of gastrointestinal tract	digestive	0.00143407	0.121478	1.00144	0.789258	1.27065	0.990581	4828	84	4744	0.0173985	FALSE	-0.239557	0.231323	0.786976	0.500099	1.23842	0.300389	2653	23	2630	0.00866943	FALSE
579	Other symptoms involving abdomen and pelvis	digestive	-0.0768883	0.153038	0.925993	0.686024	1.2499	0.615377	4795	51	4744	0.0106361	FALSE	-0.0777861	0.170781	0.925162	0.661982	1.29297	0.64877	2600	44	2556	0.0169231	FALSE
579.2	Splenomegaly	digestive	-0.137139	0.345401	0.871849	0.443027	1.71574	0.691336	4754	10	4744	0.00210349	FALSE	NA	NA	NA	NA	NA	NA	NA	NA	NA	NA	NA
579.8	Nonspecific abnormal findings in stool contents	digestive	-0.0164419	0.183676	0.983693	0.686295	1.40996	0.928672	4779	35	4744	0.00732371	FALSE	NA	NA	NA	NA	NA	NA	NA	NA	NA	NA	NA
580	Nephritis; nephrosis; renal sclerosis	genitourinary	0.112694	0.108113	1.11929	0.905554	1.38347	0.29724	4580	106	4474	0.0231441	FALSE	0.52562	0.245152	1.69151	1.04616	2.73496	0.0320283	2680	21	2659	0.00783582	FALSE
580.1	Glomerulonephritis	genitourinary	0.0860533	0.249431	1.08986	0.668424	1.77702	0.730096	4494	20	4474	0.00445038	FALSE	NA	NA	NA	NA	NA	NA	NA	NA	NA	NA	NA
580.14	Chronic glomerulonephritis, NOS	genitourinary	0.0566923	0.31913	1.05833	0.566203	1.9782	0.859001	4486	12	4474	0.00267499	FALSE	NA	NA	NA	NA	NA	NA	NA	NA	NA	NA	NA
580.2	Nephrotic syndrome without mention of glomerulonephritis	genitourinary	0.130296	0.147691	1.13917	0.852845	1.52161	0.377657	4531	57	4474	0.01258	FALSE	NA	NA	NA	NA	NA	NA	NA	NA	NA	NA	NA
580.3	Nephritis and nephropathy without mention of glomerulonephritis	genitourinary	0.132575	0.179732	1.14176	0.802761	1.62393	0.460741	4511	37	4474	0.00820217	FALSE	NA	NA	NA	NA	NA	NA	NA	NA	NA	NA	NA
580.31	Nephritis and nephropathy in diseases classified elsewhere	genitourinary	0.256399	0.222152	1.29227	0.836091	1.99734	0.248434	4498	24	4474	0.0053357	FALSE	NA	NA	NA	NA	NA	NA	NA	NA	NA	NA	NA
580.32	Nephritis and nephropathy with pathological lesion	genitourinary	-0.12362	0.265249	0.883715	0.525446	1.48627	0.641177	4491	17	4474	0.00378535	FALSE	NA	NA	NA	NA	NA	NA	NA	NA	NA	NA	NA
585	Renal failure	genitourinary	0.0691394	0.052725	1.07159	0.966377	1.18825	0.189749	4986	512	4474	0.102688	FALSE	0.119719	0.131729	1.12718	0.870689	1.45923	0.363442	2655	80	2575	0.0301318	FALSE
585.1	Acute renal failure	genitourinary	0.0868181	0.0767743	1.0907	0.938324	1.26782	0.25813	4694	220	4474	0.0468683	FALSE	0.147732	0.182507	1.1592	0.810599	1.65772	0.418251	2665	42	2623	0.0157598	FALSE
585.2	Renal failure NOS	genitourinary	-0.0785835	0.250724	0.924425	0.565524	1.5111	0.753957	4493	19	4474	0.0042288	FALSE	NA	NA	NA	NA	NA	NA	NA	NA	NA	NA	NA
585.3	Chronic renal failure [CKD]	genitourinary	0.0279482	0.0616951	1.02834	0.911217	1.16052	0.650545	4835	361	4474	0.0746639	FALSE	0.147993	0.162842	1.15951	0.842672	1.59546	0.363448	2677	52	2625	0.0194247	FALSE
585.31	Renal dialysis	genitourinary	0.173862	0.112348	1.18989	0.954718	1.48299	0.121735	4572	98	4474	0.0214348	FALSE	NA	NA	NA	NA	NA	NA	NA	NA	NA	NA	NA
585.32	End stage renal disease	genitourinary	0.0985409	0.0891322	1.10356	0.926669	1.31422	0.268918	4632	158	4474	0.0341105	FALSE	NA	NA	NA	NA	NA	NA	NA	NA	NA	NA	NA
585.33	Chronic Kidney Disease, Stage III	genitourinary	-0.0284319	0.146615	0.971969	0.729207	1.29555	0.846237	4531	57	4474	0.01258	FALSE	0.249394	0.229291	1.28325	0.818717	2.01135	0.276739	2679	28	2651	0.0104517	FALSE
585.34	Chronic Kidney Disease, Stage IV	genitourinary	0.0430113	0.0880794	1.04395	0.878425	1.24066	0.62532	4639	165	4474	0.035568	FALSE	NA	NA	NA	NA	NA	NA	NA	NA	NA	NA	NA
585.4	Chronic kidney disease, Stage I or II	genitourinary	0.250569	0.113199	1.28476	1.02912	1.6039	0.0268607	4570	96	4474	0.0210066	FALSE	NA	NA	NA	NA	NA	NA	NA	NA	NA	NA	NA
586	Other disorders of the kidney and ureters	genitourinary	0.0367787	0.0863472	1.03746	0.875936	1.22878	0.670152	4642	168	4474	0.0361913	FALSE	-0.144612	0.179927	0.865358	0.60819	1.23127	0.421554	2634	41	2593	0.0155657	FALSE
586.2	Cyst of kidney, acquired	genitourinary	0.0580379	0.127201	1.05976	0.825904	1.35982	0.648197	4549	75	4474	0.0164871	FALSE	NA	NA	NA	NA	NA	NA	NA	NA	NA	NA	NA
586.4	Stricture/obstruction of ureter	genitourinary	-0.660792	0.308221	0.516442	0.282266	0.944897	0.0320416	4487	13	4474	0.00289726	FALSE	NA	NA	NA	NA	NA	NA	NA	NA	NA	NA	NA
587	Kidney replaced by transpant	genitourinary	-0.0954135	0.145476	0.908997	0.683487	1.20891	0.511908	4533	59	4474	0.0130157	FALSE	NA	NA	NA	NA	NA	NA	NA	NA	NA	NA	NA
588	Disorders resulting from impaired renal function	genitourinary	0.00475777	0.125674	1.00477	0.785399	1.28541	0.969801	4553	79	4474	0.0173512	FALSE	NA	NA	NA	NA	NA	NA	NA	NA	NA	NA	NA
588.2	Secondary hyperparathyroidism (of renal origin)	genitourinary	-0.0298755	0.12734	0.970566	0.75619	1.24572	0.81451	4551	77	4474	0.0169194	FALSE	NA	NA	NA	NA	NA	NA	NA	NA	NA	NA	NA
590	Pyelonephritis	genitourinary	-0.210252	0.129042	0.81038	0.629283	1.0436	0.103245	4052	70	3982	0.0172754	FALSE	-0.0887857	0.163934	0.915042	0.663587	1.26178	0.588097	2643	48	2595	0.0181612	FALSE
591	Urinary tract infection	genitourinary	-0.0112176	0.0480771	0.988845	0.899921	1.08656	0.815509	4582	600	3982	0.130947	FALSE	0.00161257	0.0576216	1.00161	0.894647	1.12137	0.977674	2297	490	1807	0.213322	FALSE
592	Cystitis and urethritis	genitourinary	0.0593162	0.0879653	1.06111	0.893065	1.26078	0.500112	4139	157	3982	0.0379319	FALSE	0.100277	0.156102	1.10548	0.81409	1.50116	0.520627	2567	53	2514	0.0206467	FALSE
592.1	Cystitis	genitourinary	0.0490188	0.0896111	1.05024	0.881069	1.25189	0.584367	4133	151	3982	0.0365352	FALSE	0.11917	0.159318	1.12656	0.824405	1.53946	0.454459	2574	51	2523	0.0198135	FALSE
592.11	Acute cystitis	genitourinary	0.0984178	0.095044	1.10342	0.915881	1.32937	0.300436	4116	134	3982	0.0325559	FALSE	NA	NA	NA	NA	NA	NA	NA	NA	NA	NA	NA
593	Hematuria	genitourinary	0.0596281	0.0797719	1.06144	0.907806	1.24108	0.454773	4174	192	3982	0.045999	FALSE	-0.0524946	0.106761	0.948859	0.769707	1.16971	0.622929	2583	113	2470	0.0437476	FALSE
593.1	Gross hematuria	genitourinary	-0.00200827	0.155846	0.997994	0.735308	1.35452	0.989719	4031	49	3982	0.0121558	FALSE	NA	NA	NA	NA	NA	NA	NA	NA	NA	NA	NA
593.2	Microscopic hematuria	genitourinary	NA	NA	NA	NA	NA	NA	NA	NA	NA	#VALUE!	NA	0.0313855	0.129266	1.03188	0.800934	1.32943	0.808162	2627	77	2550	0.029311	FALSE
594	Urinary calculus	genitourinary	-0.110762	0.0721932	0.895152	0.777042	1.03121	0.12497	5427	232	5195	0.0427492	FALSE	-0.127001	0.102726	0.880732	0.720115	1.07717	0.216342	2633	120	2513	0.0455754	FALSE
594.1	Calculus of kidney	genitourinary	-0.108785	0.073386	0.896924	0.776762	1.03567	0.138244	5419	224	5195	0.041336	FALSE	-0.135507	0.109115	0.873273	0.70513	1.08151	0.214283	2641	106	2535	0.0401363	FALSE
594.3	Calculus of ureter	genitourinary	-0.447967	0.200397	0.638926	0.431388	0.946307	0.0253915	5224	29	5195	0.0055513	FALSE	-0.251756	0.246636	0.777435	0.479427	1.26068	0.307369	2678	22	2656	0.00821509	FALSE
594.8	Renal colic	genitourinary	0.259284	0.273954	1.296	0.75755	2.21717	0.343919	5210	15	5195	0.00287908	FALSE	NA	NA	NA	NA	NA	NA	NA	NA	NA	NA	NA
595	Hydronephrosis	genitourinary	-0.0532401	0.177735	0.948152	0.669248	1.34329	0.764523	5232	37	5195	0.00707187	FALSE	-0.183496	0.25034	0.832355	0.509583	1.35957	0.463565	2669	20	2649	0.00749344	FALSE
596	Other disorders of bladder	genitourinary	-0.0566135	0.121409	0.944959	0.744847	1.19883	0.640999	5417	81	5336	0.0149529	FALSE	0.218542	0.118901	1.24426	0.9856	1.57081	0.0660605	2616	93	2523	0.0355505	FALSE
596.5	Functional disorders of bladder	genitourinary	-0.0846036	0.133291	0.918876	0.707616	1.19321	0.525606	5403	67	5336	0.0124005	FALSE	0.216125	0.130795	1.24126	0.960565	1.60397	0.0984539	2629	76	2553	0.0289083	FALSE
597	Other disorders of urethra and urinary tract	genitourinary	0.0962323	0.348883	1.10101	0.555671	2.18157	0.782679	5346	10	5336	0.00187056	FALSE	NA	NA	NA	NA	NA	NA	NA	NA	NA	NA	NA
598	Abnormal findings on examination of urine	genitourinary	-0.0837238	0.145139	0.919685	0.691981	1.22232	0.564039	5423	56	5367	0.0103264	FALSE	0.481228	0.247295	1.61806	0.996536	2.62722	0.0516587	2607	20	2587	0.00767165	FALSE
599	Other symptoms/disorders or the urinary system	genitourinary	0.00345257	0.040006	1.00346	0.927781	1.08531	0.931227	4682	964	3718	0.205895	FALSE	-0.0357355	0.0594789	0.964896	0.858719	1.0842	0.547967	2358	456	1902	0.193384	FALSE
599.2	Retention of urine	genitourinary	-0.147734	0.146448	0.862661	0.647413	1.14947	0.31308	3775	57	3718	0.0150993	FALSE	-0.0820485	0.237378	0.921227	0.578504	1.46699	0.72961	2656	22	2634	0.00828313	FALSE
599.3	Dysuria	genitourinary	0.00626217	0.052482	1.00628	0.907917	1.1153	0.905022	4215	497	3718	0.117912	FALSE	0.025915	0.123228	1.02625	0.806048	1.30662	0.833432	2477	86	2391	0.0347194	FALSE
599.4	Urinary incontinence	genitourinary	0.0915173	0.0573062	1.09584	0.979412	1.2261	0.110269	4134	416	3718	0.100629	FALSE	0.000227239	0.0749822	1.00023	0.86352	1.15858	0.997582	2545	259	2286	0.101768	FALSE
599.5	Frequency of urination and polyuria	genitourinary	-0.00191848	0.0654004	0.998083	0.878005	1.13458	0.976598	4021	303	3718	0.0753544	FALSE	-0.169595	0.123563	0.844006	0.662471	1.07529	0.169896	2549	87	2462	0.034131	FALSE
599.8	Other symptoms involving urinary system	genitourinary	0.132287	0.167936	1.14144	0.8213	1.58636	0.430857	3760	42	3718	0.0111702	FALSE	NA	NA	NA	NA	NA	NA	NA	NA	NA	NA	NA
599.9	Other abnormality of urination	genitourinary	0.134369	0.134589	1.14381	0.8786	1.48909	0.318102	3783	65	3718	0.0171821	FALSE	-0.127673	0.16571	0.880141	0.636059	1.21789	0.441027	2591	47	2544	0.0181397	FALSE
610	Benign mammary dysplasias	genitourinary	-0.0511449	0.102848	0.950141	0.77668	1.16234	0.618987	4213	115	4098	0.0272965	FALSE	0.09301	0.0873191	1.09747	0.924839	1.30233	0.286798	2534	168	2366	0.0662983	FALSE
610.1	Cystic mastopathy	genitourinary	-0.0706671	0.142213	0.931772	0.705108	1.2313	0.619251	4157	59	4098	0.0141929	FALSE	0.100008	0.110378	1.10518	0.890179	1.37211	0.364909	2571	102	2469	0.0396733	FALSE
610.2	Fibroadenosis of breast	genitourinary	NA	NA	NA	NA	NA	NA	NA	NA	NA	#VALUE!	NA	-0.0540623	0.238756	0.947373	0.593319	1.5127	0.820864	2646	22	2624	0.00831444	FALSE
610.4	Benign neoplasm of breast	genitourinary	-0.0146414	0.149785	0.985465	0.734753	1.32173	0.922132	4151	53	4098	0.012768	FALSE	0.0734792	0.173814	1.07625	0.765522	1.51309	0.672481	2644	41	2603	0.0155068	FALSE
610.8	Other specified benign mammary dysplasias	genitourinary	0.0996234	0.191874	1.10475	0.758471	1.60914	0.603613	4130	32	4098	0.00774818	FALSE	NA	NA	NA	NA	NA	NA	NA	NA	NA	NA	NA
611	Abnormal findings on mammogram or breast exam	genitourinary	-0.0448766	0.0524718	0.956115	0.862671	1.05968	0.392411	4580	482	4098	0.10524	FALSE	0.062363	0.0651135	1.06435	0.936824	1.20923	0.338185	2452	360	2092	0.146819	FALSE
611.1	Abnormal mammogram	genitourinary	-0.0508886	0.0558921	0.950385	0.851771	1.06041	0.36257	4517	419	4098	0.0927607	FALSE	0.0497896	0.0965347	1.05105	0.869864	1.26998	0.606016	2532	148	2384	0.0584518	FALSE
611.3	Lump or mass in breast	genitourinary	NA	NA	NA	NA	NA	NA	NA	NA	NA	#VALUE!	NA	0.121522	0.0764576	1.12921	0.972063	1.31177	0.111969	2497	230	2267	0.0921105	FALSE
612	Breast conditions, congenital or relating to hormones	genitourinary	-0.0988927	0.123301	0.90584	0.71137	1.15347	0.422528	4177	79	4098	0.0189131	FALSE	0.0857246	0.122998	1.08951	0.856114	1.38653	0.485829	2638	82	2556	0.0310842	FALSE
612.1	Galactorrhea	genitourinary	-0.22931	0.262741	0.795082	0.475075	1.33064	0.382794	4115	17	4098	0.00413123	FALSE	0.16006	0.212221	1.17358	0.774225	1.77893	0.45072	2662	28	2634	0.0105184	FALSE
612.2	Hypertrophy of breast (Gynecomastia)	genitourinary	-0.0131211	0.150064	0.986965	0.735469	1.32446	0.930325	4151	53	4098	0.012768	FALSE	0.154959	0.156078	1.16761	0.859887	1.58546	0.320792	2669	50	2619	0.0187336	FALSE
613	Other nonmalignant breast conditions	genitourinary	-0.0654005	0.0819573	0.936692	0.797689	1.09992	0.424881	5224	182	5042	0.0348392	FALSE	0.0208537	0.0776943	1.02107	0.876843	1.18903	0.788386	2459	221	2238	0.0898739	FALSE
613.5	Mastodynia	genitourinary	-0.0211593	0.0982337	0.979063	0.807593	1.18694	0.829458	5168	126	5042	0.0243808	FALSE	0.0828892	0.122195	1.08642	0.855035	1.38042	0.497559	2533	83	2450	0.0327675	FALSE
613.7	Other signs and symptoms in breast	genitourinary	-0.230797	0.191503	0.7939	0.54545	1.15552	0.228131	5074	32	5042	0.00630666	FALSE	0.0926097	0.17797	1.09703	0.773978	1.55493	0.602808	2610	40	2570	0.0153257	FALSE
613.8	Other specified disorders of breast	genitourinary	0.0476662	0.242306	1.04882	0.652298	1.68638	0.844047	5062	20	5042	0.00395101	FALSE	-0.0765949	0.176328	0.926265	0.655604	1.30867	0.664007	2618	41	2577	0.0156608	FALSE
613.9	Breast disorder NOS	genitourinary	-0.0856294	0.299177	0.917934	0.510678	1.64997	0.774712	5055	13	5042	0.00257171	FALSE	NA	NA	NA	NA	NA	NA	NA	NA	NA	NA	NA
614	Inflammatory diseases of female pelvic organs	genitourinary	-0.0754921	0.073435	0.927287	0.802981	1.07084	0.303944	5089	233	4856	0.045785	FALSE	-0.0637511	0.0545013	0.938238	0.843181	1.04401	0.242115	2264	545	1719	0.240724	FALSE
614.3	Pelvic inflammatory disease (PID)	genitourinary	-0.0756366	0.20918	0.927153	0.61531	1.39704	0.717662	4882	26	4856	0.00532569	FALSE	-0.167177	0.237966	0.84605	0.530683	1.34883	0.482353	2657	22	2635	0.00828002	FALSE
614.5	Inflammatory disease of cervix, vagina, and vulva	genitourinary	-0.0522732	0.0773199	0.94907	0.815609	1.10437	0.499	5064	208	4856	0.0410742	FALSE	-0.0754036	0.0555114	0.927369	0.831764	1.03396	0.174355	2277	511	1766	0.224418	FALSE
614.51	Cervicitis and endocervicitis	genitourinary	NA	NA	NA	NA	NA	NA	NA	NA	NA	#VALUE!	NA	-0.022786	0.195542	0.977472	0.666278	1.43401	0.907235	2578	32	2546	0.0124127	FALSE
614.52	Vaginitis and vulvovaginitis	genitourinary	-0.0126789	0.0817556	0.987401	0.841205	1.15901	0.876756	5040	184	4856	0.0365079	FALSE	-0.0961735	0.0596532	0.908306	0.80808	1.02096	0.106916	2290	428	1862	0.1869	FALSE
614.53	Cyst or abscess of Bartholin's gland	genitourinary	-0.148386	0.286582	0.862098	0.491601	1.51182	0.604612	4871	15	4856	0.00307945	FALSE	NA	NA	NA	NA	NA	NA	NA	NA	NA	NA	NA
615	Endometriosis	genitourinary	0.205686	0.170863	1.22837	0.878792	1.717	0.228666	4896	40	4856	0.00816993	FALSE	-0.0367399	0.119451	0.963927	0.762721	1.21821	0.758407	2624	87	2537	0.0331555	FALSE
618	Genital prolapse	genitourinary	-0.00719322	0.105675	0.992833	0.807093	1.22132	0.94573	5480	109	5371	0.0198905	FALSE	-0.104601	0.135851	0.900684	0.690135	1.17547	0.441319	2654	72	2582	0.0271289	FALSE
618.1	Prolapse of vaginal walls	genitourinary	-0.106413	0.132068	0.899053	0.694013	1.16467	0.420389	5441	70	5371	0.0128653	FALSE	-0.0445613	0.163525	0.956417	0.694147	1.31778	0.785235	2663	49	2614	0.0184003	FALSE
618.2	Uterine/Uterovaginal prolapse	genitourinary	0.0526774	0.135089	1.05409	0.808886	1.37362	0.696577	5437	66	5371	0.012139	FALSE	NA	NA	NA	NA	NA	NA	NA	NA	NA	NA	NA
619	Noninflammatory female genital disorders	genitourinary	-0.0234428	0.0487761	0.97683	0.887769	1.07483	0.630786	4804	595	4209	0.123855	FALSE	-0.121116	0.0747252	0.885931	0.765231	1.02567	0.105057	2346	244	2102	0.104007	FALSE
619.1	Noninflammatory disorders of ovary, fallopian tube, and broad ligament	genitourinary	-0.059198	0.19	0.94252	0.649471	1.3678	0.755368	4242	33	4209	0.00777935	FALSE	NA	NA	NA	NA	NA	NA	NA	NA	NA	NA	NA
619.2	Disorders of uterus, NEC	genitourinary	0.0627292	0.29263	1.06474	0.6	1.88945	0.830264	4223	14	4209	0.00331518	FALSE	-0.288117	0.156702	0.749674	0.551423	1.0192	0.0659695	2582	54	2528	0.020914	FALSE
619.3	Noninflammatory disorders of cervix	genitourinary	0.147643	0.342427	1.1591	0.592435	2.26778	0.666347	4219	10	4209	0.00237023	FALSE	NA	NA	NA	NA	NA	NA	NA	NA	NA	NA	NA
619.4	Noninflammatory disorders of vagina	genitourinary	-0.00159566	0.0718343	0.998406	0.867282	1.14935	0.982278	4451	242	4209	0.0543698	FALSE	-0.25898	0.128403	0.771838	0.600106	0.992716	0.043702	2516	79	2437	0.031399	FALSE
619.5	Noninflammatory disorders of vulva and perineum	genitourinary	-0.0005053	0.179796	0.999495	0.702644	1.42176	0.997758	4246	37	4209	0.00871408	FALSE	NA	NA	NA	NA	NA	NA	NA	NA	NA	NA	NA
620	Dysplasia of female genital organs	genitourinary	0.103439	0.271335	1.10898	0.651565	1.88751	0.703038	5275	16	5259	0.00303318	FALSE	-0.503924	0.226417	0.604155	0.387631	0.941627	0.0260382	2629	26	2603	0.00988969	FALSE
620.1	Dysplasia of cervix	genitourinary	NA	NA	NA	NA	NA	NA	NA	NA	NA	#VALUE!	NA	-0.43585	0.249084	0.646715	0.396907	1.05375	0.0801507	2641	21	2620	0.00795153	FALSE
621	Endometrial hyperplasia	genitourinary	0.221718	0.180802	1.24822	0.875767	1.77907	0.220086	5295	36	5259	0.00679887	FALSE	NA	NA	NA	NA	NA	NA	NA	NA	NA	NA	NA
622	Polyp of female genital organs	genitourinary	0.0619883	0.127294	1.06395	0.829023	1.36545	0.626279	5333	74	5259	0.0138759	FALSE	0.315931	0.149181	1.37153	1.02382	1.83735	0.0341948	2644	56	2588	0.02118	FALSE
622.1	Polyp of corpus uteri	genitourinary	0.0366204	0.13894	1.0373	0.790016	1.36198	0.792111	5321	62	5259	0.0116519	FALSE	0.475154	0.210514	1.60826	1.06454	2.42968	0.0240013	2666	28	2638	0.0105026	FALSE
622.2	Mucous polyp of cervix	genitourinary	0.274066	0.280349	1.3153	0.759255	2.27858	0.328277	5274	15	5259	0.00284414	FALSE	0.463098	0.223622	1.58899	1.02511	2.46304	0.0383683	2668	25	2643	0.00937031	FALSE
623	Hypertrophy of female genital organs	genitourinary	0.0318959	0.202	1.03241	0.694875	1.5339	0.874535	5288	29	5259	0.00548411	FALSE	NA	NA	NA	NA	NA	NA	NA	NA	NA	NA	NA
624	Symptoms involving female genital tract	genitourinary	NA	NA	NA	NA	NA	NA	NA	NA	NA	#VALUE!	NA	-0.160819	0.195919	0.851446	0.579947	1.25005	0.411734	2590	31	2559	0.0119691	FALSE
624.9	stress incontinence, female	genitourinary	-0.0642772	0.0883055	0.937745	0.78871	1.11494	0.466678	5233	157	5076	0.0300019	FALSE	-0.0429426	0.0920871	0.957966	0.799768	1.14746	0.640982	2563	158	2405	0.0616465	FALSE
625	Pain and other symptoms associated with female genital organs	genitourinary	-0.138362	0.164493	0.870783	0.630799	1.20207	0.400267	5120	44	5076	0.00859375	FALSE	-0.0793913	0.0747465	0.923678	0.797802	1.06942	0.288172	2429	242	2187	0.0996295	FALSE
625.1	Dyspareunia	genitourinary	NA	NA	NA	NA	NA	NA	NA	NA	NA	#VALUE!	NA	-0.00251703	0.111677	0.997486	0.801393	1.24156	0.982018	2582	99	2483	0.0383424	FALSE
626	Disorders of menstruation and other abnormal bleeding from female genital tract	genitourinary	0.0408329	0.0497155	1.04168	0.944963	1.14829	0.411457	4169	647	3522	0.155193	FALSE	-0.0330832	0.0471541	0.967458	0.882051	1.06113	0.48293	2392	920	1472	0.384615	FALSE
626.1	Irregular menstrual cycle/bleeding	genitourinary	0.0609756	0.0549127	1.06287	0.954418	1.18365	0.266822	4030	508	3522	0.126055	FALSE	-0.0476753	0.0506676	0.953443	0.863308	1.05299	0.346734	2354	655	1699	0.27825	FALSE
626.11	Absent or infrequent menstruation	genitourinary	0.0775583	0.0930605	1.08065	0.900468	1.29687	0.404609	3669	147	3522	0.0400654	FALSE	-0.107161	0.100411	0.898381	0.737885	1.09379	0.285873	2514	129	2385	0.0513126	FALSE
626.12	Excessive or frequent menstruation	genitourinary	0.0950603	0.0802396	1.09973	0.939686	1.28702	0.236134	3720	198	3522	0.0532258	FALSE	-0.0622131	0.0736769	0.939683	0.813329	1.08567	0.398444	2539	242	2297	0.0953131	FALSE
626.13	Irregular menstrual cycle	genitourinary	-0.0123354	0.0886036	0.98774	0.830275	1.17507	0.889276	3692	170	3522	0.0460455	FALSE	-0.139899	0.100895	0.869446	0.713443	1.05956	0.16557	2484	127	2357	0.0511272	FALSE
626.14	Irregular menstrual bleeding	genitourinary	0.122452	0.125295	1.13026	0.884153	1.44488	0.328415	3600	78	3522	0.0216667	FALSE	0.1077	0.149757	1.11371	0.83042	1.49365	0.47204	2570	56	2514	0.0217899	FALSE
626.2	Dysmenorrhea	genitourinary	-0.0594262	0.148505	0.942305	0.704338	1.26067	0.689037	3577	55	3522	0.015376	FALSE	0.0263155	0.0806978	1.02666	0.876471	1.2026	0.744349	2534	199	2335	0.078532	FALSE
626.4	Premenstrual tension syndromes	genitourinary	NA	NA	NA	NA	NA	NA	NA	NA	NA	#VALUE!	NA	0.564865	0.22177	1.75921	1.13905	2.71702	0.010863	2676	26	2650	0.00971599	FALSE
626.8	Infertility, female	genitourinary	0.229471	0.25491	1.25793	0.763262	2.0732	0.368013	3540	18	3522	0.00508475	FALSE	-0.103541	0.105882	0.901639	0.732663	1.10959	0.328132	2636	111	2525	0.0421093	FALSE
627	Menopausal and postmenopausal disorders	genitourinary	-0.0360206	0.0559728	0.96462	0.864393	1.07647	0.519875	3942	420	3522	0.106545	FALSE	0.033186	0.0684841	1.03374	0.903894	1.18224	0.627974	2484	432	2052	0.173913	FALSE
627.1	Postmenopausal bleeding	genitourinary	-0.100729	0.089655	0.904178	0.75847	1.07788	0.261219	3674	152	3522	0.0413718	FALSE	0.0566078	0.165067	1.05824	0.765732	1.46249	0.731645	2669	50	2619	0.0187336	FALSE
627.2	Symptomatic menopause	genitourinary	-0.080101	0.0926652	0.923023	0.769723	1.10686	0.387361	3664	142	3522	0.0387555	FALSE	-0.0373984	0.0819712	0.963292	0.820319	1.13118	0.648219	2530	251	2279	0.0992095	FALSE
627.22	Need for Hormone replacement therapy (postmenopausal)	genitourinary	NA	NA	NA	NA	NA	NA	NA	NA	NA	#VALUE!	NA	0.142058	0.2228	1.15264	0.744807	1.7838	0.523732	2664	28	2636	0.0105105	FALSE
627.3	Postmenopausal atrophic vaginitis	genitourinary	-0.0704053	0.090224	0.932016	0.78095	1.1123	0.435192	3676	154	3522	0.0418934	FALSE	-0.224259	0.123368	0.799108	0.62747	1.0177	0.0690928	2608	99	2509	0.0379601	FALSE
627.4	Premenopausal menorrhagia	genitourinary	0.829841	0.338067	2.29295	1.18203	4.44799	0.0141016	3532	10	3522	0.00283126	FALSE	0.38406	0.213361	1.46823	0.966449	2.23055	0.0718522	2648	26	2622	0.00981873	FALSE
627.5	Premature menopause and other ovarian failure	genitourinary	-0.399008	0.299703	0.670985	0.372907	1.20733	0.183076	3535	13	3522	0.00367751	FALSE	-0.306915	0.225865	0.735713	0.472551	1.14543	0.174197	2656	26	2630	0.00978916	FALSE
628	Ovarian cyst	genitourinary	-0.229979	0.0966348	0.794551	0.657452	0.960238	0.0173185	3656	134	3522	0.0366521	FALSE	-0.0174758	0.0796266	0.982676	0.84068	1.14866	0.826283	2518	207	2311	0.0822081	FALSE
634	Miscarriage; stillbirth	pregnancy complications	0.243847	0.125324	1.27615	0.998214	1.63147	0.0516864	5403	80	5323	0.0148066	FALSE	0.0312306	0.124224	1.03172	0.808765	1.31615	0.8015	2642	82	2560	0.0310371	FALSE
634.1	Missed abortion/Hydatidiform mole	pregnancy complications	0.22917	0.182549	1.25756	0.879303	1.79852	0.209337	5359	36	5323	0.00671767	FALSE	NA	NA	NA	NA	NA	NA	NA	NA	NA	NA	NA
635	Hemorrhage during pregnancy; childbirth and postpartum	pregnancy complications	-0.181802	0.25285	0.833766	0.507942	1.36859	0.472134	5342	19	5323	0.00355672	FALSE	NA	NA	NA	NA	NA	NA	NA	NA	NA	NA	NA
635.2	Antepartum hemorrhage, abruptio placentae, and placenta previa	pregnancy complications	-0.181802	0.25285	0.833766	0.507942	1.36859	0.472134	5342	19	5323	0.00355672	FALSE	NA	NA	NA	NA	NA	NA	NA	NA	NA	NA	NA
636	Early or threatened labor; hemorrhage in early pregnancy	pregnancy complications	0.299248	0.162418	1.34884	0.98109	1.85445	0.0654085	5371	48	5323	0.00893688	FALSE	0.0592515	0.114861	1.06104	0.847151	1.32894	0.605957	2634	94	2540	0.0356872	FALSE
636.3	Hemorrhage in early pregnancy	pregnancy complications	0.230798	0.245654	1.2596	0.778268	2.03863	0.347462	5343	20	5323	0.00374322	FALSE	-0.0451769	0.161013	0.955828	0.697145	1.3105	0.779033	2648	47	2601	0.0177492	FALSE
642	Hypertension complicating pregnancy, childbirth, and the puerperium	pregnancy complications	-0.17627	0.179571	0.838391	0.589648	1.19207	0.326288	5555	36	5519	0.00648065	FALSE	NA	NA	NA	NA	NA	NA	NA	NA	NA	NA	NA
643	Excessive vomiting in pregnancy	pregnancy complications	-0.102556	0.310053	0.902528	0.491516	1.65723	0.740819	5548	11	5537	0.0019827	FALSE	NA	NA	NA	NA	NA	NA	NA	NA	NA	NA	NA
644	Anemia during pregnancy	pregnancy complications	-0.0043338	0.290233	0.995676	0.563724	1.75861	0.988086	5568	13	5555	0.00233477	FALSE	NA	NA	NA	NA	NA	NA	NA	NA	NA	NA	NA
646	Other complications of pregnancy NEC	pregnancy complications	-0.0776537	0.184636	0.925285	0.644332	1.32874	0.674064	5489	35	5454	0.00637639	FALSE	-0.126219	0.165856	0.881422	0.636802	1.22001	0.446649	2622	45	2577	0.0171625	FALSE
647	Infectious and parasitic complications affecting pregnancy	pregnancy complications	0.301032	0.261074	1.35125	0.810039	2.25407	0.248889	5541	17	5524	0.00306804	FALSE	NA	NA	NA	NA	NA	NA	NA	NA	NA	NA	NA
649	Other conditions or status of the mother complicating pregnancy, childbirth, or the puerperium	pregnancy complications	-0.183928	0.128945	0.831996	0.646192	1.07123	0.153751	5421	75	5346	0.0138351	FALSE	-0.0269956	0.130882	0.973366	0.753125	1.25801	0.836588	2619	73	2546	0.0278732	FALSE
649.1	Diabetes or abnormal glucose tolerance complicating pregnancy	pregnancy complications	0.03601	0.136298	1.03667	0.793632	1.35412	0.791626	5412	66	5346	0.0121951	FALSE	0.217972	0.182062	1.24355	0.870342	1.7768	0.231212	2670	38	2632	0.0142322	FALSE
654	Other and unspecified complications of birth; puerperium affecting management of mother	pregnancy complications	-0.00167888	0.105582	0.998323	0.811704	1.22785	0.987313	5471	112	5359	0.0204716	FALSE	0.214143	0.245568	1.2388	0.765543	2.00463	0.383191	2676	21	2655	0.00784753	FALSE
654.1	Abnormality of organs and soft tissues of pelvis complicating pregnancy, childbirth, or the puerperium	pregnancy complications	-0.0771281	0.200228	0.925771	0.625268	1.3707	0.700088	5389	30	5359	0.0055669	FALSE	0.161786	0.189249	1.17561	0.81128	1.70355	0.392616	2678	36	2642	0.0134429	FALSE
655	Known or suspected fetal abnormality affecting management of mother	pregnancy complications	-0.590453	0.225541	0.554076	0.356111	0.862092	0.00884613	5552	24	5528	0.00432277	FALSE	-0.0212608	0.120996	0.978964	0.772276	1.24097	0.860518	2625	89	2536	0.0339048	FALSE
656	Other perinatal conditions of fetus or newborn	pregnancy complications	-0.117022	0.129122	0.889566	0.690665	1.14575	0.364781	5519	72	5447	0.0130458	FALSE	0.097762	0.0999321	1.1027	0.906554	1.34129	0.327934	2623	140	2483	0.053374	FALSE
674	Other complications of the puerperium NEC	pregnancy complications	-0.26344	0.342053	0.768404	0.393032	1.50228	0.441197	5542	10	5532	0.0018044	FALSE	NA	NA	NA	NA	NA	NA	NA	NA	NA	NA	NA
681	Superficial cellulitis and abscess	dermatologic	0.062463	0.0618679	1.06446	0.942897	1.20168	0.312678	4867	331	4536	0.068009	FALSE	0.00718264	0.0817238	1.00721	0.858133	1.18218	0.929965	2473	204	2269	0.0824909	FALSE
681.1	Cellulitis and abscess of fingers/toes	dermatologic	0.143903	0.154766	1.15477	0.852623	1.564	0.352468	4586	50	4536	0.0109027	FALSE	-0.136604	0.190798	0.872316	0.600154	1.2679	0.474016	2636	33	2603	0.012519	FALSE
681.2	Cellulitis and abscess of face/neck	dermatologic	0.376402	0.238648	1.45703	0.912701	2.326	0.114743	4557	21	4536	0.00460829	FALSE	NA	NA	NA	NA	NA	NA	NA	NA	NA	NA	NA
681.3	Cellulitis and abscess of arm/hand	dermatologic	0.0593342	0.260034	1.06113	0.637416	1.7665	0.819508	4554	18	4536	0.00395257	FALSE	NA	NA	NA	NA	NA	NA	NA	NA	NA	NA	NA
681.5	Cellulitis and abscess of leg, except foot	dermatologic	0.0835135	0.102898	1.0871	0.888548	1.33002	0.417013	4650	114	4536	0.0245161	FALSE	0.4498	0.240966	1.568	0.977758	2.51455	0.0619498	2655	23	2632	0.0086629	FALSE
681.6	Cellulitis and abscess of foot, toe	dermatologic	1.0643	0.307879	2.8988	1.58543	5.30016	0.000546493	4550	14	4536	0.00307692	FALSE	NA	NA	NA	NA	NA	NA	NA	NA	NA	NA	NA
681.7	Cellulitis and abscess of trunk	dermatologic	-0.287793	0.187585	0.749917	0.519204	1.08315	0.124979	4569	33	4536	0.00722259	FALSE	0.179554	0.204692	1.19668	0.801202	1.78738	0.380383	2655	30	2625	0.0112994	FALSE
686	Other local infections of skin and subcutaneous tissue	dermatologic	0.225253	0.166841	1.25264	0.90325	1.73718	0.176983	4579	43	4536	0.0093907	FALSE	NA	NA	NA	NA	NA	NA	NA	NA	NA	NA	NA
686.1	Carbuncle and furuncle	dermatologic	-0.243926	0.188965	0.783546	0.541021	1.13479	0.196755	4569	33	4536	0.00722259	FALSE	0.489814	0.228215	1.63201	1.04343	2.55261	0.0318503	2642	23	2619	0.00870553	FALSE
687	Symptoms affecting skin	dermatologic	-0.0867243	0.106467	0.91693	0.744234	1.1297	0.415323	3660	106	3554	0.0289617	FALSE	-0.0403804	0.164994	0.960424	0.695052	1.32712	0.806659	2524	48	2476	0.0190174	FALSE
687.1	Rash and other nonspecific skin eruption	dermatologic	-0.050986	0.0458899	0.950292	0.86855	1.03973	0.266547	4240	686	3554	0.161792	FALSE	-0.213469	0.0778704	0.807777	0.693437	0.940971	0.006119	2306	231	2075	0.100173	FALSE
687.4	Disturbance of skin sensation	dermatologic	0.0663302	0.0663556	1.06858	0.938261	1.217	0.317496	3843	289	3554	0.0752017	FALSE	0.0443702	0.0747261	1.04537	0.902946	1.21026	0.552665	2368	241	2127	0.101774	FALSE
689	Disorder of skin and subcutaneous tissue NOS	dermatologic	-0.0687903	0.100525	0.933522	0.766578	1.13682	0.493777	5262	120	5142	0.022805	FALSE	0.132464	0.135188	1.14164	0.875898	1.488	0.327161	2481	71	2410	0.0286175	FALSE
690	Erythematosquamous dermatosis	dermatologic	0.122154	0.107782	1.12993	0.914755	1.39572	0.25707	4526	102	4424	0.0225365	FALSE	-0.0100365	0.125654	0.990014	0.773895	1.26649	0.936337	2603	78	2525	0.0299654	FALSE
690.1	Seborrheic dermatitis	dermatologic	0.122154	0.107782	1.12993	0.914755	1.39572	0.25707	4526	102	4424	0.0225365	FALSE	-0.00749599	0.125577	0.992532	0.775981	1.26951	0.952401	2605	78	2527	0.0299424	FALSE
694	Dyschromia and Vitiligo	dermatologic	-0.0294773	0.0961707	0.970953	0.804148	1.17236	0.759216	4554	130	4424	0.0285463	FALSE	0.105711	0.100318	1.1115	0.913097	1.35301	0.291996	2565	128	2437	0.0499025	FALSE
694.1	Vitiligo	dermatologic	-0.0499845	0.271588	0.951244	0.558613	1.61984	0.853978	4440	16	4424	0.0036036	FALSE	NA	NA	NA	NA	NA	NA	NA	NA	NA	NA	NA
694.2	Other dyschromia	dermatologic	-0.020571	0.101798	0.979639	0.802443	1.19596	0.839856	4540	116	4424	0.0255507	FALSE	0.121582	0.106376	1.12928	0.916755	1.39108	0.253061	2568	113	2455	0.0440031	FALSE
695	Erythematous conditions	dermatologic	-0.0698991	0.0601358	0.932488	0.828809	1.04914	0.245091	4768	344	4424	0.0721477	FALSE	-0.0127847	0.0898213	0.987297	0.827923	1.17735	0.886815	2577	161	2416	0.0624757	FALSE
695.3	Rosacea	dermatologic	-0.216437	0.137325	0.805384	0.615332	1.05413	0.115005	4487	63	4424	0.0140406	FALSE	-0.0217666	0.138791	0.978469	0.745428	1.28436	0.875378	2666	66	2600	0.0247562	FALSE
695.4	Lupus (localized and systemic)	dermatologic	-0.00253191	0.0892473	0.997471	0.837397	1.18814	0.977367	4546	149	4397	0.0327761	FALSE	0.201338	0.174095	1.22304	0.869456	1.72041	0.247482	2686	40	2646	0.014892	FALSE
695.41	Cutaneous lupus erythematosus	dermatologic	0.0766159	0.19252	1.07963	0.740282	1.57453	0.690658	4428	31	4397	0.0070009	FALSE	NA	NA	NA	NA	NA	NA	NA	NA	NA	NA	NA
695.42	Systemic lupus erythematosus	dermatologic	0.0186949	0.090992	1.01887	0.852442	1.21779	0.837216	4540	143	4397	0.0314978	FALSE	0.147847	0.18705	1.15934	0.803505	1.67274	0.429287	2686	35	2651	0.0130305	FALSE
695.7	Prurigo and Lichen	dermatologic	-0.234477	0.147254	0.790984	0.592684	1.05563	0.11131	4477	53	4424	0.0118383	FALSE	-0.243385	0.220249	0.78397	0.509119	1.2072	0.26914	2656	26	2630	0.00978916	FALSE
695.8	Other specified erythematous conditions	dermatologic	-0.0124169	0.117741	0.98766	0.784123	1.24403	0.916011	4509	85	4424	0.0188512	FALSE	-0.0240033	0.231413	0.976282	0.620287	1.53659	0.917388	2649	24	2625	0.00906002	FALSE
696	Psoriasis and related disorders	dermatologic	0.0260721	0.111428	1.02641	0.825037	1.27695	0.815	4330	96	4234	0.0221709	FALSE	0.0197426	0.168184	1.01994	0.733522	1.41819	0.906553	2662	44	2618	0.0165289	FALSE
696.4	Psoriasis	dermatologic	0.0370901	0.115666	1.03779	0.827278	1.30186	0.748463	4323	89	4234	0.0205876	FALSE	0.091334	0.183523	1.09563	0.764624	1.56994	0.618716	2677	37	2640	0.0138214	FALSE
696.41	Psoriasis vulgaris	dermatologic	0.111474	0.121939	1.11793	0.880271	1.41974	0.360621	4314	80	4234	0.0185443	FALSE	0.0664744	0.188917	1.06873	0.738006	1.54767	0.724935	2680	35	2645	0.0130597	FALSE
696.42	Psoriatic arthropathy	dermatologic	-0.461255	0.249833	0.630492	0.386383	1.02883	0.0648553	4253	19	4234	0.00446743	FALSE	NA	NA	NA	NA	NA	NA	NA	NA	NA	NA	NA
697	Sarcoidosis	dermatologic	0.0570158	0.143322	1.05867	0.799399	1.40204	0.690766	4481	57	4424	0.0127204	FALSE	NA	NA	NA	NA	NA	NA	NA	NA	NA	NA	NA
698	Pruritus and related conditions	dermatologic	-0.0279174	0.065849	0.972469	0.85472	1.10644	0.671594	5216	289	4927	0.0554064	FALSE	-0.0622566	0.141243	0.939642	0.712416	1.23934	0.659376	2533	63	2470	0.0248717	FALSE
700	Corns and callosities	dermatologic	-0.139669	0.14185	0.869646	0.658563	1.14839	0.324809	5046	61	4985	0.0120888	FALSE	0.337979	0.167355	1.40211	1.01001	1.94642	0.0434312	2627	46	2581	0.0175105	FALSE
701	Other hypertrophic and atrophic conditions of skin	dermatologic	0.00364112	0.0830787	1.00365	0.852832	1.18113	0.965042	5163	178	4985	0.0344761	FALSE	NA	NA	NA	NA	NA	NA	NA	NA	NA	NA	NA
701.2	Scar conditions and fibrosis of skin	dermatologic	0.00883102	0.179723	1.00887	0.709335	1.43489	0.96081	5023	38	4985	0.0075652	FALSE	0.0972166	0.198498	1.1021	0.746888	1.62624	0.624303	2627	32	2595	0.0121812	FALSE
701.3	Circumscribed scleroderma	dermatologic	0.263487	0.256173	1.30146	0.787721	2.15025	0.303691	5004	19	4985	0.00379696	FALSE	NA	NA	NA	NA	NA	NA	NA	NA	NA	NA	NA
701.4	Keloid scar	dermatologic	0.234365	0.212753	1.26411	0.833076	1.91815	0.270643	5011	26	4985	0.00518859	FALSE	-0.100482	0.192365	0.904401	0.620321	1.31858	0.601425	2671	32	2639	0.0119805	FALSE
701.6	Acquired acanthosis nigricans	dermatologic	-0.302228	0.299334	0.739169	0.411098	1.32905	0.312654	4999	14	4985	0.00280056	FALSE	NA	NA	NA	NA	NA	NA	NA	NA	NA	NA	NA
702	Degenerative skin conditions and other dermatoses	dermatologic	0.00297841	0.103506	1.00298	0.818818	1.22857	0.977044	4906	116	4790	0.0236445	FALSE	0.0252731	0.127237	1.0256	0.799226	1.31608	0.842552	2556	85	2471	0.0332551	FALSE
702.1	Actinic keratosis	dermatologic	0.525871	0.268357	1.69193	0.999891	2.86294	0.0500431	5286	18	5268	0.00340522	FALSE	NA	NA	NA	NA	NA	NA	NA	NA	NA	NA	NA
702.2	Seborrheic keratosis	dermatologic	-0.0229235	0.107683	0.977337	0.791376	1.207	0.831422	5373	105	5268	0.0195422	FALSE	0.0439885	0.136842	1.04497	0.799138	1.36643	0.747865	2569	72	2497	0.0280265	FALSE
703	Diseases of nail, NOS	dermatologic	-0.0811096	0.145049	0.922093	0.693915	1.2253	0.576035	4629	57	4572	0.0123137	FALSE	0.10836	0.135432	1.11445	0.85463	1.45326	0.423648	2586	71	2515	0.0274555	FALSE
703.1	Ingrowing nail	dermatologic	-0.00497615	0.137601	0.995036	0.75982	1.30307	0.971152	4636	64	4572	0.013805	FALSE	0.0775548	0.124282	1.08064	0.847014	1.37871	0.532612	2630	82	2548	0.0311787	FALSE
704	Diseases of hair and hair follicles	dermatologic	0.0185422	0.0668152	1.01872	0.893673	1.16125	0.781384	4855	283	4572	0.0582904	FALSE	0.185143	0.0890951	1.20339	1.01057	1.433	0.0377061	2529	165	2364	0.0652432	FALSE
704.1	Alopecia	dermatologic	0.0197819	0.0735112	1.01998	0.883115	1.17805	0.787852	4803	231	4572	0.0480949	FALSE	0.172765	0.109248	1.18859	0.959483	1.4724	0.113786	2610	108	2502	0.0413793	FALSE
704.11	Alopecia Areata	dermatologic	0.0285464	0.201901	1.02896	0.692686	1.52848	0.887563	4601	29	4572	0.00630298	FALSE	0.209485	0.227438	1.23304	0.789549	1.92565	0.357017	2666	24	2642	0.00900225	FALSE
704.2	Hirsutism	dermatologic	-0.161781	0.185082	0.850627	0.591826	1.2226	0.382061	4607	35	4572	0.00759713	FALSE	-0.172358	0.166887	0.841677	0.60686	1.16735	0.301705	2661	42	2619	0.0157835	FALSE
704.8	Other specified diseases of hair and hair follicles	dermatologic	NA	NA	NA	NA	NA	NA	NA	NA	NA	#VALUE!	NA	0.372553	0.201943	1.45144	0.977013	2.15623	0.0650604	2604	29	2575	0.0111367	FALSE
705	Disorders of sweat glands	dermatologic	-0.0466144	0.155126	0.954455	0.704222	1.2936	0.763801	4499	49	4450	0.0108913	FALSE	0.546423	0.194155	1.72706	1.18043	2.52683	0.00488747	2650	33	2617	0.0124528	FALSE
705.1	Dyshidrosis	dermatologic	-0.328943	0.28096	0.719684	0.414939	1.24825	0.241687	4465	15	4450	0.00335946	FALSE	NA	NA	NA	NA	NA	NA	NA	NA	NA	NA	NA
705.3	Hidradenitis	dermatologic	0.157143	0.199244	1.17016	0.791856	1.72921	0.430289	4479	29	4450	0.00647466	FALSE	NA	NA	NA	NA	NA	NA	NA	NA	NA	NA	NA
705.8	Hyperhidrosis	dermatologic	-0.422102	0.22395	0.655667	0.42272	1.01698	0.0594562	4475	25	4450	0.00558659	FALSE	0.159275	0.209174	1.17266	0.778251	1.76695	0.44639	2647	27	2620	0.0102002	FALSE
706	Diseases of sebaceous glands	dermatologic	-0.118297	0.0524661	0.888432	0.801612	0.984655	0.0241497	4930	480	4450	0.0973631	FALSE	0.161598	0.0622139	1.17539	1.04046	1.32782	0.00939191	2446	375	2071	0.153312	FALSE
706.1	Acne	dermatologic	-0.188472	0.108883	0.828224	0.66906	1.02525	0.0834594	4556	106	4450	0.023266	FALSE	0.157104	0.0740158	1.17012	1.01211	1.3528	0.03379	2570	256	2314	0.0996109	FALSE
706.2	Sebaceous cyst	dermatologic	-0.00391101	0.114106	0.996097	0.796475	1.24575	0.972658	4542	92	4450	0.0202554	FALSE	0.234351	0.126689	1.26409	0.986137	1.62038	0.064341	2554	79	2475	0.0309319	FALSE
706.8	Other specified diseases of sebaceous glands	dermatologic	-0.124244	0.0652142	0.883164	0.777195	1.00358	0.0567576	4756	306	4450	0.0643398	FALSE	0.04736	0.199261	1.0485	0.709503	1.54947	0.812131	2610	30	2580	0.0114943	FALSE
707	Chronic ulcer of skin	dermatologic	0.0752831	0.0926122	1.07819	0.899212	1.29279	0.416284	5481	142	5339	0.0259077	FALSE	NA	NA	NA	NA	NA	NA	NA	NA	NA	NA	NA
707.1	Decubitus ulcer	dermatologic	0.162706	0.179868	1.17669	0.827095	1.67405	0.365686	5376	37	5339	0.00688244	FALSE	NA	NA	NA	NA	NA	NA	NA	NA	NA	NA	NA
707.2	Chronic ulcer of leg or foot	dermatologic	0.0659797	0.104282	1.06821	0.870739	1.31045	0.526927	5449	110	5339	0.0201872	FALSE	NA	NA	NA	NA	NA	NA	NA	NA	NA	NA	NA
707.3	Chronic ulcer of unspecified site	dermatologic	-0.0439773	0.22112	0.956976	0.620411	1.47612	0.842353	5364	25	5339	0.0046607	FALSE	NA	NA	NA	NA	NA	NA	NA	NA	NA	NA	NA
709	Diffuse diseases of connective tissue	dermatologic	0.0886263	0.102764	1.09267	0.893337	1.33649	0.388455	4456	111	4345	0.0249102	FALSE	-0.198621	0.16789	0.81986	0.589969	1.13933	0.236791	2676	45	2631	0.0168161	FALSE
709.2	Sicca syndrome	dermatologic	-0.138157	0.14212	0.870962	0.65921	1.15073	0.330996	4403	58	4345	0.0131728	FALSE	-0.315713	0.229853	0.729268	0.464765	1.14431	0.169582	2686	23	2663	0.00856292	FALSE
709.3	Systemic sclerosis	dermatologic	0.680184	0.232575	1.97424	1.25149	3.11438	0.00344925	4367	22	4345	0.00503778	FALSE	NA	NA	NA	NA	NA	NA	NA	NA	NA	NA	NA
709.7	Unspecified diffuse connective tissue disease	dermatologic	-0.143964	0.207588	0.865919	0.576467	1.30071	0.487991	4371	26	4345	0.0059483	FALSE	NA	NA	NA	NA	NA	NA	NA	NA	NA	NA	NA
710	Osteomyelitis, periostitis, and other infections involving bone	musculoskeletal	0.259401	0.199384	1.29615	0.876875	1.91591	0.193253	5066	30	5036	0.00592183	FALSE	NA	NA	NA	NA	NA	NA	NA	NA	NA	NA	NA
710.1	Osteomyelitis	musculoskeletal	0.259401	0.199384	1.29615	0.876875	1.91591	0.193253	5066	30	5036	0.00592183	FALSE	NA	NA	NA	NA	NA	NA	NA	NA	NA	NA	NA
710.19	Unspecified osteomyelitis	musculoskeletal	0.184345	0.234345	1.20243	0.759594	1.90344	0.431492	5058	22	5036	0.00434955	FALSE	NA	NA	NA	NA	NA	NA	NA	NA	NA	NA	NA
713	Arthropathy associated with other disorders classified elsewhere	musculoskeletal	0.400046	0.305522	1.49189	0.819733	2.71521	0.190404	5049	13	5036	0.00257477	FALSE	NA	NA	NA	NA	NA	NA	NA	NA	NA	NA	NA
714	Rheumatoid arthritis and other inflammatory polyarthropathies	musculoskeletal	0.046238	0.072542	1.04732	0.908515	1.20734	0.523867	5202	233	4969	0.0447905	FALSE	-0.0567487	0.117834	0.944831	0.749985	1.1903	0.63009	2649	91	2558	0.0343526	FALSE
714.1	Rheumatoid arthritis	musculoskeletal	0.0437024	0.0771193	1.04467	0.89812	1.21514	0.570927	5175	206	4969	0.0398068	FALSE	0.0325685	0.135169	1.0331	0.792658	1.34649	0.809597	2670	69	2601	0.0258427	FALSE
715	Other inflammatory spondylopathies	musculoskeletal	-0.0747725	0.125617	0.927955	0.725437	1.18701	0.551681	5044	75	4969	0.0148692	FALSE	-0.0313338	0.141608	0.969152	0.734266	1.27918	0.824881	2622	62	2560	0.0236461	FALSE
715.1	Sacroiliitis NEC	musculoskeletal	-0.0516006	0.130621	0.949708	0.735196	1.22681	0.692813	5038	69	4969	0.0136959	FALSE	0.0379127	0.15292	1.03864	0.769656	1.40163	0.804193	2638	53	2585	0.020091	FALSE
716	Other arthropathies	musculoskeletal	0.104816	0.170892	1.11051	0.794429	1.55234	0.539647	5077	41	5036	0.00807564	FALSE	0.0712347	0.0984414	1.07383	0.885405	1.30236	0.469296	2515	135	2380	0.0536779	FALSE
716.9	Arthropathy NOS	musculoskeletal	0.0821354	0.205756	1.0856	0.725317	1.62485	0.689754	5064	28	5036	0.00552923	FALSE	0.0583303	0.108684	1.06007	0.85668	1.31174	0.591478	2572	108	2464	0.0419907	FALSE
717	Polymyalgia Rheumatica	musculoskeletal	0.474248	0.227616	1.60681	1.02852	2.51023	0.0372017	5571	24	5547	0.00430802	FALSE	NA	NA	NA	NA	NA	NA	NA	NA	NA	NA	NA
720	Spinal stenosis	musculoskeletal	-0.0516775	0.109448	0.949635	0.766289	1.17685	0.636811	4677	101	4576	0.021595	FALSE	0.126843	0.104134	1.13524	0.92565	1.39228	0.223193	2609	123	2486	0.0471445	FALSE
720.1	Spinal stenosis of lumbar region	musculoskeletal	NA	NA	NA	NA	NA	NA	NA	NA	NA	#VALUE!	NA	0.183563	0.141154	1.20149	0.911103	1.58443	0.193448	2646	65	2581	0.0245654	FALSE
721	Spondylosis and allied disorders	musculoskeletal	0.0212071	0.0567873	1.02143	0.913844	1.14169	0.708814	4977	401	4576	0.0805706	FALSE	0.0284298	0.069993	1.02884	0.896949	1.18012	0.68461	2501	290	2211	0.115954	FALSE
721.1	Spondylosis without myelopathy	musculoskeletal	0.0389921	0.0576886	1.03976	0.9286	1.16423	0.4991	4963	387	4576	0.077977	FALSE	0.0139076	0.0713611	1.014	0.88165	1.16623	0.845479	2510	274	2236	0.109163	FALSE
721.2	Spondylosis with myelopathy	musculoskeletal	0.0921548	0.162989	1.09653	0.796679	1.50925	0.571798	4621	45	4576	0.00973815	FALSE	NA	NA	NA	NA	NA	NA	NA	NA	NA	NA	NA
722	Intervertebral disc disorders	musculoskeletal	0.0944003	0.0750686	1.099	0.948632	1.2732	0.208565	4790	214	4576	0.0446764	FALSE	0.0929168	0.062113	1.09737	0.971587	1.23944	0.134671	2495	388	2107	0.155511	FALSE
722.1	Displacement of intervertebral disc	musculoskeletal	0.183622	0.0962285	1.20156	0.995026	1.45097	0.0563671	4704	128	4576	0.0272109	FALSE	0.108149	0.114904	1.11421	0.889528	1.39565	0.3466	2583	95	2488	0.0367789	FALSE
722.6	Degeneration of intervertebral disc	musculoskeletal	-0.133318	0.147985	0.875187	0.654837	1.16968	0.367648	4630	54	4576	0.0116631	FALSE	0.0841166	0.0702497	1.08776	0.947837	1.24833	0.231153	2505	286	2219	0.114172	FALSE
722.7	Intervertebral disc disorder with myelopathy	musculoskeletal	0.235713	0.304969	1.26581	0.696264	2.30125	0.439577	4588	12	4576	0.00261552	FALSE	NA	NA	NA	NA	NA	NA	NA	NA	NA	NA	NA
722.8	Postlaminectomy syndrome	musculoskeletal	-0.0322418	0.20208	0.968272	0.651604	1.43884	0.873236	4605	29	4576	0.0062975	FALSE	0.416383	0.252876	1.51647	0.923805	2.48934	0.0996424	2687	20	2667	0.00744325	FALSE
722.9	Other and unspecified disc disorder	musculoskeletal	-0.00393179	0.238528	0.996076	0.624099	1.58976	0.986849	4596	20	4576	0.00435161	FALSE	0.163875	0.173565	1.17807	0.838356	1.65543	0.345083	2644	41	2603	0.0155068	FALSE
723	Other disorders of cervical region	musculoskeletal	0.0480581	0.197035	1.04923	0.713102	1.5438	0.807304	4606	30	4576	0.00651324	FALSE	-0.187614	0.161825	0.828935	0.603632	1.13833	0.246309	2654	46	2608	0.0173323	FALSE
723.1	Torticollis	musculoskeletal	0.0460012	0.32348	1.04708	0.555426	1.97392	0.886916	4587	11	4576	0.00239808	FALSE	NA	NA	NA	NA	NA	NA	NA	NA	NA	NA	NA
724	Other and unspecified disorders of back	musculoskeletal	-0.0531267	0.0975765	0.94826	0.783193	1.14812	0.586124	4702	126	4576	0.0267971	FALSE	-0.0144229	0.111336	0.985681	0.792438	1.22605	0.896927	2524	99	2425	0.0392235	FALSE
724.1	Disorders of sacrum	musculoskeletal	-0.159218	0.118083	0.85281	0.67661	1.0749	0.177542	4662	86	4576	0.018447	FALSE	0.0555713	0.197911	1.05714	0.717248	1.55811	0.778872	2667	31	2636	0.0116235	FALSE
724.2	Disorders of coccyx	musculoskeletal	-0.129276	0.122845	0.878731	0.690698	1.11795	0.292637	4655	79	4576	0.016971	FALSE	NA	NA	NA	NA	NA	NA	NA	NA	NA	NA	NA
724.8	Other symptoms referable to back	musculoskeletal	0.199017	0.171127	1.2202	0.8725	1.70647	0.244839	4615	39	4576	0.0084507	FALSE	-0.0136104	0.15894	0.986482	0.722431	1.34704	0.931759	2571	47	2524	0.0182808	FALSE
726	Peripheral enthesopathies and allied syndromes	musculoskeletal	-0.0900894	0.0503578	0.91385	0.82796	1.00865	0.073617	4212	552	3660	0.131054	FALSE	-0.0244256	0.0528357	0.97587	0.879868	1.08235	0.643871	2404	631	1773	0.262479	FALSE
726.1	Enthesopathy	musculoskeletal	-0.0603374	0.0646754	0.941447	0.82936	1.06868	0.350858	3964	304	3660	0.0766902	FALSE	-0.00833774	0.0660861	0.991697	0.871215	1.12884	0.899601	2442	328	2114	0.134316	FALSE
726.2	Synoviopathy	musculoskeletal	-0.360126	0.247764	0.697588	0.429238	1.13371	0.146084	3679	19	3660	0.00516445	FALSE	-0.614693	0.221163	0.540807	0.350577	0.834258	0.00544656	2665	27	2638	0.0101313	FALSE
726.3	Bursitis	musculoskeletal	-0.0735358	0.149303	0.929103	0.693385	1.24495	0.622346	3713	53	3660	0.0142742	FALSE	-0.145729	0.125884	0.864392	0.675392	1.10628	0.247009	2620	79	2541	0.0301527	FALSE
726.4	Calcaneal spur; Exostosis NOS	musculoskeletal	-0.0350527	0.197615	0.965555	0.655487	1.4223	0.859211	3690	30	3660	0.00813008	FALSE	0.319185	0.120092	1.37601	1.08742	1.74118	0.00786446	2603	88	2515	0.0338071	FALSE
727	Other disorders of synovium, tendon, and bursa	musculoskeletal	-0.149341	0.0647101	0.861275	0.758682	0.977742	0.0210075	3964	304	3660	0.0766902	FALSE	-0.073894	0.0688469	0.92877	0.81153	1.06295	0.283133	2467	307	2160	0.124443	FALSE
727.1	Synovitis and tenosynovitis	musculoskeletal	-0.197935	0.0815073	0.820423	0.69929	0.962539	0.0151643	3845	185	3660	0.0481144	FALSE	-0.173483	0.0926332	0.840732	0.701143	1.00811	0.0610971	2559	157	2402	0.0613521	FALSE
727.2	Bursitis disorders	musculoskeletal	NA	NA	NA	NA	NA	NA	NA	NA	NA	#VALUE!	NA	-0.110814	0.164579	0.895105	0.648309	1.23585	0.500744	2625	46	2579	0.0175238	FALSE
727.4	Ganglion and cyst of synovium, tendon, and bursa	musculoskeletal	-0.0336745	0.206922	0.966886	0.644524	1.45048	0.870723	3687	27	3660	0.00732303	FALSE	-0.0469582	0.132237	0.954127	0.736282	1.23643	0.722509	2631	72	2559	0.027366	FALSE
727.5	Rupture of synovium	musculoskeletal	-0.452951	0.184163	0.635749	0.443122	0.912112	0.0139123	3695	35	3660	0.00947226	FALSE	NA	NA	NA	NA	NA	NA	NA	NA	NA	NA	NA
727.6	Rupture of tendon, nontraumatic	musculoskeletal	0.0091007	0.228636	1.00914	0.644664	1.57969	0.968249	3683	23	3660	0.00624491	FALSE	-0.171724	0.229047	0.842211	0.537592	1.31944	0.453414	2673	24	2649	0.00897868	FALSE
728.7	Fasciitis	musculoskeletal	-0.0163308	0.0796317	0.983802	0.841635	1.14998	0.83751	3853	193	3660	0.0500908	FALSE	0.0534859	0.064002	1.05494	0.93057	1.19594	0.403329	2518	351	2167	0.139396	FALSE
729	Other disorders of soft tissues	musculoskeletal	0.0379081	0.0734925	1.03864	0.899301	1.19956	0.605988	3890	230	3660	0.059126	FALSE	0.144414	0.145945	1.15536	0.867934	1.53798	0.322416	2612	60	2552	0.0229709	FALSE
729.1	Rheumatism, unspecified and fibrositis	musculoskeletal	NA	NA	NA	NA	NA	NA	NA	NA	NA	#VALUE!	NA	-0.0214341	0.187267	0.978794	0.678088	1.41285	0.908875	2690	37	2653	0.0137546	FALSE
731	Osteitis deformans and osteopathies associated with other disorders classified elsewhere	musculoskeletal	-0.0456207	0.0897417	0.955404	0.801304	1.13914	0.611204	4285	161	4124	0.0375729	FALSE	NA	NA	NA	NA	NA	NA	NA	NA	NA	NA	NA
733	Other disorders of bone and cartilage	musculoskeletal	-0.018895	0.0515063	0.981282	0.887056	1.08552	0.713731	4687	563	4124	0.120119	FALSE	0.0959532	0.111518	1.10071	0.884598	1.36961	0.389554	2557	103	2454	0.0402816	FALSE
733.4	Aseptic necrosis of bone	musculoskeletal	0.144449	0.20364	1.1554	0.775161	1.72217	0.478116	4152	28	4124	0.00674374	FALSE	NA	NA	NA	NA	NA	NA	NA	NA	NA	NA	NA
733.6	Costochondritis	musculoskeletal	0.237983	0.29947	1.26869	0.705409	2.28175	0.426798	4137	13	4124	0.00314237	FALSE	NA	NA	NA	NA	NA	NA	NA	NA	NA	NA	NA
735	Acquired foot deformities	musculoskeletal	-0.105056	0.0874675	0.900274	0.75844	1.06863	0.229719	5156	158	4998	0.0306439	FALSE	-0.0162051	0.063135	0.983926	0.869402	1.11353	0.797431	2538	361	2177	0.142238	FALSE
735.1	Flat foot	musculoskeletal	-0.022095	0.177311	0.978147	0.690993	1.38463	0.900831	5036	38	4998	0.00754567	FALSE	-0.154664	0.102091	0.856703	0.70134	1.04648	0.129782	2598	123	2475	0.0473441	FALSE
735.2	Acquired toe deformities	musculoskeletal	-0.0888572	0.114801	0.914976	0.730616	1.14586	0.438926	5088	90	4998	0.0176887	FALSE	0.0300719	0.10712	1.03053	0.835368	1.27128	0.778917	2622	115	2507	0.0438596	FALSE
735.21	Hammer toe (acquired)	musculoskeletal	-0.0236473	0.119985	0.97663	0.771963	1.23556	0.843761	5080	82	4998	0.0161417	FALSE	0.0271484	0.146594	1.02752	0.770916	1.36954	0.853077	2647	61	2586	0.023045	FALSE
735.3	Hallux valgus (Bunion)	musculoskeletal	-0.12143	0.153858	0.885653	0.655085	1.19737	0.429974	5048	50	4998	0.00990491	FALSE	0.0311747	0.0905799	1.03167	0.863845	1.23209	0.73072	2623	159	2464	0.0606176	FALSE
736	Other acquired deformities of limbs	musculoskeletal	-0.209512	0.237776	0.81098	0.508874	1.29244	0.378247	5020	22	4998	0.00438247	FALSE	0.240899	0.160544	1.27239	0.928888	1.74293	0.13348	2634	49	2585	0.0186029	FALSE
737	Curvature of spine	musculoskeletal	-0.106716	0.149351	0.898781	0.670692	1.20444	0.474899	5050	52	4998	0.010297	FALSE	0.0083949	0.156565	1.00843	0.741951	1.37062	0.957238	2619	51	2568	0.0194731	FALSE
737.3	Kyphoscoliosis and scoliosis	musculoskeletal	-0.123007	0.1536	0.884258	0.654383	1.19488	0.423233	5047	49	4998	0.00970874	FALSE	-0.0672042	0.179329	0.935004	0.657908	1.32881	0.707844	2643	39	2604	0.014756	FALSE
738	Other acquired musculoskeletal deformity	musculoskeletal	-0.24361	0.157913	0.783793	0.575153	1.06812	0.122907	5046	48	4998	0.00951249	FALSE	-0.166698	0.130692	0.846455	0.655174	1.09358	0.202131	2618	72	2546	0.0275019	FALSE
738.4	Acquired spondylolisthesis	musculoskeletal	-0.137616	0.192526	0.871433	0.597521	1.27091	0.474738	5030	32	4998	0.00636183	FALSE	-0.452202	0.19774	0.636225	0.431809	0.937412	0.0222041	2649	32	2617	0.01208	FALSE
739	Contracture of joint	musculoskeletal	0.275767	0.324238	1.31754	0.697858	2.48749	0.395043	5010	12	4998	0.00239521	FALSE	NA	NA	NA	NA	NA	NA	NA	NA	NA	NA	NA
740	Osteoarthrosis	musculoskeletal	-0.0619029	0.0387998	0.939974	0.871142	1.01425	0.110613	5098	1249	3849	0.244998	FALSE	0.0546297	0.0575275	1.05615	0.943533	1.18221	0.342301	2466	618	1848	0.250608	FALSE
740.1	Osteoarthritis; localized	musculoskeletal	-0.0646735	0.0470526	0.937373	0.854792	1.02793	0.169288	4561	712	3849	0.156106	FALSE	0.027879	0.0665136	1.02827	0.902589	1.17145	0.675108	2474	380	2094	0.153597	FALSE
740.11	Osteoarthrosis, localized, primary	musculoskeletal	-0.0755891	0.047489	0.927197	0.84479	1.01764	0.111448	4540	691	3849	0.152203	FALSE	0.108249	0.0770292	1.11433	0.958172	1.29593	0.159931	2516	260	2256	0.103339	FALSE
740.12	Osteoarthrosis, localized, secondary	musculoskeletal	0.152266	0.205937	1.16447	0.777734	1.74351	0.459675	3876	27	3849	0.00696594	FALSE	-0.12058	0.187725	0.886406	0.613533	1.28064	0.520665	2635	35	2600	0.0132827	FALSE
740.2	Osteoarthrosis, generalized	musculoskeletal	-0.108054	0.158112	0.897579	0.658393	1.22366	0.494351	3898	49	3849	0.0125705	FALSE	-0.122611	0.165517	0.884608	0.639529	1.22361	0.458831	2635	50	2585	0.0189753	FALSE
740.3	Osteoarthrosis involving more than one site, but not specified as generalized	musculoskeletal	0.0685259	0.244549	1.07093	0.663126	1.72952	0.779314	3868	19	3849	0.0049121	FALSE	NA	NA	NA	NA	NA	NA	NA	NA	NA	NA	NA
740.9	Osteoarthrosis NOS	musculoskeletal	-0.0390211	0.0450808	0.96173	0.8804	1.05057	0.386719	4706	857	3849	0.182108	FALSE	0.0797709	0.070408	1.08304	0.943434	1.2433	0.257222	2501	356	2145	0.142343	FALSE
741	Symptoms and disorders of the joints	musculoskeletal	-0.0503028	0.0575606	0.950941	0.849488	1.06451	0.382168	5238	385	4853	0.0735013	FALSE	0.0769939	0.0847544	1.08004	0.914732	1.27521	0.363648	2469	189	2280	0.0765492	FALSE
741.2	Stiffness of joint	musculoskeletal	-0.0478953	0.06485	0.953234	0.839456	1.08243	0.460177	5150	297	4853	0.0576699	FALSE	0.279579	0.240104	1.32257	0.826112	2.11739	0.244259	2658	22	2636	0.0082769	FALSE
741.3	Difficulty in walking	musculoskeletal	-0.244182	0.187062	0.783345	0.542903	1.13027	0.191772	4888	35	4853	0.00716039	FALSE	0.141206	0.161864	1.15166	0.838577	1.58164	0.383006	2640	52	2588	0.019697	FALSE
741.4	Joint effusions	musculoskeletal	0.0421398	0.135805	1.04304	0.799285	1.36113	0.756336	4917	64	4853	0.0130161	FALSE	0.336081	0.192785	1.39945	0.959083	2.04202	0.081282	2601	35	2566	0.0134564	FALSE
742	Derangement of joint, non-traumatic	musculoskeletal	-0.131739	0.203071	0.876569	0.588747	1.3051	0.51651	4881	28	4853	0.00573653	FALSE	-0.0328418	0.118503	0.967692	0.767124	1.2207	0.781673	2584	88	2496	0.0340557	FALSE
742.9	Other derangement of joint	musculoskeletal	-0.110656	0.210375	0.895247	0.592745	1.35213	0.598894	4879	26	4853	0.00532896	FALSE	-0.00780899	0.127107	0.992221	0.773415	1.27293	0.951012	2593	76	2517	0.0293097	FALSE
743	Osteoporosis, osteopenia and pathological fracture	musculoskeletal	-0.0398934	0.0496577	0.960892	0.871776	1.05912	0.421762	5156	671	4485	0.13014	FALSE	-0.0099844	0.0874512	0.990065	0.834111	1.17518	0.909102	2584	230	2354	0.0890093	FALSE
743.1	Osteoporosis	musculoskeletal	-0.0591912	0.0506383	0.942526	0.853472	1.04087	0.242443	5134	649	4485	0.126412	FALSE	0.0679136	0.121395	1.07027	0.843648	1.35777	0.575859	2649	110	2539	0.0415251	FALSE
743.11	Osteoporosis NOS	musculoskeletal	-0.0497493	0.05137	0.951468	0.860334	1.05226	0.33282	5119	634	4485	0.123852	FALSE	0.0711132	0.121416	1.0737	0.846317	1.36218	0.558077	2652	110	2542	0.0414781	FALSE
743.13	Other specified osteoporosis	musculoskeletal	-0.0326155	0.146344	0.967911	0.726548	1.28945	0.823638	4542	57	4485	0.0125495	FALSE	NA	NA	NA	NA	NA	NA	NA	NA	NA	NA	NA
743.9	Osteopenia or other disorder of bone and cartilage	musculoskeletal	0.235831	0.17758	1.26596	0.893843	1.79299	0.184169	4522	37	4485	0.00818222	FALSE	-0.0721292	0.106618	0.930411	0.754953	1.14665	0.49871	2620	134	2486	0.051145	FALSE
745	Pain in joint	musculoskeletal	-0.0557913	0.0338962	0.945736	0.884947	1.0107	0.0997745	4581	1810	2771	0.39511	FALSE	-0.044818	0.0521883	0.956171	0.863201	1.05915	0.390465	2378	1767	611	0.743061	FALSE
747	Cardiac and circulatory congenital anomalies	congenital anomalies	-0.174942	0.138843	0.839506	0.639496	1.10207	0.207671	5544	62	5482	0.0111833	FALSE	NA	NA	NA	NA	NA	NA	NA	NA	NA	NA	NA
747.1	Cardiac congenital anomalies	congenital anomalies	-0.0897675	0.166932	0.914144	0.659052	1.26797	0.590749	5525	43	5482	0.00778281	FALSE	NA	NA	NA	NA	NA	NA	NA	NA	NA	NA	NA
747.11	Cardiac shunt/ heart septal defect	congenital anomalies	-0.112354	0.229548	0.893728	0.569915	1.40152	0.624516	5504	22	5482	0.00399709	FALSE	NA	NA	NA	NA	NA	NA	NA	NA	NA	NA	NA
747.12	Valvular heart disease/ heart chambers	congenital anomalies	-0.0597849	0.349333	0.941967	0.474983	1.86807	0.864114	5492	10	5482	0.00182083	FALSE	NA	NA	NA	NA	NA	NA	NA	NA	NA	NA	NA
747.2	Congenital anomalies of peripheral vascular system	congenital anomalies	-0.131336	0.306504	0.876923	0.480906	1.59905	0.668291	5495	13	5482	0.00236579	FALSE	NA	NA	NA	NA	NA	NA	NA	NA	NA	NA	NA
749	Congenital anomalies of face and neck	congenital anomalies	-0.207635	0.32185	0.812504	0.432375	1.52683	0.518844	5555	12	5543	0.00216022	FALSE	NA	NA	NA	NA	NA	NA	NA	NA	NA	NA	NA
750	Digestive congenital anomalies	congenital anomalies	0.0416828	0.313138	1.04256	0.564357	1.92598	0.894104	5494	13	5481	0.00236622	FALSE	NA	NA	NA	NA	NA	NA	NA	NA	NA	NA	NA
750.2	Lower gastrointestinal congenital anomalies	congenital anomalies	-0.0712847	0.339974	0.931197	0.478245	1.81315	0.83392	5492	11	5481	0.00200291	FALSE	NA	NA	NA	NA	NA	NA	NA	NA	NA	NA	NA
750.22	Congenital anomaly of gallbladder, bile ducts, liver, pancreas	congenital anomalies	-0.0712847	0.339974	0.931197	0.478245	1.81315	0.83392	5492	11	5481	0.00200291	FALSE	NA	NA	NA	NA	NA	NA	NA	NA	NA	NA	NA
751	Genitourinary congenital anomalies	congenital anomalies	-0.0821238	0.192749	0.921158	0.63134	1.34402	0.670059	5514	33	5481	0.00598477	FALSE	-0.201202	0.250633	0.817747	0.500352	1.33648	0.422104	2658	20	2638	0.00752445	FALSE
751.2	Congenital anomalies of urinary system	congenital anomalies	-0.0804176	0.199134	0.922731	0.624553	1.36327	0.686332	5512	31	5481	0.00562409	FALSE	NA	NA	NA	NA	NA	NA	NA	NA	NA	NA	NA
751.21	Cystic kidney disease	congenital anomalies	0.0539617	0.251663	1.05544	0.644489	1.72844	0.830219	5501	20	5481	0.0036357	FALSE	NA	NA	NA	NA	NA	NA	NA	NA	NA	NA	NA
751.22	Other specified congenital anomalies of kidney	congenital anomalies	-0.32509	0.340396	0.722462	0.370735	1.40788	0.339559	5491	10	5481	0.00182116	FALSE	NA	NA	NA	NA	NA	NA	NA	NA	NA	NA	NA
752	Nervous system congenital anomalies	congenital anomalies	-0.180117	0.312167	0.835172	0.452954	1.53992	0.563946	5513	12	5501	0.00217667	FALSE	NA	NA	NA	NA	NA	NA	NA	NA	NA	NA	NA
753	Congenital anomalies of the eye	congenital anomalies	0.508048	0.297922	1.66204	0.926929	2.98015	0.0881372	5515	14	5501	0.00253853	FALSE	NA	NA	NA	NA	NA	NA	NA	NA	NA	NA	NA
755	Congenital anomalies of limbs	congenital anomalies	-0.211386	0.329882	0.809462	0.424029	1.54524	0.521657	5539	11	5528	0.00198592	FALSE	0.0410992	0.130432	1.04196	0.806907	1.34547	0.752685	2597	76	2521	0.0292645	FALSE
755.1	Congenital deformities of feet	congenital anomalies	NA	NA	NA	NA	NA	NA	NA	NA	NA	#VALUE!	NA	-0.0114053	0.138704	0.988659	0.753321	1.29752	0.934465	2603	67	2536	0.0257395	FALSE
760	Back pain	symptoms	-0.00738877	0.0345531	0.992638	0.927639	1.06219	0.830674	4828	1483	3345	0.307167	FALSE	-0.00665291	0.047227	0.993369	0.905546	1.08971	0.887972	2406	1547	859	0.642976	FALSE
761	Cervicalgia	symptoms	0.0285887	0.0513489	1.029	0.93048	1.13795	0.577696	5160	486	4674	0.094186	FALSE	-0.0738223	0.049859	0.928837	0.842362	1.02419	0.138707	2421	684	1737	0.282528	FALSE
763	Thoracic or lumbosacral neuritis or radiculitis, unspecified	symptoms	0.0499843	0.0580764	1.05125	0.93815	1.178	0.389423	4674	383	4291	0.0819427	FALSE	0.0677126	0.0779618	1.07006	0.918427	1.24672	0.385101	2551	221	2330	0.0866327	FALSE
764	Sciatica	symptoms	-0.0691365	0.0562495	0.933199	0.835784	1.04197	0.219033	4705	414	4291	0.0879915	FALSE	-0.0591133	0.0858091	0.9426	0.796683	1.11524	0.49089	2513	183	2330	0.0728213	FALSE
765	Cervical radiculitis	symptoms	-0.00602891	0.0775114	0.993989	0.853891	1.15707	0.938002	4495	204	4291	0.0453838	FALSE	-0.00127622	0.0999164	0.998725	0.821098	1.21478	0.989809	2590	127	2463	0.0490347	FALSE
766	Neuralgia, neuritis, and radiculitis NOS	symptoms	-0.041563	0.085655	0.959289	0.811033	1.13465	0.627508	4455	164	4291	0.0368126	FALSE	-0.0825212	0.145654	0.920792	0.692115	1.22502	0.571015	2586	58	2528	0.0224285	FALSE
769	Nonallopathic lesions NEC	symptoms	0.133721	0.32433	1.14307	0.605339	2.15849	0.68012	5575	11	5564	0.00197309	FALSE	0.096241	0.104629	1.10102	0.896881	1.35163	0.357663	2679	118	2561	0.0440463	FALSE
770	Myalgia and myositis unspecified	symptoms	-0.184116	0.0699532	0.831839	0.725261	0.95408	0.00848878	5522	250	5272	0.0452735	FALSE	-0.0292858	0.060448	0.971139	0.862635	1.09329	0.628046	2531	401	2130	0.158435	FALSE
771	Musculoskeletal symptoms referable to limbs	symptoms	0.0453988	0.064338	1.04645	0.922467	1.18709	0.480419	4958	303	4655	0.0611134	FALSE	NA	NA	NA	NA	NA	NA	NA	NA	NA	NA	NA
771.1	Swelling of limb	symptoms	0.0812432	0.0743151	1.08463	0.937616	1.25471	0.274295	4879	224	4655	0.045911	FALSE	0.443129	0.172563	1.55757	1.11061	2.18442	0.0102306	2580	42	2538	0.0162791	FALSE
772	Symptoms of the muscles	symptoms	-0.167941	0.153408	0.845403	0.625864	1.14195	0.273633	5072	51	5021	0.0100552	FALSE	NA	NA	NA	NA	NA	NA	NA	NA	NA	NA	NA
772.2	Spasm of muscle	symptoms	-0.104492	0.104385	0.900782	0.734117	1.10529	0.316817	5130	109	5021	0.0212476	FALSE	-0.133677	0.108104	0.874872	0.707822	1.08135	0.216251	2533	111	2422	0.0438216	FALSE
772.3	Muscle weakness	symptoms	0.0456929	0.100305	1.04675	0.85993	1.27416	0.64872	5141	120	5021	0.0233418	FALSE	0.046497	0.125125	1.04759	0.819757	1.33876	0.710186	2595	83	2512	0.0319846	FALSE
781	Symptoms involving nervous and musculoskeletal systems	symptoms	0.153673	0.11297	1.16611	0.934496	1.45513	0.173734	5389	95	5294	0.0176285	FALSE	-0.084784	0.2073	0.918711	0.611958	1.37923	0.682546	2621	29	2592	0.0110645	FALSE
781.2	Abnormal posture	symptoms	-0.16687	0.156064	0.84631	0.623283	1.14914	0.28496	5343	49	5294	0.00917088	FALSE	NA	NA	NA	NA	NA	NA	NA	NA	NA	NA	NA
782.3	Edema	symptoms	0.0667263	0.0573355	1.069	0.955375	1.19615	0.24451	5082	416	4666	0.0818575	FALSE	-0.0554554	0.10092	0.946054	0.776267	1.15298	0.582663	2534	135	2399	0.0532755	FALSE
782.6	Pallor and flushing	symptoms	-0.0866951	0.153515	0.916957	0.678694	1.23886	0.572255	4716	50	4666	0.0106022	FALSE	NA	NA	NA	NA	NA	NA	NA	NA	NA	NA	NA
783	Fever of unknown origin	symptoms	-0.0274719	0.0979341	0.972902	0.802982	1.17878	0.779083	5277	127	5150	0.0240667	FALSE	-0.144235	0.147764	0.865684	0.648008	1.15648	0.329006	2560	59	2501	0.0230469	FALSE
785	Abdominal pain	symptoms	0.0384245	0.0343708	1.03917	0.971473	1.11159	0.263592	4457	1519	2938	0.340812	FALSE	-0.079798	0.0472621	0.923303	0.841616	1.01292	0.0913316	2275	926	1349	0.407033	FALSE
788	Syncope and collapse	symptoms	-0.0552753	0.0692161	0.946225	0.826183	1.08371	0.424528	5325	254	5071	0.0476995	FALSE	-0.119573	0.120671	0.887299	0.70041	1.12406	0.321736	2585	88	2497	0.0340426	FALSE
789	Nausea and vomiting	symptoms	0.00250756	0.0621299	1.00251	0.887571	1.13234	0.967806	4988	323	4665	0.0647554	FALSE	0.0423909	0.0711831	1.0433	0.90744	1.19951	0.551497	2338	274	2064	0.117194	FALSE
790	Nonspecific findings on examination of blood	symptoms	-0.180175	0.231901	0.835124	0.530094	1.31568	0.437189	4757	22	4735	0.00462476	FALSE	NA	NA	NA	NA	NA	NA	NA	NA	NA	NA	NA
790.1	Elevated sedimentation rate	symptoms	-0.210755	0.322767	0.809973	0.430255	1.52481	0.513781	4746	11	4735	0.00231774	FALSE	NA	NA	NA	NA	NA	NA	NA	NA	NA	NA	NA
790.6	Other abnormal blood chemistry	symptoms	0.0297535	0.0593025	1.0302	0.917155	1.15718	0.615861	5096	361	4735	0.0708399	FALSE	0.0615985	0.120679	1.06354	0.839514	1.34734	0.609747	2518	89	2429	0.0353455	FALSE
791	Gangrene	symptoms	0.203002	0.287651	1.22508	0.697123	2.15286	0.480359	5572	14	5558	0.00251256	FALSE	NA	NA	NA	NA	NA	NA	NA	NA	NA	NA	NA
792	Abnormal Papanicolaou smear of cervix and cervical HPV	genitourinary	-0.0376979	0.0963084	0.963004	0.797349	1.16307	0.695481	4620	131	4489	0.028355	FALSE	-0.0408798	0.0610983	0.959945	0.851605	1.08207	0.503443	2473	395	2078	0.159725	FALSE
792.1	Papanicolaou smear of cervix or vagina with atypical squamous cells	genitourinary	-0.0770419	0.107937	0.925851	0.749314	1.14398	0.475369	4592	103	4489	0.0224303	FALSE	-0.0569802	0.08345	0.944613	0.802084	1.11247	0.494729	2550	188	2362	0.0737255	FALSE
795	Other and nonspecific abnormal cytological, histological and immunological findings	symptoms	-0.0374183	0.186674	0.963273	0.668112	1.38883	0.841131	5464	33	5431	0.00603953	FALSE	0.107121	0.227696	1.11307	0.712366	1.73917	0.63803	2644	24	2620	0.00907716	FALSE
798	Malaise and fatigue	symptoms	0.00911469	0.0418082	1.00916	0.929759	1.09533	0.82742	4743	820	3923	0.172886	FALSE	0.0589833	0.0689729	1.06076	0.926628	1.2143	0.392459	2388	308	2080	0.128978	FALSE
798.1	Chronic fatigue syndrome	symptoms	0.120367	0.157292	1.12791	0.828676	1.5352	0.444127	3972	49	3923	0.0123364	FALSE	-0.178407	0.215625	0.836602	0.548246	1.27662	0.408012	2643	27	2616	0.0102157	FALSE
800	Fracture of lower limb	injuries & poisonings	0.0711914	0.11856	1.07379	0.851133	1.35469	0.548195	4791	86	4705	0.0179503	FALSE	0.0991185	0.165627	1.1042	0.798108	1.52768	0.549544	2669	48	2621	0.0179843	FALSE
800.1	Fracture of neck of femur	injuries & poisonings	0.043673	0.231174	1.04464	0.664029	1.64341	0.850157	4730	25	4705	0.00528541	FALSE	NA	NA	NA	NA	NA	NA	NA	NA	NA	NA	NA
800.3	Fracture of tibia and fibula	injuries & poisonings	NA	NA	NA	NA	NA	NA	NA	NA	NA	#VALUE!	NA	0.285489	0.223182	1.33041	0.859033	2.06045	0.200836	2682	27	2655	0.0100671	FALSE
801	Fracture of ankle and foot	injuries & poisonings	0.166686	0.140308	1.18138	0.897343	1.55533	0.234832	4764	59	4705	0.0123846	FALSE	-0.0590337	0.110817	0.942675	0.758635	1.17136	0.594232	2629	109	2520	0.0414606	FALSE
801.1	Fracture of foot	injuries & poisonings	0.191113	0.22029	1.2106	0.786113	1.86429	0.385638	4729	24	4705	0.00507507	FALSE	-0.461638	0.203488	0.630251	0.422962	0.93913	0.0232913	2688	33	2655	0.0122768	FALSE
803	Fracture of upper limb	injuries & poisonings	-0.305303	0.123119	0.7369	0.578905	0.938016	0.0131482	4785	80	4705	0.0167189	FALSE	0.142198	0.139108	1.1528	0.877697	1.51414	0.306681	2674	69	2605	0.025804	FALSE
803.1	Fracture of humerus	injuries & poisonings	-0.471962	0.243244	0.623777	0.387236	1.00481	0.0523458	4726	21	4705	0.0044435	FALSE	NA	NA	NA	NA	NA	NA	NA	NA	NA	NA	NA
803.2	Fracture of radius and ulna	injuries & poisonings	-0.487284	0.2888	0.614292	0.348774	1.08195	0.0915513	4720	15	4705	0.00317797	FALSE	0.114129	0.164359	1.1209	0.812196	1.54693	0.487438	2681	48	2633	0.0179038	FALSE
804	Fracture of hand or wrist	injuries & poisonings	-0.360105	0.212372	0.697603	0.460081	1.05775	0.089955	4731	26	4705	0.00549567	FALSE	-0.255358	0.158813	0.774639	0.567434	1.05751	0.107854	2653	50	2603	0.0188466	FALSE
805	Fracture of vertebral column without mention of spinal cord injury	injuries & poisonings	0.123955	0.20622	1.13197	0.755606	1.69579	0.547784	4735	30	4705	0.0063358	FALSE	NA	NA	NA	NA	NA	NA	NA	NA	NA	NA	NA
809	Fracture of unspecified bones	injuries & poisonings	0.0654779	0.108435	1.06767	0.863247	1.3205	0.545946	4808	103	4705	0.0214226	FALSE	0.353134	0.217384	1.42352	0.929658	2.17974	0.104275	2650	26	2624	0.00981132	FALSE
817	Concussion	injuries & poisonings	NA	NA	NA	NA	NA	NA	NA	NA	NA	#VALUE!	NA	0.475195	0.170693	1.60833	1.15101	2.24735	0.00537065	2622	42	2580	0.0160183	FALSE
819	Skull and face fracture and other intercranial injury	injuries & poisonings	NA	NA	NA	NA	NA	NA	NA	NA	NA	#VALUE!	NA	0.0218251	0.0981299	1.02206	0.843235	1.23882	0.823995	2611	131	2480	0.0501723	FALSE
830	Dislocation	injuries & poisonings	-0.203736	0.180791	0.815677	0.572303	1.16255	0.259777	5408	36	5372	0.0066568	FALSE	-0.0611371	0.119465	0.940694	0.744317	1.18888	0.60882	2626	91	2535	0.0346535	FALSE
835	Internal derangement of knee	injuries & poisonings	0.259867	0.189396	1.29676	0.894625	1.87965	0.170039	5405	33	5372	0.00610546	FALSE	0.0875462	0.0772746	1.09149	0.938087	1.26998	0.257247	2577	223	2354	0.0865347	FALSE
836	Traumatic arthropathy	injuries & poisonings	NA	NA	NA	NA	NA	NA	NA	NA	NA	#VALUE!	NA	0.0493392	0.171755	1.05058	0.750287	1.47105	0.773909	2665	42	2623	0.0157598	FALSE
840	Sprains and strains	injuries & poisonings	0.0134381	0.114463	1.01353	0.809848	1.26844	0.906542	5123	90	5033	0.0175678	FALSE	-0.05209	0.0587029	0.949243	0.846075	1.06499	0.374891	2310	442	1868	0.191342	FALSE
840.2	Rotator cuff (capsule) sprain	injuries & poisonings	NA	NA	NA	NA	NA	NA	NA	NA	NA	#VALUE!	NA	0.368208	0.246945	1.44514	0.890649	2.34485	0.135948	2665	20	2645	0.00750469	FALSE
840.3	Joint/ligament sprain	injuries & poisonings	-0.20792	0.28249	0.812272	0.466918	1.41306	0.461715	5048	15	5033	0.00297147	FALSE	-0.0561082	0.0942921	0.945437	0.785904	1.13735	0.551812	2512	144	2368	0.0573248	FALSE
841	Sprains and strains of back and neck	injuries & poisonings	NA	NA	NA	NA	NA	NA	NA	NA	NA	#VALUE!	NA	0.137637	0.116341	1.14756	0.913574	1.44147	0.236789	2550	92	2458	0.0360784	FALSE
842	Other sprains and strains	injuries & poisonings	-0.0125359	0.203727	0.987542	0.66243	1.47222	0.950935	5061	28	5033	0.0055325	FALSE	NA	NA	NA	NA	NA	NA	NA	NA	NA	NA	NA
854	Complications of cardiac/vascular device, implant, and graft	injuries & poisonings	0.217381	0.314557	1.24282	0.67089	2.30231	0.48952	5528	12	5516	0.00217077	FALSE	NA	NA	NA	NA	NA	NA	NA	NA	NA	NA	NA
870	Open wounds of head; neck; and trunk	injuries & poisonings	0.430514	0.236697	1.53805	0.967139	2.44597	0.0689363	5322	22	5300	0.00413378	FALSE	0.160195	0.200604	1.17374	0.792162	1.73912	0.424545	2610	32	2578	0.0122605	FALSE
871	Open wounds of extremities	injuries & poisonings	0.356988	0.186336	1.42902	0.991803	2.05897	0.055387	5334	34	5300	0.0063742	FALSE	0.303815	0.165143	1.35502	0.980332	1.87291	0.0658103	2591	45	2546	0.0173678	FALSE
907	Injuries to the nervous system	injuries & poisonings	NA	NA	NA	NA	NA	NA	NA	NA	NA	#VALUE!	NA	0.0455976	0.226922	1.04665	0.670876	1.63291	0.840746	2660	24	2636	0.00902256	FALSE
916	Contusion	injuries & poisonings	NA	NA	NA	NA	NA	NA	NA	NA	NA	#VALUE!	NA	-0.0677395	0.100688	0.934504	0.767139	1.13838	0.501094	2441	133	2308	0.0544859	FALSE
930	Allergic reaction to food	injuries & poisonings	-0.110227	0.114586	0.895631	0.71547	1.12116	0.33607	4166	92	4074	0.0220835	FALSE	-0.0601073	0.15605	0.941663	0.693527	1.27858	0.700105	2657	51	2606	0.0191946	FALSE
939	Atopic/contact dermatitis due to other or unspecified	dermatologic	-0.0640496	0.0571159	0.937958	0.838621	1.04906	0.262118	4469	395	4074	0.0883867	FALSE	-0.0517121	0.0686757	0.949602	0.830011	1.08642	0.451456	2353	306	2047	0.130047	FALSE
947	Urticaria	dermatologic	-0.0834785	0.100203	0.919911	0.755877	1.11954	0.404791	4194	120	4074	0.0286123	FALSE	0.0373531	0.123246	1.03806	0.815292	1.3217	0.761831	2579	84	2495	0.0325708	FALSE
949	Allergies, other	injuries & poisonings	0.00549408	0.0659849	1.00551	0.883524	1.14434	0.933643	4363	289	4074	0.0662388	FALSE	-0.0267799	0.0969622	0.973576	0.80507	1.17735	0.782403	2499	137	2362	0.0548219	FALSE
960	Poisoning by antibiotics	injuries & poisonings	0.110531	0.17378	1.11687	0.794472	1.5701	0.52475	5187	38	5149	0.00732601	FALSE	NA	NA	NA	NA	NA	NA	NA	NA	NA	NA	NA
960.2	Allergy/adverse effect of penicillin	injuries & poisonings	0.0708158	0.234026	1.07338	0.678496	1.6981	0.762197	5170	21	5149	0.0040619	FALSE	NA	NA	NA	NA	NA	NA	NA	NA	NA	NA	NA
961.1	Poisoning/allergy of sulfonamides	injuries & poisonings	0.36358	0.286242	1.43847	0.820817	2.5209	0.20402	5163	14	5149	0.0027116	FALSE	NA	NA	NA	NA	NA	NA	NA	NA	NA	NA	NA
965	Poisoning by analgesics, antipyretics, and antirheumatics	injuries & poisonings	0.018724	0.27083	1.0189	0.599234	1.73248	0.944882	5165	16	5149	0.00309777	FALSE	NA	NA	NA	NA	NA	NA	NA	NA	NA	NA	NA
965.1	Opiates and related narcotics causing adverse effects in therapeutic use	injuries & poisonings	-0.221048	0.279499	0.801678	0.463538	1.38648	0.429019	5164	15	5149	0.00290473	FALSE	NA	NA	NA	NA	NA	NA	NA	NA	NA	NA	NA
977	Personal history of allergy to medicinal agents	injuries & poisonings	0.0433978	0.0935659	1.04435	0.869366	1.25456	0.642776	5283	134	5149	0.0253644	FALSE	NA	NA	NA	NA	NA	NA	NA	NA	NA	NA	NA
979	Adverse drug events and drug allergies	injuries & poisonings	-0.362468	0.191737	0.695957	0.477939	1.01343	0.0586988	5181	32	5149	0.00617641	FALSE	-0.112984	0.162922	0.893165	0.649007	1.22918	0.488004	2602	49	2553	0.0188317	FALSE
990	Effects radiation NOS	injuries & poisonings	0.238109	0.228851	1.26885	0.810229	1.98706	0.298129	5399	23	5376	0.00426005	FALSE	NA	NA	NA	NA	NA	NA	NA	NA	NA	NA	NA
994	Sepsis and SIRS	injuries & poisonings	0.114861	0.153837	1.12172	0.829726	1.51647	0.45528	5465	51	5414	0.00933211	FALSE	0.31473	0.242006	1.36989	0.852483	2.20133	0.193429	2668	21	2647	0.00787106	FALSE
994.2	Sepsis	injuries & poisonings	0.129212	0.156832	1.13793	0.836794	1.54744	0.410001	5463	49	5414	0.00896943	FALSE	0.313984	0.242042	1.36887	0.851787	2.19984	0.194553	2672	21	2651	0.00785928	FALSE
