# Supplementary material for: Insights from the largest diverse ancestry sex-specific disease map for genetically predicted height
Source: NPJ Genom Med. 2025 Feb 27;10:14. doi: 10.1038/s41525-025-00464-w (PMC11868580; doi:10.1038/s41525-025-00464-w)
Supplement: Supplementary file 39 — Supplementary Data 38 [file 41525_2025_464_MOESM39_ESM.xlsx]

## Sheet: Supplementary Data 38
Supplementary Data 38: Female Hispanic meta-PheWAS.
Phecode	Description	Group	beta	SE	OR	Lower	Upper	pvalue	I2	pval Q	Bonferroni	cases	controls	prev
8	Intestinal infection	infectious diseases	-0.0334125	0.0763161	0.967139	0.832777	1.12318	0.661519	0.67511	0.0793598	FALSE	211	7717	0.0266145
38	Septicemia	infectious diseases	0.187778	0.118625	1.20657	0.956263	1.52239	0.113431	0	0.903002	FALSE	87	7572	0.0113592
41	Bacterial infection NOS	infectious diseases	0.0468185	0.0637473	1.04793	0.92485	1.18739	0.462681	0	0.922541	FALSE	312	7295	0.0410149
41.8	H. pylori	infectious diseases	0.099169	0.108329	1.10425	0.893015	1.36546	0.35996	0	0.843224	FALSE	105	7538	0.0137381
53	Herpes zoster	infectious diseases	0.0769592	0.0850061	1.08	0.914251	1.27579	0.365287	0	0.338163	FALSE	173	6477	0.026015
54	Herpes simplex	infectious diseases	-0.0290175	0.0648128	0.9714	0.855518	1.10298	0.654361	0.151234	0.277727	FALSE	300	6292	0.0455097
70	Viral hepatitis	infectious diseases	-0.025896	0.0561931	0.974436	0.872814	1.08789	0.644914	0	0.884729	FALSE	405	6501	0.0586447
70.3	Viral hepatitis C	infectious diseases	-0.0718009	0.0595681	0.930716	0.828157	1.04598	0.228065	0	0.536864	FALSE	361	6526	0.0524176
78	Viral warts & HPV	infectious diseases	-0.0152562	0.0712137	0.98486	0.856559	1.13238	0.830367	0	0.416848	FALSE	246	6381	0.0371209
79	Viral infection	infectious diseases	0.0217763	0.076332	1.02202	0.880001	1.18695	0.775427	0.829931	0.0153142	FALSE	212	6355	0.0322826
90	Sexually transmitted infections (not HIV or hepatitis)	infectious diseases	-0.0886261	0.11718	0.915188	0.727389	1.15147	0.449454	0.0650385	0.301044	FALSE	86	8014	0.0106173
110	Dermatophytosis / Dermatomycosis	infectious diseases	-0.130326	0.041849	0.877809	0.808683	0.952845	0.00184447	0	0.946518	FALSE	799	6200	0.114159
110.1	Dermatophytosis	infectious diseases	-0.122044	0.0431693	0.88511	0.813301	0.963258	0.00469721	0	0.832765	FALSE	745	6231	0.106795
110.11	Dermatophytosis of nail	infectious diseases	-0.104914	0.050986	0.900402	0.814774	0.995029	0.0396188	0	0.860396	FALSE	516	6404	0.0745665
110.12	Althete's foot	infectious diseases	-0.0805962	0.0774129	0.922566	0.79269	1.07372	0.297819	0	0.584831	FALSE	207	6583	0.030486
112	Candidiasis	infectious diseases	-0.149287	0.0529119	0.861322	0.776474	0.955442	0.00478113	0.149993	0.278078	FALSE	461	6362	0.0675656
172	Skin cancer	neoplasms	0.178432	0.139926	1.19534	0.908629	1.57252	0.202243	0	0.412718	FALSE	67	8062	0.0082421
173	Neoplasm of uncertain behavior of skin	neoplasms	-0.026712	0.132353	0.973642	0.751174	1.262	0.840054	0	0.902687	FALSE	72	7907	0.00902369
174	Breast cancer	neoplasms	0.0948095	0.0588849	1.09945	0.979608	1.23395	0.10738	0	0.731437	FALSE	372	7314	0.0483997
174.1	Breast cancer [female]	neoplasms	0.102853	0.059566	1.10833	0.986202	1.24558	0.084219	0	0.618865	FALSE	361	7333	0.0469197
174.11	Malignant neoplasm of female breast	neoplasms	0.114445	0.0628029	1.12125	0.991391	1.26812	0.0684116	0	0.821706	FALSE	324	7341	0.0422701
180	Cervical cancer and dysplasia	neoplasms	0.0637564	0.0643187	1.06583	0.939595	1.20903	0.32156	0	0.976638	FALSE	304	6939	0.0419716
180.3	Cervical intraepithelial neoplasia [CIN] [Cervical dysplasia]	neoplasms	0.0858814	0.0668313	1.08968	0.955897	1.24218	0.198776	0	0.936961	FALSE	282	6948	0.0390041
184	Cancer of other female genital organs	neoplasms	0.0167833	0.143771	1.01692	0.767205	1.34793	0.907069	0	0.787208	FALSE	61	7580	0.00798325
193	Thyroid cancer	neoplasms	0.389371	0.107011	1.47605	1.19678	1.82049	0.000274105	0.794396	0.0274271	FALSE	108	8071	0.0132045
195	Cancer, suspected or other	neoplasms	0.175862	0.106203	1.19227	0.968224	1.46817	0.0977404	0.628098	0.101051	FALSE	108	7451	0.0142876
197	Chemotherapy	neoplasms	0.0827977	0.0669303	1.08632	0.952769	1.2386	0.216059	0	0.786747	FALSE	281	7485	0.0361834
198	Secondary malignant neoplasm	neoplasms	0.296396	0.110139	1.345	1.08386	1.66907	0.0071218	0	0.406958	FALSE	100	7480	0.0131926
199	Neoplasm of uncertain behavior	neoplasms	0.0266878	0.115895	1.02705	0.818352	1.28896	0.817878	0	0.535465	FALSE	90	7398	0.0120192
208	Benign neoplasm of colon	neoplasms	0.0315003	0.0558741	1.032	0.924954	1.15144	0.572908	0	0.491116	FALSE	449	7370	0.0574242
214	Lipoma	neoplasms	-0.00426072	0.092748	0.995748	0.830237	1.19425	0.963359	0	0.977194	FALSE	142	7746	0.018002
214.1	Lipoma of skin and subcutaneous tissue	neoplasms	-0.109067	0.129125	0.896671	0.696179	1.1549	0.398302	0	0.556196	FALSE	73	7787	0.00928753
215	Other benign neoplasm of connective and other soft tissue	neoplasms	0.084807	0.0948646	1.08851	0.903821	1.31093	0.371333	0.227535	0.25521	FALSE	137	7802	0.0172566
216	Benign neoplasm of skin	neoplasms	-0.0383385	0.0736048	0.962387	0.8331	1.11174	0.602457	0	0.989994	FALSE	229	7253	0.0306068
217	Vascular hamartomas and non-neoplastic nevi	neoplasms	-0.0675535	0.168305	0.934678	0.672049	1.29994	0.688143	0	0.351553	FALSE	43	7448	0.00574022
218	Benign neoplasm of uterus	neoplasms	0.0416691	0.0573461	1.04255	0.931716	1.16657	0.467456	0.697225	0.0691627	FALSE	391	7262	0.0510911
218.1	Uterine leiomyoma	neoplasms	0.0257925	0.0575853	1.02613	0.916611	1.14873	0.654225	0.584755	0.1207	FALSE	386	7289	0.0502932
224	Benign neoplasm of eye	neoplasms	-0.32694	0.182202	0.721127	0.50457	1.03063	0.0727528	0	0.525874	FALSE	38	8154	0.00463867
224.1	Benign neoplasm of eye, uveal	neoplasms	-0.309792	0.184574	0.733599	0.510916	1.05334	0.093265	0	0.577672	FALSE	37	8163	0.0045122
227	Benign neoplasm of other endocrine glands and related structures	neoplasms	0.213479	0.107478	1.23798	1.00283	1.52826	0.0470044	0	0.560349	FALSE	104	8048	0.0127576
227.3	Benign neoplasm of pituitary gland and craniopharyngeal duct (pouch)	neoplasms	0.266349	0.129305	1.30519	1.013	1.68166	0.0394131	0	0.731959	FALSE	73	8067	0.00896806
241	Nontoxic nodular goiter	endocrine/metabolic	0.153321	0.0501321	1.1657	1.05661	1.28605	0.00222564	0	0.970049	FALSE	508	6697	0.0705066
241.1	Nontoxic uninodular goiter	endocrine/metabolic	0.119782	0.0594571	1.12725	1.00325	1.26657	0.0439465	0	0.60476	FALSE	348	6726	0.0491942
241.2	Nontoxic multinodular goiter	endocrine/metabolic	0.235313	0.0771918	1.2653	1.08765	1.47198	0.00230049	0	0.335828	FALSE	204	6785	0.0291887
242	Thyrotoxicosis with or without goiter	endocrine/metabolic	0.137314	0.072037	1.14719	0.996131	1.32115	0.0566305	0	0.409782	FALSE	234	6765	0.0334333
242.1	Graves' disease	endocrine/metabolic	0.235221	0.0989413	1.26519	1.04216	1.53594	0.0174361	0	0.52622	FALSE	122	6817	0.0175818
244	Hypothyroidism	endocrine/metabolic	0.015246	0.0359166	1.01536	0.946344	1.08942	0.671214	0	0.969631	FALSE	1106	6427	0.146821
244.1	Secondary hypothyroidism	endocrine/metabolic	0.138038	0.0737809	1.14802	0.993451	1.32664	0.0613569	0.81977	0.018497	FALSE	224	6799	0.0318952
244.2	Acquired hypothyroidism	endocrine/metabolic	0.0178816	0.0803839	1.01804	0.869647	1.19176	0.823962	0	0.891277	FALSE	189	6787	0.0270929
244.4	Hypothyroidism NOS	endocrine/metabolic	-0.00107189	0.0378735	0.998929	0.927463	1.0759	0.977422	0	0.942167	FALSE	987	6444	0.132822
245	Thyroiditis	endocrine/metabolic	0.233186	0.0861752	1.26262	1.0664	1.49494	0.00681095	0	0.472457	FALSE	166	6795	0.0238471
245.2	Chronic thyroiditis	endocrine/metabolic	0.226716	0.0922317	1.25447	1.04702	1.50304	0.013967	0	0.385647	FALSE	146	6816	0.020971
245.21	Chronic lymphocytic thyroiditis	endocrine/metabolic	0.226731	0.0922355	1.25449	1.04702	1.50307	0.0139645	0	0.385749	FALSE	146	6819	0.020962
246	Other disorders of thyroid	endocrine/metabolic	0.102468	0.0703251	1.1079	0.965252	1.27163	0.145099	0	0.472666	FALSE	252	6741	0.036036
246.7	Abnormal results of function study of thyroid	endocrine/metabolic	0.0234824	0.140635	1.02376	0.777123	1.34867	0.86739	0	0.948238	FALSE	61	6744	0.008964
250	Diabetes mellitus	endocrine/metabolic	-0.0287954	0.0320624	0.971615	0.912437	1.03463	0.36913	0	0.380909	FALSE	1926	5733	0.251469
250.1	Type 1 diabetes	endocrine/metabolic	0.0519323	0.104006	1.0533	0.859061	1.29147	0.617554	0.723125	0.0573732	FALSE	111	6126	0.017797
250.2	Type 2 diabetes	endocrine/metabolic	-0.0268456	0.0322471	0.973512	0.913887	1.03703	0.40513	0	0.425445	FALSE	1909	5744	0.249445
250.22	Type 2 diabetes with renal manifestations	endocrine/metabolic	0.00386975	0.0666473	1.00388	0.880948	1.14396	0.953698	0.174958	0.270925	FALSE	305	6159	0.0471844
250.23	Type 2 diabetes with ophthalmic manifestations	endocrine/metabolic	-0.126308	0.07834	0.881344	0.755896	1.02761	0.106897	0	0.932591	FALSE	215	6113	0.033976
250.24	Type 2 diabetes with neurological manifestations	endocrine/metabolic	0.00966139	0.0606871	1.00971	0.896477	1.13724	0.873511	0.323502	0.224056	FALSE	371	6104	0.0572973
250.4	Abnormal glucose	endocrine/metabolic	0.0398224	0.0469805	1.04063	0.949084	1.141	0.39664	0	0.607547	FALSE	612	5731	0.0964843
250.41	Impaired fasting glucose	endocrine/metabolic	0.0311957	0.0759021	1.03169	0.889078	1.19717	0.681074	0.562194	0.130705	FALSE	224	5904	0.0365535
250.42	Other abnormal glucose	endocrine/metabolic	0.0417136	0.0563131	1.0426	0.933646	1.16426	0.458849	0	0.569951	FALSE	406	5939	0.0639874
250.7	Diabetic retinopathy	endocrine/metabolic	-0.0976636	0.0804912	0.906954	0.774588	1.06194	0.224998	0	0.650313	FALSE	197	7065	0.0271275
252	Disorders of parathyroid gland	endocrine/metabolic	0.0577309	0.0883532	1.05943	0.890976	1.25973	0.513492	0.759835	0.0412964	FALSE	155	7574	0.0200543
253	Disorders of the pituitary gland and its hypothalamic control	endocrine/metabolic	0.167944	0.118317	1.18287	0.938049	1.49159	0.15577	0	0.498775	FALSE	86	7550	0.0112624
253.1	Pituitary hyperfunction	endocrine/metabolic	0.280461	0.168026	1.32374	0.952311	1.84004	0.0950864	0	0.870823	FALSE	43	7579	0.00564156
256	Ovarian dysfunction	endocrine/metabolic	-0.0849409	0.0753658	0.918567	0.792427	1.06479	0.259722	0	0.861225	FALSE	223	7477	0.028961
256.4	Polycystic ovaries	endocrine/metabolic	-0.0622938	0.0766575	0.939607	0.808528	1.09194	0.416433	0	0.987542	FALSE	214	7489	0.0277814
261	Vitamin deficiency	endocrine/metabolic	-0.0344499	0.027756	0.966137	0.914982	1.02015	0.214543	0	0.48581	FALSE	2376	4927	0.325346
261.2	Vitamin B-complex deficiencies	endocrine/metabolic	0.0501514	0.0574761	1.05143	0.939413	1.1768	0.382903	0.859956	0.00753584	FALSE	397	5898	0.0630659
261.4	Vitamin D deficiency	endocrine/metabolic	-0.0435671	0.0284777	0.957368	0.905396	1.01232	0.12605	0.111055	0.288859	FALSE	2177	5004	0.303161
262	Mineral deficiency NEC	endocrine/metabolic	-0.0782621	0.092076	0.924722	0.772033	1.10761	0.39534	0	0.391811	FALSE	141	5952	0.0231413
269	Proteinuria	endocrine/metabolic	-0.0936821	0.0653606	0.910572	0.801086	1.03502	0.151769	0	0.492428	FALSE	290	7765	0.0360025
271	Disorders of carbohydrate transport and metabolism	endocrine/metabolic	0.00219803	0.0398866	1.0022	0.926836	1.08369	0.956053	0	0.697207	FALSE	864	7038	0.109339
271.3	Intestinal disaccharidase deficiencies and disaccharide malabsorption	endocrine/metabolic	0.00337418	0.0399526	1.00338	0.927807	1.08511	0.932695	0	0.634091	FALSE	861	7043	0.108932
272	Disorders of lipoid metabolism	endocrine/metabolic	-0.0288741	0.0291992	0.971539	0.917499	1.02876	0.32273	0	0.860438	FALSE	3089	4614	0.401013
272.1	Hyperlipidemia	endocrine/metabolic	-0.0290779	0.02927	0.971341	0.917185	1.02869	0.320496	0	0.933933	FALSE	3070	4617	0.399376
272.11	Hypercholesterolemia	endocrine/metabolic	-0.0163975	0.0444262	0.983736	0.901702	1.07323	0.712057	0	0.831171	FALSE	859	5567	0.133676
272.12	Hyperglyceridemia	endocrine/metabolic	-0.0426074	0.0802953	0.958288	0.818744	1.12161	0.595672	0	0.382841	FALSE	193	5706	0.0327174
272.13	Mixed hyperlipidemia	endocrine/metabolic	-0.00311405	0.0507064	0.996891	0.902581	1.10105	0.95103	0	0.582088	FALSE	554	5473	0.0919197
274	Gout and other crystal arthropathies	endocrine/metabolic	0.00772725	0.107506	1.00776	0.816294	1.24413	0.9427	0.788131	0.0298154	FALSE	107	8113	0.013017
275	Disorders of mineral metabolism	endocrine/metabolic	-0.0172508	0.06684	0.982897	0.862211	1.12048	0.796336	0.708218	0.0641302	FALSE	275	7778	0.0341488
275.6	Hypercalcemia	endocrine/metabolic	-0.0856316	0.0871594	0.917932	0.773785	1.08893	0.325868	0	0.570217	FALSE	159	7893	0.0197466
276	Disorders of fluid, electrolyte, and acid-base balance	endocrine/metabolic	0.063443	0.0464064	1.0655	0.972863	1.16696	0.171589	0.343474	0.217141	FALSE	644	7031	0.0839088
276.1	Electrolyte imbalance	endocrine/metabolic	0.0772384	0.0491596	1.0803	0.981069	1.18957	0.116142	0	0.361244	FALSE	569	7131	0.0738961
276.12	Hyposmolality and/or hyponatremia	endocrine/metabolic	0.153732	0.128992	1.16618	0.905664	1.50163	0.233341	0	0.776562	FALSE	74	7353	0.00996365
276.14	Hypopotassemia	endocrine/metabolic	-0.0176892	0.0705484	0.982466	0.855592	1.12815	0.802016	0	0.652523	FALSE	255	7200	0.0342052
276.5	Hypovolemia	endocrine/metabolic	-0.00100403	0.123182	0.998996	0.784714	1.27179	0.993497	0	0.38742	FALSE	81	7244	0.011058
277.5	Other disorders of lipoid metabolism	endocrine/metabolic	-0.101703	0.143912	0.903298	0.681291	1.19765	0.479751	0	0.931558	FALSE	58	7809	0.00737257
278	Overweight, obesity and other hyperalimentation	endocrine/metabolic	-0.022073	0.026802	0.978169	0.928111	1.03093	0.410191	0	0.491302	FALSE	2998	4324	0.409451
278.1	Obesity	endocrine/metabolic	-0.0222184	0.0277841	0.978027	0.926191	1.03276	0.423896	0	0.565142	FALSE	2504	4544	0.355278
278.11	Morbid obesity	endocrine/metabolic	-0.0597042	0.0409039	0.942043	0.869467	1.02068	0.144394	0	0.673399	FALSE	830	5553	0.130033
278.4	Abnormal weight gain	endocrine/metabolic	0.032168	0.0924124	1.03269	0.861606	1.23775	0.727771	0.107473	0.289829	FALSE	139	5764	0.0235473
279.7	Other immunological findings	endocrine/metabolic	-0.0844305	0.0643123	0.919036	0.810195	1.0425	0.189243	0	0.745058	FALSE	298	7711	0.0372081
280	Iron deficiency anemias	hematopoietic	-0.0164038	0.0403676	0.98373	0.908898	1.06472	0.684478	0	0.952187	FALSE	833	6112	0.119942
280.1	Iron deficiency anemias, unspecified or not due to blood loss	hematopoietic	-0.0291844	0.0427858	0.971237	0.893112	1.0562	0.495173	0	0.821491	FALSE	733	6140	0.106649
280.2	Iron deficiency anemia secondary to blood loss (chronic)	hematopoietic	-0.0519513	0.0697526	0.949375	0.828065	1.08846	0.456397	0	0.847519	FALSE	251	6387	0.0378126
281	Other deficiency anemia	hematopoietic	-0.0482485	0.0934937	0.952897	0.793348	1.14453	0.605811	0	0.534824	FALSE	143	6362	0.0219831
281.1	Megaloblastic anemia	hematopoietic	-0.011827	0.0994073	0.988243	0.813295	1.20082	0.905295	0	0.395619	FALSE	127	6376	0.0195294
281.12	Other vitamin B12 deficiency anemia	hematopoietic	-0.00552475	0.12677	0.99449	0.7757	1.27499	0.965238	0	0.445551	FALSE	79	6388	0.0122159
285	Other anemias	hematopoietic	0.0264391	0.0347568	1.02679	0.959174	1.09918	0.446843	0	0.626574	FALSE	1246	5969	0.172696
286	Coagulation defects	hematopoietic	0.00838094	0.0943118	1.00842	0.838227	1.21316	0.92919	0.313155	0.227578	FALSE	134	7720	0.0170614
286.2	Encounter for long-term (current) use of anticoagulants	hematopoietic	0.117397	0.101122	1.12457	0.922379	1.37107	0.245665	0.500242	0.157199	FALSE	118	7727	0.0150414
287	Purpura and other hemorrhagic conditions	hematopoietic	0.178535	0.0828341	1.19547	1.01632	1.40619	0.0311355	0	0.797064	FALSE	177	7705	0.0224562
287.3	Thrombocytopenia	hematopoietic	0.184108	0.0882479	1.20215	1.01121	1.42914	0.0369553	0	0.798854	FALSE	156	7716	0.0198171
288	Diseases of white blood cells	hematopoietic	-0.0177325	0.0960376	0.982424	0.813863	1.1859	0.853511	0	0.542925	FALSE	132	7336	0.0176754
288.1	Decreased white blood cell count	hematopoietic	0.219967	0.113807	1.24604	0.996914	1.55741	0.0532596	0	0.611616	FALSE	92	7421	0.0122454
288.2	Elevated white blood cell count	hematopoietic	-0.0234244	0.0994051	0.976848	0.80392	1.18697	0.813707	0	0.444038	FALSE	124	7355	0.0165798
289.4	Lymphadenitis	hematopoietic	-0.0642819	0.0892649	0.937741	0.787228	1.11703	0.471448	0.510731	0.152821	FALSE	151	7314	0.0202277
290	Delirium dementia and amnestic and other cognitive disorders	mental disorders	-0.0157602	0.078667	0.984363	0.843711	1.14846	0.841215	0	0.630439	FALSE	228	7383	0.0299566
291	Other specified nonpsychotic and/or transient mental disorders	mental disorders	-0.00551542	0.12636	0.9945	0.776331	1.27398	0.965185	0.567056	0.128563	FALSE	75	7346	0.0101065
291.4	Specific nonpsychotic mental disorders due to brain damage	mental disorders	-0.0432592	0.152916	0.957663	0.70966	1.29233	0.777257	0.739366	0.050139	FALSE	51	7403	0.00684196
292	Neurological disorders	mental disorders	-0.0500403	0.0489749	0.951191	0.864132	1.04702	0.306898	0	0.980136	FALSE	565	7081	0.0738948
292.1	Aphasia/speech disturbance	mental disorders	-0.127745	0.149273	0.880078	0.65684	1.17919	0.392119	0	0.93156	FALSE	56	7376	0.00753498
292.2	Mild cognitive impairment	mental disorders	0.0827354	0.110894	1.08625	0.874055	1.34997	0.455619	0	0.553839	FALSE	99	7367	0.0132601
292.3	Memory loss	mental disorders	-0.0400648	0.0682589	0.960727	0.840423	1.09825	0.557235	0	0.744962	FALSE	277	7333	0.0363995
292.4	Altered mental status	mental disorders	-0.0231298	0.113639	0.977136	0.782033	1.22091	0.838715	0	0.885114	FALSE	94	7381	0.0125753
293.1	Swelling, mass, or lump in head and neck [Space-occupying lesion, intracranial NOS]	mental disorders	-0.0813456	0.0942302	0.921875	0.766413	1.10887	0.387992	0.418761	0.189633	FALSE	135	7849	0.0169088
295	Schizophrenia and other psychotic disorders	mental disorders	-0.0310461	0.0756134	0.969431	0.8359	1.12429	0.681373	0.4147	0.191177	FALSE	219	5422	0.0388229
295.1	Schizophrenia	mental disorders	-0.0247827	0.0979971	0.975522	0.805048	1.18209	0.800351	0	0.91284	FALSE	127	5498	0.0225778
295.3	Psychosis	mental disorders	0.0087252	0.106803	1.00876	0.818236	1.24365	0.93489	0.498402	0.157962	FALSE	108	5460	0.0193966
296	Mood disorders	mental disorders	0.0455624	0.0284672	1.04662	0.98982	1.10667	0.109483	0	0.519629	FALSE	3146	3697	0.45974
296.1	Bipolar	mental disorders	0.0617297	0.0575857	1.06367	0.950149	1.19076	0.283737	0.684559	0.0749948	FALSE	389	5258	0.0688861
296.2	Depression	mental disorders	0.0364596	0.0285762	1.03713	0.980641	1.09688	0.202	0	0.649287	FALSE	3013	3754	0.445249
296.22	Major depressive disorder	mental disorders	0.0317585	0.0282909	1.03227	0.976588	1.09112	0.261621	0	0.995755	FALSE	2825	3933	0.418023
300	Anxiety disorders	mental disorders	0.0277753	0.0308237	1.02816	0.967889	1.09219	0.367534	0	0.41369	FALSE	2807	3617	0.436955
300.1	Anxiety disorder	mental disorders	0.0170565	0.0307715	1.0172	0.957668	1.08044	0.579377	0	0.664054	FALSE	2195	3989	0.354948
300.11	Generalized anxiety disorder	mental disorders	-0.0308339	0.0461696	0.969637	0.885746	1.06147	0.504236	0.149207	0.2783	FALSE	644	4983	0.114448
300.12	Agorophobia, social phobia, and panic disorder	mental disorders	0.0729314	0.0581809	1.07566	0.959732	1.20558	0.210014	0.42184	0.188459	FALSE	384	5226	0.0684492
300.3	Obsessive-compulsive disorders	mental disorders	0.228508	0.149409	1.25672	0.937697	1.68429	0.126163	0	0.458406	FALSE	57	5495	0.0102666
300.4	Dysthymic disorder	mental disorders	0.120858	0.0610286	1.12846	1.00125	1.27185	0.0476638	0.80852	0.0222967	FALSE	353	5226	0.063273
300.8	Acute reaction to stress	mental disorders	0.0749689	0.14173	1.07785	0.816427	1.42298	0.596837	0	0.574753	FALSE	61	5412	0.0111456
300.9	Posttraumatic stress disorder	mental disorders	-0.0320763	0.0406433	0.968433	0.894281	1.04873	0.429987	0.550617	0.135768	FALSE	1227	4306	0.22176
301	Personality disorders	mental disorders	-0.0622912	0.0651739	0.939609	0.826935	1.06764	0.339189	0	0.909217	FALSE	302	5272	0.0541801
301.2	Antisocial/borderline personality disorder	mental disorders	-0.119798	0.0835204	0.887099	0.753147	1.04488	0.151469	0	0.620959	FALSE	183	5379	0.0329018
302	Sexual and gender identity disorders	mental disorders	0.157632	0.142856	1.17074	0.884829	1.54903	0.26984	0	0.661254	FALSE	59	5474	0.0106633
303	Psychogenic and somatoform disorders	mental disorders	0.212167	0.0998832	1.23635	1.01654	1.50371	0.0336573	0	0.998701	FALSE	124	5396	0.0224638
303.4	Somatoform disorder	mental disorders	0.160467	0.107959	1.17406	0.950157	1.45072	0.13718	0	0.422604	FALSE	107	5435	0.0193071
304	Adjustment reaction	mental disorders	0.0122706	0.0422194	1.01235	0.931948	1.09968	0.771328	0	0.59784	FALSE	909	4486	0.168489
305.2	Eating disorder	mental disorders	-0.108591	0.128659	0.897097	0.697148	1.15439	0.398657	0	0.90128	FALSE	75	5500	0.0134529
306	Other mental disorder	mental disorders	0.023747	0.0568151	1.02403	0.916119	1.14465	0.675969	0	0.705563	FALSE	411	5015	0.0757464
306.9	Tension headache	mental disorders	-0.0202253	0.123975	0.979978	0.768579	1.24952	0.870408	0	0.909318	FALSE	79	5446	0.0142986
312	Conduct disorders	mental disorders	-0.24221	0.202823	0.784891	0.527432	1.16803	0.232401	0	0.628385	FALSE	30	8090	0.00369458
313	Pervasive developmental disorders	mental disorders	-0.115633	0.101694	0.890802	0.729825	1.08728	0.255509	0	0.667737	FALSE	124	7976	0.0153086
313.1	Attention deficit hyperactivity disorder	mental disorders	-0.123063	0.104478	0.884208	0.720481	1.08514	0.238841	0	0.950149	FALSE	117	7987	0.0144373
316	Substance addiction and disorders	mental disorders	-0.00435846	0.0554229	0.995651	0.893164	1.1099	0.937319	0	0.559839	FALSE	418	6993	0.0564026
317	Alcohol-related disorders	mental disorders	0.00729851	0.059908	1.00733	0.895728	1.13283	0.903035	0	0.429567	FALSE	380	6881	0.0523344
317.1	Alcoholism	mental disorders	0.0354116	0.0684111	1.03605	0.90604	1.18471	0.604717	0	0.573015	FALSE	285	6988	0.039186
318	Tobacco use disorder	mental disorders	0.012732	0.0379789	1.01281	0.94016	1.09108	0.737446	0.179664	0.269555	FALSE	973	6732	0.126282
327	Sleep disorders	neurological	0.0014232	0.0326206	1.00142	0.939402	1.06754	0.9652	0.284555	0.237104	FALSE	1537	5589	0.215689
327.3	Sleep apnea	neurological	0.0217534	0.0376298	1.02199	0.949329	1.10022	0.563204	0	0.680454	FALSE	1075	5976	0.152461
327.32	Obstructive sleep apnea	neurological	-0.0023524	0.0398239	0.99765	0.922742	1.07864	0.952896	0	0.611365	FALSE	905	6130	0.128643
327.4	Insomnia	neurological	-0.0165904	0.035095	0.983546	0.918168	1.05358	0.636406	0.583472	0.121273	FALSE	1223	5855	0.172789
327.41	Organic or persistent insomnia	neurological	0.0081904	0.103988	1.00822	0.822322	1.23615	0.937221	0.25829	0.245587	FALSE	115	6703	0.0168671
327.7	Sleep related movement disorders	neurological	0.010216	0.0869006	1.01027	0.852053	1.19786	0.906417	0.642251	0.0945436	FALSE	169	6575	0.0250593
327.71	Restless legs syndrome	neurological	-0.0369119	0.120208	0.963761	0.761462	1.21981	0.758792	0.777072	0.0341783	FALSE	90	6706	0.0132431
333	Extrapyramidal disease and abnormal movement disorders	neurological	0.0394932	0.108884	1.04028	0.840368	1.28776	0.716823	0.639559	0.095784	FALSE	103	7507	0.0135348
338	Pain	neurological	-0.0223906	0.0306801	0.977858	0.920791	1.03846	0.465507	0	0.554859	FALSE	1695	5583	0.232894
338.1	Acute pain	neurological	-0.0459485	0.0600881	0.955091	0.84898	1.07446	0.444459	0	0.783106	FALSE	353	6066	0.054993
338.2	Chronic pain	neurological	-0.0223859	0.0322347	0.977863	0.917994	1.04164	0.487391	0.185039	0.267981	FALSE	1482	5786	0.203908
339	Other headache syndromes	neurological	0.0255893	0.0351047	1.02592	0.957706	1.09899	0.466037	0	0.721749	FALSE	1271	5697	0.182405
340	Migraine	neurological	0.00207745	0.0360603	1.00208	0.933701	1.07547	0.954059	0	0.622297	FALSE	1165	5945	0.163854
340.1	Migrain with aura	neurological	-0.0583763	0.0779864	0.943295	0.80959	1.09908	0.454132	0	0.934491	FALSE	202	6631	0.0295624
345	Epilepsy, recurrent seizures, convulsions	neurological	0.00962902	0.071289	1.00968	0.878012	1.16108	0.892556	0.028747	0.310253	FALSE	236	7498	0.0305146
345.1	Epilepsy	neurological	-0.00863164	0.11824	0.991406	0.78633	1.24996	0.941805	0	0.71883	FALSE	83	7540	0.0108881
345.3	Convulsions	neurological	0.00781279	0.0854139	1.00784	0.852489	1.19151	0.927119	0	0.449373	FALSE	163	7535	0.0211743
348	Other conditions of brain	neurological	0.02441	0.130476	1.02471	0.793487	1.32331	0.851595	0	0.731725	FALSE	70	7568	0.0091647
350	Abnormal movement	neurological	0.0521813	0.0405744	1.05357	0.973027	1.14077	0.198421	0	0.652995	FALSE	905	6692	0.119126
350.1	Abnormal involuntary movements	neurological	0.101444	0.0775113	1.10677	0.950778	1.28835	0.190613	0	0.922741	FALSE	206	6982	0.0286589
350.2	Abnormality of gait	neurological	0.0460199	0.0443243	1.0471	0.959969	1.14213	0.299152	0	0.66459	FALSE	736	6799	0.0976775
351	Other peripheral nerve disorders	neurological	0.0148569	0.0450675	1.01497	0.929161	1.1087	0.741658	0	0.882327	FALSE	698	6842	0.0925729
352	Disorders of other cranial nerves	neurological	0.142569	0.11873	1.15323	0.913805	1.45539	0.229835	0.409953	0.192972	FALSE	88	7429	0.0117068
353	Nerve root and plexus disorders	neurological	-0.200064	0.160852	0.818678	0.597304	1.1221	0.213583	0.731705	0.0535317	FALSE	49	7414	0.00656572
355.1	Chronic pain syndrome	neurological	-0.102659	0.0625152	0.902435	0.798368	1.02007	0.100561	0	0.709061	FALSE	326	7206	0.043282
356	Hereditary and idiopathic peripheral neuropathy	neurological	0.0338234	0.110635	1.0344	0.832754	1.28488	0.759818	0.554757	0.133963	FALSE	101	7712	0.0129272
361	Retinal detachments and defects	sense organs	0.0478695	0.146338	1.04903	0.787456	1.3975	0.74358	0.340205	0.218283	FALSE	57	7194	0.00786098
362	Other retinal disorders	sense organs	-0.083822	0.0558949	0.919595	0.824174	1.02606	0.133709	0.0306285	0.309784	FALSE	421	6864	0.05779
362.2	Degeneration of macula and posterior pole of retina	sense organs	-0.111695	0.0827272	0.894317	0.760456	1.05174	0.176965	0	0.830597	FALSE	191	7042	0.0264067
362.26	Macular puckering of retina	sense organs	-0.170932	0.125329	0.842879	0.659302	1.07757	0.17261	0	0.821654	FALSE	79	7106	0.0109951
362.3	Other nondiabetic retinopathy	sense organs	-0.198732	0.135628	0.81977	0.628413	1.0694	0.142847	0	0.329848	FALSE	66	7090	0.00922303
362.4	Retinal vascular changes and abnomalities	sense organs	-0.101868	0.128122	0.903149	0.70259	1.16096	0.426566	0	0.709131	FALSE	75	7106	0.0104442
362.6	Peripheral retinal degenerations	sense organs	0.0882839	0.12651	1.0923	0.852424	1.39967	0.485278	0.579463	0.123062	FALSE	78	7050	0.0109428
363	Chorioretinal inflammations, scars, and other disorders of choroid	sense organs	0.111548	0.162646	1.11801	0.81283	1.53776	0.492819	0.0969684	0.292652	FALSE	46	7189	0.00635798
363.3	Chorioretinal scars	sense organs	0.20129	0.168316	1.22298	0.879324	1.70094	0.231732	0.394986	0.198571	FALSE	43	7192	0.00594333
364	Corneal opacity and other disorders of cornea	sense organs	0.0647633	0.103264	1.06691	0.871421	1.30625	0.530553	0	0.465942	FALSE	114	7173	0.0156443
364.1	Corneal opacity	sense organs	0.495969	0.154241	1.64209	1.21369	2.22171	0.00130196	0	0.663874	FALSE	52	7160	0.00721021
365	Glaucoma	sense organs	-0.0564515	0.0445068	0.945112	0.866162	1.03126	0.204662	0	0.494977	FALSE	718	6900	0.0942505
365.1	Open-angle glaucoma	sense organs	-0.0467139	0.0747763	0.95436	0.824257	1.105	0.532158	0	0.639587	FALSE	248	6973	0.0343443
365.2	Primary angle-closure glaucoma	sense organs	0.0165573	0.152986	1.0167	0.753301	1.37219	0.913815	0.178873	0.269785	FALSE	52	7206	0.00716451
366	Cataract	sense organs	-0.053426	0.0426029	0.947976	0.872035	1.03053	0.209824	0.274245	0.240463	FALSE	1007	6695	0.130745
366.2	Senile cataract	sense organs	-0.0656483	0.048057	0.93646	0.852282	1.02895	0.171923	0	0.487617	FALSE	739	6745	0.098744
367	Disorders of refraction and accommodation; blindness and low vision	sense organs	-0.0220484	0.0380623	0.978193	0.907874	1.05396	0.562406	0	0.588418	FALSE	1594	5676	0.219257
367.1	Myopia	sense organs	-0.0212841	0.0533189	0.978941	0.881802	1.08678	0.689757	0	0.348797	FALSE	513	6422	0.0739726
367.2	Astigmatism	sense organs	0.0823746	0.0562576	1.08586	0.972497	1.21244	0.143129	0.176129	0.270584	FALSE	487	6453	0.0701729
367.8	Hypermetropia	sense organs	0.107325	0.0797736	1.1133	0.952155	1.30171	0.178504	0.681428	0.0764403	FALSE	213	6833	0.0302299
367.9	Blindness and low vision	sense organs	-0.148023	0.113037	0.862411	0.691031	1.07629	0.190359	0	0.578225	FALSE	96	7119	0.0133056
368	Visual disturbances	sense organs	0.0381765	0.053463	1.03891	0.935561	1.15369	0.475182	0	0.738805	FALSE	459	6915	0.0622457
368.4	Visual field defects	sense organs	0.155307	0.165419	1.16802	0.844587	1.6153	0.347795	0.690895	0.072074	FALSE	45	7331	0.00610087
368.9	Subjective visual disturbances	sense organs	0.0632442	0.0924446	1.06529	0.888746	1.2769	0.493893	0	0.682335	FALSE	143	7209	0.0194505
369	Infection of the eye	sense organs	-0.0783769	0.0650454	0.924616	0.813944	1.05034	0.22822	0	0.692473	FALSE	293	6745	0.0416311
369.5	Conjunctivitis, infectious	sense organs	-0.1054	0.0687963	0.899964	0.78644	1.02988	0.125506	0	0.544466	FALSE	260	6780	0.0369318
370	Keratitis	sense organs	0.181924	0.0964006	1.19952	0.993007	1.44899	0.0591374	0	0.484892	FALSE	133	6845	0.0190599
370.3	Keratoconjunctivitis	sense organs	0.0188948	0.127266	1.01907	0.794103	1.30778	0.881974	0	0.326758	FALSE	76	6905	0.0108867
370.31	Keratoconjunctivitis sicca	sense organs	0.0141848	0.138829	1.01429	0.772661	1.33147	0.918618	0.555999	0.133421	FALSE	64	6916	0.00916905
371	Inflammation of the eye	sense organs	0.0302119	0.0572607	1.03067	0.921256	1.15308	0.597763	0	0.606721	FALSE	390	6547	0.0562203
371.1	Uveitis, noninfectious or NOS	sense organs	0.220017	0.147661	1.2461	0.932961	1.66434	0.136219	0.723871	0.0570374	FALSE	56	7014	0.00792079
371.2	Conjunctivitis, noninfectious	sense organs	-0.0281546	0.104963	0.972238	0.791458	1.19431	0.788519	0.0225298	0.311797	FALSE	110	6817	0.0158799
371.21	Allergic conjunctivitis	sense organs	-0.0182689	0.107433	0.981897	0.79546	1.21203	0.864972	0	0.340452	FALSE	105	6829	0.0151428
371.3	Inflammation of eyelids	sense organs	0.0247514	0.0740329	1.02506	0.88661	1.18513	0.738131	0.412186	0.192129	FALSE	228	6753	0.0326601
372	Disorders of conjunctiva	sense organs	-0.0424348	0.0962973	0.958453	0.793601	1.15755	0.659456	0.887723	0.00284155	FALSE	133	6890	0.0189378
374	Other disorders of eyelids	sense organs	0.0462813	0.0846263	1.04737	0.88729	1.23633	0.584454	0	0.847257	FALSE	176	6906	0.0248517
374.3	Ptosis of eyelid	sense organs	0.120481	0.14079	1.12804	0.856019	1.4865	0.392137	0	0.701062	FALSE	61	6991	0.00865003
374.6	Dermatochalasis	sense organs	0.0806272	0.131542	1.08397	0.83762	1.40277	0.539918	0	0.773425	FALSE	73	6995	0.0103282
375.1	Dry eyes	sense organs	-0.0513898	0.0407012	0.949908	0.877075	1.02879	0.206729	0	0.747901	FALSE	887	6298	0.123452
377	Disorders of optic nerve and visual pathways	sense organs	-0.0355544	0.132535	0.96507	0.744294	1.25133	0.788496	0	0.696321	FALSE	71	7009	0.0100282
378	Strabismus and other disorders of binocular eye movements	sense organs	-0.0764103	0.142203	0.926436	0.701087	1.22422	0.591038	0.798159	0.0260244	FALSE	62	7005	0.00877317
379	Other disorders of eye	sense organs	0.00865406	0.0623232	1.00869	0.892707	1.13975	0.889563	0	0.395995	FALSE	336	6804	0.0470588
379.2	Disorders of vitreous body	sense organs	-0.00551231	0.0680204	0.994503	0.870376	1.13633	0.935411	0	0.442775	FALSE	279	6885	0.0389447
379.9	Pain, swelling or discharge of eye	sense organs	0.10506	0.146163	1.11078	0.83409	1.47925	0.472272	0	0.961824	FALSE	58	6945	0.00828216
380.1	Otitis externa	sense organs	-0.0486244	0.0967733	0.952539	0.787969	1.15148	0.615346	0.710897	0.0629094	FALSE	130	7499	0.0170402
380.4	Impacted cerumen	sense organs	-0.0155417	0.0708647	0.984578	0.8569	1.13128	0.826405	0	0.904708	FALSE	252	7446	0.0327358
381	Otitis media and Eustachian tube disorders	sense organs	0.0222161	0.0760177	1.02246	0.880931	1.18674	0.770096	0	0.751223	FALSE	217	7185	0.0293164
381.1	Otitis media	sense organs	0.0440505	0.0890471	1.04504	0.877675	1.24431	0.62082	0	0.650304	FALSE	157	7261	0.0211647
381.11	Suppurative and unspecified otitis media	sense organs	0.0989647	0.102632	1.10403	0.902857	1.35002	0.334913	0	0.93233	FALSE	117	7334	0.0157026
381.2	Eustachian tube disorders	sense organs	0.119596	0.169292	1.12704	0.808795	1.57051	0.479909	0	0.480507	FALSE	41	7469	0.00545939
382	Otalgia	sense organs	-0.0850389	0.0845347	0.918477	0.778237	1.08399	0.314433	0	0.476713	FALSE	170	7342	0.0226305
386	Vertiginous syndromes and other disorders of vestibular system	sense organs	-0.0751253	0.0740896	0.927627	0.802247	1.0726	0.310593	0	0.835204	FALSE	228	6668	0.0330626
386.2	Peripheral or central vertigo	sense organs	-0.0878143	0.0807929	0.915931	0.781793	1.07308	0.277078	0	0.708732	FALSE	191	6692	0.0277495
386.9	Dizziness and giddiness (Light-headedness and vertigo)	sense organs	0.00658826	0.03763	1.00661	0.935041	1.08366	0.861017	0.403208	0.195507	FALSE	1021	6319	0.139101
389	Hearing loss	sense organs	-0.043012	0.0405635	0.9579	0.884693	1.03717	0.28898	0	0.549278	FALSE	902	6640	0.119597
389.1	Sensorineural hearing loss	sense organs	-0.013028	0.0555098	0.987057	0.885303	1.10051	0.814444	0	0.956489	FALSE	454	7112	0.0600053
389.2	Conductive hearing loss	sense organs	0.199933	0.183511	1.22132	0.852364	1.74998	0.275938	0	0.87493	FALSE	36	7391	0.00484718
389.4	Tinnitus	sense organs	-0.0319496	0.0638341	0.968555	0.854651	1.09764	0.616716	0	0.793768	FALSE	317	6919	0.0438087
395	Heart valve disorders	circulatory system	0.0699089	0.0676874	1.07241	0.939173	1.22455	0.301688	0	0.905496	FALSE	274	7501	0.0352412
395.1	Nonrheumatic mitral valve disorders	circulatory system	0.0731816	0.0923565	1.07593	0.897777	1.28943	0.428138	0	0.431279	FALSE	141	7533	0.0183737
396	Abnormal heart sounds	circulatory system	0.0727507	0.0723406	1.07546	0.933295	1.23929	0.314575	0	0.677322	FALSE	234	7466	0.0303896
401	Hypertension	circulatory system	-0.0861329	0.0313705	0.917472	0.862761	0.975653	0.00603884	0	0.723544	FALSE	3262	4598	0.415013
401.1	Essential hypertension	circulatory system	-0.0837523	0.031441	0.919659	0.864698	0.978114	0.00772655	0	0.843713	FALSE	3248	4608	0.413442
401.2	Hypertensive heart and/or renal disease	circulatory system	0.122165	0.106686	1.12994	0.916736	1.39273	0.252171	0	0.321657	FALSE	117	5332	0.0214718
401.21	Hypertensive heart disease	circulatory system	0.389004	0.143625	1.47551	1.1135	1.95522	0.00675941	0.557186	0.132901	FALSE	67	5374	0.0123139
411	Ischemic Heart Disease	circulatory system	-0.0833684	0.0439124	0.920012	0.844142	1.0027	0.0576279	0	0.51272	FALSE	842	7042	0.106799
411.2	Myocardial infarction	circulatory system	-0.0515606	0.111344	0.949746	0.763539	1.18136	0.643311	0	0.961089	FALSE	99	7208	0.0135487
411.3	Angina pectoris	circulatory system	-0.0660306	0.0699952	0.936102	0.8161	1.07375	0.345497	0	0.472443	FALSE	262	7162	0.0352909
411.4	Coronary atherosclerosis	circulatory system	-0.077462	0.0479956	0.925462	0.842374	1.01675	0.106541	0	0.506653	FALSE	698	7145	0.0889966
411.8	Other chronic ischemic heart disease, unspecified	circulatory system	-0.130374	0.140706	0.877767	0.666208	1.15651	0.35415	0.645437	0.0930748	FALSE	65	7188	0.00896181
415	Pulmonary heart disease	circulatory system	0.0889567	0.0898619	1.09303	0.916522	1.30354	0.32221	0	0.932828	FALSE	149	7994	0.0182979
418	Nonspecific chest pain	circulatory system	0.00228956	0.031893	1.00229	0.941558	1.06694	0.94277	0.66232	0.0852748	FALSE	1641	5410	0.232733
426	Cardiac conduction disorders	circulatory system	-0.0875386	0.0566679	0.916183	0.819873	1.02381	0.122403	0	0.646937	FALSE	414	6421	0.0605706
426.7	Abnormal electrocardiogram [ECG] [EKG]	circulatory system	-0.074741	0.0798243	0.927984	0.793586	1.08514	0.349109	0	0.75161	FALSE	194	6471	0.0291073
427	Cardiac dysrhythmias	circulatory system	-0.014803	0.0344032	0.985306	0.921058	1.05404	0.666991	0	0.355105	FALSE	1252	6017	0.172238
427.2	Atrial fibrillation and flutter	circulatory system	0.0619786	0.0724116	1.06394	0.923167	1.22618	0.392042	0.560193	0.131583	FALSE	259	6627	0.0376125
427.21	Atrial fibrillation	circulatory system	0.0875086	0.0742975	1.09145	0.943544	1.26254	0.238871	0.430515	0.185128	FALSE	246	6632	0.0357662
427.3	Other specified cardiac dysrhythmias	circulatory system	0.00678042	0.0876324	1.0068	0.847914	1.19547	0.938327	0	0.666635	FALSE	163	6487	0.0245113
427.5	Arrhythmia (cardiac) NOS	circulatory system	-0.0856805	0.121449	0.917887	0.723455	1.16457	0.48051	0	0.437415	FALSE	86	6466	0.0131258
427.7	Tachycardia NOS	circulatory system	0.00127873	0.0818699	1.00128	0.85284	1.17556	0.987538	0	0.322495	FALSE	178	6514	0.0265989
427.9	Palpitations	circulatory system	-0.0208525	0.0429187	0.979363	0.90035	1.06531	0.627066	0	0.52942	FALSE	717	6332	0.101717
428	Congestive heart failure; nonhypertensive	circulatory system	0.0024796	0.0593598	1.00248	0.89238	1.12617	0.96668	0	0.885491	FALSE	399	7321	0.0516839
428.1	Congestive heart failure (CHF) NOS	circulatory system	-0.0382454	0.0759859	0.962477	0.829299	1.11704	0.614738	0	0.714768	FALSE	233	7330	0.0308079
433	Cerebrovascular disease	circulatory system	0.0705864	0.0518013	1.07314	0.969532	1.18781	0.172997	0	0.985613	FALSE	500	7506	0.0624532
433.2	Occlusion of cerebral arteries	circulatory system	-0.0498356	0.0696119	0.951386	0.830047	1.09046	0.474049	0	0.821773	FALSE	263	7628	0.0333291
433.21	Cerebral artery occlusion, with cerebral infarction	circulatory system	-0.0582275	0.0707312	0.943435	0.821307	1.08372	0.410381	0	0.886558	FALSE	255	7632	0.0323317
433.3	Cerebral ischemia	circulatory system	0.0645969	0.0842973	1.06673	0.904274	1.25837	0.443499	0	0.522199	FALSE	177	7596	0.0227711
433.31	Transient cerebral ischemia	circulatory system	0.0623851	0.0845379	1.06437	0.901851	1.25618	0.460542	0	0.542204	FALSE	176	7603	0.022625
433.8	Late effects of cerebrovascular disease	circulatory system	0.0754699	0.137688	1.07839	0.823334	1.41246	0.583607	0	0.559722	FALSE	64	7638	0.00830953
443	Peripheral vascular disease	circulatory system	-0.0333773	0.0521385	0.967174	0.873221	1.07124	0.522065	0	0.589877	FALSE	513	7194	0.0665629
443.1	Raynaud's syndrome	circulatory system	0.232993	0.156821	1.26237	0.928327	1.71662	0.137352	0	0.601276	FALSE	48	7248	0.00657895
452	Other venous embolism and thrombosis	circulatory system	0.0384798	0.0809426	1.03923	0.886774	1.2179	0.634505	0.63101	0.0997146	FALSE	186	6808	0.0265942
452.2	Deep vein thrombosis [DVT]	circulatory system	-0.0157445	0.0964371	0.984379	0.814845	1.18919	0.870312	0.721548	0.0580832	FALSE	131	6840	0.0187921
454	Varicose veins	circulatory system	0.13266	0.0569666	1.14186	1.02123	1.27674	0.0198731	0.612362	0.10824	FALSE	402	6766	0.0560826
454.1	Varicose veins of lower extremity	circulatory system	0.144508	0.0578691	1.15547	1.03158	1.29425	0.0125192	0.415083	0.191032	FALSE	390	6774	0.0544389
454.11	Varicose veins of lower extremity, symptomtic	circulatory system	0.113233	0.0700268	1.11989	0.976269	1.28465	0.10588	0	0.909534	FALSE	257	6832	0.0362534
455	Hemorrhoids	circulatory system	-0.0460658	0.0520377	0.954979	0.862381	1.05752	0.376028	0	0.682663	FALSE	488	6387	0.0709818
456	Chronic venous insufficiency [CVI]	circulatory system	0.12987	0.0688059	1.13868	0.995025	1.30307	0.0590956	0.328672	0.222281	FALSE	278	6819	0.0391715
458	Hypotension	circulatory system	0.0531647	0.0985041	1.0546	0.869445	1.27919	0.58939	0.545536	0.137975	FALSE	129	7608	0.0166731
458.9	Hypotension NOS	circulatory system	-0.00507118	0.126669	0.994942	0.776206	1.27532	0.968065	0	0.724079	FALSE	76	7643	0.00984583
459	Other disorders of circulatory system	circulatory system	0.10518	0.0802432	1.11091	0.949239	1.30012	0.189939	0	0.878142	FALSE	188	7628	0.0240532
459.9	Circulatory disease NEC	circulatory system	0.28133	0.097305	1.32489	1.09485	1.60327	0.00383754	0	0.384426	FALSE	127	7642	0.016347
464	Acute sinusitis	respiratory	-0.00767156	0.0630544	0.992358	0.876993	1.1229	0.903164	0	0.701831	FALSE	324	5540	0.0552524
465	Acute upper respiratory infections of multiple or unspecified sites	respiratory	-0.0536006	0.0318436	0.947811	0.890464	1.00885	0.0923278	0	0.930347	FALSE	1589	4920	0.244124
465.2	Acute pharyngitis	respiratory	-0.123006	0.0509219	0.884258	0.800266	0.977066	0.0157098	0	0.660917	FALSE	513	5562	0.0844444
470	Septal Deviations/Turbinate Hypertrophy	respiratory	-0.0562695	0.0951518	0.945284	0.784457	1.13908	0.554276	0	0.524377	FALSE	135	5911	0.0223288
472	Chronic pharyngitis and nasopharyngitis	respiratory	-0.0780391	0.0599189	0.924928	0.822441	1.04019	0.192775	0	0.354767	FALSE	351	5749	0.057541
473	Diseases of the larynx and vocal cords	respiratory	0.0300551	0.0760529	1.03051	0.887803	1.19616	0.692705	0	0.788401	FALSE	215	5910	0.035102
473.4	Voice disturbance	respiratory	-0.0176475	0.0850382	0.982507	0.83167	1.1607	0.8356	0	0.749863	FALSE	171	5932	0.028019
474	Acute and chronic tonsillitis	respiratory	0.107085	0.116741	1.11303	0.885393	1.39919	0.358992	0	0.934269	FALSE	90	5874	0.0150905
474.1	Acute tonsillitis	respiratory	-0.0253811	0.182205	0.974938	0.682156	1.39338	0.889214	0.32451	0.223711	FALSE	37	5916	0.00621535
474.2	Chronic tonsillitis and adenoiditis	respiratory	0.206456	0.140164	1.22931	0.934016	1.61797	0.140763	0	0.879812	FALSE	62	5957	0.0103007
475	Chronic sinusitis	respiratory	-0.01005	0.0496668	0.99	0.898171	1.09122	0.839645	0.583483	0.121269	FALSE	541	5548	0.0888487
476	Allergic rhinitis	respiratory	-0.0379413	0.0311465	0.962769	0.905754	1.02337	0.223165	0.0519058	0.304416	FALSE	1688	4941	0.254639
477	Epistaxis or throat hemorrhage	respiratory	0.23356	0.108789	1.26309	1.02055	1.56328	0.0318009	0	0.866865	FALSE	102	5961	0.0168234
479	Other upper respiratory disease	respiratory	-0.122057	0.0613394	0.885098	0.784837	0.998168	0.0466066	0	0.994658	FALSE	331	5764	0.0543068
480	Pneumonia	respiratory	0.0126469	0.066344	1.01273	0.889243	1.15336	0.848818	0	0.773817	FALSE	285	7158	0.038291
481	Influenza	respiratory	0.0229487	0.119056	1.02321	0.810263	1.29213	0.84715	0	0.818868	FALSE	85	7143	0.0117598
483	Acute bronchitis and bronchiolitis	respiratory	0.0394754	0.0723794	1.04026	0.902681	1.19882	0.585482	0.250326	0.24811	FALSE	248	6784	0.0352673
495	Asthma	respiratory	-0.0235625	0.0309314	0.976713	0.919259	1.03776	0.446199	0	0.351543	FALSE	1691	5894	0.22294
495.2	Asthma with exacerbation	respiratory	0.0132957	0.055772	1.01338	0.90845	1.13044	0.811576	0	0.539822	FALSE	422	6263	0.0631264
496	Chronic airway obstruction	respiratory	0.0369038	0.0566449	1.03759	0.928562	1.15943	0.514727	0	0.977147	FALSE	427	6226	0.0641816
496.2	Chronic bronchitis	respiratory	-0.0178982	0.0869782	0.982261	0.828306	1.16483	0.836964	0	0.44702	FALSE	167	6324	0.0257279
496.21	Obstructive chronic bronchitis	respiratory	-0.0179453	0.105807	0.982215	0.798259	1.20856	0.865321	0	0.320359	FALSE	112	6349	0.0173348
497	Bronchitis	respiratory	0.0103527	0.0735945	1.01041	0.874686	1.16719	0.888129	0	0.497688	FALSE	234	6068	0.0371311
509	Respiratory failure, insufficiency, arrest	respiratory	-0.151313	0.120753	0.859579	0.678422	1.08911	0.21018	0	0.427942	FALSE	86	7784	0.0109276
509.1	Respiratory failure	respiratory	-0.0825936	0.134746	0.920725	0.707024	1.19902	0.539904	0	0.935418	FALSE	69	7806	0.0087619
510	Other diseases of lung	respiratory	0.173327	0.124087	1.18926	0.932507	1.5167	0.162468	0	0.362337	FALSE	79	8110	0.00964709
512	Other symptoms of respiratory system	respiratory	0.0115317	0.0290283	1.0116	0.955651	1.07082	0.691177	0.484585	0.163649	FALSE	2488	4324	0.365238
512.2	Painful respiration	respiratory	-0.11046	0.107671	0.895422	0.725067	1.1058	0.30494	0	0.330923	FALSE	104	5347	0.0190791
512.7	Shortness of breath	respiratory	0.0896012	0.0354767	1.09374	1.02027	1.1725	0.0115489	0	0.783521	FALSE	1437	5036	0.221999
512.8	Cough	respiratory	-0.0245399	0.0363759	0.975759	0.908614	1.04787	0.499916	0.765717	0.0388287	FALSE	1270	4752	0.210893
512.9	Other dyspnea	respiratory	0.0817555	0.0410111	1.08519	1.00138	1.17602	0.0462069	0	0.934905	FALSE	928	4999	0.156572
514	Abnormal findings examination of lungs	respiratory	0.0339202	0.075582	1.0345	0.892064	1.19968	0.653586	0	0.783591	FALSE	216	7629	0.0275335
514.2	Solitary pulmonary nodule	respiratory	0.0139923	0.0688635	1.01409	0.886054	1.16063	0.838988	0	0.411183	FALSE	266	7683	0.0334633
519	Other diseases of respiratory system, not elsewhere classified	respiratory	-0.0454758	0.131369	0.955543	0.738632	1.23615	0.729217	0	0.794847	FALSE	71	8003	0.00879366
521	Diseases of hard tissues of teeth	digestive	-0.0924786	0.0525912	0.911669	0.822378	1.01065	0.0786721	0.73761	0.0509135	FALSE	564	6997	0.0745933
521.1	Dental caries	digestive	-0.0675398	0.0534516	0.934691	0.841724	1.03792	0.206385	0.709058	0.0637471	FALSE	538	7019	0.0711923
525	Other diseases of the teeth and supporting structures	digestive	-0.0431217	0.0556383	0.957795	0.858842	1.06815	0.438318	0.721515	0.0580981	FALSE	470	7107	0.0620298
526	Diseases of the jaws	digestive	-0.0662351	0.0912455	0.935911	0.782647	1.11919	0.4679	0	0.886633	FALSE	156	7455	0.0204966
526.4	Temporomandibular joint disorders	digestive	-0.113437	0.103199	0.89276	0.729276	1.09289	0.271677	0	0.588967	FALSE	122	7502	0.0160021
526.41	Temporomandibular joint disorder, unspecified	digestive	-0.0946539	0.112874	0.909688	0.729145	1.13493	0.401705	0	0.637612	FALSE	101	7547	0.0132061
527	Diseases of the salivary glands	digestive	-0.00550124	0.113826	0.994514	0.79565	1.24308	0.961453	0	0.338053	FALSE	95	7766	0.012085
527.7	Disturbance of salivary secretion	digestive	-0.0532308	0.155742	0.948161	0.698738	1.28662	0.73251	0	0.716716	FALSE	51	7791	0.00650344
528	Diseases of the oral soft tissues, excluding lesions specific for gingiva and tongue	digestive	0.0146242	0.105385	1.01473	0.825368	1.24754	0.889633	0.508887	0.153594	FALSE	109	7767	0.0138395
530	Diseases of esophagus	digestive	-0.0529903	0.0279685	0.948389	0.8978	1.00183	0.0581394	0	0.933407	FALSE	2410	5090	0.321333
530.1	Esophagitis, GERD and related diseases	digestive	-0.0545245	0.0281336	0.946935	0.896134	1.00062	0.052616	0	0.859629	FALSE	2369	5101	0.317135
530.11	GERD	digestive	-0.0588003	0.0283126	0.942895	0.891997	0.996697	0.0378178	0	0.961367	FALSE	2333	5134	0.312441
530.9	Heartburn	digestive	0.162975	0.099159	1.17701	0.969114	1.4295	0.100264	0.837081	0.0132306	FALSE	123	5994	0.0201079
531	Peptic ulcer (excl. esophageal)	digestive	-0.126415	0.0924459	0.881249	0.735205	1.0563	0.171484	0	0.557828	FALSE	142	8032	0.0173722
532	Dysphagia	digestive	0.0146683	0.0579465	1.01478	0.905829	1.13683	0.800163	0.568551	0.127903	FALSE	399	5846	0.0638911
535	Gastritis and duodenitis	digestive	0.00149586	0.0571261	1.0015	0.895414	1.12015	0.97911	0.468174	0.170299	FALSE	390	7246	0.0510739
535.9	Gastritis and duodenitis, NOS	digestive	0.10106	0.0703571	1.10634	0.963832	1.26992	0.150894	0.831978	0.0147039	FALSE	252	7387	0.0329886
536	Disorders of function of stomach	digestive	-0.134989	0.0787294	0.873725	0.748791	1.01951	0.0864195	0	0.560948	FALSE	200	7349	0.0264936
536.3	Gastroparesis	digestive	-0.159439	0.119332	0.852622	0.674808	1.07729	0.181519	0	0.485514	FALSE	85	7530	0.0111622
536.8	Dyspepsia and other specified disorders of function of stomach	digestive	-0.0605248	0.104692	0.94127	0.766656	1.15566	0.563181	0	0.961274	FALSE	113	7380	0.0150807
539	Bariatric surgery	digestive	-0.158309	0.0796242	0.853586	0.730249	0.997755	0.0467899	0	0.973839	FALSE	194	8032	0.0235838
540	Appendiceal conditions	digestive	0.15312	0.166068	1.16546	0.84167	1.61382	0.356512	0	0.606022	FALSE	46	8209	0.00557238
540.1	Appendicitis	digestive	0.149401	0.169247	1.16114	0.833337	1.61788	0.377377	0	0.613737	FALSE	44	8212	0.00532946
550	Abdominal hernia	digestive	-0.0588029	0.0558952	0.942893	0.845053	1.05206	0.29279	0.674945	0.0794359	FALSE	403	7646	0.0500683
550.2	Diaphragmatic hernia	digestive	0.0569177	0.0944852	1.05857	0.879616	1.27393	0.546909	0.783457	0.0316379	FALSE	137	7728	0.0174189
550.4	Umbilical hernia	digestive	-0.178462	0.116641	0.836556	0.665595	1.05143	0.126016	0	0.521378	FALSE	90	7842	0.0113464
550.5	Ventral hernia	digestive	-0.201463	0.0897777	0.817534	0.685625	0.97482	0.024831	0	0.516065	FALSE	151	7836	0.0189057
555	Inflammatory bowel disease and other gastroenteritis and colitis	digestive	-0.0411938	0.116552	0.959643	0.76366	1.20592	0.723762	0	0.930894	FALSE	87	6403	0.0134052
555.2	Ulcerative colitis	digestive	-0.0697394	0.151278	0.932637	0.693337	1.25453	0.644797	0	0.325077	FALSE	52	6416	0.00803958
558	Noninfectious gastroenteritis	digestive	-0.0382322	0.0709718	0.962489	0.8375	1.10613	0.590097	0.548909	0.136512	FALSE	243	6187	0.0377916
560	Intestinal obstruction without mention of hernia	digestive	0.0351295	0.112829	1.03575	0.830264	1.2921	0.755534	0	0.590809	FALSE	95	6375	0.0146832
561	Symptoms involving digestive system	digestive	-0.0363912	0.0367975	0.964263	0.897167	1.03638	0.322683	0	0.460655	FALSE	1043	5773	0.153022
562	Diverticulosis and diverticulitis	digestive	-0.0368216	0.0713713	0.963848	0.838025	1.10856	0.605913	0	0.401306	FALSE	261	6217	0.0402902
562.1	Diverticulosis	digestive	0.0148382	0.0841719	1.01495	0.860591	1.19699	0.86007	0	0.811311	FALSE	186	6240	0.0289449
562.2	Diverticulitis	digestive	-0.000895194	0.106939	0.999105	0.810186	1.23208	0.993321	0	0.782303	FALSE	107	6393	0.0164615
564	Functional digestive disorders	digestive	0.0624501	0.0573294	1.06444	0.951312	1.19102	0.276012	0	0.988346	FALSE	387	6059	0.0600372
564.1	Irritable Bowel Syndrome	digestive	0.0491097	0.0664851	1.05034	0.922011	1.19652	0.460115	0	0.635811	FALSE	283	6159	0.0439305
565	Anal and rectal conditions	digestive	-0.0660366	0.0808682	0.936097	0.798887	1.09687	0.41416	0	0.458138	FALSE	188	7626	0.0240594
569	Other disorders of intestine	digestive	-0.0889187	0.0927108	0.91492	0.7629	1.09723	0.33751	0.494984	0.159376	FALSE	143	7689	0.0182584
571	Chronic liver disease and cirrhosis	digestive	-0.00416687	0.0464343	0.995842	0.909212	1.09073	0.928496	0	0.979754	FALSE	606	7060	0.0790504
571.5	Other chronic nonalcoholic liver disease	digestive	-0.000513548	0.0475608	0.999487	0.910528	1.09714	0.991385	0	0.949732	FALSE	574	7062	0.0751702
571.51	Cirrhosis of liver without mention of alcohol	digestive	0.0153277	0.0713777	1.01545	0.882876	1.16792	0.82997	0	0.87528	FALSE	245	7280	0.0325581
573	Other disorders of liver	digestive	0.0549912	0.115154	1.05653	0.843069	1.32404	0.632974	0	0.390626	FALSE	91	7242	0.0124097
573.7	Abnormal results of function study of liver	digestive	0.0426436	0.063185	1.04357	0.922012	1.18114	0.499739	0	0.644836	FALSE	326	6982	0.0446086
573.9	Abnormal serum enzyme levels	digestive	-0.0449343	0.084264	0.95606	0.810512	1.12775	0.593857	0.469492	0.169769	FALSE	176	7243	0.0237229
574	Cholelithiasis and cholecystitis	digestive	0.0070169	0.0562735	1.00704	0.901877	1.12447	0.900767	0	0.7096	FALSE	398	7597	0.0497811
574.1	Cholelithiasis	digestive	-0.00190461	0.0611455	0.998097	0.885372	1.12517	0.975151	0	0.563245	FALSE	335	7617	0.0421278
574.3	Cholecystitis without cholelithiasis	digestive	0.0683194	0.123849	1.07071	0.839944	1.36487	0.581199	0.165536	0.273647	FALSE	81	7718	0.0103859
575	Other biliary tract disease	digestive	-0.0385147	0.100388	0.962218	0.790356	1.17145	0.701232	0	0.631259	FALSE	122	7656	0.0156853
577	Diseases of pancreas	digestive	0.151087	0.114111	1.1631	0.930004	1.45462	0.185491	0	0.499723	FALSE	94	8146	0.0114078
578	Gastrointestinal hemorrhage	digestive	-0.0536561	0.0530509	0.947758	0.854162	1.05161	0.311821	0.727247	0.0555225	FALSE	455	7143	0.0598842
578.2	Blood in stool	digestive	-0.0261478	0.0948801	0.974191	0.808876	1.17329	0.782865	0.690147	0.0724183	FALSE	137	7292	0.0184412
578.8	Hemorrhage of rectum and anus	digestive	-0.0327779	0.0726749	0.967754	0.839274	1.1159	0.651975	0	0.828418	FALSE	232	7272	0.0309168
578.9	Hemorrhage of gastrointestinal tract	digestive	-0.0506594	0.10755	0.950602	0.769932	1.17367	0.637617	0	0.356345	FALSE	107	7374	0.0143029
579	Other symptoms involving abdomen and pelvis	digestive	-0.0772881	0.113973	0.925623	0.740322	1.15731	0.49769	0	0.996876	FALSE	95	7300	0.0128465
580	Nephritis; nephrosis; renal sclerosis	genitourinary	0.179926	0.0989209	1.19713	0.986142	1.45326	0.0689285	0.578976	0.123279	FALSE	127	7133	0.0174931
585	Renal failure	genitourinary	0.0761235	0.0489497	1.0791	0.980379	1.18775	0.119913	0	0.721487	FALSE	592	7049	0.0774768
585.1	Acute renal failure	genitourinary	0.0959767	0.0707677	1.10073	0.958174	1.2645	0.175029	0	0.758349	FALSE	262	7097	0.0356027
585.3	Chronic renal failure [CKD]	genitourinary	0.0430164	0.0576933	1.04395	0.932337	1.16894	0.455907	0	0.490591	FALSE	413	7099	0.0549787
585.33	Chronic Kidney Disease, Stage III	genitourinary	0.0521963	0.123522	1.05358	0.82704	1.34218	0.672611	0.0403791	0.307339	FALSE	85	7125	0.0117892
586	Other disorders of the kidney and ureters	genitourinary	0.00282336	0.077847	1.00283	0.86092	1.16813	0.971069	0	0.363406	FALSE	209	7067	0.0287246
590	Pyelonephritis	genitourinary	-0.163782	0.101397	0.848927	0.695923	1.03557	0.106256	0	0.560426	FALSE	118	6577	0.0176251
591	Urinary tract infection	genitourinary	-0.0059517	0.0369152	0.994066	0.924683	1.06865	0.871915	0	0.864249	FALSE	1090	5789	0.158453
592	Cystitis and urethritis	genitourinary	0.0691882	0.0766353	1.07164	0.922181	1.24532	0.366619	0	0.81918	FALSE	210	6496	0.0313152
592.1	Cystitis	genitourinary	0.0658787	0.0781039	1.0681	0.916492	1.24478	0.398963	0	0.701141	FALSE	202	6505	0.0301178
593	Hematuria	genitourinary	0.0194567	0.0639032	1.01965	0.899612	1.1557	0.760769	0	0.400175	FALSE	305	6452	0.0451384
594	Urinary calculus	genitourinary	-0.116131	0.0590659	0.890359	0.793027	0.999636	0.0492843	0	0.897089	FALSE	352	7708	0.0436725
594.1	Calculus of kidney	genitourinary	-0.117108	0.0608948	0.88949	0.789418	1.00225	0.0544661	0	0.838964	FALSE	330	7730	0.0409429
594.3	Calculus of ureter	genitourinary	-0.369942	0.15553	0.690775	0.509271	0.936965	0.0173788	0	0.536951	FALSE	51	7851	0.00645406
595	Hydronephrosis	genitourinary	-0.0968936	0.144924	0.907653	0.683219	1.20581	0.503762	0	0.671374	FALSE	57	7844	0.00721428
596	Other disorders of bladder	genitourinary	0.0838358	0.0849489	1.08745	0.920663	1.28445	0.323693	0.618577	0.105407	FALSE	174	7859	0.0216606
596.5	Functional disorders of bladder	genitourinary	0.0686029	0.0933561	1.07101	0.891926	1.28605	0.46243	0.614389	0.107318	FALSE	143	7889	0.0178038
598	Abnormal findings on examination of urine	genitourinary	0.0610204	0.125173	1.06292	0.831675	1.35846	0.625912	0.742394	0.0488093	FALSE	76	7954	0.00946451
599	Other symptoms/disorders or the urinary system	genitourinary	-0.00875393	0.0331957	0.991284	0.928842	1.05792	0.792006	0	0.584586	FALSE	1420	5620	0.201705
599.2	Retention of urine	genitourinary	-0.129625	0.124637	0.878425	0.688039	1.12149	0.29833	0	0.813821	FALSE	79	6352	0.0122842
599.3	Dysuria	genitourinary	0.0092796	0.0482853	1.00932	0.918184	1.10951	0.847599	0	0.883345	FALSE	583	6109	0.0871189
599.4	Urinary incontinence	genitourinary	0.0578562	0.0455314	1.05956	0.969104	1.15847	0.203839	0	0.33338	FALSE	675	6004	0.101063
599.5	Frequency of urination and polyuria	genitourinary	-0.0386126	0.057803	0.962123	0.85907	1.07754	0.504131	0.304829	0.230383	FALSE	390	6180	0.0593607
599.9	Other abnormality of urination	genitourinary	0.0302158	0.104472	1.03068	0.839839	1.26488	0.77241	0.336296	0.219644	FALSE	112	6262	0.0175714
610	Benign mammary dysplasias	genitourinary	0.0326262	0.0665644	1.03316	0.906796	1.17714	0.624031	0.124071	0.285305	FALSE	283	6464	0.0419446
610.1	Cystic mastopathy	genitourinary	0.0358448	0.0871958	1.03649	0.873667	1.22967	0.681011	0	0.343088	FALSE	161	6567	0.0239298
610.4	Benign neoplasm of breast	genitourinary	0.0229114	0.113466	1.02318	0.819158	1.27801	0.839978	0	0.70094	FALSE	94	6701	0.0138337
611	Abnormal findings on mammogram or breast exam	genitourinary	-0.00265453	0.0408567	0.997349	0.920598	1.0805	0.948197	0.391926	0.199704	FALSE	842	6190	0.119738
611.1	Abnormal mammogram	genitourinary	-0.0256121	0.0483697	0.974713	0.886552	1.07164	0.596454	0	0.366761	FALSE	567	6482	0.0804369
612	Breast conditions, congenital or relating to hormones	genitourinary	-0.00635694	0.0870797	0.993663	0.837755	1.17859	0.941805	0.110078	0.289124	FALSE	161	6654	0.0236244
612.1	Galactorrhea	genitourinary	0.0063277	0.165093	1.00635	0.728149	1.39084	0.969426	0.2476	0.248969	FALSE	45	6732	0.00664011
612.2	Hypertrophy of breast (Gynecomastia)	genitourinary	0.0676186	0.108175	1.06996	0.865541	1.32265	0.531916	0	0.437577	FALSE	103	6717	0.0151026
613	Other nonmalignant breast conditions	genitourinary	-0.0199719	0.056385	0.980226	0.87767	1.09477	0.723185	0	0.445	FALSE	403	7280	0.0524535
613.5	Mastodynia	genitourinary	0.0196867	0.0765614	1.01988	0.87777	1.185	0.797074	0	0.506922	FALSE	209	7492	0.0271393
613.7	Other signs and symptoms in breast	genitourinary	-0.0572635	0.130366	0.944345	0.731414	1.21927	0.660479	0.346539	0.216065	FALSE	72	7612	0.00937012
613.8	Other specified disorders of breast	genitourinary	-0.0335735	0.142573	0.966984	0.731241	1.27873	0.813835	0	0.678394	FALSE	61	7619	0.00794271
614	Inflammatory diseases of female pelvic organs	genitourinary	-0.0679213	0.043765	0.934334	0.85753	1.01802	0.120673	0	0.897843	FALSE	778	6575	0.105807
614.3	Pelvic inflammatory disease (PID)	genitourinary	-0.115538	0.15711	0.890887	0.654773	1.21215	0.462099	0	0.772642	FALSE	48	7491	0.00636689
614.5	Inflammatory disease of cervix, vagina, and vulva	genitourinary	-0.0675363	0.0450933	0.934694	0.85563	1.02106	0.134211	0	0.807999	FALSE	719	6622	0.0979431
614.52	Vaginitis and vulvovaginitis	genitourinary	-0.0671653	0.0481891	0.935041	0.850769	1.02766	0.163382	0	0.40937	FALSE	612	6718	0.0834925
615	Endometriosis	genitourinary	0.0428463	0.0978992	1.04378	0.861541	1.26456	0.661634	0.260461	0.244895	FALSE	127	7393	0.0168883
618	Genital prolapse	genitourinary	-0.043914	0.0834108	0.957036	0.812698	1.12701	0.598556	0	0.571426	FALSE	181	7953	0.0222523
618.1	Prolapse of vaginal walls	genitourinary	-0.0819958	0.102744	0.921276	0.753241	1.1268	0.424836	0	0.768562	FALSE	119	7985	0.0146841
619	Noninflammatory female genital disorders	genitourinary	-0.0526248	0.0408448	0.948736	0.875746	1.02781	0.197604	0.165309	0.273712	FALSE	839	6311	0.117343
619.2	Disorders of uterus, NEC	genitourinary	-0.20993	0.138142	0.810641	0.61836	1.06271	0.128594	0.104841	0.290539	FALSE	68	6737	0.00999265
619.4	Noninflammatory disorders of vagina	genitourinary	-0.0629493	0.0626907	0.938991	0.830422	1.06175	0.315318	0.673231	0.0802287	FALSE	321	6646	0.0460744
620	Dysplasia of female genital organs	genitourinary	-0.254609	0.173843	0.77522	0.551378	1.08993	0.143032	0.66145	0.0856773	FALSE	42	7862	0.00531377
622	Polyp of female genital organs	genitourinary	0.168981	0.096833	1.1841	0.979407	1.43157	0.0809711	0.403619	0.195353	FALSE	130	7847	0.0162969
622.1	Polyp of corpus uteri	genitourinary	0.169684	0.11596	1.18493	0.944033	1.4873	0.143388	0.669179	0.0821023	FALSE	90	7897	0.0112683
622.2	Mucous polyp of cervix	genitourinary	0.389594	0.174819	1.47638	1.04807	2.07972	0.0258437	0	0.598109	FALSE	40	7902	0.00503651
624.9	stress incontinence, female	genitourinary	-0.0540569	0.0637364	0.947378	0.836124	1.07344	0.396364	0	0.867198	FALSE	315	7481	0.0404053
625	Pain and other symptoms associated with female genital organs	genitourinary	-0.089484	0.0680503	0.914403	0.800227	1.04487	0.188521	0	0.744133	FALSE	286	7263	0.0378858
626	Disorders of menstruation and other abnormal bleeding from female genital tract	genitourinary	0.00192179	0.0342127	1.00192	0.936942	1.07141	0.955205	0.140651	0.280705	FALSE	1567	4994	0.238836
626.1	Irregular menstrual cycle/bleeding	genitourinary	0.00228868	0.0372378	1.00229	0.931745	1.07818	0.950992	0.527099	0.1459	FALSE	1163	5221	0.182174
626.11	Absent or infrequent menstruation	genitourinary	-0.00779306	0.0682547	0.992237	0.867995	1.13426	0.909098	0.450701	0.177253	FALSE	276	5907	0.0446385
626.12	Excessive or frequent menstruation	genitourinary	0.00972996	0.0542695	1.00978	0.907886	1.1231	0.85771	0.520246	0.148811	FALSE	440	5819	0.0702988
626.13	Irregular menstrual cycle	genitourinary	-0.0678777	0.066576	0.934375	0.820071	1.06461	0.307941	0	0.342112	FALSE	297	5879	0.0480894
626.14	Irregular menstrual bleeding	genitourinary	0.116378	0.096097	1.12342	0.93056	1.35625	0.225878	0	0.939778	FALSE	134	6036	0.021718
626.2	Dysmenorrhea	genitourinary	0.00676911	0.0709054	1.00679	0.876163	1.1569	0.923944	0	0.611942	FALSE	254	5857	0.0415644
626.8	Infertility, female	genitourinary	-0.0545395	0.0977824	0.946921	0.781774	1.14695	0.577006	0.312959	0.227645	FALSE	129	6047	0.0208873
627	Menopausal and postmenopausal disorders	genitourinary	-0.00830484	0.043339	0.99173	0.910968	1.07965	0.848036	0	0.433946	FALSE	852	5574	0.132586
627.1	Postmenopausal bleeding	genitourinary	-0.0648871	0.0787842	0.937173	0.80308	1.09366	0.410163	0	0.402259	FALSE	202	6141	0.0318461
627.2	Symptomatic menopause	genitourinary	-0.0561446	0.0613968	0.945402	0.838215	1.0663	0.360478	0	0.729974	FALSE	393	5801	0.0634485
627.3	Postmenopausal atrophic vaginitis	genitourinary	-0.12402	0.0728262	0.883362	0.76586	1.01889	0.0885765	0.0131402	0.31411	FALSE	253	6031	0.040261
627.4	Premenopausal menorrhagia	genitourinary	0.511042	0.180431	1.66703	1.17047	2.37425	0.00462098	0.195793	0.264805	FALSE	36	6144	0.00582524
627.5	Premature menopause and other ovarian failure	genitourinary	-0.340273	0.180377	0.711576	0.499671	1.01335	0.0592337	0	0.806149	FALSE	39	6152	0.00629947
628	Ovarian cyst	genitourinary	-0.103411	0.0614521	0.901756	0.799431	1.01718	0.0924156	0.6528	0.0896757	FALSE	341	5833	0.0552316
634	Miscarriage; stillbirth	pregnancy complications	0.136601	0.0882257	1.14637	0.964334	1.36277	0.121546	0.311205	0.228238	FALSE	162	7883	0.0201367
636	Early or threatened labor; hemorrhage in early pregnancy	pregnancy complications	0.139264	0.0937799	1.14943	0.956436	1.38136	0.137542	0.312954	0.227646	FALSE	142	7863	0.0177389
636.3	Hemorrhage in early pregnancy	pregnancy complications	0.0377556	0.134664	1.03848	0.797574	1.35214	0.779194	0	0.347429	FALSE	67	7924	0.00838443
646	Other complications of pregnancy NEC	pregnancy complications	-0.104531	0.123385	0.900747	0.707257	1.14717	0.396887	0	0.844864	FALSE	80	8031	0.00986315
649	Other conditions or status of the mother complicating pregnancy, childbirth, or the puerperium	pregnancy complications	-0.106632	0.0918548	0.898857	0.750764	1.07616	0.245695	0	0.393025	FALSE	148	7892	0.018408
649.1	Diabetes or abnormal glucose tolerance complicating pregnancy	pregnancy complications	0.101364	0.10911	1.10668	0.893608	1.37056	0.352885	0	0.423662	FALSE	104	7978	0.0128681
654	Other and unspecified complications of birth; puerperium affecting management of mother	pregnancy complications	0.0319929	0.0969968	1.03251	0.85375	1.2487	0.741525	0	0.419434	FALSE	133	8014	0.016325
654.1	Abnormality of organs and soft tissues of pelvis complicating pregnancy, childbirth, or the puerperium	pregnancy complications	0.049058	0.137537	1.05028	0.80211	1.37524	0.721324	0	0.385851	FALSE	66	8001	0.00818148
655	Known or suspected fetal abnormality affecting management of mother	pregnancy complications	-0.148465	0.106622	0.86203	0.699464	1.06238	0.163787	0.7978	0.0261572	FALSE	113	8064	0.0138192
656	Other perinatal conditions of fetus or newborn	pregnancy complications	0.0173036	0.0790285	1.01745	0.871456	1.18791	0.826686	0.422121	0.188351	FALSE	212	7930	0.0260378
681	Superficial cellulitis and abscess	dermatologic	0.0423236	0.0493272	1.04323	0.947095	1.14913	0.390883	0	0.589669	FALSE	535	6805	0.0728883
681.1	Cellulitis and abscess of fingers/toes	dermatologic	0.0325838	0.120195	1.03312	0.816282	1.30756	0.786322	0.232928	0.253546	FALSE	83	7139	0.0114927
681.5	Cellulitis and abscess of leg, except foot	dermatologic	0.140004	0.0946311	1.15028	0.955549	1.38469	0.139014	0.488301	0.162127	FALSE	137	7168	0.0187543
681.7	Cellulitis and abscess of trunk	dermatologic	-0.0744621	0.138295	0.928243	0.707855	1.21725	0.590282	0.647061	0.0923256	FALSE	63	7161	0.00872093
686.1	Carbuncle and furuncle	dermatologic	0.0545169	0.145547	1.05603	0.793938	1.40464	0.707983	0.836935	0.0132716	FALSE	56	7155	0.00776591
687	Symptoms affecting skin	dermatologic	-0.0731002	0.0894593	0.929508	0.780019	1.10765	0.413852	0	0.813424	FALSE	154	6030	0.024903
687.1	Rash and other nonspecific skin eruption	dermatologic	-0.0928689	0.0395355	0.911313	0.843364	0.984737	0.0188239	0.690551	0.0722324	FALSE	917	5629	0.140086
687.4	Disturbance of skin sensation	dermatologic	0.0566485	0.0496171	1.05828	0.960214	1.16637	0.253573	0	0.826072	FALSE	530	5681	0.0853325
689	Disorder of skin and subcutaneous tissue NOS	dermatologic	0.00286693	0.0806672	1.00287	0.856211	1.17465	0.971649	0.29929	0.232234	FALSE	191	7552	0.0246674
690	Erythematosquamous dermatosis	dermatologic	0.0661206	0.0818091	1.06836	0.91008	1.25416	0.418958	0	0.424576	FALSE	180	6949	0.025249
690.1	Seborrheic dermatitis	dermatologic	0.0671585	0.0817878	1.06946	0.911064	1.25541	0.411572	0	0.43337	FALSE	180	6951	0.0252419
694	Dyschromia and Vitiligo	dermatologic	0.0352643	0.0694229	1.03589	0.904112	1.18688	0.611479	0	0.330658	FALSE	258	6861	0.036241
694.2	Other dyschromia	dermatologic	0.0473806	0.073547	1.04852	0.907766	1.2111	0.519431	0	0.334308	FALSE	229	6879	0.0322172
695	Erythematous conditions	dermatologic	-0.052222	0.0499704	0.949118	0.860568	1.04678	0.295997	0	0.597235	FALSE	505	6840	0.0687543
695.3	Rosacea	dermatologic	-0.120135	0.0976175	0.886801	0.732376	1.07379	0.218447	0	0.31874	FALSE	129	7024	0.0180344
695.4	Lupus (localized and systemic)	dermatologic	0.0398948	0.0794197	1.0407	0.890684	1.21599	0.615437	0.079133	0.297374	FALSE	189	7043	0.0261338
695.42	Systemic lupus erythematosus	dermatologic	0.0434091	0.0818242	1.04437	0.889618	1.22603	0.595753	0	0.534666	FALSE	178	7048	0.0246333
695.7	Prurigo and Lichen	dermatologic	-0.237229	0.122414	0.788811	0.620545	1.0027	0.0526334	0	0.973179	FALSE	79	7054	0.0110753
695.8	Other specified erythematous conditions	dermatologic	-0.0147995	0.104939	0.985309	0.802137	1.21031	0.887847	0	0.964407	FALSE	109	7049	0.0152277
696	Psoriasis and related disorders	dermatologic	0.0241413	0.0928905	1.02444	0.853917	1.229	0.794949	0	0.974972	FALSE	140	6852	0.0200229
696.4	Psoriasis	dermatologic	0.0525113	0.0978527	1.05391	0.869987	1.27673	0.591519	0	0.802548	FALSE	126	6874	0.018
696.41	Psoriasis vulgaris	dermatologic	0.0982401	0.102451	1.10323	0.902524	1.34856	0.337609	0	0.841378	FALSE	115	6879	0.0164427
698	Pruritus and related conditions	dermatologic	-0.0340485	0.0596817	0.966525	0.859828	1.08646	0.568338	0	0.825598	FALSE	352	7397	0.0454252
700	Corns and callosities	dermatologic	0.0600228	0.108209	1.06186	0.858934	1.31273	0.579105	0.789045	0.0294633	FALSE	107	7566	0.013945
701.2	Scar conditions and fibrosis of skin	dermatologic	0.0486472	0.133228	1.04985	0.808581	1.36311	0.715005	0	0.741341	FALSE	70	7580	0.00915033
701.4	Keloid scar	dermatologic	0.0501325	0.142688	1.05141	0.794907	1.39068	0.72533	0.266266	0.243037	FALSE	58	7624	0.00755012
702	Degenerative skin conditions and other dermatoses	dermatologic	0.0118569	0.0802937	1.01193	0.864576	1.18439	0.882604	0	0.89188	FALSE	201	7261	0.0269365
702.2	Seborrheic keratosis	dermatologic	0.00266544	0.0846238	1.00267	0.849426	1.18356	0.974873	0	0.700783	FALSE	177	7765	0.0222866
703	Diseases of nail, NOS	dermatologic	0.0201145	0.0989903	1.02032	0.840378	1.23879	0.838981	0	0.339698	FALSE	128	7087	0.0177408
703.1	Ingrowing nail	dermatologic	0.0404759	0.0922308	1.04131	0.869103	1.24763	0.660767	0	0.656243	FALSE	146	7120	0.0200936
704	Diseases of hair and hair follicles	dermatologic	0.0785114	0.0534539	1.08168	0.974085	1.20115	0.141896	0.553166	0.134658	FALSE	448	6936	0.0606717
704.1	Alopecia	dermatologic	0.0674608	0.0609894	1.06979	0.949256	1.20562	0.268681	0.259138	0.245317	FALSE	339	7074	0.0457305
704.11	Alopecia Areata	dermatologic	0.108291	0.15099	1.11437	0.828909	1.49814	0.473246	0	0.551878	FALSE	53	7214	0.00729324
704.2	Hirsutism	dermatologic	-0.167615	0.123942	0.845679	0.663294	1.07821	0.176257	0	0.966146	FALSE	77	7191	0.0105944
705	Disorders of sweat glands	dermatologic	0.184455	0.121193	1.20256	0.948304	1.52499	0.128013	0.824391	0.0170184	FALSE	82	7067	0.0114701
705.8	Hyperhidrosis	dermatologic	-0.111603	0.152865	0.894399	0.662845	1.20684	0.465345	0.722167	0.0578045	FALSE	52	7070	0.00730132
706	Diseases of sebaceous glands	dermatologic	-0.00197036	0.040108	0.998032	0.922581	1.07965	0.960819	0.915456	0.000583411	FALSE	855	6521	0.115916
706.1	Acne	dermatologic	0.0478849	0.061212	1.04905	0.930449	1.18277	0.434051	0.854853	0.0086701	FALSE	362	6764	0.0507999
706.2	Sebaceous cyst	dermatologic	0.102803	0.0847859	1.10827	0.938592	1.30863	0.22532	0.487916	0.162285	FALSE	171	6925	0.0240981
706.8	Other specified diseases of sebaceous glands	dermatologic	-0.107642	0.0619792	0.897949	0.795234	1.01393	0.0824335	0	0.413081	FALSE	336	7030	0.045615
709	Diffuse diseases of connective tissue	dermatologic	0.0103378	0.0876486	1.01039	0.850909	1.19977	0.906111	0.530397	0.144492	FALSE	156	6976	0.0218732
709.2	Sicca syndrome	dermatologic	-0.187264	0.12088	0.829225	0.654303	1.05091	0.12134	0	0.511161	FALSE	81	7008	0.0114262
714	Rheumatoid arthritis and other inflammatory polyarthropathies	musculoskeletal	0.0179333	0.0617742	1.0181	0.901999	1.14913	0.771583	0	0.456714	FALSE	324	7527	0.0412686
714.1	Rheumatoid arthritis	musculoskeletal	0.0409682	0.066984	1.04182	0.913641	1.18798	0.540794	0	0.942964	FALSE	275	7570	0.0350542
715	Other inflammatory spondylopathies	musculoskeletal	-0.0556432	0.0939716	0.945877	0.786766	1.13716	0.553765	0	0.818498	FALSE	137	7529	0.0178711
715.1	Sacroiliitis NEC	musculoskeletal	-0.0138404	0.0993204	0.986255	0.811797	1.1982	0.889173	0	0.656255	FALSE	122	7554	0.0158937
716	Other arthropathies	musculoskeletal	0.0796016	0.085301	1.08286	0.916141	1.27991	0.350724	0	0.864793	FALSE	176	7416	0.0231823
716.9	Arthropathy NOS	musculoskeletal	0.0635234	0.0961011	1.06558	0.882646	1.28644	0.508609	0	0.918518	FALSE	136	7500	0.0178104
720	Spinal stenosis	musculoskeletal	0.0420225	0.0754426	1.04292	0.899566	1.20911	0.577519	0.283872	0.237327	FALSE	224	7062	0.0307439
721	Spondylosis and allied disorders	musculoskeletal	0.0240742	0.0440987	1.02437	0.939547	1.11684	0.585123	0	0.936131	FALSE	691	6787	0.0924044
721.1	Spondylosis without myelopathy	musculoskeletal	0.029078	0.0448627	1.0295	0.942847	1.12413	0.516885	0	0.784574	FALSE	661	6812	0.0884518
722	Intervertebral disc disorders	musculoskeletal	0.0935197	0.0478555	1.09803	0.999725	1.20601	0.0506762	0	0.987852	FALSE	602	6683	0.0826356
722.1	Displacement of intervertebral disc	musculoskeletal	0.152509	0.0737746	1.16475	1.00795	1.34596	0.0387121	0	0.614564	FALSE	223	7064	0.0306024
722.6	Degeneration of intervertebral disc	musculoskeletal	0.0441294	0.0634621	1.04512	0.922882	1.18354	0.486827	0.432405	0.184398	FALSE	340	6795	0.0476524
722.8	Postlaminectomy syndrome	musculoskeletal	0.142598	0.157865	1.15327	0.846359	1.57146	0.366372	0.479378	0.165771	FALSE	49	7243	0.00671969
722.9	Other and unspecified disc disorder	musculoskeletal	0.105783	0.140343	1.11158	0.844269	1.46353	0.451	0	0.569457	FALSE	61	7179	0.00842541
723	Other disorders of cervical region	musculoskeletal	-0.0926806	0.125054	0.911485	0.71335	1.16465	0.458619	0	0.355326	FALSE	76	7184	0.0104683
724	Other and unspecified disorders of back	musculoskeletal	-0.0363129	0.0733823	0.964338	0.835154	1.11351	0.620709	0	0.793757	FALSE	225	7001	0.0311376
724.1	Disorders of sacrum	musculoskeletal	-0.10283	0.101405	0.902281	0.739649	1.10067	0.310558	0	0.351336	FALSE	117	7212	0.015964
724.8	Other symptoms referable to back	musculoskeletal	0.0848632	0.116458	1.08857	0.866416	1.36768	0.466184	0	0.362608	FALSE	86	7100	0.0119677
726	Peripheral enthesopathies and allied syndromes	musculoskeletal	-0.0588333	0.0364529	0.942864	0.87785	1.01269	0.106537	0	0.368318	FALSE	1183	5433	0.178809
726.1	Enthesopathy	musculoskeletal	-0.0348985	0.0462231	0.965703	0.882061	1.05728	0.450249	0	0.573875	FALSE	632	5774	0.0986575
726.2	Synoviopathy	musculoskeletal	-0.501804	0.164992	0.605437	0.438155	0.836586	0.00235495	0	0.443376	FALSE	46	6298	0.00725095
726.3	Bursitis	musculoskeletal	-0.115732	0.0962409	0.890714	0.737595	1.07562	0.22916	0	0.711627	FALSE	132	6201	0.0208432
726.4	Calcaneal spur; Exostosis NOS	musculoskeletal	0.223645	0.102627	1.25063	1.02275	1.52927	0.0293172	0.573861	0.125552	FALSE	118	6175	0.018751
727	Other disorders of synovium, tendon, and bursa	musculoskeletal	-0.113952	0.0471516	0.892301	0.813534	0.978693	0.0156611	0	0.424571	FALSE	611	5820	0.0950086
727.1	Synovitis and tenosynovitis	musculoskeletal	-0.187265	0.0611919	0.829224	0.735504	0.934886	0.00221125	0	0.842908	FALSE	342	6062	0.0534041
727.4	Ganglion and cyst of synovium, tendon, and bursa	musculoskeletal	-0.0431062	0.111427	0.95781	0.769897	1.19159	0.698861	0	0.95686	FALSE	99	6219	0.0156695
727.6	Rupture of tendon, nontraumatic	musculoskeletal	-0.0811495	0.161815	0.922056	0.67146	1.26618	0.616022	0	0.57634	FALSE	47	6309	0.00739459
728.7	Fasciitis	musculoskeletal	0.0260859	0.0498864	1.02643	0.93082	1.13186	0.60104	0	0.494367	FALSE	544	5827	0.0853869
729	Other disorders of soft tissues	musculoskeletal	0.0594522	0.0656399	1.06126	0.93314	1.20696	0.365077	0	0.514537	FALSE	290	6212	0.0446017
733	Other disorders of bone and cartilage	musculoskeletal	0.00129689	0.0467598	1.0013	0.913611	1.0974	0.977873	0	0.349811	FALSE	666	6578	0.0919382
735	Acquired foot deformities	musculoskeletal	-0.0466402	0.0511922	0.954431	0.863315	1.05516	0.362254	0	0.410133	FALSE	519	7175	0.0674552
735.1	Flat foot	musculoskeletal	-0.121658	0.088474	0.885451	0.744484	1.05311	0.16911	0	0.517025	FALSE	161	7473	0.0210899
735.2	Acquired toe deformities	musculoskeletal	-0.025281	0.0783201	0.975036	0.836285	1.13681	0.746853	0	0.448791	FALSE	205	7505	0.0265888
735.21	Hammer toe (acquired)	musculoskeletal	-0.00326964	0.0928497	0.996736	0.830895	1.19568	0.971909	0	0.788591	FALSE	143	7584	0.0185065
735.3	Hallux valgus (Bunion)	musculoskeletal	-0.00810393	0.0780572	0.991929	0.851213	1.15591	0.917312	0	0.3927	FALSE	209	7462	0.0272455
736	Other acquired deformities of limbs	musculoskeletal	0.0998616	0.133055	1.10502	0.851359	1.43425	0.452937	0.594263	0.116433	FALSE	71	7583	0.0092762
737	Curvature of spine	musculoskeletal	-0.0518734	0.108068	0.949449	0.768218	1.17343	0.631221	0	0.594729	FALSE	103	7566	0.0134307
737.3	Kyphoscoliosis and scoliosis	musculoskeletal	-0.0993923	0.116657	0.905387	0.720337	1.13798	0.394213	0	0.813175	FALSE	88	7602	0.0114434
738	Other acquired musculoskeletal deformity	musculoskeletal	-0.197964	0.100683	0.8204	0.673479	0.999371	0.0492738	0	0.7075	FALSE	120	7544	0.0156576
738.4	Acquired spondylolisthesis	musculoskeletal	-0.290707	0.137943	0.747735	0.570598	0.979861	0.0350788	0.230359	0.25434	FALSE	64	7615	0.00833442
740	Osteoarthrosis	musculoskeletal	-0.0254674	0.0321673	0.974854	0.91529	1.03829	0.428525	0.645443	0.0930721	FALSE	1867	5697	0.246827
740.1	Osteoarthritis; localized	musculoskeletal	-0.0338049	0.0384127	0.96676	0.896648	1.04236	0.378836	0.225073	0.255966	FALSE	1092	5943	0.155224
740.11	Osteoarthrosis, localized, primary	musculoskeletal	-0.0249592	0.0404242	0.97535	0.901055	1.05577	0.53695	0.757706	0.0421986	FALSE	951	6105	0.134779
740.12	Osteoarthrosis, localized, secondary	musculoskeletal	0.00324771	0.138734	1.00325	0.764398	1.31674	0.981324	0	0.327511	FALSE	62	6449	0.00952235
740.2	Osteoarthrosis, generalized	musculoskeletal	-0.115	0.11433	0.891367	0.712424	1.11526	0.314486	0	0.949295	FALSE	99	6434	0.0151538
740.9	Osteoarthrosis NOS	musculoskeletal	-0.0044813	0.0379654	0.995529	0.92414	1.07243	0.906039	0.504692	0.155347	FALSE	1213	5994	0.168309
741	Symptoms and disorders of the joints	musculoskeletal	-0.0101216	0.0476173	0.989929	0.901721	1.08677	0.831668	0.352244	0.214054	FALSE	574	7133	0.0744777
741.2	Stiffness of joint	musculoskeletal	-0.0256305	0.0626067	0.974695	0.86214	1.10194	0.682254	0.423202	0.187938	FALSE	319	7489	0.0408555
741.3	Difficulty in walking	musculoskeletal	-0.023802	0.122402	0.976479	0.7682	1.24123	0.845817	0.587998	0.119248	FALSE	87	7441	0.0115569
741.4	Joint effusions	musculoskeletal	0.139627	0.111024	1.14984	0.924987	1.42936	0.208526	0.356388	0.212585	FALSE	99	7419	0.0131684
742	Derangement of joint, non-traumatic	musculoskeletal	-0.0579645	0.10235	0.943683	0.772157	1.15331	0.571166	0	0.674027	FALSE	116	7349	0.0155392
742.9	Other derangement of joint	musculoskeletal	-0.0353128	0.108792	0.965303	0.779938	1.19472	0.745491	0	0.675634	FALSE	102	7370	0.013651
743	Osteoporosis, osteopenia and pathological fracture	musculoskeletal	-0.032601	0.0431817	0.967925	0.889376	1.05341	0.450265	0	0.766157	FALSE	901	6839	0.116408
743.1	Osteoporosis	musculoskeletal	-0.0403525	0.0467353	0.960451	0.876383	1.05258	0.387902	0	0.333877	FALSE	759	7024	0.0975202
743.11	Osteoporosis NOS	musculoskeletal	-0.0313989	0.0473098	0.969089	0.88327	1.06325	0.506891	0	0.359265	FALSE	744	7027	0.0957406
743.9	Osteopenia or other disorder of bone and cartilage	musculoskeletal	0.00946857	0.0914082	1.00951	0.843928	1.20759	0.917498	0.547636	0.137064	FALSE	171	6971	0.0239429
745	Pain in joint	musculoskeletal	-0.0525357	0.0284266	0.94882	0.897403	1.00318	0.0645851	0	0.860031	FALSE	3577	3382	0.514011
751	Genitourinary congenital anomalies	congenital anomalies	-0.126378	0.152791	0.881282	0.65322	1.18897	0.408164	0	0.706458	FALSE	53	8119	0.00648556
755	Congenital anomalies of limbs	congenital anomalies	0.00696386	0.121295	1.00699	0.793922	1.27723	0.954216	0	0.476611	FALSE	87	8049	0.0106932
760	Back pain	symptoms	-0.0071322	0.0278863	0.992893	0.940082	1.04867	0.798136	0	0.989967	FALSE	3030	4204	0.418855
761	Cervicalgia	symptoms	-0.0241241	0.0357708	0.976165	0.91007	1.04706	0.500052	0.511573	0.152468	FALSE	1170	6411	0.154333
763	Thoracic or lumbosacral neuritis or radiculitis, unspecified	symptoms	0.0563112	0.0465741	1.05793	0.965632	1.15904	0.226637	0	0.8553	FALSE	604	6621	0.0835986
764	Sciatica	symptoms	-0.0661239	0.047043	0.936015	0.853571	1.02642	0.159841	0	0.922179	FALSE	597	6621	0.0827099
765	Cervical radiculitis	symptoms	-0.0042433	0.0612435	0.995766	0.883134	1.12276	0.944762	0	0.97002	FALSE	331	6754	0.0467184
766	Neuralgia, neuritis, and radiculitis NOS	symptoms	-0.0520878	0.0738342	0.949246	0.821355	1.09705	0.480518	0	0.808474	FALSE	222	6819	0.0315296
769	Nonallopathic lesions NEC	symptoms	0.0997739	0.0995761	1.10492	0.909017	1.34304	0.31635	0	0.912425	FALSE	129	8125	0.0156288
770	Myalgia and myositis unspecified	symptoms	-0.0954746	0.0457375	0.908941	0.831006	0.994186	0.0368478	0.643446	0.0939926	FALSE	651	7402	0.0808394
771.1	Swelling of limb	symptoms	0.13786	0.0682548	1.14781	1.00409	1.31211	0.0434057	0.730451	0.0540907	FALSE	266	7193	0.0356616
772.2	Spasm of muscle	symptoms	-0.118574	0.0750919	0.888186	0.76663	1.02902	0.114324	0	0.846009	FALSE	220	7443	0.0287094
772.3	Muscle weakness	symptoms	0.0460075	0.0782622	1.04708	0.898181	1.22067	0.556624	0	0.995999	FALSE	203	7533	0.026241
781	Symptoms involving nervous and musculoskeletal systems	symptoms	0.0990719	0.0991966	1.10415	0.909055	1.3411	0.317919	0.01981	0.312469	FALSE	124	7886	0.0154806
782.3	Edema	symptoms	0.0369127	0.0498519	1.0376	0.941016	1.1441	0.459028	0.0975429	0.292498	FALSE	551	7065	0.0723477
783	Fever of unknown origin	symptoms	-0.0631084	0.0816325	0.938842	0.800031	1.10174	0.439476	0	0.51011	FALSE	186	7651	0.0237336
785	Abdominal pain	symptoms	-0.00247156	0.0277974	0.997531	0.944638	1.05339	0.929151	0.755658	0.0430705	FALSE	2445	4287	0.363191
788	Syncope and collapse	symptoms	-0.0711928	0.0600404	0.931282	0.827894	1.04758	0.235722	0	0.64394	FALSE	342	7568	0.0432364
789	Nausea and vomiting	symptoms	0.0197532	0.0468081	1.01995	0.930541	1.11795	0.673022	0	0.672939	FALSE	597	6729	0.0814906
790.6	Other abnormal blood chemistry	symptoms	0.0359477	0.0532234	1.0366	0.933917	1.15058	0.499414	0	0.812787	FALSE	450	7164	0.0591017
792	Abnormal Papanicolaou smear of cervix and cervical HPV	genitourinary	-0.0399666	0.051592	0.960821	0.868415	1.06306	0.438537	0	0.977743	FALSE	526	6567	0.0741576
792.1	Papanicolaou smear of cervix or vagina with atypical squamous cells	genitourinary	-0.0644856	0.0660196	0.93755	0.823755	1.06706	0.328685	0	0.883098	FALSE	291	6851	0.0407449
795	Other and nonspecific abnormal cytological, histological and immunological findings	symptoms	0.0206809	0.14436	1.0209	0.769311	1.35476	0.886086	0	0.623497	FALSE	57	8051	0.00703009
798	Malaise and fatigue	symptoms	0.0225143	0.0357528	1.02277	0.953553	1.09701	0.528878	0	0.536379	FALSE	1128	6003	0.158183
798.1	Chronic fatigue syndrome	symptoms	0.0165986	0.127075	1.01674	0.792579	1.30429	0.896075	0.201992	0.262957	FALSE	76	6539	0.011489
800	Fracture of lower limb	injuries & poisonings	0.0806532	0.0964061	1.08399	0.897359	1.30945	0.402819	0	0.890946	FALSE	134	7326	0.0179625
801	Fracture of ankle and foot	injuries & poisonings	0.0276794	0.086964	1.02807	0.866956	1.21912	0.750268	0.37258	0.20678	FALSE	168	7225	0.0227242
801.1	Fracture of foot	injuries & poisonings	-0.161101	0.149475	0.851206	0.63504	1.14095	0.281132	0.788927	0.0295087	FALSE	57	7360	0.00768505
803	Fracture of upper limb	injuries & poisonings	-0.108737	0.0921956	0.896966	0.748685	1.07462	0.238233	0.827674	0.0159993	FALSE	149	7310	0.0199759
803.2	Fracture of radius and ulna	injuries & poisonings	-0.033005	0.142846	0.967534	0.731266	1.28014	0.817273	0.694719	0.0703141	FALSE	63	7338	0.00851236
804	Fracture of hand or wrist	injuries & poisonings	-0.292925	0.127184	0.746078	0.581466	0.95729	0.0212699	0	0.692847	FALSE	76	7308	0.0102925
809	Fracture of unspecified bones	injuries & poisonings	0.122791	0.0970329	1.13065	0.934831	1.36748	0.205706	0.286806	0.236365	FALSE	129	7329	0.0172969
830	Dislocation	injuries & poisonings	-0.104478	0.0996701	0.900795	0.740946	1.09513	0.29453	0	0.510498	FALSE	127	7907	0.0158078
835	Internal derangement of knee	injuries & poisonings	0.112138	0.0715485	1.11867	0.972297	1.28707	0.117044	0	0.399552	FALSE	256	7726	0.0320722
840	Sprains and strains	injuries & poisonings	-0.0384439	0.0522341	0.962286	0.868645	1.06602	0.461735	0	0.610473	FALSE	532	6901	0.0715727
840.3	Joint/ligament sprain	injuries & poisonings	-0.0713267	0.0894411	0.931158	0.781431	1.10957	0.425177	0	0.610221	FALSE	159	7401	0.0210317
870	Open wounds of head; neck; and trunk	injuries & poisonings	0.273194	0.153036	1.31416	0.973604	1.77383	0.0742346	0	0.383624	FALSE	54	7878	0.00680787
871	Open wounds of extremities	injuries & poisonings	0.327207	0.12359	1.38709	1.08869	1.76728	0.00810857	0	0.830891	FALSE	79	7846	0.00996845
930	Allergic reaction to food	injuries & poisonings	-0.0926698	0.0923606	0.911494	0.760565	1.09237	0.315693	0	0.795728	FALSE	143	6680	0.0209585
939	Atopic/contact dermatitis due to other or unspecified	dermatologic	-0.0590051	0.0439134	0.942702	0.864958	1.02743	0.179055	0	0.890143	FALSE	701	6121	0.102756
947	Urticaria	dermatologic	-0.0353922	0.0777486	0.965227	0.8288	1.12411	0.648956	0	0.446829	FALSE	204	6569	0.0301196
949	Allergies, other	injuries & poisonings	-0.00472142	0.0545514	0.99529	0.894366	1.1076	0.931029	0	0.783181	FALSE	426	6436	0.062081
979	Adverse drug events and drug allergies	injuries & poisonings	-0.21759	0.124154	0.804456	0.630699	1.02608	0.079675	0	0.321415	FALSE	81	7702	0.0104073
994	Sepsis and SIRS	injuries & poisonings	0.172382	0.129827	1.18813	0.921203	1.5324	0.184251	0	0.485814	FALSE	72	8061	0.00885282
994.2	Sepsis	injuries & poisonings	0.183849	0.131618	1.20183	0.928563	1.55553	0.162462	0	0.521747	FALSE	70	8065	0.00860479
