# Supplementary material for: Insights from the largest diverse ancestry sex-specific disease map for genetically predicted height
Source: NPJ Genom Med. 2025 Feb 27;10:14. doi: 10.1038/s41525-025-00464-w (PMC11868580; doi:10.1038/s41525-025-00464-w)
Supplement: Supplementary file 40 — Supplementary Data 39 [file 41525_2025_464_MOESM40_ESM.xlsx]

## Sheet: Supplementary Data 39
Supplementary Data 39: Male, female, sex-combined meta-PheWAS results.
Phecode	Description	Group	beta_MALES	SE_MALES	OR_MALES	Lower_MALES	Upper_MALES	pvalue_MALES	I2_MALES	pval_Q_MALES	number_of_studies_combined_MALES	Bonferroni_MALES	cases_MALES	controls_MALES	prev_MALES	beta_FEMALES	SE_FEMALES	OR_FEMALES	Lower_FEMALES	Upper_FEMALES	pvalue_FEMALES	I2_FEMALES	pval Q_FEMALES	number_of_studies_combined_FEMALES	Bonferroni_FEMALES	cases_FEMALES	controls_FEMALES	prev_FEMALES	beta_ALL	SE_ALL	OR_ALL	Lower_ALL	Upper_ALL	pvalue_ALL	I2_ALL	pval Q_ALL	number_of_studies_combined_ALL	Bonferroni_ALL	cases_ALL	controls_ALL	prev_ALL
8	Intestinal infection	infectious diseases	-0.030693	0.0126078	0.969773	0.946103	0.994036	0.0149	0	0.608902	11	FALSE	7544	458226	0.0161968	0.0017356	0.0154689	1.00174	0.971822	1.03257	0.910665	29.7339	0.162687	11	FALSE	4564	268803	0.0166955	-0.0171897	0.00896091	0.982957	0.965844	1.00037	0.0550735	0	0.595949	14	FALSE	20928	809435	0.0252034
8.5	Bacterial enteritis	infectious diseases	-0.0248791	0.0159983	0.975428	0.945317	1.0065	0.12	0	0.437669	10	FALSE	4610	466583	0.00978368	0.0179997	0.0192762	1.01816	0.980413	1.05737	0.350418	10.8386	0.344621	9	FALSE	2913	271397	0.0106194	-0.00568025	0.0113376	0.994336	0.972484	1.01668	0.616365	0	0.532155	14	FALSE	15362	820392	0.018381
8.52	Intestinal infection due to C. difficile	infectious diseases	-0.023873	0.0204534	0.97641	0.938042	1.01635	0.243	0	0.521122	6	FALSE	2928	458771	0.00634179	0.0636533	0.0307055	1.06572	1.00348	1.13183	0.0381702	23.8682	0.262209	5	FALSE	1158	257405	0.0044786	0.00170677	0.0151637	1.00171	0.972375	1.03193	0.910382	12.852	0.329753	8	FALSE	11633	799801	0.0143363
8.6	Viral Enteritis	infectious diseases	-0.000841295	0.0292184	0.999159	0.943548	1.05805	0.977	0	0.609537	6	FALSE	1374	464957	0.00294641	-0.0165407	0.0321228	0.983595	0.923578	1.04751	0.606609	31.8027	0.197119	6	FALSE	1045	271020	0.00384099	-0.0133106	0.019922	0.986778	0.94899	1.02607	0.504046	23.3944	0.227863	10	FALSE	9350	820616	0.0112655
8.7	Intestinal infection due to protozoa	infectious diseases	0.0380762	0.114098	1.03881	0.830646	1.29914	0.739	0	0.795651	2	FALSE	134	467253	0.0002867	NA	NA	NA	NA	NA	NA	NA	NA	NA	NA	NA	NA	NA	-0.0261606	0.0852534	0.974179	0.824272	1.15135	0.758952	0	0.988028	3	FALSE	6735	779026	0.00857131
10	Tuberculosis	infectious diseases	0.0111418	0.0325628	1.0112	0.948683	1.07785	0.732	47.9437	0.0734183	7	FALSE	1254	459669	0.00272063	0.0955783	0.0688605	1.10029	0.96138	1.25928	0.165137	0	0.493937	6	FALSE	285	264133	0.00107784	0.0268718	0.0274386	1.02724	0.973452	1.08399	0.327412	43.3286	0.0612449	11	FALSE	7922	799597	0.0098103
31	Diseases due to other mycobacteria	infectious diseases	0.0168748	0.0572291	1.01702	0.909107	1.13774	0.768	0	0.909529	4	FALSE	437	459127	0.000950901	NA	NA	NA	NA	NA	NA	NA	NA	NA	NA	NA	NA	NA	0.0363675	0.0451161	1.03704	0.949273	1.13291	0.420192	0	0.66293	7	FALSE	6884	802544	0.00850477
38	Septicemia	infectious diseases	0.0211105	0.00824429	1.02133	1.00496	1.03797	0.0104	16.7011	0.284725	11	FALSE	18244	442069	0.0396339	-0.00203866	0.0125144	0.997963	0.973783	1.02274	0.870594	37.6677	0.098407	11	FALSE	7030	260493	0.0262781	0.0165355	0.00651203	1.01667	1.00378	1.02973	0.0111097	22.3766	0.211105	14	FALSE	34510	778458	0.0424494
38.1	Gram negative septicemia	infectious diseases	0.0830335	0.0257964	1.08658	1.03301	1.14293	0.00129	0	0.652025	6	FALSE	1825	458550	0.00396416	-0.0703562	0.0444812	0.932062	0.854245	1.01697	0.113717	0	0.713294	4	FALSE	556	263351	0.0021068	0.0465688	0.0202736	1.04767	1.00686	1.09014	0.0216178	0	0.578732	8	FALSE	9104	798795	0.0112687
38.2	Gram positive septicemia	infectious diseases	0.0489467	0.0265154	1.05016	0.996982	1.10618	0.0649	0	0.616228	6	FALSE	1637	457254	0.0035673	0.100311	0.0416585	1.10551	1.01884	1.19957	0.0160428	49.038	0.117253	4	FALSE	630	263622	0.00238409	0.0504191	0.0211073	1.05171	1.00909	1.09613	0.0169079	19.7719	0.267027	9	FALSE	8771	800376	0.0108398
38.3	Bacteremia	infectious diseases	0.0399456	0.0159432	1.04075	1.00874	1.07379	0.0122	27.6751	0.207533	8	FALSE	5071	451831	0.0110987	-0.0257411	0.0311212	0.974587	0.916918	1.03588	0.408167	65.0897	0.0136861	6	FALSE	1187	89000	0.0131615	0.0313944	0.0129029	1.03189	1.00612	1.05832	0.0149691	53.8258	0.0169499	11	FALSE	13707	791755	0.0170176
41	Bacterial infection NOS	infectious diseases	0.0349527	0.00723899	1.03557	1.02098	1.05037	1.38e-06	61.3172	0.00277429	12	TRUE	24045	430141	0.0529409	0.0229188	0.00977748	1.02318	1.00376	1.04298	0.0190763	0	0.484664	11	FALSE	11880	256261	0.044305	0.029655	0.00550734	1.0301	1.01904	1.04128	7.26e-08	60.3521	0.00183294	14	TRUE	46312	762361	0.0572691
41.1	Staphylococcus infections	infectious diseases	0.049024	0.0117378	1.05025	1.02636	1.07469	2.96e-05	0	0.461732	11	TRUE	8646	450502	0.0188305	0.0399436	0.0178968	1.04075	1.00488	1.07791	0.0256228	0	0.88993	8	FALSE	3382	262260	0.0127314	0.0480485	0.0093408	1.04922	1.03019	1.06861	2.69e-07	0	0.529873	13	TRUE	19509	788614	0.0241411
41.11	Methicillin sensitive Staphylococcus aureus	infectious diseases	0.0549534	0.01593	1.05649	1.02402	1.09	0.000561	0	0.779686	7	FALSE	4532	457032	0.00981879	0.0101943	0.0231557	1.01025	0.965422	1.05715	0.659758	0	0.602397	5	FALSE	1996	263639	0.00751407	0.0428246	0.0126293	1.04375	1.01824	1.06991	0.000696662	0	0.700066	10	FALSE	13271	796515	0.0163883
41.12	Methicillin resistant Staphylococcus aureus	infectious diseases	0.0674003	0.0228766	1.06972	1.02282	1.11878	0.00322	0.309177	0.426623	8	FALSE	2404	454346	0.00526327	0.101535	0.044628	1.10687	1.01417	1.20805	0.0228976	0	0.731249	4	FALSE	584	254477	0.00228965	0.0761455	0.0185197	1.07912	1.04065	1.11901	3.93e-05	1.48829	0.424819	10	FALSE	9779	794890	0.0121528
41.2	Streptococcus infection	infectious diseases	0.0472872	0.0171792	1.04842	1.01371	1.08433	0.00591	58.7549	0.0240865	7	FALSE	3876	456792	0.00841387	0.00972922	0.0234456	1.00978	0.964425	1.05726	0.678164	0	0.895833	6	FALSE	1958	263163	0.00738531	0.0368142	0.0129579	1.0375	1.01148	1.06419	0.00449642	35.8687	0.111891	11	FALSE	12885	795778	0.0159337
41.21	Rheumatic fever / chorea	infectious diseases	NA	NA	NA	NA	NA	NA	NA	NA	NA	NA	NA	NA	NA	NA	NA	NA	NA	NA	NA	NA	NA	NA	NA	NA	NA	NA	0.0239935	0.0813071	1.02428	0.873397	1.20124	0.76792	15.5802	0.315227	5	FALSE	6468	796325	0.00805687
41.4	E. coli	infectious diseases	0.0659801	0.0170371	1.06821	1.03312	1.10448	0.000108	11.7589	0.339783	7	FALSE	3819	452628	0.0083668	0.0267683	0.0156317	1.02713	0.996138	1.05909	0.0868165	46.488	0.0961159	6	FALSE	4381	262613	0.0164086	0.0439009	0.0112421	1.04488	1.02211	1.06816	9.42e-05	22.2933	0.237912	10	FALSE	14850	796891	0.018294
41.8	H. pylori	infectious diseases	-0.0786373	0.0246586	0.924375	0.880762	0.970147	0.00143	72.273	0.00140707	7	FALSE	2176	454429	0.00476561	-0.0554512	0.0512736	0.946058	0.855606	1.04607	0.279485	18.4476	0.28907	7	FALSE	474	258717	0.00182877	-0.0567894	0.020593	0.944793	0.907419	0.983706	0.00582085	56.9509	0.0130728	10	FALSE	9253	795139	0.0115031
41.9	Infection with drug-resistant microorganisms	infectious diseases	0.0138401	0.0357351	1.01394	0.945351	1.0875	0.699	80.7083	0.000357478	5	FALSE	962	314222	0.00305219	-0.0798914	0.0570619	0.923217	0.825529	1.03246	0.161489	35.8826	0.210212	3	FALSE	357	89424	0.00397634	0.02414	0.0271735	1.02443	0.971301	1.08047	0.374345	82.4951	5.95e-06	7	FALSE	7849	488423	0.0158159
53	Herpes zoster	infectious diseases	-0.00144053	0.014722	0.99856	0.970159	1.02779	0.922	23.8035	0.231722	9	FALSE	6030	454249	0.0131007	0.0014737	0.026573	1.00147	0.950651	1.05502	0.955773	0	0.875627	9	FALSE	1646	266023	0.00614939	0.000517952	0.011377	1.00052	0.978455	1.02308	0.963688	18.4564	0.262526	12	FALSE	16203	777657	0.0204104
53.1	Herpes zoster with nervous system complications	infectious diseases	0.0603954	0.0329021	1.06226	0.995917	1.13302	0.0664	0	0.432652	8	FALSE	1191	466650	0.00254574	0.0708118	0.0596618	1.07338	0.954924	1.20653	0.235272	0	0.984424	5	FALSE	352	268233	0.00131057	0.0253405	0.0253235	1.02566	0.976	1.07786	0.316986	32.0046	0.152207	10	FALSE	8380	792288	0.0104663
54	Herpes simplex	infectious diseases	0.020972	0.0150566	1.02119	0.991498	1.05178	0.164	0	0.468512	10	FALSE	5772	455324	0.012518	-0.0392636	0.0218193	0.961497	0.921246	1.00351	0.0719412	0	0.988207	10	FALSE	2672	263070	0.0100549	0.00187531	0.01098	1.00188	0.980547	1.02367	0.864386	0	0.844014	12	FALSE	17000	779577	0.0213413
70	Viral hepatitis	infectious diseases	-0.0306586	0.00838233	0.969807	0.954004	0.985871	0.000255	17.2111	0.274994	12	FALSE	19670	447692	0.0420873	-0.0232756	0.0216404	0.976993	0.936421	1.01932	0.282123	28.0459	0.177707	11	FALSE	2535	266657	0.00941707	-0.0285619	0.00743766	0.971842	0.957778	0.986113	0.000122946	24.1781	0.192741	14	FALSE	30635	771714	0.0381816
70.1	Viral hepatitis A	infectious diseases	0.0631385	0.0722182	1.06517	0.924589	1.22714	0.382	0	0.887971	4	FALSE	260	463898	0.000560154	NA	NA	NA	NA	NA	NA	NA	NA	NA	NA	NA	NA	NA	0.0856811	0.0603207	1.08946	0.967979	1.22618	0.155484	0	0.409988	5	FALSE	6807	765956	0.00880865
70.2	Viral hepatitis B	infectious diseases	-0.0342875	0.0228449	0.966294	0.923982	1.01054	0.133	2.09528	0.423757	12	FALSE	2445	465050	0.00523	-0.0284534	0.0636527	0.971948	0.857949	1.10109	0.654868	56.1358	0.0334399	7	FALSE	359	268256	0.00133649	-0.0368305	0.0204429	0.96384	0.925984	1.00324	0.0716046	35.3667	0.0924166	14	FALSE	9453	790734	0.0118135
70.3	Viral hepatitis C	infectious diseases	-0.0326907	0.00885208	0.967838	0.951191	0.984776	0.000222	16.9993	0.286604	10	FALSE	17574	450446	0.0375497	-0.0300958	0.0241118	0.970353	0.925562	1.01731	0.211965	19.3859	0.270414	9	FALSE	2039	267058	0.00757719	-0.029823	0.0079563	0.970617	0.955599	0.985872	0.000177998	0	0.597443	12	FALSE	27578	774845	0.0343684
70.4	Chronic hepatitis	infectious diseases	-0.0182261	0.026593	0.981939	0.93207	1.03448	0.493	31.2233	0.168401	9	FALSE	1796	465005	0.00384746	0.029709	0.03879	1.03015	0.954738	1.11153	0.443741	0	0.460081	7	FALSE	762	267903	0.00283625	0.00499278	0.0205682	1.00501	0.965296	1.04635	0.808204	0	0.621285	12	FALSE	9277	790315	0.0116022
70.9	Hepatitis NOS	infectious diseases	-0.0140143	0.0251761	0.986083	0.938607	1.03596	0.578	0	0.656614	9	FALSE	1971	463914	0.00423066	0.0434356	0.0457838	1.04439	0.954756	1.14244	0.342767	0	0.995382	8	FALSE	533	267757	0.00198666	-0.0178789	0.0192866	0.98228	0.945842	1.02012	0.353918	0	0.59664	12	FALSE	9682	789077	0.0121213
71	Human immunodeficiency virus [HIV] disease	infectious diseases	-0.0457902	0.0157271	0.955242	0.926247	0.985146	0.0036	0	0.977219	10	FALSE	5130	464422	0.0109253	-0.00200227	0.03643	0.998	0.929226	1.07186	0.956169	23.6198	0.248887	7	FALSE	860	266254	0.0032196	-0.0385764	0.0140761	0.962158	0.935976	0.989072	0.00613333	0	0.947634	12	FALSE	12723	789927	0.0158512
71.1	HIV infection, symptomatic	infectious diseases	-0.0455806	0.0160479	0.955443	0.925859	0.985972	0.00451	0	0.943725	8	FALSE	4933	312452	0.0155426	-0.01447	0.0374476	0.985634	0.915884	1.0607	0.699197	19.4395	0.281409	7	FALSE	800	87439	0.00906629	-0.0383889	0.0143669	0.962339	0.935618	0.989822	0.00753941	0	0.88171	11	FALSE	12452	464272	0.0261199
78	Viral warts & HPV	infectious diseases	0.0332331	0.0103292	1.03379	1.01307	1.05493	0.00129	60.3916	0.00685068	10	FALSE	12481	443220	0.0273886	0.00549859	0.0194668	1.00551	0.967872	1.04462	0.777591	37.5954	0.0989347	11	FALSE	3020	264522	0.0112879	0.0254658	0.00801386	1.02579	1.00981	1.04203	0.00148439	46.864	0.0314768	13	FALSE	26405	765585	0.0333401
79	Viral infection	infectious diseases	-0.019916	0.0154339	0.980281	0.951072	1.01039	0.197	16.1695	0.289848	11	FALSE	5035	452513	0.0110043	-0.017556	0.0171371	0.982597	0.950142	1.01616	0.305625	27.5399	0.190621	10	FALSE	3822	262595	0.0143459	-0.0228292	0.00897031	0.977429	0.960395	0.994766	0.0109288	42.4637	0.0525234	13	FALSE	21620	772506	0.0272249
79.1	Varicella infection	infectious diseases	-0.235151	0.12763	0.790451	0.615512	1.01511	0.0654	0	0.573276	2	FALSE	98	463702	0.000211298	NA	NA	NA	NA	NA	NA	NA	NA	NA	NA	NA	NA	NA	-0.0816165	0.0790079	0.921625	0.78941	1.07598	0.301596	0	0.532418	5	FALSE	6669	792463	0.0083453
79.2	Infectious mononucleosis	infectious diseases	-0.00514088	0.0972145	0.994872	0.822277	1.2037	0.958	0	0.895449	3	FALSE	136	462483	0.000293978	-0.154792	0.115276	0.856593	0.683363	1.07374	0.179338	0	0.841814	2	FALSE	107	261175	0.000409519	-0.0421062	0.057831	0.958768	0.856027	1.07384	0.466558	0	0.461222	5	FALSE	6823	783583	0.00863227
79.9	Viremia, NOS	infectious diseases	0.00377897	0.0297723	1.00379	0.946889	1.0641	0.899	0	0.982165	7	FALSE	1246	466274	0.00266513	-0.00190484	0.0251557	0.998097	0.95008	1.04854	0.93964	7.03089	0.371494	6	FALSE	1689	267912	0.00626481	0.00162525	0.017788	1.00163	0.967308	1.03716	0.9272	0	0.93152	10	FALSE	9875	791609	0.0123209
80	Postoperative infection	infectious diseases	0.0303144	0.0133035	1.03078	1.00425	1.05801	0.0227	41.5818	0.113703	7	FALSE	6484	456035	0.0140189	-0.00529012	0.0158403	0.994724	0.964316	1.02609	0.738405	32.3727	0.192983	6	FALSE	4252	269248	0.0155466	0.0188591	0.00956633	1.01904	1.00011	1.03832	0.0486775	36.4058	0.117012	10	FALSE	18723	815478	0.0224442
81	Infection/inflammation of internal prosthetic device; implant; and graft	infectious diseases	0.0133603	0.0160319	1.01345	0.982101	1.0458	0.405	0	0.643037	7	FALSE	4393	462217	0.00941471	0.041533	0.0201771	1.04241	1.00199	1.08446	0.0395489	18.3566	0.294321	6	FALSE	2624	269522	0.00964188	0.0296649	0.0118285	1.03011	1.0065	1.05427	0.0121449	0	0.872423	9	FALSE	14435	820045	0.0172982
81.1	Graft-versus-host disease	infectious diseases	NA	NA	NA	NA	NA	NA	NA	NA	NA	NA	NA	NA	NA	NA	NA	NA	NA	NA	NA	NA	NA	NA	NA	NA	NA	NA	0.380595	0.0886072	1.46315	1.22989	1.74066	1.74e-05	0	0.460226	3	TRUE	6656	442184	0.0148293
81.12	Chronic graft-versus-host disease	infectious diseases	NA	NA	NA	NA	NA	NA	NA	NA	NA	NA	NA	NA	NA	NA	NA	NA	NA	NA	NA	NA	NA	NA	NA	NA	NA	NA	0.327603	0.110994	1.38764	1.11634	1.72486	0.00316205	0	0.502517	2	FALSE	6605	431168	0.0150877
90	Sexually transmitted infections (not HIV or hepatitis)	infectious diseases	0.0270353	0.0184777	1.0274	0.990862	1.06529	0.143	0	0.534291	10	FALSE	3819	463101	0.00817913	-0.0235493	0.049254	0.976726	0.886845	1.07572	0.632565	0	0.491541	8	FALSE	513	273148	0.00187458	0.0209036	0.0164645	1.02112	0.988698	1.05461	0.204221	0	0.527152	12	FALSE	11391	826346	0.0135973
90.2	Gonococcal infections	infectious diseases	-0.0303122	0.0779184	0.970143	0.832744	1.13021	0.697	0	0.494603	5	FALSE	256	470376	0.000543949	NA	NA	NA	NA	NA	NA	NA	NA	NA	NA	NA	NA	NA	-0.054924	0.065969	0.946557	0.831752	1.07721	0.405086	0	0.529646	7	FALSE	7013	791151	0.00878641
90.3	Venereal diseases due to Chlamydia trachomatis	infectious diseases	0.188167	0.139439	1.20703	0.918394	1.58639	0.177	0	0.880715	3	FALSE	105	318776	0.000329276	NA	NA	NA	NA	NA	NA	NA	NA	NA	NA	NA	NA	NA	0.099263	0.0838889	1.10436	0.936921	1.30171	0.236703	0	0.704903	7	FALSE	6881	723816	0.00941704
110	Dermatophytosis / Dermatomycosis	infectious diseases	0.0391149	0.00537274	1.03989	1.029	1.0509	3.33e-13	3.1668	0.41056	10	TRUE	61372	380643	0.138846	0.038418	0.0154251	1.03917	1.00822	1.07106	0.0127525	74.8352	4.37e-05	10	FALSE	5924	261832	0.0221246	0.0365594	0.00474374	1.03724	1.02764	1.04692	1.29e-14	69.5879	0.000158573	12	TRUE	81194	708269	0.102847
110.1	Dermatophytosis	infectious diseases	0.0424423	0.00544426	1.04336	1.03228	1.05455	6.4e-15	13.5713	0.318081	10	TRUE	59329	383439	0.133996	0.043797	0.0159578	1.04477	1.0126	1.07796	0.00605925	70.5786	0.000347979	10	FALSE	5527	262350	0.0206326	0.0400838	0.00483125	1.0409	1.03109	1.0508	1.07e-16	67.415	0.00039617	12	TRUE	78187	711597	0.098998
110.11	Dermatophytosis of nail	infectious diseases	0.0579755	0.00609697	1.05969	1.0471	1.07243	1.93e-21	0	0.605625	10	TRUE	44141	407221	0.0977951	0.0640575	0.018658	1.06615	1.02787	1.10586	0.000596401	71.4927	0.000462416	9	FALSE	3949	263962	0.01474	0.057881	0.00550447	1.05959	1.04822	1.07108	7.35e-26	51.6444	0.0191774	12	TRUE	58753	738478	0.0736963
110.12	Althete's foot	infectious diseases	0.0210099	0.0102715	1.02123	1.00088	1.042	0.0408	28.5219	0.18199	10	FALSE	13065	441497	0.028742	0.0139065	0.0348418	1.014	0.94707	1.08567	0.689797	42.8781	0.092494	8	FALSE	1069	268903	0.00395967	0.0220776	0.00931235	1.02232	1.00383	1.04115	0.0177502	19.9679	0.247456	12	FALSE	22141	777021	0.0277053
110.13	Dermatophytosis of the body	infectious diseases	0.03243	0.0177299	1.03296	0.997683	1.06949	0.0674	37.6068	0.118126	9	FALSE	4194	453898	0.00915537	-0.0102128	0.0571267	0.989839	0.88499	1.10711	0.858115	0	0.483318	7	FALSE	373	264198	0.00140983	0.0185365	0.0148878	1.01871	0.989413	1.04887	0.213101	40.6351	0.0700804	12	FALSE	12283	790783	0.0152951
110.2	Dermatomycoses	infectious diseases	-0.00582066	0.0237088	0.994196	0.949055	1.04149	0.806	5.08758	0.39274	9	FALSE	2319	464257	0.00497025	-0.0720358	0.0610713	0.930498	0.825527	1.04882	0.238185	10.4733	0.348724	6	FALSE	382	268788	0.00141918	-0.0111289	0.0198658	0.988933	0.951167	1.0282	0.57534	43.5475	0.0599839	11	FALSE	9789	799189	0.0121005
112	Candidiasis	infectious diseases	-0.0129003	0.0147439	0.987182	0.959064	1.01613	0.382	0	0.462735	10	FALSE	5550	459430	0.011936	-0.0137081	0.0145198	0.986385	0.95871	1.01486	0.345118	34.733	0.130012	10	FALSE	5576	262564	0.0207951	-0.0180174	0.00881043	0.982144	0.96533	0.999251	0.0408543	0	0.824854	13	FALSE	22027	788167	0.0271873
112.3	Candidiasis of skin and nails	infectious diseases	0.0467123	0.0563555	1.04782	0.938247	1.17019	0.407	0	0.637704	6	FALSE	413	468967	0.000879884	-0.121484	0.0577145	0.885606	0.790885	0.99167	0.0352995	29.7401	0.212124	6	FALSE	372	264153	0.00140629	-0.0180282	0.0282339	0.982133	0.929261	1.03801	0.523128	0	0.565098	11	FALSE	8035	803772	0.00989767
117	Mycoses	infectious diseases	0.0154684	0.0238051	1.01559	0.969293	1.0641	0.516	0	0.670201	10	FALSE	2168	466757	0.00462334	0.0401938	0.0397014	1.04101	0.963079	1.12525	0.311346	0	0.633855	7	FALSE	705	269480	0.00260932	0.011271	0.0186207	1.01133	0.975091	1.04893	0.544984	6.62533	0.380367	12	FALSE	10006	802948	0.0123082
117.1	Histoplasmosis	infectious diseases	0.0688288	0.0473784	1.07125	0.976255	1.17549	0.146	0	0.631536	3	FALSE	598	461302	0.00129465	-0.0199096	0.0926858	0.980287	0.817446	1.17557	0.829917	0	0.752122	2	FALSE	155	257082	0.000602557	0.0302386	0.0398123	1.0307	0.953332	1.11435	0.447536	0	0.587543	5	FALSE	7384	769151	0.00950891
117.2	Coccidioidomycosis	infectious diseases	0.0386712	0.0863793	1.03943	0.877543	1.23118	0.654	0	0.522775	3	FALSE	190	460040	0.000412837	NA	NA	NA	NA	NA	NA	NA	NA	NA	NA	NA	NA	NA	0.0496951	0.0833754	1.05095	0.89251	1.23752	0.551148	0	0.582098	3	FALSE	6797	732488	0.00919402
117.4	Aspergillosis	infectious diseases	0.0785413	0.0527965	1.08171	0.975371	1.19964	0.137	0	0.780202	4	FALSE	444	468299	0.000947214	0.197435	0.074423	1.21827	1.05292	1.40959	0.00798088	0	0.478169	2	FALSE	223	266289	0.000836735	0.0671299	0.0377562	1.06943	0.993153	1.15158	0.0754064	28.2481	0.212753	7	FALSE	7419	807991	0.00909849
130	Spirochetal infection	infectious diseases	0.0858557	0.0384856	1.08965	1.01048	1.17502	0.0257	12.2339	0.335776	5	FALSE	895	469808	0.00190141	0.32081	0.0951542	1.37824	1.14375	1.66082	0.000747662	0	0.791275	3	FALSE	183	268947	0.000679969	0.0698557	0.0261108	1.07235	1.01886	1.12866	0.00746489	0	0.499406	8	FALSE	8344	825038	0.0100122
130.1	Lyme disease	infectious diseases	0.0432064	0.0512666	1.04415	0.944335	1.15452	0.399	7.68445	0.338497	3	FALSE	527	463639	0.00113537	0.272251	0.112102	1.31292	1.05394	1.63553	0.0151571	0	0.790413	3	FALSE	112	269269	0.000415768	0.046845	0.0303603	1.04796	0.98742	1.11221	0.122839	0	0.617005	6	FALSE	7888	827812	0.00943879
131	Protozoan infection	infectious diseases	0.0614833	0.103951	1.06341	0.867398	1.30372	0.554	0	0.808235	2	FALSE	154	463787	0.000331939	-0.0247806	0.0563859	0.975524	0.873458	1.08952	0.660313	0	0.749862	5	FALSE	436	272588	0.00159693	-0.0342135	0.0435193	0.966365	0.887355	1.05241	0.431769	0	0.521379	8	FALSE	7251	827162	0.00868994
132	Infestation (lice, mites)	infectious diseases	-0.0464242	0.0362503	0.954637	0.889164	1.02493	0.2	0	0.549237	6	FALSE	1032	467357	0.0022033	0.114172	0.0762786	1.12095	0.965286	1.30171	0.13445	0	0.572974	6	FALSE	222	268706	0.0008255	-0.0312335	0.0291366	0.969249	0.915449	1.02621	0.283734	22.6201	0.234924	10	FALSE	8037	824948	0.00964843
132.1	Pediculosis and phthirus infestation	infectious diseases	NA	NA	NA	NA	NA	NA	NA	NA	NA	NA	NA	NA	NA	NA	NA	NA	NA	NA	NA	NA	NA	NA	NA	NA	NA	NA	0.0739823	0.115624	1.07679	0.858442	1.35067	0.522269	0	0.694579	2	FALSE	6682	746261	0.00887451
133	Arthropod-borne diseases	infectious diseases	-0.110678	0.0671375	0.895227	0.784848	1.02113	0.0992	0	0.771135	4	FALSE	320	469462	0.000681167	0.307407	0.128228	1.35989	1.05769	1.74845	0.0165143	0	0.956842	2	FALSE	100	254369	0.000392975	-0.00483065	0.0545335	0.995181	0.8943	1.10744	0.929415	0	0.845507	5	FALSE	7026	780471	0.00892194
134	Helminthiases	infectious diseases	0.0328687	0.0730873	1.03341	0.895494	1.19258	0.653	0	0.636369	4	FALSE	251	473502	0.000529812	-0.0361207	0.0915581	0.964524	0.806081	1.15411	0.693204	0	0.770469	2	FALSE	164	262450	0.000624491	-0.0172626	0.0537504	0.982886	0.884607	1.09208	0.748088	0	0.834803	5	FALSE	7001	789677	0.00878774
134.1	Intestinal helminthiases	infectious diseases	0.0157015	0.0931521	1.01583	0.846307	1.2193	0.866	0	0.626284	3	FALSE	169	473825	0.000356545	-0.07595	0.099234	0.926863	0.76304	1.12586	0.444055	0	0.483713	2	FALSE	132	262533	0.000502541	-0.0298746	0.06271	0.970567	0.858315	1.0975	0.633795	0	0.672518	5	FALSE	6875	790087	0.00862651
136	Other infectious and parasitic diseases	infectious diseases	0.010853	0.0220277	1.01091	0.968196	1.05551	0.622	26.6553	0.207001	9	FALSE	2668	464410	0.00571211	-0.0382301	0.0505278	0.962491	0.871741	1.06269	0.449281	40.3051	0.122516	7	FALSE	487	272415	0.00178452	-0.00123534	0.016983	0.998765	0.966068	1.03257	0.942013	11.0339	0.336895	12	FALSE	10801	818607	0.0130225
145	Cancer of mouth	neoplasms	-0.00227219	0.0191827	0.99773	0.960915	1.03596	0.906	0	0.494815	8	FALSE	3258	469078	0.00689763	0.0401992	0.0389143	1.04102	0.964571	1.12352	0.301595	49.68	0.113481	4	FALSE	737	273999	0.00268258	0.00436699	0.0164578	1.00438	0.972496	1.0373	0.790744	0	0.870335	10	FALSE	10963	830513	0.0130283
145.1	Cancer of lip	neoplasms	-0.0314845	0.0895715	0.969006	0.812986	1.15497	0.725	0	0.806564	2	FALSE	181	450056	0.00040201	NA	NA	NA	NA	NA	NA	NA	NA	NA	NA	NA	NA	NA	0.0338873	0.0762503	1.03447	0.890867	1.20122	0.656738	0	0.352102	2	FALSE	6890	728334	0.00937129
145.2	Cancer of tongue	neoplasms	0.00489523	0.0277334	1.00491	0.951742	1.06104	0.86	15.4313	0.316153	5	FALSE	1560	465838	0.00333763	0.0509444	0.0634148	1.05226	0.929279	1.19153	0.421771	84.9173	0.0100269	2	FALSE	284	274322	0.00103421	6.32e-05	0.0243023	1.00006	0.953545	1.04885	0.997926	0	0.731939	9	FALSE	8626	833231	0.0102464
145.3	Cancer of major salivary glands	neoplasms	0.0113132	0.0457646	1.01138	0.924609	1.10629	0.805	0	0.950886	5	FALSE	582	472374	0.00123056	0.0377753	0.087273	1.0385	0.875223	1.23223	0.665131	0	0.993975	2	FALSE	171	256744	0.00066559	0.00986533	0.0383988	1.00991	0.936698	1.08885	0.797242	0	0.960622	6	FALSE	7460	790334	0.00935078
145.4	Cancer of the gums	neoplasms	0.00939037	0.100918	1.00943	0.828279	1.23021	0.926	59.2914	0.085736	3	FALSE	113	433626	0.000260525	0.32193	0.134774	1.37979	1.05948	1.79693	0.0169095	0	0.468206	2	FALSE	61	244475	0.000249452	0.122923	0.0804777	1.1308	0.965788	1.324	0.126657	0	0.499883	3	FALSE	6826	696263	0.00970859
145.5	Cancer of the mouth floor	neoplasms	-0.0577664	0.0686339	0.94387	0.825071	1.07978	0.4	0	0.656947	4	FALSE	261	465506	0.000560366	NA	NA	NA	NA	NA	NA	NA	NA	NA	NA	NA	NA	NA	-0.0525933	0.0632199	0.948766	0.838197	1.07392	0.405459	0	0.684595	4	FALSE	6953	745174	0.00924445
149	Cancer of larynx, pharynx, nasal cavities	neoplasms	-0.00885876	0.0162699	0.99118	0.960072	1.0233	0.586	36.786	0.114129	10	FALSE	4490	468307	0.00949668	-0.00332905	0.036624	0.996676	0.927641	1.07085	0.927574	35.1767	0.186763	5	FALSE	793	274260	0.00288308	-0.0116521	0.0143389	0.988416	0.961024	1.01659	0.416435	0	0.755683	12	FALSE	12297	829453	0.0146089
149.1	Cancer of oropharynx	neoplasms	0.0414166	0.0256088	1.04229	0.991263	1.09594	0.106	0	0.668843	7	FALSE	1819	468570	0.00386701	-0.0504776	0.0698199	0.950775	0.829177	1.09021	0.469699	0	0.735624	2	FALSE	237	269543	0.000878494	0.0254801	0.0231613	1.02581	0.980282	1.07345	0.271281	0	0.746055	9	FALSE	8834	832989	0.0104939
149.2	Cancer of nasopharynx	neoplasms	0.0703147	0.0775412	1.07285	0.921582	1.24894	0.365	0	0.581557	4	FALSE	219	467104	0.000468627	0.125327	0.131667	1.13352	0.875697	1.46725	0.341172	0	0.359559	2	FALSE	70	263508	0.000265576	0.0813907	0.0664349	1.08479	0.952353	1.23565	0.22053	0	0.545452	4	FALSE	6941	751863	0.00914729
149.3	Cancer of hypopharynx	neoplasms	-0.0412712	0.065845	0.959569	0.843391	1.09175	0.531	0	0.629511	4	FALSE	289	466352	0.00061932	NA	NA	NA	NA	NA	NA	NA	NA	NA	NA	NA	NA	NA	-0.0578719	0.0602561	0.943771	0.838642	1.06208	0.336838	0	0.971203	4	FALSE	6991	740863	0.00934808
149.4	Cancer of larynx	neoplasms	-0.02842	0.0216967	0.97198	0.931513	1.0142	0.19	67.9483	0.00808455	6	FALSE	2466	470444	0.00521452	0.0142729	0.0512361	1.01438	0.917458	1.12153	0.780575	71.0783	0.0629614	2	FALSE	440	272605	0.00161146	-0.023656	0.0193579	0.976622	0.940262	1.01439	0.221695	23.3693	0.228091	10	FALSE	9675	831831	0.0114972
149.5	Hx of malignant neoplasm of oral cavity and pharynx	neoplasms	0.0251317	0.0400388	1.02545	0.948055	1.10916	0.53	0	0.729157	4	FALSE	728	316160	0.00229734	NA	NA	NA	NA	NA	NA	NA	NA	NA	NA	NA	NA	NA	-0.000589864	0.0337204	0.99941	0.935494	1.06769	0.986043	7.31096	0.369666	6	FALSE	7653	503895	0.0149605
149.9	Cancer of of nasal cavities	neoplasms	-0.00755021	0.0597322	0.992478	0.88283	1.11575	0.899	0	0.526379	4	FALSE	357	467043	0.0007638	0.0170931	0.0858745	1.01724	0.85966	1.2037	0.842226	63.0475	0.0999605	2	FALSE	150	268812	0.0005577	-0.00518337	0.047616	0.99483	0.906187	1.09214	0.913315	0	0.893417	5	FALSE	7184	788711	0.00902632
150	Cancer of esophagus	neoplasms	-0.0259267	0.0223521	0.974406	0.93264	1.01804	0.246	34.4186	0.191855	5	FALSE	2277	459619	0.00492968	-0.0255636	0.0475167	0.97476	0.888079	1.0699	0.590582	0	0.986359	2	FALSE	482	261191	0.00184199	-0.0205469	0.0193227	0.979663	0.943255	1.01748	0.287621	8.31139	0.36592	8	FALSE	9401	802556	0.0115782
151	Cancer of stomach	neoplasms	-0.0297748	0.0252107	0.970664	0.923867	1.01983	0.238	0	0.844296	6	FALSE	1774	460381	0.00383854	-0.0517372	0.0474029	0.949578	0.865329	1.04203	0.275082	0	0.57028	2	FALSE	520	261107	0.00198756	-0.0442361	0.0211011	0.956728	0.917967	0.997125	0.0360477	0	0.898961	9	FALSE	8898	804541	0.0109387
153	Colorectal cancer	neoplasms	0.0195196	0.0104607	1.01971	0.999018	1.04083	0.062	0	0.468405	11	FALSE	10824	440411	0.0239875	0.0271691	0.015244	1.02754	0.997295	1.05871	0.0747036	15.6076	0.30347	9	FALSE	4589	253836	0.0177576	0.0188981	0.0082425	1.01908	1.00275	1.03567	0.0218617	0	0.688854	14	FALSE	22964	764578	0.0291591
153.2	Colon cancer	neoplasms	0.0171241	0.0120988	1.01727	0.993433	1.04168	0.157	0	0.688292	11	FALSE	8158	441777	0.0181315	0.0305036	0.0179837	1.03097	0.995267	1.06796	0.0898518	14.2691	0.315105	9	FALSE	3284	254205	0.0127539	0.0197032	0.00955676	1.0199	1.00097	1.03918	0.0392357	0	0.937355	14	FALSE	18698	766301	0.0238191
153.3	Malignant neoplasm of rectum, rectosigmoid junction, and anus	neoplasms	0.0130199	0.015934	1.01311	0.981955	1.04524	0.414	0	0.822929	9	FALSE	4477	446338	0.0099309	0.0190106	0.0231206	1.01919	0.974038	1.06644	0.410942	0	0.484089	8	FALSE	1970	254797	0.00767233	0.00975986	0.0125183	1.00981	0.985333	1.03489	0.435598	21.3849	0.227302	13	FALSE	13139	771428	0.0167468
155	Cancer of liver and intrahepatic bile duct	neoplasms	-0.0478866	0.0205767	0.953242	0.915563	0.992471	0.02	0	0.469868	10	FALSE	2832	458897	0.00613347	0.0855689	0.0417065	1.08934	1.00383	1.18212	0.0401994	0	0.822562	6	FALSE	647	262223	0.00246129	-0.0316972	0.0175475	0.9688	0.936047	1.0027	0.0708614	35.7885	0.104063	12	FALSE	10189	802872	0.0125317
155.1	Malignant neoplasm of liver, primary	neoplasms	-0.0443675	0.0229082	0.956602	0.914602	1.00053	0.0528	0	0.473491	9	FALSE	2317	459350	0.00501877	0.132804	0.0579	1.14203	1.01951	1.27927	0.0218092	0	0.963494	5	FALSE	362	262361	0.00137788	-0.0258814	0.0202203	0.974451	0.936587	1.01384	0.200554	15.5756	0.29557	11	FALSE	9303	803456	0.0114462
157	Pancreatic cancer	neoplasms	0.0174054	0.0245314	1.01756	0.96979	1.06768	0.478	0	0.9648	7	FALSE	1905	460212	0.00412233	-0.00382389	0.0325486	0.996183	0.934617	1.0618	0.906478	58.8281	0.0633047	4	FALSE	1020	262174	0.00387547	0.0151421	0.0183236	1.01526	0.979443	1.05238	0.408594	6.44984	0.382219	11	FALSE	9698	804145	0.0119163
158	Neoplasm of unspecified nature of digestive system	neoplasms	-0.0363279	0.0243926	0.964324	0.919306	1.01155	0.136	0	0.602958	7	FALSE	2002	457838	0.00435369	0.0101909	0.0347371	1.01024	0.943751	1.08142	0.769239	0.976517	0.409892	6	FALSE	921	261911	0.00350414	-0.0176997	0.01787	0.982456	0.948641	1.01748	0.321946	0	0.811392	12	FALSE	9944	801519	0.0122544
159	Malignant neoplasm of other and ill-defined sites within the digestive organs and peritoneum	neoplasms	0.0136549	0.0242036	1.01375	0.966781	1.063	0.573	41.2896	0.115702	7	FALSE	1973	459249	0.00427777	-0.00029803	0.028226	0.999702	0.945898	1.05657	0.991576	0	0.721302	5	FALSE	1328	261735	0.00504822	-0.00731192	0.0169027	0.992715	0.960366	1.02615	0.665313	35.0109	0.110086	12	FALSE	10265	802745	0.0126259
159.2	Malignant neoplasm of small intestine, including duodenum	neoplasms	0.0368711	0.0426333	1.03756	0.954384	1.12798	0.387	45.4345	0.119413	5	FALSE	681	460582	0.00147638	-0.0654022	0.0608328	0.936691	0.83141	1.0553	0.282324	0	0.757194	3	FALSE	312	258844	0.00120391	0.00255798	0.0323802	1.00256	0.940912	1.06825	0.937034	0	0.500393	9	FALSE	7483	805315	0.00920647
159.3	Malignant neoplasm of gallbladder and extrahepatic bile ducts	neoplasms	-0.0101229	0.0486385	0.989928	0.899917	1.08894	0.835	0	0.493269	5	FALSE	504	458127	0.00109892	-0.00912838	0.0599008	0.990913	0.881146	1.11435	0.878878	0	0.347882	2	FALSE	307	258532	0.00118607	-0.0263463	0.035541	0.973998	0.908459	1.04426	0.458517	0	0.661712	7	FALSE	7301	805721	0.00898008
159.4	Malignant neoplasm of retroperitoneum and peritoneum	neoplasms	-0.0369406	0.0756877	0.963733	0.830867	1.11785	0.626	0	0.718641	3	FALSE	215	448397	0.000479256	0.069312	0.0518474	1.07177	0.968209	1.18641	0.181273	0	0.547963	2	FALSE	396	245269	0.00161195	0.009402	0.0390309	1.00945	0.935104	1.0897	0.809643	0	0.761722	5	FALSE	7129	783346	0.00901863
164	Cancer of intrathoracic organs	neoplasms	0.0178367	0.0685292	1.018	0.89005	1.16434	0.795	0	0.691481	4	FALSE	268	463746	0.000577569	0.254676	0.111106	1.29004	1.0376	1.6039	0.0218946	0	0.805758	2	FALSE	104	271754	0.000382553	0.0563357	0.0537099	1.05795	0.952244	1.1754	0.29423	0	0.489313	5	FALSE	7045	785561	0.0088884
165	Cancer within the respiratory system	neoplasms	-0.00940529	0.0107065	0.990639	0.970067	1.01165	0.38	42.3274	0.0755947	10	FALSE	10566	462013	0.0223582	0.045591	0.016373	1.04665	1.01359	1.08078	0.00536066	23.0478	0.23832	9	FALSE	3971	271786	0.0144004	0.0090769	0.0084971	1.00912	0.992452	1.02606	0.285414	32.7907	0.120175	13	FALSE	22780	820062	0.0270276
165.1	Cancer of bronchus; lung	neoplasms	-0.00333653	0.011451	0.996669	0.974549	1.01929	0.771	49.5771	0.0369661	10	FALSE	9290	462838	0.0196769	0.0374939	0.0172716	1.03821	1.00365	1.07395	0.0299431	24.4929	0.233804	8	FALSE	3578	271852	0.0129906	0.00998501	0.00900451	1.01004	0.992366	1.02802	0.267477	31.6175	0.137969	12	FALSE	21063	820943	0.0250153
170	Cancer of bone and connective tissue	neoplasms	0.0884014	0.0250565	1.09243	1.04007	1.14741	0.000419	0	0.529278	6	FALSE	1867	471143	0.00394706	-0.0019477	0.0356495	0.998054	0.930699	1.07028	0.95643	0	0.792507	4	FALSE	846	273680	0.00308168	0.0524588	0.0184994	1.05386	1.01633	1.09277	0.00457247	0	0.440927	9	FALSE	9977	832275	0.0118456
170.1	Bone cancer	neoplasms	0.0956434	0.0425656	1.10037	1.01229	1.19611	0.0246	23.8749	0.262166	5	FALSE	655	472842	0.00138332	0.0671576	0.057902	1.06946	0.954728	1.19799	0.24611	57.3509	0.125709	2	FALSE	350	273679	0.00127724	0.0639566	0.0299056	1.06605	1.00536	1.1304	0.0324671	34.7431	0.150986	8	FALSE	7911	834516	0.00939072
170.2	Cancer of connective tissue	neoplasms	0.0802377	0.0298753	1.08354	1.02192	1.14889	0.00724	0	0.625671	6	FALSE	1314	472155	0.00277526	-0.0403225	0.0429377	0.96048	0.882957	1.04481	0.347682	0	0.587866	4	FALSE	582	274026	0.00211938	0.0378621	0.0220581	1.03859	0.994643	1.08447	0.0860761	0	0.748489	8	FALSE	9001	833630	0.010682
172	Skin cancer	neoplasms	0.0280269	0.00596067	1.02842	1.01648	1.04051	2.58e-06	12.015	0.336499	8	TRUE	42351	422826	0.0910428	0.0422792	0.0106166	1.04319	1.0217	1.06512	6.82e-05	2.9388	0.407151	8	FALSE	9910	264540	0.0361086	0.0336872	0.00481262	1.03426	1.02455	1.04406	2.56e-12	35.2219	0.10066	13	TRUE	68104	757394	0.0825005
172.1	Melanomas of skin, dx or hx	neoplasms	0.0364599	0.00854107	1.03713	1.01992	1.05464	1.97e-05	36.3028	0.164719	6	TRUE	19367	441903	0.0419863	0.0376437	0.0183269	1.03836	1.00173	1.07634	0.0399737	0	0.688634	4	FALSE	3259	267226	0.0120487	0.0378715	0.00741043	1.0386	1.02362	1.05379	3.21e-07	32.1277	0.160971	9	TRUE	31085	779190	0.0383635
172.11	Melanomas of skin	neoplasms	0.0486917	0.0138669	1.0499	1.02175	1.07882	0.000446	0	0.6589	6	FALSE	6306	460328	0.0135138	0.0336463	0.0198167	1.03422	0.99482	1.07518	0.0895313	0	0.492812	4	FALSE	2681	267613	0.00991883	0.0432496	0.0105949	1.0442	1.02274	1.06611	4.46e-05	0	0.490124	9	FALSE	16999	798629	0.0208416
172.2	Other non-epithelial cancer of skin	neoplasms	0.0286358	0.00661674	1.02905	1.01579	1.04248	1.51e-05	43.6471	0.099912	7	TRUE	33391	429487	0.0721378	0.05862	0.0127754	1.06037	1.03415	1.08726	4.46e-06	34.2845	0.179169	6	TRUE	6831	265059	0.0251241	0.037112	0.00539345	1.03781	1.0269	1.04884	5.95e-12	42.6005	0.0738818	10	TRUE	54862	765175	0.0669019
172.21	Basal cell carcinoma	neoplasms	0.0247076	0.0106214	1.02502	1.0039	1.04658	0.02	31.4603	0.18789	7	FALSE	12641	436600	0.0281386	0.0726781	0.0391563	1.07538	0.995941	1.16116	0.063439	0	0.928074	5	FALSE	786	248822	0.00314894	0.0335491	0.00927239	1.03412	1.01549	1.05308	0.00029669	17.7745	0.284539	9	FALSE	22796	762725	0.0290202
172.22	Squamous cell carcinoma	neoplasms	0.010014	0.0134939	1.01006	0.983701	1.03713	0.458	0	0.971781	6	FALSE	7595	453985	0.0164544	0.156439	0.0561244	1.16934	1.04753	1.30531	0.0053139	0	0.473082	5	FALSE	389	266640	0.00145677	0.0236134	0.0119992	1.02389	1.0001	1.04826	0.0490773	34.8648	0.139053	9	FALSE	16061	791289	0.0198935
172.3	Carcinoma in situ of skin	neoplasms	0.0139374	0.0204254	1.01404	0.974242	1.05545	0.495	14.3584	0.322792	5	FALSE	2965	452207	0.00651402	0.0422901	0.0367846	1.0432	0.970633	1.12119	0.25028	64.7729	0.0585005	3	FALSE	783	268260	0.00291032	0.0289543	0.0156073	1.02938	0.998366	1.06135	0.0635706	30.7418	0.182585	8	FALSE	11618	800422	0.0143072
173	Neoplasm of uncertain behavior of skin	neoplasms	0.0322056	0.00794744	1.03273	1.01677	1.04894	5.07e-05	43.5506	0.0881341	8	FALSE	23783	413970	0.0543297	0.0517083	0.0195144	1.05307	1.01355	1.09413	0.00805525	0	0.607525	8	FALSE	3232	260419	0.0122586	0.0361455	0.00662064	1.03681	1.02344	1.05035	4.77e-08	2.80896	0.417026	12	TRUE	39214	747019	0.0498758
174	Breast cancer	neoplasms	-0.0348017	0.0495173	0.965797	0.876469	1.06423	0.482	0	0.903592	4	FALSE	488	464102	0.00105039	0.039776	0.00807387	1.04058	1.02424	1.05718	8.37e-07	0	0.866852	11	TRUE	17332	247320	0.0654898	0.0384745	0.0073487	1.03922	1.02436	1.0543	1.64e-07	0	0.797576	13	TRUE	27797	782854	0.0342897
174.1	Breast cancer [female]	neoplasms	NA	NA	NA	NA	NA	NA	NA	NA	NA	NA	NA	NA	NA	0.0420553	0.00813859	1.04295	1.02645	1.05972	2.37e-07	0	0.885263	11	TRUE	17006	247755	0.0642315	0.0407027	0.00743311	1.04154	1.02648	1.05683	4.35e-08	0	0.864626	13	TRUE	27244	752282	0.0349494
174.11	Malignant neoplasm of female breast	neoplasms	NA	NA	NA	NA	NA	NA	NA	NA	NA	NA	NA	NA	NA	0.0443388	0.00850453	1.04534	1.02806	1.06291	1.85e-07	0	0.866595	11	TRUE	15485	247910	0.05879	0.0433222	0.00774036	1.04427	1.02855	1.06024	2.18e-08	0	0.763502	13	TRUE	25534	752497	0.0328187
174.2	Breast cancer [male]	neoplasms	-0.0488486	0.0928872	0.952325	0.793816	1.14249	0.599	0	0.850981	3	FALSE	169	458064	0.000368808	NA	NA	NA	NA	NA	NA	NA	NA	NA	NA	NA	NA	NA	0.0865512	0.0458386	1.09041	0.996715	1.19291	0.0590026	0	0.463823	5	FALSE	6710	735892	0.0090358
174.3	Neoplasm of uncertain behavior of breast	neoplasms	NA	NA	NA	NA	NA	NA	NA	NA	NA	NA	NA	NA	NA	-0.0967582	0.0573554	0.907775	0.811255	1.01578	0.0916045	59.4854	0.0600574	4	FALSE	364	247028	0.00147135	-0.0659615	0.0449091	0.936167	0.857288	1.0223	0.141893	59.726	0.0295236	6	FALSE	6745	774492	0.00863374
175	Acquired absence of breast	neoplasms	NA	NA	NA	NA	NA	NA	NA	NA	NA	NA	NA	NA	NA	0.0411573	0.0132077	1.04202	1.01539	1.06934	0.00183218	0	0.509479	10	FALSE	6073	248759	0.0238314	0.0221013	0.0107321	1.02235	1.00107	1.04408	0.0394604	35.6068	0.105457	12	FALSE	16102	748830	0.0210502
180	Cervical cancer and dysplasia	neoplasms	NA	NA	NA	NA	NA	NA	NA	NA	NA	NA	NA	NA	NA	0.00441376	0.0123985	1.00442	0.98031	1.02913	0.721847	0	0.918198	12	FALSE	7214	240918	0.0290732	0.00731766	0.00868478	1.00734	0.990343	1.02464	0.39946	0	0.53984	14	FALSE	20039	745770	0.0261671
180.1	Cervical cancer	neoplasms	NA	NA	NA	NA	NA	NA	NA	NA	NA	NA	NA	NA	NA	0.0134075	0.0184746	1.0135	0.977456	1.05087	0.468007	0	0.821649	7	FALSE	3126	244210	0.0126387	0.00146535	0.0107829	1.00147	0.980524	1.02286	0.891903	0	0.992481	10	FALSE	14661	749023	0.0191977
180.3	Cervical intraepithelial neoplasia [CIN] [Cervical dysplasia]	neoplasms	NA	NA	NA	NA	NA	NA	NA	NA	NA	NA	NA	NA	NA	-0.00504225	0.0163786	0.99497	0.963538	1.02743	0.758191	0	0.497677	11	FALSE	4244	241541	0.0172671	0.0148472	0.0143795	1.01496	0.986752	1.04397	0.301826	32.5656	0.122056	13	FALSE	10983	746252	0.0145041
182	Malignant neoplasm of uterus	neoplasms	NA	NA	NA	NA	NA	NA	NA	NA	NA	NA	NA	NA	NA	0.0394248	0.0198826	1.04021	1.00046	1.08155	0.0473811	54.6797	0.0239912	9	FALSE	2690	244277	0.0108921	0.0404319	0.0176767	1.04126	1.0058	1.07797	0.0221784	45.1643	0.0511061	11	FALSE	8891	750808	0.0117033
184	Cancer of other female genital organs	neoplasms	NA	NA	NA	NA	NA	NA	NA	NA	NA	NA	NA	NA	NA	0.0311923	0.0146487	1.03168	1.00248	1.06173	0.0332247	0	0.924853	10	FALSE	4951	252498	0.019231	0.0146417	0.00964546	1.01475	0.995746	1.03412	0.129018	0	0.631858	13	FALSE	17773	761441	0.0228089
184.1	Malignant neoplasm of ovary and other uterine adnexa	neoplasms	NA	NA	NA	NA	NA	NA	NA	NA	NA	NA	NA	NA	NA	0.0364063	0.015973	1.03708	1.00511	1.07006	0.022653	0	0.67663	9	FALSE	4138	253166	0.0160821	0.0147084	0.0100924	1.01482	0.99494	1.03509	0.145015	14.9395	0.297795	12	FALSE	16736	762188	0.021486
184.11	Malignant neoplasm of ovary	neoplasms	NA	NA	NA	NA	NA	NA	NA	NA	NA	NA	NA	NA	NA	0.0390851	0.0163721	1.03986	1.00702	1.07377	0.0169727	0	0.637133	8	FALSE	3936	253433	0.0152932	0.0159616	0.0102478	1.01609	0.995885	1.0367	0.119337	23.7887	0.216963	11	FALSE	16408	762521	0.0210648
184.2	Cancer of other female genital organs (excluding uterus and ovary)	neoplasms	NA	NA	NA	NA	NA	NA	NA	NA	NA	NA	NA	NA	NA	-0.00810142	0.039052	0.991931	0.918841	1.07084	0.835657	0	0.84882	4	FALSE	749	252577	0.00295666	6.13e-05	0.0349981	1.00006	0.933762	1.07107	0.998602	0	0.906935	6	FALSE	7130	760891	0.0092836
185	Cancer of prostate	neoplasms	-0.00842084	0.00591735	0.991614	0.98018	1.00318	0.155	0	0.975043	11	FALSE	39424	410349	0.0876531	NA	NA	NA	NA	NA	NA	NA	NA	NA	NA	NA	NA	NA	-0.00858668	0.00551713	0.99145	0.980787	1.00223	0.119621	0	0.85452	14	FALSE	51141	708779	0.0672979
187	Cancer of other male genital organs	neoplasms	0.0144196	0.0122042	1.01452	0.990545	1.03908	0.237	58.7252	0.024183	7	FALSE	7541	458853	0.0161687	NA	NA	NA	NA	NA	NA	NA	NA	NA	NA	NA	NA	NA	0.0200271	0.0103332	1.02023	0.999774	1.0411	0.0526074	56.8655	0.0132636	10	FALSE	16620	767792	0.0211878
187.1	Malignant neoplasm of unspecified male genital organ	neoplasms	-0.00118101	0.0133435	0.99882	0.973036	1.02529	0.929	0	0.537157	5	FALSE	6171	461208	0.0132034	NA	NA	NA	NA	NA	NA	NA	NA	NA	NA	NA	NA	NA	0.0076347	0.0111189	1.00766	0.985942	1.02986	0.492308	20.2962	0.274771	7	FALSE	15038	754251	0.0195479
187.2	Malignant neoplasm of testis	neoplasms	0.00627462	0.0128302	1.00629	0.981305	1.03192	0.625	49.2722	0.0794041	6	FALSE	6739	460780	0.0144144	NA	NA	NA	NA	NA	NA	NA	NA	NA	NA	NA	NA	NA	0.0126823	0.0107553	1.01276	0.991638	1.03434	0.23833	41.5096	0.0905692	9	FALSE	15723	769753	0.0200172
187.8	Neoplasm of uncertain behavior of male genital organs	neoplasms	0.0840112	0.0522631	1.08764	0.981746	1.20496	0.108	35.3762	0.199947	4	FALSE	464	448719	0.00103299	NA	NA	NA	NA	NA	NA	NA	NA	NA	NA	NA	NA	NA	0.0868673	0.050159	1.09075	0.988623	1.20343	0.0833021	21.2368	0.279336	5	FALSE	6835	728939	0.00928954
189	Cancer of urinary organs (incl. kidney and bladder)	neoplasms	0.0313252	0.00946327	1.03182	1.01286	1.05114	0.000932	5.32891	0.39257	11	FALSE	13754	458612	0.0291173	0.00556292	0.0205751	1.00558	0.965834	1.04696	0.786875	0	0.522011	8	FALSE	2503	272865	0.00908965	0.0237708	0.00813342	1.02406	1.00786	1.04051	0.00347121	0	0.80492	13	FALSE	24770	818089	0.0293881
189.1	Cancer of kidney and renal pelvis	neoplasms	0.0382334	0.0149734	1.03897	1.00893	1.06992	0.0107	3.28315	0.409564	10	FALSE	5401	465573	0.0114677	-0.0117469	0.030057	0.988322	0.931781	1.04829	0.695931	0	0.924661	8	FALSE	1172	271967	0.00429086	0.0199488	0.0125763	1.02015	0.995311	1.04561	0.112688	1.78096	0.426708	12	FALSE	14083	825500	0.0167738
189.11	Malignant neoplasm of kidney, except pelvis	neoplasms	0.0363494	0.0154761	1.03702	1.00603	1.06896	0.0188	0	0.504722	10	FALSE	5050	466020	0.0107203	-0.0174513	0.0314438	0.9827	0.923966	1.04517	0.578896	0	0.953482	7	FALSE	1080	272056	0.00395407	0.0188492	0.0130403	1.01903	0.993313	1.04541	0.14833	0	0.664591	12	FALSE	13558	826038	0.0161482
189.12	Malignant neoplasm of renal pelvis	neoplasms	-0.0198925	0.0383686	0.980304	0.909288	1.05687	0.604	20.5451	0.283796	5	FALSE	843	456875	0.00184175	-0.0622814	0.100861	0.939618	0.771078	1.145	0.536907	0	0.501969	2	FALSE	126	258994	0.000486261	-0.0327957	0.0337751	0.967736	0.905748	1.03397	0.331547	0	0.687669	6	FALSE	7706	761401	0.0100194
189.2	Cancer of bladder	neoplasms	0.0255573	0.0118084	1.02589	1.00242	1.04991	0.0304	0	0.690779	10	FALSE	8695	463395	0.0184181	0.0173776	0.0290877	1.01753	0.961142	1.07723	0.550226	11.9359	0.338855	6	FALSE	1272	273561	0.00462827	0.0231259	0.0103794	1.0234	1.00279	1.04443	0.0258766	22.3691	0.217352	13	FALSE	17642	823559	0.0209724
189.21	Malignant neoplasm of bladder	neoplasms	0.0242359	0.012405	1.02453	0.999922	1.04975	0.0507	0	0.558811	10	FALSE	7847	464284	0.0166204	0.018148	0.0311181	1.01831	0.958062	1.08235	0.559761	27.7442	0.236593	5	FALSE	1118	273628	0.00406921	0.0240835	0.0109337	1.02438	1.00266	1.04656	0.0276171	0	0.909366	12	FALSE	16538	824520	0.0196633
189.4	Malignant neoplasm of other urinary organs	neoplasms	0.0349987	0.0362449	1.03562	0.964602	1.11186	0.334	8.52559	0.350491	4	FALSE	907	463363	0.0019536	-0.0230258	0.062469	0.977237	0.864622	1.10452	0.71243	57.8638	0.123429	2	FALSE	290	273779	0.00105813	0.0321731	0.0281334	1.0327	0.977294	1.09124	0.252793	0	0.443404	7	FALSE	8068	830083	0.00962595
190	Cancer of eye	neoplasms	0.0537571	0.0490541	1.05523	0.958499	1.16172	0.273	0	0.867986	4	FALSE	515	466505	0.00110274	0.0436507	0.0727432	1.04462	0.905812	1.20469	0.548462	73.8656	0.0504521	2	FALSE	209	266244	0.000784378	0.0525448	0.0390711	1.05395	0.976253	1.13783	0.178673	0	0.434418	5	FALSE	7423	787304	0.00934031
191	Manlignant and unknown neoplasms of brain and nervous system	neoplasms	0.0344653	0.0232835	1.03507	0.988893	1.0834	0.139	0	0.558097	6	FALSE	2131	471017	0.00450388	-0.00657558	0.0306967	0.993446	0.935438	1.05505	0.830382	0	0.9966	7	FALSE	1123	273463	0.00408979	0.0336429	0.0167504	1.03422	1.00081	1.06873	0.044592	0	0.841076	10	FALSE	10650	829883	0.0126705
191.1	Cancer of brain and nervous system	neoplasms	0.033279	0.0269059	1.03384	0.980733	1.08982	0.216	46.2305	0.0977179	6	FALSE	1568	471253	0.00331627	0.0133733	0.0358273	1.01346	0.944739	1.08719	0.708946	0	0.958192	4	FALSE	834	273245	0.00304292	0.0384391	0.0196518	1.03919	0.999922	1.07999	0.0504645	39.0893	0.107322	9	FALSE	9517	831037	0.0113223
191.11	Cancer of brain	neoplasms	0.0219161	0.0285472	1.02216	0.966537	1.08098	0.443	52.0825	0.0638169	6	FALSE	1378	467951	0.00293611	0.0223974	0.0380161	1.02265	0.949222	1.10176	0.555756	0	0.92065	4	FALSE	738	273394	0.00269213	0.032735	0.020893	1.03328	0.991819	1.07647	0.117164	37.7087	0.117371	9	FALSE	9170	831580	0.0109069
193	Thyroid cancer	neoplasms	0.120924	0.0290772	1.12854	1.06602	1.19472	3.2e-05	0	0.54636	7	FALSE	1485	472434	0.00313345	0.08852	0.0286729	1.09256	1.03285	1.15571	0.00202025	74.8393	0.000101327	9	FALSE	1358	273281	0.00494467	0.0983003	0.0173351	1.10329	1.06644	1.14142	1.42e-08	46.892	0.0364747	12	TRUE	10460	830425	0.0124393
194	Cancer of other endocrine glands	neoplasms	0.0931428	0.0413831	1.09762	1.01211	1.19036	0.0244	15.8776	0.313375	5	FALSE	747	466057	0.00160024	0.0416576	0.0662633	1.04254	0.915563	1.18712	0.529567	52.1663	0.0791724	5	FALSE	277	268722	0.00102974	0.0825007	0.0333422	1.086	1.0173	1.15934	0.0133473	45.7261	0.100882	6	FALSE	7708	779905	0.00978653
195	Cancer, suspected or other	neoplasms	0.0272219	0.00911825	1.0276	1.00939	1.04613	0.00283	43.7811	0.0586538	11	FALSE	14193	443591	0.0310037	0.0350182	0.0138456	1.03564	1.00791	1.06413	0.0114325	19.5435	0.263164	10	FALSE	5591	255652	0.0214015	0.0274702	0.00716721	1.02785	1.01351	1.04239	0.00012671	33.3076	0.108608	14	FALSE	28603	770376	0.0357994
195.1	Malignant neoplasm, other	neoplasms	0.0141179	0.0104732	1.01422	0.993611	1.03525	0.178	0	0.45281	9	FALSE	10444	449315	0.0227162	0.0373696	0.0153899	1.03808	1.00723	1.06987	0.0151743	0	0.970527	8	FALSE	4458	256586	0.0170776	0.0226998	0.0082005	1.02296	1.00665	1.03953	0.00563845	0	0.667827	13	FALSE	22831	777615	0.0285228
195.3	Malignant neoplasm of head, face, and neck	neoplasms	0.0250624	0.0264587	1.02538	0.97356	1.07996	0.344	21.4508	0.272266	6	FALSE	1896	413620	0.004563	0.0850558	0.137508	1.08878	0.831557	1.42556	0.536212	0	0.805698	2	FALSE	82	204263	0.000401282	0.0202239	0.0244034	1.02043	0.972772	1.07042	0.407257	6.08629	0.38322	8	FALSE	8364	695010	0.0118913
196	Radiotherapy	neoplasms	-0.00852982	0.016779	0.991506	0.95943	1.02466	0.611	0	0.694328	10	FALSE	4245	454124	0.0092611	0.0310282	0.0222767	1.03151	0.987446	1.07755	0.163663	3.65662	0.401752	8	FALSE	2143	258351	0.00822668	0.00371719	0.0118512	1.00372	0.980678	1.02731	0.753782	0	0.679476	12	FALSE	14529	783474	0.0182067
197	Chemotherapy	neoplasms	0.037777	0.00972791	1.0385	1.01889	1.05849	0.000103	0	0.555743	11	FALSE	12358	447824	0.0268546	0.0427485	0.00994359	1.04368	1.02353	1.06422	1.71e-05	0	0.983797	11	TRUE	11097	254825	0.0417303	0.0428015	0.00655212	1.04373	1.03041	1.05722	6.47e-11	0	0.62325	14	TRUE	32835	773747	0.0407088
198	Secondary malignant neoplasm	neoplasms	0.0211433	0.00789575	1.02137	1.00568	1.0373	0.00741	0	0.572741	12	FALSE	19263	443056	0.041666	0.0410586	0.00908009	1.04191	1.02353	1.06062	6.13e-06	0	0.454549	11	TRUE	13337	254417	0.0498106	0.0296256	0.00569156	1.03007	1.01864	1.04162	1.94e-07	9.30482	0.350768	14	TRUE	42097	768614	0.051926
198.1	Secondary malignancy of lymph nodes	neoplasms	0.0179075	0.0113063	1.01807	0.995757	1.04088	0.113	0	0.709078	7	FALSE	9046	450255	0.0196951	0.0337445	0.012008	1.03432	1.01026	1.05895	0.00495163	0	0.546067	10	FALSE	7380	256519	0.0279652	0.0260643	0.0079344	1.02641	1.01057	1.04249	0.0010199	0	0.666887	14	FALSE	23879	777832	0.029785
198.2	Secondary malignancy of respiratory organs	neoplasms	0.0243094	0.0149909	1.02461	0.994941	1.05516	0.105	0	0.540872	7	FALSE	4955	454028	0.0107956	0.0757797	0.0167774	1.07872	1.04383	1.11479	6.28e-06	0	0.875089	7	TRUE	3745	257590	0.0143303	0.0465137	0.0106886	1.04761	1.02589	1.06979	1.35e-05	0	0.856283	11	TRUE	15717	782641	0.0196867
198.3	Secondary malignant neoplasm of digestive systems	neoplasms	-0.0155332	0.0232299	0.984587	0.940764	1.03045	0.504	0.320891	0.413919	6	FALSE	2004	456225	0.00437336	0.012341	0.0206641	1.01242	0.972233	1.05426	0.550359	35.7319	0.183038	5	FALSE	2439	257785	0.00937269	0.00622727	0.0146345	1.00625	0.977794	1.03553	0.670459	14.6297	0.311976	9	FALSE	11150	785554	0.0139952
198.4	Secondary malignant neoplasm of liver	neoplasms	0.029349	0.0148197	1.02978	1.0003	1.06013	0.0477	12.9108	0.329278	8	FALSE	5039	454787	0.0109585	0.0491711	0.0163979	1.0504	1.01718	1.08471	0.00271211	0	0.620275	8	FALSE	3911	257896	0.0149385	0.0347845	0.0105584	1.0354	1.01419	1.05705	0.000986036	9.44963	0.350973	13	FALSE	15888	783715	0.0198699
198.5	Secondary malignancy of brain/spine	neoplasms	-0.00481421	0.0320482	0.995197	0.934608	1.05971	0.881	46.4651	0.132559	4	FALSE	1196	453333	0.0026313	-0.00415698	0.0412564	0.995852	0.918496	1.07972	0.919741	0	0.901933	4	FALSE	635	253465	0.00249902	0.00934504	0.0223052	1.00939	0.966212	1.0545	0.675243	17.3546	0.288214	9	FALSE	8463	783927	0.0106803
198.6	Secondary malignancy of bone	neoplasms	0.0333606	0.0138759	1.03392	1.00618	1.06243	0.0162	0	0.456682	10	FALSE	5948	453544	0.0129447	0.0440174	0.0188467	1.045	1.0071	1.08432	0.0195149	0	0.468234	8	FALSE	2956	258078	0.0113242	0.0380445	0.0106603	1.03878	1.0173	1.06071	0.000358599	0	0.766687	12	FALSE	15974	782643	0.0200021
198.7	Secondary malignant neoplasm of skin	neoplasms	0.149169	0.0507478	1.16087	1.05096	1.28227	0.00329	0	0.400998	3	FALSE	434	446252	0.0009716	0.0586967	0.0500407	1.06045	0.961384	1.16973	0.240804	61.5564	0.106782	2	FALSE	430	240219	0.00178683	0.105948	0.0342594	1.11176	1.03956	1.18898	0.00198465	0	0.931854	4	FALSE	7108	737863	0.00954131
199	Neoplasm of uncertain behavior	neoplasms	0.057172	0.0109603	1.05884	1.03633	1.08183	1.83e-07	0	0.771519	10	TRUE	10752	432759	0.0242429	-0.00395069	0.0187389	0.996057	0.960138	1.03332	0.833022	0	0.887063	10	FALSE	3151	253890	0.0122587	0.0421434	0.00828094	1.04304	1.02625	1.06011	3.6e-07	0	0.69055	13	TRUE	24284	757585	0.0310589
199.4	Neurofibromatosis	neoplasms	-0.0264055	0.0644353	0.97394	0.85839	1.10504	0.682	0	0.785156	4	FALSE	327	455223	0.000717814	-0.0675551	0.093769	0.934676	0.777759	1.12325	0.471253	0	0.995624	2	FALSE	150	249329	0.000601253	-0.0285265	0.0470832	0.971877	0.886204	1.06583	0.544599	0	0.830495	6	FALSE	6740	787561	0.00848545
200	Myeloproliferative disease	neoplasms	0.00422421	0.016824	1.00423	0.971659	1.0379	0.802	32.1879	0.160479	9	FALSE	4258	465284	0.00906841	0.0367624	0.0275647	1.03745	0.982885	1.09504	0.18231	18.1444	0.281298	9	FALSE	1403	271900	0.0051335	0.00887869	0.0132126	1.00892	0.983126	1.03539	0.501592	52.8632	0.0127963	13	FALSE	13213	821453	0.0158303
200.1	Polycythemia vera	neoplasms	-0.0328751	0.0285411	0.967659	0.915015	1.02333	0.249	0.320342	0.404269	5	FALSE	1513	462702	0.00325927	0.128665	0.0599324	1.13731	1.01126	1.27907	0.0318057	0	0.762548	3	FALSE	311	266133	0.00116722	-0.0116292	0.0237217	0.988438	0.943534	1.03548	0.623968	39.1999	0.106532	9	FALSE	8495	805788	0.0104325
201	Hodgkin's disease	neoplasms	0.029126	0.0405427	1.02955	0.95091	1.1147	0.473	55.9236	0.0592484	5	FALSE	752	469415	0.00159943	0.104809	0.0665586	1.1105	0.974682	1.26524	0.115329	0	0.949836	3	FALSE	272	270899	0.00100306	0.0686557	0.0303309	1.07107	1.00925	1.13667	0.0236014	0	0.693317	10	FALSE	7829	825134	0.00939898
202	Cancer of other lymphoid, histiocytic tissue	neoplasms	0.059451	0.015759	1.06125	1.02898	1.09454	0.000162	49.3796	0.0452745	9	FALSE	4851	466207	0.0102981	0.0267084	0.0247903	1.02707	0.978358	1.0782	0.281315	0	0.573717	7	FALSE	1740	272241	0.00635081	0.0601247	0.0121383	1.06197	1.037	1.08754	7.3e-07	26.5815	0.175956	13	TRUE	14392	822736	0.0171921
202.2	Non-Hodgkins lymphoma	neoplasms	0.0580374	0.0160946	1.05975	1.02685	1.09372	0.000311	48.8194	0.0479781	9	FALSE	4635	466665	0.0098345	0.0272722	0.0251559	1.02765	0.978209	1.07959	0.278308	0	0.67491	7	FALSE	1682	271826	0.00614973	0.0601719	0.0124476	1.06202	1.03642	1.08825	1.34e-06	30.7108	0.137996	13	TRUE	13991	823332	0.0167092
202.21	Nodular lymphoma	neoplasms	0.0671608	0.0379449	1.06947	0.992816	1.15204	0.0767	0	0.823943	5	FALSE	828	467156	0.00176929	-0.0449442	0.0553568	0.956051	0.857751	1.06562	0.416848	55.6906	0.104679	3	FALSE	357	272294	0.00130937	0.0639104	0.0287119	1.066	1.00767	1.12771	0.0260197	46.1382	0.0841557	7	FALSE	7962	827190	0.00953359
202.22	Reticulosarcoma	neoplasms	0.154399	0.0461123	1.16696	1.06611	1.27734	0.000813	0	0.886284	4	FALSE	631	469466	0.00134228	0.176101	0.152253	1.19256	0.884874	1.60723	0.247422	0	0.730582	2	FALSE	74	264361	0.000279842	0.123938	0.0366296	1.13195	1.05353	1.2162	0.00071559	0	0.492403	8	FALSE	7504	825278	0.00901076
202.23	Lymphosarcoma	neoplasms	-0.0486361	0.0940884	0.952528	0.792117	1.14542	0.605	0	0.912154	2	FALSE	165	453952	0.000363342	NA	NA	NA	NA	NA	NA	NA	NA	NA	NA	NA	NA	NA	-0.011969	0.078761	0.988102	0.84676	1.15304	0.879214	0	0.822109	3	FALSE	6792	764276	0.00880856
202.24	Large cell lymphoma	neoplasms	0.0677886	0.0381191	1.07014	0.9931	1.15315	0.0753	0	0.456522	3	FALSE	759	461354	0.00164246	NA	NA	NA	NA	NA	NA	NA	NA	NA	NA	NA	NA	NA	0.0717894	0.0289426	1.07443	1.01518	1.13714	0.0131234	0	0.969665	4	FALSE	7858	777200	0.0100095
204	Leukemia	neoplasms	0.0545015	0.0146388	1.05601	1.02615	1.08675	0.000197	0	0.716183	11	FALSE	5501	466166	0.0116629	0.0486802	0.0229919	1.04988	1.00362	1.09828	0.0342365	42.9429	0.0812183	9	FALSE	1995	271486	0.00729484	0.0573747	0.01158	1.05905	1.03529	1.08336	7.25e-07	0	0.516238	13	TRUE	15093	822502	0.0180194
204.1	Lymphoid leukemia	neoplasms	0.0610915	0.0233794	1.063	1.01539	1.11284	0.00897	53.4958	0.0565311	6	FALSE	2205	468246	0.00468699	0.0553955	0.0439523	1.05696	0.969718	1.15205	0.207541	0	0.616043	4	FALSE	588	272108	0.00215625	0.067557	0.0190883	1.06989	1.0306	1.11068	0.000401361	27.0039	0.21305	8	FALSE	9794	825755	0.0117216
204.11	Lymphoid leukemia, acute	neoplasms	0.0102724	0.0722035	1.01033	0.877004	1.16391	0.887	37.1856	0.20352	3	FALSE	231	457287	0.000504898	0.211357	0.0917443	1.23535	1.03204	1.47871	0.0212357	0	0.746165	2	FALSE	139	264484	0.000525276	0.0947888	0.0505704	1.09943	0.995682	1.21398	0.0608761	0	0.836694	5	FALSE	7026	819670	0.00849889
204.12	Lymphoid leukemia, chronic	neoplasms	0.0705988	0.0251806	1.07315	1.02147	1.12744	0.00505	59.7454	0.0294537	6	FALSE	1900	468668	0.00403767	0.0324953	0.0497695	1.03303	0.93702	1.13888	0.513811	0	0.847315	4	FALSE	449	272231	0.00164662	0.0713688	0.0209751	1.07398	1.03072	1.11905	0.000667605	36.6538	0.136436	8	FALSE	9234	826301	0.0110516
204.2	Myeloid leukemia	neoplasms	0.0263956	0.0276878	1.02675	0.972513	1.08401	0.34	0	0.887311	6	FALSE	1481	469587	0.00314392	0.0390178	0.0371583	1.03979	0.966754	1.11834	0.293698	31.4561	0.22355	4	FALSE	773	270545	0.00284906	0.0330001	0.021035	1.03355	0.991806	1.07705	0.11669	0	0.841202	9	FALSE	9059	826294	0.0108445
204.21	Myeloid leukemia, acute	neoplasms	0.0303079	0.0346877	1.03077	0.963022	1.10329	0.382	0	0.863655	4	FALSE	950	470079	0.00201686	0.0248716	0.0424996	1.02518	0.943248	1.11424	0.558401	38.2095	0.198221	3	FALSE	594	267929	0.0022121	0.0323478	0.0252022	1.03288	0.983097	1.08518	0.199307	0	0.719226	8	FALSE	8265	826863	0.00989669
204.22	Myeloid leukemia, chronic	neoplasms	0.0392438	0.0511358	1.04002	0.940842	1.14966	0.443	0	0.758209	3	FALSE	499	463463	0.00107552	NA	NA	NA	NA	NA	NA	NA	NA	NA	NA	NA	NA	NA	0.0621121	0.0392445	1.06408	0.985303	1.14916	0.113491	0	0.929749	7	FALSE	7327	825390	0.00879891
204.3	Monocytic leukemia	neoplasms	0.0357919	0.0815673	1.03644	0.883312	1.21611	0.661	26.1454	0.258202	3	FALSE	192	458157	0.000418895	NA	NA	NA	NA	NA	NA	NA	NA	NA	NA	NA	NA	NA	0.0370169	0.0664927	1.03771	0.910914	1.18216	0.577728	3.16438	0.376756	4	FALSE	6840	760400	0.00891507
204.4	Multiple myeloma	neoplasms	0.0447431	0.0261679	1.04576	0.993476	1.10079	0.0873	0	0.789299	8	FALSE	1733	469441	0.00367805	0.0660281	0.041412	1.06826	0.984976	1.15858	0.110842	10.6109	0.3478	6	FALSE	666	269455	0.00246556	0.0564442	0.0202893	1.05807	1.01682	1.10099	0.00540295	0	0.792809	12	FALSE	9323	826442	0.011155
208	Benign neoplasm of colon	neoplasms	0.00880993	0.00428003	1.00885	1.00042	1.01735	0.0396	0	0.690908	12	FALSE	91720	349364	0.207942	0.0272418	0.0075009	1.02762	1.01262	1.04284	0.00028144	0	0.62025	12	FALSE	21373	247452	0.0795053	0.0145267	0.00356279	1.01463	1.00757	1.02174	4.56e-05	4.64278	0.400192	14	FALSE	129276	668693	0.162006
209	Neuroendocrine tumors	neoplasms	0.069024	0.0572657	1.07146	0.957706	1.19873	0.228	0	0.703788	5	FALSE	407	319068	0.00127397	0.00096991	0.0927155	1.00097	0.834645	1.20044	0.991653	0	0.821115	4	FALSE	157	91303	0.0017166	0.0337616	0.0412576	1.03434	0.95399	1.12145	0.413179	0	0.642763	9	FALSE	716	499124	0.00143246
210	Benign neoplasm of lip, oral cavity, and pharynx	neoplasms	0.0182807	0.02367	1.01845	0.97228	1.06681	0.44	49.1351	0.0966899	5	FALSE	2197	468656	0.004666	-0.0411251	0.0346711	0.959709	0.896659	1.02719	0.235563	0	0.787645	4	FALSE	911	274363	0.00330943	0.0021141	0.0186638	1.00212	0.966121	1.03945	0.909814	0	0.463003	7	FALSE	10046	829905	0.0119602
211	Benign neoplasm of other parts of digestive system	neoplasms	-0.0199616	0.0136884	0.980236	0.954287	1.00689	0.145	0	0.599981	8	FALSE	6020	456468	0.0130166	-0.0546037	0.0126282	0.94686	0.923712	0.970588	1.53e-05	0	0.548398	10	TRUE	6690	262681	0.0248356	-0.0297567	0.00899762	0.970682	0.953714	0.987952	0.000942441	43.94	0.0394584	14	FALSE	19974	801597	0.024312
212	Benign neoplasm of respiratory and intrathoracic organs	neoplasms	0.000204906	0.0339949	1.0002	0.935734	1.06912	0.995	28.3108	0.232817	5	FALSE	1070	472631	0.00225881	-0.030604	0.0536991	0.96986	0.872972	1.0775	0.568734	38.5479	0.164216	5	FALSE	408	275665	0.00147787	0.00958844	0.0260296	1.00963	0.959418	1.06248	0.7126	33.4213	0.131341	11	FALSE	8377	835232	0.00992996
213	Benign neoplasm of bone and articular cartilage	neoplasms	0.0689098	0.043191	1.07134	0.98438	1.16598	0.111	43.872	0.129349	5	FALSE	669	455152	0.00146768	0.0437287	0.051669	1.0447	0.944083	1.15604	0.397372	0	0.442923	4	FALSE	440	237575	0.00184862	0.0540439	0.0290584	1.05553	0.997095	1.11739	0.0629086	0	0.880246	8	FALSE	6649	729410	0.00903324
214	Lipoma	neoplasms	0.0116118	0.00955499	1.01168	0.99291	1.0308	0.224	0	0.457198	10	FALSE	13584	451175	0.0292281	-0.00137618	0.0155314	0.998625	0.968684	1.02949	0.929395	0	0.660448	11	FALSE	4541	269375	0.0165781	0.0133031	0.00772905	1.01339	0.998156	1.02886	0.0852173	26.6946	0.167882	14	FALSE	26426	803024	0.0318597
214.1	Lipoma of skin and subcutaneous tissue	neoplasms	0.00920724	0.0127511	1.00925	0.984339	1.03479	0.47	0	0.80962	9	FALSE	7479	459497	0.0160158	-0.0206757	0.0179883	0.979537	0.945603	1.01469	0.250393	0	0.920278	10	FALSE	3355	270234	0.0122629	0.00639533	0.0098978	1.00642	0.98708	1.02613	0.518191	3.49585	0.412129	14	FALSE	18311	812198	0.0220479
215	Other benign neoplasm of connective and other soft tissue	neoplasms	-0.0296758	0.0295864	0.97076	0.916069	1.02872	0.316	2.39903	0.392863	5	FALSE	1449	465499	0.00310313	0.0315817	0.0313123	1.03209	0.97065	1.09741	0.313165	0	0.45351	8	FALSE	1196	270313	0.00440501	0.00191159	0.0190444	1.00191	0.965205	1.04002	0.920046	0	0.708665	11	FALSE	9707	818146	0.0117255
216	Benign neoplasm of skin	neoplasms	0.0300087	0.00781953	1.03046	1.01479	1.04638	0.000124	21.3924	0.252813	9	FALSE	22022	426528	0.049096	0.0325595	0.0116673	1.0331	1.00974	1.05699	0.00525995	0	0.828792	12	FALSE	8364	261126	0.0310364	0.020552	0.00520273	1.02076	1.01041	1.03123	7.81e-05	44.7812	0.0356063	14	FALSE	79527	722177	0.0991975
216.1	Screening for malignant neoplasms of the skin	neoplasms	-0.0430865	0.0156578	0.957828	0.92888	0.987679	0.00593	0	0.856427	5	FALSE	5566	446075	0.0123239	-0.0441551	0.0444558	0.956806	0.876966	1.04391	0.320594	0	0.750777	5	FALSE	678	213407	0.00316697	-0.0168463	0.00793672	0.983295	0.968117	0.99871	0.033789	7.14466	0.375758	9	FALSE	49581	741035	0.0627119
217	Vascular hamartomas and non-neoplastic nevi	neoplasms	0.0318626	0.015376	1.03238	1.00173	1.06396	0.0382	55.7823	0.0456095	6	FALSE	5553	452473	0.0121238	0.0560428	0.0302249	1.05764	0.996808	1.12219	0.0637118	29.4929	0.213925	6	FALSE	1300	266871	0.00484765	0.0453218	0.0120814	1.04636	1.02188	1.07144	0.000175875	56.8399	0.0133212	10	FALSE	15355	754476	0.0199459
217.1	Nevus, non-neoplastic	neoplasms	0.0338732	0.0157566	1.03445	1.003	1.0669	0.0316	61.2823	0.0241982	6	FALSE	5284	446995	0.0116831	0.0627124	0.0315311	1.06472	1.00091	1.1326	0.0467112	5.25617	0.376806	5	FALSE	1207	265702	0.00452214	0.0442031	0.0124351	1.04519	1.02003	1.07098	0.000378394	48.5965	0.0490772	9	FALSE	14875	753247	0.0193654
218	Benign neoplasm of uterus	neoplasms	NA	NA	NA	NA	NA	NA	NA	NA	NA	NA	NA	NA	NA	-0.00156344	0.00859118	0.998438	0.981766	1.01539	0.855596	0	0.559935	12	FALSE	16009	248870	0.0604389	3.56e-05	0.00799469	1.00004	0.984488	1.01583	0.996452	0.261553	0.445182	14	FALSE	24140	760375	0.0307706
218.1	Uterine leiomyoma	neoplasms	NA	NA	NA	NA	NA	NA	NA	NA	NA	NA	NA	NA	NA	-0.00158376	0.00870406	0.998417	0.981529	1.0156	0.855617	0	0.605106	12	FALSE	15586	249292	0.0588422	4.94e-05	0.00809796	1.00005	0.984302	1.01605	0.995134	0	0.474801	14	FALSE	23646	760798	0.0301436
218.2	Other benign neoplasm of uterus	neoplasms	NA	NA	NA	NA	NA	NA	NA	NA	NA	NA	NA	NA	NA	-0.0676771	0.0481383	0.934562	0.850419	1.02703	0.159757	0	0.425488	4	FALSE	488	242420	0.00200899	-0.0496354	0.0440607	0.951576	0.872849	1.0374	0.259944	0	0.454903	5	FALSE	6091	721064	0.00837648
220	Benign neoplasm of ovary	neoplasms	NA	NA	NA	NA	NA	NA	NA	NA	NA	NA	NA	NA	NA	0.00969326	0.0218448	1.00974	0.967421	1.05391	0.657235	0	0.998606	6	FALSE	2202	242613	0.00899455	0.00911106	0.0208509	1.00915	0.968743	1.05125	0.662139	0	0.997396	8	FALSE	7830	746544	0.0103795
221	Benign neoplasm of other female genital organs	neoplasms	NA	NA	NA	NA	NA	NA	NA	NA	NA	NA	NA	NA	NA	0.00968235	0.055673	1.00973	0.905349	1.12614	0.861933	0	0.751895	3	FALSE	370	234496	0.00157537	0.0344008	0.0536481	1.035	0.931697	1.14976	0.521373	0	0.412161	4	FALSE	5774	708532	0.00808337
222	Benign neoplasm of male genital organs	neoplasms	0.0127699	0.0221025	1.01285	0.969912	1.05769	0.563	27.0422	0.241261	5	FALSE	2678	448534	0.00593513	NA	NA	NA	NA	NA	NA	NA	NA	NA	NA	NA	NA	NA	0.013597	0.0218433	1.01369	0.971208	1.05803	0.533627	18.9014	0.290462	6	FALSE	9070	731954	0.0122398
223	Benign neoplasm of kidney and other urinary organs	neoplasms	0.0216702	0.0375699	1.02191	0.949362	1.1	0.564	0	0.901265	4	FALSE	916	456330	0.0020033	-0.0594546	0.0887148	0.942278	0.79189	1.12123	0.502745	41.6431	0.19052	2	FALSE	190	242029	0.000784414	0.00590504	0.0304451	1.00592	0.947654	1.06777	0.84621	0	0.704063	7	FALSE	6604	729317	0.00897379
224	Benign neoplasm of eye	neoplasms	-0.0142003	0.0123376	0.9859	0.962346	1.01003	0.25	1.85642	0.410598	7	FALSE	8993	456314	0.019327	0.00362779	0.0389567	1.00363	0.929856	1.08327	0.925805	11.5938	0.341009	7	FALSE	821	273401	0.00299392	-0.0119599	0.011356	0.988111	0.966362	1.01035	0.292258	0	0.878694	10	FALSE	17079	818309	0.0204444
224.1	Benign neoplasm of eye, uveal	neoplasms	-0.0153549	0.0128324	0.984762	0.960303	1.00984	0.231	0	0.755728	7	FALSE	8319	457664	0.0178526	0.00618525	0.042897	1.0062	0.925065	1.09446	0.885352	0	0.43336	7	FALSE	680	265861	0.0025512	-0.0127735	0.0118599	0.987308	0.964623	1.01053	0.281465	0	0.907359	10	FALSE	16226	819889	0.0194064
225	Benign neoplasm of brain and other parts of nervous system	neoplasms	0.00882782	0.025037	1.00887	0.960555	1.05961	0.724	0	0.461707	5	FALSE	1980	471198	0.00418447	0.00773323	0.0265316	1.00776	0.956698	1.06155	0.77069	12.6858	0.331096	8	FALSE	1540	273660	0.00559593	0.00678368	0.0160124	1.00681	0.9757	1.03891	0.67182	8.41966	0.363834	11	FALSE	11132	830263	0.0132304
225.1	Benign neoplasm of brain, cranial nerves, meninges	neoplasms	0.0181707	0.0259461	1.01834	0.967846	1.07146	0.484	0	0.527731	5	FALSE	1844	471407	0.00389645	0.0115614	0.0275191	1.01163	0.95851	1.06769	0.674397	11.0208	0.344467	8	FALSE	1434	273765	0.00521077	0.00727422	0.0165887	1.0073	0.975077	1.04059	0.66102	13.3475	0.316995	11	FALSE	10828	830579	0.0128689
225.2	Benign neoplasm of spinal cord, meninges	neoplasms	-0.181706	0.117969	0.833846	0.661715	1.05075	0.123	66.705	0.0830873	2	FALSE	128	464228	0.000275651	0.00876771	0.108064	1.00881	0.81625	1.24679	0.935335	0	0.820551	2	FALSE	105	258530	0.000405978	0.0301012	0.064127	1.03056	0.908841	1.16858	0.638783	44.5942	0.124735	5	FALSE	6954	817484	0.00843484
226	Benign neoplasm of thyroid glands	neoplasms	0.0566597	0.0538116	1.0583	0.952363	1.17601	0.292	0	0.84942	4	FALSE	469	463926	0.00100992	-0.0470792	0.0460317	0.954012	0.871709	1.04409	0.306423	0	0.846001	4	FALSE	543	272979	0.00198522	0.0222814	0.0309875	1.02253	0.962277	1.08656	0.472113	0	0.424066	7	FALSE	7818	831142	0.00931868
227	Benign neoplasm of other endocrine glands and related structures	neoplasms	0.0661161	0.0181376	1.06835	1.03104	1.10701	0.000267	0	0.598469	11	FALSE	3782	469016	0.00799919	0.0270176	0.0236774	1.02739	0.980797	1.07619	0.253841	0	0.714827	10	FALSE	1990	272739	0.0072435	0.0468065	0.0129429	1.04792	1.02167	1.07484	0.000298735	0	0.63439	13	FALSE	13679	826502	0.016281
227.1	Benign neoplasm of adrenal gland	neoplasms	-0.00965618	0.0271549	0.99039	0.939057	1.04453	0.722	0	0.707021	5	FALSE	1754	471239	0.0037083	-0.00777586	0.0467802	0.992254	0.905323	1.08753	0.867983	6.4575	0.378424	7	FALSE	540	273675	0.00196926	-0.00249224	0.0212799	0.997511	0.956763	1.03999	0.906767	0.882444	0.429911	10	FALSE	9304	829625	0.0110903
227.2	Benign neoplasm of parathyroid gland	neoplasms	0.0794244	0.0549913	1.08266	0.972042	1.20588	0.149	0	0.563645	3	FALSE	444	472854	0.000938098	0.0202824	0.0429709	1.02049	0.938062	1.11016	0.636924	42.0796	0.177905	3	FALSE	618	273855	0.00225159	0.0480215	0.0306284	1.04919	0.988063	1.11411	0.11691	0	0.677124	8	FALSE	7814	832012	0.00930431
227.3	Benign neoplasm of pituitary gland and craniopharyngeal duct (pouch)	neoplasms	0.163038	0.0283972	1.17708	1.11336	1.24445	9.39e-09	0	0.457728	8	TRUE	1563	471922	0.00330105	0.0434136	0.0377521	1.04437	0.969884	1.12458	0.250158	0	0.626993	10	FALSE	809	273600	0.00294815	0.0916955	0.0195938	1.09603	1.05474	1.13894	2.87e-06	29.8181	0.153689	12	TRUE	9690	830835	0.0115285
228	Hemangioma and lymphangioma, any site	neoplasms	0.00382755	0.0156159	1.00383	0.973576	1.03503	0.806	0	0.698397	8	FALSE	5168	460479	0.0110985	0.023932	0.024059	1.02422	0.977045	1.07367	0.319873	7.43611	0.372761	8	FALSE	1913	272630	0.00696794	0.0169835	0.0114063	1.01713	0.994642	1.04012	0.136499	0	0.767182	13	FALSE	15917	815736	0.019139
228.1	Hemangioma of skin and subcutaneous tissue	neoplasms	0.00302711	0.0230035	1.00303	0.958813	1.04929	0.895	34.1582	0.180078	6	FALSE	2506	310492	0.00800644	0.0111388	0.0545538	1.0112	0.90866	1.12531	0.838212	0	0.606644	4	FALSE	407	90311	0.00448643	0.0160038	0.0172254	1.01613	0.982399	1.05102	0.352847	33.9203	0.15737	8	FALSE	10948	490056	0.0218521
229	Benign neoplasm of unspecified sites	neoplasms	0.00121726	0.0476507	1.00122	0.911944	1.09923	0.98	0	0.814762	6	FALSE	580	468619	0.00123615	-0.0301993	0.0613348	0.970252	0.860352	1.09419	0.622459	71.3746	0.00737971	5	FALSE	334	274562	0.001215	-0.0107272	0.0307506	0.98933	0.931464	1.05079	0.727204	29.4879	0.182877	9	FALSE	7932	833871	0.00942263
229.1	Benign neoplasm of lymph nodes	neoplasms	-0.109231	0.134716	0.896523	0.68848	1.16743	0.417	0	0.94652	2	FALSE	99	451283	0.000219326	NA	NA	NA	NA	NA	NA	NA	NA	NA	NA	NA	NA	NA	-0.06286	0.0963606	0.939075	0.77746	1.13429	0.514181	0	0.698409	3	FALSE	6825	708421	0.00954217
230	Kaposi's sarcoma	neoplasms	-0.0182321	0.0971998	0.981933	0.811606	1.18801	0.851	75.9228	0.0157124	3	FALSE	199	474190	0.000419487	NA	NA	NA	NA	NA	NA	NA	NA	NA	NA	NA	NA	NA	-0.0255896	0.0958029	0.974735	0.807865	1.17607	0.789387	76.7688	0.0135068	3	FALSE	6889	753227	0.00906309
240	Simple and unspecified goiter	endocrine/metabolic	0.00835913	0.0374352	1.00839	0.937056	1.08516	0.823	0	0.793719	4	FALSE	949	457858	0.00206841	0.0257011	0.0354381	1.02603	0.957187	1.09983	0.468304	0	0.870383	7	FALSE	938	249622	0.00374361	0.0279201	0.0196536	1.02831	0.989456	1.0687	0.155429	0	0.98471	11	FALSE	9413	779789	0.0119272
241	Nontoxic nodular goiter	endocrine/metabolic	0.0726343	0.0124151	1.07534	1.04949	1.10182	4.9e-09	43.6316	0.0595032	11	TRUE	8503	457826	0.0182339	0.06016	0.0131652	1.06201	1.03495	1.08977	4.89e-06	41.7514	0.0631974	12	TRUE	6819	246440	0.026925	0.0624486	0.00783271	1.06444	1.04822	1.08091	1.55e-15	47.8636	0.0235447	14	TRUE	26854	768161	0.033778
241.1	Nontoxic uninodular goiter	endocrine/metabolic	0.0738684	0.0145329	1.07667	1.04643	1.10777	3.72e-07	47.8795	0.0527035	9	TRUE	6258	459683	0.0134309	0.0314762	0.0184597	1.03198	0.995307	1.07	0.0881704	42.6478	0.0735872	10	FALSE	3570	248036	0.0141889	0.0555239	0.00976577	1.05709	1.03705	1.07752	1.3e-08	33.2904	0.116043	13	TRUE	19620	771553	0.0247986
241.2	Nontoxic multinodular goiter	endocrine/metabolic	0.0761201	0.0197792	1.07909	1.03806	1.12175	0.000119	31.9765	0.162208	9	FALSE	3292	463098	0.00705847	0.0884913	0.0183867	1.09252	1.05385	1.13261	1.49e-06	52.2716	0.0264392	10	TRUE	3372	248487	0.0133884	0.0838429	0.0115376	1.08746	1.06314	1.11233	3.68e-13	46.4874	0.0330273	13	TRUE	15417	776023	0.0194797
242	Thyrotoxicosis with or without goiter	endocrine/metabolic	0.041182	0.0175965	1.04204	1.00672	1.07861	0.0193	18.0504	0.271725	11	FALSE	3993	463021	0.00855006	0.0383958	0.0156576	1.03914	1.00774	1.07153	0.0141981	17.8578	0.27358	11	FALSE	4512	248727	0.0178172	0.0360386	0.0105916	1.0367	1.0154	1.05844	0.00066755	20.4895	0.230743	14	FALSE	16688	775670	0.0210612
242.1	Graves' disease	endocrine/metabolic	0.00888246	0.0319137	1.00892	0.947747	1.07405	0.781	26.9851	0.213205	8	FALSE	1254	466958	0.00267827	0.00771665	0.0259703	1.00775	0.957735	1.06037	0.766365	0	0.474308	10	FALSE	1645	250454	0.00652521	0.0106909	0.0178979	1.01075	0.975907	1.04683	0.55029	0	0.628587	13	FALSE	9893	781284	0.0125042
242.2	Toxic multinodular goiter	endocrine/metabolic	0.303362	0.0737252	1.35441	1.17218	1.56496	3.88e-05	0	0.780814	3	FALSE	282	465828	0.000605007	0.116473	0.0572462	1.12353	1.00428	1.25693	0.0418921	2.6926	0.391234	5	FALSE	354	250697	0.00141007	0.172354	0.039795	1.1881	1.09895	1.28448	1.48e-05	41.6056	0.100972	8	TRUE	7035	783127	0.00890324
242.3	Exophthalmos	endocrine/metabolic	0.0311578	0.0498692	1.03165	0.935584	1.13758	0.532	0	0.95992	4	FALSE	541	464052	0.00116446	-0.0564416	0.0861346	0.945122	0.798307	1.11894	0.512293	0	0.563557	4	FALSE	192	245760	0.00078064	0.018586	0.0388626	1.01876	0.944043	1.09939	0.632474	0	0.558604	7	FALSE	7144	780476	0.00907036
242.31	Thyrotoxic exophthalmos	endocrine/metabolic	NA	NA	NA	NA	NA	NA	NA	NA	NA	NA	NA	NA	NA	NA	NA	NA	NA	NA	NA	NA	NA	NA	NA	NA	NA	NA	-0.00369712	0.132077	0.99631	0.769078	1.29068	0.977668	0	0.86117	3	FALSE	6382	426503	0.0147429
244	Hypothyroidism	endocrine/metabolic	0.0230165	0.00640729	1.02328	1.01051	1.03621	0.000328	3.61449	0.40938	12	FALSE	33657	433747	0.0720084	0.0163327	0.00633036	1.01647	1.00393	1.02916	0.00987811	37.6012	0.0906096	12	FALSE	31138	237420	0.115945	0.0220715	0.00412209	1.02232	1.01409	1.03061	8.58e-08	11.25	0.329847	14	TRUE	85384	735030	0.104074
244.1	Secondary hypothyroidism	endocrine/metabolic	0.0720999	0.0212431	1.07476	1.03093	1.12046	0.000689	0	0.972754	9	FALSE	2752	465108	0.0058821	0.0439412	0.0167378	1.04492	1.0112	1.07977	0.008658	14.6277	0.304696	11	FALSE	3936	248954	0.0155641	0.0559476	0.0117515	1.05754	1.03346	1.08218	1.93e-06	0	0.928121	14	TRUE	14619	777939	0.0184453
244.2	Acquired hypothyroidism	endocrine/metabolic	0.0169328	0.0235237	1.01708	0.971249	1.06507	0.472	0	0.506548	8	FALSE	2342	463050	0.00503232	0.0359542	0.0301728	1.03661	0.977083	1.09976	0.233414	0	0.451727	8	FALSE	1324	249800	0.0052723	0.0371716	0.0133664	1.03787	1.01103	1.06542	0.00541952	10.0239	0.348701	11	FALSE	13210	777229	0.0167122
244.3	Iodine hypothyroidism	endocrine/metabolic	NA	NA	NA	NA	NA	NA	NA	NA	NA	NA	NA	NA	NA	NA	NA	NA	NA	NA	NA	NA	NA	NA	NA	NA	NA	NA	-0.097669	0.122989	0.906949	0.71268	1.15417	0.42712	0	0.768519	2	FALSE	6388	426133	0.0147692
244.4	Hypothyroidism NOS	endocrine/metabolic	0.0205591	0.00657663	1.02077	1.0077	1.03401	0.00177	0	0.540346	11	FALSE	31875	435316	0.0682269	0.0188978	0.00652157	1.01908	1.00613	1.03219	0.00375863	54.2138	0.0126294	12	FALSE	29099	238247	0.108844	0.0217571	0.00424188	1.022	1.01353	1.03053	2.91e-07	36.7624	0.0821569	14	TRUE	80511	737413	0.0984334
244.5	Congenital hypothyroidism	endocrine/metabolic	0.0974544	0.124641	1.10236	0.863434	1.4074	0.434	52.0724	0.148608	2	FALSE	118	461034	0.000255881	0.0288962	0.0771671	1.02932	0.88484	1.19739	0.70806	0	0.817161	5	FALSE	200	249700	0.00080032	0.0815293	0.0562843	1.08495	0.971625	1.21148	0.147469	21.9013	0.262292	7	FALSE	6664	777021	0.00850342
245	Thyroiditis	endocrine/metabolic	0.0685099	0.0347486	1.07091	1.0004	1.14639	0.0487	0	0.53974	7	FALSE	1037	463329	0.00223315	0.0744483	0.0238134	1.07729	1.02816	1.12876	0.00177011	19.0621	0.273253	9	FALSE	2036	249006	0.0081102	0.0764629	0.0159246	1.07946	1.04629	1.11369	1.57e-06	40.3009	0.080066	11	TRUE	10933	779343	0.0138344
245.1	Thyroiditis, acute and subacute	endocrine/metabolic	NA	NA	NA	NA	NA	NA	NA	NA	NA	NA	NA	NA	NA	NA	NA	NA	NA	NA	NA	NA	NA	NA	NA	NA	NA	NA	0.0520706	0.0701725	1.05345	0.918085	1.20877	0.458064	56.2433	0.0576592	5	FALSE	6551	776507	0.00836592
245.2	Chronic thyroiditis	endocrine/metabolic	0.101298	0.0470014	1.10661	1.00922	1.21339	0.0311	0	0.476962	7	FALSE	570	464375	0.00122595	0.073879	0.027668	1.07668	1.01985	1.13668	0.00758072	18.5982	0.282717	8	FALSE	1555	250255	0.00617529	0.0858301	0.0185837	1.08962	1.05065	1.13004	3.86e-06	17.6581	0.275503	11	TRUE	9697	781640	0.0122539
245.21	Chronic lymphocytic thyroiditis	endocrine/metabolic	0.0981912	0.0492692	1.10317	1.00163	1.21502	0.0463	0	0.819837	6	FALSE	537	464474	0.00115481	0.0746319	0.0281006	1.07749	1.01975	1.1385	0.00791006	2.34432	0.411596	8	FALSE	1507	249783	0.00599706	0.086685	0.0189251	1.09055	1.05084	1.13176	4.64e-06	7.78297	0.369802	11	TRUE	9571	781816	0.012094
246	Other disorders of thyroid	endocrine/metabolic	0.0306607	0.0246697	1.03114	0.982465	1.08222	0.214	0	0.98667	8	FALSE	2111	463142	0.00453732	0.0133065	0.02383	1.0134	0.967152	1.06185	0.576576	0	0.711703	9	FALSE	2052	248749	0.00818179	0.0238059	0.0133289	1.02409	0.997684	1.0512	0.0740935	0	0.975999	12	FALSE	13088	775705	0.0165924
246.2	Thyroid cyst	endocrine/metabolic	NA	NA	NA	NA	NA	NA	NA	NA	NA	NA	NA	NA	NA	NA	NA	NA	NA	NA	NA	NA	NA	NA	NA	NA	NA	NA	-0.0208206	0.0698297	0.979395	0.854119	1.12304	0.765579	0	0.733668	4	FALSE	6568	458097	0.0141349
246.7	Abnormal results of function study of thyroid	endocrine/metabolic	-0.00468591	0.0239615	0.995325	0.949662	1.04318	0.845	0	0.730759	6	FALSE	2291	461327	0.00494157	0.0258453	0.039966	1.02618	0.948867	1.1098	0.517838	0	0.859081	9	FALSE	759	249642	0.00303114	-0.0060707	0.0171456	0.993948	0.961101	1.02792	0.723289	0	0.610361	12	FALSE	10531	775304	0.013401
249	Secondary diabetes mellitus	endocrine/metabolic	0.0436382	0.0173839	1.0446	1.00961	1.08081	0.0121	0	0.965412	8	FALSE	4372	307092	0.0140369	-0.0122182	0.0397734	0.987856	0.913774	1.06794	0.758695	25.6094	0.233341	7	FALSE	781	86957	0.0089015	0.0263465	0.0145202	1.0267	0.99789	1.05634	0.0696053	16.5952	0.285745	11	FALSE	11372	458270	0.0242142
250	Diabetes mellitus	endocrine/metabolic	-0.0217929	0.00395588	0.978443	0.970886	0.986059	3.61e-08	47.2014	0.0351334	12	TRUE	119594	341013	0.259644	-0.0180215	0.0070411	0.98214	0.968679	0.995788	0.0104831	18.7217	0.259874	12	FALSE	26688	244503	0.0984103	-0.0216188	0.00321611	0.978613	0.972464	0.984801	1.79e-11	48.509	0.0214164	14	TRUE	173399	645147	0.211838
250.1	Type 1 diabetes	endocrine/metabolic	0.00129003	0.00990377	1.00129	0.982042	1.02092	0.896	7.32898	0.374043	11	FALSE	13001	432513	0.029182	0.028868	0.0174452	1.02929	0.99469	1.06509	0.097968	60.9143	0.00613741	10	FALSE	3632	255751	0.0140025	0.00274663	0.00813603	1.00275	0.986887	1.01887	0.735673	58.5046	0.0040507	13	FALSE	23893	747283	0.0309826
250.11	Type 1 diabetes with ketoacidosis	endocrine/metabolic	-0.0775501	0.0451944	0.925381	0.846936	1.01109	0.0862	23.3286	0.271035	4	FALSE	619	451933	0.0013678	0.0510741	0.0534899	1.0524	0.947655	1.16872	0.339661	0	0.976737	3	FALSE	405	254706	0.00158754	-0.0286685	0.0314039	0.971739	0.913731	1.03343	0.361296	30.2323	0.186694	8	FALSE	6476	770105	0.00833912
250.12	Type 1 diabetes with renal manifestations	endocrine/metabolic	-0.0631178	0.0428896	0.938833	0.863139	1.02117	0.141	0	0.637242	4	FALSE	735	449306	0.00163318	0.0880905	0.0752531	1.09209	0.942327	1.26565	0.241764	0	0.434953	3	FALSE	222	253709	0.000874253	-0.00798558	0.0310362	0.992046	0.933499	1.05427	0.796948	0	0.583073	10	FALSE	6553	767818	0.00846235
250.13	Type 1 diabetes with ophthalmic manifestations	endocrine/metabolic	-0.047778	0.0288035	0.953345	0.901016	1.00871	0.0972	58.5131	0.0648826	4	FALSE	1607	446956	0.00358255	0.169718	0.0751879	1.18497	1.0226	1.37312	0.0239926	54.6038	0.11049	3	FALSE	254	254183	0.000998282	-0.017488	0.0239211	0.982664	0.937656	1.02983	0.464736	55.9035	0.0155452	10	FALSE	7521	765384	0.00973082
250.14	Type 1 diabetes with neurological manifestations	endocrine/metabolic	0.0646624	0.0246071	1.0668	1.01657	1.11951	0.00859	0	0.579655	7	FALSE	2131	446256	0.00475259	0.151395	0.0531193	1.16346	1.04842	1.29112	0.00437062	41.8419	0.126247	6	FALSE	408	253936	0.00160413	0.0763132	0.0204585	1.0793	1.03688	1.12346	0.00019137	25.5454	0.208399	10	FALSE	8283	764433	0.0107193
250.15	Diabetes type 1 with peripheral circulatory disorders	endocrine/metabolic	0.0271571	0.0766218	1.02753	0.884247	1.19403	0.723	50.4034	0.133152	3	FALSE	253	445854	0.000567129	NA	NA	NA	NA	NA	NA	NA	NA	NA	NA	NA	NA	NA	0.0100017	0.0578679	1.01005	0.901751	1.13136	0.862779	52.1485	0.0992142	4	FALSE	5742	739490	0.00770498
250.2	Type 2 diabetes	endocrine/metabolic	-0.0219953	0.00397627	0.978245	0.970651	0.985899	3.17e-08	51.3923	0.0199215	12	TRUE	118281	342396	0.256755	-0.0194948	0.00717881	0.980694	0.966992	0.99459	0.00661545	29.9684	0.152354	12	FALSE	25756	245128	0.0950813	-0.0219932	0.00328877	0.978247	0.971962	0.984573	2.27e-11	53.5382	0.00910813	14	TRUE	164968	647135	0.203137
250.21	Type 2 diabetes with ketoacidosis	endocrine/metabolic	-0.0487105	0.0402735	0.952457	0.880166	1.03069	0.226	62.0158	0.0481672	4	FALSE	829	312080	0.00264933	-0.00800479	0.0959782	0.992027	0.821915	1.19735	0.933532	0	0.685111	3	FALSE	160	83383	0.00191518	-0.0505535	0.0339324	0.950703	0.889532	1.01608	0.136269	7.23122	0.372885	7	FALSE	6425	460249	0.0137676
250.22	Type 2 diabetes with renal manifestations	endocrine/metabolic	-0.0295278	0.00943806	0.970904	0.953109	0.989031	0.00176	9.10409	0.358523	10	FALSE	15549	427963	0.0350588	0.0118399	0.0262899	1.01191	0.96109	1.06542	0.652453	0	0.518959	9	FALSE	1768	257188	0.00682741	-0.0326385	0.00808211	0.967888	0.952677	0.983342	5.38e-05	35.0514	0.109769	12	FALSE	26066	746572	0.0337364
250.23	Type 2 diabetes with ophthalmic manifestations	endocrine/metabolic	-0.0363548	0.00830448	0.964298	0.94873	0.980122	1.2e-05	11.3634	0.335972	11	TRUE	20095	423619	0.0452882	-0.0437774	0.0223303	0.957167	0.916179	0.999989	0.0499432	33.6278	0.138864	10	FALSE	2360	257084	0.00909638	-0.0383548	0.00748489	0.962371	0.948356	0.976594	2.99e-07	20.3174	0.238185	13	TRUE	29396	739693	0.0382218
250.24	Type 2 diabetes with neurological manifestations	endocrine/metabolic	0.0645973	0.00668862	1.06673	1.05284	1.08081	4.56e-22	0	0.935804	10	TRUE	33869	406547	0.0769023	0.0626645	0.0207944	1.06467	1.02215	1.10896	0.00258232	0.585619	0.42888	9	FALSE	2969	254291	0.0115409	0.0598677	0.00601775	1.0617	1.04925	1.07429	2.56e-23	29.5818	0.155796	12	TRUE	45883	721670	0.0597783
250.25	Diabetes type 2 with peripheral circulatory disorders	endocrine/metabolic	0.013832	0.015368	1.01393	0.983843	1.04493	0.368	0	0.903176	9	FALSE	5653	440382	0.0126739	0.163051	0.0416022	1.1771	1.08493	1.2771	8.88e-05	23.8806	0.238883	8	FALSE	704	253982	0.00276419	0.0199167	0.0131536	1.02012	0.994153	1.04676	0.129983	34.8194	0.111592	12	FALSE	12803	758600	0.016597
250.3	Insulin pump user	endocrine/metabolic	0.0111771	0.0130058	1.01124	0.985788	1.03735	0.39	0	0.762361	9	FALSE	7668	437549	0.0172231	0.0391103	0.0227973	1.03989	0.994444	1.0874	0.0862417	14.5783	0.318636	7	FALSE	2275	251809	0.00895373	0.00558904	0.0096145	1.0056	0.986832	1.02473	0.561029	37.221	0.101686	11	FALSE	18952	753608	0.0245314
250.4	Abnormal glucose	endocrine/metabolic	-0.00952185	0.00586668	0.990523	0.979199	1.00198	0.105	31.3011	0.149096	11	FALSE	44056	383447	0.103054	0.00555691	0.0128985	1.00557	0.98047	1.03132	0.666599	22.389	0.230186	11	FALSE	7645	248574	0.0298378	-0.0119154	0.00487446	0.988155	0.97876	0.997641	0.014507	41.1942	0.0597826	13	FALSE	67344	690724	0.0888364
250.41	Impaired fasting glucose	endocrine/metabolic	0.00493729	0.00782376	1.00495	0.989657	1.02048	0.528	45.9369	0.0632043	9	FALSE	23487	413476	0.0537505	-0.00241093	0.0229135	0.997592	0.953782	1.04341	0.916202	8.66743	0.363015	9	FALSE	2469	250291	0.00976816	-0.000445271	0.0069322	0.999555	0.986066	1.01323	0.948785	23.58	0.218926	11	FALSE	34539	727820	0.0453054
250.42	Other abnormal glucose	endocrine/metabolic	-0.0196275	0.0079833	0.980564	0.96534	0.996027	0.0139	16.9958	0.281885	11	FALSE	21444	410321	0.0496659	0.0102794	0.0160291	1.01033	0.979085	1.04258	0.52133	25.7784	0.198405	11	FALSE	4680	251756	0.0182502	-0.0186731	0.00631926	0.9815	0.969419	0.993732	0.00312715	39.4073	0.0708781	13	FALSE	39028	720909	0.0513569
250.5	Glycosuria or Acetonuria	endocrine/metabolic	0.00215052	0.114581	1.00215	0.800575	1.25449	0.985	0	0.338166	2	FALSE	135	444510	0.000303613	NA	NA	NA	NA	NA	NA	NA	NA	NA	NA	NA	NA	NA	0.0770474	0.0603613	1.08009	0.959581	1.21574	0.201801	8.6294	0.361002	6	FALSE	5665	770523	0.00729849
250.6	Polyneuropathy in diabetes	endocrine/metabolic	0.0863752	0.0115402	1.09022	1.06583	1.11516	7.17e-14	0	0.469425	9	TRUE	10072	434017	0.0226801	0.0845295	0.0295073	1.0882	1.02706	1.15299	0.00417408	56.1145	0.0335232	7	FALSE	1370	85819	0.015713	0.0761651	0.00964634	1.07914	1.05893	1.09974	2.89e-15	49.1474	0.0325885	11	TRUE	19293	750933	0.0250485
250.7	Diabetic retinopathy	endocrine/metabolic	-0.0380916	0.00862198	0.962625	0.946494	0.97903	9.96e-06	31.3342	0.167486	9	TRUE	19149	288669	0.0622088	-0.0139574	0.0292743	0.98614	0.931151	1.04438	0.633519	48.1544	0.0607897	8	FALSE	1450	87728	0.0162596	-0.0360009	0.00790653	0.964639	0.949806	0.979704	5.28e-06	47.1751	0.0411546	11	TRUE	28392	457100	0.0584809
251	Other disorders of pancreatic internal secretion	endocrine/metabolic	0.0123654	0.0594155	1.01244	0.901147	1.13748	0.835	0	0.870207	4	FALSE	341	461577	0.000738226	0.11675	0.0715603	1.12384	0.976768	1.29305	0.102788	82.0505	0.0182585	2	FALSE	238	264655	0.000898476	0.0397905	0.0273954	1.04059	0.986193	1.09799	0.146375	40.1707	0.137622	6	FALSE	7954	814705	0.00966865
251.1	Hypoglycemia	endocrine/metabolic	-0.0294644	0.0167255	0.970965	0.939652	1.00332	0.0781	18.889	0.269192	10	FALSE	4307	443088	0.00962684	-0.0157635	0.0254697	0.98436	0.936427	1.03475	0.535976	0	0.498818	9	FALSE	1719	253877	0.00672546	-0.0224719	0.0127785	0.977779	0.953594	1.00258	0.0786516	0	0.708209	12	FALSE	12374	749886	0.0162333
252	Disorders of parathyroid gland	endocrine/metabolic	0.0240139	0.0184084	1.0243	0.988007	1.06194	0.192	21.4408	0.245721	10	FALSE	3725	465329	0.00794152	0.0352646	0.0199098	1.03589	0.996249	1.07712	0.0765245	37.2295	0.110801	10	FALSE	2770	269385	0.010178	0.0246827	0.0120195	1.02499	1.00113	1.04942	0.0400184	20.2938	0.238426	13	FALSE	14621	811541	0.0176975
252.1	Hyperparathyroidism	endocrine/metabolic	0.0213329	0.0192704	1.02156	0.983698	1.06088	0.268	21.0804	0.249029	10	FALSE	3404	465799	0.00725486	0.0334765	0.0212648	1.03404	0.991832	1.07805	0.115426	35.6326	0.133079	9	FALSE	2440	269615	0.00896877	0.0271669	0.0126482	1.02754	1.00238	1.05333	0.0317234	27.1017	0.171009	13	FALSE	13836	812241	0.016749
252.2	Hypoparathyroidism	endocrine/metabolic	0.0478383	0.0656691	1.049	0.922313	1.19309	0.466	0	0.587199	3	FALSE	336	470040	0.000714322	0.0220627	0.0508506	1.02231	0.925332	1.12945	0.664381	0	0.479545	6	FALSE	439	268921	0.00162979	0.0332598	0.034595	1.03382	0.966045	1.10635	0.33635	0	0.485556	10	FALSE	7388	815730	0.00897563
253	Disorders of the pituitary gland and its hypothalamic control	endocrine/metabolic	0.00560532	0.0166378	1.00562	0.973357	1.03895	0.736	79.0933	2.11e-06	10	FALSE	4473	464127	0.00954545	-0.0636828	0.0272876	0.938303	0.889438	0.989852	0.0196079	56.5523	0.0139799	10	FALSE	1490	269683	0.00549465	-0.0141564	0.0126859	0.985943	0.961731	1.01077	0.264457	70.6376	5.15e-05	13	FALSE	13849	810037	0.0168094
253.1	Pituitary hyperfunction	endocrine/metabolic	0.068716	0.043594	1.07113	0.983413	1.16668	0.115	0	0.860793	5	FALSE	671	469559	0.00142696	0.00987955	0.0467562	1.00993	0.921492	1.10685	0.832654	43.2297	0.0794016	9	FALSE	531	269220	0.00196848	0.0442846	0.0261402	1.04528	0.993075	1.10023	0.0902429	21.4485	0.239132	11	FALSE	8164	815003	0.00991779
253.11	Acromegaly and gigantism	endocrine/metabolic	-0.0132052	0.10798	0.986882	0.798642	1.21949	0.903	0	0.886487	2	FALSE	145	467084	0.00031034	NA	NA	NA	NA	NA	NA	NA	NA	NA	NA	NA	NA	NA	0.0146116	0.0656961	1.01472	0.892124	1.15416	0.823994	13.4736	0.325048	4	FALSE	6737	777466	0.00859089
253.2	Pituitary hypofunction	endocrine/metabolic	0.0171271	0.0346778	1.01727	0.950431	1.08882	0.621	0	0.847344	8	FALSE	999	469962	0.00212119	-0.117445	0.0678341	0.88919	0.778492	1.01563	0.0833892	0	0.661121	4	FALSE	284	270341	0.00104942	-0.0218282	0.0270639	0.978408	0.927862	1.03171	0.419929	0	0.978484	10	FALSE	8050	817077	0.00975607
253.3	Diabetes insipidus	endocrine/metabolic	0.110818	0.0665187	1.11719	0.980634	1.27277	0.0957	0	0.922006	4	FALSE	300	459353	0.000652666	-0.11385	0.0903996	0.892392	0.747493	1.06538	0.207881	0	0.793967	2	FALSE	165	269637	0.00061156	-0.0070077	0.0461177	0.993017	0.907196	1.08696	0.879224	19.0055	0.289723	6	FALSE	7022	815735	0.00853472
253.4	Anterior pituitary disorders	endocrine/metabolic	0.00640539	0.0270588	1.00643	0.954442	1.06124	0.813	32.2486	0.181846	7	FALSE	1782	315495	0.00561654	NA	NA	NA	NA	NA	NA	NA	NA	NA	NA	NA	NA	NA	0.00245412	0.0251463	1.00246	0.954248	1.0531	0.922255	21.2157	0.261017	8	FALSE	8475	449529	0.0185042
253.5	Pituitary dwarfism	endocrine/metabolic	NA	NA	NA	NA	NA	NA	NA	NA	NA	NA	NA	NA	NA	NA	NA	NA	NA	NA	NA	NA	NA	NA	NA	NA	NA	NA	-0.379385	0.0636188	0.684282	0.604064	0.775153	2.47e-09	96.5023	8.94e-08	2	TRUE	6717	401311	0.0164621
253.7	Other disorders of neurohypophysis	endocrine/metabolic	0.0044513	0.0473875	1.00446	0.91537	1.10222	0.925	57.1438	0.0718929	4	FALSE	543	466964	0.00116148	-0.0219993	0.0635391	0.978241	0.863697	1.10798	0.729168	24.8392	0.24872	2	FALSE	274	262492	0.00104275	-0.0174791	0.0334753	0.982673	0.920269	1.04931	0.601566	0	0.525399	6	FALSE	7471	817220	0.00905915
254	Diseases of thymus gland	endocrine/metabolic	NA	NA	NA	NA	NA	NA	NA	NA	NA	NA	NA	NA	NA	NA	NA	NA	NA	NA	NA	NA	NA	NA	NA	NA	NA	NA	-0.0482656	0.127352	0.952881	0.742397	1.22304	0.704693	53.3972	0.142961	2	FALSE	6551	724110	0.00896585
255	Disorders of adrenal glands	endocrine/metabolic	0.021576	0.0182929	1.02181	0.985824	1.05911	0.238	0	0.606624	10	FALSE	3679	464306	0.00786136	-0.00311242	0.0247852	0.996892	0.949623	1.04652	0.900068	32.5616	0.16805	8	FALSE	1796	268976	0.00663289	0.0166786	0.0129921	1.01682	0.991253	1.04304	0.199232	23.408	0.213615	12	FALSE	13416	810096	0.0162912
255.1	Adrenal hyperfunction	endocrine/metabolic	-0.0589045	0.0393437	0.942797	0.872828	1.01837	0.134	0	0.514811	6	FALSE	843	469277	0.00179316	-0.0139543	0.0496349	0.986143	0.894727	1.0869	0.778604	6.3972	0.378854	7	FALSE	475	270052	0.00175583	-0.0331301	0.026745	0.967413	0.918008	1.01948	0.215443	0	0.828121	11	FALSE	8077	816690	0.00979307
255.11	Cushing's syndrome	endocrine/metabolic	-0.0935691	0.114842	0.910675	0.727126	1.14056	0.415	19.9006	0.263849	2	FALSE	139	463955	0.000299508	-0.0389885	0.067118	0.961762	0.843212	1.09698	0.561311	0	0.457723	4	FALSE	276	270287	0.0010201	-0.0427165	0.0446164	0.958183	0.877952	1.04575	0.338357	0	0.687708	7	FALSE	7023	774181	0.00898997
255.12	Hyperaldosteronism	endocrine/metabolic	-0.0379383	0.0464353	0.962772	0.879018	1.05451	0.414	0	0.793157	4	FALSE	659	469657	0.00140119	0.291978	0.123708	1.33907	1.05076	1.70649	0.0182637	0	0.517015	2	FALSE	146	270406	0.000539637	-0.00308897	0.0369384	0.996916	0.927292	1.07177	0.933355	0	0.643705	11	FALSE	7337	817420	0.00889595
255.2	Adrenal hypofunction	endocrine/metabolic	0.0105659	0.0304027	1.01062	0.95216	1.07267	0.728	0	0.601944	9	FALSE	1278	468469	0.00272061	-0.0194793	0.0359031	0.980709	0.91407	1.05221	0.587438	33.9097	0.157453	8	FALSE	828	268853	0.00307029	-0.00934669	0.0204267	0.990697	0.951817	1.03116	0.647261	13.0025	0.320304	11	FALSE	9164	813540	0.0111389
255.21	Glucocorticoid deficiency	endocrine/metabolic	-0.00133213	0.0321439	0.998669	0.937693	1.06361	0.967	0	0.864321	9	FALSE	1140	468754	0.00242608	0.00748366	0.0381478	1.00751	0.934929	1.08573	0.844473	45.7721	0.086406	7	FALSE	744	269016	0.00275801	-0.00527362	0.0216795	0.99474	0.953358	1.03792	0.807809	14.1944	0.308862	11	FALSE	8850	813988	0.0107555
255.3	Adrenogenital disorders	endocrine/metabolic	NA	NA	NA	NA	NA	NA	NA	NA	NA	NA	NA	NA	NA	NA	NA	NA	NA	NA	NA	NA	NA	NA	NA	NA	NA	NA	-0.22796	0.127567	0.796156	0.62003	1.02231	0.0739393	0	0.925467	2	FALSE	6538	739311	0.00876585
256	Ovarian dysfunction	endocrine/metabolic	NA	NA	NA	NA	NA	NA	NA	NA	NA	NA	NA	NA	NA	-0.0806391	0.0250426	0.922527	0.87834	0.968936	0.00128154	0	0.521496	9	FALSE	1861	268856	0.00687434	-0.0557058	0.0196773	0.945817	0.910035	0.983007	0.00464068	6.2515	0.384057	11	FALSE	9437	785752	0.0118676
256.4	Polycystic ovaries	endocrine/metabolic	NA	NA	NA	NA	NA	NA	NA	NA	NA	NA	NA	NA	NA	-0.0553297	0.0264876	0.946173	0.898306	0.996591	0.0367173	0	0.92146	9	FALSE	1674	269366	0.00617621	-0.0340543	0.0207193	0.966519	0.928056	1.00658	0.100258	0	0.906626	11	FALSE	9152	786404	0.0115039
257	Testicular dysfunction	endocrine/metabolic	0.0244786	0.00935623	1.02478	1.00616	1.04375	0.00889	0	0.695444	10	FALSE	15412	449897	0.0331221	NA	NA	NA	NA	NA	NA	NA	NA	NA	NA	NA	NA	NA	0.0253162	0.00895065	1.02564	1.0078	1.04379	0.00467777	0	0.734623	12	FALSE	23098	755116	0.0296808
257.1	Testicular hypofunction	endocrine/metabolic	0.0221417	0.00953645	1.02239	1.00346	1.04168	0.0202	0	0.842407	10	FALSE	14795	451642	0.0317192	NA	NA	NA	NA	NA	NA	NA	NA	NA	NA	NA	NA	NA	0.0227819	0.00911813	1.02304	1.00492	1.04149	0.0124711	0	0.86379	12	FALSE	22449	756899	0.0288048
258	Iatrogenic endocrine disorders	endocrine/metabolic	0.0233711	0.07605	1.02365	0.881893	1.18818	0.759	0	0.452923	3	FALSE	234	467028	0.00050079	NA	NA	NA	NA	NA	NA	NA	NA	NA	NA	NA	NA	NA	-0.0580646	0.0508157	0.943589	0.854139	1.04241	0.253183	0	0.631309	6	FALSE	6894	816059	0.00837715
258.1	Postablative ovarian failure	endocrine/metabolic	NA	NA	NA	NA	NA	NA	NA	NA	NA	NA	NA	NA	NA	NA	NA	NA	NA	NA	NA	NA	NA	NA	NA	NA	NA	NA	-0.166559	0.133688	0.846573	0.651432	1.10017	0.212809	0	0.451389	2	FALSE	6556	755163	0.00860685
259	Other endocrine disorders	endocrine/metabolic	-0.0565671	0.0370878	0.945003	0.878747	1.01625	0.127	42.9384	0.0921001	8	FALSE	908	467657	0.00193783	0.00960711	0.0463254	1.00965	0.922019	1.10562	0.835711	20.0136	0.276963	7	FALSE	525	268065	0.00195465	-0.0158141	0.0238932	0.98431	0.939278	1.0315	0.508056	0	0.524657	11	FALSE	8452	812479	0.0102956
259.1	Nonspecific abnormal results of other endocrine function study	endocrine/metabolic	-0.158717	0.0892071	0.853238	0.716369	1.01626	0.0752	0	0.754504	3	FALSE	168	460734	0.000364503	0.17919	0.0881028	1.19625	1.00653	1.42172	0.0419639	0	0.667658	2	FALSE	152	257850	0.000589143	-0.0156567	0.0564771	0.984465	0.881306	1.0997	0.781609	0	0.555603	5	FALSE	6792	769406	0.00875034
259.2	Carcinoid syndrome	endocrine/metabolic	0.0544725	0.0805365	1.05598	0.901788	1.23654	0.499	29.3944	0.22558	5	FALSE	208	463536	0.000448523	-0.0950956	0.100179	0.909286	0.747185	1.10655	0.342488	0	0.569491	3	FALSE	121	265260	0.000455948	-0.034148	0.0599263	0.966428	0.859331	1.08687	0.568791	1.75915	0.405052	6	FALSE	6785	772432	0.00870746
259.3	Delay in sexual development and puberty NEC	endocrine/metabolic	-0.033713	0.0429743	0.966849	0.888748	1.05181	0.433	0	0.53461	4	FALSE	722	458279	0.00157298	NA	NA	NA	NA	NA	NA	NA	NA	NA	NA	NA	NA	NA	-0.03614	0.0419865	0.964505	0.888312	1.04723	0.389374	0	0.525516	4	FALSE	7183	728089	0.00976917
259.4	Precocious sexual development and puberty NEC	endocrine/metabolic	NA	NA	NA	NA	NA	NA	NA	NA	NA	NA	NA	NA	NA	-0.125325	0.0910046	0.88221	0.738089	1.05447	0.168472	0	0.900395	2	FALSE	129	56781	0.00226674	-0.110529	0.0757293	0.89536	0.771857	1.03862	0.144419	0	0.99626	3	FALSE	6622	388369	0.0167649
260	Protein-calorie malnutrition	endocrine/metabolic	-0.0169922	0.0118749	0.983151	0.960533	1.0063	0.152	25.1303	0.212135	10	FALSE	9034	452029	0.0195939	0.013551	0.0192813	1.01364	0.976052	1.05268	0.482179	42.7831	0.0931168	8	FALSE	3100	261732	0.0117055	-0.00781919	0.00890558	0.992211	0.975043	1.00968	0.379938	26.2257	0.186638	12	FALSE	22008	776577	0.0275587
260.1	Cachexia	endocrine/metabolic	0.0406389	0.0428028	1.04148	0.957669	1.13262	0.342	0	0.458411	8	FALSE	660	466339	0.00141328	0.159039	0.0866292	1.17238	0.989307	1.38934	0.0663777	0	0.960827	4	FALSE	177	263971	0.000670079	0.0435825	0.0339435	1.04455	0.977316	1.1164	0.199152	0	0.629373	11	FALSE	7431	793717	0.00927544
260.2	severe protein-calorie malnutrition	endocrine/metabolic	-0.0130241	0.0269049	0.98706	0.936359	1.04051	0.628	0	0.481118	7	FALSE	1659	461904	0.0035788	-0.00587631	0.0371016	0.994141	0.924415	1.06913	0.874154	46.6737	0.111665	5	FALSE	800	263195	0.00303036	-0.0109277	0.0192404	0.989132	0.952526	1.02714	0.570065	24.5295	0.210017	11	FALSE	9505	791102	0.0118722
260.22	Nutritional marasmus	endocrine/metabolic	0.00116819	0.0816245	1.00117	0.853156	1.17486	0.989	0	0.329651	2	FALSE	205	454240	0.0004511	NA	NA	NA	NA	NA	NA	NA	NA	NA	NA	NA	NA	NA	0.0214376	0.0459378	1.02167	0.933701	1.11792	0.64074	0	0.977604	4	FALSE	6991	775368	0.0089358
260.3	Adult failure to thrive	endocrine/metabolic	0.0231684	0.0255337	1.02344	0.973481	1.07596	0.364	48.6987	0.0691142	7	FALSE	1917	312718	0.00609277	-0.000231865	0.0466777	0.999768	0.912362	1.09555	0.996037	38.0076	0.167814	5	FALSE	523	85074	0.00611003	0.0132492	0.0202259	1.01334	0.973952	1.05432	0.51243	27.6268	0.189854	10	FALSE	9367	467615	0.0196381
260.6	Anorexia	endocrine/metabolic	0.0518059	0.021961	1.05317	1.0088	1.09949	0.0183	30.4725	0.184755	8	FALSE	2361	463638	0.00506653	-0.0242416	0.0257653	0.97605	0.927984	1.02661	0.346775	0	0.664932	9	FALSE	1600	264649	0.00600941	0.0185768	0.0155116	1.01875	0.988244	1.0502	0.231071	23.1248	0.216369	12	FALSE	11040	791172	0.0137619
260.7	Polyphagia	endocrine/metabolic	NA	NA	NA	NA	NA	NA	NA	NA	NA	NA	NA	NA	NA	NA	NA	NA	NA	NA	NA	NA	NA	NA	NA	NA	NA	NA	-0.0508686	0.112889	0.950404	0.761757	1.18577	0.652274	0	0.59166	2	FALSE	6558	745545	0.00871955
261	Vitamin deficiency	endocrine/metabolic	-0.00436844	0.00529554	0.995641	0.985361	1.00603	0.409	38.2093	0.0944943	11	FALSE	57079	389751	0.127742	-0.0105947	0.0088585	0.989461	0.97243	1.00679	0.2317	32.2832	0.140775	11	FALSE	19119	247637	0.0716722	-0.00342007	0.0041836	0.996586	0.988447	1.00479	0.413646	40.5837	0.0572567	14	FALSE	95010	699683	0.119556
261.1	Vitamin A deficiency	endocrine/metabolic	-0.0554713	0.125792	0.946039	0.739324	1.21055	0.659	0	0.939598	2	FALSE	111	453495	0.000244706	NA	NA	NA	NA	NA	NA	NA	NA	NA	NA	NA	NA	NA	-0.0873085	0.114909	0.916394	0.731596	1.14787	0.447372	0	0.969255	2	FALSE	6575	731855	0.00890403
261.2	Vitamin B-complex deficiencies	endocrine/metabolic	0.0144723	0.0107964	1.01458	0.993334	1.03628	0.18	17.7714	0.279491	10	FALSE	11272	451517	0.0243567	0.00891131	0.0170977	1.00895	0.975701	1.04333	0.602228	51.5164	0.0357524	9	FALSE	3962	261427	0.014929	0.0166783	0.00850831	1.01682	1	1.03392	0.0499675	21.7127	0.223979	13	FALSE	23780	775790	0.029741
261.4	Vitamin D deficiency	endocrine/metabolic	-0.00832338	0.00573603	0.991711	0.980624	1.00292	0.147	48.2166	0.0364835	11	FALSE	47137	400857	0.105218	-0.0104271	0.00960808	0.989627	0.971165	1.00844	0.277812	41.9078	0.0697607	11	FALSE	16119	249605	0.0606607	-0.00606562	0.00452498	0.993953	0.985177	1.00281	0.180092	47.2264	0.0257782	14	FALSE	80266	712786	0.101212
261.41	Rickets or osteomalacia	endocrine/metabolic	0.0131489	0.0689362	1.01324	0.885181	1.15982	0.849	13.5995	0.314302	3	FALSE	317	467480	0.000677644	-0.106063	0.106986	0.899368	0.72924	1.10918	0.321503	52.1965	0.123453	3	FALSE	157	264566	0.000593073	-0.0547951	0.049713	0.946679	0.85879	1.04356	0.270362	22.1405	0.260429	7	FALSE	6945	765268	0.00899363
262	Mineral deficiency NEC	endocrine/metabolic	-0.014191	0.0278969	0.985909	0.93345	1.04132	0.611	0	0.599341	8	FALSE	1585	464901	0.00339774	-0.027686	0.0343421	0.972694	0.909377	1.04042	0.420137	8.59627	0.363683	8	FALSE	969	265433	0.00363736	-0.0208261	0.0199492	0.979389	0.941834	1.01844	0.296505	0	0.582229	11	FALSE	9397	793779	0.0116998
263	Other nutritional deficiency	endocrine/metabolic	-0.0416049	0.0377911	0.959249	0.890766	1.033	0.271	53.1158	0.0463669	7	FALSE	894	462588	0.00192888	-0.0556282	0.0546484	0.945891	0.849815	1.05283	0.308712	0	0.815278	8	FALSE	371	259923	0.00142531	-0.0267546	0.0228557	0.9736	0.930949	1.01821	0.241764	23.2587	0.221955	11	FALSE	8666	791779	0.0108265
264	Lack of normal physiological development	endocrine/metabolic	-0.261588	0.0313877	0.769828	0.723897	0.818674	7.81e-17	39.1706	0.176858	4	TRUE	1503	310439	0.0048182	-0.162729	0.0382454	0.849821	0.788448	0.915972	2.09e-05	0	0.527112	2	TRUE	953	73590	0.0127846	-0.206064	0.0228089	0.813781	0.778203	0.850987	1.65e-19	25.4927	0.225523	8	TRUE	9155	464192	0.019341
264.1	Short stature	endocrine/metabolic	-0.624986	0.0525623	0.535269	0.482871	0.593353	1.33e-32	0	0.577771	3	TRUE	417	43791	0.00943268	NA	NA	NA	NA	NA	NA	NA	NA	NA	NA	NA	NA	NA	-0.557934	0.0405432	0.572391	0.528667	0.61973	4.35e-43	59.8622	0.0582237	4	TRUE	7112	137593	0.0491483
264.2	Failure to thrive (childhood)	endocrine/metabolic	-0.226094	0.0443937	0.797643	0.731174	0.870155	3.53e-07	0	0.643701	3	TRUE	681	311596	0.00218076	-0.156754	0.0529317	0.854914	0.770667	0.948371	0.00306202	0	0.965573	2	FALSE	463	74330	0.00619042	-0.181116	0.0326462	0.834339	0.782625	0.889469	2.89e-08	0	0.600569	5	TRUE	7644	466091	0.0161356
264.3	Delayed milestones	endocrine/metabolic	0.0241777	0.0533498	1.02447	0.92276	1.1374	0.65	62.3756	0.10304	2	FALSE	432	36910	0.0115687	0.0140783	0.0592903	1.01418	0.902913	1.13915	0.81231	0	0.921822	2	FALSE	353	49369	0.00709947	0.0214175	0.0395898	1.02165	0.945372	1.10408	0.588517	38.4093	0.202588	2	FALSE	7208	92702	0.0721449
264.9	Lack of normal physiological development, unspecified	endocrine/metabolic	-0.0366107	0.0505678	0.964051	0.873085	1.06449	0.469	0	0.47722	2	FALSE	448	40867	0.0108435	0.0170485	0.0621268	1.01719	0.900579	1.14891	0.783766	0	0.373557	2	FALSE	298	54811	0.00540747	-0.0168545	0.0369652	0.983287	0.914567	1.05717	0.648422	0	0.948226	4	FALSE	7327	160924	0.043548
269	Proteinuria	endocrine/metabolic	-0.0200147	0.012765	0.980184	0.955965	1.00502	0.117	0	0.797863	10	FALSE	7937	460010	0.0169613	0.0100399	0.0254962	1.01009	0.960855	1.06185	0.693744	11.6882	0.337359	9	FALSE	1767	272581	0.00644072	-0.0138698	0.0103348	0.986226	0.96645	1.00641	0.179581	0	0.650795	13	FALSE	18298	813454	0.0219993
270	Disorders of protein plasma/amino-acid transport and metabolism	endocrine/metabolic	0.0587004	0.015099	1.06046	1.02953	1.09231	0.000101	0	0.752822	11	FALSE	5568	462983	0.0118834	0.0905907	0.0294369	1.09482	1.03344	1.15984	0.00208775	40.2714	0.0989957	9	FALSE	1292	271628	0.00473399	0.0734623	0.0116437	1.07623	1.05195	1.10107	2.8e-10	19.663	0.244895	13	TRUE	15644	816856	0.0187916
270.1	Disturbances of amino-acid transport	endocrine/metabolic	0.07605	0.085019	1.07902	0.913397	1.27467	0.371	71.4247	0.0302118	3	FALSE	207	462193	0.000447664	-0.130702	0.116891	0.87748	0.697813	1.10341	0.263505	73.4871	0.0521249	2	FALSE	122	272660	0.000447244	0.00589672	0.0443354	1.00591	0.922195	1.09723	0.894191	0	0.836318	8	FALSE	7216	821576	0.00870665
270.11	Disturbances of sulphur-bearing amino-acid metabolism	endocrine/metabolic	NA	NA	NA	NA	NA	NA	NA	NA	NA	NA	NA	NA	NA	NA	NA	NA	NA	NA	NA	NA	NA	NA	NA	NA	NA	NA	0.0380249	0.0563506	1.03876	0.93014	1.16006	0.499808	0	0.395723	4	FALSE	7041	821837	0.00849462
270.2	Disorders of amino-acid metabolism	endocrine/metabolic	0.0372833	0.0302882	1.03799	0.978162	1.10147	0.218	48.9826	0.0976001	5	FALSE	1449	463361	0.0031174	0.0415429	0.100177	1.04242	0.856586	1.26856	0.678365	0	0.694959	3	FALSE	152	261402	0.000581142	0.0364418	0.0281203	1.03711	0.9815	1.09588	0.195001	30.6694	0.19398	7	FALSE	8278	816780	0.0100332
270.21	Disorders of urea cycle metabolism	endocrine/metabolic	-0.00763967	0.0938147	0.992389	0.825709	1.19272	0.935	32.4842	0.22738	3	FALSE	172	463425	0.000371012	NA	NA	NA	NA	NA	NA	NA	NA	NA	NA	NA	NA	NA	-0.0226059	0.0714161	0.977648	0.849949	1.12453	0.751595	9.90368	0.349758	5	FALSE	6860	769820	0.00883247
270.3	Disorders of plasma protein metabolism	endocrine/metabolic	0.06509	0.017949	1.06726	1.03036	1.10547	0.000287	0	0.634493	10	FALSE	3884	467363	0.00824196	0.113556	0.0326973	1.12026	1.05071	1.1944	0.000514753	24.847	0.222639	9	FALSE	1027	272188	0.00375894	0.0865392	0.0133933	1.09039	1.06214	1.1194	1.04e-10	19.0784	0.250912	13	TRUE	13346	821800	0.0159804
270.31	Polyclonal hypergammaglobulinemia	endocrine/metabolic	0.0625878	0.149552	1.06459	0.794113	1.42719	0.676	0	0.833872	2	FALSE	82	464644	0.000176448	NA	NA	NA	NA	NA	NA	NA	NA	NA	NA	NA	NA	NA	0.14346	0.0683966	1.15426	1.00945	1.31985	0.0359513	0	0.847787	4	FALSE	6881	784956	0.00868992
270.32	Paraproteinemia	endocrine/metabolic	0.0706606	0.0202745	1.07322	1.03141	1.11672	0.000492	0	0.596532	9	FALSE	3064	469870	0.00647871	0.13963	0.0389451	1.14985	1.06535	1.24105	0.000336673	0	0.482135	8	FALSE	736	272836	0.00269033	0.091864	0.015761	1.09622	1.06287	1.13061	5.59e-09	6.5505	0.380691	13	TRUE	11461	824962	0.0137024
270.33	Amyloidosis	endocrine/metabolic	-0.0114291	0.0507393	0.988636	0.89505	1.09201	0.822	0	0.764526	6	FALSE	473	472821	0.000999379	-0.10189	0.0802419	0.903129	0.771699	1.05694	0.204162	0	0.752831	2	FALSE	216	274626	0.000785906	-0.0178149	0.0352196	0.982343	0.91682	1.05255	0.612982	0	0.881034	8	FALSE	7563	828350	0.00904759
270.34	Alpha-1-antitrypsin deficiency	endocrine/metabolic	0.116415	0.0921346	1.12346	0.937849	1.34581	0.206	0	0.700654	2	FALSE	145	303436	0.000477632	NA	NA	NA	NA	NA	NA	NA	NA	NA	NA	NA	NA	NA	0.120438	0.0704853	1.12799	0.982445	1.2951	0.0875068	0	0.871627	3	FALSE	6842	421268	0.0159819
270.35	Macroglobulinemia	endocrine/metabolic	0.167429	0.0787633	1.18226	1.01314	1.37961	0.0335	45.1884	0.176787	2	FALSE	224	458660	0.000488141	NA	NA	NA	NA	NA	NA	NA	NA	NA	NA	NA	NA	NA	0.184989	0.0644103	1.2032	1.06051	1.3651	0.00407838	4.36319	0.351473	3	FALSE	6924	763756	0.00898427
270.38	Other specified disorders of plasma protein metabolism	endocrine/metabolic	0.00263136	0.0544165	1.00263	0.901205	1.11548	0.961	0	0.668872	4	FALSE	463	312840	0.0014778	0.116058	0.0969144	1.12306	0.928773	1.35799	0.231099	0	0.818481	3	FALSE	164	87451	0.00187183	0.0552068	0.0355392	1.05676	0.985655	1.13299	0.120326	0	0.531414	10	FALSE	7544	490305	0.0151532
271	Disorders of carbohydrate transport and metabolism	endocrine/metabolic	0.0101551	0.0131916	1.01021	0.984423	1.03667	0.441	0	0.93673	9	FALSE	7661	459124	0.0164123	-0.00632897	0.0219587	0.993691	0.951832	1.03739	0.773177	0	0.976983	8	FALSE	2742	271905	0.00998372	-0.0101208	0.00943365	0.98993	0.971795	1.0084	0.283345	0	0.561435	11	FALSE	21203	812305	0.0254383
271.3	Intestinal disaccharidase deficiencies and disaccharide malabsorption	endocrine/metabolic	0.00793225	0.0134474	1.00796	0.981745	1.03488	0.555	0	0.864782	8	FALSE	7382	459690	0.0158048	-0.00506913	0.0223363	0.994944	0.952326	1.03947	0.820466	0	0.951084	7	FALSE	2682	272011	0.00976363	-0.0129323	0.00956056	0.987151	0.968826	1.00582	0.176159	4.8899	0.396601	11	FALSE	20809	812976	0.0249573
271.9	Other disorders of carbohydrate transport and metabolism	endocrine/metabolic	0.0541821	0.074993	1.05568	0.911374	1.22283	0.47	36.2045	0.210569	2	FALSE	289	463140	0.000623612	NA	NA	NA	NA	NA	NA	NA	NA	NA	NA	NA	NA	NA	0.0832848	0.0576416	1.08685	0.970746	1.21684	0.148494	0	0.612152	5	FALSE	7071	786869	0.00890621
272	Disorders of lipoid metabolism	endocrine/metabolic	-0.0643892	0.00393805	0.93764	0.930431	0.944905	4.31e-60	69.3044	0.000180211	12	TRUE	237111	216379	0.522858	-0.0533242	0.00575966	0.948073	0.93743	0.958836	2.08e-20	0.809861	0.43577	12	TRUE	51389	218506	0.190404	-0.0601085	0.00306061	0.941662	0.936031	0.947328	7.13e-86	67.667	0.00012804	14	TRUE	337200	474094	0.415632
272.1	Hyperlipidemia	endocrine/metabolic	-0.064346	0.00393999	0.937681	0.930467	0.944949	5.89e-60	68.7774	0.000226982	12	TRUE	236668	216653	0.522076	-0.0538517	0.00576969	0.947573	0.936918	0.958349	1.02e-20	0	0.446501	12	TRUE	51151	218607	0.189618	-0.0602477	0.00306321	0.941531	0.935895	0.947201	4.04e-86	67.5715	0.000133786	14	TRUE	336434	474468	0.414889
272.11	Hypercholesterolemia	endocrine/metabolic	-0.0554267	0.00456789	0.946081	0.937649	0.95459	6.98e-34	56.1895	0.00879014	12	TRUE	69088	380185	0.153777	-0.0503502	0.00662927	0.950896	0.938621	0.963332	3.07e-14	0	0.483217	12	TRUE	28913	238225	0.108232	-0.0555074	0.00355454	0.946005	0.939437	0.952619	5.67e-55	43.4808	0.0416637	14	TRUE	127944	659063	0.16257
272.12	Hyperglyceridemia	endocrine/metabolic	-0.0111294	0.0115661	0.988932	0.966766	1.01161	0.336	30.7931	0.171964	9	FALSE	10069	416928	0.023581	-0.0802031	0.0368884	0.922929	0.858556	0.992128	0.0296893	32.9884	0.164679	8	FALSE	920	242723	0.00377602	-0.0337307	0.0101214	0.966832	0.947841	0.986203	0.000860315	70.1943	0.000220009	11	FALSE	18721	705319	0.0258563
272.13	Mixed hyperlipidemia	endocrine/metabolic	-0.0462453	0.00528682	0.954808	0.944965	0.964753	2.19e-18	0	0.610368	10	TRUE	59403	354585	0.14349	-0.0401087	0.0129998	0.960685	0.936517	0.985477	0.00203321	0	0.802586	10	FALSE	8516	234962	0.0349765	-0.0487485	0.00468234	0.952421	0.94372	0.961201	2.21e-25	34.7774	0.111923	12	TRUE	79859	629928	0.112511
272.14	Hyperchylomicronemia	endocrine/metabolic	NA	NA	NA	NA	NA	NA	NA	NA	NA	NA	NA	NA	NA	NA	NA	NA	NA	NA	NA	NA	NA	NA	NA	NA	NA	NA	0.262943	0.164038	1.30075	0.943117	1.794	0.108947	0	0.529319	2	FALSE	5598	671424	0.00826856
272.9	Unspecified disorder of lipoid metabolism	endocrine/metabolic	-0.074731	0.0265402	0.927993	0.880955	0.977543	0.00487	36.3852	0.150712	7	FALSE	1778	432688	0.00409238	-0.0156677	0.050025	0.984454	0.892512	1.08587	0.75413	0	0.891984	5	FALSE	467	247169	0.00188583	-0.0688298	0.0203254	0.933486	0.897029	0.971423	0.000708168	14.6868	0.311481	9	FALSE	8831	719549	0.0121242
274	Gout and other crystal arthropathies	endocrine/metabolic	-0.00196029	0.0065382	0.998042	0.985334	1.01091	0.764	0	0.722125	12	FALSE	32392	434033	0.0694474	0.0345578	0.0217705	1.03516	0.991921	1.08029	0.112429	43.8887	0.0660601	10	FALSE	2387	272951	0.00866934	0.00250639	0.00587896	1.00251	0.991024	1.01413	0.669865	0	0.878711	14	FALSE	45769	788858	0.0548377
274.1	Gout	endocrine/metabolic	-0.00584906	0.00665898	0.994168	0.981277	1.00723	0.38	0	0.688153	12	FALSE	31016	436398	0.0663566	0.0381912	0.0228267	1.03893	0.993473	1.08647	0.094309	36.9736	0.122855	9	FALSE	2164	273332	0.00785492	-0.000735232	0.00602623	0.999265	0.987532	1.01114	0.902895	0	0.862605	14	FALSE	43630	791613	0.0522363
274.11	Gouty arthropathy	endocrine/metabolic	-0.0207576	0.015465	0.979456	0.950214	1.0096	0.18	0	0.737452	10	FALSE	5435	458877	0.0117055	0.0111292	0.0508567	1.01119	0.915259	1.11718	0.826779	0	0.928097	7	FALSE	442	269145	0.00163954	-0.0111201	0.0125999	0.988941	0.964818	1.01367	0.377477	0	0.911628	12	FALSE	14506	813882	0.0175111
274.2	Crystal arthropathies	endocrine/metabolic	0.0349249	0.025965	1.03554	0.984161	1.0896	0.179	45.0775	0.104998	6	FALSE	1947	465422	0.00416587	0.17346	0.0725892	1.18941	1.03168	1.37126	0.0168664	23.0403	0.267624	5	FALSE	260	272814	0.000952123	0.0343963	0.0209904	1.03499	0.993279	1.07846	0.101283	45.5083	0.0568523	10	FALSE	9458	820678	0.0113933
274.21	Chondrocalcinosis	endocrine/metabolic	0.0619155	0.0291285	1.06387	1.00484	1.12638	0.0335	46.4129	0.113285	5	FALSE	1555	466170	0.0033246	0.184159	0.0821916	1.20221	1.02333	1.41234	0.0250516	0	0.457312	5	FALSE	205	272868	0.000750715	0.051917	0.0231433	1.05329	1.00658	1.10217	0.0248783	42.9785	0.0715423	10	FALSE	8947	821485	0.0107739
275	Disorders of mineral metabolism	endocrine/metabolic	-0.0146601	0.00870775	0.985447	0.968771	1.00241	0.0923	0	0.928601	11	FALSE	16958	444692	0.0367335	0.0103445	0.0132774	1.0104	0.984443	1.03704	0.435917	35.3842	0.124892	10	FALSE	6460	266302	0.0236837	-0.0110682	0.00665933	0.988993	0.976168	1.00199	0.0965004	7.50539	0.370953	13	FALSE	34679	790567	0.0420226
275.1	Disorders of iron metabolism	hematopoietic	0.0121535	0.023398	1.01223	0.966856	1.05973	0.603	0	0.735389	7	FALSE	2202	469155	0.00467162	0.0782229	0.0422007	1.08136	0.995521	1.17461	0.0637974	0	0.65188	4	FALSE	645	270877	0.0023755	0.0181831	0.018407	1.01835	0.982265	1.05576	0.323231	0	0.954862	12	FALSE	9982	820931	0.0120133
275.11	Hereditary hemochromatosis	hematopoietic	0.0491327	0.0487287	1.05036	0.954685	1.15562	0.313	0	0.63058	3	FALSE	573	464659	0.00123164	NA	NA	NA	NA	NA	NA	NA	NA	NA	NA	NA	NA	NA	0.0312417	0.0402399	1.03173	0.953489	1.1164	0.43752	0	0.702905	5	FALSE	7378	812971	0.00899373
275.3	Disorders of magnesium metabolism	endocrine/metabolic	-0.0152279	0.0142481	0.984887	0.957764	1.01278	0.285	0	0.6574	10	FALSE	6144	459449	0.0131961	-0.020906	0.0223949	0.979311	0.937256	1.02325	0.350553	0	0.843812	9	FALSE	2180	269813	0.00801491	-0.0157097	0.0113024	0.984413	0.962846	1.00646	0.164544	0	0.657152	13	FALSE	15953	809963	0.0193155
275.5	Disorders of calcium/phosphorus metabolism	endocrine/metabolic	-0.00511412	0.0144528	0.994899	0.967112	1.02348	0.723	0	0.977866	11	FALSE	5794	461077	0.0124103	0.032089	0.0196772	1.03261	0.993543	1.07321	0.102939	60.3417	0.00970343	9	FALSE	2820	269871	0.0103414	0.000871217	0.0106501	1.00087	0.980196	1.02198	0.934803	22.793	0.213094	13	FALSE	16917	810574	0.0204437
275.51	Hypocalcemia	endocrine/metabolic	0.0318905	0.0315176	1.0324	0.970559	1.09819	0.312	0	0.56584	7	FALSE	1275	464932	0.00273484	0.0381743	0.0436437	1.03891	0.953738	1.13169	0.381748	51.5235	0.0540653	7	FALSE	591	265405	0.00222184	0.0165803	0.0226898	1.01672	0.972494	1.06295	0.464939	47.1404	0.0483069	10	FALSE	8901	817023	0.010777
275.53	Disorders of phosphorus metabolism	endocrine/metabolic	-0.0322767	0.0243338	0.968239	0.923144	1.01554	0.185	23.4428	0.234869	9	FALSE	2128	463061	0.00457448	0.060915	0.0509665	1.06281	0.961772	1.17446	0.232011	0	0.528199	6	FALSE	451	266430	0.00168989	-0.0185734	0.0198238	0.981598	0.944191	1.02049	0.348798	0	0.848428	11	FALSE	9690	815632	0.0117409
275.6	Hypercalcemia	endocrine/metabolic	-0.0294106	0.0203229	0.971018	0.9331	1.01048	0.148	0	0.507285	9	FALSE	3113	462776	0.00668185	0.00753111	0.0305694	1.00756	0.948965	1.06977	0.805402	43.5585	0.0880834	8	FALSE	1241	89448	0.0136841	-0.0213253	0.0143638	0.9789	0.951726	1.00685	0.137635	1.13337	0.430494	11	FALSE	12569	814636	0.0151945
276	Disorders of fluid, electrolyte, and acid-base balance	endocrine/metabolic	-0.0272557	0.00516237	0.973112	0.963316	0.983008	1.29e-07	7.0682	0.376047	12	TRUE	55574	386449	0.125726	-0.0150796	0.00779406	0.985034	0.9701	1.0002	0.0530208	0	0.869967	12	FALSE	21868	244879	0.0819803	-0.0239936	0.00400133	0.976292	0.968665	0.983979	2.02e-09	20.4031	0.231651	14	TRUE	96504	697563	0.121531
276.1	Electrolyte imbalance	endocrine/metabolic	-0.038802	0.00592569	0.961941	0.950834	0.973178	5.83e-11	0	0.440565	11	TRUE	39949	405242	0.0897345	-0.0192822	0.00896473	0.980902	0.963818	0.99829	0.0314842	0	0.665395	12	FALSE	15788	250462	0.0592977	-0.0324988	0.00459501	0.968024	0.959345	0.976781	1.52e-12	27.5508	0.159672	14	TRUE	71275	721886	0.089862
276.11	Hyperosmolality and/or hypernatremia	endocrine/metabolic	-0.0533714	0.025729	0.948028	0.901406	0.997061	0.038	26.3983	0.227179	7	FALSE	1736	459636	0.00376269	-0.0570383	0.0386344	0.944558	0.875675	1.01886	0.139847	6.41396	0.375505	6	FALSE	732	263698	0.00276822	-0.0492736	0.0196543	0.951921	0.915948	0.989306	0.0121758	23.8849	0.216058	11	FALSE	9175	789494	0.0114879
276.12	Hyposmolality and/or hyponatremia	endocrine/metabolic	-0.0376405	0.0102062	0.963059	0.943986	0.982518	0.000226	36.3784	0.117221	10	FALSE	11872	443945	0.0260455	-0.0182637	0.0143376	0.981902	0.954694	1.00989	0.202722	0	0.834218	10	FALSE	5329	260610	0.0200384	-0.0337512	0.00770963	0.966812	0.952313	0.981532	1.2e-05	13.343	0.310539	13	TRUE	26426	770697	0.0331517
276.13	Hyperpotassemia	endocrine/metabolic	-0.0502334	0.0103575	0.951007	0.931896	0.970511	1.23e-06	0	0.945794	11	TRUE	11944	442314	0.0262934	-0.003469	0.0197756	0.996537	0.958651	1.03592	0.860751	0	0.490994	9	FALSE	2949	261075	0.0111694	-0.0342499	0.00848185	0.96633	0.950398	0.982529	5.39e-05	20.1896	0.239494	13	FALSE	23691	769525	0.029867
276.14	Hypopotassemia	endocrine/metabolic	-0.0412456	0.00882596	0.959593	0.943137	0.976337	2.97e-06	0	0.628522	11	TRUE	16739	433165	0.0372057	-0.0315882	0.0119224	0.968905	0.946527	0.991813	0.00806132	0	0.835157	10	FALSE	8530	254564	0.0324219	-0.0377203	0.00659121	0.962982	0.950622	0.975503	1.05e-08	0	0.684301	14	TRUE	35583	753870	0.045073
276.4	Acid-base balance disorder	endocrine/metabolic	-0.0503847	0.0116801	0.950864	0.929343	0.972882	1.61e-05	0	0.648515	11	TRUE	9014	446580	0.0197852	-0.0592664	0.0187145	0.942456	0.908513	0.977667	0.00154088	16.3939	0.296613	9	FALSE	3157	260846	0.0119582	-0.0532978	0.00925762	0.948098	0.93105	0.965458	8.55e-09	0	0.936983	13	TRUE	20158	773558	0.025397
276.41	Acidosis	endocrine/metabolic	-0.0557499	0.0126329	0.945776	0.922646	0.969485	1.02e-05	0	0.803167	11	TRUE	7647	448695	0.0167572	-0.0678336	0.0203931	0.934416	0.897804	0.972521	0.000880058	26.9628	0.204358	9	FALSE	2644	261278	0.0100181	-0.0604029	0.0100248	0.941385	0.923069	0.960065	1.69e-09	0	0.933802	13	TRUE	18029	776111	0.0227025
276.42	Alkalosis	endocrine/metabolic	-0.021005	0.0357131	0.979214	0.913017	1.05021	0.556	0	0.867777	5	FALSE	932	449636	0.0020685	-0.0476938	0.0489165	0.953426	0.866262	1.04936	0.329559	79.3303	0.0278392	2	FALSE	484	254479	0.00189831	-0.0267942	0.0265794	0.973562	0.924143	1.02562	0.313415	38.8578	0.132743	7	FALSE	7839	748149	0.0103692
276.5	Hypovolemia	endocrine/metabolic	-0.00488734	0.00845756	0.995125	0.978765	1.01176	0.563	0	0.951077	11	FALSE	17900	427835	0.0401584	-0.0107097	0.0121836	0.989347	0.966002	1.01326	0.379388	0	0.972149	10	FALSE	7962	254017	0.0303917	-0.00756605	0.00648498	0.992463	0.979928	1.00516	0.24333	0	0.993088	14	FALSE	36078	748035	0.0460112
276.6	Fluid overload	endocrine/metabolic	-0.00609917	0.0158558	0.993919	0.963507	1.02529	0.7	10.2958	0.350247	8	FALSE	4749	454844	0.0103331	-0.0174621	0.0227966	0.982689	0.939749	1.02759	0.443678	35.1769	0.147648	8	FALSE	2106	262045	0.00797271	-0.0103425	0.012004	0.989711	0.966697	1.01327	0.388917	24.7652	0.200519	12	FALSE	14341	783058	0.0179847
276.8	Polydipsia	endocrine/metabolic	-0.0188349	0.0883185	0.981341	0.82536	1.1668	0.831	0	0.795979	2	FALSE	190	455958	0.000416531	NA	NA	NA	NA	NA	NA	NA	NA	NA	NA	NA	NA	NA	0.0343622	0.0549277	1.03496	0.929327	1.1526	0.531584	38.6391	0.163609	5	FALSE	6692	792516	0.00837329
277	Other disorders of metabolism	endocrine/metabolic	0.0942444	0.0171087	1.09883	1.06259	1.1363	3.62e-08	80.0502	8.79e-07	10	TRUE	4184	465319	0.00891155	-0.00855942	0.0256589	0.991477	0.942848	1.04261	0.738693	0	0.471714	8	FALSE	1658	272864	0.00603959	0.0445834	0.0118341	1.04559	1.02162	1.07013	0.000164969	83.5876	4.48e-10	12	FALSE	14975	818453	0.017968
277.1	Disorders of porphyrin metabolism	endocrine/metabolic	NA	NA	NA	NA	NA	NA	NA	NA	NA	NA	NA	NA	NA	NA	NA	NA	NA	NA	NA	NA	NA	NA	NA	NA	NA	NA	-0.01496	0.081248	0.985151	0.840126	1.15521	0.853913	0	0.499386	3	FALSE	6852	779424	0.0087145
277.4	Disorders of bilirubin excretion	endocrine/metabolic	0.084728	0.0260631	1.08842	1.03422	1.14546	0.00115	16.625	0.298989	8	FALSE	1805	468542	0.00383759	0.155325	0.0645212	1.16804	1.02929	1.32549	0.0160687	72.2738	0.0271414	3	FALSE	312	272490	0.00114369	0.092562	0.0221616	1.09698	1.05035	1.14568	2.96e-05	0	0.518707	11	FALSE	9033	821273	0.0108791
277.5	Other disorders of lipoid metabolism	endocrine/metabolic	-0.056661	0.0179737	0.944914	0.912207	0.978795	0.00162	0	0.558644	9	FALSE	4071	462733	0.008721	0.0998102	0.0482785	1.10496	1.0052	1.21462	0.0386978	28.0432	0.204515	8	FALSE	517	273023	0.00189003	-0.0334429	0.0148164	0.96711	0.939429	0.995606	0.0239989	20.3129	0.249986	11	FALSE	12408	815989	0.0149783
277.51	Lipoprotein disorders	endocrine/metabolic	-0.0504551	0.0391949	0.950797	0.880491	1.02672	0.198	0	0.633596	8	FALSE	833	470232	0.00176833	0.0953476	0.0824415	1.10004	0.935911	1.29295	0.247457	0	0.537807	6	FALSE	217	273199	0.000793662	-0.0153053	0.0265599	0.984811	0.934857	1.03743	0.564442	0	0.861667	10	FALSE	8342	824830	0.0100123
277.6	Other deficiencies of circulating enzymes	endocrine/metabolic	0.144885	0.165068	1.15591	0.836405	1.59746	0.38	49.4794	0.159455	2	FALSE	80	468923	0.000170575	NA	NA	NA	NA	NA	NA	NA	NA	NA	NA	NA	NA	NA	0.0657508	0.102796	1.06796	0.873082	1.30634	0.522416	11.8603	0.33347	4	FALSE	6764	784341	0.00855007
277.7	Dysmetabolic syndrome X	endocrine/metabolic	-0.0177787	0.0237709	0.982378	0.937659	1.02923	0.455	19.3754	0.276284	8	FALSE	2298	464968	0.00491797	-0.0341194	0.0482091	0.966456	0.879319	1.06223	0.479109	51.6829	0.0532682	7	FALSE	514	90208	0.00566566	-0.0142001	0.0181793	0.9859	0.95139	1.02166	0.434735	0	0.741354	11	FALSE	10337	819634	0.0124547
278	Overweight, obesity and other hyperalimentation	endocrine/metabolic	-0.0133866	0.00404014	0.986703	0.97892	0.994547	0.000922	39.4224	0.085991	11	FALSE	129971	317216	0.290641	-0.0223973	0.00643265	0.977852	0.965601	0.990258	0.000498037	25.3262	0.195159	12	FALSE	38352	228745	0.143588	-0.018641	0.00314513	0.981532	0.9755	0.987601	3.09e-09	43.9106	0.0395973	14	TRUE	206532	591834	0.258693
278.1	Obesity	endocrine/metabolic	-0.0150928	0.00408629	0.98502	0.977163	0.992941	0.000221	47.6056	0.0391837	11	FALSE	116923	333759	0.259436	-0.0230556	0.00656528	0.977208	0.964714	0.989864	0.000445183	7.97609	0.367155	12	FALSE	34801	233016	0.129943	-0.0205108	0.00321643	0.979698	0.973541	0.985894	1.81e-10	51.1267	0.0141094	14	TRUE	182854	612852	0.229801
278.11	Morbid obesity	endocrine/metabolic	0.00241829	0.00729256	1.00242	0.988195	1.01685	0.74	48.4504	0.049805	9	FALSE	26957	419452	0.0603863	-0.0159073	0.0134738	0.984219	0.958567	1.01056	0.237758	5.36767	0.388741	8	FALSE	7263	242895	0.0290337	-0.0121782	0.00555598	0.987896	0.977196	0.998712	0.0283856	54.0805	0.0162806	11	FALSE	52625	714302	0.068618
278.3	Localized adiposity	endocrine/metabolic	-0.0705295	0.0795245	0.9319	0.797403	1.08908	0.375	0	0.788526	3	FALSE	247	455895	0.000541498	-0.106694	0.0552534	0.8988	0.80655	1.0016	0.0534833	0	0.957355	6	FALSE	378	256592	0.00147099	-0.105788	0.0355544	0.899615	0.83906	0.964541	0.00292612	0	0.952692	9	FALSE	6806	762948	0.00884179
278.4	Abnormal weight gain	endocrine/metabolic	0.0337537	0.0283858	1.03433	0.978356	1.09351	0.234	0	0.657126	9	FALSE	1551	451328	0.00342476	-0.0269748	0.0250282	0.973386	0.926789	1.02233	0.281133	0	0.635545	9	FALSE	1814	251352	0.00716526	-0.00639593	0.0134631	0.993624	0.967748	1.02019	0.634736	0	0.773789	11	FALSE	12556	751413	0.0164352
279	Disorders involving the immune mechanism	endocrine/metabolic	0.0414431	0.0255583	1.04231	0.991387	1.09586	0.105	2.02088	0.41752	9	FALSE	1796	469773	0.00380856	0.00220271	0.0281818	1.00221	0.948349	1.05912	0.9377	0	0.700816	8	FALSE	1383	271325	0.00507136	0.0301578	0.0126949	1.03062	1.00529	1.05658	0.0175209	0	0.914171	11	FALSE	14239	820578	0.0170564
279.1	Immunity deficiency	endocrine/metabolic	0.0409874	0.028822	1.04184	0.984617	1.10239	0.155	0	0.682727	9	FALSE	1376	470034	0.0029189	0.00590845	0.0308795	1.00593	0.94685	1.06869	0.84826	0	0.936915	7	FALSE	1140	271761	0.00417734	0.0288576	0.0181174	1.02928	0.99337	1.06648	0.111203	0	0.975895	11	FALSE	10081	821864	0.0121174
279.11	Deficiency of humoral immunity	endocrine/metabolic	0.0285375	0.0469037	1.02895	0.938575	1.12802	0.543	0	0.69867	6	FALSE	546	469796	0.00116086	0.0760249	0.0568054	1.07899	0.965304	1.20606	0.180786	0	0.862134	5	FALSE	347	272804	0.00127036	0.0373464	0.0278343	1.03805	0.982939	1.09626	0.179681	0	0.994245	10	FALSE	8140	824750	0.0097732
279.2	Autoimmune disease NEC	endocrine/metabolic	NA	NA	NA	NA	NA	NA	NA	NA	NA	NA	NA	NA	NA	NA	NA	NA	NA	NA	NA	NA	NA	NA	NA	NA	NA	NA	0.0600126	0.0377037	1.06185	0.986211	1.14329	0.111454	0	0.511414	4	FALSE	7526	427163	0.0173135
279.7	Other immunological findings	endocrine/metabolic	0.0161774	0.0251783	1.01631	0.967373	1.06772	0.521	37.211	0.132274	8	FALSE	1959	469711	0.00415333	-0.0143164	0.024898	0.985786	0.938835	1.03508	0.565289	0	0.591561	9	FALSE	1811	272127	0.00661098	0.00591869	0.0148522	1.00594	0.977076	1.03565	0.690258	32.8845	0.12727	12	FALSE	11925	821334	0.0143113
279.8	Other specified disorders involving the immune mechanism	endocrine/metabolic	0.0509793	0.121998	1.0523	0.828505	1.33655	0.676	48.1628	0.164855	2	FALSE	137	473485	0.00028926	NA	NA	NA	NA	NA	NA	NA	NA	NA	NA	NA	NA	NA	0.186693	0.0556955	1.20526	1.08062	1.34427	0.00080219	50.4022	0.0892302	5	FALSE	7098	785381	0.0089567
280	Iron deficiency anemias	hematopoietic	-0.0155277	0.00719401	0.984592	0.970807	0.998573	0.0309	11.5045	0.334627	11	FALSE	25079	428182	0.0553302	-0.0112099	0.00862437	0.988853	0.972278	1.00571	0.193673	3.27656	0.412594	12	FALSE	15845	244065	0.0609634	-0.00739694	0.00512951	0.99263	0.982701	1.00266	0.149292	55.7385	0.00579698	14	FALSE	53156	731795	0.0677189
280.1	Iron deficiency anemias, unspecified or not due to blood loss	hematopoietic	-0.0181182	0.00746368	0.982045	0.967784	0.996516	0.0152	7.40206	0.373361	11	FALSE	23098	431049	0.0508602	-0.0143709	0.00892221	0.985732	0.968644	1.00312	0.107246	0	0.492361	12	FALSE	14646	245165	0.0563717	-0.0103518	0.00533702	0.989702	0.979403	1.00011	0.0524269	53.082	0.00993733	14	FALSE	49045	735743	0.0624946
280.2	Iron deficiency anemia secondary to blood loss (chronic)	hematopoietic	0.000124699	0.0201522	1.00012	0.961392	1.04042	0.995	26.9733	0.204268	9	FALSE	3097	450665	0.00682516	0.0102476	0.0241967	1.0103	0.963505	1.05937	0.671923	0	0.820313	10	FALSE	1966	250838	0.00777678	0.0105504	0.0134105	1.01061	0.984389	1.03752	0.431443	0	0.912903	13	FALSE	12034	760791	0.0155714
281	Other deficiency anemia	hematopoietic	0.021335	0.0119311	1.02156	0.997953	1.04573	0.0737	48.3047	0.0426735	10	FALSE	9189	441281	0.0203987	0.0106202	0.0193254	1.01068	0.973111	1.04969	0.582631	43.4019	0.0783198	9	FALSE	3034	249975	0.0119917	0.0238941	0.00949703	1.02418	1.00529	1.04342	0.0118711	20.1974	0.239413	13	FALSE	19241	751020	0.0249798
281.1	Megaloblastic anemia	hematopoietic	0.0199148	0.013199	1.02011	0.994063	1.04685	0.131	32.2223	0.160198	9	FALSE	7468	445487	0.0164873	0.0131375	0.0204321	1.01322	0.97345	1.05462	0.520235	40.9429	0.0943873	9	FALSE	2693	250779	0.0106244	0.024287	0.0105149	1.02458	1.00368	1.04592	0.0209013	0	0.528017	13	FALSE	16538	756040	0.0214063
281.11	Pernicious anemia	hematopoietic	0.0466669	0.0350094	1.04777	0.978289	1.12219	0.183	0	0.466509	5	FALSE	970	454070	0.00213168	0.0639916	0.0307549	1.06608	1.00372	1.13232	0.0374617	0	0.906353	6	FALSE	1151	251056	0.00456371	0.0673406	0.0205893	1.06966	1.02735	1.11371	0.00107296	13.5816	0.314749	11	FALSE	7969	767234	0.0102799
281.12	Other vitamin B12 deficiency anemia	hematopoietic	0.0269229	0.0151164	1.02729	0.997299	1.05818	0.0749	46.0642	0.098757	6	FALSE	5837	447113	0.0128866	-0.038659	0.0290965	0.962079	0.908748	1.01854	0.183963	26.7644	0.215022	8	FALSE	1400	251203	0.00554229	0.014225	0.0128597	1.01433	0.98908	1.04022	0.268654	0	0.52989	11	FALSE	13134	758089	0.0170301
281.13	Folate-deficiency anemia	hematopoietic	-0.0300251	0.0394526	0.970421	0.898211	1.04844	0.447	15.1218	0.316318	4	FALSE	785	450314	0.00174019	0.0231203	0.0624322	1.02339	0.905521	1.1566	0.711139	0	0.981765	3	FALSE	298	245180	0.00121396	-0.00672324	0.0325395	0.993299	0.931928	1.05871	0.836308	0	0.513042	6	FALSE	6501	767558	0.00839858
281.9	Deficiency anemias	hematopoietic	0.0173004	0.0282766	1.01745	0.962597	1.07543	0.541	26.0545	0.220879	8	FALSE	1634	452896	0.00359492	-0.0410887	0.0665779	0.959744	0.842334	1.09352	0.537135	0	0.62122	6	FALSE	271	248410	0.00108975	0.0043669	0.0225027	1.00438	0.961042	1.04967	0.846128	0	0.853908	10	FALSE	7882	763669	0.0102158
282	Hereditary hemolytic anemias	hematopoietic	0.0301956	0.0241653	1.03066	0.982979	1.08065	0.211	0	0.991488	11	FALSE	2242	454649	0.00490708	-0.00916048	0.0301637	0.990881	0.933999	1.05123	0.761362	39.9171	0.101463	9	FALSE	1444	251105	0.0057177	0.00978145	0.0175968	1.00983	0.975595	1.04527	0.578303	0	0.489103	14	FALSE	9502	765525	0.0122602
282.5	Sickle cell anemia	hematopoietic	0.0241477	0.0400703	1.02444	0.947064	1.10814	0.547	0	0.832652	6	FALSE	861	453453	0.00189517	0.0201266	0.0447864	1.02033	0.934585	1.11394	0.65315	0	0.892298	5	FALSE	742	247489	0.00298915	0.00989265	0.0286222	1.00994	0.954845	1.06822	0.729622	0	0.717075	8	FALSE	7040	737337	0.00945757
282.8	Other hemoglobinopathies	hematopoietic	0.0249226	0.0386497	1.02524	0.950441	1.10592	0.519	0	0.982197	8	FALSE	936	456443	0.00204644	-0.00275394	0.0667538	0.99725	0.87495	1.13665	0.967092	36.6965	0.148419	7	FALSE	353	252986	0.00139339	0.0220239	0.0283924	1.02227	0.966935	1.08077	0.437928	0	0.710761	14	FALSE	6941	768778	0.00894783
282.9	Other hereditary hemolytic anemias	hematopoietic	0.00712616	0.047658	1.00715	0.917336	1.10576	0.881	9.10191	0.357873	6	FALSE	557	457052	0.0012172	-0.0313133	0.0517286	0.969172	0.875728	1.07259	0.544953	35.1534	0.201297	4	FALSE	428	251840	0.00169661	-0.0125013	0.0334618	0.987576	0.924885	1.05452	0.708702	27.4309	0.209539	8	FALSE	6424	736797	0.00864346
283	Acquired hemolytic anemias	hematopoietic	-0.030682	0.0450875	0.969784	0.887762	1.05938	0.496	0.379732	0.413559	6	FALSE	601	454827	0.00131964	0.116228	0.0599122	1.12325	0.998803	1.26321	0.0523831	0	0.828267	4	FALSE	322	249134	0.00129081	0.0223581	0.032132	1.02261	0.960195	1.08908	0.48654	12.4976	0.32514	11	FALSE	6463	769436	0.00832969
283.1	Autoimmune hemolytic anemias	hematopoietic	-0.0222326	0.0756355	0.978013	0.843264	1.13429	0.769	0	0.370378	3	FALSE	246	448378	0.000548343	0.125561	0.0931875	1.13378	0.944515	1.36098	0.177852	0	0.859736	2	FALSE	131	239771	0.000546056	0.0682272	0.050176	1.07061	0.970333	1.18125	0.173906	0	0.543687	6	FALSE	5828	753609	0.00767411
283.2	Non-autoimmune hemolytic anemias	hematopoietic	NA	NA	NA	NA	NA	NA	NA	NA	NA	NA	NA	NA	NA	0.171087	0.133377	1.18659	0.913632	1.54111	0.199585	0	0.904882	2	FALSE	92	245703	0.000374296	-0.0322392	0.0717454	0.968275	0.841257	1.11447	0.653175	32.8856	0.176983	7	FALSE	5608	711224	0.00782331
284	Aplastic anemia	hematopoietic	0.0472568	0.0177619	1.04839	1.01252	1.08553	0.0078	0	0.571843	10	FALSE	3861	452440	0.00846152	0.041057	0.0296992	1.04191	0.982994	1.10436	0.166841	10.0704	0.352038	8	FALSE	1227	252148	0.00484262	0.0449014	0.0139977	1.04592	1.01762	1.07502	0.00133764	0	0.499627	12	FALSE	11372	763871	0.0146689
284.1	Pancytopenia	hematopoietic	0.0537031	0.0209219	1.05517	1.01278	1.09934	0.0103	0	0.554494	8	FALSE	2879	312519	0.00912815	0.0669641	0.0382741	1.06926	0.991981	1.15255	0.0801885	0	0.536746	7	FALSE	747	87053	0.00850797	0.0565209	0.0166133	1.05815	1.02425	1.09317	0.000668581	0	0.734253	10	FALSE	9737	464204	0.0205448
285	Other anemias	hematopoietic	-0.0086641	0.00501453	0.991373	0.981677	1.00116	0.084	18.533	0.26176	12	FALSE	61551	381844	0.138818	0.00387066	0.007085	1.00388	0.990034	1.01792	0.584848	19.3343	0.253762	12	FALSE	26162	233799	0.100638	-0.000908402	0.0037979	0.999092	0.991683	1.00656	0.810962	40.0357	0.0605299	14	FALSE	108583	675260	0.138526
285.1	Acute posthemorrhagic anemia	hematopoietic	-0.0181204	0.0148964	0.982043	0.953785	1.01114	0.224	40.145	0.0899423	10	FALSE	5574	443779	0.0124045	0.00977825	0.0213778	1.00983	0.968389	1.05304	0.647382	9.09871	0.359728	8	FALSE	2457	248835	0.00977747	-0.000659686	0.0107069	0.999341	0.978588	1.02053	0.950871	53.0697	0.0153171	12	FALSE	15969	752410	0.0207827
285.2	Anemia of chronic disease	hematopoietic	0.000839607	0.0107827	1.00084	0.979911	1.02222	0.938	0	0.501611	10	FALSE	11301	439081	0.025092	0.0384275	0.0187036	1.03918	1.00177	1.07798	0.0399221	0	0.526581	9	FALSE	3316	249370	0.013123	0.0139209	0.00865256	1.01402	0.996967	1.03136	0.107643	17.6422	0.265764	13	FALSE	22395	748253	0.02906
285.21	Anemia in chronic kidney disease	hematopoietic	-0.0167663	0.0150372	0.983374	0.954814	1.01279	0.265	21.7344	0.249815	9	FALSE	5851	308258	0.0186273	-0.0135157	0.0345837	0.986575	0.921919	1.05577	0.695936	0	0.60602	7	FALSE	979	86791	0.0111542	-0.0123389	0.0126099	0.987737	0.963624	1.01245	0.327822	14.079	0.309972	11	FALSE	13521	459671	0.028574
285.22	Anemia in neoplastic disease	hematopoietic	0.0359043	0.0224963	1.03656	0.991846	1.08328	0.11	41.8589	0.126133	6	FALSE	2284	453749	0.00500841	0.079533	0.0263359	1.08278	1.02831	1.14014	0.0025282	0	0.5208	6	FALSE	1559	250380	0.00618801	0.056249	0.0159037	1.05786	1.0254	1.09135	0.000404946	21.1393	0.235848	12	FALSE	9774	763418	0.0126411
285.3	Sideroblastic anemia	hematopoietic	NA	NA	NA	NA	NA	NA	NA	NA	NA	NA	NA	NA	NA	NA	NA	NA	NA	NA	NA	NA	NA	NA	NA	NA	NA	NA	0.0679567	0.142212	1.07032	0.809957	1.41437	0.632754	0	0.483784	2	FALSE	5450	698141	0.00774598
285.8	Hemoglobinuria	hematopoietic	NA	NA	NA	NA	NA	NA	NA	NA	NA	NA	NA	NA	NA	NA	NA	NA	NA	NA	NA	NA	NA	NA	NA	NA	NA	NA	0.116273	0.12821	1.1233	0.873703	1.44421	0.364465	55.3271	0.134612	2	FALSE	5503	737285	0.00740857
286	Coagulation defects	hematopoietic	0.0899445	0.0129394	1.09411	1.06672	1.12222	3.62e-12	68.463	0.0013468	9	TRUE	7532	456937	0.0162164	0.0700402	0.0184244	1.07255	1.03451	1.11199	0.000143828	30.1742	0.167684	10	FALSE	3284	267977	0.0121064	0.0808463	0.00850516	1.0842	1.06628	1.10243	1.99e-21	62.1801	0.00220188	12	TRUE	23872	796646	0.0290938
286.1	Congenital coagulation defects	hematopoietic	0.101356	0.0401088	1.10667	1.023	1.19718	0.0115	0	0.857223	5	FALSE	749	463317	0.00161399	0.0858551	0.0426472	1.08965	1.00227	1.18464	0.0440993	0	0.477975	4	FALSE	624	271155	0.00229598	0.0768272	0.0251852	1.07986	1.02785	1.1345	0.00228469	36.491	0.13766	8	FALSE	8355	812405	0.0101796
286.11	Von willebrand's disease	hematopoietic	0.0601296	0.0951976	1.06197	0.881214	1.27981	0.528	11.2595	0.324042	3	FALSE	138	455383	0.00030295	0.0427706	0.0764316	1.0437	0.898496	1.21237	0.575757	0	0.832035	4	FALSE	203	270876	0.000748859	0.0399675	0.0524977	1.04078	0.939013	1.15357	0.446467	0	0.655854	6	FALSE	7003	808548	0.00858683
286.12	Congenital deficiency of other clotting factors (including factor VII)	hematopoietic	0.153758	0.0561529	1.16621	1.04467	1.30189	0.00618	0	0.968385	3	FALSE	418	460544	0.000906799	0.127443	0.0552936	1.13592	1.01925	1.26594	0.0211753	0	0.563867	3	FALSE	367	268646	0.00136425	0.125333	0.032743	1.13353	1.06307	1.20866	0.000129304	0	0.833655	6	FALSE	7645	812911	0.00931685
286.13	Congenital factor VIII disorder	hematopoietic	0.00721017	0.0851596	1.00724	0.8524	1.1902	0.933	11.3735	0.323573	3	FALSE	180	464021	0.000387763	NA	NA	NA	NA	NA	NA	NA	NA	NA	NA	NA	NA	NA	0.0234659	0.0694791	1.02374	0.893409	1.17309	0.735559	0	0.700177	4	FALSE	6828	770220	0.0087871
286.2	Encounter for long-term (current) use of anticoagulants	hematopoietic	0.128999	0.00841526	1.13769	1.11908	1.15661	4.88e-53	66.7098	0.00226444	9	TRUE	20026	293095	0.0639561	0.123287	0.0198692	1.13121	1.088	1.17613	5.47e-10	56.2639	0.0250698	8	TRUE	3148	86456	0.0351324	0.124396	0.00697812	1.13246	1.11708	1.14806	4.4e-71	66.7384	0.000836012	11	TRUE	35484	457281	0.07201
286.3	Coagulation defects complicating pregnancy or postpartum	hematopoietic	NA	NA	NA	NA	NA	NA	NA	NA	NA	NA	NA	NA	NA	NA	NA	NA	NA	NA	NA	NA	NA	NA	NA	NA	NA	NA	0.00519691	0.0728915	1.00521	0.871388	1.15958	0.943162	0	0.439888	3	FALSE	6837	756041	0.00896211
286.4	Acquired coagulation factor deficiency	hematopoietic	0.105962	0.0868166	1.11178	0.937821	1.318	0.222	18.7606	0.267226	2	FALSE	206	457952	0.000449627	NA	NA	NA	NA	NA	NA	NA	NA	NA	NA	NA	NA	NA	0.0935523	0.0613439	1.09807	0.973673	1.23836	0.127247	0	0.441586	6	FALSE	6907	793746	0.00862671
286.5	Hemorrhagic disorder due to intrinsic circulating anticoagulants	hematopoietic	0.192472	0.051296	1.21224	1.09629	1.34046	0.000175	0	0.811954	4	FALSE	493	464469	0.0010603	0.0481984	0.0731766	1.04938	0.909168	1.21121	0.510115	53.2668	0.117678	3	FALSE	233	262144	0.000888035	0.140519	0.0343379	1.15087	1.07596	1.23099	4.27e-05	0	0.66551	7	FALSE	7576	805013	0.00932329
286.6	Defibrination syndrome	hematopoietic	0.181234	0.100038	1.1987	0.985273	1.45835	0.07	0	0.906838	3	FALSE	136	460012	0.000295557	0.149016	0.12831	1.16069	0.902608	1.49257	0.245489	0	0.935372	2	FALSE	73	255656	0.000285458	0.146276	0.0700525	1.15752	1.00902	1.32787	0.0367893	0	0.982975	4	FALSE	6824	754443	0.008964
286.7	Other and unspecified coagulation defects	hematopoietic	0.101206	0.0198707	1.1065	1.06424	1.15045	3.52e-07	70.0397	0.00512951	6	TRUE	3119	464213	0.00667406	0.0559761	0.0287374	1.05757	0.999652	1.11885	0.0514334	28.708	0.209176	7	FALSE	1328	269783	0.00489836	0.0760067	0.014036	1.07897	1.04969	1.10906	6.12e-08	62.5799	0.0028797	11	TRUE	12566	805751	0.0153559
286.8	Hypercoagulable state	hematopoietic	0.103729	0.0294816	1.1093	1.04702	1.17529	0.000434	26.9653	0.213368	8	FALSE	1449	468651	0.00308232	0.075923	0.0354144	1.07888	1.00653	1.15643	0.0320454	0	0.95864	8	FALSE	891	270587	0.00328203	0.0730791	0.0184082	1.07582	1.03769	1.11534	7.19e-05	0.452114	0.436518	11	FALSE	10037	810399	0.0122337
286.81	Primary hypercoagulable state	hematopoietic	0.103086	0.0305066	1.10859	1.04424	1.17689	0.000727	18.6345	0.282417	8	FALSE	1351	468930	0.00287275	0.0657971	0.0367054	1.06801	0.993875	1.14768	0.0730416	0	0.896655	8	FALSE	830	270705	0.0030567	0.069775	0.0188886	1.07227	1.0333	1.11271	0.000220732	3.95369	0.40515	11	FALSE	9861	810796	0.012016
286.9	Abnormal coagulation profile	hematopoietic	0.0937378	0.0252599	1.09827	1.04522	1.15401	0.000207	40.6944	0.107217	8	FALSE	1998	313003	0.00634284	0.148059	0.0484512	1.15958	1.05453	1.2751	0.00224429	59.7735	0.0209238	7	FALSE	477	89203	0.00531891	0.0940372	0.0192595	1.0986	1.0579	1.14086	1.05e-06	41.9221	0.0781716	10	TRUE	9886	480462	0.0201612
287	Purpura and other hemorrhagic conditions	hematopoietic	0.0141026	0.00954246	1.0142	0.99541	1.03335	0.139	0	0.8225	11	FALSE	13963	449776	0.0301096	0.0673548	0.01673	1.06967	1.03517	1.10533	5.67e-05	0	0.67827	10	FALSE	3909	268933	0.014327	0.0343829	0.00755681	1.03498	1.01976	1.05042	5.37e-06	7.35027	0.372539	13	TRUE	28126	789879	0.0343837
287.1	Spontaneous ecchymoses	hematopoietic	0.125129	0.0637083	1.13329	1.00026	1.28402	0.0495	49.5665	0.137682	3	FALSE	298	464090	0.000641705	0.0987795	0.0740436	1.10382	0.954714	1.27622	0.18218	35.9085	0.210079	3	FALSE	217	271682	0.00079809	0.0949981	0.0401585	1.09966	1.01642	1.18971	0.018002	25.8686	0.240324	6	FALSE	7295	813333	0.00888953
287.2	Allergic purpura	hematopoietic	-0.0704554	0.135742	0.931969	0.714262	1.21603	0.604	0	0.574369	2	FALSE	97	459481	0.000211063	NA	NA	NA	NA	NA	NA	NA	NA	NA	NA	NA	NA	NA	0.00264971	0.0782214	1.00265	0.860139	1.16878	0.972977	29.9631	0.232438	4	FALSE	6762	771301	0.00869081
287.3	Thrombocytopenia	hematopoietic	0.0157936	0.00983891	1.01592	0.996516	1.0357	0.108	0	0.725547	11	FALSE	13085	452104	0.0281284	0.0678288	0.0174263	1.07018	1.03425	1.10737	9.93e-05	0	0.719333	10	FALSE	3578	269446	0.0131051	0.0351822	0.00785326	1.03581	1.01999	1.05188	7.47e-06	0	0.504455	13	TRUE	26415	792725	0.0322472
287.31	Primary thrombocytopenia	hematopoietic	0.0360889	0.0319819	1.03675	0.973756	1.10381	0.259	0	0.700997	6	FALSE	1192	469883	0.00253038	0.0767859	0.0420507	1.07981	0.994384	1.17258	0.0678457	75.9676	0.00226604	5	FALSE	635	271863	0.00233029	0.0673902	0.0227033	1.06971	1.02316	1.11839	0.00299454	45.7921	0.0478681	11	FALSE	8784	813481	0.0106827
287.32	Secondary thrombocytopenia	hematopoietic	0.0621083	0.029604	1.06408	1.00409	1.12764	0.0359	20.1933	0.286057	5	FALSE	1443	464582	0.0030964	0.129645	0.0567517	1.13842	1.01858	1.27236	0.0223469	71.0328	0.0316765	3	FALSE	357	266823	0.00133618	0.0639726	0.0233276	1.06606	1.01842	1.11594	0.0060999	27.476	0.209168	8	FALSE	8755	809131	0.0107044
287.4	Qualitative platelet defects	hematopoietic	-0.121269	0.0930765	0.885796	0.738086	1.06307	0.193	0	0.768897	2	FALSE	187	465595	0.000401475	NA	NA	NA	NA	NA	NA	NA	NA	NA	NA	NA	NA	NA	-0.0247758	0.0669013	0.975529	0.855645	1.11221	0.711134	16.1862	0.311449	5	FALSE	6886	812942	0.00839932
288	Diseases of white blood cells	hematopoietic	-0.0477121	0.0106629	0.953408	0.93369	0.973543	7.66e-06	0	0.823262	10	TRUE	11447	440616	0.0253217	-0.0428089	0.017765	0.958094	0.925309	0.992042	0.0159645	0	0.963661	9	FALSE	3712	261297	0.0140071	-0.036424	0.00809227	0.964231	0.949059	0.979647	6.76e-06	0	0.502856	13	TRUE	25591	769911	0.0321696
288.1	Decreased white blood cell count	hematopoietic	0.0547058	0.012695	1.05623	1.03027	1.08284	1.64e-05	0	0.529449	11	TRUE	7359	458381	0.0158007	0.0490754	0.0148338	1.0503	1.0202	1.08128	0.000938475	0	0.544625	10	FALSE	4916	265103	0.0182061	0.0561805	0.00898752	1.05779	1.03932	1.07659	4.08e-10	18.2294	0.254674	14	TRUE	20572	791078	0.0253459
288.11	Neutropenia	hematopoietic	0.0591015	0.0145933	1.06088	1.03097	1.09166	5.12e-05	0	0.626249	11	FALSE	5366	462321	0.0114735	0.0426845	0.015712	1.04361	1.01196	1.07625	0.00659388	0	0.613959	9	FALSE	4324	266026	0.0159941	0.0557651	0.0100147	1.05735	1.0368	1.07831	2.57e-08	25.4391	0.180156	14	TRUE	17473	795972	0.0214802
288.2	Elevated white blood cell count	hematopoietic	-0.0586338	0.0126797	0.943052	0.919904	0.966782	3.76e-06	0	0.838635	9	TRUE	7995	443893	0.0176924	-0.0398608	0.0216783	0.960923	0.92095	1.00263	0.065953	0	0.609204	8	FALSE	2443	85182	0.0278802	-0.0539612	0.00986905	0.947469	0.929318	0.965974	4.56e-08	1.1203	0.43061	11	TRUE	19117	775634	0.0240541
288.3	Eosinophilia	hematopoietic	-0.020928	0.040582	0.97929	0.904415	1.06036	0.606	0	0.560924	6	FALSE	759	457264	0.00165712	-0.178337	0.0728085	0.83666	0.725395	0.964993	0.0143096	0	0.694345	3	FALSE	230	254108	0.000904308	-0.0629061	0.0310419	0.939032	0.883603	0.997937	0.0427149	0	0.979161	8	FALSE	7629	779430	0.00969305
289	Other diseases of blood and blood-forming organs	hematopoietic	0.0469666	0.0186998	1.04809	1.01037	1.08721	0.012	44.8222	0.0606661	10	FALSE	3460	460544	0.00745683	0.027346	0.0249146	1.02772	0.978743	1.07915	0.272384	25.7406	0.214893	9	FALSE	1750	266351	0.00652739	0.0235855	0.0110328	1.02387	1.00196	1.04625	0.0325358	60.0398	0.00276364	13	FALSE	16037	794447	0.0197869
289.1	Myelofibrosis	hematopoietic	-0.0187039	0.0698645	0.98147	0.855871	1.1255	0.789	0	0.626317	3	FALSE	259	464957	0.000556731	0.268846	0.100342	1.30845	1.07485	1.59283	0.0073775	0	0.654465	2	FALSE	114	260278	0.000437801	0.0685337	0.054801	1.07094	0.961872	1.19237	0.211083	0	0.653685	4	FALSE	6773	760154	0.00883135
289.3	Personal history of diseases of blood and blood-forming organs	hematopoietic	0.0277678	0.040512	1.02816	0.949676	1.11312	0.493	14.7106	0.31984	6	FALSE	706	456694	0.00154351	-0.042451	0.0415561	0.958437	0.883469	1.03977	0.307002	0	0.461209	3	FALSE	659	258327	0.00254454	-0.00626973	0.0261713	0.99375	0.944061	1.04605	0.810667	26.4539	0.208735	9	FALSE	7995	786690	0.0100606
289.4	Lymphadenitis	hematopoietic	0.0432279	0.0112963	1.04418	1.02131	1.06755	0.00013	0	0.528779	11	FALSE	9511	449315	0.020729	0.0409115	0.0155033	1.04176	1.01058	1.0739	0.00831799	37.6335	0.107804	10	FALSE	4593	261932	0.0172329	0.0344152	0.00802871	1.03501	1.01885	1.05143	1.81e-05	32.261	0.117291	14	TRUE	24779	778829	0.0308347
289.5	Diseases of spleen	hematopoietic	0.0411532	0.0291605	1.04201	0.984127	1.1033	0.158	4.02003	0.383807	5	FALSE	1402	465556	0.00300241	-0.0269871	0.0415626	0.973374	0.897225	1.05599	0.516137	0	0.683833	4	FALSE	625	267031	0.00233509	0.0226738	0.0221071	1.02293	0.979557	1.06823	0.305064	1.30352	0.419318	8	FALSE	8691	800678	0.010738
289.8	Polycythemia, secondary	hematopoietic	0.00173237	0.0218407	1.00173	0.959758	1.04555	0.937	0	0.479969	9	FALSE	2620	463405	0.00562202	0.0111303	0.0583759	1.01119	0.90187	1.13377	0.848788	0	0.858942	4	FALSE	343	262998	0.00130249	-0.0214318	0.018824	0.978796	0.943342	1.01558	0.254896	40.7885	0.0768651	11	FALSE	9776	797822	0.012105
289.9	Abnormality of red blood cells	hematopoietic	0.0567646	0.0442007	1.05841	0.970574	1.15419	0.199	0	0.701882	5	FALSE	673	462680	0.00145246	-0.144733	0.0937578	0.865253	0.720006	1.0398	0.122663	44.6409	0.143554	4	FALSE	163	262000	0.000621751	0.00349614	0.0333995	1.0035	0.939915	1.07139	0.916633	12.1563	0.330981	10	FALSE	7471	800417	0.00924757
290	Delirium dementia and amnestic and other cognitive disorders	mental disorders	-0.0124881	0.00853609	0.98759	0.971204	1.00425	0.143	0	0.87824	11	FALSE	18362	440991	0.0399736	0.00111115	0.0156737	1.00111	0.970825	1.03234	0.943483	0	0.620841	10	FALSE	4623	265384	0.0171218	-0.0129816	0.00709034	0.987102	0.97348	1.00092	0.0671181	0	0.745941	13	FALSE	32173	777217	0.0397497
290.1	Dementias	mental disorders	-0.0248819	0.0109719	0.975425	0.954673	0.996628	0.0233	0	0.628258	11	FALSE	10853	454071	0.0233436	-0.00619324	0.0189985	0.993826	0.9575	1.03153	0.744436	0	0.907905	9	FALSE	3123	267090	0.0115575	-0.0255642	0.00895459	0.97476	0.957801	0.992018	0.00430539	0	0.64875	13	FALSE	22250	792047	0.0273242
290.11	Alzheimer's disease	mental disorders	-0.0266203	0.0203059	0.973731	0.935739	1.01327	0.19	43.5428	0.114936	6	FALSE	2956	463624	0.00633546	-0.00703107	0.0270046	0.992994	0.941803	1.04697	0.794582	0	0.993106	8	FALSE	1483	267482	0.00551373	-0.0281598	0.0149943	0.972233	0.944076	1.00123	0.0603774	0	0.445809	12	FALSE	11663	802550	0.0143243
290.12	Dementia with cerebral degenerations	mental disorders	0.0282233	0.0389984	1.02863	0.952932	1.11033	0.469	38.4163	0.165091	5	FALSE	847	465263	0.00181717	NA	NA	NA	NA	NA	NA	NA	NA	NA	NA	NA	NA	NA	0.013756	0.0328195	1.01385	0.950688	1.08121	0.675112	29.4131	0.203701	7	FALSE	7575	804593	0.00932689
290.13	Senile dementia	mental disorders	-0.0768769	0.0257054	0.926004	0.880506	0.973853	0.00278	0	0.547542	5	FALSE	1664	457491	0.00362405	-0.0326068	0.028171	0.967919	0.915925	1.02286	0.247085	15.462	0.306389	3	FALSE	1366	253020	0.00536979	-0.0483018	0.01832	0.952846	0.91924	0.987681	0.00837496	9.56013	0.356083	8	FALSE	9668	784669	0.0121712
290.16	Vascular dementia	mental disorders	-0.0352784	0.0259723	0.965337	0.917426	1.01575	0.174	0	0.610388	6	FALSE	1973	460183	0.00426912	0.0562145	0.0834387	1.05782	0.898236	1.24577	0.500488	0	0.529651	5	FALSE	196	262560	0.000745939	-0.0419651	0.0232274	0.958903	0.916228	1.00357	0.0708087	0	0.654735	9	FALSE	8852	800569	0.0109362
290.2	Delirium due to conditions classified elsewhere	mental disorders	-0.0449184	0.0211977	0.956075	0.917167	0.996634	0.0341	0	0.839884	5	FALSE	2857	311492	0.00908862	-0.00708911	0.0510767	0.992936	0.898348	1.09748	0.889613	28.0067	0.243981	4	FALSE	455	88449	0.00511788	-0.0307878	0.0174997	0.969681	0.936986	1.00352	0.0785207	0	0.605898	8	FALSE	10493	477743	0.0214917
290.3	Other persistent mental disorders due to conditions classified elsewhere	mental disorders	-0.0200489	0.0124953	0.980151	0.956438	1.00445	0.109	15.4502	0.314709	6	FALSE	8574	447010	0.0188198	0.0105756	0.0344656	1.01063	0.944617	1.08126	0.758962	0	0.782115	5	FALSE	1048	256665	0.00406654	-0.0164377	0.010658	0.983697	0.963361	1.00446	0.123005	0	0.589952	9	FALSE	17934	787879	0.0222558
291	Other specified nonpsychotic and/or transient mental disorders	mental disorders	-0.0135709	0.0146095	0.986521	0.958673	1.01518	0.353	0	0.805943	10	FALSE	5867	451760	0.0128205	-0.0381092	0.0219008	0.962608	0.922162	1.00483	0.0818453	37.6116	0.107966	10	FALSE	2352	264285	0.00882098	-0.0189557	0.0105069	0.981223	0.961223	1.00164	0.0712125	0	0.482853	13	FALSE	17607	787477	0.0218698
291.1	Transient mental disorders due to conditions classified elsewhere	mental disorders	-0.0435578	0.0501232	0.957377	0.867797	1.0562	0.385	0	0.905896	4	FALSE	528	308995	0.00170585	0.14447	0.128746	1.15543	0.897746	1.48707	0.261807	73.0536	0.0540529	2	FALSE	93	78223	0.0011875	0.00518768	0.0386496	1.0052	0.931868	1.08431	0.893226	0	0.985016	6	FALSE	7262	464487	0.0153938
291.4	Specific nonpsychotic mental disorders due to brain damage	mental disorders	0.00509977	0.0237102	1.00511	0.959473	1.05292	0.83	0	0.851342	9	FALSE	2335	461345	0.0050358	-0.0193509	0.0546739	0.980835	0.881166	1.09178	0.723389	39.5165	0.128059	7	FALSE	436	266397	0.00163398	-0.00148842	0.0174817	0.998513	0.96488	1.03332	0.932149	0	0.741201	12	FALSE	10539	798596	0.013025
291.8	Alteration of consciousness	mental disorders	-0.0231575	0.0200158	0.977109	0.939519	1.0162	0.247	0	0.675294	6	FALSE	2967	457044	0.00644985	-0.0547454	0.0248327	0.946726	0.901751	0.993944	0.0274845	0	0.803349	7	FALSE	1805	265163	0.00676111	-0.0322856	0.0137921	0.96823	0.942407	0.99476	0.0192385	0	0.789542	11	FALSE	12655	793663	0.0156948
292	Neurological disorders	mental disorders	-0.0285933	0.00610054	0.971812	0.960261	0.983501	2.77e-06	9.59707	0.35274	11	TRUE	37272	414321	0.0825345	-0.0103671	0.0108009	0.989686	0.968956	1.01086	0.337136	15.5029	0.29627	11	FALSE	10332	258299	0.0384617	-0.0216525	0.00493001	0.97858	0.96917	0.988082	1.12e-05	0	0.702355	13	TRUE	61680	743269	0.076626
292.1	Aphasia/speech disturbance	mental disorders	-0.0197673	0.0125572	0.980427	0.956591	1.00486	0.115	0	0.59236	11	FALSE	8000	453632	0.0173298	-0.00548599	0.0226585	0.994529	0.951328	1.03969	0.80869	0	0.976259	10	FALSE	2157	265982	0.00804434	-0.0118644	0.010185	0.988206	0.968675	1.00813	0.244063	0	0.837975	13	FALSE	18205	790457	0.0225125
292.11	Aphasia	mental disorders	0.00931064	0.0298587	1.00935	0.95198	1.07019	0.755	0	0.900492	4	FALSE	1461	315692	0.00460661	-0.0813889	0.0583187	0.921835	0.822266	1.03346	0.162839	0	0.926227	4	FALSE	353	89148	0.00394409	-0.0137268	0.0227206	0.986367	0.943406	1.03128	0.54574	0	0.547934	10	FALSE	8777	482669	0.0178595
292.12	Symbolic dysfunction	mental disorders	-0.0242573	0.0549662	0.976035	0.876351	1.08706	0.659	31.7981	0.209465	5	FALSE	427	460580	0.000926233	NA	NA	NA	NA	NA	NA	NA	NA	NA	NA	NA	NA	NA	-0.0223117	0.043749	0.977935	0.897575	1.06549	0.610056	41.4963	0.12858	6	FALSE	7075	765972	0.0091521
292.2	Mild cognitive impairment	mental disorders	-0.0161713	0.0125492	0.983959	0.960052	1.00846	0.198	34.8833	0.161884	7	FALSE	8590	303445	0.027529	0.0319254	0.0414313	1.03244	0.951916	1.11978	0.440966	32.2164	0.182092	7	FALSE	748	89109	0.00832434	-0.0131162	0.0113482	0.986969	0.96526	1.00917	0.247762	46.326	0.0524771	10	FALSE	16743	469729	0.0344172
292.3	Memory loss	mental disorders	-0.0355355	0.0123216	0.965089	0.942061	0.988679	0.00393	47.0916	0.0485511	10	FALSE	8465	450928	0.0184265	0.0039658	0.0217438	1.00397	0.962086	1.04768	0.855278	3.27477	0.40747	9	FALSE	2450	265548	0.00914186	-0.0218967	0.0095169	0.978341	0.960262	0.996761	0.021402	0	0.504863	13	FALSE	20146	787309	0.02495
292.4	Altered mental status	mental disorders	-0.0341376	0.0103842	0.966438	0.946968	0.98631	0.00101	25.357	0.202309	11	FALSE	11285	448871	0.0245243	-0.0339778	0.015173	0.966593	0.938271	0.99577	0.0251322	0	0.685643	10	FALSE	4801	264048	0.0178576	-0.032328	0.00805943	0.968189	0.953015	0.983604	6.04e-05	0	0.470016	13	FALSE	24703	783835	0.0305527
292.5	Transient alteration of awareness	mental disorders	0.000322868	0.0401889	1.00032	0.924552	1.0823	0.994	42.5095	0.156495	4	FALSE	806	315355	0.00254933	0.0176821	0.0674172	1.01784	0.891854	1.16162	0.793107	54.8503	0.10917	3	FALSE	286	89509	0.00318503	-0.020406	0.0282247	0.979801	0.927071	1.03553	0.469691	0	0.507203	7	FALSE	7924	482138	0.0161694
292.6	Hallucinations	mental disorders	-0.0504558	0.0319383	0.950796	0.893103	1.01222	0.114	44.2623	0.126851	5	FALSE	1206	463943	0.00259272	0.00254453	0.0470038	1.00255	0.914314	1.0993	0.956828	33.8035	0.195988	5	FALSE	516	266611	0.00193167	-0.0277353	0.0243726	0.972646	0.927275	1.02024	0.255132	34.3073	0.124162	11	FALSE	8358	802759	0.0103043
293	Symptoms involving head and neck	mental disorders	-0.0309682	0.0237134	0.969506	0.925477	1.01563	0.192	39.2241	0.159724	5	FALSE	1912	467824	0.00407037	-0.0196798	0.0356327	0.980513	0.914371	1.05144	0.580746	31.2134	0.21339	5	FALSE	863	269109	0.00319663	-0.0241705	0.0161254	0.976119	0.945751	1.00746	0.133897	51.5307	0.0438537	8	FALSE	10766	824152	0.0128947
293.1	Swelling, mass, or lump in head and neck [Space-occupying lesion, intracranial NOS]	mental disorders	-0.000687161	0.0139212	0.999313	0.972415	1.02695	0.961	28.3065	0.183875	10	FALSE	6484	456869	0.0139937	0.0116486	0.0226773	1.01172	0.967734	1.0577	0.607485	8.01586	0.368228	10	FALSE	2149	270480	0.00788251	0.00199398	0.0105881	1.002	0.981417	1.02301	0.850623	32.722	0.120747	13	FALSE	17310	808016	0.0209735
295	Schizophrenia and other psychotic disorders	mental disorders	-0.0192896	0.0101609	0.980895	0.961554	1.00063	0.0576	0	0.649531	11	FALSE	13011	440797	0.0286707	-0.00902825	0.0215332	0.991012	0.950058	1.03373	0.675018	51.4372	0.0294728	10	FALSE	2612	246138	0.0105005	-0.0129852	0.00875492	0.987099	0.970305	1.00418	0.138023	11.6602	0.328064	13	FALSE	23277	713434	0.0315958
295.1	Schizophrenia	mental disorders	-0.00277855	0.0130809	0.997225	0.971983	1.02312	0.832	0	0.795037	11	FALSE	7676	450129	0.016767	-0.0261692	0.0281218	0.97417	0.921929	1.02937	0.352078	36.1534	0.118941	10	FALSE	1536	248108	0.00615276	-0.00714276	0.0114692	0.992883	0.970812	1.01545	0.533431	0	0.675337	13	FALSE	15856	724783	0.0214085
295.2	Paranoid disorders	mental disorders	-0.0101847	0.0282884	0.989867	0.936478	1.0463	0.719	59.4366	0.0219404	7	FALSE	1639	315667	0.00516536	0.0538655	0.0649863	1.05534	0.929131	1.1987	0.407176	0	0.422395	5	FALSE	318	243951	0.00130184	-0.00813631	0.0241237	0.991897	0.94609	1.03992	0.73591	35.0148	0.127787	10	FALSE	8251	729413	0.0111853
295.3	Psychosis	mental disorders	-0.0220586	0.0132915	0.978183	0.953029	1.004	0.097	0	0.436482	9	FALSE	7524	446357	0.016577	-0.00716779	0.0304006	0.992858	0.935427	1.05381	0.813605	8.63171	0.363405	8	FALSE	1314	247274	0.00528585	-0.0135059	0.01154	0.986585	0.964521	1.00915	0.241857	0	0.90209	13	FALSE	15918	720093	0.0216274
296	Mood disorders	mental disorders	-0.0133221	0.00417216	0.986766	0.97873	0.994868	0.00141	12.98	0.32052	11	FALSE	125603	325151	0.278651	0.0016314	0.00639663	1.00163	0.989153	1.01427	0.798692	17.0387	0.276723	12	FALSE	42736	218680	0.163479	-0.00908234	0.00330381	0.990959	0.984563	0.997396	0.0059768	40.8861	0.0554944	14	FALSE	197519	569099	0.25765
296.1	Bipolar	mental disorders	-0.0182482	0.00945696	0.981917	0.963885	1.00029	0.0537	0	0.856186	10	FALSE	15181	439855	0.0333622	0.0268194	0.0152727	1.02718	0.99689	1.05839	0.0790826	26.4016	0.192664	11	FALSE	5478	242449	0.0220952	-0.0116906	0.00751938	0.988377	0.973918	1.00305	0.12001	0	0.521266	13	FALSE	29809	708662	0.0403658
296.2	Depression	mental disorders	-0.0111131	0.00423036	0.988948	0.980783	0.997182	0.00861	25.8533	0.197714	11	FALSE	118058	331403	0.262666	-0.00200082	0.00652	0.998001	0.985329	1.01084	0.758939	10.3858	0.343343	12	FALSE	40340	220368	0.154732	-0.00850312	0.00335817	0.991533	0.985028	0.998081	0.0113391	40.4977	0.0577636	14	FALSE	185523	577100	0.24327
296.22	Major depressive disorder	mental disorders	-0.00873857	0.00448556	0.9913	0.982623	1.00005	0.0514	25.4283	0.201647	11	FALSE	92739	357893	0.205798	-0.00132746	0.0068893	0.998673	0.985279	1.01225	0.847207	22.5187	0.222285	12	FALSE	33779	228912	0.128588	-0.00769862	0.00356155	0.992331	0.985428	0.999282	0.0306496	44.1174	0.0386255	14	FALSE	150180	612150	0.197001
297	Suicidal ideation or attempt	mental disorders	-0.0123077	0.0101106	0.987768	0.968386	1.00754	0.223	51.8292	0.052542	7	FALSE	13620	436043	0.0302894	0.00406575	0.0223257	1.00407	0.961086	1.04899	0.855496	0	0.43206	7	FALSE	2660	245027	0.0107394	-0.0104037	0.00872169	0.98965	0.972877	1.00671	0.232925	29.904	0.170002	10	FALSE	24128	707859	0.0329623
297.1	Suicidal ideation	mental disorders	-0.0152304	0.0110541	0.984885	0.963776	1.00646	0.168	52.9805	0.0591421	6	FALSE	11336	298460	0.0365918	-0.00605772	0.0256149	0.993961	0.945292	1.04514	0.813051	33.8468	0.182323	6	FALSE	2032	82749	0.0239676	-0.0148256	0.0097671	0.985284	0.966602	1.00433	0.129036	45.4172	0.0661762	9	FALSE	20404	413546	0.0470192
297.2	Suicide or self-inflicted injury	mental disorders	-0.0193418	0.0196568	0.980844	0.943774	1.01937	0.325	9.32232	0.356409	6	FALSE	3398	446093	0.00755966	-0.0195479	0.0381722	0.980642	0.909951	1.05682	0.608582	40.5388	0.151034	5	FALSE	898	242925	0.003683	-0.0235947	0.016699	0.976681	0.945233	1.00918	0.157674	27.5094	0.199672	9	FALSE	10692	718658	0.0146596
300	Anxiety disorders	mental disorders	-0.0152145	0.0043821	0.984901	0.976478	0.993396	0.000517	42.263	0.0675782	11	FALSE	118587	326375	0.26651	-0.0130813	0.00703203	0.987004	0.973494	1.0007	0.0628514	0	0.639857	12	FALSE	36101	219931	0.141002	-0.0155346	0.00349187	0.984585	0.97787	0.991347	8.64e-06	46.801	0.0273439	14	TRUE	185281	571272	0.244902
300.1	Anxiety disorder	mental disorders	-0.0102892	0.00485863	0.989764	0.980383	0.999234	0.0342	3.16775	0.412276	11	FALSE	73906	365500	0.168195	-0.0117378	0.0072236	0.988331	0.974437	1.00242	0.104178	0	0.772216	12	FALSE	29509	225268	0.115823	-0.0120649	0.00376569	0.988008	0.980742	0.995327	0.00135577	33.2268	0.109268	14	FALSE	131142	616262	0.175463
300.11	Generalized anxiety disorder	mental disorders	-0.00393463	0.00889906	0.996073	0.97885	1.0136	0.658	1.84634	0.421796	10	FALSE	17682	431270	0.0393851	-0.0167817	0.016142	0.983358	0.952734	1.01497	0.298511	43.0102	0.0713476	10	FALSE	5384	242096	0.0217553	-0.00959244	0.00685589	0.990453	0.977233	1.00385	0.161767	15.6852	0.290307	12	FALSE	38201	700055	0.0517449
300.12	Agorophobia, social phobia, and panic disorder	mental disorders	-0.0152804	0.0115876	0.984836	0.962721	1.00746	0.187	13.258	0.323855	9	FALSE	10001	444839	0.021988	0.0141016	0.0175882	1.0142	0.979835	1.04977	0.422689	0	0.551598	11	FALSE	4036	245037	0.0162041	-0.0116082	0.00895129	0.988459	0.971268	1.00595	0.194694	0	0.454206	13	FALSE	22434	716244	0.0303705
300.13	Phobia	mental disorders	0.0237779	0.0311798	1.02406	0.963355	1.0886	0.446	1.50663	0.384604	4	FALSE	1273	454957	0.00279026	0.0154867	0.0290648	1.01561	0.959369	1.07514	0.594149	0	0.471254	7	FALSE	1298	249026	0.00518528	0.018904	0.0202771	1.01908	0.979377	1.0604	0.351191	0	0.741594	10	FALSE	8870	732705	0.011961
300.3	Obsessive-compulsive disorders	mental disorders	0.043909	0.0231754	1.04489	0.998487	1.09344	0.0581	0	0.732764	7	FALSE	2388	452580	0.00524872	0.00379105	0.0374298	1.0038	0.932795	1.08021	0.919325	0	0.501085	6	FALSE	888	247021	0.00358196	0.0333155	0.0177579	1.03388	0.998512	1.07049	0.060642	17.2786	0.284032	10	FALSE	10047	728584	0.0136022
300.4	Dysthymic disorder	mental disorders	0.00356681	0.00924005	1.00357	0.985562	1.02191	0.699	0	0.735623	10	FALSE	16174	429833	0.036264	-0.00939379	0.0183136	0.99065	0.955722	1.02685	0.607993	52.6057	0.0252813	10	FALSE	4041	238199	0.0166818	-0.00408172	0.00751081	0.995927	0.981373	1.0107	0.586823	28.3913	0.166548	12	FALSE	30932	700527	0.0422881
300.8	Acute reaction to stress	mental disorders	-0.0265117	0.0258899	0.973837	0.925654	1.02453	0.306	36.7212	0.161746	6	FALSE	1948	447058	0.00433847	-0.000188491	0.0406249	0.999812	0.92329	1.08268	0.996298	0	0.482367	6	FALSE	793	247356	0.00319566	-0.0245362	0.0185637	0.975762	0.940898	1.01192	0.186258	0	0.475955	9	FALSE	9830	726652	0.0133472
300.9	Posttraumatic stress disorder	mental disorders	-0.0205567	0.00526762	0.979653	0.969591	0.98982	9.52e-05	60.462	0.00675138	10	FALSE	67548	380935	0.150614	-0.00315479	0.0130569	0.99685	0.971663	1.02269	0.809076	0	0.468554	10	FALSE	11560	236638	0.0465757	-0.0200705	0.00478778	0.98013	0.970975	0.98937	2.76e-05	57.5734	0.00665389	12	TRUE	87669	643514	0.1199
301	Personality disorders	mental disorders	-0.00595941	0.0116413	0.994058	0.971634	1.017	0.609	29.1528	0.185702	9	FALSE	10027	443445	0.0221116	-0.0204779	0.0205692	0.97973	0.941018	1.02004	0.319464	0	0.845954	9	FALSE	3242	245543	0.0130313	-0.0119739	0.00971353	0.988097	0.969464	1.00709	0.217686	1.49259	0.429408	12	FALSE	20454	715956	0.0277753
301.1	Schizoid personality disorder	mental disorders	0.0461308	0.0382039	1.04721	0.971662	1.12864	0.227	54.9868	0.083388	4	FALSE	919	448719	0.00204387	-0.0085976	0.0946108	0.991439	0.823632	1.19344	0.927593	16.0931	0.303675	3	FALSE	158	234313	0.000673857	0.0414757	0.0339989	1.04235	0.975153	1.11417	0.222499	16.9782	0.306485	5	FALSE	7229	707009	0.0101213
301.2	Antisocial/borderline personality disorder	mental disorders	0.00976574	0.02006	1.00981	0.970881	1.05031	0.626	0	0.796736	5	FALSE	3320	450834	0.0073103	-0.0525142	0.0259808	0.948841	0.901734	0.998409	0.0432524	0	0.840859	9	FALSE	1991	247139	0.00799181	-0.0142014	0.0151249	0.985899	0.957102	1.01556	0.347761	0	0.900705	11	FALSE	11850	727509	0.0160274
302	Sexual and gender identity disorders	mental disorders	0.0082162	0.0187774	1.00825	0.971818	1.04605	0.662	14.5371	0.31278	9	FALSE	3715	450086	0.00818641	0.00526669	0.0476131	1.00528	0.915712	1.10361	0.911922	20.6882	0.277731	6	FALSE	582	246886	0.00235182	0.00560774	0.0162481	1.00562	0.974103	1.03816	0.729995	9.17951	0.356683	11	FALSE	10972	723430	0.01494
302.1	Decreased libido	mental disorders	0.0169144	0.0297524	1.01706	0.959446	1.07813	0.57	0	0.525323	8	FALSE	1475	454402	0.00323552	0.0387577	0.0717328	1.03952	0.903178	1.19644	0.588986	6.94246	0.341433	3	FALSE	299	243744	0.00122519	0.0187883	0.0248426	1.01897	0.97054	1.06981	0.449475	0	0.496699	10	FALSE	8154	728186	0.0110737
303	Psychogenic and somatoform disorders	mental disorders	0.00500895	0.0156075	1.00502	0.974743	1.03624	0.748	0	0.678196	6	FALSE	5434	449353	0.0119485	-0.00884786	0.0253481	0.991191	0.943151	1.04168	0.727048	39.419	0.104973	9	FALSE	1927	246648	0.00775219	-0.00530269	0.0122831	0.994711	0.97105	1.01895	0.665955	36.3573	0.0997511	12	FALSE	14618	722473	0.019832
303.1	Dissociative disorder	mental disorders	0.0495522	0.0720589	1.0508	0.912396	1.2102	0.492	28.8198	0.239198	4	FALSE	256	451905	0.00056617	-0.0736948	0.0796872	0.928955	0.79463	1.08599	0.35507	0	0.831405	3	FALSE	230	244387	0.000940245	-0.0480844	0.0480656	0.953053	0.867369	1.0472	0.317121	0	0.542391	6	FALSE	6645	732756	0.008987
303.3	Psychogenic disorder	mental disorders	-0.0684678	0.0450901	0.933824	0.854838	1.02011	0.129	0	0.72065	4	FALSE	628	455849	0.00137575	-0.0715305	0.0527636	0.930968	0.839503	1.0324	0.175201	0	0.860764	4	FALSE	425	248803	0.00170527	-0.0570541	0.0283285	0.944543	0.893529	0.99847	0.0440076	0	0.802791	7	FALSE	7580	732711	0.0102392
303.31	Gastrointestinal malfunction arising from mental factors	mental disorders	NA	NA	NA	NA	NA	NA	NA	NA	NA	NA	NA	NA	NA	NA	NA	NA	NA	NA	NA	NA	NA	NA	NA	NA	NA	NA	-0.00740916	0.0734844	0.992618	0.859473	1.14639	0.919688	0	0.403304	3	FALSE	6325	416030	0.0149756
303.4	Somatoform disorder	mental disorders	0.0124255	0.0168079	1.0125	0.979692	1.04641	0.46	0	0.570927	6	FALSE	4710	451319	0.0103283	-0.000812871	0.0293856	0.999187	0.943265	1.05842	0.977932	39.504	0.115579	8	FALSE	1484	247247	0.00596628	0.00422804	0.0137154	1.00424	0.977601	1.0316	0.757878	12.5644	0.3245	11	FALSE	12991	725037	0.0176023
304	Adjustment reaction	mental disorders	-0.00458496	0.00604326	0.995425	0.983705	1.00729	0.448	25.9083	0.205142	10	FALSE	44544	390437	0.102404	-0.0168551	0.0129881	0.983286	0.958571	1.00864	0.194377	0	0.731121	10	FALSE	9650	233825	0.0396345	-0.00785458	0.00509726	0.992176	0.982313	1.00214	0.123331	25.0804	0.197503	12	FALSE	69037	651130	0.0958625
305.2	Eating disorder	mental disorders	0.0374167	0.0488392	1.03813	0.943361	1.14241	0.444	0	0.757312	4	FALSE	575	458385	0.00125283	-0.0348282	0.0339753	0.965771	0.903555	1.03227	0.305314	0	0.995266	8	FALSE	1049	243279	0.00429341	-0.00594772	0.0224927	0.99407	0.951198	1.03887	0.791449	0	0.948602	11	FALSE	8475	732990	0.0114301
305.21	Anorexia nervosa	mental disorders	NA	NA	NA	NA	NA	NA	NA	NA	NA	NA	NA	NA	NA	0.00284486	0.070078	1.00285	0.874148	1.1505	0.967618	0	0.369331	3	FALSE	244	241568	0.00100905	-0.0296413	0.0545097	0.970794	0.872425	1.08025	0.586593	0	0.559955	5	FALSE	6483	728270	0.00882337
306	Other mental disorder	mental disorders	-0.0110549	0.00853342	0.989006	0.972602	1.00569	0.195	0	0.610958	10	FALSE	19513	414673	0.0449416	0.00616414	0.0192621	1.00618	0.968905	1.0449	0.748958	0	0.621662	10	FALSE	3593	242956	0.0145732	-0.00791757	0.00609588	0.992114	0.980331	1.00404	0.193999	0.429911	0.441528	13	FALSE	61582	684004	0.0825954
306.1	Mental disorders durring/after pregnancy	mental disorders	NA	NA	NA	NA	NA	NA	NA	NA	NA	NA	NA	NA	NA	0.0149218	0.0495603	1.01503	0.921074	1.11858	0.763351	0	0.456974	5	FALSE	455	85208	0.00531151	0.0170855	0.0310749	1.01723	0.957126	1.08111	0.582444	0	0.759018	7	FALSE	7641	423661	0.0177161
306.9	Tension headache	mental disorders	-0.00259909	0.0313892	0.997404	0.937892	1.06069	0.934	78.3855	0.000318424	6	FALSE	1310	455432	0.00286814	0.0169529	0.0373851	1.0171	0.945236	1.09442	0.650213	0	0.871033	7	FALSE	853	248082	0.0034266	-0.018914	0.0202467	0.981264	0.943087	1.02099	0.350213	19.872	0.260139	10	FALSE	9249	730013	0.0125111
312	Conduct disorders	mental disorders	0.0151082	0.0179904	1.01522	0.980049	1.05166	0.401	0	0.537789	7	FALSE	4005	463839	0.00856055	-0.00233532	0.0450885	0.997667	0.913285	1.08985	0.958693	25.5899	0.24235	6	FALSE	588	273071	0.00214866	0.00846223	0.0158151	1.0085	0.977717	1.04025	0.592599	0	0.54145	11	FALSE	11682	822834	0.0139985
312.3	Impulse control disorder	mental disorders	0.0035764	0.0207869	1.00358	0.963517	1.04531	0.863	0	0.802446	5	FALSE	3095	466127	0.00659602	0.00285788	0.0652277	1.00286	0.882509	1.13963	0.965053	28.9632	0.2447	3	FALSE	338	265569	0.00127112	-0.00360782	0.0191661	0.996399	0.959663	1.03454	0.850689	0	0.870359	9	FALSE	10213	825761	0.0122169
313	Pervasive developmental disorders	mental disorders	0.0593095	0.0131145	1.0611	1.03418	1.08873	6.11e-06	61.6327	0.0052467	10	TRUE	7801	460871	0.0166449	0.0175805	0.0240076	1.01774	0.970957	1.06677	0.463991	0	0.63827	10	FALSE	2190	271247	0.00800916	0.0399381	0.0102503	1.04075	1.02005	1.06187	9.77e-05	39.8123	0.0753902	12	FALSE	19064	819204	0.0227421
313.1	Attention deficit hyperactivity disorder	mental disorders	0.060754	0.0143683	1.06264	1.03313	1.09299	2.35e-05	4.86182	0.392608	8	TRUE	6576	462238	0.0140269	0.0311396	0.0263451	1.03163	0.979713	1.0863	0.237211	0	0.593015	9	FALSE	1863	267745	0.00691003	0.0413176	0.0111471	1.04218	1.01966	1.0652	0.000210073	10.5005	0.342202	12	FALSE	17178	819721	0.0205258
313.2	Tics and stuttering	mental disorders	-0.0565497	0.0472961	0.94502	0.861355	1.03681	0.232	0	0.469029	5	FALSE	579	464011	0.00124626	0.150077	0.138085	1.16192	0.88642	1.52305	0.277104	0	0.355941	2	FALSE	97	269477	0.000359827	-0.0357062	0.0391998	0.964924	0.893565	1.04198	0.36236	3.03602	0.402478	7	FALSE	7463	829610	0.00891559
313.3	Autism	mental disorders	0.194855	0.040656	1.21513	1.12206	1.31592	1.64e-06	25.6143	0.257919	4	TRUE	694	470493	0.00147288	0.0321084	0.0825268	1.03263	0.878411	1.21392	0.697227	0	0.615747	2	FALSE	177	253224	0.000698498	0.11997	0.0327902	1.12746	1.05728	1.2023	0.000253475	47.9029	0.0874784	6	FALSE	7782	831792	0.00926899
315	Develomental delays and disorders	mental disorders	-0.0079742	0.0204074	0.992058	0.95316	1.03254	0.696	0	0.74508	8	FALSE	2842	468338	0.00603167	0.000744052	0.0293855	1.00074	0.944735	1.06007	0.979799	0	0.802365	7	FALSE	1313	273911	0.00477066	-0.00310434	0.0151427	0.9969	0.967748	1.02693	0.837567	0	0.573934	12	FALSE	11729	825536	0.0140087
315.1	Learning disorder	mental disorders	0.059203	0.0583079	1.06099	0.946411	1.18944	0.31	16.9728	0.299864	3	FALSE	392	469160	0.000834838	0.00596433	0.0994595	1.00598	0.827809	1.2225	0.952182	0	0.860912	2	FALSE	150	273470	0.000548206	0.0767325	0.041466	1.07975	0.995471	1.17117	0.0642428	0	0.636952	7	FALSE	7353	830105	0.00878014
315.2	Speech and language disorder	mental disorders	0.0396373	0.0383319	1.04043	0.965131	1.12161	0.301	0	0.877276	6	FALSE	816	468601	0.00173833	0.0670285	0.058227	1.06933	0.953997	1.1986	0.249667	0	0.710829	4	FALSE	346	267804	0.00129032	0.0415641	0.0293567	1.04244	0.984153	1.10418	0.156826	0	0.935064	8	FALSE	8037	830816	0.00958094
315.3	Mental retardation	mental disorders	-0.00330358	0.0617937	0.996702	0.883012	1.12503	0.957	15.4804	0.314402	4	FALSE	307	314837	0.000974158	-0.0179324	0.0696213	0.982227	0.85694	1.12583	0.796738	23.1276	0.254057	2	FALSE	233	88201	0.00263473	-0.0250373	0.0375531	0.975274	0.906069	1.04976	0.504953	39.7866	0.126153	7	FALSE	7440	495498	0.0147931
316	Substance addiction and disorders	mental disorders	-0.0240801	0.0062504	0.976208	0.964321	0.98824	0.000117	27.236	0.185037	11	FALSE	41156	407879	0.0916543	0.00775234	0.0158218	1.00778	0.97701	1.03952	0.62415	0	0.489276	10	FALSE	5227	259058	0.0197779	-0.0167891	0.00552903	0.983351	0.972752	0.994065	0.0023932	48.2791	0.0260637	13	FALSE	56577	722242	0.0726446
316.1	Polyneuropathy due to drugs	mental disorders	0.079772	0.0557826	1.08304	0.970873	1.20817	0.153	66.7805	0.0288835	4	FALSE	407	460554	0.000882938	0.0811037	0.060386	1.08448	0.963435	1.22074	0.179243	0	0.870437	4	FALSE	334	265104	0.0012583	0.120861	0.0311667	1.12847	1.0616	1.19955	0.00010537	35.0952	0.127155	10	FALSE	7568	781952	0.00958557
317	Alcohol-related disorders	mental disorders	-0.031423	0.00512006	0.969066	0.95939	0.978839	8.4e-10	44.7218	0.053459	11	TRUE	62146	389966	0.137457	-0.0121603	0.0137144	0.987913	0.961712	1.01483	0.375252	28.2922	0.175493	11	FALSE	6648	261505	0.0247918	-0.0314076	0.00463503	0.96908	0.960317	0.977924	1.23e-11	53.0633	0.0123556	13	TRUE	79064	706669	0.100625
317.1	Alcoholism	mental disorders	-0.0351571	0.00580135	0.965454	0.954538	0.976494	1.36e-09	0.463661	0.436416	11	TRUE	44755	405842	0.0993238	-0.000707741	0.016492	0.999293	0.967508	1.03212	0.96577	3.66808	0.40626	10	FALSE	4539	262811	0.0169777	-0.0342811	0.00529211	0.9663	0.956329	0.976375	9.31e-11	30.1113	0.143308	13	TRUE	58514	724037	0.0747734
317.11	Alcoholic liver damage	mental disorders	-0.0696092	0.0142682	0.932758	0.907035	0.959211	1.07e-06	0	0.773341	10	TRUE	6137	453367	0.0133557	0.0219133	0.0439402	1.02216	0.93781	1.11409	0.617986	28.9965	0.217542	6	FALSE	596	266226	0.0022337	-0.0629637	0.0129873	0.938978	0.915378	0.963186	1.25e-06	0	0.943594	12	TRUE	13680	775843	0.0173269
318	Tobacco use disorder	mental disorders	-0.0263736	0.00436151	0.973971	0.965681	0.982333	1.48e-09	47.2909	0.040619	11	TRUE	99304	338313	0.22692	-0.0253017	0.00879972	0.975016	0.958344	0.991978	0.00403664	46.5975	0.0438881	11	FALSE	17165	250586	0.0641081	-0.026792	0.00356224	0.973564	0.96679	0.980385	5.43e-14	55.5451	0.00604531	14	TRUE	144710	644064	0.183462
320	Meningitis	neurological	0.019447	0.0361211	1.01964	0.949947	1.09444	0.59	11.3641	0.342727	6	FALSE	911	472839	0.00192296	0.017722	0.0454424	1.01788	0.931142	1.1127	0.696545	0	0.805299	5	FALSE	539	274415	0.00196033	0.0034644	0.0257983	1.00347	0.953993	1.05551	0.893175	33.5032	0.149841	9	FALSE	8352	833438	0.00992171
323	Encephalitis	neurological	-0.0451877	0.0437011	0.955818	0.877358	1.04129	0.301	29.1556	0.237218	4	FALSE	645	473467	0.00136044	0.0614085	0.0556724	1.06333	0.953413	1.18593	0.270013	0	0.653727	3	FALSE	390	271108	0.00143647	-0.0040732	0.0298898	0.995935	0.939266	1.05602	0.891605	0	0.629865	9	FALSE	7912	834242	0.00939496
323.2	Acute (transverse) myelitis	neurological	-0.0439865	0.122846	0.956967	0.752195	1.21748	0.72	0	0.407281	2	FALSE	112	463080	0.0002418	NA	NA	NA	NA	NA	NA	NA	NA	NA	NA	NA	NA	NA	0.099711	0.0724109	1.10485	0.958667	1.27333	0.168507	44.7013	0.124054	5	FALSE	6894	820486	0.00833233
323.8	Encephalitis, non-infectious	neurological	-0.069925	0.0760876	0.932464	0.803278	1.08243	0.358	51.6115	0.126615	3	FALSE	242	319216	0.000757533	NA	NA	NA	NA	NA	NA	NA	NA	NA	NA	NA	NA	NA	-0.0288835	0.0481088	0.97153	0.884109	1.06759	0.548254	15.9463	0.311254	6	FALSE	7173	832695	0.00854063
324	Other CNS infection and poliomyelitis	neurological	0.0507533	0.0354512	1.05206	0.981445	1.12776	0.152	0	0.976968	5	FALSE	970	473051	0.00204632	-0.0386165	0.0526266	0.96212	0.867827	1.06666	0.463081	0	0.696353	3	FALSE	421	274623	0.00153066	0.00470382	0.0229199	1.00471	0.96058	1.05088	0.837394	0	0.518528	12	FALSE	8777	833867	0.010416
325	Phlebitis and thrombophlebitis of intracranial venous sinuses	neurological	-0.138622	0.143605	0.870557	0.656993	1.15354	0.334	0	0.975117	2	FALSE	76	443162	0.000171465	-0.0113203	0.107853	0.988744	0.800348	1.22149	0.916407	0	0.67282	2	FALSE	109	273484	0.000398402	-0.0544247	0.0710377	0.94703	0.823941	1.08851	0.443594	0	0.973865	5	FALSE	6877	828438	0.00823282
327	Sleep disorders	neurological	-0.00988985	0.00502195	0.990159	0.980461	0.999953	0.0489	0	0.99474	10	FALSE	71440	360045	0.165568	-0.0071747	0.0104979	0.992851	0.972631	1.01349	0.494329	0	0.519989	10	FALSE	15183	249948	0.057266	-0.010545	0.00401894	0.98951	0.981747	0.997336	0.00869516	0	0.674649	13	FALSE	113667	667988	0.145418
327.1	Hypersomnia	neurological	0.0389746	0.0262955	1.03974	0.987515	1.09474	0.138	0	0.496979	7	FALSE	1889	458275	0.00410506	-0.0146928	0.0435094	0.985415	0.904865	1.07313	0.735596	0	0.55818	7	FALSE	674	268495	0.002504	-0.0043526	0.0166068	0.995657	0.963771	1.0286	0.793246	0	0.502458	11	FALSE	10911	785729	0.0136963
327.3	Sleep apnea	neurological	0.00030558	0.00435615	1.00031	0.991802	1.00888	0.944	0	0.806146	11	FALSE	100945	357743	0.220073	-0.00419987	0.0103321	0.995809	0.975846	1.01618	0.684385	0	0.787536	11	FALSE	13675	256690	0.0505798	-0.00276282	0.00374069	0.997241	0.989956	1.00458	0.460159	0	0.552485	14	FALSE	134435	672077	0.166687
327.31	Central/nonobstroctive sleep apnea	neurological	0.00370189	0.0213332	1.00371	0.962607	1.04657	0.862	0	0.586691	5	FALSE	2951	457402	0.0064103	-0.0790259	0.0851893	0.924016	0.781927	1.09192	0.353589	0	0.516823	3	FALSE	244	264107	0.000923015	-0.0123146	0.0173441	0.987761	0.954748	1.02192	0.477694	34.0009	0.14587	9	FALSE	10744	786975	0.0134684
327.32	Obstructive sleep apnea	neurological	0.00615116	0.00481053	1.00617	0.996728	1.0157	0.201	0	0.554562	9	FALSE	79560	370526	0.176766	0.00795573	0.0126925	1.00799	0.983221	1.03338	0.530786	0	0.959854	9	FALSE	9235	254159	0.0350615	0.00212646	0.00417208	1.00213	0.993968	1.01036	0.610271	14.959	0.301507	11	FALSE	106314	688773	0.133714
327.4	Insomnia	neurological	-0.00965235	0.00591941	0.990394	0.97897	1.00195	0.103	0	0.915829	10	FALSE	45307	394652	0.10298	-0.0217917	0.012313	0.978444	0.955114	1.00234	0.0767582	0	0.684278	10	FALSE	9996	256093	0.0375664	-0.0139226	0.00490049	0.986174	0.976747	0.995691	0.00449628	11.5254	0.331995	12	FALSE	70266	708993	0.0901703
327.41	Organic or persistent insomnia	neurological	-0.0124771	0.0207697	0.9876	0.948205	1.02863	0.548	0	0.604618	8	FALSE	3047	310628	0.00971388	-0.00135901	0.0395323	0.998642	0.924187	1.0791	0.972576	0	0.905724	7	FALSE	827	87325	0.00938152	-0.0153861	0.0151735	0.984732	0.955877	1.01446	0.310578	0	0.91561	11	FALSE	11877	462840	0.0250191
327.5	Parasomnia	neurological	-0.0287571	0.0158141	0.971652	0.941998	1.00224	0.069	0	0.735106	6	FALSE	5360	453658	0.0116771	-0.0617008	0.0461307	0.940164	0.858889	1.02913	0.181052	0	0.992326	5	FALSE	613	263653	0.00231963	-0.0304954	0.0142513	0.969965	0.943247	0.99744	0.0323684	0	0.525374	9	FALSE	12945	779579	0.0163339
327.6	Circadian rhythm sleep disorder	neurological	-0.00261656	0.0448044	0.997387	0.913537	1.08893	0.953	0	0.741729	4	FALSE	678	464520	0.00145744	0.112788	0.0884634	1.11939	0.941203	1.33132	0.202319	17.8531	0.301577	4	FALSE	192	264800	0.00072455	0.000411632	0.032767	1.00041	0.938183	1.06677	0.989977	0	0.570903	9	FALSE	7632	791672	0.00954831
327.7	Sleep related movement disorders	neurological	0.0132929	0.0119234	1.01338	0.989974	1.03734	0.265	53.7047	0.0344877	8	FALSE	9547	445892	0.0209622	0.0140944	0.0254226	1.01419	0.964898	1.06601	0.579303	0	0.731779	7	FALSE	2002	261316	0.00760297	0.00696298	0.00949325	1.00699	0.988424	1.0259	0.463274	26.8241	0.188793	11	FALSE	21021	772020	0.0265068
327.71	Restless legs syndrome	neurological	0.0107553	0.014139	1.01081	0.983186	1.03922	0.447	25.3	0.235759	7	FALSE	6715	453478	0.0145917	-0.0185435	0.0307251	0.981627	0.924258	1.04256	0.546156	0	0.48479	7	FALSE	1321	86660	0.0150146	-0.00185517	0.0111396	0.998147	0.97659	1.02018	0.867733	27.9249	0.187226	10	FALSE	16859	781238	0.021124
327.72	Sleep related leg cramps	neurological	-0.0756792	0.0458477	0.927114	0.847437	1.01428	0.0988	34.6778	0.216347	3	FALSE	647	309324	0.00208729	0.0562125	0.14381	1.05782	0.797997	1.40225	0.695886	0	0.643975	3	FALSE	91	261592	0.000347749	-0.0697079	0.0385	0.932666	0.864878	1.00577	0.0702037	0	0.427884	6	FALSE	7370	791374	0.00922699
331	Other cerebral degenerations	neurological	-0.0114703	0.0203545	0.988595	0.949932	1.02883	0.573	15.6862	0.310228	7	FALSE	2734	458298	0.00593017	-0.0229355	0.0264217	0.977326	0.928002	1.02927	0.385365	69.4344	0.0108603	5	FALSE	1525	260503	0.00581999	-0.0198233	0.0149842	0.980372	0.951999	1.00959	0.185855	56.4988	0.00827511	12	FALSE	11214	790331	0.0139905
331.1	Hydrocephalus	neurological	-0.0276976	0.0297097	0.972683	0.917661	1.031	0.351	1.95143	0.403857	6	FALSE	1276	462109	0.00275365	0.0213818	0.0348174	1.02161	0.954222	1.09376	0.53914	0	0.773632	3	FALSE	894	261366	0.00340883	-0.019161	0.0208981	0.981021	0.941651	1.02204	0.359208	22.9826	0.23889	9	FALSE	8823	795006	0.0109762
331.9	Cerebral degeneration, unspecified	neurological	0.0154387	0.0309602	1.01556	0.955766	1.07909	0.618	38.2764	0.166023	5	FALSE	1196	456159	0.00261504	-0.0788518	0.0437712	0.924177	0.848197	1.00696	0.0716313	0	0.584863	2	FALSE	579	261207	0.00221173	-0.00572002	0.0234286	0.994296	0.949671	1.04102	0.807117	10.2256	0.350805	8	FALSE	8315	788164	0.0104397
332	Parkinson's disease	neurological	0.0116484	0.0145513	1.01172	0.98327	1.04099	0.423	16.254	0.302037	8	FALSE	5766	458331	0.0124241	0.0361534	0.0281097	1.03681	0.981238	1.09554	0.198388	37.6228	0.15537	6	FALSE	1364	264245	0.00513537	0.0167459	0.0120815	1.01689	0.993091	1.04125	0.165724	0	0.504798	13	FALSE	14395	791405	0.0178642
333	Extrapyramidal disease and abnormal movement disorders	neurological	0.0145106	0.010807	1.01462	0.993351	1.03634	0.179	0	0.75477	10	FALSE	11276	445275	0.0246982	0.0233121	0.0210703	1.02359	0.982176	1.06674	0.268556	8.0215	0.368437	9	FALSE	2575	262138	0.00972752	0.0156738	0.00878599	1.0158	0.998455	1.03344	0.0744309	0	0.892324	13	FALSE	22695	775632	0.0284282
333.1	Essential tremor	neurological	0.0182598	0.0141592	1.01843	0.990553	1.04709	0.197	14.7501	0.310931	9	FALSE	6548	452912	0.0142515	0.0620032	0.0321954	1.06397	0.998902	1.13327	0.0541244	0	0.825186	7	FALSE	1108	262660	0.00420066	0.0293156	0.0119077	1.02975	1.00599	1.05407	0.0138204	0	0.493875	12	FALSE	15192	783806	0.0190138
333.2	Myoclonus	neurological	0.00729015	0.039974	1.00732	0.931408	1.08941	0.855	0	0.986611	5	FALSE	792	461723	0.00171238	-0.0169445	0.0786801	0.983198	0.842691	1.14713	0.829487	25.1673	0.262813	3	FALSE	221	262995	0.000839615	0.000744323	0.031381	1.00074	0.941048	1.06423	0.981077	0	0.996664	7	FALSE	7561	794844	0.00942292
333.3	Tics and choreas	neurological	0.0349817	0.0790943	1.0356	0.886885	1.20925	0.658	0	0.913757	3	FALSE	219	453758	0.000482403	NA	NA	NA	NA	NA	NA	NA	NA	NA	NA	NA	NA	NA	-0.0649686	0.0598065	0.937097	0.833445	1.05364	0.27734	0	0.709262	5	FALSE	6671	789703	0.00837672
333.4	Torsion dystonia	neurological	0.0508265	0.0298606	1.05214	0.99233	1.11556	0.0887	0	0.870927	6	FALSE	1436	460837	0.00310639	0.0213958	0.0401197	1.02163	0.94437	1.1052	0.593827	0	0.498753	6	FALSE	718	263155	0.00272101	0.0250216	0.0212676	1.02534	0.983476	1.06898	0.239389	0	0.660574	11	FALSE	8921	793565	0.0111167
333.8	Other degenerative diseases of the basal ganglia	neurological	-0.0635087	0.0632769	0.938466	0.829005	1.06238	0.316	36.4228	0.207445	3	FALSE	313	459348	0.000680937	NA	NA	NA	NA	NA	NA	NA	NA	NA	NA	NA	NA	NA	-0.0558604	0.0464943	0.945671	0.863305	1.0359	0.229578	27.5368	0.22818	6	FALSE	6851	796322	0.00852992
334	Degenerative disease of the spinal cord	neurological	0.0147514	0.0174987	1.01486	0.980644	1.05027	0.399	0	0.78482	10	FALSE	3795	458274	0.00821306	0.0210968	0.0237259	1.02132	0.974915	1.06994	0.373902	0	0.83089	9	FALSE	1881	264019	0.00707409	0.0157024	0.012942	1.01583	0.990383	1.04192	0.225019	0	0.617031	12	FALSE	13043	790611	0.0162296
334.1	Spinocerebellar disease	neurological	0.0110201	0.0491948	1.01108	0.918145	1.11342	0.823	0	0.916722	4	FALSE	524	462083	0.00113271	0.112834	0.07741	1.11945	0.961859	1.30285	0.144947	0	0.699559	3	FALSE	202	264418	0.000763359	0.0426284	0.0370193	1.04355	0.970515	1.12208	0.249518	0	0.554857	7	FALSE	7189	795884	0.00895186
334.2	Anterior horn cell disease	neurological	0.00138364	0.039493	1.00138	0.926797	1.08198	0.972	0	0.860473	5	FALSE	761	460502	0.00164982	0.00106829	0.0648391	1.00107	0.881603	1.13672	0.986855	2.89483	0.310203	2	FALSE	278	258317	0.00107504	0.0078775	0.030901	1.00791	0.948677	1.07084	0.79878	0	0.757201	7	FALSE	7517	795933	0.0093559
334.21	Amyotrophic Lateral Sclerosis	neurological	0.00710982	0.0601628	1.00714	0.895111	1.13318	0.906	0	0.702276	3	FALSE	371	316054	0.00117247	NA	NA	NA	NA	NA	NA	NA	NA	NA	NA	NA	NA	NA	0.0440557	0.0465677	1.04504	0.953882	1.14491	0.34412	29.3703	0.214818	6	FALSE	6881	477642	0.0142016
335	Multiple sclerosis	neurological	0.035483	0.0245115	1.03612	0.98752	1.08711	0.148	0	0.866734	8	FALSE	1962	460863	0.00423918	0.0669951	0.0195558	1.06929	1.02908	1.11107	0.00061289	0	0.895195	8	FALSE	2808	262041	0.0106023	0.0509067	0.0138794	1.05222	1.02399	1.08124	0.000244648	0	0.988518	11	FALSE	12087	791173	0.0150474
337	Disorders of the autonomic nervous system	neurological	0.15506	0.0133827	1.16773	1.1375	1.19876	4.82e-31	65.5715	0.00307346	9	TRUE	7420	447384	0.0163147	0.0914142	0.0363806	1.09572	1.02031	1.17671	0.0119806	0	0.534862	7	FALSE	924	262300	0.00351032	0.137835	0.0119174	1.14779	1.12129	1.17491	6.14e-31	65.3014	0.000851491	12	TRUE	15411	777882	0.0194266
337.1	Peripheral autonomic neuropathy	neurological	0.154588	0.0142388	1.16718	1.13505	1.20021	1.85e-27	72.3304	0.00285949	6	TRUE	6609	448609	0.0145183	0.0885484	0.047072	1.09259	0.996296	1.19818	0.0599548	0	0.760939	4	FALSE	593	262717	0.0022521	0.142538	0.013174	1.1532	1.1238	1.18336	2.78e-27	66.8693	0.00216542	9	TRUE	13920	779526	0.0175437
338	Pain	neurological	0.0168631	0.00595823	1.01701	1.0052	1.02895	0.00465	0	0.450048	9	FALSE	43203	239858	0.152628	0.0110447	0.0112403	1.01111	0.989074	1.03363	0.325806	0	0.72147	9	FALSE	11578	71650	0.139112	0.010663	0.00463483	1.01072	1.00158	1.01994	0.0214133	27.5343	0.182329	11	FALSE	69735	373220	0.157431
338.1	Acute pain	neurological	0.014104	0.00972673	1.0142	0.995052	1.03372	0.147	0	0.605017	9	FALSE	13925	280547	0.047288	0.0187634	0.0159822	1.01894	0.987517	1.05136	0.24039	0	0.79137	8	FALSE	4754	78339	0.057213	0.0157056	0.00740264	1.01583	1.0012	1.03068	0.0338698	0	0.474405	11	FALSE	23508	420956	0.0528907
338.2	Chronic pain	neurological	0.0167201	0.00699456	1.01686	1.00302	1.0309	0.0168	0	0.917577	9	FALSE	30040	263607	0.1023	0.00504137	0.0138689	1.00505	0.978102	1.03275	0.71623	0	0.517387	9	FALSE	7491	78425	0.0871898	0.00663363	0.00544552	1.00666	0.995969	1.01746	0.223155	0	0.529843	11	FALSE	48380	403943	0.106959
339	Other headache syndromes	neurological	-0.0261908	0.00589558	0.974149	0.962958	0.985471	8.89e-06	21.3596	0.23998	11	TRUE	42440	401618	0.0955731	-0.0166813	0.00806155	0.983457	0.96804	0.999119	0.0385234	37.1024	0.0942268	12	FALSE	21444	240835	0.0817603	-0.0249206	0.00431939	0.975387	0.967165	0.98368	7.95e-09	34.7973	0.0967716	14	TRUE	83772	702414	0.106555
340	Migraine	neurological	-0.0287958	0.00886463	0.971615	0.954879	0.988644	0.00116	0	0.740418	10	FALSE	17602	444129	0.0381218	-0.00695857	0.00974543	0.993066	0.974277	1.01222	0.475206	36.5374	0.0984027	12	FALSE	14577	249789	0.0551395	-0.0265739	0.00580774	0.973776	0.962754	0.984924	4.75e-06	44.5204	0.0367744	14	TRUE	47257	753810	0.0589926
340.1	Migrain with aura	neurological	0.0353746	0.0254326	1.03601	0.985632	1.08896	0.164	0	0.650472	6	FALSE	2020	463782	0.00433661	-0.00832394	0.0241532	0.991711	0.945858	1.03979	0.730371	0	0.740673	9	FALSE	2106	260105	0.0080317	-0.010282	0.0138386	0.989771	0.963286	1.01698	0.457484	17.9676	0.267415	12	FALSE	12634	784632	0.0158467
341	Other demyelinating diseases of central nervous system	neurological	-2.24032e-05	0.0540216	0.999978	0.899512	1.11166	1	0	0.629503	4	FALSE	413	458070	0.000900797	0.0538566	0.0368401	1.05533	0.981819	1.13435	0.143767	0	0.85133	5	FALSE	781	262303	0.00296863	0.0199505	0.026216	1.02015	0.969057	1.07394	0.446655	18.6014	0.287884	7	FALSE	7898	788474	0.00991748
342	Hemiplegia	neurological	-0.0432979	0.0178289	0.957626	0.924741	0.991681	0.0152	0	0.511843	9	FALSE	3574	459434	0.00771909	-0.0231087	0.0242522	0.977156	0.931795	1.02473	0.340666	20.709	0.265224	8	FALSE	1812	264203	0.00681165	-0.0369989	0.0134484	0.963677	0.938608	0.989416	0.00593819	0	0.719592	12	FALSE	12459	792001	0.0154874
343	Infantile cerebral palsy	neurological	0.0714852	0.0509703	1.0741	0.971985	1.18695	0.161	5.96994	0.363181	4	FALSE	432	458328	0.000941669	0.130584	0.056697	1.13949	1.01965	1.27342	0.0212676	0	0.750928	3	FALSE	346	248236	0.00139189	0.0693718	0.0353858	1.07183	1.00002	1.14881	0.049944	55.1674	0.0373396	7	FALSE	7179	789461	0.0090116
344	Other paralytic syndromes	neurological	0.0315301	0.0184003	1.03203	0.995476	1.06993	0.0866	26.7535	0.197595	10	FALSE	3647	457828	0.00790292	0.0714725	0.0328552	1.07409	1.0071	1.14553	0.029602	0	0.659318	8	FALSE	1030	264161	0.00388399	0.0425198	0.0152386	1.04344	1.01273	1.07507	0.0052665	7.53774	0.370622	13	FALSE	11436	790274	0.0142645
345	Epilepsy, recurrent seizures, convulsions	neurological	-0.0255666	0.00926963	0.974758	0.957208	0.992629	0.00581	29.9561	0.160738	11	FALSE	14569	445484	0.0316681	-0.0340794	0.0134618	0.966495	0.941328	0.992335	0.0113557	5.64736	0.389104	10	FALSE	6145	259929	0.0230951	-0.0301058	0.0069553	0.970343	0.957205	0.983661	1.5e-05	23.4566	0.206464	13	TRUE	31288	773666	0.0388693
345.1	Epilepsy	neurological	-0.0281897	0.0136718	0.972204	0.946499	0.998608	0.0392	37.2852	0.110387	10	FALSE	6760	453431	0.0146896	-0.0455041	0.0232136	0.955516	0.913016	0.999994	0.0499681	0	0.752668	9	FALSE	2079	262856	0.00784721	-0.0364673	0.0105981	0.96419	0.944368	0.984427	0.000579752	2.37771	0.421099	12	FALSE	17129	785070	0.0213526
345.11	Generalized convulsive epilepsy	neurological	0.0337245	0.0275761	1.0343	0.979881	1.09174	0.221	44.0128	0.111864	6	FALSE	1529	460548	0.00330897	-0.02747	0.0369281	0.972904	0.904975	1.04593	0.45695	20.2663	0.285589	5	FALSE	798	264354	0.00300959	0.0073373	0.0188775	1.00736	0.970774	1.04533	0.697513	57.4964	0.0118969	10	FALSE	9460	793746	0.0117778
345.12	Partial epilepsy	neurological	-0.0257399	0.02148	0.974589	0.93441	1.01649	0.231	35.8485	0.167957	6	FALSE	2705	314299	0.00853302	-0.02157	0.0345954	0.978661	0.914502	1.04732	0.53296	0	0.662002	6	FALSE	941	89042	0.0104575	-0.0397221	0.0155085	0.961057	0.932284	0.990717	0.010428	8.9592	0.359819	10	FALSE	11257	477900	0.0230131
345.3	Convulsions	neurological	-0.0117146	0.0120708	0.988354	0.965245	1.01202	0.332	0	0.553245	10	FALSE	8857	449359	0.0193293	-0.0334445	0.0199448	0.967109	0.930033	1.00566	0.093571	0	0.428898	8	FALSE	2921	255652	0.0112966	-0.0227123	0.00907805	0.977544	0.960304	0.995092	0.012353	0	0.881823	12	FALSE	21383	778338	0.0267381
346	Abnormal findings on study of brain and/or nervous system	neurological	0.0994248	0.0564185	1.10454	0.988908	1.23368	0.078	0	0.418836	5	FALSE	405	455158	0.00088901	0.0250998	0.0864651	1.02542	0.865569	1.21479	0.771596	0	0.43173	4	FALSE	171	256210	0.000666976	0.0599688	0.0321418	1.0618	0.996977	1.13085	0.0620754	0	0.557358	7	FALSE	7465	786422	0.0094031
346.1	Nonspecific abnormal findings on radiological and other examination of skull and head	neurological	0.0517614	0.0413803	1.05312	0.971084	1.1421	0.211	0	0.755899	5	FALSE	728	453830	0.00160156	-0.0686804	0.0526074	0.933625	0.842157	1.03503	0.191713	0	0.563401	4	FALSE	421	262048	0.001604	0.0117801	0.0259775	1.01185	0.961621	1.0647	0.650207	0	0.802128	8	FALSE	8020	789783	0.0100526
346.2	Nonspecific abnormal results of function study of brain and central nervous system	neurological	0.08486	0.0668284	1.08856	0.954926	1.24091	0.204	0	0.825019	5	FALSE	287	456064	0.000628902	0.0170976	0.104775	1.01724	0.828401	1.24914	0.870374	65.8364	0.0535527	3	FALSE	133	256351	0.000518551	0.0412669	0.0468537	1.04213	0.950692	1.14236	0.378447	0	0.489957	7	FALSE	6865	787482	0.00864232
346.3	Nonspecific abnormal findings in cerebrospinal fluid	neurological	0.0951038	0.119417	1.09977	0.870272	1.3898	0.426	14.7611	0.27875	2	FALSE	94	427977	0.00021959	NA	NA	NA	NA	NA	NA	NA	NA	NA	NA	NA	NA	NA	-0.00874692	0.079228	0.991291	0.848716	1.15782	0.912091	0	0.962494	3	FALSE	6519	741008	0.00872076
347	Cataplexy and narcolepsy	neurological	0.0844675	0.0473492	1.08814	0.991699	1.19395	0.0744	0	0.602499	4	FALSE	616	458856	0.00134067	0.00233776	0.0755407	1.00234	0.8644	1.16229	0.975312	0	0.456488	4	FALSE	246	263522	0.000932638	0.0525673	0.0356067	1.05397	0.982927	1.13016	0.139854	0	0.969899	7	FALSE	7324	793657	0.00914379
348	Other conditions of brain	neurological	-0.0224095	0.0147172	0.97784	0.950037	1.00646	0.128	18.9944	0.268221	10	FALSE	5684	452991	0.0123922	0.00405602	0.0220875	1.00406	0.961525	1.04849	0.8543	0	0.983644	9	FALSE	2260	262226	0.00854488	-0.0186548	0.010716	0.981518	0.961118	1.00235	0.0817118	0	0.614111	13	FALSE	16667	783461	0.0208304
348.2	Cerebral edema and compression of brain	neurological	-0.0124845	0.0308579	0.987593	0.929634	1.04917	0.686	0	0.653323	6	FALSE	1187	461420	0.00256589	0.000442274	0.0314329	1.00044	0.940668	1.06402	0.988774	0	0.932638	7	FALSE	1104	263866	0.00416651	-0.0134843	0.0191124	0.986606	0.950332	1.02426	0.480482	0	0.890754	10	FALSE	9360	793566	0.0116574
348.4	Cerebral cysts	neurological	-0.0233904	0.0559163	0.976881	0.875479	1.09003	0.676	0	0.898704	5	FALSE	382	460057	0.000829643	0.0467182	0.0732413	1.04783	0.907708	1.20957	0.523561	66.7319	0.049495	3	FALSE	226	260652	0.000866305	0.0235867	0.0384999	1.02387	0.949451	1.10412	0.540113	0	0.753195	8	FALSE	7062	795914	0.00879478
348.7	Coma	neurological	-0.0686857	0.04372	0.93362	0.85695	1.01715	0.116	0	0.574862	4	FALSE	597	456663	0.0013056	-0.0456363	0.053969	0.955389	0.859492	1.06199	0.397775	0	0.762688	2	FALSE	391	261058	0.00149551	-0.0714931	0.0311944	0.931003	0.875787	0.9897	0.0219137	0	0.832035	7	FALSE	7430	790409	0.00931266
348.8	Encephalopathy, not elsewhere classified	neurological	-0.0312716	0.018568	0.969212	0.934574	1.00513	0.0921	0	0.895615	9	FALSE	3689	455019	0.00804215	0.0218479	0.0366798	1.02209	0.951188	1.09827	0.551418	0	0.925977	8	FALSE	828	258585	0.00319182	-0.0237159	0.0149572	0.976563	0.94835	1.00562	0.112834	0	0.878777	11	FALSE	11781	785627	0.0147741
348.9	Other conditions of brain, NOS	neurological	0.0296251	0.0222436	1.03007	0.986126	1.07597	0.183	0	0.859787	7	FALSE	2403	456739	0.00523367	-0.0203619	0.0311089	0.979844	0.921885	1.04145	0.512767	55.9935	0.0446576	6	FALSE	1129	262452	0.00428331	-0.00133514	0.0156208	0.998666	0.968554	1.02971	0.931886	37.5914	0.108115	10	FALSE	11058	787448	0.0138484
349	Other and unspecified disorders of the nervous system	neurological	0.00979941	0.0248798	1.00985	0.961785	1.06031	0.694	54.6671	0.0656625	5	FALSE	2069	457896	0.00449817	0.0137641	0.0455765	1.01386	0.92722	1.10859	0.762651	0	0.428772	4	FALSE	581	264214	0.00219415	0.0176663	0.0196636	1.01782	0.979343	1.05782	0.368957	4.18348	0.40182	10	FALSE	9433	790941	0.0117857
350	Abnormal movement	neurological	0.0282448	0.00597525	1.02865	1.01667	1.04077	2.28e-06	25.8224	0.205912	10	TRUE	43686	402816	0.0978405	0.0262161	0.0122109	1.02656	1.00229	1.05143	0.0317969	0	0.662831	11	FALSE	8876	261727	0.0328008	0.0283135	0.00495522	1.02872	1.01878	1.03876	1.1e-08	0	0.48291	13	TRUE	67227	737391	0.0835514
350.1	Abnormal involuntary movements	neurological	-0.00142862	0.0111395	0.998572	0.977007	1.02061	0.898	0	0.534578	10	FALSE	10501	451136	0.0227473	0.00148213	0.0198476	1.00148	0.963273	1.04121	0.940473	0	0.711076	10	FALSE	2891	268625	0.0106476	0.00470626	0.00877722	1.00472	0.987581	1.02215	0.591827	12.1163	0.323319	13	FALSE	22841	793386	0.0279836
350.2	Abnormality of gait	neurological	0.0430661	0.00685578	1.04401	1.03007	1.05813	3.35e-10	0	0.477906	10	TRUE	32402	414718	0.0724682	0.0279894	0.0161556	1.02838	0.996332	1.06147	0.0831859	0	0.515071	9	FALSE	5232	265415	0.0193315	0.0408379	0.00591143	1.04168	1.02968	1.05382	4.91e-12	0	0.569991	12	TRUE	48825	756265	0.0606454
350.3	Lack of coordination	neurological	0.00632725	0.0194299	1.00635	0.968744	1.04541	0.745	40.996	0.0940268	9	FALSE	3270	465620	0.00697392	0.0370729	0.0272267	1.03777	0.983842	1.09465	0.173312	61.5342	0.011108	8	FALSE	1464	269165	0.00540962	0.0241586	0.0144287	1.02445	0.995887	1.05384	0.0940635	26.3803	0.185184	12	FALSE	12291	809208	0.0149617
350.5	Abnormal reflex	neurological	NA	NA	NA	NA	NA	NA	NA	NA	NA	NA	NA	NA	NA	NA	NA	NA	NA	NA	NA	NA	NA	NA	NA	NA	NA	NA	-0.139055	0.070006	0.87018	0.758613	0.998156	0.0469972	0	0.773331	5	FALSE	6920	798013	0.00859699
350.6	Disturbances of sensation of smell and taste	neurological	0.0487772	0.037333	1.04999	0.975901	1.1297	0.191	0	0.936126	5	FALSE	937	469788	0.00199055	0.0672608	0.0724069	1.06957	0.928064	1.23266	0.352926	0	0.424217	4	FALSE	241	270613	0.000889778	0.0132347	0.0283401	1.01332	0.958572	1.0712	0.640504	0	0.48617	8	FALSE	8181	813491	0.00995653
351	Other peripheral nerve disorders	neurological	-0.0186622	0.00551959	0.981511	0.97095	0.992187	0.000722	65.0984	0.00141831	11	FALSE	48673	402980	0.107766	-0.0811986	0.00813869	0.922011	0.90742	0.936836	1.92e-23	80.9355	2.47e-08	12	TRUE	18674	250402	0.0694005	-0.0355926	0.00425981	0.965033	0.95701	0.973124	6.52e-17	88.297	1.15e-17	14	TRUE	83420	721680	0.103614
352	Disorders of other cranial nerves	neurological	-0.0555369	0.0159707	0.945977	0.916825	0.976056	0.000506	0	0.470738	10	FALSE	4856	459948	0.0104474	-0.0313072	0.0218377	0.969178	0.928571	1.01156	0.151677	2.27159	0.418192	10	FALSE	2278	260557	0.00866703	-0.0463027	0.0117639	0.954753	0.932991	0.977022	8.29e-05	0	0.970832	13	FALSE	14862	788757	0.0184938
352.1	Trigeminal nerve disorders [CN5]	neurological	-0.0233298	0.0278382	0.97694	0.925065	1.03173	0.402	35.5073	0.184545	5	FALSE	1625	461158	0.00351136	-0.0340559	0.031549	0.966517	0.908563	1.02817	0.280382	0	0.64238	8	FALSE	1107	261300	0.00421864	-0.0190261	0.0184486	0.981154	0.94631	1.01728	0.302399	0	0.972864	11	FALSE	9755	793885	0.0121385
352.2	Facial nerve disorders [CN7]	neurological	-0.0719392	0.0201562	0.930588	0.894541	0.968087	0.000358	31.6833	0.164612	9	FALSE	3065	463684	0.0065667	-0.045339	0.0316459	0.955673	0.898199	1.01683	0.151945	0	0.861441	7	FALSE	1122	261874	0.00426622	-0.0705053	0.0156514	0.931923	0.903769	0.960954	6.65e-06	0	0.881955	13	TRUE	11148	793820	0.013849
353	Nerve root and plexus disorders	neurological	0.0301337	0.0179217	1.03059	0.99502	1.06744	0.0927	49.8525	0.0519184	8	FALSE	3991	458764	0.00862443	-0.0127148	0.0314426	0.987366	0.928355	1.05013	0.685932	25.4589	0.225803	8	FALSE	1148	261001	0.00437919	-0.00165716	0.0145813	0.998344	0.970217	1.02729	0.909515	64.3443	0.00116335	12	FALSE	12102	788013	0.0151253
353.1	Nerve plexus lesions	neurological	0.0574996	0.0411188	1.05918	0.977173	1.14808	0.162	0	0.608896	5	FALSE	770	462978	0.00166038	0.130729	0.0647098	1.13966	1.00391	1.29377	0.0433593	0	0.683656	6	FALSE	289	260946	0.00110628	0.000921058	0.0294944	1.00092	0.944701	1.06049	0.975087	69.3543	0.00100778	9	FALSE	7740	794768	0.00964476
353.2	Nerve root lesions	neurological	0.019282	0.0250725	1.01947	0.970582	1.07082	0.442	0	0.561438	6	FALSE	2073	458899	0.00449702	-0.0743306	0.0605454	0.928365	0.824484	1.04533	0.219566	43.5886	0.149934	4	FALSE	365	257696	0.00141439	-0.00544938	0.0222535	0.994565	0.952119	1.0389	0.806551	0	0.681264	8	FALSE	8932	791944	0.0111528
355	Complex regional/central pain syndrome	neurological	0.00601972	0.0309155	1.00604	0.946889	1.06888	0.846	34.3419	0.19237	5	FALSE	1353	464068	0.00290705	-0.0184042	0.0379623	0.981764	0.911368	1.0576	0.627816	55.2911	0.0478616	6	FALSE	831	261494	0.00316783	-0.0219869	0.0179921	0.978253	0.944357	1.01337	0.221694	48.1133	0.036932	11	FALSE	9975	794378	0.0124013
355.1	Chronic pain syndrome	neurological	0.00110961	0.0101048	1.00111	0.981478	1.02113	0.913	0	0.624106	8	FALSE	13502	296566	0.0435453	-0.0144203	0.0201721	0.985683	0.947473	1.02543	0.474694	20.2941	0.262446	9	FALSE	3345	85498	0.0376507	-0.00572115	0.00857556	0.994295	0.977723	1.01115	0.504679	21.4004	0.239592	11	FALSE	24693	456492	0.0513171
356	Hereditary and idiopathic peripheral neuropathy	neurological	0.138424	0.00876672	1.14846	1.1289	1.16837	3.66e-56	30.8279	0.162108	10	TRUE	18211	437892	0.0399274	0.10308	0.022678	1.10858	1.06038	1.15897	5.48e-06	6.32904	0.382524	9	TRUE	2393	267413	0.00886934	0.137181	0.00752993	1.14704	1.13023	1.16409	3.71e-74	33.6101	0.121293	12	TRUE	30516	782135	0.0375512
357	Inflammatory and toxic neuropathy	neurological	0.156575	0.0119544	1.1695	1.14242	1.19722	3.4e-39	25.2621	0.20319	11	TRUE	8830	455899	0.0190003	0.133992	0.0216126	1.14338	1.09596	1.19286	5.66e-10	0	0.984117	9	TRUE	2364	271789	0.00862292	0.13797	0.00907993	1.14794	1.12769	1.16855	3.82e-52	35.0491	0.101997	13	TRUE	21360	804579	0.0258615
358	Myoneural disorders	neurological	0.0195555	0.0383273	1.01975	0.945951	1.0993	0.61	32.8649	0.202296	5	FALSE	849	471253	0.00179834	0.0514786	0.0541501	1.05283	0.946813	1.17071	0.341774	0	0.633407	5	FALSE	388	272706	0.00142076	0.040038	0.0278558	1.04085	0.985547	1.09926	0.150625	0	0.451324	11	FALSE	8104	821417	0.00976949
358.1	Myasthenia gravis	neurological	0.00813256	0.0423217	1.00817	0.927914	1.09536	0.848	28.0426	0.234605	5	FALSE	700	471597	0.00148212	0.0202676	0.0654585	1.02047	0.897602	1.16017	0.756846	0	0.743213	4	FALSE	286	272936	0.00104677	0.0223311	0.0316027	1.02258	0.961165	1.08792	0.479802	3.60442	0.406807	10	FALSE	7800	821990	0.00939997
359	Muscular dystrophies and other myopathies	neurological	0.0377151	0.0259479	1.03844	0.986944	1.09261	0.146	0	0.931196	9	FALSE	1752	469271	0.00371956	0.0106649	0.0342409	1.01072	0.945117	1.08088	0.755447	11.085	0.343954	8	FALSE	925	270724	0.00340513	0.0220493	0.0182421	1.02229	0.986389	1.05951	0.226776	0	0.679389	11	FALSE	10049	818793	0.0121241
359.1	Muscular dystrophies	neurological	0.043255	0.0630109	1.0442	0.922891	1.18146	0.492	44.4	0.145013	4	FALSE	321	467102	0.000686744	0.100378	0.0992356	1.10559	0.910173	1.34296	0.311771	0	0.433748	2	FALSE	130	266561	0.000487456	0.0175309	0.0456708	1.01769	0.930548	1.11298	0.701087	31.8306	0.185047	7	FALSE	7172	822427	0.00864514
359.2	Myopathy	neurological	0.0333189	0.0281509	1.03388	0.978381	1.09253	0.237	0	0.944905	8	FALSE	1504	468948	0.00319693	0.00593322	0.0366258	1.00595	0.936269	1.08082	0.871309	2.27597	0.412105	8	FALSE	806	270791	0.00296763	0.0224981	0.0195771	1.02275	0.984253	1.06276	0.250472	0	0.955055	11	FALSE	9603	817195	0.0116147
360	Disorders of the globe	sense organs	0.0647218	0.0335502	1.06686	0.998965	1.13937	0.0537	15.1738	0.31663	6	FALSE	1129	462101	0.00243723	0.0715094	0.0459381	1.07413	0.981643	1.17533	0.119555	0	0.733352	7	FALSE	556	262895	0.00211045	0.0667644	0.0251306	1.06904	1.01766	1.12302	0.0078909	0	0.658671	11	FALSE	8011	800809	0.00990455
360.2	Progressive myopia	sense organs	0.113215	0.0471482	1.11987	1.02102	1.22829	0.0163	0	0.615537	5	FALSE	565	463282	0.00121807	0.0710144	0.0523942	1.0736	0.96882	1.1897	0.175294	0	0.762015	7	FALSE	426	263063	0.00161677	0.103306	0.0326748	1.10883	1.04005	1.18217	0.00156877	0	0.704749	10	FALSE	7246	802154	0.00895231
360.3	Hypotony of eye	sense organs	0.0459851	0.0813422	1.04706	0.892755	1.22803	0.572	0	0.86392	3	FALSE	229	460027	0.000497549	NA	NA	NA	NA	NA	NA	NA	NA	NA	NA	NA	NA	NA	0.0173935	0.0712917	1.01755	0.884851	1.17014	0.807249	0	0.609624	4	FALSE	6440	761929	0.00838139
361	Retinal detachments and defects	sense organs	0.0470952	0.0124419	1.04822	1.02297	1.0741	0.000154	5.90379	0.386861	10	FALSE	8372	453143	0.0181403	0.0458976	0.0284928	1.04697	0.990102	1.1071	0.107213	0	0.745374	9	FALSE	1400	262380	0.00530745	0.0475287	0.0109054	1.04868	1.0265	1.07133	1.31e-05	10.1638	0.34359	13	TRUE	16757	791326	0.0207367
361.1	Retinal detachment with retinal defect	sense organs	0.0691255	0.0234499	1.07157	1.02343	1.12197	0.0032	28.6508	0.230548	5	FALSE	2413	457754	0.00524375	0.148568	0.0848957	1.16017	0.982333	1.3702	0.0801182	0	0.399427	3	FALSE	207	258166	0.000801167	0.0746027	0.0208164	1.07746	1.03438	1.12232	0.000338586	20.6721	0.25913	9	FALSE	9122	797861	0.0113038
361.2	Retinoschisis and retinal cysts	sense organs	-0.0311314	0.0364499	0.969348	0.902513	1.04113	0.393	34.4457	0.205579	4	FALSE	1001	459019	0.00217599	-0.0141893	0.092576	0.985911	0.822312	1.18206	0.878184	61.0189	0.0768928	3	FALSE	154	261518	0.000588523	-0.0159842	0.0327337	0.984143	0.922986	1.04935	0.62533	0	0.427098	6	FALSE	7362	800337	0.00911478
362	Other retinal disorders	sense organs	-0.0251173	0.00569836	0.975195	0.964365	0.986148	1.04e-05	11.1676	0.337838	11	TRUE	50032	396051	0.112158	0.00952354	0.0112945	1.00957	0.987466	1.03217	0.399116	17.8566	0.268526	12	FALSE	9340	256859	0.0350865	-0.0161168	0.00490765	0.984012	0.974593	0.993523	0.00102342	47.0006	0.026602	14	FALSE	70597	727454	0.0884618
362.1	Retinopathy of prematurity	sense organs	NA	NA	NA	NA	NA	NA	NA	NA	NA	NA	NA	NA	NA	NA	NA	NA	NA	NA	NA	NA	NA	NA	NA	NA	NA	NA	0.0329455	0.0772117	1.03349	0.888352	1.20235	0.669605	0	0.369502	3	FALSE	6324	679185	0.00922526
362.2	Degeneration of macula and posterior pole of retina	sense organs	-0.0241908	0.0071874	0.976099	0.962445	0.989947	0.000763	0.872265	0.432808	11	FALSE	29406	424578	0.0647732	-0.0067598	0.0137653	0.993263	0.966824	1.02043	0.623373	0	0.835104	11	FALSE	6042	260166	0.0226965	-0.017381	0.00614743	0.982769	0.970999	0.994682	0.0046933	5.09265	0.395482	14	FALSE	44952	759401	0.0558859
362.21	Macular degeneration, dry	sense organs	-0.0375383	0.0116318	0.963158	0.941448	0.985368	0.00125	0	0.805106	5	FALSE	10826	294317	0.0354784	0.00813519	0.0511055	1.00817	0.912078	1.11438	0.873524	0	0.691926	3	FALSE	514	77534	0.00658569	-0.0340943	0.0108998	0.96648	0.946052	0.98735	0.0017602	0	0.897514	7	FALSE	18757	452597	0.0397939
362.22	Macular degeneration, wet	sense organs	-0.0266895	0.0217204	0.973664	0.933083	1.01601	0.219	75.6838	0.00631218	4	FALSE	2924	448863	0.00647208	-0.0355067	0.0844157	0.965116	0.817946	1.13877	0.674034	0	0.558803	2	FALSE	183	77599	0.00235273	-0.025029	0.0194992	0.975282	0.938712	1.01328	0.199285	66.3139	0.011055	6	FALSE	9756	776389	0.0124099
362.23	Cystoid macular degeneration of retina	sense organs	-0.00526681	0.0198232	0.994747	0.95684	1.03416	0.79	0	0.541968	6	FALSE	3404	455193	0.00742264	0.0387068	0.053816	1.03947	0.93541	1.1551	0.47199	0	0.773181	7	FALSE	418	257652	0.00161972	0.00645999	0.0173938	1.00648	0.972747	1.04138	0.710343	0	0.895173	11	FALSE	10470	793646	0.0130205
362.26	Macular puckering of retina	sense organs	-0.0180814	0.0120286	0.982081	0.959199	1.00551	0.133	0	0.924199	8	FALSE	9599	445443	0.0210948	0.0285258	0.0427783	1.02894	0.946184	1.11893	0.50488	0	0.661296	7	FALSE	713	257276	0.00276368	-0.0126509	0.0110455	0.987429	0.966282	1.00904	0.252068	0	0.992361	11	FALSE	17446	783479	0.0217823
362.27	Drusen (degenerative) of retina	sense organs	-0.0634096	0.0181216	0.938559	0.905809	0.972494	0.000467	51.263	0.0553801	7	FALSE	4102	451042	0.00901253	0.0315134	0.0548729	1.03202	0.926783	1.1492	0.565766	0	0.808628	6	FALSE	434	257447	0.00168295	-0.0461883	0.0162868	0.954862	0.924863	0.985835	0.00456914	48.7079	0.0408137	10	FALSE	11318	789276	0.014137
362.29	Macular degeneration (senile) of retina NOS	sense organs	0.00667631	0.0135391	1.0067	0.980336	1.03377	0.622	30.0259	0.188364	8	FALSE	6788	455826	0.0146731	-0.0193218	0.0158174	0.980864	0.950922	1.01175	0.221878	35.9747	0.14156	8	FALSE	4332	261971	0.0162672	-0.00430992	0.00994445	0.995699	0.97648	1.0153	0.664724	30.0497	0.151634	12	FALSE	18115	793105	0.0223306
362.3	Other nondiabetic retinopathy	sense organs	-0.0398836	0.0122771	0.960901	0.938055	0.984304	0.00116	68.661	0.00126478	9	FALSE	8651	447457	0.018967	0.0274911	0.028712	1.02787	0.971627	1.08737	0.338327	57.1172	0.0223193	8	FALSE	1364	261969	0.00517975	-0.0303439	0.0110522	0.970112	0.949323	0.991356	0.00604174	67.984	0.000186597	13	FALSE	16518	784067	0.0206324
362.31	Separation of retinal layers	sense organs	0.0461357	0.0244232	1.04722	0.998269	1.09856	0.0589	67.277	0.00923138	6	FALSE	1964	462233	0.00423096	0.085173	0.0398449	1.08891	1.0071	1.17735	0.0325484	0	0.938596	2	FALSE	696	263156	0.00263784	0.0519478	0.020244	1.05332	1.01235	1.09595	0.0102856	57.0149	0.0226388	8	FALSE	8924	800069	0.011031
362.4	Retinal vascular changes and abnomalities	sense organs	-0.0304886	0.0140663	0.969971	0.943595	0.997085	0.0302	36.9029	0.123386	9	FALSE	6755	453099	0.0146894	-0.0198612	0.0382792	0.980335	0.909476	1.05671	0.603864	33.5494	0.149471	9	FALSE	795	261124	0.00303529	-0.0238365	0.0123413	0.976445	0.95311	1.00035	0.0534277	42.1609	0.0607662	12	FALSE	14709	790149	0.0182753
362.5	Toxic maculopathy of retina	sense organs	-0.0346251	0.114539	0.965967	0.771732	1.20909	0.762	0	0.95506	2	FALSE	135	309745	0.000435653	0.0156026	0.100196	1.01572	0.83462	1.23613	0.876254	0	0.732765	2	FALSE	138	85091	0.00161917	0.000925746	0.0653298	1.00093	0.880629	1.13766	0.988694	0	0.407819	5	FALSE	6437	442062	0.0143523
362.6	Peripheral retinal degenerations	sense organs	0.00836325	0.0167555	1.0084	0.97582	1.04206	0.618	25.1646	0.228238	8	FALSE	4707	451828	0.0103103	0.0998145	0.0392057	1.10497	1.02324	1.19322	0.0108991	0	0.48195	8	FALSE	829	258320	0.00319893	0.0282928	0.0148611	1.0287	0.999166	1.0591	0.0569352	34.4365	0.123127	11	FALSE	12047	790904	0.0150034
362.7	Hereditary retinal dystrophies	sense organs	-0.0696516	0.0345907	0.932719	0.87158	0.998147	0.0441	61.2174	0.0354591	5	FALSE	1087	460868	0.00235304	-0.0359653	0.0722071	0.964674	0.837371	1.11133	0.618424	0	0.813841	4	FALSE	239	262988	0.000907962	-0.0500558	0.0297262	0.951176	0.897342	1.00824	0.0922025	57.9857	0.019718	8	FALSE	7568	799082	0.00938201
362.8	Retinal hemorrhage/ischemia	sense organs	-0.0242041	0.0219055	0.976086	0.935066	1.01891	0.269	0	0.621999	6	FALSE	2752	453613	0.00603026	0.0675317	0.0657047	1.06986	0.940591	1.2169	0.304042	15.1697	0.316658	6	FALSE	292	261473	0.0011155	-0.00834791	0.0199289	0.991687	0.953698	1.03119	0.6753	0	0.718386	11	FALSE	9414	792165	0.0117443
362.9	Retinal edema	sense organs	-0.0226964	0.0207925	0.977559	0.938522	1.01822	0.275	25.7977	0.223001	8	FALSE	3057	455338	0.00666892	-0.0412481	0.0529689	0.959591	0.864966	1.06457	0.436143	0	0.428691	7	FALSE	418	257765	0.00161901	-0.0268363	0.0182696	0.973521	0.939278	1.00901	0.141858	0	0.751608	11	FALSE	9960	793899	0.0123902
363	Chorioretinal inflammations, scars, and other disorders of choroid	sense organs	-0.00538329	0.0160864	0.994631	0.963761	1.02649	0.738	12.094	0.333878	9	FALSE	5111	453894	0.011135	0.114267	0.0416302	1.12105	1.03321	1.21636	0.00605461	0	0.524588	7	FALSE	701	262412	0.00266425	0.0135152	0.014522	1.01361	0.985164	1.04287	0.352024	0	0.724913	12	FALSE	12296	792102	0.015286
363.3	Chorioretinal scars	sense organs	-0.00524434	0.0174484	0.994769	0.961325	1.02938	0.764	0	0.462196	7	FALSE	4383	455333	0.00953415	0.131089	0.0515521	1.14007	1.03051	1.26128	0.0109952	0	0.585541	7	FALSE	470	262715	0.00178582	0.0125972	0.0161548	1.01268	0.981115	1.04525	0.435521	0	0.587426	11	FALSE	11172	793846	0.013878
363.4	Choroidal degenerations	sense organs	0.0426455	0.0857197	1.04357	0.882177	1.23448	0.619	49.5139	0.137966	3	FALSE	185	458919	0.000402959	NA	NA	NA	NA	NA	NA	NA	NA	NA	NA	NA	NA	NA	0.0963571	0.0625105	1.10115	0.974178	1.24468	0.123206	36.911	0.190626	4	FALSE	6490	761813	0.00844719
364	Corneal opacity and other disorders of cornea	sense organs	0.0214803	0.0139446	1.02171	0.994167	1.05002	0.123	0	0.536308	9	FALSE	6617	452778	0.0144037	0.00586127	0.0227633	1.00588	0.961987	1.05177	0.796802	0	0.701002	10	FALSE	2146	261907	0.00812716	0.0216459	0.0111647	1.02188	0.999764	1.04449	0.0525273	0	0.911527	13	FALSE	16120	790496	0.0199847
364.1	Corneal opacity	sense organs	-0.00706139	0.0169311	0.992963	0.960553	1.02647	0.677	38.6591	0.134165	7	FALSE	4633	454793	0.0100843	0.0423315	0.0484027	1.04324	0.94882	1.14706	0.381808	50.5302	0.0722545	6	FALSE	555	262478	0.00211	-0.000925344	0.0154726	0.999075	0.969232	1.02984	0.952311	0	0.990412	11	FALSE	11615	793049	0.0144346
364.2	Corneal edema	sense organs	-0.00053167	0.0380958	0.999468	0.92756	1.07695	0.989	14.2523	0.323445	5	FALSE	903	456256	0.00197524	-0.0394092	0.097567	0.961357	0.794028	1.16395	0.686272	0	0.559756	4	FALSE	159	261968	0.000606576	0.00871074	0.0333073	1.00875	0.945	1.0768	0.793686	0	0.574184	9	FALSE	7296	799904	0.00903865
364.4	Corneal degenerations	sense organs	0.0002345	0.022498	1.00023	0.957087	1.04533	0.992	28.0272	0.195251	9	FALSE	2447	459633	0.00529562	0.0094664	0.0322612	1.00951	0.947655	1.0754	0.769193	0	0.687094	7	FALSE	1093	262969	0.00413918	0.0074297	0.0175602	1.00746	0.973373	1.04274	0.672224	0	0.534393	12	FALSE	9998	798425	0.0123673
364.41	Keratoconus	sense organs	-0.0255086	0.0495175	0.974814	0.884652	1.07417	0.606	0	0.537083	4	FALSE	554	463260	0.00119444	-0.058558	0.111851	0.943124	0.757463	1.17429	0.6006	20.8547	0.26099	2	FALSE	155	262065	0.000591107	-0.0107589	0.0409037	0.989299	0.913083	1.07188	0.792527	0	0.933292	7	FALSE	6909	801139	0.00855023
364.5	Corneal dystrophy	sense organs	0.04821	0.0223039	1.04939	1.00451	1.09628	0.0307	9.3094	0.35328	5	FALSE	2608	451288	0.00574581	0.0627476	0.0401956	1.06476	0.984094	1.15203	0.11851	0	0.810731	4	FALSE	721	250846	0.00286604	0.0440916	0.0181052	1.04508	1.00864	1.08283	0.0148794	0	0.518353	7	FALSE	9992	779033	0.0126637
364.51	Fuchs' dystrophy	sense organs	0.0368202	0.0311022	1.03751	0.97615	1.10272	0.236	0	0.844992	3	FALSE	1402	450575	0.00310193	0.0464234	0.0747072	1.04752	0.904837	1.2127	0.534333	0	0.952316	3	FALSE	235	246089	0.000954028	0.0397786	0.0263793	1.04058	0.988147	1.0958	0.131569	0	0.994798	6	FALSE	8013	779141	0.0101797
364.9	Cornea replaced by transplant	sense organs	0.040776	0.0443039	1.04162	0.954986	1.13611	0.357	23.7204	0.268801	4	FALSE	677	463151	0.00145959	-0.11112	0.0904543	0.894831	0.749456	1.06841	0.219271	48.7021	0.162652	2	FALSE	182	259530	0.000700776	0.0101966	0.0370077	1.01025	0.939566	1.08625	0.782911	0	0.651379	7	FALSE	7056	802890	0.00871169
365	Glaucoma	sense organs	0.000622321	0.00534602	1.00062	0.990193	1.01116	0.907	0	0.91426	11	FALSE	57267	400144	0.125198	0.0105583	0.0107054	1.01061	0.98963	1.03204	0.324005	0	0.497022	12	FALSE	10841	257068	0.0404652	0.00205445	0.00463029	1.00206	0.993004	1.01119	0.657261	0	0.462759	14	FALSE	78787	733142	0.0970368
365.1	Open-angle glaucoma	sense organs	0.0056295	0.00641711	1.00565	0.993076	1.01837	0.38	18.7173	0.265306	11	FALSE	38379	416546	0.0843634	0.0289844	0.0165754	1.02941	0.996503	1.0634	0.0803538	1.47996	0.427414	11	FALSE	4658	258917	0.0176724	0.00965513	0.00586631	1.0097	0.998159	1.02138	0.0997926	0	0.578156	13	FALSE	50731	751244	0.0632576
365.11	Primary open angle glaucoma	sense organs	-0.00496597	0.0103134	0.995046	0.975135	1.01536	0.63	29.9056	0.210918	6	FALSE	13573	292561	0.0443368	0.0459843	0.0377288	1.04706	0.972425	1.12742	0.222916	0	0.974439	5	FALSE	886	77180	0.0113494	-6.98e-05	0.00963977	0.99993	0.981215	1.019	0.994226	0	0.440314	8	FALSE	21481	451635	0.0454032
365.2	Primary angle-closure glaucoma	sense organs	-0.00522631	0.0170784	0.994787	0.96204	1.02865	0.76	47.6375	0.0751962	7	FALSE	4443	457889	0.00960998	-0.00569895	0.0280316	0.994317	0.941162	1.05047	0.838897	0	0.970152	9	FALSE	1399	262739	0.00529647	-0.00945789	0.0138122	0.990587	0.96413	1.01777	0.493502	0	0.843895	12	FALSE	12754	796435	0.0157615
365.5	Pseudoexfoliation glaucoma	sense organs	0.00182807	0.0553662	1.00183	0.898806	1.11666	0.974	16.1469	0.274813	2	FALSE	462	309891	0.00148863	NA	NA	NA	NA	NA	NA	NA	NA	NA	NA	NA	NA	NA	-0.00114417	0.0499808	0.998856	0.905648	1.10166	0.981736	0	0.505764	3	FALSE	6726	746086	0.0089345
366	Cataract	sense organs	-0.0107054	0.00435589	0.989352	0.980941	0.997834	0.014	65.9506	0.000681068	12	FALSE	146060	301230	0.326544	0.00173564	0.00647546	1.00174	0.989104	1.01453	0.788674	4.50758	0.400842	12	FALSE	35293	236407	0.129897	-0.00581665	0.00349532	0.9942	0.987413	1.00103	0.0960874	72.3623	9.52e-06	14	FALSE	198148	611306	0.244792
366.1	Nonsenile Cataract	sense organs	-0.0421721	0.026675	0.958705	0.909869	1.01016	0.114	22.919	0.268415	5	FALSE	1890	450996	0.00417324	0.0538925	0.0747213	1.05537	0.911596	1.22182	0.470757	0	0.457594	3	FALSE	252	249331	0.00100968	-0.0183909	0.0240419	0.981777	0.936588	1.02915	0.444301	16.9785	0.291504	9	FALSE	7997	735206	0.0107602
366.2	Senile cataract	sense organs	-0.0188893	0.00461256	0.981288	0.972457	0.9902	4.22e-05	54.8165	0.0113539	12	FALSE	119540	316853	0.273927	-0.00656079	0.00862547	0.993461	0.976807	1.0104	0.446879	0	0.566498	12	FALSE	19524	237970	0.0758231	-0.0146986	0.00394561	0.985409	0.977818	0.993059	0.000195071	59.4044	0.00238337	14	FALSE	153006	627870	0.195941
366.3	Traumatic cataract	sense organs	0.0739589	0.0474411	1.07676	0.981156	1.18169	0.119	0	0.866502	4	FALSE	567	446537	0.00126816	NA	NA	NA	NA	NA	NA	NA	NA	NA	NA	NA	NA	NA	0.0492828	0.0442357	1.05052	0.963274	1.14566	0.265239	0	0.937326	4	FALSE	6289	688785	0.00904796
367	Disorders of refraction and accommodation; blindness and low vision	sense organs	-0.0152499	0.00471194	0.984866	0.975812	0.994003	0.00121	62.9873	0.00258756	11	FALSE	167146	282988	0.371325	0.00836281	0.00974052	1.0084	0.989329	1.02783	0.390584	13.0752	0.316497	12	FALSE	22858	247546	0.0845328	-0.009372	0.00401651	0.990672	0.982904	0.998501	0.0196288	62.2575	0.00103007	14	FALSE	208107	602322	0.256786
367.1	Myopia	sense organs	0.0220988	0.00630943	1.02234	1.00978	1.03507	0.000461	60.0868	0.00729287	10	FALSE	37988	401718	0.0863941	0.0164771	0.0128493	1.01661	0.991331	1.04254	0.199727	0	0.450276	12	FALSE	8420	258208	0.0315796	0.0206968	0.00553813	1.02091	1.00989	1.03205	0.000186125	43.8978	0.0396579	14	FALSE	56155	732370	0.0712152
367.2	Astigmatism	sense organs	-0.0153642	0.00540293	0.984753	0.97438	0.995237	0.00446	57.2641	0.0218652	8	FALSE	61269	368959	0.142411	-0.0113354	0.0138722	0.988729	0.962208	1.01598	0.413851	0	0.571242	11	FALSE	7713	259167	0.0289006	-0.0145333	0.00496695	0.985572	0.976024	0.995213	0.0034334	38.9457	0.0739078	13	FALSE	78661	700476	0.100959
367.8	Hypermetropia	sense organs	-0.0334057	0.00631909	0.967146	0.955242	0.979199	1.25e-07	44.2314	0.110443	6	TRUE	40852	397778	0.0931354	0.0106622	0.02033	1.01072	0.971238	1.05181	0.599961	36.3428	0.138776	8	FALSE	3464	263872	0.0129575	-0.0288952	0.0059391	0.971518	0.960275	0.982893	1.14e-06	24.9928	0.19834	12	TRUE	52727	734263	0.0669983
367.9	Blindness and low vision	sense organs	0.0181333	0.0115902	1.0183	0.995427	1.0417	0.118	59.2427	0.00629906	11	FALSE	9935	448028	0.0216939	-0.0281462	0.0269173	0.972246	0.922283	1.02492	0.29572	0	0.486064	10	FALSE	1585	267401	0.0058925	0.0134511	0.0102773	1.01354	0.99333	1.03416	0.190596	45.7961	0.0359954	13	FALSE	18834	788912	0.0233167
368	Visual disturbances	sense organs	-0.0135349	0.00686007	0.986556	0.97338	0.999911	0.0485	0	0.962791	11	FALSE	29956	412693	0.0676744	-0.00656923	0.0124054	0.993452	0.969589	1.0179	0.596428	0	0.70418	12	FALSE	7811	261610	0.0289918	-0.0135384	0.00563987	0.986553	0.975708	0.997519	0.0163733	0	0.736044	14	FALSE	48993	751181	0.0612279
368.1	Amblyopia	sense organs	-0.0464375	0.0183688	0.954624	0.920867	0.989619	0.0115	42.566	0.121397	6	FALSE	3782	465812	0.00805377	-0.0423511	0.0315355	0.958533	0.901081	1.01965	0.179284	0	0.794134	5	FALSE	1159	270296	0.00426958	-0.0473251	0.0151525	0.953777	0.925868	0.982528	0.00178869	8.14778	0.366385	11	FALSE	11844	813107	0.0143572
368.2	Diplopia and disorders of binocular vision	sense organs	-0.0228672	0.0155646	0.977392	0.948026	1.00767	0.142	0	0.840473	8	FALSE	5263	461133	0.0112844	0.0304472	0.0296951	1.03092	0.972627	1.0927	0.30521	59.4834	0.0217976	7	FALSE	1294	269549	0.00477768	-0.00965431	0.0128456	0.990392	0.965768	1.01564	0.452311	6.89337	0.377754	12	FALSE	13994	807665	0.0170314
368.3	Anisometropia	sense organs	-0.0026488	0.0263733	0.997355	0.947111	1.05026	0.92	0	0.870862	5	FALSE	1882	462748	0.00405053	-0.0698622	0.0526262	0.932522	0.841131	1.03384	0.184337	22.0101	0.277421	3	FALSE	468	270554	0.0017268	-0.00200824	0.0224182	0.997994	0.955092	1.04282	0.92862	0	0.625342	10	FALSE	9043	813059	0.0109999
368.4	Visual field defects	sense organs	-0.00361201	0.0158347	0.996394	0.965946	1.0278	0.82	30.856	0.204	6	FALSE	5233	459689	0.0112557	0.0335026	0.034729	1.03407	0.966026	1.10691	0.334702	20.627	0.265905	8	FALSE	987	269582	0.00364787	-0.0026327	0.0135663	0.997371	0.971201	1.02425	0.846128	29.1515	0.159656	12	FALSE	13410	806275	0.0163599
368.5	Color vision deficiencies	sense organs	0.0779576	0.0896493	1.08108	0.906874	1.28874	0.385	0	0.367841	2	FALSE	185	452053	0.000409077	NA	NA	NA	NA	NA	NA	NA	NA	NA	NA	NA	NA	NA	0.0159938	0.075863	1.01612	0.875732	1.17902	0.833024	0	0.368117	3	FALSE	6766	710225	0.00943666
368.7	Disorders of accommodation	sense organs	-0.0506985	0.0807671	0.950565	0.811396	1.1136	0.53	30.6817	0.236308	3	FALSE	211	452454	0.000466128	NA	NA	NA	NA	NA	NA	NA	NA	NA	NA	NA	NA	NA	-0.0915856	0.0718992	0.912483	0.792545	1.05057	0.202732	0	0.479745	3	FALSE	6814	707166	0.00954368
368.9	Subjective visual disturbances	sense organs	-0.0124501	0.0146757	0.987627	0.959624	1.01645	0.396	19.0206	0.273617	9	FALSE	6017	454037	0.0130789	0.00332965	0.0252897	1.00334	0.954815	1.05432	0.895253	0	0.701622	9	FALSE	1801	267874	0.00667841	-0.00457106	0.0120568	0.995439	0.972192	1.01924	0.704594	0	0.735428	13	FALSE	15139	798890	0.0185976
368.91	Psychophysical visual disturbances	sense organs	0.00229305	0.0429458	1.0023	0.921383	1.09031	0.957	0	0.744499	4	FALSE	657	464703	0.00141181	NA	NA	NA	NA	NA	NA	NA	NA	NA	NA	NA	NA	NA	0.0162831	0.0330324	1.01642	0.952696	1.0844	0.622054	0	0.871131	7	FALSE	7599	817818	0.00920626
369	Infection of the eye	sense organs	-0.00969678	0.0121689	0.99035	0.967009	1.01425	0.426	5.84671	0.387361	10	FALSE	8867	445007	0.0195363	-0.0056119	0.0210335	0.994404	0.954243	1.03625	0.789617	2.16429	0.416377	9	FALSE	2718	262134	0.0102623	-0.0108087	0.00926023	0.98925	0.971457	1.00737	0.243124	0	0.472689	13	FALSE	21413	775937	0.0268552
369.2	Eye infection, viral	sense organs	0.0099737	0.0276716	1.01002	0.956704	1.06632	0.719	65.6521	0.0124332	6	FALSE	1719	464715	0.00368541	0.0359026	0.0555201	1.03655	0.92968	1.15572	0.517852	62.4933	0.0204672	6	FALSE	411	267088	0.00153645	0.000651258	0.0227131	1.00065	0.957083	1.0462	0.977125	61.3722	0.00389363	11	FALSE	8818	800649	0.0108936
369.5	Conjunctivitis, infectious	sense organs	-0.0147188	0.01458	0.985389	0.957629	1.01395	0.313	10.4086	0.346806	10	FALSE	6149	448779	0.0135164	-0.0108095	0.0250586	0.989249	0.941837	1.03905	0.666199	17.5358	0.286629	9	FALSE	1927	261633	0.00731143	-0.0119953	0.0107857	0.988076	0.967408	1.00919	0.266074	25.2648	0.195744	12	FALSE	17418	780515	0.0218289
370	Keratitis	sense organs	-0.00714744	0.0154798	0.992878	0.963207	1.02346	0.644	0	0.722174	10	FALSE	5481	454329	0.0119201	0.0233949	0.0256644	1.02367	0.973452	1.07648	0.361994	30.1946	0.176949	9	FALSE	1808	264659	0.00678508	0.00348611	0.0125726	1.00349	0.979066	1.02853	0.781567	0	0.507589	12	FALSE	14475	787772	0.0180431
370.1	Corneal ulcer	sense organs	-0.0111124	0.0377268	0.988949	0.918461	1.06485	0.768	50.7262	0.0873536	5	FALSE	898	466868	0.00191976	-0.0268683	0.0613636	0.973489	0.863174	1.0979	0.661492	0	0.420097	4	FALSE	329	267621	0.00122784	-0.0188748	0.0297815	0.981302	0.925663	1.04029	0.526226	27.9301	0.21523	7	FALSE	7766	803917	0.00956777
370.2	Superficial keratitis	sense organs	0.0110478	0.0404904	1.01111	0.933969	1.09462	0.785	0	0.910925	3	FALSE	850	460041	0.00184425	-0.0101393	0.0863397	0.989912	0.835803	1.17244	0.906515	18.493	0.293203	3	FALSE	204	262105	0.000777709	0.00497521	0.0322254	1.00499	0.943475	1.07051	0.877304	63.9869	0.0106149	7	FALSE	7642	799461	0.00946843
370.3	Keratoconjunctivitis	sense organs	-0.0188487	0.0216177	0.981328	0.940617	1.0238	0.383	0	0.473693	5	FALSE	2859	459139	0.00618834	-0.00914882	0.0341308	0.990893	0.926775	1.05945	0.78866	0	0.928591	8	FALSE	1031	260600	0.00394066	-0.0125691	0.0174206	0.98751	0.954361	1.02181	0.470598	0	0.791864	12	FALSE	10556	792355	0.0131472
370.31	Keratoconjunctivitis sicca	sense organs	-0.036919	0.0242201	0.963754	0.919073	1.01061	0.127	22.5158	0.271042	5	FALSE	2261	457962	0.00491284	-0.009552	0.0370186	0.990493	0.921173	1.06503	0.796382	0	0.547571	7	FALSE	879	87580	0.00993681	-0.0251029	0.0195949	0.97521	0.938466	1.01339	0.200162	18.0933	0.276524	10	FALSE	9684	793959	0.0120501
371	Inflammation of the eye	sense organs	-0.0192038	0.00675778	0.980979	0.968072	0.994059	0.00449	14.7129	0.303876	11	FALSE	31822	413652	0.071434	-0.00160161	0.0134302	0.9984	0.972462	1.02503	0.905074	12.0812	0.329122	11	FALSE	6900	258946	0.0259549	-0.0152694	0.0057306	0.984847	0.973847	0.99597	0.00770932	0	0.520904	13	FALSE	49864	741377	0.06302
371.1	Uveitis, noninfectious or NOS	sense organs	-0.0071119	0.0191395	0.992913	0.956356	1.03087	0.71	0	0.735196	10	FALSE	3515	463539	0.0075259	0.0271411	0.0325822	1.02751	0.963947	1.09527	0.404843	36.3574	0.117381	10	FALSE	1086	266993	0.00405104	0.008308	0.015557	1.00834	0.978061	1.03956	0.593317	0	0.722446	13	FALSE	11492	799441	0.0141713
371.2	Conjunctivitis, noninfectious	sense organs	-0.0329706	0.0155253	0.967567	0.938568	0.997462	0.0337	43.3271	0.089574	8	FALSE	5438	454228	0.0118303	0.00167594	0.0253398	1.00168	0.953144	1.05268	0.947267	0	0.559012	10	FALSE	1896	258746	0.00727435	-0.0208798	0.0123562	0.979337	0.955904	1.00334	0.0910611	24.9498	0.198752	12	FALSE	14779	785586	0.0184653
371.21	Allergic conjunctivitis	sense organs	-0.0401967	0.0163089	0.9606	0.930381	0.991802	0.0137	17.9731	0.297031	6	FALSE	4927	305785	0.0158571	0.00370347	0.0264384	1.00371	0.953024	1.05709	0.888598	6.91763	0.377645	9	FALSE	1742	85751	0.0199102	-0.022667	0.0129367	0.977588	0.953112	1.00269	0.0797492	35.0881	0.117963	11	FALSE	13992	466701	0.029108
371.3	Inflammation of eyelids	sense organs	-0.0150859	0.00780431	0.985027	0.970075	1.00021	0.0532	11.497	0.334699	11	FALSE	23187	426517	0.0515606	-0.0214217	0.0174869	0.978806	0.945827	1.01293	0.220569	5.84221	0.387841	11	FALSE	3888	262879	0.0145745	-0.0172317	0.00679569	0.982916	0.969911	0.996095	0.0112231	0	0.966984	13	FALSE	36760	758192	0.0462418
371.33	Noninfectious dermatoses of eyelid	sense organs	NA	NA	NA	NA	NA	NA	NA	NA	NA	NA	NA	NA	NA	NA	NA	NA	NA	NA	NA	NA	NA	NA	NA	NA	NA	NA	-0.0538162	0.0793334	0.947606	0.811146	1.10702	0.497547	0	0.903492	4	FALSE	6595	782901	0.00835343
371.9	Chronic inflammatory disorders of orbit	sense organs	NA	NA	NA	NA	NA	NA	NA	NA	NA	NA	NA	NA	NA	NA	NA	NA	NA	NA	NA	NA	NA	NA	NA	NA	NA	NA	-0.218602	0.153628	0.803642	0.594694	1.086	0.154758	0	0.994936	2	FALSE	6466	719502	0.00890673
372	Disorders of conjunctiva	sense organs	-0.0288663	0.0135087	0.971546	0.946161	0.997613	0.0326	0	0.931186	10	FALSE	7336	450979	0.0160065	0.00275446	0.0332597	1.00276	0.939476	1.0703	0.933997	44.8852	0.0692877	9	FALSE	1092	266088	0.00408713	-0.0243794	0.0119908	0.975915	0.953247	0.999122	0.042034	19.8314	0.237672	14	FALSE	15474	785976	0.0193075
374	Other disorders of eyelids	sense organs	0.00448438	0.00835877	1.00449	0.988172	1.02109	0.592	32.5786	0.147445	10	FALSE	19429	440854	0.042211	0.0086166	0.0143561	1.00865	0.980668	1.03744	0.54837	0	0.751512	12	FALSE	5403	264180	0.0200421	0.00372945	0.0069147	1.00374	0.990225	1.01743	0.589645	17.6903	0.260433	14	FALSE	33939	773920	0.042011
374.1	Ectropion or entropion	sense organs	-0.00509607	0.0163747	0.994917	0.963493	1.02737	0.756	8.768	0.360085	6	FALSE	4694	462309	0.0100513	-0.00134073	0.0338237	0.99866	0.934603	1.06711	0.968381	0	0.664704	6	FALSE	945	267510	0.00352014	-0.00637143	0.0142159	0.993649	0.966345	1.02172	0.654016	0	0.763409	11	FALSE	12474	798686	0.015378
374.2	Lagophthalmos	sense organs	-0.079207	0.0442221	0.923849	0.847147	1.00749	0.0733	0	0.731218	5	FALSE	657	464813	0.00141148	0.0557429	0.110932	1.05733	0.850713	1.31412	0.615319	0	0.633497	2	FALSE	155	267792	0.000578473	-0.0448451	0.0388251	0.956146	0.886086	1.03174	0.248069	0	0.629773	6	FALSE	7212	770195	0.00927699
374.3	Ptosis of eyelid	sense organs	0.0266663	0.0140885	1.02703	0.999054	1.05578	0.0584	45.0142	0.059586	10	FALSE	6456	459837	0.0138454	0.00697915	0.0211838	1.007	0.966049	1.04969	0.74181	0	0.80568	10	FALSE	2419	266740	0.00898725	0.0197891	0.0111392	1.01999	0.997959	1.0425	0.0756462	13.6623	0.303798	14	FALSE	16330	795478	0.0201156
374.6	Dermatochalasis	sense organs	0.0223271	0.0130004	1.02258	0.996852	1.04897	0.0859	0	0.510732	6	FALSE	8086	306635	0.0256926	0.0320022	0.0350397	1.03252	0.96399	1.10592	0.361078	0	0.521904	6	FALSE	1010	261130	0.0038529	0.0151155	0.0115362	1.01523	0.992533	1.03845	0.190105	29.4947	0.164792	11	FALSE	16577	789969	0.0205531
375	Disorders of lacrimal system	sense organs	-0.0651562	0.0214077	0.936921	0.898423	0.977069	0.00234	5.55442	0.381057	6	FALSE	2562	466484	0.00546215	-0.0364067	0.0199345	0.964248	0.9273	1.00267	0.067803	0	0.617672	8	FALSE	2693	267535	0.00996566	-0.0419608	0.0126667	0.958907	0.935394	0.983012	0.000924092	0	0.862166	14	FALSE	13561	807040	0.0165257
375.1	Dry eyes	sense organs	-0.0314677	0.00615248	0.969022	0.957407	0.980778	3.14e-07	0	0.538424	9	TRUE	43213	245295	0.149781	-0.0229858	0.0143564	0.977276	0.950161	1.00517	0.109359	0	0.761622	9	FALSE	7645	78212	0.0890434	-0.0283859	0.00547488	0.972013	0.961639	0.9825	2.16e-07	12.4677	0.325426	11	TRUE	60512	402564	0.130674
375.2	Epiphora	sense organs	-0.0617127	0.0291911	0.940153	0.887873	0.995511	0.0345	0	0.560236	5	FALSE	1450	466859	0.00309625	-0.0550205	0.0333209	0.946466	0.886629	1.01034	0.0986918	0	0.512511	6	FALSE	984	268108	0.00365674	-0.0501523	0.0207239	0.951085	0.913227	0.990511	0.0155196	27.5526	0.182163	11	FALSE	9169	808499	0.0112136
376	Disorders of the orbit	sense organs	-0.0507441	0.0638097	0.950522	0.838778	1.07715	0.426	49.9396	0.0919324	5	FALSE	313	466095	0.000671086	NA	NA	NA	NA	NA	NA	NA	NA	NA	NA	NA	NA	NA	-0.0114902	0.0505471	0.988576	0.895332	1.09153	0.820177	0	0.466826	7	FALSE	6951	810232	0.00850605
377	Disorders of optic nerve and visual pathways	sense organs	-0.017147	0.0141284	0.982999	0.956152	1.0106	0.225	0.522955	0.432918	10	FALSE	6573	457342	0.0141685	0.0238333	0.0277195	1.02412	0.969964	1.0813	0.389898	0	0.887854	9	FALSE	1502	266544	0.00560352	-0.00621083	0.0115642	0.993808	0.971537	1.01659	0.591216	0	0.709695	12	FALSE	16015	796777	0.0197037
377.1	Optic atrophy	sense organs	0.0143784	0.0211598	1.01448	0.97327	1.05744	0.497	38.3336	0.150376	6	FALSE	2959	460305	0.00638729	0.0582996	0.0570754	1.06003	0.947843	1.1855	0.307042	0	0.580036	5	FALSE	411	266418	0.00154031	0.0249964	0.0179054	1.02531	0.989953	1.06193	0.162707	0	0.640783	10	FALSE	10491	802233	0.0129084
377.3	Optic neuritis/neuropathy	sense organs	-0.0260019	0.0230052	0.974333	0.931377	1.01927	0.258	0	0.558309	6	FALSE	2472	464072	0.00529854	-0.0355498	0.0445083	0.965075	0.884454	1.05304	0.42445	0	0.619132	7	FALSE	618	267011	0.00230917	-0.0323546	0.0185065	0.968163	0.933675	1.00393	0.0804144	0	0.645976	12	FALSE	10108	805121	0.012399
378	Strabismus and other disorders of binocular eye movements	sense organs	0.00350842	0.0116197	1.00351	0.980919	1.02663	0.763	0	0.957914	10	FALSE	9602	455021	0.0206662	-0.0293862	0.0218385	0.971041	0.930355	1.01351	0.178426	0	0.635192	10	FALSE	2355	266215	0.00876866	-0.000296038	0.00980905	0.999704	0.980668	1.01911	0.975923	0	0.948918	13	FALSE	19505	794110	0.0239733
378.1	Strabismus (not specified as paralytic)	sense organs	0.0190744	0.0148647	1.01926	0.98999	1.04939	0.199	4.54548	0.391957	7	FALSE	5895	459222	0.0126742	-0.0390668	0.0291126	0.961686	0.908349	1.01816	0.179622	0	0.716468	6	FALSE	1359	266946	0.00506513	0.00681824	0.0126872	1.00684	0.982114	1.03219	0.590983	0	0.782129	12	FALSE	14299	799630	0.0175679
378.2	Nystagmus and other irregular eye movements	sense organs	0.039975	0.0404071	1.04078	0.961538	1.12656	0.323	0	0.493522	5	FALSE	741	468534	0.00157903	-0.0282477	0.0641601	0.972148	0.857273	1.10242	0.659742	0	0.704095	3	FALSE	291	268162	0.00108399	0.0373067	0.0323322	1.03801	0.974274	1.10592	0.248558	15.1624	0.31421	7	FALSE	7594	809620	0.00929255
378.5	Paralytic strabismus	sense organs	-0.0203335	0.0279999	0.979872	0.927547	1.03515	0.468	0	0.634088	6	FALSE	1620	467691	0.00345187	-0.0507025	0.0571387	0.950561	0.849853	1.0632	0.374886	12.1438	0.320388	3	FALSE	372	267631	0.00138804	-0.0250153	0.0232688	0.975295	0.931815	1.0208	0.282349	0	0.855577	9	FALSE	8709	808809	0.010653
379	Other disorders of eye	sense organs	0.00544387	0.00680613	1.00546	0.992135	1.01896	0.424	0	0.950284	11	FALSE	32311	414422	0.0723273	-0.0125337	0.0148291	0.987544	0.959255	1.01667	0.397993	40.272	0.0802582	11	FALSE	5597	261582	0.0209485	0.00299782	0.00586815	1.003	0.991533	1.0146	0.609447	0	0.580099	13	FALSE	49259	748853	0.0617194
379.1	Scleritis and episcleritis	sense organs	-0.0652742	0.0416093	0.936811	0.863443	1.01641	0.117	7.68145	0.362833	5	FALSE	772	465751	0.0016548	0.12208	0.0622868	1.12984	1	1.27655	0.0499993	0	0.883235	5	FALSE	323	266104	0.00121234	0.00686764	0.0316059	1.00689	0.946411	1.07124	0.827982	25.63	0.215851	9	FALSE	7712	807397	0.00946131
379.2	Disorders of vitreous body	sense organs	0.0162534	0.00782114	1.01639	1.00092	1.03209	0.0377	0	0.75764	10	FALSE	23585	428009	0.0522261	-0.0168518	0.0181176	0.983289	0.948986	1.01883	0.3523	7.87772	0.369456	10	FALSE	3772	263390	0.0141188	0.0121192	0.00682422	1.01219	0.998745	1.02582	0.0757465	11.9654	0.324889	13	FALSE	37243	764230	0.0464682
379.3	Aphakia and other disorders of lens	sense organs	-0.0362193	0.0195472	0.964429	0.928179	1.00209	0.0639	0	0.697172	6	FALSE	3461	461760	0.00743948	-0.00606338	0.0533038	0.993955	0.895353	1.10342	0.909435	0	0.700117	4	FALSE	422	266756	0.00157947	-0.0206758	0.0175595	0.979536	0.946398	1.01383	0.239007	16.5058	0.299969	8	FALSE	10823	801455	0.0133243
379.4	Anomalies of pupillary function	sense organs	0.0266034	0.0352485	1.02696	0.958407	1.10042	0.45	0	0.960738	4	FALSE	1065	459144	0.00231417	0.0556877	0.0698598	1.05727	0.921977	1.21241	0.425373	0	0.393709	3	FALSE	255	262915	0.000968955	0.0209008	0.0290666	1.02112	0.964574	1.08098	0.472099	0	0.742318	7	FALSE	7933	808234	0.00971982
379.5	Disorders of iris and ciliary body	sense organs	-0.0131772	0.0219819	0.986909	0.945292	1.03036	0.549	0	0.748278	5	FALSE	2677	464567	0.00572934	0.0205245	0.0485423	1.02074	0.928099	1.12262	0.672429	39.1283	0.177116	4	FALSE	511	267982	0.00190322	-0.0061392	0.0189569	0.99388	0.95763	1.0315	0.746052	0	0.983071	10	FALSE	9936	805482	0.0121852
379.51	Pigmentary iris degeneration	sense organs	-0.0233396	0.0465529	0.976931	0.891739	1.07026	0.616	23.1755	0.272077	3	FALSE	625	309588	0.00201474	NA	NA	NA	NA	NA	NA	NA	NA	NA	NA	NA	NA	NA	0.00700101	0.0407969	1.00703	0.929638	1.09085	0.863747	13.0088	0.331066	5	FALSE	7265	792614	0.00908262
379.9	Pain, swelling or discharge of eye	sense organs	0.00348338	0.0233098	1.00349	0.958675	1.0504	0.881	13.2508	0.329891	6	FALSE	2408	457680	0.00523378	-0.0208177	0.0401362	0.979397	0.905305	1.05955	0.603986	0	0.766569	8	FALSE	747	264623	0.00281494	0.00570575	0.0186042	1.00572	0.96971	1.04307	0.759078	56.6466	0.0105047	11	FALSE	10090	795198	0.0125297
380	Disorders of external ear	sense organs	0.0244695	0.0254219	1.02477	0.974962	1.07713	0.336	45.7962	0.117139	5	FALSE	1938	463439	0.00416437	0.0017735	0.0450258	1.00178	0.917158	1.0942	0.968581	15.7758	0.312819	4	FALSE	549	271965	0.00201458	0.0146136	0.0131129	1.01472	0.988974	1.04114	0.26509	49.6638	0.0637812	7	FALSE	13790	813269	0.0166735
380.1	Otitis externa	sense organs	0.0124104	0.0127908	1.01249	0.987421	1.03819	0.332	3.68146	0.404186	9	FALSE	8093	454274	0.0175034	-0.0337647	0.0284637	0.966799	0.91434	1.02227	0.235527	15.2297	0.306761	9	FALSE	1466	271190	0.00537674	0.00308793	0.0103645	1.00309	0.982921	1.02368	0.765754	1.20351	0.432107	12	FALSE	18483	798955	0.0226109
380.4	Impacted cerumen	sense organs	0.0183344	0.00734193	1.0185	1.00395	1.03327	0.0125	38.3585	0.102509	10	FALSE	28131	419787	0.0628039	-0.0181098	0.0215335	0.982053	0.941468	1.02439	0.400345	0	0.925416	9	FALSE	2664	269424	0.00979095	0.0173335	0.00632872	1.01748	1.00494	1.03018	0.0061652	50.1204	0.0239651	12	FALSE	43323	761969	0.0537979
381	Otitis media and Eustachian tube disorders	sense organs	-0.0233101	0.00946582	0.976959	0.959001	0.995254	0.0138	0	0.705618	10	FALSE	14609	440706	0.0320855	-0.0331113	0.0145623	0.967431	0.940209	0.995441	0.0229803	0	0.677485	10	FALSE	5630	262893	0.0209665	-0.0279408	0.00677846	0.972446	0.959612	0.985452	3.76e-05	0	0.760748	13	FALSE	34580	772812	0.0428293
381.1	Otitis media	sense organs	-0.0274065	0.0111317	0.972966	0.951968	0.994427	0.0138	0	0.868784	10	FALSE	10423	447481	0.0227624	-0.0343205	0.0174735	0.966262	0.93373	0.999927	0.0495134	0	0.812018	10	FALSE	3876	265361	0.0143962	-0.0340417	0.00798819	0.966531	0.951516	0.981783	2.03e-05	0	0.845958	13	TRUE	26397	782076	0.0326504
381.11	Suppurative and unspecified otitis media	sense organs	-0.0469103	0.0136694	0.954173	0.928949	0.980082	0.0006	0	0.493389	9	FALSE	6883	452948	0.0149685	-0.0514146	0.0215124	0.949885	0.910667	0.990792	0.0168487	3.4089	0.406388	9	FALSE	2554	266755	0.00948353	-0.0482761	0.00981147	0.952871	0.934722	0.971372	8.64e-07	0	0.727948	12	TRUE	19563	788946	0.0241964
381.2	Eustachian tube disorders	sense organs	-0.0130604	0.0178006	0.987024	0.953182	1.02207	0.463	30.1241	0.18757	8	FALSE	3978	459077	0.00859077	-0.0305056	0.0258229	0.969955	0.922085	1.02031	0.237468	0	0.809274	9	FALSE	1683	267566	0.00625072	-0.0118857	0.01228	0.988185	0.964685	1.01226	0.333098	3.10016	0.414268	12	FALSE	14573	798583	0.0179215
381.3	Mastoiditis & related conditions	sense organs	-0.0322451	0.0417324	0.968269	0.892223	1.0508	0.44	0	0.527722	5	FALSE	742	468569	0.00158104	0.0769686	0.0848197	1.08001	0.914594	1.27534	0.364175	81.8112	0.00409539	3	FALSE	174	266423	0.000652671	-0.0330679	0.0347912	0.967473	0.9037	1.03575	0.341874	51.8685	0.0523477	7	FALSE	7654	812425	0.00933325
381.9	Otorrhea	sense organs	0.00548175	0.0408087	1.0055	0.928206	1.08922	0.893	55.7481	0.0601278	5	FALSE	734	464362	0.00157817	-0.0613983	0.0626818	0.940449	0.831726	1.06338	0.327321	48.4179	0.143897	3	FALSE	300	267694	0.00111943	-0.0112216	0.0311503	0.988841	0.930275	1.05109	0.718668	38.8565	0.108992	9	FALSE	7804	804556	0.00960658
382	Otalgia	sense organs	-0.00135522	0.0184585	0.998646	0.963162	1.03544	0.941	0	0.961832	9	FALSE	3810	456962	0.00826873	-0.053498	0.0255231	0.947908	0.901656	0.996532	0.0360767	0	0.800138	9	FALSE	1826	267564	0.00677828	-0.0197326	0.0128556	0.980461	0.956065	1.00548	0.124799	0	0.502447	12	FALSE	14078	794375	0.0174135
383	Otosclerosis	sense organs	0.0231765	0.057556	1.02345	0.914268	1.14566	0.687	0	0.971836	3	FALSE	396	465433	0.000850097	0.072749	0.0673565	1.07546	0.942455	1.22724	0.280116	0	0.667239	2	FALSE	264	268545	0.00098211	0.050471	0.0385628	1.05177	0.975202	1.13434	0.190603	0	0.853658	7	FALSE	7401	813724	0.00901324
384	Other disorders of tympanic membrane	sense organs	-0.0162003	0.0221065	0.98393	0.942209	1.0275	0.464	32.5574	0.191645	6	FALSE	2492	468659	0.00528917	0.0254638	0.0321608	1.02579	0.963127	1.09253	0.428498	1.69558	0.405446	6	FALSE	1071	271980	0.00392234	-6.78e-05	0.0171431	0.999932	0.966893	1.0341	0.996843	0	0.561533	11	FALSE	10567	809939	0.0128786
384.1	Myringitis	sense organs	NA	NA	NA	NA	NA	NA	NA	NA	NA	NA	NA	NA	NA	NA	NA	NA	NA	NA	NA	NA	NA	NA	NA	NA	NA	NA	0.0983782	0.0996566	1.10338	0.907606	1.34138	0.323558	35.6911	0.2124	2	FALSE	6796	741044	0.00908751
384.4	Perforation of tympanic membrane	sense organs	-0.0246561	0.0245298	0.975645	0.929848	1.0237	0.315	23.8803	0.25475	6	FALSE	2041	469426	0.00432904	0.0510127	0.0363073	1.05234	0.980053	1.12995	0.160013	0	0.777157	5	FALSE	858	272097	0.00314338	0.000858858	0.019138	1.00086	0.964013	1.03911	0.964205	0	0.575352	10	FALSE	9837	810824	0.0119867
385	Other disorders of middle ear and mastoid	sense organs	-0.0315787	0.0284086	0.968915	0.91644	1.02439	0.266	0	0.554526	5	FALSE	1500	470211	0.00317991	0.0193378	0.0419818	1.01953	0.938995	1.10696	0.645069	84.286	0.00172288	3	FALSE	622	270879	0.00229097	-0.021774	0.0223586	0.978461	0.936509	1.02229	0.33013	43.2037	0.0903726	8	FALSE	8947	811723	0.0109021
385.3	Cholesteatoma	sense organs	-0.00981	0.0320829	0.990238	0.929888	1.0545	0.76	0	0.45571	5	FALSE	1174	470595	0.00248851	0.041018	0.0502079	1.04187	0.944228	1.14961	0.41395	88.1515	0.000216075	3	FALSE	437	267115	0.00163333	-0.0021065	0.0259472	0.997896	0.948416	1.04996	0.935296	38.9986	0.119195	8	FALSE	8350	811015	0.0101908
385.5	Tympanosclerosis and middle ear disease related to otitis media	sense organs	-0.0429381	0.0732272	0.957971	0.829891	1.10582	0.558	0	0.332186	2	FALSE	259	465444	0.000556148	-0.00639659	0.0750043	0.993624	0.857784	1.15097	0.932036	55.1857	0.135229	2	FALSE	192	258316	0.000742724	-0.04346	0.0504773	0.957471	0.86728	1.05704	0.389248	0	0.584535	3	FALSE	7075	746526	0.00938826
386	Vertiginous syndromes and other disorders of vestibular system	sense organs	-0.0384524	0.0116732	0.962278	0.940511	0.984547	0.000987	0	0.527209	9	FALSE	9475	451304	0.020563	-0.0300845	0.0166453	0.970364	0.939217	1.00254	0.0707015	0	0.900855	10	FALSE	4094	263181	0.0153176	-0.0292037	0.00758523	0.971219	0.956887	0.985765	0.000118084	0	0.575099	14	FALSE	28407	779427	0.0351644
386.1	Meniere's disease	sense organs	-0.019132	0.0303231	0.98105	0.924443	1.04112	0.528	35.9895	0.18131	5	FALSE	1335	462185	0.00288013	-0.000796773	0.0352867	0.999204	0.932434	1.07075	0.981985	0	0.716561	5	FALSE	895	266991	0.00334097	-0.0142572	0.0214774	0.985844	0.945206	1.02823	0.506803	7.26685	0.374868	10	FALSE	8918	799432	0.0110323
386.2	Peripheral or central vertigo	sense organs	-0.0516016	0.0136131	0.949707	0.924703	0.975387	0.00015	18.049	0.282134	9	FALSE	7089	454041	0.0153731	-0.0386539	0.0224932	0.962084	0.920591	1.00545	0.0857114	0	0.986093	9	FALSE	2318	264128	0.0086997	-0.0445344	0.0105215	0.956443	0.936921	0.976371	2.31e-05	10.6044	0.339026	13	TRUE	17795	783088	0.0222192
386.21	Central origin vertigo	sense organs	-0.083775	0.0524171	0.919638	0.82985	1.01914	0.11	0	0.971522	4	FALSE	484	458547	0.0010544	-0.0926038	0.106243	0.911555	0.740199	1.12258	0.383415	50.1853	0.156529	2	FALSE	158	265701	0.0005943	-0.0810142	0.0441118	0.922181	0.8458	1.00546	0.0662743	0	0.844538	6	FALSE	7082	764098	0.00918333
386.3	Labyrinthitis	sense organs	-0.0239864	0.0361806	0.976299	0.909465	1.04804	0.507	0	0.655263	5	FALSE	873	465006	0.00187388	-0.0776869	0.0379292	0.925254	0.858965	0.996659	0.0405395	0	0.896775	4	FALSE	771	266943	0.00287994	-0.0413718	0.0236966	0.959472	0.915929	1.00509	0.0808294	0	0.704305	8	FALSE	8417	799065	0.0104238
386.9	Dizziness and giddiness (Light-headedness and vertigo)	sense organs	-0.00458634	0.00637093	0.995424	0.983072	1.00793	0.472	5.4747	0.391229	11	FALSE	34930	408362	0.0787968	0.02619	0.0100726	1.02654	1.00647	1.047	0.00931913	2.62672	0.418749	12	FALSE	12240	254469	0.0458927	0.00113023	0.00485526	1.00113	0.991649	1.0107	0.815928	0	0.465501	14	FALSE	65071	727793	0.0820708
388	Other disorders of ear	sense organs	-0.0564017	0.0312618	0.945159	0.888986	1.00488	0.0712	0	0.717994	5	FALSE	1388	461840	0.00299636	0.0496482	0.105187	1.0509	0.85512	1.29151	0.636926	0	0.444869	3	FALSE	157	267520	0.000586528	-0.042844	0.0247141	0.958061	0.91276	1.00561	0.0829918	0	0.614522	9	FALSE	8685	801414	0.0107209
389	Hearing loss	sense organs	-0.0131836	0.00447558	0.986903	0.978284	0.995598	0.00322	0	0.936992	11	FALSE	132859	316832	0.295445	0.00723533	0.00964433	1.00726	0.988401	1.02648	0.453125	0	0.839304	12	FALSE	14430	255921	0.0533751	-0.00789642	0.00385265	0.992135	0.984671	0.999655	0.0404027	23.8641	0.19591	14	FALSE	163919	643714	0.202962
389.1	Sensorineural hearing loss	sense organs	-0.0124858	0.0051545	0.987592	0.977665	0.99762	0.0154	16.0584	0.295266	10	FALSE	97340	341687	0.221718	0.00626402	0.0157426	1.00628	0.975709	1.03782	0.690702	0	0.995362	10	FALSE	5632	261565	0.0210781	-0.0099666	0.00472046	0.990083	0.980965	0.999286	0.0347412	21.9797	0.221278	13	FALSE	114408	674655	0.144992
389.2	Conductive hearing loss	sense organs	-0.0207529	0.0183061	0.979461	0.944941	1.01524	0.257	0	0.851106	7	FALSE	3806	459025	0.0082233	0.00802035	0.0319324	1.00805	0.946896	1.07316	0.801685	0	0.76762	9	FALSE	1083	267968	0.00402526	-0.00876117	0.0152061	0.991277	0.96217	1.02127	0.564506	0	0.752968	12	FALSE	11831	799594	0.0145805
389.3	Degenerative and vascular disorders of ear	sense organs	0.0214492	0.0346209	1.02168	0.954654	1.09341	0.536	0	0.692831	4	FALSE	1069	454736	0.0023453	NA	NA	NA	NA	NA	NA	NA	NA	NA	NA	NA	NA	NA	-0.0195067	0.0299455	0.980682	0.92478	1.03996	0.514784	47.9597	0.0871376	6	FALSE	7969	791524	0.00996757
389.4	Tinnitus	sense organs	-0.000403318	0.00610758	0.999597	0.987702	1.01163	0.947	0	0.613062	9	FALSE	42562	389138	0.0985916	0.00750093	0.0190592	1.00753	0.970587	1.04588	0.693906	0	0.872618	10	FALSE	3599	263052	0.013497	0.00176614	0.00562118	1.00177	0.990791	1.01287	0.753374	37.0324	0.0871521	13	FALSE	55230	724092	0.0708693
389.5	Disorders of acoustic nerve	sense organs	-0.0664666	0.0545489	0.935694	0.840818	1.04128	0.223	60.9266	0.07736	3	FALSE	489	463443	0.00105403	0.0990549	0.119733	1.10413	0.873177	1.39616	0.408067	0	0.417363	3	FALSE	128	267435	0.000478392	-0.017273	0.0422716	0.982875	0.904725	1.06778	0.68282	22.9033	0.239583	9	FALSE	7302	806119	0.0089769
394	Rheumatic disease of the heart valves	circulatory system	0.00827475	0.0123899	1.00831	0.984119	1.03309	0.504	0	0.907464	11	FALSE	7519	453775	0.0162998	0.0196103	0.0160264	1.0198	0.988269	1.05235	0.221092	9.0499	0.359794	9	FALSE	4194	263652	0.0156583	0.0184262	0.00882042	1.0186	1.00114	1.03636	0.0367042	0	0.815503	14	FALSE	21411	789130	0.0264157
394.1	Mitral valve stenosis and aortic valve stenosis	circulatory system	-0.0154593	0.0247463	0.98466	0.938041	1.03359	0.532	41.7965	0.142785	5	FALSE	1859	461169	0.00401488	-0.111309	0.0342091	0.894662	0.836643	0.956705	0.00113875	50.4722	0.132779	3	FALSE	942	265811	0.00353136	-0.0300268	0.0179476	0.97042	0.936877	1.00516	0.0943233	61.258	0.00400174	11	FALSE	9924	798614	0.012274
394.2	Mitral valve disease	circulatory system	0.10024	0.0383354	1.10544	1.02542	1.19169	0.00893	0	0.960771	7	FALSE	831	463047	0.00179142	0.0414351	0.0416819	1.04231	0.96054	1.13103	0.320185	66.6571	0.0103808	6	FALSE	650	266128	0.00243648	0.06183	0.0216751	1.06378	1.01954	1.10995	0.00433662	7.46775	0.372748	11	FALSE	8884	800796	0.0109722
394.3	Aortic valve disease	circulatory system	-0.177198	0.0974372	0.837614	0.691999	1.01387	0.069	0	0.676808	2	FALSE	169	452669	0.000373202	NA	NA	NA	NA	NA	NA	NA	NA	NA	NA	NA	NA	NA	-0.139551	0.063779	0.869749	0.767547	0.985559	0.0286667	0	0.579981	4	FALSE	6765	794722	0.00844056
394.4	Acute rheumatic heart disease	circulatory system	NA	NA	NA	NA	NA	NA	NA	NA	NA	NA	NA	NA	NA	0.0377056	0.108684	1.03843	0.839196	1.28495	0.728644	32.2956	0.228319	3	FALSE	118	265162	0.000444813	0.205762	0.0663804	1.22846	1.07859	1.39915	0.00193688	40.2333	0.153047	5	FALSE	6718	760617	0.00875498
394.7	Disease of tricuspid valve	circulatory system	-0.0104959	0.0261254	0.989559	0.940164	1.04155	0.688	0	0.696168	8	FALSE	1671	459508	0.00362332	0.0164787	0.0307477	1.01662	0.957159	1.07976	0.592005	0	0.98562	7	FALSE	1138	264709	0.00428066	0.0158096	0.0162346	1.01594	0.984118	1.04878	0.330145	0	0.65203	12	FALSE	10803	795852	0.0133923
395	Heart valve disorders	circulatory system	0.00597129	0.00709482	1.00599	0.992097	1.02008	0.4	7.5294	0.372172	11	FALSE	25851	433079	0.0563289	0.0233657	0.0112924	1.02364	1.00123	1.04655	0.0385316	0	0.494683	11	FALSE	8928	260383	0.0331513	0.0135931	0.00545141	1.01369	1.00291	1.02457	0.0126488	0	0.600767	14	FALSE	50121	764590	0.06152
395.1	Nonrheumatic mitral valve disorders	circulatory system	0.0551176	0.0111467	1.05666	1.03383	1.08	7.62e-07	0	0.48924	11	TRUE	9733	448688	0.0212316	0.0620092	0.0152826	1.06397	1.03258	1.09632	4.96e-05	33.8521	0.137052	10	FALSE	4749	262633	0.0177611	0.0555708	0.00786738	1.05714	1.04097	1.07357	1.62e-12	0	0.456404	14	TRUE	26177	782426	0.0323731
395.2	Nonrheumatic aortic valve disorders	circulatory system	-0.0228082	0.00948769	0.97745	0.959442	0.995796	0.0162	0	0.765057	11	FALSE	13954	447119	0.0302642	-0.0242646	0.0168552	0.976027	0.944311	1.00881	0.149983	0	0.903622	9	FALSE	3833	264453	0.014287	-0.0222289	0.00748573	0.978016	0.963772	0.992471	0.00298277	0	0.977293	13	FALSE	28704	782635	0.0353786
395.3	Nonrheumatic tricuspid valve disorders	circulatory system	0.0273031	0.0320089	1.02768	0.965187	1.09422	0.394	11.7299	0.340252	6	FALSE	1189	458841	0.00258461	0.0204168	0.0469327	1.02063	0.930932	1.11896	0.663545	0	0.881347	4	FALSE	504	265295	0.00189617	0.0480285	0.0213523	1.0492	1.0062	1.09404	0.0244912	0	0.431945	8	FALSE	9032	796322	0.0112149
395.4	Nonrheumatic pulmonary valve disorders	circulatory system	-0.0302541	0.04661	0.970199	0.885495	1.06301	0.516	5.62281	0.36488	4	FALSE	534	462708	0.00115275	-0.00108857	0.0577744	0.998912	0.891969	1.11868	0.984967	0	0.598454	2	FALSE	356	266087	0.00133612	-0.00937097	0.0320358	0.990673	0.930382	1.05487	0.769892	6.63471	0.377159	7	FALSE	7502	800426	0.00928548
395.6	Heart valve replaced	circulatory system	0.0244468	0.0136169	1.02475	0.997761	1.05247	0.0726	0	0.486488	10	FALSE	6546	458311	0.0140817	0.0401932	0.0254431	1.04101	0.990372	1.09424	0.114168	24.8406	0.239349	7	FALSE	1657	265765	0.0061962	0.0243231	0.0109453	1.02462	1.00287	1.04684	0.0262673	15.2617	0.29053	13	FALSE	16314	795696	0.0200909
396	Abnormal heart sounds	circulatory system	-0.0322631	0.0120533	0.968252	0.945646	0.991398	0.00744	0	0.944522	11	FALSE	8831	446163	0.019409	0.00315306	0.0171228	1.00316	0.970051	1.0374	0.853901	12.4299	0.328493	10	FALSE	3751	262991	0.0140623	-0.015775	0.00908183	0.984349	0.966982	1.00203	0.0823901	0	0.992648	13	FALSE	21320	780213	0.026599
401	Hypertension	circulatory system	-0.0576871	0.00372707	0.943945	0.937075	0.950866	4.89e-54	55.476	0.0100646	12	TRUE	267213	189266	0.585379	-0.0448199	0.00466922	0.95617	0.947459	0.96496	8.07e-22	51.1067	0.020787	12	TRUE	86919	183170	0.321816	-0.0515028	0.00276596	0.949801	0.944666	0.954964	2.2e-77	61.5022	0.00130506	14	TRUE	399982	415413	0.490538
401.1	Essential hypertension	circulatory system	-0.0576236	0.00371847	0.944005	0.93715	0.95091	3.66e-54	57.8087	0.00633232	12	TRUE	265233	190823	0.58158	-0.045536	0.00467764	0.955485	0.946765	0.964285	2.14e-22	43.2839	0.054364	12	TRUE	86286	183684	0.319613	-0.05188	0.00276499	0.949443	0.944311	0.954602	1.51e-78	61.5482	0.00128682	14	TRUE	396836	417497	0.487314
401.2	Hypertensive heart and/or renal disease	circulatory system	-0.0305021	0.00642867	0.969958	0.957814	0.982257	2.09e-06	0	0.752185	11	TRUE	37145	353508	0.0950844	0.00712806	0.0159559	1.00715	0.976144	1.03915	0.655066	0	0.699393	10	FALSE	5102	208706	0.0238625	-0.0265981	0.00561098	0.973753	0.963103	0.98452	2.13e-06	0	0.644353	13	TRUE	53797	603523	0.0818429
401.21	Hypertensive heart disease	circulatory system	-0.00597956	0.0092828	0.994038	0.976116	1.01229	0.519	0	0.602558	10	FALSE	15923	378191	0.040402	0.0291504	0.0221352	1.02958	0.985867	1.07523	0.187862	31.3293	0.167526	9	FALSE	2522	211067	0.0118077	-0.00220963	0.00810881	0.997793	0.98206	1.01378	0.785239	0	0.949876	13	FALSE	24491	630972	0.0373644
401.22	Hypertensive chronic kidney disease	circulatory system	-0.0610007	0.0191631	0.940823	0.906142	0.976831	0.00146	0	0.841784	6	FALSE	3213	133992	0.0234175	-0.0226557	0.0227757	0.977599	0.934919	1.02223	0.319868	9.62217	0.355546	7	FALSE	2177	185724	0.0115859	-0.0431302	0.0116274	0.957787	0.936206	0.979865	0.000207791	0	0.866647	9	FALSE	14585	357164	0.0392335
401.3	Other hypertensive complications	circulatory system	-0.0255185	0.0172343	0.974804	0.942427	1.00829	0.139	28.5611	0.181647	10	FALSE	4255	399396	0.0105413	0.0428553	0.0279463	1.04379	0.988152	1.10255	0.125155	0	0.740143	8	FALSE	1454	213135	0.00677574	-0.0141895	0.0130741	0.985911	0.960968	1.0115	0.277784	6.01317	0.386317	12	FALSE	11064	653912	0.0166382
411	Ischemic Heart Disease	circulatory system	-0.0564119	0.00403448	0.94515	0.937706	0.952653	2e-44	36.9651	0.0952342	12	TRUE	108249	344531	0.239076	-0.0453802	0.007356	0.955634	0.941955	0.969512	6.87e-10	43.5143	0.0601739	11	TRUE	22937	248074	0.0846349	-0.0533473	0.00336158	0.948051	0.941825	0.954318	1.03e-56	55.1855	0.00652787	14	TRUE	153508	659011	0.188929
411.1	Unstable angina (intermediate coronary syndrome)	circulatory system	-0.0935921	0.00957499	0.910654	0.893724	0.927905	1.45e-22	54.515	0.0151798	11	TRUE	13450	424942	0.0306803	-0.0922845	0.0188896	0.911846	0.878704	0.946238	1.03e-06	0	0.74934	8	TRUE	3018	256011	0.0116512	-0.0899845	0.00808586	0.913945	0.899575	0.928545	9.1e-29	39.052	0.0666591	14	TRUE	24758	747772	0.0320479
411.2	Myocardial infarction	circulatory system	-0.0738695	0.00628259	0.928793	0.917426	0.9403	6.44e-32	51.8346	0.0186284	12	TRUE	32972	411430	0.0741941	-0.0619392	0.0132135	0.93994	0.91591	0.964601	2.76e-06	0	0.993953	10	TRUE	6279	255659	0.0239713	-0.0719871	0.00535629	0.930543	0.920825	0.940363	3.54e-41	30.56	0.132005	14	TRUE	51039	733362	0.0650675
411.3	Angina pectoris	circulatory system	-0.0857181	0.00617251	0.917853	0.906816	0.929025	7.59e-44	1.12944	0.432797	12	TRUE	34217	408230	0.0773358	-0.0705205	0.0107115	0.931909	0.912548	0.95168	4.59e-11	0	0.918609	11	TRUE	9719	255348	0.0366662	-0.0799226	0.00511948	0.923188	0.913971	0.932498	6.08e-55	12.4352	0.317055	14	TRUE	54678	729950	0.0696865
411.4	Coronary atherosclerosis	circulatory system	-0.0596164	0.004317	0.942126	0.934188	0.950131	2.23e-43	52.0589	0.0179945	12	TRUE	90411	359307	0.201039	-0.053268	0.00928713	0.948126	0.931024	0.965542	9.71e-09	29.6425	0.16349	11	TRUE	13992	250920	0.0528175	-0.0578995	0.00370624	0.943745	0.936914	0.950625	5.14e-55	59.9246	0.00206731	14	TRUE	124672	676415	0.155629
411.41	Aneurysm and dissection of heart	circulatory system	0.00474026	0.0503363	1.00475	0.910358	1.10893	0.925	0	0.952569	4	FALSE	468	442947	0.00105544	0.0365365	0.0805837	1.03721	0.885675	1.21468	0.650262	0	0.634094	2	FALSE	184	254425	0.000722677	0.00431704	0.0358803	1.00433	0.936124	1.0775	0.904231	0	0.999551	6	FALSE	6970	767786	0.00899638
411.8	Other chronic ischemic heart disease, unspecified	circulatory system	-0.0773766	0.005277	0.925541	0.916018	0.935164	1.11e-48	21.7267	0.230057	12	TRUE	51476	395438	0.115181	-0.063352	0.0112934	0.938613	0.918065	0.95962	2.03e-08	34.7281	0.130051	10	TRUE	8733	255515	0.0330485	-0.0750736	0.00463831	0.927675	0.91928	0.936147	6.38e-59	15.9053	0.279594	14	TRUE	70443	717374	0.0894154
411.9	Other acute and subacute forms of ischemic heart disease	circulatory system	-0.0690489	0.020959	0.933281	0.89572	0.972418	0.000986	0	0.728708	4	FALSE	2576	440318	0.00581629	-0.0837945	0.0340077	0.91962	0.860322	0.983005	0.0137401	0	0.729595	2	FALSE	956	257936	0.00369266	-0.0667959	0.0168225	0.935386	0.905048	0.966741	7.17e-05	0	0.734311	9	FALSE	9973	765035	0.0128683
414	Other forms of chronic heart disease	circulatory system	-0.00375283	0.00942665	0.996254	0.978016	1.01483	0.691	20.503	0.248166	11	FALSE	13833	422641	0.0316926	-0.00128583	0.0171247	0.998715	0.965751	1.0328	0.940146	57.6991	0.0153367	9	FALSE	3755	254487	0.0145406	-0.00262037	0.00771346	0.997383	0.982418	1.01258	0.734071	21.2545	0.228627	13	FALSE	26409	743369	0.0343073
414.2	ASCVD	circulatory system	-0.00427188	0.0277962	0.995737	0.942941	1.05149	0.878	48.5836	0.119935	4	FALSE	1662	306170	0.00539905	0.109916	0.0847822	1.11618	0.945299	1.31796	0.19482	51.8173	0.149687	2	FALSE	170	77134	0.00219911	-0.0120962	0.0218731	0.987977	0.946517	1.03125	0.580251	0	0.454775	6	FALSE	8671	456106	0.0186563
415	Pulmonary heart disease	circulatory system	0.059719	0.00954034	1.06154	1.04187	1.08157	3.86e-10	38.5497	0.0920714	11	TRUE	14350	448329	0.031015	0.0369925	0.0165252	1.03769	1.00461	1.07184	0.025185	0	0.778551	10	FALSE	4170	267861	0.0153291	0.057231	0.00733051	1.0589	1.0438	1.07422	5.85e-15	33.0961	0.117643	13	TRUE	30043	791957	0.0365487
415.1	Acute pulmonary heart disease	circulatory system	0.0904238	0.0144596	1.09464	1.06405	1.1261	4.01e-10	11.8019	0.336385	9	TRUE	6204	458052	0.0133633	0.0780948	0.0276893	1.08123	1.02411	1.14152	0.00479642	0	0.691467	8	FALSE	1497	269418	0.00552572	0.0884858	0.0110671	1.09252	1.06908	1.11648	1.29e-15	0	0.642312	11	TRUE	16622	805791	0.0202113
415.11	Pulmonary embolism and infarction, acute	circulatory system	0.0958425	0.0147162	1.10059	1.06929	1.13279	7.38e-11	0	0.655696	9	TRUE	6005	458633	0.012924	0.0799644	0.0284695	1.08325	1.02446	1.14541	0.00497307	0	0.765932	8	FALSE	1417	265776	0.00530328	0.093361	0.0112408	1.09786	1.07393	1.12231	9.94e-17	0	0.889496	11	TRUE	16325	806594	0.0198379
415.2	Chronic pulmonary heart disease	circulatory system	0.0337022	0.0127673	1.03428	1.00872	1.06048	0.0083	0	0.511595	10	FALSE	7686	455951	0.0165776	0.0280081	0.0203525	1.0284	0.988188	1.07026	0.168776	0	0.906673	9	FALSE	2655	269474	0.0097564	0.0354563	0.00963085	1.03609	1.01672	1.05584	0.000231836	0	0.797942	13	FALSE	19523	801232	0.0237866
415.21	Primary pulmonary hypertension	circulatory system	0.0342282	0.0311673	1.03482	0.973499	1.10001	0.272	39.4026	0.15854	5	FALSE	1286	466745	0.00274768	0.0192712	0.0386557	1.01946	0.945073	1.0997	0.618108	0	0.5584	7	FALSE	718	271676	0.00263589	0.0229043	0.0194643	1.02317	0.984871	1.06296	0.239301	17.0408	0.281451	11	FALSE	9464	814225	0.0114898
416	Cardiomegaly	circulatory system	0.0106835	0.00981039	1.01074	0.991492	1.03036	0.276	27.1606	0.185724	11	FALSE	12585	447184	0.0273724	0.0150102	0.0147085	1.01512	0.986277	1.04481	0.307486	0	0.664227	8	FALSE	5202	266832	0.0191226	0.0153315	0.00746964	1.01545	1.00069	1.03043	0.0401201	12.7744	0.313391	14	FALSE	28202	789967	0.0344697
418	Nonspecific chest pain	circulatory system	-0.0293413	0.00482935	0.971085	0.961937	0.98032	1.24e-09	56.7391	0.0135497	10	TRUE	79860	352206	0.184833	-0.0015142	0.00969869	0.998487	0.979686	1.01765	0.875935	30.7393	0.162861	10	FALSE	18922	237595	0.0737651	-0.0238348	0.00388443	0.976447	0.969041	0.983909	8.46e-10	48.7808	0.0287591	12	TRUE	128857	644781	0.16656
418.1	Precordial pain	circulatory system	-0.0456508	0.0153685	0.955376	0.927027	0.984591	0.00297	0	0.704666	9	FALSE	4692	462829	0.0100359	-0.0164422	0.0164996	0.983692	0.95239	1.01602	0.318997	0	0.835208	9	FALSE	3884	267026	0.0143369	-0.0294132	0.0107256	0.971015	0.950816	0.991644	0.00610053	7.12618	0.374827	13	FALSE	16055	781651	0.0201265
420	Carditis	circulatory system	0.0383846	0.0136256	1.03913	1.01175	1.06726	0.00485	0	0.635748	11	FALSE	6374	461637	0.0136193	0.0219947	0.0205105	1.02224	0.98196	1.06417	0.283556	0	0.813862	9	FALSE	2568	271362	0.00937466	0.0333059	0.0102554	1.03387	1.01329	1.05486	0.00116363	0	0.797484	13	FALSE	17533	813152	0.0211067
420.1	Myocarditis	circulatory system	-0.0597091	0.0811742	0.942039	0.803476	1.1045	0.462	0	0.498262	3	FALSE	211	463842	0.000454689	NA	NA	NA	NA	NA	NA	NA	NA	NA	NA	NA	NA	NA	0.0223962	0.052235	1.02265	0.923133	1.13289	0.668098	0	0.482389	5	FALSE	6964	780326	0.00884553
420.2	Pericarditis	circulatory system	0.0565709	0.0172746	1.0582	1.02297	1.09464	0.00106	0	0.814673	7	FALSE	3914	465706	0.0083344	0.021925	0.0247389	1.02217	0.973787	1.07295	0.37548	0	0.716926	9	FALSE	1752	271965	0.00640077	0.042945	0.0128975	1.04388	1.01782	1.0706	0.000869352	0	0.954298	13	FALSE	13343	817810	0.0160536
420.21	Acute pericarditis	circulatory system	0.02203	0.0410298	1.02227	0.943285	1.10788	0.591	0	0.988559	5	FALSE	736	467011	0.0015735	0.0240807	0.0860456	1.02437	0.865398	1.21255	0.779585	0	0.385326	2	FALSE	200	271978	0.000734813	0.0218053	0.0315319	1.02204	0.960793	1.0872	0.489232	0	0.982609	7	FALSE	7750	821318	0.00934785
420.22	Chronic pericarditis	circulatory system	0.0239399	0.0582643	1.02423	0.913697	1.14813	0.681	0	0.459812	4	FALSE	356	464420	0.00076596	0.0326639	0.0869381	1.0332	0.871333	1.22515	0.707129	0	0.721092	2	FALSE	171	267283	0.000639362	0.0127044	0.0381693	1.01279	0.939783	1.09146	0.739252	0	0.723328	6	FALSE	7335	821922	0.00884527
420.3	Endocarditis	circulatory system	0.0317062	0.0229235	1.03221	0.986864	1.07965	0.167	0	0.570304	8	FALSE	2318	466991	0.00493918	0.0161927	0.0390779	1.01632	0.941389	1.09722	0.678603	0	0.664223	6	FALSE	726	272970	0.00265258	0.0214469	0.0173792	1.02168	0.987463	1.05708	0.217183	0	0.858824	11	FALSE	10390	820048	0.0125115
425	Cardiomyopathy	circulatory system	0.0586294	0.00937955	1.06038	1.04107	1.08006	4.08e-10	15.7846	0.293556	11	TRUE	14682	451208	0.0315139	0.0511591	0.0200409	1.05249	1.01195	1.09465	0.010688	0.61378	0.428659	9	FALSE	2744	271183	0.0100173	0.0556684	0.00768178	1.05725	1.04145	1.07329	4.27e-13	0	0.675438	13	TRUE	27825	802487	0.0335115
425.1	Primary/intrinsic cardiomyopathies	circulatory system	0.0598861	0.00963266	1.06172	1.04186	1.08195	5.07e-10	0	0.548578	11	TRUE	13898	452291	0.0298119	0.0496646	0.0210307	1.05092	1.00848	1.09514	0.0181998	3.73187	0.403778	9	FALSE	2477	271481	0.00904153	0.0576072	0.00793001	1.0593	1.04296	1.07589	3.75e-13	0	0.812145	13	TRUE	26481	803868	0.0318914
425.11	Hypertrophic obstructive cardiomyopathy	circulatory system	-0.0337293	0.0431054	0.966833	0.888506	1.05207	0.434	0	0.854192	5	FALSE	671	469662	0.00142665	-0.110821	0.0755912	0.895099	0.771841	1.03804	0.142634	0	0.905182	2	FALSE	235	271487	0.000864855	-0.0411978	0.0318179	0.959639	0.901622	1.02139	0.19539	0	0.60667	9	FALSE	7700	821791	0.0092828
425.12	Other hypertrophic cardiomyopathy	circulatory system	-0.0211479	0.0444132	0.979074	0.897452	1.06812	0.634	0	0.583137	4	FALSE	641	469761	0.00136266	-0.0996598	0.0790905	0.905145	0.775169	1.05692	0.207643	0	0.756069	2	FALSE	220	272903	0.000805498	-0.0186952	0.0322318	0.981478	0.921393	1.04548	0.561898	0	0.497231	9	FALSE	7668	823897	0.00922117
425.2	Secondary/extrinsic cardiomyopathies	circulatory system	0.051215	0.0269375	1.05255	0.99842	1.10961	0.0573	38.2236	0.137296	7	FALSE	1657	464149	0.00355727	0.059792	0.0481445	1.06162	0.966021	1.16667	0.214263	38.7115	0.147733	6	FALSE	488	272230	0.00178939	0.0494031	0.0192134	1.05064	1.01181	1.09096	0.0101324	0.616742	0.435066	11	FALSE	9689	820185	0.0116753
425.8	Other cardiomyopathy	circulatory system	0.101762	0.0569083	1.10712	0.990272	1.23776	0.0737	8.75196	0.334234	3	FALSE	437	466192	0.000936504	-0.0522583	0.130867	0.949084	0.734362	1.22659	0.689656	0	0.330224	2	FALSE	96	268884	0.000356904	0.051274	0.0415753	1.05261	0.97024	1.14198	0.217472	0	0.424024	6	FALSE	7249	821960	0.00874207
426	Cardiac conduction disorders	circulatory system	0.0223339	0.00563789	1.02259	1.01135	1.03395	7.45e-05	63.59	0.00219752	11	FALSE	45163	382621	0.105574	0.0441273	0.0112622	1.04512	1.0223	1.06844	8.92e-05	29.542	0.173122	10	FALSE	9206	245983	0.0360752	0.0255614	0.00470392	1.02589	1.01648	1.03539	5.51e-08	45.814	0.0312091	14	TRUE	71921	676644	0.0960785
426.2	Atrioventricular [AV] block	circulatory system	0.0592905	0.0105054	1.06108	1.03946	1.08316	1.66e-08	35.8985	0.111662	11	TRUE	11159	434160	0.0250584	0.0622206	0.0212813	1.0642	1.02072	1.10952	0.00345865	32.7071	0.156256	9	FALSE	2359	253735	0.00921146	0.0607132	0.00881015	1.06259	1.0444	1.0811	5.53e-12	5.97539	0.386528	13	TRUE	22572	736081	0.0297527
426.21	First degree AV block	circulatory system	0.0562652	0.0152747	1.05788	1.02668	1.09003	0.00023	63.2836	0.0182278	6	FALSE	5146	439722	0.0115675	0.124014	0.0338095	1.13203	1.05945	1.20959	0.000244426	0	0.727112	4	FALSE	958	253972	0.00375789	0.0665559	0.012748	1.06882	1.04245	1.09586	1.78e-07	12.1715	0.33524	8	TRUE	14027	742411	0.0185435
426.22	Mobitz II AV block	circulatory system	0.0326268	0.10508	1.03316	0.840863	1.26945	0.756	0	0.812669	2	FALSE	167	305715	0.000545962	NA	NA	NA	NA	NA	NA	NA	NA	NA	NA	NA	NA	NA	-0.00693906	0.0706884	0.993085	0.864602	1.14066	0.921802	0	0.729217	4	FALSE	6310	409560	0.015173
426.23	Second degree AV block	circulatory system	0.051049	0.0255653	1.05237	1.00094	1.10645	0.0458	16.2336	0.311152	5	FALSE	1819	445048	0.00407056	0.0356737	0.0497204	1.03632	0.940093	1.14239	0.473074	0	0.353529	2	FALSE	474	254202	0.00186119	0.0536619	0.0207784	1.05513	1.01302	1.09898	0.00980636	13.5636	0.314922	11	FALSE	8718	748487	0.0115134
426.24	Atrioventricular block, complete	circulatory system	0.044971	0.0175922	1.046	1.01055	1.08269	0.0106	45.4215	0.0764741	8	FALSE	3961	443714	0.00884794	0.0267741	0.0360816	1.02714	0.957007	1.1024	0.458061	51.5445	0.0666914	6	FALSE	855	253879	0.00335644	0.0409203	0.0147095	1.04177	1.01216	1.07224	0.00540405	35.9171	0.103081	12	FALSE	11561	746291	0.015255
426.25	Other heart block	circulatory system	0.0370162	0.0376526	1.03771	0.963887	1.11719	0.326	0	0.647544	4	FALSE	918	437978	0.00209161	NA	NA	NA	NA	NA	NA	NA	NA	NA	NA	NA	NA	NA	0.0347168	0.0327443	1.03533	0.970969	1.10395	0.289036	0	0.921486	6	FALSE	7198	714396	0.00997514
426.3	Bundle branch block	circulatory system	0.0205517	0.0114204	1.02076	0.99817	1.04387	0.0719	0	0.668563	11	FALSE	9431	433092	0.0213119	0.0316144	0.0207349	1.03212	0.991015	1.07493	0.127336	0	0.568811	9	FALSE	2475	251879	0.00973053	0.0299063	0.00912037	1.03036	1.0121	1.04894	0.00104152	0	0.769089	13	FALSE	21273	734945	0.0281308
426.31	Right bundle branch block	circulatory system	0.0148282	0.0197278	1.01494	0.976444	1.05495	0.452	26.7839	0.224168	7	FALSE	3402	436409	0.00773514	-0.0130207	0.080803	0.987064	0.842491	1.15644	0.871982	0	0.423065	4	FALSE	224	252616	0.000885936	0.0319549	0.0160451	1.03247	1.00051	1.06546	0.0464194	45.8582	0.0475343	11	FALSE	11275	740097	0.0150059
426.32	Left bundle branch block	circulatory system	0.0213382	0.0152927	1.02157	0.991402	1.05265	0.163	0	0.447177	8	FALSE	5001	441366	0.0112038	0.0175056	0.0226338	1.01766	0.973502	1.06382	0.439269	30.6201	0.194361	7	FALSE	2089	252472	0.00820628	0.0267623	0.0116316	1.02712	1.00397	1.05081	0.0214013	0	0.460975	12	FALSE	14749	743824	0.0194431
426.4	Anomalous atrioventricular excitation	circulatory system	0.0670396	0.0479979	1.06934	0.973328	1.17482	0.162	21.2	0.279574	5	FALSE	529	446694	0.00118286	-0.0554967	0.075157	0.946015	0.81644	1.09615	0.460266	63.7451	0.0634026	3	FALSE	212	250928	0.000844151	0.0353965	0.0373054	1.03603	0.962982	1.11462	0.342706	25.6099	0.233338	7	FALSE	6897	748457	0.00913082
426.7	Abnormal electrocardiogram [ECG] [EKG]	circulatory system	-0.0146325	0.00921852	0.985474	0.967828	1.00344	0.112	18.1912	0.280888	9	FALSE	16418	402992	0.0391455	0.0521688	0.0244738	1.05355	1.00421	1.10532	0.0330383	0	0.507283	8	FALSE	2110	82978	0.0247979	-0.00545806	0.00784257	0.994557	0.979386	1.00996	0.486458	5.99057	0.38647	11	FALSE	29133	701426	0.0398777
426.8	Other cardiac conduction disorders	circulatory system	0.0125813	0.0443192	1.01266	0.928409	1.10456	0.777	0	0.790118	5	FALSE	655	442705	0.00147735	-0.069061	0.0845958	0.93327	0.790677	1.10158	0.414292	0	0.45868	3	FALSE	192	250283	0.000766544	0.0152247	0.032357	1.01534	0.952949	1.08182	0.637982	0	0.824265	7	FALSE	7227	747707	0.00957302
426.9	Cardiac pacemaker/device in situ	circulatory system	0.0415272	0.00878356	1.0424	1.02461	1.0605	2.27e-06	0	0.944175	11	TRUE	16605	431879	0.0370247	0.0484958	0.0182721	1.04969	1.01276	1.08796	0.00795234	32.2445	0.160018	9	FALSE	3281	253240	0.0127904	0.0376693	0.00737316	1.03839	1.02349	1.0535	3.24e-07	0	0.487487	13	TRUE	29490	733268	0.0386623
426.91	Cardiac pacemaker in situ	circulatory system	0.0603492	0.010183	1.06221	1.04122	1.08362	3.1e-09	0	0.738242	11	TRUE	12125	436126	0.0270496	0.0668217	0.0200191	1.0691	1.02797	1.11189	0.00084417	50.7957	0.0388231	9	FALSE	2703	253101	0.0105667	0.0600789	0.00855767	1.06192	1.04426	1.07988	2.21e-12	19.4945	0.246628	13	TRUE	23088	737933	0.0303382
426.92	Cardiac defibrillator in situ	circulatory system	0.023465	0.0146763	1.02374	0.994714	1.05362	0.11	0	0.878376	9	FALSE	5955	437444	0.0134303	0.0473742	0.0429814	1.04851	0.963804	1.14067	0.270374	20.6814	0.271782	7	FALSE	594	87938	0.00670944	0.0239565	0.0126882	1.02425	0.999089	1.05004	0.0590133	0	0.685877	11	FALSE	13890	741010	0.0183998
427	Cardiac dysrhythmias	circulatory system	0.0734086	0.00410094	1.07617	1.06755	1.08485	1.17e-71	66.8084	0.000499201	12	TRUE	104342	330088	0.240181	0.0551334	0.0064226	1.05668	1.04346	1.07007	9.14e-18	74.9813	7.36e-06	12	TRUE	32565	231791	0.123186	0.0640716	0.00324127	1.06617	1.05942	1.07296	5.68e-87	81.9109	3.63e-10	14	TRUE	168209	609959	0.21616
427.1	Paroxysmal tachycardia, unspecified	circulatory system	0.0645617	0.0101606	1.06669	1.04566	1.08815	2.1e-10	9.78819	0.350932	11	TRUE	11871	432050	0.0267412	0.079362	0.0160911	1.0826	1.04899	1.11728	8.14e-07	12.8055	0.327758	9	TRUE	4179	252046	0.0163099	0.0692468	0.00779628	1.0717	1.05545	1.0882	6.56e-19	31.2746	0.13307	13	TRUE	26113	732246	0.0344336
427.11	Paroxysmal supraventricular tachycardia	circulatory system	0.0748557	0.014477	1.07773	1.04758	1.10875	2.33e-07	0	0.919808	11	TRUE	5686	439854	0.012762	0.0828224	0.018807	1.08635	1.04703	1.12714	1.06e-05	0	0.581933	9	TRUE	3019	253239	0.0117811	0.0779778	0.0102576	1.0811	1.05958	1.10305	2.92e-14	0	0.796176	13	TRUE	17129	741246	0.0225865
427.12	Paroxysmal ventricular tachycardia	circulatory system	0.0516447	0.01415	1.053	1.0242	1.08261	0.000262	11.0503	0.341011	10	FALSE	6023	438963	0.0135353	0.0693126	0.0303554	1.07177	1.00987	1.13747	0.0224087	41.4069	0.102322	8	FALSE	1158	253128	0.00455393	0.0566534	0.0115905	1.05829	1.03452	1.08261	1.02e-06	46.3594	0.033565	13	TRUE	15056	740777	0.0199197
427.2	Atrial fibrillation and flutter	circulatory system	0.145678	0.00533995	1.15682	1.14478	1.16899	7.18e-164	66.6508	0.000861267	11	TRUE	51289	402806	0.112948	0.163744	0.0103442	1.17791	1.15427	1.20204	1.95e-56	0	0.632141	11	TRUE	10862	250340	0.0415847	0.145354	0.00452199	1.15645	1.14624	1.16674	1.08e-226	64.6453	0.000450094	14	TRUE	77301	701285	0.0992838
427.21	Atrial fibrillation	circulatory system	0.146805	0.00622614	1.15813	1.14408	1.17235	6.35e-123	67.2709	0.00115634	10	TRUE	39472	404386	0.0889293	0.158491	0.0141384	1.17174	1.13972	1.20466	3.65e-29	0	0.695078	10	TRUE	5985	250529	0.0233321	0.143074	0.00533151	1.15382	1.14182	1.16594	1.24e-158	62.7871	0.00126739	13	TRUE	60291	702932	0.0789953
427.22	Atrial flutter	circulatory system	0.15168	0.0102766	1.16379	1.14058	1.18747	2.66e-49	34.1268	0.134843	10	TRUE	12642	430469	0.0285301	0.197438	0.0296347	1.21828	1.14953	1.29113	2.69e-11	4.01205	0.399065	8	TRUE	1271	251831	0.00502169	0.156389	0.00887925	1.16928	1.14911	1.18981	1.96e-69	34.0224	0.117949	12	TRUE	23220	732221	0.030737
427.3	Other specified cardiac dysrhythmias	circulatory system	0.0254359	0.0073383	1.02576	1.01111	1.04062	0.000528	30.7383	0.153934	11	FALSE	25169	401373	0.0590071	0.0414191	0.0150237	1.04229	1.01205	1.07344	0.00583507	0	0.797043	10	FALSE	5008	248814	0.0197304	0.0297115	0.00612975	1.03016	1.01785	1.04261	1.25e-06	0	0.817819	14	TRUE	42454	698269	0.0573143
427.4	Cardiac arrest and ventricular fibrillation	circulatory system	0.0229518	0.0208678	1.02322	0.982212	1.06593	0.271	0	0.845905	6	FALSE	2677	443834	0.00599537	-0.0671367	0.0400957	0.935067	0.864397	1.01152	0.0940496	0	0.928121	5	FALSE	673	253797	0.00264471	0.00107938	0.0170247	1.00108	0.968227	1.03505	0.949448	0	0.587841	11	FALSE	9993	746336	0.0132125
427.41	Ventricular fibrillation and flutter	circulatory system	0.0369754	0.030979	1.03767	0.976537	1.10262	0.233	35.1762	0.201159	4	FALSE	1234	445453	0.00276256	0.00481219	0.0719529	1.00482	0.872657	1.15701	0.946677	0.208817	0.316805	2	FALSE	241	250784	0.000960064	0.0214744	0.0253545	1.02171	0.972175	1.07376	0.397015	2.55825	0.405778	7	FALSE	7842	748913	0.0103627
427.42	Cardiac arrest	circulatory system	0.0102056	0.0269346	1.01026	0.958309	1.06502	0.705	0	0.46268	6	FALSE	1616	445066	0.00361779	-0.0942448	0.0496862	0.91006	0.825614	1.00314	0.0578542	0	0.778741	3	FALSE	472	251247	0.00187511	-0.0148529	0.0214392	0.985257	0.944714	1.02754	0.488439	0	0.727753	9	FALSE	8543	747703	0.0112966
427.5	Arrhythmia (cardiac) NOS	circulatory system	0.0426776	0.00885803	1.0436	1.02564	1.06188	1.45e-06	49.7428	0.0362573	10	TRUE	17254	409431	0.0404373	0.0685207	0.0179312	1.07092	1.03394	1.10923	0.00013274	37.1963	0.121184	9	FALSE	3686	248023	0.0146439	0.045745	0.00719666	1.04681	1.03215	1.06168	2.07e-10	61.2538	0.00199034	13	TRUE	34143	705446	0.0461648
427.6	Premature beats	circulatory system	0.109455	0.0144542	1.11567	1.08451	1.14773	3.66e-14	21.2593	0.247387	10	TRUE	6037	433720	0.013728	0.0836131	0.0289754	1.08721	1.02719	1.15074	0.00390597	32.3856	0.169445	8	FALSE	1313	253023	0.00516246	0.0985348	0.0111381	1.10355	1.07972	1.12791	9.02e-19	35.619	0.105363	12	TRUE	16847	734857	0.0224117
427.61	Supraventricular premature beats	circulatory system	0.117095	0.0330703	1.12423	1.05367	1.19951	0.000399	38.6737	0.163379	5	FALSE	1164	439829	0.0026395	0.0826521	0.0661057	1.08616	0.954171	1.23642	0.211189	0	0.467199	4	FALSE	278	252563	0.00109951	0.101536	0.0232307	1.10687	1.0576	1.15843	1.24e-05	9.78478	0.353581	9	TRUE	8531	743472	0.0113444
427.7	Tachycardia NOS	circulatory system	-0.00931452	0.0101962	0.990729	0.971126	1.01073	0.361	17.0766	0.281106	11	FALSE	12024	421326	0.0277466	-0.00487464	0.0133403	0.995137	0.969455	1.0215	0.714807	0	0.535079	10	FALSE	6463	246291	0.0255703	-0.00761782	0.007483	0.992411	0.977962	1.00707	0.30867	20.4668	0.236657	13	FALSE	27928	715757	0.0375535
427.8	Sinoatrial node dysfunction (Bradycardia)	circulatory system	0.0477686	0.017345	1.04893	1.01387	1.0852	0.00589	2.05152	0.417276	9	FALSE	4114	438441	0.00929602	0.0627402	0.0289857	1.06475	1.00595	1.12699	0.0304245	44.5937	0.0938041	7	FALSE	1320	253790	0.00517424	0.0519028	0.0134723	1.05327	1.02583	1.08146	0.000116897	20.4888	0.248302	11	FALSE	12889	743306	0.0170445
427.9	Palpitations	circulatory system	0.0425917	0.00967333	1.04351	1.02391	1.06348	1.07e-05	34.3759	0.123612	11	TRUE	13504	423102	0.0309295	0.0321199	0.0105517	1.03264	1.0115	1.05422	0.00233424	56.8	0.00779476	12	FALSE	10568	245071	0.0413395	0.0418081	0.00629309	1.04269	1.02991	1.05563	3.06e-11	48.7971	0.0205092	14	TRUE	38488	716350	0.0509884
428	Congestive heart failure; nonhypertensive	circulatory system	0.010779	0.00598004	1.01084	0.999059	1.02275	0.0715	24.7018	0.208408	11	FALSE	39272	422049	0.0851294	0.000802801	0.0117665	1.0008	0.977987	1.02415	0.945604	24.0693	0.221729	10	FALSE	8520	264131	0.0312487	0.00862774	0.00498488	1.00867	0.998858	1.01857	0.0834904	7.83178	0.367612	13	FALSE	61781	755358	0.0756065
428.1	Congestive heart failure (CHF) NOS	circulatory system	0.0162103	0.00732353	1.01634	1.00186	1.03104	0.0269	0	0.953903	11	FALSE	25476	433398	0.0555185	-0.00741973	0.0147597	0.992608	0.964305	1.02174	0.615173	0	0.473761	10	FALSE	5329	265875	0.0196494	0.0107896	0.00603152	1.01085	0.998969	1.02287	0.0736362	0	0.957166	13	FALSE	43419	768414	0.0534827
428.2	Heart failure NOS	circulatory system	0.00751657	0.0118276	1.00754	0.984457	1.03117	0.525	0	0.463233	8	FALSE	8109	458731	0.01737	-0.0251114	0.0184963	0.975201	0.940481	1.0112	0.174576	0	0.748581	7	FALSE	3123	268801	0.0114848	0.00630579	0.00922445	1.00633	0.988295	1.02469	0.494231	14.9155	0.298036	12	FALSE	19742	796767	0.0241785
428.3	Heart failure with reduced EF [Systolic or combined heart failure]	circulatory system	0.0189258	0.00874334	1.01911	1.00179	1.03672	0.0304	23.8714	0.223525	10	FALSE	18014	441499	0.0392024	0.0310958	0.023881	1.03158	0.984413	1.08102	0.192877	55.079	0.0292123	8	FALSE	2020	267087	0.00750631	0.0196147	0.0076102	1.01981	1.00471	1.03513	0.00995408	31.8236	0.136207	12	FALSE	29612	777646	0.0366822
428.4	Heart failure with preserved EF [Diastolic heart failure]	circulatory system	-0.0010085	0.0116441	0.998992	0.976451	1.02205	0.931	0	0.490488	9	FALSE	9950	446920	0.0217786	-0.0123009	0.0255654	0.987774	0.939499	1.03853	0.630406	0	0.940563	7	FALSE	1829	263164	0.00690207	-0.00324877	0.00942833	0.996756	0.978506	1.01535	0.730413	0	0.794907	12	FALSE	21296	785662	0.0263905
429	Ill-defined descriptions and complications of heart disease	circulatory system	-0.0296627	0.0120182	0.970773	0.948173	0.993911	0.0136	0	0.547516	11	FALSE	9012	439781	0.0200805	-0.0272914	0.0228315	0.973078	0.930493	1.01761	0.231954	0	0.618781	9	FALSE	2188	265064	0.00818703	-0.0249544	0.00873221	0.975354	0.958803	0.992191	0.0042667	0	0.964922	13	FALSE	23478	774516	0.0294213
429.1	Heart transplant/surgery	circulatory system	-0.013174	0.0257941	0.986912	0.938259	1.03809	0.61	0	0.779353	9	FALSE	1868	461444	0.00403184	0.0583087	0.0555598	1.06004	0.950672	1.182	0.293959	0	0.680415	6	FALSE	367	264201	0.00138717	0.00403914	0.0205023	1.00405	0.964501	1.04522	0.84382	0	0.996055	11	FALSE	9335	799221	0.0115453
429.2	Abnormal function study of cardiovascular system	circulatory system	-0.028082	0.0182773	0.972309	0.938094	1.00777	0.124	36.9351	0.113006	10	FALSE	3727	454725	0.00812953	-0.0114368	0.0328355	0.988628	0.927008	1.05434	0.72761	0	0.467312	9	FALSE	1009	268393	0.00374533	-0.0196584	0.0140555	0.980534	0.95389	1.00792	0.161925	0	0.581395	12	FALSE	12780	792833	0.0158637
429.3	Symptoms involving cardiovascular system	circulatory system	-0.0392219	0.0185848	0.961537	0.927143	0.997208	0.0348	0	0.798323	8	FALSE	3767	304690	0.0122124	-0.0157916	0.0361573	0.984332	0.91699	1.05662	0.662295	0	0.490906	7	FALSE	881	86602	0.0100705	-0.0329842	0.012421	0.967554	0.944283	0.991398	0.00791878	0	0.828082	10	FALSE	14637	467429	0.0303631
429.9	Cardiac complications, not elsewhere classified	circulatory system	-0.0119696	0.0496812	0.988102	0.896423	1.08916	0.81	57.1014	0.0971909	3	FALSE	523	309526	0.00168683	NA	NA	NA	NA	NA	NA	NA	NA	NA	NA	NA	NA	NA	-0.0279157	0.0343033	0.97247	0.909238	1.0401	0.415764	52.2611	0.0786436	5	FALSE	7523	480046	0.0154296
430	Intracranial hemorrhage	circulatory system	-0.023304	0.0170682	0.976966	0.944824	1.0102	0.172	0	0.63533	11	FALSE	4010	460168	0.00863893	-0.0241937	0.0227194	0.976097	0.933585	1.02054	0.286924	0	0.788823	9	FALSE	2051	266586	0.00763484	-0.023207	0.0124064	0.97706	0.953588	1.00111	0.0614058	0	0.875423	13	FALSE	13746	800272	0.0168866
430.1	Subarachnoid hemorrhage	circulatory system	0.00603449	0.034347	1.00605	0.940556	1.07611	0.861	0	0.679452	6	FALSE	983	461285	0.00212647	-0.0419345	0.0328466	0.958933	0.899143	1.0227	0.201716	0	0.485024	5	FALSE	996	267294	0.0037124	-0.0265043	0.0214765	0.973844	0.933702	1.01571	0.217163	0	0.674299	10	FALSE	8732	804263	0.0107405
430.2	Intracerebral hemorrhage	circulatory system	-0.0346875	0.0243881	0.965907	0.920823	1.0132	0.155	0	0.756974	7	FALSE	1935	462824	0.00416345	-0.0272685	0.032812	0.9731	0.912489	1.03774	0.405944	0	0.670162	7	FALSE	995	267327	0.00370823	-0.0405875	0.0176138	0.960225	0.927641	0.993953	0.0212056	0	0.828516	12	FALSE	9964	803652	0.0122466
430.3	Subdural hemorrhage	circulatory system	-0.0283455	0.0354367	0.972052	0.90683	1.04197	0.424	0	0.8794	4	FALSE	1037	317246	0.00325811	NA	NA	NA	NA	NA	NA	NA	NA	NA	NA	NA	NA	NA	0.0137621	0.0276145	1.01386	0.960442	1.07024	0.618226	27.4145	0.209674	8	FALSE	7947	802446	0.00980635
433	Cerebrovascular disease	circulatory system	-0.0495779	0.00557904	0.951631	0.941282	0.962094	6.31e-19	56.2744	0.0112372	11	TRUE	46464	409757	0.101845	-0.00875541	0.0098065	0.991283	0.972412	1.01052	0.371956	0	0.502964	12	FALSE	12345	259210	0.0454604	-0.0418847	0.00450306	0.95898	0.950554	0.967482	1.39e-20	52.2309	0.0116268	14	TRUE	75099	742535	0.0918492
433.1	Occlusion and stenosis of precerebral arteries	circulatory system	-0.0742732	0.0094598	0.928418	0.911363	0.945792	4.11e-15	0	0.528617	10	TRUE	14965	439522	0.0329272	-0.0419055	0.0214466	0.95896	0.919486	1.00013	0.0507078	26.4237	0.217832	8	FALSE	2481	264434	0.00929509	-0.0710309	0.00769871	0.931433	0.917484	0.945594	2.8e-20	0	0.863111	13	TRUE	28477	777414	0.035336
433.11	Occlusion of cerebral arteries, with cerebral infarction	circulatory system	-0.0540191	0.0316373	0.947414	0.890451	1.00802	0.0877	0	0.930112	7	FALSE	1290	459045	0.00280231	-0.181184	0.0749008	0.834282	0.720372	0.966203	0.0155637	0	0.752625	5	FALSE	216	259268	0.000832421	-0.0835169	0.0246396	0.919876	0.876508	0.965389	0.000700094	0	0.855754	11	FALSE	8355	801385	0.0103181
433.12	Cerebral atherosclerosis	circulatory system	-0.0451216	0.0331437	0.955881	0.895761	1.02004	0.173	0	0.89868	5	FALSE	1078	459684	0.0023396	0.029128	0.0535321	1.02956	0.927008	1.14345	0.586357	37.4452	0.206102	2	FALSE	412	261803	0.00157123	-0.0360786	0.0232382	0.964564	0.921618	1.00951	0.12053	0	0.52426	8	FALSE	8470	803258	0.0104345
433.2	Occlusion of cerebral arteries	circulatory system	-0.0529214	0.00894245	0.948454	0.931976	0.965225	3.26e-09	4.49381	0.400226	11	TRUE	15902	446798	0.0343678	-0.0142885	0.016221	0.985813	0.954965	1.01766	0.378391	0	0.612965	10	FALSE	4217	265275	0.015648	-0.0445808	0.00729126	0.956398	0.942828	0.970164	9.7e-10	0	0.696415	13	TRUE	29615	785604	0.0363277
433.21	Cerebral artery occlusion, with cerebral infarction	circulatory system	-0.0555494	0.00903845	0.945965	0.929355	0.962872	7.95e-10	9.76506	0.351151	11	TRUE	15554	447361	0.0336001	-0.00874444	0.0164888	0.991294	0.95977	1.02385	0.595885	0	0.495428	10	FALSE	4072	265479	0.0151066	-0.0453983	0.00739204	0.955617	0.941872	0.969563	8.17e-10	0	0.674149	13	TRUE	28956	786372	0.0355145
433.3	Cerebral ischemia	circulatory system	-0.0395866	0.00802371	0.961187	0.946189	0.976422	8.07e-07	0	0.55647	11	TRUE	20545	436983	0.0449044	-0.0250893	0.0145102	0.975223	0.947879	1.00336	0.083796	0	0.925919	10	FALSE	5373	263497	0.0199836	-0.0389098	0.00646594	0.961837	0.949725	0.974104	1.77e-09	0	0.616077	14	TRUE	36975	774022	0.045592
433.31	Transient cerebral ischemia	circulatory system	-0.0444824	0.00868283	0.956492	0.940353	0.972909	3.01e-07	0	0.606262	11	TRUE	17771	439184	0.03889	-0.0428394	0.0173547	0.958065	0.926025	0.991214	0.0135697	0	0.782719	10	FALSE	3775	263987	0.0140983	-0.0455371	0.00706371	0.955484	0.942347	0.968804	1.14e-10	0	0.720972	13	TRUE	32361	776609	0.0400027
433.5	Cerebral aneurysm	circulatory system	-0.00811625	0.0334479	0.991917	0.928975	1.05912	0.808	0	0.591718	5	FALSE	1131	463456	0.00243442	-0.00388212	0.0348501	0.996125	0.930357	1.06654	0.911303	6.12901	0.380765	7	FALSE	907	267304	0.00338167	-0.0392124	0.0202531	0.961546	0.924125	1.00048	0.0528536	27.9342	0.178713	11	FALSE	9177	804243	0.011282
433.6	Acute, but ill-defined cerebrovascular disease	circulatory system	-0.0569416	0.0142368	0.944649	0.918655	0.97138	6.34e-05	65.1155	0.0136269	6	FALSE	6578	300069	0.0214514	-0.0687111	0.0401933	0.933596	0.862872	1.01012	0.0873558	56.848	0.0734379	4	FALSE	744	84179	0.00876088	-0.0524954	0.0126978	0.948859	0.925536	0.972769	3.56e-05	34.4384	0.153343	8	FALSE	14426	469696	0.0297983
433.8	Late effects of cerebrovascular disease	circulatory system	-0.059006	0.0126928	0.942701	0.919538	0.966447	3.34e-06	21.0626	0.255705	9	TRUE	8276	450618	0.0180347	-0.0330174	0.0306726	0.967522	0.911071	1.02747	0.281728	0	0.77699	9	FALSE	1238	264648	0.00465613	-0.0545156	0.0107414	0.946944	0.927216	0.967091	3.87e-07	0	0.547739	12	TRUE	17551	788697	0.0217687
440	Atherosclerosis	circulatory system	-0.0375248	0.0104652	0.963171	0.943616	0.983131	0.000336	6.11418	0.385018	10	FALSE	12191	439581	0.0269849	-0.0531463	0.0257645	0.948241	0.901546	0.997355	0.0391345	0.153507	0.42776	8	FALSE	1767	263024	0.00667319	-0.0374141	0.00838028	0.963277	0.947585	0.97923	8.02e-06	0	0.907066	12	TRUE	26067	771833	0.0326695
440.1	Atherosclerosis of renal artery	circulatory system	-0.114238	0.0437293	0.892045	0.818775	0.971873	0.00899	56.313	0.0432359	6	FALSE	662	459496	0.00143864	-0.0332337	0.0733466	0.967313	0.837788	1.11686	0.650474	0	0.957913	3	FALSE	255	266053	0.000957538	-0.105136	0.0280382	0.900202	0.852067	0.951056	0.000177017	41.501	0.0808924	10	FALSE	8040	794125	0.0100229
440.2	Atherosclerosis of the extremities	circulatory system	-0.0399766	0.0122602	0.960812	0.937999	0.984179	0.00111	0	0.697555	10	FALSE	8725	449244	0.0190515	-0.0448239	0.0355466	0.956166	0.891817	1.02516	0.207313	32.0313	0.172261	8	FALSE	895	265197	0.0033635	-0.0451248	0.0104393	0.955878	0.936519	0.975637	1.54e-05	0	0.913653	12	TRUE	18609	782387	0.0232323
440.21	Atherosclerosis of native arteries of the extremities with ulceration or gangrene	circulatory system	0.0918299	0.0282112	1.09618	1.03721	1.1585	0.00113	0	0.508982	6	FALSE	1621	315378	0.00511358	0.112025	0.102717	1.11854	0.914574	1.36799	0.275441	55.5499	0.105429	3	FALSE	154	262440	0.000586457	0.101581	0.0232823	1.10692	1.05754	1.1586	1.28e-05	43.9738	0.0747763	9	TRUE	8798	796010	0.0109318
440.22	Atherosclerosis of native arteries of the extremities with intermittent claudication	circulatory system	-0.085941	0.015457	0.917648	0.890265	0.945874	2.7e-08	0	0.890566	8	TRUE	5504	307762	0.0175697	-0.185499	0.0495918	0.83069	0.753748	0.915486	0.000183649	22.6575	0.263585	6	FALSE	465	88755	0.00521184	-0.101621	0.013117	0.903372	0.880444	0.926898	9.39e-15	0	0.773996	10	TRUE	14175	470949	0.0292193
440.9	Atherosclerosis of aorta	circulatory system	-0.0493314	0.033151	0.951866	0.891985	1.01577	0.137	0	0.578204	5	FALSE	1156	457924	0.00251808	-0.0227988	0.0578835	0.977459	0.872626	1.09489	0.693674	0	0.612456	4	FALSE	353	261206	0.0013496	-0.0423972	0.0194005	0.958489	0.922727	0.995637	0.0288622	0	0.9185	10	FALSE	9987	790955	0.0124691
441	Vascular insufficiency of intestine	circulatory system	-0.0686033	0.0285129	0.933697	0.882949	0.987362	0.0161	0	0.923499	5	FALSE	1444	463112	0.00310834	-0.0441375	0.0338047	0.956822	0.895482	1.02236	0.191668	8.60248	0.350105	4	FALSE	958	267179	0.0035728	-0.0552065	0.0194473	0.94629	0.9109	0.983055	0.00452867	0	0.685121	9	FALSE	9451	798279	0.0117007
441.1	Acute vascular insufficiency of intestine	circulatory system	-0.110413	0.0416972	0.895464	0.825193	0.971719	0.0081	0	0.713602	5	FALSE	664	456262	0.00145319	-0.00312901	0.0544679	0.996876	0.895938	1.10919	0.954189	40.7393	0.193936	2	FALSE	380	255909	0.0014827	-0.0582734	0.0299384	0.943392	0.889628	1.0004	0.0516015	0	0.833713	7	FALSE	7738	780140	0.00982132
441.2	Chronic vascular insufficiency of intestine	circulatory system	-0.193236	0.0889084	0.824287	0.692468	0.9812	0.0297	0	0.48887	2	FALSE	198	455484	0.000434514	-0.0037917	0.105309	0.996215	0.810427	1.2246	0.971278	0	0.750959	2	FALSE	113	247561	0.000456245	-0.0939778	0.0505594	0.910303	0.824422	1.00513	0.063061	0	0.917945	5	FALSE	6956	798441	0.00863673
442	Other aneurysm	circulatory system	0.0560273	0.00902924	1.05763	1.03907	1.07651	5.47e-10	26.2946	0.193647	11	TRUE	15891	446061	0.0343997	0.10603	0.0244486	1.11186	1.05983	1.16643	1.45e-05	0	0.436848	8	TRUE	1817	266919	0.00676128	0.0572433	0.00772121	1.05891	1.04301	1.07506	1.23e-13	0	0.466249	13	TRUE	27929	780399	0.0345516
442.1	Aortic aneurysm	circulatory system	0.0680319	0.00971012	1.0704	1.05022	1.09097	2.45e-12	37.6975	0.09819	11	TRUE	13710	448979	0.0296311	0.138472	0.0304144	1.14852	1.08205	1.21906	5.29e-06	0	0.892694	7	TRUE	1194	266957	0.00445272	0.0714291	0.00846531	1.07404	1.05637	1.09201	3.23e-17	26.7929	0.17394	13	TRUE	24345	783904	0.0301207
442.11	Abdominal aortic aneurysm	circulatory system	0.0473526	0.0116548	1.04849	1.02481	1.07272	4.85e-05	0.565483	0.429039	9	FALSE	9508	453305	0.0205439	0.124714	0.045055	1.13282	1.03708	1.23741	0.00563961	0	0.94513	5	FALSE	570	266038	0.00213797	0.0485622	0.010551	1.04976	1.02827	1.0717	4.17e-06	0	0.454773	12	TRUE	17940	788623	0.0222425
442.2	Aneurysm of iliac artery	circulatory system	0.107807	0.0315601	1.11383	1.04702	1.18491	0.000636	6.21373	0.376802	6	FALSE	1271	460053	0.00275511	NA	NA	NA	NA	NA	NA	NA	NA	NA	NA	NA	NA	NA	0.116917	0.0282666	1.12403	1.06345	1.18806	3.53e-05	35.7591	0.143198	8	FALSE	8043	797125	0.00998922
442.3	Aneurysm of artery of lower extremity	circulatory system	0.106605	0.0371975	1.1125	1.03427	1.19663	0.00416	0	0.684376	6	FALSE	881	463888	0.00189557	-0.00562879	0.0977594	0.994387	0.820999	1.20439	0.954085	0	0.798494	2	FALSE	124	263706	0.00047	0.0796838	0.0311074	1.08294	1.01889	1.15103	0.01042	0	0.576231	8	FALSE	7716	799582	0.00955781
442.4	Arterial dissection	circulatory system	-0.0577124	0.0731118	0.943921	0.817905	1.08935	0.43	6.54419	0.360356	4	FALSE	248	459391	0.000539554	-0.411124	0.133959	0.662905	0.50983	0.86194	0.00214756	0	0.830449	2	FALSE	81	260417	0.000310943	-0.0443837	0.0484557	0.956587	0.869919	1.05189	0.359686	64.0778	0.0161323	6	FALSE	7005	798410	0.00869738
442.8	Aneurysm of other specified artery	circulatory system	0.000989583	0.0393722	1.00099	0.926651	1.08129	0.98	18.956	0.29397	5	FALSE	806	463011	0.00173775	0.128981	0.0570377	1.13767	1.01734	1.27223	0.0237389	58.3324	0.0657939	4	FALSE	358	268061	0.00133374	0.0394707	0.0281191	1.04026	0.98448	1.0992	0.160409	0	0.814213	10	FALSE	7958	799074	0.00986082
443	Peripheral vascular disease	circulatory system	-0.00394729	0.00721559	0.996061	0.982073	1.01025	0.584	0	0.525714	11	FALSE	26277	429831	0.0576114	0.0181837	0.0138062	1.01835	0.991163	1.04628	0.187816	0	0.863742	10	FALSE	5948	264474	0.0219953	-0.0041278	0.0059096	0.995881	0.984412	1.00748	0.484871	0	0.490085	14	FALSE	44511	761747	0.0552069
443.1	Raynaud's syndrome	circulatory system	0.0326268	0.0267213	1.03316	0.980448	1.08872	0.222	8.1843	0.359897	5	FALSE	1658	463526	0.00356418	0.0577489	0.0214204	1.05945	1.01589	1.10487	0.00701819	0	0.986581	10	FALSE	2334	267262	0.0086574	0.0372416	0.0146468	1.03794	1.00857	1.06817	0.0110018	0	0.93843	12	FALSE	11723	798241	0.0144735
443.7	Peripheral angiopathy in diseases classified elsewhere	circulatory system	0.0656359	0.0510545	1.06784	0.966157	1.18022	0.199	12.5944	0.333555	7	FALSE	500	461154	0.00108306	0.0561882	0.0577712	1.0578	0.944555	1.18461	0.330753	31.4267	0.211958	5	FALSE	378	260386	0.00144959	0.0258153	0.0295271	1.02615	0.968452	1.08729	0.38196	39.7271	0.0928185	10	FALSE	7842	798134	0.00972982
443.8	Other specified peripheral vascular diseases	circulatory system	-0.0544558	0.0301304	0.947	0.892695	1.00461	0.0707	38.7739	0.162713	5	FALSE	1426	449967	0.00315911	-0.0587112	0.0996655	0.942979	0.775652	1.1464	0.555806	69.2098	0.0388602	3	FALSE	128	262312	0.000487731	-0.0490081	0.026824	0.952173	0.903407	1.00357	0.0676957	20.2909	0.274813	7	FALSE	8235	794657	0.0102567
443.9	Peripheral vascular disease, unspecified	circulatory system	-0.00572611	0.0075662	0.99429	0.979654	1.00914	0.449	16.1368	0.290162	11	FALSE	23937	432108	0.0524882	-0.0174551	0.0183755	0.982696	0.947934	1.01873	0.342158	0	0.541583	9	FALSE	3407	265682	0.0126612	-0.0133498	0.00652301	0.986739	0.974204	0.999435	0.0407001	41.7535	0.0565199	13	FALSE	38199	765206	0.0475464
444	Arterial embolism and thrombosis	circulatory system	-0.0377114	0.0192076	0.962991	0.927412	0.999935	0.0496	0	0.553948	6	FALSE	3279	459933	0.00707883	-0.0231302	0.0372132	0.977135	0.908403	1.05107	0.534231	15.5859	0.313766	6	FALSE	783	265669	0.00293862	-0.0422691	0.0154077	0.958612	0.930096	0.988002	0.00608109	0	0.534035	12	FALSE	11437	794908	0.0141838
444.1	Arterial embolism and thrombosis of lower extremity artery	circulatory system	-0.00130882	0.0255548	0.998692	0.949903	1.04999	0.959	28.2642	0.233128	5	FALSE	1836	462468	0.00395431	-0.0489739	0.0575742	0.952206	0.850597	1.06595	0.394979	26.9855	0.254211	3	FALSE	343	262340	0.00130576	-0.0180152	0.0215088	0.982146	0.941603	1.02444	0.402269	33.3313	0.173594	7	FALSE	9045	798020	0.0112073
444.2	Embolism and thrombosis of abdominal aorta	circulatory system	-0.17039	0.069945	0.843336	0.735298	0.967248	0.0148	58.6086	0.0644028	4	FALSE	253	448599	0.00056366	NA	NA	NA	NA	NA	NA	NA	NA	NA	NA	NA	NA	NA	-0.156666	0.0547936	0.85499	0.767928	0.951922	0.00424708	20.451	0.279428	6	FALSE	6879	788273	0.00865118
444.5	Atheroembolism	circulatory system	NA	NA	NA	NA	NA	NA	NA	NA	NA	NA	NA	NA	NA	NA	NA	NA	NA	NA	NA	NA	NA	NA	NA	NA	NA	NA	0.0782528	0.115367	1.0814	0.862551	1.35577	0.497583	0	0.481647	2	FALSE	6586	417132	0.0155434
446	Polyarteritis nodosa and allied conditions	circulatory system	0.0560641	0.0259028	1.05767	1.00531	1.11275	0.0304	0	0.585898	7	FALSE	1775	462372	0.00382422	0.02557	0.0266153	1.0259	0.973756	1.08084	0.336689	16.2275	0.302254	8	FALSE	1504	267520	0.00559058	0.0313655	0.0163442	1.03186	0.999332	1.06545	0.0549771	8.27132	0.365226	11	FALSE	10718	797908	0.0132546
446.1	Thromboangiitis obliterans	circulatory system	NA	NA	NA	NA	NA	NA	NA	NA	NA	NA	NA	NA	NA	NA	NA	NA	NA	NA	NA	NA	NA	NA	NA	NA	NA	NA	0.0549322	0.116727	1.05647	0.840424	1.32805	0.637924	79.2419	0.0281737	2	FALSE	6603	726903	0.00900197
446.3	Hypersensitivity angiitis	circulatory system	NA	NA	NA	NA	NA	NA	NA	NA	NA	NA	NA	NA	NA	NA	NA	NA	NA	NA	NA	NA	NA	NA	NA	NA	NA	NA	-0.0329541	0.079242	0.967583	0.828395	1.13016	0.677508	0	0.802531	4	FALSE	6699	758712	0.00875216
446.4	Wegener's granulomatosis	circulatory system	-0.0023517	0.0606501	0.997651	0.885836	1.12358	0.969	0	0.642628	3	FALSE	315	455578	0.000690952	0.154943	0.0742275	1.16759	1.00951	1.35043	0.0368508	0	0.899057	2	FALSE	216	266414	0.000810111	0.0389997	0.0419745	1.03977	0.957654	1.12893	0.352823	28.4184	0.221756	6	FALSE	7118	793867	0.00888656
446.5	Giant cell arteritis	circulatory system	0.0994612	0.0412683	1.10458	1.01875	1.19763	0.0159	0	0.620542	5	FALSE	702	463833	0.00151119	-0.0147578	0.0381357	0.985351	0.914386	1.06182	0.69877	18.0598	0.299662	5	FALSE	750	267629	0.00279456	0.0408211	0.0252993	1.04167	0.991274	1.09462	0.106631	0	0.679383	10	FALSE	8242	800025	0.0101971
446.6	Polyarteritis nodosa	circulatory system	0.0107545	0.108787	1.01081	0.816715	1.25104	0.921	35.76	0.212155	2	FALSE	130	455086	0.000285579	0.0286605	0.115297	1.02908	0.82093	1.28999	0.803686	57.9831	0.122898	2	FALSE	89	261180	0.000340645	-0.0453546	0.0667762	0.955659	0.838422	1.08929	0.497009	8.98297	0.348188	4	FALSE	6742	751675	0.00888957
446.8	Thrombotic microangiopathy	circulatory system	NA	NA	NA	NA	NA	NA	NA	NA	NA	NA	NA	NA	NA	NA	NA	NA	NA	NA	NA	NA	NA	NA	NA	NA	NA	NA	-0.0850199	0.135147	0.918494	0.704757	1.19705	0.529288	33.5592	0.219889	2	FALSE	6619	728659	0.00900204
446.9	Arteritis NOS	circulatory system	0.0539246	0.0454231	1.0554	0.965506	1.15367	0.235	0	0.577306	4	FALSE	597	461049	0.0012932	0.0617595	0.0497218	1.06371	0.964936	1.17259	0.214199	31.3895	0.212208	5	FALSE	465	267455	0.00173559	0.0230836	0.0270236	1.02335	0.97056	1.07902	0.392994	28.109	0.194554	9	FALSE	8063	799665	0.00998232
447	Other disorders of arteries and arterioles	circulatory system	0.00373491	0.0171302	1.00374	0.970601	1.03801	0.827	49.126	0.0326754	11	FALSE	4009	456565	0.00870436	-0.00225798	0.0295261	0.997745	0.941644	1.05719	0.939042	0	0.494305	9	FALSE	1222	267145	0.00455347	0.00460567	0.0120597	1.00462	0.981149	1.02864	0.702532	36.1372	0.0937172	13	FALSE	14685	791155	0.0182232
447.1	Stricture of artery	circulatory system	-0.0514621	0.0272804	0.94984	0.900387	1.00201	0.0592	28.2142	0.233461	5	FALSE	1518	462612	0.00327064	-0.0690428	0.0472789	0.933287	0.85069	1.0239	0.144199	0	0.545444	3	FALSE	502	264003	0.00189788	-0.0618416	0.0205509	0.940032	0.902921	0.978668	0.00261946	0	0.51332	10	FALSE	9170	798072	0.0113597
447.7	Aortic ectasia	circulatory system	0.184494	0.0397502	1.20261	1.11247	1.30005	3.46e-06	28.898	0.21826	6	TRUE	812	314886	0.00257208	0.323408	0.115679	1.38183	1.10151	1.73349	0.00517812	26.1901	0.257991	3	FALSE	103	89785	0.00114587	0.158875	0.0262012	1.17219	1.11352	1.23396	1.33e-09	22.2562	0.245245	9	TRUE	8257	478560	0.0169612
448	Disease of capillaries	circulatory system	0.0372331	0.0621264	1.03794	0.918942	1.17234	0.549	39.1315	0.19993	2	FALSE	366	454678	0.000804318	0.0187714	0.0883933	1.01895	0.856864	1.21169	0.831824	59.9973	0.113858	2	FALSE	169	260406	0.000648566	0.0454099	0.0339095	1.04646	0.979169	1.11837	0.180521	1.65426	0.38391	4	FALSE	7574	799418	0.00938547
450	Noninfectious disorders of lymphatic channels	circulatory system	0.106449	0.0199997	1.11232	1.06956	1.15679	1.02e-07	44.7442	0.080613	8	TRUE	3067	469515	0.00648988	0.0142184	0.0221745	1.01432	0.971181	1.05938	0.52139	0	0.86501	9	FALSE	2203	273483	0.00799098	0.0573024	0.0136564	1.05898	1.03101	1.0877	2.72e-05	40.7793	0.0691703	12	TRUE	12855	829786	0.0152556
451	Phlebitis and thrombophlebitis	circulatory system	0.0978868	0.0193588	1.10284	1.06178	1.14549	4.27e-07	0	0.873188	6	TRUE	3172	453314	0.00694873	0.102247	0.0270254	1.10766	1.05051	1.16791	0.000154719	56.4455	0.0426533	6	FALSE	1493	253265	0.00586046	0.10078	0.013431	1.10603	1.0773	1.13554	6.21e-14	0	0.60012	11	TRUE	12677	763209	0.0163387
451.2	Phlebitis and thrombophlebitis of lower extremities	circulatory system	0.0977653	0.0250775	1.1027	1.04982	1.15826	9.68e-05	0	0.525537	5	FALSE	1855	456164	0.00405005	0.106646	0.0347651	1.11254	1.03926	1.19099	0.00215775	44.3248	0.165939	3	FALSE	923	253928	0.00362172	0.112687	0.0169118	1.11928	1.08279	1.157	2.68e-11	13.0051	0.326038	9	TRUE	10219	766718	0.0131529
452	Other venous embolism and thrombosis	circulatory system	0.0882433	0.00941589	1.09225	1.07228	1.1126	7.13e-21	7.72321	0.370827	10	TRUE	15130	437239	0.0334461	0.050728	0.0191075	1.05204	1.01337	1.09218	0.00793394	62.4014	0.00644597	9	FALSE	3223	250366	0.0127095	0.0767858	0.00749504	1.07981	1.06406	1.09579	1.25e-24	58.5365	0.00540941	12	TRUE	29644	744144	0.0383102
452.1	Iatrogenic pulmonary embolism and infarction	circulatory system	0.148671	0.0831176	1.16029	0.985864	1.36558	0.0737	0	0.501082	3	FALSE	192	309807	0.000619357	NA	NA	NA	NA	NA	NA	NA	NA	NA	NA	NA	NA	NA	0.180785	0.055501	1.19816	1.07466	1.33585	0.00112465	36.912	0.175132	5	FALSE	6520	450813	0.0142566
452.2	Deep vein thrombosis [DVT]	circulatory system	0.0909421	0.0124574	1.09521	1.06879	1.12228	2.87e-13	0.734259	0.423509	8	TRUE	8469	444003	0.0187172	0.0327418	0.026191	1.03328	0.98158	1.08771	0.211256	56.3219	0.0248769	8	FALSE	1680	247694	0.00673687	0.0743808	0.00990966	1.07722	1.0565	1.09834	6.1e-14	53.213	0.0232585	10	TRUE	19186	754381	0.024802
452.8	Postphlebitic syndrome	circulatory system	0.159124	0.0953895	1.17248	0.972548	1.41352	0.0953	0	0.872542	3	FALSE	168	449917	0.000373263	NA	NA	NA	NA	NA	NA	NA	NA	NA	NA	NA	NA	NA	0.129076	0.0614488	1.13778	1.00868	1.2834	0.0356804	0	0.734025	5	FALSE	6453	736439	0.00868632
453	Chronic venous hypertension	circulatory system	0.231132	0.0318594	1.26003	1.18375	1.34121	4.02e-13	0	0.668357	3	TRUE	1335	454006	0.00293187	0.208374	0.137435	1.23167	0.940828	1.61243	0.129479	28.8285	0.245353	3	FALSE	84	88694	0.00094618	0.227332	0.0283367	1.25525	1.18743	1.32693	1.04e-15	0	0.573891	8	TRUE	7742	766416	0.0100005
454	Varicose veins	circulatory system	0.149645	0.00912235	1.16142	1.14084	1.18237	1.78e-60	29.5553	0.164258	11	TRUE	14728	441474	0.0322839	0.142526	0.0104905	1.15318	1.12971	1.17714	4.84e-42	0	0.587288	11	TRUE	9972	252224	0.0380326	0.143142	0.00646454	1.15389	1.13937	1.16861	1.23e-108	40.3752	0.0584901	14	TRUE	34747	750388	0.0442561
454.1	Varicose veins of lower extremity	circulatory system	0.164164	0.00989592	1.17841	1.15577	1.20149	8.37e-62	37.5714	0.108263	10	TRUE	12443	445849	0.0271508	0.144548	0.01065	1.15552	1.13165	1.17989	5.82e-42	0	0.867719	10	TRUE	9690	252513	0.0369561	0.151012	0.0067999	1.16301	1.14761	1.17861	2.87e-109	43.4738	0.0416981	14	TRUE	31814	755066	0.0404306
454.11	Varicose veins of lower extremity, symptomtic	circulatory system	0.198856	0.015392	1.22001	1.18375	1.25737	3.5e-38	0	0.775118	9	TRUE	5395	450717	0.0118282	0.184124	0.0271779	1.20217	1.1398	1.26794	1.25e-11	0	0.961818	8	TRUE	1542	253526	0.00604545	0.181275	0.0116791	1.19875	1.17162	1.2265	2.49e-54	17.3023	0.269292	13	TRUE	15229	760861	0.0196227
455	Hemorrhoids	circulatory system	-0.00772243	0.00585779	0.992307	0.98098	1.00377	0.187	0	0.518976	12	FALSE	40979	387222	0.0957004	-0.00459936	0.00924708	0.995411	0.977533	1.01362	0.618917	0	0.6939	12	FALSE	13529	244995	0.0523317	-0.00571865	0.00471574	0.994298	0.98515	1.00353	0.225255	0	0.882286	14	FALSE	67207	688917	0.0888836
456	Chronic venous insufficiency [CVI]	circulatory system	0.162091	0.0106095	1.17597	1.15177	1.20068	1.07e-52	13.1274	0.324982	9	TRUE	12177	438737	0.0270051	0.153377	0.027662	1.16576	1.10424	1.23071	2.94e-08	0	0.471819	9	TRUE	1594	252535	0.0062724	0.150661	0.00889034	1.1626	1.14252	1.18304	2.04e-64	41.2143	0.0664624	12	TRUE	23143	747837	0.0300176
457	Encounter for long-term (current) use of anticoagulants, antithrombotics, aspirin	circulatory system	-0.00929677	0.0172555	0.990746	0.957799	1.02483	0.59	0	0.597404	5	FALSE	4379	299601	0.0144056	0.0352032	0.038851	1.03583	0.959883	1.11779	0.364879	3.90927	0.373188	4	FALSE	765	82271	0.00921287	-0.0164359	0.0119463	0.983698	0.960933	1.007	0.168879	0	0.587375	7	FALSE	15316	447124	0.03312
457.2	Encounter for long-term (current) use of antiplatelets/antithrombotics	circulatory system	-0.0240302	0.0383964	0.976256	0.905484	1.05256	0.531	0	0.72961	4	FALSE	876	309872	0.002819	NA	NA	NA	NA	NA	NA	NA	NA	NA	NA	NA	NA	NA	-0.0442796	0.0292117	0.956686	0.903451	1.01306	0.129566	17.1432	0.302876	6	FALSE	7585	459661	0.0162334
457.3	Encounter for long-term (current) use of aspirin	circulatory system	-0.0109343	0.0196739	0.989125	0.95171	1.02801	0.578	0	0.690861	5	FALSE	3328	301314	0.0109243	0.0267954	0.0418934	1.02716	0.946188	1.11506	0.522426	0	0.53026	4	FALSE	642	82605	0.00771199	-0.0164252	0.0129429	0.983709	0.959068	1.00898	0.204423	0	0.78452	7	FALSE	13881	449173	0.0299771
458	Hypotension	circulatory system	0.0309003	0.00692547	1.03138	1.01748	1.04548	8.13e-06	0	0.772172	11	TRUE	27233	412273	0.0619627	0.0418941	0.0104924	1.04278	1.02156	1.06445	6.53e-05	0	0.738429	11	FALSE	10229	249120	0.0394411	0.0351844	0.00546445	1.03581	1.02478	1.04696	1.2e-10	0	0.688571	14	TRUE	48212	734403	0.0616037
458.1	Orthostatic hypotension	circulatory system	0.0910126	0.0121579	1.09528	1.06949	1.1217	7.11e-14	0	0.468437	10	TRUE	8375	437401	0.0187875	0.103459	0.0211144	1.109	1.06404	1.15586	9.59e-07	0	0.517869	9	TRUE	2433	254485	0.00946995	0.0964245	0.0098616	1.10123	1.08015	1.12272	1.4e-22	0	0.493186	13	TRUE	18285	764825	0.0233492
458.2	Iatrogenic hypotension	circulatory system	0.0342055	0.0313966	1.0348	0.973039	1.10047	0.276	0	0.595134	5	FALSE	1268	447235	0.00282718	0.0346406	0.0593638	1.03525	0.921539	1.16299	0.559536	0	0.960064	3	FALSE	327	245990	0.00132756	0.0312714	0.0241209	1.03177	0.984123	1.08171	0.194822	0	0.821771	7	FALSE	8037	775732	0.0102543
458.9	Hypotension NOS	circulatory system	0.0167722	0.00871151	1.01691	0.999698	1.03443	0.0542	0	0.676599	11	FALSE	16543	424714	0.0374906	0.0243577	0.0129243	1.02466	0.999027	1.05094	0.0594782	0	0.910729	11	FALSE	6588	250945	0.0255812	0.0190624	0.00682631	1.01925	1.0057	1.03297	0.00523046	0	0.734256	14	FALSE	32077	748634	0.0410869
459	Other disorders of circulatory system	circulatory system	0.0155826	0.00705791	1.0157	1.00175	1.02985	0.0273	1.01472	0.433865	12	FALSE	24542	429987	0.0539944	0.0479713	0.00869534	1.04914	1.03141	1.06717	3.45e-08	15.4009	0.297252	11	TRUE	14992	253076	0.0559261	0.0289766	0.00523625	1.0294	1.01889	1.04002	3.13e-08	43.2747	0.0426773	14	TRUE	49430	756504	0.0613326
459.1	Hemorrhage NOS	circulatory system	-0.0259249	0.0595831	0.974408	0.867009	1.09511	0.663	49.6069	0.11391	4	FALSE	369	443570	0.000831195	-0.026795	0.0742646	0.973561	0.841684	1.1261	0.718245	0	0.413933	4	FALSE	224	247765	0.000903266	0.000608857	0.0356169	1.00061	0.933141	1.07296	0.986361	32.2785	0.15974	9	FALSE	6900	772720	0.00885047
459.7	Blood vessel replaced	circulatory system	-0.0318768	0.0323409	0.968626	0.909133	1.03201	0.324	0	0.548642	6	FALSE	1266	278162	0.00453068	-0.18612	0.140585	0.830174	0.630235	1.09354	0.185538	21.2397	0.280923	3	FALSE	89	81247	0.00109423	-0.0302513	0.0267527	0.970202	0.920641	1.02243	0.25815	0	0.61681	8	FALSE	7742	469907	0.0162086
459.9	Circulatory disease NEC	circulatory system	0.0159174	0.00736848	1.01604	1.00148	1.03082	0.0308	0	0.746117	11	FALSE	22319	434305	0.0488783	0.0525929	0.00884033	1.054	1.0359	1.07242	2.69e-09	27.8865	0.179144	11	TRUE	14481	253916	0.0539537	0.0312885	0.00544838	1.03178	1.02082	1.04286	9.32e-09	52.5809	0.0109091	14	TRUE	45737	761675	0.0566464
464	Acute sinusitis	respiratory	0.00326535	0.00986532	1.00327	0.984058	1.02286	0.741	0	0.531729	10	FALSE	13853	433187	0.0309883	-0.0060159	0.0140796	0.994002	0.966947	1.02181	0.669178	0	0.647755	10	FALSE	6681	254920	0.0255389	-0.00465086	0.00648206	0.99536	0.982794	1.00809	0.473067	0	0.533653	12	FALSE	43074	735264	0.055341
465	Acute upper respiratory infections of multiple or unspecified sites	respiratory	-0.0165402	0.00582093	0.983596	0.972438	0.994882	0.00449	0	0.453534	11	FALSE	45811	381119	0.107303	-0.0115977	0.0094424	0.988469	0.970344	1.00693	0.21935	18.2847	0.264242	12	FALSE	17179	245519	0.0653945	-0.0148602	0.00437129	0.98525	0.976845	0.993727	0.000675099	9.01328	0.353893	14	FALSE	91906	672334	0.120258
465.2	Acute pharyngitis	respiratory	-0.0030269	0.0119255	0.996978	0.973945	1.02056	0.8	37.4416	0.109224	10	FALSE	9098	441395	0.0201957	-0.00799232	0.0148233	0.99204	0.963632	1.02128	0.589768	34.2874	0.124321	11	FALSE	5593	258170	0.0212046	-0.0116239	0.00757566	0.988443	0.973875	1.00323	0.124936	9.09993	0.35458	13	FALSE	30409	745507	0.0391911
465.4	Acute laryngitis and tracheitis	respiratory	0.0253754	0.0512222	1.0257	0.927727	1.13402	0.62	9.3788	0.35287	5	FALSE	471	468843	0.00100359	-0.050872	0.0579833	0.9504	0.848303	1.06479	0.380293	63.9354	0.025558	5	FALSE	362	267356	0.00135217	-0.0147527	0.0311619	0.985356	0.926975	1.04741	0.635913	24.8699	0.22244	9	FALSE	7807	782255	0.0098815
470	Septal Deviations/Turbinate Hypertrophy	respiratory	0.0248649	0.0103454	1.02518	1.0046	1.04618	0.0162	0.956191	0.432065	11	FALSE	11466	445796	0.0250753	0.0230092	0.0168918	1.02328	0.989953	1.05772	0.173149	0.120169	0.436275	10	FALSE	3813	257696	0.0145808	0.0195227	0.00834935	1.01971	1.00316	1.03654	0.0193751	3.19585	0.41441	13	FALSE	23335	754296	0.0300078
471	Nasal polyps	respiratory	0.0562455	0.0155363	1.05786	1.02613	1.09057	0.000294	0	0.50291	7	FALSE	4793	456159	0.010398	0.0122105	0.0272585	1.01229	0.959623	1.06784	0.654188	26.233	0.237673	6	FALSE	1459	260550	0.00556851	0.0461813	0.0127943	1.04726	1.02133	1.07386	0.000306766	0	0.705426	12	FALSE	13146	767555	0.0168387
472	Chronic pharyngitis and nasopharyngitis	respiratory	0.0172351	0.0104504	1.01738	0.996758	1.03844	0.0991	0	0.56158	10	FALSE	12046	434507	0.0269755	-0.00709871	0.0178598	0.992926	0.958771	1.0283	0.691022	31.8177	0.1447	11	FALSE	3747	255291	0.0144651	0.00818667	0.00800452	1.00822	0.992526	1.02416	0.306423	0	0.518469	13	FALSE	26300	741125	0.0342704
473	Diseases of the larynx and vocal cords	respiratory	-0.0142994	0.0103658	0.985802	0.965976	1.00604	0.168	33.0934	0.134035	11	FALSE	11848	443581	0.026015	-0.00278293	0.0161682	0.997221	0.966115	1.02933	0.86334	0	0.526648	10	FALSE	4301	257274	0.0164427	-0.010741	0.00806887	0.989316	0.973794	1.00509	0.183133	19.2105	0.249551	13	FALSE	25171	751718	0.0323997
473.1	Chronic laryngitis	respiratory	-0.0514357	0.045985	0.949865	0.867999	1.03945	0.263	12.8312	0.332761	6	FALSE	598	455898	0.00130998	-0.0324031	0.0717551	0.968116	0.841104	1.11431	0.651573	0	0.759355	4	FALSE	244	260612	0.000935382	-0.0380716	0.0336651	0.962644	0.901177	1.0283	0.2581	0	0.811749	8	FALSE	7324	769879	0.00942354
473.3	Paralysis/spasm of vocal cords or larynx	respiratory	0.017206	0.0331638	1.01735	0.95333	1.08568	0.604	23.2864	0.259046	6	FALSE	1117	458269	0.00243151	0.0851099	0.0445264	1.08884	0.997842	1.18813	0.0559469	5.74811	0.383471	7	FALSE	572	260103	0.0021943	0.0405157	0.0237196	1.04135	0.994044	1.0909	0.0876154	0	0.945587	11	FALSE	8291	770323	0.0106484
473.4	Voice disturbance	respiratory	-0.0115966	0.0122412	0.98847	0.965037	1.01247	0.343	27.8233	0.188121	10	FALSE	8618	446568	0.0189329	-0.00447987	0.0203748	0.99553	0.956558	1.03609	0.82597	0	0.855601	10	FALSE	2736	256719	0.0105452	-0.0107419	0.00970213	0.989316	0.970681	1.00831	0.26822	0	0.503227	13	FALSE	19506	755381	0.0251727
474	Acute and chronic tonsillitis	respiratory	0.000799385	0.0182172	1.0008	0.965696	1.03718	0.965	8.1773	0.367132	9	FALSE	3575	454049	0.00781209	-0.00329877	0.0211153	0.996707	0.9563	1.03882	0.875854	0	0.861419	10	FALSE	2487	258407	0.00953261	-0.00464821	0.0127616	0.995363	0.970775	1.02057	0.715683	0	0.619617	13	FALSE	13326	763339	0.017158
474.1	Acute tonsillitis	respiratory	-0.0352906	0.0375858	0.965325	0.896769	1.03912	0.348	32.588	0.216771	4	FALSE	884	455748	0.00193591	-0.00251986	0.0416267	0.997483	0.919333	1.08228	0.95173	0	0.58774	7	FALSE	660	257663	0.00255494	-0.0200497	0.0249728	0.98015	0.933331	1.02932	0.422053	14.2102	0.315616	9	FALSE	8120	764270	0.0105128
474.2	Chronic tonsillitis and adenoiditis	respiratory	-0.00673857	0.0229151	0.993284	0.94966	1.03891	0.769	0	0.698421	6	FALSE	2282	456597	0.00497299	0.0111103	0.0252815	1.01117	0.962289	1.06254	0.660327	0	0.915798	9	FALSE	1742	259309	0.00667303	-0.00667437	0.0157639	0.993348	0.963126	1.02452	0.672007	0	0.845546	13	FALSE	10859	766766	0.0139643
475	Chronic sinusitis	respiratory	0.0129647	0.00792057	1.01305	0.997444	1.0289	0.102	0	0.776343	10	FALSE	21580	419119	0.0489677	-0.0162278	0.0128507	0.983903	0.959431	1.009	0.206663	20.1512	0.251536	11	FALSE	7642	250897	0.0295584	0.00380197	0.00605848	1.00381	0.99196	1.0158	0.530302	1.77769	0.428399	13	FALSE	42902	720759	0.0561794
475.9	Postnasal drip	respiratory	-0.035095	0.0357451	0.965514	0.900186	1.03558	0.326	0	0.541421	7	FALSE	997	312896	0.00317624	-0.0737867	0.0414008	0.92887	0.856475	1.00738	0.0747077	33.7295	0.183169	6	FALSE	695	254675	0.00272154	-0.0243555	0.0213444	0.975939	0.935953	1.01763	0.25384	27.9443	0.187056	10	FALSE	8845	764733	0.0114339
476	Allergic rhinitis	respiratory	-0.00174109	0.00545154	0.99826	0.987651	1.00898	0.749	9.90613	0.349816	11	FALSE	53333	379625	0.123183	-0.0157167	0.0097643	0.984406	0.965746	1.00343	0.107483	0	0.665229	12	FALSE	16300	240855	0.0633859	-0.00771413	0.00435298	0.992316	0.983885	1.00082	0.0763698	2.08378	0.426676	14	FALSE	88412	670767	0.116457
477	Epistaxis or throat hemorrhage	respiratory	-0.000473564	0.0129023	0.999526	0.974567	1.02512	0.971	17.2614	0.279325	11	FALSE	7290	449043	0.0159752	0.0250086	0.0209244	1.02532	0.984125	1.06825	0.232014	11.8261	0.333981	10	FALSE	2462	259179	0.00940984	0.00975793	0.0102498	1.00981	0.989722	1.0303	0.341089	0	0.446521	13	FALSE	17514	759087	0.0225521
478	Throat pain	respiratory	0.0296772	0.0298566	1.03012	0.971571	1.0922	0.32	0	0.860162	5	FALSE	1422	452595	0.00313204	-0.023136	0.0421512	0.97713	0.899649	1.06128	0.583087	0	0.661778	6	FALSE	685	257607	0.00265204	-0.00068595	0.0222469	0.999314	0.956677	1.04385	0.975402	0	0.44209	11	FALSE	8655	761009	0.0112452
479	Other upper respiratory disease	respiratory	0.00474828	0.0110697	1.00476	0.983195	1.0268	0.668	1.41183	0.425463	10	FALSE	10512	430788	0.0238205	0.0217176	0.0172354	1.02196	0.988009	1.05707	0.207648	25.6331	0.207611	10	FALSE	3939	253920	0.0152758	0.00689648	0.00828891	1.00692	0.990694	1.02341	0.405401	28.4479	0.158417	13	FALSE	24732	735446	0.0325345
480	Pneumonia	respiratory	-0.000323876	0.00608491	0.999676	0.987825	1.01167	0.958	0	0.956022	12	FALSE	35039	422725	0.0765438	0.00852426	0.00900444	1.00856	0.990917	1.02652	0.343805	0	0.661265	11	FALSE	14178	256714	0.0523382	0.00496174	0.0047239	1.00497	0.995712	1.01432	0.293559	0	0.600702	14	FALSE	63038	739914	0.0785078
480.1	Bacterial pneumonia	respiratory	-0.00412533	0.00924974	0.995883	0.977991	1.0141	0.656	28.9243	0.169845	11	FALSE	13730	448744	0.0296882	0.0165565	0.01231	1.01669	0.992458	1.04152	0.178636	7.73879	0.370689	10	FALSE	7111	262872	0.0263387	0.00546441	0.00709811	1.00548	0.991588	1.01957	0.441395	17.8274	0.258966	14	FALSE	28965	772059	0.03616
480.11	Pneumococcal pneumonia	respiratory	0.00335928	0.0114963	1.00336	0.98101	1.02623	0.77	45.3032	0.103559	6	FALSE	8411	457969	0.0180346	0.0167694	0.0133736	1.01691	0.990602	1.04392	0.209873	69.9426	0.00986543	5	FALSE	5967	263781	0.0221206	0.00944476	0.0085356	1.00949	0.992742	1.02652	0.268504	0	0.766085	9	FALSE	21337	782761	0.0265353
480.12	Pseudomonal pneumonia	respiratory	-0.0543003	0.0569111	0.947148	0.847178	1.05891	0.34	55.657	0.104858	3	FALSE	369	452272	0.000815216	0.0508821	0.0738763	1.0522	0.910362	1.21613	0.490982	0	0.79834	2	FALSE	207	256895	0.000805128	-0.0251952	0.0414203	0.97512	0.899085	1.05758	0.543002	0	0.428926	4	FALSE	7000	751631	0.00922715
480.13	MRSA pneumonia	respiratory	-0.0975621	0.0903991	0.907046	0.759769	1.08287	0.28	42.4436	0.187465	2	FALSE	170	308599	0.000550573	NA	NA	NA	NA	NA	NA	NA	NA	NA	NA	NA	NA	NA	0.0858018	0.0628695	1.08959	0.963271	1.23247	0.172329	82.3195	0.00349665	3	FALSE	6642	429974	0.0152125
480.2	Viral pneumonia	respiratory	0.0551207	0.0530047	1.05667	0.952403	1.17235	0.298	0	0.70178	5	FALSE	441	456836	0.000964405	0.0511552	0.0854337	1.05249	0.890216	1.24434	0.549325	0	0.565514	2	FALSE	177	260121	0.00067999	0.0336069	0.0402243	1.03418	0.955776	1.11901	0.403443	0	0.851163	7	FALSE	7065	785104	0.00891855
480.3	Pneumonia due to fungus (mycoses)	respiratory	-0.0199715	0.0388515	0.980227	0.908356	1.05778	0.607	0	0.595176	5	FALSE	860	458793	0.00187098	-0.0072822	0.077014	0.992744	0.853656	1.15449	0.924667	0	0.630561	3	FALSE	206	262620	0.000783789	0.00334151	0.0312453	1.00335	0.943746	1.06671	0.914833	25.1625	0.211844	10	FALSE	7542	782222	0.00954969
480.5	Bronchopneumonia and lung abscess	respiratory	0.015545	0.0320571	1.01567	0.953815	1.08153	0.628	0	0.944377	5	FALSE	1159	458563	0.00252109	0.0634712	0.0485997	1.06553	0.968717	1.17202	0.191552	48.086	0.145691	3	FALSE	468	257292	0.00181564	0.0306473	0.0255149	1.03112	0.980825	1.084	0.229692	0	0.8178	7	FALSE	8102	783755	0.0102316
481	Influenza	respiratory	-0.0397814	0.0190448	0.961	0.925789	0.997549	0.0367	0	0.815114	8	FALSE	3473	449349	0.00766968	-0.000213232	0.0299764	0.999787	0.942739	1.06029	0.994324	0	0.691027	9	FALSE	1252	261666	0.00476194	-0.0260819	0.0140542	0.974255	0.947785	1.00146	0.0634803	0	0.858301	13	FALSE	12403	771249	0.0158272
483	Acute bronchitis and bronchiolitis	respiratory	-0.0328246	0.00855412	0.967708	0.951619	0.98407	0.000124	0	0.474003	10	FALSE	19016	409107	0.0444171	-0.0162603	0.0162055	0.983871	0.953112	1.01562	0.315678	16.1309	0.294598	10	FALSE	4985	252273	0.0193774	-0.0278457	0.00647187	0.972538	0.96028	0.984953	1.69e-05	0	0.551805	12	TRUE	39187	725238	0.0512634
495	Asthma	respiratory	-0.0338605	0.00783494	0.966706	0.951975	0.981666	1.55e-05	1.95256	0.420897	10	TRUE	22541	430010	0.0498088	-0.0244759	0.0114111	0.975821	0.954239	0.997892	0.0319592	0	0.529729	10	FALSE	10696	251080	0.0408594	-0.0320063	0.0055704	0.968501	0.957984	0.979132	9.15e-09	4.62637	0.399702	12	TRUE	51176	737768	0.0648665
495.1	Chronic obstructive asthma	respiratory	-0.0626544	0.02525	0.939268	0.893916	0.986921	0.0131	27.2162	0.240105	5	FALSE	2028	305503	0.00659446	-0.0529221	0.0451468	0.948454	0.868135	1.0362	0.241107	51.8523	0.100904	4	FALSE	588	77022	0.00757634	-0.0453731	0.019266	0.955641	0.920228	0.992416	0.0185181	53.1801	0.0460688	7	FALSE	9828	445317	0.0215931
495.11	Chronic obstructive asthma with exacerbation	respiratory	-0.0707928	0.0519933	0.931655	0.841392	1.0316	0.173	14.0601	0.312358	3	FALSE	526	308582	0.00170167	-0.0213414	0.0860472	0.978885	0.826967	1.15871	0.804119	0	0.867642	4	FALSE	167	77986	0.00213683	-0.0429026	0.0380166	0.958005	0.889217	1.03211	0.259099	0	0.642574	7	FALSE	7344	449363	0.0160803
495.2	Asthma with exacerbation	respiratory	-0.0489137	0.0205741	0.952263	0.914628	0.991448	0.0174	55.9867	0.0153382	10	FALSE	2973	455590	0.0064833	-0.0501158	0.02319	0.951119	0.908857	0.995347	0.0306881	0	0.438588	9	FALSE	2235	258263	0.00857972	-0.058565	0.0122869	0.943117	0.920676	0.966105	1.87e-06	12.4833	0.322423	12	TRUE	14543	770147	0.0185334
496	Chronic airway obstruction	respiratory	-0.00987502	0.00495407	0.990174	0.980606	0.999835	0.0462	53.2298	0.0185871	11	FALSE	62895	390599	0.13869	-0.00618281	0.00882509	0.993836	0.976794	1.01118	0.483556	0	0.907381	11	FALSE	15302	254098	0.0568003	-0.00998676	0.00410324	0.990063	0.982133	0.998057	0.0149382	49.931	0.0171902	14	FALSE	92823	700972	0.116936
496.1	Emphysema	respiratory	0.019748	0.0122656	1.01994	0.995717	1.04476	0.107	0	0.730244	11	FALSE	8120	449228	0.0177545	-0.00781027	0.0208678	0.99222	0.952457	1.03364	0.7082	0	0.656896	8	FALSE	2461	260288	0.00936635	0.00417845	0.00970273	1.00419	0.985271	1.02347	0.666725	25.5052	0.186316	13	FALSE	19088	766373	0.0243017
496.2	Chronic bronchitis	respiratory	-0.0547671	0.00882155	0.946706	0.930478	0.963216	5.36e-10	37.4644	0.0998935	11	TRUE	16675	438275	0.0366524	-0.0506097	0.0154489	0.95065	0.922296	0.979875	0.00105313	0	0.551732	9	FALSE	4690	259376	0.0177607	-0.0522189	0.00724232	0.949121	0.935744	0.96269	5.59e-13	39.2816	0.0716969	13	TRUE	30357	753951	0.0387055
496.21	Obstructive chronic bronchitis	respiratory	-0.0614337	0.00935423	0.940415	0.923331	0.957816	5.12e-11	12.4226	0.325858	11	TRUE	14704	442269	0.032177	-0.0495936	0.0165513	0.951616	0.921241	0.982993	0.00273234	12.2353	0.332665	9	FALSE	4026	260285	0.0152321	-0.0588533	0.00771431	0.942845	0.928697	0.957209	2.36e-14	24.8736	0.192473	13	TRUE	27332	758864	0.0347649
496.3	Bronchiectasis	respiratory	0.0162307	0.0198764	1.01636	0.97753	1.05674	0.414	10.8449	0.345872	8	FALSE	2843	459956	0.00614306	0.0410714	0.0193661	1.04193	1.00312	1.08223	0.03394	29.2383	0.205057	7	FALSE	2850	261418	0.0107845	0.0308338	0.0128788	1.03131	1.00561	1.05768	0.0166588	4.66588	0.399323	12	FALSE	13091	778298	0.0165418
497	Bronchitis	respiratory	-0.0298155	0.0112661	0.970625	0.949427	0.992295	0.00813	19.6971	0.267683	9	FALSE	10589	430446	0.0240094	-0.00985985	0.0215537	0.990189	0.94923	1.03291	0.647344	15.4392	0.300958	10	FALSE	2697	255817	0.0104327	-0.0273538	0.00793071	0.973017	0.958009	0.98826	0.000562452	11.6362	0.330889	12	FALSE	27768	742553	0.0360473
498	Acute bronchospasm	respiratory	-0.0884175	0.0577476	0.915379	0.817421	1.02507	0.126	0	0.905457	3	FALSE	454	456060	0.000994493	-0.116169	0.127494	0.890325	0.693466	1.14307	0.362205	30.86	0.23543	3	FALSE	130	87387	0.00148543	-0.0368767	0.0361457	0.963795	0.897878	1.03455	0.307623	0	0.543306	9	FALSE	7422	775472	0.00948021
499	Cystic fibrosis	respiratory	NA	NA	NA	NA	NA	NA	NA	NA	NA	NA	NA	NA	NA	NA	NA	NA	NA	NA	NA	NA	NA	NA	NA	NA	NA	NA	0.0728388	0.0569933	1.07556	0.96188	1.20267	0.201241	0	0.368607	3	FALSE	356	758349	0.000469221
500	Lung disease due to external agents	respiratory	-0.0238769	0.0239096	0.976406	0.931705	1.02325	0.318	1.73189	0.411449	7	FALSE	2130	456658	0.00464267	0.0185687	0.0576211	1.01874	0.909949	1.14054	0.747259	0	0.838772	5	FALSE	341	263325	0.0012933	-0.00938202	0.0204301	0.990662	0.951777	1.03114	0.646073	0	0.562781	10	FALSE	9139	788373	0.0114594
500.1	Extrinsic allergic alveolitis	respiratory	0.0456828	0.0655084	1.04674	0.920617	1.19015	0.486	0	0.437928	3	FALSE	317	444570	0.00071254	-0.000661058	0.101441	0.999339	0.819156	1.21916	0.9948	30.8282	0.229223	2	FALSE	133	250447	0.000530769	0.0291883	0.0477664	1.02962	0.9376	1.13067	0.541158	0	0.450748	5	FALSE	6860	765185	0.00888549
500.2	Pneumoconiosis	respiratory	-0.0552616	0.0296958	0.946238	0.892736	1.00295	0.0628	34.2714	0.206632	4	FALSE	1404	449146	0.00311619	NA	NA	NA	NA	NA	NA	NA	NA	NA	NA	NA	NA	NA	-0.0488468	0.0278819	0.952327	0.901681	1.00582	0.0797877	30.3296	0.207831	6	FALSE	7870	766450	0.0101638
501	Pneumonitis due to inhalation of food or vomitus	respiratory	0.0180529	0.0193685	1.01822	0.980288	1.05761	0.351	28.1469	0.223734	6	FALSE	3059	453649	0.00669793	0.037393	0.0310678	1.0381	0.976775	1.10328	0.228746	70.7602	0.0164806	4	FALSE	1098	264141	0.00413966	0.0244357	0.0151666	1.02474	0.994724	1.05566	0.107145	0	0.559188	9	FALSE	11183	788441	0.0139853
502	Postinflammatory pulmonary fibrosis	respiratory	0.00603726	0.0170051	1.00606	0.973077	1.04015	0.723	54.6057	0.0397089	7	FALSE	4187	453808	0.00914202	0.0236378	0.0274251	1.02392	0.970335	1.08046	0.38874	0	0.746118	8	FALSE	1431	263665	0.00539804	0.00940502	0.0126848	1.00945	0.984662	1.03486	0.458426	22.2666	0.224754	12	FALSE	13670	785877	0.0170972
503	Pulmonary congestion and hypostasis	respiratory	0.00320425	0.0237388	1.00321	0.957602	1.05099	0.893	2.46755	0.392483	5	FALSE	2156	444955	0.00482207	-0.0175381	0.0325151	0.982615	0.921948	1.04727	0.589622	0	0.480653	3	FALSE	1065	253426	0.00418482	-0.00957999	0.0152888	0.990466	0.961226	1.02059	0.530919	0	0.585014	8	FALSE	11564	775277	0.0146967
504	Other alveolar and parietoalveolar pneumonopathy	respiratory	0.0199121	0.0213347	1.02011	0.978335	1.06367	0.351	18.3954	0.284394	8	FALSE	2734	456565	0.00595255	0.0465353	0.0353163	1.04764	0.977572	1.12272	0.187613	0	0.823613	8	FALSE	886	264292	0.00334115	0.0192882	0.0163612	1.01948	0.987302	1.0527	0.238438	0	0.66278	12	FALSE	10730	789260	0.0134127
504.1	Idiopathic fibrosing alveolitis	respiratory	0.0200363	0.0324197	1.02024	0.957428	1.08717	0.537	0	0.578539	5	FALSE	1232	314595	0.00390087	0.076277	0.0818388	1.07926	0.919317	1.26703	0.351316	53.7605	0.11502	3	FALSE	205	90271	0.00226579	0.0116581	0.0253261	1.01173	0.962732	1.06321	0.645287	0	0.902708	8	FALSE	8231	481783	0.0167975
505	Other pulmonary inflamation or edema	respiratory	-0.0323915	0.0358429	0.968128	0.90245	1.03859	0.366	23.8577	0.254914	6	FALSE	963	456811	0.00210366	-0.0189521	0.0515955	0.981226	0.886852	1.08564	0.713381	52.6697	0.0763787	5	FALSE	426	262823	0.00161824	-0.0319203	0.0228195	0.968584	0.926218	1.01289	0.161867	36.6941	0.124963	9	FALSE	8590	788020	0.0107832
506	Empyema and pneumothorax	respiratory	0.0139369	0.0156757	1.01403	0.983353	1.04567	0.374	0	0.748569	7	FALSE	4718	454562	0.0102726	0.0764946	0.0230027	1.0795	1.03191	1.12928	0.000882711	0	0.7172	6	FALSE	2007	263700	0.00755343	0.0388166	0.0117394	1.03958	1.01593	1.06378	0.000944615	0	0.902363	12	FALSE	14563	786121	0.0181882
507	Pleurisy; pleural effusion	respiratory	0.0193188	0.0079153	1.01951	1.00381	1.03545	0.0147	0	0.454671	11	FALSE	19523	438232	0.0426495	0.0238732	0.0108506	1.02416	1.00261	1.04617	0.0277949	18.1677	0.275839	10	FALSE	9489	258845	0.0353626	0.0183359	0.0059416	1.0185	1.00671	1.03044	0.00202861	0	0.530904	14	FALSE	40917	765073	0.0507661
508	Pulmonary collapse; interstitial and compensatory emphysema	respiratory	-0.00764201	0.00993285	0.992387	0.973254	1.0119	0.442	0	0.696255	8	FALSE	13149	438078	0.0291405	0.00729599	0.0122907	1.00732	0.983347	1.03188	0.552769	0	0.99056	6	FALSE	7854	255703	0.0298	-0.00385753	0.00707137	0.99615	0.982439	1.01005	0.5854	0	0.794635	13	FALSE	31947	762225	0.0402268
509	Respiratory failure, insufficiency, arrest	respiratory	-0.0293995	0.00807827	0.971028	0.955775	0.986525	0.000273	0	0.952278	11	FALSE	20095	432981	0.0443524	-0.00967134	0.0140379	0.990375	0.963498	1.018	0.490858	10.1746	0.348914	10	FALSE	5857	259357	0.0220841	-0.0272579	0.00641907	0.97311	0.960944	0.98543	2.17e-05	0	0.860409	13	TRUE	37097	760183	0.0465295
509.1	Respiratory failure	respiratory	-0.0329712	0.00946266	0.967566	0.949787	0.985679	0.000493	0	0.823108	11	FALSE	14418	440442	0.0316977	-0.0236652	0.0169637	0.976613	0.944676	1.00963	0.163001	0	0.882283	9	FALSE	3941	261250	0.014861	-0.0317406	0.00769543	0.968758	0.954256	0.98348	3.71e-05	0	0.892857	13	FALSE	27380	769527	0.0343578
509.2	Respiratory insufficiency	respiratory	-0.0221635	0.0185056	0.97808	0.943241	1.01421	0.231	0	0.631001	7	FALSE	3219	453975	0.00704077	-0.0272671	0.0237816	0.973101	0.928785	1.01953	0.251563	0	0.442541	4	FALSE	1859	255669	0.00721863	-0.0197255	0.0141135	0.980468	0.953718	1.00797	0.162224	0	0.448581	8	FALSE	11736	744359	0.0155219
509.3	Pulmonary insufficiency or respiratory failure following trauma and surgery	respiratory	-0.0912004	0.0242805	0.912835	0.870411	0.957326	0.000173	0	0.590725	5	FALSE	1961	452685	0.00431325	-0.0590817	0.0350951	0.94263	0.879971	1.00975	0.0922839	0	0.923507	3	FALSE	865	254547	0.00338669	-0.0747562	0.0182951	0.92797	0.895284	0.961848	4.39e-05	2.24556	0.402024	6	FALSE	9676	747683	0.012776
509.5	Respiratory arrest	respiratory	0.0251636	0.0785166	1.02548	0.879215	1.19608	0.749	0	0.700495	3	FALSE	182	444105	0.000409645	NA	NA	NA	NA	NA	NA	NA	NA	NA	NA	NA	NA	NA	-0.0409125	0.0578769	0.959913	0.856973	1.07522	0.479637	7.91086	0.353572	4	FALSE	6626	734906	0.00893556
509.8	Dependence on respirator [Ventilator] or supplemental oxygen	respiratory	-0.0266031	0.0160004	0.973748	0.943685	1.00477	0.0964	0	0.529337	6	FALSE	4900	451855	0.0107279	0.00475422	0.0318731	1.00477	0.943918	1.06954	0.881427	0	0.545331	6	FALSE	1101	263483	0.00416125	-0.0285679	0.0122586	0.971836	0.948765	0.995469	0.0197832	6.14677	0.384732	10	FALSE	14299	783731	0.0179179
510	Other diseases of lung	respiratory	0.000754399	0.00981379	1.00075	0.981689	1.02019	0.939	63.3615	0.00349289	10	FALSE	13549	446509	0.0294506	0.0381453	0.0161306	1.03888	1.00655	1.07225	0.0180408	17.2873	0.283952	10	FALSE	4465	267737	0.0164033	0.0160695	0.0073323	1.0162	1.0017	1.03091	0.0284079	66.8387	0.000302339	13	FALSE	30432	792038	0.0370007
510.2	Lung transplant	respiratory	0.0726227	0.0708658	1.07532	0.935877	1.23555	0.305	31.4844	0.232347	3	FALSE	245	464140	0.000527579	0.0805241	0.0958244	1.08385	0.898267	1.30779	0.400724	45.1525	0.176929	2	FALSE	137	263419	0.000519814	0.0391709	0.0468017	1.03995	0.948799	1.13985	0.402618	42.8183	0.154616	4	FALSE	7186	773374	0.00920621
512	Other symptoms of respiratory system	respiratory	-0.0117737	0.00430352	0.988295	0.979994	0.996667	0.00622	54.521	0.015165	11	FALSE	111685	310303	0.264664	-0.00517763	0.0070728	0.994836	0.98114	1.00872	0.464139	33.4652	0.122478	12	FALSE	35273	226390	0.134803	-0.0124431	0.00336488	0.987634	0.981142	0.994169	0.000217366	47.8961	0.0234345	14	FALSE	187481	576745	0.245321
512.1	Wheezing	respiratory	-0.0445372	0.0203288	0.95644	0.919081	0.995317	0.0285	55.1758	0.0174346	10	FALSE	3016	452482	0.00662132	-0.0373264	0.0289019	0.963362	0.910307	1.01951	0.196536	0	0.694868	8	FALSE	1377	258630	0.00529601	-0.0562221	0.0139715	0.945329	0.919794	0.971573	5.72e-05	49.1189	0.0274966	12	FALSE	12516	752250	0.0163658
512.2	Painful respiration	respiratory	-0.032627	0.0165838	0.9679	0.936945	0.999877	0.0491	0	0.843586	10	FALSE	4715	444613	0.0104934	-0.0117371	0.0283115	0.988332	0.934983	1.04472	0.678457	18.1113	0.281589	9	FALSE	1496	256225	0.00580473	-0.0292124	0.0121733	0.97121	0.948312	0.994661	0.0164079	0	0.73772	12	FALSE	15322	741397	0.0202479
512.3	Abnormal chest sounds	respiratory	NA	NA	NA	NA	NA	NA	NA	NA	NA	NA	NA	NA	NA	NA	NA	NA	NA	NA	NA	NA	NA	NA	NA	NA	NA	NA	-0.0263752	0.0573882	0.97397	0.870355	1.08992	0.645809	0	0.692477	3	FALSE	6716	434536	0.0152203
512.7	Shortness of breath	respiratory	-0.00663757	0.00526067	0.993384	0.983194	1.00368	0.207	36.8168	0.104693	11	FALSE	56292	377685	0.129712	0.00791512	0.00858354	1.00795	0.991131	1.02505	0.356462	0	0.46418	12	FALSE	18680	243179	0.0713361	-0.00639148	0.0041871	0.993629	0.985508	1.00182	0.126893	44.4051	0.0372983	14	FALSE	94752	661322	0.125321
512.8	Cough	respiratory	-0.0211033	0.00589762	0.979118	0.967865	0.990501	0.000346	52.8546	0.0196695	11	FALSE	43406	379330	0.102679	-0.0113211	0.00965498	0.988743	0.970208	1.00763	0.240968	39.8411	0.083142	11	FALSE	15695	240703	0.0612134	-0.0201069	0.00451619	0.980094	0.971457	0.988808	8.5e-06	35.6277	0.0904529	14	TRUE	83822	660370	0.112635
512.9	Other dyspnea	respiratory	-0.00542145	0.0060894	0.994593	0.982793	1.00653	0.373	8.00969	0.368283	10	FALSE	41767	379733	0.0990913	0.00269058	0.0124553	1.00269	0.978513	1.02747	0.828973	0	0.533116	9	FALSE	9359	241071	0.0373717	-0.00851998	0.00493446	0.991516	0.981973	1.00115	0.0842346	33.2989	0.123843	12	FALSE	72036	667231	0.0974425
513	Respiratory abnormalities	respiratory	-0.0116828	0.0135219	0.988385	0.962535	1.01493	0.388	22.73	0.233921	10	FALSE	7008	456258	0.0151274	-0.0186104	0.0254066	0.981562	0.933881	1.03168	0.463862	0	0.658583	7	FALSE	1783	271616	0.0065216	-0.0101432	0.0111512	0.989908	0.968507	1.01178	0.363029	6.64831	0.379696	13	FALSE	16588	812276	0.0200129
513.3	Hypoventilation	respiratory	0.0145818	0.0231724	1.01469	0.969635	1.06184	0.529	29.4527	0.193013	8	FALSE	2383	466367	0.00508373	0.0107156	0.044368	1.01077	0.92659	1.1026	0.809154	0	0.489956	7	FALSE	574	273769	0.00209227	0.0201181	0.018928	1.02032	0.983163	1.05888	0.287839	25.8688	0.197571	11	FALSE	10080	825682	0.0120608
513.31	Apnea	respiratory	0.0155095	0.0377375	1.01563	0.943221	1.0936	0.681	60.4392	0.0554572	4	FALSE	941	467566	0.00200851	NA	NA	NA	NA	NA	NA	NA	NA	NA	NA	NA	NA	NA	0.0131461	0.0322048	1.01323	0.951254	1.07925	0.683125	47.1023	0.066629	8	FALSE	7873	828572	0.00941245
513.32	Orthopnea	respiratory	0.0470071	0.0672158	1.04813	0.918757	1.19572	0.484	0	0.985376	3	FALSE	309	469457	0.000657774	NA	NA	NA	NA	NA	NA	NA	NA	NA	NA	NA	NA	NA	0.0176231	0.0562085	1.01778	0.911609	1.13631	0.753878	0	0.949253	4	FALSE	7092	787895	0.0089209
513.4	Hyperventilation	respiratory	-0.017524	0.0391126	0.982629	0.910116	1.06092	0.654	7.78172	0.354217	4	FALSE	742	465504	0.00159143	-0.058172	0.0398141	0.943488	0.872663	1.02006	0.14399	0	0.615275	3	FALSE	694	271471	0.00254992	-0.0408473	0.0268597	0.959976	0.910746	1.01187	0.128319	0	0.747114	6	FALSE	8180	787715	0.0102777
513.8	Disorders of diaphragm	respiratory	-0.0559678	0.029031	0.94557	0.893269	1.00093	0.0539	0	0.870278	6	FALSE	1505	471196	0.00318383	0.0482435	0.0842968	1.04943	0.889607	1.23796	0.567115	0	0.835335	3	FALSE	180	274115	0.000656228	-0.041091	0.024781	0.959742	0.914241	1.00751	0.0972843	0	0.829018	11	FALSE	8615	831079	0.0102597
514	Abnormal findings examination of lungs	respiratory	0.0227254	0.0076962	1.02299	1.00767	1.03853	0.00315	53.1708	0.0187548	11	FALSE	22704	431650	0.0499698	0.0250815	0.0141118	1.0254	0.997426	1.05416	0.0755114	0	0.857397	10	FALSE	5732	266046	0.0210907	0.0200678	0.00597418	1.02027	1.00839	1.03229	0.000782011	38.6227	0.0694352	14	FALSE	43911	770309	0.0539301
514.1	Abnormal results of function study of pulmonary system	respiratory	0.00899035	0.0554166	1.00903	0.905177	1.1248	0.871	0	0.893986	6	FALSE	427	466114	0.000915246	-0.0664926	0.0956201	0.93567	0.775766	1.12853	0.486815	0	0.409805	5	FALSE	150	271867	0.000551436	0.0243651	0.0361174	1.02466	0.954637	1.09983	0.499925	0	0.819987	10	FALSE	7528	814424	0.00915869
514.2	Solitary pulmonary nodule	respiratory	0.0119287	0.0101657	1.012	0.992036	1.03237	0.241	58.6596	0.0130886	9	FALSE	13192	295275	0.0427663	0.0328155	0.0258487	1.03336	0.982311	1.08706	0.204255	2.78135	0.408331	8	FALSE	1813	88141	0.0201547	0.0123148	0.00853942	1.01239	0.995588	1.02948	0.149269	54.4649	0.0153041	11	FALSE	24746	462617	0.0507753
516	Abnormal sputum	respiratory	0.00875635	0.0155309	1.00879	0.97855	1.03997	0.573	27.756	0.180322	11	FALSE	4866	465292	0.0103497	-0.0154264	0.0247061	0.984692	0.938146	1.03355	0.532367	0	0.590926	9	FALSE	1745	273655	0.00633624	0.000262123	0.0124249	1.00026	0.976198	1.02492	0.983169	37.3278	0.0850361	13	FALSE	14018	825417	0.0166993
516.1	Hemoptysis	respiratory	0.00667684	0.016058	1.0067	0.975509	1.03889	0.678	34.7836	0.120366	11	FALSE	4550	466565	0.00965794	-0.0123783	0.0255725	0.987698	0.939414	1.03846	0.628351	0	0.513007	9	FALSE	1627	273925	0.00590451	-0.000533789	0.0128302	0.999466	0.974646	1.02492	0.966814	41.317	0.0590577	13	FALSE	13553	826960	0.0161247
519	Other diseases of respiratory system, not elsewhere classified	respiratory	0.000992259	0.00807527	1.00099	0.985275	1.01696	0.902	27.0185	0.187018	11	FALSE	18421	440560	0.0401346	0.0117904	0.0103572	1.01186	0.991527	1.03261	0.254962	0	0.843341	11	FALSE	10195	261622	0.0375069	0.00842382	0.00602417	1.00846	0.996622	1.02044	0.162012	0	0.606801	14	FALSE	38444	781564	0.0468825
519.1	Tracheostomy complications	respiratory	-0.217672	0.0602366	0.804389	0.714813	0.90519	0.000302	62.3074	0.0468643	4	FALSE	340	454785	0.000747048	-0.0177569	0.110806	0.9824	0.790624	1.22069	0.872683	0	0.383158	2	FALSE	110	259036	0.000424471	-0.156614	0.0488868	0.855034	0.77691	0.941014	0.0013572	32.3225	0.193347	6	FALSE	6878	758303	0.00898872
519.2	Respiratory complications	respiratory	-0.0438306	0.0662707	0.957116	0.840533	1.08987	0.508	0	0.880454	3	FALSE	302	450194	0.000670372	NA	NA	NA	NA	NA	NA	NA	NA	NA	NA	NA	NA	NA	0.0154484	0.046843	1.01557	0.926481	1.11322	0.741558	0	0.97935	4	FALSE	6969	748009	0.00923073
519.8	Other diseases of respiratory system, NEC	respiratory	0.000951025	0.010246	1.00095	0.981051	1.02126	0.926	0	0.91077	7	FALSE	10797	457611	0.0230504	0.00602918	0.0115226	1.00605	0.983582	1.02903	0.6008	0	0.833951	9	FALSE	8134	266642	0.0296023	0.00431199	0.00750391	1.00432	0.989658	1.0192	0.56554	0	0.981474	13	FALSE	26056	803668	0.0314032
519.9	Symptoms involving respiratory system and other chest symptoms	respiratory	-0.0143115	0.017895	0.98579	0.951815	1.02098	0.424	28.1946	0.203275	8	FALSE	3874	453730	0.00846584	0.0364415	0.0261044	1.03711	0.985386	1.09156	0.162718	30.6937	0.193793	7	FALSE	1636	262191	0.00620103	0.0102872	0.0124641	1.01034	0.985958	1.03533	0.409174	8.53709	0.362731	11	FALSE	14029	795089	0.0173386
520	Disorders of tooth development	digestive	-0.0269042	0.0196607	0.973455	0.936657	1.0117	0.171	0	0.439712	6	FALSE	3135	452682	0.00687776	-0.0118565	0.0239634	0.988214	0.942873	1.03573	0.620761	50.6408	0.0585824	7	FALSE	1869	266815	0.00695613	-0.0297925	0.0140056	0.970647	0.944364	0.997661	0.0334049	37.9406	0.105548	10	FALSE	12013	800477	0.0147854
520.1	Hereditary disturbances in tooth structure	digestive	0.0316993	0.0421534	1.03221	0.950355	1.12111	0.452	0	0.91753	3	FALSE	775	456536	0.00169469	-0.216607	0.0935591	0.805247	0.670334	0.967312	0.0206029	0	0.763725	3	FALSE	166	253871	0.000653448	-0.00724215	0.0359675	0.992784	0.925208	1.0653	0.840423	0	0.741049	6	FALSE	7185	791727	0.00899348
520.2	Disturbances in tooth eruption	digestive	-0.040438	0.0263935	0.960369	0.911952	1.01136	0.125	31.4002	0.212136	5	FALSE	1629	457617	0.00354712	0.0132373	0.02584	1.01333	0.963283	1.06597	0.608455	33.2163	0.186875	6	FALSE	1580	263477	0.00596098	-0.0263772	0.0167027	0.973968	0.942599	1.00638	0.114286	51.8145	0.0345249	9	FALSE	10072	798426	0.0124577
521	Diseases of hard tissues of teeth	digestive	0.00413669	0.0054393	1.00415	0.993497	1.01491	0.447	0	0.783114	9	FALSE	55520	399371	0.122051	0.0128044	0.0123183	1.01289	0.988725	1.03764	0.298588	19.4639	0.263896	10	FALSE	9643	258613	0.035947	0.00489266	0.00485341	1.0049	0.995391	1.01451	0.313413	0.806699	0.437874	13	FALSE	73817	732071	0.0915971
521.1	Dental caries	digestive	0.00308698	0.00549631	1.00309	0.992344	1.01396	0.574	0	0.818007	9	FALSE	53990	401300	0.118584	0.0164483	0.0124597	1.01658	0.992059	1.04172	0.186795	15.2864	0.302362	10	FALSE	9343	258950	0.0348239	0.00463423	0.00490748	1.00464	0.995028	1.01435	0.345006	0	0.613002	13	FALSE	71879	734351	0.0891545
521.2	Dental abrasion, erosion and attrition	digestive	0.0133057	0.0168985	1.01339	0.98038	1.04752	0.431	0	0.547687	5	FALSE	4677	449301	0.0103023	0.0224179	0.0464484	1.02267	0.933682	1.12014	0.629351	1.22555	0.363343	3	FALSE	650	239771	0.00270359	0.0141583	0.0157711	1.01426	0.983387	1.0461	0.369323	0	0.426957	6	FALSE	11528	746443	0.015209
522	Diseases of pulp and periapical tissues	digestive	0.0186659	0.0103035	1.01884	0.998473	1.03963	0.07	9.36122	0.357655	8	FALSE	12636	445916	0.0275563	0.01041	0.0199951	1.01046	0.97163	1.05085	0.602626	0	0.652451	9	FALSE	3018	265203	0.0112519	0.0183971	0.00865052	1.01857	1.00144	1.03598	0.0334446	18.7692	0.2594	12	FALSE	23481	785303	0.0290325
522.1	Pulpitis and necrosis of tooth pulp	digestive	0.0415008	0.0141832	1.04237	1.0138	1.07176	0.00343	40.9502	0.148327	5	FALSE	6686	439631	0.0149804	0.00567944	0.0363032	1.0057	0.936624	1.07986	0.875682	0	0.553098	4	FALSE	1037	252664	0.00408749	0.0385454	0.0131021	1.0393	1.01295	1.06633	0.00326171	15.9729	0.308044	7	FALSE	13988	772430	0.017787
522.5	Periapical abscess	digestive	-0.0157566	0.0176897	0.984367	0.950823	1.01909	0.373	48.3711	0.0709682	7	FALSE	4068	456741	0.00882795	-0.00191916	0.0283255	0.998083	0.944182	1.05506	0.945982	0	0.576162	7	FALSE	1425	266862	0.00531148	-0.0020634	0.0134467	0.997939	0.971982	1.02459	0.878043	30.2223	0.150107	12	FALSE	12872	797806	0.0158781
523	Gingival and periodontal diseases	digestive	-0.00152149	0.00594608	0.99848	0.986911	1.01018	0.798	0	0.793093	8	FALSE	44830	410461	0.0984645	0.0112217	0.014053	1.01128	0.983811	1.03953	0.424563	7.36051	0.37335	8	FALSE	7359	260263	0.0274977	2.09e-05	0.005384	1.00002	0.989524	1.01063	0.996905	0	0.728946	13	FALSE	59713	744673	0.0742343
523.1	Gingivitis	digestive	0.00301444	0.00983356	1.00302	0.983873	1.02254	0.759	17.9473	0.297213	6	FALSE	14311	440187	0.0314875	0.0378822	0.0231839	1.03861	0.992471	1.08689	0.102261	0	0.564289	7	FALSE	2472	263060	0.00930961	0.00662386	0.00899886	1.00665	0.989047	1.02456	0.461684	39.2146	0.117645	8	FALSE	23097	745596	0.0300471
523.3	Periodontitis (acute or chronic)	digestive	-0.00726549	0.00785361	0.992761	0.977596	1.00816	0.355	0	0.722074	6	FALSE	23367	426939	0.0518914	0.0040316	0.0202933	1.00404	0.964889	1.04478	0.842524	0	0.551917	7	FALSE	3143	252135	0.0123121	-0.00665921	0.00717244	0.993363	0.979496	1.00743	0.353177	0	0.955183	10	FALSE	33573	756653	0.0424853
523.31	Acute periodontitis	digestive	-0.00917068	0.00979734	0.990871	0.972026	1.01008	0.349	17.8181	0.298125	6	FALSE	14532	437907	0.0321192	0.0450523	0.0306489	1.04608	0.985094	1.11085	0.141576	0	0.966945	5	FALSE	1459	253342	0.00572604	-0.00643712	0.00913893	0.993584	0.975945	1.01154	0.481207	0	0.620931	9	FALSE	22676	768841	0.0286488
523.32	Chronic periodontitis	digestive	-0.0020267	0.0100279	0.997975	0.978552	1.01778	0.84	0	0.809761	5	FALSE	13696	438106	0.0303142	-0.0131259	0.0249378	0.98696	0.93988	1.0364	0.598647	0	0.48979	5	FALSE	1990	253771	0.0077807	-0.00483523	0.00910245	0.995176	0.977579	1.01309	0.595279	0	0.949205	9	FALSE	22411	766033	0.0284243
524	Dentofacial anomalies, including malocclusion	digestive	-0.00197184	0.0193189	0.99803	0.960947	1.03654	0.919	0	0.944834	5	FALSE	3536	302254	0.0115635	0.00774256	0.0362456	1.00777	0.938664	1.08197	0.830848	40.0282	0.154401	5	FALSE	938	76357	0.0121353	0.000352938	0.0165246	1.00035	0.968473	1.03328	0.98296	0	0.55918	8	FALSE	10857	462362	0.0229429
524.3	Anomalies of tooth position/malocclusion	digestive	-0.00417673	0.0266908	0.995832	0.945076	1.04931	0.876	0	0.721909	5	FALSE	1835	304616	0.00598791	0.00240625	0.0438822	1.00241	0.919798	1.09244	0.956271	0	0.505435	5	FALSE	608	77104	0.00782376	0.00328038	0.0218276	1.00329	0.961269	1.04714	0.880539	1.87855	0.415061	8	FALSE	8779	462059	0.0186455
525	Other diseases of the teeth and supporting structures	digestive	-0.00030521	0.0056107	0.999695	0.988762	1.01075	0.957	0	0.56948	9	FALSE	52183	400277	0.115332	0.0158738	0.0134283	1.016	0.989609	1.0431	0.237158	10.7344	0.343866	10	FALSE	8009	259705	0.0299163	0.00181388	0.00507939	1.00182	0.991892	1.01184	0.721012	19.6133	0.245407	13	FALSE	68055	734081	0.0848422
525.1	Loss of teeth or edentulism	digestive	0.000457626	0.00704443	1.00046	0.986739	1.01437	0.948	38.5696	0.164072	5	FALSE	30342	277061	0.0987043	-0.0112718	0.0221123	0.988791	0.946853	1.03259	0.610224	45.2938	0.120301	5	FALSE	3050	86626	0.0340113	-0.00190919	0.00663446	0.998093	0.985198	1.01116	0.773524	11.2737	0.343383	7	FALSE	40175	446131	0.0826126
525.2	Atrophy of edentulous alveolar ridge	digestive	-0.0162039	0.0239493	0.983927	0.938809	1.03121	0.499	0	0.759024	5	FALSE	2300	451895	0.0050639	-0.0626745	0.063834	0.939249	0.828791	1.06443	0.326181	0	0.487865	4	FALSE	326	248376	0.00131081	-0.0276266	0.0217247	0.972752	0.932202	1.01507	0.203491	0	0.554291	7	FALSE	8946	796014	0.0111136
526	Diseases of the jaws	digestive	-0.00752333	0.0161658	0.992505	0.961551	1.02446	0.642	0	0.720048	7	FALSE	5041	453704	0.0109887	-0.0378737	0.0253641	0.962835	0.91614	1.01191	0.135384	0	0.620822	9	FALSE	1966	264024	0.00739126	-0.00494329	0.0118834	0.995069	0.972161	1.01852	0.677422	0	0.792271	12	FALSE	15151	791828	0.018775
526.1	Cysts of the jaws	digestive	-0.0249802	0.0655769	0.975329	0.857693	1.1091	0.703	10.2666	0.328108	3	FALSE	300	468426	0.000640033	NA	NA	NA	NA	NA	NA	NA	NA	NA	NA	NA	NA	NA	0.0039687	0.0515143	1.00398	0.907558	1.11064	0.938591	0	0.80706	4	FALSE	6639	774415	0.00850005
526.3	Anomalies of jaw size/symmetry	digestive	-0.0773367	0.0967889	0.925578	0.765643	1.11892	0.424	0	0.937616	3	FALSE	147	309608	0.000474569	NA	NA	NA	NA	NA	NA	NA	NA	NA	NA	NA	NA	NA	-0.0320991	0.0625	0.968411	0.856761	1.09461	0.607542	0	0.838683	4	FALSE	6495	437113	0.0146413
526.4	Temporomandibular joint disorders	digestive	-0.00391637	0.0235539	0.996091	0.951152	1.04315	0.868	0	0.976903	5	FALSE	2377	311596	0.00757071	-0.036879	0.0328628	0.963793	0.903672	1.02791	0.261773	0	0.74346	6	FALSE	1239	88035	0.0138786	-0.00531003	0.0162494	0.994704	0.963524	1.02689	0.743832	0	0.568525	10	FALSE	10981	479936	0.0223683
526.41	Temporomandibular joint disorder, unspecified	digestive	-0.0139881	0.0267344	0.986109	0.935769	1.03916	0.601	0	0.954447	5	FALSE	1844	307457	0.00596183	-0.0642995	0.0380859	0.937724	0.870275	1.0104	0.0913583	0	0.891029	6	FALSE	928	88693	0.0103547	-0.0167813	0.0192181	0.983359	0.947008	1.02111	0.382554	1.88897	0.421435	10	FALSE	9609	482474	0.0195272
526.42	Arthralgia/ankylosis of temporomandibular joint	digestive	0.0133563	0.0609576	1.01345	0.899318	1.14206	0.827	0	0.547502	3	FALSE	371	302071	0.00122668	0.0147524	0.0856718	1.01486	0.857991	1.20041	0.863283	0	0.622709	3	FALSE	198	77666	0.0025429	0.0283313	0.0366854	1.02874	0.957365	1.10543	0.43995	0	0.655955	6	FALSE	7097	466053	0.0149995
526.5	Inflammatory conditions of jaw	digestive	-0.0374645	0.0548614	0.963229	0.86503	1.07257	0.495	0	0.88876	4	FALSE	435	312037	0.00139212	-0.0287274	0.12132	0.971681	0.766049	1.23251	0.812819	0	0.973083	2	FALSE	99	85067	0.00116244	-0.0188854	0.0439708	0.981292	0.900265	1.06961	0.667561	0	0.814794	6	FALSE	6821	480182	0.0140061
526.8	Exostosis of jaw	digestive	-0.0822646	0.0720102	0.921028	0.799793	1.06064	0.253	14.3908	0.310958	3	FALSE	257	302927	0.00084767	NA	NA	NA	NA	NA	NA	NA	NA	NA	NA	NA	NA	NA	-0.0499538	0.0606812	0.951273	0.844605	1.07141	0.410385	0	0.433719	5	FALSE	6524	467603	0.01376
526.9	Jaw disease NOS	digestive	0.111526	0.0604319	1.11798	0.993106	1.25856	0.065	49.6628	0.113582	4	FALSE	356	311581	0.00114126	-0.0348151	0.14173	0.965784	0.731541	1.27503	0.805959	0	0.355712	2	FALSE	74	90026	0.00082131	0.0646345	0.0422395	1.06677	0.98201	1.15884	0.125969	44.4775	0.108851	6	FALSE	6855	488333	0.0138432
527	Diseases of the salivary glands	digestive	-0.00432372	0.0149963	0.995686	0.966846	1.02539	0.773	45.4071	0.0574065	10	FALSE	5717	459976	0.0122763	-0.0143279	0.0274571	0.985774	0.934127	1.04028	0.601791	0	0.773877	9	FALSE	1528	270427	0.00561858	-0.00921044	0.0121954	0.990832	0.967429	1.0148	0.450105	12.5457	0.318848	13	FALSE	14910	809290	0.0180903
527.1	Hypertrophy of salivary gland	digestive	NA	NA	NA	NA	NA	NA	NA	NA	NA	NA	NA	NA	NA	NA	NA	NA	NA	NA	NA	NA	NA	NA	NA	NA	NA	NA	0.060105	0.0932887	1.06195	0.884496	1.275	0.519387	0	0.810501	2	FALSE	6754	776126	0.00862712
527.2	Sialoadenitis	digestive	-0.0992132	0.0334168	0.90555	0.84814	0.966845	0.00299	0	0.762108	5	FALSE	1149	469793	0.00243979	-0.00153787	0.0452057	0.998463	0.913804	1.09097	0.972862	37.0573	0.159364	6	FALSE	562	270209	0.00207555	-0.0428849	0.0239073	0.958022	0.914167	1.00398	0.0728452	0	0.457484	10	FALSE	8682	820803	0.0104667
527.7	Disturbance of salivary secretion	digestive	0.00581312	0.0184896	1.00583	0.970032	1.04295	0.753	0	0.746421	7	FALSE	3829	462702	0.00820739	-0.0363766	0.043256	0.964277	0.885895	1.04959	0.40037	0	0.916811	7	FALSE	679	269744	0.00251088	-0.0072927	0.0161027	0.992734	0.961892	1.02456	0.650629	0	0.664789	12	FALSE	11482	811315	0.0139548
527.8	Other specified diseases of the salivary glands	digestive	-0.0524137	0.0715837	0.948936	0.824717	1.09187	0.464	63.0436	0.066811	3	FALSE	269	471498	0.000570197	-0.0916367	0.0991204	0.912437	0.751331	1.10809	0.355227	0	0.604932	2	FALSE	145	271964	0.000532875	-0.0307309	0.0480695	0.969736	0.882545	1.06554	0.522627	47.9446	0.0734134	7	FALSE	7126	822917	0.0085851
528	Diseases of the oral soft tissues, excluding lesions specific for gingiva and tongue	digestive	-0.0104941	0.0125671	0.989561	0.965485	1.01424	0.404	0	0.905792	10	FALSE	7933	453316	0.017199	-0.0352052	0.0193204	0.965407	0.929534	1.00267	0.0684278	34.0723	0.13528	10	FALSE	2941	268705	0.0108266	-0.0211041	0.00955608	0.979117	0.960949	0.997628	0.0272134	9.00178	0.355592	13	FALSE	19778	800915	0.0240991
528.1	Stomatitis and mucositis	digestive	-0.0155291	0.0285356	0.984591	0.931036	1.04123	0.586	0	0.939794	7	FALSE	1477	468106	0.00314534	-0.0430156	0.0345394	0.957896	0.895197	1.02499	0.212982	6.20702	0.38021	7	FALSE	927	271251	0.00340586	-0.0317249	0.0194645	0.968773	0.932511	1.00645	0.103126	9.1476	0.356983	11	FALSE	9574	818262	0.0115651
528.11	Stomatitis and mucositis (ulcerative)	digestive	0.00399921	0.0485147	1.00401	0.912937	1.10416	0.934	0	0.485478	4	FALSE	491	471326	0.00104066	-0.00224653	0.0478554	0.997756	0.908427	1.09587	0.962558	68.2586	0.0759058	2	FALSE	491	272291	0.00179997	-0.0111308	0.0309883	0.988931	0.930655	1.05086	0.71945	0	0.466719	8	FALSE	7736	822531	0.00931748
528.12	Oral aphthae	digestive	-0.109064	0.0585504	0.896673	0.799458	1.00571	0.0625	59.0179	0.0623608	4	FALSE	398	467231	0.000851102	-0.0546696	0.0884458	0.946798	0.796108	1.12601	0.5365	31.8567	0.230502	3	FALSE	176	270207	0.000650928	-0.050565	0.0373021	0.950692	0.883666	1.0228	0.175241	0	0.711778	9	FALSE	7450	819541	0.00900856
528.3	Cellulitis and abscess of oral soft tissues	digestive	-0.0390661	0.0393289	0.961687	0.890342	1.03875	0.321	0	0.392151	4	FALSE	860	465728	0.00184317	0.0834811	0.0752346	1.08706	0.938028	1.25978	0.267166	0	0.913193	3	FALSE	248	266210	0.000930728	-0.0193464	0.0322253	0.98084	0.920805	1.04479	0.548274	0	0.434027	7	FALSE	7795	817739	0.00944237
528.4	Cysts of oral soft tissues	digestive	0.0521658	0.0793133	1.05355	0.901869	1.23074	0.511	10.0635	0.328935	3	FALSE	220	461881	0.000476086	NA	NA	NA	NA	NA	NA	NA	NA	NA	NA	NA	NA	NA	0.0252897	0.0570573	1.02561	0.917098	1.14697	0.657597	0	0.607223	5	FALSE	6993	807504	0.00858567
528.41	Cyst of the salivary gland	digestive	-0.0255394	0.0961873	0.974784	0.807298	1.17702	0.791	4.15083	0.352288	3	FALSE	155	462219	0.000335226	NA	NA	NA	NA	NA	NA	NA	NA	NA	NA	NA	NA	NA	0.00275718	0.0706151	1.00276	0.873152	1.15161	0.968854	0	0.621899	4	FALSE	6861	768205	0.00885215
528.5	Diseases of lips	digestive	-0.0339067	0.0368969	0.966662	0.899224	1.03916	0.358	67.4896	0.0152299	5	FALSE	899	469731	0.00191021	-0.0983217	0.0426077	0.906357	0.833742	0.985297	0.0210214	0	0.996779	3	FALSE	635	262094	0.00241694	-0.0506596	0.0241421	0.950602	0.90667	0.996664	0.0358704	43.5698	0.0679561	10	FALSE	8518	821430	0.0102633
528.6	Leukoplakia of oral mucosa	digestive	-0.0135125	0.0462335	0.986578	0.901109	1.08015	0.77	0	0.440355	3	FALSE	670	460946	0.00145142	NA	NA	NA	NA	NA	NA	NA	NA	NA	NA	NA	NA	NA	0.00125128	0.0387432	1.00125	0.928037	1.08024	0.974235	0	0.680292	7	FALSE	7450	819629	0.0090076
528.7	Sialolithiasis	digestive	-0.00213092	0.0503479	0.997871	0.904104	1.10136	0.966	0	0.546215	4	FALSE	480	471597	0.00101678	NA	NA	NA	NA	NA	NA	NA	NA	NA	NA	NA	NA	NA	0.00175696	0.039792	1.00176	0.926599	1.08301	0.964782	0	0.638841	6	FALSE	7349	823029	0.00885019
529	Diseases and other conditions of the tongue	digestive	-0.0101841	0.0259156	0.989868	0.940844	1.04145	0.694	74.0873	0.00169308	6	FALSE	1735	468953	0.00368609	-0.0631539	0.0297479	0.938799	0.885628	0.995163	0.0337565	31.0994	0.214155	5	FALSE	1220	271909	0.00446675	-0.0391475	0.0179096	0.961609	0.92844	0.995963	0.0288276	0	0.446414	10	FALSE	10086	819775	0.0121538
529.1	Glossitis	digestive	0.0246781	0.0543729	1.02499	0.921373	1.14025	0.65	0	0.700403	3	FALSE	416	464013	0.000895724	NA	NA	NA	NA	NA	NA	NA	NA	NA	NA	NA	NA	NA	-0.0411712	0.0373069	0.959665	0.891998	1.03246	0.269774	0	0.530187	6	FALSE	7416	822648	0.00893425
529.6	Glossodynia	digestive	NA	NA	NA	NA	NA	NA	NA	NA	NA	NA	NA	NA	NA	NA	NA	NA	NA	NA	NA	NA	NA	NA	NA	NA	NA	NA	-0.0834476	0.0683244	0.919939	0.804639	1.05176	0.221956	0	0.629244	4	FALSE	6898	818515	0.00835703
530	Diseases of esophagus	digestive	-0.0288643	0.00374908	0.971548	0.964435	0.978714	1.37e-14	56.3208	0.00856875	12	TRUE	133153	313307	0.298242	-0.0375144	0.00534319	0.963181	0.953146	0.97332	2.2e-12	0	0.697862	12	TRUE	50176	215936	0.188552	-0.0319571	0.00287456	0.968548	0.963107	0.97402	1.03e-28	34.7894	0.0968329	14	TRUE	216293	579468	0.271806
530.1	Esophagitis, GERD and related diseases	digestive	-0.0287479	0.00379569	0.971661	0.96446	0.978917	3.62e-14	59.9279	0.00392681	12	TRUE	128585	316518	0.288888	-0.038604	0.0054458	0.962132	0.951917	0.972456	1.35e-12	0	0.711593	12	TRUE	47966	216841	0.181136	-0.0326386	0.00291626	0.967888	0.962372	0.973436	4.47e-29	37.9188	0.0741176	14	TRUE	208413	583546	0.263161
530.11	GERD	digestive	-0.0301241	0.00410413	0.970325	0.962551	0.978162	2.14e-13	51.7017	0.0190108	12	TRUE	110990	322229	0.256198	-0.0351878	0.00619872	0.965424	0.953766	0.977225	1.37e-08	0	0.768987	12	TRUE	37035	217882	0.145283	-0.0324613	0.00317715	0.96806	0.96205	0.974107	1.66e-24	23.6854	0.19772	14	TRUE	177782	590130	0.231514
530.12	Ulcer of esophagus	digestive	-0.0447282	0.0148298	0.956257	0.928863	0.98446	0.00256	0	0.772068	5	FALSE	5039	443364	0.0112377	-0.0609112	0.0203981	0.940907	0.904032	0.979286	0.00282546	0	0.98908	4	FALSE	2534	241488	0.0103843	-0.0460378	0.0117041	0.955006	0.933348	0.977167	8.37e-05	0	0.655767	10	FALSE	13778	735701	0.0183834
530.13	Barrett's esophagus	digestive	-0.019413	0.0109381	0.980774	0.959972	1.00203	0.0759	0	0.849077	9	FALSE	10234	437349	0.022865	-0.0775041	0.020935	0.925423	0.88822	0.964185	0.000213796	36.3555	0.164345	6	FALSE	2461	241163	0.0101016	-0.0301995	0.00922256	0.970252	0.952871	0.98795	0.00105838	7.75376	0.370075	11	FALSE	19824	729309	0.0264626
530.14	Reflux esophagitis	digestive	-0.0132811	0.00890935	0.986807	0.969725	1.00419	0.136	5.67791	0.383969	7	FALSE	15103	421439	0.0345969	-0.0341609	0.0114139	0.966416	0.945036	0.988279	0.00276324	55.1222	0.0290546	8	FALSE	8406	230061	0.0352502	-0.0259296	0.0065621	0.974404	0.961952	0.987017	7.77e-05	30.7427	0.153896	11	FALSE	32903	701827	0.0447824
530.15	Eosinophilic esophagitis	digestive	0.0239644	0.0500162	1.02425	0.928611	1.12975	0.632	0	0.967301	5	FALSE	518	316721	0.00163284	0.127931	0.121478	1.13647	0.895688	1.44199	0.292289	0	0.678693	2	FALSE	95	85156	0.00111436	0.0345181	0.0405226	1.03512	0.956089	1.12069	0.394311	0	0.90896	7	FALSE	6597	460473	0.0141242
530.2	Esophageal bleeding (varices/hemorrhage)	digestive	-0.0191131	0.0172039	0.981068	0.948539	1.01471	0.267	21.0002	0.256252	9	FALSE	4033	440465	0.00907316	-0.0344478	0.0260766	0.966139	0.918001	1.0168	0.186494	40.723	0.133836	6	FALSE	1596	240947	0.00658028	-0.0233018	0.0136366	0.976968	0.951202	1.00343	0.0874944	19.1347	0.255752	12	FALSE	12003	732247	0.0161276
530.3	Stricture and stenosis of esophagus	digestive	-0.0323156	0.0162647	0.968201	0.937823	0.999563	0.0469	48.7162	0.0991958	5	FALSE	4443	440135	0.00999375	-0.0557068	0.0247148	0.945816	0.901093	0.99276	0.0241973	0	0.702949	6	FALSE	1749	240599	0.00721689	-0.0385961	0.0127909	0.962139	0.938318	0.986565	0.00254906	49.7968	0.0250722	12	FALSE	12781	732106	0.0171583
530.5	Disorders of esophageal motility	digestive	-0.0173418	0.0290897	0.982808	0.928341	1.04047	0.551	0	0.950275	5	FALSE	1444	443547	0.00324501	-0.0154807	0.0345625	0.984638	0.920147	1.05365	0.654222	0	0.848469	6	FALSE	929	241662	0.00382949	-0.0294179	0.020216	0.971011	0.933289	1.01026	0.14562	0	0.545695	11	FALSE	8664	736018	0.0116345
530.6	Diverticulum of esophagus, acquired	digestive	-1.99122e-05	0.0503162	0.99998	0.906071	1.10362	1	0	0.671718	4	FALSE	480	443473	0.0010812	NA	NA	NA	NA	NA	NA	NA	NA	NA	NA	NA	NA	NA	0.000917354	0.0397602	1.00092	0.92588	1.08204	0.981593	0	0.489526	6	FALSE	6588	738475	0.00884221
530.7	Gastroesophageal laceration-hemorrhage syndrome	digestive	-0.146474	0.0521778	0.863748	0.779782	0.956755	0.005	0	0.517321	3	FALSE	466	438005	0.00106278	NA	NA	NA	NA	NA	NA	NA	NA	NA	NA	NA	NA	NA	-0.0700256	0.0405144	0.93237	0.861197	1.00943	0.083914	0	0.463754	5	FALSE	6538	700030	0.00925318
530.9	Heartburn	digestive	-0.0404632	0.0188854	0.960345	0.925447	0.996558	0.0321	58.0508	0.0144862	9	FALSE	3376	437121	0.00766407	-0.0101595	0.0203692	0.989892	0.951151	1.03021	0.617942	38.07	0.125934	8	FALSE	2617	239893	0.0107913	-0.0247598	0.0126971	0.975544	0.951566	1.00013	0.0511727	49.6787	0.0213394	13	FALSE	12909	727295	0.0174398
531	Peptic ulcer (excl. esophageal)	digestive	-0.0259864	0.00896335	0.974348	0.957381	0.991617	0.00374	0	0.815992	12	FALSE	15172	452118	0.0324681	-0.0384639	0.0133321	0.962266	0.937448	0.987742	0.00391339	31.8569	0.144367	11	FALSE	6090	268165	0.0222056	-0.0301761	0.00709129	0.970275	0.956882	0.983854	2.09e-05	0	0.902554	14	TRUE	29905	804942	0.0358209
531.1	Hemorrhage from gastrointestinal ulcer	digestive	-0.00683671	0.0252814	0.993187	0.945173	1.04364	0.787	23.1582	0.266854	5	FALSE	1910	466150	0.00408067	-0.0448072	0.0528327	0.956182	0.862123	1.0605	0.396385	0	0.712126	3	FALSE	404	270500	0.0014913	0.00268254	0.0209357	1.00269	0.962375	1.04469	0.898044	46.2422	0.0715898	8	FALSE	9190	821716	0.0110602
531.2	Gastric ulcer	digestive	-0.0226095	0.0149462	0.977644	0.949421	1.00671	0.13	0	0.969369	10	FALSE	5105	463872	0.0108854	-0.0409296	0.0173484	0.959897	0.927807	0.993097	0.0183108	21.4861	0.258771	8	FALSE	3553	270404	0.0129692	-0.0322249	0.0108549	0.968289	0.947906	0.98911	0.0029906	0	0.993345	14	FALSE	15881	818894	0.0190243
531.3	Duodenal ulcer	digestive	-0.0327729	0.0172718	0.967758	0.935546	1.00108	0.0578	37.2406	0.144431	7	FALSE	3768	465477	0.00802992	-0.0410895	0.0264223	0.959743	0.911306	1.01075	0.119921	6.18307	0.371502	5	FALSE	1520	270364	0.00559062	-0.0327665	0.0138974	0.967764	0.94176	0.994487	0.0183866	39.392	0.0861995	11	FALSE	12203	820939	0.014647
531.4	Peptic ulcer, site unspecified	digestive	-0.0257141	0.0155056	0.974614	0.94544	1.00469	0.0972	0	0.759416	9	FALSE	5462	459278	0.0117528	-0.0602407	0.0360731	0.941538	0.877268	1.01052	0.0949267	0	0.599515	8	FALSE	903	270034	0.00333288	-0.0331037	0.0132417	0.967438	0.942653	0.992875	0.0124207	0	0.482164	12	FALSE	13712	813808	0.01657
531.5	Gastrojejunal ulcer	digestive	0.0104614	0.113468	1.01052	0.809021	1.2622	0.927	0	0.338505	2	FALSE	114	452808	0.000251699	0.0879748	0.130465	1.09196	0.845581	1.41013	0.500109	0	0.480652	2	FALSE	76	262527	0.00028941	0.0810474	0.0606076	1.08442	0.962962	1.2212	0.181142	0	0.55506	5	FALSE	6806	811890	0.00831322
532	Dysphagia	digestive	-0.00953678	0.00708152	0.990509	0.976856	1.00435	0.178	48.8377	0.0478884	9	FALSE	28790	274139	0.0950388	-0.00742976	0.0148704	0.992598	0.964085	1.02195	0.617334	0	0.573712	8	FALSE	5867	78724	0.0693573	-0.0124755	0.00592141	0.987602	0.976206	0.999131	0.0351315	42.4597	0.066385	11	FALSE	46031	408813	0.101202
535	Gastritis and duodenitis	digestive	-0.0221298	0.00613856	0.978113	0.966416	0.989952	0.000312	41.7359	0.0632902	12	FALSE	33162	418096	0.0734879	-0.0339748	0.00687773	0.966596	0.953653	0.979714	7.82e-07	22.6102	0.228088	11	TRUE	25250	238591	0.0957016	-0.0280478	0.00444585	0.972342	0.963906	0.980852	2.81e-10	0	0.488642	14	TRUE	67554	732077	0.0844815
535.1	Acute gastritis	digestive	-0.018858	0.0313097	0.981319	0.92291	1.04342	0.547	0	0.504361	5	FALSE	1264	444981	0.00283252	-0.0760558	0.045682	0.926764	0.847393	1.01357	0.0959333	12.5239	0.33002	4	FALSE	595	242514	0.00244746	-0.0296038	0.0236044	0.97083	0.926939	1.0168	0.209782	33.1102	0.152999	9	FALSE	7694	763857	0.00997212
535.2	Atrophic gastritis	digestive	-0.0569949	0.0249774	0.944599	0.89947	0.991992	0.0225	0	0.876862	7	FALSE	1960	442691	0.00440795	0.00555802	0.033464	1.00557	0.941736	1.07374	0.868087	25.3861	0.226405	8	FALSE	997	243276	0.0040815	-0.0268417	0.0185831	0.973515	0.938696	1.00963	0.148622	0	0.656023	13	FALSE	8921	760672	0.0115918
535.6	Duodenitis	digestive	-0.0322963	0.0121966	0.96822	0.945349	0.991644	0.0081	0	0.988009	6	FALSE	7426	442791	0.0164943	-0.047776	0.0152375	0.953347	0.925297	0.982248	0.00171613	0	0.779649	6	FALSE	4560	244758	0.0182899	-0.0411154	0.00940651	0.959718	0.942187	0.977576	1.24e-05	0	0.661102	9	TRUE	17863	764607	0.022829
535.8	Other specified gastritis	digestive	-0.0313711	0.0117612	0.969116	0.947032	0.991715	0.00765	27.2375	0.211129	8	FALSE	8054	441867	0.0179009	-0.0302761	0.0113038	0.970178	0.94892	0.991912	0.00739728	26.8041	0.214696	8	FALSE	8543	242899	0.033976	-0.0280963	0.0079814	0.972295	0.957203	0.987624	0.000431186	0	0.453828	11	FALSE	22896	759767	0.029254
535.9	Gastritis and duodenitis, NOS	digestive	-0.0161931	0.015044	0.983937	0.955349	1.01338	0.282	0	0.854729	10	FALSE	5664	433419	0.0128996	0.0232144	0.0270564	1.02349	0.970625	1.07923	0.390893	41.4446	0.0910041	9	FALSE	1607	241454	0.00661151	-0.0211241	0.0116283	0.979097	0.957035	1.00167	0.0692778	39.7152	0.0688945	13	FALSE	14734	750669	0.01925
536	Disorders of function of stomach	digestive	-0.0361851	0.00987645	0.964462	0.945972	0.983313	0.000249	0	0.532888	12	FALSE	12283	432603	0.0276093	-0.0363113	0.0101144	0.96434	0.945411	0.983648	0.000330604	31.7941	0.1449	11	FALSE	10890	240107	0.043387	-0.0353706	0.00671634	0.965248	0.952625	0.978038	1.39e-07	0	0.739399	14	TRUE	31347	747760	0.0402345
536.3	Gastroparesis	digestive	-0.0330184	0.0297272	0.967521	0.91276	1.02557	0.267	0	0.929537	7	FALSE	1478	445282	0.00330826	-0.0653453	0.0406897	0.936744	0.864939	1.01451	0.108287	14.71	0.31467	8	FALSE	706	240151	0.0029312	-0.0371287	0.0202999	0.963552	0.925968	1.00266	0.067398	0	0.870426	10	FALSE	8507	765703	0.010988
536.7	Complications of gastrostomy, colostomy and enterostomy	digestive	-0.0318965	0.0457505	0.968607	0.885533	1.05947	0.486	54.5705	0.0661668	5	FALSE	582	315653	0.0018404	-0.00821068	0.0651543	0.991823	0.87292	1.12692	0.899717	62.8928	0.10067	2	FALSE	287	89774	0.00318673	-0.015811	0.0333668	0.984313	0.922001	1.05084	0.635604	5.36571	0.386179	7	FALSE	6626	488487	0.0133828
536.8	Dyspepsia and other specified disorders of function of stomach	digestive	-0.0371177	0.0107495	0.963563	0.943474	0.984079	0.000554	21.9564	0.24787	9	FALSE	10230	435770	0.0229372	-0.0332711	0.0105474	0.967276	0.947485	0.98748	0.00160808	37.137	0.111493	10	FALSE	9936	241298	0.0395488	-0.036721	0.00724109	0.963945	0.950361	0.977723	3.95e-07	2.79331	0.418398	13	TRUE	27462	752127	0.0352263
537	Other disorders of stomach and duodenum	digestive	-0.0164545	0.0128897	0.98368	0.95914	1.00885	0.202	26.8211	0.188821	11	FALSE	7096	437663	0.0159547	-0.0389264	0.0169021	0.961821	0.930481	0.994218	0.0212758	0	0.524213	9	FALSE	3734	242061	0.0151915	-0.0231361	0.009678	0.977129	0.958769	0.995841	0.0168215	0	0.633453	14	FALSE	17735	755047	0.0229496
537.1	Lesions of stomach and duodenum	digestive	-0.10342	0.0530542	0.901748	0.812691	1.00056	0.0513	0	0.945876	4	FALSE	469	440030	0.0010647	NA	NA	NA	NA	NA	NA	NA	NA	NA	NA	NA	NA	NA	-0.0401862	0.0424278	0.960611	0.88396	1.04391	0.343554	14.9617	0.318101	6	FALSE	6280	760320	0.00819202
539	Bariatric surgery	digestive	0.0440878	0.0287679	1.04507	0.987779	1.10569	0.125	0	0.485106	9	FALSE	1503	469553	0.0031907	-0.0135879	0.0259154	0.986504	0.937648	1.03791	0.600058	3.86112	0.402731	9	FALSE	1681	272758	0.00612522	0.0110615	0.0097295	1.01112	0.992024	1.03059	0.255577	18.3435	0.268903	11	FALSE	20244	815528	0.0242219
540	Appendiceal conditions	digestive	0.0166836	0.0199484	1.01682	0.977835	1.05737	0.403	0	0.86274	6	FALSE	3110	471001	0.00655965	0.0318618	0.0280084	1.03237	0.97723	1.09063	0.255296	7.4383	0.372744	8	FALSE	1375	274596	0.00498241	0.0195583	0.0150659	1.01975	0.990079	1.05031	0.194225	0	0.767711	13	FALSE	11788	832811	0.0139569
540.1	Appendicitis	digestive	0.00791462	0.0209956	1.00795	0.96731	1.05029	0.706	0	0.560671	5	FALSE	2843	471302	0.00599606	0.0424333	0.0313405	1.04335	0.981186	1.10944	0.175753	17.8135	0.293951	7	FALSE	1133	274701	0.00410754	0.0150979	0.0160122	1.01521	0.983846	1.04758	0.345732	0	0.725054	13	FALSE	11233	833216	0.0133022
540.11	Acute appendicitis	digestive	0.00120762	0.0237831	1.00121	0.955609	1.04898	0.96	0	0.460185	5	FALSE	2253	467390	0.00479726	0.0460594	0.0399942	1.04714	0.968189	1.13252	0.249464	45.8371	0.116883	5	FALSE	716	274245	0.00260401	0.0103418	0.0187201	1.0104	0.973995	1.04816	0.580646	39.8076	0.113425	8	FALSE	10103	833693	0.0119733
550	Abdominal hernia	digestive	-0.0149995	0.00471433	0.985112	0.976052	0.994257	0.00146	0	0.983657	12	FALSE	61949	392538	0.136305	-0.0473042	0.00627596	0.953797	0.942137	0.965602	4.8e-14	46.8876	0.0425025	11	TRUE	30827	241072	0.113377	-0.0249982	0.0035989	0.975312	0.968456	0.982216	3.76e-12	14.7196	0.292379	14	TRUE	108231	707558	0.13267
550.1	Inguinal hernia	digestive	-0.00277237	0.0088293	0.997232	0.980123	1.01464	0.754	0	0.868727	10	FALSE	17552	427313	0.0394547	-0.0294055	0.0533908	0.971023	0.874547	1.07814	0.581798	58.7146	0.0242172	7	FALSE	422	247648	0.00170113	-2.11e-05	0.00802224	0.999979	0.984379	1.01583	0.997903	0	0.640836	12	FALSE	26987	748330	0.0348077
550.2	Diaphragmatic hernia	digestive	-0.0168268	0.00675429	0.983314	0.970383	0.996418	0.0127	17.1371	0.280523	11	FALSE	26673	428342	0.05862	-0.0569155	0.00690604	0.944674	0.931973	0.957548	1.7e-16	41.5168	0.0722037	11	TRUE	24902	243887	0.0926452	-0.0363159	0.00467815	0.964336	0.955534	0.973218	8.3e-15	18.2938	0.253988	14	TRUE	61122	746110	0.075718
550.3	Femoral hernia	digestive	-0.0657355	0.0563762	0.936379	0.838424	1.04578	0.244	0	0.611029	3	FALSE	371	445282	0.000832486	NA	NA	NA	NA	NA	NA	NA	NA	NA	NA	NA	NA	NA	0.0567123	0.0331905	1.05835	0.991695	1.12949	0.087508	37.4818	0.187153	4	FALSE	6979	735178	0.00940367
550.4	Umbilical hernia	digestive	0.00911693	0.00984067	1.00916	0.989881	1.02881	0.354	0	0.851725	10	FALSE	12715	437477	0.0282435	-0.0185897	0.0222172	0.981582	0.939756	1.02527	0.402746	47.144	0.0482887	10	FALSE	2195	248143	0.00876815	0.00559323	0.00855574	1.00561	0.988887	1.02261	0.513279	0	0.940065	13	FALSE	22382	759720	0.0286178
550.5	Ventral hernia	digestive	-0.0376466	0.012669	0.963053	0.939434	0.987266	0.00296	39.5677	0.0939258	10	FALSE	7487	441174	0.0166874	-0.0608819	0.0180725	0.940934	0.908188	0.974861	0.00075506	0	0.771642	10	FALSE	3285	247898	0.0130781	-0.0441961	0.00975785	0.956766	0.938642	0.975241	5.92e-06	0	0.639272	12	TRUE	18149	763136	0.0232297
550.6	Incisional hernia	digestive	-0.0306841	0.0189265	0.969782	0.934467	1.00643	0.105	0	0.509311	9	FALSE	3428	446125	0.00762535	-0.054909	0.0284369	0.946571	0.895257	1.00083	0.0534944	0	0.836374	8	FALSE	1354	248167	0.0054264	-0.0404328	0.0141494	0.960374	0.934106	0.98738	0.00426897	0	0.808622	12	FALSE	11841	768309	0.0151779
555	Inflammatory bowel disease and other gastroenteritis and colitis	digestive	-0.00274887	0.0120085	0.997255	0.974057	1.021	0.819	0	0.455152	11	FALSE	8119	432455	0.0184282	0.0214708	0.0144301	1.0217	0.993211	1.05101	0.136774	5.37779	0.391457	10	FALSE	5102	227030	0.0219789	0.00586215	0.00858138	1.00588	0.989103	1.02294	0.494529	19.8085	0.243401	13	FALSE	20970	710478	0.0286692
555.1	Regional enteritis	digestive	0.0113735	0.0174061	1.01144	0.977515	1.04654	0.513	24.7204	0.22374	9	FALSE	3813	436710	0.00865562	-0.0019035	0.0189961	0.998098	0.961621	1.03596	0.920182	0	0.829448	8	FALSE	2926	227791	0.0126822	0.00330443	0.0117386	1.00331	0.98049	1.02666	0.778325	0	0.773198	12	FALSE	13649	715503	0.018719
555.2	Ulcerative colitis	digestive	-0.00863816	0.0147778	0.991399	0.963096	1.02053	0.559	0	0.73039	11	FALSE	5315	434642	0.0120807	0.0413562	0.0189125	1.04222	1.0043	1.08158	0.028764	21.7547	0.242843	10	FALSE	2941	228086	0.0127301	0.00757419	0.010847	1.0076	0.986408	1.02925	0.485007	8.30718	0.362736	13	FALSE	15098	713717	0.0207158
555.21	Ulcerative colitis (chronic)	digestive	-0.0127741	0.0274726	0.987307	0.935551	1.04193	0.642	0	0.90939	6	FALSE	1601	437762	0.00364391	0.00730672	0.037612	1.00733	0.935746	1.0844	0.845968	21.046	0.268948	7	FALSE	771	227886	0.00337186	0.00313817	0.0189847	1.00314	0.966503	1.04117	0.868708	0	0.665552	11	FALSE	8690	717769	0.0119621
556	Ulceration of the lower GI tract	digestive	-0.0602386	0.0251903	0.94154	0.896183	0.989192	0.0168	0	0.849543	5	FALSE	1828	436392	0.00417142	-0.038322	0.0307952	0.962403	0.906033	1.02228	0.213347	0	0.872179	3	FALSE	1158	225592	0.00510695	-0.0375087	0.018121	0.963186	0.929577	0.99801	0.0384616	0	0.642807	10	FALSE	8894	716238	0.0122654
556.1	Ulceration of intestine	digestive	-0.0672823	0.0295138	0.934931	0.882384	0.990608	0.0226	0	0.777496	5	FALSE	1338	434444	0.00307034	-0.0432433	0.0368736	0.957678	0.890908	1.02945	0.240898	0	0.78767	3	FALSE	812	225698	0.00358483	-0.0489103	0.021435	0.952267	0.913089	0.993125	0.0225012	0	0.772803	8	FALSE	7980	716940	0.0110081
556.11	Angiodysplasia of intestine (without mention of hemorrhage)	digestive	-0.0778235	0.0661538	0.925128	0.812627	1.0532	0.239	0	0.585516	2	FALSE	360	433421	0.000829912	NA	NA	NA	NA	NA	NA	NA	NA	NA	NA	NA	NA	NA	-0.116825	0.0517904	0.889741	0.803859	0.9848	0.0240884	0	0.511437	4	FALSE	6024	690783	0.00864515
557	Intestinal malabsorption (non-celiac)	digestive	0.00437974	0.0484306	1.00439	0.913435	1.1044	0.928	51.6356	0.0821559	5	FALSE	536	438719	0.00122025	0.0230517	0.0398343	1.02332	0.946464	1.10642	0.562799	0	0.648695	7	FALSE	675	228867	0.00294064	0.0310326	0.0223827	1.03152	0.987245	1.07778	0.165607	35.9487	0.120514	10	FALSE	7758	719065	0.0106739
557.1	Celiac disease	digestive	0.0963755	0.0271924	1.10117	1.04402	1.16145	0.000394	0	0.632096	4	FALSE	1520	436621	0.0034692	0.103745	0.0225739	1.10932	1.06131	1.1595	4.31e-06	0	0.578948	5	TRUE	2071	227978	0.00900243	0.0984347	0.0162172	1.10344	1.06892	1.13908	1.28e-09	14.5695	0.312499	9	TRUE	9617	717864	0.0132196
558	Noninfectious gastroenteritis	digestive	-0.028134	0.00882796	0.972258	0.95558	0.989227	0.00144	34.2284	0.116291	12	FALSE	15227	417234	0.0352101	-0.0273553	0.0090804	0.973015	0.955852	0.990487	0.00259047	40.1165	0.0812935	11	FALSE	13555	222916	0.057322	-0.0263898	0.0059566	0.973955	0.962651	0.985393	9.41e-06	46.5079	0.0284576	14	TRUE	38514	691327	0.0527704
559	Ileostomy status	digestive	0.0135456	0.0211063	1.01364	0.972561	1.05645	0.521	0	0.456205	5	FALSE	2533	438686	0.00574091	0.0238562	0.0272006	1.02414	0.970974	1.08022	0.380461	0	0.867912	3	FALSE	1442	229191	0.00625236	0.0145897	0.0156989	1.0147	0.983951	1.0464	0.352708	0	0.583244	9	FALSE	9942	718880	0.0136412
560	Intestinal obstruction without mention of hernia	digestive	0.0191447	0.0111943	1.01933	0.997208	1.04194	0.0872	0	0.862459	11	FALSE	9454	427412	0.0216405	0.0248427	0.0138355	1.02515	0.997728	1.05333	0.0725616	35.4594	0.115059	11	FALSE	5653	225969	0.0244061	0.0181961	0.00814211	1.01836	1.00224	1.03474	0.0254293	0	0.972839	14	FALSE	22968	704452	0.0315746
560.1	Paralytic ileus	digestive	0.00903416	0.020826	1.00908	0.968716	1.05112	0.664	19.8816	0.283491	6	FALSE	2673	431447	0.00615728	0.0596929	0.0348302	1.06151	0.991464	1.13651	0.0865611	0	0.848885	4	FALSE	900	227615	0.00393847	0.0118233	0.0164148	1.01189	0.979857	1.04498	0.471349	0	0.553606	9	FALSE	9742	713594	0.0134682
560.2	Impaction of intestine	digestive	0.0513762	0.0394802	1.05272	0.974332	1.13741	0.193	0	0.964708	5	FALSE	799	437643	0.00182236	-0.019981	0.0423284	0.980217	0.902178	1.06501	0.636893	7.81401	0.368689	7	FALSE	636	228447	0.00277629	0.0187855	0.0269779	1.01896	0.966484	1.07429	0.486222	0	0.794896	10	FALSE	7114	718096	0.00980957
560.3	Peritoneal or intestinal adhesions	digestive	0.0341689	0.0321467	1.03476	0.971574	1.10205	0.288	0	0.696891	4	FALSE	1113	431843	0.0025707	-0.0263935	0.0322856	0.973952	0.914231	1.03757	0.413644	59.9213	0.0407599	5	FALSE	1021	219145	0.00463741	0.000790116	0.0216628	1.00079	0.959188	1.0442	0.970905	18.2555	0.29055	7	FALSE	7878	702550	0.0110891
560.4	Other intestinal obstruction	digestive	0.0204169	0.0142477	1.02063	0.99252	1.04953	0.152	0	0.577401	9	FALSE	5810	433396	0.0132284	0.0399034	0.016974	1.04071	1.00666	1.07592	0.0187303	44.5576	0.108334	6	FALSE	3710	227629	0.0160371	0.0261003	0.0101271	1.02644	1.00627	1.04702	0.00995859	0	0.848179	12	FALSE	16642	712076	0.0228374
561	Symptoms involving digestive system	digestive	-0.00441133	0.00606927	0.995598	0.983825	1.00751	0.467	16.8281	0.278835	12	FALSE	37137	383165	0.0883579	-0.0157409	0.00770898	0.984382	0.969621	0.999369	0.041162	0	0.962828	12	FALSE	20524	220192	0.0852623	-0.00962142	0.00445751	0.990425	0.98181	0.999116	0.0308909	0	0.684074	14	FALSE	71794	654334	0.0988724
562	Diverticulosis and diverticulitis	digestive	-0.0303653	0.00687688	0.970091	0.957103	0.983255	1.01e-05	0	0.989249	10	TRUE	31986	374649	0.0786602	-0.0145687	0.0170128	0.985537	0.953217	1.01895	0.391812	10.1488	0.350493	9	FALSE	4378	221406	0.0193902	-0.0301417	0.00584543	0.970308	0.959255	0.981489	2.52e-07	14.9912	0.297275	12	TRUE	50181	646882	0.0719892
562.1	Diverticulosis	digestive	-0.0267076	0.00733078	0.973646	0.959757	0.987736	0.000269	0	0.98684	10	FALSE	27768	378571	0.068337	-0.00510307	0.0194457	0.99491	0.957704	1.03356	0.792993	0	0.552482	9	FALSE	3351	221997	0.0148703	-0.0242571	0.0063203	0.976035	0.964019	0.988201	0.000124053	0	0.827278	12	FALSE	43592	651412	0.0627219
562.2	Diverticulitis	digestive	-0.0586405	0.0147249	0.943046	0.916218	0.970659	6.82e-05	0	0.56086	8	FALSE	6059	427950	0.0139605	-0.0223535	0.0293507	0.977895	0.923227	1.0358	0.446299	22.2753	0.245078	9	FALSE	1332	228019	0.00580769	-0.0608461	0.011471	0.940968	0.920049	0.962363	1.13e-07	35.7874	0.104072	12	TRUE	15156	707405	0.0209754
564	Functional digestive disorders	digestive	-0.0101866	0.00632671	0.989865	0.977666	1.00222	0.107	0	0.531739	12	FALSE	31156	409692	0.0706729	-0.00190988	0.00680897	0.998092	0.984861	1.0115	0.779098	0	0.701343	12	FALSE	25959	220543	0.105309	-0.00410907	0.00440645	0.995899	0.987335	1.00454	0.351072	0	0.746543	14	FALSE	69212	681638	0.0921782
564.1	Irritable Bowel Syndrome	digestive	-0.00653289	0.0117891	0.993488	0.970796	1.01671	0.579	0	0.537488	10	FALSE	8902	428999	0.0203288	-0.0142938	0.0101293	0.985808	0.96643	1.00557	0.158206	0	0.660461	11	FALSE	11130	223143	0.0475087	-0.00797242	0.0070522	0.992059	0.978441	1.00587	0.258271	0	0.591425	13	FALSE	29592	703146	0.0403855
564.9	Personal history of diseases of digestive system	digestive	-0.0121579	0.0085729	0.987916	0.971455	1.00466	0.156	0	0.484041	10	FALSE	15830	434560	0.0351473	0.00227065	0.00917539	1.00227	0.98441	1.02046	0.804543	0	0.879936	8	FALSE	13394	228242	0.0554305	-0.00520392	0.00610386	0.99481	0.982979	1.00678	0.393903	0	0.586709	12	FALSE	36286	714781	0.0483126
565	Anal and rectal conditions	digestive	-0.00121121	0.00743918	0.998789	0.984332	1.01346	0.871	14.5706	0.301498	12	FALSE	21550	432558	0.0474557	-0.00188611	0.00975553	0.998116	0.979212	1.01738	0.846695	0	0.882151	11	FALSE	11462	254491	0.0430978	-0.0029459	0.00567442	0.997058	0.986031	1.00821	0.603653	0	0.751906	14	FALSE	42162	760553	0.0525242
565.1	Anal and rectal polyp	digestive	0.00355041	0.0114243	1.00356	0.981336	1.02628	0.756	31.6593	0.186361	7	FALSE	8543	446660	0.0187675	0.0204254	0.0143222	1.02064	0.992383	1.04969	0.153831	24.2442	0.259743	5	FALSE	5188	257564	0.0197449	0.00998894	0.0087561	1.01004	0.992853	1.02752	0.253954	25.1596	0.211871	10	FALSE	20397	777567	0.0255613
567	Peritonitis and retroperitoneal infections	digestive	-0.0151467	0.0184559	0.984967	0.949975	1.02125	0.412	0	0.650917	9	FALSE	3442	452335	0.00755194	-0.000340928	0.0261916	0.999659	0.949637	1.05232	0.989614	0	0.615229	7	FALSE	1549	257005	0.00599101	-0.0129788	0.0138647	0.987105	0.960642	1.0143	0.349217	0	0.595141	12	FALSE	11999	783136	0.0150905
568	Other disorders of peritoneum	digestive	0.0203014	0.0165476	1.02051	0.987942	1.05415	0.22	0	0.872682	7	FALSE	4017	449277	0.0088618	-0.00581367	0.0153469	0.994203	0.964744	1.02456	0.704823	0	0.467806	6	FALSE	4491	253061	0.0174373	0.00487966	0.0108789	1.00489	0.983692	1.02655	0.65376	0	0.763928	10	FALSE	15208	782559	0.0190632
568.1	Peritoneal adhesions (postoperative) (postinfection)	digestive	0.010729	0.0178639	1.01079	0.976009	1.0468	0.548	0	0.840183	7	FALSE	3419	445214	0.00762093	-0.0172243	0.0160475	0.982923	0.952489	1.01433	0.283122	0	0.741472	6	FALSE	4094	253607	0.0158866	-0.00726926	0.0116938	0.992757	0.970262	1.01577	0.534183	0	0.634481	10	FALSE	13921	778642	0.0175645
569	Other disorders of intestine	digestive	-0.00108768	0.0120381	0.998913	0.97562	1.02276	0.928	0	0.607975	11	FALSE	7949	442498	0.0176469	-0.0139553	0.0132116	0.986142	0.960934	1.01201	0.290835	0	0.630381	10	FALSE	6140	253444	0.0236532	-0.000961017	0.00794871	0.999039	0.983596	1.01473	0.903768	0	0.600519	14	FALSE	24045	769273	0.0303094
569.1	Toxic gastroenteritis and colitis	digestive	0.0246033	0.0572206	1.02491	0.916176	1.14655	0.667	0	0.903735	2	FALSE	349	454215	0.000767769	NA	NA	NA	NA	NA	NA	NA	NA	NA	NA	NA	NA	NA	-0.00296853	0.0381896	0.997036	0.925132	1.07453	0.938042	42.113	0.158911	4	FALSE	6854	783258	0.00867472
569.2	Gastrointestinal complications	digestive	0.042435	0.0251183	1.04335	0.993227	1.096	0.0911	0	0.671576	8	FALSE	1845	453263	0.00405398	0.00797872	0.0259407	1.00801	0.958042	1.06059	0.758405	0	0.900533	8	FALSE	1576	256458	0.00610772	0.0222775	0.0147729	1.02253	0.993345	1.05257	0.131555	0	0.765279	11	FALSE	11226	783511	0.0141254
571	Chronic liver disease and cirrhosis	digestive	-0.0370167	0.00725901	0.96366	0.950047	0.977468	3.41e-07	62.3902	0.00302396	11	TRUE	24711	431771	0.0541336	-0.0211708	0.0118868	0.979052	0.956506	1.00213	0.0749072	0	0.846909	11	FALSE	7867	259439	0.0294307	-0.0359853	0.00573021	0.964654	0.953881	0.97555	3.39e-10	49.5049	0.018391	14	TRUE	44223	758296	0.0551052
571.5	Other chronic nonalcoholic liver disease	digestive	-0.0367639	0.00758425	0.963904	0.949681	0.978339	1.25e-06	66.6621	0.000857974	11	TRUE	22780	433075	0.049972	-0.0132901	0.0127095	0.986798	0.96252	1.01169	0.295705	0	0.81626	11	FALSE	6885	259769	0.02582	-0.0345997	0.00600252	0.965992	0.954694	0.977424	8.21e-09	53.9684	0.00837327	14	TRUE	41014	759908	0.0512085
571.51	Cirrhosis of liver without mention of alcohol	digestive	-0.0244772	0.0114937	0.97582	0.954083	0.998052	0.0332	42.5867	0.0739681	10	FALSE	9789	452368	0.0211811	0.0382404	0.0260888	1.03898	0.98719	1.09349	0.142709	20.2777	0.262589	9	FALSE	1630	263768	0.00614172	-0.0209977	0.00998771	0.979221	0.960239	0.998579	0.0355221	40.1923	0.0729135	12	FALSE	18859	783225	0.0235125
571.6	Primary biliary cirrhosis	digestive	0.18954	0.0672631	1.20869	1.0594	1.37902	0.00483	0	0.691001	3	FALSE	281	458319	0.000612734	-0.0480458	0.0440737	0.95309	0.874215	1.03908	0.275659	0	0.778114	5	FALSE	565	263792	0.00213726	0.00165802	0.0336661	1.00166	0.937699	1.06998	0.960721	11.7656	0.338502	8	FALSE	7301	794461	0.00910619
571.8	Liver abscess and sequelae of chronic liver disease	digestive	-0.0292659	0.0158827	0.971158	0.941392	1.00187	0.0654	48.6989	0.0485705	9	FALSE	4635	458641	0.0100048	0.0161167	0.0268161	1.01625	0.964214	1.07109	0.547835	28.076	0.214094	7	FALSE	1483	263384	0.00559904	-0.0187489	0.0128937	0.981426	0.956935	1.00654	0.145915	6.97626	0.376945	12	FALSE	13147	789729	0.0163749
571.81	Portal hypertension	digestive	-0.0282852	0.0208003	0.972111	0.933277	1.01256	0.174	0	0.606583	8	FALSE	2681	460844	0.00578394	0.0625424	0.0361003	1.06454	0.991821	1.14259	0.0831912	27.9084	0.244558	4	FALSE	849	264073	0.00320472	-0.00838101	0.0168502	0.991654	0.959439	1.02495	0.61892	12.7516	0.322708	11	FALSE	10286	792607	0.0128112
572	Ascites (non malignant)	digestive	-0.012115	0.0153769	0.987958	0.958627	1.01819	0.431	0	0.612591	10	FALSE	4859	457845	0.0105013	0.0174576	0.0189072	1.01761	0.980591	1.05603	0.355834	22.9254	0.23939	9	FALSE	2969	261764	0.0112151	-0.00124584	0.0112273	0.998755	0.977017	1.02098	0.911644	0	0.739101	12	FALSE	15204	787352	0.0189445
573	Other disorders of liver	digestive	-0.0455098	0.0139115	0.95551	0.929809	0.981922	0.00107	0	0.707634	11	FALSE	6189	451775	0.0135142	0.0389481	0.0189044	1.03972	1.0019	1.07896	0.0393733	0	0.721523	10	FALSE	2999	262195	0.0113087	-0.0149219	0.00865125	0.985189	0.968625	1.00204	0.0845599	0	0.730973	14	FALSE	22215	781138	0.0276528
573.1	Chronic passive congestion of liver	digestive	-0.038282	0.101922	0.962441	0.788168	1.17525	0.707	82.1817	0.00365302	3	FALSE	138	454274	0.000303689	NA	NA	NA	NA	NA	NA	NA	NA	NA	NA	NA	NA	NA	0.109248	0.078863	1.11544	0.955691	1.30189	0.165965	84.5781	0.000220349	4	FALSE	6544	742968	0.00873101
573.2	Liver replaced by transplant	digestive	0.0119617	0.0331552	1.01203	0.94836	1.07998	0.718	6.82598	0.377503	8	FALSE	1077	463255	0.00231946	0.123615	0.0554704	1.13158	1.01501	1.26154	0.0258479	50.895	0.106409	4	FALSE	394	261738	0.00150306	0.0182155	0.0264886	1.01838	0.96686	1.07265	0.491658	26.3537	0.193104	11	FALSE	7923	795384	0.00986298
573.3	Hepatomegaly	digestive	0.00215349	0.0247319	1.00216	0.954736	1.05193	0.931	0	0.683265	8	FALSE	2059	457850	0.00447697	0.0957599	0.0472256	1.10049	1.0032	1.20722	0.0425894	0	0.504354	7	FALSE	551	263033	0.00209042	0.0167747	0.0198555	1.01692	0.978102	1.05727	0.398201	0	0.517875	11	FALSE	9377	788004	0.0117597
573.4	Acute and subacute necrosis of liver	digestive	-0.0894843	0.0519596	0.914403	0.825866	1.01243	0.085	0	0.968165	4	FALSE	483	459629	0.00104974	NA	NA	NA	NA	NA	NA	NA	NA	NA	NA	NA	NA	NA	-0.037183	0.0377896	0.9635	0.894716	1.03757	0.325142	0	0.684412	7	FALSE	7134	792817	0.00891805
573.5	Jaundice (not of newborn)	digestive	0.00582646	0.022008	1.00584	0.963379	1.05018	0.791	19.3036	0.282461	7	FALSE	2371	460713	0.00512002	0.0208126	0.0333273	1.02103	0.956468	1.08995	0.532306	0	0.927281	6	FALSE	955	264003	0.00360434	0.016509	0.017303	1.01665	0.982746	1.05172	0.340029	0	0.563816	11	FALSE	10038	792412	0.0125092
573.6	Nonspecific elevation of levels of transaminase or lactic acid dehydrogenase [LDH]	digestive	-0.0384081	0.0179337	0.96232	0.929083	0.996747	0.0322	0	0.652688	7	FALSE	3946	444681	0.00879573	0.00533476	0.0357325	1.00535	0.937349	1.07828	0.881319	22.4026	0.265422	6	FALSE	874	251351	0.00346516	-0.0292193	0.0134183	0.971203	0.945994	0.997084	0.0294386	0	0.904557	9	FALSE	13141	763078	0.0169295
573.7	Abnormal results of function study of liver	digestive	-0.0235313	0.00766888	0.976743	0.962172	0.991536	0.00215	20.4296	0.248869	11	FALSE	22714	429776	0.0501978	0.00231466	0.013586	1.00232	0.97598	1.02937	0.864718	0	0.675475	10	FALSE	6063	260509	0.0227443	-0.0183155	0.00636365	0.981851	0.969681	0.994174	0.00400028	17.9659	0.257486	14	FALSE	37734	757186	0.0474689
573.9	Abnormal serum enzyme levels	digestive	0.00700844	0.0173787	1.00703	0.97331	1.04193	0.687	0	0.672667	10	FALSE	4189	451045	0.00920186	-0.000611042	0.0306769	0.999389	0.941071	1.06132	0.984108	0	0.438684	9	FALSE	1206	261665	0.0045878	-0.00545937	0.0124914	0.994556	0.970502	1.01921	0.662074	0	0.75022	13	FALSE	14205	779803	0.0178902
574	Cholelithiasis and cholecystitis	digestive	0.0082289	0.00794581	1.00826	0.992682	1.02409	0.3	36.6142	0.0978309	12	FALSE	19373	447625	0.0414841	-0.0103232	0.00803826	0.98973	0.974259	1.00545	0.199051	0	0.874413	11	FALSE	17375	255268	0.063728	-0.000340447	0.00533519	0.99966	0.989261	1.01017	0.94912	21.0746	0.224616	14	FALSE	47852	780950	0.0577363
574.1	Cholelithiasis	digestive	0.0111071	0.00874554	1.01117	0.993984	1.02865	0.204	43.0429	0.0557049	12	FALSE	15786	450244	0.0338734	-0.0117667	0.0085226	0.988302	0.971931	1.00495	0.167389	0	0.67743	11	FALSE	15312	255949	0.0564475	-0.000341538	0.00577414	0.999659	0.988409	1.01104	0.952833	34.5391	0.0987775	14	FALSE	41356	784224	0.0500933
574.11	Cholelithiasis with acute cholecystitis	digestive	0.00468854	0.023682	1.0047	0.959131	1.05243	0.843	0	0.919282	5	FALSE	2058	457770	0.00447559	-0.0202208	0.0250927	0.979982	0.932952	1.02938	0.420333	28.5608	0.246648	3	FALSE	1706	251603	0.00673486	-0.020859	0.0165881	0.979357	0.948028	1.01172	0.208584	53.0182	0.02982	9	FALSE	10425	787273	0.0130689
574.12	Cholelithiasis with other cholecystitis	digestive	-0.00275409	0.0170836	0.99725	0.964411	1.03121	0.872	0	0.524827	5	FALSE	3877	457889	0.00839603	-0.0191279	0.0136371	0.981054	0.955179	1.00763	0.160725	0	0.51537	6	FALSE	5724	257662	0.0217324	-0.00933512	0.0103245	0.990708	0.970862	1.01096	0.365906	0	0.687549	11	FALSE	16612	797644	0.0204014
574.2	Calculus of bile duct	digestive	0.0245283	0.024485	1.02483	0.976812	1.07521	0.316	7.75998	0.369079	7	FALSE	2091	462731	0.0044985	-0.0522287	0.0364089	0.949112	0.883743	1.01932	0.151428	13.7724	0.326311	6	FALSE	854	259050	0.00328583	-0.00773866	0.0183712	0.992291	0.957197	1.02867	0.673581	39.3121	0.0787136	12	FALSE	9915	799676	0.0122469
574.3	Cholecystitis without cholelithiasis	digestive	-0.0227723	0.0153762	0.977485	0.948466	1.00739	0.139	55.8261	0.0265566	8	FALSE	5135	460010	0.0110396	-0.00914401	0.0193658	0.990898	0.953992	1.02923	0.636804	0	0.558017	10	FALSE	2851	258354	0.0109148	-0.0169327	0.0113922	0.98321	0.9615	1.00541	0.137189	44.9702	0.0347744	14	FALSE	15291	796287	0.0188411
575	Other biliary tract disease	digestive	0.00350132	0.0117572	1.00351	0.980647	1.0269	0.766	23.0015	0.224385	11	FALSE	8663	452677	0.0187779	-0.0178845	0.013813	0.982274	0.956038	1.00923	0.195402	0	0.850037	11	FALSE	5609	256281	0.0214174	-0.004507	0.00837626	0.995503	0.979293	1.01198	0.59053	0	0.637013	14	FALSE	22751	786866	0.0281009
575.1	Cholangitis	digestive	0.0704702	0.0273764	1.07301	1.01696	1.13216	0.01	0	0.941365	5	FALSE	1524	455701	0.00333315	0.0197669	0.0400673	1.01996	0.94293	1.10329	0.621771	0	0.623753	2	FALSE	683	251294	0.00271056	0.0452546	0.0210184	1.04629	1.00407	1.0903	0.0313111	0	0.967241	8	FALSE	8913	788665	0.0111751
575.2	Obstruction of bile duct	digestive	0.0261339	0.0266338	1.02648	0.974269	1.08149	0.326	0	0.441539	6	FALSE	1607	464523	0.00344754	-0.0138348	0.0332832	0.98626	0.923977	1.05274	0.677651	0	0.992432	5	FALSE	988	258779	0.00380341	0.00606688	0.0190993	1.00609	0.96912	1.04446	0.750751	0	0.89517	12	FALSE	9397	801761	0.0115847
575.6	Cholesterolosis of gallbladder	digestive	-0.0402911	0.0528033	0.96051	0.866075	1.06524	0.445	0	0.815914	5	FALSE	452	462671	0.000975983	0.0275746	0.0456462	1.02796	0.939986	1.12416	0.545781	0	0.604777	2	FALSE	532	259597	0.00204514	-0.00606249	0.030458	0.993956	0.936356	1.0551	0.842228	0	0.509299	8	FALSE	7641	802774	0.0094285
575.7	Other disorders of gallbladder	digestive	-0.0111104	0.0225026	0.988951	0.946282	1.03354	0.621	0	0.81068	6	FALSE	2372	461177	0.00511704	-0.00782069	0.023908	0.99221	0.946788	1.03981	0.743581	14.6019	0.32129	5	FALSE	1877	258412	0.00721122	-0.0131622	0.0152435	0.986924	0.957874	1.01686	0.387884	0	0.552483	11	FALSE	11254	797490	0.0139154
575.8	Other disorders of biliary tract	digestive	-0.00128995	0.0238763	0.998711	0.953051	1.04656	0.957	0	0.642104	8	FALSE	2018	462659	0.0043428	-0.03334	0.0240552	0.96721	0.922667	1.0139	0.165754	0	0.967306	7	FALSE	1834	258309	0.00704997	-0.00437819	0.0155437	0.995631	0.965757	1.02643	0.778197	0	0.532356	12	FALSE	10986	798878	0.0135652
575.9	Nonspecific abnormal findings on radiological and other examination of biliary tract	digestive	-0.00826554	0.0267838	0.991769	0.941048	1.04522	0.758	6.73682	0.359405	4	FALSE	1807	455130	0.00395459	-0.0111065	0.0476275	0.988955	0.900816	1.08572	0.81561	0	0.471139	3	FALSE	541	258585	0.00208779	-0.00928394	0.0222838	0.990759	0.948419	1.03499	0.676954	2.10334	0.41962	10	FALSE	8879	798120	0.0110025
577	Diseases of pancreas	digestive	-0.0487546	0.0110535	0.952415	0.932003	0.973274	1.03e-05	22.1005	0.232926	11	TRUE	10102	460659	0.0214589	0.0138754	0.0166989	1.01397	0.981323	1.04771	0.406018	0	0.526683	10	FALSE	3866	271518	0.0140386	-0.0252461	0.00851904	0.97507	0.958924	0.991487	0.00304164	48.0846	0.0267691	13	FALSE	22939	816926	0.0273127
577.1	Acute pancreatitis	digestive	-0.0517274	0.0140484	0.949588	0.923798	0.976097	0.000231	34.661	0.163551	7	FALSE	6222	455974	0.0134618	0.00844744	0.0220362	1.00848	0.965854	1.05299	0.701465	0	0.770459	7	FALSE	2203	272593	0.00801686	-0.0336421	0.0111061	0.966917	0.946098	0.988196	0.00245228	44.5274	0.0623445	10	FALSE	16150	822654	0.0192536
577.2	Chronic pancreatitis	digestive	-0.0976145	0.0223937	0.906999	0.86805	0.947694	1.31e-05	0	0.799793	7	TRUE	2477	469327	0.00525006	-0.0160837	0.0442852	0.984045	0.902234	1.07327	0.716467	0	0.52079	7	FALSE	587	272682	0.00214807	-0.0743915	0.0185227	0.928308	0.895212	0.962629	5.91e-05	9.481	0.353837	11	FALSE	10068	827276	0.0120237
577.3	Cyst and pseudocyst of pancreas	digestive	-0.0533648	0.0256502	0.948034	0.901551	0.996914	0.0375	0	0.528754	7	FALSE	1895	469583	0.00401928	-0.0418336	0.0387489	0.959029	0.888891	1.0347	0.280318	0	0.47627	7	FALSE	737	272756	0.00269477	-0.020912	0.0188429	0.979305	0.943798	1.01615	0.267081	52.2463	0.0215101	11	FALSE	9888	828190	0.0117984
578	Gastrointestinal hemorrhage	digestive	-0.0157707	0.00551868	0.984353	0.973763	0.995058	0.00427	51.9729	0.0182358	12	FALSE	43476	406493	0.09662	-0.013839	0.00762532	0.986256	0.971626	1.00111	0.0695432	35.4771	0.106457	12	FALSE	19694	248355	0.0734716	-0.0148666	0.00425664	0.985243	0.977058	0.993498	0.000478419	14.1391	0.298647	14	FALSE	76118	723441	0.0952
578.1	Hematemesis	digestive	-0.0594448	0.0191289	0.942287	0.907613	0.978286	0.00189	0	0.748047	8	FALSE	3107	453937	0.00679803	-0.0520683	0.0259251	0.949264	0.902235	0.998745	0.0445998	0	0.767059	7	FALSE	1572	255717	0.00610986	-0.0529948	0.0148006	0.948385	0.921269	0.976299	0.000342815	0	0.548241	11	FALSE	11010	778384	0.0139474
578.2	Blood in stool	digestive	-0.0344361	0.0093273	0.96615	0.948648	0.983975	0.000223	24.6788	0.208622	11	FALSE	14874	427764	0.0336031	-0.0331404	0.0173826	0.967403	0.934999	1.00093	0.0565811	4.66843	0.397624	10	FALSE	3684	252255	0.0143941	-0.0317034	0.00772376	0.968794	0.954238	0.983571	4.05e-05	28.8978	0.147047	14	FALSE	26994	748178	0.0348232
578.8	Hemorrhage of rectum and anus	digestive	-0.0106769	0.0087577	0.98938	0.972542	1.00651	0.223	40.8597	0.068666	12	FALSE	15721	435289	0.0348573	-0.00966567	0.0105939	0.990381	0.970029	1.01116	0.361567	0	0.744402	11	FALSE	9720	253047	0.0369909	-0.0106257	0.00643743	0.989431	0.977025	1.00199	0.0988183	37.0017	0.0804583	14	FALSE	34049	756730	0.0430575
578.9	Hemorrhage of gastrointestinal tract	digestive	-0.00698495	0.00942278	0.993039	0.974868	1.01155	0.459	43.8969	0.0510341	12	FALSE	13551	440074	0.0298727	-0.0115863	0.0127209	0.988481	0.96414	1.01344	0.362397	0	0.463555	11	FALSE	6629	254599	0.0253763	-0.00690222	0.00720032	0.993122	0.979205	1.00724	0.337761	21.4616	0.220581	14	FALSE	28512	762991	0.0360226
579	Other symptoms involving abdomen and pelvis	digestive	0.0635932	0.0145508	1.06566	1.0357	1.09649	1.24e-05	7.28526	0.374705	10	TRUE	5686	443932	0.0126463	-0.00223481	0.0159972	0.997768	0.966969	1.02955	0.888897	0	0.967182	10	FALSE	4381	249745	0.0172395	0.0280081	0.00946909	1.0284	1.00949	1.04767	0.00309799	40.0794	0.066586	13	FALSE	19076	761842	0.0244277
579.2	Splenomegaly	digestive	0.107152	0.0219458	1.1131	1.06624	1.16203	1.05e-06	0	0.649086	7	TRUE	2461	452638	0.00540761	0.108474	0.0410029	1.11458	1.02851	1.20785	0.00815641	0	0.7568	4	FALSE	658	255531	0.00256842	0.0908545	0.0174415	1.09511	1.05831	1.13319	1.9e-07	0	0.587648	10	TRUE	9749	776857	0.0123938
579.8	Nonspecific abnormal findings in stool contents	digestive	-0.0353865	0.0143216	0.965232	0.938515	0.99271	0.0135	23.8427	0.216455	11	FALSE	5956	441407	0.0133136	-0.0647354	0.0196699	0.937315	0.901867	0.974157	0.000998001	0	0.717446	8	FALSE	2788	254535	0.0108346	-0.04	0.0108606	0.960789	0.940554	0.981461	0.000230488	0	0.611049	14	FALSE	15898	764669	0.0203672
580	Nephritis; nephrosis; renal sclerosis	genitourinary	0.00223677	0.0147721	1.00224	0.973638	1.03168	0.88	7.83237	0.369339	11	FALSE	5579	446588	0.0123384	0.0412596	0.022221	1.04212	0.99771	1.08851	0.0633418	7.75736	0.370524	10	FALSE	2200	257573	0.00846893	0.00925406	0.0112184	1.0093	0.987347	1.03173	0.409429	4.18648	0.40454	13	FALSE	15607	766996	0.0199424
580.1	Glomerulonephritis	genitourinary	0.00325153	0.0261405	1.00326	0.95315	1.056	0.901	23.0171	0.231301	10	FALSE	1712	452824	0.00376648	0.030403	0.0353368	1.03087	0.961889	1.1048	0.389581	4.83752	0.392793	8	FALSE	878	258698	0.00338244	0.0178159	0.0194508	1.01798	0.979898	1.05753	0.359694	0	0.741841	13	FALSE	9137	774346	0.011662
580.11	Proliferative glomerulonephritis	genitourinary	0.0947653	0.0636717	1.0994	0.970418	1.24553	0.137	0	0.593729	5	FALSE	315	453786	0.000693678	0.158721	0.105043	1.17201	0.953935	1.43994	0.130787	15.1604	0.277622	2	FALSE	140	257830	0.000542699	0.0754075	0.0463857	1.07832	0.984613	1.18095	0.104021	0	0.75684	8	FALSE	6619	774409	0.00847473
580.12	Non-proliferative glomerulonephritis	genitourinary	-0.00595726	0.0435005	0.994061	0.91282	1.08253	0.891	28.3026	0.2226	6	FALSE	661	453960	0.00145396	0.0648698	0.0755396	1.06702	0.920181	1.23729	0.390477	76.9924	0.0129535	3	FALSE	227	257258	0.000881605	-0.0032213	0.0341978	0.996784	0.932163	1.06588	0.924953	0	0.474965	10	FALSE	6995	775853	0.00893532
580.13	Acute glomerulonephritis, NOS	genitourinary	NA	NA	NA	NA	NA	NA	NA	NA	NA	NA	NA	NA	NA	NA	NA	NA	NA	NA	NA	NA	NA	NA	NA	NA	NA	NA	0.0483581	0.0817381	1.04955	0.894182	1.23191	0.554103	0	0.522424	3	FALSE	6180	735105	0.00833687
580.14	Chronic glomerulonephritis, NOS	genitourinary	0.00878095	0.0389812	1.00882	0.934615	1.08892	0.822	0	0.757629	7	FALSE	786	454120	0.00172783	0.0417071	0.0468896	1.04259	0.951044	1.14295	0.373748	0	0.558955	5	FALSE	535	259059	0.00206091	0.0253617	0.0271913	1.02569	0.972454	1.08183	0.350967	0	0.605537	11	FALSE	7474	743526	0.00995206
580.2	Nephrotic syndrome without mention of glomerulonephritis	genitourinary	0.0188981	0.0283242	1.01908	0.964046	1.07725	0.505	0	0.729755	9	FALSE	1452	453197	0.00319367	0.0868839	0.0379726	1.09077	1.01254	1.17505	0.0221335	0	0.452321	8	FALSE	761	258410	0.00293629	0.0446363	0.0214675	1.04565	1.00256	1.09058	0.037595	0	0.654861	12	FALSE	8446	774963	0.0107811
580.3	Nephritis and nephropathy without mention of glomerulonephritis	genitourinary	-0.00289871	0.0206258	0.997105	0.9576	1.03824	0.888	0	0.57321	10	FALSE	2950	449388	0.00652167	-0.00734281	0.0363794	0.992684	0.924368	1.06605	0.840042	0	0.881276	8	FALSE	838	258310	0.00323367	-0.00691324	0.0155895	0.993111	0.963225	1.02392	0.657438	0	0.850434	12	FALSE	11042	770489	0.0141287
580.31	Nephritis and nephropathy in diseases classified elsewhere	genitourinary	-0.00935159	0.0294124	0.990692	0.935196	1.04948	0.751	0	0.771969	5	FALSE	1514	448703	0.00336282	0.0168939	0.0529991	1.01704	0.916693	1.12837	0.74991	0	0.614201	6	FALSE	402	89154	0.00448881	-0.0115696	0.0211087	0.988497	0.948435	1.03025	0.583626	0	0.879116	9	FALSE	8667	771208	0.0111133
580.32	Nephritis and nephropathy with pathological lesion	genitourinary	0.0026662	0.0297665	1.00267	0.945846	1.06291	0.929	1.34317	0.419025	8	FALSE	1420	452378	0.00312915	-0.0420581	0.049203	0.958814	0.870668	1.05588	0.392669	0	0.785977	7	FALSE	465	258840	0.00179326	-0.00481395	0.022737	0.995198	0.951822	1.04055	0.832323	5.71836	0.389174	12	FALSE	8339	774013	0.0106589
580.4	Renal sclerosis, NOS	genitourinary	-0.00727737	0.0686226	0.992749	0.867816	1.13567	0.916	0	0.765092	3	FALSE	303	313707	0.000964937	NA	NA	NA	NA	NA	NA	NA	NA	NA	NA	NA	NA	NA	0.0182997	0.0453086	1.01847	0.931924	1.11305	0.686294	59.9079	0.0288708	6	FALSE	6514	474165	0.0135517
585	Renal failure	genitourinary	-0.0179999	0.00471204	0.982161	0.973132	0.991274	0.000133	0	0.754681	12	FALSE	69199	384303	0.152588	0.0177609	0.00795478	1.01792	1.00217	1.03391	0.0255668	22.7379	0.226879	11	FALSE	19082	250577	0.0707634	-0.00783996	0.00381529	0.992191	0.984799	0.999638	0.039891	5.62406	0.3899	14	FALSE	107361	698040	0.133301
585.1	Acute renal failure	genitourinary	-0.0151246	0.00614824	0.984989	0.973191	0.996931	0.0139	13.4754	0.312487	12	FALSE	35130	414446	0.0781403	-0.00366708	0.0105276	0.99634	0.975992	1.01711	0.727591	0	0.766221	11	FALSE	10356	253862	0.0391949	-0.0121138	0.00503616	0.987959	0.978255	0.997759	0.0161559	28.7128	0.148759	14	FALSE	56936	731358	0.0722269
585.2	Renal failure NOS	genitourinary	-0.00191082	0.0151698	0.998091	0.968852	1.02821	0.9	0	0.607785	11	FALSE	5314	446205	0.0117692	0.0421875	0.028473	1.04309	0.986474	1.10296	0.138428	11.7054	0.338985	8	FALSE	1333	258095	0.00513823	0.00977091	0.0124189	1.00982	0.985536	1.0347	0.431412	15.5016	0.28803	13	FALSE	13680	767129	0.0175203
585.3	Chronic renal failure [CKD]	genitourinary	-0.0203242	0.00570418	0.979881	0.968987	0.990897	0.000367	0	0.473997	12	FALSE	45068	406498	0.0998038	0.0303234	0.0102337	1.03079	1.01032	1.05167	0.00304559	40.0917	0.081459	11	FALSE	11069	254049	0.0417512	-0.00668847	0.00462757	0.993334	0.984365	1.00238	0.148359	21.4679	0.220516	14	FALSE	72512	723507	0.0910933
585.31	Renal dialysis	genitourinary	-0.0224991	0.0182409	0.977752	0.943413	1.01334	0.217	0	0.672054	11	FALSE	3699	450950	0.00813595	-0.00724613	0.0321424	0.99278	0.932166	1.05734	0.821638	53.5601	0.0278343	9	FALSE	1089	258399	0.00419673	-0.021873	0.0141271	0.978364	0.951646	1.00583	0.121551	5.59975	0.390329	13	FALSE	11913	772177	0.0151934
585.32	End stage renal disease	genitourinary	-0.0289746	0.0144771	0.971441	0.944264	0.9994	0.0453	13.8405	0.312263	11	FALSE	5923	448320	0.0130393	-0.0108064	0.0255572	0.989252	0.94092	1.04007	0.672419	0	0.705638	9	FALSE	1718	257888	0.00661772	-0.0196808	0.0117096	0.980512	0.958265	1.00327	0.0928127	0	0.857855	13	FALSE	14933	769032	0.019048
585.33	Chronic Kidney Disease, Stage III	genitourinary	-0.0206611	0.00704906	0.979551	0.96611	0.993178	0.00338	3.71706	0.407301	11	FALSE	27972	423301	0.0619847	0.0337672	0.0131673	1.03434	1.00799	1.06139	0.0103334	11.8087	0.336326	9	FALSE	6440	256532	0.0244893	-0.00712956	0.00570148	0.992896	0.981862	1.00405	0.211126	32.9028	0.119243	13	FALSE	48089	742708	0.0608108
585.34	Chronic Kidney Disease, Stage IV	genitourinary	-0.0237172	0.0133635	0.976562	0.951316	1.00248	0.0759	0	0.640435	11	FALSE	7160	446471	0.0157838	-0.00896989	0.0264454	0.99107	0.94101	1.04379	0.734471	0	0.898462	8	FALSE	1629	258149	0.00627074	-0.0159006	0.0108933	0.984225	0.963434	1.00546	0.144381	0	0.876847	13	FALSE	16524	767414	0.0210782
585.4	Chronic kidney disease, Stage I or II	genitourinary	-0.0224507	0.013075	0.9778	0.95306	1.00318	0.086	0	0.606687	10	FALSE	7483	441907	0.0166515	-0.00484845	0.0262419	0.995163	0.945273	1.04769	0.853417	50.435	0.0490385	8	FALSE	1609	257263	0.00621543	-0.0184392	0.0108804	0.98173	0.961016	1.00289	0.0901286	17.6017	0.266184	13	FALSE	16404	762487	0.0210607
586	Other disorders of the kidney and ureters	genitourinary	0.0130933	0.00764198	1.01318	0.998117	1.02847	0.0867	0	0.951484	11	FALSE	22535	418327	0.0511158	0.0288323	0.0136833	1.02925	1.00202	1.05723	0.0351078	0	0.675829	10	FALSE	6044	253172	0.0233165	0.0136745	0.00600625	1.01377	1.0019	1.02577	0.0228033	0	0.956918	14	FALSE	42245	734352	0.0543976
586.1	Anatomical abnormatilies of kidney and ureters	genitourinary	0.0178161	0.0508921	1.01798	0.921336	1.12475	0.726	0	0.517131	3	FALSE	454	454270	0.000998408	0.142604	0.0560515	1.15327	1.03329	1.28719	0.010954	35.8609	0.211796	2	FALSE	367	254393	0.00144057	0.0797531	0.0358046	1.08302	1.00962	1.16175	0.0259167	0	0.807621	5	FALSE	6795	776000	0.00868043
586.11	Small kidney	genitourinary	0.0133027	0.0649738	1.01339	0.892219	1.15102	0.838	0	0.570822	2	FALSE	273	447492	0.000609695	NA	NA	NA	NA	NA	NA	NA	NA	NA	NA	NA	NA	NA	0.0513049	0.0505505	1.05264	0.953351	1.16228	0.310142	0	0.42915	2	FALSE	6346	699434	0.00899147
586.12	Vesicoureteral reflux	genitourinary	-0.00510288	0.0854673	0.99491	0.841461	1.17634	0.952	18.1654	0.268973	2	FALSE	174	451670	0.000385089	0.190611	0.0780702	1.20999	1.03831	1.41005	0.0146252	61.9579	0.10495	2	FALSE	193	246122	0.00078355	0.123274	0.0533232	1.13119	1.01894	1.25582	0.0207874	0	0.711497	4	FALSE	6320	774516	0.00809389
586.2	Cyst of kidney, acquired	genitourinary	0.0281038	0.0122171	1.0285	1.00417	1.05343	0.0214	0	0.806057	11	FALSE	8293	439502	0.0185196	0.032752	0.0235589	1.03329	0.986667	1.08212	0.164463	0	0.663992	9	FALSE	1959	257485	0.00755076	0.0310669	0.00994691	1.03155	1.01164	1.05186	0.00178853	0	0.937293	13	FALSE	18157	759818	0.0233388
586.3	Vascular disorders of kidney/hypertrophy	genitourinary	0.00319836	0.0625626	1.0032	0.887433	1.13408	0.959	74.0823	0.00898993	4	FALSE	305	445912	0.000683524	NA	NA	NA	NA	NA	NA	NA	NA	NA	NA	NA	NA	NA	0.039531	0.0486017	1.04032	0.945798	1.14429	0.416008	64.3783	0.0241062	5	FALSE	6397	738715	0.00858529
586.4	Stricture/obstruction of ureter	genitourinary	0.0160652	0.0201443	1.01619	0.976855	1.05712	0.425	0	0.549825	9	FALSE	2914	449673	0.00643854	-0.0177954	0.0324485	0.982362	0.921831	1.04687	0.583403	68.8095	0.00675741	6	FALSE	1017	258592	0.00391743	0.00472996	0.0141137	1.00474	0.977328	1.03292	0.737526	18.1978	0.265112	12	FALSE	12039	771596	0.015363
587	Kidney replaced by transpant	genitourinary	0.00921521	0.0243406	1.00926	0.96224	1.05857	0.705	18.8607	0.269453	10	FALSE	1987	452789	0.00436918	-0.0446573	0.0360236	0.956325	0.891132	1.02629	0.215099	63.0358	0.0125618	7	FALSE	845	256679	0.00328125	0.00563479	0.0182857	1.00565	0.970247	1.04235	0.757967	43.8547	0.0451768	13	FALSE	9561	774115	0.0122002
588	Disorders resulting from impaired renal function	genitourinary	-0.0151313	0.0160132	0.984983	0.954549	1.01639	0.345	0	0.66397	10	FALSE	5069	444362	0.0112787	-0.0409815	0.0346834	0.959847	0.896767	1.02736	0.237369	0	0.849403	8	FALSE	959	256775	0.00372089	-0.00948844	0.0134872	0.990556	0.964715	1.01709	0.481733	0	0.495273	12	FALSE	12905	766249	0.0165628
588.1	Renal osteodystrophy	genitourinary	-0.0051011	0.0281009	0.994912	0.941597	1.05125	0.856	0	0.938749	6	FALSE	1582	449245	0.00350911	-0.0213836	0.0496513	0.978843	0.888076	1.07889	0.666704	34.0446	0.208002	4	FALSE	450	252864	0.00177645	-0.00823943	0.0233748	0.991794	0.947382	1.03829	0.724469	0	0.957474	8	FALSE	8142	771681	0.0104408
588.2	Secondary hyperparathyroidism (of renal origin)	genitourinary	-0.015925	0.0190202	0.984201	0.948187	1.02158	0.402	11.599	0.338123	9	FALSE	3634	312143	0.0115081	-0.0547246	0.0506577	0.946746	0.857262	1.04557	0.280017	0	0.799868	7	FALSE	471	89276	0.00524809	-0.00714252	0.0163118	0.992883	0.961642	1.02514	0.661476	22.4087	0.229999	11	FALSE	10746	470094	0.0223484
589	Abnormal results of function study of kidney	genitourinary	-0.0081997	0.0313988	0.991834	0.932636	1.05479	0.794	51.6458	0.0820978	5	FALSE	1305	449590	0.00289424	0.0538787	0.0669151	1.05536	0.925638	1.20325	0.420715	45.5059	0.159604	3	FALSE	289	257292	0.00112198	0.0195151	0.0251993	1.01971	0.970567	1.07133	0.438677	50.7428	0.0475511	8	FALSE	7863	770926	0.0100964
590	Pyelonephritis	genitourinary	0.0714646	0.0221516	1.07408	1.02845	1.12174	0.00125	0	0.981826	8	FALSE	2405	450545	0.00530964	-0.0147786	0.0198281	0.98533	0.947772	1.02438	0.456068	0	0.692693	9	FALSE	2757	250980	0.0108656	0.0202772	0.013494	1.02048	0.993848	1.04783	0.13292	0	0.708957	12	FALSE	12117	760600	0.015681
591	Urinary tract infection	genitourinary	0.0323768	0.00650008	1.03291	1.01983	1.04615	6.33e-07	34.0279	0.117904	12	TRUE	31054	412556	0.0700029	0.0116246	0.0072174	1.01169	0.997482	1.02611	0.107259	0	0.77699	12	FALSE	25062	231467	0.0976966	0.0239265	0.00446349	1.02422	1.01529	1.03321	8.3e-08	41.7351	0.0507138	14	TRUE	73634	703254	0.0947807
592	Cystitis and urethritis	genitourinary	0.0400106	0.0155959	1.04082	1.00949	1.07313	0.0103	38.6578	0.100355	10	FALSE	4913	444057	0.0109428	0.0456406	0.0165124	1.0467	1.01337	1.08113	0.00570925	0	0.57526	10	FALSE	4022	249589	0.0158589	0.0435512	0.00990301	1.04451	1.02444	1.06499	1.09e-05	22.6789	0.214238	13	TRUE	17848	752697	0.0231628
592.1	Cystitis	genitourinary	0.0407675	0.0174218	1.04161	1.00664	1.07779	0.0193	30.9109	0.170987	9	FALSE	3909	447074	0.00866773	0.0459273	0.0168361	1.047	1.01301	1.08212	0.00637393	0	0.652716	10	FALSE	3861	249929	0.0152134	0.044705	0.0104702	1.04572	1.02448	1.0674	1.96e-05	0	0.451899	12	TRUE	16504	756060	0.0213626
592.11	Acute cystitis	genitourinary	0.0532398	0.0392112	1.05468	0.976664	1.13893	0.175	7.90675	0.368019	7	FALSE	846	450375	0.00187491	-0.00329893	0.0452952	0.996707	0.912036	1.08924	0.94194	0	0.509993	7	FALSE	594	247128	0.00239785	0.0375437	0.0189213	1.03826	1.00046	1.07748	0.0472328	0	0.702651	10	FALSE	9296	760102	0.0120822
592.12	Chronic cystitis	genitourinary	0.0300579	0.0366636	1.03051	0.95906	1.10729	0.412	51.2685	0.104254	4	FALSE	856	446139	0.00191501	0.078277	0.0363604	1.08142	1.00704	1.1613	0.0313337	0	0.946178	3	FALSE	831	249356	0.00332152	0.049148	0.0239289	1.05038	1.00225	1.10081	0.0399834	35.7506	0.143263	8	FALSE	7834	757955	0.01023
592.13	Chronic interstitial cystitis	genitourinary	0.0238865	0.0882223	1.02417	0.861547	1.2175	0.787	0	0.892743	2	FALSE	182	441043	0.000412488	-0.0115649	0.0413878	0.988502	0.911482	1.07203	0.779916	0	0.694254	4	FALSE	685	252741	0.00270296	-0.00769019	0.0318741	0.992339	0.932243	1.05631	0.809347	0	0.914198	7	FALSE	7045	765752	0.00911624
592.2	Urethritis and urethral syndrome	genitourinary	0.00479548	0.0408664	1.00481	0.927464	1.0886	0.907	0	0.661095	5	FALSE	823	450739	0.00182256	-0.0374811	0.10351	0.963213	0.786347	1.17986	0.717277	0	0.439763	2	FALSE	137	239359	0.000572035	0.0125751	0.0338333	1.01265	0.947681	1.08208	0.710133	0	0.823729	9	FALSE	7009	763354	0.00909831
593	Hematuria	genitourinary	0.0232393	0.00619637	1.02351	1.01116	1.03602	0.000177	0	0.593437	12	FALSE	33922	416182	0.0753648	-0.000634896	0.0102103	0.999365	0.979565	1.01957	0.950418	14.1111	0.309663	11	FALSE	10630	247187	0.0412308	0.0156141	0.00493985	1.01574	1.00595	1.02562	0.00157314	36.8677	0.0814072	14	FALSE	57990	722653	0.0742849
593.1	Gross hematuria	genitourinary	0.0485082	0.0127565	1.0497	1.02378	1.07628	0.000143	59.6573	0.0109982	9	FALSE	8205	304191	0.0262647	0.0498365	0.0484063	1.0511	0.955961	1.15571	0.303224	21.5587	0.26496	7	FALSE	507	87326	0.00577232	0.0431159	0.0114284	1.04406	1.02093	1.06771	0.00016149	55.7462	0.0123362	11	FALSE	15915	456963	0.0336556
593.2	Microscopic hematuria	genitourinary	0.0154467	0.0110011	1.01557	0.993904	1.0377	0.16	13.8141	0.326139	5	FALSE	11321	292983	0.0372029	0.00663839	0.0332673	1.00666	0.943118	1.07448	0.841835	0	0.658138	5	FALSE	1145	83679	0.0134985	0.0130602	0.00979579	1.01315	0.99388	1.03279	0.182452	24.4399	0.234244	8	FALSE	19857	444395	0.042772
594	Urinary calculus	genitourinary	-0.0393542	0.00689887	0.96141	0.948498	0.974498	1.17e-08	0	0.798372	11	TRUE	27376	436565	0.0590075	-0.0222695	0.0140899	0.977977	0.951339	1.00536	0.113986	0	0.649762	12	FALSE	5627	268160	0.0205525	-0.0379493	0.00572533	0.962762	0.952019	0.973626	3.4e-11	0	0.766011	14	TRUE	44977	783541	0.0542861
594.1	Calculus of kidney	genitourinary	-0.044289	0.00790444	0.956677	0.94197	0.971614	2.11e-08	0	0.788203	11	TRUE	20959	441097	0.0453603	-0.0324796	0.016418	0.968042	0.937388	0.999699	0.0478954	7.46602	0.372764	11	FALSE	4171	268933	0.0152726	-0.043625	0.00654599	0.957313	0.945109	0.969674	2.66e-11	0	0.945664	14	TRUE	36020	788803	0.04367
594.2	Calculus of lower urinary tract	genitourinary	-0.00516398	0.0211651	0.994849	0.954424	1.03699	0.807	56.2833	0.0328668	7	FALSE	2641	465009	0.00564739	0.0416184	0.0674703	1.0425	0.913364	1.18989	0.53734	0	0.62399	2	FALSE	256	270644	0.000944998	0.00365581	0.0191817	1.00366	0.96663	1.04211	0.848848	43.7175	0.0763549	9	FALSE	9721	816364	0.0117676
594.3	Calculus of ureter	genitourinary	-0.0382957	0.0128419	0.962428	0.938507	0.98696	0.00286	0	0.503821	9	FALSE	7355	459524	0.0157535	-0.0417365	0.0274188	0.959122	0.90894	1.01208	0.127962	53.3951	0.0450781	7	FALSE	1485	271552	0.00543882	-0.0353533	0.010701	0.965264	0.94523	0.985723	0.000954014	0	0.464073	12	FALSE	16873	809914	0.0204079
594.8	Renal colic	genitourinary	-0.0245735	0.0232135	0.975726	0.932327	1.02114	0.29	0	0.580197	5	FALSE	2092	464947	0.00447928	0.0152261	0.0379884	1.01534	0.94249	1.09383	0.688561	0	0.492782	4	FALSE	757	271631	0.00277912	-0.0152913	0.0186465	0.984825	0.949483	1.02148	0.41218	0	0.796604	9	FALSE	9705	815986	0.0117538
595	Hydronephrosis	genitourinary	-0.0179875	0.0148997	0.982173	0.953906	1.01128	0.227	40.2848	0.0889894	10	FALSE	5444	459597	0.0117065	-0.0126604	0.0261116	0.987419	0.938157	1.03927	0.627778	0	0.867244	9	FALSE	1592	270872	0.00584297	-0.0175206	0.0116938	0.982632	0.960367	1.00541	0.134062	0	0.46758	13	FALSE	15122	809285	0.0183429
596	Other disorders of bladder	genitourinary	0.0195201	0.00738839	1.01971	1.00505	1.03459	0.00824	0	0.601015	12	FALSE	22904	437631	0.0497335	0.0342426	0.01236	1.03484	1.01007	1.06021	0.00559816	29.075	0.177169	10	FALSE	7221	264696	0.0265559	0.0247727	0.00603687	1.02508	1.01302	1.03728	4.07e-05	13.7232	0.30314	14	FALSE	39515	781433	0.0481334
596.1	Bladder neck obstruction	genitourinary	0.0191642	0.0151097	1.01935	0.989604	1.04999	0.205	48.4555	0.0704881	7	FALSE	5200	456404	0.0112651	NA	NA	NA	NA	NA	NA	NA	NA	NA	NA	NA	NA	NA	0.0217426	0.0143993	1.02198	0.993541	1.05123	0.131049	40.747	0.106853	8	FALSE	12062	763625	0.0155501
596.5	Functional disorders of bladder	genitourinary	0.0204308	0.0122308	1.02064	0.996465	1.0454	0.0948	56.1569	0.0149206	10	FALSE	8614	449628	0.0187979	0.0375664	0.0193633	1.03828	0.999615	1.07844	0.0523705	38.0395	0.114933	9	FALSE	3054	265708	0.0113632	0.0315176	0.00959826	1.03202	1.01279	1.05162	0.00102461	61.7312	0.00173737	13	FALSE	19720	794240	0.0242272
597	Other disorders of urethra and urinary tract	genitourinary	-0.0147841	0.0135961	0.985325	0.959415	1.01193	0.277	0	0.511745	8	FALSE	6226	457175	0.0134354	0.0423183	0.0200019	1.04323	1.00312	1.08494	0.0343695	33.1167	0.175224	7	FALSE	2630	262465	0.00992097	0.00503639	0.0107836	1.00505	0.98403	1.02652	0.640469	39.989	0.0821468	11	FALSE	15960	803292	0.0194812
597.1	Urethral stricture (not specified as infectious)	genitourinary	-0.0176509	0.0145439	0.982504	0.954893	1.01091	0.225	0	0.809883	7	FALSE	5461	458475	0.011771	-0.00539637	0.0249149	0.994618	0.947215	1.04439	0.828527	0	0.373909	3	FALSE	1697	264178	0.0063827	-0.0129397	0.0122184	0.987144	0.963785	1.01107	0.289585	0	0.849207	9	FALSE	13867	806295	0.0169076
597.2	Urinary complications NEC	genitourinary	0.022215	0.0474435	1.02246	0.931674	1.1221	0.64	0	0.564711	5	FALSE	548	453056	0.0012081	-0.104036	0.105021	0.901192	0.733539	1.10716	0.321869	0	0.365838	2	FALSE	122	258982	0.000470853	0.0381541	0.0370772	1.03889	0.966073	1.1172	0.303458	45.901	0.0997808	6	FALSE	7208	757872	0.00942124
597.8	Urethral hypermobility/ISD	genitourinary	NA	NA	NA	NA	NA	NA	NA	NA	NA	NA	NA	NA	NA	0.168579	0.0896462	1.18362	0.992901	1.41098	0.0600409	0	0.750781	2	FALSE	146	82822	0.00175971	0.0533693	0.0520489	1.05482	0.95252	1.16811	0.305189	2.40028	0.358942	3	FALSE	6779	436430	0.0152953
[truncated: 590 more rows]
