# Supplementary material for: Insights from the largest diverse ancestry sex-specific disease map for genetically predicted height
Source: NPJ Genom Med. 2025 Feb 27;10:14. doi: 10.1038/s41525-025-00464-w (PMC11868580; doi:10.1038/s41525-025-00464-w)
Supplement: Supplementary file 41 — Supplementary Data 40 [file 41525_2025_464_MOESM41_ESM.xlsx]

## Sheet: Supplementary Data 40
Supplementary Data 40: Meta-analysis of female and male meta-PheWAS.
Phecode	Description	Group	beta	SE	OR	Lower	Upper	pvalue	I2	pval Q	heterogeneity	cases	controls	prev
8	Intestinal infection	infectious diseases	-0.0177493	0.0097729	0.982407	0.963769	1.00141	0.0693428	62.1304	0.104161	FALSE	12108	727029	0.0163813
8.5	Bacterial enteritis	infectious diseases	-0.00739008	0.0123107	0.992637	0.968973	1.01688	0.548309	65.8696	0.0869507	FALSE	7523	737980	0.0100912
8.52	Intestinal infection due to C. difficile	infectious diseases	0.00302723	0.0170226	1.00303	0.970119	1.03706	0.858852	82.2321	0.0176745	FALSE	4086	716176	0.00567294
8.6	Viral Enteritis	infectious diseases	-0.00794929	0.0216145	0.992082	0.950932	1.03501	0.713041	0	0.717694	FALSE	2419	735977	0.00327602
10	Tuberculosis	infectious diseases	0.0265726	0.0294374	1.02693	0.969356	1.08792	0.366694	18.6187	0.267644	FALSE	1539	723802	0.00212176
38	Septicemia	infectious diseases	0.0141045	0.00688461	1.0142	1.00061	1.02798	0.0404917	58.0919	0.122413	FALSE	25274	702562	0.0347249
38.1	Gram negative septicemia	infectious diseases	0.0444283	0.0223153	1.04543	1.00069	1.09217	0.0464879	88.7624	0.00285377	FALSE	2381	721901	0.00328739
38.2	Gram positive septicemia	infectious diseases	0.0637561	0.0223687	1.06583	1.02011	1.1136	0.00436867	7.57344	0.298264	FALSE	2267	720876	0.00313493
38.3	Bacteremia	infectious diseases	0.0262902	0.0141896	1.02664	0.99848	1.05559	0.0639141	71.6619	0.0603109	FALSE	6258	540831	0.0114387
41	Bacterial infection NOS	infectious diseases	0.0306919	0.00581796	1.03117	1.01948	1.04299	1.32495e-07	0	0.322577	FALSE	35925	686402	0.0497351
41.1	Staphylococcus infections	infectious diseases	0.0462929	0.00981514	1.04738	1.02742	1.06772	2.39963e-06	0	0.671369	FALSE	12028	712762	0.0165952
41.11	Methicillin sensitive Staphylococcus aureus	infectious diseases	0.040575	0.0131242	1.04141	1.01496	1.06855	0.00199069	60.5691	0.11127	FALSE	6528	720671	0.00897691
41.12	Methicillin resistant Staphylococcus aureus	infectious diseases	0.0745033	0.0203577	1.07735	1.03521	1.1212	0.000252508	0	0.496092	FALSE	2988	708823	0.00419774
41.2	Streptococcus infection	infectious diseases	0.0341669	0.0138574	1.03476	1.00703	1.06325	0.0136782	40.109	0.196299	FALSE	5834	719955	0.00803815
41.4	E. coli	infectious diseases	0.0446905	0.0115181	1.0457	1.02236	1.06958	0.00010445	65.2302	0.089906	FALSE	8200	715241	0.0113347
41.8	H. pylori	infectious diseases	-0.074282	0.0222223	0.92841	0.888841	0.96974	0.000829737	0	0.683621	FALSE	2650	713146	0.00370217
41.9	Infection with drug-resistant microorganisms	infectious diseases	-0.0125648	0.0302863	0.987514	0.930601	1.04791	0.678239	48.4035	0.163873	FALSE	1319	403646	0.00325707
53	Herpes zoster	infectious diseases	-0.000756109	0.0128777	0.999244	0.974339	1.02479	0.95318	0	0.923576	FALSE	7676	720272	0.0105447
53.1	Herpes zoster with nervous system complications	infectious diseases	0.0628246	0.0288114	1.06484	1.00638	1.1267	0.029217	0	0.87849	FALSE	1543	734883	0.00209525
54	Herpes simplex	infectious diseases	0.00154148	0.0123924	1.00154	0.97751	1.02617	0.901007	80.6307	0.0230755	FALSE	8444	718394	0.0116174
70	Viral hepatitis	infectious diseases	-0.0296954	0.00781644	0.970741	0.955983	0.985727	0.000145223	0	0.750381	FALSE	22205	714349	0.0301471
70.2	Viral hepatitis B	infectious diseases	-0.0336218	0.021502	0.966937	0.927034	1.00856	0.117898	0	0.931254	FALSE	2804	733306	0.00380921
70.3	Viral hepatitis C	infectious diseases	-0.0323825	0.00830977	0.968136	0.952496	0.984033	9.74254e-05	0	0.919532	FALSE	19613	717504	0.0266077
70.4	Chronic hepatitis	infectious diseases	-0.00290002	0.0219336	0.997104	0.955148	1.0409	0.894812	3.73932	0.30809	FALSE	2558	732908	0.00347807
70.9	Hepatitis NOS	infectious diseases	-0.000675866	0.0220607	0.999324	0.957036	1.04348	0.975559	17.2854	0.271535	FALSE	2504	731671	0.00341063
71	Human immunodeficiency virus [HIV] disease	infectious diseases	-0.0389114	0.014439	0.961836	0.934998	0.989445	0.00704159	17.8837	0.269796	FALSE	5990	730676	0.00813123
71.1	HIV infection, symptomatic	infectious diseases	-0.0407537	0.0147505	0.960066	0.932707	0.988227	0.00572958	0	0.445097	FALSE	5733	399891	0.0141338
78	Viral warts & HPV	infectious diseases	0.0271401	0.00912431	1.02751	1.0093	1.04605	0.00293484	36.8635	0.208204	FALSE	15501	707742	0.0214326
79	Viral infection	infectious diseases	-0.0188591	0.0114684	0.981318	0.959506	1.00363	0.100086	0	0.918493	FALSE	8857	715108	0.012234
79.2	Infectious mononucleosis	infectious diseases	-0.0673375	0.074316	0.93488	0.808161	1.08147	0.364884	0	0.320996	FALSE	243	723658	0.000335681
79.9	Viremia, NOS	infectious diseases	0.000462704	0.019215	1.00046	0.963485	1.03886	0.980789	0	0.884059	FALSE	2935	734186	0.00398171
80	Postoperative infection	infectious diseases	0.015588	0.0101873	1.01571	0.995631	1.03619	0.125983	66.2455	0.0852123	FALSE	10736	725283	0.0145866
81	Infection/inflammation of internal prosthetic device; implant; and graft	infectious diseases	0.0242632	0.012552	1.02456	0.999662	1.05008	0.0532353	16.3247	0.274304	FALSE	7017	731739	0.0094984
90	Sexually transmitted infections (not HIV or hepatitis)	infectious diseases	0.0207944	0.0173004	1.02101	0.986972	1.05623	0.229377	0	0.336262	FALSE	4332	736249	0.00584946
110	Dermatophytosis / Dermatomycosis	infectious diseases	0.0390395	0.00507377	1.03981	1.02952	1.0502	1.42175e-14	0	0.965965	FALSE	67296	642475	0.0948137
110.1	Dermatophytosis	infectious diseases	0.0425836	0.00515264	1.0435	1.03302	1.05409	1.40384e-16	0	0.935965	FALSE	64856	645789	0.0912636
110.11	Dermatophytosis of nail	infectious diseases	0.0585623	0.00579539	1.06031	1.04834	1.07242	5.2506e-24	0	0.756679	FALSE	48090	671183	0.0668592
110.12	Althete's foot	infectious diseases	0.0204419	0.0098523	1.02065	1.00113	1.04055	0.0380015	0	0.844957	FALSE	14134	710400	0.0195077
110.13	Dermatophytosis of the body	infectious diseases	0.0286834	0.0169331	1.0291	0.995505	1.06383	0.0902797	0	0.475899	FALSE	4567	718096	0.00631968
110.2	Dermatomycoses	infectious diseases	-0.014493	0.0221017	0.985612	0.943828	1.02925	0.511992	2.11281	0.312144	FALSE	2701	733045	0.0036711
112	Candidiasis	infectious diseases	-0.0133104	0.0103454	0.986778	0.966971	1.00699	0.198231	0	0.968861	FALSE	11126	721994	0.0151762
112.3	Candidiasis of skin and nails	infectious diseases	-0.0353821	0.0403213	0.965237	0.891892	1.04461	0.380213	76.9992	0.0370597	FALSE	785	733120	0.00106962
117	Mycoses	infectious diseases	0.022007	0.0204163	1.02225	0.982153	1.06399	0.281072	0	0.593254	FALSE	2873	736237	0.00388711
117.1	Histoplasmosis	infectious diseases	0.0504453	0.0421863	1.05174	0.968276	1.1424	0.231785	0	0.393941	FALSE	753	718384	0.00104709
117.4	Aspergillosis	infectious diseases	0.118345	0.0430613	1.12563	1.03453	1.22476	0.00599086	41.0979	0.192585	FALSE	667	734588	0.000907168
130	Spirochetal infection	infectious diseases	0.118887	0.0356779	1.12624	1.05018	1.20782	0.000861524	80.9153	0.0220759	FALSE	1078	738755	0.00145709
130.1	Lyme disease	infectious diseases	0.0828237	0.0466225	1.08635	0.991482	1.1903	0.0756547	71.0357	0.0631553	FALSE	639	732908	0.00087111
131	Protozoan infection	infectious diseases	-0.00516957	0.0495639	0.994844	0.902747	1.09634	0.91693	0	0.465728	FALSE	590	736375	0.000800581
132	Infestation (lice, mites)	infectious diseases	-0.0168361	0.0327411	0.983305	0.922187	1.04847	0.6071	72.3453	0.0572257	FALSE	1254	736063	0.00170076
133	Arthropod-borne diseases	infectious diseases	-0.0207249	0.0594782	0.979488	0.871709	1.10059	0.727506	88.0146	0.00387076	FALSE	420	723831	0.000579909
134	Helminthiases	infectious diseases	0.00601746	0.05712	1.00604	0.899483	1.12521	0.9161	0	0.555937	FALSE	415	735952	0.000563578
134.1	Intestinal helminthiases	infectious diseases	-0.0272298	0.0679169	0.973138	0.85185	1.11169	0.688473	0	0.500702	FALSE	301	736358	0.000408602
136	Other infectious and parasitic diseases	infectious diseases	0.00301434	0.0201923	1.00302	0.964098	1.04351	0.881332	0	0.373215	FALSE	3155	736825	0.00426363
145	Cancer of mouth	neoplasms	0.00603064	0.0172058	1.00605	0.972688	1.04055	0.725963	0	0.327614	FALSE	3995	743077	0.00534754
145.2	Cancer of tongue	neoplasms	0.0122886	0.0254097	1.01236	0.963181	1.06406	0.628658	0	0.505848	FALSE	1844	740160	0.00248516
145.3	Cancer of major salivary glands	neoplasms	0.0170203	0.0405302	1.01717	0.939491	1.10126	0.674528	0	0.788291	FALSE	753	729118	0.00103169
145.4	Cancer of the gums	neoplasms	0.121674	0.0807811	1.12939	0.964009	1.32313	0.132013	70.9785	0.0634156	FALSE	174	678101	0.000256533
149	Cancer of larynx, pharynx, nasal cavities	neoplasms	-0.00794734	0.0148687	0.992084	0.96359	1.02142	0.592996	0	0.890254	FALSE	5283	742567	0.00706425
149.1	Cancer of oropharynx	neoplasms	0.0305199	0.0240426	1.03099	0.983534	1.08074	0.204295	34.5064	0.216583	FALSE	2056	738113	0.00277774
149.2	Cancer of nasopharynx	neoplasms	0.0844813	0.0668154	1.08815	0.954589	1.2404	0.206087	0	0.71883	FALSE	289	730612	0.000395402
149.4	Cancer of larynx	neoplasms	-0.0219283	0.0199792	0.97831	0.940742	1.01738	0.272397	0	0.442905	FALSE	2906	743049	0.00389568
149.9	Cancer of of nasal cavities	neoplasms	0.000485146	0.0490363	1.00049	0.908806	1.10141	0.992106	0	0.813756	FALSE	507	735855	0.00068852
150	Cancer of esophagus	neoplasms	-0.0258609	0.020226	0.974471	0.936596	1.01388	0.201039	0	0.994484	FALSE	2759	720810	0.00381304
151	Cancer of stomach	neoplasms	-0.0346172	0.0222585	0.965975	0.92474	1.00905	0.119891	0	0.682496	FALSE	2294	721488	0.00316946
153	Colorectal cancer	neoplasms	0.0219685	0.00862521	1.02221	1.00508	1.03964	0.0108651	0	0.679052	FALSE	15413	694247	0.0217189
153.2	Colon cancer	neoplasms	0.021293	0.0100385	1.02152	1.00162	1.04182	0.0339102	0	0.537047	FALSE	11442	695982	0.0161742
153.3	Malignant neoplasm of rectum, rectosigmoid junction, and anus	neoplasms	0.014949	0.0131201	1.01506	0.989292	1.0415	0.254536	0	0.831055	FALSE	6447	701135	0.00911131
155	Cancer of liver and intrahepatic bile duct	neoplasms	-0.0217611	0.018453	0.978474	0.943718	1.01451	0.23829	87.8564	0.00410955	FALSE	3479	721120	0.00480128
155.1	Malignant neoplasm of liver, primary	neoplasms	-0.0203871	0.0213015	0.979819	0.939754	1.02159	0.33853	87.6482	0.00443638	FALSE	2679	721711	0.00369828
157	Pancreatic cancer	neoplasms	0.00971485	0.0195904	1.00976	0.971726	1.04929	0.619967	0	0.602462	FALSE	2925	722386	0.00403275
158	Neoplasm of unspecified nature of digestive system	neoplasms	-0.0209651	0.0199625	0.979253	0.941679	1.01833	0.293613	16.7438	0.273099	FALSE	2923	719749	0.00404471
159	Malignant neoplasm of other and ill-defined sites within the digestive organs and peritoneum	neoplasms	0.00774267	0.0183736	1.00777	0.972127	1.04473	0.673461	0	0.707468	FALSE	3301	720984	0.0045576
159.2	Malignant neoplasm of small intestine, including duodenum	neoplasms	0.00318423	0.034913	1.00319	0.936839	1.07424	0.92733	47.2436	0.168582	FALSE	993	719426	0.00137836
159.3	Malignant neoplasm of gallbladder and extrahepatic bile ducts	neoplasms	-0.00972772	0.0377586	0.990319	0.919677	1.06639	0.796693	0	0.989717	FALSE	811	716659	0.00113036
159.4	Malignant neoplasm of retroperitoneum and peritoneum	neoplasms	0.035377	0.0427739	1.03601	0.952697	1.12661	0.408198	25.4468	0.2468	FALSE	611	693666	0.000880052
164	Cancer of intrathoracic organs	neoplasms	0.083107	0.0583269	1.08666	0.96927	1.21826	0.154201	69.6204	0.0696314	FALSE	372	735500	0.000505523
165	Cancer within the respiratory system	neoplasms	0.00706741	0.00896074	1.00709	0.98956	1.02494	0.430283	87.3469	0.00493472	FALSE	14537	733799	0.0194258
165.1	Cancer of bronchus; lung	neoplasms	0.00913083	0.00954394	1.00917	0.990471	1.02823	0.338711	74.2411	0.0488019	FALSE	12868	734690	0.0172134
170	Cancer of bone and connective tissue	neoplasms	0.0585267	0.0204995	1.06027	1.01852	1.10374	0.00430328	76.7399	0.03813	FALSE	2713	744823	0.00362926
170.1	Bone cancer	neoplasms	0.0856498	0.0342957	1.08942	1.0186	1.16517	0.0125111	0	0.691823	FALSE	1005	746521	0.00134443
170.2	Cancer of connective tissue	neoplasms	0.0409112	0.0245233	1.04176	0.992872	1.09305	0.0952642	81.175	0.0211782	FALSE	1896	746181	0.0025345
172	Skin cancer	neoplasms	0.0314428	0.0051975	1.03194	1.02148	1.04251	1.45204e-09	27.0205	0.241769	FALSE	52261	687366	0.0706586
172.1	Melanomas of skin, dx or hx	neoplasms	0.0366711	0.00774163	1.03735	1.02173	1.05321	2.17043e-06	0	0.953308	FALSE	22626	709129	0.0309202
172.11	Melanomas of skin	neoplasms	0.0437461	0.0113615	1.04472	1.02171	1.06824	0.000117932	0	0.533906	FALSE	8987	727941	0.0121952
172.2	Other non-epithelial cancer of skin	neoplasms	0.0349778	0.00587546	1.0356	1.02374	1.04759	2.62938e-09	76.9767	0.0371523	FALSE	40222	694546	0.0547411
172.21	Basal cell carcinoma	neoplasms	0.0279954	0.010251	1.02839	1.00794	1.04926	0.0063143	28.4697	0.237057	FALSE	13427	685422	0.019213
172.22	Squamous cell carcinoma	neoplasms	0.0180157	0.01312	1.01818	0.99233	1.0447	0.169708	84.459	0.0111918	FALSE	7984	720625	0.0109579
172.3	Carcinoma in situ of skin	neoplasms	0.0206192	0.0178572	1.02083	0.985723	1.05719	0.248226	0	0.5004	FALSE	3748	720467	0.00517526
173	Neoplasm of uncertain behavior of skin	neoplasms	0.0349801	0.00736045	1.0356	1.02077	1.05065	2.00973e-06	0	0.354662	FALSE	27015	674389	0.0385156
174	Breast cancer	neoplasms	0.0378446	0.00796864	1.03857	1.02248	1.05492	2.0423e-06	54.7424	0.137157	FALSE	17820	711422	0.0244363
189	Cancer of urinary organs (incl. kidney and bladder)	neoplasms	0.026827	0.00859749	1.02719	1.01003	1.04465	0.00180652	22.7221	0.255306	FALSE	16257	731477	0.0217417
189.1	Cancer of kidney and renal pelvis	neoplasms	0.028296	0.0134024	1.0287	1.00203	1.05608	0.03475	54.8592	0.136649	FALSE	6573	737540	0.00883334
189.11	Malignant neoplasm of kidney, except pelvis	neoplasms	0.025858	0.0138854	1.0262	0.998644	1.05451	0.0625685	57.5672	0.124748	FALSE	6130	738076	0.00823697
189.12	Malignant neoplasm of renal pelvis	neoplasms	-0.0252512	0.0358615	0.975065	0.908883	1.04607	0.481351	0	0.694461	FALSE	969	715869	0.00135177
189.2	Cancer of bladder	neoplasms	0.0244	0.0109412	1.0247	1.00296	1.04691	0.0257408	0	0.794435	FALSE	9967	736956	0.0133441
189.21	Malignant neoplasm of bladder	neoplasms	0.0234011	0.0115232	1.02368	1.00082	1.04706	0.042277	0	0.855795	FALSE	8965	737912	0.0120033
189.4	Malignant neoplasm of other urinary organs	neoplasms	0.0203849	0.0313501	1.02059	0.959771	1.08527	0.515541	0	0.421736	FALSE	1197	737142	0.00162121
190	Cancer of eye	neoplasms	0.0505979	0.0406707	1.0519	0.971305	1.13918	0.213468	0	0.908296	FALSE	724	732749	0.000987085
191	Manlignant and unknown neoplasms of brain and nervous system	neoplasms	0.0194768	0.0185508	1.01967	0.98326	1.05742	0.293758	11.8706	0.286776	FALSE	3254	744480	0.00435181
191.1	Cancer of brain and nervous system	neoplasms	0.0261008	0.0215145	1.02644	0.984062	1.07065	0.225063	0	0.656847	FALSE	2402	744498	0.00321596
191.11	Cancer of brain	neoplasms	0.0220896	0.0228276	1.02234	0.977603	1.06911	0.333208	0	0.991922	FALSE	2116	741345	0.00284615
193	Thyroid cancer	neoplasms	0.104495	0.0204162	1.11015	1.0666	1.15547	3.08416e-07	0	0.427486	FALSE	2843	745715	0.00379797
194	Cancer of other endocrine glands	neoplasms	0.0786965	0.0351003	1.08188	1.00995	1.15892	0.0249583	0	0.509884	FALSE	1024	734779	0.00139168
195	Cancer, suspected or other	neoplasms	0.0295803	0.00761519	1.03002	1.01476	1.04551	0.00010259	0	0.638161	FALSE	19784	699243	0.027515
195.1	Malignant neoplasm, other	neoplasms	0.0214777	0.00865843	1.02171	1.00452	1.0392	0.013118	35.9027	0.211646	FALSE	14902	705901	0.0206742
195.3	Malignant neoplasm of head, face, and neck	neoplasms	0.0272043	0.0259821	1.02758	0.976559	1.08126	0.295081	0	0.668338	FALSE	1978	617883	0.00319104
196	Radiotherapy	neoplasms	0.00578896	0.0134025	1.00581	0.979729	1.03258	0.665791	50.2963	0.156068	FALSE	6388	712475	0.00888626
197	Chemotherapy	neoplasms	0.0402082	0.00695367	1.04103	1.02694	1.05531	7.36837e-09	0	0.720798	FALSE	23455	702649	0.0323025
198	Secondary malignant neoplasm	neoplasms	0.0297183	0.00595817	1.03016	1.0182	1.04226	6.10658e-07	63.4935	0.0979113	FALSE	32600	697473	0.0446531
198.1	Secondary malignancy of lymph nodes	neoplasms	0.0253497	0.00823165	1.02567	1.00926	1.04236	0.00207318	0	0.336945	FALSE	16426	706774	0.0227129
198.2	Secondary malignancy of respiratory organs	neoplasms	0.0471591	0.0111786	1.04829	1.02557	1.07151	2.45715e-05	80.892	0.022157	FALSE	8700	711618	0.012078
198.3	Secondary malignant neoplasm of digestive systems	neoplasms	2.77471e-05	0.0154395	1.00003	0.970219	1.03075	0.998566	0	0.369961	FALSE	4443	714010	0.00618412
198.4	Secondary malignant neoplasm of liver	neoplasms	0.0382605	0.0109948	1.039	1.01685	1.06163	0.000501684	0	0.36981	FALSE	8950	712683	0.0124024
198.5	Secondary malignancy of brain/spine	neoplasms	-0.00456687	0.0253092	0.995444	0.947269	1.04607	0.856805	0	0.989962	FALSE	1831	706798	0.00258386
198.6	Secondary malignancy of bone	neoplasms	0.0371067	0.011174	1.0378	1.01532	1.06078	0.000897594	0	0.648862	FALSE	8904	711622	0.0123576
198.7	Secondary malignant neoplasm of skin	neoplasms	0.103298	0.0356315	1.10882	1.03403	1.18903	0.00374274	37.9441	0.204288	FALSE	864	686471	0.00125703
199	Neoplasm of uncertain behavior	neoplasms	0.0415919	0.00946084	1.04247	1.02332	1.06198	1.10158e-05	87.3855	0.00486922	FALSE	13903	686649	0.0198458
199.4	Neurofibromatosis	neoplasms	-0.0396041	0.0531056	0.96117	0.866157	1.06661	0.455811	0	0.717592	FALSE	477	704552	0.000676568
200	Myeloproliferative disease	neoplasms	0.0130555	0.0143605	1.01314	0.985023	1.04206	0.363283	1.49915	0.313656	FALSE	5661	737184	0.0076207
200.1	Polycythemia vera	neoplasms	-0.00301227	0.0257683	0.996992	0.94789	1.04864	0.906941	83.1139	0.0149527	FALSE	1824	728835	0.00249638
201	Hodgkin's disease	neoplasms	0.0496076	0.0346248	1.05086	0.98191	1.12465	0.151939	0	0.331494	FALSE	1024	740314	0.00138129
202	Cancer of other lymphoid, histiocytic tissue	neoplasms	0.0500276	0.0132993	1.0513	1.02425	1.07906	0.000168784	19.5109	0.265008	FALSE	6591	738448	0.00884652
202.2	Non-Hodgkins lymphoma	neoplasms	0.0491017	0.0135573	1.05033	1.02279	1.07861	0.00029257	5.77307	0.302926	FALSE	6317	738491	0.00848138
202.21	Nodular lymphoma	neoplasms	0.0313252	0.0312979	1.03182	0.970428	1.0971	0.316889	64.1602	0.0948428	FALSE	1185	739450	0.00159998
202.22	Reticulosarcoma	neoplasms	0.156222	0.0441326	1.16909	1.07221	1.27471	0.000400373	0	0.891488	FALSE	705	733827	0.000959795
204	Leukemia	neoplasms	0.0528223	0.0123483	1.05424	1.02903	1.08007	1.88848e-05	0	0.830879	FALSE	7496	737652	0.0100597
204.1	Lymphoid leukemia	neoplasms	0.0598353	0.0206409	1.06166	1.01957	1.10549	0.00374511	0	0.908909	FALSE	2793	740354	0.00375834
204.11	Lymphoid leukemia, acute	neoplasms	0.0871835	0.0567393	1.0911	0.976263	1.21944	0.1244	66.2909	0.0850027	FALSE	370	721771	0.000512365
204.12	Lymphoid leukemia, chronic	neoplasms	0.062833	0.0224685	1.06485	1.01897	1.11279	0.00516607	0	0.494517	FALSE	2349	740899	0.00316045
204.2	Myeloid leukemia	neoplasms	0.0309018	0.022202	1.03138	0.987466	1.07726	0.163969	0	0.785327	FALSE	2254	740132	0.00303616
204.21	Myeloid leukemia, acute	neoplasms	0.0281344	0.026873	1.02853	0.975763	1.08416	0.295129	0	0.921061	FALSE	1544	738008	0.00208775
204.4	Multiple myeloma	neoplasms	0.0508168	0.0221216	1.05213	1.00749	1.09875	0.0216097	0	0.663922	FALSE	2399	738896	0.00323623
208	Benign neoplasm of colon	neoplasms	0.0133371	0.00371743	1.01343	1.00607	1.02084	0.000333571	78.047	0.0328193	FALSE	113093	596816	0.159306
209	Neuroendocrine tumors	neoplasms	0.0502313	0.0487215	1.05151	0.955748	1.15688	0.302546	0	0.532303	FALSE	564	410371	0.00137248
210	Benign neoplasm of lip, oral cavity, and pharynx	neoplasms	-0.000605	0.0195488	0.999395	0.961828	1.03843	0.975311	50.0616	0.157043	FALSE	3108	743019	0.00416551
211	Benign neoplasm of other parts of digestive system	neoplasms	-0.038676	0.00928172	0.962062	0.944719	0.979724	3.08767e-05	71.098	0.0628717	FALSE	12710	719149	0.0173667
212	Benign neoplasm of respiratory and intrathoracic organs	neoplasms	-0.00860971	0.028723	0.991427	0.937156	1.04884	0.764368	0	0.627847	FALSE	1478	748296	0.00197126
213	Benign neoplasm of bone and articular cartilage	neoplasms	0.058552	0.0331381	1.0603	0.993623	1.13145	0.0772436	0	0.708464	FALSE	1109	692727	0.00159836
214	Lipoma	neoplasms	0.00804582	0.00813824	1.00808	0.992126	1.02429	0.322838	0	0.476311	FALSE	18125	720550	0.0245372
214.1	Lipoma of skin and subcutaneous tissue	neoplasms	-0.000786599	0.0104027	0.999214	0.979047	1.0198	0.939725	45.5569	0.175329	FALSE	10834	729731	0.0146294
215	Other benign neoplasm of connective and other soft tissue	neoplasms	-0.000781747	0.021505	0.999219	0.957978	1.04223	0.971002	50.5443	0.155033	FALSE	2645	735812	0.00358179
216	Benign neoplasm of skin	neoplasms	0.0307993	0.0064956	1.03128	1.01823	1.04449	2.12069e-06	0	0.855886	FALSE	30386	687654	0.042318
216.1	Screening for malignant neoplasms of the skin	neoplasms	-0.0432045	0.0147685	0.957716	0.930391	0.985843	0.00343972	0	0.981911	FALSE	6244	659482	0.00937923
217	Vascular hamartomas and non-neoplastic nevi	neoplasms	0.0368338	0.0137046	1.03752	1.01002	1.06577	0.00719458	0	0.475819	FALSE	6853	719344	0.00943683
217.1	Nevus, non-neoplastic	neoplasms	0.0396358	0.0140947	1.04043	1.01208	1.06957	0.00492182	0	0.413265	FALSE	6491	712697	0.00902546
223	Benign neoplasm of kidney and other urinary organs	neoplasms	0.00933344	0.0345955	1.00938	0.943204	1.08019	0.787324	0	0.399761	FALSE	1106	698359	0.00158121
224	Benign neoplasm of eye	neoplasms	-0.0125751	0.0117619	0.987504	0.964999	1.01053	0.285005	0	0.662633	FALSE	9814	729715	0.0132706
224.1	Benign neoplasm of eye, uveal	neoplasms	-0.0135857	0.0122941	0.986506	0.96302	1.01057	0.269135	0	0.630465	FALSE	8999	723525	0.0122849
225	Benign neoplasm of brain and other parts of nervous system	neoplasms	0.00831223	0.0182093	1.00835	0.972994	1.04498	0.648044	0	0.976063	FALSE	3520	744858	0.00470351
225.1	Benign neoplasm of brain, cranial nerves, meninges	neoplasms	0.0150603	0.0188783	1.01517	0.978299	1.05344	0.42501	0	0.861277	FALSE	3278	745172	0.00437972
225.2	Benign neoplasm of spinal cord, meninges	neoplasms	-0.0781389	0.0796848	0.924836	0.79111	1.08117	0.32679	29.4533	0.233815	FALSE	233	722758	0.000322272
226	Benign neoplasm of thyroid glands	neoplasms	-0.00324445	0.0349796	0.996761	0.930714	1.06749	0.9261	53.4034	0.142934	FALSE	1012	736905	0.00137143
227	Benign neoplasm of other endocrine glands and related structures	neoplasms	0.0516574	0.0143985	1.05301	1.02371	1.08315	0.00033363	41.8071	0.189896	FALSE	5772	741755	0.00772146
227.1	Benign neoplasm of adrenal gland	neoplasms	-0.00918228	0.023485	0.99086	0.946285	1.03753	0.695808	0	0.972269	FALSE	2294	744914	0.0030701
227.2	Benign neoplasm of parathyroid gland	neoplasms	0.042704	0.0338594	1.04363	0.976618	1.11524	0.207232	0	0.396752	FALSE	1062	746709	0.00142022
227.3	Benign neoplasm of pituitary gland and craniopharyngeal duct (pouch)	neoplasms	0.119811	0.0226937	1.12728	1.07824	1.17856	1.2955e-07	84.4051	0.011333	FALSE	2372	745522	0.00317157
228	Hemangioma and lymphangioma, any site	neoplasms	0.00978676	0.0130987	1.00983	0.984239	1.0361	0.454968	0	0.483349	FALSE	7081	733109	0.00956646
228.1	Hemangioma of skin and subcutaneous tissue	neoplasms	0.00425167	0.0211962	1.00426	0.963395	1.04686	0.841022	0	0.891023	FALSE	2913	400803	0.00721547
229	Benign neoplasm of unspecified sites	neoplasms	-0.0106076	0.0376293	0.989448	0.919101	1.06518	0.778022	0	0.685852	FALSE	914	743181	0.00122834
240	Simple and unspecified goiter	endocrine/metabolic	0.017505	0.0257356	1.01766	0.967601	1.07031	0.496385	0	0.736553	FALSE	1887	707480	0.00266012
241	Nontoxic nodular goiter	endocrine/metabolic	0.0667626	0.00903238	1.06904	1.05028	1.08814	1.452e-13	0	0.490606	FALSE	15322	704266	0.0212927
241.1	Nontoxic uninodular goiter	endocrine/metabolic	0.0576474	0.0114188	1.05934	1.0359	1.08332	4.4541e-07	69.2857	0.0711705	FALSE	9828	707719	0.0136967
241.2	Nontoxic multinodular goiter	endocrine/metabolic	0.0827565	0.0134668	1.08628	1.05798	1.11533	7.9847e-10	0	0.646879	FALSE	6664	711585	0.00927812
242	Thyrotoxicosis with or without goiter	endocrine/metabolic	0.039627	0.0116973	1.04042	1.01684	1.06455	0.000704796	0	0.905841	FALSE	8505	711748	0.0118084
242.1	Graves' disease	endocrine/metabolic	0.0081811	0.0201434	1.00821	0.969185	1.04882	0.684638	0	0.977396	FALSE	2899	717412	0.00402465
242.2	Toxic multinodular goiter	endocrine/metabolic	0.186769	0.0452158	1.20535	1.10313	1.31705	3.61787e-05	75.0556	0.0452603	FALSE	636	716525	0.00088683
242.3	Exophthalmos	endocrine/metabolic	0.00916592	0.0431577	1.00921	0.927352	1.09829	0.831809	0	0.378786	FALSE	733	709812	0.0010316
244	Hypothyroidism	endocrine/metabolic	0.0196343	0.00450319	1.01983	1.01087	1.02887	1.30018e-05	0	0.458051	FALSE	64795	671167	0.0880412
244.1	Secondary hypothyroidism	endocrine/metabolic	0.0547266	0.0131471	1.05625	1.02938	1.08382	3.1461e-05	7.75512	0.297789	FALSE	6688	714062	0.00927922
244.2	Acquired hypothyroidism	endocrine/metabolic	0.0241237	0.0185518	1.02442	0.987837	1.06235	0.193483	0	0.619068	FALSE	3666	712850	0.00511642
244.4	Hypothyroidism NOS	endocrine/metabolic	0.0197215	0.00463079	1.01992	1.0107	1.02922	2.05555e-05	0	0.857649	FALSE	60974	673563	0.0830101
244.5	Congenital hypothyroidism	endocrine/metabolic	0.0478931	0.0656106	1.04906	0.922469	1.19302	0.465414	0	0.640021	FALSE	318	710734	0.000447225
245	Thyroiditis	endocrine/metabolic	0.0725506	0.0196433	1.07525	1.03464	1.11745	0.000221282	0	0.887894	FALSE	3073	712335	0.00429545
245.2	Chronic thyroiditis	endocrine/metabolic	0.0809352	0.0238436	1.0843	1.03479	1.13618	0.000687725	0	0.615158	FALSE	2125	714630	0.00296475
245.21	Chronic lymphocytic thyroiditis	endocrine/metabolic	0.0804145	0.0244095	1.08374	1.03311	1.13684	0.000986332	0	0.677874	FALSE	2044	714257	0.00285355
246	Other disorders of thyroid	endocrine/metabolic	0.0216833	0.0171395	1.02192	0.988161	1.05683	0.205834	0	0.612885	FALSE	4163	711891	0.00581381
246.7	Abnormal results of function study of thyroid	endocrine/metabolic	0.00338689	0.0205509	1.00339	0.96378	1.04463	0.869097	0	0.512342	FALSE	3050	710969	0.0042716
249	Secondary diabetes mellitus	endocrine/metabolic	0.0346792	0.0159289	1.03529	1.00347	1.06812	0.0294714	39.6101	0.198157	FALSE	5153	394049	0.0129083
250	Diabetes mellitus	endocrine/metabolic	-0.020888	0.00344884	0.979329	0.972731	0.985971	1.39079e-09	0	0.640522	FALSE	146282	585516	0.199894
250.1	Type 1 diabetes	endocrine/metabolic	0.00801184	0.00861265	1.00804	0.991171	1.0252	0.352247	47.0881	0.169209	FALSE	16633	688264	0.0235964
250.11	Type 1 diabetes with ketoacidosis	endocrine/metabolic	-0.0239744	0.0345219	0.976311	0.912437	1.04466	0.487389	70.3599	0.0662405	FALSE	1024	706639	0.00144702
250.12	Type 1 diabetes with renal manifestations	endocrine/metabolic	-0.0260436	0.0372625	0.974293	0.905673	1.04811	0.484601	67.1861	0.0808619	FALSE	957	703015	0.00135943
250.13	Type 1 diabetes with ophthalmic manifestations	endocrine/metabolic	-0.0199441	0.0268974	0.980253	0.929915	1.03332	0.458397	86.2954	0.00690762	FALSE	1861	701139	0.00264723
250.14	Type 1 diabetes with neurological manifestations	endocrine/metabolic	0.0799862	0.0223277	1.08327	1.03689	1.13173	0.000340493	54.4414	0.138462	FALSE	2539	700192	0.00361305
250.2	Type 2 diabetes	endocrine/metabolic	-0.0214082	0.00347834	0.978819	0.972169	0.985515	7.52076e-10	0	0.760601	FALSE	144037	587524	0.19689
250.21	Type 2 diabetes with ketoacidosis	endocrine/metabolic	-0.0426163	0.0371366	0.958279	0.891007	1.03063	0.251153	0	0.695738	FALSE	989	395463	0.00249463
250.22	Type 2 diabetes with renal manifestations	endocrine/metabolic	-0.024805	0.00888298	0.9755	0.958663	0.992633	0.00523151	54.4064	0.138613	FALSE	17317	685151	0.0246517
250.23	Type 2 diabetes with ophthalmic manifestations	endocrine/metabolic	-0.0372566	0.00778365	0.963429	0.948843	0.978239	1.69693e-06	0	0.75538	FALSE	22455	680703	0.0319345
250.24	Type 2 diabetes with neurological manifestations	endocrine/metabolic	0.0644161	0.00636733	1.06654	1.05331	1.07993	4.66074e-24	0	0.929492	FALSE	36838	660838	0.052801
250.25	Diabetes type 2 with peripheral circulatory disorders	endocrine/metabolic	0.0317493	0.0144158	1.03226	1.0035	1.06184	0.0276378	91.1664	0.000766578	FALSE	6357	694364	0.00907208
250.3	Insulin pump user	endocrine/metabolic	0.018036	0.0112967	1.0182	0.995903	1.041	0.110361	11.7137	0.287205	FALSE	9943	689358	0.0142185
250.4	Abnormal glucose	endocrine/metabolic	-0.00693714	0.00534025	0.993087	0.982747	1.00354	0.193934	11.6906	0.287268	FALSE	51701	632021	0.075617
250.41	Impaired fasting glucose	endocrine/metabolic	0.00417004	0.00740405	1.00418	0.989712	1.01886	0.573292	0	0.761516	FALSE	25956	663767	0.0376325
250.42	Other abnormal glucose	endocrine/metabolic	-0.0136834	0.00714605	0.98641	0.97269	1.00032	0.0555155	64.1483	0.0948974	FALSE	26124	662077	0.0379598
250.6	Polyneuropathy in diabetes	endocrine/metabolic	0.0861303	0.0107475	1.08995	1.06723	1.11315	1.11025e-15	0	0.953545	FALSE	11442	519836	0.0215367
250.7	Diabetic retinopathy	endocrine/metabolic	-0.0361652	0.00827072	0.964481	0.948972	0.980243	1.22731e-05	0	0.429044	FALSE	20599	376397	0.0518872
251	Other disorders of pancreatic internal secretion	endocrine/metabolic	0.0549609	0.0457127	1.0565	0.965959	1.15553	0.229242	20.6037	0.261745	FALSE	579	726232	0.000796631
251.1	Hypoglycemia	endocrine/metabolic	-0.0253363	0.0139806	0.974982	0.948629	1.00207	0.0699472	0	0.652965	FALSE	6026	696965	0.00857194
252	Disorders of parathyroid gland	endocrine/metabolic	0.0291991	0.0135164	1.02963	1.00271	1.05727	0.0307514	0	0.678205	FALSE	6495	734714	0.00876271
252.1	Hyperparathyroidism	endocrine/metabolic	0.0268086	0.0142794	1.02717	0.998822	1.05632	0.0604583	0	0.672178	FALSE	5844	735414	0.00788389
252.2	Hypoparathyroidism	endocrine/metabolic	0.0317246	0.0402058	1.03223	0.954014	1.11687	0.430079	0	0.756301	FALSE	775	738961	0.00104767
253	Disorders of the pituitary gland and its hypothalamic control	endocrine/metabolic	-0.0131723	0.0142055	0.986914	0.959815	1.01478	0.353786	78.724	0.0301602	FALSE	5963	733810	0.00806058
253.1	Pituitary hyperfunction	endocrine/metabolic	0.0413545	0.0318849	1.04222	0.979083	1.10943	0.194634	0	0.357374	FALSE	1202	738779	0.00162437
253.2	Pituitary hypofunction	endocrine/metabolic	-0.0107552	0.030877	0.989302	0.931208	1.05102	0.727598	67.9505	0.0773283	FALSE	1283	740303	0.00173008
253.3	Diabetes insipidus	endocrine/metabolic	0.0319017	0.0535772	1.03242	0.929501	1.14673	0.551553	75.044	0.0453104	FALSE	465	728990	0.000637462
253.7	Other disorders of neurohypophysis	endocrine/metabolic	-0.00500261	0.0379864	0.99501	0.92362	1.07192	0.895226	0	0.738604	FALSE	817	729456	0.00111876
255	Disorders of adrenal glands	endocrine/metabolic	0.01287	0.0147182	1.01295	0.98415	1.0426	0.381888	0	0.422873	FALSE	5475	733282	0.0074111
255.1	Adrenal hyperfunction	endocrine/metabolic	-0.0415597	0.0308323	0.959292	0.903039	1.01905	0.177683	0	0.477889	FALSE	1318	739329	0.00177953
255.11	Cushing's syndrome	endocrine/metabolic	-0.0528849	0.0579472	0.948489	0.846657	1.06257	0.361432	0	0.681565	FALSE	415	734242	0.000564889
255.12	Hyperaldosteronism	endocrine/metabolic	0.00280546	0.0434736	1.00281	0.920902	1.092	0.948546	83.959	0.0125318	FALSE	805	740063	0.00108656
255.2	Adrenal hypofunction	endocrine/metabolic	-0.00198133	0.0232016	0.998021	0.953653	1.04445	0.931947	0	0.523062	FALSE	2106	737322	0.00284815
255.21	Glucocorticoid deficiency	endocrine/metabolic	0.00232823	0.0245811	1.00233	0.955185	1.0518	0.92454	0	0.859726	FALSE	1884	737770	0.00254714
259	Other endocrine disorders	endocrine/metabolic	-0.0307196	0.0289523	0.969747	0.916251	1.02637	0.288671	19.5814	0.264799	FALSE	1433	735722	0.00194396
259.1	Nonspecific abnormal results of other endocrine function study	endocrine/metabolic	0.0123412	0.0626849	1.01242	0.895369	1.14477	0.843924	86.2324	0.00703728	FALSE	320	718584	0.000445122
259.2	Carcinoid syndrome	endocrine/metabolic	-0.00424465	0.062768	0.995764	0.880498	1.12612	0.946085	26.1447	0.24458	FALSE	329	728796	0.000451226
260	Protein-calorie malnutrition	endocrine/metabolic	-0.00859294	0.0101112	0.991444	0.971989	1.01129	0.395411	45.0325	0.177402	FALSE	12134	713761	0.0167159
260.1	Cachexia	endocrine/metabolic	0.0638719	0.0383742	1.06596	0.988724	1.14922	0.0960233	33.3982	0.220447	FALSE	837	730310	0.00114478
260.2	severe protein-calorie malnutrition	endocrine/metabolic	-0.0105607	0.0217808	0.989495	0.948143	1.03265	0.627771	0	0.876062	FALSE	2459	725099	0.0033798
260.3	Adult failure to thrive	endocrine/metabolic	0.017779	0.0224011	1.01794	0.974212	1.06363	0.427391	0	0.660073	FALSE	2440	397792	0.00609646
260.6	Anorexia	endocrine/metabolic	0.0198056	0.0167136	1.02	0.987131	1.05397	0.236017	80.1817	0.0246851	FALSE	3961	728287	0.00540937
261	Vitamin deficiency	endocrine/metabolic	-0.00600764	0.00454531	0.99401	0.985194	1.00291	0.18626	0	0.546323	FALSE	76198	637388	0.106782
261.2	Vitamin B-complex deficiencies	endocrine/metabolic	0.0128871	0.00912876	1.01297	0.995008	1.03126	0.158039	0	0.783309	FALSE	15234	712944	0.0209207
261.4	Vitamin D deficiency	endocrine/metabolic	-0.00887616	0.00492511	0.991163	0.981641	1.00078	0.07151	0	0.850874	FALSE	63256	650462	0.0886288
261.41	Rickets or osteomalacia	endocrine/metabolic	-0.0218253	0.0579483	0.978411	0.873365	1.09609	0.706445	0	0.348928	FALSE	474	732046	0.000647081
262	Mineral deficiency NEC	endocrine/metabolic	-0.0195559	0.021653	0.980634	0.939888	1.02315	0.366448	0	0.760361	FALSE	2554	730334	0.00348484
263	Other nutritional deficiency	endocrine/metabolic	-0.0461415	0.0310828	0.954907	0.898469	1.01489	0.137684	0	0.832841	FALSE	1265	722511	0.00174778
264	Lack of normal physiological development	endocrine/metabolic	-0.221801	0.0242629	0.801075	0.763872	0.84009	6.15494e-20	74.9527	0.0457046	FALSE	2456	384029	0.00635471
264.2	Failure to thrive (childhood)	endocrine/metabolic	-0.197461	0.0340143	0.820813	0.767876	0.877399	6.42791e-09	0.736181	0.315523	FALSE	1144	385926	0.00295554
264.3	Delayed milestones	endocrine/metabolic	0.0196592	0.0396584	1.01985	0.943584	1.10229	0.620097	0	0.899239	FALSE	785	86279	0.00901636
264.9	Lack of normal physiological development, unspecified	endocrine/metabolic	-0.0152275	0.0392186	0.984888	0.912019	1.06358	0.697814	0	0.502947	FALSE	746	95678	0.00773666
269	Proteinuria	endocrine/metabolic	-0.0139911	0.0114143	0.986106	0.96429	1.00842	0.220293	9.99454	0.291855	FALSE	9704	732591	0.013073
270	Disorders of protein plasma/amino-acid transport and metabolism	endocrine/metabolic	0.065343	0.0134348	1.06753	1.03978	1.09601	1.15199e-06	0	0.335077	FALSE	6860	734611	0.00925188
270.1	Disturbances of amino-acid transport	endocrine/metabolic	0.00451731	0.0687559	1.00453	0.877883	1.14944	0.947616	51.1259	0.152599	FALSE	329	734853	0.000447508
270.2	Disorders of amino-acid metabolism	endocrine/metabolic	0.0376401	0.028992	1.03836	0.981	1.09907	0.194188	0	0.967534	FALSE	1601	724763	0.00220413
270.3	Disorders of plasma protein metabolism	endocrine/metabolic	0.0763129	0.0157342	1.0793	1.04652	1.1131	1.23377e-06	40.7713	0.193816	FALSE	4911	739551	0.00659671
270.32	Paraproteinemia	endocrine/metabolic	0.0853669	0.0179835	1.08912	1.0514	1.12819	2.06507e-06	59.4736	0.116221	FALSE	3800	742706	0.00509038
270.33	Amyloidosis	endocrine/metabolic	-0.0372676	0.042885	0.963418	0.88575	1.0479	0.38484	0	0.340672	FALSE	689	747447	0.000920956
270.38	Other specified disorders of plasma protein metabolism	endocrine/metabolic	0.0298198	0.0474485	1.03027	0.938777	1.13068	0.529699	3.98022	0.307484	FALSE	627	400291	0.00156391
271	Disorders of carbohydrate transport and metabolism	endocrine/metabolic	0.00578366	0.011308	1.0058	0.983754	1.02834	0.609024	0	0.519903	FALSE	10403	731029	0.014031
271.3	Intestinal disaccharidase deficiencies and disaccharide malabsorption	endocrine/metabolic	0.00447348	0.0115207	1.00448	0.982056	1.02742	0.697794	0	0.618008	FALSE	10064	731701	0.0135676
272	Disorders of lipoid metabolism	endocrine/metabolic	-0.0608643	0.00325083	0.940951	0.934975	0.946965	3.23296e-78	60.2378	0.112771	FALSE	288500	434885	0.398819
272.1	Hyperlipidemia	endocrine/metabolic	-0.0610086	0.00325372	0.940815	0.934834	0.946834	1.92178e-78	55.678	0.133079	FALSE	287819	435260	0.398046
272.11	Hypercholesterolemia	endocrine/metabolic	-0.0537924	0.00376141	0.947629	0.940668	0.954641	2.15343e-46	0	0.528325	FALSE	98001	618410	0.136794
272.12	Hyperglyceridemia	endocrine/metabolic	-0.0173121	0.0110363	0.982837	0.961806	1.00433	0.116729	68.6759	0.0739798	FALSE	10989	659651	0.0163858
272.13	Mixed hyperlipidemia	endocrine/metabolic	-0.0453744	0.00489732	0.95564	0.946511	0.964857	1.94806e-20	0	0.661911	FALSE	67919	589547	0.103304
272.9	Unspecified disorder of lipoid metabolism	endocrine/metabolic	-0.0617579	0.023445	0.94011	0.897889	0.984318	0.00843453	8.07184	0.296958	FALSE	2245	679857	0.0032913
274	Gout and other crystal arthropathies	endocrine/metabolic	0.00106093	0.0062619	1.00106	0.98885	1.01342	0.865461	61.2542	0.108159	FALSE	34779	706984	0.0468869
274.1	Gout	endocrine/metabolic	-0.00239516	0.00639253	0.997608	0.985187	1.01019	0.707898	70.8488	0.064007	FALSE	33180	709730	0.0446622
274.11	Gouty arthropathy	endocrine/metabolic	-0.0180585	0.0147961	0.982104	0.954032	1.011	0.222277	0	0.548593	FALSE	5877	728022	0.00800791
274.2	Crystal arthropathies	endocrine/metabolic	0.0506394	0.024448	1.05194	1.00273	1.10358	0.0383295	69.0318	0.0723395	FALSE	2207	738236	0.00298065
274.21	Chondrocalcinosis	endocrine/metabolic	0.0755558	0.0274553	1.07848	1.02198	1.13811	0.00592407	49.1154	0.160955	FALSE	1760	739038	0.00237582
275	Disorders of mineral metabolism	endocrine/metabolic	-0.00713983	0.0072815	0.992886	0.978816	1.00716	0.326818	59.6765	0.115306	FALSE	23418	710994	0.0318867
275.1	Disorders of iron metabolism	hematopoietic	0.0276883	0.0204632	1.02808	0.987658	1.07015	0.17603	46.6604	0.170929	FALSE	2847	740032	0.00383239
275.3	Disorders of magnesium metabolism	endocrine/metabolic	-0.016864	0.0120214	0.983277	0.960381	1.00672	0.160665	0	0.830611	FALSE	8324	729262	0.0112855
275.5	Disorders of calcium/phosphorus metabolism	endocrine/metabolic	0.00792298	0.0116484	1.00795	0.985203	1.03123	0.49639	56.9332	0.127558	FALSE	8614	730948	0.0116474
275.51	Hypocalcemia	endocrine/metabolic	0.0340443	0.0255514	1.03463	0.984092	1.08776	0.182734	0	0.907078	FALSE	1866	730337	0.00254847
275.53	Disorders of phosphorus metabolism	endocrine/metabolic	-0.0149768	0.0219593	0.985135	0.943635	1.02846	0.495223	63.2719	0.0989301	FALSE	2579	729491	0.00352289
275.6	Hypercalcemia	endocrine/metabolic	-0.0180877	0.0169241	0.982075	0.950033	1.0152	0.285182	1.25908	0.314245	FALSE	4354	552224	0.0078228
276	Disorders of fluid, electrolyte, and acid-base balance	endocrine/metabolic	-0.0235428	0.00430391	0.976732	0.968528	0.985006	4.49785e-08	41.0503	0.192765	FALSE	77442	631328	0.109263
276.1	Electrolyte imbalance	endocrine/metabolic	-0.0328667	0.00494336	0.967668	0.958337	0.977089	2.95793e-11	69.692	0.0693028	FALSE	55737	655704	0.0783438
276.11	Hyperosmolality and/or hypernatremia	endocrine/metabolic	-0.054498	0.0214148	0.94696	0.908037	0.987552	0.0109315	0	0.937034	FALSE	2468	723334	0.00340038
276.12	Hyposmolality and/or hyponatremia	endocrine/metabolic	-0.0311239	0.00831468	0.969355	0.953686	0.985282	0.00018166	17.5063	0.270894	FALSE	17201	704555	0.0238322
276.13	Hyperpotassemia	endocrine/metabolic	-0.0401666	0.00917523	0.960629	0.943509	0.978061	1.19927e-05	77.2121	0.0361867	FALSE	14893	703389	0.0207342
276.14	Hypopotassemia	endocrine/metabolic	-0.0378268	0.00709371	0.96288	0.949585	0.976361	9.69027e-08	0	0.51502	FALSE	25269	687729	0.0354405
276.4	Acid-base balance disorder	endocrine/metabolic	-0.0528745	0.00990859	0.948499	0.930256	0.967099	9.49013e-08	0	0.687235	FALSE	12171	707426	0.0169136
276.41	Acidosis	endocrine/metabolic	-0.059101	0.0107393	0.942612	0.922978	0.962663	3.72864e-08	0	0.614459	FALSE	10291	709973	0.0142878
276.42	Alkalosis	endocrine/metabolic	-0.0302845	0.0288439	0.970169	0.916844	1.0266	0.293743	0	0.659463	FALSE	1416	704115	0.002007
276.5	Hypovolemia	endocrine/metabolic	-0.00678066	0.00694765	0.993242	0.979809	1.00686	0.329082	0	0.694639	FALSE	25862	681852	0.036543
276.6	Fluid overload	endocrine/metabolic	-0.00980394	0.0130168	0.990244	0.9653	1.01583	0.451345	0	0.682391	FALSE	6855	716889	0.00947158
277	Other disorders of metabolism	endocrine/metabolic	0.0626054	0.0142346	1.06461	1.03532	1.09473	1.09196e-05	91.0008	0.000857637	FALSE	5842	738183	0.00785189
277.4	Disorders of bilirubin excretion	endocrine/metabolic	0.0946315	0.0241659	1.09925	1.0484	1.15257	9.00649e-05	2.8433	0.310331	FALSE	2117	741032	0.00284869
277.5	Other disorders of lipoid metabolism	endocrine/metabolic	-0.0376137	0.0168443	0.963085	0.931809	0.995411	0.0255471	89.1605	0.00238667	FALSE	4588	735756	0.00619712
277.51	Lipoprotein disorders	endocrine/metabolic	-0.023575	0.035398	0.976701	0.911236	1.04687	0.505412	60.8021	0.110213	FALSE	1050	743431	0.00141038
277.7	Dysmetabolic syndrome X	endocrine/metabolic	-0.0209746	0.02132	0.979244	0.939168	1.02103	0.325215	0	0.761123	FALSE	2812	555176	0.00503953
278	Overweight, obesity and other hyperalimentation	endocrine/metabolic	-0.0159355	0.0034213	0.984191	0.977613	0.990813	3.19715e-06	28.9326	0.235536	FALSE	168323	545961	0.235653
278.1	Obesity	endocrine/metabolic	-0.0173162	0.0034692	0.982833	0.976173	0.989538	5.99389e-07	5.68503	0.303152	FALSE	151724	566775	0.211168
278.11	Morbid obesity	endocrine/metabolic	-0.00173373	0.00641344	0.998268	0.985798	1.0109	0.786909	30.1053	0.231646	FALSE	34220	662347	0.0491266
278.3	Localized adiposity	endocrine/metabolic	-0.0949199	0.045376	0.909446	0.832056	0.994033	0.0364516	0	0.708801	FALSE	625	712487	0.00087644
278.4	Abnormal weight gain	endocrine/metabolic	-0.000412925	0.018773	0.999587	0.963476	1.03705	0.982451	61.1665	0.108557	FALSE	3365	702680	0.00476599
279	Disorders involving the immune mechanism	endocrine/metabolic	0.023734	0.0189322	1.02402	0.986717	1.06273	0.209974	5.99859	0.302347	FALSE	3179	741098	0.00427126
279.1	Immunity deficiency	endocrine/metabolic	0.0246554	0.0210701	1.02496	0.983496	1.06818	0.241936	0	0.40628	FALSE	2516	741795	0.00338031
279.11	Deficiency of humoral immunity	endocrine/metabolic	0.0477883	0.036168	1.04895	0.977165	1.12601	0.186406	0	0.519172	FALSE	893	742600	0.00120109
279.7	Other immunological findings	endocrine/metabolic	0.000759775	0.0177038	1.00076	0.96663	1.03609	0.965769	0	0.389146	FALSE	3770	741838	0.00505628
280	Iron deficiency anemias	hematopoietic	-0.013756	0.00552438	0.986338	0.975716	0.997076	0.012772	0	0.700639	FALSE	40924	672247	0.0573832
280.1	Iron deficiency anemias, unspecified or not due to blood loss	hematopoietic	-0.0165755	0.00572475	0.983561	0.972587	0.994659	0.00378666	0	0.747348	FALSE	37744	676214	0.0528659
280.2	Iron deficiency anemia secondary to blood loss (chronic)	hematopoietic	0.00427057	0.0154851	1.00428	0.974258	1.03523	0.782712	0	0.747856	FALSE	5063	701503	0.00716564
281	Other deficiency anemia	hematopoietic	0.018378	0.0101522	1.01855	0.998481	1.03902	0.0702554	0	0.637087	FALSE	12223	691256	0.0173751
281.1	Megaloblastic anemia	hematopoietic	0.0179194	0.0110869	1.01808	0.996197	1.04045	0.106036	0	0.780536	FALSE	10161	696266	0.0143837
281.11	Pernicious anemia	hematopoietic	0.0564454	0.0231056	1.05807	1.01122	1.10709	0.0145684	0	0.710057	FALSE	2121	705126	0.00299895
281.12	Other vitamin B12 deficiency anemia	hematopoietic	0.012984	0.0134141	1.01307	0.986781	1.04006	0.333076	75.0032	0.0454863	FALSE	7237	698316	0.0102572
281.13	Folate-deficiency anemia	hematopoietic	-0.0148589	0.0333515	0.985251	0.922907	1.05181	0.655942	0	0.471765	FALSE	1083	695494	0.00155475
281.9	Deficiency anemias	hematopoietic	0.0083776	0.0260265	1.00841	0.958263	1.06119	0.747538	0	0.419541	FALSE	1905	701306	0.002709
282	Hereditary hemolytic anemias	hematopoietic	0.0148105	0.0188595	1.01492	0.97809	1.05314	0.432272	3.55688	0.308548	FALSE	3686	705754	0.00519565
282.5	Sickle cell anemia	hematopoietic	0.02236	0.0298626	1.02261	0.964477	1.08425	0.454001	0	0.946651	FALSE	1603	700942	0.0022817
282.8	Other hemoglobinopathies	hematopoietic	0.017974	0.0334479	1.01814	0.953532	1.08712	0.591009	0	0.719741	FALSE	1289	709429	0.00181366
282.9	Other hereditary hemolytic anemias	hematopoietic	-0.0105219	0.0350501	0.989533	0.923838	1.0599	0.764028	0	0.584713	FALSE	985	708892	0.00138756
283	Acquired hemolytic anemias	hematopoietic	0.0224364	0.0360257	1.02269	0.952969	1.09751	0.533423	73.9495	0.0500822	FALSE	923	703961	0.00130944
283.1	Autoimmune hemolytic anemias	hematopoietic	0.0364628	0.0587262	1.03714	0.924374	1.16365	0.534669	34.0533	0.218169	FALSE	377	688149	0.000547546
284	Aplastic anemia	hematopoietic	0.0456235	0.0152438	1.04668	1.01587	1.07842	0.00276315	0	0.857816	FALSE	5088	704588	0.00716947
284.1	Pancytopenia	hematopoietic	0.056754	0.0183582	1.0584	1.02099	1.09717	0.0019916	0	0.761114	FALSE	3626	399572	0.0089931
285	Other anemias	hematopoietic	-0.00448064	0.00409308	0.995529	0.987575	1.00355	0.273653	52.0476	0.148713	FALSE	87713	615643	0.124706
285.1	Acute posthemorrhagic anemia	hematopoietic	-0.0090017	0.0122219	0.991039	0.967581	1.01507	0.461412	12.7735	0.284296	FALSE	8031	692614	0.0114623
285.2	Anemia of chronic disease	hematopoietic	0.0102159	0.0093415	1.01027	0.99194	1.02894	0.274128	67.0107	0.0816734	FALSE	14617	688451	0.0207903
285.21	Anemia in chronic kidney disease	hematopoietic	-0.0162494	0.0137901	0.983882	0.957646	1.01084	0.238659	0	0.93131	FALSE	6830	395049	0.0169952
285.22	Anemia in neoplastic disease	hematopoietic	0.0543092	0.0171053	1.05581	1.021	1.09181	0.00149834	36.9748	0.207803	FALSE	3843	704129	0.00542818
286	Coagulation defects	hematopoietic	0.08337	0.0105889	1.08694	1.06462	1.10974	3.45317e-15	0	0.376652	FALSE	10816	724914	0.014701
286.1	Congenital coagulation defects	hematopoietic	0.0940806	0.0292174	1.09865	1.0375	1.1634	0.00128181	0	0.791186	FALSE	1373	734472	0.00186588
286.11	Von willebrand's disease	hematopoietic	0.0495744	0.0595994	1.05082	0.934972	1.18103	0.405525	0	0.88693	FALSE	341	726259	0.000469309
286.12	Congenital deficiency of other clotting factors (including factor VII)	hematopoietic	0.140397	0.0393988	1.15073	1.06522	1.24311	0.000365944	0	0.738446	FALSE	785	729190	0.00107538
286.2	Encounter for long-term (current) use of anticoagulants	hematopoietic	0.128131	0.00774891	1.1367	1.11957	1.1541	2.04353e-61	0	0.791228	FALSE	23174	379551	0.057543
286.5	Hemorrhagic disorder due to intrinsic circulating anticoagulants	hematopoietic	0.144937	0.0420038	1.15597	1.06461	1.25516	0.000559424	61.6328	0.106433	FALSE	726	726613	0.000998159
286.6	Defibrination syndrome	hematopoietic	0.169054	0.0788932	1.18418	1.01453	1.38221	0.0321276	0	0.843026	FALSE	209	715668	0.00029195
286.7	Other and unspecified coagulation defects	hematopoietic	0.086576	0.0163441	1.09043	1.05606	1.12593	1.1766e-07	40.3313	0.195467	FALSE	4447	733996	0.00602213
286.8	Hypercoagulable state	hematopoietic	0.0923468	0.022658	1.09675	1.04911	1.14655	4.58789e-05	0	0.546226	FALSE	2340	739238	0.00315543
286.81	Primary hypercoagulable state	hematopoietic	0.0878514	0.0234614	1.09183	1.04276	1.1432	0.000180744	0	0.434641	FALSE	2181	739635	0.00294008
286.9	Abnormal coagulation profile	hematopoietic	0.105347	0.0223987	1.1111	1.06337	1.16096	2.56023e-06	0	0.320143	FALSE	2475	402206	0.00611593
287	Purpura and other hemorrhagic conditions	hematopoietic	0.0271746	0.00828892	1.02755	1.01099	1.04438	0.0010439	86.919	0.00569403	FALSE	17872	718709	0.0242635
287.1	Spontaneous ecchymoses	hematopoietic	0.11392	0.0482928	1.12066	1.01945	1.23192	0.0183268	0	0.787347	FALSE	515	735772	0.000699456
287.3	Thrombocytopenia	hematopoietic	0.0283716	0.00856764	1.02878	1.01165	1.0462	0.000928034	85.2094	0.00931677	FALSE	16663	721550	0.0225721
287.31	Primary thrombocytopenia	hematopoietic	0.0510029	0.025456	1.05233	1.00111	1.10616	0.0451159	0	0.441107	FALSE	1827	741746	0.00245706
287.32	Secondary thrombocytopenia	hematopoietic	0.0765545	0.0262475	1.07956	1.02543	1.13655	0.00353821	10.1732	0.291376	FALSE	1800	731405	0.00245498
288	Diseases of white blood cells	hematopoietic	-0.0464135	0.00914247	0.954647	0.937693	0.971908	3.84057e-07	0	0.812929	FALSE	15159	701913	0.0211401
288.1	Decreased white blood cell count	hematopoietic	0.0523254	0.00964508	1.05372	1.03399	1.07383	5.79266e-08	0	0.773056	FALSE	12275	723484	0.0166835
288.11	Neutropenia	hematopoietic	0.0514982	0.0106926	1.05285	1.03101	1.07514	1.46299e-06	0	0.443921	FALSE	9690	728347	0.0131294
288.2	Elevated white blood cell count	hematopoietic	-0.0538484	0.010945	0.947576	0.927465	0.968122	8.65752e-07	0	0.454759	FALSE	10438	529075	0.0193471
288.3	Eosinophilia	hematopoietic	-0.0582391	0.0354476	0.943424	0.880104	1.0113	0.100391	71.9586	0.0589688	FALSE	989	711372	0.00138834
289	Other diseases of blood and blood-forming organs	hematopoietic	0.0398965	0.0149558	1.0407	1.01064	1.07166	0.00763903	0	0.528798	FALSE	5210	726895	0.00711647
289.1	Myelofibrosis	hematopoietic	0.0751818	0.0573356	1.07808	0.963489	1.2063	0.18977	81.9199	0.0186829	FALSE	373	725235	0.000514052
289.3	Personal history of diseases of blood and blood-forming organs	hematopoietic	-0.00644836	0.0290084	0.993572	0.938658	1.0517	0.824086	31.6902	0.226308	FALSE	1365	715021	0.0019054
289.4	Lymphadenitis	hematopoietic	0.0424246	0.00912978	1.04334	1.02483	1.06217	3.37064e-06	0	0.903881	FALSE	14104	711247	0.0194444
289.5	Diseases of spleen	hematopoietic	0.0186758	0.0238712	1.01885	0.972281	1.06765	0.434005	44.4814	0.179568	FALSE	2027	732587	0.00275927
289.8	Polycythemia, secondary	hematopoietic	0.00288635	0.0204558	1.00289	0.963477	1.04392	0.88779	0	0.880148	FALSE	2963	726403	0.00406243
289.9	Abnormality of red blood cells	hematopoietic	0.0201247	0.0399806	1.02033	0.943427	1.1035	0.61471	73.5372	0.0519029	FALSE	836	724680	0.00115228
290	Delirium dementia and amnestic and other cognitive disorders	mental disorders	-0.00937724	0.00749645	0.990667	0.976217	1.00533	0.210974	0	0.446074	FALSE	22985	706375	0.0315139
290.1	Dementias	mental disorders	-0.0202078	0.00950125	0.979995	0.961914	0.998416	0.033432	0	0.394303	FALSE	13976	721161	0.0190114
290.11	Alzheimer's disease	mental disorders	-0.0195448	0.0162296	0.980645	0.949942	1.01234	0.228486	0	0.562063	FALSE	4439	731106	0.00603498
290.13	Senile dementia	mental disorders	-0.0567637	0.0189884	0.944817	0.910301	0.980643	0.00279541	25.7912	0.245707	FALSE	3030	710511	0.00424643
290.16	Vascular dementia	mental disorders	-0.0271965	0.0247987	0.97317	0.927001	1.02164	0.272777	8.77287	0.295109	FALSE	2169	722743	0.00299209
290.2	Delirium due to conditions classified elsewhere	mental disorders	-0.0393601	0.0195786	0.961404	0.925211	0.999014	0.0443929	0	0.493934	FALSE	3312	399941	0.00821321
290.3	Other persistent mental disorders due to conditions classified elsewhere	mental disorders	-0.0164913	0.0117472	0.983644	0.961255	1.00655	0.160363	0	0.403521	FALSE	9622	703675	0.0134895
291	Other specified nonpsychotic and/or transient mental disorders	mental disorders	-0.0211276	0.0121536	0.979094	0.956047	1.0027	0.0821429	0	0.351299	FALSE	8219	716045	0.0113481
291.1	Transient mental disorders due to conditions classified elsewhere	mental disorders	-0.0188098	0.0467083	0.981366	0.895515	1.07545	0.687163	46.0099	0.173529	FALSE	621	387218	0.00160118
291.4	Specific nonpsychotic mental disorders due to brain damage	mental disorders	0.00122933	0.0217528	1.00123	0.95944	1.04484	0.954933	0	0.681594	FALSE	2771	727742	0.00379322
291.8	Alteration of consciousness	mental disorders	-0.0355974	0.0155838	0.965029	0.935999	0.994959	0.0223561	0	0.321994	FALSE	4772	722207	0.00656415
292	Neurological disorders	mental disorders	-0.0241851	0.00531181	0.976105	0.965996	0.98632	5.28644e-06	53.6792	0.14175	FALSE	47604	672620	0.0660961
292.1	Aphasia/speech disturbance	mental disorders	-0.0164117	0.0109833	0.983722	0.962772	1.00513	0.135113	0	0.581438	FALSE	10157	719614	0.0139181
292.11	Aphasia	mental disorders	-0.00952692	0.0265777	0.990518	0.940242	1.04348	0.720003	47.819	0.166253	FALSE	1814	404840	0.00446079
292.2	Mild cognitive impairment	mental disorders	-0.0121296	0.0120104	0.987944	0.964959	1.01148	0.312531	18.9886	0.266554	FALSE	9338	392554	0.0232351
292.3	Memory loss	mental disorders	-0.025934	0.0107201	0.974399	0.95414	0.995089	0.0155545	59.9697	0.113983	FALSE	10915	716476	0.0150057
292.4	Altered mental status	mental disorders	-0.0340866	0.00856947	0.966488	0.95039	0.982858	6.95894e-05	0	0.993064	FALSE	16086	712919	0.0220657
292.5	Transient alteration of awareness	mental disorders	0.00487427	0.0345206	1.00489	0.939145	1.07523	0.887713	0	0.824958	FALSE	1092	404864	0.00268995
292.6	Hallucinations	mental disorders	-0.0337149	0.026417	0.966847	0.918061	1.01823	0.201864	0	0.351003	FALSE	1722	730554	0.00235157
293	Symptoms involving head and neck	mental disorders	-0.0275032	0.0197414	0.972872	0.935948	1.01125	0.163567	0	0.791984	FALSE	2775	736933	0.00375148
293.1	Swelling, mass, or lump in head and neck [Space-occupying lesion, intracranial NOS]	mental disorders	0.00268921	0.0118641	1.00269	0.979646	1.02628	0.820682	0	0.642944	FALSE	8633	727349	0.0117299
295	Schizophrenia and other psychotic disorders	mental disorders	-0.0174208	0.00918926	0.98273	0.965189	1.00059	0.0579888	0	0.666495	FALSE	15623	686935	0.0222373
295.1	Schizophrenia	mental disorders	-0.00693928	0.0118606	0.993085	0.970265	1.01644	0.558501	0	0.45075	FALSE	9212	698237	0.0130214
295.2	Paranoid disorders	mental disorders	1.84703e-05	0.0259376	1.00002	0.950451	1.05217	0.999432	0	0.366161	FALSE	1957	559618	0.00348484
295.3	Psychosis	mental disorders	-0.0196689	0.0121784	0.980523	0.957396	1.00421	0.106295	0	0.653577	FALSE	8838	693631	0.0125813
296	Mood disorders	mental disorders	-0.00885918	0.00349453	0.99118	0.984414	0.997992	0.0112397	73.9168	0.0502262	FALSE	168339	543831	0.236375
296.1	Bipolar	mental disorders	-0.00575761	0.00804035	0.994259	0.978713	1.01005	0.473936	84.1125	0.0121131	FALSE	20659	682304	0.0293885
296.2	Depression	mental disorders	-0.00841349	0.00354882	0.991622	0.984748	0.998543	0.0177504	27.2506	0.241026	FALSE	158398	551771	0.223043
296.22	Major depressive disorder	mental disorders	-0.00653219	0.00375901	0.993489	0.986196	1.00084	0.0822567	0	0.367322	FALSE	126518	586805	0.177364
297	Suicidal ideation or attempt	mental disorders	-0.00952117	0.00921016	0.990524	0.972804	1.00857	0.301245	0	0.504086	FALSE	16280	681070	0.0233455
297.1	Suicidal ideation	mental disorders	-0.0137903	0.0101493	0.986304	0.966878	1.00612	0.174229	0	0.742314	FALSE	13368	381209	0.0338793
297.2	Suicide or self-inflicted injury	mental disorders	-0.019385	0.0174759	0.980802	0.947776	1.01498	0.267325	0	0.996169	FALSE	4296	689018	0.00619633
300	Anxiety disorders	mental disorders	-0.0146178	0.00371908	0.985488	0.978331	0.992698	8.47709e-05	0	0.796819	FALSE	154688	546306	0.22067
300.1	Anxiety disorder	mental disorders	-0.0107404	0.00403154	0.989317	0.981531	0.997165	0.00771956	0	0.867838	FALSE	103415	590768	0.148974
300.11	Generalized anxiety disorder	mental disorders	-0.00692913	0.00779321	0.993095	0.978041	1.00838	0.373936	0	0.485815	FALSE	23066	673366	0.0331202
300.12	Agorophobia, social phobia, and panic disorder	mental disorders	-0.00638721	0.00967631	0.993633	0.974966	1.01266	0.509198	48.6141	0.163012	FALSE	14037	689876	0.0199414
300.13	Phobia	mental disorders	0.0193416	0.0212603	1.01953	0.97792	1.06291	0.362955	0	0.845775	FALSE	2571	703983	0.00363879
300.3	Obsessive-compulsive disorders	mental disorders	0.0327912	0.0197041	1.03333	0.994189	1.07402	0.0960766	0	0.362147	FALSE	3276	699601	0.00466084
300.4	Dysthymic disorder	mental disorders	0.00093695	0.00824949	1.00094	0.984884	1.01725	0.909573	0	0.527494	FALSE	20215	668032	0.0293717
300.8	Acute reaction to stress	mental disorders	-0.0189087	0.0218332	0.981269	0.940164	1.02417	0.386461	0	0.584773	FALSE	2741	694414	0.00393169
300.9	Posttraumatic stress disorder	mental disorders	-0.0181208	0.00488505	0.982042	0.972685	0.99149	0.000207719	34.5397	0.216467	FALSE	79108	617573	0.11355
301	Personality disorders	mental disorders	-0.00948161	0.0101313	0.990563	0.971088	1.01043	0.349338	0	0.53903	FALSE	13269	688988	0.0188948
301.1	Schizoid personality disorder	mental disorders	0.0384581	0.0354248	1.03921	0.969502	1.11392	0.277644	0	0.591697	FALSE	1077	683032	0.00157431
301.2	Antisocial/borderline personality disorder	mental disorders	-0.0134953	0.0158779	0.986595	0.956365	1.01778	0.395358	72.2231	0.0577756	FALSE	5311	697973	0.00755171
302	Sexual and gender identity disorders	mental disorders	0.0078192	0.0174681	1.00785	0.973928	1.04295	0.654422	0	0.954045	FALSE	4297	696972	0.00612746
302.1	Decreased libido	mental disorders	0.0201205	0.0274822	1.02032	0.966819	1.07679	0.46409	0	0.7785	FALSE	1774	698146	0.00253458
303	Psychogenic and somatoform disorders	mental disorders	0.00119971	0.0132902	1.0012	0.975458	1.02762	0.928073	0	0.641575	FALSE	7361	696001	0.0104655
303.1	Dissociative disorder	mental disorders	-0.00589126	0.0534473	0.994126	0.895256	1.10392	0.91223	24.0113	0.251314	FALSE	486	696292	0.000697496
303.3	Psychogenic disorder	mental disorders	-0.0697605	0.0342785	0.932617	0.872018	0.997428	0.0418401	0	0.964802	FALSE	1053	704652	0.00149212
303.4	Somatoform disorder	mental disorders	0.0091621	0.0145899	1.0092	0.980754	1.03848	0.53002	0	0.695756	FALSE	6194	698566	0.00878881
304	Adjustment reaction	mental disorders	-0.00676866	0.00547918	0.993254	0.982645	1.00398	0.216703	0	0.391696	FALSE	54194	624262	0.0798784
305.2	Eating disorder	mental disorders	-0.0112679	0.0278905	0.988795	0.936194	1.04435	0.686208	32.1831	0.224628	FALSE	1624	701664	0.00230915
306	Other mental disorder	mental disorders	-0.00822989	0.00780207	0.991804	0.976753	1.00709	0.291501	0	0.413745	FALSE	23106	657629	0.0339427
306.9	Tension headache	mental disorders	0.00548518	0.0240394	1.0055	0.959224	1.05401	0.819511	0	0.688766	FALSE	2163	703514	0.00306514
312	Conduct disorders	mental disorders	0.0127125	0.0167094	1.01279	0.980162	1.04651	0.446777	0	0.719352	FALSE	4593	736910	0.00619418
312.3	Impulse control disorder	mental disorders	0.00351015	0.0198055	1.00352	0.965308	1.04324	0.859327	0	0.991626	FALSE	3433	731696	0.00466993
313	Pervasive developmental disorders	mental disorders	0.0497191	0.0115092	1.05098	1.02753	1.07495	1.56075e-05	57.0233	0.12716	FALSE	9991	732118	0.013463
313.1	Attention deficit hyperactivity disorder	mental disorders	0.0539647	0.0126142	1.05545	1.02967	1.08187	1.88515e-05	0	0.323708	FALSE	8439	729983	0.0114284
313.2	Tics and stuttering	mental disorders	-0.0348542	0.0447443	0.965746	0.884661	1.05426	0.436001	50.1007	0.156881	FALSE	676	733488	0.000920775
313.3	Autism	mental disorders	0.163071	0.0364706	1.17712	1.09592	1.26434	7.77439e-06	68.0455	0.0768896	FALSE	871	723717	0.00120206
315	Develomental delays and disorders	mental disorders	-0.00513755	0.0167618	0.994876	0.962722	1.0281	0.759222	0	0.807475	FALSE	4155	742249	0.00556669
315.1	Learning disorder	mental disorders	0.0455857	0.0503012	1.04664	0.948377	1.15509	0.364802	0	0.644241	FALSE	542	742630	0.000729306
315.2	Speech and language disorder	mental disorders	0.047919	0.0320169	1.04909	0.985277	1.11703	0.134476	0	0.694377	FALSE	1162	736405	0.00157545
315.3	Mental retardation	mental disorders	-0.00974971	0.0462155	0.990298	0.904539	1.08419	0.832917	0	0.875128	FALSE	540	403038	0.00133803
316	Substance addiction and disorders	mental disorders	-0.0197828	0.00581322	0.980412	0.969304	0.991646	0.000666314	71.4401	0.0613165	FALSE	46383	666937	0.0650241
316.1	Polyneuropathy due to drugs	mental disorders	0.0803852	0.0409751	1.0837	1.00008	1.17433	0.0497854	0	0.987075	FALSE	741	725658	0.0010201
317	Alcohol-related disorders	mental disorders	-0.0290667	0.00479668	0.971352	0.962263	0.980527	1.36342e-09	42.2454	0.188224	FALSE	68794	651471	0.0955121
317.1	Alcoholism	mental disorders	-0.0313637	0.00547263	0.969123	0.958784	0.979574	9.98317e-09	74.2458	0.0487812	FALSE	49294	668653	0.0686597
317.11	Alcoholic liver damage	mental disorders	-0.0608794	0.0135707	0.940937	0.91624	0.9663	7.25402e-06	74.5197	0.0475846	FALSE	6733	719593	0.00926994
318	Tobacco use disorder	mental disorders	-0.0261622	0.00390784	0.974177	0.966744	0.981667	2.15954e-11	0	0.913087	FALSE	116469	588899	0.165118
320	Meningitis	neurological	0.0187791	0.0282764	1.01896	0.964022	1.07702	0.506609	0	0.976294	FALSE	1450	747254	0.00193668
323	Encephalitis	neurological	-0.00454737	0.0343754	0.995463	0.930604	1.06484	0.894759	55.9156	0.132038	FALSE	1035	744575	0.00138813
324	Other CNS infection and poliomyelitis	neurological	0.0228573	0.0294023	1.02312	0.965827	1.08381	0.436923	49.5884	0.159004	FALSE	1391	747674	0.00185698
325	Phlebitis and thrombophlebitis of intracranial venous sinuses	neurological	-0.0572302	0.0862394	0.944377	0.797514	1.11828	0.506934	0	0.478434	FALSE	185	716646	0.00025808
327	Sleep disorders	neurological	-0.00938422	0.00453027	0.99066	0.981902	0.999495	0.0383169	0	0.815517	FALSE	86623	609993	0.124348
327.1	Hypersomnia	neurological	0.0246166	0.0225048	1.02492	0.980697	1.07114	0.274026	10.2654	0.291128	FALSE	2563	726770	0.00351417
327.3	Sleep apnea	neurological	-0.000374422	0.00401398	0.999626	0.991792	1.00752	0.925682	0	0.687824	FALSE	114620	614433	0.157218
327.31	Central/nonobstroctive sleep apnea	neurological	-0.0011799	0.0206942	0.998821	0.959119	1.04017	0.954532	0	0.346184	FALSE	3195	721509	0.0044087
327.32	Obstructive sleep apnea	neurological	0.00637782	0.00449828	1.0064	0.997564	1.01531	0.156239	0	0.894234	FALSE	88795	624685	0.124453
327.4	Insomnia	neurological	-0.0119313	0.00533493	0.98814	0.977861	0.998526	0.025323	0	0.374245	FALSE	55303	650745	0.0783275
327.41	Organic or persistent insomnia	neurological	-0.0100721	0.0183865	0.989978	0.954938	1.0263	0.583831	0	0.803383	FALSE	3874	397953	0.00964096
327.5	Parasomnia	neurological	-0.0322215	0.0149595	0.968292	0.940314	0.997103	0.0312466	0	0.499328	FALSE	5973	717311	0.00825817
327.6	Circadian rhythm sleep disorder	neurological	0.0209432	0.0399702	1.02116	0.944219	1.10438	0.6003	26.1676	0.244507	FALSE	870	729320	0.00119147
327.7	Sleep related movement disorders	neurological	0.0134374	0.0107951	1.01353	0.992309	1.0352	0.213217	0	0.977229	FALSE	11549	707208	0.016068
327.71	Restless legs syndrome	neurological	0.00563513	0.0128443	1.00565	0.98065	1.03129	0.66086	0	0.386348	FALSE	8036	540138	0.0146596
327.72	Sleep related leg cramps	neurological	-0.0635107	0.0436816	0.938464	0.861461	1.02235	0.145961	0	0.382231	FALSE	738	570916	0.00129099
331	Other cerebral degenerations	neurological	-0.0157404	0.0161246	0.984383	0.953759	1.01599	0.328979	0	0.731031	FALSE	4259	718801	0.00589024
331.1	Hydrocephalus	neurological	-0.0070186	0.0226001	0.993006	0.94998	1.03798	0.756138	13.0303	0.283586	FALSE	2170	723475	0.00299044
331.9	Cerebral degeneration, unspecified	neurological	-0.016004	0.0252763	0.984123	0.936557	1.03411	0.526629	67.6691	0.0786291	FALSE	1775	717366	0.00246822
332	Parkinson's disease	neurological	0.0168273	0.0129225	1.01697	0.991536	1.04306	0.192858	0	0.438822	FALSE	7130	722576	0.00977106
333	Extrapyramidal disease and abnormal movement disorders	neurological	0.0163437	0.00961593	1.01648	0.9975	1.03582	0.0891972	0	0.710129	FALSE	13851	707413	0.0192038
333.1	Essential tremor	neurological	0.0253492	0.0129611	1.02567	0.999946	1.05206	0.0504904	35.3522	0.213602	FALSE	7656	715572	0.0105859
333.2	Myoclonus	neurological	0.00231806	0.0356383	1.00232	0.934698	1.07484	0.948139	0	0.783619	FALSE	1013	724718	0.00139583
333.4	Torsion dystonia	neurological	0.0403349	0.023954	1.04116	0.993408	1.09121	0.0922113	0	0.556218	FALSE	2154	723992	0.00296635
334	Degenerative disease of the spinal cord	neurological	0.016987	0.0140828	1.01713	0.989441	1.0456	0.227731	0	0.829583	FALSE	5676	722293	0.00779704
334.1	Spinocerebellar disease	neurological	0.0403103	0.0415198	1.04113	0.959765	1.1294	0.331613	18.846	0.266975	FALSE	726	726501	0.000998313
334.2	Anterior horn cell disease	neurological	0.0012983	0.0337289	1.0013	0.937246	1.06973	0.969295	0	0.996686	FALSE	1039	718819	0.00144334
335	Multiple sclerosis	neurological	0.0547386	0.0152867	1.05626	1.02509	1.08839	0.000342558	0.983704	0.314918	FALSE	4770	722904	0.00655513
337	Disorders of the autonomic nervous system	neurological	0.147474	0.0125598	1.1589	1.13072	1.18779	7.7912e-32	62.9044	0.100617	FALSE	8344	709684	0.0116207
337.1	Peripheral autonomic neuropathy	neurological	0.149052	0.0136289	1.16073	1.13014	1.19216	7.71918e-28	44.5446	0.17932	FALSE	7202	711326	0.0100233
338	Pain	neurological	0.0155868	0.00526437	1.01571	1.00528	1.02624	0.00306823	0	0.647418	FALSE	54781	311508	0.149557
338.1	Acute pain	neurological	0.0153634	0.00830892	1.01548	0.999079	1.03215	0.0644549	0	0.803333	FALSE	18679	358886	0.0494723
338.2	Chronic pain	neurological	0.014352	0.00624526	1.01446	1.00211	1.02695	0.0215586	0	0.452128	FALSE	37531	342032	0.0988795
339	Other headache syndromes	neurological	-0.0228771	0.00475879	0.977383	0.968309	0.986541	1.52951e-06	0	0.341014	FALSE	63884	642453	0.0904441
340	Migraine	neurological	-0.0189084	0.00655757	0.981269	0.968738	0.993962	0.00393349	63.6049	0.097399	FALSE	32179	693918	0.0443178
340.1	Migrain with aura	neurological	0.0123985	0.0175137	1.01248	0.978311	1.04783	0.478988	35.5771	0.212805	FALSE	4126	723887	0.00566748
341	Other demyelinating diseases of central nervous system	neurological	0.0367537	0.0304364	1.03744	0.97736	1.10121	0.227218	0	0.409942	FALSE	1194	720373	0.00165473
342	Hemiplegia	neurological	-0.0362148	0.0143649	0.964433	0.937659	0.991972	0.0117	0	0.502394	FALSE	5386	723637	0.00738797
343	Infantile cerebral palsy	neurological	0.0979003	0.0379049	1.10285	1.02389	1.18791	0.00980054	0	0.438236	FALSE	778	706564	0.00109989
344	Other paralytic syndromes	neurological	0.0410667	0.0160541	1.04192	1.00965	1.07523	0.0105269	11.1169	0.288829	FALSE	4677	721989	0.00643624
345	Epilepsy, recurrent seizures, convulsions	neurological	-0.0283047	0.00763469	0.972092	0.957654	0.986748	0.000209419	0	0.602484	FALSE	20714	705413	0.0285267
345.1	Epilepsy	neurological	-0.0326488	0.0117805	0.967878	0.945787	0.990486	0.00558106	0	0.520424	FALSE	8839	716287	0.0121896
345.11	Generalized convulsive epilepsy	neurological	0.0118167	0.0220953	1.01189	0.969001	1.05667	0.592784	43.2775	0.184255	FALSE	2327	724902	0.00319982
345.12	Partial epilepsy	neurological	-0.0245796	0.0182486	0.97572	0.941439	1.01125	0.178002	0	0.91844	FALSE	3646	403341	0.00895852
345.3	Convulsions	neurological	-0.0175401	0.0103268	0.982613	0.962924	1.0027	0.0894137	0	0.35129	FALSE	11778	705011	0.0164316
346	Abnormal findings on study of brain and/or nervous system	neurological	0.07723	0.0472497	1.08029	0.98474	1.18511	0.102152	0	0.471587	FALSE	576	711368	0.000809052
346.1	Nonspecific abnormal findings on radiological and other examination of skull and head	neurological	0.00572515	0.0325243	1.00574	0.94363	1.07194	0.860273	69.1176	0.0719443	FALSE	1149	715878	0.00160245
346.2	Nonspecific abnormal results of function study of brain and central nervous system	neurological	0.0652644	0.0563431	1.06744	0.955839	1.19207	0.246726	0	0.585568	FALSE	420	712415	0.000589197
347	Cataplexy and narcolepsy	neurological	0.0613016	0.0401195	1.06322	0.982818	1.1502	0.126518	0	0.356937	FALSE	862	722378	0.00119186
348	Other conditions of brain	neurological	-0.0142722	0.0122474	0.985829	0.962446	1.00978	0.243888	0	0.318699	FALSE	7944	715217	0.0109851
348.2	Cerebral edema and compression of brain	neurological	-0.00614041	0.0220203	0.993878	0.951896	1.03771	0.780359	0	0.769164	FALSE	2291	725286	0.00314881
348.4	Cerebral cysts	neurological	0.00242586	0.0444444	1.00243	0.918803	1.09367	0.956472	0	0.446752	FALSE	608	720709	0.000842903
348.7	Coma	neurological	-0.0595529	0.0339716	0.942186	0.881495	1.00706	0.0795989	0	0.739997	FALSE	988	717721	0.00137469
348.8	Encephalopathy, not elsewhere classified	neurological	-0.0204361	0.0165663	0.979771	0.94847	1.01211	0.217354	40.1002	0.196332	FALSE	4517	713604	0.00629003
348.9	Other conditions of brain, NOS	neurological	0.0127145	0.0180941	1.0128	0.977508	1.04936	0.482249	41.4678	0.191185	FALSE	3532	719191	0.00488707
349	Other and unspecified disorders of the nervous system	neurological	0.0107096	0.0218378	1.01077	0.968418	1.05497	0.623839	0	0.939137	FALSE	2650	722110	0.00365638
350	Abnormal movement	neurological	0.0278529	0.00536712	1.02824	1.01748	1.03912	2.10805e-07	0	0.881371	FALSE	52562	664543	0.0732975
350.1	Abnormal involuntary movements	neurological	-0.000731366	0.00971407	0.999269	0.980424	1.01848	0.939984	0	0.898237	FALSE	13392	719761	0.0182663
350.2	Abnormality of gait	neurological	0.0407654	0.00631104	1.04161	1.0288	1.05457	1.05131e-10	0	0.390303	FALSE	37634	680133	0.0524321
350.3	Lack of coordination	neurological	0.0167018	0.0158156	1.01684	0.985805	1.04886	0.290955	0	0.357997	FALSE	4734	734785	0.00640146
350.6	Disturbances of sensation of smell and taste	neurological	0.052659	0.033182	1.05407	0.9877	1.1249	0.112519	0	0.820509	FALSE	1178	740401	0.0015885
351	Other peripheral nerve disorders	neurological	-0.0383638	0.00456813	0.962363	0.953785	0.971018	4.5365e-17	97.5273	2.02648e-10	TRUE	67347	653382	0.0934429
352	Disorders of other cranial nerves	neurological	-0.0470935	0.0128911	0.953998	0.930196	0.978409	0.000259018	0	0.370473	FALSE	7134	720505	0.00980431
352.1	Trigeminal nerve disorders [CN5]	neurological	-0.0280252	0.0208739	0.972364	0.933385	1.01297	0.179402	0	0.798779	FALSE	2732	722458	0.00376729
352.2	Facial nerve disorders [CN7]	neurological	-0.0642624	0.0170007	0.937759	0.907027	0.969532	0.000156837	0	0.478348	FALSE	4187	725558	0.00573762
353	Nerve root and plexus disorders	neurological	0.0196266	0.0155701	1.01982	0.989169	1.05142	0.207476	28.6585	0.236438	FALSE	5139	719765	0.00708921
353.1	Nerve plexus lesions	neurological	0.078563	0.0347049	1.08173	1.0106	1.15787	0.0235901	0	0.339509	FALSE	1059	723924	0.00146072
353.2	Nerve root lesions	neurological	0.00557855	0.0231648	1.00559	0.960959	1.0523	0.809695	50.9959	0.153145	FALSE	2438	716595	0.00339066
355	Complex regional/central pain syndrome	neurological	-0.00371936	0.0239719	0.996288	0.95056	1.04421	0.876699	0	0.617868	FALSE	2184	725562	0.00300105
355.1	Chronic pain syndrome	neurological	-0.00200561	0.00903465	0.997996	0.98048	1.01583	0.824321	0	0.491241	FALSE	16847	382064	0.0422325
356	Hereditary and idiopathic peripheral neuropathy	neurological	0.133829	0.00817701	1.1432	1.12502	1.16167	3.31969e-60	52.6773	0.146038	FALSE	20604	705305	0.0283837
357	Inflammatory and toxic neuropathy	neurological	0.151285	0.0104608	1.16333	1.13972	1.18743	2.10594e-47	0	0.36052	FALSE	11194	727688	0.0151499
358	Myoneural disorders	neurological	0.0302104	0.0312839	1.03067	0.969374	1.09585	0.334202	0	0.63038	FALSE	1237	743959	0.00165997
358.1	Myasthenia gravis	neurological	0.0117098	0.0355404	1.01178	0.943699	1.08477	0.741793	0	0.876285	FALSE	986	744533	0.00132257
359	Muscular dystrophies and other myopathies	neurological	0.0278476	0.0206806	1.02824	0.987394	1.07077	0.178124	0	0.528936	FALSE	2677	739995	0.00360455
359.1	Muscular dystrophies	neurological	0.0596683	0.0531936	1.06148	0.95639	1.17813	0.261982	0	0.627006	FALSE	451	733663	0.000614346
359.2	Myopathy	neurological	0.0231487	0.0223198	1.02342	0.979613	1.06918	0.299671	0	0.55329	FALSE	2310	739739	0.003113
360	Disorders of the globe	sense organs	0.0670829	0.0270937	1.06938	1.01408	1.12771	0.0132881	0	0.905022	FALSE	1685	724996	0.00231876
360.2	Progressive myopia	sense organs	0.0943323	0.0350472	1.09892	1.02597	1.17706	0.00711145	0	0.549364	FALSE	991	726345	0.00136251
361	Retinal detachments and defects	sense organs	0.0469034	0.0114022	1.04802	1.02486	1.07171	3.89633e-05	0	0.969274	FALSE	9772	715523	0.0134731
361.1	Retinal detachment with retinal defect	sense organs	0.074757	0.0226035	1.07762	1.03092	1.12644	0.000941925	0	0.367066	FALSE	2620	715920	0.00364628
361.2	Retinoschisis and retinal cysts	sense organs	-0.0288575	0.0339157	0.971555	0.909072	1.03833	0.394848	0	0.864787	FALSE	1155	720537	0.00160041
362	Other retinal disorders	sense organs	-0.0180888	0.00508752	0.982074	0.97233	0.991915	0.000377244	86.6634	0.00617614	FALSE	59372	652910	0.0833546
362.2	Degeneration of macula and posterior pole of retina	sense organs	-0.0204566	0.0063712	0.979751	0.967593	0.992062	0.00132366	20.6351	0.261651	FALSE	35448	684744	0.0492202
362.21	Macular degeneration, dry	sense organs	-0.0352888	0.0113417	0.965327	0.944105	0.987025	0.00186194	0	0.383523	FALSE	11340	371851	0.0295936
362.22	Macular degeneration, wet	sense organs	-0.027237	0.0210352	0.973131	0.933826	1.01409	0.19538	0	0.919427	FALSE	3107	526462	0.00586704
362.23	Cystoid macular degeneration of retina	sense organs	-1.3179e-05	0.0186014	0.999987	0.964186	1.03712	0.999435	0	0.443231	FALSE	3822	712845	0.00533302
362.26	Macular puckering of retina	sense organs	-0.0146664	0.0115796	0.985441	0.963327	1.00806	0.205306	9.09525	0.294255	FALSE	10312	702719	0.0144622
362.27	Drusen (degenerative) of retina	sense organs	-0.054075	0.0172076	0.947361	0.915943	0.979857	0.00167503	62.9379	0.100463	FALSE	4536	708489	0.00636163
362.29	Macular degeneration (senile) of retina NOS	sense organs	-0.00431717	0.0102857	0.995692	0.97582	1.01597	0.674685	35.8635	0.211786	FALSE	11120	717797	0.0152555
362.3	Other nondiabetic retinopathy	sense organs	-0.0294691	0.0112884	0.970961	0.949714	0.992683	0.00903946	78.5188	0.0309591	FALSE	10015	709426	0.0139205
362.31	Separation of retinal layers	sense organs	0.056797	0.0208228	1.05844	1.01611	1.10253	0.00637897	0	0.403549	FALSE	2660	725389	0.0036536
362.4	Retinal vascular changes and abnomalities	sense organs	-0.0292243	0.0132031	0.971199	0.946389	0.996659	0.0268676	0	0.794408	FALSE	7550	714223	0.0104604
362.5	Toxic maculopathy of retina	sense organs	-0.0061713	0.0754138	0.993848	0.85729	1.15216	0.93478	0	0.741358	FALSE	273	394836	0.000690949
362.6	Peripheral retinal degenerations	sense organs	0.0224871	0.0154074	1.02274	0.992319	1.0541	0.144429	78.2642	0.0319587	FALSE	5536	710148	0.00773526
362.7	Hereditary retinal dystrophies	sense organs	-0.0633639	0.0311959	0.938602	0.882932	0.997781	0.0422385	0	0.673947	FALSE	1326	723856	0.00182851
362.8	Retinal hemorrhage/ischemia	sense organs	-0.0150276	0.020781	0.985085	0.945768	1.02604	0.469593	42.9982	0.185333	FALSE	3044	715086	0.00423879
362.9	Retinal edema	sense organs	-0.0251733	0.0193547	0.975141	0.938842	1.01284	0.193386	0	0.74441	FALSE	3475	713103	0.00484944
363	Chorioretinal inflammations, scars, and other disorders of choroid	sense organs	0.0101611	0.0150051	1.01021	0.980936	1.04036	0.498293	86.0868	0.00734174	FALSE	5812	716306	0.00804855
363.3	Chorioretinal scars	sense organs	0.00876824	0.0165274	1.00881	0.976652	1.04202	0.595746	84.0637	0.0122456	FALSE	4853	718048	0.00671323
364	Corneal opacity and other disorders of cornea	sense organs	0.0172184	0.0118908	1.01737	0.993931	1.04136	0.147605	0	0.558484	FALSE	8763	714685	0.0121128
364.1	Corneal opacity	sense organs	-0.00167665	0.0159816	0.998325	0.967539	1.03009	0.916446	0	0.335433	FALSE	5188	717271	0.00718103
364.2	Corneal edema	sense organs	-0.00567474	0.0354866	0.994341	0.927533	1.06596	0.87295	0	0.710504	FALSE	1062	718224	0.00147646
364.4	Corneal degenerations	sense organs	0.00325517	0.0184538	1.00326	0.967622	1.04021	0.859983	0	0.814424	FALSE	3540	722602	0.00487508
364.41	Keratoconus	sense organs	-0.0309246	0.0452788	0.969549	0.887214	1.05952	0.494619	0	0.787018	FALSE	709	725325	0.000976538
364.5	Corneal dystrophy	sense organs	0.0516323	0.0195027	1.05299	1.0135	1.09402	0.00811018	0	0.751814	FALSE	3329	702134	0.00471889
364.51	Fuchs' dystrophy	sense organs	0.0382387	0.0287132	1.03898	0.982124	1.09913	0.182944	0	0.905536	FALSE	1637	696664	0.00234426
364.9	Cornea replaced by transplant	sense organs	0.0113868	0.0397878	1.01145	0.935573	1.09348	0.774733	56.0306	0.131534	FALSE	859	722681	0.00118722
365	Glaucoma	sense organs	0.00260555	0.00478281	1.00261	0.993254	1.01205	0.585909	0	0.40634	FALSE	68108	657212	0.0939006
365.1	Open-angle glaucoma	sense organs	0.00867371	0.00598429	1.00871	0.996949	1.02061	0.147223	42.0803	0.188855	FALSE	43037	675463	0.0598984
365.11	Primary open angle glaucoma	sense organs	-0.0014235	0.00994838	0.998578	0.979295	1.01824	0.88622	41.0683	0.192697	FALSE	14459	369741	0.037634
365.2	Primary angle-closure glaucoma	sense organs	-0.00535426	0.0145847	0.99466	0.96663	1.0235	0.713534	0	0.988512	FALSE	5842	720628	0.00804163
366	Cataract	sense organs	-0.00682966	0.00361426	0.993194	0.986183	1.00025	0.0588059	60.6502	0.110903	FALSE	181353	537637	0.252233
366.1	Nonsenile Cataract	sense organs	-0.0313131	0.0251222	0.969172	0.922607	1.01809	0.212606	31.7885	0.225973	FALSE	2142	700327	0.00304924
366.2	Senile cataract	sense organs	-0.0161477	0.00406749	0.983982	0.976169	0.991858	7.18878e-05	37.053	0.207521	FALSE	139064	554823	0.200413
367	Disorders of refraction and accommodation; blindness and low vision	sense organs	-0.0107721	0.0042417	0.989286	0.981095	0.997545	0.011099	79.0013	0.0290915	FALSE	190004	530534	0.263697
367.1	Myopia	sense organs	0.0210066	0.0056635	1.02123	1.00996	1.03263	0.000207973	0	0.694527	FALSE	46408	659926	0.0657026
367.2	Astigmatism	sense organs	-0.0148336	0.00503455	0.985276	0.975601	0.995046	0.00321541	0	0.786682	FALSE	68982	628126	0.0989545
367.8	Hypermetropia	sense organs	-0.0295233	0.00603431	0.970908	0.959493	0.982459	9.95282e-07	76.6611	0.0384572	FALSE	44316	661650	0.0627736
367.9	Blindness and low vision	sense organs	0.0108949	0.0106453	1.01095	0.99008	1.03227	0.306094	59.8993	0.114301	FALSE	11520	715429	0.0158471
368	Visual disturbances	sense organs	-0.0119037	0.00600331	0.988167	0.976608	0.999863	0.047384	0	0.62316	FALSE	37767	674303	0.0530383
368.1	Amblyopia	sense organs	-0.0454023	0.0158725	0.955613	0.926342	0.985809	0.00423052	0	0.910846	FALSE	4941	736108	0.00666758
368.2	Diplopia and disorders of binocular vision	sense organs	-0.0113769	0.0137857	0.988688	0.962331	1.01577	0.40922	60.4542	0.111791	FALSE	6557	730682	0.008894
368.3	Anisometropia	sense organs	-0.0161407	0.0235782	0.983989	0.939551	1.03053	0.493622	23.2993	0.253526	FALSE	2350	733302	0.00319445
368.4	Visual field defects	sense organs	0.00277577	0.0144077	1.00278	0.974859	1.0315	0.847226	0	0.330859	FALSE	6220	729271	0.00845694
368.9	Subjective visual disturbances	sense organs	-0.00847491	0.0126933	0.991561	0.967197	1.01654	0.504345	0	0.589423	FALSE	7818	721911	0.0107136
369	Infection of the eye	sense organs	-0.00867238	0.0105331	0.991365	0.971109	1.01204	0.410313	0	0.866503	FALSE	11585	707141	0.0161188
369.2	Eye infection, viral	sense organs	0.0151331	0.024766	1.01525	0.967144	1.06574	0.541172	0	0.675962	FALSE	2130	731803	0.00290217
369.5	Conjunctivitis, infectious	sense organs	-0.0137301	0.0126021	0.986364	0.962299	1.01103	0.275931	0	0.892739	FALSE	8076	710412	0.0112403
370	Keratitis	sense organs	0.00099995	0.0132553	1.001	0.97533	1.02735	0.939866	3.70399	0.308179	FALSE	7289	718988	0.0100361
370.1	Corneal ulcer	sense organs	-0.0154343	0.0321386	0.984684	0.924572	1.04871	0.631056	0	0.82686	FALSE	1227	734489	0.00166776
370.2	Superficial keratitis	sense organs	0.00722823	0.0366593	1.00725	0.937421	1.08229	0.843692	0	0.824178	FALSE	1054	722146	0.00145741
370.3	Keratoconjunctivitis	sense organs	-0.0160716	0.0182627	0.984057	0.949456	1.01992	0.378848	0	0.81026	FALSE	3890	719739	0.00537568
370.31	Keratoconjunctivitis sicca	sense organs	-0.0287157	0.0202676	0.971693	0.93385	1.01107	0.156533	0	0.536158	FALSE	3140	545542	0.0057228
371	Inflammation of the eye	sense organs	-0.0156475	0.00603665	0.984474	0.972895	0.996191	0.00953951	27.046	0.241687	FALSE	38722	672598	0.0544368
371.1	Uveitis, noninfectious or NOS	sense organs	0.00167541	0.0165029	1.00168	0.969796	1.03461	0.919136	0	0.364695	FALSE	4601	730532	0.00625873
371.2	Conjunctivitis, noninfectious	sense organs	-0.0235146	0.0132382	0.97676	0.951742	1.00243	0.0756891	26.4284	0.243673	FALSE	7334	712974	0.0101818
371.21	Allergic conjunctivitis	sense organs	-0.0280963	0.0138804	0.972295	0.9462	0.999109	0.0429532	49.9295	0.157592	FALSE	6669	391536	0.0167477
371.3	Inflammation of eyelids	sense organs	-0.0161383	0.00712677	0.983991	0.970342	0.997832	0.0235457	0	0.740749	FALSE	27075	689396	0.0377894
372	Disorders of conjunctiva	sense organs	-0.0243886	0.0125158	0.975906	0.952258	1.00014	0.0513391	0	0.378404	FALSE	8428	717067	0.0116169
374	Other disorders of eyelids	sense organs	0.00553057	0.00722355	1.00555	0.99141	1.01988	0.443896	0	0.803558	FALSE	24832	705034	0.0340227
374.1	Ectropion or entropion	sense organs	-0.00438304	0.0147384	0.995627	0.967278	1.02481	0.76617	0	0.920398	FALSE	5639	729819	0.00766733
374.2	Lagophthalmos	sense organs	-0.0607022	0.0410784	0.941103	0.868303	1.02001	0.139484	21.6893	0.258464	FALSE	812	732605	0.00110715
374.3	Ptosis of eyelid	sense organs	0.0206289	0.011731	1.02084	0.997639	1.04459	0.0786643	0	0.439026	FALSE	8875	726577	0.0120674
374.6	Dermatochalasis	sense organs	0.0234978	0.0121885	1.02378	0.999609	1.04853	0.0538726	0	0.795732	FALSE	9096	567765	0.0157681
375	Disorders of lacrimal system	sense organs	-0.0497583	0.0145889	0.951459	0.924639	0.979058	0.000647947	0	0.325695	FALSE	5255	734019	0.00710833
375.1	Dry eyes	sense organs	-0.0301516	0.00565506	0.970298	0.959603	0.981113	9.72479e-08	0	0.587102	FALSE	50858	323507	0.135851
375.2	Epiphora	sense organs	-0.0588068	0.021957	0.942889	0.903172	0.984352	0.00740039	0	0.879921	FALSE	2434	734967	0.00330078
377	Disorders of optic nerve and visual pathways	sense organs	-0.00869622	0.0125877	0.991341	0.967183	1.0161	0.489659	42.3606	0.187783	FALSE	8075	723886	0.011032
377.1	Optic atrophy	sense organs	0.0196856	0.0198402	1.01988	0.980983	1.06032	0.321097	0	0.470578	FALSE	3370	726723	0.00461585
377.3	Optic neuritis/neuropathy	sense organs	-0.0280149	0.0204367	0.972374	0.934195	1.01211	0.170433	0	0.848863	FALSE	3090	731083	0.00420882
378	Strabismus and other disorders of binocular eye movements	sense organs	-0.00374945	0.010258	0.996258	0.976427	1.01649	0.714728	43.4469	0.183599	FALSE	11957	721236	0.0163081
378.1	Strabismus (not specified as paralytic)	sense organs	0.00705118	0.0132389	1.00708	0.981281	1.03355	0.594302	68.3912	0.0752937	FALSE	7254	726168	0.00989062
378.2	Nystagmus and other irregular eye movements	sense organs	0.0206003	0.0341914	1.02081	0.954647	1.09157	0.546841	0	0.368252	FALSE	1032	736696	0.00139889
378.5	Paralytic strabismus	sense organs	-0.026214	0.0251433	0.974127	0.927285	1.02333	0.297142	0	0.633168	FALSE	1992	735322	0.0027017
379	Other disorders of eye	sense organs	0.00231577	0.00618572	1.00232	0.99024	1.01454	0.708127	17.6267	0.270544	FALSE	37908	676004	0.053099
379.1	Scleritis and episcleritis	sense organs	-0.00746364	0.0345993	0.992564	0.927487	1.06221	0.829209	84.0151	0.0123781	FALSE	1095	731855	0.00149396
379.2	Disorders of vitreous body	sense organs	0.0110532	0.00718063	1.01111	0.996984	1.02545	0.12373	64.4679	0.0934244	FALSE	27357	691399	0.0380616
379.3	Aphakia and other disorders of lens	sense organs	-0.0326447	0.0183521	0.967882	0.933687	1.00333	0.0752729	0	0.595315	FALSE	3883	728516	0.00530175
379.4	Anomalies of pupillary function	sense organs	0.0325052	0.0314696	1.03304	0.971247	1.09876	0.301647	0	0.710123	FALSE	1320	722059	0.00182477
379.5	Disorders of iris and ciliary body	sense organs	-0.00744223	0.0200244	0.992585	0.954384	1.03232	0.710148	0	0.527092	FALSE	3188	732549	0.00433307
379.9	Pain, swelling or discharge of eye	sense organs	-0.00264584	0.020157	0.997358	0.958723	1.03755	0.895568	0	0.600576	FALSE	3155	722303	0.00434898
380	Disorders of external ear	sense organs	0.0189834	0.0221371	1.01916	0.975891	1.06436	0.391149	0	0.660707	FALSE	2487	735404	0.00337042
380.1	Otitis externa	sense organs	0.00465258	0.011667	1.00466	0.981951	1.0279	0.690054	54.3284	0.13895	FALSE	9559	725464	0.013005
380.4	Impacted cerumen	sense organs	0.014539	0.00694912	1.01465	1.00092	1.02856	0.0364202	61.0296	0.10918	FALSE	30795	689211	0.0427705
381	Otitis media and Eustachian tube disorders	sense organs	-0.0262213	0.00793648	0.974119	0.959084	0.989391	0.000953512	0	0.572543	FALSE	20239	703599	0.0279607
381.1	Otitis media	sense organs	-0.0294025	0.00938844	0.971026	0.953321	0.989059	0.00173752	0	0.738592	FALSE	14299	712842	0.0196647
381.11	Suppurative and unspecified otitis media	sense organs	-0.0482058	0.0115373	0.952938	0.931631	0.974732	2.93747e-05	0	0.859728	FALSE	9437	719703	0.0129426
381.2	Eustachian tube disorders	sense organs	-0.0186798	0.0146559	0.981494	0.953701	1.0101	0.202465	0	0.578061	FALSE	5661	726643	0.0077304
381.3	Mastoiditis & related conditions	sense organs	-0.0109597	0.0374455	0.9891	0.919108	1.06442	0.769764	25.0819	0.247955	FALSE	916	734992	0.00124472
381.9	Otorrhea	sense organs	-0.0144274	0.0341995	0.985676	0.921772	1.05401	0.673127	0	0.37123	FALSE	1034	732056	0.00141047
382	Otalgia	sense organs	-0.0192618	0.0149569	0.980923	0.952584	1.0101	0.19781	63.5089	0.0978406	FALSE	5636	724526	0.00771883
383	Otosclerosis	sense organs	0.0440971	0.0437569	1.04508	0.959191	1.13867	0.313562	0	0.575805	FALSE	660	733978	0.000898402
384	Other disorders of tympanic membrane	sense organs	-0.00283139	0.0182177	0.997173	0.962196	1.03342	0.876491	12.2637	0.285699	FALSE	3563	740639	0.00478768
384.4	Perforation of tympanic membrane	sense organs	-0.000941225	0.0203257	0.999059	0.960041	1.03966	0.963065	66.4685	0.084181	FALSE	2899	741523	0.0038943
385	Other disorders of middle ear and mastoid	sense organs	-0.0155866	0.023528	0.984534	0.940164	1.031	0.50767	0.885824	0.315158	FALSE	2122	741090	0.00285517
385.3	Cholesteatoma	sense organs	0.00492681	0.0270348	1.00494	0.953076	1.05962	0.855394	0	0.393626	FALSE	1611	737710	0.00217903
385.5	Tympanosclerosis and middle ear disease related to otitis media	sense organs	-0.0251054	0.0523965	0.975207	0.880029	1.08068	0.631837	0	0.727388	FALSE	451	723760	0.000622747
386	Vertiginous syndromes and other disorders of vestibular system	sense organs	-0.0356938	0.00955724	0.964936	0.947029	0.983181	0.000187912	0	0.680637	FALSE	13569	714485	0.0186374
386.1	Meniere's disease	sense organs	-0.0113436	0.0229981	0.98872	0.945143	1.03431	0.621842	0	0.693516	FALSE	2230	729176	0.00304892
386.2	Peripheral or central vertigo	sense organs	-0.0481305	0.0116463	0.953009	0.931502	0.975013	3.58544e-05	0	0.622393	FALSE	9407	718169	0.0129292
386.21	Central origin vertigo	sense organs	-0.0855034	0.0470073	0.91805	0.837247	1.00665	0.0689208	0	0.940594	FALSE	642	724248	0.000885652
386.3	Labyrinthitis	sense organs	-0.0495703	0.0261799	0.951638	0.90404	1.00174	0.058298	4.71908	0.305616	FALSE	1644	731949	0.00224102
386.9	Dizziness and giddiness (Light-headedness and vertigo)	sense organs	0.00420779	0.00538431	1.00422	0.993675	1.01487	0.434514	85.0033	0.00981522	FALSE	47170	662831	0.0664365
388	Other disorders of ear	sense organs	-0.0477946	0.0299663	0.95333	0.89895	1.011	0.110725	0	0.33383	FALSE	1545	729360	0.00211382
389	Hearing loss	sense organs	-0.00956545	0.00405973	0.99048	0.98263	0.998393	0.0184641	72.8867	0.0547978	FALSE	147289	572753	0.204556
389.1	Sensorineural hearing loss	sense organs	-0.0106703	0.0048986	0.989386	0.979933	0.998931	0.0293886	21.9469	0.25768	FALSE	102972	603252	0.145806
389.2	Conductive hearing loss	sense organs	-0.0136357	0.0158815	0.986457	0.956224	1.01765	0.390567	0	0.434377	FALSE	4889	726993	0.00668004
389.4	Tinnitus	sense organs	0.000332783	0.00581624	1.00033	0.988994	1.0118	0.954373	0	0.692888	FALSE	46161	652190	0.0661
389.5	Disorders of acoustic nerve	sense organs	-0.038016	0.0496399	0.962698	0.873446	1.06107	0.443774	36.8132	0.208385	FALSE	617	730878	0.000843478
394	Rheumatic disease of the heart valves	circulatory system	0.0125153	0.0098022	1.01259	0.993326	1.03224	0.201679	0	0.575764	FALSE	11713	717427	0.0160641
394.1	Mitral valve stenosis and aortic valve stenosis	circulatory system	-0.048386	0.0200502	0.952766	0.916051	0.990953	0.0158115	80.5965	0.0231967	FALSE	2801	726980	0.00383814
394.2	Mitral valve disease	circulatory system	0.0732928	0.0282162	1.07605	1.01815	1.13723	0.00938944	7.26013	0.299082	FALSE	1481	729175	0.00202695
394.7	Disease of tricuspid valve	circulatory system	0.000813445	0.0199092	1.00081	0.962513	1.04064	0.967409	0	0.503783	FALSE	2809	724217	0.00386369
395	Heart valve disorders	circulatory system	0.0108943	0.00600751	1.01095	0.99912	1.02293	0.069764	41.2178	0.192132	FALSE	34779	693462	0.0477575
395.1	Nonrheumatic mitral valve disorders	circulatory system	0.0575108	0.00900573	1.0592	1.04066	1.07806	1.70255e-10	0	0.71561	FALSE	14482	711321	0.0199531
395.2	Nonrheumatic aortic valve disorders	circulatory system	-0.0231586	0.00826784	0.977108	0.961401	0.99307	0.00509375	0	0.939978	FALSE	17787	711572	0.0243872
395.3	Nonrheumatic tricuspid valve disorders	circulatory system	0.0251169	0.0264442	1.02543	0.973641	1.07998	0.34221	0	0.903519	FALSE	1693	724136	0.00233251
395.4	Nonrheumatic pulmonary valve disorders	circulatory system	-0.0187554	0.0362764	0.981419	0.914063	1.05374	0.605146	0	0.694395	FALSE	890	728795	0.0012197
395.6	Heart valve replaced	circulatory system	0.0279528	0.0120056	1.02835	1.00443	1.05283	0.0198959	0	0.585301	FALSE	8203	724076	0.011202
396	Abnormal heart sounds	circulatory system	-0.0205284	0.00985623	0.979681	0.960937	0.99879	0.0372706	65.0425	0.0907726	FALSE	12582	709154	0.017433
401	Hypertension	circulatory system	-0.0526794	0.00291288	0.948684	0.943283	0.954116	4.18361e-73	78.4421	0.0312591	FALSE	354132	372436	0.487404
401.1	Essential hypertension	circulatory system	-0.0529429	0.0029108	0.948434	0.943039	0.95386	6.37178e-74	75.5615	0.043089	FALSE	351519	374507	0.484169
401.2	Hypertensive heart and/or renal disease	circulatory system	-0.0252467	0.00596288	0.975069	0.96374	0.986532	2.2959e-05	79.1023	0.0287051	FALSE	42247	562214	0.069892
401.21	Hypertensive heart disease	circulatory system	-0.000725302	0.0085605	0.999275	0.982649	1.01618	0.932479	53.3159	0.143309	FALSE	18445	589258	0.030352
401.22	Hypertensive chronic kidney disease	circulatory system	-0.0451069	0.0146633	0.955895	0.928814	0.983766	0.00209669	39.7449	0.197656	FALSE	5390	319716	0.0165792
401.3	Other hypertensive complications	circulatory system	-0.00667977	0.0146691	0.993342	0.96519	1.02232	0.648849	76.9408	0.0373	FALSE	5709	612531	0.00923428
411	Ischemic Heart Disease	circulatory system	-0.0538608	0.00353737	0.947564	0.941017	0.954156	2.36885e-52	42.1611	0.188546	FALSE	131186	592605	0.181248
411.1	Unstable angina (intermediate coronary syndrome)	circulatory system	-0.0933248	0.00854045	0.910898	0.895777	0.926273	8.52713e-28	0	0.950766	FALSE	16468	680953	0.0236127
411.2	Myocardial infarction	circulatory system	-0.0716697	0.00567389	0.930838	0.920544	0.941248	1.41573e-36	0	0.414841	FALSE	39251	667089	0.0555696
411.3	Angina pectoris	circulatory system	-0.0819295	0.0053481	0.921337	0.91173	0.931045	5.67543e-53	33.8275	0.218956	FALSE	43936	663578	0.0620991
411.4	Coronary atherosclerosis	circulatory system	-0.0584884	0.00391473	0.943189	0.93598	0.950454	1.79367e-50	0	0.535338	FALSE	104403	610227	0.146094
411.41	Aneurysm and dissection of heart	circulatory system	0.0136645	0.0426919	1.01376	0.932384	1.10223	0.748913	0	0.737888	FALSE	652	697372	0.000934065
411.8	Other chronic ischemic heart disease, unspecified	circulatory system	-0.0748633	0.00478083	0.92787	0.919217	0.936606	2.88177e-55	20.9986	0.260556	FALSE	60209	650953	0.0846628
411.9	Other acute and subacute forms of ischemic heart disease	circulatory system	-0.073108	0.0178426	0.9295	0.897557	0.962581	4.17851e-05	0	0.712035	FALSE	3532	698254	0.00503287
414	Other forms of chronic heart disease	circulatory system	-0.00317913	0.00825813	0.996826	0.980822	1.01309	0.70026	0	0.899571	FALSE	17588	677128	0.0253168
414.2	ASCVD	circulatory system	0.00681074	0.0264129	1.00683	0.956038	1.06033	0.796517	38.9468	0.200612	FALSE	1832	383304	0.00475676
415	Pulmonary heart disease	circulatory system	0.0540378	0.00826228	1.05552	1.03857	1.07276	6.13935e-11	29.5062	0.23364	FALSE	18520	716190	0.0252072
415.1	Acute pulmonary heart disease	circulatory system	0.087782	0.0128172	1.09175	1.06467	1.11952	7.44894e-12	0	0.693073	FALSE	7701	727470	0.0104751
415.11	Pulmonary embolism and infarction, acute	circulatory system	0.0924945	0.013073	1.09691	1.06916	1.12538	1.49176e-12	0	0.620284	FALSE	7422	724409	0.0101417
415.2	Chronic pulmonary heart disease	circulatory system	0.0320942	0.0108154	1.03261	1.01096	1.05474	0.00300282	0	0.812655	FALSE	10341	725425	0.0140547
415.21	Primary pulmonary hypertension	circulatory system	0.0283356	0.0242631	1.02874	0.980964	1.07884	0.242869	0	0.763249	FALSE	2004	738421	0.00270655
416	Cardiomegaly	circulatory system	0.0120157	0.00816153	1.01209	0.996027	1.02841	0.140957	0	0.806674	FALSE	17787	714016	0.0243057
418	Nonspecific chest pain	circulatory system	-0.0238126	0.00432306	0.976469	0.96823	0.984778	3.62396e-08	84.8405	0.0102179	FALSE	98782	589801	0.143457
418.1	Precordial pain	circulatory system	-0.0320819	0.0112458	0.968427	0.947315	0.99001	0.00433372	40.4054	0.19519	FALSE	8576	729855	0.0116138
420	Carditis	circulatory system	0.0333661	0.0113495	1.03393	1.01118	1.05719	0.00328334	0	0.505663	FALSE	8942	732999	0.0120522
420.2	Pericarditis	circulatory system	0.0452149	0.0141634	1.04625	1.01761	1.0757	0.00141105	24.1524	0.250873	FALSE	5666	737671	0.00762238
420.21	Acute pericarditis	circulatory system	0.0224099	0.0370349	1.02266	0.951061	1.09966	0.545111	0	0.982837	FALSE	936	738989	0.00126499
420.22	Chronic pericarditis	circulatory system	0.0266438	0.0484002	1.027	0.934056	1.1292	0.581984	0	0.933567	FALSE	527	731703	0.000719719
420.3	Endocarditis	circulatory system	0.0277345	0.0197726	1.02812	0.989042	1.06875	0.160713	0	0.732034	FALSE	3044	739961	0.00409688
425	Cardiomyopathy	circulatory system	0.0572871	0.00849517	1.05896	1.04147	1.07674	1.54628e-11	0	0.735658	FALSE	17426	722391	0.0235545
425.1	Primary/intrinsic cardiomyopathies	circulatory system	0.0581136	0.00875772	1.05984	1.0418	1.07818	3.2297e-11	0	0.658573	FALSE	16375	723772	0.022124
425.11	Hypertrophic obstructive cardiomyopathy	circulatory system	-0.0526463	0.037445	0.948715	0.881582	1.02096	0.159735	0	0.375657	FALSE	906	741149	0.00122093
425.12	Other hypertrophic cardiomyopathy	circulatory system	-0.0399703	0.0387251	0.960818	0.890591	1.03658	0.302001	0	0.386736	FALSE	861	742664	0.001158
425.2	Secondary/extrinsic cardiomyopathies	circulatory system	0.0532599	0.023508	1.0547	1.00721	1.10444	0.0234756	0	0.87645	FALSE	2145	736379	0.00290444
425.8	Other cardiomyopathy	circulatory system	0.0772689	0.0521875	1.08033	0.975294	1.19668	0.138713	14.1534	0.280458	FALSE	533	735076	0.00072457
426	Cardiac conduction disorders	circulatory system	0.026701	0.00504147	1.02706	1.01696	1.03726	1.18187e-07	66.6022	0.0835628	FALSE	54369	628604	0.0796064
426.2	Atrioventricular [AV] block	circulatory system	0.0598646	0.00942012	1.06169	1.04227	1.08148	2.08458e-10	0	0.901741	FALSE	13518	687895	0.0192725
426.21	First degree AV block	circulatory system	0.0677495	0.01392	1.0701	1.0413	1.09969	1.13271e-06	70.0128	0.0678305	FALSE	6104	693694	0.00872252
426.23	Second degree AV block	circulatory system	0.0478341	0.0227359	1.049	1.00328	1.0968	0.0353871	0	0.783307	FALSE	2293	699250	0.00326851
426.24	Atrioventricular block, complete	circulatory system	0.041476	0.0158128	1.04235	1.01054	1.07516	0.00871753	0	0.650322	FALSE	4816	697593	0.0068564
426.3	Bundle branch block	circulatory system	0.0231266	0.0100035	1.0234	1.00353	1.04366	0.0207855	0	0.640263	FALSE	11906	684971	0.0170848
426.31	Right bundle branch block	circulatory system	0.0132616	0.0191648	1.01335	0.975992	1.05214	0.488953	0	0.737762	FALSE	3626	689025	0.00523496
426.32	Left bundle branch block	circulatory system	0.0201369	0.0126715	1.02034	0.995312	1.046	0.112025	0	0.888419	FALSE	7090	693838	0.0101152
426.4	Anomalous atrioventricular excitation	circulatory system	0.0315409	0.0404523	1.03204	0.953378	1.1172	0.435564	47.0376	0.169413	FALSE	741	697622	0.00106105
426.7	Abnormal electrocardiogram [ECG] [EKG]	circulatory system	-0.00633237	0.00862683	0.993688	0.977027	1.01063	0.462929	84.6731	0.0106399	FALSE	18528	485970	0.0367256
426.8	Other cardiac conduction disorders	circulatory system	-0.00500093	0.039258	0.995012	0.921323	1.07459	0.898635	0	0.392621	FALSE	847	692988	0.00122075
426.9	Cardiac pacemaker/device in situ	circulatory system	0.0428352	0.00791639	1.04377	1.0277	1.06009	6.26896e-08	0	0.731051	FALSE	19886	685119	0.0282069
426.91	Cardiac pacemaker in situ	circulatory system	0.0616797	0.00907629	1.06362	1.04487	1.08271	1.07793e-11	0	0.773212	FALSE	14828	689227	0.0210609
426.92	Cardiac defibrillator in situ	circulatory system	0.0259616	0.0138889	1.0263	0.998741	1.05462	0.0615912	0	0.598593	FALSE	6549	525382	0.0123117
427	Cardiac dysrhythmias	circulatory system	0.0681157	0.00345643	1.07049	1.06326	1.07777	1.88068e-86	82.6136	0.0164735	FALSE	136907	561879	0.195921
427.1	Paroxysmal tachycardia, unspecified	circulatory system	0.0687807	0.00859121	1.0712	1.05331	1.08939	1.1856e-15	0	0.436737	FALSE	16050	684096	0.0229238
427.11	Paroxysmal supraventricular tachycardia	circulatory system	0.0778199	0.0114718	1.08093	1.0569	1.10551	1.17252e-11	0	0.73712	FALSE	8705	693093	0.0124039
427.12	Paroxysmal ventricular tachycardia	circulatory system	0.0547985	0.0128251	1.05633	1.03011	1.08322	1.93064e-05	0	0.597822	FALSE	7181	692091	0.0102693
427.2	Atrial fibrillation and flutter	circulatory system	0.149479	0.004745	1.16123	1.15048	1.17208	8.0402e-218	58.4807	0.120677	FALSE	62151	653146	0.0868884
427.21	Atrial fibrillation	circulatory system	0.148703	0.0056981	1.16033	1.14744	1.17336	3.94434e-150	0	0.449407	FALSE	45457	654915	0.0649041
427.22	Atrial flutter	circulatory system	0.156592	0.00970938	1.16952	1.14747	1.19199	1.62408e-58	53.0124	0.144609	FALSE	13913	682300	0.0199838
427.3	Other specified cardiac dysrhythmias	circulatory system	0.0285146	0.00659376	1.02893	1.01571	1.04231	1.52887e-05	0	0.339111	FALSE	30177	650187	0.0443542
427.4	Cardiac arrest and ventricular fibrillation	circulatory system	0.00375058	0.0185109	1.00376	0.967993	1.04084	0.839436	74.8257	0.0462544	FALSE	3350	697631	0.00477902
427.41	Ventricular fibrillation and flutter	circulatory system	0.0319457	0.0284538	1.03246	0.976459	1.09168	0.261556	0	0.681389	FALSE	1475	696237	0.00211405
427.42	Cardiac arrest	circulatory system	-0.0135175	0.0236792	0.986573	0.941833	1.03344	0.568095	70.7221	0.0645853	FALSE	2088	696313	0.00298969
427.5	Arrhythmia (cardiac) NOS	circulatory system	0.0477471	0.00794182	1.04891	1.0327	1.06536	1.83121e-09	40.1091	0.196298	FALSE	20940	657454	0.030867
427.6	Premature beats	circulatory system	0.104305	0.0129342	1.10994	1.08216	1.13844	7.36603e-16	0	0.424838	FALSE	7350	686743	0.0105894
427.61	Supraventricular premature beats	circulatory system	0.1102	0.0295758	1.1165	1.05362	1.18314	0.000194522	0	0.641238	FALSE	1442	692392	0.00207831
427.7	Tachycardia NOS	circulatory system	-0.00767727	0.00810096	0.992352	0.97672	1.00823	0.343283	0	0.791452	FALSE	18487	667617	0.0269449
427.8	Sinoatrial node dysfunction (Bradycardia)	circulatory system	0.0517161	0.0148837	1.05308	1.0228	1.08425	0.000511469	0	0.657606	FALSE	5434	692231	0.00778884
427.9	Palpitations	circulatory system	0.0378098	0.00713043	1.03853	1.02412	1.05315	1.14168e-07	0	0.464448	FALSE	24072	668173	0.0347738
428	Congestive heart failure; nonhypertensive	circulatory system	0.00873119	0.00533105	1.00877	0.998284	1.01936	0.101464	0	0.449747	FALSE	47792	686180	0.0651142
428.1	Congestive heart failure (CHF) NOS	circulatory system	0.0115419	0.00656034	1.01161	0.998685	1.0247	0.0785186	51.3804	0.15153	FALSE	30805	699273	0.0421941
428.2	Heart failure NOS	circulatory system	-0.00195308	0.00996453	0.998049	0.978746	1.01773	0.844607	54.7235	0.137238	FALSE	11232	727532	0.0152038
428.3	Heart failure with reduced EF [Systolic or combined heart failure]	circulatory system	0.0203643	0.00821036	1.02057	1.00428	1.03713	0.0131267	0	0.63226	FALSE	20034	708586	0.0274958
428.4	Heart failure with preserved EF [Diastolic heart failure]	circulatory system	-0.00294863	0.0105968	0.997056	0.976561	1.01798	0.780815	0	0.687702	FALSE	11779	710084	0.0163175
429	Ill-defined descriptions and complications of heart disease	circulatory system	-0.0291482	0.0106348	0.971272	0.951237	0.99173	0.00612841	0	0.926772	FALSE	11200	704845	0.0156415
429.1	Heart transplant/surgery	circulatory system	-0.000498867	0.0233957	0.999501	0.954704	1.0464	0.982988	26.5677	0.243226	FALSE	2235	725645	0.00307056
429.2	Abnormal function study of cardiovascular system	circulatory system	-0.0241446	0.0159699	0.976145	0.946064	1.00718	0.130564	0	0.657817	FALSE	4736	723118	0.0065068
429.3	Symptoms involving cardiovascular system	circulatory system	-0.0343254	0.0165292	0.966257	0.935455	0.998073	0.0378335	0	0.564389	FALSE	4648	391292	0.0117392
430	Intracranial hemorrhage	circulatory system	-0.023625	0.0136463	0.976652	0.950876	1.00313	0.0834096	0	0.975021	FALSE	6061	726754	0.00827085
430.1	Subarachnoid hemorrhage	circulatory system	-0.0190206	0.0237388	0.981159	0.936554	1.02789	0.422988	1.84315	0.312809	FALSE	1979	728579	0.00270889
430.2	Intracerebral hemorrhage	circulatory system	-0.0320474	0.0195735	0.968461	0.932011	1.00634	0.101572	0	0.856	FALSE	2930	730151	0.00399683
433	Cerebrovascular disease	circulatory system	-0.039596	0.00484921	0.961178	0.952086	0.970357	3.20259e-16	92.3615	0.000296621	FALSE	58809	668967	0.0808065
433.1	Occlusion and stenosis of precerebral arteries	circulatory system	-0.0690015	0.00865523	0.933325	0.917626	0.949293	1.55827e-15	47.5554	0.167322	FALSE	17446	703956	0.0241835
433.11	Occlusion of cerebral arteries, with cerebral infarction	circulatory system	-0.073272	0.0291441	0.929348	0.87775	0.983979	0.0119327	59.1177	0.117821	FALSE	1506	718313	0.00209219
433.12	Cerebral atherosclerosis	circulatory system	-0.0245465	0.0281798	0.975752	0.923321	1.03116	0.383718	28.094	0.238286	FALSE	1490	721487	0.00206092
433.2	Occlusion of cerebral arteries	circulatory system	-0.0439168	0.00783125	0.957034	0.942456	0.971836	2.04806e-08	77.0126	0.0370045	FALSE	20119	712073	0.0274778
433.21	Cerebral artery occlusion, with cerebral infarction	circulatory system	-0.0447351	0.00792579	0.956251	0.941511	0.971221	1.65911e-08	83.8603	0.0128046	FALSE	19626	712840	0.0267944
433.3	Cerebral ischemia	circulatory system	-0.0361917	0.00702168	0.964455	0.951273	0.97782	2.54606e-07	0	0.381936	FALSE	25918	700480	0.0356802
433.31	Transient cerebral ischemia	circulatory system	-0.0441535	0.00776518	0.956807	0.942355	0.971481	1.29983e-08	0	0.932526	FALSE	21546	703171	0.0297302
433.5	Cerebral aneurysm	circulatory system	-0.00608608	0.0241317	0.993932	0.948016	1.04207	0.800885	0	0.93015	FALSE	2038	730760	0.00278112
433.6	Acute, but ill-defined cerebrovascular disease	circulatory system	-0.0582536	0.0134198	0.943411	0.91892	0.968554	1.41927e-05	0	0.782534	FALSE	7322	384248	0.0186991
433.8	Late effects of cerebrovascular disease	circulatory system	-0.0552063	0.0117283	0.94629	0.924786	0.968294	2.51247e-06	0	0.433683	FALSE	9514	715266	0.0131267
440	Atherosclerosis	circulatory system	-0.0397371	0.00969586	0.961042	0.942951	0.97948	4.16094e-05	0	0.574289	FALSE	13958	702605	0.0194791
440.1	Atherosclerosis of renal artery	circulatory system	-0.0929957	0.0375604	0.911197	0.846527	0.980808	0.0132901	0	0.342818	FALSE	917	725549	0.00126228
440.2	Atherosclerosis of the extremities	circulatory system	-0.0404919	0.0115902	0.960317	0.938748	0.982382	0.000476496	0	0.897426	FALSE	9620	714441	0.0132862
440.21	Atherosclerosis of native arteries of the extremities with ulceration or gangrene	circulatory system	0.0932464	0.0272038	1.09773	1.04074	1.15785	0.000608719	0	0.849634	FALSE	1775	577818	0.00306249
440.22	Atherosclerosis of native arteries of the extremities with intermittent claudication	circulatory system	-0.0947563	0.0147568	0.909595	0.883663	0.936287	1.352e-10	72.777	0.0552884	FALSE	5969	396517	0.0148303
440.9	Atherosclerosis of aorta	circulatory system	-0.0427781	0.0287671	0.958124	0.905597	1.0137	0.137002	0	0.690804	FALSE	1509	719130	0.00209397
441	Vascular insufficiency of intestine	circulatory system	-0.058433	0.0217953	0.943241	0.903797	0.984408	0.00734042	0	0.580107	FALSE	2402	730291	0.00327832
441.1	Acute vascular insufficiency of intestine	circulatory system	-0.0707715	0.0331092	0.931675	0.873136	0.994139	0.0325558	59.1186	0.117817	FALSE	1044	712171	0.00146379
441.2	Chronic vascular insufficiency of intestine	circulatory system	-0.114399	0.0679349	0.891902	0.780712	1.01893	0.0921927	47.0737	0.169267	FALSE	311	703045	0.000442166
442	Other aneurysm	circulatory system	0.0620288	0.00847006	1.06399	1.04648	1.0818	2.41943e-13	72.8327	0.0550392	FALSE	17708	712980	0.0242347
442.1	Aortic aneurysm	circulatory system	0.0745475	0.00925013	1.0774	1.05804	1.09711	7.68726e-16	79.4567	0.0273629	FALSE	14904	715936	0.020393
442.11	Abdominal aortic aneurysm	circulatory system	0.0522045	0.0112834	1.05359	1.03055	1.07715	3.71593e-06	63.8115	0.0964486	FALSE	10078	719343	0.0138164
442.3	Aneurysm of artery of lower extremity	circulatory system	0.0924112	0.0347658	1.09682	1.02457	1.17416	0.00785816	13.1463	0.283264	FALSE	1005	727594	0.00137936
442.4	Arterial dissection	circulatory system	-0.138823	0.0641758	0.870382	0.767508	0.987043	0.0305278	81.3527	0.0205717	FALSE	329	719808	0.000456858
442.8	Aneurysm of other specified artery	circulatory system	0.0422948	0.0324022	1.0432	0.979011	1.1116	0.191788	70.678	0.0647862	FALSE	1164	731072	0.00158965
443	Peripheral vascular disease	circulatory system	0.000800785	0.00639488	1.0008	0.988336	1.01342	0.900347	50.4521	0.155418	FALSE	32225	694305	0.0443547
443.1	Raynaud's syndrome	circulatory system	0.0479209	0.0167133	1.04909	1.01528	1.08402	0.00414072	0	0.463219	FALSE	3992	730788	0.00543292
443.7	Peripheral angiopathy in diseases classified elsewhere	circulatory system	0.0614929	0.0382563	1.06342	0.986602	1.14623	0.107968	0	0.90247	FALSE	878	721540	0.00121536
443.8	Other specified peripheral vascular diseases	circulatory system	-0.0548122	0.0288413	0.946663	0.894635	1.00172	0.0573705	0	0.9674	FALSE	1554	712279	0.00217698
443.9	Peripheral vascular disease, unspecified	circulatory system	-0.0074264	0.00699633	0.992601	0.979083	1.00631	0.288476	0	0.555044	FALSE	27344	697790	0.0377089
444	Arterial embolism and thrombosis	circulatory system	-0.034644	0.0170681	0.965949	0.93417	0.99881	0.0423819	0	0.727702	FALSE	4062	725602	0.00556695
444.1	Arterial embolism and thrombosis of lower extremity artery	circulatory system	-0.00915381	0.0233574	0.990888	0.946548	1.0373	0.69513	0	0.44923	FALSE	2179	724808	0.0029973
446	Polyarteritis nodosa and allied conditions	circulatory system	0.0412307	0.0185628	1.04209	1.00486	1.0807	0.0263413	0	0.411605	FALSE	3279	729892	0.00447235
446.4	Wegener's granulomatosis	circulatory system	0.0606207	0.0469658	1.0625	0.969058	1.16494	0.196794	62.8638	0.100803	FALSE	531	721992	0.000734925
446.5	Giant cell arteritis	circulatory system	0.0378526	0.0280081	1.03858	0.983102	1.09718	0.176539	75.7979	0.0420828	FALSE	1452	731462	0.00198113
446.6	Polyarteritis nodosa	circulatory system	0.0191878	0.0791255	1.01937	0.872934	1.19038	0.808394	0	0.910064	FALSE	219	716266	0.000305659
446.9	Arteritis NOS	circulatory system	0.0574888	0.0335359	1.05917	0.991793	1.13113	0.0864836	0	0.907385	FALSE	1062	728504	0.00145566
447	Other disorders of arteries and arterioles	circulatory system	0.0022257	0.0148171	1.00223	0.973541	1.03176	0.880597	0	0.860638	FALSE	5231	723710	0.00717616
447.1	Stricture of artery	circulatory system	-0.0558534	0.023629	0.945678	0.90288	0.990504	0.0180903	0	0.747392	FALSE	2020	726615	0.00277231
447.7	Aortic ectasia	circulatory system	0.199165	0.0375927	1.22038	1.1337	1.3137	1.17102e-07	22.4664	0.256091	FALSE	915	404671	0.002256
448	Disease of capillaries	circulatory system	0.0311288	0.050828	1.03162	0.933801	1.13968	0.540251	0	0.864322	FALSE	535	715084	0.000747605
450	Noninfectious disorders of lymphatic channels	circulatory system	0.0650772	0.0148514	1.06724	1.03662	1.09876	1.17661e-05	89.5175	0.0020107	FALSE	5270	742998	0.00704293
451	Phlebitis and thrombophlebitis	circulatory system	0.0993654	0.0157377	1.10447	1.07092	1.13907	2.72208e-10	0	0.89565	FALSE	4665	706579	0.00655893
451.2	Phlebitis and thrombophlebitis of lower extremities	circulatory system	0.100805	0.0203383	1.10606	1.06284	1.15104	7.18141e-07	0	0.835874	FALSE	2778	710092	0.00389692
452	Other venous embolism and thrombosis	circulatory system	0.0809132	0.00844606	1.08428	1.06648	1.10238	9.70512e-22	67.7591	0.0782132	FALSE	18353	687605	0.0259973
452.2	Deep vein thrombosis [DVT]	circulatory system	0.0802045	0.0112497	1.08351	1.05988	1.10766	1.00772e-12	75.1672	0.0447795	FALSE	10149	691697	0.0144604
453	Chronic venous hypertension	circulatory system	0.229971	0.0310364	1.25856	1.18429	1.3375	1.26545e-13	0	0.871847	FALSE	1419	542700	0.00260789
454	Varicose veins	circulatory system	0.14658	0.00688372	1.15787	1.14235	1.1736	1.29852e-100	0	0.608563	FALSE	24700	693698	0.0343821
454.1	Varicose veins of lower extremity	circulatory system	0.155075	0.00724941	1.16775	1.15127	1.18446	1.60808e-101	45.0717	0.177247	FALSE	22133	698362	0.0307192
454.11	Varicose veins of lower extremity, symptomtic	circulatory system	0.195278	0.0133933	1.21565	1.18415	1.24798	3.74658e-48	0	0.637165	FALSE	6937	704243	0.00975421
455	Hemorrhoids	circulatory system	-0.00682807	0.00494845	0.993195	0.983609	1.00287	0.167636	0	0.775408	FALSE	54508	632217	0.0793738
456	Chronic venous insufficiency [CVI]	circulatory system	0.160973	0.00990592	1.17465	1.15207	1.19768	2.2267e-59	0	0.768661	FALSE	13771	691272	0.0195321
457	Encounter for long-term (current) use of anticoagulants, antithrombotics, aspirin	circulatory system	-0.0019648	0.0157701	0.998037	0.967661	1.02937	0.900848	8.74096	0.295194	FALSE	5144	381872	0.0132914
457.3	Encounter for long-term (current) use of aspirin	circulatory system	-0.00411687	0.017808	0.995892	0.961732	1.03126	0.817174	0	0.41496	FALSE	3970	383919	0.0102349
458	Hypotension	circulatory system	0.0342364	0.00577994	1.03483	1.02317	1.04662	3.15519e-09	0	0.381859	FALSE	37462	661393	0.0536048
458.1	Orthostatic hypotension	circulatory system	0.0941117	0.010536	1.09868	1.07623	1.12161	4.17018e-19	0	0.609466	FALSE	10808	691886	0.0153808
458.2	Iatrogenic hypotension	circulatory system	0.0343006	0.027754	1.0349	0.980104	1.09275	0.216504	0	0.99483	FALSE	1595	693225	0.00229556
458.9	Hypotension NOS	circulatory system	0.0191419	0.00722373	1.01933	1.005	1.03386	0.00805252	0	0.626484	FALSE	23131	675659	0.0331015
459	Other disorders of circulatory system	circulatory system	0.0284464	0.00547992	1.02885	1.01786	1.03996	2.09137e-07	88.0439	0.00382743	FALSE	39534	683063	0.054711
459.1	Hemorrhage NOS	circulatory system	-0.0262656	0.0464742	0.974076	0.889271	1.06697	0.571961	0	0.992708	FALSE	593	691335	0.000857026
459.7	Blood vessel replaced	circulatory system	-0.0396292	0.0315176	0.961146	0.903569	1.02239	0.208622	12.5294	0.284968	FALSE	1355	359409	0.00375592
459.9	Circulatory disease NEC	circulatory system	0.0309521	0.00566014	1.03144	1.02006	1.04294	4.54046e-08	90.1534	0.00143846	FALSE	36800	688221	0.0507572
464	Acute sinusitis	respiratory	0.000209149	0.00807941	1.00021	0.984495	1.01617	0.979348	0	0.589292	FALSE	20534	688107	0.0289766
465	Acute upper respiratory infections of multiple or unspecified sites	respiratory	-0.0151791	0.00495505	0.984935	0.975416	0.994548	0.00218861	0	0.655905	FALSE	62990	626638	0.0913391
465.2	Acute pharyngitis	respiratory	-0.00497793	0.00929178	0.995034	0.977077	1.01332	0.592142	0	0.794096	FALSE	14691	699565	0.0205683
465.4	Acute laryngitis and tracheitis	respiratory	-0.00804568	0.0383885	0.991987	0.920088	1.0695	0.833991	0	0.324369	FALSE	833	736199	0.00113021
470	Septal Deviations/Turbinate Hypertrophy	respiratory	0.0243587	0.00882226	1.02466	1.00709	1.04253	0.00576157	0	0.92536	FALSE	15279	703492	0.0212571
471	Nasal polyps	respiratory	0.0454481	0.0134978	1.0465	1.01917	1.07455	0.000759712	49.2336	0.160468	FALSE	6252	716709	0.00864777
472	Chronic pharyngitis and nasopharyngitis	respiratory	0.0110286	0.00901975	1.01109	0.993372	1.02912	0.221437	27.6881	0.239608	FALSE	15793	689798	0.0223827
473	Diseases of the larynx and vocal cords	respiratory	-0.0109446	0.00872635	0.989115	0.972342	1.00618	0.209769	0	0.548749	FALSE	16149	700855	0.0225229
473.1	Chronic laryngitis	respiratory	-0.0458947	0.0387167	0.955143	0.885345	1.03044	0.235861	0	0.823286	FALSE	842	716510	0.00117376
473.3	Paralysis/spasm of vocal cords or larynx	respiratory	0.0414347	0.0265971	1.04231	0.989362	1.09808	0.119266	33.1495	0.221307	FALSE	1689	718372	0.00234563
473.4	Voice disturbance	respiratory	-0.00970908	0.0104931	0.990338	0.970179	1.01092	0.354817	0	0.764627	FALSE	11354	703287	0.0158877
474	Acute and chronic tonsillitis	respiratory	-0.000949366	0.0137933	0.999051	0.972404	1.02643	0.945126	0	0.88317	FALSE	6062	712456	0.00843681
474.1	Acute tonsillitis	respiratory	-0.0205726	0.0278967	0.979638	0.927512	1.03469	0.460844	0	0.559012	FALSE	1544	713411	0.00215958
474.2	Chronic tonsillitis and adenoiditis	respiratory	0.0013116	0.0169786	1.00131	0.96854	1.03519	0.938425	0	0.600905	FALSE	4024	715906	0.00558943
475	Chronic sinusitis	respiratory	0.00492787	0.00674271	1.00494	0.991747	1.01831	0.464874	73.2602	0.0531324	FALSE	29222	670016	0.0417912
475.9	Postnasal drip	respiratory	-0.0516194	0.027056	0.94969	0.900641	1.00141	0.0564072	0	0.479326	FALSE	1692	567571	0.00297226
476	Allergic rhinitis	respiratory	-0.00506223	0.00475992	0.994951	0.985712	1.00428	0.28755	35.9706	0.211404	FALSE	69633	620480	0.100901
477	Epistaxis or throat hemorrhage	respiratory	0.00654611	0.0109823	1.00657	0.985133	1.02847	0.551136	6.9363	0.299924	FALSE	9752	708222	0.0135827
478	Throat pain	respiratory	0.0120325	0.0243638	1.01211	0.964911	1.06161	0.621399	4.34175	0.306572	FALSE	2107	710202	0.00295799
479	Other upper respiratory disease	respiratory	0.00970401	0.00931413	1.00975	0.991485	1.02835	0.297477	0	0.407435	FALSE	14451	684708	0.0206691
480	Pneumonia	respiratory	0.00245001	0.00504167	1.00245	0.992596	1.01241	0.627002	0	0.415547	FALSE	49217	679439	0.0675449
480.1	Bacterial pneumonia	respiratory	0.00333793	0.00739481	1.00334	0.988906	1.01799	0.65171	44.5705	0.179219	FALSE	20841	711616	0.0284535
480.11	Pneumococcal pneumonia	respiratory	0.0090578	0.00871793	1.0091	0.992003	1.02649	0.298812	0	0.447019	FALSE	14378	721750	0.0195319
480.12	Pseudomonal pneumonia	respiratory	-0.0151271	0.0450846	0.984987	0.901684	1.07599	0.737227	21.3927	0.259364	FALSE	576	709167	0.000811561
480.2	Viral pneumonia	respiratory	0.0540186	0.0450404	1.0555	0.966321	1.15292	0.230397	0	0.968538	FALSE	618	716957	0.000861234
480.3	Pneumonia due to fungus (mycoses)	respiratory	-0.0173973	0.0346876	0.982753	0.91816	1.05189	0.615989	0	0.883047	FALSE	1066	721413	0.00147548
480.5	Bronchopneumonia and lung abscess	respiratory	0.0300753	0.0267599	1.03053	0.977875	1.08602	0.261057	0	0.4104	FALSE	1627	715855	0.00226765
481	Influenza	respiratory	-0.0284029	0.0160749	0.971997	0.94185	1.00311	0.077244	19.4395	0.26522	FALSE	4725	711015	0.00660156
483	Acute bronchitis and bronchiolitis	respiratory	-0.029215	0.00756491	0.971208	0.956914	0.985715	0.000112501	0	0.366031	FALSE	24001	661380	0.0350185
495	Asthma	respiratory	-0.0308537	0.00645901	0.969617	0.95742	0.98197	1.78058e-06	0	0.497783	FALSE	33237	681090	0.0465291
495.1	Chronic obstructive asthma	respiratory	-0.0603355	0.0220375	0.941449	0.901651	0.983003	0.0061841	0	0.850764	FALSE	2616	382525	0.00679232
495.11	Chronic obstructive asthma with exacerbation	respiratory	-0.0575666	0.0445004	0.944059	0.865208	1.0301	0.195797	0	0.622805	FALSE	693	386568	0.00178949
495.2	Asthma with exacerbation	respiratory	-0.0494431	0.0153902	0.951759	0.923479	0.980906	0.00131522	0	0.969068	FALSE	5208	713853	0.00724278
496	Chronic airway obstruction	respiratory	-0.0089903	0.00431995	0.99105	0.982694	0.999477	0.0374234	0	0.715243	FALSE	78197	644697	0.108172
496.1	Emphysema	respiratory	0.0126718	0.0105743	1.01275	0.991979	1.03396	0.230775	22.8518	0.254907	FALSE	10581	709516	0.0146939
496.2	Chronic bronchitis	respiratory	-0.0537448	0.00766062	0.947674	0.933551	0.96201	2.28751e-12	0	0.815225	FALSE	21365	697651	0.0297142
496.21	Obstructive chronic bronchitis	respiratory	-0.0585674	0.00814363	0.943115	0.928181	0.958289	6.39397e-13	0	0.53343	FALSE	18730	702554	0.0259676
496.3	Bronchiectasis	respiratory	0.028974	0.0138708	1.0294	1.00179	1.05777	0.0367215	0	0.370719	FALSE	5693	721374	0.00783009
497	Bronchitis	respiratory	-0.0255333	0.00998439	0.97479	0.9559	0.994053	0.010548	0	0.411914	FALSE	13286	686263	0.0189922
498	Acute bronchospasm	respiratory	-0.0931417	0.0526032	0.911064	0.821813	1.01001	0.0766193	0	0.842827	FALSE	584	543447	0.00107347
500	Lung disease due to external agents	respiratory	-0.0176421	0.0220839	0.982513	0.940893	1.02597	0.424366	0	0.496261	FALSE	2471	719983	0.00342029
500.1	Extrinsic allergic alveolitis	respiratory	0.0320438	0.055031	1.03256	0.926988	1.15016	0.560373	0	0.701136	FALSE	450	695017	0.000647047
501	Pneumonitis due to inhalation of food or vomitus	respiratory	0.0234659	0.0164361	1.02374	0.99129	1.05726	0.153377	0	0.597317	FALSE	4157	717790	0.00575804
502	Postinflammatory pulmonary fibrosis	respiratory	0.010925	0.0144523	1.01098	0.982749	1.04003	0.44969	0	0.585461	FALSE	5618	717473	0.00776942
503	Pulmonary congestion and hypostasis	respiratory	-0.00400775	0.0191727	0.996	0.959267	1.03414	0.834422	0	0.606394	FALSE	3221	698381	0.00459092
504	Other alveolar and parietoalveolar pneumonopathy	respiratory	0.0270303	0.0182612	1.0274	0.991277	1.06484	0.13882	0	0.518765	FALSE	3620	720857	0.00499671
504.1	Idiopathic fibrosing alveolitis	respiratory	0.0276649	0.0301409	1.02805	0.969078	1.09061	0.358696	0	0.522883	FALSE	1437	404866	0.00353677
505	Other pulmonary inflamation or edema	respiratory	-0.0280169	0.0294369	0.972372	0.917858	1.03012	0.341218	0	0.830607	FALSE	1389	719634	0.00192643
506	Empyema and pneumothorax	respiratory	0.0337758	0.0129538	1.03435	1.00842	1.06095	0.00912312	80.2004	0.0246173	FALSE	6725	718262	0.00927603
507	Pleurisy; pleural effusion	respiratory	0.0209006	0.00639468	1.02112	1.0084	1.034	0.00108142	0	0.734531	FALSE	29012	697077	0.0399565
508	Pulmonary collapse; interstitial and compensatory emphysema	respiratory	-0.00174027	0.00772542	0.998261	0.98326	1.01349	0.821773	0	0.344514	FALSE	21003	693781	0.0293837
509	Respiratory failure, insufficiency, arrest	respiratory	-0.0244917	0.00700171	0.975806	0.962506	0.989289	0.000468844	32.5996	0.223201	FALSE	25952	692338	0.0361303
509.1	Respiratory failure	respiratory	-0.0307627	0.0082639	0.969706	0.954126	0.98554	0.000197224	0	0.631875	FALSE	18359	701692	0.0254968
509.2	Respiratory insufficiency	respiratory	-0.0240883	0.0146048	0.976199	0.948652	1.00455	0.0990782	0	0.865509	FALSE	5078	709644	0.00710486
509.3	Pulmonary insufficiency or respiratory failure following trauma and surgery	respiratory	-0.0808032	0.0199676	0.922375	0.886975	0.959189	5.19386e-05	0	0.451676	FALSE	2826	707232	0.00397996
509.8	Dependence on respirator [Ventilator] or supplemental oxygen	respiratory	-0.0202915	0.0142997	0.979913	0.95283	1.00777	0.155894	0	0.379266	FALSE	6001	715338	0.00831925
510	Other diseases of lung	respiratory	0.0108556	0.00838404	1.01091	0.994439	1.02766	0.195393	74.5003	0.0476692	FALSE	18014	714246	0.0246006
510.2	Lung transplant	respiratory	0.0754163	0.0569775	1.07833	0.964392	1.20574	0.185631	0	0.947142	FALSE	382	727559	0.000524768
512	Other symptoms of respiratory system	respiratory	-0.00999146	0.00367645	0.990058	0.98295	0.997218	0.00657386	0	0.425625	FALSE	146958	536693	0.214961
512.1	Wheezing	respiratory	-0.0421505	0.0166276	0.958725	0.927985	0.990485	0.0112456	0	0.838302	FALSE	4393	711112	0.00613972
512.2	Painful respiration	respiratory	-0.0272904	0.0143096	0.973079	0.946167	1.00076	0.0565015	0	0.524338	FALSE	6211	700838	0.0087844
512.7	Shortness of breath	respiratory	-0.00266388	0.0044853	0.99734	0.98861	1.00615	0.55257	52.1431	0.148309	FALSE	74972	620864	0.107744
512.8	Cough	respiratory	-0.0184452	0.00503294	0.981724	0.972087	0.991456	0.000247448	0	0.387243	FALSE	59101	620033	0.0870241
512.9	Other dyspnea	respiratory	-0.00385653	0.0054706	0.996151	0.985527	1.00689	0.480838	0	0.558476	FALSE	51126	620804	0.0760883
513	Respiratory abnormalities	respiratory	-0.0132119	0.0119366	0.986875	0.964055	1.01024	0.268361	0	0.809786	FALSE	8791	727874	0.0119335
513.3	Hypoventilation	respiratory	0.0137532	0.0205397	1.01385	0.973844	1.0555	0.503119	0	0.938434	FALSE	2957	740136	0.00397931
513.4	Hyperventilation	respiratory	-0.0374868	0.0279015	0.963207	0.911948	1.01735	0.179098	0	0.466427	FALSE	1436	736975	0.00194472
513.8	Disorders of diaphragm	respiratory	-0.0449183	0.0274488	0.956076	0.905999	1.00892	0.101748	26.8071	0.242457	FALSE	1685	745311	0.0022557
514	Abnormal findings examination of lungs	respiratory	0.0232655	0.00675668	1.02354	1.01007	1.03718	0.000574584	0	0.883467	FALSE	28436	697696	0.0391609
514.1	Abnormal results of function study of pulmonary system	respiratory	-0.00998821	0.0479465	0.990062	0.90126	1.08761	0.834979	0	0.494611	FALSE	577	737981	0.000781252
514.2	Solitary pulmonary nodule	respiratory	0.0147265	0.00946039	1.01484	0.996192	1.03383	0.119554	0	0.452066	FALSE	15005	383416	0.0376612
516	Abnormal sputum	respiratory	0.0019068	0.0131487	1.00191	0.976418	1.02806	0.884697	0	0.407284	FALSE	6611	738947	0.00886718
516.1	Hemoptysis	respiratory	0.00128804	0.0135992	1.00129	0.974953	1.02834	0.924542	0	0.528011	FALSE	6177	740490	0.00827276
519	Other diseases of respiratory system, not elsewhere classified	respiratory	0.00507471	0.00636837	1.00509	0.99262	1.01771	0.425531	0	0.410961	FALSE	28616	702182	0.0391572
519.1	Tracheostomy complications	respiratory	-0.172069	0.0529222	0.841921	0.758969	0.933939	0.00114852	60.2004	0.11294	FALSE	450	713821	0.000630013
519.8	Other diseases of respiratory system, NEC	respiratory	0.00319333	0.00765673	1.0032	0.988256	1.01837	0.676633	0	0.741898	FALSE	18931	724253	0.0254728
519.9	Symptoms involving respiratory system and other chest symptoms	respiratory	0.00191406	0.0147599	1.00192	0.973347	1.03132	0.89682	61.1133	0.1088	FALSE	5510	715921	0.0076376
520	Disorders of tooth development	digestive	-0.0208503	0.0151997	0.979366	0.95062	1.00898	0.170139	0	0.627346	FALSE	5004	719497	0.00690682
520.1	Hereditary disturbances in tooth structure	digestive	-0.0102008	0.0384326	0.989851	0.918028	1.06729	0.790686	82.921	0.0155317	FALSE	941	710407	0.00132284
520.2	Disturbances in tooth eruption	digestive	-0.0130316	0.0184643	0.987053	0.951971	1.02343	0.480327	52.6447	0.146177	FALSE	3209	721094	0.00443047
521	Diseases of hard tissues of teeth	digestive	0.00555096	0.0049758	1.00557	0.995807	1.01542	0.264597	0	0.519777	FALSE	65163	657984	0.0901103
521.1	Dental caries	digestive	0.00526347	0.00502876	1.00528	0.995418	1.01523	0.295251	0	0.326523	FALSE	63333	660250	0.0875269
521.2	Dental abrasion, erosion and attrition	digestive	0.0143708	0.0158802	1.01447	0.983386	1.04655	0.365491	0	0.853733	FALSE	5327	689072	0.00767138
522	Diseases of pulp and periapical tissues	digestive	0.0169337	0.00915897	1.01708	0.998983	1.0355	0.0644777	0	0.713596	FALSE	15654	711119	0.0215391
522.1	Pulpitis and necrosis of tooth pulp	digestive	0.0367571	0.0132108	1.03744	1.01092	1.06465	0.00539659	0	0.358057	FALSE	7723	692295	0.0110326
522.5	Periapical abscess	digestive	-0.011874	0.0150041	0.988196	0.959559	1.01769	0.428719	0	0.678617	FALSE	5493	723603	0.00753399
523	Gingival and periodontal diseases	digestive	0.0004135	0.00547606	1.00041	0.989734	1.01121	0.939809	0	0.403651	FALSE	52189	670724	0.0721926
523.1	Gingivitis	digestive	0.00833094	0.00905288	1.00837	0.990632	1.02642	0.357441	47.8359	0.166185	FALSE	16783	703247	0.0233088
523.3	Periodontitis (acute or chronic)	digestive	-0.0057939	0.00732425	0.994223	0.980052	1.0086	0.428911	0	0.603643	FALSE	26510	679074	0.0375717
523.31	Acute periodontitis	digestive	-0.0041436	0.00933213	0.995865	0.977816	1.01425	0.657032	64.7858	0.0919577	FALSE	15991	691249	0.0226104
523.32	Chronic periodontitis	digestive	-0.00357161	0.00930387	0.996435	0.978429	1.01477	0.701064	0	0.67965	FALSE	15686	691877	0.0221691
524	Dentofacial anomalies, including malocclusion	digestive	0.000177346	0.0170484	1.00018	0.967309	1.03416	0.9917	0	0.813031	FALSE	4474	378611	0.0116789
524.3	Anomalies of tooth position/malocclusion	digestive	-0.00239902	0.0228039	0.997604	0.953998	1.0432	0.916215	0	0.898016	FALSE	2443	381720	0.00635928
525	Other diseases of the teeth and supporting structures	digestive	0.0020995	0.00517697	1.0021	0.991985	1.01232	0.685076	19.0871	0.266263	FALSE	60192	659982	0.0835798
525.1	Loss of teeth or edentulism	digestive	-0.000623115	0.00671206	0.999377	0.986316	1.01261	0.926034	0	0.613263	FALSE	33392	363687	0.0840941
525.2	Atrophy of edentulous alveolar ridge	digestive	-0.021938	0.0224231	0.978301	0.936237	1.02225	0.327893	0	0.495492	FALSE	2626	700271	0.00373597
526	Diseases of the jaws	digestive	-0.0162907	0.0136324	0.983841	0.957902	1.01048	0.232087	1.78857	0.312944	FALSE	7007	717728	0.00966836
526.4	Temporomandibular joint disorders	digestive	-0.015103	0.0191444	0.985011	0.948735	1.02267	0.430173	0	0.414924	FALSE	3616	399631	0.00896721
526.41	Temporomandibular joint disorder, unspecified	digestive	-0.0305953	0.0218816	0.969868	0.929152	1.01237	0.162047	14.4585	0.279602	FALSE	2772	396150	0.00694873
526.42	Arthralgia/ankylosis of temporomandibular joint	digestive	0.0138256	0.049668	1.01392	0.919871	1.11759	0.780736	0	0.989406	FALSE	569	379737	0.00149616
526.5	Inflammatory conditions of jaw	digestive	-0.0359811	0.049988	0.964658	0.874629	1.06396	0.471651	0	0.947681	FALSE	534	397104	0.00134293
526.9	Jaw disease NOS	digestive	0.0890135	0.0555895	1.0931	0.980258	1.21892	0.109318	0	0.342216	FALSE	430	401607	0.00106955
527	Diseases of the salivary glands	digestive	-0.00662232	0.0131612	0.9934	0.968102	1.01936	0.614846	0	0.749143	FALSE	7245	730403	0.00982176
527.2	Sialoadenitis	digestive	-0.0646992	0.0268719	0.937349	0.889259	0.988041	0.0160538	66.8754	0.082299	FALSE	1711	740002	0.00230682
527.7	Disturbance of salivary secretion	digestive	-0.000704528	0.0170016	0.999296	0.966545	1.03316	0.966946	0	0.369797	FALSE	4508	732446	0.00611707
527.8	Other specified diseases of the salivary glands	digestive	-0.0658585	0.0580323	0.936263	0.835605	1.04905	0.256435	0	0.748362	FALSE	414	743462	0.000556544
528	Diseases of the oral soft tissues, excluding lesions specific for gingiva and tongue	digestive	-0.0178409	0.0105346	0.982317	0.962243	1.00281	0.0903506	13.0076	0.283648	FALSE	10874	722021	0.0148371
528.1	Stomatitis and mucositis	digestive	-0.0266795	0.0219989	0.973673	0.932584	1.01657	0.225218	0	0.539542	FALSE	2404	739357	0.00324094
528.11	Stomatitis and mucositis (ulcerative)	digestive	0.000833606	0.0340696	1.00083	0.936186	1.06995	0.98048	0	0.926974	FALSE	982	743617	0.00131883
528.12	Oral aphthae	digestive	-0.09249	0.048822	0.911658	0.828466	1.0032	0.0581675	0	0.608079	FALSE	574	737438	0.000777765
528.3	Cellulitis and abscess of oral soft tissues	digestive	-0.0127651	0.0348539	0.987316	0.922122	1.05712	0.714182	52.0104	0.148871	FALSE	1108	731938	0.0015115
528.5	Diseases of lips	digestive	-0.061511	0.0278923	0.940343	0.890316	0.99318	0.0274325	23.4373	0.253099	FALSE	1534	731825	0.00209174
529	Diseases and other conditions of the tongue	digestive	-0.0330393	0.0195405	0.967501	0.931147	1.00527	0.0908725	44.5237	0.179402	FALSE	2955	740862	0.00397275
530	Diseases of esophagus	digestive	-0.031718	0.00306898	0.96878	0.96297	0.974625	4.89203e-25	43.0592	0.185098	FALSE	183329	529243	0.257278
530.1	Esophagitis, GERD and related diseases	digestive	-0.0319705	0.00311394	0.968535	0.962642	0.974464	9.93625e-25	54.6396	0.137602	FALSE	176551	533359	0.248695
530.11	GERD	digestive	-0.0316674	0.00342205	0.968829	0.962353	0.975349	2.16409e-20	0	0.495794	FALSE	148025	540111	0.21511
530.12	Ulcer of esophagus	digestive	-0.0503241	0.0119949	0.950921	0.928826	0.973542	2.72302e-05	0	0.521072	FALSE	7573	684852	0.0109369
530.13	Barrett's esophagus	digestive	-0.0318703	0.00969461	0.968632	0.950401	0.987213	0.00101108	83.4671	0.0139178	FALSE	12695	678512	0.0183664
530.14	Reflux esophagitis	digestive	-0.0211864	0.0070231	0.979037	0.965652	0.992606	0.00255572	51.9105	0.149294	FALSE	23509	651500	0.0348277
530.15	Eosinophilic esophagitis	digestive	0.0390342	0.0462495	1.03981	0.949696	1.13847	0.398674	0	0.428718	FALSE	613	401877	0.00152302
530.2	Esophageal bleeding (varices/hemorrhage)	digestive	-0.0237635	0.0143602	0.976517	0.949415	1.00439	0.0979617	0	0.623523	FALSE	5629	681412	0.00819311
530.3	Stricture and stenosis of esophagus	digestive	-0.0393846	0.0135866	0.961381	0.936118	0.987326	0.00374609	0	0.429177	FALSE	6192	680734	0.00901407
530.5	Disorders of esophageal motility	digestive	-0.0165701	0.022256	0.983566	0.941585	1.02742	0.456559	0	0.967138	FALSE	2373	685209	0.00345122
530.9	Heartburn	digestive	-0.0264551	0.0138489	0.973892	0.947813	1.00069	0.0560984	15.98	0.275291	FALSE	5993	677014	0.00877443
531	Peptic ulcer (excl. esophageal)	digestive	-0.0298706	0.00743851	0.970571	0.956524	0.984825	5.92765e-05	0	0.437347	FALSE	21262	720283	0.0286726
531.1	Hemorrhage from gastrointestinal ulcer	digestive	-0.0139112	0.0228049	0.986185	0.943076	1.03126	0.541855	0	0.516796	FALSE	2314	736650	0.00313141
531.2	Gastric ulcer	digestive	-0.0304143	0.0113234	0.970044	0.948752	0.991813	0.00723199	0	0.423684	FALSE	8658	734276	0.0116538
531.3	Duodenal ulcer	digestive	-0.0352627	0.014457	0.965352	0.938382	0.993097	0.0147225	0	0.792195	FALSE	5288	735841	0.00713506
531.4	Peptic ulcer, site unspecified	digestive	-0.0310985	0.0142454	0.96938	0.942689	0.996827	0.0290318	0	0.379219	FALSE	6365	729312	0.00865189
531.5	Gastrojejunal ulcer	digestive	0.043843	0.0856168	1.04482	0.883413	1.23571	0.608592	0	0.653935	FALSE	190	715335	0.000265539
532	Dysphagia	digestive	-0.00914728	0.00639356	0.990894	0.978555	1.00339	0.152516	0	0.898207	FALSE	34657	352863	0.0894328
535	Gastritis and duodenitis	digestive	-0.0273818	0.00457973	0.97299	0.964295	0.981763	2.24643e-09	39.4285	0.198831	FALSE	58412	656687	0.0816838
535.1	Acute gastritis	digestive	-0.0371391	0.025826	0.963542	0.915983	1.01357	0.150419	6.24929	0.301701	FALSE	1859	687495	0.00269673
535.2	Atrophic gastritis	digestive	-0.0346145	0.0200165	0.965978	0.928815	1.00463	0.0837562	55.4364	0.134135	FALSE	2957	685967	0.0042922
535.6	Duodenitis	digestive	-0.0383411	0.00952196	0.962385	0.94459	0.980514	5.65887e-05	0	0.427714	FALSE	11986	687549	0.0171342
535.8	Other specified gastritis	digestive	-0.0308019	0.00814989	0.969668	0.954302	0.985281	0.000157191	0	0.946482	FALSE	16597	684766	0.0236639
535.9	Gastritis and duodenitis, NOS	digestive	-0.00688698	0.0131482	0.993137	0.967871	1.01906	0.60042	38.2872	0.203035	FALSE	7271	674873	0.010659
536	Disorders of function of stomach	digestive	-0.0362467	0.00706633	0.964402	0.951138	0.977852	2.90525e-07	0	0.992875	FALSE	23173	672710	0.0333001
536.3	Gastroparesis	digestive	-0.0442683	0.0240036	0.956697	0.912731	1.00278	0.065149	0	0.521193	FALSE	2184	685433	0.00317619
536.7	Complications of gastrostomy, colostomy and enterostomy	digestive	-0.0240746	0.0374418	0.976213	0.907139	1.05055	0.520232	0	0.766075	FALSE	869	405427	0.00213883
536.8	Dyspepsia and other specified disorders of function of stomach	digestive	-0.0351579	0.00752858	0.965453	0.951312	0.979805	3.01303e-06	0	0.798399	FALSE	20166	677068	0.0289229
537	Other disorders of stomach and duodenum	digestive	-0.0247178	0.0102494	0.975585	0.956183	0.995381	0.0158809	10.5273	0.290423	FALSE	10830	679724	0.0156831
539	Bariatric surgery	digestive	0.0122495	0.0192547	1.01232	0.974833	1.05126	0.524657	54.9314	0.136335	FALSE	3184	742311	0.00427099
540	Appendiceal conditions	digestive	0.0217918	0.0162485	1.02203	0.989996	1.0551	0.179868	0	0.658922	FALSE	4485	745597	0.00597935
540.1	Appendicitis	digestive	0.0186075	0.0174432	1.01878	0.98454	1.05421	0.286085	0	0.360164	FALSE	3976	746003	0.00530148
540.11	Acute appendicitis	digestive	0.0129248	0.0204418	1.01301	0.973225	1.05442	0.527208	0	0.335094	FALSE	2969	741635	0.00398735
550	Abdominal hernia	digestive	-0.0266525	0.00376934	0.9737	0.966533	0.98092	1.53982e-12	94.0961	3.86218e-05	FALSE	92776	633610	0.127723
550.1	Inguinal hernia	digestive	-0.00348133	0.00871099	0.996525	0.979655	1.01368	0.689415	0	0.622613	FALSE	17974	674961	0.0259389
550.2	Diaphragmatic hernia	digestive	-0.0364258	0.00482876	0.96423	0.955147	0.973399	4.5748e-14	94.1936	3.32474e-05	TRUE	51575	672229	0.0712555
550.4	Umbilical hernia	digestive	0.00457274	0.00899757	1.00458	0.987023	1.02246	0.611299	23.0854	0.254187	FALSE	14910	685620	0.0212839
550.5	Ventral hernia	digestive	-0.0453025	0.0103739	0.955708	0.936473	0.975339	1.25983e-05	9.77306	0.292448	FALSE	10772	689072	0.015392
550.6	Incisional hernia	digestive	-0.0381208	0.0157558	0.962597	0.933325	0.992786	0.0155431	0	0.478218	FALSE	4782	694292	0.00684048
555	Inflammatory bowel disease and other gastroenteritis and colitis	digestive	0.00716102	0.0092304	1.00719	0.989129	1.02557	0.437862	39.9185	0.197009	FALSE	13221	659485	0.0196535
555.1	Regional enteritis	digestive	0.00531386	0.0128333	1.00533	0.980356	1.03094	0.678826	0	0.606332	FALSE	6739	664501	0.0100396
555.2	Ulcerative colitis	digestive	0.0103144	0.0116446	1.01037	0.987569	1.03369	0.375743	76.952	0.0372536	FALSE	8256	662728	0.0123043
555.21	Ulcerative colitis (chronic)	digestive	-0.00578792	0.0221848	0.994229	0.951925	1.03841	0.794173	0	0.666372	FALSE	2372	665648	0.00355079
556	Ulceration of the lower GI tract	digestive	-0.0514526	0.019498	0.949849	0.914235	0.98685	0.00831844	0	0.581724	FALSE	2986	661984	0.00449043
556.1	Ulceration of intestine	digestive	-0.0578954	0.0230419	0.943749	0.902076	0.987347	0.0119839	0	0.610773	FALSE	2150	660142	0.0032463
557	Intestinal malabsorption (non-celiac)	digestive	0.0155171	0.0307648	1.01564	0.956207	1.07876	0.613995	0	0.765886	FALSE	1211	667586	0.00181071
557.1	Celiac disease	digestive	0.100738	0.0173689	1.10599	1.06897	1.14429	6.63417e-09	0	0.834816	FALSE	3591	664599	0.00537422
558	Noninfectious gastroenteritis	digestive	-0.0277556	0.00632967	0.972626	0.960634	0.984768	1.15984e-05	0	0.950973	FALSE	28782	640150	0.0430268
559	Ileostomy status	digestive	0.0174205	0.0166751	1.01757	0.984854	1.05138	0.296161	0	0.764576	FALSE	3975	667877	0.00591648
560	Intestinal obstruction without mention of hernia	digestive	0.0213991	0.0087025	1.02163	1.00435	1.0392	0.0139342	0	0.748842	FALSE	15107	653381	0.0225988
560.1	Paralytic ileus	digestive	0.0223757	0.0178744	1.02263	0.987422	1.05909	0.210633	35.8273	0.211915	FALSE	3573	659062	0.00539211
560.2	Impaction of intestine	digestive	0.0181789	0.0288712	1.01835	0.962321	1.07763	0.52892	34.201	0.217653	FALSE	1435	666090	0.00214973
560.3	Peritoneal or intestinal adhesions	digestive	0.00401834	0.0227801	1.00403	0.960184	1.04987	0.859982	43.4055	0.183759	FALSE	2134	650988	0.00326738
560.4	Other intestinal obstruction	digestive	0.0284715	0.0109128	1.02888	1.00711	1.05112	0.00908111	0	0.379232	FALSE	9520	661025	0.0141974
561	Symptoms involving digestive system	digestive	-0.00874666	0.0047687	0.991291	0.98207	1.0006	0.0666275	25.0041	0.2482	FALSE	57661	603357	0.0872306
562	Diverticulosis and diverticulitis	digestive	-0.0281468	0.00637571	0.972246	0.960172	0.984471	1.01155e-05	0	0.389323	FALSE	36364	596055	0.0574999
562.1	Diverticulosis	digestive	-0.0240193	0.00685953	0.976267	0.963229	0.989481	0.000462487	7.47282	0.298527	FALSE	31119	600568	0.0492633
562.2	Diverticulitis	digestive	-0.0513439	0.0131614	0.949952	0.92576	0.974776	9.57608e-05	18.11	0.269135	FALSE	7391	655969	0.0111418
564	Functional digestive disorders	digestive	-0.00635172	0.00463478	0.993668	0.984683	1.00274	0.170548	0	0.373203	FALSE	57115	630235	0.0830945
564.1	Irritable Bowel Syndrome	digestive	-0.0109977	0.00768291	0.989063	0.974281	1.00407	0.152301	0	0.617556	FALSE	20032	652142	0.0298018
564.9	Personal history of diseases of digestive system	digestive	-0.00543286	0.00626413	0.994582	0.982446	1.00687	0.38578	24.2578	0.250544	FALSE	29224	662802	0.0422296
565	Anal and rectal conditions	digestive	-0.00145936	0.00591549	0.998542	0.987031	1.01019	0.805139	0	0.956129	FALSE	33012	687049	0.0458461
565.1	Anal and rectal polyp	digestive	0.0101123	0.00893105	1.01016	0.992635	1.028	0.257526	0	0.357	FALSE	13731	704224	0.0191252
567	Peritonitis and retroperitoneal infections	digestive	-0.0102343	0.0150866	0.989818	0.960978	1.01952	0.497537	0	0.644018	FALSE	4991	709340	0.00698696
568	Other disorders of peritoneum	digestive	0.00626207	0.0112525	1.00628	0.984332	1.02872	0.577864	25.3151	0.247218	FALSE	8508	702338	0.0119688
568.1	Peritoneal adhesions (postoperative) (postinfection)	digestive	-0.00474068	0.011938	0.995271	0.972253	1.01883	0.691287	26.2024	0.244396	FALSE	7513	698821	0.0106366
569	Other disorders of intestine	digestive	-0.00692472	0.00889822	0.993099	0.97593	1.01057	0.436443	0	0.471569	FALSE	14089	695942	0.0198428
569.2	Gastrointestinal complications	digestive	0.0257616	0.0180451	1.0261	0.99044	1.06304	0.153399	0	0.339966	FALSE	3421	709721	0.00479708
571	Chronic liver disease and cirrhosis	digestive	-0.0327125	0.00619517	0.967817	0.956136	0.97964	1.28957e-07	22.7425	0.255244	FALSE	32578	691210	0.0450104
571.5	Other chronic nonalcoholic liver disease	digestive	-0.0305999	0.00651279	0.969864	0.957562	0.982323	2.62162e-06	60.2462	0.112733	FALSE	29665	692844	0.0410583
571.51	Cirrhosis of liver without mention of alcohol	digestive	-0.0142827	0.0105182	0.985819	0.965704	1.00635	0.174495	79.3381	0.0278096	FALSE	11419	716136	0.015695
571.6	Primary biliary cirrhosis	digestive	0.02332	0.0368647	1.02359	0.952244	1.10029	0.527006	88.5436	0.00313232	FALSE	846	722111	0.00117019
571.8	Liver abscess and sequelae of chronic liver disease	digestive	-0.0174801	0.0136656	0.982672	0.956701	1.00935	0.20085	52.8367	0.145359	FALSE	6118	722025	0.0084022
571.81	Portal hypertension	digestive	-0.00564728	0.0180227	0.994369	0.959857	1.03012	0.75402	78.9581	0.0292571	FALSE	3530	724917	0.00484593
572	Ascites (non malignant)	digestive	-0.000341859	0.0119297	0.999658	0.976556	1.02331	0.977139	32.0865	0.224958	FALSE	7828	719609	0.0107611
573	Other disorders of liver	digestive	-0.0158404	0.0112046	0.984284	0.962904	1.00614	0.157439	92.2768	0.000320263	FALSE	9188	713970	0.0127054
573.2	Liver replaced by transplant	digestive	0.0413511	0.0284591	1.04222	0.985676	1.102	0.146223	66.5004	0.0840336	FALSE	1471	724993	0.00202488
573.3	Hepatomegaly	digestive	0.0223005	0.0219093	1.02255	0.979571	1.06742	0.308748	67.566	0.0791056	FALSE	2610	720883	0.0036075
573.5	Jaundice (not of newborn)	digestive	0.0103771	0.018365	1.01043	0.974708	1.04746	0.572042	0	0.707487	FALSE	3326	724716	0.00456842
573.6	Nonspecific elevation of levels of transaminase or lactic acid dehydrogenase [LDH]	digestive	-0.0296066	0.0160283	0.970827	0.940803	1.00181	0.0647257	16.4627	0.273908	FALSE	4820	696032	0.00687734
573.7	Abnormal results of function study of liver	digestive	-0.017286	0.00667838	0.982863	0.970081	0.995812	0.00964368	63.5649	0.0975833	FALSE	28777	690285	0.0400202
573.9	Abnormal serum enzyme levels	digestive	0.00515722	0.0151209	1.00517	0.975818	1.03541	0.733054	0	0.828902	FALSE	5395	712710	0.00751283
574	Cholelithiasis and cholecystitis	digestive	-0.000939865	0.00565094	0.999061	0.988056	1.01019	0.867905	62.8831	0.100715	FALSE	36748	702893	0.0496836
574.1	Cholelithiasis	digestive	-0.000625013	0.00610368	0.999375	0.987491	1.0114	0.91844	71.4992	0.0610483	FALSE	31098	706193	0.0421787
574.11	Cholelithiasis with acute cholecystitis	digestive	-0.00704626	0.0172228	0.992979	0.960019	1.02707	0.682449	0	0.470331	FALSE	3764	709373	0.00527809
574.12	Cholelithiasis with other cholecystitis	digestive	-0.0127551	0.0106578	0.987326	0.966916	1.00817	0.231392	0	0.45382	FALSE	9601	715551	0.01324
574.2	Calculus of bile duct	digestive	0.000624807	0.0203179	1.00063	0.961561	1.04128	0.975468	67.3245	0.080222	FALSE	2945	721781	0.0040636
574.3	Cholecystitis without cholelithiasis	digestive	-0.0175028	0.012042	0.982649	0.959729	1.00612	0.146091	0	0.581542	FALSE	7986	718364	0.0109947
575	Other biliary tract disease	digestive	-0.00548327	0.00895309	0.994532	0.977232	1.01214	0.540244	28.0582	0.238403	FALSE	14272	708958	0.0197337
575.1	Cholangitis	digestive	0.0543332	0.0226039	1.05584	1.01008	1.10366	0.0162299	8.40077	0.296092	FALSE	2207	706995	0.00311195
575.2	Obstruction of bile duct	digestive	0.0105311	0.0207953	1.01059	0.970225	1.05263	0.612562	0	0.348439	FALSE	2595	723302	0.00357489
575.6	Cholesterolosis of gallbladder	digestive	-0.00145044	0.034532	0.998551	0.933203	1.06847	0.966496	0	0.330894	FALSE	984	722268	0.00136052
575.7	Other disorders of gallbladder	digestive	-0.00956506	0.0163861	0.990481	0.959176	1.02281	0.559401	0	0.920188	FALSE	4249	719589	0.0058701
575.8	Other disorders of biliary tract	digestive	-0.0171954	0.016946	0.982952	0.950841	1.01615	0.310242	0	0.34434	FALSE	3852	720968	0.00531442
575.9	Nonspecific abnormal findings on radiological and other examination of biliary tract	digestive	-0.00894812	0.0233455	0.991092	0.946765	1.03749	0.701504	0	0.958535	FALSE	2348	713715	0.00327904
577	Diseases of pancreas	digestive	-0.0296735	0.00921717	0.970762	0.953383	0.988459	0.00128473	89.7762	0.00176318	FALSE	13968	732177	0.0187202
577.1	Acute pancreatitis	digestive	-0.0343382	0.0118459	0.966245	0.944069	0.988941	0.00374665	81.1392	0.0213009	FALSE	8425	728567	0.0114316
577.2	Chronic pancreatitis	digestive	-0.0810122	0.019984	0.922182	0.886761	0.959019	5.03815e-05	62.9523	0.100397	FALSE	3064	742009	0.00411235
577.3	Cyst and pseudocyst of pancreas	digestive	-0.0498515	0.0213886	0.951371	0.912313	0.992101	0.0197668	0	0.804021	FALSE	2632	742339	0.00353302
578	Gastrointestinal hemorrhage	digestive	-0.0151067	0.00447067	0.985007	0.976414	0.993676	0.00072731	0	0.837397	FALSE	63170	654848	0.0879783
578.1	Hematemesis	digestive	-0.0568445	0.0153924	0.944741	0.916665	0.973677	0.000221602	0	0.818905	FALSE	4679	709654	0.00655017
578.2	Blood in stool	digestive	-0.0341464	0.00821883	0.96643	0.950987	0.982124	3.25774e-05	0	0.947632	FALSE	18558	680019	0.0265654
578.8	Hemorrhage of rectum and anus	digestive	-0.0102664	0.00674989	0.989786	0.976778	1.00297	0.128269	0	0.941355	FALSE	25441	688336	0.0356428
578.9	Hemorrhage of gastrointestinal tract	digestive	-0.00861516	0.00757177	0.991422	0.976817	1.00624	0.255204	0	0.771312	FALSE	20180	694673	0.0282296
579	Other symptoms involving abdomen and pelvis	digestive	0.0337892	0.0107641	1.03437	1.01277	1.05642	0.00169487	89.2084	0.00233389	FALSE	10067	693677	0.0143049
579.2	Splenomegaly	digestive	0.107446	0.0193487	1.11343	1.072	1.15647	2.80567e-08	0	0.977312	FALSE	3119	708169	0.004385
579.8	Nonspecific abnormal findings in stool contents	digestive	-0.0455547	0.0115778	0.955467	0.93403	0.977397	8.33187e-05	31.2698	0.227733	FALSE	8744	695942	0.0124084
580	Nephritis; nephrosis; renal sclerosis	genitourinary	0.0141968	0.0123019	1.0143	0.990135	1.03905	0.248484	53.2442	0.143617	FALSE	7779	704161	0.0109265
580.1	Glomerulonephritis	genitourinary	0.0128546	0.0210153	1.01294	0.972063	1.05553	0.540751	0	0.536763	FALSE	2590	711522	0.00362688
580.11	Proliferative glomerulonephritis	genitourinary	0.11195	0.0544498	1.11846	1.00524	1.24442	0.0397809	0	0.602598	FALSE	455	711616	0.000638981
580.12	Non-proliferative glomerulonephritis	genitourinary	0.0116811	0.0376968	1.01175	0.939692	1.08933	0.756659	0	0.416493	FALSE	888	711218	0.00124701
580.14	Chronic glomerulonephritis, NOS	genitourinary	0.0222371	0.0299755	1.02249	0.964145	1.08436	0.458182	0	0.589211	FALSE	1321	713179	0.00184885
580.2	Nephrotic syndrome without mention of glomerulonephritis	genitourinary	0.043202	0.0227038	1.04415	0.998704	1.09166	0.0570599	51.4464	0.151252	FALSE	2213	711607	0.00310022
580.3	Nephritis and nephropathy without mention of glomerulonephritis	genitourinary	-0.00397976	0.0179426	0.996028	0.96161	1.03168	0.824466	0	0.915369	FALSE	3788	707698	0.00532407
580.31	Nephritis and nephropathy in diseases classified elsewhere	genitourinary	-0.00317177	0.0257175	0.996833	0.947833	1.04837	0.901845	0	0.665017	FALSE	1916	537857	0.00354964
580.32	Nephritis and nephropathy with pathological lesion	genitourinary	-0.00931689	0.0254685	0.990726	0.942486	1.04144	0.7145	0	0.436729	FALSE	1885	711218	0.00264338
585	Renal failure	genitourinary	-0.00871128	0.00405416	0.991327	0.983481	0.999235	0.0316561	93.3156	0.000109798	FALSE	88281	634880	0.122077
585.1	Acute renal failure	genitourinary	-0.0122106	0.00530914	0.987864	0.977637	0.998197	0.0214528	0	0.34732	FALSE	45486	668308	0.0637243
585.2	Renal failure NOS	genitourinary	0.00783915	0.0133882	1.00787	0.981767	1.03467	0.558194	46.4775	0.171661	FALSE	6647	704300	0.0093495
585.3	Chronic renal failure [CKD]	genitourinary	-0.00831862	0.00498246	0.991716	0.982078	1.00145	0.0950022	94.6489	1.53975e-05	TRUE	56137	660547	0.0783288
585.31	Renal dialysis	genitourinary	-0.0187834	0.0158643	0.981392	0.951346	1.01239	0.236411	0	0.679814	FALSE	4788	709349	0.0067046
585.32	End stage renal disease	genitourinary	-0.0245611	0.0125966	0.975738	0.951943	1.00013	0.0511969	0	0.53622	FALSE	7641	706208	0.0107039
585.33	Chronic Kidney Disease, Stage III	genitourinary	-0.00853701	0.00621456	0.991499	0.979496	1.00365	0.169532	92.4701	0.000268186	FALSE	34412	679833	0.0481795
585.34	Chronic Kidney Disease, Stage IV	genitourinary	-0.0207174	0.0119272	0.979496	0.956864	1.00266	0.0823886	0	0.618686	FALSE	8789	704620	0.0123197
585.4	Chronic kidney disease, Stage I or II	genitourinary	-0.0189499	0.0117028	0.981228	0.958978	1.004	0.105391	0	0.548258	FALSE	9092	699170	0.0128371
586	Other disorders of the kidney and ureters	genitourinary	0.0168353	0.00667197	1.01698	1.00377	1.03036	0.0116264	0.841167	0.315267	FALSE	28579	671499	0.0408226
586.1	Anatomical abnormatilies of kidney and ureters	genitourinary	0.0742038	0.0376785	1.07703	1.00036	1.15957	0.0489076	63.1919	0.0992974	FALSE	821	708663	0.00115718
586.12	Vesicoureteral reflux	genitourinary	0.101588	0.057642	1.10693	0.988677	1.23932	0.0780016	65.0176	0.0908878	FALSE	367	697792	0.000525668
586.2	Cyst of kidney, acquired	genitourinary	0.0290889	0.0108455	1.02952	1.00786	1.05163	0.00731587	0	0.860962	FALSE	10252	696987	0.0144958
586.4	Stricture/obstruction of ureter	genitourinary	0.00664561	0.0171145	1.00667	0.97346	1.04101	0.697792	0	0.37531	FALSE	3931	708265	0.00551955
587	Kidney replaced by transpant	genitourinary	-0.00767092	0.0201683	0.992358	0.953897	1.03237	0.703689	34.8722	0.215297	FALSE	2832	709468	0.00397585
588	Disorders resulting from impaired renal function	genitourinary	-0.0196734	0.0145385	0.980519	0.952973	1.00886	0.175993	0	0.498609	FALSE	6028	701137	0.00852418
588.1	Renal osteodystrophy	genitourinary	-0.00905135	0.0244558	0.990989	0.944609	1.03965	0.7113	0	0.775338	FALSE	2032	702109	0.00288579
588.2	Secondary hyperparathyroidism (of renal origin)	genitourinary	-0.0207189	0.0178064	0.979494	0.9459	1.01428	0.244601	0	0.473349	FALSE	4105	401419	0.0101227
589	Abnormal results of function study of kidney	genitourinary	0.00300227	0.028425	1.00301	0.948655	1.06047	0.915883	0	0.400989	FALSE	1594	706882	0.0022499
590	Pyelonephritis	genitourinary	0.0235841	0.014774	1.02386	0.994642	1.05395	0.110416	88.117	0.00372064	FALSE	5162	701525	0.00730451
591	Urinary tract infection	genitourinary	0.023083	0.00483	1.02335	1.01371	1.03309	1.76102e-06	78.0934	0.0326349	FALSE	56116	644023	0.0801498
592	Cystitis and urethritis	genitourinary	0.042665	0.0113381	1.04359	1.02065	1.06704	0.000167903	0	0.804231	FALSE	8935	693646	0.0127174
592.1	Cystitis	genitourinary	0.0434356	0.0121067	1.04439	1.0199	1.06947	0.000333563	0	0.831351	FALSE	7770	697003	0.0110248
592.11	Acute cystitis	genitourinary	0.0290199	0.0296459	1.02945	0.971334	1.09103	0.327637	0	0.345306	FALSE	1440	697503	0.00206025
592.12	Chronic cystitis	genitourinary	0.0543676	0.0258172	1.05587	1.00377	1.11068	0.0352158	0	0.350394	FALSE	1687	695495	0.00241974
592.13	Chronic interstitial cystitis	genitourinary	-0.00517008	0.0374695	0.994843	0.924401	1.07065	0.890255	0	0.716009	FALSE	867	693784	0.00124811
592.2	Urethritis and urethral syndrome	genitourinary	-0.000905583	0.0380112	0.999095	0.927367	1.07637	0.980993	0	0.704024	FALSE	960	690098	0.00138917
593	Hematuria	genitourinary	0.0168133	0.00529722	1.01696	1.00645	1.02757	0.00150364	74.9734	0.0456151	FALSE	44552	663369	0.0629336
593.1	Gross hematuria	genitourinary	0.0485945	0.0123354	1.04979	1.02472	1.07548	8.16716e-05	0	0.978831	FALSE	8712	391517	0.0217675
593.2	Microscopic hematuria	genitourinary	0.0145784	0.0104448	1.01469	0.994124	1.03567	0.16279	0	0.801516	FALSE	12466	376662	0.0320357
594	Urinary calculus	genitourinary	-0.0360504	0.00619602	0.964592	0.952949	0.976377	5.94458e-09	15.6789	0.27615	FALSE	33003	704725	0.044736
594.1	Calculus of kidney	genitourinary	-0.0420667	0.007122	0.958806	0.945515	0.972283	3.49264e-09	0	0.516925	FALSE	25130	710030	0.034183
594.2	Calculus of lower urinary tract	genitourinary	-0.000972796	0.0201948	0.999028	0.960257	1.03936	0.96158	0	0.508234	FALSE	2897	735653	0.00392255
594.3	Calculus of ureter	genitourinary	-0.0389147	0.0116295	0.961833	0.940157	0.984008	0.000819288	0	0.90952	FALSE	8840	731076	0.0119473
594.8	Renal colic	genitourinary	-0.0137527	0.019808	0.986341	0.948782	1.02539	0.487495	0	0.371331	FALSE	2849	736578	0.00385298
595	Hydronephrosis	genitourinary	-0.016679	0.0129411	0.983459	0.958828	1.00872	0.197453	0	0.859354	FALSE	7036	730469	0.00954027
596	Other disorders of bladder	genitourinary	0.0233959	0.00634174	1.02367	1.01103	1.03647	0.000224967	4.33413	0.306591	FALSE	30125	702327	0.041129
596.5	Functional disorders of bladder	genitourinary	0.0253178	0.0103407	1.02564	1.00506	1.04664	0.014351	0	0.454345	FALSE	11668	715336	0.0160494
597	Other disorders of urethra and urinary tract	genitourinary	0.0032618	0.0112443	1.00327	0.981398	1.02562	0.771752	82.0611	0.0182242	FALSE	8856	719640	0.0121566
597.1	Urethral stricture (not specified as infectious)	genitourinary	-0.0145364	0.0125605	0.985569	0.961602	1.01013	0.247145	0	0.670999	FALSE	7158	722653	0.00980802
597.2	Urinary complications NEC	genitourinary	0.000816602	0.0432363	1.00082	0.9195	1.08932	0.984931	16.6826	0.273276	FALSE	670	712038	0.000940076
598	Abnormal findings on examination of urine	genitourinary	0.0370494	0.0188895	1.03774	1.00003	1.07688	0.0498348	30.6145	0.229942	FALSE	3622	738125	0.00488307
599	Other symptoms/disorders or the urinary system	genitourinary	0.0126909	0.00437638	1.01277	1.00412	1.0215	0.00373339	56.1264	0.131113	FALSE	76194	619977	0.109447
599.1	Urinary obstruction	genitourinary	0.0249116	0.0253532	1.02522	0.975525	1.07746	0.325813	0	0.823611	FALSE	1967	709055	0.00276644
599.2	Retention of urine	genitourinary	0.0381252	0.00649351	1.03886	1.02572	1.05217	4.32447e-09	80.571	0.0232872	FALSE	28843	690019	0.0401231
599.3	Dysuria	genitourinary	0.014317	0.0108287	1.01442	0.993117	1.03618	0.186122	46.6874	0.17082	FALSE	10416	692060	0.0148276
599.4	Urinary incontinence	genitourinary	0.0182356	0.00746966	1.0184	1.0036	1.03342	0.014635	88.7225	0.00290336	FALSE	22988	687396	0.03236
599.5	Frequency of urination and polyuria	genitourinary	0.0150633	0.00685533	1.01518	1.00163	1.02891	0.0279986	0	0.732667	FALSE	27966	672043	0.0399509
599.6	Oliguria and anuria	genitourinary	-0.000621775	0.0465284	0.999378	0.912273	1.0948	0.989338	0	0.677212	FALSE	570	704497	0.000808434
599.8	Other symptoms involving urinary system	genitourinary	0.00588357	0.0171251	1.0059	0.972699	1.04024	0.731174	0	0.6394	FALSE	4528	699219	0.00643413
599.9	Other abnormality of urination	genitourinary	0.0186076	0.0108848	1.01878	0.997277	1.04075	0.0873581	0	0.901816	FALSE	11124	684096	0.0160007
610	Benign mammary dysplasias	genitourinary	0.0293433	0.0130274	1.02978	1.00382	1.05641	0.0242952	5.96347	0.302437	FALSE	6893	560498	0.0121486
610.4	Benign neoplasm of breast	genitourinary	0.031167	0.0209103	1.03166	0.990232	1.07482	0.136091	0	0.365121	FALSE	2534	563671	0.00447541
611	Abnormal findings on mammogram or breast exam	genitourinary	0.00894359	0.00968123	1.00898	0.990019	1.02831	0.355587	0	0.380142	FALSE	14751	715101	0.0202109
611.1	Abnormal mammogram	genitourinary	0.00560801	0.0139441	1.00562	0.978512	1.03349	0.687554	0	0.493855	FALSE	6778	387567	0.017188
611.3	Lump or mass in breast	genitourinary	0.00688417	0.0120213	1.00691	0.983461	1.03091	0.566872	51.5708	0.150728	FALSE	8738	717146	0.0120377
612	Breast conditions, congenital or relating to hormones	genitourinary	-0.0254869	0.0159317	0.974835	0.944866	1.00576	0.109651	76.6979	0.0383044	FALSE	4831	732992	0.00654764
612.2	Hypertrophy of breast (Gynecomastia)	genitourinary	-0.019848	0.0168229	0.980348	0.94855	1.01321	0.238074	65.6225	0.0880933	FALSE	4355	733899	0.00589905
613	Other nonmalignant breast conditions	genitourinary	-0.00953148	0.0125685	0.990514	0.966412	1.01522	0.448233	54.5841	0.137843	FALSE	7790	732170	0.0105276
613.1	Inflammatory disease of breast	genitourinary	-0.0651465	0.0297551	0.93693	0.883852	0.993196	0.0285661	66.6364	0.0834046	FALSE	1263	736369	0.00171224
613.5	Mastodynia	genitourinary	-0.0221376	0.0241982	0.978106	0.932799	1.02561	0.360272	0	0.487752	FALSE	2163	736883	0.00292675
613.7	Other signs and symptoms in breast	genitourinary	0.0340596	0.0269759	1.03465	0.981364	1.09082	0.206735	0	0.416814	FALSE	1611	721875	0.00222672
613.8	Other specified disorders of breast	genitourinary	-0.0229428	0.0276621	0.977318	0.925742	1.03177	0.40688	0	0.929219	FALSE	1523	692426	0.00219469
613.9	Breast disorder NOS	genitourinary	0.0413308	0.0429943	1.0422	0.957972	1.13383	0.336396	0	0.498164	FALSE	741	691723	0.00107009
637	Short gestation; low birth weight; and fetal growth retardation	pregnancy complications	0.00115421	0.0434502	1.00115	0.919425	1.09015	0.978807	84.0364	0.0123197	FALSE	647	551787	0.00117118
656	Other perinatal conditions of fetus or newborn	pregnancy complications	-0.0155292	0.0237381	0.984591	0.939831	1.03148	0.512991	34.2347	0.217535	FALSE	2453	737164	0.00331658
656.2	Respiratory conditions of fetus and newborn	pregnancy complications	0.0614506	0.042175	1.06338	0.979012	1.15501	0.145106	64.3636	0.0939053	FALSE	782	532050	0.00146763
656.3	Endocrine and metabolic disturbances of fetus and newborn	pregnancy complications	0.0135221	0.0425324	1.01361	0.932543	1.10173	0.750542	0	0.780547	FALSE	764	386786	0.00197136
656.8	Perinatal jaundice	pregnancy complications	-0.0451407	0.0506371	0.955863	0.865552	1.0556	0.372685	0	0.758082	FALSE	447	360363	0.00123888
681	Superficial cellulitis and abscess	dermatologic	0.0513445	0.00551822	1.05269	1.04136	1.06413	1.34576e-20	0	0.828893	FALSE	48572	662561	0.0683023
681.1	Cellulitis and abscess of fingers/toes	dermatologic	0.0996326	0.0125595	1.10476	1.0779	1.1323	2.14158e-15	0	0.827194	FALSE	8047	725199	0.0109745
681.2	Cellulitis and abscess of face/neck	dermatologic	0.00769967	0.0201365	1.00773	0.968732	1.0483	0.702184	0	0.93936	FALSE	3062	734019	0.00415422
681.3	Cellulitis and abscess of arm/hand	dermatologic	0.00283579	0.0167282	1.00284	0.970493	1.03626	0.865387	0	0.354117	FALSE	4612	722718	0.006341
681.5	Cellulitis and abscess of leg, except foot	dermatologic	0.0868539	0.0105084	1.09074	1.0685	1.11344	1.3945e-16	0	0.810003	FALSE	11906	712441	0.0164369
681.6	Cellulitis and abscess of foot, toe	dermatologic	0.217565	0.0232395	1.24305	1.1877	1.30097	7.83429e-21	0	0.570053	FALSE	2371	729378	0.00324018
681.7	Cellulitis and abscess of trunk	dermatologic	0.0360474	0.0148086	1.03671	1.00705	1.06724	0.0149239	0	0.650957	FALSE	5775	571583	0.0100025
686	Other local infections of skin and subcutaneous tissue	dermatologic	0.0627816	0.0136168	1.06479	1.03675	1.09359	4.01517e-06	68.2366	0.0760072	FALSE	6195	728481	0.00843229
686.1	Carbuncle and furuncle	dermatologic	0.0185909	0.0200535	1.01876	0.9795	1.0596	0.353893	26.226	0.244321	FALSE	3261	730601	0.00444361
686.2	Impetigo	dermatologic	-0.0168794	0.0473738	0.983262	0.896076	1.07893	0.721614	0	0.39871	FALSE	617	738297	0.000835009
686.3	Pilonidal cyst	dermatologic	-0.0446548	0.0359537	0.956328	0.891257	1.02615	0.214234	0	0.463893	FALSE	1070	732898	0.00145783
686.4	Pyogenic granuloma	dermatologic	0.0637189	0.0363932	1.06579	0.992418	1.14459	0.0799722	61.8954	0.105235	FALSE	970	735505	0.00131708
687	Symptoms affecting skin	dermatologic	0.0206842	0.0110892	1.0209	0.99895	1.04333	0.0621444	36.5653	0.209277	FALSE	10384	706287	0.0144892
687.1	Rash and other nonspecific skin eruption	dermatologic	0.00659567	0.00629735	1.00662	0.99427	1.01912	0.294928	0	0.464964	FALSE	34215	660973	0.0492169
687.4	Disturbance of skin sensation	dermatologic	-0.00166338	0.0064818	0.998338	0.985735	1.0111	0.797469	0	0.834818	FALSE	31572	672724	0.0448277
689	Disorder of skin and subcutaneous tissue NOS	dermatologic	0.0214411	0.00651057	1.02167	1.00872	1.03479	0.000990254	24.2638	0.250525	FALSE	29977	683652	0.0420064
690	Erythematosquamous dermatosis	dermatologic	-0.000931999	0.00797363	0.999068	0.983576	1.0148	0.906951	34.6052	0.216236	FALSE	20052	703257	0.0277226
690.1	Seborrheic dermatitis	dermatologic	-0.000540048	0.00799878	0.99946	0.983913	1.01525	0.946171	31.3138	0.227584	FALSE	19918	703742	0.027524
691	Congenital anomalies of skin	dermatologic	0.061825	0.0281475	1.06378	1.00668	1.12411	0.0280587	41.3466	0.191644	FALSE	1657	724035	0.00228334
694	Dyschromia and Vitiligo	dermatologic	0.0275531	0.010812	1.02794	1.00638	1.04995	0.0108224	0	0.805964	FALSE	10799	706914	0.0150464
694.1	Vitiligo	dermatologic	0.0480528	0.033984	1.04923	0.981616	1.12149	0.157368	0	0.3808	FALSE	1200	730266	0.00164054
694.2	Other dyschromia	dermatologic	0.0254145	0.0117382	1.02574	1.00241	1.04961	0.0303787	0	0.668779	FALSE	9164	708839	0.0127632
695	Erythematous conditions	dermatologic	0.0142411	0.00733202	1.01434	0.999871	1.02902	0.0520994	0	0.505389	FALSE	23761	695207	0.0330488
695.2	Bullous dermatoses	dermatologic	0.0335088	0.0393383	1.03408	0.957344	1.11696	0.394319	0	0.913997	FALSE	866	727173	0.0011895
695.3	Rosacea	dermatologic	0.0335139	0.012814	1.03408	1.00843	1.06038	0.00891174	0	0.336344	FALSE	7875	712049	0.0109387
695.4	Lupus (localized and systemic)	dermatologic	0.0436376	0.0186718	1.0446	1.00707	1.08354	0.0194346	0	0.971983	FALSE	3291	727057	0.00450607
695.41	Cutaneous lupus erythematosus	dermatologic	0.0121664	0.0336384	1.01224	0.947656	1.08123	0.717589	0	0.970052	FALSE	1114	724516	0.00153522
695.42	Systemic lupus erythematosus	dermatologic	0.0596639	0.0202115	1.06148	1.02025	1.10437	0.00315745	47.1635	0.168906	FALSE	2776	727519	0.0038012
695.7	Prurigo and Lichen	dermatologic	-0.0165673	0.0137832	0.983569	0.957354	1.0105	0.229365	0	0.992322	FALSE	6597	720460	0.00907357
695.8	Other specified erythematous conditions	dermatologic	-0.0135793	0.0197227	0.986512	0.949106	1.02539	0.491131	0	0.636848	FALSE	3275	722155	0.00451456
695.9	Unspecified erythematous condition	dermatologic	0.0334619	0.0279187	1.03403	0.978967	1.09219	0.230704	0	0.369332	FALSE	1437	727833	0.00197046
696	Psoriasis and related disorders	dermatologic	-0.0156171	0.00921151	0.984504	0.966889	1.00244	0.0900012	0	0.389927	FALSE	14384	712278	0.0197946
696.3	Pityriasis	dermatologic	-0.0338068	0.0655085	0.966758	0.85027	1.09921	0.605807	0	0.958342	FALSE	369	716904	0.000514448
696.4	Psoriasis	dermatologic	-0.013735	0.00936679	0.986359	0.968416	1.00463	0.142554	0	0.519181	FALSE	13887	713544	0.0190905
696.41	Psoriasis vulgaris	dermatologic	-0.0157694	0.00996189	0.984354	0.965321	1.00376	0.113427	0	0.88738	FALSE	12445	714197	0.0171267
696.42	Psoriatic arthropathy	dermatologic	-0.0120789	0.0190912	0.987994	0.951708	1.02566	0.526934	40.3724	0.195313	FALSE	3230	724614	0.00443776
697	Sarcoidosis	dermatologic	0.0412497	0.0195285	1.04211	1.00298	1.08277	0.0346625	0	0.889701	FALSE	3101	728965	0.00423596
698	Pruritus and related conditions	dermatologic	-0.0127712	0.0115905	0.98731	0.965134	1.01	0.27052	61.6104	0.106536	FALSE	9373	725594	0.012753
700	Corns and callosities	dermatologic	0.142846	0.00853122	1.15355	1.13442	1.173	6.27835e-63	86.5741	0.00634973	FALSE	19425	709666	0.0266428
701	Other hypertrophic and atrophic conditions of skin	dermatologic	0.0278922	0.010363	1.02828	1.00761	1.04938	0.0071125	68.5009	0.0747873	FALSE	9876	434203	0.0222393
701.1	Keratoderma, acquired	dermatologic	0.11609	0.0134689	1.1231	1.09384	1.15314	6.7475e-18	0	0.397462	FALSE	7522	720775	0.0103282
701.2	Scar conditions and fibrosis of skin	dermatologic	0.00229271	0.0126918	1.0023	0.97767	1.02754	0.856646	0	0.448171	FALSE	7151	728237	0.00972412
701.3	Circumscribed scleroderma	dermatologic	0.0369878	0.0297552	1.03768	0.978895	1.1	0.213841	0	0.541113	FALSE	1288	727806	0.00176658
701.4	Keloid scar	dermatologic	-0.00247549	0.0218373	0.997528	0.955734	1.04115	0.909745	0	0.76896	FALSE	2655	736113	0.00359382
701.5	Abnormal granulation tissue	dermatologic	0.0333875	0.0339725	1.03395	0.967348	1.10514	0.325716	0	0.461019	FALSE	1014	736228	0.0013754
701.6	Acquired acanthosis nigricans	dermatologic	-0.00817477	0.0492821	0.991859	0.900535	1.09244	0.868254	0	0.819926	FALSE	544	735687	0.000738899
702	Degenerative skin conditions and other dermatoses	dermatologic	0.0164283	0.00493608	1.01656	1.00678	1.02645	0.000874069	0	0.514619	FALSE	71962	640578	0.100994
702.1	Actinic keratosis	dermatologic	0.0143571	0.00605556	1.01446	1.00249	1.02657	0.0177447	20.2875	0.262693	FALSE	44625	678806	0.0616852
702.2	Seborrheic keratosis	dermatologic	0.0256358	0.0058446	1.02597	1.01428	1.03779	1.15328e-05	0	0.878279	FALSE	45200	668707	0.0633136
703	Diseases of nail, NOS	dermatologic	0.0672034	0.00782252	1.06951	1.05324	1.08604	8.62027e-18	0	0.898912	FALSE	23792	705687	0.0326151
703.1	Ingrowing nail	dermatologic	0.0235008	0.00924629	1.02378	1.00539	1.0425	0.0110333	0	0.674398	FALSE	15756	721619	0.0213677
704	Diseases of hair and hair follicles	dermatologic	0.0219099	0.0104467	1.02215	1.00144	1.0433	0.0359672	81.5567	0.0198843	FALSE	11955	719088	0.0163533
704.1	Alopecia	dermatologic	-0.0191042	0.0184189	0.981077	0.946292	1.01714	0.299638	68.4527	0.0750097	FALSE	3683	736862	0.00497336
704.11	Alopecia Areata	dermatologic	-0.0103837	0.0389098	0.98967	0.917002	1.0681	0.789572	0	0.521232	FALSE	909	737082	0.00123172
704.8	Other specified diseases of hair and hair follicles	dermatologic	0.0429061	0.0142433	1.04384	1.0151	1.07339	0.00259216	0	0.994424	FALSE	6510	725805	0.00888962
705	Disorders of sweat glands	dermatologic	0.0436033	0.020229	1.04457	1.00396	1.08682	0.0311235	0	0.822332	FALSE	3070	729109	0.00419296
705.1	Dyshidrosis	dermatologic	0.0353815	0.0338758	1.03601	0.969462	1.10714	0.296278	18.7736	0.267188	FALSE	1209	726137	0.00166221
705.3	Hidradenitis	dermatologic	0.0378351	0.0290075	1.03856	0.981161	1.09932	0.192124	0	0.520442	FALSE	1552	734097	0.0021097
705.8	Hyperhidrosis	dermatologic	0.00324599	0.0258529	1.00325	0.953682	1.0554	0.900083	0	0.993804	FALSE	1928	401323	0.00478114
706	Diseases of sebaceous glands	dermatologic	0.0323153	0.00528149	1.03284	1.02221	1.04359	9.44065e-10	0	0.873823	FALSE	48855	665587	0.068382
706.1	Acne	dermatologic	0.0213935	0.01363	1.02162	0.994693	1.04928	0.116511	0	0.770761	FALSE	7023	722366	0.00962861
706.2	Sebaceous cyst	dermatologic	0.0450979	0.00654239	1.04613	1.0328	1.05963	5.45608e-12	0	0.564496	FALSE	29142	699407	0.0400001
706.8	Other specified diseases of sebaceous glands	dermatologic	0.0245458	0.0106858	1.02485	1.00361	1.04654	0.0216159	71.5141	0.0609807	FALSE	12084	699843	0.0169737
707	Chronic ulcer of skin	dermatologic	0.128052	0.00777222	1.13661	1.11943	1.15406	5.49235e-61	87.8623	0.00410048	FALSE	20664	720767	0.0278704
707.1	Decubitus ulcer	dermatologic	0.0853543	0.0116739	1.0891	1.06447	1.11431	2.64114e-13	39.0453	0.200248	FALSE	8585	735238	0.0115417
707.2	Chronic ulcer of leg or foot	dermatologic	0.175457	0.00989999	1.19179	1.16889	1.21514	2.79023e-70	43.4303	0.183663	FALSE	12853	729419	0.0173158
707.3	Chronic ulcer of unspecified site	dermatologic	0.171037	0.0216616	1.18653	1.13721	1.238	2.88336e-15	55.5176	0.13378	FALSE	2798	728346	0.00382688
709	Diffuse diseases of connective tissue	dermatologic	0.0574658	0.0159621	1.05915	1.02653	1.09281	0.000318039	0	0.999558	FALSE	4416	726018	0.00604572
709.2	Sicca syndrome	dermatologic	0.0500606	0.0236595	1.05133	1.0037	1.10124	0.0343549	0	0.90357	FALSE	2039	722753	0.00281322
709.3	Systemic sclerosis	dermatologic	-0.0010189	0.0370547	0.998982	0.929002	1.07423	0.978063	0	0.512635	FALSE	842	728413	0.0011546
709.4	Polymyositis	dermatologic	0.084281	0.0719882	1.08793	0.94477	1.25279	0.241695	0	0.549939	FALSE	314	725694	0.000432502
709.6	Other specified diffuse diseases of connective tissue	dermatologic	0.0283953	0.0509433	1.0288	0.931041	1.13683	0.577262	0	0.860366	FALSE	499	717896	0.000694604
709.7	Unspecified diffuse connective tissue disease	dermatologic	0.090902	0.0383747	1.09516	1.01581	1.18071	0.017846	0	0.639479	FALSE	833	730080	0.00113967
710	Osteomyelitis, periostitis, and other infections involving bone	musculoskeletal	0.136108	0.013072	1.14581	1.11682	1.17554	2.18225e-25	60.6316	0.110987	FALSE	7368	728642	0.0100107
710.1	Osteomyelitis	musculoskeletal	0.149782	0.0135028	1.16158	1.13124	1.19273	1.36141e-28	0	0.523811	FALSE	6924	730795	0.00938569
710.11	Acute osteomyelitis	musculoskeletal	0.192204	0.0211862	1.21192	1.16262	1.2633	1.16714e-19	0	0.88895	FALSE	2911	728413	0.00398045
710.12	Chronic osteomyelitis	musculoskeletal	0.181104	0.0196956	1.19854	1.15315	1.24571	3.74465e-20	65.818	0.0871891	FALSE	3338	730680	0.00454757
710.19	Unspecified osteomyelitis	musculoskeletal	0.152963	0.0160671	1.16528	1.12916	1.20256	1.72774e-21	0	0.804131	FALSE	4862	733289	0.00658673
711	Arthropathy associated with infections	musculoskeletal	0.0653063	0.0232211	1.06749	1.01999	1.11719	0.00491771	0	0.465551	FALSE	2400	735476	0.00325258
711.1	Pyogenic arthritis	musculoskeletal	0.0995944	0.0289386	1.10472	1.04381	1.16919	0.000578332	0	0.773412	FALSE	1565	736778	0.00211961
713	Arthropathy associated with other disorders classified elsewhere	musculoskeletal	0.179825	0.0283999	1.19701	1.1322	1.26553	2.42152e-10	0	0.540173	FALSE	1601	734339	0.00217545
713.5	Arthropathy associated with neurological disorders	musculoskeletal	0.256299	0.0328859	1.29214	1.21148	1.37817	6.51328e-15	0	0.556528	FALSE	1187	731538	0.00161998
714	Rheumatoid arthritis and other inflammatory polyarthropathies	musculoskeletal	-0.00627	0.00846446	0.99375	0.977399	1.01037	0.458848	47.0005	0.169562	FALSE	16423	722036	0.0222396
714.1	Rheumatoid arthritis	musculoskeletal	-0.00890627	0.00953773	0.991133	0.972778	1.00984	0.35041	54.9097	0.13643	FALSE	12829	727492	0.017329
715	Other inflammatory spondylopathies	musculoskeletal	-0.00606987	0.0132595	0.993949	0.96845	1.02012	0.647114	53.247	0.143605	FALSE	6877	727615	0.00936293
715.1	Sacroiliitis NEC	musculoskeletal	-0.00665298	0.0187242	0.993369	0.957574	1.0305	0.722355	0	0.755776	FALSE	3589	728735	0.00490084
715.2	Ankylosing spondylitis	musculoskeletal	-0.0108884	0.026837	0.989171	0.938485	1.04259	0.684946	16.3791	0.274148	FALSE	1672	732548	0.00227725
716	Other arthropathies	musculoskeletal	0.0184242	0.00699017	1.01859	1.00473	1.03265	0.00839575	84.0691	0.0122309	FALSE	29234	679306	0.0412595
716.1	Unspecified polyarthropathy or polyarthritis	musculoskeletal	-0.0326223	0.0453144	0.967904	0.885647	1.0578	0.47158	35.7945	0.212032	FALSE	702	386455	0.00181322
716.2	Unspecified monoarthritis	musculoskeletal	0.0182321	0.0323787	1.0184	0.955779	1.08512	0.573374	74.4881	0.0477222	FALSE	1342	724288	0.00184943
716.9	Arthropathy NOS	musculoskeletal	0.0172277	0.00793166	1.01738	1.00168	1.03332	0.0298547	78.5969	0.0306543	FALSE	22070	690980	0.0309515
717	Polymyalgia Rheumatica	musculoskeletal	0.0122363	0.0155538	1.01231	0.981917	1.04365	0.431453	0	0.461895	FALSE	4604	744887	0.00614284
720	Spinal stenosis	musculoskeletal	0.028154	0.00680402	1.02855	1.01493	1.04236	3.50569e-05	37.7972	0.204823	FALSE	29823	698468	0.0409493
720.1	Spinal stenosis of lumbar region	musculoskeletal	0.0371698	0.00872141	1.03787	1.02028	1.05576	2.02689e-05	0	0.874245	FALSE	17858	554957	0.0311759
721	Spondylosis and allied disorders	musculoskeletal	0.0125399	0.00562003	1.01262	1.00153	1.02383	0.0256625	0	0.323116	FALSE	45883	669260	0.0641592
721.1	Spondylosis without myelopathy	musculoskeletal	0.0113473	0.00582477	1.01141	0.999931	1.02302	0.0514009	20.1142	0.263211	FALSE	42204	673093	0.0590021
721.2	Spondylosis with myelopathy	musculoskeletal	-0.0029963	0.0174403	0.997008	0.963504	1.03168	0.863592	38.2787	0.203066	FALSE	4226	731760	0.00574196
721.8	Other allied disorders of spine	musculoskeletal	0.0938197	0.0416709	1.09836	1.01222	1.19183	0.0243575	0	0.362337	FALSE	793	719397	0.0011011
722	Intervertebral disc disorders	musculoskeletal	0.0174399	0.0052268	1.01759	1.00722	1.02807	0.000847985	0	0.89516	FALSE	56043	658864	0.078392
722.1	Displacement of intervertebral disc	musculoskeletal	0.0445804	0.0100583	1.04559	1.02518	1.06641	9.32824e-06	0	0.358271	FALSE	13074	706743	0.0181629
722.6	Degeneration of intervertebral disc	musculoskeletal	0.0132112	0.00605858	1.0133	1.00134	1.0254	0.0292145	0	0.93345	FALSE	40380	665820	0.0571793
722.7	Intervertebral disc disorder with myelopathy	musculoskeletal	0.0201693	0.0214523	1.02037	0.978361	1.06419	0.347119	0	0.62915	FALSE	2878	727031	0.00394296
722.8	Postlaminectomy syndrome	musculoskeletal	0.0350992	0.0183135	1.03572	0.999206	1.07357	0.0552923	0	0.727052	FALSE	3810	727672	0.0052086
722.9	Other and unspecified disc disorder	musculoskeletal	0.0303404	0.0150156	1.03081	1.00091	1.06159	0.0433224	0	0.533851	FALSE	5566	729816	0.00756886
723	Other disorders of cervical region	musculoskeletal	-0.0333001	0.0207998	0.967248	0.928609	1.00749	0.109381	0	0.392649	FALSE	2814	734071	0.00381878
723.1	Torticollis	musculoskeletal	0.00609743	0.0491807	1.00612	0.913662	1.10793	0.901331	22.7227	0.255305	FALSE	593	739366	0.000801396
724	Other and unspecified disorders of back	musculoskeletal	9.74759e-05	0.0114113	1.0001	0.977978	1.02272	0.993185	0	0.335537	FALSE	9967	716141	0.0137266
724.1	Disorders of sacrum	musculoskeletal	0.0058544	0.0223891	1.00587	0.962686	1.05099	0.793719	0	0.802439	FALSE	2505	732828	0.00340662
724.2	Disorders of coccyx	musculoskeletal	0.00634498	0.0336624	1.00637	0.942111	1.075	0.850494	0	0.605511	FALSE	1038	729966	0.00141996
724.8	Other symptoms referable to back	musculoskeletal	0.00431897	0.0195406	1.00433	0.966591	1.04354	0.825073	0	0.84321	FALSE	3419	724560	0.00469656
724.9	Other unspecified back disorders	musculoskeletal	-0.00753431	0.0209721	0.992494	0.952525	1.03414	0.719406	35.3775	0.213513	FALSE	3098	725317	0.00425307
726	Peripheral enthesopathies and allied syndromes	musculoskeletal	-0.00113494	0.00414781	0.998866	0.990778	1.00702	0.784373	91.0983	0.000803195	FALSE	89874	607229	0.128925
726.1	Enthesopathy	musculoskeletal	-0.000370575	0.00570138	0.999629	0.988521	1.01086	0.948176	82.7411	0.0160798	FALSE	40761	659829	0.058181
726.2	Synoviopathy	musculoskeletal	-0.0343903	0.0181696	0.966194	0.932392	1.00122	0.0583933	0	0.362852	FALSE	3800	712021	0.00530859
726.3	Bursitis	musculoskeletal	0.0604909	0.0113698	1.06236	1.03895	1.0863	1.03595e-07	0	0.612821	FALSE	10000	698647	0.0141114
726.4	Calcaneal spur; Exostosis NOS	musculoskeletal	0.0531303	0.0123689	1.05457	1.02931	1.08044	1.74319e-05	0	0.815896	FALSE	8481	701309	0.0119486
727	Other disorders of synovium, tendon, and bursa	musculoskeletal	-0.0178296	0.00529977	0.982328	0.972177	0.992585	0.0007676	0	0.590935	FALSE	47905	655031	0.0681499
727.1	Synovitis and tenosynovitis	musculoskeletal	-0.0409596	0.00875977	0.959868	0.943529	0.97649	2.9271e-06	0	0.980052	FALSE	17259	689761	0.0244109
727.2	Bursitis disorders	musculoskeletal	0.00460149	0.0187574	1.00461	0.968349	1.04223	0.806212	0	0.612704	FALSE	3780	695504	0.00540553
727.4	Ganglion and cyst of synovium, tendon, and bursa	musculoskeletal	0.000650436	0.0113938	1.00065	0.978552	1.02325	0.954476	0	0.61897	FALSE	9199	708531	0.0128168
727.5	Rupture of synovium	musculoskeletal	0.0806589	0.0240826	1.084	1.03402	1.13639	0.000810294	16.1134	0.274909	FALSE	2108	715663	0.00293687
727.6	Rupture of tendon, nontraumatic	musculoskeletal	-0.0365918	0.00925379	0.96407	0.946742	0.981715	7.67749e-05	77.5785	0.0346973	FALSE	14101	705772	0.0195882
727.7	Contracture of tendon (sheath)	musculoskeletal	0.111197	0.0413043	1.11762	1.0307	1.21185	0.0070994	0	0.564836	FALSE	750	704610	0.00106329
728	Disorders of muscle, ligament, and fascia	musculoskeletal	-0.0210899	0.0294938	0.979131	0.924135	1.0374	0.47457	53.8844	0.140867	FALSE	1428	714615	0.00199429
728.2	Laxity of ligament or hypermobility syndrome	musculoskeletal	0.115155	0.0409561	1.12205	1.0355	1.21583	0.00492844	0	0.975774	FALSE	732	712805	0.00102588
728.7	Fasciitis	musculoskeletal	0.0391299	0.00671879	1.03991	1.0263	1.05369	5.74723e-09	0	0.334954	FALSE	29880	678133	0.0422026
728.71	Contracture of palmar fascia [Dupuytren's disease]	musculoskeletal	0.0819468	0.0126413	1.0854	1.05884	1.11263	9.02332e-11	78.2851	0.0318765	FALSE	7251	704924	0.0101815
729	Other disorders of soft tissues	musculoskeletal	0.0171931	0.0158822	1.01734	0.986161	1.04951	0.279013	0	0.385763	FALSE	4992	703131	0.00704962
729.1	Rheumatism, unspecified and fibrositis	musculoskeletal	-0.044204	0.0303424	0.956759	0.901519	1.01538	0.145161	1.42114	0.313847	FALSE	1357	701046	0.00193194
729.3	Panniculitis	musculoskeletal	0.0895606	0.0651546	1.09369	0.962578	1.24267	0.16926	0	0.33207	FALSE	335	703953	0.000475658
731	Osteitis deformans and osteopathies associated with other disorders classified elsewhere	musculoskeletal	0.0909526	0.0320085	1.09522	1.02862	1.16613	0.00449004	84.4319	0.0112626	FALSE	1305	721110	0.00180644
732	Osteochondropathies	musculoskeletal	0.00603905	0.0292291	1.00606	0.950042	1.06538	0.836314	0	0.950266	FALSE	1437	729305	0.00196649
732.7	Osteochondritis dissecans	musculoskeletal	-0.0524548	0.0592473	0.948897	0.844866	1.06574	0.375967	0	0.906112	FALSE	404	711335	0.000567624
733	Other disorders of bone and cartilage	musculoskeletal	0.00448976	0.0127694	1.0045	0.979672	1.02996	0.725136	0	0.943352	FALSE	8171	712313	0.011341
733.2	Cyst of bone	musculoskeletal	-0.0346355	0.0519687	0.965957	0.872413	1.06953	0.505112	0	0.97635	FALSE	514	724290	0.000709157
733.4	Aseptic necrosis of bone	musculoskeletal	0.024769	0.0230761	1.02508	0.979749	1.07251	0.283108	70.4581	0.0657911	FALSE	2356	724767	0.00324017
733.6	Costochondritis	musculoskeletal	-0.0103296	0.0374086	0.989724	0.919754	1.06502	0.782449	57.412	0.125438	FALSE	909	726381	0.00124985
733.8	Malunion and nonunion of fracture	musculoskeletal	0.0565085	0.0262426	1.05814	1.00509	1.11398	0.0312945	91.1692	0.000765125	FALSE	1826	403615	0.00450374
733.9	Chondromalacia	musculoskeletal	-0.035158	0.0487355	0.965453	0.8775	1.06222	0.470661	38.1407	0.20357	FALSE	654	725214	0.00090099
735	Acquired foot deformities	musculoskeletal	0.0591115	0.0050083	1.06089	1.05053	1.07136	3.77921e-32	97.9914	1.71534e-12	TRUE	56292	670561	0.0774462
735.1	Flat foot	musculoskeletal	0.0294136	0.0102064	1.02985	1.00945	1.05066	0.00395301	0	0.854668	FALSE	13242	712452	0.0182474
735.2	Acquired toe deformities	musculoskeletal	0.0921967	0.00681272	1.09658	1.08204	1.11132	9.98337e-42	96.9779	8.79942e-09	TRUE	28163	701075	0.0386198
735.21	Hammer toe (acquired)	musculoskeletal	0.158733	0.00904198	1.17203	1.15144	1.19298	5.43436e-69	95.8334	9.63216e-07	TRUE	15923	714702	0.0217937
735.23	Hallux rigidus	musculoskeletal	-0.00808168	0.01321	0.991951	0.966598	1.01797	0.540679	84.444	0.011231	FALSE	7103	726003	0.00968891
735.3	Hallux valgus (Bunion)	musculoskeletal	0.0186399	0.00768133	1.01881	1.00359	1.03427	0.0152392	95.3189	3.80168e-06	TRUE	20981	714157	0.0285402
736	Other acquired deformities of limbs	musculoskeletal	0.0312287	0.0131386	1.03172	1.00549	1.05863	0.0174607	36.6406	0.209006	FALSE	7548	719899	0.010376
736.2	Acquired deformities of finger	musculoskeletal	0.00887824	0.0287781	1.00892	0.953586	1.06746	0.757697	0	0.491097	FALSE	1523	733315	0.00207257
736.4	Genu valgum or varum (acquired)	musculoskeletal	0.0562888	0.0405461	1.0579	0.977087	1.1454	0.165056	44.3275	0.18017	FALSE	884	710807	0.00124211
736.6	Unequal leg length (acquired)	musculoskeletal	0.0144858	0.0229797	1.01459	0.969908	1.06133	0.52845	0	0.96666	FALSE	2570	383498	0.00665686
737	Curvature of spine	musculoskeletal	0.0628209	0.0148096	1.06484	1.03437	1.0962	2.21647e-05	36.7129	0.208746	FALSE	5360	725152	0.00733732
737.1	Kyphosis (acquired)	musculoskeletal	0.101975	0.0411927	1.10736	1.02147	1.20047	0.0133031	0	0.604993	FALSE	786	720519	0.00108969
737.3	Kyphoscoliosis and scoliosis	musculoskeletal	0.0674109	0.0163185	1.06973	1.03606	1.1045	3.61252e-05	0	0.326748	FALSE	4354	727790	0.00594692
738	Other acquired musculoskeletal deformity	musculoskeletal	0.0104881	0.0126803	1.01054	0.985738	1.03597	0.408169	76.4807	0.039208	FALSE	7887	718615	0.0108561
738.4	Acquired spondylolisthesis	musculoskeletal	-0.0183016	0.0180443	0.981865	0.947747	1.01721	0.310459	0	0.746113	FALSE	3916	717866	0.00542546
739	Contracture of joint	musculoskeletal	0.0984674	0.0241869	1.10348	1.05239	1.15705	4.67912e-05	0	0.91982	FALSE	2113	721158	0.00292145
740	Osteoarthrosis	musculoskeletal	0.0230636	0.00311963	1.02333	1.01709	1.02961	1.43467e-13	32.7559	0.222664	FALSE	184486	527133	0.259248
740.1	Osteoarthritis; localized	musculoskeletal	0.03062	0.00349287	1.03109	1.02406	1.03818	1.84428e-18	15.13	0.277708	FALSE	122663	579536	0.174684
740.11	Osteoarthrosis, localized, primary	musculoskeletal	0.0298469	0.00471735	1.0303	1.02081	1.03987	2.49878e-10	0	0.961727	FALSE	64744	606213	0.096495
740.12	Osteoarthrosis, localized, secondary	musculoskeletal	0.0267926	0.0131869	1.02715	1.00095	1.05405	0.0421784	0	0.776224	FALSE	7420	670056	0.0109524
740.2	Osteoarthrosis, generalized	musculoskeletal	-0.00328904	0.00761802	0.996716	0.981945	1.01171	0.665926	75.7706	0.0421988	FALSE	20705	660562	0.0303919
740.3	Osteoarthrosis involving more than one site, but not specified as generalized	musculoskeletal	0.0541754	0.0227372	1.05567	1.00966	1.10378	0.0171873	0	0.668275	FALSE	2586	669804	0.00384598
740.9	Osteoarthrosis NOS	musculoskeletal	0.0200016	0.00390291	1.0202	1.01243	1.02804	2.97856e-07	0	0.370626	FALSE	107112	570059	0.158176
741	Symptoms and disorders of the joints	musculoskeletal	0.0467225	0.0062648	1.04783	1.03504	1.06078	8.78856e-14	0	0.335724	FALSE	35805	677227	0.0502151
741.2	Stiffness of joint	musculoskeletal	-0.00703342	0.0153165	0.992991	0.963625	1.02325	0.646087	9.42639	0.293374	FALSE	5192	732826	0.00703506
741.3	Difficulty in walking	musculoskeletal	0.0360226	0.00947974	1.03668	1.0176	1.05612	0.000144723	0	0.494472	FALSE	14970	717935	0.0204256
741.4	Joint effusions	musculoskeletal	0.0965477	0.0132189	1.10136	1.07319	1.13027	2.79882e-13	0	0.460241	FALSE	7231	722881	0.00990396
742	Derangement of joint, non-traumatic	musculoskeletal	0.019624	0.0128327	1.01982	0.994488	1.04579	0.12621	0	0.368854	FALSE	7798	727031	0.010612
742.2	Pathological, developmental or recurrent dislocation	musculoskeletal	-0.0636569	0.0375335	0.938327	0.871777	1.00996	0.089885	0	0.384765	FALSE	943	735076	0.00128122
742.9	Other derangement of joint	musculoskeletal	0.0187911	0.0146904	1.01897	0.990048	1.04873	0.200846	0.0284646	0.317242	FALSE	5962	729240	0.00810934
743	Osteoporosis, osteopenia and pathological fracture	musculoskeletal	-0.021151	0.00739052	0.979071	0.964991	0.993356	0.00421106	81.2024	0.0210841	FALSE	26962	705958	0.0367871
743.1	Osteoporosis	musculoskeletal	-0.0550239	0.00987228	0.946462	0.928325	0.964954	2.49562e-08	0	0.605245	FALSE	14290	719157	0.0194833
743.11	Osteoporosis NOS	musculoskeletal	-0.058784	0.0103436	0.94291	0.923987	0.962221	1.3227e-08	0	0.771385	FALSE	13020	569069	0.0223677
743.12	Senile osteoporosis	musculoskeletal	-0.0606325	0.0321932	0.941169	0.883618	1.00247	0.0596472	26.0933	0.244744	FALSE	1093	382717	0.00284776
743.13	Other specified osteoporosis	musculoskeletal	-0.000571896	0.026441	0.999428	0.948954	1.05259	0.982744	0	0.610775	FALSE	1641	735847	0.00222512
743.2	Pathologic fracture	musculoskeletal	0.0524968	0.0188252	1.0539	1.01572	1.09351	0.00529299	0	0.606201	FALSE	3483	732006	0.00473562
743.21	Pathologic fracture of vertebrae	musculoskeletal	0.0666315	0.038782	1.0689	0.990664	1.15332	0.085778	2.52505	0.311123	FALSE	842	715843	0.00117485
743.4	Stress fracture	musculoskeletal	0.0600976	0.0402214	1.06194	0.981439	1.14904	0.135131	47.8983	0.165931	FALSE	839	730549	0.00114713
743.9	Osteopenia or other disorder of bone and cartilage	musculoskeletal	-0.0144739	0.0105513	0.98563	0.965457	1.00623	0.17014	84.8455	0.0102052	FALSE	12162	723905	0.016523
745	Pain in joint	musculoskeletal	0.00926077	0.00409296	1.0093	1.00124	1.01743	0.0236597	0	0.901108	FALSE	205906	497691	0.292648
747	Cardiac and circulatory congenital anomalies	congenital anomalies	0.0108969	0.0125838	1.01096	0.986327	1.0362	0.38652	0	0.45742	FALSE	7234	737902	0.00970829
747.1	Cardiac congenital anomalies	congenital anomalies	0.0153402	0.0137831	1.01546	0.988394	1.04326	0.265721	30.8169	0.229261	FALSE	5965	740400	0.00799207
747.11	Cardiac shunt/ heart septal defect	congenital anomalies	0.0066009	0.0186114	1.00662	0.970565	1.04402	0.722838	69.6469	0.0695097	FALSE	3184	744311	0.00425956
747.12	Valvular heart disease/ heart chambers	congenital anomalies	0.00834711	0.0244023	1.00838	0.961289	1.05778	0.732304	0	0.924178	FALSE	1890	733692	0.00256939
747.13	Congenital anomalies of great vessels	congenital anomalies	0.0232882	0.0324439	1.02356	0.960501	1.09076	0.472881	0	0.366409	FALSE	1116	742224	0.00150133
747.2	Congenital anomalies of peripheral vascular system	congenital anomalies	-0.0283524	0.0339298	0.972046	0.909506	1.03889	0.403368	9.38442	0.293485	FALSE	1117	743756	0.00149958
748	Anomalies of respiratory system, congenital	congenital anomalies	0.0243685	0.0510542	1.02467	0.927098	1.13251	0.633144	0	0.370873	FALSE	501	746726	0.000670479
749	Congenital anomalies of face and neck	congenital anomalies	0.0616999	0.0307711	1.06364	1.00139	1.12977	0.0449498	0	0.882252	FALSE	1231	748400	0.00164214
750	Digestive congenital anomalies	congenital anomalies	0.024766	0.0200675	1.02508	0.98554	1.0662	0.217154	0	0.357681	FALSE	2851	741880	0.00382823
750.1	Upper gastrointestinal congenital anomalies	congenital anomalies	0.0211481	0.0305777	1.02137	0.961959	1.08446	0.489176	0	0.390077	FALSE	1269	742524	0.00170612
750.2	Lower gastrointestinal congenital anomalies	congenital anomalies	0.026411	0.0279326	1.02676	0.972062	1.08454	0.344389	0	0.590846	FALSE	1517	744695	0.00203293
750.21	Congenital anomalies of intestine	congenital anomalies	0.0640397	0.0392339	1.06613	0.987225	1.15135	0.102626	0	0.912658	FALSE	760	725400	0.0010466
750.22	Congenital anomaly of gallbladder, bile ducts, liver, pancreas	congenital anomalies	-0.0178573	0.0422093	0.982301	0.904307	1.06702	0.672248	0	0.447447	FALSE	720	741330	0.000970285
751	Genitourinary congenital anomalies	congenital anomalies	0.00196797	0.0124978	1.00197	0.977725	1.02682	0.874878	2.16606	0.312012	FALSE	7647	733599	0.0103164
751.1	Congenital anomalies of genital organs	congenital anomalies	0.0069765	0.0247203	1.007	0.959374	1.05699	0.777777	0	0.623973	FALSE	1894	737722	0.00256079
751.2	Congenital anomalies of urinary system	congenital anomalies	-0.00321429	0.0148073	0.996791	0.968278	1.02614	0.82815	44.9738	0.177633	FALSE	5513	737971	0.00741509
751.21	Cystic kidney disease	congenital anomalies	-0.00376134	0.0171444	0.996246	0.963326	1.03029	0.826345	0	0.858372	FALSE	4235	738066	0.00570523
751.22	Other specified congenital anomalies of kidney	congenital anomalies	-0.0149612	0.0332961	0.98515	0.922913	1.05158	0.653189	84.8463	0.0102034	FALSE	1070	746577	0.00143116
752	Nervous system congenital anomalies	congenital anomalies	-0.0375186	0.0247537	0.963176	0.917562	1.01106	0.1296	0	0.831526	FALSE	1815	746882	0.00242421
752.1	Neural tube defects	congenital anomalies	-0.0485976	0.0318741	0.952564	0.894876	1.01397	0.127341	0	0.994883	FALSE	1121	740741	0.00151106
752.11	Spina bifida	congenital anomalies	-0.0679001	0.0453808	0.934354	0.854837	1.02127	0.134593	0	0.456728	FALSE	581	737003	0.000787707
752.2	Other specified congenital anomalies of nervous system	congenital anomalies	-0.0508144	0.0414521	0.950455	0.876289	1.0309	0.220252	0	0.435951	FALSE	701	745096	0.000939934
753	Congenital anomalies of the eye	congenital anomalies	-0.0116121	0.0332892	0.988455	0.926022	1.0551	0.727221	0	0.800261	FALSE	1143	745130	0.00153161
754	Congenital musculoskeletal deformities of spine	congenital anomalies	-0.039951	0.0255429	0.960837	0.913918	1.01016	0.1178	20.6233	0.261686	FALSE	1907	741227	0.00256616
754.2	Spondylolisthesis, congenital	congenital anomalies	-0.0688001	0.0363012	0.933513	0.869402	1.00235	0.0580585	0	0.453543	FALSE	1004	723598	0.00138559
755	Congenital anomalies of limbs	congenital anomalies	0.0715614	0.0116794	1.07418	1.04987	1.09906	8.94755e-10	67.8702	0.0776995	FALSE	9684	728841	0.0131126
755.1	Congenital deformities of feet	congenital anomalies	0.0792726	0.0124392	1.0825	1.05643	1.10922	1.85599e-10	73.1016	0.0538385	FALSE	8703	730653	0.0117711
755.6	Other congenital anomalies of lower limb, including pelvic girdle	congenital anomalies	0.0413164	0.0436322	1.04218	0.956761	1.13523	0.343677	43.5485	0.183205	FALSE	661	740132	0.000892287
755.61	Congenital hip dysplasia and deformity	congenital anomalies	0.0590443	0.0572383	1.06082	0.948247	1.18676	0.302282	70.7051	0.0646625	FALSE	387	714070	0.00054167
756	Other congenital musculoskeletal anomalies	congenital anomalies	0.0410673	0.0265789	1.04192	0.989034	1.09764	0.12232	0	0.421887	FALSE	1700	743171	0.00228227
756.3	Congenital anomalies of muscle, tendon, fascia, and connective tissue	congenital anomalies	0.0477958	0.057218	1.04896	0.937677	1.17344	0.403534	0	0.878634	FALSE	407	720799	0.000564333
756.5	Congenital osteodystrophies	congenital anomalies	-0.0376389	0.044098	0.963061	0.883318	1.05	0.393366	65.3971	0.0891347	FALSE	674	737697	0.00091282
758	Chromosomal anomalies and genetic disorders	congenital anomalies	0.101795	0.0350212	1.10716	1.03371	1.18582	0.00365302	25.8955	0.245375	FALSE	979	747990	0.00130713
758.1	Chromosomal anomalies	congenital anomalies	-0.0133449	0.0405015	0.986744	0.911443	1.06827	0.741785	0	0.817264	FALSE	734	740684	0.000989995
759	Other and unspecified congenital anomalies	congenital anomalies	0.034207	0.028022	1.0348	0.979498	1.09322	0.222193	58.2366	0.121767	FALSE	1433	746746	0.00191532
760	Back pain	symptoms	0.0107237	0.00375694	1.01078	1.00337	1.01825	0.00431212	0	0.432758	FALSE	171564	537187	0.242065
761	Cervicalgia	symptoms	-0.00592469	0.00506709	0.994093	0.984269	1.00401	0.242303	35.3483	0.213616	FALSE	60952	657552	0.0848318
763	Thoracic or lumbosacral neuritis or radiculitis, unspecified	symptoms	0.0307661	0.00681479	1.03124	1.01756	1.04511	6.34321e-06	0	0.968197	FALSE	30443	691710	0.0421559
764	Sciatica	symptoms	0.00256566	0.00810783	1.00257	0.986763	1.01863	0.751667	0	0.856136	FALSE	19706	710136	0.0270004
765	Cervical radiculitis	symptoms	-0.00508987	0.00893527	0.994923	0.977651	1.0125	0.568923	0	0.797397	FALSE	17023	706024	0.0235434
766	Neuralgia, neuritis, and radiculitis NOS	symptoms	-0.00989585	0.0114814	0.990153	0.96812	1.01269	0.388742	46.5128	0.17152	FALSE	9588	721783	0.0131096
769	Nonallopathic lesions NEC	symptoms	-0.00115315	0.0116949	0.998848	0.976213	1.02201	0.921454	0	0.86497	FALSE	10054	401582	0.0244245
770	Myalgia and myositis unspecified	symptoms	-0.0191041	0.00748283	0.981077	0.966794	0.995572	0.0106784	22.4806	0.256048	FALSE	23521	706874	0.0322031
771	Musculoskeletal symptoms referable to limbs	symptoms	0.0143613	0.018248	1.01446	0.978823	1.0514	0.431279	0	0.760671	FALSE	3395	741391	0.00455836
771.1	Swelling of limb	symptoms	0.0610911	0.0126034	1.063	1.03706	1.08958	1.25225e-06	0	0.904619	FALSE	8062	380434	0.0207518
771.2	Cramp of limb	symptoms	0.00761602	0.0231004	1.00765	0.96304	1.05432	0.741632	0	0.768234	FALSE	2455	388487	0.0062797
772	Symptoms of the muscles	symptoms	0.0178359	0.0281064	1.018	0.963434	1.07565	0.525698	0	0.922218	FALSE	1635	738271	0.00220974
772.1	Muscular wasting and disuse atrophy	symptoms	0.101022	0.0392054	1.1063	1.02448	1.19466	0.00997389	0	0.454613	FALSE	892	586491	0.0015186
772.2	Spasm of muscle	symptoms	0.000713054	0.0118799	1.00071	0.977682	1.02429	0.952138	0	0.901823	FALSE	9142	384726	0.0232108
772.3	Muscle weakness	symptoms	0.0492028	0.00796855	1.05043	1.03416	1.06697	6.63214e-10	29.7837	0.232718	FALSE	21581	370433	0.0550516
772.4	Rhabdomyolysis	symptoms	-0.0377052	0.0294675	0.962997	0.908954	1.02025	0.200703	0	0.361478	FALSE	1519	558779	0.00271106
772.6	Facial weakness	symptoms	-0.0183098	0.0448543	0.981857	0.899224	1.07208	0.683122	0	0.863387	FALSE	668	406580	0.00164028
780	Hypothermia/Chills	symptoms	-0.00741247	0.0368542	0.992615	0.923444	1.06697	0.840597	61.1901	0.10845	FALSE	899	740413	0.00121271
781	Symptoms involving nervous and musculoskeletal systems	symptoms	0.00534018	0.00944636	1.00535	0.986912	1.02414	0.571859	0	0.928725	FALSE	12649	727934	0.0170798
781.2	Abnormal posture	symptoms	0.0513674	0.0324174	1.05271	0.987904	1.12177	0.113065	0	0.417162	FALSE	1144	732011	0.00156038
782.3	Edema	symptoms	0.0562317	0.00560448	1.05784	1.04629	1.06953	1.08765e-23	55.3624	0.134458	FALSE	45996	670400	0.0642047
782.6	Pallor and flushing	symptoms	-0.00945928	0.0348876	0.990585	0.925115	1.06069	0.786286	69.0024	0.0724751	FALSE	962	738863	0.00130031
783	Fever of unknown origin	symptoms	-0.0145009	0.00723861	0.985604	0.971719	0.999687	0.0451477	0	0.625293	FALSE	24295	702198	0.0334415
785	Abdominal pain	symptoms	-0.0236045	0.003787	0.976672	0.96945	0.983948	4.57504e-10	0	0.41329	FALSE	104089	593671	0.149176
788	Syncope and collapse	symptoms	0.00948115	0.00565996	1.00953	0.998389	1.02079	0.0939091	66.31	0.0849141	FALSE	38361	693142	0.0524413
789	Nausea and vomiting	symptoms	-0.0214947	0.00511612	0.978735	0.96897	0.988598	2.65307e-05	0	0.96214	FALSE	48255	668347	0.0673386
790	Nonspecific findings on examination of blood	symptoms	0.00366553	0.0258171	1.00367	0.954149	1.05577	0.887096	0	0.638956	FALSE	1768	737595	0.00239125
790.1	Elevated sedimentation rate	symptoms	0.0195558	0.0393782	1.01975	0.944005	1.10157	0.619461	62.2963	0.103403	FALSE	802	734531	0.00109066
790.6	Other abnormal blood chemistry	symptoms	-0.00183567	0.00802048	0.998166	0.982598	1.01398	0.818967	0	0.416883	FALSE	20637	696204	0.0287888
790.8	Elevated C-reactive protein (CRP)	symptoms	0.0525094	0.0462037	1.05391	0.962667	1.15381	0.255757	72.049	0.0585605	FALSE	583	735697	0.000791818
791	Gangrene	symptoms	0.12024	0.0303584	1.12777	1.06262	1.19691	7.474e-05	0	0.429337	FALSE	1440	739720	0.0019429
794	Abnormal results of other function studies (bladder, pancreas, placenta, spleen, etc)	symptoms	-0.013693	0.044615	0.9864	0.903809	1.07654	0.758908	0	0.439783	FALSE	708	730877	0.000967762
797	Shock	symptoms	-0.0368074	0.0208067	0.963862	0.925346	1.00398	0.0768912	0	0.419869	FALSE	2643	741078	0.00355375
797.1	Cardiogenic shock	symptoms	-0.0680023	0.0315916	0.934258	0.878165	0.993935	0.0313546	55.7574	0.132731	FALSE	1137	727871	0.00155965
798	Malaise and fatigue	symptoms	0.0197867	0.00484516	1.01998	1.01034	1.02972	4.43041e-05	0	0.532935	FALSE	65040	633736	0.093077
798.1	Chronic fatigue syndrome	symptoms	0.0417562	0.0185293	1.04264	1.00545	1.0812	0.024226	0	0.997331	FALSE	3507	728703	0.00478961
800	Fracture of lower limb	injuries & poisonings	0.0305811	0.0111209	1.03105	1.00882	1.05377	0.00596191	38.5931	0.201913	FALSE	10123	726462	0.0137432
800.1	Fracture of neck of femur	injuries & poisonings	0.0899667	0.0223497	1.09414	1.04724	1.14313	5.68746e-05	48.4506	0.163681	FALSE	2453	734300	0.00332947
800.2	Fracture of unspecified part of femur	injuries & poisonings	0.0450184	0.0264597	1.04605	0.993182	1.10173	0.088869	40.8569	0.193494	FALSE	1790	729755	0.00244688
800.3	Fracture of tibia and fibula	injuries & poisonings	0.000119079	0.0178819	1.00012	0.965674	1.03579	0.994687	25.8688	0.24546	FALSE	3937	731509	0.00535321
800.4	Fracture of patella	injuries & poisonings	-0.0132091	0.0294125	0.986878	0.931595	1.04544	0.653361	0	0.649436	FALSE	1480	738374	0.00200039
801	Fracture of ankle and foot	injuries & poisonings	0.0605268	0.0104425	1.0624	1.04087	1.08436	6.78361e-09	0	0.942528	FALSE	11862	726777	0.0160593
801.1	Fracture of foot	injuries & poisonings	-0.00036954	0.0165633	0.999631	0.9677	1.03261	0.9822	81.7448	0.0192586	FALSE	4537	738529	0.00610578
802	Fracture of pelvis	injuries & poisonings	0.0762197	0.0299326	1.0792	1.01771	1.14441	0.0108848	0	0.751425	FALSE	1349	734171	0.00183408
803	Fracture of upper limb	injuries & poisonings	0.0288914	0.0104264	1.02931	1.00849	1.05056	0.00558868	0	0.33572	FALSE	11339	733121	0.0152312
803.1	Fracture of humerus	injuries & poisonings	0.00896686	0.0201912	1.00901	0.969856	1.04974	0.656973	40.2907	0.19562	FALSE	3002	734124	0.00407257
803.2	Fracture of radius and ulna	injuries & poisonings	0.0413174	0.0141514	1.04218	1.01367	1.07149	0.00350396	0	0.371866	FALSE	6083	737798	0.00817738
803.21	Colles' fracture	injuries & poisonings	0.0819582	0.0508489	1.08541	0.982452	1.19916	0.107006	0	0.680782	FALSE	499	394918	0.00126196
803.3	Fracture of clavicle or scapula	injuries & poisonings	0.0303912	0.0230827	1.03086	0.98526	1.07857	0.187965	0	0.6629	FALSE	2319	735861	0.00314151
804	Fracture of hand or wrist	injuries & poisonings	0.0141262	0.0130031	1.01423	0.988705	1.04041	0.277316	82.9997	0.0152942	FALSE	7646	729422	0.0103735
805	Fracture of vertebral column without mention of spinal cord injury	injuries & poisonings	0.030868	0.0153368	1.03135	1.00081	1.06282	0.0441485	0	0.335	FALSE	5300	729471	0.00721313
807	Fracture of ribs	injuries & poisonings	0.000491111	0.0161086	1.00049	0.969397	1.03258	0.975678	74.0402	0.0496836	FALSE	4803	712135	0.00669932
809	Fracture of unspecified bones	injuries & poisonings	0.029308	0.0143538	1.02974	1.00118	1.05912	0.0411687	47.7878	0.16638	FALSE	5929	547361	0.0107159
817	Concussion	injuries & poisonings	-0.00508494	0.0199548	0.994928	0.956767	1.03461	0.79886	0	0.357128	FALSE	3326	709773	0.00466415
818	Intracranial hemorrhage (injury)	injuries & poisonings	0.0137419	0.0268568	1.01384	0.96185	1.06863	0.60888	0	0.953993	FALSE	1731	385299	0.00447252
819	Skull and face fracture and other intercranial injury	injuries & poisonings	-0.0116851	0.0100681	0.988383	0.96907	1.00808	0.245802	49.0506	0.161222	FALSE	13614	726898	0.0183846
830	Dislocation	injuries & poisonings	0.0325241	0.0101011	1.03306	1.01281	1.05371	0.00128258	2.48199	0.311229	FALSE	12494	724178	0.0169601
835	Internal derangement of knee	injuries & poisonings	0.0454209	0.00784556	1.04647	1.0305	1.06268	7.06506e-09	29.4066	0.23397	FALSE	20971	716058	0.0284534
836	Traumatic arthropathy	injuries & poisonings	0.00970209	0.0169431	1.00975	0.976768	1.04384	0.566897	0	0.390082	FALSE	4639	723943	0.00636716
840	Sprains and strains	injuries & poisonings	-0.00651376	0.00616691	0.993507	0.981571	1.00559	0.290857	71.5082	0.0610076	FALSE	38407	672102	0.0540556
840.1	Muscle/tendon sprain	injuries & poisonings	-0.0770056	0.0441374	0.925885	0.849155	1.00955	0.0810406	0	0.927475	FALSE	680	385806	0.00175944
840.2	Rotator cuff (capsule) sprain	injuries & poisonings	-0.0191707	0.0147713	0.981012	0.953018	1.00983	0.194345	46.8558	0.170144	FALSE	5957	397967	0.0147478
840.3	Joint/ligament sprain	injuries & poisonings	0.0101279	0.0125024	1.01018	0.985727	1.03524	0.417894	0	0.834723	FALSE	8374	726212	0.0113996
841	Sprains and strains of back and neck	injuries & poisonings	-0.00151428	0.0127096	0.998487	0.973921	1.02367	0.905161	24.5335	0.24968	FALSE	7986	703812	0.0112195
842	Other sprains and strains	injuries & poisonings	-0.0133596	0.0239994	0.986729	0.94139	1.03425	0.577759	60.2507	0.112713	FALSE	2364	728362	0.00323514
850	Hemorrhage or hematoma complicating a procedure	injuries & poisonings	0.0282621	0.0203502	1.02867	0.988444	1.07052	0.164897	0	0.886275	FALSE	2962	710308	0.00415271
851	Complications of transplants and reattached limbs	injuries & poisonings	0.0171509	0.0189743	1.0173	0.980161	1.05584	0.366049	0	0.57406	FALSE	3544	737453	0.00478275
854	Complications of cardiac/vascular device, implant, and graft	injuries & poisonings	-0.0417635	0.0160042	0.959097	0.929479	0.989658	0.00906677	0	0.810304	FALSE	4945	732157	0.00670871
855	Complication of nervous system device, implant, and graft	injuries & poisonings	0.0859952	0.0447007	1.0898	0.998385	1.18959	0.0543795	30.7197	0.229588	FALSE	620	708196	0.000874698
856	Vascular complications of surgery and medical procedures	injuries & poisonings	-0.0663428	0.0634766	0.93581	0.826335	1.05979	0.295952	0	0.57904	FALSE	323	725723	0.000444875
857	Mechanical complication of unspecified genitourinary device, implant, and graft	injuries & poisonings	0.0335838	0.0178736	1.03415	0.998553	1.07102	0.0602496	0	0.986157	FALSE	3574	731228	0.0048639
858	Complication of internal orthopedic device	injuries & poisonings	0.0415707	0.0120772	1.04245	1.01806	1.06742	0.000577223	55.1805	0.135251	FALSE	8004	735688	0.0107625
859	Complication due to other implant and internal device	injuries & poisonings	0.0315085	0.0211472	1.03201	0.99011	1.07568	0.136235	0	0.630951	FALSE	2641	731395	0.00359792
870	Open wounds of head; neck; and trunk	injuries & poisonings	-0.00667176	0.0109426	0.99335	0.972273	1.01488	0.542056	0	0.812285	FALSE	10405	719807	0.0142493
870.1	Open wound or laceration of eye or eyelid	injuries & poisonings	-0.0179741	0.0356733	0.982186	0.915859	1.05332	0.614365	0	0.566293	FALSE	1020	725919	0.00140314
870.3	Other open wound of head and face	injuries & poisonings	-0.0564669	0.0223486	0.945098	0.904594	0.987415	0.0115157	64.4293	0.0936025	FALSE	2394	719352	0.00331696
871	Open wounds of extremities	injuries & poisonings	0.0754475	0.00874236	1.07837	1.06005	1.097	6.12958e-18	0	0.547538	FALSE	17235	708728	0.0237409
871.1	Open wound of hand except finger(s)	injuries & poisonings	0.00183836	0.0283747	1.00184	0.947645	1.05913	0.948342	10.3536	0.290891	FALSE	1677	730808	0.00228947
871.2	Open wound of finger(s)	injuries & poisonings	0.0262528	0.0205825	1.0266	0.986011	1.06886	0.202137	0	0.723391	FALSE	3118	725517	0.00427923
871.3	Open wound of foot except toe(s) alone	injuries & poisonings	0.188185	0.0212387	1.20706	1.15784	1.25836	7.9664e-19	0	0.349857	FALSE	2901	739714	0.00390647
872	Traumatic amputation	injuries & poisonings	0.0576629	0.0204879	1.05936	1.01766	1.10276	0.00488545	0	0.789157	FALSE	3047	742892	0.00408478
874	Complication of amputation stump	injuries & poisonings	0.0326665	0.0328398	1.03321	0.968799	1.10189	0.319871	66.6439	0.0833697	FALSE	1229	739379	0.00165945
875	Non-healing surgical wound	injuries & poisonings	0.020623	0.0267061	1.02084	0.968778	1.07569	0.439983	0	0.830967	FALSE	1816	383845	0.0047088
876	Posttraumatic wound infection not elsewhere classified	injuries & poisonings	0.0346301	0.0492108	1.03524	0.940051	1.14006	0.481614	0	0.980331	FALSE	576	381405	0.00150793
907	Injuries to the nervous system	injuries & poisonings	0.0465197	0.0160078	1.04762	1.01526	1.08101	0.00365995	0	0.44199	FALSE	4773	733245	0.00646732
911	Blister	injuries & poisonings	0.154236	0.0322288	1.16677	1.09534	1.24285	1.7043e-06	0	0.486969	FALSE	1360	733928	0.00184962
912	Insect bite	injuries & poisonings	-0.0559924	0.0218239	0.945546	0.905954	0.986869	0.0102982	0	0.606399	FALSE	2738	716975	0.00380429
913	Toxic effect of venom	injuries & poisonings	0.0641499	0.0466934	1.06625	0.973004	1.16844	0.169487	15.8544	0.275649	FALSE	630	396920	0.00158471
916	Contusion	injuries & poisonings	0.00937648	0.00846389	1.00942	0.992814	1.02631	0.267939	0	0.608972	FALSE	18009	701490	0.0250299
930	Allergic reaction to food	injuries & poisonings	0.0189301	0.0242592	1.01911	0.971789	1.06874	0.435197	0	0.447585	FALSE	2381	734813	0.00322981
938	Dermatitis due to solar radiation	dermatologic	0.0191426	0.0139753	1.01933	0.991785	1.04763	0.170765	0	0.946906	FALSE	6571	715065	0.0091057
938.2	Chronic dermatitis due to solar radiation	dermatologic	0.000141093	0.0176856	1.00014	0.966067	1.03542	0.993635	0	0.574279	FALSE	3991	715402	0.00554773
939	Atopic/contact dermatitis due to other or unspecified	dermatologic	0.00468547	0.00552443	1.0047	0.993877	1.01563	0.396362	0	0.765148	FALSE	46923	657575	0.0666049
946	Anaphylactic shock NOS	injuries & poisonings	0.0116497	0.0223207	1.01172	0.968412	1.05696	0.601724	0	0.905017	FALSE	2408	716657	0.00334879
947	Urticaria	dermatologic	0.008173	0.0152831	1.00821	0.978454	1.03886	0.592805	0	0.726642	FALSE	5326	722417	0.00731852
949	Allergies, other	injuries & poisonings	0.00211952	0.0127995	1.00212	0.977295	1.02758	0.868477	0	0.875677	FALSE	8088	709423	0.0112723
952	Spinal cord injury without evidence of spinal bone injury	injuries & poisonings	0.0385733	0.0332095	1.03933	0.973832	1.10923	0.245434	9.72704	0.292571	FALSE	1272	734863	0.00172794
958	Certain early complications of trauma or procedure	injuries & poisonings	0.0554096	0.0260045	1.05697	1.00445	1.11224	0.0331084	4.47975	0.306222	FALSE	1653	735741	0.00224168
958.2	Traumatic and surgical subcutaneous emphysema	injuries & poisonings	0.0524291	0.0460592	1.05383	0.962862	1.15339	0.254996	0	0.726075	FALSE	527	716168	0.00073532
960	Poisoning by antibiotics	injuries & poisonings	0.00325958	0.00598411	1.00326	0.991567	1.0151	0.585956	0	0.647116	FALSE	31984	696484	0.0439058
960.2	Allergy/adverse effect of penicillin	injuries & poisonings	-0.00094575	0.00652695	0.999055	0.986356	1.01192	0.88479	0	0.585266	FALSE	26358	699942	0.0362908
961.1	Poisoning/allergy of sulfonamides	injuries & poisonings	0.0100352	0.0253678	1.01009	0.961092	1.06158	0.69241	21.689	0.258465	FALSE	1702	697472	0.0024343
962	Poisoning by hormones and synthetic substitutes	injuries & poisonings	0.00480673	0.0367051	1.00482	0.93507	1.07977	0.895811	72.0923	0.0583651	FALSE	968	387336	0.00249289
963	Poisoning by primarily systemic agents	injuries & poisonings	0.0516287	0.0231246	1.05298	1.00633	1.10181	0.0255734	0	0.363061	FALSE	2175	681439	0.00318162
963.1	Antineoplastic and immunosuppressive drugs causing adverse effects	injuries & poisonings	0.0465301	0.0236706	1.04763	1.00014	1.09738	0.0493295	0	0.454113	FALSE	2062	395561	0.00518582
964	Poisoning by agents primarily affecting blood constituents	injuries & poisonings	0.109872	0.0454275	1.11614	1.02105	1.22007	0.0155789	0	0.585248	FALSE	653	676903	0.000963758
965	Poisoning by analgesics, antipyretics, and antirheumatics	injuries & poisonings	-0.0282428	0.0108346	0.972152	0.951726	0.993017	0.00914133	18.191	0.268898	FALSE	9214	700871	0.0129759
965.1	Opiates and related narcotics causing adverse effects in therapeutic use	injuries & poisonings	0.00442815	0.0154721	1.00444	0.974436	1.03536	0.774723	0	0.537077	FALSE	4539	697660	0.00646398
967	Adverse effects of sedatives or other central nervous system depressants and anesthetics	injuries & poisonings	0.0148023	0.0323077	1.01491	0.952639	1.08126	0.646831	25.9732	0.245128	FALSE	1179	688495	0.0017095
969	Poisoning by psychotropic agents	injuries & poisonings	0.0347907	0.0278229	1.0354	0.980452	1.09343	0.21114	0	0.75998	FALSE	1719	673657	0.00254525
977	Personal history of allergy to medicinal agents	injuries & poisonings	-0.0145182	0.00872536	0.985587	0.968875	1.00259	0.0961297	0	0.407964	FALSE	14342	696968	0.0201628
979	Adverse drug events and drug allergies	injuries & poisonings	0.00367631	0.013037	1.00368	0.978362	1.02966	0.777951	0	0.919405	FALSE	7313	679737	0.0106441
980	Encounter for long-term (current) use of antibiotics	infectious diseases	0.0241301	0.0194266	1.02442	0.986151	1.06418	0.214193	0	0.923972	FALSE	3151	396523	0.00788393
990	Effects radiation NOS	injuries & poisonings	0.0303173	0.00936166	1.03078	1.01204	1.04987	0.00120179	0	0.383705	FALSE	12652	725129	0.0171487
994	Sepsis and SIRS	injuries & poisonings	0.00802835	0.00732718	1.00806	0.993687	1.02264	0.273213	50.023	0.157204	FALSE	21865	720200	0.0294651
994.1	Systemic inflammatory response syndrome (SIRS)	injuries & poisonings	-0.0259005	0.0266961	0.974432	0.924757	1.02678	0.331949	0	0.69655	FALSE	1596	544801	0.00292095
994.2	Sepsis	injuries & poisonings	0.011088	0.00753095	1.01115	0.996334	1.02619	0.140933	57.1667	0.126525	FALSE	20602	722251	0.0277336
994.21	Septic shock	injuries & poisonings	-0.0138104	0.0234573	0.986285	0.941966	1.03269	0.556032	0	0.948708	FALSE	2129	406109	0.0052151
