# Supplementary material for: Insights from the largest diverse ancestry sex-specific disease map for genetically predicted height
Source: NPJ Genom Med. 2025 Feb 27;10:14. doi: 10.1038/s41525-025-00464-w (PMC11868580; doi:10.1038/s41525-025-00464-w)
Supplement: Supplementary file 42 — Supplementary Data 41 [file 41525_2025_464_MOESM42_ESM.xlsx]

## Sheet: Supplementary Data 41
Supplementary Data 41: Bonferroni significant signals in female cross-ancestry meta-PheWAS and not in sex-cobined cross-ancestry meta-PheWAS.
Phecode	Description	Group	beta_MALES	SE_MALES	OR_MALES	Lower_MALES	Upper_MALES	pvalue_MALES	I2_MALES	pval_Q_MALES	number_of_studies_combined_MALES	Bonferroni_MALES	cases_MALES	controls_MALES	prev_MALES	beta_FEMALES	SE_FEMALES	OR_FEMALES	Lower_FEMALES	Upper_FEMALES	pvalue_FEMALES	I2_FEMALES	pval Q_FEMALES	number_of_studies_combined_FEMALES	Bonferroni_FEMALES	cases_FEMALES	controls_FEMALES	prev_FEMALES	beta_ALL	SE_ALL	OR_ALL	Lower_ALL	Upper_ALL	pvalue_ALL	I2_ALL	pval Q_ALL	number_of_studies_combined_ALL	Bonferroni_ALL	cases_ALL	controls_ALL	prev_ALL
211	Benign neoplasm of other parts of digestive system	neoplasms	-0.0199616	0.0136884	0.980236	0.954287	1.00689	0.145	0	0.599981	8	FALSE	6020	456468	0.0130166	-0.0546037	0.0126282	0.94686	0.923712	0.970588	1.53e-05	0	0.548398	10	TRUE	6690	262681	0.0248356	-0.0297567	0.00899762	0.970682	0.953714	0.987952	0.000942441	43.94	0.0394584	14	FALSE	19974	801597	0.024312
