# Supplementary material for: Insights from the largest diverse ancestry sex-specific disease map for genetically predicted height
Source: NPJ Genom Med. 2025 Feb 27;10:14. doi: 10.1038/s41525-025-00464-w (PMC11868580; doi:10.1038/s41525-025-00464-w)
Supplement: Supplementary file 43 — Supplementary Data 42 [file 41525_2025_464_MOESM43_ESM.xlsx]

## Sheet: Supplementary Data 42
Supplementary Data 42: Bonferroni significant signals in male cross-ancestry meta-PheWAS and not in sex-combined cross-ancestry meta-PheWAS.
Phecode	Description	Group	beta_MALES	SE_MALES	OR_MALES	Lower_MALES	Upper_MALES	pvalue_MALES	I2_MALES	pval_Q_MALES	number_of_studies_combined_MALES	Bonferroni_MALES	cases_MALES	controls_MALES	prev_MALES	beta_FEMALES	SE_FEMALES	OR_FEMALES	Lower_FEMALES	Upper_FEMALES	pvalue_FEMALES	I2_FEMALES	pval Q_FEMALES	number_of_studies_combined_FEMALES	Bonferroni_FEMALES	cases_FEMALES	controls_FEMALES	prev_FEMALES	beta_ALL	SE_ALL	OR_ALL	Lower_ALL	Upper_ALL	pvalue_ALL	I2_ALL	pval Q_ALL	number_of_studies_combined_ALL	Bonferroni_ALL	cases_ALL	controls_ALL	prev_ALL
276.13	Hyperpotassemia	endocrine/metabolic	-0.0502334	0.0103575	0.951007	0.931896	0.970511	1.23e-06	0	0.945794	11	TRUE	11944	442314	0.0262934	-0.003469	0.0197756	0.996537	0.958651	1.03592	0.860751	0	0.490994	9	FALSE	2949	261075	0.0111694	-0.0342499	0.00848185	0.96633	0.950398	0.982529	5.39e-05	20.1896	0.239494	13	FALSE	23691	769525	0.029867
277	Other disorders of metabolism	endocrine/metabolic	0.0942444	0.0171087	1.09883	1.06259	1.1363	3.62e-08	80.0502	8.79e-07	10	TRUE	4184	465319	0.00891155	-0.00855942	0.0256589	0.991477	0.942848	1.04261	0.738693	0	0.471714	8	FALSE	1658	272864	0.00603959	0.0445834	0.0118341	1.04559	1.02162	1.07013	0.000164969	83.5876	4.48e-10	12	FALSE	14975	818453	0.017968
313	Pervasive developmental disorders	mental disorders	0.0593095	0.0131145	1.0611	1.03418	1.08873	6.11e-06	61.6327	0.0052467	10	TRUE	7801	460871	0.0166449	0.0175805	0.0240076	1.01774	0.970957	1.06677	0.463991	0	0.63827	10	FALSE	2190	271247	0.00800916	0.0399381	0.0102503	1.04075	1.02005	1.06187	9.77e-05	39.8123	0.0753902	12	FALSE	19064	819204	0.0227421
313.1	Attention deficit hyperactivity disorder	mental disorders	0.060754	0.0143683	1.06264	1.03313	1.09299	2.35e-05	4.86182	0.392608	8	TRUE	6576	462238	0.0140269	0.0311396	0.0263451	1.03163	0.979713	1.0863	0.237211	0	0.593015	9	FALSE	1863	267745	0.00691003	0.0413176	0.0111471	1.04218	1.01966	1.0652	0.000210073	10.5005	0.342202	12	FALSE	17178	819721	0.0205258
313.3	Autism	mental disorders	0.194855	0.040656	1.21513	1.12206	1.31592	1.64e-06	25.6143	0.257919	4	TRUE	694	470493	0.00147288	0.0321084	0.0825268	1.03263	0.878411	1.21392	0.697227	0	0.615747	2	FALSE	177	253224	0.000698498	0.11997	0.0327902	1.12746	1.05728	1.2023	0.000253475	47.9029	0.0874784	6	FALSE	7782	831792	0.00926899
362	Other retinal disorders	sense organs	-0.0251173	0.00569836	0.975195	0.964365	0.986148	1.04e-05	11.1676	0.337838	11	TRUE	50032	396051	0.112158	0.00952354	0.0112945	1.00957	0.987466	1.03217	0.399116	17.8566	0.268526	12	FALSE	9340	256859	0.0350865	-0.0161168	0.00490765	0.984012	0.974593	0.993523	0.00102342	47.0006	0.026602	14	FALSE	70597	727454	0.0884618
577	Diseases of pancreas	digestive	-0.0487546	0.0110535	0.952415	0.932003	0.973274	1.03e-05	22.1005	0.232926	11	TRUE	10102	460659	0.0214589	0.0138754	0.0166989	1.01397	0.981323	1.04771	0.406018	0	0.526683	10	FALSE	3866	271518	0.0140386	-0.0252461	0.00851904	0.97507	0.958924	0.991487	0.00304164	48.0846	0.0267691	13	FALSE	22939	816926	0.0273127
577.2	Chronic pancreatitis	digestive	-0.0976145	0.0223937	0.906999	0.86805	0.947694	1.31e-05	0	0.799793	7	TRUE	2477	469327	0.00525006	-0.0160837	0.0442852	0.984045	0.902234	1.07327	0.716467	0	0.52079	7	FALSE	587	272682	0.00214807	-0.0743915	0.0185227	0.928308	0.895212	0.962629	5.91e-05	9.481	0.353837	11	FALSE	10068	827276	0.0120237
579	Other symptoms involving abdomen and pelvis	digestive	0.0635932	0.0145508	1.06566	1.0357	1.09649	1.24e-05	7.28526	0.374705	10	TRUE	5686	443932	0.0126463	-0.00223481	0.0159972	0.997768	0.966969	1.02955	0.888897	0	0.967182	10	FALSE	4381	249745	0.0172395	0.0280081	0.00946909	1.0284	1.00949	1.04767	0.00309799	40.0794	0.066586	13	FALSE	19076	761842	0.0244277
735.3	Hallux valgus (Bunion)	musculoskeletal	0.0550019	0.0109953	1.05654	1.03402	1.07956	5.66e-07	55.3044	0.0367739	7	TRUE	11143	454452	0.0239328	-0.0160237	0.0107354	0.984104	0.963614	1.00503	0.135542	36.8325	0.0962117	12	FALSE	9838	259705	0.0364988	0.0221845	0.0072879	1.02243	1.00793	1.03714	0.0023344	73.5819	4.07e-06	14	FALSE	29680	785034	0.03643
