# Supplementary material for: Insights from the largest diverse ancestry sex-specific disease map for genetically predicted height
Source: NPJ Genom Med. 2025 Feb 27;10:14. doi: 10.1038/s41525-025-00464-w (PMC11868580; doi:10.1038/s41525-025-00464-w)
Supplement: Supplementary file 44 — Supplementary Data 43 [file 41525_2025_464_MOESM44_ESM.xlsx]

## Sheet: Supplementary Data 43
Supplementary Data 43: Bonferroni significant signals in female cross-ancestry meta-PheWAS and not in male cross-ancestry meta-PheWAS.
Phecode	Description	Group	beta_MALES	SE_MALES	OR_MALES	Lower_MALES	Upper_MALES	pvalue_MALES	I2_MALES	pval_Q_MALES	number_of_studies_combined_MALES	Bonferroni_MALES	cases_MALES	controls_MALES	prev_MALES	beta_FEMALES	SE_FEMALES	OR_FEMALES	Lower_FEMALES	Upper_FEMALES	pvalue_FEMALES	I2_FEMALES	pval Q_FEMALES	number_of_studies_combined_FEMALES	Bonferroni_FEMALES	cases_FEMALES	controls_FEMALES	prev_FEMALES	beta_ALL	SE_ALL	OR_ALL	Lower_ALL	Upper_ALL	pvalue_ALL	I2_ALL	pval Q_ALL	number_of_studies_combined_ALL	Bonferroni_ALL	cases_ALL	controls_ALL	prev_ALL
174	Breast cancer	neoplasms	-0.0348017	0.0495173	0.965797	0.876469	1.06423	0.482	0	0.903592	4	FALSE	488	464102	0.00105039	0.039776	0.00807387	1.04058	1.02424	1.05718	8.37e-07	0	0.866852	11	TRUE	17332	247320	0.0654898	0.0384745	0.0073487	1.03922	1.02436	1.0543	1.64e-07	0	0.797576	13	TRUE	27797	782854	0.0342897
197	Chemotherapy	neoplasms	0.037777	0.00972791	1.0385	1.01889	1.05849	0.000103	0	0.555743	11	FALSE	12358	447824	0.0268546	0.0427485	0.00994359	1.04368	1.02353	1.06422	1.71e-05	0	0.983797	11	TRUE	11097	254825	0.0417303	0.0428015	0.00655212	1.04373	1.03041	1.05722	6.47e-11	0	0.62325	14	TRUE	32835	773747	0.0407088
198	Secondary malignant neoplasm	neoplasms	0.0211433	0.00789575	1.02137	1.00568	1.0373	0.00741	0	0.572741	12	FALSE	19263	443056	0.041666	0.0410586	0.00908009	1.04191	1.02353	1.06062	6.13e-06	0	0.454549	11	TRUE	13337	254417	0.0498106	0.0296256	0.00569156	1.03007	1.01864	1.04162	1.94e-07	9.30482	0.350768	14	TRUE	42097	768614	0.051926
198.2	Secondary malignancy of respiratory organs	neoplasms	0.0243094	0.0149909	1.02461	0.994941	1.05516	0.105	0	0.540872	7	FALSE	4955	454028	0.0107956	0.0757797	0.0167774	1.07872	1.04383	1.11479	6.28e-06	0	0.875089	7	TRUE	3745	257590	0.0143303	0.0465137	0.0106886	1.04761	1.02589	1.06979	1.35e-05	0	0.856283	11	TRUE	15717	782641	0.0196867
211	Benign neoplasm of other parts of digestive system	neoplasms	-0.0199616	0.0136884	0.980236	0.954287	1.00689	0.145	0	0.599981	8	FALSE	6020	456468	0.0130166	-0.0546037	0.0126282	0.94686	0.923712	0.970588	1.53e-05	0	0.548398	10	TRUE	6690	262681	0.0248356	-0.0297567	0.00899762	0.970682	0.953714	0.987952	0.000942441	43.94	0.0394584	14	FALSE	19974	801597	0.024312
241.2	Nontoxic multinodular goiter	endocrine/metabolic	0.0761201	0.0197792	1.07909	1.03806	1.12175	0.000119	31.9765	0.162208	9	FALSE	3292	463098	0.00705847	0.0884913	0.0183867	1.09252	1.05385	1.13261	1.49e-06	52.2716	0.0264392	10	TRUE	3372	248487	0.0133884	0.0838429	0.0115376	1.08746	1.06314	1.11233	3.68e-13	46.4874	0.0330273	13	TRUE	15417	776023	0.0194797
351	Other peripheral nerve disorders	neurological	-0.0186622	0.00551959	0.981511	0.97095	0.992187	0.000722	65.0984	0.00141831	11	FALSE	48673	402980	0.107766	-0.0811986	0.00813869	0.922011	0.90742	0.936836	1.92e-23	80.9355	2.47e-08	12	TRUE	18674	250402	0.0694005	-0.0355926	0.00425981	0.965033	0.95701	0.973124	6.52e-17	88.297	1.15e-17	14	TRUE	83420	721680	0.103614
459	Other disorders of circulatory system	circulatory system	0.0155826	0.00705791	1.0157	1.00175	1.02985	0.0273	1.01472	0.433865	12	FALSE	24542	429987	0.0539944	0.0479713	0.00869534	1.04914	1.03141	1.06717	3.45e-08	15.4009	0.297252	11	TRUE	14992	253076	0.0559261	0.0289766	0.00523625	1.0294	1.01889	1.04002	3.13e-08	43.2747	0.0426773	14	TRUE	49430	756504	0.0613326
459.9	Circulatory disease NEC	circulatory system	0.0159174	0.00736848	1.01604	1.00148	1.03082	0.0308	0	0.746117	11	FALSE	22319	434305	0.0488783	0.0525929	0.00884033	1.054	1.0359	1.07242	2.69e-09	27.8865	0.179144	11	TRUE	14481	253916	0.0539537	0.0312885	0.00544838	1.03178	1.02082	1.04286	9.32e-09	52.5809	0.0109091	14	TRUE	45737	761675	0.0566464
535	Gastritis and duodenitis	digestive	-0.0221298	0.00613856	0.978113	0.966416	0.989952	0.000312	41.7359	0.0632902	12	FALSE	33162	418096	0.0734879	-0.0339748	0.00687773	0.966596	0.953653	0.979714	7.82e-07	22.6102	0.228088	11	TRUE	25250	238591	0.0957016	-0.0280478	0.00444585	0.972342	0.963906	0.980852	2.81e-10	0	0.488642	14	TRUE	67554	732077	0.0844815
550	Abdominal hernia	digestive	-0.0149995	0.00471433	0.985112	0.976052	0.994257	0.00146	0	0.983657	12	FALSE	61949	392538	0.136305	-0.0473042	0.00627596	0.953797	0.942137	0.965602	4.8e-14	46.8876	0.0425025	11	TRUE	30827	241072	0.113377	-0.0249982	0.0035989	0.975312	0.968456	0.982216	3.76e-12	14.7196	0.292379	14	TRUE	108231	707558	0.13267
550.2	Diaphragmatic hernia	digestive	-0.0168268	0.00675429	0.983314	0.970383	0.996418	0.0127	17.1371	0.280523	11	FALSE	26673	428342	0.05862	-0.0569155	0.00690604	0.944674	0.931973	0.957548	1.7e-16	41.5168	0.0722037	11	TRUE	24902	243887	0.0926452	-0.0363159	0.00467815	0.964336	0.955534	0.973218	8.3e-15	18.2938	0.253988	14	TRUE	61122	746110	0.075718
557.1	Celiac disease	digestive	0.0963755	0.0271924	1.10117	1.04402	1.16145	0.000394	0	0.632096	4	FALSE	1520	436621	0.0034692	0.103745	0.0225739	1.10932	1.06131	1.1595	4.31e-06	0	0.578948	5	TRUE	2071	227978	0.00900243	0.0984347	0.0162172	1.10344	1.06892	1.13908	1.28e-09	14.5695	0.312499	9	TRUE	9617	717864	0.0132196
