# Supplementary material for: Insights from the largest diverse ancestry sex-specific disease map for genetically predicted height
Source: NPJ Genom Med. 2025 Feb 27;10:14. doi: 10.1038/s41525-025-00464-w (PMC11868580; doi:10.1038/s41525-025-00464-w)
Supplement: Supplementary file 45 — Supplementary Data 44 [file 41525_2025_464_MOESM45_ESM.xlsx]

## Sheet: Supplementary Data 44
Supplementary Data 44: Bonferroni significant signals in male cross-ancestry meta-PheWAS and not in female cross-ancestry meta-PheWAS.
Phecode	Description	Group	beta_MALES	SE_MALES	OR_MALES	Lower_MALES	Upper_MALES	pvalue_MALES	I2_MALES	pval_Q_MALES	number_of_studies_combined_MALES	Bonferroni_MALES	cases_MALES	controls_MALES	prev_MALES	beta_FEMALES	SE_FEMALES	OR_FEMALES	Lower_FEMALES	Upper_FEMALES	pvalue_FEMALES	I2_FEMALES	pval Q_FEMALES	number_of_studies_combined_FEMALES	Bonferroni_FEMALES	cases_FEMALES	controls_FEMALES	prov_FEMALES	beta_ALL	SE_ALL	OR_ALL	Lower_ALL	Upper_ALL	pvalue_ALL	I2_ALL	pval Q_ALL	number_of_studies_combined_ALL	Bonferroni_ALL	cases_ALL	controls_ALL	prev_ALL
41	Bacterial infection NOS	infectious diseases	0.0349527	0.00723899	1.03557	1.02098	1.05037	1.38e-06	61.3172	0.00277429	12	TRUE	24045	430141	0.0529409	0.0229188	0.00977748	1.02318	1.00376	1.04298	0.0190763	0	0.484664	11	FALSE	11880	256261	0.044305	0.029655	0.00550734	1.0301	1.01904	1.04128	7.26e-08	60.3521	0.00183294	14	TRUE	46312	762361	0.0572691
41.1	Staphylococcus infections	infectious diseases	0.049024	0.0117378	1.05025	1.02636	1.07469	2.96e-05	0	0.461732	11	TRUE	8646	450502	0.0188305	0.0399436	0.0178968	1.04075	1.00488	1.07791	0.0256228	0	0.88993	8	FALSE	3382	262260	0.0127314	0.0480485	0.0093408	1.04922	1.03019	1.06861	2.69e-07	0	0.529873	13	TRUE	19509	788614	0.0241411
110	Dermatophytosis / Dermatomycosis	infectious diseases	0.0391149	0.00537274	1.03989	1.029	1.0509	3.33e-13	3.1668	0.41056	10	TRUE	61372	380643	0.138846	0.038418	0.0154251	1.03917	1.00822	1.07106	0.0127525	74.8352	4.37e-05	10	FALSE	5924	261832	0.0221246	0.0365594	0.00474374	1.03724	1.02764	1.04692	1.29e-14	69.5879	0.000158573	12	TRUE	81194	708269	0.102847
110.1	Dermatophytosis	infectious diseases	0.0424423	0.00544426	1.04336	1.03228	1.05455	6.4e-15	13.5713	0.318081	10	TRUE	59329	383439	0.133996	0.043797	0.0159578	1.04477	1.0126	1.07796	0.00605925	70.5786	0.000347979	10	FALSE	5527	262350	0.0206326	0.0400838	0.00483125	1.0409	1.03109	1.0508	1.07e-16	67.415	0.00039617	12	TRUE	78187	711597	0.098998
110.11	Dermatophytosis of nail	infectious diseases	0.0579755	0.00609697	1.05969	1.0471	1.07243	1.93e-21	0	0.605625	10	TRUE	44141	407221	0.0977951	0.0640575	0.018658	1.06615	1.02787	1.10586	0.000596401	71.4927	0.000462416	9	FALSE	3949	263962	0.01474	0.057881	0.00550447	1.05959	1.04822	1.07108	7.35e-26	51.6444	0.0191774	12	TRUE	58753	738478	0.0736963
172	Skin cancer	neoplasms	0.0280269	0.00596067	1.02842	1.01648	1.04051	2.58e-06	12.015	0.336499	8	TRUE	42351	422826	0.0910428	0.0422792	0.0106166	1.04319	1.0217	1.06512	6.82e-05	2.9388	0.407151	8	FALSE	9910	264540	0.0361086	0.0336872	0.00481262	1.03426	1.02455	1.04406	2.56e-12	35.2219	0.10066	13	TRUE	68104	757394	0.0825005
172.1	Melanomas of skin, dx or hx	neoplasms	0.0364599	0.00854107	1.03713	1.01992	1.05464	1.97e-05	36.3028	0.164719	6	TRUE	19367	441903	0.0419863	0.0376437	0.0183269	1.03836	1.00173	1.07634	0.0399737	0	0.688634	4	FALSE	3259	267226	0.0120487	0.0378715	0.00741043	1.0386	1.02362	1.05379	3.21e-07	32.1277	0.160971	9	TRUE	31085	779190	0.0383635
199	Neoplasm of uncertain behavior	neoplasms	0.057172	0.0109603	1.05884	1.03633	1.08183	1.83e-07	0	0.771519	10	TRUE	10752	432759	0.0242429	-0.00395069	0.0187389	0.996057	0.960138	1.03332	0.833022	0	0.887063	10	FALSE	3151	253890	0.0122587	0.0421434	0.00828094	1.04304	1.02625	1.06011	3.6e-07	0	0.69055	13	TRUE	24284	757585	0.0310589
227.3	Benign neoplasm of pituitary gland and craniopharyngeal duct (pouch)	neoplasms	0.163038	0.0283972	1.17708	1.11336	1.24445	9.39e-09	0	0.457728	8	TRUE	1563	471922	0.00330105	0.0434136	0.0377521	1.04437	0.969884	1.12458	0.250158	0	0.626993	10	FALSE	809	273600	0.00294815	0.0916955	0.0195938	1.09603	1.05474	1.13894	2.87e-06	29.8181	0.153689	12	TRUE	9690	830835	0.0115285
241.1	Nontoxic uninodular goiter	endocrine/metabolic	0.0738684	0.0145329	1.07667	1.04643	1.10777	3.72e-07	47.8795	0.0527035	9	TRUE	6258	459683	0.0134309	0.0314762	0.0184597	1.03198	0.995307	1.07	0.0881704	42.6478	0.0735872	10	FALSE	3570	248036	0.0141889	0.0555239	0.00976577	1.05709	1.03705	1.07752	1.3e-08	33.2904	0.116043	13	TRUE	19620	771553	0.0247986
250	Diabetes mellitus	endocrine/metabolic	-0.0217929	0.00395588	0.978443	0.970886	0.986059	3.61e-08	47.2014	0.0351334	12	TRUE	119594	341013	0.259644	-0.0180215	0.0070411	0.98214	0.968679	0.995788	0.0104831	18.7217	0.259874	12	FALSE	26688	244503	0.0984103	-0.0216188	0.00321611	0.978613	0.972464	0.984801	1.79e-11	48.509	0.0214164	14	TRUE	173399	645147	0.211838
250.2	Type 2 diabetes	endocrine/metabolic	-0.0219953	0.00397627	0.978245	0.970651	0.985899	3.17e-08	51.3923	0.0199215	12	TRUE	118281	342396	0.256755	-0.0194948	0.00717881	0.980694	0.966992	0.99459	0.00661545	29.9684	0.152354	12	FALSE	25756	245128	0.0950813	-0.0219932	0.00328877	0.978247	0.971962	0.984573	2.27e-11	53.5382	0.00910813	14	TRUE	164968	647135	0.203137
250.23	Type 2 diabetes with ophthalmic manifestations	endocrine/metabolic	-0.0363548	0.00830448	0.964298	0.94873	0.980122	1.2e-05	11.3634	0.335972	11	TRUE	20095	423619	0.0452882	-0.0437774	0.0223303	0.957167	0.916179	0.999989	0.0499432	33.6278	0.138864	10	FALSE	2360	257084	0.00909638	-0.0383548	0.00748489	0.962371	0.948356	0.976594	2.99e-07	20.3174	0.238185	13	TRUE	29396	739693	0.0382218
250.24	Type 2 diabetes with neurological manifestations	endocrine/metabolic	0.0645973	0.00668862	1.06673	1.05284	1.08081	4.56e-22	0	0.935804	10	TRUE	33869	406547	0.0769023	0.0626645	0.0207944	1.06467	1.02215	1.10896	0.00258232	0.585619	0.42888	9	FALSE	2969	254291	0.0115409	0.0598677	0.00601775	1.0617	1.04925	1.07429	2.56e-23	29.5818	0.155796	12	TRUE	45883	721670	0.0597783
250.6	Polyneuropathy in diabetes	endocrine/metabolic	0.0863752	0.0115402	1.09022	1.06583	1.11516	7.17e-14	0	0.469425	9	TRUE	10072	434017	0.0226801	0.0845295	0.0295073	1.0882	1.02706	1.15299	0.00417408	56.1145	0.0335232	7	FALSE	1370	85819	0.015713	0.0761651	0.00964634	1.07914	1.05893	1.09974	2.89e-15	49.1474	0.0325885	11	TRUE	19293	750933	0.0250485
250.7	Diabetic retinopathy	endocrine/metabolic	-0.0380916	0.00862198	0.962625	0.946494	0.97903	9.96e-06	31.3342	0.167486	9	TRUE	19149	288669	0.0622088	-0.0139574	0.0292743	0.98614	0.931151	1.04438	0.633519	48.1544	0.0607897	8	FALSE	1450	87728	0.0162596	-0.0360009	0.00790653	0.964639	0.949806	0.979704	5.28e-06	47.1751	0.0411546	11	TRUE	28392	457100	0.0584809
264.2	Failure to thrive (childhood)	endocrine/metabolic	-0.226094	0.0443937	0.797643	0.731174	0.870155	3.53e-07	0	0.643701	3	TRUE	681	311596	0.00218076	-0.156754	0.0529317	0.854914	0.770667	0.948371	0.00306202	0	0.965573	2	FALSE	463	74330	0.00619042	-0.181116	0.0326462	0.834339	0.782625	0.889469	2.89e-08	0	0.600569	5	TRUE	7644	466091	0.0161356
272.13	Mixed hyperlipidemia	endocrine/metabolic	-0.0462453	0.00528682	0.954808	0.944965	0.964753	2.19e-18	0	0.610368	10	TRUE	59403	354585	0.14349	-0.0401087	0.0129998	0.960685	0.936517	0.985477	0.00203321	0	0.802586	10	FALSE	8516	234962	0.0349765	-0.0487485	0.00468234	0.952421	0.94372	0.961201	2.21e-25	34.7774	0.111923	12	TRUE	79859	629928	0.112511
276	Disorders of fluid, electrolyte, and acid-base balance	endocrine/metabolic	-0.0272557	0.00516237	0.973112	0.963316	0.983008	1.29e-07	7.0682	0.376047	12	TRUE	55574	386449	0.125726	-0.0150796	0.00779406	0.985034	0.9701	1.0002	0.0530208	0	0.869967	12	FALSE	21868	244879	0.0819803	-0.0239936	0.00400133	0.976292	0.968665	0.983979	2.02e-09	20.4031	0.231651	14	TRUE	96504	697563	0.121531
276.1	Electrolyte imbalance	endocrine/metabolic	-0.038802	0.00592569	0.961941	0.950834	0.973178	5.83e-11	0	0.440565	11	TRUE	39949	405242	0.0897345	-0.0192822	0.00896473	0.980902	0.963818	0.99829	0.0314842	0	0.665395	12	FALSE	15788	250462	0.0592977	-0.0324988	0.00459501	0.968024	0.959345	0.976781	1.52e-12	27.5508	0.159672	14	TRUE	71275	721886	0.089862
276.13	Hyperpotassemia	endocrine/metabolic	-0.0502334	0.0103575	0.951007	0.931896	0.970511	1.23e-06	0	0.945794	11	TRUE	11944	442314	0.0262934	-0.003469	0.0197756	0.996537	0.958651	1.03592	0.860751	0	0.490994	9	FALSE	2949	261075	0.0111694	-0.0342499	0.00848185	0.96633	0.950398	0.982529	5.39e-05	20.1896	0.239494	13	FALSE	23691	769525	0.029867
276.14	Hypopotassemia	endocrine/metabolic	-0.0412456	0.00882596	0.959593	0.943137	0.976337	2.97e-06	0	0.628522	11	TRUE	16739	433165	0.0372057	-0.0315882	0.0119224	0.968905	0.946527	0.991813	0.00806132	0	0.835157	10	FALSE	8530	254564	0.0324219	-0.0377203	0.00659121	0.962982	0.950622	0.975503	1.05e-08	0	0.684301	14	TRUE	35583	753870	0.045073
276.4	Acid-base balance disorder	endocrine/metabolic	-0.0503847	0.0116801	0.950864	0.929343	0.972882	1.61e-05	0	0.648515	11	TRUE	9014	446580	0.0197852	-0.0592664	0.0187145	0.942456	0.908513	0.977667	0.00154088	16.3939	0.296613	9	FALSE	3157	260846	0.0119582	-0.0532978	0.00925762	0.948098	0.93105	0.965458	8.55e-09	0	0.936983	13	TRUE	20158	773558	0.025397
276.41	Acidosis	endocrine/metabolic	-0.0557499	0.0126329	0.945776	0.922646	0.969485	1.02e-05	0	0.803167	11	TRUE	7647	448695	0.0167572	-0.0678336	0.0203931	0.934416	0.897804	0.972521	0.000880058	26.9628	0.204358	9	FALSE	2644	261278	0.0100181	-0.0604029	0.0100248	0.941385	0.923069	0.960065	1.69e-09	0	0.933802	13	TRUE	18029	776111	0.0227025
277	Other disorders of metabolism	endocrine/metabolic	0.0942444	0.0171087	1.09883	1.06259	1.1363	3.62e-08	80.0502	8.79e-07	10	TRUE	4184	465319	0.00891155	-0.00855942	0.0256589	0.991477	0.942848	1.04261	0.738693	0	0.471714	8	FALSE	1658	272864	0.00603959	0.0445834	0.0118341	1.04559	1.02162	1.07013	0.000164969	83.5876	4.48e-10	12	FALSE	14975	818453	0.017968
286	Coagulation defects	hematopoietic	0.0899445	0.0129394	1.09411	1.06672	1.12222	3.62e-12	68.463	0.0013468	9	TRUE	7532	456937	0.0162164	0.0700402	0.0184244	1.07255	1.03451	1.11199	0.000143828	30.1742	0.167684	10	FALSE	3284	267977	0.0121064	0.0808463	0.00850516	1.0842	1.06628	1.10243	1.99e-21	62.1801	0.00220188	12	TRUE	23872	796646	0.0290938
286.7	Other and unspecified coagulation defects	hematopoietic	0.101206	0.0198707	1.1065	1.06424	1.15045	3.52e-07	70.0397	0.00512951	6	TRUE	3119	464213	0.00667406	0.0559761	0.0287374	1.05757	0.999652	1.11885	0.0514334	28.708	0.209176	7	FALSE	1328	269783	0.00489836	0.0760067	0.014036	1.07897	1.04969	1.10906	6.12e-08	62.5799	0.0028797	11	TRUE	12566	805751	0.0153559
288	Diseases of white blood cells	hematopoietic	-0.0477121	0.0106629	0.953408	0.93369	0.973543	7.66e-06	0	0.823262	10	TRUE	11447	440616	0.0253217	-0.0428089	0.017765	0.958094	0.925309	0.992042	0.0159645	0	0.963661	9	FALSE	3712	261297	0.0140071	-0.036424	0.00809227	0.964231	0.949059	0.979647	6.76e-06	0	0.502856	13	TRUE	25591	769911	0.0321696
288.1	Decreased white blood cell count	hematopoietic	0.0547058	0.012695	1.05623	1.03027	1.08284	1.64e-05	0	0.529449	11	TRUE	7359	458381	0.0158007	0.0490754	0.0148338	1.0503	1.0202	1.08128	0.000938475	0	0.544625	10	FALSE	4916	265103	0.0182061	0.0561805	0.00898752	1.05779	1.03932	1.07659	4.08e-10	18.2294	0.254674	14	TRUE	20572	791078	0.0253459
288.2	Elevated white blood cell count	hematopoietic	-0.0586338	0.0126797	0.943052	0.919904	0.966782	3.76e-06	0	0.838635	9	TRUE	7995	443893	0.0176924	-0.0398608	0.0216783	0.960923	0.92095	1.00263	0.065953	0	0.609204	8	FALSE	2443	85182	0.0278802	-0.0539612	0.00986905	0.947469	0.929318	0.965974	4.56e-08	1.1203	0.43061	11	TRUE	19117	775634	0.0240541
292	Neurological disorders	mental disorders	-0.0285933	0.00610054	0.971812	0.960261	0.983501	2.77e-06	9.59707	0.35274	11	TRUE	37272	414321	0.0825345	-0.0103671	0.0108009	0.989686	0.968956	1.01086	0.337136	15.5029	0.29627	11	FALSE	10332	258299	0.0384617	-0.0216525	0.00493001	0.97858	0.96917	0.988082	1.12e-05	0	0.702355	13	TRUE	61680	743269	0.076626
313	Pervasive developmental disorders	mental disorders	0.0593095	0.0131145	1.0611	1.03418	1.08873	6.11e-06	61.6327	0.0052467	10	TRUE	7801	460871	0.0166449	0.0175805	0.0240076	1.01774	0.970957	1.06677	0.463991	0	0.63827	10	FALSE	2190	271247	0.00800916	0.0399381	0.0102503	1.04075	1.02005	1.06187	9.77e-05	39.8123	0.0753902	12	FALSE	19064	819204	0.0227421
313.1	Attention deficit hyperactivity disorder	mental disorders	0.060754	0.0143683	1.06264	1.03313	1.09299	2.35e-05	4.86182	0.392608	8	TRUE	6576	462238	0.0140269	0.0311396	0.0263451	1.03163	0.979713	1.0863	0.237211	0	0.593015	9	FALSE	1863	267745	0.00691003	0.0413176	0.0111471	1.04218	1.01966	1.0652	0.000210073	10.5005	0.342202	12	FALSE	17178	819721	0.0205258
313.3	Autism	mental disorders	0.194855	0.040656	1.21513	1.12206	1.31592	1.64e-06	25.6143	0.257919	4	TRUE	694	470493	0.00147288	0.0321084	0.0825268	1.03263	0.878411	1.21392	0.697227	0	0.615747	2	FALSE	177	253224	0.000698498	0.11997	0.0327902	1.12746	1.05728	1.2023	0.000253475	47.9029	0.0874784	6	FALSE	7782	831792	0.00926899
317	Alcohol-related disorders	mental disorders	-0.031423	0.00512006	0.969066	0.95939	0.978839	8.4e-10	44.7218	0.053459	11	TRUE	62146	389966	0.137457	-0.0121603	0.0137144	0.987913	0.961712	1.01483	0.375252	28.2922	0.175493	11	FALSE	6648	261505	0.0247918	-0.0314076	0.00463503	0.96908	0.960317	0.977924	1.23e-11	53.0633	0.0123556	13	TRUE	79064	706669	0.100625
317.1	Alcoholism	mental disorders	-0.0351571	0.00580135	0.965454	0.954538	0.976494	1.36e-09	0.463661	0.436416	11	TRUE	44755	405842	0.0993238	-0.000707741	0.016492	0.999293	0.967508	1.03212	0.96577	3.66808	0.40626	10	FALSE	4539	262811	0.0169777	-0.0342811	0.00529211	0.9663	0.956329	0.976375	9.31e-11	30.1113	0.143308	13	TRUE	58514	724037	0.0747734
317.11	Alcoholic liver damage	mental disorders	-0.0696092	0.0142682	0.932758	0.907035	0.959211	1.07e-06	0	0.773341	10	TRUE	6137	453367	0.0133557	0.0219133	0.0439402	1.02216	0.93781	1.11409	0.617986	28.9965	0.217542	6	FALSE	596	266226	0.0022337	-0.0629637	0.0129873	0.938978	0.915378	0.963186	1.25e-06	0	0.943594	12	TRUE	13680	775843	0.0173269
318	Tobacco use disorder	mental disorders	-0.0263736	0.00436151	0.973971	0.965681	0.982333	1.48e-09	47.2909	0.040619	11	TRUE	99304	338313	0.22692	-0.0253017	0.00879972	0.975016	0.958344	0.991978	0.00403664	46.5975	0.0438881	11	FALSE	17165	250586	0.0641081	-0.026792	0.00356224	0.973564	0.96679	0.980385	5.43e-14	55.5451	0.00604531	14	TRUE	144710	644064	0.183462
337	Disorders of the autonomic nervous system	neurological	0.15506	0.0133827	1.16773	1.1375	1.19876	4.82e-31	65.5715	0.00307346	9	TRUE	7420	447384	0.0163147	0.0914142	0.0363806	1.09572	1.02031	1.17671	0.0119806	0	0.534862	7	FALSE	924	262300	0.00351032	0.137835	0.0119174	1.14779	1.12129	1.17491	6.14e-31	65.3014	0.000851491	12	TRUE	15411	777882	0.0194266
337.1	Peripheral autonomic neuropathy	neurological	0.154588	0.0142388	1.16718	1.13505	1.20021	1.85e-27	72.3304	0.00285949	6	TRUE	6609	448609	0.0145183	0.0885484	0.047072	1.09259	0.996296	1.19818	0.0599548	0	0.760939	4	FALSE	593	262717	0.0022521	0.142538	0.013174	1.1532	1.1238	1.18336	2.78e-27	66.8693	0.00216542	9	TRUE	13920	779526	0.0175437
339	Other headache syndromes	neurological	-0.0261908	0.00589558	0.974149	0.962958	0.985471	8.89e-06	21.3596	0.23998	11	TRUE	42440	401618	0.0955731	-0.0166813	0.00806155	0.983457	0.96804	0.999119	0.0385234	37.1024	0.0942268	12	FALSE	21444	240835	0.0817603	-0.0249206	0.00431939	0.975387	0.967165	0.98368	7.95e-09	34.7973	0.0967716	14	TRUE	83772	702414	0.106555
350	Abnormal movement	neurological	0.0282448	0.00597525	1.02865	1.01667	1.04077	2.28e-06	25.8224	0.205912	10	TRUE	43686	402816	0.0978405	0.0262161	0.0122109	1.02656	1.00229	1.05143	0.0317969	0	0.662831	11	FALSE	8876	261727	0.0328008	0.0283135	0.00495522	1.02872	1.01878	1.03876	1.1e-08	0	0.48291	13	TRUE	67227	737391	0.0835514
350.2	Abnormality of gait	neurological	0.0430661	0.00685578	1.04401	1.03007	1.05813	3.35e-10	0	0.477906	10	TRUE	32402	414718	0.0724682	0.0279894	0.0161556	1.02838	0.996332	1.06147	0.0831859	0	0.515071	9	FALSE	5232	265415	0.0193315	0.0408379	0.00591143	1.04168	1.02968	1.05382	4.91e-12	0	0.569991	12	TRUE	48825	756265	0.0606454
362	Other retinal disorders	sense organs	-0.0251173	0.00569836	0.975195	0.964365	0.986148	1.04e-05	11.1676	0.337838	11	TRUE	50032	396051	0.112158	0.00952354	0.0112945	1.00957	0.987466	1.03217	0.399116	17.8566	0.268526	12	FALSE	9340	256859	0.0350865	-0.0161168	0.00490765	0.984012	0.974593	0.993523	0.00102342	47.0006	0.026602	14	FALSE	70597	727454	0.0884618
367.8	Hypermetropia	sense organs	-0.0334057	0.00631909	0.967146	0.955242	0.979199	1.25e-07	44.2314	0.110443	6	TRUE	40852	397778	0.0931354	0.0106622	0.02033	1.01072	0.971238	1.05181	0.599961	36.3428	0.138776	8	FALSE	3464	263872	0.0129575	-0.0288952	0.0059391	0.971518	0.960275	0.982893	1.14e-06	24.9928	0.19834	12	TRUE	52727	734263	0.0669983
375.1	Dry eyes	sense organs	-0.0314677	0.00615248	0.969022	0.957407	0.980778	3.14e-07	0	0.538424	9	TRUE	43213	245295	0.149781	-0.0229858	0.0143564	0.977276	0.950161	1.00517	0.109359	0	0.761622	9	FALSE	7645	78212	0.0890434	-0.0283859	0.00547488	0.972013	0.961639	0.9825	2.16e-07	12.4677	0.325426	11	TRUE	60512	402564	0.130674
395.1	Nonrheumatic mitral valve disorders	circulatory system	0.0551176	0.0111467	1.05666	1.03383	1.08	7.62e-07	0	0.48924	11	TRUE	9733	448688	0.0212316	0.0620092	0.0152826	1.06397	1.03258	1.09632	4.96e-05	33.8521	0.137052	10	FALSE	4749	262633	0.0177611	0.0555708	0.00786738	1.05714	1.04097	1.07357	1.62e-12	0	0.456404	14	TRUE	26177	782426	0.0323731
401.2	Hypertensive heart and/or renal disease	circulatory system	-0.0305021	0.00642867	0.969958	0.957814	0.982257	2.09e-06	0	0.752185	11	TRUE	37145	353508	0.0950844	0.00712806	0.0159559	1.00715	0.976144	1.03915	0.655066	0	0.699393	10	FALSE	5102	208706	0.0238625	-0.0265981	0.00561098	0.973753	0.963103	0.98452	2.13e-06	0	0.644353	13	TRUE	53797	603523	0.0818429
415	Pulmonary heart disease	circulatory system	0.059719	0.00954034	1.06154	1.04187	1.08157	3.86e-10	38.5497	0.0920714	11	TRUE	14350	448329	0.031015	0.0369925	0.0165252	1.03769	1.00461	1.07184	0.025185	0	0.778551	10	FALSE	4170	267861	0.0153291	0.057231	0.00733051	1.0589	1.0438	1.07422	5.85e-15	33.0961	0.117643	13	TRUE	30043	791957	0.0365487
415.1	Acute pulmonary heart disease	circulatory system	0.0904238	0.0144596	1.09464	1.06405	1.1261	4.01e-10	11.8019	0.336385	9	TRUE	6204	458052	0.0133633	0.0780948	0.0276893	1.08123	1.02411	1.14152	0.00479642	0	0.691467	8	FALSE	1497	269418	0.00552572	0.0884858	0.0110671	1.09252	1.06908	1.11648	1.29e-15	0	0.642312	11	TRUE	16622	805791	0.0202113
415.11	Pulmonary embolism and infarction, acute	circulatory system	0.0958425	0.0147162	1.10059	1.06929	1.13279	7.38e-11	0	0.655696	9	TRUE	6005	458633	0.012924	0.0799644	0.0284695	1.08325	1.02446	1.14541	0.00497307	0	0.765932	8	FALSE	1417	265776	0.00530328	0.093361	0.0112408	1.09786	1.07393	1.12231	9.94e-17	0	0.889496	11	TRUE	16325	806594	0.0198379
418	Nonspecific chest pain	circulatory system	-0.0293413	0.00482935	0.971085	0.961937	0.98032	1.24e-09	56.7391	0.0135497	10	TRUE	79860	352206	0.184833	-0.0015142	0.00969869	0.998487	0.979686	1.01765	0.875935	30.7393	0.162861	10	FALSE	18922	237595	0.0737651	-0.0238348	0.00388443	0.976447	0.969041	0.983909	8.46e-10	48.7808	0.0287591	12	TRUE	128857	644781	0.16656
425	Cardiomyopathy	circulatory system	0.0586294	0.00937955	1.06038	1.04107	1.08006	4.08e-10	15.7846	0.293556	11	TRUE	14682	451208	0.0315139	0.0511591	0.0200409	1.05249	1.01195	1.09465	0.010688	0.61378	0.428659	9	FALSE	2744	271183	0.0100173	0.0556684	0.00768178	1.05725	1.04145	1.07329	4.27e-13	0	0.675438	13	TRUE	27825	802487	0.0335115
425.1	Primary/intrinsic cardiomyopathies	circulatory system	0.0598861	0.00963266	1.06172	1.04186	1.08195	5.07e-10	0	0.548578	11	TRUE	13898	452291	0.0298119	0.0496646	0.0210307	1.05092	1.00848	1.09514	0.0181998	3.73187	0.403778	9	FALSE	2477	271481	0.00904153	0.0576072	0.00793001	1.0593	1.04296	1.07589	3.75e-13	0	0.812145	13	TRUE	26481	803868	0.0318914
426.2	Atrioventricular [AV] block	circulatory system	0.0592905	0.0105054	1.06108	1.03946	1.08316	1.66e-08	35.8985	0.111662	11	TRUE	11159	434160	0.0250584	0.0622206	0.0212813	1.0642	1.02072	1.10952	0.00345865	32.7071	0.156256	9	FALSE	2359	253735	0.00921146	0.0607132	0.00881015	1.06259	1.0444	1.0811	5.53e-12	5.97539	0.386528	13	TRUE	22572	736081	0.0297527
426.9	Cardiac pacemaker/device in situ	circulatory system	0.0415272	0.00878356	1.0424	1.02461	1.0605	2.27e-06	0	0.944175	11	TRUE	16605	431879	0.0370247	0.0484958	0.0182721	1.04969	1.01276	1.08796	0.00795234	32.2445	0.160018	9	FALSE	3281	253240	0.0127904	0.0376693	0.00737316	1.03839	1.02349	1.0535	3.24e-07	0	0.487487	13	TRUE	29490	733268	0.0386623
426.91	Cardiac pacemaker in situ	circulatory system	0.0603492	0.010183	1.06221	1.04122	1.08362	3.1e-09	0	0.738242	11	TRUE	12125	436126	0.0270496	0.0668217	0.0200191	1.0691	1.02797	1.11189	0.00084417	50.7957	0.0388231	9	FALSE	2703	253101	0.0105667	0.0600789	0.00855767	1.06192	1.04426	1.07988	2.21e-12	19.4945	0.246628	13	TRUE	23088	737933	0.0303382
427.5	Arrhythmia (cardiac) NOS	circulatory system	0.0426776	0.00885803	1.0436	1.02564	1.06188	1.45e-06	49.7428	0.0362573	10	TRUE	17254	409431	0.0404373	0.0685207	0.0179312	1.07092	1.03394	1.10923	0.00013274	37.1963	0.121184	9	FALSE	3686	248023	0.0146439	0.045745	0.00719666	1.04681	1.03215	1.06168	2.07e-10	61.2538	0.00199034	13	TRUE	34143	705446	0.0461648
427.6	Premature beats	circulatory system	0.109455	0.0144542	1.11567	1.08451	1.14773	3.66e-14	21.2593	0.247387	10	TRUE	6037	433720	0.013728	0.0836131	0.0289754	1.08721	1.02719	1.15074	0.00390597	32.3856	0.169445	8	FALSE	1313	253023	0.00516246	0.0985348	0.0111381	1.10355	1.07972	1.12791	9.02e-19	35.619	0.105363	12	TRUE	16847	734857	0.0224117
427.9	Palpitations	circulatory system	0.0425917	0.00967333	1.04351	1.02391	1.06348	1.07e-05	34.3759	0.123612	11	TRUE	13504	423102	0.0309295	0.0321199	0.0105517	1.03264	1.0115	1.05422	0.00233424	56.8	0.00779476	12	FALSE	10568	245071	0.0413395	0.0418081	0.00629309	1.04269	1.02991	1.05563	3.06e-11	48.7971	0.0205092	14	TRUE	38488	716350	0.0509884
433	Cerebrovascular disease	circulatory system	-0.0495779	0.00557904	0.951631	0.941282	0.962094	6.31e-19	56.2744	0.0112372	11	TRUE	46464	409757	0.101845	-0.00875541	0.0098065	0.991283	0.972412	1.01052	0.371956	0	0.502964	12	FALSE	12345	259210	0.0454604	-0.0418847	0.00450306	0.95898	0.950554	0.967482	1.39e-20	52.2309	0.0116268	14	TRUE	75099	742535	0.0918492
433.1	Occlusion and stenosis of precerebral arteries	circulatory system	-0.0742732	0.0094598	0.928418	0.911363	0.945792	4.11e-15	0	0.528617	10	TRUE	14965	439522	0.0329272	-0.0419055	0.0214466	0.95896	0.919486	1.00013	0.0507078	26.4237	0.217832	8	FALSE	2481	264434	0.00929509	-0.0710309	0.00769871	0.931433	0.917484	0.945594	2.8e-20	0	0.863111	13	TRUE	28477	777414	0.035336
433.2	Occlusion of cerebral arteries	circulatory system	-0.0529214	0.00894245	0.948454	0.931976	0.965225	3.26e-09	4.49381	0.400226	11	TRUE	15902	446798	0.0343678	-0.0142885	0.016221	0.985813	0.954965	1.01766	0.378391	0	0.612965	10	FALSE	4217	265275	0.015648	-0.0445808	0.00729126	0.956398	0.942828	0.970164	9.7e-10	0	0.696415	13	TRUE	29615	785604	0.0363277
433.21	Cerebral artery occlusion, with cerebral infarction	circulatory system	-0.0555494	0.00903845	0.945965	0.929355	0.962872	7.95e-10	9.76506	0.351151	11	TRUE	15554	447361	0.0336001	-0.00874444	0.0164888	0.991294	0.95977	1.02385	0.595885	0	0.495428	10	FALSE	4072	265479	0.0151066	-0.0453983	0.00739204	0.955617	0.941872	0.969563	8.17e-10	0	0.674149	13	TRUE	28956	786372	0.0355145
433.3	Cerebral ischemia	circulatory system	-0.0395866	0.00802371	0.961187	0.946189	0.976422	8.07e-07	0	0.55647	11	TRUE	20545	436983	0.0449044	-0.0250893	0.0145102	0.975223	0.947879	1.00336	0.083796	0	0.925919	10	FALSE	5373	263497	0.0199836	-0.0389098	0.00646594	0.961837	0.949725	0.974104	1.77e-09	0	0.616077	14	TRUE	36975	774022	0.045592
433.31	Transient cerebral ischemia	circulatory system	-0.0444824	0.00868283	0.956492	0.940353	0.972909	3.01e-07	0	0.606262	11	TRUE	17771	439184	0.03889	-0.0428394	0.0173547	0.958065	0.926025	0.991214	0.0135697	0	0.782719	10	FALSE	3775	263987	0.0140983	-0.0455371	0.00706371	0.955484	0.942347	0.968804	1.14e-10	0	0.720972	13	TRUE	32361	776609	0.0400027
433.8	Late effects of cerebrovascular disease	circulatory system	-0.059006	0.0126928	0.942701	0.919538	0.966447	3.34e-06	21.0626	0.255705	9	TRUE	8276	450618	0.0180347	-0.0330174	0.0306726	0.967522	0.911071	1.02747	0.281728	0	0.77699	9	FALSE	1238	264648	0.00465613	-0.0545156	0.0107414	0.946944	0.927216	0.967091	3.87e-07	0	0.547739	12	TRUE	17551	788697	0.0217687
440.22	Atherosclerosis of native arteries of the extremities with intermittent claudication	circulatory system	-0.085941	0.015457	0.917648	0.890265	0.945874	2.7e-08	0	0.890566	8	TRUE	5504	307762	0.0175697	-0.185499	0.0495918	0.83069	0.753748	0.915486	0.000183649	22.6575	0.263585	6	FALSE	465	88755	0.00521184	-0.101621	0.013117	0.903372	0.880444	0.926898	9.39e-15	0	0.773996	10	TRUE	14175	470949	0.0292193
447.7	Aortic ectasia	circulatory system	0.184494	0.0397502	1.20261	1.11247	1.30005	3.46e-06	28.898	0.21826	6	TRUE	812	314886	0.00257208	0.323408	0.115679	1.38183	1.10151	1.73349	0.00517812	26.1901	0.257991	3	FALSE	103	89785	0.00114587	0.158875	0.0262012	1.17219	1.11352	1.23396	1.33e-09	22.2562	0.245245	9	TRUE	8257	478560	0.0169612
450	Noninfectious disorders of lymphatic channels	circulatory system	0.106449	0.0199997	1.11232	1.06956	1.15679	1.02e-07	44.7442	0.080613	8	TRUE	3067	469515	0.00648988	0.0142184	0.0221745	1.01432	0.971181	1.05938	0.52139	0	0.86501	9	FALSE	2203	273483	0.00799098	0.0573024	0.0136564	1.05898	1.03101	1.0877	2.72e-05	40.7793	0.0691703	12	TRUE	12855	829786	0.0152556
451	Phlebitis and thrombophlebitis	circulatory system	0.0978868	0.0193588	1.10284	1.06178	1.14549	4.27e-07	0	0.873188	6	TRUE	3172	453314	0.00694873	0.102247	0.0270254	1.10766	1.05051	1.16791	0.000154719	56.4455	0.0426533	6	FALSE	1493	253265	0.00586046	0.10078	0.013431	1.10603	1.0773	1.13554	6.21e-14	0	0.60012	11	TRUE	12677	763209	0.0163387
452	Other venous embolism and thrombosis	circulatory system	0.0882433	0.00941589	1.09225	1.07228	1.1126	7.13e-21	7.72321	0.370827	10	TRUE	15130	437239	0.0334461	0.050728	0.0191075	1.05204	1.01337	1.09218	0.00793394	62.4014	0.00644597	9	FALSE	3223	250366	0.0127095	0.0767858	0.00749504	1.07981	1.06406	1.09579	1.25e-24	58.5365	0.00540941	12	TRUE	29644	744144	0.0383102
452.2	Deep vein thrombosis [DVT]	circulatory system	0.0909421	0.0124574	1.09521	1.06879	1.12228	2.87e-13	0.734259	0.423509	8	TRUE	8469	444003	0.0187172	0.0327418	0.026191	1.03328	0.98158	1.08771	0.211256	56.3219	0.0248769	8	FALSE	1680	247694	0.00673687	0.0743808	0.00990966	1.07722	1.0565	1.09834	6.1e-14	53.213	0.0232585	10	TRUE	19186	754381	0.024802
453	Chronic venous hypertension	circulatory system	0.231132	0.0318594	1.26003	1.18375	1.34121	4.02e-13	0	0.668357	3	TRUE	1335	454006	0.00293187	0.208374	0.137435	1.23167	0.940828	1.61243	0.129479	28.8285	0.245353	3	FALSE	84	88694	0.00094618	0.227332	0.0283367	1.25525	1.18743	1.32693	1.04e-15	0	0.573891	8	TRUE	7742	766416	0.0100005
458	Hypotension	circulatory system	0.0309003	0.00692547	1.03138	1.01748	1.04548	8.13e-06	0	0.772172	11	TRUE	27233	412273	0.0619627	0.0418941	0.0104924	1.04278	1.02156	1.06445	6.53e-05	0	0.738429	11	FALSE	10229	249120	0.0394411	0.0351844	0.00546445	1.03581	1.02478	1.04696	1.2e-10	0	0.688571	14	TRUE	48212	734403	0.0616037
495	Asthma	respiratory	-0.0338605	0.00783494	0.966706	0.951975	0.981666	1.55e-05	1.95256	0.420897	10	TRUE	22541	430010	0.0498088	-0.0244759	0.0114111	0.975821	0.954239	0.997892	0.0319592	0	0.529729	10	FALSE	10696	251080	0.0408594	-0.0320063	0.0055704	0.968501	0.957984	0.979132	9.15e-09	4.62637	0.399702	12	TRUE	51176	737768	0.0648665
496.2	Chronic bronchitis	respiratory	-0.0547671	0.00882155	0.946706	0.930478	0.963216	5.36e-10	37.4644	0.0998935	11	TRUE	16675	438275	0.0366524	-0.0506097	0.0154489	0.95065	0.922296	0.979875	0.00105313	0	0.551732	9	FALSE	4690	259376	0.0177607	-0.0522189	0.00724232	0.949121	0.935744	0.96269	5.59e-13	39.2816	0.0716969	13	TRUE	30357	753951	0.0387055
496.21	Obstructive chronic bronchitis	respiratory	-0.0614337	0.00935423	0.940415	0.923331	0.957816	5.12e-11	12.4226	0.325858	11	TRUE	14704	442269	0.032177	-0.0495936	0.0165513	0.951616	0.921241	0.982993	0.00273234	12.2353	0.332665	9	FALSE	4026	260285	0.0152321	-0.0588533	0.00771431	0.942845	0.928697	0.957209	2.36e-14	24.8736	0.192473	13	TRUE	27332	758864	0.0347649
562	Diverticulosis and diverticulitis	digestive	-0.0303653	0.00687688	0.970091	0.957103	0.983255	1.01e-05	0	0.989249	10	TRUE	31986	374649	0.0786602	-0.0145687	0.0170128	0.985537	0.953217	1.01895	0.391812	10.1488	0.350493	9	FALSE	4378	221406	0.0193902	-0.0301417	0.00584543	0.970308	0.959255	0.981489	2.52e-07	14.9912	0.297275	12	TRUE	50181	646882	0.0719892
571	Chronic liver disease and cirrhosis	digestive	-0.0370167	0.00725901	0.96366	0.950047	0.977468	3.41e-07	62.3902	0.00302396	11	TRUE	24711	431771	0.0541336	-0.0211708	0.0118868	0.979052	0.956506	1.00213	0.0749072	0	0.846909	11	FALSE	7867	259439	0.0294307	-0.0359853	0.00573021	0.964654	0.953881	0.97555	3.39e-10	49.5049	0.018391	14	TRUE	44223	758296	0.0551052
571.5	Other chronic nonalcoholic liver disease	digestive	-0.0367639	0.00758425	0.963904	0.949681	0.978339	1.25e-06	66.6621	0.000857974	11	TRUE	22780	433075	0.049972	-0.0132901	0.0127095	0.986798	0.96252	1.01169	0.295705	0	0.81626	11	FALSE	6885	259769	0.02582	-0.0345997	0.00600252	0.965992	0.954694	0.977424	8.21e-09	53.9684	0.00837327	14	TRUE	41014	759908	0.0512085
577	Diseases of pancreas	digestive	-0.0487546	0.0110535	0.952415	0.932003	0.973274	1.03e-05	22.1005	0.232926	11	TRUE	10102	460659	0.0214589	0.0138754	0.0166989	1.01397	0.981323	1.04771	0.406018	0	0.526683	10	FALSE	3866	271518	0.0140386	-0.0252461	0.00851904	0.97507	0.958924	0.991487	0.00304164	48.0846	0.0267691	13	FALSE	22939	816926	0.0273127
577.2	Chronic pancreatitis	digestive	-0.0976145	0.0223937	0.906999	0.86805	0.947694	1.31e-05	0	0.799793	7	TRUE	2477	469327	0.00525006	-0.0160837	0.0442852	0.984045	0.902234	1.07327	0.716467	0	0.52079	7	FALSE	587	272682	0.00214807	-0.0743915	0.0185227	0.928308	0.895212	0.962629	5.91e-05	9.481	0.353837	11	FALSE	10068	827276	0.0120237
579	Other symptoms involving abdomen and pelvis	digestive	0.0635932	0.0145508	1.06566	1.0357	1.09649	1.24e-05	7.28526	0.374705	10	TRUE	5686	443932	0.0126463	-0.00223481	0.0159972	0.997768	0.966969	1.02955	0.888897	0	0.967182	10	FALSE	4381	249745	0.0172395	0.0280081	0.00946909	1.0284	1.00949	1.04767	0.00309799	40.0794	0.066586	13	FALSE	19076	761842	0.0244277
579.2	Splenomegaly	digestive	0.107152	0.0219458	1.1131	1.06624	1.16203	1.05e-06	0	0.649086	7	TRUE	2461	452638	0.00540761	0.108474	0.0410029	1.11458	1.02851	1.20785	0.00815641	0	0.7568	4	FALSE	658	255531	0.00256842	0.0908545	0.0174415	1.09511	1.05831	1.13319	1.9e-07	0	0.587648	10	TRUE	9749	776857	0.0123938
591	Urinary tract infection	genitourinary	0.0323768	0.00650008	1.03291	1.01983	1.04615	6.33e-07	34.0279	0.117904	12	TRUE	31054	412556	0.0700029	0.0116246	0.0072174	1.01169	0.997482	1.02611	0.107259	0	0.77699	12	FALSE	25062	231467	0.0976966	0.0239265	0.00446349	1.02422	1.01529	1.03321	8.3e-08	41.7351	0.0507138	14	TRUE	73634	703254	0.0947807
594	Urinary calculus	genitourinary	-0.0393542	0.00689887	0.96141	0.948498	0.974498	1.17e-08	0	0.798372	11	TRUE	27376	436565	0.0590075	-0.0222695	0.0140899	0.977977	0.951339	1.00536	0.113986	0	0.649762	12	FALSE	5627	268160	0.0205525	-0.0379493	0.00572533	0.962762	0.952019	0.973626	3.4e-11	0	0.766011	14	TRUE	44977	783541	0.0542861
594.1	Calculus of kidney	genitourinary	-0.044289	0.00790444	0.956677	0.94197	0.971614	2.11e-08	0	0.788203	11	TRUE	20959	441097	0.0453603	-0.0324796	0.016418	0.968042	0.937388	0.999699	0.0478954	7.46602	0.372764	11	FALSE	4171	268933	0.0152726	-0.043625	0.00654599	0.957313	0.945109	0.969674	2.66e-11	0	0.945664	14	TRUE	36020	788803	0.04367
681	Superficial cellulitis and abscess	dermatologic	0.0508079	0.00605112	1.05212	1.03972	1.06467	4.6e-17	0	0.728981	10	TRUE	41281	402305	0.093062	0.053995	0.0134481	1.05548	1.02802	1.08367	5.94e-05	0	0.621353	10	FALSE	7291	260256	0.0272513	0.0497836	0.00496069	1.05104	1.04087	1.06131	1.06e-23	0	0.563098	13	TRUE	65800	726265	0.083074
681.1	Cellulitis and abscess of fingers/toes	dermatologic	0.0983357	0.0138937	1.10333	1.07369	1.13379	1.47e-12	36.5986	0.125686	9	TRUE	6713	455339	0.0145287	0.105429	0.0293726	1.11119	1.04902	1.17703	0.000331479	0	0.93856	9	FALSE	1334	269860	0.00491899	0.0996693	0.0112727	1.10481	1.08066	1.12949	9.43e-19	5.19556	0.394408	13	TRUE	16434	789120	0.0204009
681.5	Cellulitis and abscess of leg, except foot	dermatologic	0.0858508	0.0113064	1.08964	1.06576	1.11406	3.12e-14	0	0.528724	9	TRUE	10454	448006	0.0228024	0.0932169	0.0284758	1.0977	1.03811	1.16071	0.00106208	46.2254	0.0716878	8	FALSE	1452	264435	0.00546097	0.0905032	0.00914478	1.09472	1.07528	1.11452	4.3e-23	48.4634	0.0354251	11	TRUE	22043	782897	0.0273846
681.6	Cellulitis and abscess of foot, toe	dermatologic	0.212717	0.0247572	1.23703	1.17844	1.29854	8.54e-18	33.704	0.183353	6	TRUE	2104	463447	0.00451938	0.253505	0.0674101	1.28853	1.12906	1.47053	0.000169483	47.8938	0.104168	5	FALSE	267	265931	0.00100301	0.20969	0.0200967	1.2333	1.18566	1.28284	1.73e-25	0	0.53144	9	TRUE	9653	800445	0.0119158
686	Other local infections of skin and subcutaneous tissue	dermatologic	0.0796948	0.0166216	1.08296	1.04824	1.11882	1.63e-06	6.66088	0.380215	10	TRUE	4281	458980	0.00924101	0.0282673	0.0237444	1.02867	0.981895	1.07767	0.233857	0	0.711683	8	FALSE	1914	269501	0.00705193	0.0570356	0.0111938	1.05869	1.03572	1.08218	3.48e-07	38.4705	0.0844644	12	TRUE	15816	792423	0.0195685
700	Corns and callosities	dermatologic	0.151271	0.0090726	1.16331	1.14281	1.18418	2.05e-62	77.3236	6.57e-05	8	TRUE	17369	442340	0.0377826	0.0785033	0.025072	1.08167	1.0298	1.13615	0.00174144	0	0.514183	9	FALSE	2056	267326	0.00763228	0.14099	0.0080397	1.15141	1.13341	1.1697	7.51e-69	73.1627	2.42e-05	12	TRUE	28068	778137	0.034815
701.1	Keratoderma, acquired	dermatologic	0.119602	0.0140937	1.12705	1.09634	1.15861	2.14e-17	51.7513	0.0655802	6	TRUE	6847	453571	0.0148713	0.0791001	0.045743	1.08231	0.989501	1.18383	0.0837687	0	0.68986	4	FALSE	675	267204	0.00251979	0.116887	0.0126324	1.12399	1.09651	1.15217	2.18e-20	43.7857	0.0759332	9	TRUE	14944	789294	0.0185816
703	Diseases of nail, NOS	dermatologic	0.0675007	0.00816509	1.06983	1.05285	1.08709	1.37e-16	25.9789	0.221504	8	TRUE	22035	435697	0.0481395	0.0638818	0.0272923	1.06597	1.01044	1.12454	0.0192503	0	0.888506	8	FALSE	1757	269990	0.00646557	0.0704181	0.00721615	1.07296	1.05789	1.08824	1.7e-22	4.4999	0.400916	12	TRUE	34002	778108	0.0418687
706	Diseases of sebaceous glands	dermatologic	0.032822	0.00617041	1.03337	1.02094	1.04594	1.04e-07	67.3799	0.000668604	11	TRUE	37293	407721	0.0838019	0.0309269	0.0102142	1.03141	1.01097	1.05227	0.002463	43.5465	0.0529232	12	FALSE	11562	257866	0.0429131	0.0327324	0.00479799	1.03327	1.0236	1.04304	8.97e-12	68.1124	0.000103895	14	TRUE	65683	731619	0.0823816
706.2	Sebaceous cyst	dermatologic	0.0427679	0.00769129	1.0437	1.02808	1.05955	2.69e-08	40.065	0.0816377	11	TRUE	22022	435366	0.0481473	0.0511964	0.0124433	1.05253	1.02717	1.07851	3.88e-05	0	0.68896	11	FALSE	7120	264041	0.0262575	0.0450044	0.00605144	1.04603	1.0337	1.05851	1.03e-13	0.162664	0.446177	14	TRUE	40702	765613	0.050479
707.1	Decubitus ulcer	dermatologic	0.0944728	0.0136734	1.09908	1.07002	1.12893	4.87e-12	49.3617	0.0378992	10	TRUE	6467	463408	0.0137632	0.0608354	0.0224216	1.06272	1.01703	1.11047	0.00666262	0	0.971292	9	FALSE	2118	271830	0.00773139	0.0862831	0.0112025	1.09011	1.06644	1.11431	1.34e-14	43.5963	0.0526523	12	TRUE	15873	819108	0.01901
707.3	Chronic ulcer of unspecified site	dermatologic	0.182981	0.02308	1.20079	1.14768	1.25636	2.22e-15	4.62998	0.38698	6	TRUE	2484	461420	0.00535456	0.0827222	0.0627586	1.08624	0.960518	1.22842	0.187469	0	0.588976	6	FALSE	314	266926	0.00117497	0.156105	0.0188244	1.16895	1.12661	1.21288	1.11e-16	48.4744	0.0418852	10	TRUE	10091	818725	0.0121752
710	Osteomyelitis, periostitis, and other infections involving bone	musculoskeletal	0.14529	0.0142852	1.15637	1.12445	1.18921	2.68e-24	48.2562	0.0507811	9	TRUE	6305	461851	0.0134677	0.0888349	0.0324138	1.0929	1.02563	1.16458	0.00613171	35.6625	0.143934	8	FALSE	1063	266791	0.00396858	0.13973	0.0121821	1.14996	1.12283	1.17775	1.87e-30	57.0497	0.00974976	11	TRUE	14893	798583	0.0183079
710.1	Osteomyelitis	musculoskeletal	0.153279	0.0145744	1.16565	1.13282	1.19943	7.22e-26	6.08545	0.384537	9	TRUE	6060	462943	0.012921	0.128593	0.0358766	1.13723	1.06001	1.22007	0.000337974	20.6495	0.265718	8	FALSE	864	267852	0.00321529	0.152318	0.012558	1.16453	1.13622	1.19355	7.4e-34	22.9453	0.224916	11	TRUE	14415	800737	0.0176838
710.11	Acute osteomyelitis	musculoskeletal	0.191424	0.0219111	1.21097	1.16007	1.26411	2.41e-18	0	0.584393	7	TRUE	2695	464251	0.00577155	0.203417	0.0830538	1.22558	1.04147	1.44224	0.0143165	0	0.414175	2	FALSE	216	264162	0.000817012	0.204382	0.0196735	1.22677	1.18036	1.27499	2.79e-25	0	0.58311	9	TRUE	9775	805416	0.0119911
710.12	Chronic osteomyelitis	musculoskeletal	0.193138	0.0209145	1.21305	1.16433	1.26381	2.59e-20	0	0.542055	6	TRUE	2960	466656	0.00630302	0.0868008	0.0585468	1.09068	0.972438	1.2233	0.138184	39.7461	0.190207	3	FALSE	378	264024	0.00142964	0.180827	0.0184377	1.19821	1.15568	1.2423	1.05e-22	34.9044	0.128657	10	TRUE	10186	805034	0.0124948
710.19	Unspecified osteomyelitis	musculoskeletal	0.15137	0.017303	1.16343	1.12463	1.20356	2.17e-18	10.2969	0.349234	9	TRUE	4268	465061	0.00909383	0.162933	0.0432914	1.17696	1.08121	1.28118	0.000167466	10.5429	0.34828	8	FALSE	594	268228	0.00220964	0.156757	0.0148797	1.16971	1.13609	1.20433	5.96e-26	29.2776	0.16671	11	TRUE	12104	803236	0.0148453
713	Arthropathy associated with other disorders classified elsewhere	musculoskeletal	0.172274	0.0309603	1.188	1.11806	1.26232	2.63e-08	71.0975	0.00396541	6	TRUE	1346	468940	0.00286209	0.2199	0.0713214	1.24595	1.08341	1.43288	0.00204766	0	0.865607	5	FALSE	255	265399	0.000959895	0.177377	0.0252573	1.19408	1.13641	1.25468	2.17e-12	43.6525	0.0593839	11	TRUE	8407	807525	0.0103036
713.5	Arthropathy associated with neurological disorders	musculoskeletal	0.263706	0.035216	1.30175	1.21493	1.39477	6.98e-14	62.0005	0.0219417	6	TRUE	1033	469809	0.00219394	0.205817	0.0919368	1.22853	1.02596	1.4711	0.025177	0	0.806569	3	FALSE	154	261729	0.000588049	0.26812	0.0300747	1.3075	1.23266	1.38689	4.87e-19	49.854	0.0357864	10	TRUE	7872	808593	0.00964156
720	Spinal stenosis	musculoskeletal	0.0320048	0.00745105	1.03252	1.01755	1.04771	1.74e-05	28.0762	0.177434	11	TRUE	25446	433392	0.0554575	0.00882637	0.0166931	1.00887	0.976392	1.04242	0.596982	15.5965	0.299513	10	FALSE	4377	265076	0.016244	0.0286291	0.00619304	1.02904	1.01663	1.04161	3.79e-06	0	0.56532	13	TRUE	42603	756999	0.0532803
726.3	Bursitis	musculoskeletal	0.062967	0.012378	1.06499	1.03947	1.09114	3.64e-07	0	0.430999	8	TRUE	8544	443149	0.0189155	0.0471209	0.028763	1.04825	0.990789	1.10904	0.10137	40.5301	0.0972093	9	FALSE	1456	255498	0.00566638	0.063619	0.0102113	1.06569	1.04457	1.08723	4.66e-10	21.1457	0.235785	12	TRUE	18607	747574	0.0242854
728.7	Fasciitis	musculoskeletal	0.0359556	0.007482	1.03661	1.02152	1.05192	1.54e-06	9.93621	0.352297	9	TRUE	24248	425684	0.0538926	0.0523508	0.0152696	1.05375	1.02268	1.08576	0.000607091	51.1535	0.0305504	10	FALSE	5632	252449	0.0218226	0.0396492	0.00630526	1.04045	1.02767	1.05338	3.21e-10	29.9688	0.144581	13	TRUE	39994	727504	0.0521096
735	Acquired foot deformities	musculoskeletal	0.0845062	0.00616737	1.08818	1.0751	1.10141	9.86e-43	54.7928	0.0145031	11	TRUE	39690	416562	0.0869914	0.0099371	0.00858221	1.00999	0.99314	1.02712	0.246916	39.5362	0.0772157	12	FALSE	16602	253999	0.0613523	0.0613315	0.00478029	1.06325	1.05334	1.07326	1.11e-37	82.1018	2.62e-10	14	TRUE	67806	741313	0.0838023
735.2	Acquired toe deformities	musculoskeletal	0.119441	0.0082973	1.12687	1.10869	1.14534	5.55e-47	28.7852	0.179691	10	TRUE	20150	441476	0.0436501	0.0358259	0.011935	1.03648	1.01251	1.06101	0.00268436	12.2309	0.330303	10	FALSE	8013	259599	0.0299426	0.0950503	0.00655776	1.09971	1.08567	1.11394	1.32e-47	72.3515	1.93e-05	13	TRUE	36683	771866	0.0453689
735.3	Hallux valgus (Bunion)	musculoskeletal	0.0550019	0.0109953	1.05654	1.03402	1.07956	5.66e-07	55.3044	0.0367739	7	TRUE	11143	454452	0.0239328	-0.0160237	0.0107354	0.984104	0.963614	1.00503	0.135542	36.8325	0.0962117	12	FALSE	9838	259705	0.0364988	0.0221845	0.0072879	1.02243	1.00793	1.03714	0.0023344	73.5819	4.07e-06	14	FALSE	29680	785034	0.03643
740.11	Osteoarthrosis, localized, primary	musculoskeletal	0.0297123	0.00548876	1.03016	1.01914	1.0413	6.19e-08	29.7001	0.162984	11	TRUE	49644	380073	0.115527	0.0302275	0.00922782	1.03069	1.01222	1.0495	0.00105403	41.9076	0.0622638	12	FALSE	15100	226140	0.0625933	0.0326048	0.00435536	1.03314	1.02436	1.042	7.09e-14	40.0042	0.0607211	14	TRUE	83262	662262	0.111683
740.9	Osteoarthrosis NOS	musculoskeletal	0.0222901	0.00466545	1.02254	1.01323	1.03193	1.77e-06	56.5016	0.0107859	11	TRUE	80369	348116	0.187565	0.0146662	0.00712365	1.01477	1.0007	1.02904	0.0395126	0	0.487946	12	FALSE	26743	221943	0.107537	0.0213797	0.00367136	1.02161	1.01429	1.02899	5.77e-09	46.3149	0.0292066	14	TRUE	129491	626608	0.171262
741	Symptoms and disorders of the joints	musculoskeletal	0.0499815	0.00712099	1.05125	1.03668	1.06603	2.24e-12	0	0.715256	10	TRUE	28221	416082	0.0635175	0.0355622	0.0131777	1.0362	1.00978	1.06331	0.00696184	0	0.547922	11	FALSE	7584	261145	0.0282217	0.0474657	0.00565623	1.04861	1.03705	1.0603	4.79e-17	28.5555	0.157424	13	TRUE	50651	745394	0.0636283
755	Congenital anomalies of limbs	congenital anomalies	0.0817656	0.0130332	1.0852	1.05783	1.11328	3.53e-10	9.14277	0.359048	7	TRUE	7896	457921	0.0169509	0.0299553	0.0263173	1.03041	0.978607	1.08495	0.255021	0	0.500975	8	FALSE	1788	270920	0.00655646	0.0735042	0.0113132	1.07627	1.05267	1.1004	8.18e-11	16.766	0.2841	11	TRUE	16865	811980	0.0203476
755.1	Congenital deformities of feet	congenital anomalies	0.0896631	0.0135563	1.09381	1.06513	1.12326	3.74e-11	0	0.973809	6	TRUE	7355	459222	0.0157637	0.0239089	0.0312923	1.0242	0.963269	1.08898	0.444836	0	0.909209	6	FALSE	1348	271431	0.00494173	0.0787871	0.0121145	1.08197	1.05659	1.10797	7.85e-11	0	0.778237	9	TRUE	15718	813791	0.0189486
772.3	Muscle weakness	symptoms	0.0447259	0.00880745	1.04574	1.02784	1.06395	3.81e-07	0	0.827168	9	TRUE	18002	285495	0.0593152	0.0694023	0.0187081	1.07187	1.03328	1.1119	0.000207469	26.0149	0.221206	8	FALSE	3579	84938	0.0404329	0.0480637	0.00760678	1.04924	1.03371	1.065	2.64e-10	0	0.526083	11	TRUE	30023	450009	0.0625437
782.3	Edema	symptoms	0.0608212	0.00638847	1.06271	1.04949	1.0761	1.72e-21	67.2604	0.000697551	11	TRUE	36206	411329	0.0809009	0.0408996	0.0116765	1.04175	1.01818	1.06586	0.00046052	31.5863	0.155706	10	FALSE	9790	259071	0.0364129	0.0548478	0.0050884	1.05638	1.0459	1.06697	4.33e-27	69.034	0.000115595	13	TRUE	62115	740317	0.0774084
785	Abdominal pain	symptoms	-0.0261134	0.00487303	0.974225	0.964964	0.983574	8.38e-08	0	0.450879	12	TRUE	63549	371192	0.146177	-0.0197787	0.00601746	0.980416	0.968921	0.992047	0.00101305	32.0533	0.134253	12	FALSE	40540	222479	0.154133	-0.0247912	0.00345068	0.975514	0.968938	0.982133	6.75e-13	0	0.54599	14	TRUE	137234	642294	0.176048
801	Fracture of ankle and foot	injuries & poisonings	0.0600702	0.0122135	1.06191	1.03679	1.08764	8.73e-07	7.15054	0.374983	8	TRUE	8846	458976	0.0189089	0.0617679	0.0201349	1.06372	1.02255	1.10653	0.00215713	0	0.721347	9	FALSE	3016	267801	0.0111367	0.0636118	0.00921336	1.06568	1.04661	1.0851	5.05e-12	0	0.805405	12	TRUE	21739	795923	0.0265868
835	Internal derangement of knee	injuries & poisonings	0.0400315	0.00905853	1.04084	1.02253	1.05949	9.91e-06	67.5436	0.00178266	9	TRUE	16109	447760	0.0347275	0.0615997	0.015695	1.06354	1.03132	1.09676	8.68e-05	0	0.800375	11	FALSE	4862	268298	0.0177991	0.0436992	0.00724517	1.04467	1.02994	1.05961	1.62e-09	44.7268	0.0408973	13	TRUE	30993	794216	0.0375578
871	Open wounds of extremities	injuries & poisonings	0.0776008	0.00944704	1.08069	1.06087	1.10089	2.13e-16	38.6071	0.100718	10	TRUE	15027	438987	0.0330981	0.0626078	0.0230685	1.06461	1.01755	1.11385	0.00664782	9.46079	0.356324	9	FALSE	2208	269741	0.00811917	0.0698091	0.00768615	1.0723	1.05627	1.08858	1.06e-19	20.6328	0.234961	13	TRUE	28869	778660	0.0357498
871.3	Open wound of foot except toe(s) alone	injuries & poisonings	0.194684	0.0223474	1.21493	1.16286	1.26932	2.99e-18	23.9468	0.261695	5	TRUE	2624	465696	0.00560301	0.127522	0.0682769	1.13601	0.993722	1.29867	0.0618008	0	0.693763	4	FALSE	277	274018	0.00100986	0.180701	0.0197541	1.19806	1.15256	1.24535	5.82e-20	48.4582	0.049766	9	TRUE	9900	810355	0.0120694
911	Blister	injuries & poisonings	0.159255	0.0330276	1.17264	1.09913	1.25106	1.42e-06	59.8744	0.0827297	3	TRUE	1247	463441	0.00268352	0.0542295	0.147432	1.05573	0.790783	1.40944	0.713001	0	0.457125	2	FALSE	113	270487	0.000417591	0.164183	0.0291248	1.17843	1.11304	1.24766	1.73e-08	32.5613	0.179456	7	TRUE	1538	825178	0.00186037
