# Supplementary material for: Insights from the largest diverse ancestry sex-specific disease map for genetically predicted height
Source: NPJ Genom Med. 2025 Feb 27;10:14. doi: 10.1038/s41525-025-00464-w (PMC11868580; doi:10.1038/s41525-025-00464-w)
Supplement: Supplementary file 46 — Supplementary Data 45 [file 41525_2025_464_MOESM46_ESM.xlsx]

## Sheet: Supplementary Data 45
Supplementary Data 45: Sex-combined cross-ancestry meta-PheWAS in Europeans, Africans, East Asians and Hispanics (without UKB).
Phecode	Description	Group	beta	SE	OR	Lower	Upper	pvalue	I2	pval Q	number_of_studies_combined	Bonferroni	cases	controls	prev
8	Intestinal infection	infectious diseases	-0.0262347	0.011864	0.974106	0.951717	0.997023	0.0270157	0	0.555011	11	FALSE	8822	475276	0.0182236
8.5	Bacterial enteritis	infectious diseases	0.00120998	0.0154865	1.00121	0.971278	1.03207	0.937724	0	0.541298	11	FALSE	5085	486274	0.0103488
8.52	Intestinal infection due to C. difficile	infectious diseases	0.000908126	0.0175394	1.00091	0.967085	1.03591	0.958707	25.2253	0.236343	7	FALSE	3976	465786	0.00846386
8.6	Viral Enteritis	infectious diseases	-0.0529892	0.0284641	0.94839	0.89693	1.0028	0.0626576	11.2192	0.342881	8	FALSE	1508	486587	0.00308956
8.7	Intestinal infection due to protozoa	infectious diseases	-0.0166682	0.133344	0.98347	0.757283	1.27721	0.900523	0	0.900868	2	FALSE	129	446933	0.000288551
10	Tuberculosis	infectious diseases	0.0101533	0.028813	1.0102	0.954737	1.0689	0.72455	35.853	0.121252	10	FALSE	1536	481890	0.00317732
31	Diseases due to other mycobacteria	infectious diseases	0.0461169	0.0468493	1.0472	0.955323	1.14791	0.324934	0	0.62259	6	FALSE	607	484856	0.00125035
38	Septicemia	infectious diseases	0.0162786	0.00839125	1.01641	0.999832	1.03327	0.0523855	34.0325	0.126372	11	FALSE	18306	460585	0.0382258
38.1	Gram negative septicemia	infectious diseases	0.0396612	0.0228308	1.04046	0.994927	1.08807	0.0823549	0	0.513747	7	FALSE	2333	481100	0.0048259
38.2	Gram positive septicemia	infectious diseases	0.00855052	0.0277678	1.00859	0.955163	1.065	0.758136	0	0.666004	7	FALSE	1556	482668	0.00321339
38.3	Bacteremia	infectious diseases	0.0313944	0.0129029	1.03189	1.00612	1.05832	0.0149691	53.8258	0.0169499	11	FALSE	7466	475919	0.0154452
41	Bacterial infection NOS	infectious diseases	0.029034	0.00721293	1.02946	1.01501	1.04412	5.69094e-05	67.5931	0.000619343	11	FALSE	25285	444364	0.0538381
41.1	Staphylococcus infections	infectious diseases	0.0574366	0.0121485	1.05912	1.0342	1.08464	2.26894e-06	0	0.490626	11	TRUE	8403	470826	0.0175344
41.11	Methicillin sensitive Staphylococcus aureus	infectious diseases	0.0384406	0.018577	1.03919	1.00203	1.07772	0.0385218	0	0.526869	8	FALSE	3548	478760	0.0073563
41.12	Methicillin resistant Staphylococcus aureus	infectious diseases	0.0761455	0.0185197	1.07912	1.04065	1.11901	3.92939e-05	1.48829	0.424819	10	FALSE	3529	479054	0.00731273
41.2	Streptococcus infection	infectious diseases	0.0404837	0.0179103	1.04131	1.00539	1.07852	0.0237991	48.2978	0.0505713	9	FALSE	3717	478030	0.00771567
41.21	Rheumatic fever / chorea	infectious diseases	0.00111753	0.091004	1.00112	0.837573	1.1966	0.990202	32.2039	0.219076	4	FALSE	196	480488	0.000407752
41.4	E. coli	infectious diseases	0.0643968	0.0205445	1.06652	1.02442	1.11034	0.00172141	9.31367	0.357801	7	FALSE	2818	479087	0.00584763
41.8	H. pylori	infectious diseases	-0.0567894	0.020593	0.944793	0.907419	0.983706	0.00582085	56.9509	0.0130728	10	FALSE	3007	479303	0.00623458
41.9	Infection with drug-resistant microorganisms	infectious diseases	0.02414	0.0271735	1.02443	0.971301	1.08047	0.374345	82.4951	5.94977e-06	7	FALSE	1609	482183	0.00332581
53	Herpes zoster	infectious diseases	-0.00395786	0.0119674	0.99605	0.972959	1.01969	0.740855	16.9169	0.282645	11	FALSE	8975	445285	0.0197574
53.1	Herpes zoster with nervous system complications	infectious diseases	0.0154378	0.027089	1.01556	0.963045	1.07093	0.56875	34.2993	0.143504	9	FALSE	1719	459924	0.00372366
54	Herpes simplex	infectious diseases	0.00220729	0.0111792	1.00221	0.980489	1.02441	0.843478	0	0.781164	11	FALSE	10242	447210	0.0223892
70	Viral hepatitis	infectious diseases	-0.0311249	0.00759603	0.969355	0.95503	0.983894	4.17608e-05	28.6643	0.172162	11	FALSE	23376	439290	0.0505246
70.1	Viral hepatitis A	infectious diseases	0.028599	0.0732441	1.02901	0.891405	1.18786	0.696195	0	0.555359	4	FALSE	260	435458	0.000596716
70.2	Viral hepatitis B	infectious diseases	-0.0355846	0.0215222	0.965041	0.92518	1.00662	0.0982517	49.773	0.0301193	11	FALSE	2723	458329	0.00590606
70.3	Viral hepatitis C	infectious diseases	-0.0300155	0.00802834	0.970431	0.95528	0.985821	0.000184982	0	0.510154	11	FALSE	20813	442466	0.0449254
70.4	Chronic hepatitis	infectious diseases	-0.0011272	0.0224173	0.998873	0.955936	1.04374	0.959897	0	0.576691	11	FALSE	2426	457940	0.00526972
70.9	Hepatitis NOS	infectious diseases	-0.0274238	0.0207878	0.972949	0.934104	1.01341	0.187094	0	0.652325	11	FALSE	2834	456704	0.00616706
71	Human immunodeficiency virus [HIV] disease	infectious diseases	-0.037695	0.014158	0.963007	0.936651	0.990104	0.00775751	0	0.932935	11	FALSE	6191	457549	0.0133502
71.1	HIV infection, symptomatic	infectious diseases	-0.0383889	0.0143669	0.962339	0.935618	0.989822	0.00753941	0	0.88171	11	FALSE	5998	457818	0.0129319
78	Viral warts & HPV	infectious diseases	0.0307574	0.00843174	1.03124	1.01433	1.04842	0.000264483	41.7601	0.0706785	11	FALSE	18412	433190	0.0407704
79	Viral infection	infectious diseases	-0.0316737	0.0103907	0.968823	0.949292	0.988755	0.00230162	44.2711	0.0559155	11	FALSE	11899	440062	0.0263275
79.1	Varicella infection	infectious diseases	-0.038951	0.107287	0.961798	0.779401	1.18688	0.716564	0	0.422133	4	FALSE	139	461967	0.000300797
79.2	Infectious mononucleosis	infectious diseases	-0.0419754	0.0661482	0.958893	0.842296	1.09163	0.525712	16.9171	0.306667	4	FALSE	295	453086	0.000650667
79.9	Viremia, NOS	infectious diseases	-0.0110427	0.0349384	0.989018	0.923559	1.05912	0.751955	0	0.837995	8	FALSE	1015	459196	0.00220551
80	Postoperative infection	infectious diseases	0.0240431	0.0139778	1.02433	0.996653	1.05279	0.0854151	49.3693	0.0653881	7	FALSE	6191	485037	0.0126031
81	Infection/inflammation of internal prosthetic device; implant; and graft	infectious diseases	0.0371764	0.0168275	1.03788	1.0042	1.07268	0.027156	0	0.75695	7	FALSE	4202	489655	0.00850854
81.1	Graft-versus-host disease	infectious diseases	0.380595	0.0886072	1.46315	1.22989	1.74066	1.74454e-05	0	0.460226	3	TRUE	161	435689	0.000369393
81.12	Chronic graft-versus-host disease	infectious diseases	0.327603	0.110994	1.38764	1.11634	1.72486	0.00316205	0	0.502517	2	FALSE	110	424673	0.000258956
90	Sexually transmitted infections (not HIV or hepatitis)	infectious diseases	0.0210572	0.0165654	1.02128	0.988655	1.05498	0.203673	0.288373	0.43796	11	FALSE	4664	488744	0.00945262
90.2	Gonococcal infections	infectious diseases	-0.054924	0.065969	0.946557	0.831752	1.07721	0.405086	0	0.529646	7	FALSE	334	453553	0.000735866
90.3	Venereal diseases due to Chlamydia trachomatis	infectious diseases	0.099263	0.0838889	1.10436	0.936921	1.30171	0.236703	0	0.704903	7	FALSE	199	386216	0.00051499
110	Dermatophytosis / Dermatomycosis	infectious diseases	0.036476	0.00477169	1.03715	1.02749	1.04689	2.10161e-14	72.3327	7.95205e-05	11	TRUE	74060	372915	0.165692
110.1	Dermatophytosis	infectious diseases	0.0395803	0.00485537	1.04037	1.03052	1.05032	3.58339e-16	69.3933	0.000309128	11	TRUE	71155	376249	0.15904
110.11	Dermatophytosis of nail	infectious diseases	0.0576062	0.00551598	1.0593	1.04791	1.07081	1.56887e-25	54.8588	0.0143453	11	TRUE	52016	403133	0.114283
110.12	Althete's foot	infectious diseases	0.0199657	0.00939357	1.02017	1.00156	1.03912	0.0335477	7.48159	0.372618	11	FALSE	15345	441678	0.033576
110.13	Dermatophytosis of the body	infectious diseases	0.0203531	0.0150131	1.02056	0.990969	1.05104	0.175197	43.3387	0.0611863	11	FALSE	5615	457361	0.0121281
110.2	Dermatomycoses	infectious diseases	-0.00480335	0.0202817	0.995208	0.956423	1.03557	0.812787	41.2438	0.0825753	10	FALSE	3087	465761	0.00658422
112	Candidiasis	infectious diseases	-0.0150634	0.0101628	0.98505	0.965623	1.00487	0.138287	0	0.733367	11	FALSE	12119	452757	0.0260693
112.3	Candidiasis of skin and nails	infectious diseases	-0.0172192	0.029245	0.982928	0.928172	1.04091	0.556002	0	0.470758	10	FALSE	1356	470349	0.00287468
117	Mycoses	infectious diseases	-0.00611368	0.020314	0.993905	0.95511	1.03428	0.763445	0	0.706808	11	FALSE	2939	467602	0.006246
117.1	Histoplasmosis	infectious diseases	0.0302386	0.0398123	1.0307	0.953332	1.11435	0.447536	0	0.587543	5	FALSE	787	435729	0.00180291
117.2	Coccidioidomycosis	infectious diseases	0.0496951	0.0833754	1.05095	0.89251	1.23752	0.551148	0	0.582098	3	FALSE	203	399066	0.000508429
117.4	Aspergillosis	infectious diseases	0.0106829	0.0486373	1.01074	0.918839	1.11183	0.826148	0	0.419219	6	FALSE	540	472647	0.0011412
130	Spirochetal infection	infectious diseases	0.0590924	0.0271821	1.06087	1.00583	1.11892	0.029709	0	0.633197	7	FALSE	1675	488148	0.0034196
130.1	Lyme disease	infectious diseases	0.036552	0.0311402	1.03723	0.975816	1.10251	0.240479	0	0.8557	5	FALSE	1280	490923	0.00260055
131	Protozoan infection	infectious diseases	-0.0342135	0.0435193	0.966365	0.887355	1.05241	0.431769	0	0.521379	8	FALSE	678	490272	0.001381
132	Infestation (lice, mites)	infectious diseases	-0.0397892	0.030007	0.960992	0.906103	1.01921	0.18484	21.6375	0.250665	9	FALSE	1415	488059	0.00289086
132.1	Pediculosis and phthirus infestation	infectious diseases	0.0739823	0.115624	1.07679	0.858442	1.35067	0.522269	0	0.694579	2	FALSE	118	409372	0.000288163
133	Arthropod-borne diseases	infectious diseases	-0.0407433	0.0729462	0.960076	0.832173	1.10764	0.576476	0	0.742079	3	FALSE	271	443463	0.000610726
134	Helminthiases	infectious diseases	-0.004689	0.0846183	0.995322	0.843211	1.17487	0.955809	0	0.701619	4	FALSE	234	450849	0.000518752
134.1	Intestinal helminthiases	infectious diseases	0.000464776	0.110849	1.00046	0.805095	1.24324	0.996655	0	0.525045	4	FALSE	144	451261	0.000319004
136	Other infectious and parasitic diseases	infectious diseases	0.00524312	0.0173354	1.00526	0.971675	1.04	0.762308	0	0.542197	11	FALSE	4103	481715	0.00844555
145	Cancer of mouth	neoplasms	0.00232526	0.0190889	1.00233	0.96552	1.04054	0.903048	0	0.807224	9	FALSE	3339	493939	0.00671455
145.2	Cancer of tongue	neoplasms	-0.00344843	0.0284999	0.996558	0.942417	1.05381	0.903693	0	0.637805	8	FALSE	1504	496665	0.00301906
145.3	Cancer of major salivary glands	neoplasms	0.00111153	0.0444172	1.00111	0.917645	1.09217	0.980035	0	0.928814	5	FALSE	629	453765	0.00138426
145.4	Cancer of the gums	neoplasms	0.195069	0.103061	1.21539	0.993098	1.48745	0.05839	0	0.717423	2	FALSE	113	361618	0.000312387
145.5	Cancer of the mouth floor	neoplasms	-0.0715677	0.0735519	0.930933	0.805955	1.07529	0.330542	0	0.539247	3	FALSE	235	410529	0.000572105
149	Cancer of larynx, pharynx, nasal cavities	neoplasms	0.00165535	0.016077	1.00166	0.970586	1.03372	0.917992	0	0.939412	11	FALSE	4622	492884	0.00929034
149.1	Cancer of oropharynx	neoplasms	0.0454801	0.0260602	1.04653	0.994419	1.10137	0.0809509	0	0.941125	8	FALSE	1784	496425	0.00358083
149.2	Cancer of nasopharynx	neoplasms	0.0538509	0.0747638	1.05533	0.911482	1.22187	0.471352	0	0.475411	3	FALSE	236	415298	0.000567944
149.3	Cancer of hypopharynx	neoplasms	-0.038607	0.0722394	0.962129	0.835108	1.10847	0.593043	0	0.997791	3	FALSE	252	404298	0.000622914
149.4	Cancer of larynx	neoplasms	-0.00402789	0.020861	0.99598	0.956079	1.03755	0.846895	0	0.717228	9	FALSE	2642	495265	0.00530621
149.5	Hx of malignant neoplasm of oral cavity and pharynx	neoplasms	-0.000589864	0.0337204	0.99941	0.935494	1.06769	0.986043	7.31096	0.369666	6	FALSE	1001	497243	0.00200906
149.9	Cancer of of nasal cavities	neoplasms	-0.0223322	0.0567775	0.977915	0.874928	1.09303	0.694076	0	0.849971	4	FALSE	399	454065	0.000877957
150	Cancer of esophagus	neoplasms	0.00472914	0.0275653	1.00474	0.951898	1.06052	0.863782	0	0.425268	7	FALSE	1607	489414	0.00327277
151	Cancer of stomach	neoplasms	-0.0380098	0.0283891	0.962704	0.9106	1.01779	0.180607	0	0.801245	7	FALSE	1464	489545	0.00298162
153	Colorectal cancer	neoplasms	0.0127075	0.0113116	1.01279	0.990582	1.03549	0.261265	0	0.814304	11	FALSE	9624	468161	0.020143
153.2	Colon cancer	neoplasms	0.0166958	0.0127206	1.01684	0.991798	1.04251	0.189351	0	0.904059	11	FALSE	7650	469905	0.0160191
153.3	Malignant neoplasm of rectum, rectosigmoid junction, and anus	neoplasms	0.00222951	0.0174609	1.00223	0.968513	1.03712	0.898398	0	0.591475	11	FALSE	3863	475065	0.00806593
155	Cancer of liver and intrahepatic bile duct	neoplasms	-0.0476492	0.0201813	0.953468	0.91649	0.991938	0.0182233	31.3665	0.148537	11	FALSE	2963	487887	0.00603647
155.1	Malignant neoplasm of liver, primary	neoplasms	-0.0249822	0.0219633	0.975327	0.934233	1.01823	0.255351	23.9474	0.222835	10	FALSE	2519	488480	0.00513036
157	Pancreatic cancer	neoplasms	0.0203196	0.0241442	1.02053	0.973359	1.06998	0.400017	14.9419	0.305525	10	FALSE	1991	489155	0.00405378
158	Neoplasm of unspecified nature of digestive system	neoplasms	-0.0243594	0.0233499	0.975935	0.932278	1.02164	0.296841	0	0.716731	10	FALSE	2212	486517	0.00452603
159	Malignant neoplasm of other and ill-defined sites within the digestive organs and peritoneum	neoplasms	-0.0144274	0.0211084	0.985676	0.945729	1.02731	0.494298	43.973	0.0655633	10	FALSE	2580	487754	0.00526172
159.2	Malignant neoplasm of small intestine, including duodenum	neoplasms	0.0277459	0.0395265	1.02813	0.951491	1.11095	0.482706	0	0.527457	8	FALSE	761	490336	0.00154959
159.3	Malignant neoplasm of gallbladder and extrahepatic bile ducts	neoplasms	-0.0623509	0.0485678	0.939553	0.854241	1.03339	0.199215	0	0.711169	6	FALSE	524	490744	0.00106663
159.4	Malignant neoplasm of retroperitoneum and peritoneum	neoplasms	-0.0231456	0.0552926	0.97712	0.876764	1.08896	0.675506	0	0.760668	4	FALSE	399	470209	0.000847839
164	Cancer of intrathoracic organs	neoplasms	0.017239	0.0625513	1.01739	0.900001	1.15009	0.782857	0	0.585302	4	FALSE	329	453373	0.000725146
165	Cancer within the respiratory system	neoplasms	0.000167929	0.0107411	1.00017	0.979332	1.02145	0.987526	31.844	0.144477	11	FALSE	10732	485899	0.0216096
165.1	Cancer of bronchus; lung	neoplasms	-0.00207393	0.0110019	0.997928	0.97664	1.01968	0.85048	6.05365	0.385549	10	FALSE	10197	486791	0.0205176
170	Cancer of bone and connective tissue	neoplasms	0.0460523	0.021019	1.04713	1.00487	1.09117	0.0284529	6.81346	0.3776	8	FALSE	2629	495294	0.00527993
170.1	Bone cancer	neoplasms	0.0228616	0.033441	1.02312	0.958216	1.09243	0.494204	0	0.785165	7	FALSE	1015	497547	0.00203586
170.2	Cancer of connective tissue	neoplasms	0.0441087	0.0249921	1.0451	0.995137	1.09756	0.0775798	0	0.678713	7	FALSE	1866	496655	0.00374307
172	Skin cancer	neoplasms	0.030007	0.00576519	1.03046	1.01888	1.04217	1.94153e-07	39.9648	0.0823093	11	TRUE	47453	431944	0.0989848
172.1	Melanomas of skin, dx or hx	neoplasms	0.0391245	0.00826815	1.0399	1.02318	1.05689	2.2237e-06	40.0175	0.111944	8	TRUE	20763	453761	0.0437554
172.11	Melanomas of skin	neoplasms	0.0503079	0.013702	1.05159	1.02373	1.08022	0.000241073	0	0.452272	8	FALSE	6677	473200	0.013914
172.2	Other non-epithelial cancer of skin	neoplasms	0.0323533	0.00633524	1.03288	1.02014	1.04579	3.27516e-07	41.3037	0.0919487	9	TRUE	38182	439730	0.0798934
172.21	Basal cell carcinoma	neoplasms	0.034301	0.00929533	1.0349	1.01621	1.05392	0.00022414	16.6861	0.298487	8	FALSE	16080	439223	0.0353171
172.22	Squamous cell carcinoma	neoplasms	0.0242968	0.0120353	1.02459	1.00071	1.04905	0.0435075	40.3926	0.109316	8	FALSE	9358	467784	0.0196126
172.3	Carcinoma in situ of skin	neoplasms	0.0319136	0.0191333	1.03243	0.994429	1.07188	0.0953226	40.2129	0.12316	7	FALSE	3552	474992	0.00742251
173	Neoplasm of uncertain behavior of skin	neoplasms	0.0365095	0.00665047	1.03718	1.02375	1.05079	4.02472e-08	8.95236	0.358824	11	TRUE	32349	423516	0.0709618
174	Breast cancer	neoplasms	0.0321078	0.0116647	1.03263	1.00929	1.05651	0.005913	0	0.764836	10	FALSE	9384	470506	0.0195545
174.1	Breast cancer [female]	neoplasms	0.0382552	0.0119101	1.039	1.01502	1.06354	0.00131812	0	0.817382	10	FALSE	8967	439938	0.0199753
174.11	Malignant neoplasm of female breast	neoplasms	0.0404293	0.0121588	1.04126	1.01674	1.06637	0.000883853	0	0.743218	10	FALSE	8563	440178	0.0190823
174.2	Breast cancer [male]	neoplasms	0.081723	0.0488859	1.08516	0.986007	1.19427	0.0945815	14.5935	0.31913	4	FALSE	497	423699	0.00117163
174.3	Neoplasm of uncertain behavior of breast	neoplasms	-0.114684	0.0515792	0.891648	0.805915	0.986501	0.0261854	54.1625	0.0683121	5	FALSE	467	464081	0.00100528
175	Acquired absence of breast	neoplasms	-0.00217499	0.0160152	0.997827	0.966993	1.02965	0.891973	25.8734	0.213745	9	FALSE	4969	437687	0.0112254
180	Cervical cancer and dysplasia	neoplasms	0.0274475	0.0168843	1.02783	0.994371	1.06241	0.10403	0	0.466631	11	FALSE	4258	440729	0.00956882
180.1	Cervical cancer	neoplasms	0.00162544	0.0393757	1.00163	0.927234	1.08199	0.967072	0	0.961837	7	FALSE	774	444065	0.00173996
180.3	Cervical intraepithelial neoplasia [CIN] [Cervical dysplasia]	neoplasms	0.0327542	0.0184196	1.0333	0.996658	1.07128	0.0753675	28.64	0.172379	11	FALSE	3594	441398	0.00807655
182	Malignant neoplasm of uterus	neoplasms	0.0540719	0.0268827	1.05556	1.00138	1.11267	0.0442826	48.2585	0.0507695	9	FALSE	1598	446018	0.00357002
184	Cancer of other female genital organs	neoplasms	0.0595686	0.0245968	1.06138	1.01142	1.1138	0.0154438	0	0.849696	10	FALSE	1887	448177	0.00419274
184.1	Malignant neoplasm of ovary and other uterine adnexa	neoplasms	0.0792126	0.0298987	1.08243	1.02083	1.14776	0.00806427	0	0.608843	9	FALSE	1271	448932	0.00282317
184.11	Malignant neoplasm of ovary	neoplasms	0.0972401	0.0329994	1.10212	1.0331	1.17576	0.00321163	0	0.652404	8	FALSE	1044	449266	0.0023184
184.2	Cancer of other female genital organs (excluding uterus and ovary)	neoplasms	-0.0065959	0.0495599	0.993426	0.901467	1.09477	0.894123	0	0.823717	5	FALSE	513	449620	0.00113966
185	Cancer of prostate	neoplasms	-0.0149621	0.00709121	0.985149	0.971552	0.998937	0.034863	0	0.931454	11	FALSE	30290	402662	0.0699616
187	Cancer of other male genital organs	neoplasms	0.107682	0.0279329	1.11369	1.05436	1.17637	0.000115725	32.5758	0.179345	7	FALSE	1646	443246	0.00369977
187.1	Malignant neoplasm of unspecified male genital organ	neoplasms	0.128883	0.0650029	1.13756	1.00148	1.29212	0.0473984	15.5558	0.313998	4	FALSE	315	429708	0.000732519
187.2	Malignant neoplasm of testis	neoplasms	0.112961	0.0374111	1.11959	1.04043	1.20477	0.00253234	5.17864	0.383471	6	FALSE	919	445208	0.00205995
187.8	Neoplasm of uncertain behavior of male genital organs	neoplasms	0.0686233	0.0597765	1.07103	0.952623	1.20416	0.250969	37.0239	0.18994	4	FALSE	382	406487	0.000938877
189	Cancer of urinary organs (incl. kidney and bladder)	neoplasms	0.0186563	0.0101428	1.01883	0.998778	1.03929	0.0658617	0	0.929178	11	FALSE	12491	484103	0.0251533
189.1	Cancer of kidney and renal pelvis	neoplasms	0.0194929	0.0147638	1.01968	0.990601	1.04962	0.186729	10.6822	0.342454	11	FALSE	5654	491538	0.0113719
189.11	Malignant neoplasm of kidney, except pelvis	neoplasms	0.015294	0.0153945	1.01541	0.985232	1.04652	0.32048	0	0.594917	11	FALSE	5205	492076	0.0104669
189.12	Malignant neoplasm of renal pelvis	neoplasms	-0.029016	0.0363797	0.971401	0.904549	1.04319	0.425111	0	0.557538	5	FALSE	943	429385	0.00219135
189.2	Cancer of bladder	neoplasms	0.0165171	0.0132937	1.01665	0.990507	1.04349	0.21406	0	0.894226	11	FALSE	7240	489594	0.0145723
189.21	Malignant neoplasm of bladder	neoplasms	0.0180395	0.0139757	1.0182	0.990691	1.04648	0.19678	0	0.895555	11	FALSE	6522	490558	0.0131206
189.4	Malignant neoplasm of other urinary organs	neoplasms	0.0112581	0.0339039	1.01132	0.946303	1.08081	0.739844	0	0.466585	6	FALSE	1024	496138	0.00205969
190	Cancer of eye	neoplasms	0.00607393	0.0508389	1.00609	0.910676	1.11151	0.9049	0	0.624946	4	FALSE	498	452471	0.00109941
191	Manlignant and unknown neoplasms of brain and nervous system	neoplasms	0.0311728	0.020223	1.03166	0.991572	1.07338	0.123206	0	0.770931	9	FALSE	2848	493121	0.00574229
191.1	Cancer of brain and nervous system	neoplasms	0.0321729	0.0244182	1.0327	0.984436	1.08332	0.187645	45.9336	0.0734091	8	FALSE	1932	494279	0.0038935
191.11	Cancer of brain	neoplasms	0.0206909	0.0263749	1.02091	0.969473	1.07507	0.432751	43.011	0.0916258	8	FALSE	1647	494822	0.00331743
193	Thyroid cancer	neoplasms	0.100768	0.0189001	1.10602	1.0658	1.14776	9.73595e-08	51.4685	0.0240214	11	TRUE	3315	493365	0.00667432
194	Cancer of other endocrine glands	neoplasms	0.109663	0.0359732	1.1159	1.03993	1.19742	0.00230023	22.5872	0.270577	5	FALSE	990	444767	0.00222094
195	Cancer, suspected or other	neoplasms	0.0385492	0.0100491	1.0393	1.01903	1.05997	0.000125019	39.1786	0.0876704	11	FALSE	12121	462245	0.025552
195.1	Malignant neoplasm, other	neoplasms	0.0358055	0.013646	1.03645	1.0091	1.06455	0.00869326	0	0.596241	10	FALSE	6419	469484	0.013488
195.3	Malignant neoplasm of head, face, and neck	neoplasms	0.0163758	0.0248611	1.01651	0.968167	1.06727	0.510093	11.724	0.340042	7	FALSE	2130	388917	0.00544692
196	Radiotherapy	neoplasms	-0.0113578	0.0148887	0.988706	0.960272	1.01798	0.445555	0	0.821323	10	FALSE	5663	475526	0.0117688
197	Chemotherapy	neoplasms	0.0413543	0.00896316	1.04222	1.02407	1.06069	3.95364e-06	0	0.463369	11	TRUE	15133	465674	0.0314742
198	Secondary malignant neoplasm	neoplasms	0.0216255	0.00815826	1.02186	1.00565	1.03833	0.00803125	18.1892	0.270388	11	FALSE	18701	460470	0.0390278
198.1	Secondary malignancy of lymph nodes	neoplasms	0.0213516	0.0118185	1.02158	0.998189	1.04552	0.0708213	0	0.48059	11	FALSE	8519	469797	0.0178104
198.2	Secondary malignancy of respiratory organs	neoplasms	0.0412315	0.015553	1.04209	1.01081	1.07435	0.0080248	0	0.848806	9	FALSE	4735	474661	0.00987701
198.3	Secondary malignant neoplasm of digestive systems	neoplasms	0.00508162	0.0232548	1.00509	0.960312	1.05197	0.827025	29.5203	0.202869	7	FALSE	2062	477608	0.00429879
198.4	Secondary malignant neoplasm of liver	neoplasms	0.0259867	0.0165395	1.02633	0.993591	1.06014	0.116138	25.2392	0.211153	10	FALSE	4171	475719	0.00869158
198.5	Secondary malignancy of brain/spine	neoplasms	0.00934504	0.0223052	1.00939	0.966212	1.0545	0.675243	17.3546	0.288214	9	FALSE	2283	477834	0.00475509
198.6	Secondary malignancy of bone	neoplasms	0.0268235	0.0151887	1.02719	0.997059	1.05822	0.0773933	0	0.71512	10	FALSE	5147	474655	0.0107273
198.7	Secondary malignant neoplasm of skin	neoplasms	0.0957736	0.0449634	1.10051	1.00768	1.2019	0.0331687	0	0.853014	3	FALSE	567	429946	0.00131703
199	Neoplasm of uncertain behavior	neoplasms	0.0473651	0.0088335	1.0485	1.03051	1.06682	8.23103e-08	0	0.870948	11	TRUE	16287	449629	0.0349569
199.4	Neurofibromatosis	neoplasms	-0.0101643	0.0553699	0.989887	0.888085	1.10336	0.85435	0	0.784247	5	FALSE	440	479648	0.000916499
200	Myeloproliferative disease	neoplasms	0.000654253	0.0156262	1.00065	0.970472	1.03178	0.966603	59.1118	0.00647564	11	FALSE	4969	488835	0.0100627
200.1	Polycythemia vera	neoplasms	-0.00864064	0.0286605	0.991397	0.937242	1.04868	0.763047	46.6599	0.0691595	8	FALSE	1526	479014	0.00317559
201	Hodgkin's disease	neoplasms	0.108111	0.0364416	1.11417	1.03737	1.19666	0.00301038	0	0.95472	9	FALSE	923	494461	0.0018632
202	Cancer of other lymphoid, histiocytic tissue	neoplasms	0.0785151	0.0157004	1.08168	1.0489	1.11548	5.7079e-07	19.697	0.255892	11	TRUE	5018	490116	0.0101346
202.2	Non-Hodgkins lymphoma	neoplasms	0.0793269	0.0163641	1.08256	1.04839	1.11784	1.24949e-06	26.4283	0.192419	11	TRUE	4628	490712	0.00934308
202.21	Nodular lymphoma	neoplasms	0.120005	0.0382023	1.1275	1.04616	1.21517	0.00168196	19.1546	0.288665	6	FALSE	859	494599	0.00173375
202.22	Reticulosarcoma	neoplasms	0.123938	0.0366296	1.13195	1.05353	1.2162	0.00071559	0	0.492403	8	FALSE	931	494609	0.00187876
202.23	Lymphosarcoma	neoplasms	-0.011969	0.078761	0.988102	0.84676	1.15304	0.879214	0	0.822109	3	FALSE	216	433608	0.000497898
202.24	Large cell lymphoma	neoplasms	0.0540766	0.0682232	1.05557	0.92345	1.20658	0.427986	0	0.920898	3	FALSE	283	444601	0.000636121
204	Leukemia	neoplasms	0.0800645	0.0147975	1.08336	1.05239	1.11524	6.27821e-08	0	0.92186	11	TRUE	5540	489856	0.011183
204.1	Lymphoid leukemia	neoplasms	0.10789	0.0235559	1.11393	1.06367	1.16656	4.64582e-06	0	0.983609	7	TRUE	2260	493157	0.00456181
204.11	Lymphoid leukemia, acute	neoplasms	0.108425	0.0576667	1.11452	0.995411	1.24788	0.0600815	0	0.752791	4	FALSE	369	489000	0.000754032
204.12	Lymphoid leukemia, chronic	neoplasms	0.114602	0.0263254	1.12143	1.06503	1.18081	1.34125e-05	0	0.721918	7	TRUE	1818	493707	0.00366884
204.2	Myeloid leukemia	neoplasms	0.0496552	0.0259403	1.05091	0.998814	1.10572	0.0555931	0	0.887853	8	FALSE	1701	493698	0.0034336
204.21	Myeloid leukemia, acute	neoplasms	0.0563933	0.031334	1.05801	0.994992	1.12503	0.0719003	0	0.828092	7	FALSE	1133	494272	0.00228702
204.22	Myeloid leukemia, chronic	neoplasms	0.0621121	0.0392445	1.06408	0.985303	1.14916	0.113491	0	0.929749	7	FALSE	760	494722	0.00153386
204.3	Monocytic leukemia	neoplasms	0.0122001	0.0852448	1.01227	0.856521	1.19635	0.886197	30.5938	0.23674	3	FALSE	186	429732	0.000432641
204.4	Multiple myeloma	neoplasms	0.0754893	0.0270504	1.07841	1.02273	1.13713	0.00525947	0	0.836682	10	FALSE	1658	493814	0.0033463
208	Benign neoplasm of colon	neoplasms	0.00966665	0.00454123	1.00971	1.00077	1.01874	0.0332841	0	0.485971	11	FALSE	88220	367535	0.193569
209	Neuroendocrine tumors	neoplasms	0.0337616	0.0412576	1.03434	0.95399	1.12145	0.413179	0	0.642763	9	FALSE	716	499124	0.00143246
210	Benign neoplasm of lip, oral cavity, and pharynx	neoplasms	-0.00125001	0.0242801	0.998751	0.952335	1.04743	0.958941	10.8323	0.346311	6	FALSE	2183	493326	0.00440557
211	Benign neoplasm of other parts of digestive system	neoplasms	0.0220945	0.0188248	1.02234	0.985308	1.06077	0.240519	24.4337	0.210912	11	FALSE	3482	483796	0.00714582
212	Benign neoplasm of respiratory and intrathoracic organs	neoplasms	0.00880491	0.0313745	1.00884	0.948676	1.07283	0.778987	40.0712	0.0904474	10	FALSE	1225	496119	0.00246308
213	Benign neoplasm of bone and articular cartilage	neoplasms	0.0658509	0.0350706	1.06807	0.997118	1.14407	0.0604268	0	0.846696	7	FALSE	988	434582	0.00226829
214	Lipoma	neoplasms	0.0335621	0.0102739	1.03413	1.01352	1.05517	0.00108799	0	0.579953	11	FALSE	12383	471527	0.0255895
214.1	Lipoma of skin and subcutaneous tissue	neoplasms	0.0351969	0.0139441	1.03582	1.0079	1.06452	0.0115978	0	0.909101	11	FALSE	6606	480746	0.0135549
215	Other benign neoplasm of connective and other soft tissue	neoplasms	0.00120307	0.0220957	1.0012	0.95877	1.04552	0.956578	0	0.523172	9	FALSE	2561	486866	0.00523265
216	Benign neoplasm of skin	neoplasms	0.0168343	0.00578446	1.01698	1.00551	1.02857	0.00361118	49.8371	0.0298729	11	FALSE	65600	390748	0.14375
216.1	Screening for malignant neoplasms of the skin	neoplasms	-0.0168463	0.00793672	0.983295	0.968117	0.99871	0.033789	7.14466	0.375758	9	FALSE	42958	411562	0.0945129
217	Vascular hamartomas and non-neoplastic nevi	neoplasms	0.0538742	0.0129586	1.05535	1.02889	1.0825	3.21892e-05	54.3449	0.0251039	9	FALSE	7814	423086	0.0181341
217.1	Nevus, non-neoplastic	neoplasms	0.0535314	0.0133331	1.05499	1.02778	1.08292	5.94679e-05	40.6928	0.107228	8	FALSE	7390	423760	0.0171402
218	Benign neoplasm of uterus	neoplasms	0.00191012	0.0138642	1.00191	0.975053	1.02951	0.890419	22.7616	0.226654	11	FALSE	6824	445983	0.0150704
218.1	Uterine leiomyoma	neoplasms	0.00203006	0.0140725	1.00203	0.974772	1.03005	0.885297	20.6441	0.246816	11	FALSE	6615	446415	0.0146017
218.2	Other benign neoplasm of uterus	neoplasms	-0.0579137	0.0869802	0.943731	0.795812	1.11914	0.505522	29.8086	0.240586	3	FALSE	190	407543	0.000465991
220	Benign neoplasm of ovary	neoplasms	-0.00633744	0.0442842	0.993683	0.911072	1.08378	0.886205	0	0.987141	6	FALSE	596	443732	0.00134135
221	Benign neoplasm of other female genital organs	neoplasms	0.0923636	0.0972534	1.09676	0.906423	1.32707	0.342254	15.221	0.307421	3	FALSE	153	407873	0.000374976
222	Benign neoplasm of male genital organs	neoplasms	0.00465542	0.0229877	1.00467	0.960406	1.05097	0.839512	13.1748	0.330053	5	FALSE	2525	409497	0.00612831
223	Benign neoplasm of kidney and other urinary organs	neoplasms	0.0107409	0.0357618	1.0108	0.942376	1.08419	0.763913	0	0.588753	6	FALSE	1016	434487	0.00233293
224	Benign neoplasm of eye	neoplasms	-0.0131871	0.0115467	0.986899	0.964816	1.00949	0.253426	0	0.846672	9	FALSE	10172	481560	0.0206861
224.1	Benign neoplasm of eye, uveal	neoplasms	-0.0136016	0.0119997	0.986491	0.96356	1.00997	0.257009	0	0.869929	9	FALSE	9410	483141	0.0191046
225	Benign neoplasm of brain and other parts of nervous system	neoplasms	-0.00822415	0.0194854	0.99181	0.954646	1.03042	0.672975	1.01622	0.428789	10	FALSE	3172	493497	0.00638655
225.1	Benign neoplasm of brain, cranial nerves, meninges	neoplasms	-0.0142051	0.0202431	0.985895	0.947545	1.0258	0.482851	0	0.522828	10	FALSE	2942	493813	0.00592244
225.2	Benign neoplasm of spinal cord, meninges	neoplasms	0.114013	0.0779204	1.12077	0.962031	1.30569	0.143414	17.2598	0.304808	4	FALSE	227	482657	0.000470092
226	Benign neoplasm of thyroid glands	neoplasms	0.0346725	0.0377621	1.03528	0.961424	1.11481	0.358524	11.7002	0.340453	6	FALSE	881	494095	0.00177988
227	Benign neoplasm of other endocrine glands and related structures	neoplasms	0.0449681	0.0149702	1.04599	1.01575	1.07714	0.00266595	0	0.491738	11	FALSE	5522	489391	0.0111575
227.1	Benign neoplasm of adrenal gland	neoplasms	-0.0053912	0.0234928	0.994623	0.949864	1.04149	0.818494	11.0647	0.342692	9	FALSE	2299	492569	0.00464568
227.2	Benign neoplasm of parathyroid gland	neoplasms	0.0577421	0.0477022	1.05944	0.964879	1.16327	0.226098	0	0.471976	6	FALSE	583	494951	0.00117651
227.3	Benign neoplasm of pituitary gland and craniopharyngeal duct (pouch)	neoplasms	0.087354	0.0216994	1.09128	1.04584	1.1387	5.68206e-05	28.4705	0.182439	10	FALSE	2599	493758	0.00523615
228	Hemangioma and lymphangioma, any site	neoplasms	0.0195788	0.0134549	1.01977	0.993231	1.04702	0.145629	0	0.781445	11	FALSE	7041	478347	0.0145059
228.1	Hemangioma of skin and subcutaneous tissue	neoplasms	0.0160038	0.0172254	1.01613	0.982399	1.05102	0.352847	33.9203	0.15737	8	FALSE	4298	483406	0.00881272
229	Benign neoplasm of unspecified sites	neoplasms	-0.0494061	0.0352245	0.951795	0.888301	1.01983	0.160734	0	0.507798	8	FALSE	995	494543	0.00200792
229.1	Benign neoplasm of lymph nodes	neoplasms	-0.13471	0.130152	0.873969	0.67719	1.12793	0.300661	0	0.834873	2	FALSE	97	371031	0.000261365
230	Kaposi's sarcoma	neoplasms	-0.0255896	0.0958029	0.974735	0.807865	1.17607	0.789387	76.7688	0.0135068	3	FALSE	199	415588	0.00047861
240	Simple and unspecified goiter	endocrine/metabolic	0.0296125	0.0198952	1.03006	0.990663	1.07101	0.136639	0	0.979464	10	FALSE	3069	466535	0.00653529
241	Nontoxic nodular goiter	endocrine/metabolic	0.0596199	0.00846679	1.06143	1.04396	1.07919	1.90024e-12	55.6251	0.0125982	11	TRUE	18117	454806	0.0383086
241.1	Nontoxic uninodular goiter	endocrine/metabolic	0.0551517	0.0101654	1.0567	1.03586	1.07797	5.7811e-08	43.5001	0.0602555	11	TRUE	12498	458273	0.0265479
241.2	Nontoxic multinodular goiter	endocrine/metabolic	0.0830137	0.0123306	1.08656	1.06061	1.11314	1.66946e-11	53.9641	0.0165842	11	TRUE	8165	462724	0.0173395
242	Thyrotoxicosis with or without goiter	endocrine/metabolic	0.0238733	0.0129632	1.02416	0.998467	1.05052	0.0655303	11.3121	0.336461	11	FALSE	7320	462310	0.0155867
242.1	Graves' disease	endocrine/metabolic	0.0123561	0.0203007	1.01243	0.97294	1.05353	0.542755	0	0.481897	11	FALSE	2892	467999	0.00614155
242.2	Toxic multinodular goiter	endocrine/metabolic	0.162466	0.0456874	1.17641	1.07565	1.28661	0.000376482	49.1239	0.066741	7	FALSE	591	469865	0.00125623
242.3	Exophthalmos	endocrine/metabolic	0.018586	0.0388626	1.01876	0.944043	1.09939	0.632474	0	0.558604	7	FALSE	866	469041	0.00184292
242.31	Thyrotoxic exophthalmos	endocrine/metabolic	-0.00369712	0.132077	0.99631	0.769078	1.29068	0.977668	0	0.86117	3	FALSE	106	420227	0.000252181
244	Hypothyroidism	endocrine/metabolic	0.0215376	0.0050886	1.02177	1.01163	1.03201	2.3109e-05	11.594	0.333774	11	TRUE	56442	421521	0.118089
244.1	Secondary hypothyroidism	endocrine/metabolic	0.0596551	0.0137331	1.06147	1.03328	1.09043	1.39981e-05	0	0.858353	11	TRUE	6330	464636	0.0134405
244.2	Acquired hypothyroidism	endocrine/metabolic	0.0364428	0.0136928	1.03711	1.00965	1.06533	0.00778042	18.5811	0.27203	10	FALSE	6661	463973	0.0141532
244.3	Iodine hypothyroidism	endocrine/metabolic	-0.097669	0.122989	0.906949	0.71268	1.15417	0.42712	0	0.768519	2	FALSE	112	419857	0.000266686
244.4	Hypothyroidism NOS	endocrine/metabolic	0.021171	0.00525234	1.0214	1.01094	1.03197	5.55918e-05	37.2115	0.101756	11	FALSE	52679	423934	0.110528
244.5	Congenital hypothyroidism	endocrine/metabolic	0.087222	0.0629507	1.09114	0.964487	1.23442	0.165881	34.5705	0.177112	6	FALSE	323	465585	0.00069327
245	Thyroiditis	endocrine/metabolic	0.0763076	0.0168083	1.07929	1.04432	1.11544	5.62861e-06	46.2682	0.0527805	10	TRUE	4241	466088	0.00901709
245.1	Thyroiditis, acute and subacute	endocrine/metabolic	0.0520706	0.0701725	1.05345	0.918085	1.20877	0.458064	56.2433	0.0576592	5	FALSE	261	465072	0.000560889
245.2	Chronic thyroiditis	endocrine/metabolic	0.0873501	0.0196428	1.09128	1.05006	1.13411	8.71092e-06	25.5425	0.208425	10	TRUE	3107	468386	0.00658971
245.21	Chronic lymphocytic thyroiditis	endocrine/metabolic	0.0890054	0.0199763	1.09309	1.05112	1.13673	8.36815e-06	15.9846	0.295944	10	TRUE	3000	468563	0.00636182
246	Other disorders of thyroid	endocrine/metabolic	0.0239761	0.0142288	1.02427	0.996096	1.05323	0.0919809	0	0.956904	11	FALSE	6095	462444	0.0130085
246.2	Thyroid cyst	endocrine/metabolic	-0.0208206	0.0698297	0.979395	0.854119	1.12304	0.765579	0	0.733668	4	FALSE	292	451821	0.000645856
246.7	Abnormal results of function study of thyroid	endocrine/metabolic	-0.00936789	0.0174112	0.990676	0.957439	1.02507	0.59055	0	0.634677	11	FALSE	4147	462052	0.00889534
249	Secondary diabetes mellitus	endocrine/metabolic	0.0263465	0.0145202	1.0267	0.99789	1.05634	0.0696053	16.5952	0.285745	11	FALSE	6052	452950	0.0131851
250	Diabetes mellitus	endocrine/metabolic	-0.0177452	0.00376611	0.982411	0.975186	0.98969	2.45536e-06	48.0564	0.0371803	11	TRUE	137659	336044	0.290602
250.1	Type 1 diabetes	endocrine/metabolic	0.0110363	0.00920896	1.0111	0.993012	1.02951	0.230749	59.6108	0.00582137	11	FALSE	15112	439354	0.0332522
250.11	Type 1 diabetes with ketoacidosis	endocrine/metabolic	-0.0275339	0.0384932	0.972842	0.902146	1.04908	0.474428	40.1836	0.123365	7	FALSE	797	462301	0.00172102
250.12	Type 1 diabetes with renal manifestations	endocrine/metabolic	-0.00798559	0.0310362	0.992046	0.933499	1.05427	0.796948	0	0.583073	10	FALSE	1229	461744	0.00265458
250.13	Type 1 diabetes with ophthalmic manifestations	endocrine/metabolic	-0.017488	0.0239211	0.982664	0.937656	1.02983	0.464736	55.9035	0.0155452	10	FALSE	2196	459310	0.00475833
250.14	Type 1 diabetes with neurological manifestations	endocrine/metabolic	0.0763132	0.0204585	1.0793	1.03688	1.12346	0.00019137	25.5454	0.208399	10	FALSE	2953	458359	0.00640131
250.15	Diabetes type 1 with peripheral circulatory disorders	endocrine/metabolic	0.0100017	0.0578679	1.01005	0.901751	1.13136	0.862779	52.1485	0.0992142	4	FALSE	415	433416	0.000956594
250.2	Type 2 diabetes	endocrine/metabolic	-0.0175749	0.00386025	0.982579	0.975173	0.990041	5.29434e-06	51.4467	0.0240942	11	TRUE	130216	338060	0.278075
250.21	Type 2 diabetes with ketoacidosis	endocrine/metabolic	-0.0505535	0.0339324	0.950703	0.889532	1.01608	0.136269	7.23122	0.372885	7	FALSE	1105	454929	0.00242306
250.22	Type 2 diabetes with renal manifestations	endocrine/metabolic	-0.0341448	0.00810081	0.966432	0.951208	0.981898	2.49793e-05	0	0.490943	11	TRUE	20671	438781	0.0449906
250.23	Type 2 diabetes with ophthalmic manifestations	endocrine/metabolic	-0.0376012	0.00803098	0.963097	0.948056	0.978376	2.84069e-06	29.2841	0.166653	11	TRUE	21587	431746	0.0476184
250.24	Type 2 diabetes with neurological manifestations	endocrine/metabolic	0.0597521	0.00602403	1.06157	1.04911	1.07418	3.4433e-23	35.2508	0.116687	11	TRUE	40502	415593	0.0888017
250.25	Diabetes type 2 with peripheral circulatory disorders	endocrine/metabolic	0.0194794	0.0132081	1.01967	0.993612	1.04641	0.140265	40.2739	0.0802455	11	FALSE	7435	452526	0.0161644
250.3	Insulin pump user	endocrine/metabolic	0.00558904	0.0096145	1.0056	0.986832	1.02473	0.561029	37.221	0.101686	11	FALSE	13624	447534	0.029543
250.4	Abnormal glucose	endocrine/metabolic	-0.0107726	0.00499137	0.989285	0.979654	0.999011	0.0309092	45.5051	0.0493338	11	FALSE	59982	382839	0.135454
250.41	Impaired fasting glucose	endocrine/metabolic	-0.000445271	0.0069322	0.999555	0.986066	1.01323	0.948785	23.58	0.218926	11	FALSE	29217	421746	0.064788
250.42	Other abnormal glucose	endocrine/metabolic	-0.0168283	0.00641109	0.983312	0.971034	0.995746	0.00866802	37.306	0.101059	11	FALSE	32958	413070	0.0738922
250.5	Glycosuria or Acetonuria	endocrine/metabolic	0.0537985	0.0828788	1.05527	0.897053	1.2414	0.516259	24.5943	0.257443	5	FALSE	211	462731	0.000455781
250.6	Polyneuropathy in diabetes	endocrine/metabolic	0.0761651	0.00964634	1.07914	1.05893	1.09974	2.8856e-15	49.1474	0.0325885	11	TRUE	13971	444859	0.0304492
250.7	Diabetic retinopathy	endocrine/metabolic	-0.0360009	0.00790653	0.964639	0.949806	0.979704	5.28088e-06	47.1751	0.0411546	11	TRUE	22253	450961	0.0470252
251	Other disorders of pancreatic internal secretion	endocrine/metabolic	0.0397905	0.0273954	1.04059	0.986193	1.09799	0.146375	40.1707	0.137622	6	FALSE	1502	483711	0.00309555
251.1	Hypoglycemia	endocrine/metabolic	-0.00783986	0.0159044	0.992191	0.961739	1.02361	0.622057	0	0.783215	10	FALSE	4871	445988	0.0108038
252	Disorders of parathyroid gland	endocrine/metabolic	0.0195746	0.0137998	1.01977	0.992555	1.04773	0.156054	24.2897	0.212261	11	FALSE	6456	478584	0.0133102
252.1	Hyperparathyroidism	endocrine/metabolic	0.0188535	0.01448	1.01903	0.990519	1.04837	0.192902	27.5787	0.181926	11	FALSE	5865	479287	0.012089
252.2	Hypoparathyroidism	endocrine/metabolic	0.0864339	0.0456322	1.09028	0.997001	1.19228	0.058206	0	0.725361	9	FALSE	588	484729	0.00121158
253	Disorders of the pituitary gland and its hypothalamic control	endocrine/metabolic	-0.0169238	0.0140557	0.983219	0.956502	1.01068	0.228571	75.3251	1.36806e-05	11	FALSE	6226	477093	0.0128818
253.1	Pituitary hyperfunction	endocrine/metabolic	0.0391383	0.0283605	1.03991	0.983687	1.09936	0.167578	28.067	0.185977	10	FALSE	1492	483993	0.00307322
253.11	Acromegaly and gigantism	endocrine/metabolic	-0.0789262	0.0888849	0.924108	0.776361	1.09997	0.374562	0	0.598605	3	FALSE	190	446465	0.000425384
253.2	Pituitary hypofunction	endocrine/metabolic	-0.0291831	0.0315688	0.971239	0.912966	1.03323	0.355264	0	0.967046	9	FALSE	1230	484154	0.00253408
253.3	Diabetes insipidus	endocrine/metabolic	-0.00250721	0.0529824	0.997496	0.899109	1.10665	0.962257	34.8904	0.188686	5	FALSE	469	484737	0.0009666
253.4	Anterior pituitary disorders	endocrine/metabolic	0.00245412	0.0251463	1.00246	0.954248	1.0531	0.922255	21.2157	0.261017	8	FALSE	2041	443095	0.00458512
253.5	Pituitary dwarfism	endocrine/metabolic	-0.379385	0.0636188	0.684282	0.604064	0.775153	2.47019e-09	96.5023	8.94431e-08	2	TRUE	283	394877	0.000716166
253.7	Other disorders of neurohypophysis	endocrine/metabolic	0.0101984	0.0461862	1.01025	0.922816	1.10597	0.82524	0	0.491367	5	FALSE	604	484313	0.00124557
255	Disorders of adrenal glands	endocrine/metabolic	0.0161125	0.0141992	1.01624	0.988351	1.04492	0.25648	32.0665	0.151691	10	FALSE	5984	477151	0.0123858
255.1	Adrenal hyperfunction	endocrine/metabolic	-0.0343662	0.0295008	0.966218	0.911935	1.02373	0.24405	0	0.756308	10	FALSE	1372	483767	0.00282806
255.11	Cushing's syndrome	endocrine/metabolic	-0.0213303	0.0527538	0.978896	0.882739	1.08553	0.685966	0	0.647536	6	FALSE	439	441271	0.000993865
255.12	Hyperaldosteronism	endocrine/metabolic	-0.0151725	0.0397602	0.984942	0.911101	1.06477	0.702758	0	0.619101	10	FALSE	789	484503	0.00162583
255.2	Adrenal hypofunction	endocrine/metabolic	0.00429052	0.022291	1.0043	0.961367	1.04915	0.847368	1.73868	0.422706	10	FALSE	2330	482534	0.00480547
255.21	Glucocorticoid deficiency	endocrine/metabolic	0.0113648	0.0239488	1.01143	0.965051	1.06004	0.635112	0	0.439069	10	FALSE	2016	482982	0.00415672
256	Ovarian dysfunction	endocrine/metabolic	-0.0624844	0.0208366	0.939428	0.901835	0.978587	0.00271061	7.10673	0.376283	10	FALSE	2704	452831	0.00593588
256.4	Polycystic ovaries	endocrine/metabolic	-0.0397775	0.0220268	0.961003	0.920398	1.0034	0.0709397	0	0.899597	10	FALSE	2430	453483	0.00532996
257	Testicular dysfunction	endocrine/metabolic	0.024032	0.00904865	1.02432	1.00632	1.04265	0.00791059	0	0.741859	11	FALSE	16385	422205	0.0373584
257.1	Testicular hypofunction	endocrine/metabolic	0.0215841	0.00921754	1.02182	1.00352	1.04045	0.0191994	0	0.86631	11	FALSE	15747	423988	0.0358102
258	Iatrogenic endocrine disorders	endocrine/metabolic	-0.0591237	0.0635356	0.94259	0.832226	1.06759	0.352081	0	0.485987	5	FALSE	316	485062	0.000651039
258.1	Postablative ovarian failure	endocrine/metabolic	-0.166559	0.133688	0.846573	0.651432	1.10017	0.212809	0	0.451389	2	FALSE	117	424169	0.000275757
259	Other endocrine disorders	endocrine/metabolic	-0.00275731	0.025437	0.997246	0.948747	1.04823	0.91368	0	0.65376	10	FALSE	1800	481475	0.00372459
259.1	Nonspecific abnormal results of other endocrine function study	endocrine/metabolic	-0.0127589	0.0618909	0.987322	0.874535	1.11466	0.836673	0.0062737	0.391596	4	FALSE	305	438412	0.000695209
259.2	Carcinoid syndrome	endocrine/metabolic	-0.0575405	0.068011	0.944084	0.826265	1.0787	0.397527	12.2901	0.335435	5	FALSE	288	441438	0.000651988
259.3	Delay in sexual development and puberty NEC	endocrine/metabolic	-0.03614	0.0419865	0.964505	0.888312	1.04723	0.389374	0	0.525516	4	FALSE	748	397095	0.00188014
259.4	Precocious sexual development and puberty NEC	endocrine/metabolic	-0.110529	0.0757293	0.89536	0.771857	1.03862	0.144419	0	0.99626	3	FALSE	188	381935	0.000491988
260	Protein-calorie malnutrition	endocrine/metabolic	-0.00542799	0.00908323	0.994587	0.977037	1.01245	0.550117	23.7869	0.216979	11	FALSE	15076	445162	0.032757
260.1	Cachexia	endocrine/metabolic	0.0586518	0.0369765	1.06041	0.986274	1.14011	0.112696	0	0.643489	10	FALSE	867	464215	0.00186419
260.2	severe protein-calorie malnutrition	endocrine/metabolic	-0.0101981	0.0193215	0.989854	0.953069	1.02806	0.597632	31.1927	0.159019	10	FALSE	3057	461601	0.00657903
260.22	Nutritional marasmus	endocrine/metabolic	0.0214376	0.0459378	1.02167	0.933701	1.11792	0.64074	0	0.977604	4	FALSE	557	445868	0.00124769
260.3	Adult failure to thrive	endocrine/metabolic	0.0132492	0.0202259	1.01334	0.973952	1.05432	0.51243	27.6268	0.189854	10	FALSE	2944	461192	0.00634297
260.6	Anorexia	endocrine/metabolic	0.0373189	0.0203328	1.03802	0.997471	1.08023	0.0664458	18.9421	0.268703	10	FALSE	2830	459730	0.00611813
260.7	Polyphagia	endocrine/metabolic	-0.0508686	0.112889	0.950404	0.761757	1.18577	0.652274	0	0.59166	2	FALSE	133	416046	0.000319574
261	Vitamin deficiency	endocrine/metabolic	-0.00145543	0.0043843	0.998546	0.990002	1.00716	0.739916	27.6286	0.181474	11	FALSE	83227	368077	0.184414
261.1	Vitamin A deficiency	endocrine/metabolic	-0.0873085	0.114909	0.916394	0.731596	1.14787	0.447372	0	0.969255	2	FALSE	145	402356	0.000360248
261.2	Vitamin B-complex deficiencies	endocrine/metabolic	0.026599	0.00930339	1.02696	1.0084	1.04585	0.00424892	0	0.636162	11	FALSE	15039	446261	0.0326013
261.4	Vitamin D deficiency	endocrine/metabolic	-0.00535675	0.00467598	0.994658	0.985583	1.00382	0.251965	42.0601	0.0688202	11	FALSE	70585	381207	0.156233
261.41	Rickets or osteomalacia	endocrine/metabolic	-0.0239766	0.0520571	0.976309	0.881609	1.08118	0.645099	0	0.589659	6	FALSE	484	435767	0.00110945
262	Mineral deficiency NEC	endocrine/metabolic	-0.0213052	0.0239562	0.97892	0.934019	1.02598	0.373822	0	0.464089	9	FALSE	2183	462354	0.0046993
263	Other nutritional deficiency	endocrine/metabolic	-0.023922	0.0232128	0.976362	0.932936	1.02181	0.30275	28.2469	0.184398	10	FALSE	2184	462280	0.00470219
264	Lack of normal physiological development	endocrine/metabolic	-0.206064	0.0228089	0.813781	0.778203	0.850987	1.65002e-19	25.4927	0.225523	8	TRUE	2732	457769	0.00593267
264.1	Short stature	endocrine/metabolic	-0.557934	0.0405432	0.572391	0.528667	0.61973	4.34541e-43	59.8622	0.0582237	4	TRUE	689	131170	0.00522528
264.2	Failure to thrive (childhood)	endocrine/metabolic	-0.181116	0.0326462	0.834339	0.782625	0.889469	2.89227e-08	0	0.600569	5	TRUE	1221	459668	0.00264923
264.3	Delayed milestones	endocrine/metabolic	0.0214175	0.0395898	1.02165	0.945372	1.10408	0.588517	38.4093	0.202588	2	FALSE	785	86279	0.00901636
264.9	Lack of normal physiological development, unspecified	endocrine/metabolic	-0.0168545	0.0369652	0.983287	0.914567	1.05717	0.648422	0	0.948226	4	FALSE	904	154501	0.00581706
269	Proteinuria	endocrine/metabolic	-0.0193631	0.010584	0.980823	0.960686	1.00138	0.0673309	0	0.962494	11	FALSE	11239	475551	0.023088
270	Disorders of protein plasma/amino-acid transport and metabolism	endocrine/metabolic	0.0687672	0.0124483	1.07119	1.04537	1.09764	3.30908e-08	6.44145	0.382296	11	TRUE	8084	478935	0.0165989
270.1	Disturbances of amino-acid transport	endocrine/metabolic	0.00774541	0.0466651	1.00778	0.919692	1.1043	0.868174	0	0.747484	7	FALSE	558	485621	0.00114773
270.11	Disturbances of sulphur-bearing amino-acid metabolism	endocrine/metabolic	0.0380249	0.0563506	1.03876	0.93014	1.16006	0.499808	0	0.395723	4	FALSE	426	485885	0.000875983
270.2	Disorders of amino-acid metabolism	endocrine/metabolic	0.0364418	0.0281203	1.03711	0.9815	1.09588	0.195001	30.6694	0.19398	7	FALSE	1653	480827	0.00342605
270.21	Disorders of urea cycle metabolism	endocrine/metabolic	-0.0226059	0.0714161	0.977648	0.849949	1.12453	0.751595	9.90368	0.349758	5	FALSE	239	433867	0.000550557
270.3	Disorders of plasma protein metabolism	endocrine/metabolic	0.0820714	0.0145509	1.08553	1.05501	1.11694	1.69753e-08	8.73435	0.360876	11	TRUE	5859	483883	0.0119634
270.31	Polyclonal hypergammaglobulinemia	endocrine/metabolic	0.124504	0.073112	1.13259	0.981383	1.30709	0.0885823	0	0.874368	3	FALSE	247	449002	0.000549806
270.32	Paraproteinemia	endocrine/metabolic	0.0893271	0.0174342	1.09344	1.05671	1.13145	2.99643e-07	1.73464	0.425145	11	TRUE	4093	487047	0.00833367
270.33	Amyloidosis	endocrine/metabolic	0.0192215	0.0453426	1.01941	0.932722	1.11415	0.671627	0	0.968209	7	FALSE	613	490454	0.0012483
270.34	Alpha-1-antitrypsin deficiency	endocrine/metabolic	0.120438	0.0704853	1.12799	0.982445	1.2951	0.0875068	0	0.871627	3	FALSE	237	414663	0.000571222
270.35	Macroglobulinemia	endocrine/metabolic	0.144772	0.0926888	1.15578	0.963778	1.38602	0.118307	42.1023	0.188771	2	FALSE	193	427804	0.000450938
270.38	Other specified disorders of plasma protein metabolism	endocrine/metabolic	0.0552068	0.0355392	1.05676	0.985655	1.13299	0.120326	0	0.531414	10	FALSE	939	483700	0.00193752
271	Disorders of carbohydrate transport and metabolism	endocrine/metabolic	-0.00993127	0.00953346	0.990118	0.971789	1.00879	0.297538	0	0.467861	10	FALSE	14281	472962	0.0293098
271.3	Intestinal disaccharidase deficiencies and disaccharide malabsorption	endocrine/metabolic	-0.0120843	0.00965291	0.987988	0.969472	1.00686	0.210611	10.9695	0.341742	10	FALSE	13915	473635	0.0285407
271.9	Other disorders of carbohydrate transport and metabolism	endocrine/metabolic	0.064353	0.0602821	1.06647	0.947624	1.20022	0.285732	0	0.674861	4	FALSE	375	449470	0.00083362
272	Disorders of lipoid metabolism	endocrine/metabolic	-0.0598806	0.00396652	0.941877	0.934583	0.949228	1.70779e-51	74.5053	2.31961e-05	11	TRUE	275007	190022	0.591376
272.1	Hyperlipidemia	endocrine/metabolic	-0.0600564	0.0039669	0.941711	0.934418	0.949062	8.90657e-52	74.2497	2.7139e-05	11	TRUE	274505	190399	0.590455
272.11	Hypercholesterolemia	endocrine/metabolic	-0.0495016	0.00508504	0.951704	0.942266	0.961236	2.14318e-22	47.1969	0.0410537	11	TRUE	70157	375069	0.157576
272.12	Hyperglyceridemia	endocrine/metabolic	-0.0304984	0.0101827	0.969962	0.950796	0.989515	0.00274344	64.2349	0.00279482	10	FALSE	13079	422407	0.0300331
272.13	Mixed hyperlipidemia	endocrine/metabolic	-0.0488213	0.00469618	0.952351	0.943626	0.961158	2.58658e-25	40.563	0.0783381	11	TRUE	74052	347004	0.175872
272.14	Hyperchylomicronemia	endocrine/metabolic	0.262943	0.164038	1.30075	0.943117	1.794	0.108947	0	0.529319	2	FALSE	64	390189	0.000163996
272.9	Unspecified disorder of lipoid metabolism	endocrine/metabolic	-0.0872849	0.0239205	0.916416	0.874443	0.960404	0.000263305	3.26227	0.404722	8	FALSE	2613	436627	0.00594891
274	Gout and other crystal arthropathies	endocrine/metabolic	0.00213011	0.00650182	1.00213	0.989443	1.01498	0.743201	0	0.952367	11	FALSE	33613	454749	0.068828
274.1	Gout	endocrine/metabolic	-0.00107769	0.00668521	0.998923	0.98592	1.0121	0.871932	0	0.944753	11	FALSE	31599	457506	0.0646058
274.11	Gouty arthropathy	endocrine/metabolic	-0.00946737	0.0127834	0.990577	0.966067	1.01571	0.458937	0	0.904818	11	FALSE	7736	481774	0.0158036
274.2	Crystal arthropathies	endocrine/metabolic	0.0295667	0.0216911	1.03001	0.987136	1.07474	0.172857	49.1623	0.0463131	9	FALSE	2726	488572	0.00554857
274.21	Chondrocalcinosis	endocrine/metabolic	0.0453061	0.0237289	1.04635	0.998799	1.09616	0.0562201	43.627	0.0769161	9	FALSE	2269	489379	0.00461509
275	Disorders of mineral metabolism	endocrine/metabolic	-0.0158059	0.00759596	0.984318	0.969773	0.999082	0.03745	11.4403	0.33524	11	FALSE	22663	456318	0.047315
275.1	Disorders of iron metabolism	hematopoietic	0.00288424	0.0229851	1.00289	0.958711	1.0491	0.900141	0	0.975906	11	FALSE	2324	486784	0.00475151
275.11	Hereditary hemochromatosis	hematopoietic	0.0312417	0.0402399	1.03173	0.953489	1.1164	0.43752	0	0.702905	5	FALSE	798	480744	0.00165718
275.3	Disorders of magnesium metabolism	endocrine/metabolic	-0.0178842	0.0129005	0.982275	0.95775	1.00743	0.165651	0	0.503679	11	FALSE	7505	475785	0.015529
275.5	Disorders of calcium/phosphorus metabolism	endocrine/metabolic	0.00336181	0.0129575	1.00337	0.978207	1.02918	0.795289	34.3558	0.123773	11	FALSE	7370	476352	0.015236
275.51	Hypocalcemia	endocrine/metabolic	0.0165803	0.0226898	1.01672	0.972494	1.06295	0.464939	47.1404	0.0483069	10	FALSE	2321	484796	0.00476477
275.53	Disorders of phosphorus metabolism	endocrine/metabolic	-0.0185734	0.0198238	0.981598	0.944191	1.02049	0.348798	0	0.848428	11	FALSE	3100	483405	0.00637198
275.6	Hypercalcemia	endocrine/metabolic	-0.0213253	0.0143638	0.9789	0.951726	1.00685	0.137635	1.13337	0.430494	11	FALSE	5991	482409	0.0122666
276	Disorders of fluid, electrolyte, and acid-base balance	endocrine/metabolic	-0.0254655	0.00470084	0.974856	0.965915	0.983879	6.0531e-08	35.7013	0.113182	11	TRUE	71261	378274	0.158522
276.1	Electrolyte imbalance	endocrine/metabolic	-0.0331155	0.00531978	0.967427	0.957392	0.977567	4.81631e-10	40.9492	0.0758246	11	TRUE	52042	402728	0.114436
276.11	Hyperosmolality and/or hypernatremia	endocrine/metabolic	-0.050503	0.0249006	0.950751	0.905464	0.998303	0.0425417	38.6462	0.110511	9	FALSE	1897	470552	0.00401525
276.12	Hyposmolality and/or hyponatremia	endocrine/metabolic	-0.0339266	0.00952275	0.966642	0.948768	0.984853	0.000367068	27.4986	0.182653	11	FALSE	14093	451721	0.0302546
276.13	Hyperpotassemia	endocrine/metabolic	-0.0345719	0.0094038	0.966019	0.948377	0.983989	0.000236569	33.3538	0.131894	11	FALSE	14734	450559	0.0316661
276.14	Hypopotassemia	endocrine/metabolic	-0.0374029	0.00739946	0.963288	0.949419	0.97736	4.30795e-07	0	0.540837	11	TRUE	24358	434857	0.0530427
276.4	Acid-base balance disorder	endocrine/metabolic	-0.0504324	0.0109328	0.950818	0.930661	0.971412	3.97037e-06	0	0.876531	11	TRUE	10471	454592	0.0225152
276.41	Acidosis	endocrine/metabolic	-0.0531396	0.011898	0.948248	0.926391	0.97062	7.95914e-06	0	0.931885	11	TRUE	8776	457150	0.0188356
276.42	Alkalosis	endocrine/metabolic	-0.0520598	0.0325889	0.949272	0.890535	1.01188	0.110161	37.6396	0.155252	6	FALSE	1096	431114	0.0025358
276.5	Hypovolemia	endocrine/metabolic	-0.00542322	0.0077847	0.994591	0.979531	1.00988	0.486021	0	0.972115	11	FALSE	22133	428967	0.0490645
276.6	Fluid overload	endocrine/metabolic	-0.0131372	0.0142458	0.986949	0.959773	1.01489	0.356436	31.841	0.153573	10	FALSE	5988	464099	0.0127381
276.8	Polydipsia	endocrine/metabolic	0.107037	0.0796525	1.11298	0.952106	1.30103	0.179015	39.1671	0.176879	4	FALSE	252	473612	0.000531798
277	Other disorders of metabolism	endocrine/metabolic	0.0670949	0.0137933	1.0694	1.04087	1.0987	1.14848e-06	83.8409	8.97174e-09	10	TRUE	6410	481729	0.0131315
277.1	Disorders of porphyrin metabolism	endocrine/metabolic	0.0177248	0.0884855	1.01788	0.855813	1.21064	0.841236	0	0.471213	2	FALSE	213	444672	0.000478775
277.4	Disorders of bilirubin excretion	endocrine/metabolic	0.0887211	0.0273794	1.09278	1.03568	1.15302	0.00119351	0.93204	0.429495	10	FALSE	1700	486513	0.00348209
277.5	Other disorders of lipoid metabolism	endocrine/metabolic	-0.0387537	0.0151943	0.961988	0.933762	0.991067	0.0107555	10.5525	0.345508	10	FALSE	5558	479312	0.0114629
277.51	Lipoprotein disorders	endocrine/metabolic	-0.0134362	0.0273437	0.986654	0.935168	1.04097	0.623157	0	0.800125	9	FALSE	1642	488156	0.0033524
277.6	Other deficiencies of circulating enzymes	endocrine/metabolic	0.0657508	0.102796	1.06796	0.873082	1.30634	0.522416	11.8603	0.33347	4	FALSE	130	449587	0.000289071
277.7	Dysmetabolic syndrome X	endocrine/metabolic	-0.0142001	0.0181793	0.9859	0.95139	1.02166	0.434735	0	0.741354	11	FALSE	3720	484882	0.00761356
278	Overweight, obesity and other hyperalimentation	endocrine/metabolic	-0.015173	0.00358736	0.984942	0.978041	0.991891	2.34133e-05	46.0038	0.0468028	11	TRUE	174661	277440	0.386332
278.1	Obesity	endocrine/metabolic	-0.0173514	0.00369137	0.982798	0.975713	0.989935	2.59477e-06	56.3636	0.0110584	11	TRUE	151119	298462	0.336133
278.11	Morbid obesity	endocrine/metabolic	-0.0121782	0.00555598	0.987896	0.977196	0.998712	0.0283856	54.0805	0.0162806	11	FALSE	46737	402599	0.104013
278.3	Localized adiposity	endocrine/metabolic	-0.103755	0.0374949	0.901446	0.837576	0.970187	0.0056544	0	0.915137	8	FALSE	838	449350	0.00186144
278.4	Abnormal weight gain	endocrine/metabolic	-0.00585462	0.0135832	0.994162	0.968045	1.02099	0.666454	0	0.700745	10	FALSE	6572	439707	0.0147262
279	Disorders involving the immune mechanism	endocrine/metabolic	0.034783	0.0131718	1.03539	1.00901	1.06247	0.00827315	0	0.96808	10	FALSE	7124	481799	0.0145708
279.1	Immunity deficiency	endocrine/metabolic	0.0312537	0.0193372	1.03175	0.993375	1.0716	0.106041	0	0.960637	10	FALSE	3040	483088	0.0062535
279.11	Deficiency of humoral immunity	endocrine/metabolic	0.0360544	0.0313199	1.03671	0.974987	1.10235	0.249664	0	0.986731	9	FALSE	1204	487909	0.0024616
279.2	Autoimmune disease NEC	endocrine/metabolic	0.0600126	0.0377037	1.06185	0.986211	1.14329	0.111454	0	0.511414	4	FALSE	866	420503	0.00205521
279.7	Other immunological findings	endocrine/metabolic	0.00206643	0.0154511	1.00207	0.972177	1.03288	0.893608	35.7817	0.112561	11	FALSE	4900	482547	0.0100524
279.8	Other specified disorders involving the immune mechanism	endocrine/metabolic	0.186693	0.0556955	1.20526	1.08062	1.34427	0.00080219	50.4022	0.0892302	5	FALSE	418	446607	0.000935071
280	Iron deficiency anemias	hematopoietic	0.00452121	0.00649689	1.00453	0.991821	1.0174	0.48649	20.0248	0.252748	11	FALSE	32337	425371	0.0706498
280.1	Iron deficiency anemias, unspecified or not due to blood loss	hematopoietic	0.00203298	0.00685911	1.00204	0.988654	1.0156	0.766932	14.8762	0.302305	11	FALSE	28755	429354	0.0627689
280.2	Iron deficiency anemia secondary to blood loss (chronic)	hematopoietic	0.0133374	0.0143359	1.01343	0.985348	1.04231	0.352191	0	0.893458	11	FALSE	5936	454734	0.0128856
281	Other deficiency anemia	hematopoietic	0.0289136	0.0104684	1.02934	1.00843	1.05067	0.00574509	21.9124	0.234715	11	FALSE	11866	444997	0.0259728
281.1	Megaloblastic anemia	hematopoietic	0.0302248	0.0118058	1.03069	1.00711	1.05481	0.0104625	0	0.618503	11	FALSE	9258	450018	0.0201578
281.11	Pernicious anemia	hematopoietic	0.0911066	0.0287649	1.09539	1.03534	1.15892	0.0015387	11.5202	0.336756	10	FALSE	1429	462996	0.00307692
281.12	Other vitamin B12 deficiency anemia	hematopoietic	0.0201193	0.0131816	1.02032	0.9943	1.04703	0.126932	0	0.844736	10	FALSE	7467	452083	0.0162485
281.13	Folate-deficiency anemia	hematopoietic	0.00905031	0.0469753	1.00909	0.920333	1.10641	0.847224	0.995409	0.40059	5	FALSE	628	463318	0.00135361
281.9	Deficiency anemias	hematopoietic	0.00696436	0.0230572	1.00699	0.962495	1.05354	0.762616	0	0.809175	9	FALSE	2419	459436	0.00523757
282	Hereditary hemolytic anemias	hematopoietic	0.0170723	0.0193039	1.01722	0.979451	1.05644	0.376482	9.43234	0.354296	11	FALSE	3308	459003	0.00715536
282.5	Sickle cell anemia	hematopoietic	0.0297571	0.0321657	1.0302	0.967261	1.09724	0.354905	0	0.817969	6	FALSE	1196	432660	0.00275668
282.8	Other hemoglobinopathies	hematopoietic	0.0263692	0.0303839	1.02672	0.967362	1.08972	0.385466	0	0.493633	11	FALSE	1362	462691	0.00293501
282.9	Other hereditary hemolytic anemias	hematopoietic	-0.022274	0.0365783	0.977972	0.910314	1.05066	0.542564	34.8424	0.162191	7	FALSE	901	430788	0.00208715
283	Acquired hemolytic anemias	hematopoietic	0.0405243	0.0365354	1.04136	0.969394	1.11866	0.267352	12.9327	0.323911	10	FALSE	873	463434	0.00188022
283.1	Autoimmune hemolytic anemias	hematopoietic	0.117979	0.0664884	1.12522	0.987739	1.28184	0.0759931	0	0.602362	5	FALSE	287	447607	0.000640777
283.2	Non-autoimmune hemolytic anemias	hematopoietic	-0.0108449	0.076152	0.989214	0.852058	1.14845	0.886755	39.3031	0.143616	6	FALSE	220	406993	0.000540258
284	Aplastic anemia	hematopoietic	0.0493004	0.0154266	1.05054	1.01925	1.08278	0.00139438	0	0.450643	11	FALSE	5068	457851	0.0109479
284.1	Pancytopenia	hematopoietic	0.0565209	0.0166133	1.05815	1.02425	1.09317	0.000668581	0	0.734253	10	FALSE	4371	458838	0.00943635
285	Other anemias	hematopoietic	0.00265347	0.00447267	1.00266	0.993906	1.01149	0.553005	38.7196	0.0908726	11	FALSE	81781	368635	0.181568
285.1	Acute posthemorrhagic anemia	hematopoietic	-0.00177337	0.010922	0.998228	0.977086	1.01983	0.871017	56.8453	0.0101277	11	FALSE	10251	446403	0.0224481
285.2	Anemia of chronic disease	hematopoietic	0.0120174	0.00908633	1.01209	0.994225	1.03028	0.185976	28.1496	0.176773	11	FALSE	15741	442211	0.0343726
285.21	Anemia in chronic kidney disease	hematopoietic	-0.0123389	0.0126099	0.987737	0.963624	1.01245	0.327822	14.079	0.309972	11	FALSE	8155	454305	0.017634
285.22	Anemia in neoplastic disease	hematopoietic	0.0416332	0.0174534	1.04251	1.00745	1.07879	0.0170606	0	0.597578	10	FALSE	3716	459162	0.00802803
285.8	Hemoglobinuria	hematopoietic	0.116273	0.12821	1.1233	0.873703	1.44421	0.364465	55.3271	0.134612	2	FALSE	118	433052	0.00027241
286	Coagulation defects	hematopoietic	0.0803857	0.00898166	1.0837	1.06479	1.10295	3.55526e-19	67.4041	0.00110763	10	TRUE	15842	462012	0.0331524
286.1	Congenital coagulation defects	hematopoietic	0.0643613	0.0319975	1.06648	1.00165	1.1355	0.0442785	43.5195	0.100746	7	FALSE	1173	479716	0.00243923
286.11	Von willebrand's disease	hematopoietic	-0.013024	0.0662558	0.98706	0.866856	1.12393	0.844163	0	0.814509	5	FALSE	293	475862	0.000615346
286.12	Congenital deficiency of other clotting factors (including factor VII)	hematopoietic	0.122757	0.0425827	1.13061	1.04008	1.22902	0.0039417	0	0.71709	5	FALSE	691	480229	0.00143683
286.13	Congenital factor VIII disorder	hematopoietic	0.0830152	0.0883641	1.08656	0.913771	1.29202	0.347491	0	0.889909	3	FALSE	176	437536	0.000402091
286.2	Encounter for long-term (current) use of anticoagulants	hematopoietic	0.124396	0.00697812	1.13246	1.11708	1.14806	4.39768e-71	66.7384	0.000836012	11	TRUE	28916	450713	0.0602883
286.3	Coagulation defects complicating pregnancy or postpartum	hematopoietic	0.00519691	0.0728915	1.00521	0.871388	1.15958	0.943162	0	0.439888	3	FALSE	263	423361	0.000620834
286.4	Acquired coagulation factor deficiency	hematopoietic	0.0788041	0.0641609	1.08199	0.954136	1.22698	0.219362	4.26904	0.382403	5	FALSE	316	461066	0.000684899
286.5	Hemorrhagic disorder due to intrinsic circulating anticoagulants	hematopoietic	0.14492	0.0368439	1.15595	1.07542	1.24251	8.37704e-05	0	0.553174	6	FALSE	892	472330	0.00188495
286.6	Defibrination syndrome	hematopoietic	0.152339	0.0856076	1.16455	0.98467	1.3773	0.0751575	0	0.927654	3	FALSE	185	421760	0.000438446
286.7	Other and unspecified coagulation defects	hematopoietic	0.0790637	0.014815	1.08227	1.0513	1.11416	9.46328e-08	65.7896	0.00181896	10	TRUE	5452	471133	0.0114397
286.8	Hypercoagulable state	hematopoietic	0.0702332	0.019472	1.07276	1.03259	1.11449	0.000309911	8.57778	0.363226	10	FALSE	3149	477715	0.00654863
286.81	Primary hypercoagulable state	hematopoietic	0.0663434	0.0200433	1.06859	1.02743	1.11141	0.000932954	11.3273	0.338504	10	FALSE	2973	478112	0.00617978
286.9	Abnormal coagulation profile	hematopoietic	0.0940372	0.0192595	1.0986	1.0579	1.14086	1.0468e-06	41.9221	0.0781716	10	TRUE	3318	473894	0.00695288
287	Purpura and other hemorrhagic conditions	hematopoietic	0.0332405	0.00840105	1.0338	1.01692	1.05096	7.5988e-05	19.0206	0.262389	11	FALSE	18089	455198	0.0382199
287.1	Spontaneous ecchymoses	hematopoietic	0.117928	0.0498521	1.12516	1.02042	1.24065	0.0180034	34.8768	0.188777	5	FALSE	503	478731	0.00104959
287.2	Allergic purpura	hematopoietic	0.102338	0.0994609	1.10776	0.911556	1.34619	0.303515	0	0.438199	3	FALSE	130	436702	0.000297597
287.3	Thrombocytopenia	hematopoietic	0.0355962	0.00872262	1.03624	1.01867	1.05411	4.4861e-05	11.2865	0.336705	11	FALSE	16664	458050	0.0351032
287.31	Primary thrombocytopenia	hematopoietic	0.101237	0.027517	1.10654	1.04844	1.16786	0.000234082	34.3476	0.133076	10	FALSE	1567	478863	0.00326166
287.32	Secondary thrombocytopenia	hematopoietic	0.05454	0.0244384	1.05605	1.00666	1.10787	0.0256324	24.7659	0.239933	7	FALSE	2022	476451	0.00422594
287.4	Qualitative platelet defects	hematopoietic	-0.0247758	0.0669013	0.975529	0.855645	1.11221	0.711134	16.1862	0.311449	5	FALSE	303	480261	0.000630509
288	Diseases of white blood cells	hematopoietic	-0.0384129	0.00833945	0.962316	0.946714	0.978174	4.10168e-06	2.0142	0.422648	11	TRUE	18305	442858	0.0396931
288.1	Decreased white blood cell count	hematopoietic	0.0597489	0.0117191	1.06157	1.03746	1.08624	3.42492e-07	0	0.584191	11	TRUE	8892	463930	0.0188062
288.11	Neutropenia	hematopoietic	0.0606635	0.0143267	1.06254	1.03312	1.0928	2.29266e-05	0	0.441211	11	TRUE	5793	468824	0.0122056
288.2	Elevated white blood cell count	hematopoietic	-0.0539612	0.00986905	0.947469	0.929318	0.965974	4.55871e-08	1.1203	0.43061	11	TRUE	12745	450482	0.0275135
288.3	Eosinophilia	hematopoietic	-0.0647262	0.0334266	0.937324	0.877884	1.00079	0.0528227	0	0.95506	7	FALSE	1109	454273	0.00243532
289	Other diseases of blood and blood-forming organs	hematopoietic	0.0211229	0.0123377	1.02135	0.996946	1.04635	0.0868841	61.9602	0.00337125	11	FALSE	7958	467358	0.0167425
289.1	Myelofibrosis	hematopoietic	0.0906253	0.0678091	1.09486	0.958603	1.25048	0.181393	0	0.517051	3	FALSE	281	434998	0.000645563
289.3	Personal history of diseases of blood and blood-forming organs	hematopoietic	0.00331824	0.0365431	1.00332	0.933976	1.07782	0.927649	33.4421	0.172752	7	FALSE	883	459630	0.00191743
289.4	Lymphadenitis	hematopoietic	0.0256769	0.00939036	1.02601	1.0073	1.04507	0.00624965	35.8421	0.112096	11	FALSE	14071	451674	0.0302118
289.5	Diseases of spleen	hematopoietic	0.0445078	0.0298919	1.04551	0.986019	1.1086	0.136498	0	0.432804	7	FALSE	1364	473635	0.00287158
289.8	Polycythemia, secondary	hematopoietic	-0.0216627	0.0210431	0.97857	0.939031	1.01977	0.303271	46.7078	0.0504987	10	FALSE	2847	471707	0.00599932
289.9	Abnormality of red blood cells	hematopoietic	-0.00590487	0.0360178	0.994113	0.926354	1.06683	0.869776	18.0262	0.282334	9	FALSE	971	473388	0.00204697
290	Delirium dementia and amnestic and other cognitive disorders	mental disorders	-0.0188793	0.00830238	0.981298	0.965459	0.997396	0.0229684	0	0.794614	11	FALSE	20012	451026	0.0424849
290.1	Dementias	mental disorders	-0.0273023	0.0107166	0.973067	0.952842	0.993722	0.0108445	0	0.525959	11	FALSE	11847	465876	0.0247989
290.11	Alzheimer's disease	mental disorders	-0.0421756	0.02035	0.958701	0.921216	0.997712	0.0382174	7.1273	0.376101	10	FALSE	3119	476420	0.00650416
290.12	Dementia with cerebral degenerations	mental disorders	0.0178306	0.0362624	1.01799	0.94815	1.09298	0.622923	40.6905	0.134059	6	FALSE	985	478500	0.00205429
290.13	Senile dementia	mental disorders	-0.0478442	0.0415436	0.953282	0.878738	1.03415	0.24946	35.2154	0.172484	6	FALSE	729	458521	0.00158737
290.16	Vascular dementia	mental disorders	-0.0419651	0.0232274	0.958903	0.916228	1.00357	0.0708087	0	0.654735	9	FALSE	2434	476386	0.00508333
290.2	Delirium due to conditions classified elsewhere	mental disorders	-0.0307878	0.0174997	0.969681	0.936986	1.00352	0.0785207	0	0.605898	8	FALSE	4077	471327	0.00857586
290.3	Other persistent mental disorders due to conditions classified elsewhere	mental disorders	-0.0156687	0.0106748	0.984453	0.96407	1.00527	0.142151	0	0.677354	8	FALSE	11489	463695	0.024178
291	Other specified nonpsychotic and/or transient mental disorders	mental disorders	-0.0197209	0.0110393	0.980472	0.959486	1.00192	0.0740306	7.74674	0.370141	11	FALSE	10308	461347	0.021855
291.1	Transient mental disorders due to conditions classified elsewhere	mental disorders	0.00518768	0.0386496	1.0052	0.931868	1.08431	0.893226	0	0.985016	6	FALSE	846	458071	0.00184347
291.4	Specific nonpsychotic mental disorders due to brain damage	mental disorders	-0.00375504	0.0175998	0.996252	0.962472	1.03122	0.831048	0	0.776583	11	FALSE	4076	474410	0.00851854
291.8	Alteration of consciousness	mental disorders	-0.0341795	0.0149924	0.966398	0.938414	0.995217	0.0226203	0	0.716267	9	FALSE	5402	467535	0.0114222
292	Neurological disorders	mental disorders	-0.0198644	0.00550815	0.980332	0.969805	0.990972	0.00031051	0	0.712791	11	FALSE	46590	417008	0.100497
292.1	Aphasia/speech disturbance	mental disorders	-0.00850151	0.0113902	0.991535	0.969644	1.01392	0.455435	0	0.807539	11	FALSE	9787	464310	0.0206435
292.11	Aphasia	mental disorders	-0.0137268	0.0227206	0.986367	0.943406	1.03128	0.54574	0	0.547934	10	FALSE	2361	476253	0.00493299
292.12	Symbolic dysfunction	mental disorders	0.0127871	0.0458728	1.01287	0.925777	1.10815	0.780436	0	0.722127	5	FALSE	610	441788	0.00137885
292.2	Mild cognitive impairment	mental disorders	-0.0131162	0.0113482	0.986969	0.96526	1.00917	0.247762	46.326	0.0524771	10	FALSE	10327	463313	0.0218035
292.3	Memory loss	mental disorders	-0.0192688	0.0101534	0.980916	0.961588	1.00063	0.0577251	0	0.450756	11	FALSE	12357	461195	0.0260943
292.4	Altered mental status	mental disorders	-0.0314035	0.00995402	0.969085	0.950361	0.988177	0.00160579	8.90043	0.359313	11	FALSE	12720	457648	0.0270427
292.5	Transient alteration of awareness	mental disorders	-0.020406	0.0282247	0.979801	0.927071	1.03553	0.469691	0	0.507203	7	FALSE	1508	475722	0.0031599
292.6	Hallucinations	mental disorders	-0.00712322	0.0320049	0.992902	0.932532	1.05718	0.823873	36.7756	0.114208	10	FALSE	1210	476655	0.0025321
293	Symptoms involving head and neck	mental disorders	0.0113137	0.0244904	1.01138	0.963978	1.06111	0.644106	53.309	0.0574713	6	FALSE	1938	488057	0.00395514
293.1	Swelling, mass, or lump in head and neck [Space-occupying lesion, intracranial NOS]	mental disorders	-0.000517053	0.0114317	0.999483	0.977338	1.02213	0.963924	0	0.526807	11	FALSE	9427	471949	0.0195834
295	Schizophrenia and other psychotic disorders	mental disorders	-0.0117904	0.00912711	0.988279	0.970757	1.00612	0.196428	14.8493	0.302563	11	FALSE	16107	407341	0.0380377
295.1	Schizophrenia	mental disorders	-0.00630304	0.0121092	0.993717	0.97041	1.01758	0.602703	0	0.636634	11	FALSE	8955	418700	0.0209398
295.2	Paranoid disorders	mental disorders	-0.00813631	0.0241237	0.991897	0.94609	1.03992	0.73591	35.0148	0.127787	10	FALSE	2177	425239	0.0050934
295.3	Psychosis	mental disorders	-0.0116697	0.011801	0.988398	0.965799	1.01153	0.322728	0	0.840614	11	FALSE	9504	414070	0.0224376
296	Mood disorders	mental disorders	-0.00795642	0.00375727	0.992075	0.984796	0.999408	0.0342085	50.5145	0.027346	11	FALSE	168668	262736	0.390975
296.1	Bipolar	mental disorders	-0.0119286	0.00783121	0.988142	0.973091	1.00343	0.127705	7.21025	0.37515	11	FALSE	22325	404445	0.0523115
296.2	Depression	mental disorders	-0.00730974	0.00382022	0.992717	0.985312	1.00018	0.0556926	49.2375	0.0322256	11	FALSE	157415	270764	0.367638
296.22	Major depressive disorder	mental disorders	-0.00604852	0.0041259	0.99397	0.985964	1.00204	0.142652	52.1415	0.0218381	11	FALSE	122143	305816	0.285408
297	Suicidal ideation or attempt	mental disorders	-0.0120317	0.00881364	0.98804	0.971119	1.00526	0.172214	28.5445	0.190851	9	FALSE	17775	401851	0.0423591
297.1	Suicidal ideation	mental disorders	-0.0148256	0.0097671	0.985284	0.966602	1.00433	0.129036	45.4172	0.0661762	9	FALSE	14333	407475	0.0339799
297.2	Suicide or self-inflicted injury	mental disorders	-0.0300788	0.0172802	0.970369	0.938054	1.0038	0.0817442	21.4089	0.259413	8	FALSE	4377	412652	0.0104957
300	Anxiety disorders	mental disorders	-0.014976	0.00386195	0.985136	0.977707	0.992621	0.000105389	58.7697	0.00695395	11	FALSE	163140	264997	0.381046
300.1	Anxiety disorder	mental disorders	-0.0107962	0.00421063	0.989262	0.981131	0.99746	0.010346	45.968	0.0469819	11	FALSE	109952	310013	0.261812
300.11	Generalized anxiety disorder	mental disorders	-0.00940456	0.00690263	0.99064	0.977327	1.00413	0.173053	23.0264	0.22415	11	FALSE	31834	394047	0.0747486
300.12	Agorophobia, social phobia, and panic disorder	mental disorders	-0.00652228	0.00956402	0.993499	0.975049	1.0123	0.495264	0	0.551865	11	FALSE	14772	410203	0.0347597
300.13	Phobia	mental disorders	0.0253173	0.0318936	1.02564	0.96349	1.0918	0.427309	0	0.572028	8	FALSE	1293	426642	0.00302149
300.3	Obsessive-compulsive disorders	mental disorders	0.0360141	0.0184094	1.03667	0.999932	1.07476	0.0504307	24.32	0.227222	9	FALSE	3753	424410	0.00876535
300.4	Dysthymic disorder	mental disorders	-0.00398656	0.00752731	0.996021	0.981435	1.01082	0.596381	34.7461	0.120663	11	FALSE	24783	396354	0.0588478
300.8	Acute reaction to stress	mental disorders	-0.0184667	0.0190941	0.981703	0.945643	1.01914	0.333474	0	0.571418	8	FALSE	3590	420642	0.00846235
300.9	Posttraumatic stress disorder	mental disorders	-0.0200988	0.00481109	0.980102	0.970903	0.989388	2.94611e-05	61.4251	0.00384436	11	FALSE	81159	337499	0.193855
301	Personality disorders	mental disorders	-0.0146335	0.00992674	0.985473	0.966485	1.00483	0.140441	0	0.487465	11	FALSE	13917	409941	0.0328341
301.1	Schizoid personality disorder	mental disorders	0.0428683	0.0349357	1.0438	0.974721	1.11778	0.219799	37.3431	0.187997	4	FALSE	1112	402836	0.00275283
301.2	Antisocial/borderline personality disorder	mental disorders	-0.0161753	0.0154541	0.983955	0.954598	1.01421	0.295253	0	0.878073	10	FALSE	5586	421499	0.0130794
302	Sexual and gender identity disorders	mental disorders	0.00562527	0.0164038	1.00564	0.973823	1.0385	0.731655	18.2611	0.274978	10	FALSE	4827	419255	0.0113822
302.1	Decreased libido	mental disorders	0.0187883	0.0248426	1.01897	0.97054	1.06981	0.449475	0	0.496699	10	FALSE	2065	424012	0.00484654
303	Psychogenic and somatoform disorders	mental disorders	-0.00223049	0.0128249	0.997772	0.973004	1.02317	0.861929	39.7234	0.0839383	11	FALSE	7973	416453	0.0187854
303.1	Dissociative disorder	mental disorders	-0.0777485	0.0526198	0.925197	0.834534	1.02571	0.139527	0	0.711882	5	FALSE	501	428582	0.00116761
303.3	Psychogenic disorder	mental disorders	-0.0534379	0.0342668	0.947965	0.886389	1.01382	0.118886	0	0.697999	6	FALSE	1099	426698	0.00256898
303.31	Gastrointestinal malfunction arising from mental factors	mental disorders	-0.00740916	0.0734844	0.992618	0.859473	1.14639	0.919688	0	0.403304	3	FALSE	254	409959	0.000619191
303.4	Somatoform disorder	mental disorders	0.00548442	0.0139227	1.0055	0.978432	1.03332	0.69364	19.3653	0.264805	10	FALSE	6753	419027	0.0158603
304	Adjustment reaction	mental disorders	-0.00688642	0.00512188	0.993137	0.983217	1.00316	0.178784	8.73356	0.360883	11	FALSE	62588	345122	0.153511
305.2	Eating disorder	mental disorders	0.000385857	0.0233446	1.00039	0.955645	1.04722	0.986813	0	0.966444	10	FALSE	2260	426986	0.00526505
305.21	Anorexia nervosa	mental disorders	-0.0269824	0.060762	0.973378	0.864094	1.09648	0.656994	0	0.395111	4	FALSE	345	424096	0.000812834
306	Other mental disorder	mental disorders	-0.00871458	0.00617166	0.991323	0.979404	1.00339	0.15794	11.8674	0.331164	11	FALSE	54836	377979	0.126696
306.1	Mental disorders durring/after pregnancy	mental disorders	0.0170855	0.0310749	1.01723	0.957126	1.08111	0.582444	0	0.759018	7	FALSE	1570	417590	0.00374559
306.9	Tension headache	mental disorders	-0.0224642	0.0227779	0.977786	0.935094	1.02243	0.324021	28.0336	0.195196	9	FALSE	2639	423991	0.00618569
312	Conduct disorders	mental disorders	0.00872476	0.0158643	1.00876	0.97788	1.04062	0.582344	0	0.450527	10	FALSE	5005	486531	0.0101824
312.3	Impulse control disorder	mental disorders	-0.00360782	0.0191661	0.996399	0.959663	1.03454	0.850689	0	0.870359	9	FALSE	3550	489460	0.00720067
313	Pervasive developmental disorders	mental disorders	0.0377503	0.0103746	1.03847	1.01757	1.0598	0.000274001	39.0565	0.0885169	11	FALSE	12184	480971	0.0247062
313.1	Attention deficit hyperactivity disorder	mental disorders	0.0415165	0.0111665	1.04239	1.01982	1.06546	0.00020083	18.0262	0.271957	11	FALSE	10500	483420	0.0212585
313.2	Tics and stuttering	mental disorders	-0.0200858	0.0404847	0.980115	0.905349	1.06105	0.619799	0	0.577859	6	FALSE	772	493309	0.0015625
313.3	Autism	mental disorders	0.0917239	0.0359014	1.09606	1.02159	1.17597	0.0106224	31.7893	0.209524	5	FALSE	975	493559	0.00197155
315	Develomental delays and disorders	mental disorders	0.00359299	0.0174412	1.0036	0.969872	1.0385	0.836786	0	0.535591	10	FALSE	3973	487275	0.00808756
315.1	Learning disorder	mental disorders	0.0755149	0.0538238	1.07844	0.970467	1.19842	0.160616	0	0.508078	6	FALSE	457	493796	0.000924628
315.2	Speech and language disorder	mental disorders	0.0374534	0.0318046	1.03816	0.975425	1.10494	0.238951	0	0.892404	7	FALSE	1209	492581	0.00244841
315.3	Mental retardation	mental disorders	-0.0250373	0.0375531	0.975274	0.906069	1.04976	0.504953	39.7866	0.126153	7	FALSE	790	488848	0.00161344
316	Substance addiction and disorders	mental disorders	-0.0167823	0.0055764	0.983358	0.972669	0.994164	0.00261664	56.6707	0.0104584	11	FALSE	49591	402488	0.109695
316.1	Polyneuropathy due to drugs	mental disorders	0.137942	0.0345739	1.14791	1.0727	1.22839	6.61412e-05	36.3257	0.12776	9	FALSE	957	462236	0.00206609
317	Alcohol-related disorders	mental disorders	-0.0283437	0.00504307	0.972054	0.962494	0.98171	1.90595e-08	40.3075	0.0800222	11	TRUE	65079	384966	0.144606
317.1	Alcoholism	mental disorders	-0.0342368	0.00574925	0.966343	0.955515	0.977293	2.6008e-09	31.9899	0.143244	11	TRUE	46421	402361	0.103438
317.11	Alcoholic liver damage	mental disorders	-0.0595346	0.0145089	0.942203	0.915787	0.969381	4.07278e-05	0	0.924907	11	FALSE	6059	454220	0.0131638
318	Tobacco use disorder	mental disorders	-0.02308	0.00382909	0.977184	0.969878	0.984546	1.66467e-09	50.2804	0.0282037	11	TRUE	127036	322285	0.282729
320	Meningitis	neurological	-0.0366842	0.0315555	0.96398	0.906167	1.02548	0.245021	2.08415	0.413533	8	FALSE	1195	495430	0.00240624
323	Encephalitis	neurological	-0.0300979	0.0395145	0.970351	0.898036	1.04849	0.446243	0	0.642739	8	FALSE	781	496239	0.00157137
323.2	Acute (transverse) myelitis	neurological	-0.0450624	0.101977	0.955938	0.782757	1.16743	0.658569	5.31212	0.366397	4	FALSE	160	484419	0.000330184
323.8	Encephalitis, non-infectious	neurological	-0.0288835	0.0481088	0.97153	0.884109	1.06759	0.548254	15.9463	0.311254	6	FALSE	534	496630	0.00107409
324	Other CNS infection and poliomyelitis	neurological	0.0115613	0.0272818	1.01163	0.958956	1.06719	0.671732	3.30544	0.409373	10	FALSE	1562	495852	0.00314024
325	Phlebitis and thrombophlebitis of intracranial venous sinuses	neurological	-0.0640621	0.0918461	0.937947	0.783427	1.12294	0.485494	0	0.925681	4	FALSE	158	492371	0.000320793
327	Sleep disorders	neurological	-0.010963	0.00408205	0.989097	0.981215	0.997042	0.00723873	0	0.547725	11	FALSE	105261	337096	0.237955
327.1	Hypersomnia	neurological	-0.00491708	0.0169265	0.995095	0.962624	1.02866	0.771437	3.07628	0.411335	10	FALSE	4311	454869	0.00938848
327.3	Sleep apnea	neurological	-0.000953778	0.00394069	0.999047	0.99136	1.00679	0.808754	0	0.53771	11	FALSE	120539	341020	0.261156
327.31	Central/nonobstroctive sleep apnea	neurological	-0.0123146	0.0173441	0.987761	0.954748	1.02192	0.477694	34.0009	0.14587	9	FALSE	4272	458016	0.00924099
327.32	Obstructive sleep apnea	neurological	0.00212646	0.00417208	1.00213	0.993968	1.01036	0.610271	14.959	0.301507	11	FALSE	99849	359814	0.217222
327.4	Insomnia	neurological	-0.013888	0.0049247	0.986208	0.976735	0.995773	0.00480125	19.536	0.257438	11	FALSE	63382	378125	0.143558
327.41	Organic or persistent insomnia	neurological	-0.0153861	0.0151735	0.984732	0.955877	1.01446	0.310578	0	0.91561	11	FALSE	5417	456380	0.0117303
327.5	Parasomnia	neurological	-0.0320523	0.0143954	0.968456	0.941513	0.99617	0.025977	0	0.480758	8	FALSE	6385	450619	0.0139714
327.6	Circadian rhythm sleep disorder	neurological	0.00380184	0.0346001	1.00381	0.937993	1.07424	0.912505	0	0.472501	8	FALSE	1074	462712	0.00231572
327.7	Sleep related movement disorders	neurological	0.00696298	0.00949325	1.00699	0.988424	1.0259	0.463274	26.8241	0.188793	11	FALSE	14556	443061	0.0318083
327.71	Restless legs syndrome	neurological	-0.00185517	0.0111396	0.998147	0.97659	1.02018	0.867733	27.9249	0.187227	10	FALSE	10398	452279	0.0224736
327.72	Sleep related leg cramps	neurological	-0.0697079	0.0385	0.932666	0.864878	1.00577	0.0702037	0	0.427884	6	FALSE	909	462415	0.00196191
331	Other cerebral degenerations	neurological	0.000304246	0.0199241	1.0003	0.961995	1.04014	0.987817	56.7991	0.0134135	10	FALSE	2912	470655	0.00614908
331.1	Hydrocephalus	neurological	-0.0166576	0.025956	0.98348	0.934699	1.03481	0.521026	32.4377	0.169032	8	FALSE	1677	475350	0.00351552
331.9	Cerebral degeneration, unspecified	neurological	0.0521054	0.0361148	1.05349	0.981495	1.13076	0.149085	0	0.761085	7	FALSE	914	468509	0.00194707
332	Parkinson's disease	neurological	0.00149885	0.0154208	1.0015	0.971683	1.03223	0.92257	0	0.55852	11	FALSE	5345	471745	0.0112033
333	Extrapyramidal disease and abnormal movement disorders	neurological	0.0177641	0.00938815	1.01792	0.999364	1.03683	0.0584673	0	0.81676	11	FALSE	14738	455974	0.03131
333.1	Essential tremor	neurological	0.029684	0.0125786	1.03013	1.00504	1.05584	0.0182808	3.86777	0.405931	11	FALSE	8136	466038	0.0171583
333.2	Myoclonus	neurological	0.00999923	0.034533	1.01005	0.943948	1.08078	0.772156	0	0.99939	6	FALSE	1073	475204	0.00225289
333.3	Tics and choreas	neurological	-0.0625286	0.0666386	0.939386	0.824368	1.07045	0.348077	0	0.544408	4	FALSE	311	471941	0.000658547
333.4	Torsion dystonia	neurological	0.0276434	0.0236061	1.02803	0.981549	1.07671	0.241589	0	0.573953	10	FALSE	2187	473922	0.00459349
333.8	Other degenerative diseases of the basal ganglia	neurological	-0.0181927	0.0626287	0.981972	0.868539	1.11022	0.771445	34.3636	0.192225	5	FALSE	330	476682	0.000691806
334	Degenerative disease of the spinal cord	neurological	0.00169823	0.0174965	1.0017	0.967931	1.03665	0.922678	0	0.597345	10	FALSE	3938	470899	0.00829337
334.1	Spinocerebellar disease	neurological	0.0240499	0.0439026	1.02434	0.939885	1.11639	0.583828	0	0.507828	6	FALSE	666	476243	0.00139649
334.2	Anterior horn cell disease	neurological	0.00906925	0.0408316	1.00911	0.9315	1.09319	0.824226	0	0.638848	6	FALSE	752	476291	0.00157638
334.21	Amyotrophic Lateral Sclerosis	neurological	0.0440557	0.0465677	1.04504	0.953882	1.14491	0.34412	29.3703	0.214818	6	FALSE	576	471337	0.00122056
335	Multiple sclerosis	neurological	0.0520669	0.0166381	1.05345	1.01965	1.08837	0.00175178	0	0.977082	10	FALSE	4171	473397	0.00873383
337	Disorders of the autonomic nervous system	neurological	0.141544	0.0124027	1.15205	1.12438	1.1804	3.63009e-30	67.2518	0.000699666	11	TRUE	8551	460112	0.0182455
337.1	Peripheral autonomic neuropathy	neurological	0.147178	0.0135173	1.15856	1.12827	1.18966	1.31278e-27	67.8854	0.00275344	8	TRUE	7318	461760	0.0156008
338	Pain	neurological	0.010663	0.00463483	1.01072	1.00158	1.01994	0.0214133	27.5343	0.182329	11	FALSE	69735	373220	0.157431
338.1	Acute pain	neurological	0.0157056	0.00740264	1.01583	1.0012	1.03068	0.0338698	0	0.474405	11	FALSE	23508	420956	0.0528907
338.2	Chronic pain	neurological	0.00663363	0.00544552	1.00666	0.995969	1.01746	0.223155	0	0.529843	11	FALSE	48380	403943	0.106959
339	Other headache syndromes	neurological	-0.0238748	0.00482129	0.976408	0.967225	0.985678	7.34686e-07	11.8383	0.331442	11	TRUE	66313	377831	0.149305
340	Migraine	neurological	-0.0323668	0.00636366	0.968151	0.956151	0.980302	3.65315e-07	45.2285	0.0507696	11	TRUE	35885	429482	0.0771112
340.1	Migrain with aura	neurological	-0.0115406	0.0143619	0.988526	0.961088	1.01675	0.421654	24.8233	0.207273	11	FALSE	6006	460402	0.0128771
341	Other demyelinating diseases of central nervous system	neurological	0.00950758	0.0289819	1.00955	0.953805	1.06856	0.742872	24.889	0.24744	6	FALSE	1320	470705	0.00279646
342	Hemiplegia	neurological	-0.0370422	0.020108	0.963636	0.926396	1.00237	0.0654511	0	0.548452	10	FALSE	2965	472262	0.00623912
343	Infantile cerebral palsy	neurological	0.0427152	0.0400049	1.04364	0.964936	1.12876	0.285634	55.9187	0.0449934	6	FALSE	697	471697	0.00147546
344	Other paralytic syndromes	neurological	0.034703	0.0173214	1.03531	1.00075	1.07106	0.0451259	0	0.609382	11	FALSE	4130	470610	0.0086995
345	Epilepsy, recurrent seizures, convulsions	neurological	-0.0253127	0.00792875	0.975005	0.95997	0.990275	0.00141039	0	0.829578	11	FALSE	20056	453958	0.042311
345.1	Epilepsy	neurological	-0.0338924	0.0111198	0.966676	0.945835	0.987975	0.00230427	6.39103	0.382764	11	FALSE	9978	465416	0.0209889
345.11	Generalized convulsive epilepsy	neurological	0.0316622	0.0214133	1.03217	0.989746	1.07641	0.139242	47.9961	0.0521042	9	FALSE	2507	474095	0.00526015
345.12	Partial epilepsy	neurological	-0.0397221	0.0155085	0.961057	0.932284	0.990717	0.010428	8.9592	0.359819	10	FALSE	4952	471595	0.0103914
345.3	Convulsions	neurological	-0.023244	0.00909142	0.977024	0.959769	0.99459	0.0105673	0	0.909817	11	FALSE	15040	458700	0.0317474
346	Abnormal findings on study of brain and/or nervous system	neurological	0.0621953	0.0330316	1.06417	0.997458	1.13534	0.0597138	0	0.439575	6	FALSE	1107	468659	0.00235649
346.1	Nonspecific abnormal findings on radiological and other examination of skull and head	neurological	0.0258651	0.0285858	1.0262	0.970288	1.08534	0.365559	0	0.878467	7	FALSE	1446	472013	0.00305412
346.2	Nonspecific abnormal results of function study of brain and central nervous system	neurological	0.0408838	0.0492675	1.04173	0.945843	1.14734	0.406634	7.90825	0.365753	6	FALSE	515	469719	0.0010952
346.3	Nonspecific abnormal findings in cerebrospinal fluid	neurological	0.000195831	0.0917897	1.0002	0.835514	1.19734	0.998298	0	0.842998	2	FALSE	172	423245	0.000406219
347	Cataplexy and narcolepsy	neurological	0.0548609	0.0372598	1.05639	0.981997	1.13643	0.140917	0	0.93619	6	FALSE	948	475893	0.00198808
348	Other conditions of brain	neurological	-0.0251814	0.0114906	0.975133	0.953417	0.997343	0.0284174	0	0.688494	11	FALSE	9190	463797	0.0194297
348.2	Cerebral edema and compression of brain	neurological	-0.0122091	0.0214689	0.987865	0.94716	1.03032	0.569568	0	0.830958	9	FALSE	2453	473910	0.00514943
348.4	Cerebral cysts	neurological	0.0549132	0.0470457	1.05645	0.963392	1.15849	0.243117	0	0.823081	7	FALSE	529	476275	0.00110947
348.7	Coma	neurological	-0.114501	0.0482632	0.891811	0.811318	0.98029	0.0176719	0	0.918959	6	FALSE	504	470759	0.00106947
348.8	Encephalopathy, not elsewhere classified	neurological	-0.0250862	0.0150749	0.975226	0.946833	1.00447	0.0960924	0	0.863718	10	FALSE	5405	467864	0.0114206
348.9	Other conditions of brain, NOS	neurological	-0.00897027	0.016344	0.99107	0.959825	1.02333	0.583115	32.7709	0.15574	9	FALSE	4387	467806	0.00929069
349	Other and unspecified disorders of the nervous system	neurological	0.0113429	0.0214844	1.01141	0.969703	1.05491	0.597526	9.69885	0.354309	9	FALSE	2690	471292	0.00567532
350	Abnormal movement	neurological	0.0304552	0.00511973	1.03092	1.02063	1.04132	2.70437e-09	0	0.601805	11	TRUE	57947	400580	0.126376
350.1	Abnormal involuntary movements	neurological	0.00948922	0.00945235	1.00953	0.991004	1.02841	0.315427	11.6377	0.333357	11	FALSE	14376	456587	0.0305247
350.2	Abnormality of gait	neurological	0.0408067	0.00593117	1.04165	1.02961	1.05383	5.98306e-12	0	0.479933	11	TRUE	41998	419495	0.0910046
350.3	Lack of coordination	neurological	0.0216356	0.0155457	1.02187	0.991206	1.05349	0.163999	32.2104	0.141387	11	FALSE	4972	472429	0.0104147
350.5	Abnormal reflex	neurological	-0.153439	0.0753318	0.857753	0.740014	0.994225	0.0416656	0	0.675812	4	FALSE	261	463176	0.000563183
350.6	Disturbances of sensation of smell and taste	neurological	0.00914611	0.0304833	1.00919	0.950659	1.07132	0.764149	5.3095	0.386576	7	FALSE	1373	478647	0.0028603
351	Other peripheral nerve disorders	neurological	-0.0101593	0.00496761	0.989892	0.980301	0.999577	0.0408438	0	0.885476	11	FALSE	61401	400462	0.132942
352	Disorders of other cranial nerves	neurological	-0.0424997	0.0140316	0.958391	0.932393	0.985114	0.00245488	0	0.942935	11	FALSE	6314	467800	0.0133175
352.1	Trigeminal nerve disorders [CN5]	neurological	-0.0196091	0.0215211	0.980582	0.940081	1.02283	0.362212	0	0.950387	10	FALSE	2619	472955	0.00550703
352.2	Facial nerve disorders [CN7]	neurological	-0.0611963	0.0190059	0.940639	0.906244	0.976339	0.00128252	0	0.836099	11	FALSE	3460	472873	0.00726383
353	Nerve root and plexus disorders	neurological	0.00412984	0.0161839	1.00414	0.972787	1.0365	0.798583	66.856	0.00080306	11	FALSE	4851	467077	0.0102791
353.1	Nerve plexus lesions	neurological	-0.00610897	0.0317216	0.99391	0.933997	1.05767	0.847287	72.8075	0.000559929	8	FALSE	1247	475700	0.00261455
353.2	Nerve root lesions	neurological	-0.00222568	0.0227558	0.997777	0.954253	1.04329	0.922085	0	0.627319	7	FALSE	2506	471022	0.00529219
355	Complex regional/central pain syndrome	neurological	-0.0366675	0.0190738	0.963997	0.928624	1.00072	0.0545554	35.2409	0.126013	10	FALSE	3287	473449	0.0068948
355.1	Chronic pain syndrome	neurological	-0.00572115	0.00857556	0.994295	0.977723	1.01115	0.504679	21.4004	0.239592	11	FALSE	18358	450157	0.0391834
356	Hereditary and idiopathic peripheral neuropathy	neurological	0.136002	0.00758552	1.14568	1.12878	1.16285	6.97529e-72	32.9538	0.135188	11	TRUE	23642	448168	0.0501092
357	Inflammatory and toxic neuropathy	neurological	0.138859	0.0103225	1.14896	1.12595	1.17244	2.99377e-41	45.7491	0.0480863	11	TRUE	11918	468635	0.0248006
358	Myoneural disorders	neurological	0.0266364	0.0320141	1.02699	0.964534	1.0935	0.405397	1.70246	0.423012	10	FALSE	1167	485523	0.00239783
358.1	Myasthenia gravis	neurological	0.00462222	0.0370461	1.00463	0.934273	1.08029	0.900706	5.85255	0.386457	9	FALSE	906	486098	0.00186035
359	Muscular dystrophies and other myopathies	neurological	0.00691636	0.0197214	1.00694	0.968761	1.04662	0.725811	0	0.946148	10	FALSE	2993	482899	0.00615981
359.1	Muscular dystrophies	neurological	-0.0430727	0.0570932	0.957842	0.856438	1.07125	0.450592	11.8577	0.339386	6	FALSE	384	486537	0.000788629
359.2	Myopathy	neurological	0.0139471	0.0207264	1.01404	0.973677	1.05609	0.501002	0	0.987026	10	FALSE	2705	483228	0.00556661
360	Disorders of the globe	sense organs	0.0533311	0.0303656	1.05478	0.993835	1.11946	0.0790375	0	0.629503	10	FALSE	1349	481329	0.00279482
360.2	Progressive myopia	sense organs	0.0940386	0.0417428	1.0986	1.0123	1.19226	0.0242711	0	0.622634	9	FALSE	732	482684	0.00151422
360.3	Hypotony of eye	sense organs	-0.004833	0.0850021	0.995179	0.842456	1.17559	0.954659	0	0.450695	3	FALSE	237	444293	0.000533147
361	Retinal detachments and defects	sense organs	0.0364962	0.0121099	1.03717	1.01284	1.06208	0.00258042	0	0.562751	11	FALSE	8986	471826	0.0186892
361.1	Retinal detachment with retinal defect	sense organs	0.0730704	0.0209164	1.07581	1.03259	1.12083	0.000476818	26.4851	0.217325	8	FALSE	2961	480230	0.00612801
361.2	Retinoschisis and retinal cysts	sense organs	-0.0154542	0.0357635	0.984665	0.918008	1.05616	0.665654	18.493	0.296915	5	FALSE	1067	482703	0.00220559
362	Other retinal disorders	sense organs	-0.0244775	0.00548125	0.97582	0.965393	0.986359	7.9818e-06	0	0.550416	11	TRUE	55708	407848	0.120175
362.1	Retinopathy of prematurity	sense organs	0.0532317	0.0854282	1.05467	0.892075	1.24691	0.533208	40.5908	0.194494	2	FALSE	153	361553	0.000422995
362.2	Degeneration of macula and posterior pole of retina	sense organs	-0.0222451	0.00699732	0.978001	0.964679	0.991506	0.00147742	0	0.666864	11	FALSE	32416	439826	0.0686428
362.21	Macular degeneration, dry	sense organs	-0.0340943	0.0108998	0.96648	0.946052	0.98735	0.0017602	0	0.897514	7	FALSE	12618	446458	0.0274856
362.22	Macular degeneration, wet	sense organs	-0.025029	0.0194992	0.975282	0.938712	1.01328	0.199285	66.3139	0.011055	6	FALSE	3616	458758	0.00782051
362.23	Cystoid macular degeneration of retina	sense organs	0.00645999	0.0173938	1.00648	0.972747	1.04138	0.710343	0	0.895173	11	FALSE	4323	476015	0.00899991
362.26	Macular puckering of retina	sense organs	-0.0126509	0.0110455	0.987429	0.966282	1.00904	0.252068	0	0.992361	11	FALSE	11300	465848	0.0236824
362.27	Drusen (degenerative) of retina	sense organs	-0.0461883	0.0162868	0.954862	0.924863	0.985835	0.00456914	48.7079	0.0408137	10	FALSE	5177	471645	0.0108573
362.29	Macular degeneration (senile) of retina NOS	sense organs	-0.0098228	0.0156386	0.990225	0.960334	1.02105	0.529931	30.6406	0.173231	9	FALSE	5594	473530	0.0116755
362.3	Other nondiabetic retinopathy	sense organs	-0.0618495	0.0123612	0.940024	0.917524	0.963077	5.62944e-07	0	0.918265	11	TRUE	8696	464579	0.0183741
362.31	Separation of retinal layers	sense organs	-0.0314454	0.0320779	0.969044	0.909994	1.03193	0.326946	0	0.537056	7	FALSE	1273	480587	0.00264185
362.4	Retinal vascular changes and abnomalities	sense organs	-0.0195609	0.0126917	0.980629	0.956537	1.00533	0.123261	40.9492	0.0758246	11	FALSE	8200	470677	0.0171234
362.5	Toxic maculopathy of retina	sense organs	0.000925746	0.0653298	1.00093	0.880629	1.13766	0.988694	0	0.407819	5	FALSE	298	435923	0.00068314
362.6	Peripheral retinal degenerations	sense organs	0.0191133	0.0153481	1.0193	0.989091	1.05043	0.213015	5.51066	0.390298	10	FALSE	5621	471438	0.0117826
362.7	Hereditary retinal dystrophies	sense organs	-0.0382144	0.0327053	0.962507	0.902745	1.02622	0.242627	62.2809	0.0142616	7	FALSE	1223	479610	0.0025435
362.8	Retinal hemorrhage/ischemia	sense organs	-0.014819	0.0206942	0.98529	0.946127	1.02608	0.473935	0	0.766829	10	FALSE	3089	474533	0.00646746
362.9	Retinal edema	sense organs	-0.0268363	0.0182696	0.973521	0.939278	1.00901	0.141858	0	0.751608	11	FALSE	3819	476268	0.00795481
363	Chorioretinal inflammations, scars, and other disorders of choroid	sense organs	0.00813062	0.0152031	1.00816	0.978566	1.03866	0.592788	0	0.777248	11	FALSE	5716	472620	0.0119498
363.3	Chorioretinal scars	sense organs	0.0107168	0.0165635	1.01077	0.978488	1.04413	0.517625	0	0.518081	10	FALSE	4829	474368	0.0100773
363.4	Choroidal degenerations	sense organs	0.0629989	0.0736079	1.06503	0.921945	1.23031	0.392069	50.2306	0.134087	3	FALSE	279	444182	0.000627727
364	Corneal opacity and other disorders of cornea	sense organs	0.0139824	0.0129858	1.01408	0.988596	1.04022	0.281597	0	0.915353	11	FALSE	7813	470982	0.016318
364.1	Corneal opacity	sense organs	0.00107598	0.0158325	1.00108	0.970489	1.03263	0.945817	0	0.988373	10	FALSE	5271	473571	0.0110078
364.2	Corneal edema	sense organs	0.00254227	0.0347066	1.00255	0.936617	1.07312	0.941607	0	0.510198	8	FALSE	1083	482271	0.00224059
364.4	Corneal degenerations	sense organs	-0.0110388	0.0226018	0.989022	0.946166	1.03382	0.625264	0	0.517426	10	FALSE	2527	478926	0.0052487
364.41	Keratoconus	sense organs	-0.00676706	0.0457741	0.993256	0.908026	1.08649	0.882472	0	0.874972	6	FALSE	642	483501	0.00132605
364.5	Corneal dystrophy	sense organs	0.028201	0.020024	1.0286	0.989016	1.06977	0.159024	0	0.882645	6	FALSE	3279	459560	0.00708454
364.51	Fuchs' dystrophy	sense organs	0.0397786	0.0263793	1.04058	0.988147	1.0958	0.131569	0	0.994798	6	FALSE	1872	461510	0.00403986
364.9	Cornea replaced by transplant	sense organs	-0.00691429	0.0431559	0.99311	0.912563	1.08077	0.87271	0	0.609364	6	FALSE	717	483420	0.00148099
365	Glaucoma	sense organs	-0.00453743	0.00518221	0.995473	0.985413	1.00564	0.38126	0	0.93557	11	FALSE	62506	413302	0.131368
365.1	Open-angle glaucoma	sense organs	0.00670284	0.00613149	1.00673	0.994699	1.0189	0.274313	0	0.667962	11	FALSE	41990	431630	0.0886576
365.11	Primary open angle glaucoma	sense organs	-6.97586e-05	0.00963977	0.99993	0.981215	1.019	0.994226	0	0.440314	8	FALSE	15342	445496	0.0332915
365.2	Primary angle-closure glaucoma	sense organs	-0.021335	0.0160162	0.978891	0.94864	1.01011	0.182831	0	0.934109	11	FALSE	5224	476950	0.0108343
365.5	Pseudoexfoliation glaucoma	sense organs	-0.00114417	0.0499808	0.998856	0.905648	1.10166	0.981736	0	0.505765	3	FALSE	585	428455	0.00136351
366	Cataract	sense organs	-0.0186045	0.00449768	0.981567	0.972953	0.990258	3.52673e-05	54.8537	0.0143573	11	FALSE	151753	311436	0.327627
366.1	Nonsenile Cataract	sense organs	-0.028371	0.0254746	0.972028	0.924687	1.02179	0.26541	14.967	0.312573	8	FALSE	2162	438006	0.00491176
366.2	Senile cataract	sense organs	-0.0200911	0.00447607	0.980109	0.971549	0.988746	7.17056e-06	50.4717	0.0275016	11	TRUE	131234	328724	0.285317
366.3	Traumatic cataract	sense organs	0.0557433	0.0532629	1.05733	0.952514	1.17367	0.295298	0	0.832509	3	FALSE	480	391580	0.0012243
367	Disorders of refraction and accommodation; blindness and low vision	sense organs	-0.0145945	0.00427806	0.985511	0.977283	0.99381	0.000646108	48.1928	0.0365862	11	FALSE	193809	270355	0.417544
367.1	Myopia	sense organs	0.0151991	0.00578821	1.01532	1.00386	1.0269	0.0086429	8.35825	0.364411	11	FALSE	46756	400502	0.104539
367.2	Astigmatism	sense organs	-0.0166656	0.0051484	0.983473	0.973599	0.993447	0.00120778	41.5105	0.072243	11	FALSE	69183	368608	0.158027
367.8	Hypermetropia	sense organs	-0.0286479	0.00600276	0.971759	0.960393	0.983259	1.8199e-06	31.4356	0.147947	11	TRUE	45562	402422	0.101705
367.9	Blindness and low vision	sense organs	0.0184718	0.0110476	1.01864	0.996824	1.04094	0.0945217	47.0486	0.0417449	11	FALSE	10965	457023	0.0234301
368	Visual disturbances	sense organs	-0.0120232	0.00622401	0.988049	0.976069	1.00018	0.0533905	0	0.860196	11	FALSE	36596	418088	0.0804867
368.1	Amblyopia	sense organs	-0.0596135	0.0178451	0.942129	0.909746	0.975663	0.000835959	2.04056	0.420152	10	FALSE	4051	480127	0.00836676
368.2	Diplopia and disorders of binocular vision	sense organs	-0.00317188	0.0143728	0.996833	0.969144	1.02531	0.825337	7.43757	0.373029	11	FALSE	6189	474677	0.0128705
368.3	Anisometropia	sense organs	-0.000887728	0.0254096	0.999113	0.950574	1.05013	0.97213	0	0.525416	9	FALSE	2039	480079	0.00422926
368.4	Visual field defects	sense organs	0.00140845	0.0146006	1.00141	0.973159	1.03048	0.923151	33.1797	0.133325	11	FALSE	6094	473288	0.0127122
368.5	Color vision deficiencies	sense organs	-0.0440782	0.0991946	0.956879	0.787812	1.16223	0.656782	10.3287	0.290958	2	FALSE	149	379161	0.000392819
368.7	Disorders of accommodation	sense organs	-0.0915856	0.0718992	0.912483	0.792545	1.05057	0.202732	0	0.479745	3	FALSE	263	376103	0.000698788
368.9	Subjective visual disturbances	sense organs	0.000553348	0.0132652	1.00055	0.974875	1.02691	0.966727	0	0.671587	11	FALSE	7370	465897	0.0155726
368.91	Psychophysical visual disturbances	sense organs	0.0636007	0.0490393	1.06567	0.968008	1.17318	0.194654	0	0.978796	6	FALSE	540	484841	0.00111253
369	Infection of the eye	sense organs	-0.00855815	0.00965453	0.991478	0.972893	1.01042	0.375381	5.56901	0.39036	11	FALSE	14088	447434	0.0305251
369.2	Eye infection, viral	sense organs	0.0198348	0.0237983	1.02003	0.973547	1.06874	0.404588	51.6053	0.0288455	10	FALSE	2274	472166	0.00479302
369.5	Conjunctivitis, infectious	sense organs	-0.0116584	0.0110803	0.988409	0.967175	1.01011	0.29272	31.9775	0.143348	11	FALSE	10586	452023	0.0228833
370	Keratitis	sense organs	-0.00168877	0.0129554	0.998313	0.973282	1.02399	0.896288	0	0.676105	11	FALSE	7731	459285	0.016554
370.1	Corneal ulcer	sense organs	-0.0392368	0.0329964	0.961523	0.901308	1.02576	0.234392	20.268	0.280735	6	FALSE	1187	475433	0.00249045
370.2	Superficial keratitis	sense organs	0.00497521	0.0322254	1.00499	0.943475	1.07051	0.877304	63.9869	0.0106149	7	FALSE	1278	472843	0.00269551
370.3	Keratoconjunctivitis	sense organs	-0.013781	0.0175342	0.986313	0.952993	1.0208	0.431896	0	0.751714	11	FALSE	4150	465736	0.00883193
370.31	Keratoconjunctivitis sicca	sense organs	-0.0251029	0.0195949	0.97521	0.938466	1.01339	0.200162	18.0933	0.276524	10	FALSE	3321	467341	0.00705602
371	Inflammation of the eye	sense organs	-0.0175389	0.0061021	0.982614	0.970932	0.994436	0.00404994	0	0.496516	11	FALSE	39767	412779	0.0878739
371.1	Uveitis, noninfectious or NOS	sense organs	0.00193601	0.0167813	1.00194	0.96952	1.03544	0.908154	0	0.797299	11	FALSE	4512	470908	0.00949056
371.2	Conjunctivitis, noninfectious	sense organs	-0.0207165	0.0124012	0.979497	0.955976	1.0036	0.0948145	31.6609	0.146029	11	FALSE	8368	458967	0.0179058
371.21	Allergic conjunctivitis	sense organs	-0.022667	0.0129367	0.977588	0.953112	1.00269	0.0797492	35.0881	0.117963	11	FALSE	7630	460339	0.0163045
371.3	Inflammation of eyelids	sense organs	-0.0184719	0.00729077	0.981698	0.967769	0.995827	0.01129	0	0.927609	11	FALSE	27471	429652	0.0600954
371.33	Noninfectious dermatoses of eyelid	sense organs	-0.0412937	0.0862901	0.959547	0.810245	1.13636	0.632263	0	0.805374	3	FALSE	208	456283	0.00045565
372	Disorders of conjunctiva	sense organs	-0.0263982	0.0127675	0.973947	0.949878	0.998627	0.0386766	27.8603	0.17938	11	FALSE	8227	457394	0.0176689
374	Other disorders of eyelids	sense organs	0.00673958	0.00810354	1.00676	0.990899	1.02288	0.405588	8.31748	0.364793	11	FALSE	21634	445348	0.0463273
374.1	Ectropion or entropion	sense organs	-0.000655484	0.0179777	0.999345	0.964745	1.03519	0.970915	0	0.707387	10	FALSE	4190	470190	0.00883258
374.2	Lagophthalmos	sense organs	-0.0553848	0.0424314	0.946121	0.870621	1.02817	0.191798	0	0.544731	5	FALSE	736	441711	0.00166348
374.3	Ptosis of eyelid	sense organs	0.0340383	0.0136125	1.03462	1.00739	1.0626	0.0124011	0	0.911157	11	FALSE	7209	466945	0.0152039
374.6	Dermatochalasis	sense organs	0.0151155	0.0115362	1.01523	0.992533	1.03845	0.190105	29.4947	0.164792	11	FALSE	10214	463351	0.0215683
375	Disorders of lacrimal system	sense organs	-0.0328917	0.0191974	0.967643	0.931911	1.00475	0.0866503	0	0.79772	11	FALSE	3431	476963	0.00714205
375.1	Dry eyes	sense organs	-0.0283859	0.00547488	0.972013	0.961639	0.9825	2.16297e-07	12.4677	0.325426	11	TRUE	54056	396108	0.120081
375.2	Epiphora	sense organs	-0.0405203	0.0304666	0.96029	0.904626	1.01938	0.183521	38.795	0.109436	9	FALSE	1415	478489	0.00294851
376	Disorders of the orbit	sense organs	-0.0574359	0.0591074	0.944182	0.840899	1.06015	0.33119	0	0.642662	6	FALSE	380	480247	0.000790634
377	Disorders of optic nerve and visual pathways	sense organs	-0.0100384	0.0120993	0.990012	0.966811	1.01377	0.406726	0	0.736411	11	FALSE	8888	466786	0.0186851
377.1	Optic atrophy	sense organs	0.0239505	0.018251	1.02424	0.988249	1.06154	0.189423	0	0.549932	9	FALSE	3916	474139	0.00819153
377.3	Optic neuritis/neuropathy	sense organs	-0.0280262	0.0194017	0.972363	0.936082	1.01005	0.148591	0	0.610595	11	FALSE	3377	475135	0.00705729
378	Strabismus and other disorders of binocular eye movements	sense organs	0.00319894	0.01096	1.0032	0.981884	1.02499	0.770383	0	0.91115	11	FALSE	10923	464095	0.0229949
378.1	Strabismus (not specified as paralytic)	sense organs	0.0110553	0.0137222	1.01112	0.984285	1.03868	0.420444	0	0.767166	11	FALSE	6915	469640	0.0145104
378.2	Nystagmus and other irregular eye movements	sense organs	0.0640171	0.0427807	1.06611	0.980364	1.15936	0.134549	18.8744	0.290654	6	FALSE	711	479633	0.00148019
378.5	Paralytic strabismus	sense organs	-0.0385733	0.0268977	0.962161	0.912751	1.01425	0.151552	0	0.884318	8	FALSE	1767	478819	0.00367676
379	Other disorders of eye	sense organs	0.00446443	0.00621413	1.00447	0.992315	1.01678	0.472491	0	0.684631	11	FALSE	39542	418800	0.0862718
379.1	Scleritis and episcleritis	sense organs	0.00993993	0.0326558	1.00999	0.947371	1.07675	0.760835	34.0688	0.156214	8	FALSE	1188	479300	0.00247249
379.2	Disorders of vitreous body	sense organs	0.0121298	0.00706788	1.0122	0.998278	1.02632	0.0861283	2.29149	0.420164	11	FALSE	29295	434226	0.063201
379.3	Aphakia and other disorders of lens	sense organs	-0.0258105	0.0189889	0.97452	0.938917	1.01147	0.174069	23.8495	0.247093	7	FALSE	3876	473348	0.00812197
379.4	Anomalies of pupillary function	sense organs	0.0188125	0.0323198	1.01899	0.956444	1.08563	0.560518	0	0.624815	6	FALSE	1247	478257	0.0026006
379.5	Disorders of iris and ciliary body	sense organs	-0.00495681	0.0214227	0.995055	0.95414	1.03773	0.817018	0	0.976208	8	FALSE	2855	475485	0.00596856
379.51	Pigmentary iris degeneration	sense organs	0.00700101	0.0407969	1.00703	0.929638	1.09085	0.863747	13.0088	0.331066	5	FALSE	808	464521	0.00173641
379.9	Pain, swelling or discharge of eye	sense organs	0.0168215	0.0195606	1.01696	0.978713	1.05671	0.389806	54.2709	0.0199857	10	FALSE	3344	467093	0.00710828
380	Disorders of external ear	sense organs	0.0134527	0.0140222	1.01354	0.986068	1.04179	0.337367	57.86	0.036682	6	FALSE	6389	475540	0.0132571
380.1	Otitis externa	sense organs	0.00531052	0.0107718	1.00532	0.984322	1.02678	0.622012	5.30503	0.39279	11	FALSE	11114	461217	0.0235301
380.4	Impacted cerumen	sense organs	0.0171205	0.00639081	1.01727	1.00461	1.03009	0.00738585	54.5365	0.0151268	11	FALSE	36171	424238	0.0785628
381	Otitis media and Eustachian tube disorders	sense organs	-0.0263912	0.00719924	0.973954	0.960308	0.987794	0.00024653	0	0.646693	11	FALSE	25417	437734	0.0548784
381.1	Otitis media	sense organs	-0.0333559	0.00855203	0.967194	0.951118	0.983543	9.60553e-05	0	0.718003	11	FALSE	17721	447001	0.0381325
381.11	Suppurative and unspecified otitis media	sense organs	-0.0481946	0.0103106	0.952948	0.933884	0.972402	2.94963e-06	0	0.644954	11	TRUE	11925	453886	0.0256005
381.2	Eustachian tube disorders	sense organs	-0.0142969	0.0125288	0.985805	0.961892	1.01031	0.253818	3.93921	0.405282	11	FALSE	7685	465441	0.016243
381.3	Mastoiditis & related conditions	sense organs	-0.0296341	0.0375762	0.970801	0.901873	1.045	0.430322	59.7013	0.0296132	6	FALSE	909	477378	0.00190053
381.9	Otorrhea	sense organs	0.0485532	0.0368341	1.04975	0.976637	1.12834	0.18745	0	0.798328	8	FALSE	878	469509	0.00186655
382	Otalgia	sense organs	-0.0194091	0.0133091	0.980778	0.955525	1.0067	0.144747	2.95462	0.414201	11	FALSE	7035	459320	0.0150851
383	Otosclerosis	sense organs	0.0480212	0.0530243	1.04919	0.94563	1.1641	0.365123	0	0.75751	6	FALSE	454	478675	0.000947553
384	Other disorders of tympanic membrane	sense organs	0.0248876	0.0221921	1.0252	0.981564	1.07078	0.262091	0	0.783351	10	FALSE	2522	474879	0.00528277
384.4	Perforation of tympanic membrane	sense organs	0.0201762	0.0241037	1.02038	0.973297	1.06974	0.40256	0	0.663158	9	FALSE	2164	475767	0.00452785
385	Other disorders of middle ear and mastoid	sense organs	-0.00273177	0.0297676	0.997272	0.940753	1.05719	0.926881	47.303	0.0771588	7	FALSE	1433	476670	0.00299726
385.3	Cholesteatoma	sense organs	0.026824	0.0343915	1.02719	0.96023	1.09881	0.435413	38.9776	0.131887	7	FALSE	1072	477867	0.00223828
385.5	Tympanosclerosis and middle ear disease related to otitis media	sense organs	-0.0689056	0.0842871	0.933415	0.791279	1.10108	0.413636	0	0.334403	2	FALSE	198	413386	0.000478742
386	Vertiginous syndromes and other disorders of vestibular system	sense organs	-0.0281835	0.0083777	0.97221	0.956377	0.988305	0.000767915	3.15667	0.412376	11	FALSE	18751	451064	0.0399115
386.1	Meniere's disease	sense organs	-0.016582	0.0283542	0.983555	0.930386	1.03976	0.558673	17.4364	0.287499	9	FALSE	1557	471123	0.00329398
386.2	Peripheral or central vertigo	sense organs	-0.0448939	0.0112559	0.956099	0.935237	0.977426	6.64974e-05	10.3477	0.345631	11	FALSE	10197	454759	0.0219311
386.21	Central origin vertigo	sense organs	-0.085671	0.0451657	0.917896	0.840134	1.00286	0.0578523	0	0.771994	5	FALSE	642	437663	0.00146473
386.3	Labyrinthitis	sense organs	-0.0131919	0.0374808	0.986895	0.916995	1.06212	0.724865	0	0.836117	6	FALSE	897	470738	0.00190189
386.9	Dizziness and giddiness (Light-headedness and vertigo)	sense organs	-0.00164444	0.00540542	0.998357	0.987836	1.00899	0.76096	1.80347	0.424531	11	FALSE	50024	399270	0.111339
388	Other disorders of ear	sense organs	-0.0456629	0.0251829	0.955364	0.909354	1.0037	0.0697932	0	0.545292	8	FALSE	2049	474567	0.00429906
389	Hearing loss	sense organs	-0.00919067	0.00418062	0.990851	0.982766	0.999004	0.0279207	32.3396	0.140303	11	FALSE	146558	314863	0.317623
389.1	Sensorineural hearing loss	sense organs	-0.00972505	0.00478924	0.990322	0.98107	0.999662	0.0422949	17.1852	0.28006	11	FALSE	106522	345889	0.235454
389.2	Conductive hearing loss	sense organs	-0.013428	0.0163113	0.986662	0.955617	1.01871	0.410376	0	0.732542	11	FALSE	4683	470848	0.00984794
389.3	Degenerative and vascular disorders of ear	sense organs	-0.0215673	0.0360395	0.978664	0.91192	1.05029	0.54955	58.322	0.0477843	5	FALSE	1040	462778	0.00224226
389.4	Tinnitus	sense organs	0.00151527	0.00572497	1.00152	0.990341	1.01282	0.791258	46.9051	0.04242	11	FALSE	47492	395328	0.107249
389.5	Disorders of acoustic nerve	sense organs	-0.0402175	0.0442715	0.960581	0.880744	1.04765	0.363653	4.56584	0.394862	8	FALSE	679	479274	0.00141472
394	Rheumatic disease of the heart valves	circulatory system	0.0365309	0.0123012	1.03721	1.0125	1.06252	0.00298084	0	0.957803	11	FALSE	8396	466423	0.0176825
394.1	Mitral valve stenosis and aortic valve stenosis	circulatory system	0.0344661	0.0264793	1.03507	0.982719	1.0902	0.193045	38.6442	0.110525	9	FALSE	1772	475999	0.00370889
394.2	Mitral valve disease	circulatory system	0.0790473	0.0249213	1.08226	1.03066	1.13643	0.00151459	0	0.451489	10	FALSE	1934	478197	0.00402807
394.3	Aortic valve disease	circulatory system	-0.165621	0.0711297	0.847367	0.737099	0.974131	0.0198886	0	0.527742	3	FALSE	302	474006	0.000636717
394.4	Acute rheumatic heart disease	circulatory system	0.276289	0.0758848	1.31823	1.13605	1.52962	0.000271678	0.464573	0.389471	4	FALSE	249	439900	0.000565718
394.7	Disease of tricuspid valve	circulatory system	0.0164181	0.0188936	1.01655	0.979598	1.0549	0.384859	0	0.539939	10	FALSE	3362	473233	0.00705421
395	Heart valve disorders	circulatory system	0.0153169	0.0065522	1.01543	1.00248	1.02856	0.019404	0	0.666272	11	FALSE	32579	441836	0.0686719
395.1	Nonrheumatic mitral valve disorders	circulatory system	0.0550263	0.00935547	1.05657	1.03737	1.07612	4.06002e-09	1.13931	0.430441	11	TRUE	14823	459756	0.031234
395.2	Nonrheumatic aortic valve disorders	circulatory system	-0.020161	0.00893835	0.980041	0.963021	0.997361	0.0240979	0	0.94357	11	FALSE	16684	459988	0.035001
395.3	Nonrheumatic tricuspid valve disorders	circulatory system	0.0544724	0.0233575	1.05598	1.00873	1.10545	0.0196944	7.79782	0.368806	7	FALSE	2236	473715	0.00469796
395.4	Nonrheumatic pulmonary valve disorders	circulatory system	-0.0031925	0.0441646	0.996813	0.914156	1.08694	0.942374	21.6923	0.270532	6	FALSE	600	477815	0.00125414
395.6	Heart valve replaced	circulatory system	0.0287172	0.0132317	1.02913	1.00279	1.05617	0.0299816	22.6719	0.227504	11	FALSE	7170	473080	0.0149297
396	Abnormal heart sounds	circulatory system	-0.0188291	0.0102772	0.981347	0.961778	1.00131	0.0669342	0	0.984779	11	FALSE	12158	457563	0.0258834
401	Hypertension	circulatory system	-0.0473003	0.00395944	0.953801	0.946428	0.961232	6.79505e-33	64.1099	0.0018988	11	TRUE	281963	187167	0.601034
401.1	Essential hypertension	circulatory system	-0.048145	0.00395455	0.952996	0.945638	0.960411	4.24577e-34	64.7664	0.00156763	11	TRUE	278978	189255	0.59581
401.2	Hypertensive heart and/or renal disease	circulatory system	-0.0253348	0.00577559	0.974983	0.964009	0.986083	1.15176e-05	0	0.552421	11	TRUE	48179	378136	0.113013
401.21	Hypertensive heart disease	circulatory system	-0.00294137	0.00817938	0.997063	0.981206	1.01318	0.71914	0	0.906406	11	FALSE	20484	405652	0.0480692
401.22	Hypertensive chronic kidney disease	circulatory system	-0.0361089	0.0130422	0.964535	0.940192	0.989509	0.00562943	0	0.871527	7	FALSE	9261	131804	0.0656506
401.3	Other hypertensive complications	circulatory system	-0.014024	0.0132912	0.986074	0.960718	1.0121	0.291363	14.5225	0.305708	11	FALSE	7135	430006	0.016322
411	Ischemic Heart Disease	circulatory system	-0.0490287	0.00430078	0.952154	0.944161	0.960214	4.18408e-30	61.809	0.00350025	11	TRUE	104354	363746	0.222931
411.1	Unstable angina (intermediate coronary syndrome)	circulatory system	-0.0729789	0.0102191	0.92962	0.911186	0.948428	9.23668e-13	0	0.601334	11	TRUE	12638	452998	0.0271414
411.2	Myocardial infarction	circulatory system	-0.0645099	0.00693491	0.937527	0.92487	0.950357	1.37567e-20	0	0.474784	11	TRUE	29183	438509	0.0623979
411.3	Angina pectoris	circulatory system	-0.073286	0.00726254	0.929335	0.9162	0.942658	6.05748e-24	19.4117	0.258631	11	TRUE	26553	434983	0.0575318
411.4	Coronary atherosclerosis	circulatory system	-0.0523326	0.00451912	0.949013	0.940645	0.957456	5.18965e-31	62.7808	0.00273267	11	TRUE	90157	381449	0.19117
411.41	Aneurysm and dissection of heart	circulatory system	-0.00173148	0.0475459	0.99827	0.909446	1.09577	0.97095	0	0.998444	5	FALSE	562	473105	0.00118649
411.8	Other chronic ischemic heart disease, unspecified	circulatory system	-0.0730558	0.00608965	0.929549	0.91852	0.94071	3.69669e-33	31.9715	0.143399	11	TRUE	41536	422396	0.0895304
411.9	Other acute and subacute forms of ischemic heart disease	circulatory system	-0.0293739	0.0326746	0.971053	0.910815	1.03528	0.368663	0	0.772069	7	FALSE	1214	470318	0.00257459
414	Other forms of chronic heart disease	circulatory system	-0.00371507	0.00946342	0.996292	0.977983	1.01494	0.694636	5.15476	0.394171	11	FALSE	14374	448614	0.0310462
414.2	ASCVD	circulatory system	-0.0120962	0.0218731	0.987977	0.946517	1.03125	0.580251	0	0.454775	6	FALSE	2607	450042	0.00575943
415	Pulmonary heart disease	circulatory system	0.06299	0.00776826	1.06502	1.04892	1.08136	5.11901e-16	20.5092	0.248107	11	TRUE	21491	460736	0.0445661
415.1	Acute pulmonary heart disease	circulatory system	0.088523	0.011117	1.09256	1.06901	1.11663	1.68151e-15	0	0.548236	10	TRUE	10121	476535	0.020797
415.11	Pulmonary embolism and infarction, acute	circulatory system	0.0935539	0.0112925	1.09807	1.07403	1.12264	1.18463e-16	0	0.83491	10	TRUE	9826	477339	0.0201698
415.2	Chronic pulmonary heart disease	circulatory system	0.0399584	0.0106096	1.04077	1.01935	1.06264	0.000165718	0	0.764364	11	FALSE	11117	470012	0.0231061
415.21	Primary pulmonary hypertension	circulatory system	0.0194945	0.0218939	1.01969	0.976855	1.06439	0.373248	27.6662	0.198332	9	FALSE	2465	483044	0.00507715
416	Cardiomegaly	circulatory system	0.0232763	0.00937422	1.02355	1.00492	1.04253	0.0130278	18.2981	0.26934	11	FALSE	14837	458598	0.031339
418	Nonspecific chest pain	circulatory system	-0.02389	0.00388644	0.976393	0.968984	0.983859	7.89513e-10	53.0088	0.0192197	11	TRUE	122273	313549	0.280557
418.1	Precordial pain	circulatory system	-0.0432767	0.0196918	0.957646	0.92139	0.99533	0.0279706	11.7787	0.334411	10	FALSE	3162	448348	0.00700317
420	Carditis	circulatory system	0.0349778	0.0128047	1.0356	1.00993	1.06192	0.006302	0	0.770159	11	FALSE	7465	479175	0.0153399
420.1	Myocarditis	circulatory system	0.00490105	0.0749207	1.00491	0.867673	1.16386	0.947842	10.8289	0.33879	4	FALSE	242	448356	0.000539458
420.2	Pericarditis	circulatory system	0.0482397	0.0165454	1.04942	1.01594	1.08401	0.00355009	0	0.969588	11	FALSE	4372	483854	0.00895487
420.21	Acute pericarditis	circulatory system	0.0133151	0.0367403	1.0134	0.942995	1.08907	0.717045	0	0.972195	6	FALSE	953	489351	0.00194369
420.22	Chronic pericarditis	circulatory system	0.0361536	0.0428992	1.03682	0.953203	1.12776	0.399364	0	0.841671	5	FALSE	664	489958	0.00135338
420.3	Endocarditis	circulatory system	0.0143834	0.020715	1.01449	0.974123	1.05652	0.487463	0	0.828879	10	FALSE	2854	486154	0.00583631
425	Cardiomyopathy	circulatory system	0.0504717	0.00825131	1.05177	1.03489	1.06891	9.54647e-10	0	0.798318	11	TRUE	18966	468531	0.0389049
425.1	Primary/intrinsic cardiomyopathies	circulatory system	0.0532698	0.00854232	1.05471	1.0372	1.07252	4.48943e-10	0	0.836313	11	TRUE	17686	469914	0.0362715
425.11	Hypertrophic obstructive cardiomyopathy	circulatory system	-0.0497939	0.0359135	0.951426	0.886758	1.02081	0.165596	0	0.528544	8	FALSE	949	489817	0.00193371
425.12	Other hypertrophic cardiomyopathy	circulatory system	-0.0061861	0.0398241	0.993833	0.919211	1.07451	0.876557	10.3241	0.350394	7	FALSE	799	489994	0.00162798
425.2	Secondary/extrinsic cardiomyopathies	circulatory system	0.0475755	0.0193233	1.04873	1.00975	1.08921	0.0138135	2.94674	0.412442	10	FALSE	3133	486303	0.00640125
425.8	Other cardiomyopathy	circulatory system	0.0364968	0.0450121	1.03717	0.94959	1.13283	0.417468	4.76009	0.379625	5	FALSE	639	489998	0.00130239
426	Cardiac conduction disorders	circulatory system	0.0166188	0.00544768	1.01676	1.00596	1.02767	0.00228366	0	0.479172	11	FALSE	53246	379844	0.122944
426.2	Atrioventricular [AV] block	circulatory system	0.059405	0.0113441	1.0612	1.03787	1.08506	1.63519e-07	0.843601	0.433061	11	TRUE	11091	439369	0.0246215
426.21	First degree AV block	circulatory system	0.0715176	0.017358	1.07414	1.03821	1.11131	3.78606e-05	0	0.924926	6	FALSE	5009	445733	0.0111128
426.22	Mobitz II AV block	circulatory system	-0.00693906	0.0706884	0.993085	0.864602	1.14066	0.921802	0	0.729217	4	FALSE	269	403519	0.000666191
426.23	Second degree AV block	circulatory system	0.0373334	0.028093	1.03804	0.982428	1.0968	0.183873	16.8465	0.288012	10	FALSE	1583	451846	0.00349118
426.24	Atrioventricular block, complete	circulatory system	0.0298382	0.0175217	1.03029	0.995506	1.06628	0.0885815	31.2045	0.15892	10	FALSE	4105	449647	0.00904679
426.25	Other heart block	circulatory system	0.0474496	0.0380709	1.04859	0.973198	1.12983	0.212636	0	0.910425	5	FALSE	909	419573	0.0021618
426.3	Bundle branch block	circulatory system	0.0296733	0.0114771	1.03012	1.0072	1.05355	0.00972528	0	0.661818	11	FALSE	10581	438264	0.0235738
426.31	Right bundle branch block	circulatory system	0.0330998	0.01609	1.03365	1.00157	1.06677	0.0396697	48.7462	0.0406396	10	FALSE	5211	445274	0.0115675
426.32	Left bundle branch block	circulatory system	0.0421143	0.0169536	1.04301	1.00893	1.07825	0.0129881	0.369368	0.4342	10	FALSE	4621	447156	0.0102285
426.4	Anomalous atrioventricular excitation	circulatory system	0.00250292	0.0464855	1.00251	0.915205	1.09813	0.95706	24.9133	0.247263	6	FALSE	590	453628	0.00129894
426.7	Abnormal electrocardiogram [ECG] [EKG]	circulatory system	-0.00545807	0.00784257	0.994557	0.979386	1.00996	0.486458	5.99057	0.38647	11	FALSE	23089	406604	0.0537337
426.8	Other cardiac conduction disorders	circulatory system	0.0295894	0.0344279	1.03003	0.962821	1.10193	0.390086	0	0.926076	6	FALSE	1071	451083	0.00236866
426.9	Cardiac pacemaker/device in situ	circulatory system	0.0299211	0.00865674	1.03037	1.01304	1.048	0.000547455	0	0.617726	11	FALSE	18088	436583	0.0397826
426.91	Cardiac pacemaker in situ	circulatory system	0.0547961	0.0105933	1.05633	1.03462	1.07849	2.30719e-07	28.1575	0.176702	11	TRUE	12021	441252	0.0265204
426.92	Cardiac defibrillator in situ	circulatory system	0.0239565	0.0126882	1.02425	0.999089	1.05004	0.0590133	0	0.685877	11	FALSE	7847	446188	0.0172828
427	Cardiac dysrhythmias	circulatory system	0.054977	0.00395381	1.05652	1.04836	1.06474	5.92229e-44	79.8516	3.1191e-07	11	TRUE	125046	312785	0.285603
427.1	Paroxysmal tachycardia, unspecified	circulatory system	0.0588247	0.00935296	1.06059	1.04132	1.08021	3.18663e-10	25.2949	0.202885	11	TRUE	14830	435555	0.0329274
427.11	Paroxysmal supraventricular tachycardia	circulatory system	0.0674331	0.013014	1.06976	1.04282	1.0974	2.19991e-07	0	0.817626	11	TRUE	7359	444573	0.0162834
427.12	Paroxysmal ventricular tachycardia	circulatory system	0.045395	0.013113	1.04644	1.01989	1.07368	0.000536489	41.6037	0.0716569	11	FALSE	7333	444133	0.0162426
427.2	Atrial fibrillation and flutter	circulatory system	0.142912	0.00565725	1.15363	1.14091	1.16649	8.42682e-141	70.2138	0.000218139	11	TRUE	51049	404488	0.112063
427.21	Atrial fibrillation	circulatory system	0.144239	0.00575822	1.15516	1.1422	1.16827	1.78294e-138	68.1912	0.000496576	11	TRUE	48984	406261	0.107599
427.22	Atrial flutter	circulatory system	0.152462	0.00929369	1.1647	1.14367	1.18611	1.7642e-60	31.6241	0.146342	11	TRUE	16039	435588	0.0355138
427.3	Other specified cardiac dysrhythmias	circulatory system	0.033451	0.00693201	1.03402	1.02006	1.04816	1.39595e-06	0	0.760323	11	TRUE	30285	401550	0.070131
427.4	Cardiac arrest and ventricular fibrillation	circulatory system	0.015052	0.0217241	1.01517	0.972849	1.05932	0.48839	0	0.50602	9	FALSE	2575	449688	0.00569359
427.41	Ventricular fibrillation and flutter	circulatory system	0.0571912	0.0328372	1.05886	0.992857	1.12925	0.0815679	0	0.664915	6	FALSE	1148	452277	0.00253184
427.42	Cardiac arrest	circulatory system	-0.0174242	0.0263826	0.982727	0.933203	1.03488	0.50897	0	0.62977	8	FALSE	1732	451066	0.00382511
427.5	Arrhythmia (cardiac) NOS	circulatory system	0.0354244	0.00754107	1.03606	1.02086	1.05149	2.63327e-06	0	0.441971	11	TRUE	26320	408795	0.0604898
427.6	Premature beats	circulatory system	0.100302	0.012156	1.1055	1.07948	1.13216	1.56824e-16	41.0173	0.0753853	11	TRUE	9465	438217	0.0211422
427.61	Supraventricular premature beats	circulatory system	0.103928	0.0251543	1.10952	1.05615	1.16559	3.60254e-05	20.511	0.266868	8	FALSE	2209	448646	0.00489958
427.7	Tachycardia NOS	circulatory system	-0.014943	0.0086158	0.985168	0.968672	1.00195	0.0828522	13.5233	0.315308	11	FALSE	17304	419025	0.0396581
427.8	Sinoatrial node dysfunction (Bradycardia)	circulatory system	0.0549737	0.0148071	1.05651	1.02629	1.08762	0.000205103	26.9896	0.195495	10	FALSE	5867	446676	0.0129645
427.9	Palpitations	circulatory system	0.0404162	0.00715043	1.04124	1.02675	1.05594	1.58335e-08	37.0865	0.102683	11	TRUE	26477	419548	0.0593621
428	Congestive heart failure; nonhypertensive	circulatory system	0.0112361	0.00567284	1.0113	1.00012	1.02261	0.0476276	15.488	0.296413	11	FALSE	45442	426399	0.0963079
428.1	Congestive heart failure (CHF) NOS	circulatory system	0.00922791	0.00658034	1.00927	0.996337	1.02237	0.160812	0	0.913323	11	FALSE	32320	439533	0.0684959
428.2	Heart failure NOS	circulatory system	0.024022	0.0135625	1.02431	0.997443	1.05191	0.0765257	0	0.470689	10	FALSE	6576	467866	0.0138605
428.3	Heart failure with reduced EF [Systolic or combined heart failure]	circulatory system	0.0205337	0.007633	1.02075	1.00559	1.03613	0.00714257	27.0312	0.186902	11	FALSE	23027	450761	0.0486019
428.4	Heart failure with preserved EF [Diastolic heart failure]	circulatory system	-0.00298212	0.00943912	0.997022	0.978747	1.01564	0.752054	0	0.753228	11	FALSE	14791	458779	0.031233
429	Ill-defined descriptions and complications of heart disease	circulatory system	-0.0235835	0.00908242	0.976692	0.95946	0.994234	0.00941505	0	0.924358	11	FALSE	15969	445676	0.0345915
429.1	Heart transplant/surgery	circulatory system	0.00531929	0.0208166	1.00533	0.965141	1.0472	0.798313	0	0.992811	10	FALSE	2783	472337	0.00585747
429.2	Abnormal function study of cardiovascular system	circulatory system	-0.0142843	0.015675	0.985817	0.955991	1.01657	0.362148	0	0.45422	10	FALSE	5271	463993	0.0112325
429.3	Symptoms involving cardiovascular system	circulatory system	-0.0329842	0.012421	0.967554	0.944283	0.991398	0.00791878	0	0.828082	10	FALSE	8158	460950	0.0173905
429.9	Cardiac complications, not elsewhere classified	circulatory system	-0.0279157	0.0343033	0.97247	0.909238	1.0401	0.415764	52.2611	0.0786436	5	FALSE	1044	473567	0.0021997
430	Intracranial hemorrhage	circulatory system	-0.0248149	0.0158219	0.975491	0.945704	1.00621	0.116792	0	0.764013	11	FALSE	4794	477147	0.00994728
430.1	Subarachnoid hemorrhage	circulatory system	-0.0326961	0.031011	0.967833	0.910759	1.02848	0.291728	0	0.654397	8	FALSE	1216	481167	0.00252082
430.2	Intracerebral hemorrhage	circulatory system	-0.0450864	0.0234598	0.955915	0.912957	1.00089	0.0546237	0	0.715882	10	FALSE	2149	480550	0.00445205
430.3	Subdural hemorrhage	circulatory system	0.0137621	0.0276145	1.01386	0.960442	1.07024	0.618226	27.4145	0.209674	8	FALSE	1590	481253	0.003293
433	Cerebrovascular disease	circulatory system	-0.0490324	0.00529067	0.95215	0.942328	0.962075	1.90187e-20	49.7937	0.0300397	11	TRUE	53903	419167	0.113943
433.1	Occlusion and stenosis of precerebral arteries	circulatory system	-0.0729611	0.00831115	0.929637	0.914616	0.944904	1.65364e-18	0	0.846451	11	TRUE	19636	454306	0.0414312
433.11	Occlusion of cerebral arteries, with cerebral infarction	circulatory system	-0.0871527	0.0250739	0.916537	0.872584	0.962705	0.000509273	0	0.844398	10	FALSE	1942	480192	0.00402793
433.12	Cerebral atherosclerosis	circulatory system	-0.0616294	0.0279526	0.940231	0.890105	0.99318	0.0274692	0	0.753492	7	FALSE	1522	480177	0.00315965
433.2	Occlusion of cerebral arteries	circulatory system	-0.0489278	0.00860401	0.95225	0.936326	0.968444	1.29575e-08	0	0.614808	11	TRUE	17679	462411	0.0368243
433.21	Cerebral artery occlusion, with cerebral infarction	circulatory system	-0.0504979	0.0087427	0.950756	0.934603	0.967188	7.64976e-09	0	0.620359	11	TRUE	17110	463180	0.0356243
433.3	Cerebral ischemia	circulatory system	-0.0430984	0.00749809	0.957817	0.943844	0.971997	9.03486e-09	0	0.499985	11	TRUE	24117	450779	0.0507838
433.31	Transient cerebral ischemia	circulatory system	-0.0436795	0.00771798	0.957261	0.942889	0.971851	1.51859e-08	0	0.592724	11	TRUE	22628	453482	0.0475268
433.5	Cerebral aneurysm	circulatory system	-0.0442794	0.0231844	0.956687	0.914187	1.00116	0.0561488	34.1844	0.134381	10	FALSE	2219	481157	0.00459063
433.6	Acute, but ill-defined cerebrovascular disease	circulatory system	-0.0524954	0.0126978	0.948859	0.925536	0.972769	3.56184e-05	34.4384	0.153343	8	FALSE	8070	463340	0.0171189
433.8	Late effects of cerebrovascular disease	circulatory system	-0.0550095	0.0107921	0.946476	0.926666	0.966709	3.44746e-07	0	0.477643	11	TRUE	11110	467501	0.023213
440	Atherosclerosis	circulatory system	-0.0354857	0.00864454	0.965137	0.948922	0.981628	4.04348e-05	0	0.914496	11	FALSE	18709	446592	0.0402084
440.1	Atherosclerosis of renal artery	circulatory system	-0.10898	0.0289728	0.896749	0.847245	0.949145	0.000168933	47.0466	0.0570865	9	FALSE	1481	468889	0.00314859
440.2	Atherosclerosis of the extremities	circulatory system	-0.0416545	0.0107641	0.959201	0.939177	0.979653	0.000108941	0	0.963943	11	FALSE	11575	459046	0.0245952
440.21	Atherosclerosis of native arteries of the extremities with ulceration or gangrene	circulatory system	0.101581	0.0232823	1.10692	1.05754	1.1586	1.28279e-05	43.9738	0.0747763	9	TRUE	2324	472673	0.00489266
440.22	Atherosclerosis of native arteries of the extremities with intermittent claudication	circulatory system	-0.101621	0.013117	0.903372	0.880444	0.926898	9.39159e-15	0	0.773996	10	TRUE	7702	464476	0.0163116
440.9	Atherosclerosis of aorta	circulatory system	-0.0402376	0.020253	0.960561	0.923178	0.999458	0.0469499	0	0.878773	9	FALSE	3290	467617	0.00698652
441	Vascular insufficiency of intestine	circulatory system	-0.0430907	0.0265971	0.957825	0.909173	1.00908	0.105205	0	0.633705	8	FALSE	1705	473030	0.00359148
441.1	Acute vascular insufficiency of intestine	circulatory system	-0.0434311	0.0419681	0.957499	0.881891	1.03959	0.300735	0	0.769923	6	FALSE	694	454895	0.0015233
441.2	Chronic vascular insufficiency of intestine	circulatory system	-0.0695	0.0599812	0.93286	0.829393	1.04923	0.24658	0	0.946327	4	FALSE	368	475104	0.000773968
442	Other aneurysm	circulatory system	0.0606354	0.00873658	1.06251	1.04447	1.08086	3.90977e-12	9.12869	0.357162	11	TRUE	17615	455121	0.0372618
442.1	Aortic aneurysm	circulatory system	0.0761027	0.00953061	1.07907	1.0591	1.09942	1.40428e-15	26.9281	0.187843	11	TRUE	14796	458638	0.0312525
442.11	Abdominal aortic aneurysm	circulatory system	0.0544743	0.011855	1.05599	1.03173	1.08081	4.32658e-06	0	0.470165	11	TRUE	9510	463374	0.0201106
442.2	Aneurysm of iliac artery	circulatory system	0.129913	0.0311542	1.13873	1.07128	1.21043	3.04605e-05	39.4685	0.128399	7	FALSE	1344	473787	0.00282869
442.3	Aneurysm of artery of lower extremity	circulatory system	0.079701	0.0366327	1.08296	1.00793	1.16358	0.0295793	0	0.458653	7	FALSE	944	474344	0.00198616
442.4	Arterial dissection	circulatory system	-0.00688218	0.0520926	0.993141	0.896747	1.0999	0.894894	60.2905	0.0392133	5	FALSE	474	475073	0.000996747
442.8	Aneurysm of other specified artery	circulatory system	0.0345736	0.0340894	1.03518	0.968274	1.10671	0.310486	0	0.740232	9	FALSE	1068	473836	0.00224888
443	Peripheral vascular disease	circulatory system	-0.00342551	0.00672851	0.99658	0.983524	1.00981	0.61068	13.1468	0.318921	11	FALSE	31159	436410	0.0666404
443.1	Raynaud's syndrome	circulatory system	0.0268754	0.0202524	1.02724	0.987263	1.06884	0.184501	0	0.907112	10	FALSE	2955	472963	0.00620905
443.7	Peripheral angiopathy in diseases classified elsewhere	circulatory system	0.0324593	0.0300885	1.03299	0.973835	1.09574	0.280681	41.2333	0.0924224	9	FALSE	1326	474797	0.00278499
443.8	Other specified peripheral vascular diseases	circulatory system	-0.0501949	0.0275982	0.951044	0.900967	1.0039	0.0689458	33.2795	0.186419	6	FALSE	1684	471320	0.00356022
443.9	Peripheral vascular disease, unspecified	circulatory system	-0.00933151	0.00724217	0.990712	0.976749	1.00487	0.197573	46.8613	0.0426271	11	FALSE	27066	439914	0.0579597
444	Arterial embolism and thrombosis	circulatory system	-0.0249276	0.0187366	0.975381	0.940211	1.01187	0.183379	0	0.604948	10	FALSE	3558	469652	0.00751886
444.1	Arterial embolism and thrombosis of lower extremity artery	circulatory system	0.011226	0.0276805	1.01129	0.957886	1.06767	0.685069	19.1356	0.2888	6	FALSE	1679	472771	0.00353883
444.2	Embolism and thrombosis of abdominal aorta	circulatory system	-0.158842	0.0602067	0.853132	0.758172	0.959984	0.00833305	36.2837	0.179338	5	FALSE	347	464935	0.000745784
444.5	Atheroembolism	circulatory system	0.0782528	0.115367	1.0814	0.862551	1.35577	0.497583	0	0.481647	2	FALSE	113	410659	0.000275092
446	Polyarteritis nodosa and allied conditions	circulatory system	0.0499359	0.020853	1.0512	1.00911	1.09506	0.0166355	0	0.45166	10	FALSE	2749	472657	0.00578243
446.1	Thromboangiitis obliterans	circulatory system	0.0549322	0.116727	1.05647	0.840424	1.32805	0.637924	79.2419	0.0281737	2	FALSE	112	403566	0.000277449
446.3	Hypersensitivity angiitis	circulatory system	-0.0268765	0.0862186	0.973481	0.822126	1.1527	0.75525	0	0.617944	3	FALSE	200	433479	0.000461171
446.4	Wegener's granulomatosis	circulatory system	0.0384602	0.0544549	1.03921	0.934009	1.15626	0.480016	42.7327	0.136694	5	FALSE	410	470528	0.000870603
446.5	Giant cell arteritis	circulatory system	0.0817139	0.0362755	1.08515	1.01067	1.16511	0.0242848	0	0.846228	9	FALSE	938	474782	0.00197175
446.6	Polyarteritis nodosa	circulatory system	0.00257977	0.0853233	1.00258	0.84819	1.18508	0.975879	19.4064	0.289155	3	FALSE	178	426440	0.000417235
446.9	Arteritis NOS	circulatory system	0.0103593	0.0329122	1.01041	0.947293	1.07774	0.752947	34.3906	0.153713	8	FALSE	1133	474428	0.00238245
447	Other disorders of arteries and arterioles	circulatory system	0.0249533	0.0144531	1.02527	0.996631	1.05473	0.0842576	17.3817	0.278166	11	FALSE	6050	465882	0.0128196
447.1	Stricture of artery	circulatory system	-0.0429926	0.0309798	0.957918	0.901485	1.01788	0.165209	5.05552	0.391129	8	FALSE	1329	472818	0.00280293
447.7	Aortic ectasia	circulatory system	0.158875	0.0262012	1.17219	1.11352	1.23396	1.33065e-09	22.2562	0.245245	9	TRUE	1784	472087	0.00376474
448	Disease of capillaries	circulatory system	0.0256719	0.0382677	1.026	0.951866	1.10592	0.502315	0	0.404143	3	FALSE	909	474183	0.00191331
450	Noninfectious disorders of lymphatic channels	circulatory system	0.0676344	0.0165785	1.06997	1.03577	1.10531	4.51057e-05	44.2666	0.0638481	10	FALSE	4434	491942	0.00893274
451	Phlebitis and thrombophlebitis	circulatory system	0.0972857	0.0168955	1.10218	1.06627	1.13928	8.50824e-09	0.207318	0.431848	9	TRUE	4469	456829	0.00968788
451.2	Phlebitis and thrombophlebitis of lower extremities	circulatory system	0.122612	0.0222099	1.13045	1.08229	1.18074	3.37835e-08	16.2212	0.30615	7	TRUE	2604	460349	0.00562476
452	Other venous embolism and thrombosis	circulatory system	0.0783498	0.00759126	1.0815	1.06553	1.09771	5.65925e-25	59.749	0.00564893	11	TRUE	23066	437787	0.0500507
452.1	Iatrogenic pulmonary embolism and infarction	circulatory system	0.180785	0.055501	1.19816	1.07466	1.33585	0.00112465	36.912	0.175132	5	FALSE	407	444700	0.000914387
452.2	Deep vein thrombosis [DVT]	circulatory system	0.0743808	0.00990966	1.07722	1.0565	1.09834	6.10149e-14	53.213	0.0232585	10	TRUE	13071	449769	0.0282409
452.8	Postphlebitic syndrome	circulatory system	0.115698	0.065376	1.12266	0.987641	1.27613	0.076771	0	0.648086	4	FALSE	308	431826	0.000712742
453	Chronic venous hypertension	circulatory system	0.227332	0.0283367	1.25525	1.18743	1.32693	1.03589e-15	0	0.573891	8	TRUE	1628	461804	0.00351292
454	Varicose veins	circulatory system	0.152795	0.00945283	1.16509	1.1437	1.18687	9.05826e-59	45.5047	0.0493358	11	TRUE	15068	443905	0.0328298
454.1	Varicose veins of lower extremity	circulatory system	0.16782	0.0102652	1.18272	1.15917	1.20676	4.45924e-60	41.673	0.0712222	11	TRUE	12795	448596	0.0277314
454.11	Varicose veins of lower extremity, symptomtic	circulatory system	0.177068	0.0129588	1.19371	1.16377	1.22442	1.66822e-42	27.2361	0.185036	11	TRUE	7701	454491	0.0166619
455	Hemorrhoids	circulatory system	-0.00579908	0.0058369	0.994218	0.982909	1.00566	0.320456	0	0.708339	11	FALSE	44253	382183	0.103774
456	Chronic venous insufficiency [CVI]	circulatory system	0.149966	0.00908282	1.1618	1.1413	1.18266	3.05839e-61	46.1567	0.0460418	11	TRUE	16483	441482	0.0359918
457	Encounter for long-term (current) use of anticoagulants, antithrombotics, aspirin	circulatory system	-0.0164359	0.0119463	0.983698	0.960933	1.007	0.168879	0	0.587375	7	FALSE	9203	441011	0.0204414
457.2	Encounter for long-term (current) use of antiplatelets/antithrombotics	circulatory system	-0.0442796	0.0292117	0.956686	0.903451	1.01306	0.129566	17.1432	0.302876	6	FALSE	1472	453548	0.00323502
457.3	Encounter for long-term (current) use of aspirin	circulatory system	-0.0164252	0.0129429	0.983709	0.959068	1.00898	0.204423	0	0.78452	7	FALSE	7768	443060	0.0172305
458	Hypotension	circulatory system	0.0319195	0.00704917	1.03243	1.01827	1.0468	5.95118e-06	0	0.545777	11	TRUE	27698	434961	0.059867
458.1	Orthostatic hypotension	circulatory system	0.101951	0.0125901	1.10733	1.08034	1.13499	5.59906e-16	6.83917	0.378604	11	TRUE	8144	465514	0.0171938
458.2	Iatrogenic hypotension	circulatory system	0.0148477	0.0285013	1.01496	0.959816	1.07327	0.602403	0	0.88562	6	FALSE	1568	476487	0.00327996
458.9	Hypotension NOS	circulatory system	0.0118016	0.00873741	1.01187	0.994691	1.02935	0.176792	0	0.726769	11	FALSE	17243	449267	0.0369617
459	Other disorders of circulatory system	circulatory system	0.0103151	0.00983273	1.01037	0.991083	1.03003	0.29415	32.7015	0.137281	11	FALSE	13385	456682	0.0284747
459.1	Hemorrhage NOS	circulatory system	-0.00363565	0.039255	0.996371	0.922587	1.07606	0.926208	40.4101	0.109194	8	FALSE	794	475293	0.00166776
459.7	Blood vessel replaced	circulatory system	-0.0302513	0.0267527	0.970202	0.920641	1.02243	0.25815	0	0.61681	8	FALSE	1777	463942	0.00381561
459.9	Circulatory disease NEC	circulatory system	0.0157155	0.0113599	1.01584	0.993472	1.03871	0.166535	52.2048	0.0216398	11	FALSE	9940	461857	0.0210684
464	Acute sinusitis	respiratory	-0.004777	0.00651541	0.995234	0.982606	1.00803	0.463446	0	0.446918	11	FALSE	36235	399244	0.0832072
465	Acute upper respiratory infections of multiple or unspecified sites	respiratory	-0.0149588	0.0045125	0.985153	0.976478	0.993904	0.000916568	28.429	0.174266	11	FALSE	81983	336226	0.196034
465.2	Acute pharyngitis	respiratory	-0.00849685	0.0078623	0.991539	0.976377	1.00694	0.279827	0	0.498772	11	FALSE	22536	409461	0.052167
465.4	Acute laryngitis and tracheitis	respiratory	0.0155696	0.0351195	1.01569	0.94813	1.08807	0.657526	2.00308	0.414136	8	FALSE	996	448145	0.00221757
470	Septal Deviations/Turbinate Hypertrophy	respiratory	0.0157284	0.0102221	1.01585	0.995703	1.03641	0.123885	15.0931	0.300216	11	FALSE	12153	437029	0.0270558
471	Nasal polyps	respiratory	0.0337171	0.019641	1.03429	0.995233	1.07488	0.0860392	0	0.612026	10	FALSE	3284	450311	0.00723994
472	Chronic pharyngitis and nasopharyngitis	respiratory	0.00847931	0.0083464	1.00852	0.992152	1.02515	0.309665	9.65063	0.352234	11	FALSE	18764	423869	0.0423918
473	Diseases of the larynx and vocal cords	respiratory	-0.00737913	0.00912044	0.992648	0.975061	1.01055	0.418471	29.2445	0.167003	11	FALSE	15471	434425	0.0343879
473.1	Chronic laryngitis	respiratory	-0.0371284	0.0357777	0.963552	0.8983	1.03354	0.299385	0	0.715743	7	FALSE	970	452655	0.00213833
473.3	Paralysis/spasm of vocal cords or larynx	respiratory	0.0400405	0.0275709	1.04085	0.9861	1.09865	0.146425	0	0.908927	10	FALSE	1556	453085	0.00342248
473.4	Voice disturbance	respiratory	-0.00960739	0.0103631	0.990439	0.970524	1.01076	0.353889	10.3395	0.345709	11	FALSE	11912	438132	0.0264685
474	Acute and chronic tonsillitis	respiratory	-0.00705287	0.0156365	0.992972	0.963002	1.02387	0.651951	0	0.453869	11	FALSE	4949	446032	0.0109739
474.1	Acute tonsillitis	respiratory	-0.0370824	0.0325122	0.963597	0.904109	1.027	0.254048	28.5285	0.210572	7	FALSE	1190	447009	0.00265507
474.2	Chronic tonsillitis and adenoiditis	respiratory	-0.00345814	0.0184687	0.996548	0.96112	1.03328	0.85147	0	0.722541	11	FALSE	3481	449504	0.00768458
475	Chronic sinusitis	respiratory	-0.000202014	0.00644863	0.999798	0.987241	1.01251	0.975009	0	0.738662	11	FALSE	33362	403486	0.0763698
475.9	Postnasal drip	respiratory	-0.0243555	0.0213444	0.975939	0.935953	1.01763	0.25384	27.9443	0.187056	10	FALSE	2595	449319	0.00574224
476	Allergic rhinitis	respiratory	-0.00871666	0.00446492	0.991321	0.982684	1.00003	0.0509078	15.6609	0.294748	11	FALSE	79438	353448	0.183508
477	Epistaxis or throat hemorrhage	respiratory	0.00255493	0.0130186	1.00256	0.977301	1.02847	0.844412	0	0.489729	11	FALSE	7520	441815	0.0167358
478	Throat pain	respiratory	0.0114413	0.0253268	1.01151	0.962522	1.06299	0.651451	0	0.439299	10	FALSE	1928	445583	0.00430827
479	Other upper respiratory disease	respiratory	0.00254028	0.00877928	1.00254	0.98544	1.01994	0.772314	6.10633	0.3854	11	FALSE	16853	418182	0.0387394
480	Pneumonia	respiratory	0.00280557	0.00619923	1.00281	0.990699	1.01507	0.65086	0	0.462394	11	FALSE	35896	421711	0.0784429
480.1	Bacterial pneumonia	respiratory	-0.00530921	0.0120998	0.994705	0.971393	1.01858	0.660816	27.0117	0.18708	11	FALSE	8589	453970	0.0185684
480.11	Pneumococcal pneumonia	respiratory	0.00677702	0.0267843	1.0068	0.95531	1.06107	0.800251	0	0.576758	6	FALSE	1746	464688	0.00374329
480.12	Pseudomonal pneumonia	respiratory	-0.00172873	0.0498882	0.998273	0.905283	1.10081	0.972357	2.67639	0.357901	3	FALSE	489	435624	0.00112127
480.13	MRSA pneumonia	respiratory	0.0858018	0.0628695	1.08959	0.963271	1.23247	0.172329	82.3195	0.00349665	3	FALSE	318	423650	0.000750057
480.2	Viral pneumonia	respiratory	0.0357325	0.0478749	1.03638	0.943555	1.13833	0.455442	0	0.754575	6	FALSE	552	467238	0.00118002
480.3	Pneumonia due to fungus (mycoses)	respiratory	-0.00917087	0.0352131	0.990871	0.924791	1.06167	0.794525	30.0231	0.178384	9	FALSE	993	466214	0.0021254
480.5	Bronchopneumonia and lung abscess	respiratory	0.0110576	0.0346858	1.01112	0.944665	1.08225	0.749883	0	0.816037	6	FALSE	1046	465882	0.00224017
481	Influenza	respiratory	-0.0330878	0.0155922	0.967454	0.938335	0.997475	0.0338312	0	0.937978	11	FALSE	5099	453365	0.0111219
483	Acute bronchitis and bronchiolitis	respiratory	-0.0282927	0.00652162	0.972104	0.959757	0.984609	1.43596e-05	0	0.489609	11	TRUE	32494	407375	0.073872
495	Asthma	respiratory	-0.0327661	0.00560473	0.967765	0.957192	0.978454	5.03086e-09	0.284277	0.437996	11	TRUE	44291	418826	0.0956367
495.1	Chronic obstructive asthma	respiratory	-0.0453731	0.019266	0.955641	0.920228	0.992416	0.0185181	53.1801	0.0460688	7	FALSE	3347	438836	0.00756926
495.11	Chronic obstructive asthma with exacerbation	respiratory	-0.0429026	0.0380166	0.958005	0.889217	1.03211	0.259099	0	0.642574	7	FALSE	863	442882	0.00194481
495.2	Asthma with exacerbation	respiratory	-0.0591464	0.0123715	0.942569	0.919988	0.965703	1.74541e-06	19.4002	0.258742	11	TRUE	7969	453109	0.0172834
496	Chronic airway obstruction	respiratory	-0.0128662	0.00489294	0.987216	0.977794	0.996729	0.00854991	51.2046	0.0249139	11	FALSE	66643	381847	0.148594
496.1	Emphysema	respiratory	-0.00307403	0.0118387	0.996931	0.974065	1.02033	0.795127	32.3924	0.13986	11	FALSE	8964	447409	0.0196418
496.2	Chronic bronchitis	respiratory	-0.0443801	0.00869658	0.95659	0.940423	0.973035	3.3402e-07	41.2917	0.0736288	11	TRUE	17675	434977	0.0390477
496.21	Obstructive chronic bronchitis	respiratory	-0.0519249	0.00939819	0.9494	0.932072	0.96705	3.2951e-08	28.1034	0.17719	11	TRUE	15039	439896	0.0330575
496.3	Bronchiectasis	respiratory	0.0499057	0.0223321	1.05117	1.00615	1.0982	0.0254364	0	0.70606	10	FALSE	2409	459305	0.00521752
497	Bronchitis	respiratory	-0.030461	0.00817898	0.969998	0.954573	0.985673	0.000195855	0.345315	0.437458	11	FALSE	20308	425504	0.0455528
498	Acute bronchospasm	respiratory	-0.0368767	0.0361457	0.963795	0.897878	1.03455	0.307623	0	0.543306	9	FALSE	940	458436	0.00204625
499	Cystic fibrosis	respiratory	0.0817578	0.0597546	1.08519	0.965259	1.22003	0.171242	42.8342	0.185965	2	FALSE	328	427412	0.000766821
500	Lung disease due to external agents	respiratory	-0.00483935	0.0252487	0.995172	0.947123	1.04566	0.848003	0	0.470994	9	FALSE	1991	474396	0.00417938
500.1	Extrinsic allergic alveolitis	respiratory	0.0779818	0.0584999	1.0811	0.963988	1.21245	0.182524	0	0.660592	4	FALSE	419	451214	0.000927744
500.2	Pneumoconiosis	respiratory	-0.0620387	0.0356637	0.939846	0.876395	1.00789	0.081938	41.3896	0.145446	5	FALSE	1061	452479	0.00233937
501	Pneumonitis due to inhalation of food or vomitus	respiratory	0.0355434	0.0211382	1.03618	0.994131	1.08001	0.0926702	0	0.580719	7	FALSE	2707	472570	0.00569563
502	Postinflammatory pulmonary fibrosis	respiratory	0.000174448	0.0155559	1.00017	0.97014	1.03114	0.991053	25.188	0.211614	10	FALSE	5213	470010	0.0109696
503	Pulmonary congestion and hypostasis	respiratory	-0.010422	0.0153244	0.989632	0.96035	1.01981	0.496447	0	0.547967	7	FALSE	5252	461307	0.0112569
504	Other alveolar and parietoalveolar pneumonopathy	respiratory	0.0159207	0.0184605	1.01605	0.979943	1.05348	0.388456	0	0.605163	10	FALSE	3608	473399	0.00756383
504.1	Idiopathic fibrosing alveolitis	respiratory	0.0116581	0.0253261	1.01173	0.962732	1.06321	0.645287	0	0.902708	8	FALSE	1939	475491	0.00406133
505	Other pulmonary inflamation or edema	respiratory	-0.022738	0.023763	0.977519	0.933035	1.02412	0.338635	34.6943	0.151363	8	FALSE	2144	474047	0.0045024
506	Empyema and pneumothorax	respiratory	0.0453951	0.0137637	1.04644	1.01859	1.07505	0.000973152	0	0.96567	10	FALSE	6231	470249	0.0130771
507	Pleurisy; pleural effusion	respiratory	0.022032	0.00793476	1.02228	1.0065	1.0383	0.00549235	8.78489	0.3604	11	FALSE	21170	449016	0.0450247
508	Pulmonary collapse; interstitial and compensatory emphysema	respiratory	-0.00893946	0.00838527	0.9911	0.974945	1.00752	0.286383	0	0.776693	11	FALSE	19604	446285	0.0420787
509	Respiratory failure, insufficiency, arrest	respiratory	-0.0285874	0.00698372	0.971817	0.958606	0.985211	4.2502e-05	0	0.965803	11	FALSE	26869	444260	0.0570311
509.1	Respiratory failure	respiratory	-0.0298406	0.00832204	0.9706	0.954897	0.986561	0.000336136	0	0.923291	11	FALSE	18542	453636	0.0392691
509.2	Respiratory insufficiency	respiratory	-0.00618014	0.0188824	0.993839	0.95773	1.03131	0.743443	0	0.44541	6	FALSE	3145	428476	0.00728649
509.3	Pulmonary insufficiency or respiratory failure following trauma and surgery	respiratory	-0.0747562	0.0182951	0.92797	0.895284	0.961848	4.38621e-05	2.24556	0.402024	6	FALSE	3373	433713	0.00771702
509.5	Respiratory arrest	respiratory	-0.133512	0.0974088	0.875017	0.722939	1.05909	0.170488	0	0.394378	3	FALSE	134	419063	0.000319659
509.8	Dependence on respirator [Ventilator] or supplemental oxygen	respiratory	-0.0391394	0.0134382	0.961617	0.93662	0.987281	0.00358489	0	0.673346	8	FALSE	6851	467861	0.0144319
510	Other diseases of lung	respiratory	0.0122734	0.00785459	1.01235	0.996884	1.02805	0.118153	69.3965	0.000308713	11	FALSE	21328	454931	0.0447824
510.2	Lung transplant	respiratory	0.000434748	0.050064	1.00043	0.906931	1.10358	0.993071	0	0.77955	3	FALSE	494	438242	0.00112596
512	Other symptoms of respiratory system	respiratory	-0.0156004	0.00367868	0.984521	0.977448	0.991645	2.22751e-05	50.0387	0.0291065	11	TRUE	165660	252301	0.396353
512.1	Wheezing	respiratory	-0.0515998	0.014634	0.949709	0.922856	0.977343	0.000421845	51.1994	0.0249316	11	FALSE	5754	428186	0.0132599
512.2	Painful respiration	respiratory	-0.0325022	0.0124842	0.96802	0.944622	0.991999	0.00922848	0	0.788315	11	FALSE	8686	419211	0.0202993
512.3	Abnormal chest sounds	respiratory	-0.0263752	0.0573882	0.97397	0.870355	1.08992	0.645809	0	0.692477	3	FALSE	427	428247	0.000996095
512.7	Shortness of breath	respiratory	-0.00847965	0.00463357	0.991556	0.982592	1.0006	0.0672428	54.6444	0.014862	11	FALSE	77350	336997	0.186679
512.8	Cough	respiratory	-0.0232848	0.00478253	0.976984	0.967869	0.986185	1.12324e-06	29.5323	0.164461	11	TRUE	72002	336179	0.176397
512.9	Other dyspnea	respiratory	-0.00834304	0.00493804	0.991692	0.98214	1.00134	0.0911153	35.9188	0.111505	11	FALSE	65687	345057	0.159922
513	Respiratory abnormalities	respiratory	-0.00369348	0.0118124	0.996313	0.973512	1.01965	0.754526	1.00945	0.431593	11	FALSE	9031	473568	0.0187133
513.3	Hypoventilation	respiratory	0.0296674	0.0197501	1.03011	0.990999	1.07077	0.133061	15.2678	0.302533	10	FALSE	3185	486992	0.00649765
513.31	Apnea	respiratory	0.0131461	0.0322048	1.01323	0.951254	1.07925	0.683125	47.1023	0.066629	8	FALSE	1203	491822	0.00244004
513.32	Orthopnea	respiratory	0.0176231	0.0562085	1.01778	0.911609	1.13631	0.753878	0	0.949253	4	FALSE	431	451145	0.000954435
513.4	Hyperventilation	respiratory	-0.0441651	0.0307624	0.956796	0.900812	1.01626	0.151092	0	0.618954	5	FALSE	1182	449024	0.00262546
513.8	Disorders of diaphragm	respiratory	-0.032774	0.0275998	0.967757	0.916798	1.02155	0.23504	0	0.80136	10	FALSE	1627	492386	0.00329344
514	Abnormal findings examination of lungs	respiratory	0.0158184	0.00654283	1.01594	1.003	1.02906	0.0156201	40.9294	0.075952	11	FALSE	32453	435554	0.069343
514.1	Abnormal results of function study of pulmonary system	respiratory	0.0382711	0.0376814	1.03901	0.965042	1.11865	0.309797	0	0.900245	9	FALSE	852	479738	0.00177282
514.2	Solitary pulmonary nodule	respiratory	0.0123148	0.00853942	1.01239	0.995588	1.02948	0.149269	54.4649	0.0153041	11	FALSE	18135	456006	0.0382481
516	Abnormal sputum	respiratory	0.0085309	0.0167578	1.00857	0.975979	1.04224	0.610703	32.0595	0.142656	11	FALSE	4381	488789	0.00888335
516.1	Hemoptysis	respiratory	0.00785638	0.0174115	1.00789	0.974072	1.04288	0.651833	36.6936	0.105617	11	FALSE	4062	490334	0.00821609
519	Other diseases of respiratory system, not elsewhere classified	respiratory	0.0123243	0.00910101	1.0124	0.994502	1.03062	0.175682	4.69807	0.398358	11	FALSE	15314	458521	0.0323193
519.1	Tracheostomy complications	respiratory	-0.169799	0.0594296	0.843835	0.751053	0.948078	0.00427477	44.719	0.123942	5	FALSE	345	437441	0.000788056
519.2	Respiratory complications	respiratory	0.0154484	0.046843	1.01557	0.926481	1.11322	0.741558	0	0.97935	4	FALSE	561	427147	0.00131164
519.8	Other diseases of respiratory system, NEC	respiratory	0.00383972	0.0192604	1.00385	0.966658	1.04247	0.841983	0	0.914984	10	FALSE	3403	480639	0.00703038
519.9	Symptoms involving respiratory system and other chest symptoms	respiratory	0.00489816	0.0128773	1.00491	0.979865	1.0306	0.703669	0	0.518113	10	FALSE	7206	474211	0.0149683
520	Disorders of tooth development	digestive	-0.0268841	0.0185277	0.973474	0.938758	1.00947	0.146774	51.5362	0.0438285	8	FALSE	3604	473026	0.00756142
520.1	Hereditary disturbances in tooth structure	digestive	0.00532924	0.0371324	1.00534	0.934775	1.08124	0.88588	0	0.927796	5	FALSE	969	464317	0.00208259
520.2	Disturbances in tooth eruption	digestive	-0.0236395	0.0259177	0.976638	0.928266	1.02753	0.361718	63.8185	0.0109441	7	FALSE	1755	470976	0.00371247
521	Diseases of hard tissues of teeth	digestive	0.00350851	0.00510729	1.00351	0.99352	1.01361	0.492107	5.95547	0.386795	11	FALSE	63296	404349	0.135351
521.1	Dental caries	digestive	0.00329225	0.00516441	1.0033	0.993193	1.0135	0.523807	0	0.581156	11	FALSE	61450	406631	0.131281
521.2	Dental abrasion, erosion and attrition	digestive	0.0122504	0.0158497	1.01233	0.981361	1.04427	0.439575	0	0.486019	5	FALSE	5322	420913	0.0124861
522	Diseases of pulp and periapical tissues	digestive	0.0279842	0.00948155	1.02838	1.00944	1.04767	0.00316304	0	0.61995	10	FALSE	15003	457819	0.0317308
522.1	Pulpitis and necrosis of tooth pulp	digestive	0.040688	0.013181	1.04153	1.01496	1.06878	0.00202281	0	0.424677	6	FALSE	7747	446895	0.0170398
522.5	Periapical abscess	digestive	0.0126986	0.0158282	1.01278	0.981843	1.04469	0.422391	28.4597	0.182534	10	FALSE	5117	470342	0.0107622
523	Gingival and periodontal diseases	digestive	0.00120166	0.00556116	1.0012	0.990349	1.01217	0.828925	0	0.695329	10	FALSE	51301	417170	0.109507
523.1	Gingivitis	digestive	0.00555037	0.00905242	1.00557	0.987882	1.02357	0.539786	41.8827	0.111656	7	FALSE	16780	418184	0.0385779
523.3	Periodontitis (acute or chronic)	digestive	-0.00648751	0.00745274	0.993533	0.979126	1.00815	0.384035	0	0.880634	8	FALSE	25912	429176	0.0569384
523.31	Acute periodontitis	digestive	-0.0064219	0.00920058	0.993599	0.975842	1.01168	0.485184	0	0.512621	8	FALSE	16338	441423	0.0356911
523.32	Chronic periodontitis	digestive	-0.00570873	0.00962269	0.994308	0.975731	1.01324	0.553009	0	0.852049	7	FALSE	14924	438565	0.0329093
524	Dentofacial anomalies, including malocclusion	digestive	0.000352938	0.0165246	1.00035	0.968473	1.03328	0.98296	0	0.55918	8	FALSE	4691	456196	0.0101782
524.3	Anomalies of tooth position/malocclusion	digestive	0.00328038	0.0218276	1.00329	0.961269	1.04714	0.880539	1.87855	0.415061	8	FALSE	2613	455893	0.00569894
525	Other diseases of the teeth and supporting structures	digestive	9.1267e-05	0.00532324	1.00009	0.989711	1.01058	0.986321	27.2134	0.185243	11	FALSE	58278	406539	0.125378
525.1	Loss of teeth or edentulism	digestive	-0.00190919	0.00663446	0.998093	0.985198	1.01116	0.773524	11.2737	0.343383	7	FALSE	34009	439965	0.0717529
525.2	Atrophy of edentulous alveolar ridge	digestive	-0.022826	0.0222175	0.977433	0.935783	1.02094	0.304238	0	0.57057	6	FALSE	2686	470484	0.00567661
526	Diseases of the jaws	digestive	-0.00449724	0.0120821	0.995513	0.972216	1.01937	0.709727	0	0.721488	11	FALSE	8745	464415	0.0184821
526.1	Cysts of the jaws	digestive	0.0390456	0.0828154	1.03982	0.884025	1.22307	0.637299	0	0.710572	3	FALSE	233	447002	0.000520979
526.3	Anomalies of jaw size/symmetry	digestive	-0.0320991	0.0625	0.968411	0.856761	1.09461	0.607542	0	0.838683	4	FALSE	329	430947	0.000762853
526.4	Temporomandibular joint disorders	digestive	-0.00531003	0.0162494	0.994704	0.963524	1.02689	0.743832	0	0.568525	10	FALSE	4815	473770	0.0100609
526.41	Temporomandibular joint disorder, unspecified	digestive	-0.0167813	0.0192181	0.983359	0.947008	1.02111	0.382554	1.88897	0.421435	10	FALSE	3443	476308	0.00717664
526.42	Arthralgia/ankylosis of temporomandibular joint	digestive	0.0283313	0.0366854	1.02874	0.957365	1.10543	0.43995	0	0.655955	6	FALSE	931	459887	0.00202032
526.5	Inflammatory conditions of jaw	digestive	-0.0188854	0.0439708	0.981292	0.900265	1.06961	0.667561	0	0.814794	6	FALSE	655	474016	0.0013799
526.8	Exostosis of jaw	digestive	-0.0499538	0.0606812	0.951273	0.844605	1.07141	0.410385	0	0.433719	5	FALSE	358	461437	0.000775236
526.9	Jaw disease NOS	digestive	0.0646345	0.0422395	1.06677	0.98201	1.15884	0.125969	44.4775	0.108851	6	FALSE	689	482167	0.00142693
527	Diseases of the salivary glands	digestive	-0.00458837	0.0132203	0.995422	0.969961	1.02155	0.728539	1.40738	0.42806	11	FALSE	7287	474972	0.0151101
527.2	Sialoadenitis	digestive	-0.0355353	0.0285107	0.965089	0.912639	1.02055	0.212623	6.53931	0.380784	9	FALSE	1549	486494	0.0031739
527.7	Disturbance of salivary secretion	digestive	-0.00453995	0.0164304	0.99547	0.963924	1.02805	0.782307	0	0.646057	11	FALSE	4734	478935	0.00978769
527.8	Other specified diseases of the salivary glands	digestive	-0.0171557	0.0607921	0.982991	0.872576	1.10738	0.777789	56.1139	0.0441193	6	FALSE	365	488621	0.000746443
528	Diseases of the oral soft tissues, excluding lesions specific for gingiva and tongue	digestive	-0.021107	0.0109531	0.979114	0.958319	1.00036	0.0539757	14.2184	0.308631	11	FALSE	10499	466573	0.0220072
528.1	Stomatitis and mucositis	digestive	-0.0326548	0.0230885	0.967873	0.92505	1.01268	0.157265	18.1912	0.275623	10	FALSE	2193	483954	0.00451098
528.11	Stomatitis and mucositis (ulcerative)	digestive	0.000589679	0.0516734	1.00059	0.904215	1.10724	0.990895	8.60598	0.362955	7	FALSE	454	488224	0.000929037
528.12	Oral aphthae	digestive	-0.0367463	0.0403006	0.963921	0.890712	1.04315	0.361871	0	0.708606	8	FALSE	754	487163	0.00154534
528.3	Cellulitis and abscess of oral soft tissues	digestive	-0.0368586	0.0378202	0.963812	0.894952	1.03797	0.329772	2.37211	0.401234	6	FALSE	927	485351	0.00190632
528.4	Cysts of oral soft tissues	digestive	0.0586665	0.0780031	1.06042	0.910085	1.23559	0.451988	0	0.509157	4	FALSE	254	475123	0.000534313
528.41	Cyst of the salivary gland	digestive	0.0104142	0.105705	1.01047	0.821385	1.24308	0.921518	0	0.415066	3	FALSE	154	435824	0.000353229
528.5	Diseases of lips	digestive	-0.0621315	0.0351622	0.939759	0.877176	1.00681	0.0772284	49.1984	0.0461394	9	FALSE	996	487127	0.00204047
528.6	Leukoplakia of oral mucosa	digestive	-0.00733418	0.0393935	0.992693	0.918931	1.07237	0.852305	0	0.773105	6	FALSE	837	487252	0.00171485
528.7	Sialolithiasis	digestive	0.0532459	0.058558	1.05469	0.940329	1.18296	0.3632	0	0.742785	5	FALSE	404	488727	0.000825955
529	Diseases and other conditions of the tongue	digestive	-0.0330185	0.0272284	0.967521	0.917241	1.02056	0.225264	9.21691	0.358384	9	FALSE	1673	485463	0.00343436
529.1	Glossitis	digestive	-0.037816	0.0599287	0.96289	0.85618	1.0829	0.528029	3.13844	0.38875	5	FALSE	370	488348	0.000757083
529.6	Glossodynia	digestive	-0.0434224	0.0776882	0.957507	0.822268	1.11499	0.576209	0	0.754656	3	FALSE	257	484222	0.000530467
530	Diseases of esophagus	digestive	-0.0296994	0.00361373	0.970737	0.963886	0.977637	2.06053e-16	46.4137	0.0447792	11	TRUE	155920	295102	0.345704
530.1	Esophagitis, GERD and related diseases	digestive	-0.0309621	0.00364994	0.969512	0.962601	0.976473	2.1964e-17	50.7777	0.0264015	11	TRUE	150883	299232	0.33521
530.11	GERD	digestive	-0.0325039	0.00371031	0.968019	0.961005	0.975084	1.94509e-18	39.8455	0.0831128	11	TRUE	141940	306038	0.316846
530.12	Ulcer of esophagus	digestive	-0.00572746	0.0275621	0.994289	0.942002	1.04948	0.835384	0	0.757059	8	FALSE	1686	452108	0.00371534
530.13	Barrett's esophagus	digestive	-0.0147557	0.0123582	0.985353	0.961773	1.00951	0.232477	0	0.60427	10	FALSE	8557	445740	0.0188357
530.14	Reflux esophagitis	digestive	-0.0238999	0.0102446	0.976383	0.956974	0.996187	0.0196527	34.9665	0.149264	8	FALSE	12359	418102	0.0287111
530.15	Eosinophilic esophagitis	digestive	0.0345181	0.0405226	1.03512	0.956089	1.12069	0.394311	0	0.90896	7	FALSE	759	454635	0.00166669
530.2	Esophageal bleeding (varices/hemorrhage)	digestive	0.00429373	0.0174271	1.0043	0.970579	1.0392	0.805387	0	0.926039	10	FALSE	4013	448651	0.0088653
530.3	Stricture and stenosis of esophagus	digestive	-0.0253787	0.018242	0.974941	0.940699	1.01043	0.164157	50.0753	0.0348597	10	FALSE	3729	448512	0.0082456
530.5	Disorders of esophageal motility	digestive	-0.0332336	0.0270134	0.967313	0.91743	1.01991	0.218599	8.32952	0.365855	9	FALSE	1723	452445	0.00379375
530.6	Diverticulum of esophagus, acquired	digestive	0.0243795	0.0533864	1.02468	0.92288	1.13771	0.647914	0	0.40673	5	FALSE	457	454918	0.00100357
530.7	Gastroesophageal laceration-hemorrhage syndrome	digestive	-0.117957	0.0684879	0.888734	0.777097	1.01641	0.0850146	0	0.416895	4	FALSE	294	418205	0.000702511
530.9	Heartburn	digestive	-0.00803181	0.0174281	0.992	0.958687	1.02647	0.644903	54.1797	0.0160246	11	FALSE	4061	443677	0.00907004
531	Peptic ulcer (excl. esophageal)	digestive	-0.0215289	0.00994865	0.978701	0.959802	0.997972	0.0304643	0	0.866658	11	FALSE	13038	475544	0.0266854
531.1	Hemorrhage from gastrointestinal ulcer	digestive	0.0469432	0.0268023	1.04806	0.994427	1.10459	0.0798661	13.6	0.327496	6	FALSE	1790	492496	0.00362139
531.2	Gastric ulcer	digestive	-0.0331621	0.0196605	0.967382	0.930814	1.00539	0.0916535	0	0.964446	11	FALSE	3219	489567	0.00653225
531.3	Duodenal ulcer	digestive	-0.00762764	0.0255925	0.992401	0.94385	1.04345	0.765671	53.2129	0.0364974	8	FALSE	1935	491685	0.00392002
531.4	Peptic ulcer, site unspecified	digestive	-0.0262169	0.0139129	0.974124	0.94792	1.00105	0.0595163	0	0.634472	11	FALSE	6669	484596	0.0135752
531.5	Gastrojejunal ulcer	digestive	0.1271	0.0692089	1.13553	0.991489	1.3005	0.0662885	0	0.772933	4	FALSE	256	482689	0.000530081
532	Dysphagia	digestive	-0.0124755	0.00592141	0.987602	0.976206	0.999131	0.0351315	42.4597	0.066385	11	FALSE	40193	402975	0.0906947
535	Gastritis and duodenitis	digestive	-0.0186422	0.00809318	0.98153	0.966084	0.997224	0.0212535	0	0.511438	11	FALSE	20174	445064	0.0433628
535.1	Acute gastritis	digestive	0.00203911	0.0300511	1.00204	0.944726	1.06283	0.945901	22.7822	0.248004	8	FALSE	1413	477649	0.00294951
535.2	Atrophic gastritis	digestive	-0.0293955	0.0221366	0.971032	0.929803	1.01409	0.184208	0	0.604644	11	FALSE	2467	474448	0.00517283
535.6	Duodenitis	digestive	-0.0476825	0.0272234	0.953436	0.903897	1.00569	0.0798551	0	0.458543	6	FALSE	1729	478271	0.00360208
535.8	Other specified gastritis	digestive	0.0095981	0.020539	1.00964	0.969808	1.05112	0.640277	0	0.884096	8	FALSE	2925	473250	0.0061427
535.9	Gastritis and duodenitis, NOS	digestive	-0.0210849	0.0125985	0.979136	0.955254	1.00361	0.0942076	16.6609	0.285112	11	FALSE	8044	464446	0.0170247
536	Disorders of function of stomach	digestive	-0.0297219	0.0103056	0.970715	0.951305	0.990522	0.00392609	0	0.764253	11	FALSE	12008	461170	0.0253773
536.3	Gastroparesis	digestive	-0.0371287	0.0202999	0.963552	0.925968	1.00266	0.067398	0	0.870426	10	FALSE	2935	481127	0.00606327
536.7	Complications of gastrostomy, colostomy and enterostomy	digestive	-0.015811	0.0333668	0.984313	0.922001	1.05084	0.635604	5.36571	0.386179	7	FALSE	1058	482919	0.00218605
536.8	Dyspepsia and other specified disorders of function of stomach	digestive	-0.0305344	0.0125634	0.969927	0.946335	0.994107	0.0150814	6.65578	0.38026	10	FALSE	8142	465537	0.0171889
537	Other disorders of stomach and duodenum	digestive	-0.00978531	0.013832	0.990262	0.963777	1.01748	0.479292	0	0.637949	11	FALSE	6471	468739	0.0136171
537.1	Lesions of stomach and duodenum	digestive	-0.0401862	0.0424278	0.960611	0.88396	1.04391	0.343554	14.9617	0.318101	6	FALSE	700	475744	0.00146922
539	Bariatric surgery	digestive	0.0119829	0.00975555	1.01206	0.992888	1.03159	0.219327	14.8868	0.306031	10	FALSE	13505	477938	0.0274803
540	Appendiceal conditions	digestive	0.0255819	0.0189053	1.02591	0.988594	1.06464	0.176004	0	0.83094	11	FALSE	3484	494850	0.00699129
540.1	Appendicitis	digestive	0.0203127	0.0195366	1.02052	0.982182	1.06035	0.298469	0	0.773872	11	FALSE	3263	495256	0.00654539
540.11	Acute appendicitis	digestive	0.0302202	0.0213625	1.03068	0.988418	1.07475	0.157176	24.0368	0.24563	7	FALSE	2761	495743	0.00553857
550	Abdominal hernia	digestive	-0.0114021	0.00523472	0.988663	0.978571	0.998858	0.0293934	0	0.999156	11	FALSE	53218	416306	0.113345
550.1	Inguinal hernia	digestive	0.00123179	0.00811097	1.00123	0.985442	1.01728	0.879292	0	0.658291	11	FALSE	20669	459597	0.0430366
550.2	Diaphragmatic hernia	digestive	-0.0150162	0.00926867	0.985096	0.967362	1.00316	0.10521	0	0.618865	11	FALSE	15175	455084	0.0322695
550.3	Femoral hernia	digestive	-0.0537435	0.0803114	0.947675	0.809652	1.10923	0.503375	20.5535	0.284021	3	FALSE	240	444633	0.00053948
550.4	Umbilical hernia	digestive	0.00532154	0.0108463	1.00534	0.984189	1.02694	0.623687	0	0.872018	11	FALSE	11014	469029	0.0229438
550.5	Ventral hernia	digestive	-0.0373189	0.0129915	0.963369	0.939148	0.988214	0.00407155	0	0.523403	10	FALSE	7431	472504	0.0154833
550.6	Incisional hernia	digestive	-0.027651	0.0157532	0.972728	0.943153	1.00323	0.0792144	0	0.951047	10	FALSE	4882	477748	0.0101154
555	Inflammatory bowel disease and other gastroenteritis and colitis	digestive	-0.0017253	0.0110979	0.998276	0.976797	1.02023	0.876458	7.43647	0.37304	11	FALSE	9797	446051	0.0214918
555.1	Regional enteritis	digestive	0.00313135	0.0139945	1.00314	0.975995	1.03103	0.822947	0	0.820574	10	FALSE	5937	451114	0.0129898
555.2	Ulcerative colitis	digestive	-0.0104319	0.0147581	0.989622	0.961407	1.01867	0.479655	0	0.763048	11	FALSE	5552	449305	0.012206
555.21	Ulcerative colitis (chronic)	digestive	-0.00633044	0.0228993	0.99369	0.950077	1.0393	0.782205	0	0.629127	10	FALSE	2283	453391	0.00501016
556	Ulceration of the lower GI tract	digestive	-0.0143146	0.027852	0.985787	0.933417	1.0411	0.607284	0	0.582114	8	FALSE	1574	451841	0.00347143
556.1	Ulceration of intestine	digestive	-0.0120173	0.0315921	0.988055	0.92873	1.05117	0.703657	0	0.977461	6	FALSE	1260	452552	0.00277648
556.11	Angiodysplasia of intestine (without mention of hemorrhage)	digestive	-0.116825	0.0517904	0.889741	0.803859	0.9848	0.0240884	0	0.511437	4	FALSE	506	428040	0.00118074
557	Intestinal malabsorption (non-celiac)	digestive	0.0646891	0.0254282	1.06683	1.01496	1.12134	0.0109594	0	0.616813	9	FALSE	1779	454691	0.0038973
557.1	Celiac disease	digestive	0.0919443	0.0272571	1.0963	1.03927	1.15646	0.000742924	24.541	0.233405	8	FALSE	1589	455110	0.00347932
558	Noninfectious gastroenteritis	digestive	-0.0299074	0.00921194	0.970535	0.95317	0.988218	0.00116794	53.5672	0.0176482	11	FALSE	15133	426697	0.0342507
559	Ileostomy status	digestive	0.0150559	0.02422	1.01517	0.968105	1.06452	0.534185	0	0.474641	8	FALSE	2000	454498	0.00438118
560	Intestinal obstruction without mention of hernia	digestive	0.0104707	0.0109774	1.01053	0.989016	1.0325	0.340162	0	0.974851	11	FALSE	10312	439959	0.0229018
560.1	Paralytic ileus	digestive	0.0143605	0.0199289	1.01446	0.975603	1.05487	0.471164	4.11041	0.395004	7	FALSE	2994	449204	0.00662099
560.2	Impaction of intestine	digestive	0.0340761	0.0354968	1.03466	0.965126	1.10921	0.337067	0	0.758076	9	FALSE	1003	453726	0.00220571
560.3	Peritoneal or intestinal adhesions	digestive	0.0496547	0.0390627	1.05091	0.973452	1.13453	0.203674	0	0.553729	5	FALSE	833	438148	0.00189758
560.4	Other intestinal obstruction	digestive	0.0149219	0.0137341	1.01503	0.988075	1.04273	0.277264	0	0.847722	10	FALSE	6492	447629	0.0142957
561	Symptoms involving digestive system	digestive	-0.0171636	0.00574472	0.982983	0.971977	0.994113	0.00281072	0	0.968758	11	FALSE	43991	389597	0.101458
562	Diverticulosis and diverticulitis	digestive	-0.031799	0.00596181	0.968701	0.957448	0.980087	9.61895e-08	8.60116	0.362129	11	TRUE	43500	382503	0.102112
562.1	Diverticulosis	digestive	-0.0247069	0.00639803	0.975596	0.963438	0.987907	0.000112626	0	0.777262	11	FALSE	37453	387038	0.0882304
562.2	Diverticulitis	digestive	-0.0678395	0.0118945	0.93441	0.912879	0.95645	1.17416e-08	17.9526	0.272666	11	TRUE	9096	443036	0.020118
564	Functional digestive disorders	digestive	-0.00386819	0.0073022	0.996139	0.981984	1.0105	0.5963	0	0.526906	11	FALSE	25167	416646	0.056963
564.1	Irritable Bowel Syndrome	digestive	-0.00481152	0.00948032	0.9952	0.976879	1.01386	0.611785	0	0.455527	11	FALSE	14567	438638	0.0321422
564.9	Personal history of diseases of digestive system	digestive	0.00178811	0.0205101	1.00179	0.962317	1.04288	0.930527	0	0.473057	9	FALSE	2892	449957	0.00638623
565	Anal and rectal conditions	digestive	-0.00201019	0.00929542	0.997992	0.979974	1.01634	0.828788	0	0.574881	11	FALSE	14755	453904	0.0314834
565.1	Anal and rectal polyp	digestive	0.00514885	0.0229092	1.00516	0.961027	1.05132	0.822174	47.1774	0.077901	7	FALSE	2489	471141	0.00525516
567	Peritonitis and retroperitoneal infections	digestive	-0.00958607	0.0173731	0.99046	0.957302	1.02477	0.581102	0	0.732867	10	FALSE	3972	476831	0.00826118
568	Other disorders of peritoneum	digestive	0.00898917	0.0213523	1.00903	0.967674	1.05215	0.67376	0	0.800423	7	FALSE	2610	476175	0.0054513
568.1	Peritoneal adhesions (postoperative) (postinfection)	digestive	-0.0269686	0.0265568	0.973392	0.924022	1.0254	0.309865	0	0.585811	7	FALSE	1706	472265	0.00359938
569	Other disorders of intestine	digestive	0.014054	0.0105938	1.01415	0.993313	1.03543	0.184632	0	0.859498	11	FALSE	10711	462859	0.0226176
569.1	Toxic gastroenteritis and colitis	digestive	0.160247	0.104888	1.1738	0.955682	1.4417	0.126564	16.3536	0.30255	3	FALSE	153	476976	0.000320668
569.2	Gastrointestinal complications	digestive	0.0239292	0.0162451	1.02422	0.992121	1.05735	0.140748	0	0.687915	10	FALSE	4312	477221	0.00895473
571	Chronic liver disease and cirrhosis	digestive	-0.033527	0.0066516	0.967029	0.954504	0.979718	4.64448e-07	57.1939	0.00948913	11	TRUE	29669	436525	0.0636409
571.5	Other chronic nonalcoholic liver disease	digestive	-0.0324748	0.00682067	0.968047	0.955192	0.981075	1.92408e-06	57.9273	0.00823954	11	TRUE	28169	438161	0.0604057
571.51	Cirrhosis of liver without mention of alcohol	digestive	-0.0236235	0.010103	0.976653	0.957504	0.996185	0.0193739	35.1344	0.117599	11	FALSE	12305	461611	0.0259645
571.6	Primary biliary cirrhosis	digestive	-0.00124304	0.0441157	0.998758	0.916028	1.08896	0.977521	24.2717	0.243795	7	FALSE	616	474700	0.00129598
571.8	Liver abscess and sequelae of chronic liver disease	digestive	-0.00647677	0.015475	0.993544	0.963862	1.02414	0.675559	0	0.458523	10	FALSE	4938	468092	0.0104391
571.81	Portal hypertension	digestive	0.0075007	0.0200081	1.00753	0.968783	1.04782	0.707747	3.16834	0.410547	10	FALSE	2918	470990	0.00615731
572	Ascites (non malignant)	digestive	0.00667204	0.0141169	1.00669	0.979222	1.03494	0.636479	0	0.782779	10	FALSE	5872	465679	0.0124525
573	Other disorders of liver	digestive	-0.0186081	0.01004	0.981564	0.962437	1.00107	0.0638247	0	0.581422	11	FALSE	12330	459450	0.0261351
573.1	Chronic passive congestion of liver	digestive	0.0176666	0.102806	1.01782	0.832077	1.24503	0.863561	88.5875	0.000156518	3	FALSE	163	423205	0.000385008
573.2	Liver replaced by transplant	digestive	0.0196331	0.0278341	1.01983	0.965682	1.07701	0.480586	33.5839	0.13922	10	FALSE	1469	473774	0.00309105
573.3	Hepatomegaly	digestive	0.0277389	0.0221144	1.02813	0.984517	1.07367	0.20972	0	0.546019	10	FALSE	2549	468226	0.00541448
573.4	Acute and subacute necrosis of liver	digestive	-0.037183	0.0377896	0.9635	0.894716	1.03757	0.325142	0	0.684412	7	FALSE	820	473057	0.00173041
573.5	Jaundice (not of newborn)	digestive	0.0263696	0.0224783	1.02672	0.982468	1.07297	0.240751	0	0.514488	10	FALSE	2324	470791	0.00491212
573.6	Nonspecific elevation of levels of transaminase or lactic acid dehydrogenase [LDH]	digestive	-0.0312869	0.0136058	0.969197	0.943694	0.995391	0.0214749	0	0.920478	8	FALSE	6666	441466	0.0148751
573.7	Abnormal results of function study of liver	digestive	-0.0219234	0.00742898	0.978315	0.964174	0.992664	0.0031668	27.5282	0.182384	11	FALSE	24542	435446	0.0533536
573.9	Abnormal serum enzyme levels	digestive	-0.00373932	0.0129199	0.996268	0.971356	1.02182	0.772258	0	0.617017	11	FALSE	7460	460023	0.0159578
574	Cholelithiasis and cholecystitis	digestive	-0.00115211	0.00802533	0.998849	0.98326	1.01468	0.885849	17.4261	0.277739	11	FALSE	20025	465405	0.0412521
574.1	Cholelithiasis	digestive	0.000468278	0.00894053	1.00047	0.98309	1.01815	0.958228	35.6063	0.113918	11	FALSE	15996	468715	0.0330011
574.11	Cholelithiasis with acute cholecystitis	digestive	-0.044627	0.0306143	0.956354	0.900658	1.01549	0.144919	60.8634	0.0178332	7	FALSE	1365	471917	0.00288412
574.12	Cholelithiasis with other cholecystitis	digestive	-0.00843311	0.0222715	0.991602	0.949249	1.03585	0.704947	0	0.509965	8	FALSE	2527	482265	0.00521254
574.2	Calculus of bile duct	digestive	-0.00838592	0.0214299	0.991649	0.950861	1.03419	0.695561	44.8187	0.0529391	11	FALSE	2693	484347	0.00552932
574.3	Cholecystitis without cholelithiasis	digestive	-0.0275362	0.0156521	0.972839	0.943448	1.00315	0.0785328	53.6639	0.0173848	11	FALSE	5141	480916	0.0105769
575	Other biliary tract disease	digestive	-0.00962803	0.0114397	0.990418	0.968459	1.01288	0.399993	0	0.713369	11	FALSE	9450	471471	0.0196498
575.1	Cholangitis	digestive	0.0444619	0.0314504	1.04547	0.982967	1.11194	0.157445	0	0.932314	7	FALSE	1201	473331	0.00253091
575.2	Obstruction of bile duct	digestive	-0.00665938	0.0278613	0.993363	0.940573	1.04912	0.811091	0	0.815701	10	FALSE	1488	486421	0.00304975
575.6	Cholesterolosis of gallbladder	digestive	-0.0490053	0.0475736	0.952176	0.867406	1.04523	0.302966	0	0.558891	7	FALSE	581	487452	0.00119049
575.7	Other disorders of gallbladder	digestive	-0.0341108	0.021876	0.966464	0.925902	1.0088	0.118931	0	0.744933	9	FALSE	2569	482150	0.00529998
575.8	Other disorders of biliary tract	digestive	-0.00133248	0.0212782	0.998668	0.957876	1.0412	0.950068	0	0.506833	10	FALSE	2581	483534	0.00530944
575.9	Nonspecific abnormal findings on radiological and other examination of biliary tract	digestive	0.00237586	0.0268596	1.00238	0.950974	1.05656	0.929515	6.85543	0.378162	9	FALSE	1812	482788	0.00373917
577	Diseases of pancreas	digestive	-0.0398164	0.0103761	0.960966	0.94162	0.980709	0.000124377	41.0834	0.0749603	11	FALSE	11679	481921	0.0236609
577.1	Acute pancreatitis	digestive	-0.0534197	0.0137991	0.947982	0.922687	0.973971	0.000108277	31.5196	0.176343	8	FALSE	6614	487691	0.0133804
577.2	Chronic pancreatitis	digestive	-0.0770295	0.0215019	0.925863	0.887655	0.965715	0.000340394	18.1002	0.276461	10	FALSE	2684	492333	0.00542204
577.3	Cyst and pseudocyst of pancreas	digestive	-0.0202025	0.0218838	0.98	0.938855	1.02295	0.355918	57.0134	0.0129343	10	FALSE	2533	493256	0.00510903
578	Gastrointestinal hemorrhage	digestive	-0.0179889	0.00580292	0.982172	0.971064	0.993406	0.0019354	5.20714	0.39369	11	FALSE	41654	416960	0.0908258
578.1	Hematemesis	digestive	-0.0318441	0.0233602	0.968658	0.925308	1.01404	0.172826	0	0.745852	9	FALSE	2234	472474	0.00470605
578.2	Blood in stool	digestive	-0.0241492	0.00875393	0.97614	0.959535	0.993033	0.00580377	0	0.778951	11	FALSE	17185	442239	0.0374055
578.8	Hemorrhage of rectum and anus	digestive	-0.017499	0.00972706	0.982653	0.964097	1.00157	0.0720177	39.4975	0.0854766	11	FALSE	13580	450543	0.0292595
578.9	Hemorrhage of gastrointestinal tract	digestive	-0.0120601	0.0104595	0.988012	0.967964	1.00848	0.248902	37.3803	0.100511	11	FALSE	11815	456891	0.0252077
579	Other symptoms involving abdomen and pelvis	digestive	0.0278273	0.0107786	1.02822	1.00672	1.05017	0.0098308	50.0606	0.0290239	11	FALSE	10497	455922	0.0225055
579.2	Splenomegaly	digestive	0.0900181	0.0200482	1.09419	1.05203	1.13804	7.11922e-06	0	0.486953	9	TRUE	2977	470983	0.00628112
579.8	Nonspecific abnormal findings in stool contents	digestive	-0.0377244	0.0145766	0.962978	0.935856	0.990887	0.00965303	0	0.613921	11	FALSE	6040	458720	0.012996
580	Nephritis; nephrosis; renal sclerosis	genitourinary	-0.00268179	0.0132258	0.997322	0.971801	1.02351	0.839315	0	0.750976	11	FALSE	7393	459967	0.0158186
580.1	Glomerulonephritis	genitourinary	0.0196266	0.0251464	1.01982	0.970776	1.07134	0.435102	0	0.672602	11	FALSE	2135	467340	0.00454763
580.11	Proliferative glomerulonephritis	genitourinary	0.0660827	0.0522003	1.06832	0.96442	1.1834	0.205533	0	0.670557	7	FALSE	615	469261	0.00130886
580.12	Non-proliferative glomerulonephritis	genitourinary	0.00344963	0.038877	1.00346	0.929835	1.0829	0.929295	5.54981	0.388948	9	FALSE	888	468877	0.00189031
580.13	Acute glomerulonephritis, NOS	genitourinary	0.0483581	0.0817381	1.04955	0.894182	1.23191	0.554103	0	0.522424	3	FALSE	265	429964	0.000615951
580.14	Chronic glomerulonephritis, NOS	genitourinary	0.0413815	0.0422311	1.04225	0.959455	1.13219	0.327144	0	0.52951	9	FALSE	756	436535	0.00172883
580.2	Nephrotic syndrome without mention of glomerulonephritis	genitourinary	0.0181346	0.0295566	1.0183	0.960986	1.07903	0.53951	0	0.679609	10	FALSE	1491	467975	0.00317595
580.3	Nephritis and nephropathy without mention of glomerulonephritis	genitourinary	-0.0101808	0.0165174	0.989871	0.958338	1.02244	0.537653	0	0.817608	11	FALSE	4673	463511	0.00998112
580.31	Nephritis and nephropathy in diseases classified elsewhere	genitourinary	-0.0115696	0.0211087	0.988497	0.948435	1.03025	0.583626	0	0.879116	9	FALSE	2768	466068	0.00590398
580.32	Nephritis and nephropathy with pathological lesion	genitourinary	-0.00803969	0.0256792	0.991993	0.943301	1.0432	0.754218	13.7494	0.313138	11	FALSE	2003	467035	0.00427044
580.4	Renal sclerosis, NOS	genitourinary	0.0182997	0.0453086	1.01847	0.931924	1.11305	0.686294	59.9079	0.0288708	6	FALSE	617	468268	0.00131589
585	Renal failure	genitourinary	-0.011197	0.00466249	0.988865	0.97987	0.997943	0.0163278	17.6754	0.275336	11	FALSE	75258	390421	0.161609
585.1	Acute renal failure	genitourinary	-0.00932446	0.00630936	0.990719	0.978543	1.00305	0.139441	39.6541	0.0844087	11	FALSE	35203	424003	0.0766606
585.2	Renal failure NOS	genitourinary	4.31548e-05	0.0148034	1.00004	0.971445	1.02948	0.997674	17.8382	0.273768	11	FALSE	5795	460111	0.0124381
585.3	Chronic renal failure [CKD]	genitourinary	-0.013718	0.00540678	0.986376	0.975978	0.996884	0.0111745	0	0.465395	11	FALSE	52829	416185	0.112638
585.31	Renal dialysis	genitourinary	-0.0262362	0.0153091	0.974105	0.945311	1.00378	0.086571	16.5789	0.285903	11	FALSE	5232	465162	0.0111226
585.32	End stage renal disease	genitourinary	-0.0177579	0.0124796	0.982399	0.958661	1.00672	0.154751	0	0.754675	11	FALSE	8116	462012	0.0172634
585.33	Chronic Kidney Disease, Stage III	genitourinary	-0.0147101	0.00662128	0.985398	0.972692	0.998269	0.0263082	21.3032	0.240519	11	FALSE	33614	435540	0.0716481
585.34	Chronic Kidney Disease, Stage IV	genitourinary	-0.0151792	0.0117028	0.984935	0.962601	1.00779	0.194611	0	0.781874	11	FALSE	9454	460409	0.0201208
585.4	Chronic kidney disease, Stage I or II	genitourinary	-0.0143256	0.0117665	0.985776	0.963303	1.00877	0.223415	23.2906	0.221654	11	FALSE	9241	455498	0.0198843
586	Other disorders of the kidney and ureters	genitourinary	0.010195	0.00686637	1.01025	0.996742	1.02393	0.137605	0	0.940262	11	FALSE	29492	427230	0.0645732
586.1	Anatomical abnormatilies of kidney and ureters	genitourinary	0.110993	0.0514841	1.11739	1.01014	1.23602	0.0310942	0	0.827005	4	FALSE	471	469019	0.00100322
586.12	Vesicoureteral reflux	genitourinary	0.135161	0.0571471	1.14472	1.02342	1.28039	0.0180232	0	0.594489	3	FALSE	376	469375	0.000800424
586.2	Cyst of kidney, acquired	genitourinary	0.031077	0.011986	1.03156	1.00761	1.05609	0.00952043	0	0.852188	11	FALSE	8975	452768	0.0194372
586.3	Vascular disorders of kidney/hypertrophy	genitourinary	0.110767	0.0628791	1.11713	0.987604	1.26365	0.0781388	62.6907	0.0451742	4	FALSE	324	431749	0.000749873
586.4	Stricture/obstruction of ureter	genitourinary	-0.00627714	0.0169715	0.993743	0.961231	1.02735	0.711484	18.071	0.27673	10	FALSE	4554	464606	0.00970671
587	Kidney replaced by transpant	genitourinary	-0.0108847	0.0199547	0.989174	0.951234	1.02863	0.585431	41.4454	0.0726543	11	FALSE	3166	467124	0.00673202
588	Disorders resulting from impaired renal function	genitourinary	-0.0109426	0.0135617	0.989117	0.963172	1.01576	0.419739	0	0.499559	11	FALSE	6946	461108	0.0148402
588.1	Renal osteodystrophy	genitourinary	-0.00823943	0.0233748	0.991794	0.947382	1.03829	0.724469	0	0.957474	8	FALSE	2237	466540	0.00477199
588.2	Secondary hyperparathyroidism (of renal origin)	genitourinary	-0.00714252	0.0163118	0.992883	0.961642	1.02514	0.661476	22.4087	0.229999	11	FALSE	4849	464197	0.010338
589	Abnormal results of function study of kidney	genitourinary	-0.00810523	0.0277761	0.991928	0.93937	1.04743	0.770435	30.4139	0.195953	7	FALSE	1672	463951	0.00359089
590	Pyelonephritis	genitourinary	0.0220376	0.0177215	1.02228	0.987384	1.05841	0.213664	0	0.681726	10	FALSE	3823	460282	0.00823736
591	Urinary tract infection	genitourinary	0.028863	0.00566024	1.02928	1.01793	1.04077	3.40978e-07	45.4655	0.0495381	11	TRUE	46705	402622	0.103944
592	Cystitis and urethritis	genitourinary	0.0437712	0.0127242	1.04474	1.01901	1.07113	0.000581743	28.5215	0.173438	11	FALSE	7767	452371	0.0168797
592.1	Cystitis	genitourinary	0.0440775	0.0138165	1.04506	1.01714	1.07375	0.00142169	0	0.506325	10	FALSE	6567	455736	0.014205
592.11	Acute cystitis	genitourinary	0.0460009	0.019656	1.04708	1.0075	1.0882	0.019268	0	0.87093	9	FALSE	3176	461605	0.00683333
592.12	Chronic cystitis	genitourinary	0.00989289	0.0418284	1.00994	0.930448	1.09623	0.813036	43.5627	0.114806	6	FALSE	715	457675	0.00155981
592.13	Chronic interstitial cystitis	genitourinary	-0.0215605	0.0389616	0.97867	0.906718	1.05633	0.580004	0	0.891941	6	FALSE	798	465490	0.00171139
592.2	Urethritis and urethral syndrome	genitourinary	0.0296575	0.0376857	1.0301	0.956758	1.10907	0.431299	0	0.856319	8	FALSE	924	463096	0.00199129
593	Hematuria	genitourinary	0.0196574	0.00648027	1.01985	1.00698	1.03289	0.00241801	48.8702	0.0337207	11	FALSE	33204	422012	0.0729412
593.1	Gross hematuria	genitourinary	0.0431159	0.0114284	1.04406	1.02093	1.06771	0.00016149	55.7462	0.0123362	11	FALSE	10004	451052	0.021698
593.2	Microscopic hematuria	genitourinary	0.0130602	0.0097958	1.01315	0.99388	1.03279	0.182452	24.4399	0.234244	8	FALSE	13946	438484	0.0308247
594	Urinary calculus	genitourinary	-0.0408791	0.00670275	0.959945	0.947417	0.972639	1.06827e-09	0	0.765019	11	TRUE	29764	453313	0.0616134
594.1	Calculus of kidney	genitourinary	-0.0466899	0.00731765	0.954383	0.940793	0.96817	1.76574e-10	0	0.88728	11	TRUE	24652	458636	0.0510089
594.2	Calculus of lower urinary tract	genitourinary	0.0258007	0.0260657	1.02614	0.97503	1.07992	0.322255	44.6186	0.0813909	8	FALSE	1893	486248	0.00387798
594.3	Calculus of ureter	genitourinary	-0.0267141	0.0131349	0.97364	0.948894	0.99903	0.0419691	1.48823	0.424819	10	FALSE	7299	479778	0.0149853
594.8	Renal colic	genitourinary	-0.0120151	0.0334843	0.988057	0.925295	1.05508	0.719723	0	0.646842	7	FALSE	1124	485849	0.00230814
595	Hydronephrosis	genitourinary	-0.00354409	0.0133243	0.996462	0.970776	1.02283	0.790249	0	0.833557	11	FALSE	6854	479161	0.0141024
596	Other disorders of bladder	genitourinary	0.0211637	0.00822097	1.02139	1.00506	1.03798	0.0100428	31.3312	0.148839	11	FALSE	19538	460152	0.0407305
596.1	Bladder neck obstruction	genitourinary	0.0173279	0.0201281	1.01748	0.978121	1.05842	0.389302	56.2217	0.0436399	6	FALSE	3279	442560	0.00735467
596.5	Functional disorders of bladder	genitourinary	0.0207463	0.0104812	1.02096	1.0002	1.04215	0.0477744	56.6868	0.0104276	11	FALSE	11593	473189	0.0239138
597	Other disorders of urethra and urinary tract	genitourinary	0.0163238	0.0167044	1.01646	0.983718	1.05029	0.328463	44.6871	0.0704633	9	FALSE	4408	482166	0.00905926
597.1	Urethral stricture (not specified as infectious)	genitourinary	5.41743e-05	0.020377	1.00005	0.960901	1.0408	0.997879	0	0.88422	7	FALSE	3081	485182	0.00631012
597.2	Urinary complications NEC	genitourinary	0.0512352	0.0412679	1.05257	0.970787	1.14124	0.214411	54.1344	0.0684608	5	FALSE	730	438718	0.00166117
597.8	Urethral hypermobility/ISD	genitourinary	0.0533693	0.0520489	1.05482	0.95252	1.16811	0.305189	2.40028	0.358942	3	FALSE	450	430101	0.00104517
598	Abnormal findings on examination of urine	genitourinary	0.0071096	0.0173302	1.00713	0.9735	1.04193	0.681628	34.2676	0.12448	11	FALSE	4251	483941	0.00870764
598.4	Other cells and casts in urine	genitourinary	0.0387931	0.0568666	1.03956	0.929914	1.16212	0.495127	62.3494	0.10316	2	FALSE	440	425561	0.00103286
599	Other symptoms/disorders or the urinary system	genitourinary	0.0090727	0.0045063	1.00911	1.00024	1.01807	0.0440794	18.107	0.27118	11	FALSE	80051	361666	0.181227
599.1	Urinary obstruction	genitourinary	0.0117533	0.0199593	1.01182	0.973005	1.05219	0.555954	28.6307	0.209777	7	FALSE	3442	455058	0.00750709
599.2	Retention of urine	genitourinary	0.046924	0.00859099	1.04804	1.03054	1.06584	4.70808e-08	31.5731	0.146775	11	TRUE	18366	431966	0.0407832
599.3	Dysuria	genitourinary	0.00995336	0.00932667	1.01	0.991708	1.02864	0.285884	0	0.684633	11	FALSE	14861	433988	0.0331091
599.4	Urinary incontinence	genitourinary	0.0148066	0.00770524	1.01492	0.999705	1.03036	0.0546519	49.2514	0.0321699	11	FALSE	23178	429332	0.051221
599.5	Frequency of urination and polyuria	genitourinary	0.0161198	0.00676783	1.01625	1.00286	1.02982	0.0172269	9.37452	0.354842	11	FALSE	30486	413931	0.0685977
599.6	Oliguria and anuria	genitourinary	0.0687518	0.0486944	1.07117	0.973666	1.17844	0.157978	0	0.849124	5	FALSE	497	432276	0.00114841
599.7	Urethral discharge	genitourinary	0.107701	0.0845835	1.11371	0.943574	1.31453	0.20291	60.8418	0.0777902	3	FALSE	212	403817	0.000524715
599.8	Other symptoms involving urinary system	genitourinary	0.0183999	0.0149181	1.01857	0.989219	1.04879	0.217429	34.0987	0.135069	10	FALSE	5919	446001	0.0130975
599.9	Other abnormality of urination	genitourinary	0.0174355	0.00982	1.01759	0.99819	1.03736	0.0758134	0	0.702547	11	FALSE	13559	434099	0.0302887
600	Hyperplasia of prostate	genitourinary	-0.0104792	0.00500477	0.989576	0.979916	0.99933	0.0362742	0	0.974124	11	FALSE	84879	334877	0.20221
601	Inflammatory diseases of prostate	genitourinary	0.00429168	0.00948064	1.0043	0.985812	1.02314	0.65078	19.3245	0.259469	11	FALSE	15143	406764	0.0358918
601.1	Prostatitis	genitourinary	-0.000132117	0.0127668	0.999868	0.975159	1.0252	0.991743	34.4079	0.132595	10	FALSE	8165	419283	0.0191017
601.11	Acute prostatitis	genitourinary	-0.0184279	0.0280913	0.981741	0.929149	1.03731	0.511824	0	0.979148	6	FALSE	1619	429029	0.00375945
601.12	Chronic prostatitis	genitourinary	-0.000462818	0.0202294	0.999537	0.960682	1.03996	0.981747	0.285177	0.421271	7	FALSE	3188	427687	0.0073989
601.3	Orchitis and epididymitis	genitourinary	0.0119008	0.0167968	1.01197	0.979199	1.04584	0.478623	9.80855	0.353379	9	FALSE	4643	424427	0.0108211
601.4	Balanoposthitis	genitourinary	0.0370764	0.028792	1.03777	0.980831	1.09802	0.197839	0	0.733389	7	FALSE	1587	430317	0.00367443
601.8	Other inflammatory disorders of male genital organs	genitourinary	-0.00235241	0.041116	0.99765	0.920408	1.08138	0.954375	53.5092	0.0564641	6	FALSE	787	424730	0.00184951
602	Other disorders of prostate	genitourinary	-0.0114266	0.0160662	0.988638	0.957992	1.02027	0.476947	0	0.887329	10	FALSE	5267	422779	0.0123048
602.3	Dysplasia of prostate	genitourinary	0.0184094	0.0402828	1.01858	0.941253	1.10226	0.647669	0	0.471359	4	FALSE	812	405129	0.00200029
603	Other disorders of testis	genitourinary	0.0274072	0.0150869	1.02779	0.99784	1.05863	0.0692757	0	0.909238	11	FALSE	5752	420333	0.0134997
603.1	Hydrocele	genitourinary	0.04146	0.0177249	1.04233	1.00674	1.07918	0.0193313	0	0.775741	10	FALSE	4134	422761	0.00968388
603.2	Spermatocele	genitourinary	0.00751999	0.0294359	1.00755	0.951065	1.06739	0.79836	4.47203	0.387987	6	FALSE	1513	427011	0.00353072
604	Disorders of penis	genitourinary	-0.00580241	0.0143829	0.994214	0.966579	1.02264	0.686636	0	0.46035	11	FALSE	6281	419533	0.0147506
604.1	Redundant prepuce and phimosis/BXO	genitourinary	-0.0257825	0.0212155	0.974547	0.934855	1.01592	0.224264	30.8273	0.162113	10	FALSE	2843	426054	0.00662863
604.3	Peyronie's disease	genitourinary	0.000683931	0.0289845	1.00068	0.945421	1.05918	0.981174	39.8507	0.11312	8	FALSE	1545	427994	0.00359688
605	Erectile dysfunction [ED]	genitourinary	0.0231134	0.00481593	1.02338	1.01377	1.03309	1.59168e-06	35.3699	0.115756	11	TRUE	81759	329614	0.198747
608	Other disorders of male genital organs	genitourinary	0.0210976	0.0116703	1.02132	0.998226	1.04495	0.0706369	17.5845	0.276212	11	FALSE	9699	410380	0.0230885
609	Male infertility and abnormal spermatozoa	genitourinary	0.0248174	0.0240796	1.02513	0.977871	1.07467	0.30271	24.154	0.22096	10	FALSE	2229	425989	0.00520529
609.1	Infertility, male	genitourinary	0.0463962	0.034986	1.04749	0.978069	1.12184	0.184794	0	0.484897	7	FALSE	1091	428497	0.00253964
609.11	Azoospermia and oligospermia	genitourinary	0.0751195	0.104148	1.07801	0.878967	1.32213	0.470742	0	0.523814	3	FALSE	138	333999	0.000413004
609.2	Abnormal spermatozoa	genitourinary	0.0105765	0.0346521	1.01063	0.944273	1.08166	0.760199	69.0822	0.0115852	5	FALSE	1131	427785	0.00263688
610	Benign mammary dysplasias	genitourinary	0.0176576	0.0134095	1.01781	0.991413	1.04492	0.187906	0	0.62512	11	FALSE	8231	435758	0.0185387
610.1	Cystic mastopathy	genitourinary	0.0285462	0.0158122	1.02896	0.997558	1.06135	0.0710243	14.936	0.305579	10	FALSE	5895	438305	0.013271
610.2	Fibroadenosis of breast	genitourinary	0.0588829	0.0508908	1.06065	0.959962	1.1719	0.247255	0	0.658807	5	FALSE	515	422781	0.00121664
610.3	Fibrosclerosis of breast	genitourinary	-0.0602043	0.0575053	0.941572	0.841211	1.05391	0.29513	0	0.949865	4	FALSE	405	403334	0.00100312
610.4	Benign neoplasm of breast	genitourinary	-0.00184814	0.0295198	0.998154	0.942041	1.05761	0.95008	0	0.709333	10	FALSE	1393	441307	0.0031466
610.8	Other specified benign mammary dysplasias	genitourinary	-0.0320031	0.0377073	0.968504	0.899507	1.04279	0.396034	0	0.725312	8	FALSE	887	442497	0.00200052
611	Abnormal findings on mammogram or breast exam	genitourinary	0.0100071	0.00847649	1.01006	0.993415	1.02698	0.237774	26.0638	0.195772	11	FALSE	21776	457871	0.0454001
611.1	Abnormal mammogram	genitourinary	0.0153915	0.0110778	1.01551	0.993699	1.0378	0.16471	0	0.637746	11	FALSE	12019	466579	0.0251129
611.11	Mammographic microcalcification	genitourinary	0.0179421	0.0283331	1.0181	0.963108	1.07624	0.526566	0	0.805437	6	FALSE	1473	475374	0.00308904
611.3	Lump or mass in breast	genitourinary	0.00868934	0.0109315	1.00873	0.987345	1.03057	0.426678	56.7827	0.0233745	8	FALSE	11715	456244	0.0250342
612	Breast conditions, congenital or relating to hormones	genitourinary	-0.0339863	0.015382	0.966585	0.937879	0.996169	0.0271407	16.4217	0.287417	11	FALSE	5248	469749	0.0110485
612.1	Galactorrhea	genitourinary	-0.0729098	0.0577719	0.929685	0.830157	1.04114	0.206938	0	0.79298	7	FALSE	399	440125	0.00090574
612.2	Hypertrophy of breast (Gynecomastia)	genitourinary	-0.026958	0.0164317	0.973402	0.942553	1.00526	0.100878	24.484	0.217972	10	FALSE	4614	470664	0.009708
612.3	Congenital anomalies of breast	genitourinary	-0.0182751	0.133424	0.981891	0.755949	1.27536	0.891054	0	0.904101	2	FALSE	115	464833	0.000247339
613	Other nonmalignant breast conditions	genitourinary	0.00655405	0.011228	1.00658	0.984666	1.02897	0.559405	7.78881	0.369747	11	FALSE	10742	475975	0.0220703
613.1	Inflammatory disease of breast	genitourinary	-0.0101465	0.0353432	0.989905	0.923654	1.06091	0.774046	34.4438	0.165184	7	FALSE	932	487871	0.0019067
613.5	Mastodynia	genitourinary	0.00078684	0.0184877	1.00079	0.965173	1.03772	0.966052	50.8943	0.0315551	10	FALSE	3590	483397	0.00737186
613.7	Other signs and symptoms in breast	genitourinary	0.0150368	0.0229551	1.01515	0.97049	1.06187	0.512435	4.79332	0.396541	10	FALSE	2385	485617	0.00488728
613.8	Other specified disorders of breast	genitourinary	0.0143459	0.0222193	1.01445	0.971219	1.0596	0.518506	0	0.884786	10	FALSE	2660	485159	0.00545284
613.9	Breast disorder NOS	genitourinary	0.074937	0.0442856	1.07782	0.988209	1.17555	0.090621	0	0.52058	5	FALSE	703	446010	0.00157372
614	Inflammatory diseases of female pelvic organs	genitourinary	0.00533786	0.0106122	1.00535	0.984657	1.02648	0.61497	37.2782	0.101263	11	FALSE	12411	437949	0.027558
614.1	Pelvic peritoneal adhesions, female (postoperative) (postinfection)	genitourinary	-0.130678	0.0519931	0.8775	0.792484	0.971636	0.0119582	57.0275	0.0401409	6	FALSE	424	437706	0.000967749
614.3	Pelvic inflammatory disease (PID)	genitourinary	-0.0373161	0.0361364	0.963372	0.8975	1.03408	0.301769	0	0.841945	9	FALSE	879	451428	0.00194337
614.32	Chronic inflammatory pelvic disease	genitourinary	-0.00623764	0.064182	0.993782	0.876313	1.127	0.922578	0	0.950877	4	FALSE	334	452311	0.000737885
614.33	Pelvic inflammatory disease, NOS	genitourinary	-0.0593075	0.0558491	0.942417	0.844703	1.05143	0.28827	28.3031	0.222596	6	FALSE	390	452148	0.000861806
614.4	Inflammatory diseases of uterus, except cervix	genitourinary	0.0682786	0.1451	1.07066	0.805645	1.42286	0.637953	61.2697	0.108088	2	FALSE	114	425050	0.000268132
614.5	Inflammatory disease of cervix, vagina, and vulva	genitourinary	0.013048	0.0113063	1.01313	0.990929	1.03584	0.248484	26.0844	0.195582	11	FALSE	10868	439646	0.0241236
614.51	Cervicitis and endocervicitis	genitourinary	-0.0323492	0.0381722	0.968168	0.898377	1.04338	0.396742	0	0.708051	7	FALSE	832	450635	0.00184288
614.52	Vaginitis and vulvovaginitis	genitourinary	0.0156226	0.0123899	1.01575	0.991376	1.04071	0.20734	0	0.497299	11	FALSE	8900	441731	0.0197501
614.53	Cyst or abscess of Bartholin's gland	genitourinary	0.0141145	0.0550241	1.01421	0.910528	1.12971	0.797553	0	0.457681	8	FALSE	421	452363	0.000929803
614.54	Abscess or ulceration of vulva	genitourinary	0.00359766	0.0620043	1.0036	0.88876	1.13329	0.95373	0	0.5725	6	FALSE	320	452288	0.000707014
615	Endometriosis	genitourinary	0.0112558	0.0227875	1.01132	0.967145	1.05751	0.621345	0	0.850641	10	FALSE	2358	450224	0.00521011
618	Genital prolapse	genitourinary	0.0313573	0.0167822	1.03185	0.998466	1.06636	0.0616942	0	0.769715	10	FALSE	4395	458304	0.00949862
618.1	Prolapse of vaginal walls	genitourinary	0.0384059	0.0193279	1.03915	1.00052	1.07927	0.0469147	0	0.54209	10	FALSE	3249	459050	0.00702792
618.2	Uterine/Uterovaginal prolapse	genitourinary	0.0249325	0.0278325	1.02525	0.970816	1.08273	0.370357	0	0.722377	8	FALSE	1566	460671	0.00338787
618.5	Prolapse of vaginal vault after hysterectomy	genitourinary	0.0286973	0.0430168	1.02911	0.945904	1.11964	0.504696	33.0397	0.201122	5	FALSE	645	453027	0.00142173
618.6	Vaginal enterocele, congenital or acquired	genitourinary	0.0146477	0.0591554	1.01476	0.903667	1.1395	0.804433	18.2226	0.294395	3	FALSE	345	433441	0.000795323
619	Noninflammatory female genital disorders	genitourinary	-0.0139427	0.0106245	0.986154	0.965831	1.0069	0.189415	52.9553	0.019375	11	FALSE	11806	438467	0.0262196
619.1	Noninflammatory disorders of ovary, fallopian tube, and broad ligament	genitourinary	0.0355526	0.0364693	1.03619	0.964712	1.11297	0.329627	15.6113	0.303439	9	FALSE	873	448877	0.00194108
619.2	Disorders of uterus, NEC	genitourinary	-0.0180842	0.0235152	0.982078	0.937843	1.0284	0.441868	36.1447	0.140272	8	FALSE	2258	445694	0.00504072
619.3	Noninflammatory disorders of cervix	genitourinary	0.0426126	0.0377219	1.04353	0.969165	1.12361	0.258623	0	0.983002	7	FALSE	854	449098	0.00189798
619.4	Noninflammatory disorders of vagina	genitourinary	-0.00306148	0.018487	0.996943	0.961467	1.03373	0.868471	58.5246	0.00988138	10	FALSE	3533	446360	0.00785298
619.5	Noninflammatory disorders of vulva and perineum	genitourinary	-0.0382526	0.038153	0.96247	0.893123	1.0372	0.316049	5.01944	0.391405	8	FALSE	847	449375	0.00188129
620	Dysplasia of female genital organs	genitourinary	-0.0264961	0.0460942	0.973852	0.889728	1.06593	0.56541	31.4527	0.176878	8	FALSE	601	459092	0.00130739
620.1	Dysplasia of cervix	genitourinary	-0.0875079	0.0714038	0.916212	0.796557	1.05384	0.220373	15.7783	0.313994	5	FALSE	267	459477	0.000580758
621	Endometrial hyperplasia	genitourinary	-0.00258571	0.0383822	0.997418	0.925137	1.07535	0.946289	47.1958	0.0777924	7	FALSE	839	459291	0.0018234
622	Polyp of female genital organs	genitourinary	0.0554726	0.0222407	1.05704	1.01195	1.10414	0.0126245	0	0.769258	10	FALSE	2444	457955	0.00530844
622.1	Polyp of corpus uteri	genitourinary	0.0402834	0.0287461	1.04111	0.98407	1.10145	0.161109	0	0.710775	10	FALSE	1423	458841	0.0030917
622.2	Mucous polyp of cervix	genitourinary	0.0698462	0.0369481	1.07234	0.997433	1.15288	0.058706	0	0.544226	7	FALSE	915	459223	0.00198853
623	Hypertrophy of female genital organs	genitourinary	0.0113479	0.0482374	1.01141	0.920171	1.1117	0.814014	31.0143	0.180393	8	FALSE	558	459142	0.00121384
624	Symptoms involving female genital tract	genitourinary	-0.018607	0.0199246	0.981565	0.943972	1.02065	0.350371	0	0.833707	7	FALSE	3017	446509	0.00671151
624.1	Dystrophy of female genital tract	genitourinary	-0.0568235	0.0745482	0.944761	0.816331	1.0934	0.445918	0	0.994531	4	FALSE	233	444715	0.000523657
624.2	Atrophy of female genital tract	genitourinary	0.0337419	0.104542	1.03432	0.842689	1.26952	0.746878	0	0.410978	3	FALSE	121	420142	0.000287915
624.9	stress incontinence, female	genitourinary	0.0225718	0.0147004	1.02283	0.993779	1.05273	0.124671	0	0.667374	11	FALSE	5873	443561	0.0130675
625	Pain and other symptoms associated with female genital organs	genitourinary	-0.0284312	0.0119039	0.971969	0.949554	0.994913	0.0169223	24.6395	0.208989	11	FALSE	9109	440244	0.0202714
625.1	Dyspareunia	genitourinary	-0.00524607	0.0254165	0.994768	0.946427	1.04558	0.836475	0	0.808167	7	FALSE	1891	440956	0.0042701
626	Disorders of menstruation and other abnormal bleeding from female genital tract	genitourinary	0.000942827	0.00839508	1.00094	0.984608	1.01755	0.91058	38.9585	0.0891995	11	FALSE	24978	414046	0.0568944
626.1	Irregular menstrual cycle/bleeding	genitourinary	0.00280593	0.00907689	1.00281	0.985127	1.02081	0.757223	41.2671	0.0737853	11	FALSE	19526	417187	0.0447113
626.11	Absent or infrequent menstruation	genitourinary	-0.0234961	0.0180042	0.976778	0.942911	1.01186	0.191881	46.1229	0.0462095	11	FALSE	3950	428552	0.00913291
626.12	Excessive or frequent menstruation	genitourinary	0.0253239	0.0134639	1.02565	0.998936	1.05307	0.0599905	25.0928	0.204764	11	FALSE	7314	425813	0.0168865
626.13	Irregular menstrual cycle	genitourinary	-0.0204111	0.0148004	0.979796	0.951782	1.00863	0.167868	26.6011	0.190834	11	FALSE	5977	426429	0.0138227
626.14	Irregular menstrual bleeding	genitourinary	0.0388451	0.0281558	1.03961	0.983794	1.09859	0.167695	0	0.651477	10	FALSE	1550	430358	0.00358873
626.15	Infertility, female, associated with anovulation	genitourinary	0.0763008	0.0667875	1.07929	0.946864	1.23023	0.25327	0	0.761046	4	FALSE	334	432365	0.000771899
626.2	Dysmenorrhea	genitourinary	-0.0150739	0.0186974	0.985039	0.949595	1.02181	0.420124	0	0.568497	10	FALSE	3736	428063	0.00865217
626.4	Premenstrual tension syndromes	genitourinary	0.0545078	0.0389794	1.05602	0.978348	1.13986	0.162	57.4302	0.0384478	6	FALSE	828	431935	0.00191329
626.8	Infertility, female	genitourinary	0.00764201	0.0235169	1.00767	0.962279	1.0552	0.745213	0	0.490032	10	FALSE	2299	431007	0.00530572
627	Menopausal and postmenopausal disorders	genitourinary	-0.00295868	0.00884239	0.997046	0.979915	1.01448	0.737926	0	0.446248	11	FALSE	24218	414474	0.055205
627.1	Postmenopausal bleeding	genitourinary	-0.0184139	0.0179089	0.981755	0.947892	1.01683	0.303858	33.4384	0.140401	10	FALSE	4185	430089	0.00963677
627.2	Symptomatic menopause	genitourinary	-0.00590283	0.0103871	0.994115	0.974081	1.01456	0.569841	0	0.628828	11	FALSE	15548	420234	0.0356784
627.21	Symptomatic artificial menopause	genitourinary	-0.0509112	0.0376574	0.950363	0.882745	1.02316	0.176389	0	0.648169	6	FALSE	842	412660	0.00203627
627.22	Need for Hormone replacement therapy (postmenopausal)	genitourinary	-0.03418	0.0255967	0.966398	0.919111	1.01612	0.181768	45.7232	0.0867083	7	FALSE	2212	430593	0.00511085
627.3	Postmenopausal atrophic vaginitis	genitourinary	-0.00919718	0.0167557	0.990845	0.958834	1.02393	0.583076	0	0.546303	10	FALSE	4928	428063	0.0113813
627.4	Premenopausal menorrhagia	genitourinary	0.0254441	0.0414152	1.02577	0.945796	1.11251	0.538973	60.5398	0.0187193	7	FALSE	744	431139	0.00172269
627.5	Premature menopause and other ovarian failure	genitourinary	0.0192603	0.0404574	1.01945	0.941732	1.10358	0.63403	27.1325	0.202902	9	FALSE	769	431290	0.00177985
628	Ovarian cyst	genitourinary	-0.0309057	0.014432	0.969567	0.942526	0.997384	0.0322359	43.6837	0.0592066	11	FALSE	6125	426168	0.0141686
634	Miscarriage; stillbirth	pregnancy complications	-0.00394527	0.0223842	0.996062	0.953308	1.04073	0.860096	0.373361	0.434167	10	FALSE	2332	458329	0.00506229
634.1	Missed abortion/Hydatidiform mole	pregnancy complications	0.0444978	0.0353343	1.0455	0.975548	1.12047	0.207908	29.514	0.182657	9	FALSE	938	459445	0.00203743
634.3	Ectopic pregnancy	pregnancy complications	-0.162131	0.0689298	0.85033	0.742873	0.973331	0.018667	41.393	0.129279	6	FALSE	281	452314	0.000620864
635	Hemorrhage during pregnancy; childbirth and postpartum	pregnancy complications	-0.0348186	0.0293899	0.965781	0.911721	1.02305	0.236131	7.28154	0.374618	9	FALSE	1313	458959	0.00285266
635.2	Antepartum hemorrhage, abruptio placentae, and placenta previa	pregnancy complications	-0.0467136	0.0334278	0.954361	0.893838	1.01898	0.16228	43.7413	0.0869139	8	FALSE	1025	459342	0.00222648
635.3	Placenta previa and abruptio placenta	pregnancy complications	0.0388275	0.0706883	1.03959	0.905092	1.19408	0.582815	0	0.975787	3	FALSE	232	412780	0.000561727
636	Early or threatened labor; hemorrhage in early pregnancy	pregnancy complications	-0.0387705	0.0161085	0.961971	0.932074	0.992827	0.0160914	42.4734	0.0746765	10	FALSE	4490	455549	0.00976004
636.1	Threatened premature labor	pregnancy complications	-0.0972729	0.0320326	0.907308	0.852096	0.966098	0.00239197	0	0.940761	6	FALSE	1079	458750	0.00234652
636.2	Early onset of delivery	pregnancy complications	-0.0851694	0.0379743	0.918357	0.852487	0.989316	0.0249086	0	0.403265	4	FALSE	774	436328	0.00177075
636.3	Hemorrhage in early pregnancy	pregnancy complications	-0.0268835	0.0272701	0.973475	0.92281	1.02692	0.324219	14.7599	0.310845	9	FALSE	1524	458362	0.00331386
636.8	Cervical incompetence	pregnancy complications	0.00840953	0.0637477	1.00844	0.89	1.14265	0.895049	3.01026	0.389465	5	FALSE	303	460176	0.00065801
637	Short gestation; low birth weight; and fetal growth retardation	pregnancy complications	-0.0205927	0.0399937	0.979618	0.905762	1.0595	0.606624	0	0.533887	4	FALSE	748	494053	0.00151172
642	Hypertension complicating pregnancy, childbirth, and the puerperium	pregnancy complications	-0.0139045	0.022387	0.986192	0.943855	1.03043	0.534536	0	0.625146	10	FALSE	2231	461958	0.00480623
642.1	Preeclampsia and eclampsia	pregnancy complications	-0.0775519	0.0344969	0.925379	0.86488	0.99011	0.0245709	13.4973	0.328201	6	FALSE	933	462951	0.00201128
643	Excessive vomiting in pregnancy	pregnancy complications	0.0204157	0.0428905	1.02063	0.938335	1.11013	0.634077	6.81351	0.377599	8	FALSE	618	463724	0.00133092
643.1	Hyperemesis gravidarum	pregnancy complications	0.0895957	0.0622751	1.09373	0.96806	1.23572	0.150233	44.0015	0.111938	6	FALSE	311	464112	0.000669648
644	Anemia during pregnancy	pregnancy complications	-0.0886822	0.0352027	0.915136	0.854125	0.980506	0.0117626	60.7304	0.0260189	6	FALSE	953	458007	0.00207643
646	Other complications of pregnancy NEC	pregnancy complications	0.0176066	0.0219481	1.01776	0.974909	1.0625	0.422441	0	0.679083	10	FALSE	2540	460189	0.00548917
647	Infectious and parasitic complications affecting pregnancy	pregnancy complications	-0.0404922	0.0371321	0.960317	0.89291	1.03281	0.275497	32.9367	0.176594	7	FALSE	836	454855	0.00183458
647.1	Infections of genitourinary tract during pregnancy	pregnancy complications	0.0475311	0.0411614	1.04868	0.967399	1.13679	0.248194	0	0.702651	6	FALSE	654	457744	0.00142671
647.3	Major puerperal infection	pregnancy complications	-0.419063	0.138535	0.657663	0.501282	0.862829	0.00248667	59.6885	0.115252	2	FALSE	84	414380	0.000202671
649	Other conditions or status of the mother complicating pregnancy, childbirth, or the puerperium	pregnancy complications	-0.0137149	0.0144173	0.986379	0.958896	1.01465	0.341462	45.2849	0.0580799	10	FALSE	6091	455283	0.0132019
649.1	Diabetes or abnormal glucose tolerance complicating pregnancy	pregnancy complications	-0.00705099	0.0234744	0.992974	0.948323	1.03973	0.763895	0	0.702959	10	FALSE	2081	458570	0.00451752
653	Problems associated with amniotic cavity and membranes	pregnancy complications	-0.0499391	0.0262262	0.951287	0.903624	1.00146	0.0568881	0	0.7567	6	FALSE	1636	458542	0.00355515
654	Other and unspecified complications of birth; puerperium affecting management of mother	pregnancy complications	0.0246067	0.0188057	1.02491	0.987823	1.06339	0.190715	0	0.886669	10	FALSE	3393	459311	0.00733298
654.1	Abnormality of organs and soft tissues of pelvis complicating pregnancy, childbirth, or the puerperium	pregnancy complications	-0.0675265	0.0218958	0.934703	0.895439	0.975689	0.00204242	35.0932	0.137267	9	FALSE	2363	458896	0.00512294
654.2	Rhesus isoimmunization in pregnancy	pregnancy complications	0.0841553	0.0465025	1.0878	0.993036	1.1916	0.0703431	0	0.638374	4	FALSE	563	455344	0.0012349
655	Known or suspected fetal abnormality affecting management of mother	pregnancy complications	-0.0302105	0.0141765	0.970241	0.943654	0.997578	0.0330874	68.6309	0.000730646	10	FALSE	6011	455848	0.0130148
655.1	Abnormality in fetal heart rate or rhythm	pregnancy complications	-0.0818286	0.0268424	0.92143	0.874206	0.971204	0.00230001	53.3915	0.0570551	6	FALSE	1511	430975	0.00349375
656	Other perinatal conditions of fetus or newborn	pregnancy complications	-0.00672293	0.018519	0.9933	0.957893	1.03002	0.716584	0	0.886979	11	FALSE	3779	492575	0.00761352
656.2	Respiratory conditions of fetus and newborn	pregnancy complications	0.0553849	0.0414735	1.05695	0.974431	1.14645	0.181736	48.9007	0.141285	3	FALSE	780	386557	0.00201375
656.26	Transitory tachypnea or apnea of newborn	pregnancy complications	-0.0117857	0.0650775	0.988283	0.869936	1.12273	0.856287	0	0.325115	2	FALSE	282	330299	0.000853044
656.3	Endocrine and metabolic disturbances of fetus and newborn	pregnancy complications	0.00977506	0.0418886	1.00982	0.930228	1.09623	0.815483	0	0.985839	4	FALSE	765	391358	0.00195092
656.4	Hemorrhage of fetus or newborn	pregnancy complications	0.0110837	0.0848744	1.01115	0.856187	1.19415	0.8961	58.7988	0.119252	2	FALSE	158	366375	0.000431066
656.5	Hematological disorders of newborn	pregnancy complications	0.0355349	0.0731187	1.03617	0.897829	1.19584	0.626975	0	0.540547	2	FALSE	221	361428	0.00061109
656.7	Conditions involving the integument and temperature regulation of fetus and newborn	pregnancy complications	-0.0912638	0.0731503	0.912777	0.790859	1.05349	0.21217	41.2041	0.182538	3	FALSE	225	392141	0.000573444
656.8	Perinatal jaundice	pregnancy complications	-0.0451308	0.0507491	0.955872	0.865371	1.05584	0.373847	61.7423	0.105934	2	FALSE	448	386845	0.00115675
657	Infections specific to the perinatal period	pregnancy complications	-0.0103733	0.0760765	0.98968	0.852587	1.14882	0.891542	0	0.546546	3	FALSE	207	393281	0.000526064
669	Complications of labor and delivery NEC	pregnancy complications	-0.0386641	0.0377097	0.962074	0.893531	1.03587	0.305217	14.7135	0.3206	5	FALSE	794	458293	0.00172952
671	Venous/cerebrovascular complications embolism in pregnancy and the puerperium	pregnancy complications	-0.0021244	0.0705781	0.997878	0.868963	1.14592	0.975987	15.8146	0.313767	5	FALSE	266	459196	0.000578938
674	Other complications of the puerperium NEC	pregnancy complications	-0.0347927	0.0519833	0.965806	0.872251	1.06939	0.503301	0	0.442454	7	FALSE	414	458829	0.000901484
681	Superficial cellulitis and abscess	dermatologic	0.0493697	0.00503361	1.05061	1.04029	1.06102	1.03991e-22	0	0.530191	11	TRUE	58011	390806	0.129253
681.1	Cellulitis and abscess of fingers/toes	dermatologic	0.103254	0.0119535	1.10877	1.0831	1.13506	5.72352e-18	0.767436	0.433735	11	TRUE	8951	453670	0.0193485
681.2	Cellulitis and abscess of face/neck	dermatologic	0.0142065	0.0187147	1.01431	0.977777	1.0522	0.447787	38.5124	0.0923351	11	FALSE	3516	464425	0.00751377
681.3	Cellulitis and abscess of arm/hand	dermatologic	0.00982014	0.0145203	1.00987	0.981534	1.03902	0.498846	0	0.970662	11	FALSE	5933	460240	0.012727
681.5	Cellulitis and abscess of leg, except foot	dermatologic	0.0905032	0.00914478	1.09472	1.07528	1.11452	4.30228e-23	48.4634	0.0354251	11	TRUE	15448	449395	0.0332327
681.6	Cellulitis and abscess of foot, toe	dermatologic	0.20969	0.0200967	1.2333	1.18566	1.28284	1.73275e-25	0	0.53144	9	TRUE	3059	466943	0.00650848
681.7	Cellulitis and abscess of trunk	dermatologic	0.0376033	0.0133224	1.03832	1.01156	1.06579	0.00476414	0	0.573822	11	FALSE	7000	458399	0.0150409
686	Other local infections of skin and subcutaneous tissue	dermatologic	0.0625117	0.0133547	1.06451	1.03701	1.09274	2.85649e-06	45.9699	0.0543594	10	TRUE	6788	456952	0.0146375
686.1	Carbuncle and furuncle	dermatologic	0.0164966	0.0169358	1.01663	0.983442	1.05095	0.330024	0	0.733259	10	FALSE	4349	460998	0.00934571
686.2	Impetigo	dermatologic	-0.0217143	0.0382703	0.97852	0.907808	1.05474	0.570447	0	0.881139	8	FALSE	834	469433	0.00177346
686.3	Pilonidal cyst	dermatologic	-0.0368066	0.0306586	0.963863	0.90765	1.02356	0.229933	0	0.435609	9	FALSE	1348	470458	0.00285711
686.4	Pyogenic granuloma	dermatologic	0.0422191	0.0443739	1.04312	0.956235	1.13791	0.341381	45.3501	0.0890283	7	FALSE	652	470392	0.00138416
686.5	Pyoderma	dermatologic	0.0976851	0.0677871	1.10262	0.965436	1.25929	0.149569	0	0.597229	5	FALSE	299	471620	0.000633583
687	Symptoms affecting skin	dermatologic	0.00256148	0.00844997	1.00256	0.986097	1.01931	0.761787	0	0.476528	9	FALSE	19156	431910	0.0424683
687.1	Rash and other nonspecific skin eruption	dermatologic	0.00250925	0.00610023	1.00251	0.990598	1.01457	0.680825	10.1468	0.347536	11	FALSE	37257	386375	0.0879466
687.3	Changes in skin texture	dermatologic	-0.0419854	0.0582308	0.958884	0.85546	1.07481	0.470899	0	0.902155	5	FALSE	400	455243	0.00087788
687.4	Disturbance of skin sensation	dermatologic	0.00195658	0.00623045	1.00196	0.989798	1.01427	0.753495	0	0.955581	11	FALSE	35757	398229	0.0823921
689	Disorder of skin and subcutaneous tissue NOS	dermatologic	0.0274001	0.00697856	1.02778	1.01382	1.04193	8.62545e-05	23.0644	0.22379	11	FALSE	29706	422046	0.0657573
690	Erythematosquamous dermatosis	dermatologic	-0.00985082	0.00877195	0.990198	0.973319	1.00737	0.261441	0	0.535358	11	FALSE	17574	441034	0.0383203
690.1	Seborrheic dermatitis	dermatologic	-0.010054	0.00880732	0.989996	0.973054	1.00723	0.25364	0.749848	0.43389	11	FALSE	17422	441519	0.0379613
691	Congenital anomalies of skin	dermatologic	0.0637102	0.0246074	1.06578	1.0156	1.11845	0.00962353	24.4463	0.226123	9	FALSE	2045	465832	0.00437081
691.1	Ichthyosis congenita	dermatologic	0.100966	0.0824735	1.10624	0.941125	1.30032	0.220866	26.3487	0.245862	5	FALSE	203	429458	0.000472466
691.3	Congenital pigmentary anomalies of skin	dermatologic	-0.0465006	0.0944708	0.954564	0.793216	1.14873	0.622562	0	0.876062	3	FALSE	153	412351	0.000370905
694	Dyschromia and Vitiligo	dermatologic	0.015864	0.00958033	1.01599	0.997091	1.03525	0.0977437	19.9847	0.253132	11	FALSE	14476	444688	0.0315269
694.1	Vitiligo	dermatologic	0.033866	0.0317689	1.03445	0.972	1.1009	0.286418	0	0.744793	9	FALSE	1273	468703	0.00270865
694.2	Other dyschromia	dermatologic	0.0145702	0.0101583	1.01468	0.994675	1.03508	0.151483	4.11581	0.403674	11	FALSE	12826	446624	0.027916
694.3	Vascular disorders of skin	dermatologic	0.052316	0.080603	1.05371	0.899728	1.23404	0.516301	0	0.595181	2	FALSE	251	435863	0.000575538
695	Erythematous conditions	dermatologic	0.00831189	0.00712098	1.00835	0.994371	1.02252	0.243114	14.5084	0.305843	11	FALSE	26520	432968	0.0577164
695.1	Toxic erythema	dermatologic	0.158893	0.0700012	1.17221	1.02193	1.34459	0.0232161	0	0.738966	4	FALSE	314	469770	0.000667966
695.2	Bullous dermatoses	dermatologic	0.0281374	0.0410586	1.02854	0.94901	1.11473	0.493156	45.1907	0.0900267	7	FALSE	774	469091	0.00164728
695.21	Dermatitis herpetiformis	dermatologic	-0.00167599	0.0895493	0.998325	0.837621	1.18986	0.985068	0	0.649039	2	FALSE	211	431036	0.000489279
695.22	Pemphigus and pemphigoid	dermatologic	-0.00515023	0.0570085	0.994863	0.889688	1.11247	0.928016	10.7785	0.346673	6	FALSE	415	469914	0.000882361
695.3	Rosacea	dermatologic	0.0150361	0.0112505	1.01515	0.99301	1.03778	0.181393	11.0843	0.340704	10	FALSE	10241	458229	0.0218605
695.4	Lupus (localized and systemic)	dermatologic	0.0342023	0.017798	1.03479	0.999319	1.07153	0.0546443	0	0.456073	10	FALSE	3668	466211	0.00780627
695.41	Cutaneous lupus erythematosus	dermatologic	0.0125959	0.0316005	1.01268	0.951858	1.07738	0.690189	0	0.883458	9	FALSE	1210	468131	0.00257808
695.42	Systemic lupus erythematosus	dermatologic	0.0492247	0.0190802	1.05046	1.0119	1.09048	0.00988356	23.6981	0.225099	10	FALSE	3157	466673	0.00671945
695.7	Prurigo and Lichen	dermatologic	-0.0169378	0.0140289	0.983205	0.956539	1.01061	0.227296	28.3397	0.175067	11	FALSE	6583	458307	0.0141603
695.8	Other specified erythematous conditions	dermatologic	-0.028643	0.0176009	0.971763	0.938812	1.00587	0.10366	48.3262	0.042573	10	FALSE	4079	461853	0.0087545
695.81	Erythema nodosum	dermatologic	-0.0454651	0.0754335	0.955553	0.824225	1.10781	0.546697	15.3951	0.316377	5	FALSE	237	470096	0.000503898
695.9	Unspecified erythematous condition	dermatologic	0.0690937	0.0373412	1.07154	0.995915	1.1529	0.0642649	28.9202	0.228749	5	FALSE	901	466250	0.00192871
696	Psoriasis and related disorders	dermatologic	0.0022807	0.00990422	1.00228	0.983015	1.02193	0.817878	15.0283	0.30084	11	FALSE	13115	452093	0.0281917
696.2	Parapsoriasis	dermatologic	-0.088555	0.0901529	0.915253	0.767013	1.09214	0.325964	0	0.909209	3	FALSE	177	429480	0.000411957
696.3	Pityriasis	dermatologic	-0.0388613	0.0626323	0.961884	0.850766	1.08752	0.53495	44.8195	0.123303	5	FALSE	372	469225	0.000792169
696.4	Psoriasis	dermatologic	0.00443392	0.0101055	1.00444	0.984745	1.02454	0.660832	12.3093	0.326942	11	FALSE	12584	453364	0.0270073
696.41	Psoriasis vulgaris	dermatologic	0.0031037	0.0104851	1.00311	0.982705	1.02394	0.767223	9.85108	0.350337	11	FALSE	11724	454018	0.0251727
696.42	Psoriatic arthropathy	dermatologic	0.00363926	0.020975	1.00365	0.963222	1.04577	0.862255	40.8932	0.084895	10	FALSE	2795	464504	0.00598118
697	Sarcoidosis	dermatologic	0.036115	0.0208065	1.03678	0.995346	1.07993	0.0826064	0	0.455794	10	FALSE	2812	467953	0.00597326
698	Pruritus and related conditions	dermatologic	-0.0163624	0.0109745	0.983771	0.962836	1.00516	0.135977	8.69123	0.361282	11	FALSE	10541	468709	0.0219948
700	Corns and callosities	dermatologic	0.141771	0.00814997	1.15231	1.13405	1.17087	8.96767e-68	75.3976	1.30317e-05	11	TRUE	21073	445783	0.0451381
701	Other hypertrophic and atrophic conditions of skin	dermatologic	0.0462129	0.0106415	1.0473	1.02568	1.06937	1.40739e-05	0	0.833245	7	TRUE	11364	166364	0.0639404
701.1	Keratoderma, acquired	dermatologic	0.118995	0.012719	1.12636	1.09863	1.1548	8.30308e-21	42.6542	0.0939646	8	TRUE	8285	458853	0.0177357
701.2	Scar conditions and fibrosis of skin	dermatologic	0.0275353	0.0135734	1.02792	1.00093	1.05563	0.0424967	13.0739	0.31962	11	FALSE	6675	464398	0.0141698
701.3	Circumscribed scleroderma	dermatologic	0.0509669	0.0319962	1.05229	0.988324	1.12039	0.111182	0	0.713278	8	FALSE	1208	477400	0.00252399
701.4	Keloid scar	dermatologic	0.00250103	0.0214076	1.0025	0.961311	1.04546	0.906996	0	0.882594	11	FALSE	2740	472853	0.00576123
701.5	Abnormal granulation tissue	dermatologic	0.0189747	0.046368	1.01916	0.930619	1.11612	0.682379	24.2761	0.251884	6	FALSE	586	475716	0.00123031
701.6	Acquired acanthosis nigricans	dermatologic	-0.04697	0.0475071	0.954116	0.869287	1.04722	0.322813	0	0.535031	9	FALSE	509	477133	0.00106565
702	Degenerative skin conditions and other dermatoses	dermatologic	0.0210019	0.00494902	1.02122	1.01137	1.03118	2.1991e-05	3.45186	0.409706	11	TRUE	78923	372956	0.174655
702.1	Actinic keratosis	dermatologic	0.0129185	0.00594103	1.013	1.00128	1.02487	0.0296713	36.1581	0.12904	9	FALSE	49281	415567	0.106015
702.2	Seborrheic keratosis	dermatologic	0.0315565	0.00561881	1.03206	1.02076	1.04349	1.95161e-08	26.722	0.189727	11	TRUE	52305	403066	0.114862
702.4	Degenerative skin disorders	dermatologic	-0.00705333	0.0945482	0.992971	0.825006	1.19513	0.940533	0	0.533482	2	FALSE	170	409876	0.000414588
703	Diseases of nail, NOS	dermatologic	0.0719926	0.00730614	1.07465	1.05937	1.09015	6.60592e-23	0	0.47433	11	TRUE	26881	440527	0.0575108
703.1	Ingrowing nail	dermatologic	0.0314126	0.00898528	1.03191	1.0139	1.05024	0.000472279	24.434	0.21091	11	FALSE	16714	455929	0.0353628
704	Diseases of hair and hair follicles	dermatologic	0.0209253	0.00916203	1.02115	1.00297	1.03965	0.0223767	28.1491	0.176778	11	FALSE	15326	453943	0.0326593
704.1	Alopecia	dermatologic	-0.0145666	0.0156388	0.985539	0.955789	1.01621	0.351627	49.8641	0.0297696	11	FALSE	5019	474460	0.0104676
704.11	Alopecia Areata	dermatologic	-0.0490892	0.0343564	0.952096	0.890096	1.01842	0.153055	30.8244	0.18192	8	FALSE	1084	479594	0.00225515
704.12	Telogen effluvium	dermatologic	-0.115533	0.0798606	0.890891	0.761811	1.04184	0.147986	0	0.430958	4	FALSE	207	475989	0.000434695
704.2	Hirsutism	dermatologic	-0.00453925	0.0302047	0.995471	0.93825	1.05618	0.880541	29.5807	0.172789	10	FALSE	1297	479806	0.00269589
704.8	Other specified diseases of hair and hair follicles	dermatologic	0.0361147	0.0126732	1.03677	1.01134	1.06285	0.0043761	0	0.752213	11	FALSE	7989	462610	0.0169762
705	Disorders of sweat glands	dermatologic	0.0546785	0.017389	1.0562	1.02081	1.09282	0.00166409	0	0.473373	11	FALSE	4071	466927	0.00864335
705.1	Dyshidrosis	dermatologic	0.0526207	0.0303978	1.05403	0.993066	1.11874	0.0834392	43.577	0.0772271	9	FALSE	1370	471057	0.00289992
705.3	Hidradenitis	dermatologic	0.0515414	0.0268083	1.05289	0.998999	1.10969	0.0545309	0	0.759331	9	FALSE	1718	471926	0.0036272
705.8	Hyperhidrosis	dermatologic	0.0173826	0.0198179	1.01753	0.978769	1.05784	0.380425	15.2181	0.302989	10	FALSE	3146	467466	0.00668491
706	Diseases of sebaceous glands	dermatologic	0.0293231	0.00540969	1.02976	1.0189	1.04073	5.94382e-08	73.4602	4.31528e-05	11	TRUE	49465	401797	0.109615
706.1	Acne	dermatologic	0.0220262	0.0112951	1.02227	0.999888	1.04515	0.0511693	55.4657	0.012949	11	FALSE	10036	460656	0.0213218
706.2	Sebaceous cyst	dermatologic	0.0440648	0.00742348	1.04505	1.02995	1.06037	2.92292e-09	16.6538	0.285181	11	TRUE	24600	435795	0.0534324
706.3	Seborrhea	dermatologic	-0.108217	0.0477287	0.897433	0.817288	0.985437	0.02337	35.5647	0.18416	5	FALSE	565	437300	0.00129035
706.8	Other specified diseases of sebaceous glands	dermatologic	0.0247505	0.00979291	1.02506	1.00557	1.04492	0.0114914	44.5651	0.0621281	10	FALSE	14165	444696	0.0308699
707	Chronic ulcer of skin	dermatologic	0.155961	0.00850974	1.16878	1.14945	1.18844	5.00367e-75	19.0864	0.261757	11	TRUE	18196	469972	0.0372741
707.1	Decubitus ulcer	dermatologic	0.11285	0.0146825	1.11946	1.08771	1.15215	1.51824e-14	21.6854	0.243479	10	TRUE	5849	485033	0.0119153
707.2	Chronic ulcer of leg or foot	dermatologic	0.190774	0.0100915	1.21019	1.18648	1.23436	1.05064e-79	37.6069	0.0988501	11	TRUE	12764	478642	0.0259744
707.3	Chronic ulcer of unspecified site	dermatologic	0.156105	0.0188244	1.16895	1.12661	1.21288	1.10719e-16	48.4744	0.0418852	10	TRUE	3527	486634	0.00719559
709	Diffuse diseases of connective tissue	dermatologic	0.0380166	0.0158388	1.03875	1.007	1.0715	0.0163852	21.1895	0.241603	11	FALSE	4690	463906	0.0100086
709.2	Sicca syndrome	dermatologic	0.0279808	0.0254771	1.02838	0.978286	1.08103	0.272086	11.4726	0.337188	10	FALSE	1825	466652	0.0038956
709.3	Systemic sclerosis	dermatologic	-0.0320878	0.0339193	0.968422	0.906134	1.03499	0.344147	45.7779	0.0641063	9	FALSE	1019	468178	0.0021718
709.4	Polymyositis	dermatologic	0.0856174	0.0672445	1.08939	0.954871	1.24286	0.202938	0	0.691694	4	FALSE	321	435156	0.000737123
709.5	Dermatomyositis	dermatologic	0.0735746	0.0601836	1.07635	0.956587	1.2111	0.221518	0	0.426669	6	FALSE	359	463804	0.000773435
709.6	Other specified diffuse diseases of connective tissue	dermatologic	0.111178	0.0450063	1.11759	1.02323	1.22066	0.0135012	0	0.966309	8	FALSE	555	468362	0.00118358
709.7	Unspecified diffuse connective tissue disease	dermatologic	0.0713985	0.0319504	1.07401	1.00882	1.14342	0.0254395	0	0.521438	10	FALSE	1154	467980	0.00245985
710	Osteomyelitis, periostitis, and other infections involving bone	musculoskeletal	0.140742	0.0123519	1.15113	1.12359	1.17934	4.45935e-30	60.9316	0.00611478	10	TRUE	8190	468621	0.0171766
710.1	Osteomyelitis	musculoskeletal	0.153305	0.0127391	1.16568	1.13694	1.19515	2.3487e-33	29.4952	0.173527	10	TRUE	7717	470775	0.0161278
710.11	Acute osteomyelitis	musculoskeletal	0.204382	0.0196735	1.22677	1.18036	1.27499	2.79122e-25	0	0.58311	9	TRUE	3262	475461	0.00681396
710.12	Chronic osteomyelitis	musculoskeletal	0.18217	0.0185033	1.19982	1.15709	1.24413	7.18599e-23	38.8436	0.109085	9	TRUE	3654	475078	0.00763266
710.19	Unspecified osteomyelitis	musculoskeletal	0.157887	0.0151421	1.17103	1.13679	1.20631	1.8665e-25	35.6117	0.123121	10	TRUE	5431	473275	0.0113452
711	Arthropathy associated with infections	musculoskeletal	0.0526942	0.0212547	1.05411	1.0111	1.09895	0.0131685	0	0.982634	10	FALSE	2732	475463	0.00571315
711.1	Pyogenic arthritis	musculoskeletal	0.0836853	0.0261421	1.08729	1.03298	1.14445	0.00136873	0	0.667147	8	FALSE	1809	477321	0.00377559
711.2	Reiter's disease	musculoskeletal	-0.0699565	0.065507	0.932434	0.820085	1.06018	0.285555	0	0.799925	4	FALSE	330	443469	0.00074358
711.3	Behcet's syndrome	musculoskeletal	-0.0882968	0.109169	0.915489	0.739143	1.13391	0.418625	0	0.434985	3	FALSE	119	438090	0.00027156
712	Infective connective tissue disorders	musculoskeletal	0.0736656	0.0417919	1.07645	0.991789	1.16833	0.0779556	31.5494	0.187205	7	FALSE	694	479039	0.00144664
713	Arthropathy associated with other disorders classified elsewhere	musculoskeletal	0.179093	0.0266132	1.19613	1.13534	1.26018	1.70304e-11	49.1673	0.0387525	10	TRUE	1736	477566	0.00362193
713.5	Arthropathy associated with neurological disorders	musculoskeletal	0.279828	0.0319028	1.3229	1.24272	1.40826	1.76676e-18	52.204	0.0329582	9	TRUE	1237	478637	0.00257776
714	Rheumatoid arthritis and other inflammatory polyarthropathies	musculoskeletal	0.00105819	0.00919841	1.00106	0.983173	1.01927	0.908413	16.7852	0.283914	11	FALSE	14733	461783	0.0309182
714.1	Rheumatoid arthritis	musculoskeletal	0.000306925	0.0107389	1.00031	0.979473	1.02158	0.977199	24.4503	0.210758	11	FALSE	10751	467273	0.0224905
714.2	Juvenile rheumatoid arthritis	musculoskeletal	-0.0109631	0.0457091	0.989097	0.904339	1.0818	0.810451	4.82973	0.37923	5	FALSE	537	473007	0.001134
715	Other inflammatory spondylopathies	musculoskeletal	-0.0140847	0.0129254	0.986014	0.961349	1.01131	0.27585	0	0.503829	11	FALSE	7398	467973	0.0155626
715.1	Sacroiliitis NEC	musculoskeletal	-0.0190712	0.0161394	0.98111	0.95056	1.01264	0.237343	37.3317	0.100869	11	FALSE	4692	471757	0.00984785
715.2	Ankylosing spondylitis	musculoskeletal	-0.0214072	0.0315446	0.97882	0.920136	1.04125	0.497372	18.3302	0.284932	8	FALSE	1281	476909	0.00267885
715.3	Spinal enthesopathy	musculoskeletal	-0.0988887	0.0606095	0.905844	0.804382	1.0201	0.10277	0	0.406524	4	FALSE	361	434651	0.000829862
716	Other arthropathies	musculoskeletal	0.0208617	0.00634663	1.02108	1.00846	1.03386	0.00101244	0	0.598474	11	FALSE	34982	421835	0.0765777
716.1	Unspecified polyarthropathy or polyarthritis	musculoskeletal	-0.0120778	0.0291739	0.987995	0.933086	1.04613	0.678879	1.16385	0.408737	6	FALSE	1422	456940	0.00310235
716.2	Unspecified monoarthritis	musculoskeletal	0.0242876	0.0299474	1.02458	0.966177	1.08652	0.417361	0	0.876976	5	FALSE	1484	476274	0.00310618
716.8	Palindromic rheumatism	musculoskeletal	-0.0516706	0.136596	0.949642	0.726589	1.24117	0.705228	0	0.703608	2	FALSE	91	424814	0.000214166
716.9	Arthropathy NOS	musculoskeletal	0.0211416	0.00710462	1.02137	1.00724	1.03569	0.00292265	0	0.470743	11	FALSE	27124	433591	0.0588737
717	Polymyalgia Rheumatica	musculoskeletal	0.0260299	0.0218346	1.02637	0.983375	1.07125	0.233206	12.7986	0.327817	9	FALSE	2586	496556	0.00518089
720	Spinal stenosis	musculoskeletal	0.0282403	0.00638486	1.02864	1.01585	1.0416	9.73369e-06	0	0.69783	11	TRUE	34444	423470	0.0752194
720.1	Spinal stenosis of lumbar region	musculoskeletal	0.0378991	0.00776653	1.03863	1.02294	1.05456	1.06195e-06	22.0475	0.247072	9	TRUE	22528	437969	0.0489211
721	Spondylosis and allied disorders	musculoskeletal	0.0162153	0.00531989	1.01635	1.00581	1.027	0.00230335	41.8902	0.0698694	11	FALSE	53063	394625	0.118527
721.1	Spondylosis without myelopathy	musculoskeletal	0.0158343	0.00550753	1.01596	1.00505	1.02699	0.00404	29.8418	0.161739	11	FALSE	49014	398478	0.10953
721.2	Spondylosis with myelopathy	musculoskeletal	-0.00248316	0.0159932	0.99752	0.966737	1.02928	0.876613	13.9124	0.311572	11	FALSE	4936	458797	0.0106441
721.8	Other allied disorders of spine	musculoskeletal	0.0779141	0.0400113	1.08103	0.999493	1.16922	0.0514986	0	0.42998	5	FALSE	839	462561	0.00181053
722	Intervertebral disc disorders	musculoskeletal	0.0180372	0.00474506	1.0182	1.00878	1.02771	0.000143957	39.8856	0.082842	11	FALSE	68323	383588	0.151187
722.1	Displacement of intervertebral disc	musculoskeletal	0.0409021	0.00839109	1.04175	1.02476	1.05902	1.09105e-06	12.3076	0.326958	11	TRUE	18448	440271	0.0402163
722.3	Schmorl's nodes	musculoskeletal	0.160455	0.11757	1.17405	0.932415	1.47829	0.172327	0	0.916718	2	FALSE	97	400388	0.000242206
722.6	Degeneration of intervertebral disc	musculoskeletal	0.0153636	0.00543634	1.01548	1.00472	1.02636	0.004712	28.6371	0.172405	11	FALSE	49639	399135	0.11061
722.7	Intervertebral disc disorder with myelopathy	musculoskeletal	0.00583909	0.0199109	1.00586	0.967359	1.04589	0.769323	0	0.552627	10	FALSE	3207	460623	0.00691417
722.8	Postlaminectomy syndrome	musculoskeletal	0.0391582	0.0166717	1.03993	1.0065	1.07448	0.0188352	0	0.912013	10	FALSE	4468	461272	0.00959334
722.9	Other and unspecified disc disorder	musculoskeletal	0.0409356	0.0143024	1.04179	1.01299	1.0714	0.00420783	0	0.811231	10	FALSE	6215	454876	0.0134789
723	Other disorders of cervical region	musculoskeletal	-0.0437069	0.0182351	0.957234	0.923627	0.992065	0.0165366	0	0.471705	11	FALSE	3609	459769	0.00778846
723.1	Torticollis	musculoskeletal	-0.0280603	0.0461517	0.97233	0.888238	1.06438	0.543187	0	0.550063	8	FALSE	599	465079	0.0012863
724	Other and unspecified disorders of back	musculoskeletal	0.00669739	0.0102724	1.00672	0.986654	1.02719	0.514414	0	0.574736	11	FALSE	12267	443084	0.0269397
724.1	Disorders of sacrum	musculoskeletal	0.007027	0.0203313	1.00705	0.967711	1.04799	0.729625	22.3026	0.237826	10	FALSE	3038	462519	0.00652552
724.2	Disorders of coccyx	musculoskeletal	0.00991152	0.0345362	1.00996	0.943859	1.08069	0.77412	0	0.481285	9	FALSE	1031	465659	0.00220918
724.8	Other symptoms referable to back	musculoskeletal	0.00849232	0.0171673	1.00853	0.975159	1.04304	0.620826	0	0.830013	10	FALSE	4308	455437	0.00937041
724.9	Other unspecified back disorders	musculoskeletal	0.0089008	0.0191543	1.00894	0.971765	1.04754	0.642153	0	0.473445	7	FALSE	3549	459470	0.00766491
726	Peripheral enthesopathies and allied syndromes	musculoskeletal	0.00979413	0.00430371	1.00984	1.00136	1.0184	0.0228614	57.7563	0.00851979	11	FALSE	92884	341072	0.21404
726.1	Enthesopathy	musculoskeletal	0.019018	0.00598384	1.0192	1.00732	1.03122	0.00148177	51.7717	0.0230213	11	FALSE	40744	393963	0.0937275
726.2	Synoviopathy	musculoskeletal	-0.02584	0.0179987	0.974491	0.940713	1.00948	0.151101	29.5278	0.173245	10	FALSE	3963	446896	0.00878989
726.3	Bursitis	musculoskeletal	0.0630708	0.0106524	1.0651	1.0431	1.08757	3.2032e-09	28.146	0.176806	11	TRUE	11587	434761	0.0259596
726.4	Calcaneal spur; Exostosis NOS	musculoskeletal	0.0570442	0.0124466	1.0587	1.03319	1.08485	4.58063e-06	0	0.958283	9	TRUE	8585	435593	0.0193278
727	Other disorders of synovium, tendon, and bursa	musculoskeletal	-0.012875	0.00556009	0.987208	0.976508	0.998025	0.0205797	50.4312	0.0276493	11	FALSE	47634	389183	0.109048
727.1	Synovitis and tenosynovitis	musculoskeletal	-0.0349951	0.00788945	0.96561	0.950794	0.980657	9.17793e-06	57.0891	0.00967809	11	TRUE	21770	424586	0.0487727
727.2	Bursitis disorders	musculoskeletal	0.00978719	0.0174219	1.00984	0.975935	1.04491	0.574269	0	0.480172	7	FALSE	4282	443219	0.00956869
727.4	Ganglion and cyst of synovium, tendon, and bursa	musculoskeletal	0.0169462	0.0132562	1.01709	0.991005	1.04386	0.201123	0	0.928131	11	FALSE	7340	442832	0.0163049
727.5	Rupture of synovium	musculoskeletal	0.0292533	0.0257909	1.02969	0.978929	1.08307	0.25669	67.3709	0.00315413	8	FALSE	1912	450539	0.00422587
727.6	Rupture of tendon, nontraumatic	musculoskeletal	-0.0229675	0.0113144	0.977294	0.955861	0.999209	0.0423632	51.5655	0.0236983	11	FALSE	10210	440083	0.0226741
727.7	Contracture of tendon (sheath)	musculoskeletal	0.1225	0.039837	1.13032	1.04542	1.22211	0.00210478	22.6157	0.263886	6	FALSE	797	453258	0.00175529
727.8	Plica syndrome	musculoskeletal	0.00637008	0.0653204	1.00639	0.885453	1.14385	0.922313	0	0.577725	6	FALSE	289	449704	0.000642232
728	Disorders of muscle, ligament, and fascia	musculoskeletal	0.0138652	0.0188329	1.01396	0.977217	1.05209	0.461596	51.6137	0.0434737	8	FALSE	3440	451342	0.00756406
728.1	Muscular calcification and ossification	musculoskeletal	0.0279805	0.0611629	1.02838	0.9122	1.15935	0.647329	0	0.954451	4	FALSE	360	418160	0.000860174
728.2	Laxity of ligament or hypermobility syndrome	musculoskeletal	0.102691	0.045213	1.10815	1.01417	1.21083	0.0231313	0	0.649369	6	FALSE	625	453580	0.00137603
728.7	Fasciitis	musculoskeletal	0.0296953	0.00690635	1.03014	1.01629	1.04418	1.71015e-05	0	0.915043	11	TRUE	29442	412833	0.0665694
728.71	Contracture of palmar fascia [Dupuytren's disease]	musculoskeletal	0.0767415	0.0184031	1.07976	1.04151	1.11942	3.04543e-05	45.6755	0.1012	6	FALSE	3864	449645	0.00852023
729	Other disorders of soft tissues	musculoskeletal	0.0517135	0.0133415	1.05307	1.02589	1.08097	0.000106127	2.99164	0.413867	11	FALSE	7121	439260	0.0159527
729.1	Rheumatism, unspecified and fibrositis	musculoskeletal	-0.033294	0.0335578	0.967254	0.905683	1.03301	0.321129	0	0.827363	5	FALSE	1170	449118	0.00259834
729.3	Panniculitis	musculoskeletal	0.140893	0.0497671	1.1513	1.04431	1.26926	0.00463947	0	0.535716	5	FALSE	506	454217	0.00111277
729.7	Nontraumatic compartment syndrome	musculoskeletal	0.04119	0.0801845	1.04205	0.890503	1.21939	0.607468	0	0.553865	4	FALSE	210	425744	0.000493011
731	Osteitis deformans and osteopathies associated with other disorders classified elsewhere	musculoskeletal	0.0893202	0.030339	1.09343	1.03031	1.16042	0.00323929	33.8936	0.146724	9	FALSE	1385	464157	0.00297503
731.1	Osteitis deformans [Paget's disease of bone]	musculoskeletal	-0.000629188	0.055888	0.999371	0.895684	1.11506	0.991018	0	0.647207	3	FALSE	460	424563	0.00108229
732	Osteochondropathies	musculoskeletal	-0.0127378	0.0334945	0.987343	0.924608	1.05433	0.703727	0	0.660303	7	FALSE	1103	468523	0.00234868
732.1	Juvenile osteochondrosis	musculoskeletal	-0.034662	0.0511072	0.965932	0.873864	1.0677	0.497632	0	0.598066	6	FALSE	488	469837	0.00103758
732.7	Osteochondritis dissecans	musculoskeletal	0.00114125	0.0546319	1.00114	0.899483	1.11429	0.983334	0	0.934416	6	FALSE	430	463313	0.000927238
733	Other disorders of bone and cartilage	musculoskeletal	0.0101241	0.0103531	1.01018	0.989884	1.03088	0.328131	0	0.731131	11	FALSE	12578	451456	0.0271058
733.2	Cyst of bone	musculoskeletal	-0.0291611	0.0494153	0.97126	0.881603	1.07003	0.555109	0	0.992766	6	FALSE	530	468735	0.00112943
733.4	Aseptic necrosis of bone	musculoskeletal	0.0285073	0.0209103	1.02892	0.987601	1.07196	0.172785	0	0.569831	10	FALSE	2814	467168	0.00598746
733.6	Costochondritis	musculoskeletal	-0.0751924	0.0364139	0.927565	0.863672	0.996185	0.0389287	37.099	0.133107	8	FALSE	947	467681	0.00202079
733.8	Malunion and nonunion of fracture	musculoskeletal	0.0689097	0.0230144	1.07134	1.02409	1.12077	0.00275165	33.3657	0.161711	8	FALSE	2282	466965	0.00486311
733.9	Chondromalacia	musculoskeletal	0.00832818	0.0433586	1.00836	0.926211	1.0978	0.847682	29.6576	0.223818	5	FALSE	709	434114	0.00163055
735	Acquired foot deformities	musculoskeletal	0.0829241	0.00552031	1.08646	1.07477	1.09828	5.29888e-51	0	0.444053	11	TRUE	49612	415142	0.106749
735.1	Flat foot	musculoskeletal	0.0293337	0.00992275	1.02977	1.00993	1.04999	0.00311446	23.2631	0.221913	11	FALSE	13907	457765	0.0294845
735.2	Acquired toe deformities	musculoskeletal	0.119128	0.0076744	1.12651	1.1097	1.14359	2.43351e-54	0	0.894236	11	TRUE	23669	445824	0.050414
735.21	Hammer toe (acquired)	musculoskeletal	0.178451	0.00959256	1.19536	1.1731	1.21805	3.03293e-77	32.7778	0.136647	11	TRUE	14708	459492	0.0310164
735.22	Claw toe (acquired)	musculoskeletal	0.212334	0.0671542	1.23656	1.08406	1.41051	0.00156752	62.6805	0.0685928	3	FALSE	324	421553	0.000767996
735.23	Hallux rigidus	musculoskeletal	0.0218515	0.0153252	1.02209	0.991848	1.05326	0.153909	33.0773	0.143346	10	FALSE	5582	472099	0.0116856
735.3	Hallux valgus (Bunion)	musculoskeletal	0.059841	0.00937122	1.06167	1.04235	1.08135	1.70704e-10	0	0.854751	11	TRUE	15330	458907	0.0323256
736	Other acquired deformities of limbs	musculoskeletal	0.0390284	0.012617	1.0398	1.0144	1.06583	0.00197935	18.2518	0.269786	11	FALSE	8198	464688	0.0173361
736.1	Acquired deformities of forearm	musculoskeletal	0.131646	0.0675072	1.1407	0.999335	1.30207	0.0511631	38.282	0.182277	4	FALSE	311	442413	0.000702469
736.2	Acquired deformities of finger	musculoskeletal	-0.0114473	0.0295668	0.988618	0.932956	1.0476	0.698632	9.93996	0.353217	7	FALSE	1471	478139	0.00306708
736.4	Genu valgum or varum (acquired)	musculoskeletal	0.0715809	0.0351155	1.07421	1.00276	1.15074	0.0415057	0	0.462531	5	FALSE	1069	433945	0.00245739
736.5	Acquired deformities of knee	musculoskeletal	0.0861352	0.091257	1.08995	0.911444	1.30343	0.345234	23.1555	0.27217	3	FALSE	174	421612	0.000412531
736.6	Unequal leg length (acquired)	musculoskeletal	0.0213217	0.0219934	1.02155	0.978451	1.06655	0.332316	0	0.592314	6	FALSE	2722	454277	0.00595625
737	Curvature of spine	musculoskeletal	0.0670743	0.0142151	1.06937	1.03999	1.09959	2.37576e-06	21.2625	0.240907	11	TRUE	5990	469939	0.0125859
737.1	Kyphosis (acquired)	musculoskeletal	0.12806	0.0326952	1.13662	1.06607	1.21184	8.97375e-05	0	0.981941	6	FALSE	1161	473515	0.00244588
737.3	Kyphoscoliosis and scoliosis	musculoskeletal	0.0682987	0.0159852	1.07069	1.03766	1.10476	1.93181e-05	1.08509	0.430922	11	TRUE	4672	472591	0.00978915
738	Other acquired musculoskeletal deformity	musculoskeletal	0.00944569	0.0113214	1.00949	0.987337	1.03214	0.404099	42.4302	0.0665627	11	FALSE	9827	463920	0.0207431
738.4	Acquired spondylolisthesis	musculoskeletal	-0.0082561	0.0151616	0.991778	0.96274	1.02169	0.58607	3.55934	0.408732	11	FALSE	5360	470996	0.0112521
739	Contracture of joint	musculoskeletal	0.0862845	0.0223933	1.09012	1.04331	1.13903	0.000116614	0	0.554477	9	FALSE	2438	475784	0.00509805
740	Osteoarthrosis	musculoskeletal	0.0277185	0.00387824	1.02811	1.02032	1.03595	8.85794e-13	58.4156	0.00747543	11	TRUE	146721	304925	0.324858
740.1	Osteoarthritis; localized	musculoskeletal	0.036381	0.0043798	1.03705	1.02819	1.04599	9.85192e-17	42.1519	0.0682571	11	TRUE	91254	357388	0.2034
740.11	Osteoarthrosis, localized, primary	musculoskeletal	0.0354944	0.00488316	1.03613	1.02626	1.0461	3.62847e-13	38.4828	0.0925455	11	TRUE	65908	384144	0.146445
740.12	Osteoarthrosis, localized, secondary	musculoskeletal	0.0192651	0.0138171	1.01945	0.992215	1.04744	0.163229	0	0.84796	10	FALSE	6913	448298	0.0151864
740.2	Osteoarthrosis, generalized	musculoskeletal	-0.00778829	0.00906138	0.992242	0.974775	1.01002	0.390063	0	0.44138	11	FALSE	16416	438839	0.0360589
740.3	Osteoarthrosis involving more than one site, but not specified as generalized	musculoskeletal	0.0598995	0.0201483	1.06173	1.02062	1.1045	0.00294967	0	0.85028	10	FALSE	3443	456186	0.00749082
740.9	Osteoarthrosis NOS	musculoskeletal	0.0278136	0.00433721	1.0282	1.0195	1.03698	1.42877e-10	31.8844	0.144135	11	TRUE	99674	348261	0.222519
741	Symptoms and disorders of the joints	musculoskeletal	0.0482208	0.00579118	1.0494	1.03756	1.06138	8.32046e-17	31.1099	0.150734	11	TRUE	42540	407687	0.0944857
741.1	Ankylosis of joint	musculoskeletal	0.0517849	0.0504303	1.05315	0.954033	1.16256	0.304486	0	0.490701	5	FALSE	523	439107	0.00118964
741.2	Stiffness of joint	musculoskeletal	0.00939436	0.0138586	1.00944	0.982389	1.03723	0.497851	49.344	0.0317996	11	FALSE	6320	467535	0.0133374
741.3	Difficulty in walking	musculoskeletal	0.0378055	0.00893365	1.03853	1.0205	1.05687	2.31818e-05	20.2536	0.250554	11	TRUE	16858	448585	0.0362193
741.4	Joint effusions	musculoskeletal	0.0917713	0.0114223	1.09611	1.07185	1.12093	9.40372e-16	17.3106	0.278851	11	TRUE	9735	454891	0.0209523
741.5	Hemarthrosis	musculoskeletal	0.200963	0.066092	1.22258	1.07404	1.39166	0.0023607	18.7281	0.296784	4	FALSE	316	439617	0.000718291
741.6	Villonodular synovitis	musculoskeletal	0.0123856	0.137201	1.01246	0.773737	1.32484	0.92807	83.8499	0.0128334	2	FALSE	115	432054	0.0002661
742	Derangement of joint, non-traumatic	musculoskeletal	0.0285373	0.0113174	1.02895	1.00638	1.05203	0.0116839	26.2564	0.193999	11	FALSE	9928	457673	0.0212318
742.1	Loose body in joint	musculoskeletal	0.118985	0.0739916	1.12635	0.9743	1.30214	0.107815	0	0.941086	3	FALSE	274	418523	0.000654255
742.2	Pathological, developmental or recurrent dislocation	musculoskeletal	-0.0155981	0.0369654	0.984523	0.915716	1.0585	0.673051	67.7911	0.0144932	5	FALSE	952	438216	0.00216774
742.8	Articular cartilage disorder	musculoskeletal	0.0500755	0.056715	1.05135	0.940744	1.17496	0.377273	0	0.678692	6	FALSE	428	475714	0.000898892
742.9	Other derangement of joint	musculoskeletal	0.0265162	0.0125552	1.02687	1.00191	1.05245	0.0346883	0	0.45918	11	FALSE	7990	461236	0.017028
743	Osteoporosis, osteopenia and pathological fracture	musculoskeletal	-0.0204415	0.00631039	0.979766	0.967723	0.991959	0.00119804	0	0.817799	11	FALSE	39894	435620	0.0838966
743.1	Osteoporosis	musculoskeletal	-0.0503219	0.00815647	0.950923	0.935842	0.966247	6.84774e-10	0	0.869873	11	TRUE	22642	457477	0.0471591
743.11	Osteoporosis NOS	musculoskeletal	-0.0534714	0.00843704	0.947933	0.932387	0.963739	2.33217e-10	0	0.858995	11	TRUE	21254	459221	0.0442354
743.12	Senile osteoporosis	musculoskeletal	-0.0504556	0.0215592	0.950796	0.911457	0.991833	0.0192666	46.716	0.111404	5	FALSE	2806	455528	0.00612217
743.13	Other specified osteoporosis	musculoskeletal	-0.00640717	0.0211094	0.993613	0.953343	1.03559	0.761492	0	0.772558	9	FALSE	2649	474194	0.00555529
743.2	Pathologic fracture	musculoskeletal	0.0528991	0.0159938	1.05432	1.02179	1.0879	0.000941402	0	0.747085	7	FALSE	4942	469744	0.0104111
743.21	Pathologic fracture of vertebrae	musculoskeletal	0.0504245	0.0265397	1.05172	0.998409	1.10787	0.0574379	0	0.597593	6	FALSE	1766	454714	0.00386873
743.22	Pathologic fracture of femur	musculoskeletal	0.0412359	0.0696505	1.0421	0.909121	1.19452	0.553824	0	0.50417	4	FALSE	255	438513	0.000581173
743.4	Stress fracture	musculoskeletal	0.0738064	0.0330327	1.0766	1.0091	1.14861	0.0254606	0	0.832068	6	FALSE	1153	474984	0.00242157
743.9	Osteopenia or other disorder of bone and cartilage	musculoskeletal	-0.0110542	0.00883529	0.989007	0.972028	1.00628	0.210881	8.64276	0.361737	11	FALSE	19119	453621	0.0404429
745	Pain in joint	musculoskeletal	0.0114566	0.00369742	1.01152	1.00422	1.01888	0.0019447	48.9655	0.0333291	11	FALSE	242791	197312	0.551669
747	Cardiac and circulatory congenital anomalies	congenital anomalies	0.00703351	0.0121571	1.00706	0.983346	1.03134	0.562893	0	0.64848	10	FALSE	8027	484559	0.0162956
747.1	Cardiac congenital anomalies	congenital anomalies	0.0134706	0.0134099	1.01356	0.987269	1.04055	0.315123	0	0.726998	10	FALSE	6525	487063	0.0132195
747.11	Cardiac shunt/ heart septal defect	congenital anomalies	0.0070256	0.0178999	1.00705	0.972332	1.04301	0.694694	15.5733	0.299726	10	FALSE	3532	491534	0.0071344
747.12	Valvular heart disease/ heart chambers	congenital anomalies	0.00958118	0.0232169	1.00963	0.964715	1.05663	0.679839	1.29409	0.423292	9	FALSE	2136	492697	0.00431661
747.13	Congenital anomalies of great vessels	congenital anomalies	0.004544	0.0300794	1.00455	0.947043	1.06556	0.879923	3.39146	0.400014	7	FALSE	1284	493487	0.00259514
747.2	Congenital anomalies of peripheral vascular system	congenital anomalies	-0.0386728	0.0306076	0.962065	0.906048	1.02155	0.206408	0	0.983663	8	FALSE	1290	492797	0.00261088
748	Anomalies of respiratory system, congenital	congenital anomalies	0.0199219	0.0477203	1.02012	0.929036	1.12014	0.676333	31.5481	0.211143	5	FALSE	537	498176	0.00107677
749	Congenital anomalies of face and neck	congenital anomalies	0.0546267	0.032368	1.05615	0.991225	1.12532	0.0914736	0	0.836889	8	FALSE	1123	496559	0.00225646
749.1	Cleft palate	congenital anomalies	-0.0196306	0.108144	0.980561	0.793273	1.21207	0.855956	0	0.697515	2	FALSE	119	414455	0.000287042
749.2	Congenital anomalies of skull and face bones	congenital anomalies	0.135355	0.0595296	1.14494	1.01885	1.28664	0.0229811	0	0.89195	3	FALSE	304	364834	0.000832562
750	Digestive congenital anomalies	congenital anomalies	0.00575557	0.0237675	1.00577	0.959994	1.05373	0.808655	0	0.449236	10	FALSE	2144	489177	0.00436375
750.1	Upper gastrointestinal congenital anomalies	congenital anomalies	-0.0143224	0.0382297	0.98578	0.914616	1.06248	0.707928	27.3602	0.229467	6	FALSE	878	492741	0.0017787
750.11	Esophageal atresia/tracheoesophageal fistula	congenital anomalies	-0.0263258	0.0600751	0.974018	0.865826	1.09573	0.66123	30.8608	0.227102	4	FALSE	398	486511	0.000817401
750.13	Congenital anomalies of mouth/tongue	congenital anomalies	-0.0557409	0.0869621	0.945784	0.797572	1.12154	0.521536	0	0.718602	3	FALSE	182	457428	0.000397719
750.2	Lower gastrointestinal congenital anomalies	congenital anomalies	0.0155474	0.0318642	1.01567	0.954178	1.08112	0.625602	0	0.923374	9	FALSE	1189	492000	0.00241084
750.21	Congenital anomalies of intestine	congenital anomalies	0.0264796	0.0481916	1.02683	0.934285	1.12855	0.582687	0	0.885878	6	FALSE	502	478620	0.00104775
750.22	Congenital anomaly of gallbladder, bile ducts, liver, pancreas	congenital anomalies	0.00268607	0.0442786	1.00269	0.919341	1.0936	0.951628	0	0.876637	7	FALSE	667	493955	0.0013485
751	Genitourinary congenital anomalies	congenital anomalies	0.00384174	0.0131074	1.00385	0.978389	1.02997	0.769448	0	0.858343	11	FALSE	7175	480884	0.0147011
751.1	Congenital anomalies of genital organs	congenital anomalies	0.028974	0.028519	1.0294	0.973437	1.08858	0.309651	74.0132	0.000767331	7	FALSE	1469	491492	0.00297995
751.11	Congenital anomalies of female genital organs	congenital anomalies	0.0600961	0.0643949	1.06194	0.936023	1.20479	0.350695	6.78892	0.359148	4	FALSE	307	456019	0.000672765
751.12	Congenital anomalies of male genital organs	congenital anomalies	0.0400333	0.0391453	1.04085	0.963975	1.12385	0.306457	51.9882	0.0517578	7	FALSE	766	446721	0.00171178
751.2	Congenital anomalies of urinary system	congenital anomalies	-0.0052063	0.0151159	0.994807	0.965767	1.02472	0.730526	0	0.749024	11	FALSE	5406	485263	0.0110176
751.21	Cystic kidney disease	congenital anomalies	-0.00407941	0.0168563	0.995929	0.963563	1.02938	0.808772	0	0.52904	11	FALSE	4399	486704	0.00895739
751.22	Other specified congenital anomalies of kidney	congenital anomalies	-0.01959	0.0391973	0.980601	0.908087	1.05891	0.61723	0	0.556445	8	FALSE	765	494471	0.00154472
751.3	Obstructive genitourinary defect	congenital anomalies	0.0370589	0.0568898	1.03775	0.92826	1.16016	0.514778	62.4099	0.030908	5	FALSE	367	494747	0.000741243
752	Nervous system congenital anomalies	congenital anomalies	-0.043812	0.028148	0.957134	0.90576	1.01142	0.119593	0	0.772676	9	FALSE	1445	494936	0.00291107
752.1	Neural tube defects	congenital anomalies	-0.0786317	0.0454724	0.92438	0.84556	1.01055	0.0837703	19.4107	0.281632	7	FALSE	551	491459	0.0011199
752.11	Spina bifida	congenital anomalies	-0.0935633	0.0542758	0.91068	0.818778	1.0129	0.084735	43.2971	0.133046	5	FALSE	419	491742	0.000851347
752.2	Other specified congenital anomalies of nervous system	congenital anomalies	-0.0329999	0.0384367	0.967539	0.897327	1.04324	0.390588	0	0.550306	7	FALSE	781	495831	0.00157266
753	Congenital anomalies of the eye	congenital anomalies	0.02248	0.0305376	1.02273	0.963317	1.08582	0.461644	0	0.464531	8	FALSE	1382	493980	0.00278988
753.1	Congenital cataract and lens anomalies	congenital anomalies	0.124215	0.0768894	1.13226	0.973862	1.31642	0.106201	0	0.621857	4	FALSE	241	446839	0.000539053
753.2	Congenital anomalies of posterior segment of eye	congenital anomalies	-0.0074294	0.0430078	0.992598	0.912358	1.0799	0.862852	1.6207	0.405911	6	FALSE	702	495783	0.00141394
754	Congenital musculoskeletal deformities of spine	congenital anomalies	-0.0282266	0.0241569	0.972168	0.927212	1.0193	0.242619	30.6124	0.205772	6	FALSE	2138	490830	0.004337
754.1	Lumbosacral spondylolysis, congenital	congenital anomalies	-0.0760876	0.0717318	0.926735	0.805188	1.06663	0.288816	0	0.608495	5	FALSE	274	466172	0.000587421
754.2	Spondylolisthesis, congenital	congenital anomalies	-0.0474507	0.0291042	0.953657	0.90078	1.00964	0.103022	3.86227	0.391861	6	FALSE	1467	484575	0.00301826
755	Congenital anomalies of limbs	congenital anomalies	0.0775532	0.0117571	1.08064	1.05602	1.10583	4.21505e-11	13.5704	0.318088	10	TRUE	9618	475848	0.0198119
755.1	Congenital deformities of feet	congenital anomalies	0.0813706	0.0123837	1.08477	1.05876	1.11142	5.0055e-11	0	0.803343	8	TRUE	8763	477663	0.0180151
755.6	Other congenital anomalies of lower limb, including pelvic girdle	congenital anomalies	0.0704913	0.044765	1.07304	0.982901	1.17143	0.115326	6.9769	0.37471	7	FALSE	587	493675	0.00118763
755.61	Congenital hip dysplasia and deformity	congenital anomalies	0.074606	0.0580808	1.07746	0.961529	1.20737	0.19896	0	0.871318	5	FALSE	336	480338	0.000699018
756	Other congenital musculoskeletal anomalies	congenital anomalies	0.00297256	0.0254169	1.00298	0.954237	1.05421	0.906898	0	0.517703	7	FALSE	1848	490754	0.00375151
756.1	Congenital anomalies of abdominal wall; diaphram	congenital anomalies	-0.00551005	0.0963859	0.994505	0.82331	1.2013	0.954413	0	0.467476	2	FALSE	154	404173	0.00038088
756.2	Pectus and other congenital anomalies of ribs/sternum	congenital anomalies	0.345487	0.0877079	1.41268	1.18956	1.67764	8.18017e-05	55.4414	0.106009	3	FALSE	154	375548	0.000409899
756.21	Pectus excavatum	congenital anomalies	0.507177	0.101733	1.6606	1.36041	2.02703	6.18388e-07	58.7441	0.0885759	3	TRUE	116	375713	0.000308651
756.3	Congenital anomalies of muscle, tendon, fascia, and connective tissue	congenital anomalies	-0.00850322	0.0553027	0.991533	0.889679	1.10505	0.877801	0	0.966268	4	FALSE	418	471160	0.000886386
756.5	Congenital osteodystrophies	congenital anomalies	-0.0457748	0.0383763	0.955257	0.886042	1.02988	0.232953	42.4871	0.121923	6	FALSE	833	485272	0.00171362
757	Congenital anomalies of the integument	congenital anomalies	0.0366368	0.0469855	1.03732	0.946056	1.13738	0.43554	0	0.988458	5	FALSE	593	494174	0.00119854
758	Chromosomal anomalies and genetic disorders	congenital anomalies	0.0599905	0.0345822	1.06183	0.992241	1.13629	0.0827904	0	0.781082	7	FALSE	965	494540	0.00194751
758.1	Chromosomal anomalies	congenital anomalies	0.00490437	0.0386773	1.00492	0.931553	1.08406	0.899097	0	0.557194	7	FALSE	766	489910	0.00156111
759	Other and unspecified congenital anomalies	congenital anomalies	0.0444429	0.0265708	1.04545	0.992394	1.10133	0.0944025	0	0.883647	6	FALSE	1608	492741	0.00325276
759.1	Anomalies of endocrine glands, congenital	congenital anomalies	0.182526	0.1028	1.20025	0.981221	1.46816	0.0758073	0	0.879046	4	FALSE	155	495453	0.000312747
760	Back pain	symptoms	0.00845003	0.00365556	1.00849	1.00129	1.01574	0.0208021	0	0.593325	11	FALSE	186800	258244	0.419734
761	Cervicalgia	symptoms	-0.00779281	0.00468747	0.992237	0.983163	1.0014	0.0964169	0	0.570932	11	FALSE	70300	387879	0.153433
763	Thoracic or lumbosacral neuritis or radiculitis, unspecified	symptoms	0.0296466	0.00611357	1.03009	1.01782	1.04251	1.23893e-06	34.3069	0.124165	11	TRUE	37263	425970	0.0804412
764	Sciatica	symptoms	-0.00592168	0.00756961	0.994096	0.979456	1.00895	0.434041	0	0.691409	11	FALSE	23079	439915	0.0498473
765	Cervical radiculitis	symptoms	-0.00667889	0.00817736	0.993343	0.97755	1.00939	0.414069	2.04911	0.422335	11	FALSE	19883	444337	0.042831
766	Neuralgia, neuritis, and radiculitis NOS	symptoms	-0.00157166	0.0106777	0.99843	0.977752	1.01954	0.882982	0	0.633996	11	FALSE	11052	451662	0.0238852
767	Cervicocranial/Cervicobrachial syndrome	symptoms	0.0145734	0.0652456	1.01468	0.892878	1.1531	0.823254	0	0.500998	3	FALSE	363	440962	0.000822523
769	Nonallopathic lesions NEC	symptoms	-0.0038956	0.0112041	0.996112	0.974476	1.01823	0.728069	0	0.626365	9	FALSE	10772	486825	0.021648
770	Myalgia and myositis unspecified	symptoms	-0.0171644	0.0066797	0.982982	0.970197	0.995936	0.0101807	16.7114	0.284625	11	FALSE	30140	441506	0.0639039
771	Musculoskeletal symptoms referable to limbs	symptoms	0.0420557	0.0145542	1.04295	1.01362	1.07313	0.00385733	51.9775	0.0274855	10	FALSE	5717	473101	0.0119398
771.1	Swelling of limb	symptoms	0.0623157	0.0100309	1.0643	1.04358	1.08543	5.21957e-10	0	0.949293	11	TRUE	12973	450595	0.0279851
771.2	Cramp of limb	symptoms	0.0170983	0.0195581	1.01725	0.978989	1.057	0.381992	0	0.703011	7	FALSE	3299	465242	0.00704101
772	Symptoms of the muscles	symptoms	0.00899577	0.0135677	1.00904	0.982557	1.03623	0.507313	6.46529	0.381935	10	FALSE	6594	477690	0.013616
772.1	Muscular wasting and disuse atrophy	symptoms	0.055895	0.032691	1.05749	0.991855	1.12746	0.0873035	0	0.432794	7	FALSE	1187	480541	0.00246405
772.2	Spasm of muscle	symptoms	-0.00514133	0.0102089	0.994872	0.975163	1.01498	0.614533	0	0.543715	11	FALSE	12060	457663	0.0256747
772.3	Muscle weakness	symptoms	0.0480637	0.00760678	1.04924	1.03371	1.065	2.64054e-10	0	0.526083	11	TRUE	23343	443329	0.0500201
772.4	Rhabdomyolysis	symptoms	-0.0366486	0.0272218	0.964015	0.913929	1.01685	0.178206	0	0.923173	9	FALSE	1703	479763	0.00353711
772.6	Facial weakness	symptoms	-0.0226603	0.0378127	0.977595	0.907763	1.0528	0.548988	0	0.76213	6	FALSE	890	480149	0.00185016
780	Hypothermia/Chills	symptoms	-0.0271958	0.0452324	0.973171	0.890609	1.06339	0.547675	0	0.677628	7	FALSE	600	496113	0.00120794
781	Symptoms involving nervous and musculoskeletal systems	symptoms	0.0367304	0.0141979	1.03741	1.00894	1.06669	0.00968044	0	0.996744	11	FALSE	6152	478584	0.0126914
781.1	Loss of height	symptoms	0.0791443	0.0726319	1.08236	0.938745	1.24795	0.275862	38.6526	0.195918	3	FALSE	254	466105	0.000544645
781.2	Abnormal posture	symptoms	0.0424785	0.0308267	1.04339	0.982219	1.10838	0.16821	0	0.584035	9	FALSE	1237	449732	0.00274298
782	Symptoms involving skin and other integumentary tissue	symptoms	0.0494471	0.0139704	1.05069	1.02231	1.07986	0.000401018	0	0.437442	4	FALSE	6508	151942	0.0410729
782.3	Edema	symptoms	0.0598238	0.00540863	1.06165	1.05045	1.07296	1.94332e-28	66.6902	0.000849824	11	TRUE	50915	405577	0.111535
782.6	Pallor and flushing	symptoms	-0.029121	0.0310133	0.971299	0.914017	1.03217	0.347739	28.0167	0.19534	9	FALSE	1234	476719	0.00258184
783	Fever of unknown origin	symptoms	-0.0157069	0.00749178	0.984416	0.970067	0.998977	0.0360334	37.12	0.102434	11	FALSE	24451	442696	0.0523411
783.1	Postprocedural fever	symptoms	-0.0289703	0.0625625	0.971445	0.85934	1.09818	0.64332	0	0.596619	4	FALSE	326	443374	0.000734731
785	Abdominal pain	symptoms	-0.0268935	0.00403106	0.973465	0.965804	0.981186	2.53047e-11	1.10086	0.430782	11	TRUE	106362	326901	0.245491
788	Syncope and collapse	symptoms	0.0150667	0.00668892	1.01518	1.00196	1.02858	0.0242918	0	0.566198	11	FALSE	29889	444280	0.0630345
789	Nausea and vomiting	symptoms	-0.025698	0.00592559	0.974629	0.963376	0.986015	1.44589e-05	0	0.749197	11	TRUE	39760	415166	0.0873988
789.1	Persistent vomiting	symptoms	-0.0854324	0.0598741	0.918115	0.816455	1.03243	0.153618	7.16978	0.365807	5	FALSE	349	450768	0.000773635
790	Nonspecific findings on examination of blood	symptoms	-0.0211631	0.0145934	0.979059	0.951452	1.00747	0.147008	0	0.674037	10	FALSE	5741	476019	0.0119167
790.1	Elevated sedimentation rate	symptoms	0.0288857	0.0335772	1.02931	0.963749	1.09932	0.389636	0	0.672197	10	FALSE	1031	479691	0.00214469
790.6	Other abnormal blood chemistry	symptoms	-0.0100995	0.0071825	0.989951	0.976113	1.00399	0.159688	24.1413	0.213652	11	FALSE	26201	432493	0.0571209
790.8	Elevated C-reactive protein (CRP)	symptoms	0.0336902	0.0391398	1.03426	0.95789	1.11673	0.389368	0	0.601359	6	FALSE	746	479984	0.00155181
791	Gangrene	symptoms	0.130887	0.0270111	1.13984	1.08106	1.20181	1.26185e-06	0	0.65351	10	TRUE	1697	497237	0.00340125
792	Abnormal Papanicolaou smear of cervix and cervical HPV	genitourinary	0.0224255	0.0126158	1.02268	0.997702	1.04828	0.0754746	0	0.794912	11	FALSE	8159	436088	0.0183659
792.1	Papanicolaou smear of cervix or vagina with atypical squamous cells	genitourinary	0.0171348	0.0167896	1.01728	0.984352	1.05132	0.307463	0	0.797939	11	FALSE	4196	439466	0.00945765
794	Abnormal results of other function studies (bladder, pancreas, placenta, spleen, etc)	symptoms	0.0119536	0.042422	1.01203	0.931283	1.09977	0.778113	58.4659	0.06512	4	FALSE	772	449575	0.00171423
795	Other and nonspecific abnormal cytological, histological and immunological findings	symptoms	0.0466809	0.04165	1.04779	0.965652	1.13691	0.262378	0	0.910173	9	FALSE	686	497280	0.0013776
795.8	Abnormal tumor markers	symptoms	-0.0102593	0.0414894	0.989793	0.912491	1.07364	0.804696	18.0577	0.287184	8	FALSE	644	497278	0.00129338
795.81	Elevated carcinoembryonic antigen [CEA]	symptoms	-0.0230797	0.0675967	0.977185	0.85593	1.11562	0.732778	15.1363	0.27769	2	FALSE	266	415064	0.000640455
795.82	Elevated cancer antigen 125 [CA 125]	symptoms	-0.0206532	0.102004	0.979559	0.802055	1.19635	0.839546	4.37575	0.306486	2	FALSE	128	441828	0.000289622
796	Elevated prostate specific antigen [PSA]	genitourinary	-0.0351592	0.00650862	0.965452	0.953214	0.977847	6.59241e-08	50.9131	0.0259238	11	TRUE	37008	390731	0.0865201
797	Shock	symptoms	-0.0408419	0.019733	0.959981	0.923561	0.997837	0.0384785	0	0.957647	7	FALSE	2981	493399	0.00600548
797.1	Cardiogenic shock	symptoms	-0.0491776	0.0311491	0.952012	0.895629	1.01194	0.114387	0	0.988028	6	FALSE	1193	444696	0.00267555
798	Malaise and fatigue	symptoms	0.0153568	0.00456064	1.01548	1.00644	1.02459	0.000759231	28.3442	0.175026	11	FALSE	79177	353813	0.182861
798.1	Chronic fatigue syndrome	symptoms	0.0288498	0.0193403	1.02927	0.990984	1.06903	0.135781	0	0.590711	9	FALSE	3356	451043	0.00738558
800	Fracture of lower limb	injuries & poisonings	0.0458798	0.00979648	1.04695	1.02704	1.06724	2.82305e-06	64.828	0.00153904	11	TRUE	13021	463782	0.027309
800.1	Fracture of neck of femur	injuries & poisonings	0.103506	0.019262	1.10905	1.06796	1.15172	7.71896e-08	0	0.961507	10	TRUE	3270	474878	0.00683889
800.2	Fracture of unspecified part of femur	injuries & poisonings	0.0341911	0.0228951	1.03478	0.989374	1.08227	0.135338	36.3834	0.150725	7	FALSE	2289	475612	0.00478969
800.3	Fracture of tibia and fibula	injuries & poisonings	0.0113859	0.0158816	1.01145	0.980452	1.04343	0.473421	71.8527	0.000800402	8	FALSE	4877	472074	0.0102254
800.4	Fracture of patella	injuries & poisonings	0.0380711	0.0264934	1.03881	0.986241	1.09417	0.150717	34.6905	0.151392	8	FALSE	1742	476271	0.00364425
801	Fracture of ankle and foot	injuries & poisonings	0.0631992	0.00931739	1.06524	1.04596	1.08487	1.17761e-11	0	0.741094	11	TRUE	14798	460073	0.0311621
801.1	Fracture of foot	injuries & poisonings	0.00167733	0.0148935	1.00168	0.972862	1.03135	0.910331	32.3612	0.149243	10	FALSE	5574	471883	0.0116743
802	Fracture of pelvis	injuries & poisonings	0.0750306	0.025601	1.07792	1.02517	1.13338	0.00338122	0	0.518456	7	FALSE	1797	476385	0.00375798
803	Fracture of upper limb	injuries & poisonings	0.0290763	0.00957972	1.0295	1.01035	1.04902	0.00240384	2.98897	0.413891	11	FALSE	13691	464508	0.0286303
803.1	Fracture of humerus	injuries & poisonings	0.011624	0.0177703	1.01169	0.977062	1.04755	0.51303	26.488	0.208442	9	FALSE	3862	474404	0.008075
803.2	Fracture of radius and ulna	injuries & poisonings	0.0413497	0.0128262	1.04222	1.01634	1.06875	0.00126486	0	0.82468	11	FALSE	7495	471135	0.0156593
803.21	Colles' fracture	injuries & poisonings	0.0486713	0.0384607	1.04988	0.973643	1.13208	0.205699	34.1109	0.180419	6	FALSE	834	472726	0.00176113
803.3	Fracture of clavicle or scapula	injuries & poisonings	0.0348977	0.0221709	1.03551	0.99148	1.0815	0.115481	0	0.893215	7	FALSE	2514	475295	0.00526152
804	Fracture of hand or wrist	injuries & poisonings	0.0160337	0.0115102	1.01616	0.993495	1.03935	0.163619	43.6846	0.0592013	11	FALSE	9571	465387	0.0201513
805	Fracture of vertebral column without mention of spinal cord injury	injuries & poisonings	0.0259444	0.0131896	1.02628	1.00009	1.05316	0.0491788	0	0.991964	10	FALSE	7026	469469	0.0147452
807	Fracture of ribs	injuries & poisonings	-0.00353036	0.0146793	0.996476	0.968215	1.02556	0.809943	43.9667	0.08548	8	FALSE	5778	454887	0.0125427
809	Fracture of unspecified bones	injuries & poisonings	0.0352857	0.0113434	1.03592	1.01314	1.0592	0.00186649	0	0.586681	11	FALSE	9478	465334	0.0199616
816	Cerebral laceration and contusion	injuries & poisonings	-0.0793019	0.0835853	0.923761	0.784173	1.0882	0.342746	9.96679	0.329328	3	FALSE	207	446680	0.000463204
817	Concussion	injuries & poisonings	0.000259425	0.0181471	1.00026	0.965308	1.03648	0.988594	18.3449	0.284811	8	FALSE	3909	462194	0.00838656
818	Intracranial hemorrhage (injury)	injuries & poisonings	0.0186008	0.0232206	1.01877	0.973448	1.06621	0.423104	0	0.76845	7	FALSE	2237	469014	0.00474694
818.1	Subdural hemorrhage (injury)	injuries & poisonings	0.0314459	0.0402548	1.03195	0.953656	1.11666	0.434702	0	0.512584	7	FALSE	711	470905	0.00150758
818.2	Subarachnoid hemorrhage (injury)	injuries & poisonings	0.0133515	0.0556601	1.01344	0.9087	1.13025	0.810427	0	0.991321	4	FALSE	396	471282	0.000839556
819	Skull and face fracture and other intercranial injury	injuries & poisonings	-0.013977	0.00956925	0.98612	0.967798	1.00479	0.144122	11.8451	0.331377	11	FALSE	14861	472448	0.0304961
830	Dislocation	injuries & poisonings	0.0419743	0.00942706	1.04287	1.02378	1.06232	8.48631e-06	26.0992	0.195446	11	TRUE	14314	467915	0.029683
835	Internal derangement of knee	injuries & poisonings	0.042328	0.0080876	1.04324	1.02683	1.05991	1.66163e-07	53.0661	0.0190544	11	TRUE	20511	459136	0.0427627
836	Traumatic arthropathy	injuries & poisonings	0.0090884	0.0162693	1.00913	0.977459	1.04183	0.57642	0	0.973606	7	FALSE	4968	479287	0.0102591
840	Sprains and strains	injuries & poisonings	-0.00396478	0.00544222	0.996043	0.985475	1.00672	0.466293	0	0.59334	11	FALSE	49018	396511	0.110022
840.1	Muscle/tendon sprain	injuries & poisonings	-0.0332916	0.0379736	0.967256	0.89788	1.04199	0.380648	32.5299	0.204548	5	FALSE	877	419132	0.00208805
840.2	Rotator cuff (capsule) sprain	injuries & poisonings	-0.0193471	0.0130846	0.980839	0.956005	1.00632	0.139242	59.8346	0.0148357	8	FALSE	7487	460884	0.0159852
840.3	Joint/ligament sprain	injuries & poisonings	0.00904648	0.0104737	1.00909	0.988584	1.03002	0.387733	0	0.582448	11	FALSE	11648	450798	0.0251878
841	Sprains and strains of back and neck	injuries & poisonings	0.00436591	0.0107589	1.00438	0.983418	1.02578	0.684894	15.5132	0.308108	8	FALSE	11172	428599	0.0254041
842	Other sprains and strains	injuries & poisonings	-0.00603297	0.0209117	0.993985	0.954069	1.03557	0.772966	0	0.481146	10	FALSE	2931	461168	0.00631546
850	Hemorrhage or hematoma complicating a procedure	injuries & poisonings	0.026497	0.0169985	1.02685	0.993204	1.06164	0.119048	0	0.897821	7	FALSE	4178	465618	0.00889322
851	Complications of transplants and reattached limbs	injuries & poisonings	0.0245752	0.017498	1.02488	0.990327	1.06064	0.160183	0	0.881626	10	FALSE	4149	480938	0.0085531
853	Complication of colostomy or enterostomy	injuries & poisonings	-0.0475584	0.0376117	0.953555	0.88579	1.0265	0.206065	0	0.698386	6	FALSE	868	487532	0.00177723
854	Complications of cardiac/vascular device, implant, and graft	injuries & poisonings	-0.0360303	0.014133	0.964611	0.938258	0.991705	0.0107918	28.5503	0.17318	11	FALSE	6254	478120	0.0129115
855	Complication of nervous system device, implant, and graft	injuries & poisonings	0.0784126	0.0405938	1.08157	0.998851	1.17114	0.053404	0	0.761506	5	FALSE	673	459999	0.00146091
856	Vascular complications of surgery and medical procedures	injuries & poisonings	-0.120353	0.0562653	0.886608	0.794032	0.989976	0.0324337	0	0.908855	4	FALSE	390	440381	0.000884813
857	Mechanical complication of unspecified genitourinary device, implant, and graft	injuries & poisonings	0.0839555	0.0250524	1.08758	1.03547	1.14232	0.000804624	0	0.69245	7	FALSE	1987	484446	0.00408484
858	Complication of internal orthopedic device	injuries & poisonings	0.0525627	0.0139052	1.05397	1.02563	1.08309	0.000156777	8.31078	0.365925	8	FALSE	6452	479761	0.0132699
859	Complication due to other implant and internal device	injuries & poisonings	0.0210152	0.0201611	1.02124	0.98167	1.0624	0.297242	0	0.838614	7	FALSE	2932	482356	0.00604177
860	Bone marrow or stem cell transplant	neoplasms	0.077563	0.0359919	1.08065	1.00704	1.15964	0.0311608	52.7601	0.0480355	7	FALSE	935	499021	0.00187016
870	Open wounds of head; neck; and trunk	injuries & poisonings	0.00180868	0.0102782	1.00181	0.981831	1.0222	0.860315	46.7083	0.0433559	11	FALSE	11920	454550	0.0255536
870.1	Open wound or laceration of eye or eyelid	injuries & poisonings	-0.0029946	0.0360694	0.99701	0.92896	1.07004	0.933833	0	0.731513	6	FALSE	992	464519	0.00213099
870.2	Open wound of ear	injuries & poisonings	0.124231	0.0675744	1.13228	0.991821	1.29262	0.0659988	0	0.943724	4	FALSE	335	479859	0.000697635
870.3	Other open wound of head and face	injuries & poisonings	-0.0295177	0.0205596	0.970914	0.932567	1.01084	0.151084	24.4658	0.242278	7	FALSE	2891	458287	0.00626873
870.4	Open wound of nose and sinus	injuries & poisonings	0.0513515	0.0756327	1.05269	0.90766	1.2209	0.497164	40.9303	0.166121	4	FALSE	240	442287	0.00054234
870.5	Open wound of lip and mouth	injuries & poisonings	-0.0468439	0.0526336	0.954236	0.860705	1.05793	0.373466	21.8821	0.275159	5	FALSE	474	470985	0.00100539
870.8	Open wound of genital organs	injuries & poisonings	0.104685	0.0994616	1.11036	0.913697	1.34935	0.292564	0	0.9309	2	FALSE	157	392025	0.000400324
871	Open wounds of extremities	injuries & poisonings	0.0716215	0.00795446	1.07425	1.05763	1.09113	2.1775e-19	27.9369	0.178689	11	TRUE	21087	442037	0.0455321
871.1	Open wound of hand except finger(s)	injuries & poisonings	0.017127	0.0230266	1.01727	0.972384	1.06424	0.457001	58.3894	0.0252865	7	FALSE	2361	473770	0.00495872
871.2	Open wound of finger(s)	injuries & poisonings	0.025171	0.0166461	1.02549	0.992573	1.0595	0.130502	0	0.678612	9	FALSE	4642	469009	0.00980046
871.3	Open wound of foot except toe(s) alone	injuries & poisonings	0.187072	0.0207147	1.20571	1.15774	1.25567	1.7035e-19	51.6491	0.0433118	8	TRUE	3026	473748	0.00634682
871.4	Open wound of toe(s)	injuries & poisonings	0.257589	0.032245	1.29381	1.21457	1.37821	1.3659e-15	32.5047	0.204718	5	TRUE	1280	476827	0.00267722
872	Traumatic amputation	injuries & poisonings	0.0729004	0.0213957	1.07562	1.03145	1.12169	0.000656218	0	0.670136	9	FALSE	2809	476940	0.00585515
874	Complication of amputation stump	injuries & poisonings	0.0418313	0.0321278	1.04272	0.979084	1.11049	0.192907	0	0.443232	6	FALSE	1254	478864	0.00261186
875	Non-healing surgical wound	injuries & poisonings	0.0314384	0.0248795	1.03194	0.982825	1.08351	0.206364	0	0.709619	6	FALSE	2057	454452	0.00450594
876	Posttraumatic wound infection not elsewhere classified	injuries & poisonings	0.0215599	0.0398879	1.02179	0.944954	1.10488	0.588844	38.6178	0.148388	6	FALSE	786	451294	0.00173863
907	Injuries to the nervous system	injuries & poisonings	0.0321861	0.0175755	1.03271	0.997741	1.0689	0.0670559	31.63	0.17546	8	FALSE	4117	482092	0.00846755
910	Superficial injury, infected	injuries & poisonings	0.16035	0.0691388	1.17392	1.02515	1.34428	0.0203814	0	0.456838	4	FALSE	300	474443	0.000631921
911	Blister	injuries & poisonings	0.170135	0.0293846	1.18547	1.11912	1.25574	7.0409e-09	23.8566	0.254922	6	TRUE	1517	494234	0.00306
912	Insect bite	injuries & poisonings	-0.0182666	0.016703	0.981899	0.950275	1.01458	0.274125	54.5689	0.039867	7	FALSE	4432	472071	0.0093011
913	Toxic effect of venom	injuries & poisonings	0.0340113	0.0329611	1.0346	0.969872	1.10364	0.302137	0	0.89949	6	FALSE	1128	479577	0.00234655
916	Contusion	injuries & poisonings	0.00538858	0.00774602	1.0054	0.990254	1.02078	0.486644	41.4903	0.0809618	10	FALSE	22283	435385	0.0486881
930	Allergic reaction to food	injuries & poisonings	0.000713459	0.0210303	1.00071	0.960304	1.04282	0.972937	0	0.748155	11	FALSE	3007	454741	0.00656912
931	Contact dermatitis and other eczema due to plants [except food]	dermatologic	-0.00922916	0.0253353	0.990813	0.942815	1.04126	0.715649	0	0.575268	6	FALSE	1924	442477	0.00432942
938	Dermatitis due to solar radiation	dermatologic	0.03953	0.01168	1.04032	1.01678	1.06441	0.000713297	24.7582	0.223411	9	FALSE	9915	442228	0.0219289
938.1	Acute dermatitis due to solar radiation	dermatologic	-0.00190842	0.0397001	0.998093	0.923376	1.07886	0.96166	0	0.64137	5	FALSE	833	451651	0.00184095
938.2	Chronic dermatitis due to solar radiation	dermatologic	0.0265551	0.0145528	1.02691	0.998034	1.05662	0.0680398	24.9576	0.238435	7	FALSE	6253	443939	0.0138896
939	Atopic/contact dermatitis due to other or unspecified	dermatologic	0.00385243	0.00515798	1.00386	0.993763	1.01406	0.455131	26.8917	0.188175	11	FALSE	56395	376584	0.130249
939.1	Contact and allergic dermatitis of eyelid	dermatologic	0.101431	0.0751749	1.10675	0.955129	1.28245	0.177251	7.32222	0.356505	4	FALSE	245	458089	0.000534545
941	Adverse reaction to serum or vaccine	injuries & poisonings	-0.0615103	0.0528185	0.940343	0.847866	1.04291	0.244197	72.5103	0.0122047	4	FALSE	432	448447	0.000962397
942	Infusion and transfusion reaction	injuries & poisonings	-0.0664831	0.0900305	0.935679	0.784319	1.11625	0.46024	34.1029	0.217996	2	FALSE	186	410074	0.000453371
946	Anaphylactic shock NOS	injuries & poisonings	-0.00335022	0.0232555	0.996655	0.952248	1.04313	0.885452	0	0.529524	7	FALSE	2266	436603	0.00516327
947	Urticaria	dermatologic	0.000518584	0.0137411	1.00052	0.973932	1.02783	0.969895	14.2872	0.30797	11	FALSE	6616	446262	0.0146088
949	Allergies, other	injuries & poisonings	-0.0104823	0.0110413	0.989572	0.968388	1.01122	0.342432	3.55672	0.408755	11	FALSE	10542	437150	0.0235474
949.1	Diaper or napkin rash	injuries & poisonings	-0.0499675	0.0682014	0.95126	0.832236	1.08731	0.463774	44.9693	0.141568	4	FALSE	272	428595	0.000634229
952	Spinal cord injury without evidence of spinal bone injury	injuries & poisonings	0.029724	0.0305347	1.03017	0.970326	1.0937	0.33033	0	0.641034	7	FALSE	1400	497499	0.00280618
958	Certain early complications of trauma or procedure	injuries & poisonings	0.033485	0.025874	1.03405	0.98292	1.08784	0.195611	0	0.612791	7	FALSE	1689	488943	0.0034425
958.1	Postoperative shock	injuries & poisonings	0.0352899	0.0689141	1.03592	0.905037	1.18573	0.608591	8.04144	0.337076	3	FALSE	256	435412	0.000587603
958.2	Traumatic and surgical subcutaneous emphysema	injuries & poisonings	0.0497421	0.052215	1.051	0.948762	1.16426	0.340772	0	0.647521	3	FALSE	433	426122	0.00101511
960	Poisoning by antibiotics	injuries & poisonings	0.0171601	0.0179464	1.01731	0.982147	1.05373	0.338979	21.0358	0.249438	10	FALSE	3797	471119	0.0079951
960.1	Adverse effects of antibacterials (not penicillins)	injuries & poisonings	0.0561024	0.063575	1.05771	0.933791	1.19806	0.377528	0	0.81462	4	FALSE	325	455784	0.000712549
960.2	Allergy/adverse effect of penicillin	injuries & poisonings	-0.0166046	0.0225485	0.983533	0.941013	1.02797	0.461491	52.2423	0.0265423	10	FALSE	2371	474583	0.00497113
961	Poisoning by other anti-infectives	injuries & poisonings	-0.0759657	0.0485451	0.926848	0.842727	1.01937	0.117619	0	0.423614	4	FALSE	539	470672	0.00114386
961.1	Poisoning/allergy of sulfonamides	injuries & poisonings	0.00662868	0.0365576	1.00665	0.937046	1.08143	0.856115	41.5518	0.113907	7	FALSE	928	472494	0.0019602
962	Poisoning by hormones and synthetic substitutes	injuries & poisonings	4.59258e-05	0.0276132	1.00005	0.947361	1.05566	0.998673	0	0.985814	7	FALSE	1588	458675	0.0034502
962.1	Adrenal cortical steroids causing adverse effects in therapeutic use	injuries & poisonings	0.070008	0.0419807	1.07252	0.987802	1.1645	0.0953906	0	0.852111	5	FALSE	693	461357	0.00149984
962.2	Insulins and antidiabetic agents causing adverse effects in therapeutic use	injuries & poisonings	0.0194916	0.0835806	1.01968	0.865608	1.20118	0.815601	53.9604	0.0890284	4	FALSE	197	420684	0.000468066
962.3	Hormones and synthetic substitutes causing adverse effects in therapeutic use	injuries & poisonings	-0.0522306	0.047872	0.94911	0.864108	1.04247	0.275252	0	0.912208	4	FALSE	560	455344	0.00122833
963	Poisoning by primarily systemic agents	injuries & poisonings	0.0456722	0.0181532	1.04673	1.01014	1.08464	0.0118718	0	0.502488	7	FALSE	3532	465897	0.00752403
963.1	Antineoplastic and immunosuppressive drugs causing adverse effects	injuries & poisonings	0.0435043	0.0185435	1.04446	1.00719	1.08312	0.0189728	0	0.725971	7	FALSE	3372	466354	0.00717865
964	Poisoning by agents primarily affecting blood constituents	injuries & poisonings	0.0843982	0.0384831	1.08806	1.00901	1.1733	0.0282985	23.7352	0.2558	6	FALSE	857	465752	0.00183666
964.1	Anticoagulants causing adverse effects	injuries & poisonings	0.0865221	0.0408486	1.09038	1.00648	1.18126	0.0341652	3.94816	0.391317	6	FALSE	765	466046	0.00163878
965	Poisoning by analgesics, antipyretics, and antirheumatics	injuries & poisonings	-0.0357618	0.0290382	0.96487	0.911489	1.02138	0.218121	0	0.562782	10	FALSE	1419	476066	0.00297182
965.1	Opiates and related narcotics causing adverse effects in therapeutic use	injuries & poisonings	-0.0274991	0.0299684	0.972876	0.917378	1.03173	0.358826	45.8365	0.0637729	9	FALSE	1386	474604	0.00291183
965.2	Antirheumatics causing adverse effects in therapeutic use	injuries & poisonings	0.0803773	0.122805	1.0837	0.851874	1.3786	0.512784	0	0.764965	2	FALSE	105	415975	0.000252355
965.3	Salicylates causing adverse effects in therapeutic use	injuries & poisonings	0.0565111	0.134092	1.05814	0.813585	1.3762	0.673438	0	0.668363	2	FALSE	96	434470	0.00022091
966	Poisoning by anticonvulsants and anti-Parkinsonism drugs	injuries & poisonings	-0.016636	0.0498231	0.983502	0.892002	1.08439	0.738454	0	0.494651	6	FALSE	518	463435	0.00111649
967	Adverse effects of sedatives or other central nervous system depressants and anesthetics	injuries & poisonings	-0.00108561	0.0394582	0.998915	0.924574	1.07923	0.978051	0	0.573163	7	FALSE	785	476334	0.00164529
969	Poisoning by psychotropic agents	injuries & poisonings	0.0262115	0.0256884	1.02656	0.976152	1.07957	0.307557	26.8696	0.23304	6	FALSE	1955	458116	0.00424934
971	Poisoning by drugs primarily affecting the autonomic nervous system	injuries & poisonings	-0.0968115	0.10325	0.907727	0.741427	1.11133	0.348429	0	0.97752	3	FALSE	142	420586	0.00033751
972	Poisoning by agents primarily affecting the cardiovascular system	injuries & poisonings	0.0124738	0.032087	1.01255	0.950834	1.07828	0.697462	6.97344	0.371869	6	FALSE	1216	452943	0.00267748
972.1	Cardiac rhythm regulators causing adverse effects in therapeutic use	injuries & poisonings	0.125519	0.105063	1.13374	0.922746	1.39297	0.232205	0	0.363797	2	FALSE	147	390025	0.000376757
972.2	Antilipemic and antiarteriosclerotic drugs causing adverse effects in therapeutic use	injuries & poisonings	-0.028529	0.124392	0.971874	0.761601	1.2402	0.818598	21.7787	0.278476	3	FALSE	85	364475	0.000233158
972.6	Antihypertensive agents causing adverse effects	injuries & poisonings	0.033315	0.0552458	1.03388	0.927776	1.15211	0.546487	55.3429	0.0814556	4	FALSE	460	454676	0.00101069
974	Poisoning by water, mineral, and uric acid metabolism drugs	injuries & poisonings	0.0269583	0.0692095	1.02733	0.897009	1.17657	0.696893	0	0.668642	4	FALSE	260	420365	0.000618128
976	Poisoning by agents primarily affecting skin & mucous membrane, ophthalmological, otorhinolaryngological, & dental drugs	injuries & poisonings	-0.0488578	0.154179	0.952317	0.703953	1.28831	0.751328	0	0.836192	2	FALSE	75	416024	0.000180246
977	Personal history of allergy to medicinal agents	injuries & poisonings	-0.00449446	0.0223074	0.995516	0.952928	1.04001	0.840325	25.3329	0.226846	8	FALSE	2395	471453	0.00505436
979	Adverse drug events and drug allergies	injuries & poisonings	0.00629578	0.0112443	1.00632	0.984381	1.02874	0.57554	42.108	0.0685263	11	FALSE	9867	457350	0.0211187
980	Encounter for long-term (current) use of antibiotics	infectious diseases	0.0300944	0.0183943	1.03055	0.99406	1.06838	0.101824	0	0.748909	7	FALSE	3495	492059	0.00705271
981	Toxic effect of (non-ethyl) alcohol and petroleum and other solvents	injuries & poisonings	-0.134849	0.0945781	0.873848	0.72599	1.05182	0.153928	21.3284	0.259559	2	FALSE	169	392001	0.000430936
985	Toxic effect of other metals	injuries & poisonings	0.156556	0.121455	1.16948	0.92174	1.4838	0.197397	0	0.483781	2	FALSE	119	455119	0.000261402
989	Toxic effect of other substances, chiefly nonmedicinal as to source	injuries & poisonings	0.0520711	0.0484957	1.05345	0.957932	1.15849	0.282946	0	0.912851	5	FALSE	593	481924	0.00122897
990	Effects radiation NOS	injuries & poisonings	0.00832478	0.0155223	1.00836	0.978144	1.03951	0.591743	0	0.560374	11	FALSE	5087	484459	0.0103913
994	Sepsis and SIRS	injuries & poisonings	0.0119439	0.00931083	1.01202	0.993715	1.03065	0.199562	0	0.70544	11	FALSE	14570	473993	0.0298222
994.1	Systemic inflammatory response syndrome (SIRS)	injuries & poisonings	-0.0178267	0.0254864	0.982331	0.934467	1.03265	0.484265	60.1155	0.0281351	6	FALSE	1732	440290	0.00391836
994.2	Sepsis	injuries & poisonings	0.0169049	0.00978865	1.01705	0.997722	1.03675	0.0841696	0	0.746021	11	FALSE	13181	476054	0.0269421
994.21	Septic shock	injuries & poisonings	-0.00155103	0.0211281	0.99845	0.957948	1.04066	0.941479	0	0.439476	7	FALSE	2610	490688	0.00529092
