# Supplementary material for: Insights from the largest diverse ancestry sex-specific disease map for genetically predicted height
Source: NPJ Genom Med. 2025 Feb 27;10:14. doi: 10.1038/s41525-025-00464-w (PMC11868580; doi:10.1038/s41525-025-00464-w)
Supplement: Supplementary file 47 — Supplementary Data 46 [file 41525_2025_464_MOESM47_ESM.xlsx]

## Sheet: Supplementary Data 46
Supplementary Data 46: Comparison of cross-ancestry sex-combined meta-PheWAS with and without UKB.
Description			BioMe, BioVU, Emerge, MVP, MyCode, UKB													BioMe, BioVU, Emerge, MVP, MyCode
phecode	description	category	OR	Lower	Upper	pvalue	I2	pval_Q	beta	SE	number_of_studies_combined	Bonferroni	cases	controls	prev	OR_withoutUKB	Lower_withoutUKB	Upper_withoutUKB	pvalue_withoutUKB	I2_withoutUKB	pval_Q_withoutUKB	beta_withoutUKB	SE_withoutUKB	number_of_studies_combined_withoutUKB	Bonferroni_withoutUKB	cases	controls	prev
8	Intestinal infection	infectious diseases	0.982957	0.965844	1.00037	0.0550735	0	0.595949	-0.0171897	0.00896091	14	FALSE	20928	809435	0.0252034	0.974106	0.951717	0.997023	0.0270157	0	0.555011	-0.0262347	0.011864	11	FALSE	8822	475276	0.0182236
8.5	Bacterial enteritis	infectious diseases	0.994336	0.972484	1.01668	0.616365	0	0.532155	-0.00568024	0.0113376	14	FALSE	15362	820392	0.018381	1.00121	0.971278	1.03207	0.937724	0	0.541298	0.00120998	0.0154865	11	FALSE	5085	486274	0.0103488
8.52	Intestinal infection due to C. difficile	infectious diseases	1.00171	0.972375	1.03193	0.910382	12.852	0.329753	0.00170677	0.0151637	8	FALSE	11633	799801	0.0143363	1.00091	0.967085	1.03591	0.958707	25.2253	0.236343	0.000908126	0.0175394	7	FALSE	3976	465786	0.00846386
8.6	Viral Enteritis	infectious diseases	0.986778	0.94899	1.02607	0.504046	23.3944	0.227863	-0.0133106	0.019922	10	FALSE	9350	820616	0.0112655	0.94839	0.89693	1.0028	0.0626576	11.2192	0.342881	-0.0529892	0.0284641	8	FALSE	1508	486587	0.00308956
8.7	Intestinal infection due to protozoa	infectious diseases	0.974179	0.824272	1.15135	0.758952	0	0.988028	-0.0261606	0.0852534	3	FALSE	6735	779026	0.00857131	0.98347	0.757283	1.27721	0.900523	0	0.900868	-0.0166682	0.133344	2	FALSE	129	446933	0.000288551
10	Tuberculosis	infectious diseases	1.02724	0.973452	1.08399	0.327412	43.3286	0.0612449	0.0268718	0.0274386	11	FALSE	7922	799597	0.0098103	1.0102	0.954737	1.0689	0.72455	35.853	0.121252	0.0101533	0.028813	10	FALSE	1536	481890	0.00317732
31	Diseases due to other mycobacteria	infectious diseases	1.03704	0.949273	1.13291	0.420192	0	0.66293	0.0363675	0.0451161	7	FALSE	6884	802544	0.00850477	1.0472	0.955323	1.14791	0.324934	0	0.62259	0.0461169	0.0468493	6	FALSE	607	484856	0.00125035
38	Septicemia	infectious diseases	1.01667	1.00378	1.02973	0.0111097	22.3766	0.211105	0.0165355	0.00651203	14	FALSE	34510	778458	0.0424494	1.01641	0.999832	1.03327	0.0523855	34.0325	0.126372	0.0162786	0.00839125	11	FALSE	18306	460585	0.0382258
38.1	Gram negative septicemia	infectious diseases	1.04767	1.00686	1.09014	0.0216178	0	0.578732	0.0465688	0.0202736	8	FALSE	9104	798795	0.0112687	1.04046	0.994927	1.08807	0.0823549	0	0.513747	0.0396612	0.0228308	7	FALSE	2333	481100	0.0048259
38.2	Gram positive septicemia	infectious diseases	1.05171	1.00909	1.09613	0.0169079	19.7719	0.267027	0.0504191	0.0211073	9	FALSE	8771	800376	0.0108398	1.00859	0.955163	1.065	0.758136	0	0.666004	0.00855052	0.0277678	7	FALSE	1556	482668	0.00321339
38.3	Bacteremia	infectious diseases	1.03189	1.00612	1.05832	0.0149691	53.8258	0.0169499	0.0313944	0.0129029	11	FALSE	13707	791755	0.0170176	1.03189	1.00612	1.05832	0.0149691	53.8258	0.0169499	0.0313944	0.0129029	11	FALSE	7466	475919	0.0154452
41	Bacterial infection NOS	infectious diseases	1.0301	1.01904	1.04128	7.25902e-08	60.3521	0.00183294	0.029655	0.00550733	14	TRUE	46312	762361	0.0572691	1.02946	1.01501	1.04412	5.69094e-05	67.5931	0.000619343	0.029034	0.00721293	11	FALSE	25285	444364	0.0538381
41.1	Staphylococcus infections	infectious diseases	1.04922	1.03019	1.06861	2.69039e-07	0	0.529873	0.0480485	0.0093408	13	TRUE	19509	788614	0.0241411	1.05912	1.0342	1.08464	2.26894e-06	0	0.490626	0.0574366	0.0121485	11	TRUE	8403	470826	0.0175344
41.11	Methicillin sensitive Staphylococcus aureus	infectious diseases	1.04375	1.01824	1.06991	0.000696662	0	0.700066	0.0428246	0.0126293	10	FALSE	13271	796515	0.0163883	1.03919	1.00203	1.07772	0.0385218	0	0.526869	0.0384406	0.018577	8	FALSE	3548	478760	0.0073563
41.12	Methicillin resistant Staphylococcus aureus	infectious diseases	1.07912	1.04065	1.11901	3.92939e-05	1.48829	0.424819	0.0761455	0.0185197	10	FALSE	9779	794890	0.0121528	1.07912	1.04065	1.11901	3.92939e-05	1.48829	0.424819	0.0761455	0.0185197	10	FALSE	3529	479054	0.00731273
41.2	Streptococcus infection	infectious diseases	1.0375	1.01148	1.06419	0.00449642	35.8687	0.111891	0.0368142	0.0129579	11	FALSE	12885	795778	0.0159337	1.04131	1.00539	1.07852	0.0237991	48.2978	0.0505713	0.0404837	0.0179103	9	FALSE	3717	478030	0.00771567
41.21	Rheumatic fever / chorea	infectious diseases	1.02428	0.873397	1.20124	0.76792	15.5802	0.315227	0.0239935	0.0813071	5	FALSE	6468	796325	0.00805687	1.00112	0.837573	1.1966	0.990202	32.2039	0.219076	0.00111753	0.091004	4	FALSE	196	480488	0.000407752
41.4	E. coli	infectious diseases	1.04488	1.02211	1.06816	9.42083e-05	22.2933	0.237912	0.0439009	0.0112421	10	FALSE	14850	796891	0.018294	1.06652	1.02442	1.11034	0.00172141	9.31367	0.357801	0.0643968	0.0205445	7	FALSE	2818	479087	0.00584763
41.8	H. pylori	infectious diseases	0.944793	0.907419	0.983706	0.00582085	56.9509	0.0130728	-0.0567894	0.020593	10	FALSE	9253	795139	0.0115031	0.944793	0.907419	0.983706	0.00582085	56.9509	0.0130728	-0.0567894	0.020593	10	FALSE	3007	479303	0.00623458
41.9	Infection with drug-resistant microorganisms	infectious diseases	1.02443	0.971301	1.08047	0.374345	82.4951	5.94977e-06	0.02414	0.0271735	7	FALSE	7849	488423	0.0158159	1.02443	0.971301	1.08047	0.374345	82.4951	5.94977e-06	0.02414	0.0271735	7	FALSE	1609	482183	0.00332581
53	Herpes zoster	infectious diseases	1.00052	0.978455	1.02308	0.963688	18.4564	0.262526	0.000517952	0.011377	12	FALSE	16203	777657	0.0204104	0.99605	0.972959	1.01969	0.740855	16.9169	0.282645	-0.00395786	0.0119674	11	FALSE	8975	445285	0.0197574
53.1	Herpes zoster with nervous system complications	infectious diseases	1.02566	0.976	1.07786	0.316986	32.0046	0.152207	0.0253405	0.0253235	10	FALSE	8380	792288	0.0104663	1.01556	0.963045	1.07093	0.56875	34.2993	0.143504	0.0154378	0.027089	9	FALSE	1719	459924	0.00372366
54	Herpes simplex	infectious diseases	1.00188	0.980547	1.02367	0.864386	0	0.844014	0.00187531	0.01098	12	FALSE	17000	779577	0.0213413	1.00221	0.980489	1.02441	0.843478	0	0.781164	0.00220729	0.0111792	11	FALSE	10242	447210	0.0223892
70	Viral hepatitis	infectious diseases	0.971842	0.957778	0.986113	0.000122946	24.1781	0.192741	-0.0285619	0.00743766	14	FALSE	30635	771714	0.0381816	0.969355	0.95503	0.983894	4.17608e-05	28.6643	0.172162	-0.0311249	0.00759603	11	FALSE	23376	439290	0.0505246
70.1	Viral hepatitis A	infectious diseases	1.08946	0.967979	1.22618	0.155484	0	0.409988	0.0856811	0.0603207	5	FALSE	6807	765956	0.00880865	1.02901	0.891405	1.18786	0.696195	0	0.555359	0.028599	0.0732441	4	FALSE	260	435458	0.000596716
70.2	Viral hepatitis B	infectious diseases	0.96384	0.925984	1.00324	0.0716046	35.3667	0.0924166	-0.0368305	0.0204429	14	FALSE	9453	790734	0.0118135	0.965041	0.92518	1.00662	0.0982517	49.773	0.0301193	-0.0355846	0.0215222	11	FALSE	2723	458329	0.00590606
70.3	Viral hepatitis C	infectious diseases	0.970617	0.955599	0.985872	0.000177998	0	0.597443	-0.029823	0.0079563	12	FALSE	27578	774845	0.0343684	0.970431	0.95528	0.985821	0.000184982	0	0.510154	-0.0300155	0.00802834	11	FALSE	20813	442466	0.0449254
70.4	Chronic hepatitis	infectious diseases	1.00501	0.965296	1.04635	0.808204	0	0.621285	0.00499278	0.0205682	12	FALSE	9277	790315	0.0116022	0.998873	0.955936	1.04374	0.959897	0	0.576691	-0.0011272	0.0224173	11	FALSE	2426	457940	0.00526972
70.9	Hepatitis NOS	infectious diseases	0.98228	0.945842	1.02012	0.353918	0	0.59664	-0.0178789	0.0192866	12	FALSE	9682	789077	0.0121213	0.972949	0.934104	1.01341	0.187094	0	0.652325	-0.0274238	0.0207878	11	FALSE	2834	456704	0.00616706
71	Human immunodeficiency virus [HIV] disease	infectious diseases	0.962158	0.935976	0.989072	0.00613333	0	0.947634	-0.0385764	0.0140761	12	FALSE	12723	789927	0.0158512	0.963007	0.936651	0.990104	0.00775751	0	0.932935	-0.037695	0.014158	11	FALSE	6191	457549	0.0133502
71.1	HIV infection, symptomatic	infectious diseases	0.962339	0.935618	0.989822	0.00753941	0	0.88171	-0.0383889	0.0143669	11	FALSE	12452	464272	0.0261199	0.962339	0.935618	0.989822	0.00753941	0	0.88171	-0.0383889	0.0143669	11	FALSE	5998	457818	0.0129319
78	Viral warts & HPV	infectious diseases	1.02579	1.00981	1.04203	0.00148439	46.864	0.0314768	0.0254658	0.00801386	13	FALSE	26405	765585	0.0333401	1.03124	1.01433	1.04842	0.000264483	41.7601	0.0706785	0.0307574	0.00843174	11	FALSE	18412	433190	0.0407704
79	Viral infection	infectious diseases	0.977429	0.960395	0.994766	0.0109288	42.4637	0.0525234	-0.0228292	0.00897031	13	FALSE	21620	772506	0.0272249	0.968823	0.949292	0.988755	0.00230162	44.2711	0.0559155	-0.0316737	0.0103907	11	FALSE	11899	440062	0.0263275
79.1	Varicella infection	infectious diseases	0.921625	0.78941	1.07598	0.301596	0	0.532418	-0.0816165	0.0790079	5	FALSE	6669	792463	0.0083453	0.961798	0.779401	1.18688	0.716564	0	0.422133	-0.038951	0.107287	4	FALSE	139	461967	0.000300797
79.2	Infectious mononucleosis	infectious diseases	0.958768	0.856027	1.07384	0.466558	0	0.461222	-0.0421062	0.057831	5	FALSE	6823	783583	0.00863227	0.958893	0.842296	1.09163	0.525712	16.9171	0.306667	-0.0419754	0.0661482	4	FALSE	295	453086	0.000650667
79.9	Viremia, NOS	infectious diseases	1.00163	0.967308	1.03716	0.9272	0	0.93152	0.00162525	0.017788	10	FALSE	9875	791609	0.0123209	0.989018	0.923559	1.05912	0.751955	0	0.837995	-0.0110427	0.0349384	8	FALSE	1015	459196	0.00220551
80	Postoperative infection	infectious diseases	1.01904	1.00011	1.03832	0.0486775	36.4058	0.117012	0.0188591	0.00956633	10	FALSE	18723	815478	0.0224442	1.02433	0.996653	1.05279	0.0854151	49.3693	0.0653881	0.0240431	0.0139778	7	FALSE	6191	485037	0.0126031
81	Infection/inflammation of internal prosthetic device; implant; and graft	infectious diseases	1.03011	1.0065	1.05427	0.0121449	0	0.872423	0.0296649	0.0118285	9	FALSE	14435	820045	0.0172982	1.03788	1.0042	1.07268	0.027156	0	0.75695	0.0371764	0.0168275	7	FALSE	4202	489655	0.00850854
81.1	Graft-versus-host disease	infectious diseases	1.46315	1.22989	1.74066	1.74454e-05	0	0.460226	0.380595	0.0886072	3	TRUE	6656	442184	0.0148293	1.46315	1.22989	1.74066	1.74454e-05	0	0.460226	0.380595	0.0886072	3	TRUE	161	435689	0.000369393
81.12	Chronic graft-versus-host disease	infectious diseases	1.38764	1.11634	1.72486	0.00316205	0	0.502517	0.327603	0.110994	2	FALSE	6605	431168	0.0150877	1.38764	1.11634	1.72486	0.00316205	0	0.502517	0.327603	0.110994	2	FALSE	110	424673	0.000258956
90	Sexually transmitted infections (not HIV or hepatitis)	infectious diseases	1.02112	0.988698	1.05461	0.204221	0	0.527152	0.0209036	0.0164645	12	FALSE	11391	826346	0.0135973	1.02128	0.988655	1.05498	0.203673	0.288373	0.43796	0.0210572	0.0165654	11	FALSE	4664	488744	0.00945262
90.2	Gonococcal infections	infectious diseases	0.946557	0.831752	1.07721	0.405086	0	0.529646	-0.054924	0.065969	7	FALSE	7013	791151	0.00878641	0.946557	0.831752	1.07721	0.405086	0	0.529646	-0.054924	0.065969	7	FALSE	334	453553	0.000735866
90.3	Venereal diseases due to Chlamydia trachomatis	infectious diseases	1.10436	0.936921	1.30171	0.236703	0	0.704903	0.099263	0.0838889	7	FALSE	6881	723816	0.00941704	1.10436	0.936921	1.30171	0.236703	0	0.704903	0.099263	0.0838889	7	FALSE	199	386216	0.00051499
110	Dermatophytosis / Dermatomycosis	infectious diseases	1.03724	1.02764	1.04692	1.2894e-14	69.5879	0.000158573	0.0365594	0.00474375	12	TRUE	81194	708269	0.102847	1.03715	1.02749	1.04689	2.10161e-14	72.3327	7.95205e-05	0.036476	0.00477169	11	TRUE	74060	372915	0.165692
110.1	Dermatophytosis	infectious diseases	1.0409	1.03109	1.0508	1.06972e-16	67.415	0.00039617	0.0400838	0.00483125	12	TRUE	78187	711597	0.098998	1.04037	1.03052	1.05032	3.58339e-16	69.3933	0.000309128	0.0395803	0.00485537	11	TRUE	71155	376249	0.15904
110.11	Dermatophytosis of nail	infectious diseases	1.05959	1.04822	1.07108	7.34549e-26	51.6444	0.0191774	0.057881	0.00550446	12	TRUE	58753	738478	0.0736963	1.0593	1.04791	1.07081	1.56887e-25	54.8588	0.0143453	0.0576062	0.00551598	11	TRUE	52016	403133	0.114283
110.12	Althete's foot	infectious diseases	1.02232	1.00383	1.04115	0.0177502	19.9679	0.247456	0.0220776	0.00931235	12	FALSE	22141	777021	0.0277053	1.02017	1.00156	1.03912	0.0335477	7.48159	0.372618	0.0199657	0.00939357	11	FALSE	15345	441678	0.033576
110.13	Dermatophytosis of the body	infectious diseases	1.01871	0.989413	1.04887	0.213101	40.6351	0.0700804	0.0185365	0.0148878	12	FALSE	12283	790783	0.0152951	1.02056	0.990969	1.05104	0.175197	43.3387	0.0611863	0.0203531	0.0150131	11	FALSE	5615	457361	0.0121281
110.2	Dermatomycoses	infectious diseases	0.988933	0.951167	1.0282	0.57534	43.5475	0.0599839	-0.0111289	0.0198658	11	FALSE	9789	799189	0.0121005	0.995208	0.956423	1.03557	0.812787	41.2438	0.0825753	-0.00480335	0.0202817	10	FALSE	3087	465761	0.00658422
112	Candidiasis	infectious diseases	0.982144	0.96533	0.999251	0.0408543	0	0.824854	-0.0180174	0.00881043	13	FALSE	22027	788167	0.0271873	0.98505	0.965623	1.00487	0.138287	0	0.733367	-0.0150634	0.0101628	11	FALSE	12119	452757	0.0260693
112.3	Candidiasis of skin and nails	infectious diseases	0.982133	0.929261	1.03801	0.523128	0	0.565098	-0.0180282	0.0282339	11	FALSE	8035	803772	0.00989767	0.982928	0.928172	1.04091	0.556002	0	0.470758	-0.0172192	0.029245	10	FALSE	1356	470349	0.00287468
117	Mycoses	infectious diseases	1.01133	0.975091	1.04893	0.544984	6.62533	0.380367	0.011271	0.0186207	12	FALSE	10006	802948	0.0123082	0.993905	0.95511	1.03428	0.763445	0	0.706808	-0.00611368	0.020314	11	FALSE	2939	467602	0.006246
117.1	Histoplasmosis	infectious diseases	1.0307	0.953332	1.11435	0.447536	0	0.587543	0.0302386	0.0398123	5	FALSE	7384	769151	0.00950891	1.0307	0.953332	1.11435	0.447536	0	0.587543	0.0302386	0.0398123	5	FALSE	787	435729	0.00180291
117.2	Coccidioidomycosis	infectious diseases	1.05095	0.89251	1.23752	0.551148	0	0.582098	0.0496951	0.0833754	3	FALSE	6797	732488	0.00919402	1.05095	0.89251	1.23752	0.551148	0	0.582098	0.0496951	0.0833754	3	FALSE	203	399066	0.000508429
117.4	Aspergillosis	infectious diseases	1.06943	0.993153	1.15158	0.0754064	28.2481	0.212753	0.0671299	0.0377562	7	FALSE	7419	807991	0.00909849	1.01074	0.918839	1.11183	0.826148	0	0.419219	0.0106829	0.0486373	6	FALSE	540	472647	0.0011412
130	Spirochetal infection	infectious diseases	1.07235	1.01886	1.12866	0.00746489	0	0.499406	0.0698557	0.0261108	8	FALSE	8344	825038	0.0100122	1.06087	1.00583	1.11892	0.029709	0	0.633197	0.0590924	0.0271821	7	FALSE	1675	488148	0.0034196
130.1	Lyme disease	infectious diseases	1.04796	0.98742	1.11221	0.122839	0	0.617005	0.046845	0.0303603	6	FALSE	7888	827812	0.00943879	1.03723	0.975816	1.10251	0.240479	0	0.8557	0.036552	0.0311402	5	FALSE	1280	490923	0.00260055
131	Protozoan infection	infectious diseases	0.966365	0.887355	1.05241	0.431769	0	0.521379	-0.0342135	0.0435193	8	FALSE	7251	827162	0.00868994	0.966365	0.887355	1.05241	0.431769	0	0.521379	-0.0342135	0.0435193	8	FALSE	678	490272	0.001381
132	Infestation (lice, mites)	infectious diseases	0.969249	0.915449	1.02621	0.283734	22.6201	0.234924	-0.0312335	0.0291366	10	FALSE	8037	824948	0.00964843	0.960992	0.906103	1.01921	0.18484	21.6375	0.250665	-0.0397892	0.030007	9	FALSE	1415	488059	0.00289086
132.1	Pediculosis and phthirus infestation	infectious diseases	1.07679	0.858442	1.35067	0.522269	0	0.694579	0.0739823	0.115624	2	FALSE	6682	746261	0.00887451	1.07679	0.858442	1.35067	0.522269	0	0.694579	0.0739823	0.115624	2	FALSE	118	409372	0.000288163
133	Arthropod-borne diseases	infectious diseases	0.995181	0.8943	1.10744	0.929415	0	0.845507	-0.00483065	0.0545335	5	FALSE	7026	780471	0.00892194	0.960076	0.832173	1.10764	0.576476	0	0.742079	-0.0407433	0.0729462	3	FALSE	271	443463	0.000610726
134	Helminthiases	infectious diseases	0.982886	0.884607	1.09208	0.748088	0	0.834803	-0.0172626	0.0537504	5	FALSE	7001	789677	0.00878774	0.995322	0.843211	1.17487	0.955809	0	0.701619	-0.004689	0.0846183	4	FALSE	234	450849	0.000518752
134.1	Intestinal helminthiases	infectious diseases	0.970567	0.858315	1.0975	0.633795	0	0.672518	-0.0298746	0.06271	5	FALSE	6875	790087	0.00862651	1.00046	0.805095	1.24324	0.996655	0	0.525045	0.000464776	0.110849	4	FALSE	144	451261	0.000319004
136	Other infectious and parasitic diseases	infectious diseases	0.998765	0.966068	1.03257	0.942013	11.0339	0.336895	-0.00123534	0.016983	12	FALSE	10801	818607	0.0130225	1.00526	0.971675	1.04	0.762308	0	0.542197	0.00524312	0.0173354	11	FALSE	4103	481715	0.00844555
145	Cancer of mouth	neoplasms	1.00438	0.972496	1.0373	0.790744	0	0.870335	0.00436699	0.0164578	10	FALSE	10963	830513	0.0130283	1.00233	0.96552	1.04054	0.903048	0	0.807224	0.00232526	0.0190889	9	FALSE	3339	493939	0.00671455
145.1	Cancer of lip	neoplasms	1.03447	0.890867	1.20122	0.656738	0	0.352102	0.0338873	0.0762503	2	FALSE	6890	728334	0.00937129	NA	NA	NA	NA	NA	NA	NA	NA	NA	NA	NA	NA	#VALUE!
145.2	Cancer of tongue	neoplasms	1.00006	0.953545	1.04885	0.997926	0	0.731939	6.31628e-05	0.0243023	9	FALSE	8626	833231	0.0102464	0.996558	0.942417	1.05381	0.903693	0	0.637805	-0.00344843	0.0284999	8	FALSE	1504	496665	0.00301906
145.3	Cancer of major salivary glands	neoplasms	1.00991	0.936698	1.08885	0.797242	0	0.960622	0.00986533	0.0383988	6	FALSE	7460	790334	0.00935078	1.00111	0.917645	1.09217	0.980035	0	0.928814	0.00111153	0.0444172	5	FALSE	629	453765	0.00138426
145.4	Cancer of the gums	neoplasms	1.1308	0.965788	1.324	0.126657	0	0.499883	0.122923	0.0804777	3	FALSE	6826	696263	0.00970859	1.21539	0.993098	1.48745	0.05839	0	0.717423	0.195069	0.103061	2	FALSE	113	361618	0.000312387
145.5	Cancer of the mouth floor	neoplasms	0.948766	0.838197	1.07392	0.405459	0	0.684595	-0.0525933	0.0632199	4	FALSE	6953	745174	0.00924445	0.930933	0.805955	1.07529	0.330542	0	0.539247	-0.0715677	0.0735519	3	FALSE	235	410529	0.000572105
149	Cancer of larynx, pharynx, nasal cavities	neoplasms	0.988416	0.961024	1.01659	0.416435	0	0.755683	-0.0116521	0.0143389	12	FALSE	12297	829453	0.0146089	1.00166	0.970586	1.03372	0.917992	0	0.939412	0.00165535	0.016077	11	FALSE	4622	492884	0.00929034
149.1	Cancer of oropharynx	neoplasms	1.02581	0.980282	1.07345	0.271281	0	0.746055	0.0254801	0.0231613	9	FALSE	8834	832989	0.0104939	1.04653	0.994419	1.10137	0.0809509	0	0.941125	0.0454801	0.0260602	8	FALSE	1784	496425	0.00358083
149.2	Cancer of nasopharynx	neoplasms	1.08479	0.952353	1.23565	0.22053	0	0.545452	0.0813907	0.0664349	4	FALSE	6941	751863	0.00914729	1.05533	0.911482	1.22187	0.471352	0	0.475411	0.0538509	0.0747638	3	FALSE	236	415298	0.000567944
149.3	Cancer of hypopharynx	neoplasms	0.943771	0.838642	1.06208	0.336838	0	0.971203	-0.0578719	0.0602561	4	FALSE	6991	740863	0.00934808	0.962129	0.835108	1.10847	0.593043	0	0.997791	-0.038607	0.0722394	3	FALSE	252	404298	0.000622914
149.4	Cancer of larynx	neoplasms	0.976622	0.940262	1.01439	0.221695	23.3693	0.228091	-0.023656	0.0193579	10	FALSE	9675	831831	0.0114972	0.99598	0.956079	1.03755	0.846895	0	0.717228	-0.00402789	0.020861	9	FALSE	2642	495265	0.00530621
149.5	Hx of malignant neoplasm of oral cavity and pharynx	neoplasms	0.99941	0.935494	1.06769	0.986043	7.31096	0.369666	-0.000589864	0.0337204	6	FALSE	7653	503895	0.0149605	0.99941	0.935494	1.06769	0.986043	7.31096	0.369666	-0.000589864	0.0337204	6	FALSE	1001	497243	0.00200906
149.9	Cancer of of nasal cavities	neoplasms	0.99483	0.906187	1.09214	0.913315	0	0.893417	-0.00518337	0.047616	5	FALSE	7184	788711	0.00902632	0.977915	0.874928	1.09303	0.694076	0	0.849971	-0.0223322	0.0567775	4	FALSE	399	454065	0.000877957
150	Cancer of esophagus	neoplasms	0.979663	0.943255	1.01748	0.287621	8.31139	0.36592	-0.0205469	0.0193227	8	FALSE	9401	802556	0.0115782	1.00474	0.951898	1.06052	0.863782	0	0.425268	0.00472914	0.0275653	7	FALSE	1607	489414	0.00327277
151	Cancer of stomach	neoplasms	0.956728	0.917967	0.997125	0.0360477	0	0.898961	-0.0442361	0.0211011	9	FALSE	8898	804541	0.0109387	0.962704	0.9106	1.01779	0.180607	0	0.801245	-0.0380098	0.0283891	7	FALSE	1464	489545	0.00298162
153	Colorectal cancer	neoplasms	1.01908	1.00275	1.03567	0.0218617	0	0.688854	0.0188981	0.0082425	14	FALSE	22964	764578	0.0291591	1.01279	0.990582	1.03549	0.261265	0	0.814304	0.0127075	0.0113116	11	FALSE	9624	468161	0.020143
153.2	Colon cancer	neoplasms	1.0199	1.00097	1.03918	0.0392357	0	0.937355	0.0197032	0.00955676	14	FALSE	18698	766301	0.0238191	1.01684	0.991798	1.04251	0.189351	0	0.904059	0.0166958	0.0127206	11	FALSE	7650	469905	0.0160191
153.3	Malignant neoplasm of rectum, rectosigmoid junction, and anus	neoplasms	1.00981	0.985333	1.03489	0.435598	21.3849	0.227302	0.00975986	0.0125183	13	FALSE	13139	771428	0.0167468	1.00223	0.968513	1.03712	0.898398	0	0.591475	0.00222951	0.0174609	11	FALSE	3863	475065	0.00806593
155	Cancer of liver and intrahepatic bile duct	neoplasms	0.9688	0.936047	1.0027	0.0708614	35.7885	0.104063	-0.0316972	0.0175475	12	FALSE	10189	802872	0.0125317	0.953468	0.91649	0.991938	0.0182233	31.3665	0.148537	-0.0476492	0.0201813	11	FALSE	2963	487887	0.00603647
155.1	Malignant neoplasm of liver, primary	neoplasms	0.974451	0.936587	1.01384	0.200554	15.5756	0.29557	-0.0258814	0.0202203	11	FALSE	9303	803456	0.0114462	0.975327	0.934233	1.01823	0.255351	23.9474	0.222835	-0.0249822	0.0219633	10	FALSE	2519	488480	0.00513036
157	Pancreatic cancer	neoplasms	1.01526	0.979443	1.05238	0.408594	6.44984	0.382219	0.0151421	0.0183236	11	FALSE	9698	804145	0.0119163	1.02053	0.973359	1.06998	0.400017	14.9419	0.305525	0.0203196	0.0241442	10	FALSE	1991	489155	0.00405378
158	Neoplasm of unspecified nature of digestive system	neoplasms	0.982456	0.948641	1.01748	0.321946	0	0.811392	-0.0176997	0.01787	12	FALSE	9944	801519	0.0122544	0.975935	0.932278	1.02164	0.296841	0	0.716731	-0.0243594	0.0233499	10	FALSE	2212	486517	0.00452603
159	Malignant neoplasm of other and ill-defined sites within the digestive organs and peritoneum	neoplasms	0.992715	0.960366	1.02615	0.665313	35.0109	0.110086	-0.00731192	0.0169027	12	FALSE	10265	802745	0.0126259	0.985676	0.945729	1.02731	0.494298	43.973	0.0655633	-0.0144274	0.0211084	10	FALSE	2580	487754	0.00526172
159.2	Malignant neoplasm of small intestine, including duodenum	neoplasms	1.00256	0.940912	1.06825	0.937034	0	0.500393	0.00255798	0.0323802	9	FALSE	7483	805315	0.00920647	1.02813	0.951491	1.11095	0.482706	0	0.527457	0.0277459	0.0395265	8	FALSE	761	490336	0.00154959
159.3	Malignant neoplasm of gallbladder and extrahepatic bile ducts	neoplasms	0.973998	0.908459	1.04426	0.458517	0	0.661712	-0.0263463	0.035541	7	FALSE	7301	805721	0.00898008	0.939553	0.854241	1.03339	0.199215	0	0.711169	-0.0623509	0.0485678	6	FALSE	524	490744	0.00106663
159.4	Malignant neoplasm of retroperitoneum and peritoneum	neoplasms	1.00945	0.935104	1.0897	0.809643	0	0.761722	0.009402	0.0390309	5	FALSE	7129	783346	0.00901863	0.97712	0.876764	1.08896	0.675506	0	0.760668	-0.0231456	0.0552926	4	FALSE	399	470209	0.000847839
164	Cancer of intrathoracic organs	neoplasms	1.05795	0.952244	1.1754	0.29423	0	0.489313	0.0563357	0.0537099	5	FALSE	7045	785561	0.0088884	1.01739	0.900001	1.15009	0.782857	0	0.585302	0.017239	0.0625513	4	FALSE	329	453373	0.000725146
165	Cancer within the respiratory system	neoplasms	1.00912	0.992452	1.02606	0.285414	32.7907	0.120175	0.0090769	0.0084971	13	FALSE	22780	820062	0.0270276	1.00017	0.979332	1.02145	0.987526	31.844	0.144477	0.000167929	0.0107411	11	FALSE	10732	485899	0.0216096
165.1	Cancer of bronchus; lung	neoplasms	1.01004	0.992366	1.02802	0.267477	31.6175	0.137969	0.00998501	0.00900451	12	FALSE	21063	820943	0.0250153	0.997928	0.97664	1.01968	0.85048	6.05365	0.385549	-0.00207393	0.0110019	10	FALSE	10197	486791	0.0205176
170	Cancer of bone and connective tissue	neoplasms	1.05386	1.01633	1.09277	0.00457247	0	0.440927	0.0524588	0.0184994	9	FALSE	9977	832275	0.0118456	1.04713	1.00487	1.09117	0.0284529	6.81346	0.3776	0.0460523	0.021019	8	FALSE	2629	495294	0.00527993
170.1	Bone cancer	neoplasms	1.06605	1.00536	1.1304	0.0324671	34.7431	0.150986	0.0639566	0.0299056	8	FALSE	7911	834516	0.00939072	1.02312	0.958216	1.09243	0.494204	0	0.785165	0.0228616	0.033441	7	FALSE	1015	497547	0.00203586
170.2	Cancer of connective tissue	neoplasms	1.03859	0.994643	1.08447	0.0860761	0	0.748489	0.0378621	0.0220581	8	FALSE	9001	833630	0.010682	1.0451	0.995137	1.09756	0.0775798	0	0.678713	0.0441087	0.0249921	7	FALSE	1866	496655	0.00374307
172	Skin cancer	neoplasms	1.03426	1.02455	1.04406	2.56406e-12	35.2219	0.10066	0.0336872	0.00481262	13	TRUE	68104	757394	0.0825005	1.03046	1.01888	1.04217	1.94153e-07	39.9648	0.0823093	0.030007	0.00576519	11	TRUE	47453	431944	0.0989848
172.1	Melanomas of skin, dx or hx	neoplasms	1.0386	1.02362	1.05379	3.21203e-07	32.1277	0.160971	0.0378715	0.00741043	9	TRUE	31085	779190	0.0383635	1.0399	1.02318	1.05689	2.2237e-06	40.0175	0.111944	0.0391245	0.00826815	8	TRUE	20763	453761	0.0437554
172.11	Melanomas of skin	neoplasms	1.0442	1.02274	1.06611	4.46277e-05	0	0.490124	0.0432496	0.0105949	9	FALSE	16999	798629	0.0208416	1.05159	1.02373	1.08022	0.000241073	0	0.452272	0.0503079	0.013702	8	FALSE	6677	473200	0.013914
172.2	Other non-epithelial cancer of skin	neoplasms	1.03781	1.0269	1.04884	5.9456e-12	42.6005	0.0738818	0.037112	0.00539345	10	TRUE	54862	765175	0.0669019	1.03288	1.02014	1.04579	3.27516e-07	41.3037	0.0919487	0.0323533	0.00633524	9	TRUE	38182	439730	0.0798934
172.21	Basal cell carcinoma	neoplasms	1.03412	1.01549	1.05308	0.00029669	17.7745	0.284539	0.0335491	0.00927239	9	FALSE	22796	762725	0.0290202	1.0349	1.01621	1.05392	0.00022414	16.6861	0.298487	0.034301	0.00929533	8	FALSE	16080	439223	0.0353171
172.22	Squamous cell carcinoma	neoplasms	1.02389	1.0001	1.04826	0.0490773	34.8648	0.139053	0.0236134	0.0119992	9	FALSE	16061	791289	0.0198935	1.02459	1.00071	1.04905	0.0435075	40.3926	0.109316	0.0242968	0.0120353	8	FALSE	9358	467784	0.0196126
172.3	Carcinoma in situ of skin	neoplasms	1.02938	0.998366	1.06135	0.0635706	30.7418	0.182585	0.0289543	0.0156073	8	FALSE	11618	800422	0.0143072	1.03243	0.994429	1.07188	0.0953226	40.2129	0.12316	0.0319136	0.0191333	7	FALSE	3552	474992	0.00742251
173	Neoplasm of uncertain behavior of skin	neoplasms	1.03681	1.02344	1.05035	4.77421e-08	2.80896	0.417026	0.0361455	0.00662064	12	TRUE	39214	747019	0.0498758	1.03718	1.02375	1.05079	4.02472e-08	8.95236	0.358824	0.0365095	0.00665047	11	TRUE	32349	423516	0.0709618
174	Breast cancer	neoplasms	1.03922	1.02436	1.0543	1.64492e-07	0	0.797576	0.0384745	0.0073487	13	TRUE	27797	782854	0.0342897	1.03263	1.00929	1.05651	0.005913	0	0.764836	0.0321078	0.0116647	10	FALSE	9384	470506	0.0195545
174.1	Breast cancer [female]	neoplasms	1.04154	1.02648	1.05683	4.35389e-08	0	0.864626	0.0407027	0.00743311	13	TRUE	27244	752282	0.0349494	1.039	1.01502	1.06354	0.00131812	0	0.817382	0.0382552	0.0119101	10	FALSE	8967	439938	0.0199753
174.11	Malignant neoplasm of female breast	neoplasms	1.04427	1.02855	1.06024	2.18181e-08	0	0.763502	0.0433222	0.00774036	13	TRUE	25534	752497	0.0328187	1.04126	1.01674	1.06637	0.000883853	0	0.743218	0.0404293	0.0121588	10	FALSE	8563	440178	0.0190823
174.2	Breast cancer [male]	neoplasms	1.09041	0.996715	1.19291	0.0590026	0	0.463823	0.0865512	0.0458386	5	FALSE	6710	735892	0.0090358	1.08516	0.986007	1.19427	0.0945815	14.5935	0.31913	0.081723	0.0488859	4	FALSE	497	423699	0.00117163
174.3	Neoplasm of uncertain behavior of breast	neoplasms	0.936167	0.857288	1.0223	0.141893	59.726	0.0295236	-0.0659615	0.0449091	6	FALSE	6745	774492	0.00863374	0.891648	0.805915	0.986501	0.0261854	54.1625	0.0683121	-0.114684	0.0515792	5	FALSE	467	464081	0.00100528
175	Acquired absence of breast	neoplasms	1.02235	1.00107	1.04408	0.0394604	35.6068	0.105457	0.0221013	0.0107321	12	FALSE	16102	748830	0.0210502	0.997827	0.966993	1.02965	0.891973	25.8734	0.213745	-0.00217499	0.0160152	9	FALSE	4969	437687	0.0112254
180	Cervical cancer and dysplasia	neoplasms	1.00734	0.990343	1.02464	0.39946	0	0.53984	0.00731766	0.00868478	14	FALSE	20039	745770	0.0261671	1.02783	0.994371	1.06241	0.10403	0	0.466631	0.0274475	0.0168843	11	FALSE	4258	440729	0.00956882
180.1	Cervical cancer	neoplasms	1.00147	0.980524	1.02286	0.891903	0	0.992481	0.00146535	0.0107829	10	FALSE	14661	749023	0.0191977	1.00163	0.927234	1.08199	0.967072	0	0.961837	0.00162544	0.0393757	7	FALSE	774	444065	0.00173996
180.3	Cervical intraepithelial neoplasia [CIN] [Cervical dysplasia]	neoplasms	1.01496	0.986752	1.04397	0.301826	32.5656	0.122056	0.0148472	0.0143795	13	FALSE	10983	746252	0.0145041	1.0333	0.996658	1.07128	0.0753675	28.64	0.172379	0.0327542	0.0184196	11	FALSE	3594	441398	0.00807655
182	Malignant neoplasm of uterus	neoplasms	1.04126	1.0058	1.07797	0.0221784	45.1643	0.0511061	0.0404319	0.0176767	11	FALSE	8891	750808	0.0117033	1.05556	1.00138	1.11267	0.0442826	48.2585	0.0507695	0.0540719	0.0268827	9	FALSE	1598	446018	0.00357002
184	Cancer of other female genital organs	neoplasms	1.01475	0.995746	1.03412	0.129018	0	0.631858	0.0146417	0.00964545	13	FALSE	17773	761441	0.0228089	1.06138	1.01142	1.1138	0.0154438	0	0.849696	0.0595686	0.0245968	10	FALSE	1887	448177	0.00419274
184.1	Malignant neoplasm of ovary and other uterine adnexa	neoplasms	1.01482	0.99494	1.03509	0.145015	14.9395	0.297795	0.0147084	0.0100924	12	FALSE	16736	762188	0.021486	1.08243	1.02083	1.14776	0.00806427	0	0.608843	0.0792126	0.0298987	9	FALSE	1271	448932	0.00282317
184.11	Malignant neoplasm of ovary	neoplasms	1.01609	0.995885	1.0367	0.119337	23.7887	0.216963	0.0159616	0.0102478	11	FALSE	16408	762521	0.0210648	1.10212	1.0331	1.17576	0.00321163	0	0.652404	0.0972401	0.0329994	8	FALSE	1044	449266	0.0023184
184.2	Cancer of other female genital organs (excluding uterus and ovary)	neoplasms	1.00006	0.933762	1.07107	0.998602	0	0.906935	6.13309e-05	0.0349981	6	FALSE	7130	760891	0.0092836	0.993426	0.901467	1.09477	0.894123	0	0.823717	-0.0065959	0.0495599	5	FALSE	513	449620	0.00113966
185	Cancer of prostate	neoplasms	0.99145	0.980787	1.00223	0.119621	0	0.85452	-0.00858668	0.00551713	14	FALSE	51141	708779	0.0672979	0.985149	0.971552	0.998937	0.034863	0	0.931454	-0.0149621	0.00709121	11	FALSE	30290	402662	0.0699616
187	Cancer of other male genital organs	neoplasms	1.02023	0.999774	1.0411	0.0526074	56.8655	0.0132636	0.0200271	0.0103332	10	FALSE	16620	767792	0.0211878	1.11369	1.05436	1.17637	0.000115725	32.5758	0.179345	0.107682	0.0279329	7	FALSE	1646	443246	0.00369977
187.1	Malignant neoplasm of unspecified male genital organ	neoplasms	1.00766	0.985942	1.02986	0.492308	20.2962	0.274771	0.0076347	0.0111189	7	FALSE	15038	754251	0.0195479	1.13756	1.00148	1.29212	0.0473984	15.5558	0.313998	0.128883	0.0650029	4	FALSE	315	429708	0.000732519
187.2	Malignant neoplasm of testis	neoplasms	1.01276	0.991638	1.03434	0.23833	41.5096	0.0905692	0.0126823	0.0107553	9	FALSE	15723	769753	0.0200172	1.11959	1.04043	1.20477	0.00253234	5.17864	0.383471	0.112961	0.0374111	6	FALSE	919	445208	0.00205995
187.8	Neoplasm of uncertain behavior of male genital organs	neoplasms	1.09075	0.988623	1.20343	0.0833021	21.2368	0.279336	0.0868673	0.050159	5	FALSE	6835	728939	0.00928954	1.07103	0.952623	1.20416	0.250969	37.0239	0.18994	0.0686233	0.0597765	4	FALSE	382	406487	0.000938877
189	Cancer of urinary organs (incl. kidney and bladder)	neoplasms	1.02406	1.00786	1.04051	0.00347121	0	0.80492	0.0237708	0.00813343	13	FALSE	24770	818089	0.0293881	1.01883	0.998778	1.03929	0.0658617	0	0.929178	0.0186563	0.0101428	11	FALSE	12491	484103	0.0251533
189.1	Cancer of kidney and renal pelvis	neoplasms	1.02015	0.995311	1.04561	0.112688	1.78096	0.426708	0.0199488	0.0125763	12	FALSE	14083	825500	0.0167738	1.01968	0.990601	1.04962	0.186729	10.6822	0.342454	0.0194929	0.0147638	11	FALSE	5654	491538	0.0113719
189.11	Malignant neoplasm of kidney, except pelvis	neoplasms	1.01903	0.993313	1.04541	0.14833	0	0.664591	0.0188492	0.0130403	12	FALSE	13558	826038	0.0161482	1.01541	0.985232	1.04652	0.32048	0	0.594917	0.015294	0.0153945	11	FALSE	5205	492076	0.0104669
189.12	Malignant neoplasm of renal pelvis	neoplasms	0.967736	0.905748	1.03397	0.331547	0	0.687669	-0.0327957	0.0337751	6	FALSE	7706	761401	0.0100194	0.971401	0.904549	1.04319	0.425111	0	0.557538	-0.029016	0.0363797	5	FALSE	943	429385	0.00219135
189.2	Cancer of bladder	neoplasms	1.0234	1.00279	1.04443	0.0258766	22.3691	0.217352	0.0231259	0.0103794	13	FALSE	17642	823559	0.0209724	1.01665	0.990507	1.04349	0.21406	0	0.894226	0.0165171	0.0132937	11	FALSE	7240	489594	0.0145723
189.21	Malignant neoplasm of bladder	neoplasms	1.02438	1.00266	1.04656	0.0276171	0	0.909366	0.0240835	0.0109337	12	FALSE	16538	824520	0.0196633	1.0182	0.990691	1.04648	0.19678	0	0.895555	0.0180395	0.0139757	11	FALSE	6522	490558	0.0131206
189.4	Malignant neoplasm of other urinary organs	neoplasms	1.0327	0.977294	1.09124	0.252793	0	0.443404	0.0321731	0.0281334	7	FALSE	8068	830083	0.00962595	1.01132	0.946303	1.08081	0.739844	0	0.466585	0.0112581	0.0339039	6	FALSE	1024	496138	0.00205969
190	Cancer of eye	neoplasms	1.05395	0.976253	1.13783	0.178673	0	0.434418	0.0525448	0.0390711	5	FALSE	7423	787304	0.00934031	1.00609	0.910676	1.11151	0.9049	0	0.624946	0.00607393	0.0508389	4	FALSE	498	452471	0.00109941
191	Manlignant and unknown neoplasms of brain and nervous system	neoplasms	1.03422	1.00081	1.06873	0.044592	0	0.841076	0.0336429	0.0167504	10	FALSE	10650	829883	0.0126705	1.03166	0.991572	1.07338	0.123206	0	0.770931	0.0311728	0.020223	9	FALSE	2848	493121	0.00574229
191.1	Cancer of brain and nervous system	neoplasms	1.03919	0.999922	1.07999	0.0504645	39.0893	0.107322	0.0384391	0.0196518	9	FALSE	9517	831037	0.0113223	1.0327	0.984436	1.08332	0.187645	45.9336	0.0734091	0.0321729	0.0244182	8	FALSE	1932	494279	0.0038935
191.11	Cancer of brain	neoplasms	1.03328	0.991819	1.07647	0.117164	37.7087	0.117371	0.032735	0.020893	9	FALSE	9170	831580	0.0109069	1.02091	0.969473	1.07507	0.432751	43.011	0.0916258	0.0206909	0.0263749	8	FALSE	1647	494822	0.00331743
193	Thyroid cancer	neoplasms	1.10329	1.06644	1.14142	1.42318e-08	46.892	0.0364747	0.0983003	0.0173351	12	TRUE	10460	830425	0.0124393	1.10602	1.0658	1.14776	9.73595e-08	51.4685	0.0240214	0.100768	0.0189001	11	TRUE	3315	493365	0.00667432
194	Cancer of other endocrine glands	neoplasms	1.086	1.0173	1.15934	0.0133473	45.7261	0.100882	0.0825007	0.0333422	6	FALSE	7708	779905	0.00978653	1.1159	1.03993	1.19742	0.00230023	22.5872	0.270577	0.109663	0.0359732	5	FALSE	990	444767	0.00222094
195	Cancer, suspected or other	neoplasms	1.02785	1.01351	1.04239	0.00012671	33.3076	0.108608	0.0274702	0.00716721	14	FALSE	28603	770376	0.0357994	1.0393	1.01903	1.05997	0.000125019	39.1786	0.0876704	0.0385492	0.0100491	11	FALSE	12121	462245	0.025552
195.1	Malignant neoplasm, other	neoplasms	1.02296	1.00665	1.03953	0.00563845	0	0.667827	0.0226998	0.0082005	13	FALSE	22831	777615	0.0285228	1.03645	1.0091	1.06455	0.00869326	0	0.596241	0.0358055	0.013646	10	FALSE	6419	469484	0.013488
195.3	Malignant neoplasm of head, face, and neck	neoplasms	1.02043	0.972772	1.07042	0.407257	6.08629	0.38322	0.0202239	0.0244034	8	FALSE	8364	695010	0.0118913	1.01651	0.968167	1.06727	0.510093	11.724	0.340042	0.0163758	0.0248611	7	FALSE	2130	388917	0.00544692
196	Radiotherapy	neoplasms	1.00372	0.980678	1.02731	0.753782	0	0.679476	0.00371719	0.0118512	12	FALSE	14529	783474	0.0182067	0.988706	0.960272	1.01798	0.445555	0	0.821323	-0.0113578	0.0148887	10	FALSE	5663	475526	0.0117688
197	Chemotherapy	neoplasms	1.04373	1.03041	1.05722	6.4693e-11	0	0.62325	0.0428015	0.00655212	14	TRUE	32835	773747	0.0407088	1.04222	1.02407	1.06069	3.95364e-06	0	0.463369	0.0413543	0.00896316	11	TRUE	15133	465674	0.0314742
198	Secondary malignant neoplasm	neoplasms	1.03007	1.01864	1.04162	1.93814e-07	9.30482	0.350768	0.0296256	0.00569156	14	TRUE	42097	768614	0.051926	1.02186	1.00565	1.03833	0.00803125	18.1892	0.270388	0.0216255	0.00815826	11	FALSE	18701	460470	0.0390278
198.1	Secondary malignancy of lymph nodes	neoplasms	1.02641	1.01057	1.04249	0.0010199	0	0.666887	0.0260643	0.0079344	14	FALSE	23879	777832	0.029785	1.02158	0.998189	1.04552	0.0708213	0	0.48059	0.0213516	0.0118185	11	FALSE	8519	469797	0.0178104
198.2	Secondary malignancy of respiratory organs	neoplasms	1.04761	1.02589	1.06979	1.35088e-05	0	0.856283	0.0465137	0.0106886	11	TRUE	15717	782641	0.0196867	1.04209	1.01081	1.07435	0.0080248	0	0.848806	0.0412315	0.015553	9	FALSE	4735	474661	0.00987701
198.3	Secondary malignant neoplasm of digestive systems	neoplasms	1.00625	0.977794	1.03553	0.670459	14.6297	0.311976	0.00622727	0.0146345	9	FALSE	11150	785554	0.0139952	1.00509	0.960312	1.05197	0.827025	29.5203	0.202869	0.00508162	0.0232548	7	FALSE	2062	477608	0.00429879
198.4	Secondary malignant neoplasm of liver	neoplasms	1.0354	1.01419	1.05705	0.000986036	9.44963	0.350973	0.0347845	0.0105584	13	FALSE	15888	783715	0.0198699	1.02633	0.993591	1.06014	0.116138	25.2392	0.211153	0.0259867	0.0165395	10	FALSE	4171	475719	0.00869158
198.5	Secondary malignancy of brain/spine	neoplasms	1.00939	0.966212	1.0545	0.675243	17.3546	0.288214	0.00934504	0.0223052	9	FALSE	8463	783927	0.0106803	1.00939	0.966212	1.0545	0.675243	17.3546	0.288214	0.00934504	0.0223052	9	FALSE	2283	477834	0.00475509
198.6	Secondary malignancy of bone	neoplasms	1.03878	1.0173	1.06071	0.000358599	0	0.766687	0.0380445	0.0106603	12	FALSE	15974	782643	0.0200021	1.02719	0.997059	1.05822	0.0773933	0	0.71512	0.0268235	0.0151887	10	FALSE	5147	474655	0.0107273
198.7	Secondary malignant neoplasm of skin	neoplasms	1.11176	1.03956	1.18898	0.00198465	0	0.931854	0.105948	0.0342594	4	FALSE	7108	737863	0.00954131	1.10051	1.00768	1.2019	0.0331687	0	0.853014	0.0957736	0.0449634	3	FALSE	567	429946	0.00131703
199	Neoplasm of uncertain behavior	neoplasms	1.04304	1.02625	1.06011	3.59563e-07	0	0.69055	0.0421434	0.00828094	13	TRUE	24284	757585	0.0310589	1.0485	1.03051	1.06682	8.23103e-08	0	0.870948	0.0473651	0.0088335	11	TRUE	16287	449629	0.0349569
199.4	Neurofibromatosis	neoplasms	0.971877	0.886204	1.06583	0.544599	0	0.830495	-0.0285265	0.0470832	6	FALSE	6740	787561	0.00848545	0.989887	0.888085	1.10336	0.85435	0	0.784247	-0.0101643	0.0553699	5	FALSE	440	479648	0.000916499
200	Myeloproliferative disease	neoplasms	1.00892	0.983126	1.03539	0.501592	52.8632	0.0127963	0.00887869	0.0132126	13	FALSE	13213	821453	0.0158303	1.00065	0.970472	1.03178	0.966603	59.1118	0.00647564	0.000654253	0.0156262	11	FALSE	4969	488835	0.0100627
200.1	Polycythemia vera	neoplasms	0.988438	0.943534	1.03548	0.623968	39.1999	0.106532	-0.0116292	0.0237217	9	FALSE	8495	805788	0.0104325	0.991397	0.937242	1.04868	0.763047	46.6599	0.0691595	-0.00864064	0.0286605	8	FALSE	1526	479014	0.00317559
201	Hodgkin's disease	neoplasms	1.07107	1.00925	1.13667	0.0236014	0	0.693317	0.0686557	0.0303309	10	FALSE	7829	825134	0.00939898	1.11417	1.03737	1.19666	0.00301038	0	0.95472	0.108111	0.0364416	9	FALSE	923	494461	0.0018632
202	Cancer of other lymphoid, histiocytic tissue	neoplasms	1.06197	1.037	1.08754	7.29576e-07	26.5815	0.175956	0.0601247	0.0121383	13	TRUE	14392	822736	0.0171921	1.08168	1.0489	1.11548	5.7079e-07	19.697	0.255892	0.0785151	0.0157004	11	TRUE	5018	490116	0.0101346
202.2	Non-Hodgkins lymphoma	neoplasms	1.06202	1.03642	1.08825	1.33818e-06	30.7108	0.137996	0.0601719	0.0124476	13	TRUE	13991	823332	0.0167092	1.08256	1.04839	1.11784	1.24949e-06	26.4283	0.192419	0.0793269	0.0163641	11	TRUE	4628	490712	0.00934308
202.21	Nodular lymphoma	neoplasms	1.066	1.00767	1.12771	0.0260197	46.1382	0.0841557	0.0639104	0.0287119	7	FALSE	7962	827190	0.00953359	1.1275	1.04616	1.21517	0.00168196	19.1546	0.288665	0.120005	0.0382023	6	FALSE	859	494599	0.00173375
202.22	Reticulosarcoma	neoplasms	1.13195	1.05353	1.2162	0.00071559	0	0.492403	0.123938	0.0366296	8	FALSE	7504	825278	0.00901076	1.13195	1.05353	1.2162	0.00071559	0	0.492403	0.123938	0.0366296	8	FALSE	931	494609	0.00187876
202.23	Lymphosarcoma	neoplasms	0.988102	0.84676	1.15304	0.879214	0	0.822109	-0.011969	0.078761	3	FALSE	6792	764276	0.00880856	0.988102	0.84676	1.15304	0.879214	0	0.822109	-0.011969	0.078761	3	FALSE	216	433608	0.000497898
202.24	Large cell lymphoma	neoplasms	1.07443	1.01518	1.13714	0.0131234	0	0.969665	0.0717894	0.0289426	4	FALSE	7858	777200	0.0100095	1.05557	0.92345	1.20658	0.427986	0	0.920898	0.0540766	0.0682232	3	FALSE	283	444601	0.000636121
204	Leukemia	neoplasms	1.05905	1.03529	1.08336	7.24696e-07	0	0.516238	0.0573747	0.01158	13	TRUE	15093	822502	0.0180194	1.08336	1.05239	1.11524	6.27821e-08	0	0.92186	0.0800645	0.0147975	11	TRUE	5540	489856	0.011183
204.1	Lymphoid leukemia	neoplasms	1.06989	1.0306	1.11068	0.000401361	27.0039	0.21305	0.067557	0.0190883	8	FALSE	9794	825755	0.0117216	1.11393	1.06367	1.16656	4.64582e-06	0	0.983609	0.10789	0.0235559	7	TRUE	2260	493157	0.00456181
204.11	Lymphoid leukemia, acute	neoplasms	1.09943	0.995682	1.21398	0.0608761	0	0.836694	0.0947888	0.0505704	5	FALSE	7026	819670	0.00849889	1.11452	0.995411	1.24788	0.0600815	0	0.752791	0.108425	0.0576667	4	FALSE	369	489000	0.000754032
204.12	Lymphoid leukemia, chronic	neoplasms	1.07398	1.03072	1.11905	0.000667605	36.6538	0.136436	0.0713688	0.0209751	8	FALSE	9234	826301	0.0110516	1.12143	1.06503	1.18081	1.34125e-05	0	0.721918	0.114602	0.0263254	7	TRUE	1818	493707	0.00366884
204.2	Myeloid leukemia	neoplasms	1.03355	0.991806	1.07705	0.11669	0	0.841202	0.0330001	0.021035	9	FALSE	9059	826294	0.0108445	1.05091	0.998814	1.10572	0.0555931	0	0.887853	0.0496552	0.0259403	8	FALSE	1701	493698	0.0034336
204.21	Myeloid leukemia, acute	neoplasms	1.03288	0.983097	1.08518	0.199307	0	0.719226	0.0323478	0.0252022	8	FALSE	8265	826863	0.00989669	1.05801	0.994992	1.12503	0.0719003	0	0.828092	0.0563933	0.031334	7	FALSE	1133	494272	0.00228702
204.22	Myeloid leukemia, chronic	neoplasms	1.06408	0.985303	1.14916	0.113491	0	0.929749	0.0621121	0.0392445	7	FALSE	7327	825390	0.00879891	1.06408	0.985303	1.14916	0.113491	0	0.929749	0.0621121	0.0392445	7	FALSE	760	494722	0.00153386
204.3	Monocytic leukemia	neoplasms	1.03771	0.910914	1.18216	0.577728	3.16438	0.376756	0.0370169	0.0664927	4	FALSE	6840	760400	0.00891507	1.01227	0.856521	1.19635	0.886197	30.5938	0.23674	0.0122001	0.0852448	3	FALSE	186	429732	0.000432641
204.4	Multiple myeloma	neoplasms	1.05807	1.01682	1.10099	0.00540295	0	0.792809	0.0564442	0.0202893	12	FALSE	9323	826442	0.011155	1.07841	1.02273	1.13713	0.00525947	0	0.836682	0.0754893	0.0270504	10	FALSE	1658	493814	0.0033463
208	Benign neoplasm of colon	neoplasms	1.01463	1.00757	1.02174	4.55544e-05	4.64278	0.400192	0.0145267	0.00356279	14	FALSE	129276	668693	0.162006	1.00971	1.00077	1.01874	0.0332841	0	0.485971	0.00966665	0.00454123	11	FALSE	88220	367535	0.193569
209	Neuroendocrine tumors	neoplasms	1.03434	0.95399	1.12145	0.413179	0	0.642763	0.0337616	0.0412576	9	FALSE	716	499124	0.00143246	1.03434	0.95399	1.12145	0.413179	0	0.642763	0.0337616	0.0412576	9	FALSE	716	499124	0.00143246
210	Benign neoplasm of lip, oral cavity, and pharynx	neoplasms	1.00212	0.966121	1.03945	0.909814	0	0.463003	0.0021141	0.0186638	7	FALSE	10046	829905	0.0119602	0.998751	0.952335	1.04743	0.958941	10.8323	0.346311	-0.00125001	0.0242801	6	FALSE	2183	493326	0.00440557
211	Benign neoplasm of other parts of digestive system	neoplasms	0.970682	0.953714	0.987952	0.000942441	43.94	0.0394584	-0.0297567	0.00899762	14	FALSE	19974	801597	0.024312	1.02234	0.985308	1.06077	0.240519	24.4337	0.210912	0.0220945	0.0188248	11	FALSE	3482	483796	0.00714582
212	Benign neoplasm of respiratory and intrathoracic organs	neoplasms	1.00963	0.959418	1.06248	0.7126	33.4213	0.131341	0.00958844	0.0260296	11	FALSE	8377	835232	0.00992996	1.00884	0.948676	1.07283	0.778987	40.0712	0.0904474	0.00880491	0.0313745	10	FALSE	1225	496119	0.00246308
213	Benign neoplasm of bone and articular cartilage	neoplasms	1.05553	0.997095	1.11739	0.0629086	0	0.880246	0.0540439	0.0290584	8	FALSE	6649	729410	0.00903324	1.06807	0.997118	1.14407	0.0604268	0	0.846696	0.0658509	0.0350706	7	FALSE	988	434582	0.00226829
214	Lipoma	neoplasms	1.01339	0.998156	1.02886	0.0852173	26.6946	0.167882	0.0133031	0.00772905	14	FALSE	26426	803024	0.0318597	1.03413	1.01352	1.05517	0.00108799	0	0.579953	0.0335621	0.0102739	11	FALSE	12383	471527	0.0255895
214.1	Lipoma of skin and subcutaneous tissue	neoplasms	1.00642	0.98708	1.02613	0.518191	3.49585	0.412129	0.00639533	0.0098978	14	FALSE	18311	812198	0.0220479	1.03582	1.0079	1.06452	0.0115978	0	0.909101	0.0351969	0.0139441	11	FALSE	6606	480746	0.0135549
215	Other benign neoplasm of connective and other soft tissue	neoplasms	1.00191	0.965205	1.04002	0.920046	0	0.708665	0.00191159	0.0190444	11	FALSE	9707	818146	0.0117255	1.0012	0.95877	1.04552	0.956578	0	0.523172	0.00120307	0.0220957	9	FALSE	2561	486866	0.00523265
216	Benign neoplasm of skin	neoplasms	1.02076	1.01041	1.03123	7.80758e-05	44.7812	0.0356063	0.020552	0.00520273	14	FALSE	79527	722177	0.0991975	1.01698	1.00551	1.02857	0.00361118	49.8371	0.0298729	0.0168343	0.00578446	11	FALSE	65600	390748	0.14375
216.1	Screening for malignant neoplasms of the skin	neoplasms	0.983295	0.968117	0.99871	0.033789	7.14466	0.375758	-0.0168463	0.00793672	9	FALSE	49581	741035	0.0627119	0.983295	0.968117	0.99871	0.033789	7.14466	0.375758	-0.0168463	0.00793672	9	FALSE	42958	411562	0.0945129
217	Vascular hamartomas and non-neoplastic nevi	neoplasms	1.04636	1.02188	1.07144	0.000175875	56.8399	0.0133212	0.0453218	0.0120814	10	FALSE	15355	754476	0.0199459	1.05535	1.02889	1.0825	3.21892e-05	54.3449	0.0251039	0.0538742	0.0129586	9	FALSE	7814	423086	0.0181341
217.1	Nevus, non-neoplastic	neoplasms	1.04519	1.02003	1.07098	0.000378394	48.5965	0.0490772	0.0442031	0.0124351	9	FALSE	14875	753247	0.0193654	1.05499	1.02778	1.08292	5.94679e-05	40.6928	0.107228	0.0535314	0.0133331	8	FALSE	7390	423760	0.0171402
218	Benign neoplasm of uterus	neoplasms	1.00004	0.984488	1.01583	0.996452	0.261553	0.445182	3.55527e-05	0.00799469	14	FALSE	24140	760375	0.0307706	1.00191	0.975053	1.02951	0.890419	22.7616	0.226654	0.00191012	0.0138642	11	FALSE	6824	445983	0.0150704
218.1	Uterine leiomyoma	neoplasms	1.00005	0.984302	1.01605	0.995134	0	0.474801	4.93899e-05	0.00809796	14	FALSE	23646	760798	0.0301436	1.00203	0.974772	1.03005	0.885297	20.6441	0.246816	0.00203006	0.0140725	11	FALSE	6615	446415	0.0146017
218.2	Other benign neoplasm of uterus	neoplasms	0.951576	0.872849	1.0374	0.259944	0	0.454903	-0.0496354	0.0440607	5	FALSE	6091	721064	0.00837648	0.943731	0.795812	1.11914	0.505522	29.8086	0.240586	-0.0579137	0.0869802	3	FALSE	190	407543	0.000465991
220	Benign neoplasm of ovary	neoplasms	1.00915	0.968743	1.05125	0.662139	0	0.997396	0.00911106	0.0208509	8	FALSE	7830	746544	0.0103795	0.993683	0.911072	1.08378	0.886205	0	0.987141	-0.00633744	0.0442842	6	FALSE	596	443732	0.00134135
221	Benign neoplasm of other female genital organs	neoplasms	1.035	0.931697	1.14976	0.521373	0	0.412161	0.0344008	0.0536481	4	FALSE	5774	708532	0.00808337	1.09676	0.906423	1.32707	0.342254	15.221	0.307421	0.0923636	0.0972534	3	FALSE	153	407873	0.000374976
222	Benign neoplasm of male genital organs	neoplasms	1.01369	0.971208	1.05803	0.533627	18.9014	0.290462	0.013597	0.0218433	6	FALSE	9070	731954	0.0122398	1.00467	0.960406	1.05097	0.839512	13.1748	0.330053	0.00465542	0.0229877	5	FALSE	2525	409497	0.00612831
223	Benign neoplasm of kidney and other urinary organs	neoplasms	1.00592	0.947654	1.06777	0.84621	0	0.704063	0.00590504	0.0304451	7	FALSE	6604	729317	0.00897379	1.0108	0.942376	1.08419	0.763913	0	0.588753	0.0107409	0.0357618	6	FALSE	1016	434487	0.00233293
224	Benign neoplasm of eye	neoplasms	0.988111	0.966362	1.01035	0.292258	0	0.878694	-0.0119599	0.011356	10	FALSE	17079	818309	0.0204444	0.986899	0.964816	1.00949	0.253426	0	0.846672	-0.0131871	0.0115467	9	FALSE	10172	481560	0.0206861
224.1	Benign neoplasm of eye, uveal	neoplasms	0.987308	0.964623	1.01053	0.281465	0	0.907359	-0.0127735	0.0118599	10	FALSE	16226	819889	0.0194064	0.986491	0.96356	1.00997	0.257009	0	0.869929	-0.0136016	0.0119997	9	FALSE	9410	483141	0.0191046
225	Benign neoplasm of brain and other parts of nervous system	neoplasms	1.00681	0.9757	1.03891	0.67182	8.41966	0.363834	0.00678368	0.0160124	11	FALSE	11132	830263	0.0132304	0.99181	0.954646	1.03042	0.672975	1.01622	0.428789	-0.00822415	0.0194854	10	FALSE	3172	493497	0.00638655
225.1	Benign neoplasm of brain, cranial nerves, meninges	neoplasms	1.0073	0.975077	1.04059	0.66102	13.3475	0.316995	0.00727422	0.0165887	11	FALSE	10828	830579	0.0128689	0.985895	0.947545	1.0258	0.482851	0	0.522828	-0.0142051	0.0202431	10	FALSE	2942	493813	0.00592244
225.2	Benign neoplasm of spinal cord, meninges	neoplasms	1.03056	0.908841	1.16858	0.638783	44.5942	0.124735	0.0301012	0.064127	5	FALSE	6954	817484	0.00843484	1.12077	0.962031	1.30569	0.143414	17.2598	0.304808	0.114013	0.0779204	4	FALSE	227	482657	0.000470092
226	Benign neoplasm of thyroid glands	neoplasms	1.02253	0.962277	1.08656	0.472113	0	0.424066	0.0222814	0.0309875	7	FALSE	7818	831142	0.00931868	1.03528	0.961424	1.11481	0.358524	11.7002	0.340453	0.0346725	0.0377621	6	FALSE	881	494095	0.00177988
227	Benign neoplasm of other endocrine glands and related structures	neoplasms	1.04792	1.02167	1.07484	0.000298735	0	0.63439	0.0468065	0.0129429	13	FALSE	13679	826502	0.016281	1.04599	1.01575	1.07714	0.00266595	0	0.491738	0.0449681	0.0149702	11	FALSE	5522	489391	0.0111575
227.1	Benign neoplasm of adrenal gland	neoplasms	0.997511	0.956763	1.03999	0.906767	0.882444	0.429911	-0.00249224	0.0212799	10	FALSE	9304	829625	0.0110903	0.994623	0.949864	1.04149	0.818494	11.0647	0.342692	-0.0053912	0.0234928	9	FALSE	2299	492569	0.00464568
227.2	Benign neoplasm of parathyroid gland	neoplasms	1.04919	0.988063	1.11411	0.11691	0	0.677124	0.0480215	0.0306284	8	FALSE	7814	832012	0.00930431	1.05944	0.964879	1.16327	0.226098	0	0.471976	0.0577421	0.0477022	6	FALSE	583	494951	0.00117651
227.3	Benign neoplasm of pituitary gland and craniopharyngeal duct (pouch)	neoplasms	1.09603	1.05474	1.13894	2.87113e-06	29.8181	0.153689	0.0916955	0.0195938	12	TRUE	9690	830835	0.0115285	1.09128	1.04584	1.1387	5.68206e-05	28.4705	0.182439	0.087354	0.0216994	10	FALSE	2599	493758	0.00523615
228	Hemangioma and lymphangioma, any site	neoplasms	1.01713	0.994642	1.04012	0.136499	0	0.767182	0.0169835	0.0114063	13	FALSE	15917	815736	0.019139	1.01977	0.993231	1.04702	0.145629	0	0.781445	0.0195788	0.0134549	11	FALSE	7041	478347	0.0145059
228.1	Hemangioma of skin and subcutaneous tissue	neoplasms	1.01613	0.982399	1.05102	0.352847	33.9203	0.15737	0.0160038	0.0172254	8	FALSE	10948	490056	0.0218521	1.01613	0.982399	1.05102	0.352847	33.9203	0.15737	0.0160038	0.0172254	8	FALSE	4298	483406	0.00881272
229	Benign neoplasm of unspecified sites	neoplasms	0.98933	0.931464	1.05079	0.727204	29.4879	0.182877	-0.0107272	0.0307506	9	FALSE	7932	833871	0.00942263	0.951795	0.888301	1.01983	0.160734	0	0.507798	-0.0494061	0.0352245	8	FALSE	995	494543	0.00200792
229.1	Benign neoplasm of lymph nodes	neoplasms	0.939075	0.77746	1.13429	0.514181	0	0.698409	-0.06286	0.0963606	3	FALSE	6825	708421	0.00954217	0.873969	0.67719	1.12793	0.300661	0	0.834873	-0.13471	0.130152	2	FALSE	97	371031	0.000261365
230	Kaposi's sarcoma	neoplasms	0.974735	0.807865	1.17607	0.789387	76.7688	0.0135068	-0.0255896	0.0958029	3	FALSE	6889	753227	0.00906309	0.974735	0.807865	1.17607	0.789387	76.7688	0.0135068	-0.0255896	0.0958029	3	FALSE	199	415588	0.00047861
240	Simple and unspecified goiter	endocrine/metabolic	1.02831	0.989456	1.0687	0.155429	0	0.98471	0.0279201	0.0196536	11	FALSE	9413	779789	0.0119272	1.03006	0.990663	1.07101	0.136639	0	0.979464	0.0296125	0.0198952	10	FALSE	3069	466535	0.00653529
241	Nontoxic nodular goiter	endocrine/metabolic	1.06444	1.04822	1.08091	1.5512e-15	47.8636	0.0235447	0.0624486	0.00783271	14	TRUE	26854	768161	0.033778	1.06143	1.04396	1.07919	1.90024e-12	55.6251	0.0125982	0.0596199	0.00846679	11	TRUE	18117	454806	0.0383086
241.1	Nontoxic uninodular goiter	endocrine/metabolic	1.05709	1.03705	1.07752	1.30385e-08	33.2904	0.116043	0.0555239	0.00976577	13	TRUE	19620	771553	0.0247986	1.0567	1.03586	1.07797	5.7811e-08	43.5001	0.0602555	0.0551517	0.0101654	11	TRUE	12498	458273	0.0265479
241.2	Nontoxic multinodular goiter	endocrine/metabolic	1.08746	1.06314	1.11233	3.67829e-13	46.4874	0.0330273	0.0838429	0.0115376	13	TRUE	15417	776023	0.0194797	1.08656	1.06061	1.11314	1.66946e-11	53.9641	0.0165842	0.0830137	0.0123306	11	TRUE	8165	462724	0.0173395
242	Thyrotoxicosis with or without goiter	endocrine/metabolic	1.0367	1.0154	1.05844	0.00066755	20.4895	0.230743	0.0360386	0.0105916	14	FALSE	16688	775670	0.0210612	1.02416	0.998467	1.05052	0.0655303	11.3121	0.336461	0.0238733	0.0129632	11	FALSE	7320	462310	0.0155867
242.1	Graves' disease	endocrine/metabolic	1.01075	0.975907	1.04683	0.55029	0	0.628587	0.0106909	0.0178979	13	FALSE	9893	781284	0.0125042	1.01243	0.97294	1.05353	0.542755	0	0.481897	0.0123561	0.0203007	11	FALSE	2892	467999	0.00614155
242.2	Toxic multinodular goiter	endocrine/metabolic	1.1881	1.09895	1.28448	1.484e-05	41.6056	0.100972	0.172354	0.039795	8	TRUE	7035	783127	0.00890324	1.17641	1.07565	1.28661	0.000376482	49.1239	0.066741	0.162466	0.0456874	7	FALSE	591	469865	0.00125623
242.3	Exophthalmos	endocrine/metabolic	1.01876	0.944043	1.09939	0.632474	0	0.558604	0.018586	0.0388626	7	FALSE	7144	780476	0.00907036	1.01876	0.944043	1.09939	0.632474	0	0.558604	0.018586	0.0388626	7	FALSE	866	469041	0.00184292
242.31	Thyrotoxic exophthalmos	endocrine/metabolic	0.99631	0.769078	1.29068	0.977668	0	0.86117	-0.00369712	0.132077	3	FALSE	6382	426503	0.0147429	0.99631	0.769078	1.29068	0.977668	0	0.86117	-0.00369712	0.132077	3	FALSE	106	420227	0.000252181
244	Hypothyroidism	endocrine/metabolic	1.02232	1.01409	1.03061	8.58221e-08	11.25	0.329847	0.0220715	0.00412209	14	TRUE	85384	735030	0.104074	1.02177	1.01163	1.03201	2.3109e-05	11.594	0.333774	0.0215376	0.0050886	11	TRUE	56442	421521	0.118089
244.1	Secondary hypothyroidism	endocrine/metabolic	1.05754	1.03346	1.08218	1.92737e-06	0	0.928121	0.0559476	0.0117515	14	TRUE	14619	777939	0.0184453	1.06147	1.03328	1.09043	1.39981e-05	0	0.858353	0.0596551	0.0137331	11	TRUE	6330	464636	0.0134405
244.2	Acquired hypothyroidism	endocrine/metabolic	1.03787	1.01103	1.06542	0.00541952	10.0239	0.348701	0.0371716	0.0133664	11	FALSE	13210	777229	0.0167122	1.03711	1.00965	1.06533	0.00778042	18.5811	0.27203	0.0364428	0.0136928	10	FALSE	6661	463973	0.0141532
244.3	Iodine hypothyroidism	endocrine/metabolic	0.906949	0.71268	1.15417	0.42712	0	0.768519	-0.097669	0.122989	2	FALSE	6388	426133	0.0147692	0.906949	0.71268	1.15417	0.42712	0	0.768519	-0.097669	0.122989	2	FALSE	112	419857	0.000266686
244.4	Hypothyroidism NOS	endocrine/metabolic	1.022	1.01353	1.03053	2.91107e-07	36.7624	0.0821569	0.0217571	0.00424188	14	TRUE	80511	737413	0.0984334	1.0214	1.01094	1.03197	5.55918e-05	37.2115	0.101756	0.021171	0.00525234	11	FALSE	52679	423934	0.110528
244.5	Congenital hypothyroidism	endocrine/metabolic	1.08495	0.971625	1.21148	0.147469	21.9013	0.262292	0.0815293	0.0562843	7	FALSE	6664	777021	0.00850342	1.09114	0.964487	1.23442	0.165881	34.5705	0.177112	0.087222	0.0629507	6	FALSE	323	465585	0.00069327
245	Thyroiditis	endocrine/metabolic	1.07946	1.04629	1.11369	1.57428e-06	40.3009	0.080066	0.0764629	0.0159246	11	TRUE	10933	779343	0.0138344	1.07929	1.04432	1.11544	5.62861e-06	46.2682	0.0527805	0.0763076	0.0168083	10	TRUE	4241	466088	0.00901709
245.1	Thyroiditis, acute and subacute	endocrine/metabolic	1.05345	0.918085	1.20877	0.458064	56.2433	0.0576592	0.0520706	0.0701725	5	FALSE	6551	776507	0.00836592	1.05345	0.918085	1.20877	0.458064	56.2433	0.0576592	0.0520706	0.0701725	5	FALSE	261	465072	0.000560889
245.2	Chronic thyroiditis	endocrine/metabolic	1.08962	1.05065	1.13004	3.86383e-06	17.6581	0.275503	0.0858301	0.0185837	11	TRUE	9697	781640	0.0122539	1.09128	1.05006	1.13411	8.71092e-06	25.5425	0.208425	0.0873501	0.0196428	10	TRUE	3107	468386	0.00658971
245.21	Chronic lymphocytic thyroiditis	endocrine/metabolic	1.09055	1.05084	1.13176	4.64012e-06	7.78297	0.369802	0.086685	0.0189251	11	TRUE	9571	781816	0.012094	1.09309	1.05112	1.13673	8.36815e-06	15.9846	0.295944	0.0890054	0.0199763	10	TRUE	3000	468563	0.00636182
246	Other disorders of thyroid	endocrine/metabolic	1.02409	0.997684	1.0512	0.0740935	0	0.975999	0.0238059	0.0133289	12	FALSE	13088	775705	0.0165924	1.02427	0.996096	1.05323	0.0919809	0	0.956904	0.0239761	0.0142288	11	FALSE	6095	462444	0.0130085
246.2	Thyroid cyst	endocrine/metabolic	0.979395	0.854119	1.12304	0.765579	0	0.733668	-0.0208206	0.0698297	4	FALSE	6568	458097	0.0141349	0.979395	0.854119	1.12304	0.765579	0	0.733668	-0.0208206	0.0698297	4	FALSE	292	451821	0.000645856
246.7	Abnormal results of function study of thyroid	endocrine/metabolic	0.993948	0.961101	1.02792	0.723289	0	0.610361	-0.0060707	0.0171456	12	FALSE	10531	775304	0.013401	0.990676	0.957439	1.02507	0.59055	0	0.634677	-0.00936789	0.0174112	11	FALSE	4147	462052	0.00889534
249	Secondary diabetes mellitus	endocrine/metabolic	1.0267	0.99789	1.05634	0.0696053	16.5952	0.285745	0.0263465	0.0145202	11	FALSE	11372	458270	0.0242142	1.0267	0.99789	1.05634	0.0696053	16.5952	0.285745	0.0263465	0.0145202	11	FALSE	6052	452950	0.0131851
250	Diabetes mellitus	endocrine/metabolic	0.978613	0.972464	0.984801	1.79207e-11	48.509	0.0214164	-0.0216188	0.00321611	14	TRUE	173399	645147	0.211838	0.982411	0.975186	0.98969	2.45536e-06	48.0564	0.0371803	-0.0177452	0.00376611	11	TRUE	137659	336044	0.290602
250.1	Type 1 diabetes	endocrine/metabolic	1.00275	0.986887	1.01887	0.735673	58.5046	0.0040507	0.00274663	0.00813603	13	FALSE	23893	747283	0.0309826	1.0111	0.993012	1.02951	0.230749	59.6108	0.00582137	0.0110363	0.00920896	11	FALSE	15112	439354	0.0332522
250.11	Type 1 diabetes with ketoacidosis	endocrine/metabolic	0.971739	0.913731	1.03343	0.361296	30.2323	0.186694	-0.0286685	0.0314039	8	FALSE	6476	770105	0.00833912	0.972842	0.902146	1.04908	0.474428	40.1836	0.123365	-0.0275339	0.0384932	7	FALSE	797	462301	0.00172102
250.12	Type 1 diabetes with renal manifestations	endocrine/metabolic	0.992046	0.933499	1.05427	0.796948	0	0.583073	-0.00798559	0.0310362	10	FALSE	6553	767818	0.00846235	0.992046	0.933499	1.05427	0.796948	0	0.583073	-0.00798559	0.0310362	10	FALSE	1229	461744	0.00265458
250.13	Type 1 diabetes with ophthalmic manifestations	endocrine/metabolic	0.982664	0.937656	1.02983	0.464736	55.9035	0.0155452	-0.017488	0.0239211	10	FALSE	7521	765384	0.00973082	0.982664	0.937656	1.02983	0.464736	55.9035	0.0155452	-0.017488	0.0239211	10	FALSE	2196	459310	0.00475833
250.14	Type 1 diabetes with neurological manifestations	endocrine/metabolic	1.0793	1.03688	1.12346	0.00019137	25.5454	0.208399	0.0763132	0.0204585	10	FALSE	8283	764433	0.0107193	1.0793	1.03688	1.12346	0.00019137	25.5454	0.208399	0.0763132	0.0204585	10	FALSE	2953	458359	0.00640131
250.15	Diabetes type 1 with peripheral circulatory disorders	endocrine/metabolic	1.01005	0.901751	1.13136	0.862779	52.1485	0.0992142	0.0100017	0.0578679	4	FALSE	5742	739490	0.00770498	1.01005	0.901751	1.13136	0.862779	52.1485	0.0992142	0.0100017	0.0578679	4	FALSE	415	433416	0.000956594
250.2	Type 2 diabetes	endocrine/metabolic	0.978247	0.971962	0.984573	2.27223e-11	53.5382	0.00910813	-0.0219932	0.00328877	14	TRUE	164968	647135	0.203137	0.982579	0.975173	0.990041	5.29434e-06	51.4467	0.0240942	-0.0175749	0.00386025	11	TRUE	130216	338060	0.278075
250.21	Type 2 diabetes with ketoacidosis	endocrine/metabolic	0.950703	0.889532	1.01608	0.136269	7.23122	0.372885	-0.0505535	0.0339324	7	FALSE	6425	460249	0.0137676	0.950703	0.889532	1.01608	0.136269	7.23122	0.372885	-0.0505535	0.0339324	7	FALSE	1105	454929	0.00242306
250.22	Type 2 diabetes with renal manifestations	endocrine/metabolic	0.967888	0.952677	0.983342	5.38251e-05	35.0514	0.109769	-0.0326385	0.00808211	12	FALSE	26066	746572	0.0337364	0.966432	0.951208	0.981898	2.49793e-05	0	0.490943	-0.0341448	0.00810081	11	TRUE	20671	438781	0.0449906
250.23	Type 2 diabetes with ophthalmic manifestations	endocrine/metabolic	0.962371	0.948356	0.976594	2.98649e-07	20.3174	0.238185	-0.0383548	0.00748489	13	TRUE	29396	739693	0.0382218	0.963097	0.948056	0.978376	2.84069e-06	29.2841	0.166653	-0.0376012	0.00803098	11	TRUE	21587	431746	0.0476184
250.24	Type 2 diabetes with neurological manifestations	endocrine/metabolic	1.0617	1.04925	1.07429	2.55997e-23	29.5818	0.155796	0.0598677	0.00601775	12	TRUE	45883	721670	0.0597783	1.06157	1.04911	1.07418	3.4433e-23	35.2508	0.116687	0.0597521	0.00602403	11	TRUE	40502	415593	0.0888017
250.25	Diabetes type 2 with peripheral circulatory disorders	endocrine/metabolic	1.02012	0.994153	1.04676	0.129983	34.8194	0.111592	0.0199167	0.0131536	12	FALSE	12803	758600	0.016597	1.01967	0.993612	1.04641	0.140265	40.2739	0.0802455	0.0194794	0.0132081	11	FALSE	7435	452526	0.0161644
250.3	Insulin pump user	endocrine/metabolic	1.0056	0.986832	1.02473	0.561029	37.221	0.101686	0.00558904	0.0096145	11	FALSE	18952	753608	0.0245314	1.0056	0.986832	1.02473	0.561029	37.221	0.101686	0.00558904	0.0096145	11	FALSE	13624	447534	0.029543
250.4	Abnormal glucose	endocrine/metabolic	0.988155	0.97876	0.997641	0.014507	41.1942	0.0597826	-0.0119154	0.00487446	13	FALSE	67344	690724	0.0888364	0.989285	0.979654	0.999011	0.0309092	45.5051	0.0493338	-0.0107726	0.00499137	11	FALSE	59982	382839	0.135454
250.41	Impaired fasting glucose	endocrine/metabolic	0.999555	0.986066	1.01323	0.948785	23.58	0.218926	-0.000445271	0.0069322	11	FALSE	34539	727820	0.0453054	0.999555	0.986066	1.01323	0.948785	23.58	0.218926	-0.000445271	0.0069322	11	FALSE	29217	421746	0.064788
250.42	Other abnormal glucose	endocrine/metabolic	0.9815	0.969419	0.993732	0.00312715	39.4073	0.0708781	-0.0186731	0.00631926	13	FALSE	39028	720909	0.0513569	0.983312	0.971034	0.995746	0.00866802	37.306	0.101059	-0.0168283	0.00641109	11	FALSE	32958	413070	0.0738922
250.5	Glycosuria or Acetonuria	endocrine/metabolic	1.08009	0.959581	1.21574	0.201801	8.6294	0.361002	0.0770474	0.0603613	6	FALSE	5665	770523	0.00729849	1.05527	0.897053	1.2414	0.516259	24.5943	0.257443	0.0537985	0.0828788	5	FALSE	211	462731	0.000455781
250.6	Polyneuropathy in diabetes	endocrine/metabolic	1.07914	1.05893	1.09974	2.8856e-15	49.1474	0.0325885	0.0761651	0.00964634	11	TRUE	19293	750933	0.0250485	1.07914	1.05893	1.09974	2.8856e-15	49.1474	0.0325885	0.0761651	0.00964634	11	TRUE	13971	444859	0.0304492
250.7	Diabetic retinopathy	endocrine/metabolic	0.964639	0.949806	0.979704	5.28088e-06	47.1751	0.0411546	-0.0360009	0.00790653	11	TRUE	28392	457100	0.0584809	0.964639	0.949806	0.979704	5.28088e-06	47.1751	0.0411546	-0.0360009	0.00790653	11	TRUE	22253	450961	0.0470252
251	Other disorders of pancreatic internal secretion	endocrine/metabolic	1.04059	0.986193	1.09799	0.146375	40.1707	0.137622	0.0397905	0.0273954	6	FALSE	7954	814705	0.00966865	1.04059	0.986193	1.09799	0.146375	40.1707	0.137622	0.0397905	0.0273954	6	FALSE	1502	483711	0.00309555
251.1	Hypoglycemia	endocrine/metabolic	0.977779	0.953594	1.00258	0.0786516	0	0.708209	-0.0224719	0.0127785	12	FALSE	12374	749886	0.0162333	0.992191	0.961739	1.02361	0.622057	0	0.783215	-0.00783986	0.0159044	10	FALSE	4871	445988	0.0108038
252	Disorders of parathyroid gland	endocrine/metabolic	1.02499	1.00113	1.04942	0.0400184	20.2938	0.238426	0.0246827	0.0120195	13	FALSE	14621	811541	0.0176975	1.01977	0.992555	1.04773	0.156054	24.2897	0.212261	0.0195746	0.0137998	11	FALSE	6456	478584	0.0133102
252.1	Hyperparathyroidism	endocrine/metabolic	1.02754	1.00238	1.05333	0.0317234	27.1017	0.171009	0.0271669	0.0126482	13	FALSE	13836	812241	0.016749	1.01903	0.990519	1.04837	0.192902	27.5787	0.181926	0.0188535	0.01448	11	FALSE	5865	479287	0.012089
252.2	Hypoparathyroidism	endocrine/metabolic	1.03382	0.966045	1.10635	0.33635	0	0.485556	0.0332598	0.034595	10	FALSE	7388	815730	0.00897563	1.09028	0.997001	1.19228	0.058206	0	0.725361	0.0864339	0.0456322	9	FALSE	588	484729	0.00121158
253	Disorders of the pituitary gland and its hypothalamic control	endocrine/metabolic	0.985943	0.961731	1.01077	0.264457	70.6376	5.1542e-05	-0.0141564	0.0126859	13	FALSE	13849	810037	0.0168094	0.983219	0.956502	1.01068	0.228571	75.3251	1.36806e-05	-0.0169238	0.0140557	11	FALSE	6226	477093	0.0128818
253.1	Pituitary hyperfunction	endocrine/metabolic	1.04528	0.993075	1.10023	0.0902429	21.4485	0.239132	0.0442846	0.0261402	11	FALSE	8164	815003	0.00991779	1.03991	0.983687	1.09936	0.167578	28.067	0.185977	0.0391383	0.0283605	10	FALSE	1492	483993	0.00307322
253.11	Acromegaly and gigantism	endocrine/metabolic	1.01472	0.892124	1.15416	0.823994	13.4736	0.325048	0.0146116	0.0656961	4	FALSE	6737	777466	0.00859089	0.924108	0.776361	1.09997	0.374562	0	0.598605	-0.0789262	0.0888849	3	FALSE	190	446465	0.000425384
253.2	Pituitary hypofunction	endocrine/metabolic	0.978408	0.927862	1.03171	0.419929	0	0.978484	-0.0218282	0.0270639	10	FALSE	8050	817077	0.00975607	0.971239	0.912966	1.03323	0.355264	0	0.967046	-0.0291831	0.0315688	9	FALSE	1230	484154	0.00253408
253.3	Diabetes insipidus	endocrine/metabolic	0.993017	0.907196	1.08696	0.879224	19.0055	0.289723	-0.0070077	0.0461177	6	FALSE	7022	815735	0.00853472	0.997496	0.899109	1.10665	0.962257	34.8904	0.188686	-0.00250721	0.0529824	5	FALSE	469	484737	0.0009666
253.4	Anterior pituitary disorders	endocrine/metabolic	1.00246	0.954248	1.0531	0.922255	21.2157	0.261017	0.00245412	0.0251463	8	FALSE	8475	449529	0.0185042	1.00246	0.954248	1.0531	0.922255	21.2157	0.261017	0.00245412	0.0251463	8	FALSE	2041	443095	0.00458512
253.5	Pituitary dwarfism	endocrine/metabolic	0.684282	0.604064	0.775153	2.47019e-09	96.5023	8.94431e-08	-0.379385	0.0636188	2	TRUE	6717	401311	0.0164621	0.684282	0.604064	0.775153	2.47019e-09	96.5023	8.94431e-08	-0.379385	0.0636188	2	TRUE	283	394877	0.000716166
253.7	Other disorders of neurohypophysis	endocrine/metabolic	0.982673	0.920269	1.04931	0.601566	0	0.525399	-0.0174791	0.0334753	6	FALSE	7471	817220	0.00905915	1.01025	0.922816	1.10597	0.82524	0	0.491367	0.0101984	0.0461862	5	FALSE	604	484313	0.00124557
254	Diseases of thymus gland	endocrine/metabolic	0.952881	0.742397	1.22304	0.704693	53.3972	0.142961	-0.0482656	0.127352	2	FALSE	6551	724110	0.00896585	NA	NA	NA	NA	NA	NA	NA	NA	NA	NA	NA	NA	#VALUE!
255	Disorders of adrenal glands	endocrine/metabolic	1.01682	0.991253	1.04304	0.199232	23.408	0.213615	0.0166786	0.0129921	12	FALSE	13416	810096	0.0162912	1.01624	0.988351	1.04492	0.25648	32.0665	0.151691	0.0161125	0.0141992	10	FALSE	5984	477151	0.0123858
255.1	Adrenal hyperfunction	endocrine/metabolic	0.967413	0.918008	1.01948	0.215443	0	0.828121	-0.0331301	0.026745	11	FALSE	8077	816690	0.00979307	0.966218	0.911935	1.02373	0.24405	0	0.756308	-0.0343662	0.0295008	10	FALSE	1372	483767	0.00282806
255.11	Cushing's syndrome	endocrine/metabolic	0.958183	0.877952	1.04575	0.338357	0	0.687708	-0.0427165	0.0446164	7	FALSE	7023	774181	0.00898997	0.978896	0.882739	1.08553	0.685966	0	0.647536	-0.0213303	0.0527538	6	FALSE	439	441271	0.000993865
255.12	Hyperaldosteronism	endocrine/metabolic	0.996916	0.927292	1.07177	0.933355	0	0.643705	-0.00308898	0.0369384	11	FALSE	7337	817420	0.00889595	0.984942	0.911101	1.06477	0.702758	0	0.619101	-0.0151725	0.0397602	10	FALSE	789	484503	0.00162583
255.2	Adrenal hypofunction	endocrine/metabolic	0.990697	0.951817	1.03116	0.647261	13.0025	0.320304	-0.00934669	0.0204267	11	FALSE	9164	813540	0.0111389	1.0043	0.961367	1.04915	0.847368	1.73868	0.422706	0.00429052	0.022291	10	FALSE	2330	482534	0.00480547
255.21	Glucocorticoid deficiency	endocrine/metabolic	0.99474	0.953358	1.03792	0.807809	14.1944	0.308862	-0.00527362	0.0216795	11	FALSE	8850	813988	0.0107555	1.01143	0.965051	1.06004	0.635112	0	0.439069	0.0113648	0.0239488	10	FALSE	2016	482982	0.00415672
255.3	Adrenogenital disorders	endocrine/metabolic	0.796156	0.62003	1.02231	0.0739393	0	0.925467	-0.22796	0.127567	2	FALSE	6538	739311	0.00876585	NA	NA	NA	NA	NA	NA	NA	NA	NA	NA	NA	NA	#VALUE!
256	Ovarian dysfunction	endocrine/metabolic	0.945817	0.910035	0.983007	0.00464068	6.2515	0.384057	-0.0557058	0.0196773	11	FALSE	9437	785752	0.0118676	0.939428	0.901835	0.978587	0.00271061	7.10673	0.376283	-0.0624844	0.0208366	10	FALSE	2704	452831	0.00593588
256.4	Polycystic ovaries	endocrine/metabolic	0.966519	0.928056	1.00658	0.100258	0	0.906626	-0.0340543	0.0207193	11	FALSE	9152	786404	0.0115039	0.961003	0.920398	1.0034	0.0709397	0	0.899597	-0.0397775	0.0220268	10	FALSE	2430	453483	0.00532996
257	Testicular dysfunction	endocrine/metabolic	1.02564	1.0078	1.04379	0.00467777	0	0.734623	0.0253162	0.00895065	12	FALSE	23098	755116	0.0296808	1.02432	1.00632	1.04265	0.00791059	0	0.741859	0.024032	0.00904865	11	FALSE	16385	422205	0.0373584
257.1	Testicular hypofunction	endocrine/metabolic	1.02304	1.00492	1.04149	0.0124711	0	0.86379	0.0227819	0.00911813	12	FALSE	22449	756899	0.0288048	1.02182	1.00352	1.04045	0.0191994	0	0.86631	0.0215841	0.00921754	11	FALSE	15747	423988	0.0358102
258	Iatrogenic endocrine disorders	endocrine/metabolic	0.943589	0.854139	1.04241	0.253183	0	0.631309	-0.0580646	0.0508157	6	FALSE	6894	816059	0.00837715	0.94259	0.832226	1.06759	0.352081	0	0.485987	-0.0591237	0.0635356	5	FALSE	316	485062	0.000651039
258.1	Postablative ovarian failure	endocrine/metabolic	0.846573	0.651432	1.10017	0.212809	0	0.451389	-0.166559	0.133688	2	FALSE	6556	755163	0.00860685	0.846573	0.651432	1.10017	0.212809	0	0.451389	-0.166559	0.133688	2	FALSE	117	424169	0.000275757
259	Other endocrine disorders	endocrine/metabolic	0.98431	0.939278	1.0315	0.508056	0	0.524657	-0.0158141	0.0238932	11	FALSE	8452	812479	0.0102956	0.997246	0.948747	1.04823	0.91368	0	0.65376	-0.00275731	0.025437	10	FALSE	1800	481475	0.00372459
259.1	Nonspecific abnormal results of other endocrine function study	endocrine/metabolic	0.984465	0.881306	1.0997	0.781609	0	0.555603	-0.0156567	0.0564771	5	FALSE	6792	769406	0.00875034	0.987322	0.874535	1.11466	0.836673	0.0062737	0.391596	-0.0127589	0.0618909	4	FALSE	305	438412	0.000695209
259.2	Carcinoid syndrome	endocrine/metabolic	0.966428	0.859331	1.08687	0.568791	1.75915	0.405052	-0.034148	0.0599263	6	FALSE	6785	772432	0.00870746	0.944084	0.826265	1.0787	0.397527	12.2901	0.335435	-0.0575405	0.068011	5	FALSE	288	441438	0.000651988
259.3	Delay in sexual development and puberty NEC	endocrine/metabolic	0.964505	0.888312	1.04723	0.389374	0	0.525516	-0.03614	0.0419865	4	FALSE	7183	728089	0.00976917	0.964505	0.888312	1.04723	0.389374	0	0.525516	-0.03614	0.0419865	4	FALSE	748	397095	0.00188014
259.4	Precocious sexual development and puberty NEC	endocrine/metabolic	0.89536	0.771857	1.03862	0.144419	0	0.99626	-0.110529	0.0757293	3	FALSE	6622	388369	0.0167649	0.89536	0.771857	1.03862	0.144419	0	0.99626	-0.110529	0.0757293	3	FALSE	188	381935	0.000491988
260	Protein-calorie malnutrition	endocrine/metabolic	0.992211	0.975043	1.00968	0.379938	26.2257	0.186638	-0.00781919	0.00890558	12	FALSE	22008	776577	0.0275587	0.994587	0.977037	1.01245	0.550117	23.7869	0.216979	-0.00542799	0.00908323	11	FALSE	15076	445162	0.032757
260.1	Cachexia	endocrine/metabolic	1.04455	0.977316	1.1164	0.199152	0	0.629373	0.0435825	0.0339435	11	FALSE	7431	793717	0.00927544	1.06041	0.986274	1.14011	0.112696	0	0.643489	0.0586518	0.0369765	10	FALSE	867	464215	0.00186419
260.2	severe protein-calorie malnutrition	endocrine/metabolic	0.989132	0.952526	1.02714	0.570065	24.5295	0.210017	-0.0109277	0.0192404	11	FALSE	9505	791102	0.0118722	0.989854	0.953069	1.02806	0.597632	31.1927	0.159019	-0.0101981	0.0193215	10	FALSE	3057	461601	0.00657903
260.22	Nutritional marasmus	endocrine/metabolic	1.02167	0.933701	1.11792	0.64074	0	0.977604	0.0214376	0.0459378	4	FALSE	6991	775368	0.0089358	1.02167	0.933701	1.11792	0.64074	0	0.977604	0.0214376	0.0459378	4	FALSE	557	445868	0.00124769
260.3	Adult failure to thrive	endocrine/metabolic	1.01334	0.973952	1.05432	0.51243	27.6268	0.189854	0.0132492	0.0202259	10	FALSE	9367	467615	0.0196381	1.01334	0.973952	1.05432	0.51243	27.6268	0.189854	0.0132492	0.0202259	10	FALSE	2944	461192	0.00634297
260.6	Anorexia	endocrine/metabolic	1.01875	0.988244	1.0502	0.231071	23.1248	0.216369	0.0185768	0.0155116	12	FALSE	11040	791172	0.0137619	1.03802	0.997471	1.08023	0.0664458	18.9421	0.268703	0.0373189	0.0203328	10	FALSE	2830	459730	0.00611813
260.7	Polyphagia	endocrine/metabolic	0.950404	0.761757	1.18577	0.652274	0	0.59166	-0.0508686	0.112889	2	FALSE	6558	745545	0.00871955	0.950404	0.761757	1.18577	0.652274	0	0.59166	-0.0508686	0.112889	2	FALSE	133	416046	0.000319574
261	Vitamin deficiency	endocrine/metabolic	0.996586	0.988447	1.00479	0.413646	40.5837	0.0572567	-0.00342007	0.0041836	14	FALSE	95010	699683	0.119556	0.998546	0.990002	1.00716	0.739916	27.6286	0.181474	-0.00145543	0.0043843	11	FALSE	83227	368077	0.184414
261.1	Vitamin A deficiency	endocrine/metabolic	0.916394	0.731596	1.14787	0.447372	0	0.969255	-0.0873085	0.114909	2	FALSE	6575	731855	0.00890403	0.916394	0.731596	1.14787	0.447372	0	0.969255	-0.0873085	0.114909	2	FALSE	145	402356	0.000360248
261.2	Vitamin B-complex deficiencies	endocrine/metabolic	1.01682	1	1.03392	0.0499675	21.7127	0.223979	0.0166783	0.00850831	13	FALSE	23780	775790	0.029741	1.02696	1.0084	1.04585	0.00424892	0	0.636162	0.026599	0.00930339	11	FALSE	15039	446261	0.0326013
261.4	Vitamin D deficiency	endocrine/metabolic	0.993953	0.985177	1.00281	0.180092	47.2264	0.0257782	-0.00606562	0.00452499	14	FALSE	80266	712786	0.101212	0.994658	0.985583	1.00382	0.251965	42.0601	0.0688202	-0.00535675	0.00467598	11	FALSE	70585	381207	0.156233
261.41	Rickets or osteomalacia	endocrine/metabolic	0.946679	0.85879	1.04356	0.270362	22.1405	0.260429	-0.0547951	0.049713	7	FALSE	6945	765268	0.00899363	0.976309	0.881609	1.08118	0.645099	0	0.589659	-0.0239766	0.0520571	6	FALSE	484	435767	0.00110945
262	Mineral deficiency NEC	endocrine/metabolic	0.979389	0.941834	1.01844	0.296505	0	0.582229	-0.0208261	0.0199492	11	FALSE	9397	793779	0.0116998	0.97892	0.934019	1.02598	0.373822	0	0.464089	-0.0213052	0.0239562	9	FALSE	2183	462354	0.0046993
263	Other nutritional deficiency	endocrine/metabolic	0.9736	0.930949	1.01821	0.241764	23.2587	0.221955	-0.0267546	0.0228557	11	FALSE	8666	791779	0.0108265	0.976362	0.932936	1.02181	0.30275	28.2469	0.184398	-0.023922	0.0232128	10	FALSE	2184	462280	0.00470219
264	Lack of normal physiological development	endocrine/metabolic	0.813781	0.778203	0.850987	1.65002e-19	25.4927	0.225523	-0.206064	0.0228089	8	TRUE	9155	464192	0.019341	0.813781	0.778203	0.850987	1.65002e-19	25.4927	0.225523	-0.206064	0.0228089	8	TRUE	2732	457769	0.00593267
264.1	Short stature	endocrine/metabolic	0.572391	0.528667	0.61973	4.34541e-43	59.8622	0.0582237	-0.557934	0.0405432	4	TRUE	7112	137593	0.0491483	0.572391	0.528667	0.61973	4.34541e-43	59.8622	0.0582237	-0.557934	0.0405432	4	TRUE	689	131170	0.00522528
264.2	Failure to thrive (childhood)	endocrine/metabolic	0.834339	0.782625	0.889469	2.89227e-08	0	0.600569	-0.181116	0.0326462	5	TRUE	7644	466091	0.0161356	0.834339	0.782625	0.889469	2.89227e-08	0	0.600569	-0.181116	0.0326462	5	TRUE	1221	459668	0.00264923
264.3	Delayed milestones	endocrine/metabolic	1.02165	0.945372	1.10408	0.588517	38.4093	0.202588	0.0214175	0.0395898	2	FALSE	7208	92702	0.0721449	1.02165	0.945372	1.10408	0.588517	38.4093	0.202588	0.0214175	0.0395898	2	FALSE	785	86279	0.00901636
264.9	Lack of normal physiological development, unspecified	endocrine/metabolic	0.983287	0.914567	1.05717	0.648422	0	0.948226	-0.0168545	0.0369652	4	FALSE	7327	160924	0.043548	0.983287	0.914567	1.05717	0.648422	0	0.948226	-0.0168545	0.0369652	4	FALSE	904	154501	0.00581706
269	Proteinuria	endocrine/metabolic	0.986226	0.96645	1.00641	0.179581	0	0.650795	-0.0138698	0.0103348	13	FALSE	18298	813454	0.0219993	0.980823	0.960686	1.00138	0.0673309	0	0.962494	-0.0193631	0.010584	11	FALSE	11239	475551	0.023088
270	Disorders of protein plasma/amino-acid transport and metabolism	endocrine/metabolic	1.07623	1.05195	1.10107	2.80476e-10	19.663	0.244895	0.0734623	0.0116437	13	TRUE	15644	816856	0.0187916	1.07119	1.04537	1.09764	3.30908e-08	6.44145	0.382296	0.0687672	0.0124483	11	TRUE	8084	478935	0.0165989
270.1	Disturbances of amino-acid transport	endocrine/metabolic	1.00591	0.922195	1.09723	0.894191	0	0.836318	0.00589672	0.0443354	8	FALSE	7216	821576	0.00870665	1.00778	0.919692	1.1043	0.868174	0	0.747484	0.00774541	0.0466651	7	FALSE	558	485621	0.00114773
270.11	Disturbances of sulphur-bearing amino-acid metabolism	endocrine/metabolic	1.03876	0.93014	1.16006	0.499808	0	0.395723	0.0380249	0.0563506	4	FALSE	7041	821837	0.00849462	1.03876	0.93014	1.16006	0.499808	0	0.395723	0.0380249	0.0563506	4	FALSE	426	485885	0.000875983
270.2	Disorders of amino-acid metabolism	endocrine/metabolic	1.03711	0.9815	1.09588	0.195001	30.6694	0.19398	0.0364418	0.0281203	7	FALSE	8278	816780	0.0100332	1.03711	0.9815	1.09588	0.195001	30.6694	0.19398	0.0364418	0.0281203	7	FALSE	1653	480827	0.00342605
270.21	Disorders of urea cycle metabolism	endocrine/metabolic	0.977648	0.849949	1.12453	0.751595	9.90368	0.349758	-0.0226059	0.0714161	5	FALSE	6860	769820	0.00883247	0.977648	0.849949	1.12453	0.751595	9.90368	0.349758	-0.0226059	0.0714161	5	FALSE	239	433867	0.000550557
270.3	Disorders of plasma protein metabolism	endocrine/metabolic	1.09039	1.06214	1.1194	1.03749e-10	19.0784	0.250912	0.0865392	0.0133933	13	TRUE	13346	821800	0.0159804	1.08553	1.05501	1.11694	1.69753e-08	8.73435	0.360876	0.0820714	0.0145509	11	TRUE	5859	483883	0.0119634
270.31	Polyclonal hypergammaglobulinemia	endocrine/metabolic	1.15426	1.00945	1.31985	0.0359513	0	0.847787	0.14346	0.0683966	4	FALSE	6881	784956	0.00868992	1.13259	0.981383	1.30709	0.0885823	0	0.874368	0.124504	0.073112	3	FALSE	247	449002	0.000549806
270.32	Paraproteinemia	endocrine/metabolic	1.09622	1.06287	1.13061	5.59037e-09	6.5505	0.380691	0.091864	0.015761	13	TRUE	11461	824962	0.0137024	1.09344	1.05671	1.13145	2.99643e-07	1.73464	0.425145	0.0893271	0.0174342	11	TRUE	4093	487047	0.00833367
270.33	Amyloidosis	endocrine/metabolic	0.982343	0.91682	1.05255	0.612982	0	0.881034	-0.0178149	0.0352196	8	FALSE	7563	828350	0.00904759	1.01941	0.932722	1.11415	0.671627	0	0.968209	0.0192215	0.0453426	7	FALSE	613	490454	0.0012483
270.34	Alpha-1-antitrypsin deficiency	endocrine/metabolic	1.12799	0.982445	1.2951	0.0875068	0	0.871627	0.120438	0.0704853	3	FALSE	6842	421268	0.0159819	1.12799	0.982445	1.2951	0.0875068	0	0.871627	0.120438	0.0704853	3	FALSE	237	414663	0.000571222
270.35	Macroglobulinemia	endocrine/metabolic	1.2032	1.06051	1.3651	0.00407838	4.36319	0.351473	0.184989	0.0644103	3	FALSE	6924	763756	0.00898427	1.15578	0.963778	1.38602	0.118307	42.1023	0.188771	0.144772	0.0926888	2	FALSE	193	427804	0.000450938
270.38	Other specified disorders of plasma protein metabolism	endocrine/metabolic	1.05676	0.985655	1.13299	0.120326	0	0.531414	0.0552068	0.0355392	10	FALSE	7544	490305	0.0151532	1.05676	0.985655	1.13299	0.120326	0	0.531414	0.0552068	0.0355392	10	FALSE	939	483700	0.00193752
271	Disorders of carbohydrate transport and metabolism	endocrine/metabolic	0.98993	0.971795	1.0084	0.283345	0	0.561435	-0.0101208	0.00943365	11	FALSE	21203	812305	0.0254383	0.990118	0.971789	1.00879	0.297538	0	0.467861	-0.00993127	0.00953346	10	FALSE	14281	472962	0.0293098
271.3	Intestinal disaccharidase deficiencies and disaccharide malabsorption	endocrine/metabolic	0.987151	0.968826	1.00582	0.176159	4.8899	0.396601	-0.0129323	0.00956056	11	FALSE	20809	812976	0.0249573	0.987988	0.969472	1.00686	0.210611	10.9695	0.341742	-0.0120843	0.00965291	10	FALSE	13915	473635	0.0285407
271.9	Other disorders of carbohydrate transport and metabolism	endocrine/metabolic	1.08685	0.970746	1.21684	0.148494	0	0.612152	0.0832848	0.0576416	5	FALSE	7071	786869	0.00890621	1.06647	0.947624	1.20022	0.285732	0	0.674861	0.064353	0.0602821	4	FALSE	375	449470	0.00083362
272	Disorders of lipoid metabolism	endocrine/metabolic	0.941662	0.936031	0.947328	7.12944e-86	67.667	0.00012804	-0.0601085	0.00306061	14	TRUE	337200	474094	0.415632	0.941877	0.934583	0.949228	1.70779e-51	74.5053	2.31961e-05	-0.0598806	0.00396652	11	TRUE	275007	190022	0.591376
272.1	Hyperlipidemia	endocrine/metabolic	0.941531	0.935895	0.947201	4.04446e-86	67.5715	0.000133786	-0.0602477	0.00306321	14	TRUE	336434	474468	0.414889	0.941711	0.934418	0.949062	8.90657e-52	74.2497	2.7139e-05	-0.0600564	0.0039669	11	TRUE	274505	190399	0.590455
272.11	Hypercholesterolemia	endocrine/metabolic	0.946005	0.939437	0.952619	5.6714e-55	43.4808	0.0416637	-0.0555074	0.00355454	14	TRUE	127944	659063	0.16257	0.951704	0.942266	0.961236	2.14318e-22	47.1969	0.0410537	-0.0495016	0.00508504	11	TRUE	70157	375069	0.157576
272.12	Hyperglyceridemia	endocrine/metabolic	0.966832	0.947841	0.986203	0.000860315	70.1943	0.000220009	-0.0337307	0.0101214	11	FALSE	18721	705319	0.0258563	0.969962	0.950796	0.989515	0.00274344	64.2349	0.00279482	-0.0304984	0.0101827	10	FALSE	13079	422407	0.0300331
272.13	Mixed hyperlipidemia	endocrine/metabolic	0.952421	0.94372	0.961201	2.20526e-25	34.7774	0.111923	-0.0487485	0.00468234	12	TRUE	79859	629928	0.112511	0.952351	0.943626	0.961158	2.58658e-25	40.563	0.0783381	-0.0488213	0.00469618	11	TRUE	74052	347004	0.175872
272.14	Hyperchylomicronemia	endocrine/metabolic	1.30075	0.943117	1.794	0.108947	0	0.529319	0.262943	0.164038	2	FALSE	5598	671424	0.00826856	1.30075	0.943117	1.794	0.108947	0	0.529319	0.262943	0.164038	2	FALSE	64	390189	0.000163996
272.9	Unspecified disorder of lipoid metabolism	endocrine/metabolic	0.933486	0.897029	0.971423	0.000708168	14.6868	0.311481	-0.0688298	0.0203254	9	FALSE	8831	719549	0.0121242	0.916416	0.874443	0.960404	0.000263305	3.26227	0.404722	-0.0872849	0.0239205	8	FALSE	2613	436627	0.00594891
274	Gout and other crystal arthropathies	endocrine/metabolic	1.00251	0.991024	1.01413	0.669865	0	0.878711	0.00250639	0.00587896	14	FALSE	45769	788858	0.0548377	1.00213	0.989443	1.01498	0.743201	0	0.952367	0.00213011	0.00650182	11	FALSE	33613	454749	0.068828
274.1	Gout	endocrine/metabolic	0.999265	0.987532	1.01114	0.902895	0	0.862605	-0.000735232	0.00602623	14	FALSE	43630	791613	0.0522363	0.998923	0.98592	1.0121	0.871932	0	0.944753	-0.00107769	0.00668521	11	FALSE	31599	457506	0.0646058
274.11	Gouty arthropathy	endocrine/metabolic	0.988941	0.964818	1.01367	0.377477	0	0.911628	-0.0111201	0.0125999	12	FALSE	14506	813882	0.0175111	0.990577	0.966067	1.01571	0.458937	0	0.904818	-0.00946737	0.0127834	11	FALSE	7736	481774	0.0158036
274.2	Crystal arthropathies	endocrine/metabolic	1.03499	0.993279	1.07846	0.101283	45.5083	0.0568523	0.0343963	0.0209904	10	FALSE	9458	820678	0.0113933	1.03001	0.987136	1.07474	0.172857	49.1623	0.0463131	0.0295667	0.0216911	9	FALSE	2726	488572	0.00554857
274.21	Chondrocalcinosis	endocrine/metabolic	1.05329	1.00658	1.10217	0.0248783	42.9785	0.0715423	0.0519171	0.0231433	10	FALSE	8947	821485	0.0107739	1.04635	0.998799	1.09616	0.0562201	43.627	0.0769161	0.0453061	0.0237289	9	FALSE	2269	489379	0.00461509
275	Disorders of mineral metabolism	endocrine/metabolic	0.988993	0.976168	1.00199	0.0965004	7.50539	0.370953	-0.0110682	0.00665933	13	FALSE	34679	790567	0.0420226	0.984318	0.969773	0.999082	0.03745	11.4403	0.33524	-0.0158059	0.00759596	11	FALSE	22663	456318	0.047315
275.1	Disorders of iron metabolism	hematopoietic	1.01835	0.982265	1.05576	0.323231	0	0.954862	0.0181831	0.018407	12	FALSE	9982	820931	0.0120133	1.00289	0.958711	1.0491	0.900141	0	0.975906	0.00288424	0.0229851	11	FALSE	2324	486784	0.00475151
275.11	Hereditary hemochromatosis	hematopoietic	1.03173	0.953489	1.1164	0.43752	0	0.702905	0.0312417	0.0402399	5	FALSE	7378	812971	0.00899373	1.03173	0.953489	1.1164	0.43752	0	0.702905	0.0312417	0.0402399	5	FALSE	798	480744	0.00165718
275.3	Disorders of magnesium metabolism	endocrine/metabolic	0.984413	0.962846	1.00646	0.164544	0	0.657152	-0.0157097	0.0113024	13	FALSE	15953	809963	0.0193155	0.982275	0.95775	1.00743	0.165651	0	0.503679	-0.0178842	0.0129005	11	FALSE	7505	475785	0.015529
275.5	Disorders of calcium/phosphorus metabolism	endocrine/metabolic	1.00087	0.980196	1.02198	0.934803	22.793	0.213094	0.000871217	0.0106501	13	FALSE	16917	810574	0.0204437	1.00337	0.978207	1.02918	0.795289	34.3558	0.123773	0.00336181	0.0129575	11	FALSE	7370	476352	0.015236
275.51	Hypocalcemia	endocrine/metabolic	1.01672	0.972494	1.06295	0.464939	47.1404	0.0483069	0.0165803	0.0226898	10	FALSE	8901	817023	0.010777	1.01672	0.972494	1.06295	0.464939	47.1404	0.0483069	0.0165803	0.0226898	10	FALSE	2321	484796	0.00476477
275.53	Disorders of phosphorus metabolism	endocrine/metabolic	0.981598	0.944191	1.02049	0.348798	0	0.848428	-0.0185734	0.0198238	11	FALSE	9690	815632	0.0117409	0.981598	0.944191	1.02049	0.348798	0	0.848428	-0.0185734	0.0198238	11	FALSE	3100	483405	0.00637198
275.6	Hypercalcemia	endocrine/metabolic	0.9789	0.951726	1.00685	0.137635	1.13337	0.430494	-0.0213253	0.0143638	11	FALSE	12569	814636	0.0151945	0.9789	0.951726	1.00685	0.137635	1.13337	0.430494	-0.0213253	0.0143638	11	FALSE	5991	482409	0.0122666
276	Disorders of fluid, electrolyte, and acid-base balance	endocrine/metabolic	0.976292	0.968665	0.983979	2.01736e-09	20.4031	0.231651	-0.0239936	0.00400133	14	TRUE	96504	697563	0.121531	0.974856	0.965915	0.983879	6.0531e-08	35.7013	0.113182	-0.0254655	0.00470084	11	TRUE	71261	378274	0.158522
276.1	Electrolyte imbalance	endocrine/metabolic	0.968024	0.959345	0.976781	1.5201e-12	27.5508	0.159672	-0.0324988	0.00459501	14	TRUE	71275	721886	0.089862	0.967427	0.957392	0.977567	4.81631e-10	40.9492	0.0758246	-0.0331155	0.00531978	11	TRUE	52042	402728	0.114436
276.11	Hyperosmolality and/or hypernatremia	endocrine/metabolic	0.951921	0.915948	0.989306	0.0121758	23.8849	0.216058	-0.0492736	0.0196543	11	FALSE	9175	789494	0.0114879	0.950751	0.905464	0.998303	0.0425417	38.6462	0.110511	-0.050503	0.0249006	9	FALSE	1897	470552	0.00401525
276.12	Hyposmolality and/or hyponatremia	endocrine/metabolic	0.966812	0.952313	0.981532	1.19884e-05	13.343	0.310539	-0.0337512	0.00770963	13	TRUE	26426	770697	0.0331517	0.966642	0.948768	0.984853	0.000367068	27.4986	0.182653	-0.0339266	0.00952275	11	FALSE	14093	451721	0.0302546
276.13	Hyperpotassemia	endocrine/metabolic	0.96633	0.950398	0.982529	5.39039e-05	20.1896	0.239494	-0.0342499	0.00848186	13	FALSE	23691	769525	0.029867	0.966019	0.948377	0.983989	0.000236569	33.3538	0.131894	-0.0345719	0.0094038	11	FALSE	14734	450559	0.0316661
276.14	Hypopotassemia	endocrine/metabolic	0.962982	0.950622	0.975503	1.04772e-08	0	0.684301	-0.0377203	0.0065912	14	TRUE	35583	753870	0.045073	0.963288	0.949419	0.97736	4.30795e-07	0	0.540837	-0.0374029	0.00739946	11	TRUE	24358	434857	0.0530427
276.4	Acid-base balance disorder	endocrine/metabolic	0.948098	0.93105	0.965458	8.55317e-09	0	0.936983	-0.0532978	0.00925762	13	TRUE	20158	773558	0.025397	0.950818	0.930661	0.971412	3.97037e-06	0	0.876531	-0.0504324	0.0109328	11	TRUE	10471	454592	0.0225152
276.41	Acidosis	endocrine/metabolic	0.941385	0.923069	0.960065	1.68749e-09	0	0.933802	-0.0604029	0.0100248	13	TRUE	18029	776111	0.0227025	0.948248	0.926391	0.97062	7.95914e-06	0	0.931885	-0.0531396	0.011898	11	TRUE	8776	457150	0.0188356
276.42	Alkalosis	endocrine/metabolic	0.973562	0.924143	1.02562	0.313415	38.8578	0.132743	-0.0267942	0.0265794	7	FALSE	7839	748149	0.0103692	0.949272	0.890535	1.01188	0.110161	37.6396	0.155252	-0.0520598	0.0325889	6	FALSE	1096	431114	0.0025358
276.5	Hypovolemia	endocrine/metabolic	0.992463	0.979928	1.00516	0.24333	0	0.993088	-0.00756605	0.00648498	14	FALSE	36078	748035	0.0460112	0.994591	0.979531	1.00988	0.486021	0	0.972115	-0.00542322	0.0077847	11	FALSE	22133	428967	0.0490645
276.6	Fluid overload	endocrine/metabolic	0.989711	0.966697	1.01327	0.388917	24.7652	0.200519	-0.0103425	0.012004	12	FALSE	14341	783058	0.0179847	0.986949	0.959773	1.01489	0.356436	31.841	0.153573	-0.0131372	0.0142458	10	FALSE	5988	464099	0.0127381
276.8	Polydipsia	endocrine/metabolic	1.03496	0.929327	1.1526	0.531584	38.6391	0.163609	0.0343622	0.0549277	5	FALSE	6692	792516	0.00837329	1.11298	0.952106	1.30103	0.179015	39.1671	0.176879	0.107037	0.0796525	4	FALSE	252	473612	0.000531798
277	Other disorders of metabolism	endocrine/metabolic	1.04559	1.02162	1.07013	0.000164969	83.5876	4.47936e-10	0.0445834	0.011834	12	FALSE	14975	818453	0.017968	1.0694	1.04087	1.0987	1.14848e-06	83.8409	8.97174e-09	0.0670949	0.0137933	10	TRUE	6410	481729	0.0131315
277.1	Disorders of porphyrin metabolism	endocrine/metabolic	0.985151	0.840126	1.15521	0.853913	0	0.499386	-0.01496	0.081248	3	FALSE	6852	779424	0.0087145	1.01788	0.855813	1.21064	0.841236	0	0.471213	0.0177248	0.0884855	2	FALSE	213	444672	0.000478775
277.4	Disorders of bilirubin excretion	endocrine/metabolic	1.09698	1.05035	1.14568	2.95801e-05	0	0.518707	0.092562	0.0221616	11	FALSE	9033	821273	0.0108791	1.09278	1.03568	1.15302	0.00119351	0.93204	0.429495	0.0887211	0.0273794	10	FALSE	1700	486513	0.00348209
277.5	Other disorders of lipoid metabolism	endocrine/metabolic	0.96711	0.939429	0.995606	0.0239989	20.3129	0.249986	-0.0334429	0.0148164	11	FALSE	12408	815989	0.0149783	0.961988	0.933762	0.991067	0.0107555	10.5525	0.345508	-0.0387537	0.0151943	10	FALSE	5558	479312	0.0114629
277.51	Lipoprotein disorders	endocrine/metabolic	0.984811	0.934857	1.03743	0.564442	0	0.861667	-0.0153053	0.0265599	10	FALSE	8342	824830	0.0100123	0.986654	0.935168	1.04097	0.623157	0	0.800125	-0.0134362	0.0273437	9	FALSE	1642	488156	0.0033524
277.6	Other deficiencies of circulating enzymes	endocrine/metabolic	1.06796	0.873082	1.30634	0.522416	11.8603	0.33347	0.0657508	0.102796	4	FALSE	6764	784341	0.00855007	1.06796	0.873082	1.30634	0.522416	11.8603	0.33347	0.0657508	0.102796	4	FALSE	130	449587	0.000289071
277.7	Dysmetabolic syndrome X	endocrine/metabolic	0.9859	0.95139	1.02166	0.434735	0	0.741354	-0.0142001	0.0181793	11	FALSE	10337	819634	0.0124547	0.9859	0.95139	1.02166	0.434735	0	0.741354	-0.0142001	0.0181793	11	FALSE	3720	484882	0.00761356
278	Overweight, obesity and other hyperalimentation	endocrine/metabolic	0.981532	0.9755	0.987601	3.08653e-09	43.9106	0.0395973	-0.018641	0.00314513	14	TRUE	206532	591834	0.258693	0.984942	0.978041	0.991891	2.34133e-05	46.0038	0.0468028	-0.015173	0.00358736	11	TRUE	174661	277440	0.386332
278.1	Obesity	endocrine/metabolic	0.979698	0.973541	0.985894	1.80725e-10	51.1267	0.0141094	-0.0205108	0.00321643	14	TRUE	182854	612852	0.229801	0.982798	0.975713	0.989935	2.59477e-06	56.3636	0.0110584	-0.0173514	0.00369137	11	TRUE	151119	298462	0.336133
278.11	Morbid obesity	endocrine/metabolic	0.987896	0.977196	0.998712	0.0283856	54.0805	0.0162806	-0.0121782	0.00555598	11	FALSE	52625	714302	0.068618	0.987896	0.977196	0.998712	0.0283856	54.0805	0.0162806	-0.0121782	0.00555598	11	FALSE	46737	402599	0.104013
278.3	Localized adiposity	endocrine/metabolic	0.899615	0.83906	0.964541	0.00292612	0	0.952692	-0.105788	0.0355544	9	FALSE	6806	762948	0.00884179	0.901446	0.837576	0.970187	0.0056544	0	0.915137	-0.103755	0.0374949	8	FALSE	838	449350	0.00186144
278.4	Abnormal weight gain	endocrine/metabolic	0.993624	0.967748	1.02019	0.634736	0	0.773789	-0.00639593	0.0134631	11	FALSE	12556	751413	0.0164352	0.994162	0.968045	1.02099	0.666454	0	0.700745	-0.00585462	0.0135832	10	FALSE	6572	439707	0.0147262
279	Disorders involving the immune mechanism	endocrine/metabolic	1.03062	1.00529	1.05658	0.0175209	0	0.914171	0.0301578	0.0126949	11	FALSE	14239	820578	0.0170564	1.03539	1.00901	1.06247	0.00827315	0	0.96808	0.034783	0.0131718	10	FALSE	7124	481799	0.0145708
279.1	Immunity deficiency	endocrine/metabolic	1.02928	0.99337	1.06648	0.111203	0	0.975895	0.0288576	0.0181174	11	FALSE	10081	821864	0.0121174	1.03175	0.993375	1.0716	0.106041	0	0.960637	0.0312537	0.0193372	10	FALSE	3040	483088	0.0062535
279.11	Deficiency of humoral immunity	endocrine/metabolic	1.03805	0.982939	1.09626	0.179681	0	0.994245	0.0373464	0.0278343	10	FALSE	8140	824750	0.0097732	1.03671	0.974987	1.10235	0.249664	0	0.986731	0.0360544	0.0313199	9	FALSE	1204	487909	0.0024616
279.2	Autoimmune disease NEC	endocrine/metabolic	1.06185	0.986211	1.14329	0.111454	0	0.511414	0.0600126	0.0377037	4	FALSE	7526	427163	0.0173135	1.06185	0.986211	1.14329	0.111454	0	0.511414	0.0600126	0.0377037	4	FALSE	866	420503	0.00205521
279.7	Other immunological findings	endocrine/metabolic	1.00594	0.977076	1.03565	0.690258	32.8845	0.12727	0.00591869	0.0148522	12	FALSE	11925	821334	0.0143113	1.00207	0.972177	1.03288	0.893608	35.7817	0.112561	0.00206643	0.0154511	11	FALSE	4900	482547	0.0100524
279.8	Other specified disorders involving the immune mechanism	endocrine/metabolic	1.20526	1.08062	1.34427	0.00080219	50.4022	0.0892302	0.186693	0.0556955	5	FALSE	7098	785381	0.0089567	1.20526	1.08062	1.34427	0.00080219	50.4022	0.0892302	0.186693	0.0556955	5	FALSE	418	446607	0.000935071
280	Iron deficiency anemias	hematopoietic	0.99263	0.982701	1.00266	0.149292	55.7385	0.00579698	-0.00739694	0.00512951	14	FALSE	53156	731795	0.0677189	1.00453	0.991821	1.0174	0.48649	20.0248	0.252748	0.00452121	0.00649689	11	FALSE	32337	425371	0.0706498
280.1	Iron deficiency anemias, unspecified or not due to blood loss	hematopoietic	0.989702	0.979403	1.00011	0.0524269	53.082	0.00993733	-0.0103518	0.00533702	14	FALSE	49045	735743	0.0624946	1.00204	0.988654	1.0156	0.766932	14.8762	0.302305	0.00203298	0.00685911	11	FALSE	28755	429354	0.0627689
280.2	Iron deficiency anemia secondary to blood loss (chronic)	hematopoietic	1.01061	0.984389	1.03752	0.431443	0	0.912903	0.0105504	0.0134105	13	FALSE	12034	760791	0.0155714	1.01343	0.985348	1.04231	0.352191	0	0.893458	0.0133374	0.0143359	11	FALSE	5936	454734	0.0128856
281	Other deficiency anemia	hematopoietic	1.02418	1.00529	1.04342	0.0118711	20.1974	0.239413	0.0238941	0.00949703	13	FALSE	19241	751020	0.0249798	1.02934	1.00843	1.05067	0.00574509	21.9124	0.234715	0.0289136	0.0104684	11	FALSE	11866	444997	0.0259728
281.1	Megaloblastic anemia	hematopoietic	1.02458	1.00368	1.04592	0.0209013	0	0.528017	0.024287	0.0105149	13	FALSE	16538	756040	0.0214063	1.03069	1.00711	1.05481	0.0104625	0	0.618503	0.0302248	0.0118058	11	FALSE	9258	450018	0.0201578
281.11	Pernicious anemia	hematopoietic	1.06966	1.02735	1.11371	0.00107296	13.5816	0.314749	0.0673406	0.0205893	11	FALSE	7969	767234	0.0102799	1.09539	1.03534	1.15892	0.0015387	11.5202	0.336756	0.0911066	0.0287649	10	FALSE	1429	462996	0.00307692
281.12	Other vitamin B12 deficiency anemia	hematopoietic	1.01433	0.98908	1.04022	0.268654	0	0.52989	0.014225	0.0128597	11	FALSE	13134	758089	0.0170301	1.02032	0.9943	1.04703	0.126932	0	0.844736	0.0201193	0.0131816	10	FALSE	7467	452083	0.0162485
281.13	Folate-deficiency anemia	hematopoietic	0.993299	0.931928	1.05871	0.836308	0	0.513042	-0.00672324	0.0325395	6	FALSE	6501	767558	0.00839858	1.00909	0.920333	1.10641	0.847224	0.995409	0.40059	0.00905031	0.0469753	5	FALSE	628	463318	0.00135361
281.9	Deficiency anemias	hematopoietic	1.00438	0.961042	1.04967	0.846128	0	0.853908	0.0043669	0.0225027	10	FALSE	7882	763669	0.0102158	1.00699	0.962495	1.05354	0.762616	0	0.809175	0.00696436	0.0230572	9	FALSE	2419	459436	0.00523757
282	Hereditary hemolytic anemias	hematopoietic	1.00983	0.975595	1.04527	0.578303	0	0.489103	0.00978145	0.0175968	14	FALSE	9502	765525	0.0122602	1.01722	0.979451	1.05644	0.376482	9.43234	0.354296	0.0170723	0.0193039	11	FALSE	3308	459003	0.00715536
282.5	Sickle cell anemia	hematopoietic	1.00994	0.954845	1.06822	0.729622	0	0.717075	0.00989265	0.0286222	8	FALSE	7040	737337	0.00945757	1.0302	0.967261	1.09724	0.354905	0	0.817969	0.0297571	0.0321657	6	FALSE	1196	432660	0.00275668
282.8	Other hemoglobinopathies	hematopoietic	1.02227	0.966935	1.08077	0.437928	0	0.710761	0.0220239	0.0283924	14	FALSE	6941	768778	0.00894783	1.02672	0.967362	1.08972	0.385466	0	0.493633	0.0263692	0.0303839	11	FALSE	1362	462691	0.00293501
282.9	Other hereditary hemolytic anemias	hematopoietic	0.987576	0.924885	1.05452	0.708702	27.4309	0.209539	-0.0125013	0.0334618	8	FALSE	6424	736797	0.00864346	0.977972	0.910314	1.05066	0.542564	34.8424	0.162191	-0.022274	0.0365783	7	FALSE	901	430788	0.00208715
283	Acquired hemolytic anemias	hematopoietic	1.02261	0.960195	1.08908	0.48654	12.4976	0.32514	0.0223581	0.032132	11	FALSE	6463	769436	0.00832969	1.04136	0.969394	1.11866	0.267352	12.9327	0.323911	0.0405243	0.0365354	10	FALSE	873	463434	0.00188022
283.1	Autoimmune hemolytic anemias	hematopoietic	1.07061	0.970333	1.18125	0.173906	0	0.543687	0.0682272	0.050176	6	FALSE	5828	753609	0.00767411	1.12522	0.987739	1.28184	0.0759931	0	0.602362	0.117979	0.0664884	5	FALSE	287	447607	0.000640777
283.2	Non-autoimmune hemolytic anemias	hematopoietic	0.968275	0.841257	1.11447	0.653175	32.8856	0.176983	-0.0322392	0.0717454	7	FALSE	5608	711224	0.00782331	0.989214	0.852058	1.14845	0.886755	39.3031	0.143616	-0.0108449	0.076152	6	FALSE	220	406993	0.000540258
284	Aplastic anemia	hematopoietic	1.04592	1.01762	1.07502	0.00133764	0	0.499627	0.0449014	0.0139977	12	FALSE	11372	763871	0.0146689	1.05054	1.01925	1.08278	0.00139438	0	0.450643	0.0493004	0.0154266	11	FALSE	5068	457851	0.0109479
284.1	Pancytopenia	hematopoietic	1.05815	1.02425	1.09317	0.000668581	0	0.734253	0.0565209	0.0166133	10	FALSE	9737	464204	0.0205448	1.05815	1.02425	1.09317	0.000668581	0	0.734253	0.0565209	0.0166133	10	FALSE	4371	458838	0.00943635
285	Other anemias	hematopoietic	0.999092	0.991683	1.00656	0.810962	40.0357	0.0605299	-0.000908402	0.0037979	14	FALSE	108583	675260	0.138526	1.00266	0.993906	1.01149	0.553005	38.7196	0.0908726	0.00265347	0.00447267	11	FALSE	81781	368635	0.181568
285.1	Acute posthemorrhagic anemia	hematopoietic	0.999341	0.978588	1.02053	0.950871	53.0697	0.0153171	-0.000659686	0.0107069	12	FALSE	15969	752410	0.0207827	0.998228	0.977086	1.01983	0.871017	56.8453	0.0101277	-0.00177337	0.010922	11	FALSE	10251	446403	0.0224481
285.2	Anemia of chronic disease	hematopoietic	1.01402	0.996967	1.03136	0.107643	17.6422	0.265764	0.0139209	0.00865256	13	FALSE	22395	748253	0.02906	1.01209	0.994225	1.03028	0.185976	28.1496	0.176773	0.0120174	0.00908633	11	FALSE	15741	442211	0.0343726
285.21	Anemia in chronic kidney disease	hematopoietic	0.987737	0.963624	1.01245	0.327822	14.079	0.309972	-0.0123389	0.0126099	11	FALSE	13521	459671	0.028574	0.987737	0.963624	1.01245	0.327822	14.079	0.309972	-0.0123389	0.0126099	11	FALSE	8155	454305	0.017634
285.22	Anemia in neoplastic disease	hematopoietic	1.05786	1.0254	1.09135	0.000404946	21.1393	0.235848	0.056249	0.0159037	12	FALSE	9774	763418	0.0126411	1.04251	1.00745	1.07879	0.0170606	0	0.597578	0.0416332	0.0174534	10	FALSE	3716	459162	0.00802803
285.3	Sideroblastic anemia	hematopoietic	1.07032	0.809957	1.41437	0.632754	0	0.483784	0.0679567	0.142212	2	FALSE	5450	698141	0.00774598	NA	NA	NA	NA	NA	NA	NA	NA	NA	NA	NA	NA	#VALUE!
285.8	Hemoglobinuria	hematopoietic	1.1233	0.873703	1.44421	0.364465	55.3271	0.134612	0.116273	0.12821	2	FALSE	5503	737285	0.00740857	1.1233	0.873703	1.44421	0.364465	55.3271	0.134612	0.116273	0.12821	2	FALSE	118	433052	0.00027241
286	Coagulation defects	hematopoietic	1.0842	1.06628	1.10243	1.98982e-21	62.1801	0.00220188	0.0808463	0.00850516	12	TRUE	23872	796646	0.0290938	1.0837	1.06479	1.10295	3.55526e-19	67.4041	0.00110763	0.0803857	0.00898166	10	TRUE	15842	462012	0.0331524
286.1	Congenital coagulation defects	hematopoietic	1.07986	1.02785	1.1345	0.00228469	36.491	0.13766	0.0768272	0.0251852	8	FALSE	8355	812405	0.0101796	1.06648	1.00165	1.1355	0.0442785	43.5195	0.100746	0.0643613	0.0319975	7	FALSE	1173	479716	0.00243923
286.11	Von willebrand's disease	hematopoietic	1.04078	0.939013	1.15357	0.446467	0	0.655854	0.0399675	0.0524977	6	FALSE	7003	808548	0.00858683	0.98706	0.866856	1.12393	0.844163	0	0.814509	-0.013024	0.0662558	5	FALSE	293	475862	0.000615346
286.12	Congenital deficiency of other clotting factors (including factor VII)	hematopoietic	1.13353	1.06307	1.20866	0.000129304	0	0.833655	0.125333	0.032743	6	FALSE	7645	812911	0.00931685	1.13061	1.04008	1.22902	0.0039417	0	0.71709	0.122757	0.0425827	5	FALSE	691	480229	0.00143683
286.13	Congenital factor VIII disorder	hematopoietic	1.02374	0.893409	1.17309	0.735559	0	0.700177	0.0234659	0.0694791	4	FALSE	6828	770220	0.0087871	1.08656	0.913771	1.29202	0.347491	0	0.889909	0.0830152	0.0883641	3	FALSE	176	437536	0.000402091
286.2	Encounter for long-term (current) use of anticoagulants	hematopoietic	1.13246	1.11708	1.14806	4.39768e-71	66.7384	0.000836012	0.124396	0.00697812	11	TRUE	35484	457281	0.07201	1.13246	1.11708	1.14806	4.39768e-71	66.7384	0.000836012	0.124396	0.00697812	11	TRUE	28916	450713	0.0602883
286.3	Coagulation defects complicating pregnancy or postpartum	hematopoietic	1.00521	0.871388	1.15958	0.943162	0	0.439888	0.00519691	0.0728915	3	FALSE	6837	756041	0.00896211	1.00521	0.871388	1.15958	0.943162	0	0.439888	0.00519691	0.0728915	3	FALSE	263	423361	0.000620834
286.4	Acquired coagulation factor deficiency	hematopoietic	1.09807	0.973673	1.23836	0.127247	0	0.441586	0.0935523	0.0613439	6	FALSE	6907	793746	0.00862671	1.08199	0.954136	1.22698	0.219362	4.26904	0.382403	0.0788041	0.0641609	5	FALSE	316	461066	0.000684899
286.5	Hemorrhagic disorder due to intrinsic circulating anticoagulants	hematopoietic	1.15087	1.07596	1.23099	4.27227e-05	0	0.66551	0.140519	0.0343379	7	FALSE	7576	805013	0.00932329	1.15595	1.07542	1.24251	8.37704e-05	0	0.553174	0.14492	0.0368439	6	FALSE	892	472330	0.00188495
286.6	Defibrination syndrome	hematopoietic	1.15752	1.00902	1.32787	0.0367893	0	0.982975	0.146276	0.0700525	4	FALSE	6824	754443	0.008964	1.16455	0.98467	1.3773	0.0751575	0	0.927654	0.152339	0.0856076	3	FALSE	185	421760	0.000438446
286.7	Other and unspecified coagulation defects	hematopoietic	1.07897	1.04969	1.10906	6.12495e-08	62.5799	0.0028797	0.0760067	0.014036	11	TRUE	12566	805751	0.0153559	1.08227	1.0513	1.11416	9.46328e-08	65.7896	0.00181896	0.0790637	0.014815	10	TRUE	5452	471133	0.0114397
286.8	Hypercoagulable state	hematopoietic	1.07582	1.03769	1.11534	7.18991e-05	0.452114	0.436518	0.0730791	0.0184082	11	FALSE	10037	810399	0.0122337	1.07276	1.03259	1.11449	0.000309911	8.57778	0.363226	0.0702332	0.019472	10	FALSE	3149	477715	0.00654863
286.81	Primary hypercoagulable state	hematopoietic	1.07227	1.0333	1.11271	0.000220732	3.95369	0.40515	0.069775	0.0188886	11	FALSE	9861	810796	0.012016	1.06859	1.02743	1.11141	0.000932954	11.3273	0.338504	0.0663434	0.0200433	10	FALSE	2973	478112	0.00617978
286.9	Abnormal coagulation profile	hematopoietic	1.0986	1.0579	1.14086	1.0468e-06	41.9221	0.0781716	0.0940372	0.0192595	10	TRUE	9886	480462	0.0201612	1.0986	1.0579	1.14086	1.0468e-06	41.9221	0.0781716	0.0940372	0.0192595	10	TRUE	3318	473894	0.00695288
287	Purpura and other hemorrhagic conditions	hematopoietic	1.03498	1.01976	1.05042	5.36657e-06	7.35027	0.372539	0.0343829	0.00755681	13	TRUE	28126	789879	0.0343837	1.0338	1.01692	1.05096	7.5988e-05	19.0206	0.262389	0.0332405	0.00840105	11	FALSE	18089	455198	0.0382199
287.1	Spontaneous ecchymoses	hematopoietic	1.09966	1.01642	1.18971	0.018002	25.8686	0.240324	0.0949981	0.0401585	6	FALSE	7295	813333	0.00888953	1.12516	1.02042	1.24065	0.0180034	34.8768	0.188777	0.117928	0.0498521	5	FALSE	503	478731	0.00104959
287.2	Allergic purpura	hematopoietic	1.00265	0.860139	1.16878	0.972977	29.9631	0.232438	0.00264971	0.0782214	4	FALSE	6762	771301	0.00869081	1.10776	0.911556	1.34619	0.303515	0	0.438199	0.102338	0.0994609	3	FALSE	130	436702	0.000297597
287.3	Thrombocytopenia	hematopoietic	1.03581	1.01999	1.05188	7.46593e-06	0	0.504455	0.0351822	0.00785326	13	TRUE	26415	792725	0.0322472	1.03624	1.01867	1.05411	4.4861e-05	11.2865	0.336705	0.0355962	0.00872262	11	FALSE	16664	458050	0.0351032
287.31	Primary thrombocytopenia	hematopoietic	1.06971	1.02316	1.11839	0.00299454	45.7921	0.0478681	0.0673902	0.0227033	11	FALSE	8784	813481	0.0106827	1.10654	1.04844	1.16786	0.000234082	34.3476	0.133076	0.101237	0.027517	10	FALSE	1567	478863	0.00326166
287.32	Secondary thrombocytopenia	hematopoietic	1.06606	1.01842	1.11594	0.0060999	27.476	0.209168	0.0639726	0.0233276	8	FALSE	8755	809131	0.0107044	1.05605	1.00666	1.10787	0.0256324	24.7659	0.239933	0.05454	0.0244384	7	FALSE	2022	476451	0.00422594
287.4	Qualitative platelet defects	hematopoietic	0.975529	0.855645	1.11221	0.711134	16.1862	0.311449	-0.0247758	0.0669013	5	FALSE	6886	812942	0.00839932	0.975529	0.855645	1.11221	0.711134	16.1862	0.311449	-0.0247758	0.0669013	5	FALSE	303	480261	0.000630509
288	Diseases of white blood cells	hematopoietic	0.964231	0.949059	0.979647	6.76058e-06	0	0.502856	-0.036424	0.00809227	13	TRUE	25591	769911	0.0321696	0.962316	0.946714	0.978174	4.10168e-06	2.0142	0.422648	-0.0384129	0.00833945	11	TRUE	18305	442858	0.0396931
288.1	Decreased white blood cell count	hematopoietic	1.05779	1.03932	1.07659	4.0798e-10	18.2294	0.254674	0.0561805	0.00898752	14	TRUE	20572	791078	0.0253459	1.06157	1.03746	1.08624	3.42492e-07	0	0.584191	0.0597489	0.0117191	11	TRUE	8892	463930	0.0188062
288.11	Neutropenia	hematopoietic	1.05735	1.0368	1.07831	2.57209e-08	25.4391	0.180156	0.0557651	0.0100147	14	TRUE	17473	795972	0.0214802	1.06254	1.03312	1.0928	2.29266e-05	0	0.441211	0.0606635	0.0143267	11	TRUE	5793	468824	0.0122056
288.2	Elevated white blood cell count	hematopoietic	0.947469	0.929318	0.965974	4.55871e-08	1.1203	0.43061	-0.0539612	0.00986905	11	TRUE	19117	775634	0.0240541	0.947469	0.929318	0.965974	4.55871e-08	1.1203	0.43061	-0.0539612	0.00986905	11	TRUE	12745	450482	0.0275135
288.3	Eosinophilia	hematopoietic	0.939032	0.883603	0.997937	0.0427149	0	0.979161	-0.0629061	0.0310419	8	FALSE	7629	779430	0.00969305	0.937324	0.877884	1.00079	0.0528227	0	0.95506	-0.0647262	0.0334266	7	FALSE	1109	454273	0.00243532
289	Other diseases of blood and blood-forming organs	hematopoietic	1.02387	1.00196	1.04625	0.0325358	60.0398	0.00276364	0.0235855	0.0110328	13	FALSE	16037	794447	0.0197869	1.02135	0.996946	1.04635	0.0868841	61.9602	0.00337125	0.0211229	0.0123377	11	FALSE	7958	467358	0.0167425
289.1	Myelofibrosis	hematopoietic	1.07094	0.961872	1.19237	0.211083	0	0.653685	0.0685337	0.054801	4	FALSE	6773	760154	0.00883135	1.09486	0.958603	1.25048	0.181393	0	0.517051	0.0906253	0.0678091	3	FALSE	281	434998	0.000645563
289.3	Personal history of diseases of blood and blood-forming organs	hematopoietic	0.99375	0.944061	1.04605	0.810667	26.4539	0.208735	-0.00626973	0.0261713	9	FALSE	7995	786690	0.0100606	1.00332	0.933976	1.07782	0.927649	33.4421	0.172752	0.00331824	0.0365431	7	FALSE	883	459630	0.00191743
289.4	Lymphadenitis	hematopoietic	1.03501	1.01885	1.05143	1.81496e-05	32.261	0.117291	0.0344152	0.00802871	14	TRUE	24779	778829	0.0308347	1.02601	1.0073	1.04507	0.00624965	35.8421	0.112096	0.0256769	0.00939036	11	FALSE	14071	451674	0.0302118
289.5	Diseases of spleen	hematopoietic	1.02293	0.979557	1.06823	0.305064	1.30352	0.419318	0.0226738	0.0221071	8	FALSE	8691	800678	0.010738	1.04551	0.986019	1.1086	0.136498	0	0.432804	0.0445078	0.0298919	7	FALSE	1364	473635	0.00287158
289.8	Polycythemia, secondary	hematopoietic	0.978796	0.943342	1.01558	0.254896	40.7885	0.0768651	-0.0214318	0.018824	11	FALSE	9776	797822	0.012105	0.97857	0.939031	1.01977	0.303271	46.7078	0.0504987	-0.0216627	0.0210431	10	FALSE	2847	471707	0.00599932
289.9	Abnormality of red blood cells	hematopoietic	1.0035	0.939915	1.07139	0.916633	12.1563	0.330981	0.00349614	0.0333995	10	FALSE	7471	800417	0.00924757	0.994113	0.926354	1.06683	0.869776	18.0262	0.282334	-0.00590487	0.0360178	9	FALSE	971	473388	0.00204697
290	Delirium dementia and amnestic and other cognitive disorders	mental disorders	0.987102	0.97348	1.00092	0.0671181	0	0.745941	-0.0129816	0.00709034	13	FALSE	32173	777217	0.0397497	0.981298	0.965459	0.997396	0.0229684	0	0.794614	-0.0188793	0.00830238	11	FALSE	20012	451026	0.0424849
290.1	Dementias	mental disorders	0.97476	0.957801	0.992018	0.00430539	0	0.64875	-0.0255642	0.00895459	13	FALSE	22250	792047	0.0273242	0.973067	0.952842	0.993722	0.0108445	0	0.525959	-0.0273023	0.0107166	11	FALSE	11847	465876	0.0247989
290.11	Alzheimer's disease	mental disorders	0.972233	0.944076	1.00123	0.0603774	0	0.445809	-0.0281598	0.0149943	12	FALSE	11663	802550	0.0143243	0.958701	0.921216	0.997712	0.0382174	7.1273	0.376101	-0.0421756	0.02035	10	FALSE	3119	476420	0.00650416
290.12	Dementia with cerebral degenerations	mental disorders	1.01385	0.950688	1.08121	0.675112	29.4131	0.203701	0.013756	0.0328195	7	FALSE	7575	804593	0.00932689	1.01799	0.94815	1.09298	0.622923	40.6905	0.134059	0.0178306	0.0362624	6	FALSE	985	478500	0.00205429
290.13	Senile dementia	mental disorders	0.952846	0.91924	0.987681	0.00837496	9.56013	0.356083	-0.0483018	0.01832	8	FALSE	9668	784669	0.0121712	0.953282	0.878738	1.03415	0.24946	35.2154	0.172484	-0.0478442	0.0415436	6	FALSE	729	458521	0.00158737
290.16	Vascular dementia	mental disorders	0.958903	0.916228	1.00357	0.0708087	0	0.654735	-0.0419651	0.0232274	9	FALSE	8852	800569	0.0109362	0.958903	0.916228	1.00357	0.0708087	0	0.654735	-0.0419651	0.0232274	9	FALSE	2434	476386	0.00508333
290.2	Delirium due to conditions classified elsewhere	mental disorders	0.969681	0.936986	1.00352	0.0785207	0	0.605898	-0.0307878	0.0174997	8	FALSE	10493	477743	0.0214917	0.969681	0.936986	1.00352	0.0785207	0	0.605898	-0.0307878	0.0174997	8	FALSE	4077	471327	0.00857586
290.3	Other persistent mental disorders due to conditions classified elsewhere	mental disorders	0.983697	0.963361	1.00446	0.123005	0	0.589952	-0.0164377	0.010658	9	FALSE	17934	787879	0.0222558	0.984453	0.96407	1.00527	0.142151	0	0.677354	-0.0156687	0.0106748	8	FALSE	11489	463695	0.024178
291	Other specified nonpsychotic and/or transient mental disorders	mental disorders	0.981223	0.961223	1.00164	0.0712125	0	0.482853	-0.0189557	0.0105069	13	FALSE	17607	787477	0.0218698	0.980472	0.959486	1.00192	0.0740306	7.74674	0.370141	-0.0197209	0.0110393	11	FALSE	10308	461347	0.021855
291.1	Transient mental disorders due to conditions classified elsewhere	mental disorders	1.0052	0.931868	1.08431	0.893226	0	0.985016	0.00518768	0.0386496	6	FALSE	7262	464487	0.0153938	1.0052	0.931868	1.08431	0.893226	0	0.985016	0.00518768	0.0386496	6	FALSE	846	458071	0.00184347
291.4	Specific nonpsychotic mental disorders due to brain damage	mental disorders	0.998513	0.96488	1.03332	0.932149	0	0.741201	-0.00148842	0.0174817	12	FALSE	10539	798596	0.013025	0.996252	0.962472	1.03122	0.831048	0	0.776583	-0.00375504	0.0175998	11	FALSE	4076	474410	0.00851854
291.8	Alteration of consciousness	mental disorders	0.96823	0.942407	0.99476	0.0192385	0	0.789542	-0.0322856	0.0137921	11	FALSE	12655	793663	0.0156948	0.966398	0.938414	0.995217	0.0226203	0	0.716267	-0.0341795	0.0149924	9	FALSE	5402	467535	0.0114222
292	Neurological disorders	mental disorders	0.97858	0.96917	0.988082	1.12322e-05	0	0.702355	-0.0216525	0.00493001	13	TRUE	61680	743269	0.076626	0.980332	0.969805	0.990972	0.00031051	0	0.712791	-0.0198644	0.00550815	11	FALSE	46590	417008	0.100497
292.1	Aphasia/speech disturbance	mental disorders	0.988206	0.968675	1.00813	0.244063	0	0.837975	-0.0118644	0.010185	13	FALSE	18205	790457	0.0225125	0.991535	0.969644	1.01392	0.455435	0	0.807539	-0.00850151	0.0113902	11	FALSE	9787	464310	0.0206435
292.11	Aphasia	mental disorders	0.986367	0.943406	1.03128	0.54574	0	0.547934	-0.0137268	0.0227206	10	FALSE	8777	482669	0.0178595	0.986367	0.943406	1.03128	0.54574	0	0.547934	-0.0137268	0.0227206	10	FALSE	2361	476253	0.00493299
292.12	Symbolic dysfunction	mental disorders	0.977935	0.897575	1.06549	0.610056	41.4963	0.12858	-0.0223117	0.043749	6	FALSE	7075	765972	0.0091521	1.01287	0.925777	1.10815	0.780436	0	0.722127	0.0127871	0.0458728	5	FALSE	610	441788	0.00137885
292.2	Mild cognitive impairment	mental disorders	0.986969	0.96526	1.00917	0.247762	46.326	0.0524771	-0.0131162	0.0113482	10	FALSE	16743	469729	0.0344172	0.986969	0.96526	1.00917	0.247762	46.326	0.0524771	-0.0131162	0.0113482	10	FALSE	10327	463313	0.0218035
292.3	Memory loss	mental disorders	0.978341	0.960262	0.996761	0.021402	0	0.504863	-0.0218967	0.0095169	13	FALSE	20146	787309	0.02495	0.980916	0.961588	1.00063	0.0577251	0	0.450756	-0.0192688	0.0101534	11	FALSE	12357	461195	0.0260943
292.4	Altered mental status	mental disorders	0.968189	0.953015	0.983604	6.04114e-05	0	0.470016	-0.032328	0.00805943	13	FALSE	24703	783835	0.0305527	0.969085	0.950361	0.988177	0.00160579	8.90043	0.359313	-0.0314035	0.00995402	11	FALSE	12720	457648	0.0270427
292.5	Transient alteration of awareness	mental disorders	0.979801	0.927071	1.03553	0.469691	0	0.507203	-0.020406	0.0282247	7	FALSE	7924	482138	0.0161694	0.979801	0.927071	1.03553	0.469691	0	0.507203	-0.020406	0.0282247	7	FALSE	1508	475722	0.0031599
292.6	Hallucinations	mental disorders	0.972646	0.927275	1.02024	0.255132	34.3073	0.124162	-0.0277353	0.0243726	11	FALSE	8358	802759	0.0103043	0.992902	0.932532	1.05718	0.823873	36.7756	0.114208	-0.00712322	0.0320049	10	FALSE	1210	476655	0.0025321
293	Symptoms involving head and neck	mental disorders	0.976119	0.945751	1.00746	0.133897	51.5307	0.0438537	-0.0241705	0.0161254	8	FALSE	10766	824152	0.0128947	1.01138	0.963978	1.06111	0.644106	53.309	0.0574713	0.0113137	0.0244904	6	FALSE	1938	488057	0.00395514
293.1	Swelling, mass, or lump in head and neck [Space-occupying lesion, intracranial NOS]	mental disorders	1.002	0.981417	1.02301	0.850623	32.722	0.120747	0.00199398	0.0105881	13	FALSE	17310	808016	0.0209735	0.999483	0.977338	1.02213	0.963924	0	0.526807	-0.000517053	0.0114317	11	FALSE	9427	471949	0.0195834
295	Schizophrenia and other psychotic disorders	mental disorders	0.987099	0.970305	1.00418	0.138023	11.6602	0.328064	-0.0129852	0.00875492	13	FALSE	23277	713434	0.0315958	0.988279	0.970757	1.00612	0.196428	14.8493	0.302563	-0.0117904	0.00912711	11	FALSE	16107	407341	0.0380377
295.1	Schizophrenia	mental disorders	0.992883	0.970812	1.01545	0.533431	0	0.675337	-0.00714276	0.0114692	13	FALSE	15856	724783	0.0214085	0.993717	0.97041	1.01758	0.602703	0	0.636634	-0.00630304	0.0121092	11	FALSE	8955	418700	0.0209398
295.2	Paranoid disorders	mental disorders	0.991897	0.94609	1.03992	0.73591	35.0148	0.127787	-0.00813631	0.0241237	10	FALSE	8251	729413	0.0111853	0.991897	0.94609	1.03992	0.73591	35.0148	0.127787	-0.00813631	0.0241237	10	FALSE	2177	425239	0.0050934
295.3	Psychosis	mental disorders	0.986585	0.964521	1.00915	0.241857	0	0.90209	-0.0135059	0.01154	13	FALSE	15918	720093	0.0216274	0.988398	0.965799	1.01153	0.322728	0	0.840614	-0.0116697	0.011801	11	FALSE	9504	414070	0.0224376
296	Mood disorders	mental disorders	0.990959	0.984563	0.997396	0.0059768	40.8861	0.0554944	-0.00908234	0.00330381	14	FALSE	197519	569099	0.25765	0.992075	0.984796	0.999408	0.0342085	50.5145	0.027346	-0.00795642	0.00375727	11	FALSE	168668	262736	0.390975
296.1	Bipolar	mental disorders	0.988377	0.973918	1.00305	0.12001	0	0.521266	-0.0116906	0.00751938	13	FALSE	29809	708662	0.0403658	0.988142	0.973091	1.00343	0.127705	7.21025	0.37515	-0.0119286	0.00783121	11	FALSE	22325	404445	0.0523115
296.2	Depression	mental disorders	0.991533	0.985028	0.998081	0.0113391	40.4977	0.0577636	-0.00850312	0.00335817	14	FALSE	185523	577100	0.24327	0.992717	0.985312	1.00018	0.0556926	49.2375	0.0322256	-0.00730974	0.00382022	11	FALSE	157415	270764	0.367638
296.22	Major depressive disorder	mental disorders	0.992331	0.985428	0.999282	0.0306496	44.1174	0.0386255	-0.00769862	0.00356155	14	FALSE	150180	612150	0.197001	0.99397	0.985964	1.00204	0.142652	52.1415	0.0218381	-0.00604852	0.0041259	11	FALSE	122143	305816	0.285408
297	Suicidal ideation or attempt	mental disorders	0.98965	0.972877	1.00671	0.232925	29.904	0.170002	-0.0104037	0.00872169	10	FALSE	24128	707859	0.0329623	0.98804	0.971119	1.00526	0.172214	28.5445	0.190851	-0.0120317	0.00881364	9	FALSE	17775	401851	0.0423591
297.1	Suicidal ideation	mental disorders	0.985284	0.966602	1.00433	0.129036	45.4172	0.0661762	-0.0148256	0.0097671	9	FALSE	20404	413546	0.0470192	0.985284	0.966602	1.00433	0.129036	45.4172	0.0661762	-0.0148256	0.0097671	9	FALSE	14333	407475	0.0339799
297.2	Suicide or self-inflicted injury	mental disorders	0.976681	0.945233	1.00918	0.157674	27.5094	0.199672	-0.0235947	0.016699	9	FALSE	10692	718658	0.0146596	0.970369	0.938054	1.0038	0.0817442	21.4089	0.259413	-0.0300788	0.0172802	8	FALSE	4377	412652	0.0104957
300	Anxiety disorders	mental disorders	0.984585	0.97787	0.991347	8.63595e-06	46.801	0.0273439	-0.0155346	0.00349187	14	TRUE	185281	571272	0.244902	0.985136	0.977707	0.992621	0.000105389	58.7697	0.00695395	-0.014976	0.00386195	11	FALSE	163140	264997	0.381046
300.1	Anxiety disorder	mental disorders	0.988008	0.980742	0.995327	0.00135577	33.2268	0.109268	-0.0120649	0.00376569	14	FALSE	131142	616262	0.175463	0.989262	0.981131	0.99746	0.010346	45.968	0.0469819	-0.0107962	0.00421063	11	FALSE	109952	310013	0.261812
300.11	Generalized anxiety disorder	mental disorders	0.990453	0.977233	1.00385	0.161767	15.6852	0.290307	-0.00959244	0.00685589	12	FALSE	38201	700055	0.0517449	0.99064	0.977327	1.00413	0.173053	23.0264	0.22415	-0.00940456	0.00690263	11	FALSE	31834	394047	0.0747486
300.12	Agorophobia, social phobia, and panic disorder	mental disorders	0.988459	0.971268	1.00595	0.194694	0	0.454206	-0.0116082	0.00895129	13	FALSE	22434	716244	0.0303705	0.993499	0.975049	1.0123	0.495264	0	0.551865	-0.00652228	0.00956402	11	FALSE	14772	410203	0.0347597
300.13	Phobia	mental disorders	1.01908	0.979377	1.0604	0.351191	0	0.741594	0.018904	0.0202771	10	FALSE	8870	732705	0.011961	1.02564	0.96349	1.0918	0.427309	0	0.572028	0.0253173	0.0318936	8	FALSE	1293	426642	0.00302149
300.3	Obsessive-compulsive disorders	mental disorders	1.03388	0.998512	1.07049	0.060642	17.2786	0.284032	0.0333155	0.0177579	10	FALSE	10047	728584	0.0136022	1.03667	0.999932	1.07476	0.0504307	24.32	0.227222	0.0360141	0.0184094	9	FALSE	3753	424410	0.00876535
300.4	Dysthymic disorder	mental disorders	0.995927	0.981373	1.0107	0.586823	28.3913	0.166548	-0.00408172	0.00751081	12	FALSE	30932	700527	0.0422881	0.996021	0.981435	1.01082	0.596381	34.7461	0.120663	-0.00398656	0.00752731	11	FALSE	24783	396354	0.0588478
300.8	Acute reaction to stress	mental disorders	0.975762	0.940898	1.01192	0.186258	0	0.475955	-0.0245362	0.0185637	9	FALSE	9830	726652	0.0133472	0.981703	0.945643	1.01914	0.333474	0	0.571418	-0.0184667	0.0190941	8	FALSE	3590	420642	0.00846235
300.9	Posttraumatic stress disorder	mental disorders	0.98013	0.970975	0.98937	2.76464e-05	57.5734	0.00665389	-0.0200705	0.00478778	12	TRUE	87669	643514	0.1199	0.980102	0.970903	0.989388	2.94611e-05	61.4251	0.00384436	-0.0200988	0.00481109	11	FALSE	81159	337499	0.193855
301	Personality disorders	mental disorders	0.988097	0.969464	1.00709	0.217686	1.49259	0.429408	-0.0119739	0.00971353	12	FALSE	20454	715956	0.0277753	0.985473	0.966485	1.00483	0.140441	0	0.487465	-0.0146335	0.00992674	11	FALSE	13917	409941	0.0328341
301.1	Schizoid personality disorder	mental disorders	1.04235	0.975153	1.11417	0.222499	16.9782	0.306485	0.0414757	0.0339989	5	FALSE	7229	707009	0.0101213	1.0438	0.974721	1.11778	0.219799	37.3431	0.187997	0.0428683	0.0349357	4	FALSE	1112	402836	0.00275283
301.2	Antisocial/borderline personality disorder	mental disorders	0.985899	0.957102	1.01556	0.347761	0	0.900705	-0.0142014	0.0151249	11	FALSE	11850	727509	0.0160274	0.983955	0.954598	1.01421	0.295253	0	0.878073	-0.0161753	0.0154541	10	FALSE	5586	421499	0.0130794
302	Sexual and gender identity disorders	mental disorders	1.00562	0.974103	1.03816	0.729995	9.17951	0.356683	0.00560774	0.0162481	11	FALSE	10972	723430	0.01494	1.00564	0.973823	1.0385	0.731655	18.2611	0.274978	0.00562527	0.0164038	10	FALSE	4827	419255	0.0113822
302.1	Decreased libido	mental disorders	1.01897	0.97054	1.06981	0.449475	0	0.496699	0.0187883	0.0248426	10	FALSE	8154	728186	0.0110737	1.01897	0.97054	1.06981	0.449475	0	0.496699	0.0187883	0.0248426	10	FALSE	2065	424012	0.00484654
303	Psychogenic and somatoform disorders	mental disorders	0.994711	0.97105	1.01895	0.665955	36.3573	0.0997511	-0.00530269	0.0122831	12	FALSE	14618	722473	0.019832	0.997772	0.973004	1.02317	0.861929	39.7234	0.0839383	-0.00223049	0.0128249	11	FALSE	7973	416453	0.0187854
303.1	Dissociative disorder	mental disorders	0.953053	0.867369	1.0472	0.317121	0	0.542391	-0.0480844	0.0480656	6	FALSE	6645	732756	0.008987	0.925197	0.834534	1.02571	0.139527	0	0.711882	-0.0777485	0.0526198	5	FALSE	501	428582	0.00116761
303.3	Psychogenic disorder	mental disorders	0.944543	0.893529	0.99847	0.0440076	0	0.802791	-0.0570541	0.0283285	7	FALSE	7580	732711	0.0102392	0.947965	0.886389	1.01382	0.118886	0	0.697999	-0.0534379	0.0342668	6	FALSE	1099	426698	0.00256898
303.31	Gastrointestinal malfunction arising from mental factors	mental disorders	0.992618	0.859473	1.14639	0.919688	0	0.403304	-0.00740916	0.0734844	3	FALSE	6325	416030	0.0149756	0.992618	0.859473	1.14639	0.919688	0	0.403304	-0.00740916	0.0734844	3	FALSE	254	409959	0.000619191
303.4	Somatoform disorder	mental disorders	1.00424	0.977601	1.0316	0.757878	12.5644	0.3245	0.00422804	0.0137154	11	FALSE	12991	725037	0.0176023	1.0055	0.978432	1.03332	0.69364	19.3653	0.264805	0.00548442	0.0139227	10	FALSE	6753	419027	0.0158603
304	Adjustment reaction	mental disorders	0.992176	0.982313	1.00214	0.123331	25.0804	0.197503	-0.00785458	0.00509726	12	FALSE	69037	651130	0.0958625	0.993137	0.983217	1.00316	0.178784	8.73356	0.360883	-0.00688642	0.00512188	11	FALSE	62588	345122	0.153511
305.2	Eating disorder	mental disorders	0.99407	0.951198	1.03887	0.791449	0	0.948602	-0.00594772	0.0224927	11	FALSE	8475	732990	0.0114301	1.00039	0.955645	1.04722	0.986813	0	0.966444	0.000385857	0.0233446	10	FALSE	2260	426986	0.00526505
305.21	Anorexia nervosa	mental disorders	0.970794	0.872425	1.08025	0.586593	0	0.559955	-0.0296413	0.0545097	5	FALSE	6483	728270	0.00882337	0.973378	0.864094	1.09648	0.656994	0	0.395111	-0.0269824	0.060762	4	FALSE	345	424096	0.000812834
306	Other mental disorder	mental disorders	0.992114	0.980331	1.00404	0.193999	0.429911	0.441528	-0.00791757	0.00609588	13	FALSE	61582	684004	0.0825954	0.991323	0.979404	1.00339	0.15794	11.8674	0.331164	-0.00871458	0.00617166	11	FALSE	54836	377979	0.126696
306.1	Mental disorders durring/after pregnancy	mental disorders	1.01723	0.957126	1.08111	0.582444	0	0.759018	0.0170855	0.0310749	7	FALSE	7641	423661	0.0177161	1.01723	0.957126	1.08111	0.582444	0	0.759018	0.0170855	0.0310749	7	FALSE	1570	417590	0.00374559
306.9	Tension headache	mental disorders	0.981264	0.943087	1.02099	0.350213	19.872	0.260139	-0.018914	0.0202467	10	FALSE	9249	730013	0.0125111	0.977786	0.935094	1.02243	0.324021	28.0336	0.195196	-0.0224642	0.0227779	9	FALSE	2639	423991	0.00618569
312	Conduct disorders	mental disorders	1.0085	0.977717	1.04025	0.592599	0	0.54145	0.00846223	0.0158151	11	FALSE	11682	822834	0.0139985	1.00876	0.97788	1.04062	0.582344	0	0.450527	0.00872476	0.0158643	10	FALSE	5005	486531	0.0101824
312.3	Impulse control disorder	mental disorders	0.996399	0.959663	1.03454	0.850689	0	0.870359	-0.00360782	0.0191661	9	FALSE	10213	825761	0.0122169	0.996399	0.959663	1.03454	0.850689	0	0.870359	-0.00360782	0.0191661	9	FALSE	3550	489460	0.00720067
313	Pervasive developmental disorders	mental disorders	1.04075	1.02005	1.06187	9.76856e-05	39.8123	0.0753902	0.0399381	0.0102503	12	FALSE	19064	819204	0.0227421	1.03847	1.01757	1.0598	0.000274001	39.0565	0.0885169	0.0377503	0.0103746	11	FALSE	12184	480971	0.0247062
313.1	Attention deficit hyperactivity disorder	mental disorders	1.04218	1.01966	1.0652	0.000210073	10.5005	0.342202	0.0413176	0.0111471	12	FALSE	17178	819721	0.0205258	1.04239	1.01982	1.06546	0.00020083	18.0262	0.271957	0.0415165	0.0111665	11	FALSE	10500	483420	0.0212585
313.2	Tics and stuttering	mental disorders	0.964924	0.893565	1.04198	0.36236	3.03602	0.402478	-0.0357062	0.0391998	7	FALSE	7463	829610	0.00891559	0.980115	0.905349	1.06105	0.619799	0	0.577859	-0.0200858	0.0404847	6	FALSE	772	493309	0.0015625
313.3	Autism	mental disorders	1.12746	1.05728	1.2023	0.000253475	47.9029	0.0874784	0.11997	0.0327902	6	FALSE	7782	831792	0.00926899	1.09606	1.02159	1.17597	0.0106224	31.7893	0.209524	0.0917239	0.0359014	5	FALSE	975	493559	0.00197155
315	Develomental delays and disorders	mental disorders	0.9969	0.967748	1.02693	0.837567	0	0.573934	-0.00310434	0.0151427	12	FALSE	11729	825536	0.0140087	1.0036	0.969872	1.0385	0.836786	0	0.535591	0.00359299	0.0174412	10	FALSE	3973	487275	0.00808756
315.1	Learning disorder	mental disorders	1.07975	0.995471	1.17117	0.0642428	0	0.636952	0.0767325	0.041466	7	FALSE	7353	830105	0.00878014	1.07844	0.970467	1.19842	0.160616	0	0.508078	0.0755149	0.0538238	6	FALSE	457	493796	0.000924628
315.2	Speech and language disorder	mental disorders	1.04244	0.984153	1.10418	0.156826	0	0.935064	0.0415641	0.0293567	8	FALSE	8037	830816	0.00958094	1.03816	0.975425	1.10494	0.238951	0	0.892404	0.0374534	0.0318046	7	FALSE	1209	492581	0.00244841
315.3	Mental retardation	mental disorders	0.975274	0.906069	1.04976	0.504953	39.7866	0.126153	-0.0250373	0.0375531	7	FALSE	7440	495498	0.0147931	0.975274	0.906069	1.04976	0.504953	39.7866	0.126153	-0.0250373	0.0375531	7	FALSE	790	488848	0.00161344
316	Substance addiction and disorders	mental disorders	0.983351	0.972752	0.994065	0.0023932	48.2791	0.0260637	-0.0167891	0.00552903	13	FALSE	56577	722242	0.0726446	0.983358	0.972669	0.994164	0.00261664	56.6707	0.0104584	-0.0167823	0.0055764	11	FALSE	49591	402488	0.109695
316.1	Polyneuropathy due to drugs	mental disorders	1.12847	1.0616	1.19955	0.00010537	35.0952	0.127155	0.120861	0.0311667	10	FALSE	7568	781952	0.00958557	1.14791	1.0727	1.22839	6.61412e-05	36.3257	0.12776	0.137942	0.0345739	9	FALSE	957	462236	0.00206609
317	Alcohol-related disorders	mental disorders	0.96908	0.960317	0.977924	1.23428e-11	53.0633	0.0123556	-0.0314076	0.00463503	13	TRUE	79064	706669	0.100625	0.972054	0.962494	0.98171	1.90595e-08	40.3075	0.0800222	-0.0283437	0.00504307	11	TRUE	65079	384966	0.144606
317.1	Alcoholism	mental disorders	0.9663	0.956329	0.976375	9.30864e-11	30.1113	0.143308	-0.0342811	0.00529211	13	TRUE	58514	724037	0.0747734	0.966343	0.955515	0.977293	2.6008e-09	31.9899	0.143244	-0.0342368	0.00574925	11	TRUE	46421	402361	0.103438
317.11	Alcoholic liver damage	mental disorders	0.938978	0.915378	0.963186	1.24663e-06	0	0.943594	-0.0629637	0.0129874	12	TRUE	13680	775843	0.0173269	0.942203	0.915787	0.969381	4.07278e-05	0	0.924907	-0.0595346	0.0145089	11	FALSE	6059	454220	0.0131638
318	Tobacco use disorder	mental disorders	0.973564	0.96679	0.980385	5.43115e-14	55.5451	0.00604531	-0.026792	0.00356224	14	TRUE	144710	644064	0.183462	0.977184	0.969878	0.984546	1.66467e-09	50.2804	0.0282037	-0.02308	0.00382909	11	TRUE	127036	322285	0.282729
320	Meningitis	neurological	1.00347	0.953993	1.05551	0.893175	33.5032	0.149841	0.0034644	0.0257983	9	FALSE	8352	833438	0.00992171	0.96398	0.906167	1.02548	0.245021	2.08415	0.413533	-0.0366842	0.0315555	8	FALSE	1195	495430	0.00240624
323	Encephalitis	neurological	0.995935	0.939266	1.05602	0.891605	0	0.629865	-0.0040732	0.0298898	9	FALSE	7912	834242	0.00939496	0.970351	0.898036	1.04849	0.446243	0	0.642739	-0.0300979	0.0395145	8	FALSE	781	496239	0.00157137
323.2	Acute (transverse) myelitis	neurological	1.10485	0.958667	1.27333	0.168507	44.7013	0.124054	0.099711	0.0724109	5	FALSE	6894	820486	0.00833233	0.955938	0.782757	1.16743	0.658569	5.31212	0.366397	-0.0450624	0.101977	4	FALSE	160	484419	0.000330184
323.8	Encephalitis, non-infectious	neurological	0.97153	0.884109	1.06759	0.548254	15.9463	0.311254	-0.0288835	0.0481088	6	FALSE	7173	832695	0.00854063	0.97153	0.884109	1.06759	0.548254	15.9463	0.311254	-0.0288835	0.0481088	6	FALSE	534	496630	0.00107409
324	Other CNS infection and poliomyelitis	neurological	1.00471	0.96058	1.05088	0.837394	0	0.518528	0.00470382	0.0229199	12	FALSE	8777	833867	0.010416	1.01163	0.958956	1.06719	0.671732	3.30544	0.409373	0.0115613	0.0272818	10	FALSE	1562	495852	0.00314024
325	Phlebitis and thrombophlebitis of intracranial venous sinuses	neurological	0.94703	0.823941	1.08851	0.443594	0	0.973865	-0.0544247	0.0710377	5	FALSE	6877	828438	0.00823282	0.937947	0.783427	1.12294	0.485494	0	0.925681	-0.0640621	0.0918461	4	FALSE	158	492371	0.000320793
327	Sleep disorders	neurological	0.98951	0.981747	0.997336	0.00869516	0	0.674649	-0.010545	0.00401894	13	FALSE	113667	667988	0.145418	0.989097	0.981215	0.997042	0.00723873	0	0.547725	-0.010963	0.00408205	11	FALSE	105261	337096	0.237955
327.1	Hypersomnia	neurological	0.995657	0.963771	1.0286	0.793246	0	0.502458	-0.0043526	0.0166068	11	FALSE	10911	785729	0.0136963	0.995095	0.962624	1.02866	0.771437	3.07628	0.411335	-0.00491708	0.0169265	10	FALSE	4311	454869	0.00938848
327.3	Sleep apnea	neurological	0.997241	0.989956	1.00458	0.460159	0	0.552485	-0.00276282	0.00374069	14	FALSE	134435	672077	0.166687	0.999047	0.99136	1.00679	0.808754	0	0.53771	-0.000953778	0.00394069	11	FALSE	120539	341020	0.261156
327.31	Central/nonobstroctive sleep apnea	neurological	0.987761	0.954748	1.02192	0.477694	34.0009	0.14587	-0.0123146	0.0173441	9	FALSE	10744	786975	0.0134684	0.987761	0.954748	1.02192	0.477694	34.0009	0.14587	-0.0123146	0.0173441	9	FALSE	4272	458016	0.00924099
327.32	Obstructive sleep apnea	neurological	1.00213	0.993968	1.01036	0.610271	14.959	0.301507	0.00212646	0.00417208	11	FALSE	106314	688773	0.133714	1.00213	0.993968	1.01036	0.610271	14.959	0.301507	0.00212646	0.00417208	11	FALSE	99849	359814	0.217222
327.4	Insomnia	neurological	0.986174	0.976747	0.995691	0.00449628	11.5254	0.331995	-0.0139226	0.00490049	12	FALSE	70266	708993	0.0901703	0.986208	0.976735	0.995773	0.00480125	19.536	0.257438	-0.013888	0.0049247	11	FALSE	63382	378125	0.143558
327.41	Organic or persistent insomnia	neurological	0.984732	0.955877	1.01446	0.310578	0	0.91561	-0.0153861	0.0151735	11	FALSE	11877	462840	0.0250191	0.984732	0.955877	1.01446	0.310578	0	0.91561	-0.0153861	0.0151735	11	FALSE	5417	456380	0.0117303
327.5	Parasomnia	neurological	0.969965	0.943247	0.99744	0.0323684	0	0.525374	-0.0304954	0.0142513	9	FALSE	12945	779579	0.0163339	0.968456	0.941513	0.99617	0.025977	0	0.480758	-0.0320523	0.0143954	8	FALSE	6385	450619	0.0139714
327.6	Circadian rhythm sleep disorder	neurological	1.00041	0.938183	1.06677	0.989977	0	0.570903	0.000411632	0.032767	9	FALSE	7632	791672	0.00954831	1.00381	0.937993	1.07424	0.912505	0	0.472501	0.00380184	0.0346001	8	FALSE	1074	462712	0.00231572
327.7	Sleep related movement disorders	neurological	1.00699	0.988424	1.0259	0.463274	26.8241	0.188793	0.00696298	0.00949325	11	FALSE	21021	772020	0.0265068	1.00699	0.988424	1.0259	0.463274	26.8241	0.188793	0.00696298	0.00949325	11	FALSE	14556	443061	0.0318083
327.71	Restless legs syndrome	neurological	0.998147	0.97659	1.02018	0.867733	27.9249	0.187227	-0.00185517	0.0111396	10	FALSE	16859	781238	0.021124	0.998147	0.97659	1.02018	0.867733	27.9249	0.187227	-0.00185517	0.0111396	10	FALSE	10398	452279	0.0224736
327.72	Sleep related leg cramps	neurological	0.932666	0.864878	1.00577	0.0702037	0	0.427884	-0.0697079	0.0385	6	FALSE	7370	791374	0.00922699	0.932666	0.864878	1.00577	0.0702037	0	0.427884	-0.0697079	0.0385	6	FALSE	909	462415	0.00196191
331	Other cerebral degenerations	neurological	0.980372	0.951999	1.00959	0.185855	56.4988	0.00827511	-0.0198233	0.0149842	12	FALSE	11214	790331	0.0139905	1.0003	0.961995	1.04014	0.987817	56.7991	0.0134135	0.000304246	0.0199241	10	FALSE	2912	470655	0.00614908
331.1	Hydrocephalus	neurological	0.981021	0.941651	1.02204	0.359208	22.9826	0.23889	-0.019161	0.0208981	9	FALSE	8823	795006	0.0109762	0.98348	0.934699	1.03481	0.521026	32.4377	0.169032	-0.0166576	0.025956	8	FALSE	1677	475350	0.00351552
331.9	Cerebral degeneration, unspecified	neurological	0.994296	0.949671	1.04102	0.807117	10.2256	0.350805	-0.00572002	0.0234286	8	FALSE	8315	788164	0.0104397	1.05349	0.981495	1.13076	0.149085	0	0.761085	0.0521054	0.0361148	7	FALSE	914	468509	0.00194707
332	Parkinson's disease	neurological	1.01689	0.993091	1.04125	0.165724	0	0.504798	0.0167459	0.0120815	13	FALSE	14395	791405	0.0178642	1.0015	0.971683	1.03223	0.92257	0	0.55852	0.00149885	0.0154208	11	FALSE	5345	471745	0.0112033
333	Extrapyramidal disease and abnormal movement disorders	neurological	1.0158	0.998455	1.03344	0.0744309	0	0.892324	0.0156738	0.00878599	13	FALSE	22695	775632	0.0284282	1.01792	0.999364	1.03683	0.0584673	0	0.81676	0.0177641	0.00938815	11	FALSE	14738	455974	0.03131
333.1	Essential tremor	neurological	1.02975	1.00599	1.05407	0.0138204	0	0.493875	0.0293157	0.0119077	12	FALSE	15192	783806	0.0190138	1.03013	1.00504	1.05584	0.0182808	3.86777	0.405931	0.029684	0.0125786	11	FALSE	8136	466038	0.0171583
333.2	Myoclonus	neurological	1.00074	0.941048	1.06423	0.981077	0	0.996664	0.000744323	0.031381	7	FALSE	7561	794844	0.00942292	1.01005	0.943948	1.08078	0.772156	0	0.99939	0.00999923	0.034533	6	FALSE	1073	475204	0.00225289
333.3	Tics and choreas	neurological	0.937097	0.833445	1.05364	0.27734	0	0.709262	-0.0649686	0.0598065	5	FALSE	6671	789703	0.00837672	0.939386	0.824368	1.07045	0.348077	0	0.544408	-0.0625286	0.0666386	4	FALSE	311	471941	0.000658547
333.4	Torsion dystonia	neurological	1.02534	0.983476	1.06898	0.239389	0	0.660574	0.0250216	0.0212676	11	FALSE	8921	793565	0.0111167	1.02803	0.981549	1.07671	0.241589	0	0.573953	0.0276434	0.0236061	10	FALSE	2187	473922	0.00459349
333.8	Other degenerative diseases of the basal ganglia	neurological	0.945671	0.863305	1.0359	0.229578	27.5368	0.22818	-0.0558604	0.0464943	6	FALSE	6851	796322	0.00852992	0.981972	0.868539	1.11022	0.771445	34.3636	0.192225	-0.0181927	0.0626287	5	FALSE	330	476682	0.000691806
334	Degenerative disease of the spinal cord	neurological	1.01583	0.990383	1.04192	0.225019	0	0.617031	0.0157024	0.012942	12	FALSE	13043	790611	0.0162296	1.0017	0.967931	1.03665	0.922678	0	0.597345	0.00169823	0.0174965	10	FALSE	3938	470899	0.00829337
334.1	Spinocerebellar disease	neurological	1.04355	0.970515	1.12208	0.249518	0	0.554857	0.0426284	0.0370193	7	FALSE	7189	795884	0.00895186	1.02434	0.939885	1.11639	0.583828	0	0.507828	0.0240499	0.0439026	6	FALSE	666	476243	0.00139649
334.2	Anterior horn cell disease	neurological	1.00791	0.948677	1.07084	0.79878	0	0.757201	0.00787751	0.030901	7	FALSE	7517	795933	0.0093559	1.00911	0.9315	1.09319	0.824226	0	0.638848	0.00906925	0.0408316	6	FALSE	752	476291	0.00157638
334.21	Amyotrophic Lateral Sclerosis	neurological	1.04504	0.953882	1.14491	0.34412	29.3703	0.214818	0.0440557	0.0465677	6	FALSE	6881	477642	0.0142016	1.04504	0.953882	1.14491	0.34412	29.3703	0.214818	0.0440557	0.0465677	6	FALSE	576	471337	0.00122056
335	Multiple sclerosis	neurological	1.05222	1.02399	1.08124	0.000244648	0	0.988518	0.0509067	0.0138794	11	FALSE	12087	791173	0.0150474	1.05345	1.01965	1.08837	0.00175178	0	0.977082	0.0520669	0.0166381	10	FALSE	4171	473397	0.00873383
337	Disorders of the autonomic nervous system	neurological	1.14779	1.12129	1.17491	6.14242e-31	65.3014	0.000851491	0.137835	0.0119174	12	TRUE	15411	777882	0.0194266	1.15205	1.12438	1.1804	3.63009e-30	67.2518	0.000699666	0.141544	0.0124027	11	TRUE	8551	460112	0.0182455
337.1	Peripheral autonomic neuropathy	neurological	1.1532	1.1238	1.18336	2.77885e-27	66.8693	0.00216542	0.142538	0.013174	9	TRUE	13920	779526	0.0175437	1.15856	1.12827	1.18966	1.31278e-27	67.8854	0.00275344	0.147178	0.0135173	8	TRUE	7318	461760	0.0156008
338	Pain	neurological	1.01072	1.00158	1.01994	0.0214133	27.5343	0.182329	0.010663	0.00463483	11	FALSE	69735	373220	0.157431	1.01072	1.00158	1.01994	0.0214133	27.5343	0.182329	0.010663	0.00463483	11	FALSE	69735	373220	0.157431
338.1	Acute pain	neurological	1.01583	1.0012	1.03068	0.0338698	0	0.474405	0.0157056	0.00740264	11	FALSE	23508	420956	0.0528907	1.01583	1.0012	1.03068	0.0338698	0	0.474405	0.0157056	0.00740264	11	FALSE	23508	420956	0.0528907
338.2	Chronic pain	neurological	1.00666	0.995969	1.01746	0.223155	0	0.529843	0.00663363	0.00544552	11	FALSE	48380	403943	0.106959	1.00666	0.995969	1.01746	0.223155	0	0.529843	0.00663363	0.00544552	11	FALSE	48380	403943	0.106959
339	Other headache syndromes	neurological	0.975387	0.967165	0.98368	7.95219e-09	34.7973	0.0967716	-0.0249206	0.00431939	14	TRUE	83772	702414	0.106555	0.976408	0.967225	0.985678	7.34686e-07	11.8383	0.331442	-0.0238748	0.00482129	11	TRUE	66313	377831	0.149305
340	Migraine	neurological	0.973776	0.962754	0.984924	4.74845e-06	44.5204	0.0367744	-0.0265739	0.00580774	14	TRUE	47257	753810	0.0589926	0.968151	0.956151	0.980302	3.65315e-07	45.2285	0.0507696	-0.0323668	0.00636366	11	TRUE	35885	429482	0.0771112
340.1	Migrain with aura	neurological	0.989771	0.963286	1.01698	0.457484	17.9676	0.267415	-0.010282	0.0138386	12	FALSE	12634	784632	0.0158467	0.988526	0.961088	1.01675	0.421654	24.8233	0.207273	-0.0115406	0.0143619	11	FALSE	6006	460402	0.0128771
341	Other demyelinating diseases of central nervous system	neurological	1.02015	0.969057	1.07394	0.446655	18.6014	0.287884	0.0199505	0.026216	7	FALSE	7898	788474	0.00991748	1.00955	0.953805	1.06856	0.742872	24.889	0.24744	0.00950758	0.0289819	6	FALSE	1320	470705	0.00279646
342	Hemiplegia	neurological	0.963677	0.938608	0.989416	0.00593819	0	0.719592	-0.0369989	0.0134484	12	FALSE	12459	792001	0.0154874	0.963636	0.926396	1.00237	0.0654511	0	0.548452	-0.0370422	0.020108	10	FALSE	2965	472262	0.00623912
343	Infantile cerebral palsy	neurological	1.07183	1.00002	1.14881	0.049944	55.1674	0.0373396	0.0693718	0.0353858	7	FALSE	7179	789461	0.0090116	1.04364	0.964936	1.12876	0.285634	55.9187	0.0449934	0.0427152	0.0400049	6	FALSE	697	471697	0.00147546
344	Other paralytic syndromes	neurological	1.04344	1.01273	1.07507	0.0052665	7.53774	0.370622	0.0425198	0.0152386	13	FALSE	11436	790274	0.0142645	1.03531	1.00075	1.07106	0.0451259	0	0.609382	0.034703	0.0173214	11	FALSE	4130	470610	0.0086995
345	Epilepsy, recurrent seizures, convulsions	neurological	0.970343	0.957205	0.983661	1.5015e-05	23.4566	0.206464	-0.0301058	0.0069553	13	TRUE	31288	773666	0.0388693	0.975005	0.95997	0.990275	0.00141039	0	0.829578	-0.0253127	0.00792875	11	FALSE	20056	453958	0.042311
345.1	Epilepsy	neurological	0.96419	0.944368	0.984427	0.000579752	2.37771	0.421099	-0.0364673	0.0105981	12	FALSE	17129	785070	0.0213526	0.966676	0.945835	0.987975	0.00230427	6.39103	0.382764	-0.0338924	0.0111198	11	FALSE	9978	465416	0.0209889
345.11	Generalized convulsive epilepsy	neurological	1.00736	0.970774	1.04533	0.697513	57.4964	0.0118969	0.0073373	0.0188775	10	FALSE	9460	793746	0.0117778	1.03217	0.989746	1.07641	0.139242	47.9961	0.0521042	0.0316622	0.0214133	9	FALSE	2507	474095	0.00526015
345.12	Partial epilepsy	neurological	0.961057	0.932284	0.990717	0.010428	8.9592	0.359819	-0.0397221	0.0155085	10	FALSE	11257	477900	0.0230131	0.961057	0.932284	0.990717	0.010428	8.9592	0.359819	-0.0397221	0.0155085	10	FALSE	4952	471595	0.0103914
345.3	Convulsions	neurological	0.977544	0.960304	0.995092	0.012353	0	0.881823	-0.0227123	0.00907805	12	FALSE	21383	778338	0.0267381	0.977024	0.959769	0.99459	0.0105673	0	0.909817	-0.023244	0.00909142	11	FALSE	15040	458700	0.0317474
346	Abnormal findings on study of brain and/or nervous system	neurological	1.0618	0.996977	1.13085	0.0620754	0	0.557358	0.0599688	0.0321418	7	FALSE	7465	786422	0.0094031	1.06417	0.997458	1.13534	0.0597138	0	0.439575	0.0621953	0.0330316	6	FALSE	1107	468659	0.00235649
346.1	Nonspecific abnormal findings on radiological and other examination of skull and head	neurological	1.01185	0.961621	1.0647	0.650207	0	0.802128	0.0117801	0.0259775	8	FALSE	8020	789783	0.0100526	1.0262	0.970288	1.08534	0.365559	0	0.878467	0.0258651	0.0285858	7	FALSE	1446	472013	0.00305412
346.2	Nonspecific abnormal results of function study of brain and central nervous system	neurological	1.04213	0.950692	1.14236	0.378447	0	0.489957	0.0412669	0.0468537	7	FALSE	6865	787482	0.00864232	1.04173	0.945843	1.14734	0.406634	7.90825	0.365753	0.0408838	0.0492675	6	FALSE	515	469719	0.0010952
346.3	Nonspecific abnormal findings in cerebrospinal fluid	neurological	0.991291	0.848716	1.15782	0.912091	0	0.962494	-0.00874692	0.079228	3	FALSE	6519	741008	0.00872076	1.0002	0.835514	1.19734	0.998298	0	0.842998	0.000195831	0.0917897	2	FALSE	172	423245	0.000406219
347	Cataplexy and narcolepsy	neurological	1.05397	0.982927	1.13016	0.139854	0	0.969899	0.0525673	0.0356067	7	FALSE	7324	793657	0.00914379	1.05639	0.981997	1.13643	0.140917	0	0.93619	0.0548609	0.0372598	6	FALSE	948	475893	0.00198808
348	Other conditions of brain	neurological	0.981518	0.961118	1.00235	0.0817118	0	0.614111	-0.0186548	0.010716	13	FALSE	16667	783461	0.0208304	0.975133	0.953417	0.997343	0.0284174	0	0.688494	-0.0251814	0.0114906	11	FALSE	9190	463797	0.0194297
348.2	Cerebral edema and compression of brain	neurological	0.986606	0.950332	1.02426	0.480482	0	0.890754	-0.0134843	0.0191124	10	FALSE	9360	793566	0.0116574	0.987865	0.94716	1.03032	0.569568	0	0.830958	-0.0122091	0.0214689	9	FALSE	2453	473910	0.00514943
348.4	Cerebral cysts	neurological	1.02387	0.949451	1.10412	0.540113	0	0.753195	0.0235867	0.0384999	8	FALSE	7062	795914	0.00879478	1.05645	0.963392	1.15849	0.243117	0	0.823081	0.0549132	0.0470457	7	FALSE	529	476275	0.00110947
348.7	Coma	neurological	0.931003	0.875787	0.9897	0.0219137	0	0.832035	-0.0714931	0.0311944	7	FALSE	7430	790409	0.00931266	0.891811	0.811318	0.98029	0.0176719	0	0.918959	-0.114501	0.0482632	6	FALSE	504	470759	0.00106947
348.8	Encephalopathy, not elsewhere classified	neurological	0.976563	0.94835	1.00562	0.112834	0	0.878777	-0.0237159	0.0149572	11	FALSE	11781	785627	0.0147741	0.975226	0.946833	1.00447	0.0960924	0	0.863718	-0.0250862	0.0150749	10	FALSE	5405	467864	0.0114206
348.9	Other conditions of brain, NOS	neurological	0.998666	0.968554	1.02971	0.931886	37.5914	0.108115	-0.00133514	0.0156208	10	FALSE	11058	787448	0.0138484	0.99107	0.959825	1.02333	0.583115	32.7709	0.15574	-0.00897027	0.016344	9	FALSE	4387	467806	0.00929069
349	Other and unspecified disorders of the nervous system	neurological	1.01782	0.979343	1.05782	0.368957	4.18348	0.40182	0.0176663	0.0196636	10	FALSE	9433	790941	0.0117857	1.01141	0.969703	1.05491	0.597526	9.69885	0.354309	0.0113429	0.0214844	9	FALSE	2690	471292	0.00567532
350	Abnormal movement	neurological	1.02872	1.01878	1.03876	1.10437e-08	0	0.48291	0.0283135	0.00495522	13	TRUE	67227	737391	0.0835514	1.03092	1.02063	1.04132	2.70437e-09	0	0.601805	0.0304552	0.00511973	11	TRUE	57947	400580	0.126376
350.1	Abnormal involuntary movements	neurological	1.00472	0.987581	1.02215	0.591827	12.1163	0.323319	0.00470626	0.00877722	13	FALSE	22841	793386	0.0279836	1.00953	0.991004	1.02841	0.315427	11.6377	0.333357	0.00948922	0.00945235	11	FALSE	14376	456587	0.0305247
350.2	Abnormality of gait	neurological	1.04168	1.02968	1.05382	4.90518e-12	0	0.569991	0.0408379	0.00591143	12	TRUE	48825	756265	0.0606454	1.04165	1.02961	1.05383	5.98306e-12	0	0.479933	0.0408067	0.00593117	11	TRUE	41998	419495	0.0910046
350.3	Lack of coordination	neurological	1.02445	0.995887	1.05384	0.0940635	26.3803	0.185184	0.0241586	0.0144287	12	FALSE	12291	809208	0.0149617	1.02187	0.991206	1.05349	0.163999	32.2104	0.141387	0.0216356	0.0155457	11	FALSE	4972	472429	0.0104147
350.5	Abnormal reflex	neurological	0.87018	0.758613	0.998156	0.0469972	0	0.773331	-0.139055	0.070006	5	FALSE	6920	798013	0.00859699	0.857753	0.740014	0.994225	0.0416656	0	0.675812	-0.153439	0.0753318	4	FALSE	261	463176	0.000563183
350.6	Disturbances of sensation of smell and taste	neurological	1.01332	0.958572	1.0712	0.640504	0	0.48617	0.0132347	0.0283401	8	FALSE	8181	813491	0.00995653	1.00919	0.950659	1.07132	0.764149	5.3095	0.386576	0.00914611	0.0304833	7	FALSE	1373	478647	0.0028603
351	Other peripheral nerve disorders	neurological	0.965033	0.95701	0.973124	6.51879e-17	88.297	1.14598e-17	-0.0355926	0.00425981	14	TRUE	83420	721680	0.103614	0.989892	0.980301	0.999577	0.0408438	0	0.885476	-0.0101593	0.00496761	11	FALSE	61401	400462	0.132942
352	Disorders of other cranial nerves	neurological	0.954753	0.932991	0.977022	8.28558e-05	0	0.970832	-0.0463027	0.0117639	13	FALSE	14862	788757	0.0184938	0.958391	0.932393	0.985114	0.00245488	0	0.942935	-0.0424997	0.0140316	11	FALSE	6314	467800	0.0133175
352.1	Trigeminal nerve disorders [CN5]	neurological	0.981154	0.94631	1.01728	0.302399	0	0.972864	-0.0190261	0.0184486	11	FALSE	9755	793885	0.0121385	0.980582	0.940081	1.02283	0.362212	0	0.950387	-0.0196091	0.0215211	10	FALSE	2619	472955	0.00550703
352.2	Facial nerve disorders [CN7]	neurological	0.931923	0.903769	0.960954	6.64549e-06	0	0.881955	-0.0705053	0.0156514	13	TRUE	11148	793820	0.013849	0.940639	0.906244	0.976339	0.00128252	0	0.836099	-0.0611963	0.0190059	11	FALSE	3460	472873	0.00726383
353	Nerve root and plexus disorders	neurological	0.998344	0.970217	1.02729	0.909515	64.3443	0.00116335	-0.00165716	0.0145813	12	FALSE	12102	788013	0.0151253	1.00414	0.972787	1.0365	0.798583	66.856	0.00080306	0.00412984	0.0161839	11	FALSE	4851	467077	0.0102791
353.1	Nerve plexus lesions	neurological	1.00092	0.944701	1.06049	0.975087	69.3543	0.00100778	0.000921058	0.0294944	9	FALSE	7740	794768	0.00964476	0.99391	0.933997	1.05767	0.847287	72.8075	0.000559929	-0.00610897	0.0317216	8	FALSE	1247	475700	0.00261455
353.2	Nerve root lesions	neurological	0.994565	0.952119	1.0389	0.806551	0	0.681264	-0.00544938	0.0222535	8	FALSE	8932	791944	0.0111528	0.997777	0.954253	1.04329	0.922085	0	0.627319	-0.00222568	0.0227558	7	FALSE	2506	471022	0.00529219
355	Complex regional/central pain syndrome	neurological	0.978253	0.944357	1.01337	0.221694	48.1133	0.036932	-0.0219869	0.0179921	11	FALSE	9975	794378	0.0124013	0.963997	0.928624	1.00072	0.0545554	35.2409	0.126013	-0.0366675	0.0190738	10	FALSE	3287	473449	0.0068948
355.1	Chronic pain syndrome	neurological	0.994295	0.977723	1.01115	0.504679	21.4004	0.239592	-0.00572115	0.00857556	11	FALSE	24693	456492	0.0513171	0.994295	0.977723	1.01115	0.504679	21.4004	0.239592	-0.00572115	0.00857556	11	FALSE	18358	450157	0.0391834
356	Hereditary and idiopathic peripheral neuropathy	neurological	1.14704	1.13023	1.16409	3.70703e-74	33.6101	0.121293	0.137181	0.00752993	12	TRUE	30516	782135	0.0375512	1.14568	1.12878	1.16285	6.97529e-72	32.9538	0.135188	0.136002	0.00758552	11	TRUE	23642	448168	0.0501092
357	Inflammatory and toxic neuropathy	neurological	1.14794	1.12769	1.16855	3.81571e-52	35.0491	0.101997	0.13797	0.00907992	13	TRUE	21360	804579	0.0258615	1.14896	1.12595	1.17244	2.99377e-41	45.7491	0.0480863	0.138859	0.0103225	11	TRUE	11918	468635	0.0248006
358	Myoneural disorders	neurological	1.04085	0.985547	1.09926	0.150625	0	0.451324	0.040038	0.0278558	11	FALSE	8104	821417	0.00976949	1.02699	0.964534	1.0935	0.405397	1.70246	0.423012	0.0266364	0.0320141	10	FALSE	1167	485523	0.00239783
358.1	Myasthenia gravis	neurological	1.02258	0.961165	1.08792	0.479802	3.60442	0.406807	0.0223311	0.0316027	10	FALSE	7800	821990	0.00939997	1.00463	0.934273	1.08029	0.900706	5.85255	0.386457	0.00462222	0.0370461	9	FALSE	906	486098	0.00186035
359	Muscular dystrophies and other myopathies	neurological	1.02229	0.986389	1.05951	0.226776	0	0.679389	0.0220493	0.0182421	11	FALSE	10049	818793	0.0121241	1.00694	0.968761	1.04662	0.725811	0	0.946148	0.00691636	0.0197214	10	FALSE	2993	482899	0.00615981
359.1	Muscular dystrophies	neurological	1.01769	0.930548	1.11298	0.701087	31.8306	0.185047	0.0175309	0.0456708	7	FALSE	7172	822427	0.00864514	0.957842	0.856438	1.07125	0.450592	11.8577	0.339386	-0.0430727	0.0570932	6	FALSE	384	486537	0.000788629
359.2	Myopathy	neurological	1.02275	0.984253	1.06276	0.250472	0	0.955055	0.0224981	0.0195771	11	FALSE	9603	817195	0.0116147	1.01404	0.973677	1.05609	0.501002	0	0.987026	0.0139471	0.0207264	10	FALSE	2705	483228	0.00556661
360	Disorders of the globe	sense organs	1.06904	1.01766	1.12302	0.0078909	0	0.658671	0.0667644	0.0251305	11	FALSE	8011	800809	0.00990455	1.05478	0.993835	1.11946	0.0790375	0	0.629503	0.0533311	0.0303656	10	FALSE	1349	481329	0.00279482
360.2	Progressive myopia	sense organs	1.10883	1.04005	1.18217	0.00156877	0	0.704749	0.103306	0.0326748	10	FALSE	7246	802154	0.00895231	1.0986	1.0123	1.19226	0.0242711	0	0.622634	0.0940386	0.0417428	9	FALSE	732	482684	0.00151422
360.3	Hypotony of eye	sense organs	1.01755	0.884851	1.17014	0.807249	0	0.609624	0.0173935	0.0712917	4	FALSE	6440	761929	0.00838139	0.995179	0.842456	1.17559	0.954659	0	0.450695	-0.004833	0.0850021	3	FALSE	237	444293	0.000533147
361	Retinal detachments and defects	sense organs	1.04868	1.0265	1.07133	1.31089e-05	10.1638	0.34359	0.0475287	0.0109054	13	TRUE	16757	791326	0.0207367	1.03717	1.01284	1.06208	0.00258042	0	0.562751	0.0364962	0.0121099	11	FALSE	8986	471826	0.0186892
361.1	Retinal detachment with retinal defect	sense organs	1.07746	1.03438	1.12232	0.000338586	20.6721	0.25913	0.0746027	0.0208164	9	FALSE	9122	797861	0.0113038	1.07581	1.03259	1.12083	0.000476818	26.4851	0.217325	0.0730704	0.0209164	8	FALSE	2961	480230	0.00612801
361.2	Retinoschisis and retinal cysts	sense organs	0.984143	0.922986	1.04935	0.62533	0	0.427098	-0.0159842	0.0327337	6	FALSE	7362	800337	0.00911478	0.984665	0.918008	1.05616	0.665654	18.493	0.296915	-0.0154542	0.0357635	5	FALSE	1067	482703	0.00220559
362	Other retinal disorders	sense organs	0.984012	0.974593	0.993523	0.00102342	47.0006	0.026602	-0.0161168	0.00490765	14	FALSE	70597	727454	0.0884618	0.97582	0.965393	0.986359	7.9818e-06	0	0.550416	-0.0244775	0.00548125	11	TRUE	55708	407848	0.120175
362.1	Retinopathy of prematurity	sense organs	1.03349	0.888352	1.20235	0.669605	0	0.369502	0.0329455	0.0772117	3	FALSE	6324	679185	0.00922526	1.05467	0.892075	1.24691	0.533208	40.5908	0.194494	0.0532317	0.0854282	2	FALSE	153	361553	0.000422995
362.2	Degeneration of macula and posterior pole of retina	sense organs	0.982769	0.970999	0.994682	0.0046933	5.09265	0.395482	-0.017381	0.00614743	14	FALSE	44952	759401	0.0558859	0.978001	0.964679	0.991506	0.00147742	0	0.666864	-0.0222451	0.00699732	11	FALSE	32416	439826	0.0686428
362.21	Macular degeneration, dry	sense organs	0.96648	0.946052	0.98735	0.0017602	0	0.897514	-0.0340943	0.0108998	7	FALSE	18757	452597	0.0397939	0.96648	0.946052	0.98735	0.0017602	0	0.897514	-0.0340943	0.0108998	7	FALSE	12618	446458	0.0274856
362.22	Macular degeneration, wet	sense organs	0.975282	0.938712	1.01328	0.199285	66.3139	0.011055	-0.025029	0.0194992	6	FALSE	9756	776389	0.0124099	0.975282	0.938712	1.01328	0.199285	66.3139	0.011055	-0.025029	0.0194992	6	FALSE	3616	458758	0.00782051
362.23	Cystoid macular degeneration of retina	sense organs	1.00648	0.972747	1.04138	0.710343	0	0.895173	0.00645999	0.0173938	11	FALSE	10470	793646	0.0130205	1.00648	0.972747	1.04138	0.710343	0	0.895173	0.00645999	0.0173938	11	FALSE	4323	476015	0.00899991
362.26	Macular puckering of retina	sense organs	0.987429	0.966282	1.00904	0.252068	0	0.992361	-0.0126509	0.0110455	11	FALSE	17446	783479	0.0217823	0.987429	0.966282	1.00904	0.252068	0	0.992361	-0.0126509	0.0110455	11	FALSE	11300	465848	0.0236824
362.27	Drusen (degenerative) of retina	sense organs	0.954862	0.924863	0.985835	0.00456914	48.7079	0.0408137	-0.0461883	0.0162868	10	FALSE	11318	789276	0.014137	0.954862	0.924863	0.985835	0.00456914	48.7079	0.0408137	-0.0461883	0.0162868	10	FALSE	5177	471645	0.0108573
362.29	Macular degeneration (senile) of retina NOS	sense organs	0.995699	0.97648	1.0153	0.664724	30.0497	0.151634	-0.00430992	0.00994445	12	FALSE	18115	793105	0.0223306	0.990225	0.960334	1.02105	0.529931	30.6406	0.173231	-0.0098228	0.0156386	9	FALSE	5594	473530	0.0116755
362.3	Other nondiabetic retinopathy	sense organs	0.970112	0.949323	0.991356	0.00604174	67.984	0.000186597	-0.0303439	0.0110522	13	FALSE	16518	784067	0.0206324	0.940024	0.917524	0.963077	5.62944e-07	0	0.918265	-0.0618495	0.0123612	11	TRUE	8696	464579	0.0183741
362.31	Separation of retinal layers	sense organs	1.05332	1.01235	1.09595	0.0102856	57.0149	0.0226388	0.0519478	0.020244	8	FALSE	8924	800069	0.011031	0.969044	0.909994	1.03193	0.326946	0	0.537056	-0.0314454	0.0320779	7	FALSE	1273	480587	0.00264185
362.4	Retinal vascular changes and abnomalities	sense organs	0.976445	0.95311	1.00035	0.0534277	42.1609	0.0607662	-0.0238365	0.0123413	12	FALSE	14709	790149	0.0182753	0.980629	0.956537	1.00533	0.123261	40.9492	0.0758246	-0.0195609	0.0126917	11	FALSE	8200	470677	0.0171234
362.5	Toxic maculopathy of retina	sense organs	1.00093	0.880629	1.13766	0.988694	0	0.407819	0.000925746	0.0653298	5	FALSE	6437	442062	0.0143523	1.00093	0.880629	1.13766	0.988694	0	0.407819	0.000925746	0.0653298	5	FALSE	298	435923	0.00068314
362.6	Peripheral retinal degenerations	sense organs	1.0287	0.999166	1.0591	0.0569352	34.4365	0.123127	0.0282928	0.0148611	11	FALSE	12047	790904	0.0150034	1.0193	0.989091	1.05043	0.213015	5.51066	0.390298	0.0191133	0.0153481	10	FALSE	5621	471438	0.0117826
362.7	Hereditary retinal dystrophies	sense organs	0.951176	0.897342	1.00824	0.0922025	57.9857	0.019718	-0.0500558	0.0297262	8	FALSE	7568	799082	0.00938201	0.962507	0.902745	1.02622	0.242627	62.2809	0.0142616	-0.0382144	0.0327053	7	FALSE	1223	479610	0.0025435
362.8	Retinal hemorrhage/ischemia	sense organs	0.991687	0.953698	1.03119	0.6753	0	0.718386	-0.00834791	0.0199289	11	FALSE	9414	792165	0.0117443	0.98529	0.946127	1.02608	0.473935	0	0.766829	-0.014819	0.0206942	10	FALSE	3089	474533	0.00646746
362.9	Retinal edema	sense organs	0.973521	0.939278	1.00901	0.141858	0	0.751608	-0.0268363	0.0182696	11	FALSE	9960	793899	0.0123902	0.973521	0.939278	1.00901	0.141858	0	0.751608	-0.0268363	0.0182696	11	FALSE	3819	476268	0.00795481
363	Chorioretinal inflammations, scars, and other disorders of choroid	sense organs	1.01361	0.985164	1.04287	0.352024	0	0.724913	0.0135152	0.014522	12	FALSE	12296	792102	0.015286	1.00816	0.978566	1.03866	0.592788	0	0.777248	0.00813062	0.0152031	11	FALSE	5716	472620	0.0119498
363.3	Chorioretinal scars	sense organs	1.01268	0.981115	1.04525	0.435521	0	0.587426	0.0125972	0.0161548	11	FALSE	11172	793846	0.013878	1.01077	0.978488	1.04413	0.517625	0	0.518081	0.0107168	0.0165635	10	FALSE	4829	474368	0.0100773
363.4	Choroidal degenerations	sense organs	1.10115	0.974178	1.24468	0.123206	36.911	0.190626	0.0963571	0.0625105	4	FALSE	6490	761813	0.00844719	1.06503	0.921945	1.23031	0.392069	50.2306	0.134087	0.0629989	0.0736079	3	FALSE	279	444182	0.000627727
364	Corneal opacity and other disorders of cornea	sense organs	1.02188	0.999764	1.04449	0.0525273	0	0.911527	0.0216459	0.0111647	13	FALSE	16120	790496	0.0199847	1.01408	0.988596	1.04022	0.281597	0	0.915353	0.0139824	0.0129858	11	FALSE	7813	470982	0.016318
364.1	Corneal opacity	sense organs	0.999075	0.969232	1.02984	0.952311	0	0.990412	-0.000925344	0.0154726	11	FALSE	11615	793049	0.0144346	1.00108	0.970489	1.03263	0.945817	0	0.988373	0.00107598	0.0158325	10	FALSE	5271	473571	0.0110078
364.2	Corneal edema	sense organs	1.00875	0.945	1.0768	0.793686	0	0.574184	0.00871074	0.0333073	9	FALSE	7296	799904	0.00903865	1.00255	0.936617	1.07312	0.941607	0	0.510198	0.00254227	0.0347066	8	FALSE	1083	482271	0.00224059
364.4	Corneal degenerations	sense organs	1.00746	0.973373	1.04274	0.672224	0	0.534393	0.0074297	0.0175602	12	FALSE	9998	798425	0.0123673	0.989022	0.946166	1.03382	0.625264	0	0.517426	-0.0110388	0.0226018	10	FALSE	2527	478926	0.0052487
364.41	Keratoconus	sense organs	0.989299	0.913083	1.07188	0.792527	0	0.933292	-0.0107589	0.0409037	7	FALSE	6909	801139	0.00855023	0.993256	0.908026	1.08649	0.882472	0	0.874972	-0.00676706	0.0457741	6	FALSE	642	483501	0.00132605
364.5	Corneal dystrophy	sense organs	1.04508	1.00864	1.08283	0.0148794	0	0.518353	0.0440916	0.0181052	7	FALSE	9992	779033	0.0126637	1.0286	0.989016	1.06977	0.159024	0	0.882645	0.028201	0.020024	6	FALSE	3279	459560	0.00708454
364.51	Fuchs' dystrophy	sense organs	1.04058	0.988147	1.0958	0.131569	0	0.994798	0.0397786	0.0263793	6	FALSE	8013	779141	0.0101797	1.04058	0.988147	1.0958	0.131569	0	0.994798	0.0397786	0.0263793	6	FALSE	1872	461510	0.00403986
364.9	Cornea replaced by transplant	sense organs	1.01025	0.939566	1.08625	0.782911	0	0.651379	0.0101966	0.0370077	7	FALSE	7056	802890	0.00871169	0.99311	0.912563	1.08077	0.87271	0	0.609364	-0.00691429	0.0431559	6	FALSE	717	483420	0.00148099
365	Glaucoma	sense organs	1.00206	0.993004	1.01119	0.657261	0	0.462759	0.00205445	0.00463029	14	FALSE	78787	733142	0.0970368	0.995473	0.985413	1.00564	0.38126	0	0.93557	-0.00453743	0.00518221	11	FALSE	62506	413302	0.131368
365.1	Open-angle glaucoma	sense organs	1.0097	0.998159	1.02138	0.0997926	0	0.578156	0.00965513	0.00586631	13	FALSE	50731	751244	0.0632576	1.00673	0.994699	1.0189	0.274313	0	0.667962	0.00670284	0.00613149	11	FALSE	41990	431630	0.0886576
365.11	Primary open angle glaucoma	sense organs	0.99993	0.981215	1.019	0.994226	0	0.440314	-6.97586e-05	0.00963977	8	FALSE	21481	451635	0.0454032	0.99993	0.981215	1.019	0.994226	0	0.440314	-6.97586e-05	0.00963977	8	FALSE	15342	445496	0.0332915
365.2	Primary angle-closure glaucoma	sense organs	0.990587	0.96413	1.01777	0.493502	0	0.843895	-0.00945789	0.0138122	12	FALSE	12754	796435	0.0157615	0.978891	0.94864	1.01011	0.182831	0	0.934109	-0.021335	0.0160162	11	FALSE	5224	476950	0.0108343
365.5	Pseudoexfoliation glaucoma	sense organs	0.998856	0.905648	1.10166	0.981736	0	0.505765	-0.00114417	0.0499808	3	FALSE	6726	746086	0.0089345	0.998856	0.905648	1.10166	0.981736	0	0.505765	-0.00114417	0.0499808	3	FALSE	585	428455	0.00136351
366	Cataract	sense organs	0.9942	0.987413	1.00103	0.0960874	72.3623	9.52309e-06	-0.00581665	0.00349532	14	FALSE	198148	611306	0.244792	0.981567	0.972953	0.990258	3.52673e-05	54.8537	0.0143573	-0.0186045	0.00449768	11	FALSE	151753	311436	0.327627
366.1	Nonsenile Cataract	sense organs	0.981777	0.936588	1.02915	0.444301	16.9785	0.291504	-0.0183909	0.0240419	9	FALSE	7997	735206	0.0107602	0.972028	0.924687	1.02179	0.26541	14.967	0.312573	-0.028371	0.0254746	8	FALSE	2162	438006	0.00491176
366.2	Senile cataract	sense organs	0.985409	0.977818	0.993059	0.000195071	59.4044	0.00238337	-0.0146986	0.00394561	14	FALSE	153006	627870	0.195941	0.980109	0.971549	0.988746	7.17056e-06	50.4717	0.0275016	-0.0200911	0.00447607	11	TRUE	131234	328724	0.285317
366.3	Traumatic cataract	sense organs	1.05052	0.963274	1.14566	0.265239	0	0.937326	0.0492828	0.0442357	4	FALSE	6289	688785	0.00904796	1.05733	0.952514	1.17367	0.295298	0	0.832509	0.0557433	0.0532629	3	FALSE	480	391580	0.0012243
367	Disorders of refraction and accommodation; blindness and low vision	sense organs	0.990672	0.982904	0.998501	0.0196288	62.2575	0.00103007	-0.009372	0.00401651	14	FALSE	208107	602322	0.256786	0.985511	0.977283	0.99381	0.000646108	48.1928	0.0365862	-0.0145945	0.00427806	11	FALSE	193809	270355	0.417544
367.1	Myopia	sense organs	1.02091	1.00989	1.03205	0.000186125	43.8978	0.0396579	0.0206968	0.00553813	14	FALSE	56155	732370	0.0712152	1.01532	1.00386	1.0269	0.0086429	8.35825	0.364411	0.0151991	0.00578821	11	FALSE	46756	400502	0.104539
367.2	Astigmatism	sense organs	0.985572	0.976024	0.995213	0.0034334	38.9457	0.0739078	-0.0145333	0.00496695	13	FALSE	78661	700476	0.100959	0.983473	0.973599	0.993447	0.00120778	41.5105	0.072243	-0.0166656	0.0051484	11	FALSE	69183	368608	0.158027
367.8	Hypermetropia	sense organs	0.971518	0.960275	0.982893	1.14316e-06	24.9928	0.19834	-0.0288952	0.0059391	12	TRUE	52727	734263	0.0669983	0.971759	0.960393	0.983259	1.8199e-06	31.4356	0.147947	-0.0286479	0.00600276	11	TRUE	45562	402422	0.101705
367.9	Blindness and low vision	sense organs	1.01354	0.99333	1.03416	0.190596	45.7961	0.0359954	0.0134511	0.0102773	13	FALSE	18834	788912	0.0233167	1.01864	0.996824	1.04094	0.0945217	47.0486	0.0417449	0.0184718	0.0110476	11	FALSE	10965	457023	0.0234301
368	Visual disturbances	sense organs	0.986553	0.975708	0.997519	0.0163733	0	0.736044	-0.0135384	0.00563987	14	FALSE	48993	751181	0.0612279	0.988049	0.976069	1.00018	0.0533905	0	0.860196	-0.0120232	0.00622401	11	FALSE	36596	418088	0.0804867
368.1	Amblyopia	sense organs	0.953777	0.925868	0.982528	0.00178869	8.14778	0.366385	-0.0473251	0.0151525	11	FALSE	11844	813107	0.0143572	0.942129	0.909746	0.975663	0.000835959	2.04056	0.420152	-0.0596135	0.0178451	10	FALSE	4051	480127	0.00836676
368.2	Diplopia and disorders of binocular vision	sense organs	0.990392	0.965768	1.01564	0.452311	6.89337	0.377754	-0.00965431	0.0128456	12	FALSE	13994	807665	0.0170314	0.996833	0.969144	1.02531	0.825337	7.43757	0.373029	-0.00317188	0.0143728	11	FALSE	6189	474677	0.0128705
368.3	Anisometropia	sense organs	0.997994	0.955092	1.04282	0.92862	0	0.625342	-0.00200824	0.0224182	10	FALSE	9043	813059	0.0109999	0.999113	0.950574	1.05013	0.97213	0	0.525416	-0.000887728	0.0254096	9	FALSE	2039	480079	0.00422926
368.4	Visual field defects	sense organs	0.997371	0.971201	1.02425	0.846128	29.1515	0.159656	-0.0026327	0.0135663	12	FALSE	13410	806275	0.0163599	1.00141	0.973159	1.03048	0.923151	33.1797	0.133325	0.00140845	0.0146006	11	FALSE	6094	473288	0.0127122
368.5	Color vision deficiencies	sense organs	1.01612	0.875732	1.17902	0.833024	0	0.368117	0.0159938	0.075863	3	FALSE	6766	710225	0.00943666	0.956879	0.787812	1.16223	0.656782	10.3287	0.290958	-0.0440782	0.0991946	2	FALSE	149	379161	0.000392819
368.7	Disorders of accommodation	sense organs	0.912483	0.792545	1.05057	0.202732	0	0.479745	-0.0915856	0.0718992	3	FALSE	6814	707166	0.00954368	0.912483	0.792545	1.05057	0.202732	0	0.479745	-0.0915856	0.0718992	3	FALSE	263	376103	0.000698788
368.9	Subjective visual disturbances	sense organs	0.995439	0.972192	1.01924	0.704594	0	0.735428	-0.00457106	0.0120568	13	FALSE	15139	798890	0.0185976	1.00055	0.974875	1.02691	0.966727	0	0.671587	0.000553348	0.0132652	11	FALSE	7370	465897	0.0155726
368.91	Psychophysical visual disturbances	sense organs	1.01642	0.952696	1.0844	0.622054	0	0.871131	0.0162831	0.0330324	7	FALSE	7599	817818	0.00920626	1.06567	0.968008	1.17318	0.194654	0	0.978796	0.0636007	0.0490393	6	FALSE	540	484841	0.00111253
369	Infection of the eye	sense organs	0.98925	0.971457	1.00737	0.243124	0	0.472689	-0.0108087	0.00926023	13	FALSE	21413	775937	0.0268552	0.991478	0.972893	1.01042	0.375381	5.56901	0.39036	-0.00855815	0.00965453	11	FALSE	14088	447434	0.0305251
369.2	Eye infection, viral	sense organs	1.00065	0.957083	1.0462	0.977125	61.3722	0.00389363	0.000651258	0.0227131	11	FALSE	8818	800649	0.0108936	1.02003	0.973547	1.06874	0.404588	51.6053	0.0288455	0.0198348	0.0237983	10	FALSE	2274	472166	0.00479302
369.5	Conjunctivitis, infectious	sense organs	0.988076	0.967408	1.00919	0.266074	25.2648	0.195744	-0.0119953	0.0107857	12	FALSE	17418	780515	0.0218289	0.988409	0.967175	1.01011	0.29272	31.9775	0.143348	-0.0116584	0.0110803	11	FALSE	10586	452023	0.0228833
370	Keratitis	sense organs	1.00349	0.979066	1.02853	0.781567	0	0.507589	0.00348611	0.0125726	12	FALSE	14475	787772	0.0180431	0.998313	0.973282	1.02399	0.896288	0	0.676105	-0.00168877	0.0129554	11	FALSE	7731	459285	0.016554
370.1	Corneal ulcer	sense organs	0.981302	0.925663	1.04029	0.526226	27.9301	0.21523	-0.0188748	0.0297815	7	FALSE	7766	803917	0.00956777	0.961523	0.901308	1.02576	0.234392	20.268	0.280735	-0.0392368	0.0329964	6	FALSE	1187	475433	0.00249045
370.2	Superficial keratitis	sense organs	1.00499	0.943475	1.07051	0.877304	63.9869	0.0106149	0.00497521	0.0322254	7	FALSE	7642	799461	0.00946843	1.00499	0.943475	1.07051	0.877304	63.9869	0.0106149	0.00497521	0.0322254	7	FALSE	1278	472843	0.00269551
370.3	Keratoconjunctivitis	sense organs	0.98751	0.954361	1.02181	0.470598	0	0.791864	-0.0125691	0.0174206	12	FALSE	10556	792355	0.0131472	0.986313	0.952993	1.0208	0.431896	0	0.751714	-0.013781	0.0175342	11	FALSE	4150	465736	0.00883193
370.31	Keratoconjunctivitis sicca	sense organs	0.97521	0.938466	1.01339	0.200162	18.0933	0.276524	-0.0251029	0.0195949	10	FALSE	9684	793959	0.0120501	0.97521	0.938466	1.01339	0.200162	18.0933	0.276524	-0.0251029	0.0195949	10	FALSE	3321	467341	0.00705602
371	Inflammation of the eye	sense organs	0.984847	0.973847	0.99597	0.00770932	0	0.520904	-0.0152694	0.0057306	13	FALSE	49864	741377	0.06302	0.982614	0.970932	0.994436	0.00404994	0	0.496516	-0.0175389	0.0061021	11	FALSE	39767	412779	0.0878739
371.1	Uveitis, noninfectious or NOS	sense organs	1.00834	0.978061	1.03956	0.593317	0	0.722446	0.008308	0.015557	13	FALSE	11492	799441	0.0141713	1.00194	0.96952	1.03544	0.908154	0	0.797299	0.00193601	0.0167813	11	FALSE	4512	470908	0.00949056
371.2	Conjunctivitis, noninfectious	sense organs	0.979337	0.955904	1.00334	0.0910611	24.9498	0.198752	-0.0208798	0.0123562	12	FALSE	14779	785586	0.0184653	0.979497	0.955976	1.0036	0.0948145	31.6609	0.146029	-0.0207165	0.0124012	11	FALSE	8368	458967	0.0179058
371.21	Allergic conjunctivitis	sense organs	0.977588	0.953112	1.00269	0.0797492	35.0881	0.117963	-0.022667	0.0129367	11	FALSE	13992	466701	0.029108	0.977588	0.953112	1.00269	0.0797492	35.0881	0.117963	-0.022667	0.0129367	11	FALSE	7630	460339	0.0163045
371.3	Inflammation of eyelids	sense organs	0.982916	0.969911	0.996095	0.0112231	0	0.966984	-0.0172317	0.00679569	13	FALSE	36760	758192	0.0462418	0.981698	0.967769	0.995827	0.01129	0	0.927609	-0.0184719	0.00729077	11	FALSE	27471	429652	0.0600954
371.33	Noninfectious dermatoses of eyelid	sense organs	0.947606	0.811146	1.10702	0.497547	0	0.903492	-0.0538162	0.0793334	4	FALSE	6595	782901	0.00835343	0.959547	0.810245	1.13636	0.632263	0	0.805374	-0.0412937	0.0862901	3	FALSE	208	456283	0.00045565
371.9	Chronic inflammatory disorders of orbit	sense organs	0.803642	0.594694	1.086	0.154758	0	0.994936	-0.218602	0.153628	2	FALSE	6466	719502	0.00890673	NA	NA	NA	NA	NA	NA	NA	NA	NA	NA	NA	NA	#VALUE!
372	Disorders of conjunctiva	sense organs	0.975915	0.953247	0.999122	0.042034	19.8314	0.237672	-0.0243794	0.0119908	14	FALSE	15474	785976	0.0193075	0.973947	0.949878	0.998627	0.0386766	27.8603	0.17938	-0.0263982	0.0127675	11	FALSE	8227	457394	0.0176689
374	Other disorders of eyelids	sense organs	1.00374	0.990225	1.01743	0.589645	17.6903	0.260433	0.00372945	0.0069147	14	FALSE	33939	773920	0.042011	1.00676	0.990899	1.02288	0.405588	8.31748	0.364793	0.00673958	0.00810354	11	FALSE	21634	445348	0.0463273
374.1	Ectropion or entropion	sense organs	0.993649	0.966345	1.02172	0.654016	0	0.763409	-0.00637143	0.0142159	11	FALSE	12474	798686	0.015378	0.999345	0.964745	1.03519	0.970915	0	0.707387	-0.000655484	0.0179777	10	FALSE	4190	470190	0.00883258
374.2	Lagophthalmos	sense organs	0.956146	0.886086	1.03174	0.248069	0	0.629773	-0.0448451	0.0388251	6	FALSE	7212	770195	0.00927699	0.946121	0.870621	1.02817	0.191798	0	0.544731	-0.0553848	0.0424314	5	FALSE	736	441711	0.00166348
374.3	Ptosis of eyelid	sense organs	1.01999	0.997959	1.0425	0.0756462	13.6623	0.303798	0.0197891	0.0111392	14	FALSE	16330	795478	0.0201156	1.03462	1.00739	1.0626	0.0124011	0	0.911157	0.0340383	0.0136125	11	FALSE	7209	466945	0.0152039
374.6	Dermatochalasis	sense organs	1.01523	0.992533	1.03845	0.190105	29.4947	0.164792	0.0151155	0.0115362	11	FALSE	16577	789969	0.0205531	1.01523	0.992533	1.03845	0.190105	29.4947	0.164792	0.0151155	0.0115362	11	FALSE	10214	463351	0.0215683
375	Disorders of lacrimal system	sense organs	0.958907	0.935394	0.983012	0.000924092	0	0.862166	-0.0419608	0.0126667	14	FALSE	13561	807040	0.0165257	0.967643	0.931911	1.00475	0.0866503	0	0.79772	-0.0328917	0.0191974	11	FALSE	3431	476963	0.00714205
375.1	Dry eyes	sense organs	0.972013	0.961639	0.9825	2.16297e-07	12.4677	0.325426	-0.0283859	0.00547488	11	TRUE	60512	402564	0.130674	0.972013	0.961639	0.9825	2.16297e-07	12.4677	0.325426	-0.0283859	0.00547488	11	TRUE	54056	396108	0.120081
375.2	Epiphora	sense organs	0.951085	0.913227	0.990511	0.0155196	27.5526	0.182163	-0.0501523	0.0207239	11	FALSE	9169	808499	0.0112136	0.96029	0.904626	1.01938	0.183521	38.795	0.109436	-0.0405203	0.0304666	9	FALSE	1415	478489	0.00294851
376	Disorders of the orbit	sense organs	0.988576	0.895332	1.09153	0.820177	0	0.466826	-0.0114902	0.0505471	7	FALSE	6951	810232	0.00850605	0.944182	0.840899	1.06015	0.33119	0	0.642662	-0.0574359	0.0591074	6	FALSE	380	480247	0.000790634
377	Disorders of optic nerve and visual pathways	sense organs	0.993808	0.971537	1.01659	0.591216	0	0.709695	-0.00621083	0.0115642	12	FALSE	16015	796777	0.0197037	0.990012	0.966811	1.01377	0.406726	0	0.736411	-0.0100384	0.0120993	11	FALSE	8888	466786	0.0186851
377.1	Optic atrophy	sense organs	1.02531	0.989953	1.06193	0.162707	0	0.640783	0.0249964	0.0179054	10	FALSE	10491	802233	0.0129084	1.02424	0.988249	1.06154	0.189423	0	0.549932	0.0239505	0.018251	9	FALSE	3916	474139	0.00819153
377.3	Optic neuritis/neuropathy	sense organs	0.968163	0.933675	1.00393	0.0804144	0	0.645976	-0.0323546	0.0185065	12	FALSE	10108	805121	0.012399	0.972363	0.936082	1.01005	0.148591	0	0.610595	-0.0280262	0.0194017	11	FALSE	3377	475135	0.00705729
378	Strabismus and other disorders of binocular eye movements	sense organs	0.999704	0.980668	1.01911	0.975923	0	0.948918	-0.000296038	0.00980905	13	FALSE	19505	794110	0.0239733	1.0032	0.981884	1.02499	0.770383	0	0.91115	0.00319894	0.01096	11	FALSE	10923	464095	0.0229949
378.1	Strabismus (not specified as paralytic)	sense organs	1.00684	0.982114	1.03219	0.590983	0	0.782129	0.00681825	0.0126872	12	FALSE	14299	799630	0.0175679	1.01112	0.984285	1.03868	0.420444	0	0.767166	0.0110553	0.0137222	11	FALSE	6915	469640	0.0145104
378.2	Nystagmus and other irregular eye movements	sense organs	1.03801	0.974274	1.10592	0.248558	15.1624	0.31421	0.0373067	0.0323322	7	FALSE	7594	809620	0.00929255	1.06611	0.980364	1.15936	0.134549	18.8744	0.290654	0.0640171	0.0427807	6	FALSE	711	479633	0.00148019
378.5	Paralytic strabismus	sense organs	0.975295	0.931815	1.0208	0.282349	0	0.855577	-0.0250153	0.0232688	9	FALSE	8709	808809	0.010653	0.962161	0.912751	1.01425	0.151552	0	0.884318	-0.0385733	0.0268977	8	FALSE	1767	478819	0.00367676
379	Other disorders of eye	sense organs	1.003	0.991533	1.0146	0.609447	0	0.580099	0.00299782	0.00586815	13	FALSE	49259	748853	0.0617194	1.00447	0.992315	1.01678	0.472491	0	0.684631	0.00446443	0.00621413	11	FALSE	39542	418800	0.0862718
379.1	Scleritis and episcleritis	sense organs	1.00689	0.946411	1.07124	0.827982	25.63	0.215851	0.00686764	0.0316059	9	FALSE	7712	807397	0.00946131	1.00999	0.947371	1.07675	0.760835	34.0688	0.156214	0.00993993	0.0326558	8	FALSE	1188	479300	0.00247249
379.2	Disorders of vitreous body	sense organs	1.01219	0.998745	1.02582	0.0757465	11.9654	0.324889	0.0121192	0.00682422	13	FALSE	37243	764230	0.0464682	1.0122	0.998278	1.02632	0.0861283	2.29149	0.420164	0.0121298	0.00706788	11	FALSE	29295	434226	0.063201
379.3	Aphakia and other disorders of lens	sense organs	0.979536	0.946398	1.01383	0.239007	16.5058	0.299969	-0.0206758	0.0175595	8	FALSE	10823	801455	0.0133243	0.97452	0.938917	1.01147	0.174069	23.8495	0.247093	-0.0258105	0.0189889	7	FALSE	3876	473348	0.00812197
379.4	Anomalies of pupillary function	sense organs	1.02112	0.964574	1.08098	0.472099	0	0.742318	0.0209008	0.0290666	7	FALSE	7933	808234	0.00971982	1.01899	0.956444	1.08563	0.560518	0	0.624815	0.0188125	0.0323198	6	FALSE	1247	478257	0.0026006
379.5	Disorders of iris and ciliary body	sense organs	0.99388	0.95763	1.0315	0.746052	0	0.983071	-0.0061392	0.0189569	10	FALSE	9936	805482	0.0121852	0.995055	0.95414	1.03773	0.817018	0	0.976208	-0.00495681	0.0214227	8	FALSE	2855	475485	0.00596856
379.51	Pigmentary iris degeneration	sense organs	1.00703	0.929638	1.09085	0.863747	13.0088	0.331066	0.00700101	0.0407969	5	FALSE	7265	792614	0.00908262	1.00703	0.929638	1.09085	0.863747	13.0088	0.331066	0.00700101	0.0407969	5	FALSE	808	464521	0.00173641
379.9	Pain, swelling or discharge of eye	sense organs	1.00572	0.96971	1.04307	0.759078	56.6466	0.0105047	0.00570575	0.0186042	11	FALSE	10090	795198	0.0125297	1.01696	0.978713	1.05671	0.389806	54.2709	0.0199857	0.0168215	0.0195606	10	FALSE	3344	467093	0.00710828
380	Disorders of external ear	sense organs	1.01472	0.988974	1.04114	0.26509	49.6638	0.0637812	0.0146136	0.0131129	7	FALSE	13790	813269	0.0166735	1.01354	0.986068	1.04179	0.337367	57.86	0.036682	0.0134527	0.0140222	6	FALSE	6389	475540	0.0132571
380.1	Otitis externa	sense organs	1.00309	0.982921	1.02368	0.765754	1.20351	0.432107	0.00308793	0.0103645	12	FALSE	18483	798955	0.0226109	1.00532	0.984322	1.02678	0.622012	5.30503	0.39279	0.00531052	0.0107718	11	FALSE	11114	461217	0.0235301
380.4	Impacted cerumen	sense organs	1.01748	1.00494	1.03018	0.0061652	50.1204	0.0239651	0.0173335	0.00632872	12	FALSE	43323	761969	0.0537979	1.01727	1.00461	1.03009	0.00738585	54.5365	0.0151268	0.0171205	0.00639081	11	FALSE	36171	424238	0.0785628
381	Otitis media and Eustachian tube disorders	sense organs	0.972446	0.959612	0.985452	3.75603e-05	0	0.760748	-0.0279408	0.00677845	13	FALSE	34580	772812	0.0428293	0.973954	0.960308	0.987794	0.00024653	0	0.646693	-0.0263912	0.00719924	11	FALSE	25417	437734	0.0548784
381.1	Otitis media	sense organs	0.966531	0.951516	0.981783	2.03058e-05	0	0.845958	-0.0340417	0.00798819	13	TRUE	26397	782076	0.0326504	0.967194	0.951118	0.983543	9.60553e-05	0	0.718003	-0.0333559	0.00855203	11	FALSE	17721	447001	0.0381325
381.11	Suppurative and unspecified otitis media	sense organs	0.952871	0.934722	0.971372	8.63773e-07	0	0.727948	-0.0482761	0.00981146	12	TRUE	19563	788946	0.0241964	0.952948	0.933884	0.972402	2.94963e-06	0	0.644954	-0.0481946	0.0103106	11	TRUE	11925	453886	0.0256005
381.2	Eustachian tube disorders	sense organs	0.988185	0.964685	1.01226	0.333098	3.10016	0.414268	-0.0118857	0.01228	12	FALSE	14573	798583	0.0179215	0.985805	0.961892	1.01031	0.253818	3.93921	0.405282	-0.0142969	0.0125288	11	FALSE	7685	465441	0.016243
381.3	Mastoiditis & related conditions	sense organs	0.967473	0.9037	1.03575	0.341874	51.8685	0.0523477	-0.0330679	0.0347912	7	FALSE	7654	812425	0.00933325	0.970801	0.901873	1.045	0.430322	59.7013	0.0296132	-0.0296341	0.0375762	6	FALSE	909	477378	0.00190053
381.9	Otorrhea	sense organs	0.988841	0.930275	1.05109	0.718668	38.8565	0.108992	-0.0112216	0.0311503	9	FALSE	7804	804556	0.00960658	1.04975	0.976637	1.12834	0.18745	0	0.798328	0.0485532	0.0368341	8	FALSE	878	469509	0.00186655
382	Otalgia	sense organs	0.980461	0.956065	1.00548	0.124799	0	0.502447	-0.0197326	0.0128556	12	FALSE	14078	794375	0.0174135	0.980778	0.955525	1.0067	0.144747	2.95462	0.414201	-0.0194091	0.0133091	11	FALSE	7035	459320	0.0150851
383	Otosclerosis	sense organs	1.05177	0.975202	1.13434	0.190603	0	0.853658	0.050471	0.0385628	7	FALSE	7401	813724	0.00901324	1.04919	0.94563	1.1641	0.365123	0	0.75751	0.0480212	0.0530243	6	FALSE	454	478675	0.000947553
384	Other disorders of tympanic membrane	sense organs	0.999932	0.966893	1.0341	0.996843	0	0.561533	-6.78335e-05	0.0171431	11	FALSE	10567	809939	0.0128786	1.0252	0.981564	1.07078	0.262091	0	0.783351	0.0248876	0.0221921	10	FALSE	2522	474879	0.00528277
384.1	Myringitis	sense organs	1.10338	0.907606	1.34138	0.323558	35.6911	0.2124	0.0983782	0.0996566	2	FALSE	6796	741044	0.00908751	NA	NA	NA	NA	NA	NA	NA	NA	NA	NA	NA	NA	#VALUE!
384.4	Perforation of tympanic membrane	sense organs	1.00086	0.964013	1.03911	0.964205	0	0.575352	0.000858858	0.019138	10	FALSE	9837	810824	0.0119867	1.02038	0.973297	1.06974	0.40256	0	0.663158	0.0201762	0.0241037	9	FALSE	2164	475767	0.00452785
385	Other disorders of middle ear and mastoid	sense organs	0.978461	0.936509	1.02229	0.33013	43.2037	0.0903726	-0.021774	0.0223586	8	FALSE	8947	811723	0.0109021	0.997272	0.940753	1.05719	0.926881	47.303	0.0771588	-0.00273177	0.0297676	7	FALSE	1433	476670	0.00299726
385.3	Cholesteatoma	sense organs	0.997896	0.948416	1.04996	0.935296	38.9986	0.119195	-0.0021065	0.0259472	8	FALSE	8350	811015	0.0101908	1.02719	0.96023	1.09881	0.435413	38.9776	0.131887	0.026824	0.0343915	7	FALSE	1072	477867	0.00223828
385.5	Tympanosclerosis and middle ear disease related to otitis media	sense organs	0.957471	0.86728	1.05704	0.389248	0	0.584535	-0.04346	0.0504773	3	FALSE	7075	746526	0.00938826	0.933415	0.791279	1.10108	0.413636	0	0.334403	-0.0689056	0.0842871	2	FALSE	198	413386	0.000478742
386	Vertiginous syndromes and other disorders of vestibular system	sense organs	0.971219	0.956887	0.985765	0.000118084	0	0.575099	-0.0292037	0.00758523	14	FALSE	28407	779427	0.0351644	0.97221	0.956377	0.988305	0.000767915	3.15667	0.412376	-0.0281835	0.0083777	11	FALSE	18751	451064	0.0399115
386.1	Meniere's disease	sense organs	0.985844	0.945206	1.02823	0.506803	7.26685	0.374868	-0.0142572	0.0214774	10	FALSE	8918	799432	0.0110323	0.983555	0.930386	1.03976	0.558673	17.4364	0.287499	-0.016582	0.0283542	9	FALSE	1557	471123	0.00329398
386.2	Peripheral or central vertigo	sense organs	0.956443	0.936921	0.976371	2.30906e-05	10.6044	0.339026	-0.0445344	0.0105215	13	TRUE	17795	783088	0.0222192	0.956099	0.935237	0.977426	6.64974e-05	10.3477	0.345631	-0.0448939	0.0112559	11	FALSE	10197	454759	0.0219311
386.21	Central origin vertigo	sense organs	0.922181	0.8458	1.00546	0.0662743	0	0.844538	-0.0810142	0.0441118	6	FALSE	7082	764098	0.00918333	0.917896	0.840134	1.00286	0.0578523	0	0.771994	-0.085671	0.0451657	5	FALSE	642	437663	0.00146473
386.3	Labyrinthitis	sense organs	0.959472	0.915929	1.00509	0.0808294	0	0.704305	-0.0413718	0.0236966	8	FALSE	8417	799065	0.0104238	0.986895	0.916995	1.06212	0.724865	0	0.836117	-0.0131919	0.0374808	6	FALSE	897	470738	0.00190189
386.9	Dizziness and giddiness (Light-headedness and vertigo)	sense organs	1.00113	0.991649	1.0107	0.815928	0	0.465501	0.00113023	0.00485526	14	FALSE	65071	727793	0.0820708	0.998357	0.987836	1.00899	0.76096	1.80347	0.424531	-0.00164444	0.00540542	11	FALSE	50024	399270	0.111339
388	Other disorders of ear	sense organs	0.958061	0.91276	1.00561	0.0829918	0	0.614522	-0.042844	0.0247141	9	FALSE	8685	801414	0.0107209	0.955364	0.909354	1.0037	0.0697932	0	0.545292	-0.0456629	0.0251829	8	FALSE	2049	474567	0.00429906
389	Hearing loss	sense organs	0.992135	0.984671	0.999655	0.0404027	23.8641	0.19591	-0.00789642	0.00385265	14	FALSE	163919	643714	0.202962	0.990851	0.982766	0.999004	0.0279207	32.3396	0.140303	-0.00919067	0.00418062	11	FALSE	146558	314863	0.317623
389.1	Sensorineural hearing loss	sense organs	0.990083	0.980965	0.999286	0.0347412	21.9797	0.221278	-0.0099666	0.00472046	13	FALSE	114408	674655	0.144992	0.990322	0.98107	0.999662	0.0422949	17.1852	0.28006	-0.00972505	0.00478924	11	FALSE	106522	345889	0.235454
389.2	Conductive hearing loss	sense organs	0.991277	0.96217	1.02127	0.564506	0	0.752968	-0.00876117	0.0152061	12	FALSE	11831	799594	0.0145805	0.986662	0.955617	1.01871	0.410376	0	0.732542	-0.013428	0.0163113	11	FALSE	4683	470848	0.00984794
389.3	Degenerative and vascular disorders of ear	sense organs	0.980682	0.92478	1.03996	0.514784	47.9597	0.0871376	-0.0195067	0.0299455	6	FALSE	7969	791524	0.00996757	0.978664	0.91192	1.05029	0.54955	58.322	0.0477843	-0.0215673	0.0360395	5	FALSE	1040	462778	0.00224226
389.4	Tinnitus	sense organs	1.00177	0.990791	1.01287	0.753374	37.0324	0.0871521	0.00176614	0.00562118	13	FALSE	55230	724092	0.0708693	1.00152	0.990341	1.01282	0.791258	46.9051	0.04242	0.00151527	0.00572497	11	FALSE	47492	395328	0.107249
389.5	Disorders of acoustic nerve	sense organs	0.982875	0.904725	1.06778	0.68282	22.9033	0.239583	-0.017273	0.0422716	9	FALSE	7302	806119	0.0089769	0.960581	0.880744	1.04765	0.363653	4.56584	0.394862	-0.0402175	0.0442715	8	FALSE	679	479274	0.00141472
394	Rheumatic disease of the heart valves	circulatory system	1.0186	1.00114	1.03636	0.0367042	0	0.815503	0.0184262	0.00882042	14	FALSE	21411	789130	0.0264157	1.03721	1.0125	1.06252	0.00298084	0	0.957803	0.0365309	0.0123012	11	FALSE	8396	466423	0.0176825
394.1	Mitral valve stenosis and aortic valve stenosis	circulatory system	0.97042	0.936877	1.00516	0.0943233	61.258	0.00400174	-0.0300268	0.0179476	11	FALSE	9924	798614	0.012274	1.03507	0.982719	1.0902	0.193045	38.6442	0.110525	0.0344661	0.0264793	9	FALSE	1772	475999	0.00370889
394.2	Mitral valve disease	circulatory system	1.06378	1.01954	1.10995	0.00433662	7.46775	0.372748	0.06183	0.0216751	11	FALSE	8884	800796	0.0109722	1.08226	1.03066	1.13643	0.00151459	0	0.451489	0.0790473	0.0249213	10	FALSE	1934	478197	0.00402807
394.3	Aortic valve disease	circulatory system	0.869749	0.767547	0.985559	0.0286667	0	0.579981	-0.139551	0.063779	4	FALSE	6765	794722	0.00844056	0.847367	0.737099	0.974131	0.0198886	0	0.527742	-0.165621	0.0711297	3	FALSE	302	474006	0.000636717
394.4	Acute rheumatic heart disease	circulatory system	1.22846	1.07859	1.39915	0.00193688	40.2333	0.153047	0.205762	0.0663804	5	FALSE	6718	760617	0.00875498	1.31823	1.13605	1.52962	0.000271678	0.464573	0.389471	0.276289	0.0758848	4	FALSE	249	439900	0.000565718
394.7	Disease of tricuspid valve	circulatory system	1.01594	0.984118	1.04878	0.330145	0	0.65203	0.0158096	0.0162346	12	FALSE	10803	795852	0.0133923	1.01655	0.979598	1.0549	0.384859	0	0.539939	0.0164181	0.0188936	10	FALSE	3362	473233	0.00705421
395	Heart valve disorders	circulatory system	1.01369	1.00291	1.02457	0.0126488	0	0.600767	0.0135931	0.00545141	14	FALSE	50121	764590	0.06152	1.01543	1.00248	1.02856	0.019404	0	0.666272	0.0153169	0.0065522	11	FALSE	32579	441836	0.0686719
395.1	Nonrheumatic mitral valve disorders	circulatory system	1.05714	1.04097	1.07357	1.62425e-12	0	0.456404	0.0555708	0.00786738	14	TRUE	26177	782426	0.0323731	1.05657	1.03737	1.07612	4.06002e-09	1.13931	0.430441	0.0550263	0.00935547	11	TRUE	14823	459756	0.031234
395.2	Nonrheumatic aortic valve disorders	circulatory system	0.978016	0.963772	0.992471	0.00298277	0	0.977293	-0.0222289	0.00748573	13	FALSE	28704	782635	0.0353786	0.980041	0.963021	0.997361	0.0240979	0	0.94357	-0.020161	0.00893835	11	FALSE	16684	459988	0.035001
395.3	Nonrheumatic tricuspid valve disorders	circulatory system	1.0492	1.0062	1.09404	0.0244912	0	0.431945	0.0480285	0.0213523	8	FALSE	9032	796322	0.0112149	1.05598	1.00873	1.10545	0.0196944	7.79782	0.368806	0.0544724	0.0233575	7	FALSE	2236	473715	0.00469796
395.4	Nonrheumatic pulmonary valve disorders	circulatory system	0.990673	0.930382	1.05487	0.769892	6.63471	0.377159	-0.00937097	0.0320358	7	FALSE	7502	800426	0.00928548	0.996813	0.914156	1.08694	0.942374	21.6923	0.270532	-0.0031925	0.0441646	6	FALSE	600	477815	0.00125414
395.6	Heart valve replaced	circulatory system	1.02462	1.00287	1.04684	0.0262673	15.2617	0.29053	0.0243231	0.0109453	13	FALSE	16314	795696	0.0200909	1.02913	1.00279	1.05617	0.0299816	22.6719	0.227504	0.0287172	0.0132317	11	FALSE	7170	473080	0.0149297
396	Abnormal heart sounds	circulatory system	0.984349	0.966982	1.00203	0.0823901	0	0.992648	-0.015775	0.00908183	13	FALSE	21320	780213	0.026599	0.981347	0.961778	1.00131	0.0669342	0	0.984779	-0.0188291	0.0102772	11	FALSE	12158	457563	0.0258834
401	Hypertension	circulatory system	0.949801	0.944666	0.954964	2.20378e-77	61.5022	0.00130506	-0.0515028	0.00276596	14	TRUE	399982	415413	0.490538	0.953801	0.946428	0.961232	6.79505e-33	64.1099	0.0018988	-0.0473003	0.00395944	11	TRUE	281963	187167	0.601034
401.1	Essential hypertension	circulatory system	0.949443	0.944311	0.954602	1.50967e-78	61.5482	0.00128682	-0.05188	0.00276499	14	TRUE	396836	417497	0.487314	0.952996	0.945638	0.960411	4.24577e-34	64.7664	0.00156763	-0.048145	0.00395455	11	TRUE	278978	189255	0.59581
401.2	Hypertensive heart and/or renal disease	circulatory system	0.973753	0.963103	0.98452	2.1333e-06	0	0.644353	-0.0265981	0.00561098	13	TRUE	53797	603523	0.0818429	0.974983	0.964009	0.986083	1.15176e-05	0	0.552421	-0.0253348	0.00577559	11	TRUE	48179	378136	0.113013
401.21	Hypertensive heart disease	circulatory system	0.997793	0.98206	1.01378	0.785239	0	0.949876	-0.00220963	0.00810881	13	FALSE	24491	630972	0.0373644	0.997063	0.981206	1.01318	0.71914	0	0.906406	-0.00294137	0.00817938	11	FALSE	20484	405652	0.0480692
401.22	Hypertensive chronic kidney disease	circulatory system	0.957787	0.936206	0.979865	0.000207791	0	0.866647	-0.0431302	0.0116274	9	FALSE	14585	357164	0.0392335	0.964535	0.940192	0.989509	0.00562943	0	0.871527	-0.0361089	0.0130422	7	FALSE	9261	131804	0.0656506
401.3	Other hypertensive complications	circulatory system	0.985911	0.960968	1.0115	0.277784	6.01317	0.386317	-0.0141895	0.0130741	12	FALSE	11064	653912	0.0166382	0.986074	0.960718	1.0121	0.291363	14.5225	0.305708	-0.014024	0.0132912	11	FALSE	7135	430006	0.016322
411	Ischemic Heart Disease	circulatory system	0.948051	0.941825	0.954318	1.02671e-56	55.1855	0.00652787	-0.0533473	0.00336158	14	TRUE	153508	659011	0.188929	0.952154	0.944161	0.960214	4.18408e-30	61.809	0.00350025	-0.0490287	0.00430078	11	TRUE	104354	363746	0.222931
411.1	Unstable angina (intermediate coronary syndrome)	circulatory system	0.913945	0.899575	0.928545	9.1031e-29	39.052	0.0666591	-0.0899845	0.00808586	14	TRUE	24758	747772	0.0320479	0.92962	0.911186	0.948428	9.23668e-13	0	0.601334	-0.0729789	0.0102191	11	TRUE	12638	452998	0.0271414
411.2	Myocardial infarction	circulatory system	0.930543	0.920825	0.940363	3.53735e-41	30.56	0.132005	-0.0719871	0.00535629	14	TRUE	51039	733362	0.0650675	0.937527	0.92487	0.950357	1.37567e-20	0	0.474784	-0.0645099	0.00693491	11	TRUE	29183	438509	0.0623979
411.3	Angina pectoris	circulatory system	0.923188	0.913971	0.932498	6.08147e-55	12.4352	0.317055	-0.0799226	0.00511948	14	TRUE	54678	729950	0.0696865	0.929335	0.9162	0.942658	6.05748e-24	19.4117	0.258631	-0.073286	0.00726254	11	TRUE	26553	434983	0.0575318
411.4	Coronary atherosclerosis	circulatory system	0.943745	0.936914	0.950625	5.14292e-55	59.9246	0.00206731	-0.0578995	0.00370624	14	TRUE	124672	676415	0.155629	0.949013	0.940645	0.957456	5.18965e-31	62.7808	0.00273267	-0.0523326	0.00451912	11	TRUE	90157	381449	0.19117
411.41	Aneurysm and dissection of heart	circulatory system	1.00433	0.936124	1.0775	0.904231	0	0.999551	0.00431704	0.0358803	6	FALSE	6970	767786	0.00899638	0.99827	0.909446	1.09577	0.97095	0	0.998444	-0.00173148	0.0475459	5	FALSE	562	473105	0.00118649
411.8	Other chronic ischemic heart disease, unspecified	circulatory system	0.927675	0.91928	0.936147	6.37801e-59	15.9053	0.279594	-0.0750736	0.00463831	14	TRUE	70443	717374	0.0894154	0.929549	0.91852	0.94071	3.69669e-33	31.9715	0.143399	-0.0730558	0.00608965	11	TRUE	41536	422396	0.0895304
411.9	Other acute and subacute forms of ischemic heart disease	circulatory system	0.935386	0.905048	0.966741	7.16827e-05	0	0.734311	-0.0667959	0.0168225	9	FALSE	9973	765035	0.0128683	0.971053	0.910815	1.03528	0.368663	0	0.772069	-0.0293739	0.0326746	7	FALSE	1214	470318	0.00257459
414	Other forms of chronic heart disease	circulatory system	0.997383	0.982418	1.01258	0.734071	21.2545	0.228627	-0.00262038	0.00771345	13	FALSE	26409	743369	0.0343073	0.996292	0.977983	1.01494	0.694636	5.15476	0.394171	-0.00371507	0.00946342	11	FALSE	14374	448614	0.0310462
414.2	ASCVD	circulatory system	0.987977	0.946517	1.03125	0.580251	0	0.454775	-0.0120962	0.0218731	6	FALSE	8671	456106	0.0186563	0.987977	0.946517	1.03125	0.580251	0	0.454775	-0.0120962	0.0218731	6	FALSE	2607	450042	0.00575943
415	Pulmonary heart disease	circulatory system	1.0589	1.0438	1.07422	5.84575e-15	33.0961	0.117643	0.057231	0.00733051	13	TRUE	30043	791957	0.0365487	1.06502	1.04892	1.08136	5.11901e-16	20.5092	0.248107	0.06299	0.00776826	11	TRUE	21491	460736	0.0445661
415.1	Acute pulmonary heart disease	circulatory system	1.09252	1.06908	1.11648	1.29131e-15	0	0.642312	0.0884858	0.0110671	11	TRUE	16622	805791	0.0202113	1.09256	1.06901	1.11663	1.68151e-15	0	0.548236	0.088523	0.011117	10	TRUE	10121	476535	0.020797
415.11	Pulmonary embolism and infarction, acute	circulatory system	1.09786	1.07393	1.12231	9.9361e-17	0	0.889496	0.093361	0.0112408	11	TRUE	16325	806594	0.0198379	1.09807	1.07403	1.12264	1.18463e-16	0	0.83491	0.0935539	0.0112925	10	TRUE	9826	477339	0.0201698
415.2	Chronic pulmonary heart disease	circulatory system	1.03609	1.01672	1.05584	0.000231836	0	0.797942	0.0354563	0.00963085	13	FALSE	19523	801232	0.0237866	1.04077	1.01935	1.06264	0.000165718	0	0.764364	0.0399584	0.0106096	11	FALSE	11117	470012	0.0231061
415.21	Primary pulmonary hypertension	circulatory system	1.02317	0.984871	1.06296	0.239301	17.0408	0.281451	0.0229043	0.0194643	11	FALSE	9464	814225	0.0114898	1.01969	0.976855	1.06439	0.373248	27.6662	0.198332	0.0194945	0.0218939	9	FALSE	2465	483044	0.00507715
416	Cardiomegaly	circulatory system	1.01545	1.00069	1.03043	0.0401201	12.7744	0.313391	0.0153315	0.00746964	14	FALSE	28202	789967	0.0344697	1.02355	1.00492	1.04253	0.0130278	18.2981	0.26934	0.0232763	0.00937422	11	FALSE	14837	458598	0.031339
418	Nonspecific chest pain	circulatory system	0.976447	0.969041	0.983909	8.46387e-10	48.7808	0.0287591	-0.0238348	0.00388443	12	TRUE	128857	644781	0.16656	0.976393	0.968984	0.983859	7.89513e-10	53.0088	0.0192197	-0.02389	0.00388644	11	TRUE	122273	313549	0.280557
418.1	Precordial pain	circulatory system	0.971015	0.950816	0.991644	0.00610053	7.12618	0.374827	-0.0294132	0.0107256	13	FALSE	16055	781651	0.0201265	0.957646	0.92139	0.99533	0.0279706	11.7787	0.334411	-0.0432767	0.0196918	10	FALSE	3162	448348	0.00700317
420	Carditis	circulatory system	1.03387	1.01329	1.05486	0.00116363	0	0.797484	0.0333059	0.0102554	13	FALSE	17533	813152	0.0211067	1.0356	1.00993	1.06192	0.006302	0	0.770159	0.0349778	0.0128047	11	FALSE	7465	479175	0.0153399
420.1	Myocarditis	circulatory system	1.02265	0.923133	1.13289	0.668098	0	0.482389	0.0223962	0.052235	5	FALSE	6964	780326	0.00884553	1.00491	0.867673	1.16386	0.947842	10.8289	0.33879	0.00490105	0.0749207	4	FALSE	242	448356	0.000539458
420.2	Pericarditis	circulatory system	1.04388	1.01782	1.0706	0.000869352	0	0.954298	0.042945	0.0128975	13	FALSE	13343	817810	0.0160536	1.04942	1.01594	1.08401	0.00355009	0	0.969588	0.0482397	0.0165454	11	FALSE	4372	483854	0.00895487
420.21	Acute pericarditis	circulatory system	1.02204	0.960793	1.0872	0.489232	0	0.982609	0.0218053	0.0315319	7	FALSE	7750	821318	0.00934785	1.0134	0.942995	1.08907	0.717045	0	0.972195	0.0133151	0.0367403	6	FALSE	953	489351	0.00194369
420.22	Chronic pericarditis	circulatory system	1.01279	0.939783	1.09146	0.739252	0	0.723328	0.0127044	0.0381693	6	FALSE	7335	821922	0.00884527	1.03682	0.953203	1.12776	0.399364	0	0.841671	0.0361536	0.0428992	5	FALSE	664	489958	0.00135338
420.3	Endocarditis	circulatory system	1.02168	0.987463	1.05708	0.217183	0	0.858824	0.0214469	0.0173792	11	FALSE	10390	820048	0.0125115	1.01449	0.974123	1.05652	0.487463	0	0.828879	0.0143834	0.020715	10	FALSE	2854	486154	0.00583631
425	Cardiomyopathy	circulatory system	1.05725	1.04145	1.07329	4.2669e-13	0	0.675438	0.0556684	0.00768178	13	TRUE	27825	802487	0.0335115	1.05177	1.03489	1.06891	9.54647e-10	0	0.798318	0.0504717	0.00825131	11	TRUE	18966	468531	0.0389049
425.1	Primary/intrinsic cardiomyopathies	circulatory system	1.0593	1.04296	1.07589	3.74561e-13	0	0.812145	0.0576072	0.00793001	13	TRUE	26481	803868	0.0318914	1.05471	1.0372	1.07252	4.48943e-10	0	0.836313	0.0532698	0.00854232	11	TRUE	17686	469914	0.0362715
425.11	Hypertrophic obstructive cardiomyopathy	circulatory system	0.959639	0.901622	1.02139	0.19539	0	0.60667	-0.0411978	0.0318179	9	FALSE	7700	821791	0.0092828	0.951426	0.886758	1.02081	0.165596	0	0.528544	-0.0497939	0.0359135	8	FALSE	949	489817	0.00193371
425.12	Other hypertrophic cardiomyopathy	circulatory system	0.981478	0.921393	1.04548	0.561898	0	0.497231	-0.0186952	0.0322318	9	FALSE	7668	823897	0.00922117	0.993833	0.919211	1.07451	0.876557	10.3241	0.350394	-0.0061861	0.0398241	7	FALSE	799	489994	0.00162798
425.2	Secondary/extrinsic cardiomyopathies	circulatory system	1.05064	1.01181	1.09096	0.0101324	0.616742	0.435066	0.0494031	0.0192134	11	FALSE	9689	820185	0.0116753	1.04873	1.00975	1.08921	0.0138135	2.94674	0.412442	0.0475755	0.0193233	10	FALSE	3133	486303	0.00640125
425.8	Other cardiomyopathy	circulatory system	1.05261	0.97024	1.14198	0.217472	0	0.424024	0.051274	0.0415753	6	FALSE	7249	821960	0.00874207	1.03717	0.94959	1.13283	0.417468	4.76009	0.379625	0.0364968	0.0450121	5	FALSE	639	489998	0.00130239
426	Cardiac conduction disorders	circulatory system	1.02589	1.01648	1.03539	5.50857e-08	45.814	0.0312091	0.0255614	0.00470392	14	TRUE	71921	676644	0.0960785	1.01676	1.00596	1.02767	0.00228366	0	0.479172	0.0166188	0.00544768	11	FALSE	53246	379844	0.122944
426.2	Atrioventricular [AV] block	circulatory system	1.06259	1.0444	1.0811	5.52959e-12	5.97539	0.386528	0.0607132	0.00881015	13	TRUE	22572	736081	0.0297527	1.0612	1.03787	1.08506	1.63519e-07	0.843601	0.433061	0.059405	0.0113441	11	TRUE	11091	439369	0.0246215
426.21	First degree AV block	circulatory system	1.06882	1.04245	1.09586	1.78047e-07	12.1715	0.33524	0.0665559	0.012748	8	TRUE	14027	742411	0.0185435	1.07414	1.03821	1.11131	3.78606e-05	0	0.924926	0.0715176	0.017358	6	FALSE	5009	445733	0.0111128
426.22	Mobitz II AV block	circulatory system	0.993085	0.864602	1.14066	0.921802	0	0.729217	-0.00693906	0.0706884	4	FALSE	6310	409560	0.015173	0.993085	0.864602	1.14066	0.921802	0	0.729217	-0.00693906	0.0706884	4	FALSE	269	403519	0.000666191
426.23	Second degree AV block	circulatory system	1.05513	1.01302	1.09898	0.00980636	13.5636	0.314922	0.0536619	0.0207784	11	FALSE	8718	748487	0.0115134	1.03804	0.982428	1.0968	0.183873	16.8465	0.288012	0.0373334	0.028093	10	FALSE	1583	451846	0.00349118
426.24	Atrioventricular block, complete	circulatory system	1.04177	1.01216	1.07224	0.00540405	35.9171	0.103081	0.0409203	0.0147095	12	FALSE	11561	746291	0.015255	1.03029	0.995506	1.06628	0.0885815	31.2045	0.15892	0.0298382	0.0175217	10	FALSE	4105	449647	0.00904679
426.25	Other heart block	circulatory system	1.03533	0.970969	1.10395	0.289036	0	0.921486	0.0347168	0.0327443	6	FALSE	7198	714396	0.00997514	1.04859	0.973198	1.12983	0.212636	0	0.910425	0.0474496	0.0380709	5	FALSE	909	419573	0.0021618
426.3	Bundle branch block	circulatory system	1.03036	1.0121	1.04894	0.00104152	0	0.769089	0.0299063	0.00912037	13	FALSE	21273	734945	0.0281308	1.03012	1.0072	1.05355	0.00972528	0	0.661818	0.0296733	0.0114771	11	FALSE	10581	438264	0.0235738
426.31	Right bundle branch block	circulatory system	1.03247	1.00051	1.06546	0.0464194	45.8582	0.0475343	0.0319549	0.0160451	11	FALSE	11275	740097	0.0150059	1.03365	1.00157	1.06677	0.0396697	48.7462	0.0406396	0.0330998	0.01609	10	FALSE	5211	445274	0.0115675
426.32	Left bundle branch block	circulatory system	1.02712	1.00397	1.05081	0.0214013	0	0.460975	0.0267623	0.0116316	12	FALSE	14749	743824	0.0194431	1.04301	1.00893	1.07825	0.0129881	0.369368	0.4342	0.0421143	0.0169536	10	FALSE	4621	447156	0.0102285
426.4	Anomalous atrioventricular excitation	circulatory system	1.03603	0.962982	1.11462	0.342706	25.6099	0.233338	0.0353965	0.0373054	7	FALSE	6897	748457	0.00913082	1.00251	0.915205	1.09813	0.95706	24.9133	0.247263	0.00250292	0.0464855	6	FALSE	590	453628	0.00129894
426.7	Abnormal electrocardiogram [ECG] [EKG]	circulatory system	0.994557	0.979386	1.00996	0.486458	5.99057	0.38647	-0.00545807	0.00784257	11	FALSE	29133	701426	0.0398777	0.994557	0.979386	1.00996	0.486458	5.99057	0.38647	-0.00545807	0.00784257	11	FALSE	23089	406604	0.0537337
426.8	Other cardiac conduction disorders	circulatory system	1.01534	0.952949	1.08182	0.637982	0	0.824265	0.0152247	0.032357	7	FALSE	7227	747707	0.00957302	1.03003	0.962821	1.10193	0.390086	0	0.926076	0.0295894	0.0344279	6	FALSE	1071	451083	0.00236866
426.9	Cardiac pacemaker/device in situ	circulatory system	1.03839	1.02349	1.0535	3.23913e-07	0	0.487487	0.0376693	0.00737316	13	TRUE	29490	733268	0.0386623	1.03037	1.01304	1.048	0.000547455	0	0.617726	0.0299211	0.00865674	11	FALSE	18088	436583	0.0397826
426.91	Cardiac pacemaker in situ	circulatory system	1.06192	1.04426	1.07988	2.21129e-12	19.4945	0.246628	0.0600789	0.00855767	13	TRUE	23088	737933	0.0303382	1.05633	1.03462	1.07849	2.30719e-07	28.1575	0.176702	0.0547961	0.0105933	11	TRUE	12021	441252	0.0265204
426.92	Cardiac defibrillator in situ	circulatory system	1.02425	0.999089	1.05004	0.0590133	0	0.685877	0.0239565	0.0126882	11	FALSE	13890	741010	0.0183998	1.02425	0.999089	1.05004	0.0590133	0	0.685877	0.0239565	0.0126882	11	FALSE	7847	446188	0.0172828
427	Cardiac dysrhythmias	circulatory system	1.06617	1.05942	1.07296	5.67548e-87	81.9109	3.63235e-10	0.0640716	0.00324127	14	TRUE	168209	609959	0.21616	1.05652	1.04836	1.06474	5.92229e-44	79.8516	3.1191e-07	0.054977	0.00395381	11	TRUE	125046	312785	0.285603
427.1	Paroxysmal tachycardia, unspecified	circulatory system	1.0717	1.05545	1.0882	6.56471e-19	31.2746	0.13307	0.0692468	0.00779628	13	TRUE	26113	732246	0.0344336	1.06059	1.04132	1.08021	3.18663e-10	25.2949	0.202885	0.0588247	0.00935296	11	TRUE	14830	435555	0.0329274
427.11	Paroxysmal supraventricular tachycardia	circulatory system	1.0811	1.05958	1.10305	2.91648e-14	0	0.796176	0.0779778	0.0102576	13	TRUE	17129	741246	0.0225865	1.06976	1.04282	1.0974	2.19991e-07	0	0.817626	0.0674331	0.013014	11	TRUE	7359	444573	0.0162834
427.12	Paroxysmal ventricular tachycardia	circulatory system	1.05829	1.03452	1.08261	1.01905e-06	46.3594	0.033565	0.0566534	0.0115905	13	TRUE	15056	740777	0.0199197	1.04644	1.01989	1.07368	0.000536489	41.6037	0.0716569	0.045395	0.013113	11	FALSE	7333	444133	0.0162426
427.2	Atrial fibrillation and flutter	circulatory system	1.15645	1.14624	1.16674	1.07925e-226	64.6453	0.000450094	0.145354	0.00452199	14	TRUE	77301	701285	0.0992838	1.15363	1.14091	1.16649	8.42682e-141	70.2138	0.000218139	0.142912	0.00565725	11	TRUE	51049	404488	0.112063
427.21	Atrial fibrillation	circulatory system	1.15382	1.14182	1.16594	1.2426e-158	62.7871	0.00126739	0.143074	0.00533151	13	TRUE	60291	702932	0.0789953	1.15516	1.1422	1.16827	1.78294e-138	68.1912	0.000496576	0.144239	0.00575822	11	TRUE	48984	406261	0.107599
427.22	Atrial flutter	circulatory system	1.16928	1.14911	1.18981	1.96349e-69	34.0224	0.117949	0.156389	0.00887925	12	TRUE	23220	732221	0.030737	1.1647	1.14367	1.18611	1.7642e-60	31.6241	0.146342	0.152462	0.00929369	11	TRUE	16039	435588	0.0355138
427.3	Other specified cardiac dysrhythmias	circulatory system	1.03016	1.01785	1.04261	1.25285e-06	0	0.817819	0.0297115	0.00612975	14	TRUE	42454	698269	0.0573143	1.03402	1.02006	1.04816	1.39595e-06	0	0.760323	0.033451	0.00693201	11	TRUE	30285	401550	0.070131
427.4	Cardiac arrest and ventricular fibrillation	circulatory system	1.00108	0.968227	1.03505	0.949448	0	0.587841	0.00107938	0.0170247	11	FALSE	9993	746336	0.0132125	1.01517	0.972849	1.05932	0.48839	0	0.50602	0.015052	0.0217241	9	FALSE	2575	449688	0.00569359
427.41	Ventricular fibrillation and flutter	circulatory system	1.02171	0.972175	1.07376	0.397015	2.55825	0.405778	0.0214744	0.0253545	7	FALSE	7842	748913	0.0103627	1.05886	0.992857	1.12925	0.0815679	0	0.664915	0.0571912	0.0328372	6	FALSE	1148	452277	0.00253184
427.42	Cardiac arrest	circulatory system	0.985257	0.944714	1.02754	0.488439	0	0.727753	-0.0148529	0.0214392	9	FALSE	8543	747703	0.0112966	0.982727	0.933203	1.03488	0.50897	0	0.62977	-0.0174242	0.0263826	8	FALSE	1732	451066	0.00382511
427.5	Arrhythmia (cardiac) NOS	circulatory system	1.04681	1.03215	1.06168	2.06506e-10	61.2538	0.00199034	0.045745	0.00719666	13	TRUE	34143	705446	0.0461648	1.03606	1.02086	1.05149	2.63327e-06	0	0.441971	0.0354244	0.00754107	11	TRUE	26320	408795	0.0604898
427.6	Premature beats	circulatory system	1.10355	1.07972	1.12791	9.02145e-19	35.619	0.105363	0.0985348	0.0111381	12	TRUE	16847	734857	0.0224117	1.1055	1.07948	1.13216	1.56824e-16	41.0173	0.0753853	0.100302	0.012156	11	TRUE	9465	438217	0.0211422
427.61	Supraventricular premature beats	circulatory system	1.10687	1.0576	1.15843	1.23801e-05	9.78478	0.353581	0.101536	0.0232307	9	TRUE	8531	743472	0.0113444	1.10952	1.05615	1.16559	3.60254e-05	20.511	0.266868	0.103928	0.0251543	8	FALSE	2209	448646	0.00489958
427.7	Tachycardia NOS	circulatory system	0.992411	0.977962	1.00707	0.30867	20.4668	0.236657	-0.00761782	0.007483	13	FALSE	27928	715757	0.0375535	0.985168	0.968672	1.00195	0.0828522	13.5233	0.315308	-0.014943	0.0086158	11	FALSE	17304	419025	0.0396581
427.8	Sinoatrial node dysfunction (Bradycardia)	circulatory system	1.05327	1.02583	1.08146	0.000116897	20.4888	0.248302	0.0519028	0.0134723	11	FALSE	12889	743306	0.0170445	1.05651	1.02629	1.08762	0.000205103	26.9896	0.195495	0.0549737	0.0148071	10	FALSE	5867	446676	0.0129645
427.9	Palpitations	circulatory system	1.04269	1.02991	1.05563	3.06347e-11	48.7971	0.0205092	0.0418081	0.00629309	14	TRUE	38488	716350	0.0509884	1.04124	1.02675	1.05594	1.58335e-08	37.0865	0.102683	0.0404162	0.00715043	11	TRUE	26477	419548	0.0593621
428	Congestive heart failure; nonhypertensive	circulatory system	1.00867	0.998858	1.01857	0.0834904	7.83178	0.367612	0.00862774	0.00498488	13	FALSE	61781	755358	0.0756065	1.0113	1.00012	1.02261	0.0476276	15.488	0.296413	0.0112361	0.00567284	11	FALSE	45442	426399	0.0963079
428.1	Congestive heart failure (CHF) NOS	circulatory system	1.01085	0.998969	1.02287	0.0736362	0	0.957166	0.0107896	0.00603152	13	FALSE	43419	768414	0.0534827	1.00927	0.996337	1.02237	0.160812	0	0.913323	0.00922791	0.00658034	11	FALSE	32320	439533	0.0684959
428.2	Heart failure NOS	circulatory system	1.00633	0.988295	1.02469	0.494231	14.9155	0.298036	0.00630579	0.00922445	12	FALSE	19742	796767	0.0241785	1.02431	0.997443	1.05191	0.0765257	0	0.470689	0.024022	0.0135625	10	FALSE	6576	467866	0.0138605
428.3	Heart failure with reduced EF [Systolic or combined heart failure]	circulatory system	1.01981	1.00471	1.03513	0.00995408	31.8236	0.136207	0.0196147	0.0076102	12	FALSE	29612	777646	0.0366822	1.02075	1.00559	1.03613	0.00714257	27.0312	0.186902	0.0205337	0.007633	11	FALSE	23027	450761	0.0486019
428.4	Heart failure with preserved EF [Diastolic heart failure]	circulatory system	0.996756	0.978506	1.01535	0.730413	0	0.794907	-0.00324877	0.00942833	12	FALSE	21296	785662	0.0263905	0.997022	0.978747	1.01564	0.752054	0	0.753228	-0.00298212	0.00943912	11	FALSE	14791	458779	0.031233
429	Ill-defined descriptions and complications of heart disease	circulatory system	0.975354	0.958803	0.992191	0.0042667	0	0.964922	-0.0249544	0.00873221	13	FALSE	23478	774516	0.0294213	0.976692	0.95946	0.994234	0.00941505	0	0.924358	-0.0235835	0.00908242	11	FALSE	15969	445676	0.0345915
429.1	Heart transplant/surgery	circulatory system	1.00405	0.964501	1.04522	0.84382	0	0.996055	0.00403914	0.0205023	11	FALSE	9335	799221	0.0115453	1.00533	0.965141	1.0472	0.798313	0	0.992811	0.00531929	0.0208166	10	FALSE	2783	472337	0.00585747
429.2	Abnormal function study of cardiovascular system	circulatory system	0.980534	0.95389	1.00792	0.161925	0	0.581395	-0.0196584	0.0140555	12	FALSE	12780	792833	0.0158637	0.985817	0.955991	1.01657	0.362148	0	0.45422	-0.0142843	0.015675	10	FALSE	5271	463993	0.0112325
429.3	Symptoms involving cardiovascular system	circulatory system	0.967554	0.944283	0.991398	0.00791878	0	0.828082	-0.0329842	0.012421	10	FALSE	14637	467429	0.0303631	0.967554	0.944283	0.991398	0.00791878	0	0.828082	-0.0329842	0.012421	10	FALSE	8158	460950	0.0173905
429.9	Cardiac complications, not elsewhere classified	circulatory system	0.97247	0.909238	1.0401	0.415764	52.2611	0.0786436	-0.0279157	0.0343033	5	FALSE	7523	480046	0.0154296	0.97247	0.909238	1.0401	0.415764	52.2611	0.0786436	-0.0279157	0.0343033	5	FALSE	1044	473567	0.0021997
430	Intracranial hemorrhage	circulatory system	0.97706	0.953588	1.00111	0.0614058	0	0.875423	-0.023207	0.0124064	13	FALSE	13746	800272	0.0168866	0.975491	0.945704	1.00621	0.116792	0	0.764013	-0.0248149	0.0158219	11	FALSE	4794	477147	0.00994728
430.1	Subarachnoid hemorrhage	circulatory system	0.973844	0.933702	1.01571	0.217163	0	0.674299	-0.0265043	0.0214765	10	FALSE	8732	804263	0.0107405	0.967833	0.910759	1.02848	0.291728	0	0.654397	-0.0326961	0.031011	8	FALSE	1216	481167	0.00252082
430.2	Intracerebral hemorrhage	circulatory system	0.960225	0.927641	0.993953	0.0212056	0	0.828516	-0.0405875	0.0176138	12	FALSE	9964	803652	0.0122466	0.955915	0.912957	1.00089	0.0546237	0	0.715882	-0.0450864	0.0234598	10	FALSE	2149	480550	0.00445205
430.3	Subdural hemorrhage	circulatory system	1.01386	0.960442	1.07024	0.618226	27.4145	0.209674	0.0137621	0.0276145	8	FALSE	7947	802446	0.00980635	1.01386	0.960442	1.07024	0.618226	27.4145	0.209674	0.0137621	0.0276145	8	FALSE	1590	481253	0.003293
433	Cerebrovascular disease	circulatory system	0.95898	0.950554	0.967482	1.38625e-20	52.2309	0.0116268	-0.0418847	0.00450306	14	TRUE	75099	742535	0.0918492	0.95215	0.942328	0.962075	1.90187e-20	49.7937	0.0300397	-0.0490324	0.00529067	11	TRUE	53903	419167	0.113943
433.1	Occlusion and stenosis of precerebral arteries	circulatory system	0.931433	0.917484	0.945594	2.80021e-20	0	0.863111	-0.0710309	0.00769871	13	TRUE	28477	777414	0.035336	0.929637	0.914616	0.944904	1.65364e-18	0	0.846451	-0.0729611	0.00831115	11	TRUE	19636	454306	0.0414312
433.11	Occlusion of cerebral arteries, with cerebral infarction	circulatory system	0.919876	0.876508	0.965389	0.000700094	0	0.855754	-0.0835169	0.0246396	11	FALSE	8355	801385	0.0103181	0.916537	0.872584	0.962705	0.000509273	0	0.844398	-0.0871527	0.0250739	10	FALSE	1942	480192	0.00402793
433.12	Cerebral atherosclerosis	circulatory system	0.964564	0.921618	1.00951	0.12053	0	0.52426	-0.0360786	0.0232382	8	FALSE	8470	803258	0.0104345	0.940231	0.890105	0.99318	0.0274692	0	0.753492	-0.0616294	0.0279526	7	FALSE	1522	480177	0.00315965
433.2	Occlusion of cerebral arteries	circulatory system	0.956398	0.942828	0.970164	9.69926e-10	0	0.696415	-0.0445808	0.00729126	13	TRUE	29615	785604	0.0363277	0.95225	0.936326	0.968444	1.29575e-08	0	0.614808	-0.0489278	0.00860401	11	TRUE	17679	462411	0.0368243
433.21	Cerebral artery occlusion, with cerebral infarction	circulatory system	0.955617	0.941872	0.969563	8.17416e-10	0	0.674149	-0.0453983	0.00739204	13	TRUE	28956	786372	0.0355145	0.950756	0.934603	0.967188	7.64976e-09	0	0.620359	-0.0504979	0.0087427	11	TRUE	17110	463180	0.0356243
433.3	Cerebral ischemia	circulatory system	0.961837	0.949725	0.974104	1.76952e-09	0	0.616077	-0.0389098	0.00646594	14	TRUE	36975	774022	0.045592	0.957817	0.943844	0.971997	9.03486e-09	0	0.499985	-0.0430984	0.00749809	11	TRUE	24117	450779	0.0507838
433.31	Transient cerebral ischemia	circulatory system	0.955484	0.942347	0.968804	1.14366e-10	0	0.720972	-0.0455371	0.00706371	13	TRUE	32361	776609	0.0400027	0.957261	0.942889	0.971851	1.51859e-08	0	0.592724	-0.0436795	0.00771798	11	TRUE	22628	453482	0.0475268
433.5	Cerebral aneurysm	circulatory system	0.961546	0.924125	1.00048	0.0528536	27.9342	0.178713	-0.0392124	0.0202531	11	FALSE	9177	804243	0.011282	0.956687	0.914187	1.00116	0.0561488	34.1844	0.134381	-0.0442794	0.0231844	10	FALSE	2219	481157	0.00459063
433.6	Acute, but ill-defined cerebrovascular disease	circulatory system	0.948859	0.925536	0.972769	3.56184e-05	34.4384	0.153343	-0.0524954	0.0126978	8	FALSE	14426	469696	0.0297983	0.948859	0.925536	0.972769	3.56184e-05	34.4384	0.153343	-0.0524954	0.0126978	8	FALSE	8070	463340	0.0171189
433.8	Late effects of cerebrovascular disease	circulatory system	0.946944	0.927216	0.967091	3.86909e-07	0	0.547739	-0.0545156	0.0107414	12	TRUE	17551	788697	0.0217687	0.946476	0.926666	0.966709	3.44746e-07	0	0.477643	-0.0550095	0.0107921	11	TRUE	11110	467501	0.023213
440	Atherosclerosis	circulatory system	0.963277	0.947585	0.97923	8.02403e-06	0	0.907066	-0.0374141	0.00838028	12	TRUE	26067	771833	0.0326695	0.965137	0.948922	0.981628	4.04348e-05	0	0.914496	-0.0354857	0.00864454	11	FALSE	18709	446592	0.0402084
440.1	Atherosclerosis of renal artery	circulatory system	0.900202	0.852067	0.951056	0.000177017	41.501	0.0808924	-0.105136	0.0280382	10	FALSE	8040	794125	0.0100229	0.896749	0.847245	0.949145	0.000168933	47.0466	0.0570865	-0.10898	0.0289728	9	FALSE	1481	468889	0.00314859
440.2	Atherosclerosis of the extremities	circulatory system	0.955878	0.936519	0.975637	1.54199e-05	0	0.913653	-0.0451248	0.0104393	12	TRUE	18609	782387	0.0232323	0.959201	0.939177	0.979653	0.000108941	0	0.963943	-0.0416545	0.0107641	11	FALSE	11575	459046	0.0245952
440.21	Atherosclerosis of native arteries of the extremities with ulceration or gangrene	circulatory system	1.10692	1.05754	1.1586	1.28279e-05	43.9738	0.0747763	0.101581	0.0232823	9	TRUE	8798	796010	0.0109318	1.10692	1.05754	1.1586	1.28279e-05	43.9738	0.0747763	0.101581	0.0232823	9	TRUE	2324	472673	0.00489266
440.22	Atherosclerosis of native arteries of the extremities with intermittent claudication	circulatory system	0.903372	0.880444	0.926898	9.39159e-15	0	0.773996	-0.101621	0.013117	10	TRUE	14175	470949	0.0292193	0.903372	0.880444	0.926898	9.39159e-15	0	0.773996	-0.101621	0.013117	10	TRUE	7702	464476	0.0163116
440.9	Atherosclerosis of aorta	circulatory system	0.958489	0.922727	0.995637	0.0288622	0	0.9185	-0.0423972	0.0194005	10	FALSE	9987	790955	0.0124691	0.960561	0.923178	0.999458	0.0469499	0	0.878773	-0.0402376	0.020253	9	FALSE	3290	467617	0.00698652
441	Vascular insufficiency of intestine	circulatory system	0.94629	0.9109	0.983055	0.00452867	0	0.685121	-0.0552065	0.0194473	9	FALSE	9451	798279	0.0117007	0.957825	0.909173	1.00908	0.105205	0	0.633705	-0.0430907	0.0265971	8	FALSE	1705	473030	0.00359148
441.1	Acute vascular insufficiency of intestine	circulatory system	0.943392	0.889628	1.0004	0.0516015	0	0.833713	-0.0582734	0.0299384	7	FALSE	7738	780140	0.00982132	0.957499	0.881891	1.03959	0.300735	0	0.769923	-0.0434311	0.0419681	6	FALSE	694	454895	0.0015233
441.2	Chronic vascular insufficiency of intestine	circulatory system	0.910303	0.824422	1.00513	0.063061	0	0.917945	-0.0939778	0.0505594	5	FALSE	6956	798441	0.00863673	0.93286	0.829393	1.04923	0.24658	0	0.946327	-0.0695	0.0599812	4	FALSE	368	475104	0.000773968
442	Other aneurysm	circulatory system	1.05891	1.04301	1.07506	1.22752e-13	0	0.466249	0.0572433	0.00772121	13	TRUE	27929	780399	0.0345516	1.06251	1.04447	1.08086	3.90977e-12	9.12869	0.357162	0.0606354	0.00873658	11	TRUE	17615	455121	0.0372618
442.1	Aortic aneurysm	circulatory system	1.07404	1.05637	1.09201	3.23179e-17	26.7929	0.17394	0.0714291	0.00846531	13	TRUE	24345	783904	0.0301207	1.07907	1.0591	1.09942	1.40428e-15	26.9281	0.187843	0.0761027	0.00953061	11	TRUE	14796	458638	0.0312525
442.11	Abdominal aortic aneurysm	circulatory system	1.04976	1.02827	1.0717	4.17239e-06	0	0.454773	0.0485622	0.010551	12	TRUE	17940	788623	0.0222425	1.05599	1.03173	1.08081	4.32658e-06	0	0.470165	0.0544743	0.011855	11	TRUE	9510	463374	0.0201106
442.2	Aneurysm of iliac artery	circulatory system	1.12403	1.06345	1.18806	3.53061e-05	35.7591	0.143198	0.116917	0.0282666	8	FALSE	8043	797125	0.00998922	1.13873	1.07128	1.21043	3.04605e-05	39.4685	0.128399	0.129913	0.0311542	7	FALSE	1344	473787	0.00282869
442.3	Aneurysm of artery of lower extremity	circulatory system	1.08294	1.01889	1.15103	0.01042	0	0.576231	0.0796838	0.0311074	8	FALSE	7716	799582	0.00955781	1.08296	1.00793	1.16358	0.0295793	0	0.458653	0.079701	0.0366327	7	FALSE	944	474344	0.00198616
442.4	Arterial dissection	circulatory system	0.956587	0.869919	1.05189	0.359686	64.0778	0.0161323	-0.0443837	0.0484557	6	FALSE	7005	798410	0.00869738	0.993141	0.896747	1.0999	0.894894	60.2905	0.0392133	-0.00688218	0.0520926	5	FALSE	474	475073	0.000996747
442.8	Aneurysm of other specified artery	circulatory system	1.04026	0.98448	1.0992	0.160409	0	0.814213	0.0394707	0.0281191	10	FALSE	7958	799074	0.00986082	1.03518	0.968274	1.10671	0.310486	0	0.740232	0.0345736	0.0340894	9	FALSE	1068	473836	0.00224888
443	Peripheral vascular disease	circulatory system	0.995881	0.984412	1.00748	0.484871	0	0.490085	-0.0041278	0.0059096	14	FALSE	44511	761747	0.0552069	0.99658	0.983524	1.00981	0.61068	13.1468	0.318921	-0.00342551	0.00672851	11	FALSE	31159	436410	0.0666404
443.1	Raynaud's syndrome	circulatory system	1.03794	1.00857	1.06817	0.0110018	0	0.93843	0.0372416	0.0146468	12	FALSE	11723	798241	0.0144735	1.02724	0.987263	1.06884	0.184501	0	0.907112	0.0268754	0.0202524	10	FALSE	2955	472963	0.00620905
443.7	Peripheral angiopathy in diseases classified elsewhere	circulatory system	1.02615	0.968452	1.08729	0.38196	39.7271	0.0928185	0.0258153	0.0295271	10	FALSE	7842	798134	0.00972982	1.03299	0.973835	1.09574	0.280681	41.2333	0.0924224	0.0324593	0.0300885	9	FALSE	1326	474797	0.00278499
443.8	Other specified peripheral vascular diseases	circulatory system	0.952173	0.903407	1.00357	0.0676957	20.2909	0.274813	-0.0490081	0.026824	7	FALSE	8235	794657	0.0102567	0.951044	0.900967	1.0039	0.0689458	33.2795	0.186419	-0.0501949	0.0275982	6	FALSE	1684	471320	0.00356022
443.9	Peripheral vascular disease, unspecified	circulatory system	0.986739	0.974204	0.999435	0.0407001	41.7535	0.0565199	-0.0133498	0.00652301	13	FALSE	38199	765206	0.0475464	0.990712	0.976749	1.00487	0.197573	46.8613	0.0426271	-0.00933151	0.00724217	11	FALSE	27066	439914	0.0579597
444	Arterial embolism and thrombosis	circulatory system	0.958612	0.930096	0.988002	0.00608109	0	0.534035	-0.0422691	0.0154077	12	FALSE	11437	794908	0.0141838	0.975381	0.940211	1.01187	0.183379	0	0.604948	-0.0249276	0.0187366	10	FALSE	3558	469652	0.00751886
444.1	Arterial embolism and thrombosis of lower extremity artery	circulatory system	0.982146	0.941603	1.02444	0.402269	33.3313	0.173594	-0.0180152	0.0215088	7	FALSE	9045	798020	0.0112073	1.01129	0.957886	1.06767	0.685069	19.1356	0.2888	0.011226	0.0276805	6	FALSE	1679	472771	0.00353883
444.2	Embolism and thrombosis of abdominal aorta	circulatory system	0.85499	0.767928	0.951922	0.00424708	20.451	0.279428	-0.156666	0.0547936	6	FALSE	6879	788273	0.00865118	0.853132	0.758172	0.959984	0.00833305	36.2837	0.179338	-0.158842	0.0602067	5	FALSE	347	464935	0.000745784
444.5	Atheroembolism	circulatory system	1.0814	0.862551	1.35577	0.497583	0	0.481647	0.0782528	0.115367	2	FALSE	6586	417132	0.0155434	1.0814	0.862551	1.35577	0.497583	0	0.481647	0.0782528	0.115367	2	FALSE	113	410659	0.000275092
446	Polyarteritis nodosa and allied conditions	circulatory system	1.03186	0.999332	1.06545	0.0549771	8.27132	0.365226	0.0313655	0.0163442	11	FALSE	10718	797908	0.0132546	1.0512	1.00911	1.09506	0.0166355	0	0.45166	0.0499359	0.020853	10	FALSE	2749	472657	0.00578243
446.1	Thromboangiitis obliterans	circulatory system	1.05647	0.840424	1.32805	0.637924	79.2419	0.0281737	0.0549322	0.116727	2	FALSE	6603	726903	0.00900197	1.05647	0.840424	1.32805	0.637924	79.2419	0.0281737	0.0549322	0.116727	2	FALSE	112	403566	0.000277449
446.3	Hypersensitivity angiitis	circulatory system	0.967583	0.828395	1.13016	0.677508	0	0.802531	-0.0329541	0.079242	4	FALSE	6699	758712	0.00875216	0.973481	0.822126	1.1527	0.75525	0	0.617944	-0.0268765	0.0862186	3	FALSE	200	433479	0.000461171
446.4	Wegener's granulomatosis	circulatory system	1.03977	0.957654	1.12893	0.352823	28.4184	0.221756	0.0389997	0.0419745	6	FALSE	7118	793867	0.00888656	1.03921	0.934009	1.15626	0.480016	42.7327	0.136694	0.0384602	0.0544549	5	FALSE	410	470528	0.000870603
446.5	Giant cell arteritis	circulatory system	1.04167	0.991274	1.09462	0.106631	0	0.679383	0.0408211	0.0252993	10	FALSE	8242	800025	0.0101971	1.08515	1.01067	1.16511	0.0242848	0	0.846228	0.0817139	0.0362755	9	FALSE	938	474782	0.00197175
446.6	Polyarteritis nodosa	circulatory system	0.955659	0.838422	1.08929	0.497009	8.98297	0.348188	-0.0453546	0.0667762	4	FALSE	6742	751675	0.00888957	1.00258	0.84819	1.18508	0.975879	19.4064	0.289155	0.00257977	0.0853233	3	FALSE	178	426440	0.000417235
446.8	Thrombotic microangiopathy	circulatory system	0.918494	0.704757	1.19705	0.529288	33.5592	0.219889	-0.0850199	0.135147	2	FALSE	6619	728659	0.00900204	NA	NA	NA	NA	NA	NA	NA	NA	NA	NA	NA	NA	#VALUE!
446.9	Arteritis NOS	circulatory system	1.02335	0.97056	1.07902	0.392994	28.109	0.194554	0.0230836	0.0270236	9	FALSE	8063	799665	0.00998232	1.01041	0.947293	1.07774	0.752947	34.3906	0.153713	0.0103593	0.0329122	8	FALSE	1133	474428	0.00238245
447	Other disorders of arteries and arterioles	circulatory system	1.00462	0.981149	1.02864	0.702532	36.1372	0.0937172	0.00460567	0.0120597	13	FALSE	14685	791155	0.0182232	1.02527	0.996631	1.05473	0.0842576	17.3817	0.278166	0.0249533	0.0144531	11	FALSE	6050	465882	0.0128196
447.1	Stricture of artery	circulatory system	0.940032	0.902921	0.978668	0.00261946	0	0.51332	-0.0618416	0.0205509	10	FALSE	9170	798072	0.0113597	0.957918	0.901485	1.01788	0.165209	5.05552	0.391129	-0.0429926	0.0309798	8	FALSE	1329	472818	0.00280293
447.7	Aortic ectasia	circulatory system	1.17219	1.11352	1.23396	1.33065e-09	22.2562	0.245245	0.158875	0.0262012	9	TRUE	8257	478560	0.0169612	1.17219	1.11352	1.23396	1.33065e-09	22.2562	0.245245	0.158875	0.0262012	9	TRUE	1784	472087	0.00376474
448	Disease of capillaries	circulatory system	1.04646	0.979169	1.11837	0.180521	1.65426	0.38391	0.0454099	0.0339095	4	FALSE	7574	799418	0.00938547	1.026	0.951866	1.10592	0.502315	0	0.404143	0.0256719	0.0382677	3	FALSE	909	474183	0.00191331
450	Noninfectious disorders of lymphatic channels	circulatory system	1.05898	1.03101	1.0877	2.71658e-05	40.7793	0.0691703	0.0573024	0.0136564	12	TRUE	12855	829786	0.0152556	1.06997	1.03577	1.10531	4.51057e-05	44.2666	0.0638481	0.0676344	0.0165785	10	FALSE	4434	491942	0.00893274
451	Phlebitis and thrombophlebitis	circulatory system	1.10603	1.0773	1.13554	6.21149e-14	0	0.60012	0.10078	0.013431	11	TRUE	12677	763209	0.0163387	1.10218	1.06627	1.13928	8.50824e-09	0.207318	0.431848	0.0972857	0.0168955	9	TRUE	4469	456829	0.00968788
451.2	Phlebitis and thrombophlebitis of lower extremities	circulatory system	1.11928	1.08279	1.157	2.67975e-11	13.0051	0.326038	0.112687	0.0169118	9	TRUE	10219	766718	0.0131529	1.13045	1.08229	1.18074	3.37835e-08	16.2212	0.30615	0.122612	0.0222099	7	TRUE	2604	460349	0.00562476
452	Other venous embolism and thrombosis	circulatory system	1.07981	1.06406	1.09579	1.24776e-24	58.5365	0.00540941	0.0767858	0.00749504	12	TRUE	29644	744144	0.0383102	1.0815	1.06553	1.09771	5.65925e-25	59.749	0.00564893	0.0783498	0.00759126	11	TRUE	23066	437787	0.0500507
452.1	Iatrogenic pulmonary embolism and infarction	circulatory system	1.19816	1.07466	1.33585	0.00112465	36.912	0.175132	0.180785	0.055501	5	FALSE	6520	450813	0.0142566	1.19816	1.07466	1.33585	0.00112465	36.912	0.175132	0.180785	0.055501	5	FALSE	407	444700	0.000914387
452.2	Deep vein thrombosis [DVT]	circulatory system	1.07722	1.0565	1.09834	6.10149e-14	53.213	0.0232585	0.0743808	0.00990966	10	TRUE	19186	754381	0.024802	1.07722	1.0565	1.09834	6.10149e-14	53.213	0.0232585	0.0743808	0.00990966	10	TRUE	13071	449769	0.0282409
452.8	Postphlebitic syndrome	circulatory system	1.13778	1.00868	1.2834	0.0356804	0	0.734025	0.129076	0.0614488	5	FALSE	6453	736439	0.00868632	1.12266	0.987641	1.27613	0.076771	0	0.648086	0.115698	0.065376	4	FALSE	308	431826	0.000712742
453	Chronic venous hypertension	circulatory system	1.25525	1.18743	1.32693	1.03589e-15	0	0.573891	0.227332	0.0283367	8	TRUE	7742	766416	0.0100005	1.25525	1.18743	1.32693	1.03589e-15	0	0.573891	0.227332	0.0283367	8	TRUE	1628	461804	0.00351292
454	Varicose veins	circulatory system	1.15389	1.13937	1.16861	1.23054e-108	40.3752	0.0584901	0.143142	0.00646454	14	TRUE	34747	750388	0.0442561	1.16509	1.1437	1.18687	9.05826e-59	45.5047	0.0493358	0.152795	0.00945283	11	TRUE	15068	443905	0.0328298
454.1	Varicose veins of lower extremity	circulatory system	1.16301	1.14761	1.17861	2.87182e-109	43.4738	0.0416981	0.151012	0.0067999	14	TRUE	31814	755066	0.0404306	1.18272	1.15917	1.20676	4.45924e-60	41.673	0.0712222	0.16782	0.0102652	11	TRUE	12795	448596	0.0277314
454.11	Varicose veins of lower extremity, symptomtic	circulatory system	1.19875	1.17162	1.2265	2.48697e-54	17.3023	0.269292	0.181275	0.0116791	13	TRUE	15229	760861	0.0196227	1.19371	1.16377	1.22442	1.66822e-42	27.2361	0.185036	0.177068	0.0129588	11	TRUE	7701	454491	0.0166619
455	Hemorrhoids	circulatory system	0.994298	0.98515	1.00353	0.225255	0	0.882286	-0.00571865	0.00471574	14	FALSE	67207	688917	0.0888836	0.994218	0.982909	1.00566	0.320456	0	0.708339	-0.00579908	0.0058369	11	FALSE	44253	382183	0.103774
456	Chronic venous insufficiency [CVI]	circulatory system	1.1626	1.14252	1.18304	2.0388e-64	41.2143	0.0664624	0.150661	0.00889034	12	TRUE	23143	747837	0.0300176	1.1618	1.1413	1.18266	3.05839e-61	46.1567	0.0460418	0.149966	0.00908282	11	TRUE	16483	441482	0.0359918
457	Encounter for long-term (current) use of anticoagulants, antithrombotics, aspirin	circulatory system	0.983698	0.960933	1.007	0.168879	0	0.587375	-0.0164359	0.0119463	7	FALSE	15316	447124	0.03312	0.983698	0.960933	1.007	0.168879	0	0.587375	-0.0164359	0.0119463	7	FALSE	9203	441011	0.0204414
457.2	Encounter for long-term (current) use of antiplatelets/antithrombotics	circulatory system	0.956686	0.903451	1.01306	0.129566	17.1432	0.302876	-0.0442796	0.0292117	6	FALSE	7585	459661	0.0162334	0.956686	0.903451	1.01306	0.129566	17.1432	0.302876	-0.0442796	0.0292117	6	FALSE	1472	453548	0.00323502
457.3	Encounter for long-term (current) use of aspirin	circulatory system	0.983709	0.959068	1.00898	0.204423	0	0.78452	-0.0164252	0.0129429	7	FALSE	13881	449173	0.0299771	0.983709	0.959068	1.00898	0.204423	0	0.78452	-0.0164252	0.0129429	7	FALSE	7768	443060	0.0172305
458	Hypotension	circulatory system	1.03581	1.02478	1.04696	1.20433e-10	0	0.688571	0.0351844	0.00546445	14	TRUE	48212	734403	0.0616037	1.03243	1.01827	1.0468	5.95118e-06	0	0.545777	0.0319195	0.00704917	11	TRUE	27698	434961	0.059867
458.1	Orthostatic hypotension	circulatory system	1.10123	1.08015	1.12272	1.40256e-22	0	0.493186	0.0964245	0.0098616	13	TRUE	18285	764825	0.0233492	1.10733	1.08034	1.13499	5.59906e-16	6.83917	0.378604	0.101951	0.0125901	11	TRUE	8144	465514	0.0171938
458.2	Iatrogenic hypotension	circulatory system	1.03177	0.984123	1.08171	0.194822	0	0.821771	0.0312714	0.0241209	7	FALSE	8037	775732	0.0102543	1.01496	0.959816	1.07327	0.602403	0	0.88562	0.0148477	0.0285013	6	FALSE	1568	476487	0.00327996
458.9	Hypotension NOS	circulatory system	1.01925	1.0057	1.03297	0.00523046	0	0.734256	0.0190624	0.00682631	14	FALSE	32077	748634	0.0410869	1.01187	0.994691	1.02935	0.176792	0	0.726769	0.0118016	0.00873741	11	FALSE	17243	449267	0.0369617
459	Other disorders of circulatory system	circulatory system	1.0294	1.01889	1.04002	3.13295e-08	43.2747	0.0426773	0.0289766	0.00523625	14	TRUE	49430	756504	0.0613326	1.01037	0.991083	1.03003	0.29415	32.7015	0.137281	0.0103151	0.00983273	11	FALSE	13385	456682	0.0284747
459.1	Hemorrhage NOS	circulatory system	1.00061	0.933141	1.07296	0.986361	32.2785	0.15974	0.000608857	0.0356169	9	FALSE	6900	772720	0.00885047	0.996371	0.922587	1.07606	0.926208	40.4101	0.109194	-0.00363565	0.039255	8	FALSE	794	475293	0.00166776
459.7	Blood vessel replaced	circulatory system	0.970202	0.920641	1.02243	0.25815	0	0.61681	-0.0302513	0.0267527	8	FALSE	7742	469907	0.0162086	0.970202	0.920641	1.02243	0.25815	0	0.61681	-0.0302513	0.0267527	8	FALSE	1777	463942	0.00381561
459.9	Circulatory disease NEC	circulatory system	1.03178	1.02082	1.04286	9.317e-09	52.5809	0.0109091	0.0312885	0.00544838	14	TRUE	45737	761675	0.0566464	1.01584	0.993472	1.03871	0.166535	52.2048	0.0216398	0.0157155	0.0113599	11	FALSE	9940	461857	0.0210684
464	Acute sinusitis	respiratory	0.99536	0.982794	1.00809	0.473067	0	0.533653	-0.00465086	0.00648206	12	FALSE	43074	735264	0.055341	0.995234	0.982606	1.00803	0.463446	0	0.446918	-0.004777	0.00651541	11	FALSE	36235	399244	0.0832072
465	Acute upper respiratory infections of multiple or unspecified sites	respiratory	0.98525	0.976845	0.993727	0.000675099	9.01328	0.353893	-0.0148602	0.00437129	14	FALSE	91906	672334	0.120258	0.985153	0.976478	0.993904	0.000916568	28.429	0.174266	-0.0149588	0.0045125	11	FALSE	81983	336226	0.196034
465.2	Acute pharyngitis	respiratory	0.988443	0.973875	1.00323	0.124936	9.09993	0.35458	-0.0116239	0.00757566	13	FALSE	30409	745507	0.0391911	0.991539	0.976377	1.00694	0.279827	0	0.498772	-0.00849685	0.0078623	11	FALSE	22536	409461	0.052167
465.4	Acute laryngitis and tracheitis	respiratory	0.985356	0.926975	1.04741	0.635913	24.8699	0.22244	-0.0147527	0.0311619	9	FALSE	7807	782255	0.0098815	1.01569	0.94813	1.08807	0.657526	2.00308	0.414136	0.0155696	0.0351195	8	FALSE	996	448145	0.00221757
470	Septal Deviations/Turbinate Hypertrophy	respiratory	1.01971	1.00316	1.03654	0.0193751	3.19585	0.41441	0.0195227	0.00834936	13	FALSE	23335	754296	0.0300078	1.01585	0.995703	1.03641	0.123885	15.0931	0.300216	0.0157284	0.0102221	11	FALSE	12153	437029	0.0270558
471	Nasal polyps	respiratory	1.04726	1.02133	1.07386	0.000306766	0	0.705426	0.0461813	0.0127943	12	FALSE	13146	767555	0.0168387	1.03429	0.995233	1.07488	0.0860392	0	0.612026	0.0337171	0.019641	10	FALSE	3284	450311	0.00723994
472	Chronic pharyngitis and nasopharyngitis	respiratory	1.00822	0.992526	1.02416	0.306423	0	0.518469	0.00818667	0.00800452	13	FALSE	26300	741125	0.0342704	1.00852	0.992152	1.02515	0.309665	9.65063	0.352234	0.00847931	0.0083464	11	FALSE	18764	423869	0.0423918
473	Diseases of the larynx and vocal cords	respiratory	0.989316	0.973794	1.00509	0.183133	19.2105	0.249551	-0.010741	0.00806887	13	FALSE	25171	751718	0.0323997	0.992648	0.975061	1.01055	0.418471	29.2445	0.167003	-0.00737913	0.00912044	11	FALSE	15471	434425	0.0343879
473.1	Chronic laryngitis	respiratory	0.962644	0.901177	1.0283	0.2581	0	0.811749	-0.0380716	0.0336651	8	FALSE	7324	769879	0.00942354	0.963552	0.8983	1.03354	0.299385	0	0.715743	-0.0371284	0.0357777	7	FALSE	970	452655	0.00213833
473.3	Paralysis/spasm of vocal cords or larynx	respiratory	1.04135	0.994044	1.0909	0.0876154	0	0.945587	0.0405157	0.0237196	11	FALSE	8291	770323	0.0106484	1.04085	0.9861	1.09865	0.146425	0	0.908927	0.0400405	0.0275709	10	FALSE	1556	453085	0.00342248
473.4	Voice disturbance	respiratory	0.989316	0.970681	1.00831	0.26822	0	0.503227	-0.0107419	0.00970213	13	FALSE	19506	755381	0.0251727	0.990439	0.970524	1.01076	0.353889	10.3395	0.345709	-0.00960739	0.0103631	11	FALSE	11912	438132	0.0264685
474	Acute and chronic tonsillitis	respiratory	0.995363	0.970775	1.02057	0.715683	0	0.619617	-0.00464821	0.0127616	13	FALSE	13326	763339	0.017158	0.992972	0.963002	1.02387	0.651951	0	0.453869	-0.00705287	0.0156365	11	FALSE	4949	446032	0.0109739
474.1	Acute tonsillitis	respiratory	0.98015	0.933331	1.02932	0.422053	14.2102	0.315616	-0.0200497	0.0249728	9	FALSE	8120	764270	0.0105128	0.963597	0.904109	1.027	0.254048	28.5285	0.210572	-0.0370824	0.0325122	7	FALSE	1190	447009	0.00265507
474.2	Chronic tonsillitis and adenoiditis	respiratory	0.993348	0.963126	1.02452	0.672007	0	0.845546	-0.00667437	0.0157639	13	FALSE	10859	766766	0.0139643	0.996548	0.96112	1.03328	0.85147	0	0.722541	-0.00345814	0.0184687	11	FALSE	3481	449504	0.00768458
475	Chronic sinusitis	respiratory	1.00381	0.99196	1.0158	0.530302	1.77769	0.428399	0.00380197	0.00605848	13	FALSE	42902	720759	0.0561794	0.999798	0.987241	1.01251	0.975009	0	0.738662	-0.000202014	0.00644863	11	FALSE	33362	403486	0.0763698
475.9	Postnasal drip	respiratory	0.975939	0.935953	1.01763	0.25384	27.9443	0.187056	-0.0243555	0.0213444	10	FALSE	8845	764733	0.0114339	0.975939	0.935953	1.01763	0.25384	27.9443	0.187056	-0.0243555	0.0213444	10	FALSE	2595	449319	0.00574224
476	Allergic rhinitis	respiratory	0.992316	0.983885	1.00082	0.0763698	2.08378	0.426676	-0.00771413	0.00435298	14	FALSE	88412	670767	0.116457	0.991321	0.982684	1.00003	0.0509078	15.6609	0.294748	-0.00871666	0.00446492	11	FALSE	79438	353448	0.183508
477	Epistaxis or throat hemorrhage	respiratory	1.00981	0.989722	1.0303	0.341089	0	0.446521	0.00975793	0.0102498	13	FALSE	17514	759087	0.0225521	1.00256	0.977301	1.02847	0.844412	0	0.489729	0.00255493	0.0130186	11	FALSE	7520	441815	0.0167358
478	Throat pain	respiratory	0.999314	0.956677	1.04385	0.975402	0	0.44209	-0.00068595	0.0222469	11	FALSE	8655	761009	0.0112452	1.01151	0.962522	1.06299	0.651451	0	0.439299	0.0114413	0.0253268	10	FALSE	1928	445583	0.00430827
479	Other upper respiratory disease	respiratory	1.00692	0.990694	1.02341	0.405401	28.4479	0.158417	0.00689648	0.00828891	13	FALSE	24732	735446	0.0325345	1.00254	0.98544	1.01994	0.772314	6.10633	0.3854	0.00254028	0.00877928	11	FALSE	16853	418182	0.0387394
480	Pneumonia	respiratory	1.00497	0.995712	1.01432	0.293559	0	0.600702	0.00496174	0.0047239	14	FALSE	63038	739914	0.0785078	1.00281	0.990699	1.01507	0.65086	0	0.462394	0.00280557	0.00619923	11	FALSE	35896	421711	0.0784429
480.1	Bacterial pneumonia	respiratory	1.00548	0.991588	1.01957	0.441395	17.8274	0.258966	0.00546441	0.00709811	14	FALSE	28965	772059	0.03616	0.994705	0.971393	1.01858	0.660816	27.0117	0.18708	-0.00530921	0.0120998	11	FALSE	8589	453970	0.0185684
480.11	Pneumococcal pneumonia	respiratory	1.00949	0.992742	1.02652	0.268504	0	0.766085	0.00944476	0.0085356	9	FALSE	21337	782761	0.0265353	1.0068	0.95531	1.06107	0.800251	0	0.576758	0.00677702	0.0267843	6	FALSE	1746	464688	0.00374329
480.12	Pseudomonal pneumonia	respiratory	0.97512	0.899085	1.05758	0.543002	0	0.428926	-0.0251952	0.0414203	4	FALSE	7000	751631	0.00922715	0.998273	0.905283	1.10081	0.972357	2.67639	0.357901	-0.00172873	0.0498882	3	FALSE	489	435624	0.00112127
480.13	MRSA pneumonia	respiratory	1.08959	0.963271	1.23247	0.172329	82.3195	0.00349665	0.0858018	0.0628695	3	FALSE	6642	429974	0.0152125	1.08959	0.963271	1.23247	0.172329	82.3195	0.00349665	0.0858018	0.0628695	3	FALSE	318	423650	0.000750057
480.2	Viral pneumonia	respiratory	1.03418	0.955776	1.11901	0.403443	0	0.851163	0.0336069	0.0402243	7	FALSE	7065	785104	0.00891855	1.03638	0.943555	1.13833	0.455442	0	0.754575	0.0357325	0.0478749	6	FALSE	552	467238	0.00118002
480.3	Pneumonia due to fungus (mycoses)	respiratory	1.00335	0.943746	1.06671	0.914833	25.1625	0.211844	0.00334151	0.0312453	10	FALSE	7542	782222	0.00954969	0.990871	0.924791	1.06167	0.794525	30.0231	0.178384	-0.00917087	0.0352131	9	FALSE	993	466214	0.0021254
480.5	Bronchopneumonia and lung abscess	respiratory	1.03112	0.980825	1.084	0.229692	0	0.8178	0.0306473	0.0255149	7	FALSE	8102	783755	0.0102316	1.01112	0.944665	1.08225	0.749883	0	0.816037	0.0110576	0.0346858	6	FALSE	1046	465882	0.00224017
481	Influenza	respiratory	0.974255	0.947785	1.00146	0.0634803	0	0.858301	-0.0260819	0.0140542	13	FALSE	12403	771249	0.0158272	0.967454	0.938335	0.997475	0.0338312	0	0.937978	-0.0330878	0.0155922	11	FALSE	5099	453365	0.0111219
483	Acute bronchitis and bronchiolitis	respiratory	0.972538	0.96028	0.984953	1.68821e-05	0	0.551805	-0.0278457	0.00647187	12	TRUE	39187	725238	0.0512634	0.972104	0.959757	0.984609	1.43596e-05	0	0.489609	-0.0282927	0.00652162	11	TRUE	32494	407375	0.073872
495	Asthma	respiratory	0.968501	0.957984	0.979132	9.15029e-09	4.62637	0.399702	-0.0320063	0.0055704	12	TRUE	51176	737768	0.0648665	0.967765	0.957192	0.978454	5.03086e-09	0.284277	0.437996	-0.0327661	0.00560473	11	TRUE	44291	418826	0.0956367
495.1	Chronic obstructive asthma	respiratory	0.955641	0.920228	0.992416	0.0185181	53.1801	0.0460688	-0.0453731	0.019266	7	FALSE	9828	445317	0.0215931	0.955641	0.920228	0.992416	0.0185181	53.1801	0.0460688	-0.0453731	0.019266	7	FALSE	3347	438836	0.00756926
495.11	Chronic obstructive asthma with exacerbation	respiratory	0.958005	0.889217	1.03211	0.259099	0	0.642574	-0.0429026	0.0380166	7	FALSE	7344	449363	0.0160803	0.958005	0.889217	1.03211	0.259099	0	0.642574	-0.0429026	0.0380166	7	FALSE	863	442882	0.00194481
495.2	Asthma with exacerbation	respiratory	0.943117	0.920676	0.966105	1.87486e-06	12.4833	0.322423	-0.058565	0.0122869	12	TRUE	14543	770147	0.0185334	0.942569	0.919988	0.965703	1.74541e-06	19.4002	0.258742	-0.0591464	0.0123715	11	TRUE	7969	453109	0.0172834
496	Chronic airway obstruction	respiratory	0.990063	0.982133	0.998057	0.0149382	49.931	0.0171902	-0.00998676	0.00410324	14	FALSE	92823	700972	0.116936	0.987216	0.977794	0.996729	0.00854991	51.2046	0.0249139	-0.0128662	0.00489294	11	FALSE	66643	381847	0.148594
496.1	Emphysema	respiratory	1.00419	0.985271	1.02347	0.666725	25.5052	0.186316	0.00417845	0.00970273	13	FALSE	19088	766373	0.0243017	0.996931	0.974065	1.02033	0.795127	32.3924	0.13986	-0.00307403	0.0118387	11	FALSE	8964	447409	0.0196418
496.2	Chronic bronchitis	respiratory	0.949121	0.935744	0.96269	5.58541e-13	39.2816	0.0716969	-0.0522189	0.00724232	13	TRUE	30357	753951	0.0387055	0.95659	0.940423	0.973035	3.3402e-07	41.2917	0.0736288	-0.0443801	0.00869658	11	TRUE	17675	434977	0.0390477
496.21	Obstructive chronic bronchitis	respiratory	0.942845	0.928697	0.957209	2.364e-14	24.8736	0.192473	-0.0588533	0.00771431	13	TRUE	27332	758864	0.0347649	0.9494	0.932072	0.96705	3.2951e-08	28.1034	0.17719	-0.0519249	0.00939819	11	TRUE	15039	439896	0.0330575
496.3	Bronchiectasis	respiratory	1.03131	1.00561	1.05768	0.0166588	4.66588	0.399323	0.0308338	0.0128788	12	FALSE	13091	778298	0.0165418	1.05117	1.00615	1.0982	0.0254364	0	0.70606	0.0499057	0.0223321	10	FALSE	2409	459305	0.00521752
497	Bronchitis	respiratory	0.973017	0.958009	0.98826	0.000562452	11.6362	0.330889	-0.0273538	0.00793071	12	FALSE	27768	742553	0.0360473	0.969998	0.954573	0.985673	0.000195855	0.345315	0.437458	-0.030461	0.00817898	11	FALSE	20308	425504	0.0455528
498	Acute bronchospasm	respiratory	0.963795	0.897878	1.03455	0.307623	0	0.543306	-0.0368767	0.0361457	9	FALSE	7422	775472	0.00948021	0.963795	0.897878	1.03455	0.307623	0	0.543306	-0.0368767	0.0361457	9	FALSE	940	458436	0.00204625
499	Cystic fibrosis	respiratory	1.07556	0.96188	1.20267	0.201241	0	0.368607	0.0728388	0.0569933	3	FALSE	356	758349	0.000469221	1.08519	0.965259	1.22003	0.171242	42.8342	0.185965	0.0817578	0.0597546	2	FALSE	328	427412	0.000766821
500	Lung disease due to external agents	respiratory	0.990662	0.951777	1.03114	0.646073	0	0.562781	-0.00938202	0.0204301	10	FALSE	9139	788373	0.0114594	0.995172	0.947123	1.04566	0.848003	0	0.470994	-0.00483935	0.0252487	9	FALSE	1991	474396	0.00417938
500.1	Extrinsic allergic alveolitis	respiratory	1.02962	0.9376	1.13067	0.541158	0	0.450748	0.0291883	0.0477664	5	FALSE	6860	765185	0.00888549	1.0811	0.963988	1.21245	0.182524	0	0.660592	0.0779818	0.0584999	4	FALSE	419	451214	0.000927744
500.2	Pneumoconiosis	respiratory	0.952327	0.901681	1.00582	0.0797877	30.3296	0.207831	-0.0488468	0.0278819	6	FALSE	7870	766450	0.0101638	0.939846	0.876395	1.00789	0.081938	41.3896	0.145446	-0.0620387	0.0356637	5	FALSE	1061	452479	0.00233937
501	Pneumonitis due to inhalation of food or vomitus	respiratory	1.02474	0.994724	1.05566	0.107145	0	0.559188	0.0244357	0.0151666	9	FALSE	11183	788441	0.0139853	1.03618	0.994131	1.08001	0.0926702	0	0.580719	0.0355434	0.0211382	7	FALSE	2707	472570	0.00569563
502	Postinflammatory pulmonary fibrosis	respiratory	1.00945	0.984662	1.03486	0.458426	22.2666	0.224754	0.00940502	0.0126848	12	FALSE	13670	785877	0.0170972	1.00017	0.97014	1.03114	0.991053	25.188	0.211614	0.000174448	0.0155559	10	FALSE	5213	470010	0.0109696
503	Pulmonary congestion and hypostasis	respiratory	0.990466	0.961226	1.02059	0.530919	0	0.585014	-0.00957999	0.0152888	8	FALSE	11564	775277	0.0146967	0.989632	0.96035	1.01981	0.496447	0	0.547967	-0.010422	0.0153244	7	FALSE	5252	461307	0.0112569
504	Other alveolar and parietoalveolar pneumonopathy	respiratory	1.01948	0.987302	1.0527	0.238438	0	0.66278	0.0192882	0.0163612	12	FALSE	10730	789260	0.0134127	1.01605	0.979943	1.05348	0.388456	0	0.605163	0.0159207	0.0184605	10	FALSE	3608	473399	0.00756383
504.1	Idiopathic fibrosing alveolitis	respiratory	1.01173	0.962732	1.06321	0.645287	0	0.902708	0.0116581	0.0253261	8	FALSE	8231	481783	0.0167975	1.01173	0.962732	1.06321	0.645287	0	0.902708	0.0116581	0.0253261	8	FALSE	1939	475491	0.00406133
505	Other pulmonary inflamation or edema	respiratory	0.968584	0.926218	1.01289	0.161867	36.6941	0.124963	-0.0319203	0.0228195	9	FALSE	8590	788020	0.0107832	0.977519	0.933035	1.02412	0.338635	34.6943	0.151363	-0.022738	0.023763	8	FALSE	2144	474047	0.0045024
506	Empyema and pneumothorax	respiratory	1.03958	1.01593	1.06378	0.000944615	0	0.902363	0.0388166	0.0117394	12	FALSE	14563	786121	0.0181882	1.04644	1.01859	1.07505	0.000973152	0	0.96567	0.0453951	0.0137637	10	FALSE	6231	470249	0.0130771
507	Pleurisy; pleural effusion	respiratory	1.0185	1.00671	1.03044	0.00202861	0	0.530904	0.0183359	0.0059416	14	FALSE	40917	765073	0.0507661	1.02228	1.0065	1.0383	0.00549235	8.78489	0.3604	0.022032	0.00793476	11	FALSE	21170	449016	0.0450247
508	Pulmonary collapse; interstitial and compensatory emphysema	respiratory	0.99615	0.982439	1.01005	0.5854	0	0.794635	-0.00385753	0.00707137	13	FALSE	31947	762225	0.0402268	0.9911	0.974945	1.00752	0.286383	0	0.776693	-0.00893946	0.00838527	11	FALSE	19604	446285	0.0420787
509	Respiratory failure, insufficiency, arrest	respiratory	0.97311	0.960944	0.98543	2.17235e-05	0	0.860409	-0.0272579	0.00641907	13	TRUE	37097	760183	0.0465295	0.971817	0.958606	0.985211	4.2502e-05	0	0.965803	-0.0285874	0.00698372	11	FALSE	26869	444260	0.0570311
509.1	Respiratory failure	respiratory	0.968758	0.954256	0.98348	3.71366e-05	0	0.892857	-0.0317406	0.00769543	13	FALSE	27380	769527	0.0343578	0.9706	0.954897	0.986561	0.000336136	0	0.923291	-0.0298406	0.00832204	11	FALSE	18542	453636	0.0392691
509.2	Respiratory insufficiency	respiratory	0.980468	0.953718	1.00797	0.162224	0	0.448581	-0.0197255	0.0141135	8	FALSE	11736	744359	0.0155219	0.993839	0.95773	1.03131	0.743443	0	0.44541	-0.00618014	0.0188824	6	FALSE	3145	428476	0.00728649
509.3	Pulmonary insufficiency or respiratory failure following trauma and surgery	respiratory	0.92797	0.895284	0.961848	4.38621e-05	2.24556	0.402024	-0.0747562	0.0182951	6	FALSE	9676	747683	0.012776	0.92797	0.895284	0.961848	4.38621e-05	2.24556	0.402024	-0.0747562	0.0182951	6	FALSE	3373	433713	0.00771702
509.5	Respiratory arrest	respiratory	0.959913	0.856973	1.07522	0.479637	7.91086	0.353572	-0.0409125	0.0578769	4	FALSE	6626	734906	0.00893556	0.875017	0.722939	1.05909	0.170488	0	0.394378	-0.133512	0.0974088	3	FALSE	134	419063	0.000319659
509.8	Dependence on respirator [Ventilator] or supplemental oxygen	respiratory	0.971836	0.948765	0.995469	0.0197832	6.14677	0.384732	-0.0285679	0.0122586	10	FALSE	14299	783731	0.0179179	0.961617	0.93662	0.987281	0.00358489	0	0.673346	-0.0391394	0.0134382	8	FALSE	6851	467861	0.0144319
510	Other diseases of lung	respiratory	1.0162	1.0017	1.03091	0.0284079	66.8387	0.000302339	0.0160695	0.0073323	13	FALSE	30432	792038	0.0370007	1.01235	0.996884	1.02805	0.118153	69.3965	0.000308713	0.0122734	0.00785459	11	FALSE	21328	454931	0.0447824
510.2	Lung transplant	respiratory	1.03995	0.948799	1.13985	0.402618	42.8183	0.154616	0.0391709	0.0468017	4	FALSE	7186	773374	0.00920621	1.00043	0.906931	1.10358	0.993071	0	0.77955	0.000434748	0.050064	3	FALSE	494	438242	0.00112596
512	Other symptoms of respiratory system	respiratory	0.987634	0.981142	0.994169	0.000217366	47.8961	0.0234345	-0.0124431	0.00336488	14	FALSE	187481	576745	0.245321	0.984521	0.977448	0.991645	2.22751e-05	50.0387	0.0291065	-0.0156004	0.00367868	11	TRUE	165660	252301	0.396353
512.1	Wheezing	respiratory	0.945329	0.919794	0.971573	5.72062e-05	49.1189	0.0274966	-0.0562221	0.0139715	12	FALSE	12516	752250	0.0163658	0.949709	0.922856	0.977343	0.000421845	51.1994	0.0249316	-0.0515998	0.014634	11	FALSE	5754	428186	0.0132599
512.2	Painful respiration	respiratory	0.97121	0.948312	0.994661	0.0164079	0	0.73772	-0.0292124	0.0121733	12	FALSE	15322	741397	0.0202479	0.96802	0.944622	0.991999	0.00922848	0	0.788315	-0.0325022	0.0124842	11	FALSE	8686	419211	0.0202993
512.3	Abnormal chest sounds	respiratory	0.97397	0.870355	1.08992	0.645809	0	0.692477	-0.0263752	0.0573882	3	FALSE	6716	434536	0.0152203	0.97397	0.870355	1.08992	0.645809	0	0.692477	-0.0263752	0.0573882	3	FALSE	427	428247	0.000996095
512.7	Shortness of breath	respiratory	0.993629	0.985508	1.00182	0.126893	44.4051	0.0372983	-0.00639148	0.0041871	14	FALSE	94752	661322	0.125321	0.991556	0.982592	1.0006	0.0672428	54.6444	0.014862	-0.00847965	0.00463357	11	FALSE	77350	336997	0.186679
512.8	Cough	respiratory	0.980094	0.971457	0.988808	8.50036e-06	35.6277	0.0904529	-0.0201069	0.00451619	14	TRUE	83822	660370	0.112635	0.976984	0.967869	0.986185	1.12324e-06	29.5323	0.164461	-0.0232848	0.00478253	11	TRUE	72002	336179	0.176397
512.9	Other dyspnea	respiratory	0.991516	0.981973	1.00115	0.0842346	33.2989	0.123843	-0.00851998	0.00493446	12	FALSE	72036	667231	0.0974425	0.991692	0.98214	1.00134	0.0911153	35.9188	0.111505	-0.00834304	0.00493804	11	FALSE	65687	345057	0.159922
513	Respiratory abnormalities	respiratory	0.989908	0.968507	1.01178	0.363029	6.64831	0.379696	-0.0101432	0.0111512	13	FALSE	16588	812276	0.0200129	0.996313	0.973512	1.01965	0.754526	1.00945	0.431593	-0.00369348	0.0118124	11	FALSE	9031	473568	0.0187133
513.3	Hypoventilation	respiratory	1.02032	0.983163	1.05888	0.287839	25.8688	0.197571	0.0201181	0.018928	11	FALSE	10080	825682	0.0120608	1.03011	0.990999	1.07077	0.133061	15.2678	0.302533	0.0296674	0.0197501	10	FALSE	3185	486992	0.00649765
513.31	Apnea	respiratory	1.01323	0.951254	1.07925	0.683125	47.1023	0.066629	0.0131461	0.0322048	8	FALSE	7873	828572	0.00941245	1.01323	0.951254	1.07925	0.683125	47.1023	0.066629	0.0131461	0.0322048	8	FALSE	1203	491822	0.00244004
513.32	Orthopnea	respiratory	1.01778	0.911609	1.13631	0.753878	0	0.949253	0.0176231	0.0562085	4	FALSE	7092	787895	0.0089209	1.01778	0.911609	1.13631	0.753878	0	0.949253	0.0176231	0.0562085	4	FALSE	431	451145	0.000954435
513.4	Hyperventilation	respiratory	0.959976	0.910746	1.01187	0.128319	0	0.747114	-0.0408473	0.0268597	6	FALSE	8180	787715	0.0102777	0.956796	0.900812	1.01626	0.151092	0	0.618954	-0.0441651	0.0307624	5	FALSE	1182	449024	0.00262546
513.8	Disorders of diaphragm	respiratory	0.959742	0.914241	1.00751	0.0972843	0	0.829018	-0.041091	0.024781	11	FALSE	8615	831079	0.0102597	0.967757	0.916798	1.02155	0.23504	0	0.80136	-0.032774	0.0275998	10	FALSE	1627	492386	0.00329344
514	Abnormal findings examination of lungs	respiratory	1.02027	1.00839	1.03229	0.000782011	38.6227	0.0694352	0.0200678	0.00597418	14	FALSE	43911	770309	0.0539301	1.01594	1.003	1.02906	0.0156201	40.9294	0.075952	0.0158184	0.00654283	11	FALSE	32453	435554	0.069343
514.1	Abnormal results of function study of pulmonary system	respiratory	1.02466	0.954637	1.09983	0.499925	0	0.819987	0.0243651	0.0361174	10	FALSE	7528	814424	0.00915869	1.03901	0.965042	1.11865	0.309797	0	0.900245	0.0382711	0.0376814	9	FALSE	852	479738	0.00177282
514.2	Solitary pulmonary nodule	respiratory	1.01239	0.995588	1.02948	0.149269	54.4649	0.0153041	0.0123148	0.00853942	11	FALSE	24746	462617	0.0507753	1.01239	0.995588	1.02948	0.149269	54.4649	0.0153041	0.0123148	0.00853942	11	FALSE	18135	456006	0.0382481
516	Abnormal sputum	respiratory	1.00026	0.976198	1.02492	0.983169	37.3278	0.0850361	0.000262123	0.0124249	13	FALSE	14018	825417	0.0166993	1.00857	0.975979	1.04224	0.610703	32.0595	0.142656	0.0085309	0.0167578	11	FALSE	4381	488789	0.00888335
516.1	Hemoptysis	respiratory	0.999466	0.974646	1.02492	0.966814	41.317	0.0590577	-0.000533789	0.0128302	13	FALSE	13553	826960	0.0161247	1.00789	0.974072	1.04288	0.651833	36.6936	0.105617	0.00785638	0.0174115	11	FALSE	4062	490334	0.00821609
519	Other diseases of respiratory system, not elsewhere classified	respiratory	1.00846	0.996622	1.02044	0.162012	0	0.606801	0.00842382	0.00602417	14	FALSE	38444	781564	0.0468825	1.0124	0.994502	1.03062	0.175682	4.69807	0.398358	0.0123243	0.00910101	11	FALSE	15314	458521	0.0323193
519.1	Tracheostomy complications	respiratory	0.855034	0.77691	0.941014	0.0013572	32.3225	0.193347	-0.156614	0.0488868	6	FALSE	6878	758303	0.00898872	0.843835	0.751053	0.948078	0.00427477	44.719	0.123942	-0.169799	0.0594296	5	FALSE	345	437441	0.000788056
519.2	Respiratory complications	respiratory	1.01557	0.926481	1.11322	0.741558	0	0.97935	0.0154484	0.046843	4	FALSE	6969	748009	0.00923073	1.01557	0.926481	1.11322	0.741558	0	0.97935	0.0154484	0.046843	4	FALSE	561	427147	0.00131164
519.8	Other diseases of respiratory system, NEC	respiratory	1.00432	0.989658	1.0192	0.56554	0	0.981474	0.00431199	0.00750391	13	FALSE	26056	803668	0.0314032	1.00385	0.966658	1.04247	0.841983	0	0.914984	0.00383972	0.0192604	10	FALSE	3403	480639	0.00703038
519.9	Symptoms involving respiratory system and other chest symptoms	respiratory	1.01034	0.985958	1.03533	0.409174	8.53709	0.362731	0.0102872	0.0124641	11	FALSE	14029	795089	0.0173386	1.00491	0.979865	1.0306	0.703669	0	0.518113	0.00489816	0.0128773	10	FALSE	7206	474211	0.0149683
520	Disorders of tooth development	digestive	0.970647	0.944364	0.997661	0.0334049	37.9406	0.105548	-0.0297925	0.0140056	10	FALSE	12013	800477	0.0147854	0.973474	0.938758	1.00947	0.146774	51.5362	0.0438285	-0.0268841	0.0185277	8	FALSE	3604	473026	0.00756142
520.1	Hereditary disturbances in tooth structure	digestive	0.992784	0.925208	1.0653	0.840423	0	0.741049	-0.00724215	0.0359675	6	FALSE	7185	791727	0.00899348	1.00534	0.934775	1.08124	0.88588	0	0.927796	0.00532924	0.0371324	5	FALSE	969	464317	0.00208259
520.2	Disturbances in tooth eruption	digestive	0.973968	0.942599	1.00638	0.114286	51.8145	0.0345249	-0.0263772	0.0167027	9	FALSE	10072	798426	0.0124577	0.976638	0.928266	1.02753	0.361718	63.8185	0.0109441	-0.0236395	0.0259177	7	FALSE	1755	470976	0.00371247
521	Diseases of hard tissues of teeth	digestive	1.0049	0.995391	1.01451	0.313413	0.806699	0.437874	0.00489266	0.00485341	13	FALSE	73817	732071	0.0915971	1.00351	0.99352	1.01361	0.492107	5.95547	0.386795	0.00350851	0.00510729	11	FALSE	63296	404349	0.135351
521.1	Dental caries	digestive	1.00464	0.995028	1.01435	0.345006	0	0.613002	0.00463423	0.00490748	13	FALSE	71879	734351	0.0891545	1.0033	0.993193	1.0135	0.523807	0	0.581156	0.00329225	0.00516441	11	FALSE	61450	406631	0.131281
521.2	Dental abrasion, erosion and attrition	digestive	1.01426	0.983387	1.0461	0.369323	0	0.426957	0.0141583	0.0157711	6	FALSE	11528	746443	0.015209	1.01233	0.981361	1.04427	0.439575	0	0.486019	0.0122504	0.0158497	5	FALSE	5322	420913	0.0124861
522	Diseases of pulp and periapical tissues	digestive	1.01857	1.00144	1.03598	0.0334446	18.7692	0.2594	0.0183971	0.00865052	12	FALSE	23481	785303	0.0290325	1.02838	1.00944	1.04767	0.00316304	0	0.61995	0.0279842	0.00948155	10	FALSE	15003	457819	0.0317308
522.1	Pulpitis and necrosis of tooth pulp	digestive	1.0393	1.01295	1.06633	0.00326171	15.9729	0.308044	0.0385454	0.0131021	7	FALSE	13988	772430	0.017787	1.04153	1.01496	1.06878	0.00202281	0	0.424677	0.040688	0.013181	6	FALSE	7747	446895	0.0170398
522.5	Periapical abscess	digestive	0.997939	0.971981	1.02459	0.878043	30.2223	0.150107	-0.0020634	0.0134467	12	FALSE	12872	797806	0.0158781	1.01278	0.981843	1.04469	0.422391	28.4597	0.182534	0.0126986	0.0158282	10	FALSE	5117	470342	0.0107622
523	Gingival and periodontal diseases	digestive	1.00002	0.989524	1.01063	0.996905	0	0.728946	2.08816e-05	0.005384	13	FALSE	59713	744673	0.0742343	1.0012	0.990349	1.01217	0.828925	0	0.695329	0.00120166	0.00556116	10	FALSE	51301	417170	0.109507
523.1	Gingivitis	digestive	1.00665	0.989047	1.02456	0.461684	39.2146	0.117645	0.00662386	0.00899886	8	FALSE	23097	745596	0.0300471	1.00557	0.987882	1.02357	0.539786	41.8827	0.111656	0.00555037	0.00905242	7	FALSE	16780	418184	0.0385779
523.3	Periodontitis (acute or chronic)	digestive	0.993363	0.979496	1.00743	0.353177	0	0.955183	-0.00665921	0.00717244	10	FALSE	33573	756653	0.0424853	0.993533	0.979126	1.00815	0.384035	0	0.880634	-0.00648751	0.00745274	8	FALSE	25912	429176	0.0569384
523.31	Acute periodontitis	digestive	0.993584	0.975945	1.01154	0.481207	0	0.620931	-0.00643712	0.00913893	9	FALSE	22676	768841	0.0286488	0.993599	0.975842	1.01168	0.485184	0	0.512621	-0.0064219	0.00920058	8	FALSE	16338	441423	0.0356911
523.32	Chronic periodontitis	digestive	0.995176	0.977579	1.01309	0.595279	0	0.949205	-0.00483523	0.00910245	9	FALSE	22411	766033	0.0284243	0.994308	0.975731	1.01324	0.553009	0	0.852049	-0.00570873	0.00962269	7	FALSE	14924	438565	0.0329093
524	Dentofacial anomalies, including malocclusion	digestive	1.00035	0.968473	1.03328	0.98296	0	0.55918	0.000352938	0.0165246	8	FALSE	10857	462362	0.0229429	1.00035	0.968473	1.03328	0.98296	0	0.55918	0.000352938	0.0165246	8	FALSE	4691	456196	0.0101782
524.3	Anomalies of tooth position/malocclusion	digestive	1.00329	0.961269	1.04714	0.880539	1.87855	0.415061	0.00328038	0.0218276	8	FALSE	8779	462059	0.0186455	1.00329	0.961269	1.04714	0.880539	1.87855	0.415061	0.00328038	0.0218276	8	FALSE	2613	455893	0.00569894
525	Other diseases of the teeth and supporting structures	digestive	1.00182	0.991892	1.01184	0.721012	19.6133	0.245407	0.00181388	0.00507939	13	FALSE	68055	734081	0.0848422	1.00009	0.989711	1.01058	0.986321	27.2134	0.185243	9.1267e-05	0.00532324	11	FALSE	58278	406539	0.125378
525.1	Loss of teeth or edentulism	digestive	0.998093	0.985198	1.01116	0.773524	11.2737	0.343383	-0.00190919	0.00663446	7	FALSE	40175	446131	0.0826126	0.998093	0.985198	1.01116	0.773524	11.2737	0.343383	-0.00190919	0.00663446	7	FALSE	34009	439965	0.0717529
525.2	Atrophy of edentulous alveolar ridge	digestive	0.972752	0.932202	1.01507	0.203491	0	0.554291	-0.0276266	0.0217247	7	FALSE	8946	796014	0.0111136	0.977433	0.935783	1.02094	0.304238	0	0.57057	-0.022826	0.0222175	6	FALSE	2686	470484	0.00567661
526	Diseases of the jaws	digestive	0.995069	0.972161	1.01852	0.677422	0	0.792271	-0.00494329	0.0118834	12	FALSE	15151	791828	0.018775	0.995513	0.972216	1.01937	0.709727	0	0.721488	-0.00449724	0.0120821	11	FALSE	8745	464415	0.0184821
526.1	Cysts of the jaws	digestive	1.00398	0.907558	1.11064	0.938591	0	0.80706	0.0039687	0.0515143	4	FALSE	6639	774415	0.00850005	1.03982	0.884025	1.22307	0.637299	0	0.710572	0.0390456	0.0828154	3	FALSE	233	447002	0.000520979
526.3	Anomalies of jaw size/symmetry	digestive	0.968411	0.856761	1.09461	0.607542	0	0.838683	-0.0320991	0.0625	4	FALSE	6495	437113	0.0146413	0.968411	0.856761	1.09461	0.607542	0	0.838683	-0.0320991	0.0625	4	FALSE	329	430947	0.000762853
526.4	Temporomandibular joint disorders	digestive	0.994704	0.963524	1.02689	0.743832	0	0.568525	-0.00531003	0.0162494	10	FALSE	10981	479936	0.0223683	0.994704	0.963524	1.02689	0.743832	0	0.568525	-0.00531003	0.0162494	10	FALSE	4815	473770	0.0100609
526.41	Temporomandibular joint disorder, unspecified	digestive	0.983359	0.947008	1.02111	0.382554	1.88897	0.421435	-0.0167813	0.0192181	10	FALSE	9609	482474	0.0195272	0.983359	0.947008	1.02111	0.382554	1.88897	0.421435	-0.0167813	0.0192181	10	FALSE	3443	476308	0.00717664
526.42	Arthralgia/ankylosis of temporomandibular joint	digestive	1.02874	0.957365	1.10543	0.43995	0	0.655955	0.0283313	0.0366854	6	FALSE	7097	466053	0.0149995	1.02874	0.957365	1.10543	0.43995	0	0.655955	0.0283313	0.0366854	6	FALSE	931	459887	0.00202032
526.5	Inflammatory conditions of jaw	digestive	0.981292	0.900265	1.06961	0.667561	0	0.814794	-0.0188854	0.0439708	6	FALSE	6821	480182	0.0140061	0.981292	0.900265	1.06961	0.667561	0	0.814794	-0.0188854	0.0439708	6	FALSE	655	474016	0.0013799
526.8	Exostosis of jaw	digestive	0.951273	0.844605	1.07141	0.410385	0	0.433719	-0.0499538	0.0606812	5	FALSE	6524	467603	0.01376	0.951273	0.844605	1.07141	0.410385	0	0.433719	-0.0499538	0.0606812	5	FALSE	358	461437	0.000775236
526.9	Jaw disease NOS	digestive	1.06677	0.98201	1.15884	0.125969	44.4775	0.108851	0.0646345	0.0422395	6	FALSE	6855	488333	0.0138432	1.06677	0.98201	1.15884	0.125969	44.4775	0.108851	0.0646345	0.0422395	6	FALSE	689	482167	0.00142693
527	Diseases of the salivary glands	digestive	0.990832	0.967429	1.0148	0.450105	12.5457	0.318848	-0.00921044	0.0121954	13	FALSE	14910	809290	0.0180903	0.995422	0.969961	1.02155	0.728539	1.40738	0.42806	-0.00458837	0.0132203	11	FALSE	7287	474972	0.0151101
527.1	Hypertrophy of salivary gland	digestive	1.06195	0.884496	1.275	0.519387	0	0.810501	0.060105	0.0932887	2	FALSE	6754	776126	0.00862712	NA	NA	NA	NA	NA	NA	NA	NA	NA	NA	NA	NA	#VALUE!
527.2	Sialoadenitis	digestive	0.958022	0.914167	1.00398	0.0728452	0	0.457484	-0.0428849	0.0239073	10	FALSE	8682	820803	0.0104667	0.965089	0.912639	1.02055	0.212623	6.53931	0.380784	-0.0355353	0.0285107	9	FALSE	1549	486494	0.0031739
527.7	Disturbance of salivary secretion	digestive	0.992734	0.961892	1.02456	0.650629	0	0.664789	-0.0072927	0.0161027	12	FALSE	11482	811315	0.0139548	0.99547	0.963924	1.02805	0.782307	0	0.646057	-0.00453995	0.0164304	11	FALSE	4734	478935	0.00978769
527.8	Other specified diseases of the salivary glands	digestive	0.969736	0.882545	1.06554	0.522627	47.9446	0.0734134	-0.0307309	0.0480695	7	FALSE	7126	822917	0.0085851	0.982991	0.872576	1.10738	0.777789	56.1139	0.0441193	-0.0171557	0.0607921	6	FALSE	365	488621	0.000746443
528	Diseases of the oral soft tissues, excluding lesions specific for gingiva and tongue	digestive	0.979117	0.960949	0.997628	0.0272134	9.00178	0.355592	-0.0211041	0.00955608	13	FALSE	19778	800915	0.0240991	0.979114	0.958319	1.00036	0.0539757	14.2184	0.308631	-0.021107	0.0109531	11	FALSE	10499	466573	0.0220072
528.1	Stomatitis and mucositis	digestive	0.968773	0.932511	1.00645	0.103126	9.1476	0.356983	-0.0317249	0.0194645	11	FALSE	9574	818262	0.0115651	0.967873	0.92505	1.01268	0.157265	18.1912	0.275623	-0.0326548	0.0230885	10	FALSE	2193	483954	0.00451098
528.11	Stomatitis and mucositis (ulcerative)	digestive	0.988931	0.930655	1.05086	0.71945	0	0.466719	-0.0111308	0.0309883	8	FALSE	7736	822531	0.00931748	1.00059	0.904215	1.10724	0.990895	8.60598	0.362955	0.000589679	0.0516734	7	FALSE	454	488224	0.000929037
528.12	Oral aphthae	digestive	0.950692	0.883666	1.0228	0.175241	0	0.711778	-0.050565	0.0373021	9	FALSE	7450	819541	0.00900856	0.963921	0.890712	1.04315	0.361871	0	0.708606	-0.0367463	0.0403006	8	FALSE	754	487163	0.00154534
528.3	Cellulitis and abscess of oral soft tissues	digestive	0.98084	0.920805	1.04479	0.548274	0	0.434027	-0.0193464	0.0322253	7	FALSE	7795	817739	0.00944237	0.963812	0.894952	1.03797	0.329772	2.37211	0.401234	-0.0368586	0.0378202	6	FALSE	927	485351	0.00190632
528.4	Cysts of oral soft tissues	digestive	1.02561	0.917098	1.14697	0.657597	0	0.607223	0.0252897	0.0570573	5	FALSE	6993	807504	0.00858567	1.06042	0.910085	1.23559	0.451988	0	0.509157	0.0586665	0.0780031	4	FALSE	254	475123	0.000534313
528.41	Cyst of the salivary gland	digestive	1.00276	0.873152	1.15161	0.968854	0	0.621899	0.00275718	0.0706151	4	FALSE	6861	768205	0.00885215	1.01047	0.821385	1.24308	0.921518	0	0.415066	0.0104142	0.105705	3	FALSE	154	435824	0.000353229
528.5	Diseases of lips	digestive	0.950602	0.90667	0.996664	0.0358704	43.5698	0.0679561	-0.0506596	0.0241421	10	FALSE	8518	821430	0.0102633	0.939759	0.877176	1.00681	0.0772284	49.1984	0.0461394	-0.0621315	0.0351622	9	FALSE	996	487127	0.00204047
528.6	Leukoplakia of oral mucosa	digestive	1.00125	0.928037	1.08024	0.974235	0	0.680292	0.00125128	0.0387432	7	FALSE	7450	819629	0.0090076	0.992693	0.918931	1.07237	0.852305	0	0.773105	-0.00733418	0.0393935	6	FALSE	837	487252	0.00171485
528.7	Sialolithiasis	digestive	1.00176	0.926599	1.08301	0.964782	0	0.638841	0.00175696	0.039792	6	FALSE	7349	823029	0.00885019	1.05469	0.940329	1.18296	0.3632	0	0.742785	0.0532459	0.058558	5	FALSE	404	488727	0.000825955
529	Diseases and other conditions of the tongue	digestive	0.961609	0.92844	0.995963	0.0288276	0	0.446414	-0.0391475	0.0179096	10	FALSE	10086	819775	0.0121538	0.967521	0.917241	1.02056	0.225264	9.21691	0.358384	-0.0330185	0.0272284	9	FALSE	1673	485463	0.00343436
529.1	Glossitis	digestive	0.959665	0.891998	1.03246	0.269774	0	0.530187	-0.0411712	0.0373069	6	FALSE	7416	822648	0.00893425	0.96289	0.85618	1.0829	0.528029	3.13844	0.38875	-0.037816	0.0599287	5	FALSE	370	488348	0.000757083
529.6	Glossodynia	digestive	0.919939	0.804639	1.05176	0.221956	0	0.629244	-0.0834476	0.0683244	4	FALSE	6898	818515	0.00835703	0.957507	0.822268	1.11499	0.576209	0	0.754656	-0.0434224	0.0776882	3	FALSE	257	484222	0.000530467
530	Diseases of esophagus	digestive	0.968548	0.963107	0.97402	1.03418e-28	34.7894	0.0968329	-0.0319571	0.00287456	14	TRUE	216293	579468	0.271806	0.970737	0.963886	0.977637	2.06053e-16	46.4137	0.0447792	-0.0296994	0.00361373	11	TRUE	155920	295102	0.345704
530.1	Esophagitis, GERD and related diseases	digestive	0.967888	0.962372	0.973436	4.46534e-29	37.9188	0.0741176	-0.0326386	0.00291626	14	TRUE	208413	583546	0.263161	0.969512	0.962601	0.976473	2.1964e-17	50.7777	0.0264015	-0.0309621	0.00364994	11	TRUE	150883	299232	0.33521
530.11	GERD	digestive	0.96806	0.96205	0.974107	1.66193e-24	23.6854	0.19772	-0.0324613	0.00317715	14	TRUE	177782	590130	0.231514	0.968019	0.961005	0.975084	1.94509e-18	39.8455	0.0831128	-0.0325039	0.00371031	11	TRUE	141940	306038	0.316846
530.12	Ulcer of esophagus	digestive	0.955006	0.933348	0.977167	8.37256e-05	0	0.655767	-0.0460378	0.0117041	10	FALSE	13778	735701	0.0183834	0.994289	0.942002	1.04948	0.835384	0	0.757059	-0.00572746	0.0275621	8	FALSE	1686	452108	0.00371534
530.13	Barrett's esophagus	digestive	0.970252	0.952871	0.98795	0.00105837	7.75376	0.370075	-0.0301995	0.00922255	11	FALSE	19824	729309	0.0264626	0.985353	0.961773	1.00951	0.232477	0	0.60427	-0.0147557	0.0123582	10	FALSE	8557	445740	0.0188357
530.14	Reflux esophagitis	digestive	0.974404	0.961952	0.987017	7.76908e-05	30.7427	0.153896	-0.0259296	0.0065621	11	FALSE	32903	701827	0.0447824	0.976383	0.956974	0.996187	0.0196527	34.9665	0.149264	-0.0238999	0.0102446	8	FALSE	12359	418102	0.0287111
530.15	Eosinophilic esophagitis	digestive	1.03512	0.956089	1.12069	0.394311	0	0.90896	0.0345181	0.0405226	7	FALSE	6597	460473	0.0141242	1.03512	0.956089	1.12069	0.394311	0	0.90896	0.0345181	0.0405226	7	FALSE	759	454635	0.00166669
530.2	Esophageal bleeding (varices/hemorrhage)	digestive	0.976968	0.951202	1.00343	0.0874944	19.1347	0.255752	-0.0233018	0.0136366	12	FALSE	12003	732247	0.0161276	1.0043	0.970579	1.0392	0.805387	0	0.926039	0.00429373	0.0174271	10	FALSE	4013	448651	0.0088653
530.3	Stricture and stenosis of esophagus	digestive	0.962139	0.938318	0.986565	0.00254905	49.7968	0.0250722	-0.0385961	0.0127909	12	FALSE	12781	732106	0.0171583	0.974941	0.940699	1.01043	0.164157	50.0753	0.0348597	-0.0253787	0.018242	10	FALSE	3729	448512	0.0082456
530.5	Disorders of esophageal motility	digestive	0.971011	0.933289	1.01026	0.14562	0	0.545695	-0.0294179	0.020216	11	FALSE	8664	736018	0.0116345	0.967313	0.91743	1.01991	0.218599	8.32952	0.365855	-0.0332336	0.0270134	9	FALSE	1723	452445	0.00379375
530.6	Diverticulum of esophagus, acquired	digestive	1.00092	0.92588	1.08204	0.981593	0	0.489526	0.000917354	0.0397602	6	FALSE	6588	738475	0.00884221	1.02468	0.92288	1.13771	0.647914	0	0.40673	0.0243795	0.0533864	5	FALSE	457	454918	0.00100357
530.7	Gastroesophageal laceration-hemorrhage syndrome	digestive	0.93237	0.861197	1.00943	0.083914	0	0.463754	-0.0700256	0.0405144	5	FALSE	6538	700030	0.00925318	0.888734	0.777097	1.01641	0.0850146	0	0.416895	-0.117957	0.0684879	4	FALSE	294	418205	0.000702511
530.9	Heartburn	digestive	0.975544	0.951566	1.00013	0.0511727	49.6787	0.0213394	-0.0247598	0.0126971	13	FALSE	12909	727295	0.0174398	0.992	0.958687	1.02647	0.644903	54.1797	0.0160246	-0.00803181	0.0174281	11	FALSE	4061	443677	0.00907004
531	Peptic ulcer (excl. esophageal)	digestive	0.970275	0.956882	0.983854	2.08695e-05	0	0.902554	-0.0301761	0.00709129	14	TRUE	29905	804942	0.0358209	0.978701	0.959802	0.997972	0.0304643	0	0.866658	-0.0215289	0.00994865	11	FALSE	13038	475544	0.0266854
531.1	Hemorrhage from gastrointestinal ulcer	digestive	1.00269	0.962375	1.04469	0.898044	46.2422	0.0715898	0.00268254	0.0209357	8	FALSE	9190	821716	0.0110602	1.04806	0.994427	1.10459	0.0798661	13.6	0.327496	0.0469432	0.0268023	6	FALSE	1790	492496	0.00362139
531.2	Gastric ulcer	digestive	0.968289	0.947906	0.98911	0.0029906	0	0.993345	-0.0322249	0.0108549	14	FALSE	15881	818894	0.0190243	0.967382	0.930814	1.00539	0.0916535	0	0.964446	-0.0331621	0.0196605	11	FALSE	3219	489567	0.00653225
531.3	Duodenal ulcer	digestive	0.967764	0.94176	0.994487	0.0183866	39.392	0.0861995	-0.0327665	0.0138974	11	FALSE	12203	820939	0.014647	0.992401	0.94385	1.04345	0.765671	53.2129	0.0364974	-0.00762764	0.0255925	8	FALSE	1935	491685	0.00392002
531.4	Peptic ulcer, site unspecified	digestive	0.967438	0.942653	0.992875	0.0124207	0	0.482164	-0.0331037	0.0132417	12	FALSE	13712	813808	0.01657	0.974124	0.94792	1.00105	0.0595163	0	0.634472	-0.0262169	0.0139129	11	FALSE	6669	484596	0.0135752
531.5	Gastrojejunal ulcer	digestive	1.08442	0.962962	1.2212	0.181142	0	0.55506	0.0810474	0.0606076	5	FALSE	6806	811890	0.00831322	1.13553	0.991489	1.3005	0.0662885	0	0.772933	0.1271	0.0692089	4	FALSE	256	482689	0.000530081
532	Dysphagia	digestive	0.987602	0.976206	0.999131	0.0351315	42.4597	0.066385	-0.0124755	0.00592141	11	FALSE	46031	408813	0.101202	0.987602	0.976206	0.999131	0.0351315	42.4597	0.066385	-0.0124755	0.00592141	11	FALSE	40193	402975	0.0906947
535	Gastritis and duodenitis	digestive	0.972342	0.963906	0.980852	2.8128e-10	0	0.488642	-0.0280478	0.00444585	14	TRUE	67554	732077	0.0844815	0.98153	0.966084	0.997224	0.0212535	0	0.511438	-0.0186422	0.00809318	11	FALSE	20174	445064	0.0433628
535.1	Acute gastritis	digestive	0.97083	0.926939	1.0168	0.209782	33.1102	0.152999	-0.0296038	0.0236044	9	FALSE	7694	763857	0.00997212	1.00204	0.944726	1.06283	0.945901	22.7822	0.248004	0.00203911	0.0300511	8	FALSE	1413	477649	0.00294951
535.2	Atrophic gastritis	digestive	0.973515	0.938696	1.00963	0.148622	0	0.656023	-0.0268417	0.0185831	13	FALSE	8921	760672	0.0115918	0.971032	0.929803	1.01409	0.184208	0	0.604644	-0.0293955	0.0221366	11	FALSE	2467	474448	0.00517283
535.6	Duodenitis	digestive	0.959718	0.942187	0.977576	1.23707e-05	0	0.661102	-0.0411154	0.00940651	9	TRUE	17863	764607	0.022829	0.953436	0.903897	1.00569	0.0798551	0	0.458543	-0.0476825	0.0272234	6	FALSE	1729	478271	0.00360208
535.8	Other specified gastritis	digestive	0.972295	0.957203	0.987624	0.000431186	0	0.453828	-0.0280963	0.0079814	11	FALSE	22896	759767	0.029254	1.00964	0.969808	1.05112	0.640277	0	0.884096	0.0095981	0.020539	8	FALSE	2925	473250	0.0061427
535.9	Gastritis and duodenitis, NOS	digestive	0.979097	0.957035	1.00167	0.0692778	39.7152	0.0688945	-0.0211241	0.0116283	13	FALSE	14734	750669	0.01925	0.979136	0.955254	1.00361	0.0942076	16.6609	0.285112	-0.0210849	0.0125985	11	FALSE	8044	464446	0.0170247
536	Disorders of function of stomach	digestive	0.965248	0.952625	0.978038	1.39165e-07	0	0.739399	-0.0353706	0.00671634	14	TRUE	31347	747760	0.0402345	0.970715	0.951305	0.990522	0.00392609	0	0.764253	-0.0297219	0.0103056	11	FALSE	12008	461170	0.0253773
536.3	Gastroparesis	digestive	0.963552	0.925968	1.00266	0.067398	0	0.870426	-0.0371287	0.0202999	10	FALSE	8507	765703	0.010988	0.963552	0.925968	1.00266	0.067398	0	0.870426	-0.0371287	0.0202999	10	FALSE	2935	481127	0.00606327
536.7	Complications of gastrostomy, colostomy and enterostomy	digestive	0.984313	0.922001	1.05084	0.635604	5.36571	0.386179	-0.015811	0.0333668	7	FALSE	6626	488487	0.0133828	0.984313	0.922001	1.05084	0.635604	5.36571	0.386179	-0.015811	0.0333668	7	FALSE	1058	482919	0.00218605
536.8	Dyspepsia and other specified disorders of function of stomach	digestive	0.963945	0.950361	0.977723	3.95322e-07	2.79331	0.418398	-0.036721	0.00724109	13	TRUE	27462	752127	0.0352263	0.969927	0.946335	0.994107	0.0150814	6.65578	0.38026	-0.0305344	0.0125634	10	FALSE	8142	465537	0.0171889
537	Other disorders of stomach and duodenum	digestive	0.977129	0.958769	0.995841	0.0168215	0	0.633453	-0.0231361	0.009678	14	FALSE	17735	755047	0.0229496	0.990262	0.963777	1.01748	0.479292	0	0.637949	-0.00978531	0.013832	11	FALSE	6471	468739	0.0136171
537.1	Lesions of stomach and duodenum	digestive	0.960611	0.88396	1.04391	0.343554	14.9617	0.318101	-0.0401862	0.0424278	6	FALSE	6280	760320	0.00819202	0.960611	0.88396	1.04391	0.343554	14.9617	0.318101	-0.0401862	0.0424278	6	FALSE	700	475744	0.00146922
539	Bariatric surgery	digestive	1.01112	0.992024	1.03059	0.255577	18.3435	0.268903	0.0110615	0.0097295	11	FALSE	20244	815528	0.0242219	1.01206	0.992888	1.03159	0.219327	14.8868	0.306031	0.0119829	0.00975555	10	FALSE	13505	477938	0.0274803
540	Appendiceal conditions	digestive	1.01975	0.990079	1.05031	0.194225	0	0.767711	0.0195583	0.0150659	13	FALSE	11788	832811	0.0139569	1.02591	0.988594	1.06464	0.176004	0	0.83094	0.0255819	0.0189053	11	FALSE	3484	494850	0.00699129
540.1	Appendicitis	digestive	1.01521	0.983846	1.04758	0.345732	0	0.725054	0.0150979	0.0160122	13	FALSE	11233	833216	0.0133022	1.02052	0.982182	1.06035	0.298469	0	0.773872	0.0203127	0.0195366	11	FALSE	3263	495256	0.00654539
540.11	Acute appendicitis	digestive	1.0104	0.973995	1.04816	0.580646	39.8076	0.113425	0.0103418	0.0187201	8	FALSE	10103	833693	0.0119733	1.03068	0.988418	1.07475	0.157176	24.0368	0.24563	0.0302202	0.0213625	7	FALSE	2761	495743	0.00553857
550	Abdominal hernia	digestive	0.975312	0.968456	0.982216	3.75628e-12	14.7196	0.292379	-0.0249982	0.0035989	14	TRUE	108231	707558	0.13267	0.988663	0.978571	0.998858	0.0293934	0	0.999156	-0.0114021	0.00523472	11	FALSE	53218	416306	0.113345
550.1	Inguinal hernia	digestive	0.999979	0.984379	1.01583	0.997903	0	0.640836	-2.10864e-05	0.00802224	12	FALSE	26987	748330	0.0348077	1.00123	0.985442	1.01728	0.879292	0	0.658291	0.00123179	0.00811097	11	FALSE	20669	459597	0.0430366
550.2	Diaphragmatic hernia	digestive	0.964336	0.955534	0.973218	8.30199e-15	18.2938	0.253988	-0.0363159	0.00467815	14	TRUE	61122	746110	0.075718	0.985096	0.967362	1.00316	0.10521	0	0.618865	-0.0150162	0.00926867	11	FALSE	15175	455084	0.0322695
550.3	Femoral hernia	digestive	1.05835	0.991695	1.12949	0.087508	37.4818	0.187153	0.0567123	0.0331905	4	FALSE	6979	735178	0.00940367	0.947675	0.809652	1.10923	0.503375	20.5535	0.284021	-0.0537435	0.0803114	3	FALSE	240	444633	0.00053948
550.4	Umbilical hernia	digestive	1.00561	0.988887	1.02261	0.513279	0	0.940065	0.00559323	0.00855574	13	FALSE	22382	759720	0.0286178	1.00534	0.984189	1.02694	0.623687	0	0.872018	0.00532154	0.0108463	11	FALSE	11014	469029	0.0229438
550.5	Ventral hernia	digestive	0.956766	0.938642	0.975241	5.91827e-06	0	0.639272	-0.0441961	0.00975786	12	TRUE	18149	763136	0.0232297	0.963369	0.939148	0.988214	0.00407155	0	0.523403	-0.0373189	0.0129915	10	FALSE	7431	472504	0.0154833
550.6	Incisional hernia	digestive	0.960374	0.934106	0.98738	0.00426897	0	0.808622	-0.0404328	0.0141494	12	FALSE	11841	768309	0.0151779	0.972728	0.943153	1.00323	0.0792144	0	0.951047	-0.027651	0.0157532	10	FALSE	4882	477748	0.0101154
555	Inflammatory bowel disease and other gastroenteritis and colitis	digestive	1.00588	0.989103	1.02294	0.494529	19.8085	0.243401	0.00586215	0.00858138	13	FALSE	20970	710478	0.0286692	0.998276	0.976797	1.02023	0.876458	7.43647	0.37304	-0.0017253	0.0110979	11	FALSE	9797	446051	0.0214918
555.1	Regional enteritis	digestive	1.00331	0.98049	1.02666	0.778325	0	0.773198	0.00330443	0.0117386	12	FALSE	13649	715503	0.018719	1.00314	0.975995	1.03103	0.822947	0	0.820574	0.00313135	0.0139945	10	FALSE	5937	451114	0.0129898
555.2	Ulcerative colitis	digestive	1.0076	0.986408	1.02925	0.485007	8.30718	0.362736	0.00757419	0.010847	13	FALSE	15098	713717	0.0207158	0.989622	0.961407	1.01867	0.479655	0	0.763048	-0.0104319	0.0147581	11	FALSE	5552	449305	0.012206
555.21	Ulcerative colitis (chronic)	digestive	1.00314	0.966503	1.04117	0.868708	0	0.665552	0.00313817	0.0189847	11	FALSE	8690	717769	0.0119621	0.99369	0.950077	1.0393	0.782205	0	0.629127	-0.00633044	0.0228993	10	FALSE	2283	453391	0.00501016
556	Ulceration of the lower GI tract	digestive	0.963186	0.929577	0.99801	0.0384616	0	0.642807	-0.0375087	0.018121	10	FALSE	8894	716238	0.0122654	0.985787	0.933417	1.0411	0.607284	0	0.582114	-0.0143146	0.027852	8	FALSE	1574	451841	0.00347143
556.1	Ulceration of intestine	digestive	0.952267	0.913089	0.993125	0.0225012	0	0.772803	-0.0489103	0.021435	8	FALSE	7980	716940	0.0110081	0.988055	0.92873	1.05117	0.703657	0	0.977461	-0.0120173	0.0315921	6	FALSE	1260	452552	0.00277648
556.11	Angiodysplasia of intestine (without mention of hemorrhage)	digestive	0.889741	0.803859	0.9848	0.0240884	0	0.511437	-0.116825	0.0517904	4	FALSE	6024	690783	0.00864515	0.889741	0.803859	0.9848	0.0240884	0	0.511437	-0.116825	0.0517904	4	FALSE	506	428040	0.00118074
557	Intestinal malabsorption (non-celiac)	digestive	1.03152	0.987245	1.07778	0.165607	35.9487	0.120514	0.0310326	0.0223827	10	FALSE	7758	719065	0.0106739	1.06683	1.01496	1.12134	0.0109594	0	0.616813	0.0646891	0.0254282	9	FALSE	1779	454691	0.0038973
557.1	Celiac disease	digestive	1.10344	1.06892	1.13908	1.28105e-09	14.5695	0.312499	0.0984347	0.0162172	9	TRUE	9617	717864	0.0132196	1.0963	1.03927	1.15646	0.000742924	24.541	0.233405	0.0919443	0.0272571	8	FALSE	1589	455110	0.00347932
558	Noninfectious gastroenteritis	digestive	0.973955	0.962651	0.985393	9.40836e-06	46.5079	0.0284576	-0.0263898	0.0059566	14	TRUE	38514	691327	0.0527704	0.970535	0.95317	0.988218	0.00116794	53.5672	0.0176482	-0.0299074	0.00921194	11	FALSE	15133	426697	0.0342507
559	Ileostomy status	digestive	1.0147	0.983951	1.0464	0.352708	0	0.583244	0.0145897	0.0156989	9	FALSE	9942	718880	0.0136412	1.01517	0.968105	1.06452	0.534185	0	0.474641	0.0150559	0.02422	8	FALSE	2000	454498	0.00438118
560	Intestinal obstruction without mention of hernia	digestive	1.01836	1.00224	1.03474	0.0254293	0	0.972839	0.0181961	0.00814211	14	FALSE	22968	704452	0.0315746	1.01053	0.989016	1.0325	0.340162	0	0.974851	0.0104707	0.0109774	11	FALSE	10312	439959	0.0229018
560.1	Paralytic ileus	digestive	1.01189	0.979857	1.04498	0.471349	0	0.553606	0.0118233	0.0164148	9	FALSE	9742	713594	0.0134682	1.01446	0.975603	1.05487	0.471164	4.11041	0.395004	0.0143605	0.0199289	7	FALSE	2994	449204	0.00662099
560.2	Impaction of intestine	digestive	1.01896	0.966484	1.07429	0.486222	0	0.794896	0.0187855	0.0269779	10	FALSE	7114	718096	0.00980957	1.03466	0.965126	1.10921	0.337067	0	0.758076	0.0340761	0.0354968	9	FALSE	1003	453726	0.00220571
560.3	Peritoneal or intestinal adhesions	digestive	1.00079	0.959188	1.0442	0.970905	18.2555	0.29055	0.000790116	0.0216628	7	FALSE	7878	702550	0.0110891	1.05091	0.973452	1.13453	0.203674	0	0.553729	0.0496547	0.0390627	5	FALSE	833	438148	0.00189758
560.4	Other intestinal obstruction	digestive	1.02644	1.00627	1.04702	0.00995859	0	0.848179	0.0261003	0.0101271	12	FALSE	16642	712076	0.0228374	1.01503	0.988075	1.04273	0.277264	0	0.847722	0.0149219	0.0137341	10	FALSE	6492	447629	0.0142957
561	Symptoms involving digestive system	digestive	0.990425	0.98181	0.999116	0.0308909	0	0.684074	-0.00962142	0.00445751	14	FALSE	71794	654334	0.0988724	0.982983	0.971977	0.994113	0.00281072	0	0.968758	-0.0171636	0.00574472	11	FALSE	43991	389597	0.101458
562	Diverticulosis and diverticulitis	digestive	0.970308	0.959255	0.981489	2.5167e-07	14.9912	0.297275	-0.0301417	0.00584543	12	TRUE	50181	646882	0.0719892	0.968701	0.957448	0.980087	9.61895e-08	8.60116	0.362129	-0.031799	0.00596181	11	TRUE	43500	382503	0.102112
562.1	Diverticulosis	digestive	0.976035	0.964019	0.988201	0.000124053	0	0.827278	-0.0242571	0.0063203	12	FALSE	43592	651412	0.0627219	0.975596	0.963438	0.987907	0.000112626	0	0.777262	-0.0247069	0.00639803	11	FALSE	37453	387038	0.0882304
562.2	Diverticulitis	digestive	0.940968	0.920049	0.962363	1.1308e-07	35.7874	0.104072	-0.0608461	0.011471	12	TRUE	15156	707405	0.0209754	0.93441	0.912879	0.95645	1.17416e-08	17.9526	0.272666	-0.0678395	0.0118945	11	TRUE	9096	443036	0.020118
564	Functional digestive disorders	digestive	0.995899	0.987335	1.00454	0.351072	0	0.746543	-0.00410907	0.00440645	14	FALSE	69212	681638	0.0921782	0.996139	0.981984	1.0105	0.5963	0	0.526906	-0.00386819	0.0073022	11	FALSE	25167	416646	0.056963
564.1	Irritable Bowel Syndrome	digestive	0.992059	0.978441	1.00587	0.258271	0	0.591425	-0.00797242	0.0070522	13	FALSE	29592	703146	0.0403855	0.9952	0.976879	1.01386	0.611785	0	0.455527	-0.00481152	0.00948032	11	FALSE	14567	438638	0.0321422
564.9	Personal history of diseases of digestive system	digestive	0.99481	0.982979	1.00678	0.393903	0	0.586709	-0.00520392	0.00610386	12	FALSE	36286	714781	0.0483126	1.00179	0.962317	1.04288	0.930527	0	0.473057	0.00178811	0.0205101	9	FALSE	2892	449957	0.00638623
565	Anal and rectal conditions	digestive	0.997058	0.986031	1.00821	0.603653	0	0.751906	-0.0029459	0.00567442	14	FALSE	42162	760553	0.0525242	0.997992	0.979974	1.01634	0.828788	0	0.574881	-0.00201019	0.00929542	11	FALSE	14755	453904	0.0314834
565.1	Anal and rectal polyp	digestive	1.01004	0.992853	1.02752	0.253954	25.1596	0.211871	0.00998894	0.0087561	10	FALSE	20397	777567	0.0255613	1.00516	0.961027	1.05132	0.822174	47.1774	0.077901	0.00514885	0.0229092	7	FALSE	2489	471141	0.00525516
567	Peritonitis and retroperitoneal infections	digestive	0.987105	0.960642	1.0143	0.349217	0	0.595141	-0.0129788	0.0138647	12	FALSE	11999	783136	0.0150905	0.99046	0.957302	1.02477	0.581102	0	0.732867	-0.00958607	0.0173731	10	FALSE	3972	476831	0.00826118
568	Other disorders of peritoneum	digestive	1.00489	0.983692	1.02655	0.65376	0	0.763928	0.00487966	0.0108789	10	FALSE	15208	782559	0.0190632	1.00903	0.967674	1.05215	0.67376	0	0.800423	0.00898917	0.0213523	7	FALSE	2610	476175	0.0054513
568.1	Peritoneal adhesions (postoperative) (postinfection)	digestive	0.992757	0.970262	1.01577	0.534183	0	0.634481	-0.00726926	0.0116938	10	FALSE	13921	778642	0.0175645	0.973392	0.924022	1.0254	0.309865	0	0.585811	-0.0269686	0.0265568	7	FALSE	1706	472265	0.00359938
569	Other disorders of intestine	digestive	0.999039	0.983596	1.01473	0.903768	0	0.600519	-0.000961017	0.00794871	14	FALSE	24045	769273	0.0303094	1.01415	0.993313	1.03543	0.184632	0	0.859498	0.014054	0.0105938	11	FALSE	10711	462859	0.0226176
569.1	Toxic gastroenteritis and colitis	digestive	0.997036	0.925132	1.07453	0.938042	42.113	0.158911	-0.00296853	0.0381896	4	FALSE	6854	783258	0.00867472	1.1738	0.955682	1.4417	0.126564	16.3536	0.30255	0.160247	0.104888	3	FALSE	153	476976	0.000320668
569.2	Gastrointestinal complications	digestive	1.02253	0.993345	1.05257	0.131555	0	0.765279	0.0222775	0.0147729	11	FALSE	11226	783511	0.0141254	1.02422	0.992121	1.05735	0.140748	0	0.687915	0.0239292	0.0162451	10	FALSE	4312	477221	0.00895473
571	Chronic liver disease and cirrhosis	digestive	0.964654	0.953881	0.97555	3.38737e-10	49.5049	0.018391	-0.0359853	0.00573021	14	TRUE	44223	758296	0.0551052	0.967029	0.954504	0.979718	4.64448e-07	57.1939	0.00948913	-0.033527	0.0066516	11	TRUE	29669	436525	0.0636409
571.5	Other chronic nonalcoholic liver disease	digestive	0.965992	0.954694	0.977424	8.2051e-09	53.9684	0.00837328	-0.0345997	0.00600253	14	TRUE	41014	759908	0.0512085	0.968047	0.955192	0.981075	1.92408e-06	57.9273	0.00823954	-0.0324748	0.00682067	11	TRUE	28169	438161	0.0604057
571.51	Cirrhosis of liver without mention of alcohol	digestive	0.979221	0.960239	0.998579	0.0355221	40.1923	0.0729135	-0.0209977	0.00998771	12	FALSE	18859	783225	0.0235125	0.976653	0.957504	0.996185	0.0193739	35.1344	0.117599	-0.0236235	0.010103	11	FALSE	12305	461611	0.0259645
571.6	Primary biliary cirrhosis	digestive	1.00166	0.937699	1.06998	0.960721	11.7656	0.338502	0.00165802	0.0336661	8	FALSE	7301	794461	0.00910619	0.998758	0.916028	1.08896	0.977521	24.2717	0.243795	-0.00124304	0.0441157	7	FALSE	616	474700	0.00129598
571.8	Liver abscess and sequelae of chronic liver disease	digestive	0.981426	0.956935	1.00654	0.145915	6.97626	0.376945	-0.0187489	0.0128937	12	FALSE	13147	789729	0.0163749	0.993544	0.963862	1.02414	0.675559	0	0.458523	-0.00647677	0.015475	10	FALSE	4938	468092	0.0104391
571.81	Portal hypertension	digestive	0.991654	0.959439	1.02495	0.61892	12.7516	0.322708	-0.00838101	0.0168502	11	FALSE	10286	792607	0.0128112	1.00753	0.968783	1.04782	0.707747	3.16834	0.410547	0.0075007	0.0200081	10	FALSE	2918	470990	0.00615731
572	Ascites (non malignant)	digestive	0.998755	0.977017	1.02098	0.911644	0	0.739101	-0.00124583	0.0112273	12	FALSE	15204	787352	0.0189445	1.00669	0.979222	1.03494	0.636479	0	0.782779	0.00667204	0.0141169	10	FALSE	5872	465679	0.0124525
573	Other disorders of liver	digestive	0.985189	0.968625	1.00204	0.0845599	0	0.730973	-0.0149219	0.00865125	14	FALSE	22215	781138	0.0276528	0.981564	0.962437	1.00107	0.0638247	0	0.581422	-0.0186081	0.01004	11	FALSE	12330	459450	0.0261351
573.1	Chronic passive congestion of liver	digestive	1.11544	0.955691	1.30189	0.165965	84.5781	0.000220349	0.109248	0.078863	4	FALSE	6544	742968	0.00873101	1.01782	0.832077	1.24503	0.863561	88.5875	0.000156518	0.0176666	0.102806	3	FALSE	163	423205	0.000385008
573.2	Liver replaced by transplant	digestive	1.01838	0.96686	1.07265	0.491658	26.3537	0.193104	0.0182155	0.0264886	11	FALSE	7923	795384	0.00986298	1.01983	0.965682	1.07701	0.480586	33.5839	0.13922	0.0196331	0.0278341	10	FALSE	1469	473774	0.00309105
573.3	Hepatomegaly	digestive	1.01692	0.978102	1.05727	0.398201	0	0.517875	0.0167747	0.0198555	11	FALSE	9377	788004	0.0117597	1.02813	0.984517	1.07367	0.20972	0	0.546019	0.0277389	0.0221144	10	FALSE	2549	468226	0.00541448
573.4	Acute and subacute necrosis of liver	digestive	0.9635	0.894716	1.03757	0.325142	0	0.684412	-0.037183	0.0377896	7	FALSE	7134	792817	0.00891805	0.9635	0.894716	1.03757	0.325142	0	0.684412	-0.037183	0.0377896	7	FALSE	820	473057	0.00173041
573.5	Jaundice (not of newborn)	digestive	1.01665	0.982746	1.05172	0.340029	0	0.563816	0.016509	0.017303	11	FALSE	10038	792412	0.0125092	1.02672	0.982468	1.07297	0.240751	0	0.514488	0.0263696	0.0224783	10	FALSE	2324	470791	0.00491212
573.6	Nonspecific elevation of levels of transaminase or lactic acid dehydrogenase [LDH]	digestive	0.971203	0.945994	0.997084	0.0294386	0	0.904557	-0.0292193	0.0134183	9	FALSE	13141	763078	0.0169295	0.969197	0.943694	0.995391	0.0214749	0	0.920478	-0.0312869	0.0136058	8	FALSE	6666	441466	0.0148751
573.7	Abnormal results of function study of liver	digestive	0.981851	0.969681	0.994174	0.00400028	17.9659	0.257486	-0.0183155	0.00636365	14	FALSE	37734	757186	0.0474689	0.978315	0.964174	0.992664	0.0031668	27.5282	0.182384	-0.0219234	0.00742898	11	FALSE	24542	435446	0.0533536
573.9	Abnormal serum enzyme levels	digestive	0.994556	0.970502	1.01921	0.662074	0	0.75022	-0.00545937	0.0124914	13	FALSE	14205	779803	0.0178902	0.996268	0.971356	1.02182	0.772258	0	0.617017	-0.00373932	0.0129199	11	FALSE	7460	460023	0.0159578
574	Cholelithiasis and cholecystitis	digestive	0.99966	0.989261	1.01017	0.94912	21.0746	0.224616	-0.000340447	0.00533519	14	FALSE	47852	780950	0.0577363	0.998849	0.98326	1.01468	0.885849	17.4261	0.277739	-0.00115211	0.00802533	11	FALSE	20025	465405	0.0412521
574.1	Cholelithiasis	digestive	0.999659	0.988409	1.01104	0.952833	34.5391	0.0987775	-0.000341538	0.00577414	14	FALSE	41356	784224	0.0500933	1.00047	0.98309	1.01815	0.958228	35.6063	0.113918	0.000468278	0.00894053	11	FALSE	15996	468715	0.0330011
574.11	Cholelithiasis with acute cholecystitis	digestive	0.979357	0.948028	1.01172	0.208584	53.0182	0.02982	-0.020859	0.0165881	9	FALSE	10425	787273	0.0130689	0.956354	0.900658	1.01549	0.144919	60.8634	0.0178332	-0.044627	0.0306143	7	FALSE	1365	471917	0.00288412
574.12	Cholelithiasis with other cholecystitis	digestive	0.990708	0.970862	1.01096	0.365906	0	0.687549	-0.00933512	0.0103245	11	FALSE	16612	797644	0.0204014	0.991602	0.949249	1.03585	0.704947	0	0.509965	-0.00843311	0.0222715	8	FALSE	2527	482265	0.00521254
574.2	Calculus of bile duct	digestive	0.992291	0.957197	1.02867	0.673581	39.3121	0.0787136	-0.00773866	0.0183712	12	FALSE	9915	799676	0.0122469	0.991649	0.950861	1.03419	0.695561	44.8187	0.0529391	-0.00838592	0.0214299	11	FALSE	2693	484347	0.00552932
574.3	Cholecystitis without cholelithiasis	digestive	0.98321	0.9615	1.00541	0.137189	44.9702	0.0347744	-0.0169327	0.0113922	14	FALSE	15291	796287	0.0188411	0.972839	0.943448	1.00315	0.0785328	53.6639	0.0173848	-0.0275362	0.0156521	11	FALSE	5141	480916	0.0105769
575	Other biliary tract disease	digestive	0.995503	0.979293	1.01198	0.59053	0	0.637013	-0.004507	0.00837626	14	FALSE	22751	786866	0.0281009	0.990418	0.968459	1.01288	0.399993	0	0.713369	-0.00962803	0.0114397	11	FALSE	9450	471471	0.0196498
575.1	Cholangitis	digestive	1.04629	1.00407	1.0903	0.0313111	0	0.967241	0.0452546	0.0210184	8	FALSE	8913	788665	0.0111751	1.04547	0.982967	1.11194	0.157445	0	0.932314	0.0444619	0.0314504	7	FALSE	1201	473331	0.00253091
575.2	Obstruction of bile duct	digestive	1.00609	0.96912	1.04446	0.750751	0	0.89517	0.00606688	0.0190993	12	FALSE	9397	801761	0.0115847	0.993363	0.940573	1.04912	0.811091	0	0.815701	-0.00665938	0.0278613	10	FALSE	1488	486421	0.00304975
575.6	Cholesterolosis of gallbladder	digestive	0.993956	0.936356	1.0551	0.842228	0	0.509299	-0.00606249	0.030458	8	FALSE	7641	802774	0.0094285	0.952176	0.867406	1.04523	0.302966	0	0.558891	-0.0490053	0.0475736	7	FALSE	581	487452	0.00119049
575.7	Other disorders of gallbladder	digestive	0.986924	0.957874	1.01686	0.387884	0	0.552483	-0.0131622	0.0152435	11	FALSE	11254	797490	0.0139154	0.966464	0.925902	1.0088	0.118931	0	0.744933	-0.0341108	0.021876	9	FALSE	2569	482150	0.00529998
575.8	Other disorders of biliary tract	digestive	0.995631	0.965757	1.02643	0.778197	0	0.532356	-0.00437819	0.0155437	12	FALSE	10986	798878	0.0135652	0.998668	0.957876	1.0412	0.950068	0	0.506833	-0.00133248	0.0212782	10	FALSE	2581	483534	0.00530944
575.9	Nonspecific abnormal findings on radiological and other examination of biliary tract	digestive	0.990759	0.948419	1.03499	0.676954	2.10334	0.41962	-0.00928394	0.0222838	10	FALSE	8879	798120	0.0110025	1.00238	0.950974	1.05656	0.929515	6.85543	0.378162	0.00237586	0.0268596	9	FALSE	1812	482788	0.00373917
577	Diseases of pancreas	digestive	0.97507	0.958924	0.991487	0.00304164	48.0846	0.0267691	-0.0252461	0.00851904	13	FALSE	22939	816926	0.0273127	0.960966	0.94162	0.980709	0.000124377	41.0834	0.0749603	-0.0398164	0.0103761	11	FALSE	11679	481921	0.0236609
577.1	Acute pancreatitis	digestive	0.966917	0.946098	0.988196	0.00245228	44.5274	0.0623445	-0.0336421	0.0111061	10	FALSE	16150	822654	0.0192536	0.947982	0.922687	0.973971	0.000108277	31.5196	0.176343	-0.0534197	0.0137991	8	FALSE	6614	487691	0.0133804
577.2	Chronic pancreatitis	digestive	0.928308	0.895212	0.962629	5.9134e-05	9.481	0.353837	-0.0743915	0.0185227	11	FALSE	10068	827276	0.0120237	0.925863	0.887655	0.965715	0.000340394	18.1002	0.276461	-0.0770295	0.0215019	10	FALSE	2684	492333	0.00542204
577.3	Cyst and pseudocyst of pancreas	digestive	0.979305	0.943798	1.01615	0.267081	52.2463	0.0215101	-0.020912	0.0188429	11	FALSE	9888	828190	0.0117984	0.98	0.938855	1.02295	0.355918	57.0134	0.0129343	-0.0202025	0.0218838	10	FALSE	2533	493256	0.00510903
578	Gastrointestinal hemorrhage	digestive	0.985243	0.977058	0.993498	0.000478419	14.1391	0.298647	-0.0148666	0.00425664	14	FALSE	76118	723441	0.0952	0.982172	0.971064	0.993406	0.0019354	5.20714	0.39369	-0.0179889	0.00580292	11	FALSE	41654	416960	0.0908258
578.1	Hematemesis	digestive	0.948385	0.921269	0.976299	0.000342815	0	0.548241	-0.0529948	0.0148006	11	FALSE	11010	778384	0.0139474	0.968658	0.925308	1.01404	0.172826	0	0.745852	-0.0318441	0.0233602	9	FALSE	2234	472474	0.00470605
578.2	Blood in stool	digestive	0.968794	0.954238	0.983571	4.04901e-05	28.8978	0.147047	-0.0317034	0.00772376	14	FALSE	26994	748178	0.0348232	0.97614	0.959535	0.993033	0.00580377	0	0.778951	-0.0241492	0.00875393	11	FALSE	17185	442239	0.0374055
578.8	Hemorrhage of rectum and anus	digestive	0.989431	0.977025	1.00199	0.0988183	37.0017	0.0804583	-0.0106257	0.00643743	14	FALSE	34049	756730	0.0430575	0.982653	0.964097	1.00157	0.0720177	39.4975	0.0854766	-0.017499	0.00972706	11	FALSE	13580	450543	0.0292595
578.9	Hemorrhage of gastrointestinal tract	digestive	0.993122	0.979205	1.00724	0.337761	21.4616	0.220581	-0.00690222	0.00720032	14	FALSE	28512	762991	0.0360226	0.988012	0.967964	1.00848	0.248902	37.3803	0.100511	-0.0120601	0.0104595	11	FALSE	11815	456891	0.0252077
579	Other symptoms involving abdomen and pelvis	digestive	1.0284	1.00949	1.04767	0.00309799	40.0794	0.066586	0.0280081	0.00946909	13	FALSE	19076	761842	0.0244277	1.02822	1.00672	1.05017	0.0098308	50.0606	0.0290239	0.0278273	0.0107786	11	FALSE	10497	455922	0.0225055
579.2	Splenomegaly	digestive	1.09511	1.05831	1.13319	1.89772e-07	0	0.587648	0.0908545	0.0174415	10	TRUE	9749	776857	0.0123938	1.09419	1.05203	1.13804	7.11922e-06	0	0.486953	0.0900181	0.0200482	9	TRUE	2977	470983	0.00628112
579.8	Nonspecific abnormal findings in stool contents	digestive	0.960789	0.940554	0.981461	0.000230488	0	0.611049	-0.04	0.0108606	14	FALSE	15898	764669	0.0203672	0.962978	0.935856	0.990887	0.00965303	0	0.613921	-0.0377244	0.0145766	11	FALSE	6040	458720	0.012996
580	Nephritis; nephrosis; renal sclerosis	genitourinary	1.0093	0.987347	1.03173	0.409429	4.18648	0.40454	0.00925406	0.0112184	13	FALSE	15607	766996	0.0199424	0.997322	0.971801	1.02351	0.839315	0	0.750976	-0.00268179	0.0132258	11	FALSE	7393	459967	0.0158186
580.1	Glomerulonephritis	genitourinary	1.01798	0.979898	1.05753	0.359694	0	0.741841	0.0178159	0.0194508	13	FALSE	9137	774346	0.011662	1.01982	0.970776	1.07134	0.435102	0	0.672602	0.0196266	0.0251464	11	FALSE	2135	467340	0.00454763
580.11	Proliferative glomerulonephritis	genitourinary	1.07832	0.984613	1.18095	0.104021	0	0.75684	0.0754075	0.0463857	8	FALSE	6619	774409	0.00847473	1.06832	0.96442	1.1834	0.205533	0	0.670557	0.0660827	0.0522003	7	FALSE	615	469261	0.00130886
580.12	Non-proliferative glomerulonephritis	genitourinary	0.996784	0.932163	1.06588	0.924953	0	0.474965	-0.0032213	0.0341978	10	FALSE	6995	775853	0.00893532	1.00346	0.929835	1.0829	0.929295	5.54981	0.388948	0.00344963	0.038877	9	FALSE	888	468877	0.00189031
580.13	Acute glomerulonephritis, NOS	genitourinary	1.04955	0.894182	1.23191	0.554103	0	0.522424	0.0483581	0.0817381	3	FALSE	6180	735105	0.00833687	1.04955	0.894182	1.23191	0.554103	0	0.522424	0.0483581	0.0817381	3	FALSE	265	429964	0.000615951
580.14	Chronic glomerulonephritis, NOS	genitourinary	1.02569	0.972454	1.08183	0.350967	0	0.605537	0.0253617	0.0271913	11	FALSE	7474	743526	0.00995206	1.04225	0.959455	1.13219	0.327144	0	0.52951	0.0413815	0.0422311	9	FALSE	756	436535	0.00172883
580.2	Nephrotic syndrome without mention of glomerulonephritis	genitourinary	1.04565	1.00256	1.09058	0.037595	0	0.654861	0.0446363	0.0214675	12	FALSE	8446	774963	0.0107811	1.0183	0.960986	1.07903	0.53951	0	0.679609	0.0181346	0.0295566	10	FALSE	1491	467975	0.00317595
580.3	Nephritis and nephropathy without mention of glomerulonephritis	genitourinary	0.993111	0.963225	1.02392	0.657438	0	0.850434	-0.00691323	0.0155895	12	FALSE	11042	770489	0.0141287	0.989871	0.958338	1.02244	0.537653	0	0.817608	-0.0101808	0.0165174	11	FALSE	4673	463511	0.00998112
580.31	Nephritis and nephropathy in diseases classified elsewhere	genitourinary	0.988497	0.948435	1.03025	0.583626	0	0.879116	-0.0115696	0.0211087	9	FALSE	8667	771208	0.0111133	0.988497	0.948435	1.03025	0.583626	0	0.879116	-0.0115696	0.0211087	9	FALSE	2768	466068	0.00590398
580.32	Nephritis and nephropathy with pathological lesion	genitourinary	0.995198	0.951822	1.04055	0.832323	5.71836	0.389174	-0.00481395	0.022737	12	FALSE	8339	774013	0.0106589	0.991993	0.943301	1.0432	0.754218	13.7494	0.313138	-0.00803969	0.0256792	11	FALSE	2003	467035	0.00427044
580.4	Renal sclerosis, NOS	genitourinary	1.01847	0.931924	1.11305	0.686294	59.9079	0.0288708	0.0182997	0.0453086	6	FALSE	6514	474165	0.0135517	1.01847	0.931924	1.11305	0.686294	59.9079	0.0288708	0.0182997	0.0453086	6	FALSE	617	468268	0.00131589
585	Renal failure	genitourinary	0.992191	0.984799	0.999638	0.039891	5.62406	0.3899	-0.00783996	0.00381529	14	FALSE	107361	698040	0.133301	0.988865	0.97987	0.997943	0.0163278	17.6754	0.275336	-0.011197	0.00466249	11	FALSE	75258	390421	0.161609
585.1	Acute renal failure	genitourinary	0.987959	0.978255	0.997759	0.0161559	28.7128	0.148759	-0.0121138	0.00503616	14	FALSE	56936	731358	0.0722269	0.990719	0.978543	1.00305	0.139441	39.6541	0.0844087	-0.00932446	0.00630936	11	FALSE	35203	424003	0.0766606
585.2	Renal failure NOS	genitourinary	1.00982	0.985536	1.0347	0.431412	15.5016	0.28803	0.00977091	0.0124189	13	FALSE	13680	767129	0.0175203	1.00004	0.971445	1.02948	0.997674	17.8382	0.273768	4.31548e-05	0.0148034	11	FALSE	5795	460111	0.0124381
585.3	Chronic renal failure [CKD]	genitourinary	0.993334	0.984365	1.00238	0.148359	21.4679	0.220516	-0.00668847	0.00462757	14	FALSE	72512	723507	0.0910933	0.986376	0.975978	0.996884	0.0111745	0	0.465395	-0.013718	0.00540678	11	FALSE	52829	416185	0.112638
585.31	Renal dialysis	genitourinary	0.978365	0.951646	1.00583	0.121551	5.59975	0.390329	-0.021873	0.0141271	13	FALSE	11913	772177	0.0151934	0.974105	0.945311	1.00378	0.086571	16.5789	0.285903	-0.0262362	0.0153091	11	FALSE	5232	465162	0.0111226
585.32	End stage renal disease	genitourinary	0.980512	0.958265	1.00327	0.0928127	0	0.857855	-0.0196808	0.0117096	13	FALSE	14933	769032	0.019048	0.982399	0.958661	1.00672	0.154751	0	0.754675	-0.0177579	0.0124796	11	FALSE	8116	462012	0.0172634
585.33	Chronic Kidney Disease, Stage III	genitourinary	0.992896	0.981862	1.00405	0.211126	32.9028	0.119243	-0.00712955	0.00570148	13	FALSE	48089	742708	0.0608108	0.985398	0.972692	0.998269	0.0263082	21.3032	0.240519	-0.0147101	0.00662128	11	FALSE	33614	435540	0.0716481
585.34	Chronic Kidney Disease, Stage IV	genitourinary	0.984225	0.963434	1.00546	0.144381	0	0.876847	-0.0159006	0.0108933	13	FALSE	16524	767414	0.0210782	0.984935	0.962601	1.00779	0.194611	0	0.781874	-0.0151792	0.0117028	11	FALSE	9454	460409	0.0201208
585.4	Chronic kidney disease, Stage I or II	genitourinary	0.98173	0.961016	1.00289	0.0901286	17.6017	0.266184	-0.0184392	0.0108804	13	FALSE	16404	762487	0.0210607	0.985776	0.963303	1.00877	0.223415	23.2906	0.221654	-0.0143256	0.0117665	11	FALSE	9241	455498	0.0198843
586	Other disorders of the kidney and ureters	genitourinary	1.01377	1.0019	1.02577	0.0228033	0	0.956918	0.0136745	0.00600625	14	FALSE	42245	734352	0.0543976	1.01025	0.996742	1.02393	0.137605	0	0.940262	0.010195	0.00686637	11	FALSE	29492	427230	0.0645732
586.1	Anatomical abnormatilies of kidney and ureters	genitourinary	1.08302	1.00962	1.16175	0.0259168	0	0.807621	0.0797531	0.0358046	5	FALSE	6795	776000	0.00868043	1.11739	1.01014	1.23602	0.0310942	0	0.827005	0.110993	0.0514841	4	FALSE	471	469019	0.00100322
586.11	Small kidney	genitourinary	1.05264	0.953351	1.16228	0.310142	0	0.42915	0.0513049	0.0505505	2	FALSE	6346	699434	0.00899147	NA	NA	NA	NA	NA	NA	NA	NA	NA	NA	NA	NA	#VALUE!
586.12	Vesicoureteral reflux	genitourinary	1.13119	1.01894	1.25582	0.0207874	0	0.711497	0.123274	0.0533232	4	FALSE	6320	774516	0.00809389	1.14472	1.02342	1.28039	0.0180232	0	0.594489	0.135161	0.0571471	3	FALSE	376	469375	0.000800424
586.2	Cyst of kidney, acquired	genitourinary	1.03155	1.01164	1.05186	0.00178853	0	0.937293	0.0310669	0.00994691	13	FALSE	18157	759818	0.0233388	1.03156	1.00761	1.05609	0.00952043	0	0.852188	0.031077	0.011986	11	FALSE	8975	452768	0.0194372
586.3	Vascular disorders of kidney/hypertrophy	genitourinary	1.04032	0.945798	1.14429	0.416008	64.3783	0.0241062	0.039531	0.0486017	5	FALSE	6397	738715	0.00858529	1.11713	0.987604	1.26365	0.0781388	62.6907	0.0451742	0.110767	0.0628791	4	FALSE	324	431749	0.000749873
586.4	Stricture/obstruction of ureter	genitourinary	1.00474	0.977328	1.03292	0.737526	18.1978	0.265112	0.00472996	0.0141137	12	FALSE	12039	771596	0.015363	0.993743	0.961231	1.02735	0.711484	18.071	0.27673	-0.00627714	0.0169715	10	FALSE	4554	464606	0.00970671
587	Kidney replaced by transpant	genitourinary	1.00565	0.970247	1.04235	0.757967	43.8547	0.0451768	0.00563479	0.0182857	13	FALSE	9561	774115	0.0122002	0.989174	0.951234	1.02863	0.585431	41.4454	0.0726543	-0.0108847	0.0199547	11	FALSE	3166	467124	0.00673202
588	Disorders resulting from impaired renal function	genitourinary	0.990556	0.964715	1.01709	0.481733	0	0.495273	-0.00948844	0.0134872	12	FALSE	12905	766249	0.0165628	0.989117	0.963172	1.01576	0.419739	0	0.499559	-0.0109426	0.0135617	11	FALSE	6946	461108	0.0148402
588.1	Renal osteodystrophy	genitourinary	0.991794	0.947382	1.03829	0.724469	0	0.957474	-0.00823943	0.0233748	8	FALSE	8142	771681	0.0104408	0.991794	0.947382	1.03829	0.724469	0	0.957474	-0.00823943	0.0233748	8	FALSE	2237	466540	0.00477199
588.2	Secondary hyperparathyroidism (of renal origin)	genitourinary	0.992883	0.961642	1.02514	0.661476	22.4087	0.229999	-0.00714252	0.0163118	11	FALSE	10746	470094	0.0223484	0.992883	0.961642	1.02514	0.661476	22.4087	0.229999	-0.00714252	0.0163118	11	FALSE	4849	464197	0.010338
589	Abnormal results of function study of kidney	genitourinary	1.01971	0.970567	1.07133	0.438677	50.7428	0.0475511	0.0195151	0.0251993	8	FALSE	7863	770926	0.0100964	0.991928	0.93937	1.04743	0.770435	30.4139	0.195953	-0.00810523	0.0277761	7	FALSE	1672	463951	0.00359089
590	Pyelonephritis	genitourinary	1.02048	0.993848	1.04783	0.13292	0	0.708957	0.0202772	0.013494	12	FALSE	12117	760600	0.015681	1.02228	0.987384	1.05841	0.213664	0	0.681726	0.0220376	0.0177215	10	FALSE	3823	460282	0.00823736
591	Urinary tract infection	genitourinary	1.02422	1.01529	1.03321	8.29992e-08	41.7351	0.0507138	0.0239265	0.00446349	14	TRUE	73634	703254	0.0947807	1.02928	1.01793	1.04077	3.40978e-07	45.4655	0.0495381	0.028863	0.00566024	11	TRUE	46705	402622	0.103944
592	Cystitis and urethritis	genitourinary	1.04451	1.02444	1.06499	1.09369e-05	22.6789	0.214238	0.0435512	0.00990301	13	TRUE	17848	752697	0.0231628	1.04474	1.01901	1.07113	0.000581743	28.5215	0.173438	0.0437712	0.0127242	11	FALSE	7767	452371	0.0168797
592.1	Cystitis	genitourinary	1.04572	1.02448	1.0674	1.95691e-05	0	0.451899	0.044705	0.0104702	12	TRUE	16504	756060	0.0213626	1.04506	1.01714	1.07375	0.00142169	0	0.506325	0.0440775	0.0138165	10	FALSE	6567	455736	0.014205
592.11	Acute cystitis	genitourinary	1.03826	1.00046	1.07748	0.0472328	0	0.702651	0.0375437	0.0189213	10	FALSE	9296	760102	0.0120822	1.04708	1.0075	1.0882	0.019268	0	0.87093	0.0460009	0.019656	9	FALSE	3176	461605	0.00683333
592.12	Chronic cystitis	genitourinary	1.05038	1.00225	1.10081	0.0399834	35.7506	0.143263	0.049148	0.0239289	8	FALSE	7834	757955	0.01023	1.00994	0.930448	1.09623	0.813036	43.5627	0.114806	0.00989289	0.0418284	6	FALSE	715	457675	0.00155981
592.13	Chronic interstitial cystitis	genitourinary	0.992339	0.932243	1.05631	0.809347	0	0.914198	-0.00769019	0.0318741	7	FALSE	7045	765752	0.00911624	0.97867	0.906718	1.05633	0.580004	0	0.891941	-0.0215605	0.0389616	6	FALSE	798	465490	0.00171139
592.2	Urethritis and urethral syndrome	genitourinary	1.01265	0.947681	1.08208	0.710133	0	0.823729	0.0125751	0.0338333	9	FALSE	7009	763354	0.00909831	1.0301	0.956758	1.10907	0.431299	0	0.856319	0.0296575	0.0376857	8	FALSE	924	463096	0.00199129
593	Hematuria	genitourinary	1.01574	1.00595	1.02562	0.00157314	36.8677	0.0814072	0.0156141	0.00493985	14	FALSE	57990	722653	0.0742849	1.01985	1.00698	1.03289	0.00241801	48.8702	0.0337207	0.0196574	0.00648027	11	FALSE	33204	422012	0.0729412
593.1	Gross hematuria	genitourinary	1.04406	1.02093	1.06771	0.00016149	55.7462	0.0123362	0.0431159	0.0114284	11	FALSE	15915	456963	0.0336556	1.04406	1.02093	1.06771	0.00016149	55.7462	0.0123362	0.0431159	0.0114284	11	FALSE	10004	451052	0.021698
593.2	Microscopic hematuria	genitourinary	1.01315	0.99388	1.03279	0.182452	24.4399	0.234244	0.0130602	0.0097958	8	FALSE	19857	444395	0.042772	1.01315	0.99388	1.03279	0.182452	24.4399	0.234244	0.0130602	0.0097958	8	FALSE	13946	438484	0.0308247
594	Urinary calculus	genitourinary	0.962762	0.952019	0.973626	3.39531e-11	0	0.766011	-0.0379493	0.00572533	14	TRUE	44977	783541	0.0542861	0.959945	0.947417	0.972639	1.06827e-09	0	0.765019	-0.0408791	0.00670275	11	TRUE	29764	453313	0.0616134
594.1	Calculus of kidney	genitourinary	0.957313	0.945109	0.969674	2.6578e-11	0	0.945664	-0.043625	0.00654599	14	TRUE	36020	788803	0.04367	0.954383	0.940793	0.96817	1.76574e-10	0	0.88728	-0.0466899	0.00731765	11	TRUE	24652	458636	0.0510089
594.2	Calculus of lower urinary tract	genitourinary	1.00366	0.96663	1.04211	0.848848	43.7175	0.0763549	0.00365581	0.0191817	9	FALSE	9721	816364	0.0117676	1.02614	0.97503	1.07992	0.322255	44.6186	0.0813909	0.0258007	0.0260657	8	FALSE	1893	486248	0.00387798
594.3	Calculus of ureter	genitourinary	0.965264	0.94523	0.985723	0.000954014	0	0.464073	-0.0353533	0.010701	12	FALSE	16873	809914	0.0204079	0.97364	0.948894	0.99903	0.0419691	1.48823	0.424819	-0.0267141	0.0131349	10	FALSE	7299	479778	0.0149853
594.8	Renal colic	genitourinary	0.984825	0.949483	1.02148	0.41218	0	0.796604	-0.0152913	0.0186465	9	FALSE	9705	815986	0.0117538	0.988057	0.925295	1.05508	0.719723	0	0.646842	-0.0120151	0.0334843	7	FALSE	1124	485849	0.00230814
595	Hydronephrosis	genitourinary	0.982632	0.960367	1.00541	0.134062	0	0.46758	-0.0175206	0.0116938	13	FALSE	15122	809285	0.0183429	0.996462	0.970776	1.02283	0.790249	0	0.833557	-0.00354409	0.0133243	11	FALSE	6854	479161	0.0141024
596	Other disorders of bladder	genitourinary	1.02508	1.01302	1.03728	4.0682e-05	13.7232	0.30314	0.0247727	0.00603687	14	FALSE	39515	781433	0.0481334	1.02139	1.00506	1.03798	0.0100428	31.3312	0.148839	0.0211637	0.00822097	11	FALSE	19538	460152	0.0407305
596.1	Bladder neck obstruction	genitourinary	1.02198	0.993541	1.05123	0.131049	40.747	0.106853	0.0217426	0.0143993	8	FALSE	12062	763625	0.0155501	1.01748	0.978121	1.05842	0.389302	56.2217	0.0436399	0.0173279	0.0201281	6	FALSE	3279	442560	0.00735467
596.5	Functional disorders of bladder	genitourinary	1.03202	1.01279	1.05162	0.00102461	61.7312	0.00173737	0.0315176	0.00959826	13	FALSE	19720	794240	0.0242272	1.02096	1.0002	1.04215	0.0477744	56.6868	0.0104276	0.0207463	0.0104812	11	FALSE	11593	473189	0.0239138
597	Other disorders of urethra and urinary tract	genitourinary	1.00505	0.98403	1.02652	0.640469	39.989	0.0821468	0.00503639	0.0107836	11	FALSE	15960	803292	0.0194812	1.01646	0.983718	1.05029	0.328463	44.6871	0.0704633	0.0163238	0.0167044	9	FALSE	4408	482166	0.00905926
597.1	Urethral stricture (not specified as infectious)	genitourinary	0.987144	0.963785	1.01107	0.289585	0	0.849207	-0.0129397	0.0122184	9	FALSE	13867	806295	0.0169076	1.00005	0.960901	1.0408	0.997879	0	0.88422	5.41743e-05	0.020377	7	FALSE	3081	485182	0.00631012
597.2	Urinary complications NEC	genitourinary	1.03889	0.966073	1.1172	0.303458	45.901	0.0997808	0.0381541	0.0370772	6	FALSE	7208	757872	0.00942124	1.05257	0.970787	1.14124	0.214411	54.1344	0.0684608	0.0512352	0.0412679	5	FALSE	730	438718	0.00166117
597.8	Urethral hypermobility/ISD	genitourinary	1.05482	0.95252	1.16811	0.305189	2.40028	0.358942	0.0533693	0.0520489	3	FALSE	6779	436430	0.0152953	1.05482	0.95252	1.16811	0.305189	2.40028	0.358942	0.0533693	0.0520489	3	FALSE	450	430101	0.00104517
598	Abnormal findings on examination of urine	genitourinary	1.01387	0.981672	1.04713	0.402756	34.2893	0.115804	0.0137791	0.0164682	12	FALSE	11297	823160	0.0135381	1.00713	0.9735	1.04193	0.681628	34.2676	0.12448	0.0071096	0.0173302	11	FALSE	4251	483941	0.00870764
598.4	Other cells and casts in urine	genitourinary	1.03956	0.929914	1.16212	0.495127	62.3494	0.10316	0.0387931	0.0568666	2	FALSE	7118	432239	0.0162009	1.03956	0.929914	1.16212	0.495127	62.3494	0.10316	0.0387931	0.0568666	2	FALSE	440	425561	0.00103286
599	Other symptoms/disorders or the urinary system	genitourinary	1.01087	1.00306	1.01874	0.00626651	7.50538	0.369991	0.0108121	0.00395541	14	FALSE	102187	674784	0.13152	1.00911	1.00024	1.01807	0.0440794	18.107	0.27118	0.0090727	0.0045063	11	FALSE	80051	361666	0.181227
599.1	Urinary obstruction	genitourinary	1.02054	0.983155	1.05935	0.285602	33.1177	0.16366	0.020334	0.0190425	8	FALSE	9884	767807	0.0127094	1.01182	0.973005	1.05219	0.555954	28.6307	0.209777	0.0117533	0.0199593	7	FALSE	3442	455058	0.00750709
599.2	Retention of urine	genitourinary	1.0391	1.02665	1.0517	4.46339e-10	23.4616	0.199994	0.0383572	0.00615005	14	TRUE	38740	744896	0.0494362	1.04804	1.03054	1.06584	4.70808e-08	31.5731	0.146775	0.046924	0.00859099	11	TRUE	18366	431966	0.0407832
599.3	Dysuria	genitourinary	1.01282	0.995594	1.03035	0.14553	0	0.665279	0.0127402	0.00875314	13	FALSE	22651	746776	0.0294388	1.01	0.991708	1.02864	0.285884	0	0.684633	0.00995336	0.00932667	11	FALSE	14861	433988	0.0331091
599.4	Urinary incontinence	genitourinary	1.01807	1.00461	1.03171	0.00836449	45.7863	0.0360386	0.0179091	0.0067915	13	FALSE	34436	742225	0.0443385	1.01492	0.999705	1.03036	0.0546519	49.2514	0.0321699	0.0148066	0.00770524	11	FALSE	23178	429332	0.051221
599.5	Frequency of urination and polyuria	genitourinary	1.01571	1.00355	1.02803	0.0112226	0	0.57327	0.0155914	0.00614877	14	FALSE	41489	726797	0.054002	1.01625	1.00286	1.02982	0.0172269	9.37452	0.354842	0.0161198	0.00676783	11	FALSE	30486	413931	0.0685977
599.6	Oliguria and anuria	genitourinary	1.00756	0.933003	1.08808	0.847716	14.8657	0.318766	0.00753244	0.0392247	6	FALSE	6921	745027	0.00920409	1.07117	0.973666	1.17844	0.157978	0	0.849124	0.0687518	0.0486944	5	FALSE	497	432276	0.00114841
599.7	Urethral discharge	genitourinary	1.09424	0.95198	1.25775	0.20501	42.915	0.154028	0.0900585	0.0710572	4	FALSE	6461	714709	0.00895905	1.11371	0.943574	1.31453	0.20291	60.8418	0.0777902	0.107701	0.0845835	3	FALSE	212	403817	0.000524715
599.8	Other symptoms involving urinary system	genitourinary	1.02152	0.992336	1.05157	0.149925	37.0382	0.103041	0.0212964	0.0147913	11	FALSE	12185	756891	0.0158437	1.01857	0.989219	1.04879	0.217429	34.0987	0.135069	0.0183999	0.0149181	10	FALSE	5919	446001	0.0130975
599.9	Other abnormality of urination	genitourinary	1.01759	0.99819	1.03736	0.0758134	0	0.702547	0.0174355	0.00982	11	FALSE	19761	744987	0.0258399	1.01759	0.99819	1.03736	0.0758134	0	0.702547	0.0174355	0.00982	11	FALSE	13559	434099	0.0302887
600	Hyperplasia of prostate	genitourinary	0.999277	0.990999	1.00762	0.864776	24.8644	0.185861	-0.000722805	0.00424436	14	FALSE	110577	640946	0.147137	0.989576	0.979916	0.99933	0.0362742	0	0.974124	-0.0104792	0.00500477	11	FALSE	84879	334877	0.20221
601	Inflammatory diseases of prostate	genitourinary	1.00018	0.983748	1.01688	0.983122	21.4417	0.226726	0.000178789	0.00845123	13	FALSE	24257	712588	0.0329201	1.0043	0.985812	1.02314	0.65078	19.3245	0.259469	0.00429168	0.00948064	11	FALSE	15143	406764	0.0358918
601.1	Prostatitis	genitourinary	0.999264	0.977936	1.02106	0.946678	22.2624	0.224795	-0.000736193	0.0110077	12	FALSE	16470	725100	0.0222096	0.999868	0.975159	1.0252	0.991743	34.4079	0.132595	-0.000132117	0.0127668	10	FALSE	8165	419283	0.0191017
601.11	Acute prostatitis	genitourinary	0.983695	0.937291	1.0324	0.504898	0	0.992395	-0.0164397	0.0246545	7	FALSE	8097	734813	0.010899	0.981741	0.929149	1.03731	0.511824	0	0.979148	-0.0184279	0.0280913	6	FALSE	1619	429029	0.00375945
601.12	Chronic prostatitis	genitourinary	1.00597	0.973959	1.03903	0.718306	0	0.462821	0.00595172	0.0164994	9	FALSE	10547	733487	0.0141754	0.999537	0.960682	1.03996	0.981747	0.285177	0.421271	-0.000462818	0.0202294	7	FALSE	3188	427687	0.0073989
601.3	Orchitis and epididymitis	genitourinary	1.01197	0.979199	1.04584	0.478623	9.80855	0.353379	0.0119008	0.0167968	9	FALSE	10725	430509	0.0243068	1.01197	0.979199	1.04584	0.478623	9.80855	0.353379	0.0119008	0.0167968	9	FALSE	4643	424427	0.0108211
601.4	Balanoposthitis	genitourinary	1.00587	0.958036	1.05609	0.813954	14.622	0.315388	0.00584967	0.0248575	8	FALSE	8096	736096	0.0108789	1.03777	0.980831	1.09802	0.197839	0	0.733389	0.0370764	0.028792	7	FALSE	1587	430317	0.00367443
601.8	Other inflammatory disorders of male genital organs	genitourinary	0.983145	0.924429	1.04559	0.588493	45.7494	0.0865464	-0.0169984	0.0314191	7	FALSE	7300	728648	0.00991918	0.99765	0.920408	1.08138	0.954375	53.5092	0.0564641	-0.00235241	0.041116	6	FALSE	787	424730	0.00184951
602	Other disorders of prostate	genitourinary	0.992086	0.966366	1.01849	0.553265	0	0.900231	-0.00794549	0.0134016	12	FALSE	13116	728585	0.0176837	0.988638	0.957992	1.02027	0.476947	0	0.887329	-0.0114266	0.0160662	10	FALSE	5267	422779	0.0123048
602.3	Dysplasia of prostate	genitourinary	1.00713	0.9335	1.08657	0.854464	0	0.467787	0.00710507	0.0387353	5	FALSE	6946	709045	0.00970124	1.01858	0.941253	1.10226	0.647669	0	0.471359	0.0184094	0.0402828	4	FALSE	812	405129	0.00200029
603	Other disorders of testis	genitourinary	1.02458	0.999528	1.05027	0.0545316	0	0.936105	0.0242869	0.0126324	13	FALSE	13952	732874	0.0186817	1.02779	0.99784	1.05863	0.0692757	0	0.909238	0.0274072	0.0150869	11	FALSE	5752	420333	0.0134997
603.1	Hydrocele	genitourinary	1.03121	1.00284	1.06039	0.0308489	0	0.796531	0.0307371	0.0142366	12	FALSE	12204	735298	0.0163264	1.04233	1.00674	1.07918	0.0193313	0	0.775741	0.04146	0.0177249	10	FALSE	4134	422761	0.00968388
603.2	Spermatocele	genitourinary	1.00808	0.952355	1.06707	0.781405	0	0.512727	0.0080514	0.0290152	7	FALSE	7800	737626	0.0104638	1.00755	0.951065	1.06739	0.79836	4.47203	0.387987	0.00751999	0.0294359	6	FALSE	1513	427011	0.00353072
604	Disorders of penis	genitourinary	0.999114	0.975771	1.02302	0.941406	0	0.590113	-0.000886586	0.0120619	13	FALSE	14644	732049	0.0196118	0.994214	0.966579	1.02264	0.686636	0	0.46035	-0.00580241	0.0143829	11	FALSE	6281	419533	0.0147506
604.1	Redundant prepuce and phimosis/BXO	genitourinary	0.974547	0.934855	1.01592	0.224264	30.8273	0.162113	-0.0257825	0.0212155	10	FALSE	9094	432305	0.0206027	0.974547	0.934855	1.01592	0.224264	30.8273	0.162113	-0.0257825	0.0212155	10	FALSE	2843	426054	0.00662863
604.3	Peyronie's disease	genitourinary	0.999579	0.95779	1.04319	0.984592	31.2777	0.167952	-0.000420784	0.0217891	9	FALSE	8739	740494	0.0116639	1.00068	0.945421	1.05918	0.981174	39.8507	0.11312	0.000683931	0.0289845	8	FALSE	1545	427994	0.00359688
605	Erectile dysfunction [ED]	genitourinary	1.02338	1.01377	1.03309	1.59168e-06	35.3699	0.115756	0.0231134	0.00481593	11	TRUE	88014	640227	0.120858	1.02338	1.01377	1.03309	1.59168e-06	35.3699	0.115756	0.0231134	0.00481593	11	TRUE	81759	329614	0.198747
608	Other disorders of male genital organs	genitourinary	1.02112	1.0019	1.04071	0.0311247	1.23608	0.433695	0.0208974	0.00969504	13	FALSE	19399	722925	0.0261328	1.02132	0.998226	1.04495	0.0706369	17.5845	0.276212	0.0210976	0.0116703	11	FALSE	9699	410380	0.0230885
609	Male infertility and abnormal spermatozoa	genitourinary	1.03228	0.987231	1.07939	0.162863	20.9713	0.243687	0.0317731	0.0227681	11	FALSE	8695	736610	0.0116664	1.02513	0.977871	1.07467	0.30271	24.154	0.22096	0.0248174	0.0240796	10	FALSE	2229	425989	0.00520529
609.1	Infertility, male	genitourinary	1.05416	0.985881	1.12717	0.122641	0	0.518489	0.0527463	0.0341669	8	FALSE	7388	739116	0.0098968	1.04749	0.978069	1.12184	0.184794	0	0.484897	0.0463962	0.034986	7	FALSE	1091	428497	0.00253964
609.11	Azoospermia and oligospermia	genitourinary	1.07801	0.878967	1.32213	0.470742	0	0.523814	0.0751195	0.104148	3	FALSE	6389	340250	0.0184313	1.07801	0.878967	1.32213	0.470742	0	0.523814	0.0751195	0.104148	3	FALSE	138	333999	0.000413004
609.2	Abnormal spermatozoa	genitourinary	1.02033	0.958927	1.08566	0.525117	62.6797	0.0199249	0.0201225	0.0316651	6	FALSE	7551	738400	0.0101226	1.01063	0.944273	1.08166	0.760199	69.0822	0.0115852	0.0105765	0.0346521	5	FALSE	1131	427785	0.00263688
610	Benign mammary dysplasias	genitourinary	1.02434	1.00254	1.04661	0.0284342	0	0.488711	0.0240467	0.010974	14	FALSE	17551	767922	0.0223445	1.01781	0.991413	1.04492	0.187906	0	0.62512	0.0176576	0.0134095	11	FALSE	8231	435758	0.0185387
610.1	Cystic mastopathy	genitourinary	1.02899	1.00038	1.05842	0.0470007	5.48464	0.391137	0.0285769	0.014387	11	FALSE	13231	770404	0.0168841	1.02896	0.997558	1.06135	0.0710243	14.936	0.305579	0.0285462	0.0158122	10	FALSE	5895	438305	0.013271
610.2	Fibroadenosis of breast	genitourinary	1.05259	0.976449	1.13467	0.180936	0	0.780555	0.051255	0.0383107	6	FALSE	7294	754875	0.00957006	1.06065	0.959962	1.1719	0.247255	0	0.658807	0.0588829	0.0508908	5	FALSE	515	422781	0.00121664
610.3	Fibrosclerosis of breast	genitourinary	0.942234	0.870771	1.01956	0.139259	0	0.986154	-0.0595016	0.0402431	5	FALSE	7204	735427	0.00970065	0.941572	0.841211	1.05391	0.29513	0	0.949865	-0.0602043	0.0575053	4	FALSE	405	403334	0.00100312
610.4	Benign neoplasm of breast	genitourinary	1.03336	0.995036	1.07316	0.0887746	8.74058	0.359632	0.0328165	0.0192823	12	FALSE	9468	773454	0.0120932	0.998154	0.942041	1.05761	0.95008	0	0.709333	-0.00184814	0.0295198	10	FALSE	1393	441307	0.0031466
610.8	Other specified benign mammary dysplasias	genitourinary	1.00305	0.953328	1.05537	0.906495	0	0.635785	0.00304702	0.0259408	9	FALSE	8170	774601	0.0104373	0.968504	0.899507	1.04279	0.396034	0	0.725312	-0.0320031	0.0377073	8	FALSE	887	442497	0.00200052
611	Abnormal findings on mammogram or breast exam	genitourinary	1.01113	0.995395	1.02712	0.166593	19.6227	0.24531	0.0110711	0.00800379	13	FALSE	30004	790011	0.0365896	1.01006	0.993415	1.02698	0.237774	26.0638	0.195772	0.0100071	0.00847649	11	FALSE	21776	457871	0.0454001
611.1	Abnormal mammogram	genitourinary	1.01551	0.993699	1.0378	0.16471	0	0.637746	0.0153915	0.0110778	11	FALSE	18492	473052	0.0376202	1.01551	0.993699	1.0378	0.16471	0	0.637746	0.0153915	0.0110778	11	FALSE	12019	466579	0.0251129
611.11	Mammographic microcalcification	genitourinary	1.0181	0.963108	1.07624	0.526566	0	0.805437	0.0179421	0.0283331	6	FALSE	7946	481847	0.0162232	1.0181	0.963108	1.07624	0.526566	0	0.805437	0.0179421	0.0283331	6	FALSE	1473	475374	0.00308904
611.3	Lump or mass in breast	genitourinary	1.01062	0.991062	1.03056	0.289416	48.9528	0.0397076	0.010562	0.00996972	10	FALSE	19943	788384	0.0246719	1.00873	0.987345	1.03057	0.426678	56.7827	0.0233745	0.00868934	0.0109315	8	FALSE	11715	456244	0.0250342
612	Breast conditions, congenital or relating to hormones	genitourinary	0.967131	0.941091	0.993892	0.0163972	2.09722	0.425262	-0.0334215	0.0139259	13	FALSE	12677	801872	0.0155632	0.966585	0.937879	0.996169	0.0271407	16.4217	0.287417	-0.0339863	0.015382	11	FALSE	5248	469749	0.0110485
612.1	Galactorrhea	genitourinary	0.929685	0.830157	1.04114	0.206938	0	0.79298	-0.0729098	0.0577719	7	FALSE	6884	770324	0.00885735	0.929685	0.830157	1.04114	0.206938	0	0.79298	-0.0729098	0.0577719	7	FALSE	399	440125	0.00090574
612.2	Hypertrophy of breast (Gynecomastia)	genitourinary	0.971748	0.943911	1.00041	0.0532947	15.7113	0.290045	-0.0286585	0.0148296	12	FALSE	11952	802780	0.0146699	0.973402	0.942553	1.00526	0.100878	24.484	0.217972	-0.026958	0.0164317	10	FALSE	4614	470664	0.009708
612.3	Congenital anomalies of breast	genitourinary	1.01192	0.851599	1.20242	0.892898	0	0.948973	0.011849	0.088006	3	FALSE	6667	795037	0.00831604	0.981891	0.755949	1.27536	0.891054	0	0.904101	-0.0182751	0.133424	2	FALSE	115	464833	0.000247339
613	Other nonmalignant breast conditions	genitourinary	0.999968	0.980436	1.01989	0.997473	17.612	0.266078	-3.18714e-05	0.0100644	13	FALSE	19377	813605	0.0232622	1.00658	0.984666	1.02897	0.559405	7.78881	0.369747	0.00655405	0.011228	11	FALSE	10742	475975	0.0220703
613.1	Inflammatory disease of breast	genitourinary	0.967806	0.920998	1.01699	0.195731	29.9222	0.189203	-0.0327241	0.0252928	8	FALSE	8351	825468	0.0100154	0.989905	0.923654	1.06091	0.774046	34.4438	0.165184	-0.0101465	0.0353432	7	FALSE	932	487871	0.0019067
613.5	Mastodynia	genitourinary	0.994971	0.960196	1.031	0.781196	52.569	0.0205204	-0.0050417	0.0181512	11	FALSE	10335	820979	0.0124321	1.00079	0.965173	1.03772	0.966052	50.8943	0.0315551	0.00078684	0.0184877	10	FALSE	3590	483397	0.00737186
613.7	Other signs and symptoms in breast	genitourinary	1.02101	0.981087	1.06255	0.306947	0	0.463015	0.0207899	0.0203493	11	FALSE	9562	823216	0.0114821	1.01515	0.97049	1.06187	0.512435	4.79332	0.396541	0.0150368	0.0229551	10	FALSE	2385	485617	0.00488728
613.8	Other specified disorders of breast	genitourinary	1.00779	0.968621	1.04855	0.701103	0	0.89834	0.00776418	0.0202281	11	FALSE	9732	822754	0.0116903	1.01445	0.971219	1.0596	0.518506	0	0.884786	0.0143459	0.0222193	10	FALSE	2660	485159	0.00545284
613.9	Breast disorder NOS	genitourinary	1.05229	0.977115	1.13325	0.177733	0	0.505876	0.0509681	0.0378167	6	FALSE	7528	783591	0.00951564	1.07782	0.988209	1.17555	0.090621	0	0.52058	0.074937	0.0442856	5	FALSE	703	446010	0.00157372
614	Inflammatory diseases of female pelvic organs	genitourinary	1.0047	0.988854	1.0208	0.56326	36.4241	0.0845885	0.00468785	0.00811038	14	FALSE	25547	768009	0.0321931	1.00535	0.984657	1.02648	0.61497	37.2782	0.101263	0.00533786	0.0106122	11	FALSE	12411	437949	0.027558
614.1	Pelvic peritoneal adhesions, female (postoperative) (postinfection)	genitourinary	0.958877	0.926369	0.992527	0.0170215	61.2561	0.00814234	-0.0419923	0.0175977	9	FALSE	9800	767662	0.0126051	0.8775	0.792484	0.971636	0.0119582	57.0275	0.0401409	-0.130678	0.0519931	6	FALSE	424	437706	0.000967749
614.3	Pelvic inflammatory disease (PID)	genitourinary	0.965387	0.920018	1.01299	0.151492	0	0.892027	-0.0352259	0.0245599	11	FALSE	8183	781302	0.010365	0.963372	0.8975	1.03408	0.301769	0	0.841945	-0.0373161	0.0361364	9	FALSE	879	451428	0.00194337
614.31	Acute inflammatory pelvic disease	genitourinary	0.875225	0.706287	1.08457	0.223219	0	0.570453	-0.133275	0.10942	2	FALSE	6501	763923	0.00843821	NA	NA	NA	NA	NA	NA	NA	NA	NA	NA	NA	NA	#VALUE!
614.32	Chronic inflammatory pelvic disease	genitourinary	1.01609	0.942272	1.09569	0.678331	0	0.986727	0.0159596	0.0384809	6	FALSE	7153	782158	0.00906233	0.993782	0.876313	1.127	0.922578	0	0.950877	-0.00623764	0.064182	4	FALSE	334	452311	0.000737885
614.33	Pelvic inflammatory disease, NOS	genitourinary	0.953633	0.881976	1.03111	0.233561	10.2089	0.350938	-0.0474765	0.0398548	8	FALSE	7077	781988	0.00896884	0.942417	0.844703	1.05143	0.28827	28.3031	0.222596	-0.0593075	0.0558491	6	FALSE	390	452148	0.000861806
614.4	Inflammatory diseases of uterus, except cervix	genitourinary	0.936681	0.841219	1.04298	0.232984	44.0148	0.167598	-0.0654121	0.0548434	3	FALSE	6788	754889	0.00891191	1.07066	0.805645	1.42286	0.637953	61.2697	0.108088	0.0682786	0.1451	2	FALSE	114	425050	0.000268132
614.5	Inflammatory disease of cervix, vagina, and vulva	genitourinary	1.02333	1.0041	1.04292	0.0171629	32.609	0.121693	0.0230586	0.00967549	13	FALSE	20206	769529	0.0255858	1.01313	0.990929	1.03584	0.248484	26.0844	0.195582	0.013048	0.0113063	11	FALSE	10868	439646	0.0241236
614.51	Cervicitis and endocervicitis	genitourinary	1.01951	0.973879	1.06729	0.408165	0	0.460954	0.0193253	0.0233643	8	FALSE	8380	780471	0.010623	0.968168	0.898377	1.04338	0.396742	0	0.708051	-0.0323492	0.0381722	7	FALSE	832	450635	0.00184288
614.52	Vaginitis and vulvovaginitis	genitourinary	1.01945	0.996322	1.04312	0.0999061	0	0.514173	0.0192664	0.0117099	12	FALSE	16065	769705	0.0204449	1.01575	0.991376	1.04071	0.20734	0	0.497299	0.0156226	0.0123899	11	FALSE	8900	441731	0.0197501
614.53	Cyst or abscess of Bartholin's gland	genitourinary	1.03417	0.972449	1.09981	0.284542	0	0.623729	0.0336008	0.0313976	10	FALSE	7493	782208	0.0094884	1.01421	0.910528	1.12971	0.797553	0	0.457681	0.0141145	0.0550241	8	FALSE	421	452363	0.000929803
614.54	Abscess or ulceration of vulva	genitourinary	1.03104	0.948307	1.121	0.473785	0	0.649513	0.0305727	0.0426794	7	FALSE	6989	782118	0.00885685	1.0036	0.88876	1.13329	0.95373	0	0.5725	0.00359766	0.0620043	6	FALSE	320	452288	0.000707014
615	Endometriosis	genitourinary	0.994356	0.969171	1.0202	0.665426	0	0.919716	-0.00566022	0.0130892	13	FALSE	12847	780163	0.0162003	1.01132	0.967145	1.05751	0.621345	0	0.850641	0.0112558	0.0227875	10	FALSE	2358	450224	0.00521011
618	Genital prolapse	genitourinary	1.01374	0.998138	1.02958	0.0846316	0	0.62506	0.0136419	0.00791098	13	FALSE	24681	784283	0.0305094	1.03185	0.998466	1.06636	0.0616942	0	0.769715	0.0313573	0.0167822	10	FALSE	4395	458304	0.00949862
618.1	Prolapse of vaginal walls	genitourinary	1.01535	0.996429	1.03463	0.112458	16.6808	0.275751	0.0152346	0.00959815	13	FALSE	18572	784990	0.0231121	1.03915	1.00052	1.07927	0.0469147	0	0.54209	0.0384059	0.0193279	10	FALSE	3249	459050	0.00702792
618.2	Uterine/Uterovaginal prolapse	genitourinary	1.01706	0.993885	1.04077	0.150349	0	0.721898	0.0169123	0.0117586	10	FALSE	14388	786562	0.0179637	1.02525	0.970816	1.08273	0.370357	0	0.722377	0.0249325	0.0278325	8	FALSE	1566	460671	0.00338787
618.5	Prolapse of vaginal vault after hysterectomy	genitourinary	1.03615	0.976433	1.09952	0.240982	16.9914	0.303942	0.0355132	0.0302876	6	FALSE	7747	776969	0.00987236	1.02911	0.945904	1.11964	0.504696	33.0397	0.201122	0.0286973	0.0430168	5	FALSE	645	453027	0.00142173
618.6	Vaginal enterocele, congenital or acquired	genitourinary	0.986154	0.929312	1.04647	0.645304	0	0.42975	-0.0139427	0.0302906	4	FALSE	7704	757381	0.0100695	1.01476	0.903667	1.1395	0.804433	18.2226	0.294395	0.0146477	0.0591554	3	FALSE	345	433441	0.000795323
619	Noninflammatory female genital disorders	genitourinary	0.989086	0.974879	1.0035	0.137104	39.441	0.0641966	-0.0109743	0.00738182	14	FALSE	28515	768023	0.0357987	0.986154	0.965831	1.0069	0.189415	52.9553	0.019375	-0.0139427	0.0106245	11	FALSE	11806	438467	0.0262196
619.1	Noninflammatory disorders of ovary, fallopian tube, and broad ligament	genitourinary	1.02967	0.980622	1.08117	0.240321	5.66054	0.389517	0.0292401	0.0249025	11	FALSE	8198	778218	0.0104245	1.03619	0.964712	1.11297	0.329627	15.6113	0.303439	0.0355526	0.0364693	9	FALSE	873	448877	0.00194108
619.2	Disorders of uterus, NEC	genitourinary	0.97892	0.953585	1.00493	0.111267	17.5869	0.276189	-0.0213054	0.0133784	11	FALSE	12645	775110	0.0160519	0.982078	0.937843	1.0284	0.441868	36.1447	0.140272	-0.0180842	0.0235152	8	FALSE	2258	445694	0.00504072
619.3	Noninflammatory disorders of cervix	genitourinary	1.00045	0.968237	1.03373	0.97849	0	0.915107	0.000450232	0.0166984	10	FALSE	10290	778481	0.0130456	1.04353	0.969165	1.12361	0.258623	0	0.983002	0.0426126	0.0377219	7	FALSE	854	449098	0.00189798
619.4	Noninflammatory disorders of vagina	genitourinary	0.989461	0.961511	1.01822	0.468618	50.3227	0.0232891	-0.0105953	0.0146197	12	FALSE	11770	775696	0.0149467	0.996943	0.961467	1.03373	0.868471	58.5246	0.00988138	-0.00306148	0.018487	10	FALSE	3533	446360	0.00785298
619.5	Noninflammatory disorders of vulva and perineum	genitourinary	0.994715	0.953908	1.03727	0.804173	2.04709	0.420096	-0.00529927	0.0213723	10	FALSE	8829	778719	0.0112107	0.96247	0.893123	1.0372	0.316049	5.01944	0.391405	-0.0382526	0.038153	8	FALSE	847	449375	0.00188129
620	Dysplasia of female genital organs	genitourinary	0.954974	0.878421	1.0382	0.279841	30.1883	0.177002	-0.0460715	0.0426322	9	FALSE	7067	783563	0.00893844	0.973852	0.889728	1.06593	0.56541	31.4527	0.176878	-0.0264961	0.0460942	8	FALSE	601	459092	0.00130739
620.1	Dysplasia of cervix	genitourinary	0.916212	0.796557	1.05384	0.220373	15.7783	0.313994	-0.0875079	0.0714038	5	FALSE	6649	465859	0.0140717	0.916212	0.796557	1.05384	0.220373	15.7783	0.313994	-0.0875079	0.0714038	5	FALSE	267	459477	0.000580758
621	Endometrial hyperplasia	genitourinary	0.991932	0.946096	1.03999	0.737175	32.8034	0.155476	-0.00810074	0.0241383	9	FALSE	8293	785603	0.010446	0.997418	0.925137	1.07535	0.946289	47.1958	0.0777924	-0.00258571	0.0383822	7	FALSE	839	459291	0.0018234
622	Polyp of female genital organs	genitourinary	1.03341	1.01557	1.05157	0.000216953	0	0.562462	0.0328642	0.00888602	13	FALSE	20425	784490	0.0253754	1.05704	1.01195	1.10414	0.0126245	0	0.769258	0.0554726	0.0222407	10	FALSE	2444	457955	0.00530844
622.1	Polyp of corpus uteri	genitourinary	1.02399	1.00357	1.04483	0.0210585	0	0.575073	0.0237106	0.010278	13	FALSE	16676	785339	0.0207926	1.04111	0.98407	1.10145	0.161109	0	0.710775	0.0402834	0.0287461	10	FALSE	1423	458841	0.0030917
622.2	Mucous polyp of cervix	genitourinary	1.06296	1.03004	1.09694	0.000142342	0	0.665961	0.061061	0.0160515	10	FALSE	10567	785564	0.0132729	1.07234	0.997433	1.15288	0.058706	0	0.544226	0.0698462	0.0369481	7	FALSE	915	459223	0.00198853
623	Hypertrophy of female genital organs	genitourinary	1.01247	0.965982	1.0612	0.60527	15.8051	0.297595	0.0123952	0.0239828	10	FALSE	8303	785491	0.0104599	1.01141	0.920171	1.1117	0.814014	31.0143	0.180393	0.0113479	0.0482374	8	FALSE	558	459142	0.00121384
624	Symptoms involving female genital tract	genitourinary	0.991076	0.959137	1.02408	0.591699	0	0.825769	-0.00896441	0.0167129	8	FALSE	10690	776823	0.0135744	0.981565	0.943972	1.02065	0.350371	0	0.833707	-0.018607	0.0199246	7	FALSE	3017	446509	0.00671151
624.1	Dystrophy of female genital tract	genitourinary	1.00056	0.9252	1.08205	0.988853	0	0.923495	0.000558153	0.0399516	5	FALSE	7263	775014	0.00928444	0.944761	0.816331	1.0934	0.445918	0	0.994531	-0.0568235	0.0745482	4	FALSE	233	444715	0.000523657
624.2	Atrophy of female genital tract	genitourinary	1.02897	0.956366	1.10709	0.444286	0	0.619024	0.0285603	0.0373349	4	FALSE	7348	750454	0.00969646	1.03432	0.842689	1.26952	0.746878	0	0.410978	0.0337419	0.104542	3	FALSE	121	420142	0.000287915
624.9	stress incontinence, female	genitourinary	1.01433	0.995264	1.03376	0.141685	3.22973	0.414074	0.0142267	0.00968101	13	FALSE	18784	773917	0.0236962	1.02283	0.993779	1.05273	0.124671	0	0.667374	0.0225718	0.0147004	11	FALSE	5873	443561	0.0130675
625	Pain and other symptoms associated with female genital organs	genitourinary	0.964289	0.9447	0.984284	0.000515193	22.0674	0.220393	-0.0363642	0.0104713	13	FALSE	17822	770572	0.0226054	0.971969	0.949554	0.994913	0.0169223	24.6395	0.208989	-0.0284312	0.0119039	11	FALSE	9109	440244	0.0202714
625.1	Dyspareunia	genitourinary	0.972692	0.93597	1.01086	0.158517	0	0.6674	-0.0276874	0.0196354	8	FALSE	9536	771260	0.0122132	0.994768	0.946427	1.04558	0.836475	0	0.808167	-0.00524607	0.0254165	7	FALSE	1891	440956	0.0042701
626	Disorders of menstruation and other abnormal bleeding from female genital tract	genitourinary	0.990866	0.979308	1.00256	0.125297	41.3517	0.0528419	-0.00917623	0.00598613	14	FALSE	47190	723926	0.061197	1.00094	0.984608	1.01755	0.91058	38.9585	0.0891995	0.000942827	0.00839508	11	FALSE	24978	414046	0.0568944
626.1	Irregular menstrual cycle/bleeding	genitourinary	0.989137	0.976737	1.00169	0.0897133	49.3545	0.018828	-0.0109225	0.00643669	14	FALSE	39377	726977	0.0513823	1.00281	0.985127	1.02081	0.757223	41.2671	0.0737853	0.00280593	0.00907689	11	FALSE	19526	417187	0.0447113
626.11	Absent or infrequent menstruation	genitourinary	0.975292	0.942027	1.00973	0.157648	41.4219	0.06519	-0.0250188	0.0177058	12	FALSE	9837	736096	0.0131875	0.976778	0.942911	1.01186	0.191881	46.1229	0.0462095	-0.0234961	0.0180042	11	FALSE	3950	428552	0.00913291
626.12	Excessive or frequent menstruation	genitourinary	1.00302	0.986025	1.02031	0.729492	40.4733	0.057908	0.00301494	0.00871869	14	FALSE	21774	735507	0.0287529	1.02565	0.998936	1.05307	0.0599905	25.0928	0.204764	0.0253239	0.0134639	11	FALSE	7314	425813	0.0168865
626.13	Irregular menstrual cycle	genitourinary	0.961765	0.938043	0.986087	0.00221661	41.4761	0.0581253	-0.0389853	0.0127421	13	FALSE	13401	735701	0.0178894	0.979796	0.951782	1.00863	0.167868	26.6011	0.190834	-0.0204111	0.0148004	11	FALSE	5977	426429	0.0138227
626.14	Irregular menstrual bleeding	genitourinary	1.00276	0.974158	1.0322	0.851904	0	0.680811	0.00275645	0.0147649	13	FALSE	10831	739669	0.0144317	1.03961	0.983794	1.09859	0.167695	0	0.651477	0.0388451	0.0281558	10	FALSE	1550	430358	0.00358873
626.15	Infertility, female, associated with anovulation	genitourinary	1.07929	0.946864	1.23023	0.25327	0	0.761046	0.0763008	0.0667875	4	FALSE	6112	739897	0.00819293	1.07929	0.946864	1.23023	0.25327	0	0.761046	0.0763008	0.0667875	4	FALSE	334	432365	0.000771899
626.2	Dysmenorrhea	genitourinary	0.97057	0.941935	1.00008	0.0505792	0	0.570661	-0.029872	0.0152795	12	FALSE	11007	737360	0.014708	0.985039	0.949595	1.02181	0.420124	0	0.568497	-0.0150739	0.0186974	10	FALSE	3736	428063	0.00865217
626.4	Premenstrual tension syndromes	genitourinary	1.03117	0.961887	1.10545	0.387057	56.9145	0.0304762	0.030695	0.0354869	7	FALSE	6737	739469	0.00902834	1.05602	0.978348	1.13986	0.162	57.4302	0.0384478	0.0545078	0.0389794	6	FALSE	828	431935	0.00191329
626.8	Infertility, female	genitourinary	1.00493	0.967435	1.04389	0.799733	0	0.597867	0.00492244	0.0194032	12	FALSE	8989	740289	0.0119969	1.00767	0.962279	1.0552	0.745213	0	0.490032	0.00764201	0.0235169	10	FALSE	2299	431007	0.00530572
627	Menopausal and postmenopausal disorders	genitourinary	0.994556	0.98192	1.00735	0.402707	2.66915	0.420667	-0.005459	0.00652369	14	FALSE	41791	723944	0.0545763	0.997046	0.979915	1.01448	0.737926	0	0.446248	-0.00295868	0.00884239	11	FALSE	24218	414474	0.055205
627.1	Postmenopausal bleeding	genitourinary	0.986106	0.96881	1.00371	0.121219	22.4418	0.21662	-0.0139911	0.00902837	13	FALSE	19939	739530	0.0262539	0.981755	0.947892	1.01683	0.303858	33.4384	0.140401	-0.0184139	0.0179089	10	FALSE	4185	430089	0.00963677
627.2	Symptomatic menopause	genitourinary	0.995491	0.975632	1.01576	0.660298	0	0.633172	-0.00451873	0.0102815	12	FALSE	21515	727770	0.028714	0.994115	0.974081	1.01456	0.569841	0	0.628828	-0.00590283	0.0103871	11	FALSE	15548	420234	0.0356784
627.21	Symptomatic artificial menopause	genitourinary	0.950363	0.882745	1.02316	0.176389	0	0.648169	-0.0509112	0.0376574	6	FALSE	6612	418430	0.0155561	0.950363	0.882745	1.02316	0.176389	0	0.648169	-0.0509112	0.0376574	6	FALSE	842	412660	0.00203627
627.22	Need for Hormone replacement therapy (postmenopausal)	genitourinary	0.966398	0.919111	1.01612	0.181768	45.7232	0.0867083	-0.03418	0.0255967	7	FALSE	7982	436363	0.0179635	0.966398	0.919111	1.01612	0.181768	45.7232	0.0867083	-0.03418	0.0255967	7	FALSE	2212	430593	0.00511085
627.3	Postmenopausal atrophic vaginitis	genitourinary	0.994366	0.967362	1.02212	0.687563	0	0.625839	-0.00564955	0.0140478	11	FALSE	12261	737313	0.0163573	0.990845	0.958834	1.02393	0.583076	0	0.546303	-0.00919718	0.0167557	10	FALSE	4928	428063	0.0113813
627.4	Premenopausal menorrhagia	genitourinary	0.982337	0.919134	1.04989	0.599432	62.212	0.00981522	-0.0178209	0.0339304	8	FALSE	6815	740385	0.00912072	1.02577	0.945796	1.11251	0.538973	60.5398	0.0187193	0.0254441	0.0414152	7	FALSE	744	431139	0.00172269
627.5	Premature menopause and other ovarian failure	genitourinary	1.03138	0.955834	1.1129	0.425943	25.1151	0.212271	0.0309012	0.0388131	10	FALSE	6593	738823	0.00884473	1.01945	0.941732	1.10358	0.63403	27.1325	0.202902	0.0192603	0.0404574	9	FALSE	769	431290	0.00177985
628	Ovarian cyst	genitourinary	0.985135	0.965767	1.00489	0.139343	40.13	0.0599592	-0.0149764	0.0101312	14	FALSE	17144	735542	0.0227771	0.969567	0.942526	0.997384	0.0322359	43.6837	0.0592066	-0.0309057	0.014432	11	FALSE	6125	426168	0.0141686
634	Miscarriage; stillbirth	pregnancy complications	0.998167	0.968848	1.02837	0.903976	0	0.611885	-0.00183501	0.0152106	13	FALSE	11324	792486	0.0140879	0.996062	0.953308	1.04073	0.860096	0.373361	0.434167	-0.00394527	0.0223842	10	FALSE	2332	458329	0.00506229
634.1	Missed abortion/Hydatidiform mole	pregnancy complications	1.00789	0.962867	1.05502	0.736059	24.5788	0.209556	0.00785953	0.0233167	11	FALSE	8448	793516	0.0105341	1.0455	0.975548	1.12047	0.207908	29.514	0.182657	0.0444978	0.0353343	9	FALSE	938	459445	0.00203743
634.3	Ectopic pregnancy	pregnancy complications	0.885663	0.808127	0.970637	0.00938971	34.621	0.163852	-0.121419	0.0467441	7	FALSE	6943	786350	0.00875213	0.85033	0.742873	0.973331	0.018667	41.393	0.129279	-0.162131	0.0689298	6	FALSE	281	452314	0.000620864
635	Hemorrhage during pregnancy; childbirth and postpartum	pregnancy complications	1.00471	0.968631	1.04214	0.801059	24.5324	0.202753	0.00470191	0.0186601	12	FALSE	9621	793071	0.0119859	0.965781	0.911721	1.02305	0.236131	7.28154	0.374618	-0.0348186	0.0293899	9	FALSE	1313	458959	0.00285266
635.2	Antepartum hemorrhage, abruptio placentae, and placenta previa	pregnancy complications	1.00656	0.959499	1.05593	0.788978	50.0133	0.0351181	0.00653847	0.0244303	10	FALSE	8260	793405	0.0103036	0.954361	0.893838	1.01898	0.16228	43.7413	0.0869139	-0.0467136	0.0334278	8	FALSE	1025	459342	0.00222648
635.3	Placenta previa and abruptio placenta	pregnancy complications	1.02446	0.970353	1.08158	0.382728	0	0.591924	0.0241653	0.0276846	6	FALSE	7835	746862	0.0103816	1.03959	0.905092	1.19408	0.582815	0	0.975787	0.0388275	0.0706883	3	FALSE	232	412780	0.000561727
636	Early or threatened labor; hemorrhage in early pregnancy	pregnancy complications	0.978984	0.954336	1.00427	0.10255	46.3519	0.0335968	-0.0212405	0.0130101	13	FALSE	13192	789697	0.0164307	0.961971	0.932074	0.992827	0.0160914	42.4734	0.0746765	-0.0387705	0.0161085	10	FALSE	4490	455549	0.00976004
636.1	Threatened premature labor	pregnancy complications	0.907308	0.852096	0.966098	0.00239197	0	0.940761	-0.0972729	0.0320326	6	FALSE	7478	790926	0.00936619	0.907308	0.852096	0.966098	0.00239197	0	0.940761	-0.0972729	0.0320326	6	FALSE	1079	458750	0.00234652
636.2	Early onset of delivery	pregnancy complications	0.918357	0.852487	0.989316	0.0249086	0	0.403265	-0.0851694	0.0379743	4	FALSE	7175	770352	0.00922798	0.918357	0.852487	0.989316	0.0249086	0	0.403265	-0.0851694	0.0379743	4	FALSE	774	436328	0.00177075
636.3	Hemorrhage in early pregnancy	pregnancy complications	0.985033	0.94407	1.02777	0.486499	0	0.441348	-0.0150806	0.021671	11	FALSE	8756	792420	0.0109289	0.973475	0.92281	1.02692	0.324219	14.7599	0.310845	-0.0268835	0.0272701	9	FALSE	1524	458362	0.00331386
636.8	Cervical incompetence	pregnancy complications	1.02467	0.91137	1.15206	0.683541	0	0.46077	0.0243707	0.0597854	6	FALSE	6747	792365	0.00844312	1.00844	0.89	1.14265	0.895049	3.01026	0.389465	0.00840953	0.0637477	5	FALSE	303	460176	0.00065801
637	Short gestation; low birth weight; and fetal growth retardation	pregnancy complications	0.979618	0.905762	1.0595	0.606624	0	0.533887	-0.0205927	0.0399937	4	FALSE	7147	826227	0.00857598	0.979618	0.905762	1.0595	0.606624	0	0.533887	-0.0205927	0.0399937	4	FALSE	748	494053	0.00151172
642	Hypertension complicating pregnancy, childbirth, and the puerperium	pregnancy complications	0.975221	0.941024	1.01066	0.168296	0	0.696056	-0.0250913	0.0182125	12	FALSE	9947	800507	0.0122734	0.986192	0.943855	1.03043	0.534536	0	0.625146	-0.0139045	0.022387	10	FALSE	2231	461958	0.00480623
642.1	Preeclampsia and eclampsia	pregnancy complications	0.912403	0.861148	0.966708	0.0018848	0	0.447713	-0.0916738	0.0294979	8	FALSE	7874	801465	0.00972893	0.925379	0.86488	0.99011	0.0245709	13.4973	0.328201	-0.0775519	0.0344969	6	FALSE	933	462951	0.00201128
643	Excessive vomiting in pregnancy	pregnancy complications	1.04341	0.970713	1.12155	0.248797	6.14275	0.384063	0.0424955	0.0368476	9	FALSE	7498	803109	0.00924986	1.02063	0.938335	1.11013	0.634077	6.81351	0.377599	0.0204157	0.0428905	8	FALSE	618	463724	0.00133092
643.1	Hyperemesis gravidarum	pregnancy complications	1.11044	1.0045	1.22755	0.040593	34.1456	0.167431	0.104754	0.0511577	7	FALSE	7114	803491	0.00877616	1.09373	0.96806	1.23572	0.150233	44.0015	0.111938	0.0895957	0.0622751	6	FALSE	311	464112	0.000669648
644	Anemia during pregnancy	pregnancy complications	0.915136	0.854125	0.980506	0.0117626	60.7304	0.0260189	-0.0886822	0.0352027	6	FALSE	953	458007	0.00207643	0.915136	0.854125	0.980506	0.0117626	60.7304	0.0260189	-0.0886822	0.0352027	6	FALSE	953	458007	0.00207643
646	Other complications of pregnancy NEC	pregnancy complications	1.01146	0.974494	1.04982	0.548677	0	0.751934	0.0113921	0.0189949	12	FALSE	9915	799079	0.012256	1.01776	0.974909	1.0625	0.422441	0	0.679083	0.0176066	0.0219481	10	FALSE	2540	460189	0.00548917
647	Infectious and parasitic complications affecting pregnancy	pregnancy complications	0.964318	0.898188	1.03532	0.316139	24.0184	0.23774	-0.0363341	0.0362462	8	FALSE	7540	794206	0.00940447	0.960317	0.89291	1.03281	0.275497	32.9367	0.176594	-0.0404922	0.0371321	7	FALSE	836	454855	0.00183458
647.1	Infections of genitourinary tract during pregnancy	pregnancy complications	1.05011	0.977022	1.12866	0.184054	0	0.810331	0.0488921	0.0368059	7	FALSE	7483	797105	0.00930041	1.04868	0.967399	1.13679	0.248194	0	0.702651	0.0475311	0.0411614	6	FALSE	654	457744	0.00142671
647.3	Major puerperal infection	pregnancy complications	0.722372	0.58009	0.899553	0.00366309	47.3949	0.149426	-0.325215	0.111919	3	FALSE	6778	753728	0.00891249	0.657663	0.501282	0.862829	0.00248667	59.6885	0.115252	-0.419063	0.138535	2	FALSE	84	414380	0.000202671
649	Other conditions or status of the mother complicating pregnancy, childbirth, or the puerperium	pregnancy complications	0.982844	0.955743	1.01071	0.225139	48.5143	0.0352089	-0.0173047	0.0142663	11	FALSE	12864	794604	0.0159313	0.986379	0.958896	1.01465	0.341462	45.2849	0.0580799	-0.0137149	0.0144173	10	FALSE	6091	455283	0.0132019
649.1	Diabetes or abnormal glucose tolerance complicating pregnancy	pregnancy complications	0.985661	0.942921	1.03034	0.523112	0	0.653426	-0.0144427	0.0226177	11	FALSE	8903	797899	0.0110349	0.992974	0.948323	1.03973	0.763895	0	0.702959	-0.00705099	0.0234744	10	FALSE	2081	458570	0.00451752
653	Problems associated with amniotic cavity and membranes	pregnancy complications	0.940906	0.897115	0.986835	0.0122468	0	0.693163	-0.0609119	0.0243166	7	FALSE	8525	797640	0.0105748	0.951287	0.903624	1.00146	0.0568881	0	0.7567	-0.0499391	0.0262262	6	FALSE	1636	458542	0.00355515
654	Other and unspecified complications of birth; puerperium affecting management of mother	pregnancy complications	1.02155	0.984933	1.05953	0.252265	0	0.819478	0.0213235	0.0186254	11	FALSE	10095	798405	0.0124861	1.02491	0.987823	1.06339	0.190715	0	0.886669	0.0246067	0.0188057	10	FALSE	3393	459311	0.00733298
654.1	Abnormality of organs and soft tissues of pelvis complicating pregnancy, childbirth, or the puerperium	pregnancy complications	0.936063	0.898195	0.975527	0.0017128	31.1923	0.150028	-0.0660729	0.0210693	11	FALSE	9182	798013	0.0113752	0.934703	0.895439	0.975689	0.00204242	35.0932	0.137267	-0.0675265	0.0218958	9	FALSE	2363	458896	0.00512294
654.2	Rhesus isoimmunization in pregnancy	pregnancy complications	1.0878	0.993036	1.1916	0.0703431	0	0.638374	0.0841553	0.0465025	4	FALSE	7199	461980	0.0153438	1.0878	0.993036	1.1916	0.0703431	0	0.638374	0.0841553	0.0465025	4	FALSE	563	455344	0.0012349
655	Known or suspected fetal abnormality affecting management of mother	pregnancy complications	0.97302	0.948156	0.998536	0.0383668	62.1257	0.002235	-0.0273507	0.0132071	12	FALSE	13467	794657	0.0166645	0.970241	0.943654	0.997578	0.0330874	68.6309	0.000730646	-0.0302105	0.0141765	10	FALSE	6011	455848	0.0130148
655.1	Abnormality in fetal heart rate or rhythm	pregnancy complications	0.92143	0.874206	0.971204	0.00230001	53.3915	0.0570551	-0.0818286	0.0268424	6	FALSE	8162	437626	0.0183092	0.92143	0.874206	0.971204	0.00230001	53.3915	0.0570551	-0.0818286	0.0268424	6	FALSE	1511	430975	0.00349375
656	Other perinatal conditions of fetus or newborn	pregnancy complications	0.995224	0.960333	1.03138	0.792615	0	0.910782	-0.00478727	0.0182084	12	FALSE	10564	832055	0.0125371	0.9933	0.957893	1.03002	0.716584	0	0.886979	-0.00672293	0.018519	11	FALSE	3779	492575	0.00761352
656.2	Respiratory conditions of fetus and newborn	pregnancy complications	1.05695	0.974431	1.14645	0.181736	48.9007	0.141285	0.0553849	0.0414735	3	FALSE	7462	724101	0.0102001	1.05695	0.974431	1.14645	0.181736	48.9007	0.141285	0.0553849	0.0414735	3	FALSE	780	386557	0.00201375
656.26	Transitory tachypnea or apnea of newborn	pregnancy complications	0.988283	0.869936	1.12273	0.856287	0	0.325115	-0.0117857	0.0650775	2	FALSE	6964	667843	0.01032	0.988283	0.869936	1.12273	0.856287	0	0.325115	-0.0117857	0.0650775	2	FALSE	282	330299	0.000853044
656.3	Endocrine and metabolic disturbances of fetus and newborn	pregnancy complications	1.00982	0.930228	1.09623	0.815483	0	0.985839	0.00977506	0.0418886	4	FALSE	7445	398038	0.0183608	1.00982	0.930228	1.09623	0.815483	0	0.985839	0.00977506	0.0418886	4	FALSE	765	391358	0.00195092
656.4	Hemorrhage of fetus or newborn	pregnancy complications	1.01115	0.856187	1.19415	0.8961	58.7988	0.119252	0.0110837	0.0848744	2	FALSE	6838	373055	0.0179998	1.01115	0.856187	1.19415	0.8961	58.7988	0.119252	0.0110837	0.0848744	2	FALSE	158	366375	0.000431066
656.5	Hematological disorders of newborn	pregnancy complications	1.03617	0.897829	1.19584	0.626975	0	0.540547	0.0355349	0.0731187	2	FALSE	6902	698972	0.00977795	1.03617	0.897829	1.19584	0.626975	0	0.540547	0.0355349	0.0731187	2	FALSE	221	361428	0.00061109
656.7	Conditions involving the integument and temperature regulation of fetus and newborn	pregnancy complications	0.912777	0.790859	1.05349	0.21217	41.2041	0.182538	-0.0912638	0.0731503	3	FALSE	6908	729685	0.00937831	0.912777	0.790859	1.05349	0.21217	41.2041	0.182538	-0.0912638	0.0731503	3	FALSE	225	392141	0.000573444
656.8	Perinatal jaundice	pregnancy complications	0.955872	0.865371	1.05584	0.373847	61.7423	0.105934	-0.0451308	0.0507491	2	FALSE	7128	393525	0.017791	0.955872	0.865371	1.05584	0.373847	61.7423	0.105934	-0.0451308	0.0507491	2	FALSE	448	386845	0.00115675
657	Infections specific to the perinatal period	pregnancy complications	0.98968	0.852587	1.14882	0.891542	0	0.546546	-0.0103733	0.0760765	3	FALSE	211	724242	0.000291254	0.98968	0.852587	1.14882	0.891542	0	0.546546	-0.0103733	0.0760765	3	FALSE	207	393281	0.000526064
669	Complications of labor and delivery NEC	pregnancy complications	0.977583	0.922828	1.03559	0.440742	2.89533	0.397958	-0.0226725	0.0294088	6	FALSE	7941	797411	0.00986028	0.962074	0.893531	1.03587	0.305217	14.7135	0.3206	-0.0386641	0.0377097	5	FALSE	794	458293	0.00172952
671	Venous/cerebrovascular complications embolism in pregnancy and the puerperium	pregnancy complications	1.01283	0.911794	1.12506	0.812091	0	0.433656	0.0127463	0.053617	6	FALSE	7089	798463	0.00880018	0.997878	0.868963	1.14592	0.975987	15.8146	0.313767	-0.0021244	0.0705781	5	FALSE	266	459196	0.000578938
674	Other complications of the puerperium NEC	pregnancy complications	0.930768	0.853981	1.01446	0.102436	7.87282	0.369353	-0.0717448	0.0439301	8	FALSE	7249	798104	0.00900102	0.965806	0.872251	1.06939	0.503301	0	0.442454	-0.0347927	0.0519833	7	FALSE	414	458829	0.000901484
681	Superficial cellulitis and abscess	dermatologic	1.05104	1.04087	1.06131	1.06283e-23	0	0.563098	0.0497836	0.00496069	13	TRUE	65800	726265	0.083074	1.05061	1.04029	1.06102	1.03991e-22	0	0.530191	0.0493697	0.00503361	11	TRUE	58011	390806	0.129253
681.1	Cellulitis and abscess of fingers/toes	dermatologic	1.10481	1.08066	1.12949	9.42781e-19	5.19556	0.394408	0.0996693	0.0112727	13	TRUE	16434	789120	0.0204009	1.10877	1.0831	1.13506	5.72352e-18	0.767436	0.433735	0.103254	0.0119535	11	TRUE	8951	453670	0.0193485
681.2	Cellulitis and abscess of face/neck	dermatologic	1.01528	0.980095	1.05174	0.399329	32.5095	0.130403	0.0151685	0.0179973	12	FALSE	10347	797935	0.0128012	1.01431	0.977777	1.0522	0.447787	38.5124	0.0923351	0.0142065	0.0187147	11	FALSE	3516	464425	0.00751377
681.3	Cellulitis and abscess of arm/hand	dermatologic	1.00987	0.981534	1.03902	0.498846	0	0.970662	0.00982014	0.0145203	11	FALSE	12530	793742	0.0155407	1.00987	0.981534	1.03902	0.498846	0	0.970662	0.00982014	0.0145203	11	FALSE	5933	460240	0.012727
681.5	Cellulitis and abscess of leg, except foot	dermatologic	1.09472	1.07528	1.11452	4.30228e-23	48.4634	0.0354251	0.0905032	0.00914478	11	TRUE	22043	782897	0.0273846	1.09472	1.07528	1.11452	4.30228e-23	48.4634	0.0354251	0.0905032	0.00914478	11	TRUE	15448	449395	0.0332327
681.6	Cellulitis and abscess of foot, toe	dermatologic	1.2333	1.18566	1.28284	1.73275e-25	0	0.53144	0.20969	0.0200967	9	TRUE	9653	800445	0.0119158	1.2333	1.18566	1.28284	1.73275e-25	0	0.53144	0.20969	0.0200967	9	TRUE	3059	466943	0.00650848
681.7	Cellulitis and abscess of trunk	dermatologic	1.03832	1.01156	1.06579	0.00476414	0	0.573822	0.0376033	0.0133224	11	FALSE	13590	791901	0.0168717	1.03832	1.01156	1.06579	0.00476414	0	0.573822	0.0376033	0.0133224	11	FALSE	7000	458399	0.0150409
686	Other local infections of skin and subcutaneous tissue	dermatologic	1.05869	1.03572	1.08218	3.48226e-07	38.4705	0.0844644	0.0570356	0.0111938	12	TRUE	15816	792423	0.0195685	1.06451	1.03701	1.09274	2.85649e-06	45.9699	0.0543594	0.0625117	0.0133547	10	TRUE	6788	456952	0.0146375
686.1	Carbuncle and furuncle	dermatologic	1.01546	0.982536	1.04949	0.361613	0	0.780842	0.0153416	0.0168164	11	FALSE	10990	794502	0.0136438	1.01663	0.983442	1.05095	0.330024	0	0.733259	0.0164966	0.0169358	10	FALSE	4349	460998	0.00934571
686.2	Impetigo	dermatologic	0.989086	0.920031	1.06332	0.766316	0	0.84029	-0.0109743	0.0369259	9	FALSE	7479	804864	0.0092067	0.97852	0.907808	1.05474	0.570447	0	0.881139	-0.0217143	0.0382703	8	FALSE	834	469433	0.00177346
686.3	Pilonidal cyst	dermatologic	0.963863	0.90765	1.02356	0.229933	0	0.435609	-0.0368066	0.0306586	9	FALSE	7939	803960	0.00977831	0.963863	0.90765	1.02356	0.229933	0	0.435609	-0.0368066	0.0306586	9	FALSE	1348	470458	0.00285711
686.4	Pyogenic granuloma	dermatologic	1.04912	0.984082	1.11845	0.141957	36.4524	0.13795	0.047951	0.0326521	8	FALSE	7691	803910	0.00947633	1.04312	0.956235	1.13791	0.341381	45.3501	0.0890283	0.0422191	0.0443739	7	FALSE	652	470392	0.00138416
686.5	Pyoderma	dermatologic	1.0729	0.955349	1.20492	0.234644	0	0.630395	0.0703691	0.0592092	6	FALSE	6957	805123	0.00856689	1.10262	0.965436	1.25929	0.149569	0	0.597229	0.0976851	0.0677871	5	FALSE	299	471620	0.000633583
687	Symptoms affecting skin	dermatologic	1.00883	0.9933	1.0246	0.26668	18.0365	0.271859	0.00879241	0.00791582	11	FALSE	27655	762398	0.035004	1.00256	0.986097	1.01931	0.761787	0	0.476528	0.00256148	0.00844997	9	FALSE	19156	431910	0.0424683
687.1	Rash and other nonspecific skin eruption	dermatologic	1.0041	0.992782	1.01554	0.479631	18.8666	0.253097	0.00408687	0.00578143	13	FALSE	46877	716855	0.0613789	1.00251	0.990598	1.01457	0.680825	10.1468	0.347536	0.00250925	0.00610023	11	FALSE	37257	386375	0.0879466
687.3	Changes in skin texture	dermatologic	0.975032	0.889976	1.06822	0.587162	0	0.937179	-0.0252853	0.0465699	6	FALSE	7059	783792	0.00892583	0.958884	0.85546	1.07481	0.470899	0	0.902155	-0.0419854	0.0582308	5	FALSE	400	455243	0.00087788
687.4	Disturbance of skin sensation	dermatologic	0.999166	0.987905	1.01056	0.885265	4.53322	0.401336	-0.00083448	0.00578302	14	FALSE	46535	728786	0.0600203	1.00196	0.989798	1.01427	0.753495	0	0.955581	0.00195658	0.00623045	11	FALSE	35757	398229	0.0823921
689	Disorder of skin and subcutaneous tissue NOS	dermatologic	1.02424	1.01268	1.03594	3.52402e-05	10.7549	0.335183	0.0239548	0.00579086	14	FALSE	46022	751995	0.0576705	1.02778	1.01382	1.04193	8.62545e-05	23.0644	0.22379	0.0274001	0.00697856	11	FALSE	29706	422046	0.0657573
690	Erythematosquamous dermatosis	dermatologic	0.995242	0.980694	1.01001	0.5256	0	0.60919	-0.00476906	0.00751344	14	FALSE	28913	765774	0.0363829	0.990198	0.973319	1.00737	0.261441	0	0.535358	-0.00985082	0.00877195	11	FALSE	17574	441034	0.0383203
690.1	Seborrheic dermatitis	dermatologic	0.995333	0.980729	1.01015	0.535103	0	0.498862	-0.00467759	0.00754163	14	FALSE	28731	766257	0.0361402	0.989996	0.973054	1.00723	0.25364	0.749848	0.43389	-0.010054	0.00880732	11	FALSE	17422	441519	0.0379613
691	Congenital anomalies of skin	dermatologic	1.06311	1.01518	1.1133	0.00931612	15.9719	0.296061	0.0611998	0.0235363	10	FALSE	8666	790552	0.0108431	1.06578	1.0156	1.11845	0.00962353	24.4463	0.226123	0.0637102	0.0246074	9	FALSE	2045	465832	0.00437081
691.1	Ichthyosis congenita	dermatologic	1.10624	0.941125	1.30032	0.220866	26.3487	0.245862	0.100966	0.0824735	5	FALSE	6685	752303	0.00880778	1.10624	0.941125	1.30032	0.220866	26.3487	0.245862	0.100966	0.0824735	5	FALSE	203	429458	0.000472466
691.3	Congenital pigmentary anomalies of skin	dermatologic	1.03482	0.875774	1.22275	0.687671	27.7877	0.245266	0.0342288	0.0851425	4	FALSE	6642	735196	0.00895344	0.954564	0.793216	1.14873	0.622562	0	0.876062	-0.0465006	0.0944708	3	FALSE	153	412351	0.000370905
694	Dyschromia and Vitiligo	dermatologic	1.01736	0.999624	1.03542	0.0551023	11.724	0.327401	0.0172159	0.00897562	13	FALSE	22502	769435	0.0284139	1.01599	0.997091	1.03525	0.0977437	19.9847	0.253132	0.015864	0.00958033	11	FALSE	14476	444688	0.0315269
694.1	Vitiligo	dermatologic	1.02983	0.971139	1.09206	0.32624	0	0.807762	0.0293893	0.0299366	10	FALSE	7868	793426	0.00981912	1.03445	0.972	1.1009	0.286418	0	0.744793	0.033866	0.0317689	9	FALSE	1273	468703	0.00270865
694.2	Other dyschromia	dermatologic	1.01652	0.997599	1.0358	0.0874144	0	0.466886	0.0163859	0.00958688	12	FALSE	20520	771361	0.025913	1.01468	0.994675	1.03508	0.151483	4.11581	0.403674	0.0145702	0.0101583	11	FALSE	12826	446624	0.027916
694.3	Vascular disorders of skin	dermatologic	1.0473	0.942569	1.16367	0.389937	0	0.863883	0.0462178	0.0537583	3	FALSE	6916	760586	0.00901105	1.05371	0.899728	1.23404	0.516301	0	0.595181	0.052316	0.080603	2	FALSE	251	435863	0.000575538
695	Erythematous conditions	dermatologic	1.0121	0.999265	1.02509	0.0647463	16.4897	0.273307	0.012023	0.00650948	14	FALSE	36998	757775	0.0465517	1.00835	0.994371	1.02252	0.243114	14.5084	0.305843	0.00831189	0.00712098	11	FALSE	26520	432968	0.0577164
695.1	Toxic erythema	dermatologic	1.04779	0.945471	1.16117	0.373248	43.746	0.130158	0.0466801	0.0524256	5	FALSE	6945	794492	0.00866568	1.17221	1.02193	1.34459	0.0232161	0	0.738966	0.158893	0.0700012	4	FALSE	314	469770	0.000667966
695.2	Bullous dermatoses	dermatologic	1.03219	0.965109	1.10392	0.355473	36.199	0.139862	0.031678	0.0342826	8	FALSE	7503	793813	0.00936335	1.02854	0.94901	1.11473	0.493156	45.1907	0.0900267	0.0281374	0.0410586	7	FALSE	774	469091	0.00164728
695.21	Dermatitis herpetiformis	dermatologic	1.02429	0.89318	1.17466	0.731238	0	0.811618	0.0240038	0.0698845	3	FALSE	6755	753881	0.00888073	0.998325	0.837621	1.18986	0.985068	0	0.649039	-0.00167599	0.0895493	2	FALSE	211	431036	0.000489279
695.22	Pemphigus and pemphigoid	dermatologic	1.01265	0.925436	1.10809	0.784381	0	0.436772	0.012573	0.0459515	7	FALSE	7050	794635	0.00879398	0.994863	0.889688	1.11247	0.928016	10.7785	0.346673	-0.00515023	0.0570085	6	FALSE	415	469914	0.000882361
695.3	Rosacea	dermatologic	1.02157	1.00008	1.04351	0.0491025	31.2756	0.149314	0.0213389	0.0108446	11	FALSE	17313	781074	0.021685	1.01515	0.99301	1.03778	0.181393	11.0843	0.340704	0.0150361	0.0112505	10	FALSE	10241	458229	0.0218605
695.4	Lupus (localized and systemic)	dermatologic	1.04056	1.00772	1.07447	0.0150869	0	0.572669	0.0397617	0.0163609	12	FALSE	10730	789465	0.0134092	1.03479	0.999319	1.07153	0.0546443	0	0.456073	0.0342023	0.017798	10	FALSE	3668	466211	0.00780627
695.41	Cutaneous lupus erythematosus	dermatologic	1.022	0.965974	1.08127	0.449352	0	0.930737	0.0217608	0.0287653	11	FALSE	7880	789485	0.00988255	1.01268	0.951858	1.07738	0.690189	0	0.883458	0.0125959	0.0316005	9	FALSE	1210	468131	0.00257808
695.42	Systemic lupus erythematosus	dermatologic	1.0547	1.01891	1.09175	0.00250026	9.07543	0.356327	0.0532548	0.0176147	12	FALSE	10110	789916	0.0126371	1.05046	1.0119	1.09048	0.00988356	23.6981	0.225099	0.0492247	0.0190802	10	FALSE	3157	466673	0.00671945
695.7	Prurigo and Lichen	dermatologic	0.982003	0.957956	1.00665	0.151076	21.4027	0.233248	-0.0181612	0.0126494	12	FALSE	14255	783042	0.0178792	0.983205	0.956539	1.01061	0.227296	28.3397	0.175067	-0.0169378	0.0140289	11	FALSE	6583	458307	0.0141603
695.8	Other specified erythematous conditions	dermatologic	0.979522	0.947929	1.01217	0.216134	48.7892	0.0340563	-0.0206901	0.0167277	11	FALSE	10901	786580	0.0136693	0.971763	0.938812	1.00587	0.10366	48.3262	0.042573	-0.028643	0.0176009	10	FALSE	4079	461853	0.0087545
695.81	Erythema nodosum	dermatologic	1.06198	0.940054	1.19973	0.333799	53.963	0.0542102	0.0601388	0.0622239	6	FALSE	6789	792947	0.00848905	0.955553	0.824225	1.10781	0.546697	15.3951	0.316377	-0.0454651	0.0754335	5	FALSE	237	470096	0.000503898
695.9	Unspecified erythematous condition	dermatologic	1.05532	1.00463	1.10857	0.0320311	15.7094	0.312906	0.0538485	0.0251157	6	FALSE	8251	790971	0.0103238	1.07154	0.995915	1.1529	0.0642649	28.9202	0.228749	0.0690937	0.0373412	5	FALSE	901	466250	0.00192871
696	Psoriasis and related disorders	dermatologic	0.990278	0.974118	1.00671	0.244546	30.1542	0.142925	-0.00976929	0.00839504	13	FALSE	23581	772058	0.0296378	1.00228	0.983015	1.02193	0.817878	15.0283	0.30084	0.0022807	0.00990422	11	FALSE	13115	452093	0.0281917
696.2	Parapsoriasis	dermatologic	0.916272	0.781875	1.07377	0.279932	0	0.979006	-0.0874416	0.0809291	4	FALSE	6672	754199	0.0087689	0.915253	0.767013	1.09214	0.325964	0	0.909209	-0.088555	0.0901529	3	FALSE	177	429480	0.000411957
696.3	Pityriasis	dermatologic	1.00456	0.90288	1.11768	0.933459	45.7395	0.100797	0.00454591	0.0544459	6	FALSE	6918	792070	0.00865845	0.961884	0.850766	1.08752	0.53495	44.8195	0.123303	-0.0388613	0.0626323	5	FALSE	372	469225	0.000792169
696.4	Psoriasis	dermatologic	0.990707	0.97425	1.00744	0.274629	33.5284	0.114096	-0.00933648	0.00854625	13	FALSE	22949	773328	0.0288204	1.00444	0.984745	1.02454	0.660832	12.3093	0.326942	0.00443392	0.0101055	11	FALSE	12584	453364	0.0270073
696.41	Psoriasis vulgaris	dermatologic	0.990034	0.972629	1.00775	0.268383	30.9349	0.13603	-0.010016	0.00904958	13	FALSE	21276	773979	0.0267537	1.00311	0.982705	1.02394	0.767223	9.85108	0.350337	0.0031037	0.0104851	11	FALSE	11724	454018	0.0251727
696.42	Psoriatic arthropathy	dermatologic	0.993633	0.960557	1.02785	0.711522	37.2519	0.101458	-0.00638776	0.0172729	11	FALSE	10251	784449	0.0128992	1.00365	0.963222	1.04577	0.862255	40.8932	0.084895	0.00363926	0.020975	10	FALSE	2795	464504	0.00598118
697	Sarcoidosis	dermatologic	1.03533	0.999592	1.07235	0.0527181	0	0.533515	0.0347215	0.0179233	12	FALSE	10117	792738	0.0126013	1.03678	0.995346	1.07993	0.0826064	0	0.455794	0.036115	0.0208065	10	FALSE	2812	467953	0.00597326
698	Pruritus and related conditions	dermatologic	0.982917	0.963299	1.00293	0.0939119	0	0.483092	-0.0172308	0.0102864	13	FALSE	18372	807143	0.0222552	0.983771	0.962836	1.00516	0.135977	8.69123	0.361282	-0.0163624	0.0109745	11	FALSE	10541	468709	0.0219948
700	Corns and callosities	dermatologic	1.15141	1.13341	1.1697	7.5149e-69	73.1627	2.42173e-05	0.14099	0.0080397	12	TRUE	28068	778137	0.034815	1.15231	1.13405	1.17087	8.96767e-68	75.3976	1.30317e-05	0.141771	0.00814997	11	TRUE	21073	445783	0.0451381
701	Other hypertrophic and atrophic conditions of skin	dermatologic	1.03479	1.01857	1.05126	2.20941e-05	0	0.466917	0.0341954	0.00806	10	TRUE	24756	498824	0.0472822	1.0473	1.02568	1.06937	1.40739e-05	0	0.833245	0.0462129	0.0106415	7	TRUE	11364	166364	0.0639404
701.1	Keratoderma, acquired	dermatologic	1.12399	1.09651	1.15217	2.18347e-20	43.7857	0.0759332	0.116887	0.0126324	9	TRUE	14944	789294	0.0185816	1.12636	1.09863	1.1548	8.30308e-21	42.6542	0.0939646	0.118995	0.012719	8	TRUE	8285	458853	0.0177357
701.2	Scar conditions and fibrosis of skin	dermatologic	1.02118	0.999452	1.04338	0.0561312	1.91414	0.42706	0.0209568	0.010972	13	FALSE	16192	796775	0.0199172	1.02792	1.00093	1.05563	0.0424967	13.0739	0.31962	0.0275353	0.0135734	11	FALSE	6675	464398	0.0141698
701.3	Circumscribed scleroderma	dermatologic	1.03071	0.982784	1.08096	0.213105	0	0.697292	0.0302443	0.0242912	9	FALSE	8508	807841	0.010422	1.05229	0.988324	1.12039	0.111182	0	0.713278	0.0509669	0.0319962	8	FALSE	1208	477400	0.00252399
701.4	Keloid scar	dermatologic	1.01127	0.972082	1.05204	0.578375	0	0.839527	0.0112066	0.0201645	13	FALSE	9611	805240	0.0117948	1.0025	0.961311	1.04546	0.906996	0	0.882594	0.00250103	0.0214076	11	FALSE	2740	472853	0.00576123
701.5	Abnormal granulation tissue	dermatologic	1.02493	0.964254	1.08942	0.429026	9.50185	0.356426	0.0246237	0.0311354	7	FALSE	7739	808076	0.00948622	1.01916	0.930619	1.11612	0.682379	24.2761	0.251884	0.0189747	0.046368	6	FALSE	586	475716	0.00123031
701.6	Acquired acanthosis nigricans	dermatologic	0.958294	0.884757	1.03794	0.295658	0	0.632247	-0.0426011	0.0407358	10	FALSE	7243	809486	0.0088683	0.954116	0.869287	1.04722	0.322813	0	0.535031	-0.04697	0.0475071	9	FALSE	509	477133	0.00106565
702	Degenerative skin conditions and other dermatoses	dermatologic	1.02012	1.01112	1.02919	1.04584e-05	0	0.505225	0.0199158	0.00451865	14	TRUE	94012	697521	0.118772	1.02122	1.01137	1.03118	2.1991e-05	3.45186	0.409706	0.0210019	0.00494902	11	TRUE	78923	372956	0.174655
702.1	Actinic keratosis	dermatologic	1.01463	1.00366	1.02573	0.00884897	31.3141	0.157995	0.0145249	0.00554846	10	FALSE	60229	746615	0.0746476	1.013	1.00128	1.02487	0.0296713	36.1581	0.12904	0.0129185	0.00594103	9	FALSE	49281	415567	0.106015
702.2	Seborrheic keratosis	dermatologic	1.02946	1.01892	1.04012	3.23617e-08	25.2987	0.188324	0.0290391	0.00525294	13	TRUE	63686	734128	0.0798256	1.03206	1.02076	1.04349	1.95161e-08	26.722	0.189727	0.0315565	0.00561881	11	TRUE	52305	403066	0.114862
702.4	Degenerative skin disorders	dermatologic	0.992971	0.825006	1.19513	0.940533	0	0.533482	-0.00705333	0.0945482	2	FALSE	6729	732530	0.00910236	0.992971	0.825006	1.19513	0.940533	0	0.533482	-0.00705333	0.0945482	2	FALSE	170	409876	0.000414588
703	Diseases of nail, NOS	dermatologic	1.07296	1.05789	1.08824	1.69826e-22	4.4999	0.400916	0.0704181	0.00721615	12	TRUE	34002	778108	0.0418687	1.07465	1.05937	1.09015	6.60592e-23	0	0.47433	0.0719926	0.00730614	11	TRUE	26881	440527	0.0575108
703.1	Ingrowing nail	dermatologic	1.02962	1.01227	1.04727	0.000763276	22.1406	0.22599	0.0291867	0.0086716	12	FALSE	24280	793506	0.0296899	1.03191	1.0139	1.05024	0.000472279	24.434	0.21091	0.0314126	0.00898528	11	FALSE	16714	455929	0.0353628
704	Diseases of hair and hair follicles	dermatologic	1.02271	1.00494	1.0408	0.0120361	34.355	0.107446	0.0224608	0.00894464	13	FALSE	22565	791544	0.0277174	1.02115	1.00297	1.03965	0.0223767	28.1491	0.176778	0.0209253	0.00916203	11	FALSE	15326	453943	0.0326593
704.1	Alopecia	dermatologic	0.986233	0.95735	1.01599	0.360656	52.4808	0.0136687	-0.0138627	0.0151652	13	FALSE	11925	812055	0.0144724	0.985539	0.955789	1.01621	0.351627	49.8641	0.0297696	-0.0145666	0.0156388	11	FALSE	5019	474460	0.0104676
704.11	Alopecia Areata	dermatologic	0.95955	0.897961	1.02536	0.222479	32.5844	0.157252	-0.041291	0.0338461	9	FALSE	7747	815237	0.00941331	0.952096	0.890096	1.01842	0.153055	30.8244	0.18192	-0.0490892	0.0343564	8	FALSE	1084	479594	0.00225515
704.12	Telogen effluvium	dermatologic	0.890891	0.761811	1.04184	0.147986	0	0.430958	-0.115533	0.0798606	4	FALSE	6842	811628	0.0083595	0.890891	0.761811	1.04184	0.147986	0	0.430958	-0.115533	0.0798606	4	FALSE	207	475989	0.000434695
704.2	Hirsutism	dermatologic	0.987839	0.931746	1.04731	0.681657	35.0325	0.1184	-0.0122351	0.0298269	11	FALSE	7959	815446	0.00966596	0.995471	0.93825	1.05618	0.880541	29.5807	0.172789	-0.00453925	0.0302047	10	FALSE	1297	479806	0.00269589
704.8	Other specified diseases of hair and hair follicles	dermatologic	1.03836	1.0131	1.06426	0.00274391	0	0.748093	0.0376455	0.0125692	12	FALSE	14730	798253	0.0181185	1.03677	1.01134	1.06285	0.0043761	0	0.752213	0.0361147	0.0126732	11	FALSE	7989	462610	0.0169762
705	Disorders of sweat glands	dermatologic	1.04934	1.01541	1.0844	0.00408408	5.53004	0.390995	0.0481575	0.0167703	12	FALSE	10843	796598	0.0134288	1.0562	1.02081	1.09282	0.00166409	0	0.473373	0.0546785	0.017389	11	FALSE	4071	466927	0.00864335
705.1	Dyshidrosis	dermatologic	1.04994	0.989739	1.11379	0.10575	40.3733	0.0883887	0.0487291	0.0301244	10	FALSE	7900	798818	0.00979277	1.05403	0.993066	1.11874	0.0834392	43.577	0.0772271	0.0526207	0.0303978	9	FALSE	1370	471057	0.00289992
705.3	Hidradenitis	dermatologic	1.04019	0.990351	1.09254	0.115735	0	0.678597	0.0394055	0.0250523	10	FALSE	8443	801597	0.0104229	1.05289	0.998999	1.10969	0.0545309	0	0.759331	0.0515414	0.0268083	9	FALSE	1718	471926	0.0036272
705.8	Hyperhidrosis	dermatologic	1.01753	0.978769	1.05784	0.380425	15.2181	0.302989	0.0173826	0.0198179	10	FALSE	9656	473976	0.0199656	1.01753	0.978769	1.05784	0.380425	15.2181	0.302989	0.0173826	0.0198179	10	FALSE	3146	467466	0.00668491
706	Diseases of sebaceous glands	dermatologic	1.03327	1.0236	1.04304	8.9717e-12	68.1124	0.000103895	0.0327324	0.00479799	14	TRUE	65683	731619	0.0823816	1.02976	1.0189	1.04073	5.94382e-08	73.4602	4.31528e-05	0.0293231	0.00540969	11	TRUE	49465	401797	0.109615
706.1	Acne	dermatologic	1.02139	0.999174	1.0441	0.0592495	51.9466	0.01831	0.0211637	0.0112195	12	FALSE	16657	788421	0.0206899	1.02227	0.999888	1.04515	0.0511693	55.4657	0.012949	0.0220262	0.0112951	11	FALSE	10036	460656	0.0213218
706.2	Sebaceous cyst	dermatologic	1.04603	1.0337	1.05851	1.03011e-13	0.162664	0.446177	0.0450044	0.00605144	14	TRUE	40702	765613	0.050479	1.04505	1.02995	1.06037	2.92292e-09	16.6538	0.285181	0.0440648	0.00742348	11	TRUE	24600	435795	0.0534324
706.3	Seborrhea	dermatologic	0.897433	0.817288	0.985437	0.02337	35.5647	0.18416	-0.108217	0.0477287	5	FALSE	7075	443810	0.0156914	0.897433	0.817288	0.985437	0.02337	35.5647	0.18416	-0.108217	0.0477287	5	FALSE	565	437300	0.00129035
706.8	Other specified diseases of sebaceous glands	dermatologic	1.02506	1.00557	1.04492	0.0114914	44.5651	0.0621281	0.0247505	0.00979291	10	FALSE	20691	772457	0.0260872	1.02506	1.00557	1.04492	0.0114914	44.5651	0.0621281	0.0247505	0.00979291	10	FALSE	14165	444696	0.0308699
707	Chronic ulcer of skin	dermatologic	1.13928	1.12325	1.15555	1.18567e-72	73.3105	1.04626e-05	0.130399	0.00723336	13	TRUE	30324	804109	0.0363408	1.16878	1.14945	1.18844	5.00367e-75	19.0864	0.261757	0.155961	0.00850974	11	TRUE	18196	469972	0.0372741
707.1	Decubitus ulcer	dermatologic	1.09011	1.06644	1.11431	1.33827e-14	43.5963	0.0526523	0.0862831	0.0112025	12	TRUE	15873	819108	0.01901	1.11946	1.08771	1.15215	1.51824e-14	21.6854	0.243479	0.11285	0.0146825	10	TRUE	5849	485033	0.0119153
707.2	Chronic ulcer of leg or foot	dermatologic	1.19253	1.17152	1.21392	6.29059e-84	55.8543	0.00727247	0.176078	0.00907129	13	TRUE	21746	812723	0.0260597	1.21019	1.18648	1.23436	1.05064e-79	37.6069	0.0988501	0.190774	0.0100915	11	TRUE	12764	478642	0.0259744
707.3	Chronic ulcer of unspecified site	dermatologic	1.16895	1.12661	1.21288	1.10719e-16	48.4744	0.0418852	0.156105	0.0188244	10	TRUE	10091	818725	0.0121752	1.16895	1.12661	1.21288	1.10719e-16	48.4744	0.0418852	0.156105	0.0188244	10	TRUE	3527	486634	0.00719559
709	Diffuse diseases of connective tissue	dermatologic	1.04271	1.01521	1.07095	0.00215879	16.1489	0.281286	0.0418233	0.0136345	13	FALSE	12566	787511	0.015706	1.03875	1.007	1.0715	0.0163852	21.1895	0.241603	0.0380166	0.0158388	11	FALSE	4690	463906	0.0100086
709.2	Sicca syndrome	dermatologic	1.04456	1.00356	1.08724	0.0328502	3.00703	0.415151	0.0435995	0.0204317	12	FALSE	9140	790233	0.011434	1.02838	0.978286	1.08103	0.272086	11.4726	0.337188	0.0279808	0.0254771	10	FALSE	1825	466652	0.0038956
709.3	Systemic sclerosis	dermatologic	0.97327	0.917681	1.03223	0.366571	39.4097	0.0950292	-0.0270934	0.0300066	10	FALSE	7703	789881	0.00965792	0.968422	0.906134	1.03499	0.344147	45.7779	0.0641063	-0.0320878	0.0339193	9	FALSE	1019	468178	0.0021718
709.4	Polymyositis	dermatologic	1.10692	0.986113	1.24252	0.0849258	0	0.790154	0.10158	0.0589626	5	FALSE	6818	756849	0.00892798	1.08939	0.954871	1.24286	0.202938	0	0.691694	0.0856174	0.0672445	4	FALSE	321	435156	0.000737123
709.5	Dermatomyositis	dermatologic	1.07635	0.956587	1.2111	0.221518	0	0.426669	0.0735746	0.0601836	6	FALSE	6805	785495	0.00858892	1.07635	0.956587	1.2111	0.221518	0	0.426669	0.0735746	0.0601836	6	FALSE	359	463804	0.000773435
709.6	Other specified diffuse diseases of connective tissue	dermatologic	1.07268	0.989186	1.16322	0.0896999	0	0.515453	0.0701603	0.0413442	9	FALSE	7083	791921	0.00886479	1.11759	1.02323	1.22066	0.0135012	0	0.966309	0.111178	0.0450063	8	FALSE	555	468362	0.00118358
709.7	Unspecified diffuse connective tissue disease	dermatologic	1.0679	1.0098	1.12933	0.0213541	0	0.60106	0.06569	0.0285402	11	FALSE	7847	791547	0.00981619	1.07401	1.00882	1.14342	0.0254395	0	0.521438	0.0713985	0.0319504	10	FALSE	1154	467980	0.00245985
710	Osteomyelitis, periostitis, and other infections involving bone	musculoskeletal	1.14996	1.12283	1.17775	1.8652e-30	57.0497	0.00974976	0.13973	0.0121821	11	TRUE	14893	798583	0.0183079	1.15113	1.12359	1.17934	4.45935e-30	60.9316	0.00611478	0.140742	0.0123519	10	TRUE	8190	468621	0.0171766
710.1	Osteomyelitis	musculoskeletal	1.16453	1.13622	1.19355	7.40191e-34	22.9453	0.224916	0.152318	0.012558	11	TRUE	14415	800737	0.0176838	1.16568	1.13694	1.19515	2.3487e-33	29.4952	0.173527	0.153305	0.0127391	10	TRUE	7717	470775	0.0161278
710.11	Acute osteomyelitis	musculoskeletal	1.22677	1.18036	1.27499	2.79122e-25	0	0.58311	0.204382	0.0196735	9	TRUE	9775	805416	0.0119911	1.22677	1.18036	1.27499	2.79122e-25	0	0.58311	0.204382	0.0196735	9	TRUE	3262	475461	0.00681396
710.12	Chronic osteomyelitis	musculoskeletal	1.19821	1.15568	1.2423	1.04604e-22	34.9044	0.128657	0.180827	0.0184377	10	TRUE	10186	805034	0.0124948	1.19982	1.15709	1.24413	7.18599e-23	38.8436	0.109085	0.18217	0.0185033	9	TRUE	3654	475078	0.00763266
710.19	Unspecified osteomyelitis	musculoskeletal	1.16971	1.13609	1.20433	5.95998e-26	29.2776	0.16671	0.156757	0.0148797	11	TRUE	12104	803236	0.0148453	1.17103	1.13679	1.20631	1.8665e-25	35.6117	0.123121	0.157887	0.0151421	10	TRUE	5431	473275	0.0113452
711	Arthropathy associated with infections	musculoskeletal	1.06229	1.02016	1.10616	0.0034241	0	0.90523	0.0604301	0.0206468	11	FALSE	9379	805422	0.0115108	1.05411	1.0111	1.09895	0.0131685	0	0.982634	0.0526942	0.0212547	10	FALSE	2732	475463	0.00571315
711.1	Pyogenic arthritis	musculoskeletal	1.09179	1.03859	1.1477	0.000569614	0	0.709259	0.0878141	0.0254852	9	FALSE	8398	807278	0.0102958	1.08729	1.03298	1.14445	0.00136873	0	0.667147	0.0836853	0.0261421	8	FALSE	1809	477321	0.00377559
711.2	Reiter's disease	musculoskeletal	0.967335	0.855192	1.09418	0.597323	19.8607	0.28819	-0.0332103	0.0628681	5	FALSE	6861	773425	0.00879293	0.932434	0.820085	1.06018	0.285555	0	0.799925	-0.0699565	0.065507	4	FALSE	330	443469	0.00074358
711.3	Behcet's syndrome	musculoskeletal	0.975813	0.815111	1.1682	0.789719	0	0.41823	-0.0244839	0.0918116	4	FALSE	6666	768047	0.00860448	0.915489	0.739143	1.13391	0.418625	0	0.434985	-0.0882968	0.109169	3	FALSE	119	438090	0.00027156
712	Infective connective tissue disorders	musculoskeletal	1.09105	1.0077	1.1813	0.0316232	33.5816	0.160018	0.0871437	0.0405482	8	FALSE	7242	808996	0.00887241	1.07645	0.991789	1.16833	0.0779556	31.5494	0.187205	0.0736656	0.0417919	7	FALSE	694	479039	0.00144664
713	Arthropathy associated with other disorders classified elsewhere	musculoskeletal	1.19408	1.13641	1.25468	2.17491e-12	43.6525	0.0593839	0.177377	0.0252573	11	TRUE	8407	807525	0.0103036	1.19613	1.13534	1.26018	1.70304e-11	49.1673	0.0387525	0.179093	0.0266132	10	TRUE	1736	477566	0.00362193
713.5	Arthropathy associated with neurological disorders	musculoskeletal	1.3075	1.23266	1.38689	4.87223e-19	49.854	0.0357864	0.26812	0.0300747	10	TRUE	7872	808593	0.00964156	1.3229	1.24272	1.40826	1.76676e-18	52.204	0.0329582	0.279828	0.0319028	9	TRUE	1237	478637	0.00257776
714	Rheumatoid arthritis and other inflammatory polyarthropathies	musculoskeletal	0.996439	0.981605	1.0115	0.641111	7.57659	0.369233	-0.00356724	0.00765261	14	FALSE	26724	790536	0.0326995	1.00106	0.983173	1.01927	0.908413	16.7852	0.283914	0.00105819	0.00919841	11	FALSE	14733	461783	0.0309182
714.1	Rheumatoid arthritis	musculoskeletal	0.995153	0.978401	1.01219	0.574798	15.3882	0.289212	-0.00485925	0.00866177	13	FALSE	22112	796009	0.0270278	1.00031	0.979473	1.02158	0.977199	24.4503	0.210758	0.000306925	0.0107389	11	FALSE	10751	467273	0.0224905
714.2	Juvenile rheumatoid arthritis	musculoskeletal	0.96749	0.886711	1.05563	0.4575	41.9739	0.125359	-0.03305	0.0444837	6	FALSE	7070	799728	0.00876304	0.989097	0.904339	1.0818	0.810451	4.82973	0.37923	-0.0109631	0.0457091	5	FALSE	537	473007	0.001134
715	Other inflammatory spondylopathies	musculoskeletal	0.98367	0.961731	1.00611	0.152507	1.31662	0.432909	-0.0164652	0.0115082	13	FALSE	15507	796623	0.0190942	0.986014	0.961349	1.01131	0.27585	0	0.503829	-0.0140847	0.0129254	11	FALSE	7398	467973	0.0155626
715.1	Sacroiliitis NEC	musculoskeletal	0.981001	0.950988	1.01196	0.226309	31.0706	0.142684	-0.0191815	0.0158535	12	FALSE	11350	800392	0.0139823	0.98111	0.95056	1.01264	0.237343	37.3317	0.100869	-0.0190712	0.0161394	11	FALSE	4692	471757	0.00984785
715.2	Ankylosing spondylitis	musculoskeletal	0.974353	0.92815	1.02286	0.294526	7.25792	0.374815	-0.0259819	0.0247861	9	FALSE	8420	803633	0.0103688	0.97882	0.920136	1.04125	0.497372	18.3302	0.284932	-0.0214072	0.0315446	8	FALSE	1281	476909	0.00267885
715.3	Spinal enthesopathy	musculoskeletal	0.905844	0.804382	1.0201	0.10277	0	0.406524	-0.0988887	0.0606095	4	FALSE	6880	761372	0.00895539	0.905844	0.804382	1.0201	0.10277	0	0.406524	-0.0988887	0.0606095	4	FALSE	361	434651	0.000829862
716	Other arthropathies	musculoskeletal	1.02186	1.00933	1.03455	0.000593933	0	0.601729	0.0216231	0.00629609	12	FALSE	41901	751795	0.0527923	1.02108	1.00846	1.03386	0.00101244	0	0.598474	0.0208617	0.00634663	11	FALSE	34982	421835	0.0765777
716.1	Unspecified polyarthropathy or polyarthritis	musculoskeletal	0.987995	0.933086	1.04613	0.678879	1.16385	0.408737	-0.0120778	0.0291739	6	FALSE	7932	463450	0.0168271	0.987995	0.933086	1.04613	0.678879	1.16385	0.408737	-0.0120778	0.0291739	6	FALSE	1422	456940	0.00310235
716.2	Unspecified monoarthritis	musculoskeletal	1.01189	0.955079	1.07207	0.688519	26.4194	0.236317	0.0118172	0.0294792	6	FALSE	8030	806229	0.00986173	1.02458	0.966177	1.08652	0.417361	0	0.876976	0.0242876	0.0299474	5	FALSE	1484	476274	0.00310618
716.8	Palindromic rheumatism	musculoskeletal	1.10132	0.896158	1.35344	0.358854	34.1068	0.219236	0.0965059	0.105178	3	FALSE	6638	754769	0.00871807	0.949642	0.726589	1.24117	0.705228	0	0.703608	-0.0516706	0.136596	2	FALSE	91	424814	0.000214166
716.9	Arthropathy NOS	musculoskeletal	1.02172	1.00764	1.036	0.00241263	0	0.528888	0.0214851	0.00708125	12	FALSE	33770	763550	0.0423544	1.02137	1.00724	1.03569	0.00292265	0	0.470743	0.0211416	0.00710462	11	FALSE	27124	433591	0.0588737
717	Polymyalgia Rheumatica	musculoskeletal	1.00921	0.981452	1.03776	0.519289	2.78996	0.415685	0.00917144	0.0142316	11	FALSE	12186	833221	0.0144144	1.02637	0.983375	1.07125	0.233206	12.7986	0.327817	0.0260299	0.0218346	9	FALSE	2586	496556	0.00518089
720	Spinal stenosis	musculoskeletal	1.02904	1.01663	1.04161	3.78599e-06	0	0.56532	0.0286291	0.00619304	13	TRUE	42603	756999	0.0532803	1.02864	1.01585	1.0416	9.73369e-06	0	0.69783	0.0282403	0.00638486	11	TRUE	34444	423470	0.0752194
720.1	Spinal stenosis of lumbar region	musculoskeletal	1.03863	1.02294	1.05456	1.06195e-06	22.0475	0.247072	0.0378991	0.00776653	9	TRUE	29094	769535	0.0364299	1.03863	1.02294	1.05456	1.06195e-06	22.0475	0.247072	0.0378991	0.00776653	9	TRUE	22528	437969	0.0489211
721	Spondylosis and allied disorders	musculoskeletal	1.01559	1.00542	1.02586	0.00258902	31.5903	0.130342	0.015466	0.00513352	13	FALSE	62320	728155	0.0788387	1.01635	1.00581	1.027	0.00230335	41.8902	0.0698694	0.0162153	0.00531989	11	FALSE	53063	394625	0.118527
721.1	Spondylosis without myelopathy	musculoskeletal	1.01518	1.00466	1.0258	0.00456886	17.549	0.266732	0.0150635	0.00531161	13	FALSE	58131	732004	0.073571	1.01596	1.00505	1.02699	0.00404	29.8418	0.161739	0.0158343	0.00550753	11	FALSE	49014	398478	0.10953
721.2	Spondylosis with myelopathy	musculoskeletal	0.997764	0.967163	1.02933	0.88799	5.45592	0.391712	-0.00223846	0.0158928	12	FALSE	11552	790366	0.0144055	0.99752	0.966737	1.02928	0.876613	13.9124	0.311572	-0.00248316	0.0159932	11	FALSE	4936	458797	0.0106441
721.8	Other allied disorders of spine	musculoskeletal	1.06961	0.994306	1.15062	0.070815	0	0.499536	0.0672967	0.0372492	6	FALSE	7499	794127	0.00935474	1.08103	0.999493	1.16922	0.0514986	0	0.42998	0.0779141	0.0400113	5	FALSE	839	462561	0.00181053
722	Intervertebral disc disorders	musculoskeletal	1.01797	1.00869	1.02733	0.000138381	28.2535	0.160216	0.0178075	0.0046726	13	FALSE	76304	717098	0.0961732	1.0182	1.00878	1.02771	0.000143957	39.8856	0.082842	0.0180372	0.00474506	11	FALSE	68323	383588	0.151187
722.1	Displacement of intervertebral disc	musculoskeletal	1.04156	1.02459	1.05881	1.18311e-06	5.2515	0.393685	0.0407222	0.00838174	12	TRUE	25043	771837	0.0314263	1.04175	1.02476	1.05902	1.09105e-06	12.3076	0.326958	0.0409021	0.00839109	11	TRUE	18448	440271	0.0402163
722.3	Schmorl's nodes	musculoskeletal	1.24631	1.06466	1.45895	0.00615248	0	0.780553	0.220186	0.0803733	3	FALSE	6746	731957	0.00913222	1.17405	0.932415	1.47829	0.172327	0	0.916718	0.160455	0.11757	2	FALSE	97	400388	0.000242206
722.6	Degeneration of intervertebral disc	musculoskeletal	1.01557	1.00481	1.02645	0.00446622	23.6075	0.21168	0.0154514	0.0054345	12	FALSE	56225	730701	0.0714489	1.01548	1.00472	1.02636	0.004712	28.6371	0.172405	0.0153636	0.00543634	11	FALSE	49639	399135	0.11061
722.7	Intervertebral disc disorder with myelopathy	musculoskeletal	1.01211	0.973723	1.05202	0.541656	24.0838	0.214191	0.0120413	0.0197297	11	FALSE	9817	792189	0.0122406	1.00586	0.967359	1.04589	0.769323	0	0.552627	0.00583909	0.0199109	10	FALSE	3207	460623	0.00691417
722.8	Postlaminectomy syndrome	musculoskeletal	1.0367	1.00377	1.0707	0.0286154	0	0.861614	0.0360399	0.016466	11	FALSE	11122	792838	0.013834	1.03993	1.0065	1.07448	0.0188352	0	0.912013	0.0391582	0.0166717	10	FALSE	4468	461272	0.00959334
722.9	Other and unspecified disc disorder	musculoskeletal	1.03128	1.00556	1.05767	0.0168547	0	0.71874	0.0308047	0.0128898	12	FALSE	13933	788384	0.017366	1.04179	1.01299	1.0714	0.00420783	0	0.811231	0.0409356	0.0143024	10	FALSE	6215	454876	0.0134789
723	Other disorders of cervical region	musculoskeletal	0.959445	0.926823	0.993215	0.0189899	0	0.539117	-0.0414007	0.0176494	12	FALSE	10386	793261	0.0129236	0.957234	0.923627	0.992065	0.0165366	0	0.471705	-0.0437069	0.0182351	11	FALSE	3609	459769	0.00778846
723.1	Torticollis	musculoskeletal	0.971106	0.897145	1.05117	0.468211	0	0.656733	-0.0293192	0.0404184	9	FALSE	7313	798569	0.00907453	0.97233	0.888238	1.06438	0.543187	0	0.550063	-0.0280603	0.0461517	8	FALSE	599	465079	0.0012863
724	Other and unspecified disorders of back	musculoskeletal	1.00761	0.988055	1.02755	0.44831	0	0.649842	0.00758192	0.00999942	12	FALSE	19366	774657	0.0243897	1.00672	0.986654	1.02719	0.514414	0	0.574736	0.00669739	0.0102724	11	FALSE	12267	443084	0.0269397
724.1	Disorders of sacrum	musculoskeletal	1.00806	0.971641	1.04585	0.66886	13.7928	0.312722	0.00803046	0.0187754	11	FALSE	10027	794090	0.0124696	1.00705	0.967711	1.04799	0.729625	22.3026	0.237826	0.007027	0.0203313	10	FALSE	3038	462519	0.00652552
724.2	Disorders of coccyx	musculoskeletal	1.00863	0.954325	1.06603	0.760801	0	0.582277	0.00859688	0.0282393	10	FALSE	8018	797230	0.00995718	1.00996	0.943859	1.08069	0.77412	0	0.481285	0.00991152	0.0345362	9	FALSE	1031	465659	0.00220918
724.8	Other symptoms referable to back	musculoskeletal	1.00953	0.976423	1.04376	0.577219	0	0.875037	0.00948317	0.0170117	11	FALSE	10936	787005	0.0137053	1.00853	0.975159	1.04304	0.620826	0	0.830013	0.00849232	0.0171673	10	FALSE	4308	455437	0.00937041
724.9	Other unspecified back disorders	musculoskeletal	1.00921	0.972329	1.04748	0.629452	0	0.589816	0.00916387	0.0189926	8	FALSE	10159	791036	0.0126798	1.00894	0.971765	1.04754	0.642153	0	0.473445	0.0089008	0.0191543	7	FALSE	3549	459470	0.00766491
726	Peripheral enthesopathies and allied syndromes	musculoskeletal	1.00088	0.993407	1.0084	0.818703	72.2847	1.00235e-05	0.000876065	0.00382205	14	FALSE	114591	656025	0.148701	1.00984	1.00136	1.0184	0.0228614	57.7563	0.00851979	0.00979413	0.00430371	11	FALSE	92884	341072	0.21404
726.1	Enthesopathy	musculoskeletal	1.00505	0.994801	1.01541	0.33534	71.2708	1.9009e-05	0.00503927	0.00523064	14	FALSE	56033	708794	0.0732623	1.0192	1.00732	1.03122	0.00148177	51.7717	0.0230213	0.019018	0.00598384	11	FALSE	40744	393963	0.0937275
726.2	Synoviopathy	musculoskeletal	0.967793	0.937982	0.998552	0.0402941	25.701	0.199121	-0.0327367	0.0159635	11	FALSE	11042	761552	0.0142921	0.974491	0.940713	1.00948	0.151101	29.5278	0.173245	-0.02584	0.0179987	10	FALSE	3963	446896	0.00878989
726.3	Bursitis	musculoskeletal	1.06569	1.04457	1.08723	4.65714e-10	21.1457	0.235785	0.063619	0.0102113	12	TRUE	18607	747574	0.0242854	1.0651	1.0431	1.08757	3.2032e-09	28.146	0.176806	0.0630708	0.0106524	11	TRUE	11587	434761	0.0259596
726.4	Calcaneal spur; Exostosis NOS	musculoskeletal	1.05465	1.03092	1.07893	4.59787e-06	0	0.950993	0.0532092	0.0116118	10	TRUE	15795	750252	0.0206188	1.0587	1.03319	1.08485	4.58063e-06	0	0.958283	0.0570442	0.0124466	9	TRUE	8585	435593	0.0193278
727	Other disorders of synovium, tendon, and bursa	musculoskeletal	0.984682	0.975328	0.994126	0.00152584	38.3645	0.0711339	-0.0154362	0.00486988	14	FALSE	64241	704095	0.0836106	0.987208	0.976508	0.998025	0.0205797	50.4312	0.0276493	-0.012875	0.00556009	11	FALSE	47634	389183	0.109048
727.1	Synovitis and tenosynovitis	musculoskeletal	0.966527	0.952027	0.981248	1.01219e-05	49.388	0.0222701	-0.0340461	0.00771225	13	TRUE	28758	739256	0.0374446	0.96561	0.950794	0.980657	9.17793e-06	57.0891	0.00967809	-0.0349951	0.00788945	11	TRUE	21770	424586	0.0487727
727.2	Bursitis disorders	musculoskeletal	1.00984	0.975935	1.04491	0.574269	0	0.480172	0.00978719	0.0174219	7	FALSE	10520	756021	0.013724	1.00984	0.975935	1.04491	0.574269	0	0.480172	0.00978719	0.0174219	7	FALSE	4282	443219	0.00956869
727.4	Ganglion and cyst of synovium, tendon, and bursa	musculoskeletal	1.00386	0.983376	1.02476	0.714418	0	0.789701	0.00384825	0.0105164	14	FALSE	17033	757581	0.021989	1.01709	0.991005	1.04386	0.201123	0	0.928131	0.0169462	0.0132562	11	FALSE	7340	442832	0.0163049
727.5	Rupture of synovium	musculoskeletal	1.05316	1.01006	1.0981	0.0151152	66.4776	0.00241466	0.0517945	0.021318	9	FALSE	8857	765202	0.0114423	1.02969	0.978929	1.08307	0.25669	67.3709	0.00315413	0.0292533	0.0257909	8	FALSE	1912	450539	0.00422587
727.6	Rupture of tendon, nontraumatic	musculoskeletal	0.965425	0.948943	0.982193	6.20025e-05	46.2292	0.0295431	-0.0351871	0.00878567	14	FALSE	21795	754860	0.0280627	0.977294	0.955861	0.999209	0.0423632	51.5655	0.0236983	-0.0229675	0.0113144	11	FALSE	10210	440083	0.0226741
727.7	Contracture of tendon (sheath)	musculoskeletal	1.15085	1.06808	1.24002	0.000224436	32	0.183748	0.140497	0.0380772	7	FALSE	7080	766059	0.00915747	1.13032	1.04542	1.22211	0.00210478	22.6157	0.263886	0.1225	0.039837	6	FALSE	797	453258	0.00175529
727.8	Plica syndrome	musculoskeletal	1.00639	0.885453	1.14385	0.922313	0	0.577725	0.00637008	0.0653204	6	FALSE	6526	762505	0.008486	1.00639	0.885453	1.14385	0.922313	0	0.577725	0.00637008	0.0653204	6	FALSE	289	449704	0.000642232
728	Disorders of muscle, ligament, and fascia	musculoskeletal	1.01147	0.976939	1.04723	0.519829	45.2652	0.0670581	0.0114075	0.0177242	9	FALSE	10044	764156	0.0129734	1.01396	0.977217	1.05209	0.461596	51.6137	0.0434737	0.0138652	0.0188329	8	FALSE	3440	451342	0.00756406
728.1	Muscular calcification and ossification	musculoskeletal	1.02838	0.9122	1.15935	0.647329	0	0.954451	0.0279805	0.0611629	4	FALSE	6588	730961	0.00893229	1.02838	0.9122	1.15935	0.647329	0	0.954451	0.0279805	0.0611629	4	FALSE	360	418160	0.000860174
728.2	Laxity of ligament or hypermobility syndrome	musculoskeletal	1.10889	1.02992	1.19392	0.00610629	0	0.766439	0.103359	0.0376944	7	FALSE	7068	768233	0.00911646	1.10815	1.01417	1.21083	0.0231313	0	0.649369	0.102691	0.045213	6	FALSE	625	453580	0.00137603
728.7	Fasciitis	musculoskeletal	1.04045	1.02767	1.05338	3.21019e-10	29.9688	0.144581	0.0396492	0.00630526	13	TRUE	39994	727504	0.0521096	1.03014	1.01629	1.04418	1.71015e-05	0	0.915043	0.0296953	0.00690635	11	TRUE	29442	412833	0.0665694
728.71	Contracture of palmar fascia [Dupuytren's disease]	musculoskeletal	1.08783	1.06215	1.11414	4.99799e-12	36.8123	0.147568	0.0841857	0.0121909	7	TRUE	13992	762455	0.0180205	1.07976	1.04151	1.11942	3.04543e-05	45.6755	0.1012	0.0767415	0.0184031	6	FALSE	3864	449645	0.00852023
729	Other disorders of soft tissues	musculoskeletal	1.04419	1.01828	1.07075	0.000741766	29.2088	0.159141	0.0432385	0.0128165	12	FALSE	13830	752073	0.0180571	1.05307	1.02589	1.08097	0.000106127	2.99164	0.413867	0.0517135	0.0133415	11	FALSE	7121	439260	0.0159527
729.1	Rheumatism, unspecified and fibrositis	musculoskeletal	0.967643	0.91574	1.02249	0.242261	0	0.913484	-0.0328922	0.0281285	6	FALSE	7782	761929	0.0101103	0.967254	0.905683	1.03301	0.321129	0	0.827363	-0.033294	0.0335578	5	FALSE	1170	449118	0.00259834
729.3	Panniculitis	musculoskeletal	1.10626	1.01114	1.21033	0.0277066	32.5192	0.191922	0.100984	0.0458723	6	FALSE	6801	767018	0.00878888	1.1513	1.04431	1.26926	0.00463947	0	0.535716	0.140893	0.0497671	5	FALSE	506	454217	0.00111277
729.7	Nontraumatic compartment syndrome	musculoskeletal	1.04205	0.890503	1.21939	0.607468	0	0.553865	0.04119	0.0801845	4	FALSE	6433	431967	0.0146738	1.04205	0.890503	1.21939	0.607468	0	0.553865	0.04119	0.0801845	4	FALSE	210	425744	0.000493011
731	Osteitis deformans and osteopathies associated with other disorders classified elsewhere	musculoskeletal	1.10026	1.03889	1.16525	0.00110268	29.2258	0.17586	0.0955449	0.029282	10	FALSE	7886	786998	0.00992094	1.09343	1.03031	1.16042	0.00323929	33.8936	0.146724	0.0893202	0.030339	9	FALSE	1385	464157	0.00297503
731.1	Osteitis deformans [Paget's disease of bone]	musculoskeletal	1.04574	0.947311	1.1544	0.375199	32.115	0.219608	0.044726	0.0504366	4	FALSE	6954	747404	0.00921843	0.999371	0.895684	1.11506	0.991018	0	0.647207	-0.000629188	0.055888	3	FALSE	460	424563	0.00108229
732	Osteochondropathies	musculoskeletal	0.994724	0.944776	1.04731	0.840495	0	0.750608	-0.00529012	0.0262849	8	FALSE	8084	793240	0.0100883	0.987343	0.924608	1.05433	0.703727	0	0.660303	-0.0127378	0.0334945	7	FALSE	1103	468523	0.00234868
732.1	Juvenile osteochondrosis	musculoskeletal	1.00749	0.929549	1.09196	0.855884	0	0.470873	0.00746097	0.041081	7	FALSE	7113	792672	0.00889364	0.965932	0.873864	1.0677	0.497632	0	0.598066	-0.034662	0.0511072	6	FALSE	488	469837	0.00103758
732.7	Osteochondritis dissecans	musculoskeletal	0.967849	0.877021	1.06808	0.515716	0	0.702405	-0.0326795	0.050279	7	FALSE	6902	786145	0.00870314	1.00114	0.899483	1.11429	0.983334	0	0.934416	0.00114125	0.0546319	6	FALSE	430	463313	0.000927238
733	Other disorders of bone and cartilage	musculoskeletal	1.00979	0.98983	1.03014	0.338963	0	0.800496	0.00973769	0.0101836	12	FALSE	19320	776178	0.0242867	1.01018	0.989884	1.03088	0.328131	0	0.731131	0.0101241	0.0103531	11	FALSE	12578	451456	0.0271058
733.2	Cyst of bone	musculoskeletal	0.951938	0.87247	1.03864	0.268094	0	0.96867	-0.0492555	0.0444761	7	FALSE	7041	791570	0.00881656	0.97126	0.881603	1.07003	0.555109	0	0.992766	-0.0291611	0.0494153	6	FALSE	530	468735	0.00112943
733.4	Aseptic necrosis of bone	musculoskeletal	1.03055	0.989622	1.07316	0.145569	0	0.638141	0.0300892	0.0206747	11	FALSE	9280	791877	0.0115832	1.02892	0.987601	1.07196	0.172785	0	0.569831	0.0285073	0.0209103	10	FALSE	2814	467168	0.00598746
733.6	Costochondritis	musculoskeletal	0.956077	0.901267	1.01422	0.135902	45.1128	0.0590349	-0.0449172	0.030121	10	FALSE	7718	792409	0.00964597	0.927565	0.863672	0.996185	0.0389287	37.099	0.133107	-0.0751924	0.0364139	8	FALSE	947	467681	0.00202079
733.8	Malunion and nonunion of fracture	musculoskeletal	1.07134	1.02409	1.12077	0.00275165	33.3657	0.161711	0.0689097	0.0230144	8	FALSE	8693	473376	0.0180327	1.07134	1.02409	1.12077	0.00275165	33.3657	0.161711	0.0689097	0.0230144	8	FALSE	2282	466965	0.00486311
733.9	Chondromalacia	musculoskeletal	1.00809	0.928081	1.09499	0.848588	12.0835	0.337853	0.00805502	0.0421905	6	FALSE	7152	758823	0.00933712	1.00836	0.926211	1.0978	0.847682	29.6576	0.223818	0.00832818	0.0433586	5	FALSE	709	434114	0.00163055
735	Acquired foot deformities	musculoskeletal	1.06325	1.05334	1.07326	1.11258e-37	82.1018	2.61978e-10	0.0613315	0.00478029	14	TRUE	67806	741313	0.0838023	1.08646	1.07477	1.09828	5.29888e-51	0	0.444053	0.0829241	0.00552031	11	TRUE	49612	415142	0.106749
735.1	Flat foot	musculoskeletal	1.0343	1.01464	1.05434	0.000572192	46.375	0.0387843	0.0337277	0.00979184	12	FALSE	20657	783754	0.0256797	1.02977	1.00993	1.04999	0.00311446	23.2631	0.221913	0.0293337	0.00992275	11	FALSE	13907	457765	0.0294845
735.2	Acquired toe deformities	musculoskeletal	1.09971	1.08567	1.11394	1.31595e-47	72.3515	1.93e-05	0.0950503	0.00655776	13	TRUE	36683	771866	0.0453689	1.12651	1.1097	1.14359	2.43351e-54	0	0.894236	0.119128	0.0076744	11	TRUE	23669	445824	0.050414
735.21	Hammer toe (acquired)	musculoskeletal	1.17643	1.15666	1.19654	9.23108e-79	59.5716	0.00311696	0.162482	0.00864757	13	TRUE	23746	785489	0.0293438	1.19536	1.1731	1.21805	3.03293e-77	32.7778	0.136647	0.178451	0.00959256	11	TRUE	14708	459492	0.0310164
735.22	Claw toe (acquired)	musculoskeletal	1.23656	1.08406	1.41051	0.00156752	62.6805	0.0685928	0.212334	0.0671542	3	FALSE	6784	428013	0.0156027	1.23656	1.08406	1.41051	0.00156752	62.6805	0.0685928	0.212334	0.0671542	3	FALSE	324	421553	0.000767996
735.23	Hallux rigidus	musculoskeletal	0.989221	0.964853	1.0142	0.394418	63.3125	0.00159439	-0.0108376	0.0127257	12	FALSE	14002	798099	0.0172417	1.02209	0.991848	1.05326	0.153909	33.0773	0.143346	0.0218515	0.0153252	10	FALSE	5582	472099	0.0116856
735.3	Hallux valgus (Bunion)	musculoskeletal	1.02243	1.00793	1.03714	0.0023344	73.5819	4.07303e-06	0.0221845	0.0072879	14	FALSE	29680	785034	0.03643	1.06167	1.04235	1.08135	1.70704e-10	0	0.854751	0.059841	0.00937122	11	TRUE	15330	458907	0.0323256
736	Other acquired deformities of limbs	musculoskeletal	1.0389	1.01428	1.06412	0.00181805	10.6565	0.340651	0.0381638	0.0122381	12	FALSE	15068	790673	0.0187008	1.0398	1.0144	1.06583	0.00197935	18.2518	0.269786	0.0390284	0.012617	11	FALSE	8198	464688	0.0173361
736.1	Acquired deformities of forearm	musculoskeletal	1.1407	0.999335	1.30207	0.0511631	38.282	0.182277	0.131646	0.0675072	4	FALSE	6772	766511	0.00875747	1.1407	0.999335	1.30207	0.0511631	38.282	0.182277	0.131646	0.0675072	4	FALSE	311	442413	0.000702469
736.2	Acquired deformities of finger	musculoskeletal	0.999309	0.949971	1.05121	0.978653	3.06821	0.40618	-0.000691252	0.0258334	8	FALSE	8299	804123	0.0102151	0.988618	0.932956	1.0476	0.698632	9.93996	0.353217	-0.0114473	0.0295668	7	FALSE	1471	478139	0.00306708
736.4	Genu valgum or varum (acquired)	musculoskeletal	1.07421	1.00276	1.15074	0.0415057	0	0.462531	0.0715809	0.0351155	5	FALSE	7532	758043	0.00983836	1.07421	1.00276	1.15074	0.0415057	0	0.462531	0.0715809	0.0351155	5	FALSE	1069	433945	0.00245739
736.5	Acquired deformities of knee	musculoskeletal	1.08995	0.911444	1.30343	0.345234	23.1555	0.27217	0.0861352	0.091257	3	FALSE	6641	745710	0.008827	1.08995	0.911444	1.30343	0.345234	23.1555	0.27217	0.0861352	0.091257	3	FALSE	174	421612	0.000412531
736.6	Unequal leg length (acquired)	musculoskeletal	1.02155	0.978451	1.06655	0.332316	0	0.592314	0.0213217	0.0219934	6	FALSE	9182	460737	0.0195395	1.02155	0.978451	1.06655	0.332316	0	0.592314	0.0213217	0.0219934	6	FALSE	2722	454277	0.00595625
737	Curvature of spine	musculoskeletal	1.06991	1.04341	1.09708	1.28238e-07	13.4327	0.312914	0.0675719	0.0127944	12	TRUE	13649	795932	0.0168593	1.06937	1.03999	1.09959	2.37576e-06	21.2625	0.240907	0.0670743	0.0142151	11	TRUE	5990	469939	0.0125859
737.1	Kyphosis (acquired)	musculoskeletal	1.13662	1.06607	1.21184	8.97375e-05	0	0.981941	0.12806	0.0326952	6	FALSE	7630	797613	0.0094754	1.13662	1.06607	1.21184	8.97375e-05	0	0.981941	0.12806	0.0326952	6	FALSE	1161	473515	0.00244588
737.3	Kyphoscoliosis and scoliosis	musculoskeletal	1.07301	1.04365	1.10321	6.44891e-07	0	0.512891	0.0704722	0.0141588	12	TRUE	12243	798583	0.0150994	1.07069	1.03766	1.10476	1.93181e-05	1.08509	0.430922	0.0682987	0.0159852	11	TRUE	4672	472591	0.00978915
738	Other acquired musculoskeletal deformity	musculoskeletal	1.01104	0.989378	1.03318	0.320361	38.0669	0.087292	0.010982	0.0110515	12	FALSE	16681	789901	0.0206811	1.00949	0.987337	1.03214	0.404099	42.4302	0.0665627	0.00944569	0.0113214	11	FALSE	9827	463920	0.0207431
738.4	Acquired spondylolisthesis	musculoskeletal	0.991778	0.96274	1.02169	0.58607	3.55934	0.408732	-0.0082561	0.0151616	11	FALSE	11829	795094	0.0146594	0.991778	0.96274	1.02169	0.58607	3.55934	0.408732	-0.0082561	0.0151616	11	FALSE	5360	470996	0.0112521
739	Contracture of joint	musculoskeletal	1.09047	1.04464	1.13832	7.70722e-05	0	0.653716	0.0866126	0.0219088	10	FALSE	8989	799883	0.011113	1.09012	1.04331	1.13903	0.000116614	0	0.554477	0.0862845	0.0223933	9	FALSE	2438	475784	0.00509805
740	Osteoarthrosis	musculoskeletal	1.02331	1.01739	1.02927	6.9031e-15	57.6767	0.0037092	0.0230459	0.00295982	14	TRUE	214092	583819	0.268316	1.02811	1.02032	1.03595	8.85794e-13	58.4156	0.00747543	0.0277185	0.00387824	11	TRUE	146721	304925	0.324858
740.1	Osteoarthritis; localized	musculoskeletal	1.03267	1.02598	1.0394	3.1329e-22	42.0835	0.0488238	0.0321494	0.00331571	14	TRUE	144755	636051	0.185392	1.03705	1.02819	1.04599	9.85192e-17	42.1519	0.0682571	0.036381	0.0043798	11	TRUE	91254	357388	0.2034
740.11	Osteoarthrosis, localized, primary	musculoskeletal	1.03314	1.02436	1.042	7.09303e-14	40.0042	0.0607211	0.0326048	0.00435536	14	TRUE	83262	662262	0.111683	1.03613	1.02626	1.0461	3.62847e-13	38.4828	0.0925455	0.0354944	0.00488316	11	TRUE	65908	384144	0.146445
740.12	Osteoarthrosis, localized, secondary	musculoskeletal	1.02817	1.00302	1.05395	0.0279068	0	0.710431	0.0277786	0.0126347	11	FALSE	13705	726259	0.0185212	1.01945	0.992215	1.04744	0.163229	0	0.84796	0.0192651	0.0138171	10	FALSE	6913	448298	0.0151864
740.2	Osteoarthrosis, generalized	musculoskeletal	0.995705	0.982071	1.00953	0.540575	22.3901	0.21714	-0.0043045	0.00703414	13	FALSE	30708	716900	0.041075	0.992242	0.974775	1.01002	0.390063	0	0.44138	-0.00778829	0.00906138	11	FALSE	16416	438839	0.0360589
740.3	Osteoarthrosis involving more than one site, but not specified as generalized	musculoskeletal	1.05112	1.01107	1.09276	0.0118939	20.2409	0.250676	0.0498568	0.0198216	11	FALSE	9261	732360	0.0124875	1.06173	1.02062	1.1045	0.00294967	0	0.85028	0.0598995	0.0201483	10	FALSE	3443	456186	0.00749082
740.9	Osteoarthrosis NOS	musculoskeletal	1.02161	1.01429	1.02899	5.7671e-09	46.3149	0.0292066	0.0213797	0.00367137	14	TRUE	129491	626608	0.171262	1.0282	1.0195	1.03698	1.42877e-10	31.8844	0.144135	0.0278136	0.00433721	11	TRUE	99674	348261	0.222519
741	Symptoms and disorders of the joints	musculoskeletal	1.04861	1.03705	1.0603	4.78966e-17	28.5555	0.157424	0.0474657	0.00565623	13	TRUE	50651	745394	0.0636283	1.0494	1.03756	1.06138	8.32046e-17	31.1099	0.150734	0.0482208	0.00579118	11	TRUE	42540	407687	0.0944857
741.1	Ankylosis of joint	musculoskeletal	1.05315	0.954033	1.16256	0.304486	0	0.490701	0.0517849	0.0504303	5	FALSE	7170	774845	0.00916862	1.05315	0.954033	1.16256	0.304486	0	0.490701	0.0517849	0.0504303	5	FALSE	523	439107	0.00118964
741.2	Stiffness of joint	musculoskeletal	1.00944	0.982389	1.03723	0.497851	49.344	0.0317996	0.00939436	0.0138586	11	FALSE	12964	803273	0.0158826	1.00944	0.982389	1.03723	0.497851	49.344	0.0317996	0.00939436	0.0138586	11	FALSE	6320	467535	0.0133374
741.3	Difficulty in walking	musculoskeletal	1.03731	1.01972	1.0552	2.69559e-05	16.415	0.278516	0.0366306	0.0087262	13	TRUE	24113	786276	0.0297548	1.03853	1.0205	1.05687	2.31818e-05	20.2536	0.250554	0.0378055	0.00893365	11	TRUE	16858	448585	0.0362193
741.4	Joint effusions	musculoskeletal	1.09324	1.06948	1.11753	1.8474e-15	18.7579	0.259513	0.0891435	0.0112113	12	TRUE	16668	790637	0.0206465	1.09611	1.07185	1.12093	9.40372e-16	17.3106	0.278851	0.0917713	0.0114223	11	TRUE	9735	454891	0.0209523
741.5	Hemarthrosis	musculoskeletal	1.20627	1.06764	1.3629	0.00260557	1.48813	0.39789	0.187536	0.0622876	5	FALSE	6975	775354	0.00891569	1.22258	1.07404	1.39166	0.0023607	18.7281	0.296784	0.200963	0.066092	4	FALSE	316	439617	0.000718291
741.6	Villonodular synovitis	musculoskeletal	1.01246	0.773737	1.32484	0.92807	83.8499	0.0128334	0.0123856	0.137201	2	FALSE	6758	767791	0.00872508	1.01246	0.773737	1.32484	0.92807	83.8499	0.0128334	0.0123856	0.137201	2	FALSE	115	432054	0.0002661
742	Derangement of joint, non-traumatic	musculoskeletal	1.02563	1.00372	1.04801	0.0216261	27.2277	0.177263	0.0253025	0.0110161	12	FALSE	17008	795352	0.0209365	1.02895	1.00638	1.05203	0.0116839	26.2564	0.193999	0.0285373	0.0113174	11	FALSE	9928	457673	0.0212318
742.1	Loose body in joint	musculoskeletal	1.09533	0.96392	1.24466	0.162583	0	0.859176	0.0910598	0.0652087	4	FALSE	6960	756192	0.00912007	1.12635	0.9743	1.30214	0.107815	0	0.941086	0.118985	0.0739916	3	FALSE	274	418523	0.000654255
742.2	Pathological, developmental or recurrent dislocation	musculoskeletal	0.987874	0.924616	1.05546	0.717853	59.9036	0.0288861	-0.0122001	0.0337643	6	FALSE	7732	775886	0.00986705	0.984523	0.915716	1.0585	0.673051	67.7911	0.0144932	-0.0155981	0.0369654	5	FALSE	952	438216	0.00216774
742.8	Articular cartilage disorder	musculoskeletal	1.05135	0.940744	1.17496	0.377273	0	0.678692	0.0500755	0.056715	6	FALSE	7058	482344	0.0144217	1.05135	0.940744	1.17496	0.377273	0	0.678692	0.0500755	0.056715	6	FALSE	428	475714	0.000898892
742.9	Other derangement of joint	musculoskeletal	1.02401	0.999443	1.04919	0.0554944	5.90113	0.387403	0.0237293	0.0123914	12	FALSE	14797	796980	0.0182279	1.02687	1.00191	1.05245	0.0346883	0	0.45918	0.0265162	0.0125552	11	FALSE	7990	461236	0.017028
743	Osteoporosis, osteopenia and pathological fracture	musculoskeletal	0.980625	0.968712	0.992684	0.00170478	0	0.815424	-0.0195654	0.00623626	12	FALSE	47190	774589	0.0574242	0.979766	0.967723	0.991959	0.00119804	0	0.817799	-0.0204415	0.00631039	11	FALSE	39894	435620	0.0838966
743.1	Osteoporosis	musculoskeletal	0.950735	0.9357	0.966011	5.23899e-10	0	0.909799	-0.0505203	0.00813299	12	TRUE	29406	794510	0.0356905	0.950923	0.935842	0.966247	6.84774e-10	0	0.869873	-0.0503219	0.00815647	11	TRUE	22642	457477	0.0471591
743.11	Osteoporosis NOS	musculoskeletal	0.948161	0.932646	0.963935	2.55681e-10	0	0.896761	-0.0532306	0.00841788	12	TRUE	27995	796254	0.0339643	0.947933	0.932387	0.963739	2.33217e-10	0	0.858995	-0.0534714	0.00843704	11	TRUE	21254	459221	0.0442354
743.12	Senile osteoporosis	musculoskeletal	0.950796	0.911457	0.991833	0.0192666	46.716	0.111404	-0.0504556	0.0215592	5	FALSE	9482	462204	0.0201024	0.950796	0.911457	0.991833	0.0192666	46.716	0.111404	-0.0504556	0.0215592	5	FALSE	2806	455528	0.00612217
743.13	Other specified osteoporosis	musculoskeletal	0.990473	0.950528	1.0321	0.648548	0	0.627757	-0.00957264	0.0210028	10	FALSE	9348	811227	0.011392	0.993613	0.953343	1.03559	0.761492	0	0.772558	-0.00640717	0.0211094	9	FALSE	2649	474194	0.00555529
743.2	Pathologic fracture	musculoskeletal	1.05459	1.02266	1.08751	0.000701332	0	0.837033	0.053149	0.0156825	8	FALSE	11778	808707	0.0143549	1.05432	1.02179	1.0879	0.000941402	0	0.747085	0.0528991	0.0159938	7	FALSE	4942	469744	0.0104111
743.21	Pathologic fracture of vertebrae	musculoskeletal	1.05172	0.998409	1.10787	0.0574379	0	0.597593	0.0504245	0.0265397	6	FALSE	8460	791747	0.0105723	1.05172	0.998409	1.10787	0.0574379	0	0.597593	0.0504245	0.0265397	6	FALSE	1766	454714	0.00386873
743.22	Pathologic fracture of femur	musculoskeletal	1.0421	0.909121	1.19452	0.553824	0	0.50417	0.0412359	0.0696505	4	FALSE	6932	775546	0.00885904	1.0421	0.909121	1.19452	0.553824	0	0.50417	0.0412359	0.0696505	4	FALSE	255	438513	0.000581173
743.4	Stress fracture	musculoskeletal	1.0766	1.0091	1.14861	0.0254606	0	0.832068	0.0738064	0.0330327	6	FALSE	7847	812017	0.0095711	1.0766	1.0091	1.14861	0.0254606	0	0.832068	0.0738064	0.0330327	6	FALSE	1153	474984	0.00242157
743.9	Osteopenia or other disorder of bone and cartilage	musculoskeletal	0.989213	0.972452	1.00626	0.213556	0	0.445993	-0.0108452	0.00871912	12	FALSE	26153	792590	0.0319429	0.989007	0.972028	1.00628	0.210881	8.64276	0.361737	-0.0110542	0.00883529	11	FALSE	19119	453621	0.0404429
745	Pain in joint	musculoskeletal	1.01099	1.00378	1.01824	0.00275388	41.2817	0.0592656	0.0109266	0.00364955	13	FALSE	251417	534951	0.319719	1.01152	1.00422	1.01888	0.0019447	48.9655	0.0333291	0.0114566	0.00369742	11	FALSE	242791	197312	0.551669
747	Cardiac and circulatory congenital anomalies	congenital anomalies	1.01044	0.989346	1.03198	0.334677	0	0.75922	0.0103826	0.0107621	12	FALSE	16590	822261	0.0197771	1.00706	0.983346	1.03134	0.562893	0	0.64848	0.00703351	0.0121571	10	FALSE	8027	484559	0.0162956
747.1	Cardiac congenital anomalies	congenital anomalies	1.01592	0.992697	1.03969	0.180629	0	0.841503	0.0157981	0.0118	12	FALSE	14833	824761	0.0176669	1.01356	0.987269	1.04055	0.315123	0	0.726998	0.0134706	0.0134099	10	FALSE	6525	487063	0.0132195
747.11	Cardiac shunt/ heart septal defect	congenital anomalies	1.0099	0.978801	1.04198	0.537062	7.24817	0.374796	0.00985012	0.0159578	11	FALSE	11017	829223	0.0131117	1.00705	0.972332	1.04301	0.694694	15.5733	0.299726	0.0070256	0.0178999	10	FALSE	3532	491534	0.0071344
747.12	Valvular heart disease/ heart chambers	congenital anomalies	1.01172	0.971479	1.05363	0.573626	0	0.519716	0.0116534	0.0207091	10	FALSE	9271	830370	0.0110416	1.00963	0.964715	1.05663	0.679839	1.29409	0.423292	0.00958118	0.0232169	9	FALSE	2136	492697	0.00431661
747.13	Congenital anomalies of great vessels	congenital anomalies	1.01576	0.960708	1.07396	0.582387	6.45426	0.38038	0.0156324	0.0284277	8	FALSE	8073	829233	0.00964164	1.00455	0.947043	1.06556	0.879923	3.39146	0.400014	0.004544	0.0300794	7	FALSE	1284	493487	0.00259514
747.2	Congenital anomalies of peripheral vascular system	congenital anomalies	0.971021	0.919577	1.02534	0.289667	0	0.981657	-0.0294075	0.027773	9	FALSE	8177	830472	0.00975021	0.962065	0.906048	1.02155	0.206408	0	0.983663	-0.0386728	0.0306076	8	FALSE	1290	492797	0.00261088
748	Anomalies of respiratory system, congenital	congenital anomalies	1.03142	0.94696	1.12341	0.477885	18.8997	0.290474	0.0309363	0.0435902	6	FALSE	7304	837333	0.0086475	1.02012	0.929036	1.12014	0.676333	31.5481	0.211143	0.0199219	0.0477203	5	FALSE	537	498176	0.00107677
749	Congenital anomalies of face and neck	congenital anomalies	1.05859	1.00214	1.11822	0.0416914	0	0.898848	0.056941	0.027959	9	FALSE	8135	835719	0.00964029	1.05615	0.991225	1.12532	0.0914736	0	0.836889	0.0546267	0.032368	8	FALSE	1123	496559	0.00225646
749.1	Cleft palate	congenital anomalies	1.05582	0.883074	1.26237	0.551238	0	0.413398	0.0543221	0.0911589	3	FALSE	6712	746411	0.00891222	0.980561	0.793273	1.21207	0.855956	0	0.697515	-0.0196306	0.108144	2	FALSE	119	414455	0.000287042
749.2	Congenital anomalies of skull and face bones	congenital anomalies	1.1418	1.02098	1.27692	0.020139	0	0.96825	0.132603	0.0570645	4	FALSE	7004	702060	0.00987781	1.14494	1.01885	1.28664	0.0229811	0	0.89195	0.135355	0.0595296	3	FALSE	304	364834	0.000832562
750	Digestive congenital anomalies	congenital anomalies	1.02658	0.989985	1.06453	0.156642	7.06893	0.376466	0.0262321	0.0185195	11	FALSE	9972	825848	0.0119308	1.00577	0.959994	1.05373	0.808655	0	0.449236	0.00575557	0.0237675	10	FALSE	2144	489177	0.00436375
750.1	Upper gastrointestinal congenital anomalies	congenital anomalies	1.01348	0.959284	1.07074	0.632979	25.1935	0.236591	0.0133905	0.0280408	7	FALSE	8133	829407	0.00971058	0.98578	0.914616	1.06248	0.707928	27.3602	0.229467	-0.0143224	0.0382297	6	FALSE	878	492741	0.0017787
750.11	Esophageal atresia/tracheoesophageal fistula	congenital anomalies	0.995498	0.893775	1.1088	0.934606	22.3765	0.271948	-0.00451241	0.0549952	5	FALSE	7102	823174	0.00855378	0.974018	0.865826	1.09573	0.66123	30.8608	0.227102	-0.0263258	0.0600751	4	FALSE	398	486511	0.000817401
750.13	Congenital anomalies of mouth/tongue	congenital anomalies	0.98027	0.893615	1.07533	0.673026	0	0.825085	-0.0199274	0.0472215	4	FALSE	7156	794093	0.00893106	0.945784	0.797572	1.12154	0.521536	0	0.718602	-0.0557409	0.0869621	3	FALSE	182	457428	0.000397719
750.14	Congenital anomalies of esophagus	congenital anomalies	1.10233	0.940356	1.29221	0.229538	0	0.671625	0.0974283	0.0810855	2	FALSE	6836	732048	0.00925179	NA	NA	NA	NA	NA	NA	NA	NA	NA	NA	NA	NA	#VALUE!
750.15	Congenital anomalies of stomach	congenital anomalies	1.053	0.889256	1.2469	0.549245	0	0.883565	0.0516443	0.0862332	2	FALSE	6828	743903	0.00909514	NA	NA	NA	NA	NA	NA	NA	NA	NA	NA	NA	NA	#VALUE!
750.2	Lower gastrointestinal congenital anomalies	congenital anomalies	1.03731	0.986755	1.09046	0.15073	0	0.884293	0.0366344	0.0254944	10	FALSE	8405	828667	0.010041	1.01567	0.954178	1.08112	0.625602	0	0.923374	0.0155474	0.0318642	9	FALSE	1189	492000	0.00241084
750.21	Congenital anomalies of intestine	congenital anomalies	1.06827	0.996558	1.14515	0.0625025	0	0.784211	0.0660452	0.0354564	7	FALSE	7524	815285	0.00914429	1.02683	0.934285	1.12855	0.582687	0	0.885878	0.0264796	0.0481916	6	FALSE	502	478620	0.00104775
750.22	Congenital anomaly of gallbladder, bile ducts, liver, pancreas	congenital anomalies	0.997263	0.924883	1.07531	0.94317	0	0.92806	-0.00274048	0.0384433	8	FALSE	7486	830619	0.00893206	1.00269	0.919341	1.0936	0.951628	0	0.876637	0.00268607	0.0442786	7	FALSE	667	493955	0.0013485
751	Genitourinary congenital anomalies	congenital anomalies	1.00264	0.980357	1.02542	0.818319	0	0.939266	0.00263378	0.0114658	13	FALSE	15649	817573	0.0187813	1.00385	0.978389	1.02997	0.769448	0	0.858343	0.00384174	0.0131074	11	FALSE	7175	480884	0.0147011
751.1	Congenital anomalies of genital organs	congenital anomalies	1.00726	0.962772	1.05381	0.753576	71.7329	0.00083552	0.00723562	0.0230487	8	FALSE	8784	828161	0.0104953	1.0294	0.973437	1.08858	0.309651	74.0132	0.000767331	0.028974	0.028519	7	FALSE	1469	491492	0.00297995
751.11	Congenital anomalies of female genital organs	congenital anomalies	0.998757	0.927018	1.07605	0.973909	13.2669	0.329491	-0.00124383	0.0380304	5	FALSE	7416	792688	0.0092688	1.06194	0.936023	1.20479	0.350695	6.78892	0.359148	0.0600961	0.0643949	4	FALSE	307	456019	0.000672765
751.12	Congenital anomalies of male genital organs	congenital anomalies	1.01949	0.95248	1.09122	0.577854	49.2866	0.054797	0.019306	0.0346905	8	FALSE	7596	783383	0.00960329	1.04085	0.963975	1.12385	0.306457	51.9882	0.0517578	0.0400333	0.0391453	7	FALSE	766	446721	0.00171178
751.2	Congenital anomalies of urinary system	congenital anomalies	0.996765	0.970752	1.02347	0.810196	0	0.862744	-0.00324041	0.013492	13	FALSE	13197	821945	0.0158021	0.994807	0.965767	1.02472	0.730526	0	0.749024	-0.0052063	0.0151159	11	FALSE	5406	485263	0.0110176
751.21	Cystic kidney disease	congenital anomalies	0.99998	0.969638	1.03127	0.998977	0	0.57788	-2.01632e-05	0.0157208	12	FALSE	11591	823376	0.013882	0.995929	0.963563	1.02938	0.808772	0	0.52904	-0.00407941	0.0168563	11	FALSE	4399	486704	0.00895739
751.22	Other specified congenital anomalies of kidney	congenital anomalies	0.982509	0.92811	1.0401	0.543735	0	0.662542	-0.0176455	0.0290618	9	FALSE	7962	831141	0.0094887	0.980601	0.908087	1.05891	0.61723	0	0.556445	-0.01959	0.0391973	8	FALSE	765	494471	0.00154472
751.3	Obstructive genitourinary defect	congenital anomalies	1.07509	0.966486	1.19591	0.182663	66.7542	0.0101949	0.0724077	0.0543356	6	FALSE	7045	829487	0.00842167	1.03775	0.92826	1.16016	0.514778	62.4099	0.030908	0.0370589	0.0568898	5	FALSE	367	494747	0.000741243
752	Nervous system congenital anomalies	congenital anomalies	0.953753	0.913381	0.99591	0.0318973	0	0.843051	-0.0473506	0.0220677	10	FALSE	8919	833471	0.0105877	0.957134	0.90576	1.01142	0.119593	0	0.772676	-0.043812	0.028148	9	FALSE	1445	494936	0.00291107
752.1	Neural tube defects	congenital anomalies	0.939437	0.887035	0.994934	0.0328915	8.62644	0.363446	-0.062475	0.0292842	8	FALSE	7913	829993	0.00944378	0.92438	0.84556	1.01055	0.0837703	19.4107	0.281632	-0.0786317	0.0454724	7	FALSE	551	491459	0.0011199
752.11	Spina bifida	congenital anomalies	0.913351	0.843273	0.989253	0.0260652	29.1883	0.216144	-0.0906345	0.0407302	6	FALSE	7345	828331	0.00878929	0.91068	0.818778	1.0129	0.084735	43.2971	0.133046	-0.0935633	0.0542758	5	FALSE	419	491742	0.000851347
752.2	Other specified congenital anomalies of nervous system	congenital anomalies	0.958106	0.893579	1.02729	0.22896	0	0.610972	-0.0427967	0.0355738	8	FALSE	7551	834348	0.00896901	0.967539	0.897327	1.04324	0.390588	0	0.550306	-0.0329999	0.0384367	7	FALSE	781	495831	0.00157266
[truncated: 193 more rows]
