# Supplementary material for: Insights from the largest diverse ancestry sex-specific disease map for genetically predicted height
Source: NPJ Genom Med. 2025 Feb 27;10:14. doi: 10.1038/s41525-025-00464-w (PMC11868580; doi:10.1038/s41525-025-00464-w)
Supplement: Supplementary file 48 — Supplementary Data 47 [file 41525_2025_464_MOESM48_ESM.xlsx]

## Sheet: Supplementary Data 47
Supplementary Data 47: Bonferroni significant signals in the cross-ancestry sex-combined meta-PheWAS analysis without UKB and not in the analysis including UKB.
Description			BioMe, BioVU, Emerge, MVP, MyCode, UKB													BioMe, BioVU, Emerge, MVP, MyCode
phecode	description	category	OR	Lower	Upper	pvalue	I2	pval_Q	beta	SE	number_of_studies_combined	Bonferroni	cases	controls	prev	OR_withoutUKB	Lower_withoutUKB	Upper_withoutUKB	pvalue_withoutUKB	I2_withoutUKB	pval_Q_withoutUKB	beta_withoutUKB	SE_withoutUKB	number_of_studies_combined_withoutUKB	Bonferroni_withoutUKB	cases_withoutUKB	controls_withoutUKB	prev_withoutUKB
204.1	Lymphoid leukemia	neoplasms	1.06989	1.0306	1.11068	0.000401361	27.0039	0.21305	0.067557	0.0190883	8	FALSE	9794	825755	0.0117216	1.11393	1.06367	1.16656	4.64582e-06	0	0.983609	0.10789	0.0235559	7	TRUE	2260	493157	0.00456181
204.12	Lymphoid leukemia, chronic	neoplasms	1.07398	1.03072	1.11905	0.000667605	36.6538	0.136436	0.0713688	0.0209751	8	FALSE	9234	826301	0.0110516	1.12143	1.06503	1.18081	1.34125e-05	0	0.721918	0.114602	0.0263254	7	TRUE	1818	493707	0.00366884
250.22	Type 2 diabetes with renal manifestations	endocrine/metabolic	0.967888	0.952677	0.983342	5.38251e-05	35.0514	0.109769	-0.0326385	0.00808211	12	FALSE	26066	746572	0.0337364	0.966432	0.951208	0.981898	2.49793e-05	0	0.490943	-0.0341448	0.00810081	11	TRUE	20671	438781	0.0449906
277	Other disorders of metabolism	endocrine/metabolic	1.04559	1.02162	1.07013	0.000164969	83.5876	4.47936e-10	0.0445834	0.011834	12	FALSE	14975	818453	0.017968	1.0694	1.04087	1.0987	1.14848e-06	83.8409	8.97174e-09	0.0670949	0.0137933	10	TRUE	6410	481729	0.0131315
362	Other retinal disorders	sense organs	0.984012	0.974593	0.993523	0.00102342	47.0006	0.026602	-0.0161168	0.00490765	14	FALSE	70597	727454	0.0884618	0.97582	0.965393	0.986359	7.9818e-06	0	0.550416	-0.0244775	0.00548125	11	TRUE	55708	407848	0.120175
362.3	Other nondiabetic retinopathy	sense organs	0.970112	0.949323	0.991356	0.00604174	67.984	0.000186597	-0.0303439	0.0110522	13	FALSE	16518	784067	0.0206324	0.940024	0.917524	0.963077	5.62944e-07	0	0.918265	-0.0618495	0.0123612	11	TRUE	8696	464579	0.0183741
366.2	Senile cataract	sense organs	0.985409	0.977818	0.993059	0.000195071	59.4044	0.00238337	-0.0146986	0.00394561	14	FALSE	153006	627870	0.195941	0.980109	0.971549	0.988746	7.17056e-06	50.4717	0.0275016	-0.0200911	0.00447607	11	TRUE	131234	328724	0.285317
512	Other symptoms of respiratory system	respiratory	0.987634	0.981142	0.994169	0.000217366	47.8961	0.0234345	-0.0124431	0.00336488	14	FALSE	187481	576745	0.245321	0.984521	0.977448	0.991645	2.22751e-05	50.0387	0.0291065	-0.0156004	0.00367868	11	TRUE	165660	252301	0.396353
735.3	Hallux valgus (Bunion)	musculoskeletal	1.02243	1.00793	1.03714	0.0023344	73.5819	4.07303e-06	0.0221845	0.0072879	14	FALSE	29680	785034	0.03643	1.06167	1.04235	1.08135	1.70704e-10	0	0.854751	0.059841	0.00937122	11	TRUE	15330	458907	0.0323256
