# Supplementary material for: Insights from the largest diverse ancestry sex-specific disease map for genetically predicted height
Source: NPJ Genom Med. 2025 Feb 27;10:14. doi: 10.1038/s41525-025-00464-w (PMC11868580; doi:10.1038/s41525-025-00464-w)
Supplement: Supplementary file 49 — Supplementary Data 48 [file 41525_2025_464_MOESM49_ESM.xlsx]

## Sheet: Supplementary Data 48
Supplementary Data 48: Bonferroni significant signals in the cross-ancestry sex-combined meta-PheWAS analysis including UKB and not in the analysis without UKB.
Description			BioMe, BioVU, Emerge, MVP, MyCode, UKB													BioMe, BioVU, Emerge, MVP, MyCode
phecode	description	category	OR	Lower	Upper	pvalue	I2	pval_Q	beta	SE	number_of_studies_combined	Bonferroni	cases	controls	prev	OR_withoutUKB	Lower_withoutUKB	Upper_withoutUKB	pvalue_withoutUKB	I2_withoutUKB	pval_Q_withoutUKB	beta_withoutUKB	SE_withoutUKB	number_of_studies_combined_withoutUKB	Bonferroni_withoutUKB	cases_withoutUKB	controls_withoutUKB	prev_withoutUKB
41	Bacterial infection NOS	infectious diseases	1.0301	1.01904	1.04128	7.25902e-08	60.3521	0.00183294	0.029655	0.00550733	14	TRUE	46312	762361	0.0572691	1.02946	1.01501	1.04412	5.69094e-05	67.5931	0.000619343	0.029034	0.00721293	11	FALSE	25285	444364	0.0538381
174	Breast cancer	neoplasms	1.03922	1.02436	1.0543	1.64492e-07	0	0.797576	0.0384745	0.0073487	13	TRUE	27797	782854	0.0342897	1.03263	1.00929	1.05651	0.005913	0	0.764836	0.0321078	0.0116647	10	FALSE	9384	470506	0.0195545
174.1	Breast cancer [female]	neoplasms	1.04154	1.02648	1.05683	4.35389e-08	0	0.864626	0.0407027	0.00743311	13	TRUE	27244	752282	0.0349494	1.039	1.01502	1.06354	0.00131812	0	0.817382	0.0382552	0.0119101	10	FALSE	8967	439938	0.0199753
174.11	Malignant neoplasm of female breast	neoplasms	1.04427	1.02855	1.06024	2.18181e-08	0	0.763502	0.0433222	0.00774036	13	TRUE	25534	752497	0.0328187	1.04126	1.01674	1.06637	0.000883853	0	0.743218	0.0404293	0.0121588	10	FALSE	8563	440178	0.0190823
198	Secondary malignant neoplasm	neoplasms	1.03007	1.01864	1.04162	1.93814e-07	9.30482	0.350768	0.0296256	0.00569156	14	TRUE	42097	768614	0.051926	1.02186	1.00565	1.03833	0.00803125	18.1892	0.270388	0.0216255	0.00815826	11	FALSE	18701	460470	0.0390278
198.2	Secondary malignancy of respiratory organs	neoplasms	1.04761	1.02589	1.06979	1.35088e-05	0	0.856283	0.0465137	0.0106886	11	TRUE	15717	782641	0.0196867	1.04209	1.01081	1.07435	0.0080248	0	0.848806	0.0412315	0.015553	9	FALSE	4735	474661	0.00987701
227.3	Benign neoplasm of pituitary gland and craniopharyngeal duct (pouch)	neoplasms	1.09603	1.05474	1.13894	2.87113e-06	29.8181	0.153689	0.0916955	0.0195938	12	TRUE	9690	830835	0.0115285	1.09128	1.04584	1.1387	5.68206e-05	28.4705	0.182439	0.087354	0.0216994	10	FALSE	2599	493758	0.00523615
242.2	Toxic multinodular goiter	endocrine/metabolic	1.1881	1.09895	1.28448	1.484e-05	41.6056	0.100972	0.172354	0.039795	8	TRUE	7035	783127	0.00890324	1.17641	1.07565	1.28661	0.000376482	49.1239	0.066741	0.162466	0.0456874	7	FALSE	591	469865	0.00125623
244.4	Hypothyroidism NOS	endocrine/metabolic	1.022	1.01353	1.03053	2.91107e-07	36.7624	0.0821569	0.0217571	0.00424188	14	TRUE	80511	737413	0.0984334	1.0214	1.01094	1.03197	5.55918e-05	37.2115	0.101756	0.021171	0.00525234	11	FALSE	52679	423934	0.110528
276.12	Hyposmolality and/or hyponatremia	endocrine/metabolic	0.966812	0.952313	0.981532	1.19884e-05	13.343	0.310539	-0.0337512	0.00770963	13	TRUE	26426	770697	0.0331517	0.966642	0.948768	0.984853	0.000367068	27.4986	0.182653	-0.0339266	0.00952275	11	FALSE	14093	451721	0.0302546
287	Purpura and other hemorrhagic conditions	hematopoietic	1.03498	1.01976	1.05042	5.36657e-06	7.35027	0.372539	0.0343829	0.00755681	13	TRUE	28126	789879	0.0343837	1.0338	1.01692	1.05096	7.5988e-05	19.0206	0.262389	0.0332405	0.00840105	11	FALSE	18089	455198	0.0382199
287.3	Thrombocytopenia	hematopoietic	1.03581	1.01999	1.05188	7.46593e-06	0	0.504455	0.0351822	0.00785326	13	TRUE	26415	792725	0.0322472	1.03624	1.01867	1.05411	4.4861e-05	11.2865	0.336705	0.0355962	0.00872262	11	FALSE	16664	458050	0.0351032
289.4	Lymphadenitis	hematopoietic	1.03501	1.01885	1.05143	1.81496e-05	32.261	0.117291	0.0344152	0.00802871	14	TRUE	24779	778829	0.0308347	1.02601	1.0073	1.04507	0.00624965	35.8421	0.112096	0.0256769	0.00939036	11	FALSE	14071	451674	0.0302118
292	Neurological disorders	mental disorders	0.97858	0.96917	0.988082	1.12322e-05	0	0.702355	-0.0216525	0.00493001	13	TRUE	61680	743269	0.076626	0.980332	0.969805	0.990972	0.00031051	0	0.712791	-0.0198644	0.00550815	11	FALSE	46590	417008	0.100497
300	Anxiety disorders	mental disorders	0.984585	0.97787	0.991347	8.63595e-06	46.801	0.0273439	-0.0155346	0.00349187	14	TRUE	185281	571272	0.244902	0.985136	0.977707	0.992621	0.000105389	58.7697	0.00695395	-0.014976	0.00386195	11	FALSE	163140	264997	0.381046
300.9	Posttraumatic stress disorder	mental disorders	0.98013	0.970975	0.98937	2.76464e-05	57.5734	0.00665389	-0.0200705	0.00478778	12	TRUE	87669	643514	0.1199	0.980102	0.970903	0.989388	2.94611e-05	61.4251	0.00384436	-0.0200988	0.00481109	11	FALSE	81159	337499	0.193855
317.11	Alcoholic liver damage	mental disorders	0.938978	0.915378	0.963186	1.24663e-06	0	0.943594	-0.0629637	0.0129874	12	TRUE	13680	775843	0.0173269	0.942203	0.915787	0.969381	4.07278e-05	0	0.924907	-0.0595346	0.0145089	11	FALSE	6059	454220	0.0131638
345	Epilepsy, recurrent seizures, convulsions	neurological	0.970343	0.957205	0.983661	1.5015e-05	23.4566	0.206464	-0.0301058	0.0069553	13	TRUE	31288	773666	0.0388693	0.975005	0.95997	0.990275	0.00141039	0	0.829578	-0.0253127	0.00792875	11	FALSE	20056	453958	0.042311
351	Other peripheral nerve disorders	neurological	0.965033	0.95701	0.973124	6.51879e-17	88.297	1.14598e-17	-0.0355926	0.00425981	14	TRUE	83420	721680	0.103614	0.989892	0.980301	0.999577	0.0408438	0	0.885476	-0.0101593	0.00496761	11	FALSE	61401	400462	0.132942
352.2	Facial nerve disorders [CN7]	neurological	0.931923	0.903769	0.960954	6.64549e-06	0	0.881955	-0.0705053	0.0156514	13	TRUE	11148	793820	0.013849	0.940639	0.906244	0.976339	0.00128252	0	0.836099	-0.0611963	0.0190059	11	FALSE	3460	472873	0.00726383
361	Retinal detachments and defects	sense organs	1.04868	1.0265	1.07133	1.31089e-05	10.1638	0.34359	0.0475287	0.0109054	13	TRUE	16757	791326	0.0207367	1.03717	1.01284	1.06208	0.00258042	0	0.562751	0.0364962	0.0121099	11	FALSE	8986	471826	0.0186892
381.1	Otitis media	sense organs	0.966531	0.951516	0.981783	2.03058e-05	0	0.845958	-0.0340417	0.00798819	13	TRUE	26397	782076	0.0326504	0.967194	0.951118	0.983543	9.60553e-05	0	0.718003	-0.0333559	0.00855203	11	FALSE	17721	447001	0.0381325
386.2	Peripheral or central vertigo	sense organs	0.956443	0.936921	0.976371	2.30906e-05	10.6044	0.339026	-0.0445344	0.0105215	13	TRUE	17795	783088	0.0222192	0.956099	0.935237	0.977426	6.64974e-05	10.3477	0.345631	-0.0448939	0.0112559	11	FALSE	10197	454759	0.0219311
426	Cardiac conduction disorders	circulatory system	1.02589	1.01648	1.03539	5.50857e-08	45.814	0.0312091	0.0255614	0.00470392	14	TRUE	71921	676644	0.0960785	1.01676	1.00596	1.02767	0.00228366	0	0.479172	0.0166188	0.00544768	11	FALSE	53246	379844	0.122944
426.21	First degree AV block	circulatory system	1.06882	1.04245	1.09586	1.78047e-07	12.1715	0.33524	0.0665559	0.012748	8	TRUE	14027	742411	0.0185435	1.07414	1.03821	1.11131	3.78606e-05	0	0.924926	0.0715176	0.017358	6	FALSE	5009	445733	0.0111128
426.9	Cardiac pacemaker/device in situ	circulatory system	1.03839	1.02349	1.0535	3.23913e-07	0	0.487487	0.0376693	0.00737316	13	TRUE	29490	733268	0.0386623	1.03037	1.01304	1.048	0.000547455	0	0.617726	0.0299211	0.00865674	11	FALSE	18088	436583	0.0397826
427.12	Paroxysmal ventricular tachycardia	circulatory system	1.05829	1.03452	1.08261	1.01905e-06	46.3594	0.033565	0.0566534	0.0115905	13	TRUE	15056	740777	0.0199197	1.04644	1.01989	1.07368	0.000536489	41.6037	0.0716569	0.045395	0.013113	11	FALSE	7333	444133	0.0162426
427.61	Supraventricular premature beats	circulatory system	1.10687	1.0576	1.15843	1.23801e-05	9.78478	0.353581	0.101536	0.0232307	9	TRUE	8531	743472	0.0113444	1.10952	1.05615	1.16559	3.60254e-05	20.511	0.266868	0.103928	0.0251543	8	FALSE	2209	448646	0.00489958
440	Atherosclerosis	circulatory system	0.963277	0.947585	0.97923	8.02403e-06	0	0.907066	-0.0374141	0.00838028	12	TRUE	26067	771833	0.0326695	0.965137	0.948922	0.981628	4.04348e-05	0	0.914496	-0.0354857	0.00864454	11	FALSE	18709	446592	0.0402084
440.2	Atherosclerosis of the extremities	circulatory system	0.955878	0.936519	0.975637	1.54199e-05	0	0.913653	-0.0451248	0.0104393	12	TRUE	18609	782387	0.0232323	0.959201	0.939177	0.979653	0.000108941	0	0.963943	-0.0416545	0.0107641	11	FALSE	11575	459046	0.0245952
450	Noninfectious disorders of lymphatic channels	circulatory system	1.05898	1.03101	1.0877	2.71658e-05	40.7793	0.0691703	0.0573024	0.0136564	12	TRUE	12855	829786	0.0152556	1.06997	1.03577	1.10531	4.51057e-05	44.2666	0.0638481	0.0676344	0.0165785	10	FALSE	4434	491942	0.00893274
459	Other disorders of circulatory system	circulatory system	1.0294	1.01889	1.04002	3.13295e-08	43.2747	0.0426773	0.0289766	0.00523625	14	TRUE	49430	756504	0.0613326	1.01037	0.991083	1.03003	0.29415	32.7015	0.137281	0.0103151	0.00983273	11	FALSE	13385	456682	0.0284747
459.9	Circulatory disease NEC	circulatory system	1.03178	1.02082	1.04286	9.317e-09	52.5809	0.0109091	0.0312885	0.00544838	14	TRUE	45737	761675	0.0566464	1.01584	0.993472	1.03871	0.166535	52.2048	0.0216398	0.0157155	0.0113599	11	FALSE	9940	461857	0.0210684
509	Respiratory failure, insufficiency, arrest	respiratory	0.97311	0.960944	0.98543	2.17235e-05	0	0.860409	-0.0272579	0.00641907	13	TRUE	37097	760183	0.0465295	0.971817	0.958606	0.985211	4.2502e-05	0	0.965803	-0.0285874	0.00698372	11	FALSE	26869	444260	0.0570311
531	Peptic ulcer (excl. esophageal)	digestive	0.970275	0.956882	0.983854	2.08695e-05	0	0.902554	-0.0301761	0.00709129	14	TRUE	29905	804942	0.0358209	0.978701	0.959802	0.997972	0.0304643	0	0.866658	-0.0215289	0.00994865	11	FALSE	13038	475544	0.0266854
535	Gastritis and duodenitis	digestive	0.972342	0.963906	0.980852	2.8128e-10	0	0.488642	-0.0280478	0.00444585	14	TRUE	67554	732077	0.0844815	0.98153	0.966084	0.997224	0.0212535	0	0.511438	-0.0186422	0.00809318	11	FALSE	20174	445064	0.0433628
535.6	Duodenitis	digestive	0.959718	0.942187	0.977576	1.23707e-05	0	0.661102	-0.0411154	0.00940651	9	TRUE	17863	764607	0.022829	0.953436	0.903897	1.00569	0.0798551	0	0.458543	-0.0476825	0.0272234	6	FALSE	1729	478271	0.00360208
536	Disorders of function of stomach	digestive	0.965248	0.952625	0.978038	1.39165e-07	0	0.739399	-0.0353706	0.00671634	14	TRUE	31347	747760	0.0402345	0.970715	0.951305	0.990522	0.00392609	0	0.764253	-0.0297219	0.0103056	11	FALSE	12008	461170	0.0253773
536.8	Dyspepsia and other specified disorders of function of stomach	digestive	0.963945	0.950361	0.977723	3.95322e-07	2.79331	0.418398	-0.036721	0.00724109	13	TRUE	27462	752127	0.0352263	0.969927	0.946335	0.994107	0.0150814	6.65578	0.38026	-0.0305344	0.0125634	10	FALSE	8142	465537	0.0171889
550	Abdominal hernia	digestive	0.975312	0.968456	0.982216	3.75628e-12	14.7196	0.292379	-0.0249982	0.0035989	14	TRUE	108231	707558	0.13267	0.988663	0.978571	0.998858	0.0293934	0	0.999156	-0.0114021	0.00523472	11	FALSE	53218	416306	0.113345
550.2	Diaphragmatic hernia	digestive	0.964336	0.955534	0.973218	8.30199e-15	18.2938	0.253988	-0.0363159	0.00467815	14	TRUE	61122	746110	0.075718	0.985096	0.967362	1.00316	0.10521	0	0.618865	-0.0150162	0.00926867	11	FALSE	15175	455084	0.0322695
550.5	Ventral hernia	digestive	0.956766	0.938642	0.975241	5.91827e-06	0	0.639272	-0.0441961	0.00975786	12	TRUE	18149	763136	0.0232297	0.963369	0.939148	0.988214	0.00407155	0	0.523403	-0.0373189	0.0129915	10	FALSE	7431	472504	0.0154833
557.1	Celiac disease	digestive	1.10344	1.06892	1.13908	1.28105e-09	14.5695	0.312499	0.0984347	0.0162172	9	TRUE	9617	717864	0.0132196	1.0963	1.03927	1.15646	0.000742924	24.541	0.233405	0.0919443	0.0272571	8	FALSE	1589	455110	0.00347932
558	Noninfectious gastroenteritis	digestive	0.973955	0.962651	0.985393	9.40836e-06	46.5079	0.0284576	-0.0263898	0.0059566	14	TRUE	38514	691327	0.0527704	0.970535	0.95317	0.988218	0.00116794	53.5672	0.0176482	-0.0299074	0.00921194	11	FALSE	15133	426697	0.0342507
592	Cystitis and urethritis	genitourinary	1.04451	1.02444	1.06499	1.09369e-05	22.6789	0.214238	0.0435512	0.00990301	13	TRUE	17848	752697	0.0231628	1.04474	1.01901	1.07113	0.000581743	28.5215	0.173438	0.0437712	0.0127242	11	FALSE	7767	452371	0.0168797
592.1	Cystitis	genitourinary	1.04572	1.02448	1.0674	1.95691e-05	0	0.451899	0.044705	0.0104702	12	TRUE	16504	756060	0.0213626	1.04506	1.01714	1.07375	0.00142169	0	0.506325	0.0440775	0.0138165	10	FALSE	6567	455736	0.014205
728.71	Contracture of palmar fascia [Dupuytren's disease]	musculoskeletal	1.08783	1.06215	1.11414	4.99799e-12	36.8123	0.147568	0.0841857	0.0121909	7	TRUE	13992	762455	0.0180205	1.07976	1.04151	1.11942	3.04543e-05	45.6755	0.1012	0.0767415	0.0184031	6	FALSE	3864	449645	0.00852023
756.2	Pectus and other congenital anomalies of ribs/sternum	congenital anomalies	1.40432	1.21707	1.62038	3.31233e-06	33.3834	0.211989	0.339552	0.073015	4	TRUE	6867	711671	0.00955691	1.41268	1.18956	1.67764	8.18017e-05	55.4414	0.106009	0.345487	0.0877079	3	FALSE	154	375548	0.000409899
858	Complication of internal orthopedic device	injuries & poisonings	1.05002	1.02746	1.07307	1.05902e-05	0	0.48383	0.0488074	0.0110806	10	TRUE	16073	813523	0.0193745	1.05397	1.02563	1.08309	0.000156777	8.31078	0.365925	0.0525627	0.0139052	8	FALSE	6452	479761	0.0132699
