# Supplementary material for: Insights from the largest diverse ancestry sex-specific disease map for genetically predicted height
Source: NPJ Genom Med. 2025 Feb 27;10:14. doi: 10.1038/s41525-025-00464-w (PMC11868580; doi:10.1038/s41525-025-00464-w)
Supplement: Supplementary file 50 — Supplementary Data 49 [file 41525_2025_464_MOESM50_ESM.xlsx]

## Sheet: Supplementary Data 49
Supplementary Data 49: Male cross-ancestry meta-PheWAS in Europeans, Africans, East Asians and Hispanics (without UKB).
Phecode	Description	Group	beta	SE	OR	Lower	Upper	pvalue	I2	pval Q	number_of_studies_combined	Bonferroni	cases	controlS	prev
8	Intestinal infection	infectious diseases	-0.0302752	0.0161231	0.970179	0.94	1.00133	0.060415	0	0.440078	9	FALSE	4996	305458	0.0160926
8.5	Bacterial enteritis	infectious diseases	-0.0112592	0.0211735	0.988804	0.948609	1.0307	0.594892	0.337899	0.426413	8	FALSE	2868	313815	0.00905637
8.52	Intestinal infection due to C. difficile	infectious diseases	-0.00598486	0.0232458	0.994033	0.94976	1.04037	0.796824	0	0.812945	5	FALSE	2371	306003	0.00768872
8.6	Viral Enteritis	infectious diseases	-0.0202823	0.0399422	0.979922	0.906134	1.05972	0.611601	0	0.544155	5	FALSE	812	312189	0.00259424
10	Tuberculosis	infectious diseases	0.00432345	0.0337716	1.00433	0.940007	1.07306	0.898133	54.3221	0.052457	6	FALSE	1176	315953	0.00370827
31	Diseases due to other mycobacteria	infectious diseases	0.0168748	0.0572291	1.01702	0.909107	1.13774	0.768098	0	0.909529	4	FALSE	420	318451	0.00131715
38	Septicemia	infectious diseases	0.017076	0.0103029	1.01722	0.996888	1.03797	0.0974384	30.1907	0.176983	9	FALSE	12577	298353	0.0404496
38.1	Gram negative septicemia	infectious diseases	0.06414	0.0289814	1.06624	1.00736	1.12856	0.0268876	0	0.867147	5	FALSE	1503	315394	0.00474287
38.2	Gram positive septicemia	infectious diseases	0.0316042	0.0345916	1.03211	0.964453	1.10451	0.360906	0	0.56826	5	FALSE	1034	313538	0.00328701
38.3	Bacteremia	infectious diseases	0.0399456	0.0159432	1.04075	1.00874	1.07379	0.0122283	27.6751	0.207533	8	FALSE	5070	311155	0.0160329
41	Bacterial infection NOS	infectious diseases	0.0346602	0.00909989	1.03527	1.01697	1.0539	0.000139612	70.3083	0.000723015	9	FALSE	16469	286425	0.0543722
41.1	Staphylococcus infections	infectious diseases	0.0596273	0.0148709	1.06144	1.03095	1.09283	6.08081e-05	3.99325	0.40166	9	FALSE	5798	306786	0.0185486
41.11	Methicillin sensitive Staphylococcus aureus	infectious diseases	0.052339	0.0225753	1.05373	1.00813	1.1014	0.0204264	0	0.66718	5	FALSE	2487	313316	0.00787516
41.12	Methicillin resistant Staphylococcus aureus	infectious diseases	0.0674003	0.0228766	1.06972	1.02282	1.11878	0.00321641	0.309177	0.426623	8	FALSE	2397	313670	0.00758384
41.2	Streptococcus infection	infectious diseases	0.0563477	0.0239	1.05797	1.00955	1.1087	0.0183912	71.9126	0.00656361	5	FALSE	2185	313076	0.00693077
41.4	E. coli	infectious diseases	0.0793079	0.029378	1.08254	1.02197	1.1467	0.00694287	31.1869	0.213568	5	FALSE	1437	308912	0.00463027
41.8	H. pylori	infectious diseases	-0.0786373	0.0246586	0.924375	0.880762	0.970147	0.00142745	72.273	0.00140707	7	FALSE	2172	313753	0.00687505
41.9	Infection with drug-resistant microorganisms	infectious diseases	0.0138401	0.0357351	1.01394	0.945351	1.0875	0.698536	80.7083	0.000357478	5	FALSE	962	314222	0.00305219
53	Herpes zoster	infectious diseases	-0.00854587	0.0152893	0.991491	0.96222	1.02165	0.576199	7.08405	0.3755	8	FALSE	5684	302061	0.0184698
53.1	Herpes zoster with nervous system complications	infectious diseases	0.0542207	0.0345828	1.05572	0.986531	1.12976	0.116916	9.47098	0.356652	7	FALSE	1099	314462	0.00348269
54	Herpes simplex	infectious diseases	0.0215669	0.0152911	1.0218	0.991632	1.05289	0.158415	7.16902	0.375555	9	FALSE	5635	305726	0.018098
70	Viral hepatitis	infectious diseases	-0.0310667	0.00851811	0.969411	0.953361	0.985731	0.000265182	26.9009	0.20489	9	FALSE	19184	295504	0.060962
70.1	Viral hepatitis A	infectious diseases	0.0334393	0.0816316	1.034	0.881125	1.21341	0.682073	0	0.986243	3	FALSE	215	312267	0.00068804
70.2	Viral hepatitis B	infectious diseases	-0.0313787	0.0238427	0.969108	0.924863	1.01547	0.188149	22.2437	0.245354	9	FALSE	2263	312862	0.00718128
70.3	Viral hepatitis C	infectious diseases	-0.0311475	0.00892027	0.969333	0.952533	0.986429	0.00047985	9.89197	0.352672	9	FALSE	17360	298258	0.0550032
70.4	Chronic hepatitis	infectious diseases	-0.0143502	0.0275764	0.985752	0.933888	1.0405	0.6028	38.3251	0.124071	8	FALSE	1690	312817	0.00537349
70.9	Hepatitis NOS	infectious diseases	-0.017316	0.0267679	0.982833	0.932599	1.03577	0.5177	0	0.565138	8	FALSE	1780	311726	0.00567772
71	Human immunodeficiency virus [HIV] disease	infectious diseases	-0.0446687	0.0158398	0.956314	0.927081	0.986469	0.00480183	0	0.971397	9	FALSE	5065	312234	0.0159629
71.1	HIV infection, symptomatic	infectious diseases	-0.0455806	0.0160479	0.955443	0.925858	0.985972	0.00450727	0	0.943725	8	FALSE	4933	312452	0.0155426
78	Viral warts & HPV	infectious diseases	0.0364241	0.0106439	1.0371	1.01568	1.05896	0.000621487	62.2281	0.00668493	9	FALSE	11913	291589	0.0392518
79	Viral infection	infectious diseases	-0.0257026	0.018725	0.974625	0.939504	1.01106	0.169866	28.4449	0.191696	9	FALSE	3649	300325	0.0120043
79.2	Infectious mononucleosis	infectious diseases	-0.0401904	0.126676	0.960606	0.749408	1.23132	0.75104	0	0.852388	2	FALSE	91	310852	0.000292658
79.9	Viremia, NOS	infectious diseases	-0.0357893	0.0700921	0.964844	0.840997	1.10693	0.609628	0	0.983154	6	FALSE	288	314086	0.000916106
80	Postoperative infection	infectious diseases	0.0140366	0.0188584	1.01414	0.977336	1.05232	0.456685	50.662	0.0877243	5	FALSE	3531	305462	0.0114274
81	Infection/inflammation of internal prosthetic device; implant; and graft	infectious diseases	0.00323924	0.023079	1.00324	0.958875	1.04967	0.88838	0	0.483174	5	FALSE	2311	311644	0.00736093
90	Sexually transmitted infections (not HIV or hepatitis)	infectious diseases	0.0260663	0.0185561	1.02641	0.98975	1.06443	0.160101	0	0.465826	9	FALSE	3794	311082	0.0120492
90.2	Gonococcal infections	infectious diseases	-0.0303122	0.0779184	0.970143	0.832744	1.13021	0.697258	0	0.494603	5	FALSE	255	318357	0.000800347
90.3	Venereal diseases due to Chlamydia trachomatis	infectious diseases	0.188167	0.139439	1.20703	0.918394	1.58639	0.17719	0	0.880715	3	FALSE	105	318776	0.000329276
110	Dermatophytosis / Dermatomycosis	infectious diseases	0.0388793	0.00539819	1.03965	1.0287	1.0507	5.92106e-13	12.0095	0.334604	9	TRUE	61036	227310	0.211676
110.1	Dermatophytosis	infectious diseases	0.0420456	0.00546746	1.04294	1.03183	1.05418	1.46947e-14	18.2953	0.279976	9	TRUE	59035	230106	0.204174
110.11	Dermatophytosis of nail	infectious diseases	0.0579893	0.0061072	1.0597	1.04709	1.07246	2.19714e-21	0	0.504502	9	TRUE	44047	253888	0.147841
110.12	Althete's foot	infectious diseases	0.0184113	0.0103471	1.01858	0.998133	1.03945	0.075179	3.09966	0.40888	9	FALSE	12924	288744	0.0428418
110.13	Dermatophytosis of the body	infectious diseases	0.0330501	0.0178804	1.0336	0.998007	1.07047	0.0645446	45.0987	0.0784348	8	FALSE	4140	303794	0.0134444
110.2	Dermatomycoses	infectious diseases	-0.00169401	0.0240245	0.998307	0.95239	1.04644	0.943786	4.09207	0.398459	8	FALSE	2271	311504	0.00723767
112	Candidiasis	infectious diseases	-0.000457972	0.0176362	0.999542	0.965582	1.0347	0.979283	0	0.479059	8	FALSE	4110	306097	0.0132492
112.3	Candidiasis of skin and nails	infectious diseases	0.0578817	0.0599484	1.05959	0.942127	1.1917	0.334282	0	0.54006	5	FALSE	375	316214	0.0011845
117	Mycoses	infectious diseases	0.00113081	0.0256782	1.00113	0.951993	1.05281	0.964874	0	0.813022	9	FALSE	1913	313424	0.00606653
117.1	Histoplasmosis	infectious diseases	0.0688288	0.0473784	1.07125	0.976255	1.17549	0.146294	0	0.631536	3	FALSE	596	311198	0.00191152
117.2	Coccidioidomycosis	infectious diseases	0.0386712	0.0863793	1.03943	0.877543	1.23118	0.654376	0	0.522775	3	FALSE	188	309936	0.000606209
117.4	Aspergillosis	infectious diseases	0.040646	0.0678191	1.04148	0.911852	1.18954	0.548954	0	0.863074	3	FALSE	300	317615	0.000943648
130	Spirochetal infection	infectious diseases	0.083394	0.0407632	1.08697	1.00351	1.17738	0.0407746	33.6869	0.21016	4	FALSE	820	315483	0.00259245
130.1	Lyme disease	infectious diseases	0.0347232	0.0534743	1.03533	0.932315	1.14973	0.516117	46.0994	0.173172	2	FALSE	496	311928	0.00158759
131	Protozoan infection	infectious diseases	0.0614833	0.103951	1.06341	0.867398	1.30372	0.554211	0	0.808235	2	FALSE	149	312076	0.00047722
132	Infestation (lice, mites)	infectious diseases	-0.046546	0.0372076	0.954521	0.887389	1.02673	0.210941	0.0257209	0.405867	5	FALSE	993	315646	0.00313606
133	Arthropod-borne diseases	infectious diseases	-0.0922358	0.0858858	0.91189	0.770613	1.07907	0.282852	0	0.538783	2	FALSE	206	315137	0.000653257
134	Helminthiases	infectious diseases	0.0927562	0.105326	1.09719	0.892544	1.34877	0.378504	0	0.583039	3	FALSE	148	318589	0.000464333
134.1	Intestinal helminthiases	infectious diseases	0.11554	0.16698	1.12248	0.809179	1.55709	0.488975	0	0.518496	2	FALSE	86	318912	0.000269594
136	Other infectious and parasitic diseases	infectious diseases	0.0145997	0.0223903	1.01471	0.97114	1.06023	0.514366	30.2501	0.186551	8	FALSE	2600	310085	0.00831508
145	Cancer of mouth	neoplasms	0.01377	0.0215813	1.01387	0.971875	1.05767	0.523439	0	0.709147	7	FALSE	2674	315529	0.00840344
145.2	Cancer of tongue	neoplasms	0.0294364	0.0317116	1.02987	0.967812	1.09592	0.353276	0	0.535288	4	FALSE	1250	315540	0.00394583
145.3	Cancer of major salivary glands	neoplasms	0.00638322	0.050856	1.0064	0.910927	1.11189	0.900115	0	0.883924	4	FALSE	488	318825	0.00152828
145.4	Cancer of the gums	neoplasms	0.173526	0.12616	1.18949	0.92891	1.52317	0.168995	0	0.644505	2	FALSE	77	283328	0.000271696
145.5	Cancer of the mouth floor	neoplasms	-0.0630571	0.0781358	0.93889	0.805574	1.09427	0.419655	0	0.45142	3	FALSE	212	315208	0.00067212
149	Cancer of larynx, pharynx, nasal cavities	neoplasms	0.0176078	0.0181354	1.01776	0.982223	1.05459	0.331593	0	0.912453	9	FALSE	3729	314758	0.0117085
149.1	Cancer of oropharynx	neoplasms	0.0642993	0.0284133	1.06641	1.00865	1.12748	0.0236356	0	0.987925	6	FALSE	1527	317693	0.00478353
149.2	Cancer of nasopharynx	neoplasms	0.0633449	0.0846642	1.06539	0.902493	1.2577	0.454346	0	0.384023	3	FALSE	188	313555	0.000599217
149.3	Cancer of hypopharynx	neoplasms	-0.00159199	0.0779069	0.998409	0.857026	1.16312	0.983697	0	0.661835	3	FALSE	220	312803	0.000702824
149.4	Cancer of larynx	neoplasms	0.00371647	0.0235347	1.00372	0.958476	1.05111	0.874524	0	0.528599	5	FALSE	2138	316895	0.0067015
149.5	Hx of malignant neoplasm of oral cavity and pharynx	neoplasms	0.0251317	0.0400388	1.02545	0.948055	1.10916	0.530211	0	0.729157	4	FALSE	728	316160	0.00229734
149.9	Cancer of of nasal cavities	neoplasms	0.0188353	0.0683304	1.01901	0.891286	1.16505	0.782817	0	0.450202	3	FALSE	290	316745	0.000914726
150	Cancer of esophagus	neoplasms	-0.000193995	0.031331	0.999806	0.940257	1.06313	0.99506	36.5152	0.193033	4	FALSE	1265	317032	0.00397428
151	Cancer of stomach	neoplasms	-0.0167217	0.0334828	0.983417	0.920952	1.05012	0.617489	0	0.793628	5	FALSE	1066	317243	0.00334895
153	Colorectal cancer	neoplasms	0.0136189	0.0137514	1.01371	0.986755	1.04141	0.321995	0	0.588133	9	FALSE	6742	309095	0.0213465
153.2	Colon cancer	neoplasms	0.0154433	0.0153768	1.01556	0.985413	1.04664	0.315221	0	0.640929	9	FALSE	5433	310461	0.0171988
153.3	Malignant neoplasm of rectum, rectosigmoid junction, and anus	neoplasms	0.00572405	0.0218581	1.00574	0.963563	1.04976	0.793419	0	0.765186	8	FALSE	2554	315022	0.00804217
155	Cancer of liver and intrahepatic bile duct	neoplasms	-0.0543082	0.0230962	0.94714	0.905221	0.991	0.0187035	3.36534	0.406739	9	FALSE	2319	315759	0.00729066
155.1	Malignant neoplasm of liver, primary	neoplasms	-0.036629	0.0247164	0.964034	0.918446	1.01188	0.138348	0	0.438884	8	FALSE	2037	316212	0.00640065
157	Pancreatic cancer	neoplasms	0.0353263	0.0318411	1.03596	0.973282	1.10267	0.267234	0	0.986203	6	FALSE	1206	317074	0.00378912
158	Neoplasm of unspecified nature of digestive system	neoplasms	-0.0232086	0.0318375	0.977059	0.917953	1.03997	0.466019	0	0.5299	6	FALSE	1279	314700	0.00404774
159	Malignant neoplasm of other and ill-defined sites within the digestive organs and peritoneum	neoplasms	0.0189144	0.029023	1.01909	0.962742	1.07875	0.514591	50.5529	0.0721283	6	FALSE	1431	316111	0.00450649
159.2	Malignant neoplasm of small intestine, including duodenum	neoplasms	0.0835836	0.0516944	1.08718	0.982421	1.2031	0.105904	37.2078	0.18882	4	FALSE	498	317995	0.00156361
159.3	Malignant neoplasm of gallbladder and extrahepatic bile ducts	neoplasms	-0.0756356	0.0632026	0.927154	0.819132	1.04942	0.231417	0	0.857835	4	FALSE	323	314989	0.00102438
159.4	Malignant neoplasm of retroperitoneum and peritoneum	neoplasms	-0.0685887	0.0970404	0.933711	0.77199	1.12931	0.479687	0	0.53271	2	FALSE	145	305810	0.000473926
164	Cancer of intrathoracic organs	neoplasms	-0.0173389	0.0792132	0.982811	0.841479	1.14788	0.826737	0	0.71307	3	FALSE	212	312072	0.000678869
165	Cancer within the respiratory system	neoplasms	-0.0112542	0.0130843	0.988809	0.963773	1.01449	0.389717	51.0569	0.0460584	8	FALSE	7532	309758	0.0237385
165.1	Cancer of bronchus; lung	neoplasms	-0.0110425	0.0134797	0.989018	0.963231	1.0155	0.412672	46.3115	0.0711837	8	FALSE	7066	310583	0.0222447
170	Cancer of bone and connective tissue	neoplasms	0.0779393	0.0287886	1.08106	1.02175	1.14381	0.00678323	0	0.463362	5	FALSE	1465	316818	0.00460282
170.1	Bone cancer	neoplasms	0.048007	0.0487184	1.04918	0.95363	1.1543	0.324429	0	0.749598	4	FALSE	520	318517	0.0016299
170.2	Cancer of connective tissue	neoplasms	0.083295	0.0342082	1.08686	1.01638	1.16223	0.0148942	0	0.485329	5	FALSE	1037	317830	0.00325214
172	Skin cancer	neoplasms	0.0239112	0.00686861	1.0242	1.0105	1.03808	0.000499106	7.7163	0.369394	7	FALSE	34830	275104	0.112379
172.1	Melanomas of skin, dx or hx	neoplasms	0.0387452	0.00911789	1.03951	1.02109	1.05825	2.14386e-05	45.4812	0.119119	5	TRUE	17646	294181	0.0565891
172.11	Melanomas of skin	neoplasms	0.0623337	0.0168528	1.06432	1.02974	1.10006	0.000216693	0	0.871795	5	FALSE	4585	312606	0.014455
172.2	Other non-epithelial cancer of skin	neoplasms	0.023755	0.0075625	1.02404	1.00897	1.03933	0.00168282	43.6349	0.114332	6	FALSE	27658	281765	0.0893857
172.21	Basal cell carcinoma	neoplasms	0.0256154	0.0106351	1.02595	1.00478	1.04756	0.0160147	15.4985	0.314374	6	FALSE	12618	292137	0.0414038
172.22	Squamous cell carcinoma	neoplasms	0.010334	0.0135181	1.01039	0.983969	1.03752	0.444597	0	0.948652	5	FALSE	7574	306848	0.0240886
172.3	Carcinoma in situ of skin	neoplasms	0.00488669	0.024541	1.0049	0.957708	1.05442	0.842166	29.0443	0.237875	4	FALSE	2211	307744	0.00713329
173	Neoplasm of uncertain behavior of skin	neoplasms	0.0325435	0.00797116	1.03308	1.01706	1.04935	4.45247e-05	50.4051	0.0598174	7	FALSE	23688	269507	0.0807926
174	Breast cancer	neoplasms	-0.0554004	0.0678139	0.946106	0.828355	1.0806	0.413958	0	0.83073	3	FALSE	292	315501	0.000924656
174.1	Breast cancer [female]	neoplasms	-0.0358968	0.0803886	0.96474	0.824106	1.12937	0.655207	0	0.778241	3	FALSE	205	315822	0.000648679
174.11	Malignant neoplasm of female breast	neoplasms	-0.0888756	0.0901641	0.914959	0.76675	1.09182	0.324276	0	0.954603	3	FALSE	160	313507	0.000510095
174.2	Breast cancer [male]	neoplasms	-0.0765537	0.105371	0.926303	0.753462	1.13879	0.467523	0	0.910608	2	FALSE	143	311991	0.000458137
185	Cancer of prostate	neoplasms	-0.0109544	0.00743656	0.989105	0.974793	1.00363	0.140739	0	0.988429	9	FALSE	27155	286300	0.0866313
187	Cancer of other male genital organs	neoplasms	0.0913272	0.0305565	1.09563	1.03194	1.16325	0.00280075	42.8297	0.136066	5	FALSE	1401	316242	0.00441061
187.1	Malignant neoplasm of unspecified male genital organ	neoplasms	0.085425	0.0707686	1.08918	0.948116	1.25123	0.227392	0	0.458986	3	FALSE	272	318597	0.000853015
187.2	Malignant neoplasm of testis	neoplasms	0.0997324	0.0415227	1.10488	1.01852	1.19855	0.0163112	29.4247	0.235627	4	FALSE	763	318169	0.00239236
187.8	Neoplasm of uncertain behavior of male genital organs	neoplasms	0.0621129	0.0634364	1.06408	0.939676	1.20496	0.327512	53.1759	0.118167	3	FALSE	345	309047	0.00111509
189	Cancer of urinary organs (incl. kidney and bladder)	neoplasms	0.0296209	0.0116303	1.03006	1.00685	1.05381	0.0108695	9.15058	0.358944	9	FALSE	9780	307270	0.0308469
189.1	Cancer of kidney and renal pelvis	neoplasms	0.0399284	0.0172951	1.04074	1.00605	1.07662	0.0209626	13.6737	0.320262	9	FALSE	4246	314231	0.0133322
189.11	Malignant neoplasm of kidney, except pelvis	neoplasms	0.0343726	0.0179424	1.03497	0.999206	1.07201	0.0554012	3.00078	0.409676	9	FALSE	3945	314678	0.0123814
189.12	Malignant neoplasm of renal pelvis	neoplasms	-0.0098042	0.0409297	0.990244	0.913908	1.07296	0.810689	33.8213	0.20935	4	FALSE	759	308774	0.00245208
189.2	Cancer of bladder	neoplasms	0.0209614	0.0149433	1.02118	0.991708	1.05153	0.160697	0	0.621365	9	FALSE	5875	312053	0.018479
189.21	Malignant neoplasm of bladder	neoplasms	0.0217336	0.01571	1.02197	0.990983	1.05393	0.166536	0	0.464364	9	FALSE	5290	312942	0.0166231
189.4	Malignant neoplasm of other urinary organs	neoplasms	0.00839959	0.0438071	1.00843	0.925463	1.09885	0.847946	5.25269	0.34804	3	FALSE	660	314679	0.00209299
190	Cancer of eye	neoplasms	0.0300592	0.0600295	1.03052	0.916131	1.15918	0.616553	0	0.881146	3	FALSE	373	313024	0.00119018
191	Manlignant and unknown neoplasms of brain and nervous system	neoplasms	0.0140061	0.0285405	1.0141	0.958935	1.07245	0.623607	0	0.661987	5	FALSE	1496	316949	0.00469783
191.1	Cancer of brain and nervous system	neoplasms	0.00618399	0.0339346	1.0062	0.941457	1.0754	0.8554	47.2448	0.108139	5	FALSE	1043	317772	0.00327149
191.11	Cancer of brain	neoplasms	-0.0132272	0.0367458	0.98686	0.918285	1.06056	0.718873	50.7841	0.0870196	5	FALSE	880	314470	0.00279055
193	Thyroid cancer	neoplasms	0.131509	0.0312828	1.14055	1.07272	1.21267	2.62381e-05	0	0.52965	6	TRUE	1315	318010	0.00411806
194	Cancer of other endocrine glands	neoplasms	0.123321	0.044113	1.13125	1.03755	1.23341	0.00518066	0	0.836797	4	FALSE	673	312220	0.0021509
195	Cancer, suspected or other	neoplasms	0.0563672	0.0131583	1.05799	1.03105	1.08563	1.83756e-05	4.13105	0.400541	9	TRUE	7319	304592	0.023465
195.1	Malignant neoplasm, other	neoplasms	0.0442764	0.0185884	1.04527	1.00787	1.08406	0.017222	0	0.684304	7	FALSE	3603	310316	0.0114775
195.3	Malignant neoplasm of head, face, and neck	neoplasms	0.0213621	0.0267558	1.02159	0.9694	1.07659	0.424634	27.2648	0.239782	5	FALSE	1864	277582	0.00667034
196	Radiotherapy	neoplasms	-0.0215575	0.0207171	0.978673	0.93973	1.01923	0.298078	0	0.695639	8	FALSE	2978	315125	0.00936175
197	Chemotherapy	neoplasms	0.035744	0.0128521	1.03639	1.01061	1.06283	0.00541612	7.89011	0.369537	9	FALSE	7562	308825	0.0239011
198	Secondary malignant neoplasm	neoplasms	0.014777	0.0106447	1.01489	0.993932	1.03628	0.165073	0	0.560024	9	FALSE	11367	304057	0.0360372
198.1	Secondary malignancy of lymph nodes	neoplasms	0.0260315	0.0152579	1.02637	0.996134	1.05753	0.0879888	0	0.536279	5	FALSE	5328	311256	0.0168297
198.2	Secondary malignancy of respiratory organs	neoplasms	0.020002	0.0211186	1.0202	0.978837	1.06332	0.343575	0	0.535889	5	FALSE	2655	315029	0.00835736
198.3	Secondary malignant neoplasm of digestive systems	neoplasms	-0.00893444	0.0349132	0.991105	0.925554	1.0613	0.798025	19.2245	0.292259	5	FALSE	934	317226	0.00293563
198.4	Secondary malignant neoplasm of liver	neoplasms	0.0340052	0.0227183	1.03459	0.989533	1.0817	0.134439	0	0.447382	6	FALSE	2300	315788	0.0072307
198.5	Secondary malignancy of brain/spine	neoplasms	-0.00481421	0.0320482	0.995197	0.934608	1.05971	0.880593	46.4651	0.132559	4	FALSE	1191	317295	0.00373957
198.6	Secondary malignancy of bone	neoplasms	0.020234	0.0192953	1.02044	0.98257	1.05977	0.294338	10.627	0.34761	8	FALSE	3316	314545	0.0104322
198.7	Secondary malignant neoplasm of skin	neoplasms	0.185713	0.0658381	1.20408	1.05831	1.36992	0.00479109	6.41136	0.301283	2	FALSE	273	309670	0.000880807
199	Neoplasm of uncertain behavior	neoplasms	0.0612487	0.0116009	1.06316	1.03926	1.08761	1.2942e-07	0	0.806474	9	TRUE	9823	293760	0.0323569
199.4	Neurofibromatosis	neoplasms	-0.0102178	0.0724127	0.989834	0.858865	1.14078	0.887787	0	0.661493	3	FALSE	274	316224	0.000865724
200	Myeloproliferative disease	neoplasms	-0.00513235	0.0196858	0.994881	0.957226	1.03402	0.794313	36.1279	0.140399	8	FALSE	3273	313911	0.0103189
200.1	Polycythemia vera	neoplasms	-0.0170948	0.0345314	0.983051	0.918719	1.05189	0.620564	10.5481	0.34023	4	FALSE	1115	316894	0.00350619
201	Hodgkin's disease	neoplasms	0.099798	0.0485217	1.10495	1.00471	1.21519	0.0397083	0	0.56271	4	FALSE	563	318623	0.00176386
202	Cancer of other lymphoid, histiocytic tissue	neoplasms	0.0785252	0.0198104	1.08169	1.0405	1.12452	7.37573e-05	47.2861	0.0655905	8	FALSE	3318	314834	0.010429
202.2	Non-Hodgkins lymphoma	neoplasms	0.0757316	0.0204774	1.07867	1.03624	1.12285	0.000217056	48.8216	0.0572207	8	FALSE	3105	315292	0.00975198
202.21	Nodular lymphoma	neoplasms	0.0890014	0.0478591	1.09308	0.995211	1.20058	0.0629344	0	0.812266	4	FALSE	564	316364	0.00177958
202.22	Reticulosarcoma	neoplasms	0.154399	0.0461123	1.16696	1.06611	1.27734	0.000813025	0	0.886284	4	FALSE	625	318674	0.00195741
202.23	Lymphosarcoma	neoplasms	-0.0486361	0.0940884	0.952528	0.792117	1.14542	0.605212	0	0.912154	2	FALSE	162	305791	0.000529493
202.24	Large cell lymphoma	neoplasms	-0.00233765	0.0881028	0.997665	0.839444	1.18571	0.978832	0	0.374473	2	FALSE	182	309981	0.000586788
204	Leukemia	neoplasms	0.0752623	0.0184018	1.07817	1.03997	1.11776	4.31489e-05	0	0.919334	9	FALSE	3730	314793	0.0117103
204.1	Lymphoid leukemia	neoplasms	0.103327	0.028489	1.10885	1.04864	1.17253	0.000286838	0.522122	0.403172	5	FALSE	1593	317454	0.00499299
204.11	Lymphoid leukemia, acute	neoplasms	0.0333973	0.0832581	1.03396	0.878284	1.21723	0.688324	65.1909	0.0900874	2	FALSE	183	309126	0.000591641
204.12	Lymphoid leukemia, chronic	neoplasms	0.115678	0.0310425	1.12263	1.05637	1.19306	0.000194217	36.0531	0.180884	5	FALSE	1347	317876	0.00421962
204.2	Myeloid leukemia	neoplasms	0.0253283	0.0340247	1.02565	0.959485	1.09638	0.45663	0	0.788961	5	FALSE	1028	318214	0.00322013
204.21	Myeloid leukemia, acute	neoplasms	0.0365152	0.044472	1.03719	0.950613	1.13165	0.411599	0	0.707978	3	FALSE	616	318706	0.00192909
204.22	Myeloid leukemia, chronic	neoplasms	0.0392438	0.0511358	1.04002	0.940842	1.14966	0.442818	0	0.758209	3	FALSE	496	315302	0.00157062
204.3	Monocytic leukemia	neoplasms	-0.00882375	0.105854	0.991215	0.805498	1.21975	0.933567	55.9612	0.131838	2	FALSE	130	309996	0.000419184
204.4	Multiple myeloma	neoplasms	0.0578838	0.0343531	1.05959	0.990597	1.13339	0.0919955	0	0.734861	7	FALSE	1091	318068	0.00341836
208	Benign neoplasm of colon	neoplasms	0.0051998	0.00513111	1.00521	0.995155	1.01537	0.310875	0	0.914403	9	FALSE	72187	215618	0.250819
209	Neuroendocrine tumors	neoplasms	0.069024	0.0572657	1.07146	0.957706	1.19873	0.228076	0	0.703788	5	FALSE	407	319068	0.00127397
210	Benign neoplasm of lip, oral cavity, and pharynx	neoplasms	-0.00229162	0.0282452	0.997711	0.943979	1.0545	0.935336	50.6752	0.107682	4	FALSE	1651	315107	0.00521218
211	Benign neoplasm of other parts of digestive system	neoplasms	-0.0258443	0.0246983	0.974487	0.928438	1.02282	0.295376	0	0.564253	6	FALSE	2141	311752	0.0068208
212	Benign neoplasm of respiratory and intrathoracic organs	neoplasms	-0.0181147	0.0409796	0.982048	0.906256	1.06418	0.658459	39.2561	0.176336	4	FALSE	789	317596	0.00247813
213	Benign neoplasm of bone and articular cartilage	neoplasms	0.0542113	0.0511251	1.05571	0.95505	1.16697	0.288978	56.1267	0.0772491	4	FALSE	508	314547	0.00161242
214	Lipoma	neoplasms	0.0252641	0.0120802	1.02559	1.00159	1.05016	0.0364953	0	0.640196	8	FALSE	9260	300459	0.0298981
214.1	Lipoma of skin and subcutaneous tissue	neoplasms	0.0259499	0.0165539	1.02629	0.993526	1.06013	0.116975	0	0.921519	7	FALSE	4856	308781	0.0154829
215	Other benign neoplasm of connective and other soft tissue	neoplasms	-0.055388	0.0340547	0.946118	0.88503	1.01142	0.103855	0	0.620729	4	FALSE	1159	314783	0.00366839
216	Benign neoplasm of skin	neoplasms	0.0274642	0.00863038	1.02784	1.0106	1.04538	0.00146124	27.7735	0.206726	8	FALSE	18988	274705	0.0646525
216.1	Screening for malignant neoplasms of the skin	neoplasms	-0.0430865	0.0156578	0.957829	0.92888	0.987679	0.00592761	0	0.856427	5	FALSE	5563	297496	0.0183562
217	Vascular hamartomas and non-neoplastic nevi	neoplasms	0.0454045	0.0162687	1.04645	1.01361	1.08036	0.00525606	16.9478	0.306676	5	FALSE	5080	301234	0.0165843
217.1	Nevus, non-neoplastic	neoplasms	0.0475149	0.0166735	1.04866	1.01495	1.0835	0.00437574	39.9033	0.155227	5	FALSE	4832	295756	0.0160752
222	Benign neoplasm of male genital organs	neoplasms	0.00302355	0.0232717	1.00303	0.958306	1.04984	0.896627	18.7448	0.296692	4	FALSE	2470	306494	0.00799446
223	Benign neoplasm of kidney and other urinary organs	neoplasms	0.0339052	0.0441787	1.03449	0.94868	1.12805	0.442811	0	0.859963	3	FALSE	711	316275	0.002243
224	Benign neoplasm of eye	neoplasms	-0.0156047	0.0124397	0.984516	0.960803	1.00882	0.209689	6.26138	0.376494	6	FALSE	8884	305502	0.0282583
224.1	Benign neoplasm of eye, uveal	neoplasms	-0.0168395	0.0129079	0.983301	0.958737	1.0085	0.192031	0	0.809614	6	FALSE	8247	306852	0.0261727
225	Benign neoplasm of brain and other parts of nervous system	neoplasms	0.000736351	0.0291789	1.00074	0.945111	1.05964	0.979867	9.53065	0.345416	4	FALSE	1548	317130	0.00485757
225.1	Benign neoplasm of brain, cranial nerves, meninges	neoplasms	0.00321211	0.0303546	1.00322	0.945273	1.06471	0.915726	0	0.516137	4	FALSE	1433	317339	0.00449538
226	Benign neoplasm of thyroid glands	neoplasms	0.03517	0.0594471	1.0358	0.921876	1.16379	0.554106	0	0.962391	3	FALSE	406	312739	0.00129652
227	Benign neoplasm of other endocrine glands and related structures	neoplasms	0.0656265	0.0202037	1.06783	1.02637	1.11096	0.00116119	1.68404	0.4202	9	FALSE	3172	314592	0.00998225
227.1	Benign neoplasm of adrenal gland	neoplasms	-0.00472631	0.0293333	0.995285	0.939678	1.05418	0.871995	0	0.580985	4	FALSE	1548	316815	0.00486237
227.2	Benign neoplasm of parathyroid gland	neoplasms	0.0766612	0.0719434	1.07968	0.937681	1.24317	0.286615	12.5195	0.284996	2	FALSE	300	319017	0.000939505
227.3	Benign neoplasm of pituitary gland and craniopharyngeal duct (pouch)	neoplasms	0.163823	0.0317368	1.17801	1.10696	1.25361	2.44414e-07	10.7811	0.347026	7	TRUE	1301	318085	0.00407344
228	Hemangioma and lymphangioma, any site	neoplasms	0.00843809	0.0179648	1.00847	0.973583	1.04462	0.638569	0	0.620698	7	FALSE	4132	306199	0.0133148
228.1	Hemangioma of skin and subcutaneous tissue	neoplasms	0.00302711	0.0230035	1.00303	0.958813	1.04929	0.895306	34.1582	0.180078	6	FALSE	2506	310492	0.00800644
229	Benign neoplasm of unspecified sites	neoplasms	-0.026453	0.0548378	0.973894	0.874649	1.0844	0.629532	0	0.877694	5	FALSE	471	316684	0.00148508
229.1	Benign neoplasm of lymph nodes	neoplasms	-0.109231	0.134716	0.896523	0.68848	1.16743	0.417467	0	0.94652	2	FALSE	81	299348	0.000270515
230	Kaposi's sarcoma	neoplasms	-0.0182321	0.0971998	0.981933	0.811606	1.18801	0.851211	75.9228	0.0157124	3	FALSE	189	319473	0.00059125
240	Simple and unspecified goiter	endocrine/metabolic	0.00835913	0.0374352	1.00839	0.937056	1.08516	0.823305	0	0.793719	4	FALSE	938	311200	0.00300508
241	Nontoxic nodular goiter	endocrine/metabolic	0.0707192	0.0129	1.07328	1.04648	1.10076	4.20307e-08	25.5522	0.216524	9	TRUE	8005	307996	0.0253322
241.1	Nontoxic uninodular goiter	endocrine/metabolic	0.0704578	0.014823	1.073	1.04227	1.10463	2.00142e-06	49.9391	0.0514852	8	TRUE	6061	309853	0.0191856
241.2	Nontoxic multinodular goiter	endocrine/metabolic	0.0783172	0.0204135	1.08147	1.03905	1.12561	0.000124784	39.5055	0.115568	8	FALSE	3129	313830	0.00987194
242	Thyrotoxicosis with or without goiter	endocrine/metabolic	0.0367948	0.019922	1.03748	0.997751	1.07879	0.0647555	30.7464	0.172352	9	FALSE	3256	313191	0.0102892
242.1	Graves' disease	endocrine/metabolic	0.0082891	0.0344543	1.00832	0.942481	1.07877	0.809879	37.4022	0.143252	7	FALSE	1103	317128	0.00346604
242.2	Toxic multinodular goiter	endocrine/metabolic	0.28223	0.0797844	1.32608	1.13412	1.55054	0.000404077	0	0.903463	2	FALSE	252	315998	0.000796838
242.3	Exophthalmos	endocrine/metabolic	0.0311578	0.0498692	1.03165	0.935584	1.13758	0.532108	0	0.95992	4	FALSE	540	317394	0.00169847
244	Hypothyroidism	endocrine/metabolic	0.019042	0.00707438	1.01922	1.00519	1.03345	0.00710919	6.71016	0.379367	9	FALSE	29049	283917	0.0928184
244.1	Secondary hypothyroidism	endocrine/metabolic	0.0742205	0.0232722	1.07704	1.02902	1.12731	0.00142647	0	0.948563	8	FALSE	2363	315278	0.00743922
244.2	Acquired hypothyroidism	endocrine/metabolic	0.0121125	0.0240996	1.01219	0.965488	1.06114	0.615243	0	0.488645	7	FALSE	2255	313782	0.00713524
244.4	Hypothyroidism NOS	endocrine/metabolic	0.0167677	0.00726015	1.01691	1.00254	1.03148	0.020913	0	0.504831	9	FALSE	27509	285486	0.0878896
244.5	Congenital hypothyroidism	endocrine/metabolic	0.0974544	0.124641	1.10236	0.863434	1.4074	0.434286	52.0724	0.148608	2	FALSE	105	314376	0.000333883
245	Thyroiditis	endocrine/metabolic	0.0584259	0.035882	1.06017	0.988169	1.13741	0.103466	0	0.584227	6	FALSE	985	316671	0.00310084
245.2	Chronic thyroiditis	endocrine/metabolic	0.088668	0.0483477	1.09272	0.993927	1.20133	0.0666593	0	0.507821	6	FALSE	545	317717	0.00171243
245.21	Chronic lymphocytic thyroiditis	endocrine/metabolic	0.0840335	0.0508266	1.08767	0.984536	1.2016	0.0982626	0	0.921513	5	FALSE	512	317816	0.0016084
246	Other disorders of thyroid	endocrine/metabolic	0.0285302	0.0258405	1.02894	0.978127	1.0824	0.269555	0	0.972397	7	FALSE	1962	313312	0.00622316
246.7	Abnormal results of function study of thyroid	endocrine/metabolic	-0.00626768	0.0242522	0.993752	0.947621	1.04213	0.796069	0	0.62299	5	FALSE	2248	312059	0.00715224
249	Secondary diabetes mellitus	endocrine/metabolic	0.0436382	0.0173839	1.0446	1.00961	1.08081	0.0120643	0	0.965412	8	FALSE	4372	307092	0.0140369
250	Diabetes mellitus	endocrine/metabolic	-0.0188288	0.0045362	0.981347	0.972661	0.990111	3.3134e-05	22.5955	0.242276	9	FALSE	101461	204543	0.331568
250.1	Type 1 diabetes	endocrine/metabolic	0.00551139	0.0109913	1.00553	0.984097	1.02742	0.616066	0	0.524383	9	FALSE	11001	296043	0.0358287
250.11	Type 1 diabetes with ketoacidosis	endocrine/metabolic	-0.0687682	0.0569319	0.933543	0.834976	1.04375	0.227085	48.0312	0.145988	3	FALSE	428	315960	0.00135277
250.12	Type 1 diabetes with renal manifestations	endocrine/metabolic	-0.0631178	0.0428896	0.938833	0.863139	1.02117	0.14112	0	0.637242	4	FALSE	732	315402	0.00231547
250.13	Type 1 diabetes with ophthalmic manifestations	endocrine/metabolic	-0.047778	0.0288035	0.953345	0.901016	1.00871	0.0971647	58.5131	0.0648826	4	FALSE	1605	313052	0.00510079
250.14	Type 1 diabetes with neurological manifestations	endocrine/metabolic	0.0646624	0.0246071	1.0668	1.01657	1.11951	0.00859409	0	0.579655	7	FALSE	2123	312352	0.00675093
250.15	Diabetes type 1 with peripheral circulatory disorders	endocrine/metabolic	0.0271571	0.0766218	1.02753	0.884247	1.19403	0.723016	50.4034	0.133152	3	FALSE	252	311950	0.00080717
250.2	Type 2 diabetes	endocrine/metabolic	-0.0187029	0.00454858	0.981471	0.97276	0.99026	3.92587e-05	31.7471	0.164087	9	FALSE	100645	205926	0.328293
250.21	Type 2 diabetes with ketoacidosis	endocrine/metabolic	-0.0487105	0.0402735	0.952457	0.880166	1.03069	0.226474	62.0158	0.0481672	4	FALSE	829	312080	0.00264933
250.22	Type 2 diabetes with renal manifestations	endocrine/metabolic	-0.0308356	0.00945282	0.969635	0.951836	0.987767	0.00110609	0	0.877231	9	FALSE	15514	294059	0.0501142
250.23	Type 2 diabetes with ophthalmic manifestations	endocrine/metabolic	-0.0362246	0.00876129	0.964424	0.948004	0.981128	3.55538e-05	20.4059	0.261465	9	FALSE	18537	287149	0.0606407
250.24	Type 2 diabetes with neurological manifestations	endocrine/metabolic	0.0645307	0.00669381	1.06666	1.05276	1.08074	5.40024e-22	0	0.8965	9	TRUE	33834	272643	0.110397
250.25	Diabetes type 2 with peripheral circulatory disorders	endocrine/metabolic	0.013832	0.015368	1.01393	0.983843	1.04493	0.368091	0	0.903176	9	FALSE	5634	306478	0.0180512
250.3	Insulin pump user	endocrine/metabolic	0.0111771	0.0130058	1.01124	0.985788	1.03735	0.390123	0	0.762361	9	FALSE	7661	303645	0.0246092
250.4	Abnormal glucose	endocrine/metabolic	-0.00851277	0.0059742	0.991523	0.979981	1.0032	0.15418	33.1573	0.15262	9	FALSE	42969	246977	0.148197
250.41	Impaired fasting glucose	endocrine/metabolic	0.00493729	0.00782376	1.00495	0.989657	1.02048	0.527999	45.9369	0.0632043	9	FALSE	23486	279572	0.0774967
250.42	Other abnormal glucose	endocrine/metabolic	-0.0173914	0.00808086	0.982759	0.967316	0.998448	0.0313834	0	0.564145	9	FALSE	21044	273851	0.071361
250.6	Polyneuropathy in diabetes	endocrine/metabolic	0.0863752	0.0115402	1.09022	1.06583	1.11516	7.16902e-14	0	0.469425	9	TRUE	10070	300113	0.0324647
250.7	Diabetic retinopathy	endocrine/metabolic	-0.0380916	0.00862198	0.962625	0.946494	0.97903	9.96344e-06	31.3342	0.167486	9	TRUE	19149	288669	0.0622088
251	Other disorders of pancreatic internal secretion	endocrine/metabolic	0.0123654	0.0594155	1.01244	0.901147	1.13748	0.835137	0	0.870207	4	FALSE	333	312469	0.00106457
251.1	Hypoglycemia	endocrine/metabolic	-0.00880602	0.0209778	0.991233	0.951304	1.03284	0.674647	14.088	0.319736	8	FALSE	2944	308139	0.00946371
252	Disorders of parathyroid gland	endocrine/metabolic	0.0174458	0.0198552	1.0176	0.978759	1.05798	0.379591	25.0731	0.220676	9	FALSE	3291	313639	0.010384
252.1	Hyperparathyroidism	endocrine/metabolic	0.0109067	0.0207094	1.01097	0.970753	1.05285	0.598434	15.9179	0.300766	9	FALSE	3026	314109	0.00954168
252.2	Hypoparathyroidism	endocrine/metabolic	0.106188	0.0897388	1.11203	0.932677	1.32588	0.236689	0	0.694192	2	FALSE	224	318350	0.000703133
253	Disorders of the pituitary gland and its hypothalamic control	endocrine/metabolic	-0.00334975	0.0182624	0.996656	0.961613	1.03298	0.854466	80.7849	1.58611e-06	9	FALSE	3834	311854	0.0121449
253.1	Pituitary hyperfunction	endocrine/metabolic	0.0657865	0.0484961	1.068	0.97116	1.17449	0.17493	0	0.732835	4	FALSE	567	317869	0.00178058
253.2	Pituitary hypofunction	endocrine/metabolic	-0.00195933	0.041396	0.998043	0.920265	1.08239	0.962249	0	0.848823	7	FALSE	740	317689	0.00232391
253.3	Diabetes insipidus	endocrine/metabolic	0.100667	0.0744493	1.10591	0.955758	1.27965	0.176324	0	0.821355	3	FALSE	252	307663	0.000818408
253.4	Anterior pituitary disorders	endocrine/metabolic	0.00640539	0.0270588	1.00643	0.954442	1.06124	0.812873	32.2486	0.181846	7	FALSE	1782	315495	0.00561654
253.7	Other disorders of neurohypophysis	endocrine/metabolic	0.0484553	0.0660948	1.04965	0.922112	1.19482	0.463486	67.1487	0.0476428	3	FALSE	320	314691	0.00101584
255	Disorders of adrenal glands	endocrine/metabolic	0.0239617	0.0197145	1.02425	0.985429	1.0646	0.2242	0.772412	0.423229	8	FALSE	3248	312616	0.0102829
255.1	Adrenal hyperfunction	endocrine/metabolic	-0.039898	0.0426023	0.960887	0.883913	1.04457	0.349004	0	0.576154	5	FALSE	737	317587	0.00231525
255.12	Hyperaldosteronism	endocrine/metabolic	-0.0221037	0.0494327	0.978139	0.887817	1.07765	0.654769	0	0.922706	3	FALSE	595	317967	0.00186777
255.2	Adrenal hypofunction	endocrine/metabolic	0.0240074	0.0329476	1.0243	0.960243	1.09263	0.466214	0	0.625284	8	FALSE	1108	316779	0.00348552
255.21	Glucocorticoid deficiency	endocrine/metabolic	0.0116398	0.0351981	1.01171	0.944266	1.08397	0.740876	0	0.875478	8	FALSE	970	317064	0.00304999
257	Testicular dysfunction	endocrine/metabolic	0.0230254	0.00946791	1.02329	1.00448	1.04246	0.0150182	0	0.710442	9	FALSE	15134	297624	0.0483889
257.1	Testicular hypofunction	endocrine/metabolic	0.0207857	0.00964991	1.021	1.00187	1.0405	0.0312418	0	0.851531	9	FALSE	14528	299369	0.0462827
258	Iatrogenic endocrine disorders	endocrine/metabolic	0.102421	0.103159	1.10785	0.905048	1.3561	0.320785	0	0.585263	2	FALSE	152	315338	0.00048179
259	Other endocrine disorders	endocrine/metabolic	-0.0343862	0.0390744	0.966198	0.894965	1.0431	0.37885	33.4496	0.172696	7	FALSE	832	315967	0.00262627
259.1	Nonspecific abnormal results of other endocrine function study	endocrine/metabolic	-0.158717	0.0892071	0.853238	0.716369	1.01626	0.075208	0	0.754504	3	FALSE	150	311626	0.000481115
259.2	Carcinoid syndrome	endocrine/metabolic	0.0495466	0.0865854	1.05079	0.886781	1.24514	0.567168	46.8205	0.130429	4	FALSE	187	314428	0.000594377
259.3	Delay in sexual development and puberty NEC	endocrine/metabolic	-0.033713	0.0429743	0.966849	0.888748	1.05181	0.432751	0	0.53461	4	FALSE	721	309171	0.00232662
260	Protein-calorie malnutrition	endocrine/metabolic	-0.0128871	0.0121081	0.987196	0.964044	1.0109	0.287173	11.1767	0.341736	9	FALSE	8754	300214	0.028333
260.1	Cachexia	endocrine/metabolic	0.0722278	0.0466801	1.0749	0.980921	1.17788	0.121793	0	0.697546	7	FALSE	570	315105	0.00180565
260.2	severe protein-calorie malnutrition	endocrine/metabolic	-0.0130241	0.0269049	0.98706	0.936359	1.04051	0.628329	0	0.481118	7	FALSE	1642	313273	0.00521411
260.22	Nutritional marasmus	endocrine/metabolic	0.00116819	0.0816245	1.00117	0.853156	1.17486	0.988581	0	0.329651	2	FALSE	195	305609	0.000637663
260.3	Adult failure to thrive	endocrine/metabolic	0.0231684	0.0255337	1.02344	0.973481	1.07596	0.364214	48.6987	0.0691142	7	FALSE	1917	312718	0.00609277
260.6	Anorexia	endocrine/metabolic	0.052785	0.0278523	1.0542	0.998197	1.11335	0.0580694	40.3857	0.121954	7	FALSE	1549	311823	0.00494301
261	Vitamin deficiency	endocrine/metabolic	-0.0020686	0.00545706	0.997934	0.987317	1.00866	0.704637	0	0.465789	9	FALSE	54906	237936	0.187494
261.1	Vitamin A deficiency	endocrine/metabolic	-0.0554713	0.125792	0.946039	0.739324	1.21055	0.65923	0	0.939598	2	FALSE	106	304864	0.000347575
261.2	Vitamin B-complex deficiencies	endocrine/metabolic	0.0212235	0.0115197	1.02145	0.998646	1.04478	0.0654208	1.49237	0.421722	9	FALSE	10193	300283	0.0328302
261.4	Vitamin D deficiency	endocrine/metabolic	-0.00681739	0.00584553	0.993206	0.981892	1.00465	0.24351	34.3998	0.142709	9	FALSE	45958	249042	0.15579
261.41	Rickets or osteomalacia	endocrine/metabolic	0.0131489	0.0689362	1.01324	0.885181	1.15982	0.848729	13.5995	0.314302	3	FALSE	302	316246	0.000954042
262	Mineral deficiency NEC	endocrine/metabolic	-0.0248736	0.0322859	0.975433	0.915621	1.03915	0.441053	0	0.535291	7	FALSE	1249	313667	0.00396614
263	Other nutritional deficiency	endocrine/metabolic	-0.028482	0.0385765	0.97192	0.901144	1.04825	0.460318	49.6307	0.0773397	6	FALSE	865	313957	0.00274758
264	Lack of normal physiological development	endocrine/metabolic	-0.261588	0.0313877	0.769828	0.723896	0.818674	7.80984e-17	39.1706	0.176858	4	TRUE	1503	310439	0.0048182
264.1	Short stature	endocrine/metabolic	-0.624986	0.0525623	0.535269	0.482871	0.593353	1.32801e-32	0	0.577771	3	TRUE	417	43791	0.00943268
264.2	Failure to thrive (childhood)	endocrine/metabolic	-0.226094	0.0443937	0.797643	0.731174	0.870155	3.52573e-07	0	0.643701	3	TRUE	681	311596	0.00218076
264.3	Delayed milestones	endocrine/metabolic	0.0241777	0.0533498	1.02447	0.92276	1.1374	0.650411	62.3756	0.10304	2	FALSE	432	36910	0.0115687
264.9	Lack of normal physiological development, unspecified	endocrine/metabolic	-0.0366107	0.0505678	0.964051	0.873085	1.06449	0.469071	0	0.47722	2	FALSE	448	40867	0.0108435
269	Proteinuria	endocrine/metabolic	-0.0236054	0.0130671	0.976671	0.951975	1.00201	0.070845	0	0.878848	9	FALSE	7640	305704	0.0243821
270	Disorders of protein plasma/amino-acid transport and metabolism	endocrine/metabolic	0.0562624	0.0161255	1.05788	1.02496	1.09184	0.00048478	0	0.636426	9	FALSE	5008	308677	0.0159651
270.1	Disturbances of amino-acid transport	endocrine/metabolic	0.140729	0.0946515	1.15111	0.956203	1.38575	0.137065	78.1748	0.0323119	2	FALSE	178	308472	0.000576705
270.2	Disorders of amino-acid metabolism	endocrine/metabolic	0.0372833	0.0302882	1.03799	0.978161	1.10147	0.218341	48.9826	0.0976001	5	FALSE	1436	309640	0.00461624
270.21	Disorders of urea cycle metabolism	endocrine/metabolic	-0.00763967	0.0938147	0.992389	0.825709	1.19272	0.935097	32.4842	0.22738	3	FALSE	162	309704	0.000522807
270.3	Disorders of plasma protein metabolism	endocrine/metabolic	0.0601189	0.0195635	1.06196	1.02201	1.10347	0.00211907	0	0.578437	9	FALSE	3366	313057	0.0106377
270.31	Polyclonal hypergammaglobulinemia	endocrine/metabolic	0.0625878	0.149552	1.06459	0.794113	1.42719	0.67558	0	0.833872	2	FALSE	67	313566	0.000213625
270.32	Paraproteinemia	endocrine/metabolic	0.0692031	0.022293	1.07165	1.02584	1.11952	0.00190759	0	0.490629	8	FALSE	2618	315564	0.008228
270.33	Amyloidosis	endocrine/metabolic	0.016099	0.0681557	1.01623	0.889155	1.16146	0.813271	0	0.696609	5	FALSE	286	318515	0.000897111
270.34	Alpha-1-antitrypsin deficiency	endocrine/metabolic	0.116415	0.0921346	1.12346	0.937849	1.34581	0.2064	0	0.700654	2	FALSE	145	303436	0.000477632
270.38	Other specified disorders of plasma protein metabolism	endocrine/metabolic	0.00263135	0.0544165	1.00263	0.901205	1.11548	0.961433	0	0.668872	4	FALSE	463	312840	0.0014778
271	Disorders of carbohydrate transport and metabolism	endocrine/metabolic	0.00982189	0.0132708	1.00987	0.983942	1.03648	0.459231	0	0.893305	8	FALSE	7586	303883	0.0243556
271.3	Intestinal disaccharidase deficiencies and disaccharide malabsorption	endocrine/metabolic	0.00924578	0.0135141	1.00929	0.982906	1.03638	0.493875	0	0.895124	7	FALSE	7322	304449	0.0234852
271.9	Other disorders of carbohydrate transport and metabolism	endocrine/metabolic	0.0541821	0.074993	1.05568	0.911374	1.22283	0.46999	36.2045	0.210569	2	FALSE	274	308487	0.000887418
272	Disorders of lipoid metabolism	endocrine/metabolic	-0.0651597	0.00498955	0.936918	0.9278	0.946125	5.62878e-39	75.0556	9.04396e-05	9	TRUE	203840	94334	0.683628
272.1	Hyperlipidemia	endocrine/metabolic	-0.0652612	0.00498765	0.936823	0.927709	0.946026	4.03553e-39	74.7745	0.000104791	9	TRUE	203556	94608	0.682698
272.11	Hypercholesterolemia	endocrine/metabolic	-0.0456544	0.00631448	0.955372	0.943621	0.967269	4.82582e-13	50.4422	0.0403815	9	TRUE	38372	258140	0.129411
272.12	Hyperglyceridemia	endocrine/metabolic	-0.00878337	0.011626	0.991255	0.968923	1.0141	0.449955	7.9179	0.369001	8	FALSE	9991	297577	0.0324839
272.13	Mixed hyperlipidemia	endocrine/metabolic	-0.0464215	0.00529956	0.954639	0.944775	0.964607	1.96114e-18	0	0.533735	9	TRUE	59219	232540	0.202972
272.9	Unspecified disorder of lipoid metabolism	endocrine/metabolic	-0.0917213	0.0314369	0.912359	0.857841	0.970343	0.00352699	40.5819	0.134802	6	FALSE	1355	310643	0.00434298
274	Gout and other crystal arthropathies	endocrine/metabolic	-0.00130682	0.00725965	0.998694	0.984585	1.01301	0.857143	0	0.652039	9	FALSE	27714	283395	0.0890813
274.1	Gout	endocrine/metabolic	-0.0055761	0.00741065	0.994439	0.9801	1.00899	0.451784	0	0.654158	9	FALSE	26420	285760	0.0846307
274.11	Gouty arthropathy	endocrine/metabolic	-0.0190225	0.0156858	0.981157	0.951452	1.01179	0.225236	0	0.693402	9	FALSE	5312	308808	0.0169107
274.2	Crystal arthropathies	endocrine/metabolic	0.032542	0.0268473	1.03308	0.980122	1.08889	0.225469	55.4659	0.0615541	5	FALSE	1849	315353	0.00582909
274.21	Chondrocalcinosis	endocrine/metabolic	0.0569455	0.0299714	1.0586	0.998204	1.12265	0.0574336	56.9498	0.0729048	4	FALSE	1488	316101	0.0046853
275	Disorders of mineral metabolism	endocrine/metabolic	-0.0159006	0.00972608	0.984225	0.965641	1.00317	0.102082	0	0.85116	9	FALSE	14232	292102	0.0464591
275.1	Disorders of iron metabolism	hematopoietic	0.00701271	0.0291101	1.00704	0.951189	1.06616	0.80963	0	0.626986	6	FALSE	1538	316565	0.00483491
275.11	Hereditary hemochromatosis	hematopoietic	0.0491327	0.0487287	1.05036	0.954685	1.15562	0.313315	0	0.63058	3	FALSE	570	315297	0.00180456
275.3	Disorders of magnesium metabolism	endocrine/metabolic	-0.0184996	0.0156728	0.98167	0.951974	1.01229	0.237857	0	0.585421	9	FALSE	5261	307441	0.0168243
275.5	Disorders of calcium/phosphorus metabolism	endocrine/metabolic	0.00368729	0.0170746	1.00369	0.970661	1.03785	0.829026	0	0.974058	9	FALSE	4390	308487	0.0140311
275.51	Hypocalcemia	endocrine/metabolic	0.0318905	0.0315176	1.0324	0.970559	1.09819	0.311618	0	0.56584	7	FALSE	1273	315570	0.00401776
275.53	Disorders of phosphorus metabolism	endocrine/metabolic	-0.0322767	0.0243338	0.968239	0.923144	1.01554	0.184703	23.4428	0.234869	9	FALSE	2118	313699	0.00670642
275.6	Hypercalcemia	endocrine/metabolic	-0.0294106	0.0203229	0.971018	0.9331	1.01048	0.147851	0	0.507285	9	FALSE	3112	313414	0.00983174
276	Disorders of fluid, electrolyte, and acid-base balance	endocrine/metabolic	-0.0295184	0.00590476	0.970913	0.959741	0.982215	5.76044e-07	27.4637	0.200064	9	TRUE	45757	241929	0.159052
276.1	Electrolyte imbalance	endocrine/metabolic	-0.0394393	0.00666845	0.961328	0.948846	0.973975	3.33287e-09	17.3255	0.288469	9	TRUE	33462	260722	0.113745
276.11	Hyperosmolality and/or hypernatremia	endocrine/metabolic	-0.047948	0.0329882	0.953183	0.893505	1.01685	0.146088	50.2003	0.0904065	5	FALSE	1118	315116	0.00353536
276.12	Hyposmolality and/or hyponatremia	endocrine/metabolic	-0.0375928	0.0120629	0.963105	0.940601	0.986147	0.00183078	48.0979	0.0610963	8	FALSE	9014	299425	0.0292246
276.13	Hyperpotassemia	endocrine/metabolic	-0.0517535	0.0114171	0.949563	0.92855	0.971051	5.81606e-06	0	0.864027	9	TRUE	10220	297794	0.0331803
276.14	Hypopotassemia	endocrine/metabolic	-0.0423761	0.00963412	0.958509	0.94058	0.97678	1.08977e-05	0	0.441588	9	TRUE	14586	288645	0.0481019
276.4	Acid-base balance disorder	endocrine/metabolic	-0.050427	0.0136414	0.950823	0.925738	0.976588	0.000218495	0	0.453515	9	FALSE	6976	302060	0.0225734
276.41	Acidosis	endocrine/metabolic	-0.0545967	0.0148669	0.946867	0.919675	0.974863	0.000240321	0	0.633717	9	FALSE	5834	304175	0.0188188
276.42	Alkalosis	endocrine/metabolic	-0.0297215	0.0431591	0.970716	0.89198	1.0564	0.491044	0	0.769186	4	FALSE	681	308172	0.00220493
276.5	Hypovolemia	endocrine/metabolic	-0.00337111	0.0099286	0.996635	0.977428	1.01622	0.734206	0	0.885638	9	FALSE	13831	283315	0.0465461
276.6	Fluid overload	endocrine/metabolic	-0.0017212	0.0189441	0.99828	0.961894	1.03604	0.927606	16.1893	0.309559	6	FALSE	3505	310324	0.0111685
277	Other disorders of metabolism	endocrine/metabolic	0.135425	0.0198668	1.14502	1.10129	1.19049	9.31928e-12	74.9812	0.000221835	8	TRUE	3272	311542	0.0103934
277.4	Disorders of bilirubin excretion	endocrine/metabolic	0.075766	0.0319572	1.07871	1.01322	1.14844	0.0177469	26.4791	0.226548	7	FALSE	1303	315350	0.00411491
277.5	Other disorders of lipoid metabolism	endocrine/metabolic	-0.0539986	0.0183307	0.947433	0.913999	0.982091	0.00322121	0	0.510826	8	FALSE	3946	308956	0.012611
277.51	Lipoprotein disorders	endocrine/metabolic	-0.0355471	0.0407998	0.965077	0.890909	1.04542	0.383614	0	0.74595	7	FALSE	781	317040	0.00245736
277.6	Other deficiencies of circulating enzymes	endocrine/metabolic	0.144885	0.165068	1.15591	0.836405	1.59746	0.38009	49.4794	0.159455	2	FALSE	73	315731	0.000231156
277.7	Dysmetabolic syndrome X	endocrine/metabolic	-0.0177787	0.0237709	0.982378	0.937659	1.02923	0.454508	19.3754	0.276284	8	FALSE	2296	314431	0.00724915
278	Overweight, obesity and other hyperalimentation	endocrine/metabolic	-0.0116335	0.0044529	0.988434	0.979845	0.997098	0.00898628	48.397	0.0500726	9	FALSE	117964	173907	0.404165
278.1	Obesity	endocrine/metabolic	-0.0134368	0.00451306	0.986653	0.977964	0.995419	0.00290784	56.0495	0.0197601	9	FALSE	104963	190450	0.355309
278.11	Morbid obesity	endocrine/metabolic	0.00241829	0.00729257	1.00242	0.988195	1.01685	0.740184	48.4504	0.049805	9	FALSE	26954	279187	0.0880444
278.3	Localized adiposity	endocrine/metabolic	-0.0705295	0.0795245	0.9319	0.797403	1.08908	0.375138	0	0.788526	3	FALSE	229	315058	0.000726322
278.4	Abnormal weight gain	endocrine/metabolic	0.0262441	0.0288118	1.02659	0.970226	1.08623	0.362358	0	0.824832	8	FALSE	1514	311063	0.00484361
279	Disorders involving the immune mechanism	endocrine/metabolic	0.0576831	0.0276623	1.05938	1.00347	1.1184	0.0370457	0	0.56213	8	FALSE	1566	314936	0.00494784
279.1	Immunity deficiency	endocrine/metabolic	0.0544074	0.0313564	1.05591	0.992975	1.12284	0.0827184	0	0.720494	8	FALSE	1186	315785	0.00374167
279.11	Deficiency of humoral immunity	endocrine/metabolic	0.0669218	0.0556281	1.06921	0.958767	1.19238	0.228969	0	0.850863	5	FALSE	413	318217	0.00129617
279.7	Other immunological findings	endocrine/metabolic	0.000481465	0.0273089	1.00048	0.948339	1.05549	0.985934	32.9268	0.17667	7	FALSE	1708	315462	0.00538512
279.8	Other specified disorders involving the immune mechanism	endocrine/metabolic	0.0509793	0.121998	1.0523	0.828505	1.33655	0.676041	48.1628	0.164855	2	FALSE	124	318648	0.000388993
280	Iron deficiency anemias	hematopoietic	-0.00721143	0.00868455	0.992815	0.976058	1.00986	0.406327	0	0.633749	9	FALSE	18544	287532	0.0605863
280.1	Iron deficiency anemias, unspecified or not due to blood loss	hematopoietic	-0.00958862	0.00911208	0.990457	0.972925	1.00831	0.292663	0	0.654203	9	FALSE	16741	290399	0.0545061
280.2	Iron deficiency anemia secondary to blood loss (chronic)	hematopoietic	0.00223921	0.0212174	1.00224	0.961418	1.0448	0.91595	35.5043	0.145141	8	FALSE	2846	310015	0.00909669
281	Other deficiency anemia	hematopoietic	0.0329973	0.0126696	1.03355	1.0082	1.05953	0.00920253	19.3881	0.270394	9	FALSE	8366	301173	0.0270273
281.1	Megaloblastic anemia	hematopoietic	0.0322683	0.0141541	1.03279	1.00454	1.06185	0.0226199	0	0.544217	8	FALSE	6694	305379	0.0214501
281.11	Pernicious anemia	hematopoietic	0.101054	0.0477237	1.10634	1.00755	1.21481	0.0342197	0	0.858201	4	FALSE	586	316236	0.00184962
281.12	Other vitamin B12 deficiency anemia	hematopoietic	0.0332788	0.0153244	1.03384	1.00325	1.06536	0.0298838	0	0.576543	5	FALSE	5714	307005	0.018272
281.13	Folate-deficiency anemia	hematopoietic	-0.00750066	0.0523238	0.992527	0.895786	1.09972	0.886013	35.5874	0.21172	3	FALSE	497	310206	0.0015996
281.9	Deficiency anemias	hematopoietic	0.0260266	0.0288866	1.02637	0.969873	1.08615	0.367592	17.6122	0.295499	7	FALSE	1579	312788	0.00502279
282	Hereditary hemolytic anemias	hematopoietic	0.0393473	0.0258727	1.04013	0.988702	1.09424	0.128309	0	0.996566	9	FALSE	1935	313999	0.0061247
282.5	Sickle cell anemia	hematopoietic	0.0358115	0.042802	1.03646	0.953059	1.12716	0.402774	0	0.823696	5	FALSE	704	313345	0.00224169
282.8	Other hemoglobinopathies	hematopoietic	0.0335725	0.0406415	1.03414	0.954962	1.11989	0.408768	0	0.976216	6	FALSE	852	315793	0.00269071
282.9	Other hereditary hemolytic anemias	hematopoietic	0.00383182	0.0518433	1.00384	0.906849	1.1112	0.941081	26.9354	0.241971	5	FALSE	483	316402	0.00152421
283	Acquired hemolytic anemias	hematopoietic	-0.00274025	0.0511273	0.997263	0.902174	1.10238	0.957256	0	0.451693	5	FALSE	489	316451	0.00154288
283.1	Autoimmune hemolytic anemias	hematopoietic	0.081293	0.107162	1.08469	0.879203	1.3382	0.448091	0	0.721872	2	FALSE	156	310002	0.000502969
284	Aplastic anemia	hematopoietic	0.0493105	0.0195328	1.05055	1.01109	1.09154	0.0115865	0	0.476978	9	FALSE	3290	311790	0.0104418
284.1	Pancytopenia	hematopoietic	0.0537031	0.0209219	1.05517	1.01278	1.09934	0.0102633	0	0.554494	8	FALSE	2879	312519	0.00912815
285	Other anemias	hematopoietic	-0.00668309	0.00567498	0.993339	0.982352	1.00445	0.23894	8.21847	0.366786	9	FALSE	51860	241194	0.176964
285.1	Acute posthemorrhagic anemia	hematopoietic	-0.0211083	0.0150939	0.979113	0.950572	1.00851	0.161971	40.8659	0.0949114	9	FALSE	5453	303671	0.0176402
285.2	Anemia of chronic disease	hematopoietic	0.00264075	0.0111933	1.00264	0.980887	1.02488	0.813493	0	0.436702	9	FALSE	10653	298973	0.034406
285.21	Anemia in chronic kidney disease	hematopoietic	-0.0167663	0.0150372	0.983373	0.954814	1.01279	0.264856	21.7344	0.249815	9	FALSE	5851	308258	0.0186273
285.22	Anemia in neoplastic disease	hematopoietic	0.0235187	0.0245793	1.0238	0.975646	1.07433	0.338641	43.1442	0.134032	5	FALSE	1950	313641	0.00617888
286	Coagulation defects	hematopoietic	0.0930683	0.013699	1.09754	1.06846	1.1274	1.09213e-11	71.8703	0.000795328	8	TRUE	6869	304874	0.0220342
286.1	Congenital coagulation defects	hematopoietic	0.111328	0.0499435	1.11776	1.01353	1.23271	0.025809	0	0.750099	4	FALSE	526	313890	0.00167294
286.11	Von willebrand's disease	hematopoietic	-0.0185908	0.12535	0.981581	0.767765	1.25494	0.882097	24.3507	0.250253	2	FALSE	91	305956	0.00029734
286.12	Congenital deficiency of other clotting factors (including factor VII)	hematopoietic	0.163707	0.0725144	1.17787	1.02182	1.35775	0.0239723	0	0.895557	2	FALSE	290	311117	0.000931257
286.13	Congenital factor VIII disorder	hematopoietic	0.0795785	0.101805	1.08283	0.886961	1.32196	0.434403	0	0.448763	2	FALSE	138	314594	0.000438468
286.2	Encounter for long-term (current) use of anticoagulants	hematopoietic	0.128999	0.00841527	1.13769	1.11908	1.15661	4.87843e-53	66.7098	0.00226444	9	TRUE	20026	293095	0.0639561
286.4	Acquired coagulation factor deficiency	hematopoietic	0.105962	0.0868166	1.11178	0.937821	1.318	0.222267	18.7606	0.267226	2	FALSE	193	308525	0.000625166
286.5	Hemorrhagic disorder due to intrinsic circulating anticoagulants	hematopoietic	0.181385	0.0565122	1.19888	1.07318	1.3393	0.00132894	0	0.691717	3	FALSE	424	312406	0.00135537
286.6	Defibrination syndrome	hematopoietic	0.21773	0.131786	1.24325	0.960246	1.60966	0.0985038	0	0.903785	2	FALSE	92	307949	0.000298662
286.7	Other and unspecified coagulation defects	hematopoietic	0.113347	0.0209509	1.12002	1.07496	1.16697	6.29896e-08	70.0291	0.00970207	5	TRUE	2855	312150	0.00906335
286.8	Hypercoagulable state	hematopoietic	0.104503	0.0311357	1.11016	1.04444	1.18002	0.000789754	37.3598	0.143561	7	FALSE	1328	316588	0.0041772
286.81	Primary hypercoagulable state	hematopoietic	0.103841	0.0323505	1.10942	1.04126	1.18205	0.00132793	30.2182	0.197466	7	FALSE	1230	316867	0.00386675
286.9	Abnormal coagulation profile	hematopoietic	0.0937378	0.02526	1.09827	1.04522	1.15401	0.000206503	40.6944	0.107217	8	FALSE	1998	313003	0.00634284
287	Purpura and other hemorrhagic conditions	hematopoietic	0.0133066	0.0104953	1.0134	0.992763	1.03446	0.204845	0	0.750717	9	FALSE	11984	297132	0.0387686
287.1	Spontaneous ecchymoses	hematopoietic	0.18912	0.0877963	1.20819	1.01719	1.43505	0.0312342	64.8331	0.0917397	2	FALSE	178	312027	0.000570138
287.3	Thrombocytopenia	hematopoietic	0.0170872	0.0107998	1.01723	0.995928	1.039	0.113612	0	0.585333	9	FALSE	11260	299460	0.0362384
287.31	Primary thrombocytopenia	hematopoietic	0.0493687	0.0386045	1.05061	0.974048	1.13318	0.200956	0	0.623958	5	FALSE	874	317239	0.00274745
287.32	Secondary thrombocytopenia	hematopoietic	0.0644077	0.030889	1.06653	1.00387	1.13309	0.0370568	39.3214	0.175938	4	FALSE	1349	315155	0.00426219
287.4	Qualitative platelet defects	hematopoietic	-0.121269	0.0930765	0.885796	0.738086	1.06307	0.192612	0	0.768897	2	FALSE	180	316168	0.000568994
288	Diseases of white blood cells	hematopoietic	-0.0513773	0.0109494	0.94992	0.929752	0.970526	2.70207e-06	0	0.93711	9	TRUE	10974	292035	0.0362167
288.1	Decreased white blood cell count	hematopoietic	0.0575657	0.0159222	1.05925	1.02671	1.09283	0.000299851	6.0003	0.385239	9	FALSE	5005	309233	0.0159274
288.11	Neutropenia	hematopoietic	0.067814	0.0202642	1.07017	1.0285	1.11353	0.000818418	0	0.513759	9	FALSE	3012	313173	0.00952607
288.2	Elevated white blood cell count	hematopoietic	-0.0586338	0.0126797	0.943052	0.919904	0.966782	3.75993e-06	0	0.838635	9	TRUE	7994	297877	0.0261352
288.3	Eosinophilia	hematopoietic	-0.0353838	0.0436084	0.965235	0.886163	1.05136	0.417137	0	0.541185	5	FALSE	675	308683	0.00218194
289	Other diseases of blood and blood-forming organs	hematopoietic	0.0659543	0.0221456	1.06818	1.02281	1.11556	0.00289942	38.6297	0.121858	8	FALSE	2608	311396	0.00830563
289.1	Myelofibrosis	hematopoietic	0.0268597	0.0851399	1.02722	0.869348	1.21377	0.752399	0	0.808089	2	FALSE	189	316376	0.000597034
289.3	Personal history of diseases of blood and blood-forming organs	hematopoietic	0.0365867	0.0558866	1.03726	0.929648	1.15734	0.512687	31.1522	0.213801	5	FALSE	396	307546	0.00128596
289.4	Lymphadenitis	hematopoietic	0.0340237	0.0132827	1.03461	1.00802	1.0619	0.010422	0	0.615709	9	FALSE	7258	300167	0.023609
289.5	Diseases of spleen	hematopoietic	0.0787445	0.0386003	1.08193	1.00309	1.16696	0.0413507	0	0.581095	4	FALSE	882	316408	0.00277979
289.8	Polycythemia, secondary	hematopoietic	0.00924803	0.0242167	1.00929	0.962505	1.05835	0.702546	0.294451	0.426731	8	FALSE	2217	314750	0.00699442
289.9	Abnormality of red blood cells	hematopoietic	0.0539939	0.047784	1.05548	0.961115	1.15911	0.258494	0	0.539645	4	FALSE	596	316097	0.00188195
290	Delirium dementia and amnestic and other cognitive disorders	mental disorders	-0.0161199	0.00957547	0.984009	0.965714	1.00265	0.0922867	0	0.810791	9	FALSE	15357	293033	0.0497973
290.1	Dementias	mental disorders	-0.0204596	0.012535	0.979748	0.955971	1.00412	0.102639	0	0.495414	9	FALSE	8795	306113	0.0279288
290.11	Alzheimer's disease	mental disorders	-0.0292166	0.0264766	0.971206	0.922092	1.02294	0.269816	54.7149	0.0654141	5	FALSE	1900	315666	0.00598301
290.12	Dementia with cerebral degenerations	mental disorders	0.034848	0.0421557	1.03546	0.953348	1.12465	0.408436	52.5613	0.09687	4	FALSE	748	317305	0.00235181
290.13	Senile dementia	mental disorders	-0.130208	0.0630055	0.877913	0.775928	0.993303	0.0387711	0	0.808696	3	FALSE	336	309533	0.00108433
290.16	Vascular dementia	mental disorders	-0.0352784	0.0259723	0.965337	0.917426	1.01575	0.174367	0	0.610388	6	FALSE	1972	315365	0.00621421
290.2	Delirium due to conditions classified elsewhere	mental disorders	-0.0449184	0.0211977	0.956075	0.917167	0.996634	0.0340889	0	0.839884	5	FALSE	2857	311492	0.00908862
290.3	Other persistent mental disorders due to conditions classified elsewhere	mental disorders	-0.0200489	0.0124953	0.980151	0.956438	1.00445	0.108601	15.4502	0.314709	6	FALSE	8555	302192	0.0275304
291	Other specified nonpsychotic and/or transient mental disorders	mental disorders	-0.0117983	0.01534	0.988271	0.959	1.01844	0.441822	0	0.739011	9	FALSE	5410	304378	0.0174636
291.1	Transient mental disorders due to conditions classified elsewhere	mental disorders	-0.0435578	0.0501232	0.957377	0.867797	1.0562	0.384839	0	0.905896	4	FALSE	528	308995	0.00170585
291.4	Specific nonpsychotic mental disorders due to brain damage	mental disorders	0.00538467	0.023891	1.0054	0.959406	1.0536	0.82168	0	0.77352	8	FALSE	2307	313963	0.0072944
291.8	Alteration of consciousness	mental disorders	-0.0213962	0.0218881	0.978831	0.937727	1.02174	0.328308	0	0.53783	5	FALSE	2538	309662	0.0081294
292	Neurological disorders	mental disorders	-0.0265089	0.00670159	0.973839	0.961132	0.986715	7.63403e-05	15.481	0.304573	9	FALSE	32366	266363	0.108346
292.1	Aphasia/speech disturbance	mental disorders	-0.0181445	0.0137795	0.982019	0.955852	1.0089	0.187912	2.30349	0.415265	9	FALSE	6885	305674	0.0220278
292.11	Aphasia	mental disorders	0.00931064	0.0298587	1.00935	0.95198	1.07019	0.755175	0	0.900492	4	FALSE	1461	315692	0.00460661
292.12	Symbolic dysfunction	mental disorders	0.0162672	0.0577911	1.0164	0.907555	1.1383	0.778341	0	0.871026	4	FALSE	395	315762	0.00124938
292.2	Mild cognitive impairment	mental disorders	-0.0161713	0.0125492	0.983959	0.960052	1.00846	0.197526	34.8833	0.161884	7	FALSE	8590	303445	0.027529
292.3	Memory loss	mental disorders	-0.0285129	0.0130499	0.97189	0.947347	0.997069	0.0288951	44.2172	0.0732912	9	FALSE	7730	302970	0.0248793
292.4	Altered mental status	mental disorders	-0.0338849	0.0126903	0.966683	0.942935	0.991028	0.00758192	32.8717	0.154924	9	FALSE	8055	300913	0.0260707
292.5	Transient alteration of awareness	mental disorders	0.000322868	0.0401889	1.00032	0.924552	1.0823	0.99359	42.5095	0.156495	4	FALSE	806	315355	0.00254933
292.6	Hallucinations	mental disorders	-0.0400256	0.0410568	0.960765	0.886481	1.04127	0.329618	57.2225	0.0714836	4	FALSE	807	315985	0.00254741
293	Symptoms involving head and neck	mental disorders	0.0782446	0.0645337	1.08139	0.952906	1.22719	0.225336	30.3396	0.237988	3	FALSE	324	314723	0.00102842
293.1	Swelling, mass, or lump in head and neck [Space-occupying lesion, intracranial NOS]	mental disorders	-0.00297689	0.0148242	0.997028	0.968476	1.02642	0.840845	35.2302	0.136199	9	FALSE	5850	303768	0.0188943
295	Schizophrenia and other psychotic disorders	mental disorders	-0.0178977	0.0104884	0.982261	0.962275	1.00266	0.0879274	0	0.580666	9	FALSE	12387	297980	0.0399108
295.1	Schizophrenia	mental disorders	0.000511365	0.013653	1.00051	0.974094	1.02765	0.970123	0	0.815016	9	FALSE	7172	307312	0.0228056
295.2	Paranoid disorders	mental disorders	-0.0101847	0.0282884	0.989867	0.936478	1.0463	0.718825	59.4366	0.0219404	7	FALSE	1638	313159	0.00520335
295.3	Psychosis	mental disorders	-0.0209837	0.0134702	0.979235	0.95372	1.00543	0.119285	9.41704	0.357214	8	FALSE	7363	303540	0.0236826
296	Mood disorders	mental disorders	-0.0121618	0.00449088	0.987912	0.979254	0.996646	0.00676688	14.3491	0.314412	9	FALSE	117119	182334	0.39111
296.1	Bipolar	mental disorders	-0.0212684	0.00971501	0.978956	0.960492	0.997775	0.02858	0	0.940576	9	FALSE	14574	297599	0.0466857
296.2	Depression	mental disorders	-0.00947079	0.0045494	0.990574	0.981781	0.999446	0.0373638	27.3506	0.201032	9	FALSE	109922	188586	0.368238
296.22	Major depressive disorder	mental disorders	-0.0063443	0.00486967	0.993676	0.984237	1.00321	0.192636	21.5363	0.251552	9	FALSE	84638	215076	0.282396
297	Suicidal ideation or attempt	mental disorders	-0.0141413	0.010196	0.985958	0.966451	1.00586	0.16546	52.4623	0.0618206	6	FALSE	13454	293787	0.0437897
297.1	Suicidal ideation	mental disorders	-0.0152304	0.0110541	0.984885	0.963776	1.00646	0.168263	52.9805	0.0591421	6	FALSE	11336	298460	0.0365918
297.2	Suicide or self-inflicted injury	mental disorders	-0.0254582	0.0202006	0.974863	0.93702	1.01423	0.207573	0	0.435455	5	FALSE	3258	303837	0.0106091
300	Anxiety disorders	mental disorders	-0.0150659	0.00462295	0.985047	0.976162	0.994013	0.00111834	52.5057	0.0317736	9	FALSE	113003	183558	0.381045
300.1	Anxiety disorder	mental disorders	-0.00972115	0.00516044	0.990326	0.98036	1.00039	0.0595942	20.1029	0.264124	9	FALSE	68841	222683	0.236142
300.11	Generalized anxiety disorder	mental disorders	-0.00449344	0.00893936	0.995517	0.978226	1.01311	0.615205	8.41382	0.365147	9	FALSE	17566	289014	0.0572966
300.12	Agorophobia, social phobia, and panic disorder	mental disorders	-0.010946	0.0120281	0.989114	0.966068	1.01271	0.362802	5.61884	0.386815	8	FALSE	9448	302022	0.0303336
300.13	Phobia	mental disorders	0.0182661	0.0398734	1.01843	0.941873	1.10122	0.646879	33.2601	0.223498	3	FALSE	855	312140	0.00273167
300.3	Obsessive-compulsive disorders	mental disorders	0.0454672	0.0238792	1.04652	0.998666	1.09666	0.0569035	0	0.621773	6	FALSE	2279	312832	0.00723237
300.4	Dysthymic disorder	mental disorders	0.00410808	0.00925019	1.00412	0.986076	1.02249	0.656965	0	0.811418	9	FALSE	16148	290085	0.0527311
300.8	Acute reaction to stress	mental disorders	-0.0173518	0.0265675	0.982798	0.932932	1.03533	0.513679	27.8094	0.236159	5	FALSE	1872	307310	0.00605469
300.9	Posttraumatic stress disorder	mental disorders	-0.0209425	0.00528504	0.979275	0.969184	0.989472	7.41387e-05	63.5589	0.0050032	9	FALSE	67305	238679	0.219962
301	Personality disorders	mental disorders	-0.00840699	0.0118043	0.991628	0.968949	1.01484	0.476341	28.011	0.204778	8	FALSE	9822	301189	0.0315809
301.1	Schizoid personality disorder	mental disorders	0.0539882	0.038825	1.05547	0.978135	1.13892	0.164361	62.7865	0.0680713	3	FALSE	897	308971	0.00289478
301.2	Antisocial/borderline personality disorder	mental disorders	0.00583145	0.0203048	1.00585	0.966605	1.04669	0.773962	0	0.991787	4	FALSE	3260	311086	0.0103707
302	Sexual and gender identity disorders	mental disorders	0.00903128	0.0188696	1.00907	0.972435	1.04709	0.632212	23.6578	0.240733	8	FALSE	3686	307830	0.0118325
302.1	Decreased libido	mental disorders	0.0169144	0.0297524	1.01706	0.959446	1.07813	0.569692	0	0.525323	8	FALSE	1466	312146	0.00467457
303	Psychogenic and somatoform disorders	mental disorders	0.00421759	0.0160139	1.00423	0.973197	1.03625	0.792264	0	0.542439	5	FALSE	5216	306536	0.0167312
303.1	Dissociative disorder	mental disorders	0.0105109	0.0760883	1.01057	0.870559	1.17309	0.890129	0	0.43577	3	FALSE	235	309649	0.000758348
303.3	Psychogenic disorder	mental disorders	-0.080547	0.0543474	0.922611	0.829389	1.02631	0.13832	0	0.555078	3	FALSE	467	313032	0.00148964
303.4	Somatoform disorder	mental disorders	0.0105936	0.0169318	1.01065	0.977661	1.04475	0.531537	0	0.549654	5	FALSE	4654	308502	0.0148616
304	Adjustment reaction	mental disorders	-0.00380928	0.00606042	0.996198	0.984435	1.0081	0.529644	13.5154	0.321631	9	FALSE	44385	247620	0.152001
305.2	Eating disorder	mental disorders	0.0374167	0.0488392	1.03813	0.943361	1.14241	0.443605	0	0.757312	4	FALSE	554	315568	0.00175249
306	Other mental disorder	mental disorders	-0.0111175	0.00860244	0.988944	0.97241	1.00576	0.196231	0	0.510113	9	FALSE	19286	271856	0.0662426
306.9	Tension headache	mental disorders	-0.0018566	0.0343819	0.998145	0.933099	1.06773	0.956936	82.7063	0.000119287	5	FALSE	1134	312615	0.00361435
312	Conduct disorders	mental disorders	0.0151082	0.0179904	1.01522	0.980049	1.05166	0.401026	0	0.537789	7	FALSE	3987	312633	0.0125924
312.3	Impulse control disorder	mental disorders	0.0035764	0.0207869	1.00358	0.963517	1.04531	0.863398	0	0.802446	5	FALSE	3087	314921	0.0097073
313	Pervasive developmental disorders	mental disorders	0.0548742	0.013286	1.05641	1.02925	1.08428	3.62424e-05	58.1459	0.0142616	9	FALSE	7650	309079	0.0241531
313.1	Attention deficit hyperactivity disorder	mental disorders	0.060754	0.0143683	1.06264	1.03313	1.09299	2.35435e-05	4.86182	0.392608	8	TRUE	6560	311032	0.0206554
313.2	Tics and stuttering	mental disorders	-0.0476855	0.0484956	0.953434	0.866984	1.0485	0.325463	0	0.411344	4	FALSE	557	312805	0.0017775
313.3	Autism	mental disorders	0.164721	0.0448279	1.17906	1.07989	1.28735	0.000238292	0	0.475454	3	FALSE	585	318701	0.00183221
315	Develomental delays and disorders	mental disorders	-0.00441181	0.0240223	0.995598	0.949809	1.04359	0.854285	0	0.64729	7	FALSE	2146	313878	0.00679062
315.1	Learning disorder	mental disorders	-0.00913065	0.0844245	0.990911	0.839793	1.16922	0.913875	13.5099	0.282255	2	FALSE	233	315286	0.000738466
315.2	Speech and language disorder	mental disorders	0.0248827	0.042037	1.02519	0.944114	1.11324	0.553901	0	0.900619	5	FALSE	697	314727	0.00220972
315.3	Mental retardation	mental disorders	-0.00330358	0.0617937	0.996702	0.883012	1.12503	0.957364	15.4804	0.314402	4	FALSE	307	314837	0.000974158
316	Substance addiction and disorders	mental disorders	-0.0236667	0.00629121	0.976611	0.964643	0.988728	0.000168649	34.3531	0.143079	9	FALSE	40806	264256	0.133763
316.1	Polyneuropathy due to drugs	mental disorders	0.122763	0.0655808	1.13062	0.994243	1.28569	0.061216	73.2499	0.0237943	3	FALSE	314	316931	0.000989771
317	Alcohol-related disorders	mental disorders	-0.0272495	0.0054946	0.973118	0.962695	0.983655	7.07408e-07	0	0.473279	9	TRUE	56830	245768	0.187807
317.1	Alcoholism	mental disorders	-0.0332497	0.00623924	0.967297	0.95554	0.979198	9.86844e-08	0	0.443904	9	TRUE	40529	261644	0.134125
317.11	Alcoholic liver damage	mental disorders	-0.0623976	0.0158304	0.939509	0.910807	0.969116	8.09282e-05	0	0.803947	9	FALSE	5186	309169	0.0164973
318	Tobacco use disorder	mental disorders	-0.023224	0.00463862	0.977044	0.968201	0.985967	5.53823e-07	41.3332	0.0917505	9	TRUE	92768	194115	0.323365
320	Meningitis	neurological	-0.0216482	0.0425448	0.978584	0.900294	1.06368	0.610869	0	0.680951	5	FALSE	690	318290	0.00216315
323	Encephalitis	neurological	-0.0669533	0.0609451	0.935239	0.829939	1.0539	0.27195	49.6488	0.137236	3	FALSE	381	318918	0.00119324
323.8	Encephalitis, non-infectious	neurological	-0.069925	0.0760876	0.932464	0.803278	1.08243	0.358092	51.6115	0.126615	3	FALSE	242	319216	0.000757533
324	Other CNS infection and poliomyelitis	neurological	0.0673155	0.044251	1.06963	0.980772	1.16654	0.128205	0	0.994945	4	FALSE	672	318502	0.00210543
327	Sleep disorders	neurological	-0.00965923	0.00509539	0.990387	0.980546	1.00033	0.0580023	0	0.989159	9	FALSE	70268	211179	0.249667
327.1	Hypersomnia	neurological	0.049574	0.0270159	1.05082	0.99663	1.10796	0.0665064	0	0.784438	6	FALSE	1811	309409	0.00581903
327.3	Sleep apnea	neurological	0.00177301	0.00457388	1.00177	0.992834	1.0108	0.698283	0	0.843476	9	FALSE	95769	208307	0.314951
327.31	Central/nonobstroctive sleep apnea	neurological	0.00370189	0.0213332	1.00371	0.962607	1.04657	0.862237	0	0.586691	5	FALSE	2945	311117	0.00937713
327.32	Obstructive sleep apnea	neurological	0.00615116	0.00481053	1.00617	0.996728	1.0157	0.201007	0	0.554562	9	FALSE	79557	224241	0.261875
327.4	Insomnia	neurological	-0.00916886	0.00593801	0.990873	0.979408	1.00247	0.122565	0	0.942126	9	FALSE	45121	245786	0.155105
327.41	Organic or persistent insomnia	neurological	-0.0124771	0.0207697	0.9876	0.948205	1.02863	0.548014	0	0.604618	8	FALSE	3047	310628	0.00971388
327.5	Parasomnia	neurological	-0.0303309	0.0158909	0.970124	0.940375	1.00082	0.0563012	0	0.780763	5	FALSE	5320	304792	0.0171551
327.6	Circadian rhythm sleep disorder	neurological	-1.78316e-05	0.047099	0.999982	0.911804	1.09669	0.999698	0	0.544688	3	FALSE	629	315654	0.00198873
327.7	Sleep related movement disorders	neurological	0.0132929	0.0119234	1.01338	0.989974	1.03734	0.264913	53.7047	0.0344877	8	FALSE	9545	299607	0.0308748
327.71	Restless legs syndrome	neurological	0.0107553	0.014139	1.01081	0.983186	1.03922	0.446847	25.3	0.235759	7	FALSE	6714	307193	0.0213885
327.72	Sleep related leg cramps	neurological	-0.0756792	0.0458477	0.927114	0.847437	1.01428	0.0988074	34.6778	0.216347	3	FALSE	647	309324	0.00208729
331	Other cerebral degenerations	neurological	0.0165948	0.027468	1.01673	0.963443	1.07297	0.545744	10.6686	0.345199	5	FALSE	1610	313500	0.00510933
331.1	Hydrocephalus	neurological	-0.00207902	0.0365724	0.997923	0.928895	1.07208	0.954667	0	0.454456	5	FALSE	875	317311	0.00274996
331.9	Cerebral degeneration, unspecified	neurological	0.0709389	0.0498229	1.07352	0.973641	1.18363	0.154499	32.7211	0.215972	4	FALSE	528	311361	0.00169291
332	Parkinson's disease	neurological	-0.0048478	0.018114	0.995164	0.960453	1.03113	0.788987	0.337302	0.420919	7	FALSE	4013	313533	0.0126375
333	Extrapyramidal disease and abnormal movement disorders	neurological	0.0140788	0.0113317	1.01418	0.991902	1.03696	0.21408	0	0.665755	9	FALSE	10473	300477	0.0336807
333.1	Essential tremor	neurological	0.0163447	0.0147194	1.01648	0.987573	1.04623	0.266819	23.5599	0.241545	8	FALSE	6166	308679	0.0195842
333.2	Myoclonus	neurological	0.00585472	0.0437669	1.00587	0.923184	1.09597	0.893584	0	0.952317	4	FALSE	685	316925	0.00215673
333.3	Tics and choreas	neurological	0.0216589	0.0850972	1.0219	0.864911	1.20737	0.799095	0	0.986269	2	FALSE	197	312039	0.000630933
333.4	Torsion dystonia	neurological	0.0605102	0.032153	1.06238	0.997495	1.13148	0.0598437	0	0.881464	5	FALSE	1277	316039	0.00402438
333.8	Other degenerative diseases of the basal ganglia	neurological	-0.0494561	0.087387	0.951747	0.801932	1.12955	0.571432	67.6524	0.0787062	2	FALSE	189	315115	0.000599422
334	Degenerative disease of the spinal cord	neurological	0.00182799	0.0237249	1.00183	0.956311	1.04951	0.938584	0	0.824979	8	FALSE	2252	313476	0.00713272
334.1	Spinocerebellar disease	neurological	-0.00240377	0.0588666	0.997599	0.888891	1.1196	0.967428	0	0.844749	3	FALSE	395	317850	0.00124118
334.2	Anterior horn cell disease	neurological	0.0115771	0.0510043	1.01164	0.915404	1.118	0.820436	0	0.751668	4	FALSE	496	315704	0.00156863
334.21	Amyotrophic Lateral Sclerosis	neurological	0.00710982	0.0601628	1.00714	0.895111	1.13318	0.905928	0	0.702276	3	FALSE	371	316054	0.00117247
335	Multiple sclerosis	neurological	0.0401944	0.0286083	1.04101	0.984249	1.10105	0.160024	0	0.797525	7	FALSE	1512	316630	0.00475259
337	Disorders of the autonomic nervous system	neurological	0.15608	0.0137844	1.16892	1.13776	1.20093	1.00963e-29	69.7508	0.00161078	8	TRUE	7090	303151	0.0228532
337.1	Peripheral autonomic neuropathy	neurological	0.157194	0.0145062	1.17022	1.13742	1.20397	2.31458e-27	76.7256	0.00177831	5	TRUE	6424	304376	0.0206692
338	Pain	neurological	0.0168631	0.00595823	1.01701	1.0052	1.02895	0.00465167	0	0.450048	9	FALSE	43203	239858	0.152628
338.1	Acute pain	neurological	0.014104	0.00972672	1.0142	0.995052	1.03372	0.14705	0	0.605017	9	FALSE	13925	280547	0.047288
338.2	Chronic pain	neurological	0.0167201	0.00699456	1.01686	1.00302	1.0309	0.0168278	0	0.917577	9	FALSE	30040	263607	0.1023
339	Other headache syndromes	neurological	-0.0279258	0.00636641	0.97246	0.960402	0.984671	1.15224e-05	15.552	0.303955	9	TRUE	38128	251633	0.131584
340	Migraine	neurological	-0.0334708	0.00932659	0.967083	0.949566	0.984924	0.000332272	0	0.907237	9	FALSE	16336	294144	0.0526153
340.1	Migrain with aura	neurological	0.031601	0.0264077	1.03211	0.980045	1.08693	0.23144	0	0.5511	5	FALSE	1906	314372	0.00602634
341	Other demyelinating diseases of central nervous system	neurological	-0.0213856	0.0637059	0.978841	0.863944	1.10902	0.737103	0	0.513441	3	FALSE	315	313837	0.0010027
342	Hemiplegia	neurological	-0.0405989	0.0269575	0.960214	0.910798	1.01231	0.132059	14.604	0.318441	7	FALSE	1729	314636	0.00546521
343	Infantile cerebral palsy	neurological	0.0494731	0.0592787	1.05072	0.935465	1.18017	0.403951	24.8545	0.264279	3	FALSE	330	314095	0.00104953
344	Other paralytic syndromes	neurological	0.0360716	0.0203694	1.03673	0.996156	1.07896	0.0765824	33.4282	0.150442	9	FALSE	3079	313030	0.00974031
345	Epilepsy, recurrent seizures, convulsions	neurological	-0.0209632	0.0104299	0.979255	0.95944	0.999479	0.0444407	7.0636	0.376432	9	FALSE	12036	300686	0.0384879
345.1	Epilepsy	neurological	-0.0281985	0.014259	0.972195	0.945401	0.999749	0.0479746	44.2535	0.073071	9	FALSE	6314	309198	0.0200119
345.11	Generalized convulsive epilepsy	neurological	0.0664676	0.0319739	1.06873	1.00381	1.13784	0.0376348	17.3008	0.304456	5	FALSE	1181	316315	0.00371973
345.12	Partial epilepsy	neurological	-0.0257399	0.02148	0.974589	0.93441	1.01649	0.230793	35.8485	0.167957	6	FALSE	2705	314299	0.00853302
345.3	Convulsions	neurological	-0.0116346	0.0120882	0.988433	0.96529	1.01213	0.335814	0	0.453618	9	FALSE	8835	304561	0.0281912
346	Abnormal findings on study of brain and/or nervous system	neurological	0.102311	0.0586863	1.10773	0.987368	1.24276	0.0812721	22.5684	0.275351	4	FALSE	380	310925	0.00122067
346.1	Nonspecific abnormal findings on radiological and other examination of skull and head	neurological	0.0717156	0.0465488	1.07435	0.980671	1.17698	0.123401	0	0.797788	4	FALSE	601	309597	0.00193747
346.2	Nonspecific abnormal results of function study of brain and central nervous system	neurological	0.0815926	0.0699945	1.08501	0.945923	1.24456	0.243735	0	0.685851	4	FALSE	266	311831	0.000852299
347	Cataplexy and narcolepsy	neurological	0.0953382	0.0488824	1.10003	0.999531	1.21064	0.0511336	0	0.589606	3	FALSE	587	314623	0.00186225
348	Other conditions of brain	neurological	-0.034568	0.0157977	0.966023	0.93657	0.996402	0.028658	0	0.577361	9	FALSE	5050	308193	0.0161217
348.2	Cerebral edema and compression of brain	neurological	-0.0189018	0.0356326	0.981276	0.915083	1.05226	0.595791	0	0.529195	5	FALSE	911	316622	0.00286899
348.4	Cerebral cysts	neurological	-0.044908	0.0698423	0.956085	0.833771	1.09634	0.520229	0	0.847667	4	FALSE	265	315824	0.000838371
348.7	Coma	neurological	-0.111567	0.0716974	0.894431	0.777173	1.02938	0.119687	0	0.491957	3	FALSE	258	312430	0.000825104
348.8	Encephalopathy, not elsewhere classified	neurological	-0.0324452	0.0187284	0.968075	0.933185	1.00427	0.0832018	0	0.854357	8	FALSE	3638	310786	0.0115704
348.9	Other conditions of brain, NOS	neurological	0.0252823	0.0234175	1.0256	0.979596	1.07377	0.280307	0	0.817238	6	FALSE	2201	311941	0.00700639
349	Other and unspecified disorders of the nervous system	neurological	0.00624978	0.026672	1.00627	0.955017	1.06027	0.814736	65.4666	0.0337515	4	FALSE	1853	313663	0.00587292
350	Abnormal movement	neurological	0.0313947	0.00611941	1.03189	1.01959	1.04434	2.89209e-07	0	0.597775	9	TRUE	42337	248935	0.145352
350.1	Abnormal involuntary movements	neurological	0.00279479	0.0117977	1.0028	0.979877	1.02626	0.81274	0	0.556795	9	FALSE	9602	297842	0.0312317
350.2	Abnormality of gait	neurological	0.0424078	0.00687337	1.04332	1.02936	1.05747	6.83468e-10	0	0.561043	9	TRUE	32292	264089	0.108954
350.3	Lack of coordination	neurological	0.0229373	0.020912	1.0232	0.982112	1.06601	0.272708	21.7364	0.256692	8	FALSE	2894	311739	0.00919802
350.6	Disturbances of sensation of smell and taste	neurological	0.040065	0.039839	1.04088	0.962696	1.12541	0.314573	0	0.935085	4	FALSE	846	316494	0.00266591
351	Other peripheral nerve disorders	neurological	-0.00805306	0.00599746	0.991979	0.980387	1.00371	0.179355	0	0.836366	9	FALSE	43367	254247	0.145716
352	Disorders of other cranial nerves	neurological	-0.0611692	0.0182211	0.940664	0.907663	0.974865	0.000787788	2.81812	0.411143	9	FALSE	3917	311215	0.0124297
352.1	Trigeminal nerve disorders [CN5]	neurological	-0.0555779	0.0310726	0.945938	0.890049	1.00534	0.073672	0	0.862703	4	FALSE	1367	315606	0.00431267
352.2	Facial nerve disorders [CN7]	neurological	-0.0554097	0.0233351	0.946097	0.903801	0.990373	0.0175715	28.0863	0.204162	8	FALSE	2416	314951	0.00761264
353	Nerve root and plexus disorders	neurological	0.0367743	0.0191609	1.03746	0.99922	1.07716	0.0549542	53.8433	0.0430487	7	FALSE	3592	310031	0.0114532
353.1	Nerve plexus lesions	neurological	0.0754092	0.0435919	1.07833	0.990021	1.17451	0.0836499	0	0.76002	4	FALSE	704	317426	0.00221293
353.2	Nerve root lesions	neurological	0.014497	0.0254328	1.0146	0.965267	1.06646	0.568669	0	0.616503	5	FALSE	2028	313347	0.00643044
355	Complex regional/central pain syndrome	neurological	-0.00705643	0.0323363	0.992968	0.931989	1.05794	0.827258	28.3931	0.241711	4	FALSE	1260	315910	0.00397263
355.1	Chronic pain syndrome	neurological	0.00110961	0.0101048	1.00111	0.981478	1.02113	0.91256	0	0.624106	8	FALSE	13502	296566	0.0435453
356	Hereditary and idiopathic peripheral neuropathy	neurological	0.137224	0.00882053	1.14709	1.12743	1.16709	1.41763e-54	30.3813	0.175392	9	TRUE	18049	285237	0.0595115
357	Inflammatory and toxic neuropathy	neurological	0.164517	0.0135526	1.17882	1.14792	1.21056	6.55037e-34	31.2881	0.167866	9	TRUE	7230	302660	0.0233309
358	Myoneural disorders	neurological	-0.0148394	0.0444022	0.98527	0.90315	1.07486	0.738225	16.7645	0.307493	4	FALSE	667	318014	0.002093
358.1	Myasthenia gravis	neurological	-0.0287266	0.0493067	0.971682	0.882174	1.07027	0.560156	12.6925	0.32914	4	FALSE	546	318358	0.00171211
359	Muscular dystrophies and other myopathies	neurological	0.032246	0.0283404	1.03277	0.976969	1.09176	0.2552	0	0.901186	8	FALSE	1505	316032	0.00473961
359.1	Muscular dystrophies	neurological	0.000347447	0.081686	1.00035	0.852353	1.17404	0.996606	57.5766	0.094686	3	FALSE	217	316513	0.000685126
359.2	Myopathy	neurological	0.0359772	0.0300333	1.03663	0.977373	1.09948	0.230951	0	0.902158	7	FALSE	1346	316293	0.00423751
360	Disorders of the globe	sense organs	0.0471657	0.0391899	1.0483	0.97079	1.13199	0.228776	22.2255	0.27293	5	FALSE	880	316209	0.00277525
360.2	Progressive myopia	sense organs	0.0967874	0.0593829	1.10163	0.98059	1.2376	0.103126	0	0.483128	4	FALSE	395	317390	0.00124298
360.3	Hypotony of eye	sense organs	0.0239153	0.0911284	1.0242	0.856678	1.22449	0.792986	0	0.949772	2	FALSE	194	314697	0.000616086
361	Retinal detachments and defects	sense organs	0.0366826	0.0134426	1.03736	1.01039	1.06506	0.00635609	0	0.716385	9	FALSE	7412	307251	0.0235554
361.1	Retinal detachment with retinal defect	sense organs	0.0691255	0.0234499	1.07157	1.02343	1.12197	0.00320057	28.6508	0.230548	5	FALSE	2404	314853	0.00757745
361.2	Retinoschisis and retinal cysts	sense organs	-0.0356478	0.0384195	0.96498	0.894985	1.04045	0.353483	54.935	0.108716	3	FALSE	924	313689	0.00293694
362	Other retinal disorders	sense organs	-0.031023	0.00607037	0.969453	0.957987	0.981056	3.2119e-07	0	0.979509	9	TRUE	46162	250159	0.155784
362.2	Degeneration of macula and posterior pole of retina	sense organs	-0.0285051	0.00767579	0.971897	0.957385	0.986629	0.000204301	0	0.698356	9	FALSE	26898	278686	0.0880216
362.21	Macular degeneration, dry	sense organs	-0.0375383	0.0116318	0.963158	0.941448	0.985368	0.00125	0	0.805106	5	FALSE	10826	294317	0.0354784
362.22	Macular degeneration, wet	sense organs	-0.0266895	0.0217204	0.973664	0.933083	1.01601	0.219156	75.6838	0.00631218	4	FALSE	2923	305962	0.00946307
362.23	Cystoid macular degeneration of retina	sense organs	-0.00526681	0.0198232	0.994747	0.95684	1.03416	0.790478	0	0.541968	6	FALSE	3400	312292	0.01077
362.26	Macular puckering of retina	sense organs	-0.0180814	0.0120286	0.982081	0.959199	1.00551	0.132787	0	0.924199	8	FALSE	9597	302542	0.0307459
362.27	Drusen (degenerative) of retina	sense organs	-0.0634096	0.0181216	0.938559	0.905809	0.972494	0.000466816	51.263	0.0553801	7	FALSE	4101	308141	0.013134
362.29	Macular degeneration (senile) of retina NOS	sense organs	0.00473477	0.0180303	1.00475	0.96986	1.04089	0.792859	37.1728	0.158547	6	FALSE	4286	309934	0.0136401
362.3	Other nondiabetic retinopathy	sense organs	-0.0642551	0.013277	0.937766	0.913678	0.962489	1.30103e-06	0	0.942747	8	TRUE	7661	301565	0.0247748
362.31	Separation of retinal layers	sense organs	-0.0364979	0.03519	0.96416	0.899902	1.03301	0.299658	13.8159	0.326129	5	FALSE	1072	316341	0.0033773
362.4	Retinal vascular changes and abnomalities	sense organs	-0.0259909	0.014363	0.974344	0.947298	1.00216	0.0703613	31.9084	0.173239	8	FALSE	6542	307207	0.0208511
362.5	Toxic maculopathy of retina	sense organs	-0.0346251	0.114539	0.965967	0.771732	1.20909	0.762424	0	0.95506	2	FALSE	135	309745	0.000435653
362.6	Peripheral retinal degenerations	sense organs	0.0015827	0.0171119	1.00158	0.968549	1.03575	0.926308	0	0.476083	7	FALSE	4558	308365	0.0145659
362.7	Hereditary retinal dystrophies	sense organs	-0.0553003	0.0365921	0.946201	0.880717	1.01655	0.130721	66.1713	0.0310953	4	FALSE	995	315538	0.00314343
362.8	Retinal hemorrhage/ischemia	sense organs	-0.0212698	0.0224088	0.978955	0.936889	1.02291	0.342533	0	0.537435	5	FALSE	2658	310712	0.00848199
362.9	Retinal edema	sense organs	-0.0226964	0.0207925	0.977559	0.938522	1.01822	0.275025	25.7977	0.223001	8	FALSE	3056	312437	0.00968643
363	Chorioretinal inflammations, scars, and other disorders of choroid	sense organs	-0.00924921	0.0165202	0.990793	0.959226	1.0234	0.575566	12.9788	0.328728	8	FALSE	4901	308002	0.015663
363.3	Chorioretinal scars	sense organs	-0.0074345	0.0177117	0.992593	0.958727	1.02766	0.674667	2.78043	0.398679	6	FALSE	4279	309441	0.0136396
363.4	Choroidal degenerations	sense organs	0.0387477	0.0998124	1.03951	0.854806	1.26412	0.697864	74.7199	0.0467135	2	FALSE	149	316018	0.00047127
364	Corneal opacity and other disorders of cornea	sense organs	0.0115959	0.01538	1.01166	0.981623	1.04262	0.450874	0	0.698707	8	FALSE	5662	306886	0.0181156
364.1	Corneal opacity	sense organs	-0.00444363	0.0172138	0.995566	0.962538	1.02973	0.796296	44.8826	0.106244	6	FALSE	4514	308901	0.0144026
364.2	Corneal edema	sense organs	-0.0042109	0.0392421	0.995798	0.922079	1.07541	0.914546	33.513	0.211208	4	FALSE	863	313355	0.0027465
364.4	Corneal degenerations	sense organs	-0.0097489	0.0266559	0.990298	0.939889	1.04341	0.714565	34.134	0.155706	8	FALSE	1851	313741	0.00586517
364.41	Keratoconus	sense organs	-0.015927	0.0543733	0.984199	0.884709	1.09488	0.769584	0	0.369348	3	FALSE	483	317930	0.0015169
364.5	Corneal dystrophy	sense organs	0.03504	0.0236157	1.03566	0.988817	1.08472	0.137873	0	0.67511	4	FALSE	2387	305958	0.00774133
364.51	Fuchs' dystrophy	sense organs	0.0368202	0.0311022	1.03751	0.97615	1.10272	0.236475	0	0.844992	3	FALSE	1401	307674	0.00453288
364.9	Cornea replaced by transplant	sense organs	0.0104618	0.0490189	1.01052	0.917949	1.11242	0.830997	0	0.39764	3	FALSE	582	317821	0.00182787
365	Glaucoma	sense organs	-0.00334691	0.00574115	0.996659	0.985507	1.00794	0.559914	0	0.998548	9	FALSE	52246	254252	0.170461
365.1	Open-angle glaucoma	sense organs	0.00444243	0.00659658	1.00445	0.991549	1.01752	0.500664	28.0239	0.195278	9	FALSE	36999	270654	0.120262
365.11	Primary open angle glaucoma	sense organs	-0.00496597	0.0103134	0.995046	0.975135	1.01536	0.630156	29.9056	0.210918	6	FALSE	13573	292561	0.0443368
365.2	Primary angle-closure glaucoma	sense organs	-0.0156594	0.0184741	0.984463	0.949454	1.02076	0.396637	46.0327	0.0989545	6	FALSE	3927	311997	0.0124302
365.5	Pseudoexfoliation glaucoma	sense organs	0.00182807	0.0553662	1.00183	0.898806	1.11666	0.97366	16.1469	0.274813	2	FALSE	462	309891	0.00148863
366	Cataract	sense organs	-0.0218731	0.00510156	0.978364	0.968631	0.988196	1.80678e-05	34.4119	0.142614	9	TRUE	128610	163364	0.440484
366.1	Nonsenile Cataract	sense organs	-0.0500082	0.0275224	0.951222	0.901269	1.00394	0.0692174	22.1248	0.277859	4	FALSE	1802	313639	0.00571264
366.2	Senile cataract	sense organs	-0.0224942	0.0049498	0.977757	0.968317	0.987289	5.50746e-06	52.4811	0.0318694	9	TRUE	112695	178987	0.386363
366.3	Traumatic cataract	sense organs	0.0557154	0.0542296	1.0573	0.950685	1.17586	0.304233	0	0.884182	3	FALSE	457	309180	0.00147592
367	Disorders of refraction and accommodation; blindness and low vision	sense organs	-0.0198286	0.00488876	0.980367	0.971018	0.989806	4.99317e-05	34.4544	0.142278	9	FALSE	163780	131038	0.555529
367.1	Myopia	sense organs	0.017327	0.00646486	1.01748	1.00467	1.03045	0.00735807	27.801	0.19718	9	FALSE	36750	249768	0.128264
367.2	Astigmatism	sense organs	-0.0174427	0.00549365	0.982709	0.972184	0.993347	0.00149802	50.0397	0.0617565	7	FALSE	60097	217009	0.216874
367.8	Hypermetropia	sense organs	-0.0325159	0.00634722	0.968007	0.956039	0.980125	3.00928e-07	40.6801	0.150103	5	TRUE	40625	245828	0.141821
367.9	Blindness and low vision	sense organs	0.0230826	0.012164	1.02335	0.999242	1.04804	0.0577475	53.988	0.0263243	9	FALSE	9222	296652	0.0301497
368	Visual disturbances	sense organs	-0.0135503	0.00731819	0.986541	0.972492	1.00079	0.0640845	0	0.973707	9	FALSE	27279	260480	0.0947981
368.1	Amblyopia	sense organs	-0.0555526	0.0202991	0.945962	0.909066	0.984356	0.00620576	47.3164	0.107699	5	FALSE	3229	313599	0.0101916
368.2	Diplopia and disorders of binocular vision	sense organs	-0.0145775	0.0169231	0.985528	0.953376	1.01877	0.389019	0	0.929266	7	FALSE	4608	308920	0.0146973
368.3	Anisometropia	sense organs	-0.00414713	0.0282928	0.995861	0.942141	1.05264	0.883464	0	0.747673	4	FALSE	1688	311117	0.00539633
368.4	Visual field defects	sense organs	0.000315767	0.0167309	1.00032	0.968046	1.03366	0.984942	40.3225	0.152458	5	FALSE	4798	307476	0.0153647
368.7	Disorders of accommodation	sense organs	-0.0506985	0.0807671	0.950565	0.811396	1.1136	0.530192	30.6817	0.236308	3	FALSE	208	303457	0.000684965
368.9	Subjective visual disturbances	sense organs	-0.0106831	0.0156068	0.989374	0.959568	1.02011	0.493649	28.3399	0.202086	8	FALSE	5466	301824	0.0177878
368.91	Psychophysical visual disturbances	sense organs	0.0510531	0.0632229	1.05238	0.92973	1.19121	0.419373	0	0.936543	3	FALSE	357	312490	0.00114113
369	Infection of the eye	sense organs	-0.00934623	0.0125938	0.990697	0.966543	1.01546	0.45801	16.2058	0.298254	9	FALSE	8402	294894	0.0277023
369.2	Eye infection, viral	sense organs	0.0284704	0.0286495	1.02888	0.972698	1.08831	0.320345	52.0674	0.0797256	5	FALSE	1627	314602	0.00514501
369.5	Conjunctivitis, infectious	sense organs	-0.0165114	0.0149513	0.983624	0.955218	1.01287	0.269444	17.9702	0.282824	9	FALSE	5912	298666	0.0194105
370	Keratitis	sense organs	-0.0117606	0.0157806	0.988308	0.958208	1.01935	0.456115	0	0.8649	9	FALSE	5318	304216	0.0171807
370.1	Corneal ulcer	sense organs	-0.0318737	0.0406089	0.968629	0.894522	1.04888	0.432515	51.6811	0.101884	4	FALSE	800	317320	0.00251477
370.2	Superficial keratitis	sense organs	0.0110478	0.0404904	1.01111	0.933969	1.09462	0.784968	0	0.910925	3	FALSE	849	313040	0.00270478
370.3	Keratoconjunctivitis	sense organs	-0.0188487	0.0216177	0.981328	0.940618	1.0238	0.383257	0	0.473693	5	FALSE	2843	309591	0.00909952
370.31	Keratoconjunctivitis sicca	sense organs	-0.036919	0.0242201	0.963754	0.919073	1.01061	0.127431	22.5158	0.271042	5	FALSE	2260	310961	0.00721535
371	Inflammation of the eye	sense organs	-0.0193374	0.00705104	0.980848	0.967386	0.994498	0.00609762	3.58988	0.404926	9	FALSE	29973	263539	0.102118
371.1	Uveitis, noninfectious or NOS	sense organs	-0.011569	0.0201012	0.988498	0.95031	1.02822	0.564928	0	0.700747	9	FALSE	3239	313426	0.0102285
371.2	Conjunctivitis, noninfectious	sense organs	-0.0319078	0.0155624	0.968596	0.939498	0.998595	0.0403339	47.2411	0.0775244	7	FALSE	5417	304680	0.0174687
371.21	Allergic conjunctivitis	sense organs	-0.0401967	0.0163089	0.960601	0.930381	0.991802	0.0137123	17.9731	0.297031	6	FALSE	4927	305785	0.0158571
371.3	Inflammation of eyelids	sense organs	-0.0147708	0.00816892	0.985338	0.969687	1.00124	0.0705806	9.64988	0.354724	9	FALSE	21711	276404	0.0728276
372	Disorders of conjunctiva	sense organs	-0.0325504	0.0140092	0.967974	0.941757	0.99492	0.0201521	0	0.966873	8	FALSE	6921	300866	0.0224863
374	Other disorders of eyelids	sense organs	0.00833719	0.00923097	1.00837	0.990292	1.02678	0.366433	24.3779	0.234758	8	FALSE	16726	290741	0.0543993
374.1	Ectropion or entropion	sense organs	0.00262422	0.0196035	1.00263	0.964835	1.0419	0.893509	19.4757	0.290654	5	FALSE	3523	312196	0.0111587
374.2	Lagophthalmos	sense organs	-0.079172	0.0465768	0.923881	0.843276	1.01219	0.0891657	0	0.5673	4	FALSE	604	315265	0.00191219
374.3	Ptosis of eyelid	sense organs	0.0368726	0.0157968	1.03756	1.00593	1.07019	0.0195867	18.9859	0.279509	8	FALSE	5382	309724	0.01708
374.6	Dermatochalasis	sense organs	0.0223271	0.0130004	1.02258	0.996852	1.04897	0.085903	0	0.510732	6	FALSE	8086	306635	0.0256926
375	Disorders of lacrimal system	sense organs	-0.0392497	0.0320101	0.961511	0.90304	1.02377	0.220137	19.1087	0.294689	4	FALSE	1311	315329	0.00414035
375.1	Dry eyes	sense organs	-0.0314677	0.00615248	0.969022	0.957407	0.980778	3.14356e-07	0	0.538424	9	TRUE	43213	245295	0.149781
375.2	Epiphora	sense organs	-0.051129	0.0371059	0.950156	0.883508	1.02183	0.168228	0	0.428107	4	FALSE	982	316281	0.00309522
376	Disorders of the orbit	sense organs	-0.128442	0.0712495	0.879464	0.76484	1.01127	0.0714336	0	0.576088	4	FALSE	258	314940	0.000818533
377	Disorders of optic nerve and visual pathways	sense organs	-0.018838	0.0145293	0.981338	0.953787	1.00969	0.194786	9.07446	0.359587	9	FALSE	6290	306187	0.0201295
377.1	Optic atrophy	sense organs	0.0187076	0.0214415	1.01888	0.976953	1.06261	0.382938	38.894	0.161915	5	FALSE	2900	312329	0.00919966
377.3	Optic neuritis/neuropathy	sense organs	-0.0254351	0.023671	0.974886	0.93069	1.02118	0.282585	0	0.41582	5	FALSE	2364	313494	0.00748438
378	Strabismus and other disorders of binocular eye movements	sense organs	0.00419496	0.0124739	1.0042	0.97995	1.02906	0.736646	0	0.925923	9	FALSE	8586	303866	0.0274794
378.1	Strabismus (not specified as paralytic)	sense organs	0.0222253	0.0155402	1.02247	0.991801	1.0541	0.152665	13.8274	0.325933	6	FALSE	5500	308644	0.0175079
378.2	Nystagmus and other irregular eye movements	sense organs	0.0511345	0.0517257	1.05246	0.950995	1.16476	0.322874	8.50311	0.350604	4	FALSE	494	317379	0.00155408
378.5	Paralytic strabismus	sense organs	-0.034023	0.0311221	0.966549	0.909354	1.02734	0.274301	0	0.660062	5	FALSE	1368	316536	0.00430319
379	Other disorders of eye	sense organs	0.00545979	0.00707496	1.00547	0.991628	1.01951	0.440288	0	0.863102	9	FALSE	30641	263267	0.104254
379.1	Scleritis and episcleritis	sense organs	-0.0601169	0.042523	0.941654	0.866355	1.0235	0.157435	24.7517	0.262893	4	FALSE	746	315173	0.00236136
379.2	Disorders of vitreous body	sense organs	0.0146343	0.0080125	1.01474	0.998931	1.0308	0.0677844	0	0.762229	9	FALSE	22787	276854	0.0760477
379.3	Aphakia and other disorders of lens	sense organs	-0.0418077	0.0205243	0.959054	0.92124	0.99842	0.0416514	0	0.695253	5	FALSE	3206	311182	0.0101976
379.4	Anomalies of pupillary function	sense organs	0.0227577	0.0379822	1.02302	0.949627	1.10208	0.549061	0	0.894784	3	FALSE	951	310591	0.00305256
379.5	Disorders of iris and ciliary body	sense organs	-0.00657588	0.0239308	0.993446	0.947925	1.04115	0.78348	0	0.695042	4	FALSE	2337	313412	0.00740145
379.51	Pigmentary iris degeneration	sense organs	-0.0233396	0.0465529	0.976931	0.891739	1.07026	0.61612	23.1755	0.272077	3	FALSE	625	309588	0.00201474
379.9	Pain, swelling or discharge of eye	sense organs	0.00967315	0.0240852	1.00972	0.963163	1.05853	0.687962	15.2757	0.317119	5	FALSE	2287	307102	0.00739199
380	Disorders of external ear	sense organs	0.0286042	0.0291736	1.02902	0.971829	1.08957	0.326848	58.8821	0.0630358	4	FALSE	1557	309068	0.00501247
380.1	Otitis externa	sense organs	0.0127401	0.0131795	1.01282	0.986994	1.03933	0.333716	15.6119	0.307301	8	FALSE	7726	300490	0.0250668
380.4	Impacted cerumen	sense organs	0.0173667	0.00738955	1.01752	1.00289	1.03236	0.0187647	39.6951	0.103022	9	FALSE	27886	265416	0.0950761
381	Otitis media and Eustachian tube disorders	sense organs	-0.0183346	0.0100222	0.981832	0.962734	1.00131	0.0673385	0	0.85211	9	FALSE	13364	287554	0.0444108
381.1	Otitis media	sense organs	-0.0232738	0.0118862	0.976995	0.954497	1.00002	0.0502247	0	0.891064	9	FALSE	9400	294329	0.0309486
381.11	Suppurative and unspecified otitis media	sense organs	-0.0422745	0.0143339	0.958607	0.93205	0.98592	0.00318536	0	0.510598	8	FALSE	6385	299796	0.0208537
381.2	Eustachian tube disorders	sense organs	-0.0167156	0.0181157	0.983423	0.949118	1.01897	0.356157	32.1052	0.182943	7	FALSE	3868	309167	0.0123564
381.3	Mastoiditis & related conditions	sense organs	-0.012333	0.0437809	0.987743	0.90652	1.07624	0.778174	0	0.820779	4	FALSE	687	315417	0.00217334
381.9	Otorrhea	sense organs	0.0607863	0.0476264	1.06267	0.967965	1.16665	0.201845	24.3616	0.265133	4	FALSE	570	313873	0.00181273
382	Otalgia	sense organs	-0.00103116	0.0189566	0.998969	0.962534	1.03678	0.95662	0	0.927684	8	FALSE	3653	304389	0.0118588
383	Otosclerosis	sense organs	0.0129142	0.0739077	1.013	0.876392	1.1709	0.861288	0	0.928087	2	FALSE	276	315523	0.000873974
384	Other disorders of tympanic membrane	sense organs	0.017193	0.0269655	1.01734	0.96497	1.07256	0.523739	0	0.602742	5	FALSE	1799	315507	0.00566961
384.4	Perforation of tympanic membrane	sense organs	0.00368846	0.0290571	1.0037	0.948131	1.06252	0.898989	0	0.515778	5	FALSE	1545	316274	0.00486126
385	Other disorders of middle ear and mastoid	sense organs	-0.0344804	0.0357788	0.966107	0.90068	1.03629	0.33519	0.0648671	0.391325	4	FALSE	1032	317059	0.00324435
385.3	Cholesteatoma	sense organs	-0.0120209	0.0401962	0.988051	0.913197	1.06904	0.764898	17.5786	0.303074	4	FALSE	814	318022	0.00255304
386	Vertiginous syndromes and other disorders of vestibular system	sense organs	-0.0404215	0.0128145	0.960385	0.936564	0.984811	0.00160852	0	0.43422	8	FALSE	8174	301034	0.0264353
386.1	Meniere's disease	sense organs	-0.0106545	0.0371789	0.989402	0.919869	1.06419	0.774439	50.7687	0.10714	4	FALSE	965	315081	0.00305335
386.2	Peripheral or central vertigo	sense organs	-0.0537611	0.0141915	0.947658	0.921663	0.974387	0.000151705	26.0976	0.220523	8	FALSE	6636	303771	0.0213784
386.21	Central origin vertigo	sense organs	-0.083775	0.0524171	0.919638	0.82985	1.01914	0.10999	0	0.971522	4	FALSE	479	311443	0.00153564
386.3	Labyrinthitis	sense organs	0.00515053	0.0569227	1.00516	0.899051	1.1238	0.927903	0	0.572156	4	FALSE	403	314736	0.0012788
386.9	Dizziness and giddiness (Light-headedness and vertigo)	sense organs	-0.00284015	0.00692613	0.997164	0.983719	1.01079	0.68176	19.8293	0.266523	9	FALSE	30940	258092	0.107047
388	Other disorders of ear	sense organs	-0.0528021	0.0316914	0.948568	0.891441	1.00936	0.0956872	0	0.655405	4	FALSE	1359	312935	0.00432398
389	Hearing loss	sense organs	-0.0127986	0.00474106	0.987283	0.978151	0.9965	0.00694371	0	0.864696	9	FALSE	127049	167346	0.43156
389.1	Sensorineural hearing loss	sense organs	-0.0118979	0.00520002	0.988173	0.978152	0.998295	0.0221343	19.9081	0.265833	9	FALSE	96662	192201	0.334629
389.2	Conductive hearing loss	sense organs	-0.0221552	0.0191486	0.978088	0.942061	1.01549	0.247265	0	0.762962	6	FALSE	3545	310120	0.0113019
389.3	Degenerative and vascular disorders of ear	sense organs	0.000712275	0.0396092	1.00071	0.925964	1.0815	0.985653	0	0.863687	3	FALSE	867	307892	0.00280802
389.4	Tinnitus	sense organs	-0.00137894	0.00617728	0.998622	0.986604	1.01079	0.823358	0	0.636323	8	FALSE	41949	240233	0.148659
389.5	Disorders of acoustic nerve	sense organs	-0.0664666	0.0545489	0.935694	0.840818	1.04128	0.223042	60.9266	0.07736	3	FALSE	471	317180	0.00148276
394	Rheumatic disease of the heart valves	circulatory system	0.0213906	0.0182653	1.02162	0.985695	1.05886	0.241556	0	0.929508	9	FALSE	3793	307879	0.0121698
394.1	Mitral valve stenosis and aortic valve stenosis	circulatory system	0.0391506	0.0397033	1.03993	0.962072	1.12408	0.324094	20.6086	0.286368	4	FALSE	822	315273	0.00260048
394.2	Mitral valve disease	circulatory system	0.10945	0.0467486	1.11566	1.01798	1.22272	0.0192191	0	0.928411	6	FALSE	601	317151	0.00189141
394.7	Disease of tricuspid valve	circulatory system	-0.028102	0.032595	0.972289	0.912117	1.03643	0.388601	0	0.691973	7	FALSE	1123	313612	0.00356808
395	Heart valve disorders	circulatory system	0.00872225	0.00852161	1.00876	0.992052	1.02575	0.30605	8.82167	0.361717	9	FALSE	19256	287183	0.062838
395.1	Nonrheumatic mitral valve disorders	circulatory system	0.0550891	0.0135905	1.05663	1.02886	1.08516	5.04595e-05	11.6726	0.337493	9	FALSE	6980	302792	0.0225327
395.2	Nonrheumatic aortic valve disorders	circulatory system	-0.0199997	0.011332	0.980199	0.958668	1.00221	0.0775835	0	0.732123	9	FALSE	10447	301223	0.0335194
395.3	Nonrheumatic tricuspid valve disorders	circulatory system	0.0231771	0.0357778	1.02345	0.954139	1.09779	0.51711	28.5434	0.231266	5	FALSE	983	313514	0.00312563
395.4	Nonrheumatic pulmonary valve disorders	circulatory system	-0.010595	0.0718936	0.989461	0.859414	1.13919	0.882839	34.4207	0.217649	3	FALSE	256	316812	0.000807398
395.6	Heart valve replaced	circulatory system	0.0276172	0.0165044	1.028	0.99528	1.0618	0.0942637	4.3687	0.398609	9	FALSE	4753	312415	0.0149857
396	Abnormal heart sounds	circulatory system	-0.0350541	0.0130045	0.965553	0.941254	0.99048	0.00702767	0	0.880949	9	FALSE	7827	300267	0.0254046
401	Hypertension	circulatory system	-0.0556169	0.00507486	0.945901	0.93654	0.955357	5.9966e-28	59.3177	0.0116824	9	TRUE	206462	94701	0.685549
401.1	Essential hypertension	circulatory system	-0.0555139	0.00505126	0.945999	0.936679	0.955411	4.26391e-28	61.9472	0.00708542	9	TRUE	204566	96258	0.680019
401.2	Hypertensive heart and/or renal disease	circulatory system	-0.0289622	0.00657961	0.971453	0.959006	0.984062	1.07354e-05	0	0.703524	9	TRUE	35977	258943	0.121989
401.21	Hypertensive heart disease	circulatory system	-0.00693968	0.00934094	0.993084	0.975068	1.01143	0.457523	0	0.593517	9	FALSE	15762	284023	0.0525777
401.22	Hypertensive chronic kidney disease	circulatory system	-0.0426842	0.0236809	0.958214	0.914756	1.00374	0.0714707	0	0.956309	4	FALSE	2219	39427	0.0532824
401.3	Other hypertensive complications	circulatory system	-0.021148	0.0175274	0.979074	0.946011	1.01329	0.227599	25.3988	0.217852	9	FALSE	4136	305228	0.0133694
411	Ischemic Heart Disease	circulatory system	-0.0508461	0.00500864	0.950425	0.94114	0.959801	3.25685e-24	38.1646	0.114016	9	TRUE	79987	218503	0.267972
411.1	Unstable angina (intermediate coronary syndrome)	circulatory system	-0.0750122	0.0118631	0.927732	0.90641	0.949556	2.56302e-10	44.5618	0.0712127	9	TRUE	9387	298914	0.0304475
411.2	Myocardial infarction	circulatory system	-0.0628593	0.00808777	0.939076	0.924307	0.95408	7.71678e-15	32.8278	0.155279	9	TRUE	21458	285402	0.0699277
411.3	Angina pectoris	circulatory system	-0.0782593	0.0083896	0.924725	0.909643	0.940056	1.07754e-20	14.8295	0.310241	9	TRUE	20017	282202	0.0662334
411.4	Coronary atherosclerosis	circulatory system	-0.0541274	0.00521267	0.947311	0.937682	0.957039	2.93781e-25	48.8552	0.0478024	9	TRUE	69607	233279	0.229813
411.41	Aneurysm and dissection of heart	circulatory system	0.0268403	0.0755163	1.0272	0.885884	1.19107	0.722271	0	0.911787	3	FALSE	243	316919	0.00076617
411.8	Other chronic ischemic heart disease, unspecified	circulatory system	-0.0735299	0.00662387	0.929108	0.917124	0.941249	1.24413e-28	37.8269	0.116497	9	TRUE	35646	269410	0.116851
411.9	Other acute and subacute forms of ischemic heart disease	circulatory system	-0.0379369	0.0425419	0.962774	0.885753	1.04649	0.372525	0	0.742477	3	FALSE	773	314290	0.00245348
414	Other forms of chronic heart disease	circulatory system	-0.00762771	0.0116056	0.992401	0.970082	1.01523	0.511023	33.192	0.15234	9	FALSE	9749	296613	0.0318218
414.2	ASCVD	circulatory system	-0.00427188	0.0277962	0.995737	0.942941	1.05149	0.877858	48.5836	0.119935	4	FALSE	1662	306170	0.00539905
415	Pulmonary heart disease	circulatory system	0.066643	0.0100495	1.06891	1.04807	1.09018	3.32275e-11	30.0847	0.177869	9	TRUE	13219	298177	0.0424508
415.1	Acute pulmonary heart disease	circulatory system	0.090052	0.0144958	1.09423	1.06358	1.12577	5.22204e-10	21.6877	0.257096	8	TRUE	6180	311037	0.0194819
415.11	Pulmonary embolism and infarction, acute	circulatory system	0.0954855	0.0147544	1.10019	1.06883	1.13247	9.69191e-11	0	0.561975	8	TRUE	5981	311618	0.0188319
415.2	Chronic pulmonary heart disease	circulatory system	0.0413175	0.0139901	1.04218	1.01399	1.07116	0.00314358	0	0.490534	8	FALSE	6616	305799	0.021177
415.21	Primary pulmonary hypertension	circulatory system	0.031421	0.0359626	1.03192	0.961689	1.10728	0.382275	54.3827	0.0866954	4	FALSE	1011	316593	0.00318321
416	Cardiomegaly	circulatory system	0.0179042	0.0126322	1.01807	0.993169	1.04359	0.156382	27.8187	0.197029	9	FALSE	8200	297032	0.0268648
418	Nonspecific chest pain	circulatory system	-0.02928	0.00483102	0.971144	0.961992	0.980384	1.35421e-09	61.1114	0.00837693	9	TRUE	79829	200555	0.284713
418.1	Precordial pain	circulatory system	-0.0739018	0.027698	0.928763	0.879687	0.980576	0.00762741	0	0.783679	7	FALSE	1644	310591	0.00526526
420	Carditis	circulatory system	0.0348496	0.017218	1.03546	1.0011	1.071	0.042968	0	0.612062	9	FALSE	4281	309775	0.0136313
420.1	Myocarditis	circulatory system	-0.195801	0.14159	0.822176	0.622935	1.08514	0.166704	0	0.895962	2	FALSE	103	312565	0.000329423
420.2	Pericarditis	circulatory system	0.0613327	0.0227708	1.06325	1.01684	1.11178	0.00707095	0	0.891242	5	FALSE	2441	313844	0.00771772
420.21	Acute pericarditis	circulatory system	0.0193816	0.0492002	1.01957	0.925844	1.12279	0.693631	0	0.958246	4	FALSE	548	315734	0.00173263
420.22	Chronic pericarditis	circulatory system	0.0925233	0.0730763	1.09694	0.95056	1.26586	0.20547	0	0.918995	3	FALSE	244	313143	0.00077859
420.3	Endocarditis	circulatory system	0.015714	0.0274386	1.01584	0.962651	1.07196	0.56685	0	0.593893	7	FALSE	1723	315129	0.00543787
425	Cardiomyopathy	circulatory system	0.05185	0.0100249	1.05322	1.03273	1.07412	2.31442e-07	0	0.436707	9	TRUE	13217	299346	0.0422859
425.1	Primary/intrinsic cardiomyopathies	circulatory system	0.0541864	0.0103118	1.05568	1.03456	1.07723	1.48183e-07	0	0.668952	9	TRUE	12478	300429	0.0398777
425.11	Hypertrophic obstructive cardiomyopathy	circulatory system	-0.0620216	0.0502605	0.939863	0.851692	1.03716	0.217202	0	0.986092	4	FALSE	517	318385	0.00162119
425.12	Other hypertrophic cardiomyopathy	circulatory system	-0.0131299	0.0579834	0.986956	0.880932	1.10574	0.820857	0	0.386284	3	FALSE	415	318484	0.00130135
425.2	Secondary/extrinsic cardiomyopathies	circulatory system	0.051215	0.0269375	1.05255	0.99842	1.10961	0.0572694	38.2236	0.137296	7	FALSE	1643	315468	0.00518115
425.8	Other cardiomyopathy	circulatory system	0.0753071	0.065414	1.07822	0.948473	1.2257	0.249635	34.1735	0.217749	2	FALSE	360	314915	0.00114186
426	Cardiac conduction disorders	circulatory system	0.0121223	0.00644554	1.0122	0.999489	1.02506	0.0600087	15.9778	0.300244	9	FALSE	36893	252368	0.127542
426.2	Atrioventricular [AV] block	circulatory system	0.0578772	0.0135051	1.05958	1.03191	1.08801	1.82253e-05	0	0.522945	9	TRUE	7321	303907	0.0235229
426.21	First degree AV block	circulatory system	0.0717801	0.0212012	1.07442	1.03069	1.12001	0.000710088	0	0.500121	4	FALSE	2972	309469	0.0095122
426.22	Mobitz II AV block	circulatory system	0.0326268	0.10508	1.03316	0.840863	1.26945	0.756185	0	0.812669	2	FALSE	167	305715	0.000545962
426.23	Second degree AV block	circulatory system	0.0250707	0.0354146	1.02539	0.956628	1.09909	0.478995	17.8429	0.301633	4	FALSE	1058	315330	0.003344
426.24	Atrioventricular block, complete	circulatory system	0.0302533	0.0209749	1.03072	0.989202	1.07397	0.149202	46.2617	0.0834025	7	FALSE	2957	313461	0.00934523
426.25	Other heart block	circulatory system	0.0540838	0.0426602	1.05557	0.970903	1.14763	0.204876	0	0.628705	3	FALSE	758	308260	0.00245293
426.3	Bundle branch block	circulatory system	0.0137423	0.0141587	1.01384	0.986089	1.04237	0.331752	0	0.770458	9	FALSE	6596	302839	0.0213163
426.31	Right bundle branch block	circulatory system	0.0148282	0.0197278	1.01494	0.976444	1.05495	0.452267	26.7839	0.224168	7	FALSE	3388	309099	0.0108421
426.32	Left bundle branch block	circulatory system	0.0234683	0.0223916	1.02375	0.979789	1.06968	0.2946	14.1133	0.323964	6	FALSE	2601	311113	0.00829099
426.4	Anomalous atrioventricular excitation	circulatory system	0.0111653	0.0583148	1.01123	0.90201	1.13367	0.848161	0	0.526105	4	FALSE	385	316976	0.00121313
426.7	Abnormal electrocardiogram [ECG] [EKG]	circulatory system	-0.0146325	0.00921852	0.985474	0.967828	1.00344	0.112446	18.1912	0.280888	9	FALSE	16415	275682	0.0561971
426.8	Other cardiac conduction disorders	circulatory system	0.0237935	0.047292	1.02408	0.933423	1.12354	0.614881	0	0.74302	4	FALSE	591	314860	0.00187351
426.9	Cardiac pacemaker/device in situ	circulatory system	0.0377767	0.0102649	1.0385	1.01781	1.0596	0.000233053	0	0.960565	9	FALSE	12892	301626	0.0409897
426.91	Cardiac pacemaker in situ	circulatory system	0.0596231	0.0124949	1.06144	1.03576	1.08775	1.82595e-06	0	0.670278	9	TRUE	8668	305873	0.0275576
426.92	Cardiac defibrillator in situ	circulatory system	0.023465	0.0146763	1.02374	0.994714	1.05362	0.109857	0	0.878376	9	FALSE	5953	310134	0.0188334
427	Cardiac dysrhythmias	circulatory system	0.0683788	0.00487805	1.07077	1.06058	1.08106	1.21572e-44	71.5504	0.000451981	9	TRUE	82911	199835	0.293235
427.1	Paroxysmal tachycardia, unspecified	circulatory system	0.0569551	0.0120702	1.05861	1.03386	1.08395	2.37415e-06	10.3047	0.349168	9	TRUE	8907	301797	0.0286672
427.11	Paroxysmal supraventricular tachycardia	circulatory system	0.0720812	0.0182528	1.07474	1.03697	1.11389	7.84623e-05	0	0.858618	9	FALSE	3847	309601	0.0122732
427.12	Paroxysmal ventricular tachycardia	circulatory system	0.0387148	0.0162477	1.03947	1.00689	1.07311	0.0171821	0	0.484164	9	FALSE	4765	308710	0.0152006
427.2	Atrial fibrillation and flutter	circulatory system	0.147588	0.00649004	1.15904	1.14439	1.17387	1.77166e-114	71.9682	0.000381896	9	TRUE	38023	272553	0.122427
427.21	Atrial fibrillation	circulatory system	0.149499	0.00660604	1.16125	1.14631	1.17638	2.16705e-113	69.2431	0.001046	9	TRUE	36433	274133	0.117312
427.22	Atrial flutter	circulatory system	0.149846	0.0107182	1.16165	1.13751	1.18632	2.05096e-44	39.8477	0.10195	9	TRUE	11852	300216	0.0379789
427.3	Other specified cardiac dysrhythmias	circulatory system	0.0322932	0.00821195	1.03282	1.01633	1.04958	8.40804e-05	16.9487	0.291765	9	FALSE	21181	271120	0.072463
427.4	Cardiac arrest and ventricular fibrillation	circulatory system	0.0378601	0.0272087	1.03859	0.984651	1.09547	0.164083	0	0.862347	5	FALSE	1693	313581	0.00536993
427.41	Ventricular fibrillation and flutter	circulatory system	0.0955486	0.0426662	1.10026	1.012	1.19623	0.025127	0	0.725463	3	FALSE	725	315735	0.00229097
427.42	Cardiac arrest	circulatory system	-0.00744955	0.0336018	0.992578	0.929315	1.06015	0.824547	0	0.425607	5	FALSE	1104	314813	0.00349459
427.5	Arrhythmia (cardiac) NOS	circulatory system	0.0342471	0.0091935	1.03484	1.01636	1.05366	0.000195205	0	0.628031	9	FALSE	16303	279178	0.0551744
427.6	Premature beats	circulatory system	0.113484	0.0158035	1.12017	1.08601	1.15541	6.92354e-13	27.4851	0.199881	9	TRUE	5226	303467	0.0169294
427.61	Supraventricular premature beats	circulatory system	0.124599	0.0361779	1.13269	1.05516	1.21593	0.000573042	52.0828	0.0995886	4	FALSE	1011	312519	0.00322457
427.7	Tachycardia NOS	circulatory system	-0.0175743	0.011548	0.982579	0.96059	1.00507	0.128048	14.6256	0.312012	9	FALSE	9804	291073	0.0325847
427.8	Sinoatrial node dysfunction (Bradycardia)	circulatory system	0.0555399	0.0190001	1.05711	1.01847	1.09722	0.00346519	2.2837	0.412048	8	FALSE	3546	311131	0.0112687
427.9	Palpitations	circulatory system	0.0445142	0.0107019	1.04552	1.02382	1.06768	3.19002e-05	45.0055	0.0685778	9	TRUE	11466	292849	0.0376781
428	Congestive heart failure; nonhypertensive	circulatory system	0.0129081	0.00675277	1.01299	0.999673	1.02649	0.0559376	24.3039	0.227362	9	FALSE	32737	273734	0.106819
428.1	Congestive heart failure (CHF) NOS	circulatory system	0.0148827	0.00793464	1.01499	0.999331	1.0309	0.0607011	0	0.923284	9	FALSE	22563	285083	0.0733408
428.2	Heart failure NOS	circulatory system	0.0170579	0.0188754	1.0172	0.98026	1.05554	0.366149	0	0.942731	6	FALSE	3490	310416	0.011118
428.3	Heart failure with reduced EF [Systolic or combined heart failure]	circulatory system	0.0192931	0.00876489	1.01948	1.00212	1.03715	0.0277234	30.2193	0.176744	9	FALSE	17948	293765	0.0575786
428.4	Heart failure with preserved EF [Diastolic heart failure]	circulatory system	-0.0010085	0.0116441	0.998992	0.976451	1.02205	0.930981	0	0.490488	9	FALSE	9937	301766	0.0318797
429	Ill-defined descriptions and complications of heart disease	circulatory system	-0.0279477	0.0124926	0.972439	0.948918	0.996543	0.0252778	0	0.445949	9	FALSE	8478	291466	0.0282653
429.1	Heart transplant/surgery	circulatory system	-0.010074	0.0262113	0.989977	0.940402	1.04216	0.700727	0	0.73857	8	FALSE	1819	313710	0.00576492
429.2	Abnormal function study of cardiovascular system	circulatory system	-0.0233173	0.0200901	0.976952	0.939232	1.01619	0.245789	47.1	0.0666416	8	FALSE	3193	306410	0.0103132
429.3	Symptoms involving cardiovascular system	circulatory system	-0.0392219	0.0185848	0.961537	0.927143	0.997208	0.0348215	0	0.798323	8	FALSE	3767	304690	0.0122124
429.9	Cardiac complications, not elsewhere classified	circulatory system	-0.0119696	0.0496812	0.988102	0.896423	1.08916	0.809611	57.1014	0.0971909	3	FALSE	523	309526	0.00168683
430	Intracranial hemorrhage	circulatory system	-0.0342148	0.0213249	0.966364	0.926806	1.00761	0.108614	0	0.517927	9	FALSE	2732	314241	0.00861903
430.1	Subarachnoid hemorrhage	circulatory system	-0.0110854	0.0483685	0.988976	0.899527	1.08732	0.818724	0	0.578012	5	FALSE	546	315358	0.00172837
430.2	Intracerebral hemorrhage	circulatory system	-0.0341959	0.0333432	0.966382	0.905247	1.03165	0.305093	0	0.638354	6	FALSE	1119	316897	0.00351869
430.3	Subdural hemorrhage	circulatory system	-0.0283455	0.0354367	0.972052	0.90683	1.04197	0.423774	0	0.8794	4	FALSE	1037	317246	0.00325811
433	Cerebrovascular disease	circulatory system	-0.0559716	0.00640483	0.945566	0.93377	0.957511	2.35241e-18	56.7833	0.017703	9	TRUE	37912	263830	0.125644
433.1	Occlusion and stenosis of precerebral arteries	circulatory system	-0.0716403	0.0101944	0.930866	0.912451	0.949652	2.10396e-12	0	0.476066	9	TRUE	13343	293595	0.0434713
433.11	Occlusion of cerebral arteries, with cerebral infarction	circulatory system	-0.0573608	0.032118	0.944253	0.886645	1.0056	0.0741092	0	0.910873	6	FALSE	1260	316207	0.00396892
433.12	Cerebral atherosclerosis	circulatory system	-0.0623488	0.0421033	0.939555	0.865135	1.02038	0.138645	0	0.889104	4	FALSE	721	314320	0.00228859
433.2	Occlusion of cerebral arteries	circulatory system	-0.0557405	0.0104172	0.945785	0.92667	0.965294	8.75671e-08	21.4951	0.251913	9	TRUE	12427	300871	0.0396651
433.21	Cerebral artery occlusion, with cerebral infarction	circulatory system	-0.0596374	0.0105366	0.942106	0.92285	0.961764	1.51365e-08	23.8894	0.230973	9	TRUE	12140	301434	0.0387149
433.3	Cerebral ischemia	circulatory system	-0.0443759	0.00908512	0.956594	0.939712	0.973781	1.03715e-06	0	0.488248	9	TRUE	16910	291056	0.0549087
433.31	Transient cerebral ischemia	circulatory system	-0.0444171	0.00935779	0.956555	0.939171	0.974261	2.06934e-06	0	0.461147	9	TRUE	15852	293257	0.0512829
433.5	Cerebral aneurysm	circulatory system	-0.0104777	0.0381129	0.989577	0.918349	1.06633	0.783384	0	0.426147	4	FALSE	918	317529	0.00288274
433.6	Acute, but ill-defined cerebrovascular disease	circulatory system	-0.0569416	0.0142368	0.944649	0.918654	0.97138	6.34497e-05	65.1155	0.0136269	6	FALSE	6578	300069	0.0214514
433.8	Late effects of cerebrovascular disease	circulatory system	-0.0595221	0.0127355	0.942215	0.918987	0.966029	2.95797e-06	29.2163	0.194935	8	TRUE	8233	305254	0.0262627
440	Atherosclerosis	circulatory system	-0.0350493	0.0108345	0.965558	0.94527	0.986281	0.0012165	9.16333	0.358837	9	FALSE	11561	292646	0.0380037
440.1	Atherosclerosis of renal artery	circulatory system	-0.123486	0.0462331	0.883834	0.807266	0.967663	0.00756361	63.8512	0.0258391	5	FALSE	604	312561	0.0019287
440.2	Atherosclerosis of the extremities	circulatory system	-0.0367971	0.0126689	0.963872	0.940233	0.988105	0.0036782	0	0.711333	9	FALSE	8292	302887	0.026647
440.21	Atherosclerosis of native arteries of the extremities with ulceration or gangrene	circulatory system	0.0918299	0.0282112	1.09618	1.03721	1.1585	0.00113356	0	0.508982	6	FALSE	1621	315378	0.00511358
440.22	Atherosclerosis of native arteries of the extremities with intermittent claudication	circulatory system	-0.085941	0.015457	0.917648	0.890265	0.945874	2.69741e-08	0	0.890566	8	TRUE	5504	307762	0.0175697
440.9	Atherosclerosis of aorta	circulatory system	-0.0352842	0.0358273	0.965331	0.899871	1.03555	0.324702	0	0.612648	4	FALSE	1021	311567	0.00326628
441	Vascular insufficiency of intestine	circulatory system	-0.0728764	0.0395452	0.929716	0.860378	1.00464	0.0653492	0	0.829512	4	FALSE	836	316177	0.00263712
441.1	Acute vascular insufficiency of intestine	circulatory system	-0.120322	0.0594414	0.886635	0.789129	0.996188	0.0429479	0	0.558859	4	FALSE	362	309327	0.00116891
442	Other aneurysm	circulatory system	0.0677114	0.0102716	1.07006	1.04873	1.09182	4.3369e-11	0	0.485373	9	TRUE	12964	299126	0.0415393
442.1	Aortic aneurysm	circulatory system	0.0789584	0.0110145	1.08216	1.05905	1.10578	7.57885e-13	8.08676	0.367891	9	TRUE	11234	302044	0.0358595
442.11	Abdominal aortic aneurysm	circulatory system	0.0577594	0.0131626	1.05946	1.03248	1.08715	1.14317e-05	0	0.641516	8	TRUE	7841	306370	0.0249546
442.2	Aneurysm of iliac artery	circulatory system	0.129797	0.0352114	1.1386	1.06267	1.21995	0.000227611	0	0.501367	5	FALSE	1070	316302	0.00337144
442.3	Aneurysm of artery of lower extremity	circulatory system	0.104623	0.0446125	1.11029	1.01733	1.21175	0.0190198	0	0.542089	5	FALSE	652	316953	0.00205286
442.4	Arterial dissection	circulatory system	-0.0229246	0.0817751	0.977336	0.832601	1.14723	0.779219	13.3516	0.315344	3	FALSE	210	315640	0.000664873
442.8	Aneurysm of other specified artery	circulatory system	0.0513838	0.0469799	1.05273	0.960122	1.15426	0.274069	0	0.784362	4	FALSE	610	316654	0.00192269
443	Peripheral vascular disease	circulatory system	0.000525212	0.00802714	1.00053	0.984907	1.01639	0.947832	0	0.521496	9	FALSE	22375	282896	0.0732955
443.1	Raynaud's syndrome	circulatory system	0.0134403	0.0376443	1.01353	0.941443	1.09114	0.721066	21.7316	0.280075	4	FALSE	942	316591	0.00296662
443.7	Peripheral angiopathy in diseases classified elsewhere	circulatory system	0.0738812	0.0524147	1.07668	0.971562	1.19317	0.158672	21.6484	0.270847	6	FALSE	480	317403	0.00150999
443.8	Other specified peripheral vascular diseases	circulatory system	-0.0461611	0.0308829	0.954888	0.898804	1.01447	0.134989	40.4119	0.169284	4	FALSE	1372	306216	0.00446051
443.9	Peripheral vascular disease, unspecified	circulatory system	0.000350371	0.00832656	1.00035	0.984157	1.01681	0.966436	0	0.506854	9	FALSE	20725	285173	0.0677513
444	Arterial embolism and thrombosis	circulatory system	-0.019523	0.0238044	0.980666	0.935963	1.0275	0.412135	0	0.681606	5	FALSE	2297	312998	0.00728524
444.1	Arterial embolism and thrombosis of lower extremity artery	circulatory system	0.0332209	0.0334146	1.03378	0.968245	1.10375	0.320124	0.118021	0.391079	4	FALSE	1175	315533	0.00371004
444.2	Embolism and thrombosis of abdominal aorta	circulatory system	-0.165972	0.0778496	0.84707	0.7272	0.9867	0.0330103	72.342	0.0269011	3	FALSE	212	302242	0.000700933
446	Polyarteritis nodosa and allied conditions	circulatory system	0.0641314	0.0329758	1.06623	0.9995	1.13742	0.051799	0	0.477159	6	FALSE	1191	316015	0.00375466
446.4	Wegener's granulomatosis	circulatory system	0.0400055	0.0823609	1.04082	0.885663	1.22315	0.627156	0	0.579813	2	FALSE	189	311827	0.000605738
446.5	Giant cell arteritis	circulatory system	0.104647	0.0543586	1.11032	0.998108	1.23514	0.0542136	0	0.455032	4	FALSE	447	317476	0.001406
446.9	Arteritis NOS	circulatory system	0.0473749	0.0613425	1.04851	0.929736	1.18247	0.439936	0	0.376962	3	FALSE	375	317298	0.00118046
447	Other disorders of arteries and arterioles	circulatory system	0.0324884	0.0222095	1.03302	0.989019	1.07898	0.143518	45.0419	0.0683638	9	FALSE	2580	309630	0.00826367
447.1	Stricture of artery	circulatory system	-0.00615528	0.0494616	0.993864	0.902038	1.09504	0.900962	31.291	0.224536	4	FALSE	544	315677	0.00172032
447.7	Aortic ectasia	circulatory system	0.184494	0.0397502	1.20261	1.11247	1.30005	3.46161e-06	28.898	0.21826	6	TRUE	812	314886	0.00257208
450	Noninfectious disorders of lymphatic channels	circulatory system	0.129521	0.0227878	1.13828	1.08856	1.19027	1.31749e-08	26.8859	0.223372	7	TRUE	2472	314794	0.00779157
451	Phlebitis and thrombophlebitis	circulatory system	0.103646	0.0250032	1.10921	1.05616	1.16492	3.39373e-05	0	0.792618	5	FALSE	2068	312288	0.00657853
451.2	Phlebitis and thrombophlebitis of lower extremities	circulatory system	0.114165	0.0356	1.12094	1.04539	1.20194	0.00134184	0	0.427629	4	FALSE	1031	315138	0.00326091
452	Other venous embolism and thrombosis	circulatory system	0.0887176	0.00953046	1.09277	1.07255	1.11338	1.29227e-20	17.0953	0.290483	9	TRUE	14852	296213	0.0477456
452.1	Iatrogenic pulmonary embolism and infarction	circulatory system	0.148671	0.0831176	1.16029	0.985864	1.36558	0.0736668	0	0.501082	3	FALSE	192	309807	0.000619357
452.2	Deep vein thrombosis [DVT]	circulatory system	0.0909421	0.0124574	1.09521	1.06879	1.12228	2.87304e-13	0.734259	0.423509	8	TRUE	8468	305956	0.0269318
452.8	Postphlebitic syndrome	circulatory system	0.174329	0.107201	1.19045	0.964851	1.46879	0.103911	0	0.674765	2	FALSE	145	311870	0.000464721
453	Chronic venous hypertension	circulatory system	0.231132	0.0318594	1.26003	1.18375	1.34121	4.02369e-13	0	0.668357	3	TRUE	1334	315959	0.00420432
454	Varicose veins	circulatory system	0.1703	0.0119376	1.18566	1.15824	1.21373	3.57051e-46	0	0.722974	9	TRUE	9442	300448	0.0304689
454.1	Varicose veins of lower extremity	circulatory system	0.193129	0.0132664	1.21304	1.1819	1.24499	5.2147e-48	0	0.99438	8	TRUE	7670	304823	0.0245445
454.11	Varicose veins of lower extremity, symptomtic	circulatory system	0.198217	0.0169345	1.21923	1.17942	1.26037	1.20205e-31	0	0.681159	8	TRUE	4632	309691	0.0147364
455	Hemorrhoids	circulatory system	-0.0094935	0.0067336	0.990551	0.977564	1.00371	0.158578	0	0.556032	9	FALSE	33352	246196	0.119307
456	Chronic venous insufficiency [CVI]	circulatory system	0.162853	0.0107959	1.17686	1.15222	1.20203	2.04223e-51	22.7653	0.248145	8	TRUE	11866	297711	0.0383297
457	Encounter for long-term (current) use of anticoagulants, antithrombotics, aspirin	circulatory system	-0.00929677	0.0172555	0.990746	0.957799	1.02483	0.590045	0	0.597404	5	FALSE	4379	299601	0.0144056
457.2	Encounter for long-term (current) use of antiplatelets/antithrombotics	circulatory system	-0.0240302	0.0383964	0.976256	0.905484	1.05256	0.531417	0	0.72961	4	FALSE	876	309872	0.002819
457.3	Encounter for long-term (current) use of aspirin	circulatory system	-0.0109343	0.0196739	0.989125	0.95171	1.02801	0.578363	0	0.690861	5	FALSE	3328	301314	0.0109243
458	Hypotension	circulatory system	0.0276631	0.00849747	1.02805	1.01107	1.04531	0.00113212	0	0.642956	9	FALSE	19491	278521	0.0654034
458.1	Orthostatic hypotension	circulatory system	0.0951362	0.0150147	1.09981	1.06791	1.13266	2.35525e-10	17.0877	0.295182	8	TRUE	5917	303649	0.0191139
458.2	Iatrogenic hypotension	circulatory system	0.00821704	0.0368298	1.00825	0.938035	1.08372	0.823451	0	0.811198	4	FALSE	983	313483	0.00312593
458.9	Hypotension NOS	circulatory system	0.00902014	0.0106577	1.00906	0.988202	1.03036	0.397359	0	0.771316	9	FALSE	11851	290962	0.0391364
459	Other disorders of circulatory system	circulatory system	0.000772471	0.012759	1.00077	0.976057	1.02611	0.951723	9.14393	0.359	9	FALSE	8214	296235	0.0269799
459.1	Hemorrhage NOS	circulatory system	-0.0225107	0.068518	0.977741	0.854872	1.11827	0.742505	66.347	0.0512263	3	FALSE	299	312762	0.000955085
459.7	Blood vessel replaced	circulatory system	-0.0318768	0.0323409	0.968626	0.909133	1.03201	0.324304	0	0.548642	6	FALSE	1266	278162	0.00453068
459.9	Circulatory disease NEC	circulatory system	-0.000693958	0.0147685	0.999306	0.970795	1.02865	0.962522	0	0.707762	8	FALSE	6127	300553	0.0199785
464	Acute sinusitis	respiratory	0.0019153	0.00990756	1.00192	0.982649	1.02156	0.84671	0	0.66496	9	FALSE	13759	279381	0.0469366
465	Acute upper respiratory infections of multiple or unspecified sites	respiratory	-0.0153747	0.00596221	0.984743	0.973302	0.996318	0.0099175	0	0.744078	9	FALSE	44387	227313	0.163368
465.2	Acute pharyngitis	respiratory	0.00479543	0.0124132	1.00481	0.980656	1.02955	0.699262	13.3391	0.323155	9	FALSE	8542	287589	0.0288453
465.4	Acute laryngitis and tracheitis	respiratory	0.0453867	0.0589958	1.04643	0.932167	1.1747	0.441703	23.9851	0.267289	4	FALSE	373	315619	0.00118041
470	Septal Deviations/Turbinate Hypertrophy	respiratory	0.0202299	0.0125067	1.02044	0.995726	1.04576	0.105767	14.5104	0.313012	9	FALSE	8403	302649	0.0270148
471	Nasal polyps	respiratory	0.0405221	0.0237411	1.04135	0.994008	1.09096	0.0878531	0	0.47224	6	FALSE	2343	313012	0.00742972
472	Chronic pharyngitis and nasopharyngitis	respiratory	0.015295	0.0108422	1.01541	0.994062	1.03722	0.158333	0	0.506886	9	FALSE	11376	291905	0.0375098
473	Diseases of the larynx and vocal cords	respiratory	-0.00716536	0.0114433	0.99286	0.97084	1.01538	0.531207	37.3398	0.120112	9	FALSE	10118	300434	0.0325807
473.1	Chronic laryngitis	respiratory	-0.0374404	0.048989	0.963252	0.875065	1.06033	0.444711	20.7836	0.28226	5	FALSE	540	315273	0.00170987
473.3	Paralysis/spasm of vocal cords or larynx	respiratory	0.0282304	0.0381396	1.02863	0.954544	1.10847	0.459188	35.2246	0.186442	5	FALSE	886	315667	0.0027989
473.4	Voice disturbance	respiratory	-0.00872023	0.0128344	0.991318	0.966692	1.01657	0.496858	32.8473	0.155121	9	FALSE	7996	303421	0.0256762
474	Acute and chronic tonsillitis	respiratory	0.00170916	0.0220623	1.00171	0.959319	1.04598	0.93825	2.74497	0.40449	7	FALSE	2582	310902	0.00823647
474.1	Acute tonsillitis	respiratory	-0.0568135	0.0487939	0.94477	0.858604	1.03958	0.244279	49.6446	0.137259	3	FALSE	585	312601	0.0018679
474.2	Chronic tonsillitis and adenoiditis	respiratory	0.00589053	0.0262753	1.00591	0.955416	1.05907	0.822614	0	0.727444	5	FALSE	1806	313450	0.00572868
475	Chronic sinusitis	respiratory	0.00912376	0.00834468	1.00917	0.992795	1.02581	0.274235	0	0.899886	9	FALSE	19944	275972	0.0673975
475.9	Postnasal drip	respiratory	-0.035095	0.0357451	0.965514	0.900186	1.03558	0.326192	0	0.541421	7	FALSE	997	312896	0.00317624
476	Allergic rhinitis	respiratory	-0.00180242	0.00555762	0.998199	0.987385	1.00913	0.745699	26.0394	0.21231	9	FALSE	52009	236478	0.180282
477	Epistaxis or throat hemorrhage	respiratory	-0.0132819	0.0160022	0.986806	0.956336	1.01825	0.406537	10.1508	0.350476	9	FALSE	5112	305896	0.0164369
478	Throat pain	respiratory	0.0338435	0.0328062	1.03442	0.970004	1.10312	0.302251	0	0.749832	4	FALSE	1223	309993	0.00392975
479	Other upper respiratory disease	respiratory	0.00157515	0.0116584	1.00158	0.97895	1.02473	0.892526	4.49249	0.397601	9	FALSE	9681	287641	0.0325607
480	Pneumonia	respiratory	-0.00478316	0.00777988	0.995228	0.980168	1.01052	0.538679	0	0.939385	9	FALSE	23244	279601	0.0767521
480.1	Bacterial pneumonia	respiratory	-0.0211795	0.0149717	0.979043	0.950732	1.0082	0.157175	31.8146	0.163534	9	FALSE	5831	305620	0.018722
480.11	Pneumococcal pneumonia	respiratory	0.00951981	0.0364011	1.00957	0.940047	1.08422	0.793687	66.3437	0.0304615	4	FALSE	998	314845	0.0031598
480.12	Pseudomonal pneumonia	respiratory	0.0162942	0.0685803	1.01643	0.888589	1.16266	0.812197	9.67449	0.292712	2	FALSE	270	309704	0.000871041
480.13	MRSA pneumonia	respiratory	-0.0975621	0.0903991	0.907046	0.759769	1.08287	0.280482	42.4436	0.187465	2	FALSE	170	308599	0.000550573
480.2	Viral pneumonia	respiratory	0.0599862	0.0616539	1.06182	0.940961	1.19821	0.330578	0	0.539649	4	FALSE	345	314268	0.00109659
480.3	Pneumonia due to fungus (mycoses)	respiratory	-0.038226	0.0432502	0.962495	0.884268	1.04764	0.376786	0	0.602404	4	FALSE	727	316225	0.00229372
480.5	Bronchopneumonia and lung abscess	respiratory	-0.00181258	0.042646	0.998189	0.918148	1.08521	0.966098	0	0.945536	4	FALSE	720	315995	0.00227334
481	Influenza	respiratory	-0.0426074	0.0208283	0.958287	0.919955	0.998217	0.0407904	0	0.734098	7	FALSE	3002	306225	0.00970808
483	Acute bronchitis and bronchiolitis	respiratory	-0.0334587	0.00860334	0.967095	0.950924	0.983541	0.000100644	1.64806	0.420486	9	FALSE	18857	268484	0.0656259
495	Asthma	respiratory	-0.0339733	0.00787942	0.966597	0.951785	0.981641	1.62043e-05	12.6735	0.328895	9	TRUE	22352	286108	0.0724632
495.1	Chronic obstructive asthma	respiratory	-0.0626544	0.02525	0.939268	0.893916	0.986921	0.0130882	27.2162	0.240105	5	FALSE	2028	305503	0.00659446
495.11	Chronic obstructive asthma with exacerbation	respiratory	-0.0707928	0.0519933	0.931655	0.841392	1.0316	0.173332	14.0601	0.312358	3	FALSE	526	308582	0.00170167
495.2	Asthma with exacerbation	respiratory	-0.0528177	0.0208105	0.948553	0.910642	0.988042	0.0111476	57.65	0.015458	9	FALSE	2918	311688	0.00927509
496	Chronic airway obstruction	respiratory	-0.0114555	0.0056353	0.98861	0.977751	0.99959	0.0420716	60.5745	0.0092879	9	FALSE	52458	246121	0.175692
496.1	Emphysema	respiratory	0.018861	0.0147476	1.01904	0.990007	1.04892	0.200925	0	0.550856	9	FALSE	5970	304750	0.0192134
496.2	Chronic bronchitis	respiratory	-0.0490024	0.0101878	0.952179	0.933354	0.971383	1.51011e-06	45.3151	0.0667679	9	TRUE	13245	293797	0.0431374
496.21	Obstructive chronic bronchitis	respiratory	-0.0557388	0.0109224	0.945786	0.925754	0.966251	3.34036e-07	23.065	0.238169	9	TRUE	11457	297791	0.0370479
496.3	Bronchiectasis	respiratory	0.0333278	0.0355758	1.03389	0.964255	1.10855	0.348856	28.0747	0.22426	6	FALSE	1026	315478	0.00324167
497	Bronchitis	respiratory	-0.0313428	0.0115653	0.969143	0.947422	0.991362	0.00672674	27.2414	0.211097	8	FALSE	10174	286544	0.0342884
498	Acute bronchospasm	respiratory	-0.0884175	0.0577476	0.915379	0.817421	1.02507	0.125744	0	0.905457	3	FALSE	453	314742	0.00143721
500	Lung disease due to external agents	respiratory	-0.0241601	0.0299191	0.976129	0.920535	1.03508	0.419369	18.1066	0.296089	6	FALSE	1472	315744	0.00464037
500.1	Extrinsic allergic alveolitis	respiratory	0.0967834	0.0771406	1.10162	0.947044	1.28143	0.209611	0	0.780424	2	FALSE	251	306153	0.00081918
500.2	Pneumoconiosis	respiratory	-0.0749303	0.0386552	0.927808	0.860112	1.00083	0.052571	49.1418	0.139981	3	FALSE	923	308232	0.00298556
501	Pneumonitis due to inhalation of food or vomitus	respiratory	0.059576	0.0277317	1.06139	1.00524	1.12067	0.0316901	0	0.630094	5	FALSE	1630	312170	0.00519439
502	Postinflammatory pulmonary fibrosis	respiratory	-0.00603219	0.0213357	0.993986	0.953277	1.03643	0.777385	59.4819	0.0304125	6	FALSE	2866	312329	0.00909278
503	Pulmonary congestion and hypostasis	respiratory	0.00320425	0.0237388	1.00321	0.957602	1.05099	0.892628	2.46755	0.392483	5	FALSE	2144	306538	0.00694566
504	Other alveolar and parietoalveolar pneumonopathy	respiratory	0.0198447	0.023856	1.02004	0.973447	1.06887	0.405491	30.0528	0.198745	7	FALSE	2276	315086	0.00717162
504.1	Idiopathic fibrosing alveolitis	respiratory	0.0200363	0.0324197	1.02024	0.957428	1.08717	0.536557	0	0.578539	5	FALSE	1232	314595	0.00390087
505	Other pulmonary inflamation or edema	respiratory	-0.0135266	0.0374105	0.986565	0.916815	1.06162	0.717673	0	0.482815	5	FALSE	897	315897	0.00283149
506	Empyema and pneumothorax	respiratory	0.0230351	0.018761	1.0233	0.986358	1.06163	0.219516	0	0.748215	6	FALSE	3442	313083	0.0108743
507	Pleurisy; pleural effusion	respiratory	0.0271812	0.0106877	1.02755	1.00625	1.04931	0.0109839	0	0.513068	9	FALSE	11618	296753	0.0376754
508	Pulmonary collapse; interstitial and compensatory emphysema	respiratory	-0.0150433	0.011934	0.985069	0.962296	1.00838	0.207474	0	0.648476	6	FALSE	9881	296599	0.0322403
509	Respiratory failure, insufficiency, arrest	respiratory	-0.0292578	0.0087632	0.971166	0.954628	0.987991	0.000841697	0	0.883581	9	FALSE	17682	291502	0.0571892
509.1	Respiratory failure	respiratory	-0.0294237	0.0101539	0.971005	0.951872	0.990523	0.00375832	0	0.842233	9	FALSE	12884	298963	0.0413151
509.2	Respiratory insufficiency	respiratory	-0.0163988	0.0249604	0.983735	0.936767	1.03306	0.511184	1.96967	0.395238	5	FALSE	1851	312496	0.0058884
509.3	Pulmonary insufficiency or respiratory failure following trauma and surgery	respiratory	-0.0912004	0.0242805	0.912835	0.870411	0.957326	0.000172574	0	0.590725	5	FALSE	1955	314268	0.00618235
509.5	Respiratory arrest	respiratory	-0.0272476	0.13451	0.97312	0.747604	1.26666	0.839472	0	0.487678	2	FALSE	73	305688	0.000238749
509.8	Dependence on respirator [Ventilator] or supplemental oxygen	respiratory	-0.0311065	0.017661	0.969372	0.936392	1.00351	0.0781856	0	0.436893	5	FALSE	4166	310376	0.0132447
510	Other diseases of lung	respiratory	-0.00215167	0.0104629	0.997851	0.977596	1.01852	0.837066	66.5589	0.00236125	9	FALSE	12248	292526	0.0401872
510.2	Lung transplant	respiratory	0.0266233	0.0779891	1.02698	0.88141	1.19659	0.732823	0	0.336561	2	FALSE	210	313407	0.000669607
512	Other symptoms of respiratory system	respiratory	-0.015197	0.00460008	0.984918	0.976078	0.993838	0.00095437	53.6243	0.0276046	9	FALSE	104432	162240	0.391612
512.1	Wheezing	respiratory	-0.0403415	0.0212702	0.960461	0.921244	1.00135	0.0578784	59.2439	0.0118348	9	FALSE	2798	304992	0.00909061
512.2	Painful respiration	respiratory	-0.038616	0.0169136	0.96212	0.930749	0.994549	0.0224226	0	0.990007	9	FALSE	4568	297123	0.0151413
512.7	Shortness of breath	respiratory	-0.00842604	0.00565826	0.991609	0.980673	1.00267	0.136446	46.9785	0.0574527	9	FALSE	51089	229622	0.181999
512.8	Cough	respiratory	-0.0248055	0.00617136	0.9755	0.963771	0.987371	5.83344e-05	45.4772	0.0658293	9	FALSE	40806	231267	0.149982
512.9	Other dyspnea	respiratory	-0.00537942	0.0060922	0.994635	0.982829	1.00658	0.377235	17.7948	0.284361	9	FALSE	41742	234782	0.150953
513	Respiratory abnormalities	respiratory	-0.00240966	0.0141587	0.997593	0.97029	1.02566	0.864861	0	0.561702	9	FALSE	6503	301447	0.0211171
513.3	Hypoventilation	respiratory	0.025693	0.0239091	1.02603	0.979055	1.07525	0.282548	5.70513	0.383776	7	FALSE	2265	312144	0.00720399
513.31	Apnea	respiratory	0.0155095	0.0377375	1.01563	0.943221	1.0936	0.681085	60.4392	0.0554572	4	FALSE	932	316011	0.00294059
513.32	Orthopnea	respiratory	0.0470071	0.0672158	1.04813	0.918757	1.19572	0.484335	0	0.985376	3	FALSE	306	317902	0.000961635
513.4	Hyperventilation	respiratory	-0.00445979	0.0433918	0.99555	0.914383	1.08392	0.918138	27.7908	0.250357	3	FALSE	615	311281	0.00197181
513.8	Disorders of diaphragm	respiratory	-0.0446411	0.0326971	0.956341	0.896976	1.01963	0.172161	0	0.865247	5	FALSE	1240	316385	0.00390397
514	Abnormal findings examination of lungs	respiratory	0.020922	0.0083193	1.02114	1.00463	1.03793	0.0119074	52.0405	0.0336105	9	FALSE	20162	278908	0.0674157
514.1	Abnormal results of function study of pulmonary system	respiratory	0.0201925	0.0589182	1.0204	0.909114	1.1453	0.731808	0	0.853548	5	FALSE	389	316602	0.00122716
514.2	Solitary pulmonary nodule	respiratory	0.0119287	0.0101657	1.012	0.992036	1.03237	0.240623	58.6596	0.0130886	9	FALSE	13192	295275	0.0427663
516	Abnormal sputum	respiratory	0.0105974	0.0203844	1.01065	0.971071	1.05185	0.603149	36.6887	0.125003	9	FALSE	3061	311781	0.00972234
516.1	Hemoptysis	respiratory	0.00776057	0.0211987	1.00779	0.966776	1.05055	0.7143	42.2722	0.0855388	9	FALSE	2835	313054	0.00897467
519	Other diseases of respiratory system, not elsewhere classified	respiratory	-0.00224378	0.0116555	0.997759	0.975224	1.02081	0.847344	40.9017	0.0946677	9	FALSE	9731	294000	0.0320382
519.1	Tracheostomy complications	respiratory	-0.221122	0.0751375	0.801619	0.691848	0.928806	0.00325156	74.8529	0.0187491	3	FALSE	240	311367	0.000770201
519.2	Respiratory complications	respiratory	-0.0438306	0.0662707	0.957116	0.840533	1.08987	0.508364	0	0.880454	3	FALSE	298	306776	0.00097045
519.8	Other diseases of respiratory system, NEC	respiratory	-0.0102289	0.0239748	0.989823	0.944388	1.03744	0.669633	0	0.771224	5	FALSE	2325	311051	0.0074192
519.9	Symptoms involving respiratory system and other chest symptoms	respiratory	-0.0149415	0.0184771	0.98517	0.950131	1.0215	0.418717	38.3339	0.1365	7	FALSE	3671	307742	0.0117882
520	Disorders of tooth development	digestive	-0.00331074	0.0245809	0.996695	0.949815	1.04589	0.892859	0	0.689675	5	FALSE	2167	302812	0.00710541
520.1	Hereditary disturbances in tooth structure	digestive	0.0316993	0.0421534	1.03221	0.950355	1.12111	0.452052	0	0.91753	3	FALSE	756	306666	0.00245916
520.2	Disturbances in tooth eruption	digestive	0.00107794	0.0432082	1.00108	0.919791	1.08955	0.980097	31.1641	0.225293	4	FALSE	696	307747	0.00225649
521	Diseases of hard tissues of teeth	digestive	0.00288793	0.00561222	1.00289	0.991921	1.01398	0.606847	0	0.720457	7	FALSE	53374	249501	0.176225
521.1	Dental caries	digestive	0.00193571	0.00567036	1.00194	0.990864	1.01313	0.732823	0	0.76458	7	FALSE	51896	251430	0.17109
521.2	Dental abrasion, erosion and attrition	digestive	0.0117058	0.0169545	1.01177	0.978706	1.04596	0.489926	0	0.634548	4	FALSE	4654	302509	0.0151516
522	Diseases of pulp and periapical tissues	digestive	0.0255758	0.0108781	1.02591	1.00426	1.04801	0.0187169	0	0.579099	6	FALSE	11642	296046	0.037837
522.1	Pulpitis and necrosis of tooth pulp	digestive	0.0434693	0.0142171	1.04443	1.01573	1.07394	0.00223171	0	0.431872	4	FALSE	6661	290329	0.0224284
522.5	Periapical abscess	digestive	-0.0080071	0.0198316	0.992025	0.954205	1.03134	0.686393	54.0193	0.0539335	6	FALSE	3391	306871	0.0109295
523	Gingival and periodontal diseases	digestive	-0.00066579	0.00603995	0.999334	0.987574	1.01123	0.912226	0	0.677543	6	FALSE	43922	260591	0.144237
523.1	Gingivitis	digestive	0.00253783	0.00986293	1.00254	0.983347	1.02211	0.796939	29.8374	0.222614	5	FALSE	14247	290317	0.0467783
523.3	Periodontitis (acute or chronic)	digestive	-0.00624475	0.00798874	0.993775	0.978336	1.00946	0.434394	0	0.668067	5	FALSE	22790	277069	0.0760024
523.31	Acute periodontitis	digestive	-0.00842374	0.00983195	0.991612	0.972686	1.01091	0.391571	23.9966	0.261368	5	FALSE	14454	288037	0.0477832
523.32	Chronic periodontitis	digestive	-0.00183196	0.0102722	0.99817	0.978274	1.01847	0.858454	0	0.662351	4	FALSE	13201	288236	0.0437936
524	Dentofacial anomalies, including malocclusion	digestive	-0.00197184	0.0193189	0.99803	0.960947	1.03654	0.918702	0	0.944834	5	FALSE	3536	302254	0.0115635
524.3	Anomalies of tooth position/malocclusion	digestive	-0.00417673	0.0266908	0.995832	0.945076	1.04931	0.87565	0	0.721909	5	FALSE	1835	304616	0.00598791
525	Other diseases of the teeth and supporting structures	digestive	-0.000388472	0.00575721	0.999612	0.988395	1.01096	0.946203	0.623389	0.418987	7	FALSE	50531	250407	0.167912
525.1	Loss of teeth or edentulism	digestive	0.000457626	0.00704444	1.00046	0.986739	1.01437	0.948204	38.5696	0.164072	5	FALSE	30342	277061	0.0987043
525.2	Atrophy of edentulous alveolar ridge	digestive	-0.0150987	0.0241892	0.985015	0.939405	1.03284	0.532503	0	0.621989	4	FALSE	2265	305103	0.00736902
526	Diseases of the jaws	digestive	-0.00420806	0.0164465	0.995801	0.964213	1.02842	0.798057	0	0.779767	6	FALSE	4907	303834	0.0158936
526.1	Cysts of the jaws	digestive	0.0720393	0.0985196	1.0747	0.885985	1.30361	0.464646	0	0.485009	2	FALSE	166	318556	0.00052083
526.3	Anomalies of jaw size/symmetry	digestive	-0.0773367	0.0967889	0.925578	0.765643	1.11892	0.424276	0	0.937616	3	FALSE	147	309608	0.000474569
526.4	Temporomandibular joint disorders	digestive	-0.00391637	0.0235539	0.996091	0.951152	1.04315	0.867943	0	0.976903	5	FALSE	2377	311596	0.00757071
526.41	Temporomandibular joint disorder, unspecified	digestive	-0.0139881	0.0267344	0.986109	0.935769	1.03916	0.600819	0	0.954447	5	FALSE	1844	307457	0.00596183
526.42	Arthralgia/ankylosis of temporomandibular joint	digestive	0.0133563	0.0609576	1.01345	0.899318	1.14206	0.826566	0	0.547502	3	FALSE	371	302071	0.00122668
526.5	Inflammatory conditions of jaw	digestive	-0.0374645	0.0548614	0.963229	0.86503	1.07257	0.494675	0	0.88876	4	FALSE	435	312037	0.00139212
526.8	Exostosis of jaw	digestive	-0.0822646	0.0720102	0.921028	0.799793	1.06064	0.253287	14.3908	0.310958	3	FALSE	257	302927	0.00084767
526.9	Jaw disease NOS	digestive	0.111526	0.0604319	1.11798	0.993106	1.25856	0.0649668	49.6628	0.113582	4	FALSE	356	311581	0.00114126
527	Diseases of the salivary glands	digestive	0.00518549	0.0157566	1.0052	0.97463	1.03673	0.742081	36.5992	0.125681	9	FALSE	5283	307011	0.0169168
527.2	Sialoadenitis	digestive	-0.0820468	0.0379652	0.921229	0.855168	0.992393	0.030687	0	0.813596	4	FALSE	941	316828	0.00296127
527.7	Disturbance of salivary secretion	digestive	0.00767777	0.0187122	1.00771	0.971419	1.04535	0.681579	0	0.690489	6	FALSE	3757	310320	0.011962
527.8	Other specified diseases of the salivary glands	digestive	-0.0926513	0.0901142	0.911511	0.763936	1.0876	0.303877	79.4721	0.0273049	2	FALSE	194	318533	0.000608671
528	Diseases of the oral soft tissues, excluding lesions specific for gingiva and tongue	digestive	-0.0148108	0.0139204	0.985298	0.958779	1.01255	0.287343	0	0.894148	9	FALSE	6720	300351	0.0218842
528.1	Stomatitis and mucositis	digestive	-0.0163129	0.0329541	0.983819	0.922284	1.04946	0.620587	0	0.880583	6	FALSE	1159	315141	0.00366424
528.11	Stomatitis and mucositis (ulcerative)	digestive	0.014728	0.0800357	1.01484	0.867501	1.1872	0.853999	17.208	0.29884	3	FALSE	212	318361	0.000665468
528.12	Oral aphthae	digestive	-0.104082	0.0636064	0.901152	0.795529	1.0208	0.101769	72.5278	0.0262514	3	FALSE	353	317505	0.00111056
528.3	Cellulitis and abscess of oral soft tissues	digestive	-0.0486989	0.0445904	0.952468	0.87276	1.03946	0.274773	28.2239	0.248274	3	FALSE	709	313346	0.00225757
528.4	Cysts of oral soft tissues	digestive	0.134231	0.10384	1.14366	0.933055	1.40179	0.196122	0	0.394659	2	FALSE	152	309499	0.000490875
528.41	Cyst of the salivary gland	digestive	0.0751382	0.133759	1.07803	0.829423	1.40116	0.574292	0	0.339213	2	FALSE	101	309837	0.000325872
528.5	Diseases of lips	digestive	-0.112404	0.0541461	0.893683	0.803701	0.99374	0.0378997	64.2007	0.0387766	4	FALSE	496	317349	0.00156051
528.6	Leukoplakia of oral mucosa	digestive	-0.0135125	0.0462335	0.986578	0.901109	1.08015	0.770083	0	0.440355	3	FALSE	654	311220	0.002097
528.7	Sialolithiasis	digestive	0.0383622	0.0682911	1.03911	0.908931	1.18793	0.574289	0	0.507121	3	FALSE	296	318632	0.000928109
529	Diseases and other conditions of the tongue	digestive	-0.0222699	0.0379583	0.977976	0.907858	1.05351	0.557409	79.0638	0.000749261	5	FALSE	921	315988	0.0029062
529.1	Glossitis	digestive	0.0819724	0.0877639	1.08543	0.913893	1.28915	0.350298	0	0.886024	2	FALSE	202	311048	0.000648996
530	Diseases of esophagus	digestive	-0.0290292	0.00446416	0.971388	0.962926	0.979925	7.888e-11	60.7716	0.00894595	9	TRUE	107354	184308	0.368077
530.1	Esophagitis, GERD and related diseases	digestive	-0.0295204	0.00449976	0.970911	0.962386	0.979512	5.36528e-11	65.0724	0.00348899	9	TRUE	104193	187519	0.357178
530.11	GERD	digestive	-0.0315267	0.00456193	0.968965	0.96034	0.977668	4.81876e-12	56.3233	0.0189756	9	TRUE	98263	193230	0.337102
530.12	Ulcer of esophagus	digestive	-0.0204318	0.0331055	0.979775	0.918221	1.04546	0.53712	0	0.770217	4	FALSE	1213	314365	0.00384374
530.13	Barrett's esophagus	digestive	-0.00797392	0.0140431	0.992058	0.965125	1.01974	0.57016	0	0.934346	8	FALSE	6794	308350	0.0215584
530.14	Reflux esophagitis	digestive	-0.0196786	0.0131898	0.980514	0.955491	1.00619	0.135712	11.6813	0.339117	5	FALSE	7727	292440	0.0257423
530.15	Eosinophilic esophagitis	digestive	0.0239644	0.0500162	1.02425	0.928611	1.12975	0.631845	0	0.967301	5	FALSE	518	316721	0.00163284
530.2	Esophageal bleeding (varices/hemorrhage)	digestive	0.0040599	0.0204239	1.00407	0.964669	1.04508	0.842433	0	0.575827	8	FALSE	3019	311466	0.00959982
530.3	Stricture and stenosis of esophagus	digestive	-0.0170556	0.0226805	0.983089	0.940345	1.02778	0.452056	56.3175	0.0762348	4	FALSE	2543	311668	0.00809329
530.5	Disorders of esophageal motility	digestive	-0.021144	0.0369296	0.979078	0.910716	1.05257	0.566951	0	0.877761	4	FALSE	983	315080	0.00311014
530.6	Diverticulum of esophagus, acquired	digestive	0.0361124	0.0658279	1.03677	0.911277	1.17955	0.583289	0	0.663238	3	FALSE	309	314474	0.000981629
530.7	Gastroesophageal laceration-hemorrhage syndrome	digestive	-0.185268	0.08764	0.830882	0.699745	0.986594	0.0345184	1.4446	0.31379	2	FALSE	224	309538	0.000723136
530.9	Heartburn	digestive	-0.0191409	0.0237614	0.981041	0.9364	1.02781	0.420505	64.4475	0.00974816	7	FALSE	2310	308122	0.00744124
531	Peptic ulcer (excl. esophageal)	digestive	-0.0150005	0.0119118	0.985111	0.962379	1.00838	0.207922	0	0.858656	9	FALSE	9408	302566	0.0301564
531.1	Hemorrhage from gastrointestinal ulcer	digestive	0.0306015	0.0322968	1.03107	0.96783	1.09845	0.343379	0	0.629055	4	FALSE	1274	316598	0.0040079
531.2	Gastric ulcer	digestive	-0.02572	0.0252366	0.974608	0.927574	1.02403	0.30813	0	0.930877	7	FALSE	2058	314320	0.00650488
531.3	Duodenal ulcer	digestive	-0.00347833	0.0313547	0.996528	0.937131	1.05969	0.911668	50.1892	0.0904713	5	FALSE	1335	315925	0.00420791
531.4	Peptic ulcer, site unspecified	digestive	-0.020563	0.0161211	0.979647	0.949177	1.01109	0.202121	0	0.822401	8	FALSE	5135	309726	0.0163088
532	Dysphagia	digestive	-0.00953678	0.00708152	0.990509	0.976856	1.00435	0.178072	48.8377	0.0478884	9	FALSE	28790	274139	0.0950388
535	Gastritis and duodenitis	digestive	-0.0191296	0.00992587	0.981052	0.962151	1.00032	0.0539484	36.0614	0.12978	9	FALSE	13808	286555	0.045971
535.1	Acute gastritis	digestive	-0.00405899	0.037754	0.995949	0.924913	1.07244	0.914383	0	0.41747	4	FALSE	930	313440	0.0029583
535.2	Atrophic gastritis	digestive	-0.0497712	0.0285575	0.951447	0.899656	1.00622	0.0813612	0	0.827758	6	FALSE	1565	311150	0.00500456
535.6	Duodenitis	digestive	-0.0140269	0.0321202	0.986071	0.925907	1.05014	0.66233	0	0.976125	4	FALSE	1269	311250	0.00406055
535.8	Other specified gastritis	digestive	-0.011623	0.0274122	0.988444	0.93674	1.043	0.671561	14.6262	0.32114	5	FALSE	1714	310326	0.00549289
535.9	Gastritis and duodenitis, NOS	digestive	-0.0169534	0.0161498	0.98319	0.952556	1.01481	0.293829	0	0.78466	9	FALSE	5057	301878	0.0164758
536	Disorders of function of stomach	digestive	-0.0246605	0.0135106	0.975641	0.950145	1.00182	0.0679592	0	0.815688	9	FALSE	7206	301062	0.0233758
536.3	Gastroparesis	digestive	-0.0330184	0.0297272	0.967521	0.91276	1.02557	0.266692	0	0.929537	7	FALSE	1477	316526	0.00464461
536.7	Complications of gastrostomy, colostomy and enterostomy	digestive	-0.0318965	0.0457505	0.968607	0.885533	1.05947	0.485687	54.5705	0.0661668	5	FALSE	582	315653	0.0018404
536.8	Dyspepsia and other specified disorders of function of stomach	digestive	-0.0209563	0.0160374	0.979262	0.94896	1.01053	0.191309	0	0.489005	6	FALSE	5161	304229	0.0166812
537	Other disorders of stomach and duodenum	digestive	-0.0108468	0.0172943	0.989212	0.956243	1.02332	0.530535	39.1727	0.106726	9	FALSE	4296	306122	0.0138394
537.1	Lesions of stomach and duodenum	digestive	-0.10342	0.0530542	0.901748	0.812691	1.00056	0.0512561	0	0.945876	4	FALSE	463	311274	0.00148523
539	Bariatric surgery	digestive	0.0467809	0.0291998	1.04789	0.989605	1.10961	0.109135	2.74247	0.408622	8	FALSE	1467	317545	0.00459857
540	Appendiceal conditions	digestive	0.0227573	0.0236782	1.02302	0.976626	1.07161	0.336498	0	0.795479	5	FALSE	2358	316437	0.0073966
540.1	Appendicitis	digestive	0.0131148	0.0245134	1.0132	0.965672	1.06307	0.592647	0	0.421183	4	FALSE	2218	316738	0.00695394
540.11	Acute appendicitis	digestive	0.0141516	0.0263281	1.01425	0.963242	1.06796	0.590916	0	0.511727	4	FALSE	1917	313414	0.00607933
550	Abdominal hernia	digestive	-0.0121642	0.00620576	0.987909	0.975966	0.999999	0.0499788	0	0.973043	9	FALSE	39080	260091	0.130628
550.1	Inguinal hernia	digestive	-0.00178223	0.00889703	0.998219	0.980963	1.01578	0.841232	0	0.877223	9	FALSE	17352	295428	0.0554767
550.2	Diaphragmatic hernia	digestive	-0.00406666	0.0119679	0.995942	0.972852	1.01958	0.73401	29.2112	0.194977	8	FALSE	9325	295895	0.0305517
550.3	Femoral hernia	digestive	-0.107658	0.100957	0.897935	0.736732	1.09441	0.286257	0	0.391377	2	FALSE	151	315317	0.000478654
550.4	Umbilical hernia	digestive	1.24891e-05	0.0123173	1.00001	0.97616	1.02445	0.999191	0	0.873104	8	FALSE	8809	305592	0.0280184
550.5	Ventral hernia	digestive	-0.0363808	0.0161083	0.964273	0.934305	0.995202	0.0239133	52.8151	0.0381701	8	FALSE	5029	309289	0.0159997
550.6	Incisional hernia	digestive	-0.0194983	0.0207275	0.980691	0.941648	1.02135	0.34686	0	0.598739	8	FALSE	2949	314240	0.0092973
555	Inflammatory bowel disease and other gastroenteritis and colitis	digestive	-0.00749366	0.0153556	0.992534	0.963108	1.02286	0.625545	16.548	0.295267	9	FALSE	5314	309759	0.0168659
555.1	Regional enteritis	digestive	0.00746953	0.0206799	1.0075	0.967478	1.04917	0.717951	33.3638	0.161725	8	FALSE	2819	314014	0.00889743
555.2	Ulcerative colitis	digestive	-0.0217049	0.0197963	0.978529	0.941289	1.01724	0.272898	0	0.652982	9	FALSE	3214	311946	0.010198
555.21	Ulcerative colitis (chronic)	digestive	-0.0186743	0.0339511	0.981499	0.918313	1.04903	0.582295	0	0.836486	5	FALSE	1131	315066	0.00357688
556	Ulceration of the lower GI tract	digestive	-0.0536765	0.0371415	0.947739	0.881198	1.0193	0.148404	0	0.726447	4	FALSE	946	313696	0.00300659
556.1	Ulceration of intestine	digestive	-0.0309928	0.0413135	0.969483	0.894075	1.05125	0.453143	0	0.978103	4	FALSE	757	311748	0.00242236
556.11	Angiodysplasia of intestine (without mention of hemorrhage)	digestive	-0.0778235	0.0661538	0.925128	0.812627	1.0532	0.239434	0	0.585516	2	FALSE	359	313473	0.00114392
557	Intestinal malabsorption (non-celiac)	digestive	0.091134	0.0613151	1.09542	0.971376	1.23529	0.137194	0	0.399728	4	FALSE	369	316502	0.00116451
557.1	Celiac disease	digestive	0.123201	0.0460374	1.13111	1.03352	1.23792	0.00744819	0	0.548716	3	FALSE	624	316673	0.00196661
558	Noninfectious gastroenteritis	digestive	-0.0363662	0.0127154	0.964287	0.940552	0.988621	0.00423627	45.0394	0.0683783	9	FALSE	8060	294538	0.026636
559	Ileostomy status	digestive	0.0187145	0.0328823	1.01889	0.955296	1.08672	0.569264	16.7308	0.307675	4	FALSE	1166	315990	0.00367642
560	Intestinal obstruction without mention of hernia	digestive	0.0106929	0.014402	1.01075	0.982618	1.03969	0.457808	0	0.816754	9	FALSE	6128	304716	0.0197141
560.1	Paralytic ileus	digestive	0.0215909	0.0253668	1.02183	0.972265	1.07391	0.394687	27.1279	0.240692	5	FALSE	1891	308751	0.00608739
560.2	Impaction of intestine	digestive	0.0512218	0.0503865	1.05256	0.953578	1.16181	0.309354	0	0.899847	4	FALSE	545	315426	0.00172484
560.3	Peritoneal or intestinal adhesions	digestive	0.0582757	0.0543306	1.06001	0.952933	1.17911	0.283444	0	0.567212	3	FALSE	461	309147	0.00148898
560.4	Other intestinal obstruction	digestive	0.00125904	0.0183002	1.00126	0.965983	1.03782	0.945149	0	0.701398	7	FALSE	3791	310700	0.0120544
561	Symptoms involving digestive system	digestive	-0.01613	0.00712512	0.983999	0.970353	0.997837	0.0235854	0	0.969212	9	FALSE	29020	260469	0.100246
562	Diverticulosis and diverticulitis	digestive	-0.0309831	0.00695824	0.969492	0.95636	0.982804	8.47904e-06	0	0.986774	9	TRUE	31480	251953	0.111067
562.1	Diverticulosis	digestive	-0.0268709	0.00738466	0.973487	0.959498	0.987679	0.000273964	0	0.973598	9	FALSE	27490	255875	0.0970127
562.2	Diverticulitis	digestive	-0.0621067	0.0150941	0.939783	0.912387	0.968	3.87815e-05	0	0.578958	7	FALSE	5830	305733	0.0187121
564	Functional digestive disorders	digestive	-0.0132384	0.0100679	0.986849	0.967567	1.00652	0.188539	8.02024	0.368448	9	FALSE	13349	286996	0.0444456
564.1	Irritable Bowel Syndrome	digestive	-0.00851375	0.0143648	0.991522	0.963996	1.01983	0.553395	1.31444	0.419237	8	FALSE	6466	306303	0.0206734
564.9	Personal history of diseases of digestive system	digestive	-0.00956877	0.0342402	0.990477	0.926188	1.05923	0.779891	12.2179	0.336366	7	FALSE	1116	311864	0.00356572
565	Anal and rectal conditions	digestive	0.00153629	0.0115887	1.00154	0.979045	1.02455	0.894535	11.6052	0.33807	9	FALSE	9776	294151	0.0321656
565.1	Anal and rectal polyp	digestive	-0.00981214	0.0277433	0.990236	0.937829	1.04557	0.723582	59.7768	0.0586377	4	FALSE	1740	308253	0.00561303
567	Peritonitis and retroperitoneal infections	digestive	-0.0128769	0.0227088	0.987206	0.94423	1.03214	0.570682	0	0.547046	8	FALSE	2414	313928	0.00763098
568	Other disorders of peritoneum	digestive	0.0319201	0.0297619	1.03244	0.973934	1.09445	0.283489	0	0.691563	5	FALSE	1393	310870	0.00446098
568.1	Peritoneal adhesions (postoperative) (postinfection)	digestive	-0.00465911	0.0357866	0.995352	0.927929	1.06767	0.896415	0	0.646693	5	FALSE	975	306807	0.00316783
569	Other disorders of intestine	digestive	0.0081403	0.0166295	1.00817	0.975844	1.04157	0.624481	0	0.477326	9	FALSE	4501	304091	0.0145856
569.2	Gastrointestinal complications	digestive	0.0457513	0.0295179	1.04681	0.98797	1.10916	0.121153	0	0.562011	7	FALSE	1390	314856	0.00439531
571	Chronic liver disease and cirrhosis	digestive	-0.0294397	0.00814684	0.970989	0.955608	0.986618	0.000301935	60.0145	0.0103086	9	FALSE	20589	285351	0.0672975
571.5	Other chronic nonalcoholic liver disease	digestive	-0.0281929	0.00832294	0.972201	0.95647	0.98819	0.000705667	62.7922	0.00592951	9	FALSE	19691	286655	0.064277
571.51	Cirrhosis of liver without mention of alcohol	digestive	-0.026584	0.0116033	0.973766	0.951871	0.996166	0.02196	42.5392	0.0838069	9	FALSE	9635	305948	0.0305308
571.6	Primary biliary cirrhosis	digestive	0.154203	0.0860278	1.16673	0.985695	1.38101	0.0730569	0	0.580703	2	FALSE	194	314976	0.000615541
571.8	Liver abscess and sequelae of chronic liver disease	digestive	-0.0202321	0.0191339	0.979971	0.943901	1.01742	0.290331	52.9487	0.0376038	8	FALSE	3352	312221	0.0106219
571.81	Portal hypertension	digestive	-0.0102938	0.0248733	0.989759	0.942665	1.03921	0.678985	0	0.717367	7	FALSE	1964	314424	0.00620757
572	Ascites (non malignant)	digestive	0.000108479	0.0189183	1.00011	0.963704	1.03789	0.995425	0	0.596923	8	FALSE	3372	311425	0.0107117
573	Other disorders of liver	digestive	-0.0352956	0.0168628	0.96532	0.933937	0.997757	0.0363396	0	0.895221	9	FALSE	4467	305355	0.014418
573.1	Chronic passive congestion of liver	digestive	-0.204519	0.136228	0.815039	0.624052	1.06448	0.133278	87.2481	0.00510472	2	FALSE	93	308403	0.000301463
573.2	Liver replaced by transplant	digestive	0.00241126	0.0348219	1.00241	0.936282	1.07322	0.944794	10.5515	0.34872	7	FALSE	989	316835	0.00311179
573.3	Hepatomegaly	digestive	0.0203566	0.0275156	1.02057	0.966984	1.07712	0.45941	0	0.865019	7	FALSE	1733	311979	0.00552418
573.4	Acute and subacute necrosis of liver	digestive	-0.0894843	0.0519596	0.914403	0.825866	1.01243	0.0850349	0	0.968165	4	FALSE	482	316286	0.00152162
573.5	Jaundice (not of newborn)	digestive	0.0114402	0.0283471	1.01151	0.95684	1.06929	0.686525	31.848	0.19679	6	FALSE	1524	314293	0.00482558
573.6	Nonspecific elevation of levels of transaminase or lactic acid dehydrogenase [LDH]	digestive	-0.0387058	0.0181802	0.962034	0.928357	0.996931	0.0332537	0	0.525575	6	FALSE	3856	298261	0.0127633
573.7	Abnormal results of function study of liver	digestive	-0.0291067	0.00853201	0.971313	0.955205	0.987692	0.000646125	22.5424	0.24274	9	FALSE	19280	283356	0.0637069
573.9	Abnormal serum enzyme levels	digestive	0.0148921	0.0180606	1.015	0.979703	1.05158	0.40962	0	0.849276	9	FALSE	3926	305174	0.0127014
574	Cholelithiasis and cholecystitis	digestive	-0.00412374	0.0105361	0.995885	0.97553	1.01666	0.695507	34.9778	0.138168	9	FALSE	12055	300885	0.0385218
574.1	Cholelithiasis	digestive	-0.000486181	0.0118171	0.999514	0.97663	1.02293	0.967182	43.5177	0.0775963	9	FALSE	9497	303504	0.0303418
574.11	Cholelithiasis with acute cholecystitis	digestive	-0.00570331	0.0371825	0.994313	0.924428	1.06948	0.878093	0	0.848277	4	FALSE	953	311030	0.00305465
574.12	Cholelithiasis with other cholecystitis	digestive	-0.0445818	0.0295771	0.956397	0.902531	1.01348	0.131732	0	0.977676	4	FALSE	1509	311149	0.00482636
574.2	Calculus of bile duct	digestive	0.0333744	0.0274373	1.03394	0.979805	1.09106	0.223837	16.587	0.306777	6	FALSE	1743	315991	0.00548572
574.3	Cholecystitis without cholelithiasis	digestive	-0.0408775	0.0192814	0.959947	0.924346	0.996918	0.0340023	55.3058	0.036768	7	FALSE	3535	313270	0.0111583
575	Other biliary tract disease	digestive	-0.00270087	0.0147841	0.997303	0.968819	1.02662	0.855043	0	0.474832	9	FALSE	5891	305937	0.0188918
575.1	Cholangitis	digestive	0.0860715	0.0409816	1.08988	1.00577	1.18104	0.0357068	0	0.915287	4	FALSE	764	308961	0.0024667
575.2	Obstruction of bile duct	digestive	0.00372125	0.0396829	1.00373	0.92862	1.08491	0.925288	5.06677	0.377884	5	FALSE	811	317783	0.00254556
575.6	Cholesterolosis of gallbladder	digestive	-0.0775143	0.0717465	0.925414	0.804017	1.06514	0.279968	0	0.807782	4	FALSE	285	318545	0.000893893
575.7	Other disorders of gallbladder	digestive	-0.0227427	0.0286734	0.977514	0.924094	1.03402	0.427684	0	0.764898	5	FALSE	1594	314437	0.00504381
575.8	Other disorders of biliary tract	digestive	-0.0227823	0.0304776	0.977475	0.920796	1.03764	0.454756	0	0.69575	7	FALSE	1314	315919	0.00414207
575.9	Nonspecific abnormal findings on radiological and other examination of biliary tract	digestive	0.00152141	0.0300721	1.00152	0.944199	1.06233	0.959651	26.0457	0.258674	3	FALSE	1507	308390	0.00486291
577	Diseases of pancreas	digestive	-0.0599506	0.0129332	0.941811	0.918237	0.96599	3.5623e-06	19.9955	0.265066	9	TRUE	7816	307629	0.0247777
577.1	Acute pancreatitis	digestive	-0.0630706	0.0165175	0.938877	0.908969	0.969769	0.00013431	33.1369	0.18745	6	FALSE	4775	302944	0.0155174
577.2	Chronic pancreatitis	digestive	-0.0913738	0.0259664	0.912676	0.86739	0.960328	0.000433299	0	0.723667	6	FALSE	1950	316297	0.00612732
577.3	Cyst and pseudocyst of pancreas	digestive	-0.0604283	0.0290219	0.941361	0.889309	0.99646	0.0373278	0	0.434777	6	FALSE	1552	317138	0.00486994
578	Gastrointestinal hemorrhage	digestive	-0.0245876	0.00700346	0.975712	0.962411	0.989198	0.000446793	54.3804	0.0249843	9	FALSE	29449	267392	0.099208
578.1	Hematemesis	digestive	-0.0527401	0.0291924	0.948627	0.895873	1.00449	0.0708192	0	0.819806	6	FALSE	1490	314836	0.00471033
578.2	Blood in stool	digestive	-0.0286544	0.0103424	0.971752	0.952253	0.991651	0.00559565	7.69184	0.371195	9	FALSE	12631	288663	0.0419225
578.8	Hemorrhage of rectum and anus	digestive	-0.0250019	0.0120973	0.975308	0.952455	0.998709	0.0387592	46.6103	0.0594541	9	FALSE	9057	296188	0.0296712
578.9	Hemorrhage of gastrointestinal tract	digestive	-0.0214989	0.0126725	0.978731	0.954721	1.00334	0.0897916	47.7459	0.0533944	9	FALSE	8199	300973	0.0265192
579	Other symptoms involving abdomen and pelvis	digestive	0.0666994	0.0165564	1.06897	1.03484	1.10423	5.61076e-05	16.2527	0.297845	9	FALSE	4570	304831	0.0147705
579.2	Splenomegaly	digestive	0.119622	0.0254938	1.12707	1.07214	1.18482	2.70285e-06	0	0.656884	6	TRUE	1908	313537	0.0060486
579.8	Nonspecific abnormal findings in stool contents	digestive	-0.0425595	0.0175296	0.958333	0.925967	0.991831	0.015188	0	0.811784	9	FALSE	4273	302306	0.0139377
580	Nephritis; nephrosis; renal sclerosis	genitourinary	-0.00698246	0.0172119	0.993042	0.960101	1.02711	0.684981	0	0.515757	9	FALSE	4320	309142	0.0137816
580.1	Glomerulonephritis	genitourinary	0.000381342	0.0336226	1.00038	0.936582	1.06853	0.990951	36.2799	0.139251	8	FALSE	1109	315378	0.00350409
580.11	Proliferative glomerulonephritis	genitourinary	0.0740697	0.0725041	1.07688	0.934227	1.24132	0.306973	0	0.487535	4	FALSE	253	316878	0.000797778
580.12	Non-proliferative glomerulonephritis	genitourinary	-0.0150144	0.0490263	0.985098	0.894846	1.08445	0.759412	41.2913	0.146089	5	FALSE	538	316514	0.00169688
580.14	Chronic glomerulonephritis, NOS	genitourinary	0.0437493	0.0644007	1.04472	0.920835	1.18527	0.49693	0	0.710527	6	FALSE	344	316674	0.00108511
580.2	Nephrotic syndrome without mention of glomerulonephritis	genitourinary	-0.0220871	0.0382952	0.978155	0.907425	1.0544	0.564102	0	0.908932	8	FALSE	864	315751	0.00272887
580.3	Nephritis and nephropathy without mention of glomerulonephritis	genitourinary	-0.00553164	0.0218631	0.994484	0.952769	1.03802	0.800259	0	0.48536	9	FALSE	2674	311942	0.00849925
580.31	Nephritis and nephropathy in diseases classified elsewhere	genitourinary	-0.00935159	0.0294124	0.990692	0.935196	1.04948	0.750525	0	0.771969	5	FALSE	1512	314131	0.00479022
580.32	Nephritis and nephropathy with pathological lesion	genitourinary	-0.000160543	0.0335432	0.999839	0.936221	1.06778	0.996181	15.0368	0.315162	7	FALSE	1164	314932	0.00368243
580.4	Renal sclerosis, NOS	genitourinary	-0.00727737	0.0686226	0.992749	0.867816	1.13567	0.915543	0	0.765092	3	FALSE	303	313707	0.000964937
585	Renal failure	genitourinary	-0.0179821	0.00554512	0.982179	0.971562	0.992911	0.00118331	0	0.552581	9	FALSE	54484	246857	0.180805
585.1	Acute renal failure	genitourinary	-0.0123334	0.00750296	0.987742	0.973323	1.00237	0.100217	25.1789	0.219758	9	FALSE	25372	277000	0.0839099
585.2	Renal failure NOS	genitourinary	-0.00678133	0.0179156	0.993242	0.95897	1.02874	0.705048	0	0.442495	9	FALSE	4038	308759	0.0129093
585.3	Chronic renal failure [CKD]	genitourinary	-0.0208593	0.00642359	0.979357	0.967104	0.991765	0.00116507	20.5071	0.260577	9	FALSE	37833	269052	0.123281
585.31	Renal dialysis	genitourinary	-0.0199322	0.0199255	0.980265	0.942721	1.01931	0.317148	0	0.57217	9	FALSE	3186	313504	0.0100603
585.32	End stage renal disease	genitourinary	-0.0255259	0.0154139	0.974797	0.945788	1.0047	0.0977154	24.0547	0.229533	9	FALSE	5332	310874	0.0168624
585.33	Chronic Kidney Disease, Stage III	genitourinary	-0.0222678	0.00783764	0.977978	0.96307	0.993117	0.00449531	15.6287	0.303287	9	FALSE	23808	285855	0.0768836
585.34	Chronic Kidney Disease, Stage IV	genitourinary	-0.0240243	0.0142624	0.976262	0.94935	1.00394	0.0920941	0	0.466099	9	FALSE	6447	309025	0.020436
585.4	Chronic kidney disease, Stage I or II	genitourinary	-0.0226895	0.0138446	0.977566	0.951397	1.00446	0.10124	0	0.50571	9	FALSE	6823	304461	0.0219189
586	Other disorders of the kidney and ureters	genitourinary	0.0127036	0.00867854	1.01278	0.995703	1.03016	0.143251	0	0.89571	9	FALSE	18453	280881	0.0616469
586.1	Anatomical abnormatilies of kidney and ureters	genitourinary	-0.00109218	0.0807555	0.998908	0.852681	1.17021	0.989209	18.5653	0.267801	2	FALSE	212	316824	0.000668694
586.2	Cyst of kidney, acquired	genitourinary	0.0340384	0.0144993	1.03462	1.00564	1.06445	0.0188958	0	0.732176	9	FALSE	6257	302056	0.0202943
586.3	Vascular disorders of kidney/hypertrophy	genitourinary	0.108938	0.0823749	1.11509	0.948842	1.31048	0.186012	73.9631	0.0214786	3	FALSE	192	308466	0.000622048
586.4	Stricture/obstruction of ureter	genitourinary	0.0160934	0.0252038	1.01622	0.967243	1.06768	0.523128	0	0.441667	8	FALSE	1993	312765	0.00633185
587	Kidney replaced by transpant	genitourinary	9.64521e-05	0.0267414	1.0001	0.949029	1.05391	0.997122	23.1803	0.237162	9	FALSE	1675	315343	0.00528361
588	Disorders resulting from impaired renal function	genitourinary	-0.0166905	0.0160764	0.983448	0.952944	1.01493	0.299178	0	0.698234	9	FALSE	5038	309790	0.0160024
588.1	Renal osteodystrophy	genitourinary	-0.0051011	0.0281009	0.994912	0.941597	1.05125	0.855953	0	0.938749	6	FALSE	1578	314673	0.00498971
588.2	Secondary hyperparathyroidism (of renal origin)	genitourinary	-0.015925	0.0190202	0.984201	0.948187	1.02158	0.402441	11.599	0.338123	9	FALSE	3634	312143	0.0115081
589	Abnormal results of function study of kidney	genitourinary	-0.0425508	0.0343989	0.958342	0.89586	1.02518	0.216094	0	0.513553	4	FALSE	1128	312144	0.0036007
590	Pyelonephritis	genitourinary	0.0675646	0.0283362	1.0699	1.0121	1.131	0.0171073	0	0.961776	7	FALSE	1585	314753	0.00501046
591	Urinary tract infection	genitourinary	0.0366323	0.00812462	1.03731	1.02092	1.05396	6.51935e-06	39.2422	0.10623	9	TRUE	21564	276764	0.0722829
592	Cystitis and urethritis	genitourinary	0.0466439	0.0200953	1.04775	1.00728	1.08984	0.0202796	36.1969	0.139878	8	FALSE	3217	308265	0.010328
592.1	Cystitis	genitourinary	0.0476319	0.0239849	1.04878	1.00062	1.09926	0.0470433	0	0.539196	7	FALSE	2295	311282	0.00731878
592.11	Acute cystitis	genitourinary	0.0775055	0.0430975	1.08059	0.99306	1.17583	0.0721176	0	0.4569	6	FALSE	731	315116	0.00231441
592.12	Chronic cystitis	genitourinary	-0.00973331	0.0617551	0.990314	0.877419	1.11774	0.874763	63.7354	0.0634495	3	FALSE	360	310880	0.00115666
592.2	Urethritis and urethral syndrome	genitourinary	0.0140581	0.0444546	1.01416	0.929534	1.10648	0.751825	0	0.546219	4	FALSE	727	315480	0.00229913
593	Hematuria	genitourinary	0.0265995	0.00791044	1.02696	1.01116	1.043	0.000772156	0	0.463688	9	FALSE	22666	280390	0.0747915
593.1	Gross hematuria	genitourinary	0.0485082	0.0127565	1.0497	1.02378	1.07628	0.000143172	59.6573	0.0109982	9	FALSE	8205	304191	0.0262647
593.2	Microscopic hematuria	genitourinary	0.0154467	0.0110011	1.01557	0.993904	1.0377	0.160289	13.8141	0.326139	5	FALSE	11321	292983	0.0372029
594	Urinary calculus	genitourinary	-0.0374337	0.00806858	0.963258	0.948145	0.978612	3.49362e-06	0	0.833406	9	TRUE	21389	287748	0.0691894
594.1	Calculus of kidney	genitourinary	-0.0431691	0.00878765	0.957749	0.941395	0.974388	8.99326e-07	0	0.859603	9	TRUE	17782	292280	0.0573498
594.2	Calculus of lower urinary tract	genitourinary	0.023161	0.0292468	1.02343	0.966415	1.08381	0.42841	57.4666	0.0382963	6	FALSE	1539	316192	0.00484372
594.3	Calculus of ureter	genitourinary	-0.0207807	0.0160292	0.979434	0.949142	1.01069	0.194827	0	0.728734	7	FALSE	5107	310707	0.0161709
594.8	Renal colic	genitourinary	-0.0216253	0.0450601	0.978607	0.895887	1.06897	0.631284	14.1236	0.31209	3	FALSE	692	316130	0.00218419
595	Hydronephrosis	genitourinary	0.00598299	0.0171718	1.006	0.972706	1.04044	0.727524	0	0.516686	9	FALSE	4295	310780	0.0136317
596	Other disorders of bladder	genitourinary	0.0159553	0.00986925	1.01608	0.996618	1.03593	0.10595	2.22842	0.415865	9	FALSE	14046	294062	0.0455879
596.1	Bladder neck obstruction	genitourinary	0.0105868	0.0217556	1.01064	0.968455	1.05467	0.626525	63.4372	0.0272456	5	FALSE	2835	312835	0.0089809
596.5	Functional disorders of bladder	genitourinary	0.0101792	0.0130074	1.01023	0.984802	1.03632	0.433879	47.2474	0.0560131	9	FALSE	7811	306059	0.0248861
597	Other disorders of urethra and urinary tract	genitourinary	-0.010876	0.0203308	0.989183	0.950541	1.0294	0.592682	0	0.538951	6	FALSE	3094	313606	0.0097695
597.1	Urethral stricture (not specified as infectious)	genitourinary	-0.00509383	0.0221935	0.994919	0.952569	1.03915	0.818466	0	0.967551	5	FALSE	2642	314906	0.00832
597.2	Urinary complications NEC	genitourinary	0.0119051	0.0541748	1.01198	0.910032	1.12534	0.826063	0	0.422908	4	FALSE	439	310044	0.00141393
598	Abnormal findings on examination of urine	genitourinary	0.0209597	0.0219425	1.02118	0.978194	1.06606	0.339473	15.5982	0.31368	6	FALSE	2771	309133	0.00888414
599	Other symptoms/disorders or the urinary system	genitourinary	0.0120948	0.00589052	1.01217	1.00055	1.02392	0.0400473	0	0.955531	9	FALSE	46572	239994	0.162518
599.1	Urinary obstruction	genitourinary	0.0112394	0.0283137	1.0113	0.95671	1.06901	0.691397	0	0.969608	5	FALSE	1612	312301	0.00513518
599.2	Retention of urine	genitourinary	0.0422936	0.0101644	1.0432	1.02262	1.06419	3.16928e-05	0	0.561253	9	TRUE	13280	292018	0.0434985
599.3	Dysuria	genitourinary	0.0283051	0.0166264	1.02871	0.995727	1.06278	0.0886768	0	0.798207	9	FALSE	4654	300631	0.0152448
599.4	Urinary incontinence	genitourinary	0.000466247	0.0107119	1.00047	0.979681	1.02169	0.965282	10.4958	0.347542	9	FALSE	11895	294989	0.0387606
599.5	Frequency of urination and polyuria	genitourinary	0.0186902	0.00850405	1.01887	1.00202	1.03599	0.0279631	40.2302	0.0992815	9	FALSE	19604	278335	0.0657987
599.6	Oliguria and anuria	genitourinary	0.172744	0.0845565	1.18856	1.00704	1.4028	0.0410581	0	0.961266	3	FALSE	201	313383	0.000640977
599.7	Urethral discharge	genitourinary	0.120499	0.0847952	1.12806	0.955332	1.33202	0.155299	57.1908	0.0967187	3	FALSE	211	312233	0.000675321
599.8	Other symptoms involving urinary system	genitourinary	0.00283484	0.018011	1.00284	0.968055	1.03887	0.874934	16.3114	0.301565	8	FALSE	4106	304317	0.0133129
599.9	Other abnormality of urination	genitourinary	0.0192358	0.0120172	1.01942	0.995692	1.04372	0.109446	0	0.841257	9	FALSE	9314	295345	0.0305719
600	Hyperplasia of prostate	genitourinary	-0.0108406	0.00524068	0.989218	0.979109	0.999431	0.0385891	0	0.950323	9	FALSE	76522	218823	0.259094
601	Inflammatory diseases of prostate	genitourinary	0.00963423	0.0100766	1.00968	0.989935	1.02982	0.339024	23.0474	0.238324	9	FALSE	13414	290282	0.0441692
601.1	Prostatitis	genitourinary	0.0123262	0.0137191	1.0124	0.985543	1.03999	0.368935	0.547045	0.424882	8	FALSE	7105	302740	0.0229308
601.11	Acute prostatitis	genitourinary	-0.00936591	0.0317649	0.990678	0.930881	1.05432	0.768108	0	0.89361	4	FALSE	1296	312461	0.00413059
601.12	Chronic prostatitis	genitourinary	0.012338	0.0218327	1.01241	0.970006	1.05668	0.571995	0	0.579987	5	FALSE	2775	311117	0.00884062
601.3	Orchitis and epididymitis	genitourinary	0.0081358	0.0178081	1.00817	0.973588	1.04398	0.647771	27.867	0.215721	7	FALSE	4183	307869	0.0134048
601.4	Balanoposthitis	genitourinary	0.0375155	0.0304676	1.03823	0.978045	1.10211	0.218201	0	0.478991	5	FALSE	1424	313743	0.00451824
601.8	Other inflammatory disorders of male genital organs	genitourinary	0.013174	0.0440011	1.01326	0.929539	1.10452	0.764634	67.9132	0.024986	4	FALSE	700	312403	0.00223569
602	Other disorders of prostate	genitourinary	-0.00678412	0.0170626	0.993239	0.960572	1.02702	0.690923	0	0.782071	8	FALSE	4596	306234	0.0147862
602.3	Dysplasia of prostate	genitourinary	0.0200894	0.0420876	1.02029	0.939506	1.10803	0.633131	19.3502	0.289405	3	FALSE	753	309386	0.00242794
603	Other disorders of testis	genitourinary	0.0316999	0.0160093	1.03221	1.00032	1.06511	0.0476937	0	0.912973	8	FALSE	5138	306656	0.0164788
603.1	Hydrocele	genitourinary	0.0426337	0.0187618	1.04356	1.00588	1.08264	0.0230644	0	0.64441	8	FALSE	3711	309072	0.0118645
603.2	Spermatocele	genitourinary	0.0228513	0.0316915	1.02311	0.961498	1.08868	0.470876	28.4125	0.241597	4	FALSE	1322	313301	0.00420185
604	Disorders of penis	genitourinary	-0.0130343	0.0152239	0.98705	0.958033	1.01695	0.391903	0	0.613807	9	FALSE	5610	305861	0.0180113
604.1	Redundant prepuce and phimosis/BXO	genitourinary	-0.0397809	0.0219656	0.961	0.920505	1.00328	0.0701324	0	0.563022	8	FALSE	2657	312357	0.00843455
604.3	Peyronie's disease	genitourinary	-0.00477407	0.0302041	0.995237	0.93803	1.05593	0.874409	4.88303	0.385364	6	FALSE	1436	314274	0.00454848
605	Erectile dysfunction [ED]	genitourinary	0.0260441	0.00499512	1.02639	1.01639	1.03648	1.84898e-07	27.1454	0.202791	9	TRUE	76650	216527	0.261446
608	Other disorders of male genital organs	genitourinary	0.0220373	0.0126735	1.02228	0.997202	1.04799	0.0820612	31.9843	0.162143	9	FALSE	8251	296802	0.0270478
609	Male infertility and abnormal spermatozoa	genitourinary	0.0109401	0.0267683	1.011	0.959326	1.06546	0.682761	0	0.586249	8	FALSE	1835	312362	0.00584028
609.1	Infertility, male	genitourinary	0.0473486	0.0415747	1.04849	0.96644	1.1375	0.254752	0	0.55867	5	FALSE	803	314841	0.00254401
609.11	Azoospermia and oligospermia	genitourinary	0.116859	0.132071	1.12396	0.867626	1.45603	0.376251	30.6894	0.22969	2	FALSE	95	279811	0.0003394
609.2	Abnormal spermatozoa	genitourinary	-0.0155988	0.0367169	0.984522	0.916162	1.05798	0.670954	61.2097	0.0759283	3	FALSE	1025	314092	0.00325276
610	Benign mammary dysplasias	genitourinary	0.134712	0.103005	1.14421	0.935031	1.40018	0.190937	0	0.562838	2	FALSE	141	301892	0.000466836
610.4	Benign neoplasm of breast	genitourinary	0.141481	0.123588	1.15198	0.904161	1.46772	0.252301	0	0.5784	2	FALSE	96	299752	0.000320162
611	Abnormal findings on mammogram or breast exam	genitourinary	-0.0121752	0.025508	0.987899	0.939723	1.03854	0.633141	20.61	0.28636	4	FALSE	2037	309056	0.00654788
611.1	Abnormal mammogram	genitourinary	-0.0919795	0.143312	0.912124	0.688758	1.20793	0.520995	0	0.585748	2	FALSE	78	308847	0.000252488
611.3	Lump or mass in breast	genitourinary	-0.0283241	0.026878	0.972073	0.92219	1.02465	0.291974	0	0.438186	4	FALSE	1834	309359	0.00589345
612	Breast conditions, congenital or relating to hormones	genitourinary	0.00839176	0.023002	1.00843	0.963974	1.05493	0.715241	17.0742	0.299626	7	FALSE	2509	314458	0.00791565
612.2	Hypertrophy of breast (Gynecomastia)	genitourinary	0.00748813	0.0230836	1.00752	0.962949	1.05415	0.745642	15.2912	0.313231	7	FALSE	2487	314535	0.00784488
613	Other nonmalignant breast conditions	genitourinary	0.0353232	0.034496	1.03595	0.968228	1.10842	0.305845	75.0078	0.0182927	3	FALSE	1149	313729	0.00364903
613.1	Inflammatory disease of breast	genitourinary	-0.288669	0.132494	0.74926	0.577901	0.97143	0.0293513	2.38441	0.311471	2	FALSE	84	309959	0.00027093
613.5	Mastodynia	genitourinary	-0.0563537	0.0549281	0.945205	0.848733	1.05264	0.304913	0	0.317458	2	FALSE	486	315477	0.00153815
613.7	Other signs and symptoms in breast	genitourinary	0.121545	0.111072	1.12924	0.908326	1.40388	0.273826	0	0.94993	2	FALSE	116	299369	0.000387332
613.8	Other specified disorders of breast	genitourinary	-0.0326994	0.113267	0.967829	0.775151	1.2084	0.772816	0	0.864469	2	FALSE	112	267946	0.00041782
613.9	Breast disorder NOS	genitourinary	0.104852	0.103161	1.11055	0.907248	1.3594	0.309443	22.5234	0.255917	2	FALSE	139	271876	0.000511001
624.9	stress incontinence, female	genitourinary	0.0519143	0.0388429	1.05329	0.976075	1.1366	0.181379	43.2384	0.116939	6	FALSE	887	318008	0.00278148
637	Short gestation; low birth weight; and fetal growth retardation	pregnancy complications	0.0969212	0.0578964	1.10177	0.983583	1.23417	0.0941213	0	0.441034	2	FALSE	356	287023	0.00123878
656	Other perinatal conditions of fetus or newborn	pregnancy complications	0.0237072	0.0396983	1.02399	0.947337	1.10685	0.550384	0	0.818327	4	FALSE	944	311610	0.00302028
656.2	Respiratory conditions of fetus and newborn	pregnancy complications	0.122404	0.0557023	1.13021	1.01332	1.26059	0.0279868	54.9179	0.136394	2	FALSE	467	305355	0.00152703
656.26	Transitory tachypnea or apnea of newborn	pregnancy complications	0.0971864	0.0857149	1.10207	0.931637	1.30367	0.256864	57.1603	0.126553	2	FALSE	170	257862	0.000658833
656.3	Endocrine and metabolic disturbances of fetus and newborn	pregnancy complications	0.0230801	0.0546438	1.02335	0.919413	1.13903	0.672752	0	0.898856	4	FALSE	460	309424	0.00148443
656.7	Conditions involving the integument and temperature regulation of fetus and newborn	pregnancy complications	-0.0349162	0.10404	0.965686	0.787549	1.18412	0.737169	62.9562	0.100379	2	FALSE	145	309873	0.000467715
656.8	Perinatal jaundice	pregnancy complications	-0.031845	0.0665401	0.968657	0.850219	1.10359	0.632235	0	0.553943	2	FALSE	247	282937	0.000872224
657	Infections specific to the perinatal period	pregnancy complications	0.148297	0.101884	1.15986	0.949907	1.41621	0.145515	0	0.534717	2	FALSE	140	305598	0.000457908
681	Superficial cellulitis and abscess	dermatologic	0.0504599	0.00612195	1.05175	1.03921	1.06445	1.68719e-16	0	0.650776	9	TRUE	40630	249243	0.140165
681.1	Cellulitis and abscess of fingers/toes	dermatologic	0.10177	0.0145854	1.10713	1.07593	1.13923	3.00427e-12	41.7606	0.0999245	8	TRUE	6217	302277	0.0201527
681.2	Cellulitis and abscess of face/neck	dermatologic	0.00596148	0.0234667	1.00598	0.960758	1.05333	0.799465	42.3379	0.0851108	9	FALSE	2333	311753	0.0074279
681.3	Cellulitis and abscess of arm/hand	dermatologic	0.00970827	0.0182986	1.00976	0.974183	1.04663	0.595733	0	0.490358	6	FALSE	3912	308101	0.0125379
681.5	Cellulitis and abscess of leg, except foot	dermatologic	0.0858508	0.0113064	1.08964	1.06576	1.11406	3.12304e-14	0	0.528724	9	TRUE	10452	298169	0.0338668
681.6	Cellulitis and abscess of foot, toe	dermatologic	0.212717	0.0247572	1.23703	1.17844	1.29854	8.53716e-18	33.704	0.183353	6	TRUE	2102	313610	0.00665797
681.7	Cellulitis and abscess of trunk	dermatologic	0.0394979	0.0166571	1.04029	1.00687	1.07481	0.0177286	0	0.783663	9	FALSE	4669	307118	0.014975
686	Other local infections of skin and subcutaneous tissue	dermatologic	0.0947224	0.0208781	1.09935	1.05528	1.14527	5.70813e-06	4.85191	0.392683	8	TRUE	2916	305918	0.00944197
686.1	Carbuncle and furuncle	dermatologic	0.0290016	0.022252	1.02943	0.985495	1.07532	0.192463	0	0.89059	7	FALSE	2659	308924	0.00853384
686.2	Impetigo	dermatologic	0.000450441	0.0553125	1.00045	0.897663	1.11501	0.993502	0	0.954097	4	FALSE	432	316133	0.00136465
686.3	Pilonidal cyst	dermatologic	-0.0347957	0.0383907	0.965803	0.895798	1.04128	0.364747	63.8575	0.0401933	4	FALSE	910	316804	0.00286421
686.4	Pyogenic granuloma	dermatologic	0.0398356	0.0572908	1.04064	0.93011	1.1643	0.486853	20.3548	0.284914	3	FALSE	440	316760	0.00138714
686.5	Pyoderma	dermatologic	0.0189946	0.102862	1.01918	0.833092	1.24682	0.853495	0	0.534694	2	FALSE	170	317787	0.000534663
687	Symptoms affecting skin	dermatologic	0.0106073	0.0136899	1.01066	0.983906	1.03815	0.438442	4.78907	0.390245	7	FALSE	7224	291346	0.0241953
687.1	Rash and other nonspecific skin eruption	dermatologic	0.00945138	0.00764336	1.0095	0.994486	1.02473	0.216255	20.9912	0.25633	9	FALSE	24264	256473	0.0864296
687.3	Changes in skin texture	dermatologic	-0.0144007	0.0825201	0.985703	0.838503	1.15874	0.861464	0	0.345162	2	FALSE	217	306027	0.000708585
687.4	Disturbance of skin sensation	dermatologic	-0.00201378	0.00813814	0.997988	0.982196	1.01403	0.80456	0	0.996461	9	FALSE	21217	266474	0.0737493
689	Disorder of skin and subcutaneous tissue NOS	dermatologic	0.0219952	0.00893254	1.02224	1.0045	1.04029	0.0138024	25.7111	0.215148	9	FALSE	17906	269602	0.06228
690	Erythematosquamous dermatosis	dermatologic	-0.0100171	0.0100267	0.990033	0.970767	1.00968	0.317774	0	0.946256	9	FALSE	13796	292107	0.0450993
690.1	Seborrheic dermatitis	dermatologic	-0.00980675	0.0100565	0.990241	0.970914	1.00995	0.329477	0	0.948381	9	FALSE	13710	292498	0.0447735
691	Congenital anomalies of skin	dermatologic	0.051902	0.033263	1.05327	0.986796	1.12423	0.118677	52.8523	0.0952256	4	FALSE	1220	314809	0.00386041
691.1	Ichthyosis congenita	dermatologic	-0.00243548	0.0961034	0.997567	0.826302	1.20433	0.979782	0	0.507517	2	FALSE	164	314909	0.000520514
694	Dyschromia and Vitiligo	dermatologic	0.0277285	0.0136427	1.02812	1.00099	1.05598	0.042105	0	0.793969	8	FALSE	7196	297726	0.0235995
694.1	Vitiligo	dermatologic	0.0572527	0.0390715	1.05892	0.98086	1.1432	0.14283	0	0.674918	4	FALSE	897	317019	0.0028215
694.2	Other dyschromia	dermatologic	0.0257403	0.0147834	1.02607	0.996771	1.05624	0.081655	0	0.825295	8	FALSE	6106	299375	0.0199881
695	Erythematous conditions	dermatologic	0.00889818	0.00961004	1.00894	0.990112	1.02812	0.354485	30.359	0.175577	9	FALSE	14922	288613	0.0491607
695.1	Toxic erythema	dermatologic	0.224659	0.0995829	1.2519	1.02992	1.52171	0.0240705	51.9349	0.14919	2	FALSE	161	317995	0.000506041
695.2	Bullous dermatoses	dermatologic	0.0299384	0.0528585	1.03039	0.928985	1.14287	0.571131	34.6461	0.216507	3	FALSE	518	314388	0.00164494
695.22	Pemphigus and pemphigoid	dermatologic	-0.0313177	0.0744889	0.969168	0.837517	1.12151	0.674168	26.5454	0.256305	3	FALSE	268	315115	0.00084976
695.3	Rosacea	dermatologic	0.0222786	0.0150014	1.02253	0.992902	1.05304	0.137518	0	0.962032	7	FALSE	5989	308493	0.019044
695.4	Lupus (localized and systemic)	dermatologic	0.0505604	0.0401587	1.05186	0.972243	1.138	0.208025	31.6086	0.210737	5	FALSE	813	317240	0.00255618
695.41	Cutaneous lupus erythematosus	dermatologic	-0.000729268	0.0573441	0.999271	0.893042	1.11814	0.989853	0	0.4177	3	FALSE	435	314636	0.00138064
695.42	Systemic lupus erythematosus	dermatologic	0.142765	0.0488486	1.15346	1.04815	1.26935	0.00347116	53.3992	0.072395	5	FALSE	546	317555	0.00171644
695.7	Prurigo and Lichen	dermatologic	-0.0089907	0.016931	0.99105	0.958702	1.02449	0.595404	31.0318	0.191186	7	FALSE	4637	307849	0.0148391
695.8	Other specified erythematous conditions	dermatologic	-0.0299398	0.024704	0.970504	0.924633	1.01865	0.225535	2.16218	0.402544	6	FALSE	2176	311629	0.00693424
695.9	Unspecified erythematous condition	dermatologic	0.0460755	0.0554837	1.04715	0.939253	1.16745	0.406295	0	0.978622	3	FALSE	429	315122	0.00135953
696	Psoriasis and related disorders	dermatologic	-0.00917009	0.0123468	0.990872	0.967181	1.01514	0.457656	29.8115	0.1901	8	FALSE	8798	305527	0.0279901
696.2	Parapsoriasis	dermatologic	-0.104859	0.111937	0.900452	0.723068	1.12135	0.348879	0	0.614064	2	FALSE	118	302743	0.000389618
696.3	Pityriasis	dermatologic	-0.0989838	0.0874234	0.905757	0.763127	1.07505	0.257536	30.114	0.231617	2	FALSE	209	311509	0.000670478
696.4	Psoriasis	dermatologic	-0.00773158	0.0125551	0.992298	0.968178	1.01702	0.538018	35.8019	0.142873	8	FALSE	8497	306453	0.0269789
696.41	Psoriasis vulgaris	dermatologic	-0.0115413	0.0128823	0.988525	0.963878	1.0138	0.370304	29.5552	0.19218	8	FALSE	8083	306915	0.0256605
696.42	Psoriatic arthropathy	dermatologic	-0.0114917	0.027476	0.988574	0.936745	1.04327	0.675767	53.3001	0.0455141	7	FALSE	1711	316232	0.00538147
697	Sarcoidosis	dermatologic	0.0385492	0.0289261	1.0393	0.982019	1.09993	0.182637	48.696	0.0578846	8	FALSE	1532	316693	0.0048142
698	Pruritus and related conditions	dermatologic	-0.00161259	0.0145221	0.998389	0.970372	1.02721	0.911582	51.7914	0.0346189	9	FALSE	6266	300959	0.0203955
700	Corns and callosities	dermatologic	0.151232	0.00910874	1.16327	1.14268	1.18422	6.6327e-62	80.5617	2.68765e-05	7	TRUE	17269	289745	0.0562482
701	Other hypertrophic and atrophic conditions of skin	dermatologic	0.0975966	0.0331561	1.10252	1.03315	1.17654	0.00324478	38.3205	0.165729	5	FALSE	1006	44013	0.0223461
701.1	Keratoderma, acquired	dermatologic	0.122403	0.0141561	1.13021	1.09928	1.16201	5.3012e-18	32.2764	0.206251	5	TRUE	6800	301556	0.0220524
701.2	Scar conditions and fibrosis of skin	dermatologic	-0.0162171	0.0209451	0.983914	0.94434	1.02515	0.438775	0	0.593651	6	FALSE	2987	308295	0.0095958
701.3	Circumscribed scleroderma	dermatologic	0.03274	0.0737178	1.03328	0.894273	1.1939	0.656952	34.418	0.217663	3	FALSE	254	309719	0.000819426
701.4	Keloid scar	dermatologic	-0.00930208	0.0276467	0.990741	0.938485	1.04591	0.736522	0	0.704645	7	FALSE	1720	314833	0.00543353
701.5	Abnormal granulation tissue	dermatologic	0.0151531	0.0620996	1.01527	0.898921	1.14667	0.807221	27.75	0.245487	4	FALSE	341	314874	0.0010818
701.6	Acquired acanthosis nigricans	dermatologic	0.0230043	0.0913694	1.02327	0.855494	1.22395	0.801217	0	0.992095	3	FALSE	208	318281	0.000653084
702	Degenerative skin conditions and other dermatoses	dermatologic	0.014681	0.00584372	1.01479	1.00323	1.02648	0.0119958	10.5647	0.348623	7	FALSE	58031	235342	0.197806
702.1	Actinic keratosis	dermatologic	0.0106412	0.00682835	1.0107	0.997262	1.02432	0.119141	41.5842	0.113686	7	FALSE	38101	260699	0.127513
702.2	Seborrheic keratosis	dermatologic	0.0274324	0.00676707	1.02781	1.01427	1.04154	5.03906e-05	17.4294	0.296902	7	FALSE	36476	254358	0.125419
703	Diseases of nail, NOS	dermatologic	0.0688542	0.00822411	1.07128	1.05415	1.08869	5.6532e-17	20.6632	0.271922	7	TRUE	21813	281885	0.0718246
703.1	Ingrowing nail	dermatologic	0.021597	0.0102506	1.02183	1.00151	1.04257	0.0351261	60.3461	0.0136389	8	FALSE	13154	296743	0.0424464
704	Diseases of hair and hair follicles	dermatologic	0.0325624	0.0125916	1.0331	1.00791	1.05891	0.00970827	0	0.694151	9	FALSE	8471	297651	0.027672
704.1	Alopecia	dermatologic	0.0103703	0.0301069	1.01042	0.952526	1.07184	0.730507	0	0.623964	8	FALSE	1448	315615	0.00456692
704.11	Alopecia Areata	dermatologic	0.0103146	0.0505491	1.01037	0.915065	1.1156	0.838313	0	0.689664	4	FALSE	545	314630	0.0017292
704.8	Other specified diseases of hair and hair follicles	dermatologic	0.0406974	0.0152081	1.04154	1.01095	1.07305	0.00744993	0	0.919685	7	FALSE	5772	303020	0.0186922
705	Disorders of sweat glands	dermatologic	0.044081	0.0250531	1.04507	0.99499	1.09766	0.0784924	16.18	0.302644	8	FALSE	2074	312700	0.00658885
705.1	Dyshidrosis	dermatologic	0.0170516	0.0376892	1.0172	0.944766	1.09518	0.650961	56.5806	0.0748437	4	FALSE	943	315841	0.00297679
705.3	Hidradenitis	dermatologic	0.0630715	0.0394877	1.0651	0.985779	1.15081	0.110212	5.88504	0.363597	4	FALSE	896	316761	0.00282065
705.8	Hyperhidrosis	dermatologic	0.00312943	0.0298945	1.00313	0.946047	1.06367	0.916628	0	0.792347	8	FALSE	1459	312999	0.00463973
706	Diseases of sebaceous glands	dermatologic	0.0297654	0.00677021	1.03021	1.01663	1.04397	1.09998e-05	72.4594	0.000311008	9	TRUE	32617	257149	0.112563
706.1	Acne	dermatologic	0.0275362	0.018385	1.02792	0.991538	1.06563	0.134196	40.8777	0.0948308	9	FALSE	3882	309876	0.0123726
706.2	Sebaceous cyst	dermatologic	0.0400606	0.00894277	1.04087	1.02279	1.05928	7.47614e-06	50.5245	0.0400158	9	TRUE	17398	284794	0.0575727
706.3	Seborrhea	dermatologic	-0.103322	0.0550788	0.901837	0.809552	1.00464	0.0606702	0	0.695958	3	FALSE	435	302419	0.00143634
706.8	Other specified diseases of sebaceous glands	dermatologic	0.031783	0.0113625	1.03229	1.00956	1.05554	0.00515497	39.3655	0.116566	8	FALSE	10754	291549	0.0355736
707	Chronic ulcer of skin	dermatologic	0.161855	0.0100706	1.17569	1.15271	1.19913	4.01311e-58	36.3143	0.127847	9	TRUE	13430	297878	0.0431406
707.1	Decubitus ulcer	dermatologic	0.120968	0.0171107	1.12859	1.09137	1.16708	1.55245e-12	36.4053	0.138305	8	TRUE	4453	311441	0.0140965
707.2	Chronic ulcer of leg or foot	dermatologic	0.193361	0.0118799	1.21332	1.1854	1.2419	1.45383e-59	46.4124	0.0605444	9	TRUE	9506	305107	0.0302149
707.3	Chronic ulcer of unspecified site	dermatologic	0.182981	0.02308	1.20079	1.14768	1.25636	2.22477e-15	4.62998	0.38698	6	TRUE	2482	312658	0.00787586
709	Diffuse diseases of connective tissue	dermatologic	0.0456057	0.0352334	1.04666	0.976822	1.12149	0.195531	0	0.997065	6	FALSE	1044	315846	0.00329452
709.2	Sicca syndrome	dermatologic	-0.00146318	0.0623961	0.998538	0.883594	1.12843	0.981291	0	0.927242	3	FALSE	385	311086	0.00123607
709.3	Systemic sclerosis	dermatologic	-0.032713	0.0775916	0.967816	0.831279	1.12678	0.673313	45.975	0.157081	3	FALSE	218	318063	0.000684929
709.4	Polymyositis	dermatologic	-0.0478232	0.116891	0.953302	0.758112	1.19875	0.682446	0	0.779647	2	FALSE	141	318179	0.00044295
709.5	Dermatomyositis	dermatologic	0.202721	0.130301	1.22473	0.948698	1.58108	0.119759	18.8399	0.266993	2	FALSE	104	312041	0.000333178
709.7	Unspecified diffuse connective tissue disease	dermatologic	0.142381	0.0982738	1.15302	0.951008	1.39793	0.147389	13.121	0.283335	2	FALSE	186	317964	0.00058463
710	Osteomyelitis, periostitis, and other infections involving bone	musculoskeletal	0.146595	0.0144719	1.15788	1.1255	1.1912	4.08354e-24	53.7758	0.0342021	8	TRUE	6173	310009	0.0195236
710.1	Osteomyelitis	musculoskeletal	0.154044	0.0147664	1.16654	1.13326	1.2008	1.77117e-25	16.8108	0.297461	8	TRUE	5932	311101	0.018711
710.11	Acute osteomyelitis	musculoskeletal	0.191424	0.0219111	1.21097	1.16007	1.26411	2.40701e-18	0	0.584393	7	TRUE	2694	315058	0.00847831
710.12	Chronic osteomyelitis	musculoskeletal	0.193138	0.0209145	1.21305	1.16433	1.26381	2.59196e-20	0	0.542055	6	TRUE	2949	314814	0.0092805
710.19	Unspecified osteomyelitis	musculoskeletal	0.151811	0.0175971	1.16394	1.12448	1.20478	6.29689e-18	21.3432	0.259958	8	TRUE	4152	313219	0.0130825
711	Arthropathy associated with infections	musculoskeletal	0.0564372	0.0257684	1.05806	1.00595	1.11287	0.0285118	0	0.938515	5	FALSE	1954	315252	0.00616003
711.1	Pyogenic arthritis	musculoskeletal	0.103879	0.0318037	1.10947	1.04242	1.18082	0.00108979	0	0.727464	4	FALSE	1308	316778	0.0041121
711.2	Reiter's disease	musculoskeletal	-0.0897361	0.0723514	0.914172	0.793309	1.05345	0.214871	0	0.886661	3	FALSE	268	318869	0.000839765
712	Infective connective tissue disorders	musculoskeletal	0.0624677	0.0507382	1.06446	0.963698	1.17576	0.218257	40.6374	0.167908	4	FALSE	503	318361	0.00157748
713	Arthropathy associated with other disorders classified elsewhere	musculoskeletal	0.173743	0.0327872	1.18975	1.1157	1.26872	1.16362e-07	76.8532	0.00170444	5	TRUE	1231	317098	0.00386707
713.5	Arthropathy associated with neurological disorders	musculoskeletal	0.274797	0.0373974	1.31626	1.22324	1.41637	2.01174e-13	67.694	0.0147282	5	TRUE	940	317967	0.00294757
714	Rheumatoid arthritis and other inflammatory polyarthropathies	musculoskeletal	-0.0248091	0.0134152	0.975496	0.950181	1.00149	0.0644112	11.9467	0.335143	9	FALSE	7258	307429	0.0230642
714.1	Rheumatoid arthritis	musculoskeletal	-0.0324761	0.0158443	0.968046	0.938446	0.998579	0.0403942	25.8133	0.222872	8	FALSE	5224	311447	0.0164966
714.2	Juvenile rheumatoid arthritis	musculoskeletal	-0.00212096	0.0958504	0.997881	0.826972	1.20411	0.982346	0	0.346143	2	FALSE	151	309048	0.000488359
715	Other inflammatory spondylopathies	musculoskeletal	0.00208272	0.0184528	1.00208	0.96649	1.03899	0.910136	5.77567	0.385611	8	FALSE	3849	311294	0.0122135
715.1	Sacroiliitis NEC	musculoskeletal	-0.0133501	0.0237027	0.986739	0.941947	1.03366	0.573277	43.6114	0.100145	7	FALSE	2328	314392	0.00735034
715.2	Ankylosing spondylitis	musculoskeletal	0.00548226	0.03853	1.0055	0.932361	1.08437	0.886854	35.5591	0.184197	5	FALSE	893	317926	0.00280096
715.3	Spinal enthesopathy	musculoskeletal	-0.0581908	0.0856602	0.94347	0.797653	1.11594	0.496934	0.328107	0.316515	2	FALSE	221	309666	0.000713163
716	Other arthropathies	musculoskeletal	0.0107889	0.00768215	1.01085	0.995741	1.02618	0.160197	0	0.787085	6	FALSE	24539	270170	0.0832652
716.1	Unspecified polyarthropathy or polyarthritis	musculoskeletal	-0.00928597	0.0490209	0.990757	0.899996	1.09067	0.849757	0	0.605339	3	FALSE	573	308942	0.00185128
716.2	Unspecified monoarthritis	musculoskeletal	0.000794976	0.0335552	1.0008	0.937094	1.06883	0.981099	0	0.562471	3	FALSE	1192	310300	0.00382674
716.9	Arthropathy NOS	musculoskeletal	0.0091461	0.00871806	1.00919	0.99209	1.02658	0.294133	0	0.678522	6	FALSE	18467	280437	0.0617824
717	Polymyalgia Rheumatica	musculoskeletal	0.0418029	0.0317183	1.04269	0.979842	1.10957	0.187523	0	0.675499	5	FALSE	1286	317980	0.00402799
720	Spinal stenosis	musculoskeletal	0.0292549	0.00761006	1.02969	1.01444	1.04516	0.000120927	23.9268	0.230648	9	FALSE	24677	280688	0.0808115
720.1	Spinal stenosis of lumbar region	musculoskeletal	0.0366315	0.00936119	1.03731	1.01845	1.05652	9.11099e-05	31.9917	0.195747	6	FALSE	15731	293183	0.0509236
721	Spondylosis and allied disorders	musculoskeletal	0.01596	0.00642984	1.01609	1.00336	1.02897	0.0130583	41.6969	0.0893221	9	FALSE	36384	257476	0.123814
721.1	Spondylosis without myelopathy	musculoskeletal	0.0147838	0.00667531	1.01489	1.0017	1.02826	0.0267812	32.5905	0.157202	9	FALSE	33334	260788	0.113334
721.2	Spondylosis with myelopathy	musculoskeletal	-0.0115438	0.0191538	0.988523	0.952101	1.02634	0.546717	43.6945	0.0764975	9	FALSE	3558	311521	0.0112924
721.8	Other allied disorders of spine	musculoskeletal	0.103265	0.046655	1.10879	1.01189	1.21496	0.0268713	0	0.830678	3	FALSE	630	314681	0.00199803
722	Intervertebral disc disorders	musculoskeletal	0.0173506	0.00582384	1.0175	1.00595	1.02918	0.0028896	56.7199	0.017875	9	FALSE	46255	248461	0.156948
722.1	Displacement of intervertebral disc	musculoskeletal	0.0402393	0.011113	1.04106	1.01863	1.06398	0.000293575	56.5042	0.0184684	9	FALSE	10854	296006	0.0353712
722.6	Degeneration of intervertebral disc	musculoskeletal	0.0134301	0.00660109	1.01352	1.00049	1.02672	0.0418992	18.9083	0.274602	9	FALSE	34300	261540	0.115941
722.7	Intervertebral disc disorder with myelopathy	musculoskeletal	0.0195282	0.0230909	1.01972	0.974599	1.06693	0.397714	0	0.689993	5	FALSE	2486	313040	0.00787891
722.8	Postlaminectomy syndrome	musculoskeletal	0.0346192	0.0206236	1.03523	0.994214	1.07793	0.0932266	0	0.711925	7	FALSE	3065	313777	0.00967359
722.9	Other and unspecified disc disorder	musculoskeletal	0.0395443	0.0186879	1.04034	1.00292	1.07915	0.0343413	0	0.41862	6	FALSE	3809	308109	0.0122115
723	Other disorders of cervical region	musculoskeletal	-0.019357	0.0262126	0.980829	0.931711	1.03254	0.460233	27.6764	0.217207	7	FALSE	1841	313380	0.00584035
723.1	Torticollis	musculoskeletal	0.0700842	0.0699696	1.0726	0.935145	1.23026	0.316519	45.369	0.176073	2	FALSE	330	317050	0.00103976
724	Other and unspecified disorders of back	musculoskeletal	-0.00786389	0.0135122	0.992167	0.966236	1.01879	0.560578	20.552	0.266527	8	FALSE	7321	299709	0.0238446
724.1	Disorders of sacrum	musculoskeletal	0.014173	0.0298065	1.01427	0.956718	1.07529	0.634431	0	0.42094	6	FALSE	1508	315065	0.00476351
724.2	Disorders of coccyx	musculoskeletal	-0.00791628	0.0642691	0.992115	0.874694	1.1253	0.901969	0	0.51206	6	FALSE	330	311678	0.00105767
724.8	Other symptoms referable to back	musculoskeletal	-0.00109875	0.0225064	0.998902	0.955796	1.04395	0.961063	0	0.683215	8	FALSE	2605	309168	0.00835544
724.9	Other unspecified back disorders	musculoskeletal	-0.0178566	0.022554	0.982302	0.939825	1.0267	0.428522	0	0.778893	3	FALSE	2649	312166	0.00841447
726	Peripheral enthesopathies and allied syndromes	musculoskeletal	0.0111553	0.00527245	1.01122	1.00082	1.02172	0.0343634	0	0.523885	9	FALSE	61644	222351	0.21706
726.1	Enthesopathy	musculoskeletal	0.0154124	0.00762387	1.01553	1.00047	1.03082	0.0432175	13.8616	0.318636	9	FALSE	24727	268480	0.0843329
726.2	Synoviopathy	musculoskeletal	-0.0270649	0.0228178	0.973298	0.930729	1.01781	0.235571	0	0.791316	5	FALSE	2588	310706	0.00826061
726.3	Bursitis	musculoskeletal	0.0636831	0.0129824	1.06575	1.03898	1.09322	9.32549e-07	13.622	0.32585	7	TRUE	7942	300210	0.025773
726.4	Calcaneal spur; Exostosis NOS	musculoskeletal	0.0531456	0.0146586	1.05458	1.02472	1.08532	0.000288331	0	0.677117	6	FALSE	6239	301764	0.0202563
727	Other disorders of synovium, tendon, and bursa	musculoskeletal	-0.0168697	0.00693864	0.983272	0.96999	0.996735	0.015046	1.80877	0.419209	9	FALSE	30479	263829	0.103562
727.1	Synovitis and tenosynovitis	musculoskeletal	-0.0406004	0.010274	0.960213	0.941071	0.979744	7.75715e-05	0	0.630109	9	FALSE	12897	293745	0.0420588
727.2	Bursitis disorders	musculoskeletal	0.00941946	0.0210339	1.00946	0.968694	1.05195	0.654281	44.3092	0.126552	5	FALSE	2988	306267	0.00966193
727.4	Ganglion and cyst of synovium, tendon, and bursa	musculoskeletal	0.00678957	0.0173166	1.00681	0.973215	1.04157	0.694996	0	0.691721	6	FALSE	4443	308306	0.0142063
727.5	Rupture of synovium	musculoskeletal	0.100416	0.0355146	1.10563	1.03129	1.18533	0.00469204	56.9301	0.0980962	3	FALSE	1082	314312	0.00343063
727.6	Rupture of tendon, nontraumatic	musculoskeletal	-0.0253145	0.013024	0.975003	0.95043	1.00021	0.0519344	66.9887	0.0165016	5	FALSE	7940	304347	0.0254253
727.7	Contracture of tendon (sheath)	musculoskeletal	0.105577	0.0505073	1.11135	1.00661	1.227	0.0365875	0	0.821025	4	FALSE	511	313483	0.00162742
728	Disorders of muscle, ligament, and fascia	musculoskeletal	-0.0425468	0.0398128	0.958346	0.886408	1.03612	0.285217	61.6212	0.0499533	4	FALSE	838	314873	0.00265433
728.1	Muscular calcification and ossification	musculoskeletal	0.0364387	0.0859671	1.03711	0.876294	1.22744	0.671662	0	0.714335	2	FALSE	231	309934	0.000744765
728.2	Laxity of ligament or hypermobility syndrome	musculoskeletal	0.115555	0.0665738	1.1225	0.985183	1.27895	0.0826099	50.685	0.107625	4	FALSE	297	311140	0.000953644
728.7	Fasciitis	musculoskeletal	0.0294946	0.00819501	1.02993	1.01352	1.04661	0.000319337	0	0.641918	8	FALSE	21157	282745	0.0696178
728.71	Contracture of palmar fascia [Dupuytren's disease]	musculoskeletal	0.0679493	0.0203638	1.07031	1.02843	1.11389	0.000847607	63.5276	0.0415762	4	FALSE	3208	306850	0.0103465
729	Other disorders of soft tissues	musculoskeletal	0.0283337	0.0208095	1.02874	0.987625	1.07156	0.173333	1.31097	0.419263	8	FALSE	3025	305294	0.00981127
729.1	Rheumatism, unspecified and fibrositis	musculoskeletal	-0.0197599	0.0540021	0.980434	0.881966	1.0899	0.714432	0	0.744276	3	FALSE	456	303381	0.0015008
729.3	Panniculitis	musculoskeletal	0.192353	0.0945861	1.2121	1.00699	1.45898	0.0419892	0	0.614753	2	FALSE	166	309542	0.000535989
729.7	Nontraumatic compartment syndrome	musculoskeletal	0.0682187	0.111623	1.0706	0.860228	1.33242	0.541098	0	0.99184	2	FALSE	141	313061	0.000450189
731	Osteitis deformans and osteopathies associated with other disorders classified elsewhere	musculoskeletal	0.129343	0.0397113	1.13808	1.05286	1.2302	0.00112561	0	0.627653	7	FALSE	833	312918	0.00265497
731.1	Osteitis deformans [Paget's disease of bone]	musculoskeletal	-0.0287408	0.0638316	0.971668	0.857402	1.10116	0.652524	0	0.889116	2	FALSE	359	310654	0.00115429
732	Osteochondropathies	musculoskeletal	-0.00985837	0.044103	0.99019	0.908193	1.07959	0.823122	0	0.465963	4	FALSE	694	316776	0.00218603
732.1	Juvenile osteochondrosis	musculoskeletal	-0.0553327	0.0688758	0.94617	0.826689	1.08292	0.421761	0	0.614013	4	FALSE	282	315785	0.000892216
732.7	Osteochondritis dissecans	musculoskeletal	-0.0239461	0.0693575	0.976338	0.852242	1.1185	0.729902	0	0.577366	4	FALSE	277	309605	0.000893889
733	Other disorders of bone and cartilage	musculoskeletal	0.00705931	0.0160819	1.00708	0.975836	1.03933	0.660691	18.0041	0.282528	9	FALSE	5110	303525	0.0165568
733.2	Cyst of bone	musculoskeletal	-0.00938301	0.0687307	0.990661	0.865808	1.13352	0.891411	0	0.812979	3	FALSE	321	316997	0.0010116
733.4	Aseptic necrosis of bone	musculoskeletal	0.0012052	0.0261864	1.00121	0.951116	1.05393	0.963291	0	0.760726	8	FALSE	1870	315641	0.00588956
733.6	Costochondritis	musculoskeletal	-0.0905614	0.0651698	0.913418	0.803891	1.03787	0.164644	42.8816	0.173644	3	FALSE	338	314353	0.00107407
733.8	Malunion and nonunion of fracture	musculoskeletal	0.00416901	0.0305056	1.00418	0.945898	1.06605	0.891296	35.2806	0.186066	5	FALSE	1358	315683	0.00428336
733.9	Chondromalacia	musculoskeletal	-0.06215	0.0531586	0.939742	0.846759	1.04294	0.242346	0	0.912513	3	FALSE	490	316548	0.00154556
735	Acquired foot deformities	musculoskeletal	0.089497	0.00640477	1.09362	1.07998	1.10744	2.26249e-44	40.0689	0.100403	9	TRUE	37714	263961	0.125015
735.1	Flat foot	musculoskeletal	0.0288737	0.0112459	1.02929	1.00686	1.05223	0.0102437	43.5722	0.100401	7	FALSE	10985	299906	0.0353339
735.2	Acquired toe deformities	musculoskeletal	0.126214	0.00870774	1.13453	1.11533	1.15405	1.31261e-47	0	0.6399	9	TRUE	18771	288875	0.0610149
735.21	Hammer toe (acquired)	musculoskeletal	0.1887	0.0109637	1.20768	1.182	1.23391	2.1807e-66	9.94899	0.352189	9	TRUE	11499	300868	0.0368125
735.22	Claw toe (acquired)	musculoskeletal	0.201216	0.0757842	1.22289	1.05409	1.41871	0.00792795	80.8177	0.0224167	2	FALSE	252	305479	0.000824254
735.23	Hallux rigidus	musculoskeletal	0.0316747	0.0173421	1.03218	0.997687	1.06787	0.067781	0	0.74437	4	FALSE	4455	311728	0.0140899
735.3	Hallux valgus (Bunion)	musculoskeletal	0.0666356	0.011576	1.06891	1.04493	1.09343	8.59403e-09	0	0.684953	6	TRUE	10299	301851	0.0329938
736	Other acquired deformities of limbs	musculoskeletal	0.0235079	0.0147424	1.02379	0.994628	1.0538	0.110806	0	0.680442	8	FALSE	6128	305478	0.0196659
736.1	Acquired deformities of forearm	musculoskeletal	0.101426	0.0793023	1.10675	0.947428	1.29286	0.200906	0	0.529166	2	FALSE	241	311486	0.000773112
736.2	Acquired deformities of finger	musculoskeletal	-0.0156322	0.037038	0.984489	0.915555	1.05861	0.672982	30.7555	0.227729	4	FALSE	978	316963	0.00307604
736.4	Genu valgum or varum (acquired)	musculoskeletal	0.0382104	0.042731	1.03895	0.955481	1.12971	0.371211	38.3745	0.197364	3	FALSE	760	311691	0.00243238
736.5	Acquired deformities of knee	musculoskeletal	-0.00829799	0.116523	0.991736	0.789244	1.24618	0.943228	0	0.625821	2	FALSE	113	309674	0.000364767
736.6	Unequal leg length (acquired)	musculoskeletal	0.0140989	0.0247742	1.0142	0.966129	1.06466	0.569292	0	0.739828	3	FALSE	2207	305826	0.00716482
737	Curvature of spine	musculoskeletal	0.0478813	0.0221244	1.04905	1.00453	1.09554	0.0304505	22.6936	0.24874	8	FALSE	2601	311531	0.00827996
737.1	Kyphosis (acquired)	musculoskeletal	0.0888266	0.0484047	1.09289	0.993973	1.20165	0.0664937	0	0.972483	4	FALSE	551	313284	0.0017557
737.3	Kyphoscoliosis and scoliosis	musculoskeletal	0.0543311	0.0256018	1.05583	1.00416	1.11017	0.0338245	1.29604	0.419373	8	FALSE	1931	313599	0.00611986
738	Other acquired musculoskeletal deformity	musculoskeletal	0.0233538	0.0149638	1.02363	0.994043	1.05409	0.118598	0	0.469828	9	FALSE	5849	305672	0.0187756
738.4	Acquired spondylolisthesis	musculoskeletal	-0.0147426	0.0211288	0.985366	0.945393	1.02703	0.485333	0	0.693556	5	FALSE	2947	311388	0.00937535
739	Contracture of joint	musculoskeletal	0.0972937	0.0277872	1.10218	1.04376	1.16388	0.000462856	23.3061	0.258903	6	FALSE	1652	311547	0.0052746
740	Osteoarthrosis	musculoskeletal	0.0282691	0.00467131	1.02867	1.0193	1.03813	1.43386e-09	47.2238	0.0561386	9	TRUE	104369	183010	0.363175
740.1	Osteoarthritis; localized	musculoskeletal	0.0380839	0.00523674	1.03882	1.02821	1.04954	3.53054e-13	0	0.551726	9	TRUE	63991	226995	0.219911
740.11	Osteoarthrosis, localized, primary	musculoskeletal	0.0363631	0.00594537	1.03703	1.02502	1.04919	9.5827e-10	0	0.712761	9	TRUE	44392	250968	0.150298
740.12	Osteoarthrosis, localized, secondary	musculoskeletal	0.0178251	0.0153586	1.01798	0.987798	1.04909	0.245807	0	0.946456	5	FALSE	5714	305196	0.0183783
740.2	Osteoarthrosis, generalized	musculoskeletal	-0.016887	0.0118597	0.983255	0.960663	1.00638	0.154478	23.9234	0.246516	7	FALSE	9601	298753	0.0311363
740.3	Osteoarthrosis involving more than one site, but not specified as generalized	musculoskeletal	0.0631469	0.0248876	1.06518	1.01447	1.11843	0.0111715	0	0.967249	4	FALSE	2157	312449	0.00685619
740.9	Osteoarthrosis NOS	musculoskeletal	0.0267192	0.00513751	1.02708	1.01679	1.03747	1.98427e-07	52.9439	0.0300988	9	TRUE	71411	219011	0.245887
741	Symptoms and disorders of the joints	musculoskeletal	0.0510431	0.00724781	1.05237	1.03752	1.06742	1.88754e-12	0	0.689082	9	TRUE	27513	262250	0.09495
741.1	Ankylosis of joint	musculoskeletal	0.00328446	0.0608563	1.00329	0.890483	1.13039	0.956959	0	0.954071	3	FALSE	377	314433	0.00119755
741.2	Stiffness of joint	musculoskeletal	-0.0202769	0.0198356	0.979927	0.942562	1.01877	0.306665	0	0.66834	9	FALSE	3199	311680	0.0101595
741.3	Difficulty in walking	musculoskeletal	0.0412195	0.0104835	1.04208	1.02089	1.06371	8.42969e-05	28.0788	0.204224	8	FALSE	12526	293899	0.0408779
741.4	Joint effusions	musculoskeletal	0.0954722	0.015366	1.10018	1.06754	1.13382	5.19159e-10	11.0784	0.342576	9	TRUE	5516	300714	0.0180126
741.5	Hemarthrosis	musculoskeletal	0.120736	0.0948199	1.12833	0.936967	1.35877	0.202904	28.5543	0.23678	2	FALSE	204	318406	0.000640281
742	Derangement of joint, non-traumatic	musculoskeletal	0.0282807	0.0151393	1.02868	0.998609	1.05967	0.0617571	0	0.685628	8	FALSE	5767	303226	0.0186639
742.1	Loose body in joint	musculoskeletal	0.124437	0.0921529	1.13251	0.945369	1.3567	0.17691	0	0.921294	2	FALSE	185	303421	0.000609342
742.2	Pathological, developmental or recurrent dislocation	musculoskeletal	-0.105719	0.0469538	0.899677	0.820577	0.986402	0.0243504	0	0.397032	3	FALSE	637	308451	0.0020609
742.8	Articular cartilage disorder	musculoskeletal	0.0936244	0.0726736	1.09815	0.952359	1.26625	0.197646	0	0.719378	3	FALSE	269	317668	0.00084608
742.9	Other derangement of joint	musculoskeletal	0.0300659	0.0171473	1.03052	0.996464	1.06574	0.0795347	0	0.791702	7	FALSE	4472	306173	0.0143959
743	Osteoporosis, osteopenia and pathological fracture	musculoskeletal	-0.00897643	0.00946108	0.991064	0.972855	1.00961	0.342735	0	0.49	9	FALSE	15400	291912	0.0501119
743.1	Osteoporosis	musculoskeletal	-0.0504014	0.0133208	0.950848	0.926344	0.976	0.000154536	0	0.466042	9	FALSE	7487	307621	0.0237601
743.11	Osteoporosis NOS	musculoskeletal	-0.0561501	0.0137535	0.945397	0.920253	0.971228	4.4536e-05	0	0.578632	9	FALSE	7065	308306	0.0224022
743.12	Senile osteoporosis	musculoskeletal	0.0349809	0.0882774	1.0356	0.871064	1.23121	0.691913	0	0.811626	2	FALSE	150	305839	0.000490214
743.13	Other specified osteoporosis	musculoskeletal	0.0164515	0.0426359	1.01659	0.935089	1.10519	0.6996	54.1829	0.0682039	5	FALSE	650	317878	0.00204064
743.2	Pathologic fracture	musculoskeletal	0.0588323	0.0228177	1.0606	1.01421	1.10911	0.009927	0	0.985206	5	FALSE	2467	313369	0.00781102
743.21	Pathologic fracture of vertebrae	musculoskeletal	0.0416685	0.0459506	1.04255	0.952759	1.1408	0.364507	0	0.913157	4	FALSE	610	308216	0.00197522
743.22	Pathologic fracture of femur	musculoskeletal	0.0615951	0.120896	1.06353	0.839158	1.3479	0.610409	0	0.450005	2	FALSE	92	286722	0.000320765
743.4	Stress fracture	musculoskeletal	0.0958686	0.0477958	1.10061	1.00219	1.2087	0.044878	0	0.890789	4	FALSE	577	311882	0.00184664
743.9	Osteopenia or other disorder of bone and cartilage	musculoskeletal	0.00786856	0.0139678	1.0079	0.980681	1.03587	0.573207	0	0.594667	8	FALSE	6791	304202	0.0218365
745	Pain in joint	musculoskeletal	0.0101404	0.00466117	1.01019	1.00101	1.01946	0.0295926	58.9736	0.0124043	9	FALSE	168464	115156	0.593978
747	Cardiac and circulatory congenital anomalies	congenital anomalies	0.0138911	0.0185445	1.01399	0.977795	1.05152	0.453815	38.303	0.124232	8	FALSE	3595	311685	0.0114026
747.1	Cardiac congenital anomalies	congenital anomalies	0.0210053	0.0207422	1.02123	0.980543	1.0636	0.311211	0	0.486933	8	FALSE	2826	313682	0.00892868
747.11	Cardiac shunt/ heart septal defect	congenital anomalies	0.0356302	0.0295627	1.03627	0.977935	1.09809	0.228111	0	0.932946	7	FALSE	1336	317305	0.00419281
747.12	Valvular heart disease/ heart chambers	congenital anomalies	-0.000659327	0.0346318	0.999341	0.933759	1.06953	0.984811	0	0.440556	6	FALSE	993	317723	0.00311563
747.13	Congenital anomalies of great vessels	congenital anomalies	-0.01268	0.0458889	0.9874	0.902469	1.08032	0.782303	0	0.542454	4	FALSE	580	318438	0.00181808
747.2	Congenital anomalies of peripheral vascular system	congenital anomalies	-0.037661	0.0445614	0.963039	0.882497	1.05093	0.398028	27.6668	0.245974	4	FALSE	670	315293	0.0021205
748	Anomalies of respiratory system, congenital	congenital anomalies	0.0290475	0.07088	1.02947	0.895946	1.1829	0.681944	70.997	0.0318119	3	FALSE	262	319127	0.000820316
749	Congenital anomalies of face and neck	congenital anomalies	0.0843184	0.0445738	1.08798	0.99696	1.1873	0.0585366	0	0.892272	5	FALSE	621	317896	0.00194966
749.1	Cleft palate	congenital anomalies	0.0657023	0.139159	1.06791	0.812983	1.40277	0.636829	0	0.968853	2	FALSE	72	316905	0.000227146
750	Digestive congenital anomalies	congenital anomalies	-0.00840135	0.0315668	0.991634	0.932141	1.05492	0.790127	0	0.58155	6	FALSE	1283	314620	0.00406137
750.1	Upper gastrointestinal congenital anomalies	congenital anomalies	-0.0193006	0.0500187	0.980884	0.889287	1.08192	0.699594	43.7384	0.149024	4	FALSE	530	314992	0.00167976
750.11	Esophageal atresia/tracheoesophageal fistula	congenital anomalies	-0.0540575	0.0788311	0.947378	0.811749	1.10567	0.492878	67.7914	0.0780638	2	FALSE	244	309250	0.000788384
750.13	Congenital anomalies of mouth/tongue	congenital anomalies	-0.135223	0.115595	0.873521	0.696433	1.09564	0.242082	0	0.382295	2	FALSE	112	316872	0.00035333
750.2	Lower gastrointestinal congenital anomalies	congenital anomalies	-0.0067533	0.0427371	0.993269	0.913459	1.08005	0.874441	0	0.590011	5	FALSE	702	316959	0.0022099
750.21	Congenital anomalies of intestine	congenital anomalies	0.00322175	0.0718486	1.00323	0.871448	1.15493	0.964234	31.8287	0.230641	3	FALSE	267	312553	0.000853526
750.22	Congenital anomaly of gallbladder, bile ducts, liver, pancreas	congenital anomalies	-0.0135856	0.0570679	0.986506	0.882112	1.10326	0.811834	0	0.690842	4	FALSE	423	318374	0.00132686
751	Genitourinary congenital anomalies	congenital anomalies	0.00713346	0.0160624	1.00716	0.975946	1.03937	0.656964	17.6616	0.285527	9	FALSE	4966	307081	0.0159143
751.1	Congenital anomalies of genital organs	congenital anomalies	0.0282723	0.0339446	1.02868	0.962465	1.09944	0.404903	84.6805	3.00622e-05	5	FALSE	1064	316100	0.00335473
751.12	Congenital anomalies of male genital organs	congenital anomalies	0.046407	0.0415932	1.0475	0.965495	1.13647	0.264535	60.0686	0.0401391	5	FALSE	682	317910	0.00214067
751.2	Congenital anomalies of urinary system	congenital anomalies	0.00129932	0.0185046	1.0013	0.965635	1.03828	0.944022	20.443	0.261139	9	FALSE	3753	310785	0.0119318
751.21	Cystic kidney disease	congenital anomalies	-0.0036724	0.0200589	0.996334	0.957924	1.03629	0.854735	49.7883	0.063107	7	FALSE	3236	311845	0.0102704
751.22	Other specified congenital anomalies of kidney	congenital anomalies	0.0137894	0.0588864	1.01388	0.903367	1.13792	0.814853	0	0.674234	3	FALSE	396	318869	0.00124035
751.3	Obstructive genitourinary defect	congenital anomalies	0.0323361	0.0874752	1.03286	0.87013	1.22603	0.711636	53.3607	0.143118	2	FALSE	193	312097	0.000618015
752	Nervous system congenital anomalies	congenital anomalies	-0.0324657	0.0452989	0.968056	0.885813	1.05793	0.47356	0	0.537229	5	FALSE	584	318290	0.00183144
752.1	Neural tube defects	congenital anomalies	-0.0501778	0.07812	0.95106	0.816041	1.10842	0.520668	0	0.809129	3	FALSE	220	311760	0.000705173
752.11	Spina bifida	congenital anomalies	-0.06969	0.0987209	0.932683	0.768604	1.13179	0.480232	0	0.843449	2	FALSE	146	311961	0.000467788
752.2	Other specified congenital anomalies of nervous system	congenital anomalies	-0.0278786	0.06032	0.972506	0.864068	1.09455	0.643953	0.872118	0.364657	3	FALSE	350	318868	0.00109643
753	Congenital anomalies of the eye	congenital anomalies	-0.0112712	0.0417068	0.988792	0.91118	1.07302	0.786968	0	0.596477	5	FALSE	762	317022	0.00239786
753.1	Congenital cataract and lens anomalies	congenital anomalies	0.143059	0.0960033	1.1538	0.955898	1.39267	0.136187	0	0.832318	2	FALSE	168	309346	0.000542786
753.2	Congenital anomalies of posterior segment of eye	congenital anomalies	-0.108599	0.0681471	0.89709	0.784927	1.02528	0.111026	0	0.626378	3	FALSE	320	318566	0.00100349
754	Congenital musculoskeletal deformities of spine	congenital anomalies	-0.0228442	0.0329775	0.977415	0.916238	1.04268	0.488485	67.3225	0.0269834	4	FALSE	1209	316432	0.00380618
754.1	Lumbosacral spondylolysis, congenital	congenital anomalies	-0.10762	0.0925003	0.897969	0.749074	1.07646	0.244645	0	0.382803	2	FALSE	180	299339	0.000600964
754.2	Spondylolisthesis, congenital	congenital anomalies	-0.055564	0.0403688	0.945952	0.873991	1.02384	0.168695	54.0312	0.088636	4	FALSE	803	310684	0.00257796
755	Congenital anomalies of limbs	congenital anomalies	0.0811861	0.0132258	1.08457	1.05682	1.11305	8.33313e-10	23.5168	0.25738	6	TRUE	7722	303688	0.0247969
755.1	Congenital deformities of feet	congenital anomalies	0.0896245	0.0136789	1.09376	1.06483	1.12348	5.67545e-11	0	0.931835	5	TRUE	7256	304989	0.0232382
755.6	Other congenital anomalies of lower limb, including pelvic girdle	congenital anomalies	-0.00994839	0.0703067	0.990101	0.862649	1.13638	0.887475	0	0.607039	3	FALSE	286	315085	0.000906868
756	Other congenital musculoskeletal anomalies	congenital anomalies	0.02466	0.0413191	1.02497	0.945233	1.11143	0.550629	54.3693	0.0867697	4	FALSE	768	314128	0.0024389
756.1	Congenital anomalies of abdominal wall; diaphram	congenital anomalies	0.0513011	0.123602	1.05264	0.82617	1.34119	0.678105	0	0.670282	2	FALSE	97	309097	0.000313719
756.2	Pectus and other congenital anomalies of ribs/sternum	congenital anomalies	0.474871	0.117718	1.60781	1.27653	2.02505	5.48432e-05	0	0.404209	2	FALSE	88	261652	0.000336212
756.21	Pectus excavatum	congenital anomalies	0.643042	0.140276	1.90226	1.445	2.50422	4.55885e-06	0	0.708232	2	TRUE	65	261756	0.000248261
756.5	Congenital osteodystrophies	congenital anomalies	-0.0884576	0.0734011	0.915342	0.792692	1.05697	0.228155	68.6749	0.0739843	2	FALSE	301	312177	0.000963268
757	Congenital anomalies of the integument	congenital anomalies	0.0547052	0.0609647	1.05623	0.93727	1.19029	0.369545	0	0.899795	2	FALSE	389	314764	0.00123432
758	Chromosomal anomalies and genetic disorders	congenital anomalies	0.0707865	0.051047	1.07335	0.97116	1.1863	0.165535	0	0.484974	3	FALSE	484	318997	0.00151496
758.1	Chromosomal anomalies	congenital anomalies	-0.00235113	0.0560618	0.997652	0.893838	1.11352	0.966548	3.34008	0.355384	3	FALSE	392	311634	0.00125631
759	Other and unspecified congenital anomalies	congenital anomalies	0.0204058	0.0382543	1.02062	0.946891	1.10008	0.59374	0	0.487178	4	FALSE	780	317735	0.00244886
760	Back pain	symptoms	0.0125258	0.00450057	1.0126	1.00371	1.02158	0.00538311	0	0.608635	9	FALSE	133692	153057	0.466234
761	Cervicalgia	symptoms	-0.00831415	0.00579119	0.99172	0.980527	1.00304	0.151101	0	0.440479	9	FALSE	47273	246587	0.160869
763	Thoracic or lumbosacral neuritis or radiculitis, unspecified	symptoms	0.0308886	0.00747491	1.03137	1.01637	1.04659	3.5915e-05	41.376	0.0914637	9	FALSE	25647	277574	0.0845819
764	Sciatica	symptoms	-0.00193265	0.0100017	0.998069	0.978695	1.01783	0.846778	0	0.575456	9	FALSE	13660	290004	0.0449839
765	Cervical radiculitis	symptoms	-0.00612093	0.00979643	0.993898	0.974996	1.01317	0.532094	55.6664	0.0208915	9	FALSE	14304	293449	0.0464788
766	Neuralgia, neuritis, and radiculitis NOS	symptoms	-0.0206082	0.0139145	0.979603	0.953248	1.00669	0.138591	0	0.886218	9	FALSE	6764	300696	0.0219996
767	Cervicocranial/Cervicobrachial syndrome	symptoms	-0.0162162	0.0755279	0.983915	0.848531	1.1409	0.829998	65.8914	0.0868502	2	FALSE	266	307677	0.000863796
769	Nonallopathic lesions NEC	symptoms	-0.00207733	0.012896	0.997925	0.973018	1.02347	0.872027	0	0.821848	4	FALSE	8222	307685	0.0260266
770	Myalgia and myositis unspecified	symptoms	-0.027183	0.0101655	0.973183	0.953985	0.992767	0.00749452	6.52746	0.379814	8	FALSE	13153	290566	0.0433065
771	Musculoskeletal symptoms referable to limbs	symptoms	-0.00654089	0.0309647	0.99348	0.93498	1.05564	0.832702	34.424	0.153454	8	FALSE	1253	314341	0.00397029
771.1	Swelling of limb	symptoms	0.0620452	0.0149081	1.06401	1.03337	1.09556	3.15679e-05	0	0.511407	9	TRUE	5862	296462	0.0193898
771.2	Cramp of limb	symptoms	0.00470278	0.0251269	1.00471	0.956433	1.05543	0.851534	0	0.768967	4	FALSE	2095	302912	0.00686869
772	Symptoms of the muscles	symptoms	0.0158599	0.0346345	1.01599	0.949307	1.08735	0.647009	34.4508	0.177973	6	FALSE	1105	315026	0.00349539
772.1	Muscular wasting and disuse atrophy	symptoms	0.0893797	0.0421838	1.0935	1.00672	1.18775	0.0341059	0	0.898179	4	FALSE	755	317006	0.002376
772.2	Spasm of muscle	symptoms	-0.000212935	0.0140527	0.999787	0.972626	1.02771	0.98791	0	0.602765	9	FALSE	6632	299322	0.0216765
772.3	Muscle weakness	symptoms	0.0447259	0.00880745	1.04574	1.02784	1.06395	3.81061e-07	0	0.827168	9	TRUE	18002	285495	0.0593152
772.4	Rhabdomyolysis	symptoms	-0.0291621	0.0309188	0.971259	0.914149	1.03194	0.345588	0	0.915565	6	FALSE	1358	316203	0.00427634
772.6	Facial weakness	symptoms	-0.0221304	0.0500494	0.978113	0.886721	1.07892	0.658366	0	0.909363	4	FALSE	522	316831	0.00164486
780	Hypothermia/Chills	symptoms	-0.0202152	0.0695855	0.979988	0.855046	1.12319	0.771427	0	0.558501	3	FALSE	295	315048	0.000935489
781	Symptoms involving nervous and musculoskeletal systems	symptoms	0.010642	0.019687	1.0107	0.972443	1.05046	0.588813	0	0.912919	9	FALSE	3349	307879	0.0107606
781.2	Abnormal posture	symptoms	0.0291506	0.0424345	1.02958	0.947414	1.11887	0.492111	1.13596	0.408909	6	FALSE	691	318321	0.00216606
782.3	Edema	symptoms	0.0682223	0.00671617	1.0706	1.0566	1.08479	3.05559e-24	55.0281	0.022866	9	TRUE	33773	258606	0.115511
782.6	Pallor and flushing	symptoms	-0.108501	0.0641228	0.897178	0.79122	1.01733	0.0906313	47.5033	0.14884	3	FALSE	333	317326	0.00104829
783	Fever of unknown origin	symptoms	-0.0181154	0.0108106	0.982048	0.961459	1.00308	0.0937954	0	0.894792	9	FALSE	11912	289810	0.0394801
783.1	Postprocedural fever	symptoms	0.00559088	0.0849739	1.00561	0.851331	1.18784	0.947541	0	0.391756	3	FALSE	187	318036	0.000587638
785	Abdominal pain	symptoms	-0.0296081	0.00542939	0.970826	0.96055	0.981212	4.94422e-08	0	0.474585	9	TRUE	54696	224729	0.195745
788	Syncope and collapse	symptoms	0.0159644	0.00847507	1.01609	0.999354	1.03311	0.0596067	43.6743	0.0766228	9	FALSE	19214	284780	0.0632052
789	Nausea and vomiting	symptoms	-0.0231981	0.00864209	0.977069	0.960659	0.99376	0.0072678	0	0.907535	9	FALSE	18580	276889	0.0628831
789.1	Persistent vomiting	symptoms	-0.0920184	0.109846	0.912088	0.73542	1.1312	0.402198	62.7028	0.101541	2	FALSE	129	305580	0.00042197
790	Nonspecific findings on examination of blood	symptoms	0.0230735	0.0382992	1.02334	0.949337	1.10312	0.546871	0	0.751864	7	FALSE	883	314033	0.00280392
790.1	Elevated sedimentation rate	symptoms	-0.052571	0.062575	0.948787	0.839276	1.07259	0.400837	0	0.483376	3	FALSE	353	312310	0.00112901
790.6	Other abnormal blood chemistry	symptoms	0.000919947	0.00912347	1.00092	0.983181	1.01898	0.919683	0	0.478937	9	FALSE	16459	276299	0.0562205
790.8	Elevated C-reactive protein (CRP)	symptoms	-0.0400936	0.0673176	0.960699	0.841951	1.0962	0.55145	0	0.579969	3	FALSE	288	317322	0.000906772
791	Gangrene	symptoms	0.113464	0.0315458	1.12015	1.05299	1.19159	0.000322155	0	0.737079	7	FALSE	1290	317506	0.00404647
794	Abnormal results of other function studies (bladder, pancreas, placenta, spleen, etc)	symptoms	-0.0199587	0.0498675	0.980239	0.888965	1.08088	0.688984	27.038	0.25396	3	FALSE	561	314833	0.00177873
795.8	Abnormal tumor markers	symptoms	-0.090385	0.0665108	0.913579	0.801922	1.04078	0.174162	22.1052	0.257197	2	FALSE	289	319119	0.000904799
795.81	Elevated carcinoembryonic antigen [CEA]	symptoms	-0.0954063	0.0866808	0.909004	0.766978	1.07733	0.271043	0	0.446464	2	FALSE	163	319435	0.000510016
796	Elevated prostate specific antigen [PSA]	genitourinary	-0.0355763	0.00678562	0.965049	0.952299	0.97797	1.58076e-07	55.6406	0.0209691	9	TRUE	33784	274294	0.109661
797	Shock	symptoms	-0.0284547	0.0263534	0.971946	0.923018	1.02347	0.28026	0	0.899006	5	FALSE	1718	315651	0.00541326
797.1	Cardiogenic shock	symptoms	-0.0438269	0.0400114	0.95712	0.884929	1.0352	0.273358	0	0.968872	5	FALSE	743	311883	0.00237664
798	Malaise and fatigue	symptoms	0.0214093	0.00622422	1.02164	1.00925	1.03418	0.00058243	28.2135	0.193664	9	FALSE	40442	240556	0.143923
798.1	Chronic fatigue syndrome	symptoms	0.0504125	0.0274121	1.0517	0.996691	1.10976	0.0659064	0	0.587461	6	FALSE	1751	311860	0.00558335
800	Fracture of lower limb	injuries & poisonings	0.026172	0.0130418	1.02652	1.00061	1.0531	0.0447739	64.4254	0.00408781	9	FALSE	7584	307591	0.0240628
800.1	Fracture of neck of femur	injuries & poisonings	0.0715909	0.02651	1.07422	1.01983	1.13151	0.00692311	0	0.435886	8	FALSE	1793	316273	0.00563719
800.2	Fracture of unspecified part of femur	injuries & poisonings	0.0276486	0.0296405	1.02803	0.970013	1.08953	0.350924	58.6571	0.0462693	5	FALSE	1419	311436	0.00453565
800.3	Fracture of tibia and fibula	injuries & poisonings	-0.0107514	0.0201832	0.989306	0.950935	1.02923	0.594248	69.5478	0.00574387	6	FALSE	3137	313968	0.00989262
800.4	Fracture of patella	injuries & poisonings	-0.0167558	0.0351867	0.983384	0.917851	1.0536	0.633934	0	0.449748	4	FALSE	1056	317261	0.00331745
801	Fracture of ankle and foot	injuries & poisonings	0.0607472	0.0123101	1.06263	1.0373	1.08858	8.02628e-07	18.3205	0.290049	7	TRUE	8739	305065	0.0278486
801.1	Fracture of foot	injuries & poisonings	-0.0256674	0.0198385	0.974659	0.937489	1.0133	0.195728	1.08638	0.400093	5	FALSE	3282	314006	0.0103439
802	Fracture of pelvis	injuries & poisonings	0.0703689	0.0351729	1.0729	1.00143	1.14948	0.0454297	0	0.621689	5	FALSE	990	315281	0.00313023
803	Fracture of upper limb	injuries & poisonings	0.0234141	0.0130064	1.02369	0.997924	1.05012	0.0718305	0	0.892343	9	FALSE	7630	308263	0.0241537
803.1	Fracture of humerus	injuries & poisonings	-0.00724053	0.0250984	0.992786	0.94513	1.04284	0.772975	48.3128	0.101626	5	FALSE	2026	313752	0.0064159
803.2	Fracture of radius and ulna	injuries & poisonings	0.0317661	0.0179996	1.03228	0.996494	1.06934	0.0775942	0	0.787029	6	FALSE	3946	313608	0.0124262
803.21	Colles' fracture	injuries & poisonings	0.06484	0.0657038	1.06699	0.938064	1.21363	0.323714	0	0.867402	4	FALSE	301	305530	0.000984204
803.3	Fracture of clavicle or scapula	injuries & poisonings	0.0298306	0.0270522	1.03028	0.977076	1.08638	0.270157	0	0.623276	5	FALSE	1746	316288	0.00548998
804	Fracture of hand or wrist	injuries & poisonings	-5.52098e-05	0.0142573	0.999945	0.972389	1.02828	0.99691	43.3733	0.101705	7	FALSE	6437	308092	0.0204655
805	Fracture of vertebral column without mention of spinal cord injury	injuries & poisonings	0.0227641	0.0174892	1.02303	0.988552	1.0587	0.193051	0	0.997839	7	FALSE	4158	311773	0.0131611
807	Fracture of ribs	injuries & poisonings	-0.0129903	0.0180028	0.987094	0.952872	1.02255	0.47056	0	0.548664	6	FALSE	3966	303747	0.0128886
809	Fracture of unspecified bones	injuries & poisonings	0.0169544	0.0169031	1.0171	0.983955	1.05136	0.315845	0	0.620305	9	FALSE	4385	308692	0.0140061
816	Cerebral laceration and contusion	injuries & poisonings	-0.0266884	0.103023	0.973665	0.795639	1.19152	0.795595	40.949	0.193147	2	FALSE	144	309784	0.000464624
817	Concussion	injuries & poisonings	-0.00929356	0.0215777	0.990749	0.949723	1.03355	0.666684	10.0366	0.351648	6	FALSE	2859	302258	0.00937018
818	Intracranial hemorrhage (injury)	injuries & poisonings	0.0143284	0.0287165	1.01443	0.958913	1.07316	0.617806	0	0.892026	5	FALSE	1514	307821	0.00489437
818.1	Subdural hemorrhage (injury)	injuries & poisonings	-0.000919731	0.0537966	0.999081	0.899102	1.11018	0.98636	0	0.894346	4	FALSE	435	309476	0.00140363
818.2	Subarachnoid hemorrhage (injury)	injuries & poisonings	0.00305135	0.0804753	1.00306	0.856692	1.17443	0.969754	0	0.598709	2	FALSE	204	309815	0.000658024
819	Skull and face fracture and other intercranial injury	injuries & poisonings	-0.0197899	0.0108459	0.980405	0.959784	1.00147	0.0680541	39.1758	0.117923	8	FALSE	11943	300139	0.0382688
830	Dislocation	injuries & poisonings	0.0396123	0.0117674	1.04041	1.01669	1.06468	0.000761911	30.4554	0.174773	9	FALSE	9532	302125	0.0305849
835	Internal derangement of knee	injuries & poisonings	0.0404761	0.00993489	1.04131	1.02123	1.06178	4.61847e-05	71.6797	0.00169847	7	FALSE	13984	294976	0.0452615
836	Traumatic arthropathy	injuries & poisonings	0.00460568	0.0179508	1.00462	0.969886	1.04059	0.797509	0	0.780977	5	FALSE	4137	306925	0.0132996
840	Sprains and strains	injuries & poisonings	-0.0138492	0.00696378	0.986246	0.972877	0.9998	0.0467287	43.5429	0.0774397	9	FALSE	30453	256712	0.106047
840.1	Muscle/tendon sprain	injuries & poisonings	-0.0755067	0.0471095	0.927274	0.84549	1.01697	0.108981	0	0.636016	4	FALSE	588	308186	0.00190431
840.2	Rotator cuff (capsule) sprain	injuries & poisonings	-0.0268237	0.0157898	0.973533	0.943866	1.00413	0.089357	0	0.822831	6	FALSE	5269	308511	0.016792
840.3	Joint/ligament sprain	injuries & poisonings	0.00438356	0.0146353	1.00439	0.975992	1.03362	0.764544	21.1872	0.274157	6	FALSE	6218	301377	0.0202149
841	Sprains and strains of back and neck	injuries & poisonings	-0.0116035	0.0148845	0.988464	0.960044	1.01772	0.435643	0	0.771754	6	FALSE	5939	292540	0.0198975
842	Other sprains and strains	injuries & poisonings	-0.0308321	0.0264069	0.969638	0.92073	1.02114	0.242977	0	0.428941	5	FALSE	1931	309199	0.00620641
850	Hemorrhage or hematoma complicating a procedure	injuries & poisonings	0.0299806	0.0236331	1.03043	0.983793	1.07929	0.204589	0	0.627095	5	FALSE	2255	303106	0.0073847
851	Complications of transplants and reattached limbs	injuries & poisonings	0.0136172	0.0213567	1.01371	0.972154	1.05704	0.523729	0	0.580852	6	FALSE	2858	312773	0.00905488
853	Complication of colostomy or enterostomy	injuries & poisonings	-0.101817	0.0524004	0.903195	0.815038	1.00089	0.052009	0	0.861477	4	FALSE	466	315004	0.00147716
854	Complications of cardiac/vascular device, implant, and graft	injuries & poisonings	-0.0397411	0.0177867	0.961038	0.928112	0.995132	0.0254623	7.0516	0.375752	8	FALSE	4098	310674	0.0130189
855	Complication of nervous system device, implant, and graft	injuries & poisonings	0.031876	0.063461	1.03239	0.911645	1.16913	0.615461	0	0.368611	2	FALSE	320	305496	0.00104638
856	Vascular complications of surgery and medical procedures	injuries & poisonings	-0.146673	0.0873668	0.863576	0.727669	1.02487	0.0931867	0	0.555082	2	FALSE	188	316323	0.000593976
857	Mechanical complication of unspecified genitourinary device, implant, and graft	injuries & poisonings	0.0673028	0.0315588	1.06962	1.00546	1.13787	0.0329565	2.17412	0.381459	4	FALSE	1337	316064	0.00421234
858	Complication of internal orthopedic device	injuries & poisonings	0.0477988	0.0180489	1.04896	1.0125	1.08673	0.00809009	0	0.733807	5	FALSE	3986	312470	0.0125957
859	Complication due to other implant and internal device	injuries & poisonings	0.0324887	0.0296846	1.03302	0.974635	1.09491	0.273752	0	0.588991	5	FALSE	1410	311517	0.00450584
860	Bone marrow or stem cell transplant	neoplasms	-0.0199809	0.0584758	0.980217	0.874073	1.09925	0.732581	54.3825	0.111678	3	FALSE	400	319204	0.00125155
870	Open wounds of head; neck; and trunk	injuries & poisonings	-0.00199766	0.0130185	0.998004	0.972862	1.0238	0.878046	0	0.440038	6	FALSE	7713	297210	0.0252949
870.1	Open wound or laceration of eye or eyelid	injuries & poisonings	-0.0342567	0.0401238	0.966323	0.893242	1.04538	0.39323	0	0.790269	4	FALSE	813	307771	0.00263461
870.2	Open wound of ear	injuries & poisonings	0.118675	0.0890607	1.126	0.945652	1.34075	0.182691	0	0.652292	2	FALSE	205	313025	0.000654471
870.3	Other open wound of head and face	injuries & poisonings	-0.0613448	0.0283718	0.940499	0.889627	0.994279	0.0306049	0	0.642257	5	FALSE	1569	303373	0.00514524
870.5	Open wound of lip and mouth	injuries & poisonings	-0.133122	0.0715904	0.875358	0.76076	1.00722	0.0629567	0	0.986497	3	FALSE	277	310735	0.000890641
870.8	Open wound of genital organs	injuries & poisonings	0.116274	0.101747	1.1233	0.920216	1.37121	0.253133	0	0.804827	2	FALSE	142	305523	0.000464561
871	Open wounds of extremities	injuries & poisonings	0.081876	0.00974295	1.08532	1.06479	1.10625	4.3295e-17	30.0763	0.177939	9	TRUE	14336	285606	0.0477959
871.1	Open wound of hand except finger(s)	injuries & poisonings	-0.00921748	0.030244	0.990825	0.933798	1.05133	0.760541	67.342	0.0269162	4	FALSE	1442	309550	0.00463678
871.2	Open wound of finger(s)	injuries & poisonings	0.0258988	0.0219754	1.02624	0.982974	1.0714	0.238583	0	0.683506	5	FALSE	2742	305424	0.0088978
871.3	Open wound of foot except toe(s) alone	injuries & poisonings	0.198988	0.0231027	1.22017	1.16615	1.27669	7.10604e-18	36.4395	0.193494	4	TRUE	2493	312902	0.00790437
871.4	Open wound of toe(s)	injuries & poisonings	0.272731	0.0358673	1.31355	1.22438	1.40921	2.87331e-14	52.7781	0.120313	3	TRUE	1050	315651	0.00331543
872	Traumatic amputation	injuries & poisonings	0.0761673	0.0233902	1.07914	1.03079	1.12977	0.00112841	0	0.783723	6	FALSE	2422	315621	0.00761532
874	Complication of amputation stump	injuries & poisonings	0.0666556	0.0360654	1.06893	0.995977	1.14722	0.0645753	0	0.405117	4	FALSE	1010	317516	0.00317086
875	Non-healing surgical wound	injuries & poisonings	0.0181838	0.0290481	1.01835	0.961992	1.07801	0.531322	0	0.841279	4	FALSE	1549	306696	0.00502522
876	Posttraumatic wound infection not elsewhere classified	injuries & poisonings	0.0351683	0.0538348	1.03579	0.932071	1.15106	0.513587	74.4276	0.0200311	3	FALSE	484	303860	0.00159031
907	Injuries to the nervous system	injuries & poisonings	0.0432846	0.0199479	1.04424	1.0042	1.08587	0.0300155	22.1863	0.26698	6	FALSE	3269	308092	0.0104991
910	Superficial injury, infected	injuries & poisonings	0.134982	0.0832097	1.14452	0.972285	1.34726	0.104763	0	0.92202	2	FALSE	215	308328	0.000696823
911	Blister	injuries & poisonings	0.159255	0.0330276	1.17264	1.09913	1.25106	1.4222e-06	59.8744	0.0827297	3	TRUE	1239	311405	0.00396297
912	Insect bite	injuries & poisonings	-0.0534479	0.0248503	0.947955	0.902891	0.995269	0.0314924	58.9964	0.0624674	4	FALSE	2152	299438	0.00713552
913	Toxic effect of venom	injuries & poisonings	0.0389745	0.0520921	1.03974	0.938827	1.15151	0.454348	0	0.715737	3	FALSE	502	311160	0.00161072
916	Contusion	injuries & poisonings	0.00388329	0.0105212	1.00389	0.983401	1.02481	0.71206	39.1643	0.144579	6	FALSE	12268	281956	0.0416961
930	Allergic reaction to food	injuries & poisonings	0.0412101	0.0353846	1.04207	0.97225	1.11691	0.244167	0	0.509445	8	FALSE	1270	315452	0.00400983
931	Contact dermatitis and other eczema due to plants [except food]	dermatologic	-0.0222297	0.0383518	0.978016	0.907195	1.05436	0.562167	28.2359	0.248216	3	FALSE	924	305909	0.00301141
938	Dermatitis due to solar radiation	dermatologic	0.0222404	0.0158457	1.02249	0.991222	1.05474	0.160448	0	0.717899	6	FALSE	5290	301750	0.017229
938.1	Acute dermatitis due to solar radiation	dermatologic	-0.00601202	0.0640991	0.994006	0.876653	1.12707	0.925274	0	0.911671	3	FALSE	336	305125	0.00109998
938.2	Chronic dermatitis due to solar radiation	dermatologic	-0.000280162	0.0203866	0.99972	0.960562	1.04047	0.989035	0	0.745935	5	FALSE	3137	304698	0.0101905
939	Atopic/contact dermatitis due to other or unspecified	dermatologic	0.00228253	0.00654863	1.00229	0.989503	1.01523	0.727427	0	0.930696	9	FALSE	35231	249571	0.123703
939.1	Contact and allergic dermatitis of eyelid	dermatologic	0.0532132	0.100789	1.05465	0.865603	1.285	0.597522	51.6378	0.150445	2	FALSE	143	306465	0.000466394
946	Anaphylactic shock NOS	injuries & poisonings	0.0185729	0.0323493	1.01875	0.956159	1.08543	0.565876	18.1621	0.299889	4	FALSE	1260	307135	0.00408567
947	Urticaria	dermatologic	0.00347876	0.0201011	1.00348	0.964719	1.04381	0.862601	0	0.706289	8	FALSE	3243	308925	0.0103886
949	Allergies, other	injuries & poisonings	0.00089006	0.0150194	1.00089	0.971856	1.03079	0.952744	0	0.998323	8	FALSE	5909	301238	0.0192383
949.1	Diaper or napkin rash	injuries & poisonings	0.0628825	0.104233	1.0649	0.868133	1.30627	0.546316	60.3449	0.112287	2	FALSE	150	312413	0.000479903
952	Spinal cord injury without evidence of spinal bone injury	injuries & poisonings	0.0299978	0.0341944	1.03045	0.963655	1.10188	0.38034	31.4567	0.223547	4	FALSE	1142	317640	0.00358239
958	Certain early complications of trauma or procedure	injuries & poisonings	0.0737282	0.036653	1.07651	1.00189	1.15669	0.0442706	0	0.449676	5	FALSE	859	314684	0.00272229
958.1	Postoperative shock	injuries & poisonings	0.0915782	0.0963102	1.0959	0.907387	1.32358	0.341672	0	0.474435	2	FALSE	135	309053	0.000436628
958.2	Traumatic and surgical subcutaneous emphysema	injuries & poisonings	0.131324	0.0766891	1.14034	0.981195	1.32529	0.0868185	0	0.508695	2	FALSE	213	305432	0.000696887
960	Poisoning by antibiotics	injuries & poisonings	0.0328723	0.0297908	1.03342	0.974806	1.09556	0.269838	44.7304	0.107221	6	FALSE	1476	313846	0.00468093
960.2	Allergy/adverse effect of penicillin	injuries & poisonings	0.0320178	0.0376184	1.03254	0.959145	1.11154	0.394702	66.9473	0.0166095	5	FALSE	932	316191	0.00293892
961	Poisoning by other anti-infectives	injuries & poisonings	-0.0785863	0.124626	0.924422	0.724083	1.18019	0.528317	71.71	0.0600928	2	FALSE	99	309693	0.000319569
961.1	Poisoning/allergy of sulfonamides	injuries & poisonings	0.110293	0.0838905	1.11661	0.94731	1.31616	0.188602	0	0.756118	3	FALSE	199	314342	0.000632668
962	Poisoning by hormones and synthetic substitutes	injuries & poisonings	-0.0331319	0.0418204	0.967411	0.891278	1.05005	0.428219	0	0.922353	4	FALSE	746	306850	0.00242526
962.1	Adrenal cortical steroids causing adverse effects in therapeutic use	injuries & poisonings	0.0460811	0.0722677	1.04716	0.908863	1.2065	0.523705	0	0.559068	3	FALSE	246	309123	0.000795167
962.3	Hormones and synthetic substitutes causing adverse effects in therapeutic use	injuries & poisonings	-0.0521118	0.0761154	0.949223	0.817671	1.10194	0.493569	0	0.593753	2	FALSE	246	276986	0.000887343
963	Poisoning by primarily systemic agents	injuries & poisonings	0.0668431	0.0285404	1.06913	1.01096	1.13064	0.0191781	17.8292	0.301121	5	FALSE	1476	309622	0.00474449
963.1	Antineoplastic and immunosuppressive drugs causing adverse effects	injuries & poisonings	0.0594642	0.0293059	1.06127	1.00203	1.12401	0.0424496	3.38544	0.387369	5	FALSE	1394	309941	0.00447749
964	Poisoning by agents primarily affecting blood constituents	injuries & poisonings	0.0991096	0.0495237	1.10419	1.00205	1.21674	0.045365	4.34002	0.371112	4	FALSE	532	303931	0.00174734
964.1	Anticoagulants causing adverse effects	injuries & poisonings	0.104546	0.0523086	1.11021	1.00202	1.23007	0.0456486	0	0.587006	4	FALSE	477	304168	0.00156576
965	Poisoning by analgesics, antipyretics, and antirheumatics	injuries & poisonings	-0.0484683	0.0536401	0.952688	0.857614	1.0583	0.366216	26.3497	0.253657	4	FALSE	464	317259	0.00146039
965.1	Opiates and related narcotics causing adverse effects in therapeutic use	injuries & poisonings	-0.0289099	0.0450527	0.971504	0.889397	1.06119	0.521075	51.5027	0.102908	4	FALSE	647	313852	0.00205724
966	Poisoning by anticonvulsants and anti-Parkinsonism drugs	injuries & poisonings	-0.0326086	0.0674668	0.967917	0.848028	1.10476	0.628862	16.3256	0.302671	3	FALSE	316	309213	0.00102091
967	Adverse effects of sedatives or other central nervous system depressants and anesthetics	injuries & poisonings	0.0428523	0.0634731	1.04378	0.921684	1.18206	0.499596	55.2354	0.135012	2	FALSE	383	311871	0.00122657
969	Poisoning by psychotropic agents	injuries & poisonings	0.0307526	0.030803	1.03123	0.970814	1.09541	0.318103	0	0.498225	4	FALSE	1383	306298	0.00449492
972	Poisoning by agents primarily affecting the cardiovascular system	injuries & poisonings	0.0112168	0.0431923	1.01128	0.929193	1.10062	0.795099	54.5178	0.0859529	4	FALSE	701	306590	0.00228123
972.6	Antihypertensive agents causing adverse effects	injuries & poisonings	0.0471514	0.0692331	1.04828	0.915264	1.20063	0.495837	84.6499	0.0106992	2	FALSE	309	307932	0.00100246
974	Poisoning by water, mineral, and uric acid metabolism drugs	injuries & poisonings	0.0147353	0.0980916	1.01484	0.837344	1.22997	0.880591	0	0.823073	2	FALSE	146	309506	0.000471497
977	Personal history of allergy to medicinal agents	injuries & poisonings	-0.0061949	0.059176	0.993824	0.884991	1.11604	0.916625	0	0.558395	6	FALSE	357	313465	0.00113759
979	Adverse drug events and drug allergies	injuries & poisonings	-0.000757944	0.0155669	0.999242	0.969215	1.0302	0.961167	35.6527	0.132923	9	FALSE	5294	302299	0.0172111
980	Encounter for long-term (current) use of antibiotics	infectious diseases	0.0254136	0.0236278	1.02574	0.979321	1.07436	0.282116	0	0.479742	5	FALSE	2179	311066	0.00695622
981	Toxic effect of (non-ethyl) alcohol and petroleum and other solvents	injuries & poisonings	-0.0582001	0.0992272	0.943461	0.776715	1.146	0.557517	45.0057	0.177507	2	FALSE	151	309620	0.000487457
989	Toxic effect of other substances, chiefly nonmedicinal as to source	injuries & poisonings	0.064944	0.0541619	1.0671	0.959626	1.18661	0.2305	0	0.827267	3	FALSE	472	311905	0.00151099
990	Effects radiation NOS	injuries & poisonings	0.00150444	0.0195285	1.00151	0.963897	1.04058	0.938593	0	0.451708	7	FALSE	3349	312142	0.0106152
994	Sepsis and SIRS	injuries & poisonings	0.0109614	0.0112763	1.01102	0.988922	1.03362	0.331013	0	0.83137	9	FALSE	10294	301851	0.0329783
994.1	Systemic inflammatory response syndrome (SIRS)	injuries & poisonings	-0.0331823	0.0325782	0.967362	0.907525	1.03114	0.308419	53.3758	0.0725213	5	FALSE	1087	312229	0.00346934
994.2	Sepsis	injuries & poisonings	0.0171106	0.0118299	1.01726	0.993943	1.04112	0.148069	0	0.878727	9	FALSE	9350	303443	0.029892
994.21	Septic shock	injuries & poisonings	-0.0147008	0.0272364	0.985407	0.934183	1.03944	0.589372	0	0.957755	5	FALSE	1619	315861	0.00509953
