# Supplementary material for: Insights from the largest diverse ancestry sex-specific disease map for genetically predicted height
Source: NPJ Genom Med. 2025 Feb 27;10:14. doi: 10.1038/s41525-025-00464-w (PMC11868580; doi:10.1038/s41525-025-00464-w)
Supplement: Supplementary file 51 — Supplementary Data 50 [file 41525_2025_464_MOESM51_ESM.xlsx]

## Sheet: Supplementary Data 50
Supplementary Data 50: Comparison of cross-ancestry male meta-PheWAS with and without UKB.
Description			BioMe, BioVU, Emerge, MVP, MyCode, UKB													BioMe, BioVU, Emerge, MVP, MyCode
phecode	description	category	OR	Lower	Upper	pvalue	I2	pval_Q	beta	SE	number_of_studies_combined	Bonferroni	cases	controls	prev	OR_withoutUKB	Lower_withoutUKB	Upper_withoutUKB	pvalue_withoutUKB	I2_withoutUKB	pval_Q_withoutUKB	beta_withoutUKB	SE_withoutUKB	number_of_studies_combined_withoutUKB	Bonferroni_withoutUKB	cases	controls	prev
8	Intestinal infection	infectious diseases	0.969773	0.946103	0.994036	0.0149143	0	0.608902	-0.030693	0.0126078	11	FALSE	7544	458226	0.0161968	0.970179	0.94	1.00133	0.060415	0	0.440078	-0.0302752	0.0161231	9	FALSE	4996	305458	0.0160926
8.5	Bacterial enteritis	infectious diseases	0.975428	0.945317	1.0065	0.119921	0	0.437669	-0.0248791	0.0159983	10	FALSE	4610	466583	0.00978368	0.988804	0.948609	1.0307	0.594892	0.337899	0.426413	-0.0112592	0.0211735	8	FALSE	2868	313815	0.00905637
8.52	Intestinal infection due to C. difficile	infectious diseases	0.97641	0.938042	1.01635	0.243133	0	0.521122	-0.023873	0.0204534	6	FALSE	2928	458771	0.00634179	0.994033	0.94976	1.04037	0.796824	0	0.812945	-0.00598486	0.0232458	5	FALSE	2371	306003	0.00768872
8.6	Viral Enteritis	infectious diseases	0.999159	0.943548	1.05805	0.977029	0	0.609537	-0.000841295	0.0292184	6	FALSE	1374	464957	0.00294641	0.979922	0.906134	1.05972	0.611601	0	0.544155	-0.0202823	0.0399422	5	FALSE	812	312189	0.00259424
8.7	Intestinal infection due to protozoa	infectious diseases	1.03881	0.830646	1.29914	0.738595	0	0.795651	0.0380762	0.114098	2	FALSE	134	467253	0.0002867	NA	NA	NA	NA	NA	NA	NA	NA	NA	NA	NA	NA	NA
10	Tuberculosis	infectious diseases	1.0112	0.948683	1.07785	0.732228	47.9437	0.0734183	0.0111418	0.0325628	7	FALSE	1254	459669	0.00272063	1.00433	0.940007	1.07306	0.898133	54.3221	0.052457	0.00432345	0.0337716	6	FALSE	1176	315953	0.00370827
31	Diseases due to other mycobacteria	infectious diseases	1.01702	0.909107	1.13774	0.768098	0	0.909529	0.0168748	0.0572291	4	FALSE	437	459127	0.000950901	1.01702	0.909107	1.13774	0.768098	0	0.909529	0.0168748	0.0572291	4	FALSE	420	318451	0.00131715
38	Septicemia	infectious diseases	1.02133	1.00496	1.03797	0.0104484	16.7011	0.284725	0.0211105	0.00824429	11	FALSE	18244	442069	0.0396339	1.01722	0.996888	1.03797	0.0974384	30.1907	0.176983	0.017076	0.0103029	9	FALSE	12577	298353	0.0404496
38.1	Gram negative septicemia	infectious diseases	1.08658	1.03301	1.14293	0.00128725	0	0.652025	0.0830335	0.0257964	6	FALSE	1825	458550	0.00396416	1.06624	1.00736	1.12856	0.0268876	0	0.867147	0.06414	0.0289814	5	FALSE	1503	315394	0.00474287
38.2	Gram positive septicemia	infectious diseases	1.05016	0.996982	1.10618	0.0648962	0	0.616228	0.0489467	0.0265154	6	FALSE	1637	457254	0.0035673	1.03211	0.964453	1.10451	0.360906	0	0.56826	0.0316042	0.0345916	5	FALSE	1034	313538	0.00328701
38.3	Bacteremia	infectious diseases	1.04075	1.00874	1.07379	0.0122283	27.6751	0.207533	0.0399456	0.0159432	8	FALSE	5071	451831	0.0110987	1.04075	1.00874	1.07379	0.0122283	27.6751	0.207533	0.0399456	0.0159432	8	FALSE	5070	311155	0.0160329
41	Bacterial infection NOS	infectious diseases	1.03557	1.02098	1.05037	1.37637e-06	61.3172	0.00277429	0.0349527	0.00723899	12	TRUE	24045	430141	0.0529409	1.03527	1.01697	1.0539	0.000139612	70.3083	0.000723015	0.0346602	0.00909989	9	FALSE	16469	286425	0.0543722
41.1	Staphylococcus infections	infectious diseases	1.05025	1.02636	1.07469	2.95917e-05	0	0.461732	0.049024	0.0117378	11	TRUE	8646	450502	0.0188305	1.06144	1.03095	1.09283	6.08081e-05	3.99325	0.40166	0.0596273	0.0148709	9	FALSE	5798	306786	0.0185486
41.11	Methicillin sensitive Staphylococcus aureus	infectious diseases	1.05649	1.02402	1.09	0.00056123	0	0.779686	0.0549534	0.01593	7	FALSE	4532	457032	0.00981879	1.05373	1.00813	1.1014	0.0204264	0	0.66718	0.052339	0.0225753	5	FALSE	2487	313316	0.00787516
41.12	Methicillin resistant Staphylococcus aureus	infectious diseases	1.06972	1.02282	1.11878	0.00321641	0.309177	0.426623	0.0674003	0.0228766	8	FALSE	2404	454346	0.00526327	1.06972	1.02282	1.11878	0.00321641	0.309177	0.426623	0.0674003	0.0228766	8	FALSE	2397	313670	0.00758384
41.2	Streptococcus infection	infectious diseases	1.04842	1.01371	1.08433	0.00591272	58.7549	0.0240865	0.0472872	0.0171792	7	FALSE	3876	456792	0.00841387	1.05797	1.00955	1.1087	0.0183912	71.9126	0.00656361	0.0563477	0.0239	5	FALSE	2185	313076	0.00693077
41.4	E. coli	infectious diseases	1.06821	1.03312	1.10448	0.000107618	11.7589	0.339783	0.0659801	0.0170371	7	FALSE	3819	452628	0.0083668	1.08254	1.02197	1.1467	0.00694287	31.1869	0.213568	0.0793079	0.029378	5	FALSE	1437	308912	0.00463027
41.8	H. pylori	infectious diseases	0.924375	0.880762	0.970147	0.00142745	72.273	0.00140707	-0.0786373	0.0246586	7	FALSE	2176	454429	0.00476561	0.924375	0.880762	0.970147	0.00142745	72.273	0.00140707	-0.0786373	0.0246586	7	FALSE	2172	313753	0.00687505
41.9	Infection with drug-resistant microorganisms	infectious diseases	1.01394	0.945351	1.0875	0.698536	80.7083	0.000357478	0.0138401	0.0357351	5	FALSE	962	314222	0.00305219	1.01394	0.945351	1.0875	0.698536	80.7083	0.000357478	0.0138401	0.0357351	5	FALSE	962	314222	0.00305219
53	Herpes zoster	infectious diseases	0.998561	0.970159	1.02779	0.922053	23.8035	0.231722	-0.00144053	0.014722	9	FALSE	6030	454249	0.0131007	0.991491	0.96222	1.02165	0.576199	7.08405	0.3755	-0.00854587	0.0152893	8	FALSE	5684	302061	0.0184698
53.1	Herpes zoster with nervous system complications	infectious diseases	1.06226	0.995917	1.13302	0.0664157	0	0.432652	0.0603954	0.0329021	8	FALSE	1191	466650	0.00254574	1.05572	0.986531	1.12976	0.116916	9.47098	0.356652	0.0542207	0.0345828	7	FALSE	1099	314462	0.00348269
54	Herpes simplex	infectious diseases	1.02119	0.991498	1.05178	0.163655	0	0.468512	0.020972	0.0150566	10	FALSE	5772	455324	0.012518	1.0218	0.991632	1.05289	0.158415	7.16902	0.375555	0.0215669	0.0152911	9	FALSE	5635	305726	0.018098
70	Viral hepatitis	infectious diseases	0.969807	0.954004	0.985871	0.000254657	17.2111	0.274994	-0.0306586	0.00838234	12	FALSE	19670	447692	0.0420873	0.969411	0.953361	0.985731	0.000265182	26.9009	0.20489	-0.0310667	0.00851811	9	FALSE	19184	295504	0.060962
70.1	Viral hepatitis A	infectious diseases	1.06517	0.924588	1.22714	0.381969	0	0.887971	0.0631385	0.0722182	4	FALSE	260	463898	0.000560154	1.034	0.881125	1.21341	0.682073	0	0.986243	0.0334393	0.0816316	3	FALSE	215	312267	0.00068804
70.2	Viral hepatitis B	infectious diseases	0.966294	0.923982	1.01054	0.133386	2.09528	0.423757	-0.0342875	0.0228449	12	FALSE	2445	465050	0.00523	0.969108	0.924863	1.01547	0.188149	22.2437	0.245354	-0.0313787	0.0238427	9	FALSE	2263	312862	0.00718128
70.3	Viral hepatitis C	infectious diseases	0.967838	0.951191	0.984776	0.000221629	16.9993	0.286604	-0.0326907	0.00885208	10	FALSE	17574	450446	0.0375497	0.969333	0.952533	0.986429	0.00047985	9.89197	0.352672	-0.0311475	0.00892027	9	FALSE	17360	298258	0.0550032
70.4	Chronic hepatitis	infectious diseases	0.981939	0.93207	1.03448	0.493108	31.2233	0.168401	-0.0182261	0.026593	9	FALSE	1796	465005	0.00384746	0.985752	0.933888	1.0405	0.6028	38.3251	0.124071	-0.0143502	0.0275764	8	FALSE	1690	312817	0.00537349
70.9	Hepatitis NOS	infectious diseases	0.986083	0.938607	1.03596	0.577766	0	0.656614	-0.0140143	0.0251761	9	FALSE	1971	463914	0.00423066	0.982833	0.932599	1.03577	0.5177	0	0.565138	-0.017316	0.0267679	8	FALSE	1780	311726	0.00567772
71	Human immunodeficiency virus [HIV] disease	infectious diseases	0.955242	0.926247	0.985146	0.00359646	0	0.977219	-0.0457902	0.0157271	10	FALSE	5130	464422	0.0109253	0.956314	0.927081	0.986469	0.00480183	0	0.971397	-0.0446687	0.0158398	9	FALSE	5065	312234	0.0159629
71.1	HIV infection, symptomatic	infectious diseases	0.955443	0.925858	0.985972	0.00450727	0	0.943725	-0.0455806	0.0160479	8	FALSE	4933	312452	0.0155426	0.955443	0.925858	0.985972	0.00450727	0	0.943725	-0.0455806	0.0160479	8	FALSE	4933	312452	0.0155426
78	Viral warts & HPV	infectious diseases	1.03379	1.01307	1.05493	0.00129361	60.3916	0.00685068	0.0332331	0.0103292	10	FALSE	12481	443220	0.0273886	1.0371	1.01568	1.05896	0.000621487	62.2281	0.00668493	0.0364241	0.0106439	9	FALSE	11913	291589	0.0392518
79	Viral infection	infectious diseases	0.980281	0.951072	1.01039	0.196908	16.1695	0.289848	-0.019916	0.0154339	11	FALSE	5035	452513	0.0110043	0.974625	0.939504	1.01106	0.169866	28.4449	0.191696	-0.0257026	0.018725	9	FALSE	3649	300325	0.0120043
79.1	Varicella infection	infectious diseases	0.790451	0.615512	1.01511	0.0654098	0	0.573276	-0.235151	0.12763	2	FALSE	98	463702	0.000211298	NA	NA	NA	NA	NA	NA	NA	NA	NA	NA	NA	NA	NA
79.2	Infectious mononucleosis	infectious diseases	0.994872	0.822277	1.2037	0.957826	0	0.895449	-0.00514088	0.0972145	3	FALSE	136	462483	0.000293978	0.960606	0.749408	1.23132	0.75104	0	0.852388	-0.0401904	0.126676	2	FALSE	91	310852	0.000292658
79.9	Viremia, NOS	infectious diseases	1.00379	0.946889	1.0641	0.898996	0	0.982165	0.00377897	0.0297723	7	FALSE	1246	466274	0.00266513	0.964844	0.840997	1.10693	0.609628	0	0.983154	-0.0357893	0.0700921	6	FALSE	288	314086	0.000916106
80	Postoperative infection	infectious diseases	1.03078	1.00425	1.05801	0.0226865	41.5818	0.113703	0.0303144	0.0133035	7	FALSE	6484	456035	0.0140189	1.01414	0.977336	1.05232	0.456685	50.662	0.0877243	0.0140366	0.0188584	5	FALSE	3531	305462	0.0114274
81	Infection/inflammation of internal prosthetic device; implant; and graft	infectious diseases	1.01345	0.9821	1.0458	0.404644	0	0.643037	0.0133603	0.0160319	7	FALSE	4393	462217	0.00941471	1.00324	0.958875	1.04967	0.88838	0	0.483174	0.00323924	0.023079	5	FALSE	2311	311644	0.00736093
90	Sexually transmitted infections (not HIV or hepatitis)	infectious diseases	1.0274	0.990862	1.06529	0.143432	0	0.534291	0.0270353	0.0184777	10	FALSE	3819	463101	0.00817913	1.02641	0.98975	1.06443	0.160101	0	0.465826	0.0260663	0.0185561	9	FALSE	3794	311082	0.0120492
90.2	Gonococcal infections	infectious diseases	0.970143	0.832744	1.13021	0.697258	0	0.494603	-0.0303122	0.0779184	5	FALSE	256	470376	0.000543949	0.970143	0.832744	1.13021	0.697258	0	0.494603	-0.0303122	0.0779184	5	FALSE	255	318357	0.000800347
90.3	Venereal diseases due to Chlamydia trachomatis	infectious diseases	1.20703	0.918394	1.58639	0.17719	0	0.880715	0.188167	0.139439	3	FALSE	105	318776	0.000329276	1.20703	0.918394	1.58639	0.17719	0	0.880715	0.188167	0.139439	3	FALSE	105	318776	0.000329276
110	Dermatophytosis / Dermatomycosis	infectious diseases	1.03989	1.029	1.0509	3.33164e-13	3.1668	0.41056	0.0391149	0.00537274	10	TRUE	61372	380643	0.138846	1.03965	1.0287	1.0507	5.92106e-13	12.0095	0.334604	0.0388793	0.00539819	9	TRUE	61036	227310	0.211676
110.1	Dermatophytosis	infectious diseases	1.04336	1.03228	1.05455	6.40056e-15	13.5713	0.318081	0.0424423	0.00544426	10	TRUE	59329	383439	0.133996	1.04294	1.03183	1.05418	1.46947e-14	18.2953	0.279976	0.0420456	0.00546746	9	TRUE	59035	230106	0.204174
110.11	Dermatophytosis of nail	infectious diseases	1.05969	1.0471	1.07243	1.92661e-21	0	0.605625	0.0579755	0.00609697	10	TRUE	44141	407221	0.0977951	1.0597	1.04709	1.07246	2.19714e-21	0	0.504502	0.0579893	0.0061072	9	TRUE	44047	253888	0.147841
110.12	Althete's foot	infectious diseases	1.02123	1.00088	1.042	0.0408099	28.5219	0.18199	0.0210099	0.0102715	10	FALSE	13065	441497	0.028742	1.01858	0.998133	1.03945	0.075179	3.09966	0.40888	0.0184113	0.0103471	9	FALSE	12924	288744	0.0428418
110.13	Dermatophytosis of the body	infectious diseases	1.03296	0.997683	1.06949	0.0673822	37.6068	0.118126	0.03243	0.0177299	9	FALSE	4194	453898	0.00915537	1.0336	0.998007	1.07047	0.0645446	45.0987	0.0784348	0.0330501	0.0178804	8	FALSE	4140	303794	0.0134444
110.2	Dermatomycoses	infectious diseases	0.994196	0.949054	1.04149	0.806064	5.08758	0.39274	-0.00582066	0.0237088	9	FALSE	2319	464257	0.00497025	0.998307	0.95239	1.04644	0.943786	4.09207	0.398459	-0.00169401	0.0240245	8	FALSE	2271	311504	0.00723767
112	Candidiasis	infectious diseases	0.987183	0.959064	1.01613	0.381596	0	0.462735	-0.0129003	0.0147439	10	FALSE	5550	459430	0.011936	0.999542	0.965582	1.0347	0.979283	0	0.479059	-0.000457972	0.0176362	8	FALSE	4110	306097	0.0132492
112.3	Candidiasis of skin and nails	infectious diseases	1.04782	0.938247	1.17019	0.407169	0	0.637704	0.0467123	0.0563555	6	FALSE	413	468967	0.000879884	1.05959	0.942127	1.1917	0.334282	0	0.54006	0.0578817	0.0599484	5	FALSE	375	316214	0.0011845
117	Mycoses	infectious diseases	1.01559	0.969293	1.0641	0.515826	0	0.670201	0.0154684	0.0238051	10	FALSE	2168	466757	0.00462334	1.00113	0.951993	1.05281	0.964874	0	0.813022	0.00113081	0.0256782	9	FALSE	1913	313424	0.00606653
117.1	Histoplasmosis	infectious diseases	1.07125	0.976255	1.17549	0.146294	0	0.631536	0.0688288	0.0473784	3	FALSE	598	461302	0.00129465	1.07125	0.976255	1.17549	0.146294	0	0.631536	0.0688288	0.0473784	3	FALSE	596	311198	0.00191152
117.2	Coccidioidomycosis	infectious diseases	1.03943	0.877543	1.23118	0.654376	0	0.522775	0.0386712	0.0863793	3	FALSE	190	460040	0.000412837	1.03943	0.877543	1.23118	0.654376	0	0.522775	0.0386712	0.0863793	3	FALSE	188	309936	0.000606209
117.4	Aspergillosis	infectious diseases	1.08171	0.97537	1.19964	0.13685	0	0.780202	0.0785413	0.0527965	4	FALSE	444	468299	0.000947214	1.04148	0.911852	1.18954	0.548954	0	0.863074	0.040646	0.0678191	3	FALSE	300	317615	0.000943648
130	Spirochetal infection	infectious diseases	1.08965	1.01048	1.17502	0.0256908	12.2339	0.335776	0.0858557	0.0384856	5	FALSE	895	469808	0.00190141	1.08697	1.00351	1.17738	0.0407746	33.6869	0.21016	0.083394	0.0407632	4	FALSE	820	315483	0.00259245
130.1	Lyme disease	infectious diseases	1.04415	0.944335	1.15452	0.399353	7.68445	0.338497	0.0432064	0.0512666	3	FALSE	527	463639	0.00113537	1.03533	0.932315	1.14973	0.516117	46.0994	0.173172	0.0347232	0.0534743	2	FALSE	496	311928	0.00158759
131	Protozoan infection	infectious diseases	1.06341	0.867398	1.30372	0.554211	0	0.808235	0.0614833	0.103951	2	FALSE	154	463787	0.000331939	1.06341	0.867398	1.30372	0.554211	0	0.808235	0.0614833	0.103951	2	FALSE	149	312076	0.00047722
132	Infestation (lice, mites)	infectious diseases	0.954637	0.889164	1.02493	0.200315	0	0.549237	-0.0464242	0.0362503	6	FALSE	1032	467357	0.0022033	0.954521	0.887389	1.02673	0.210941	0.0257209	0.405867	-0.046546	0.0372076	5	FALSE	993	315646	0.00313606
133	Arthropod-borne diseases	infectious diseases	0.895227	0.784848	1.02113	0.0992462	0	0.771135	-0.110678	0.0671375	4	FALSE	320	469462	0.000681167	0.91189	0.770613	1.07907	0.282852	0	0.538783	-0.0922358	0.0858858	2	FALSE	206	315137	0.000653257
134	Helminthiases	infectious diseases	1.03341	0.895494	1.19258	0.652913	0	0.636369	0.0328687	0.0730873	4	FALSE	251	473502	0.000529812	1.09719	0.892544	1.34877	0.378504	0	0.583039	0.0927562	0.105326	3	FALSE	148	318589	0.000464333
134.1	Intestinal helminthiases	infectious diseases	1.01583	0.846307	1.2193	0.866145	0	0.626284	0.0157015	0.0931521	3	FALSE	169	473825	0.000356545	1.12248	0.809179	1.55709	0.488975	0	0.518496	0.11554	0.16698	2	FALSE	86	318912	0.000269594
136	Other infectious and parasitic diseases	infectious diseases	1.01091	0.968196	1.05551	0.622226	26.6553	0.207001	0.010853	0.0220277	9	FALSE	2668	464410	0.00571211	1.01471	0.97114	1.06023	0.514366	30.2501	0.186551	0.0145997	0.0223903	8	FALSE	2600	310085	0.00831508
145	Cancer of mouth	neoplasms	0.99773	0.960915	1.03596	0.905711	0	0.494815	-0.00227219	0.0191827	8	FALSE	3258	469078	0.00689763	1.01387	0.971875	1.05767	0.523439	0	0.709147	0.01377	0.0215813	7	FALSE	2674	315529	0.00840344
145.1	Cancer of lip	neoplasms	0.969006	0.812986	1.15497	0.725212	0	0.806564	-0.0314845	0.0895715	2	FALSE	181	450056	0.00040201	NA	NA	NA	NA	NA	NA	NA	NA	NA	NA	NA	NA	NA
145.2	Cancer of tongue	neoplasms	1.00491	0.951742	1.06104	0.859893	15.4313	0.316153	0.00489523	0.0277334	5	FALSE	1560	465838	0.00333763	1.02987	0.967812	1.09592	0.353276	0	0.535288	0.0294364	0.0317116	4	FALSE	1250	315540	0.00394583
145.3	Cancer of major salivary glands	neoplasms	1.01138	0.924609	1.10629	0.804751	0	0.950886	0.0113132	0.0457646	5	FALSE	582	472374	0.00123056	1.0064	0.910927	1.11189	0.900115	0	0.883924	0.00638322	0.050856	4	FALSE	488	318825	0.00152828
145.4	Cancer of the gums	neoplasms	1.00943	0.828279	1.23021	0.925864	59.2914	0.085736	0.00939037	0.100918	3	FALSE	113	433626	0.000260525	1.18949	0.92891	1.52317	0.168995	0	0.644505	0.173526	0.12616	2	FALSE	77	283328	0.000271696
145.5	Cancer of the mouth floor	neoplasms	0.94387	0.825071	1.07978	0.399979	0	0.656947	-0.0577664	0.0686339	4	FALSE	261	465506	0.000560366	0.93889	0.805574	1.09427	0.419655	0	0.45142	-0.0630571	0.0781358	3	FALSE	212	315208	0.00067212
149	Cancer of larynx, pharynx, nasal cavities	neoplasms	0.99118	0.960072	1.0233	0.586106	36.786	0.114129	-0.00885876	0.0162699	10	FALSE	4490	468307	0.00949668	1.01776	0.982223	1.05459	0.331593	0	0.912453	0.0176078	0.0181354	9	FALSE	3729	314758	0.0117085
149.1	Cancer of oropharynx	neoplasms	1.04229	0.991263	1.09594	0.105818	0	0.668843	0.0414166	0.0256088	7	FALSE	1819	468570	0.00386701	1.06641	1.00865	1.12748	0.0236356	0	0.987925	0.0642993	0.0284133	6	FALSE	1527	317693	0.00478353
149.2	Cancer of nasopharynx	neoplasms	1.07285	0.921582	1.24894	0.36451	0	0.581557	0.0703147	0.0775412	4	FALSE	219	467104	0.000468627	1.06539	0.902493	1.2577	0.454346	0	0.384023	0.0633449	0.0846642	3	FALSE	188	313555	0.000599217
149.3	Cancer of hypopharynx	neoplasms	0.959569	0.843391	1.09175	0.530795	0	0.629511	-0.0412712	0.065845	4	FALSE	289	466352	0.00061932	0.998409	0.857026	1.16312	0.983697	0	0.661835	-0.00159199	0.0779069	3	FALSE	220	312803	0.000702824
149.4	Cancer of larynx	neoplasms	0.97198	0.931513	1.0142	0.190237	67.9483	0.00808455	-0.02842	0.0216967	6	FALSE	2466	470444	0.00521452	1.00372	0.958476	1.05111	0.874524	0	0.528599	0.00371647	0.0235347	5	FALSE	2138	316895	0.0067015
149.5	Hx of malignant neoplasm of oral cavity and pharynx	neoplasms	1.02545	0.948055	1.10916	0.530211	0	0.729157	0.0251317	0.0400388	4	FALSE	728	316160	0.00229734	1.02545	0.948055	1.10916	0.530211	0	0.729157	0.0251317	0.0400388	4	FALSE	728	316160	0.00229734
149.9	Cancer of of nasal cavities	neoplasms	0.992478	0.882829	1.11575	0.899415	0	0.526379	-0.00755021	0.0597322	4	FALSE	357	467043	0.0007638	1.01901	0.891286	1.16505	0.782817	0	0.450202	0.0188353	0.0683304	3	FALSE	290	316745	0.000914726
150	Cancer of esophagus	neoplasms	0.974407	0.93264	1.01804	0.246081	34.4186	0.191855	-0.0259267	0.0223521	5	FALSE	2277	459619	0.00492968	0.999806	0.940257	1.06313	0.99506	36.5152	0.193033	-0.000193995	0.031331	4	FALSE	1265	317032	0.00397428
151	Cancer of stomach	neoplasms	0.970664	0.923867	1.01983	0.237587	0	0.844296	-0.0297748	0.0252107	6	FALSE	1774	460381	0.00383854	0.983417	0.920952	1.05012	0.617489	0	0.793628	-0.0167217	0.0334828	5	FALSE	1066	317243	0.00334895
153	Colorectal cancer	neoplasms	1.01971	0.999017	1.04083	0.0620427	0	0.468405	0.0195195	0.0104607	11	FALSE	10824	440411	0.0239875	1.01371	0.986755	1.04141	0.321995	0	0.588133	0.0136189	0.0137514	9	FALSE	6742	309095	0.0213465
153.2	Colon cancer	neoplasms	1.01727	0.993433	1.04168	0.156964	0	0.688292	0.0171241	0.0120988	11	FALSE	8158	441777	0.0181315	1.01556	0.985413	1.04664	0.315221	0	0.640929	0.0154433	0.0153768	9	FALSE	5433	310461	0.0171988
153.3	Malignant neoplasm of rectum, rectosigmoid junction, and anus	neoplasms	1.01311	0.981955	1.04524	0.413862	0	0.822929	0.0130199	0.015934	9	FALSE	4477	446338	0.0099309	1.00574	0.963563	1.04976	0.793419	0	0.765186	0.00572405	0.0218581	8	FALSE	2554	315022	0.00804217
155	Cancer of liver and intrahepatic bile duct	neoplasms	0.953242	0.915563	0.992471	0.0199531	0	0.469868	-0.0478866	0.0205767	10	FALSE	2832	458897	0.00613347	0.94714	0.905221	0.991	0.0187035	3.36534	0.406739	-0.0543082	0.0230962	9	FALSE	2319	315759	0.00729066
155.1	Malignant neoplasm of liver, primary	neoplasms	0.956602	0.914602	1.00053	0.0527753	0	0.473491	-0.0443675	0.0229082	9	FALSE	2317	459350	0.00501877	0.964034	0.918446	1.01188	0.138348	0	0.438884	-0.036629	0.0247164	8	FALSE	2037	316212	0.00640065
157	Pancreatic cancer	neoplasms	1.01756	0.96979	1.06768	0.478005	0	0.9648	0.0174054	0.0245314	7	FALSE	1905	460212	0.00412233	1.03596	0.973282	1.10267	0.267234	0	0.986203	0.0353263	0.0318411	6	FALSE	1206	317074	0.00378912
158	Neoplasm of unspecified nature of digestive system	neoplasms	0.964324	0.919306	1.01155	0.136407	0	0.602958	-0.0363279	0.0243926	7	FALSE	2002	457838	0.00435369	0.977059	0.917953	1.03997	0.466019	0	0.5299	-0.0232086	0.0318375	6	FALSE	1279	314700	0.00404774
159	Malignant neoplasm of other and ill-defined sites within the digestive organs and peritoneum	neoplasms	1.01375	0.966781	1.063	0.572639	41.2896	0.115702	0.0136549	0.0242036	7	FALSE	1973	459249	0.00427777	1.01909	0.962742	1.07875	0.514591	50.5529	0.0721283	0.0189144	0.029023	6	FALSE	1431	316111	0.00450649
159.2	Malignant neoplasm of small intestine, including duodenum	neoplasms	1.03756	0.954384	1.12798	0.387125	45.4345	0.119413	0.0368711	0.0426333	5	FALSE	681	460582	0.00147638	1.08718	0.982421	1.2031	0.105904	37.2078	0.18882	0.0835836	0.0516944	4	FALSE	498	317995	0.00156361
159.3	Malignant neoplasm of gallbladder and extrahepatic bile ducts	neoplasms	0.989928	0.899917	1.08894	0.835132	0	0.493269	-0.0101229	0.0486385	5	FALSE	504	458127	0.00109892	0.927154	0.819132	1.04942	0.231417	0	0.857835	-0.0756356	0.0632026	4	FALSE	323	314989	0.00102438
159.4	Malignant neoplasm of retroperitoneum and peritoneum	neoplasms	0.963733	0.830867	1.11785	0.625502	0	0.718641	-0.0369406	0.0756877	3	FALSE	215	448397	0.000479256	0.933711	0.77199	1.12931	0.479687	0	0.53271	-0.0685887	0.0970404	2	FALSE	145	305810	0.000473926
164	Cancer of intrathoracic organs	neoplasms	1.018	0.89005	1.16434	0.794649	0	0.691481	0.0178367	0.0685292	4	FALSE	268	463746	0.000577569	0.982811	0.841479	1.14788	0.826737	0	0.71307	-0.0173389	0.0792132	3	FALSE	212	312072	0.000678869
165	Cancer within the respiratory system	neoplasms	0.990639	0.970067	1.01165	0.379691	42.3274	0.0755947	-0.00940529	0.0107065	10	FALSE	10566	462013	0.0223582	0.988809	0.963773	1.01449	0.389717	51.0569	0.0460584	-0.0112542	0.0130843	8	FALSE	7532	309758	0.0237385
165.1	Cancer of bronchus; lung	neoplasms	0.996669	0.974549	1.01929	0.770764	49.5771	0.0369661	-0.00333654	0.011451	10	FALSE	9290	462838	0.0196769	0.989018	0.963231	1.0155	0.412672	46.3115	0.0711837	-0.0110425	0.0134797	8	FALSE	7066	310583	0.0222447
170	Cancer of bone and connective tissue	neoplasms	1.09243	1.04007	1.14741	0.000418569	0	0.529278	0.0884014	0.0250565	6	FALSE	1867	471143	0.00394706	1.08106	1.02175	1.14381	0.00678323	0	0.463362	0.0779393	0.0287886	5	FALSE	1465	316818	0.00460282
170.1	Bone cancer	neoplasms	1.10037	1.01229	1.19611	0.0246425	23.8749	0.262166	0.0956434	0.0425656	5	FALSE	655	472842	0.00138332	1.04918	0.95363	1.1543	0.324429	0	0.749598	0.048007	0.0487184	4	FALSE	520	318517	0.0016299
170.2	Cancer of connective tissue	neoplasms	1.08354	1.02192	1.14889	0.00723669	0	0.625671	0.0802377	0.0298753	6	FALSE	1314	472155	0.00277526	1.08686	1.01638	1.16223	0.0148942	0	0.485329	0.083295	0.0342082	5	FALSE	1037	317830	0.00325214
172	Skin cancer	neoplasms	1.02842	1.01648	1.04051	2.57649e-06	12.015	0.336499	0.0280269	0.00596066	8	TRUE	42351	422826	0.0910428	1.0242	1.0105	1.03808	0.000499106	7.7163	0.369394	0.0239112	0.00686861	7	FALSE	34830	275104	0.112379
172.1	Melanomas of skin, dx or hx	neoplasms	1.03713	1.01992	1.05464	1.96556e-05	36.3028	0.164719	0.0364599	0.00854107	6	TRUE	19367	441903	0.0419863	1.03951	1.02109	1.05825	2.14386e-05	45.4812	0.119119	0.0387452	0.00911789	5	TRUE	17646	294181	0.0565891
172.11	Melanomas of skin	neoplasms	1.0499	1.02175	1.07882	0.000445823	0	0.6589	0.0486917	0.0138669	6	FALSE	6306	460328	0.0135138	1.06432	1.02974	1.10006	0.000216693	0	0.871795	0.0623337	0.0168528	5	FALSE	4585	312606	0.014455
172.2	Other non-epithelial cancer of skin	neoplasms	1.02905	1.01579	1.04248	1.50618e-05	43.6471	0.099912	0.0286358	0.00661674	7	TRUE	33391	429487	0.0721378	1.02404	1.00897	1.03933	0.00168282	43.6349	0.114332	0.023755	0.0075625	6	FALSE	27658	281765	0.0893857
172.21	Basal cell carcinoma	neoplasms	1.02502	1.0039	1.04658	0.0200075	31.4603	0.18789	0.0247076	0.0106214	7	FALSE	12641	436600	0.0281386	1.02595	1.00478	1.04756	0.0160147	15.4985	0.314374	0.0256154	0.0106351	6	FALSE	12618	292137	0.0414038
172.22	Squamous cell carcinoma	neoplasms	1.01006	0.983701	1.03713	0.45802	0	0.971781	0.010014	0.0134939	6	FALSE	7595	453985	0.0164544	1.01039	0.983969	1.03752	0.444597	0	0.948652	0.010334	0.0135181	5	FALSE	7574	306848	0.0240886
172.3	Carcinoma in situ of skin	neoplasms	1.01404	0.974242	1.05545	0.495013	14.3584	0.322792	0.0139374	0.0204254	5	FALSE	2965	452207	0.00651402	1.0049	0.957708	1.05442	0.842166	29.0443	0.237875	0.00488669	0.024541	4	FALSE	2211	307744	0.00713329
173	Neoplasm of uncertain behavior of skin	neoplasms	1.03273	1.01677	1.04894	5.07129e-05	43.5506	0.0881341	0.0322056	0.00794745	8	FALSE	23783	413970	0.0543297	1.03308	1.01706	1.04935	4.45247e-05	50.4051	0.0598174	0.0325435	0.00797116	7	FALSE	23688	269507	0.0807926
174	Breast cancer	neoplasms	0.965797	0.876469	1.06423	0.482169	0	0.903592	-0.0348017	0.0495173	4	FALSE	488	464102	0.00105039	0.946106	0.828355	1.0806	0.413958	0	0.83073	-0.0554004	0.0678139	3	FALSE	292	315501	0.000924656
174.2	Breast cancer [male]	neoplasms	0.952325	0.793816	1.14249	0.598964	0	0.850981	-0.0488486	0.0928872	3	FALSE	169	458064	0.000368808	0.926303	0.753462	1.13879	0.467523	0	0.910608	-0.0765537	0.105371	2	FALSE	143	311991	0.000458137
185	Cancer of prostate	neoplasms	0.991615	0.98018	1.00318	0.154714	0	0.975043	-0.00842084	0.00591735	11	FALSE	39424	410349	0.0876531	0.989105	0.974793	1.00363	0.140739	0	0.988429	-0.0109544	0.00743656	9	FALSE	27155	286300	0.0866313
187	Cancer of other male genital organs	neoplasms	1.01452	0.990545	1.03908	0.237396	58.7252	0.024183	0.0144196	0.0122042	7	FALSE	7541	458853	0.0161687	1.09563	1.03194	1.16325	0.00280075	42.8297	0.136066	0.0913272	0.0305565	5	FALSE	1401	316242	0.00441061
187.1	Malignant neoplasm of unspecified male genital organ	neoplasms	0.99882	0.973036	1.02529	0.929473	0	0.537157	-0.00118101	0.0133435	5	FALSE	6171	461208	0.0132034	1.08918	0.948116	1.25123	0.227392	0	0.458986	0.085425	0.0707686	3	FALSE	272	318597	0.000853015
187.2	Malignant neoplasm of testis	neoplasms	1.00629	0.981305	1.03192	0.624805	49.2722	0.0794041	0.00627462	0.0128302	6	FALSE	6739	460780	0.0144144	1.10488	1.01852	1.19855	0.0163112	29.4247	0.235627	0.0997324	0.0415227	4	FALSE	763	318169	0.00239236
187.8	Neoplasm of uncertain behavior of male genital organs	neoplasms	1.08764	0.981746	1.20496	0.107952	35.3762	0.199947	0.0840112	0.0522631	4	FALSE	464	448719	0.00103299	1.06408	0.939676	1.20496	0.327512	53.1759	0.118167	0.0621129	0.0634364	3	FALSE	345	309047	0.00111509
189	Cancer of urinary organs (incl. kidney and bladder)	neoplasms	1.03182	1.01286	1.05114	0.000932326	5.32891	0.39257	0.0313252	0.00946327	11	FALSE	13754	458612	0.0291173	1.03006	1.00685	1.05381	0.0108695	9.15058	0.358944	0.0296209	0.0116303	9	FALSE	9780	307270	0.0308469
189.1	Cancer of kidney and renal pelvis	neoplasms	1.03897	1.00893	1.06992	0.010667	3.28315	0.409564	0.0382334	0.0149734	10	FALSE	5401	465573	0.0114677	1.04074	1.00605	1.07662	0.0209626	13.6737	0.320262	0.0399284	0.0172951	9	FALSE	4246	314231	0.0133322
189.11	Malignant neoplasm of kidney, except pelvis	neoplasms	1.03702	1.00603	1.06896	0.0188368	0	0.504722	0.0363494	0.0154761	10	FALSE	5050	466020	0.0107203	1.03497	0.999206	1.07201	0.0554012	3.00078	0.409676	0.0343726	0.0179424	9	FALSE	3945	314678	0.0123814
189.12	Malignant neoplasm of renal pelvis	neoplasms	0.980304	0.909288	1.05687	0.60414	20.5451	0.283796	-0.0198925	0.0383686	5	FALSE	843	456875	0.00184175	0.990244	0.913908	1.07296	0.810689	33.8213	0.20935	-0.0098042	0.0409297	4	FALSE	759	308774	0.00245208
189.2	Cancer of bladder	neoplasms	1.02589	1.00242	1.04991	0.0304391	0	0.690779	0.0255573	0.0118084	10	FALSE	8695	463395	0.0184181	1.02118	0.991708	1.05153	0.160697	0	0.621365	0.0209614	0.0149433	9	FALSE	5875	312053	0.018479
189.21	Malignant neoplasm of bladder	neoplasms	1.02453	0.999922	1.04975	0.0507354	0	0.558811	0.0242359	0.012405	10	FALSE	7847	464284	0.0166204	1.02197	0.990983	1.05393	0.166536	0	0.464364	0.0217336	0.01571	9	FALSE	5290	312942	0.0166231
189.4	Malignant neoplasm of other urinary organs	neoplasms	1.03562	0.964602	1.11186	0.334236	8.52559	0.350491	0.0349987	0.0362449	4	FALSE	907	463363	0.0019536	1.00843	0.925463	1.09885	0.847946	5.25269	0.34804	0.00839959	0.0438071	3	FALSE	660	314679	0.00209299
190	Cancer of eye	neoplasms	1.05523	0.958499	1.16172	0.273134	0	0.867986	0.0537571	0.0490541	4	FALSE	515	466505	0.00110274	1.03052	0.916131	1.15918	0.616553	0	0.881146	0.0300592	0.0600295	3	FALSE	373	313024	0.00119018
191	Manlignant and unknown neoplasms of brain and nervous system	neoplasms	1.03507	0.988893	1.0834	0.138808	0	0.558097	0.0344653	0.0232835	6	FALSE	2131	471017	0.00450388	1.0141	0.958935	1.07245	0.623607	0	0.661987	0.0140061	0.0285405	5	FALSE	1496	316949	0.00469783
191.1	Cancer of brain and nervous system	neoplasms	1.03384	0.980732	1.08982	0.216136	46.2305	0.0977179	0.033279	0.0269059	6	FALSE	1568	471253	0.00331627	1.0062	0.941457	1.0754	0.8554	47.2448	0.108139	0.00618399	0.0339346	5	FALSE	1043	317772	0.00327149
191.11	Cancer of brain	neoplasms	1.02216	0.966537	1.08098	0.442657	52.0825	0.0638169	0.0219161	0.0285472	6	FALSE	1378	467951	0.00293611	0.98686	0.918285	1.06056	0.718873	50.7841	0.0870196	-0.0132272	0.0367458	5	FALSE	880	314470	0.00279055
193	Thyroid cancer	neoplasms	1.12854	1.06602	1.19472	3.20048e-05	0	0.54636	0.120924	0.0290772	7	FALSE	1485	472434	0.00313345	1.14055	1.07272	1.21267	2.62381e-05	0	0.52965	0.131509	0.0312828	6	TRUE	1315	318010	0.00411806
194	Cancer of other endocrine glands	neoplasms	1.09762	1.01211	1.19036	0.0244016	15.8776	0.313375	0.0931428	0.0413831	5	FALSE	747	466057	0.00160024	1.13125	1.03755	1.23341	0.00518066	0	0.836797	0.123321	0.044113	4	FALSE	673	312220	0.0021509
195	Cancer, suspected or other	neoplasms	1.0276	1.00939	1.04613	0.00283185	43.7811	0.0586538	0.0272219	0.00911825	11	FALSE	14193	443591	0.0310037	1.05799	1.03105	1.08563	1.83756e-05	4.13105	0.400541	0.0563672	0.0131583	9	TRUE	7319	304592	0.023465
195.1	Malignant neoplasm, other	neoplasms	1.01422	0.993611	1.03525	0.177655	0	0.45281	0.0141179	0.0104732	9	FALSE	10444	449315	0.0227162	1.04527	1.00787	1.08406	0.017222	0	0.684304	0.0442764	0.0185884	7	FALSE	3603	310316	0.0114775
195.3	Malignant neoplasm of head, face, and neck	neoplasms	1.02538	0.97356	1.07996	0.343523	21.4508	0.272266	0.0250624	0.0264587	6	FALSE	1896	413620	0.004563	1.02159	0.9694	1.07659	0.424634	27.2648	0.239782	0.0213621	0.0267558	5	FALSE	1864	277582	0.00667034
196	Radiotherapy	neoplasms	0.991506	0.95943	1.02466	0.611198	0	0.694328	-0.00852982	0.0167789	10	FALSE	4245	454124	0.0092611	0.978673	0.93973	1.01923	0.298078	0	0.695639	-0.0215575	0.0207171	8	FALSE	2978	315125	0.00936175
197	Chemotherapy	neoplasms	1.0385	1.01889	1.05849	0.000103023	0	0.555743	0.037777	0.00972791	11	FALSE	12358	447824	0.0268546	1.03639	1.01061	1.06283	0.00541612	7.89011	0.369537	0.035744	0.0128521	9	FALSE	7562	308825	0.0239011
198	Secondary malignant neoplasm	neoplasms	1.02137	1.00568	1.0373	0.00741049	0	0.572741	0.0211433	0.00789575	12	FALSE	19263	443056	0.041666	1.01489	0.993932	1.03628	0.165073	0	0.560024	0.014777	0.0106447	9	FALSE	11367	304057	0.0360372
198.1	Secondary malignancy of lymph nodes	neoplasms	1.01807	0.995757	1.04088	0.113227	0	0.709078	0.0179075	0.0113063	7	FALSE	9046	450255	0.0196951	1.02637	0.996134	1.05753	0.0879888	0	0.536279	0.0260315	0.0152579	5	FALSE	5328	311256	0.0168297
198.2	Secondary malignancy of respiratory organs	neoplasms	1.02461	0.994941	1.05516	0.104886	0	0.540872	0.0243094	0.0149909	7	FALSE	4955	454028	0.0107956	1.0202	0.978837	1.06332	0.343575	0	0.535889	0.020002	0.0211186	5	FALSE	2655	315029	0.00835736
198.3	Secondary malignant neoplasm of digestive systems	neoplasms	0.984587	0.940764	1.03045	0.503704	0.320891	0.413919	-0.0155332	0.0232299	6	FALSE	2004	456225	0.00437336	0.991105	0.925554	1.0613	0.798025	19.2245	0.292259	-0.00893444	0.0349132	5	FALSE	934	317226	0.00293563
198.4	Secondary malignant neoplasm of liver	neoplasms	1.02978	1.0003	1.06013	0.0476577	12.9108	0.329278	0.029349	0.0148197	8	FALSE	5039	454787	0.0109585	1.03459	0.989533	1.0817	0.134439	0	0.447382	0.0340052	0.0227183	6	FALSE	2300	315788	0.0072307
198.5	Secondary malignancy of brain/spine	neoplasms	0.995197	0.934608	1.05971	0.880593	46.4651	0.132559	-0.00481421	0.0320482	4	FALSE	1196	453333	0.0026313	0.995197	0.934608	1.05971	0.880593	46.4651	0.132559	-0.00481421	0.0320482	4	FALSE	1191	317295	0.00373957
198.6	Secondary malignancy of bone	neoplasms	1.03392	1.00618	1.06243	0.016207	0	0.456682	0.0333606	0.0138759	10	FALSE	5948	453544	0.0129447	1.02044	0.98257	1.05977	0.294338	10.627	0.34761	0.020234	0.0192953	8	FALSE	3316	314545	0.0104322
198.7	Secondary malignant neoplasm of skin	neoplasms	1.16087	1.05096	1.28227	0.00328832	0	0.400998	0.149169	0.0507478	3	FALSE	434	446252	0.0009716	1.20408	1.05831	1.36992	0.00479109	6.41136	0.301283	0.185713	0.0658381	2	FALSE	273	309670	0.000880807
199	Neoplasm of uncertain behavior	neoplasms	1.05884	1.03633	1.08183	1.8255e-07	0	0.771519	0.057172	0.0109603	10	TRUE	10752	432759	0.0242429	1.06316	1.03926	1.08761	1.2942e-07	0	0.806474	0.0612487	0.0116009	9	TRUE	9823	293760	0.0323569
199.4	Neurofibromatosis	neoplasms	0.97394	0.85839	1.10504	0.681954	0	0.785156	-0.0264055	0.0644353	4	FALSE	327	455223	0.000717814	0.989834	0.858865	1.14078	0.887787	0	0.661493	-0.0102178	0.0724127	3	FALSE	274	316224	0.000865724
200	Myeloproliferative disease	neoplasms	1.00423	0.971659	1.0379	0.80175	32.1879	0.160479	0.00422421	0.016824	9	FALSE	4258	465284	0.00906841	0.994881	0.957226	1.03402	0.794313	36.1279	0.140399	-0.00513235	0.0196858	8	FALSE	3273	313911	0.0103189
200.1	Polycythemia vera	neoplasms	0.967659	0.915015	1.02333	0.249382	0.320342	0.404269	-0.0328751	0.0285411	5	FALSE	1513	462702	0.00325927	0.983051	0.918719	1.05189	0.620564	10.5481	0.34023	-0.0170948	0.0345314	4	FALSE	1115	316894	0.00350619
201	Hodgkin's disease	neoplasms	1.02955	0.95091	1.1147	0.472509	55.9236	0.0592484	0.029126	0.0405427	5	FALSE	752	469415	0.00159943	1.10495	1.00471	1.21519	0.0397083	0	0.56271	0.099798	0.0485217	4	FALSE	563	318623	0.00176386
202	Cancer of other lymphoid, histiocytic tissue	neoplasms	1.06125	1.02898	1.09454	0.000161614	49.3796	0.0452745	0.059451	0.015759	9	FALSE	4851	466207	0.0102981	1.08169	1.0405	1.12452	7.37573e-05	47.2861	0.0655905	0.0785252	0.0198104	8	FALSE	3318	314834	0.010429
202.2	Non-Hodgkins lymphoma	neoplasms	1.05975	1.02685	1.09372	0.000310941	48.8194	0.0479781	0.0580374	0.0160946	9	FALSE	4635	466665	0.0098345	1.07867	1.03624	1.12285	0.000217056	48.8216	0.0572207	0.0757316	0.0204774	8	FALSE	3105	315292	0.00975198
202.21	Nodular lymphoma	neoplasms	1.06947	0.992816	1.15204	0.0767341	0	0.823943	0.0671608	0.0379449	5	FALSE	828	467156	0.00176929	1.09308	0.995211	1.20058	0.0629344	0	0.812266	0.0890014	0.0478591	4	FALSE	564	316364	0.00177958
202.22	Reticulosarcoma	neoplasms	1.16696	1.06611	1.27734	0.000813025	0	0.886284	0.154399	0.0461123	4	FALSE	631	469466	0.00134228	1.16696	1.06611	1.27734	0.000813025	0	0.886284	0.154399	0.0461123	4	FALSE	625	318674	0.00195741
202.23	Lymphosarcoma	neoplasms	0.952528	0.792117	1.14542	0.605212	0	0.912154	-0.0486361	0.0940884	2	FALSE	165	453952	0.000363342	0.952528	0.792117	1.14542	0.605212	0	0.912154	-0.0486361	0.0940884	2	FALSE	162	305791	0.000529493
202.24	Large cell lymphoma	neoplasms	1.07014	0.9931	1.15315	0.075349	0	0.456522	0.0677886	0.0381191	3	FALSE	759	461354	0.00164246	0.997665	0.839444	1.18571	0.978832	0	0.374473	-0.00233765	0.0881028	2	FALSE	182	309981	0.000586788
204	Leukemia	neoplasms	1.05601	1.02615	1.08675	0.000196806	0	0.716183	0.0545015	0.0146388	11	FALSE	5501	466166	0.0116629	1.07817	1.03997	1.11776	4.31489e-05	0	0.919334	0.0752623	0.0184018	9	FALSE	3730	314793	0.0117103
204.1	Lymphoid leukemia	neoplasms	1.063	1.01539	1.11284	0.00897376	53.4958	0.0565311	0.0610915	0.0233794	6	FALSE	2205	468246	0.00468699	1.10885	1.04864	1.17253	0.000286838	0.522122	0.403172	0.103327	0.028489	5	FALSE	1593	317454	0.00499299
204.11	Lymphoid leukemia, acute	neoplasms	1.01033	0.877004	1.16391	0.886867	37.1856	0.20352	0.0102724	0.0722035	3	FALSE	231	457287	0.000504898	1.03396	0.878284	1.21723	0.688324	65.1909	0.0900874	0.0333973	0.0832581	2	FALSE	183	309126	0.000591641
204.12	Lymphoid leukemia, chronic	neoplasms	1.07315	1.02147	1.12744	0.00505194	59.7454	0.0294537	0.0705988	0.0251806	6	FALSE	1900	468668	0.00403767	1.12263	1.05637	1.19306	0.000194217	36.0531	0.180884	0.115678	0.0310425	5	FALSE	1347	317876	0.00421962
204.2	Myeloid leukemia	neoplasms	1.02675	0.972513	1.08401	0.340423	0	0.887311	0.0263956	0.0276879	6	FALSE	1481	469587	0.00314392	1.02565	0.959485	1.09638	0.45663	0	0.788961	0.0253283	0.0340247	5	FALSE	1028	318214	0.00322013
204.21	Myeloid leukemia, acute	neoplasms	1.03077	0.963022	1.10329	0.382261	0	0.863655	0.0303079	0.0346877	4	FALSE	950	470079	0.00201686	1.03719	0.950613	1.13165	0.411599	0	0.707978	0.0365152	0.044472	3	FALSE	616	318706	0.00192909
204.22	Myeloid leukemia, chronic	neoplasms	1.04002	0.940842	1.14966	0.442818	0	0.758209	0.0392438	0.0511358	3	FALSE	499	463463	0.00107552	1.04002	0.940842	1.14966	0.442818	0	0.758209	0.0392438	0.0511358	3	FALSE	496	315302	0.00157062
204.3	Monocytic leukemia	neoplasms	1.03644	0.883312	1.21611	0.660805	26.1454	0.258202	0.0357919	0.0815673	3	FALSE	192	458157	0.000418895	0.991215	0.805498	1.21975	0.933567	55.9612	0.131838	-0.00882375	0.105854	2	FALSE	130	309996	0.000419184
204.4	Multiple myeloma	neoplasms	1.04576	0.993476	1.10079	0.087295	0	0.789299	0.0447431	0.0261679	8	FALSE	1733	469441	0.00367805	1.05959	0.990597	1.13339	0.0919955	0	0.734861	0.0578838	0.0343531	7	FALSE	1091	318068	0.00341836
208	Benign neoplasm of colon	neoplasms	1.00885	1.00042	1.01735	0.0395535	0	0.690908	0.00880993	0.00428003	12	FALSE	91720	349364	0.207942	1.00521	0.995155	1.01537	0.310875	0	0.914403	0.0051998	0.00513111	9	FALSE	72187	215618	0.250819
209	Neuroendocrine tumors	neoplasms	1.07146	0.957706	1.19873	0.228076	0	0.703788	0.069024	0.0572657	5	FALSE	407	319068	0.00127397	1.07146	0.957706	1.19873	0.228076	0	0.703788	0.069024	0.0572657	5	FALSE	407	319068	0.00127397
210	Benign neoplasm of lip, oral cavity, and pharynx	neoplasms	1.01845	0.97228	1.06681	0.439928	49.1351	0.0966899	0.0182807	0.02367	5	FALSE	2197	468656	0.004666	0.997711	0.943979	1.0545	0.935336	50.6752	0.107682	-0.00229162	0.0282452	4	FALSE	1651	315107	0.00521218
211	Benign neoplasm of other parts of digestive system	neoplasms	0.980236	0.954287	1.00689	0.144762	0	0.599981	-0.0199616	0.0136884	8	FALSE	6020	456468	0.0130166	0.974487	0.928438	1.02282	0.295376	0	0.564253	-0.0258443	0.0246983	6	FALSE	2141	311752	0.0068208
212	Benign neoplasm of respiratory and intrathoracic organs	neoplasms	1.0002	0.935734	1.06912	0.995191	28.3108	0.232817	0.000204906	0.0339949	5	FALSE	1070	472631	0.00225881	0.982048	0.906256	1.06418	0.658459	39.2561	0.176336	-0.0181147	0.0409796	4	FALSE	789	317596	0.00247813
213	Benign neoplasm of bone and articular cartilage	neoplasms	1.07134	0.98438	1.16598	0.110608	43.872	0.129349	0.0689098	0.043191	5	FALSE	669	455152	0.00146768	1.05571	0.95505	1.16697	0.288978	56.1267	0.0772491	0.0542113	0.0511251	4	FALSE	508	314547	0.00161242
214	Lipoma	neoplasms	1.01168	0.99291	1.0308	0.224266	0	0.457198	0.0116118	0.00955499	10	FALSE	13584	451175	0.0292281	1.02559	1.00159	1.05016	0.0364953	0	0.640196	0.0252641	0.0120802	8	FALSE	9260	300459	0.0298981
214.1	Lipoma of skin and subcutaneous tissue	neoplasms	1.00925	0.984339	1.03479	0.470251	0	0.80962	0.00920724	0.0127511	9	FALSE	7479	459497	0.0160158	1.02629	0.993526	1.06013	0.116975	0	0.921519	0.0259499	0.0165539	7	FALSE	4856	308781	0.0154829
215	Other benign neoplasm of connective and other soft tissue	neoplasms	0.97076	0.916069	1.02872	0.31585	2.39903	0.392863	-0.0296758	0.0295864	5	FALSE	1449	465499	0.00310313	0.946118	0.88503	1.01142	0.103855	0	0.620729	-0.055388	0.0340547	4	FALSE	1159	314783	0.00366839
216	Benign neoplasm of skin	neoplasms	1.03046	1.01479	1.04638	0.000124212	21.3924	0.252813	0.0300087	0.00781953	9	FALSE	22022	426528	0.049096	1.02784	1.0106	1.04538	0.00146124	27.7735	0.206726	0.0274642	0.00863038	8	FALSE	18988	274705	0.0646525
216.1	Screening for malignant neoplasms of the skin	neoplasms	0.957829	0.92888	0.987679	0.00592761	0	0.856427	-0.0430865	0.0156578	5	FALSE	5566	446075	0.0123239	0.957829	0.92888	0.987679	0.00592761	0	0.856427	-0.0430865	0.0156578	5	FALSE	5563	297496	0.0183562
217	Vascular hamartomas and non-neoplastic nevi	neoplasms	1.03238	1.00173	1.06396	0.0382439	55.7823	0.0456095	0.0318626	0.015376	6	FALSE	5553	452473	0.0121238	1.04645	1.01361	1.08036	0.00525606	16.9478	0.306676	0.0454045	0.0162687	5	FALSE	5080	301234	0.0165843
217.1	Nevus, non-neoplastic	neoplasms	1.03445	1.003	1.0669	0.0315723	61.2823	0.0241982	0.0338732	0.0157566	6	FALSE	5284	446995	0.0116831	1.04866	1.01495	1.0835	0.00437574	39.9033	0.155227	0.0475149	0.0166735	5	FALSE	4832	295756	0.0160752
222	Benign neoplasm of male genital organs	neoplasms	1.01285	0.969912	1.05769	0.563427	27.0422	0.241261	0.0127699	0.0221025	5	FALSE	2678	448534	0.00593513	1.00303	0.958306	1.04984	0.896627	18.7448	0.296692	0.00302355	0.0232717	4	FALSE	2470	306494	0.00799446
223	Benign neoplasm of kidney and other urinary organs	neoplasms	1.02191	0.949362	1.1	0.564077	0	0.901265	0.0216702	0.0375699	4	FALSE	916	456330	0.0020033	1.03449	0.94868	1.12805	0.442811	0	0.859963	0.0339052	0.0441787	3	FALSE	711	316275	0.002243
224	Benign neoplasm of eye	neoplasms	0.9859	0.962346	1.01003	0.249743	1.85642	0.410598	-0.0142003	0.0123376	7	FALSE	8993	456314	0.019327	0.984516	0.960803	1.00882	0.209689	6.26138	0.376494	-0.0156047	0.0124397	6	FALSE	8884	305502	0.0282583
224.1	Benign neoplasm of eye, uveal	neoplasms	0.984762	0.960304	1.00984	0.231472	0	0.755728	-0.0153549	0.0128324	7	FALSE	8319	457664	0.0178526	0.983301	0.958737	1.0085	0.192031	0	0.809614	-0.0168395	0.0129079	6	FALSE	8247	306852	0.0261727
225	Benign neoplasm of brain and other parts of nervous system	neoplasms	1.00887	0.960555	1.05961	0.724395	0	0.461707	0.00882782	0.025037	5	FALSE	1980	471198	0.00418447	1.00074	0.945111	1.05964	0.979867	9.53065	0.345416	0.000736351	0.0291789	4	FALSE	1548	317130	0.00485757
225.1	Benign neoplasm of brain, cranial nerves, meninges	neoplasms	1.01834	0.967846	1.07146	0.483725	0	0.527731	0.0181707	0.0259461	5	FALSE	1844	471407	0.00389645	1.00322	0.945273	1.06471	0.915726	0	0.516137	0.00321211	0.0303546	4	FALSE	1433	317339	0.00449538
225.2	Benign neoplasm of spinal cord, meninges	neoplasms	0.833846	0.661715	1.05075	0.12349	66.705	0.0830873	-0.181706	0.117969	2	FALSE	128	464228	0.000275651	NA	NA	NA	NA	NA	NA	NA	NA	NA	NA	NA	NA	NA
226	Benign neoplasm of thyroid glands	neoplasms	1.0583	0.952363	1.17601	0.292375	0	0.84942	0.0566597	0.0538116	4	FALSE	469	463926	0.00100992	1.0358	0.921876	1.16379	0.554106	0	0.962391	0.03517	0.0594471	3	FALSE	406	312739	0.00129652
227	Benign neoplasm of other endocrine glands and related structures	neoplasms	1.06835	1.03104	1.10701	0.000267132	0	0.598469	0.0661161	0.0181376	11	FALSE	3782	469016	0.00799919	1.06783	1.02637	1.11096	0.00116119	1.68404	0.4202	0.0656265	0.0202037	9	FALSE	3172	314592	0.00998225
227.1	Benign neoplasm of adrenal gland	neoplasms	0.99039	0.939057	1.04453	0.722143	0	0.707021	-0.00965618	0.0271549	5	FALSE	1754	471239	0.0037083	0.995285	0.939678	1.05418	0.871995	0	0.580985	-0.00472631	0.0293333	4	FALSE	1548	316815	0.00486237
227.2	Benign neoplasm of parathyroid gland	neoplasms	1.08266	0.972042	1.20587	0.148653	0	0.563645	0.0794244	0.0549913	3	FALSE	444	472854	0.000938098	1.07968	0.937681	1.24317	0.286615	12.5195	0.284996	0.0766612	0.0719434	2	FALSE	300	319017	0.000939505
227.3	Benign neoplasm of pituitary gland and craniopharyngeal duct (pouch)	neoplasms	1.17708	1.11336	1.24445	9.39374e-09	0	0.457728	0.163038	0.0283972	8	TRUE	1563	471922	0.00330105	1.17801	1.10696	1.25361	2.44414e-07	10.7811	0.347026	0.163823	0.0317368	7	TRUE	1301	318085	0.00407344
228	Hemangioma and lymphangioma, any site	neoplasms	1.00383	0.973576	1.03503	0.806375	0	0.698397	0.00382755	0.0156159	8	FALSE	5168	460479	0.0110985	1.00847	0.973583	1.04462	0.638569	0	0.620698	0.00843809	0.0179648	7	FALSE	4132	306199	0.0133148
228.1	Hemangioma of skin and subcutaneous tissue	neoplasms	1.00303	0.958813	1.04929	0.895306	34.1582	0.180078	0.00302711	0.0230035	6	FALSE	2506	310492	0.00800644	1.00303	0.958813	1.04929	0.895306	34.1582	0.180078	0.00302711	0.0230035	6	FALSE	2506	310492	0.00800644
229	Benign neoplasm of unspecified sites	neoplasms	1.00122	0.911944	1.09923	0.97962	0	0.814762	0.00121726	0.0476507	6	FALSE	580	468619	0.00123615	0.973894	0.874649	1.0844	0.629532	0	0.877694	-0.026453	0.0548378	5	FALSE	471	316684	0.00148508
229.1	Benign neoplasm of lymph nodes	neoplasms	0.896523	0.68848	1.16743	0.417467	0	0.94652	-0.109231	0.134716	2	FALSE	99	451283	0.000219326	0.896523	0.68848	1.16743	0.417467	0	0.94652	-0.109231	0.134716	2	FALSE	81	299348	0.000270515
230	Kaposi's sarcoma	neoplasms	0.981933	0.811606	1.18801	0.851211	75.9228	0.0157124	-0.0182321	0.0971998	3	FALSE	199	474190	0.000419487	0.981933	0.811606	1.18801	0.851211	75.9228	0.0157124	-0.0182321	0.0971998	3	FALSE	189	319473	0.00059125
240	Simple and unspecified goiter	endocrine/metabolic	1.00839	0.937056	1.08516	0.823305	0	0.793719	0.00835913	0.0374352	4	FALSE	949	457858	0.00206841	1.00839	0.937056	1.08516	0.823305	0	0.793719	0.00835913	0.0374352	4	FALSE	938	311200	0.00300508
241	Nontoxic nodular goiter	endocrine/metabolic	1.07534	1.04949	1.10182	4.90214e-09	43.6316	0.0595032	0.0726343	0.0124151	11	TRUE	8503	457826	0.0182339	1.07328	1.04648	1.10076	4.20307e-08	25.5522	0.216524	0.0707192	0.0129	9	TRUE	8005	307996	0.0253322
241.1	Nontoxic uninodular goiter	endocrine/metabolic	1.07667	1.04643	1.10777	3.71846e-07	47.8795	0.0527035	0.0738684	0.0145329	9	TRUE	6258	459683	0.0134309	1.073	1.04227	1.10463	2.00142e-06	49.9391	0.0514852	0.0704578	0.014823	8	TRUE	6061	309853	0.0191856
241.2	Nontoxic multinodular goiter	endocrine/metabolic	1.07909	1.03806	1.12175	0.000118847	31.9765	0.162208	0.0761201	0.0197792	9	FALSE	3292	463098	0.00705847	1.08147	1.03905	1.12561	0.000124784	39.5055	0.115568	0.0783172	0.0204135	8	FALSE	3129	313830	0.00987194
242	Thyrotoxicosis with or without goiter	endocrine/metabolic	1.04204	1.00672	1.07861	0.019266	18.0504	0.271725	0.041182	0.0175965	11	FALSE	3993	463021	0.00855006	1.03748	0.997751	1.07879	0.0647555	30.7464	0.172352	0.0367948	0.019922	9	FALSE	3256	313191	0.0102892
242.1	Graves' disease	endocrine/metabolic	1.00892	0.947747	1.07405	0.780761	26.9851	0.213205	0.00888246	0.0319137	8	FALSE	1254	466958	0.00267827	1.00832	0.942481	1.07877	0.809879	37.4022	0.143252	0.0082891	0.0344543	7	FALSE	1103	317128	0.00346604
242.2	Toxic multinodular goiter	endocrine/metabolic	1.35441	1.17218	1.56496	3.87557e-05	0	0.780814	0.303362	0.0737252	3	FALSE	282	465828	0.000605007	1.32608	1.13412	1.55054	0.000404077	0	0.903463	0.28223	0.0797844	2	FALSE	252	315998	0.000796838
242.3	Exophthalmos	endocrine/metabolic	1.03165	0.935584	1.13758	0.532108	0	0.95992	0.0311578	0.0498692	4	FALSE	541	464052	0.00116446	1.03165	0.935584	1.13758	0.532108	0	0.95992	0.0311578	0.0498692	4	FALSE	540	317394	0.00169847
244	Hypothyroidism	endocrine/metabolic	1.02328	1.01051	1.03621	0.000327854	3.61449	0.40938	0.0230165	0.00640729	12	FALSE	33657	433747	0.0720084	1.01922	1.00519	1.03345	0.00710919	6.71016	0.379367	0.019042	0.00707438	9	FALSE	29049	283917	0.0928184
244.1	Secondary hypothyroidism	endocrine/metabolic	1.07476	1.03093	1.12046	0.000688711	0	0.972754	0.0720999	0.0212431	9	FALSE	2752	465108	0.0058821	1.07704	1.02902	1.12731	0.00142647	0	0.948563	0.0742205	0.0232722	8	FALSE	2363	315278	0.00743922
244.2	Acquired hypothyroidism	endocrine/metabolic	1.01708	0.971249	1.06507	0.471636	0	0.506548	0.0169328	0.0235237	8	FALSE	2342	463050	0.00503232	1.01219	0.965488	1.06114	0.615243	0	0.488645	0.0121125	0.0240996	7	FALSE	2255	313782	0.00713524
244.4	Hypothyroidism NOS	endocrine/metabolic	1.02077	1.0077	1.03401	0.00177151	0	0.540346	0.0205591	0.00657663	11	FALSE	31875	435316	0.0682269	1.01691	1.00254	1.03148	0.020913	0	0.504831	0.0167677	0.00726015	9	FALSE	27509	285486	0.0878896
244.5	Congenital hypothyroidism	endocrine/metabolic	1.10236	0.863434	1.4074	0.434286	52.0724	0.148608	0.0974544	0.124641	2	FALSE	118	461034	0.000255881	1.10236	0.863434	1.4074	0.434286	52.0724	0.148608	0.0974544	0.124641	2	FALSE	105	314376	0.000333883
245	Thyroiditis	endocrine/metabolic	1.07091	1.0004	1.14639	0.0486566	0	0.53974	0.0685099	0.0347486	7	FALSE	1037	463329	0.00223315	1.06017	0.988169	1.13741	0.103466	0	0.584227	0.0584259	0.035882	6	FALSE	985	316671	0.00310084
245.2	Chronic thyroiditis	endocrine/metabolic	1.10661	1.00922	1.21339	0.0311456	0	0.476962	0.101298	0.0470014	7	FALSE	570	464375	0.00122595	1.09272	0.993927	1.20133	0.0666593	0	0.507821	0.088668	0.0483477	6	FALSE	545	317717	0.00171243
245.21	Chronic lymphocytic thyroiditis	endocrine/metabolic	1.10317	1.00163	1.21502	0.0462668	0	0.819837	0.0981912	0.0492692	6	FALSE	537	464474	0.00115481	1.08767	0.984536	1.2016	0.0982626	0	0.921513	0.0840335	0.0508266	5	FALSE	512	317816	0.0016084
246	Other disorders of thyroid	endocrine/metabolic	1.03114	0.982465	1.08222	0.213923	0	0.98667	0.0306607	0.0246697	8	FALSE	2111	463142	0.00453732	1.02894	0.978127	1.0824	0.269555	0	0.972397	0.0285302	0.0258405	7	FALSE	1962	313312	0.00622316
246.7	Abnormal results of function study of thyroid	endocrine/metabolic	0.995325	0.949662	1.04318	0.844954	0	0.730759	-0.00468591	0.0239615	6	FALSE	2291	461327	0.00494157	0.993752	0.947621	1.04213	0.796069	0	0.62299	-0.00626768	0.0242522	5	FALSE	2248	312059	0.00715224
249	Secondary diabetes mellitus	endocrine/metabolic	1.0446	1.00961	1.08081	0.0120643	0	0.965412	0.0436382	0.0173839	8	FALSE	4372	307092	0.0140369	1.0446	1.00961	1.08081	0.0120643	0	0.965412	0.0436382	0.0173839	8	FALSE	4372	307092	0.0140369
250	Diabetes mellitus	endocrine/metabolic	0.978443	0.970886	0.986059	3.6092e-08	47.2014	0.0351334	-0.0217929	0.00395588	12	TRUE	119594	341013	0.259644	0.981347	0.972661	0.990111	3.3134e-05	22.5955	0.242276	-0.0188288	0.0045362	9	FALSE	101461	204543	0.331568
250.1	Type 1 diabetes	endocrine/metabolic	1.00129	0.982042	1.02092	0.896363	7.32898	0.374043	0.00129003	0.00990377	11	FALSE	13001	432513	0.029182	1.00553	0.984097	1.02742	0.616066	0	0.524383	0.00551139	0.0109913	9	FALSE	11001	296043	0.0358287
250.11	Type 1 diabetes with ketoacidosis	endocrine/metabolic	0.925381	0.846937	1.01109	0.0861767	23.3286	0.271035	-0.0775501	0.0451944	4	FALSE	619	451933	0.0013678	0.933543	0.834976	1.04375	0.227085	48.0312	0.145988	-0.0687682	0.0569319	3	FALSE	428	315960	0.00135277
250.12	Type 1 diabetes with renal manifestations	endocrine/metabolic	0.938833	0.863139	1.02117	0.14112	0	0.637242	-0.0631178	0.0428896	4	FALSE	735	449306	0.00163318	0.938833	0.863139	1.02117	0.14112	0	0.637242	-0.0631178	0.0428896	4	FALSE	732	315402	0.00231547
250.13	Type 1 diabetes with ophthalmic manifestations	endocrine/metabolic	0.953345	0.901016	1.00871	0.0971647	58.5131	0.0648826	-0.047778	0.0288035	4	FALSE	1607	446956	0.00358255	0.953345	0.901016	1.00871	0.0971647	58.5131	0.0648826	-0.047778	0.0288035	4	FALSE	1605	313052	0.00510079
250.14	Type 1 diabetes with neurological manifestations	endocrine/metabolic	1.0668	1.01657	1.11951	0.00859409	0	0.579655	0.0646624	0.0246071	7	FALSE	2131	446256	0.00475259	1.0668	1.01657	1.11951	0.00859409	0	0.579655	0.0646624	0.0246071	7	FALSE	2123	312352	0.00675093
250.15	Diabetes type 1 with peripheral circulatory disorders	endocrine/metabolic	1.02753	0.884247	1.19403	0.723016	50.4034	0.133152	0.0271571	0.0766218	3	FALSE	253	445854	0.000567129	1.02753	0.884247	1.19403	0.723016	50.4034	0.133152	0.0271571	0.0766218	3	FALSE	252	311950	0.00080717
250.2	Type 2 diabetes	endocrine/metabolic	0.978245	0.970651	0.985898	3.17264e-08	51.3923	0.0199215	-0.0219953	0.00397627	12	TRUE	118281	342396	0.256755	0.981471	0.97276	0.99026	3.92587e-05	31.7471	0.164087	-0.0187029	0.00454858	9	FALSE	100645	205926	0.328293
250.21	Type 2 diabetes with ketoacidosis	endocrine/metabolic	0.952457	0.880166	1.03069	0.226474	62.0158	0.0481672	-0.0487105	0.0402735	4	FALSE	829	312080	0.00264933	0.952457	0.880166	1.03069	0.226474	62.0158	0.0481672	-0.0487105	0.0402735	4	FALSE	829	312080	0.00264933
250.22	Type 2 diabetes with renal manifestations	endocrine/metabolic	0.970904	0.953109	0.989031	0.00175646	9.10409	0.358523	-0.0295278	0.00943806	10	FALSE	15549	427963	0.0350588	0.969635	0.951836	0.987767	0.00110609	0	0.877231	-0.0308356	0.00945282	9	FALSE	15514	294059	0.0501142
250.23	Type 2 diabetes with ophthalmic manifestations	endocrine/metabolic	0.964298	0.94873	0.980122	1.19921e-05	11.3634	0.335972	-0.0363548	0.00830448	11	TRUE	20095	423619	0.0452882	0.964424	0.948004	0.981128	3.55538e-05	20.4059	0.261465	-0.0362246	0.00876129	9	FALSE	18537	287149	0.0606407
250.24	Type 2 diabetes with neurological manifestations	endocrine/metabolic	1.06673	1.05284	1.08081	4.55516e-22	0	0.935804	0.0645973	0.00668861	10	TRUE	33869	406547	0.0769023	1.06666	1.05276	1.08074	5.40024e-22	0	0.8965	0.0645307	0.00669381	9	TRUE	33834	272643	0.110397
250.25	Diabetes type 2 with peripheral circulatory disorders	endocrine/metabolic	1.01393	0.983843	1.04493	0.368091	0	0.903176	0.013832	0.015368	9	FALSE	5653	440382	0.0126739	1.01393	0.983843	1.04493	0.368091	0	0.903176	0.013832	0.015368	9	FALSE	5634	306478	0.0180512
250.3	Insulin pump user	endocrine/metabolic	1.01124	0.985788	1.03735	0.390123	0	0.762361	0.0111771	0.0130058	9	FALSE	7668	437549	0.0172231	1.01124	0.985788	1.03735	0.390123	0	0.762361	0.0111771	0.0130058	9	FALSE	7661	303645	0.0246092
250.4	Abnormal glucose	endocrine/metabolic	0.990523	0.979199	1.00198	0.104581	31.3011	0.149096	-0.00952185	0.00586668	11	FALSE	44056	383447	0.103054	0.991523	0.979981	1.0032	0.15418	33.1573	0.15262	-0.00851277	0.0059742	9	FALSE	42969	246977	0.148197
250.41	Impaired fasting glucose	endocrine/metabolic	1.00495	0.989657	1.02048	0.527999	45.9369	0.0632043	0.00493729	0.00782376	9	FALSE	23487	413476	0.0537505	1.00495	0.989657	1.02048	0.527999	45.9369	0.0632043	0.00493729	0.00782376	9	FALSE	23486	279572	0.0774967
250.42	Other abnormal glucose	endocrine/metabolic	0.980564	0.96534	0.996027	0.0139493	16.9958	0.281885	-0.0196275	0.0079833	11	FALSE	21444	410321	0.0496659	0.982759	0.967316	0.998448	0.0313834	0	0.564145	-0.0173914	0.00808086	9	FALSE	21044	273851	0.071361
250.5	Glycosuria or Acetonuria	endocrine/metabolic	1.00215	0.800575	1.25449	0.985026	0	0.338166	0.00215052	0.114581	2	FALSE	135	444510	0.000303613	NA	NA	NA	NA	NA	NA	NA	NA	NA	NA	NA	NA	NA
250.6	Polyneuropathy in diabetes	endocrine/metabolic	1.09022	1.06583	1.11516	7.16902e-14	0	0.469425	0.0863752	0.0115402	9	TRUE	10072	434017	0.0226801	1.09022	1.06583	1.11516	7.16902e-14	0	0.469425	0.0863752	0.0115402	9	TRUE	10070	300113	0.0324647
250.7	Diabetic retinopathy	endocrine/metabolic	0.962625	0.946494	0.97903	9.96344e-06	31.3342	0.167486	-0.0380916	0.00862198	9	TRUE	19149	288669	0.0622088	0.962625	0.946494	0.97903	9.96344e-06	31.3342	0.167486	-0.0380916	0.00862198	9	TRUE	19149	288669	0.0622088
251	Other disorders of pancreatic internal secretion	endocrine/metabolic	1.01244	0.901147	1.13748	0.835137	0	0.870207	0.0123654	0.0594155	4	FALSE	341	461577	0.000738226	1.01244	0.901147	1.13748	0.835137	0	0.870207	0.0123654	0.0594155	4	FALSE	333	312469	0.00106457
251.1	Hypoglycemia	endocrine/metabolic	0.970965	0.939652	1.00332	0.0781293	18.889	0.269192	-0.0294644	0.0167255	10	FALSE	4307	443088	0.00962684	0.991233	0.951304	1.03284	0.674647	14.088	0.319736	-0.00880602	0.0209778	8	FALSE	2944	308139	0.00946371
252	Disorders of parathyroid gland	endocrine/metabolic	1.0243	0.988007	1.06194	0.192062	21.4408	0.245721	0.0240139	0.0184084	10	FALSE	3725	465329	0.00794152	1.0176	0.978759	1.05798	0.379591	25.0731	0.220676	0.0174458	0.0198552	9	FALSE	3291	313639	0.010384
252.1	Hyperparathyroidism	endocrine/metabolic	1.02156	0.983698	1.06088	0.268281	21.0804	0.249029	0.0213329	0.0192704	10	FALSE	3404	465799	0.00725486	1.01097	0.970753	1.05285	0.598434	15.9179	0.300766	0.0109067	0.0207094	9	FALSE	3026	314109	0.00954168
252.2	Hypoparathyroidism	endocrine/metabolic	1.049	0.922313	1.19309	0.466323	0	0.587199	0.0478383	0.0656691	3	FALSE	336	470040	0.000714322	1.11203	0.932677	1.32588	0.236689	0	0.694192	0.106188	0.0897388	2	FALSE	224	318350	0.000703133
253	Disorders of the pituitary gland and its hypothalamic control	endocrine/metabolic	1.00562	0.973357	1.03895	0.73619	79.0933	2.11202e-06	0.00560532	0.0166378	10	FALSE	4473	464127	0.00954545	0.996656	0.961613	1.03298	0.854466	80.7849	1.58611e-06	-0.00334975	0.0182624	9	FALSE	3834	311854	0.0121449
253.1	Pituitary hyperfunction	endocrine/metabolic	1.07113	0.983412	1.16668	0.114963	0	0.860793	0.068716	0.043594	5	FALSE	671	469559	0.00142696	1.068	0.97116	1.17449	0.17493	0	0.732835	0.0657865	0.0484961	4	FALSE	567	317869	0.00178058
253.11	Acromegaly and gigantism	endocrine/metabolic	0.986882	0.798642	1.21949	0.902667	0	0.886487	-0.0132052	0.10798	2	FALSE	145	467084	0.00031034	NA	NA	NA	NA	NA	NA	NA	NA	NA	NA	NA	NA	NA
253.2	Pituitary hypofunction	endocrine/metabolic	1.01727	0.950431	1.08882	0.621382	0	0.847344	0.0171271	0.0346778	8	FALSE	999	469962	0.00212119	0.998043	0.920265	1.08239	0.962249	0	0.848823	-0.00195933	0.041396	7	FALSE	740	317689	0.00232391
253.3	Diabetes insipidus	endocrine/metabolic	1.11719	0.980634	1.27277	0.0957184	0	0.922006	0.110818	0.0665187	4	FALSE	300	459353	0.000652666	1.10591	0.955758	1.27965	0.176324	0	0.821355	0.100667	0.0744493	3	FALSE	252	307663	0.000818408
253.4	Anterior pituitary disorders	endocrine/metabolic	1.00643	0.954442	1.06124	0.812873	32.2486	0.181846	0.00640539	0.0270588	7	FALSE	1782	315495	0.00561654	1.00643	0.954442	1.06124	0.812873	32.2486	0.181846	0.00640539	0.0270588	7	FALSE	1782	315495	0.00561654
253.7	Other disorders of neurohypophysis	endocrine/metabolic	1.00446	0.91537	1.10222	0.925162	57.1438	0.0718929	0.0044513	0.0473875	4	FALSE	543	466964	0.00116148	1.04965	0.922112	1.19482	0.463486	67.1487	0.0476428	0.0484553	0.0660948	3	FALSE	320	314691	0.00101584
255	Disorders of adrenal glands	endocrine/metabolic	1.02181	0.985824	1.05911	0.238208	0	0.606624	0.021576	0.0182929	10	FALSE	3679	464306	0.00786136	1.02425	0.985429	1.0646	0.2242	0.772412	0.423229	0.0239617	0.0197145	8	FALSE	3248	312616	0.0102829
255.1	Adrenal hyperfunction	endocrine/metabolic	0.942797	0.872828	1.01837	0.134347	0	0.514811	-0.0589045	0.0393437	6	FALSE	843	469277	0.00179316	0.960887	0.883913	1.04457	0.349004	0	0.576154	-0.039898	0.0426023	5	FALSE	737	317587	0.00231525
255.11	Cushing's syndrome	endocrine/metabolic	0.910675	0.727126	1.14056	0.415207	19.9006	0.263849	-0.0935691	0.114842	2	FALSE	139	463955	0.000299508	NA	NA	NA	NA	NA	NA	NA	NA	NA	NA	NA	NA	NA
255.12	Hyperaldosteronism	endocrine/metabolic	0.962772	0.879018	1.05451	0.41392	0	0.793157	-0.0379383	0.0464353	4	FALSE	659	469657	0.00140119	0.978139	0.887817	1.07765	0.654769	0	0.922706	-0.0221037	0.0494327	3	FALSE	595	317967	0.00186777
255.2	Adrenal hypofunction	endocrine/metabolic	1.01062	0.95216	1.07267	0.728191	0	0.601944	0.0105659	0.0304027	9	FALSE	1278	468469	0.00272061	1.0243	0.960243	1.09263	0.466214	0	0.625284	0.0240074	0.0329476	8	FALSE	1108	316779	0.00348552
255.21	Glucocorticoid deficiency	endocrine/metabolic	0.998669	0.937693	1.06361	0.966943	0	0.864321	-0.00133213	0.0321439	9	FALSE	1140	468754	0.00242608	1.01171	0.944266	1.08397	0.740876	0	0.875478	0.0116398	0.0351981	8	FALSE	970	317064	0.00304999
257	Testicular dysfunction	endocrine/metabolic	1.02478	1.00616	1.04375	0.00888922	0	0.695444	0.0244786	0.00935623	10	FALSE	15412	449897	0.0331221	1.02329	1.00448	1.04246	0.0150182	0	0.710442	0.0230254	0.00946791	9	FALSE	15134	297624	0.0483889
257.1	Testicular hypofunction	endocrine/metabolic	1.02239	1.00346	1.04168	0.0202439	0	0.842407	0.0221417	0.00953645	10	FALSE	14795	451642	0.0317192	1.021	1.00187	1.0405	0.0312418	0	0.851531	0.0207857	0.00964991	9	FALSE	14528	299369	0.0462827
258	Iatrogenic endocrine disorders	endocrine/metabolic	1.02365	0.881893	1.18818	0.758606	0	0.452923	0.0233711	0.07605	3	FALSE	234	467028	0.00050079	1.10785	0.905048	1.3561	0.320785	0	0.585263	0.102421	0.103159	2	FALSE	152	315338	0.00048179
259	Other endocrine disorders	endocrine/metabolic	0.945003	0.878747	1.01625	0.127204	42.9384	0.0921001	-0.0565671	0.0370878	8	FALSE	908	467657	0.00193783	0.966198	0.894965	1.0431	0.37885	33.4496	0.172696	-0.0343862	0.0390744	7	FALSE	832	315967	0.00262627
259.1	Nonspecific abnormal results of other endocrine function study	endocrine/metabolic	0.853238	0.716369	1.01626	0.075208	0	0.754504	-0.158717	0.0892071	3	FALSE	168	460734	0.000364503	0.853238	0.716369	1.01626	0.075208	0	0.754504	-0.158717	0.0892071	3	FALSE	150	311626	0.000481115
259.2	Carcinoid syndrome	endocrine/metabolic	1.05598	0.901788	1.23654	0.498806	29.3944	0.22558	0.0544725	0.0805365	5	FALSE	208	463536	0.000448523	1.05079	0.886781	1.24514	0.567168	46.8205	0.130429	0.0495466	0.0865854	4	FALSE	187	314428	0.000594377
259.3	Delay in sexual development and puberty NEC	endocrine/metabolic	0.966849	0.888748	1.05181	0.432751	0	0.53461	-0.033713	0.0429743	4	FALSE	722	458279	0.00157298	0.966849	0.888748	1.05181	0.432751	0	0.53461	-0.033713	0.0429743	4	FALSE	721	309171	0.00232662
260	Protein-calorie malnutrition	endocrine/metabolic	0.983151	0.960533	1.0063	0.15245	25.1303	0.212135	-0.0169922	0.0118749	10	FALSE	9034	452029	0.0195939	0.987196	0.964044	1.0109	0.287173	11.1767	0.341736	-0.0128871	0.0121081	9	FALSE	8754	300214	0.028333
260.1	Cachexia	endocrine/metabolic	1.04148	0.957669	1.13262	0.342394	0	0.458411	0.0406389	0.0428028	8	FALSE	660	466339	0.00141328	1.0749	0.980921	1.17788	0.121793	0	0.697546	0.0722278	0.0466801	7	FALSE	570	315105	0.00180565
260.2	severe protein-calorie malnutrition	endocrine/metabolic	0.98706	0.936359	1.04051	0.628329	0	0.481118	-0.0130241	0.0269049	7	FALSE	1659	461904	0.0035788	0.98706	0.936359	1.04051	0.628329	0	0.481118	-0.0130241	0.0269049	7	FALSE	1642	313273	0.00521411
260.22	Nutritional marasmus	endocrine/metabolic	1.00117	0.853156	1.17486	0.988581	0	0.329651	0.00116819	0.0816245	2	FALSE	205	454240	0.0004511	1.00117	0.853156	1.17486	0.988581	0	0.329651	0.00116819	0.0816245	2	FALSE	195	305609	0.000637663
260.3	Adult failure to thrive	endocrine/metabolic	1.02344	0.973481	1.07596	0.364214	48.6987	0.0691142	0.0231684	0.0255337	7	FALSE	1917	312718	0.00609277	1.02344	0.973481	1.07596	0.364214	48.6987	0.0691142	0.0231684	0.0255337	7	FALSE	1917	312718	0.00609277
260.6	Anorexia	endocrine/metabolic	1.05317	1.0088	1.09949	0.0183246	30.4725	0.184755	0.0518059	0.021961	8	FALSE	2361	463638	0.00506653	1.0542	0.998197	1.11335	0.0580694	40.3857	0.121954	0.052785	0.0278523	7	FALSE	1549	311823	0.00494301
261	Vitamin deficiency	endocrine/metabolic	0.995641	0.985361	1.00603	0.409412	38.2093	0.0944943	-0.00436844	0.00529554	11	FALSE	57079	389751	0.127742	0.997934	0.987317	1.00866	0.704637	0	0.465789	-0.0020686	0.00545706	9	FALSE	54906	237936	0.187494
261.1	Vitamin A deficiency	endocrine/metabolic	0.946039	0.739324	1.21055	0.65923	0	0.939598	-0.0554713	0.125792	2	FALSE	111	453495	0.000244706	0.946039	0.739324	1.21055	0.65923	0	0.939598	-0.0554713	0.125792	2	FALSE	106	304864	0.000347575
261.2	Vitamin B-complex deficiencies	endocrine/metabolic	1.01458	0.993334	1.03628	0.180091	17.7714	0.279491	0.0144723	0.0107964	10	FALSE	11272	451517	0.0243567	1.02145	0.998646	1.04478	0.0654208	1.49237	0.421722	0.0212235	0.0115197	9	FALSE	10193	300283	0.0328302
261.4	Vitamin D deficiency	endocrine/metabolic	0.991711	0.980624	1.00292	0.146761	48.2166	0.0364835	-0.00832338	0.00573604	11	FALSE	47137	400857	0.105218	0.993206	0.981892	1.00465	0.24351	34.3998	0.142709	-0.00681739	0.00584553	9	FALSE	45958	249042	0.15579
261.41	Rickets or osteomalacia	endocrine/metabolic	1.01324	0.885181	1.15982	0.848729	13.5995	0.314302	0.0131489	0.0689362	3	FALSE	317	467480	0.000677644	1.01324	0.885181	1.15982	0.848729	13.5995	0.314302	0.0131489	0.0689362	3	FALSE	302	316246	0.000954042
262	Mineral deficiency NEC	endocrine/metabolic	0.985909	0.93345	1.04132	0.610965	0	0.599341	-0.014191	0.0278969	8	FALSE	1585	464901	0.00339774	0.975433	0.915621	1.03915	0.441053	0	0.535291	-0.0248736	0.0322859	7	FALSE	1249	313667	0.00396614
263	Other nutritional deficiency	endocrine/metabolic	0.959249	0.890766	1.033	0.270932	53.1158	0.0463669	-0.0416049	0.0377911	7	FALSE	894	462588	0.00192888	0.97192	0.901144	1.04825	0.460318	49.6307	0.0773397	-0.028482	0.0385765	6	FALSE	865	313957	0.00274758
264	Lack of normal physiological development	endocrine/metabolic	0.769828	0.723896	0.818674	7.80984e-17	39.1706	0.176858	-0.261588	0.0313877	4	TRUE	1503	310439	0.0048182	0.769828	0.723896	0.818674	7.80984e-17	39.1706	0.176858	-0.261588	0.0313877	4	TRUE	1503	310439	0.0048182
264.1	Short stature	endocrine/metabolic	0.535269	0.482871	0.593353	1.32801e-32	0	0.577771	-0.624986	0.0525623	3	TRUE	417	43791	0.00943268	0.535269	0.482871	0.593353	1.32801e-32	0	0.577771	-0.624986	0.0525623	3	TRUE	417	43791	0.00943268
264.2	Failure to thrive (childhood)	endocrine/metabolic	0.797643	0.731174	0.870155	3.52573e-07	0	0.643701	-0.226094	0.0443937	3	TRUE	681	311596	0.00218076	0.797643	0.731174	0.870155	3.52573e-07	0	0.643701	-0.226094	0.0443937	3	TRUE	681	311596	0.00218076
264.3	Delayed milestones	endocrine/metabolic	1.02447	0.92276	1.1374	0.650411	62.3756	0.10304	0.0241777	0.0533498	2	FALSE	432	36910	0.0115687	1.02447	0.92276	1.1374	0.650411	62.3756	0.10304	0.0241777	0.0533498	2	FALSE	432	36910	0.0115687
264.9	Lack of normal physiological development, unspecified	endocrine/metabolic	0.964051	0.873085	1.06449	0.469071	0	0.47722	-0.0366107	0.0505678	2	FALSE	448	40867	0.0108435	0.964051	0.873085	1.06449	0.469071	0	0.47722	-0.0366107	0.0505678	2	FALSE	448	40867	0.0108435
269	Proteinuria	endocrine/metabolic	0.980184	0.955965	1.00502	0.116895	0	0.797863	-0.0200147	0.012765	10	FALSE	7937	460010	0.0169613	0.976671	0.951975	1.00201	0.070845	0	0.878848	-0.0236054	0.0130671	9	FALSE	7640	305704	0.0243821
270	Disorders of protein plasma/amino-acid transport and metabolism	endocrine/metabolic	1.06046	1.02953	1.09231	0.000101198	0	0.752822	0.0587004	0.015099	11	FALSE	5568	462983	0.0118834	1.05788	1.02496	1.09184	0.00048478	0	0.636426	0.0562624	0.0161255	9	FALSE	5008	308677	0.0159651
270.1	Disturbances of amino-acid transport	endocrine/metabolic	1.07902	0.913397	1.27467	0.371051	71.4247	0.0302118	0.07605	0.085019	3	FALSE	207	462193	0.000447664	1.15111	0.956203	1.38575	0.137065	78.1748	0.0323119	0.140729	0.0946515	2	FALSE	178	308472	0.000576705
270.2	Disorders of amino-acid metabolism	endocrine/metabolic	1.03799	0.978161	1.10147	0.218341	48.9826	0.0976001	0.0372833	0.0302882	5	FALSE	1449	463361	0.0031174	1.03799	0.978161	1.10147	0.218341	48.9826	0.0976001	0.0372833	0.0302882	5	FALSE	1436	309640	0.00461624
270.21	Disorders of urea cycle metabolism	endocrine/metabolic	0.992389	0.825709	1.19272	0.935097	32.4842	0.22738	-0.00763967	0.0938147	3	FALSE	172	463425	0.000371012	0.992389	0.825709	1.19272	0.935097	32.4842	0.22738	-0.00763967	0.0938147	3	FALSE	162	309704	0.000522807
270.3	Disorders of plasma protein metabolism	endocrine/metabolic	1.06726	1.03036	1.10547	0.000287406	0	0.634493	0.06509	0.017949	10	FALSE	3884	467363	0.00824196	1.06196	1.02201	1.10347	0.00211907	0	0.578437	0.0601189	0.0195635	9	FALSE	3366	313057	0.0106377
270.31	Polyclonal hypergammaglobulinemia	endocrine/metabolic	1.06459	0.794113	1.42719	0.67558	0	0.833872	0.0625878	0.149552	2	FALSE	82	464644	0.000176448	1.06459	0.794113	1.42719	0.67558	0	0.833872	0.0625878	0.149552	2	FALSE	67	313566	0.000213625
270.32	Paraproteinemia	endocrine/metabolic	1.07322	1.03141	1.11672	0.000491779	0	0.596532	0.0706606	0.0202745	9	FALSE	3064	469870	0.00647871	1.07165	1.02584	1.11952	0.00190759	0	0.490629	0.0692031	0.022293	8	FALSE	2618	315564	0.008228
270.33	Amyloidosis	endocrine/metabolic	0.988636	0.89505	1.09201	0.821784	0	0.764526	-0.0114291	0.0507393	6	FALSE	473	472821	0.000999379	1.01623	0.889155	1.16146	0.813271	0	0.696609	0.016099	0.0681557	5	FALSE	286	318515	0.000897111
270.34	Alpha-1-antitrypsin deficiency	endocrine/metabolic	1.12346	0.937849	1.34581	0.2064	0	0.700654	0.116415	0.0921346	2	FALSE	145	303436	0.000477632	1.12346	0.937849	1.34581	0.2064	0	0.700654	0.116415	0.0921346	2	FALSE	145	303436	0.000477632
270.35	Macroglobulinemia	endocrine/metabolic	1.18226	1.01314	1.37961	0.0335263	45.1884	0.176787	0.167429	0.0787633	2	FALSE	224	458660	0.000488141	NA	NA	NA	NA	NA	NA	NA	NA	NA	NA	NA	NA	NA
270.38	Other specified disorders of plasma protein metabolism	endocrine/metabolic	1.00263	0.901205	1.11548	0.961433	0	0.668872	0.00263135	0.0544165	4	FALSE	463	312840	0.0014778	1.00263	0.901205	1.11548	0.961433	0	0.668872	0.00263135	0.0544165	4	FALSE	463	312840	0.0014778
271	Disorders of carbohydrate transport and metabolism	endocrine/metabolic	1.01021	0.984423	1.03667	0.44141	0	0.93673	0.0101551	0.0131916	9	FALSE	7661	459124	0.0164123	1.00987	0.983942	1.03648	0.459231	0	0.893305	0.00982189	0.0132708	8	FALSE	7586	303883	0.0243556
271.3	Intestinal disaccharidase deficiencies and disaccharide malabsorption	endocrine/metabolic	1.00796	0.981745	1.03488	0.555276	0	0.864782	0.00793226	0.0134474	8	FALSE	7382	459690	0.0158048	1.00929	0.982906	1.03638	0.493875	0	0.895124	0.00924578	0.0135141	7	FALSE	7322	304449	0.0234852
271.9	Other disorders of carbohydrate transport and metabolism	endocrine/metabolic	1.05568	0.911374	1.22283	0.46999	36.2045	0.210569	0.0541821	0.074993	2	FALSE	289	463140	0.000623612	1.05568	0.911374	1.22283	0.46999	36.2045	0.210569	0.0541821	0.074993	2	FALSE	274	308487	0.000887418
272	Disorders of lipoid metabolism	endocrine/metabolic	0.93764	0.930431	0.944905	4.31198e-60	69.3044	0.000180211	-0.0643892	0.00393805	12	TRUE	237111	216379	0.522858	0.936918	0.9278	0.946125	5.62878e-39	75.0556	9.04396e-05	-0.0651597	0.00498955	9	TRUE	203840	94334	0.683628
272.1	Hyperlipidemia	endocrine/metabolic	0.93768	0.930467	0.944949	5.89112e-60	68.7774	0.000226982	-0.064346	0.00393999	12	TRUE	236668	216653	0.522076	0.936823	0.927709	0.946026	4.03553e-39	74.7745	0.000104791	-0.0652612	0.00498765	9	TRUE	203556	94608	0.682698
272.11	Hypercholesterolemia	endocrine/metabolic	0.946081	0.937649	0.95459	6.97806e-34	56.1895	0.00879014	-0.0554267	0.00456789	12	TRUE	69088	380185	0.153777	0.955372	0.943621	0.967269	4.82582e-13	50.4422	0.0403815	-0.0456544	0.00631448	9	TRUE	38372	258140	0.129411
272.12	Hyperglyceridemia	endocrine/metabolic	0.988932	0.966766	1.01161	0.335928	30.7931	0.171964	-0.0111294	0.0115661	9	FALSE	10069	416928	0.023581	0.991255	0.968923	1.0141	0.449955	7.9179	0.369001	-0.00878337	0.011626	8	FALSE	9991	297577	0.0324839
272.13	Mixed hyperlipidemia	endocrine/metabolic	0.954808	0.944965	0.964753	2.1856e-18	0	0.610368	-0.0462453	0.00528682	10	TRUE	59403	354585	0.14349	0.954639	0.944775	0.964607	1.96114e-18	0	0.533735	-0.0464215	0.00529956	9	TRUE	59219	232540	0.202972
272.9	Unspecified disorder of lipoid metabolism	endocrine/metabolic	0.927993	0.880955	0.977543	0.00486616	36.3852	0.150712	-0.074731	0.0265402	7	FALSE	1778	432688	0.00409238	0.912359	0.857841	0.970343	0.00352699	40.5819	0.134802	-0.0917213	0.0314369	6	FALSE	1355	310643	0.00434298
274	Gout and other crystal arthropathies	endocrine/metabolic	0.998042	0.985334	1.01091	0.764313	0	0.722125	-0.00196029	0.00653819	12	FALSE	32392	434033	0.0694474	0.998694	0.984585	1.01301	0.857143	0	0.652039	-0.00130682	0.00725965	9	FALSE	27714	283395	0.0890813
274.1	Gout	endocrine/metabolic	0.994168	0.981277	1.00723	0.379742	0	0.688153	-0.00584906	0.00665898	12	FALSE	31016	436398	0.0663566	0.994439	0.9801	1.00899	0.451784	0	0.654158	-0.0055761	0.00741065	9	FALSE	26420	285760	0.0846307
274.11	Gouty arthropathy	endocrine/metabolic	0.979456	0.950214	1.0096	0.179523	0	0.737452	-0.0207576	0.015465	10	FALSE	5435	458877	0.0117055	0.981157	0.951452	1.01179	0.225236	0	0.693402	-0.0190225	0.0156858	9	FALSE	5312	308808	0.0169107
274.2	Crystal arthropathies	endocrine/metabolic	1.03554	0.984161	1.08961	0.1786	45.0775	0.104998	0.0349249	0.025965	6	FALSE	1947	465422	0.00416587	1.03308	0.980122	1.08889	0.225469	55.4659	0.0615541	0.032542	0.0268473	5	FALSE	1849	315353	0.00582909
274.21	Chondrocalcinosis	endocrine/metabolic	1.06387	1.00484	1.12638	0.0335367	46.4129	0.113285	0.0619155	0.0291285	5	FALSE	1555	466170	0.0033246	1.0586	0.998204	1.12265	0.0574336	56.9498	0.0729048	0.0569455	0.0299714	4	FALSE	1488	316101	0.0046853
275	Disorders of mineral metabolism	endocrine/metabolic	0.985447	0.968771	1.00241	0.0922651	0	0.928601	-0.0146601	0.00870775	11	FALSE	16958	444692	0.0367335	0.984225	0.965641	1.00317	0.102082	0	0.85116	-0.0159006	0.00972608	9	FALSE	14232	292102	0.0464591
275.1	Disorders of iron metabolism	hematopoietic	1.01223	0.966856	1.05973	0.603465	0	0.735389	0.0121535	0.023398	7	FALSE	2202	469155	0.00467162	1.00704	0.951189	1.06616	0.80963	0	0.626986	0.00701271	0.0291101	6	FALSE	1538	316565	0.00483491
275.11	Hereditary hemochromatosis	hematopoietic	1.05036	0.954685	1.15562	0.313315	0	0.63058	0.0491327	0.0487287	3	FALSE	573	464659	0.00123164	1.05036	0.954685	1.15562	0.313315	0	0.63058	0.0491327	0.0487287	3	FALSE	570	315297	0.00180456
275.3	Disorders of magnesium metabolism	endocrine/metabolic	0.984887	0.957764	1.01278	0.285175	0	0.6574	-0.0152279	0.0142481	10	FALSE	6144	459449	0.0131961	0.98167	0.951974	1.01229	0.237857	0	0.585421	-0.0184996	0.0156728	9	FALSE	5261	307441	0.0168243
275.5	Disorders of calcium/phosphorus metabolism	endocrine/metabolic	0.994899	0.967112	1.02348	0.723451	0	0.977866	-0.00511412	0.0144528	11	FALSE	5794	461077	0.0124103	1.00369	0.970661	1.03785	0.829026	0	0.974058	0.00368729	0.0170746	9	FALSE	4390	308487	0.0140311
275.51	Hypocalcemia	endocrine/metabolic	1.0324	0.970559	1.09819	0.311618	0	0.56584	0.0318905	0.0315176	7	FALSE	1275	464932	0.00273484	1.0324	0.970559	1.09819	0.311618	0	0.56584	0.0318905	0.0315176	7	FALSE	1273	315570	0.00401776
275.53	Disorders of phosphorus metabolism	endocrine/metabolic	0.968239	0.923144	1.01554	0.184703	23.4428	0.234869	-0.0322767	0.0243338	9	FALSE	2128	463061	0.00457448	0.968239	0.923144	1.01554	0.184703	23.4428	0.234869	-0.0322767	0.0243338	9	FALSE	2118	313699	0.00670642
275.6	Hypercalcemia	endocrine/metabolic	0.971018	0.9331	1.01048	0.147851	0	0.507285	-0.0294106	0.0203229	9	FALSE	3113	462776	0.00668185	0.971018	0.9331	1.01048	0.147851	0	0.507285	-0.0294106	0.0203229	9	FALSE	3112	313414	0.00983174
276	Disorders of fluid, electrolyte, and acid-base balance	endocrine/metabolic	0.973112	0.963316	0.983008	1.29406e-07	7.0682	0.376047	-0.0272557	0.00516237	12	TRUE	55574	386449	0.125726	0.970913	0.959741	0.982215	5.76044e-07	27.4637	0.200064	-0.0295184	0.00590476	9	TRUE	45757	241929	0.159052
276.1	Electrolyte imbalance	endocrine/metabolic	0.961941	0.950834	0.973178	5.82729e-11	0	0.440565	-0.038802	0.00592569	11	TRUE	39949	405242	0.0897345	0.961328	0.948846	0.973975	3.33287e-09	17.3255	0.288469	-0.0394393	0.00666845	9	TRUE	33462	260722	0.113745
276.11	Hyperosmolality and/or hypernatremia	endocrine/metabolic	0.948028	0.901406	0.997061	0.0380448	26.3983	0.227179	-0.0533714	0.025729	7	FALSE	1736	459636	0.00376269	0.953183	0.893505	1.01685	0.146088	50.2003	0.0904065	-0.047948	0.0329882	5	FALSE	1118	315116	0.00353536
276.12	Hyposmolality and/or hyponatremia	endocrine/metabolic	0.963059	0.943986	0.982518	0.000226012	36.3784	0.117221	-0.0376405	0.0102062	10	FALSE	11872	443945	0.0260455	0.963105	0.940601	0.986147	0.00183078	48.0979	0.0610963	-0.0375928	0.0120629	8	FALSE	9014	299425	0.0292246
276.13	Hyperpotassemia	endocrine/metabolic	0.951007	0.931896	0.970511	1.23497e-06	0	0.945794	-0.0502334	0.0103575	11	TRUE	11944	442314	0.0262934	0.949563	0.92855	0.971051	5.81606e-06	0	0.864027	-0.0517535	0.0114171	9	TRUE	10220	297794	0.0331803
276.14	Hypopotassemia	endocrine/metabolic	0.959593	0.943137	0.976337	2.96519e-06	0	0.628522	-0.0412456	0.00882596	11	TRUE	16739	433165	0.0372057	0.958509	0.94058	0.97678	1.08977e-05	0	0.441588	-0.0423761	0.00963412	9	TRUE	14586	288645	0.0481019
276.4	Acid-base balance disorder	endocrine/metabolic	0.950864	0.929343	0.972882	1.60518e-05	0	0.648515	-0.0503847	0.0116801	11	TRUE	9014	446580	0.0197852	0.950823	0.925738	0.976588	0.000218495	0	0.453515	-0.050427	0.0136414	9	FALSE	6976	302060	0.0225734
276.41	Acidosis	endocrine/metabolic	0.945776	0.922646	0.969485	1.01918e-05	0	0.803167	-0.0557499	0.0126329	11	TRUE	7647	448695	0.0167572	0.946867	0.919675	0.974863	0.000240321	0	0.633717	-0.0545967	0.0148669	9	FALSE	5834	304175	0.0188188
276.42	Alkalosis	endocrine/metabolic	0.979214	0.913016	1.05021	0.556424	0	0.867777	-0.021005	0.0357131	5	FALSE	932	449636	0.0020685	0.970716	0.89198	1.0564	0.491044	0	0.769186	-0.0297215	0.0431591	4	FALSE	681	308172	0.00220493
276.5	Hypovolemia	endocrine/metabolic	0.995125	0.978765	1.01176	0.563354	0	0.951077	-0.00488734	0.00845756	11	FALSE	17900	427835	0.0401584	0.996635	0.977428	1.01622	0.734206	0	0.885638	-0.00337111	0.0099286	9	FALSE	13831	283315	0.0465461
276.6	Fluid overload	endocrine/metabolic	0.993919	0.963507	1.02529	0.700485	10.2958	0.350247	-0.00609917	0.0158558	8	FALSE	4749	454844	0.0103331	0.99828	0.961894	1.03604	0.927606	16.1893	0.309559	-0.0017212	0.0189441	6	FALSE	3505	310324	0.0111685
276.8	Polydipsia	endocrine/metabolic	0.981341	0.82536	1.1668	0.831123	0	0.795979	-0.0188349	0.0883185	2	FALSE	190	455958	0.000416531	NA	NA	NA	NA	NA	NA	NA	NA	NA	NA	NA	NA	NA
277	Other disorders of metabolism	endocrine/metabolic	1.09883	1.06259	1.1363	3.61771e-08	80.0502	8.79245e-07	0.0942444	0.0171087	10	TRUE	4184	465319	0.00891155	1.14502	1.10129	1.19049	9.31928e-12	74.9812	0.000221835	0.135425	0.0198668	8	TRUE	3272	311542	0.0103934
277.4	Disorders of bilirubin excretion	endocrine/metabolic	1.08842	1.03422	1.14546	0.00115047	16.625	0.298989	0.084728	0.026063	8	FALSE	1805	468542	0.00383759	1.07871	1.01322	1.14844	0.0177469	26.4791	0.226548	0.075766	0.0319572	7	FALSE	1303	315350	0.00411491
277.5	Other disorders of lipoid metabolism	endocrine/metabolic	0.944914	0.912207	0.978795	0.00161916	0	0.558644	-0.056661	0.0179737	9	FALSE	4071	462733	0.008721	0.947433	0.913999	0.982091	0.00322121	0	0.510826	-0.0539986	0.0183307	8	FALSE	3946	308956	0.012611
277.51	Lipoprotein disorders	endocrine/metabolic	0.950797	0.880491	1.02672	0.197994	0	0.633596	-0.0504551	0.0391949	8	FALSE	833	470232	0.00176833	0.965077	0.890909	1.04542	0.383614	0	0.74595	-0.0355471	0.0407998	7	FALSE	781	317040	0.00245736
277.6	Other deficiencies of circulating enzymes	endocrine/metabolic	1.15591	0.836405	1.59746	0.38009	49.4794	0.159455	0.144885	0.165068	2	FALSE	80	468923	0.000170575	1.15591	0.836405	1.59746	0.38009	49.4794	0.159455	0.144885	0.165068	2	FALSE	73	315731	0.000231156
277.7	Dysmetabolic syndrome X	endocrine/metabolic	0.982378	0.937659	1.02923	0.454508	19.3754	0.276284	-0.0177787	0.0237709	8	FALSE	2298	464968	0.00491797	0.982378	0.937659	1.02923	0.454508	19.3754	0.276284	-0.0177787	0.0237709	8	FALSE	2296	314431	0.00724915
278	Overweight, obesity and other hyperalimentation	endocrine/metabolic	0.986703	0.97892	0.994547	0.000921717	39.4224	0.085991	-0.0133866	0.00404014	11	FALSE	129971	317216	0.290641	0.988434	0.979845	0.997098	0.00898628	48.397	0.0500726	-0.0116335	0.0044529	9	FALSE	117964	173907	0.404165
278.1	Obesity	endocrine/metabolic	0.98502	0.977163	0.992941	0.000221162	47.6056	0.0391837	-0.0150928	0.00408629	11	FALSE	116923	333759	0.259436	0.986653	0.977964	0.995419	0.00290784	56.0495	0.0197601	-0.0134368	0.00451306	9	FALSE	104963	190450	0.355309
278.11	Morbid obesity	endocrine/metabolic	1.00242	0.988195	1.01685	0.740184	48.4504	0.049805	0.00241829	0.00729257	9	FALSE	26957	419452	0.0603863	1.00242	0.988195	1.01685	0.740184	48.4504	0.049805	0.00241829	0.00729257	9	FALSE	26954	279187	0.0880444
278.3	Localized adiposity	endocrine/metabolic	0.9319	0.797403	1.08908	0.375138	0	0.788526	-0.0705295	0.0795245	3	FALSE	247	455895	0.000541498	0.9319	0.797403	1.08908	0.375138	0	0.788526	-0.0705295	0.0795245	3	FALSE	229	315058	0.000726322
278.4	Abnormal weight gain	endocrine/metabolic	1.03433	0.978356	1.09351	0.234398	0	0.657126	0.0337537	0.0283858	9	FALSE	1551	451328	0.00342476	1.02659	0.970226	1.08623	0.362358	0	0.824832	0.0262441	0.0288118	8	FALSE	1514	311063	0.00484361
279	Disorders involving the immune mechanism	endocrine/metabolic	1.04231	0.991387	1.09586	0.104907	2.02088	0.41752	0.0414431	0.0255583	9	FALSE	1796	469773	0.00380856	1.05938	1.00347	1.1184	0.0370457	0	0.56213	0.0576831	0.0276623	8	FALSE	1566	314936	0.00494784
279.1	Immunity deficiency	endocrine/metabolic	1.04184	0.984617	1.10239	0.155001	0	0.682727	0.0409874	0.028822	9	FALSE	1376	470034	0.0029189	1.05591	0.992975	1.12284	0.0827184	0	0.720494	0.0544074	0.0313564	8	FALSE	1186	315785	0.00374167
279.11	Deficiency of humoral immunity	endocrine/metabolic	1.02895	0.938575	1.12802	0.542904	0	0.69867	0.0285375	0.0469037	6	FALSE	546	469796	0.00116086	1.06921	0.958767	1.19238	0.228969	0	0.850863	0.0669218	0.0556281	5	FALSE	413	318217	0.00129617
279.7	Other immunological findings	endocrine/metabolic	1.01631	0.967373	1.06772	0.520541	37.211	0.132274	0.0161774	0.0251783	8	FALSE	1959	469711	0.00415333	1.00048	0.948339	1.05549	0.985934	32.9268	0.17667	0.000481465	0.0273089	7	FALSE	1708	315462	0.00538512
279.8	Other specified disorders involving the immune mechanism	endocrine/metabolic	1.0523	0.828505	1.33655	0.676041	48.1628	0.164855	0.0509793	0.121998	2	FALSE	137	473485	0.00028926	1.0523	0.828505	1.33655	0.676041	48.1628	0.164855	0.0509793	0.121998	2	FALSE	124	318648	0.000388993
280	Iron deficiency anemias	hematopoietic	0.984592	0.970807	0.998573	0.0308953	11.5045	0.334627	-0.0155277	0.00719401	11	FALSE	25079	428182	0.0553302	0.992815	0.976058	1.00986	0.406327	0	0.633749	-0.00721143	0.00868455	9	FALSE	18544	287532	0.0605863
280.1	Iron deficiency anemias, unspecified or not due to blood loss	hematopoietic	0.982045	0.967784	0.996516	0.0152027	7.40206	0.373361	-0.0181182	0.00746368	11	FALSE	23098	431049	0.0508602	0.990457	0.972925	1.00831	0.292663	0	0.654203	-0.00958862	0.00911208	9	FALSE	16741	290399	0.0545061
280.2	Iron deficiency anemia secondary to blood loss (chronic)	hematopoietic	1.00012	0.961392	1.04042	0.995063	26.9733	0.204268	0.000124699	0.0201522	9	FALSE	3097	450665	0.00682516	1.00224	0.961418	1.0448	0.91595	35.5043	0.145141	0.00223921	0.0212174	8	FALSE	2846	310015	0.00909669
281	Other deficiency anemia	hematopoietic	1.02156	0.997953	1.04573	0.0737457	48.3047	0.0426735	0.021335	0.0119311	10	FALSE	9189	441281	0.0203987	1.03355	1.0082	1.05953	0.00920253	19.3881	0.270394	0.0329973	0.0126696	9	FALSE	8366	301173	0.0270273
281.1	Megaloblastic anemia	hematopoietic	1.02011	0.994063	1.04685	0.131345	32.2223	0.160198	0.0199148	0.013199	9	FALSE	7468	445487	0.0164873	1.03279	1.00454	1.06185	0.0226199	0	0.544217	0.0322683	0.0141541	8	FALSE	6694	305379	0.0214501
281.11	Pernicious anemia	hematopoietic	1.04777	0.978289	1.12219	0.182537	0	0.466509	0.0466669	0.0350094	5	FALSE	970	454070	0.00213168	1.10634	1.00755	1.21481	0.0342197	0	0.858201	0.101054	0.0477237	4	FALSE	586	316236	0.00184962
281.12	Other vitamin B12 deficiency anemia	hematopoietic	1.02729	0.997299	1.05818	0.0749059	46.0642	0.098757	0.0269229	0.0151164	6	FALSE	5837	447113	0.0128866	1.03384	1.00325	1.06536	0.0298838	0	0.576543	0.0332788	0.0153244	5	FALSE	5714	307005	0.018272
281.13	Folate-deficiency anemia	hematopoietic	0.970421	0.898211	1.04844	0.446631	15.1218	0.316318	-0.0300251	0.0394526	4	FALSE	785	450314	0.00174019	0.992527	0.895786	1.09972	0.886013	35.5874	0.21172	-0.00750066	0.0523238	3	FALSE	497	310206	0.0015996
281.9	Deficiency anemias	hematopoietic	1.01745	0.962597	1.07543	0.540651	26.0545	0.220879	0.0173004	0.0282766	8	FALSE	1634	452896	0.00359492	1.02637	0.969873	1.08615	0.367592	17.6122	0.295499	0.0260266	0.0288866	7	FALSE	1579	312788	0.00502279
282	Hereditary hemolytic anemias	hematopoietic	1.03066	0.982979	1.08065	0.211466	0	0.991488	0.0301956	0.0241653	11	FALSE	2242	454649	0.00490708	1.04013	0.988702	1.09424	0.128309	0	0.996566	0.0393473	0.0258727	9	FALSE	1935	313999	0.0061247
282.5	Sickle cell anemia	hematopoietic	1.02444	0.947064	1.10814	0.546752	0	0.832652	0.0241477	0.0400703	6	FALSE	861	453453	0.00189517	1.03646	0.953059	1.12716	0.402774	0	0.823696	0.0358115	0.042802	5	FALSE	704	313345	0.00224169
282.8	Other hemoglobinopathies	hematopoietic	1.02524	0.950441	1.10592	0.519035	0	0.982197	0.0249226	0.0386497	8	FALSE	936	456443	0.00204644	1.03414	0.954962	1.11989	0.408768	0	0.976216	0.0335725	0.0406415	6	FALSE	852	315793	0.00269071
282.9	Other hereditary hemolytic anemias	hematopoietic	1.00715	0.917336	1.10576	0.881138	9.10191	0.357873	0.00712616	0.047658	6	FALSE	557	457052	0.0012172	1.00384	0.906849	1.1112	0.941081	26.9354	0.241971	0.00383182	0.0518433	5	FALSE	483	316402	0.00152421
283	Acquired hemolytic anemias	hematopoietic	0.969784	0.887762	1.05938	0.496188	0.379732	0.413559	-0.030682	0.0450875	6	FALSE	601	454827	0.00131964	0.997263	0.902174	1.10238	0.957256	0	0.451693	-0.00274025	0.0511273	5	FALSE	489	316451	0.00154288
283.1	Autoimmune hemolytic anemias	hematopoietic	0.978013	0.843264	1.13429	0.768801	0	0.370378	-0.0222326	0.0756355	3	FALSE	246	448378	0.000548343	1.08469	0.879203	1.3382	0.448091	0	0.721872	0.081293	0.107162	2	FALSE	156	310002	0.000502969
284	Aplastic anemia	hematopoietic	1.04839	1.01252	1.08553	0.00780095	0	0.571843	0.0472568	0.0177619	10	FALSE	3861	452440	0.00846152	1.05055	1.01109	1.09154	0.0115865	0	0.476978	0.0493105	0.0195328	9	FALSE	3290	311790	0.0104418
284.1	Pancytopenia	hematopoietic	1.05517	1.01278	1.09934	0.0102633	0	0.554494	0.0537031	0.0209219	8	FALSE	2879	312519	0.00912815	1.05517	1.01278	1.09934	0.0102633	0	0.554494	0.0537031	0.0209219	8	FALSE	2879	312519	0.00912815
285	Other anemias	hematopoietic	0.991373	0.981678	1.00116	0.0840246	18.533	0.26176	-0.0086641	0.00501453	12	FALSE	61551	381844	0.138818	0.993339	0.982352	1.00445	0.23894	8.21847	0.366786	-0.00668309	0.00567498	9	FALSE	51860	241194	0.176964
285.1	Acute posthemorrhagic anemia	hematopoietic	0.982043	0.953785	1.01114	0.223823	40.145	0.0899423	-0.0181204	0.0148964	10	FALSE	5574	443779	0.0124045	0.979113	0.950572	1.00851	0.161971	40.8659	0.0949114	-0.0211083	0.0150939	9	FALSE	5453	303671	0.0176402
285.2	Anemia of chronic disease	hematopoietic	1.00084	0.97991	1.02222	0.937934	0	0.501611	0.000839607	0.0107827	10	FALSE	11301	439081	0.025092	1.00264	0.980887	1.02488	0.813493	0	0.436702	0.00264075	0.0111933	9	FALSE	10653	298973	0.034406
285.21	Anemia in chronic kidney disease	hematopoietic	0.983373	0.954814	1.01279	0.264856	21.7344	0.249815	-0.0167663	0.0150372	9	FALSE	5851	308258	0.0186273	0.983373	0.954814	1.01279	0.264856	21.7344	0.249815	-0.0167663	0.0150372	9	FALSE	5851	308258	0.0186273
285.22	Anemia in neoplastic disease	hematopoietic	1.03656	0.991846	1.08328	0.110487	41.8589	0.126133	0.0359043	0.0224963	6	FALSE	2284	453749	0.00500841	1.0238	0.975646	1.07433	0.338641	43.1442	0.134032	0.0235187	0.0245793	5	FALSE	1950	313641	0.00617888
286	Coagulation defects	hematopoietic	1.09411	1.06672	1.12222	3.62108e-12	68.463	0.0013468	0.0899445	0.0129394	9	TRUE	7532	456937	0.0162164	1.09754	1.06846	1.1274	1.09213e-11	71.8703	0.000795328	0.0930683	0.013699	8	TRUE	6869	304874	0.0220342
286.1	Congenital coagulation defects	hematopoietic	1.10667	1.023	1.19718	0.0115032	0	0.857223	0.101356	0.0401088	5	FALSE	749	463317	0.00161399	1.11776	1.01353	1.23271	0.025809	0	0.750099	0.111328	0.0499435	4	FALSE	526	313890	0.00167294
286.11	Von willebrand's disease	hematopoietic	1.06197	0.881214	1.27981	0.527629	11.2595	0.324042	0.0601296	0.0951976	3	FALSE	138	455383	0.00030295	0.981581	0.767765	1.25494	0.882097	24.3507	0.250253	-0.0185908	0.12535	2	FALSE	91	305956	0.00029734
286.12	Congenital deficiency of other clotting factors (including factor VII)	hematopoietic	1.16621	1.04467	1.30189	0.00617773	0	0.968385	0.153758	0.0561529	3	FALSE	418	460544	0.000906799	1.17787	1.02182	1.35775	0.0239723	0	0.895557	0.163707	0.0725144	2	FALSE	290	311117	0.000931257
286.13	Congenital factor VIII disorder	hematopoietic	1.00724	0.8524	1.1902	0.932526	11.3735	0.323573	0.00721017	0.0851596	3	FALSE	180	464021	0.000387763	1.08283	0.886961	1.32196	0.434403	0	0.448763	0.0795785	0.101805	2	FALSE	138	314594	0.000438468
286.2	Encounter for long-term (current) use of anticoagulants	hematopoietic	1.13769	1.11908	1.15661	4.87843e-53	66.7098	0.00226444	0.128999	0.00841527	9	TRUE	20026	293095	0.0639561	1.13769	1.11908	1.15661	4.87843e-53	66.7098	0.00226444	0.128999	0.00841527	9	TRUE	20026	293095	0.0639561
286.4	Acquired coagulation factor deficiency	hematopoietic	1.11178	0.937821	1.318	0.222267	18.7606	0.267226	0.105962	0.0868166	2	FALSE	206	457952	0.000449627	1.11178	0.937821	1.318	0.222267	18.7606	0.267226	0.105962	0.0868166	2	FALSE	193	308525	0.000625166
286.5	Hemorrhagic disorder due to intrinsic circulating anticoagulants	hematopoietic	1.21224	1.09629	1.34046	0.000175296	0	0.811954	0.192472	0.051296	4	FALSE	493	464469	0.0010603	1.19888	1.07318	1.3393	0.00132894	0	0.691717	0.181385	0.0565122	3	FALSE	424	312406	0.00135537
286.6	Defibrination syndrome	hematopoietic	1.1987	0.985273	1.45835	0.0700396	0	0.906838	0.181234	0.100038	3	FALSE	136	460012	0.000295557	1.24325	0.960246	1.60966	0.0985038	0	0.903785	0.21773	0.131786	2	FALSE	92	307949	0.000298662
286.7	Other and unspecified coagulation defects	hematopoietic	1.1065	1.06424	1.15045	3.52008e-07	70.0397	0.00512951	0.101206	0.0198707	6	TRUE	3119	464213	0.00667406	1.12002	1.07496	1.16697	6.29896e-08	70.0291	0.00970207	0.113347	0.0209509	5	TRUE	2855	312150	0.00906335
286.8	Hypercoagulable state	hematopoietic	1.1093	1.04702	1.17529	0.000434126	26.9653	0.213368	0.103729	0.0294816	8	FALSE	1449	468651	0.00308232	1.11016	1.04444	1.18002	0.000789754	37.3598	0.143561	0.104503	0.0311357	7	FALSE	1328	316588	0.0041772
286.81	Primary hypercoagulable state	hematopoietic	1.10859	1.04424	1.17689	0.000727179	18.6345	0.282417	0.103086	0.0305066	8	FALSE	1351	468930	0.00287275	1.10942	1.04126	1.18205	0.00132793	30.2182	0.197466	0.103841	0.0323505	7	FALSE	1230	316867	0.00386675
286.9	Abnormal coagulation profile	hematopoietic	1.09827	1.04522	1.15401	0.000206503	40.6944	0.107217	0.0937378	0.02526	8	FALSE	1998	313003	0.00634284	1.09827	1.04522	1.15401	0.000206503	40.6944	0.107217	0.0937378	0.02526	8	FALSE	1998	313003	0.00634284
287	Purpura and other hemorrhagic conditions	hematopoietic	1.0142	0.99541	1.03335	0.139441	0	0.8225	0.0141026	0.00954246	11	FALSE	13963	449776	0.0301096	1.0134	0.992763	1.03446	0.204845	0	0.750717	0.0133066	0.0104953	9	FALSE	11984	297132	0.0387686
287.1	Spontaneous ecchymoses	hematopoietic	1.13329	1.00026	1.28402	0.0495192	49.5665	0.137682	0.125129	0.0637083	3	FALSE	298	464090	0.000641705	1.20819	1.01719	1.43505	0.0312342	64.8331	0.0917397	0.18912	0.0877963	2	FALSE	178	312027	0.000570138
287.2	Allergic purpura	hematopoietic	0.931969	0.714262	1.21603	0.603734	0	0.574369	-0.0704554	0.135742	2	FALSE	97	459481	0.000211063	NA	NA	NA	NA	NA	NA	NA	NA	NA	NA	NA	NA	NA
287.3	Thrombocytopenia	hematopoietic	1.01592	0.996516	1.0357	0.108446	0	0.725547	0.0157936	0.00983891	11	FALSE	13085	452104	0.0281284	1.01723	0.995928	1.039	0.113612	0	0.585333	0.0170872	0.0107998	9	FALSE	11260	299460	0.0362384
287.31	Primary thrombocytopenia	hematopoietic	1.03675	0.973756	1.10381	0.259145	0	0.700997	0.0360889	0.0319819	6	FALSE	1192	469883	0.00253038	1.05061	0.974048	1.13318	0.200956	0	0.623958	0.0493687	0.0386045	5	FALSE	874	317239	0.00274745
287.32	Secondary thrombocytopenia	hematopoietic	1.06408	1.00409	1.12764	0.0359076	20.1933	0.286057	0.0621083	0.029604	5	FALSE	1443	464582	0.0030964	1.06653	1.00387	1.13309	0.0370568	39.3214	0.175938	0.0644077	0.030889	4	FALSE	1349	315155	0.00426219
287.4	Qualitative platelet defects	hematopoietic	0.885796	0.738086	1.06307	0.192612	0	0.768897	-0.121269	0.0930765	2	FALSE	187	465595	0.000401475	0.885796	0.738086	1.06307	0.192612	0	0.768897	-0.121269	0.0930765	2	FALSE	180	316168	0.000568994
288	Diseases of white blood cells	hematopoietic	0.953408	0.93369	0.973543	7.65539e-06	0	0.823262	-0.0477121	0.0106629	10	TRUE	11447	440616	0.0253217	0.94992	0.929752	0.970526	2.70207e-06	0	0.93711	-0.0513773	0.0109494	9	TRUE	10974	292035	0.0362167
288.1	Decreased white blood cell count	hematopoietic	1.05623	1.03027	1.08284	1.63817e-05	0	0.529449	0.0547058	0.012695	11	TRUE	7359	458381	0.0158007	1.05925	1.02671	1.09283	0.000299851	6.0003	0.385239	0.0575657	0.0159222	9	FALSE	5005	309233	0.0159274
288.11	Neutropenia	hematopoietic	1.06088	1.03097	1.09166	5.12374e-05	0	0.626249	0.0591015	0.0145933	11	FALSE	5366	462321	0.0114735	1.07017	1.0285	1.11353	0.000818418	0	0.513759	0.067814	0.0202642	9	FALSE	3012	313173	0.00952607
288.2	Elevated white blood cell count	hematopoietic	0.943052	0.919904	0.966782	3.75993e-06	0	0.838635	-0.0586338	0.0126797	9	TRUE	7995	443893	0.0176924	0.943052	0.919904	0.966782	3.75993e-06	0	0.838635	-0.0586338	0.0126797	9	TRUE	7994	297877	0.0261352
288.3	Eosinophilia	hematopoietic	0.979289	0.904415	1.06036	0.606067	0	0.560924	-0.020928	0.040582	6	FALSE	759	457264	0.00165712	0.965235	0.886163	1.05136	0.417137	0	0.541185	-0.0353838	0.0436084	5	FALSE	675	308683	0.00218194
289	Other diseases of blood and blood-forming organs	hematopoietic	1.04809	1.01037	1.08721	0.0120181	44.8222	0.0606661	0.0469666	0.0186998	10	FALSE	3460	460544	0.00745683	1.06818	1.02281	1.11556	0.00289942	38.6297	0.121858	0.0659543	0.0221456	8	FALSE	2608	311396	0.00830563
289.1	Myelofibrosis	hematopoietic	0.98147	0.855871	1.1255	0.788917	0	0.626317	-0.0187039	0.0698645	3	FALSE	259	464957	0.000556731	1.02722	0.869348	1.21377	0.752399	0	0.808089	0.0268597	0.0851399	2	FALSE	189	316376	0.000597034
289.3	Personal history of diseases of blood and blood-forming organs	hematopoietic	1.02816	0.949676	1.11312	0.493078	14.7106	0.31984	0.0277678	0.040512	6	FALSE	706	456694	0.00154351	1.03726	0.929648	1.15734	0.512687	31.1522	0.213801	0.0365867	0.0558866	5	FALSE	396	307546	0.00128596
289.4	Lymphadenitis	hematopoietic	1.04418	1.02131	1.06755	0.000129849	0	0.528779	0.0432279	0.0112963	11	FALSE	9511	449315	0.020729	1.03461	1.00802	1.0619	0.010422	0	0.615709	0.0340237	0.0132827	9	FALSE	7258	300167	0.023609
289.5	Diseases of spleen	hematopoietic	1.04201	0.984127	1.1033	0.158166	4.02003	0.383807	0.0411532	0.0291605	5	FALSE	1402	465556	0.00300241	1.08193	1.00309	1.16696	0.0413507	0	0.581095	0.0787445	0.0386003	4	FALSE	882	316408	0.00277979
289.8	Polycythemia, secondary	hematopoietic	1.00173	0.959758	1.04555	0.936779	0	0.479969	0.00173237	0.0218407	9	FALSE	2620	463405	0.00562202	1.00929	0.962505	1.05835	0.702546	0.294451	0.426731	0.00924803	0.0242167	8	FALSE	2217	314750	0.00699442
289.9	Abnormality of red blood cells	hematopoietic	1.05841	0.970574	1.15419	0.199056	0	0.701882	0.0567646	0.0442007	5	FALSE	673	462680	0.00145246	1.05548	0.961115	1.15911	0.258494	0	0.539645	0.0539939	0.047784	4	FALSE	596	316097	0.00188195
290	Delirium dementia and amnestic and other cognitive disorders	mental disorders	0.98759	0.971204	1.00425	0.143473	0	0.87824	-0.0124881	0.00853609	11	FALSE	18362	440991	0.0399736	0.984009	0.965714	1.00265	0.0922867	0	0.810791	-0.0161199	0.00957547	9	FALSE	15357	293033	0.0497973
290.1	Dementias	mental disorders	0.975425	0.954673	0.996628	0.0233418	0	0.628258	-0.0248819	0.0109719	11	FALSE	10853	454071	0.0233436	0.979748	0.955971	1.00412	0.102639	0	0.495414	-0.0204596	0.012535	9	FALSE	8795	306113	0.0279288
290.11	Alzheimer's disease	mental disorders	0.973731	0.935739	1.01327	0.189871	43.5428	0.114936	-0.0266203	0.0203059	6	FALSE	2956	463624	0.00633546	0.971206	0.922092	1.02294	0.269816	54.7149	0.0654141	-0.0292166	0.0264766	5	FALSE	1900	315666	0.00598301
290.12	Dementia with cerebral degenerations	mental disorders	1.02863	0.952932	1.11033	0.469247	38.4163	0.165091	0.0282233	0.0389984	5	FALSE	847	465263	0.00181717	1.03546	0.953348	1.12465	0.408436	52.5613	0.09687	0.034848	0.0421557	4	FALSE	748	317305	0.00235181
290.13	Senile dementia	mental disorders	0.926004	0.880506	0.973853	0.00278344	0	0.547542	-0.0768769	0.0257054	5	FALSE	1664	457491	0.00362405	0.877913	0.775928	0.993303	0.0387711	0	0.808696	-0.130208	0.0630055	3	FALSE	336	309533	0.00108433
290.16	Vascular dementia	mental disorders	0.965337	0.917426	1.01575	0.174367	0	0.610388	-0.0352784	0.0259723	6	FALSE	1973	460183	0.00426912	0.965337	0.917426	1.01575	0.174367	0	0.610388	-0.0352784	0.0259723	6	FALSE	1972	315365	0.00621421
290.2	Delirium due to conditions classified elsewhere	mental disorders	0.956075	0.917167	0.996634	0.0340889	0	0.839884	-0.0449184	0.0211977	5	FALSE	2857	311492	0.00908862	0.956075	0.917167	0.996634	0.0340889	0	0.839884	-0.0449184	0.0211977	5	FALSE	2857	311492	0.00908862
290.3	Other persistent mental disorders due to conditions classified elsewhere	mental disorders	0.980151	0.956438	1.00445	0.108601	15.4502	0.314709	-0.0200489	0.0124953	6	FALSE	8574	447010	0.0188198	0.980151	0.956438	1.00445	0.108601	15.4502	0.314709	-0.0200489	0.0124953	6	FALSE	8555	302192	0.0275304
291	Other specified nonpsychotic and/or transient mental disorders	mental disorders	0.986521	0.958673	1.01518	0.352936	0	0.805943	-0.0135709	0.0146095	10	FALSE	5867	451760	0.0128205	0.988271	0.959	1.01844	0.441822	0	0.739011	-0.0117983	0.01534	9	FALSE	5410	304378	0.0174636
291.1	Transient mental disorders due to conditions classified elsewhere	mental disorders	0.957377	0.867797	1.0562	0.384839	0	0.905896	-0.0435578	0.0501232	4	FALSE	528	308995	0.00170585	0.957377	0.867797	1.0562	0.384839	0	0.905896	-0.0435578	0.0501232	4	FALSE	528	308995	0.00170585
291.4	Specific nonpsychotic mental disorders due to brain damage	mental disorders	1.00511	0.959473	1.05292	0.829699	0	0.851342	0.00509977	0.0237102	9	FALSE	2335	461345	0.0050358	1.0054	0.959406	1.0536	0.82168	0	0.77352	0.00538467	0.023891	8	FALSE	2307	313963	0.0072944
291.8	Alteration of consciousness	mental disorders	0.977109	0.939519	1.0162	0.247287	0	0.675294	-0.0231575	0.0200158	6	FALSE	2967	457044	0.00644985	0.978831	0.937727	1.02174	0.328308	0	0.53783	-0.0213962	0.0218881	5	FALSE	2538	309662	0.0081294
292	Neurological disorders	mental disorders	0.971812	0.960261	0.983501	2.7721e-06	9.59707	0.35274	-0.0285933	0.00610054	11	TRUE	37272	414321	0.0825345	0.973839	0.961132	0.986715	7.63403e-05	15.481	0.304573	-0.0265089	0.00670159	9	FALSE	32366	266363	0.108346
292.1	Aphasia/speech disturbance	mental disorders	0.980427	0.956591	1.00486	0.115446	0	0.59236	-0.0197673	0.0125572	11	FALSE	8000	453632	0.0173298	0.982019	0.955852	1.0089	0.187912	2.30349	0.415265	-0.0181445	0.0137795	9	FALSE	6885	305674	0.0220278
292.11	Aphasia	mental disorders	1.00935	0.95198	1.07019	0.755175	0	0.900492	0.00931064	0.0298587	4	FALSE	1461	315692	0.00460661	1.00935	0.95198	1.07019	0.755175	0	0.900492	0.00931064	0.0298587	4	FALSE	1461	315692	0.00460661
292.12	Symbolic dysfunction	mental disorders	0.976035	0.87635	1.08706	0.658986	31.7981	0.209465	-0.0242573	0.0549662	5	FALSE	427	460580	0.000926233	1.0164	0.907555	1.1383	0.778341	0	0.871026	0.0162672	0.0577911	4	FALSE	395	315762	0.00124938
292.2	Mild cognitive impairment	mental disorders	0.983959	0.960052	1.00846	0.197526	34.8833	0.161884	-0.0161713	0.0125492	7	FALSE	8590	303445	0.027529	0.983959	0.960052	1.00846	0.197526	34.8833	0.161884	-0.0161713	0.0125492	7	FALSE	8590	303445	0.027529
292.3	Memory loss	mental disorders	0.965088	0.942061	0.988679	0.00392671	47.0916	0.0485511	-0.0355355	0.0123216	10	FALSE	8465	450928	0.0184265	0.97189	0.947347	0.997069	0.0288951	44.2172	0.0732912	-0.0285129	0.0130499	9	FALSE	7730	302970	0.0248793
292.4	Altered mental status	mental disorders	0.966438	0.946968	0.98631	0.001011	25.357	0.202309	-0.0341376	0.0103842	11	FALSE	11285	448871	0.0245243	0.966683	0.942935	0.991028	0.00758192	32.8717	0.154924	-0.0338849	0.0126903	9	FALSE	8055	300913	0.0260707
292.5	Transient alteration of awareness	mental disorders	1.00032	0.924552	1.0823	0.99359	42.5095	0.156495	0.000322868	0.0401889	4	FALSE	806	315355	0.00254933	1.00032	0.924552	1.0823	0.99359	42.5095	0.156495	0.000322868	0.0401889	4	FALSE	806	315355	0.00254933
292.6	Hallucinations	mental disorders	0.950796	0.893103	1.01222	0.114155	44.2623	0.126851	-0.0504558	0.0319383	5	FALSE	1206	463943	0.00259272	0.960765	0.886481	1.04127	0.329618	57.2225	0.0714836	-0.0400256	0.0410568	4	FALSE	807	315985	0.00254741
293	Symptoms involving head and neck	mental disorders	0.969506	0.925477	1.01563	0.191575	39.2241	0.159724	-0.0309682	0.0237134	5	FALSE	1912	467824	0.00407037	1.08139	0.952906	1.22719	0.225336	30.3396	0.237988	0.0782446	0.0645337	3	FALSE	324	314723	0.00102842
293.1	Swelling, mass, or lump in head and neck [Space-occupying lesion, intracranial NOS]	mental disorders	0.999313	0.972415	1.02695	0.960632	28.3065	0.183875	-0.000687161	0.0139212	10	FALSE	6484	456869	0.0139937	0.997028	0.968476	1.02642	0.840845	35.2302	0.136199	-0.00297689	0.0148242	9	FALSE	5850	303768	0.0188943
295	Schizophrenia and other psychotic disorders	mental disorders	0.980895	0.961554	1.00063	0.0576431	0	0.649531	-0.0192896	0.0101609	11	FALSE	13011	440797	0.0286707	0.982261	0.962275	1.00266	0.0879274	0	0.580666	-0.0178977	0.0104884	9	FALSE	12387	297980	0.0399108
295.1	Schizophrenia	mental disorders	0.997225	0.971983	1.02312	0.831786	0	0.795037	-0.00277855	0.0130809	11	FALSE	7676	450129	0.016767	1.00051	0.974094	1.02765	0.970123	0	0.815016	0.000511365	0.013653	9	FALSE	7172	307312	0.0228056
295.2	Paranoid disorders	mental disorders	0.989867	0.936478	1.0463	0.718825	59.4366	0.0219404	-0.0101847	0.0282884	7	FALSE	1639	315667	0.00516536	0.989867	0.936478	1.0463	0.718825	59.4366	0.0219404	-0.0101847	0.0282884	7	FALSE	1638	313159	0.00520335
295.3	Psychosis	mental disorders	0.978183	0.95303	1.004	0.0969942	0	0.436482	-0.0220586	0.0132915	9	FALSE	7524	446357	0.016577	0.979235	0.95372	1.00543	0.119285	9.41704	0.357214	-0.0209837	0.0134702	8	FALSE	7363	303540	0.0236826
296	Mood disorders	mental disorders	0.986766	0.97873	0.994868	0.00140756	12.98	0.32052	-0.0133221	0.00417216	11	FALSE	125603	325151	0.278651	0.987912	0.979254	0.996646	0.00676688	14.3491	0.314412	-0.0121618	0.00449088	9	FALSE	117119	182334	0.39111
296.1	Bipolar	mental disorders	0.981917	0.963885	1.00029	0.0536559	0	0.856186	-0.0182482	0.00945696	10	FALSE	15181	439855	0.0333622	0.978956	0.960492	0.997775	0.02858	0	0.940576	-0.0212684	0.00971501	9	FALSE	14574	297599	0.0466857
296.2	Depression	mental disorders	0.988948	0.980783	0.997182	0.00861461	25.8533	0.197714	-0.0111131	0.00423036	11	FALSE	118058	331403	0.262666	0.990574	0.981781	0.999446	0.0373638	27.3506	0.201032	-0.00947079	0.0045494	9	FALSE	109922	188586	0.368238
296.22	Major depressive disorder	mental disorders	0.991299	0.982623	1.00005	0.0513962	25.4283	0.201647	-0.00873857	0.00448556	11	FALSE	92739	357893	0.205798	0.993676	0.984237	1.00321	0.192636	21.5363	0.251552	-0.0063443	0.00486967	9	FALSE	84638	215076	0.282396
297	Suicidal ideation or attempt	mental disorders	0.987768	0.968386	1.00754	0.223487	51.8292	0.052542	-0.0123077	0.0101106	7	FALSE	13620	436043	0.0302894	0.985958	0.966451	1.00586	0.16546	52.4623	0.0618206	-0.0141413	0.010196	6	FALSE	13454	293787	0.0437897
297.1	Suicidal ideation	mental disorders	0.984885	0.963776	1.00646	0.168263	52.9805	0.0591421	-0.0152304	0.0110541	6	FALSE	11336	298460	0.0365918	0.984885	0.963776	1.00646	0.168263	52.9805	0.0591421	-0.0152304	0.0110541	6	FALSE	11336	298460	0.0365918
297.2	Suicide or self-inflicted injury	mental disorders	0.980844	0.943774	1.01937	0.325129	9.32232	0.356409	-0.0193418	0.0196568	6	FALSE	3398	446093	0.00755966	0.974863	0.93702	1.01423	0.207573	0	0.435455	-0.0254582	0.0202006	5	FALSE	3258	303837	0.0106091
300	Anxiety disorders	mental disorders	0.984901	0.976478	0.993396	0.00051665	42.263	0.0675782	-0.0152145	0.0043821	11	FALSE	118587	326375	0.26651	0.985047	0.976162	0.994013	0.00111834	52.5057	0.0317736	-0.0150659	0.00462295	9	FALSE	113003	183558	0.381045
300.1	Anxiety disorder	mental disorders	0.989764	0.980383	0.999234	0.0341994	3.16775	0.412276	-0.0102892	0.00485863	11	FALSE	73906	365500	0.168195	0.990326	0.98036	1.00039	0.0595942	20.1029	0.264124	-0.00972115	0.00516044	9	FALSE	68841	222683	0.236142
300.11	Generalized anxiety disorder	mental disorders	0.996073	0.97885	1.0136	0.658388	1.84634	0.421796	-0.00393463	0.00889906	10	FALSE	17682	431270	0.0393851	0.995517	0.978226	1.01311	0.615205	8.41382	0.365147	-0.00449344	0.00893936	9	FALSE	17566	289014	0.0572966
300.12	Agorophobia, social phobia, and panic disorder	mental disorders	0.984836	0.962721	1.00746	0.187272	13.258	0.323855	-0.0152804	0.0115876	9	FALSE	10001	444839	0.021988	0.989114	0.966068	1.01271	0.362802	5.61884	0.386815	-0.010946	0.0120281	8	FALSE	9448	302022	0.0303336
300.13	Phobia	mental disorders	1.02406	0.963355	1.0886	0.445698	1.50663	0.384604	0.0237779	0.0311798	4	FALSE	1273	454957	0.00279026	1.01843	0.941873	1.10122	0.646879	33.2601	0.223498	0.0182661	0.0398734	3	FALSE	855	312140	0.00273167
300.3	Obsessive-compulsive disorders	mental disorders	1.04489	0.998487	1.09344	0.0581399	0	0.732764	0.043909	0.0231754	7	FALSE	2388	452580	0.00524872	1.04652	0.998666	1.09666	0.0569035	0	0.621773	0.0454672	0.0238792	6	FALSE	2279	312832	0.00723237
300.4	Dysthymic disorder	mental disorders	1.00357	0.985562	1.02191	0.699485	0	0.735623	0.00356681	0.00924005	10	FALSE	16174	429833	0.036264	1.00412	0.986076	1.02249	0.656965	0	0.811418	0.00410808	0.00925019	9	FALSE	16148	290085	0.0527311
300.8	Acute reaction to stress	mental disorders	0.973837	0.925654	1.02453	0.305828	36.7212	0.161746	-0.0265117	0.0258899	6	FALSE	1948	447058	0.00433847	0.982798	0.932932	1.03533	0.513679	27.8094	0.236159	-0.0173518	0.0265675	5	FALSE	1872	307310	0.00605469
300.9	Posttraumatic stress disorder	mental disorders	0.979653	0.969591	0.98982	9.52198e-05	60.462	0.00675138	-0.0205567	0.00526762	10	FALSE	67548	380935	0.150614	0.979275	0.969184	0.989472	7.41387e-05	63.5589	0.0050032	-0.0209425	0.00528504	9	FALSE	67305	238679	0.219962
301	Personality disorders	mental disorders	0.994058	0.971634	1.017	0.608708	29.1528	0.185702	-0.00595941	0.0116413	9	FALSE	10027	443445	0.0221116	0.991628	0.968949	1.01484	0.476341	28.011	0.204778	-0.00840699	0.0118043	8	FALSE	9822	301189	0.0315809
301.1	Schizoid personality disorder	mental disorders	1.04721	0.971662	1.12864	0.227244	54.9868	0.083388	0.0461308	0.0382039	4	FALSE	919	448719	0.00204387	1.05547	0.978135	1.13892	0.164361	62.7865	0.0680713	0.0539882	0.038825	3	FALSE	897	308971	0.00289478
301.2	Antisocial/borderline personality disorder	mental disorders	1.00981	0.970881	1.05031	0.626381	0	0.796736	0.00976574	0.02006	5	FALSE	3320	450834	0.0073103	1.00585	0.966605	1.04669	0.773962	0	0.991787	0.00583145	0.0203048	4	FALSE	3260	311086	0.0103707
302	Sexual and gender identity disorders	mental disorders	1.00825	0.971818	1.04605	0.661708	14.5371	0.31278	0.0082162	0.0187774	9	FALSE	3715	450086	0.00818641	1.00907	0.972435	1.04709	0.632212	23.6578	0.240733	0.00903128	0.0188696	8	FALSE	3686	307830	0.0118325
302.1	Decreased libido	mental disorders	1.01706	0.959446	1.07813	0.569692	0	0.525323	0.0169144	0.0297524	8	FALSE	1475	454402	0.00323552	1.01706	0.959446	1.07813	0.569692	0	0.525323	0.0169144	0.0297524	8	FALSE	1466	312146	0.00467457
303	Psychogenic and somatoform disorders	mental disorders	1.00502	0.974743	1.03624	0.748262	0	0.678196	0.00500895	0.0156075	6	FALSE	5434	449353	0.0119485	1.00423	0.973197	1.03625	0.792264	0	0.542439	0.00421759	0.0160139	5	FALSE	5216	306536	0.0167312
303.1	Dissociative disorder	mental disorders	1.0508	0.912396	1.2102	0.491665	28.8198	0.239198	0.0495522	0.0720589	4	FALSE	256	451905	0.00056617	1.01057	0.870559	1.17309	0.890129	0	0.43577	0.0105109	0.0760883	3	FALSE	235	309649	0.000758348
303.3	Psychogenic disorder	mental disorders	0.933824	0.854838	1.02011	0.128897	0	0.72065	-0.0684678	0.0450901	4	FALSE	628	455849	0.00137575	0.922611	0.829389	1.02631	0.13832	0	0.555078	-0.080547	0.0543474	3	FALSE	467	313032	0.00148964
303.4	Somatoform disorder	mental disorders	1.0125	0.979692	1.04641	0.459746	0	0.570927	0.0124255	0.0168079	6	FALSE	4710	451319	0.0103283	1.01065	0.977661	1.04475	0.531537	0	0.549654	0.0105936	0.0169318	5	FALSE	4654	308502	0.0148616
304	Adjustment reaction	mental disorders	0.995426	0.983705	1.00729	0.448038	25.9083	0.205142	-0.00458496	0.00604326	10	FALSE	44544	390437	0.102404	0.996198	0.984435	1.0081	0.529644	13.5154	0.321631	-0.00380928	0.00606042	9	FALSE	44385	247620	0.152001
305.2	Eating disorder	mental disorders	1.03813	0.943361	1.14241	0.443605	0	0.757312	0.0374167	0.0488392	4	FALSE	575	458385	0.00125283	1.03813	0.943361	1.14241	0.443605	0	0.757312	0.0374167	0.0488392	4	FALSE	554	315568	0.00175249
306	Other mental disorder	mental disorders	0.989006	0.972602	1.00569	0.195153	0	0.610958	-0.0110549	0.00853342	10	FALSE	19513	414673	0.0449416	0.988944	0.97241	1.00576	0.196231	0	0.510113	-0.0111175	0.00860244	9	FALSE	19286	271856	0.0662426
306.9	Tension headache	mental disorders	0.997404	0.937892	1.06069	0.934009	78.3855	0.000318424	-0.00259909	0.0313892	6	FALSE	1310	455432	0.00286814	0.998145	0.933099	1.06773	0.956936	82.7063	0.000119287	-0.0018566	0.0343819	5	FALSE	1134	312615	0.00361435
312	Conduct disorders	mental disorders	1.01522	0.980049	1.05166	0.401026	0	0.537789	0.0151082	0.0179904	7	FALSE	4005	463839	0.00856055	1.01522	0.980049	1.05166	0.401026	0	0.537789	0.0151082	0.0179904	7	FALSE	3987	312633	0.0125924
312.3	Impulse control disorder	mental disorders	1.00358	0.963517	1.04531	0.863398	0	0.802446	0.0035764	0.0207869	5	FALSE	3095	466127	0.00659602	1.00358	0.963517	1.04531	0.863398	0	0.802446	0.0035764	0.0207869	5	FALSE	3087	314921	0.0097073
313	Pervasive developmental disorders	mental disorders	1.0611	1.03418	1.08873	6.11316e-06	61.6327	0.0052467	0.0593095	0.0131145	10	TRUE	7801	460871	0.0166449	1.05641	1.02925	1.08428	3.62424e-05	58.1459	0.0142616	0.0548742	0.013286	9	FALSE	7650	309079	0.0241531
313.1	Attention deficit hyperactivity disorder	mental disorders	1.06264	1.03313	1.09299	2.35435e-05	4.86182	0.392608	0.060754	0.0143683	8	TRUE	6576	462238	0.0140269	1.06264	1.03313	1.09299	2.35435e-05	4.86182	0.392608	0.060754	0.0143683	8	TRUE	6560	311032	0.0206554
313.2	Tics and stuttering	mental disorders	0.94502	0.861355	1.03681	0.231832	0	0.469029	-0.0565497	0.0472961	5	FALSE	579	464011	0.00124626	0.953434	0.866984	1.0485	0.325463	0	0.411344	-0.0476855	0.0484956	4	FALSE	557	312805	0.0017775
313.3	Autism	mental disorders	1.21513	1.12206	1.31592	1.64494e-06	25.6143	0.257919	0.194855	0.040656	4	TRUE	694	470493	0.00147288	1.17906	1.07989	1.28735	0.000238292	0	0.475454	0.164721	0.0448279	3	FALSE	585	318701	0.00183221
315	Develomental delays and disorders	mental disorders	0.992058	0.95316	1.03254	0.695982	0	0.74508	-0.0079742	0.0204074	8	FALSE	2842	468338	0.00603167	0.995598	0.949809	1.04359	0.854285	0	0.64729	-0.00441181	0.0240223	7	FALSE	2146	313878	0.00679062
315.1	Learning disorder	mental disorders	1.06099	0.946411	1.18944	0.309939	16.9728	0.299864	0.059203	0.0583079	3	FALSE	392	469160	0.000834838	0.990911	0.839793	1.16922	0.913875	13.5099	0.282255	-0.00913065	0.0844245	2	FALSE	233	315286	0.000738466
315.2	Speech and language disorder	mental disorders	1.04043	0.965131	1.12161	0.30111	0	0.877276	0.0396373	0.0383319	6	FALSE	816	468601	0.00173833	1.02519	0.944114	1.11324	0.553901	0	0.900619	0.0248827	0.042037	5	FALSE	697	314727	0.00220972
315.3	Mental retardation	mental disorders	0.996702	0.883012	1.12503	0.957364	15.4804	0.314402	-0.00330358	0.0617937	4	FALSE	307	314837	0.000974158	0.996702	0.883012	1.12503	0.957364	15.4804	0.314402	-0.00330358	0.0617937	4	FALSE	307	314837	0.000974158
316	Substance addiction and disorders	mental disorders	0.976208	0.964321	0.98824	0.000116886	27.236	0.185037	-0.0240801	0.0062504	11	FALSE	41156	407879	0.0916543	0.976611	0.964643	0.988728	0.000168649	34.3531	0.143079	-0.0236667	0.00629121	9	FALSE	40806	264256	0.133763
316.1	Polyneuropathy due to drugs	mental disorders	1.08304	0.970873	1.20817	0.152702	66.7805	0.0288835	0.079772	0.0557826	4	FALSE	407	460554	0.000882938	1.13062	0.994243	1.28569	0.061216	73.2499	0.0237943	0.122763	0.0655808	3	FALSE	314	316931	0.000989771
317	Alcohol-related disorders	mental disorders	0.969066	0.959389	0.978839	8.39678e-10	44.7218	0.053459	-0.031423	0.00512006	11	TRUE	62146	389966	0.137457	0.973118	0.962695	0.983655	7.07408e-07	0	0.473279	-0.0272495	0.0054946	9	TRUE	56830	245768	0.187807
317.1	Alcoholism	mental disorders	0.965454	0.954538	0.976494	1.35985e-09	0.463661	0.436416	-0.0351571	0.00580135	11	TRUE	44755	405842	0.0993238	0.967297	0.95554	0.979198	9.86844e-08	0	0.443904	-0.0332497	0.00623924	9	TRUE	40529	261644	0.134125
317.11	Alcoholic liver damage	mental disorders	0.932758	0.907035	0.959211	1.0683e-06	0	0.773341	-0.0696092	0.0142682	10	TRUE	6137	453367	0.0133557	0.939509	0.910807	0.969116	8.09282e-05	0	0.803947	-0.0623976	0.0158304	9	FALSE	5186	309169	0.0164973
318	Tobacco use disorder	mental disorders	0.973971	0.965681	0.982333	1.4765e-09	47.2909	0.040619	-0.0263736	0.00436151	11	TRUE	99304	338313	0.22692	0.977044	0.968201	0.985967	5.53823e-07	41.3332	0.0917505	-0.023224	0.00463862	9	TRUE	92768	194115	0.323365
320	Meningitis	neurological	1.01964	0.949947	1.09444	0.590312	11.3641	0.342727	0.019447	0.0361211	6	FALSE	911	472839	0.00192296	0.978584	0.900294	1.06368	0.610869	0	0.680951	-0.0216482	0.0425448	5	FALSE	690	318290	0.00216315
323	Encephalitis	neurological	0.955818	0.877358	1.04129	0.301127	29.1556	0.237218	-0.0451877	0.0437011	4	FALSE	645	473467	0.00136044	0.935239	0.829939	1.0539	0.27195	49.6488	0.137236	-0.0669533	0.0609451	3	FALSE	381	318918	0.00119324
323.2	Acute (transverse) myelitis	neurological	0.956967	0.752195	1.21748	0.720296	0	0.407281	-0.0439865	0.122846	2	FALSE	112	463080	0.0002418	NA	NA	NA	NA	NA	NA	NA	NA	NA	NA	NA	NA	NA
323.8	Encephalitis, non-infectious	neurological	0.932464	0.803278	1.08243	0.358092	51.6115	0.126615	-0.069925	0.0760876	3	FALSE	242	319216	0.000757533	0.932464	0.803278	1.08243	0.358092	51.6115	0.126615	-0.069925	0.0760876	3	FALSE	242	319216	0.000757533
324	Other CNS infection and poliomyelitis	neurological	1.05206	0.981444	1.12776	0.152248	0	0.976968	0.0507533	0.0354512	5	FALSE	970	473051	0.00204632	1.06963	0.980772	1.16654	0.128205	0	0.994945	0.0673155	0.044251	4	FALSE	672	318502	0.00210543
325	Phlebitis and thrombophlebitis of intracranial venous sinuses	neurological	0.870557	0.656993	1.15354	0.334395	0	0.975117	-0.138622	0.143605	2	FALSE	76	443162	0.000171465	NA	NA	NA	NA	NA	NA	NA	NA	NA	NA	NA	NA	NA
327	Sleep disorders	neurological	0.990159	0.980461	0.999953	0.0489157	0	0.99474	-0.00988985	0.00502195	10	FALSE	71440	360045	0.165568	0.990387	0.980546	1.00033	0.0580023	0	0.989159	-0.00965923	0.00509539	9	FALSE	70268	211179	0.249667
327.1	Hypersomnia	neurological	1.03974	0.987515	1.09474	0.138294	0	0.496979	0.0389746	0.0262955	7	FALSE	1889	458275	0.00410506	1.05082	0.99663	1.10796	0.0665064	0	0.784438	0.049574	0.0270159	6	FALSE	1811	309409	0.00581903
327.3	Sleep apnea	neurological	1.00031	0.991801	1.00888	0.944075	0	0.806146	0.00030558	0.00435616	11	FALSE	100945	357743	0.220073	1.00177	0.992834	1.0108	0.698283	0	0.843476	0.00177301	0.00457388	9	FALSE	95769	208307	0.314951
327.31	Central/nonobstroctive sleep apnea	neurological	1.00371	0.962607	1.04657	0.862237	0	0.586691	0.00370189	0.0213332	5	FALSE	2951	457402	0.0064103	1.00371	0.962607	1.04657	0.862237	0	0.586691	0.00370189	0.0213332	5	FALSE	2945	311117	0.00937713
327.32	Obstructive sleep apnea	neurological	1.00617	0.996728	1.0157	0.201007	0	0.554562	0.00615116	0.00481053	9	FALSE	79560	370526	0.176766	1.00617	0.996728	1.0157	0.201007	0	0.554562	0.00615116	0.00481053	9	FALSE	79557	224241	0.261875
327.4	Insomnia	neurological	0.990394	0.97897	1.00195	0.102969	0	0.915829	-0.00965235	0.00591941	10	FALSE	45307	394652	0.10298	0.990873	0.979408	1.00247	0.122565	0	0.942126	-0.00916886	0.00593801	9	FALSE	45121	245786	0.155105
327.41	Organic or persistent insomnia	neurological	0.9876	0.948205	1.02863	0.548014	0	0.604618	-0.0124771	0.0207697	8	FALSE	3047	310628	0.00971388	0.9876	0.948205	1.02863	0.548014	0	0.604618	-0.0124771	0.0207697	8	FALSE	3047	310628	0.00971388
327.5	Parasomnia	neurological	0.971652	0.941998	1.00224	0.0689955	0	0.735106	-0.0287571	0.0158141	6	FALSE	5360	453658	0.0116771	0.970124	0.940375	1.00082	0.0563012	0	0.780763	-0.0303309	0.0158909	5	FALSE	5320	304792	0.0171551
327.6	Circadian rhythm sleep disorder	neurological	0.997387	0.913537	1.08893	0.95343	0	0.741729	-0.00261656	0.0448044	4	FALSE	678	464520	0.00145744	0.999982	0.911804	1.09669	0.999698	0	0.544688	-1.78316e-05	0.047099	3	FALSE	629	315654	0.00198873
327.7	Sleep related movement disorders	neurological	1.01338	0.989974	1.03734	0.264913	53.7047	0.0344877	0.0132929	0.0119234	8	FALSE	9547	445892	0.0209622	1.01338	0.989974	1.03734	0.264913	53.7047	0.0344877	0.0132929	0.0119234	8	FALSE	9545	299607	0.0308748
327.71	Restless legs syndrome	neurological	1.01081	0.983186	1.03922	0.446847	25.3	0.235759	0.0107553	0.014139	7	FALSE	6715	453478	0.0145917	1.01081	0.983186	1.03922	0.446847	25.3	0.235759	0.0107553	0.014139	7	FALSE	6714	307193	0.0213885
327.72	Sleep related leg cramps	neurological	0.927114	0.847437	1.01428	0.0988074	34.6778	0.216347	-0.0756792	0.0458477	3	FALSE	647	309324	0.00208729	0.927114	0.847437	1.01428	0.0988074	34.6778	0.216347	-0.0756792	0.0458477	3	FALSE	647	309324	0.00208729
331	Other cerebral degenerations	neurological	0.988595	0.949933	1.02883	0.573076	15.6862	0.310228	-0.0114703	0.0203545	7	FALSE	2734	458298	0.00593017	1.01673	0.963443	1.07297	0.545744	10.6686	0.345199	0.0165948	0.027468	5	FALSE	1610	313500	0.00510933
331.1	Hydrocephalus	neurological	0.972683	0.917661	1.031	0.351195	1.95143	0.403857	-0.0276975	0.0297097	6	FALSE	1276	462109	0.00275365	0.997923	0.928895	1.07208	0.954667	0	0.454456	-0.00207902	0.0365724	5	FALSE	875	317311	0.00274996
331.9	Cerebral degeneration, unspecified	neurological	1.01556	0.955766	1.07909	0.618016	38.2764	0.166023	0.0154387	0.0309602	5	FALSE	1196	456159	0.00261504	1.07352	0.973641	1.18363	0.154499	32.7211	0.215972	0.0709389	0.0498229	4	FALSE	528	311361	0.00169291
332	Parkinson's disease	neurological	1.01172	0.98327	1.04099	0.423417	16.254	0.302037	0.0116484	0.0145513	8	FALSE	5766	458331	0.0124241	0.995164	0.960453	1.03113	0.788987	0.337302	0.420919	-0.0048478	0.018114	7	FALSE	4013	313533	0.0126375
333	Extrapyramidal disease and abnormal movement disorders	neurological	1.01462	0.993351	1.03634	0.179369	0	0.75477	0.0145106	0.010807	10	FALSE	11276	445275	0.0246982	1.01418	0.991902	1.03696	0.21408	0	0.665755	0.0140788	0.0113317	9	FALSE	10473	300477	0.0336807
333.1	Essential tremor	neurological	1.01843	0.990553	1.04709	0.197188	14.7501	0.310931	0.0182598	0.0141592	9	FALSE	6548	452912	0.0142515	1.01648	0.987573	1.04623	0.266819	23.5599	0.241545	0.0163447	0.0147194	8	FALSE	6166	308679	0.0195842
333.2	Myoclonus	neurological	1.00732	0.931408	1.08941	0.855291	0	0.986611	0.00729015	0.039974	5	FALSE	792	461723	0.00171238	1.00587	0.923184	1.09597	0.893584	0	0.952317	0.00585472	0.0437669	4	FALSE	685	316925	0.00215673
333.3	Tics and choreas	neurological	1.0356	0.886885	1.20925	0.658287	0	0.913757	0.0349817	0.0790943	3	FALSE	219	453758	0.000482403	1.0219	0.864911	1.20737	0.799095	0	0.986269	0.0216589	0.0850972	2	FALSE	197	312039	0.000630933
333.4	Torsion dystonia	neurological	1.05214	0.99233	1.11556	0.0887321	0	0.870927	0.0508265	0.0298606	6	FALSE	1436	460837	0.00310639	1.06238	0.997495	1.13148	0.0598437	0	0.881464	0.0605102	0.032153	5	FALSE	1277	316039	0.00402438
333.8	Other degenerative diseases of the basal ganglia	neurological	0.938466	0.829005	1.06238	0.315541	36.4228	0.207445	-0.0635087	0.0632769	3	FALSE	313	459348	0.000680937	0.951747	0.801932	1.12955	0.571432	67.6524	0.0787062	-0.0494561	0.087387	2	FALSE	189	315115	0.000599422
334	Degenerative disease of the spinal cord	neurological	1.01486	0.980644	1.05027	0.399229	0	0.78482	0.0147514	0.0174987	10	FALSE	3795	458274	0.00821306	1.00183	0.956311	1.04951	0.938584	0	0.824979	0.00182799	0.0237249	8	FALSE	2252	313476	0.00713272
334.1	Spinocerebellar disease	neurological	1.01108	0.918145	1.11342	0.822749	0	0.916722	0.0110201	0.0491948	4	FALSE	524	462083	0.00113271	0.997599	0.888891	1.1196	0.967428	0	0.844749	-0.00240377	0.0588666	3	FALSE	395	317850	0.00124118
334.2	Anterior horn cell disease	neurological	1.00138	0.926797	1.08198	0.972052	0	0.860473	0.00138364	0.039493	5	FALSE	761	460502	0.00164982	1.01164	0.915404	1.118	0.820436	0	0.751668	0.0115771	0.0510043	4	FALSE	496	315704	0.00156863
334.21	Amyotrophic Lateral Sclerosis	neurological	1.00714	0.895111	1.13318	0.905928	0	0.702276	0.00710982	0.0601628	3	FALSE	371	316054	0.00117247	1.00714	0.895111	1.13318	0.905928	0	0.702276	0.00710982	0.0601628	3	FALSE	371	316054	0.00117247
335	Multiple sclerosis	neurological	1.03612	0.98752	1.08711	0.147726	0	0.866734	0.035483	0.0245115	8	FALSE	1962	460863	0.00423918	1.04101	0.984249	1.10105	0.160024	0	0.797525	0.0401944	0.0286083	7	FALSE	1512	316630	0.00475259
337	Disorders of the autonomic nervous system	neurological	1.16773	1.1375	1.19876	4.81874e-31	65.5715	0.00307346	0.15506	0.0133827	9	TRUE	7420	447384	0.0163147	1.16892	1.13776	1.20093	1.00963e-29	69.7508	0.00161078	0.15608	0.0137844	8	TRUE	7090	303151	0.0228532
337.1	Peripheral autonomic neuropathy	neurological	1.16718	1.13505	1.20021	1.85152e-27	72.3304	0.00285949	0.154588	0.0142388	6	TRUE	6609	448609	0.0145183	1.17022	1.13742	1.20397	2.31458e-27	76.7256	0.00177831	0.157194	0.0145062	5	TRUE	6424	304376	0.0206692
338	Pain	neurological	1.01701	1.0052	1.02895	0.00465167	0	0.450048	0.0168631	0.00595823	9	FALSE	43203	239858	0.152628	1.01701	1.0052	1.02895	0.00465167	0	0.450048	0.0168631	0.00595823	9	FALSE	43203	239858	0.152628
338.1	Acute pain	neurological	1.0142	0.995052	1.03372	0.14705	0	0.605017	0.014104	0.00972672	9	FALSE	13925	280547	0.047288	1.0142	0.995052	1.03372	0.14705	0	0.605017	0.014104	0.00972672	9	FALSE	13925	280547	0.047288
338.2	Chronic pain	neurological	1.01686	1.00302	1.0309	0.0168278	0	0.917577	0.0167201	0.00699456	9	FALSE	30040	263607	0.1023	1.01686	1.00302	1.0309	0.0168278	0	0.917577	0.0167201	0.00699456	9	FALSE	30040	263607	0.1023
339	Other headache syndromes	neurological	0.974149	0.962958	0.985471	8.89392e-06	21.3596	0.23998	-0.0261908	0.00589558	11	TRUE	42440	401618	0.0955731	0.97246	0.960402	0.984671	1.15224e-05	15.552	0.303955	-0.0279258	0.00636641	9	TRUE	38128	251633	0.131584
340	Migraine	neurological	0.971615	0.954879	0.988644	0.00116059	0	0.740418	-0.0287958	0.00886463	10	FALSE	17602	444129	0.0381218	0.967083	0.949566	0.984924	0.000332272	0	0.907237	-0.0334708	0.00932659	9	FALSE	16336	294144	0.0526153
340.1	Migrain with aura	neurological	1.03601	0.985632	1.08896	0.164252	0	0.650472	0.0353746	0.0254326	6	FALSE	2020	463782	0.00433661	1.03211	0.980045	1.08693	0.23144	0	0.5511	0.031601	0.0264077	5	FALSE	1906	314372	0.00602634
341	Other demyelinating diseases of central nervous system	neurological	0.999978	0.899512	1.11166	0.999669	0	0.629503	-2.24032e-05	0.0540216	4	FALSE	413	458070	0.000900797	0.978841	0.863944	1.10902	0.737103	0	0.513441	-0.0213856	0.0637059	3	FALSE	315	313837	0.0010027
342	Hemiplegia	neurological	0.957626	0.924741	0.991681	0.0151604	0	0.511843	-0.0432979	0.0178289	9	FALSE	3574	459434	0.00771909	0.960214	0.910798	1.01231	0.132059	14.604	0.318441	-0.0405989	0.0269575	7	FALSE	1729	314636	0.00546521
343	Infantile cerebral palsy	neurological	1.0741	0.971985	1.18695	0.16077	5.96994	0.363181	0.0714852	0.0509703	4	FALSE	432	458328	0.000941669	1.05072	0.935465	1.18017	0.403951	24.8545	0.264279	0.0494731	0.0592787	3	FALSE	330	314095	0.00104953
344	Other paralytic syndromes	neurological	1.03203	0.995476	1.06993	0.0866089	26.7535	0.197595	0.0315301	0.0184003	10	FALSE	3647	457828	0.00790292	1.03673	0.996156	1.07896	0.0765824	33.4282	0.150442	0.0360716	0.0203694	9	FALSE	3079	313030	0.00974031
345	Epilepsy, recurrent seizures, convulsions	neurological	0.974757	0.957208	0.992629	0.00581386	29.9561	0.160738	-0.0255666	0.00926963	11	FALSE	14569	445484	0.0316681	0.979255	0.95944	0.999479	0.0444407	7.0636	0.376432	-0.0209632	0.0104299	9	FALSE	12036	300686	0.0384879
345.1	Epilepsy	neurological	0.972204	0.946498	0.998608	0.0392191	37.2852	0.110387	-0.0281897	0.0136718	10	FALSE	6760	453431	0.0146896	0.972195	0.945401	0.999749	0.0479746	44.2535	0.073071	-0.0281985	0.014259	9	FALSE	6314	309198	0.0200119
345.11	Generalized convulsive epilepsy	neurological	1.0343	0.979881	1.09174	0.221345	44.0128	0.111864	0.0337245	0.0275761	6	FALSE	1529	460548	0.00330897	1.06873	1.00381	1.13784	0.0376348	17.3008	0.304456	0.0664676	0.0319739	5	FALSE	1181	316315	0.00371973
345.12	Partial epilepsy	neurological	0.974589	0.93441	1.01649	0.230793	35.8485	0.167957	-0.0257399	0.02148	6	FALSE	2705	314299	0.00853302	0.974589	0.93441	1.01649	0.230793	35.8485	0.167957	-0.0257399	0.02148	6	FALSE	2705	314299	0.00853302
345.3	Convulsions	neurological	0.988354	0.965245	1.01202	0.331803	0	0.553245	-0.0117146	0.0120708	10	FALSE	8857	449359	0.0193293	0.988433	0.96529	1.01213	0.335814	0	0.453618	-0.0116346	0.0120882	9	FALSE	8835	304561	0.0281912
346	Abnormal findings on study of brain and/or nervous system	neurological	1.10454	0.988909	1.23368	0.0780233	0	0.418836	0.0994248	0.0564185	5	FALSE	405	455158	0.00088901	1.10773	0.987368	1.24276	0.0812721	22.5684	0.275351	0.102311	0.0586863	4	FALSE	380	310925	0.00122067
346.1	Nonspecific abnormal findings on radiological and other examination of skull and head	neurological	1.05312	0.971084	1.1421	0.210982	0	0.755899	0.0517614	0.0413803	5	FALSE	728	453830	0.00160156	1.07435	0.980671	1.17698	0.123401	0	0.797788	0.0717156	0.0465488	4	FALSE	601	309597	0.00193747
346.2	Nonspecific abnormal results of function study of brain and central nervous system	neurological	1.08856	0.954926	1.24091	0.204149	0	0.825019	0.08486	0.0668284	5	FALSE	287	456064	0.000628902	1.08501	0.945923	1.24456	0.243735	0	0.685851	0.0815926	0.0699945	4	FALSE	266	311831	0.000852299
346.3	Nonspecific abnormal findings in cerebrospinal fluid	neurological	1.09977	0.870272	1.3898	0.4258	14.7611	0.27875	0.0951038	0.119417	2	FALSE	94	427977	0.00021959	NA	NA	NA	NA	NA	NA	NA	NA	NA	NA	NA	NA	NA
347	Cataplexy and narcolepsy	neurological	1.08814	0.991699	1.19395	0.0744355	0	0.602499	0.0844675	0.0473492	4	FALSE	616	458856	0.00134067	1.10003	0.999531	1.21064	0.0511336	0	0.589606	0.0953382	0.0488824	3	FALSE	587	314623	0.00186225
348	Other conditions of brain	neurological	0.97784	0.950037	1.00646	0.12784	18.9944	0.268221	-0.0224095	0.0147172	10	FALSE	5684	452991	0.0123922	0.966023	0.93657	0.996402	0.028658	0	0.577361	-0.034568	0.0157977	9	FALSE	5050	308193	0.0161217
348.2	Cerebral edema and compression of brain	neurological	0.987593	0.929633	1.04917	0.685787	0	0.653323	-0.0124845	0.0308579	6	FALSE	1187	461420	0.00256589	0.981276	0.915083	1.05226	0.595791	0	0.529195	-0.0189018	0.0356326	5	FALSE	911	316622	0.00286899
348.4	Cerebral cysts	neurological	0.976881	0.875479	1.09003	0.67572	0	0.898704	-0.0233904	0.0559163	5	FALSE	382	460057	0.000829643	0.956085	0.833771	1.09634	0.520229	0	0.847667	-0.044908	0.0698423	4	FALSE	265	315824	0.000838371
348.7	Coma	neurological	0.93362	0.85695	1.01715	0.116174	0	0.574862	-0.0686857	0.04372	4	FALSE	597	456663	0.0013056	0.894431	0.777173	1.02938	0.119687	0	0.491957	-0.111567	0.0716974	3	FALSE	258	312430	0.000825104
348.8	Encephalopathy, not elsewhere classified	neurological	0.969212	0.934574	1.00513	0.0921487	0	0.895615	-0.0312716	0.018568	9	FALSE	3689	455019	0.00804215	0.968075	0.933185	1.00427	0.0832018	0	0.854357	-0.0324452	0.0187284	8	FALSE	3638	310786	0.0115704
348.9	Other conditions of brain, NOS	neurological	1.03007	0.986126	1.07597	0.18291	0	0.859787	0.0296251	0.0222436	7	FALSE	2403	456739	0.00523367	1.0256	0.979596	1.07377	0.280307	0	0.817238	0.0252823	0.0234175	6	FALSE	2201	311941	0.00700639
349	Other and unspecified disorders of the nervous system	neurological	1.00985	0.961785	1.06031	0.693677	54.6671	0.0656625	0.00979941	0.0248798	5	FALSE	2069	457896	0.00449817	1.00627	0.955017	1.06027	0.814736	65.4666	0.0337515	0.00624978	0.026672	4	FALSE	1853	313663	0.00587292
350	Abnormal movement	neurological	1.02865	1.01667	1.04077	2.27892e-06	25.8224	0.205912	0.0282449	0.00597525	10	TRUE	43686	402816	0.0978405	1.03189	1.01959	1.04434	2.89209e-07	0	0.597775	0.0313947	0.00611941	9	TRUE	42337	248935	0.145352
350.1	Abnormal involuntary movements	neurological	0.998572	0.977007	1.02061	0.897952	0	0.534578	-0.00142862	0.0111395	10	FALSE	10501	451136	0.0227473	1.0028	0.979877	1.02626	0.81274	0	0.556795	0.00279479	0.0117977	9	FALSE	9602	297842	0.0312317
350.2	Abnormality of gait	neurological	1.04401	1.03007	1.05813	3.34834e-10	0	0.477906	0.0430661	0.00685578	10	TRUE	32402	414718	0.0724682	1.04332	1.02936	1.05747	6.83468e-10	0	0.561043	0.0424078	0.00687337	9	TRUE	32292	264089	0.108954
350.3	Lack of coordination	neurological	1.00635	0.968744	1.04541	0.744693	40.996	0.0940268	0.00632725	0.0194299	9	FALSE	3270	465620	0.00697392	1.0232	0.982112	1.06601	0.272708	21.7364	0.256692	0.0229373	0.020912	8	FALSE	2894	311739	0.00919802
350.6	Disturbances of sensation of smell and taste	neurological	1.04999	0.975901	1.1297	0.191368	0	0.936126	0.0487772	0.037333	5	FALSE	937	469788	0.00199055	1.04088	0.962696	1.12541	0.314573	0	0.935085	0.040065	0.039839	4	FALSE	846	316494	0.00266591
351	Other peripheral nerve disorders	neurological	0.981511	0.97095	0.992187	0.000722018	65.0984	0.00141831	-0.0186622	0.00551959	11	FALSE	48673	402980	0.107766	0.991979	0.980387	1.00371	0.179355	0	0.836366	-0.00805306	0.00599746	9	FALSE	43367	254247	0.145716
352	Disorders of other cranial nerves	neurological	0.945977	0.916825	0.976056	0.000506261	0	0.470738	-0.0555369	0.0159707	10	FALSE	4856	459948	0.0104474	0.940664	0.907663	0.974865	0.000787788	2.81812	0.411143	-0.0611692	0.0182211	9	FALSE	3917	311215	0.0124297
352.1	Trigeminal nerve disorders [CN5]	neurological	0.97694	0.925065	1.03172	0.402003	35.5073	0.184545	-0.0233298	0.0278382	5	FALSE	1625	461158	0.00351136	0.945938	0.890049	1.00534	0.073672	0	0.862703	-0.0555779	0.0310726	4	FALSE	1367	315606	0.00431267
352.2	Facial nerve disorders [CN7]	neurological	0.930587	0.894541	0.968087	0.000358243	31.6833	0.164612	-0.0719392	0.0201562	9	FALSE	3065	463684	0.0065667	0.946097	0.903801	0.990373	0.0175715	28.0863	0.204162	-0.0554097	0.0233351	8	FALSE	2416	314951	0.00761264
353	Nerve root and plexus disorders	neurological	1.03059	0.99502	1.06744	0.0926837	49.8525	0.0519184	0.0301337	0.0179217	8	FALSE	3991	458764	0.00862443	1.03746	0.99922	1.07716	0.0549542	53.8433	0.0430487	0.0367743	0.0191609	7	FALSE	3592	310031	0.0114532
353.1	Nerve plexus lesions	neurological	1.05918	0.977173	1.14808	0.161999	0	0.608896	0.0574996	0.0411188	5	FALSE	770	462978	0.00166038	1.07833	0.990021	1.17451	0.0836499	0	0.76002	0.0754092	0.0435919	4	FALSE	704	317426	0.00221293
353.2	Nerve root lesions	neurological	1.01947	0.970582	1.07082	0.441865	0	0.561438	0.019282	0.0250725	6	FALSE	2073	458899	0.00449702	1.0146	0.965267	1.06646	0.568669	0	0.616503	0.014497	0.0254328	5	FALSE	2028	313347	0.00643044
355	Complex regional/central pain syndrome	neurological	1.00604	0.946889	1.06888	0.845616	34.3419	0.19237	0.00601972	0.0309155	5	FALSE	1353	464068	0.00290705	0.992968	0.931989	1.05794	0.827258	28.3931	0.241711	-0.00705643	0.0323363	4	FALSE	1260	315910	0.00397263
355.1	Chronic pain syndrome	neurological	1.00111	0.981478	1.02113	0.91256	0	0.624106	0.00110961	0.0101048	8	FALSE	13502	296566	0.0435453	1.00111	0.981478	1.02113	0.91256	0	0.624106	0.00110961	0.0101048	8	FALSE	13502	296566	0.0435453
356	Hereditary and idiopathic peripheral neuropathy	neurological	1.14846	1.1289	1.16837	3.66478e-56	30.8279	0.162108	0.138424	0.00876673	10	TRUE	18211	437892	0.0399274	1.14709	1.12743	1.16709	1.41763e-54	30.3813	0.175392	0.137224	0.00882053	9	TRUE	18049	285237	0.0595115
357	Inflammatory and toxic neuropathy	neurological	1.1695	1.14242	1.19722	3.39508e-39	25.2621	0.20319	0.156575	0.0119544	11	TRUE	8830	455899	0.0190003	1.17882	1.14792	1.21056	6.55037e-34	31.2881	0.167866	0.164517	0.0135526	9	TRUE	7230	302660	0.0233309
358	Myoneural disorders	neurological	1.01975	0.945951	1.0993	0.609894	32.8649	0.202296	0.0195555	0.0383273	5	FALSE	849	471253	0.00179834	0.98527	0.90315	1.07486	0.738225	16.7645	0.307493	-0.0148394	0.0444022	4	FALSE	667	318014	0.002093
358.1	Myasthenia gravis	neurological	1.00817	0.927914	1.09536	0.847616	28.0426	0.234605	0.00813256	0.0423217	5	FALSE	700	471597	0.00148212	0.971682	0.882174	1.07027	0.560156	12.6925	0.32914	-0.0287266	0.0493067	4	FALSE	546	318358	0.00171211
359	Muscular dystrophies and other myopathies	neurological	1.03844	0.986944	1.09261	0.146088	0	0.931196	0.0377151	0.0259479	9	FALSE	1752	469271	0.00371956	1.03277	0.976969	1.09176	0.2552	0	0.901186	0.032246	0.0283404	8	FALSE	1505	316032	0.00473961
359.1	Muscular dystrophies	neurological	1.0442	0.922891	1.18146	0.492418	44.4	0.145013	0.043255	0.0630109	4	FALSE	321	467102	0.000686744	1.00035	0.852353	1.17404	0.996606	57.5766	0.094686	0.000347447	0.081686	3	FALSE	217	316513	0.000685126
359.2	Myopathy	neurological	1.03388	0.978381	1.09253	0.236578	0	0.944905	0.0333189	0.0281509	8	FALSE	1504	468948	0.00319693	1.03663	0.977373	1.09948	0.230951	0	0.902158	0.0359772	0.0300333	7	FALSE	1346	316293	0.00423751
360	Disorders of the globe	sense organs	1.06686	0.998965	1.13937	0.053718	15.1738	0.31663	0.0647218	0.0335502	6	FALSE	1129	462101	0.00243723	1.0483	0.97079	1.13199	0.228776	22.2255	0.27293	0.0471657	0.0391899	5	FALSE	880	316209	0.00277525
360.2	Progressive myopia	sense organs	1.11987	1.02102	1.22829	0.0163393	0	0.615537	0.113215	0.0471482	5	FALSE	565	463282	0.00121807	1.10163	0.98059	1.2376	0.103126	0	0.483128	0.0967874	0.0593829	4	FALSE	395	317390	0.00124298
360.3	Hypotony of eye	sense organs	1.04706	0.892755	1.22803	0.57185	0	0.86392	0.0459851	0.0813422	3	FALSE	229	460027	0.000497549	1.0242	0.856678	1.22449	0.792986	0	0.949772	0.0239153	0.0911284	2	FALSE	194	314697	0.000616086
361	Retinal detachments and defects	sense organs	1.04822	1.02297	1.0741	0.000153573	5.90379	0.386861	0.0470952	0.0124419	10	FALSE	8372	453143	0.0181403	1.03736	1.01039	1.06506	0.00635609	0	0.716385	0.0366826	0.0134426	9	FALSE	7412	307251	0.0235554
361.1	Retinal detachment with retinal defect	sense organs	1.07157	1.02343	1.12197	0.00320057	28.6508	0.230548	0.0691255	0.0234499	5	FALSE	2413	457754	0.00524375	1.07157	1.02343	1.12197	0.00320057	28.6508	0.230548	0.0691255	0.0234499	5	FALSE	2404	314853	0.00757745
361.2	Retinoschisis and retinal cysts	sense organs	0.969348	0.902513	1.04113	0.393056	34.4457	0.205579	-0.0311314	0.0364499	4	FALSE	1001	459019	0.00217599	0.96498	0.894985	1.04045	0.353483	54.935	0.108716	-0.0356478	0.0384195	3	FALSE	924	313689	0.00293694
362	Other retinal disorders	sense organs	0.975196	0.964365	0.986148	1.04418e-05	11.1676	0.337838	-0.0251173	0.00569836	11	TRUE	50032	396051	0.112158	0.969453	0.957987	0.981056	3.2119e-07	0	0.979509	-0.031023	0.00607037	9	TRUE	46162	250159	0.155784
362.2	Degeneration of macula and posterior pole of retina	sense organs	0.976099	0.962445	0.989947	0.000763435	0.872265	0.432808	-0.0241908	0.0071874	11	FALSE	29406	424578	0.0647732	0.971897	0.957385	0.986629	0.000204301	0	0.698356	-0.0285051	0.00767579	9	FALSE	26898	278686	0.0880216
362.21	Macular degeneration, dry	sense organs	0.963158	0.941448	0.985368	0.00125	0	0.805106	-0.0375383	0.0116318	5	FALSE	10826	294317	0.0354784	0.963158	0.941448	0.985368	0.00125	0	0.805106	-0.0375383	0.0116318	5	FALSE	10826	294317	0.0354784
362.22	Macular degeneration, wet	sense organs	0.973664	0.933083	1.01601	0.219156	75.6838	0.00631218	-0.0266895	0.0217204	4	FALSE	2924	448863	0.00647208	0.973664	0.933083	1.01601	0.219156	75.6838	0.00631218	-0.0266895	0.0217204	4	FALSE	2923	305962	0.00946307
362.23	Cystoid macular degeneration of retina	sense organs	0.994747	0.95684	1.03416	0.790478	0	0.541968	-0.00526681	0.0198232	6	FALSE	3404	455193	0.00742264	0.994747	0.95684	1.03416	0.790478	0	0.541968	-0.00526681	0.0198232	6	FALSE	3400	312292	0.01077
362.26	Macular puckering of retina	sense organs	0.982081	0.959199	1.00551	0.132787	0	0.924199	-0.0180814	0.0120286	8	FALSE	9599	445443	0.0210948	0.982081	0.959199	1.00551	0.132787	0	0.924199	-0.0180814	0.0120286	8	FALSE	9597	302542	0.0307459
362.27	Drusen (degenerative) of retina	sense organs	0.938559	0.905809	0.972494	0.000466816	51.263	0.0553801	-0.0634096	0.0181216	7	FALSE	4102	451042	0.00901253	0.938559	0.905809	0.972494	0.000466816	51.263	0.0553801	-0.0634096	0.0181216	7	FALSE	4101	308141	0.013134
362.29	Macular degeneration (senile) of retina NOS	sense organs	1.0067	0.980336	1.03377	0.621934	30.0259	0.188364	0.00667631	0.0135391	8	FALSE	6788	455826	0.0146731	1.00475	0.96986	1.04089	0.792859	37.1728	0.158547	0.00473477	0.0180303	6	FALSE	4286	309934	0.0136401
362.3	Other nondiabetic retinopathy	sense organs	0.960901	0.938055	0.984304	0.00115969	68.661	0.00126478	-0.0398836	0.0122771	9	FALSE	8651	447457	0.018967	0.937766	0.913678	0.962489	1.30103e-06	0	0.942747	-0.0642551	0.013277	8	TRUE	7661	301565	0.0247748
362.31	Separation of retinal layers	sense organs	1.04722	0.998269	1.09856	0.0588907	67.277	0.00923138	0.0461356	0.0244232	6	FALSE	1964	462233	0.00423096	0.96416	0.899902	1.03301	0.299658	13.8159	0.326129	-0.0364979	0.03519	5	FALSE	1072	316341	0.0033773
362.4	Retinal vascular changes and abnomalities	sense organs	0.969971	0.943595	0.997085	0.0301977	36.9029	0.123386	-0.0304886	0.0140663	9	FALSE	6755	453099	0.0146894	0.974344	0.947298	1.00216	0.0703613	31.9084	0.173239	-0.0259909	0.014363	8	FALSE	6542	307207	0.0208511
362.5	Toxic maculopathy of retina	sense organs	0.965967	0.771732	1.20909	0.762424	0	0.95506	-0.0346251	0.114539	2	FALSE	135	309745	0.000435653	0.965967	0.771732	1.20909	0.762424	0	0.95506	-0.0346251	0.114539	2	FALSE	135	309745	0.000435653
362.6	Peripheral retinal degenerations	sense organs	1.0084	0.97582	1.04206	0.617685	25.1646	0.228238	0.00836325	0.0167555	8	FALSE	4707	451828	0.0103103	1.00158	0.968549	1.03575	0.926308	0	0.476083	0.0015827	0.0171119	7	FALSE	4558	308365	0.0145659
362.7	Hereditary retinal dystrophies	sense organs	0.932719	0.87158	0.998147	0.0440524	61.2174	0.0354591	-0.0696516	0.0345907	5	FALSE	1087	460868	0.00235304	0.946201	0.880717	1.01655	0.130721	66.1713	0.0310953	-0.0553003	0.0365921	4	FALSE	995	315538	0.00314343
362.8	Retinal hemorrhage/ischemia	sense organs	0.976086	0.935066	1.01891	0.269188	0	0.621999	-0.0242041	0.0219055	6	FALSE	2752	453613	0.00603026	0.978955	0.936889	1.02291	0.342533	0	0.537435	-0.0212698	0.0224088	5	FALSE	2658	310712	0.00848199
362.9	Retinal edema	sense organs	0.977559	0.938522	1.01822	0.275025	25.7977	0.223001	-0.0226964	0.0207925	8	FALSE	3057	455338	0.00666892	0.977559	0.938522	1.01822	0.275025	25.7977	0.223001	-0.0226964	0.0207925	8	FALSE	3056	312437	0.00968643
363	Chorioretinal inflammations, scars, and other disorders of choroid	sense organs	0.994631	0.963761	1.02649	0.73789	12.094	0.333878	-0.00538329	0.0160864	9	FALSE	5111	453894	0.011135	0.990793	0.959226	1.0234	0.575566	12.9788	0.328728	-0.00924921	0.0165202	8	FALSE	4901	308002	0.015663
363.3	Chorioretinal scars	sense organs	0.994769	0.961325	1.02938	0.763747	0	0.462196	-0.00524434	0.0174484	7	FALSE	4383	455333	0.00953415	0.992593	0.958727	1.02766	0.674667	2.78043	0.398679	-0.0074345	0.0177117	6	FALSE	4279	309441	0.0136396
363.4	Choroidal degenerations	sense organs	1.04357	0.882177	1.23448	0.618837	49.5139	0.137966	0.0426455	0.0857197	3	FALSE	185	458919	0.000402959	1.03951	0.854806	1.26412	0.697864	74.7199	0.0467135	0.0387477	0.0998124	2	FALSE	149	316018	0.00047127
364	Corneal opacity and other disorders of cornea	sense organs	1.02171	0.994167	1.05002	0.12346	0	0.536308	0.0214804	0.0139446	9	FALSE	6617	452778	0.0144037	1.01166	0.981623	1.04262	0.450874	0	0.698707	0.0115959	0.01538	8	FALSE	5662	306886	0.0181156
364.1	Corneal opacity	sense organs	0.992963	0.960553	1.02647	0.67663	38.6591	0.134165	-0.00706139	0.0169311	7	FALSE	4633	454793	0.0100843	0.995566	0.962538	1.02973	0.796296	44.8826	0.106244	-0.00444363	0.0172138	6	FALSE	4514	308901	0.0144026
364.2	Corneal edema	sense organs	0.999468	0.92756	1.07695	0.988865	14.2523	0.323445	-0.00053167	0.0380958	5	FALSE	903	456256	0.00197524	0.995798	0.922079	1.07541	0.914546	33.513	0.211208	-0.0042109	0.0392421	4	FALSE	863	313355	0.0027465
364.4	Corneal degenerations	sense organs	1.00023	0.957087	1.04533	0.991684	28.0272	0.195251	0.0002345	0.022498	9	FALSE	2447	459633	0.00529562	0.990298	0.939889	1.04341	0.714565	34.134	0.155706	-0.0097489	0.0266559	8	FALSE	1851	313741	0.00586517
364.41	Keratoconus	sense organs	0.974814	0.884652	1.07417	0.606453	0	0.537083	-0.0255086	0.0495175	4	FALSE	554	463260	0.00119444	0.984199	0.884709	1.09488	0.769584	0	0.369348	-0.015927	0.0543733	3	FALSE	483	317930	0.0015169
364.5	Corneal dystrophy	sense organs	1.04939	1.00451	1.09628	0.0306566	9.3094	0.35328	0.04821	0.0223039	5	FALSE	2608	451288	0.00574581	1.03566	0.988817	1.08472	0.137873	0	0.67511	0.03504	0.0236157	4	FALSE	2387	305958	0.00774133
364.51	Fuchs' dystrophy	sense organs	1.03751	0.97615	1.10272	0.236475	0	0.844992	0.0368202	0.0311022	3	FALSE	1402	450575	0.00310193	1.03751	0.97615	1.10272	0.236475	0	0.844992	0.0368202	0.0311022	3	FALSE	1401	307674	0.00453288
364.9	Cornea replaced by transplant	sense organs	1.04162	0.954986	1.13611	0.35738	23.7204	0.268801	0.040776	0.0443039	4	FALSE	677	463151	0.00145959	1.01052	0.917949	1.11242	0.830997	0	0.39764	0.0104618	0.0490189	3	FALSE	582	317821	0.00182787
365	Glaucoma	sense organs	1.00062	0.990193	1.01116	0.907329	0	0.91426	0.000622321	0.00534602	11	FALSE	57267	400144	0.125198	0.996659	0.985507	1.00794	0.559914	0	0.998548	-0.00334691	0.00574115	9	FALSE	52246	254252	0.170461
365.1	Open-angle glaucoma	sense organs	1.00565	0.993076	1.01837	0.380344	18.7173	0.265306	0.0056295	0.00641711	11	FALSE	38379	416546	0.0843634	1.00445	0.991549	1.01752	0.500664	28.0239	0.195278	0.00444243	0.00659658	9	FALSE	36999	270654	0.120262
365.11	Primary open angle glaucoma	sense organs	0.995046	0.975135	1.01536	0.630156	29.9056	0.210918	-0.00496597	0.0103134	6	FALSE	13573	292561	0.0443368	0.995046	0.975135	1.01536	0.630156	29.9056	0.210918	-0.00496597	0.0103134	6	FALSE	13573	292561	0.0443368
365.2	Primary angle-closure glaucoma	sense organs	0.994787	0.96204	1.02865	0.759591	47.6375	0.0751962	-0.00522631	0.0170784	7	FALSE	4443	457889	0.00960998	0.984463	0.949454	1.02076	0.396637	46.0327	0.0989545	-0.0156594	0.0184741	6	FALSE	3927	311997	0.0124302
365.5	Pseudoexfoliation glaucoma	sense organs	1.00183	0.898806	1.11666	0.97366	16.1469	0.274813	0.00182807	0.0553662	2	FALSE	462	309891	0.00148863	1.00183	0.898806	1.11666	0.97366	16.1469	0.274813	0.00182807	0.0553662	2	FALSE	462	309891	0.00148863
366	Cataract	sense organs	0.989352	0.980941	0.997834	0.0139836	65.9506	0.000681068	-0.0107054	0.00435588	12	FALSE	146060	301230	0.326544	0.978364	0.968631	0.988196	1.80678e-05	34.4119	0.142614	-0.0218731	0.00510156	9	TRUE	128610	163364	0.440484
366.1	Nonsenile Cataract	sense organs	0.958705	0.909869	1.01016	0.113888	22.919	0.268415	-0.0421721	0.026675	5	FALSE	1890	450996	0.00417324	0.951222	0.901269	1.00394	0.0692174	22.1248	0.277859	-0.0500082	0.0275224	4	FALSE	1802	313639	0.00571264
366.2	Senile cataract	sense organs	0.981288	0.972457	0.990199	4.21821e-05	54.8165	0.0113539	-0.0188893	0.00461256	12	FALSE	119540	316853	0.273927	0.977757	0.968317	0.987289	5.50746e-06	52.4811	0.0318694	-0.0224942	0.0049498	9	TRUE	112695	178987	0.386363
366.3	Traumatic cataract	sense organs	1.07676	0.981156	1.18169	0.119005	0	0.866502	0.0739589	0.0474411	4	FALSE	567	446537	0.00126816	1.0573	0.950685	1.17586	0.304233	0	0.884182	0.0557154	0.0542296	3	FALSE	457	309180	0.00147592
367	Disorders of refraction and accommodation; blindness and low vision	sense organs	0.984866	0.975812	0.994003	0.00121036	62.9873	0.00258756	-0.0152499	0.00471194	11	FALSE	167146	282988	0.371325	0.980367	0.971018	0.989806	4.99317e-05	34.4544	0.142278	-0.0198286	0.00488876	9	FALSE	163780	131038	0.555529
367.1	Myopia	sense organs	1.02234	1.00978	1.03507	0.000460916	60.0868	0.00729287	0.0220988	0.00630943	10	FALSE	37988	401718	0.0863941	1.01748	1.00467	1.03045	0.00735807	27.801	0.19718	0.017327	0.00646486	9	FALSE	36750	249768	0.128264
367.2	Astigmatism	sense organs	0.984753	0.97438	0.995237	0.0044595	57.2641	0.0218652	-0.0153642	0.00540293	8	FALSE	61269	368959	0.142411	0.982709	0.972184	0.993347	0.00149802	50.0397	0.0617565	-0.0174427	0.00549365	7	FALSE	60097	217009	0.216874
367.8	Hypermetropia	sense organs	0.967146	0.955242	0.979199	1.24693e-07	44.2314	0.110443	-0.0334057	0.00631909	6	TRUE	40852	397778	0.0931354	0.968007	0.956039	0.980125	3.00928e-07	40.6801	0.150103	-0.0325159	0.00634722	5	TRUE	40625	245828	0.141821
367.9	Blindness and low vision	sense organs	1.0183	0.995427	1.0417	0.117691	59.2427	0.00629906	0.0181333	0.0115902	11	FALSE	9935	448028	0.0216939	1.02335	0.999242	1.04804	0.0577475	53.988	0.0263243	0.0230826	0.012164	9	FALSE	9222	296652	0.0301497
368	Visual disturbances	sense organs	0.986556	0.97338	0.999911	0.0484954	0	0.962791	-0.0135349	0.00686007	11	FALSE	29956	412693	0.0676744	0.986541	0.972492	1.00079	0.0640845	0	0.973707	-0.0135503	0.00731819	9	FALSE	27279	260480	0.0947981
368.1	Amblyopia	sense organs	0.954624	0.920867	0.989619	0.0114693	42.566	0.121397	-0.0464375	0.0183688	6	FALSE	3782	465812	0.00805377	0.945962	0.909066	0.984356	0.00620576	47.3164	0.107699	-0.0555526	0.0202991	5	FALSE	3229	313599	0.0101916
368.2	Diplopia and disorders of binocular vision	sense organs	0.977392	0.948026	1.00767	0.141784	0	0.840473	-0.0228672	0.0155646	8	FALSE	5263	461133	0.0112844	0.985528	0.953376	1.01877	0.389019	0	0.929266	-0.0145775	0.0169231	7	FALSE	4608	308920	0.0146973
368.3	Anisometropia	sense organs	0.997355	0.947111	1.05026	0.919999	0	0.870862	-0.0026488	0.0263733	5	FALSE	1882	462748	0.00405053	0.995861	0.942141	1.05264	0.883464	0	0.747673	-0.00414713	0.0282928	4	FALSE	1688	311117	0.00539633
368.4	Visual field defects	sense organs	0.996395	0.965946	1.0278	0.819563	30.856	0.204	-0.00361201	0.0158347	6	FALSE	5233	459689	0.0112557	1.00032	0.968046	1.03366	0.984942	40.3225	0.152458	0.000315767	0.0167309	5	FALSE	4798	307476	0.0153647
368.5	Color vision deficiencies	sense organs	1.08108	0.906874	1.28874	0.384527	0	0.367841	0.0779576	0.0896493	2	FALSE	185	452053	0.000409077	NA	NA	NA	NA	NA	NA	NA	NA	NA	NA	NA	NA	NA
368.7	Disorders of accommodation	sense organs	0.950565	0.811396	1.1136	0.530192	30.6817	0.236308	-0.0506985	0.0807671	3	FALSE	211	452454	0.000466128	0.950565	0.811396	1.1136	0.530192	30.6817	0.236308	-0.0506985	0.0807671	3	FALSE	208	303457	0.000684965
368.9	Subjective visual disturbances	sense organs	0.987627	0.959624	1.01645	0.396244	19.0206	0.273617	-0.0124501	0.0146757	9	FALSE	6017	454037	0.0130789	0.989374	0.959568	1.02011	0.493649	28.3399	0.202086	-0.0106831	0.0156068	8	FALSE	5466	301824	0.0177878
368.91	Psychophysical visual disturbances	sense organs	1.0023	0.921383	1.09031	0.957418	0	0.744499	0.00229305	0.0429458	4	FALSE	657	464703	0.00141181	1.05238	0.92973	1.19121	0.419373	0	0.936543	0.0510531	0.0632229	3	FALSE	357	312490	0.00114113
369	Infection of the eye	sense organs	0.99035	0.967009	1.01425	0.42554	5.84671	0.387361	-0.00969678	0.0121689	10	FALSE	8867	445007	0.0195363	0.990697	0.966543	1.01546	0.45801	16.2058	0.298254	-0.00934623	0.0125938	9	FALSE	8402	294894	0.0277023
369.2	Eye infection, viral	sense organs	1.01002	0.956704	1.06632	0.718525	65.6521	0.0124332	0.0099737	0.0276716	6	FALSE	1719	464715	0.00368541	1.02888	0.972698	1.08831	0.320345	52.0674	0.0797256	0.0284704	0.0286495	5	FALSE	1627	314602	0.00514501
369.5	Conjunctivitis, infectious	sense organs	0.985389	0.957629	1.01395	0.312726	10.4086	0.346806	-0.0147188	0.01458	10	FALSE	6149	448779	0.0135164	0.983624	0.955218	1.01287	0.269444	17.9702	0.282824	-0.0165114	0.0149513	9	FALSE	5912	298666	0.0194105
370	Keratitis	sense organs	0.992878	0.963207	1.02346	0.644277	0	0.722174	-0.00714744	0.0154798	10	FALSE	5481	454329	0.0119201	0.988308	0.958208	1.01935	0.456115	0	0.8649	-0.0117606	0.0157806	9	FALSE	5318	304216	0.0171807
370.1	Corneal ulcer	sense organs	0.988949	0.918461	1.06485	0.768338	50.7262	0.0873536	-0.0111124	0.0377268	5	FALSE	898	466868	0.00191976	0.968629	0.894522	1.04888	0.432515	51.6811	0.101884	-0.0318737	0.0406089	4	FALSE	800	317320	0.00251477
370.2	Superficial keratitis	sense organs	1.01111	0.933969	1.09462	0.784968	0	0.910925	0.0110478	0.0404904	3	FALSE	850	460041	0.00184425	1.01111	0.933969	1.09462	0.784968	0	0.910925	0.0110478	0.0404904	3	FALSE	849	313040	0.00270478
370.3	Keratoconjunctivitis	sense organs	0.981328	0.940618	1.0238	0.383257	0	0.473693	-0.0188487	0.0216177	5	FALSE	2859	459139	0.00618834	0.981328	0.940618	1.0238	0.383257	0	0.473693	-0.0188487	0.0216177	5	FALSE	2843	309591	0.00909952
370.31	Keratoconjunctivitis sicca	sense organs	0.963754	0.919073	1.01061	0.127431	22.5158	0.271042	-0.036919	0.0242201	5	FALSE	2261	457962	0.00491284	0.963754	0.919073	1.01061	0.127431	22.5158	0.271042	-0.036919	0.0242201	5	FALSE	2260	310961	0.00721535
371	Inflammation of the eye	sense organs	0.980979	0.968072	0.994059	0.00448695	14.7129	0.303876	-0.0192038	0.00675778	11	FALSE	31822	413652	0.071434	0.980848	0.967386	0.994498	0.00609762	3.58988	0.404926	-0.0193374	0.00705104	9	FALSE	29973	263539	0.102118
371.1	Uveitis, noninfectious or NOS	sense organs	0.992913	0.956356	1.03087	0.710204	0	0.735196	-0.0071119	0.0191395	10	FALSE	3515	463539	0.0075259	0.988498	0.95031	1.02822	0.564928	0	0.700747	-0.011569	0.0201012	9	FALSE	3239	313426	0.0102285
371.2	Conjunctivitis, noninfectious	sense organs	0.967567	0.938568	0.997462	0.0336979	43.3271	0.089574	-0.0329706	0.0155253	8	FALSE	5438	454228	0.0118303	0.968596	0.939498	0.998595	0.0403339	47.2411	0.0775244	-0.0319078	0.0155624	7	FALSE	5417	304680	0.0174687
371.21	Allergic conjunctivitis	sense organs	0.960601	0.930381	0.991802	0.0137123	17.9731	0.297031	-0.0401967	0.0163089	6	FALSE	4927	305785	0.0158571	0.960601	0.930381	0.991802	0.0137123	17.9731	0.297031	-0.0401967	0.0163089	6	FALSE	4927	305785	0.0158571
371.3	Inflammation of eyelids	sense organs	0.985027	0.970075	1.00021	0.0532328	11.497	0.334699	-0.0150859	0.00780431	11	FALSE	23187	426517	0.0515606	0.985338	0.969687	1.00124	0.0705806	9.64988	0.354724	-0.0147708	0.00816892	9	FALSE	21711	276404	0.0728276
372	Disorders of conjunctiva	sense organs	0.971546	0.946161	0.997613	0.0326088	0	0.931186	-0.0288663	0.0135087	10	FALSE	7336	450979	0.0160065	0.967974	0.941757	0.99492	0.0201521	0	0.966873	-0.0325504	0.0140092	8	FALSE	6921	300866	0.0224863
374	Other disorders of eyelids	sense organs	1.00449	0.988172	1.02109	0.591621	32.5786	0.147445	0.00448438	0.00835877	10	FALSE	19429	440854	0.042211	1.00837	0.990292	1.02678	0.366433	24.3779	0.234758	0.00833719	0.00923097	8	FALSE	16726	290741	0.0543993
374.1	Ectropion or entropion	sense organs	0.994917	0.963493	1.02737	0.755637	8.768	0.360085	-0.00509607	0.0163747	6	FALSE	4694	462309	0.0100513	1.00263	0.964835	1.0419	0.893509	19.4757	0.290654	0.00262422	0.0196035	5	FALSE	3523	312196	0.0111587
374.2	Lagophthalmos	sense organs	0.923849	0.847147	1.00749	0.0732741	0	0.731218	-0.079207	0.0442221	5	FALSE	657	464813	0.00141148	0.923881	0.843276	1.01219	0.0891657	0	0.5673	-0.079172	0.0465768	4	FALSE	604	315265	0.00191219
374.3	Ptosis of eyelid	sense organs	1.02703	0.999054	1.05578	0.0583888	45.0142	0.059586	0.0266663	0.0140885	10	FALSE	6456	459837	0.0138454	1.03756	1.00593	1.07019	0.0195867	18.9859	0.279509	0.0368726	0.0157968	8	FALSE	5382	309724	0.01708
374.6	Dermatochalasis	sense organs	1.02258	0.996852	1.04897	0.085903	0	0.510732	0.0223271	0.0130004	6	FALSE	8086	306635	0.0256926	1.02258	0.996852	1.04897	0.085903	0	0.510732	0.0223271	0.0130004	6	FALSE	8086	306635	0.0256926
375	Disorders of lacrimal system	sense organs	0.936921	0.898423	0.977069	0.00233774	5.55442	0.381057	-0.0651562	0.0214077	6	FALSE	2562	466484	0.00546215	0.961511	0.90304	1.02377	0.220137	19.1087	0.294689	-0.0392497	0.0320101	4	FALSE	1311	315329	0.00414035
375.1	Dry eyes	sense organs	0.969022	0.957407	0.980778	3.14356e-07	0	0.538424	-0.0314677	0.00615248	9	TRUE	43213	245295	0.149781	0.969022	0.957407	0.980778	3.14356e-07	0	0.538424	-0.0314677	0.00615248	9	TRUE	43213	245295	0.149781
375.2	Epiphora	sense organs	0.940153	0.887873	0.995511	0.0345074	0	0.560236	-0.0617127	0.0291911	5	FALSE	1450	466859	0.00309625	0.950156	0.883508	1.02183	0.168228	0	0.428107	-0.051129	0.0371059	4	FALSE	982	316281	0.00309522
376	Disorders of the orbit	sense organs	0.950522	0.838778	1.07715	0.426473	49.9396	0.0919324	-0.0507441	0.0638097	5	FALSE	313	466095	0.000671086	0.879464	0.76484	1.01127	0.0714336	0	0.576088	-0.128442	0.0712495	4	FALSE	258	314940	0.000818533
377	Disorders of optic nerve and visual pathways	sense organs	0.982999	0.956152	1.0106	0.224882	0.522955	0.432918	-0.017147	0.0141284	10	FALSE	6573	457342	0.0141685	0.981338	0.953787	1.00969	0.194786	9.07446	0.359587	-0.018838	0.0145293	9	FALSE	6290	306187	0.0201295
377.1	Optic atrophy	sense organs	1.01448	0.97327	1.05744	0.496813	38.3336	0.150376	0.0143784	0.0211598	6	FALSE	2959	460305	0.00638729	1.01888	0.976953	1.06261	0.382938	38.894	0.161915	0.0187076	0.0214415	5	FALSE	2900	312329	0.00919966
377.3	Optic neuritis/neuropathy	sense organs	0.974333	0.931377	1.01927	0.258367	0	0.558309	-0.0260019	0.0230052	6	FALSE	2472	464072	0.00529854	0.974886	0.93069	1.02118	0.282585	0	0.41582	-0.0254351	0.023671	5	FALSE	2364	313494	0.00748438
378	Strabismus and other disorders of binocular eye movements	sense organs	1.00351	0.980919	1.02663	0.7627	0	0.957914	0.00350842	0.0116197	10	FALSE	9602	455021	0.0206662	1.0042	0.97995	1.02906	0.736646	0	0.925923	0.00419496	0.0124739	9	FALSE	8586	303866	0.0274794
378.1	Strabismus (not specified as paralytic)	sense organs	1.01926	0.989991	1.04939	0.199422	4.54548	0.391957	0.0190744	0.0148647	7	FALSE	5895	459222	0.0126742	1.02247	0.991801	1.0541	0.152665	13.8274	0.325933	0.0222253	0.0155402	6	FALSE	5500	308644	0.0175079
378.2	Nystagmus and other irregular eye movements	sense organs	1.04078	0.961538	1.12656	0.322514	0	0.493522	0.039975	0.0404071	5	FALSE	741	468534	0.00157903	1.05246	0.950995	1.16476	0.322874	8.50311	0.350604	0.0511345	0.0517257	4	FALSE	494	317379	0.00155408
378.5	Paralytic strabismus	sense organs	0.979872	0.927547	1.03515	0.467718	0	0.634088	-0.0203335	0.0279999	6	FALSE	1620	467691	0.00345187	0.966549	0.909354	1.02734	0.274301	0	0.660062	-0.034023	0.0311221	5	FALSE	1368	316536	0.00430319
379	Other disorders of eye	sense organs	1.00546	0.992135	1.01896	0.423798	0	0.950284	0.00544387	0.00680613	11	FALSE	32311	414422	0.0723273	1.00547	0.991628	1.01951	0.440288	0	0.863102	0.00545979	0.00707496	9	FALSE	30641	263267	0.104254
379.1	Scleritis and episcleritis	sense organs	0.936811	0.863443	1.01641	0.116709	7.68145	0.362833	-0.0652742	0.0416093	5	FALSE	772	465751	0.0016548	0.941654	0.866355	1.0235	0.157435	24.7517	0.262893	-0.0601169	0.042523	4	FALSE	746	315173	0.00236136
379.2	Disorders of vitreous body	sense organs	1.01639	1.00092	1.03209	0.0376967	0	0.75764	0.0162534	0.00782114	10	FALSE	23585	428009	0.0522261	1.01474	0.998931	1.0308	0.0677844	0	0.762229	0.0146343	0.0080125	9	FALSE	22787	276854	0.0760477
379.3	Aphakia and other disorders of lens	sense organs	0.964429	0.928179	1.00209	0.0638942	0	0.697172	-0.0362193	0.0195472	6	FALSE	3461	461760	0.00743948	0.959054	0.92124	0.99842	0.0416514	0	0.695253	-0.0418077	0.0205243	5	FALSE	3206	311182	0.0101976
379.4	Anomalies of pupillary function	sense organs	1.02696	0.958407	1.10042	0.450406	0	0.960738	0.0266034	0.0352485	4	FALSE	1065	459144	0.00231417	1.02302	0.949627	1.10208	0.549061	0	0.894784	0.0227577	0.0379822	3	FALSE	951	310591	0.00305256
379.5	Disorders of iris and ciliary body	sense organs	0.986909	0.945292	1.03036	0.548868	0	0.748278	-0.0131772	0.0219819	5	FALSE	2677	464567	0.00572934	0.993446	0.947925	1.04115	0.78348	0	0.695042	-0.00657588	0.0239308	4	FALSE	2337	313412	0.00740145
379.51	Pigmentary iris degeneration	sense organs	0.976931	0.891739	1.07026	0.61612	23.1755	0.272077	-0.0233396	0.0465529	3	FALSE	625	309588	0.00201474	0.976931	0.891739	1.07026	0.61612	23.1755	0.272077	-0.0233396	0.0465529	3	FALSE	625	309588	0.00201474
379.9	Pain, swelling or discharge of eye	sense organs	1.00349	0.958675	1.0504	0.881208	13.2508	0.329891	0.00348338	0.0233098	6	FALSE	2408	457680	0.00523378	1.00972	0.963163	1.05853	0.687962	15.2757	0.317119	0.00967315	0.0240852	5	FALSE	2287	307102	0.00739199
380	Disorders of external ear	sense organs	1.02477	0.974962	1.07713	0.335779	45.7962	0.117139	0.0244695	0.0254219	5	FALSE	1938	463439	0.00416437	1.02902	0.971829	1.08957	0.326848	58.8821	0.0630358	0.0286042	0.0291736	4	FALSE	1557	309068	0.00501247
380.1	Otitis externa	sense organs	1.01249	0.987421	1.03819	0.331916	3.68146	0.404186	0.0124104	0.0127908	9	FALSE	8093	454274	0.0175034	1.01282	0.986994	1.03933	0.333716	15.6119	0.307301	0.0127401	0.0131795	8	FALSE	7726	300490	0.0250668
380.4	Impacted cerumen	sense organs	1.0185	1.00395	1.03327	0.0125173	38.3585	0.102509	0.0183344	0.00734193	10	FALSE	28131	419787	0.0628039	1.01752	1.00289	1.03236	0.0187647	39.6951	0.103022	0.0173667	0.00738955	9	FALSE	27886	265416	0.0950761
381	Otitis media and Eustachian tube disorders	sense organs	0.976959	0.959001	0.995254	0.0137951	0	0.705618	-0.0233101	0.00946582	10	FALSE	14609	440706	0.0320855	0.981832	0.962734	1.00131	0.0673385	0	0.85211	-0.0183346	0.0100222	9	FALSE	13364	287554	0.0444108
381.1	Otitis media	sense organs	0.972966	0.951968	0.994427	0.0138157	0	0.868784	-0.0274065	0.0111317	10	FALSE	10423	447481	0.0227624	0.976995	0.954497	1.00002	0.0502247	0	0.891064	-0.0232738	0.0118862	9	FALSE	9400	294329	0.0309486
381.11	Suppurative and unspecified otitis media	sense organs	0.954173	0.928949	0.980082	0.000599663	0	0.493389	-0.0469103	0.0136694	9	FALSE	6883	452948	0.0149685	0.958607	0.93205	0.98592	0.00318536	0	0.510598	-0.0422745	0.0143339	8	FALSE	6385	299796	0.0208537
381.2	Eustachian tube disorders	sense organs	0.987024	0.953182	1.02207	0.463128	30.1241	0.18757	-0.0130604	0.0178006	8	FALSE	3978	459077	0.00859077	0.983423	0.949118	1.01897	0.356157	32.1052	0.182943	-0.0167156	0.0181157	7	FALSE	3868	309167	0.0123564
381.3	Mastoiditis & related conditions	sense organs	0.968269	0.892223	1.0508	0.439721	0	0.527722	-0.0322451	0.0417324	5	FALSE	742	468569	0.00158104	0.987743	0.90652	1.07624	0.778174	0	0.820779	-0.012333	0.0437809	4	FALSE	687	315417	0.00217334
381.9	Otorrhea	sense organs	1.0055	0.928206	1.08922	0.893143	55.7481	0.0601278	0.00548175	0.0408087	5	FALSE	734	464362	0.00157817	1.06267	0.967965	1.16665	0.201845	24.3616	0.265133	0.0607863	0.0476264	4	FALSE	570	313873	0.00181273
382	Otalgia	sense organs	0.998646	0.963162	1.03544	0.941472	0	0.961832	-0.00135522	0.0184585	9	FALSE	3810	456962	0.00826873	0.998969	0.962534	1.03678	0.95662	0	0.927684	-0.00103116	0.0189566	8	FALSE	3653	304389	0.0118588
383	Otosclerosis	sense organs	1.02345	0.914268	1.14566	0.687186	0	0.971836	0.0231765	0.057556	3	FALSE	396	465433	0.000850097	1.013	0.876392	1.1709	0.861288	0	0.928087	0.0129142	0.0739077	2	FALSE	276	315523	0.000873974
384	Other disorders of tympanic membrane	sense organs	0.98393	0.942209	1.0275	0.463661	32.5574	0.191645	-0.0162003	0.0221065	6	FALSE	2492	468659	0.00528917	1.01734	0.96497	1.07256	0.523739	0	0.602742	0.017193	0.0269655	5	FALSE	1799	315507	0.00566961
384.4	Perforation of tympanic membrane	sense organs	0.975645	0.929848	1.0237	0.314827	23.8803	0.25475	-0.0246561	0.0245298	6	FALSE	2041	469426	0.00432904	1.0037	0.948131	1.06252	0.898989	0	0.515778	0.00368846	0.0290571	5	FALSE	1545	316274	0.00486126
385	Other disorders of middle ear and mastoid	sense organs	0.968915	0.91644	1.02439	0.266315	0	0.554526	-0.0315787	0.0284086	5	FALSE	1500	470211	0.00317991	0.966107	0.90068	1.03629	0.33519	0.0648671	0.391325	-0.0344804	0.0357788	4	FALSE	1032	317059	0.00324435
385.3	Cholesteatoma	sense organs	0.990238	0.929888	1.0545	0.759779	0	0.45571	-0.00981	0.0320829	5	FALSE	1174	470595	0.00248851	0.988051	0.913197	1.06904	0.764898	17.5786	0.303074	-0.0120209	0.0401962	4	FALSE	814	318022	0.00255304
385.5	Tympanosclerosis and middle ear disease related to otitis media	sense organs	0.957971	0.829891	1.10582	0.557628	0	0.332186	-0.0429381	0.0732272	2	FALSE	259	465444	0.000556148	NA	NA	NA	NA	NA	NA	NA	NA	NA	NA	NA	NA	NA
386	Vertiginous syndromes and other disorders of vestibular system	sense organs	0.962277	0.940511	0.984547	0.00098742	0	0.527209	-0.0384524	0.0116732	9	FALSE	9475	451304	0.020563	0.960385	0.936564	0.984811	0.00160852	0	0.43422	-0.0404215	0.0128145	8	FALSE	8174	301034	0.0264353
386.1	Meniere's disease	sense organs	0.98105	0.924443	1.04112	0.528081	35.9895	0.18131	-0.019132	0.0303231	5	FALSE	1335	462185	0.00288013	0.989402	0.919869	1.06419	0.774439	50.7687	0.10714	-0.0106545	0.0371789	4	FALSE	965	315081	0.00305335
386.2	Peripheral or central vertigo	sense organs	0.949707	0.924703	0.975388	0.000150295	18.049	0.282134	-0.0516016	0.0136131	9	FALSE	7089	454041	0.0153731	0.947658	0.921663	0.974387	0.000151705	26.0976	0.220523	-0.0537611	0.0141915	8	FALSE	6636	303771	0.0213784
386.21	Central origin vertigo	sense organs	0.919638	0.82985	1.01914	0.10999	0	0.971522	-0.083775	0.0524171	4	FALSE	484	458547	0.0010544	0.919638	0.82985	1.01914	0.10999	0	0.971522	-0.083775	0.0524171	4	FALSE	479	311443	0.00153564
386.3	Labyrinthitis	sense organs	0.976299	0.909465	1.04804	0.507355	0	0.655263	-0.0239864	0.0361806	5	FALSE	873	465006	0.00187388	1.00516	0.899051	1.1238	0.927903	0	0.572156	0.00515053	0.0569227	4	FALSE	403	314736	0.0012788
386.9	Dizziness and giddiness (Light-headedness and vertigo)	sense organs	0.995424	0.983072	1.00793	0.471595	5.4747	0.391229	-0.00458634	0.00637093	11	FALSE	34930	408362	0.0787968	0.997164	0.983719	1.01079	0.68176	19.8293	0.266523	-0.00284015	0.00692613	9	FALSE	30940	258092	0.107047
388	Other disorders of ear	sense organs	0.945159	0.888986	1.00488	0.0712041	0	0.717994	-0.0564017	0.0312618	5	FALSE	1388	461840	0.00299636	0.948568	0.891441	1.00936	0.0956872	0	0.655405	-0.0528021	0.0316914	4	FALSE	1359	312935	0.00432398
389	Hearing loss	sense organs	0.986903	0.978284	0.995598	0.00322256	0	0.936992	-0.0131836	0.00447558	11	FALSE	132859	316832	0.295445	0.987283	0.978151	0.9965	0.00694371	0	0.864696	-0.0127986	0.00474106	9	FALSE	127049	167346	0.43156
389.1	Sensorineural hearing loss	sense organs	0.987592	0.977665	0.99762	0.0154224	16.0584	0.295266	-0.0124858	0.0051545	10	FALSE	97340	341687	0.221718	0.988173	0.978152	0.998295	0.0221343	19.9081	0.265833	-0.0118979	0.00520002	9	FALSE	96662	192201	0.334629
389.2	Conductive hearing loss	sense organs	0.979461	0.944941	1.01524	0.256937	0	0.851106	-0.0207529	0.0183061	7	FALSE	3806	459025	0.0082233	0.978088	0.942061	1.01549	0.247265	0	0.762962	-0.0221552	0.0191486	6	FALSE	3545	310120	0.0113019
389.3	Degenerative and vascular disorders of ear	sense organs	1.02168	0.954654	1.09341	0.535558	0	0.692831	0.0214492	0.0346209	4	FALSE	1069	454736	0.0023453	1.00071	0.925964	1.0815	0.985653	0	0.863687	0.000712275	0.0396092	3	FALSE	867	307892	0.00280802
389.4	Tinnitus	sense organs	0.999597	0.987702	1.01163	0.947349	0	0.613062	-0.000403318	0.00610758	9	FALSE	42562	389138	0.0985916	0.998622	0.986604	1.01079	0.823358	0	0.636323	-0.00137894	0.00617728	8	FALSE	41949	240233	0.148659
389.5	Disorders of acoustic nerve	sense organs	0.935694	0.840818	1.04128	0.223042	60.9266	0.07736	-0.0664666	0.0545489	3	FALSE	489	463443	0.00105403	0.935694	0.840818	1.04128	0.223042	60.9266	0.07736	-0.0664666	0.0545489	3	FALSE	471	317180	0.00148276
394	Rheumatic disease of the heart valves	circulatory system	1.00831	0.984118	1.03309	0.504221	0	0.907464	0.00827475	0.0123899	11	FALSE	7519	453775	0.0162998	1.02162	0.985695	1.05886	0.241556	0	0.929508	0.0213906	0.0182653	9	FALSE	3793	307879	0.0121698
394.1	Mitral valve stenosis and aortic valve stenosis	circulatory system	0.98466	0.938041	1.03359	0.532161	41.7965	0.142785	-0.0154593	0.0247463	5	FALSE	1859	461169	0.00401488	1.03993	0.962072	1.12408	0.324094	20.6086	0.286368	0.0391506	0.0397033	4	FALSE	822	315273	0.00260048
394.2	Mitral valve disease	circulatory system	1.10544	1.02542	1.19169	0.00892735	0	0.960771	0.10024	0.0383354	7	FALSE	831	463047	0.00179142	1.11566	1.01798	1.22272	0.0192191	0	0.928411	0.10945	0.0467486	6	FALSE	601	317151	0.00189141
394.3	Aortic valve disease	circulatory system	0.837614	0.691999	1.01387	0.0689745	0	0.676808	-0.177198	0.0974372	2	FALSE	169	452669	0.000373202	NA	NA	NA	NA	NA	NA	NA	NA	NA	NA	NA	NA	NA
394.7	Disease of tricuspid valve	circulatory system	0.989559	0.940164	1.04155	0.687867	0	0.696168	-0.0104959	0.0261254	8	FALSE	1671	459508	0.00362332	0.972289	0.912117	1.03643	0.388601	0	0.691973	-0.028102	0.032595	7	FALSE	1123	313612	0.00356808
395	Heart valve disorders	circulatory system	1.00599	0.992097	1.02008	0.399988	7.5294	0.372172	0.0059713	0.00709482	11	FALSE	25851	433079	0.0563289	1.00876	0.992052	1.02575	0.30605	8.82167	0.361717	0.00872225	0.00852161	9	FALSE	19256	287183	0.062838
395.1	Nonrheumatic mitral valve disorders	circulatory system	1.05666	1.03383	1.08	7.62412e-07	0	0.48924	0.0551176	0.0111467	11	TRUE	9733	448688	0.0212316	1.05663	1.02886	1.08516	5.04595e-05	11.6726	0.337493	0.0550891	0.0135905	9	FALSE	6980	302792	0.0225327
395.2	Nonrheumatic aortic valve disorders	circulatory system	0.97745	0.959442	0.995796	0.0162179	0	0.765057	-0.0228082	0.00948769	11	FALSE	13954	447119	0.0302642	0.980199	0.958668	1.00221	0.0775835	0	0.732123	-0.0199997	0.011332	9	FALSE	10447	301223	0.0335194
395.3	Nonrheumatic tricuspid valve disorders	circulatory system	1.02768	0.965187	1.09422	0.393668	11.7299	0.340252	0.0273031	0.0320089	6	FALSE	1189	458841	0.00258461	1.02345	0.954139	1.09779	0.51711	28.5434	0.231266	0.0231771	0.0357778	5	FALSE	983	313514	0.00312563
395.4	Nonrheumatic pulmonary valve disorders	circulatory system	0.970199	0.885495	1.06301	0.516281	5.62281	0.36488	-0.0302541	0.04661	4	FALSE	534	462708	0.00115275	0.989461	0.859414	1.13919	0.882839	34.4207	0.217649	-0.010595	0.0718936	3	FALSE	256	316812	0.000807398
395.6	Heart valve replaced	circulatory system	1.02475	0.997761	1.05247	0.0726018	0	0.486488	0.0244468	0.0136169	10	FALSE	6546	458311	0.0140817	1.028	0.99528	1.0618	0.0942637	4.3687	0.398609	0.0276172	0.0165044	9	FALSE	4753	312415	0.0149857
396	Abnormal heart sounds	circulatory system	0.968252	0.945646	0.991398	0.00743516	0	0.944522	-0.0322631	0.0120533	11	FALSE	8831	446163	0.019409	0.965553	0.941254	0.99048	0.00702767	0	0.880949	-0.0350541	0.0130045	9	FALSE	7827	300267	0.0254046
401	Hypertension	circulatory system	0.943945	0.937075	0.950866	4.89246e-54	55.476	0.0100646	-0.0576871	0.00372707	12	TRUE	267213	189266	0.585379	0.945901	0.93654	0.955357	5.9966e-28	59.3177	0.0116824	-0.0556169	0.00507486	9	TRUE	206462	94701	0.685549
401.1	Essential hypertension	circulatory system	0.944005	0.93715	0.95091	3.657e-54	57.8087	0.00633232	-0.0576236	0.00371847	12	TRUE	265233	190823	0.58158	0.945999	0.936679	0.955411	4.26391e-28	61.9472	0.00708542	-0.0555139	0.00505126	9	TRUE	204566	96258	0.680019
401.2	Hypertensive heart and/or renal disease	circulatory system	0.969958	0.957814	0.982257	2.08809e-06	0	0.752185	-0.0305021	0.00642867	11	TRUE	37145	353508	0.0950844	0.971453	0.959006	0.984062	1.07354e-05	0	0.703524	-0.0289622	0.00657961	9	TRUE	35977	258943	0.121989
401.21	Hypertensive heart disease	circulatory system	0.994038	0.976116	1.01229	0.519475	0	0.602558	-0.00597956	0.0092828	10	FALSE	15923	378191	0.040402	0.993084	0.975068	1.01143	0.457523	0	0.593517	-0.00693968	0.00934094	9	FALSE	15762	284023	0.0525777
401.22	Hypertensive chronic kidney disease	circulatory system	0.940823	0.906142	0.976831	0.00145636	0	0.841784	-0.0610007	0.0191631	6	FALSE	3213	133992	0.0234175	0.958214	0.914756	1.00374	0.0714707	0	0.956309	-0.0426842	0.0236809	4	FALSE	2219	39427	0.0532824
401.3	Other hypertensive complications	circulatory system	0.974804	0.942427	1.00829	0.138691	28.5611	0.181647	-0.0255185	0.0172343	10	FALSE	4255	399396	0.0105413	0.979074	0.946011	1.01329	0.227599	25.3988	0.217852	-0.021148	0.0175274	9	FALSE	4136	305228	0.0133694
411	Ischemic Heart Disease	circulatory system	0.94515	0.937706	0.952653	1.99545e-44	36.9651	0.0952342	-0.0564119	0.00403448	12	TRUE	108249	344531	0.239076	0.950425	0.94114	0.959801	3.25685e-24	38.1646	0.114016	-0.0508461	0.00500864	9	TRUE	79987	218503	0.267972
411.1	Unstable angina (intermediate coronary syndrome)	circulatory system	0.910654	0.893724	0.927905	1.44668e-22	54.515	0.0151798	-0.0935921	0.00957499	11	TRUE	13450	424942	0.0306803	0.927732	0.90641	0.949556	2.56302e-10	44.5618	0.0712127	-0.0750122	0.0118631	9	TRUE	9387	298914	0.0304475
411.2	Myocardial infarction	circulatory system	0.928793	0.917426	0.9403	6.43824e-32	51.8346	0.0186284	-0.0738695	0.00628259	12	TRUE	32972	411430	0.0741941	0.939076	0.924307	0.95408	7.71678e-15	32.8278	0.155279	-0.0628593	0.00808777	9	TRUE	21458	285402	0.0699277
411.3	Angina pectoris	circulatory system	0.917853	0.906816	0.929024	7.58865e-44	1.12944	0.432797	-0.0857181	0.00617251	12	TRUE	34217	408230	0.0773358	0.924725	0.909643	0.940056	1.07754e-20	14.8295	0.310241	-0.0782593	0.0083896	9	TRUE	20017	282202	0.0662334
411.4	Coronary atherosclerosis	circulatory system	0.942126	0.934188	0.950131	2.22777e-43	52.0589	0.0179945	-0.0596164	0.004317	12	TRUE	90411	359307	0.201039	0.947311	0.937682	0.957039	2.93781e-25	48.8552	0.0478024	-0.0541274	0.00521267	9	TRUE	69607	233279	0.229813
411.41	Aneurysm and dissection of heart	circulatory system	1.00475	0.910358	1.10893	0.924973	0	0.952569	0.00474027	0.0503363	4	FALSE	468	442947	0.00105544	1.0272	0.885884	1.19107	0.722271	0	0.911787	0.0268403	0.0755163	3	FALSE	243	316919	0.00076617
411.8	Other chronic ischemic heart disease, unspecified	circulatory system	0.925541	0.916018	0.935164	1.1127e-48	21.7267	0.230057	-0.0773766	0.005277	12	TRUE	51476	395438	0.115181	0.929108	0.917124	0.941249	1.24413e-28	37.8269	0.116497	-0.0735299	0.00662387	9	TRUE	35646	269410	0.116851
411.9	Other acute and subacute forms of ischemic heart disease	circulatory system	0.933281	0.89572	0.972418	0.000986065	0	0.728708	-0.0690489	0.020959	4	FALSE	2576	440318	0.00581629	0.962774	0.885753	1.04649	0.372525	0	0.742477	-0.0379369	0.0425419	3	FALSE	773	314290	0.00245348
414	Other forms of chronic heart disease	circulatory system	0.996254	0.978017	1.01483	0.69055	20.503	0.248166	-0.00375283	0.00942665	11	FALSE	13833	422641	0.0316926	0.992401	0.970082	1.01523	0.511023	33.192	0.15234	-0.00762771	0.0116056	9	FALSE	9749	296613	0.0318218
414.2	ASCVD	circulatory system	0.995737	0.942941	1.05149	0.877858	48.5836	0.119935	-0.00427188	0.0277962	4	FALSE	1662	306170	0.00539905	0.995737	0.942941	1.05149	0.877858	48.5836	0.119935	-0.00427188	0.0277962	4	FALSE	1662	306170	0.00539905
415	Pulmonary heart disease	circulatory system	1.06154	1.04187	1.08157	3.8588e-10	38.5497	0.0920714	0.059719	0.00954034	11	TRUE	14350	448329	0.031015	1.06891	1.04807	1.09018	3.32275e-11	30.0847	0.177869	0.066643	0.0100495	9	TRUE	13219	298177	0.0424508
415.1	Acute pulmonary heart disease	circulatory system	1.09464	1.06405	1.1261	4.01256e-10	11.8019	0.336385	0.0904238	0.0144596	9	TRUE	6204	458052	0.0133633	1.09423	1.06358	1.12577	5.22204e-10	21.6877	0.257096	0.090052	0.0144958	8	TRUE	6180	311037	0.0194819
415.11	Pulmonary embolism and infarction, acute	circulatory system	1.10059	1.06929	1.13279	7.38037e-11	0	0.655696	0.0958425	0.0147162	9	TRUE	6005	458633	0.012924	1.10019	1.06883	1.13247	9.69191e-11	0	0.561975	0.0954855	0.0147544	8	TRUE	5981	311618	0.0188319
415.2	Chronic pulmonary heart disease	circulatory system	1.03428	1.00872	1.06048	0.00829734	0	0.511595	0.0337022	0.0127673	10	FALSE	7686	455951	0.0165776	1.04218	1.01399	1.07116	0.00314358	0	0.490534	0.0413175	0.0139901	8	FALSE	6616	305799	0.021177
415.21	Primary pulmonary hypertension	circulatory system	1.03482	0.973499	1.10001	0.272113	39.4026	0.15854	0.0342282	0.0311673	5	FALSE	1286	466745	0.00274768	1.03192	0.961689	1.10728	0.382275	54.3827	0.0866954	0.031421	0.0359626	4	FALSE	1011	316593	0.00318321
416	Cardiomegaly	circulatory system	1.01074	0.991492	1.03036	0.276153	27.1606	0.185724	0.0106835	0.00981039	11	FALSE	12585	447184	0.0273724	1.01807	0.993169	1.04359	0.156382	27.8187	0.197029	0.0179042	0.0126322	9	FALSE	8200	297032	0.0268648
418	Nonspecific chest pain	circulatory system	0.971085	0.961937	0.98032	1.23515e-09	56.7391	0.0135497	-0.0293413	0.00482935	10	TRUE	79860	352206	0.184833	0.971144	0.961992	0.980384	1.35421e-09	61.1114	0.00837693	-0.02928	0.00483102	9	TRUE	79829	200555	0.284713
418.1	Precordial pain	circulatory system	0.955376	0.927027	0.984591	0.00297398	0	0.704666	-0.0456508	0.0153685	9	FALSE	4692	462829	0.0100359	0.928763	0.879687	0.980576	0.00762741	0	0.783679	-0.0739018	0.027698	7	FALSE	1644	310591	0.00526526
420	Carditis	circulatory system	1.03913	1.01175	1.06726	0.00484611	0	0.635748	0.0383846	0.0136256	11	FALSE	6374	461637	0.0136193	1.03546	1.0011	1.071	0.042968	0	0.612062	0.0348496	0.017218	9	FALSE	4281	309775	0.0136313
420.1	Myocarditis	circulatory system	0.942039	0.803476	1.1045	0.461994	0	0.498262	-0.0597091	0.0811742	3	FALSE	211	463842	0.000454689	0.822176	0.622935	1.08514	0.166704	0	0.895962	-0.195801	0.14159	2	FALSE	103	312565	0.000329423
420.2	Pericarditis	circulatory system	1.0582	1.02297	1.09464	0.00105738	0	0.814673	0.0565709	0.0172746	7	FALSE	3914	465706	0.0083344	1.06325	1.01684	1.11178	0.00707095	0	0.891242	0.0613327	0.0227708	5	FALSE	2441	313844	0.00771772
420.21	Acute pericarditis	circulatory system	1.02227	0.943285	1.10788	0.591318	0	0.988559	0.02203	0.0410298	5	FALSE	736	467011	0.0015735	1.01957	0.925844	1.12279	0.693631	0	0.958246	0.0193816	0.0492002	4	FALSE	548	315734	0.00173263
420.22	Chronic pericarditis	circulatory system	1.02423	0.913697	1.14813	0.681157	0	0.459812	0.0239399	0.0582643	4	FALSE	356	464420	0.00076596	1.09694	0.95056	1.26586	0.20547	0	0.918995	0.0925233	0.0730763	3	FALSE	244	313143	0.00077859
420.3	Endocarditis	circulatory system	1.03221	0.986864	1.07965	0.166624	0	0.570304	0.0317062	0.0229235	8	FALSE	2318	466991	0.00493918	1.01584	0.962651	1.07196	0.56685	0	0.593893	0.015714	0.0274386	7	FALSE	1723	315129	0.00543787
425	Cardiomyopathy	circulatory system	1.06038	1.04107	1.08006	4.08429e-10	15.7846	0.293556	0.0586294	0.00937955	11	TRUE	14682	451208	0.0315139	1.05322	1.03273	1.07412	2.31442e-07	0	0.436707	0.05185	0.0100249	9	TRUE	13217	299346	0.0422859
425.1	Primary/intrinsic cardiomyopathies	circulatory system	1.06172	1.04186	1.08195	5.0679e-10	0	0.548578	0.0598861	0.00963266	11	TRUE	13898	452291	0.0298119	1.05568	1.03456	1.07723	1.48183e-07	0	0.668952	0.0541864	0.0103118	9	TRUE	12478	300429	0.0398777
425.11	Hypertrophic obstructive cardiomyopathy	circulatory system	0.966833	0.888506	1.05207	0.433929	0	0.854192	-0.0337293	0.0431054	5	FALSE	671	469662	0.00142665	0.939863	0.851692	1.03716	0.217202	0	0.986092	-0.0620216	0.0502605	4	FALSE	517	318385	0.00162119
425.12	Other hypertrophic cardiomyopathy	circulatory system	0.979074	0.897452	1.06812	0.633958	0	0.583137	-0.0211479	0.0444132	4	FALSE	641	469761	0.00136266	0.986956	0.880932	1.10574	0.820857	0	0.386284	-0.0131299	0.0579834	3	FALSE	415	318484	0.00130135
425.2	Secondary/extrinsic cardiomyopathies	circulatory system	1.05255	0.99842	1.10961	0.0572694	38.2236	0.137296	0.051215	0.0269375	7	FALSE	1657	464149	0.00355727	1.05255	0.99842	1.10961	0.0572694	38.2236	0.137296	0.051215	0.0269375	7	FALSE	1643	315468	0.00518115
425.8	Other cardiomyopathy	circulatory system	1.10712	0.990272	1.23776	0.0737468	8.75196	0.334234	0.101762	0.0569083	3	FALSE	437	466192	0.000936504	1.07822	0.948473	1.2257	0.249635	34.1735	0.217749	0.0753071	0.065414	2	FALSE	360	314915	0.00114186
426	Cardiac conduction disorders	circulatory system	1.02259	1.01135	1.03395	7.4512e-05	63.59	0.00219752	0.0223339	0.00563789	11	FALSE	45163	382621	0.105574	1.0122	0.999489	1.02506	0.0600087	15.9778	0.300244	0.0121223	0.00644554	9	FALSE	36893	252368	0.127542
426.2	Atrioventricular [AV] block	circulatory system	1.06108	1.03946	1.08316	1.66312e-08	35.8985	0.111662	0.0592905	0.0105054	11	TRUE	11159	434160	0.0250584	1.05958	1.03191	1.08801	1.82253e-05	0	0.522945	0.0578772	0.0135051	9	TRUE	7321	303907	0.0235229
426.21	First degree AV block	circulatory system	1.05788	1.02668	1.09003	0.000230004	63.2836	0.0182278	0.0562652	0.0152747	6	FALSE	5146	439722	0.0115675	1.07442	1.03069	1.12001	0.000710088	0	0.500121	0.0717801	0.0212012	4	FALSE	2972	309469	0.0095122
426.22	Mobitz II AV block	circulatory system	1.03316	0.840863	1.26945	0.756185	0	0.812669	0.0326268	0.10508	2	FALSE	167	305715	0.000545962	1.03316	0.840863	1.26945	0.756185	0	0.812669	0.0326268	0.10508	2	FALSE	167	305715	0.000545962
426.23	Second degree AV block	circulatory system	1.05237	1.00094	1.10645	0.045846	16.2336	0.311152	0.051049	0.0255653	5	FALSE	1819	445048	0.00407056	1.02539	0.956628	1.09909	0.478995	17.8429	0.301633	0.0250707	0.0354146	4	FALSE	1058	315330	0.003344
426.24	Atrioventricular block, complete	circulatory system	1.046	1.01055	1.08269	0.0105792	45.4215	0.0764741	0.044971	0.0175922	8	FALSE	3961	443714	0.00884794	1.03072	0.989202	1.07397	0.149202	46.2617	0.0834025	0.0302533	0.0209749	7	FALSE	2957	313461	0.00934523
426.25	Other heart block	circulatory system	1.03771	0.963887	1.11719	0.325559	0	0.647544	0.0370162	0.0376526	4	FALSE	918	437978	0.00209161	1.05557	0.970903	1.14763	0.204876	0	0.628705	0.0540838	0.0426602	3	FALSE	758	308260	0.00245293
426.3	Bundle branch block	circulatory system	1.02076	0.99817	1.04387	0.0719309	0	0.668563	0.0205517	0.0114204	11	FALSE	9431	433092	0.0213119	1.01384	0.986089	1.04237	0.331752	0	0.770458	0.0137423	0.0141587	9	FALSE	6596	302839	0.0213163
426.31	Right bundle branch block	circulatory system	1.01494	0.976444	1.05495	0.452267	26.7839	0.224168	0.0148282	0.0197278	7	FALSE	3402	436409	0.00773514	1.01494	0.976444	1.05495	0.452267	26.7839	0.224168	0.0148282	0.0197278	7	FALSE	3388	309099	0.0108421
426.32	Left bundle branch block	circulatory system	1.02157	0.991402	1.05265	0.162919	0	0.447177	0.0213382	0.0152927	8	FALSE	5001	441366	0.0112038	1.02375	0.979789	1.06968	0.2946	14.1133	0.323964	0.0234683	0.0223916	6	FALSE	2601	311113	0.00829099
426.4	Anomalous atrioventricular excitation	circulatory system	1.06934	0.973328	1.17482	0.162498	21.2	0.279574	0.0670396	0.0479979	5	FALSE	529	446694	0.00118286	1.01123	0.90201	1.13367	0.848161	0	0.526105	0.0111653	0.0583148	4	FALSE	385	316976	0.00121313
426.7	Abnormal electrocardiogram [ECG] [EKG]	circulatory system	0.985474	0.967828	1.00344	0.112446	18.1912	0.280888	-0.0146325	0.00921852	9	FALSE	16418	402992	0.0391455	0.985474	0.967828	1.00344	0.112446	18.1912	0.280888	-0.0146325	0.00921852	9	FALSE	16415	275682	0.0561971
426.8	Other cardiac conduction disorders	circulatory system	1.01266	0.928409	1.10456	0.776503	0	0.790118	0.0125813	0.0443192	5	FALSE	655	442705	0.00147735	1.02408	0.933423	1.12354	0.614881	0	0.74302	0.0237935	0.047292	4	FALSE	591	314860	0.00187351
426.9	Cardiac pacemaker/device in situ	circulatory system	1.0424	1.02461	1.0605	2.26928e-06	0	0.944175	0.0415272	0.00878355	11	TRUE	16605	431879	0.0370247	1.0385	1.01781	1.0596	0.000233053	0	0.960565	0.0377767	0.0102649	9	FALSE	12892	301626	0.0409897
426.91	Cardiac pacemaker in situ	circulatory system	1.06221	1.04122	1.08362	3.09527e-09	0	0.738242	0.0603492	0.010183	11	TRUE	12125	436126	0.0270496	1.06144	1.03576	1.08775	1.82595e-06	0	0.670278	0.0596231	0.0124949	9	TRUE	8668	305873	0.0275576
426.92	Cardiac defibrillator in situ	circulatory system	1.02374	0.994714	1.05362	0.109857	0	0.878376	0.023465	0.0146763	9	FALSE	5955	437444	0.0134303	1.02374	0.994714	1.05362	0.109857	0	0.878376	0.023465	0.0146763	9	FALSE	5953	310134	0.0188334
427	Cardiac dysrhythmias	circulatory system	1.07617	1.06755	1.08485	1.17065e-71	66.8084	0.000499201	0.0734086	0.00410095	12	TRUE	104342	330088	0.240181	1.07077	1.06058	1.08106	1.21572e-44	71.5504	0.000451981	0.0683788	0.00487805	9	TRUE	82911	199835	0.293235
427.1	Paroxysmal tachycardia, unspecified	circulatory system	1.06669	1.04566	1.08815	2.0963e-10	9.78819	0.350932	0.0645617	0.0101606	11	TRUE	11871	432050	0.0267412	1.05861	1.03386	1.08395	2.37415e-06	10.3047	0.349168	0.0569551	0.0120702	9	TRUE	8907	301797	0.0286672
427.11	Paroxysmal supraventricular tachycardia	circulatory system	1.07773	1.04758	1.10875	2.33256e-07	0	0.919808	0.0748557	0.014477	11	TRUE	5686	439854	0.012762	1.07474	1.03697	1.11389	7.84623e-05	0	0.858618	0.0720812	0.0182528	9	FALSE	3847	309601	0.0122732
427.12	Paroxysmal ventricular tachycardia	circulatory system	1.053	1.0242	1.08261	0.000262444	11.0503	0.341011	0.0516447	0.01415	10	FALSE	6023	438963	0.0135353	1.03947	1.00689	1.07311	0.0171821	0	0.484164	0.0387148	0.0162477	9	FALSE	4765	308710	0.0152006
427.2	Atrial fibrillation and flutter	circulatory system	1.15682	1.14478	1.16899	7.17785e-164	66.6508	0.000861267	0.145678	0.00533995	11	TRUE	51289	402806	0.112948	1.15904	1.14439	1.17387	1.77166e-114	71.9682	0.000381896	0.147588	0.00649004	9	TRUE	38023	272553	0.122427
427.21	Atrial fibrillation	circulatory system	1.15813	1.14408	1.17235	6.35209e-123	67.2709	0.00115634	0.146805	0.00622614	10	TRUE	39472	404386	0.0889293	1.16125	1.14631	1.17638	2.16705e-113	69.2431	0.001046	0.149499	0.00660604	9	TRUE	36433	274133	0.117312
427.22	Atrial flutter	circulatory system	1.16379	1.14058	1.18747	2.66256e-49	34.1268	0.134843	0.15168	0.0102766	10	TRUE	12642	430469	0.0285301	1.16165	1.13751	1.18632	2.05096e-44	39.8477	0.10195	0.149846	0.0107182	9	TRUE	11852	300216	0.0379789
427.3	Other specified cardiac dysrhythmias	circulatory system	1.02576	1.01111	1.04062	0.000527902	30.7383	0.153934	0.0254359	0.0073383	11	FALSE	25169	401373	0.0590071	1.03282	1.01633	1.04958	8.40804e-05	16.9487	0.291765	0.0322932	0.00821195	9	FALSE	21181	271120	0.072463
427.4	Cardiac arrest and ventricular fibrillation	circulatory system	1.02322	0.982212	1.06593	0.271392	0	0.845905	0.0229518	0.0208678	6	FALSE	2677	443834	0.00599537	1.03859	0.984651	1.09547	0.164083	0	0.862347	0.0378601	0.0272087	5	FALSE	1693	313581	0.00536993
427.41	Ventricular fibrillation and flutter	circulatory system	1.03767	0.976537	1.10262	0.232648	35.1762	0.201159	0.0369754	0.030979	4	FALSE	1234	445453	0.00276256	1.10026	1.012	1.19623	0.025127	0	0.725463	0.0955486	0.0426662	3	FALSE	725	315735	0.00229097
427.42	Cardiac arrest	circulatory system	1.01026	0.958309	1.06502	0.704759	0	0.46268	0.0102056	0.0269346	6	FALSE	1616	445066	0.00361779	0.992578	0.929315	1.06015	0.824547	0	0.425607	-0.00744955	0.0336018	5	FALSE	1104	314813	0.00349459
427.5	Arrhythmia (cardiac) NOS	circulatory system	1.0436	1.02564	1.06188	1.45035e-06	49.7428	0.0362573	0.0426776	0.00885803	10	TRUE	17254	409431	0.0404373	1.03484	1.01636	1.05366	0.000195205	0	0.628031	0.0342471	0.0091935	9	FALSE	16303	279178	0.0551744
427.6	Premature beats	circulatory system	1.11567	1.08451	1.14773	3.66117e-14	21.2593	0.247387	0.109455	0.0144542	10	TRUE	6037	433720	0.013728	1.12017	1.08601	1.15541	6.92354e-13	27.4851	0.199881	0.113484	0.0158035	9	TRUE	5226	303467	0.0169294
427.61	Supraventricular premature beats	circulatory system	1.12423	1.05367	1.19951	0.000398942	38.6737	0.163379	0.117095	0.0330703	5	FALSE	1164	439829	0.0026395	1.13269	1.05516	1.21593	0.000573042	52.0828	0.0995886	0.124599	0.0361779	4	FALSE	1011	312519	0.00322457
427.7	Tachycardia NOS	circulatory system	0.990729	0.971126	1.01073	0.360966	17.0766	0.281106	-0.00931452	0.0101962	11	FALSE	12024	421326	0.0277466	0.982579	0.96059	1.00507	0.128048	14.6256	0.312012	-0.0175743	0.011548	9	FALSE	9804	291073	0.0325847
427.8	Sinoatrial node dysfunction (Bradycardia)	circulatory system	1.04893	1.01387	1.0852	0.00588664	2.05152	0.417276	0.0477686	0.017345	9	FALSE	4114	438441	0.00929602	1.05711	1.01847	1.09722	0.00346519	2.2837	0.412048	0.0555399	0.0190001	8	FALSE	3546	311131	0.0112687
427.9	Palpitations	circulatory system	1.04351	1.02391	1.06348	1.0676e-05	34.3759	0.123612	0.0425917	0.00967333	11	TRUE	13504	423102	0.0309295	1.04552	1.02382	1.06768	3.19002e-05	45.0055	0.0685778	0.0445142	0.0107019	9	TRUE	11466	292849	0.0376781
428	Congestive heart failure; nonhypertensive	circulatory system	1.01084	0.999059	1.02275	0.0714662	24.7018	0.208408	0.010779	0.00598004	11	FALSE	39272	422049	0.0851294	1.01299	0.999673	1.02649	0.0559376	24.3039	0.227362	0.0129081	0.00675277	9	FALSE	32737	273734	0.106819
428.1	Congestive heart failure (CHF) NOS	circulatory system	1.01634	1.00186	1.03104	0.0268664	0	0.953903	0.0162103	0.00732353	11	FALSE	25476	433398	0.0555185	1.01499	0.999331	1.0309	0.0607011	0	0.923284	0.0148827	0.00793464	9	FALSE	22563	285083	0.0733408
428.2	Heart failure NOS	circulatory system	1.00754	0.984457	1.03117	0.525097	0	0.463233	0.00751657	0.0118276	8	FALSE	8109	458731	0.01737	1.0172	0.98026	1.05554	0.366149	0	0.942731	0.0170579	0.0188754	6	FALSE	3490	310416	0.011118
428.3	Heart failure with reduced EF [Systolic or combined heart failure]	circulatory system	1.01911	1.00179	1.03672	0.0304189	23.8714	0.223525	0.0189258	0.00874334	10	FALSE	18014	441499	0.0392024	1.01948	1.00212	1.03715	0.0277234	30.2193	0.176744	0.0192931	0.00876489	9	FALSE	17948	293765	0.0575786
428.4	Heart failure with preserved EF [Diastolic heart failure]	circulatory system	0.998992	0.976451	1.02205	0.930981	0	0.490488	-0.0010085	0.0116441	9	FALSE	9950	446920	0.0217786	0.998992	0.976451	1.02205	0.930981	0	0.490488	-0.0010085	0.0116441	9	FALSE	9937	301766	0.0318797
429	Ill-defined descriptions and complications of heart disease	circulatory system	0.970773	0.948173	0.993911	0.0135814	0	0.547516	-0.0296627	0.0120182	11	FALSE	9012	439781	0.0200805	0.972439	0.948918	0.996543	0.0252778	0	0.445949	-0.0279477	0.0124926	9	FALSE	8478	291466	0.0282653
429.1	Heart transplant/surgery	circulatory system	0.986912	0.938259	1.03809	0.609535	0	0.779353	-0.013174	0.0257941	9	FALSE	1868	461444	0.00403184	0.989977	0.940402	1.04216	0.700727	0	0.73857	-0.010074	0.0262113	8	FALSE	1819	313710	0.00576492
429.2	Abnormal function study of cardiovascular system	circulatory system	0.972309	0.938094	1.00777	0.12443	36.9351	0.113006	-0.028082	0.0182773	10	FALSE	3727	454725	0.00812953	0.976952	0.939232	1.01619	0.245789	47.1	0.0666416	-0.0233173	0.0200901	8	FALSE	3193	306410	0.0103132
429.3	Symptoms involving cardiovascular system	circulatory system	0.961537	0.927143	0.997208	0.0348215	0	0.798323	-0.0392219	0.0185848	8	FALSE	3767	304690	0.0122124	0.961537	0.927143	0.997208	0.0348215	0	0.798323	-0.0392219	0.0185848	8	FALSE	3767	304690	0.0122124
429.9	Cardiac complications, not elsewhere classified	circulatory system	0.988102	0.896423	1.08916	0.809611	57.1014	0.0971909	-0.0119696	0.0496812	3	FALSE	523	309526	0.00168683	0.988102	0.896423	1.08916	0.809611	57.1014	0.0971909	-0.0119696	0.0496812	3	FALSE	523	309526	0.00168683
430	Intracranial hemorrhage	circulatory system	0.976965	0.944824	1.0102	0.172146	0	0.63533	-0.023304	0.0170682	11	FALSE	4010	460168	0.00863893	0.966364	0.926806	1.00761	0.108614	0	0.517927	-0.0342148	0.0213249	9	FALSE	2732	314241	0.00861903
430.1	Subarachnoid hemorrhage	circulatory system	1.00605	0.940556	1.07611	0.860536	0	0.679452	0.00603449	0.034347	6	FALSE	983	461285	0.00212647	0.988976	0.899527	1.08732	0.818724	0	0.578012	-0.0110854	0.0483685	5	FALSE	546	315358	0.00172837
430.2	Intracerebral hemorrhage	circulatory system	0.965907	0.920823	1.0132	0.154936	0	0.756974	-0.0346875	0.0243881	7	FALSE	1935	462824	0.00416345	0.966382	0.905247	1.03165	0.305093	0	0.638354	-0.0341959	0.0333432	6	FALSE	1119	316897	0.00351869
430.3	Subdural hemorrhage	circulatory system	0.972052	0.90683	1.04197	0.423774	0	0.8794	-0.0283455	0.0354367	4	FALSE	1037	317246	0.00325811	0.972052	0.90683	1.04197	0.423774	0	0.8794	-0.0283455	0.0354367	4	FALSE	1037	317246	0.00325811
433	Cerebrovascular disease	circulatory system	0.951631	0.941282	0.962094	6.30937e-19	56.2744	0.0112372	-0.0495779	0.00557904	11	TRUE	46464	409757	0.101845	0.945566	0.93377	0.957511	2.35241e-18	56.7833	0.017703	-0.0559716	0.00640483	9	TRUE	37912	263830	0.125644
433.1	Occlusion and stenosis of precerebral arteries	circulatory system	0.928418	0.911363	0.945792	4.11218e-15	0	0.528617	-0.0742732	0.0094598	10	TRUE	14965	439522	0.0329272	0.930866	0.912451	0.949652	2.10396e-12	0	0.476066	-0.0716403	0.0101944	9	TRUE	13343	293595	0.0434713
433.11	Occlusion of cerebral arteries, with cerebral infarction	circulatory system	0.947414	0.890451	1.00802	0.0877383	0	0.930112	-0.0540191	0.0316373	7	FALSE	1290	459045	0.00280231	0.944253	0.886645	1.0056	0.0741092	0	0.910873	-0.0573608	0.032118	6	FALSE	1260	316207	0.00396892
433.12	Cerebral atherosclerosis	circulatory system	0.955881	0.895761	1.02004	0.17339	0	0.89868	-0.0451216	0.0331437	5	FALSE	1078	459684	0.0023396	0.939555	0.865135	1.02038	0.138645	0	0.889104	-0.0623488	0.0421033	4	FALSE	721	314320	0.00228859
433.2	Occlusion of cerebral arteries	circulatory system	0.948455	0.931976	0.965225	3.25879e-09	4.49381	0.400226	-0.0529214	0.00894245	11	TRUE	15902	446798	0.0343678	0.945785	0.92667	0.965294	8.75671e-08	21.4951	0.251913	-0.0557405	0.0104172	9	TRUE	12427	300871	0.0396651
433.21	Cerebral artery occlusion, with cerebral infarction	circulatory system	0.945965	0.929355	0.962872	7.95102e-10	9.76506	0.351151	-0.0555494	0.00903845	11	TRUE	15554	447361	0.0336001	0.942106	0.92285	0.961764	1.51365e-08	23.8894	0.230973	-0.0596374	0.0105366	9	TRUE	12140	301434	0.0387149
433.3	Cerebral ischemia	circulatory system	0.961187	0.946189	0.976422	8.06872e-07	0	0.55647	-0.0395866	0.00802371	11	TRUE	20545	436983	0.0449044	0.956594	0.939712	0.973781	1.03715e-06	0	0.488248	-0.0443759	0.00908512	9	TRUE	16910	291056	0.0549087
433.31	Transient cerebral ischemia	circulatory system	0.956492	0.940353	0.972909	3.00657e-07	0	0.606262	-0.0444824	0.00868283	11	TRUE	17771	439184	0.03889	0.956555	0.939171	0.974261	2.06934e-06	0	0.461147	-0.0444171	0.00935779	9	TRUE	15852	293257	0.0512829
433.5	Cerebral aneurysm	circulatory system	0.991917	0.928975	1.05912	0.808274	0	0.591718	-0.00811625	0.0334479	5	FALSE	1131	463456	0.00243442	0.989577	0.918349	1.06633	0.783384	0	0.426147	-0.0104777	0.0381129	4	FALSE	918	317529	0.00288274
433.6	Acute, but ill-defined cerebrovascular disease	circulatory system	0.944649	0.918654	0.97138	6.34497e-05	65.1155	0.0136269	-0.0569416	0.0142368	6	FALSE	6578	300069	0.0214514	0.944649	0.918654	0.97138	6.34497e-05	65.1155	0.0136269	-0.0569416	0.0142368	6	FALSE	6578	300069	0.0214514
433.8	Late effects of cerebrovascular disease	circulatory system	0.942701	0.919538	0.966447	3.33907e-06	21.0626	0.255705	-0.059006	0.0126928	9	TRUE	8276	450618	0.0180347	0.942215	0.918987	0.966029	2.95797e-06	29.2163	0.194935	-0.0595221	0.0127355	8	TRUE	8233	305254	0.0262627
440	Atherosclerosis	circulatory system	0.963171	0.943616	0.983131	0.000336207	6.11418	0.385018	-0.0375248	0.0104652	10	FALSE	12191	439581	0.0269849	0.965558	0.94527	0.986281	0.0012165	9.16333	0.358837	-0.0350493	0.0108345	9	FALSE	11561	292646	0.0380037
440.1	Atherosclerosis of renal artery	circulatory system	0.892045	0.818775	0.971873	0.00899086	56.313	0.0432359	-0.114238	0.0437293	6	FALSE	662	459496	0.00143864	0.883834	0.807266	0.967663	0.00756361	63.8512	0.0258391	-0.123486	0.0462331	5	FALSE	604	312561	0.0019287
440.2	Atherosclerosis of the extremities	circulatory system	0.960812	0.937999	0.98418	0.00111148	0	0.697555	-0.0399766	0.0122602	10	FALSE	8725	449244	0.0190515	0.963872	0.940233	0.988105	0.0036782	0	0.711333	-0.0367971	0.0126689	9	FALSE	8292	302887	0.026647
440.21	Atherosclerosis of native arteries of the extremities with ulceration or gangrene	circulatory system	1.09618	1.03721	1.1585	0.00113356	0	0.508982	0.0918299	0.0282112	6	FALSE	1621	315378	0.00511358	1.09618	1.03721	1.1585	0.00113356	0	0.508982	0.0918299	0.0282112	6	FALSE	1621	315378	0.00511358
440.22	Atherosclerosis of native arteries of the extremities with intermittent claudication	circulatory system	0.917648	0.890265	0.945874	2.69741e-08	0	0.890566	-0.085941	0.015457	8	TRUE	5504	307762	0.0175697	0.917648	0.890265	0.945874	2.69741e-08	0	0.890566	-0.085941	0.015457	8	TRUE	5504	307762	0.0175697
440.9	Atherosclerosis of aorta	circulatory system	0.951866	0.891985	1.01577	0.136729	0	0.578204	-0.0493314	0.033151	5	FALSE	1156	457924	0.00251808	0.965331	0.899871	1.03555	0.324702	0	0.612648	-0.0352842	0.0358273	4	FALSE	1021	311567	0.00326628
441	Vascular insufficiency of intestine	circulatory system	0.933697	0.882949	0.987362	0.0161265	0	0.923499	-0.0686033	0.0285129	5	FALSE	1444	463112	0.00310834	0.929716	0.860378	1.00464	0.0653492	0	0.829512	-0.0728764	0.0395452	4	FALSE	836	316177	0.00263712
441.1	Acute vascular insufficiency of intestine	circulatory system	0.895464	0.825193	0.971719	0.00809748	0	0.713602	-0.110413	0.0416972	5	FALSE	664	456262	0.00145319	0.886635	0.789129	0.996188	0.0429479	0	0.558859	-0.120322	0.0594414	4	FALSE	362	309327	0.00116891
441.2	Chronic vascular insufficiency of intestine	circulatory system	0.824287	0.692468	0.9812	0.0297481	0	0.48887	-0.193236	0.0889084	2	FALSE	198	455484	0.000434514	NA	NA	NA	NA	NA	NA	NA	NA	NA	NA	NA	NA	NA
442	Other aneurysm	circulatory system	1.05763	1.03907	1.07651	5.46625e-10	26.2946	0.193647	0.0560273	0.00902924	11	TRUE	15891	446061	0.0343997	1.07006	1.04873	1.09182	4.3369e-11	0	0.485373	0.0677114	0.0102716	9	TRUE	12964	299126	0.0415393
442.1	Aortic aneurysm	circulatory system	1.0704	1.05022	1.09097	2.4472e-12	37.6975	0.09819	0.0680319	0.00971012	11	TRUE	13710	448979	0.0296311	1.08216	1.05905	1.10578	7.57885e-13	8.08676	0.367891	0.0789584	0.0110145	9	TRUE	11234	302044	0.0358595
442.11	Abdominal aortic aneurysm	circulatory system	1.04849	1.02481	1.07272	4.8461e-05	0.565483	0.429039	0.0473526	0.0116548	9	FALSE	9508	453305	0.0205439	1.05946	1.03248	1.08715	1.14317e-05	0	0.641516	0.0577594	0.0131626	8	TRUE	7841	306370	0.0249546
442.2	Aneurysm of iliac artery	circulatory system	1.11383	1.04702	1.18491	0.000635611	6.21373	0.376802	0.107807	0.0315601	6	FALSE	1271	460053	0.00275511	1.1386	1.06267	1.21995	0.000227611	0	0.501367	0.129797	0.0352114	5	FALSE	1070	316302	0.00337144
442.3	Aneurysm of artery of lower extremity	circulatory system	1.1125	1.03427	1.19663	0.00415784	0	0.684376	0.106605	0.0371975	6	FALSE	881	463888	0.00189557	1.11029	1.01733	1.21175	0.0190198	0	0.542089	0.104623	0.0446125	5	FALSE	652	316953	0.00205286
442.4	Arterial dissection	circulatory system	0.943921	0.817905	1.08935	0.429894	6.54419	0.360356	-0.0577124	0.0731118	4	FALSE	248	459391	0.000539554	0.977336	0.832601	1.14723	0.779219	13.3516	0.315344	-0.0229246	0.0817751	3	FALSE	210	315640	0.000664873
442.8	Aneurysm of other specified artery	circulatory system	1.00099	0.926651	1.08129	0.979948	18.956	0.29397	0.000989583	0.0393722	5	FALSE	806	463011	0.00173775	1.05273	0.960122	1.15426	0.274069	0	0.784362	0.0513838	0.0469799	4	FALSE	610	316654	0.00192269
443	Peripheral vascular disease	circulatory system	0.99606	0.982073	1.01025	0.584344	0	0.525714	-0.00394729	0.00721559	11	FALSE	26277	429831	0.0576114	1.00053	0.984907	1.01639	0.947832	0	0.521496	0.000525212	0.00802714	9	FALSE	22375	282896	0.0732955
443.1	Raynaud's syndrome	circulatory system	1.03316	0.980448	1.08872	0.222085	8.1843	0.359897	0.0326268	0.0267213	5	FALSE	1658	463526	0.00356418	1.01353	0.941443	1.09114	0.721066	21.7316	0.280075	0.0134403	0.0376443	4	FALSE	942	316591	0.00296662
443.7	Peripheral angiopathy in diseases classified elsewhere	circulatory system	1.06784	0.966157	1.18022	0.198581	12.5944	0.333555	0.0656359	0.0510545	7	FALSE	500	461154	0.00108306	1.07668	0.971562	1.19317	0.158672	21.6484	0.270847	0.0738812	0.0524147	6	FALSE	480	317403	0.00150999
443.8	Other specified peripheral vascular diseases	circulatory system	0.947	0.892695	1.00461	0.0707097	38.7739	0.162713	-0.0544558	0.0301304	5	FALSE	1426	449967	0.00315911	0.954888	0.898804	1.01447	0.134989	40.4119	0.169284	-0.0461611	0.0308829	4	FALSE	1372	306216	0.00446051
443.9	Peripheral vascular disease, unspecified	circulatory system	0.99429	0.979654	1.00914	0.449169	16.1368	0.290162	-0.00572611	0.0075662	11	FALSE	23937	432108	0.0524882	1.00035	0.984157	1.01681	0.966436	0	0.506854	0.000350371	0.00832656	9	FALSE	20725	285173	0.0677513
444	Arterial embolism and thrombosis	circulatory system	0.962991	0.927412	0.999935	0.0496044	0	0.553948	-0.0377114	0.0192076	6	FALSE	3279	459933	0.00707883	0.980666	0.935963	1.0275	0.412135	0	0.681606	-0.019523	0.0238044	5	FALSE	2297	312998	0.00728524
444.1	Arterial embolism and thrombosis of lower extremity artery	circulatory system	0.998692	0.949903	1.04999	0.959153	28.2642	0.233128	-0.00130882	0.0255548	5	FALSE	1836	462468	0.00395431	1.03378	0.968245	1.10375	0.320124	0.118021	0.391079	0.0332209	0.0334146	4	FALSE	1175	315533	0.00371004
444.2	Embolism and thrombosis of abdominal aorta	circulatory system	0.843336	0.735298	0.967248	0.0148485	58.6086	0.0644028	-0.17039	0.069945	4	FALSE	253	448599	0.00056366	0.84707	0.7272	0.9867	0.0330103	72.342	0.0269011	-0.165972	0.0778496	3	FALSE	212	302242	0.000700933
446	Polyarteritis nodosa and allied conditions	circulatory system	1.05767	1.00531	1.11275	0.0304335	0	0.585898	0.0560641	0.0259028	7	FALSE	1775	462372	0.00382422	1.06623	0.9995	1.13742	0.051799	0	0.477159	0.0641314	0.0329758	6	FALSE	1191	316015	0.00375466
446.4	Wegener's granulomatosis	circulatory system	0.997651	0.885836	1.12358	0.96907	0	0.642628	-0.0023517	0.0606501	3	FALSE	315	455578	0.000690952	1.04082	0.885663	1.22315	0.627156	0	0.579813	0.0400055	0.0823609	2	FALSE	189	311827	0.000605738
446.5	Giant cell arteritis	circulatory system	1.10458	1.01875	1.19763	0.0159477	0	0.620542	0.0994612	0.0412683	5	FALSE	702	463833	0.00151119	1.11032	0.998108	1.23514	0.0542136	0	0.455032	0.104647	0.0543586	4	FALSE	447	317476	0.001406
446.6	Polyarteritis nodosa	circulatory system	1.01081	0.816715	1.25104	0.921251	35.76	0.212155	0.0107545	0.108787	2	FALSE	130	455086	0.000285579	NA	NA	NA	NA	NA	NA	NA	NA	NA	NA	NA	NA	NA
446.9	Arteritis NOS	circulatory system	1.05541	0.965506	1.15367	0.235163	0	0.577306	0.0539246	0.0454231	4	FALSE	597	461049	0.0012932	1.04851	0.929736	1.18247	0.439936	0	0.376962	0.0473749	0.0613425	3	FALSE	375	317298	0.00118046
447	Other disorders of arteries and arterioles	circulatory system	1.00374	0.970601	1.03801	0.827405	49.126	0.0326754	0.0037349	0.0171302	11	FALSE	4009	456565	0.00870436	1.03302	0.989019	1.07898	0.143518	45.0419	0.0683638	0.0324884	0.0222095	9	FALSE	2580	309630	0.00826367
447.1	Stricture of artery	circulatory system	0.94984	0.900387	1.00201	0.0592393	28.2142	0.233461	-0.0514621	0.0272804	5	FALSE	1518	462612	0.00327064	0.993864	0.902038	1.09504	0.900962	31.291	0.224536	-0.00615528	0.0494616	4	FALSE	544	315677	0.00172032
447.7	Aortic ectasia	circulatory system	1.20261	1.11247	1.30005	3.46161e-06	28.898	0.21826	0.184494	0.0397502	6	TRUE	812	314886	0.00257208	1.20261	1.11247	1.30005	3.46161e-06	28.898	0.21826	0.184494	0.0397502	6	TRUE	812	314886	0.00257208
448	Disease of capillaries	circulatory system	1.03793	0.918942	1.17234	0.548965	39.1315	0.19993	0.0372331	0.0621264	2	FALSE	366	454678	0.000804318	NA	NA	NA	NA	NA	NA	NA	NA	NA	NA	NA	NA	NA
450	Noninfectious disorders of lymphatic channels	circulatory system	1.11232	1.06956	1.15679	1.02327e-07	44.7442	0.080613	0.106449	0.0199997	8	TRUE	3067	469515	0.00648988	1.13828	1.08856	1.19027	1.31749e-08	26.8859	0.223372	0.129521	0.0227878	7	TRUE	2472	314794	0.00779157
451	Phlebitis and thrombophlebitis	circulatory system	1.10284	1.06178	1.14549	4.27109e-07	0	0.873188	0.0978868	0.0193588	6	TRUE	3172	453314	0.00694873	1.10921	1.05616	1.16492	3.39373e-05	0	0.792618	0.103646	0.0250032	5	FALSE	2068	312288	0.00657853
451.2	Phlebitis and thrombophlebitis of lower extremities	circulatory system	1.1027	1.04982	1.15826	9.67805e-05	0	0.525537	0.0977653	0.0250775	5	FALSE	1855	456164	0.00405005	1.12094	1.04539	1.20194	0.00134184	0	0.427629	0.114165	0.0356	4	FALSE	1031	315138	0.00326091
452	Other venous embolism and thrombosis	circulatory system	1.09225	1.07228	1.1126	7.13435e-21	7.72321	0.370827	0.0882433	0.00941588	10	TRUE	15130	437239	0.0334461	1.09277	1.07255	1.11338	1.29227e-20	17.0953	0.290483	0.0887176	0.00953046	9	TRUE	14852	296213	0.0477456
452.1	Iatrogenic pulmonary embolism and infarction	circulatory system	1.16029	0.985864	1.36558	0.0736668	0	0.501082	0.148671	0.0831176	3	FALSE	192	309807	0.000619357	1.16029	0.985864	1.36558	0.0736668	0	0.501082	0.148671	0.0831176	3	FALSE	192	309807	0.000619357
452.2	Deep vein thrombosis [DVT]	circulatory system	1.09521	1.06879	1.12228	2.87304e-13	0.734259	0.423509	0.0909421	0.0124574	8	TRUE	8469	444003	0.0187172	1.09521	1.06879	1.12228	2.87304e-13	0.734259	0.423509	0.0909421	0.0124574	8	TRUE	8468	305956	0.0269318
452.8	Postphlebitic syndrome	circulatory system	1.17248	0.972548	1.41352	0.0952863	0	0.872542	0.159124	0.0953895	3	FALSE	168	449917	0.000373263	1.19045	0.964851	1.46879	0.103911	0	0.674765	0.174329	0.107201	2	FALSE	145	311870	0.000464721
453	Chronic venous hypertension	circulatory system	1.26003	1.18375	1.34121	4.02369e-13	0	0.668357	0.231132	0.0318594	3	TRUE	1335	454006	0.00293187	1.26003	1.18375	1.34121	4.02369e-13	0	0.668357	0.231132	0.0318594	3	TRUE	1334	315959	0.00420432
454	Varicose veins	circulatory system	1.16142	1.14084	1.18237	1.7829e-60	29.5553	0.164258	0.149645	0.00912235	11	TRUE	14728	441474	0.0322839	1.18566	1.15824	1.21373	3.57051e-46	0	0.722974	0.1703	0.0119376	9	TRUE	9442	300448	0.0304689
454.1	Varicose veins of lower extremity	circulatory system	1.17841	1.15577	1.20149	8.36857e-62	37.5714	0.108263	0.164164	0.00989592	10	TRUE	12443	445849	0.0271508	1.21304	1.1819	1.24499	5.2147e-48	0	0.99438	0.193129	0.0132664	8	TRUE	7670	304823	0.0245445
454.11	Varicose veins of lower extremity, symptomtic	circulatory system	1.22001	1.18375	1.25737	3.49839e-38	0	0.775118	0.198856	0.015392	9	TRUE	5395	450717	0.0118282	1.21923	1.17942	1.26037	1.20205e-31	0	0.681159	0.198217	0.0169345	8	TRUE	4632	309691	0.0147364
455	Hemorrhoids	circulatory system	0.992307	0.98098	1.00377	0.187397	0	0.518976	-0.00772243	0.00585779	12	FALSE	40979	387222	0.0957004	0.990551	0.977564	1.00371	0.158578	0	0.556032	-0.0094935	0.0067336	9	FALSE	33352	246196	0.119307
456	Chronic venous insufficiency [CVI]	circulatory system	1.17597	1.15177	1.20068	1.07478e-52	13.1274	0.324982	0.162091	0.0106095	9	TRUE	12177	438737	0.0270051	1.17686	1.15222	1.20203	2.04223e-51	22.7653	0.248145	0.162853	0.0107959	8	TRUE	11866	297711	0.0383297
457	Encounter for long-term (current) use of anticoagulants, antithrombotics, aspirin	circulatory system	0.990746	0.957799	1.02483	0.590045	0	0.597404	-0.00929677	0.0172555	5	FALSE	4379	299601	0.0144056	0.990746	0.957799	1.02483	0.590045	0	0.597404	-0.00929677	0.0172555	5	FALSE	4379	299601	0.0144056
457.2	Encounter for long-term (current) use of antiplatelets/antithrombotics	circulatory system	0.976256	0.905484	1.05256	0.531417	0	0.72961	-0.0240302	0.0383964	4	FALSE	876	309872	0.002819	0.976256	0.905484	1.05256	0.531417	0	0.72961	-0.0240302	0.0383964	4	FALSE	876	309872	0.002819
457.3	Encounter for long-term (current) use of aspirin	circulatory system	0.989125	0.95171	1.02801	0.578363	0	0.690861	-0.0109343	0.0196739	5	FALSE	3328	301314	0.0109243	0.989125	0.95171	1.02801	0.578363	0	0.690861	-0.0109343	0.0196739	5	FALSE	3328	301314	0.0109243
458	Hypotension	circulatory system	1.03138	1.01748	1.04548	8.12642e-06	0	0.772172	0.0309003	0.00692547	11	TRUE	27233	412273	0.0619627	1.02805	1.01107	1.04531	0.00113212	0	0.642956	0.0276631	0.00849747	9	FALSE	19491	278521	0.0654034
458.1	Orthostatic hypotension	circulatory system	1.09528	1.06949	1.1217	7.10582e-14	0	0.468437	0.0910126	0.0121579	10	TRUE	8375	437401	0.0187875	1.09981	1.06791	1.13266	2.35525e-10	17.0877	0.295182	0.0951362	0.0150147	8	TRUE	5917	303649	0.0191139
458.2	Iatrogenic hypotension	circulatory system	1.0348	0.973039	1.10047	0.27595	0	0.595134	0.0342055	0.0313966	5	FALSE	1268	447235	0.00282718	1.00825	0.938035	1.08372	0.823451	0	0.811198	0.00821704	0.0368298	4	FALSE	983	313483	0.00312593
458.9	Hypotension NOS	circulatory system	1.01691	0.999698	1.03443	0.0541931	0	0.676599	0.0167722	0.00871151	11	FALSE	16543	424714	0.0374906	1.00906	0.988202	1.03036	0.397359	0	0.771316	0.00902014	0.0106577	9	FALSE	11851	290962	0.0391364
459	Other disorders of circulatory system	circulatory system	1.0157	1.00175	1.02985	0.0272567	1.01472	0.433865	0.0155826	0.00705791	12	FALSE	24542	429987	0.0539944	1.00077	0.976057	1.02611	0.951723	9.14393	0.359	0.000772471	0.012759	9	FALSE	8214	296235	0.0269799
459.1	Hemorrhage NOS	circulatory system	0.974408	0.867009	1.09511	0.663486	49.6069	0.11391	-0.0259249	0.0595831	4	FALSE	369	443570	0.000831195	0.977741	0.854872	1.11827	0.742505	66.347	0.0512263	-0.0225107	0.068518	3	FALSE	299	312762	0.000955085
459.7	Blood vessel replaced	circulatory system	0.968626	0.909133	1.03201	0.324304	0	0.548642	-0.0318768	0.0323409	6	FALSE	1266	278162	0.00453068	0.968626	0.909133	1.03201	0.324304	0	0.548642	-0.0318768	0.0323409	6	FALSE	1266	278162	0.00453068
459.9	Circulatory disease NEC	circulatory system	1.01604	1.00148	1.03082	0.0307573	0	0.746117	0.0159174	0.00736848	11	FALSE	22319	434305	0.0488783	0.999306	0.970795	1.02865	0.962522	0	0.707762	-0.000693958	0.0147685	8	FALSE	6127	300553	0.0199785
464	Acute sinusitis	respiratory	1.00327	0.984058	1.02286	0.74065	0	0.531729	0.00326535	0.00986532	10	FALSE	13853	433187	0.0309883	1.00192	0.982649	1.02156	0.84671	0	0.66496	0.0019153	0.00990756	9	FALSE	13759	279381	0.0469366
465	Acute upper respiratory infections of multiple or unspecified sites	respiratory	0.983596	0.972438	0.994882	0.00449015	0	0.453534	-0.0165402	0.00582093	11	FALSE	45811	381119	0.107303	0.984743	0.973302	0.996318	0.0099175	0	0.744078	-0.0153747	0.00596221	9	FALSE	44387	227313	0.163368
465.2	Acute pharyngitis	respiratory	0.996978	0.973945	1.02056	0.799637	37.4416	0.109224	-0.0030269	0.0119255	10	FALSE	9098	441395	0.0201957	1.00481	0.980656	1.02955	0.699262	13.3391	0.323155	0.00479543	0.0124132	9	FALSE	8542	287589	0.0288453
465.4	Acute laryngitis and tracheitis	respiratory	1.0257	0.927727	1.13402	0.620318	9.3788	0.35287	0.0253754	0.0512222	5	FALSE	471	468843	0.00100359	1.04643	0.932167	1.1747	0.441703	23.9851	0.267289	0.0453867	0.0589958	4	FALSE	373	315619	0.00118041
470	Septal Deviations/Turbinate Hypertrophy	respiratory	1.02518	1.0046	1.04618	0.0162398	0.956191	0.432065	0.0248649	0.0103454	11	FALSE	11466	445796	0.0250753	1.02044	0.995726	1.04576	0.105767	14.5104	0.313012	0.0202299	0.0125067	9	FALSE	8403	302649	0.0270148
471	Nasal polyps	respiratory	1.05786	1.02613	1.09057	0.000294302	0	0.50291	0.0562455	0.0155363	7	FALSE	4793	456159	0.010398	1.04135	0.994008	1.09096	0.0878531	0	0.47224	0.0405221	0.0237411	6	FALSE	2343	313012	0.00742972
472	Chronic pharyngitis and nasopharyngitis	respiratory	1.01738	0.996758	1.03844	0.0991009	0	0.56158	0.0172351	0.0104504	10	FALSE	12046	434507	0.0269755	1.01541	0.994062	1.03722	0.158333	0	0.506886	0.015295	0.0108422	9	FALSE	11376	291905	0.0375098
473	Diseases of the larynx and vocal cords	respiratory	0.985802	0.965976	1.00604	0.167748	33.0934	0.134035	-0.0142994	0.0103658	11	FALSE	11848	443581	0.026015	0.99286	0.97084	1.01538	0.531207	37.3398	0.120112	-0.00716536	0.0114433	9	FALSE	10118	300434	0.0325807
473.1	Chronic laryngitis	respiratory	0.949865	0.867999	1.03945	0.26334	12.8312	0.332761	-0.0514357	0.045985	6	FALSE	598	455898	0.00130998	0.963252	0.875065	1.06033	0.444711	20.7836	0.28226	-0.0374404	0.048989	5	FALSE	540	315273	0.00170987
473.3	Paralysis/spasm of vocal cords or larynx	respiratory	1.01735	0.95333	1.08568	0.603888	23.2864	0.259046	0.017206	0.0331638	6	FALSE	1117	458269	0.00243151	1.02863	0.954544	1.10847	0.459188	35.2246	0.186442	0.0282304	0.0381396	5	FALSE	886	315667	0.0027989
473.4	Voice disturbance	respiratory	0.98847	0.965037	1.01247	0.343464	27.8233	0.188121	-0.0115966	0.0122412	10	FALSE	8618	446568	0.0189329	0.991318	0.966692	1.01657	0.496858	32.8473	0.155121	-0.00872023	0.0128344	9	FALSE	7996	303421	0.0256762
474	Acute and chronic tonsillitis	respiratory	1.0008	0.965696	1.03718	0.964999	8.1773	0.367132	0.000799385	0.0182172	9	FALSE	3575	454049	0.00781209	1.00171	0.959319	1.04598	0.93825	2.74497	0.40449	0.00170916	0.0220623	7	FALSE	2582	310902	0.00823647
474.1	Acute tonsillitis	respiratory	0.965325	0.896769	1.03912	0.347765	32.588	0.216771	-0.0352906	0.0375858	4	FALSE	884	455748	0.00193591	0.94477	0.858604	1.03958	0.244279	49.6446	0.137259	-0.0568135	0.0487939	3	FALSE	585	312601	0.0018679
474.2	Chronic tonsillitis and adenoiditis	respiratory	0.993284	0.94966	1.03891	0.768707	0	0.698421	-0.00673857	0.0229151	6	FALSE	2282	456597	0.00497299	1.00591	0.955416	1.05907	0.822614	0	0.727444	0.00589053	0.0262753	5	FALSE	1806	313450	0.00572868
475	Chronic sinusitis	respiratory	1.01305	0.997444	1.0289	0.101665	0	0.776343	0.0129647	0.00792057	10	FALSE	21580	419119	0.0489677	1.00917	0.992795	1.02581	0.274235	0	0.899886	0.00912376	0.00834468	9	FALSE	19944	275972	0.0673975
475.9	Postnasal drip	respiratory	0.965514	0.900186	1.03558	0.326192	0	0.541421	-0.035095	0.0357451	7	FALSE	997	312896	0.00317624	0.965514	0.900186	1.03558	0.326192	0	0.541421	-0.035095	0.0357451	7	FALSE	997	312896	0.00317624
476	Allergic rhinitis	respiratory	0.99826	0.987651	1.00898	0.749442	9.90613	0.349816	-0.00174109	0.00545153	11	FALSE	53333	379625	0.123183	0.998199	0.987385	1.00913	0.745699	26.0394	0.21231	-0.00180242	0.00555762	9	FALSE	52009	236478	0.180282
477	Epistaxis or throat hemorrhage	respiratory	0.999527	0.974567	1.02512	0.970721	17.2614	0.279325	-0.000473564	0.0129023	11	FALSE	7290	449043	0.0159752	0.986806	0.956336	1.01825	0.406537	10.1508	0.350476	-0.0132819	0.0160022	9	FALSE	5112	305896	0.0164369
478	Throat pain	respiratory	1.03012	0.971571	1.0922	0.320226	0	0.860162	0.0296772	0.0298566	5	FALSE	1422	452595	0.00313204	1.03442	0.970004	1.10312	0.302251	0	0.749832	0.0338435	0.0328062	4	FALSE	1223	309993	0.00392975
479	Other upper respiratory disease	respiratory	1.00476	0.983195	1.0268	0.667965	1.41183	0.425463	0.00474828	0.0110697	10	FALSE	10512	430788	0.0238205	1.00158	0.97895	1.02473	0.892526	4.49249	0.397601	0.00157515	0.0116584	9	FALSE	9681	287641	0.0325607
480	Pneumonia	respiratory	0.999676	0.987825	1.01167	0.957552	0	0.956022	-0.000323876	0.00608491	12	FALSE	35039	422725	0.0765438	0.995228	0.980168	1.01052	0.538679	0	0.939385	-0.00478316	0.00777988	9	FALSE	23244	279601	0.0767521
480.1	Bacterial pneumonia	respiratory	0.995883	0.977991	1.0141	0.655602	28.9243	0.169845	-0.00412533	0.00924974	11	FALSE	13730	448744	0.0296882	0.979043	0.950732	1.0082	0.157175	31.8146	0.163534	-0.0211795	0.0149717	9	FALSE	5831	305620	0.018722
480.11	Pneumococcal pneumonia	respiratory	1.00336	0.98101	1.02623	0.77013	45.3032	0.103559	0.00335928	0.0114963	6	FALSE	8411	457969	0.0180346	1.00957	0.940047	1.08422	0.793687	66.3437	0.0304615	0.00951981	0.0364011	4	FALSE	998	314845	0.0031598
480.12	Pseudomonal pneumonia	respiratory	0.947148	0.847178	1.05891	0.340021	55.657	0.104858	-0.0543003	0.0569111	3	FALSE	369	452272	0.000815216	1.01643	0.888589	1.16266	0.812197	9.67449	0.292712	0.0162942	0.0685803	2	FALSE	270	309704	0.000871041
480.13	MRSA pneumonia	respiratory	0.907046	0.759769	1.08287	0.280482	42.4436	0.187465	-0.0975621	0.0903991	2	FALSE	170	308599	0.000550573	0.907046	0.759769	1.08287	0.280482	42.4436	0.187465	-0.0975621	0.0903991	2	FALSE	170	308599	0.000550573
480.2	Viral pneumonia	respiratory	1.05667	0.952403	1.17235	0.298376	0	0.70178	0.0551207	0.0530047	5	FALSE	441	456836	0.000964405	1.06182	0.940961	1.19821	0.330578	0	0.539649	0.0599862	0.0616539	4	FALSE	345	314268	0.00109659
480.3	Pneumonia due to fungus (mycoses)	respiratory	0.980227	0.908356	1.05778	0.607219	0	0.595176	-0.0199715	0.0388515	5	FALSE	860	458793	0.00187098	0.962495	0.884268	1.04764	0.376786	0	0.602404	-0.038226	0.0432502	4	FALSE	727	316225	0.00229372
480.5	Bronchopneumonia and lung abscess	respiratory	1.01567	0.953815	1.08153	0.627735	0	0.944377	0.015545	0.0320571	5	FALSE	1159	458563	0.00252109	0.998189	0.918148	1.08521	0.966098	0	0.945536	-0.00181258	0.042646	4	FALSE	720	315995	0.00227334
481	Influenza	respiratory	0.960999	0.925789	0.997549	0.0367231	0	0.815114	-0.0397814	0.0190448	8	FALSE	3473	449349	0.00766968	0.958287	0.919955	0.998217	0.0407904	0	0.734098	-0.0426074	0.0208283	7	FALSE	3002	306225	0.00970808
483	Acute bronchitis and bronchiolitis	respiratory	0.967708	0.951619	0.984069	0.000124405	0	0.474003	-0.0328246	0.00855412	10	FALSE	19016	409107	0.0444171	0.967095	0.950924	0.983541	0.000100644	1.64806	0.420486	-0.0334587	0.00860334	9	FALSE	18857	268484	0.0656259
495	Asthma	respiratory	0.966706	0.951975	0.981666	1.54813e-05	1.95256	0.420897	-0.0338605	0.00783494	10	TRUE	22541	430010	0.0498088	0.966597	0.951785	0.981641	1.62043e-05	12.6735	0.328895	-0.0339733	0.00787942	9	TRUE	22352	286108	0.0724632
495.1	Chronic obstructive asthma	respiratory	0.939268	0.893916	0.986921	0.0130882	27.2162	0.240105	-0.0626544	0.02525	5	FALSE	2028	305503	0.00659446	0.939268	0.893916	0.986921	0.0130882	27.2162	0.240105	-0.0626544	0.02525	5	FALSE	2028	305503	0.00659446
495.11	Chronic obstructive asthma with exacerbation	respiratory	0.931655	0.841392	1.0316	0.173332	14.0601	0.312358	-0.0707928	0.0519933	3	FALSE	526	308582	0.00170167	0.931655	0.841392	1.0316	0.173332	14.0601	0.312358	-0.0707928	0.0519933	3	FALSE	526	308582	0.00170167
495.2	Asthma with exacerbation	respiratory	0.952263	0.914628	0.991448	0.0174334	55.9867	0.0153382	-0.0489136	0.0205741	10	FALSE	2973	455590	0.0064833	0.948553	0.910642	0.988042	0.0111476	57.65	0.015458	-0.0528177	0.0208105	9	FALSE	2918	311688	0.00927509
496	Chronic airway obstruction	respiratory	0.990174	0.980606	0.999835	0.0462271	53.2298	0.0185871	-0.00987502	0.00495407	11	FALSE	62895	390599	0.13869	0.98861	0.977751	0.99959	0.0420716	60.5745	0.0092879	-0.0114555	0.0056353	9	FALSE	52458	246121	0.175692
496.1	Emphysema	respiratory	1.01994	0.995717	1.04476	0.107391	0	0.730244	0.019748	0.0122656	11	FALSE	8120	449228	0.0177545	1.01904	0.990007	1.04892	0.200925	0	0.550856	0.018861	0.0147476	9	FALSE	5970	304750	0.0192134
496.2	Chronic bronchitis	respiratory	0.946706	0.930478	0.963216	5.35512e-10	37.4644	0.0998935	-0.0547671	0.00882155	11	TRUE	16675	438275	0.0366524	0.952179	0.933354	0.971383	1.51011e-06	45.3151	0.0667679	-0.0490024	0.0101878	9	TRUE	13245	293797	0.0431374
496.21	Obstructive chronic bronchitis	respiratory	0.940415	0.923331	0.957816	5.11729e-11	12.4226	0.325858	-0.0614337	0.00935423	11	TRUE	14704	442269	0.032177	0.945786	0.925754	0.966251	3.34036e-07	23.065	0.238169	-0.0557388	0.0109224	9	TRUE	11457	297791	0.0370479
496.3	Bronchiectasis	respiratory	1.01636	0.97753	1.05674	0.414167	10.8449	0.345872	0.0162307	0.0198764	8	FALSE	2843	459956	0.00614306	1.03389	0.964255	1.10855	0.348856	28.0747	0.22426	0.0333278	0.0355758	6	FALSE	1026	315478	0.00324167
497	Bronchitis	respiratory	0.970625	0.949427	0.992295	0.00813312	19.6971	0.267683	-0.0298155	0.0112661	9	FALSE	10589	430446	0.0240094	0.969143	0.947422	0.991362	0.00672674	27.2414	0.211097	-0.0313428	0.0115653	8	FALSE	10174	286544	0.0342884
498	Acute bronchospasm	respiratory	0.915379	0.817421	1.02507	0.125744	0	0.905457	-0.0884175	0.0577476	3	FALSE	454	456060	0.000994493	0.915379	0.817421	1.02507	0.125744	0	0.905457	-0.0884175	0.0577476	3	FALSE	453	314742	0.00143721
500	Lung disease due to external agents	respiratory	0.976406	0.931705	1.02325	0.317973	1.73189	0.411449	-0.0238769	0.0239096	7	FALSE	2130	456658	0.00464267	0.976129	0.920535	1.03508	0.419369	18.1066	0.296089	-0.0241601	0.0299191	6	FALSE	1472	315744	0.00464037
500.1	Extrinsic allergic alveolitis	respiratory	1.04674	0.920617	1.19015	0.485578	0	0.437928	0.0456828	0.0655084	3	FALSE	317	444570	0.00071254	1.10162	0.947044	1.28143	0.209611	0	0.780424	0.0967834	0.0771406	2	FALSE	251	306153	0.00081918
500.2	Pneumoconiosis	respiratory	0.946238	0.892736	1.00295	0.062755	34.2714	0.206632	-0.0552616	0.0296958	4	FALSE	1404	449146	0.00311619	0.927808	0.860112	1.00083	0.052571	49.1418	0.139981	-0.0749303	0.0386552	3	FALSE	923	308232	0.00298556
501	Pneumonitis due to inhalation of food or vomitus	respiratory	1.01822	0.980288	1.05761	0.351298	28.1469	0.223734	0.0180529	0.0193685	6	FALSE	3059	453649	0.00669793	1.06139	1.00524	1.12067	0.0316901	0	0.630094	0.059576	0.0277317	5	FALSE	1630	312170	0.00519439
502	Postinflammatory pulmonary fibrosis	respiratory	1.00606	0.973077	1.04015	0.72257	54.6057	0.0397089	0.00603726	0.0170051	7	FALSE	4187	453808	0.00914202	0.993986	0.953277	1.03643	0.777385	59.4819	0.0304125	-0.00603219	0.0213357	6	FALSE	2866	312329	0.00909278
503	Pulmonary congestion and hypostasis	respiratory	1.00321	0.957602	1.05099	0.892628	2.46755	0.392483	0.00320425	0.0237388	5	FALSE	2156	444955	0.00482207	1.00321	0.957602	1.05099	0.892628	2.46755	0.392483	0.00320425	0.0237388	5	FALSE	2144	306538	0.00694566
504	Other alveolar and parietoalveolar pneumonopathy	respiratory	1.02011	0.978335	1.06367	0.350656	18.3954	0.284394	0.0199121	0.0213347	8	FALSE	2734	456565	0.00595255	1.02004	0.973447	1.06887	0.405491	30.0528	0.198745	0.0198447	0.023856	7	FALSE	2276	315086	0.00717162
504.1	Idiopathic fibrosing alveolitis	respiratory	1.02024	0.957428	1.08717	0.536557	0	0.578539	0.0200363	0.0324197	5	FALSE	1232	314595	0.00390087	1.02024	0.957428	1.08717	0.536557	0	0.578539	0.0200363	0.0324197	5	FALSE	1232	314595	0.00390087
505	Other pulmonary inflamation or edema	respiratory	0.968127	0.90245	1.03859	0.36615	23.8577	0.254914	-0.0323915	0.0358429	6	FALSE	963	456811	0.00210366	0.986565	0.916815	1.06162	0.717673	0	0.482815	-0.0135266	0.0374105	5	FALSE	897	315897	0.00283149
506	Empyema and pneumothorax	respiratory	1.01403	0.983353	1.04567	0.373963	0	0.748569	0.0139369	0.0156757	7	FALSE	4718	454562	0.0102726	1.0233	0.986358	1.06163	0.219516	0	0.748215	0.0230351	0.018761	6	FALSE	3442	313083	0.0108743
507	Pleurisy; pleural effusion	respiratory	1.01951	1.00381	1.03545	0.0146594	0	0.454671	0.0193188	0.0079153	11	FALSE	19523	438232	0.0426495	1.02755	1.00625	1.04931	0.0109839	0	0.513068	0.0271812	0.0106877	9	FALSE	11618	296753	0.0376754
508	Pulmonary collapse; interstitial and compensatory emphysema	respiratory	0.992387	0.973254	1.0119	0.441676	0	0.696255	-0.00764201	0.00993285	8	FALSE	13149	438078	0.0291405	0.985069	0.962296	1.00838	0.207474	0	0.648476	-0.0150433	0.011934	6	FALSE	9881	296599	0.0322403
509	Respiratory failure, insufficiency, arrest	respiratory	0.971028	0.955775	0.986525	0.000273351	0	0.952278	-0.0293995	0.00807827	11	FALSE	20095	432981	0.0443524	0.971166	0.954628	0.987991	0.000841697	0	0.883581	-0.0292578	0.0087632	9	FALSE	17682	291502	0.0571892
509.1	Respiratory failure	respiratory	0.967566	0.949787	0.985679	0.00049333	0	0.823108	-0.0329712	0.00946266	11	FALSE	14418	440442	0.0316977	0.971005	0.951872	0.990523	0.00375832	0	0.842233	-0.0294237	0.0101539	9	FALSE	12884	298963	0.0413151
509.2	Respiratory insufficiency	respiratory	0.97808	0.943241	1.01421	0.231047	0	0.631001	-0.0221635	0.0185056	7	FALSE	3219	453975	0.00704077	0.983735	0.936767	1.03306	0.511184	1.96967	0.395238	-0.0163988	0.0249604	5	FALSE	1851	312496	0.0058884
509.3	Pulmonary insufficiency or respiratory failure following trauma and surgery	respiratory	0.912835	0.870411	0.957326	0.000172574	0	0.590725	-0.0912004	0.0242805	5	FALSE	1961	452685	0.00431325	0.912835	0.870411	0.957326	0.000172574	0	0.590725	-0.0912004	0.0242805	5	FALSE	1955	314268	0.00618235
509.5	Respiratory arrest	respiratory	1.02548	0.879215	1.19608	0.748599	0	0.700495	0.0251636	0.0785166	3	FALSE	182	444105	0.000409645	0.97312	0.747604	1.26666	0.839472	0	0.487678	-0.0272476	0.13451	2	FALSE	73	305688	0.000238749
509.8	Dependence on respirator [Ventilator] or supplemental oxygen	respiratory	0.973748	0.943685	1.00477	0.0963806	0	0.529337	-0.0266031	0.0160004	6	FALSE	4900	451855	0.0107279	0.969372	0.936392	1.00351	0.0781856	0	0.436893	-0.0311065	0.017661	5	FALSE	4166	310376	0.0132447
510	Other diseases of lung	respiratory	1.00075	0.981689	1.02019	0.938726	63.3615	0.00349289	0.000754399	0.00981378	10	FALSE	13549	446509	0.0294506	0.997851	0.977596	1.01852	0.837066	66.5589	0.00236125	-0.00215167	0.0104629	9	FALSE	12248	292526	0.0401872
510.2	Lung transplant	respiratory	1.07532	0.935876	1.23555	0.305462	31.4844	0.232347	0.0726227	0.0708658	3	FALSE	245	464140	0.000527579	1.02698	0.88141	1.19659	0.732823	0	0.336561	0.0266233	0.0779891	2	FALSE	210	313407	0.000669607
512	Other symptoms of respiratory system	respiratory	0.988295	0.979994	0.996667	0.00622255	54.521	0.015165	-0.0117737	0.00430352	11	FALSE	111685	310303	0.264664	0.984918	0.976078	0.993838	0.00095437	53.6243	0.0276046	-0.015197	0.00460008	9	FALSE	104432	162240	0.391612
512.1	Wheezing	respiratory	0.95644	0.919081	0.995317	0.0284631	55.1758	0.0174346	-0.0445372	0.0203288	10	FALSE	3016	452482	0.00662132	0.960461	0.921244	1.00135	0.0578784	59.2439	0.0118348	-0.0403415	0.0212702	9	FALSE	2798	304992	0.00909061
512.2	Painful respiration	respiratory	0.9679	0.936945	0.999877	0.0491362	0	0.843586	-0.032627	0.0165838	10	FALSE	4715	444613	0.0104934	0.96212	0.930749	0.994549	0.0224226	0	0.990007	-0.038616	0.0169136	9	FALSE	4568	297123	0.0151413
512.7	Shortness of breath	respiratory	0.993384	0.983195	1.00368	0.207044	36.8168	0.104693	-0.00663757	0.00526067	11	FALSE	56292	377685	0.129712	0.991609	0.980673	1.00267	0.136446	46.9785	0.0574527	-0.00842604	0.00565826	9	FALSE	51089	229622	0.181999
512.8	Cough	respiratory	0.979118	0.967865	0.990501	0.000345868	52.8546	0.0196695	-0.0211033	0.00589762	11	FALSE	43406	379330	0.102679	0.9755	0.963771	0.987371	5.83344e-05	45.4772	0.0658293	-0.0248055	0.00617136	9	FALSE	40806	231267	0.149982
512.9	Other dyspnea	respiratory	0.994593	0.982793	1.00653	0.3733	8.00969	0.368283	-0.00542145	0.00608941	10	FALSE	41767	379733	0.0990913	0.994635	0.982829	1.00658	0.377235	17.7948	0.284361	-0.00537942	0.0060922	9	FALSE	41742	234782	0.150953
513	Respiratory abnormalities	respiratory	0.988385	0.962535	1.01493	0.387592	22.73	0.233921	-0.0116828	0.0135219	10	FALSE	7008	456258	0.0151274	0.997593	0.97029	1.02566	0.864861	0	0.561702	-0.00240966	0.0141587	9	FALSE	6503	301447	0.0211171
513.3	Hypoventilation	respiratory	1.01469	0.969635	1.06184	0.529169	29.4527	0.193013	0.0145818	0.0231724	8	FALSE	2383	466367	0.00508373	1.02603	0.979055	1.07525	0.282548	5.70513	0.383776	0.025693	0.0239091	7	FALSE	2265	312144	0.00720399
513.31	Apnea	respiratory	1.01563	0.943221	1.0936	0.681085	60.4392	0.0554572	0.0155095	0.0377375	4	FALSE	941	467566	0.00200851	1.01563	0.943221	1.0936	0.681085	60.4392	0.0554572	0.0155095	0.0377375	4	FALSE	932	316011	0.00294059
513.32	Orthopnea	respiratory	1.04813	0.918757	1.19572	0.484335	0	0.985376	0.0470071	0.0672158	3	FALSE	309	469457	0.000657774	1.04813	0.918757	1.19572	0.484335	0	0.985376	0.0470071	0.0672158	3	FALSE	306	317902	0.000961635
513.4	Hyperventilation	respiratory	0.982629	0.910116	1.06092	0.654126	7.78172	0.354217	-0.017524	0.0391126	4	FALSE	742	465504	0.00159143	0.99555	0.914383	1.08392	0.918138	27.7908	0.250357	-0.00445979	0.0433918	3	FALSE	615	311281	0.00197181
513.8	Disorders of diaphragm	respiratory	0.94557	0.893269	1.00093	0.0538723	0	0.870278	-0.0559678	0.029031	6	FALSE	1505	471196	0.00318383	0.956341	0.896976	1.01963	0.172161	0	0.865247	-0.0446411	0.0326971	5	FALSE	1240	316385	0.00390397
514	Abnormal findings examination of lungs	respiratory	1.02299	1.00767	1.03853	0.00314894	53.1708	0.0187548	0.0227254	0.0076962	11	FALSE	22704	431650	0.0499698	1.02114	1.00463	1.03793	0.0119074	52.0405	0.0336105	0.020922	0.0083193	9	FALSE	20162	278908	0.0674157
514.1	Abnormal results of function study of pulmonary system	respiratory	1.00903	0.905178	1.1248	0.871123	0	0.893986	0.00899035	0.0554166	6	FALSE	427	466114	0.000915246	1.0204	0.909114	1.1453	0.731808	0	0.853548	0.0201925	0.0589182	5	FALSE	389	316602	0.00122716
514.2	Solitary pulmonary nodule	respiratory	1.012	0.992036	1.03237	0.240623	58.6596	0.0130886	0.0119287	0.0101657	9	FALSE	13192	295275	0.0427663	1.012	0.992036	1.03237	0.240623	58.6596	0.0130886	0.0119287	0.0101657	9	FALSE	13192	295275	0.0427663
516	Abnormal sputum	respiratory	1.00879	0.97855	1.03997	0.572888	27.756	0.180322	0.00875635	0.0155309	11	FALSE	4866	465292	0.0103497	1.01065	0.971071	1.05185	0.603149	36.6887	0.125003	0.0105974	0.0203844	9	FALSE	3061	311781	0.00972234
516.1	Hemoptysis	respiratory	1.0067	0.975509	1.03889	0.677561	34.7836	0.120366	0.00667684	0.016058	11	FALSE	4550	466565	0.00965794	1.00779	0.966776	1.05055	0.7143	42.2722	0.0855388	0.00776057	0.0211987	9	FALSE	2835	313054	0.00897467
519	Other diseases of respiratory system, not elsewhere classified	respiratory	1.00099	0.985275	1.01696	0.902205	27.0185	0.187018	0.000992259	0.00807527	11	FALSE	18421	440560	0.0401346	0.997759	0.975224	1.02081	0.847344	40.9017	0.0946677	-0.00224378	0.0116555	9	FALSE	9731	294000	0.0320382
519.1	Tracheostomy complications	respiratory	0.804389	0.714813	0.90519	0.000301946	62.3074	0.0468643	-0.217672	0.0602366	4	FALSE	340	454785	0.000747048	0.801619	0.691848	0.928806	0.00325156	74.8529	0.0187491	-0.221122	0.0751375	3	FALSE	240	311367	0.000770201
519.2	Respiratory complications	respiratory	0.957116	0.840533	1.08987	0.508364	0	0.880454	-0.0438306	0.0662707	3	FALSE	302	450194	0.000670372	0.957116	0.840533	1.08987	0.508364	0	0.880454	-0.0438306	0.0662707	3	FALSE	298	306776	0.00097045
519.8	Other diseases of respiratory system, NEC	respiratory	1.00095	0.981051	1.02126	0.926047	0	0.91077	0.000951025	0.010246	7	FALSE	10797	457611	0.0230504	0.989823	0.944388	1.03744	0.669633	0	0.771224	-0.0102289	0.0239748	5	FALSE	2325	311051	0.0074192
519.9	Symptoms involving respiratory system and other chest symptoms	respiratory	0.98579	0.951814	1.02098	0.423856	28.1946	0.203275	-0.0143115	0.017895	8	FALSE	3874	453730	0.00846584	0.98517	0.950131	1.0215	0.418717	38.3339	0.1365	-0.0149415	0.0184771	7	FALSE	3671	307742	0.0117882
520	Disorders of tooth development	digestive	0.973454	0.936657	1.0117	0.171178	0	0.439712	-0.0269042	0.0196607	6	FALSE	3135	452682	0.00687776	0.996695	0.949815	1.04589	0.892859	0	0.689675	-0.00331074	0.0245809	5	FALSE	2167	302812	0.00710541
520.1	Hereditary disturbances in tooth structure	digestive	1.03221	0.950355	1.12111	0.452052	0	0.91753	0.0316993	0.0421534	3	FALSE	775	456536	0.00169469	1.03221	0.950355	1.12111	0.452052	0	0.91753	0.0316993	0.0421534	3	FALSE	756	306666	0.00245916
520.2	Disturbances in tooth eruption	digestive	0.960369	0.911952	1.01136	0.125493	31.4002	0.212136	-0.040438	0.0263935	5	FALSE	1629	457617	0.00354712	1.00108	0.919791	1.08955	0.980097	31.1641	0.225293	0.00107794	0.0432082	4	FALSE	696	307747	0.00225649
521	Diseases of hard tissues of teeth	digestive	1.00415	0.993497	1.01491	0.446944	0	0.783114	0.00413669	0.0054393	9	FALSE	55520	399371	0.122051	1.00289	0.991921	1.01398	0.606847	0	0.720457	0.00288793	0.00561222	7	FALSE	53374	249501	0.176225
521.1	Dental caries	digestive	1.00309	0.992344	1.01396	0.574357	0	0.818007	0.00308698	0.00549631	9	FALSE	53990	401300	0.118584	1.00194	0.990864	1.01313	0.732823	0	0.76458	0.00193571	0.00567036	7	FALSE	51896	251430	0.17109
521.2	Dental abrasion, erosion and attrition	digestive	1.01339	0.98038	1.04752	0.431054	0	0.547687	0.0133057	0.0168985	5	FALSE	4677	449301	0.0103023	1.01177	0.978706	1.04596	0.489926	0	0.634548	0.0117058	0.0169545	4	FALSE	4654	302509	0.0151516
522	Diseases of pulp and periapical tissues	digestive	1.01884	0.998473	1.03963	0.0700457	9.36122	0.357655	0.0186659	0.0103035	8	FALSE	12636	445916	0.0275563	1.02591	1.00426	1.04801	0.0187169	0	0.579099	0.0255758	0.0108781	6	FALSE	11642	296046	0.037837
522.1	Pulpitis and necrosis of tooth pulp	digestive	1.04237	1.0138	1.07176	0.00343304	40.9502	0.148327	0.0415008	0.0141832	5	FALSE	6686	439631	0.0149804	1.04443	1.01573	1.07394	0.00223171	0	0.431872	0.0434693	0.0142171	4	FALSE	6661	290329	0.0224284
522.5	Periapical abscess	digestive	0.984367	0.950823	1.01909	0.373078	48.3711	0.0709682	-0.0157566	0.0176897	7	FALSE	4068	456741	0.00882795	0.992025	0.954205	1.03134	0.686393	54.0193	0.0539335	-0.0080071	0.0198316	6	FALSE	3391	306871	0.0109295
523	Gingival and periodontal diseases	digestive	0.99848	0.986911	1.01018	0.798042	0	0.793093	-0.00152149	0.00594608	8	FALSE	44830	410461	0.0984645	0.999334	0.987574	1.01123	0.912226	0	0.677543	-0.00066579	0.00603995	6	FALSE	43922	260591	0.144237
523.1	Gingivitis	digestive	1.00302	0.983872	1.02254	0.759189	17.9473	0.297213	0.00301444	0.00983356	6	FALSE	14311	440187	0.0314875	1.00254	0.983347	1.02211	0.796939	29.8374	0.222614	0.00253783	0.00986293	5	FALSE	14247	290317	0.0467783
523.3	Periodontitis (acute or chronic)	digestive	0.992761	0.977596	1.00816	0.354906	0	0.722074	-0.00726549	0.00785361	6	FALSE	23367	426939	0.0518914	0.993775	0.978336	1.00946	0.434394	0	0.668067	-0.00624475	0.00798874	5	FALSE	22790	277069	0.0760024
523.31	Acute periodontitis	digestive	0.990871	0.972026	1.01008	0.349254	17.8181	0.298125	-0.00917068	0.00979734	6	FALSE	14532	437907	0.0321192	0.991612	0.972686	1.01091	0.391571	23.9966	0.261368	-0.00842374	0.00983195	5	FALSE	14454	288037	0.0477832
523.32	Chronic periodontitis	digestive	0.997975	0.978552	1.01778	0.839834	0	0.809761	-0.0020267	0.0100279	5	FALSE	13696	438106	0.0303142	0.99817	0.978274	1.01847	0.858454	0	0.662351	-0.00183196	0.0102722	4	FALSE	13201	288236	0.0437936
524	Dentofacial anomalies, including malocclusion	digestive	0.99803	0.960947	1.03654	0.918702	0	0.944834	-0.00197184	0.0193189	5	FALSE	3536	302254	0.0115635	0.99803	0.960947	1.03654	0.918702	0	0.944834	-0.00197184	0.0193189	5	FALSE	3536	302254	0.0115635
524.3	Anomalies of tooth position/malocclusion	digestive	0.995832	0.945076	1.04931	0.87565	0	0.721909	-0.00417673	0.0266908	5	FALSE	1835	304616	0.00598791	0.995832	0.945076	1.04931	0.87565	0	0.721909	-0.00417673	0.0266908	5	FALSE	1835	304616	0.00598791
525	Other diseases of the teeth and supporting structures	digestive	0.999695	0.988762	1.01075	0.956618	0	0.56948	-0.00030521	0.0056107	9	FALSE	52183	400277	0.115332	0.999612	0.988395	1.01096	0.946203	0.623389	0.418987	-0.000388472	0.00575721	7	FALSE	50531	250407	0.167912
525.1	Loss of teeth or edentulism	digestive	1.00046	0.986739	1.01437	0.948204	38.5696	0.164072	0.000457626	0.00704444	5	FALSE	30342	277061	0.0987043	1.00046	0.986739	1.01437	0.948204	38.5696	0.164072	0.000457626	0.00704444	5	FALSE	30342	277061	0.0987043
525.2	Atrophy of edentulous alveolar ridge	digestive	0.983927	0.938809	1.03121	0.498665	0	0.759024	-0.0162039	0.0239493	5	FALSE	2300	451895	0.0050639	0.985015	0.939405	1.03284	0.532503	0	0.621989	-0.0150987	0.0241892	4	FALSE	2265	305103	0.00736902
526	Diseases of the jaws	digestive	0.992505	0.961551	1.02446	0.641656	0	0.720048	-0.00752333	0.0161658	7	FALSE	5041	453704	0.0109887	0.995801	0.964213	1.02842	0.798057	0	0.779767	-0.00420806	0.0164465	6	FALSE	4907	303834	0.0158936
526.1	Cysts of the jaws	digestive	0.975329	0.857693	1.1091	0.703256	10.2666	0.328108	-0.0249802	0.0655769	3	FALSE	300	468426	0.000640033	1.0747	0.885985	1.30361	0.464646	0	0.485009	0.0720393	0.0985196	2	FALSE	166	318556	0.00052083
526.3	Anomalies of jaw size/symmetry	digestive	0.925578	0.765643	1.11892	0.424276	0	0.937616	-0.0773367	0.0967889	3	FALSE	147	309608	0.000474569	0.925578	0.765643	1.11892	0.424276	0	0.937616	-0.0773367	0.0967889	3	FALSE	147	309608	0.000474569
526.4	Temporomandibular joint disorders	digestive	0.996091	0.951152	1.04315	0.867943	0	0.976903	-0.00391637	0.0235539	5	FALSE	2377	311596	0.00757071	0.996091	0.951152	1.04315	0.867943	0	0.976903	-0.00391637	0.0235539	5	FALSE	2377	311596	0.00757071
526.41	Temporomandibular joint disorder, unspecified	digestive	0.986109	0.935769	1.03916	0.600819	0	0.954447	-0.0139881	0.0267344	5	FALSE	1844	307457	0.00596183	0.986109	0.935769	1.03916	0.600819	0	0.954447	-0.0139881	0.0267344	5	FALSE	1844	307457	0.00596183
526.42	Arthralgia/ankylosis of temporomandibular joint	digestive	1.01345	0.899318	1.14206	0.826566	0	0.547502	0.0133563	0.0609576	3	FALSE	371	302071	0.00122668	1.01345	0.899318	1.14206	0.826566	0	0.547502	0.0133563	0.0609576	3	FALSE	371	302071	0.00122668
526.5	Inflammatory conditions of jaw	digestive	0.963229	0.86503	1.07257	0.494675	0	0.88876	-0.0374645	0.0548614	4	FALSE	435	312037	0.00139212	0.963229	0.86503	1.07257	0.494675	0	0.88876	-0.0374645	0.0548614	4	FALSE	435	312037	0.00139212
526.8	Exostosis of jaw	digestive	0.921028	0.799793	1.06064	0.253287	14.3908	0.310958	-0.0822646	0.0720102	3	FALSE	257	302927	0.00084767	0.921028	0.799793	1.06064	0.253287	14.3908	0.310958	-0.0822646	0.0720102	3	FALSE	257	302927	0.00084767
526.9	Jaw disease NOS	digestive	1.11798	0.993106	1.25856	0.0649668	49.6628	0.113582	0.111526	0.0604319	4	FALSE	356	311581	0.00114126	1.11798	0.993106	1.25856	0.0649668	49.6628	0.113582	0.111526	0.0604319	4	FALSE	356	311581	0.00114126
527	Diseases of the salivary glands	digestive	0.995686	0.966846	1.02539	0.773103	45.4071	0.0574065	-0.00432373	0.0149963	10	FALSE	5717	459976	0.0122763	1.0052	0.97463	1.03673	0.742081	36.5992	0.125681	0.00518549	0.0157566	9	FALSE	5283	307011	0.0169168
527.2	Sialoadenitis	digestive	0.90555	0.848141	0.966845	0.0029881	0	0.762108	-0.0992132	0.0334168	5	FALSE	1149	469793	0.00243979	0.921229	0.855168	0.992393	0.030687	0	0.813596	-0.0820468	0.0379652	4	FALSE	941	316828	0.00296127
527.7	Disturbance of salivary secretion	digestive	1.00583	0.970032	1.04295	0.753218	0	0.746421	0.00581312	0.0184896	7	FALSE	3829	462702	0.00820739	1.00771	0.971419	1.04535	0.681579	0	0.690489	0.00767777	0.0187122	6	FALSE	3757	310320	0.011962
527.8	Other specified diseases of the salivary glands	digestive	0.948936	0.824717	1.09187	0.464046	63.0436	0.066811	-0.0524137	0.0715837	3	FALSE	269	471498	0.000570197	0.911511	0.763936	1.0876	0.303877	79.4721	0.0273049	-0.0926513	0.0901142	2	FALSE	194	318533	0.000608671
528	Diseases of the oral soft tissues, excluding lesions specific for gingiva and tongue	digestive	0.989561	0.965485	1.01424	0.403691	0	0.905792	-0.0104941	0.0125671	10	FALSE	7933	453316	0.017199	0.985298	0.958779	1.01255	0.287343	0	0.894148	-0.0148108	0.0139204	9	FALSE	6720	300351	0.0218842
528.1	Stomatitis and mucositis	digestive	0.984591	0.931036	1.04123	0.586303	0	0.939794	-0.0155291	0.0285356	7	FALSE	1477	468106	0.00314534	0.983819	0.922284	1.04946	0.620587	0	0.880583	-0.0163129	0.0329541	6	FALSE	1159	315141	0.00366424
528.11	Stomatitis and mucositis (ulcerative)	digestive	1.00401	0.912937	1.10416	0.934303	0	0.485478	0.00399921	0.0485147	4	FALSE	491	471326	0.00104066	1.01484	0.867501	1.1872	0.853999	17.208	0.29884	0.014728	0.0800357	3	FALSE	212	318361	0.000665468
528.12	Oral aphthae	digestive	0.896673	0.799458	1.00571	0.062499	59.0179	0.0623608	-0.109064	0.0585504	4	FALSE	398	467231	0.000851102	0.901152	0.795529	1.0208	0.101769	72.5278	0.0262514	-0.104082	0.0636064	3	FALSE	353	317505	0.00111056
528.3	Cellulitis and abscess of oral soft tissues	digestive	0.961687	0.890342	1.03875	0.320555	0	0.392151	-0.0390661	0.0393289	4	FALSE	860	465728	0.00184317	0.952468	0.87276	1.03946	0.274773	28.2239	0.248274	-0.0486989	0.0445904	3	FALSE	709	313346	0.00225757
528.4	Cysts of oral soft tissues	digestive	1.05355	0.90187	1.23074	0.510719	10.0635	0.328935	0.0521658	0.0793133	3	FALSE	220	461881	0.000476086	1.14366	0.933055	1.40179	0.196122	0	0.394659	0.134231	0.10384	2	FALSE	152	309499	0.000490875
528.41	Cyst of the salivary gland	digestive	0.974784	0.807298	1.17702	0.790611	4.15083	0.352288	-0.0255394	0.0961873	3	FALSE	155	462219	0.000335226	1.07803	0.829423	1.40116	0.574292	0	0.339213	0.0751382	0.133759	2	FALSE	101	309837	0.000325872
528.5	Diseases of lips	digestive	0.966662	0.899224	1.03916	0.358118	67.4896	0.0152299	-0.0339067	0.0368969	5	FALSE	899	469731	0.00191021	0.893683	0.803701	0.99374	0.0378997	64.2007	0.0387766	-0.112404	0.0541461	4	FALSE	496	317349	0.00156051
528.6	Leukoplakia of oral mucosa	digestive	0.986578	0.901109	1.08015	0.770083	0	0.440355	-0.0135125	0.0462335	3	FALSE	670	460946	0.00145142	0.986578	0.901109	1.08015	0.770083	0	0.440355	-0.0135125	0.0462335	3	FALSE	654	311220	0.002097
528.7	Sialolithiasis	digestive	0.997871	0.904104	1.10136	0.96624	0	0.546215	-0.00213092	0.0503479	4	FALSE	480	471597	0.00101678	1.03911	0.908931	1.18793	0.574289	0	0.507121	0.0383622	0.0682911	3	FALSE	296	318632	0.000928109
529	Diseases and other conditions of the tongue	digestive	0.989868	0.940844	1.04145	0.694342	74.0873	0.00169308	-0.0101841	0.0259156	6	FALSE	1735	468953	0.00368609	0.977976	0.907858	1.05351	0.557409	79.0638	0.000749261	-0.0222699	0.0379583	5	FALSE	921	315988	0.0029062
529.1	Glossitis	digestive	1.02499	0.921373	1.14025	0.649924	0	0.700403	0.0246781	0.0543729	3	FALSE	416	464013	0.000895724	1.08543	0.913893	1.28915	0.350298	0	0.886024	0.0819724	0.0877639	2	FALSE	202	311048	0.000648996
530	Diseases of esophagus	digestive	0.971548	0.964435	0.978714	1.37093e-14	56.3208	0.00856875	-0.0288643	0.00374908	12	TRUE	133153	313307	0.298242	0.971388	0.962926	0.979925	7.888e-11	60.7716	0.00894595	-0.0290292	0.00446416	9	TRUE	107354	184308	0.368077
530.1	Esophagitis, GERD and related diseases	digestive	0.971661	0.96446	0.978917	3.62388e-14	59.9279	0.00392681	-0.0287479	0.00379569	12	TRUE	128585	316518	0.288888	0.970911	0.962386	0.979512	5.36528e-11	65.0724	0.00348899	-0.0295204	0.00449976	9	TRUE	104193	187519	0.357178
530.11	GERD	digestive	0.970325	0.962551	0.978162	2.13667e-13	51.7017	0.0190108	-0.0301241	0.00410413	12	TRUE	110990	322229	0.256198	0.968965	0.96034	0.977668	4.81876e-12	56.3233	0.0189756	-0.0315267	0.00456193	9	TRUE	98263	193230	0.337102
530.12	Ulcer of esophagus	digestive	0.956257	0.928863	0.98446	0.00256045	0	0.772068	-0.0447282	0.0148298	5	FALSE	5039	443364	0.0112377	0.979775	0.918221	1.04546	0.53712	0	0.770217	-0.0204318	0.0331055	4	FALSE	1213	314365	0.00384374
530.13	Barrett's esophagus	digestive	0.980774	0.959972	1.00203	0.0759303	0	0.849077	-0.019413	0.0109381	9	FALSE	10234	437349	0.022865	0.992058	0.965125	1.01974	0.57016	0	0.934346	-0.00797392	0.0140431	8	FALSE	6794	308350	0.0215584
530.14	Reflux esophagitis	digestive	0.986807	0.969725	1.00419	0.136042	5.67791	0.383969	-0.0132811	0.00890935	7	FALSE	15103	421439	0.0345969	0.980514	0.955491	1.00619	0.135712	11.6813	0.339117	-0.0196786	0.0131898	5	FALSE	7727	292440	0.0257423
530.15	Eosinophilic esophagitis	digestive	1.02425	0.928611	1.12975	0.631845	0	0.967301	0.0239644	0.0500162	5	FALSE	518	316721	0.00163284	1.02425	0.928611	1.12975	0.631845	0	0.967301	0.0239644	0.0500162	5	FALSE	518	316721	0.00163284
530.2	Esophageal bleeding (varices/hemorrhage)	digestive	0.981068	0.948539	1.01471	0.26658	21.0002	0.256252	-0.0191131	0.0172039	9	FALSE	4033	440465	0.00907316	1.00407	0.964669	1.04508	0.842433	0	0.575827	0.0040599	0.0204239	8	FALSE	3019	311466	0.00959982
530.3	Stricture and stenosis of esophagus	digestive	0.968201	0.937823	0.999563	0.0469387	48.7162	0.0991958	-0.0323156	0.0162647	5	FALSE	4443	440135	0.00999375	0.983089	0.940345	1.02778	0.452056	56.3175	0.0762348	-0.0170556	0.0226805	4	FALSE	2543	311668	0.00809329
530.5	Disorders of esophageal motility	digestive	0.982808	0.928341	1.04047	0.551074	0	0.950275	-0.0173418	0.0290897	5	FALSE	1444	443547	0.00324501	0.979078	0.910716	1.05257	0.566951	0	0.877761	-0.021144	0.0369296	4	FALSE	983	315080	0.00311014
530.6	Diverticulum of esophagus, acquired	digestive	0.99998	0.906071	1.10362	0.999684	0	0.671718	-1.99122e-05	0.0503162	4	FALSE	480	443473	0.0010812	1.03677	0.911277	1.17955	0.583289	0	0.663238	0.0361124	0.0658279	3	FALSE	309	314474	0.000981629
530.7	Gastroesophageal laceration-hemorrhage syndrome	digestive	0.863748	0.779782	0.956756	0.00499727	0	0.517321	-0.146474	0.0521778	3	FALSE	466	438005	0.00106278	0.830882	0.699745	0.986594	0.0345184	1.4446	0.31379	-0.185268	0.08764	2	FALSE	224	309538	0.000723136
530.9	Heartburn	digestive	0.960345	0.925447	0.996558	0.0321486	58.0508	0.0144862	-0.0404632	0.0188854	9	FALSE	3376	437121	0.00766407	0.981041	0.9364	1.02781	0.420505	64.4475	0.00974816	-0.0191409	0.0237614	7	FALSE	2310	308122	0.00744124
531	Peptic ulcer (excl. esophageal)	digestive	0.974348	0.957381	0.991617	0.00374131	0	0.815992	-0.0259864	0.00896335	12	FALSE	15172	452118	0.0324681	0.985111	0.962379	1.00838	0.207922	0	0.858656	-0.0150005	0.0119118	9	FALSE	9408	302566	0.0301564
531.1	Hemorrhage from gastrointestinal ulcer	digestive	0.993187	0.945173	1.04364	0.786834	23.1582	0.266854	-0.00683671	0.0252814	5	FALSE	1910	466150	0.00408067	1.03107	0.96783	1.09845	0.343379	0	0.629055	0.0306015	0.0322968	4	FALSE	1274	316598	0.0040079
531.2	Gastric ulcer	digestive	0.977644	0.949421	1.00671	0.13035	0	0.969369	-0.0226095	0.0149462	10	FALSE	5105	463872	0.0108854	0.974608	0.927574	1.02403	0.30813	0	0.930877	-0.02572	0.0252366	7	FALSE	2058	314320	0.00650488
531.3	Duodenal ulcer	digestive	0.967758	0.935546	1.00108	0.0577643	37.2406	0.144431	-0.0327729	0.0172718	7	FALSE	3768	465477	0.00802992	0.996528	0.937131	1.05969	0.911668	50.1892	0.0904713	-0.00347833	0.0313547	5	FALSE	1335	315925	0.00420791
531.4	Peptic ulcer, site unspecified	digestive	0.974614	0.94544	1.00469	0.0972431	0	0.759416	-0.0257141	0.0155056	9	FALSE	5462	459278	0.0117528	0.979647	0.949177	1.01109	0.202121	0	0.822401	-0.020563	0.0161211	8	FALSE	5135	309726	0.0163088
531.5	Gastrojejunal ulcer	digestive	1.01052	0.809021	1.2622	0.926541	0	0.338505	0.0104614	0.113468	2	FALSE	114	452808	0.000251699	NA	NA	NA	NA	NA	NA	NA	NA	NA	NA	NA	NA	NA
532	Dysphagia	digestive	0.990509	0.976856	1.00435	0.178072	48.8377	0.0478884	-0.00953678	0.00708152	9	FALSE	28790	274139	0.0950388	0.990509	0.976856	1.00435	0.178072	48.8377	0.0478884	-0.00953678	0.00708152	9	FALSE	28790	274139	0.0950388
535	Gastritis and duodenitis	digestive	0.978113	0.966416	0.989952	0.000312103	41.7359	0.0632902	-0.0221298	0.00613856	12	FALSE	33162	418096	0.0734879	0.981052	0.962151	1.00032	0.0539484	36.0614	0.12978	-0.0191296	0.00992587	9	FALSE	13808	286555	0.045971
535.1	Acute gastritis	digestive	0.981319	0.92291	1.04342	0.546971	0	0.504361	-0.018858	0.0313097	5	FALSE	1264	444981	0.00283252	0.995949	0.924913	1.07244	0.914383	0	0.41747	-0.00405899	0.037754	4	FALSE	930	313440	0.0029583
535.2	Atrophic gastritis	digestive	0.944599	0.89947	0.991992	0.0224979	0	0.876862	-0.0569949	0.0249774	7	FALSE	1960	442691	0.00440795	0.951447	0.899656	1.00622	0.0813612	0	0.827758	-0.0497712	0.0285575	6	FALSE	1565	311150	0.00500456
535.6	Duodenitis	digestive	0.96822	0.945349	0.991644	0.00809771	0	0.988009	-0.0322963	0.0121966	6	FALSE	7426	442791	0.0164943	0.986071	0.925907	1.05014	0.66233	0	0.976125	-0.0140269	0.0321202	4	FALSE	1269	311250	0.00406055
535.8	Other specified gastritis	digestive	0.969116	0.947032	0.991715	0.00764549	27.2375	0.211129	-0.0313711	0.0117612	8	FALSE	8054	441867	0.0179009	0.988444	0.93674	1.043	0.671561	14.6262	0.32114	-0.011623	0.0274122	5	FALSE	1714	310326	0.00549289
535.9	Gastritis and duodenitis, NOS	digestive	0.983937	0.955349	1.01338	0.281754	0	0.854729	-0.0161931	0.015044	10	FALSE	5664	433419	0.0128996	0.98319	0.952556	1.01481	0.293829	0	0.78466	-0.0169534	0.0161498	9	FALSE	5057	301878	0.0164758
536	Disorders of function of stomach	digestive	0.964462	0.945972	0.983313	0.000248525	0	0.532888	-0.0361851	0.00987645	12	FALSE	12283	432603	0.0276093	0.975641	0.950145	1.00182	0.0679592	0	0.815688	-0.0246605	0.0135106	9	FALSE	7206	301062	0.0233758
536.3	Gastroparesis	digestive	0.967521	0.91276	1.02557	0.266692	0	0.929537	-0.0330184	0.0297272	7	FALSE	1478	445282	0.00330826	0.967521	0.91276	1.02557	0.266692	0	0.929537	-0.0330184	0.0297272	7	FALSE	1477	316526	0.00464461
536.7	Complications of gastrostomy, colostomy and enterostomy	digestive	0.968607	0.885533	1.05947	0.485687	54.5705	0.0661668	-0.0318965	0.0457505	5	FALSE	582	315653	0.0018404	0.968607	0.885533	1.05947	0.485687	54.5705	0.0661668	-0.0318965	0.0457505	5	FALSE	582	315653	0.0018404
536.8	Dyspepsia and other specified disorders of function of stomach	digestive	0.963563	0.943474	0.984079	0.000554449	21.9564	0.24787	-0.0371177	0.0107495	9	FALSE	10230	435770	0.0229372	0.979262	0.94896	1.01053	0.191309	0	0.489005	-0.0209563	0.0160374	6	FALSE	5161	304229	0.0166812
537	Other disorders of stomach and duodenum	digestive	0.98368	0.95914	1.00885	0.201756	26.8211	0.188821	-0.0164545	0.0128897	11	FALSE	7096	437663	0.0159547	0.989212	0.956243	1.02332	0.530535	39.1727	0.106726	-0.0108468	0.0172943	9	FALSE	4296	306122	0.0138394
537.1	Lesions of stomach and duodenum	digestive	0.901748	0.812691	1.00056	0.0512561	0	0.945876	-0.10342	0.0530542	4	FALSE	469	440030	0.0010647	0.901748	0.812691	1.00056	0.0512561	0	0.945876	-0.10342	0.0530542	4	FALSE	463	311274	0.00148523
539	Bariatric surgery	digestive	1.04507	0.987779	1.10569	0.125391	0	0.485106	0.0440878	0.0287679	9	FALSE	1503	469553	0.0031907	1.04789	0.989605	1.10961	0.109135	2.74247	0.408622	0.0467809	0.0291998	8	FALSE	1467	317545	0.00459857
540	Appendiceal conditions	digestive	1.01682	0.977835	1.05737	0.402963	0	0.86274	0.0166836	0.0199484	6	FALSE	3110	471001	0.00655965	1.02302	0.976626	1.07161	0.336498	0	0.795479	0.0227573	0.0236782	5	FALSE	2358	316437	0.0073966
540.1	Appendicitis	digestive	1.00795	0.96731	1.05029	0.706199	0	0.560671	0.00791462	0.0209956	5	FALSE	2843	471302	0.00599606	1.0132	0.965672	1.06307	0.592647	0	0.421183	0.0131148	0.0245134	4	FALSE	2218	316738	0.00695394
540.11	Acute appendicitis	digestive	1.00121	0.955609	1.04898	0.959504	0	0.460185	0.00120762	0.0237831	5	FALSE	2253	467390	0.00479726	1.01425	0.963242	1.06796	0.590916	0	0.511727	0.0141516	0.0263281	4	FALSE	1917	313414	0.00607933
550	Abdominal hernia	digestive	0.985112	0.976052	0.994257	0.00146421	0	0.983657	-0.0149995	0.00471433	12	FALSE	61949	392538	0.136305	0.987909	0.975966	0.999999	0.0499788	0	0.973043	-0.0121642	0.00620576	9	FALSE	39080	260091	0.130628
550.1	Inguinal hernia	digestive	0.997231	0.980123	1.01464	0.753524	0	0.868727	-0.00277237	0.0088293	10	FALSE	17552	427313	0.0394547	0.998219	0.980963	1.01578	0.841232	0	0.877223	-0.00178223	0.00889703	9	FALSE	17352	295428	0.0554767
550.2	Diaphragmatic hernia	digestive	0.983314	0.970382	0.996418	0.0127285	17.1371	0.280523	-0.0168268	0.00675429	11	FALSE	26673	428342	0.05862	0.995942	0.972852	1.01958	0.73401	29.2112	0.194977	-0.00406666	0.0119679	8	FALSE	9325	295895	0.0305517
550.3	Femoral hernia	digestive	0.936378	0.838424	1.04578	0.243608	0	0.611029	-0.0657355	0.0563762	3	FALSE	371	445282	0.000832486	0.897935	0.736732	1.09441	0.286257	0	0.391377	-0.107658	0.100957	2	FALSE	151	315317	0.000478654
550.4	Umbilical hernia	digestive	1.00916	0.989881	1.02881	0.35421	0	0.851725	0.00911693	0.00984067	10	FALSE	12715	437477	0.0282435	1.00001	0.97616	1.02445	0.999191	0	0.873104	1.24891e-05	0.0123173	8	FALSE	8809	305592	0.0280184
550.5	Ventral hernia	digestive	0.963053	0.939434	0.987266	0.00296293	39.5677	0.0939258	-0.0376466	0.012669	10	FALSE	7487	441174	0.0166874	0.964273	0.934305	0.995202	0.0239133	52.8151	0.0381701	-0.0363808	0.0161083	8	FALSE	5029	309289	0.0159997
550.6	Incisional hernia	digestive	0.969782	0.934467	1.00643	0.10497	0	0.509311	-0.0306841	0.0189265	9	FALSE	3428	446125	0.00762535	0.980691	0.941648	1.02135	0.34686	0	0.598739	-0.0194983	0.0207275	8	FALSE	2949	314240	0.0092973
555	Inflammatory bowel disease and other gastroenteritis and colitis	digestive	0.997255	0.974057	1.021	0.818938	0	0.455152	-0.00274887	0.0120085	11	FALSE	8119	432455	0.0184282	0.992534	0.963108	1.02286	0.625545	16.548	0.295267	-0.00749366	0.0153556	9	FALSE	5314	309759	0.0168659
555.1	Regional enteritis	digestive	1.01144	0.977515	1.04654	0.513484	24.7204	0.22374	0.0113735	0.0174061	9	FALSE	3813	436710	0.00865562	1.0075	0.967478	1.04917	0.717951	33.3638	0.161725	0.00746953	0.0206799	8	FALSE	2819	314014	0.00889743
555.2	Ulcerative colitis	digestive	0.991399	0.963096	1.02053	0.55886	0	0.73039	-0.00863816	0.0147778	11	FALSE	5315	434642	0.0120807	0.978529	0.941289	1.01724	0.272898	0	0.652982	-0.0217049	0.0197963	9	FALSE	3214	311946	0.010198
555.21	Ulcerative colitis (chronic)	digestive	0.987307	0.935551	1.04193	0.641948	0	0.90939	-0.0127741	0.0274726	6	FALSE	1601	437762	0.00364391	0.981499	0.918313	1.04903	0.582295	0	0.836486	-0.0186743	0.0339511	5	FALSE	1131	315066	0.00357688
556	Ulceration of the lower GI tract	digestive	0.94154	0.896183	0.989192	0.0167871	0	0.849543	-0.0602386	0.0251903	5	FALSE	1828	436392	0.00417142	0.947739	0.881198	1.0193	0.148404	0	0.726447	-0.0536765	0.0371415	4	FALSE	946	313696	0.00300659
556.1	Ulceration of intestine	digestive	0.934931	0.882384	0.990608	0.0226263	0	0.777496	-0.0672823	0.0295138	5	FALSE	1338	434444	0.00307034	0.969483	0.894075	1.05125	0.453143	0	0.978103	-0.0309928	0.0413135	4	FALSE	757	311748	0.00242236
556.11	Angiodysplasia of intestine (without mention of hemorrhage)	digestive	0.925128	0.812627	1.0532	0.239434	0	0.585516	-0.0778235	0.0661538	2	FALSE	360	433421	0.000829912	0.925128	0.812627	1.0532	0.239434	0	0.585516	-0.0778235	0.0661538	2	FALSE	359	313473	0.00114392
557	Intestinal malabsorption (non-celiac)	digestive	1.00439	0.913436	1.1044	0.927943	51.6356	0.0821559	0.00437974	0.0484306	5	FALSE	536	438719	0.00122025	1.09542	0.971376	1.23529	0.137194	0	0.399728	0.091134	0.0613151	4	FALSE	369	316502	0.00116451
557.1	Celiac disease	digestive	1.10117	1.04402	1.16145	0.000393808	0	0.632096	0.0963755	0.0271924	4	FALSE	1520	436621	0.0034692	1.13111	1.03352	1.23792	0.00744819	0	0.548716	0.123201	0.0460374	3	FALSE	624	316673	0.00196661
558	Noninfectious gastroenteritis	digestive	0.972258	0.95558	0.989227	0.00143797	34.2284	0.116291	-0.028134	0.00882796	12	FALSE	15227	417234	0.0352101	0.964287	0.940552	0.988621	0.00423627	45.0394	0.0683783	-0.0363662	0.0127154	9	FALSE	8060	294538	0.026636
559	Ileostomy status	digestive	1.01364	0.972561	1.05645	0.521018	0	0.456205	0.0135456	0.0211063	5	FALSE	2533	438686	0.00574091	1.01889	0.955296	1.08672	0.569264	16.7308	0.307675	0.0187145	0.0328823	4	FALSE	1166	315990	0.00367642
560	Intestinal obstruction without mention of hernia	digestive	1.01933	0.997208	1.04194	0.0872243	0	0.862459	0.0191447	0.0111943	11	FALSE	9454	427412	0.0216405	1.01075	0.982618	1.03969	0.457808	0	0.816754	0.0106929	0.014402	9	FALSE	6128	304716	0.0197141
560.1	Paralytic ileus	digestive	1.00908	0.968716	1.05112	0.664439	19.8816	0.283491	0.00903416	0.020826	6	FALSE	2673	431447	0.00615728	1.02183	0.972265	1.07391	0.394687	27.1279	0.240692	0.0215909	0.0253668	5	FALSE	1891	308751	0.00608739
560.2	Impaction of intestine	digestive	1.05272	0.974332	1.13741	0.193151	0	0.964708	0.0513762	0.0394802	5	FALSE	799	437643	0.00182236	1.05256	0.953578	1.16181	0.309354	0	0.899847	0.0512218	0.0503865	4	FALSE	545	315426	0.00172484
560.3	Peritoneal or intestinal adhesions	digestive	1.03476	0.971574	1.10205	0.287825	0	0.696891	0.0341689	0.0321467	4	FALSE	1113	431843	0.0025707	1.06001	0.952933	1.17911	0.283444	0	0.567212	0.0582757	0.0543306	3	FALSE	461	309147	0.00148898
560.4	Other intestinal obstruction	digestive	1.02063	0.99252	1.04953	0.151859	0	0.577401	0.0204169	0.0142477	9	FALSE	5810	433396	0.0132284	1.00126	0.965983	1.03782	0.945149	0	0.701398	0.00125904	0.0183002	7	FALSE	3791	310700	0.0120544
561	Symptoms involving digestive system	digestive	0.995598	0.983825	1.00751	0.467329	16.8281	0.278835	-0.00441133	0.00606927	12	FALSE	37137	383165	0.0883579	0.983999	0.970353	0.997837	0.0235854	0	0.969212	-0.01613	0.00712512	9	FALSE	29020	260469	0.100246
562	Diverticulosis and diverticulitis	digestive	0.970091	0.957103	0.983255	1.00746e-05	0	0.989249	-0.0303653	0.00687688	10	TRUE	31986	374649	0.0786602	0.969492	0.95636	0.982804	8.47904e-06	0	0.986774	-0.0309831	0.00695824	9	TRUE	31480	251953	0.111067
562.1	Diverticulosis	digestive	0.973646	0.959756	0.987736	0.000269249	0	0.98684	-0.0267076	0.00733078	10	FALSE	27768	378571	0.068337	0.973487	0.959498	0.987679	0.000273964	0	0.973598	-0.0268709	0.00738466	9	FALSE	27490	255875	0.0970127
562.2	Diverticulitis	digestive	0.943046	0.916218	0.970659	6.82191e-05	0	0.56086	-0.0586405	0.0147249	8	FALSE	6059	427950	0.0139605	0.939783	0.912387	0.968	3.87815e-05	0	0.578958	-0.0621067	0.0150941	7	FALSE	5830	305733	0.0187121
564	Functional digestive disorders	digestive	0.989865	0.977666	1.00222	0.107376	0	0.531739	-0.0101866	0.00632671	12	FALSE	31156	409692	0.0706729	0.986849	0.967567	1.00652	0.188539	8.02024	0.368448	-0.0132384	0.0100679	9	FALSE	13349	286996	0.0444456
564.1	Irritable Bowel Syndrome	digestive	0.993488	0.970796	1.01671	0.57948	0	0.537488	-0.00653289	0.0117891	10	FALSE	8902	428999	0.0203288	0.991522	0.963996	1.01983	0.553395	1.31444	0.419237	-0.00851375	0.0143648	8	FALSE	6466	306303	0.0206734
564.9	Personal history of diseases of digestive system	digestive	0.987916	0.971455	1.00466	0.156139	0	0.484041	-0.0121579	0.0085729	10	FALSE	15830	434560	0.0351473	0.990477	0.926188	1.05923	0.779891	12.2179	0.336366	-0.00956877	0.0342402	7	FALSE	1116	311864	0.00356572
565	Anal and rectal conditions	digestive	0.99879	0.984332	1.01346	0.870664	14.5706	0.301498	-0.00121121	0.00743918	12	FALSE	21550	432558	0.0474557	1.00154	0.979045	1.02455	0.894535	11.6052	0.33807	0.00153629	0.0115887	9	FALSE	9776	294151	0.0321656
565.1	Anal and rectal polyp	digestive	1.00356	0.981336	1.02628	0.75597	31.6593	0.186361	0.00355041	0.0114243	7	FALSE	8543	446660	0.0187675	0.990236	0.937829	1.04557	0.723582	59.7768	0.0586377	-0.00981214	0.0277433	4	FALSE	1740	308253	0.00561303
567	Peritonitis and retroperitoneal infections	digestive	0.984967	0.949975	1.02125	0.411819	0	0.650917	-0.0151467	0.0184559	9	FALSE	3442	452335	0.00755194	0.987206	0.94423	1.03214	0.570682	0	0.547046	-0.0128769	0.0227088	8	FALSE	2414	313928	0.00763098
568	Other disorders of peritoneum	digestive	1.02051	0.987942	1.05415	0.21988	0	0.872682	0.0203014	0.0165476	7	FALSE	4017	449277	0.0088618	1.03244	0.973934	1.09445	0.283489	0	0.691563	0.0319201	0.0297619	5	FALSE	1393	310870	0.00446098
568.1	Peritoneal adhesions (postoperative) (postinfection)	digestive	1.01079	0.976009	1.0468	0.548111	0	0.840183	0.010729	0.0178639	7	FALSE	3419	445214	0.00762093	0.995352	0.927929	1.06767	0.896415	0	0.646693	-0.00465911	0.0357866	5	FALSE	975	306807	0.00316783
569	Other disorders of intestine	digestive	0.998913	0.97562	1.02276	0.928006	0	0.607975	-0.00108768	0.0120381	11	FALSE	7949	442498	0.0176469	1.00817	0.975844	1.04157	0.624481	0	0.477326	0.0081403	0.0166295	9	FALSE	4501	304091	0.0145856
569.1	Toxic gastroenteritis and colitis	digestive	1.02491	0.916176	1.14655	0.667215	0	0.903735	0.0246033	0.0572206	2	FALSE	349	454215	0.000767769	NA	NA	NA	NA	NA	NA	NA	NA	NA	NA	NA	NA	NA
569.2	Gastrointestinal complications	digestive	1.04335	0.993227	1.096	0.0911424	0	0.671576	0.042435	0.0251183	8	FALSE	1845	453263	0.00405398	1.04681	0.98797	1.10916	0.121153	0	0.562011	0.0457513	0.0295179	7	FALSE	1390	314856	0.00439531
571	Chronic liver disease and cirrhosis	digestive	0.96366	0.950047	0.977468	3.40693e-07	62.3902	0.00302395	-0.0370167	0.00725901	11	TRUE	24711	431771	0.0541336	0.970989	0.955608	0.986618	0.000301935	60.0145	0.0103086	-0.0294397	0.00814684	9	FALSE	20589	285351	0.0672975
571.5	Other chronic nonalcoholic liver disease	digestive	0.963904	0.949681	0.978339	1.25089e-06	66.6621	0.000857974	-0.0367639	0.00758425	11	TRUE	22780	433075	0.049972	0.972201	0.95647	0.98819	0.000705667	62.7922	0.00592951	-0.0281929	0.00832294	9	FALSE	19691	286655	0.064277
571.51	Cirrhosis of liver without mention of alcohol	digestive	0.97582	0.954083	0.998052	0.033204	42.5867	0.0739681	-0.0244772	0.0114937	10	FALSE	9789	452368	0.0211811	0.973766	0.951871	0.996166	0.02196	42.5392	0.0838069	-0.026584	0.0116033	9	FALSE	9635	305948	0.0305308
571.6	Primary biliary cirrhosis	digestive	1.20869	1.0594	1.37902	0.00483394	0	0.691001	0.18954	0.0672631	3	FALSE	281	458319	0.000612734	1.16673	0.985695	1.38101	0.0730569	0	0.580703	0.154203	0.0860278	2	FALSE	194	314976	0.000615541
571.8	Liver abscess and sequelae of chronic liver disease	digestive	0.971158	0.941392	1.00187	0.0653839	48.6989	0.0485705	-0.0292659	0.0158827	9	FALSE	4635	458641	0.0100048	0.979971	0.943901	1.01742	0.290331	52.9487	0.0376038	-0.0202321	0.0191339	8	FALSE	3352	312221	0.0106219
571.81	Portal hypertension	digestive	0.972111	0.933277	1.01256	0.173879	0	0.606583	-0.0282852	0.0208003	8	FALSE	2681	460844	0.00578394	0.989759	0.942665	1.03921	0.678985	0	0.717367	-0.0102938	0.0248733	7	FALSE	1964	314424	0.00620757
572	Ascites (non malignant)	digestive	0.987958	0.958627	1.01819	0.430773	0	0.612591	-0.012115	0.0153769	10	FALSE	4859	457845	0.0105013	1.00011	0.963704	1.03789	0.995425	0	0.596923	0.000108479	0.0189183	8	FALSE	3372	311425	0.0107117
573	Other disorders of liver	digestive	0.95551	0.929809	0.981922	0.00107022	0	0.707634	-0.0455098	0.0139115	11	FALSE	6189	451775	0.0135142	0.96532	0.933937	0.997757	0.0363396	0	0.895221	-0.0352956	0.0168628	9	FALSE	4467	305355	0.014418
573.1	Chronic passive congestion of liver	digestive	0.962441	0.788168	1.17525	0.707212	82.1817	0.00365302	-0.038282	0.101922	3	FALSE	138	454274	0.000303689	0.815039	0.624052	1.06448	0.133278	87.2481	0.00510472	-0.204519	0.136228	2	FALSE	93	308403	0.000301463
573.2	Liver replaced by transplant	digestive	1.01203	0.94836	1.07998	0.718265	6.82598	0.377503	0.0119617	0.0331552	8	FALSE	1077	463255	0.00231946	1.00241	0.936282	1.07322	0.944794	10.5515	0.34872	0.00241126	0.0348219	7	FALSE	989	316835	0.00311179
573.3	Hepatomegaly	digestive	1.00216	0.954736	1.05193	0.930613	0	0.683265	0.00215349	0.0247319	8	FALSE	2059	457850	0.00447697	1.02057	0.966984	1.07712	0.45941	0	0.865019	0.0203566	0.0275156	7	FALSE	1733	311979	0.00552418
573.4	Acute and subacute necrosis of liver	digestive	0.914403	0.825866	1.01243	0.0850349	0	0.968165	-0.0894843	0.0519596	4	FALSE	483	459629	0.00104974	0.914403	0.825866	1.01243	0.0850349	0	0.968165	-0.0894843	0.0519596	4	FALSE	482	316286	0.00152162
573.5	Jaundice (not of newborn)	digestive	1.00584	0.963379	1.05018	0.791207	19.3036	0.282461	0.00582646	0.022008	7	FALSE	2371	460713	0.00512002	1.01151	0.95684	1.06929	0.686525	31.848	0.19679	0.0114402	0.0283471	6	FALSE	1524	314293	0.00482558
573.6	Nonspecific elevation of levels of transaminase or lactic acid dehydrogenase [LDH]	digestive	0.96232	0.929083	0.996747	0.0322203	0	0.652688	-0.0384081	0.0179337	7	FALSE	3946	444681	0.00879573	0.962034	0.928357	0.996931	0.0332537	0	0.525575	-0.0387058	0.0181802	6	FALSE	3856	298261	0.0127633
573.7	Abnormal results of function study of liver	digestive	0.976743	0.962172	0.991535	0.00215202	20.4296	0.248869	-0.0235313	0.00766888	11	FALSE	22714	429776	0.0501978	0.971313	0.955205	0.987692	0.000646125	22.5424	0.24274	-0.0291067	0.00853201	9	FALSE	19280	283356	0.0637069
573.9	Abnormal serum enzyme levels	digestive	1.00703	0.973309	1.04193	0.686744	0	0.672667	0.00700844	0.0173787	10	FALSE	4189	451045	0.00920186	1.015	0.979703	1.05158	0.40962	0	0.849276	0.0148921	0.0180606	9	FALSE	3926	305174	0.0127014
574	Cholelithiasis and cholecystitis	digestive	1.00826	0.992682	1.02409	0.300376	36.6142	0.0978309	0.0082289	0.00794581	12	FALSE	19373	447625	0.0414841	0.995885	0.97553	1.01666	0.695507	34.9778	0.138168	-0.00412374	0.0105361	9	FALSE	12055	300885	0.0385218
574.1	Cholelithiasis	digestive	1.01117	0.993984	1.02865	0.204072	43.0429	0.0557049	0.0111071	0.00874553	12	FALSE	15786	450244	0.0338734	0.999514	0.97663	1.02293	0.967182	43.5177	0.0775963	-0.000486181	0.0118171	9	FALSE	9497	303504	0.0303418
574.11	Cholelithiasis with acute cholecystitis	digestive	1.0047	0.959131	1.05243	0.843061	0	0.919282	0.00468854	0.023682	5	FALSE	2058	457770	0.00447559	0.994313	0.924428	1.06948	0.878093	0	0.848277	-0.00570331	0.0371825	4	FALSE	953	311030	0.00305465
574.12	Cholelithiasis with other cholecystitis	digestive	0.99725	0.964411	1.03121	0.871926	0	0.524827	-0.00275409	0.0170836	5	FALSE	3877	457889	0.00839603	0.956397	0.902531	1.01348	0.131732	0	0.977676	-0.0445818	0.0295771	4	FALSE	1509	311149	0.00482636
574.2	Calculus of bile duct	digestive	1.02483	0.976812	1.07521	0.316456	7.75998	0.369079	0.0245283	0.024485	7	FALSE	2091	462731	0.0044985	1.03394	0.979805	1.09106	0.223837	16.587	0.306777	0.0333744	0.0274373	6	FALSE	1743	315991	0.00548572
574.3	Cholecystitis without cholelithiasis	digestive	0.977485	0.948466	1.00739	0.138603	55.8261	0.0265566	-0.0227723	0.0153762	8	FALSE	5135	460010	0.0110396	0.959947	0.924346	0.996918	0.0340023	55.3058	0.036768	-0.0408775	0.0192814	7	FALSE	3535	313270	0.0111583
575	Other biliary tract disease	digestive	1.00351	0.980647	1.0269	0.765854	23.0015	0.224385	0.00350132	0.0117572	11	FALSE	8663	452677	0.0187779	0.997303	0.968819	1.02662	0.855043	0	0.474832	-0.00270087	0.0147841	9	FALSE	5891	305937	0.0188918
575.1	Cholangitis	digestive	1.07301	1.01696	1.13216	0.0100494	0	0.941365	0.0704702	0.0273764	5	FALSE	1524	455701	0.00333315	1.08988	1.00577	1.18104	0.0357068	0	0.915287	0.0860715	0.0409816	4	FALSE	764	308961	0.0024667
575.2	Obstruction of bile duct	digestive	1.02648	0.974269	1.08149	0.326479	0	0.441539	0.0261339	0.0266338	6	FALSE	1607	464523	0.00344754	1.00373	0.92862	1.08491	0.925288	5.06677	0.377884	0.00372125	0.0396829	5	FALSE	811	317783	0.00254556
575.6	Cholesterolosis of gallbladder	digestive	0.96051	0.866075	1.06524	0.445439	0	0.815914	-0.0402911	0.0528033	5	FALSE	452	462671	0.000975983	0.925414	0.804017	1.06514	0.279968	0	0.807782	-0.0775143	0.0717465	4	FALSE	285	318545	0.000893893
575.7	Other disorders of gallbladder	digestive	0.988951	0.946282	1.03354	0.621492	0	0.81068	-0.0111104	0.0225026	6	FALSE	2372	461177	0.00511704	0.977514	0.924094	1.03402	0.427684	0	0.764898	-0.0227427	0.0286734	5	FALSE	1594	314437	0.00504381
575.8	Other disorders of biliary tract	digestive	0.998711	0.953051	1.04656	0.956914	0	0.642104	-0.00128995	0.0238763	8	FALSE	2018	462659	0.0043428	0.977475	0.920796	1.03764	0.454756	0	0.69575	-0.0227823	0.0304776	7	FALSE	1314	315919	0.00414207
575.9	Nonspecific abnormal findings on radiological and other examination of biliary tract	digestive	0.991769	0.941048	1.04522	0.757624	6.73682	0.359405	-0.00826554	0.0267838	4	FALSE	1807	455130	0.00395459	1.00152	0.944199	1.06233	0.959651	26.0457	0.258674	0.00152141	0.0300721	3	FALSE	1507	308390	0.00486291
577	Diseases of pancreas	digestive	0.952415	0.932003	0.973274	1.02999e-05	22.1005	0.232926	-0.0487546	0.0110535	11	TRUE	10102	460659	0.0214589	0.941811	0.918237	0.96599	3.5623e-06	19.9955	0.265066	-0.0599506	0.0129332	9	TRUE	7816	307629	0.0247777
577.1	Acute pancreatitis	digestive	0.949588	0.923798	0.976097	0.000231334	34.661	0.163551	-0.0517274	0.0140484	7	FALSE	6222	455974	0.0134618	0.938877	0.908969	0.969769	0.00013431	33.1369	0.18745	-0.0630706	0.0165175	6	FALSE	4775	302944	0.0155174
577.2	Chronic pancreatitis	digestive	0.906998	0.868051	0.947694	1.30648e-05	0	0.799793	-0.0976145	0.0223937	7	TRUE	2477	469327	0.00525006	0.912676	0.86739	0.960328	0.000433299	0	0.723667	-0.0913738	0.0259664	6	FALSE	1950	316297	0.00612732
577.3	Cyst and pseudocyst of pancreas	digestive	0.948034	0.901551	0.996913	0.0374815	0	0.528754	-0.0533648	0.0256502	7	FALSE	1895	469583	0.00401928	0.941361	0.889309	0.99646	0.0373278	0	0.434777	-0.0604283	0.0290219	6	FALSE	1552	317138	0.00486994
578	Gastrointestinal hemorrhage	digestive	0.984353	0.973763	0.995058	0.00426718	51.9729	0.0182358	-0.0157707	0.00551868	12	FALSE	43476	406493	0.09662	0.975712	0.962411	0.989198	0.000446793	54.3804	0.0249843	-0.0245876	0.00700346	9	FALSE	29449	267392	0.099208
578.1	Hematemesis	digestive	0.942288	0.907613	0.978286	0.00188616	0	0.748047	-0.0594448	0.0191289	8	FALSE	3107	453937	0.00679803	0.948627	0.895873	1.00449	0.0708192	0	0.819806	-0.0527401	0.0291924	6	FALSE	1490	314836	0.00471033
578.2	Blood in stool	digestive	0.96615	0.948648	0.983975	0.000222525	24.6788	0.208622	-0.0344361	0.0093273	11	FALSE	14874	427764	0.0336031	0.971752	0.952253	0.991651	0.00559565	7.69184	0.371195	-0.0286544	0.0103424	9	FALSE	12631	288663	0.0419225
578.8	Hemorrhage of rectum and anus	digestive	0.98938	0.972542	1.00651	0.222791	40.8597	0.068666	-0.0106769	0.0087577	12	FALSE	15721	435289	0.0348573	0.975308	0.952455	0.998709	0.0387592	46.6103	0.0594541	-0.0250019	0.0120973	9	FALSE	9057	296188	0.0296712
578.9	Hemorrhage of gastrointestinal tract	digestive	0.993039	0.974868	1.01155	0.458521	43.8969	0.0510341	-0.00698495	0.00942278	12	FALSE	13551	440074	0.0298727	0.978731	0.954721	1.00334	0.0897916	47.7459	0.0533944	-0.0214989	0.0126725	9	FALSE	8199	300973	0.0265192
579	Other symptoms involving abdomen and pelvis	digestive	1.06566	1.0357	1.09649	1.24001e-05	7.28526	0.374705	0.0635932	0.0145508	10	TRUE	5686	443932	0.0126463	1.06897	1.03484	1.10423	5.61076e-05	16.2527	0.297845	0.0666994	0.0165564	9	FALSE	4570	304831	0.0147705
579.2	Splenomegaly	digestive	1.1131	1.06624	1.16203	1.04713e-06	0	0.649086	0.107152	0.0219458	7	TRUE	2461	452638	0.00540761	1.12707	1.07214	1.18482	2.70285e-06	0	0.656884	0.119622	0.0254938	6	TRUE	1908	313537	0.0060486
579.8	Nonspecific abnormal findings in stool contents	digestive	0.965232	0.938515	0.99271	0.0134789	23.8427	0.216455	-0.0353865	0.0143216	11	FALSE	5956	441407	0.0133136	0.958333	0.925967	0.991831	0.015188	0	0.811784	-0.0425595	0.0175296	9	FALSE	4273	302306	0.0139377
580	Nephritis; nephrosis; renal sclerosis	genitourinary	1.00224	0.973638	1.03168	0.879646	7.83237	0.369339	0.00223677	0.0147721	11	FALSE	5579	446588	0.0123384	0.993042	0.960101	1.02711	0.684981	0	0.515757	-0.00698246	0.0172119	9	FALSE	4320	309142	0.0137816
580.1	Glomerulonephritis	genitourinary	1.00326	0.95315	1.056	0.901009	23.0171	0.231301	0.00325153	0.0261405	10	FALSE	1712	452824	0.00376648	1.00038	0.936582	1.06853	0.990951	36.2799	0.139251	0.000381342	0.0336226	8	FALSE	1109	315378	0.00350409
580.11	Proliferative glomerulonephritis	genitourinary	1.0994	0.970417	1.24553	0.136661	0	0.593729	0.0947653	0.0636717	5	FALSE	315	453786	0.000693678	1.07688	0.934227	1.24132	0.306973	0	0.487535	0.0740697	0.0725041	4	FALSE	253	316878	0.000797778
580.12	Non-proliferative glomerulonephritis	genitourinary	0.99406	0.91282	1.08253	0.891073	28.3026	0.2226	-0.00595726	0.0435005	6	FALSE	661	453960	0.00145396	0.985098	0.894846	1.08445	0.759412	41.2913	0.146089	-0.0150144	0.0490263	5	FALSE	538	316514	0.00169688
580.14	Chronic glomerulonephritis, NOS	genitourinary	1.00882	0.934615	1.08892	0.821776	0	0.757629	0.00878095	0.0389812	7	FALSE	786	454120	0.00172783	1.04472	0.920835	1.18527	0.49693	0	0.710527	0.0437493	0.0644007	6	FALSE	344	316674	0.00108511
580.2	Nephrotic syndrome without mention of glomerulonephritis	genitourinary	1.01908	0.964046	1.07725	0.504638	0	0.729755	0.0188981	0.0283242	9	FALSE	1452	453197	0.00319367	0.978155	0.907425	1.0544	0.564102	0	0.908932	-0.0220871	0.0382952	8	FALSE	864	315751	0.00272887
580.3	Nephritis and nephropathy without mention of glomerulonephritis	genitourinary	0.997105	0.957601	1.03824	0.888235	0	0.57321	-0.00289871	0.0206258	10	FALSE	2950	449388	0.00652167	0.994484	0.952769	1.03802	0.800259	0	0.48536	-0.00553164	0.0218631	9	FALSE	2674	311942	0.00849925
580.31	Nephritis and nephropathy in diseases classified elsewhere	genitourinary	0.990692	0.935196	1.04948	0.750525	0	0.771969	-0.00935159	0.0294124	5	FALSE	1514	448703	0.00336282	0.990692	0.935196	1.04948	0.750525	0	0.771969	-0.00935159	0.0294124	5	FALSE	1512	314131	0.00479022
580.32	Nephritis and nephropathy with pathological lesion	genitourinary	1.00267	0.945846	1.06291	0.928629	1.34317	0.419025	0.0026662	0.0297665	8	FALSE	1420	452378	0.00312915	0.999839	0.936221	1.06778	0.996181	15.0368	0.315162	-0.000160543	0.0335432	7	FALSE	1164	314932	0.00368243
580.4	Renal sclerosis, NOS	genitourinary	0.992749	0.867816	1.13567	0.915543	0	0.765092	-0.00727737	0.0686226	3	FALSE	303	313707	0.000964937	0.992749	0.867816	1.13567	0.915543	0	0.765092	-0.00727737	0.0686226	3	FALSE	303	313707	0.000964937
585	Renal failure	genitourinary	0.982161	0.973132	0.991274	0.000133464	0	0.754681	-0.0179999	0.00471205	12	FALSE	69199	384303	0.152588	0.982179	0.971562	0.992911	0.00118331	0	0.552581	-0.0179821	0.00554512	9	FALSE	54484	246857	0.180805
585.1	Acute renal failure	genitourinary	0.984989	0.973191	0.99693	0.0138943	13.4754	0.312487	-0.0151246	0.00614823	12	FALSE	35130	414446	0.0781403	0.987742	0.973323	1.00237	0.100217	25.1789	0.219758	-0.0123334	0.00750296	9	FALSE	25372	277000	0.0839099
585.2	Renal failure NOS	genitourinary	0.998091	0.968852	1.02821	0.899762	0	0.607785	-0.00191082	0.0151698	11	FALSE	5314	446205	0.0117692	0.993242	0.95897	1.02874	0.705048	0	0.442495	-0.00678133	0.0179156	9	FALSE	4038	308759	0.0129093
585.3	Chronic renal failure [CKD]	genitourinary	0.979881	0.968987	0.990897	0.000366592	0	0.473997	-0.0203242	0.00570418	12	FALSE	45068	406498	0.0998038	0.979357	0.967104	0.991765	0.00116507	20.5071	0.260577	-0.0208593	0.00642359	9	FALSE	37833	269052	0.123281
585.31	Renal dialysis	genitourinary	0.977752	0.943413	1.01334	0.217411	0	0.672054	-0.0224991	0.0182409	11	FALSE	3699	450950	0.00813595	0.980265	0.942721	1.01931	0.317148	0	0.57217	-0.0199322	0.0199255	9	FALSE	3186	313504	0.0100603
585.32	End stage renal disease	genitourinary	0.971441	0.944264	0.9994	0.0453487	13.8405	0.312263	-0.0289746	0.0144771	11	FALSE	5923	448320	0.0130393	0.974797	0.945788	1.0047	0.0977154	24.0547	0.229533	-0.0255259	0.0154139	9	FALSE	5332	310874	0.0168624
585.33	Chronic Kidney Disease, Stage III	genitourinary	0.979551	0.966111	0.993178	0.0033782	3.71706	0.407301	-0.0206611	0.00704906	11	FALSE	27972	423301	0.0619847	0.977978	0.96307	0.993117	0.00449531	15.6287	0.303287	-0.0222678	0.00783764	9	FALSE	23808	285855	0.0768836
585.34	Chronic Kidney Disease, Stage IV	genitourinary	0.976562	0.951316	1.00248	0.0759356	0	0.640435	-0.0237172	0.0133635	11	FALSE	7160	446471	0.0157838	0.976262	0.94935	1.00394	0.0920941	0	0.466099	-0.0240243	0.0142624	9	FALSE	6447	309025	0.020436
585.4	Chronic kidney disease, Stage I or II	genitourinary	0.977799	0.95306	1.00318	0.0859667	0	0.606687	-0.0224507	0.013075	10	FALSE	7483	441907	0.0166515	0.977566	0.951397	1.00446	0.10124	0	0.50571	-0.0226895	0.0138446	9	FALSE	6823	304461	0.0219189
586	Other disorders of the kidney and ureters	genitourinary	1.01318	0.998117	1.02847	0.0866506	0	0.951484	0.0130933	0.00764198	11	FALSE	22535	418327	0.0511158	1.01278	0.995703	1.03016	0.143251	0	0.89571	0.0127036	0.00867854	9	FALSE	18453	280881	0.0616469
586.1	Anatomical abnormatilies of kidney and ureters	genitourinary	1.01798	0.921336	1.12475	0.726282	0	0.517131	0.0178161	0.0508921	3	FALSE	454	454270	0.000998408	0.998908	0.852681	1.17021	0.989209	18.5653	0.267801	-0.00109218	0.0807555	2	FALSE	212	316824	0.000668694
586.11	Small kidney	genitourinary	1.01339	0.892219	1.15102	0.837776	0	0.570822	0.0133027	0.0649738	2	FALSE	273	447492	0.000609695	NA	NA	NA	NA	NA	NA	NA	NA	NA	NA	NA	NA	NA
586.12	Vesicoureteral reflux	genitourinary	0.99491	0.841461	1.17634	0.95239	18.1654	0.268973	-0.00510288	0.0854673	2	FALSE	174	451670	0.000385089	NA	NA	NA	NA	NA	NA	NA	NA	NA	NA	NA	NA	NA
586.2	Cyst of kidney, acquired	genitourinary	1.0285	1.00417	1.05343	0.0214272	0	0.806057	0.0281038	0.0122171	11	FALSE	8293	439502	0.0185196	1.03462	1.00564	1.06445	0.0188958	0	0.732176	0.0340384	0.0144993	9	FALSE	6257	302056	0.0202943
586.3	Vascular disorders of kidney/hypertrophy	genitourinary	1.0032	0.887433	1.13408	0.959228	74.0823	0.00898993	0.00319836	0.0625626	4	FALSE	305	445912	0.000683524	1.11509	0.948842	1.31048	0.186012	73.9631	0.0214786	0.108938	0.0823749	3	FALSE	192	308466	0.000622048
586.4	Stricture/obstruction of ureter	genitourinary	1.01619	0.976855	1.05712	0.425155	0	0.549825	0.0160653	0.0201443	9	FALSE	2914	449673	0.00643854	1.01622	0.967243	1.06768	0.523128	0	0.441667	0.0160934	0.0252038	8	FALSE	1993	312765	0.00633185
587	Kidney replaced by transpant	genitourinary	1.00926	0.96224	1.05857	0.704989	18.8607	0.269453	0.00921521	0.0243406	10	FALSE	1987	452789	0.00436918	1.0001	0.949029	1.05391	0.997122	23.1803	0.237162	9.64521e-05	0.0267414	9	FALSE	1675	315343	0.00528361
588	Disorders resulting from impaired renal function	genitourinary	0.984983	0.954549	1.01639	0.344697	0	0.66397	-0.0151313	0.0160132	10	FALSE	5069	444362	0.0112787	0.983448	0.952944	1.01493	0.299178	0	0.698234	-0.0166905	0.0160764	9	FALSE	5038	309790	0.0160024
588.1	Renal osteodystrophy	genitourinary	0.994912	0.941597	1.05125	0.855953	0	0.938749	-0.0051011	0.0281009	6	FALSE	1582	449245	0.00350911	0.994912	0.941597	1.05125	0.855953	0	0.938749	-0.0051011	0.0281009	6	FALSE	1578	314673	0.00498971
588.2	Secondary hyperparathyroidism (of renal origin)	genitourinary	0.984201	0.948187	1.02158	0.402441	11.599	0.338123	-0.015925	0.0190202	9	FALSE	3634	312143	0.0115081	0.984201	0.948187	1.02158	0.402441	11.599	0.338123	-0.015925	0.0190202	9	FALSE	3634	312143	0.0115081
589	Abnormal results of function study of kidney	genitourinary	0.991834	0.932636	1.05479	0.793979	51.6458	0.0820978	-0.0081997	0.0313988	5	FALSE	1305	449590	0.00289424	0.958342	0.89586	1.02518	0.216094	0	0.513553	-0.0425508	0.0343989	4	FALSE	1128	312144	0.0036007
590	Pyelonephritis	genitourinary	1.07408	1.02845	1.12174	0.00125465	0	0.981826	0.0714646	0.0221516	8	FALSE	2405	450545	0.00530964	1.0699	1.0121	1.131	0.0171073	0	0.961776	0.0675646	0.0283362	7	FALSE	1585	314753	0.00501046
591	Urinary tract infection	genitourinary	1.03291	1.01983	1.04615	6.326e-07	34.0279	0.117904	0.0323768	0.00650008	12	TRUE	31054	412556	0.0700029	1.03731	1.02092	1.05396	6.51935e-06	39.2422	0.10623	0.0366323	0.00812462	9	TRUE	21564	276764	0.0722829
592	Cystitis and urethritis	genitourinary	1.04082	1.00949	1.07313	0.010304	38.6578	0.100355	0.0400106	0.0155959	10	FALSE	4913	444057	0.0109428	1.04775	1.00728	1.08984	0.0202796	36.1969	0.139878	0.0466439	0.0200953	8	FALSE	3217	308265	0.010328
592.1	Cystitis	genitourinary	1.04161	1.00664	1.07779	0.0192819	30.9109	0.170987	0.0407675	0.0174218	9	FALSE	3909	447074	0.00866773	1.04878	1.00062	1.09926	0.0470433	0	0.539196	0.0476319	0.0239849	7	FALSE	2295	311282	0.00731878
592.11	Acute cystitis	genitourinary	1.05468	0.976664	1.13893	0.174537	7.90675	0.368019	0.0532398	0.0392112	7	FALSE	846	450375	0.00187491	1.08059	0.99306	1.17583	0.0721176	0	0.4569	0.0775055	0.0430975	6	FALSE	731	315116	0.00231441
592.12	Chronic cystitis	genitourinary	1.03051	0.95906	1.10729	0.412313	51.2685	0.104254	0.0300579	0.0366636	4	FALSE	856	446139	0.00191501	0.990314	0.877419	1.11774	0.874763	63.7354	0.0634495	-0.00973331	0.0617551	3	FALSE	360	310880	0.00115666
592.13	Chronic interstitial cystitis	genitourinary	1.02417	0.861547	1.2175	0.786581	0	0.892743	0.0238865	0.0882223	2	FALSE	182	441043	0.000412488	NA	NA	NA	NA	NA	NA	NA	NA	NA	NA	NA	NA	NA
592.2	Urethritis and urethral syndrome	genitourinary	1.00481	0.927464	1.0886	0.906586	0	0.661095	0.00479548	0.0408664	5	FALSE	823	450739	0.00182256	1.01416	0.929534	1.10648	0.751825	0	0.546219	0.0140581	0.0444546	4	FALSE	727	315480	0.00229913
593	Hematuria	genitourinary	1.02351	1.01116	1.03602	0.000176503	0	0.593437	0.0232393	0.00619637	12	FALSE	33922	416182	0.0753648	1.02696	1.01116	1.043	0.000772156	0	0.463688	0.0265995	0.00791044	9	FALSE	22666	280390	0.0747915
593.1	Gross hematuria	genitourinary	1.0497	1.02378	1.07628	0.000143172	59.6573	0.0109982	0.0485082	0.0127565	9	FALSE	8205	304191	0.0262647	1.0497	1.02378	1.07628	0.000143172	59.6573	0.0109982	0.0485082	0.0127565	9	FALSE	8205	304191	0.0262647
593.2	Microscopic hematuria	genitourinary	1.01557	0.993904	1.0377	0.160289	13.8141	0.326139	0.0154467	0.0110011	5	FALSE	11321	292983	0.0372029	1.01557	0.993904	1.0377	0.160289	13.8141	0.326139	0.0154467	0.0110011	5	FALSE	11321	292983	0.0372029
594	Urinary calculus	genitourinary	0.96141	0.948498	0.974498	1.16729e-08	0	0.798372	-0.0393542	0.00689887	11	TRUE	27376	436565	0.0590075	0.963258	0.948145	0.978612	3.49362e-06	0	0.833406	-0.0374337	0.00806858	9	TRUE	21389	287748	0.0691894
594.1	Calculus of kidney	genitourinary	0.956677	0.94197	0.971614	2.10613e-08	0	0.788203	-0.044289	0.00790444	11	TRUE	20959	441097	0.0453603	0.957749	0.941395	0.974388	8.99326e-07	0	0.859603	-0.0431691	0.00878765	9	TRUE	17782	292280	0.0573498
594.2	Calculus of lower urinary tract	genitourinary	0.994849	0.954424	1.03699	0.807242	56.2833	0.0328668	-0.00516398	0.0211651	7	FALSE	2641	465009	0.00564739	1.02343	0.966415	1.08381	0.42841	57.4666	0.0382963	0.023161	0.0292468	6	FALSE	1539	316192	0.00484372
594.3	Calculus of ureter	genitourinary	0.962428	0.938507	0.98696	0.00286284	0	0.503821	-0.0382957	0.0128419	9	FALSE	7355	459524	0.0157535	0.979434	0.949142	1.01069	0.194827	0	0.728734	-0.0207807	0.0160292	7	FALSE	5107	310707	0.0161709
594.8	Renal colic	genitourinary	0.975726	0.932327	1.02114	0.289788	0	0.580197	-0.0245735	0.0232135	5	FALSE	2092	464947	0.00447928	0.978607	0.895887	1.06897	0.631284	14.1236	0.31209	-0.0216253	0.0450601	3	FALSE	692	316130	0.00218419
595	Hydronephrosis	genitourinary	0.982173	0.953906	1.01128	0.22734	40.2848	0.0889894	-0.0179875	0.0148997	10	FALSE	5444	459597	0.0117065	1.006	0.972706	1.04044	0.727524	0	0.516686	0.00598299	0.0171718	9	FALSE	4295	310780	0.0136317
596	Other disorders of bladder	genitourinary	1.01971	1.00505	1.03459	0.00824193	0	0.601015	0.0195201	0.00738839	12	FALSE	22904	437631	0.0497335	1.01608	0.996618	1.03593	0.10595	2.22842	0.415865	0.0159553	0.00986925	9	FALSE	14046	294062	0.0455879
596.1	Bladder neck obstruction	genitourinary	1.01935	0.989604	1.04999	0.204678	48.4555	0.0704881	0.0191642	0.0151097	7	FALSE	5200	456404	0.0112651	1.01064	0.968455	1.05467	0.626525	63.4372	0.0272456	0.0105868	0.0217556	5	FALSE	2835	312835	0.0089809
596.5	Functional disorders of bladder	genitourinary	1.02064	0.996465	1.0454	0.094834	56.1569	0.0149206	0.0204308	0.0122308	10	FALSE	8614	449628	0.0187979	1.01023	0.984802	1.03632	0.433879	47.2474	0.0560131	0.0101792	0.0130074	9	FALSE	7811	306059	0.0248861
597	Other disorders of urethra and urinary tract	genitourinary	0.985325	0.959415	1.01193	0.276871	0	0.511745	-0.0147841	0.0135961	8	FALSE	6226	457175	0.0134354	0.989183	0.950541	1.0294	0.592682	0	0.538951	-0.010876	0.0203308	6	FALSE	3094	313606	0.0097695
597.1	Urethral stricture (not specified as infectious)	genitourinary	0.982504	0.954893	1.01091	0.22489	0	0.809883	-0.0176509	0.0145439	7	FALSE	5461	458475	0.011771	0.994919	0.952569	1.03915	0.818466	0	0.967551	-0.00509383	0.0221935	5	FALSE	2642	314906	0.00832
597.2	Urinary complications NEC	genitourinary	1.02246	0.931674	1.1221	0.639612	0	0.564711	0.022215	0.0474435	5	FALSE	548	453056	0.0012081	1.01198	0.910032	1.12534	0.826063	0	0.422908	0.0119051	0.0541748	4	FALSE	439	310044	0.00141393
598	Abnormal findings on examination of urine	genitourinary	1.02636	0.984965	1.0695	0.215442	8.53847	0.363445	0.02602	0.0210052	7	FALSE	2965	464255	0.00634605	1.02118	0.978194	1.06606	0.339473	15.5982	0.31368	0.0209597	0.0219425	6	FALSE	2771	309133	0.00888414
599	Other symptoms/disorders or the urinary system	genitourinary	1.00846	0.998213	1.01881	0.105952	0	0.753801	0.00842288	0.00521005	12	FALSE	55441	378471	0.12777	1.01217	1.00055	1.02392	0.0400473	0	0.955531	0.0120948	0.00589052	9	FALSE	46572	239994	0.162518
599.1	Urinary obstruction	genitourinary	1.02349	0.971744	1.07799	0.380435	0	0.854843	0.0232162	0.0264695	6	FALSE	1799	450778	0.00397501	1.0113	0.95671	1.06901	0.691397	0	0.969608	0.0112394	0.0283137	5	FALSE	1612	312301	0.00513518
599.2	Retention of urine	genitourinary	1.03125	1.01668	1.04602	2.24564e-05	0	0.479064	0.0307677	0.00725832	11	TRUE	23758	430495	0.0523013	1.0432	1.02262	1.06419	3.16928e-05	0	0.561253	0.0422936	0.0101644	9	TRUE	13280	292018	0.0434985
599.3	Dysuria	genitourinary	1.02888	0.999133	1.05951	0.0571678	0	0.911642	0.028471	0.0149688	11	FALSE	5526	439108	0.0124282	1.02871	0.995727	1.06278	0.0886768	0	0.798207	0.0283051	0.0166264	9	FALSE	4654	300631	0.0152448
599.4	Urinary incontinence	genitourinary	0.999919	0.981134	1.01906	0.9933	39.8065	0.0833759	-8.12523e-05	0.00967639	11	FALSE	13962	433466	0.031205	1.00047	0.979681	1.02169	0.965282	10.4958	0.347542	0.000466247	0.0107119	9	FALSE	11895	294989	0.0387606
599.5	Frequency of urination and polyuria	genitourinary	1.01646	1.00107	1.03209	0.0360216	36.3614	0.108126	0.0163238	0.00778555	11	FALSE	22416	416812	0.051035	1.01887	1.00202	1.03599	0.0279631	40.2302	0.0992815	0.0186902	0.00850405	9	FALSE	19604	278335	0.0657987
599.6	Oliguria and anuria	genitourinary	1.01517	0.902786	1.14154	0.801417	57.4531	0.0702888	0.0150558	0.0598608	4	FALSE	346	451311	0.000766068	1.18856	1.00704	1.4028	0.0410581	0	0.961266	0.172744	0.0845565	3	FALSE	201	313383	0.000640977
599.7	Urethral discharge	genitourinary	1.09902	0.952773	1.26772	0.194992	40.3966	0.169377	0.0944212	0.0728586	4	FALSE	264	450161	0.000586113	1.12806	0.955332	1.33202	0.155299	57.1908	0.0967187	0.120499	0.0847952	3	FALSE	211	312233	0.000675321
599.8	Other symptoms involving urinary system	genitourinary	1.00343	0.968809	1.03928	0.84853	5.46284	0.389663	0.00342133	0.0179133	9	FALSE	4140	439841	0.00932472	1.00284	0.968055	1.03887	0.874934	16.3114	0.301565	0.00283484	0.018011	8	FALSE	4106	304317	0.0133129
599.9	Other abnormality of urination	genitourinary	1.01942	0.995692	1.04372	0.109446	0	0.841257	0.0192358	0.0120172	9	FALSE	9324	430869	0.0211816	1.01942	0.995692	1.04372	0.109446	0	0.841257	0.0192358	0.0120172	9	FALSE	9314	295345	0.0305719
600	Hyperplasia of prostate	genitourinary	0.999852	0.991294	1.00848	0.972989	35.0218	0.110001	-0.000148504	0.00438584	12	FALSE	96128	342872	0.21897	0.989218	0.979109	0.999431	0.0385891	0	0.950323	-0.0108406	0.00524068	9	FALSE	76522	218823	0.259094
601	Inflammatory diseases of prostate	genitourinary	1.00399	0.98669	1.0216	0.653259	27.2801	0.184636	0.00398465	0.00886975	11	FALSE	16433	414331	0.0381485	1.00968	0.989935	1.02982	0.339024	23.0474	0.238324	0.00963423	0.0100766	9	FALSE	13414	290282	0.0441692
601.1	Prostatitis	genitourinary	1.00833	0.985649	1.03153	0.474798	0	0.558644	0.00829601	0.0116078	10	FALSE	9319	426789	0.0213686	1.0124	0.985543	1.03999	0.368935	0.547045	0.424882	0.0123262	0.0137191	8	FALSE	7105	302740	0.0229308
601.11	Acute prostatitis	genitourinary	0.992049	0.940739	1.04616	0.768293	0	0.960899	-0.00798269	0.0270959	5	FALSE	1685	436510	0.00384532	0.990678	0.930881	1.05432	0.768108	0	0.89361	-0.00936591	0.0317649	4	FALSE	1296	312461	0.00413059
601.12	Chronic prostatitis	genitourinary	1.01458	0.980681	1.04966	0.403737	0	0.63783	0.0144788	0.0173406	7	FALSE	4050	435166	0.00922098	1.01241	0.970006	1.05668	0.571995	0	0.579987	0.012338	0.0218327	5	FALSE	2775	311117	0.00884062
601.3	Orchitis and epididymitis	genitourinary	1.00817	0.973588	1.04398	0.647771	27.867	0.215721	0.0081358	0.0178081	7	FALSE	4183	307869	0.0134048	1.00817	0.973588	1.04398	0.647771	27.867	0.215721	0.0081358	0.0178081	7	FALSE	4183	307869	0.0134048
601.4	Balanoposthitis	genitourinary	1.00346	0.953775	1.05574	0.893855	37.5644	0.155782	0.00345728	0.0259112	6	FALSE	1851	437792	0.00421023	1.03823	0.978045	1.10211	0.218201	0	0.478991	0.0375155	0.0304676	5	FALSE	1424	313743	0.00451824
601.8	Other inflammatory disorders of male genital organs	genitourinary	0.99002	0.928522	1.05559	0.759184	59.8868	0.0409057	-0.0100305	0.0327205	5	FALSE	1127	435930	0.00257861	1.01326	0.929539	1.10452	0.764634	67.9132	0.024986	0.013174	0.0440011	4	FALSE	700	312403	0.00223569
602	Other disorders of prostate	genitourinary	0.995492	0.968606	1.02312	0.746344	0	0.824662	-0.00451855	0.0139693	10	FALSE	6359	430283	0.0145634	0.993239	0.960572	1.02702	0.690923	0	0.782071	-0.00678412	0.0170626	8	FALSE	4596	306234	0.0147862
602.3	Dysplasia of prostate	genitourinary	1.00773	0.931134	1.09062	0.848652	15.2803	0.315472	0.00769687	0.0403317	4	FALSE	805	432913	0.00185604	1.02029	0.939506	1.10803	0.633131	19.3502	0.289405	0.0200894	0.0420876	3	FALSE	753	309386	0.00242794
603	Other disorders of testis	genitourinary	1.02743	1.00127	1.05427	0.0397703	0	0.932677	0.0270592	0.0131603	10	FALSE	7086	434917	0.0160316	1.03221	1.00032	1.06511	0.0476937	0	0.912973	0.0316999	0.0160093	8	FALSE	5138	306656	0.0164788
603.1	Hydrocele	genitourinary	1.03114	1.00174	1.0614	0.0377194	0	0.682908	0.0306644	0.0147574	10	FALSE	5530	437333	0.0124869	1.04356	1.00588	1.08264	0.0230644	0	0.64441	0.0426337	0.0187618	8	FALSE	3711	309072	0.0118645
603.2	Spermatocele	genitourinary	1.02323	0.962592	1.08768	0.461289	4.55858	0.380767	0.0229624	0.0311682	5	FALSE	1358	441032	0.00306969	1.02311	0.961498	1.08868	0.470876	28.4125	0.241597	0.0228513	0.0316915	4	FALSE	1322	313301	0.00420185
604	Disorders of penis	genitourinary	0.994557	0.970386	1.01933	0.663734	0	0.706644	-0.00545758	0.012553	11	FALSE	7714	434122	0.017459	0.98705	0.958033	1.01695	0.391903	0	0.613807	-0.0130343	0.0152239	9	FALSE	5610	305861	0.0180113
604.1	Redundant prepuce and phimosis/BXO	genitourinary	0.961	0.920505	1.00328	0.0701324	0	0.563022	-0.0397809	0.0219656	8	FALSE	2657	312357	0.00843455	0.961	0.920505	1.00328	0.0701324	0	0.563022	-0.0397809	0.0219656	8	FALSE	2657	312357	0.00843455
604.3	Peyronie's disease	genitourinary	0.99656	0.953954	1.04107	0.87716	0	0.510808	-0.00344587	0.0222933	7	FALSE	2379	442535	0.0053471	0.995237	0.93803	1.05593	0.874409	4.88303	0.385364	-0.00477407	0.0302041	6	FALSE	1436	314274	0.00454848
605	Erectile dysfunction [ED]	genitourinary	1.02639	1.01639	1.03648	1.84898e-07	27.1454	0.202791	0.0260441	0.00499512	9	TRUE	76653	342005	0.183092	1.02639	1.01639	1.03648	1.84898e-07	27.1454	0.202791	0.0260441	0.00499512	9	TRUE	76650	216527	0.261446
608	Other disorders of male genital organs	genitourinary	1.02113	1.00082	1.04185	0.0413176	15.2409	0.298793	0.0209128	0.0102497	11	FALSE	11696	425063	0.0267791	1.02228	0.997202	1.04799	0.0820612	31.9843	0.162143	0.0220373	0.0126735	9	FALSE	8251	296802	0.0270478
609	Male infertility and abnormal spermatozoa	genitourinary	1.02133	0.972488	1.07261	0.398639	0	0.565457	0.021101	0.0249997	9	FALSE	2050	440093	0.00463651	1.011	0.959326	1.06546	0.682761	0	0.586249	0.0109401	0.0267683	8	FALSE	1835	312362	0.00584028
609.1	Infertility, male	genitourinary	1.05769	0.977514	1.14444	0.163163	0	0.595758	0.0560868	0.0402197	6	FALSE	849	442572	0.00191466	1.04849	0.96644	1.1375	0.254752	0	0.55867	0.0473486	0.0415747	5	FALSE	803	314841	0.00254401
609.11	Azoospermia and oligospermia	genitourinary	1.12396	0.867626	1.45603	0.376251	30.6894	0.22969	0.116859	0.132071	2	FALSE	95	279811	0.0003394	1.12396	0.867626	1.45603	0.376251	30.6894	0.22969	0.116859	0.132071	2	FALSE	95	279811	0.0003394
609.2	Abnormal spermatozoa	genitourinary	0.999659	0.93665	1.06691	0.991799	50.8766	0.106516	-0.000341439	0.0332172	4	FALSE	1194	441823	0.00269516	0.984522	0.916162	1.05798	0.670954	61.2097	0.0759283	-0.0155988	0.0367169	3	FALSE	1025	314092	0.00325276
610	Benign mammary dysplasias	genitourinary	1.14421	0.935031	1.40018	0.190937	0	0.562838	0.134712	0.103005	2	FALSE	141	301892	0.000466836	1.14421	0.935031	1.40018	0.190937	0	0.562838	0.134712	0.103005	2	FALSE	141	301892	0.000466836
610.4	Benign neoplasm of breast	genitourinary	1.15198	0.904161	1.46772	0.252301	0	0.5784	0.141481	0.123588	2	FALSE	96	299752	0.000320162	1.15198	0.904161	1.46772	0.252301	0	0.5784	0.141481	0.123588	2	FALSE	96	299752	0.000320162
611	Abnormal findings on mammogram or breast exam	genitourinary	0.988656	0.941142	1.03857	0.649835	0	0.432403	-0.0114086	0.0251295	5	FALSE	2086	464028	0.0044753	0.987899	0.939723	1.03854	0.633141	20.61	0.28636	-0.0121752	0.025508	4	FALSE	2037	309056	0.00654788
611.1	Abnormal mammogram	genitourinary	0.912124	0.688758	1.20793	0.520995	0	0.585748	-0.0919795	0.143312	2	FALSE	78	308847	0.000252488	0.912124	0.688758	1.20793	0.520995	0	0.585748	-0.0919795	0.143312	2	FALSE	78	308847	0.000252488
611.3	Lump or mass in breast	genitourinary	0.973411	0.924258	1.02518	0.308013	0	0.593162	-0.0269492	0.0264363	5	FALSE	1883	464331	0.00403892	0.972073	0.92219	1.02465	0.291974	0	0.438186	-0.0283241	0.026878	4	FALSE	1834	309359	0.00589345
612	Breast conditions, congenital or relating to hormones	genitourinary	1.00536	0.963304	1.04925	0.806329	5.50805	0.387665	0.00534512	0.0218021	8	FALSE	2739	469430	0.00580089	1.00843	0.963974	1.05493	0.715241	17.0742	0.299626	0.00839176	0.023002	7	FALSE	2509	314458	0.00791565
612.2	Hypertrophy of breast (Gynecomastia)	genitourinary	1.00404	0.961879	1.04805	0.853856	4.17681	0.397817	0.00403162	0.0218871	8	FALSE	2714	469507	0.00574731	1.00752	0.962949	1.05415	0.745642	15.2912	0.313231	0.00748813	0.0230836	7	FALSE	2487	314535	0.00784488
613	Other nonmalignant breast conditions	genitourinary	1.03789	0.971168	1.10919	0.272657	62.9075	0.0442298	0.0371878	0.0339007	4	FALSE	1181	468424	0.00251488	1.03595	0.968228	1.10842	0.305845	75.0078	0.0182927	0.0353232	0.034496	3	FALSE	1149	313729	0.00364903
613.1	Inflammatory disease of breast	genitourinary	0.74926	0.577901	0.97143	0.0293513	2.38441	0.311471	-0.288669	0.132494	2	FALSE	102	464654	0.00021947	0.74926	0.577901	0.97143	0.0293513	2.38441	0.311471	-0.288669	0.132494	2	FALSE	84	309959	0.00027093
613.5	Mastodynia	genitourinary	0.945205	0.848733	1.05264	0.304913	0	0.317458	-0.0563537	0.0549281	2	FALSE	490	467491	0.00104705	0.945205	0.848733	1.05264	0.304913	0	0.317458	-0.0563537	0.0549281	2	FALSE	486	315477	0.00153815
613.7	Other signs and symptoms in breast	genitourinary	1.12924	0.908326	1.40388	0.273826	0	0.94993	0.121545	0.111072	2	FALSE	120	451383	0.000265779	1.12924	0.908326	1.40388	0.273826	0	0.94993	0.121545	0.111072	2	FALSE	116	299369	0.000387332
613.8	Other specified disorders of breast	genitourinary	0.967829	0.775151	1.2084	0.772816	0	0.864469	-0.0326994	0.113267	2	FALSE	117	422641	0.000276754	0.967829	0.775151	1.2084	0.772816	0	0.864469	-0.0326994	0.113267	2	FALSE	112	267946	0.00041782
613.9	Breast disorder NOS	genitourinary	1.11055	0.907248	1.3594	0.309443	22.5234	0.255917	0.104852	0.103161	2	FALSE	140	423890	0.000330165	1.11055	0.907248	1.3594	0.309443	22.5234	0.255917	0.104852	0.103161	2	FALSE	139	271876	0.000511001
637	Short gestation; low birth weight; and fetal growth retardation	pregnancy complications	1.10177	0.983583	1.23417	0.0941213	0	0.441034	0.0969212	0.0578964	2	FALSE	356	287023	0.00123878	1.10177	0.983583	1.23417	0.0941213	0	0.441034	0.0969212	0.0578964	2	FALSE	356	287023	0.00123878
656	Other perinatal conditions of fetus or newborn	pregnancy complications	1.02399	0.947337	1.10685	0.550384	0	0.818327	0.0237072	0.0396983	4	FALSE	950	463648	0.00204478	1.02399	0.947337	1.10685	0.550384	0	0.818327	0.0237072	0.0396983	4	FALSE	944	311610	0.00302028
656.2	Respiratory conditions of fetus and newborn	pregnancy complications	1.13021	1.01332	1.26059	0.0279868	54.9179	0.136394	0.122404	0.0557023	2	FALSE	469	457393	0.00102433	1.13021	1.01332	1.26059	0.0279868	54.9179	0.136394	0.122404	0.0557023	2	FALSE	467	305355	0.00152703
656.26	Transitory tachypnea or apnea of newborn	pregnancy complications	1.10207	0.931637	1.30367	0.256864	57.1603	0.126553	0.0971864	0.0857149	2	FALSE	172	409900	0.000419439	1.10207	0.931637	1.30367	0.256864	57.1603	0.126553	0.0971864	0.0857149	2	FALSE	170	257862	0.000658833
656.3	Endocrine and metabolic disturbances of fetus and newborn	pregnancy complications	1.02335	0.919413	1.13903	0.672752	0	0.898856	0.0230801	0.0546438	4	FALSE	460	309424	0.00148443	1.02335	0.919413	1.13903	0.672752	0	0.898856	0.0230801	0.0546438	4	FALSE	460	309424	0.00148443
656.7	Conditions involving the integument and temperature regulation of fetus and newborn	pregnancy complications	0.965686	0.787549	1.18412	0.737169	62.9562	0.100379	-0.0349162	0.10404	2	FALSE	148	461911	0.000320305	0.965686	0.787549	1.18412	0.737169	62.9562	0.100379	-0.0349162	0.10404	2	FALSE	145	309873	0.000467715
656.8	Perinatal jaundice	pregnancy complications	0.968657	0.850219	1.10359	0.632235	0	0.553943	-0.031845	0.0665401	2	FALSE	247	282937	0.000872224	0.968657	0.850219	1.10359	0.632235	0	0.553943	-0.031845	0.0665401	2	FALSE	247	282937	0.000872224
657	Infections specific to the perinatal period	pregnancy complications	1.15986	0.949907	1.41621	0.145515	0	0.534717	0.148297	0.101884	2	FALSE	143	457639	0.000312376	1.15986	0.949907	1.41621	0.145515	0	0.534717	0.148297	0.101884	2	FALSE	140	305598	0.000457908
681	Superficial cellulitis and abscess	dermatologic	1.05212	1.03972	1.06467	4.60188e-17	0	0.728981	0.0508079	0.00605112	10	TRUE	41281	402305	0.093062	1.05175	1.03921	1.06445	1.68719e-16	0	0.650776	0.0504599	0.00612195	9	TRUE	40630	249243	0.140165
681.1	Cellulitis and abscess of fingers/toes	dermatologic	1.10333	1.07369	1.13379	1.46529e-12	36.5986	0.125686	0.0983357	0.0138937	9	TRUE	6713	455339	0.0145287	1.10713	1.07593	1.13923	3.00427e-12	41.7606	0.0999245	0.10177	0.0145854	8	TRUE	6217	302277	0.0201527
681.2	Cellulitis and abscess of face/neck	dermatologic	1.00693	0.963146	1.0527	0.760787	35.245	0.12598	0.00690546	0.0226819	10	FALSE	2466	464229	0.00528396	1.00598	0.960758	1.05333	0.799465	42.3379	0.0851108	0.00596148	0.0234667	9	FALSE	2333	311753	0.0074279
681.3	Cellulitis and abscess of arm/hand	dermatologic	1.00976	0.974183	1.04663	0.595733	0	0.490358	0.00970827	0.0182986	6	FALSE	3916	457938	0.00847887	1.00976	0.974183	1.04663	0.595733	0	0.490358	0.00970827	0.0182986	6	FALSE	3912	308101	0.0125379
681.5	Cellulitis and abscess of leg, except foot	dermatologic	1.08964	1.06576	1.11406	3.12304e-14	0	0.528724	0.0858508	0.0113064	9	TRUE	10454	448006	0.0228024	1.08964	1.06576	1.11406	3.12304e-14	0	0.528724	0.0858508	0.0113064	9	TRUE	10452	298169	0.0338668
681.6	Cellulitis and abscess of foot, toe	dermatologic	1.23703	1.17844	1.29854	8.53716e-18	33.704	0.183353	0.212717	0.0247572	6	TRUE	2104	463447	0.00451938	1.23703	1.17844	1.29854	8.53716e-18	33.704	0.183353	0.212717	0.0247572	6	TRUE	2102	313610	0.00665797
681.7	Cellulitis and abscess of trunk	dermatologic	1.04029	1.00687	1.07481	0.0177286	0	0.783663	0.0394979	0.0166571	9	FALSE	4669	307118	0.014975	1.04029	1.00687	1.07481	0.0177286	0	0.783663	0.0394979	0.0166571	9	FALSE	4669	307118	0.014975
686	Other local infections of skin and subcutaneous tissue	dermatologic	1.08296	1.04824	1.11882	1.62963e-06	6.66088	0.380215	0.0796948	0.0166216	10	TRUE	4281	458980	0.00924101	1.09935	1.05528	1.14527	5.70813e-06	4.85191	0.392683	0.0947224	0.0208781	8	TRUE	2916	305918	0.00944197
686.1	Carbuncle and furuncle	dermatologic	1.02989	0.986199	1.07552	0.182977	0	0.93936	0.0294525	0.0221174	8	FALSE	2685	461400	0.00578558	1.02943	0.985495	1.07532	0.192463	0	0.89059	0.0290016	0.022252	7	FALSE	2659	308924	0.00853384
686.2	Impetigo	dermatologic	1.0031	0.904205	1.11281	0.953403	0	0.985738	0.00309446	0.0529569	5	FALSE	463	466556	0.000991394	1.00045	0.897663	1.11501	0.993502	0	0.954097	0.000450441	0.0553125	4	FALSE	432	316133	0.00136465
686.3	Pilonidal cyst	dermatologic	0.965803	0.895798	1.04128	0.364747	63.8575	0.0401933	-0.0347957	0.0383907	4	FALSE	911	466641	0.00194845	0.965803	0.895798	1.04128	0.364747	63.8575	0.0401933	-0.0347957	0.0383907	4	FALSE	910	316804	0.00286421
686.4	Pyogenic granuloma	dermatologic	1.0255	0.941734	1.11672	0.562449	0	0.446141	0.0251827	0.0434779	4	FALSE	673	469236	0.00143219	1.04064	0.93011	1.1643	0.486853	20.3548	0.284914	0.0398356	0.0572908	3	FALSE	440	316760	0.00138714
686.5	Pyoderma	dermatologic	1.00496	0.842334	1.19897	0.956228	0	0.79238	0.00494339	0.0900638	3	FALSE	199	467624	0.000425375	1.01918	0.833092	1.24682	0.853495	0	0.534694	0.0189946	0.102862	2	FALSE	170	317787	0.000534663
687	Symptoms affecting skin	dermatologic	1.01307	0.988221	1.03855	0.30544	0	0.481334	0.012986	0.0126713	8	FALSE	8152	442470	0.0180906	1.01066	0.983906	1.03815	0.438442	4.78907	0.390245	0.0106073	0.0136899	7	FALSE	7224	291346	0.0241953
687.1	Rash and other nonspecific skin eruption	dermatologic	1.00939	0.99498	1.02401	0.202703	11.1368	0.340228	0.00934475	0.00733562	10	FALSE	25779	407597	0.0594841	1.0095	0.994486	1.02473	0.216255	20.9912	0.25633	0.00945138	0.00764336	9	FALSE	24264	256473	0.0864296
687.3	Changes in skin texture	dermatologic	0.984729	0.863548	1.12291	0.818334	0	0.640316	-0.0153889	0.0669994	3	FALSE	295	456570	0.000645705	0.985703	0.838503	1.15874	0.861464	0	0.345162	-0.0144007	0.0825201	2	FALSE	217	306027	0.000708585
687.4	Disturbance of skin sensation	dermatologic	0.997478	0.982563	1.01262	0.742544	0	0.985377	-0.00252503	0.00768685	11	FALSE	23100	417598	0.0524168	0.997988	0.982196	1.01403	0.80456	0	0.996461	-0.00201378	0.00813814	9	FALSE	21217	266474	0.0737493
689	Disorder of skin and subcutaneous tissue NOS	dermatologic	1.01697	1.00183	1.03233	0.0278896	21.5788	0.237891	0.0168233	0.007651	11	FALSE	22698	420126	0.0512574	1.02224	1.0045	1.04029	0.0138024	25.7111	0.215148	0.0219952	0.00893254	9	FALSE	17906	269602	0.06228
690	Erythematosquamous dermatosis	dermatologic	0.993823	0.976371	1.01159	0.493019	0	0.93707	-0.0061963	0.00903889	10	FALSE	16172	440515	0.0354116	0.990033	0.970767	1.00968	0.317774	0	0.946256	-0.0100171	0.0100267	9	FALSE	13796	292107	0.0450993
690.1	Seborrheic dermatitis	dermatologic	0.994328	0.976816	1.01215	0.530355	0	0.932479	-0.00568837	0.00906565	10	FALSE	16071	440906	0.0351681	0.990241	0.970914	1.00995	0.329477	0	0.948381	-0.00980675	0.0100565	9	FALSE	13710	292498	0.0447735
691	Congenital anomalies of skin	dermatologic	1.04277	0.979331	1.11032	0.190942	47.4014	0.107177	0.0418816	0.0320245	5	FALSE	1293	460594	0.00279939	1.05327	0.986796	1.12423	0.118677	52.8523	0.0952256	0.051902	0.033263	4	FALSE	1220	314809	0.00386041
691.1	Ichthyosis congenita	dermatologic	0.997567	0.826302	1.20433	0.979782	0	0.507517	-0.00243548	0.0961034	2	FALSE	175	460123	0.000380188	0.997567	0.826302	1.20433	0.979782	0	0.507517	-0.00243548	0.0961034	2	FALSE	164	314909	0.000520514
694	Dyschromia and Vitiligo	dermatologic	1.02616	1.00052	1.05245	0.0455106	0	0.851381	0.0258199	0.0129106	9	FALSE	7842	446134	0.017274	1.02812	1.00099	1.05598	0.042105	0	0.793969	0.0277285	0.0136427	8	FALSE	7196	297726	0.0235995
694.1	Vitiligo	dermatologic	1.06451	0.988537	1.14632	0.0979699	0	0.770562	0.0625144	0.0377781	5	FALSE	944	464856	0.00202662	1.05892	0.98086	1.1432	0.14283	0	0.674918	0.0572527	0.0390715	4	FALSE	897	317019	0.0028215
694.2	Other dyschromia	dermatologic	1.02236	0.994581	1.05091	0.115647	0	0.836885	0.0221092	0.0140526	9	FALSE	6608	447783	0.0145425	1.02607	0.996771	1.05624	0.081655	0	0.825295	0.0257403	0.0147834	8	FALSE	6106	299375	0.0199881
694.3	Vascular disorders of skin	dermatologic	1.03752	0.903602	1.19128	0.601411	0	0.811054	0.036833	0.0705111	2	FALSE	272	426431	0.000637446	NA	NA	NA	NA	NA	NA	NA	NA	NA	NA	NA	NA	NA
695	Erythematous conditions	dermatologic	1.01082	0.993128	1.02882	0.232338	23.6974	0.225106	0.0107572	0.00900666	10	FALSE	16472	437021	0.0363225	1.00894	0.990112	1.02812	0.354485	30.359	0.175577	0.00889818	0.00961004	9	FALSE	14922	288613	0.0491607
695.1	Toxic erythema	dermatologic	1.10013	0.946653	1.27849	0.213197	67.8166	0.0447264	0.0954285	0.0766604	3	FALSE	232	465832	0.000497786	1.2519	1.02992	1.52171	0.0240705	51.9349	0.14919	0.224659	0.0995829	2	FALSE	161	317995	0.000506041
695.2	Bullous dermatoses	dermatologic	1.03162	0.944393	1.12691	0.489768	2.02901	0.382145	0.0311322	0.0450749	4	FALSE	655	462225	0.00141505	1.03039	0.928985	1.14287	0.571131	34.6461	0.216507	0.0299384	0.0528585	3	FALSE	518	314388	0.00164494
695.21	Dermatitis herpetiformis	dermatologic	1.02835	0.867401	1.21916	0.747525	0	0.82989	0.0279552	0.0868432	2	FALSE	190	455094	0.000417322	NA	NA	NA	NA	NA	NA	NA	NA	NA	NA	NA	NA	NA
695.22	Pemphigus and pemphigoid	dermatologic	0.998076	0.885297	1.12522	0.974892	6.28376	0.361639	-0.00192551	0.0611777	4	FALSE	357	462952	0.000770544	0.969168	0.837517	1.12151	0.674168	26.5454	0.256305	-0.0313177	0.0744889	3	FALSE	268	315115	0.00084976
695.3	Rosacea	dermatologic	1.02738	0.99861	1.05697	0.0623267	0	0.889946	0.0270095	0.0144903	8	FALSE	6312	453707	0.0137212	1.02253	0.992902	1.05304	0.137518	0	0.962032	0.0222786	0.0150014	7	FALSE	5989	308493	0.019044
695.4	Lupus (localized and systemic)	dermatologic	1.04579	0.971969	1.12522	0.230626	16.7018	0.305973	0.0447737	0.0373504	6	FALSE	913	464659	0.00196103	1.05186	0.972243	1.138	0.208025	31.6086	0.210737	0.0505604	0.0401587	5	FALSE	813	317240	0.00255618
695.41	Cutaneous lupus erythematosus	dermatologic	1.01384	0.912142	1.12689	0.798781	0	0.512819	0.0137492	0.0539342	4	FALSE	476	462055	0.00102912	0.999271	0.893042	1.11814	0.989853	0	0.4177	-0.000729268	0.0573441	3	FALSE	435	314636	0.00138064
695.42	Systemic lupus erythematosus	dermatologic	1.12175	1.02716	1.22504	0.010579	53.2932	0.0575516	0.114888	0.0449431	6	FALSE	624	464974	0.00134021	1.15346	1.04815	1.26935	0.00347116	53.3992	0.072395	0.142765	0.0488486	5	FALSE	546	317555	0.00171644
695.7	Prurigo and Lichen	dermatologic	0.983647	0.953173	1.0151	0.304495	34.2688	0.154658	-0.016488	0.0160571	8	FALSE	5041	456257	0.0109279	0.99105	0.958702	1.02449	0.595404	31.0318	0.191186	-0.0089907	0.016931	7	FALSE	4637	307849	0.0148391
695.8	Other specified erythematous conditions	dermatologic	0.98024	0.935368	1.02726	0.403816	21.8944	0.262346	-0.0199581	0.0239069	7	FALSE	2290	460037	0.0049532	0.970504	0.924633	1.01865	0.225535	2.16218	0.402544	-0.0299398	0.024704	6	FALSE	2176	311629	0.00693424
695.81	Erythema nodosum	dermatologic	1.08688	0.812178	1.45449	0.575172	85.4378	0.00877977	0.08331	0.148648	2	FALSE	82	455448	0.00018001	NA	NA	NA	NA	NA	NA	NA	NA	NA	NA	NA	NA	NA
695.9	Unspecified erythematous condition	dermatologic	1.05592	0.983235	1.13398	0.134826	0	0.993814	0.0544123	0.0363879	4	FALSE	869	463530	0.00187124	1.04715	0.939253	1.16745	0.406295	0	0.978622	0.0460755	0.0554837	3	FALSE	429	315122	0.00135953
696	Psoriasis and related disorders	dermatologic	0.989169	0.968588	1.01019	0.31007	20.4163	0.261374	-0.0108896	0.0107279	9	FALSE	10999	452413	0.0237348	0.990872	0.967181	1.01514	0.457656	29.8115	0.1901	-0.00917009	0.0123468	8	FALSE	8798	305527	0.0279901
696.2	Parapsoriasis	dermatologic	0.900452	0.723068	1.12135	0.348879	0	0.614064	-0.104859	0.111937	2	FALSE	138	451151	0.000305791	0.900452	0.723068	1.12135	0.348879	0	0.614064	-0.104859	0.111937	2	FALSE	118	302743	0.000389618
696.3	Pityriasis	dermatologic	0.964998	0.834349	1.1161	0.631203	39.6124	0.190907	-0.0356296	0.074223	3	FALSE	260	456723	0.000568949	0.905757	0.763127	1.07505	0.257536	30.114	0.231617	-0.0989838	0.0874234	2	FALSE	209	311509	0.000670478
696.4	Psoriasis	dermatologic	0.989911	0.968985	1.01129	0.352275	27.6234	0.198697	-0.0101401	0.0109012	9	FALSE	10635	453339	0.0229215	0.992298	0.968178	1.01702	0.538018	35.8019	0.142873	-0.00773158	0.0125551	8	FALSE	8497	306453	0.0269789
696.41	Psoriasis vulgaris	dermatologic	0.985119	0.963405	1.00732	0.187378	22.0429	0.247112	-0.0149926	0.0113721	9	FALSE	9843	453801	0.0212297	0.988525	0.963878	1.0138	0.370304	29.5552	0.19218	-0.0115413	0.0128823	8	FALSE	8083	306915	0.0256605
696.42	Psoriatic arthropathy	dermatologic	1.00523	0.960358	1.05219	0.822942	50.5764	0.0483523	0.00521308	0.0232974	8	FALSE	2237	463118	0.00480708	0.988574	0.936745	1.04327	0.675767	53.3001	0.0455141	-0.0114917	0.027476	7	FALSE	1711	316232	0.00538147
697	Sarcoidosis	dermatologic	1.0398	0.98961	1.09254	0.122053	44.0276	0.0652426	0.0390314	0.0252432	10	FALSE	1920	464530	0.0041162	1.0393	0.982019	1.09993	0.182637	48.696	0.0578846	0.0385492	0.0289261	8	FALSE	1532	316693	0.0048142
698	Pruritus and related conditions	dermatologic	0.999561	0.972731	1.02713	0.97478	46.0121	0.0541348	-0.000438879	0.0138826	10	FALSE	6734	455807	0.0145587	0.998389	0.970372	1.02721	0.911582	51.7914	0.0346189	-0.00161259	0.0145221	9	FALSE	6266	300959	0.0203955
700	Corns and callosities	dermatologic	1.16331	1.14281	1.18418	2.04727e-62	77.3236	6.5725e-05	0.151271	0.0090726	8	TRUE	17369	442340	0.0377826	1.16327	1.14268	1.18422	6.6327e-62	80.5617	2.68765e-05	0.151232	0.00910874	7	TRUE	17269	289745	0.0562482
701	Other hypertrophic and atrophic conditions of skin	dermatologic	1.05342	1.01878	1.08925	0.00228679	34.3459	0.165921	0.0520435	0.0170622	7	FALSE	3629	196608	0.0181235	1.10252	1.03315	1.17654	0.00324478	38.3205	0.165729	0.0975966	0.0331561	5	FALSE	1006	44013	0.0223461
701.1	Keratoderma, acquired	dermatologic	1.12705	1.09634	1.15861	2.13582e-17	51.7513	0.0655802	0.119602	0.0140937	6	TRUE	6847	453571	0.0148713	1.13021	1.09928	1.16201	5.3012e-18	32.2764	0.206251	0.122403	0.0141561	5	TRUE	6800	301556	0.0220524
701.2	Scar conditions and fibrosis of skin	dermatologic	0.993439	0.960388	1.02763	0.702962	0	0.62837	-0.00658291	0.0172633	7	FALSE	4098	460890	0.00881313	0.983914	0.94434	1.02515	0.438775	0	0.593651	-0.0162171	0.0209451	6	FALSE	2987	308295	0.0095958
701.3	Circumscribed scleroderma	dermatologic	1.07161	0.951833	1.20646	0.252763	20.9714	0.284341	0.0691626	0.0604745	4	FALSE	344	459094	0.000748741	1.03328	0.894273	1.1939	0.656952	34.418	0.217663	0.03274	0.0737178	3	FALSE	254	309719	0.000819426
701.4	Keloid scar	dermatologic	0.99301	0.942287	1.04646	0.793166	0	0.791154	-0.00701418	0.0267511	8	FALSE	1822	466848	0.0038876	0.990741	0.938485	1.04591	0.736522	0	0.704645	-0.00930208	0.0276467	7	FALSE	1720	314833	0.00543353
701.5	Abnormal granulation tissue	dermatologic	1.01225	0.927668	1.10455	0.784461	3.77614	0.385178	0.0121767	0.0445201	5	FALSE	593	466889	0.0012685	1.01527	0.898921	1.14667	0.807221	27.75	0.245487	0.0151531	0.0620996	4	FALSE	341	314874	0.0010818
701.6	Acquired acanthosis nigricans	dermatologic	1.003	0.875198	1.14946	0.965657	0	0.988026	0.00299421	0.0695416	4	FALSE	299	470876	0.000634584	1.02327	0.855494	1.22395	0.801217	0	0.992095	0.0230043	0.0913694	3	FALSE	208	318281	0.000653084
702	Degenerative skin conditions and other dermatoses	dermatologic	1.015	1.00417	1.02594	0.0065027	0	0.4587	0.0148898	0.0054716	8	FALSE	62374	383996	0.139736	1.01479	1.00323	1.02648	0.0119958	10.5647	0.348623	0.014681	0.00584372	7	FALSE	58031	235342	0.197806
702.1	Actinic keratosis	dermatologic	1.0118	0.998998	1.02476	0.0709811	33.565	0.160148	0.0117271	0.00649488	8	FALSE	40444	411672	0.0894549	1.0107	0.997262	1.02432	0.119141	41.5842	0.113686	0.0106412	0.00682835	7	FALSE	38101	260699	0.127513
702.2	Seborrheic keratosis	dermatologic	1.0264	1.0135	1.03945	5.3589e-05	9.32615	0.357933	0.0260536	0.00644987	8	FALSE	38751	405331	0.0872609	1.02781	1.01427	1.04154	5.03906e-05	17.4294	0.296902	0.0274324	0.00676707	7	FALSE	36476	254358	0.125419
703	Diseases of nail, NOS	dermatologic	1.06983	1.05285	1.08709	1.37387e-16	25.9789	0.221504	0.0675007	0.00816509	8	TRUE	22035	435697	0.0481395	1.07128	1.05415	1.08869	5.6532e-17	20.6632	0.271922	0.0688542	0.00822411	7	TRUE	21813	281885	0.0718246
703.1	Ingrowing nail	dermatologic	1.02213	1.00228	1.04238	0.0286993	54.7267	0.0238373	0.0218924	0.0100075	9	FALSE	13634	451142	0.0293346	1.02183	1.00151	1.04257	0.0351261	60.3461	0.0136389	0.021597	0.0102506	8	FALSE	13154	296743	0.0424464
704	Diseases of hair and hair follicles	dermatologic	1.03805	1.01318	1.06353	0.0025415	7.58901	0.372016	0.0373417	0.0123715	10	FALSE	8703	451463	0.0189127	1.0331	1.00791	1.05891	0.00970827	0	0.694151	0.0325624	0.0125916	9	FALSE	8471	297651	0.027672
704.1	Alopecia	dermatologic	1.02228	0.964756	1.08324	0.455799	14.9083	0.309556	0.0220387	0.0295511	9	FALSE	1490	466755	0.00318209	1.01042	0.952526	1.07184	0.730507	0	0.623964	0.0103703	0.0301069	8	FALSE	1448	315615	0.00456692
704.11	Alopecia Areata	dermatologic	1.01037	0.915065	1.1156	0.838313	0	0.689664	0.0103146	0.0505491	4	FALSE	551	465770	0.00118159	1.01037	0.915065	1.1156	0.838313	0	0.689664	0.0103146	0.0505491	4	FALSE	545	314630	0.0017292
704.8	Other specified diseases of hair and hair follicles	dermatologic	1.0438	1.01334	1.07518	0.00455729	0	0.821181	0.0428708	0.0151126	8	FALSE	5830	456832	0.012601	1.04154	1.01095	1.07305	0.00744993	0	0.919685	0.0406974	0.0152081	7	FALSE	5772	303020	0.0186922
705	Disorders of sweat glands	dermatologic	1.04135	0.992618	1.09248	0.0975291	8.87137	0.361299	0.0405183	0.0244535	9	FALSE	2157	463272	0.00463443	1.04507	0.99499	1.09766	0.0784924	16.18	0.302644	0.044081	0.0250531	8	FALSE	2074	312700	0.00658885
705.1	Dyshidrosis	dermatologic	1.0172	0.944766	1.09518	0.650961	56.5806	0.0748437	0.0170516	0.0376892	4	FALSE	956	463236	0.00205949	1.0172	0.944766	1.09518	0.650961	56.5806	0.0748437	0.0170516	0.0376892	4	FALSE	943	315841	0.00297679
705.3	Hidradenitis	dermatologic	1.0549	0.979506	1.13609	0.157765	0	0.41804	0.0534441	0.0378331	5	FALSE	957	467333	0.00204361	1.0651	0.985779	1.15081	0.110212	5.88504	0.363597	0.0630715	0.0394877	4	FALSE	896	316761	0.00282065
705.8	Hyperhidrosis	dermatologic	1.00313	0.946047	1.06367	0.916628	0	0.792347	0.00312943	0.0298945	8	FALSE	1459	312999	0.00463973	1.00313	0.946047	1.06367	0.916628	0	0.792347	0.00312943	0.0298945	8	FALSE	1459	312999	0.00463973
706	Diseases of sebaceous glands	dermatologic	1.03337	1.02094	1.04594	1.04192e-07	67.3799	0.000668604	0.032822	0.00617041	11	TRUE	37293	407721	0.0838019	1.03021	1.01663	1.04397	1.09998e-05	72.4594	0.000311008	0.0297654	0.00677021	9	TRUE	32617	257149	0.112563
706.1	Acne	dermatologic	1.02525	0.989208	1.0626	0.172056	39.9317	0.0914053	0.024933	0.0182576	10	FALSE	3927	459870	0.00846707	1.02792	0.991538	1.06563	0.134196	40.8777	0.0948308	0.0275362	0.018385	9	FALSE	3882	309876	0.0123726
706.2	Sebaceous cyst	dermatologic	1.0437	1.02808	1.05955	2.68914e-08	40.065	0.0816377	0.0427679	0.00769129	11	TRUE	22022	435366	0.0481473	1.04087	1.02279	1.05928	7.47614e-06	50.5245	0.0400158	0.0400606	0.00894277	9	TRUE	17398	284794	0.0575727
706.3	Seborrhea	dermatologic	0.901837	0.809552	1.00464	0.0606702	0	0.695958	-0.103322	0.0550788	3	FALSE	435	302419	0.00143634	0.901837	0.809552	1.00464	0.0606702	0	0.695958	-0.103322	0.0550788	3	FALSE	435	302419	0.00143634
706.8	Other specified diseases of sebaceous glands	dermatologic	1.03229	1.00956	1.05554	0.00515497	39.3655	0.116566	0.031783	0.0113625	8	FALSE	10764	438944	0.0239355	1.03229	1.00956	1.05554	0.00515497	39.3655	0.116566	0.031783	0.0113625	8	FALSE	10754	291549	0.0355736
707	Chronic ulcer of skin	dermatologic	1.14985	1.13028	1.16976	3.06506e-57	69.6988	0.000272177	0.139632	0.00875685	11	TRUE	16779	449845	0.0359583	1.17569	1.15271	1.19913	4.01311e-58	36.3143	0.127847	0.161855	0.0100706	9	TRUE	13430	297878	0.0431406
707.1	Decubitus ulcer	dermatologic	1.09908	1.07002	1.12893	4.87327e-12	49.3617	0.0378992	0.0944728	0.0136734	10	TRUE	6467	463408	0.0137632	1.12859	1.09137	1.16708	1.55245e-12	36.4053	0.138305	0.120968	0.0171107	8	TRUE	4453	311441	0.0140965
707.2	Chronic ulcer of leg or foot	dermatologic	1.19862	1.17353	1.22425	3.11012e-63	54.3176	0.0156734	0.181173	0.0107934	11	TRUE	11062	457074	0.0236299	1.21332	1.1854	1.2419	1.45383e-59	46.4124	0.0605444	0.193361	0.0118799	9	TRUE	9506	305107	0.0302149
707.3	Chronic ulcer of unspecified site	dermatologic	1.20079	1.14768	1.25636	2.22477e-15	4.62998	0.38698	0.182981	0.02308	6	TRUE	2484	461420	0.00535456	1.20079	1.14768	1.25636	2.22477e-15	4.62998	0.38698	0.182981	0.02308	6	TRUE	2482	312658	0.00787586
709	Diffuse diseases of connective tissue	dermatologic	1.05916	0.996803	1.12543	0.0633778	0	0.991317	0.0574804	0.0309612	7	FALSE	1290	464053	0.00277215	1.04666	0.976822	1.12149	0.195531	0	0.997065	0.0456057	0.0352334	6	FALSE	1044	315846	0.00329452
709.2	Sicca syndrome	dermatologic	1.05746	0.952282	1.17425	0.295925	9.71478	0.344481	0.0558674	0.0534508	4	FALSE	482	459293	0.00104834	0.998538	0.883594	1.12843	0.981291	0	0.927242	-0.00146318	0.0623961	3	FALSE	385	311086	0.00123607
709.3	Systemic sclerosis	dermatologic	0.960965	0.837948	1.10204	0.568867	19.9236	0.29018	-0.0398175	0.0698896	4	FALSE	258	465702	0.000553696	0.967816	0.831279	1.12678	0.673313	45.975	0.157081	-0.032713	0.0775916	3	FALSE	218	318063	0.000684929
709.4	Polymyositis	dermatologic	1.04329	0.856795	1.27037	0.673219	15.2023	0.307501	0.0423746	0.100477	3	FALSE	167	463197	0.000360408	0.953302	0.758112	1.19875	0.682446	0	0.779647	-0.0478232	0.116891	2	FALSE	141	318179	0.00044295
709.5	Dermatomyositis	dermatologic	1.22473	0.948698	1.58108	0.119759	18.8399	0.266993	0.202721	0.130301	2	FALSE	113	457059	0.000247172	1.22473	0.948698	1.58108	0.119759	18.8399	0.266993	0.202721	0.130301	2	FALSE	104	312041	0.000333178
709.6	Other specified diffuse diseases of connective tissue	dermatologic	1.00047	0.721555	1.38719	0.99777	0	0.895579	0.000466044	0.166744	2	FALSE	84	453912	0.000185024	NA	NA	NA	NA	NA	NA	NA	NA	NA	NA	NA	NA	NA
709.7	Unspecified diffuse connective tissue disease	dermatologic	1.12959	0.972473	1.31209	0.110785	0	0.532233	0.121855	0.076414	3	FALSE	256	466171	0.000548853	1.15302	0.951008	1.39793	0.147389	13.121	0.283335	0.142381	0.0982738	2	FALSE	186	317964	0.00058463
710	Osteomyelitis, periostitis, and other infections involving bone	musculoskeletal	1.15637	1.12445	1.18921	2.68142e-24	48.2562	0.0507811	0.14529	0.0142852	9	TRUE	6305	461851	0.0134677	1.15788	1.1255	1.1912	4.08354e-24	53.7758	0.0342021	0.146595	0.0144719	8	TRUE	6173	310009	0.0195236
710.1	Osteomyelitis	musculoskeletal	1.16565	1.13282	1.19943	7.21532e-26	6.08545	0.384537	0.153279	0.0145744	9	TRUE	6060	462943	0.012921	1.16654	1.13326	1.2008	1.77117e-25	16.8108	0.297461	0.154044	0.0147664	8	TRUE	5932	311101	0.018711
710.11	Acute osteomyelitis	musculoskeletal	1.21097	1.16007	1.26411	2.40701e-18	0	0.584393	0.191424	0.0219111	7	TRUE	2695	464251	0.00577155	1.21097	1.16007	1.26411	2.40701e-18	0	0.584393	0.191424	0.0219111	7	TRUE	2694	315058	0.00847831
710.12	Chronic osteomyelitis	musculoskeletal	1.21305	1.16433	1.26381	2.59196e-20	0	0.542055	0.193138	0.0209145	6	TRUE	2960	466656	0.00630302	1.21305	1.16433	1.26381	2.59196e-20	0	0.542055	0.193138	0.0209145	6	TRUE	2949	314814	0.0092805
710.19	Unspecified osteomyelitis	musculoskeletal	1.16343	1.12463	1.20356	2.16712e-18	10.2969	0.349234	0.15137	0.017303	9	TRUE	4268	465061	0.00909383	1.16394	1.12448	1.20478	6.29689e-18	21.3432	0.259958	0.151811	0.0175971	8	TRUE	4152	313219	0.0130825
711	Arthropathy associated with infections	musculoskeletal	1.05998	1.00899	1.11355	0.0205781	0	0.969896	0.0582488	0.0251546	6	FALSE	2030	467094	0.00432721	1.05806	1.00595	1.11287	0.0285118	0	0.938515	0.0564372	0.0257684	5	FALSE	1954	315252	0.00616003
711.1	Pyogenic arthritis	musculoskeletal	1.10832	1.04285	1.17791	0.000931113	0	0.856269	0.102848	0.0310667	5	FALSE	1357	468620	0.00288738	1.10947	1.04242	1.18082	0.00108979	0	0.727464	0.103879	0.0318037	4	FALSE	1308	316778	0.0041121
711.2	Reiter's disease	musculoskeletal	0.914172	0.793309	1.05345	0.214871	0	0.886661	-0.0897361	0.0723514	3	FALSE	286	470711	0.000607223	0.914172	0.793309	1.05345	0.214871	0	0.886661	-0.0897361	0.0723514	3	FALSE	268	318869	0.000839765
712	Infective connective tissue disorders	musculoskeletal	1.0753	0.976116	1.18457	0.141461	31.1146	0.214053	0.0726013	0.0493761	5	FALSE	526	470203	0.00111742	1.06446	0.963698	1.17576	0.218257	40.6374	0.167908	0.0624677	0.0507382	4	FALSE	503	318361	0.00157748
713	Arthropathy associated with other disorders classified elsewhere	musculoskeletal	1.188	1.11806	1.26232	2.63139e-08	71.0975	0.00396541	0.172274	0.0309603	6	TRUE	1346	468940	0.00286209	1.18975	1.1157	1.26872	1.16362e-07	76.8532	0.00170444	0.173743	0.0327872	5	TRUE	1231	317098	0.00386707
713.5	Arthropathy associated with neurological disorders	musculoskeletal	1.30175	1.21493	1.39477	6.97909e-14	62.0005	0.0219417	0.263706	0.035216	6	TRUE	1033	469809	0.00219394	1.31626	1.22324	1.41637	2.01174e-13	67.694	0.0147282	0.274797	0.0373974	5	TRUE	940	317967	0.00294757
714	Rheumatoid arthritis and other inflammatory polyarthropathies	musculoskeletal	0.982716	0.960371	1.00558	0.137358	3.76643	0.406852	-0.017435	0.0117352	11	FALSE	9021	458133	0.0193105	0.975496	0.950181	1.00149	0.0644112	11.9467	0.335143	-0.0248091	0.0134152	9	FALSE	7258	307429	0.0230642
714.1	Rheumatoid arthritis	musculoskeletal	0.977062	0.951486	1.00333	0.0864134	25.2461	0.219176	-0.0232051	0.0135336	9	FALSE	6758	462151	0.0144122	0.968046	0.938446	0.998579	0.0403942	25.8133	0.222872	-0.0324761	0.0158443	8	FALSE	5224	311447	0.0164966
714.2	Juvenile rheumatoid arthritis	musculoskeletal	0.997881	0.826972	1.20411	0.982346	0	0.346143	-0.00212096	0.0958504	2	FALSE	161	456525	0.00035254	0.997881	0.826972	1.20411	0.982346	0	0.346143	-0.00212096	0.0958504	2	FALSE	151	309048	0.000488359
715	Other inflammatory spondylopathies	musculoskeletal	1.00834	0.976243	1.0415	0.614704	0	0.433571	0.0083091	0.0165069	9	FALSE	4595	461417	0.00986026	1.00208	0.96649	1.03899	0.910136	5.77567	0.385611	0.00208272	0.0184528	8	FALSE	3849	311294	0.0122135
715.1	Sacroiliitis NEC	musculoskeletal	0.989004	0.944531	1.03557	0.637636	37.1059	0.133056	-0.0110569	0.0234749	8	FALSE	2363	461869	0.00509013	0.986739	0.941947	1.03366	0.573277	43.6114	0.100145	-0.0133501	0.0237027	7	FALSE	2328	314392	0.00735034
715.2	Ankylosing spondylitis	musculoskeletal	1.00417	0.946532	1.06533	0.890161	19.488	0.286295	0.00416534	0.0301616	6	FALSE	1324	465403	0.00283678	1.0055	0.932361	1.08437	0.886854	35.5591	0.184197	0.00548226	0.03853	5	FALSE	893	317926	0.00280096
715.3	Spinal enthesopathy	musculoskeletal	0.94347	0.797653	1.11594	0.496934	0.328107	0.316515	-0.0581908	0.0856602	2	FALSE	228	457143	0.000498501	0.94347	0.797653	1.11594	0.496934	0.328107	0.316515	-0.0581908	0.0856602	2	FALSE	221	309666	0.000713163
716	Other arthropathies	musculoskeletal	1.01072	0.995682	1.02598	0.163291	0	0.872935	0.0106597	0.00764635	7	FALSE	24700	419363	0.0556227	1.01085	0.995741	1.02618	0.160197	0	0.787085	0.0107889	0.00768215	6	FALSE	24539	270170	0.0832652
716.1	Unspecified polyarthropathy or polyarthritis	musculoskeletal	0.990757	0.899996	1.09067	0.849757	0	0.605339	-0.00928597	0.0490209	3	FALSE	573	308942	0.00185128	0.990757	0.899996	1.09067	0.849757	0	0.605339	-0.00928597	0.0490209	3	FALSE	573	308942	0.00185128
716.2	Unspecified monoarthritis	musculoskeletal	1.0008	0.937094	1.06883	0.981099	0	0.562471	0.000794976	0.0335552	3	FALSE	1211	459493	0.00262859	1.0008	0.937094	1.06883	0.981099	0	0.562471	0.000794976	0.0335552	3	FALSE	1192	310300	0.00382674
716.9	Arthropathy NOS	musculoskeletal	1.00954	0.992463	1.0269	0.275469	0	0.735563	0.00949005	0.00870203	7	FALSE	18516	429630	0.0413169	1.00919	0.99209	1.02658	0.294133	0	0.678522	0.0091461	0.00871806	6	FALSE	18467	280437	0.0617824
717	Polymyalgia Rheumatica	musculoskeletal	1.0241	0.980639	1.06949	0.281793	0	0.706844	0.0238132	0.0221251	6	FALSE	2370	471623	0.00500007	1.04269	0.979842	1.10957	0.187523	0	0.675499	0.0418029	0.0317183	5	FALSE	1286	317980	0.00402799
720	Spinal stenosis	musculoskeletal	1.03252	1.01755	1.04771	1.74429e-05	28.0762	0.177434	0.0320048	0.00745105	11	TRUE	25446	433392	0.0554575	1.02969	1.01444	1.04516	0.000120927	23.9268	0.230648	0.0292549	0.00761006	9	FALSE	24677	280688	0.0808115
720.1	Spinal stenosis of lumbar region	musculoskeletal	1.03731	1.01845	1.05652	9.11099e-05	31.9917	0.195747	0.0366315	0.00936119	6	FALSE	15731	293183	0.0509236	1.03731	1.01845	1.05652	9.11099e-05	31.9917	0.195747	0.0366315	0.00936119	6	FALSE	15731	293183	0.0509236
721	Spondylosis and allied disorders	musculoskeletal	1.01546	1.00301	1.02807	0.0148061	35.4568	0.124326	0.0153462	0.00629695	10	FALSE	37447	409593	0.0837666	1.01609	1.00336	1.02897	0.0130583	41.6969	0.0893221	0.01596	0.00642984	9	FALSE	36384	257476	0.123814
721.1	Spondylosis without myelopathy	musculoskeletal	1.01478	1.00186	1.02786	0.0248507	24.2118	0.220437	0.0146672	0.00653702	10	FALSE	34320	412905	0.0767399	1.01489	1.0017	1.02826	0.0267812	32.5905	0.157202	0.0147838	0.00667531	9	FALSE	33334	260788	0.113334
721.2	Spondylosis with myelopathy	musculoskeletal	0.987252	0.951024	1.02486	0.501189	39.0085	0.0978558	-0.0128301	0.0190748	10	FALSE	3583	463638	0.00766875	0.988523	0.952101	1.02634	0.546717	43.6945	0.0764975	-0.0115438	0.0191538	9	FALSE	3558	311521	0.0112924
721.8	Other allied disorders of spine	musculoskeletal	1.0837	0.993763	1.18178	0.0689995	0	0.436352	0.0803828	0.0442047	4	FALSE	683	464157	0.00146932	1.10879	1.01189	1.21496	0.0268713	0	0.830678	0.103265	0.046655	3	FALSE	630	314681	0.00199803
722	Intervertebral disc disorders	musculoskeletal	1.01792	1.0065	1.02946	0.00203426	51.8569	0.0279218	0.0177576	0.00575575	10	FALSE	46979	401165	0.10483	1.0175	1.00595	1.02918	0.0028896	56.7199	0.017875	0.0173506	0.00582384	9	FALSE	46255	248461	0.156948
722.1	Displacement of intervertebral disc	musculoskeletal	1.04106	1.01863	1.06398	0.000293575	56.5042	0.0184684	0.0402393	0.011113	9	FALSE	10872	445482	0.0238236	1.04106	1.01863	1.06398	0.000293575	56.5042	0.0184684	0.0402393	0.011113	9	FALSE	10854	296006	0.0353712
722.3	Schmorl's nodes	musculoskeletal	1.28532	1.0281	1.60688	0.0275772	30.5294	0.230227	0.251005	0.113925	2	FALSE	94	453340	0.000207307	NA	NA	NA	NA	NA	NA	NA	NA	NA	NA	NA	NA	NA
722.6	Degeneration of intervertebral disc	musculoskeletal	1.01352	1.00049	1.02672	0.0418992	18.9083	0.274602	0.0134301	0.00660109	9	FALSE	34312	411016	0.0770488	1.01352	1.00049	1.02672	0.0418992	18.9083	0.274602	0.0134301	0.00660109	9	FALSE	34300	261540	0.115941
722.7	Intervertebral disc disorder with myelopathy	musculoskeletal	1.02438	0.979352	1.07147	0.293619	2.4265	0.400895	0.0240855	0.0229339	6	FALSE	2512	462516	0.00540183	1.01972	0.974599	1.06693	0.397714	0	0.689993	0.0195282	0.0230909	5	FALSE	2486	313040	0.00787891
722.8	Postlaminectomy syndrome	musculoskeletal	1.03246	0.991962	1.07462	0.117656	0	0.710471	0.0319479	0.0204181	8	FALSE	3113	463253	0.00667501	1.03523	0.994214	1.07793	0.0932266	0	0.711925	0.0346192	0.0206236	7	FALSE	3065	313777	0.00967359
722.9	Other and unspecified disc disorder	musculoskeletal	1.03605	1.00193	1.07133	0.0382084	0	0.50899	0.0354119	0.0170856	7	FALSE	4391	460813	0.00943887	1.04034	1.00292	1.07915	0.0343413	0	0.41862	0.0395443	0.0186879	6	FALSE	3809	308109	0.0122115
723	Other disorders of cervical region	musculoskeletal	0.9796	0.931746	1.02991	0.419904	16.0887	0.303393	-0.0206111	0.0255534	8	FALSE	1919	465497	0.00410555	0.980829	0.931711	1.03254	0.460233	27.6764	0.217207	-0.019357	0.0262126	7	FALSE	1841	313380	0.00584035
723.1	Torticollis	musculoskeletal	1.05113	0.930047	1.18797	0.424556	10.7415	0.326168	0.0498614	0.0624406	3	FALSE	384	469167	0.000817803	1.0726	0.935145	1.23026	0.316519	45.369	0.176073	0.0700842	0.0699696	2	FALSE	330	317050	0.00103976
724	Other and unspecified disorders of back	musculoskeletal	0.993425	0.967746	1.01979	0.621507	13.121	0.325037	-0.006597	0.013362	9	FALSE	7448	451826	0.0162169	0.992167	0.966236	1.01879	0.560578	20.552	0.266527	-0.00786389	0.0135122	8	FALSE	7321	299709	0.0238446
724.1	Disorders of sacrum	musculoskeletal	1.01043	0.955007	1.06908	0.718376	0	0.518557	0.0103808	0.028785	7	FALSE	1590	464541	0.00341106	1.01427	0.956718	1.07529	0.634431	0	0.42094	0.014173	0.0298065	6	FALSE	1508	315065	0.00476351
724.2	Disorders of coccyx	musculoskeletal	0.983621	0.882055	1.09688	0.766471	0	0.631409	-0.0165148	0.0556065	7	FALSE	412	461154	0.000892613	0.992115	0.874694	1.1253	0.901969	0	0.51206	-0.00791628	0.0642691	6	FALSE	330	311678	0.00105767
724.8	Other symptoms referable to back	musculoskeletal	1.00217	0.959198	1.04707	0.922733	0	0.597431	0.00216882	0.0223609	9	FALSE	2633	461285	0.00567557	0.998902	0.955796	1.04395	0.961063	0	0.683215	-0.00109875	0.0225064	8	FALSE	2605	309168	0.00835544
724.9	Other unspecified back disorders	musculoskeletal	0.982302	0.939825	1.0267	0.428522	0	0.778893	-0.0178566	0.022554	3	FALSE	2666	461642	0.00574188	0.982302	0.939825	1.0267	0.428522	0	0.778893	-0.0178566	0.022554	3	FALSE	2649	312166	0.00841447
726	Peripheral enthesopathies and allied syndromes	musculoskeletal	1.00732	0.997786	1.01694	0.132858	12.8584	0.321685	0.00728898	0.00484986	11	FALSE	68627	365855	0.157951	1.01122	1.00082	1.02172	0.0343634	0	0.523885	0.0111553	0.00527245	9	FALSE	61644	222351	0.21706
726.1	Enthesopathy	musculoskeletal	1.00909	0.995507	1.02286	0.190567	24.5637	0.209697	0.00905227	0.00691591	11	FALSE	28604	411984	0.0649223	1.01553	1.00047	1.03082	0.0432175	13.8616	0.318636	0.0154124	0.00762387	9	FALSE	24727	268480	0.0843329
726.2	Synoviopathy	musculoskeletal	0.975615	0.936151	1.01674	0.241265	0	0.879929	-0.0246875	0.0210675	6	FALSE	2927	453645	0.00641082	0.973298	0.930729	1.01781	0.235571	0	0.791316	-0.0270649	0.0228178	5	FALSE	2588	310706	0.00826061
726.3	Bursitis	musculoskeletal	1.06499	1.03947	1.09114	3.63717e-07	0	0.430999	0.062967	0.012378	8	TRUE	8544	443149	0.0189155	1.06575	1.03898	1.09322	9.32549e-07	13.622	0.32585	0.0636831	0.0129824	7	TRUE	7942	300210	0.025773
726.4	Calcaneal spur; Exostosis NOS	musculoskeletal	1.05288	1.02406	1.0825	0.000273139	0	0.76644	0.0515266	0.0141575	7	FALSE	6582	445268	0.0145668	1.05458	1.02472	1.08532	0.000288331	0	0.677117	0.0531456	0.0146586	6	FALSE	6239	301764	0.0202563
727	Other disorders of synovium, tendon, and bursa	musculoskeletal	0.984142	0.972039	0.996395	0.0113428	0	0.605236	-0.0159854	0.00631347	11	FALSE	35030	407333	0.0791884	0.983272	0.96999	0.996735	0.015046	1.80877	0.419209	-0.0168697	0.00693864	9	FALSE	30479	263829	0.103562
727.1	Synovitis and tenosynovitis	musculoskeletal	0.959989	0.941146	0.97921	5.413e-05	0	0.722834	-0.0408331	0.0101146	10	FALSE	13207	436684	0.029356	0.960213	0.941071	0.979744	7.75715e-05	0	0.630109	-0.0406004	0.010274	9	FALSE	12897	293745	0.0420588
727.2	Bursitis disorders	musculoskeletal	1.00946	0.968694	1.05195	0.654281	44.3092	0.126552	0.00941946	0.0210339	5	FALSE	3000	446658	0.00667174	1.00946	0.968694	1.05195	0.654281	44.3092	0.126552	0.00941946	0.0210339	5	FALSE	2988	306267	0.00966193
727.4	Ganglion and cyst of synovium, tendon, and bursa	musculoskeletal	1.00552	0.976383	1.03553	0.713705	12.8419	0.329835	0.00550421	0.0150025	8	FALSE	5591	451810	0.0122234	1.00681	0.973215	1.04157	0.694996	0	0.691721	0.00678957	0.0173166	6	FALSE	4443	308306	0.0142063
727.5	Rupture of synovium	musculoskeletal	1.10532	1.04226	1.17219	0.000833909	35.3982	0.199814	0.100133	0.0299684	4	FALSE	1411	457816	0.00307255	1.10563	1.03129	1.18533	0.00469204	56.9301	0.0980962	0.100416	0.0355146	3	FALSE	1082	314312	0.00343063
727.6	Rupture of tendon, nontraumatic	musculoskeletal	0.975609	0.955111	0.996547	0.0226527	55.9894	0.0340145	-0.0246933	0.010834	7	FALSE	10670	447851	0.0232705	0.975003	0.95043	1.00021	0.0519344	66.9887	0.0165016	-0.0253145	0.013024	5	FALSE	7940	304347	0.0254253
727.7	Contracture of tendon (sheath)	musculoskeletal	1.13418	1.03118	1.24747	0.009538	0	0.544826	0.125913	0.048575	5	FALSE	543	453874	0.00119494	1.11135	1.00661	1.227	0.0365875	0	0.821025	0.105577	0.0505073	4	FALSE	511	313483	0.00162742
728	Disorders of muscle, ligament, and fascia	musculoskeletal	0.952513	0.889483	1.02001	0.163689	49.4882	0.0945931	-0.0486512	0.0349312	5	FALSE	1034	457812	0.00225348	0.958346	0.886408	1.03612	0.285217	61.6212	0.0499533	-0.0425468	0.0398128	4	FALSE	838	314873	0.00265433
728.1	Muscular calcification and ossification	musculoskeletal	1.03711	0.876294	1.22744	0.671662	0	0.714335	0.0364387	0.0859671	2	FALSE	233	450325	0.000517137	1.03711	0.876294	1.22744	0.671662	0	0.714335	0.0364387	0.0859671	2	FALSE	231	309934	0.000744765
728.2	Laxity of ligament or hypermobility syndrome	musculoskeletal	1.12357	0.997952	1.26499	0.0540952	34.2594	0.192925	0.116507	0.0604894	5	FALSE	346	454079	0.000761402	1.1225	0.985183	1.27895	0.0826099	50.685	0.107625	0.115555	0.0665738	4	FALSE	297	311140	0.000953644
728.7	Fasciitis	musculoskeletal	1.03661	1.02152	1.05192	1.54275e-06	9.93621	0.352297	0.0359556	0.007482	9	TRUE	24248	425684	0.0538926	1.02993	1.01352	1.04661	0.000319337	0	0.641918	0.0294946	0.00819501	8	FALSE	21157	282745	0.0696178
728.71	Contracture of palmar fascia [Dupuytren's disease]	musculoskeletal	1.07244	1.04377	1.10189	4.23257e-07	51.4739	0.0830722	0.0699324	0.0138256	5	TRUE	6135	449789	0.0134562	1.07031	1.02843	1.11389	0.000847607	63.5276	0.0415762	0.0679493	0.0203638	4	FALSE	3208	306850	0.0103465
729	Other disorders of soft tissues	musculoskeletal	1.02869	0.988388	1.07063	0.165402	0	0.526619	0.028284	0.0203903	9	FALSE	3124	448233	0.00692135	1.02874	0.987625	1.07156	0.173333	1.31097	0.419263	0.0283337	0.0208095	8	FALSE	3025	305294	0.00981127
729.1	Rheumatism, unspecified and fibrositis	musculoskeletal	0.995419	0.903074	1.09721	0.926359	0	0.776231	-0.00459121	0.0496743	4	FALSE	521	446320	0.00116596	0.980434	0.881966	1.0899	0.714432	0	0.744276	-0.0197599	0.0540021	3	FALSE	456	303381	0.0015008
729.3	Panniculitis	musculoskeletal	1.14947	0.977059	1.35229	0.0929473	0	0.446683	0.139297	0.0829122	3	FALSE	200	449933	0.000444313	1.2121	1.00699	1.45898	0.0419892	0	0.614753	0.192353	0.0945861	2	FALSE	166	309542	0.000535989
729.7	Nontraumatic compartment syndrome	musculoskeletal	1.0706	0.860228	1.33242	0.541098	0	0.99184	0.0682187	0.111623	2	FALSE	141	313061	0.000450189	1.0706	0.860228	1.33242	0.541098	0	0.99184	0.0682187	0.111623	2	FALSE	141	313061	0.000450189
731	Osteitis deformans and osteopathies associated with other disorders classified elsewhere	musculoskeletal	1.15551	1.07182	1.24574	0.000164659	0	0.476604	0.144541	0.0383617	8	FALSE	883	464403	0.00189776	1.13808	1.05286	1.2302	0.00112561	0	0.627653	0.129343	0.0397113	7	FALSE	833	312918	0.00265497
731.1	Osteitis deformans [Paget's disease of bone]	musculoskeletal	1.02763	0.915887	1.15301	0.642592	60.318	0.0804566	0.0272579	0.0587357	3	FALSE	408	462139	0.000882073	0.971668	0.857402	1.10116	0.652524	0	0.889116	-0.0287408	0.0638316	2	FALSE	359	310654	0.00115429
732	Osteochondropathies	musculoskeletal	1.00474	0.936315	1.07817	0.895438	0	0.578204	0.00472963	0.035987	5	FALSE	959	468261	0.00204382	0.99019	0.908193	1.07959	0.823122	0	0.465963	-0.00985837	0.044103	4	FALSE	694	316776	0.00218603
732.1	Juvenile osteochondrosis	musculoskeletal	1.01182	0.904063	1.13243	0.837913	18.7566	0.29524	0.0117532	0.0574547	5	FALSE	376	467270	0.000804027	0.94617	0.826689	1.08292	0.421761	0	0.614013	-0.0553327	0.0688758	4	FALSE	282	315785	0.000892216
732.7	Osteochondritis dissecans	musculoskeletal	0.951596	0.839487	1.07868	0.437885	0	0.576234	-0.0496143	0.063955	5	FALSE	314	458459	0.000684434	0.976338	0.852242	1.1185	0.729902	0	0.577366	-0.0239461	0.0693575	4	FALSE	277	309605	0.000893889
733	Other disorders of bone and cartilage	musculoskeletal	1.00517	0.974434	1.03687	0.744856	12.0623	0.331835	0.00515631	0.0158446	10	FALSE	5232	455010	0.0113679	1.00708	0.975836	1.03933	0.660691	18.0041	0.282528	0.00705931	0.0160819	9	FALSE	5110	303525	0.0165568
733.2	Cyst of bone	musculoskeletal	0.967001	0.853891	1.09509	0.597018	0	0.740079	-0.0335554	0.0634684	4	FALSE	360	468482	0.000767849	0.990661	0.865808	1.13352	0.891411	0	0.812979	-0.00938301	0.0687307	3	FALSE	321	316997	0.0010116
733.4	Aseptic necrosis of bone	musculoskeletal	1.00276	0.952954	1.05517	0.915538	0	0.819089	0.00275673	0.0259932	9	FALSE	1892	464495	0.00405672	1.00121	0.951116	1.05393	0.963291	0	0.760726	0.0012052	0.0261864	8	FALSE	1870	315641	0.00588956
733.6	Costochondritis	musculoskeletal	0.931044	0.836419	1.03638	0.191354	20.8893	0.2848	-0.0714485	0.0546835	4	FALSE	443	465838	0.000950071	0.913418	0.803891	1.03787	0.164644	42.8816	0.173644	-0.0905614	0.0651698	3	FALSE	338	314353	0.00107407
733.8	Malunion and nonunion of fracture	musculoskeletal	1.00418	0.945898	1.06605	0.891296	35.2806	0.186066	0.00416901	0.0305056	5	FALSE	1358	315683	0.00428336	1.00418	0.945898	1.06605	0.891296	35.2806	0.186066	0.00416901	0.0305056	5	FALSE	1358	315683	0.00428336
733.9	Chondromalacia	musculoskeletal	0.939742	0.846759	1.04294	0.242346	0	0.912513	-0.06215	0.0531586	3	FALSE	505	468033	0.00107782	0.939742	0.846759	1.04294	0.242346	0	0.912513	-0.06215	0.0531586	3	FALSE	490	316548	0.00154556
735	Acquired foot deformities	musculoskeletal	1.08818	1.07511	1.10141	9.8579e-43	54.7928	0.0145031	0.0845062	0.00616737	11	TRUE	39690	416562	0.0869914	1.09362	1.07998	1.10744	2.26249e-44	40.0689	0.100403	0.089497	0.00640477	9	TRUE	37714	263961	0.125015
735.1	Flat foot	musculoskeletal	1.03072	1.00836	1.05357	0.00686078	42.4825	0.0950984	0.0302542	0.0111906	8	FALSE	11066	451926	0.0239011	1.02929	1.00686	1.05223	0.0102437	43.5722	0.100401	0.0288737	0.0112459	7	FALSE	10985	299906	0.0353339
735.2	Acquired toe deformities	musculoskeletal	1.12687	1.10869	1.14534	5.54544e-47	28.7852	0.179691	0.119441	0.0082973	10	TRUE	20150	441476	0.0436501	1.13453	1.11533	1.15405	1.31261e-47	0	0.6399	0.126214	0.00870774	9	TRUE	18771	288875	0.0610149
735.21	Hammer toe (acquired)	musculoskeletal	1.20527	1.18027	1.2308	2.93052e-68	5.90974	0.386809	0.186704	0.0106938	10	TRUE	11934	453469	0.0256423	1.20768	1.182	1.23391	2.1807e-66	9.94899	0.352189	0.1887	0.0109637	9	TRUE	11499	300868	0.0368125
735.22	Claw toe (acquired)	musculoskeletal	1.22289	1.05409	1.41871	0.00792795	80.8177	0.0224167	0.201216	0.0757842	2	FALSE	252	305479	0.000824254	1.22289	1.05409	1.41871	0.00792795	80.8177	0.0224167	0.201216	0.0757842	2	FALSE	252	305479	0.000824254
735.23	Hallux rigidus	musculoskeletal	1.01559	0.983948	1.04825	0.338134	48.7625	0.0989182	0.015468	0.0161485	5	FALSE	4980	464329	0.0106113	1.03218	0.997687	1.06787	0.067781	0	0.74437	0.0316747	0.0173421	4	FALSE	4455	311728	0.0140899
735.3	Hallux valgus (Bunion)	musculoskeletal	1.05654	1.03402	1.07956	5.66479e-07	55.3044	0.0367739	0.0550019	0.0109953	7	TRUE	11143	454452	0.0239328	1.06891	1.04493	1.09343	8.59403e-09	0	0.684953	0.0666356	0.011576	6	TRUE	10299	301851	0.0329938
736	Other acquired deformities of limbs	musculoskeletal	1.024	0.995441	1.05339	0.100301	0	0.774831	0.0237207	0.014434	9	FALSE	6333	458079	0.0136366	1.02379	0.994628	1.0538	0.110806	0	0.680442	0.0235079	0.0147424	8	FALSE	6128	305478	0.0196659
736.1	Acquired deformities of forearm	musculoskeletal	1.10675	0.947428	1.29286	0.200906	0	0.529166	0.101426	0.0793023	2	FALSE	242	460858	0.000524832	1.10675	0.947428	1.29286	0.200906	0	0.529166	0.101426	0.0793023	2	FALSE	241	311486	0.000773112
736.2	Acquired deformities of finger	musculoskeletal	0.997403	0.934462	1.06458	0.937681	19.5425	0.290227	-0.00260025	0.0332577	5	FALSE	1158	469564	0.00246005	0.984489	0.915555	1.05861	0.672982	30.7555	0.227729	-0.0156322	0.037038	4	FALSE	978	316963	0.00307604
736.4	Genu valgum or varum (acquired)	musculoskeletal	1.03895	0.955481	1.12971	0.371211	38.3745	0.197364	0.0382104	0.042731	3	FALSE	761	461063	0.00164781	1.03895	0.955481	1.12971	0.371211	38.3745	0.197364	0.0382104	0.042731	3	FALSE	760	311691	0.00243238
736.5	Acquired deformities of knee	musculoskeletal	0.991736	0.789244	1.24618	0.943228	0	0.625821	-0.00829799	0.116523	2	FALSE	118	459046	0.000256989	0.991736	0.789244	1.24618	0.943228	0	0.625821	-0.00829799	0.116523	2	FALSE	113	309674	0.000364767
736.6	Unequal leg length (acquired)	musculoskeletal	1.0142	0.966129	1.06466	0.569292	0	0.739828	0.0140989	0.0247742	3	FALSE	2207	305826	0.00716482	1.0142	0.966129	1.06466	0.569292	0	0.739828	0.0140989	0.0247742	3	FALSE	2207	305826	0.00716482
737	Curvature of spine	musculoskeletal	1.04583	1.00443	1.08893	0.0296612	13.0461	0.325684	0.0448102	0.0206063	9	FALSE	2922	464132	0.00625624	1.04905	1.00453	1.09554	0.0304505	22.6936	0.24874	0.0478813	0.0221244	8	FALSE	2601	311531	0.00827996
737.1	Kyphosis (acquired)	musculoskeletal	1.09289	0.993973	1.20165	0.0664937	0	0.972483	0.0888266	0.0484047	4	FALSE	555	462656	0.00119816	1.09289	0.993973	1.20165	0.0664937	0	0.972483	0.0888266	0.0484047	4	FALSE	551	313284	0.0017557
737.3	Kyphoscoliosis and scoliosis	musculoskeletal	1.05215	1.00481	1.10173	0.0304418	0	0.514209	0.0508402	0.0234904	9	FALSE	2226	466200	0.00475208	1.05583	1.00416	1.11017	0.0338245	1.29604	0.419373	0.0543311	0.0256018	8	FALSE	1931	313599	0.00611986
738	Other acquired musculoskeletal deformity	musculoskeletal	1.02593	0.996899	1.05581	0.0804757	0	0.516957	0.0255998	0.0146458	10	FALSE	6049	457692	0.0130439	1.02363	0.994043	1.05409	0.118598	0	0.469828	0.0233538	0.0149638	9	FALSE	5849	305672	0.0187756
738.4	Acquired spondylolisthesis	musculoskeletal	0.985366	0.945393	1.02703	0.485333	0	0.693556	-0.0147426	0.0211288	5	FALSE	2951	460760	0.00636388	0.985366	0.945393	1.02703	0.485333	0	0.693556	-0.0147426	0.0211288	5	FALSE	2947	311388	0.00937535
739	Contracture of joint	musculoskeletal	1.10208	1.04472	1.16259	0.000364908	7.97175	0.36755	0.0971994	0.0272707	7	FALSE	1703	463567	0.00366024	1.10218	1.04376	1.16388	0.000462856	23.3061	0.258903	0.0972937	0.0277872	6	FALSE	1652	311547	0.0052746
740	Osteoarthrosis	musculoskeletal	1.02047	1.01276	1.02825	1.65717e-07	64.6225	0.00106462	0.0202667	0.003872	12	TRUE	130580	312115	0.294966	1.02867	1.0193	1.03813	1.43386e-09	47.2238	0.0561386	0.0282691	0.00467131	9	TRUE	104369	183010	0.363175
740.1	Osteoarthritis; localized	musculoskeletal	1.02829	1.01966	1.03699	8.82507e-11	55.0169	0.0109506	0.0278957	0.00430103	12	TRUE	85255	356100	0.193166	1.03882	1.02821	1.04954	3.53054e-13	0	0.551726	0.0380839	0.00523674	9	TRUE	63991	226995	0.219911
740.11	Osteoarthrosis, localized, primary	musculoskeletal	1.03016	1.01914	1.0413	6.1874e-08	29.7001	0.162984	0.0297123	0.00548876	11	TRUE	49644	380073	0.115527	1.03703	1.02502	1.04919	9.5827e-10	0	0.712761	0.0363631	0.00594537	9	TRUE	44392	250968	0.150298
740.12	Osteoarthrosis, localized, secondary	musculoskeletal	1.02533	0.996412	1.05509	0.0865797	0	0.699698	0.025014	0.0145963	6	FALSE	6180	434301	0.0140301	1.01798	0.987798	1.04909	0.245807	0	0.946456	0.0178251	0.0153586	5	FALSE	5714	305196	0.0183783
740.2	Osteoarthrosis, generalized	musculoskeletal	0.983643	0.964526	1.00314	0.0995581	9.67236	0.354533	-0.0164925	0.0100137	9	FALSE	12597	427858	0.0286	0.983255	0.960663	1.00638	0.154478	23.9234	0.246516	-0.016887	0.0118597	7	FALSE	9601	298753	0.0311363
740.3	Osteoarthrosis involving more than one site, but not specified as generalized	musculoskeletal	1.06001	1.00997	1.11252	0.018165	0	0.650665	0.0582781	0.0246707	5	FALSE	2186	438588	0.00495946	1.06518	1.01447	1.11843	0.0111715	0	0.967249	0.0631469	0.0248876	4	FALSE	2157	312449	0.00685619
740.9	Osteoarthrosis NOS	musculoskeletal	1.02254	1.01323	1.03193	1.7731e-06	56.5016	0.0107859	0.0222901	0.00466545	11	TRUE	80369	348116	0.187565	1.02708	1.01679	1.03747	1.98427e-07	52.9439	0.0300988	0.0267192	0.00513751	9	TRUE	71411	219011	0.245887
741	Symptoms and disorders of the joints	musculoskeletal	1.05125	1.03668	1.06603	2.23642e-12	0	0.715256	0.0499815	0.00712099	10	TRUE	28221	416082	0.0635175	1.05237	1.03752	1.06742	1.88754e-12	0	0.689082	0.0510431	0.00724781	9	TRUE	27513	262250	0.09495
741.1	Ankylosis of joint	musculoskeletal	1.00329	0.890483	1.13039	0.956959	0	0.954071	0.00328446	0.0608563	3	FALSE	387	465599	0.000830497	1.00329	0.890483	1.13039	0.956959	0	0.954071	0.00328446	0.0608563	3	FALSE	377	314433	0.00119755
741.2	Stiffness of joint	musculoskeletal	0.979927	0.942562	1.01877	0.306665	0	0.66834	-0.0202769	0.0198356	9	FALSE	3203	462846	0.00687267	0.979927	0.942562	1.01877	0.306665	0	0.66834	-0.0202769	0.0198356	9	FALSE	3199	311680	0.0101595
741.3	Difficulty in walking	musculoskeletal	1.03959	1.01875	1.06084	0.000170506	30.4487	0.17483	0.0388221	0.0103274	9	FALSE	12818	447731	0.027832	1.04208	1.02089	1.06371	8.42969e-05	28.0788	0.204224	0.0412195	0.0104835	8	FALSE	12526	293899	0.0408779
741.4	Joint effusions	musculoskeletal	1.09547	1.06357	1.12834	1.48281e-09	19.045	0.267755	0.0911863	0.0150815	10	TRUE	5682	454546	0.0123461	1.10018	1.06754	1.13382	5.19159e-10	11.0784	0.342576	0.0954722	0.015366	9	TRUE	5516	300714	0.0180126
741.5	Hemarthrosis	musculoskeletal	1.16337	0.981004	1.37963	0.0819475	2.74785	0.35763	0.151317	0.0869889	3	FALSE	225	469572	0.00047893	1.12833	0.936967	1.35877	0.202904	28.5543	0.23678	0.120736	0.0948199	2	FALSE	204	318406	0.000640281
742	Derangement of joint, non-traumatic	musculoskeletal	1.02664	0.997242	1.0569	0.076119	0	0.735212	0.0262908	0.0148229	9	FALSE	5961	457058	0.0128742	1.02868	0.998609	1.05967	0.0617571	0	0.685628	0.0282807	0.0151393	8	FALSE	5767	303226	0.0186639
742.1	Loose body in joint	musculoskeletal	1.07883	0.91903	1.26643	0.35357	0	0.517255	0.0758811	0.0817961	3	FALSE	217	454587	0.000477129	1.13251	0.945369	1.3567	0.17691	0	0.921294	0.124437	0.0921529	2	FALSE	185	303421	0.000609342
742.2	Pathological, developmental or recurrent dislocation	musculoskeletal	0.919304	0.842822	1.00273	0.057627	20.7008	0.285853	-0.0841381	0.0443176	4	FALSE	694	462283	0.00149899	0.899677	0.820577	0.986402	0.0243504	0	0.397032	-0.105719	0.0469538	3	FALSE	637	308451	0.0020609
742.8	Articular cartilage disorder	musculoskeletal	1.09815	0.952359	1.26625	0.197646	0	0.719378	0.0936244	0.0726736	3	FALSE	269	317668	0.00084608	1.09815	0.952359	1.26625	0.197646	0	0.719378	0.0936244	0.0726736	3	FALSE	269	317668	0.00084608
742.9	Other derangement of joint	musculoskeletal	1.02759	0.994043	1.06227	0.108019	0	0.750207	0.0272158	0.0169341	8	FALSE	4562	460005	0.0098199	1.03052	0.996464	1.06574	0.0795347	0	0.791702	0.0300659	0.0171473	7	FALSE	4472	306173	0.0143959
743	Osteoporosis, osteopenia and pathological fracture	musculoskeletal	0.992178	0.974117	1.01057	0.402184	0	0.513514	-0.00785247	0.00937355	10	FALSE	15618	447010	0.0337593	0.991064	0.972855	1.00961	0.342735	0	0.49	-0.00897643	0.00946108	9	FALSE	15400	291912	0.0501119
743.1	Osteoporosis	musculoskeletal	0.950848	0.926344	0.976	0.000154536	0	0.466042	-0.0504014	0.0133208	9	FALSE	7490	459453	0.0160405	0.950848	0.926344	0.976	0.000154536	0	0.466042	-0.0504014	0.0133208	9	FALSE	7487	307621	0.0237601
743.11	Osteoporosis NOS	musculoskeletal	0.945397	0.920253	0.971228	4.4536e-05	0	0.578632	-0.0561501	0.0137535	9	FALSE	7065	308306	0.0224022	0.945397	0.920253	0.971228	4.4536e-05	0	0.578632	-0.0561501	0.0137535	9	FALSE	7065	308306	0.0224022
743.12	Senile osteoporosis	musculoskeletal	1.0356	0.871064	1.23121	0.691913	0	0.811626	0.0349809	0.0882774	2	FALSE	150	305839	0.000490214	1.0356	0.871064	1.23121	0.691913	0	0.811626	0.0349809	0.0882774	2	FALSE	150	305839	0.000490214
743.13	Other specified osteoporosis	musculoskeletal	1.01659	0.935089	1.10519	0.6996	54.1829	0.0682039	0.0164515	0.0426359	5	FALSE	653	469710	0.00138829	1.01659	0.935089	1.10519	0.6996	54.1829	0.0682039	0.0164515	0.0426359	5	FALSE	650	317878	0.00204064
743.2	Pathologic fracture	musculoskeletal	1.06052	1.01496	1.10812	0.00871891	0	0.99622	0.0587561	0.0224013	6	FALSE	2541	465787	0.00542568	1.0606	1.01421	1.10911	0.009927	0	0.985206	0.0588323	0.0228177	5	FALSE	2467	313369	0.00781102
743.21	Pathologic fracture of vertebrae	musculoskeletal	1.04255	0.952759	1.1408	0.364507	0	0.913157	0.0416685	0.0459506	4	FALSE	617	460048	0.00133937	1.04255	0.952759	1.1408	0.364507	0	0.913157	0.0416685	0.0459506	4	FALSE	610	308216	0.00197522
743.22	Pathologic fracture of femur	musculoskeletal	1.06353	0.839158	1.3479	0.610409	0	0.450005	0.0615951	0.120896	2	FALSE	92	286722	0.000320765	1.06353	0.839158	1.3479	0.610409	0	0.450005	0.0615951	0.120896	2	FALSE	92	286722	0.000320765
743.4	Stress fracture	musculoskeletal	1.10061	1.00219	1.2087	0.044878	0	0.890789	0.0958686	0.0477958	4	FALSE	583	463714	0.00125566	1.10061	1.00219	1.2087	0.044878	0	0.890789	0.0958686	0.0477958	4	FALSE	577	311882	0.00184664
743.9	Osteopenia or other disorder of bone and cartilage	musculoskeletal	1.00838	0.981486	1.03601	0.5451	0	0.693653	0.00834649	0.0137931	9	FALSE	6928	459300	0.0148597	1.0079	0.980681	1.03587	0.573207	0	0.594667	0.00786856	0.0139678	8	FALSE	6791	304202	0.0218365
745	Pain in joint	musculoskeletal	1.00904	0.999943	1.01821	0.0514547	60.5247	0.00666371	0.00899494	0.00461832	10	FALSE	169346	269001	0.386329	1.01019	1.00101	1.01946	0.0295926	58.9736	0.0124043	0.0101404	0.00466117	9	FALSE	168464	115156	0.593978
747	Cardiac and circulatory congenital anomalies	congenital anomalies	1.01853	0.986889	1.05119	0.254135	30.9281	0.170844	0.0183629	0.0161027	9	FALSE	4573	465434	0.00972964	1.01399	0.977795	1.05152	0.453815	38.303	0.124232	0.0138911	0.0185445	8	FALSE	3595	311685	0.0114026
747.1	Cardiac congenital anomalies	congenital anomalies	1.0293	0.994013	1.06584	0.104683	0	0.53568	0.0288799	0.017799	9	FALSE	3683	467431	0.00781764	1.02123	0.980543	1.0636	0.311211	0	0.486933	0.0210053	0.0207422	8	FALSE	2826	313682	0.00892868
747.11	Cardiac shunt/ heart septal defect	congenital anomalies	1.03919	0.988381	1.0926	0.132842	0	0.965877	0.0384376	0.0255742	8	FALSE	1732	471054	0.00366339	1.03627	0.977935	1.09809	0.228111	0	0.932946	0.0356302	0.0295627	7	FALSE	1336	317305	0.00419281
747.12	Valvular heart disease/ heart chambers	congenital anomalies	1.00677	0.949927	1.06701	0.820072	0	0.547296	0.00674412	0.0296507	7	FALSE	1301	471472	0.00275185	0.999341	0.933759	1.06953	0.984811	0	0.440556	-0.000659327	0.0346318	6	FALSE	993	317723	0.00311563
747.13	Congenital anomalies of great vessels	congenital anomalies	0.997665	0.91685	1.0856	0.956742	0	0.630732	-0.00233782	0.0430996	5	FALSE	647	472187	0.00136834	0.9874	0.902469	1.08032	0.782303	0	0.542454	-0.01268	0.0458889	4	FALSE	580	318438	0.00181808
747.2	Congenital anomalies of peripheral vascular system	congenital anomalies	0.949786	0.877366	1.02818	0.202976	14.8755	0.319599	-0.0515185	0.0404664	5	FALSE	780	469042	0.0016602	0.963039	0.882497	1.05093	0.398028	27.6668	0.245974	-0.037661	0.0445614	4	FALSE	670	315293	0.0021205
748	Anomalies of respiratory system, congenital	congenital anomalies	0.990115	0.873658	1.12209	0.876344	64.7013	0.0367513	-0.00993449	0.0638439	4	FALSE	310	473650	0.000654064	1.02947	0.895946	1.1829	0.681944	70.997	0.0318119	0.0290475	0.07088	3	FALSE	262	319127	0.000820316
749	Congenital anomalies of face and neck	congenital anomalies	1.06743	0.988853	1.15225	0.0944014	0	0.863541	0.0652518	0.0390116	6	FALSE	779	473006	0.00164421	1.08798	0.99696	1.1873	0.0585366	0	0.892272	0.0843184	0.0445738	5	FALSE	621	317896	0.00194966
749.1	Cleft palate	congenital anomalies	1.23865	0.985402	1.55699	0.0666614	47.7788	0.147352	0.214023	0.1167	3	FALSE	94	465594	0.000201852	1.06791	0.812983	1.40277	0.636829	0	0.968853	0.0657023	0.139159	2	FALSE	72	316905	0.000227146
750	Digestive congenital anomalies	congenital anomalies	1.01092	0.962342	1.06195	0.665591	0	0.570282	0.0108595	0.0251256	7	FALSE	1880	468550	0.00399634	0.991634	0.932141	1.05492	0.790127	0	0.58155	-0.00840135	0.0315668	6	FALSE	1283	314620	0.00406137
750.1	Upper gastrointestinal congenital anomalies	congenital anomalies	1.0031	0.932763	1.07875	0.933415	30.7706	0.216361	0.00309921	0.0370943	5	FALSE	866	468922	0.00184338	0.980884	0.889287	1.08192	0.699594	43.7384	0.149024	-0.0193006	0.0500187	4	FALSE	530	314992	0.00167976
750.11	Esophageal atresia/tracheoesophageal fistula	congenital anomalies	0.954231	0.826073	1.10227	0.524335	36.9031	0.204975	-0.0468493	0.0735841	3	FALSE	268	459925	0.000582364	0.947378	0.811749	1.10567	0.492878	67.7914	0.0780638	-0.0540575	0.0788311	2	FALSE	244	309250	0.000788384
750.13	Congenital anomalies of mouth/tongue	congenital anomalies	0.950963	0.84416	1.07128	0.408118	0	0.470096	-0.0502803	0.060783	3	FALSE	313	470219	0.000665204	0.873521	0.696433	1.09564	0.242082	0	0.382295	-0.135223	0.115595	2	FALSE	112	316872	0.00035333
750.14	Congenital anomalies of esophagus	congenital anomalies	1.16238	0.946356	1.42771	0.151467	0	0.769954	0.150468	0.104902	2	FALSE	110	451074	0.000243803	NA	NA	NA	NA	NA	NA	NA	NA	NA	NA	NA	NA	NA
750.15	Congenital anomalies of stomach	congenital anomalies	1.03426	0.831946	1.28577	0.761648	0	0.96202	0.0336867	0.111061	2	FALSE	114	464490	0.00024537	NA	NA	NA	NA	NA	NA	NA	NA	NA	NA	NA	NA	NA
750.2	Lower gastrointestinal congenital anomalies	congenital anomalies	1.01486	0.946912	1.08769	0.676474	0	0.60629	0.0147549	0.0353597	6	FALSE	962	470889	0.00203878	0.993269	0.913459	1.08005	0.874441	0	0.590011	-0.0067533	0.0427371	5	FALSE	702	316959	0.0022099
750.21	Congenital anomalies of intestine	congenital anomalies	1.07004	0.967315	1.18368	0.188629	34.637	0.204423	0.0676981	0.0514954	4	FALSE	454	463811	0.00097789	1.00323	0.871448	1.15493	0.964234	31.8287	0.230641	0.00322175	0.0718486	3	FALSE	267	312553	0.000853526
750.22	Congenital anomaly of gallbladder, bile ducts, liver, pancreas	congenital anomalies	0.959222	0.865349	1.06328	0.428181	0	0.549448	-0.0416332	0.0525466	5	FALSE	482	472304	0.00101949	0.986506	0.882112	1.10326	0.811834	0	0.690842	-0.0135856	0.0570679	4	FALSE	423	318374	0.00132686
751	Genitourinary congenital anomalies	congenital anomalies	1.00969	0.981163	1.03905	0.509613	8.70846	0.362059	0.00964276	0.0146227	10	FALSE	5792	461011	0.0124078	1.00716	0.975946	1.03937	0.656964	17.6616	0.285527	0.00713346	0.0160624	9	FALSE	4966	307081	0.0159143
751.1	Congenital anomalies of genital organs	congenital anomalies	1.01593	0.956821	1.07869	0.605324	81.3623	6.16327e-05	0.0158047	0.0305843	6	FALSE	1269	467358	0.00270791	1.02868	0.962465	1.09944	0.404903	84.6805	3.00622e-05	0.0282723	0.0339446	5	FALSE	1064	316100	0.00335473
751.12	Congenital anomalies of male genital organs	congenital anomalies	1.02238	0.952057	1.0979	0.542694	56.3755	0.0429607	0.0221338	0.0363599	6	FALSE	864	469168	0.00183817	1.0475	0.965495	1.13647	0.264535	60.0686	0.0401391	0.046407	0.0415932	5	FALSE	682	317910	0.00214067
751.2	Congenital anomalies of urinary system	congenital anomalies	1.00773	0.974943	1.04162	0.64813	16.415	0.291984	0.00770194	0.0168768	10	FALSE	4363	464715	0.00930122	1.0013	0.965635	1.03828	0.944022	20.443	0.261139	0.00129932	0.0185046	9	FALSE	3753	310785	0.0119318
751.21	Cystic kidney disease	congenital anomalies	0.997697	0.961251	1.03553	0.903369	41.6379	0.100754	-0.00230518	0.0189874	8	FALSE	3535	465775	0.00753233	0.996334	0.957924	1.03629	0.854735	49.7883	0.063107	-0.0036724	0.0200589	7	FALSE	3236	311845	0.0102704
751.22	Other specified congenital anomalies of kidney	congenital anomalies	1.05176	0.9688	1.14182	0.228655	0	0.665116	0.0504647	0.0419201	4	FALSE	682	472216	0.00144217	1.01388	0.903367	1.13792	0.814853	0	0.674234	0.0137894	0.0588864	3	FALSE	396	318869	0.00124035
751.3	Obstructive genitourinary defect	congenital anomalies	1.03286	0.87013	1.22603	0.711636	53.3607	0.143118	0.0323361	0.0874752	2	FALSE	208	462772	0.000449263	1.03286	0.87013	1.22603	0.711636	53.3607	0.143118	0.0323361	0.0874752	2	FALSE	193	312097	0.000618015
752	Nervous system congenital anomalies	congenital anomalies	0.968786	0.901287	1.04134	0.389443	0	0.680689	-0.0317118	0.0368474	6	FALSE	838	472665	0.00176979	0.968056	0.885813	1.05793	0.47356	0	0.537229	-0.0324657	0.0452989	5	FALSE	584	318290	0.00183144
752.1	Neural tube defects	congenital anomalies	0.95231	0.859294	1.0554	0.351427	0	0.935219	-0.0488646	0.0524397	4	FALSE	424	466135	0.000908781	0.95106	0.816041	1.10842	0.520668	0	0.809129	-0.0501778	0.07812	3	FALSE	220	311760	0.000705173
752.11	Spina bifida	congenital anomalies	0.974975	0.844997	1.12495	0.728463	0	0.784956	-0.0253436	0.0730003	3	FALSE	232	463661	0.000500115	0.932683	0.768604	1.13179	0.480232	0	0.843449	-0.06969	0.0987209	2	FALSE	146	311961	0.000467788
752.2	Other specified congenital anomalies of nervous system	congenital anomalies	0.978011	0.877457	1.09009	0.68792	0	0.557384	-0.0222346	0.0553543	4	FALSE	402	470568	0.000853558	0.972506	0.864068	1.09455	0.643953	0.872118	0.364657	-0.0278786	0.06032	3	FALSE	350	318868	0.00109643
753	Congenital anomalies of the eye	congenital anomalies	0.993584	0.920336	1.07266	0.869157	0	0.71802	-0.00643637	0.0390723	6	FALSE	849	471397	0.00179779	0.988792	0.91118	1.07302	0.786968	0	0.596477	-0.0112712	0.0417068	5	FALSE	762	317022	0.00239786
753.1	Congenital cataract and lens anomalies	congenital anomalies	1.1256	0.959222	1.32084	0.14711	0	0.867516	0.118318	0.0816093	3	FALSE	214	463721	0.000461272	1.1538	0.955898	1.39267	0.136187	0	0.832318	0.143059	0.0960033	2	FALSE	168	309346	0.000542786
753.2	Congenital anomalies of posterior segment of eye	congenital anomalies	0.89709	0.784927	1.02528	0.111026	0	0.626378	-0.108599	0.0681471	3	FALSE	338	472941	0.000714166	0.89709	0.784927	1.02528	0.111026	0	0.626378	-0.108599	0.0681471	3	FALSE	320	318566	0.00100349
754	Congenital musculoskeletal deformities of spine	congenital anomalies	0.980325	0.922201	1.04211	0.523985	56.7916	0.0549768	-0.0198713	0.0311847	5	FALSE	1321	470665	0.00279881	0.977415	0.916238	1.04268	0.488485	67.3225	0.0269834	-0.0228442	0.0329775	4	FALSE	1209	316432	0.00380618
754.1	Lumbosacral spondylolysis, congenital	congenital anomalies	0.897969	0.749074	1.07646	0.244645	0	0.382803	-0.10762	0.0925003	2	FALSE	180	299339	0.000600964	0.897969	0.749074	1.07646	0.244645	0	0.382803	-0.10762	0.0925003	2	FALSE	180	299339	0.000600964
754.2	Spondylolisthesis, congenital	congenital anomalies	0.945952	0.873991	1.02384	0.168695	54.0312	0.088636	-0.055564	0.0403688	4	FALSE	806	462241	0.00174064	0.945952	0.873991	1.02384	0.168695	54.0312	0.088636	-0.055564	0.0403688	4	FALSE	803	310684	0.00257796
755	Congenital anomalies of limbs	congenital anomalies	1.0852	1.05783	1.11328	3.52701e-10	9.14277	0.359048	0.0817656	0.0130332	7	TRUE	7896	457921	0.0169509	1.08457	1.05682	1.11305	8.33313e-10	23.5168	0.25738	0.0811861	0.0132258	6	TRUE	7722	303688	0.0247969
755.1	Congenital deformities of feet	congenital anomalies	1.09381	1.06513	1.12326	3.73765e-11	0	0.973809	0.0896631	0.0135563	6	TRUE	7355	459222	0.0157637	1.09376	1.06483	1.12348	5.67545e-11	0	0.931835	0.0896245	0.0136789	5	TRUE	7256	304989	0.0232382
755.6	Other congenital anomalies of lower limb, including pelvic girdle	congenital anomalies	0.980303	0.865763	1.11	0.753664	0	0.775783	-0.0198938	0.0633943	4	FALSE	333	466642	0.0007131	0.990101	0.862649	1.13638	0.887475	0	0.607039	-0.00994839	0.0703067	3	FALSE	286	315085	0.000906868
755.61	Congenital hip dysplasia and deformity	congenital anomalies	0.904331	0.738108	1.10799	0.331849	0	0.752683	-0.100559	0.103627	2	FALSE	137	460806	0.000297217	NA	NA	NA	NA	NA	NA	NA	NA	NA	NA	NA	NA	NA
756	Other congenital musculoskeletal anomalies	congenital anomalies	1.06166	0.990517	1.13791	0.0908907	56.965	0.0541399	0.0598343	0.0353899	5	FALSE	987	468949	0.00210029	1.02497	0.945233	1.11143	0.550629	54.3693	0.0867697	0.02466	0.0413191	4	FALSE	768	314128	0.0024389
756.1	Congenital anomalies of abdominal wall; diaphram	congenital anomalies	1.12345	0.910724	1.38585	0.277115	0	0.52346	0.116401	0.107102	3	FALSE	121	463330	0.000261085	1.05264	0.82617	1.34119	0.678105	0	0.670282	0.0513011	0.123602	2	FALSE	97	309097	0.000313719
756.2	Pectus and other congenital anomalies of ribs/sternum	congenital anomalies	1.65315	1.36542	2.00151	2.57178e-07	0	0.645968	0.502681	0.0975626	3	TRUE	121	413209	0.000292744	1.60781	1.27653	2.02505	5.48432e-05	0	0.404209	0.474871	0.117718	2	FALSE	88	261652	0.000336212
756.21	Pectus excavatum	congenital anomalies	1.88764	1.51366	2.35401	1.70318e-08	0	0.928408	0.635326	0.112652	3	TRUE	93	413313	0.00022496	1.90226	1.445	2.50422	4.55885e-06	0	0.708232	0.643042	0.140276	2	TRUE	65	261756	0.000248261
756.3	Congenital anomalies of muscle, tendon, fascia, and connective tissue	congenital anomalies	1.03608	0.853215	1.25814	0.720533	75.9554	0.0414154	0.0354445	0.0990772	2	FALSE	171	461280	0.00037057	NA	NA	NA	NA	NA	NA	NA	NA	NA	NA	NA	NA	NA
756.5	Congenital osteodystrophies	congenital anomalies	0.901219	0.802966	1.01149	0.0774075	39.7289	0.190297	-0.104007	0.0588966	3	FALSE	407	466998	0.000870765	0.915342	0.792692	1.05697	0.228155	68.6749	0.0739843	-0.0884576	0.0734011	2	FALSE	301	312177	0.000963268
757	Congenital anomalies of the integument	congenital anomalies	1.05623	0.93727	1.19029	0.369545	0	0.899795	0.0547052	0.0609647	2	FALSE	399	469055	0.000849924	1.05623	0.93727	1.19029	0.369545	0	0.899795	0.0547052	0.0609647	2	FALSE	389	314764	0.00123432
758	Chromosomal anomalies and genetic disorders	congenital anomalies	1.14494	1.04747	1.25148	0.00286856	67.0238	0.0280225	0.135351	0.0453971	4	FALSE	587	473288	0.00123872	1.07335	0.97116	1.1863	0.165535	0	0.484974	0.0707865	0.051047	3	FALSE	484	318997	0.00151496
758.1	Chromosomal anomalies	congenital anomalies	0.99463	0.896195	1.10388	0.919331	0	0.552267	-0.00538493	0.0531704	4	FALSE	429	465925	0.000919902	0.997652	0.893838	1.11352	0.966548	3.34008	0.355384	-0.00235113	0.0560618	3	FALSE	392	311634	0.00125631
759	Other and unspecified congenital anomalies	congenital anomalies	1.00052	0.933292	1.07258	0.988409	8.53559	0.357838	0.000515538	0.0354865	5	FALSE	893	472026	0.00188827	1.02062	0.946891	1.10008	0.59374	0	0.487178	0.0204058	0.0382543	4	FALSE	780	317735	0.00244886
759.1	Anomalies of endocrine glands, congenital	congenital anomalies	1.00551	0.802432	1.25997	0.961952	0	0.613827	0.00549096	0.115104	2	FALSE	119	464379	0.000256191	NA	NA	NA	NA	NA	NA	NA	NA	NA	NA	NA	NA	NA
760	Back pain	symptoms	1.01246	1.00394	1.02106	0.00408596	18.8121	0.264394	0.0123867	0.00431376	11	FALSE	138289	303776	0.312825	1.0126	1.00371	1.02158	0.00538311	0	0.608635	0.0125258	0.00450057	9	FALSE	133692	153057	0.466234
761	Cervicalgia	symptoms	0.990797	0.979736	1.00198	0.106475	1.27705	0.426598	-0.00924596	0.00572774	10	FALSE	47964	401212	0.106782	0.99172	0.980527	1.00304	0.151101	0	0.440479	-0.00831415	0.00579119	9	FALSE	47273	246587	0.160869
763	Thoracic or lumbosacral neuritis or radiculitis, unspecified	symptoms	1.03137	1.01637	1.04659	3.5915e-05	41.376	0.0914637	0.0308886	0.00747491	9	FALSE	25665	428242	0.0565424	1.03137	1.01637	1.04659	3.5915e-05	41.376	0.0914637	0.0308886	0.00747491	9	FALSE	25647	277574	0.0845819
764	Sciatica	symptoms	1.00346	0.984987	1.02228	0.715421	2.02393	0.422561	0.00345681	0.00948149	11	FALSE	14822	443909	0.0323109	0.998069	0.978695	1.01783	0.846778	0	0.575456	-0.00193265	0.0100017	9	FALSE	13660	290004	0.0449839
765	Cervical radiculitis	symptoms	0.993898	0.974996	1.01317	0.532094	55.6664	0.0208915	-0.00612093	0.00979643	9	FALSE	14311	444117	0.0312176	0.993898	0.974996	1.01317	0.532094	55.6664	0.0208915	-0.00612093	0.00979643	9	FALSE	14304	293449	0.0464788
766	Neuralgia, neuritis, and radiculitis NOS	symptoms	0.980338	0.954555	1.00682	0.144191	0	0.928437	-0.019858	0.013598	10	FALSE	7014	454601	0.0151945	0.979603	0.953248	1.00669	0.138591	0	0.886218	-0.0206082	0.0139145	9	FALSE	6764	300696	0.0219996
767	Cervicocranial/Cervicobrachial syndrome	symptoms	0.983915	0.848531	1.1409	0.829998	65.8914	0.0868502	-0.0162162	0.0755279	2	FALSE	266	307677	0.000863796	0.983915	0.848531	1.1409	0.829998	65.8914	0.0868502	-0.0162162	0.0755279	2	FALSE	266	307677	0.000863796
769	Nonallopathic lesions NEC	symptoms	0.997925	0.973018	1.02347	0.872027	0	0.821848	-0.00207733	0.012896	4	FALSE	8222	307685	0.0260266	0.997925	0.973018	1.02347	0.872027	0	0.821848	-0.00207733	0.012896	4	FALSE	8222	307685	0.0260266
770	Myalgia and myositis unspecified	symptoms	0.973761	0.954915	0.992979	0.00766265	0	0.475644	-0.0265895	0.00997136	9	FALSE	13547	445488	0.0295119	0.973183	0.953985	0.992767	0.00749452	6.52746	0.379814	-0.027183	0.0101655	8	FALSE	13153	290566	0.0433065
771	Musculoskeletal symptoms referable to limbs	symptoms	1.02006	0.969999	1.07271	0.439157	38.4699	0.111789	0.019863	0.0256754	9	FALSE	1747	469163	0.00370984	0.99348	0.93498	1.05564	0.832702	34.424	0.153454	-0.00654089	0.0309647	8	FALSE	1253	314341	0.00397029
771.1	Swelling of limb	symptoms	1.06401	1.03337	1.09556	3.15679e-05	0	0.511407	0.0620452	0.0149081	9	FALSE	5862	296462	0.0193898	1.06401	1.03337	1.09556	3.15679e-05	0	0.511407	0.0620452	0.0149081	9	TRUE	5862	296462	0.0193898
771.2	Cramp of limb	symptoms	1.00471	0.956433	1.05543	0.851534	0	0.768967	0.00470278	0.0251269	4	FALSE	2095	302912	0.00686869	1.00471	0.956433	1.05543	0.851534	0	0.768967	0.00470278	0.0251269	4	FALSE	2095	302912	0.00686869
772	Symptoms of the muscles	symptoms	1.01599	0.949307	1.08735	0.647009	34.4508	0.177973	0.0158599	0.0346345	6	FALSE	1123	469734	0.00238501	1.01599	0.949307	1.08735	0.647009	34.4508	0.177973	0.0158599	0.0346345	6	FALSE	1105	315026	0.00349539
772.1	Muscular wasting and disuse atrophy	symptoms	1.0935	1.00672	1.18775	0.0341059	0	0.898179	0.0893797	0.0421838	4	FALSE	755	317006	0.002376	1.0935	1.00672	1.18775	0.0341059	0	0.898179	0.0893797	0.0421838	4	FALSE	755	317006	0.002376
772.2	Spasm of muscle	symptoms	0.999787	0.972626	1.02771	0.98791	0	0.602765	-0.000212935	0.0140527	9	FALSE	6632	299322	0.0216765	0.999787	0.972626	1.02771	0.98791	0	0.602765	-0.000212935	0.0140527	9	FALSE	6632	299322	0.0216765
772.3	Muscle weakness	symptoms	1.04574	1.02784	1.06395	3.81061e-07	0	0.827168	0.0447259	0.00880745	9	TRUE	18002	285495	0.0593152	1.04574	1.02784	1.06395	3.81061e-07	0	0.827168	0.0447259	0.00880745	9	TRUE	18002	285495	0.0593152
772.4	Rhabdomyolysis	symptoms	0.971259	0.914149	1.03194	0.345588	0	0.915565	-0.0291621	0.0309188	6	FALSE	1359	468229	0.00289403	0.971259	0.914149	1.03194	0.345588	0	0.915565	-0.0291621	0.0309188	6	FALSE	1358	316203	0.00427634
772.6	Facial weakness	symptoms	0.978113	0.886721	1.07892	0.658366	0	0.909363	-0.0221304	0.0500494	4	FALSE	522	316831	0.00164486	0.978113	0.886721	1.07892	0.658366	0	0.909363	-0.0221304	0.0500494	4	FALSE	522	316831	0.00164486
780	Hypothermia/Chills	symptoms	0.951499	0.870648	1.03986	0.272506	0	0.687585	-0.0497166	0.0453077	4	FALSE	588	469482	0.00125088	0.979988	0.855046	1.12319	0.771427	0	0.558501	-0.0202152	0.0695855	3	FALSE	295	315048	0.000935489
781	Symptoms involving nervous and musculoskeletal systems	symptoms	1.00464	0.980693	1.02918	0.706616	0	0.544008	0.00463398	0.0123112	11	FALSE	7645	458898	0.0163865	1.0107	0.972443	1.05046	0.588813	0	0.912919	0.010642	0.019687	9	FALSE	3349	307879	0.0107606
781.2	Abnormal posture	symptoms	1.02958	0.947414	1.11887	0.492111	1.13596	0.408909	0.0291506	0.0424345	6	FALSE	693	466138	0.00148448	1.02958	0.947414	1.11887	0.492111	1.13596	0.408909	0.0291506	0.0424345	6	FALSE	691	318321	0.00216606
782.3	Edema	symptoms	1.06271	1.04949	1.0761	1.72407e-21	67.2604	0.000697551	0.0608212	0.00638847	11	TRUE	36206	411329	0.0809009	1.0706	1.0566	1.08479	3.05559e-24	55.0281	0.022866	0.0682223	0.00671617	9	TRUE	33773	258606	0.115511
782.6	Pallor and flushing	symptoms	0.930749	0.84519	1.02497	0.144648	34.8911	0.202885	-0.0717662	0.0491987	4	FALSE	506	469462	0.00107667	0.897178	0.79122	1.01733	0.0906313	47.5033	0.14884	-0.108501	0.0641228	3	FALSE	333	317326	0.00104829
783	Fever of unknown origin	symptoms	0.988383	0.970617	1.00647	0.206713	0	0.898614	-0.0116851	0.00925436	11	FALSE	15174	441864	0.0332007	0.982048	0.961459	1.00308	0.0937954	0	0.894792	-0.0181154	0.0108106	9	FALSE	11912	289810	0.0394801
783.1	Postprocedural fever	symptoms	1.00561	0.851331	1.18784	0.947541	0	0.391756	0.00559088	0.0849739	3	FALSE	192	466886	0.000411066	1.00561	0.851331	1.18784	0.947541	0	0.391756	0.00559088	0.0849739	3	FALSE	187	318036	0.000587638
785	Abdominal pain	symptoms	0.974225	0.964964	0.983574	8.37915e-08	0	0.450879	-0.0261134	0.00487303	12	TRUE	63549	371192	0.146177	0.970826	0.96055	0.981212	4.94422e-08	0	0.474585	-0.0296081	0.00542939	9	TRUE	54696	224729	0.195745
788	Syncope and collapse	symptoms	1.00287	0.989522	1.01641	0.674776	52.5884	0.0204618	0.00286938	0.00683834	11	FALSE	27300	432010	0.059437	1.01609	0.999354	1.03311	0.0596067	43.6743	0.0766228	0.0159644	0.00847507	9	FALSE	19214	284780	0.0632052
789	Nausea and vomiting	symptoms	0.978506	0.964993	0.992209	0.00219669	0	0.854722	-0.0217281	0.00709542	12	FALSE	25493	425292	0.0565525	0.977069	0.960659	0.99376	0.0072678	0	0.907535	-0.0231981	0.00864209	9	FALSE	18580	276889	0.0628831
789.1	Persistent vomiting	symptoms	0.912088	0.73542	1.1312	0.402198	62.7028	0.101541	-0.0920184	0.109846	2	FALSE	129	305580	0.00042197	0.912088	0.73542	1.1312	0.402198	62.7028	0.101541	-0.0920184	0.109846	2	FALSE	129	305580	0.00042197
790	Nonspecific findings on examination of blood	symptoms	1.01323	0.95018	1.08046	0.688492	0	0.814496	0.013141	0.0327785	8	FALSE	1144	467981	0.00243858	1.02334	0.949337	1.10312	0.546871	0	0.751864	0.0230735	0.0382992	7	FALSE	883	314033	0.00280392
790.1	Elevated sedimentation rate	symptoms	0.950713	0.847992	1.06588	0.386282	0	0.69108	-0.050543	0.0583382	4	FALSE	392	463592	0.000844857	0.948787	0.839276	1.07259	0.400837	0	0.483376	-0.052571	0.062575	3	FALSE	353	312310	0.00112901
790.6	Other abnormal blood chemistry	symptoms	1.0014	0.983976	1.01912	0.876208	0	0.572835	0.00139473	0.00895329	10	FALSE	16940	430833	0.0378317	1.00092	0.983181	1.01898	0.919683	0	0.478937	0.000919947	0.00912347	9	FALSE	16459	276299	0.0562205
790.8	Elevated C-reactive protein (CRP)	symptoms	0.960699	0.841951	1.0962	0.55145	0	0.579969	-0.0400936	0.0673176	3	FALSE	295	468604	0.000629133	0.960699	0.841951	1.0962	0.55145	0	0.579969	-0.0400936	0.0673176	3	FALSE	288	317322	0.000906772
791	Gangrene	symptoms	1.12015	1.05299	1.19159	0.000322155	0	0.737079	0.113464	0.0315458	7	FALSE	1293	469547	0.00274616	1.12015	1.05299	1.19159	0.000322155	0	0.737079	0.113464	0.0315458	7	FALSE	1290	317506	0.00404647
794	Abnormal results of other function studies (bladder, pancreas, placenta, spleen, etc)	symptoms	0.972089	0.884009	1.06894	0.559117	7.54768	0.355383	-0.0283081	0.0484601	4	FALSE	585	466853	0.0012515	0.980239	0.888965	1.08088	0.688984	27.038	0.25396	-0.0199587	0.0498675	3	FALSE	561	314833	0.00177873
795.8	Abnormal tumor markers	symptoms	0.913579	0.801922	1.04078	0.174162	22.1052	0.257197	-0.090385	0.0665108	2	FALSE	289	319119	0.000904799	0.913579	0.801922	1.04078	0.174162	22.1052	0.257197	-0.090385	0.0665108	2	FALSE	289	319119	0.000904799
795.81	Elevated carcinoembryonic antigen [CEA]	symptoms	0.909004	0.766978	1.07733	0.271043	0	0.446464	-0.0954063	0.0866808	2	FALSE	163	319435	0.000510016	0.909004	0.766978	1.07733	0.271043	0	0.446464	-0.0954063	0.0866808	2	FALSE	163	319435	0.000510016
796	Elevated prostate specific antigen [PSA]	genitourinary	0.965049	0.952299	0.97797	1.58076e-07	55.6406	0.0209691	-0.0355763	0.00678562	9	TRUE	33784	274294	0.109661	0.965049	0.952299	0.97797	1.58076e-07	55.6406	0.0209691	-0.0355763	0.00678562	9	TRUE	33784	274294	0.109661
797	Shock	symptoms	0.974182	0.928249	1.02239	0.288461	0	0.951374	-0.0261576	0.024642	6	FALSE	1931	470754	0.00408517	0.971946	0.923018	1.02347	0.28026	0	0.899006	-0.0284547	0.0263534	5	FALSE	1718	315651	0.00541326
797.1	Cardiogenic shock	symptoms	0.958557	0.893407	1.02846	0.238563	0	0.990044	-0.042326	0.0359125	6	FALSE	897	466398	0.00191956	0.95712	0.884929	1.0352	0.273358	0	0.968872	-0.0438269	0.0400114	5	FALSE	743	311883	0.00237664
798	Malaise and fatigue	symptoms	1.02212	1.01038	1.03398	0.00020399	10.797	0.341364	0.0218747	0.00588976	11	FALSE	43594	392720	0.0999143	1.02164	1.00925	1.03418	0.00058243	28.2135	0.193664	0.0214093	0.00622422	9	FALSE	40442	240556	0.143923
798.1	Chronic fatigue syndrome	symptoms	1.0427	0.992415	1.09553	0.0973098	0	0.625362	0.0418134	0.0252186	7	FALSE	1997	463443	0.00429056	1.0517	0.996691	1.10976	0.0659064	0	0.587461	0.0504125	0.0274121	6	FALSE	1751	311860	0.00558335
800	Fracture of lower limb	injuries & poisonings	1.02254	0.997046	1.04868	0.0835779	65.5197	0.00196602	0.0222875	0.0128808	10	FALSE	7735	461502	0.0164842	1.02652	1.00061	1.0531	0.0447739	64.4254	0.00408781	0.026172	0.0130418	9	FALSE	7584	307591	0.0240628
800.1	Fracture of neck of femur	injuries & poisonings	1.07314	1.01916	1.12996	0.00734058	0	0.532514	0.0705847	0.0263279	9	FALSE	1813	467504	0.00386306	1.07422	1.01983	1.13151	0.00692311	0	0.435886	0.0715909	0.02651	8	FALSE	1793	316273	0.00563719
800.2	Fracture of unspecified part of femur	injuries & poisonings	1.02803	0.970013	1.08953	0.350924	58.6571	0.0462693	0.0276486	0.0296405	5	FALSE	1432	462667	0.00308555	1.02803	0.970013	1.08953	0.350924	58.6571	0.0462693	0.0276486	0.0296405	5	FALSE	1419	311436	0.00453565
800.3	Fracture of tibia and fibula	injuries & poisonings	0.989306	0.950935	1.02923	0.594248	69.5478	0.00574387	-0.0107514	0.0201832	6	FALSE	3145	465199	0.00671515	0.989306	0.950935	1.02923	0.594248	69.5478	0.00574387	-0.0107514	0.0201832	6	FALSE	3137	313968	0.00989262
800.4	Fracture of patella	injuries & poisonings	0.97998	0.918216	1.0459	0.542616	0	0.603352	-0.0202231	0.0332145	5	FALSE	1157	471172	0.00244956	0.983384	0.917851	1.0536	0.633934	0	0.449748	-0.0167558	0.0351867	4	FALSE	1056	317261	0.00331745
801	Fracture of ankle and foot	injuries & poisonings	1.06191	1.03679	1.08764	8.72709e-07	7.15054	0.374983	0.0600702	0.0122135	8	TRUE	8846	458976	0.0189089	1.06263	1.0373	1.08858	8.02628e-07	18.3205	0.290049	0.0607472	0.0123101	7	TRUE	8739	305065	0.0278486
801.1	Fracture of foot	injuries & poisonings	0.975621	0.938943	1.01373	0.206807	0	0.530877	-0.024681	0.0195509	6	FALSE	3359	467917	0.00712746	0.974659	0.937489	1.0133	0.195728	1.08638	0.400093	-0.0256674	0.0198385	5	FALSE	3282	314006	0.0103439
802	Fracture of pelvis	injuries & poisonings	1.0729	1.00143	1.14948	0.0454297	0	0.621689	0.0703689	0.0351729	5	FALSE	992	466512	0.00212191	1.0729	1.00143	1.14948	0.0454297	0	0.621689	0.0703689	0.0351729	5	FALSE	990	315281	0.00313023
803	Fracture of upper limb	injuries & poisonings	1.02243	0.997615	1.04787	0.07681	0	0.929275	0.0221869	0.0125385	10	FALSE	8088	462761	0.0171775	1.02369	0.997924	1.05012	0.0718305	0	0.892343	0.0234141	0.0130064	9	FALSE	7630	308263	0.0241537
803.1	Fracture of humerus	injuries & poisonings	0.991322	0.945067	1.03984	0.720719	35.8981	0.167603	-0.00871578	0.02438	6	FALSE	2123	465570	0.0045393	0.992786	0.94513	1.04284	0.772975	48.3128	0.101626	-0.00724053	0.0250984	5	FALSE	2026	313752	0.0064159
803.2	Fracture of radius and ulna	injuries & poisonings	1.03254	0.997591	1.06871	0.0683495	0	0.875776	0.0320211	0.017568	7	FALSE	4102	467519	0.00869766	1.03228	0.996494	1.06934	0.0775942	0	0.787029	0.0317661	0.0179996	6	FALSE	3946	313608	0.0124262
803.21	Colles' fracture	injuries & poisonings	1.06699	0.938064	1.21363	0.323714	0	0.867402	0.06484	0.0657038	4	FALSE	301	305530	0.000984204	1.06699	0.938064	1.21363	0.323714	0	0.867402	0.06484	0.0657038	4	FALSE	301	305530	0.000984204
803.3	Fracture of clavicle or scapula	injuries & poisonings	1.0264	0.977061	1.07823	0.299888	0	0.736561	0.0260559	0.0251341	6	FALSE	1966	468106	0.00418234	1.03028	0.977076	1.08638	0.270157	0	0.623276	0.0298306	0.0270522	5	FALSE	1746	316288	0.00548998
804	Fracture of hand or wrist	injuries & poisonings	0.999945	0.972389	1.02828	0.99691	43.3733	0.101705	-5.52098e-05	0.0142573	7	FALSE	6440	459323	0.0138268	0.999945	0.972389	1.02828	0.99691	43.3733	0.101705	-5.52098e-05	0.0142573	7	FALSE	6437	308092	0.0204655
805	Fracture of vertebral column without mention of spinal cord injury	injuries & poisonings	1.02303	0.988552	1.0587	0.193051	0	0.997839	0.0227641	0.0174892	7	FALSE	4170	463004	0.00892601	1.02303	0.988552	1.0587	0.193051	0	0.997839	0.0227641	0.0174892	7	FALSE	4158	311773	0.0131611
807	Fracture of ribs	injuries & poisonings	0.987737	0.954649	1.02197	0.477856	0	0.673344	-0.0123387	0.0173844	7	FALSE	4193	455565	0.00912002	0.987094	0.952872	1.02255	0.47056	0	0.548664	-0.0129903	0.0180028	6	FALSE	3966	303747	0.0128886
809	Fracture of unspecified bones	injuries & poisonings	1.0171	0.983955	1.05136	0.315845	0	0.620305	0.0169544	0.0169031	9	FALSE	4396	459923	0.00946763	1.0171	0.983955	1.05136	0.315845	0	0.620305	0.0169544	0.0169031	9	FALSE	4385	308692	0.0140061
816	Cerebral laceration and contusion	injuries & poisonings	0.973665	0.795639	1.19152	0.795595	40.949	0.193147	-0.0266884	0.103023	2	FALSE	144	309784	0.000464624	0.973665	0.795639	1.19152	0.795595	40.949	0.193147	-0.0266884	0.103023	2	FALSE	144	309784	0.000464624
817	Concussion	injuries & poisonings	0.98794	0.947411	1.0302	0.57024	7.29311	0.37244	-0.012133	0.0213723	7	FALSE	2901	454080	0.00634819	0.990749	0.949723	1.03355	0.666684	10.0366	0.351648	-0.00929356	0.0215777	6	FALSE	2859	302258	0.00937018
818	Intracranial hemorrhage (injury)	injuries & poisonings	1.01443	0.958913	1.07316	0.617806	0	0.892026	0.0143284	0.0287165	5	FALSE	1514	307821	0.00489437	1.01443	0.958913	1.07316	0.617806	0	0.892026	0.0143284	0.0287165	5	FALSE	1514	307821	0.00489437
818.1	Subdural hemorrhage (injury)	injuries & poisonings	0.999081	0.899102	1.11018	0.98636	0	0.894346	-0.000919731	0.0537966	4	FALSE	435	309476	0.00140363	0.999081	0.899102	1.11018	0.98636	0	0.894346	-0.000919731	0.0537966	4	FALSE	435	309476	0.00140363
818.2	Subarachnoid hemorrhage (injury)	injuries & poisonings	1.00306	0.856692	1.17443	0.969754	0	0.598709	0.00305135	0.0804753	2	FALSE	204	309815	0.000658024	1.00306	0.856692	1.17443	0.969754	0	0.598709	0.00305135	0.0804753	2	FALSE	204	309815	0.000658024
819	Skull and face fracture and other intercranial injury	injuries & poisonings	0.983246	0.962778	1.00415	0.115442	46.4965	0.0600798	-0.0168962	0.0107332	9	FALSE	12127	454641	0.0259808	0.980405	0.959784	1.00147	0.0680541	39.1758	0.117923	-0.0197899	0.0108459	8	FALSE	11943	300139	0.0382688
830	Dislocation	injuries & poisonings	1.03871	1.01566	1.06229	0.000908728	24.1355	0.221129	0.0379842	0.0114501	10	FALSE	9946	454325	0.0214228	1.04041	1.01669	1.06468	0.000761911	30.4554	0.174773	0.0396123	0.0117674	9	FALSE	9532	302125	0.0305849
835	Internal derangement of knee	injuries & poisonings	1.04084	1.02253	1.05949	9.90643e-06	67.5436	0.00178266	0.0400315	0.00905853	9	TRUE	16109	447760	0.0347275	1.04131	1.02123	1.06178	4.61847e-05	71.6797	0.00169847	0.0404761	0.00993489	7	FALSE	13984	294976	0.0452615
836	Traumatic arthropathy	injuries & poisonings	1.00462	0.969886	1.04059	0.797509	0	0.780977	0.00460568	0.0179508	5	FALSE	4139	456479	0.00898575	1.00462	0.969886	1.04059	0.797509	0	0.780977	0.00460568	0.0179508	5	FALSE	4137	306925	0.0132996
840	Sprains and strains	injuries & poisonings	0.98773	0.974447	1.00119	0.0739181	47.3428	0.0472995	-0.0123454	0.00690798	10	FALSE	30801	411013	0.0697149	0.986246	0.972877	0.9998	0.0467287	43.5429	0.0774397	-0.0138492	0.00696378	9	FALSE	30453	256712	0.106047
840.1	Muscle/tendon sprain	injuries & poisonings	0.927274	0.84549	1.01697	0.108981	0	0.636016	-0.0755067	0.0471095	4	FALSE	588	308186	0.00190431	0.927274	0.84549	1.01697	0.108981	0	0.636016	-0.0755067	0.0471095	4	FALSE	588	308186	0.00190431
840.2	Rotator cuff (capsule) sprain	injuries & poisonings	0.973533	0.943866	1.00413	0.089357	0	0.822831	-0.0268237	0.0157898	6	FALSE	5269	308511	0.016792	0.973533	0.943866	1.00413	0.089357	0	0.822831	-0.0268237	0.0157898	6	FALSE	5269	308511	0.016792
840.3	Joint/ligament sprain	injuries & poisonings	1.00871	0.980792	1.03742	0.544821	28.1966	0.213154	0.00867118	0.0143198	7	FALSE	6434	455678	0.013923	1.00439	0.975992	1.03362	0.764544	21.1872	0.274157	0.00438356	0.0146353	6	FALSE	6218	301377	0.0202149
841	Sprains and strains of back and neck	injuries & poisonings	0.989858	0.961599	1.01895	0.490326	0	0.78855	-0.0101936	0.0147778	7	FALSE	6010	446841	0.0132715	0.988464	0.960044	1.01772	0.435643	0	0.771754	-0.0116035	0.0148845	6	FALSE	5939	292540	0.0198975
842	Other sprains and strains	injuries & poisonings	0.969638	0.92073	1.02114	0.242977	0	0.428941	-0.0308321	0.0264069	5	FALSE	1939	460832	0.00418998	0.969638	0.92073	1.02114	0.242977	0	0.428941	-0.0308321	0.0264069	5	FALSE	1931	309199	0.00620641
850	Hemorrhage or hematoma complicating a procedure	injuries & poisonings	1.03043	0.983793	1.07929	0.204589	0	0.627095	0.0299806	0.0236331	5	FALSE	2259	452023	0.00497268	1.03043	0.983793	1.07929	0.204589	0	0.627095	0.0299806	0.0236331	5	FALSE	2255	303106	0.0073847
851	Complications of transplants and reattached limbs	injuries & poisonings	1.01262	0.972406	1.05449	0.544223	0	0.700338	0.0125373	0.0206736	7	FALSE	3016	464903	0.00644556	1.01371	0.972154	1.05704	0.523729	0	0.580852	0.0136172	0.0213567	6	FALSE	2858	312773	0.00905488
853	Complication of colostomy or enterostomy	injuries & poisonings	0.903195	0.815038	1.00089	0.052009	0	0.861477	-0.101817	0.0524004	4	FALSE	466	315004	0.00147716	0.903195	0.815038	1.00089	0.052009	0	0.861477	-0.101817	0.0524004	4	FALSE	466	315004	0.00147716
854	Complications of cardiac/vascular device, implant, and graft	injuries & poisonings	0.960733	0.928321	0.994277	0.0221533	0	0.479501	-0.0400583	0.0175101	9	FALSE	4207	462223	0.00901957	0.961038	0.928112	0.995132	0.0254623	7.0516	0.375752	-0.0397411	0.0177867	8	FALSE	4098	310674	0.0130189
855	Complication of nervous system device, implant, and graft	injuries & poisonings	1.03239	0.911645	1.16913	0.615461	0	0.368611	0.031876	0.063461	2	FALSE	333	454413	0.000732277	1.03239	0.911645	1.16913	0.615461	0	0.368611	0.031876	0.063461	2	FALSE	320	305496	0.00104638
856	Vascular complications of surgery and medical procedures	injuries & poisonings	0.914875	0.789114	1.06068	0.238322	3.11443	0.356242	-0.0889683	0.0754485	3	FALSE	234	467872	0.000499887	0.863576	0.727669	1.02487	0.0931867	0	0.555082	-0.146673	0.0873668	2	FALSE	188	316323	0.000593976
857	Mechanical complication of unspecified genitourinary device, implant, and graft	injuries & poisonings	1.03397	0.993004	1.07662	0.105322	1.61424	0.405951	0.0334052	0.0206258	6	FALSE	2733	468194	0.00580345	1.06962	1.00546	1.13787	0.0329565	2.17412	0.381459	0.0673028	0.0315588	4	FALSE	1337	316064	0.00421234
858	Complication of internal orthopedic device	injuries & poisonings	1.02834	0.998284	1.0593	0.0648182	17.8443	0.29794	0.0279462	0.0151346	6	FALSE	5319	464019	0.011333	1.04896	1.0125	1.08673	0.00809009	0	0.733807	0.0477988	0.0180489	5	FALSE	3986	312470	0.0125957
859	Complication due to other implant and internal device	injuries & poisonings	1.04046	0.986606	1.09725	0.143557	0	0.673917	0.0396621	0.0271162	6	FALSE	1649	463647	0.00354398	1.03302	0.974635	1.09491	0.273752	0	0.588991	0.0324887	0.0296846	5	FALSE	1410	311517	0.00450584
860	Bone marrow or stem cell transplant	neoplasms	0.980217	0.874073	1.09925	0.732581	54.3825	0.111678	-0.0199809	0.0584758	3	FALSE	401	471247	0.00085021	0.980217	0.874073	1.09925	0.732581	54.3825	0.111678	-0.0199809	0.0584758	3	FALSE	400	319204	0.00125155
870	Open wounds of head; neck; and trunk	injuries & poisonings	0.992051	0.968513	1.01616	0.51481	9.81788	0.354112	-0.00798043	0.0122518	7	FALSE	8499	450591	0.0185127	0.998004	0.972862	1.0238	0.878046	0	0.440038	-0.00199766	0.0130185	6	FALSE	7713	297210	0.0252949
870.1	Open wound or laceration of eye or eyelid	injuries & poisonings	0.975515	0.906209	1.05012	0.509714	0	0.826215	-0.0247893	0.0376005	5	FALSE	903	460565	0.0019568	0.966323	0.893242	1.04538	0.39323	0	0.790269	-0.0342567	0.0401238	4	FALSE	813	307771	0.00263461
870.2	Open wound of ear	injuries & poisonings	1.02371	0.916809	1.14308	0.677067	5.0551	0.348805	0.0234356	0.0562722	3	FALSE	402	465819	0.000862252	1.126	0.945652	1.34075	0.182691	0	0.652292	0.118675	0.0890607	2	FALSE	205	313025	0.000654471
870.3	Other open wound of head and face	injuries & poisonings	0.927233	0.882757	0.973951	0.00259199	0	0.59932	-0.0755501	0.0250798	6	FALSE	1926	456754	0.00419901	0.940499	0.889627	0.994279	0.0306049	0	0.642257	-0.0613448	0.0283718	5	FALSE	1569	303373	0.00514524
870.5	Open wound of lip and mouth	injuries & poisonings	0.875358	0.76076	1.00722	0.0629567	0	0.986497	-0.133122	0.0715904	3	FALSE	277	310735	0.000890641	0.875358	0.76076	1.00722	0.0629567	0	0.986497	-0.133122	0.0715904	3	FALSE	277	310735	0.000890641
870.6	Open wound of neck	injuries & poisonings	0.95537	0.782838	1.16593	0.653224	0	0.630585	-0.0456568	0.10162	2	FALSE	161	459894	0.000349958	NA	NA	NA	NA	NA	NA	NA	NA	NA	NA	NA	NA	NA
870.8	Open wound of genital organs	injuries & poisonings	1.13218	0.949775	1.34962	0.166034	0	0.957058	0.124146	0.0896319	3	FALSE	171	458317	0.000372965	1.1233	0.920216	1.37121	0.253133	0	0.804827	0.116274	0.101747	2	FALSE	142	305523	0.000464561
871	Open wounds of extremities	injuries & poisonings	1.08069	1.06087	1.10089	2.13406e-16	38.6071	0.100718	0.0776008	0.00944704	10	TRUE	15027	438987	0.0330981	1.08532	1.06479	1.10625	4.3295e-17	30.0763	0.177939	0.081876	0.00974295	9	TRUE	14336	285606	0.0477959
871.1	Open wound of hand except finger(s)	injuries & poisonings	0.990825	0.933798	1.05133	0.760541	67.342	0.0269162	-0.00921748	0.030244	4	FALSE	1453	462344	0.00313284	0.990825	0.933798	1.05133	0.760541	67.342	0.0269162	-0.00921748	0.030244	4	FALSE	1442	309550	0.00463678
871.2	Open wound of finger(s)	injuries & poisonings	1.02923	0.986153	1.07419	0.186594	0	0.626254	0.0288098	0.0218136	6	FALSE	2775	458218	0.00601961	1.02624	0.982974	1.0714	0.238583	0	0.683506	0.0258988	0.0219754	5	FALSE	2742	305424	0.0088978
871.3	Open wound of foot except toe(s) alone	injuries & poisonings	1.21493	1.16286	1.26932	2.9933e-18	23.9468	0.261695	0.194684	0.0223474	5	TRUE	2624	465696	0.00560301	1.22017	1.16615	1.27669	7.10604e-18	36.4395	0.193494	0.198988	0.0231027	4	TRUE	2493	312902	0.00790437
871.4	Open wound of toe(s)	injuries & poisonings	1.31355	1.22438	1.40921	2.87331e-14	52.7781	0.120313	0.272731	0.0358673	3	TRUE	1051	465788	0.00225131	1.31355	1.22438	1.40921	2.87331e-14	52.7781	0.120313	0.272731	0.0358673	3	TRUE	1050	315651	0.00331543
872	Traumatic amputation	injuries & poisonings	1.05775	1.01458	1.10276	0.00826525	9.97201	0.352982	0.0561457	0.021259	7	FALSE	2816	468415	0.00597584	1.07914	1.03079	1.12977	0.00112841	0	0.783723	0.0761673	0.0233902	6	FALSE	2422	315621	0.00761532
874	Complication of amputation stump	injuries & poisonings	1.04743	0.980335	1.11912	0.170077	27.2072	0.240165	0.046339	0.0337758	5	FALSE	1120	470310	0.00237575	1.06893	0.995977	1.14722	0.0645753	0	0.405117	0.0666556	0.0360654	4	FALSE	1010	317516	0.00317086
875	Non-healing surgical wound	injuries & poisonings	1.01835	0.961992	1.07801	0.531322	0	0.841279	0.0181838	0.0290481	4	FALSE	1549	306696	0.00502522	1.01835	0.961992	1.07801	0.531322	0	0.841279	0.0181838	0.0290481	4	FALSE	1549	306696	0.00502522
876	Posttraumatic wound infection not elsewhere classified	injuries & poisonings	1.03579	0.932071	1.15106	0.513587	74.4276	0.0200311	0.0351683	0.0538348	3	FALSE	484	303860	0.00159031	1.03579	0.932071	1.15106	0.513587	74.4276	0.0200311	0.0351683	0.0538348	3	FALSE	484	303860	0.00159031
907	Injuries to the nervous system	injuries & poisonings	1.05396	1.01777	1.09144	0.00320128	19.9953	0.277105	0.0525557	0.0178293	7	FALSE	3916	462761	0.00839124	1.04424	1.0042	1.08587	0.0300155	22.1863	0.26698	0.0432846	0.0199479	6	FALSE	3269	308092	0.0104991
910	Superficial injury, infected	injuries & poisonings	1.14452	0.972285	1.34726	0.104763	0	0.92202	0.134982	0.0832097	2	FALSE	215	308328	0.000696823	1.14452	0.972285	1.34726	0.104763	0	0.92202	0.134982	0.0832097	2	FALSE	215	308328	0.000696823
911	Blister	injuries & poisonings	1.17264	1.09913	1.25106	1.4222e-06	59.8744	0.0827297	0.159255	0.0330276	3	TRUE	1247	463441	0.00268352	1.17264	1.09913	1.25106	1.4222e-06	59.8744	0.0827297	0.159255	0.0330276	3	TRUE	1239	311405	0.00396297
912	Insect bite	injuries & poisonings	0.951137	0.906292	0.998201	0.0420474	52.3949	0.0778998	-0.0500973	0.0246414	5	FALSE	2180	451454	0.00480564	0.947955	0.902891	0.995269	0.0314924	58.9964	0.0624674	-0.0534479	0.0248503	4	FALSE	2152	299438	0.00713552
913	Toxic effect of venom	injuries & poisonings	1.03974	0.938827	1.15151	0.454348	0	0.715737	0.0389745	0.0520921	3	FALSE	502	311160	0.00161072	1.03974	0.938827	1.15151	0.454348	0	0.715737	0.0389745	0.0520921	3	FALSE	502	311160	0.00161072
916	Contusion	injuries & poisonings	1.00681	0.987535	1.02646	0.491352	32.1771	0.182393	0.00678686	0.00986231	7	FALSE	13549	435991	0.0301397	1.00389	0.983401	1.02481	0.71206	39.1643	0.144579	0.00388329	0.0105212	6	FALSE	12268	281956	0.0416961
930	Allergic reaction to food	injuries & poisonings	1.03705	0.97131	1.10724	0.276248	0	0.598668	0.0363804	0.0334137	9	FALSE	1369	466994	0.00292295	1.04207	0.97225	1.11691	0.244167	0	0.509445	0.0412101	0.0353846	8	FALSE	1270	315452	0.00400983
931	Contact dermatitis and other eczema due to plants [except food]	dermatologic	0.978016	0.907195	1.05436	0.562167	28.2359	0.248216	-0.0222297	0.0383518	3	FALSE	927	454817	0.00203404	0.978016	0.907195	1.05436	0.562167	28.2359	0.248216	-0.0222297	0.0383518	3	FALSE	924	305909	0.00301141
938	Dermatitis due to solar radiation	dermatologic	1.01976	0.989556	1.05088	0.202138	0	0.765575	0.0195635	0.0153381	7	FALSE	5563	453292	0.0121237	1.02249	0.991222	1.05474	0.160448	0	0.717899	0.0222404	0.0158457	6	FALSE	5290	301750	0.017229
938.1	Acute dermatitis due to solar radiation	dermatologic	0.994006	0.876653	1.12707	0.925274	0	0.911671	-0.00601202	0.0640991	3	FALSE	347	454033	0.000763678	0.994006	0.876653	1.12707	0.925274	0	0.911671	-0.00601202	0.0640991	3	FALSE	336	305125	0.00109998
938.2	Chronic dermatitis due to solar radiation	dermatologic	0.995382	0.957835	1.0344	0.813484	0	0.767472	-0.00462859	0.0196181	6	FALSE	3333	456240	0.00725238	0.99972	0.960562	1.04047	0.989035	0	0.745935	-0.000280162	0.0203866	5	FALSE	3137	304698	0.0101905
939	Atopic/contact dermatitis due to other or unspecified	dermatologic	1.0038	0.991535	1.01622	0.545094	0	0.80396	0.00379683	0.00627444	11	FALSE	37387	401693	0.0851485	1.00229	0.989503	1.01523	0.727427	0	0.930696	0.00228253	0.00654863	9	FALSE	35231	249571	0.123703
939.1	Contact and allergic dermatitis of eyelid	dermatologic	1.05465	0.865603	1.285	0.597522	51.6378	0.150445	0.0532132	0.100789	2	FALSE	143	306465	0.000466394	1.05465	0.865603	1.285	0.597522	51.6378	0.150445	0.0532132	0.100789	2	FALSE	143	306465	0.000466394
941	Adverse reaction to serum or vaccine	injuries & poisonings	1.01806	0.884776	1.17143	0.802546	76.3774	0.0396399	0.0179025	0.0715947	2	FALSE	233	456976	0.000509614	NA	NA	NA	NA	NA	NA	NA	NA	NA	NA	NA	NA	NA
946	Anaphylactic shock NOS	injuries & poisonings	1.0097	0.955961	1.06646	0.72942	0	0.411053	0.00965164	0.0279032	5	FALSE	1611	458677	0.00349998	1.01875	0.956159	1.08543	0.565876	18.1621	0.299889	0.0185729	0.0323493	4	FALSE	1260	307135	0.00408567
947	Urticaria	dermatologic	1.00405	0.966762	1.04279	0.834041	0	0.796311	0.00404612	0.0193112	9	FALSE	3452	457833	0.00748344	1.00348	0.964719	1.04381	0.862601	0	0.706289	0.00347876	0.0201011	8	FALSE	3243	308925	0.0103886
949	Allergies, other	injuries & poisonings	1.00089	0.971856	1.03079	0.952744	0	0.998323	0.00089006	0.0150194	8	FALSE	5913	450146	0.0129654	1.00089	0.971856	1.03079	0.952744	0	0.998323	0.00089006	0.0150194	8	FALSE	5909	301238	0.0192383
949.1	Diaper or napkin rash	injuries & poisonings	1.0649	0.868133	1.30627	0.546316	60.3449	0.112287	0.0628825	0.104233	2	FALSE	167	461321	0.000361873	1.0649	0.868133	1.30627	0.546316	60.3449	0.112287	0.0628825	0.104233	2	FALSE	150	312413	0.000479903
952	Spinal cord injury without evidence of spinal bone injury	injuries & poisonings	1.03045	0.963655	1.10188	0.38034	31.4567	0.223547	0.0299978	0.0341944	4	FALSE	1153	469662	0.00244894	1.03045	0.963655	1.10188	0.38034	31.4567	0.223547	0.0299978	0.0341944	4	FALSE	1142	317640	0.00358239
958	Certain early complications of trauma or procedure	injuries & poisonings	1.07516	1.012	1.14228	0.0189779	0	0.594346	0.0724734	0.0308928	6	FALSE	1169	469101	0.00248581	1.07651	1.00189	1.15669	0.0442706	0	0.449676	0.0737282	0.036653	5	FALSE	859	314684	0.00272229
958.1	Postoperative shock	injuries & poisonings	1.0959	0.907387	1.32358	0.341672	0	0.474435	0.0915782	0.0963102	2	FALSE	150	460790	0.000325422	1.0959	0.907387	1.32358	0.341672	0	0.474435	0.0915782	0.0963102	2	FALSE	135	309053	0.000436628
958.2	Traumatic and surgical subcutaneous emphysema	injuries & poisonings	1.06603	0.95414	1.19103	0.258404	6.13528	0.344603	0.0639385	0.0565741	3	FALSE	357	457169	0.000780284	1.14034	0.981195	1.32529	0.0868185	0	0.508695	0.131324	0.0766891	2	FALSE	213	305432	0.000696887
960	Poisoning by antibiotics	injuries & poisonings	1.00689	0.987549	1.02661	0.487703	19.3105	0.271075	0.00686811	0.00989689	9	FALSE	11408	453410	0.0245429	1.03342	0.974806	1.09556	0.269838	44.7304	0.107221	0.0328723	0.0297908	6	FALSE	1476	313846	0.00468093
960.2	Allergy/adverse effect of penicillin	injuries & poisonings	1.00363	0.982955	1.02475	0.732725	47.0005	0.0672074	0.00362756	0.0106223	8	FALSE	9779	455755	0.021006	1.03254	0.959145	1.11154	0.394702	66.9473	0.0166095	0.0320178	0.0376184	5	FALSE	932	316191	0.00293892
961	Poisoning by other anti-infectives	injuries & poisonings	0.850584	0.743438	0.973173	0.0184817	52.104	0.123953	-0.161832	0.0686943	3	FALSE	263	449257	0.000585069	0.924422	0.724083	1.18019	0.528317	71.71	0.0600928	-0.0785863	0.124626	2	FALSE	99	309693	0.000319569
961.1	Poisoning/allergy of sulfonamides	injuries & poisonings	1.06724	0.958332	1.18853	0.236028	0	0.784926	0.0650772	0.0549186	4	FALSE	392	453366	0.000863897	1.11661	0.94731	1.31616	0.188602	0	0.756118	0.110293	0.0838905	3	FALSE	199	314342	0.000632668
962	Poisoning by hormones and synthetic substitutes	injuries & poisonings	0.967411	0.891278	1.05005	0.428219	0	0.922353	-0.0331319	0.0418204	4	FALSE	746	306850	0.00242526	0.967411	0.891278	1.05005	0.428219	0	0.922353	-0.0331319	0.0418204	4	FALSE	746	306850	0.00242526
962.1	Adrenal cortical steroids causing adverse effects in therapeutic use	injuries & poisonings	1.04716	0.908863	1.2065	0.523705	0	0.559068	0.0460811	0.0722677	3	FALSE	246	309123	0.000795167	1.04716	0.908863	1.2065	0.523705	0	0.559068	0.0460811	0.0722677	3	FALSE	246	309123	0.000795167
962.3	Hormones and synthetic substitutes causing adverse effects in therapeutic use	injuries & poisonings	0.949223	0.817671	1.10194	0.493569	0	0.593753	-0.0521118	0.0761154	2	FALSE	246	276986	0.000887343	0.949223	0.817671	1.10194	0.493569	0	0.593753	-0.0521118	0.0761154	2	FALSE	246	276986	0.000887343
963	Poisoning by primarily systemic agents	injuries & poisonings	1.06913	1.01096	1.13064	0.0191781	17.8292	0.301121	0.0668431	0.0285404	5	FALSE	1478	446155	0.00330181	1.06913	1.01096	1.13064	0.0191781	17.8292	0.301121	0.0668431	0.0285404	5	FALSE	1476	309622	0.00474449
963.1	Antineoplastic and immunosuppressive drugs causing adverse effects	injuries & poisonings	1.06127	1.00203	1.12401	0.0424496	3.38544	0.387369	0.0594642	0.0293059	5	FALSE	1394	309941	0.00447749	1.06127	1.00203	1.12401	0.0424496	3.38544	0.387369	0.0594642	0.0293059	5	FALSE	1394	309941	0.00447749
964	Poisoning by agents primarily affecting blood constituents	injuries & poisonings	1.10419	1.00205	1.21674	0.045365	4.34002	0.371112	0.0991096	0.0495237	4	FALSE	535	440464	0.00121315	1.10419	1.00205	1.21674	0.045365	4.34002	0.371112	0.0991096	0.0495237	4	FALSE	532	303931	0.00174734
964.1	Anticoagulants causing adverse effects	injuries & poisonings	1.11021	1.00202	1.23007	0.0456486	0	0.587006	0.104546	0.0523086	4	FALSE	478	440701	0.00108346	1.11021	1.00202	1.23007	0.0456486	0	0.587006	0.104546	0.0523086	4	FALSE	477	304168	0.00156576
965	Poisoning by analgesics, antipyretics, and antirheumatics	injuries & poisonings	0.988425	0.953198	1.02495	0.529488	39.7302	0.140658	-0.0116424	0.0185157	6	FALSE	3157	456823	0.00686334	0.952688	0.857614	1.0583	0.366216	26.3497	0.253657	-0.0484683	0.0536401	4	FALSE	464	317259	0.00146039
965.1	Opiates and related narcotics causing adverse effects in therapeutic use	injuries & poisonings	0.990649	0.939183	1.04494	0.729981	38.2849	0.165967	-0.009395	0.02722	5	FALSE	1532	453416	0.00336742	0.971504	0.889397	1.06119	0.521075	51.5027	0.102908	-0.0289099	0.0450527	4	FALSE	647	313852	0.00205724
966	Poisoning by anticonvulsants and anti-Parkinsonism drugs	injuries & poisonings	0.967917	0.848028	1.10476	0.628862	16.3256	0.302671	-0.0326086	0.0674668	3	FALSE	316	309213	0.00102091	0.967917	0.848028	1.10476	0.628862	16.3256	0.302671	-0.0326086	0.0674668	3	FALSE	316	309213	0.00102091
967	Adverse effects of sedatives or other central nervous system depressants and anesthetics	injuries & poisonings	1.06009	0.962118	1.16804	0.23822	16.1766	0.303315	0.0583563	0.0494776	3	FALSE	545	448404	0.00121395	1.04378	0.921684	1.18206	0.499596	55.2354	0.135012	0.0428523	0.0634731	2	FALSE	383	311871	0.00122657
969	Poisoning by psychotropic agents	injuries & poisonings	1.03123	0.970814	1.09541	0.318103	0	0.498225	0.0307526	0.030803	4	FALSE	1386	442831	0.0031201	1.03123	0.970814	1.09541	0.318103	0	0.498225	0.0307526	0.030803	4	FALSE	1383	306298	0.00449492
972	Poisoning by agents primarily affecting the cardiovascular system	injuries & poisonings	1.01128	0.929193	1.10062	0.795099	54.5178	0.0859529	0.0112168	0.0431923	4	FALSE	701	306590	0.00228123	1.01128	0.929193	1.10062	0.795099	54.5178	0.0859529	0.0112168	0.0431923	4	FALSE	701	306590	0.00228123
972.6	Antihypertensive agents causing adverse effects	injuries & poisonings	1.04828	0.915264	1.20063	0.495837	84.6499	0.0106992	0.0471514	0.0692331	2	FALSE	309	307932	0.00100246	1.04828	0.915264	1.20063	0.495837	84.6499	0.0106992	0.0471514	0.0692331	2	FALSE	309	307932	0.00100246
974	Poisoning by water, mineral, and uric acid metabolism drugs	injuries & poisonings	1.01484	0.837344	1.22997	0.880591	0	0.823073	0.0147353	0.0980916	2	FALSE	146	309506	0.000471497	1.01484	0.837344	1.22997	0.880591	0	0.823073	0.0147353	0.0980916	2	FALSE	146	309506	0.000471497
977	Personal history of allergy to medicinal agents	injuries & poisonings	0.976299	0.94915	1.00422	0.0955214	0	0.644547	-0.0239861	0.0143891	8	FALSE	5213	453029	0.0113761	0.993824	0.884991	1.11604	0.916625	0	0.558395	-0.0061949	0.059176	6	FALSE	357	313465	0.00113759
979	Adverse drug events and drug allergies	injuries & poisonings	1.00288	0.973306	1.03334	0.850817	35.1142	0.127006	0.0028719	0.0152698	10	FALSE	5458	438832	0.0122848	0.999242	0.969215	1.0302	0.961167	35.6527	0.132923	-0.000757944	0.0155669	9	FALSE	5294	302299	0.0172111
980	Encounter for long-term (current) use of antibiotics	infectious diseases	1.02574	0.979321	1.07436	0.282116	0	0.479742	0.0254136	0.0236278	5	FALSE	2179	311066	0.00695622	1.02574	0.979321	1.07436	0.282116	0	0.479742	0.0254136	0.0236278	5	FALSE	2179	311066	0.00695622
981	Toxic effect of (non-ethyl) alcohol and petroleum and other solvents	injuries & poisonings	0.927168	0.802551	1.07114	0.304496	0	0.389265	-0.0756204	0.0736438	3	FALSE	236	464142	0.000508207	0.943461	0.776715	1.146	0.557517	45.0057	0.177507	-0.0582001	0.0992272	2	FALSE	151	309620	0.000487457
985	Toxic effect of other metals	injuries & poisonings	1.00307	0.773298	1.30111	0.981595	73.5303	0.0519335	0.00306212	0.132734	2	FALSE	86	465249	0.000184813	NA	NA	NA	NA	NA	NA	NA	NA	NA	NA	NA	NA	NA
986	Toxic effect of carbon monoxide	injuries & poisonings	0.881431	0.676889	1.14778	0.348837	66.3723	0.084626	-0.126209	0.134716	2	FALSE	73	461955	0.000157999	NA	NA	NA	NA	NA	NA	NA	NA	NA	NA	NA	NA	NA
989	Toxic effect of other substances, chiefly nonmedicinal as to source	injuries & poisonings	1.0671	0.959626	1.18661	0.2305	0	0.827267	0.064944	0.0541619	3	FALSE	484	464333	0.00104127	1.0671	0.959626	1.18661	0.2305	0	0.827267	0.064944	0.0541619	3	FALSE	472	311905	0.00151099
990	Effects radiation NOS	injuries & poisonings	1.02364	0.999261	1.04862	0.0574545	17.5694	0.286335	0.0233678	0.0122999	9	FALSE	7590	458519	0.0162837	1.00151	0.963897	1.04058	0.938593	0	0.451708	0.00150444	0.0195285	7	FALSE	3349	312142	0.0106152
994	Sepsis and SIRS	injuries & poisonings	1.01508	0.997688	1.03278	0.0896008	0	0.90967	0.0149695	0.00881853	11	FALSE	15620	451841	0.0334146	1.01102	0.988922	1.03362	0.331013	0	0.83137	0.0109614	0.0112763	9	FALSE	10294	301851	0.0329783
994.1	Systemic inflammatory response syndrome (SIRS)	injuries & poisonings	0.967362	0.907525	1.03114	0.308419	53.3758	0.0725213	-0.0331823	0.0325782	5	FALSE	1088	459047	0.00236452	0.967362	0.907525	1.03114	0.308419	53.3758	0.0725213	-0.0331823	0.0325782	5	FALSE	1087	312229	0.00346934
994.2	Sepsis	injuries & poisonings	1.01901	1.00104	1.0373	0.0380363	0	0.951205	0.0188281	0.00907615	11	FALSE	14675	453433	0.0313496	1.01726	0.993943	1.04112	0.148069	0	0.878727	0.0171106	0.0118299	9	FALSE	9350	303443	0.029892
994.21	Septic shock	injuries & poisonings	0.985407	0.934183	1.03944	0.589372	0	0.957755	-0.0147008	0.0272364	5	FALSE	1619	315861	0.00509953	0.985407	0.934183	1.03944	0.589372	0	0.957755	-0.0147008	0.0272364	5	FALSE	1619	315861	0.00509953
174.1	NA	NA	NA	NA	NA	NA	NA	NA	NA	NA	NA	NA	NA	NA	NA	0.96474	0.824106	1.12937	0.655207	0	0.778241	-0.0358968	0.0803886	3	FALSE	205	315822	0.000648679
174.11	NA	NA	NA	NA	NA	NA	NA	NA	NA	NA	NA	NA	NA	NA	NA	0.914959	0.76675	1.09182	0.324276	0	0.954603	-0.0888756	0.0901641	3	FALSE	160	313507	0.000510095
624.9	NA	NA	NA	NA	NA	NA	NA	NA	NA	NA	NA	NA	NA	NA	NA	1.05329	0.976075	1.1366	0.181379	43.2384	0.116939	0.0519143	0.0388429	6	FALSE	887	318008	0.00278148
