# Supplementary material for: Insights from the largest diverse ancestry sex-specific disease map for genetically predicted height
Source: NPJ Genom Med. 2025 Feb 27;10:14. doi: 10.1038/s41525-025-00464-w (PMC11868580; doi:10.1038/s41525-025-00464-w)
Supplement: Supplementary file 52 — Supplementary Data 51 [file 41525_2025_464_MOESM52_ESM.xlsx]

## Sheet: Supplementary Data 51
Supplementary Data 51: Bonferroni significant signals in the cross-ancestry male meta-PheWAS analysis including UKB and not in the analysis without UKB.
Description			BioMe, BioVU, Emerge, MVP, MyCode, UKB													BioMe, BioVU, Emerge, MVP, MyCode
phecode	description	category	OR	Lower	Upper	pvalue	I2	pval_Q	beta	SE	number_of_studies_combined	Bonferroni	cases	controls	prev	OR_withoutUKB	Lower_withoutUKB	Upper_withoutUKB	pvalue_withoutUKB	I2_withoutUKB	pval_Q_withoutUKB	beta_withoutUKB	SE_withoutUKB	number_of_studies_combined_withoutUKB	Bonferroni_withoutUKB	cases_withoutUKB	controls_withoutUKB	prev_withoutUKB
41	Bacterial infection NOS	infectious diseases	1.03557	1.02098	1.05037	1.37637e-06	61.3172	0.00277429	0.0349527	0.00723899	12	TRUE	24045	430141	0.0529409	1.03527	1.01697	1.0539	0.000139612	70.3083	0.000723015	0.0346602	0.00909989	9	FALSE	16469	286425	0.0543722
41.1	Staphylococcus infections	infectious diseases	1.05025	1.02636	1.07469	2.95917e-05	0	0.461732	0.049024	0.0117378	11	TRUE	8646	450502	0.0188305	1.06144	1.03095	1.09283	6.08081e-05	3.99325	0.40166	0.0596273	0.0148709	9	FALSE	5798	306786	0.0185486
172	Skin cancer	neoplasms	1.02842	1.01648	1.04051	2.57649e-06	12.015	0.336499	0.0280269	0.00596066	8	TRUE	42351	422826	0.0910428	1.0242	1.0105	1.03808	0.000499106	7.7163	0.369394	0.0239112	0.00686861	7	FALSE	34830	275104	0.112379
172.2	Other non-epithelial cancer of skin	neoplasms	1.02905	1.01579	1.04248	1.50618e-05	43.6471	0.099912	0.0286358	0.00661674	7	TRUE	33391	429487	0.0721378	1.02404	1.00897	1.03933	0.00168282	43.6349	0.114332	0.023755	0.0075625	6	FALSE	27658	281765	0.0893857
250	Diabetes mellitus	endocrine/metabolic	0.978443	0.970886	0.986059	3.6092e-08	47.2014	0.0351334	-0.0217929	0.00395588	12	TRUE	119594	341013	0.259644	0.981347	0.972661	0.990111	3.3134e-05	22.5955	0.242276	-0.0188288	0.0045362	9	FALSE	101461	204543	0.331568
250.2	Type 2 diabetes	endocrine/metabolic	0.978245	0.970651	0.985898	3.17264e-08	51.3923	0.0199215	-0.0219953	0.00397627	12	TRUE	118281	342396	0.256755	0.981471	0.97276	0.99026	3.92587e-05	31.7471	0.164087	-0.0187029	0.00454858	9	FALSE	100645	205926	0.328293
250.23	Type 2 diabetes with ophthalmic manifestations	endocrine/metabolic	0.964298	0.94873	0.980122	1.19921e-05	11.3634	0.335972	-0.0363548	0.00830448	11	TRUE	20095	423619	0.0452882	0.964424	0.948004	0.981128	3.55538e-05	20.4059	0.261465	-0.0362246	0.00876129	9	FALSE	18537	287149	0.0606407
276.4	Acid-base balance disorder	endocrine/metabolic	0.950864	0.929343	0.972882	1.60518e-05	0	0.648515	-0.0503847	0.0116801	11	TRUE	9014	446580	0.0197852	0.950823	0.925738	0.976588	0.000218495	0	0.453515	-0.050427	0.0136414	9	FALSE	6976	302060	0.0225734
276.41	Acidosis	endocrine/metabolic	0.945776	0.922646	0.969485	1.01918e-05	0	0.803167	-0.0557499	0.0126329	11	TRUE	7647	448695	0.0167572	0.946867	0.919675	0.974863	0.000240321	0	0.633717	-0.0545967	0.0148669	9	FALSE	5834	304175	0.0188188
288.1	Decreased white blood cell count	hematopoietic	1.05623	1.03027	1.08284	1.63817e-05	0	0.529449	0.0547058	0.012695	11	TRUE	7359	458381	0.0158007	1.05925	1.02671	1.09283	0.000299851	6.0003	0.385239	0.0575657	0.0159222	9	FALSE	5005	309233	0.0159274
292	Neurological disorders	mental disorders	0.971812	0.960261	0.983501	2.7721e-06	9.59707	0.35274	-0.0285933	0.00610054	11	TRUE	37272	414321	0.0825345	0.973839	0.961132	0.986715	7.63403e-05	15.481	0.304573	-0.0265089	0.00670159	9	FALSE	32366	266363	0.108346
313	Pervasive developmental disorders	mental disorders	1.0611	1.03418	1.08873	6.11316e-06	61.6327	0.0052467	0.0593095	0.0131145	10	TRUE	7801	460871	0.0166449	1.05641	1.02925	1.08428	3.62424e-05	58.1459	0.0142616	0.0548742	0.013286	9	FALSE	7650	309079	0.0241531
313.3	Autism	mental disorders	1.21513	1.12206	1.31592	1.64494e-06	25.6143	0.257919	0.194855	0.040656	4	TRUE	694	470493	0.00147288	1.17906	1.07989	1.28735	0.000238292	0	0.475454	0.164721	0.0448279	3	FALSE	585	318701	0.00183221
317.11	Alcoholic liver damage	mental disorders	0.932758	0.907035	0.959211	1.0683e-06	0	0.773341	-0.0696092	0.0142682	10	TRUE	6137	453367	0.0133557	0.939509	0.910807	0.969116	8.09282e-05	0	0.803947	-0.0623976	0.0158304	9	FALSE	5186	309169	0.0164973
395.1	Nonrheumatic mitral valve disorders	circulatory system	1.05666	1.03383	1.08	7.62412e-07	0	0.48924	0.0551176	0.0111467	11	TRUE	9733	448688	0.0212316	1.05663	1.02886	1.08516	5.04595e-05	11.6726	0.337493	0.0550891	0.0135905	9	FALSE	6980	302792	0.0225327
426.9	Cardiac pacemaker/device in situ	circulatory system	1.0424	1.02461	1.0605	2.26928e-06	0	0.944175	0.0415272	0.00878355	11	TRUE	16605	431879	0.0370247	1.0385	1.01781	1.0596	0.000233053	0	0.960565	0.0377767	0.0102649	9	FALSE	12892	301626	0.0409897
427.11	Paroxysmal supraventricular tachycardia	circulatory system	1.07773	1.04758	1.10875	2.33256e-07	0	0.919808	0.0748557	0.014477	11	TRUE	5686	439854	0.012762	1.07474	1.03697	1.11389	7.84623e-05	0	0.858618	0.0720812	0.0182528	9	FALSE	3847	309601	0.0122732
427.5	Arrhythmia (cardiac) NOS	circulatory system	1.0436	1.02564	1.06188	1.45035e-06	49.7428	0.0362573	0.0426776	0.00885803	10	TRUE	17254	409431	0.0404373	1.03484	1.01636	1.05366	0.000195205	0	0.628031	0.0342471	0.0091935	9	FALSE	16303	279178	0.0551744
451	Phlebitis and thrombophlebitis	circulatory system	1.10284	1.06178	1.14549	4.27109e-07	0	0.873188	0.0978868	0.0193588	6	TRUE	3172	453314	0.00694873	1.10921	1.05616	1.16492	3.39373e-05	0	0.792618	0.103646	0.0250032	5	FALSE	2068	312288	0.00657853
458	Hypotension	circulatory system	1.03138	1.01748	1.04548	8.12642e-06	0	0.772172	0.0309003	0.00692547	11	TRUE	27233	412273	0.0619627	1.02805	1.01107	1.04531	0.00113212	0	0.642956	0.0276631	0.00849747	9	FALSE	19491	278521	0.0654034
571	Chronic liver disease and cirrhosis	digestive	0.96366	0.950047	0.977468	3.40693e-07	62.3902	0.00302395	-0.0370167	0.00725901	11	TRUE	24711	431771	0.0541336	0.970989	0.955608	0.986618	0.000301935	60.0145	0.0103086	-0.0294397	0.00814684	9	FALSE	20589	285351	0.0672975
571.5	Other chronic nonalcoholic liver disease	digestive	0.963904	0.949681	0.978339	1.25089e-06	66.6621	0.000857974	-0.0367639	0.00758425	11	TRUE	22780	433075	0.049972	0.972201	0.95647	0.98819	0.000705667	62.7922	0.00592951	-0.0281929	0.00832294	9	FALSE	19691	286655	0.064277
577.2	Chronic pancreatitis	digestive	0.906998	0.868051	0.947694	1.30648e-05	0	0.799793	-0.0976145	0.0223937	7	TRUE	2477	469327	0.00525006	0.912676	0.86739	0.960328	0.000433299	0	0.723667	-0.0913738	0.0259664	6	FALSE	1950	316297	0.00612732
579	Other symptoms involving abdomen and pelvis	digestive	1.06566	1.0357	1.09649	1.24001e-05	7.28526	0.374705	0.0635932	0.0145508	10	TRUE	5686	443932	0.0126463	1.06897	1.03484	1.10423	5.61076e-05	16.2527	0.297845	0.0666994	0.0165564	9	FALSE	4570	304831	0.0147705
720	Spinal stenosis	musculoskeletal	1.03252	1.01755	1.04771	1.74429e-05	28.0762	0.177434	0.0320048	0.00745105	11	TRUE	25446	433392	0.0554575	1.02969	1.01444	1.04516	0.000120927	23.9268	0.230648	0.0292549	0.00761006	9	FALSE	24677	280688	0.0808115
728.7	Fasciitis	musculoskeletal	1.03661	1.02152	1.05192	1.54275e-06	9.93621	0.352297	0.0359556	0.007482	9	TRUE	24248	425684	0.0538926	1.02993	1.01352	1.04661	0.000319337	0	0.641918	0.0294946	0.00819501	8	FALSE	21157	282745	0.0696178
728.71	Contracture of palmar fascia [Dupuytren's disease]	musculoskeletal	1.07244	1.04377	1.10189	4.23257e-07	51.4739	0.0830722	0.0699324	0.0138256	5	TRUE	6135	449789	0.0134562	1.07031	1.02843	1.11389	0.000847607	63.5276	0.0415762	0.0679493	0.0203638	4	FALSE	3208	306850	0.0103465
756.2	Pectus and other congenital anomalies of ribs/sternum	congenital anomalies	1.65315	1.36542	2.00151	2.57178e-07	0	0.645968	0.502681	0.0975626	3	TRUE	121	413209	0.000292744	1.60781	1.27653	2.02505	5.48432e-05	0	0.404209	0.474871	0.117718	2	FALSE	88	261652	0.000336212
835	Internal derangement of knee	injuries & poisonings	1.04084	1.02253	1.05949	9.90643e-06	67.5436	0.00178266	0.0400315	0.00905853	9	TRUE	16109	447760	0.0347275	1.04131	1.02123	1.06178	4.61847e-05	71.6797	0.00169847	0.0404761	0.00993489	7	FALSE	13984	294976	0.0452615
