# Supplementary material for: Insights from the largest diverse ancestry sex-specific disease map for genetically predicted height
Source: NPJ Genom Med. 2025 Feb 27;10:14. doi: 10.1038/s41525-025-00464-w (PMC11868580; doi:10.1038/s41525-025-00464-w)
Supplement: Supplementary file 53 — Supplementary Data 52 [file 41525_2025_464_MOESM53_ESM.xlsx]

## Sheet: Supplementary Data 52
Supplementary Data 52: Bonferroni significant signals in the cross-ancestry male meta-PheWAS analysis without UKB and not in the analysis including UKB.
Description			BioMe, BioVU, Emerge, MVP, MyCode, UKB													BioMe, BioVU, Emerge, MVP, MyCode
phecode	description	category	OR	Lower	Upper	pvalue	I2	pval_Q	beta	SE	number_of_studies_combined	Bonferroni	cases	controls	prev	OR_withoutUKB	Lower_withoutUKB	Upper_withoutUKB	pvalue_withoutUKB	I2_withoutUKB	pval_Q_withoutUKB	beta_withoutUKB	SE_withoutUKB	number_of_studies_combined_withoutUKB	Bonferroni_withoutUKB	cases_withoutUKB	controls_withoutUKB	prev_withoutUKB
193	Thyroid cancer	neoplasms	1.12854	1.06602	1.19472	3.20048e-05	0	0.54636	0.120924	0.0290772	7	FALSE	1485	472434	0.00313345	1.14055	1.07272	1.21267	2.62381e-05	0	0.52965	0.131509	0.0312828	6	TRUE	1315	318010	0.00411806
195	Cancer, suspected or other	neoplasms	1.0276	1.00939	1.04613	0.00283185	43.7811	0.0586538	0.0272219	0.00911825	11	FALSE	14193	443591	0.0310037	1.05799	1.03105	1.08563	1.83756e-05	4.13105	0.400541	0.0563672	0.0131583	9	TRUE	7319	304592	0.023465
362.3	Other nondiabetic retinopathy	sense organs	0.960901	0.938055	0.984304	0.00115969	68.661	0.00126478	-0.0398836	0.0122771	9	FALSE	8651	447457	0.018967	0.937766	0.913678	0.962489	1.30103e-06	0	0.942747	-0.0642551	0.013277	8	TRUE	7661	301565	0.0247748
366	Cataract	sense organs	0.989352	0.980941	0.997834	0.0139836	65.9506	0.000681068	-0.0107054	0.00435588	12	FALSE	146060	301230	0.326544	0.978364	0.968631	0.988196	1.80678e-05	34.4119	0.142614	-0.0218731	0.00510156	9	TRUE	128610	163364	0.440484
366.2	Senile cataract	sense organs	0.981288	0.972457	0.990199	4.21821e-05	54.8165	0.0113539	-0.0188893	0.00461256	12	FALSE	119540	316853	0.273927	0.977757	0.968317	0.987289	5.50746e-06	52.4811	0.0318694	-0.0224942	0.0049498	9	TRUE	112695	178987	0.386363
442.11	Abdominal aortic aneurysm	circulatory system	1.04849	1.02481	1.07272	4.8461e-05	0.565483	0.429039	0.0473526	0.0116548	9	FALSE	9508	453305	0.0205439	1.05946	1.03248	1.08715	1.14317e-05	0	0.641516	0.0577594	0.0131626	8	TRUE	7841	306370	0.0249546
771.1	Swelling of limb	symptoms	1.06401	1.03337	1.09556	3.15679e-05	0	0.511407	0.0620452	0.0149081	9	FALSE	5862	296462	0.0193898	1.06401	1.03337	1.09556	3.15679e-05	0	0.511407	0.0620452	0.0149081	9	TRUE	5862	296462	0.0193898
