# Supplementary material for: Insights from the largest diverse ancestry sex-specific disease map for genetically predicted height
Source: NPJ Genom Med. 2025 Feb 27;10:14. doi: 10.1038/s41525-025-00464-w (PMC11868580; doi:10.1038/s41525-025-00464-w)
Supplement: Supplementary file 54 — Supplementary Data 53 [file 41525_2025_464_MOESM54_ESM.xlsx]

## Sheet: Supplementary Data 53
Supplementary Data 53: Female cross-ancestry meta-PheWAS in Europeans, Africans, East Asians and Hispanics (without UKB).
Phecode	Description	Group	beta	SE	OR	Lower	Upper	pvalue	I2	pval Q	number_of_studies_combined	Bonferroni	cases	controls	prev
8	Intestinal infection	infectious diseases	-0.0369266	0.0279648	0.963747	0.912345	1.01804	0.186679	33.0808	0.16395	8	FALSE	1529	87571	0.0171605
8.5	Bacterial enteritis	infectious diseases	0.0257503	0.0361057	1.02608	0.955982	1.10133	0.475728	17.6434	0.295259	7	FALSE	901	90165	0.00989392
8.52	Intestinal infection due to C. difficile	infectious diseases	0.0338155	0.0445712	1.03439	0.947866	1.12882	0.448041	31.835	0.221285	4	FALSE	581	77499	0.00744109
8.6	Viral Enteritis	infectious diseases	-0.155273	0.065405	0.856181	0.75317	0.973281	0.0175952	0	0.71173	4	FALSE	288	89788	0.0031973
10	Tuberculosis	infectious diseases	0.0230313	0.0806796	1.0233	0.87363	1.19861	0.775287	0	0.841049	5	FALSE	217	90161	0.00240103
38	Septicemia	infectious diseases	-0.0093487	0.0208232	0.990695	0.951076	1.03196	0.653463	38.3416	0.12395	8	FALSE	2733	86521	0.0306205
38.1	Gram negative septicemia	infectious diseases	-0.0803276	0.0574753	0.922814	0.824501	1.03285	0.162232	0	0.524158	3	FALSE	347	89379	0.00386733
38.2	Gram positive septicemia	infectious diseases	-0.0101936	0.0664049	0.989858	0.869058	1.12745	0.877999	0	0.516754	3	FALSE	258	89650	0.0028696
38.3	Bacteremia	infectious diseases	-0.0257411	0.0311212	0.974587	0.916918	1.03588	0.408167	65.0897	0.0136861	6	FALSE	1187	89000	0.0131615
41	Bacterial infection NOS	infectious diseases	0.0182036	0.0163942	1.01837	0.986168	1.05162	0.266842	19.2205	0.277567	8	FALSE	4669	82289	0.0536926
41.1	Staphylococcus infections	infectious diseases	0.0424218	0.029186	1.04333	0.985327	1.10476	0.146086	0	0.711014	6	FALSE	1364	88288	0.0152144
41.11	Methicillin sensitive Staphylococcus aureus	infectious diseases	-0.050573	0.0460235	0.950685	0.868683	1.04043	0.271834	0	0.835996	3	FALSE	558	89667	0.00618454
41.12	Methicillin resistant Staphylococcus aureus	infectious diseases	0.101535	0.044628	1.10687	1.01417	1.20805	0.0228976	0	0.731249	4	FALSE	581	85557	0.00674499
41.2	Streptococcus infection	infectious diseases	-0.0213347	0.0402078	0.978891	0.90471	1.05915	0.595687	0	0.868108	4	FALSE	721	89191	0.00801895
41.4	E. coli	infectious diseases	0.0541235	0.0343589	1.05561	0.986868	1.12915	0.115202	59.5926	0.0595335	4	FALSE	971	88641	0.0108356
41.8	H. pylori	infectious diseases	-0.0554512	0.0512736	0.946058	0.855606	1.04607	0.279485	18.4476	0.28907	7	FALSE	472	89797	0.00522882
41.9	Infection with drug-resistant microorganisms	infectious diseases	-0.0798914	0.0570619	0.923217	0.825529	1.03246	0.161489	35.8826	0.210212	3	FALSE	357	89424	0.00397634
53	Herpes zoster	infectious diseases	0.000458072	0.0314903	1.00046	0.940577	1.06415	0.988394	0	0.804119	8	FALSE	1218	85851	0.0139889
53.1	Herpes zoster with nervous system complications	infectious diseases	0.0686893	0.0762377	1.0711	0.922439	1.24373	0.367594	0	0.945638	4	FALSE	237	88061	0.00268409
54	Herpes simplex	infectious diseases	-0.0413057	0.0226933	0.959536	0.917793	1.00318	0.0687333	0	0.978557	9	FALSE	2505	84207	0.0288887
70	Viral hepatitis	infectious diseases	-0.0448718	0.0232988	0.95612	0.913441	1.00079	0.054113	1.50569	0.417824	8	FALSE	2216	86485	0.0249828
70.2	Viral hepatitis B	infectious diseases	-0.0518652	0.0727048	0.949457	0.823358	1.09487	0.475619	62.2201	0.0212773	6	FALSE	265	88084	0.00299947
70.3	Viral hepatitis C	infectious diseases	-0.0442802	0.0247496	0.956686	0.911386	1.00424	0.0735938	0	0.838641	8	FALSE	1942	86886	0.0218625
70.4	Chronic hepatitis	infectious diseases	-0.00299226	0.0506515	0.997012	0.902788	1.10107	0.952892	0	0.457321	6	FALSE	471	87731	0.00534001
70.9	Hepatitis NOS	infectious diseases	0.0257047	0.0592305	1.02604	0.913579	1.15234	0.664305	0	0.993543	7	FALSE	330	87585	0.00375363
71	Human immunodeficiency virus [HIV] disease	infectious diseases	-0.00200227	0.03643	0.998	0.929226	1.07186	0.956169	23.6198	0.248887	7	FALSE	847	87391	0.00959904
71.1	HIV infection, symptomatic	infectious diseases	-0.01447	0.0374476	0.985634	0.915884	1.0607	0.699197	19.4395	0.281409	7	FALSE	800	87439	0.00906629
78	Viral warts & HPV	infectious diseases	0.0224695	0.0243386	1.02272	0.975082	1.07269	0.355903	44.0834	0.074106	9	FALSE	2049	84350	0.0237156
79	Viral infection	infectious diseases	-0.0510338	0.0251078	0.950247	0.904617	0.998178	0.0420942	21.8518	0.255733	8	FALSE	1941	82423	0.0230074
79.9	Viremia, NOS	infectious diseases	-0.0360467	0.0758752	0.964595	0.831304	1.11926	0.63473	41.732	0.161232	4	FALSE	241	87740	0.00273923
80	Postoperative infection	infectious diseases	0.0254415	0.0312529	1.02577	0.964821	1.09057	0.415616	0	0.572705	4	FALSE	1168	89506	0.0128813
81	Infection/inflammation of internal prosthetic device; implant; and graft	infectious diseases	0.0793693	0.0342166	1.0826	1.01238	1.1577	0.0203617	13.5533	0.324629	4	FALSE	968	89780	0.0106669
90	Sexually transmitted infections (not HIV or hepatitis)	infectious diseases	-0.0167587	0.0504961	0.983381	0.890716	1.08569	0.739979	0.80676	0.417746	7	FALSE	489	90252	0.00538896
110	Dermatophytosis / Dermatomycosis	infectious diseases	0.0398826	0.0157924	1.04069	1.00897	1.0734	0.0115557	77.5137	2.09822e-05	9	FALSE	5718	79825	0.0668436
110.1	Dermatophytosis	infectious diseases	0.0420025	0.0162476	1.0429	1.01021	1.07664	0.00973346	73.5493	0.000191302	9	FALSE	5381	80343	0.0627712
110.11	Dermatophytosis of nail	infectious diseases	0.0608552	0.0188139	1.06275	1.02427	1.10266	0.00121816	73.3916	0.00044376	8	FALSE	3898	83293	0.0447064
110.12	Althete's foot	infectious diseases	0.0135064	0.0362011	1.0136	0.944172	1.08813	0.709078	51.0318	0.0565601	7	FALSE	1006	86896	0.0114446
110.13	Dermatophytosis of the body	infectious diseases	0.0117931	0.0592731	1.01186	0.900883	1.13651	0.842293	0	0.616383	6	FALSE	351	87472	0.00399668
110.2	Dermatomycoses	infectious diseases	-0.0475186	0.0687385	0.953593	0.833398	1.09112	0.48938	19.6944	0.289255	5	FALSE	320	88119	0.00361831
112	Candidiasis	infectious diseases	-0.012606	0.018478	0.987473	0.95235	1.02389	0.4951	49.1127	0.0556974	8	FALSE	3700	80557	0.0439133
112.3	Candidiasis of skin and nails	infectious diseases	-0.140263	0.0630432	0.869129	0.768107	0.983438	0.0260896	39.102	0.160534	5	FALSE	323	87427	0.00368091
117	Mycoses	infectious diseases	0.00944881	0.0487173	1.00949	0.917562	1.11064	0.846214	0	0.679752	6	FALSE	485	87473	0.005514
117.1	Histoplasmosis	infectious diseases	-0.0199096	0.0926858	0.980287	0.817446	1.17557	0.829917	0	0.752122	2	FALSE	152	80356	0.00188801
130	Spirochetal infection	infectious diseases	0.291609	0.11889	1.33858	1.06034	1.68983	0.0141759	0	0.583644	2	FALSE	143	90323	0.0015807
130.1	Lyme disease	infectious diseases	0.22567	0.132728	1.25316	0.966116	1.62549	0.0890836	0	0.840074	2	FALSE	89	90645	0.000980889
131	Protozoan infection	infectious diseases	-0.0247806	0.0563859	0.975524	0.873458	1.08952	0.660313	0	0.749862	5	FALSE	422	90024	0.00466577
132	Infestation (lice, mites)	infectious diseases	0.0742757	0.083581	1.0771	0.914352	1.26883	0.374181	0	0.649225	5	FALSE	193	90082	0.00213791
136	Other infectious and parasitic diseases	infectious diseases	0.000456792	0.0560625	1.00046	0.896351	1.11665	0.993499	33.4585	0.185126	6	FALSE	411	89851	0.00455341
145	Cancer of mouth	neoplasms	-0.0673101	0.0593172	0.934905	0.832294	1.05017	0.256481	0	0.907161	3	FALSE	349	90984	0.00382118
149	Cancer of larynx, pharynx, nasal cavities	neoplasms	-0.0543006	0.0452304	0.947147	0.866797	1.03495	0.229932	0	0.478443	4	FALSE	531	91245	0.00578583
153	Colorectal cancer	neoplasms	0.0350469	0.0281351	1.03567	0.980104	1.09438	0.212887	31.7743	0.185479	7	FALSE	1397	88821	0.0154847
153.2	Colon cancer	neoplasms	0.0348758	0.0326847	1.03549	0.971237	1.104	0.285955	35.282	0.158902	7	FALSE	1027	89190	0.0113837
153.3	Malignant neoplasm of rectum, rectosigmoid junction, and anus	neoplasms	0.0477176	0.0398008	1.04887	0.970164	1.13397	0.230563	0	0.457324	7	FALSE	683	89782	0.00754988
155	Cancer of liver and intrahepatic bile duct	neoplasms	0.0876969	0.0608027	1.09166	0.969016	1.22982	0.149212	0	0.701644	5	FALSE	329	90390	0.00362658
155.1	Malignant neoplasm of liver, primary	neoplasms	0.136099	0.071677	1.1458	0.995625	1.31862	0.0575925	0	0.89871	4	FALSE	253	90528	0.00278693
157	Pancreatic cancer	neoplasms	-0.055523	0.0529814	0.94599	0.852685	1.04951	0.294652	65.2605	0.0562153	3	FALSE	407	90341	0.00448495
158	Neoplasm of unspecified nature of digestive system	neoplasms	-0.0665705	0.0640993	0.935597	0.825139	1.06084	0.299012	0	0.554665	5	FALSE	307	90078	0.00339658
159	Malignant neoplasm of other and ill-defined sites within the digestive organs and peritoneum	neoplasms	-0.00758205	0.0434237	0.992447	0.911475	1.08061	0.861389	0	0.566226	4	FALSE	580	89902	0.00641011
159.2	Malignant neoplasm of small intestine, including duodenum	neoplasms	-0.100301	0.0868006	0.904565	0.763053	1.07232	0.24787	0	0.625236	2	FALSE	168	87011	0.00192707
165	Cancer within the respiratory system	neoplasms	0.0215317	0.0264401	1.02177	0.970164	1.07611	0.415439	30.5936	0.194566	7	FALSE	1578	89938	0.0172429
165.1	Cancer of bronchus; lung	neoplasms	0.0146807	0.0265999	1.01479	0.963239	1.0691	0.581011	24.9899	0.238182	7	FALSE	1557	90004	0.0170051
170	Cancer of bone and connective tissue	neoplasms	-0.00792323	0.0440883	0.992108	0.909978	1.08165	0.857378	0	0.611684	3	FALSE	564	91042	0.0061568
170.2	Cancer of connective tissue	neoplasms	-0.0297386	0.0531456	0.970699	0.874676	1.07726	0.575774	0	0.404142	3	FALSE	388	91388	0.00422768
172	Skin cancer	neoplasms	0.0397682	0.0190555	1.04057	1.00242	1.08017	0.0368912	16.5132	0.30392	7	FALSE	3438	86835	0.0380845
172.1	Melanomas of skin, dx or hx	neoplasms	0.0271564	0.0305032	1.02753	0.967898	1.09083	0.373315	0	0.525316	3	FALSE	1316	89521	0.0144875
172.11	Melanomas of skin	neoplasms	0.00433053	0.0394082	1.00434	0.929686	1.08499	0.912497	0	0.435233	3	FALSE	738	89908	0.00814156
172.2	Other non-epithelial cancer of skin	neoplasms	0.0635745	0.022202	1.06564	1.02026	1.11303	0.00419047	46.9082	0.110214	5	FALSE	2542	87354	0.0282771
172.21	Basal cell carcinoma	neoplasms	0.0757285	0.0402361	1.07867	0.996872	1.16718	0.0598219	0	0.857395	4	FALSE	751	76441	0.00972899
172.22	Squamous cell carcinoma	neoplasms	0.175551	0.0581617	1.1919	1.06349	1.33582	0.00254175	0	0.580147	4	FALSE	365	90275	0.00402692
172.3	Carcinoma in situ of skin	neoplasms	0.245615	0.0988451	1.27841	1.05325	1.5517	0.0129606	0	0.381468	2	FALSE	129	90555	0.00142252
173	Neoplasm of uncertain behavior of skin	neoplasms	0.0534276	0.0199362	1.05488	1.01446	1.09692	0.00736371	0	0.511762	7	FALSE	3120	84054	0.0357905
174	Breast cancer	neoplasms	0.0301309	0.0151362	1.03059	1.00046	1.06162	0.0465198	0	0.86795	8	FALSE	5268	84306	0.0588117
174.1	Breast cancer [female]	neoplasms	0.0393102	0.0154114	1.04009	1.00915	1.07199	0.0107498	0	0.845719	8	FALSE	5048	84741	0.0562207
174.11	Malignant neoplasm of female breast	neoplasms	0.0394191	0.0157202	1.04021	1.00865	1.07275	0.0121572	0	0.881845	8	FALSE	4818	84896	0.053704
174.3	Neoplasm of uncertain behavior of breast	neoplasms	-0.212054	0.0727367	0.808921	0.701443	0.932867	0.00355278	0	0.683355	3	FALSE	244	85222	0.00285494
175	Acquired absence of breast	neoplasms	0.0399869	0.0310746	1.0408	0.979299	1.10616	0.198163	7.10229	0.37381	7	FALSE	1144	86834	0.0130033
180	Cervical cancer and dysplasia	neoplasms	0.00247245	0.0213086	1.00248	0.96147	1.04523	0.907628	0	0.794104	9	FALSE	2680	85371	0.0304369
180.1	Cervical cancer	neoplasms	0.00122944	0.0504775	1.00123	0.906917	1.10535	0.980569	0	0.807563	5	FALSE	485	88663	0.00544039
180.3	Cervical intraepithelial neoplasia [CIN] [Cervical dysplasia]	neoplasms	0.00227055	0.0233147	1.00227	0.957504	1.04914	0.922419	0	0.450686	9	FALSE	2260	85994	0.0256079
182	Malignant neoplasm of uterus	neoplasms	0.0611464	0.0374273	1.06305	0.987864	1.14397	0.102314	59.6499	0.0212934	7	FALSE	802	88730	0.00895769
184	Cancer of other female genital organs	neoplasms	0.0540604	0.0313212	1.05555	0.992699	1.12238	0.0843469	0	0.876336	8	FALSE	1138	88658	0.0126732
184.1	Malignant neoplasm of ovary and other uterine adnexa	neoplasms	0.0797156	0.0385866	1.08298	1.0041	1.16806	0.038839	0	0.647614	7	FALSE	745	89326	0.00827125
184.11	Malignant neoplasm of ovary	neoplasms	0.0973554	0.0427846	1.10225	1.01359	1.19867	0.0228773	0	0.698039	6	FALSE	610	89593	0.00676252
184.2	Cancer of other female genital organs (excluding uterus and ovary)	neoplasms	-0.0293409	0.0635725	0.971085	0.857323	1.09994	0.644416	0	0.732188	3	FALSE	328	89958	0.0036329
189	Cancer of urinary organs (incl. kidney and bladder)	neoplasms	-0.0488626	0.0364813	0.952312	0.886597	1.0229	0.180444	0	0.82264	7	FALSE	837	90264	0.0091876
189.1	Cancer of kidney and renal pelvis	neoplasms	-0.0259118	0.0452067	0.974421	0.891798	1.0647	0.56652	0	0.88421	7	FALSE	537	90711	0.00588506
189.11	Malignant neoplasm of kidney, except pelvis	neoplasms	-0.0453265	0.0488294	0.955685	0.868463	1.05167	0.353272	0	0.960062	6	FALSE	471	90800	0.00516046
189.2	Cancer of bladder	neoplasms	-0.0825397	0.0615836	0.920775	0.816081	1.0389	0.180152	0	0.682703	5	FALSE	329	90960	0.00360394
189.21	Malignant neoplasm of bladder	neoplasms	-0.0892498	0.0654012	0.914617	0.804581	1.0397	0.172363	0	0.562067	4	FALSE	298	91027	0.00326307
191	Manlignant and unknown neoplasms of brain and nervous system	neoplasms	-0.0071442	0.0423042	0.992881	0.913877	1.07872	0.865894	0	0.988572	6	FALSE	604	90783	0.00660926
191.1	Cancer of brain and nervous system	neoplasms	0.0147477	0.0513344	1.01486	0.917717	1.12228	0.773893	0	0.857138	3	FALSE	422	90565	0.00463803
191.11	Cancer of brain	neoplasms	0.021839	0.0554831	1.02208	0.916763	1.13949	0.693865	0	0.782006	3	FALSE	361	90714	0.00396377
193	Thyroid cancer	neoplasms	0.0841786	0.0343161	1.08782	1.01706	1.1635	0.0141658	77.9476	4.53297e-05	8	FALSE	967	90664	0.0105532
194	Cancer of other endocrine glands	neoplasms	0.0641977	0.0764718	1.0663	0.917884	1.23872	0.401192	62.5638	0.0457307	4	FALSE	217	87427	0.00247593
195	Cancer, suspected or other	neoplasms	0.014748	0.0227263	1.01486	0.970645	1.06108	0.516378	28.8616	0.197825	8	FALSE	2155	86739	0.0242424
195.1	Malignant neoplasm, other	neoplasms	0.0104126	0.0319901	1.01047	0.949057	1.07585	0.744806	0	0.977674	6	FALSE	1059	87673	0.0119348
196	Radiotherapy	neoplasms	0.00818357	0.0396465	1.00822	0.93284	1.08969	0.836468	11.5107	0.341627	7	FALSE	716	89438	0.00794197
197	Chemotherapy	neoplasms	0.0351456	0.0162483	1.03577	1.0033	1.06929	0.0305387	0	0.959967	8	FALSE	4363	85912	0.0483301
198	Secondary malignant neoplasm	neoplasms	0.0342067	0.0168788	1.0348	1.00113	1.0696	0.0427021	19.104	0.278532	8	FALSE	4009	85504	0.0447868
198.1	Secondary malignancy of lymph nodes	neoplasms	0.00153046	0.0239291	1.00153	0.955644	1.04962	0.949004	0	0.628753	7	FALSE	1910	87606	0.021337
198.2	Secondary malignancy of respiratory organs	neoplasms	0.0840987	0.0295939	1.08774	1.02644	1.15269	0.00448658	0	0.71573	5	FALSE	1235	88677	0.0137357
198.3	Secondary malignant neoplasm of digestive systems	neoplasms	-0.0202399	0.0422273	0.979964	0.902123	1.06452	0.631719	57.8197	0.0934084	3	FALSE	593	88872	0.00662829
198.4	Secondary malignant neoplasm of liver	neoplasms	0.0326778	0.03113	1.03322	0.972062	1.09822	0.293847	0	0.426125	6	FALSE	1105	88983	0.0122658
198.5	Secondary malignancy of brain/spine	neoplasms	-0.00415698	0.0412564	0.995852	0.918496	1.07972	0.919741	0	0.901933	4	FALSE	632	89582	0.00700556
198.6	Secondary malignancy of bone	neoplasms	0.0292133	0.0340572	1.02964	0.963158	1.10072	0.391019	19.121	0.288904	6	FALSE	933	89165	0.0103554
199	Neoplasm of uncertain behavior	neoplasms	0.00324756	0.02246	1.00325	0.960047	1.0484	0.885032	0	0.783339	8	FALSE	2255	84977	0.0258506
200	Myeloproliferative disease	neoplasms	0.043601	0.0394506	1.04457	0.966841	1.12854	0.269071	38.1488	0.137835	7	FALSE	708	90686	0.00774668
200.1	Polycythemia vera	neoplasms	0.182848	0.0961128	1.20063	0.994485	1.44951	0.0571154	0	0.88156	2	FALSE	137	87735	0.00155909
201	Hodgkin's disease	neoplasms	0.075258	0.114948	1.07816	0.860678	1.3506	0.512651	0	0.952779	2	FALSE	119	91023	0.00130565
202	Cancer of other lymphoid, histiocytic tissue	neoplasms	-0.00851035	0.0503891	0.991526	0.898282	1.09445	0.865881	0	0.531585	6	FALSE	463	91027	0.00506066
202.2	Non-Hodgkins lymphoma	neoplasms	-0.00595106	0.0530938	0.994067	0.895822	1.10309	0.910755	0	0.622155	6	FALSE	413	90612	0.00453722
202.21	Nodular lymphoma	neoplasms	-0.0404667	0.133429	0.960341	0.73935	1.24739	0.761675	77.8386	0.0336508	2	FALSE	82	91080	0.000899498
202.22	Reticulosarcoma	neoplasms	0.176101	0.152253	1.19256	0.884874	1.60723	0.247422	0	0.730582	2	FALSE	71	88418	0.00080236
204	Leukemia	neoplasms	0.0860332	0.0373868	1.08984	1.01284	1.1727	0.0213823	51.0582	0.0564247	7	FALSE	777	90272	0.00853387
204.1	Lymphoid leukemia	neoplasms	0.12859	0.0761015	1.13722	0.979644	1.32015	0.0910823	0	0.815933	3	FALSE	230	90894	0.00252403
204.12	Lymphoid leukemia, chronic	neoplasms	0.0672134	0.093997	1.06952	0.88957	1.28588	0.474573	0	0.733658	3	FALSE	150	91017	0.00164533
204.2	Myeloid leukemia	neoplasms	0.102596	0.0505803	1.10804	1.00347	1.22352	0.042521	0	0.623677	3	FALSE	432	90669	0.00474199
204.21	Myeloid leukemia, acute	neoplasms	0.0837077	0.0556273	1.08731	0.974998	1.21256	0.132376	0	0.458542	2	FALSE	360	88053	0.0040718
204.4	Multiple myeloma	neoplasms	0.132249	0.0833629	1.14139	0.969341	1.34398	0.112643	26.7214	0.251495	4	FALSE	207	88241	0.00234036
208	Benign neoplasm of colon	neoplasms	0.0235061	0.0156345	1.02378	0.992888	1.05564	0.132716	10.0117	0.351656	9	FALSE	5984	80540	0.06916
209	Neuroendocrine tumors	neoplasms	0.00096991	0.0927155	1.00097	0.834645	1.20044	0.991653	0	0.821115	4	FALSE	157	91303	0.0017166
210	Benign neoplasm of lip, oral cavity, and pharynx	neoplasms	-0.038241	0.0727655	0.962481	0.834553	1.11002	0.59921	0	0.59031	3	FALSE	246	91348	0.00268577
211	Benign neoplasm of other parts of digestive system	neoplasms	0.0503207	0.0474831	1.05161	0.958156	1.15417	0.289254	0	0.947966	7	FALSE	501	89701	0.0055542
212	Benign neoplasm of respiratory and intrathoracic organs	neoplasms	-0.030018	0.0799281	0.970428	0.829714	1.13501	0.707242	53.9102	0.0893067	4	FALSE	208	91598	0.00226565
213	Benign neoplasm of bone and articular cartilage	neoplasms	0.141139	0.0798749	1.15158	0.984705	1.34675	0.0772287	0	0.938574	3	FALSE	214	83362	0.00256054
214	Lipoma	neoplasms	0.0431774	0.0317504	1.04412	0.981128	1.11116	0.173861	0	0.713978	8	FALSE	1238	88836	0.0137443
214.1	Lipoma of skin and subcutaneous tissue	neoplasms	0.024268	0.0431365	1.02456	0.941503	1.11495	0.573716	0	0.903751	7	FALSE	689	89695	0.00762303
215	Other benign neoplasm of connective and other soft tissue	neoplasms	0.0701979	0.0406324	1.07272	0.990604	1.16164	0.0840542	0	0.603565	7	FALSE	756	89774	0.00835082
216	Benign neoplasm of skin	neoplasms	0.0340109	0.0176047	1.0346	0.999506	1.07092	0.0533691	0	0.832373	9	FALSE	4087	81573	0.0477119
216.1	Screening for malignant neoplasms of the skin	neoplasms	-0.0441551	0.0444558	0.956806	0.876966	1.04391	0.320594	0	0.750777	5	FALSE	674	39129	0.0169334
217	Vascular hamartomas and non-neoplastic nevi	neoplasms	0.0539024	0.0391918	1.05538	0.977348	1.13965	0.169023	43.5357	0.131509	5	FALSE	848	87318	0.00961822
217.1	Nevus, non-neoplastic	neoplasms	0.0739208	0.0409705	1.07672	0.99364	1.16675	0.0711929	25.7122	0.257353	4	FALSE	790	87468	0.00895103
218	Benign neoplasm of uterus	neoplasms	-0.00384256	0.0179471	0.996165	0.961733	1.03183	0.830465	16.5616	0.295148	9	FALSE	4196	84113	0.047515
218.1	Uterine leiomyoma	neoplasms	-0.00384558	0.0182603	0.996162	0.96114	1.03246	0.833201	12.4149	0.33112	9	FALSE	4058	84535	0.045805
218.2	Other benign neoplasm of uterus	neoplasms	-0.23232	0.143432	0.792693	0.598433	1.05001	0.105292	0	0.474736	2	FALSE	90	77663	0.00115751
220	Benign neoplasm of ovary	neoplasms	-0.0126902	0.0572249	0.98739	0.88263	1.10458	0.824501	0	0.998479	4	FALSE	354	88729	0.00397382
221	Benign neoplasm of other female genital organs	neoplasms	0.0218457	0.110515	1.02209	0.823033	1.26928	0.843302	0	0.456654	2	FALSE	124	81794	0.00151371
224	Benign neoplasm of eye	neoplasms	0.00718256	0.0441833	1.00721	0.923656	1.09832	0.870863	26.0112	0.239287	6	FALSE	671	90721	0.007342
224.1	Benign neoplasm of eye, uveal	neoplasms	0.0164346	0.04717	1.01657	0.926801	1.11504	0.72753	11.2992	0.343165	6	FALSE	584	87160	0.00665573
225	Benign neoplasm of brain and other parts of nervous system	neoplasms	-0.0416148	0.0417082	0.959239	0.883944	1.04095	0.318395	0	0.461671	7	FALSE	660	90980	0.0072021
225.1	Benign neoplasm of brain, cranial nerves, meninges	neoplasms	-0.0422393	0.0435691	0.95864	0.880176	1.0441	0.332306	0	0.502224	7	FALSE	607	91085	0.00661999
226	Benign neoplasm of thyroid glands	neoplasms	-0.0591381	0.0717805	0.942577	0.818874	1.08497	0.410011	0	0.681628	3	FALSE	253	90362	0.00279203
227	Benign neoplasm of other endocrine glands and related structures	neoplasms	0.00986288	0.0339626	1.00991	0.944875	1.07942	0.771507	0	0.572338	8	FALSE	1027	90122	0.0112673
227.1	Benign neoplasm of adrenal gland	neoplasms	-0.0600918	0.0626535	0.941678	0.832859	1.06471	0.337502	0	0.435896	6	FALSE	325	91058	0.00355646
227.2	Benign neoplasm of parathyroid gland	neoplasms	-0.0208213	0.125341	0.979394	0.766068	1.25212	0.868064	69.9803	0.0679794	2	FALSE	115	91238	0.00125885
227.3	Benign neoplasm of pituitary gland and craniopharyngeal duct (pouch)	neoplasms	0.0268372	0.0458595	1.0272	0.938901	1.1238	0.55841	0	0.51134	8	FALSE	564	90983	0.00616077
228	Hemangioma and lymphangioma, any site	neoplasms	0.0150419	0.0417395	1.01516	0.935414	1.10169	0.718566	0	0.448455	6	FALSE	723	89553	0.00800877
228.1	Hemangioma of skin and subcutaneous tissue	neoplasms	0.0111388	0.0545538	1.0112	0.90866	1.12531	0.838212	0	0.606644	4	FALSE	407	90311	0.00448643
229	Benign neoplasm of unspecified sites	neoplasms	-0.221975	0.090457	0.800935	0.670811	0.956301	0.0141304	46.9382	0.129724	4	FALSE	185	90444	0.00204129
240	Simple and unspecified goiter	endocrine/metabolic	0.0297316	0.0366479	1.03018	0.958777	1.1069	0.417207	0	0.806769	6	FALSE	881	86202	0.0101168
241	Nontoxic nodular goiter	endocrine/metabolic	0.053103	0.0160106	1.05454	1.02196	1.08815	0.000910757	47.7155	0.0535522	9	FALSE	4856	83020	0.0552597
241.1	Nontoxic uninodular goiter	endocrine/metabolic	0.0342253	0.0207828	1.03482	0.993513	1.07784	0.0995965	31.5861	0.175812	8	FALSE	2921	84616	0.0333687
241.2	Nontoxic multinodular goiter	endocrine/metabolic	0.0851468	0.0214066	1.08888	1.04414	1.13553	6.96152e-05	61.9604	0.0102826	8	FALSE	2559	85067	0.0292037
242	Thyrotoxicosis with or without goiter	endocrine/metabolic	0.0115836	0.0233803	1.01165	0.966339	1.05909	0.620287	21.1926	0.261209	8	FALSE	2157	85307	0.0246616
242.1	Graves' disease	endocrine/metabolic	0.0123541	0.0327594	1.01243	0.949468	1.07957	0.706088	17.8155	0.289183	8	FALSE	1071	87034	0.012156
242.2	Toxic multinodular goiter	endocrine/metabolic	0.0891317	0.0746388	1.09322	0.944445	1.26544	0.23241	20.7355	0.28566	4	FALSE	216	87277	0.00246877
242.3	Exophthalmos	endocrine/metabolic	-0.0564416	0.0861346	0.945122	0.798307	1.11894	0.512293	0	0.563557	4	FALSE	191	87259	0.00218411
244	Hypothyroidism	endocrine/metabolic	0.0132061	0.0104876	1.01329	0.992678	1.03434	0.207953	23.6162	0.233356	9	FALSE	13080	74000	0.150207
244.1	Secondary hypothyroidism	endocrine/metabolic	0.0450878	0.0223073	1.04612	1.00137	1.09287	0.0432581	33.4163	0.161313	8	FALSE	2312	85534	0.0263188
244.2	Acquired hypothyroidism	endocrine/metabolic	0.0387472	0.0329727	1.03951	0.974454	1.1089	0.239943	10.9757	0.345589	7	FALSE	1138	86380	0.013003
244.4	Hypothyroidism NOS	endocrine/metabolic	0.018768	0.0109528	1.01895	0.997305	1.04106	0.0866135	43.2782	0.0790962	9	FALSE	11909	74827	0.137302
244.5	Congenital hypothyroidism	endocrine/metabolic	0.0161168	0.0922685	1.01625	0.848126	1.21769	0.861337	0	0.684703	4	FALSE	148	87533	0.00168794
245	Thyroiditis	endocrine/metabolic	0.0787537	0.0266178	1.08194	1.02694	1.13988	0.00308959	28.2277	0.203005	8	FALSE	1672	85586	0.0191616
245.2	Chronic thyroiditis	endocrine/metabolic	0.0800054	0.0312	1.08329	1.01903	1.1516	0.0103391	28.731	0.208998	7	FALSE	1266	86835	0.0143699
245.21	Chronic lymphocytic thyroiditis	endocrine/metabolic	0.0829216	0.0315428	1.08646	1.02132	1.15574	0.00856721	12.1951	0.336536	7	FALSE	1237	86363	0.014121
246	Other disorders of thyroid	endocrine/metabolic	0.0126227	0.0286666	1.0127	0.957372	1.07123	0.6597	0	0.608872	8	FALSE	1484	85329	0.0170942
246.7	Abnormal results of function study of thyroid	endocrine/metabolic	0.0149037	0.0420867	1.01502	0.934649	1.10229	0.72325	0	0.856917	8	FALSE	694	86222	0.00798472
249	Secondary diabetes mellitus	endocrine/metabolic	-0.0122182	0.0397734	0.987856	0.913774	1.06794	0.758695	25.6094	0.233341	7	FALSE	781	86957	0.0089015
250	Diabetes mellitus	endocrine/metabolic	-1.66417e-05	0.0103662	0.999983	0.979871	1.02051	0.998719	0	0.605832	9	FALSE	14401	73185	0.164421
250.1	Type 1 diabetes	endocrine/metabolic	0.0801425	0.0230086	1.08344	1.03567	1.13342	0.000495539	36.2045	0.13982	8	FALSE	2171	84433	0.0250681
250.11	Type 1 diabetes with ketoacidosis	endocrine/metabolic	0.0608725	0.0722064	1.06276	0.922517	1.22433	0.399209	0	0.93691	2	FALSE	237	83388	0.00283408
250.12	Type 1 diabetes with renal manifestations	endocrine/metabolic	0.0880905	0.0752531	1.09209	0.942327	1.26565	0.241764	0	0.434953	3	FALSE	221	86859	0.0025379
250.13	Type 1 diabetes with ophthalmic manifestations	endocrine/metabolic	0.169718	0.0751879	1.18497	1.0226	1.37312	0.0239926	54.6038	0.11049	3	FALSE	251	87333	0.00286582
250.14	Type 1 diabetes with neurological manifestations	endocrine/metabolic	0.151395	0.0531193	1.16346	1.04842	1.29112	0.00437062	41.8419	0.126247	6	FALSE	406	87086	0.00464042
250.2	Type 2 diabetes	endocrine/metabolic	-0.00112868	0.0105559	0.998872	0.978418	1.01975	0.914849	6.47487	0.381317	9	FALSE	13960	73810	0.159052
250.21	Type 2 diabetes with ketoacidosis	endocrine/metabolic	-0.00800479	0.0959782	0.992027	0.821915	1.19735	0.933532	0	0.685111	3	FALSE	160	83383	0.00191518
250.22	Type 2 diabetes with renal manifestations	endocrine/metabolic	0.00706409	0.0266209	1.00709	0.955891	1.06103	0.790733	0	0.555923	8	FALSE	1728	85870	0.0197265
250.23	Type 2 diabetes with ophthalmic manifestations	endocrine/metabolic	-0.0368855	0.029676	0.963787	0.909328	1.02151	0.21389	18.8095	0.280969	8	FALSE	1429	85766	0.0163886
250.24	Type 2 diabetes with neurological manifestations	endocrine/metabolic	0.0620325	0.0208977	1.064	1.0213	1.10848	0.0029936	11.9975	0.336639	8	FALSE	2943	84190	0.033776
250.25	Diabetes type 2 with peripheral circulatory disorders	endocrine/metabolic	0.162892	0.0426776	1.17691	1.08247	1.27959	0.0001352	34.7528	0.162862	7	FALSE	675	87132	0.00768731
250.3	Insulin pump user	endocrine/metabolic	0.0391103	0.0227973	1.03989	0.994444	1.0874	0.0862417	14.5783	0.318636	7	FALSE	2274	84959	0.0260681
250.4	Abnormal glucose	endocrine/metabolic	0.0129158	0.0140035	1.013	0.985575	1.04119	0.356357	27.4447	0.200226	9	FALSE	6690	77256	0.0796941
250.41	Impaired fasting glucose	endocrine/metabolic	-0.00241093	0.0229135	0.997592	0.953782	1.04341	0.916202	8.66743	0.363015	9	FALSE	2468	83441	0.0287281
250.42	Other abnormal glucose	endocrine/metabolic	0.015833	0.0167687	1.01596	0.983111	1.0499	0.345068	34.414	0.142597	9	FALSE	4330	80438	0.0510806
250.6	Polyneuropathy in diabetes	endocrine/metabolic	0.0845295	0.0295073	1.0882	1.02706	1.15299	0.00417408	56.1145	0.0335232	7	FALSE	1370	85819	0.015713
250.7	Diabetic retinopathy	endocrine/metabolic	-0.0139574	0.0292743	0.98614	0.931151	1.04438	0.633519	48.1544	0.0607897	8	FALSE	1450	87728	0.0162596
251	Other disorders of pancreatic internal secretion	endocrine/metabolic	0.11675	0.0715603	1.12384	0.976768	1.29305	0.102788	82.0505	0.0182585	2	FALSE	228	89203	0.00254945
251.1	Hypoglycemia	endocrine/metabolic	-0.00486031	0.0384987	0.995151	0.922824	1.07315	0.899537	16.8082	0.301664	7	FALSE	804	85042	0.00936561
252	Disorders of parathyroid gland	endocrine/metabolic	0.0360108	0.0280008	1.03667	0.981307	1.09515	0.198421	34.0985	0.155982	8	FALSE	1473	88753	0.0163257
252.1	Hyperparathyroidism	endocrine/metabolic	0.022918	0.0301685	1.02318	0.964437	1.08551	0.447455	33.0783	0.175516	7	FALSE	1281	88983	0.0141917
252.2	Hypoparathyroidism	endocrine/metabolic	0.144258	0.0847137	1.15518	0.978457	1.36383	0.0885899	0	0.869816	5	FALSE	185	89617	0.00206009
253	Disorders of the pituitary gland and its hypothalamic control	endocrine/metabolic	-0.0647204	0.035082	0.93733	0.875045	1.00405	0.065062	65.6809	0.00477345	8	FALSE	940	89051	0.0104455
253.1	Pituitary hyperfunction	endocrine/metabolic	-0.0101973	0.0543689	0.989855	0.8898	1.10116	0.851223	48.4091	0.0594145	8	FALSE	397	89916	0.00439582
253.2	Pituitary hypofunction	endocrine/metabolic	-0.0923143	0.0984378	0.911819	0.751827	1.10586	0.348351	0	0.479923	3	FALSE	157	89709	0.00174705
255	Disorders of adrenal glands	endocrine/metabolic	-0.0158113	0.030314	0.984313	0.927534	1.04457	0.601961	39.0893	0.131091	7	FALSE	1229	88344	0.0137207
255.1	Adrenal hyperfunction	endocrine/metabolic	-0.0586634	0.0629986	0.943024	0.833486	1.06696	0.351758	1.61488	0.405947	6	FALSE	310	89420	0.00345481
255.11	Cushing's syndrome	endocrine/metabolic	-0.0263945	0.0934351	0.973951	0.81097	1.16969	0.777568	21.9094	0.277881	3	FALSE	163	89655	0.00181478
255.2	Adrenal hypofunction	endocrine/metabolic	0.00954997	0.0425493	1.0096	0.928815	1.0974	0.822411	33.1505	0.174967	7	FALSE	598	89549	0.00663361
255.21	Glucocorticoid deficiency	endocrine/metabolic	0.0550503	0.0464368	1.05659	0.964675	1.15727	0.235825	36.2029	0.165431	6	FALSE	514	89712	0.00569681
256	Ovarian dysfunction	endocrine/metabolic	-0.0978081	0.0275747	0.906823	0.859114	0.957181	0.000389611	0	0.668679	8	FALSE	1562	88224	0.0173969
256.4	Polycystic ovaries	endocrine/metabolic	-0.0704608	0.0293994	0.931964	0.879781	0.987243	0.0165448	0	0.970584	8	FALSE	1386	88734	0.0153795
259	Other endocrine disorders	endocrine/metabolic	0.0283567	0.0548754	1.02876	0.923858	1.14558	0.605332	29.5277	0.213672	6	FALSE	383	88761	0.00429642
259.2	Carcinoid syndrome	endocrine/metabolic	-0.181343	0.131266	0.834149	0.644926	1.07889	0.167128	0	0.761436	2	FALSE	79	89808	0.000878881
259.4	Precocious sexual development and puberty NEC	endocrine/metabolic	-0.125325	0.0910046	0.88221	0.738089	1.05447	0.168472	0	0.900395	2	FALSE	129	56781	0.00226674
260	Protein-calorie malnutrition	endocrine/metabolic	0.0148362	0.020112	1.01495	0.975717	1.05575	0.460709	50.7538	0.0579945	7	FALSE	2871	82143	0.0337709
260.1	Cachexia	endocrine/metabolic	0.181449	0.109333	1.19895	0.967694	1.48548	0.0969952	0	0.912619	3	FALSE	126	85706	0.00146798
260.2	severe protein-calorie malnutrition	endocrine/metabolic	-0.00587631	0.0371016	0.994141	0.924415	1.06913	0.874154	46.6737	0.111665	5	FALSE	792	84930	0.00923917
260.3	Adult failure to thrive	endocrine/metabolic	-0.000231865	0.0466777	0.999768	0.912362	1.09555	0.996037	38.0076	0.167814	5	FALSE	523	85074	0.00611003
260.6	Anorexia	endocrine/metabolic	0.0198823	0.0422474	1.02008	0.939018	1.10814	0.637916	0	0.663237	7	FALSE	625	85060	0.00729416
261	Vitamin deficiency	endocrine/metabolic	-0.0103119	0.0101412	0.989741	0.970263	1.00961	0.309234	39.5182	0.104271	9	FALSE	15932	68048	0.189712
261.2	Vitamin B-complex deficiencies	endocrine/metabolic	0.0309482	0.0212192	1.03143	0.989416	1.07523	0.144703	47.8599	0.0623979	8	FALSE	2723	83162	0.0317052
261.4	Vitamin D deficiency	endocrine/metabolic	-0.01288	0.0106188	0.987203	0.966869	1.00796	0.225151	44.8497	0.0694975	9	FALSE	14040	70016	0.167032
261.41	Rickets or osteomalacia	endocrine/metabolic	0.0198546	0.123566	1.02005	0.80065	1.29958	0.872346	0	0.849374	2	FALSE	134	86301	0.0015503
262	Mineral deficiency NEC	endocrine/metabolic	-0.0146472	0.049017	0.98546	0.895191	1.08483	0.765078	20.2059	0.275472	7	FALSE	514	85844	0.00595197
263	Other nutritional deficiency	endocrine/metabolic	-0.071578	0.0572636	0.930924	0.832092	1.04149	0.21131	0	0.831606	7	FALSE	341	85478	0.00397348
264	Lack of normal physiological development	endocrine/metabolic	-0.162729	0.0382454	0.849821	0.788448	0.915972	2.0918e-05	0	0.527112	2	TRUE	953	73590	0.0127846
264.2	Failure to thrive (childhood)	endocrine/metabolic	-0.156754	0.0529317	0.854914	0.770667	0.948371	0.00306202	0	0.965573	2	FALSE	463	74330	0.00619042
264.3	Delayed milestones	endocrine/metabolic	0.0140783	0.0592903	1.01418	0.902913	1.13915	0.81231	0	0.921822	2	FALSE	353	49369	0.00709947
264.9	Lack of normal physiological development, unspecified	endocrine/metabolic	0.0170485	0.0621268	1.01719	0.900579	1.14891	0.783766	0	0.373557	2	FALSE	298	54811	0.00540747
269	Proteinuria	endocrine/metabolic	-0.00871836	0.0267647	0.99132	0.940657	1.04471	0.74462	0	0.807985	8	FALSE	1610	89007	0.0177671
270	Disorders of protein plasma/amino-acid transport and metabolism	endocrine/metabolic	0.0602919	0.0359652	1.06215	0.989853	1.13972	0.0936607	29.6929	0.201531	7	FALSE	897	89397	0.00993421
270.2	Disorders of amino-acid metabolism	endocrine/metabolic	0.0415429	0.100177	1.04242	0.856586	1.26856	0.678365	0	0.694959	3	FALSE	145	83133	0.00174116
270.3	Disorders of plasma protein metabolism	endocrine/metabolic	0.0918384	0.0413298	1.09619	1.01089	1.18868	0.0262774	20.142	0.275967	7	FALSE	663	89957	0.00731627
270.32	Paraproteinemia	endocrine/metabolic	0.119596	0.0523561	1.12704	1.01713	1.24884	0.0223546	2.87352	0.403602	7	FALSE	419	90605	0.00460318
270.38	Other specified disorders of plasma protein metabolism	endocrine/metabolic	0.116058	0.0969144	1.12306	0.928773	1.35799	0.231099	0	0.818481	3	FALSE	164	87451	0.00187183
271	Disorders of carbohydrate transport and metabolism	endocrine/metabolic	-0.0032034	0.0228923	0.996802	0.953066	1.04254	0.888713	0	0.965326	7	FALSE	2563	87817	0.028358
271.3	Intestinal disaccharidase deficiencies and disaccharide malabsorption	endocrine/metabolic	-0.00279029	0.023246	0.997214	0.952799	1.0437	0.904457	0	0.913603	6	FALSE	2516	87923	0.0278199
272	Disorders of lipoid metabolism	endocrine/metabolic	-0.0470612	0.00943433	0.954029	0.93655	0.971834	6.09131e-07	10.7118	0.345703	9	TRUE	27989	57639	0.326867
272.1	Hyperlipidemia	endocrine/metabolic	-0.0475052	0.00944723	0.953606	0.936111	0.971427	4.94387e-07	10.7002	0.345801	9	TRUE	27856	57740	0.325436
272.11	Hypercholesterolemia	endocrine/metabolic	-0.0343379	0.014001	0.966245	0.94009	0.993127	0.0141852	0	0.555657	9	FALSE	7364	77358	0.0869196
272.12	Hyperglyceridemia	endocrine/metabolic	-0.0605828	0.0379506	0.941216	0.873747	1.01389	0.110409	0	0.469047	7	FALSE	878	85179	0.0102025
272.13	Mixed hyperlipidemia	endocrine/metabolic	-0.0393736	0.0131077	0.961391	0.937007	0.98641	0.00266574	0	0.740304	9	FALSE	8415	75277	0.100547
272.9	Unspecified disorder of lipoid metabolism	endocrine/metabolic	-0.0405731	0.0863349	0.960239	0.810757	1.13728	0.63839	0	0.803888	4	FALSE	194	86302	0.00224288
274	Gout and other crystal arthropathies	endocrine/metabolic	0.023483	0.0282477	1.02376	0.968621	1.08204	0.405792	47.181	0.0661833	8	FALSE	1493	89578	0.0163938
274.1	Gout	endocrine/metabolic	0.0351443	0.0300993	1.03577	0.976433	1.09871	0.242963	45.3934	0.0887582	7	FALSE	1313	89959	0.0143856
274.11	Gouty arthropathy	endocrine/metabolic	0.0212916	0.0555358	1.02152	0.916167	1.13899	0.701434	0	0.889024	6	FALSE	379	91087	0.00414362
274.2	Crystal arthropathies	endocrine/metabolic	0.170561	0.0840559	1.18597	1.00583	1.39837	0.0424441	42.2282	0.158208	4	FALSE	210	90779	0.00230797
274.21	Chondrocalcinosis	endocrine/metabolic	0.165648	0.0903919	1.18016	0.988549	1.4089	0.0668692	11.6393	0.334615	4	FALSE	178	90833	0.00195581
275	Disorders of mineral metabolism	endocrine/metabolic	0.00286033	0.0180408	1.00286	0.968023	1.03896	0.874025	47.8734	0.0623238	8	FALSE	3747	84748	0.0423414
275.1	Disorders of iron metabolism	hematopoietic	0.0653232	0.0816312	1.0675	0.909672	1.25272	0.423581	0	0.449521	3	FALSE	228	90658	0.00250864
275.3	Disorders of magnesium metabolism	endocrine/metabolic	-0.0253728	0.0310982	0.974946	0.917297	1.03622	0.414561	0	0.70515	7	FALSE	1192	88259	0.0133257
275.5	Disorders of calcium/phosphorus metabolism	endocrine/metabolic	0.0537541	0.030429	1.05523	0.994132	1.12007	0.0773051	68.3686	0.00421718	7	FALSE	1254	88317	0.0140001
275.51	Hypocalcemia	endocrine/metabolic	0.0381743	0.0436437	1.03891	0.953738	1.13169	0.381748	51.5235	0.0540653	7	FALSE	590	89117	0.00657697
275.53	Disorders of phosphorus metabolism	endocrine/metabolic	0.060915	0.0509665	1.06281	0.961772	1.17446	0.232011	0	0.528199	6	FALSE	448	90142	0.00494536
275.6	Hypercalcemia	endocrine/metabolic	0.00753111	0.0305694	1.00756	0.948965	1.06977	0.805402	43.5585	0.0880834	8	FALSE	1241	89448	0.0136841
276	Disorders of fluid, electrolyte, and acid-base balance	endocrine/metabolic	-0.00977639	0.0111118	0.990271	0.968938	1.01207	0.378955	0	0.710667	9	FALSE	12698	70502	0.15262
276.1	Electrolyte imbalance	endocrine/metabolic	-0.0142068	0.012484	0.985894	0.962063	1.01031	0.25512	0	0.549033	9	FALSE	9298	76085	0.108898
276.11	Hyperosmolality and/or hypernatremia	endocrine/metabolic	-0.100787	0.0591308	0.904125	0.805186	1.01522	0.0882908	30.439	0.229612	4	FALSE	328	89321	0.00365871
276.12	Hyposmolality and/or hyponatremia	endocrine/metabolic	0.000384269	0.0235815	1.00038	0.9552	1.04771	0.986999	0	0.933057	8	FALSE	2110	86233	0.0238842
276.13	Hyperpotassemia	endocrine/metabolic	0.00251808	0.0248737	1.00252	0.954819	1.05261	0.919364	14.7052	0.317675	7	FALSE	1972	86698	0.0222398
276.14	Hypopotassemia	endocrine/metabolic	-0.0259889	0.015158	0.974346	0.945825	1.00373	0.0864294	0	0.815277	8	FALSE	5714	80187	0.0665184
276.4	Acid-base balance disorder	endocrine/metabolic	-0.0439049	0.0257502	0.957045	0.909942	1.00659	0.0881881	31.1667	0.190148	7	FALSE	1764	86469	0.0199925
276.41	Acidosis	endocrine/metabolic	-0.030223	0.0281913	0.970229	0.918074	1.02535	0.283689	16.8943	0.301005	7	FALSE	1460	86901	0.0165231
276.5	Hypovolemia	endocrine/metabolic	-0.00578743	0.0173891	0.994229	0.960915	1.0287	0.739271	0	0.930059	8	FALSE	4342	79640	0.0517016
276.6	Fluid overload	endocrine/metabolic	-0.0426083	0.0301037	0.958287	0.903381	1.01653	0.156956	43.7219	0.113763	6	FALSE	1253	87668	0.0140912
277	Other disorders of metabolism	endocrine/metabolic	0.00235254	0.0439594	1.00236	0.919609	1.09255	0.957321	6.97422	0.371864	6	FALSE	620	89969	0.0068441
277.4	Disorders of bilirubin excretion	endocrine/metabolic	0.583344	0.180391	1.79202	1.25833	2.55207	0.00122164	0	0.384064	2	FALSE	96	90930	0.00105464
277.5	Other disorders of lipoid metabolism	endocrine/metabolic	0.0390977	0.0554435	1.03987	0.932795	1.15924	0.480697	0	0.573869	7	FALSE	407	90128	0.0044955
277.51	Lipoprotein disorders	endocrine/metabolic	0.0533756	0.0922408	1.05483	0.88037	1.26385	0.562822	0	0.549179	5	FALSE	184	90304	0.00203342
277.7	Dysmetabolic syndrome X	endocrine/metabolic	-0.0341194	0.0482091	0.966456	0.879319	1.06223	0.479109	51.6829	0.0532682	7	FALSE	514	90208	0.00566566
278	Overweight, obesity and other hyperalimentation	endocrine/metabolic	-0.00573241	0.00927603	0.994284	0.976371	1.01253	0.536588	0	0.544302	9	FALSE	24371	58459	0.294229
278.1	Obesity	endocrine/metabolic	-0.00625817	0.00965426	0.993761	0.975134	1.01274	0.516837	0	0.780669	9	FALSE	20909	62730	0.249991
278.11	Morbid obesity	endocrine/metabolic	-0.0159073	0.0134738	0.984219	0.958567	1.01056	0.237758	5.36767	0.388741	8	FALSE	7261	77340	0.0858264
278.3	Localized adiposity	endocrine/metabolic	-0.103996	0.061483	0.901229	0.798915	1.01665	0.0907497	0	0.901711	5	FALSE	311	86306	0.00359052
278.4	Abnormal weight gain	endocrine/metabolic	-0.0190809	0.0255183	0.9811	0.933237	1.03142	0.454621	0	0.825713	8	FALSE	1750	82386	0.0207997
279	Disorders involving the immune mechanism	endocrine/metabolic	0.00419104	0.0309801	1.0042	0.945039	1.06706	0.892389	0	0.590646	7	FALSE	1158	87390	0.0130777
279.1	Immunity deficiency	endocrine/metabolic	-0.00460225	0.0340332	0.995408	0.931177	1.06407	0.892431	0	0.938682	6	FALSE	949	87826	0.0106899
279.11	Deficiency of humoral immunity	endocrine/metabolic	0.020798	0.0766643	1.02102	0.878569	1.18656	0.786171	0	0.985963	4	FALSE	204	90214	0.00225619
279.7	Other immunological findings	endocrine/metabolic	-0.0107258	0.0257772	0.989331	0.94059	1.0406	0.677339	0	0.515537	8	FALSE	1697	88192	0.0188788
280	Iron deficiency anemias	hematopoietic	0.00768721	0.0138606	1.00772	0.980709	1.03547	0.579163	0	0.684651	9	FALSE	6927	78714	0.0808842
280.1	Iron deficiency anemias, unspecified or not due to blood loss	hematopoietic	0.00474852	0.0147027	1.00476	0.976219	1.03414	0.746719	0	0.793191	9	FALSE	6079	79814	0.0707741
280.2	Iron deficiency anemia secondary to blood loss (chronic)	hematopoietic	0.0154338	0.0281973	1.01555	0.960951	1.07326	0.584139	0	0.752235	8	FALSE	1485	85487	0.0170745
281	Other deficiency anemia	hematopoietic	-0.0162732	0.0256244	0.983859	0.935667	1.03453	0.525386	39.5529	0.115231	8	FALSE	1848	84624	0.0213711
281.1	Megaloblastic anemia	hematopoietic	-0.0105682	0.0278904	0.989487	0.93685	1.04508	0.704747	41.6031	0.100989	8	FALSE	1553	85428	0.0178545
281.11	Pernicious anemia	hematopoietic	0.0448551	0.0593041	1.04588	0.931109	1.17479	0.449435	0	0.84159	5	FALSE	361	86933	0.00413545
281.12	Other vitamin B12 deficiency anemia	hematopoietic	-0.0393724	0.0315056	0.961393	0.903823	1.02263	0.211411	37.2038	0.1447	7	FALSE	1222	85852	0.014034
281.13	Folate-deficiency anemia	hematopoietic	-0.00367871	0.153246	0.996328	0.737835	1.34538	0.980848	0	0.990589	2	FALSE	79	81057	0.000973674
281.9	Deficiency anemias	hematopoietic	-0.0776914	0.0737505	0.92525	0.800723	1.06914	0.292141	0	0.702098	5	FALSE	229	87379	0.00261392
282	Hereditary hemolytic anemias	hematopoietic	-0.00250251	0.035684	0.997501	0.93012	1.06976	0.94409	53.9517	0.0425653	7	FALSE	923	85754	0.0106487
282.5	Sickle cell anemia	hematopoietic	0.0472952	0.0530624	1.04843	0.944873	1.16334	0.372761	0	0.977442	4	FALSE	421	83366	0.00502465
282.8	Other hemoglobinopathies	hematopoietic	-0.0131456	0.0839277	0.98694	0.837243	1.1634	0.875536	57.281	0.0526287	5	FALSE	224	87635	0.00254954
282.9	Other hereditary hemolytic anemias	hematopoietic	-0.0522609	0.058092	0.949081	0.846945	1.06353	0.368321	49.98	0.135444	3	FALSE	345	86489	0.0039731
283	Acquired hemolytic anemias	hematopoietic	0.161014	0.0770003	1.1747	1.01015	1.36606	0.0365209	0	0.984663	3	FALSE	210	85011	0.00246418
283.2	Non-autoimmune hemolytic anemias	hematopoietic	0.171087	0.133377	1.18659	0.913632	1.54111	0.199585	0	0.904882	2	FALSE	79	84672	0.000932142
284	Aplastic anemia	hematopoietic	0.0581022	0.0357874	1.05982	0.988032	1.13683	0.104474	14.9556	0.315778	7	FALSE	860	86797	0.00981097
284.1	Pancytopenia	hematopoietic	0.0669641	0.0382741	1.06926	0.991981	1.15255	0.0801885	0	0.536746	7	FALSE	747	87053	0.00850797
285	Other anemias	hematopoietic	0.0146812	0.010361	1.01479	0.99439	1.03561	0.156492	0	0.482242	9	FALSE	14417	68448	0.173982
285.1	Acute posthemorrhagic anemia	hematopoietic	0.0119921	0.022556	1.01206	0.968297	1.05781	0.594962	21.1147	0.268414	7	FALSE	2226	83484	0.0259713
285.2	Anemia of chronic disease	hematopoietic	0.0249565	0.0211194	1.02527	0.983698	1.0686	0.23733	0	0.586935	7	FALSE	2676	84019	0.0308668
285.21	Anemia in chronic kidney disease	hematopoietic	-0.0135157	0.0345837	0.986575	0.921919	1.05577	0.695936	0	0.60602	7	FALSE	979	86791	0.0111542
285.22	Anemia in neoplastic disease	hematopoietic	0.0517341	0.0300827	1.0531	0.992799	1.11705	0.0854818	0	0.968898	5	FALSE	1201	86257	0.0137323
286	Coagulation defects	hematopoietic	0.0582065	0.0214758	1.05993	1.01625	1.1055	0.00672154	30.5182	0.184386	8	FALSE	2485	86022	0.0280769
286.1	Congenital coagulation defects	hematopoietic	0.0427937	0.0765458	1.04372	0.898316	1.21267	0.576121	1.29565	0.363082	3	FALSE	233	90538	0.0025669
286.11	Von willebrand's disease	hematopoietic	-0.028163	0.109868	0.97223	0.783878	1.20584	0.797693	0	0.968084	3	FALSE	108	90259	0.00119513
286.12	Congenital deficiency of other clotting factors (including factor VII)	hematopoietic	0.140234	0.11732	1.15054	0.914197	1.44799	0.231965	11.5507	0.287649	2	FALSE	109	88029	0.0012367
286.2	Encounter for long-term (current) use of anticoagulants	hematopoietic	0.123287	0.0198692	1.13121	1.088	1.17613	5.47138e-10	56.2639	0.0250698	8	TRUE	3148	86456	0.0351324
286.5	Hemorrhagic disorder due to intrinsic circulating anticoagulants	hematopoietic	0.0899503	0.0838627	1.09412	0.928284	1.28958	0.283455	69.1437	0.0718243	2	FALSE	186	81527	0.00227626
286.7	Other and unspecified coagulation defects	hematopoietic	0.0426021	0.0325159	1.04352	0.979094	1.11219	0.190131	34.583	0.177022	6	FALSE	1046	87828	0.0117695
286.8	Hypercoagulable state	hematopoietic	0.0693269	0.0407337	1.07179	0.989545	1.16086	0.0887636	0	0.927427	7	FALSE	692	89970	0.00763275
286.81	Primary hypercoagulable state	hematopoietic	0.0549379	0.042734	1.05648	0.971592	1.14877	0.19859	0	0.854226	7	FALSE	631	90088	0.00695554
286.9	Abnormal coagulation profile	hematopoietic	0.148059	0.0484512	1.15958	1.05453	1.2751	0.00224429	59.7735	0.0209238	7	FALSE	477	89203	0.00531891
287	Purpura and other hemorrhagic conditions	hematopoietic	0.0674714	0.0216443	1.0698	1.02537	1.11616	0.00182527	0	0.47296	8	FALSE	2419	86978	0.0270591
287.1	Spontaneous ecchymoses	hematopoietic	0.160384	0.110867	1.17396	0.944677	1.4589	0.148002	60.9861	0.109378	2	FALSE	113	89727	0.00125779
287.3	Thrombocytopenia	hematopoietic	0.0696177	0.0224808	1.0721	1.02589	1.12039	0.00195645	0	0.570811	8	FALSE	2220	87491	0.0247461
287.31	Primary thrombocytopenia	hematopoietic	0.192527	0.0629309	1.21231	1.07163	1.37145	0.00221824	71.5181	0.0145387	4	FALSE	304	89908	0.00336984
287.32	Secondary thrombocytopenia	hematopoietic	0.0725158	0.0645054	1.07521	0.947515	1.22011	0.260936	70.8714	0.0639037	2	FALSE	286	90138	0.00316288
288	Diseases of white blood cells	hematopoietic	-0.0441183	0.0190909	0.956841	0.9217	0.993322	0.0208351	0	0.93279	8	FALSE	3270	83416	0.0377224
288.1	Decreased white blood cell count	hematopoietic	0.0482107	0.0241389	1.04939	1.0009	1.10023	0.0458013	0	0.671404	8	FALSE	1961	87222	0.0219885
288.11	Neutropenia	hematopoietic	0.0266829	0.0286022	1.02704	0.971051	1.08626	0.350874	0	0.826069	7	FALSE	1369	88145	0.0152937
288.2	Elevated white blood cell count	hematopoietic	-0.0398608	0.0216783	0.960923	0.92095	1.00263	0.065953	0	0.609204	8	FALSE	2443	85182	0.0278802
288.3	Eosinophilia	hematopoietic	-0.158654	0.0887626	0.853292	0.717039	1.01544	0.0738732	0	0.446595	2	FALSE	165	77537	0.0021235
289	Other diseases of blood and blood-forming organs	hematopoietic	-0.0137365	0.0356291	0.986357	0.919828	1.0577	0.699836	8.67331	0.362466	7	FALSE	894	88470	0.010004
289.3	Personal history of diseases of blood and blood-forming organs	hematopoietic	-0.077374	0.0756466	0.925544	0.798006	1.07346	0.306385	19.5208	0.264979	2	FALSE	228	80446	0.00282619
289.4	Lymphadenitis	hematopoietic	0.0339476	0.0214852	1.03453	0.991871	1.07902	0.114096	50.6606	0.0479463	8	FALSE	2509	84051	0.0289857
289.5	Diseases of spleen	hematopoietic	-0.105958	0.0798647	0.899462	0.769134	1.05187	0.184601	0	0.926665	3	FALSE	189	89150	0.00211554
289.8	Polycythemia, secondary	hematopoietic	0.0204548	0.0908902	1.02067	0.854117	1.21969	0.821941	0	0.689917	3	FALSE	168	89332	0.00187709
289.9	Abnormality of red blood cells	hematopoietic	-0.301495	0.126732	0.739712	0.577016	0.948281	0.01736	1.92138	0.360743	3	FALSE	111	89235	0.00124236
290	Delirium dementia and amnestic and other cognitive disorders	mental disorders	-0.00528587	0.0257752	0.994728	0.945724	1.04627	0.837513	0	0.574431	8	FALSE	1883	87251	0.0211255
290.1	Dementias	mental disorders	-0.0143812	0.0324154	0.985722	0.925044	1.05038	0.657292	0	0.966591	7	FALSE	1194	88957	0.0132444
290.11	Alzheimer's disease	mental disorders	-0.0235665	0.0536447	0.976709	0.87923	1.08499	0.660439	0	0.974229	6	FALSE	411	89349	0.00457888
290.16	Vascular dementia	mental disorders	0.0562145	0.0834387	1.05782	0.898236	1.24577	0.500488	0	0.529651	5	FALSE	195	89611	0.00217135
290.2	Delirium due to conditions classified elsewhere	mental disorders	-0.00708912	0.0510767	0.992936	0.898348	1.09748	0.889613	28.0067	0.243981	4	FALSE	455	88449	0.00511788
290.3	Other persistent mental disorders due to conditions classified elsewhere	mental disorders	0.0105756	0.0344656	1.01063	0.944617	1.08126	0.758962	0	0.782115	5	FALSE	1038	79864	0.0128303
291	Other specified nonpsychotic and/or transient mental disorders	mental disorders	-0.0511899	0.0244182	0.950098	0.905699	0.996674	0.0360483	45.4326	0.0764071	8	FALSE	1926	86152	0.021867
291.1	Transient mental disorders due to conditions classified elsewhere	mental disorders	0.14447	0.128746	1.15543	0.897746	1.48707	0.261807	73.0536	0.0540529	2	FALSE	93	78223	0.0011875
291.4	Specific nonpsychotic mental disorders due to brain damage	mental disorders	-0.0193509	0.0546739	0.980835	0.881166	1.09178	0.723389	39.5165	0.128059	7	FALSE	417	89596	0.00463266
291.8	Alteration of consciousness	mental disorders	-0.0707295	0.0284997	0.931714	0.881097	0.985239	0.0130735	0	0.821655	5	FALSE	1397	87030	0.0157983
292	Neurological disorders	mental disorders	-0.0063626	0.0141524	0.993658	0.966474	1.02161	0.653015	28.6845	0.189664	9	FALSE	6564	80166	0.0756832
292.1	Aphasia/speech disturbance	mental disorders	0.00836787	0.0302861	1.0084	0.950286	1.07007	0.782322	0	0.991874	8	FALSE	1270	87849	0.0142506
292.11	Aphasia	mental disorders	-0.0813889	0.0583187	0.921835	0.822266	1.03346	0.162839	0	0.926227	4	FALSE	353	89148	0.00394409
292.2	Mild cognitive impairment	mental disorders	0.0319254	0.0414313	1.03244	0.951916	1.11978	0.440966	32.2164	0.182092	7	FALSE	748	89109	0.00832434
292.3	Memory loss	mental disorders	-0.00521388	0.0257782	0.9948	0.945787	1.04635	0.839714	10.6154	0.347702	8	FALSE	1812	87415	0.0203078
292.4	Altered mental status	mental disorders	-0.0350707	0.0217863	0.965537	0.925176	1.00766	0.107451	0	0.480352	8	FALSE	2464	85915	0.0278799
292.5	Transient alteration of awareness	mental disorders	0.0176821	0.0674172	1.01784	0.891854	1.16162	0.793107	54.8503	0.10917	3	FALSE	286	89509	0.00318503
292.6	Hallucinations	mental disorders	0.112063	0.086723	1.11858	0.943734	1.32583	0.196291	20.7286	0.285698	4	FALSE	183	89810	0.00203349
293	Symptoms involving head and neck	mental disorders	0.152653	0.0824834	1.16492	0.991029	1.36932	0.0642118	0	0.948291	3	FALSE	195	86184	0.00225749
293.1	Swelling, mass, or lump in head and neck [Space-occupying lesion, intracranial NOS]	mental disorders	0.0123021	0.0278074	1.01238	0.958679	1.06909	0.658196	0	0.754158	8	FALSE	1472	87555	0.0165343
295	Schizophrenia and other psychotic disorders	mental disorders	-0.00869627	0.024169	0.991341	0.945476	1.03943	0.718989	42.9745	0.0918641	8	FALSE	2137	82952	0.0251149
295.1	Schizophrenia	mental disorders	-0.0410282	0.0322193	0.959802	0.901066	1.02237	0.202874	5.00881	0.391486	8	FALSE	1210	84922	0.0140482
295.2	Paranoid disorders	mental disorders	0.0538655	0.0649863	1.05534	0.929131	1.1987	0.407176	0	0.422395	5	FALSE	316	85597	0.00367814
295.3	Psychosis	mental disorders	0.000352917	0.0330755	1.00035	0.937561	1.06735	0.991487	18.1243	0.29156	7	FALSE	1132	84088	0.0132833
296	Mood disorders	mental disorders	0.0128019	0.00931016	1.01288	0.994569	1.03154	0.169116	1.12023	0.424667	9	FALSE	28440	55494	0.338838
296.1	Bipolar	mental disorders	0.0421494	0.0169016	1.04305	1.00906	1.07818	0.0126381	11.1535	0.341934	9	FALSE	4672	80532	0.0548331
296.2	Depression	mental disorders	0.00401688	0.00955895	1.00402	0.985389	1.02301	0.674323	1.03439	0.425345	9	FALSE	26439	57182	0.316177
296.22	Major depressive disorder	mental disorders	0.00682724	0.0108339	1.00685	0.985696	1.02846	0.52858	17.414	0.287695	9	FALSE	19914	65726	0.232532
297	Suicidal ideation or attempt	mental disorders	0.00300831	0.0229625	1.00301	0.958872	1.04919	0.895768	15.0029	0.317815	6	FALSE	2544	81841	0.0301475
297.1	Suicidal ideation	mental disorders	-0.00605772	0.0256149	0.993961	0.945292	1.04514	0.813051	33.8468	0.182323	6	FALSE	2032	82749	0.0239676
297.2	Suicide or self-inflicted injury	mental disorders	-0.0292284	0.0412937	0.971195	0.895688	1.05307	0.47906	52.7506	0.0957994	4	FALSE	794	79739	0.00985931
300	Anxiety disorders	mental disorders	-0.0079176	0.00973178	0.992114	0.973369	1.01122	0.415885	1.54068	0.421338	9	FALSE	25615	56745	0.311013
300.1	Anxiety disorder	mental disorders	-0.00563224	0.0100641	0.994384	0.974961	1.01419	0.575726	0	0.6249	9	FALSE	19455	62082	0.238603
300.11	Generalized anxiety disorder	mental disorders	-0.0139642	0.01652	0.986133	0.954715	1.01859	0.397949	47.1928	0.0563039	9	FALSE	5204	78910	0.0618684
300.12	Agorophobia, social phobia, and panic disorder	mental disorders	0.0340178	0.0211938	1.0346	0.992507	1.07848	0.108476	0	0.657285	9	FALSE	2998	81851	0.0353334
300.13	Phobia	mental disorders	0.0916486	0.0843407	1.09598	0.928991	1.29298	0.277193	0	0.44591	5	FALSE	210	85840	0.00244044
300.3	Obsessive-compulsive disorders	mental disorders	0.0089061	0.0407773	1.00895	0.931447	1.09289	0.827111	5.74071	0.374039	5	FALSE	774	85104	0.00901279
300.4	Dysthymic disorder	mental disorders	-0.0110463	0.0184749	0.989014	0.953843	1.02548	0.5499	56.8256	0.0175889	9	FALSE	3989	79845	0.0475821
300.8	Acute reaction to stress	mental disorders	0.0105329	0.0437579	1.01059	0.927529	1.10109	0.80978	1.1529	0.399729	5	FALSE	700	84170	0.00824791
300.9	Posttraumatic stress disorder	mental disorders	-0.000430851	0.0132676	0.999569	0.973911	1.0259	0.974094	0	0.501556	9	FALSE	11364	73452	0.133984
301	Personality disorders	mental disorders	-0.0252944	0.0217419	0.975023	0.934347	1.01747	0.24467	0	0.818608	8	FALSE	2981	82357	0.0349317
301.1	Schizoid personality disorder	mental disorders	-0.0673798	0.106734	0.93484	0.758378	1.15236	0.527851	0	0.325188	2	FALSE	134	75959	0.001761
301.2	Antisocial/borderline personality disorder	mental disorders	-0.0540654	0.0271463	0.94737	0.898282	0.999141	0.0464117	0	0.763796	8	FALSE	1858	83953	0.0216522
302	Sexual and gender identity disorders	mental disorders	-0.000252066	0.0501748	0.999748	0.906112	1.10306	0.995992	35.3028	0.185917	5	FALSE	537	84969	0.00628026
302.1	Decreased libido	mental disorders	0.0387577	0.0717328	1.03952	0.903178	1.19644	0.588986	6.94246	0.341433	3	FALSE	290	85390	0.00338469
303	Psychogenic and somatoform disorders	mental disorders	0.00976664	0.028703	1.00981	0.954574	1.06825	0.733657	38.024	0.126271	8	FALSE	1571	83462	0.0184752
303.1	Dissociative disorder	mental disorders	-0.105729	0.0972956	0.899668	0.743471	1.08868	0.277178	0	0.841515	2	FALSE	178	86033	0.0020647
303.3	Psychogenic disorder	mental disorders	-0.0558134	0.0921127	0.945716	0.789503	1.13284	0.544564	0	0.701424	3	FALSE	176	85617	0.00205145
303.4	Somatoform disorder	mental disorders	0.0112178	0.0308237	1.01128	0.951995	1.07426	0.715908	39.391	0.128948	7	FALSE	1373	84061	0.0160709
304	Adjustment reaction	mental disorders	-0.0143358	0.0132292	0.985766	0.960535	1.01166	0.278519	0	0.748629	9	FALSE	9431	71908	0.115947
305.2	Eating disorder	mental disorders	-0.0266255	0.0366724	0.973726	0.906194	1.04629	0.467817	0	0.996075	7	FALSE	926	84925	0.0107861
305.21	Anorexia nervosa	mental disorders	0.0101269	0.0839536	1.01018	0.856913	1.19086	0.903988	49.1693	0.160733	2	FALSE	182	83214	0.00218236
306	Other mental disorder	mental disorders	0.000127609	0.020978	1.00013	0.95984	1.04211	0.995146	0	0.578046	9	FALSE	3145	79770	0.0379304
306.1	Mental disorders durring/after pregnancy	mental disorders	0.0149218	0.0495603	1.01503	0.921074	1.11858	0.763351	0	0.456974	5	FALSE	455	85208	0.00531151
306.9	Tension headache	mental disorders	0.0373884	0.0517984	1.0381	0.937879	1.14902	0.470414	0	0.827722	6	FALSE	490	84896	0.00573865
312	Conduct disorders	mental disorders	-0.00233532	0.0450885	0.997667	0.913285	1.08985	0.958693	25.5899	0.24235	6	FALSE	579	90644	0.00634708
312.3	Impulse control disorder	mental disorders	0.00285788	0.0652277	1.00286	0.882509	1.13963	0.965053	28.9632	0.2447	3	FALSE	333	87124	0.00380759
313	Pervasive developmental disorders	mental disorders	0.0212456	0.0245635	1.02147	0.973461	1.07185	0.387079	0	0.592355	9	FALSE	2111	88820	0.0232154
313.1	Attention deficit hyperactivity disorder	mental disorders	0.0311396	0.0263451	1.03163	0.979713	1.0863	0.237211	0	0.593015	9	FALSE	1851	89300	0.020307
313.2	Tics and stuttering	mental disorders	0.150077	0.138085	1.16192	0.88642	1.52305	0.277104	0	0.355941	2	FALSE	78	91032	0.000856108
315	Develomental delays and disorders	mental disorders	0.0239756	0.0360859	1.02427	0.954325	1.09933	0.506432	0	0.873298	6	FALSE	903	90139	0.0099185
315.2	Speech and language disorder	mental disorders	0.0909584	0.064856	1.09522	0.964489	1.24368	0.160776	0	0.713334	3	FALSE	287	88014	0.00325025
315.3	Mental retardation	mental disorders	-0.0179324	0.0696213	0.982227	0.85694	1.12583	0.796738	23.1276	0.254057	2	FALSE	233	88201	0.00263473
316	Substance addiction and disorders	mental disorders	0.00667156	0.0162653	1.00669	0.975107	1.0393	0.68168	4.42387	0.39816	9	FALSE	4998	82974	0.0568135
316.1	Polyneuropathy due to drugs	mental disorders	0.0608378	0.0766205	1.06273	0.914539	1.23493	0.427187	0	0.76832	3	FALSE	223	89020	0.0024988
317	Alcohol-related disorders	mental disorders	-0.00383981	0.017925	0.996168	0.961777	1.03179	0.830379	37.1195	0.121759	9	FALSE	4386	84091	0.0495722
317.1	Alcoholism	mental disorders	-0.00187405	0.0210894	0.998128	0.957712	1.04025	0.929191	15.4213	0.30886	8	FALSE	3079	85397	0.0348004
317.11	Alcoholic liver damage	mental disorders	0.0343381	0.0618154	1.03493	0.916844	1.16823	0.578557	42.5308	0.138004	5	FALSE	333	88812	0.00373549
318	Tobacco use disorder	mental disorders	-0.0102011	0.0109014	0.989851	0.968926	1.01123	0.349395	37.5423	0.118604	9	FALSE	12434	73172	0.145247
320	Meningitis	neurological	-0.032639	0.0707087	0.967888	0.842632	1.11176	0.644369	0	0.860153	4	FALSE	240	90970	0.00263129
323	Encephalitis	neurological	-0.00594877	0.100734	0.994069	0.815966	1.21105	0.952909	0	0.649614	2	FALSE	160	89007	0.00179439
324	Other CNS infection and poliomyelitis	neurological	-0.0433952	0.100994	0.957533	0.785575	1.16713	0.667426	0	0.395907	2	FALSE	141	91178	0.00154404
327	Sleep disorders	neurological	-0.0106388	0.0109571	0.989418	0.968396	1.0109	0.331572	0	0.544957	9	FALSE	14409	68526	0.173738
327.1	Hypersomnia	neurological	-0.0441338	0.0461872	0.956826	0.874014	1.04748	0.339303	0	0.936998	6	FALSE	612	87073	0.00697953
327.3	Sleep apnea	neurological	0.00423231	0.0117768	1.00424	0.981327	1.02769	0.719314	0	0.848395	9	FALSE	11415	75268	0.131687
327.31	Central/nonobstroctive sleep apnea	neurological	-0.0790259	0.0851893	0.924016	0.781927	1.09192	0.353589	0	0.516823	3	FALSE	238	87893	0.00270053
327.32	Obstructive sleep apnea	neurological	0.00795573	0.0126925	1.00799	0.983221	1.03338	0.530786	0	0.959854	9	FALSE	9233	77945	0.10591
327.4	Insomnia	neurological	-0.0238948	0.0125332	0.976388	0.952696	1.00067	0.056583	0	0.6766	9	FALSE	9758	74671	0.115576
327.41	Organic or persistent insomnia	neurological	-0.00135901	0.0395323	0.998642	0.924187	1.0791	0.972576	0	0.905724	7	FALSE	827	87325	0.00938152
327.5	Parasomnia	neurological	-0.0690932	0.0493606	0.93324	0.847183	1.02804	0.161584	0	0.993967	4	FALSE	553	87439	0.00628466
327.6	Circadian rhythm sleep disorder	neurological	0.200882	0.112432	1.22248	0.980708	1.52386	0.0739866	1.97661	0.360536	3	FALSE	143	88586	0.00161165
327.7	Sleep related movement disorders	neurological	0.0140944	0.0254226	1.01419	0.964898	1.06601	0.579303	0	0.731779	7	FALSE	1999	85102	0.0229504
327.71	Restless legs syndrome	neurological	-0.0185435	0.0307251	0.981627	0.924258	1.04256	0.546156	0	0.48479	7	FALSE	1321	86660	0.0150146
327.72	Sleep related leg cramps	neurological	0.0562125	0.14381	1.05782	0.797997	1.40225	0.695886	0	0.643975	3	FALSE	90	85378	0.00105303
331	Other cerebral degenerations	neurological	0.00199293	0.0409441	1.00199	0.924728	1.08572	0.961179	75.9063	0.00598647	4	FALSE	652	85664	0.00755364
331.1	Hydrocephalus	neurological	0.0182809	0.049684	1.01845	0.923949	1.12261	0.712915	0	0.477023	2	FALSE	454	86527	0.00521953
332	Parkinson's disease	neurological	0.0227838	0.0569573	1.02305	0.914982	1.14387	0.689146	49.6407	0.0936918	5	FALSE	372	89406	0.00414355
333	Extrapyramidal disease and abnormal movement disorders	neurological	0.0449514	0.0264368	1.04598	0.99316	1.1016	0.0890685	0	0.443496	8	FALSE	1726	87299	0.0193878
333.1	Essential tremor	neurological	0.0926129	0.0406562	1.09704	1.01301	1.18803	0.0227293	0	0.929894	6	FALSE	739	89131	0.00822299
333.2	Myoclonus	neurological	0.0723329	0.106492	1.07501	0.872505	1.32452	0.49699	11.1077	0.288854	2	FALSE	145	89466	0.0016181
333.4	Torsion dystonia	neurological	0.0170203	0.0527737	1.01717	0.917214	1.12801	0.747063	7.92487	0.361413	5	FALSE	448	89626	0.00497369
334	Degenerative disease of the spinal cord	neurological	-0.00993659	0.0421751	0.990113	0.91156	1.07543	0.813741	0	0.77395	7	FALSE	624	89180	0.00694847
334.1	Spinocerebellar disease	neurological	0.0675357	0.111375	1.06987	0.860058	1.33086	0.544261	0	0.52989	2	FALSE	113	89579	0.00125987
335	Multiple sclerosis	neurological	0.0738192	0.0260041	1.07661	1.02312	1.13291	0.00452905	0	0.841991	7	FALSE	1647	88512	0.0182677
337	Disorders of the autonomic nervous system	neurological	0.11751	0.0432012	1.12469	1.03338	1.22407	0.00652685	0	0.576287	6	FALSE	699	88771	0.00781267
337.1	Peripheral autonomic neuropathy	neurological	0.115527	0.0540355	1.12246	1.00967	1.24787	0.0325185	0	0.93557	3	FALSE	481	89188	0.00536417
338	Pain	neurological	0.0110447	0.0112403	1.01111	0.989074	1.03363	0.325806	0	0.72147	9	FALSE	11578	71650	0.139112
338.1	Acute pain	neurological	0.0187634	0.0159822	1.01894	0.987517	1.05136	0.24039	0	0.79137	8	FALSE	4754	78339	0.057213
338.2	Chronic pain	neurological	0.00504137	0.0138689	1.00505	0.978102	1.03275	0.71623	0	0.517387	9	FALSE	7491	78425	0.0871898
339	Other headache syndromes	neurological	-0.0010935	0.0105902	0.998907	0.978387	1.01986	0.91776	0	0.654651	9	FALSE	14532	66603	0.179109
340	Migraine	neurological	-0.00966694	0.0121151	0.99038	0.96714	1.01418	0.424912	52.7969	0.0306546	9	FALSE	10706	75557	0.124109
340.1	Migrain with aura	neurological	-0.0048301	0.0262378	0.995182	0.945298	1.0477	0.853943	0	0.654987	8	FALSE	1827	85873	0.0208324
341	Other demyelinating diseases of central nervous system	neurological	0.047777	0.0419341	1.04894	0.966173	1.13879	0.254563	0	0.737067	4	FALSE	606	88774	0.00678004
342	Hemiplegia	neurological	-0.0145893	0.0491007	0.985517	0.895095	1.08507	0.766367	43.0725	0.118035	6	FALSE	468	89364	0.00520972
343	Infantile cerebral palsy	neurological	0.106913	0.0648973	1.11284	0.979921	1.26378	0.0994732	0	0.916797	2	FALSE	271	74707	0.00361439
344	Other paralytic syndromes	neurological	0.0258408	0.0442181	1.02618	0.940988	1.11908	0.558955	0	0.853915	7	FALSE	597	89322	0.00663931
345	Epilepsy, recurrent seizures, convulsions	neurological	-0.0233021	0.0176762	0.976967	0.9437	1.01141	0.18741	0	0.536163	8	FALSE	3751	85090	0.0422215
345.1	Epilepsy	neurological	-0.031145	0.026076	0.969335	0.921039	1.02016	0.232325	0	0.826203	8	FALSE	1679	88017	0.0187188
345.11	Generalized convulsive epilepsy	neurological	0.0175964	0.0474331	1.01775	0.9274	1.11691	0.710658	0	0.436004	4	FALSE	498	89515	0.00553253
345.12	Partial epilepsy	neurological	-0.02157	0.0345954	0.978661	0.914502	1.04732	0.53296	0	0.662002	6	FALSE	941	89042	0.0104575
345.3	Convulsions	neurological	-0.0334445	0.0199448	0.967109	0.930033	1.00566	0.093571	0	0.428898	8	FALSE	2905	85914	0.032707
346	Abnormal findings on study of brain and/or nervous system	neurological	0.0369328	0.0970554	1.03762	0.857879	1.25503	0.70355	25.3273	0.262061	3	FALSE	143	86472	0.00165098
346.1	Nonspecific abnormal findings on radiological and other examination of skull and head	neurological	-0.0597676	0.0665615	0.941983	0.826772	1.07325	0.369223	0	0.368642	3	FALSE	279	88519	0.00314196
346.2	Nonspecific abnormal results of function study of brain and central nervous system	neurological	0.0293115	0.121777	1.02975	0.811098	1.30733	0.809789	82.8044	0.015886	2	FALSE	109	86613	0.00125689
347	Cataplexy and narcolepsy	neurological	-0.0277738	0.0862255	0.972608	0.821377	1.15168	0.747372	3.89861	0.353254	3	FALSE	204	89993	0.00226172
348	Other conditions of brain	neurological	0.0111626	0.0254859	1.01123	0.961954	1.06302	0.661392	0	0.978732	8	FALSE	1722	87387	0.0193246
348.2	Cerebral edema and compression of brain	neurological	0.0181482	0.0376245	1.01831	0.945923	1.09625	0.629558	0	0.952261	6	FALSE	778	89027	0.00866321
348.4	Cerebral cysts	neurological	0.246899	0.112929	1.28005	1.02589	1.59717	0.0287923	0	0.443081	2	FALSE	115	85813	0.00133833
348.8	Encephalopathy, not elsewhere classified	neurological	0.0188182	0.0371824	1.019	0.947377	1.09603	0.612782	0	0.893525	7	FALSE	808	88847	0.00901233
348.9	Other conditions of brain, NOS	neurological	-0.0404355	0.0337854	0.960371	0.898837	1.02612	0.231372	55.7621	0.0600578	5	FALSE	965	87613	0.0108944
349	Other and unspecified disorders of the nervous system	neurological	-0.0262666	0.060699	0.974075	0.86482	1.09713	0.665207	0	0.412497	3	FALSE	359	89375	0.00400071
350	Abnormal movement	neurological	0.024394	0.0135508	1.02469	0.997837	1.05227	0.071831	0	0.478897	9	FALSE	7576	78841	0.0876679
350.1	Abnormal involuntary movements	neurological	0.00801029	0.0247599	1.00804	0.960292	1.05817	0.746303	0	0.53536	8	FALSE	1956	85739	0.0223046
350.2	Abnormality of gait	neurological	0.0312724	0.0163303	1.03177	0.999266	1.06532	0.0554932	0	0.623104	8	FALSE	5146	82529	0.058694
350.3	Lack of coordination	neurological	-0.0115785	0.0309079	0.988488	0.930385	1.05022	0.707949	15.9391	0.308302	7	FALSE	1152	87622	0.0129768
350.6	Disturbances of sensation of smell and taste	neurological	0.146363	0.0956938	1.15762	0.959644	1.39643	0.126141	0	0.549581	3	FALSE	155	89070	0.00173718
351	Other peripheral nerve disorders	neurological	-0.0116528	0.0134345	0.988415	0.962728	1.01479	0.385732	6.45639	0.38147	9	FALSE	8296	78214	0.0958964
352	Disorders of other cranial nerves	neurological	0.0189452	0.0339999	1.01913	0.953426	1.08935	0.57738	0	0.614733	8	FALSE	1004	88369	0.0112338
352.1	Trigeminal nerve disorders [CN5]	neurological	0.0143818	0.0456559	1.01449	0.927649	1.10945	0.752758	0	0.810113	7	FALSE	564	89112	0.00628931
352.2	Facial nerve disorders [CN7]	neurological	-0.0145974	0.0555292	0.985509	0.883881	1.09882	0.792645	0	0.833965	6	FALSE	418	89686	0.00463908
353	Nerve root and plexus disorders	neurological	0.00817499	0.0440356	1.00821	0.924841	1.09909	0.852723	32.8234	0.177457	7	FALSE	631	88813	0.00705469
353.1	Nerve plexus lesions	neurological	0.122555	0.0820768	1.13038	0.962412	1.32767	0.135392	0	0.544572	5	FALSE	197	90037	0.00218321
353.2	Nerve root lesions	neurological	-0.0228805	0.0660334	0.977379	0.858727	1.11243	0.728968	0	0.470615	3	FALSE	319	85508	0.00371678
355	Complex regional/central pain syndrome	neurological	-0.0739164	0.0474889	0.928749	0.846206	1.01934	0.11959	45.9312	0.116293	5	FALSE	571	89306	0.00635313
355.1	Chronic pain syndrome	neurological	-0.0144203	0.0201721	0.985683	0.947473	1.02543	0.474694	20.2941	0.262446	9	FALSE	3345	85498	0.0376507
356	Hereditary and idiopathic peripheral neuropathy	neurological	0.0986347	0.0232809	1.10366	1.05443	1.15519	2.26813e-05	10.5712	0.348055	8	TRUE	2291	86105	0.0259175
357	Inflammatory and toxic neuropathy	neurological	0.121356	0.0324405	1.12903	1.05947	1.20314	0.000183385	0	0.951242	7	FALSE	1132	89141	0.0125397
358	Myoneural disorders	neurological	0.0630373	0.070453	1.06507	0.927699	1.22277	0.370924	0	0.475808	4	FALSE	243	90058	0.002691
358.1	Myasthenia gravis	neurological	0.0191763	0.0963529	1.01936	0.843942	1.23124	0.842246	0	0.537767	3	FALSE	156	90288	0.00172482
359	Muscular dystrophies and other myopathies	neurological	-0.0356335	0.0389398	0.964994	0.894085	1.04153	0.360142	0	0.949729	7	FALSE	726	89416	0.00805396
359.2	Myopathy	neurological	-0.031816	0.0402356	0.968685	0.895229	1.04817	0.429094	0	0.917196	7	FALSE	676	89483	0.00749786
360	Disorders of the globe	sense organs	0.0604032	0.0685993	1.06226	0.928626	1.21514	0.378577	0	0.61854	6	FALSE	282	89321	0.00314722
360.2	Progressive myopia	sense organs	0.0387296	0.0771624	1.03949	0.893592	1.20921	0.615722	0	0.694002	6	FALSE	221	89489	0.00246349
361	Retinal detachments and defects	sense organs	0.0108941	0.0411959	1.01095	0.932535	1.09597	0.791435	0	0.810353	8	FALSE	728	88806	0.00813099
361.1	Retinal detachment with retinal defect	sense organs	0.148568	0.0848957	1.16017	0.982333	1.3702	0.0801182	0	0.399427	3	FALSE	194	89575	0.0021611
361.2	Retinoschisis and retinal cysts	sense organs	0.0468059	0.157188	1.04792	0.770068	1.42602	0.765879	79.5924	0.0268544	2	FALSE	75	89217	0.000839941
362	Other retinal disorders	sense organs	-6.54728e-05	0.0174789	0.999935	0.966259	1.03478	0.997011	8.26748	0.366375	9	FALSE	4460	83285	0.0508291
362.2	Degeneration of macula and posterior pole of retina	sense organs	-0.00783149	0.0247682	0.992199	0.945183	1.04155	0.751858	0	0.902741	8	FALSE	2153	86592	0.0242605
362.21	Macular degeneration, dry	sense organs	0.00813519	0.0511055	1.00817	0.912078	1.11438	0.873524	0	0.691926	3	FALSE	514	77534	0.00658569
362.22	Macular degeneration, wet	sense organs	-0.0355067	0.0844157	0.965116	0.817946	1.13877	0.674034	0	0.558803	2	FALSE	183	77599	0.00235273
362.23	Cystoid macular degeneration of retina	sense organs	0.0387068	0.053816	1.03947	0.93541	1.1551	0.47199	0	0.773181	7	FALSE	414	89061	0.00462699
362.26	Macular puckering of retina	sense organs	0.0285258	0.0427783	1.02894	0.946184	1.11893	0.50488	0	0.661296	7	FALSE	708	88685	0.00792008
362.27	Drusen (degenerative) of retina	sense organs	0.0315134	0.0548729	1.03202	0.926783	1.1492	0.565766	0	0.808628	6	FALSE	433	88856	0.00484942
362.29	Macular degeneration (senile) of retina NOS	sense organs	-0.140018	0.0528401	0.869343	0.783815	0.964203	0.00805301	0	0.685639	5	FALSE	452	88397	0.00508728
362.3	Other nondiabetic retinopathy	sense organs	-0.0450575	0.042785	0.955942	0.879049	1.03956	0.292288	45.9096	0.0855578	7	FALSE	671	88395	0.00753374
362.4	Retinal vascular changes and abnomalities	sense organs	-0.0118617	0.0433705	0.988208	0.907677	1.07588	0.784471	41.1027	0.104402	8	FALSE	638	88823	0.0071316
362.5	Toxic maculopathy of retina	sense organs	0.0156026	0.100196	1.01572	0.83462	1.23613	0.876254	0	0.732765	2	FALSE	138	85091	0.00161917
362.6	Peripheral retinal degenerations	sense organs	0.0821321	0.0440723	1.0856	0.995761	1.18354	0.0623808	0	0.453465	7	FALSE	691	88456	0.00775124
362.7	Hereditary retinal dystrophies	sense organs	-0.0322921	0.108893	0.968224	0.782142	1.19858	0.766811	0	0.623152	3	FALSE	125	89414	0.00139604
362.8	Retinal hemorrhage/ischemia	sense organs	-0.0422975	0.0840412	0.958585	0.813007	1.13023	0.614757	0	0.826451	5	FALSE	200	89172	0.00223784
362.9	Retinal edema	sense organs	-0.0412481	0.0529689	0.959591	0.864966	1.06457	0.436143	0	0.428691	7	FALSE	417	89174	0.00465449
363	Chorioretinal inflammations, scars, and other disorders of choroid	sense organs	0.138951	0.052571	1.14907	1.03657	1.27378	0.00821495	0	0.471909	6	FALSE	470	88838	0.00526269
363.3	Chorioretinal scars	sense organs	0.162955	0.0591226	1.17698	1.0482	1.32159	0.00584737	0	0.628315	6	FALSE	370	89141	0.00413357
364	Corneal opacity and other disorders of cornea	sense organs	-0.0279386	0.0361717	0.972448	0.905893	1.04389	0.439885	0	0.703176	8	FALSE	933	88333	0.0104519
364.1	Corneal opacity	sense organs	0.0469519	0.0532411	1.04807	0.944218	1.16335	0.377845	60.2535	0.039367	5	FALSE	469	88904	0.00524767
364.2	Corneal edema	sense organs	-0.101316	0.116605	0.903647	0.719026	1.13567	0.384913	0	0.570777	3	FALSE	125	89667	0.00139211
364.4	Corneal degenerations	sense organs	-0.0776044	0.0617267	0.92533	0.819889	1.04433	0.208672	0	0.946262	6	FALSE	357	89395	0.00397763
364.5	Corneal dystrophy	sense organs	0.0311699	0.0597882	1.03166	0.917583	1.15992	0.602131	0	0.7978	3	FALSE	368	77272	0.00473982
364.51	Fuchs' dystrophy	sense organs	0.0464234	0.0747072	1.04752	0.904837	1.2127	0.534333	0	0.952316	3	FALSE	234	77498	0.00301034
365	Glaucoma	sense organs	-0.0105904	0.0158536	0.989466	0.959193	1.02069	0.504127	0	0.884144	9	FALSE	5720	83494	0.0641155
365.1	Open-angle glaucoma	sense organs	0.0153509	0.0200581	1.01547	0.976323	1.05619	0.44408	5.88103	0.386222	9	FALSE	3436	85343	0.0387028
365.11	Primary open angle glaucoma	sense organs	0.0459843	0.0377288	1.04706	0.972425	1.12742	0.222916	0	0.974439	5	FALSE	886	77180	0.0113494
365.2	Primary angle-closure glaucoma	sense organs	-0.029443	0.0483967	0.970986	0.883116	1.0676	0.542944	0	0.96287	8	FALSE	524	89165	0.00584241
366	Cataract	sense organs	-0.022319	0.0131733	0.977928	0.953002	1.00351	0.0902165	0	0.863697	9	FALSE	11987	75446	0.137099
366.1	Nonsenile Cataract	sense organs	0.0586276	0.115178	1.06038	0.846101	1.32893	0.610739	35.9232	0.211573	2	FALSE	144	89493	0.00160648
366.2	Senile cataract	sense organs	-0.022108	0.0137051	0.978135	0.95221	1.00476	0.106716	0	0.801549	9	FALSE	10236	77009	0.117325
367	Disorders of refraction and accommodation; blindness and low vision	sense organs	0.00194972	0.0124991	1.00195	0.977704	1.0268	0.876042	21.0834	0.255522	9	FALSE	18475	67662	0.214484
367.1	Myopia	sense organs	0.00398988	0.0148973	1.004	0.975107	1.03374	0.788833	0	0.471978	9	FALSE	6808	78324	0.0799699
367.2	Astigmatism	sense organs	-0.0132121	0.016855	0.986875	0.954806	1.02002	0.433116	3.81618	0.403095	9	FALSE	5956	79283	0.0698741
367.8	Hypermetropia	sense organs	0.0101329	0.0221218	1.01018	0.967321	1.05495	0.646917	45.4184	0.0886017	7	FALSE	3075	83988	0.0353193
367.9	Blindness and low vision	sense organs	-0.0456418	0.0354937	0.955384	0.891181	1.02421	0.198473	7.63393	0.371219	8	FALSE	978	87517	0.0110515
368	Visual disturbances	sense organs	0.011036	0.0170203	1.0111	0.977924	1.0454	0.516725	0	0.919792	9	FALSE	4634	80853	0.0542071
368.1	Amblyopia	sense organs	-0.0813912	0.0553175	0.921833	0.827115	1.0274	0.141197	0	0.814971	4	FALSE	462	89539	0.00513328
368.2	Diplopia and disorders of binocular vision	sense organs	0.0619943	0.0426129	1.06396	0.978705	1.15663	0.145718	63.6185	0.0173252	6	FALSE	687	88792	0.00767778
368.3	Anisometropia	sense organs	-0.194932	0.0960585	0.822891	0.681674	0.993361	0.0424271	0	0.706161	2	FALSE	201	89797	0.00223338
368.4	Visual field defects	sense organs	0.0660247	0.0446122	1.06825	0.978814	1.16586	0.138881	19.6816	0.279535	7	FALSE	649	88825	0.0072535
368.9	Subjective visual disturbances	sense organs	0.029936	0.0330062	1.03039	0.965842	1.09925	0.364416	0	0.786763	8	FALSE	1126	87117	0.0127602
369	Infection of the eye	sense organs	0.00683187	0.023647	1.00686	0.961255	1.05462	0.77265	0	0.444565	8	FALSE	2220	83767	0.0258179
369.2	Eye infection, viral	sense organs	0.0993475	0.0646543	1.10445	0.972999	1.25366	0.124392	58.609	0.0464856	5	FALSE	321	88721	0.00360504
369.5	Conjunctivitis, infectious	sense organs	-0.00317365	0.0269954	0.996831	0.94546	1.05099	0.906414	23.2694	0.243958	8	FALSE	1694	84563	0.019639
370	Keratitis	sense organs	0.0159278	0.027657	1.01606	0.962444	1.07265	0.56468	35.9892	0.14145	8	FALSE	1589	86292	0.0180813
370.1	Corneal ulcer	sense organs	-0.0678299	0.0809618	0.934419	0.79731	1.09511	0.402142	9.87789	0.329689	3	FALSE	210	89254	0.00234731
370.2	Superficial keratitis	sense organs	-0.0101393	0.0863397	0.989912	0.835803	1.17244	0.906515	18.493	0.293203	3	FALSE	203	88850	0.00227954
370.3	Keratoconjunctivitis	sense organs	-0.00840238	0.0346932	0.991633	0.926446	1.06141	0.808632	0	0.87229	7	FALSE	1003	87345	0.0113528
370.31	Keratoconjunctivitis sicca	sense organs	-0.009552	0.0370186	0.990493	0.921173	1.06503	0.796382	0	0.547571	7	FALSE	879	87580	0.00993681
371	Inflammation of the eye	sense organs	-0.012492	0.0163617	0.987586	0.956418	1.01977	0.44517	17.5342	0.286643	9	FALSE	5014	80579	0.0585796
371.1	Uveitis, noninfectious or NOS	sense organs	0.00746307	0.0399746	1.00749	0.931568	1.0896	0.8519	44.0548	0.0849229	8	FALSE	744	88626	0.00832494
371.2	Conjunctivitis, noninfectious	sense organs	-0.00031429	0.0255677	0.999686	0.950824	1.05106	0.990192	0	0.492735	9	FALSE	1868	85491	0.021383
371.21	Allergic conjunctivitis	sense organs	0.00370347	0.0264384	1.00371	0.953024	1.05709	0.888598	6.91763	0.377645	9	FALSE	1742	85751	0.0199102
371.3	Inflammation of eyelids	sense organs	-0.0380768	0.023165	0.962639	0.91991	1.00735	0.100234	0	0.728121	9	FALSE	2437	84512	0.0280279
372	Disorders of conjunctiva	sense organs	0.0289121	0.0457674	1.02933	0.94102	1.12594	0.527571	48.5	0.0702357	7	FALSE	622	87721	0.00704074
374	Other disorders of eyelids	sense organs	0.0183241	0.023918	1.01849	0.971849	1.06738	0.443604	0	0.649265	9	FALSE	2163	85813	0.0245863
374.1	Ectropion or entropion	sense organs	0.0146801	0.082401	1.01479	0.863447	1.19266	0.858601	0	0.527568	5	FALSE	194	89143	0.00217155
374.3	Ptosis of eyelid	sense organs	0.0414345	0.0405854	1.0423	0.962606	1.1286	0.307292	0	0.890586	8	FALSE	734	88373	0.00823729
374.6	Dermatochalasis	sense organs	0.0320022	0.0350397	1.03252	0.96399	1.10592	0.361078	0	0.521904	6	FALSE	1009	87875	0.0113519
375	Disorders of lacrimal system	sense organs	-0.115052	0.0696104	0.89132	0.777644	1.02161	0.0983721	0	0.731918	5	FALSE	270	88713	0.00303429
375.1	Dry eyes	sense organs	-0.0229858	0.0143564	0.977276	0.950161	1.00517	0.109359	0	0.761622	9	FALSE	7645	78212	0.0890434
375.2	Epiphora	sense organs	-0.152456	0.0976011	0.858596	0.709105	1.0396	0.118279	3.46678	0.37531	4	FALSE	154	89286	0.00172182
377	Disorders of optic nerve and visual pathways	sense organs	0.013174	0.03284	1.01326	0.950097	1.08062	0.688305	0	0.858342	8	FALSE	1114	87722	0.01254
377.1	Optic atrophy	sense organs	0.013275	0.0634415	1.01336	0.894878	1.14754	0.834255	0	0.973219	4	FALSE	351	88903	0.0039326
377.3	Optic neuritis/neuropathy	sense organs	-0.00473039	0.05372	0.995281	0.895817	1.10579	0.929832	0	0.642073	6	FALSE	451	88189	0.005088
378	Strabismus and other disorders of binocular eye movements	sense organs	-0.0333402	0.0313446	0.967209	0.909578	1.02849	0.287481	0	0.477327	8	FALSE	1245	87393	0.0140459
378.1	Strabismus (not specified as paralytic)	sense organs	-0.0533873	0.0388374	0.948013	0.878528	1.02299	0.169244	0	0.629887	5	FALSE	826	88124	0.00928612
378.2	Nystagmus and other irregular eye movements	sense organs	-0.0330027	0.118087	0.967536	0.767629	1.2195	0.779878	0	0.402991	2	FALSE	111	89340	0.0012409
378.5	Paralytic strabismus	sense organs	-0.159481	0.109039	0.852586	0.688532	1.05573	0.143574	0	0.341586	2	FALSE	138	88809	0.00155149
379	Other disorders of eye	sense organs	-0.00631394	0.0182212	0.993706	0.958844	1.02984	0.728955	31.141	0.169081	9	FALSE	4006	82760	0.0461702
379.1	Scleritis and episcleritis	sense organs	0.134815	0.0675707	1.14433	1.00238	1.30637	0.0460245	0	0.817631	4	FALSE	281	88589	0.00316192
379.2	Disorders of vitreous body	sense organs	-0.0161505	0.0204976	0.983979	0.945232	1.02431	0.430741	18.0686	0.281962	9	FALSE	3078	84568	0.0351185
379.3	Aphakia and other disorders of lens	sense organs	-0.0161893	0.0891528	0.983941	0.826194	1.17181	0.855904	0	0.495823	3	FALSE	186	89241	0.00207991
379.4	Anomalies of pupillary function	sense organs	0.116334	0.105283	1.12337	0.913916	1.38083	0.269175	21.35	0.259494	2	FALSE	139	89254	0.00155493
379.5	Disorders of iris and ciliary body	sense organs	0.0135532	0.0802712	1.01365	0.866082	1.18635	0.86592	59.3207	0.0855842	3	FALSE	226	89160	0.00252836
379.9	Pain, swelling or discharge of eye	sense organs	0.00930475	0.0465322	1.00935	0.921367	1.10573	0.841509	0	0.871028	7	FALSE	578	87108	0.0065917
380	Disorders of external ear	sense organs	-0.0830388	0.0858257	0.920315	0.777825	1.08891	0.33328	9.6892	0.330454	3	FALSE	183	89957	0.00203018
380.1	Otitis externa	sense organs	-0.0241883	0.0333526	0.976102	0.914335	1.04204	0.468311	23.3617	0.243191	8	FALSE	1118	87838	0.012568
380.4	Impacted cerumen	sense organs	-0.0159419	0.0228694	0.984184	0.941044	1.0293	0.485749	0	0.879534	8	FALSE	2411	86072	0.0272482
381	Otitis media and Eustachian tube disorders	sense organs	-0.038663	0.0170076	0.962075	0.930533	0.994685	0.0230093	0	0.515218	8	FALSE	4335	81000	0.0507998
381.1	Otitis media	sense organs	-0.039679	0.0209673	0.961098	0.922402	1.00142	0.058434	0	0.656847	8	FALSE	2846	83468	0.0329726
381.11	Suppurative and unspecified otitis media	sense organs	-0.0649386	0.0245077	0.937125	0.893175	0.983238	0.00805576	0	0.433532	8	FALSE	2037	84862	0.023441
381.2	Eustachian tube disorders	sense organs	-0.0358362	0.0272414	0.964798	0.914637	1.01771	0.18834	0	0.765379	8	FALSE	1528	86999	0.0172603
381.3	Mastoiditis & related conditions	sense organs	0.0683329	0.116705	1.07072	0.851799	1.34591	0.5582	90.896	0.00091893	2	FALSE	107	85856	0.00124472
381.9	Otorrhea	sense organs	0.0680496	0.0910959	1.07042	0.895391	1.27966	0.455057	0	0.836964	2	FALSE	161	85801	0.00187292
382	Otalgia	sense organs	-0.0572732	0.0279298	0.944336	0.894031	0.997471	0.0403045	0	0.722953	8	FALSE	1563	85671	0.0179173
384	Other disorders of tympanic membrane	sense organs	0.0696839	0.0613227	1.07217	0.950748	1.2091	0.255811	8.44509	0.358369	5	FALSE	342	90087	0.00378197
384.4	Perforation of tympanic membrane	sense organs	0.112941	0.0663246	1.11957	0.983092	1.27499	0.0885951	0	0.912353	4	FALSE	304	90204	0.00335882
385	Other disorders of middle ear and mastoid	sense organs	0.257402	0.0807289	1.29357	1.10426	1.51532	0.00143024	0	0.368785	2	FALSE	199	90312	0.00219863
385.3	Cholesteatoma	sense organs	0.366635	0.0956053	1.44287	1.19632	1.74023	0.000125623	0	0.353031	2	FALSE	142	86548	0.00163802
386	Vertiginous syndromes and other disorders of vestibular system	sense organs	-0.0236408	0.0239078	0.976636	0.931928	1.02349	0.322745	0	0.85671	8	FALSE	2154	85148	0.024673
386.1	Meniere's disease	sense organs	-0.0134109	0.0641351	0.986679	0.870129	1.11884	0.834367	0	0.562311	4	FALSE	319	88958	0.00357315
386.2	Peripheral or central vertigo	sense organs	-0.0361805	0.0279148	0.964466	0.913116	1.0187	0.19494	0	0.970285	8	FALSE	1588	86095	0.0181107
386.21	Central origin vertigo	sense organs	-0.0926038	0.106243	0.911555	0.740199	1.12258	0.383415	50.1853	0.156529	2	FALSE	138	88965	0.00154877
386.3	Labyrinthitis	sense organs	-0.0913423	0.109286	0.912705	0.736727	1.13072	0.403261	0	0.752526	2	FALSE	136	88910	0.0015273
386.9	Dizziness and giddiness (Light-headedness and vertigo)	sense organs	0.0179602	0.0135304	1.01812	0.991478	1.04548	0.184378	0	0.48374	9	FALSE	7598	76436	0.0904158
388	Other disorders of ear	sense organs	-0.0435421	0.131591	0.957392	0.739741	1.23908	0.740727	0	0.630894	2	FALSE	122	89581	0.00136004
389	Hearing loss	sense organs	-0.000878495	0.0128694	0.999122	0.974236	1.02464	0.945577	0	0.849978	9	FALSE	9451	76663	0.10975
389.1	Sensorineural hearing loss	sense organs	0.00714791	0.01709	1.00717	0.973996	1.04148	0.675763	0	0.989227	9	FALSE	4996	82307	0.057226
389.2	Conductive hearing loss	sense organs	-0.00872405	0.0385953	0.991314	0.919092	1.06921	0.821171	0	0.743587	8	FALSE	768	88710	0.00858312
389.4	Tinnitus	sense organs	0.0156268	0.0211839	1.01575	0.974439	1.05881	0.460712	0	0.877652	9	FALSE	3046	83794	0.035076
389.5	Disorders of acoustic nerve	sense organs	-0.0447627	0.161784	0.956224	0.696384	1.31302	0.782025	0	0.983691	2	FALSE	95	89496	0.00106037
394	Rheumatic disease of the heart valves	circulatory system	0.0603204	0.0291581	1.06218	1.00318	1.12465	0.0385709	0	0.437774	7	FALSE	1318	86955	0.014931
394.1	Mitral valve stenosis and aortic valve stenosis	circulatory system	0.00429756	0.0732195	1.00431	0.870045	1.15929	0.953196	0	0.356823	2	FALSE	240	89114	0.00268595
394.2	Mitral valve disease	circulatory system	0.13484	0.059802	1.14435	1.01779	1.28666	0.0241472	60.9804	0.0364015	5	FALSE	343	89431	0.00382071
394.4	Acute rheumatic heart disease	circulatory system	0.203847	0.1488	1.22611	0.915948	1.6413	0.170705	0	0.595573	2	FALSE	76	89774	0.000845854
394.7	Disease of tricuspid valve	circulatory system	0.0294327	0.0407246	1.02987	0.950862	1.11544	0.469848	0	0.979245	6	FALSE	658	88012	0.00742077
395	Heart valve disorders	circulatory system	0.0238486	0.0167002	1.02414	0.991156	1.05821	0.153281	9.16625	0.359195	8	FALSE	4394	83686	0.0498865
395.1	Nonrheumatic mitral valve disorders	circulatory system	0.0669628	0.0213536	1.06926	1.02543	1.11496	0.00171327	43.8128	0.086458	8	FALSE	2561	85936	0.0289388
395.2	Nonrheumatic aortic valve disorders	circulatory system	-0.0256498	0.0257178	0.974676	0.926765	1.02507	0.318591	0	0.788088	7	FALSE	1733	87756	0.0193655
395.3	Nonrheumatic tricuspid valve disorders	circulatory system	0.0431513	0.0589141	1.0441	0.930235	1.17189	0.463898	0	0.87911	3	FALSE	327	88598	0.00367726
395.6	Heart valve replaced	circulatory system	0.0896066	0.0394374	1.09374	1.01239	1.18164	0.0230791	5.55034	0.381083	6	FALSE	719	89068	0.00800784
396	Abnormal heart sounds	circulatory system	0.00569855	0.0240749	1.00571	0.959362	1.05431	0.812888	29.569	0.192068	8	FALSE	2006	86294	0.022718
401	Hypertension	circulatory system	-0.0278754	0.00908578	0.97251	0.955345	0.989983	0.00215483	52.9163	0.0302028	9	FALSE	33378	52444	0.388921
401.1	Essential hypertension	circulatory system	-0.0307737	0.00913481	0.969695	0.952488	0.987213	0.000754858	46.9568	0.0575698	9	FALSE	32822	52958	0.38263
401.2	Hypertensive heart and/or renal disease	circulatory system	0.0131254	0.0175636	1.01321	0.978927	1.0487	0.454881	0	0.573747	8	FALSE	4379	77980	0.0531697
401.21	Hypertensive heart disease	circulatory system	0.0309449	0.0227136	1.03143	0.986519	1.07838	0.173074	39.2661	0.117276	8	FALSE	2403	80341	0.0290414
401.22	Hypertensive chronic kidney disease	circulatory system	-0.0211883	0.0272026	0.979035	0.928203	1.03265	0.436035	39.3901	0.158623	5	FALSE	1574	54998	0.027823
401.3	Other hypertensive complications	circulatory system	0.0343664	0.0288317	1.03496	0.978101	1.09513	0.233275	0	0.820737	7	FALSE	1371	83407	0.0161716
411	Ischemic Heart Disease	circulatory system	-0.0365913	0.0133716	0.96407	0.939132	0.98967	0.00620965	51.3	0.0449201	8	FALSE	8109	79422	0.0926415
411.1	Unstable angina (intermediate coronary syndrome)	circulatory system	-0.0719521	0.0334821	0.930575	0.871468	0.993692	0.0316366	0	0.677354	6	FALSE	1025	87359	0.0115971
411.2	Myocardial infarction	circulatory system	-0.0530541	0.0241933	0.948329	0.90441	0.99438	0.0283129	0	0.986903	8	FALSE	2001	87007	0.0224811
411.3	Angina pectoris	circulatory system	-0.0564669	0.0253907	0.945098	0.899216	0.99332	0.0261542	0	0.89248	8	FALSE	1858	86696	0.0209815
411.4	Coronary atherosclerosis	circulatory system	-0.0373302	0.0147847	0.963358	0.935843	0.991682	0.0115727	36.9532	0.134195	8	FALSE	6345	82268	0.0716035
411.8	Other chronic ischemic heart disease, unspecified	circulatory system	-0.0551621	0.026427	0.946332	0.898563	0.99664	0.0368577	44.6705	0.0933152	7	FALSE	1720	86863	0.0194168
414	Other forms of chronic heart disease	circulatory system	0.00810084	0.0250329	1.00813	0.959865	1.05883	0.746235	30.1064	0.198331	7	FALSE	1868	85835	0.0212992
414.2	ASCVD	circulatory system	0.109916	0.0847822	1.11618	0.945299	1.31796	0.19482	51.8173	0.149687	2	FALSE	170	77134	0.00219911
415	Pulmonary heart disease	circulatory system	0.0405839	0.0192138	1.04142	1.00293	1.08138	0.0346666	0	0.632685	8	FALSE	3175	86854	0.0352664
415.1	Acute pulmonary heart disease	circulatory system	0.0793377	0.0282291	1.08257	1.0243	1.14415	0.00494646	0	0.584092	7	FALSE	1446	89740	0.0158577
415.11	Pulmonary embolism and infarction, acute	circulatory system	0.0820963	0.0290449	1.08556	1.02549	1.14915	0.00470554	0	0.679111	7	FALSE	1368	89962	0.0149786
415.2	Chronic pulmonary heart disease	circulatory system	0.0230435	0.0254611	1.02331	0.973498	1.07567	0.365439	0	0.789794	7	FALSE	1745	88467	0.0193433
415.21	Primary pulmonary hypertension	circulatory system	0.00354918	0.0509605	1.00356	0.908163	1.10897	0.944476	0	0.458409	6	FALSE	420	90669	0.00461088
416	Cardiomegaly	circulatory system	0.0271296	0.0212621	1.0275	0.985562	1.07122	0.201968	0	0.714404	6	FALSE	2648	85825	0.02993
418	Nonspecific chest pain	circulatory system	-0.00204131	0.00971638	0.997961	0.979136	1.01715	0.833598	34.3475	0.143123	9	FALSE	18883	61907	0.233729
418.1	Precordial pain	circulatory system	-0.0289711	0.0451161	0.971445	0.889232	1.06126	0.520779	0	0.741243	6	FALSE	553	86128	0.00637971
420	Carditis	circulatory system	0.0384756	0.0319119	1.03923	0.976217	1.1063	0.22794	0	0.715461	7	FALSE	1115	89344	0.012326
420.2	Pericarditis	circulatory system	0.0357636	0.0378542	1.03641	0.9623	1.11623	0.344776	0	0.551105	7	FALSE	776	89947	0.00855351
420.3	Endocarditis	circulatory system	0.051805	0.063443	1.05317	0.930028	1.19262	0.41418	0	0.604921	5	FALSE	307	90952	0.00336405
425	Cardiomyopathy	circulatory system	0.0458188	0.0246423	1.04688	0.997524	1.09869	0.0629766	10.3527	0.350184	7	FALSE	1872	89165	0.0205631
425.1	Primary/intrinsic cardiomyopathies	circulatory system	0.0430097	0.0263977	1.04395	0.991309	1.09938	0.10325	11.6004	0.34096	7	FALSE	1624	89463	0.0178291
425.2	Secondary/extrinsic cardiomyopathies	circulatory system	0.059792	0.0481445	1.06162	0.966021	1.16667	0.214263	38.7115	0.147733	6	FALSE	468	90212	0.00516101
425.8	Other cardiomyopathy	circulatory system	-0.0522583	0.130867	0.949084	0.734362	1.22659	0.689656	0	0.330224	2	FALSE	85	88201	0.00096278
426	Cardiac conduction disorders	circulatory system	0.0435733	0.0162409	1.04454	1.01181	1.07832	0.00729788	45.1868	0.0778979	8	FALSE	4842	79612	0.057333
426.2	Atrioventricular [AV] block	circulatory system	0.0542415	0.0384926	1.05574	0.979021	1.13847	0.158794	44.4385	0.094796	7	FALSE	757	87364	0.00859046
426.21	First degree AV block	circulatory system	0.166836	0.0940846	1.18156	0.982587	1.42083	0.0761866	0	0.585479	3	FALSE	155	87601	0.00176626
426.24	Atrioventricular block, complete	circulatory system	0.0311295	0.0517368	1.03162	0.932139	1.14172	0.547381	61.1837	0.0355925	5	FALSE	444	87508	0.00504821
426.3	Bundle branch block	circulatory system	0.048972	0.0416617	1.05019	0.967845	1.13954	0.239807	5.12692	0.387866	7	FALSE	659	86775	0.00753711
426.31	Right bundle branch block	circulatory system	-0.0130207	0.080803	0.987064	0.842491	1.15644	0.871982	0	0.423065	4	FALSE	215	87512	0.00245078
426.32	Left bundle branch block	circulatory system	0.0858581	0.0557128	1.08965	0.976933	1.21538	0.123296	39.9867	0.154675	5	FALSE	402	87368	0.00458015
426.4	Anomalous atrioventricular excitation	circulatory system	-0.136535	0.127699	0.872376	0.679213	1.12047	0.284982	79.5933	0.0268512	2	FALSE	90	85824	0.00104756
426.7	Abnormal electrocardiogram [ECG] [EKG]	circulatory system	0.0521688	0.0244738	1.05355	1.00421	1.10532	0.0330383	0	0.507283	8	FALSE	2110	82978	0.0247979
426.8	Other cardiac conduction disorders	circulatory system	-0.0389836	0.105227	0.961767	0.782528	1.18206	0.711032	24.6881	0.249195	2	FALSE	141	87545	0.00160801
426.9	Cardiac pacemaker/device in situ	circulatory system	0.0224913	0.0265564	1.02275	0.970874	1.07739	0.397036	39.6278	0.127273	7	FALSE	1633	86869	0.0184516
426.91	Cardiac pacemaker in situ	circulatory system	0.0352165	0.031726	1.03584	0.973395	1.1023	0.26699	58.4209	0.0251817	7	FALSE	1134	86730	0.0129063
426.92	Cardiac defibrillator in situ	circulatory system	0.0473742	0.0429814	1.04851	0.963804	1.14067	0.270374	20.6814	0.271782	7	FALSE	594	87938	0.00670944
427	Cardiac dysrhythmias	circulatory system	0.0233918	0.00976631	1.02367	1.00426	1.04345	0.0166132	51.5882	0.0354544	9	FALSE	16874	65420	0.205045
427.1	Paroxysmal tachycardia, unspecified	circulatory system	0.0440905	0.0244963	1.04508	0.996086	1.09648	0.0718786	0	0.52722	7	FALSE	1901	85675	0.0217069
427.11	Paroxysmal supraventricular tachycardia	circulatory system	0.0318727	0.0316393	1.03239	0.970311	1.09843	0.313754	0	0.95766	7	FALSE	1129	86868	0.01283
427.12	Paroxysmal ventricular tachycardia	circulatory system	0.0507699	0.0384867	1.05208	0.975639	1.13451	0.187117	47.0552	0.078626	7	FALSE	734	86757	0.00838943
427.2	Atrial fibrillation and flutter	circulatory system	0.163911	0.0182566	1.17811	1.1367	1.22103	2.75249e-19	0	0.450534	8	TRUE	3917	83969	0.0445691
427.21	Atrial fibrillation	circulatory system	0.164051	0.0186581	1.17827	1.13596	1.22216	1.46239e-18	0	0.55227	8	TRUE	3758	84158	0.0427453
427.22	Atrial flutter	circulatory system	0.17373	0.0354292	1.18973	1.10992	1.27528	9.41099e-07	0	0.44577	7	TRUE	921	86727	0.0105079
427.3	Other specified cardiac dysrhythmias	circulatory system	0.0340455	0.0204923	1.03463	0.9939	1.07703	0.0966382	0	0.657913	8	FALSE	2868	82443	0.0336182
427.4	Cardiac arrest and ventricular fibrillation	circulatory system	-0.052224	0.0633973	0.949116	0.838215	1.07469	0.410078	0	0.853583	4	FALSE	280	87426	0.00319248
427.42	Cardiac arrest	circulatory system	-0.0632769	0.0794994	0.938683	0.803247	1.09696	0.426066	0	0.616263	2	FALSE	214	84876	0.00251498
427.5	Arrhythmia (cardiac) NOS	circulatory system	0.0406712	0.0207879	1.04151	0.999928	1.08482	0.0504089	0	0.572057	8	FALSE	2855	81652	0.0337842
427.6	Premature beats	circulatory system	0.0794938	0.0383539	1.08274	1.00433	1.16727	0.0382056	41.894	0.11158	7	FALSE	783	86652	0.00895522
427.61	Supraventricular premature beats	circulatory system	0.0630733	0.0968839	1.0651	0.880896	1.28783	0.515034	18.9846	0.291029	3	FALSE	150	87459	0.00171215
427.7	Tachycardia NOS	circulatory system	-0.0148877	0.0172703	0.985223	0.952432	1.01914	0.388667	0	0.629809	8	FALSE	4100	79920	0.0487979
427.8	Sinoatrial node dysfunction (Bradycardia)	circulatory system	0.055253	0.0354365	1.05681	0.985899	1.13282	0.118946	53.2457	0.0577915	6	FALSE	907	87419	0.0102688
427.9	Palpitations	circulatory system	0.0166209	0.0137976	1.01676	0.989632	1.04463	0.228347	29.3455	0.184076	9	FALSE	6636	78700	0.0777632
428	Congestive heart failure; nonhypertensive	circulatory system	0.00625552	0.0156554	1.00628	0.975868	1.03763	0.689468	37.63	0.129169	8	FALSE	5195	83650	0.0584726
428.1	Congestive heart failure (CHF) NOS	circulatory system	-0.0176989	0.018391	0.982457	0.947674	1.01852	0.335866	8.97832	0.360677	8	FALSE	3622	85394	0.0406893
428.2	Heart failure NOS	circulatory system	-0.010811	0.0325355	0.989247	0.928134	1.05438	0.739676	0	0.695896	5	FALSE	1055	88320	0.0118042
428.3	Heart failure with reduced EF [Systolic or combined heart failure]	circulatory system	0.0377137	0.0241501	1.03843	0.990427	1.08877	0.118373	50.7956	0.0577778	7	FALSE	1980	87938	0.0220201
428.4	Heart failure with preserved EF [Diastolic heart failure]	circulatory system	-0.0123009	0.0255654	0.987774	0.939499	1.03853	0.630406	0	0.940563	7	FALSE	1816	87914	0.0202385
429	Ill-defined descriptions and complications of heart disease	circulatory system	-0.0259672	0.0263391	0.974367	0.925343	1.02599	0.324191	0	0.423402	7	FALSE	1692	84583	0.0196117
429.1	Heart transplant/surgery	circulatory system	0.0550095	0.0577249	1.05655	0.943528	1.18311	0.34061	0	0.544097	5	FALSE	343	88951	0.00384124
429.2	Abnormal function study of cardiovascular system	circulatory system	0.00958077	0.0471102	1.00963	0.920578	1.10729	0.838846	14.6215	0.318309	7	FALSE	513	87912	0.00580153
429.3	Symptoms involving cardiovascular system	circulatory system	-0.0157916	0.0361573	0.984332	0.91699	1.05662	0.662295	0	0.490906	7	FALSE	881	86602	0.0100705
430	Intracranial hemorrhage	circulatory system	0.000640387	0.0386896	1.00064	0.927567	1.07947	0.986794	0	0.697141	7	FALSE	733	89440	0.00812882
430.1	Subarachnoid hemorrhage	circulatory system	-0.00707829	0.0657826	0.992947	0.872834	1.12959	0.914312	2.57288	0.379571	4	FALSE	273	90148	0.00301921
430.2	Intracerebral hemorrhage	circulatory system	-0.0211695	0.0558294	0.979053	0.877575	1.09227	0.704552	0	0.545118	6	FALSE	352	90181	0.00388809
433	Cerebrovascular disease	circulatory system	-0.00143005	0.0147979	0.998571	0.970025	1.02796	0.923013	5.92588	0.385853	9	FALSE	6057	82064	0.068735
433.1	Occlusion and stenosis of precerebral arteries	circulatory system	-0.0699122	0.027206	0.932476	0.884056	0.983547	0.0101776	10.6433	0.348043	7	FALSE	1618	87288	0.018199
433.11	Occlusion of cerebral arteries, with cerebral infarction	circulatory system	-0.208979	0.0812762	0.811412	0.691925	0.951533	0.010134	0	0.769267	4	FALSE	189	87269	0.00216104
433.2	Occlusion of cerebral arteries	circulatory system	-0.0133612	0.0236505	0.986728	0.942033	1.03354	0.572114	3.16395	0.405461	8	FALSE	2112	88129	0.023404
433.21	Cerebral artery occlusion, with cerebral infarction	circulatory system	-0.00228074	0.0243039	0.997722	0.95131	1.0464	0.925234	15.162	0.310981	8	FALSE	1996	88333	0.022097
433.3	Cerebral ischemia	circulatory system	-0.0144032	0.0221103	0.9857	0.943897	1.02935	0.514773	0	0.885809	8	FALSE	2506	86351	0.0282026
433.31	Transient cerebral ischemia	circulatory system	-0.023338	0.0228732	0.976932	0.934103	1.02173	0.307576	0	0.821266	8	FALSE	2317	86841	0.0259876
433.5	Cerebral aneurysm	circulatory system	0.022453	0.0470741	1.02271	0.932571	1.12156	0.633382	12.2685	0.336596	6	FALSE	518	90158	0.00571265
433.6	Acute, but ill-defined cerebrovascular disease	circulatory system	-0.0687111	0.0401933	0.933596	0.862872	1.01012	0.0873558	56.848	0.0734379	4	FALSE	744	84179	0.00876088
433.8	Late effects of cerebrovascular disease	circulatory system	-0.0335824	0.0312635	0.966975	0.909502	1.02808	0.282745	0	0.6834	8	FALSE	1196	88819	0.0132867
440	Atherosclerosis	circulatory system	-0.0525267	0.0281573	0.948829	0.897884	1.00266	0.0621145	14.381	0.320128	7	FALSE	1512	86044	0.0172689
440.1	Atherosclerosis of renal artery	circulatory system	-0.026567	0.0790218	0.973783	0.834062	1.13691	0.736721	0	0.852438	2	FALSE	227	89073	0.00254199
440.2	Atherosclerosis of the extremities	circulatory system	-0.026413	0.0386868	0.973933	0.902815	1.05065	0.494772	32.1632	0.182499	7	FALSE	767	88217	0.00861953
440.21	Atherosclerosis of native arteries of the extremities with ulceration or gangrene	circulatory system	0.112025	0.102717	1.11854	0.914574	1.36799	0.275441	55.5499	0.105429	3	FALSE	153	89327	0.00170988
440.22	Atherosclerosis of native arteries of the extremities with intermittent claudication	circulatory system	-0.185499	0.0495918	0.83069	0.753748	0.915486	0.000183649	22.6575	0.263585	6	FALSE	465	88755	0.00521184
440.9	Atherosclerosis of aorta	circulatory system	-0.0454594	0.0688628	0.955558	0.834913	1.09364	0.509161	0	0.486169	3	FALSE	264	88093	0.00298788
441	Vascular insufficiency of intestine	circulatory system	0.0372275	0.0652307	1.03793	0.913363	1.17948	0.5682	0	0.561236	3	FALSE	293	88881	0.00328571
442	Other aneurysm	circulatory system	0.0709667	0.0353245	1.07355	1.00173	1.15051	0.0445377	0	0.539629	7	FALSE	903	88621	0.0100867
442.1	Aortic aneurysm	circulatory system	0.122288	0.0443712	1.13008	1.03595	1.23276	0.00585088	0	0.845731	6	FALSE	594	88659	0.00665524
442.11	Abdominal aortic aneurysm	circulatory system	0.129693	0.0681123	1.13848	0.996202	1.30107	0.0568967	0	0.863837	4	FALSE	280	89058	0.00313416
442.8	Aneurysm of other specified artery	circulatory system	-0.0342461	0.102002	0.966334	0.79123	1.18019	0.737067	42.4312	0.176039	3	FALSE	137	89763	0.00152392
443	Peripheral vascular disease	circulatory system	0.0236211	0.0204007	1.0239	0.98377	1.06567	0.246923	0	0.746474	8	FALSE	2971	86176	0.033327
443.1	Raynaud's syndrome	circulatory system	0.07752	0.0390514	1.0806	1.00098	1.16656	0.0471363	0	0.966443	8	FALSE	755	88964	0.00841516
443.7	Peripheral angiopathy in diseases classified elsewhere	circulatory system	0.0773287	0.0600939	1.0804	0.960354	1.21545	0.198164	28.5827	0.240595	4	FALSE	355	87273	0.00405122
443.8	Other specified peripheral vascular diseases	circulatory system	-0.199981	0.114068	0.818746	0.654718	1.02387	0.079572	0	0.911187	2	FALSE	104	89199	0.00116457
443.9	Peripheral vascular disease, unspecified	circulatory system	-0.0125738	0.0252512	0.987505	0.939822	1.03761	0.618519	3.90562	0.396434	7	FALSE	1959	87384	0.0219267
444	Arterial embolism and thrombosis	circulatory system	0.0675813	0.056186	1.06992	0.958351	1.19447	0.229049	0	0.864821	5	FALSE	359	88689	0.00403153
444.1	Arterial embolism and thrombosis of lower extremity artery	circulatory system	0.089234	0.111351	1.09334	0.878966	1.35999	0.422913	0	0.424992	2	FALSE	111	85360	0.00129869
446	Polyarteritis nodosa and allied conditions	circulatory system	0.108311	0.0430934	1.11439	1.02414	1.21261	0.0119576	0	0.879921	7	FALSE	592	89222	0.0065914
446.5	Giant cell arteritis	circulatory system	0.0843091	0.0864148	1.08797	0.918456	1.28876	0.329247	7.67776	0.354735	4	FALSE	174	89331	0.00194403
446.9	Arteritis NOS	circulatory system	0.0931039	0.0750719	1.09758	0.9474	1.27156	0.214903	45.6468	0.13748	4	FALSE	230	89157	0.00257308
447	Other disorders of arteries and arterioles	circulatory system	0.0719475	0.0476901	1.0746	0.978707	1.17989	0.131389	0	0.806568	7	FALSE	489	88847	0.00547372
447.1	Stricture of artery	circulatory system	0.0279197	0.121029	1.02831	0.811157	1.3036	0.817559	0	0.500023	2	FALSE	108	87023	0.00123951
447.7	Aortic ectasia	circulatory system	0.323408	0.115679	1.38183	1.10151	1.73349	0.00517812	26.1901	0.257991	3	FALSE	103	89785	0.00114587
450	Noninfectious disorders of lymphatic channels	circulatory system	-0.0159427	0.0335273	0.984184	0.92159	1.05103	0.634421	0	0.964361	7	FALSE	1028	90391	0.0112449
451	Phlebitis and thrombophlebitis	circulatory system	0.0414377	0.0491216	1.04231	0.946638	1.14765	0.398908	56.9066	0.0544208	5	FALSE	502	87942	0.00567591
451.2	Phlebitis and thrombophlebitis of lower extremities	circulatory system	0.025644	0.0765919	1.02598	0.882962	1.19215	0.737766	54.2033	0.139491	2	FALSE	245	88605	0.00275746
452	Other venous embolism and thrombosis	circulatory system	0.0587787	0.0197654	1.06054	1.02024	1.10243	0.00294121	62.6526	0.00903193	8	FALSE	3036	85043	0.0344691
452.2	Deep vein thrombosis [DVT]	circulatory system	0.0327418	0.026191	1.03328	0.98158	1.08771	0.211256	56.3219	0.0248769	8	FALSE	1679	87242	0.0188819
453	Chronic venous hypertension	circulatory system	0.208374	0.137435	1.23167	0.940828	1.61243	0.129479	28.8285	0.245353	3	FALSE	84	88694	0.00094618
454	Varicose veins	circulatory system	0.139415	0.0271455	1.1496	1.09004	1.21242	2.80895e-07	6.78014	0.377858	8	TRUE	1692	86901	0.0190986
454.1	Varicose veins of lower extremity	circulatory system	0.153152	0.0286745	1.1655	1.10181	1.23288	9.24116e-08	0	0.770584	7	TRUE	1557	87190	0.0175443
454.11	Varicose veins of lower extremity, symptomtic	circulatory system	0.170628	0.0371732	1.18605	1.10271	1.27569	4.43098e-06	0	0.94661	7	TRUE	890	88203	0.00998956
455	Hemorrhoids	circulatory system	0.00545586	0.0177661	1.00547	0.971062	1.0411	0.758772	0	0.527405	9	FALSE	4315	79672	0.051377
456	Chronic venous insufficiency [CVI]	circulatory system	0.143346	0.030418	1.15413	1.08733	1.22503	2.44655e-06	0	0.430155	8	TRUE	1358	87212	0.0153325
457	Encounter for long-term (current) use of anticoagulants, antithrombotics, aspirin	circulatory system	0.0352032	0.038851	1.03583	0.959883	1.11779	0.364879	3.90927	0.373188	4	FALSE	765	82271	0.00921287
457.3	Encounter for long-term (current) use of aspirin	circulatory system	0.0267954	0.0418934	1.02716	0.946188	1.11506	0.522426	0	0.53026	4	FALSE	642	82605	0.00771199
458	Hypotension	circulatory system	0.0400258	0.0191065	1.04084	1.00258	1.08055	0.0361815	0	0.515563	8	FALSE	3422	83632	0.0393089
458.1	Orthostatic hypotension	circulatory system	0.131378	0.0408755	1.1404	1.0526	1.23552	0.00130849	4.90403	0.389436	7	FALSE	715	88997	0.00796995
458.2	Iatrogenic hypotension	circulatory system	0.0383364	0.117257	1.03908	0.825733	1.30755	0.743711	0	0.77706	2	FALSE	108	80502	0.00133978
458.9	Hypotension NOS	circulatory system	0.017398	0.0222986	1.01755	0.974037	1.06301	0.435256	0	0.946351	8	FALSE	2411	85457	0.0274389
459	Other disorders of circulatory system	circulatory system	-0.00729481	0.0310421	0.992732	0.934133	1.05501	0.814211	0	0.649642	8	FALSE	1240	87588	0.0139596
459.1	Hemorrhage NOS	circulatory system	-0.0915318	0.0949273	0.912532	0.757611	1.09913	0.334931	0	0.436071	3	FALSE	153	87111	0.0017533
459.7	Blood vessel replaced	circulatory system	-0.18612	0.140585	0.830174	0.630235	1.09354	0.185538	21.2397	0.280923	3	FALSE	89	81247	0.00109423
459.9	Circulatory disease NEC	circulatory system	0.0532549	0.0378203	1.0547	0.979345	1.13585	0.159101	27.0478	0.212689	8	FALSE	841	88428	0.00942096
464	Acute sinusitis	respiratory	-0.00371431	0.0143025	0.996293	0.968752	1.02462	0.795098	0	0.640454	9	FALSE	6522	74038	0.0809583
465	Acute upper respiratory infections of multiple or unspecified sites	respiratory	-0.0150813	0.0103276	0.985032	0.965294	1.00517	0.144209	31.4788	0.166294	9	FALSE	15266	63310	0.194283
465.2	Acute pharyngitis	respiratory	-0.00587076	0.0161211	0.994146	0.963226	1.02606	0.715734	43.4815	0.0778224	9	FALSE	4862	75961	0.0601561
465.4	Acute laryngitis and tracheitis	respiratory	0.0548186	0.076179	1.05635	0.909837	1.22645	0.471769	53.9546	0.0890605	4	FALSE	235	86474	0.00271021
470	Septal Deviations/Turbinate Hypertrophy	respiratory	0.0321515	0.0243826	1.03267	0.984484	1.08322	0.187294	1.55159	0.417484	8	FALSE	1943	83620	0.0227084
471	Nasal polyps	respiratory	-0.0856828	0.0688554	0.917885	0.802008	1.05051	0.213357	8.6999	0.356873	5	FALSE	296	86474	0.00341132
472	Chronic pharyngitis and nasopharyngitis	respiratory	0.000353964	0.019849	1.00035	0.962184	1.04004	0.985772	42.501	0.0840541	9	FALSE	3130	81215	0.0371095
473	Diseases of the larynx and vocal cords	respiratory	-0.00582036	0.0215231	0.994197	0.953129	1.03703	0.786834	9.94656	0.353021	8	FALSE	2580	83198	0.0300776
473.1	Chronic laryngitis	respiratory	-0.0702432	0.0817798	0.932167	0.794114	1.09422	0.390378	0	0.885484	3	FALSE	197	86536	0.00227134
473.3	Paralysis/spasm of vocal cords or larynx	respiratory	0.0744089	0.0614887	1.07725	0.95494	1.21522	0.226232	20.6631	0.27791	6	FALSE	317	86027	0.00367136
473.4	Voice disturbance	respiratory	-0.0062689	0.0242312	0.993751	0.947658	1.04208	0.795857	0	0.696921	8	FALSE	2013	83907	0.0234288
474	Acute and chronic tonsillitis	respiratory	-0.00769897	0.0294564	0.992331	0.936662	1.05131	0.793809	0	0.896378	8	FALSE	1352	84331	0.0157791
474.1	Acute tonsillitis	respiratory	-0.0332692	0.0686041	0.967278	0.845581	1.10649	0.627716	0	0.513461	5	FALSE	278	83587	0.00331485
474.2	Chronic tonsillitis and adenoiditis	respiratory	0.0133843	0.0327255	1.01347	0.95051	1.08061	0.68255	0	0.778645	7	FALSE	1089	85233	0.0126156
475	Chronic sinusitis	respiratory	-0.0303034	0.0149931	0.970151	0.942057	0.999083	0.043263	1.7953	0.419316	9	FALSE	5987	76821	0.0722998
475.9	Postnasal drip	respiratory	-0.0737867	0.0414008	0.92887	0.856475	1.00738	0.0747077	33.7295	0.183169	6	FALSE	694	85590	0.00804321
476	Allergic rhinitis	respiratory	-0.0213258	0.0104506	0.9789	0.959053	0.999157	0.0412871	0	0.730133	9	FALSE	14899	66779	0.182411
477	Epistaxis or throat hemorrhage	respiratory	0.0361545	0.0360626	1.03682	0.966062	1.11275	0.316079	26.9392	0.213583	8	FALSE	895	85103	0.0104072
478	Throat pain	respiratory	0.0278405	0.0583793	1.02823	0.917062	1.15288	0.63344	0	0.798809	5	FALSE	406	84795	0.0047652
479	Other upper respiratory disease	respiratory	0.0116579	0.0196263	1.01173	0.973547	1.0514	0.552517	14.0037	0.320421	8	FALSE	3140	79844	0.0378386
480	Pneumonia	respiratory	0.00628123	0.0157528	1.0063	0.975706	1.03786	0.690087	0	0.675692	8	FALSE	5155	81976	0.0591638
480.1	Bacterial pneumonia	respiratory	0.0128963	0.0349772	1.01298	0.945863	1.08486	0.712348	0	0.534859	7	FALSE	958	88134	0.0107529
480.11	Pneumococcal pneumonia	respiratory	-0.112001	0.111728	0.894044	0.718217	1.11291	0.31613	86.363	0.00677005	2	FALSE	113	89043	0.00126744
480.3	Pneumonia due to fungus (mycoses)	respiratory	-0.0606116	0.112843	0.941189	0.75444	1.17416	0.591176	0	0.477662	2	FALSE	114	89184	0.00127662
480.5	Bronchopneumonia and lung abscess	respiratory	0.0359034	0.0840754	1.03656	0.879078	1.22224	0.669352	72.9075	0.0547048	2	FALSE	175	82554	0.00211534
481	Influenza	respiratory	-0.0177775	0.039936	0.98238	0.908418	1.06236	0.656211	0	0.63982	8	FALSE	743	86928	0.00847487
483	Acute bronchitis and bronchiolitis	respiratory	-0.0163133	0.0166654	0.983819	0.952203	1.01648	0.327643	25.4484	0.217422	9	FALSE	4775	78837	0.057109
495	Asthma	respiratory	-0.0273282	0.0115702	0.973042	0.951224	0.99536	0.0181789	0	0.667549	9	FALSE	10481	76621	0.12033
495.1	Chronic obstructive asthma	respiratory	-0.0529221	0.0451468	0.948454	0.868135	1.0362	0.241107	51.8523	0.100904	4	FALSE	588	77022	0.00757634
495.11	Chronic obstructive asthma with exacerbation	respiratory	-0.0213414	0.0860472	0.978885	0.826967	1.15871	0.804119	0	0.867642	4	FALSE	167	77986	0.00213683
495.2	Asthma with exacerbation	respiratory	-0.0468393	0.0234229	0.954241	0.911424	0.999069	0.0455305	0	0.433175	8	FALSE	2197	85129	0.0251586
496	Chronic airway obstruction	respiratory	-0.0130977	0.0149503	0.986988	0.958487	1.01634	0.380984	0	0.922015	8	FALSE	6040	79639	0.0704957
496.1	Emphysema	respiratory	-0.042446	0.0341569	0.958442	0.896379	1.0248	0.213987	0	0.759259	7	FALSE	968	85829	0.0111525
496.2	Chronic bronchitis	respiratory	-0.0202415	0.0252877	0.979962	0.932576	1.02976	0.423451	0	0.713514	8	FALSE	1919	84917	0.0220991
496.21	Obstructive chronic bronchitis	respiratory	-0.00913101	0.0287059	0.990911	0.936699	1.04826	0.750418	0	0.523621	8	FALSE	1461	85826	0.0167379
496.3	Bronchiectasis	respiratory	0.0983422	0.0511108	1.10334	0.998169	1.21959	0.0543423	0	0.50093	5	FALSE	466	86959	0.00533028
497	Bronchitis	respiratory	-0.0261166	0.0249623	0.974221	0.927705	1.02307	0.295449	10.8775	0.34429	9	FALSE	2133	82683	0.0251486
498	Acute bronchospasm	respiratory	-0.116169	0.127494	0.890325	0.693466	1.14307	0.362205	30.86	0.23543	3	FALSE	130	87387	0.00148543
500	Lung disease due to external agents	respiratory	0.0541177	0.0968195	1.05561	0.873152	1.27619	0.576193	0	0.747649	4	FALSE	143	90269	0.00158165
501	Pneumonitis due to inhalation of food or vomitus	respiratory	-0.0405374	0.0568598	0.960273	0.859005	1.07348	0.475886	73.6219	0.0225725	3	FALSE	343	89780	0.00380591
502	Postinflammatory pulmonary fibrosis	respiratory	0.023194	0.0437113	1.02347	0.939433	1.11501	0.595684	0	0.637839	7	FALSE	587	89304	0.00653013
503	Pulmonary congestion and hypostasis	respiratory	-0.0175381	0.0325151	0.982615	0.921948	1.04727	0.589622	0	0.480653	3	FALSE	1057	84165	0.0124029
504	Other alveolar and parietoalveolar pneumonopathy	respiratory	0.0546882	0.0470617	1.05621	0.963145	1.15827	0.245214	0	0.738678	7	FALSE	514	89931	0.00568301
504.1	Idiopathic fibrosing alveolitis	respiratory	0.076277	0.0818388	1.07926	0.919317	1.26703	0.351316	53.7605	0.11502	3	FALSE	205	90271	0.00226579
505	Other pulmonary inflamation or edema	respiratory	-0.005439	0.0587017	0.994576	0.886484	1.11585	0.926178	63.496	0.0417095	4	FALSE	338	89767	0.00375118
506	Empyema and pneumothorax	respiratory	0.0863159	0.0293755	1.09015	1.02916	1.15476	0.00329948	0	0.62694	5	FALSE	1243	89339	0.0137224
507	Pleurisy; pleural effusion	respiratory	0.0320579	0.0174839	1.03258	0.997792	1.06857	0.0667186	42.9106	0.104759	7	FALSE	3939	84484	0.0445472
508	Pulmonary collapse; interstitial and compensatory emphysema	respiratory	0.0067342	0.0158984	1.00676	0.97587	1.03862	0.671875	0	0.912363	4	FALSE	5071	81342	0.0586833
509	Respiratory failure, insufficiency, arrest	respiratory	-0.0119993	0.0166449	0.988072	0.956358	1.02084	0.470973	0	0.709282	8	FALSE	4334	84996	0.0485167
509.1	Respiratory failure	respiratory	-0.0242664	0.0200174	0.976026	0.938474	1.01508	0.22541	0	0.851089	7	FALSE	2929	86889	0.0326104
509.2	Respiratory insufficiency	respiratory	-0.00231841	0.0338085	0.997684	0.933717	1.06603	0.945328	0	0.447422	3	FALSE	928	81308	0.0112846
509.3	Pulmonary insufficiency or respiratory failure following trauma and surgery	respiratory	-0.0590817	0.0350951	0.94263	0.879971	1.00975	0.0922839	0	0.923507	3	FALSE	860	85286	0.00998305
509.8	Dependence on respirator [Ventilator] or supplemental oxygen	respiratory	-0.0361563	0.0413765	0.96449	0.88936	1.04597	0.382207	0	0.804447	5	FALSE	679	89122	0.00756116
510	Other diseases of lung	respiratory	0.026714	0.0192	1.02707	0.989142	1.06646	0.164118	14.1758	0.319022	8	FALSE	3296	84661	0.0374729
512	Other symptoms of respiratory system	respiratory	-0.00607596	0.00901269	0.993942	0.976539	1.01166	0.500213	47.7403	0.0534232	9	FALSE	26994	50402	0.348778
512.1	Wheezing	respiratory	-0.0171154	0.0323918	0.98303	0.922561	1.04746	0.597231	0	0.83302	7	FALSE	1122	82642	0.0133948
512.2	Painful respiration	respiratory	-0.00916998	0.0307732	0.990872	0.932875	1.05247	0.765714	28.0135	0.204758	8	FALSE	1296	81541	0.0156452
512.7	Shortness of breath	respiratory	0.0125395	0.0111698	1.01262	0.990691	1.03503	0.261596	18.7443	0.27604	9	FALSE	12770	67191	0.159703
512.8	Cough	respiratory	-0.013167	0.0112338	0.986919	0.965427	1.00889	0.241164	51.5374	0.0356653	9	FALSE	12764	64715	0.164741
512.9	Other dyspnea	respiratory	0.00370935	0.012489	1.00372	0.979446	1.02859	0.76646	0	0.563506	8	FALSE	9324	70137	0.117341
513	Respiratory abnormalities	respiratory	-0.0218627	0.0292468	0.978375	0.923869	1.0361	0.454747	0	0.53748	6	FALSE	1388	87744	0.0155724
513.3	Hypoventilation	respiratory	0.0191956	0.0503979	1.01938	0.923502	1.12521	0.703291	5.73454	0.379897	6	FALSE	454	89897	0.00502485
513.4	Hyperventilation	respiratory	-0.0839959	0.0485756	0.919435	0.835937	1.01127	0.0837771	0	0.739854	2	FALSE	480	87599	0.00544965
513.8	Disorders of diaphragm	respiratory	0.0801554	0.114502	1.08346	0.865659	1.35605	0.483905	0	0.662708	2	FALSE	114	91588	0.00124316
514	Abnormal findings examination of lungs	respiratory	0.00717155	0.018871	1.0072	0.970625	1.04515	0.703923	0	0.936572	8	FALSE	3427	84103	0.0391523
514.1	Abnormal results of function study of pulmonary system	respiratory	-0.0236311	0.108675	0.976646	0.789283	1.20849	0.82786	8.62635	0.349985	4	FALSE	123	89924	0.00136595
514.2	Solitary pulmonary nodule	respiratory	0.0328155	0.0258487	1.03336	0.982311	1.08706	0.204255	2.78135	0.408331	8	FALSE	1813	88141	0.0201547
516	Abnormal sputum	respiratory	0.0321641	0.0466338	1.03269	0.942484	1.13152	0.490372	0	0.900242	7	FALSE	519	90614	0.00569497
516.1	Hemoptysis	respiratory	0.0481395	0.0496961	1.04932	0.951931	1.15667	0.332706	0	0.866429	7	FALSE	457	90884	0.00500323
519	Other diseases of respiratory system, not elsewhere classified	respiratory	0.034119	0.0234188	1.03471	0.988288	1.08331	0.145142	0	0.906656	8	FALSE	2150	85425	0.0245504
519.8	Other diseases of respiratory system, NEC	respiratory	0.0378201	0.0616316	1.03854	0.920374	1.17189	0.539448	0	0.798267	6	FALSE	348	90445	0.00383289
519.9	Symptoms involving respiratory system and other chest symptoms	respiratory	0.0125856	0.0282285	1.01267	0.958159	1.07027	0.655709	0	0.589492	6	FALSE	1411	87318	0.0159024
520	Disorders of tooth development	digestive	-0.0215164	0.0448094	0.978713	0.896424	1.06856	0.631102	66.8223	0.0169375	5	FALSE	594	89276	0.00660955
520.1	Hereditary disturbances in tooth structure	digestive	-0.187267	0.109562	0.829223	0.668978	1.02785	0.0874085	0	0.60048	2	FALSE	135	81299	0.00165778
520.2	Disturbances in tooth eruption	digestive	0.0682615	0.0567571	1.07065	0.95793	1.19662	0.229094	52.0488	0.0997827	4	FALSE	362	85938	0.00419467
521	Diseases of hard tissues of teeth	digestive	0.0136855	0.0148655	1.01378	0.984668	1.04375	0.357247	33.4598	0.160972	8	FALSE	7434	81074	0.0839924
521.1	Dental caries	digestive	0.0184699	0.0150521	1.01864	0.989029	1.04914	0.219799	29.099	0.19589	8	FALSE	7174	81411	0.0809844
521.2	Dental abrasion, erosion and attrition	digestive	0.0224179	0.0464484	1.02267	0.933682	1.12014	0.629351	1.22555	0.363343	3	FALSE	633	67199	0.00933188
522	Diseases of pulp and periapical tissues	digestive	0.0421059	0.0285042	1.043	0.986333	1.10293	0.139627	0	0.784541	7	FALSE	1700	87664	0.0190233
522.1	Pulpitis and necrosis of tooth pulp	digestive	0.00705738	0.0374493	1.00708	0.935811	1.08378	0.850523	3.46017	0.354927	3	FALSE	987	76436	0.0127481
522.5	Periapical abscess	digestive	0.082316	0.0520911	1.0858	0.980414	1.20251	0.114054	0	0.906276	5	FALSE	513	89323	0.00571041
523	Gingival and periodontal diseases	digestive	0.0177881	0.0162609	1.01795	0.986016	1.05091	0.273991	26.7713	0.233756	6	FALSE	6021	82724	0.0678461
523.1	Gingivitis	digestive	0.0346168	0.0237273	1.03522	0.988183	1.0845	0.14458	0	0.490215	6	FALSE	2385	86832	0.0267326
523.3	Periodontitis (acute or chronic)	digestive	0.00275552	0.0254066	1.00276	0.954049	1.05396	0.913633	18.6187	0.296116	5	FALSE	2225	74596	0.0289634
523.31	Acute periodontitis	digestive	0.041737	0.0319755	1.04262	0.979284	1.11005	0.191798	0	0.933553	4	FALSE	1365	75803	0.0176887
523.32	Chronic periodontitis	digestive	-0.0325824	0.0350167	0.967943	0.90374	1.03671	0.352121	28.0268	0.249223	3	FALSE	1164	76232	0.0150395
524	Dentofacial anomalies, including malocclusion	digestive	0.00774256	0.0362455	1.00777	0.938664	1.08197	0.830848	40.0282	0.154401	5	FALSE	938	76357	0.0121353
524.3	Anomalies of tooth position/malocclusion	digestive	0.00240625	0.0438822	1.00241	0.919798	1.09244	0.95627	0	0.505435	5	FALSE	608	77104	0.00782376
525	Other diseases of the teeth and supporting structures	digestive	0.00662468	0.0165021	1.00665	0.974609	1.03974	0.688093	20.3297	0.268372	8	FALSE	6050	82166	0.0685817
525.1	Loss of teeth or edentulism	digestive	-0.0112718	0.0221123	0.988791	0.946853	1.03259	0.610224	45.2938	0.120301	5	FALSE	3050	86626	0.0340113
525.2	Atrophy of edentulous alveolar ridge	digestive	-0.0301008	0.0731524	0.970348	0.840737	1.11994	0.68072	0	0.449347	3	FALSE	267	75804	0.00350988
526	Diseases of the jaws	digestive	-0.0467263	0.0262335	0.954349	0.906519	1.0047	0.074885	0	0.722043	8	FALSE	1860	86485	0.0210538
526.4	Temporomandibular joint disorders	digestive	-0.036879	0.0328628	0.963793	0.903672	1.02791	0.261773	0	0.74346	6	FALSE	1239	88035	0.0138786
526.41	Temporomandibular joint disorder, unspecified	digestive	-0.0642995	0.0380859	0.937724	0.870275	1.0104	0.0913583	0	0.891029	6	FALSE	928	88693	0.0103547
526.42	Arthralgia/ankylosis of temporomandibular joint	digestive	0.0147524	0.0856718	1.01486	0.857991	1.20041	0.863283	0	0.622709	3	FALSE	198	77666	0.0025429
526.5	Inflammatory conditions of jaw	digestive	-0.0287274	0.12132	0.971681	0.766049	1.23251	0.812819	0	0.973083	2	FALSE	99	85067	0.00116244
526.9	Jaw disease NOS	digestive	-0.0348151	0.14173	0.965784	0.731541	1.27503	0.805959	0	0.355712	2	FALSE	74	90026	0.00082131
527	Diseases of the salivary glands	digestive	-0.0236709	0.0363457	0.976607	0.909457	1.04871	0.514872	0	0.697452	8	FALSE	930	89099	0.01033
527.2	Sialoadenitis	digestive	-0.00745306	0.0763721	0.992575	0.854585	1.15285	0.922259	49.5872	0.0940073	5	FALSE	228	90214	0.00252095
527.7	Disturbance of salivary secretion	digestive	-0.0288968	0.0470746	0.971517	0.885891	1.06542	0.539314	0	0.866964	6	FALSE	594	89749	0.00657494
528	Diseases of the oral soft tissues, excluding lesions specific for gingiva and tongue	digestive	-0.021616	0.0283374	0.978616	0.925745	1.03451	0.445578	41.8378	0.0994038	8	FALSE	1466	87377	0.016501
528.1	Stomatitis and mucositis	digestive	-0.045624	0.0511976	0.955401	0.864184	1.05625	0.372857	21.7809	0.269895	6	FALSE	455	89923	0.00503441
528.12	Oral aphthae	digestive	0.00965957	0.120106	1.00971	0.797923	1.2777	0.935899	56.677	0.12869	2	FALSE	116	90212	0.00128421
528.3	Cellulitis and abscess of oral soft tissues	digestive	0.121634	0.133244	1.12934	0.869776	1.46637	0.361312	0	0.804527	2	FALSE	122	86215	0.00141307
528.5	Diseases of lips	digestive	-0.10988	0.164442	0.895942	0.649093	1.23667	0.504006	0	0.972871	2	FALSE	107	80766	0.00132306
529	Diseases and other conditions of the tongue	digestive	0.0379607	0.0801063	1.03869	0.887768	1.21527	0.635586	24.1908	0.266112	4	FALSE	212	90581	0.00233498
530	Diseases of esophagus	digestive	-0.0280975	0.00929666	0.972294	0.954738	0.990172	0.00250842	0	0.872362	9	FALSE	21440	61383	0.258865
530.1	Esophagitis, GERD and related diseases	digestive	-0.0296652	0.00943215	0.970771	0.952989	0.988884	0.00166024	0	0.819692	9	FALSE	20666	62288	0.249126
530.11	GERD	digestive	-0.0309324	0.00956501	0.969541	0.951534	0.987889	0.00122106	0	0.830698	9	FALSE	19758	63329	0.237799
530.12	Ulcer of esophagus	digestive	-0.0397648	0.127023	0.961015	0.749218	1.23269	0.754241	0	0.868045	2	FALSE	106	86935	0.00121782
530.13	Barrett's esophagus	digestive	-0.113333	0.0528867	0.892854	0.804939	0.99037	0.0321186	45.2947	0.120295	5	FALSE	472	86610	0.00542018
530.14	Reflux esophagitis	digestive	0.0722057	0.0345295	1.07488	1.00454	1.15014	0.0365163	0	0.556587	5	FALSE	1076	75508	0.0140499
530.15	Eosinophilic esophagitis	digestive	0.127931	0.121478	1.13647	0.895688	1.44199	0.292289	0	0.678693	2	FALSE	95	85156	0.00111436
530.2	Esophageal bleeding (varices/hemorrhage)	digestive	0.0392695	0.0518233	1.04005	0.939599	1.15124	0.448596	0	0.794872	4	FALSE	458	86394	0.00527334
530.3	Stricture and stenosis of esophagus	digestive	-0.0526132	0.0518658	0.948747	0.857042	1.05026	0.310387	0	0.926267	4	FALSE	435	86046	0.00503001
530.5	Disorders of esophageal motility	digestive	0.0402382	0.0672417	1.04106	0.912513	1.18771	0.549566	0	0.898736	5	FALSE	287	87109	0.0032839
530.9	Heartburn	digestive	0.0442235	0.0432707	1.04522	0.960227	1.13773	0.306772	44.0527	0.111604	6	FALSE	673	85340	0.0078244
531	Peptic ulcer (excl. esophageal)	digestive	-0.0426241	0.0283238	0.958272	0.906524	1.01297	0.132354	50.9985	0.046334	8	FALSE	1471	88517	0.0163466
531.1	Hemorrhage from gastrointestinal ulcer	digestive	0.00779274	0.107343	1.00782	0.816609	1.24381	0.942127	0	0.547332	2	FALSE	124	90852	0.001363
531.2	Gastric ulcer	digestive	-0.0340741	0.0548624	0.9665	0.867966	1.07622	0.534545	52.5575	0.0769984	5	FALSE	422	90756	0.00462831
531.3	Duodenal ulcer	digestive	-0.0597877	0.0891641	0.941964	0.79093	1.12184	0.502516	52.3408	0.122673	3	FALSE	169	90716	0.00185949
531.4	Peptic ulcer, site unspecified	digestive	-0.0381168	0.0429308	0.962601	0.884919	1.0471	0.374613	0	0.596858	7	FALSE	671	90386	0.00736901
532	Dysphagia	digestive	-0.00742976	0.0148704	0.992598	0.964085	1.02195	0.617334	0	0.573712	8	FALSE	5867	78724	0.0693573
535	Gastritis and duodenitis	digestive	0.00937003	0.0212521	1.00941	0.968232	1.05235	0.659287	2.03323	0.413912	8	FALSE	2792	83937	0.0321922
535.1	Acute gastritis	digestive	0.0225644	0.095019	1.02282	0.849023	1.2322	0.81229	1.40173	0.362686	3	FALSE	216	88986	0.00242147
535.2	Atrophic gastritis	digestive	-0.0285169	0.0481913	0.971886	0.88429	1.06816	0.554023	28.7081	0.209175	7	FALSE	506	88622	0.00567723
535.6	Duodenitis	digestive	-0.0565526	0.0940541	0.945017	0.785924	1.13631	0.547655	0	0.648388	3	FALSE	151	90104	0.00167304
535.8	Other specified gastritis	digestive	0.0405812	0.0497325	1.04142	0.944695	1.14804	0.414506	21.8794	0.275176	5	FALSE	480	88245	0.00540997
535.9	Gastritis and duodenitis, NOS	digestive	0.0415284	0.0338217	1.0424	0.975543	1.11384	0.219498	45.5164	0.0759021	8	FALSE	1092	87926	0.0122672
536	Disorders of function of stomach	digestive	-0.0481113	0.0235367	0.953028	0.910062	0.998022	0.0409435	46.1179	0.0723197	8	FALSE	2196	85453	0.0250545
536.3	Gastroparesis	digestive	-0.0653453	0.0406897	0.936744	0.864939	1.01451	0.108287	14.71	0.31467	8	FALSE	703	89899	0.00775921
536.7	Complications of gastrostomy, colostomy and enterostomy	digestive	-0.00821068	0.0651543	0.991823	0.87292	1.12692	0.899717	62.8928	0.10067	2	FALSE	287	89774	0.00318673
536.8	Dyspepsia and other specified disorders of function of stomach	digestive	-0.0313653	0.0311843	0.969121	0.911663	1.0302	0.31451	53.6839	0.0437647	7	FALSE	1253	86644	0.0142553
537	Other disorders of stomach and duodenum	digestive	0.000469271	0.0367428	1.00047	0.930954	1.07518	0.98981	0	0.470708	7	FALSE	838	87407	0.00949629
539	Bariatric surgery	digestive	-0.00879772	0.0260979	0.991241	0.941813	1.04326	0.736038	0	0.550966	8	FALSE	1659	89860	0.0181274
540	Appendiceal conditions	digestive	0.079159	0.0495048	1.08238	0.98229	1.19266	0.109817	3.53657	0.399005	7	FALSE	483	91221	0.00526695
540.1	Appendicitis	digestive	0.10818	0.0531922	1.11425	1.00393	1.23669	0.0419768	0	0.420734	6	FALSE	448	91326	0.00488156
540.11	Acute appendicitis	digestive	0.163409	0.0588845	1.17752	1.04917	1.32157	0.00551885	0	0.99963	4	FALSE	370	90870	0.00405524
550	Abdominal hernia	digestive	-0.0129837	0.0163912	0.9871	0.955892	1.01933	0.428296	39.4935	0.115653	8	FALSE	4652	82980	0.0530856
550.1	Inguinal hernia	digestive	-0.020545	0.0694731	0.979665	0.854952	1.12257	0.767439	65.5012	0.0127619	6	FALSE	273	90807	0.00299736
550.2	Diaphragmatic hernia	digestive	-0.0273309	0.0231224	0.973039	0.929926	1.01815	0.237202	50.1113	0.0506289	8	FALSE	2272	85795	0.0257985
550.4	Umbilical hernia	digestive	0.0429302	0.0408381	1.04387	0.963569	1.13085	0.293153	43.9161	0.085801	8	FALSE	702	90051	0.00773528
550.5	Ventral hernia	digestive	-0.0426429	0.0341222	0.958254	0.896263	1.02453	0.211405	0	0.62992	8	FALSE	994	89806	0.0109471
550.6	Incisional hernia	digestive	-0.023071	0.036559	0.977193	0.909623	1.04978	0.527999	0	0.95478	7	FALSE	843	90075	0.00927209
555	Inflammatory bowel disease and other gastroenteritis and colitis	digestive	0.0107982	0.0221618	1.01086	0.967889	1.05573	0.626087	0	0.779791	8	FALSE	2249	85362	0.0256703
555.1	Regional enteritis	digestive	0.000951264	0.0250251	1.00095	0.953041	1.05127	0.969678	0	0.740837	7	FALSE	1723	86123	0.0196139
555.2	Ulcerative colitis	digestive	0.0206332	0.033043	1.02085	0.95683	1.08915	0.532343	0	0.668743	8	FALSE	1011	86418	0.0115637
555.21	Ulcerative colitis (chronic)	digestive	-0.0552872	0.0580204	0.946213	0.844505	1.06017	0.340644	10.5847	0.347975	6	FALSE	349	87360	0.00397907
556	Ulceration of the lower GI tract	digestive	-0.00133309	0.0771937	0.998668	0.858447	1.16179	0.986222	0	0.982907	2	FALSE	235	83924	0.00279233
556.1	Ulceration of intestine	digestive	-0.0050987	0.085343	0.994914	0.841669	1.17606	0.95236	0	0.630244	2	FALSE	188	84030	0.0022323
557	Intestinal malabsorption (non-celiac)	digestive	0.0884323	0.0541391	1.09246	0.982477	1.21476	0.102379	0	0.960354	6	FALSE	378	87199	0.0043162
557.1	Celiac disease	digestive	0.0660518	0.0508342	1.06828	0.966976	1.1802	0.193821	0	0.533885	4	FALSE	454	87452	0.00516461
558	Noninfectious gastroenteritis	digestive	-0.0322955	0.0205035	0.96822	0.930083	1.00792	0.115229	47.356	0.0651972	8	FALSE	2856	81248	0.033958
559	Ileostomy status	digestive	0.0388427	0.0560072	1.03961	0.931528	1.16023	0.487976	0	0.663226	2	FALSE	382	87523	0.0043456
560	Intestinal obstruction without mention of hernia	digestive	0.0275341	0.0249732	1.02792	0.978815	1.07948	0.270225	50.4822	0.0488091	8	FALSE	1838	84301	0.0213376
560.1	Paralytic ileus	digestive	0.0656576	0.0501665	1.06786	0.967861	1.17819	0.190604	0	0.678705	3	FALSE	449	85947	0.005197
560.2	Impaction of intestine	digestive	0.0126022	0.0665688	1.01268	0.888811	1.15382	0.849849	18.1186	0.296004	6	FALSE	294	86779	0.00337648
560.3	Peritoneal or intestinal adhesions	digestive	0.135613	0.091857	1.14524	0.956549	1.37115	0.139851	0	0.845926	3	FALSE	143	77477	0.00184231
560.4	Other intestinal obstruction	digestive	0.062697	0.0322151	1.0647	0.999557	1.1341	0.0516309	63.8578	0.0401921	4	FALSE	1094	85961	0.0125668
561	Symptoms involving digestive system	digestive	-0.0243895	0.0153246	0.975906	0.947029	1.00566	0.111491	0	0.980115	9	FALSE	6353	78524	0.0748495
562	Diverticulosis and diverticulitis	digestive	-0.0232401	0.0188453	0.977028	0.941599	1.01379	0.217498	9.78508	0.354301	8	FALSE	3718	79738	0.0445504
562.1	Diverticulosis	digestive	-0.00620405	0.0208031	0.993815	0.954109	1.03517	0.76553	0	0.446617	8	FALSE	3005	80329	0.0360597
562.2	Diverticulitis	digestive	-0.0479975	0.0342451	0.953136	0.891262	1.01931	0.161038	14.4252	0.316992	8	FALSE	1016	86351	0.0116291
564	Functional digestive disorders	digestive	-0.0067551	0.0159123	0.993268	0.962768	1.02473	0.671187	0	0.487164	9	FALSE	5236	78875	0.0622511
564.1	Irritable Bowel Syndrome	digestive	-0.0124131	0.0179136	0.987664	0.953588	1.02296	0.488347	0	0.468035	9	FALSE	4056	81475	0.0474214
564.9	Personal history of diseases of digestive system	digestive	0.0782017	0.0758797	1.08134	0.931909	1.25473	0.302728	0	0.787143	5	FALSE	229	86574	0.00263816
565	Anal and rectal conditions	digestive	0.01084	0.0246145	1.0109	0.963287	1.06086	0.659654	0	0.830379	8	FALSE	1916	86626	0.0216394
565.1	Anal and rectal polyp	digestive	0.221205	0.099104	1.24758	1.02733	1.51504	0.025612	0	0.528826	2	FALSE	170	89699	0.00189164
567	Peritonitis and retroperitoneal infections	digestive	0.0173798	0.0418227	1.01753	0.937451	1.10445	0.677733	0	0.440283	5	FALSE	637	89140	0.00709536
568	Other disorders of peritoneum	digestive	-0.010096	0.043705	0.989955	0.908685	1.07849	0.817312	0	0.80478	4	FALSE	604	85196	0.00703963
568.1	Peritoneal adhesions (postoperative) (postinfection)	digestive	-0.0307948	0.0534439	0.969675	0.873242	1.07676	0.564475	0	0.909159	4	FALSE	410	85742	0.00475903
569	Other disorders of intestine	digestive	0.0129624	0.0217844	1.01305	0.970704	1.05724	0.551822	0	0.703937	8	FALSE	2341	85579	0.0266265
569.2	Gastrointestinal complications	digestive	0.0133771	0.0297386	1.01347	0.956084	1.07429	0.652838	0	0.846724	7	FALSE	1204	88593	0.013408
571	Chronic liver disease and cirrhosis	digestive	-0.0241124	0.0178258	0.976176	0.942659	1.01088	0.176161	0	0.644093	8	FALSE	3746	84254	0.0425682
571.5	Other chronic nonalcoholic liver disease	digestive	-0.0196458	0.0185914	0.980546	0.94546	1.01693	0.290641	0	0.803229	8	FALSE	3440	84584	0.0390803
571.51	Cirrhosis of liver without mention of alcohol	digestive	0.0342594	0.026883	1.03485	0.981738	1.09084	0.202526	27.5222	0.208788	8	FALSE	1541	88583	0.0170987
571.6	Primary biliary cirrhosis	digestive	-0.0248018	0.0656663	0.975503	0.857696	1.10949	0.705658	0	0.672799	4	FALSE	278	89903	0.00308269
571.8	Liver abscess and sequelae of chronic liver disease	digestive	0.0628177	0.0353087	1.06483	0.993634	1.14113	0.0752238	0	0.51982	6	FALSE	868	88199	0.00974547
571.81	Portal hypertension	digestive	0.107757	0.0477362	1.11378	1.0143	1.22301	0.0239866	3.18043	0.355991	3	FALSE	509	88888	0.0056937
572	Ascites (non malignant)	digestive	0.0315135	0.0275315	1.03202	0.977803	1.08923	0.252359	7.79143	0.368852	7	FALSE	1435	86579	0.0163042
573	Other disorders of liver	digestive	0.0113306	0.0312887	1.0114	0.951235	1.07536	0.717254	0	0.677751	8	FALSE	1147	87010	0.0130109
573.2	Liver replaced by transplant	digestive	0.176113	0.0602691	1.19257	1.0597	1.3421	0.00347669	0	0.563512	3	FALSE	339	86553	0.00390139
573.3	Hepatomegaly	digestive	0.124703	0.0607222	1.13281	1.00571	1.27598	0.0400085	0	0.448695	6	FALSE	360	89144	0.00402217
573.5	Jaundice (not of newborn)	digestive	0.0370663	0.0527038	1.03776	0.935914	1.15069	0.481873	0	0.87576	5	FALSE	399	88818	0.00447224
573.6	Nonspecific elevation of levels of transaminase or lactic acid dehydrogenase [LDH]	digestive	-0.0065787	0.0373934	0.993443	0.923238	1.06899	0.860347	24.17	0.26023	5	FALSE	800	76166	0.0103942
573.7	Abnormal results of function study of liver	digestive	0.0298738	0.0216853	1.03032	0.987451	1.07506	0.168324	0	0.791752	8	FALSE	2616	85324	0.0297476
573.9	Abnormal serum enzyme levels	digestive	-0.0114111	0.0333183	0.988654	0.926155	1.05537	0.731985	3.53828	0.402644	8	FALSE	1035	87776	0.011654
574	Cholelithiasis and cholecystitis	digestive	0.00110264	0.0192285	1.0011	0.964077	1.03955	0.954271	0	0.916762	8	FALSE	3281	86688	0.0364681
574.1	Cholelithiasis	digestive	0.00203358	0.0213197	1.00204	0.961028	1.04479	0.924009	0	0.718995	8	FALSE	2656	87369	0.0295029
574.11	Cholelithiasis with acute cholecystitis	digestive	0.0489872	0.0989584	1.05021	0.86505	1.27499	0.62058	56.0799	0.131317	2	FALSE	166	83023	0.00199546
574.12	Cholelithiasis with other cholecystitis	digestive	0.0298025	0.0572663	1.03025	0.920869	1.15263	0.602771	39.065	0.193768	3	FALSE	422	89082	0.00471487
574.2	Calculus of bile duct	digestive	-0.123544	0.0569245	0.883783	0.790481	0.988097	0.0299832	0	0.534265	5	FALSE	395	90470	0.00434711
574.3	Cholecystitis without cholelithiasis	digestive	0.0055274	0.0407916	1.00554	0.928279	1.08924	0.892214	7.51633	0.372136	8	FALSE	716	89774	0.00791248
575	Other biliary tract disease	digestive	-0.0501486	0.0277939	0.951088	0.900663	1.00434	0.0711839	0	0.98367	8	FALSE	1495	87701	0.0167608
575.2	Obstruction of bile duct	digestive	-0.0152008	0.0651827	0.984914	0.866792	1.11913	0.815604	0	0.96805	4	FALSE	290	90199	0.00320481
575.7	Other disorders of gallbladder	digestive	-0.08783	0.0572519	0.915917	0.818697	1.02468	0.125006	0	0.508998	4	FALSE	385	89832	0.00426749
575.8	Other disorders of biliary tract	digestive	-0.0303854	0.0452797	0.970072	0.887691	1.0601	0.502181	0	0.927567	6	FALSE	548	89729	0.00607021
575.9	Nonspecific abnormal findings on radiological and other examination of biliary tract	digestive	0.0358444	0.0992977	1.03649	0.853188	1.25918	0.718115	17.6844	0.270376	2	FALSE	189	90005	0.00209548
577	Diseases of pancreas	digestive	-0.0107728	0.0276883	0.989285	0.937029	1.04446	0.697222	0	0.449146	8	FALSE	1495	89622	0.0164075
577.1	Acute pancreatitis	digestive	-0.0382302	0.0402892	0.962491	0.889411	1.04158	0.342675	0	0.851566	5	FALSE	717	90697	0.00784344
577.2	Chronic pancreatitis	digestive	-0.0655799	0.0608292	0.936524	0.831268	1.05511	0.28099	0	0.582622	6	FALSE	333	90786	0.00365456
577.3	Cyst and pseudocyst of pancreas	digestive	-0.0756731	0.0608034	0.927119	0.822962	1.04446	0.213296	0.427884	0.413264	6	FALSE	328	90860	0.00359696
578	Gastrointestinal hemorrhage	digestive	0.00743807	0.0155068	1.00747	0.977307	1.03856	0.631465	26.363	0.209518	9	FALSE	5205	81593	0.0599668
578.1	Hematemesis	digestive	0.0150517	0.0561697	1.01517	0.909338	1.13331	0.788723	0	0.902403	5	FALSE	361	88955	0.00404183
578.2	Blood in stool	digestive	-0.00932454	0.0238973	0.990719	0.945386	1.03823	0.696394	0	0.582865	8	FALSE	2066	85493	0.0235955
578.8	Hemorrhage of rectum and anus	digestive	0.0113181	0.0253067	1.01138	0.962441	1.06281	0.654704	0	0.88569	8	FALSE	1863	86285	0.0211349
578.9	Hemorrhage of gastrointestinal tract	digestive	0.00528841	0.0305731	1.0053	0.946832	1.06738	0.86267	23.6985	0.240395	8	FALSE	1232	87837	0.013832
579	Other symptoms involving abdomen and pelvis	digestive	-0.00988212	0.0202139	0.990167	0.951704	1.03018	0.624929	0	0.924962	8	FALSE	2866	82983	0.0333842
579.2	Splenomegaly	digestive	0.0851223	0.0547663	1.08885	0.978027	1.21223	0.120117	0	0.680289	3	FALSE	387	88769	0.00434071
579.8	Nonspecific abnormal findings in stool contents	digestive	-0.0859155	0.047263	0.917672	0.836483	1.00674	0.0690919	0	0.513381	6	FALSE	561	87773	0.0063509
580	Nephritis; nephrosis; renal sclerosis	genitourinary	0.0288779	0.0315461	1.0293	0.967586	1.09495	0.359971	19.1925	0.277799	8	FALSE	1142	88055	0.0128031
580.1	Glomerulonephritis	genitourinary	0.034606	0.0551135	1.03521	0.929216	1.1533	0.530066	18.3225	0.290034	7	FALSE	376	89180	0.00419849
580.12	Non-proliferative glomerulonephritis	genitourinary	0.209811	0.10309	1.23344	1.00779	1.50963	0.0418291	77.3963	0.0354357	2	FALSE	140	89026	0.00157011
580.14	Chronic glomerulonephritis, NOS	genitourinary	-0.00536114	0.101394	0.994653	0.815389	1.21333	0.957832	0	0.436985	4	FALSE	156	89541	0.00173919
580.2	Nephrotic syndrome without mention of glomerulonephritis	genitourinary	0.0884415	0.0637024	1.09247	0.964242	1.23775	0.16503	11.4703	0.341926	7	FALSE	291	88892	0.00326295
580.3	Nephritis and nephropathy without mention of glomerulonephritis	genitourinary	-0.0170108	0.042087	0.983133	0.90529	1.06767	0.686079	0	0.829702	7	FALSE	642	88792	0.00717848
580.31	Nephritis and nephropathy in diseases classified elsewhere	genitourinary	0.0168939	0.0529991	1.01704	0.916693	1.12837	0.74991	0	0.614201	6	FALSE	402	89154	0.00448881
580.32	Nephritis and nephropathy with pathological lesion	genitourinary	-0.0725403	0.0652624	0.930028	0.818361	1.05693	0.266345	0	0.750054	6	FALSE	282	89322	0.00314718
585	Renal failure	genitourinary	0.0132107	0.0133299	1.0133	0.987168	1.04012	0.321657	42.8013	0.0929974	8	FALSE	7591	81059	0.0856289
585.1	Acute renal failure	genitourinary	0.00818222	0.01714	1.00822	0.974909	1.04266	0.633094	0	0.640227	8	FALSE	4278	84344	0.0482724
585.2	Renal failure NOS	genitourinary	0.00430789	0.0428646	1.00432	0.923389	1.09234	0.919947	7.32817	0.369554	6	FALSE	621	88577	0.00696204
585.3	Chronic renal failure [CKD]	genitourinary	0.00342389	0.0167446	1.00343	0.971033	1.03691	0.837981	43.57	0.08801	8	FALSE	4518	84531	0.0507361
585.31	Renal dialysis	genitourinary	-0.0373797	0.0374852	0.96331	0.895074	1.03675	0.318674	48.2773	0.0715024	7	FALSE	818	88881	0.00911939
585.32	End stage renal disease	genitourinary	-0.0144406	0.0286048	0.985663	0.931923	1.0425	0.613678	0	0.525091	7	FALSE	1389	88370	0.0154748
585.33	Chronic Kidney Disease, Stage III	genitourinary	0.0146141	0.0245016	1.01472	0.967144	1.06464	0.55087	14.1304	0.322019	7	FALSE	2026	87014	0.0227538
585.34	Chronic Kidney Disease, Stage IV	genitourinary	-0.00539474	0.0316569	0.99462	0.934783	1.05829	0.864686	0	0.832472	7	FALSE	1169	88631	0.0130178
585.4	Chronic kidney disease, Stage I or II	genitourinary	0.0327462	0.0338244	1.03329	0.967008	1.10411	0.332983	45.552	0.0877697	7	FALSE	1003	87745	0.0113017
586	Other disorders of the kidney and ureters	genitourinary	0.0181169	0.0192831	1.01828	0.980515	1.0575	0.347461	0	0.655363	8	FALSE	3270	83654	0.0376191
586.2	Cyst of kidney, acquired	genitourinary	-0.0189689	0.0408448	0.98121	0.905722	1.06299	0.64235	0	0.842259	7	FALSE	710	87967	0.00800659
586.4	Stricture/obstruction of ureter	genitourinary	-0.14336	0.0571359	0.866442	0.77465	0.969111	0.0121035	55.064	0.063608	5	FALSE	350	89074	0.00391394
587	Kidney replaced by transpant	genitourinary	-0.102878	0.0409716	0.902237	0.832617	0.977678	0.0120403	31.829	0.196928	6	FALSE	659	88447	0.00739569
588	Disorders resulting from impaired renal function	genitourinary	-0.0446017	0.0353191	0.956378	0.892413	1.02493	0.206654	0	0.800059	7	FALSE	928	88543	0.0103721
588.1	Renal osteodystrophy	genitourinary	-0.0213836	0.0496513	0.978843	0.888076	1.07889	0.666704	34.0446	0.208002	4	FALSE	446	84632	0.00524225
588.2	Secondary hyperparathyroidism (of renal origin)	genitourinary	-0.0547246	0.0506577	0.946746	0.857262	1.04557	0.280017	0	0.799868	7	FALSE	471	89276	0.00524809
589	Abnormal results of function study of kidney	genitourinary	-0.0133332	0.0937149	0.986755	0.821182	1.18571	0.886863	61.8428	0.105475	2	FALSE	172	89060	0.00192756
590	Pyelonephritis	genitourinary	-0.0150515	0.031087	0.985061	0.926834	1.04695	0.628264	0	0.731285	7	FALSE	1194	86516	0.013613
591	Urinary tract infection	genitourinary	0.0156638	0.0106949	1.01579	0.994716	1.0373	0.14303	0	0.589075	9	FALSE	13534	67003	0.168047
592	Cystitis and urethritis	genitourinary	0.0339257	0.0279175	1.03451	0.979423	1.09269	0.224286	4.05709	0.398724	8	FALSE	1548	85125	0.0178602
592.1	Cystitis	genitourinary	0.0310959	0.0288395	1.03158	0.974892	1.09157	0.280927	0	0.492058	8	FALSE	1449	85465	0.0166717
592.11	Acute cystitis	genitourinary	0.0137287	0.0503517	1.01382	0.91855	1.11898	0.785118	0	0.457728	6	FALSE	500	87474	0.0056835
592.12	Chronic cystitis	genitourinary	0.104687	0.114358	1.11036	0.887408	1.38933	0.359964	0	0.820788	2	FALSE	119	84892	0.00139982
592.13	Chronic interstitial cystitis	genitourinary	-0.0372769	0.0569356	0.963409	0.861682	1.07715	0.512649	0	0.601745	3	FALSE	401	88277	0.00452198
593	Hematuria	genitourinary	0.00327039	0.0199945	1.00328	0.964719	1.04337	0.870074	34.3687	0.153883	8	FALSE	3011	82723	0.0351203
593.1	Gross hematuria	genitourinary	0.0498365	0.0484063	1.0511	0.955961	1.15571	0.303224	21.5587	0.26496	7	FALSE	507	87326	0.00577232
593.2	Microscopic hematuria	genitourinary	0.00663838	0.0332673	1.00666	0.943118	1.07448	0.841835	0	0.658138	5	FALSE	1145	83679	0.0134985
594	Urinary calculus	genitourinary	-0.0454477	0.0202126	0.95557	0.918454	0.994185	0.024545	0	0.637064	9	FALSE	2940	86878	0.0327329
594.1	Calculus of kidney	genitourinary	-0.0584232	0.0217408	0.943251	0.903902	0.984312	0.00720412	0	0.630003	9	FALSE	2519	87651	0.0279361
594.3	Calculus of ureter	genitourinary	-0.0936382	0.0416796	0.910612	0.839181	0.988123	0.0246643	50.6926	0.0713516	6	FALSE	698	90270	0.00767303
594.8	Renal colic	genitourinary	0.103291	0.110544	1.10881	0.892818	1.37706	0.350107	0	0.430642	3	FALSE	115	90349	0.00127122
595	Hydronephrosis	genitourinary	-0.00916774	0.033096	0.990874	0.928639	1.05728	0.781777	0	0.796129	8	FALSE	1012	89590	0.0111697
596	Other disorders of bladder	genitourinary	0.0261122	0.0223932	1.02646	0.982379	1.07251	0.243583	42.8447	0.0927127	8	FALSE	2431	87243	0.0271093
596.5	Functional disorders of bladder	genitourinary	0.0179101	0.0242261	1.01807	0.970861	1.06758	0.459731	36.8725	0.134798	8	FALSE	2059	88255	0.0227982
597	Other disorders of urethra and urinary tract	genitourinary	0.14366	0.0457556	1.15449	1.05546	1.26281	0.00169108	0	0.581022	5	FALSE	539	85012	0.00630034
597.8	Urethral hypermobility/ISD	genitourinary	0.168579	0.0896462	1.18362	0.992901	1.41098	0.0600409	0	0.750781	2	FALSE	146	82822	0.00175971
598	Abnormal findings on examination of urine	genitourinary	0.0901703	0.0521362	1.09436	0.988057	1.2121	0.0837169	16.4041	0.304754	7	FALSE	483	89777	0.00535121
599	Other symptoms/disorders or the urinary system	genitourinary	0.0082051	0.0106941	1.00824	0.987326	1.02959	0.442931	0	0.941653	9	FALSE	13672	67237	0.16898
599.2	Retention of urine	genitourinary	0.0982329	0.0290027	1.10322	1.04226	1.16775	0.00070654	0	0.62398	8	FALSE	1375	85255	0.0158721
599.3	Dysuria	genitourinary	-0.00930212	0.0172642	0.990741	0.957778	1.02484	0.590017	0	0.93308	8	FALSE	4158	78683	0.0501925
599.4	Urinary incontinence	genitourinary	0.0419192	0.0151197	1.04281	1.01236	1.07418	0.00556287	0	0.703035	9	FALSE	6021	79661	0.0702715
599.5	Frequency of urination and polyuria	genitourinary	0.00061747	0.0187473	1.00062	0.964518	1.03807	0.973725	0	0.470324	8	FALSE	3545	80962	0.0419492
599.8	Other symptoms involving urinary system	genitourinary	-0.0135201	0.0632841	0.986571	0.871487	1.11685	0.830827	0	0.59657	5	FALSE	342	86418	0.00394191
599.9	Other abnormality of urination	genitourinary	0.0157375	0.0256852	1.01586	0.965987	1.06831	0.54007	0	0.466862	8	FALSE	1794	84049	0.0208986
610	Benign mammary dysplasias	genitourinary	0.0210574	0.0180274	1.02128	0.985826	1.05801	0.242775	0	0.817871	9	FALSE	3927	81491	0.0459739
610.1	Cystic mastopathy	genitourinary	0.0451686	0.0221305	1.0462	1.0018	1.09258	0.04125	17.1311	0.294825	8	FALSE	2506	83605	0.029102
610.2	Fibroadenosis of breast	genitourinary	0.0974002	0.0610352	1.1023	0.978019	1.24238	0.110533	0	0.854863	4	FALSE	369	87804	0.00418495
610.3	Fibrosclerosis of breast	genitourinary	-0.0685057	0.0856535	0.933788	0.789478	1.10448	0.423826	0	0.583491	2	FALSE	187	77736	0.0023998
610.4	Benign neoplasm of breast	genitourinary	-0.0330543	0.0378826	0.967486	0.898254	1.04205	0.382911	0	0.830153	8	FALSE	854	86804	0.00974241
610.8	Other specified benign mammary dysplasias	genitourinary	-0.0365332	0.0490983	0.964126	0.875672	1.06152	0.456827	0	0.806649	6	FALSE	543	87790	0.00614719
611	Abnormal findings on mammogram or breast exam	genitourinary	0.0108984	0.0115931	1.01096	0.988246	1.03419	0.34718	0	0.539111	9	FALSE	10959	73958	0.129055
611.1	Abnormal mammogram	genitourinary	0.00654071	0.0140106	1.00656	0.979298	1.03459	0.640615	0	0.80934	9	FALSE	6700	78720	0.078436
611.11	Mammographic microcalcification	genitourinary	0.0176385	0.036452	1.01779	0.947616	1.09317	0.628469	0	0.58387	4	FALSE	878	86886	0.0100041
611.3	Lump or mass in breast	genitourinary	0.0139969	0.0161299	1.0141	0.982537	1.04667	0.385525	0	0.44696	6	FALSE	5149	75700	0.0636866
612	Breast conditions, congenital or relating to hormones	genitourinary	-0.075612	0.0297931	0.927176	0.874585	0.982929	0.0111518	36.1671	0.140103	8	FALSE	1366	86447	0.0155558
612.1	Galactorrhea	genitourinary	-0.058168	0.0653295	0.943491	0.830098	1.07237	0.373262	0	0.784944	6	FALSE	314	88132	0.00355019
612.2	Hypertrophy of breast (Gynecomastia)	genitourinary	-0.0699887	0.0347152	0.932404	0.871073	0.998054	0.0437914	49.4529	0.06493	7	FALSE	1003	87277	0.0113616
613	Other nonmalignant breast conditions	genitourinary	-0.0107356	0.0167811	0.989322	0.957312	1.0224	0.52234	0	0.763457	9	FALSE	4639	81449	0.0538867
613.1	Inflammatory disease of breast	genitourinary	-0.0501171	0.0553217	0.951118	0.853384	1.06005	0.364978	0	0.824848	4	FALSE	393	89418	0.00437586
613.5	Mastodynia	genitourinary	0.000460054	0.0280515	1.00046	0.94694	1.05701	0.986915	61.159	0.0118702	8	FALSE	1565	87095	0.0176517
613.7	Other signs and symptoms in breast	genitourinary	0.0195288	0.0358099	1.01972	0.950604	1.09386	0.585515	0	0.448543	8	FALSE	951	88195	0.0106679
613.8	Other specified disorders of breast	genitourinary	-0.0184538	0.0350402	0.981715	0.916557	1.05151	0.598439	0	0.891291	8	FALSE	972	87488	0.010988
613.9	Breast disorder NOS	genitourinary	0.0612012	0.0621812	1.06311	0.941132	1.2009	0.324998	0	0.454291	3	FALSE	410	89488	0.00456072
614	Inflammatory diseases of female pelvic organs	genitourinary	0.00415883	0.0139863	1.00417	0.977015	1.03208	0.766198	48.3761	0.0501771	9	FALSE	7528	75842	0.0902963
614.1	Pelvic peritoneal adhesions, female (postoperative) (postinfection)	genitourinary	-0.147284	0.0619983	0.863049	0.764297	0.97456	0.0175198	9.5044	0.34555	4	FALSE	296	81102	0.00363645
614.3	Pelvic inflammatory disease (PID)	genitourinary	-0.0534625	0.0484182	0.947942	0.86212	1.04231	0.269515	10.7515	0.347245	7	FALSE	496	89147	0.00553306
614.32	Chronic inflammatory pelvic disease	genitourinary	-0.0189333	0.0935449	0.981245	0.816868	1.1787	0.839606	0	0.588748	2	FALSE	181	89981	0.0020075
614.33	Pelvic inflammatory disease, NOS	genitourinary	-0.120403	0.0778396	0.886563	0.761119	1.03268	0.12191	56.4872	0.0753368	4	FALSE	218	89743	0.00242327
614.5	Inflammatory disease of cervix, vagina, and vulva	genitourinary	0.0148774	0.0150214	1.01499	0.985541	1.04532	0.321974	31.3875	0.167046	9	FALSE	6535	77391	0.0778662
614.51	Cervicitis and endocervicitis	genitourinary	-0.0705858	0.054908	0.931848	0.836772	1.03773	0.198608	0	0.621706	5	FALSE	415	88226	0.00468181
614.52	Vaginitis and vulvovaginitis	genitourinary	0.0253153	0.0164479	1.02564	0.993102	1.05924	0.123775	6.69277	0.379512	9	FALSE	5385	79438	0.0634851
614.53	Cyst or abscess of Bartholin's gland	genitourinary	0.0625629	0.0758403	1.06456	0.91752	1.23517	0.409411	0	0.730544	5	FALSE	262	89950	0.00290427
614.54	Abscess or ulceration of vulva	genitourinary	-0.0285632	0.0852659	0.971841	0.822274	1.14861	0.737633	0	0.510923	4	FALSE	181	85904	0.00210257
615	Endometriosis	genitourinary	0.00436334	0.030598	1.00437	0.94591	1.06645	0.886604	0	0.669564	8	FALSE	1351	87822	0.0151503
618	Genital prolapse	genitourinary	0.0430263	0.02359	1.04397	0.996796	1.09337	0.068164	0	0.697999	8	FALSE	2172	88481	0.0239595
618.1	Prolapse of vaginal walls	genitourinary	0.0492254	0.0272176	1.05046	0.995888	1.10802	0.070515	0	0.556088	8	FALSE	1611	89186	0.0177429
618.2	Uterine/Uterovaginal prolapse	genitourinary	0.0144792	0.0438874	1.01458	0.93096	1.10572	0.741463	0	0.495697	6	FALSE	638	90775	0.00697931
618.5	Prolapse of vaginal vault after hysterectomy	genitourinary	0.0976505	0.0557545	1.10258	0.988441	1.22989	0.0798709	0	0.404612	3	FALSE	385	86874	0.00441215
619	Noninflammatory female genital disorders	genitourinary	-0.0324514	0.0149699	0.968069	0.940079	0.996894	0.0301753	45.1917	0.0674867	9	FALSE	5926	77466	0.071062
619.1	Noninflammatory disorders of ovary, fallopian tube, and broad ligament	genitourinary	0.0475911	0.0511737	1.04874	0.948657	1.15939	0.352375	5.85085	0.382742	7	FALSE	442	87630	0.00501862
619.2	Disorders of uterus, NEC	genitourinary	-0.0122188	0.0271086	0.987856	0.936739	1.04176	0.65218	36.1669	0.165687	6	FALSE	1736	84463	0.0201394
619.3	Noninflammatory disorders of cervix	genitourinary	0.0783749	0.0650301	1.08153	0.952103	1.22855	0.228122	0	0.889295	5	FALSE	312	87900	0.00353693
619.4	Noninflammatory disorders of vagina	genitourinary	-0.0191556	0.0270409	0.981027	0.930387	1.03442	0.478701	63.9783	0.00693453	8	FALSE	1670	85129	0.0192399
619.5	Noninflammatory disorders of vulva and perineum	genitourinary	-0.0888284	0.063865	0.915003	0.807347	1.03701	0.164262	9.07088	0.358079	6	FALSE	327	88143	0.00369617
620	Dysplasia of female genital organs	genitourinary	-0.0339462	0.0548703	0.966624	0.868064	1.07637	0.536139	33.9448	0.181616	6	FALSE	443	90308	0.00488149
620.1	Dysplasia of cervix	genitourinary	-0.109467	0.0806524	0.896312	0.765258	1.04981	0.174696	0	0.376075	3	FALSE	219	90687	0.00240908
621	Endometrial hyperplasia	genitourinary	0.0183005	0.0541892	1.01847	0.915845	1.13259	0.735577	54.9894	0.063992	5	FALSE	445	90518	0.0048921
622	Polyp of female genital organs	genitourinary	0.0662346	0.0330427	1.06848	1.00147	1.13996	0.0450151	0	0.752264	8	FALSE	1113	89169	0.012328
622.1	Polyp of corpus uteri	genitourinary	0.0561695	0.041394	1.05778	0.975348	1.14717	0.174798	0	0.555311	8	FALSE	684	90050	0.00753852
622.2	Mucous polyp of cervix	genitourinary	0.0826516	0.0612605	1.08616	0.963275	1.22473	0.177278	8.34991	0.358927	5	FALSE	366	90427	0.00403115
623	Hypertrophy of female genital organs	genitourinary	-0.0179704	0.0736818	0.98219	0.850115	1.13479	0.807315	46.8236	0.0940417	6	FALSE	275	90350	0.00303448
624	Symptoms involving female genital tract	genitourinary	-0.00484032	0.0395655	0.995171	0.920915	1.07541	0.902632	0	0.627552	5	FALSE	771	87944	0.00869075
624.1	Dystrophy of female genital tract	genitourinary	-0.0708478	0.132123	0.931604	0.719064	1.20697	0.591803	0	0.822843	2	FALSE	89	90432	0.000983197
624.9	stress incontinence, female	genitourinary	0.0303136	0.0215654	1.03078	0.988117	1.07528	0.159824	0	0.600042	8	FALSE	2729	86744	0.0305008
625	Pain and other symptoms associated with female genital organs	genitourinary	-0.0191455	0.0177592	0.981037	0.947477	1.01579	0.281007	45.3764	0.0664123	9	FALSE	4000	81847	0.0465945
625.1	Dyspareunia	genitourinary	0.00291837	0.0333578	1.00292	0.939449	1.07068	0.930285	0	0.502076	5	FALSE	1140	84830	0.0132604
626	Disorders of menstruation and other abnormal bleeding from female genital tract	genitourinary	0.00328972	0.0111131	1.0033	0.981678	1.02539	0.767214	0	0.43438	9	FALSE	13352	69247	0.161648
626.1	Irregular menstrual cycle/bleeding	genitourinary	0.00729893	0.0120094	1.00733	0.983892	1.03132	0.543341	0	0.503018	9	FALSE	10285	72214	0.124668
626.11	Absent or infrequent menstruation	genitourinary	-0.0248675	0.0260009	0.975439	0.926975	1.02644	0.338866	0	0.526963	9	FALSE	1798	83372	0.0211107
626.12	Excessive or frequent menstruation	genitourinary	0.0317297	0.0174708	1.03224	0.997491	1.0682	0.069347	32.2648	0.159852	9	FALSE	4259	80641	0.0501649
626.13	Irregular menstrual cycle	genitourinary	-0.0168819	0.0214429	0.98326	0.942792	1.02546	0.431107	36.3221	0.127787	9	FALSE	2629	81349	0.0313058
626.14	Irregular menstrual bleeding	genitourinary	0.0615901	0.0379005	1.06353	0.987387	1.14554	0.104152	0	0.52333	8	FALSE	884	85170	0.0102726
626.15	Infertility, female, associated with anovulation	genitourinary	0.0505295	0.127448	1.05183	0.819333	1.3503	0.691758	0	0.354017	2	FALSE	143	87165	0.00163788
626.2	Dysmenorrhea	genitourinary	-0.0038906	0.0240053	0.996117	0.950336	1.0441	0.871249	0	0.616801	8	FALSE	2319	82907	0.02721
626.4	Premenstrual tension syndromes	genitourinary	0.0521689	0.0691293	1.05355	0.920055	1.20642	0.450455	73.1494	0.0108267	4	FALSE	289	86762	0.00331989
626.8	Infertility, female	genitourinary	-0.0111485	0.036947	0.988913	0.919833	1.06318	0.762849	0	0.648432	8	FALSE	954	85894	0.0109847
627	Menopausal and postmenopausal disorders	genitourinary	-0.00500282	0.0117777	0.99501	0.972304	1.01825	0.671003	0	0.944081	9	FALSE	12489	69562	0.15221
627.1	Postmenopausal bleeding	genitourinary	-0.0288947	0.0262204	0.971519	0.922853	1.02275	0.270466	12.1803	0.335169	8	FALSE	1795	84893	0.0207064
627.2	Symptomatic menopause	genitourinary	-0.0103881	0.0140771	0.989666	0.962733	1.01735	0.460551	0	0.857032	9	FALSE	7626	75207	0.0920648
627.21	Symptomatic artificial menopause	genitourinary	-0.047745	0.0434627	0.953377	0.875526	1.03815	0.271974	0	0.411196	4	FALSE	593	77022	0.00764028
627.22	Need for Hormone replacement therapy (postmenopausal)	genitourinary	-0.0122902	0.0356047	0.987785	0.921204	1.05918	0.729956	58.6654	0.0462324	5	FALSE	1006	85475	0.0116326
627.3	Postmenopausal atrophic vaginitis	genitourinary	-0.0144321	0.0228043	0.985672	0.942586	1.03073	0.52682	10.5526	0.348203	8	FALSE	2481	82876	0.0290662
627.4	Premenopausal menorrhagia	genitourinary	0.0260111	0.0541705	1.02635	0.922968	1.14132	0.631106	72.6243	0.0055787	5	FALSE	471	85943	0.00545051
627.5	Premature menopause and other ovarian failure	genitourinary	-0.0210693	0.0514537	0.979151	0.885222	1.08305	0.682186	29.0528	0.206497	7	FALSE	492	86157	0.00567808
628	Ovarian cyst	genitourinary	-0.0323433	0.0195842	0.968174	0.931716	1.00606	0.0986357	29.0651	0.186442	9	FALSE	3272	81216	0.0387274
634	Miscarriage; stillbirth	pregnancy complications	-0.0027329	0.0304344	0.997271	0.939523	1.05857	0.928449	10.3917	0.349483	8	FALSE	1247	89694	0.0137122
634.1	Missed abortion/Hydatidiform mole	pregnancy complications	0.000543025	0.0497716	1.00054	0.907549	1.10307	0.991295	26.7627	0.224334	7	FALSE	470	90754	0.00515215
634.3	Ectopic pregnancy	pregnancy complications	-0.0963899	0.0952731	0.90811	0.753428	1.09455	0.311671	29.6586	0.234242	4	FALSE	168	87095	0.00192521
635	Hemorrhage during pregnancy; childbirth and postpartum	pregnancy complications	-0.107938	0.0414595	0.897683	0.827623	0.973674	0.00922888	0	0.655417	7	FALSE	642	90016	0.00708156
635.2	Antepartum hemorrhage, abruptio placentae, and placenta previa	pregnancy complications	-0.146347	0.0487294	0.863858	0.78517	0.950432	0.00267106	18.2234	0.295263	6	FALSE	480	90391	0.00528221
635.3	Placenta previa and abruptio placenta	pregnancy complications	0.0326788	0.0856101	1.03322	0.873616	1.22198	0.702672	0	0.85598	2	FALSE	152	77977	0.0019455
636	Early or threatened labor; hemorrhage in early pregnancy	pregnancy complications	-0.0488264	0.0194141	0.952346	0.91679	0.989282	0.0119035	52.8054	0.0382113	8	FALSE	3038	86613	0.033887
636.1	Threatened premature labor	pregnancy complications	-0.0831221	0.0359382	0.920239	0.85765	0.987396	0.0207272	0	0.973432	4	FALSE	846	89785	0.00933455
636.2	Early onset of delivery	pregnancy complications	-0.093748	0.0418036	0.910512	0.838885	0.988255	0.0249238	24.8746	0.264184	3	FALSE	611	76931	0.0078796
636.3	Hemorrhage in early pregnancy	pregnancy complications	-0.0380136	0.0338907	0.9627	0.90083	1.02882	0.26201	31.948	0.184147	7	FALSE	978	89407	0.0108204
636.8	Cervical incompetence	pregnancy complications	0.0241296	0.0784349	1.02442	0.878447	1.19466	0.758358	0	0.401172	3	FALSE	207	91214	0.00226425
637	Short gestation; low birth weight; and fetal growth retardation	pregnancy complications	-0.122338	0.0657449	0.88485	0.777871	1.00654	0.0627738	0	0.942497	2	FALSE	289	90992	0.00316605
642	Hypertension complicating pregnancy, childbirth, and the puerperium	pregnancy complications	-0.0331269	0.0285628	0.967416	0.914746	1.02312	0.246134	0	0.443622	7	FALSE	1359	90066	0.0148646
642.1	Preeclampsia and eclampsia	pregnancy complications	-0.100025	0.0429845	0.904815	0.831709	0.984347	0.0199649	32.4086	0.217848	4	FALSE	595	90950	0.00649954
643	Excessive vomiting in pregnancy	pregnancy complications	0.039508	0.0584597	1.0403	0.927678	1.16659	0.499157	9.59842	0.354572	6	FALSE	336	91151	0.00367265
643.1	Hyperemesis gravidarum	pregnancy complications	0.165872	0.0834779	1.18042	1.00226	1.39025	0.0469199	39.8173	0.172912	4	FALSE	182	91533	0.00198441
644	Anemia during pregnancy	pregnancy complications	-0.184185	0.0673691	0.831782	0.728895	0.949192	0.00625753	67.8856	0.0250774	4	FALSE	270	90536	0.00297337
646	Other complications of pregnancy NEC	pregnancy complications	0.00620419	0.0352395	1.00622	0.939071	1.07818	0.860248	0	0.750155	8	FALSE	939	89734	0.0103559
647	Infectious and parasitic complications affecting pregnancy	pregnancy complications	-0.0210686	0.0624347	0.979152	0.866374	1.10661	0.735778	50.8305	0.0867521	5	FALSE	297	86825	0.00340901
647.1	Infections of genitourinary tract during pregnancy	pregnancy complications	0.0426365	0.0534322	1.04356	0.9398	1.15877	0.424896	16.9538	0.306468	4	FALSE	384	90324	0.00423336
649	Other conditions or status of the mother complicating pregnancy, childbirth, or the puerperium	pregnancy complications	-0.0285683	0.0205558	0.971836	0.93346	1.01179	0.164592	48.6565	0.0580943	8	FALSE	2705	87012	0.0301504
649.1	Diabetes or abnormal glucose tolerance complicating pregnancy	pregnancy complications	-0.0414647	0.0326605	0.959383	0.899894	1.0228	0.20424	0	0.75947	8	FALSE	1043	90225	0.0114279
653	Problems associated with amniotic cavity and membranes	pregnancy complications	-0.0632003	0.0328166	0.938755	0.880276	1.00112	0.0541215	0	0.427732	4	FALSE	1026	89477	0.0113366
654	Other and unspecified complications of birth; puerperium affecting management of mother	pregnancy complications	-0.00120332	0.0331242	0.998797	0.936013	1.06579	0.971021	0	0.867994	8	FALSE	1025	90250	0.0112298
654.1	Abnormality of organs and soft tissues of pelvis complicating pregnancy, childbirth, or the puerperium	pregnancy complications	-0.103415	0.0295256	0.901752	0.85105	0.955475	0.000460799	0	0.571521	7	FALSE	1259	89828	0.013822
654.2	Rhesus isoimmunization in pregnancy	pregnancy complications	0.0311327	0.0999406	1.03162	0.848108	1.25485	0.755412	3.57419	0.308505	2	FALSE	153	90561	0.00168662
655	Known or suspected fetal abnormality affecting management of mother	pregnancy complications	-0.0655741	0.017746	0.93653	0.904516	0.969677	0.000219759	56.761	0.023444	8	FALSE	3712	86655	0.0410769
655.1	Abnormality in fetal heart rate or rhythm	pregnancy complications	-0.0852353	0.0304761	0.918296	0.865051	0.974819	0.00516125	74.7814	0.00774808	4	FALSE	1141	75612	0.0148659
656	Other perinatal conditions of fetus or newborn	pregnancy complications	-0.0443899	0.0309224	0.956581	0.900327	1.01635	0.151138	0	0.552803	9	FALSE	1404	89348	0.0154707
656.2	Respiratory conditions of fetus and newborn	pregnancy complications	-0.0204365	0.0645626	0.979771	0.863314	1.11194	0.751594	8.72032	0.295248	2	FALSE	313	74657	0.004175
656.3	Endocrine and metabolic disturbances of fetus and newborn	pregnancy complications	-0.00116898	0.067746	0.998832	0.874635	1.14066	0.986233	0	0.940266	2	FALSE	304	77362	0.0039142
656.8	Perinatal jaundice	pregnancy complications	-0.0634356	0.0780533	0.938535	0.805399	1.09368	0.416378	66.0385	0.0861699	2	FALSE	200	77426	0.00257646
669	Complications of labor and delivery NEC	pregnancy complications	-0.0701594	0.0488724	0.932245	0.847091	1.02596	0.151127	42.5344	0.17549	3	FALSE	459	90395	0.00505206
671	Venous/cerebrovascular complications embolism in pregnancy and the puerperium	pregnancy complications	-0.0913954	0.138407	0.912657	0.695817	1.19707	0.509038	0	0.895394	2	FALSE	104	91184	0.00113925
674	Other complications of the puerperium NEC	pregnancy complications	-0.0823056	0.0638252	0.92099	0.812694	1.04372	0.197208	0	0.894246	4	FALSE	278	90744	0.00305421
681	Superficial cellulitis and abscess	dermatologic	0.0522382	0.0141321	1.05363	1.02484	1.08322	0.000218668	0	0.537941	9	FALSE	6742	77890	0.0796625
681.1	Cellulitis and abscess of fingers/toes	dermatologic	0.11218	0.0357774	1.11871	1.04295	1.19998	0.00171565	0	0.90091	8	FALSE	936	87494	0.0105846
681.2	Cellulitis and abscess of face/neck	dermatologic	0.00481788	0.0489154	1.00483	0.912968	1.10593	0.92154	14.4665	0.321527	6	FALSE	487	88764	0.00545652
681.3	Cellulitis and abscess of arm/hand	dermatologic	-0.0321268	0.0412728	0.968384	0.893133	1.04998	0.436333	0	0.810149	7	FALSE	692	87704	0.00782841
681.5	Cellulitis and abscess of leg, except foot	dermatologic	0.0932169	0.0284758	1.0977	1.03811	1.16071	0.00106208	46.2254	0.0716878	8	FALSE	1448	87359	0.016305
681.6	Cellulitis and abscess of foot, toe	dermatologic	0.253505	0.0674101	1.28853	1.12906	1.47053	0.000169483	47.8938	0.104168	5	FALSE	264	88855	0.00296233
681.7	Cellulitis and abscess of trunk	dermatologic	0.023038	0.0323435	1.02331	0.960449	1.09028	0.476284	0	0.494759	7	FALSE	1105	87389	0.0124867
686	Other local infections of skin and subcutaneous tissue	dermatologic	0.0231046	0.0368993	1.02337	0.951975	1.10013	0.531215	0	0.603814	7	FALSE	840	87135	0.00954817
686.1	Carbuncle and furuncle	dermatologic	-0.0220868	0.0489383	0.978155	0.888692	1.07662	0.65176	40.1076	0.138056	6	FALSE	550	88175	0.00619893
686.2	Impetigo	dermatologic	-0.209859	0.12104	0.810698	0.639484	1.02775	0.0829527	0	0.618737	2	FALSE	129	89375	0.00144128
686.3	Pilonidal cyst	dermatologic	-0.114996	0.102545	0.89137	0.729074	1.08979	0.262108	0	0.865288	3	FALSE	158	89181	0.00176854
687	Symptoms affecting skin	dermatologic	0.00624673	0.0342292	1.00627	0.940973	1.07609	0.855193	0	0.93043	6	FALSE	1149	84499	0.0134154
687.1	Rash and other nonspecific skin eruption	dermatologic	-0.0101238	0.0140555	0.989927	0.963029	1.01758	0.47136	56.528	0.0184022	9	FALSE	6819	74058	0.0843132
687.4	Disturbance of skin sensation	dermatologic	0.0163273	0.0147875	1.01646	0.987424	1.04635	0.269539	0	0.865547	9	FALSE	6065	75808	0.0740781
689	Disorder of skin and subcutaneous tissue NOS	dermatologic	0.0449827	0.0236864	1.04601	0.998559	1.09571	0.0575519	0	0.746054	8	FALSE	2328	84210	0.0269015
690	Erythematosquamous dermatosis	dermatologic	0.0365973	0.0303568	1.03728	0.977359	1.10086	0.227983	22.7478	0.24829	8	FALSE	1380	86432	0.0157154
690.1	Seborrheic dermatitis	dermatologic	0.0373724	0.0305411	1.03808	0.977764	1.10212	0.221076	31.7773	0.174285	8	FALSE	1362	86526	0.015497
691	Congenital anomalies of skin	dermatologic	0.126899	0.0698937	1.1353	0.98996	1.30198	0.0694326	53.324	0.117369	3	FALSE	279	88433	0.00314501
694	Dyschromia and Vitiligo	dermatologic	0.0280656	0.0244892	1.02846	0.980265	1.07903	0.251778	48.1227	0.0514579	9	FALSE	2040	84470	0.0235811
694.1	Vitiligo	dermatologic	0.0586168	0.108028	1.06037	0.858031	1.31042	0.587401	3.81193	0.373655	4	FALSE	171	89100	0.00191552
694.2	Other dyschromia	dermatologic	0.0199069	0.025885	1.02011	0.969644	1.0732	0.441863	58.1792	0.0191655	8	FALSE	1827	84746	0.0211036
695	Erythematous conditions	dermatologic	0.0114649	0.0159891	1.01153	0.980323	1.04373	0.473346	11.3164	0.340542	9	FALSE	4824	81876	0.0556401
695.3	Rosacea	dermatologic	0.0408314	0.0309458	1.04168	0.980374	1.10681	0.18702	44.171	0.0965141	7	FALSE	1277	87174	0.0144374
695.4	Lupus (localized and systemic)	dermatologic	0.032139	0.0244646	1.03266	0.984314	1.08338	0.188949	0	0.454846	8	FALSE	1866	87186	0.020954
695.41	Cutaneous lupus erythematosus	dermatologic	-0.00618088	0.051781	0.993838	0.897924	1.1	0.904986	0	0.746157	6	FALSE	459	88551	0.00515672
695.42	Systemic lupus erythematosus	dermatologic	0.0320445	0.0253677	1.03256	0.98248	1.0852	0.206516	0	0.522842	8	FALSE	1727	87333	0.0193914
695.7	Prurigo and Lichen	dermatologic	-0.0463648	0.0405782	0.954694	0.881706	1.03372	0.253203	21.7338	0.256714	8	FALSE	751	87893	0.00847209
695.8	Other specified erythematous conditions	dermatologic	-0.00737617	0.0413058	0.992651	0.915455	1.07636	0.858271	0	0.612129	7	FALSE	740	87110	0.00842345
695.9	Unspecified erythematous condition	dermatologic	-0.0894762	0.10576	0.91441	0.743221	1.12503	0.397536	6.54982	0.300925	2	FALSE	121	87993	0.00137322
696	Psoriasis and related disorders	dermatologic	0.0294172	0.0283624	1.02985	0.974168	1.08872	0.299646	0	0.926536	8	FALSE	1478	86810	0.0167407
696.4	Psoriasis	dermatologic	0.0534411	0.0292768	1.05489	0.996067	1.1172	0.0679449	0	0.990277	8	FALSE	1383	87150	0.0156213
696.41	Psoriasis vulgaris	dermatologic	0.0628875	0.0324966	1.06491	0.999196	1.13494	0.0529654	0	0.864108	7	FALSE	1168	87341	0.0131964
696.42	Psoriatic arthropathy	dermatologic	0.0350672	0.0542307	1.03569	0.931254	1.15184	0.517872	47.8247	0.124435	4	FALSE	421	88441	0.00473768
697	Sarcoidosis	dermatologic	0.0596867	0.0400256	1.0615	0.981413	1.14813	0.135906	0	0.681798	7	FALSE	727	88125	0.00818215
698	Pruritus and related conditions	dermatologic	-0.0398422	0.0253038	0.960941	0.914446	1.0098	0.115359	0	0.961674	8	FALSE	1921	86238	0.0217902
700	Corns and callosities	dermatologic	0.0732724	0.0280497	1.07602	1.01846	1.13684	0.0089952	0.522128	0.425064	8	FALSE	1731	87570	0.0193839
701	Other hypertrophic and atrophic conditions of skin	dermatologic	0.0317132	0.0232611	1.03222	0.986218	1.08037	0.172769	0	0.587245	5	FALSE	2048	57839	0.0341977
701.1	Keratoderma, acquired	dermatologic	0.0736436	0.0478261	1.07642	0.980107	1.1822	0.123604	0	0.518288	3	FALSE	633	88781	0.00707943
701.2	Scar conditions and fibrosis of skin	dermatologic	0.0247438	0.0306382	1.02505	0.96531	1.08849	0.419313	0	0.959708	8	FALSE	1217	87591	0.0137037
701.3	Circumscribed scleroderma	dermatologic	0.150733	0.0663171	1.16269	1.02097	1.32407	0.0230315	0	0.810648	5	FALSE	304	90289	0.00335567
701.4	Keloid scar	dermatologic	-0.0214625	0.043939	0.978766	0.898004	1.06679	0.625223	0	0.837723	7	FALSE	634	89509	0.00703327
701.6	Acquired acanthosis nigricans	dermatologic	-0.00897155	0.086934	0.991069	0.835806	1.17517	0.917805	0	0.485415	4	FALSE	172	90318	0.00190076
702	Degenerative skin conditions and other dermatoses	dermatologic	0.0360976	0.0165859	1.03676	1.0036	1.07101	0.0295246	0	0.991311	8	FALSE	5392	80693	0.0626358
702.1	Actinic keratosis	dermatologic	0.0343499	0.0244526	1.03495	0.986515	1.08576	0.160095	24.5833	0.263861	4	FALSE	2236	87063	0.0250395
702.2	Seborrheic keratosis	dermatologic	0.0334954	0.018632	1.03406	0.996982	1.07252	0.0722193	0	0.886544	8	FALSE	4003	83305	0.0458492
703	Diseases of nail, NOS	dermatologic	0.0706575	0.0303333	1.07321	1.01127	1.13895	0.0198393	0	0.84546	7	FALSE	1491	86820	0.0168835
703.1	Ingrowing nail	dermatologic	0.0552645	0.0280846	1.05682	1.00022	1.11662	0.0490923	0	0.975545	8	FALSE	1669	87307	0.0187579
704	Diseases of hair and hair follicles	dermatologic	-0.0156205	0.0209806	0.984501	0.944838	1.02583	0.45656	22.8977	0.247044	8	FALSE	2878	84455	0.0329543
704.1	Alopecia	dermatologic	-0.0423401	0.0251204	0.958544	0.912493	1.00692	0.0918947	42.1244	0.0974804	8	FALSE	1962	86937	0.02207
704.11	Alopecia Areata	dermatologic	-0.0363225	0.0633364	0.964329	0.851752	1.09179	0.566316	0	0.541712	5	FALSE	334	89485	0.00371859
704.2	Hirsutism	dermatologic	-0.0578809	0.0418645	0.943762	0.869416	1.02447	0.166795	0	0.496974	8	FALSE	701	88838	0.00782899
704.8	Other specified diseases of hair and hair follicles	dermatologic	0.0441521	0.0446234	1.04514	0.957616	1.14067	0.322448	21.0612	0.27506	6	FALSE	630	87146	0.00717736
705	Disorders of sweat glands	dermatologic	0.0767612	0.0407616	1.07978	0.996875	1.16959	0.0596772	9.98128	0.352745	8	FALSE	734	88070	0.00826539
705.1	Dyshidrosis	dermatologic	0.112458	0.0772854	1.11903	0.961733	1.30204	0.145642	14.6563	0.318796	4	FALSE	246	89045	0.00275504
705.3	Hidradenitis	dermatologic	0.0394438	0.0538258	1.04023	0.936081	1.15597	0.463677	0	0.993718	6	FALSE	441	88997	0.00493079
705.8	Hyperhidrosis	dermatologic	0.00359177	0.0514888	1.0036	0.907262	1.11016	0.944386	54.1509	0.0416842	7	FALSE	469	88324	0.00528195
706	Diseases of sebaceous glands	dermatologic	0.0181286	0.0144744	1.01829	0.989812	1.0476	0.210402	51.2897	0.0367028	9	FALSE	6530	78778	0.0765462
706.1	Acne	dermatologic	0.0165363	0.0207688	1.01667	0.97612	1.05891	0.425912	41.2738	0.0921497	9	FALSE	3030	84729	0.0345264
706.2	Sebaceous cyst	dermatologic	0.0706759	0.0242136	1.07323	1.02349	1.12539	0.0035133	0	0.663533	8	FALSE	2152	84953	0.0247058
706.8	Other specified diseases of sebaceous glands	dermatologic	-0.0308416	0.0314335	0.969629	0.911695	1.03125	0.326509	0	0.517218	7	FALSE	1314	87043	0.0148715
707	Chronic ulcer of skin	dermatologic	0.13358	0.0268285	1.14291	1.08437	1.20462	6.39e-07	0	0.607049	7	TRUE	1667	88873	0.0184118
707.1	Decubitus ulcer	dermatologic	0.0825056	0.0411289	1.086	1.0019	1.17717	0.0448537	0	0.932213	7	FALSE	669	89781	0.00739635
707.2	Chronic ulcer of leg or foot	dermatologic	0.196322	0.0357063	1.21692	1.13467	1.30513	3.83573e-08	0	0.470646	7	TRUE	926	90296	0.0101511
707.3	Chronic ulcer of unspecified site	dermatologic	0.0827222	0.0627586	1.08624	0.960518	1.22842	0.187469	0	0.588976	6	FALSE	313	90158	0.00345967
709	Diffuse diseases of connective tissue	dermatologic	0.0670977	0.0240606	1.0694	1.02014	1.12104	0.0052921	14.2027	0.318803	8	FALSE	1924	86618	0.0217298
709.2	Sicca syndrome	dermatologic	0.0410138	0.0384889	1.04187	0.966163	1.1235	0.286604	46.7964	0.0683744	8	FALSE	767	88113	0.00862961
709.3	Systemic sclerosis	dermatologic	0.0218744	0.0558242	1.02212	0.916183	1.1403	0.695173	51.3978	0.0674846	6	FALSE	368	88659	0.00413358
709.6	Other specified diffuse diseases of connective tissue	dermatologic	0.087538	0.0598974	1.09148	0.970583	1.22745	0.143888	0	0.905772	3	FALSE	336	88637	0.00377643
709.7	Unspecified diffuse connective tissue disease	dermatologic	0.111441	0.055285	1.11789	1.00309	1.24582	0.0438259	36.3563	0.150925	7	FALSE	382	88562	0.00429484
710	Osteomyelitis, periostitis, and other infections involving bone	musculoskeletal	0.0869379	0.0334593	1.09083	1.02159	1.16476	0.00936819	44.5875	0.0938441	7	FALSE	1002	88678	0.0111731
710.1	Osteomyelitis	musculoskeletal	0.130698	0.0372845	1.13962	1.05931	1.22602	0.000455881	31.652	0.186418	7	FALSE	804	89739	0.00887976
710.11	Acute osteomyelitis	musculoskeletal	0.203417	0.0830538	1.22558	1.04147	1.44224	0.0143165	0	0.414175	2	FALSE	214	89910	0.00237451
710.12	Chronic osteomyelitis	musculoskeletal	0.0868008	0.0585468	1.09068	0.972438	1.2233	0.138184	39.7461	0.190207	3	FALSE	367	89772	0.00407149
710.19	Unspecified osteomyelitis	musculoskeletal	0.169749	0.0452264	1.18501	1.08449	1.29485	0.000174503	20.5686	0.272658	7	FALSE	547	90115	0.0060334
711	Arthropathy associated with infections	musculoskeletal	0.0511804	0.0679634	1.05251	0.921248	1.20248	0.451415	0	0.739092	2	FALSE	309	90269	0.00341142
711.1	Pyogenic arthritis	musculoskeletal	0.0264115	0.0879764	1.02676	0.864141	1.21999	0.764016	0	0.368823	2	FALSE	178	90045	0.00197289
713	Arthropathy associated with other disorders classified elsewhere	musculoskeletal	0.235163	0.0806328	1.26512	1.08018	1.48172	0.00354018	0	0.774581	4	FALSE	209	87286	0.00238871
713.5	Arthropathy associated with neurological disorders	musculoskeletal	0.220073	0.107542	1.24617	1.00934	1.53857	0.0407173	0	0.545941	2	FALSE	122	87477	0.00139271
714	Rheumatoid arthritis and other inflammatory polyarthropathies	musculoskeletal	0.0388738	0.0178126	1.03964	1.00397	1.07658	0.0290815	0	0.915538	8	FALSE	3680	85982	0.041043
714.1	Rheumatoid arthritis	musculoskeletal	0.0428275	0.0205749	1.04376	1.0025	1.08671	0.037384	0	0.994376	8	FALSE	2750	87420	0.0304979
715	Other inflammatory spondylopathies	musculoskeletal	-0.000900703	0.0290385	0.9991	0.943824	1.05761	0.975256	0	0.772657	8	FALSE	1425	88277	0.0158859
715.1	Sacroiliitis NEC	musculoskeletal	0.00858583	0.0327464	1.00862	0.945921	1.07548	0.793174	0	0.880811	8	FALSE	1109	88945	0.0123148
715.2	Ankylosing spondylitis	musculoskeletal	0.0227022	0.104549	1.02296	0.833426	1.2556	0.828096	0	0.368746	2	FALSE	146	90547	0.00160983
716	Other arthropathies	musculoskeletal	0.0533848	0.0178995	1.05484	1.01847	1.0925	0.00285932	22.8189	0.240321	9	FALSE	4286	81830	0.0497701
716.1	Unspecified polyarthropathy or polyarthritis	musculoskeletal	-0.169669	0.118795	0.843945	0.668645	1.0652	0.153221	0	0.653833	2	FALSE	129	77513	0.00166147
716.2	Unspecified monoarthritis	musculoskeletal	0.253901	0.12336	1.28904	1.01219	1.64162	0.0395695	0	0.574975	2	FALSE	114	90543	0.00125749
716.9	Arthropathy NOS	musculoskeletal	0.0551601	0.0195839	1.05671	1.01692	1.09806	0.00485341	0	0.632464	8	FALSE	3467	83237	0.0399866
717	Polymyalgia Rheumatica	musculoskeletal	0.0665239	0.0574515	1.06879	0.954967	1.19617	0.246899	0	0.426063	5	FALSE	375	90856	0.00411044
720	Spinal stenosis	musculoskeletal	0.0177146	0.0189324	1.01787	0.980795	1.05635	0.34944	0	0.57369	8	FALSE	3550	84294	0.0404125
720.1	Spinal stenosis of lumbar region	musculoskeletal	0.0407091	0.0240032	1.04155	0.993684	1.09172	0.0898885	0	0.747757	6	FALSE	2124	86247	0.024035
721	Spondylosis and allied disorders	musculoskeletal	-0.00153262	0.0143343	0.998469	0.970807	1.02692	0.914853	0	0.984714	9	FALSE	6805	78885	0.0794142
721.1	Spondylosis without myelopathy	musculoskeletal	-0.00281985	0.0148093	0.997184	0.968656	1.02655	0.848987	0	0.702616	9	FALSE	6316	79406	0.07368
721.2	Spondylosis with myelopathy	musculoskeletal	0.0402729	0.0441722	1.04109	0.954753	1.13525	0.361913	0	0.591974	7	FALSE	615	88673	0.00688782
722	Intervertebral disc disorders	musculoskeletal	0.0195088	0.0131928	1.0197	0.993672	1.04641	0.139207	18.7965	0.275583	9	FALSE	8370	76917	0.0981392
722.1	Displacement of intervertebral disc	musculoskeletal	0.0642486	0.0236546	1.06636	1.01805	1.11696	0.00660532	0	0.769878	8	FALSE	2188	85734	0.0248857
722.6	Degeneration of intervertebral disc	musculoskeletal	0.0120416	0.0152605	1.01211	0.98229	1.04284	0.430072	38.7574	0.109707	9	FALSE	6057	79277	0.0709799
722.7	Intervertebral disc disorder with myelopathy	musculoskeletal	-0.0353321	0.0631127	0.965285	0.85297	1.09239	0.575598	0	0.708094	5	FALSE	345	88988	0.00386195
722.8	Postlaminectomy syndrome	musculoskeletal	0.0577759	0.0430247	1.05948	0.973798	1.1527	0.179319	0	0.757336	7	FALSE	654	88892	0.00730351
722.9	Other and unspecified disc disorder	musculoskeletal	0.0785039	0.0469481	1.08167	0.986578	1.18592	0.0944961	0	0.988493	7	FALSE	602	88221	0.00677752
723	Other disorders of cervical region	musculoskeletal	-0.0727201	0.0391267	0.929861	0.861219	1.00397	0.0630868	0	0.542644	8	FALSE	759	87792	0.00857133
723.1	Torticollis	musculoskeletal	-0.107662	0.122352	0.897931	0.706475	1.14127	0.378897	28.9233	0.238588	4	FALSE	112	89417	0.00125099
724	Other and unspecified disorders of back	musculoskeletal	0.0187903	0.0244119	1.01897	0.971362	1.06891	0.441467	0	0.990786	8	FALSE	2110	84866	0.0242596
724.1	Disorders of sacrum	musculoskeletal	-0.022079	0.0470469	0.978163	0.892	1.07265	0.638857	0	0.521803	7	FALSE	571	88838	0.00638638
724.2	Disorders of coccyx	musculoskeletal	0.0227658	0.066692	1.02303	0.897674	1.16588	0.732835	0	0.496308	5	FALSE	284	89363	0.00316798
724.8	Other symptoms referable to back	musculoskeletal	0.0163694	0.0414406	1.0165	0.937205	1.10251	0.692837	0	0.95008	7	FALSE	749	87748	0.00846356
724.9	Other unspecified back disorders	musculoskeletal	0.0714719	0.0599765	1.07409	0.954966	1.20807	0.233392	0	0.931213	3	FALSE	402	88148	0.00453981
726	Peripheral enthesopathies and allied syndromes	musculoskeletal	0.000284486	0.0113981	1.00028	0.978186	1.02288	0.980088	62.6786	0.00607644	9	FALSE	12746	70229	0.153613
726.1	Enthesopathy	musculoskeletal	0.0144351	0.014224	1.01454	0.986647	1.04322	0.310181	49.6361	0.0440648	9	FALSE	6968	76700	0.0832815
726.2	Synoviopathy	musculoskeletal	-0.0135228	0.0608002	0.986568	0.875737	1.11143	0.823992	64.0684	0.0161564	6	FALSE	356	87231	0.00406453
726.3	Bursitis	musculoskeletal	0.0349697	0.0312368	1.03559	0.974088	1.10097	0.262925	43.8085	0.0864851	8	FALSE	1261	85636	0.0145114
726.4	Calcaneal spur; Exostosis NOS	musculoskeletal	0.0795662	0.0329407	1.08282	1.01512	1.15503	0.0157164	28.4504	0.221522	6	FALSE	1255	84896	0.0145674
727	Other disorders of synovium, tendon, and bursa	musculoskeletal	-0.00961771	0.0141112	0.990428	0.963411	1.0182	0.495514	42.9226	0.0813476	9	FALSE	7042	76553	0.0842395
727.1	Synovitis and tenosynovitis	musculoskeletal	-0.0490404	0.0188204	0.952143	0.917661	0.987921	0.00916876	57.678	0.0153888	9	FALSE	3597	81932	0.0420559
727.2	Bursitis disorders	musculoskeletal	-0.014112	0.0414538	0.985987	0.909046	1.06944	0.733536	0	0.93718	4	FALSE	777	78984	0.0097416
727.4	Ganglion and cyst of synovium, tendon, and bursa	musculoskeletal	0.0409548	0.0311815	1.04181	0.980042	1.10746	0.189037	0	0.985567	7	FALSE	1286	85576	0.0148051
727.5	Rupture of synovium	musculoskeletal	-0.0463243	0.0653001	0.954732	0.840036	1.08509	0.478072	44.9612	0.122405	5	FALSE	304	86702	0.00349401
727.6	Rupture of tendon, nontraumatic	musculoskeletal	-0.00165017	0.0392783	0.998351	0.924378	1.07824	0.966489	0	0.740284	8	FALSE	799	86776	0.00912361
727.7	Contracture of tendon (sheath)	musculoskeletal	0.0304218	0.0862288	1.03089	0.87059	1.2207	0.724236	0	0.690554	2	FALSE	179	84549	0.00211264
728	Disorders of muscle, ligament, and fascia	musculoskeletal	0.0348841	0.0803877	1.0355	0.884553	1.21221	0.664326	0	0.571252	3	FALSE	209	86941	0.00239816
728.2	Laxity of ligament or hypermobility syndrome	musculoskeletal	0.130836	0.08009	1.13978	0.974201	1.3335	0.10234	50.644	0.131849	3	FALSE	215	87581	0.00244886
728.7	Fasciitis	musculoskeletal	0.0178227	0.0179918	1.01798	0.982711	1.05452	0.321879	0	0.729686	9	FALSE	4394	81304	0.0512731
729	Other disorders of soft tissues	musculoskeletal	0.0252394	0.0290447	1.02556	0.96881	1.08564	0.384855	24.7506	0.231668	8	FALSE	1481	85036	0.017118
729.1	Rheumatism, unspecified and fibrositis	musculoskeletal	-0.0796597	0.0521807	0.923431	0.833658	1.02287	0.126858	0	0.68984	3	FALSE	512	84864	0.005997
729.3	Panniculitis	musculoskeletal	0.164117	0.138313	1.17835	0.898551	1.54528	0.235401	18.3012	0.268576	2	FALSE	97	87833	0.00110315
731	Osteitis deformans and osteopathies associated with other disorders classified elsewhere	musculoskeletal	-0.0296334	0.0617866	0.970801	0.860077	1.09578	0.631505	44.2954	0.145647	4	FALSE	382	85360	0.00445523
732	Osteochondropathies	musculoskeletal	0.0824357	0.0996143	1.08593	0.893325	1.32006	0.407926	0	0.864723	2	FALSE	173	88402	0.00195315
733	Other disorders of bone and cartilage	musculoskeletal	0.000461899	0.0226275	1.00046	0.957062	1.04583	0.983714	15.4886	0.311731	7	FALSE	2730	84661	0.0312389
733.2	Cyst of bone	musculoskeletal	0.0359713	0.126492	1.03663	0.809006	1.32829	0.776123	0	0.921044	2	FALSE	93	84461	0.00109989
733.4	Aseptic necrosis of bone	musculoskeletal	0.107322	0.0521825	1.11329	1.00506	1.23318	0.039719	0	0.475034	6	FALSE	431	87630	0.00489433
733.6	Costochondritis	musculoskeletal	0.00762446	0.0836708	1.00765	0.855245	1.18722	0.927394	0	0.418358	5	FALSE	211	87901	0.00239468
733.8	Malunion and nonunion of fracture	musculoskeletal	0.205508	0.0514703	1.22815	1.1103	1.35851	6.5312e-05	0	0.76465	3	FALSE	468	87932	0.00529412
733.9	Chondromalacia	musculoskeletal	0.107092	0.122034	1.11304	0.876261	1.41379	0.380186	0	0.543778	2	FALSE	132	88319	0.00149235
735	Acquired foot deformities	musculoskeletal	0.0465259	0.0148247	1.04763	1.01762	1.07851	0.00169865	0	0.576127	9	FALSE	6844	80623	0.0782467
735.1	Flat foot	musculoskeletal	0.000261946	0.0265438	1.00026	0.949554	1.05368	0.992126	11.9469	0.337046	8	FALSE	1967	87150	0.0220721
735.2	Acquired toe deformities	musculoskeletal	0.0648535	0.0218561	1.067	1.02226	1.1137	0.00300431	0	0.765817	8	FALSE	2838	86223	0.0318658
735.21	Hammer toe (acquired)	musculoskeletal	0.0977863	0.0265575	1.10273	1.0468	1.16165	0.000231352	0	0.796114	8	FALSE	1846	87857	0.020579
735.23	Hallux rigidus	musculoskeletal	0.00417749	0.0446338	1.00419	0.920072	1.09599	0.925431	41.0879	0.16516	4	FALSE	688	89596	0.0076204
735.3	Hallux valgus (Bunion)	musculoskeletal	0.040888	0.0220484	1.04174	0.997677	1.08774	0.0636719	0	0.753447	9	FALSE	2792	86329	0.0313282
736	Other acquired deformities of limbs	musculoskeletal	0.0789903	0.0354265	1.08219	1.0096	1.16001	0.0257675	0	0.571591	8	FALSE	1010	88444	0.0112907
736.2	Acquired deformities of finger	musculoskeletal	0.0799104	0.0898317	1.08319	0.908322	1.29172	0.373704	39.0028	0.194093	3	FALSE	177	90375	0.00195468
736.4	Genu valgum or varum (acquired)	musculoskeletal	0.21963	0.128443	1.24562	0.968396	1.6022	0.0872768	20.4239	0.262285	2	FALSE	121	81478	0.00148286
736.6	Unequal leg length (acquired)	musculoskeletal	0.0168702	0.0614995	1.01701	0.901526	1.1473	0.783843	0	0.816128	3	FALSE	363	77672	0.00465176
737	Curvature of spine	musculoskeletal	0.0793954	0.0271463	1.08263	1.02654	1.14179	0.00344759	0	0.947713	8	FALSE	1560	87644	0.017488
737.1	Kyphosis (acquired)	musculoskeletal	0.136501	0.0784391	1.14626	0.982911	1.33675	0.0818207	0	0.622895	2	FALSE	226	89597	0.00251606
737.3	Kyphoscoliosis and scoliosis	musculoskeletal	0.0744147	0.029418	1.07725	1.0169	1.14119	0.0114206	0	0.908676	8	FALSE	1312	88214	0.014655
738	Other acquired musculoskeletal deformity	musculoskeletal	-0.0406273	0.0270426	0.960187	0.91062	1.01245	0.133008	30.9253	0.181109	8	FALSE	1644	87547	0.0184324
738.4	Acquired spondylolisthesis	musculoskeletal	-0.0278918	0.0346839	0.972494	0.908581	1.0409	0.421299	44.9806	0.0791576	8	FALSE	960	88840	0.0106904
739	Contracture of joint	musculoskeletal	0.104278	0.0554602	1.10991	0.995588	1.23736	0.0600755	0	0.951149	6	FALSE	370	89325	0.00412509
740	Osteoarthrosis	musculoskeletal	0.029818	0.0103488	1.03027	1.00958	1.05138	0.00396035	47.1411	0.0565801	9	FALSE	18481	66176	0.218304
740.1	Osteoarthritis; localized	musculoskeletal	0.0125179	0.0121817	1.0126	0.988707	1.03706	0.304137	24.1847	0.2284	9	FALSE	10906	74594	0.127556
740.11	Osteoarthrosis, localized, primary	musculoskeletal	0.0133835	0.0130412	1.01347	0.987897	1.03971	0.304773	33.5997	0.149069	9	FALSE	8733	77298	0.10151
740.12	Osteoarthrosis, localized, secondary	musculoskeletal	0.0103672	0.0454026	1.01042	0.924391	1.10446	0.819382	0	0.906347	6	FALSE	649	86913	0.00741189
740.2	Osteoarthrosis, generalized	musculoskeletal	0.0262531	0.0218568	1.0266	0.983551	1.07153	0.229697	0	0.495257	8	FALSE	2547	83862	0.0294761
740.3	Osteoarthrosis involving more than one site, but not specified as generalized	musculoskeletal	0.099353	0.0648228	1.10446	0.972683	1.25408	0.125353	0	0.959483	4	FALSE	346	86916	0.00396507
740.9	Osteoarthrosis NOS	musculoskeletal	0.0289306	0.0121744	1.02935	1.00508	1.05421	0.0174851	0	0.464528	9	FALSE	11619	73101	0.137146
741	Symptoms and disorders of the joints	musculoskeletal	0.0340106	0.0141275	1.0346	1.00634	1.06364	0.0160663	0	0.47477	9	FALSE	6811	77899	0.0804037
741.2	Stiffness of joint	musculoskeletal	0.0125242	0.0241048	1.0126	0.965876	1.06159	0.60336	0.710212	0.423685	8	FALSE	1979	88075	0.0219757
741.3	Difficulty in walking	musculoskeletal	0.00994095	0.0263538	1.00999	0.959146	1.06353	0.706017	0	0.584611	7	FALSE	1819	86958	0.0204895
741.4	Joint effusions	musculoskeletal	0.118834	0.0289106	1.12618	1.06414	1.19184	3.94996e-05	0	0.794827	8	FALSE	1412	86430	0.0160743
742	Derangement of joint, non-traumatic	musculoskeletal	0.00776433	0.0279856	1.00779	0.954005	1.06462	0.781442	0	0.921265	8	FALSE	1581	86727	0.0179032
742.2	Pathological, developmental or recurrent dislocation	musculoskeletal	0.018498	0.0949168	1.01867	0.845747	1.22695	0.845482	0	0.753878	3	FALSE	156	89547	0.00173907
742.9	Other derangement of joint	musculoskeletal	-0.00166806	0.030657	0.998333	0.940114	1.06016	0.956608	0	0.906831	8	FALSE	1313	87330	0.0148122
743	Osteoporosis, osteopenia and pathological fracture	musculoskeletal	-0.0454726	0.0123692	0.955546	0.932659	0.978994	0.000236656	0	0.829657	9	FALSE	10942	75083	0.127196
743.1	Osteoporosis	musculoskeletal	-0.0601566	0.0148398	0.941617	0.914624	0.969407	5.0407e-05	0	0.487587	9	FALSE	6715	81179	0.0763988
743.11	Osteoporosis NOS	musculoskeletal	-0.0632043	0.0158192	0.938752	0.910092	0.968314	6.45826e-05	0	0.504721	9	FALSE	5890	82238	0.0668346
743.12	Senile osteoporosis	musculoskeletal	-0.075299	0.0345743	0.927466	0.866699	0.992494	0.0294143	0	0.823376	3	FALSE	943	76878	0.0121176
743.13	Other specified osteoporosis	musculoskeletal	-0.00294971	0.034092	0.997055	0.932609	1.06595	0.931052	61.0755	0.0248718	6	FALSE	968	87612	0.010928
743.2	Pathologic fracture	musculoskeletal	0.0348525	0.0366517	1.03547	0.963692	1.11259	0.34165	0	0.795209	4	FALSE	856	87694	0.00966685
743.21	Pathologic fracture of vertebrae	musculoskeletal	0.128443	0.0723069	1.13706	0.986812	1.31018	0.0756728	0	0.697705	2	FALSE	214	77270	0.00276186
743.4	Stress fracture	musculoskeletal	-0.0267048	0.0744543	0.973649	0.841447	1.12662	0.71984	0	0.864231	3	FALSE	244	88310	0.00275538
743.9	Osteopenia or other disorder of bone and cartilage	musculoskeletal	-0.0481816	0.0168718	0.952961	0.921963	0.985	0.00429356	0	0.691311	9	FALSE	5013	80740	0.0584586
745	Pain in joint	musculoskeletal	0.00871358	0.00922866	1.00875	0.99067	1.02716	0.345074	25.5942	0.21616	9	FALSE	35463	45520	0.437907
747	Cardiac and circulatory congenital anomalies	congenital anomalies	-0.00984964	0.0253415	0.990199	0.942219	1.04062	0.697515	27.7175	0.216886	7	FALSE	1728	89134	0.0190179
747.1	Cardiac congenital anomalies	congenital anomalies	-0.00604331	0.0273826	0.993975	0.942036	1.04878	0.825327	34.4372	0.178071	6	FALSE	1483	89635	0.0162756
747.11	Cardiac shunt/ heart septal defect	congenital anomalies	-0.0412632	0.0326712	0.959577	0.900057	1.02303	0.206596	34.692	0.176239	6	FALSE	1015	89923	0.0111615
747.12	Valvular heart disease/ heart chambers	congenital anomalies	0.01419	0.0520441	1.01429	0.915931	1.12321	0.785119	0	0.400613	4	FALSE	414	82870	0.00497094
747.13	Congenital anomalies of great vessels	congenital anomalies	0.0407425	0.0539896	1.04158	0.936997	1.15784	0.450467	0	0.568776	2	FALSE	399	88044	0.00451138
747.2	Congenital anomalies of peripheral vascular system	congenital anomalies	-0.0633424	0.0857047	0.938622	0.793485	1.11031	0.45986	0	0.553799	3	FALSE	212	91380	0.00231461
749	Congenital anomalies of face and neck	congenital anomalies	0.00948421	0.0662071	1.00953	0.886673	1.14941	0.886092	12.073	0.332367	4	FALSE	273	91349	0.00297963
750	Digestive congenital anomalies	congenital anomalies	0.0104218	0.0546757	1.01048	0.907791	1.12478	0.848831	0	0.474286	6	FALSE	388	90598	0.00426439
750.1	Upper gastrointestinal congenital anomalies	congenital anomalies	0.0422332	0.110117	1.04314	0.84064	1.29441	0.701325	0	0.746655	2	FALSE	132	90870	0.00145052
750.2	Lower gastrointestinal congenital anomalies	congenital anomalies	-0.0199742	0.0744202	0.980224	0.847186	1.13415	0.788393	0	0.966985	3	FALSE	247	91074	0.00270474
750.21	Congenital anomalies of intestine	congenital anomalies	-0.0036249	0.104755	0.996382	0.811444	1.22347	0.972396	0	0.458349	2	FALSE	119	78857	0.00150679
750.22	Congenital anomaly of gallbladder, bile ducts, liver, pancreas	congenital anomalies	-0.0294346	0.106704	0.970994	0.787753	1.19686	0.782661	0	0.7508	3	FALSE	126	91609	0.00137352
751	Genitourinary congenital anomalies	congenital anomalies	-0.0158194	0.0363729	0.984305	0.916577	1.05704	0.663619	13.7411	0.322554	8	FALSE	855	89856	0.00942554
751.1	Congenital anomalies of genital organs	congenital anomalies	0.0813134	0.0928028	1.08471	0.904316	1.30109	0.380924	66.4573	0.0842329	2	FALSE	163	87632	0.0018566
751.11	Congenital anomalies of female genital organs	congenital anomalies	0.0671203	0.0980567	1.06942	0.882437	1.29603	0.493657	70.6783	0.0647849	2	FALSE	145	87683	0.00165095
751.2	Congenital anomalies of urinary system	congenital anomalies	-0.0451754	0.043232	0.95583	0.878176	1.04035	0.296045	42.2478	0.10919	7	FALSE	617	90524	0.00676973
751.21	Cystic kidney disease	congenital anomalies	-0.0458225	0.0506271	0.955212	0.864979	1.05486	0.365414	37.6285	0.141604	7	FALSE	455	90898	0.00498068
751.22	Other specified congenital anomalies of kidney	congenital anomalies	-0.114911	0.111697	0.891446	0.716173	1.10961	0.303586	0	0.513338	2	FALSE	125	91629	0.00136234
752	Nervous system congenital anomalies	congenital anomalies	-0.0106146	0.0532018	0.989442	0.891466	1.09819	0.84186	1.67715	0.396851	5	FALSE	411	90665	0.00451271
752.1	Neural tube defects	congenital anomalies	-0.0367117	0.0851073	0.963954	0.815855	1.13894	0.666209	13.211	0.283085	2	FALSE	193	91054	0.00211514
752.11	Spina bifida	congenital anomalies	-0.0258426	0.0914653	0.974488	0.814557	1.16582	0.777529	26.9135	0.242114	2	FALSE	163	91135	0.00178536
752.2	Other specified congenital anomalies of nervous system	congenital anomalies	-0.053544	0.0718325	0.947864	0.823384	1.09116	0.456029	0	0.447933	2	FALSE	235	90976	0.00257644
753	Congenital anomalies of the eye	congenital anomalies	0.0500532	0.0912509	1.05133	0.879154	1.25722	0.583333	19.3349	0.291554	5	FALSE	164	91526	0.00178864
754	Congenital musculoskeletal deformities of spine	congenital anomalies	-0.17483	0.0677994	0.8396	0.735125	0.958922	0.00991916	0	0.623821	3	FALSE	287	87329	0.00327566
754.2	Spondylolisthesis, congenital	congenital anomalies	-0.124731	0.082983	0.882735	0.750231	1.03864	0.132816	0	0.972697	3	FALSE	195	83446	0.00233139
755	Congenital anomalies of limbs	congenital anomalies	0.045384	0.0310793	1.04643	0.98459	1.11215	0.144217	0	0.485543	7	FALSE	1370	89030	0.0151549
755.1	Congenital deformities of feet	congenital anomalies	0.0324973	0.0348117	1.03303	0.964898	1.10597	0.350554	0	0.875434	5	FALSE	1147	89541	0.0126478
755.6	Other congenital anomalies of lower limb, including pelvic girdle	congenital anomalies	0.138792	0.0924382	1.14888	0.958502	1.37708	0.133238	0	0.428574	2	FALSE	167	91600	0.00181983
756	Other congenital musculoskeletal anomalies	congenital anomalies	-0.0055409	0.0587971	0.994474	0.886228	1.11594	0.92492	0	0.848502	3	FALSE	374	90989	0.00409356
756.3	Congenital anomalies of muscle, tendon, fascia, and connective tissue	congenital anomalies	0.0434388	0.0962776	1.0444	0.864796	1.2613	0.651858	0	0.398394	2	FALSE	137	77629	0.0017617
756.5	Congenital osteodystrophies	congenital anomalies	-0.0567083	0.126632	0.94487	0.737195	1.21105	0.654284	0	0.725594	2	FALSE	98	87466	0.00111918
758	Chromosomal anomalies and genetic disorders	congenital anomalies	0.0228033	0.0675086	1.02307	0.896272	1.1678	0.735526	0	0.977562	2	FALSE	275	91046	0.00301136
758.1	Chromosomal anomalies	congenital anomalies	0.0284117	0.0723334	1.02882	0.89283	1.18552	0.694476	0	0.624686	2	FALSE	234	91103	0.00256194
759	Other and unspecified congenital anomalies	congenital anomalies	0.105104	0.054288	1.11083	0.998703	1.23554	0.0528612	0	0.522969	3	FALSE	392	91064	0.00428621
760	Back pain	symptoms	-0.00134886	0.00949424	0.998652	0.980241	1.01741	0.887023	19.3555	0.27068	9	FALSE	26857	55562	0.325859
761	Cervicalgia	symptoms	0.00686309	0.0115789	1.00689	0.984294	1.03	0.553365	0	0.6676	9	FALSE	11949	73112	0.140476
763	Thoracic or lumbosacral neuritis or radiculitis, unspecified	symptoms	0.0292699	0.01667	1.0297	0.996603	1.0639	0.079115	0	0.759438	9	FALSE	4740	82639	0.0542464
764	Sciatica	symptoms	-0.0151665	0.0201267	0.984948	0.946851	1.02458	0.451118	0	0.73154	9	FALSE	3200	84060	0.036672
765	Cervical radiculitis	symptoms	1.33248e-05	0.0217944	1.00001	0.958196	1.04366	0.999512	0	0.789025	9	FALSE	2701	85010	0.0307943
766	Neuralgia, neuritis, and radiculitis NOS	symptoms	0.0201322	0.0236615	1.02034	0.974098	1.06877	0.394856	0	0.829478	8	FALSE	2166	85015	0.0248449
769	Nonallopathic lesions NEC	symptoms	0.00312635	0.0277505	1.00313	0.950028	1.0592	0.910301	13.1827	0.32915	7	FALSE	1831	89899	0.0199608
770	Myalgia and myositis unspecified	symptoms	-0.00229272	0.013117	0.99771	0.972387	1.02369	0.861245	27.0588	0.203534	9	FALSE	7918	79175	0.0909143
771	Musculoskeletal symptoms referable to limbs	symptoms	-0.0150214	0.0334345	0.985091	0.922607	1.05181	0.653231	0	0.622384	6	FALSE	1037	88572	0.0115725
771.1	Swelling of limb	symptoms	0.0587007	0.0235965	1.06046	1.01253	1.11065	0.0128578	10.031	0.352351	8	FALSE	2200	83972	0.0255303
771.2	Cramp of limb	symptoms	0.0235227	0.0587138	1.0238	0.912512	1.14866	0.68869	0	0.653605	4	FALSE	360	85575	0.00418921
772	Symptoms of the muscles	symptoms	0.0216472	0.0481	1.02188	0.929948	1.12291	0.652677	0	0.531618	7	FALSE	493	89639	0.00546976
772.1	Muscular wasting and disuse atrophy	symptoms	0.174841	0.106222	1.19106	0.967199	1.46673	0.0997652	0	0.514965	2	FALSE	132	86589	0.00152212
772.2	Spasm of muscle	symptoms	0.00303237	0.0222401	1.00304	0.960254	1.04773	0.891547	0	0.575558	8	FALSE	2510	85404	0.0285506
772.3	Muscle weakness	symptoms	0.0694023	0.0187081	1.07187	1.03328	1.1119	0.000207469	26.0149	0.221206	8	FALSE	3579	84938	0.0404329
772.4	Rhabdomyolysis	symptoms	-0.122347	0.0973215	0.884841	0.731181	1.07079	0.208701	37.6744	0.200994	3	FALSE	160	90550	0.00176386
772.6	Facial weakness	symptoms	-0.00271937	0.101103	0.997284	0.818013	1.21584	0.978542	5.88762	0.302632	2	FALSE	146	89749	0.00162412
781	Symptoms involving nervous and musculoskeletal systems	symptoms	0.0800397	0.0375627	1.08333	1.00644	1.1661	0.033103	0	0.6651	8	FALSE	843	88932	0.00939014
781.2	Abnormal posture	symptoms	0.0825057	0.0502371	1.086	0.984169	1.19838	0.100523	2.06108	0.409195	7	FALSE	447	91020	0.00488701
782	Symptoms involving skin and other integumentary tissue	symptoms	-0.0138509	0.0718413	0.986245	0.856709	1.13537	0.847117	0	0.695124	2	FALSE	197	48979	0.00400602
782.3	Edema	symptoms	0.0388705	0.0138269	1.03964	1.01184	1.0682	0.00493556	37.1898	0.132431	8	FALSE	7600	77157	0.0896681
782.6	Pallor and flushing	symptoms	0.0340849	0.0645606	1.03467	0.911693	1.17424	0.597533	0	0.560909	6	FALSE	283	88830	0.00317574
783	Fever of unknown origin	symptoms	-0.0391882	0.0152855	0.96157	0.933189	0.990813	0.010355	46.0072	0.0729735	8	FALSE	5852	79336	0.0686951
785	Abdominal pain	symptoms	-0.0157387	0.00864831	0.984385	0.967839	1.00121	0.0687808	47.8387	0.052914	9	FALSE	24579	54173	0.312106
788	Syncope and collapse	symptoms	0.0263366	0.0168517	1.02669	0.99333	1.06116	0.118088	21.6022	0.257807	8	FALSE	4337	83589	0.0493256
789	Nausea and vomiting	symptoms	-0.0270248	0.0115596	0.973337	0.951533	0.995641	0.0193943	0	0.70475	9	FALSE	10873	70677	0.133329
790	Nonspecific findings on examination of blood	symptoms	0.0150534	0.0549546	1.01517	0.911507	1.13062	0.784142	0	0.63498	5	FALSE	375	86078	0.00433762
790.1	Elevated sedimentation rate	symptoms	0.0967308	0.0587582	1.10156	0.981736	1.23602	0.099712	0	0.729376	4	FALSE	344	88749	0.00386113
790.6	Other abnormal blood chemistry	symptoms	-0.0224854	0.0193716	0.977766	0.941338	1.0156	0.245748	0	0.691433	8	FALSE	3278	83181	0.0379139
790.8	Elevated C-reactive protein (CRP)	symptoms	0.134986	0.0635304	1.14452	1.01052	1.29629	0.0336079	0	0.412302	2	FALSE	280	88883	0.00314032
791	Gangrene	symptoms	0.2052	0.111704	1.22777	0.986358	1.52827	0.0662109	0	0.633863	3	FALSE	144	91255	0.00157551
792	Abnormal Papanicolaou smear of cervix and cervical HPV	genitourinary	0.0131939	0.0154617	1.01328	0.983035	1.04446	0.393478	0	0.819348	9	FALSE	5510	80778	0.0638559
792.1	Papanicolaou smear of cervix or vagina with atypical squamous cells	genitourinary	0.00960204	0.0194592	1.00965	0.971866	1.0489	0.621699	0	0.894331	9	FALSE	3134	84092	0.0359297
794	Abnormal results of other function studies (bladder, pancreas, placenta, spleen, etc)	symptoms	0.0689821	0.134929	1.07142	0.822444	1.39576	0.609179	0	0.652625	2	FALSE	101	85125	0.00118508
795	Other and nonspecific abnormal cytological, histological and immunological findings	symptoms	0.0116894	0.0727785	1.01176	0.877258	1.16688	0.872395	0	0.983507	6	FALSE	262	90957	0.00287221
797	Shock	symptoms	-0.0381573	0.0425641	0.962562	0.885519	1.04631	0.370004	0	0.705707	3	FALSE	599	90169	0.00659924
797.1	Cardiogenic shock	symptoms	-0.118523	0.0782634	0.888232	0.761918	1.03549	0.129923	0	0.699549	2	FALSE	175	81318	0.00214742
798	Malaise and fatigue	symptoms	0.0187369	0.00995902	1.01891	0.999218	1.039	0.0599172	0	0.471943	9	FALSE	17593	60602	0.224989
798.1	Chronic fatigue syndrome	symptoms	0.0180643	0.0393479	1.01823	0.942654	1.09986	0.646169	0	0.616105	7	FALSE	798	86182	0.00917452
800	Fracture of lower limb	injuries & poisonings	0.0638149	0.0226023	1.0659	1.01971	1.11418	0.00475193	0	0.508608	8	FALSE	2286	87018	0.025598
800.1	Fracture of neck of femur	injuries & poisonings	0.146947	0.0430888	1.15829	1.06449	1.26036	0.000648838	0	0.673259	6	FALSE	619	88854	0.00691829
800.2	Fracture of unspecified part of femur	injuries & poisonings	0.113169	0.0587115	1.11982	0.998099	1.25639	0.0539114	0	0.521421	3	FALSE	344	89146	0.003844
800.3	Fracture of tibia and fibula	injuries & poisonings	0.0397997	0.0385616	1.0406	0.964853	1.1223	0.302022	38.3839	0.165307	5	FALSE	780	88368	0.0087495
800.4	Fracture of patella	injuries & poisonings	0.0683344	0.0711144	1.07072	0.931418	1.23086	0.336599	0	0.415148	2	FALSE	271	89260	0.00302688
801	Fracture of ankle and foot	injuries & poisonings	0.0574113	0.020805	1.05909	1.01677	1.10317	0.00578905	0	0.703536	8	FALSE	2857	85864	0.0322021
801.1	Fracture of foot	injuries & poisonings	0.0525106	0.0331976	1.05391	0.987523	1.12477	0.113705	64.2971	0.0100258	7	FALSE	1054	88675	0.0117465
802	Fracture of pelvis	injuries & poisonings	0.0915848	0.0569989	1.09591	0.98007	1.22544	0.108102	0	0.908759	3	FALSE	354	89717	0.00393023
803	Fracture of upper limb	injuries & poisonings	0.0382718	0.0214558	1.03901	0.996226	1.08364	0.0744639	41.9125	0.098901	8	FALSE	2571	87078	0.0286785
803.1	Fracture of humerus	injuries & poisonings	0.041832	0.0394673	1.04272	0.965101	1.12658	0.289184	38.1298	0.151804	6	FALSE	748	89267	0.00830973
803.2	Fracture of radius and ulna	injuries & poisonings	0.061263	0.0278434	1.06318	1.00671	1.12281	0.0277875	0	0.622553	7	FALSE	1508	88342	0.0167835
803.21	Colles' fracture	injuries & poisonings	0.107522	0.0802925	1.11352	0.951374	1.30329	0.180529	77.8673	0.033536	2	FALSE	198	89388	0.00221017
803.3	Fracture of clavicle or scapula	injuries & poisonings	0.0460504	0.0692484	1.04713	0.914229	1.19934	0.506049	0	0.38169	2	FALSE	267	89813	0.00296403
804	Fracture of hand or wrist	injuries & poisonings	0.0842589	0.0317058	1.08791	1.02236	1.15766	0.00787169	67.2826	0.00543885	7	FALSE	1201	88162	0.0134396
805	Fracture of vertebral column without mention of spinal cord injury	injuries & poisonings	0.057846	0.0319101	1.05955	0.995314	1.12794	0.0698658	0	0.958474	6	FALSE	1123	88525	0.0125268
807	Fracture of ribs	injuries & poisonings	0.0606641	0.0473454	1.06254	0.96838	1.16586	0.200085	44.8062	0.142554	4	FALSE	509	77283	0.00654309
809	Fracture of unspecified bones	injuries & poisonings	0.0612505	0.0271802	1.06317	1.00801	1.12134	0.0242279	23.4753	0.242248	8	FALSE	1533	87438	0.0172303
817	Concussion	injuries & poisonings	0.0735992	0.0576982	1.07638	0.961282	1.20525	0.202101	58.9792	0.0625529	4	FALSE	403	76899	0.00521332
818	Intracranial hemorrhage (injury)	injuries & poisonings	0.00964854	0.0758637	1.0097	0.870192	1.17156	0.898796	0	0.923372	2	FALSE	217	77478	0.00279297
819	Skull and face fracture and other intercranial injury	injuries & poisonings	0.0337939	0.0304316	1.03437	0.97448	1.09794	0.266788	29.1723	0.216261	6	FALSE	1380	89465	0.0151907
830	Dislocation	injuries & poisonings	0.00977652	0.0229689	1.00982	0.965372	1.05632	0.670369	0	0.485172	8	FALSE	2257	87625	0.0251107
835	Internal derangement of knee	injuries & poisonings	0.0597756	0.0206098	1.0616	1.01957	1.10536	0.00372749	0	0.757974	9	FALSE	3107	86070	0.0348408
836	Traumatic arthropathy	injuries & poisonings	0.0513106	0.0512911	1.05265	0.951973	1.16397	0.317127	0	0.90873	4	FALSE	496	90528	0.00544911
840	Sprains and strains	injuries & poisonings	0.0168386	0.0141905	1.01698	0.989086	1.04566	0.235382	4.58181	0.396873	9	FALSE	7216	77284	0.0853964
840.1	Muscle/tendon sprain	injuries & poisonings	-0.0877734	0.126263	0.915968	0.715163	1.17316	0.486953	0	0.810051	2	FALSE	92	77620	0.00118386
840.2	Rotator cuff (capsule) sprain	injuries & poisonings	0.034477	0.0418058	1.03508	0.953648	1.12346	0.409545	63.1381	0.0282868	5	FALSE	688	89456	0.00763223
840.3	Joint/ligament sprain	injuries & poisonings	0.0130558	0.0270877	1.01314	0.960756	1.06838	0.629817	0	0.800788	6	FALSE	1774	86729	0.0200445
841	Sprains and strains of back and neck	injuries & poisonings	0.0225752	0.0254406	1.02283	0.973081	1.07513	0.374881	51.9023	0.0806516	5	FALSE	1906	73166	0.025389
842	Other sprains and strains	injuries & poisonings	0.0695715	0.0575305	1.07205	0.957733	1.20001	0.226548	33.319	0.186133	6	FALSE	420	89054	0.0046941
850	Hemorrhage or hematoma complicating a procedure	injuries & poisonings	0.0233331	0.0400233	1.02361	0.94638	1.10714	0.559901	0	0.856101	4	FALSE	697	81943	0.00843417
851	Complications of transplants and reattached limbs	injuries & poisonings	0.0555509	0.0532858	1.05712	0.952288	1.1735	0.297175	0	0.880207	4	FALSE	435	90946	0.00476029
854	Complications of cardiac/vascular device, implant, and graft	injuries & poisonings	-0.0449461	0.0411666	0.956049	0.88194	1.03639	0.274917	0	0.438585	5	FALSE	682	89663	0.00754884
855	Complication of nervous system device, implant, and graft	injuries & poisonings	0.139288	0.0629745	1.14945	1.01599	1.30046	0.0269795	0	0.697483	2	FALSE	276	77441	0.00355135
857	Mechanical complication of unspecified genitourinary device, implant, and graft	injuries & poisonings	0.0803057	0.0677208	1.08362	0.948926	1.23743	0.235687	41.7517	0.161112	4	FALSE	253	81430	0.00309734
858	Complication of internal orthopedic device	injuries & poisonings	0.0155449	0.0349681	1.01567	0.948388	1.08772	0.656648	0	0.602199	5	FALSE	958	90065	0.0105248
859	Complication due to other implant and internal device	injuries & poisonings	-0.0112248	0.0388976	0.988838	0.916253	1.06717	0.772908	0	0.996381	4	FALSE	764	86144	0.00879091
870	Open wounds of head; neck; and trunk	injuries & poisonings	-0.00389779	0.0286241	0.99611	0.941764	1.05359	0.891686	74.1557	0.000321709	8	FALSE	1422	87339	0.0160205
870.1	Open wound or laceration of eye or eyelid	injuries & poisonings	0.210623	0.158195	1.23445	0.90535	1.68317	0.183054	34.927	0.215104	2	FALSE	75	83477	0.000897645
870.3	Other open wound of head and face	injuries & poisonings	-0.0328444	0.0697772	0.967689	0.843998	1.10951	0.637852	61.6767	0.0735802	3	FALSE	257	80721	0.0031737
871	Open wounds of extremities	injuries & poisonings	0.0539132	0.0263611	1.05539	1.00225	1.11136	0.0408373	16.3827	0.30098	8	FALSE	1750	86520	0.0198255
871.1	Open wound of hand except finger(s)	injuries & poisonings	0.0830724	0.0819808	1.08662	0.925328	1.27603	0.31091	45.935	0.173827	2	FALSE	221	90563	0.00243435
871.2	Open wound of finger(s)	injuries & poisonings	-0.0359298	0.0661986	0.964708	0.84732	1.09836	0.587296	0	0.923578	3	FALSE	312	89398	0.00347787
871.3	Open wound of foot except toe(s) alone	injuries & poisonings	0.155837	0.0948471	1.16864	0.970387	1.40739	0.100377	0	0.531146	3	FALSE	167	90797	0.00183589
872	Traumatic amputation	injuries & poisonings	0.150002	0.11694	1.16184	0.923858	1.46112	0.199588	0	0.80889	2	FALSE	132	91256	0.00144439
875	Non-healing surgical wound	injuries & poisonings	0.0339462	0.0678885	1.03453	0.905641	1.18176	0.617055	0	0.572519	3	FALSE	267	77149	0.0034489
876	Posttraumatic wound infection not elsewhere classified	injuries & poisonings	0.0318949	0.121367	1.03241	0.813849	1.30966	0.792707	0	0.6841	2	FALSE	92	77545	0.001185
907	Injuries to the nervous system	injuries & poisonings	0.0280791	0.0535313	1.02848	0.926038	1.14225	0.599905	0	0.742919	4	FALSE	443	86631	0.00508763
911	Blister	injuries & poisonings	0.0542295	0.147432	1.05573	0.790783	1.40944	0.713001	0	0.457125	2	FALSE	100	91579	0.00109076
912	Insect bite	injuries & poisonings	-0.0682828	0.0483424	0.933996	0.849564	1.02682	0.157808	0	0.725487	4	FALSE	531	85280	0.00618802
913	Toxic effect of venom	injuries & poisonings	0.167071	0.105326	1.18184	0.9614	1.45282	0.112688	0	0.886397	2	FALSE	128	85760	0.00149031
916	Contusion	injuries & poisonings	0.0163906	0.0204702	1.01653	0.976549	1.05814	0.423302	0	0.716608	5	FALSE	3126	82566	0.0364795
930	Allergic reaction to food	injuries & poisonings	0.0020823	0.0391225	1.00208	0.928118	1.08195	0.957552	0	0.778856	8	FALSE	847	87294	0.0096096
938	Dermatitis due to solar radiation	dermatologic	0.0227138	0.0417036	1.02297	0.942684	1.1101	0.585996	0	0.766702	4	FALSE	710	86477	0.00814342
938.2	Chronic dermatitis due to solar radiation	dermatologic	0.0157021	0.0500448	1.01583	0.920918	1.12051	0.753702	27.6142	0.251205	3	FALSE	456	83866	0.00540784
939	Atopic/contact dermatitis due to other or unspecified	dermatologic	-0.00737447	0.0139902	0.992653	0.965804	1.02025	0.598112	49.1815	0.0462209	9	FALSE	7197	75357	0.0871793
946	Anaphylactic shock NOS	injuries & poisonings	-0.0146482	0.0561518	0.985459	0.882758	1.10011	0.794194	0	0.415122	4	FALSE	374	77455	0.00480541
947	Urticaria	dermatologic	0.033524	0.02853	1.03409	0.977855	1.09356	0.239977	0	0.770678	9	FALSE	1495	85377	0.0172092
949	Allergies, other	injuries & poisonings	0.00538113	0.0244631	1.0054	0.958328	1.05478	0.825895	0	0.644378	9	FALSE	2171	83981	0.0251996
952	Spinal cord injury without evidence of spinal bone injury	injuries & poisonings	0.181038	0.139373	1.19846	0.911988	1.57492	0.193963	0	0.360445	2	FALSE	113	86293	0.00130778
958	Certain early complications of trauma or procedure	injuries & poisonings	-0.0283437	0.0610306	0.972054	0.862464	1.09557	0.642348	0	0.95265	2	FALSE	317	82540	0.00382587
960	Poisoning by antibiotics	injuries & poisonings	0.0379964	0.0429683	1.03873	0.954832	1.12999	0.37654	0	0.956366	7	FALSE	649	88770	0.00725797
960.2	Allergy/adverse effect of penicillin	injuries & poisonings	0.00253003	0.05477	1.00253	0.900489	1.11614	0.963156	0	0.949576	7	FALSE	391	89883	0.00433126
961.1	Poisoning/allergy of sulfonamides	injuries & poisonings	0.161057	0.0858696	1.17475	0.992782	1.39008	0.0607103	49.3136	0.115631	4	FALSE	191	89802	0.00212239
962	Poisoning by hormones and synthetic substitutes	injuries & poisonings	0.132053	0.0765898	1.14117	0.982102	1.326	0.0846781	0	0.506215	3	FALSE	222	80486	0.00275066
963	Poisoning by primarily systemic agents	injuries & poisonings	0.022552	0.0394554	1.02281	0.946694	1.10504	0.567605	0	0.944912	4	FALSE	695	85485	0.00806452
963.1	Antineoplastic and immunosuppressive drugs causing adverse effects	injuries & poisonings	0.0222553	0.0401481	1.0225	0.945129	1.10621	0.579353	0	0.961652	4	FALSE	668	85620	0.00774152
964	Poisoning by agents primarily affecting blood constituents	injuries & poisonings	0.166978	0.114074	1.18173	0.944968	1.47781	0.143259	78.4998	0.0310333	2	FALSE	116	86640	0.00133708
965	Poisoning by analgesics, antipyretics, and antirheumatics	injuries & poisonings	-0.00336962	0.0726804	0.996636	0.864313	1.14922	0.963022	0	0.990405	6	FALSE	250	89744	0.00277796
965.1	Opiates and related narcotics causing adverse effects in therapeutic use	injuries & poisonings	0.127931	0.0766287	1.13648	0.977988	1.32065	0.0950186	25.5852	0.250912	5	FALSE	236	89940	0.0026171
967	Adverse effects of sedatives or other central nervous system depressants and anesthetics	injuries & poisonings	-0.0803942	0.0903414	0.922753	0.773013	1.1015	0.373523	0	0.961616	2	FALSE	192	85787	0.0022331
969	Poisoning by psychotropic agents	injuries & poisonings	0.0526829	0.0648385	1.0541	0.928302	1.19693	0.41649	59.6185	0.0840469	3	FALSE	331	81027	0.00406844
977	Personal history of allergy to medicinal agents	injuries & poisonings	0.0644074	0.0537752	1.06653	0.959839	1.18507	0.231028	0	0.59629	5	FALSE	422	89635	0.00468592
979	Adverse drug events and drug allergies	injuries & poisonings	0.00857522	0.0272073	1.00861	0.956236	1.06386	0.752625	0	0.554935	8	FALSE	1595	86601	0.0180847
980	Encounter for long-term (current) use of antibiotics	infectious diseases	0.0214522	0.0341289	1.02168	0.955578	1.09236	0.529633	6.23585	0.344209	3	FALSE	972	85457	0.0112462
990	Effects radiation NOS	injuries & poisonings	0.0252549	0.0415623	1.02558	0.945345	1.11262	0.543427	0	0.461851	7	FALSE	645	90223	0.00709821
994	Sepsis and SIRS	injuries & poisonings	-0.00428309	0.0230402	0.995726	0.951761	1.04172	0.852526	0	0.7687	8	FALSE	2163	88174	0.0239437
994.1	Systemic inflammatory response syndrome (SIRS)	injuries & poisonings	-0.0110157	0.0465775	0.989045	0.902753	1.08358	0.813043	0	0.611109	2	FALSE	508	85754	0.00588904
994.2	Sepsis	injuries & poisonings	0.001136	0.0249293	1.00114	0.953396	1.05127	0.963654	0	0.630464	8	FALSE	1845	88633	0.0203917
994.21	Septic shock	injuries & poisonings	-0.011253	0.046159	0.98881	0.90328	1.08244	0.807395	71.6823	0.0292652	3	FALSE	510	90248	0.00561934
