# Supplementary material for: Insights from the largest diverse ancestry sex-specific disease map for genetically predicted height
Source: NPJ Genom Med. 2025 Feb 27;10:14. doi: 10.1038/s41525-025-00464-w (PMC11868580; doi:10.1038/s41525-025-00464-w)
Supplement: Supplementary file 55 — Supplementary Data 54 [file 41525_2025_464_MOESM55_ESM.xlsx]

## Sheet: Supplementary Data 54
Supplementary Data 54: Comparison of cross-ancestry female meta-PheWAS with and without UKB.
Description			BioMe, BioVU, Emerge, MVP, MyCode, UKB													BioMe, BioVU, Emerge, MVP, MyCode
phecode	description	category	OR	Lower	Upper	pvalue	I2	pval_Q	beta	SE	number_of_studies_combined	Bonferroni	cases	controls	prev	OR_withoutUKB	Lower_withoutUKB	Upper_withoutUKB	pvalue_withoutUKB	I2_withoutUKB	pval_Q_withoutUKB	beta_withoutUKB	SE_withoutUKB	number_of_studies_combined_withoutUKB	Bonferroni_withoutUKB	cases	controls	prev
8	Intestinal infection	infectious diseases	1.00174	0.971822	1.03257	0.910665	29.7339	0.162687	0.0017356	0.0154689	11	FALSE	4564	268803	0.0166955	0.963747	0.912345	1.01804	0.186679	33.0808	0.16395	-0.0369266	0.0279648	8	FALSE	1529	87571	0.0171605
8.5	Bacterial enteritis	infectious diseases	1.01816	0.980413	1.05737	0.350418	10.8386	0.344621	0.0179997	0.0192762	9	FALSE	2913	271397	0.0106194	1.02608	0.955982	1.10133	0.475728	17.6434	0.295259	0.0257503	0.0361057	7	FALSE	901	90165	0.00989392
8.52	Intestinal infection due to C. difficile	infectious diseases	1.06572	1.00348	1.13183	0.0381702	23.8682	0.262209	0.0636533	0.0307055	5	FALSE	1158	257405	0.0044786	1.03439	0.947866	1.12882	0.448041	31.835	0.221285	0.0338155	0.0445712	4	FALSE	581	77499	0.00744109
8.6	Viral Enteritis	infectious diseases	0.983595	0.923578	1.04751	0.606609	31.8027	0.197119	-0.0165407	0.0321228	6	FALSE	1045	271020	0.00384099	0.856181	0.75317	0.973281	0.0175952	0	0.71173	-0.155273	0.065405	4	FALSE	288	89788	0.0031973
10	Tuberculosis	infectious diseases	1.10029	0.96138	1.25928	0.165137	0	0.493937	0.0955783	0.0688605	6	FALSE	285	264133	0.00107784	1.0233	0.87363	1.19861	0.775287	0	0.841049	0.0230313	0.0806796	5	FALSE	217	90161	0.00240103
38	Septicemia	infectious diseases	0.997963	0.973783	1.02274	0.870594	37.6677	0.098407	-0.00203866	0.0125144	11	FALSE	7030	260493	0.0262781	0.990695	0.951076	1.03196	0.653463	38.3416	0.12395	-0.0093487	0.0208232	8	FALSE	2733	86521	0.0306205
38.1	Gram negative septicemia	infectious diseases	0.932062	0.854245	1.01697	0.113717	0	0.713294	-0.0703562	0.0444812	4	FALSE	556	263351	0.0021068	0.922814	0.824501	1.03285	0.162232	0	0.524158	-0.0803276	0.0574753	3	FALSE	347	89379	0.00386733
38.2	Gram positive septicemia	infectious diseases	1.10551	1.01884	1.19957	0.0160428	49.038	0.117253	0.100311	0.0416585	4	FALSE	630	263622	0.00238409	0.989858	0.869058	1.12745	0.877999	0	0.516754	-0.0101936	0.0664049	3	FALSE	258	89650	0.0028696
38.3	Bacteremia	infectious diseases	0.974587	0.916918	1.03588	0.408167	65.0897	0.0136861	-0.0257411	0.0311212	6	FALSE	1187	89000	0.0131615	0.974587	0.916918	1.03588	0.408167	65.0897	0.0136861	-0.0257411	0.0311212	6	FALSE	1187	89000	0.0131615
41	Bacterial infection NOS	infectious diseases	1.02318	1.00376	1.04298	0.0190763	0	0.484664	0.0229188	0.00977748	11	FALSE	11880	256261	0.044305	1.01837	0.986168	1.05162	0.266842	19.2205	0.277567	0.0182036	0.0163942	8	FALSE	4669	82289	0.0536926
41.1	Staphylococcus infections	infectious diseases	1.04075	1.00488	1.07791	0.0256228	0	0.88993	0.0399436	0.0178968	8	FALSE	3382	262260	0.0127314	1.04333	0.985327	1.10476	0.146086	0	0.711014	0.0424218	0.029186	6	FALSE	1364	88288	0.0152144
41.11	Methicillin sensitive Staphylococcus aureus	infectious diseases	1.01025	0.965422	1.05715	0.659758	0	0.602397	0.0101943	0.0231557	5	FALSE	1996	263639	0.00751407	0.950685	0.868683	1.04043	0.271834	0	0.835996	-0.050573	0.0460235	3	FALSE	558	89667	0.00618454
41.12	Methicillin resistant Staphylococcus aureus	infectious diseases	1.10687	1.01417	1.20805	0.0228976	0	0.731249	0.101535	0.044628	4	FALSE	584	254477	0.00228965	1.10687	1.01417	1.20805	0.0228976	0	0.731249	0.101535	0.044628	4	FALSE	581	85557	0.00674499
41.2	Streptococcus infection	infectious diseases	1.00978	0.964425	1.05726	0.678164	0	0.895833	0.00972922	0.0234456	6	FALSE	1958	263163	0.00738531	0.978891	0.90471	1.05915	0.595687	0	0.868108	-0.0213347	0.0402078	4	FALSE	721	89191	0.00801895
41.4	E. coli	infectious diseases	1.02713	0.996138	1.05909	0.0868165	46.488	0.0961159	0.0267683	0.0156317	6	FALSE	4381	262613	0.0164086	1.05561	0.986868	1.12915	0.115202	59.5926	0.0595335	0.0541235	0.0343589	4	FALSE	971	88641	0.0108356
41.8	H. pylori	infectious diseases	0.946058	0.855606	1.04607	0.279485	18.4476	0.28907	-0.0554512	0.0512736	7	FALSE	474	258717	0.00182877	0.946058	0.855606	1.04607	0.279485	18.4476	0.28907	-0.0554512	0.0512736	7	FALSE	472	89797	0.00522882
41.9	Infection with drug-resistant microorganisms	infectious diseases	0.923217	0.825529	1.03246	0.161489	35.8826	0.210212	-0.0798914	0.0570619	3	FALSE	357	89424	0.00397634	0.923217	0.825529	1.03246	0.161489	35.8826	0.210212	-0.0798914	0.0570619	3	FALSE	357	89424	0.00397634
53	Herpes zoster	infectious diseases	1.00147	0.950651	1.05502	0.955773	0	0.875627	0.0014737	0.026573	9	FALSE	1646	266023	0.00614939	1.00046	0.940577	1.06415	0.988394	0	0.804119	0.000458072	0.0314903	8	FALSE	1218	85851	0.0139889
53.1	Herpes zoster with nervous system complications	infectious diseases	1.07338	0.954924	1.20653	0.235272	0	0.984424	0.0708118	0.0596618	5	FALSE	352	268233	0.00131057	1.0711	0.922439	1.24373	0.367594	0	0.945638	0.0686893	0.0762377	4	FALSE	237	88061	0.00268409
54	Herpes simplex	infectious diseases	0.961497	0.921246	1.00351	0.0719412	0	0.988207	-0.0392636	0.0218193	10	FALSE	2672	263070	0.0100549	0.959536	0.917793	1.00318	0.0687333	0	0.978557	-0.0413057	0.0226933	9	FALSE	2505	84207	0.0288887
70	Viral hepatitis	infectious diseases	0.976993	0.936421	1.01932	0.282123	28.0459	0.177707	-0.0232756	0.0216404	11	FALSE	2535	266657	0.00941707	0.95612	0.913441	1.00079	0.054113	1.50569	0.417824	-0.0448718	0.0232988	8	FALSE	2216	86485	0.0249828
70.2	Viral hepatitis B	infectious diseases	0.971948	0.857949	1.10109	0.654868	56.1358	0.0334399	-0.0284534	0.0636527	7	FALSE	359	268256	0.00133649	0.949457	0.823358	1.09487	0.475619	62.2201	0.0212773	-0.0518652	0.0727048	6	FALSE	265	88084	0.00299947
70.3	Viral hepatitis C	infectious diseases	0.970353	0.925562	1.01731	0.211965	19.3859	0.270414	-0.0300958	0.0241118	9	FALSE	2039	267058	0.00757719	0.956686	0.911386	1.00424	0.0735938	0	0.838641	-0.0442802	0.0247496	8	FALSE	1942	86886	0.0218625
70.4	Chronic hepatitis	infectious diseases	1.03015	0.954738	1.11153	0.443741	0	0.460081	0.029709	0.03879	7	FALSE	762	267903	0.00283625	0.997012	0.902788	1.10107	0.952892	0	0.457321	-0.00299226	0.0506515	6	FALSE	471	87731	0.00534001
70.9	Hepatitis NOS	infectious diseases	1.04439	0.954756	1.14244	0.342767	0	0.995382	0.0434356	0.0457838	8	FALSE	533	267757	0.00198666	1.02604	0.913579	1.15234	0.664305	0	0.993543	0.0257047	0.0592305	7	FALSE	330	87585	0.00375363
71	Human immunodeficiency virus [HIV] disease	infectious diseases	0.998	0.929226	1.07186	0.956169	23.6198	0.248887	-0.00200227	0.03643	7	FALSE	860	266254	0.0032196	0.998	0.929226	1.07186	0.956169	23.6198	0.248887	-0.00200227	0.03643	7	FALSE	847	87391	0.00959904
71.1	HIV infection, symptomatic	infectious diseases	0.985634	0.915884	1.0607	0.699197	19.4395	0.281409	-0.01447	0.0374476	7	FALSE	800	87439	0.00906629	0.985634	0.915884	1.0607	0.699197	19.4395	0.281409	-0.01447	0.0374476	7	FALSE	800	87439	0.00906629
78	Viral warts & HPV	infectious diseases	1.00551	0.967872	1.04462	0.777591	37.5954	0.0989347	0.00549859	0.0194668	11	FALSE	3020	264522	0.0112879	1.02272	0.975082	1.07269	0.355903	44.0834	0.074106	0.0224695	0.0243386	9	FALSE	2049	84350	0.0237156
79	Viral infection	infectious diseases	0.982597	0.950142	1.01616	0.305625	27.5399	0.190621	-0.017556	0.0171371	10	FALSE	3822	262595	0.0143459	0.950247	0.904617	0.998178	0.0420942	21.8518	0.255733	-0.0510338	0.0251078	8	FALSE	1941	82423	0.0230074
79.2	Infectious mononucleosis	infectious diseases	0.856593	0.683363	1.07374	0.179338	0	0.841814	-0.154792	0.115276	2	FALSE	107	261175	0.000409519	NA	NA	NA	NA	NA	NA	NA	NA	NA	NA	NA	NA	NA
79.9	Viremia, NOS	infectious diseases	0.998097	0.95008	1.04854	0.93964	7.03089	0.371494	-0.00190484	0.0251557	6	FALSE	1689	267912	0.00626481	0.964595	0.831304	1.11926	0.63473	41.732	0.161232	-0.0360467	0.0758752	4	FALSE	241	87740	0.00273923
80	Postoperative infection	infectious diseases	0.994724	0.964316	1.02609	0.738405	32.3727	0.192983	-0.00529012	0.0158403	6	FALSE	4252	269248	0.0155466	1.02577	0.964821	1.09057	0.415616	0	0.572705	0.0254415	0.0312529	4	FALSE	1168	89506	0.0128813
81	Infection/inflammation of internal prosthetic device; implant; and graft	infectious diseases	1.04241	1.00199	1.08446	0.0395489	18.3566	0.294321	0.041533	0.0201771	6	FALSE	2624	269522	0.00964188	1.0826	1.01238	1.1577	0.0203617	13.5533	0.324629	0.0793693	0.0342166	4	FALSE	968	89780	0.0106669
90	Sexually transmitted infections (not HIV or hepatitis)	infectious diseases	0.976726	0.886845	1.07572	0.632565	0	0.491541	-0.0235493	0.049254	8	FALSE	513	273148	0.00187458	0.983381	0.890716	1.08569	0.739979	0.80676	0.417746	-0.0167587	0.0504961	7	FALSE	489	90252	0.00538896
110	Dermatophytosis / Dermatomycosis	infectious diseases	1.03917	1.00822	1.07106	0.0127525	74.8352	4.36521e-05	0.038418	0.0154251	10	FALSE	5924	261832	0.0221246	1.04069	1.00897	1.0734	0.0115557	77.5137	2.09822e-05	0.0398826	0.0157924	9	FALSE	5718	79825	0.0668436
110.1	Dermatophytosis	infectious diseases	1.04477	1.0126	1.07796	0.00605925	70.5786	0.000347979	0.043797	0.0159578	10	FALSE	5527	262350	0.0206326	1.0429	1.01021	1.07664	0.00973346	73.5493	0.000191302	0.0420025	0.0162476	9	FALSE	5381	80343	0.0627712
110.11	Dermatophytosis of nail	infectious diseases	1.06615	1.02787	1.10586	0.000596401	71.4927	0.000462416	0.0640575	0.018658	9	FALSE	3949	263962	0.01474	1.06275	1.02427	1.10266	0.00121816	73.3916	0.00044376	0.0608552	0.0188139	8	FALSE	3898	83293	0.0447064
110.12	Althete's foot	infectious diseases	1.014	0.94707	1.08567	0.689797	42.8781	0.092494	0.0139065	0.0348418	8	FALSE	1069	268903	0.00395967	1.0136	0.944172	1.08813	0.709078	51.0318	0.0565601	0.0135064	0.0362011	7	FALSE	1006	86896	0.0114446
110.13	Dermatophytosis of the body	infectious diseases	0.989839	0.88499	1.10711	0.858115	0	0.483318	-0.0102128	0.0571267	7	FALSE	373	264198	0.00140983	1.01186	0.900883	1.13651	0.842293	0	0.616383	0.0117931	0.0592731	6	FALSE	351	87472	0.00399668
110.2	Dermatomycoses	infectious diseases	0.930498	0.825527	1.04882	0.238185	10.4733	0.348724	-0.0720358	0.0610713	6	FALSE	382	268788	0.00141918	0.953593	0.833398	1.09112	0.48938	19.6944	0.289255	-0.0475186	0.0687385	5	FALSE	320	88119	0.00361831
112	Candidiasis	infectious diseases	0.986385	0.95871	1.01486	0.345118	34.733	0.130012	-0.0137081	0.0145198	10	FALSE	5576	262564	0.0207951	0.987473	0.95235	1.02389	0.4951	49.1127	0.0556974	-0.012606	0.018478	8	FALSE	3700	80557	0.0439133
112.3	Candidiasis of skin and nails	infectious diseases	0.885606	0.790885	0.99167	0.0352995	29.7401	0.212124	-0.121484	0.0577145	6	FALSE	372	264153	0.00140629	0.869129	0.768107	0.983438	0.0260896	39.102	0.160534	-0.140263	0.0630432	5	FALSE	323	87427	0.00368091
117	Mycoses	infectious diseases	1.04101	0.963079	1.12525	0.311346	0	0.633855	0.0401938	0.0397014	7	FALSE	705	269480	0.00260932	1.00949	0.917562	1.11064	0.846214	0	0.679752	0.00944881	0.0487173	6	FALSE	485	87473	0.005514
117.1	Histoplasmosis	infectious diseases	0.980287	0.817446	1.17557	0.829917	0	0.752122	-0.0199096	0.0926858	2	FALSE	155	257082	0.000602557	0.980287	0.817446	1.17557	0.829917	0	0.752122	-0.0199096	0.0926858	2	FALSE	152	80356	0.00188801
117.4	Aspergillosis	infectious diseases	1.21827	1.05292	1.40959	0.00798088	0	0.478169	0.197435	0.074423	2	FALSE	223	266289	0.000836735	NA	NA	NA	NA	NA	NA	NA	NA	NA	NA	NA	NA	NA
130	Spirochetal infection	infectious diseases	1.37824	1.14375	1.66082	0.000747662	0	0.791275	0.32081	0.0951542	3	FALSE	183	268947	0.000679969	1.33858	1.06034	1.68983	0.0141759	0	0.583644	0.291609	0.11889	2	FALSE	143	90323	0.0015807
130.1	Lyme disease	infectious diseases	1.31292	1.05394	1.63553	0.0151571	0	0.790413	0.272251	0.112102	3	FALSE	112	269269	0.000415768	1.25316	0.966116	1.62549	0.0890836	0	0.840074	0.22567	0.132728	2	FALSE	89	90645	0.000980889
131	Protozoan infection	infectious diseases	0.975524	0.873458	1.08952	0.660313	0	0.749862	-0.0247806	0.0563859	5	FALSE	436	272588	0.00159693	0.975524	0.873458	1.08952	0.660313	0	0.749862	-0.0247806	0.0563859	5	FALSE	422	90024	0.00466577
132	Infestation (lice, mites)	infectious diseases	1.12095	0.965286	1.30171	0.13445	0	0.572974	0.114172	0.0762786	6	FALSE	222	268706	0.0008255	1.0771	0.914352	1.26883	0.374181	0	0.649225	0.0742757	0.083581	5	FALSE	193	90082	0.00213791
133	Arthropod-borne diseases	infectious diseases	1.35989	1.05769	1.74845	0.0165143	0	0.956842	0.307407	0.128228	2	FALSE	100	254369	0.000392975	NA	NA	NA	NA	NA	NA	NA	NA	NA	NA	NA	NA	NA
134	Helminthiases	infectious diseases	0.964524	0.806081	1.15411	0.693204	0	0.770469	-0.0361207	0.0915581	2	FALSE	164	262450	0.000624491	NA	NA	NA	NA	NA	NA	NA	NA	NA	NA	NA	NA	NA
134.1	Intestinal helminthiases	infectious diseases	0.926863	0.76304	1.12586	0.444055	0	0.483713	-0.07595	0.099234	2	FALSE	132	262533	0.000502541	NA	NA	NA	NA	NA	NA	NA	NA	NA	NA	NA	NA	NA
136	Other infectious and parasitic diseases	infectious diseases	0.962491	0.871741	1.06269	0.449281	40.3051	0.122516	-0.0382301	0.0505278	7	FALSE	487	272415	0.00178452	1.00046	0.896351	1.11665	0.993499	33.4585	0.185126	0.000456792	0.0560625	6	FALSE	411	89851	0.00455341
145	Cancer of mouth	neoplasms	1.04102	0.964571	1.12352	0.301595	49.68	0.113481	0.0401992	0.0389143	4	FALSE	737	273999	0.00268258	0.934905	0.832294	1.05017	0.256481	0	0.907161	-0.0673101	0.0593172	3	FALSE	349	90984	0.00382118
145.2	Cancer of tongue	neoplasms	1.05226	0.929279	1.19153	0.421771	84.9173	0.0100269	0.0509444	0.0634148	2	FALSE	284	274322	0.00103421	NA	NA	NA	NA	NA	NA	NA	NA	NA	NA	NA	NA	NA
145.3	Cancer of major salivary glands	neoplasms	1.0385	0.875223	1.23223	0.665131	0	0.993975	0.0377753	0.087273	2	FALSE	171	256744	0.00066559	NA	NA	NA	NA	NA	NA	NA	NA	NA	NA	NA	NA	NA
145.4	Cancer of the gums	neoplasms	1.37979	1.05948	1.79693	0.0169095	0	0.468206	0.32193	0.134774	2	FALSE	61	244475	0.000249452	NA	NA	NA	NA	NA	NA	NA	NA	NA	NA	NA	NA	NA
149	Cancer of larynx, pharynx, nasal cavities	neoplasms	0.996676	0.927641	1.07085	0.927574	35.1767	0.186763	-0.00332904	0.036624	5	FALSE	793	274260	0.00288308	0.947147	0.866797	1.03495	0.229932	0	0.478443	-0.0543006	0.0452304	4	FALSE	531	91245	0.00578583
149.1	Cancer of oropharynx	neoplasms	0.950775	0.829177	1.09021	0.469699	0	0.735624	-0.0504776	0.0698199	2	FALSE	237	269543	0.000878494	NA	NA	NA	NA	NA	NA	NA	NA	NA	NA	NA	NA	NA
149.2	Cancer of nasopharynx	neoplasms	1.13352	0.875697	1.46725	0.341172	0	0.359559	0.125327	0.131667	2	FALSE	70	263508	0.000265576	NA	NA	NA	NA	NA	NA	NA	NA	NA	NA	NA	NA	NA
149.4	Cancer of larynx	neoplasms	1.01438	0.917458	1.12153	0.780575	71.0783	0.0629614	0.0142729	0.0512361	2	FALSE	440	272605	0.00161146	NA	NA	NA	NA	NA	NA	NA	NA	NA	NA	NA	NA	NA
149.9	Cancer of of nasal cavities	neoplasms	1.01724	0.85966	1.2037	0.842226	63.0475	0.0999605	0.0170931	0.0858745	2	FALSE	150	268812	0.0005577	NA	NA	NA	NA	NA	NA	NA	NA	NA	NA	NA	NA	NA
150	Cancer of esophagus	neoplasms	0.97476	0.888079	1.0699	0.590582	0	0.986359	-0.0255636	0.0475167	2	FALSE	482	261191	0.00184199	NA	NA	NA	NA	NA	NA	NA	NA	NA	NA	NA	NA	NA
151	Cancer of stomach	neoplasms	0.949578	0.865329	1.04203	0.275082	0	0.57028	-0.0517372	0.0474029	2	FALSE	520	261107	0.00198756	NA	NA	NA	NA	NA	NA	NA	NA	NA	NA	NA	NA	NA
153	Colorectal cancer	neoplasms	1.02754	0.997295	1.05871	0.0747036	15.6076	0.30347	0.0271691	0.015244	9	FALSE	4589	253836	0.0177576	1.03567	0.980104	1.09438	0.212887	31.7743	0.185479	0.0350469	0.0281351	7	FALSE	1397	88821	0.0154847
153.2	Colon cancer	neoplasms	1.03097	0.995267	1.06796	0.0898518	14.2691	0.315105	0.0305036	0.0179837	9	FALSE	3284	254205	0.0127539	1.03549	0.971237	1.104	0.285955	35.282	0.158902	0.0348758	0.0326847	7	FALSE	1027	89190	0.0113837
153.3	Malignant neoplasm of rectum, rectosigmoid junction, and anus	neoplasms	1.01919	0.974038	1.06644	0.410942	0	0.484089	0.0190106	0.0231206	8	FALSE	1970	254797	0.00767233	1.04887	0.970164	1.13397	0.230563	0	0.457324	0.0477176	0.0398008	7	FALSE	683	89782	0.00754988
155	Cancer of liver and intrahepatic bile duct	neoplasms	1.08934	1.00383	1.18212	0.0401994	0	0.822562	0.0855689	0.0417065	6	FALSE	647	262223	0.00246129	1.09166	0.969016	1.22982	0.149212	0	0.701644	0.0876969	0.0608027	5	FALSE	329	90390	0.00362658
155.1	Malignant neoplasm of liver, primary	neoplasms	1.14203	1.01951	1.27927	0.0218092	0	0.963494	0.132804	0.0579	5	FALSE	362	262361	0.00137788	1.1458	0.995625	1.31862	0.0575925	0	0.89871	0.136099	0.071677	4	FALSE	253	90528	0.00278693
157	Pancreatic cancer	neoplasms	0.996183	0.934617	1.0618	0.906478	58.8281	0.0633047	-0.00382389	0.0325486	4	FALSE	1020	262174	0.00387547	0.94599	0.852685	1.04951	0.294652	65.2605	0.0562153	-0.055523	0.0529814	3	FALSE	407	90341	0.00448495
158	Neoplasm of unspecified nature of digestive system	neoplasms	1.01024	0.943751	1.08142	0.769239	0.976517	0.409892	0.0101909	0.0347371	6	FALSE	921	261911	0.00350414	0.935597	0.825139	1.06084	0.299012	0	0.554665	-0.0665705	0.0640993	5	FALSE	307	90078	0.00339658
159	Malignant neoplasm of other and ill-defined sites within the digestive organs and peritoneum	neoplasms	0.999702	0.945898	1.05657	0.991576	0	0.721302	-0.00029803	0.028226	5	FALSE	1328	261735	0.00504822	0.992447	0.911475	1.08061	0.861389	0	0.566226	-0.00758205	0.0434237	4	FALSE	580	89902	0.00641011
159.2	Malignant neoplasm of small intestine, including duodenum	neoplasms	0.936691	0.83141	1.0553	0.282324	0	0.757194	-0.0654022	0.0608328	3	FALSE	312	258844	0.00120391	0.904565	0.763053	1.07232	0.24787	0	0.625236	-0.100301	0.0868006	2	FALSE	168	87011	0.00192707
159.3	Malignant neoplasm of gallbladder and extrahepatic bile ducts	neoplasms	0.990913	0.881146	1.11435	0.878878	0	0.347882	-0.00912838	0.0599008	2	FALSE	307	258532	0.00118607	NA	NA	NA	NA	NA	NA	NA	NA	NA	NA	NA	NA	NA
159.4	Malignant neoplasm of retroperitoneum and peritoneum	neoplasms	1.07177	0.968209	1.18641	0.181273	0	0.547963	0.069312	0.0518474	2	FALSE	396	245269	0.00161195	NA	NA	NA	NA	NA	NA	NA	NA	NA	NA	NA	NA	NA
164	Cancer of intrathoracic organs	neoplasms	1.29004	1.0376	1.6039	0.0218946	0	0.805758	0.254676	0.111106	2	FALSE	104	271754	0.000382553	NA	NA	NA	NA	NA	NA	NA	NA	NA	NA	NA	NA	NA
165	Cancer within the respiratory system	neoplasms	1.04665	1.01359	1.08078	0.00536066	23.0478	0.23832	0.045591	0.016373	9	FALSE	3971	271786	0.0144004	1.02177	0.970164	1.07611	0.415439	30.5936	0.194566	0.0215317	0.0264401	7	FALSE	1578	89938	0.0172429
165.1	Cancer of bronchus; lung	neoplasms	1.03821	1.00365	1.07395	0.0299431	24.4929	0.233804	0.0374939	0.0172716	8	FALSE	3578	271852	0.0129906	1.01479	0.963239	1.0691	0.581011	24.9899	0.238182	0.0146807	0.0265999	7	FALSE	1557	90004	0.0170051
170	Cancer of bone and connective tissue	neoplasms	0.998054	0.930699	1.07028	0.95643	0	0.792507	-0.0019477	0.0356495	4	FALSE	846	273680	0.00308168	0.992108	0.909978	1.08165	0.857378	0	0.611684	-0.00792323	0.0440883	3	FALSE	564	91042	0.0061568
170.1	Bone cancer	neoplasms	1.06946	0.954728	1.19799	0.24611	57.3509	0.125709	0.0671576	0.057902	2	FALSE	350	273679	0.00127724	NA	NA	NA	NA	NA	NA	NA	NA	NA	NA	NA	NA	NA
170.2	Cancer of connective tissue	neoplasms	0.96048	0.882957	1.04481	0.347682	0	0.587866	-0.0403225	0.0429377	4	FALSE	582	274026	0.00211938	0.970699	0.874676	1.07726	0.575774	0	0.404142	-0.0297386	0.0531456	3	FALSE	388	91388	0.00422768
172	Skin cancer	neoplasms	1.04319	1.0217	1.06512	6.82305e-05	2.9388	0.407151	0.0422792	0.0106166	8	FALSE	9910	264540	0.0361086	1.04057	1.00242	1.08017	0.0368912	16.5132	0.30392	0.0397682	0.0190555	7	FALSE	3438	86835	0.0380845
172.1	Melanomas of skin, dx or hx	neoplasms	1.03836	1.00173	1.07634	0.0399737	0	0.688634	0.0376437	0.0183269	4	FALSE	3259	267226	0.0120487	1.02753	0.967898	1.09083	0.373315	0	0.525316	0.0271564	0.0305032	3	FALSE	1316	89521	0.0144875
172.11	Melanomas of skin	neoplasms	1.03422	0.99482	1.07518	0.0895313	0	0.492812	0.0336463	0.0198167	4	FALSE	2681	267613	0.00991883	1.00434	0.929686	1.08499	0.912497	0	0.435233	0.00433053	0.0394082	3	FALSE	738	89908	0.00814156
172.2	Other non-epithelial cancer of skin	neoplasms	1.06037	1.03415	1.08726	4.46428e-06	34.2845	0.179169	0.05862	0.0127754	6	TRUE	6831	265059	0.0251241	1.06564	1.02026	1.11303	0.00419047	46.9082	0.110214	0.0635745	0.022202	5	FALSE	2542	87354	0.0282771
172.21	Basal cell carcinoma	neoplasms	1.07538	0.995941	1.16116	0.063439	0	0.928074	0.0726781	0.0391563	5	FALSE	786	248822	0.00314894	1.07867	0.996872	1.16718	0.0598219	0	0.857395	0.0757285	0.0402361	4	FALSE	751	76441	0.00972899
172.22	Squamous cell carcinoma	neoplasms	1.16934	1.04753	1.30531	0.0053139	0	0.473082	0.156439	0.0561244	5	FALSE	389	266640	0.00145677	1.1919	1.06349	1.33582	0.00254175	0	0.580147	0.175551	0.0581617	4	FALSE	365	90275	0.00402692
172.3	Carcinoma in situ of skin	neoplasms	1.0432	0.970633	1.12119	0.25028	64.7729	0.0585005	0.0422901	0.0367846	3	FALSE	783	268260	0.00291032	1.27841	1.05325	1.5517	0.0129606	0	0.381468	0.245615	0.0988451	2	FALSE	129	90555	0.00142252
173	Neoplasm of uncertain behavior of skin	neoplasms	1.05307	1.01355	1.09413	0.00805525	0	0.607525	0.0517083	0.0195144	8	FALSE	3232	260419	0.0122586	1.05488	1.01446	1.09692	0.00736371	0	0.511762	0.0534276	0.0199362	7	FALSE	3120	84054	0.0357905
174	Breast cancer	neoplasms	1.04058	1.02424	1.05718	8.37135e-07	0	0.866852	0.039776	0.00807387	11	TRUE	17332	247320	0.0654898	1.03059	1.00046	1.06162	0.0465198	0	0.86795	0.0301309	0.0151362	8	FALSE	5268	84306	0.0588117
174.1	Breast cancer [female]	neoplasms	1.04295	1.02645	1.05972	2.37383e-07	0	0.885263	0.0420553	0.00813859	11	TRUE	17006	247755	0.0642315	1.04009	1.00915	1.07199	0.0107498	0	0.845719	0.0393102	0.0154114	8	FALSE	5048	84741	0.0562207
174.11	Malignant neoplasm of female breast	neoplasms	1.04534	1.02806	1.06291	1.85264e-07	0	0.866595	0.0443388	0.00850453	11	TRUE	15485	247910	0.05879	1.04021	1.00865	1.07275	0.0121572	0	0.881845	0.0394191	0.0157202	8	FALSE	4818	84896	0.053704
174.3	Neoplasm of uncertain behavior of breast	neoplasms	0.907775	0.811255	1.01578	0.0916045	59.4854	0.0600574	-0.0967582	0.0573554	4	FALSE	364	247028	0.00147135	0.808921	0.701443	0.932867	0.00355278	0	0.683355	-0.212054	0.0727367	3	FALSE	244	85222	0.00285494
175	Acquired absence of breast	neoplasms	1.04202	1.01539	1.06934	0.00183218	0	0.509479	0.0411573	0.0132077	10	FALSE	6073	248759	0.0238314	1.0408	0.979299	1.10616	0.198163	7.10229	0.37381	0.0399869	0.0310746	7	FALSE	1144	86834	0.0130033
180	Cervical cancer and dysplasia	neoplasms	1.00442	0.98031	1.02913	0.721847	0	0.918198	0.00441375	0.0123985	12	FALSE	7214	240918	0.0290732	1.00248	0.96147	1.04523	0.907628	0	0.794104	0.00247245	0.0213086	9	FALSE	2680	85371	0.0304369
180.1	Cervical cancer	neoplasms	1.0135	0.977456	1.05087	0.468007	0	0.821649	0.0134075	0.0184746	7	FALSE	3126	244210	0.0126387	1.00123	0.906917	1.10535	0.980569	0	0.807563	0.00122944	0.0504775	5	FALSE	485	88663	0.00544039
180.3	Cervical intraepithelial neoplasia [CIN] [Cervical dysplasia]	neoplasms	0.99497	0.963538	1.02743	0.758191	0	0.497677	-0.00504225	0.0163786	11	FALSE	4244	241541	0.0172671	1.00227	0.957504	1.04914	0.922419	0	0.450686	0.00227055	0.0233147	9	FALSE	2260	85994	0.0256079
182	Malignant neoplasm of uterus	neoplasms	1.04021	1.00046	1.08155	0.0473811	54.6797	0.0239913	0.0394248	0.0198826	9	FALSE	2690	244277	0.0108921	1.06305	0.987864	1.14397	0.102314	59.6499	0.0212934	0.0611464	0.0374273	7	FALSE	802	88730	0.00895769
184	Cancer of other female genital organs	neoplasms	1.03168	1.00248	1.06173	0.0332247	0	0.924853	0.0311923	0.0146487	10	FALSE	4951	252498	0.019231	1.05555	0.992699	1.12238	0.0843469	0	0.876336	0.0540604	0.0313212	8	FALSE	1138	88658	0.0126732
184.1	Malignant neoplasm of ovary and other uterine adnexa	neoplasms	1.03708	1.00511	1.07006	0.022653	0	0.67663	0.0364063	0.015973	9	FALSE	4138	253166	0.0160821	1.08298	1.0041	1.16806	0.038839	0	0.647614	0.0797156	0.0385866	7	FALSE	745	89326	0.00827125
184.11	Malignant neoplasm of ovary	neoplasms	1.03986	1.00702	1.07377	0.0169727	0	0.637133	0.0390851	0.0163721	8	FALSE	3936	253433	0.0152932	1.10225	1.01359	1.19867	0.0228773	0	0.698039	0.0973554	0.0427846	6	FALSE	610	89593	0.00676252
184.2	Cancer of other female genital organs (excluding uterus and ovary)	neoplasms	0.991931	0.918841	1.07084	0.835657	0	0.84882	-0.00810142	0.039052	4	FALSE	749	252577	0.00295666	0.971085	0.857323	1.09994	0.644416	0	0.732188	-0.0293409	0.0635725	3	FALSE	328	89958	0.0036329
189	Cancer of urinary organs (incl. kidney and bladder)	neoplasms	1.00558	0.965834	1.04696	0.786875	0	0.522011	0.00556292	0.0205751	8	FALSE	2503	272865	0.00908965	0.952312	0.886597	1.0229	0.180444	0	0.82264	-0.0488626	0.0364813	7	FALSE	837	90264	0.0091876
189.1	Cancer of kidney and renal pelvis	neoplasms	0.988322	0.931781	1.04829	0.695931	0	0.924661	-0.0117469	0.030057	8	FALSE	1172	271967	0.00429086	0.974421	0.891798	1.0647	0.56652	0	0.88421	-0.0259118	0.0452067	7	FALSE	537	90711	0.00588506
189.11	Malignant neoplasm of kidney, except pelvis	neoplasms	0.9827	0.923966	1.04517	0.578896	0	0.953482	-0.0174513	0.0314438	7	FALSE	1080	272056	0.00395407	0.955685	0.868463	1.05167	0.353272	0	0.960062	-0.0453265	0.0488294	6	FALSE	471	90800	0.00516046
189.12	Malignant neoplasm of renal pelvis	neoplasms	0.939618	0.771078	1.145	0.536907	0	0.501969	-0.0622814	0.100861	2	FALSE	126	258994	0.000486261	NA	NA	NA	NA	NA	NA	NA	NA	NA	NA	NA	NA	NA
189.2	Cancer of bladder	neoplasms	1.01753	0.961142	1.07723	0.550226	11.9359	0.338855	0.0173776	0.0290877	6	FALSE	1272	273561	0.00462827	0.920775	0.816081	1.0389	0.180152	0	0.682703	-0.0825397	0.0615836	5	FALSE	329	90960	0.00360394
189.21	Malignant neoplasm of bladder	neoplasms	1.01831	0.958062	1.08235	0.559761	27.7442	0.236593	0.018148	0.0311181	5	FALSE	1118	273628	0.00406921	0.914617	0.804581	1.0397	0.172363	0	0.562067	-0.0892498	0.0654012	4	FALSE	298	91027	0.00326307
189.4	Malignant neoplasm of other urinary organs	neoplasms	0.977237	0.864622	1.10452	0.71243	57.8638	0.123429	-0.0230258	0.062469	2	FALSE	290	273779	0.00105813	NA	NA	NA	NA	NA	NA	NA	NA	NA	NA	NA	NA	NA
190	Cancer of eye	neoplasms	1.04462	0.905812	1.20469	0.548462	73.8656	0.0504521	0.0436507	0.0727432	2	FALSE	209	266244	0.000784378	NA	NA	NA	NA	NA	NA	NA	NA	NA	NA	NA	NA	NA
191	Manlignant and unknown neoplasms of brain and nervous system	neoplasms	0.993446	0.935438	1.05505	0.830382	0	0.9966	-0.00657558	0.0306967	7	FALSE	1123	273463	0.00408979	0.992881	0.913877	1.07872	0.865894	0	0.988572	-0.0071442	0.0423042	6	FALSE	604	90783	0.00660926
191.1	Cancer of brain and nervous system	neoplasms	1.01346	0.944739	1.08719	0.708946	0	0.958192	0.0133733	0.0358273	4	FALSE	834	273245	0.00304292	1.01486	0.917717	1.12228	0.773893	0	0.857138	0.0147477	0.0513344	3	FALSE	422	90565	0.00463803
191.11	Cancer of brain	neoplasms	1.02265	0.949222	1.10176	0.555756	0	0.92065	0.0223974	0.0380161	4	FALSE	738	273394	0.00269213	1.02208	0.916763	1.13949	0.693865	0	0.782006	0.021839	0.0554831	3	FALSE	361	90714	0.00396377
193	Thyroid cancer	neoplasms	1.09256	1.03285	1.15571	0.00202025	74.8393	0.000101327	0.08852	0.0286729	9	FALSE	1358	273281	0.00494467	1.08782	1.01706	1.1635	0.0141658	77.9476	4.53297e-05	0.0841786	0.0343161	8	FALSE	967	90664	0.0105532
194	Cancer of other endocrine glands	neoplasms	1.04254	0.915563	1.18712	0.529567	52.1663	0.0791724	0.0416576	0.0662633	5	FALSE	277	268722	0.00102974	1.0663	0.917884	1.23872	0.401192	62.5638	0.0457307	0.0641977	0.0764718	4	FALSE	217	87427	0.00247593
195	Cancer, suspected or other	neoplasms	1.03564	1.00791	1.06413	0.0114325	19.5435	0.263164	0.0350182	0.0138456	10	FALSE	5591	255652	0.0214015	1.01486	0.970645	1.06108	0.516378	28.8616	0.197825	0.014748	0.0227263	8	FALSE	2155	86739	0.0242424
195.1	Malignant neoplasm, other	neoplasms	1.03808	1.00723	1.06987	0.0151743	0	0.970527	0.0373696	0.0153899	8	FALSE	4458	256586	0.0170776	1.01047	0.949057	1.07585	0.744806	0	0.977674	0.0104126	0.0319901	6	FALSE	1059	87673	0.0119348
195.3	Malignant neoplasm of head, face, and neck	neoplasms	1.08878	0.831557	1.42556	0.536212	0	0.805698	0.0850558	0.137508	2	FALSE	82	204263	0.000401282	NA	NA	NA	NA	NA	NA	NA	NA	NA	NA	NA	NA	NA
196	Radiotherapy	neoplasms	1.03151	0.987446	1.07755	0.163663	3.65662	0.401752	0.0310282	0.0222767	8	FALSE	2143	258351	0.00822668	1.00822	0.93284	1.08969	0.836468	11.5107	0.341627	0.00818357	0.0396465	7	FALSE	716	89438	0.00794197
197	Chemotherapy	neoplasms	1.04368	1.02353	1.06422	1.71489e-05	0	0.983797	0.0427485	0.00994359	11	TRUE	11097	254825	0.0417303	1.03577	1.0033	1.06929	0.0305387	0	0.959967	0.0351456	0.0162483	8	FALSE	4363	85912	0.0483301
198	Secondary malignant neoplasm	neoplasms	1.04191	1.02353	1.06062	6.13098e-06	0	0.454549	0.0410586	0.0090801	11	TRUE	13337	254417	0.0498106	1.0348	1.00113	1.0696	0.0427021	19.104	0.278532	0.0342067	0.0168788	8	FALSE	4009	85504	0.0447868
198.1	Secondary malignancy of lymph nodes	neoplasms	1.03432	1.01026	1.05895	0.00495163	0	0.546067	0.0337445	0.012008	10	FALSE	7380	256519	0.0279652	1.00153	0.955644	1.04962	0.949004	0	0.628753	0.00153046	0.0239291	7	FALSE	1910	87606	0.021337
198.2	Secondary malignancy of respiratory organs	neoplasms	1.07872	1.04383	1.11479	6.279e-06	0	0.875089	0.0757797	0.0167774	7	TRUE	3745	257590	0.0143303	1.08774	1.02644	1.15269	0.00448658	0	0.71573	0.0840987	0.0295939	5	FALSE	1235	88677	0.0137357
198.3	Secondary malignant neoplasm of digestive systems	neoplasms	1.01242	0.972233	1.05426	0.550359	35.7319	0.183038	0.012341	0.0206641	5	FALSE	2439	257785	0.00937269	0.979964	0.902123	1.06452	0.631719	57.8197	0.0934084	-0.0202399	0.0422273	3	FALSE	593	88872	0.00662829
198.4	Secondary malignant neoplasm of liver	neoplasms	1.0504	1.01718	1.08471	0.00271211	0	0.620275	0.0491711	0.0163979	8	FALSE	3911	257896	0.0149385	1.03322	0.972062	1.09822	0.293847	0	0.426125	0.0326778	0.03113	6	FALSE	1105	88983	0.0122658
198.5	Secondary malignancy of brain/spine	neoplasms	0.995852	0.918496	1.07972	0.919741	0	0.901933	-0.00415698	0.0412564	4	FALSE	635	253465	0.00249902	0.995852	0.918496	1.07972	0.919741	0	0.901933	-0.00415698	0.0412564	4	FALSE	632	89582	0.00700556
198.6	Secondary malignancy of bone	neoplasms	1.045	1.0071	1.08432	0.0195149	0	0.468234	0.0440174	0.0188467	8	FALSE	2956	258078	0.0113242	1.02964	0.963158	1.10072	0.391019	19.121	0.288904	0.0292133	0.0340572	6	FALSE	933	89165	0.0103554
198.7	Secondary malignant neoplasm of skin	neoplasms	1.06045	0.961384	1.16973	0.240804	61.5564	0.106782	0.0586967	0.0500407	2	FALSE	430	240219	0.00178683	NA	NA	NA	NA	NA	NA	NA	NA	NA	NA	NA	NA	NA
199	Neoplasm of uncertain behavior	neoplasms	0.996057	0.960138	1.03332	0.833022	0	0.887063	-0.00395069	0.0187389	10	FALSE	3151	253890	0.0122587	1.00325	0.960047	1.0484	0.885032	0	0.783339	0.00324756	0.02246	8	FALSE	2255	84977	0.0258506
199.4	Neurofibromatosis	neoplasms	0.934676	0.777759	1.12325	0.471253	0	0.995624	-0.0675552	0.093769	2	FALSE	150	249329	0.000601253	NA	NA	NA	NA	NA	NA	NA	NA	NA	NA	NA	NA	NA
200	Myeloproliferative disease	neoplasms	1.03745	0.982885	1.09504	0.18231	18.1444	0.281298	0.0367624	0.0275647	9	FALSE	1403	271900	0.0051335	1.04457	0.966841	1.12854	0.269071	38.1488	0.137835	0.043601	0.0394506	7	FALSE	708	90686	0.00774668
200.1	Polycythemia vera	neoplasms	1.13731	1.01126	1.27907	0.0318057	0	0.762548	0.128665	0.0599324	3	FALSE	311	266133	0.00116722	1.20063	0.994485	1.44951	0.0571154	0	0.88156	0.182848	0.0961128	2	FALSE	137	87735	0.00155909
201	Hodgkin's disease	neoplasms	1.1105	0.974682	1.26524	0.115329	0	0.949836	0.104809	0.0665586	3	FALSE	272	270899	0.00100306	1.07816	0.860678	1.3506	0.512651	0	0.952779	0.075258	0.114948	2	FALSE	119	91023	0.00130565
202	Cancer of other lymphoid, histiocytic tissue	neoplasms	1.02707	0.978358	1.0782	0.281315	0	0.573717	0.0267084	0.0247903	7	FALSE	1740	272241	0.00635081	0.991526	0.898282	1.09445	0.865881	0	0.531585	-0.00851035	0.0503891	6	FALSE	463	91027	0.00506066
202.2	Non-Hodgkins lymphoma	neoplasms	1.02765	0.978209	1.07959	0.278308	0	0.67491	0.0272722	0.0251559	7	FALSE	1682	271826	0.00614973	0.994067	0.895822	1.10309	0.910755	0	0.622155	-0.00595106	0.0530938	6	FALSE	413	90612	0.00453722
202.21	Nodular lymphoma	neoplasms	0.956051	0.857751	1.06562	0.416848	55.6906	0.104679	-0.0449442	0.0553568	3	FALSE	357	272294	0.00130937	0.960341	0.73935	1.24739	0.761675	77.8386	0.0336508	-0.0404667	0.133429	2	FALSE	82	91080	0.000899498
202.22	Reticulosarcoma	neoplasms	1.19256	0.884874	1.60723	0.247422	0	0.730582	0.176101	0.152253	2	FALSE	74	264361	0.000279842	1.19256	0.884874	1.60723	0.247422	0	0.730582	0.176101	0.152253	2	FALSE	71	88418	0.00080236
204	Leukemia	neoplasms	1.04988	1.00362	1.09828	0.0342364	42.9429	0.0812183	0.0486802	0.0229919	9	FALSE	1995	271486	0.00729484	1.08984	1.01284	1.1727	0.0213823	51.0582	0.0564247	0.0860332	0.0373868	7	FALSE	777	90272	0.00853387
204.1	Lymphoid leukemia	neoplasms	1.05696	0.969718	1.15205	0.207541	0	0.616043	0.0553955	0.0439523	4	FALSE	588	272108	0.00215625	1.13722	0.979644	1.32015	0.0910823	0	0.815933	0.12859	0.0761015	3	FALSE	230	90894	0.00252403
204.11	Lymphoid leukemia, acute	neoplasms	1.23535	1.03204	1.47871	0.0212357	0	0.746165	0.211357	0.0917443	2	FALSE	139	264484	0.000525276	NA	NA	NA	NA	NA	NA	NA	NA	NA	NA	NA	NA	NA
204.12	Lymphoid leukemia, chronic	neoplasms	1.03303	0.93702	1.13888	0.513811	0	0.847315	0.0324953	0.0497695	4	FALSE	449	272231	0.00164662	1.06952	0.88957	1.28588	0.474573	0	0.733658	0.0672134	0.093997	3	FALSE	150	91017	0.00164533
204.2	Myeloid leukemia	neoplasms	1.03979	0.966754	1.11834	0.293698	31.4561	0.22355	0.0390178	0.0371583	4	FALSE	773	270545	0.00284906	1.10804	1.00347	1.22352	0.042521	0	0.623677	0.102596	0.0505803	3	FALSE	432	90669	0.00474199
204.21	Myeloid leukemia, acute	neoplasms	1.02518	0.943248	1.11424	0.558401	38.2095	0.198221	0.0248716	0.0424996	3	FALSE	594	267929	0.0022121	1.08731	0.974998	1.21256	0.132376	0	0.458542	0.0837077	0.0556273	2	FALSE	360	88053	0.0040718
204.4	Multiple myeloma	neoplasms	1.06826	0.984976	1.15858	0.110842	10.6109	0.3478	0.0660281	0.041412	6	FALSE	666	269455	0.00246556	1.14139	0.969341	1.34398	0.112643	26.7214	0.251495	0.132249	0.0833629	4	FALSE	207	88241	0.00234036
208	Benign neoplasm of colon	neoplasms	1.02762	1.01262	1.04284	0.00028144	0	0.62025	0.0272418	0.0075009	12	FALSE	21373	247452	0.0795053	1.02378	0.992888	1.05564	0.132716	10.0117	0.351656	0.0235061	0.0156345	9	FALSE	5984	80540	0.06916
209	Neuroendocrine tumors	neoplasms	1.00097	0.834645	1.20044	0.991653	0	0.821115	0.00096991	0.0927155	4	FALSE	157	91303	0.0017166	1.00097	0.834645	1.20044	0.991653	0	0.821115	0.00096991	0.0927155	4	FALSE	157	91303	0.0017166
210	Benign neoplasm of lip, oral cavity, and pharynx	neoplasms	0.959709	0.896659	1.02719	0.235563	0	0.787645	-0.0411251	0.0346711	4	FALSE	911	274363	0.00330943	0.962481	0.834553	1.11002	0.59921	0	0.59031	-0.038241	0.0727655	3	FALSE	246	91348	0.00268577
211	Benign neoplasm of other parts of digestive system	neoplasms	0.94686	0.923712	0.970588	1.53268e-05	0	0.548398	-0.0546037	0.0126282	10	TRUE	6690	262681	0.0248356	1.05161	0.958156	1.15417	0.289254	0	0.947966	0.0503207	0.0474831	7	FALSE	501	89701	0.0055542
212	Benign neoplasm of respiratory and intrathoracic organs	neoplasms	0.96986	0.872972	1.0775	0.568734	38.5479	0.164216	-0.030604	0.0536991	5	FALSE	408	275665	0.00147787	0.970428	0.829714	1.13501	0.707242	53.9102	0.0893067	-0.030018	0.0799281	4	FALSE	208	91598	0.00226565
213	Benign neoplasm of bone and articular cartilage	neoplasms	1.0447	0.944083	1.15604	0.397372	0	0.442923	0.0437287	0.051669	4	FALSE	440	237575	0.00184862	1.15158	0.984705	1.34675	0.0772287	0	0.938574	0.141139	0.0798749	3	FALSE	214	83362	0.00256054
214	Lipoma	neoplasms	0.998625	0.968684	1.02949	0.929395	0	0.660448	-0.00137618	0.0155314	11	FALSE	4541	269375	0.0165781	1.04412	0.981128	1.11116	0.173861	0	0.713978	0.0431774	0.0317504	8	FALSE	1238	88836	0.0137443
214.1	Lipoma of skin and subcutaneous tissue	neoplasms	0.979537	0.945603	1.01469	0.250393	0	0.920278	-0.0206757	0.0179883	10	FALSE	3355	270234	0.0122629	1.02456	0.941503	1.11495	0.573716	0	0.903751	0.024268	0.0431365	7	FALSE	689	89695	0.00762303
215	Other benign neoplasm of connective and other soft tissue	neoplasms	1.03209	0.97065	1.09741	0.313165	0	0.45351	0.0315817	0.0313123	8	FALSE	1196	270313	0.00440501	1.07272	0.990604	1.16164	0.0840542	0	0.603565	0.0701979	0.0406324	7	FALSE	756	89774	0.00835082
216	Benign neoplasm of skin	neoplasms	1.0331	1.00974	1.05699	0.00525995	0	0.828792	0.0325595	0.0116673	12	FALSE	8364	261126	0.0310364	1.0346	0.999506	1.07092	0.0533691	0	0.832373	0.0340109	0.0176047	9	FALSE	4087	81573	0.0477119
216.1	Screening for malignant neoplasms of the skin	neoplasms	0.956806	0.876966	1.04391	0.320594	0	0.750777	-0.0441551	0.0444558	5	FALSE	678	213407	0.00316697	0.956806	0.876966	1.04391	0.320594	0	0.750777	-0.0441551	0.0444558	5	FALSE	674	39129	0.0169334
217	Vascular hamartomas and non-neoplastic nevi	neoplasms	1.05764	0.996808	1.12219	0.0637118	29.4929	0.213925	0.0560428	0.0302249	6	FALSE	1300	266871	0.00484765	1.05538	0.977348	1.13965	0.169023	43.5357	0.131509	0.0539024	0.0391918	5	FALSE	848	87318	0.00961822
217.1	Nevus, non-neoplastic	neoplasms	1.06472	1.00091	1.1326	0.0467112	5.25617	0.376806	0.0627124	0.0315311	5	FALSE	1207	265702	0.00452214	1.07672	0.99364	1.16675	0.0711929	25.7122	0.257353	0.0739208	0.0409705	4	FALSE	790	87468	0.00895103
218	Benign neoplasm of uterus	neoplasms	0.998438	0.981766	1.01539	0.855596	0	0.559935	-0.00156344	0.00859118	12	FALSE	16009	248870	0.0604389	0.996165	0.961733	1.03183	0.830465	16.5616	0.295148	-0.00384256	0.0179471	9	FALSE	4196	84113	0.047515
218.1	Uterine leiomyoma	neoplasms	0.998417	0.981529	1.0156	0.855617	0	0.605106	-0.00158376	0.00870406	12	FALSE	15586	249292	0.0588422	0.996162	0.96114	1.03246	0.833201	12.4149	0.33112	-0.00384558	0.0182603	9	FALSE	4058	84535	0.045805
218.2	Other benign neoplasm of uterus	neoplasms	0.934562	0.850419	1.02703	0.159757	0	0.425488	-0.0676771	0.0481383	4	FALSE	488	242420	0.00200899	0.792693	0.598433	1.05001	0.105292	0	0.474736	-0.23232	0.143432	2	FALSE	90	77663	0.00115751
220	Benign neoplasm of ovary	neoplasms	1.00974	0.967421	1.05391	0.657235	0	0.998606	0.00969326	0.0218448	6	FALSE	2202	242613	0.00899455	0.98739	0.88263	1.10458	0.824501	0	0.998479	-0.0126902	0.0572249	4	FALSE	354	88729	0.00397382
221	Benign neoplasm of other female genital organs	neoplasms	1.00973	0.905349	1.12614	0.861933	0	0.751895	0.00968235	0.055673	3	FALSE	370	234496	0.00157537	1.02209	0.823033	1.26928	0.843302	0	0.456654	0.0218457	0.110515	2	FALSE	124	81794	0.00151371
223	Benign neoplasm of kidney and other urinary organs	neoplasms	0.942278	0.79189	1.12123	0.502745	41.6431	0.19052	-0.0594546	0.0887148	2	FALSE	190	242029	0.000784414	NA	NA	NA	NA	NA	NA	NA	NA	NA	NA	NA	NA	NA
224	Benign neoplasm of eye	neoplasms	1.00363	0.929856	1.08327	0.925805	11.5938	0.341009	0.00362779	0.0389567	7	FALSE	821	273401	0.00299392	1.00721	0.923656	1.09832	0.870863	26.0112	0.239287	0.00718256	0.0441833	6	FALSE	671	90721	0.007342
224.1	Benign neoplasm of eye, uveal	neoplasms	1.0062	0.925065	1.09446	0.885352	0	0.43336	0.00618525	0.042897	7	FALSE	680	265861	0.0025512	1.01657	0.926801	1.11504	0.72753	11.2992	0.343165	0.0164346	0.04717	6	FALSE	584	87160	0.00665573
225	Benign neoplasm of brain and other parts of nervous system	neoplasms	1.00776	0.956698	1.06155	0.77069	12.6858	0.331096	0.00773324	0.0265316	8	FALSE	1540	273660	0.00559593	0.959239	0.883944	1.04095	0.318395	0	0.461671	-0.0416148	0.0417082	7	FALSE	660	90980	0.0072021
225.1	Benign neoplasm of brain, cranial nerves, meninges	neoplasms	1.01163	0.95851	1.06769	0.674397	11.0208	0.344467	0.0115614	0.0275191	8	FALSE	1434	273765	0.00521077	0.95864	0.880176	1.0441	0.332306	0	0.502224	-0.0422393	0.0435691	7	FALSE	607	91085	0.00661999
225.2	Benign neoplasm of spinal cord, meninges	neoplasms	1.00881	0.81625	1.24679	0.935335	0	0.820551	0.00876771	0.108064	2	FALSE	105	258530	0.000405978	NA	NA	NA	NA	NA	NA	NA	NA	NA	NA	NA	NA	NA
226	Benign neoplasm of thyroid glands	neoplasms	0.954012	0.871709	1.04409	0.306423	0	0.846001	-0.0470792	0.0460317	4	FALSE	543	272979	0.00198522	0.942577	0.818874	1.08497	0.410011	0	0.681628	-0.0591381	0.0717805	3	FALSE	253	90362	0.00279203
227	Benign neoplasm of other endocrine glands and related structures	neoplasms	1.02739	0.980797	1.07619	0.253841	0	0.714827	0.0270176	0.0236774	10	FALSE	1990	272739	0.0072435	1.00991	0.944875	1.07942	0.771507	0	0.572338	0.00986288	0.0339626	8	FALSE	1027	90122	0.0112673
227.1	Benign neoplasm of adrenal gland	neoplasms	0.992254	0.905323	1.08753	0.867983	6.4575	0.378424	-0.00777586	0.0467802	7	FALSE	540	273675	0.00196926	0.941678	0.832859	1.06471	0.337502	0	0.435896	-0.0600918	0.0626535	6	FALSE	325	91058	0.00355646
227.2	Benign neoplasm of parathyroid gland	neoplasms	1.02049	0.938062	1.11016	0.636924	42.0796	0.177905	0.0202824	0.0429709	3	FALSE	618	273855	0.00225159	0.979394	0.766068	1.25212	0.868064	69.9803	0.0679794	-0.0208213	0.125341	2	FALSE	115	91238	0.00125885
227.3	Benign neoplasm of pituitary gland and craniopharyngeal duct (pouch)	neoplasms	1.04437	0.969884	1.12458	0.250158	0	0.626993	0.0434136	0.0377521	10	FALSE	809	273600	0.00294815	1.0272	0.938901	1.1238	0.55841	0	0.51134	0.0268372	0.0458595	8	FALSE	564	90983	0.00616077
228	Hemangioma and lymphangioma, any site	neoplasms	1.02422	0.977045	1.07367	0.319873	7.43611	0.372761	0.023932	0.024059	8	FALSE	1913	272630	0.00696794	1.01516	0.935414	1.10169	0.718566	0	0.448455	0.0150419	0.0417395	6	FALSE	723	89553	0.00800877
228.1	Hemangioma of skin and subcutaneous tissue	neoplasms	1.0112	0.90866	1.12531	0.838212	0	0.606644	0.0111388	0.0545538	4	FALSE	407	90311	0.00448643	1.0112	0.90866	1.12531	0.838212	0	0.606644	0.0111388	0.0545538	4	FALSE	407	90311	0.00448643
229	Benign neoplasm of unspecified sites	neoplasms	0.970252	0.860352	1.09419	0.622459	71.3746	0.00737971	-0.0301993	0.0613348	5	FALSE	334	274562	0.001215	0.800935	0.670811	0.956301	0.0141304	46.9382	0.129724	-0.221975	0.090457	4	FALSE	185	90444	0.00204129
240	Simple and unspecified goiter	endocrine/metabolic	1.02603	0.957187	1.09983	0.468304	0	0.870383	0.0257011	0.0354381	7	FALSE	938	249622	0.00374361	1.03018	0.958777	1.1069	0.417207	0	0.806769	0.0297316	0.0366479	6	FALSE	881	86202	0.0101168
241	Nontoxic nodular goiter	endocrine/metabolic	1.06201	1.03495	1.08977	4.88634e-06	41.7514	0.0631974	0.06016	0.0131652	12	TRUE	6819	246440	0.026925	1.05454	1.02196	1.08815	0.000910757	47.7155	0.0535522	0.053103	0.0160106	9	FALSE	4856	83020	0.0552597
241.1	Nontoxic uninodular goiter	endocrine/metabolic	1.03198	0.995307	1.07	0.0881704	42.6478	0.0735872	0.0314762	0.0184597	10	FALSE	3570	248036	0.0141889	1.03482	0.993513	1.07784	0.0995965	31.5861	0.175812	0.0342253	0.0207828	8	FALSE	2921	84616	0.0333687
241.2	Nontoxic multinodular goiter	endocrine/metabolic	1.09252	1.05385	1.13261	1.48847e-06	52.2716	0.0264392	0.0884913	0.0183867	10	TRUE	3372	248487	0.0133884	1.08888	1.04414	1.13553	6.96152e-05	61.9604	0.0102826	0.0851468	0.0214066	8	FALSE	2559	85067	0.0292037
242	Thyrotoxicosis with or without goiter	endocrine/metabolic	1.03914	1.00774	1.07153	0.0141981	17.8578	0.27358	0.0383958	0.0156576	11	FALSE	4512	248727	0.0178172	1.01165	0.966339	1.05909	0.620287	21.1926	0.261209	0.0115836	0.0233803	8	FALSE	2157	85307	0.0246616
242.1	Graves' disease	endocrine/metabolic	1.00775	0.957735	1.06037	0.766365	0	0.474308	0.00771665	0.0259703	10	FALSE	1645	250454	0.00652521	1.01243	0.949468	1.07957	0.706088	17.8155	0.289183	0.0123541	0.0327594	8	FALSE	1071	87034	0.012156
242.2	Toxic multinodular goiter	endocrine/metabolic	1.12353	1.00428	1.25693	0.041892	2.6926	0.391234	0.116473	0.0572462	5	FALSE	354	250697	0.00141007	1.09322	0.944445	1.26544	0.23241	20.7355	0.28566	0.0891317	0.0746388	4	FALSE	216	87277	0.00246877
242.3	Exophthalmos	endocrine/metabolic	0.945122	0.798307	1.11894	0.512293	0	0.563557	-0.0564416	0.0861346	4	FALSE	192	245760	0.00078064	0.945122	0.798307	1.11894	0.512293	0	0.563557	-0.0564416	0.0861346	4	FALSE	191	87259	0.00218411
244	Hypothyroidism	endocrine/metabolic	1.01647	1.00393	1.02916	0.00987811	37.6012	0.0906096	0.0163327	0.00633035	12	FALSE	31138	237420	0.115945	1.01329	0.992678	1.03434	0.207953	23.6162	0.233356	0.0132061	0.0104876	9	FALSE	13080	74000	0.150207
244.1	Secondary hypothyroidism	endocrine/metabolic	1.04492	1.0112	1.07977	0.008658	14.6277	0.304696	0.0439412	0.0167378	11	FALSE	3936	248954	0.0155641	1.04612	1.00137	1.09287	0.0432581	33.4163	0.161313	0.0450878	0.0223073	8	FALSE	2312	85534	0.0263188
244.2	Acquired hypothyroidism	endocrine/metabolic	1.03661	0.977083	1.09976	0.233414	0	0.451727	0.0359542	0.0301728	8	FALSE	1324	249800	0.0052723	1.03951	0.974454	1.1089	0.239943	10.9757	0.345589	0.0387472	0.0329727	7	FALSE	1138	86380	0.013003
244.4	Hypothyroidism NOS	endocrine/metabolic	1.01908	1.00613	1.03219	0.00375863	54.2138	0.0126294	0.0188978	0.00652157	12	FALSE	29099	238247	0.108844	1.01895	0.997305	1.04106	0.0866135	43.2782	0.0790962	0.018768	0.0109528	9	FALSE	11909	74827	0.137302
244.5	Congenital hypothyroidism	endocrine/metabolic	1.02932	0.88484	1.19739	0.70806	0	0.817161	0.0288962	0.0771671	5	FALSE	200	249700	0.00080032	1.01625	0.848126	1.21769	0.861337	0	0.684703	0.0161168	0.0922685	4	FALSE	148	87533	0.00168794
245	Thyroiditis	endocrine/metabolic	1.07729	1.02816	1.12876	0.00177011	19.0621	0.273253	0.0744483	0.0238134	9	FALSE	2036	249006	0.0081102	1.08194	1.02694	1.13988	0.00308959	28.2277	0.203005	0.0787537	0.0266178	8	FALSE	1672	85586	0.0191616
245.2	Chronic thyroiditis	endocrine/metabolic	1.07668	1.01985	1.13668	0.00758072	18.5982	0.282717	0.073879	0.027668	8	FALSE	1555	250255	0.00617529	1.08329	1.01903	1.1516	0.0103391	28.731	0.208998	0.0800054	0.0312	7	FALSE	1266	86835	0.0143699
245.21	Chronic lymphocytic thyroiditis	endocrine/metabolic	1.07749	1.01975	1.1385	0.00791006	2.34432	0.411596	0.0746319	0.0281006	8	FALSE	1507	249783	0.00599706	1.08646	1.02132	1.15574	0.00856721	12.1951	0.336536	0.0829216	0.0315428	7	FALSE	1237	86363	0.014121
246	Other disorders of thyroid	endocrine/metabolic	1.0134	0.967152	1.06185	0.576576	0	0.711703	0.0133065	0.02383	9	FALSE	2052	248749	0.00818179	1.0127	0.957372	1.07123	0.6597	0	0.608872	0.0126227	0.0286666	8	FALSE	1484	85329	0.0170942
246.7	Abnormal results of function study of thyroid	endocrine/metabolic	1.02618	0.948867	1.1098	0.517838	0	0.859081	0.0258453	0.039966	9	FALSE	759	249642	0.00303114	1.01502	0.934649	1.10229	0.72325	0	0.856917	0.0149037	0.0420867	8	FALSE	694	86222	0.00798472
249	Secondary diabetes mellitus	endocrine/metabolic	0.987856	0.913774	1.06794	0.758695	25.6094	0.233341	-0.0122182	0.0397734	7	FALSE	781	86957	0.0089015	0.987856	0.913774	1.06794	0.758695	25.6094	0.233341	-0.0122182	0.0397734	7	FALSE	781	86957	0.0089015
250	Diabetes mellitus	endocrine/metabolic	0.98214	0.968679	0.995788	0.0104831	18.7217	0.259874	-0.0180215	0.0070411	12	FALSE	26688	244503	0.0984103	0.999983	0.979871	1.02051	0.998719	0	0.605832	-1.66417e-05	0.0103662	9	FALSE	14401	73185	0.164421
250.1	Type 1 diabetes	endocrine/metabolic	1.02929	0.99469	1.06509	0.097968	60.9143	0.0061374	0.028868	0.0174452	10	FALSE	3632	255751	0.0140025	1.08344	1.03567	1.13342	0.000495539	36.2045	0.13982	0.0801425	0.0230086	8	FALSE	2171	84433	0.0250681
250.11	Type 1 diabetes with ketoacidosis	endocrine/metabolic	1.0524	0.947655	1.16872	0.339661	0	0.976737	0.0510741	0.0534899	3	FALSE	405	254706	0.00158754	1.06276	0.922517	1.22433	0.399209	0	0.93691	0.0608725	0.0722064	2	FALSE	237	83388	0.00283408
250.12	Type 1 diabetes with renal manifestations	endocrine/metabolic	1.09209	0.942327	1.26565	0.241764	0	0.434953	0.0880905	0.0752531	3	FALSE	222	253709	0.000874253	1.09209	0.942327	1.26565	0.241764	0	0.434953	0.0880905	0.0752531	3	FALSE	221	86859	0.0025379
250.13	Type 1 diabetes with ophthalmic manifestations	endocrine/metabolic	1.18497	1.0226	1.37312	0.0239926	54.6038	0.11049	0.169718	0.0751879	3	FALSE	254	254183	0.000998282	1.18497	1.0226	1.37312	0.0239926	54.6038	0.11049	0.169718	0.0751879	3	FALSE	251	87333	0.00286582
250.14	Type 1 diabetes with neurological manifestations	endocrine/metabolic	1.16346	1.04842	1.29112	0.00437062	41.8419	0.126247	0.151395	0.0531193	6	FALSE	408	253936	0.00160413	1.16346	1.04842	1.29112	0.00437062	41.8419	0.126247	0.151395	0.0531193	6	FALSE	406	87086	0.00464042
250.2	Type 2 diabetes	endocrine/metabolic	0.980694	0.966992	0.99459	0.00661545	29.9684	0.152354	-0.0194948	0.00717881	12	FALSE	25756	245128	0.0950813	0.998872	0.978418	1.01975	0.914849	6.47487	0.381317	-0.00112868	0.0105559	9	FALSE	13960	73810	0.159052
250.21	Type 2 diabetes with ketoacidosis	endocrine/metabolic	0.992027	0.821915	1.19735	0.933532	0	0.685111	-0.00800479	0.0959782	3	FALSE	160	83383	0.00191518	0.992027	0.821915	1.19735	0.933532	0	0.685111	-0.00800479	0.0959782	3	FALSE	160	83383	0.00191518
250.22	Type 2 diabetes with renal manifestations	endocrine/metabolic	1.01191	0.96109	1.06542	0.652453	0	0.518959	0.0118399	0.0262899	9	FALSE	1768	257188	0.00682741	1.00709	0.955891	1.06103	0.790733	0	0.555923	0.00706409	0.0266209	8	FALSE	1728	85870	0.0197265
250.23	Type 2 diabetes with ophthalmic manifestations	endocrine/metabolic	0.957167	0.916179	0.999989	0.0499432	33.6278	0.138864	-0.0437774	0.0223303	10	FALSE	2360	257084	0.00909638	0.963787	0.909328	1.02151	0.21389	18.8095	0.280969	-0.0368855	0.029676	8	FALSE	1429	85766	0.0163886
250.24	Type 2 diabetes with neurological manifestations	endocrine/metabolic	1.06467	1.02215	1.10896	0.00258232	0.585619	0.42888	0.0626645	0.0207944	9	FALSE	2969	254291	0.0115409	1.064	1.0213	1.10848	0.0029936	11.9975	0.336639	0.0620325	0.0208977	8	FALSE	2943	84190	0.033776
250.25	Diabetes type 2 with peripheral circulatory disorders	endocrine/metabolic	1.1771	1.08493	1.2771	8.88081e-05	23.8806	0.238883	0.163051	0.0416022	8	FALSE	704	253982	0.00276419	1.17691	1.08247	1.27959	0.0001352	34.7528	0.162862	0.162892	0.0426776	7	FALSE	675	87132	0.00768731
250.3	Insulin pump user	endocrine/metabolic	1.03989	0.994444	1.0874	0.0862417	14.5783	0.318636	0.0391103	0.0227973	7	FALSE	2275	251809	0.00895373	1.03989	0.994444	1.0874	0.0862417	14.5783	0.318636	0.0391103	0.0227973	7	FALSE	2274	84959	0.0260681
250.4	Abnormal glucose	endocrine/metabolic	1.00557	0.98047	1.03132	0.666599	22.389	0.230186	0.00555691	0.0128985	11	FALSE	7645	248574	0.0298378	1.013	0.985575	1.04119	0.356357	27.4447	0.200226	0.0129158	0.0140035	9	FALSE	6690	77256	0.0796941
250.41	Impaired fasting glucose	endocrine/metabolic	0.997592	0.953782	1.04341	0.916202	8.66743	0.363015	-0.00241093	0.0229135	9	FALSE	2469	250291	0.00976816	0.997592	0.953782	1.04341	0.916202	8.66743	0.363015	-0.00241093	0.0229135	9	FALSE	2468	83441	0.0287281
250.42	Other abnormal glucose	endocrine/metabolic	1.01033	0.979085	1.04258	0.52133	25.7784	0.198405	0.0102794	0.0160291	11	FALSE	4680	251756	0.0182502	1.01596	0.983111	1.0499	0.345068	34.414	0.142597	0.015833	0.0167687	9	FALSE	4330	80438	0.0510806
250.6	Polyneuropathy in diabetes	endocrine/metabolic	1.0882	1.02706	1.15299	0.00417408	56.1145	0.0335232	0.0845295	0.0295073	7	FALSE	1370	85819	0.015713	1.0882	1.02706	1.15299	0.00417408	56.1145	0.0335232	0.0845295	0.0295073	7	FALSE	1370	85819	0.015713
250.7	Diabetic retinopathy	endocrine/metabolic	0.98614	0.931151	1.04438	0.633519	48.1544	0.0607897	-0.0139574	0.0292743	8	FALSE	1450	87728	0.0162596	0.98614	0.931151	1.04438	0.633519	48.1544	0.0607897	-0.0139574	0.0292743	8	FALSE	1450	87728	0.0162596
251	Other disorders of pancreatic internal secretion	endocrine/metabolic	1.12384	0.976768	1.29305	0.102788	82.0505	0.0182585	0.11675	0.0715603	2	FALSE	238	264655	0.000898476	1.12384	0.976768	1.29305	0.102788	82.0505	0.0182585	0.11675	0.0715603	2	FALSE	228	89203	0.00254945
251.1	Hypoglycemia	endocrine/metabolic	0.98436	0.936427	1.03475	0.535976	0	0.498818	-0.0157635	0.0254697	9	FALSE	1719	253877	0.00672546	0.995151	0.922824	1.07315	0.899537	16.8082	0.301664	-0.00486031	0.0384987	7	FALSE	804	85042	0.00936561
252	Disorders of parathyroid gland	endocrine/metabolic	1.03589	0.996249	1.07712	0.0765245	37.2295	0.110801	0.0352646	0.0199098	10	FALSE	2770	269385	0.010178	1.03667	0.981307	1.09515	0.198421	34.0985	0.155982	0.0360108	0.0280008	8	FALSE	1473	88753	0.0163257
252.1	Hyperparathyroidism	endocrine/metabolic	1.03404	0.991832	1.07805	0.115426	35.6326	0.133079	0.0334765	0.0212648	9	FALSE	2440	269615	0.00896877	1.02318	0.964437	1.08551	0.447455	33.0783	0.175516	0.022918	0.0301685	7	FALSE	1281	88983	0.0141917
252.2	Hypoparathyroidism	endocrine/metabolic	1.02231	0.925332	1.12945	0.664381	0	0.479545	0.0220627	0.0508506	6	FALSE	439	268921	0.00162979	1.15518	0.978457	1.36383	0.0885899	0	0.869816	0.144258	0.0847137	5	FALSE	185	89617	0.00206009
253	Disorders of the pituitary gland and its hypothalamic control	endocrine/metabolic	0.938303	0.889438	0.989852	0.0196079	56.5523	0.0139799	-0.0636829	0.0272876	10	FALSE	1490	269683	0.00549465	0.93733	0.875045	1.00405	0.065062	65.6809	0.00477345	-0.0647204	0.035082	8	FALSE	940	89051	0.0104455
253.1	Pituitary hyperfunction	endocrine/metabolic	1.00993	0.921492	1.10685	0.832654	43.2297	0.0794016	0.00987956	0.0467562	9	FALSE	531	269220	0.00196848	0.989855	0.8898	1.10116	0.851223	48.4091	0.0594145	-0.0101973	0.0543689	8	FALSE	397	89916	0.00439582
253.2	Pituitary hypofunction	endocrine/metabolic	0.88919	0.778492	1.01563	0.0833892	0	0.661121	-0.117445	0.0678341	4	FALSE	284	270341	0.00104942	0.911819	0.751827	1.10586	0.348351	0	0.479923	-0.0923143	0.0984378	3	FALSE	157	89709	0.00174705
253.3	Diabetes insipidus	endocrine/metabolic	0.892392	0.747493	1.06538	0.207881	0	0.793967	-0.11385	0.0903996	2	FALSE	165	269637	0.00061156	NA	NA	NA	NA	NA	NA	NA	NA	NA	NA	NA	NA	NA
253.7	Other disorders of neurohypophysis	endocrine/metabolic	0.978241	0.863697	1.10798	0.729168	24.8392	0.24872	-0.0219993	0.0635391	2	FALSE	274	262492	0.00104275	NA	NA	NA	NA	NA	NA	NA	NA	NA	NA	NA	NA	NA
255	Disorders of adrenal glands	endocrine/metabolic	0.996892	0.949623	1.04652	0.900068	32.5616	0.16805	-0.00311242	0.0247852	8	FALSE	1796	268976	0.00663289	0.984313	0.927534	1.04457	0.601961	39.0893	0.131091	-0.0158113	0.030314	7	FALSE	1229	88344	0.0137207
255.1	Adrenal hyperfunction	endocrine/metabolic	0.986143	0.894727	1.0869	0.778604	6.3972	0.378854	-0.0139543	0.0496349	7	FALSE	475	270052	0.00175583	0.943024	0.833486	1.06696	0.351758	1.61488	0.405947	-0.0586634	0.0629986	6	FALSE	310	89420	0.00345481
255.11	Cushing's syndrome	endocrine/metabolic	0.961762	0.843212	1.09698	0.561311	0	0.457723	-0.0389885	0.067118	4	FALSE	276	270287	0.0010201	0.973951	0.81097	1.16969	0.777568	21.9094	0.277881	-0.0263945	0.0934351	3	FALSE	163	89655	0.00181478
255.12	Hyperaldosteronism	endocrine/metabolic	1.33907	1.05076	1.70649	0.0182637	0	0.517015	0.291978	0.123708	2	FALSE	146	270406	0.000539637	NA	NA	NA	NA	NA	NA	NA	NA	NA	NA	NA	NA	NA
255.2	Adrenal hypofunction	endocrine/metabolic	0.980709	0.91407	1.05221	0.587438	33.9097	0.157453	-0.0194793	0.0359031	8	FALSE	828	268853	0.00307029	1.0096	0.928815	1.0974	0.822411	33.1505	0.174967	0.00954997	0.0425493	7	FALSE	598	89549	0.00663361
255.21	Glucocorticoid deficiency	endocrine/metabolic	1.00751	0.934929	1.08573	0.844473	45.7721	0.086406	0.00748366	0.0381478	7	FALSE	744	269016	0.00275801	1.05659	0.964675	1.15727	0.235825	36.2029	0.165431	0.0550503	0.0464368	6	FALSE	514	89712	0.00569681
256	Ovarian dysfunction	endocrine/metabolic	0.922527	0.87834	0.968936	0.00128154	0	0.521496	-0.0806391	0.0250426	9	FALSE	1861	268856	0.00687434	0.906823	0.859114	0.957181	0.000389611	0	0.668679	-0.0978081	0.0275747	8	FALSE	1562	88224	0.0173969
256.4	Polycystic ovaries	endocrine/metabolic	0.946173	0.898306	0.996591	0.0367173	0	0.92146	-0.0553297	0.0264876	9	FALSE	1674	269366	0.00617621	0.931964	0.879781	0.987243	0.0165448	0	0.970584	-0.0704608	0.0293994	8	FALSE	1386	88734	0.0153795
259	Other endocrine disorders	endocrine/metabolic	1.00965	0.922019	1.10562	0.835711	20.0136	0.276963	0.00960711	0.0463254	7	FALSE	525	268065	0.00195465	1.02876	0.923858	1.14558	0.605332	29.5277	0.213672	0.0283567	0.0548754	6	FALSE	383	88761	0.00429642
259.1	Nonspecific abnormal results of other endocrine function study	endocrine/metabolic	1.19625	1.00653	1.42172	0.0419639	0	0.667658	0.17919	0.0881028	2	FALSE	152	257850	0.000589143	NA	NA	NA	NA	NA	NA	NA	NA	NA	NA	NA	NA	NA
259.2	Carcinoid syndrome	endocrine/metabolic	0.909286	0.747185	1.10655	0.342488	0	0.569491	-0.0950956	0.100179	3	FALSE	121	265260	0.000455948	0.834149	0.644926	1.07889	0.167128	0	0.761436	-0.181343	0.131266	2	FALSE	79	89808	0.000878881
259.4	Precocious sexual development and puberty NEC	endocrine/metabolic	0.88221	0.738089	1.05447	0.168472	0	0.900395	-0.125325	0.0910046	2	FALSE	129	56781	0.00226674	0.88221	0.738089	1.05447	0.168472	0	0.900395	-0.125325	0.0910046	2	FALSE	129	56781	0.00226674
260	Protein-calorie malnutrition	endocrine/metabolic	1.01364	0.976052	1.05268	0.482179	42.7831	0.0931168	0.013551	0.0192813	8	FALSE	3100	261732	0.0117055	1.01495	0.975717	1.05575	0.460709	50.7538	0.0579945	0.0148362	0.020112	7	FALSE	2871	82143	0.0337709
260.1	Cachexia	endocrine/metabolic	1.17238	0.989307	1.38934	0.0663777	0	0.960827	0.159039	0.0866292	4	FALSE	177	263971	0.000670079	1.19895	0.967694	1.48548	0.0969952	0	0.912619	0.181449	0.109333	3	FALSE	126	85706	0.00146798
260.2	severe protein-calorie malnutrition	endocrine/metabolic	0.994141	0.924415	1.06913	0.874154	46.6737	0.111665	-0.00587631	0.0371016	5	FALSE	800	263195	0.00303036	0.994141	0.924415	1.06913	0.874154	46.6737	0.111665	-0.00587631	0.0371016	5	FALSE	792	84930	0.00923917
260.3	Adult failure to thrive	endocrine/metabolic	0.999768	0.912362	1.09555	0.996037	38.0076	0.167814	-0.000231865	0.0466777	5	FALSE	523	85074	0.00611003	0.999768	0.912362	1.09555	0.996037	38.0076	0.167814	-0.000231865	0.0466777	5	FALSE	523	85074	0.00611003
260.6	Anorexia	endocrine/metabolic	0.97605	0.927984	1.02661	0.346775	0	0.664932	-0.0242416	0.0257653	9	FALSE	1600	264649	0.00600941	1.02008	0.939018	1.10814	0.637916	0	0.663237	0.0198823	0.0422474	7	FALSE	625	85060	0.00729416
261	Vitamin deficiency	endocrine/metabolic	0.989461	0.97243	1.00679	0.2317	32.2832	0.140775	-0.0105947	0.0088585	11	FALSE	19119	247637	0.0716722	0.989741	0.970263	1.00961	0.309234	39.5182	0.104271	-0.0103119	0.0101412	9	FALSE	15932	68048	0.189712
261.2	Vitamin B-complex deficiencies	endocrine/metabolic	1.00895	0.975701	1.04333	0.602228	51.5164	0.0357524	0.00891131	0.0170977	9	FALSE	3962	261427	0.014929	1.03143	0.989416	1.07523	0.144703	47.8599	0.0623979	0.0309482	0.0212192	8	FALSE	2723	83162	0.0317052
261.4	Vitamin D deficiency	endocrine/metabolic	0.989627	0.971165	1.00844	0.277812	41.9078	0.0697607	-0.0104271	0.00960808	11	FALSE	16119	249605	0.0606607	0.987203	0.966869	1.00796	0.225151	44.8497	0.0694975	-0.01288	0.0106188	9	FALSE	14040	70016	0.167032
261.41	Rickets or osteomalacia	endocrine/metabolic	0.899368	0.72924	1.10918	0.321503	52.1965	0.123453	-0.106063	0.106986	3	FALSE	157	264566	0.000593073	1.02005	0.80065	1.29958	0.872346	0	0.849374	0.0198546	0.123566	2	FALSE	134	86301	0.0015503
262	Mineral deficiency NEC	endocrine/metabolic	0.972694	0.909377	1.04042	0.420137	8.59627	0.363683	-0.027686	0.0343421	8	FALSE	969	265433	0.00363736	0.98546	0.895191	1.08483	0.765078	20.2059	0.275472	-0.0146472	0.049017	7	FALSE	514	85844	0.00595197
263	Other nutritional deficiency	endocrine/metabolic	0.945891	0.849815	1.05283	0.308712	0	0.815278	-0.0556282	0.0546484	8	FALSE	371	259923	0.00142531	0.930924	0.832092	1.04149	0.21131	0	0.831606	-0.071578	0.0572636	7	FALSE	341	85478	0.00397348
264	Lack of normal physiological development	endocrine/metabolic	0.849821	0.788448	0.915972	2.0918e-05	0	0.527112	-0.162729	0.0382454	2	TRUE	953	73590	0.0127846	0.849821	0.788448	0.915972	2.0918e-05	0	0.527112	-0.162729	0.0382454	2	TRUE	953	73590	0.0127846
264.2	Failure to thrive (childhood)	endocrine/metabolic	0.854914	0.770667	0.948371	0.00306202	0	0.965573	-0.156754	0.0529317	2	FALSE	463	74330	0.00619042	0.854914	0.770667	0.948371	0.00306202	0	0.965573	-0.156754	0.0529317	2	FALSE	463	74330	0.00619042
264.3	Delayed milestones	endocrine/metabolic	1.01418	0.902913	1.13915	0.81231	0	0.921822	0.0140783	0.0592903	2	FALSE	353	49369	0.00709947	1.01418	0.902913	1.13915	0.81231	0	0.921822	0.0140783	0.0592903	2	FALSE	353	49369	0.00709947
264.9	Lack of normal physiological development, unspecified	endocrine/metabolic	1.01719	0.900579	1.14891	0.783766	0	0.373557	0.0170485	0.0621268	2	FALSE	298	54811	0.00540747	1.01719	0.900579	1.14891	0.783766	0	0.373557	0.0170485	0.0621268	2	FALSE	298	54811	0.00540747
269	Proteinuria	endocrine/metabolic	1.01009	0.960855	1.06185	0.693744	11.6882	0.337359	0.0100399	0.0254962	9	FALSE	1767	272581	0.00644072	0.99132	0.940657	1.04471	0.74462	0	0.807985	-0.00871836	0.0267647	8	FALSE	1610	89007	0.0177671
270	Disorders of protein plasma/amino-acid transport and metabolism	endocrine/metabolic	1.09482	1.03344	1.15984	0.00208775	40.2714	0.0989957	0.0905908	0.0294369	9	FALSE	1292	271628	0.00473399	1.06215	0.989853	1.13972	0.0936607	29.6929	0.201531	0.0602919	0.0359652	7	FALSE	897	89397	0.00993421
270.1	Disturbances of amino-acid transport	endocrine/metabolic	0.87748	0.697813	1.10341	0.263505	73.4871	0.0521249	-0.130702	0.116891	2	FALSE	122	272660	0.000447244	NA	NA	NA	NA	NA	NA	NA	NA	NA	NA	NA	NA	NA
270.2	Disorders of amino-acid metabolism	endocrine/metabolic	1.04242	0.856586	1.26856	0.678365	0	0.694959	0.0415429	0.100177	3	FALSE	152	261402	0.000581142	1.04242	0.856586	1.26856	0.678365	0	0.694959	0.0415429	0.100177	3	FALSE	145	83133	0.00174116
270.3	Disorders of plasma protein metabolism	endocrine/metabolic	1.12026	1.05071	1.1944	0.000514753	24.847	0.222639	0.113556	0.0326973	9	FALSE	1027	272188	0.00375894	1.09619	1.01089	1.18868	0.0262774	20.142	0.275967	0.0918384	0.0413298	7	FALSE	663	89957	0.00731627
270.32	Paraproteinemia	endocrine/metabolic	1.14985	1.06535	1.24105	0.000336673	0	0.482135	0.13963	0.0389451	8	FALSE	736	272836	0.00269033	1.12704	1.01713	1.24884	0.0223546	2.87352	0.403602	0.119596	0.0523561	7	FALSE	419	90605	0.00460318
270.33	Amyloidosis	endocrine/metabolic	0.903129	0.771699	1.05694	0.204162	0	0.752831	-0.10189	0.0802419	2	FALSE	216	274626	0.000785906	NA	NA	NA	NA	NA	NA	NA	NA	NA	NA	NA	NA	NA
270.38	Other specified disorders of plasma protein metabolism	endocrine/metabolic	1.12306	0.928773	1.35799	0.231099	0	0.818481	0.116058	0.0969144	3	FALSE	164	87451	0.00187183	1.12306	0.928773	1.35799	0.231099	0	0.818481	0.116058	0.0969144	3	FALSE	164	87451	0.00187183
271	Disorders of carbohydrate transport and metabolism	endocrine/metabolic	0.993691	0.951832	1.03739	0.773177	0	0.976983	-0.00632897	0.0219587	8	FALSE	2742	271905	0.00998372	0.996802	0.953066	1.04254	0.888713	0	0.965326	-0.0032034	0.0228923	7	FALSE	2563	87817	0.028358
271.3	Intestinal disaccharidase deficiencies and disaccharide malabsorption	endocrine/metabolic	0.994944	0.952326	1.03947	0.820466	0	0.951084	-0.00506913	0.0223363	7	FALSE	2682	272011	0.00976363	0.997214	0.952799	1.0437	0.904457	0	0.913603	-0.00279029	0.023246	6	FALSE	2516	87923	0.0278199
272	Disorders of lipoid metabolism	endocrine/metabolic	0.948073	0.93743	0.958836	2.07853e-20	0.809861	0.43577	-0.0533242	0.00575966	12	TRUE	51389	218506	0.190404	0.954029	0.93655	0.971834	6.09131e-07	10.7118	0.345703	-0.0470612	0.00943433	9	TRUE	27989	57639	0.326867
272.1	Hyperlipidemia	endocrine/metabolic	0.947573	0.936918	0.958349	1.02383e-20	0	0.446501	-0.0538517	0.00576969	12	TRUE	51151	218607	0.189618	0.953606	0.936111	0.971427	4.94387e-07	10.7002	0.345801	-0.0475052	0.00944723	9	TRUE	27856	57740	0.325436
272.11	Hypercholesterolemia	endocrine/metabolic	0.950896	0.938621	0.963332	3.07468e-14	0	0.483217	-0.0503502	0.00662927	12	TRUE	28913	238225	0.108232	0.966245	0.94009	0.993127	0.0141852	0	0.555657	-0.0343379	0.014001	9	FALSE	7364	77358	0.0869196
272.12	Hyperglyceridemia	endocrine/metabolic	0.922929	0.858556	0.992128	0.0296893	32.9884	0.164679	-0.0802031	0.0368884	8	FALSE	920	242723	0.00377602	0.941216	0.873747	1.01389	0.110409	0	0.469047	-0.0605828	0.0379506	7	FALSE	878	85179	0.0102025
272.13	Mixed hyperlipidemia	endocrine/metabolic	0.960685	0.936517	0.985477	0.00203321	0	0.802586	-0.0401087	0.0129998	10	FALSE	8516	234962	0.0349765	0.961391	0.937007	0.98641	0.00266574	0	0.740304	-0.0393736	0.0131077	9	FALSE	8415	75277	0.100547
272.9	Unspecified disorder of lipoid metabolism	endocrine/metabolic	0.984454	0.892512	1.08587	0.75413	0	0.891984	-0.0156677	0.050025	5	FALSE	467	247169	0.00188583	0.960239	0.810757	1.13728	0.63839	0	0.803888	-0.0405731	0.0863349	4	FALSE	194	86302	0.00224288
274	Gout and other crystal arthropathies	endocrine/metabolic	1.03516	0.991921	1.08029	0.112429	43.8887	0.0660601	0.0345578	0.0217705	10	FALSE	2387	272951	0.00866934	1.02376	0.968621	1.08204	0.405792	47.181	0.0661833	0.023483	0.0282477	8	FALSE	1493	89578	0.0163938
274.1	Gout	endocrine/metabolic	1.03893	0.993473	1.08647	0.094309	36.9736	0.122855	0.0381912	0.0228267	9	FALSE	2164	273332	0.00785492	1.03577	0.976433	1.09871	0.242963	45.3934	0.0887582	0.0351443	0.0300993	7	FALSE	1313	89959	0.0143856
274.11	Gouty arthropathy	endocrine/metabolic	1.01119	0.915259	1.11718	0.826779	0	0.928097	0.0111292	0.0508567	7	FALSE	442	269145	0.00163954	1.02152	0.916167	1.13899	0.701434	0	0.889024	0.0212916	0.0555358	6	FALSE	379	91087	0.00414362
274.2	Crystal arthropathies	endocrine/metabolic	1.18941	1.03168	1.37126	0.0168664	23.0403	0.267624	0.17346	0.0725891	5	FALSE	260	272814	0.000952123	1.18597	1.00583	1.39837	0.0424441	42.2282	0.158208	0.170561	0.0840559	4	FALSE	210	90779	0.00230797
274.21	Chondrocalcinosis	endocrine/metabolic	1.20221	1.02333	1.41234	0.0250516	0	0.457312	0.184159	0.0821916	5	FALSE	205	272868	0.000750715	1.18016	0.988549	1.4089	0.0668692	11.6393	0.334615	0.165648	0.0903919	4	FALSE	178	90833	0.00195581
275	Disorders of mineral metabolism	endocrine/metabolic	1.0104	0.984443	1.03704	0.435917	35.3842	0.124892	0.0103445	0.0132774	10	FALSE	6460	266302	0.0236837	1.00286	0.968023	1.03896	0.874025	47.8734	0.0623238	0.00286033	0.0180408	8	FALSE	3747	84748	0.0423414
275.1	Disorders of iron metabolism	hematopoietic	1.08136	0.995521	1.17461	0.0637974	0	0.65188	0.0782229	0.0422007	4	FALSE	645	270877	0.0023755	1.0675	0.909672	1.25272	0.423581	0	0.449521	0.0653232	0.0816312	3	FALSE	228	90658	0.00250864
275.3	Disorders of magnesium metabolism	endocrine/metabolic	0.979311	0.937256	1.02325	0.350553	0	0.843812	-0.020906	0.0223949	9	FALSE	2180	269813	0.00801491	0.974946	0.917297	1.03622	0.414561	0	0.70515	-0.0253728	0.0310982	7	FALSE	1192	88259	0.0133257
275.5	Disorders of calcium/phosphorus metabolism	endocrine/metabolic	1.03261	0.993543	1.07321	0.102939	60.3417	0.00970343	0.032089	0.0196772	9	FALSE	2820	269871	0.0103414	1.05523	0.994132	1.12007	0.0773051	68.3686	0.00421718	0.0537541	0.030429	7	FALSE	1254	88317	0.0140001
275.51	Hypocalcemia	endocrine/metabolic	1.03891	0.953738	1.13169	0.381748	51.5235	0.0540653	0.0381743	0.0436437	7	FALSE	591	265405	0.00222184	1.03891	0.953738	1.13169	0.381748	51.5235	0.0540653	0.0381743	0.0436437	7	FALSE	590	89117	0.00657697
275.53	Disorders of phosphorus metabolism	endocrine/metabolic	1.06281	0.961772	1.17446	0.232011	0	0.528199	0.060915	0.0509665	6	FALSE	451	266430	0.00168989	1.06281	0.961772	1.17446	0.232011	0	0.528199	0.060915	0.0509665	6	FALSE	448	90142	0.00494536
275.6	Hypercalcemia	endocrine/metabolic	1.00756	0.948965	1.06977	0.805402	43.5585	0.0880834	0.00753111	0.0305694	8	FALSE	1241	89448	0.0136841	1.00756	0.948965	1.06977	0.805402	43.5585	0.0880834	0.00753111	0.0305694	8	FALSE	1241	89448	0.0136841
276	Disorders of fluid, electrolyte, and acid-base balance	endocrine/metabolic	0.985034	0.9701	1.0002	0.0530208	0	0.869967	-0.0150796	0.00779406	12	FALSE	21868	244879	0.0819803	0.990271	0.968938	1.01207	0.378955	0	0.710667	-0.00977639	0.0111118	9	FALSE	12698	70502	0.15262
276.1	Electrolyte imbalance	endocrine/metabolic	0.980902	0.963818	0.99829	0.0314842	0	0.665395	-0.0192822	0.00896473	12	FALSE	15788	250462	0.0592977	0.985894	0.962063	1.01031	0.25512	0	0.549033	-0.0142068	0.012484	9	FALSE	9298	76085	0.108898
276.11	Hyperosmolality and/or hypernatremia	endocrine/metabolic	0.944558	0.875675	1.01886	0.139847	6.41396	0.375505	-0.0570383	0.0386344	6	FALSE	732	263698	0.00276822	0.904125	0.805186	1.01522	0.0882908	30.439	0.229612	-0.100787	0.0591308	4	FALSE	328	89321	0.00365871
276.12	Hyposmolality and/or hyponatremia	endocrine/metabolic	0.981902	0.954694	1.00989	0.202722	0	0.834218	-0.0182637	0.0143376	10	FALSE	5329	260610	0.0200384	1.00038	0.9552	1.04771	0.986999	0	0.933057	0.000384269	0.0235815	8	FALSE	2110	86233	0.0238842
276.13	Hyperpotassemia	endocrine/metabolic	0.996537	0.958651	1.03592	0.860751	0	0.490994	-0.003469	0.0197756	9	FALSE	2949	261075	0.0111694	1.00252	0.954819	1.05261	0.919364	14.7052	0.317675	0.00251808	0.0248737	7	FALSE	1972	86698	0.0222398
276.14	Hypopotassemia	endocrine/metabolic	0.968905	0.946527	0.991813	0.00806132	0	0.835157	-0.0315882	0.0119224	10	FALSE	8530	254564	0.0324219	0.974346	0.945825	1.00373	0.0864294	0	0.815277	-0.0259889	0.015158	8	FALSE	5714	80187	0.0665184
276.4	Acid-base balance disorder	endocrine/metabolic	0.942456	0.908513	0.977667	0.00154088	16.3939	0.296613	-0.0592664	0.0187145	9	FALSE	3157	260846	0.0119582	0.957045	0.909942	1.00659	0.0881881	31.1667	0.190148	-0.0439049	0.0257502	7	FALSE	1764	86469	0.0199925
276.41	Acidosis	endocrine/metabolic	0.934416	0.897804	0.972521	0.000880058	26.9628	0.204358	-0.0678336	0.0203931	9	FALSE	2644	261278	0.0100181	0.970229	0.918074	1.02535	0.283689	16.8943	0.301005	-0.030223	0.0281913	7	FALSE	1460	86901	0.0165231
276.42	Alkalosis	endocrine/metabolic	0.953426	0.866262	1.04936	0.329559	79.3303	0.0278392	-0.0476938	0.0489165	2	FALSE	484	254479	0.00189831	NA	NA	NA	NA	NA	NA	NA	NA	NA	NA	NA	NA	NA
276.5	Hypovolemia	endocrine/metabolic	0.989347	0.966002	1.01326	0.379388	0	0.972149	-0.0107097	0.0121836	10	FALSE	7962	254017	0.0303917	0.994229	0.960915	1.0287	0.739271	0	0.930059	-0.00578743	0.0173891	8	FALSE	4342	79640	0.0517016
276.6	Fluid overload	endocrine/metabolic	0.982689	0.939749	1.02759	0.443678	35.1769	0.147648	-0.0174621	0.0227966	8	FALSE	2106	262045	0.00797271	0.958287	0.903381	1.01653	0.156956	43.7219	0.113763	-0.0426083	0.0301037	6	FALSE	1253	87668	0.0140912
277	Other disorders of metabolism	endocrine/metabolic	0.991477	0.942848	1.04261	0.738693	0	0.471714	-0.00855942	0.0256589	8	FALSE	1658	272864	0.00603959	1.00236	0.919609	1.09255	0.957321	6.97422	0.371864	0.00235254	0.0439594	6	FALSE	620	89969	0.0068441
277.4	Disorders of bilirubin excretion	endocrine/metabolic	1.16804	1.02929	1.32549	0.0160686	72.2738	0.0271414	0.155325	0.0645212	3	FALSE	312	272490	0.00114369	1.79202	1.25833	2.55207	0.00122164	0	0.384064	0.583344	0.180391	2	FALSE	96	90930	0.00105464
277.5	Other disorders of lipoid metabolism	endocrine/metabolic	1.10496	1.0052	1.21462	0.0386978	28.0432	0.204515	0.0998102	0.0482785	8	FALSE	517	273023	0.00189003	1.03987	0.932795	1.15924	0.480697	0	0.573869	0.0390977	0.0554435	7	FALSE	407	90128	0.0044955
277.51	Lipoprotein disorders	endocrine/metabolic	1.10004	0.935911	1.29295	0.247457	0	0.537807	0.0953476	0.0824415	6	FALSE	217	273199	0.000793662	1.05483	0.88037	1.26385	0.562822	0	0.549179	0.0533756	0.0922408	5	FALSE	184	90304	0.00203342
277.7	Dysmetabolic syndrome X	endocrine/metabolic	0.966456	0.879319	1.06223	0.479109	51.6829	0.0532682	-0.0341194	0.0482091	7	FALSE	514	90208	0.00566566	0.966456	0.879319	1.06223	0.479109	51.6829	0.0532682	-0.0341194	0.0482091	7	FALSE	514	90208	0.00566566
278	Overweight, obesity and other hyperalimentation	endocrine/metabolic	0.977852	0.965601	0.990258	0.000498037	25.3262	0.195159	-0.0223973	0.00643265	12	FALSE	38352	228745	0.143588	0.994284	0.976371	1.01253	0.536588	0	0.544302	-0.00573241	0.00927603	9	FALSE	24371	58459	0.294229
278.1	Obesity	endocrine/metabolic	0.977208	0.964714	0.989864	0.000445183	7.97609	0.367155	-0.0230556	0.00656528	12	FALSE	34801	233016	0.129943	0.993761	0.975134	1.01274	0.516837	0	0.780669	-0.00625817	0.00965426	9	FALSE	20909	62730	0.249991
278.11	Morbid obesity	endocrine/metabolic	0.984219	0.958567	1.01056	0.237758	5.36767	0.388741	-0.0159073	0.0134738	8	FALSE	7263	242895	0.0290337	0.984219	0.958567	1.01056	0.237758	5.36767	0.388741	-0.0159073	0.0134738	8	FALSE	7261	77340	0.0858264
278.3	Localized adiposity	endocrine/metabolic	0.8988	0.80655	1.0016	0.0534833	0	0.957355	-0.106694	0.0552534	6	FALSE	378	256592	0.00147099	0.901229	0.798915	1.01665	0.0907497	0	0.901711	-0.103996	0.061483	5	FALSE	311	86306	0.00359052
278.4	Abnormal weight gain	endocrine/metabolic	0.973386	0.926789	1.02233	0.281133	0	0.635545	-0.0269748	0.0250282	9	FALSE	1814	251352	0.00716526	0.9811	0.933237	1.03142	0.454621	0	0.825713	-0.0190809	0.0255183	8	FALSE	1750	82386	0.0207997
279	Disorders involving the immune mechanism	endocrine/metabolic	1.00221	0.948349	1.05912	0.9377	0	0.700816	0.00220271	0.0281818	8	FALSE	1383	271325	0.00507136	1.0042	0.945039	1.06706	0.892389	0	0.590646	0.00419104	0.0309801	7	FALSE	1158	87390	0.0130777
279.1	Immunity deficiency	endocrine/metabolic	1.00593	0.94685	1.06869	0.84826	0	0.936915	0.00590845	0.0308795	7	FALSE	1140	271761	0.00417734	0.995408	0.931177	1.06407	0.892431	0	0.938682	-0.00460225	0.0340332	6	FALSE	949	87826	0.0106899
279.11	Deficiency of humoral immunity	endocrine/metabolic	1.07899	0.965304	1.20606	0.180786	0	0.862134	0.0760249	0.0568054	5	FALSE	347	272804	0.00127036	1.02102	0.878569	1.18656	0.786171	0	0.985963	0.020798	0.0766643	4	FALSE	204	90214	0.00225619
279.7	Other immunological findings	endocrine/metabolic	0.985786	0.938835	1.03508	0.565289	0	0.591561	-0.0143164	0.024898	9	FALSE	1811	272127	0.00661098	0.989331	0.94059	1.0406	0.677339	0	0.515537	-0.0107258	0.0257772	8	FALSE	1697	88192	0.0188788
280	Iron deficiency anemias	hematopoietic	0.988853	0.972278	1.00571	0.193673	3.27656	0.412594	-0.0112099	0.00862437	12	FALSE	15845	244065	0.0609634	1.00772	0.980709	1.03547	0.579163	0	0.684651	0.00768721	0.0138606	9	FALSE	6927	78714	0.0808842
280.1	Iron deficiency anemias, unspecified or not due to blood loss	hematopoietic	0.985732	0.968644	1.00312	0.107246	0	0.492361	-0.0143709	0.00892221	12	FALSE	14646	245165	0.0563717	1.00476	0.976219	1.03414	0.746719	0	0.793191	0.00474852	0.0147027	9	FALSE	6079	79814	0.0707741
280.2	Iron deficiency anemia secondary to blood loss (chronic)	hematopoietic	1.0103	0.963505	1.05937	0.671923	0	0.820313	0.0102476	0.0241967	10	FALSE	1966	250838	0.00777678	1.01555	0.960951	1.07326	0.584139	0	0.752235	0.0154338	0.0281973	8	FALSE	1485	85487	0.0170745
281	Other deficiency anemia	hematopoietic	1.01068	0.973111	1.04969	0.582631	43.4019	0.0783198	0.0106202	0.0193254	9	FALSE	3034	249975	0.0119917	0.983859	0.935667	1.03453	0.525386	39.5529	0.115231	-0.0162732	0.0256244	8	FALSE	1848	84624	0.0213711
281.1	Megaloblastic anemia	hematopoietic	1.01322	0.97345	1.05462	0.520235	40.9429	0.0943873	0.0131375	0.0204321	9	FALSE	2693	250779	0.0106244	0.989487	0.93685	1.04508	0.704747	41.6031	0.100989	-0.0105682	0.0278904	8	FALSE	1553	85428	0.0178545
281.11	Pernicious anemia	hematopoietic	1.06608	1.00372	1.13232	0.0374617	0	0.906353	0.0639916	0.0307549	6	FALSE	1151	251056	0.00456371	1.04588	0.931109	1.17479	0.449435	0	0.84159	0.0448551	0.0593041	5	FALSE	361	86933	0.00413545
281.12	Other vitamin B12 deficiency anemia	hematopoietic	0.962079	0.908748	1.01854	0.183963	26.7644	0.215022	-0.038659	0.0290965	8	FALSE	1400	251203	0.00554229	0.961393	0.903823	1.02263	0.211411	37.2038	0.1447	-0.0393724	0.0315056	7	FALSE	1222	85852	0.014034
281.13	Folate-deficiency anemia	hematopoietic	1.02339	0.905521	1.1566	0.711139	0	0.981765	0.0231203	0.0624322	3	FALSE	298	245180	0.00121396	0.996328	0.737835	1.34538	0.980848	0	0.990589	-0.00367871	0.153246	2	FALSE	79	81057	0.000973674
281.9	Deficiency anemias	hematopoietic	0.959744	0.842334	1.09352	0.537135	0	0.62122	-0.0410887	0.0665779	6	FALSE	271	248410	0.00108975	0.92525	0.800723	1.06914	0.292141	0	0.702098	-0.0776914	0.0737505	5	FALSE	229	87379	0.00261392
282	Hereditary hemolytic anemias	hematopoietic	0.990881	0.933999	1.05123	0.761362	39.9171	0.101463	-0.00916048	0.0301637	9	FALSE	1444	251105	0.0057177	0.997501	0.93012	1.06976	0.94409	53.9517	0.0425653	-0.00250251	0.035684	7	FALSE	923	85754	0.0106487
282.5	Sickle cell anemia	hematopoietic	1.02033	0.934585	1.11394	0.65315	0	0.892298	0.0201266	0.0447864	5	FALSE	742	247489	0.00298915	1.04843	0.944873	1.16334	0.372761	0	0.977442	0.0472952	0.0530624	4	FALSE	421	83366	0.00502465
282.8	Other hemoglobinopathies	hematopoietic	0.99725	0.87495	1.13665	0.967092	36.6965	0.148419	-0.00275394	0.0667538	7	FALSE	353	252986	0.00139339	0.98694	0.837243	1.1634	0.875536	57.281	0.0526287	-0.0131456	0.0839277	5	FALSE	224	87635	0.00254954
282.9	Other hereditary hemolytic anemias	hematopoietic	0.969172	0.875728	1.07259	0.544953	35.1534	0.201297	-0.0313133	0.0517286	4	FALSE	428	251840	0.00169661	0.949081	0.846945	1.06353	0.368321	49.98	0.135444	-0.0522609	0.058092	3	FALSE	345	86489	0.0039731
283	Acquired hemolytic anemias	hematopoietic	1.12325	0.998803	1.26321	0.0523831	0	0.828267	0.116228	0.0599122	4	FALSE	322	249134	0.00129081	1.1747	1.01015	1.36606	0.0365209	0	0.984663	0.161014	0.0770003	3	FALSE	210	85011	0.00246418
283.1	Autoimmune hemolytic anemias	hematopoietic	1.13378	0.944515	1.36098	0.177852	0	0.859736	0.125561	0.0931875	2	FALSE	131	239771	0.000546056	NA	NA	NA	NA	NA	NA	NA	NA	NA	NA	NA	NA	NA
283.2	Non-autoimmune hemolytic anemias	hematopoietic	1.18659	0.913632	1.54111	0.199585	0	0.904882	0.171087	0.133377	2	FALSE	92	245703	0.000374296	1.18659	0.913632	1.54111	0.199585	0	0.904882	0.171087	0.133377	2	FALSE	79	84672	0.000932142
284	Aplastic anemia	hematopoietic	1.04191	0.982994	1.10436	0.166841	10.0704	0.352038	0.041057	0.0296992	8	FALSE	1227	252148	0.00484262	1.05982	0.988032	1.13683	0.104474	14.9556	0.315778	0.0581022	0.0357874	7	FALSE	860	86797	0.00981097
284.1	Pancytopenia	hematopoietic	1.06926	0.991981	1.15255	0.0801885	0	0.536746	0.0669641	0.0382741	7	FALSE	747	87053	0.00850797	1.06926	0.991981	1.15255	0.0801885	0	0.536746	0.0669641	0.0382741	7	FALSE	747	87053	0.00850797
285	Other anemias	hematopoietic	1.00388	0.990034	1.01792	0.584848	19.3343	0.253762	0.00387066	0.007085	12	FALSE	26162	233799	0.100638	1.01479	0.99439	1.03561	0.156492	0	0.482242	0.0146812	0.010361	9	FALSE	14417	68448	0.173982
285.1	Acute posthemorrhagic anemia	hematopoietic	1.00983	0.968389	1.05304	0.647382	9.09871	0.359728	0.00977825	0.0213778	8	FALSE	2457	248835	0.00977747	1.01206	0.968297	1.05781	0.594962	21.1147	0.268414	0.0119921	0.022556	7	FALSE	2226	83484	0.0259713
285.2	Anemia of chronic disease	hematopoietic	1.03918	1.00177	1.07798	0.0399221	0	0.526581	0.0384275	0.0187036	9	FALSE	3316	249370	0.013123	1.02527	0.983698	1.0686	0.23733	0	0.586935	0.0249565	0.0211194	7	FALSE	2676	84019	0.0308668
285.21	Anemia in chronic kidney disease	hematopoietic	0.986575	0.921919	1.05577	0.695936	0	0.60602	-0.0135157	0.0345837	7	FALSE	979	86791	0.0111542	0.986575	0.921919	1.05577	0.695936	0	0.60602	-0.0135157	0.0345837	7	FALSE	979	86791	0.0111542
285.22	Anemia in neoplastic disease	hematopoietic	1.08278	1.02831	1.14014	0.0025282	0	0.5208	0.079533	0.0263359	6	FALSE	1559	250380	0.00618801	1.0531	0.992799	1.11705	0.0854818	0	0.968898	0.0517341	0.0300827	5	FALSE	1201	86257	0.0137323
286	Coagulation defects	hematopoietic	1.07255	1.03451	1.11199	0.000143828	30.1742	0.167684	0.0700402	0.0184244	10	FALSE	3284	267977	0.0121064	1.05993	1.01625	1.1055	0.00672154	30.5182	0.184386	0.0582065	0.0214758	8	FALSE	2485	86022	0.0280769
286.1	Congenital coagulation defects	hematopoietic	1.08965	1.00227	1.18464	0.0440993	0	0.477975	0.0858551	0.0426472	4	FALSE	624	271155	0.00229598	1.04372	0.898316	1.21267	0.576121	1.29565	0.363082	0.0427937	0.0765458	3	FALSE	233	90538	0.0025669
286.11	Von willebrand's disease	hematopoietic	1.0437	0.898496	1.21237	0.575757	0	0.832035	0.0427706	0.0764316	4	FALSE	203	270876	0.000748859	0.97223	0.783878	1.20584	0.797693	0	0.968084	-0.028163	0.109868	3	FALSE	108	90259	0.00119513
286.12	Congenital deficiency of other clotting factors (including factor VII)	hematopoietic	1.13592	1.01925	1.26594	0.0211753	0	0.563867	0.127443	0.0552936	3	FALSE	367	268646	0.00136425	1.15054	0.914197	1.44799	0.231965	11.5507	0.287649	0.140234	0.11732	2	FALSE	109	88029	0.0012367
286.2	Encounter for long-term (current) use of anticoagulants	hematopoietic	1.13121	1.088	1.17613	5.47138e-10	56.2639	0.0250698	0.123287	0.0198692	8	TRUE	3148	86456	0.0351324	1.13121	1.088	1.17613	5.47138e-10	56.2639	0.0250698	0.123287	0.0198692	8	TRUE	3148	86456	0.0351324
286.5	Hemorrhagic disorder due to intrinsic circulating anticoagulants	hematopoietic	1.04938	0.909168	1.21121	0.510115	53.2668	0.117678	0.0481984	0.0731766	3	FALSE	233	262144	0.000888035	1.09412	0.928284	1.28958	0.283455	69.1437	0.0718243	0.0899503	0.0838627	2	FALSE	186	81527	0.00227626
286.6	Defibrination syndrome	hematopoietic	1.16069	0.902608	1.49257	0.245489	0	0.935372	0.149016	0.12831	2	FALSE	73	255656	0.000285458	NA	NA	NA	NA	NA	NA	NA	NA	NA	NA	NA	NA	NA
286.7	Other and unspecified coagulation defects	hematopoietic	1.05757	0.999652	1.11885	0.0514334	28.708	0.209176	0.0559761	0.0287374	7	FALSE	1328	269783	0.00489836	1.04352	0.979094	1.11219	0.190131	34.583	0.177022	0.0426021	0.0325159	6	FALSE	1046	87828	0.0117695
286.8	Hypercoagulable state	hematopoietic	1.07888	1.00653	1.15643	0.0320454	0	0.95864	0.075923	0.0354144	8	FALSE	891	270587	0.00328203	1.07179	0.989545	1.16086	0.0887636	0	0.927427	0.0693269	0.0407337	7	FALSE	692	89970	0.00763275
286.81	Primary hypercoagulable state	hematopoietic	1.06801	0.993875	1.14768	0.0730416	0	0.896655	0.0657971	0.0367054	8	FALSE	830	270705	0.0030567	1.05648	0.971592	1.14877	0.19859	0	0.854226	0.0549379	0.042734	7	FALSE	631	90088	0.00695554
286.9	Abnormal coagulation profile	hematopoietic	1.15958	1.05453	1.2751	0.00224429	59.7735	0.0209238	0.148059	0.0484512	7	FALSE	477	89203	0.00531891	1.15958	1.05453	1.2751	0.00224429	59.7735	0.0209238	0.148059	0.0484512	7	FALSE	477	89203	0.00531891
287	Purpura and other hemorrhagic conditions	hematopoietic	1.06967	1.03517	1.10533	5.67362e-05	0	0.67827	0.0673548	0.01673	10	FALSE	3909	268933	0.014327	1.0698	1.02537	1.11616	0.00182527	0	0.47296	0.0674714	0.0216443	8	FALSE	2419	86978	0.0270591
287.1	Spontaneous ecchymoses	hematopoietic	1.10382	0.954714	1.27622	0.18218	35.9085	0.210079	0.0987795	0.0740436	3	FALSE	217	271682	0.00079809	1.17396	0.944677	1.4589	0.148002	60.9861	0.109378	0.160384	0.110867	2	FALSE	113	89727	0.00125779
287.3	Thrombocytopenia	hematopoietic	1.07018	1.03425	1.10737	9.92849e-05	0	0.719333	0.0678288	0.0174263	10	FALSE	3578	269446	0.0131051	1.0721	1.02589	1.12039	0.00195645	0	0.570811	0.0696177	0.0224808	8	FALSE	2220	87491	0.0247461
287.31	Primary thrombocytopenia	hematopoietic	1.07981	0.994384	1.17258	0.0678457	75.9676	0.00226604	0.0767859	0.0420507	5	FALSE	635	271863	0.00233029	1.21231	1.07163	1.37145	0.00221824	71.5181	0.0145387	0.192527	0.0629309	4	FALSE	304	89908	0.00336984
287.32	Secondary thrombocytopenia	hematopoietic	1.13842	1.01858	1.27236	0.0223469	71.0328	0.0316765	0.129645	0.0567517	3	FALSE	357	266823	0.00133618	1.07521	0.947515	1.22011	0.260936	70.8714	0.0639037	0.0725158	0.0645054	2	FALSE	286	90138	0.00316288
288	Diseases of white blood cells	hematopoietic	0.958094	0.925309	0.992042	0.0159645	0	0.963661	-0.0428089	0.017765	9	FALSE	3712	261297	0.0140071	0.956841	0.9217	0.993322	0.0208351	0	0.93279	-0.0441183	0.0190909	8	FALSE	3270	83416	0.0377224
288.1	Decreased white blood cell count	hematopoietic	1.0503	1.0202	1.08128	0.000938475	0	0.544625	0.0490754	0.0148338	10	FALSE	4916	265103	0.0182061	1.04939	1.0009	1.10023	0.0458013	0	0.671404	0.0482107	0.0241389	8	FALSE	1961	87222	0.0219885
288.11	Neutropenia	hematopoietic	1.04361	1.01196	1.07625	0.00659388	0	0.613959	0.0426845	0.015712	9	FALSE	4324	266026	0.0159941	1.02704	0.971051	1.08626	0.350874	0	0.826069	0.0266829	0.0286022	7	FALSE	1369	88145	0.0152937
288.2	Elevated white blood cell count	hematopoietic	0.960923	0.92095	1.00263	0.065953	0	0.609204	-0.0398608	0.0216783	8	FALSE	2443	85182	0.0278802	0.960923	0.92095	1.00263	0.065953	0	0.609204	-0.0398608	0.0216783	8	FALSE	2443	85182	0.0278802
288.3	Eosinophilia	hematopoietic	0.83666	0.725395	0.964993	0.0143096	0	0.694345	-0.178337	0.0728085	3	FALSE	230	254108	0.000904308	0.853292	0.717039	1.01544	0.0738732	0	0.446595	-0.158654	0.0887626	2	FALSE	165	77537	0.0021235
289	Other diseases of blood and blood-forming organs	hematopoietic	1.02772	0.978743	1.07915	0.272384	25.7406	0.214893	0.027346	0.0249146	9	FALSE	1750	266351	0.00652739	0.986357	0.919828	1.0577	0.699836	8.67331	0.362466	-0.0137365	0.0356291	7	FALSE	894	88470	0.010004
289.1	Myelofibrosis	hematopoietic	1.30845	1.07485	1.59283	0.0073775	0	0.654465	0.268846	0.100342	2	FALSE	114	260278	0.000437801	NA	NA	NA	NA	NA	NA	NA	NA	NA	NA	NA	NA	NA
289.3	Personal history of diseases of blood and blood-forming organs	hematopoietic	0.958437	0.883469	1.03977	0.307002	0	0.461209	-0.042451	0.0415561	3	FALSE	659	258327	0.00254454	0.925544	0.798006	1.07346	0.306385	19.5208	0.264979	-0.077374	0.0756466	2	FALSE	228	80446	0.00282619
289.4	Lymphadenitis	hematopoietic	1.04176	1.01058	1.0739	0.00831799	37.6335	0.107804	0.0409115	0.0155033	10	FALSE	4593	261932	0.0172329	1.03453	0.991871	1.07902	0.114096	50.6606	0.0479463	0.0339476	0.0214852	8	FALSE	2509	84051	0.0289857
289.5	Diseases of spleen	hematopoietic	0.973374	0.897225	1.05599	0.516137	0	0.683833	-0.0269871	0.0415626	4	FALSE	625	267031	0.00233509	0.899462	0.769134	1.05187	0.184601	0	0.926665	-0.105958	0.0798647	3	FALSE	189	89150	0.00211554
289.8	Polycythemia, secondary	hematopoietic	1.01119	0.90187	1.13377	0.848788	0	0.858942	0.0111303	0.0583759	4	FALSE	343	262998	0.00130249	1.02067	0.854117	1.21969	0.821941	0	0.689917	0.0204548	0.0908902	3	FALSE	168	89332	0.00187709
289.9	Abnormality of red blood cells	hematopoietic	0.865253	0.720006	1.0398	0.122663	44.6409	0.143554	-0.144733	0.0937578	4	FALSE	163	262000	0.000621751	0.739712	0.577016	0.948281	0.01736	1.92138	0.360743	-0.301495	0.126732	3	FALSE	111	89235	0.00124236
290	Delirium dementia and amnestic and other cognitive disorders	mental disorders	1.00111	0.970825	1.03234	0.943483	0	0.620841	0.00111115	0.0156737	10	FALSE	4623	265384	0.0171218	0.994728	0.945724	1.04627	0.837513	0	0.574431	-0.00528587	0.0257752	8	FALSE	1883	87251	0.0211255
290.1	Dementias	mental disorders	0.993826	0.9575	1.03153	0.744436	0	0.907905	-0.00619324	0.0189985	9	FALSE	3123	267090	0.0115575	0.985722	0.925044	1.05038	0.657292	0	0.966591	-0.0143812	0.0324154	7	FALSE	1194	88957	0.0132444
290.11	Alzheimer's disease	mental disorders	0.992994	0.941803	1.04697	0.794582	0	0.993106	-0.00703107	0.0270046	8	FALSE	1483	267482	0.00551373	0.976709	0.87923	1.08499	0.660439	0	0.974229	-0.0235665	0.0536447	6	FALSE	411	89349	0.00457888
290.13	Senile dementia	mental disorders	0.967919	0.915925	1.02286	0.247085	15.462	0.306389	-0.0326068	0.028171	3	FALSE	1366	253020	0.00536979	NA	NA	NA	NA	NA	NA	NA	NA	NA	NA	NA	NA	NA
290.16	Vascular dementia	mental disorders	1.05782	0.898236	1.24577	0.500488	0	0.529651	0.0562145	0.0834387	5	FALSE	196	262560	0.000745939	1.05782	0.898236	1.24577	0.500488	0	0.529651	0.0562145	0.0834387	5	FALSE	195	89611	0.00217135
290.2	Delirium due to conditions classified elsewhere	mental disorders	0.992936	0.898348	1.09748	0.889613	28.0067	0.243981	-0.00708912	0.0510767	4	FALSE	455	88449	0.00511788	0.992936	0.898348	1.09748	0.889613	28.0067	0.243981	-0.00708912	0.0510767	4	FALSE	455	88449	0.00511788
290.3	Other persistent mental disorders due to conditions classified elsewhere	mental disorders	1.01063	0.944617	1.08126	0.758962	0	0.782115	0.0105756	0.0344656	5	FALSE	1048	256665	0.00406654	1.01063	0.944617	1.08126	0.758962	0	0.782115	0.0105756	0.0344656	5	FALSE	1038	79864	0.0128303
291	Other specified nonpsychotic and/or transient mental disorders	mental disorders	0.962608	0.922162	1.00483	0.0818453	37.6116	0.107966	-0.0381092	0.0219008	10	FALSE	2352	264285	0.00882098	0.950098	0.905699	0.996674	0.0360483	45.4326	0.0764071	-0.0511899	0.0244182	8	FALSE	1926	86152	0.021867
291.1	Transient mental disorders due to conditions classified elsewhere	mental disorders	1.15543	0.897746	1.48707	0.261807	73.0536	0.0540529	0.14447	0.128746	2	FALSE	93	78223	0.0011875	1.15543	0.897746	1.48707	0.261807	73.0536	0.0540529	0.14447	0.128746	2	FALSE	93	78223	0.0011875
291.4	Specific nonpsychotic mental disorders due to brain damage	mental disorders	0.980835	0.881166	1.09178	0.723389	39.5165	0.128059	-0.0193509	0.0546739	7	FALSE	436	266397	0.00163398	0.980835	0.881166	1.09178	0.723389	39.5165	0.128059	-0.0193509	0.0546739	7	FALSE	417	89596	0.00463266
291.8	Alteration of consciousness	mental disorders	0.946726	0.901751	0.993944	0.0274845	0	0.803349	-0.0547454	0.0248327	7	FALSE	1805	265163	0.00676111	0.931714	0.881097	0.985239	0.0130735	0	0.821655	-0.0707295	0.0284997	5	FALSE	1397	87030	0.0157983
292	Neurological disorders	mental disorders	0.989686	0.968956	1.01086	0.337136	15.5029	0.29627	-0.0103671	0.0108009	11	FALSE	10332	258299	0.0384617	0.993658	0.966474	1.02161	0.653015	28.6845	0.189664	-0.0063626	0.0141524	9	FALSE	6564	80166	0.0756832
292.1	Aphasia/speech disturbance	mental disorders	0.994529	0.951328	1.03969	0.80869	0	0.976259	-0.005486	0.0226585	10	FALSE	2157	265982	0.00804434	1.0084	0.950286	1.07007	0.782322	0	0.991874	0.00836787	0.0302861	8	FALSE	1270	87849	0.0142506
292.11	Aphasia	mental disorders	0.921835	0.822266	1.03346	0.162839	0	0.926227	-0.0813889	0.0583187	4	FALSE	353	89148	0.00394409	0.921835	0.822266	1.03346	0.162839	0	0.926227	-0.0813889	0.0583187	4	FALSE	353	89148	0.00394409
292.2	Mild cognitive impairment	mental disorders	1.03244	0.951916	1.11978	0.440966	32.2164	0.182092	0.0319254	0.0414313	7	FALSE	748	89109	0.00832434	1.03244	0.951916	1.11978	0.440966	32.2164	0.182092	0.0319254	0.0414313	7	FALSE	748	89109	0.00832434
292.3	Memory loss	mental disorders	1.00397	0.962086	1.04768	0.855278	3.27477	0.40747	0.0039658	0.0217438	9	FALSE	2450	265548	0.00914186	0.9948	0.945787	1.04635	0.839714	10.6154	0.347702	-0.00521388	0.0257782	8	FALSE	1812	87415	0.0203078
292.4	Altered mental status	mental disorders	0.966593	0.938271	0.99577	0.0251322	0	0.685643	-0.0339778	0.015173	10	FALSE	4801	264048	0.0178576	0.965537	0.925176	1.00766	0.107451	0	0.480352	-0.0350707	0.0217863	8	FALSE	2464	85915	0.0278799
292.5	Transient alteration of awareness	mental disorders	1.01784	0.891854	1.16162	0.793107	54.8503	0.10917	0.0176821	0.0674172	3	FALSE	286	89509	0.00318503	1.01784	0.891854	1.16162	0.793107	54.8503	0.10917	0.0176821	0.0674172	3	FALSE	286	89509	0.00318503
292.6	Hallucinations	mental disorders	1.00255	0.914314	1.0993	0.956828	33.8035	0.195988	0.00254453	0.0470038	5	FALSE	516	266611	0.00193167	1.11858	0.943734	1.32583	0.196291	20.7286	0.285698	0.112063	0.086723	4	FALSE	183	89810	0.00203349
293	Symptoms involving head and neck	mental disorders	0.980513	0.914371	1.05144	0.580746	31.2134	0.21339	-0.0196798	0.0356327	5	FALSE	863	269109	0.00319663	1.16492	0.991029	1.36932	0.0642118	0	0.948291	0.152653	0.0824834	3	FALSE	195	86184	0.00225749
293.1	Swelling, mass, or lump in head and neck [Space-occupying lesion, intracranial NOS]	mental disorders	1.01172	0.967734	1.0577	0.607485	8.01586	0.368228	0.0116486	0.0226773	10	FALSE	2149	270480	0.00788251	1.01238	0.958679	1.06909	0.658196	0	0.754158	0.0123021	0.0278074	8	FALSE	1472	87555	0.0165343
295	Schizophrenia and other psychotic disorders	mental disorders	0.991012	0.950058	1.03373	0.675018	51.4372	0.0294728	-0.00902825	0.0215332	10	FALSE	2612	246138	0.0105005	0.991341	0.945476	1.03943	0.718989	42.9745	0.0918641	-0.00869627	0.024169	8	FALSE	2137	82952	0.0251149
295.1	Schizophrenia	mental disorders	0.97417	0.921929	1.02937	0.352078	36.1534	0.118941	-0.0261692	0.0281218	10	FALSE	1536	248108	0.00615276	0.959802	0.901066	1.02237	0.202874	5.00881	0.391486	-0.0410282	0.0322193	8	FALSE	1210	84922	0.0140482
295.2	Paranoid disorders	mental disorders	1.05534	0.929131	1.1987	0.407176	0	0.422395	0.0538655	0.0649863	5	FALSE	318	243951	0.00130184	1.05534	0.929131	1.1987	0.407176	0	0.422395	0.0538655	0.0649863	5	FALSE	316	85597	0.00367814
295.3	Psychosis	mental disorders	0.992858	0.935427	1.05381	0.813605	8.63171	0.363405	-0.00716779	0.0304006	8	FALSE	1314	247274	0.00528585	1.00035	0.937561	1.06735	0.991487	18.1243	0.29156	0.000352917	0.0330755	7	FALSE	1132	84088	0.0132833
296	Mood disorders	mental disorders	1.00163	0.989153	1.01427	0.798692	17.0387	0.276723	0.0016314	0.00639663	12	FALSE	42736	218680	0.163479	1.01288	0.994569	1.03154	0.169116	1.12023	0.424667	0.0128019	0.00931016	9	FALSE	28440	55494	0.338838
296.1	Bipolar	mental disorders	1.02718	0.99689	1.05839	0.0790826	26.4016	0.192664	0.0268194	0.0152727	11	FALSE	5478	242449	0.0220952	1.04305	1.00906	1.07818	0.0126381	11.1535	0.341934	0.0421494	0.0169016	9	FALSE	4672	80532	0.0548331
296.2	Depression	mental disorders	0.998001	0.985329	1.01084	0.758939	10.3858	0.343343	-0.00200082	0.00652	12	FALSE	40340	220368	0.154732	1.00402	0.985389	1.02301	0.674323	1.03439	0.425345	0.00401688	0.00955895	9	FALSE	26439	57182	0.316177
296.22	Major depressive disorder	mental disorders	0.998673	0.985279	1.01225	0.847207	22.5187	0.222285	-0.00132746	0.0068893	12	FALSE	33779	228912	0.128588	1.00685	0.985696	1.02846	0.52858	17.414	0.287695	0.00682724	0.0108339	9	FALSE	19914	65726	0.232532
297	Suicidal ideation or attempt	mental disorders	1.00407	0.961086	1.04899	0.855496	0	0.43206	0.00406575	0.0223257	7	FALSE	2660	245027	0.0107394	1.00301	0.958872	1.04919	0.895768	15.0029	0.317815	0.00300831	0.0229625	6	FALSE	2544	81841	0.0301475
297.1	Suicidal ideation	mental disorders	0.993961	0.945292	1.04514	0.813051	33.8468	0.182323	-0.00605772	0.0256149	6	FALSE	2032	82749	0.0239676	0.993961	0.945292	1.04514	0.813051	33.8468	0.182323	-0.00605772	0.0256149	6	FALSE	2032	82749	0.0239676
297.2	Suicide or self-inflicted injury	mental disorders	0.980642	0.909951	1.05682	0.608582	40.5388	0.151034	-0.0195479	0.0381722	5	FALSE	898	242925	0.003683	0.971195	0.895688	1.05307	0.47906	52.7506	0.0957994	-0.0292284	0.0412937	4	FALSE	794	79739	0.00985931
300	Anxiety disorders	mental disorders	0.987004	0.973494	1.0007	0.0628514	0	0.639857	-0.0130813	0.00703203	12	FALSE	36101	219931	0.141002	0.992114	0.973369	1.01122	0.415885	1.54068	0.421338	-0.0079176	0.00973178	9	FALSE	25615	56745	0.311013
300.1	Anxiety disorder	mental disorders	0.988331	0.974437	1.00242	0.104178	0	0.772216	-0.0117378	0.0072236	12	FALSE	29509	225268	0.115823	0.994384	0.974961	1.01419	0.575726	0	0.6249	-0.00563224	0.0100641	9	FALSE	19455	62082	0.238603
300.11	Generalized anxiety disorder	mental disorders	0.983358	0.952734	1.01497	0.298511	43.0102	0.0713476	-0.0167817	0.016142	10	FALSE	5384	242096	0.0217553	0.986133	0.954715	1.01859	0.397949	47.1928	0.0563039	-0.0139642	0.01652	9	FALSE	5204	78910	0.0618684
300.12	Agorophobia, social phobia, and panic disorder	mental disorders	1.0142	0.979835	1.04977	0.422689	0	0.551598	0.0141016	0.0175882	11	FALSE	4036	245037	0.0162041	1.0346	0.992507	1.07848	0.108476	0	0.657285	0.0340178	0.0211938	9	FALSE	2998	81851	0.0353334
300.13	Phobia	mental disorders	1.01561	0.959369	1.07514	0.594149	0	0.471254	0.0154867	0.0290648	7	FALSE	1298	249026	0.00518528	1.09598	0.928991	1.29298	0.277193	0	0.44591	0.0916486	0.0843407	5	FALSE	210	85840	0.00244044
300.3	Obsessive-compulsive disorders	mental disorders	1.0038	0.932795	1.08021	0.919325	0	0.501085	0.00379105	0.0374298	6	FALSE	888	247021	0.00358196	1.00895	0.931447	1.09289	0.827111	5.74071	0.374039	0.0089061	0.0407773	5	FALSE	774	85104	0.00901279
300.4	Dysthymic disorder	mental disorders	0.99065	0.955722	1.02685	0.607993	52.6057	0.0252813	-0.00939379	0.0183136	10	FALSE	4041	238199	0.0166818	0.989014	0.953843	1.02548	0.5499	56.8256	0.0175889	-0.0110463	0.0184749	9	FALSE	3989	79845	0.0475821
300.8	Acute reaction to stress	mental disorders	0.999812	0.92329	1.08268	0.996298	0	0.482367	-0.000188491	0.0406249	6	FALSE	793	247356	0.00319566	1.01059	0.927529	1.10109	0.80978	1.1529	0.399729	0.0105329	0.0437579	5	FALSE	700	84170	0.00824791
300.9	Posttraumatic stress disorder	mental disorders	0.99685	0.971663	1.02269	0.809076	0	0.468554	-0.00315479	0.0130569	10	FALSE	11560	236638	0.0465757	0.999569	0.973911	1.0259	0.974094	0	0.501556	-0.000430851	0.0132676	9	FALSE	11364	73452	0.133984
301	Personality disorders	mental disorders	0.97973	0.941018	1.02004	0.319464	0	0.845954	-0.0204779	0.0205692	9	FALSE	3242	245543	0.0130313	0.975023	0.934347	1.01747	0.24467	0	0.818608	-0.0252944	0.0217419	8	FALSE	2981	82357	0.0349317
301.1	Schizoid personality disorder	mental disorders	0.991439	0.823632	1.19344	0.927593	16.0931	0.303675	-0.0085976	0.0946108	3	FALSE	158	234313	0.000673857	0.93484	0.758378	1.15236	0.527851	0	0.325188	-0.0673798	0.106734	2	FALSE	134	75959	0.001761
301.2	Antisocial/borderline personality disorder	mental disorders	0.948841	0.901734	0.998409	0.0432524	0	0.840859	-0.0525142	0.0259808	9	FALSE	1991	247139	0.00799181	0.94737	0.898282	0.999141	0.0464117	0	0.763796	-0.0540654	0.0271463	8	FALSE	1858	83953	0.0216522
302	Sexual and gender identity disorders	mental disorders	1.00528	0.915712	1.10361	0.911922	20.6882	0.277731	0.00526669	0.0476131	6	FALSE	582	246886	0.00235182	0.999748	0.906112	1.10306	0.995992	35.3028	0.185917	-0.000252066	0.0501748	5	FALSE	537	84969	0.00628026
302.1	Decreased libido	mental disorders	1.03952	0.903178	1.19644	0.588986	6.94246	0.341433	0.0387577	0.0717328	3	FALSE	299	243744	0.00122519	1.03952	0.903178	1.19644	0.588986	6.94246	0.341433	0.0387577	0.0717328	3	FALSE	290	85390	0.00338469
303	Psychogenic and somatoform disorders	mental disorders	0.991191	0.943151	1.04168	0.727048	39.419	0.104973	-0.00884786	0.0253481	9	FALSE	1927	246648	0.00775219	1.00981	0.954574	1.06825	0.733657	38.024	0.126271	0.00976664	0.028703	8	FALSE	1571	83462	0.0184752
303.1	Dissociative disorder	mental disorders	0.928955	0.79463	1.08599	0.35507	0	0.831405	-0.0736948	0.0796872	3	FALSE	230	244387	0.000940245	0.899668	0.743471	1.08868	0.277178	0	0.841515	-0.105729	0.0972956	2	FALSE	178	86033	0.0020647
303.3	Psychogenic disorder	mental disorders	0.930968	0.839503	1.0324	0.175201	0	0.860764	-0.0715305	0.0527636	4	FALSE	425	248803	0.00170527	0.945716	0.789503	1.13284	0.544564	0	0.701424	-0.0558134	0.0921127	3	FALSE	176	85617	0.00205145
303.4	Somatoform disorder	mental disorders	0.999187	0.943265	1.05842	0.977932	39.504	0.115579	-0.000812871	0.0293856	8	FALSE	1484	247247	0.00596628	1.01128	0.951995	1.07426	0.715908	39.391	0.128948	0.0112178	0.0308237	7	FALSE	1373	84061	0.0160709
304	Adjustment reaction	mental disorders	0.983286	0.958571	1.00864	0.194377	0	0.731121	-0.0168551	0.0129881	10	FALSE	9650	233825	0.0396345	0.985766	0.960535	1.01166	0.278519	0	0.748629	-0.0143358	0.0132292	9	FALSE	9431	71908	0.115947
305.2	Eating disorder	mental disorders	0.965771	0.903555	1.03227	0.305314	0	0.995266	-0.0348282	0.0339753	8	FALSE	1049	243279	0.00429341	0.973726	0.906194	1.04629	0.467817	0	0.996075	-0.0266255	0.0366724	7	FALSE	926	84925	0.0107861
305.21	Anorexia nervosa	mental disorders	1.00285	0.874148	1.1505	0.967618	0	0.369331	0.00284486	0.070078	3	FALSE	244	241568	0.00100905	1.01018	0.856913	1.19086	0.903988	49.1693	0.160733	0.0101269	0.0839536	2	FALSE	182	83214	0.00218236
306	Other mental disorder	mental disorders	1.00618	0.968905	1.0449	0.748958	0	0.621662	0.00616414	0.0192621	10	FALSE	3593	242956	0.0145732	1.00013	0.95984	1.04211	0.995146	0	0.578046	0.000127609	0.020978	9	FALSE	3145	79770	0.0379304
306.1	Mental disorders durring/after pregnancy	mental disorders	1.01503	0.921074	1.11858	0.763351	0	0.456974	0.0149218	0.0495603	5	FALSE	455	85208	0.00531151	1.01503	0.921074	1.11858	0.763351	0	0.456974	0.0149218	0.0495603	5	FALSE	455	85208	0.00531151
306.9	Tension headache	mental disorders	1.0171	0.945236	1.09442	0.650213	0	0.871033	0.0169529	0.0373851	7	FALSE	853	248082	0.0034266	1.0381	0.937879	1.14902	0.470414	0	0.827722	0.0373884	0.0517984	6	FALSE	490	84896	0.00573865
312	Conduct disorders	mental disorders	0.997667	0.913285	1.08985	0.958693	25.5899	0.24235	-0.00233532	0.0450885	6	FALSE	588	273071	0.00214866	0.997667	0.913285	1.08985	0.958693	25.5899	0.24235	-0.00233532	0.0450885	6	FALSE	579	90644	0.00634708
312.3	Impulse control disorder	mental disorders	1.00286	0.882509	1.13963	0.965053	28.9632	0.2447	0.00285788	0.0652277	3	FALSE	338	265569	0.00127112	1.00286	0.882509	1.13963	0.965053	28.9632	0.2447	0.00285788	0.0652277	3	FALSE	333	87124	0.00380759
313	Pervasive developmental disorders	mental disorders	1.01774	0.970957	1.06677	0.463991	0	0.63827	0.0175805	0.0240076	10	FALSE	2190	271247	0.00800916	1.02147	0.973461	1.07185	0.387079	0	0.592355	0.0212456	0.0245635	9	FALSE	2111	88820	0.0232154
313.1	Attention deficit hyperactivity disorder	mental disorders	1.03163	0.979713	1.0863	0.237211	0	0.593015	0.0311396	0.0263451	9	FALSE	1863	267745	0.00691003	1.03163	0.979713	1.0863	0.237211	0	0.593015	0.0311396	0.0263451	9	FALSE	1851	89300	0.020307
313.2	Tics and stuttering	mental disorders	1.16192	0.88642	1.52305	0.277104	0	0.355941	0.150077	0.138085	2	FALSE	97	269477	0.000359827	1.16192	0.88642	1.52305	0.277104	0	0.355941	0.150077	0.138085	2	FALSE	78	91032	0.000856108
313.3	Autism	mental disorders	1.03263	0.878411	1.21392	0.697227	0	0.615747	0.0321084	0.0825268	2	FALSE	177	253224	0.000698498	NA	NA	NA	NA	NA	NA	NA	NA	NA	NA	NA	NA	NA
315	Develomental delays and disorders	mental disorders	1.00074	0.944735	1.06007	0.979799	0	0.802365	0.000744052	0.0293855	7	FALSE	1313	273911	0.00477066	1.02427	0.954325	1.09933	0.506432	0	0.873298	0.0239756	0.0360859	6	FALSE	903	90139	0.0099185
315.1	Learning disorder	mental disorders	1.00598	0.827809	1.2225	0.952182	0	0.860912	0.00596433	0.0994595	2	FALSE	150	273470	0.000548206	NA	NA	NA	NA	NA	NA	NA	NA	NA	NA	NA	NA	NA
315.2	Speech and language disorder	mental disorders	1.06933	0.953997	1.1986	0.249667	0	0.710829	0.0670285	0.058227	4	FALSE	346	267804	0.00129032	1.09522	0.964489	1.24368	0.160776	0	0.713334	0.0909584	0.064856	3	FALSE	287	88014	0.00325025
315.3	Mental retardation	mental disorders	0.982227	0.85694	1.12583	0.796738	23.1276	0.254057	-0.0179324	0.0696213	2	FALSE	233	88201	0.00263473	0.982227	0.85694	1.12583	0.796738	23.1276	0.254057	-0.0179324	0.0696213	2	FALSE	233	88201	0.00263473
316	Substance addiction and disorders	mental disorders	1.00778	0.97701	1.03952	0.62415	0	0.489276	0.00775234	0.0158218	10	FALSE	5227	259058	0.0197779	1.00669	0.975107	1.0393	0.68168	4.42387	0.39816	0.00667156	0.0162653	9	FALSE	4998	82974	0.0568135
316.1	Polyneuropathy due to drugs	mental disorders	1.08448	0.963435	1.22074	0.179243	0	0.870437	0.0811037	0.060386	4	FALSE	334	265104	0.0012583	1.06273	0.914539	1.23493	0.427187	0	0.76832	0.0608378	0.0766205	3	FALSE	223	89020	0.0024988
317	Alcohol-related disorders	mental disorders	0.987913	0.961712	1.01483	0.375252	28.2922	0.175493	-0.0121603	0.0137144	11	FALSE	6648	261505	0.0247918	0.996168	0.961777	1.03179	0.830379	37.1195	0.121759	-0.00383981	0.017925	9	FALSE	4386	84091	0.0495722
317.1	Alcoholism	mental disorders	0.999293	0.967508	1.03212	0.96577	3.66808	0.40626	-0.000707741	0.016492	10	FALSE	4539	262811	0.0169777	0.998128	0.957712	1.04025	0.929191	15.4213	0.30886	-0.00187405	0.0210894	8	FALSE	3079	85397	0.0348004
317.11	Alcoholic liver damage	mental disorders	1.02216	0.93781	1.11409	0.617986	28.9965	0.217542	0.0219133	0.0439402	6	FALSE	596	266226	0.0022337	1.03493	0.916844	1.16823	0.578557	42.5308	0.138004	0.0343381	0.0618154	5	FALSE	333	88812	0.00373549
318	Tobacco use disorder	mental disorders	0.975016	0.958344	0.991978	0.00403664	46.5975	0.0438881	-0.0253017	0.00879972	11	FALSE	17165	250586	0.0641081	0.989851	0.968926	1.01123	0.349395	37.5423	0.118604	-0.0102011	0.0109014	9	FALSE	12434	73172	0.145247
320	Meningitis	neurological	1.01788	0.931142	1.1127	0.696545	0	0.805299	0.017722	0.0454424	5	FALSE	539	274415	0.00196033	0.967888	0.842632	1.11176	0.644369	0	0.860153	-0.032639	0.0707087	4	FALSE	240	90970	0.00263129
323	Encephalitis	neurological	1.06333	0.953413	1.18593	0.270013	0	0.653727	0.0614085	0.0556724	3	FALSE	390	271108	0.00143647	0.994069	0.815966	1.21105	0.952909	0	0.649614	-0.00594877	0.100734	2	FALSE	160	89007	0.00179439
324	Other CNS infection and poliomyelitis	neurological	0.96212	0.867827	1.06666	0.463081	0	0.696353	-0.0386165	0.0526266	3	FALSE	421	274623	0.00153066	0.957533	0.785575	1.16713	0.667426	0	0.395907	-0.0433952	0.100994	2	FALSE	141	91178	0.00154404
325	Phlebitis and thrombophlebitis of intracranial venous sinuses	neurological	0.988744	0.800348	1.22149	0.916407	0	0.67282	-0.0113203	0.107853	2	FALSE	109	273484	0.000398402	NA	NA	NA	NA	NA	NA	NA	NA	NA	NA	NA	NA	NA
327	Sleep disorders	neurological	0.992851	0.972631	1.01349	0.494329	0	0.519989	-0.00717471	0.0104979	10	FALSE	15183	249948	0.057266	0.989418	0.968396	1.0109	0.331572	0	0.544957	-0.0106388	0.0109571	9	FALSE	14409	68526	0.173738
327.1	Hypersomnia	neurological	0.985415	0.904865	1.07313	0.735596	0	0.55818	-0.0146928	0.0435094	7	FALSE	674	268495	0.002504	0.956826	0.874014	1.04748	0.339303	0	0.936998	-0.0441338	0.0461872	6	FALSE	612	87073	0.00697953
327.3	Sleep apnea	neurological	0.995809	0.975846	1.01618	0.684385	0	0.787536	-0.00419987	0.0103321	11	FALSE	13675	256690	0.0505798	1.00424	0.981327	1.02769	0.719314	0	0.848395	0.00423231	0.0117768	9	FALSE	11415	75268	0.131687
327.31	Central/nonobstroctive sleep apnea	neurological	0.924016	0.781927	1.09192	0.353589	0	0.516823	-0.0790259	0.0851893	3	FALSE	244	264107	0.000923015	0.924016	0.781927	1.09192	0.353589	0	0.516823	-0.0790259	0.0851893	3	FALSE	238	87893	0.00270053
327.32	Obstructive sleep apnea	neurological	1.00799	0.983221	1.03338	0.530786	0	0.959854	0.00795573	0.0126925	9	FALSE	9235	254159	0.0350615	1.00799	0.983221	1.03338	0.530786	0	0.959854	0.00795573	0.0126925	9	FALSE	9233	77945	0.10591
327.4	Insomnia	neurological	0.978444	0.955114	1.00234	0.0767582	0	0.684278	-0.0217917	0.012313	10	FALSE	9996	256093	0.0375664	0.976388	0.952696	1.00067	0.056583	0	0.6766	-0.0238948	0.0125332	9	FALSE	9758	74671	0.115576
327.41	Organic or persistent insomnia	neurological	0.998642	0.924187	1.0791	0.972576	0	0.905724	-0.00135901	0.0395323	7	FALSE	827	87325	0.00938152	0.998642	0.924187	1.0791	0.972576	0	0.905724	-0.00135901	0.0395323	7	FALSE	827	87325	0.00938152
327.5	Parasomnia	neurological	0.940164	0.858889	1.02913	0.181052	0	0.992326	-0.0617008	0.0461307	5	FALSE	613	263653	0.00231963	0.93324	0.847183	1.02804	0.161584	0	0.993967	-0.0690932	0.0493606	4	FALSE	553	87439	0.00628466
327.6	Circadian rhythm sleep disorder	neurological	1.11939	0.941203	1.33132	0.202319	17.8531	0.301577	0.112788	0.0884634	4	FALSE	192	264800	0.00072455	1.22248	0.980708	1.52386	0.0739866	1.97661	0.360536	0.200882	0.112432	3	FALSE	143	88586	0.00161165
327.7	Sleep related movement disorders	neurological	1.01419	0.964898	1.06601	0.579303	0	0.731779	0.0140944	0.0254226	7	FALSE	2002	261316	0.00760297	1.01419	0.964898	1.06601	0.579303	0	0.731779	0.0140944	0.0254226	7	FALSE	1999	85102	0.0229504
327.71	Restless legs syndrome	neurological	0.981627	0.924258	1.04256	0.546156	0	0.48479	-0.0185435	0.0307251	7	FALSE	1321	86660	0.0150146	0.981627	0.924258	1.04256	0.546156	0	0.48479	-0.0185435	0.0307251	7	FALSE	1321	86660	0.0150146
327.72	Sleep related leg cramps	neurological	1.05782	0.797997	1.40225	0.695886	0	0.643975	0.0562125	0.14381	3	FALSE	91	261592	0.000347749	1.05782	0.797997	1.40225	0.695886	0	0.643975	0.0562125	0.14381	3	FALSE	90	85378	0.00105303
331	Other cerebral degenerations	neurological	0.977326	0.928002	1.02927	0.385365	69.4344	0.0108603	-0.0229355	0.0264217	5	FALSE	1525	260503	0.00581999	1.00199	0.924728	1.08572	0.961179	75.9063	0.00598647	0.00199293	0.0409441	4	FALSE	652	85664	0.00755364
331.1	Hydrocephalus	neurological	1.02161	0.954222	1.09376	0.53914	0	0.773632	0.0213818	0.0348174	3	FALSE	894	261366	0.00340883	1.01845	0.923949	1.12261	0.712915	0	0.477023	0.0182809	0.049684	2	FALSE	454	86527	0.00521953
331.9	Cerebral degeneration, unspecified	neurological	0.924177	0.848197	1.00696	0.0716313	0	0.584863	-0.0788518	0.0437712	2	FALSE	579	261207	0.00221173	NA	NA	NA	NA	NA	NA	NA	NA	NA	NA	NA	NA	NA
332	Parkinson's disease	neurological	1.03681	0.981238	1.09554	0.198388	37.6228	0.15537	0.0361534	0.0281097	6	FALSE	1364	264245	0.00513537	1.02305	0.914982	1.14387	0.689146	49.6407	0.0936918	0.0227838	0.0569573	5	FALSE	372	89406	0.00414355
333	Extrapyramidal disease and abnormal movement disorders	neurological	1.02359	0.982176	1.06674	0.268556	8.0215	0.368437	0.0233121	0.0210703	9	FALSE	2575	262138	0.00972752	1.04598	0.99316	1.1016	0.0890685	0	0.443496	0.0449514	0.0264368	8	FALSE	1726	87299	0.0193878
333.1	Essential tremor	neurological	1.06397	0.998902	1.13327	0.0541244	0	0.825186	0.0620032	0.0321954	7	FALSE	1108	262660	0.00420066	1.09704	1.01301	1.18803	0.0227293	0	0.929894	0.0926129	0.0406562	6	FALSE	739	89131	0.00822299
333.2	Myoclonus	neurological	0.983198	0.842691	1.14713	0.829487	25.1673	0.262813	-0.0169445	0.0786801	3	FALSE	221	262995	0.000839615	1.07501	0.872505	1.32452	0.49699	11.1077	0.288854	0.0723329	0.106492	2	FALSE	145	89466	0.0016181
333.4	Torsion dystonia	neurological	1.02163	0.94437	1.1052	0.593827	0	0.498753	0.0213958	0.0401197	6	FALSE	718	263155	0.00272101	1.01717	0.917214	1.12801	0.747063	7.92487	0.361413	0.0170203	0.0527737	5	FALSE	448	89626	0.00497369
334	Degenerative disease of the spinal cord	neurological	1.02132	0.974915	1.06994	0.373902	0	0.83089	0.0210968	0.0237259	9	FALSE	1881	264019	0.00707409	0.990113	0.91156	1.07543	0.813741	0	0.77395	-0.00993659	0.0421751	7	FALSE	624	89180	0.00694847
334.1	Spinocerebellar disease	neurological	1.11945	0.961859	1.30285	0.144947	0	0.699559	0.112834	0.07741	3	FALSE	202	264418	0.000763359	1.06987	0.860058	1.33086	0.544261	0	0.52989	0.0675357	0.111375	2	FALSE	113	89579	0.00125987
334.2	Anterior horn cell disease	neurological	1.00107	0.881603	1.13672	0.986855	2.89483	0.310203	0.00106829	0.0648391	2	FALSE	278	258317	0.00107504	NA	NA	NA	NA	NA	NA	NA	NA	NA	NA	NA	NA	NA
335	Multiple sclerosis	neurological	1.06929	1.02908	1.11107	0.00061289	0	0.895195	0.0669951	0.0195558	8	FALSE	2808	262041	0.0106023	1.07661	1.02312	1.13291	0.00452905	0	0.841991	0.0738192	0.0260041	7	FALSE	1647	88512	0.0182677
337	Disorders of the autonomic nervous system	neurological	1.09572	1.02031	1.17671	0.0119806	0	0.534862	0.0914142	0.0363806	7	FALSE	924	262300	0.00351032	1.12469	1.03338	1.22407	0.00652685	0	0.576287	0.11751	0.0432012	6	FALSE	699	88771	0.00781267
337.1	Peripheral autonomic neuropathy	neurological	1.09259	0.996296	1.19818	0.0599548	0	0.760939	0.0885484	0.047072	4	FALSE	593	262717	0.0022521	1.12246	1.00967	1.24787	0.0325185	0	0.93557	0.115527	0.0540355	3	FALSE	481	89188	0.00536417
338	Pain	neurological	1.01111	0.989074	1.03363	0.325806	0	0.72147	0.0110447	0.0112403	9	FALSE	11578	71650	0.139112	1.01111	0.989074	1.03363	0.325806	0	0.72147	0.0110447	0.0112403	9	FALSE	11578	71650	0.139112
338.1	Acute pain	neurological	1.01894	0.987517	1.05136	0.24039	0	0.79137	0.0187634	0.0159822	8	FALSE	4754	78339	0.057213	1.01894	0.987517	1.05136	0.24039	0	0.79137	0.0187634	0.0159822	8	FALSE	4754	78339	0.057213
338.2	Chronic pain	neurological	1.00505	0.978102	1.03275	0.71623	0	0.517387	0.00504137	0.0138689	9	FALSE	7491	78425	0.0871898	1.00505	0.978102	1.03275	0.71623	0	0.517387	0.00504137	0.0138689	9	FALSE	7491	78425	0.0871898
339	Other headache syndromes	neurological	0.983457	0.96804	0.999119	0.0385234	37.1024	0.0942268	-0.0166813	0.00806155	12	FALSE	21444	240835	0.0817603	0.998907	0.978387	1.01986	0.91776	0	0.654651	-0.0010935	0.0105902	9	FALSE	14532	66603	0.179109
340	Migraine	neurological	0.993066	0.974277	1.01222	0.475206	36.5374	0.0984027	-0.00695857	0.00974543	12	FALSE	14577	249789	0.0551395	0.99038	0.96714	1.01418	0.424912	52.7969	0.0306546	-0.00966694	0.0121151	9	FALSE	10706	75557	0.124109
340.1	Migrain with aura	neurological	0.991711	0.945858	1.03979	0.730371	0	0.740673	-0.00832395	0.0241532	9	FALSE	2106	260105	0.0080317	0.995182	0.945298	1.0477	0.853943	0	0.654987	-0.0048301	0.0262378	8	FALSE	1827	85873	0.0208324
341	Other demyelinating diseases of central nervous system	neurological	1.05533	0.981819	1.13435	0.143767	0	0.85133	0.0538566	0.0368401	5	FALSE	781	262303	0.00296863	1.04894	0.966173	1.13879	0.254563	0	0.737067	0.047777	0.0419341	4	FALSE	606	88774	0.00678004
342	Hemiplegia	neurological	0.977156	0.931795	1.02473	0.340666	20.709	0.265224	-0.0231087	0.0242522	8	FALSE	1812	264203	0.00681165	0.985517	0.895095	1.08507	0.766367	43.0725	0.118035	-0.0145893	0.0491007	6	FALSE	468	89364	0.00520972
343	Infantile cerebral palsy	neurological	1.13949	1.01965	1.27342	0.0212676	0	0.750928	0.130584	0.056697	3	FALSE	346	248236	0.00139189	1.11284	0.979921	1.26378	0.0994732	0	0.916797	0.106913	0.0648973	2	FALSE	271	74707	0.00361439
344	Other paralytic syndromes	neurological	1.07409	1.0071	1.14553	0.029602	0	0.659318	0.0714725	0.0328552	8	FALSE	1030	264161	0.00388399	1.02618	0.940988	1.11908	0.558955	0	0.853915	0.0258408	0.0442181	7	FALSE	597	89322	0.00663931
345	Epilepsy, recurrent seizures, convulsions	neurological	0.966495	0.941328	0.992335	0.0113557	5.64736	0.389104	-0.0340794	0.0134618	10	FALSE	6145	259929	0.0230951	0.976967	0.9437	1.01141	0.18741	0	0.536163	-0.0233021	0.0176762	8	FALSE	3751	85090	0.0422215
345.1	Epilepsy	neurological	0.955516	0.913016	0.999994	0.0499681	0	0.752668	-0.0455041	0.0232136	9	FALSE	2079	262856	0.00784721	0.969335	0.921039	1.02016	0.232325	0	0.826203	-0.031145	0.026076	8	FALSE	1679	88017	0.0187188
345.11	Generalized convulsive epilepsy	neurological	0.972904	0.904975	1.04593	0.45695	20.2663	0.285589	-0.02747	0.0369281	5	FALSE	798	264354	0.00300959	1.01775	0.9274	1.11691	0.710658	0	0.436004	0.0175964	0.0474331	4	FALSE	498	89515	0.00553253
345.12	Partial epilepsy	neurological	0.978661	0.914502	1.04732	0.53296	0	0.662002	-0.02157	0.0345954	6	FALSE	941	89042	0.0104575	0.978661	0.914502	1.04732	0.53296	0	0.662002	-0.02157	0.0345954	6	FALSE	941	89042	0.0104575
345.3	Convulsions	neurological	0.967109	0.930033	1.00566	0.093571	0	0.428898	-0.0334445	0.0199448	8	FALSE	2921	255652	0.0112966	0.967109	0.930033	1.00566	0.093571	0	0.428898	-0.0334445	0.0199448	8	FALSE	2905	85914	0.032707
346	Abnormal findings on study of brain and/or nervous system	neurological	1.02542	0.865569	1.21479	0.771596	0	0.43173	0.0250998	0.0864651	4	FALSE	171	256210	0.000666976	1.03762	0.857879	1.25503	0.70355	25.3273	0.262061	0.0369328	0.0970554	3	FALSE	143	86472	0.00165098
346.1	Nonspecific abnormal findings on radiological and other examination of skull and head	neurological	0.933625	0.842157	1.03503	0.191713	0	0.563401	-0.0686804	0.0526074	4	FALSE	421	262048	0.001604	0.941983	0.826772	1.07325	0.369223	0	0.368642	-0.0597676	0.0665615	3	FALSE	279	88519	0.00314196
346.2	Nonspecific abnormal results of function study of brain and central nervous system	neurological	1.01724	0.828401	1.24914	0.870374	65.8364	0.0535527	0.0170976	0.104775	3	FALSE	133	256351	0.000518551	1.02975	0.811098	1.30733	0.809789	82.8044	0.015886	0.0293115	0.121777	2	FALSE	109	86613	0.00125689
347	Cataplexy and narcolepsy	neurological	1.00234	0.8644	1.16229	0.975312	0	0.456488	0.00233776	0.0755407	4	FALSE	246	263522	0.000932638	0.972608	0.821377	1.15168	0.747372	3.89861	0.353254	-0.0277738	0.0862255	3	FALSE	204	89993	0.00226172
348	Other conditions of brain	neurological	1.00406	0.961525	1.04849	0.8543	0	0.983644	0.00405602	0.0220875	9	FALSE	2260	262226	0.00854488	1.01123	0.961954	1.06302	0.661392	0	0.978732	0.0111626	0.0254859	8	FALSE	1722	87387	0.0193246
348.2	Cerebral edema and compression of brain	neurological	1.00044	0.940668	1.06402	0.988774	0	0.932638	0.000442274	0.0314329	7	FALSE	1104	263866	0.00416651	1.01831	0.945923	1.09625	0.629558	0	0.952261	0.0181482	0.0376245	6	FALSE	778	89027	0.00866321
348.4	Cerebral cysts	neurological	1.04783	0.907708	1.20957	0.523561	66.7319	0.049495	0.0467182	0.0732413	3	FALSE	226	260652	0.000866305	1.28005	1.02589	1.59717	0.0287923	0	0.443081	0.246899	0.112929	2	FALSE	115	85813	0.00133833
348.7	Coma	neurological	0.955389	0.859492	1.06199	0.397775	0	0.762688	-0.0456363	0.053969	2	FALSE	391	261058	0.00149551	NA	NA	NA	NA	NA	NA	NA	NA	NA	NA	NA	NA	NA
348.8	Encephalopathy, not elsewhere classified	neurological	1.02209	0.951188	1.09827	0.551418	0	0.925977	0.0218479	0.0366798	8	FALSE	828	258585	0.00319182	1.019	0.947377	1.09603	0.612782	0	0.893525	0.0188182	0.0371824	7	FALSE	808	88847	0.00901233
348.9	Other conditions of brain, NOS	neurological	0.979844	0.921885	1.04145	0.512767	55.9935	0.0446576	-0.0203619	0.0311089	6	FALSE	1129	262452	0.00428331	0.960371	0.898837	1.02612	0.231372	55.7621	0.0600578	-0.0404355	0.0337854	5	FALSE	965	87613	0.0108944
349	Other and unspecified disorders of the nervous system	neurological	1.01386	0.92722	1.10859	0.762651	0	0.428772	0.0137641	0.0455765	4	FALSE	581	264214	0.00219415	0.974075	0.86482	1.09713	0.665207	0	0.412497	-0.0262666	0.060699	3	FALSE	359	89375	0.00400071
350	Abnormal movement	neurological	1.02656	1.00229	1.05143	0.0317969	0	0.662831	0.0262161	0.0122109	11	FALSE	8876	261727	0.0328008	1.02469	0.997837	1.05227	0.071831	0	0.478897	0.024394	0.0135508	9	FALSE	7576	78841	0.0876679
350.1	Abnormal involuntary movements	neurological	1.00148	0.963273	1.04121	0.940473	0	0.711076	0.00148213	0.0198476	10	FALSE	2891	268625	0.0106476	1.00804	0.960292	1.05817	0.746303	0	0.53536	0.00801029	0.0247599	8	FALSE	1956	85739	0.0223046
350.2	Abnormality of gait	neurological	1.02838	0.996332	1.06147	0.0831859	0	0.515071	0.0279894	0.0161556	9	FALSE	5232	265415	0.0193315	1.03177	0.999266	1.06532	0.0554932	0	0.623104	0.0312724	0.0163303	8	FALSE	5146	82529	0.058694
350.3	Lack of coordination	neurological	1.03777	0.983842	1.09465	0.173312	61.5342	0.011108	0.0370729	0.0272267	8	FALSE	1464	269165	0.00540962	0.988488	0.930385	1.05022	0.707949	15.9391	0.308302	-0.0115785	0.0309079	7	FALSE	1152	87622	0.0129768
350.6	Disturbances of sensation of smell and taste	neurological	1.06957	0.928064	1.23266	0.352926	0	0.424217	0.0672608	0.0724069	4	FALSE	241	270613	0.000889778	1.15762	0.959644	1.39643	0.126141	0	0.549581	0.146363	0.0956938	3	FALSE	155	89070	0.00173718
351	Other peripheral nerve disorders	neurological	0.922011	0.90742	0.936836	1.92451e-23	80.9355	2.47312e-08	-0.0811987	0.00813869	12	TRUE	18674	250402	0.0694005	0.988415	0.962728	1.01479	0.385732	6.45639	0.38147	-0.0116528	0.0134345	9	FALSE	8296	78214	0.0958964
352	Disorders of other cranial nerves	neurological	0.969178	0.928571	1.01156	0.151677	2.27159	0.418192	-0.0313072	0.0218377	10	FALSE	2278	260557	0.00866703	1.01913	0.953426	1.08935	0.57738	0	0.614733	0.0189452	0.0339999	8	FALSE	1004	88369	0.0112338
352.1	Trigeminal nerve disorders [CN5]	neurological	0.966517	0.908563	1.02817	0.280382	0	0.64238	-0.0340559	0.031549	8	FALSE	1107	261300	0.00421864	1.01449	0.927649	1.10945	0.752758	0	0.810113	0.0143818	0.0456559	7	FALSE	564	89112	0.00628931
352.2	Facial nerve disorders [CN7]	neurological	0.955673	0.898199	1.01683	0.151945	0	0.861441	-0.045339	0.0316459	7	FALSE	1122	261874	0.00426622	0.985509	0.883881	1.09882	0.792645	0	0.833965	-0.0145974	0.0555292	6	FALSE	418	89686	0.00463908
353	Nerve root and plexus disorders	neurological	0.987366	0.928355	1.05013	0.685932	25.4589	0.225803	-0.0127148	0.0314426	8	FALSE	1148	261001	0.00437919	1.00821	0.924841	1.09909	0.852723	32.8234	0.177457	0.00817499	0.0440356	7	FALSE	631	88813	0.00705469
353.1	Nerve plexus lesions	neurological	1.13966	1.00391	1.29377	0.0433593	0	0.683656	0.130729	0.0647098	6	FALSE	289	260946	0.00110628	1.13038	0.962412	1.32767	0.135392	0	0.544572	0.122555	0.0820768	5	FALSE	197	90037	0.00218321
353.2	Nerve root lesions	neurological	0.928365	0.824484	1.04533	0.219566	43.5886	0.149934	-0.0743306	0.0605454	4	FALSE	365	257696	0.00141439	0.977379	0.858727	1.11243	0.728968	0	0.470615	-0.0228805	0.0660334	3	FALSE	319	85508	0.00371678
355	Complex regional/central pain syndrome	neurological	0.981764	0.911368	1.0576	0.627816	55.2911	0.0478616	-0.0184042	0.0379623	6	FALSE	831	261494	0.00316783	0.928749	0.846206	1.01934	0.11959	45.9312	0.116293	-0.0739164	0.0474889	5	FALSE	571	89306	0.00635313
355.1	Chronic pain syndrome	neurological	0.985683	0.947473	1.02543	0.474694	20.2941	0.262446	-0.0144203	0.0201721	9	FALSE	3345	85498	0.0376507	0.985683	0.947473	1.02543	0.474694	20.2941	0.262446	-0.0144203	0.0201721	9	FALSE	3345	85498	0.0376507
356	Hereditary and idiopathic peripheral neuropathy	neurological	1.10858	1.06038	1.15897	5.48382e-06	6.32904	0.382524	0.10308	0.022678	9	TRUE	2393	267413	0.00886934	1.10366	1.05443	1.15519	2.26813e-05	10.5712	0.348055	0.0986347	0.0232809	8	TRUE	2291	86105	0.0259175
357	Inflammatory and toxic neuropathy	neurological	1.14338	1.09596	1.19286	5.65664e-10	0	0.984117	0.133992	0.0216126	9	TRUE	2364	271789	0.00862292	1.12903	1.05947	1.20314	0.000183385	0	0.951242	0.121356	0.0324405	7	FALSE	1132	89141	0.0125397
358	Myoneural disorders	neurological	1.05283	0.946813	1.17071	0.341774	0	0.633407	0.0514786	0.0541501	5	FALSE	388	272706	0.00142076	1.06507	0.927699	1.22277	0.370924	0	0.475808	0.0630373	0.070453	4	FALSE	243	90058	0.002691
358.1	Myasthenia gravis	neurological	1.02047	0.897602	1.16017	0.756846	0	0.743213	0.0202676	0.0654585	4	FALSE	286	272936	0.00104677	1.01936	0.843942	1.23124	0.842246	0	0.537767	0.0191763	0.0963529	3	FALSE	156	90288	0.00172482
359	Muscular dystrophies and other myopathies	neurological	1.01072	0.945117	1.08088	0.755447	11.085	0.343954	0.0106649	0.0342409	8	FALSE	925	270724	0.00340513	0.964994	0.894085	1.04153	0.360142	0	0.949729	-0.0356335	0.0389398	7	FALSE	726	89416	0.00805396
359.1	Muscular dystrophies	neurological	1.10559	0.910173	1.34296	0.311771	0	0.433748	0.100378	0.0992356	2	FALSE	130	266561	0.000487456	NA	NA	NA	NA	NA	NA	NA	NA	NA	NA	NA	NA	NA
359.2	Myopathy	neurological	1.00595	0.936269	1.08082	0.871309	2.27597	0.412105	0.00593322	0.0366258	8	FALSE	806	270791	0.00296763	0.968685	0.895229	1.04817	0.429094	0	0.917196	-0.031816	0.0402356	7	FALSE	676	89483	0.00749786
360	Disorders of the globe	sense organs	1.07413	0.981643	1.17533	0.119555	0	0.733352	0.0715094	0.0459381	7	FALSE	556	262895	0.00211045	1.06226	0.928626	1.21514	0.378577	0	0.61854	0.0604032	0.0685993	6	FALSE	282	89321	0.00314722
360.2	Progressive myopia	sense organs	1.0736	0.96882	1.1897	0.175294	0	0.762015	0.0710144	0.0523942	7	FALSE	426	263063	0.00161677	1.03949	0.893592	1.20921	0.615722	0	0.694002	0.0387296	0.0771624	6	FALSE	221	89489	0.00246349
361	Retinal detachments and defects	sense organs	1.04697	0.990102	1.1071	0.107213	0	0.745374	0.0458976	0.0284928	9	FALSE	1400	262380	0.00530745	1.01095	0.932535	1.09597	0.791435	0	0.810353	0.0108941	0.0411959	8	FALSE	728	88806	0.00813099
361.1	Retinal detachment with retinal defect	sense organs	1.16017	0.982333	1.3702	0.0801182	0	0.399427	0.148568	0.0848957	3	FALSE	207	258166	0.000801167	1.16017	0.982333	1.3702	0.0801182	0	0.399427	0.148568	0.0848957	3	FALSE	194	89575	0.0021611
361.2	Retinoschisis and retinal cysts	sense organs	0.985911	0.822312	1.18206	0.878184	61.0189	0.0768928	-0.0141893	0.092576	3	FALSE	154	261518	0.000588523	1.04792	0.770068	1.42602	0.765879	79.5924	0.0268544	0.0468059	0.157188	2	FALSE	75	89217	0.000839941
362	Other retinal disorders	sense organs	1.00957	0.987466	1.03217	0.399116	17.8566	0.268526	0.00952354	0.0112945	12	FALSE	9340	256859	0.0350865	0.999935	0.966259	1.03478	0.997011	8.26748	0.366375	-6.54728e-05	0.0174789	9	FALSE	4460	83285	0.0508291
362.2	Degeneration of macula and posterior pole of retina	sense organs	0.993263	0.966824	1.02043	0.623373	0	0.835104	-0.0067598	0.0137653	11	FALSE	6042	260166	0.0226965	0.992199	0.945183	1.04155	0.751858	0	0.902741	-0.00783149	0.0247682	8	FALSE	2153	86592	0.0242605
362.21	Macular degeneration, dry	sense organs	1.00817	0.912078	1.11438	0.873524	0	0.691926	0.00813519	0.0511055	3	FALSE	514	77534	0.00658569	1.00817	0.912078	1.11438	0.873524	0	0.691926	0.00813519	0.0511055	3	FALSE	514	77534	0.00658569
362.22	Macular degeneration, wet	sense organs	0.965116	0.817946	1.13877	0.674034	0	0.558803	-0.0355067	0.0844157	2	FALSE	183	77599	0.00235273	0.965116	0.817946	1.13877	0.674034	0	0.558803	-0.0355067	0.0844157	2	FALSE	183	77599	0.00235273
362.23	Cystoid macular degeneration of retina	sense organs	1.03947	0.93541	1.1551	0.47199	0	0.773181	0.0387068	0.053816	7	FALSE	418	257652	0.00161972	1.03947	0.93541	1.1551	0.47199	0	0.773181	0.0387068	0.053816	7	FALSE	414	89061	0.00462699
362.26	Macular puckering of retina	sense organs	1.02894	0.946184	1.11893	0.50488	0	0.661296	0.0285258	0.0427783	7	FALSE	713	257276	0.00276368	1.02894	0.946184	1.11893	0.50488	0	0.661296	0.0285258	0.0427783	7	FALSE	708	88685	0.00792008
362.27	Drusen (degenerative) of retina	sense organs	1.03202	0.926783	1.1492	0.565766	0	0.808628	0.0315134	0.0548729	6	FALSE	434	257447	0.00168295	1.03202	0.926783	1.1492	0.565766	0	0.808628	0.0315134	0.0548729	6	FALSE	433	88856	0.00484942
362.29	Macular degeneration (senile) of retina NOS	sense organs	0.980864	0.950922	1.01175	0.221878	35.9747	0.14156	-0.0193218	0.0158174	8	FALSE	4332	261971	0.0162672	0.869343	0.783815	0.964203	0.00805301	0	0.685639	-0.140018	0.0528401	5	FALSE	452	88397	0.00508728
362.3	Other nondiabetic retinopathy	sense organs	1.02787	0.971627	1.08737	0.338327	57.1172	0.0223193	0.0274911	0.028712	8	FALSE	1364	261969	0.00517975	0.955942	0.879049	1.03956	0.292288	45.9096	0.0855578	-0.0450575	0.042785	7	FALSE	671	88395	0.00753374
362.31	Separation of retinal layers	sense organs	1.08891	1.0071	1.17735	0.0325484	0	0.938596	0.085173	0.0398449	2	FALSE	696	263156	0.00263784	NA	NA	NA	NA	NA	NA	NA	NA	NA	NA	NA	NA	NA
362.4	Retinal vascular changes and abnomalities	sense organs	0.980335	0.909476	1.05671	0.603864	33.5494	0.149471	-0.0198612	0.0382792	9	FALSE	795	261124	0.00303529	0.988208	0.907677	1.07588	0.784471	41.1027	0.104402	-0.0118617	0.0433705	8	FALSE	638	88823	0.0071316
362.5	Toxic maculopathy of retina	sense organs	1.01572	0.83462	1.23613	0.876254	0	0.732765	0.0156026	0.100196	2	FALSE	138	85091	0.00161917	1.01572	0.83462	1.23613	0.876254	0	0.732765	0.0156026	0.100196	2	FALSE	138	85091	0.00161917
362.6	Peripheral retinal degenerations	sense organs	1.10497	1.02324	1.19322	0.0108991	0	0.48195	0.0998145	0.0392057	8	FALSE	829	258320	0.00319893	1.0856	0.995761	1.18354	0.0623808	0	0.453465	0.0821321	0.0440723	7	FALSE	691	88456	0.00775124
362.7	Hereditary retinal dystrophies	sense organs	0.964674	0.837371	1.11133	0.618424	0	0.813841	-0.0359653	0.0722071	4	FALSE	239	262988	0.000907962	0.968224	0.782142	1.19858	0.766811	0	0.623152	-0.0322921	0.108893	3	FALSE	125	89414	0.00139604
362.8	Retinal hemorrhage/ischemia	sense organs	1.06986	0.940591	1.2169	0.304042	15.1697	0.316658	0.0675317	0.0657047	6	FALSE	292	261473	0.0011155	0.958585	0.813007	1.13023	0.614757	0	0.826451	-0.0422975	0.0840412	5	FALSE	200	89172	0.00223784
362.9	Retinal edema	sense organs	0.959591	0.864966	1.06457	0.436143	0	0.428691	-0.0412481	0.0529689	7	FALSE	418	257765	0.00161901	0.959591	0.864966	1.06457	0.436143	0	0.428691	-0.0412481	0.0529689	7	FALSE	417	89174	0.00465449
363	Chorioretinal inflammations, scars, and other disorders of choroid	sense organs	1.12105	1.03321	1.21636	0.00605461	0	0.524588	0.114267	0.0416302	7	FALSE	701	262412	0.00266425	1.14907	1.03657	1.27378	0.00821495	0	0.471909	0.138951	0.052571	6	FALSE	470	88838	0.00526269
363.3	Chorioretinal scars	sense organs	1.14007	1.03051	1.26128	0.0109952	0	0.585541	0.131089	0.0515521	7	FALSE	470	262715	0.00178582	1.17698	1.0482	1.32159	0.00584737	0	0.628315	0.162955	0.0591226	6	FALSE	370	89141	0.00413357
364	Corneal opacity and other disorders of cornea	sense organs	1.00588	0.961987	1.05177	0.796802	0	0.701002	0.00586127	0.0227633	10	FALSE	2146	261907	0.00812716	0.972448	0.905893	1.04389	0.439885	0	0.703176	-0.0279386	0.0361717	8	FALSE	933	88333	0.0104519
364.1	Corneal opacity	sense organs	1.04324	0.94882	1.14706	0.381808	50.5302	0.0722545	0.0423315	0.0484027	6	FALSE	555	262478	0.00211	1.04807	0.944218	1.16335	0.377845	60.2535	0.039367	0.0469519	0.0532411	5	FALSE	469	88904	0.00524767
364.2	Corneal edema	sense organs	0.961357	0.794028	1.16395	0.686272	0	0.559756	-0.0394092	0.097567	4	FALSE	159	261968	0.000606576	0.903647	0.719026	1.13567	0.384913	0	0.570777	-0.101316	0.116605	3	FALSE	125	89667	0.00139211
364.4	Corneal degenerations	sense organs	1.00951	0.947655	1.0754	0.769193	0	0.687094	0.0094664	0.0322612	7	FALSE	1093	262969	0.00413918	0.92533	0.819889	1.04433	0.208672	0	0.946262	-0.0776044	0.0617267	6	FALSE	357	89395	0.00397763
364.41	Keratoconus	sense organs	0.943124	0.757463	1.17429	0.6006	20.8547	0.26099	-0.058558	0.111851	2	FALSE	155	262065	0.000591107	NA	NA	NA	NA	NA	NA	NA	NA	NA	NA	NA	NA	NA
364.5	Corneal dystrophy	sense organs	1.06476	0.984094	1.15203	0.11851	0	0.810731	0.0627476	0.0401956	4	FALSE	721	250846	0.00286604	1.03166	0.917583	1.15992	0.602131	0	0.7978	0.0311699	0.0597882	3	FALSE	368	77272	0.00473982
364.51	Fuchs' dystrophy	sense organs	1.04752	0.904837	1.2127	0.534333	0	0.952316	0.0464234	0.0747072	3	FALSE	235	246089	0.000954028	1.04752	0.904837	1.2127	0.534333	0	0.952316	0.0464234	0.0747072	3	FALSE	234	77498	0.00301034
364.9	Cornea replaced by transplant	sense organs	0.894831	0.749456	1.06841	0.219271	48.7021	0.162652	-0.11112	0.0904543	2	FALSE	182	259530	0.000700776	NA	NA	NA	NA	NA	NA	NA	NA	NA	NA	NA	NA	NA
365	Glaucoma	sense organs	1.01061	0.98963	1.03204	0.324005	0	0.497022	0.0105583	0.0107054	12	FALSE	10841	257068	0.0404652	0.989466	0.959193	1.02069	0.504127	0	0.884144	-0.0105904	0.0158536	9	FALSE	5720	83494	0.0641155
365.1	Open-angle glaucoma	sense organs	1.02941	0.996503	1.0634	0.0803538	1.47996	0.427414	0.0289844	0.0165754	11	FALSE	4658	258917	0.0176724	1.01547	0.976323	1.05619	0.44408	5.88103	0.386222	0.0153509	0.0200581	9	FALSE	3436	85343	0.0387028
365.11	Primary open angle glaucoma	sense organs	1.04706	0.972425	1.12742	0.222916	0	0.974439	0.0459843	0.0377288	5	FALSE	886	77180	0.0113494	1.04706	0.972425	1.12742	0.222916	0	0.974439	0.0459843	0.0377288	5	FALSE	886	77180	0.0113494
365.2	Primary angle-closure glaucoma	sense organs	0.994317	0.941162	1.05047	0.838897	0	0.970152	-0.00569894	0.0280316	9	FALSE	1399	262739	0.00529647	0.970986	0.883116	1.0676	0.542944	0	0.96287	-0.029443	0.0483967	8	FALSE	524	89165	0.00584241
366	Cataract	sense organs	1.00174	0.989104	1.01453	0.788674	4.50758	0.400842	0.00173564	0.00647547	12	FALSE	35293	236407	0.129897	0.977928	0.953002	1.00351	0.0902165	0	0.863697	-0.022319	0.0131733	9	FALSE	11987	75446	0.137099
366.1	Nonsenile Cataract	sense organs	1.05537	0.911596	1.22182	0.470757	0	0.457594	0.0538925	0.0747213	3	FALSE	252	249331	0.00100968	1.06038	0.846101	1.32893	0.610739	35.9232	0.211573	0.0586276	0.115178	2	FALSE	144	89493	0.00160648
366.2	Senile cataract	sense organs	0.993461	0.976807	1.0104	0.446879	0	0.566498	-0.00656079	0.00862547	12	FALSE	19524	237970	0.0758231	0.978135	0.95221	1.00476	0.106716	0	0.801549	-0.022108	0.0137051	9	FALSE	10236	77009	0.117325
367	Disorders of refraction and accommodation; blindness and low vision	sense organs	1.0084	0.989329	1.02783	0.390584	13.0752	0.316497	0.00836281	0.00974052	12	FALSE	22858	247546	0.0845328	1.00195	0.977704	1.0268	0.876042	21.0834	0.255522	0.00194972	0.0124991	9	FALSE	18475	67662	0.214484
367.1	Myopia	sense organs	1.01661	0.991331	1.04254	0.199727	0	0.450276	0.0164771	0.0128493	12	FALSE	8420	258208	0.0315796	1.004	0.975107	1.03374	0.788833	0	0.471978	0.00398988	0.0148973	9	FALSE	6808	78324	0.0799699
367.2	Astigmatism	sense organs	0.988729	0.962208	1.01598	0.413851	0	0.571242	-0.0113354	0.0138722	11	FALSE	7713	259167	0.0289006	0.986875	0.954806	1.02002	0.433116	3.81618	0.403095	-0.0132121	0.016855	9	FALSE	5956	79283	0.0698741
367.8	Hypermetropia	sense organs	1.01072	0.971238	1.05181	0.599961	36.3428	0.138776	0.0106622	0.02033	8	FALSE	3464	263872	0.0129575	1.01018	0.967321	1.05495	0.646917	45.4184	0.0886017	0.0101329	0.0221218	7	FALSE	3075	83988	0.0353193
367.9	Blindness and low vision	sense organs	0.972246	0.922283	1.02492	0.29572	0	0.486064	-0.0281462	0.0269173	10	FALSE	1585	267401	0.0058925	0.955384	0.891181	1.02421	0.198473	7.63393	0.371219	-0.0456418	0.0354937	8	FALSE	978	87517	0.0110515
368	Visual disturbances	sense organs	0.993452	0.969589	1.0179	0.596428	0	0.70418	-0.00656923	0.0124054	12	FALSE	7811	261610	0.0289918	1.0111	0.977924	1.0454	0.516725	0	0.919792	0.011036	0.0170203	9	FALSE	4634	80853	0.0542071
368.1	Amblyopia	sense organs	0.958533	0.901081	1.01965	0.179284	0	0.794134	-0.0423511	0.0315355	5	FALSE	1159	270296	0.00426958	0.921833	0.827115	1.0274	0.141197	0	0.814971	-0.0813912	0.0553175	4	FALSE	462	89539	0.00513328
368.2	Diplopia and disorders of binocular vision	sense organs	1.03092	0.972627	1.0927	0.30521	59.4834	0.0217976	0.0304472	0.0296951	7	FALSE	1294	269549	0.00477768	1.06396	0.978705	1.15663	0.145718	63.6185	0.0173252	0.0619943	0.0426129	6	FALSE	687	88792	0.00767778
368.3	Anisometropia	sense organs	0.932522	0.841131	1.03384	0.184337	22.0101	0.277421	-0.0698622	0.0526262	3	FALSE	468	270554	0.0017268	0.822891	0.681674	0.993361	0.0424271	0	0.706161	-0.194932	0.0960585	2	FALSE	201	89797	0.00223338
368.4	Visual field defects	sense organs	1.03407	0.966026	1.10691	0.334702	20.627	0.265905	0.0335026	0.034729	8	FALSE	987	269582	0.00364787	1.06825	0.978814	1.16586	0.138881	19.6816	0.279535	0.0660247	0.0446122	7	FALSE	649	88825	0.0072535
368.9	Subjective visual disturbances	sense organs	1.00334	0.954815	1.05432	0.895253	0	0.701622	0.00332965	0.0252897	9	FALSE	1801	267874	0.00667841	1.03039	0.965842	1.09925	0.364416	0	0.786763	0.029936	0.0330062	8	FALSE	1126	87117	0.0127602
369	Infection of the eye	sense organs	0.994404	0.954243	1.03625	0.789617	2.16429	0.416377	-0.0056119	0.0210335	9	FALSE	2718	262134	0.0102623	1.00686	0.961255	1.05462	0.77265	0	0.444565	0.00683187	0.023647	8	FALSE	2220	83767	0.0258179
369.2	Eye infection, viral	sense organs	1.03655	0.92968	1.15572	0.517852	62.4933	0.0204672	0.0359026	0.0555201	6	FALSE	411	267088	0.00153645	1.10445	0.972999	1.25366	0.124392	58.609	0.0464856	0.0993475	0.0646543	5	FALSE	321	88721	0.00360504
369.5	Conjunctivitis, infectious	sense organs	0.989249	0.941837	1.03905	0.666199	17.5358	0.286629	-0.0108095	0.0250586	9	FALSE	1927	261633	0.00731143	0.996831	0.94546	1.05099	0.906414	23.2694	0.243958	-0.00317365	0.0269954	8	FALSE	1694	84563	0.019639
370	Keratitis	sense organs	1.02367	0.973452	1.07648	0.361994	30.1946	0.176949	0.0233949	0.0256644	9	FALSE	1808	264659	0.00678508	1.01606	0.962444	1.07265	0.56468	35.9892	0.14145	0.0159278	0.027657	8	FALSE	1589	86292	0.0180813
370.1	Corneal ulcer	sense organs	0.973489	0.863174	1.0979	0.661492	0	0.420097	-0.0268683	0.0613636	4	FALSE	329	267621	0.00122784	0.934419	0.79731	1.09511	0.402142	9.87789	0.329689	-0.0678299	0.0809618	3	FALSE	210	89254	0.00234731
370.2	Superficial keratitis	sense organs	0.989912	0.835803	1.17244	0.906515	18.493	0.293203	-0.0101393	0.0863397	3	FALSE	204	262105	0.000777709	0.989912	0.835803	1.17244	0.906515	18.493	0.293203	-0.0101393	0.0863397	3	FALSE	203	88850	0.00227954
370.3	Keratoconjunctivitis	sense organs	0.990893	0.926775	1.05945	0.78866	0	0.928591	-0.00914882	0.0341308	8	FALSE	1031	260600	0.00394066	0.991633	0.926446	1.06141	0.808632	0	0.87229	-0.00840238	0.0346932	7	FALSE	1003	87345	0.0113528
370.31	Keratoconjunctivitis sicca	sense organs	0.990493	0.921173	1.06503	0.796382	0	0.547571	-0.009552	0.0370186	7	FALSE	879	87580	0.00993681	0.990493	0.921173	1.06503	0.796382	0	0.547571	-0.009552	0.0370186	7	FALSE	879	87580	0.00993681
371	Inflammation of the eye	sense organs	0.9984	0.972462	1.02503	0.905074	12.0812	0.329122	-0.00160161	0.0134302	11	FALSE	6900	258946	0.0259549	0.987586	0.956418	1.01977	0.44517	17.5342	0.286643	-0.012492	0.0163617	9	FALSE	5014	80579	0.0585796
371.1	Uveitis, noninfectious or NOS	sense organs	1.02751	0.963947	1.09527	0.404843	36.3574	0.117381	0.0271411	0.0325822	10	FALSE	1086	266993	0.00405104	1.00749	0.931568	1.0896	0.8519	44.0548	0.0849229	0.00746307	0.0399746	8	FALSE	744	88626	0.00832494
371.2	Conjunctivitis, noninfectious	sense organs	1.00168	0.953144	1.05268	0.947267	0	0.559012	0.00167594	0.0253398	10	FALSE	1896	258746	0.00727435	0.999686	0.950824	1.05106	0.990192	0	0.492735	-0.00031429	0.0255677	9	FALSE	1868	85491	0.021383
371.21	Allergic conjunctivitis	sense organs	1.00371	0.953024	1.05709	0.888598	6.91763	0.377645	0.00370347	0.0264384	9	FALSE	1742	85751	0.0199102	1.00371	0.953024	1.05709	0.888598	6.91763	0.377645	0.00370347	0.0264384	9	FALSE	1742	85751	0.0199102
371.3	Inflammation of eyelids	sense organs	0.978806	0.945827	1.01293	0.220569	5.84221	0.387841	-0.0214217	0.0174869	11	FALSE	3888	262879	0.0145745	0.962639	0.91991	1.00735	0.100234	0	0.728121	-0.0380768	0.023165	9	FALSE	2437	84512	0.0280279
372	Disorders of conjunctiva	sense organs	1.00276	0.939476	1.0703	0.933997	44.8852	0.0692877	0.00275446	0.0332597	9	FALSE	1092	266088	0.00408713	1.02933	0.94102	1.12594	0.527571	48.5	0.0702357	0.0289121	0.0457674	7	FALSE	622	87721	0.00704074
374	Other disorders of eyelids	sense organs	1.00865	0.980668	1.03744	0.54837	0	0.751512	0.0086166	0.0143561	12	FALSE	5403	264180	0.0200421	1.01849	0.971849	1.06738	0.443604	0	0.649265	0.0183241	0.023918	9	FALSE	2163	85813	0.0245863
374.1	Ectropion or entropion	sense organs	0.99866	0.934603	1.06711	0.968381	0	0.664704	-0.00134073	0.0338237	6	FALSE	945	267510	0.00352014	1.01479	0.863447	1.19266	0.858601	0	0.527568	0.0146801	0.082401	5	FALSE	194	89143	0.00217155
374.2	Lagophthalmos	sense organs	1.05733	0.850713	1.31412	0.615319	0	0.633497	0.0557429	0.110932	2	FALSE	155	267792	0.000578473	NA	NA	NA	NA	NA	NA	NA	NA	NA	NA	NA	NA	NA
374.3	Ptosis of eyelid	sense organs	1.007	0.966049	1.04969	0.74181	0	0.80568	0.00697915	0.0211838	10	FALSE	2419	266740	0.00898725	1.0423	0.962606	1.1286	0.307292	0	0.890586	0.0414345	0.0405854	8	FALSE	734	88373	0.00823729
374.6	Dermatochalasis	sense organs	1.03252	0.96399	1.10592	0.361078	0	0.521904	0.0320022	0.0350397	6	FALSE	1010	261130	0.0038529	1.03252	0.96399	1.10592	0.361078	0	0.521904	0.0320022	0.0350397	6	FALSE	1009	87875	0.0113519
375	Disorders of lacrimal system	sense organs	0.964248	0.9273	1.00267	0.067803	0	0.617672	-0.0364067	0.0199345	8	FALSE	2693	267535	0.00996566	0.89132	0.777644	1.02161	0.0983721	0	0.731918	-0.115052	0.0696104	5	FALSE	270	88713	0.00303429
375.1	Dry eyes	sense organs	0.977276	0.950161	1.00517	0.109359	0	0.761622	-0.0229858	0.0143564	9	FALSE	7645	78212	0.0890434	0.977276	0.950161	1.00517	0.109359	0	0.761622	-0.0229858	0.0143564	9	FALSE	7645	78212	0.0890434
375.2	Epiphora	sense organs	0.946466	0.886629	1.01034	0.0986919	0	0.512511	-0.0550205	0.0333209	6	FALSE	984	268108	0.00365674	0.858596	0.709105	1.0396	0.118279	3.46678	0.37531	-0.152456	0.0976011	4	FALSE	154	89286	0.00172182
377	Disorders of optic nerve and visual pathways	sense organs	1.02412	0.969964	1.0813	0.389898	0	0.887854	0.0238333	0.0277195	9	FALSE	1502	266544	0.00560352	1.01326	0.950097	1.08062	0.688305	0	0.858342	0.013174	0.03284	8	FALSE	1114	87722	0.01254
377.1	Optic atrophy	sense organs	1.06003	0.947843	1.1855	0.307042	0	0.580036	0.0582996	0.0570754	5	FALSE	411	266418	0.00154031	1.01336	0.894878	1.14754	0.834255	0	0.973219	0.013275	0.0634415	4	FALSE	351	88903	0.0039326
377.3	Optic neuritis/neuropathy	sense organs	0.965075	0.884454	1.05304	0.42445	0	0.619132	-0.0355498	0.0445083	7	FALSE	618	267011	0.00230917	0.995281	0.895817	1.10579	0.929832	0	0.642073	-0.00473039	0.05372	6	FALSE	451	88189	0.005088
378	Strabismus and other disorders of binocular eye movements	sense organs	0.971041	0.930355	1.01351	0.178426	0	0.635192	-0.0293862	0.0218385	10	FALSE	2355	266215	0.00876866	0.967209	0.909578	1.02849	0.287481	0	0.477327	-0.0333402	0.0313446	8	FALSE	1245	87393	0.0140459
378.1	Strabismus (not specified as paralytic)	sense organs	0.961686	0.908349	1.01816	0.179622	0	0.716468	-0.0390668	0.0291126	6	FALSE	1359	266946	0.00506513	0.948013	0.878528	1.02299	0.169244	0	0.629887	-0.0533873	0.0388374	5	FALSE	826	88124	0.00928612
378.2	Nystagmus and other irregular eye movements	sense organs	0.972148	0.857273	1.10242	0.659742	0	0.704095	-0.0282477	0.0641601	3	FALSE	291	268162	0.00108399	0.967536	0.767629	1.2195	0.779878	0	0.402991	-0.0330027	0.118087	2	FALSE	111	89340	0.0012409
378.5	Paralytic strabismus	sense organs	0.950561	0.849853	1.0632	0.374886	12.1438	0.320388	-0.0507025	0.0571387	3	FALSE	372	267631	0.00138804	0.852586	0.688532	1.05573	0.143574	0	0.341586	-0.159481	0.109039	2	FALSE	138	88809	0.00155149
379	Other disorders of eye	sense organs	0.987544	0.959255	1.01667	0.397993	40.272	0.0802582	-0.0125337	0.0148291	11	FALSE	5597	261582	0.0209485	0.993706	0.958844	1.02984	0.728955	31.141	0.169081	-0.00631394	0.0182212	9	FALSE	4006	82760	0.0461702
379.1	Scleritis and episcleritis	sense organs	1.12984	1	1.27655	0.0499993	0	0.883235	0.12208	0.0622868	5	FALSE	323	266104	0.00121234	1.14433	1.00238	1.30637	0.0460245	0	0.817631	0.134815	0.0675707	4	FALSE	281	88589	0.00316192
379.2	Disorders of vitreous body	sense organs	0.983289	0.948986	1.01883	0.3523	7.87772	0.369456	-0.0168518	0.0181176	10	FALSE	3772	263390	0.0141188	0.983979	0.945232	1.02431	0.430741	18.0686	0.281962	-0.0161505	0.0204976	9	FALSE	3078	84568	0.0351185
379.3	Aphakia and other disorders of lens	sense organs	0.993955	0.895353	1.10342	0.909435	0	0.700117	-0.00606338	0.0533038	4	FALSE	422	266756	0.00157947	0.983941	0.826194	1.17181	0.855904	0	0.495823	-0.0161893	0.0891528	3	FALSE	186	89241	0.00207991
379.4	Anomalies of pupillary function	sense organs	1.05727	0.921977	1.21241	0.425373	0	0.393709	0.0556877	0.0698598	3	FALSE	255	262915	0.000968955	1.12337	0.913916	1.38083	0.269175	21.35	0.259494	0.116334	0.105283	2	FALSE	139	89254	0.00155493
379.5	Disorders of iris and ciliary body	sense organs	1.02074	0.928099	1.12262	0.672429	39.1283	0.177116	0.0205245	0.0485423	4	FALSE	511	267982	0.00190322	1.01365	0.866082	1.18635	0.86592	59.3207	0.0855842	0.0135532	0.0802712	3	FALSE	226	89160	0.00252836
379.9	Pain, swelling or discharge of eye	sense organs	0.979397	0.905305	1.05955	0.603986	0	0.766569	-0.0208177	0.0401362	8	FALSE	747	264623	0.00281494	1.00935	0.921367	1.10573	0.841509	0	0.871028	0.00930475	0.0465322	7	FALSE	578	87108	0.0065917
380	Disorders of external ear	sense organs	1.00178	0.917158	1.0942	0.968581	15.7758	0.312819	0.0017735	0.0450258	4	FALSE	549	271965	0.00201458	0.920315	0.777825	1.08891	0.33328	9.6892	0.330454	-0.0830388	0.0858257	3	FALSE	183	89957	0.00203018
380.1	Otitis externa	sense organs	0.966799	0.91434	1.02227	0.235527	15.2297	0.306761	-0.0337647	0.0284637	9	FALSE	1466	271190	0.00537674	0.976102	0.914335	1.04204	0.468311	23.3617	0.243191	-0.0241883	0.0333526	8	FALSE	1118	87838	0.012568
380.4	Impacted cerumen	sense organs	0.982053	0.941468	1.02439	0.400345	0	0.925416	-0.0181098	0.0215335	9	FALSE	2664	269424	0.00979095	0.984184	0.941044	1.0293	0.485749	0	0.879534	-0.0159419	0.0228694	8	FALSE	2411	86072	0.0272482
381	Otitis media and Eustachian tube disorders	sense organs	0.967431	0.940209	0.995441	0.0229803	0	0.677485	-0.0331113	0.0145623	10	FALSE	5630	262893	0.0209665	0.962075	0.930533	0.994685	0.0230093	0	0.515218	-0.038663	0.0170076	8	FALSE	4335	81000	0.0507998
381.1	Otitis media	sense organs	0.966262	0.93373	0.999927	0.0495134	0	0.812018	-0.0343205	0.0174735	10	FALSE	3876	265361	0.0143962	0.961098	0.922402	1.00142	0.058434	0	0.656847	-0.039679	0.0209673	8	FALSE	2846	83468	0.0329726
381.11	Suppurative and unspecified otitis media	sense organs	0.949885	0.910667	0.990792	0.0168487	3.4089	0.406388	-0.0514146	0.0215124	9	FALSE	2554	266755	0.00948353	0.937125	0.893175	0.983238	0.00805576	0	0.433532	-0.0649386	0.0245077	8	FALSE	2037	84862	0.023441
381.2	Eustachian tube disorders	sense organs	0.969955	0.922085	1.02031	0.237468	0	0.809274	-0.0305056	0.0258229	9	FALSE	1683	267566	0.00625072	0.964798	0.914637	1.01771	0.18834	0	0.765379	-0.0358362	0.0272414	8	FALSE	1528	86999	0.0172603
381.3	Mastoiditis & related conditions	sense organs	1.08001	0.914594	1.27534	0.364175	81.8112	0.00409539	0.0769686	0.0848197	3	FALSE	174	266423	0.000652671	1.07072	0.851799	1.34591	0.5582	90.896	0.00091893	0.0683329	0.116705	2	FALSE	107	85856	0.00124472
381.9	Otorrhea	sense organs	0.940449	0.831726	1.06338	0.327321	48.4179	0.143897	-0.0613983	0.0626818	3	FALSE	300	267694	0.00111943	1.07042	0.895391	1.27966	0.455057	0	0.836964	0.0680496	0.0910959	2	FALSE	161	85801	0.00187292
382	Otalgia	sense organs	0.947908	0.901656	0.996532	0.0360767	0	0.800138	-0.053498	0.0255231	9	FALSE	1826	267564	0.00677828	0.944336	0.894031	0.997471	0.0403045	0	0.722953	-0.0572732	0.0279298	8	FALSE	1563	85671	0.0179173
383	Otosclerosis	sense organs	1.07546	0.942455	1.22724	0.280116	0	0.667239	0.072749	0.0673565	2	FALSE	264	268545	0.00098211	NA	NA	NA	NA	NA	NA	NA	NA	NA	NA	NA	NA	NA
384	Other disorders of tympanic membrane	sense organs	1.02579	0.963127	1.09253	0.428498	1.69558	0.405446	0.0254638	0.0321609	6	FALSE	1071	271980	0.00392234	1.07217	0.950748	1.2091	0.255811	8.44509	0.358369	0.0696839	0.0613227	5	FALSE	342	90087	0.00378197
384.4	Perforation of tympanic membrane	sense organs	1.05234	0.980053	1.12995	0.160013	0	0.777157	0.0510127	0.0363073	5	FALSE	858	272097	0.00314338	1.11957	0.983092	1.27499	0.0885951	0	0.912353	0.112941	0.0663246	4	FALSE	304	90204	0.00335882
385	Other disorders of middle ear and mastoid	sense organs	1.01953	0.938995	1.10696	0.645069	84.286	0.00172288	0.0193378	0.0419818	3	FALSE	622	270879	0.00229097	1.29357	1.10426	1.51532	0.00143024	0	0.368785	0.257402	0.0807289	2	FALSE	199	90312	0.00219863
385.3	Cholesteatoma	sense organs	1.04187	0.944228	1.14961	0.41395	88.1515	0.000216075	0.041018	0.0502079	3	FALSE	437	267115	0.00163333	1.44287	1.19632	1.74023	0.000125623	0	0.353031	0.366635	0.0956053	2	FALSE	142	86548	0.00163802
385.5	Tympanosclerosis and middle ear disease related to otitis media	sense organs	0.993624	0.857784	1.15097	0.932036	55.1857	0.135229	-0.00639659	0.0750043	2	FALSE	192	258316	0.000742724	NA	NA	NA	NA	NA	NA	NA	NA	NA	NA	NA	NA	NA
386	Vertiginous syndromes and other disorders of vestibular system	sense organs	0.970364	0.939217	1.00254	0.0707015	0	0.900855	-0.0300845	0.0166453	10	FALSE	4094	263181	0.0153176	0.976636	0.931928	1.02349	0.322745	0	0.85671	-0.0236408	0.0239078	8	FALSE	2154	85148	0.024673
386.1	Meniere's disease	sense organs	0.999204	0.932434	1.07075	0.981985	0	0.716561	-0.000796773	0.0352867	5	FALSE	895	266991	0.00334097	0.986679	0.870129	1.11884	0.834367	0	0.562311	-0.0134109	0.0641351	4	FALSE	319	88958	0.00357315
386.2	Peripheral or central vertigo	sense organs	0.962084	0.920591	1.00545	0.0857114	0	0.986093	-0.0386539	0.0224932	9	FALSE	2318	264128	0.0086997	0.964466	0.913116	1.0187	0.19494	0	0.970285	-0.0361805	0.0279148	8	FALSE	1588	86095	0.0181107
386.21	Central origin vertigo	sense organs	0.911555	0.740199	1.12258	0.383415	50.1853	0.156529	-0.0926038	0.106243	2	FALSE	158	265701	0.0005943	0.911555	0.740199	1.12258	0.383415	50.1853	0.156529	-0.0926038	0.106243	2	FALSE	138	88965	0.00154877
386.3	Labyrinthitis	sense organs	0.925254	0.858965	0.996659	0.0405395	0	0.896775	-0.0776869	0.0379292	4	FALSE	771	266943	0.00287994	0.912705	0.736727	1.13072	0.403261	0	0.752526	-0.0913423	0.109286	2	FALSE	136	88910	0.0015273
386.9	Dizziness and giddiness (Light-headedness and vertigo)	sense organs	1.02654	1.00647	1.047	0.00931913	2.62672	0.418749	0.02619	0.0100726	12	FALSE	12240	254469	0.0458927	1.01812	0.991478	1.04548	0.184378	0	0.48374	0.0179602	0.0135304	9	FALSE	7598	76436	0.0904158
388	Other disorders of ear	sense organs	1.0509	0.85512	1.29151	0.636926	0	0.444869	0.0496482	0.105187	3	FALSE	157	267520	0.000586528	0.957392	0.739741	1.23908	0.740727	0	0.630894	-0.0435421	0.131591	2	FALSE	122	89581	0.00136004
389	Hearing loss	sense organs	1.00726	0.988401	1.02648	0.453125	0	0.839304	0.00723533	0.00964433	12	FALSE	14430	255921	0.0533751	0.999122	0.974236	1.02464	0.945577	0	0.849978	-0.000878495	0.0128694	9	FALSE	9451	76663	0.10975
389.1	Sensorineural hearing loss	sense organs	1.00628	0.975709	1.03782	0.690702	0	0.995362	0.00626402	0.0157426	10	FALSE	5632	261565	0.0210781	1.00717	0.973996	1.04148	0.675763	0	0.989227	0.00714791	0.01709	9	FALSE	4996	82307	0.057226
389.2	Conductive hearing loss	sense organs	1.00805	0.946896	1.07316	0.801685	0	0.76762	0.00802035	0.0319324	9	FALSE	1083	267968	0.00402526	0.991314	0.919092	1.06921	0.821171	0	0.743587	-0.00872405	0.0385953	8	FALSE	768	88710	0.00858312
389.4	Tinnitus	sense organs	1.00753	0.970587	1.04588	0.693906	0	0.872618	0.00750093	0.0190592	10	FALSE	3599	263052	0.013497	1.01575	0.974439	1.05881	0.460712	0	0.877652	0.0156268	0.0211839	9	FALSE	3046	83794	0.035076
389.5	Disorders of acoustic nerve	sense organs	1.10413	0.873177	1.39616	0.408067	0	0.417363	0.0990549	0.119733	3	FALSE	128	267435	0.000478392	0.956224	0.696384	1.31302	0.782025	0	0.983691	-0.0447627	0.161784	2	FALSE	95	89496	0.00106037
394	Rheumatic disease of the heart valves	circulatory system	1.0198	0.988269	1.05235	0.221092	9.0499	0.359794	0.0196103	0.0160264	9	FALSE	4194	263652	0.0156583	1.06218	1.00318	1.12465	0.0385709	0	0.437774	0.0603204	0.0291581	7	FALSE	1318	86955	0.014931
394.1	Mitral valve stenosis and aortic valve stenosis	circulatory system	0.894662	0.836643	0.956705	0.00113875	50.4722	0.132779	-0.111309	0.0342091	3	FALSE	942	265811	0.00353136	1.00431	0.870045	1.15929	0.953196	0	0.356823	0.00429756	0.0732195	2	FALSE	240	89114	0.00268595
394.2	Mitral valve disease	circulatory system	1.04231	0.96054	1.13103	0.320185	66.6571	0.0103808	0.0414351	0.0416819	6	FALSE	650	266128	0.00243648	1.14435	1.01779	1.28666	0.0241472	60.9804	0.0364015	0.13484	0.059802	5	FALSE	343	89431	0.00382071
394.4	Acute rheumatic heart disease	circulatory system	1.03843	0.839196	1.28495	0.728644	32.2956	0.228319	0.0377056	0.108684	3	FALSE	118	265162	0.000444813	1.22611	0.915948	1.6413	0.170705	0	0.595573	0.203847	0.1488	2	FALSE	76	89774	0.000845854
394.7	Disease of tricuspid valve	circulatory system	1.01662	0.957159	1.07976	0.592005	0	0.98562	0.0164787	0.0307477	7	FALSE	1138	264709	0.00428066	1.02987	0.950862	1.11544	0.469848	0	0.979245	0.0294327	0.0407246	6	FALSE	658	88012	0.00742077
395	Heart valve disorders	circulatory system	1.02364	1.00123	1.04655	0.0385316	0	0.494683	0.0233657	0.0112924	11	FALSE	8928	260383	0.0331513	1.02414	0.991156	1.05821	0.153281	9.16625	0.359195	0.0238486	0.0167002	8	FALSE	4394	83686	0.0498865
395.1	Nonrheumatic mitral valve disorders	circulatory system	1.06397	1.03258	1.09632	4.95967e-05	33.8521	0.137052	0.0620092	0.0152825	10	FALSE	4749	262633	0.0177611	1.06926	1.02543	1.11496	0.00171327	43.8128	0.086458	0.0669628	0.0213536	8	FALSE	2561	85936	0.0289388
395.2	Nonrheumatic aortic valve disorders	circulatory system	0.976027	0.944311	1.00881	0.149983	0	0.903622	-0.0242646	0.0168552	9	FALSE	3833	264453	0.014287	0.974676	0.926765	1.02507	0.318591	0	0.788088	-0.0256498	0.0257178	7	FALSE	1733	87756	0.0193655
395.3	Nonrheumatic tricuspid valve disorders	circulatory system	1.02063	0.930932	1.11896	0.663545	0	0.881347	0.0204168	0.0469327	4	FALSE	504	265295	0.00189617	1.0441	0.930235	1.17189	0.463898	0	0.87911	0.0431513	0.0589141	3	FALSE	327	88598	0.00367726
395.4	Nonrheumatic pulmonary valve disorders	circulatory system	0.998912	0.891969	1.11868	0.984967	0	0.598454	-0.00108857	0.0577744	2	FALSE	356	266087	0.00133612	NA	NA	NA	NA	NA	NA	NA	NA	NA	NA	NA	NA	NA
395.6	Heart valve replaced	circulatory system	1.04101	0.990372	1.09424	0.114168	24.8406	0.239349	0.0401932	0.0254431	7	FALSE	1657	265765	0.0061962	1.09374	1.01239	1.18164	0.0230791	5.55034	0.381083	0.0896066	0.0394374	6	FALSE	719	89068	0.00800784
396	Abnormal heart sounds	circulatory system	1.00316	0.970051	1.0374	0.853901	12.4299	0.328493	0.00315306	0.0171228	10	FALSE	3751	262991	0.0140623	1.00571	0.959362	1.05431	0.812888	29.569	0.192068	0.00569855	0.0240749	8	FALSE	2006	86294	0.022718
401	Hypertension	circulatory system	0.95617	0.947459	0.96496	8.07224e-22	51.1067	0.020787	-0.0448199	0.00466922	12	TRUE	86919	183170	0.321816	0.97251	0.955345	0.989983	0.00215483	52.9163	0.0302028	-0.0278754	0.00908578	9	FALSE	33378	52444	0.388921
401.1	Essential hypertension	circulatory system	0.955485	0.946765	0.964285	2.14196e-22	43.2839	0.054364	-0.045536	0.00467764	12	TRUE	86286	183684	0.319613	0.969695	0.952488	0.987213	0.000754858	46.9568	0.0575698	-0.0307737	0.00913481	9	FALSE	32822	52958	0.38263
401.2	Hypertensive heart and/or renal disease	circulatory system	1.00715	0.976144	1.03915	0.655066	0	0.699393	0.00712806	0.0159559	10	FALSE	5102	208706	0.0238625	1.01321	0.978927	1.0487	0.454881	0	0.573747	0.0131254	0.0175636	8	FALSE	4379	77980	0.0531697
401.21	Hypertensive heart disease	circulatory system	1.02958	0.985867	1.07523	0.187862	31.3293	0.167526	0.0291504	0.0221352	9	FALSE	2522	211067	0.0118077	1.03143	0.986519	1.07838	0.173074	39.2661	0.117276	0.0309449	0.0227136	8	FALSE	2403	80341	0.0290414
401.22	Hypertensive chronic kidney disease	circulatory system	0.977599	0.934919	1.02223	0.319868	9.62217	0.355546	-0.0226557	0.0227757	7	FALSE	2177	185724	0.0115859	0.979035	0.928203	1.03265	0.436035	39.3901	0.158623	-0.0211883	0.0272026	5	FALSE	1574	54998	0.027823
401.3	Other hypertensive complications	circulatory system	1.04379	0.988152	1.10255	0.125155	0	0.740143	0.0428553	0.0279463	8	FALSE	1454	213135	0.00677574	1.03496	0.978101	1.09513	0.233275	0	0.820737	0.0343664	0.0288317	7	FALSE	1371	83407	0.0161716
411	Ischemic Heart Disease	circulatory system	0.955634	0.941955	0.969512	6.86598e-10	43.5143	0.0601739	-0.0453802	0.007356	11	TRUE	22937	248074	0.0846349	0.96407	0.939132	0.98967	0.00620965	51.3	0.0449201	-0.0365913	0.0133716	8	FALSE	8109	79422	0.0926415
411.1	Unstable angina (intermediate coronary syndrome)	circulatory system	0.911846	0.878704	0.946238	1.03178e-06	0	0.74934	-0.0922845	0.0188896	8	TRUE	3018	256011	0.0116512	0.930575	0.871468	0.993692	0.0316366	0	0.677354	-0.0719521	0.0334821	6	FALSE	1025	87359	0.0115971
411.2	Myocardial infarction	circulatory system	0.93994	0.91591	0.964601	2.7647e-06	0	0.993953	-0.0619392	0.0132135	10	TRUE	6279	255659	0.0239713	0.948329	0.90441	0.99438	0.0283129	0	0.986903	-0.0530541	0.0241933	8	FALSE	2001	87007	0.0224811
411.3	Angina pectoris	circulatory system	0.931909	0.912548	0.95168	4.5908e-11	0	0.918609	-0.0705205	0.0107115	11	TRUE	9719	255348	0.0366662	0.945098	0.899216	0.99332	0.0261542	0	0.89248	-0.0564669	0.0253907	8	FALSE	1858	86696	0.0209815
411.4	Coronary atherosclerosis	circulatory system	0.948126	0.931024	0.965542	9.71225e-09	29.6425	0.16349	-0.053268	0.00928713	11	TRUE	13992	250920	0.0528175	0.963358	0.935843	0.991682	0.0115727	36.9532	0.134195	-0.0373302	0.0147847	8	FALSE	6345	82268	0.0716035
411.41	Aneurysm and dissection of heart	circulatory system	1.03721	0.885675	1.21468	0.650262	0	0.634094	0.0365365	0.0805837	2	FALSE	184	254425	0.000722677	NA	NA	NA	NA	NA	NA	NA	NA	NA	NA	NA	NA	NA
411.8	Other chronic ischemic heart disease, unspecified	circulatory system	0.938613	0.918065	0.95962	2.02706e-08	34.7281	0.130051	-0.063352	0.0112934	10	TRUE	8733	255515	0.0330485	0.946332	0.898563	0.99664	0.0368577	44.6705	0.0933152	-0.0551621	0.026427	7	FALSE	1720	86863	0.0194168
411.9	Other acute and subacute forms of ischemic heart disease	circulatory system	0.91962	0.860322	0.983005	0.0137401	0	0.729595	-0.0837945	0.0340077	2	FALSE	956	257936	0.00369266	NA	NA	NA	NA	NA	NA	NA	NA	NA	NA	NA	NA	NA
414	Other forms of chronic heart disease	circulatory system	0.998715	0.965751	1.0328	0.940146	57.6991	0.0153367	-0.00128583	0.0171247	9	FALSE	3755	254487	0.0145406	1.00813	0.959865	1.05883	0.746235	30.1064	0.198331	0.00810084	0.0250329	7	FALSE	1868	85835	0.0212992
414.2	ASCVD	circulatory system	1.11618	0.945299	1.31796	0.19482	51.8173	0.149687	0.109916	0.0847822	2	FALSE	170	77134	0.00219911	1.11618	0.945299	1.31796	0.19482	51.8173	0.149687	0.109916	0.0847822	2	FALSE	170	77134	0.00219911
415	Pulmonary heart disease	circulatory system	1.03769	1.00461	1.07184	0.025185	0	0.778551	0.0369924	0.0165252	10	FALSE	4170	267861	0.0153291	1.04142	1.00293	1.08138	0.0346666	0	0.632685	0.0405839	0.0192138	8	FALSE	3175	86854	0.0352664
415.1	Acute pulmonary heart disease	circulatory system	1.08123	1.02411	1.14152	0.00479642	0	0.691467	0.0780948	0.0276893	8	FALSE	1497	269418	0.00552572	1.08257	1.0243	1.14415	0.00494646	0	0.584092	0.0793377	0.0282291	7	FALSE	1446	89740	0.0158577
415.11	Pulmonary embolism and infarction, acute	circulatory system	1.08325	1.02446	1.14541	0.00497307	0	0.765932	0.0799644	0.0284695	8	FALSE	1417	265776	0.00530328	1.08556	1.02549	1.14915	0.00470554	0	0.679111	0.0820963	0.0290449	7	FALSE	1368	89962	0.0149786
415.2	Chronic pulmonary heart disease	circulatory system	1.0284	0.988188	1.07026	0.168776	0	0.906673	0.0280081	0.0203525	9	FALSE	2655	269474	0.0097564	1.02331	0.973498	1.07567	0.365439	0	0.789794	0.0230435	0.0254611	7	FALSE	1745	88467	0.0193433
415.21	Primary pulmonary hypertension	circulatory system	1.01946	0.945073	1.0997	0.618108	0	0.5584	0.0192712	0.0386557	7	FALSE	718	271676	0.00263589	1.00356	0.908163	1.10897	0.944476	0	0.458409	0.00354918	0.0509605	6	FALSE	420	90669	0.00461088
416	Cardiomegaly	circulatory system	1.01512	0.986277	1.04481	0.307486	0	0.664227	0.0150102	0.0147085	8	FALSE	5202	266832	0.0191226	1.0275	0.985562	1.07122	0.201968	0	0.714404	0.0271296	0.0212621	6	FALSE	2648	85825	0.02993
418	Nonspecific chest pain	circulatory system	0.998487	0.979686	1.01765	0.875935	30.7393	0.162861	-0.0015142	0.00969869	10	FALSE	18922	237595	0.0737651	0.997961	0.979136	1.01715	0.833598	34.3475	0.143123	-0.00204131	0.00971638	9	FALSE	18883	61907	0.233729
418.1	Precordial pain	circulatory system	0.983692	0.95239	1.01602	0.318997	0	0.835208	-0.0164422	0.0164996	9	FALSE	3884	267026	0.0143369	0.971445	0.889232	1.06126	0.520779	0	0.741243	-0.0289711	0.0451161	6	FALSE	553	86128	0.00637971
420	Carditis	circulatory system	1.02224	0.98196	1.06417	0.283556	0	0.813862	0.0219947	0.0205105	9	FALSE	2568	271362	0.00937466	1.03923	0.976217	1.1063	0.22794	0	0.715461	0.0384756	0.0319119	7	FALSE	1115	89344	0.012326
420.2	Pericarditis	circulatory system	1.02217	0.973787	1.07295	0.37548	0	0.716926	0.021925	0.0247389	9	FALSE	1752	271965	0.00640077	1.03641	0.9623	1.11623	0.344776	0	0.551105	0.0357636	0.0378542	7	FALSE	776	89947	0.00855351
420.21	Acute pericarditis	circulatory system	1.02437	0.865398	1.21255	0.779585	0	0.385326	0.0240807	0.0860456	2	FALSE	200	271978	0.000734813	NA	NA	NA	NA	NA	NA	NA	NA	NA	NA	NA	NA	NA
420.22	Chronic pericarditis	circulatory system	1.0332	0.871333	1.22515	0.707129	0	0.721092	0.0326639	0.0869381	2	FALSE	171	267283	0.000639362	NA	NA	NA	NA	NA	NA	NA	NA	NA	NA	NA	NA	NA
420.3	Endocarditis	circulatory system	1.01632	0.941389	1.09722	0.678603	0	0.664223	0.0161927	0.0390779	6	FALSE	726	272970	0.00265258	1.05317	0.930028	1.19262	0.41418	0	0.604921	0.051805	0.063443	5	FALSE	307	90952	0.00336405
425	Cardiomyopathy	circulatory system	1.05249	1.01195	1.09465	0.010688	0.61378	0.428659	0.0511591	0.0200409	9	FALSE	2744	271183	0.0100173	1.04688	0.997524	1.09869	0.0629766	10.3527	0.350184	0.0458188	0.0246423	7	FALSE	1872	89165	0.0205631
425.1	Primary/intrinsic cardiomyopathies	circulatory system	1.05092	1.00848	1.09514	0.0181998	3.73187	0.403778	0.0496646	0.0210307	9	FALSE	2477	271481	0.00904153	1.04395	0.991309	1.09938	0.10325	11.6004	0.34096	0.0430097	0.0263977	7	FALSE	1624	89463	0.0178291
425.11	Hypertrophic obstructive cardiomyopathy	circulatory system	0.895099	0.771841	1.03804	0.142634	0	0.905182	-0.110821	0.0755912	2	FALSE	235	271487	0.000864855	NA	NA	NA	NA	NA	NA	NA	NA	NA	NA	NA	NA	NA
425.12	Other hypertrophic cardiomyopathy	circulatory system	0.905145	0.775169	1.05692	0.207643	0	0.756069	-0.0996598	0.0790905	2	FALSE	220	272903	0.000805498	NA	NA	NA	NA	NA	NA	NA	NA	NA	NA	NA	NA	NA
425.2	Secondary/extrinsic cardiomyopathies	circulatory system	1.06162	0.966021	1.16667	0.214263	38.7115	0.147733	0.059792	0.0481445	6	FALSE	488	272230	0.00178939	1.06162	0.966021	1.16667	0.214263	38.7115	0.147733	0.059792	0.0481445	6	FALSE	468	90212	0.00516101
425.8	Other cardiomyopathy	circulatory system	0.949084	0.734362	1.22659	0.689656	0	0.330224	-0.0522583	0.130867	2	FALSE	96	268884	0.000356904	0.949084	0.734362	1.22659	0.689656	0	0.330224	-0.0522583	0.130867	2	FALSE	85	88201	0.00096278
426	Cardiac conduction disorders	circulatory system	1.04512	1.0223	1.06844	8.9222e-05	29.542	0.173122	0.0441273	0.0112622	10	FALSE	9206	245983	0.0360752	1.04454	1.01181	1.07832	0.00729788	45.1868	0.0778979	0.0435733	0.0162409	8	FALSE	4842	79612	0.057333
426.2	Atrioventricular [AV] block	circulatory system	1.0642	1.02072	1.10952	0.00345864	32.7071	0.156256	0.0622206	0.0212813	9	FALSE	2359	253735	0.00921146	1.05574	0.979021	1.13847	0.158794	44.4385	0.094796	0.0542415	0.0384926	7	FALSE	757	87364	0.00859046
426.21	First degree AV block	circulatory system	1.13203	1.05945	1.20959	0.000244426	0	0.727112	0.124014	0.0338095	4	FALSE	958	253972	0.00375789	1.18156	0.982587	1.42083	0.0761866	0	0.585479	0.166836	0.0940846	3	FALSE	155	87601	0.00176626
426.23	Second degree AV block	circulatory system	1.03632	0.940093	1.14239	0.473074	0	0.353529	0.0356737	0.0497204	2	FALSE	474	254202	0.00186119	NA	NA	NA	NA	NA	NA	NA	NA	NA	NA	NA	NA	NA
426.24	Atrioventricular block, complete	circulatory system	1.02714	0.957007	1.1024	0.458061	51.5445	0.0666914	0.0267741	0.0360816	6	FALSE	855	253879	0.00335644	1.03162	0.932139	1.14172	0.547381	61.1837	0.0355925	0.0311295	0.0517368	5	FALSE	444	87508	0.00504821
426.3	Bundle branch block	circulatory system	1.03212	0.991015	1.07493	0.127336	0	0.568811	0.0316144	0.0207349	9	FALSE	2475	251879	0.00973053	1.05019	0.967845	1.13954	0.239807	5.12692	0.387866	0.048972	0.0416617	7	FALSE	659	86775	0.00753711
426.31	Right bundle branch block	circulatory system	0.987064	0.842491	1.15644	0.871982	0	0.423065	-0.0130207	0.080803	4	FALSE	224	252616	0.000885936	0.987064	0.842491	1.15644	0.871982	0	0.423065	-0.0130207	0.080803	4	FALSE	215	87512	0.00245078
426.32	Left bundle branch block	circulatory system	1.01766	0.973502	1.06382	0.439269	30.6201	0.194361	0.0175056	0.0226338	7	FALSE	2089	252472	0.00820628	1.08965	0.976933	1.21538	0.123296	39.9867	0.154675	0.0858581	0.0557128	5	FALSE	402	87368	0.00458015
426.4	Anomalous atrioventricular excitation	circulatory system	0.946015	0.81644	1.09615	0.460266	63.7451	0.0634026	-0.0554967	0.075157	3	FALSE	212	250928	0.000844151	0.872376	0.679213	1.12047	0.284982	79.5933	0.0268512	-0.136535	0.127699	2	FALSE	90	85824	0.00104756
426.7	Abnormal electrocardiogram [ECG] [EKG]	circulatory system	1.05355	1.00421	1.10532	0.0330383	0	0.507283	0.0521688	0.0244738	8	FALSE	2110	82978	0.0247979	1.05355	1.00421	1.10532	0.0330383	0	0.507283	0.0521688	0.0244738	8	FALSE	2110	82978	0.0247979
426.8	Other cardiac conduction disorders	circulatory system	0.93327	0.790677	1.10158	0.414292	0	0.45868	-0.069061	0.0845958	3	FALSE	192	250283	0.000766544	0.961767	0.782528	1.18206	0.711032	24.6881	0.249195	-0.0389836	0.105227	2	FALSE	141	87545	0.00160801
426.9	Cardiac pacemaker/device in situ	circulatory system	1.04969	1.01276	1.08796	0.00795234	32.2445	0.160018	0.0484958	0.0182721	9	FALSE	3281	253240	0.0127904	1.02275	0.970874	1.07739	0.397036	39.6278	0.127273	0.0224913	0.0265564	7	FALSE	1633	86869	0.0184516
426.91	Cardiac pacemaker in situ	circulatory system	1.0691	1.02797	1.11189	0.00084417	50.7957	0.0388231	0.0668217	0.0200191	9	FALSE	2703	253101	0.0105667	1.03584	0.973395	1.1023	0.26699	58.4209	0.0251817	0.0352165	0.031726	7	FALSE	1134	86730	0.0129063
426.92	Cardiac defibrillator in situ	circulatory system	1.04851	0.963804	1.14067	0.270374	20.6814	0.271782	0.0473742	0.0429814	7	FALSE	594	87938	0.00670944	1.04851	0.963804	1.14067	0.270374	20.6814	0.271782	0.0473742	0.0429814	7	FALSE	594	87938	0.00670944
427	Cardiac dysrhythmias	circulatory system	1.05668	1.04346	1.07007	9.14107e-18	74.9813	7.3638e-06	0.0551334	0.0064226	12	TRUE	32565	231791	0.123186	1.02367	1.00426	1.04345	0.0166132	51.5882	0.0354544	0.0233918	0.00976631	9	FALSE	16874	65420	0.205045
427.1	Paroxysmal tachycardia, unspecified	circulatory system	1.0826	1.04899	1.11728	8.13718e-07	12.8055	0.327758	0.079362	0.0160911	9	TRUE	4179	252046	0.0163099	1.04508	0.996086	1.09648	0.0718786	0	0.52722	0.0440905	0.0244963	7	FALSE	1901	85675	0.0217069
427.11	Paroxysmal supraventricular tachycardia	circulatory system	1.08635	1.04703	1.12714	1.06369e-05	0	0.581933	0.0828224	0.018807	9	TRUE	3019	253239	0.0117811	1.03239	0.970311	1.09843	0.313754	0	0.95766	0.0318727	0.0316393	7	FALSE	1129	86868	0.01283
427.12	Paroxysmal ventricular tachycardia	circulatory system	1.07177	1.00987	1.13747	0.0224087	41.4069	0.102322	0.0693126	0.0303554	8	FALSE	1158	253128	0.00455393	1.05208	0.975639	1.13451	0.187117	47.0552	0.078626	0.0507699	0.0384867	7	FALSE	734	86757	0.00838943
427.2	Atrial fibrillation and flutter	circulatory system	1.17791	1.15427	1.20204	1.94711e-56	0	0.632141	0.163744	0.0103442	11	TRUE	10862	250340	0.0415847	1.17811	1.1367	1.22103	2.75249e-19	0	0.450534	0.163911	0.0182566	8	TRUE	3917	83969	0.0445691
427.21	Atrial fibrillation	circulatory system	1.17174	1.13972	1.20466	3.64501e-29	0	0.695078	0.158491	0.0141384	10	TRUE	5985	250529	0.0233321	1.17827	1.13596	1.22216	1.46239e-18	0	0.55227	0.164051	0.0186581	8	TRUE	3758	84158	0.0427453
427.22	Atrial flutter	circulatory system	1.21828	1.14953	1.29113	2.69389e-11	4.01205	0.399065	0.197438	0.0296347	8	TRUE	1271	251831	0.00502169	1.18973	1.10992	1.27528	9.41099e-07	0	0.44577	0.17373	0.0354292	7	TRUE	921	86727	0.0105079
427.3	Other specified cardiac dysrhythmias	circulatory system	1.04229	1.01205	1.07344	0.00583507	0	0.797043	0.0414191	0.0150237	10	FALSE	5008	248814	0.0197304	1.03463	0.9939	1.07703	0.0966382	0	0.657913	0.0340455	0.0204923	8	FALSE	2868	82443	0.0336182
427.4	Cardiac arrest and ventricular fibrillation	circulatory system	0.935067	0.864397	1.01152	0.0940496	0	0.928121	-0.0671367	0.0400957	5	FALSE	673	253797	0.00264471	0.949116	0.838215	1.07469	0.410078	0	0.853583	-0.052224	0.0633973	4	FALSE	280	87426	0.00319248
427.41	Ventricular fibrillation and flutter	circulatory system	1.00482	0.872657	1.15701	0.946677	0.208817	0.316805	0.00481219	0.0719529	2	FALSE	241	250784	0.000960064	NA	NA	NA	NA	NA	NA	NA	NA	NA	NA	NA	NA	NA
427.42	Cardiac arrest	circulatory system	0.91006	0.825614	1.00314	0.0578542	0	0.778741	-0.0942448	0.0496862	3	FALSE	472	251247	0.00187511	0.938683	0.803247	1.09696	0.426066	0	0.616263	-0.0632769	0.0794994	2	FALSE	214	84876	0.00251498
427.5	Arrhythmia (cardiac) NOS	circulatory system	1.07092	1.03394	1.10923	0.00013274	37.1963	0.121184	0.0685207	0.0179312	9	FALSE	3686	248023	0.0146439	1.04151	0.999928	1.08482	0.0504089	0	0.572057	0.0406712	0.0207879	8	FALSE	2855	81652	0.0337842
427.6	Premature beats	circulatory system	1.08721	1.02719	1.15074	0.00390597	32.3856	0.169445	0.0836131	0.0289754	8	FALSE	1313	253023	0.00516246	1.08274	1.00433	1.16727	0.0382056	41.894	0.11158	0.0794938	0.0383539	7	FALSE	783	86652	0.00895522
427.61	Supraventricular premature beats	circulatory system	1.08616	0.954171	1.23642	0.211189	0	0.467199	0.0826521	0.0661057	4	FALSE	278	252563	0.00109951	1.0651	0.880896	1.28783	0.515034	18.9846	0.291029	0.0630733	0.0968839	3	FALSE	150	87459	0.00171215
427.7	Tachycardia NOS	circulatory system	0.995137	0.969455	1.0215	0.714807	0	0.535079	-0.00487464	0.0133403	10	FALSE	6463	246291	0.0255703	0.985223	0.952432	1.01914	0.388667	0	0.629809	-0.0148877	0.0172703	8	FALSE	4100	79920	0.0487979
427.8	Sinoatrial node dysfunction (Bradycardia)	circulatory system	1.06475	1.00595	1.12699	0.0304245	44.5937	0.0938041	0.0627402	0.0289857	7	FALSE	1320	253790	0.00517424	1.05681	0.985899	1.13282	0.118946	53.2457	0.0577915	0.055253	0.0354365	6	FALSE	907	87419	0.0102688
427.9	Palpitations	circulatory system	1.03264	1.0115	1.05422	0.00233424	56.8	0.00779476	0.0321199	0.0105517	12	FALSE	10568	245071	0.0413395	1.01676	0.989632	1.04463	0.228347	29.3455	0.184076	0.0166209	0.0137976	9	FALSE	6636	78700	0.0777632
428	Congestive heart failure; nonhypertensive	circulatory system	1.0008	0.977987	1.02415	0.945604	24.0693	0.221729	0.000802801	0.0117665	10	FALSE	8520	264131	0.0312487	1.00628	0.975868	1.03763	0.689468	37.63	0.129169	0.00625552	0.0156554	8	FALSE	5195	83650	0.0584726
428.1	Congestive heart failure (CHF) NOS	circulatory system	0.992608	0.964305	1.02174	0.615173	0	0.473761	-0.00741973	0.0147597	10	FALSE	5329	265875	0.0196494	0.982457	0.947674	1.01852	0.335866	8.97832	0.360677	-0.0176989	0.018391	8	FALSE	3622	85394	0.0406893
428.2	Heart failure NOS	circulatory system	0.975201	0.940481	1.0112	0.174576	0	0.748581	-0.0251114	0.0184963	7	FALSE	3123	268801	0.0114848	0.989247	0.928134	1.05438	0.739676	0	0.695896	-0.010811	0.0325355	5	FALSE	1055	88320	0.0118042
428.3	Heart failure with reduced EF [Systolic or combined heart failure]	circulatory system	1.03158	0.984413	1.08102	0.192877	55.079	0.0292123	0.0310958	0.023881	8	FALSE	2020	267087	0.00750631	1.03843	0.990427	1.08877	0.118373	50.7956	0.0577778	0.0377137	0.0241501	7	FALSE	1980	87938	0.0220201
428.4	Heart failure with preserved EF [Diastolic heart failure]	circulatory system	0.987774	0.939499	1.03853	0.630406	0	0.940563	-0.0123009	0.0255654	7	FALSE	1829	263164	0.00690207	0.987774	0.939499	1.03853	0.630406	0	0.940563	-0.0123009	0.0255654	7	FALSE	1816	87914	0.0202385
429	Ill-defined descriptions and complications of heart disease	circulatory system	0.973078	0.930493	1.01761	0.231954	0	0.618781	-0.0272914	0.0228315	9	FALSE	2188	265064	0.00818703	0.974367	0.925343	1.02599	0.324191	0	0.423402	-0.0259672	0.0263391	7	FALSE	1692	84583	0.0196117
429.1	Heart transplant/surgery	circulatory system	1.06004	0.950672	1.182	0.293959	0	0.680415	0.0583087	0.0555598	6	FALSE	367	264201	0.00138717	1.05655	0.943528	1.18311	0.34061	0	0.544097	0.0550095	0.0577249	5	FALSE	343	88951	0.00384124
429.2	Abnormal function study of cardiovascular system	circulatory system	0.988628	0.927008	1.05434	0.72761	0	0.467312	-0.0114368	0.0328355	9	FALSE	1009	268393	0.00374533	1.00963	0.920578	1.10729	0.838846	14.6215	0.318309	0.00958077	0.0471102	7	FALSE	513	87912	0.00580153
429.3	Symptoms involving cardiovascular system	circulatory system	0.984332	0.91699	1.05662	0.662295	0	0.490906	-0.0157916	0.0361573	7	FALSE	881	86602	0.0100705	0.984332	0.91699	1.05662	0.662295	0	0.490906	-0.0157916	0.0361573	7	FALSE	881	86602	0.0100705
430	Intracranial hemorrhage	circulatory system	0.976097	0.933585	1.02054	0.286924	0	0.788823	-0.0241937	0.0227194	9	FALSE	2051	266586	0.00763484	1.00064	0.927567	1.07947	0.986794	0	0.697141	0.000640387	0.0386896	7	FALSE	733	89440	0.00812882
430.1	Subarachnoid hemorrhage	circulatory system	0.958933	0.899143	1.0227	0.201716	0	0.485024	-0.0419345	0.0328466	5	FALSE	996	267294	0.0037124	0.992947	0.872834	1.12959	0.914312	2.57288	0.379571	-0.00707829	0.0657826	4	FALSE	273	90148	0.00301921
430.2	Intracerebral hemorrhage	circulatory system	0.9731	0.912489	1.03774	0.405944	0	0.670162	-0.0272685	0.032812	7	FALSE	995	267327	0.00370823	0.979053	0.877575	1.09227	0.704552	0	0.545118	-0.0211695	0.0558294	6	FALSE	352	90181	0.00388809
433	Cerebrovascular disease	circulatory system	0.991283	0.972412	1.01052	0.371956	0	0.502964	-0.0087554	0.0098065	12	FALSE	12345	259210	0.0454604	0.998571	0.970025	1.02796	0.923013	5.92588	0.385853	-0.00143005	0.0147979	9	FALSE	6057	82064	0.068735
433.1	Occlusion and stenosis of precerebral arteries	circulatory system	0.95896	0.919486	1.00013	0.0507078	26.4237	0.217832	-0.0419055	0.0214466	8	FALSE	2481	264434	0.00929509	0.932476	0.884056	0.983547	0.0101776	10.6433	0.348043	-0.0699122	0.027206	7	FALSE	1618	87288	0.018199
433.11	Occlusion of cerebral arteries, with cerebral infarction	circulatory system	0.834282	0.720372	0.966203	0.0155637	0	0.752625	-0.181184	0.0749008	5	FALSE	216	259268	0.000832421	0.811412	0.691925	0.951533	0.010134	0	0.769267	-0.208979	0.0812762	4	FALSE	189	87269	0.00216104
433.12	Cerebral atherosclerosis	circulatory system	1.02956	0.927008	1.14345	0.586357	37.4452	0.206102	0.029128	0.0535321	2	FALSE	412	261803	0.00157123	NA	NA	NA	NA	NA	NA	NA	NA	NA	NA	NA	NA	NA
433.2	Occlusion of cerebral arteries	circulatory system	0.985813	0.954965	1.01766	0.378391	0	0.612965	-0.0142885	0.016221	10	FALSE	4217	265275	0.015648	0.986728	0.942033	1.03354	0.572114	3.16395	0.405461	-0.0133612	0.0236505	8	FALSE	2112	88129	0.023404
433.21	Cerebral artery occlusion, with cerebral infarction	circulatory system	0.991294	0.95977	1.02385	0.595885	0	0.495428	-0.00874444	0.0164888	10	FALSE	4072	265479	0.0151066	0.997722	0.95131	1.0464	0.925234	15.162	0.310981	-0.00228074	0.0243039	8	FALSE	1996	88333	0.022097
433.3	Cerebral ischemia	circulatory system	0.975223	0.947879	1.00336	0.083796	0	0.925919	-0.0250893	0.0145102	10	FALSE	5373	263497	0.0199836	0.9857	0.943897	1.02935	0.514773	0	0.885809	-0.0144032	0.0221103	8	FALSE	2506	86351	0.0282026
433.31	Transient cerebral ischemia	circulatory system	0.958065	0.926025	0.991214	0.0135697	0	0.782719	-0.0428394	0.0173547	10	FALSE	3775	263987	0.0140983	0.976932	0.934103	1.02173	0.307576	0	0.821266	-0.023338	0.0228732	8	FALSE	2317	86841	0.0259876
433.5	Cerebral aneurysm	circulatory system	0.996125	0.930357	1.06654	0.911303	6.12901	0.380765	-0.00388212	0.0348501	7	FALSE	907	267304	0.00338167	1.02271	0.932571	1.12156	0.633382	12.2685	0.336596	0.022453	0.0470741	6	FALSE	518	90158	0.00571265
433.6	Acute, but ill-defined cerebrovascular disease	circulatory system	0.933596	0.862872	1.01012	0.0873558	56.848	0.0734379	-0.0687111	0.0401933	4	FALSE	744	84179	0.00876088	0.933596	0.862872	1.01012	0.0873558	56.848	0.0734379	-0.0687111	0.0401933	4	FALSE	744	84179	0.00876088
433.8	Late effects of cerebrovascular disease	circulatory system	0.967522	0.911071	1.02747	0.281728	0	0.77699	-0.0330174	0.0306726	9	FALSE	1238	264648	0.00465613	0.966975	0.909502	1.02808	0.282745	0	0.6834	-0.0335824	0.0312635	8	FALSE	1196	88819	0.0132867
440	Atherosclerosis	circulatory system	0.948241	0.901546	0.997355	0.0391345	0.153507	0.42776	-0.0531463	0.0257645	8	FALSE	1767	263024	0.00667319	0.948829	0.897884	1.00266	0.0621145	14.381	0.320128	-0.0525267	0.0281573	7	FALSE	1512	86044	0.0172689
440.1	Atherosclerosis of renal artery	circulatory system	0.967313	0.837788	1.11686	0.650474	0	0.957913	-0.0332337	0.0733466	3	FALSE	255	266053	0.000957538	0.973783	0.834062	1.13691	0.736721	0	0.852438	-0.026567	0.0790218	2	FALSE	227	89073	0.00254199
440.2	Atherosclerosis of the extremities	circulatory system	0.956166	0.891817	1.02516	0.207313	32.0313	0.172261	-0.0448239	0.0355466	8	FALSE	895	265197	0.0033635	0.973933	0.902815	1.05065	0.494772	32.1632	0.182499	-0.026413	0.0386868	7	FALSE	767	88217	0.00861953
440.21	Atherosclerosis of native arteries of the extremities with ulceration or gangrene	circulatory system	1.11854	0.914574	1.36799	0.275441	55.5499	0.105429	0.112025	0.102717	3	FALSE	154	262440	0.000586457	1.11854	0.914574	1.36799	0.275441	55.5499	0.105429	0.112025	0.102717	3	FALSE	153	89327	0.00170988
440.22	Atherosclerosis of native arteries of the extremities with intermittent claudication	circulatory system	0.83069	0.753748	0.915486	0.000183649	22.6575	0.263585	-0.185499	0.0495918	6	FALSE	465	88755	0.00521184	0.83069	0.753748	0.915486	0.000183649	22.6575	0.263585	-0.185499	0.0495918	6	FALSE	465	88755	0.00521184
440.9	Atherosclerosis of aorta	circulatory system	0.977459	0.872626	1.09489	0.693674	0	0.612456	-0.0227988	0.0578835	4	FALSE	353	261206	0.0013496	0.955558	0.834913	1.09364	0.509161	0	0.486169	-0.0454594	0.0688628	3	FALSE	264	88093	0.00298788
441	Vascular insufficiency of intestine	circulatory system	0.956822	0.895482	1.02236	0.191668	8.60248	0.350105	-0.0441375	0.0338047	4	FALSE	958	267179	0.0035728	1.03793	0.913363	1.17948	0.5682	0	0.561236	0.0372275	0.0652307	3	FALSE	293	88881	0.00328571
441.1	Acute vascular insufficiency of intestine	circulatory system	0.996876	0.895938	1.10919	0.954189	40.7393	0.193936	-0.00312901	0.0544679	2	FALSE	380	255909	0.0014827	NA	NA	NA	NA	NA	NA	NA	NA	NA	NA	NA	NA	NA
441.2	Chronic vascular insufficiency of intestine	circulatory system	0.996215	0.810427	1.2246	0.971278	0	0.750959	-0.0037917	0.105309	2	FALSE	113	247561	0.000456245	NA	NA	NA	NA	NA	NA	NA	NA	NA	NA	NA	NA	NA
442	Other aneurysm	circulatory system	1.11186	1.05983	1.16643	1.4453e-05	0	0.436848	0.10603	0.0244486	8	TRUE	1817	266919	0.00676128	1.07355	1.00173	1.15051	0.0445377	0	0.539629	0.0709667	0.0353245	7	FALSE	903	88621	0.0100867
442.1	Aortic aneurysm	circulatory system	1.14852	1.08205	1.21906	5.29255e-06	0	0.892694	0.138472	0.0304144	7	TRUE	1194	266957	0.00445272	1.13008	1.03595	1.23276	0.00585088	0	0.845731	0.122288	0.0443712	6	FALSE	594	88659	0.00665524
442.11	Abdominal aortic aneurysm	circulatory system	1.13282	1.03708	1.23741	0.00563961	0	0.94513	0.124714	0.045055	5	FALSE	570	266038	0.00213797	1.13848	0.996202	1.30107	0.0568967	0	0.863837	0.129693	0.0681123	4	FALSE	280	89058	0.00313416
442.3	Aneurysm of artery of lower extremity	circulatory system	0.994387	0.820999	1.20439	0.954085	0	0.798494	-0.00562879	0.0977594	2	FALSE	124	263706	0.00047	NA	NA	NA	NA	NA	NA	NA	NA	NA	NA	NA	NA	NA
442.4	Arterial dissection	circulatory system	0.662905	0.50983	0.86194	0.00214756	0	0.830449	-0.411124	0.133959	2	FALSE	81	260417	0.000310943	NA	NA	NA	NA	NA	NA	NA	NA	NA	NA	NA	NA	NA
442.8	Aneurysm of other specified artery	circulatory system	1.13767	1.01734	1.27223	0.0237389	58.3324	0.0657939	0.128981	0.0570377	4	FALSE	358	268061	0.00133374	0.966334	0.79123	1.18019	0.737067	42.4312	0.176039	-0.0342461	0.102002	3	FALSE	137	89763	0.00152392
443	Peripheral vascular disease	circulatory system	1.01835	0.991163	1.04628	0.187816	0	0.863742	0.0181837	0.0138062	10	FALSE	5948	264474	0.0219953	1.0239	0.98377	1.06567	0.246923	0	0.746474	0.0236211	0.0204007	8	FALSE	2971	86176	0.033327
443.1	Raynaud's syndrome	circulatory system	1.05945	1.01589	1.10487	0.00701819	0	0.986581	0.0577489	0.0214204	10	FALSE	2334	267262	0.0086574	1.0806	1.00098	1.16656	0.0471363	0	0.966443	0.07752	0.0390514	8	FALSE	755	88964	0.00841516
443.7	Peripheral angiopathy in diseases classified elsewhere	circulatory system	1.0578	0.944555	1.18461	0.330753	31.4267	0.211958	0.0561882	0.0577712	5	FALSE	378	260386	0.00144959	1.0804	0.960354	1.21545	0.198164	28.5827	0.240595	0.0773287	0.0600939	4	FALSE	355	87273	0.00405122
443.8	Other specified peripheral vascular diseases	circulatory system	0.942979	0.775652	1.1464	0.555806	69.2098	0.0388602	-0.0587112	0.0996655	3	FALSE	128	262312	0.000487731	0.818746	0.654718	1.02387	0.079572	0	0.911187	-0.199981	0.114068	2	FALSE	104	89199	0.00116457
443.9	Peripheral vascular disease, unspecified	circulatory system	0.982696	0.947934	1.01873	0.342158	0	0.541583	-0.0174551	0.0183755	9	FALSE	3407	265682	0.0126612	0.987505	0.939822	1.03761	0.618519	3.90562	0.396434	-0.0125738	0.0252512	7	FALSE	1959	87384	0.0219267
444	Arterial embolism and thrombosis	circulatory system	0.977135	0.908403	1.05107	0.534231	15.5859	0.313766	-0.0231302	0.0372132	6	FALSE	783	265669	0.00293862	1.06992	0.958351	1.19447	0.229049	0	0.864821	0.0675813	0.056186	5	FALSE	359	88689	0.00403153
444.1	Arterial embolism and thrombosis of lower extremity artery	circulatory system	0.952206	0.850597	1.06595	0.394979	26.9855	0.254211	-0.0489739	0.0575742	3	FALSE	343	262340	0.00130576	1.09334	0.878966	1.35999	0.422913	0	0.424992	0.089234	0.111351	2	FALSE	111	85360	0.00129869
446	Polyarteritis nodosa and allied conditions	circulatory system	1.0259	0.973756	1.08084	0.336689	16.2275	0.302254	0.02557	0.0266153	8	FALSE	1504	267520	0.00559058	1.11439	1.02414	1.21261	0.0119576	0	0.879921	0.108311	0.0430934	7	FALSE	592	89222	0.0065914
446.4	Wegener's granulomatosis	circulatory system	1.16759	1.00951	1.35043	0.0368508	0	0.899057	0.154943	0.0742275	2	FALSE	216	266414	0.000810111	NA	NA	NA	NA	NA	NA	NA	NA	NA	NA	NA	NA	NA
446.5	Giant cell arteritis	circulatory system	0.985351	0.914386	1.06182	0.69877	18.0598	0.299662	-0.0147578	0.0381357	5	FALSE	750	267629	0.00279456	1.08797	0.918456	1.28876	0.329247	7.67776	0.354735	0.0843091	0.0864148	4	FALSE	174	89331	0.00194403
446.6	Polyarteritis nodosa	circulatory system	1.02908	0.82093	1.28999	0.803686	57.9831	0.122898	0.0286604	0.115297	2	FALSE	89	261180	0.000340645	NA	NA	NA	NA	NA	NA	NA	NA	NA	NA	NA	NA	NA
446.9	Arteritis NOS	circulatory system	1.06371	0.964936	1.17259	0.214199	31.3895	0.212208	0.0617595	0.0497218	5	FALSE	465	267455	0.00173559	1.09758	0.9474	1.27156	0.214903	45.6468	0.13748	0.0931039	0.0750719	4	FALSE	230	89157	0.00257308
447	Other disorders of arteries and arterioles	circulatory system	0.997745	0.941644	1.05719	0.939042	0	0.494305	-0.00225798	0.0295261	9	FALSE	1222	267145	0.00455347	1.0746	0.978707	1.17989	0.131389	0	0.806568	0.0719475	0.0476901	7	FALSE	489	88847	0.00547372
447.1	Stricture of artery	circulatory system	0.933287	0.85069	1.0239	0.144199	0	0.545444	-0.0690428	0.0472789	3	FALSE	502	264003	0.00189788	1.02831	0.811157	1.3036	0.817559	0	0.500023	0.0279197	0.121029	2	FALSE	108	87023	0.00123951
447.7	Aortic ectasia	circulatory system	1.38183	1.10151	1.73349	0.00517812	26.1901	0.257991	0.323408	0.115679	3	FALSE	103	89785	0.00114587	1.38183	1.10151	1.73349	0.00517812	26.1901	0.257991	0.323408	0.115679	3	FALSE	103	89785	0.00114587
448	Disease of capillaries	circulatory system	1.01895	0.856864	1.21169	0.831824	59.9973	0.113858	0.0187714	0.0883933	2	FALSE	169	260406	0.000648566	NA	NA	NA	NA	NA	NA	NA	NA	NA	NA	NA	NA	NA
450	Noninfectious disorders of lymphatic channels	circulatory system	1.01432	0.971181	1.05938	0.52139	0	0.86501	0.0142184	0.0221745	9	FALSE	2203	273483	0.00799098	0.984184	0.92159	1.05103	0.634421	0	0.964361	-0.0159427	0.0335273	7	FALSE	1028	90391	0.0112449
451	Phlebitis and thrombophlebitis	circulatory system	1.10766	1.05051	1.16791	0.000154719	56.4455	0.0426533	0.102247	0.0270254	6	FALSE	1493	253265	0.00586046	1.04231	0.946638	1.14765	0.398908	56.9066	0.0544208	0.0414377	0.0491216	5	FALSE	502	87942	0.00567591
451.2	Phlebitis and thrombophlebitis of lower extremities	circulatory system	1.11254	1.03926	1.19099	0.00215775	44.3248	0.165939	0.106646	0.0347651	3	FALSE	923	253928	0.00362172	1.02598	0.882962	1.19215	0.737766	54.2033	0.139491	0.025644	0.0765919	2	FALSE	245	88605	0.00275746
452	Other venous embolism and thrombosis	circulatory system	1.05204	1.01337	1.09218	0.00793394	62.4014	0.00644597	0.050728	0.0191075	9	FALSE	3223	250366	0.0127095	1.06054	1.02024	1.10243	0.00294121	62.6526	0.00903193	0.0587787	0.0197654	8	FALSE	3036	85043	0.0344691
452.2	Deep vein thrombosis [DVT]	circulatory system	1.03328	0.98158	1.08771	0.211256	56.3219	0.0248769	0.0327418	0.026191	8	FALSE	1680	247694	0.00673687	1.03328	0.98158	1.08771	0.211256	56.3219	0.0248769	0.0327418	0.026191	8	FALSE	1679	87242	0.0188819
453	Chronic venous hypertension	circulatory system	1.23167	0.940828	1.61243	0.129479	28.8285	0.245353	0.208374	0.137435	3	FALSE	84	88694	0.00094618	1.23167	0.940828	1.61243	0.129479	28.8285	0.245353	0.208374	0.137435	3	FALSE	84	88694	0.00094618
454	Varicose veins	circulatory system	1.15318	1.12971	1.17714	4.83649e-42	0	0.587288	0.142526	0.0104905	11	TRUE	9972	252224	0.0380326	1.1496	1.09004	1.21242	2.80895e-07	6.78014	0.377858	0.139415	0.0271455	8	TRUE	1692	86901	0.0190986
454.1	Varicose veins of lower extremity	circulatory system	1.15552	1.13165	1.17989	5.82202e-42	0	0.867719	0.144548	0.01065	10	TRUE	9690	252513	0.0369561	1.1655	1.10181	1.23288	9.24116e-08	0	0.770584	0.153152	0.0286745	7	TRUE	1557	87190	0.0175443
454.11	Varicose veins of lower extremity, symptomtic	circulatory system	1.20217	1.1398	1.26794	1.24591e-11	0	0.961818	0.184124	0.0271779	8	TRUE	1542	253526	0.00604545	1.18605	1.10271	1.27569	4.43098e-06	0	0.94661	0.170628	0.0371732	7	TRUE	890	88203	0.00998956
455	Hemorrhoids	circulatory system	0.995411	0.977533	1.01362	0.618917	0	0.6939	-0.00459936	0.00924708	12	FALSE	13529	244995	0.0523317	1.00547	0.971062	1.0411	0.758772	0	0.527405	0.00545586	0.0177661	9	FALSE	4315	79672	0.051377
456	Chronic venous insufficiency [CVI]	circulatory system	1.16576	1.10424	1.23071	2.94495e-08	0	0.471819	0.153377	0.0276619	9	TRUE	1594	252535	0.0062724	1.15413	1.08733	1.22503	2.44655e-06	0	0.430155	0.143346	0.030418	8	TRUE	1358	87212	0.0153325
457	Encounter for long-term (current) use of anticoagulants, antithrombotics, aspirin	circulatory system	1.03583	0.959883	1.11779	0.364879	3.90927	0.373188	0.0352032	0.038851	4	FALSE	765	82271	0.00921287	1.03583	0.959883	1.11779	0.364879	3.90927	0.373188	0.0352032	0.038851	4	FALSE	765	82271	0.00921287
457.3	Encounter for long-term (current) use of aspirin	circulatory system	1.02716	0.946188	1.11506	0.522426	0	0.53026	0.0267954	0.0418934	4	FALSE	642	82605	0.00771199	1.02716	0.946188	1.11506	0.522426	0	0.53026	0.0267954	0.0418934	4	FALSE	642	82605	0.00771199
458	Hypotension	circulatory system	1.04278	1.02156	1.06445	6.52975e-05	0	0.738429	0.0418941	0.0104924	11	FALSE	10229	249120	0.0394411	1.04084	1.00258	1.08055	0.0361815	0	0.515563	0.0400258	0.0191065	8	FALSE	3422	83632	0.0393089
458.1	Orthostatic hypotension	circulatory system	1.109	1.06404	1.15586	9.58718e-07	0	0.517869	0.103459	0.0211144	9	TRUE	2433	254485	0.00946995	1.1404	1.0526	1.23552	0.00130849	4.90403	0.389436	0.131378	0.0408755	7	FALSE	715	88997	0.00796995
458.2	Iatrogenic hypotension	circulatory system	1.03525	0.921539	1.16299	0.559536	0	0.960064	0.0346406	0.0593638	3	FALSE	327	245990	0.00132756	1.03908	0.825733	1.30755	0.743711	0	0.77706	0.0383364	0.117257	2	FALSE	108	80502	0.00133978
458.9	Hypotension NOS	circulatory system	1.02466	0.999027	1.05094	0.0594782	0	0.910729	0.0243577	0.0129243	11	FALSE	6588	250945	0.0255812	1.01755	0.974037	1.06301	0.435256	0	0.946351	0.017398	0.0222986	8	FALSE	2411	85457	0.0274389
459	Other disorders of circulatory system	circulatory system	1.04914	1.03141	1.06717	3.45029e-08	15.4009	0.297252	0.0479713	0.00869534	11	TRUE	14992	253076	0.0559261	0.992732	0.934133	1.05501	0.814211	0	0.649642	-0.00729481	0.0310421	8	FALSE	1240	87588	0.0139596
459.1	Hemorrhage NOS	circulatory system	0.973561	0.841684	1.1261	0.718245	0	0.413933	-0.026795	0.0742646	4	FALSE	224	247765	0.000903266	0.912532	0.757611	1.09913	0.334931	0	0.436071	-0.0915318	0.0949273	3	FALSE	153	87111	0.0017533
459.7	Blood vessel replaced	circulatory system	0.830174	0.630235	1.09354	0.185538	21.2397	0.280923	-0.18612	0.140585	3	FALSE	89	81247	0.00109423	0.830174	0.630235	1.09354	0.185538	21.2397	0.280923	-0.18612	0.140585	3	FALSE	89	81247	0.00109423
459.9	Circulatory disease NEC	circulatory system	1.054	1.0359	1.07242	2.69443e-09	27.8865	0.179144	0.0525929	0.00884033	11	TRUE	14481	253916	0.0539537	1.0547	0.979345	1.13585	0.159101	27.0478	0.212689	0.0532549	0.0378203	8	FALSE	841	88428	0.00942096
464	Acute sinusitis	respiratory	0.994002	0.966947	1.02181	0.669178	0	0.647755	-0.0060159	0.0140796	10	FALSE	6681	254920	0.0255389	0.996293	0.968752	1.02462	0.795098	0	0.640454	-0.00371431	0.0143025	9	FALSE	6522	74038	0.0809583
465	Acute upper respiratory infections of multiple or unspecified sites	respiratory	0.988469	0.970344	1.00693	0.21935	18.2847	0.264242	-0.0115977	0.0094424	12	FALSE	17179	245519	0.0653945	0.985032	0.965294	1.00517	0.144209	31.4788	0.166294	-0.0150813	0.0103276	9	FALSE	15266	63310	0.194283
465.2	Acute pharyngitis	respiratory	0.99204	0.963632	1.02128	0.589768	34.2874	0.124321	-0.00799232	0.0148233	11	FALSE	5593	258170	0.0212046	0.994146	0.963226	1.02606	0.715734	43.4815	0.0778224	-0.00587076	0.0161211	9	FALSE	4862	75961	0.0601561
465.4	Acute laryngitis and tracheitis	respiratory	0.9504	0.848303	1.06479	0.380293	63.9354	0.025558	-0.050872	0.0579833	5	FALSE	362	267356	0.00135217	1.05635	0.909837	1.22645	0.471769	53.9546	0.0890605	0.0548186	0.076179	4	FALSE	235	86474	0.00271021
470	Septal Deviations/Turbinate Hypertrophy	respiratory	1.02328	0.989953	1.05772	0.173149	0.120169	0.436275	0.0230092	0.0168918	10	FALSE	3813	257696	0.0145808	1.03267	0.984484	1.08322	0.187294	1.55159	0.417484	0.0321515	0.0243826	8	FALSE	1943	83620	0.0227084
471	Nasal polyps	respiratory	1.01229	0.959623	1.06784	0.654188	26.233	0.237673	0.0122105	0.0272585	6	FALSE	1459	260550	0.00556851	0.917885	0.802008	1.05051	0.213357	8.6999	0.356873	-0.0856828	0.0688554	5	FALSE	296	86474	0.00341132
472	Chronic pharyngitis and nasopharyngitis	respiratory	0.992926	0.958771	1.0283	0.691022	31.8177	0.1447	-0.00709871	0.0178598	11	FALSE	3747	255291	0.0144651	1.00035	0.962184	1.04004	0.985772	42.501	0.0840541	0.000353964	0.019849	9	FALSE	3130	81215	0.0371095
473	Diseases of the larynx and vocal cords	respiratory	0.997221	0.966115	1.02933	0.86334	0	0.526648	-0.00278293	0.0161682	10	FALSE	4301	257274	0.0164427	0.994197	0.953129	1.03703	0.786834	9.94656	0.353021	-0.00582036	0.0215231	8	FALSE	2580	83198	0.0300776
473.1	Chronic laryngitis	respiratory	0.968116	0.841104	1.11431	0.651573	0	0.759355	-0.0324031	0.0717551	4	FALSE	244	260612	0.000935382	0.932167	0.794114	1.09422	0.390378	0	0.885484	-0.0702432	0.0817798	3	FALSE	197	86536	0.00227134
473.3	Paralysis/spasm of vocal cords or larynx	respiratory	1.08884	0.997842	1.18813	0.0559469	5.74811	0.383471	0.0851099	0.0445264	7	FALSE	572	260103	0.0021943	1.07725	0.95494	1.21522	0.226232	20.6631	0.27791	0.0744089	0.0614887	6	FALSE	317	86027	0.00367136
473.4	Voice disturbance	respiratory	0.99553	0.956558	1.03609	0.82597	0	0.855601	-0.00447987	0.0203748	10	FALSE	2736	256719	0.0105452	0.993751	0.947658	1.04208	0.795857	0	0.696921	-0.0062689	0.0242312	8	FALSE	2013	83907	0.0234288
474	Acute and chronic tonsillitis	respiratory	0.996707	0.9563	1.03882	0.875854	0	0.861419	-0.00329877	0.0211153	10	FALSE	2487	258407	0.00953261	0.992331	0.936662	1.05131	0.793809	0	0.896378	-0.00769897	0.0294564	8	FALSE	1352	84331	0.0157791
474.1	Acute tonsillitis	respiratory	0.997483	0.919333	1.08228	0.95173	0	0.58774	-0.00251986	0.0416267	7	FALSE	660	257663	0.00255494	0.967278	0.845581	1.10649	0.627716	0	0.513461	-0.0332692	0.0686041	5	FALSE	278	83587	0.00331485
474.2	Chronic tonsillitis and adenoiditis	respiratory	1.01117	0.962289	1.06254	0.660327	0	0.915798	0.0111103	0.0252815	9	FALSE	1742	259309	0.00667303	1.01347	0.95051	1.08061	0.68255	0	0.778645	0.0133843	0.0327255	7	FALSE	1089	85233	0.0126156
475	Chronic sinusitis	respiratory	0.983903	0.959431	1.009	0.206663	20.1512	0.251536	-0.0162278	0.0128507	11	FALSE	7642	250897	0.0295584	0.970151	0.942057	0.999083	0.043263	1.7953	0.419316	-0.0303034	0.0149931	9	FALSE	5987	76821	0.0722998
475.9	Postnasal drip	respiratory	0.92887	0.856475	1.00738	0.0747077	33.7295	0.183169	-0.0737867	0.0414008	6	FALSE	695	254675	0.00272154	0.92887	0.856475	1.00738	0.0747077	33.7295	0.183169	-0.0737867	0.0414008	6	FALSE	694	85590	0.00804321
476	Allergic rhinitis	respiratory	0.984406	0.965746	1.00343	0.107483	0	0.665229	-0.0157167	0.0097643	12	FALSE	16300	240855	0.0633859	0.9789	0.959053	0.999157	0.0412871	0	0.730133	-0.0213258	0.0104506	9	FALSE	14899	66779	0.182411
477	Epistaxis or throat hemorrhage	respiratory	1.02532	0.984125	1.06825	0.232014	11.8261	0.333981	0.0250086	0.0209244	10	FALSE	2462	259179	0.00940984	1.03682	0.966062	1.11275	0.316079	26.9392	0.213583	0.0361545	0.0360626	8	FALSE	895	85103	0.0104072
478	Throat pain	respiratory	0.97713	0.899649	1.06128	0.583087	0	0.661778	-0.023136	0.0421512	6	FALSE	685	257607	0.00265204	1.02823	0.917062	1.15288	0.63344	0	0.798809	0.0278405	0.0583793	5	FALSE	406	84795	0.0047652
479	Other upper respiratory disease	respiratory	1.02196	0.988009	1.05707	0.207648	25.6331	0.207611	0.0217176	0.0172354	10	FALSE	3939	253920	0.0152758	1.01173	0.973547	1.0514	0.552517	14.0037	0.320421	0.0116579	0.0196263	8	FALSE	3140	79844	0.0378386
480	Pneumonia	respiratory	1.00856	0.990917	1.02652	0.343805	0	0.661265	0.00852426	0.00900444	11	FALSE	14178	256714	0.0523382	1.0063	0.975706	1.03786	0.690087	0	0.675692	0.00628123	0.0157528	8	FALSE	5155	81976	0.0591638
480.1	Bacterial pneumonia	respiratory	1.01669	0.992458	1.04152	0.178636	7.73879	0.370689	0.0165565	0.01231	10	FALSE	7111	262872	0.0263387	1.01298	0.945863	1.08486	0.712348	0	0.534859	0.0128963	0.0349772	7	FALSE	958	88134	0.0107529
480.11	Pneumococcal pneumonia	respiratory	1.01691	0.990602	1.04392	0.209873	69.9426	0.00986543	0.0167694	0.0133736	5	FALSE	5967	263781	0.0221206	0.894044	0.718217	1.11291	0.31613	86.363	0.00677005	-0.112001	0.111728	2	FALSE	113	89043	0.00126744
480.12	Pseudomonal pneumonia	respiratory	1.0522	0.910362	1.21613	0.490982	0	0.79834	0.0508821	0.0738763	2	FALSE	207	256895	0.000805128	NA	NA	NA	NA	NA	NA	NA	NA	NA	NA	NA	NA	NA
480.2	Viral pneumonia	respiratory	1.05249	0.890216	1.24434	0.549325	0	0.565514	0.0511552	0.0854337	2	FALSE	177	260121	0.00067999	NA	NA	NA	NA	NA	NA	NA	NA	NA	NA	NA	NA	NA
480.3	Pneumonia due to fungus (mycoses)	respiratory	0.992744	0.853656	1.15449	0.924667	0	0.630561	-0.0072822	0.077014	3	FALSE	206	262620	0.000783789	0.941189	0.75444	1.17416	0.591176	0	0.477662	-0.0606116	0.112843	2	FALSE	114	89184	0.00127662
480.5	Bronchopneumonia and lung abscess	respiratory	1.06553	0.968717	1.17202	0.191552	48.086	0.145691	0.0634712	0.0485997	3	FALSE	468	257292	0.00181564	1.03656	0.879078	1.22224	0.669352	72.9075	0.0547048	0.0359034	0.0840754	2	FALSE	175	82554	0.00211534
481	Influenza	respiratory	0.999787	0.942739	1.06029	0.994324	0	0.691027	-0.000213232	0.0299764	9	FALSE	1252	261666	0.00476194	0.98238	0.908418	1.06236	0.656211	0	0.63982	-0.0177775	0.039936	8	FALSE	743	86928	0.00847487
483	Acute bronchitis and bronchiolitis	respiratory	0.983871	0.953112	1.01562	0.315678	16.1309	0.294598	-0.0162603	0.0162055	10	FALSE	4985	252273	0.0193774	0.983819	0.952203	1.01648	0.327643	25.4484	0.217422	-0.0163133	0.0166654	9	FALSE	4775	78837	0.057109
495	Asthma	respiratory	0.975821	0.954239	0.997892	0.0319592	0	0.529729	-0.0244759	0.0114111	10	FALSE	10696	251080	0.0408594	0.973042	0.951224	0.99536	0.0181789	0	0.667549	-0.0273282	0.0115702	9	FALSE	10481	76621	0.12033
495.1	Chronic obstructive asthma	respiratory	0.948454	0.868135	1.0362	0.241107	51.8523	0.100904	-0.0529221	0.0451468	4	FALSE	588	77022	0.00757634	0.948454	0.868135	1.0362	0.241107	51.8523	0.100904	-0.0529221	0.0451468	4	FALSE	588	77022	0.00757634
495.11	Chronic obstructive asthma with exacerbation	respiratory	0.978885	0.826967	1.15871	0.804119	0	0.867642	-0.0213414	0.0860472	4	FALSE	167	77986	0.00213683	0.978885	0.826967	1.15871	0.804119	0	0.867642	-0.0213414	0.0860472	4	FALSE	167	77986	0.00213683
495.2	Asthma with exacerbation	respiratory	0.951119	0.908857	0.995347	0.0306881	0	0.438588	-0.0501158	0.02319	9	FALSE	2235	258263	0.00857972	0.954241	0.911424	0.999069	0.0455305	0	0.433175	-0.0468393	0.0234229	8	FALSE	2197	85129	0.0251586
496	Chronic airway obstruction	respiratory	0.993836	0.976794	1.01118	0.483556	0	0.907381	-0.00618281	0.00882509	11	FALSE	15302	254098	0.0568003	0.986988	0.958487	1.01634	0.380984	0	0.922015	-0.0130977	0.0149503	8	FALSE	6040	79639	0.0704957
496.1	Emphysema	respiratory	0.99222	0.952457	1.03364	0.7082	0	0.656896	-0.00781027	0.0208678	8	FALSE	2461	260288	0.00936635	0.958442	0.896379	1.0248	0.213987	0	0.759259	-0.042446	0.0341569	7	FALSE	968	85829	0.0111525
496.2	Chronic bronchitis	respiratory	0.95065	0.922296	0.979875	0.00105313	0	0.551732	-0.0506097	0.0154489	9	FALSE	4690	259376	0.0177607	0.979962	0.932576	1.02976	0.423451	0	0.713514	-0.0202415	0.0252877	8	FALSE	1919	84917	0.0220991
496.21	Obstructive chronic bronchitis	respiratory	0.951616	0.921241	0.982993	0.00273234	12.2353	0.332665	-0.0495936	0.0165513	9	FALSE	4026	260285	0.0152321	0.990911	0.936699	1.04826	0.750418	0	0.523621	-0.00913101	0.0287059	8	FALSE	1461	85826	0.0167379
496.3	Bronchiectasis	respiratory	1.04193	1.00312	1.08223	0.03394	29.2383	0.205057	0.0410714	0.0193661	7	FALSE	2850	261418	0.0107845	1.10334	0.998169	1.21959	0.0543423	0	0.50093	0.0983422	0.0511108	5	FALSE	466	86959	0.00533028
497	Bronchitis	respiratory	0.990189	0.94923	1.03291	0.647344	15.4392	0.300958	-0.00985985	0.0215537	10	FALSE	2697	255817	0.0104327	0.974221	0.927705	1.02307	0.295449	10.8775	0.34429	-0.0261166	0.0249623	9	FALSE	2133	82683	0.0251486
498	Acute bronchospasm	respiratory	0.890325	0.693466	1.14307	0.362205	30.86	0.23543	-0.116169	0.127494	3	FALSE	130	87387	0.00148543	0.890325	0.693466	1.14307	0.362205	30.86	0.23543	-0.116169	0.127494	3	FALSE	130	87387	0.00148543
500	Lung disease due to external agents	respiratory	1.01874	0.909949	1.14054	0.747259	0	0.838772	0.0185687	0.0576211	5	FALSE	341	263325	0.0012933	1.05561	0.873152	1.27619	0.576193	0	0.747649	0.0541177	0.0968195	4	FALSE	143	90269	0.00158165
500.1	Extrinsic allergic alveolitis	respiratory	0.999339	0.819156	1.21916	0.9948	30.8282	0.229223	-0.000661058	0.101441	2	FALSE	133	250447	0.000530769	NA	NA	NA	NA	NA	NA	NA	NA	NA	NA	NA	NA	NA
501	Pneumonitis due to inhalation of food or vomitus	respiratory	1.0381	0.976775	1.10328	0.228746	70.7602	0.0164806	0.037393	0.0310678	4	FALSE	1098	264141	0.00413966	0.960273	0.859005	1.07348	0.475886	73.6219	0.0225725	-0.0405374	0.0568598	3	FALSE	343	89780	0.00380591
502	Postinflammatory pulmonary fibrosis	respiratory	1.02392	0.970335	1.08046	0.38874	0	0.746118	0.0236378	0.0274251	8	FALSE	1431	263665	0.00539804	1.02347	0.939433	1.11501	0.595684	0	0.637839	0.023194	0.0437113	7	FALSE	587	89304	0.00653013
503	Pulmonary congestion and hypostasis	respiratory	0.982615	0.921948	1.04727	0.589622	0	0.480653	-0.0175381	0.0325151	3	FALSE	1065	253426	0.00418482	0.982615	0.921948	1.04727	0.589622	0	0.480653	-0.0175381	0.0325151	3	FALSE	1057	84165	0.0124029
504	Other alveolar and parietoalveolar pneumonopathy	respiratory	1.04764	0.977572	1.12272	0.187613	0	0.823613	0.0465353	0.0353163	8	FALSE	886	264292	0.00334115	1.05621	0.963145	1.15827	0.245214	0	0.738678	0.0546882	0.0470617	7	FALSE	514	89931	0.00568301
504.1	Idiopathic fibrosing alveolitis	respiratory	1.07926	0.919317	1.26703	0.351316	53.7605	0.11502	0.076277	0.0818388	3	FALSE	205	90271	0.00226579	1.07926	0.919317	1.26703	0.351316	53.7605	0.11502	0.076277	0.0818388	3	FALSE	205	90271	0.00226579
505	Other pulmonary inflamation or edema	respiratory	0.981226	0.886852	1.08564	0.713381	52.6697	0.0763787	-0.0189521	0.0515955	5	FALSE	426	262823	0.00161824	0.994576	0.886484	1.11585	0.926178	63.496	0.0417095	-0.005439	0.0587017	4	FALSE	338	89767	0.00375118
506	Empyema and pneumothorax	respiratory	1.0795	1.03191	1.12928	0.000882711	0	0.7172	0.0764946	0.0230027	6	FALSE	2007	263700	0.00755343	1.09015	1.02916	1.15476	0.00329948	0	0.62694	0.0863159	0.0293755	5	FALSE	1243	89339	0.0137224
507	Pleurisy; pleural effusion	respiratory	1.02416	1.00261	1.04617	0.0277949	18.1677	0.275839	0.0238732	0.0108506	10	FALSE	9489	258845	0.0353626	1.03258	0.997792	1.06857	0.0667186	42.9106	0.104759	0.0320579	0.0174839	7	FALSE	3939	84484	0.0445472
508	Pulmonary collapse; interstitial and compensatory emphysema	respiratory	1.00732	0.983347	1.03188	0.552769	0	0.99056	0.00729599	0.0122907	6	FALSE	7854	255703	0.0298	1.00676	0.97587	1.03862	0.671875	0	0.912363	0.0067342	0.0158984	4	FALSE	5071	81342	0.0586833
509	Respiratory failure, insufficiency, arrest	respiratory	0.990375	0.963498	1.018	0.490858	10.1746	0.348914	-0.00967134	0.0140379	10	FALSE	5857	259357	0.0220841	0.988072	0.956358	1.02084	0.470973	0	0.709282	-0.0119993	0.0166449	8	FALSE	4334	84996	0.0485167
509.1	Respiratory failure	respiratory	0.976613	0.944676	1.00963	0.163001	0	0.882283	-0.0236652	0.0169637	9	FALSE	3941	261250	0.014861	0.976026	0.938474	1.01508	0.22541	0	0.851089	-0.0242664	0.0200174	7	FALSE	2929	86889	0.0326104
509.2	Respiratory insufficiency	respiratory	0.973101	0.928785	1.01953	0.251563	0	0.442541	-0.0272671	0.0237816	4	FALSE	1859	255669	0.00721863	0.997684	0.933717	1.06603	0.945328	0	0.447422	-0.00231841	0.0338085	3	FALSE	928	81308	0.0112846
509.3	Pulmonary insufficiency or respiratory failure following trauma and surgery	respiratory	0.94263	0.879971	1.00975	0.0922839	0	0.923507	-0.0590817	0.0350951	3	FALSE	865	254547	0.00338669	0.94263	0.879971	1.00975	0.0922839	0	0.923507	-0.0590817	0.0350951	3	FALSE	860	85286	0.00998305
509.8	Dependence on respirator [Ventilator] or supplemental oxygen	respiratory	1.00477	0.943918	1.06954	0.881427	0	0.545331	0.00475422	0.0318731	6	FALSE	1101	263483	0.00416125	0.96449	0.88936	1.04597	0.382207	0	0.804447	-0.0361563	0.0413765	5	FALSE	679	89122	0.00756116
510	Other diseases of lung	respiratory	1.03888	1.00655	1.07225	0.0180408	17.2873	0.283952	0.0381453	0.0161306	10	FALSE	4465	267737	0.0164033	1.02707	0.989142	1.06646	0.164118	14.1758	0.319022	0.026714	0.0192	8	FALSE	3296	84661	0.0374729
510.2	Lung transplant	respiratory	1.08385	0.898267	1.30779	0.400724	45.1525	0.176929	0.0805241	0.0958244	2	FALSE	137	263419	0.000519814	NA	NA	NA	NA	NA	NA	NA	NA	NA	NA	NA	NA	NA
512	Other symptoms of respiratory system	respiratory	0.994836	0.98114	1.00872	0.464139	33.4652	0.122478	-0.00517763	0.0070728	12	FALSE	35273	226390	0.134803	0.993942	0.976539	1.01166	0.500213	47.7403	0.0534232	-0.00607596	0.00901269	9	FALSE	26994	50402	0.348778
512.1	Wheezing	respiratory	0.963362	0.910307	1.01951	0.196536	0	0.694868	-0.0373264	0.0289019	8	FALSE	1377	258630	0.00529601	0.98303	0.922561	1.04746	0.597231	0	0.83302	-0.0171154	0.0323918	7	FALSE	1122	82642	0.0133948
512.2	Painful respiration	respiratory	0.988332	0.934983	1.04472	0.678457	18.1113	0.281589	-0.0117371	0.0283115	9	FALSE	1496	256225	0.00580473	0.990872	0.932875	1.05247	0.765714	28.0135	0.204758	-0.00916998	0.0307732	8	FALSE	1296	81541	0.0156452
512.7	Shortness of breath	respiratory	1.00795	0.991131	1.02505	0.356462	0	0.46418	0.00791512	0.00858354	12	FALSE	18680	243179	0.0713361	1.01262	0.990691	1.03503	0.261596	18.7443	0.27604	0.0125395	0.0111698	9	FALSE	12770	67191	0.159703
512.8	Cough	respiratory	0.988743	0.970208	1.00763	0.240968	39.8411	0.083142	-0.0113211	0.00965498	11	FALSE	15695	240703	0.0612134	0.986919	0.965427	1.00889	0.241164	51.5374	0.0356653	-0.013167	0.0112338	9	FALSE	12764	64715	0.164741
512.9	Other dyspnea	respiratory	1.00269	0.978513	1.02747	0.828973	0	0.533116	0.00269058	0.0124553	9	FALSE	9359	241071	0.0373717	1.00372	0.979446	1.02859	0.76646	0	0.563506	0.00370935	0.012489	8	FALSE	9324	70137	0.117341
513	Respiratory abnormalities	respiratory	0.981562	0.933881	1.03168	0.463862	0	0.658583	-0.0186104	0.0254066	7	FALSE	1783	271616	0.0065216	0.978375	0.923869	1.0361	0.454747	0	0.53748	-0.0218627	0.0292468	6	FALSE	1388	87744	0.0155724
513.3	Hypoventilation	respiratory	1.01077	0.92659	1.1026	0.809154	0	0.489956	0.0107156	0.044368	7	FALSE	574	273769	0.00209227	1.01938	0.923502	1.12521	0.703291	5.73454	0.379897	0.0191956	0.0503979	6	FALSE	454	89897	0.00502485
513.4	Hyperventilation	respiratory	0.943488	0.872663	1.02006	0.14399	0	0.615275	-0.058172	0.0398141	3	FALSE	694	271471	0.00254992	0.919435	0.835937	1.01127	0.0837771	0	0.739854	-0.0839959	0.0485756	2	FALSE	480	87599	0.00544965
513.8	Disorders of diaphragm	respiratory	1.04943	0.889607	1.23796	0.567115	0	0.835335	0.0482435	0.0842968	3	FALSE	180	274115	0.000656228	1.08346	0.865659	1.35605	0.483905	0	0.662708	0.0801554	0.114502	2	FALSE	114	91588	0.00124316
514	Abnormal findings examination of lungs	respiratory	1.0254	0.997426	1.05416	0.0755114	0	0.857397	0.0250815	0.0141118	10	FALSE	5732	266046	0.0210907	1.0072	0.970625	1.04515	0.703923	0	0.936572	0.00717155	0.018871	8	FALSE	3427	84103	0.0391523
514.1	Abnormal results of function study of pulmonary system	respiratory	0.93567	0.775766	1.12853	0.486815	0	0.409805	-0.0664926	0.0956201	5	FALSE	150	271867	0.000551436	0.976646	0.789283	1.20849	0.82786	8.62635	0.349985	-0.0236311	0.108675	4	FALSE	123	89924	0.00136595
514.2	Solitary pulmonary nodule	respiratory	1.03336	0.982311	1.08706	0.204255	2.78135	0.408331	0.0328155	0.0258487	8	FALSE	1813	88141	0.0201547	1.03336	0.982311	1.08706	0.204255	2.78135	0.408331	0.0328155	0.0258487	8	FALSE	1813	88141	0.0201547
516	Abnormal sputum	respiratory	0.984692	0.938146	1.03355	0.532367	0	0.590926	-0.0154264	0.0247061	9	FALSE	1745	273655	0.00633624	1.03269	0.942484	1.13152	0.490372	0	0.900242	0.0321641	0.0466338	7	FALSE	519	90614	0.00569497
516.1	Hemoptysis	respiratory	0.987698	0.939414	1.03846	0.628351	0	0.513007	-0.0123783	0.0255725	9	FALSE	1627	273925	0.00590451	1.04932	0.951931	1.15667	0.332706	0	0.866429	0.0481395	0.0496961	7	FALSE	457	90884	0.00500323
519	Other diseases of respiratory system, not elsewhere classified	respiratory	1.01186	0.991527	1.03261	0.254962	0	0.843341	0.0117904	0.0103572	11	FALSE	10195	261622	0.0375069	1.03471	0.988288	1.08331	0.145142	0	0.906656	0.034119	0.0234188	8	FALSE	2150	85425	0.0245504
519.1	Tracheostomy complications	respiratory	0.9824	0.790624	1.22069	0.872683	0	0.383158	-0.0177569	0.110806	2	FALSE	110	259036	0.000424471	NA	NA	NA	NA	NA	NA	NA	NA	NA	NA	NA	NA	NA
519.8	Other diseases of respiratory system, NEC	respiratory	1.00605	0.983582	1.02903	0.6008	0	0.833951	0.00602918	0.0115226	9	FALSE	8134	266642	0.0296023	1.03854	0.920374	1.17189	0.539448	0	0.798267	0.0378201	0.0616316	6	FALSE	348	90445	0.00383289
519.9	Symptoms involving respiratory system and other chest symptoms	respiratory	1.03711	0.985386	1.09156	0.162718	30.6937	0.193793	0.0364415	0.0261044	7	FALSE	1636	262191	0.00620103	1.01267	0.958159	1.07027	0.655709	0	0.589492	0.0125856	0.0282285	6	FALSE	1411	87318	0.0159024
520	Disorders of tooth development	digestive	0.988214	0.942873	1.03573	0.620761	50.6408	0.0585824	-0.0118565	0.0239634	7	FALSE	1869	266815	0.00695613	0.978713	0.896424	1.06856	0.631102	66.8223	0.0169375	-0.0215164	0.0448094	5	FALSE	594	89276	0.00660955
520.1	Hereditary disturbances in tooth structure	digestive	0.805247	0.670334	0.967312	0.0206029	0	0.763725	-0.216607	0.0935591	3	FALSE	166	253871	0.000653448	0.829223	0.668978	1.02785	0.0874085	0	0.60048	-0.187267	0.109562	2	FALSE	135	81299	0.00165778
520.2	Disturbances in tooth eruption	digestive	1.01333	0.963283	1.06597	0.608455	33.2163	0.186875	0.0132373	0.02584	6	FALSE	1580	263477	0.00596098	1.07065	0.95793	1.19662	0.229094	52.0488	0.0997827	0.0682615	0.0567571	4	FALSE	362	85938	0.00419467
521	Diseases of hard tissues of teeth	digestive	1.01289	0.988725	1.03764	0.298588	19.4639	0.263896	0.0128044	0.0123183	10	FALSE	9643	258613	0.035947	1.01378	0.984668	1.04375	0.357247	33.4598	0.160972	0.0136855	0.0148655	8	FALSE	7434	81074	0.0839924
521.1	Dental caries	digestive	1.01658	0.992059	1.04172	0.186795	15.2864	0.302362	0.0164483	0.0124597	10	FALSE	9343	258950	0.0348239	1.01864	0.989029	1.04914	0.219799	29.099	0.19589	0.0184699	0.0150521	8	FALSE	7174	81411	0.0809844
521.2	Dental abrasion, erosion and attrition	digestive	1.02267	0.933682	1.12014	0.629351	1.22555	0.363343	0.0224179	0.0464484	3	FALSE	650	239771	0.00270359	1.02267	0.933682	1.12014	0.629351	1.22555	0.363343	0.0224179	0.0464484	3	FALSE	633	67199	0.00933188
522	Diseases of pulp and periapical tissues	digestive	1.01046	0.97163	1.05085	0.602626	0	0.652451	0.01041	0.0199951	9	FALSE	3018	265203	0.0112519	1.043	0.986333	1.10293	0.139627	0	0.784541	0.0421059	0.0285042	7	FALSE	1700	87664	0.0190233
522.1	Pulpitis and necrosis of tooth pulp	digestive	1.0057	0.936624	1.07986	0.875682	0	0.553098	0.00567945	0.0363032	4	FALSE	1037	252664	0.00408749	1.00708	0.935811	1.08378	0.850523	3.46017	0.354927	0.00705738	0.0374493	3	FALSE	987	76436	0.0127481
522.5	Periapical abscess	digestive	0.998083	0.944182	1.05506	0.945982	0	0.576162	-0.00191916	0.0283255	7	FALSE	1425	266862	0.00531148	1.0858	0.980414	1.20251	0.114054	0	0.906276	0.082316	0.0520911	5	FALSE	513	89323	0.00571041
523	Gingival and periodontal diseases	digestive	1.01128	0.983811	1.03953	0.424563	7.36051	0.37335	0.0112217	0.014053	8	FALSE	7359	260263	0.0274977	1.01795	0.986016	1.05091	0.273991	26.7713	0.233756	0.0177881	0.0162609	6	FALSE	6021	82724	0.0678461
523.1	Gingivitis	digestive	1.03861	0.992471	1.08689	0.102261	0	0.564289	0.0378822	0.0231839	7	FALSE	2472	263060	0.00930961	1.03522	0.988183	1.0845	0.14458	0	0.490215	0.0346168	0.0237273	6	FALSE	2385	86832	0.0267326
523.3	Periodontitis (acute or chronic)	digestive	1.00404	0.964889	1.04478	0.842524	0	0.551917	0.0040316	0.0202933	7	FALSE	3143	252135	0.0123121	1.00276	0.954049	1.05396	0.913633	18.6187	0.296116	0.00275552	0.0254066	5	FALSE	2225	74596	0.0289634
523.31	Acute periodontitis	digestive	1.04608	0.985094	1.11085	0.141576	0	0.966945	0.0450523	0.0306489	5	FALSE	1459	253342	0.00572604	1.04262	0.979284	1.11005	0.191798	0	0.933553	0.041737	0.0319755	4	FALSE	1365	75803	0.0176887
523.32	Chronic periodontitis	digestive	0.98696	0.93988	1.0364	0.598647	0	0.48979	-0.0131259	0.0249378	5	FALSE	1990	253771	0.0077807	0.967943	0.90374	1.03671	0.352121	28.0268	0.249223	-0.0325824	0.0350167	3	FALSE	1164	76232	0.0150395
524	Dentofacial anomalies, including malocclusion	digestive	1.00777	0.938664	1.08197	0.830848	40.0282	0.154401	0.00774256	0.0362455	5	FALSE	938	76357	0.0121353	1.00777	0.938664	1.08197	0.830848	40.0282	0.154401	0.00774256	0.0362455	5	FALSE	938	76357	0.0121353
524.3	Anomalies of tooth position/malocclusion	digestive	1.00241	0.919798	1.09244	0.95627	0	0.505435	0.00240625	0.0438822	5	FALSE	608	77104	0.00782376	1.00241	0.919798	1.09244	0.95627	0	0.505435	0.00240625	0.0438822	5	FALSE	608	77104	0.00782376
525	Other diseases of the teeth and supporting structures	digestive	1.016	0.989609	1.0431	0.237158	10.7344	0.343866	0.0158738	0.0134283	10	FALSE	8009	259705	0.0299163	1.00665	0.974609	1.03974	0.688093	20.3297	0.268372	0.00662468	0.0165021	8	FALSE	6050	82166	0.0685817
525.1	Loss of teeth or edentulism	digestive	0.988791	0.946853	1.03259	0.610224	45.2938	0.120301	-0.0112718	0.0221123	5	FALSE	3050	86626	0.0340113	0.988791	0.946853	1.03259	0.610224	45.2938	0.120301	-0.0112718	0.0221123	5	FALSE	3050	86626	0.0340113
525.2	Atrophy of edentulous alveolar ridge	digestive	0.939249	0.828791	1.06443	0.326181	0	0.487865	-0.0626745	0.063834	4	FALSE	326	248376	0.00131081	0.970348	0.840737	1.11994	0.68072	0	0.449347	-0.0301008	0.0731524	3	FALSE	267	75804	0.00350988
526	Diseases of the jaws	digestive	0.962835	0.91614	1.01191	0.135384	0	0.620822	-0.0378737	0.0253641	9	FALSE	1966	264024	0.00739126	0.954349	0.906519	1.0047	0.074885	0	0.722043	-0.0467263	0.0262335	8	FALSE	1860	86485	0.0210538
526.4	Temporomandibular joint disorders	digestive	0.963793	0.903672	1.02791	0.261773	0	0.74346	-0.036879	0.0328628	6	FALSE	1239	88035	0.0138786	0.963793	0.903672	1.02791	0.261773	0	0.74346	-0.036879	0.0328628	6	FALSE	1239	88035	0.0138786
526.41	Temporomandibular joint disorder, unspecified	digestive	0.937724	0.870275	1.0104	0.0913583	0	0.891029	-0.0642995	0.0380859	6	FALSE	928	88693	0.0103547	0.937724	0.870275	1.0104	0.0913583	0	0.891029	-0.0642995	0.0380859	6	FALSE	928	88693	0.0103547
526.42	Arthralgia/ankylosis of temporomandibular joint	digestive	1.01486	0.857991	1.20041	0.863283	0	0.622709	0.0147524	0.0856718	3	FALSE	198	77666	0.0025429	1.01486	0.857991	1.20041	0.863283	0	0.622709	0.0147524	0.0856718	3	FALSE	198	77666	0.0025429
526.5	Inflammatory conditions of jaw	digestive	0.971681	0.766049	1.23251	0.812819	0	0.973083	-0.0287274	0.12132	2	FALSE	99	85067	0.00116244	0.971681	0.766049	1.23251	0.812819	0	0.973083	-0.0287274	0.12132	2	FALSE	99	85067	0.00116244
526.9	Jaw disease NOS	digestive	0.965784	0.731541	1.27503	0.805959	0	0.355712	-0.0348151	0.14173	2	FALSE	74	90026	0.00082131	0.965784	0.731541	1.27503	0.805959	0	0.355712	-0.0348151	0.14173	2	FALSE	74	90026	0.00082131
527	Diseases of the salivary glands	digestive	0.985774	0.934127	1.04028	0.601791	0	0.773877	-0.0143279	0.0274571	9	FALSE	1528	270427	0.00561858	0.976607	0.909457	1.04871	0.514872	0	0.697452	-0.0236709	0.0363457	8	FALSE	930	89099	0.01033
527.2	Sialoadenitis	digestive	0.998463	0.913804	1.09097	0.972862	37.0573	0.159364	-0.00153787	0.0452057	6	FALSE	562	270209	0.00207555	0.992575	0.854585	1.15285	0.922259	49.5872	0.0940073	-0.00745306	0.0763721	5	FALSE	228	90214	0.00252095
527.7	Disturbance of salivary secretion	digestive	0.964277	0.885895	1.04959	0.40037	0	0.916811	-0.0363766	0.043256	7	FALSE	679	269744	0.00251088	0.971517	0.885891	1.06542	0.539314	0	0.866964	-0.0288968	0.0470746	6	FALSE	594	89749	0.00657494
527.8	Other specified diseases of the salivary glands	digestive	0.912437	0.751331	1.10809	0.355227	0	0.604932	-0.0916367	0.0991204	2	FALSE	145	271964	0.000532875	NA	NA	NA	NA	NA	NA	NA	NA	NA	NA	NA	NA	NA
528	Diseases of the oral soft tissues, excluding lesions specific for gingiva and tongue	digestive	0.965407	0.929534	1.00267	0.0684278	34.0723	0.13528	-0.0352052	0.0193204	10	FALSE	2941	268705	0.0108266	0.978616	0.925745	1.03451	0.445578	41.8378	0.0994038	-0.021616	0.0283374	8	FALSE	1466	87377	0.016501
528.1	Stomatitis and mucositis	digestive	0.957896	0.895197	1.02499	0.212982	6.20702	0.38021	-0.0430156	0.0345393	7	FALSE	927	271251	0.00340586	0.955401	0.864184	1.05625	0.372857	21.7809	0.269895	-0.045624	0.0511976	6	FALSE	455	89923	0.00503441
528.11	Stomatitis and mucositis (ulcerative)	digestive	0.997756	0.908427	1.09587	0.962558	68.2586	0.0759058	-0.00224653	0.0478554	2	FALSE	491	272291	0.00179997	NA	NA	NA	NA	NA	NA	NA	NA	NA	NA	NA	NA	NA
528.12	Oral aphthae	digestive	0.946798	0.796108	1.12601	0.5365	31.8567	0.230502	-0.0546696	0.0884458	3	FALSE	176	270207	0.000650928	1.00971	0.797923	1.2777	0.935899	56.677	0.12869	0.00965957	0.120106	2	FALSE	116	90212	0.00128421
528.3	Cellulitis and abscess of oral soft tissues	digestive	1.08706	0.938028	1.25978	0.267166	0	0.913193	0.0834811	0.0752346	3	FALSE	248	266210	0.000930728	1.12934	0.869776	1.46637	0.361312	0	0.804527	0.121634	0.133244	2	FALSE	122	86215	0.00141307
528.5	Diseases of lips	digestive	0.906357	0.833742	0.985297	0.0210214	0	0.996779	-0.0983217	0.0426077	3	FALSE	635	262094	0.00241694	0.895942	0.649093	1.23667	0.504006	0	0.972871	-0.10988	0.164442	2	FALSE	107	80766	0.00132306
529	Diseases and other conditions of the tongue	digestive	0.938799	0.885628	0.995163	0.0337565	31.0994	0.214155	-0.0631539	0.0297479	5	FALSE	1220	271909	0.00446675	1.03869	0.887768	1.21527	0.635586	24.1908	0.266112	0.0379607	0.0801063	4	FALSE	212	90581	0.00233498
530	Diseases of esophagus	digestive	0.963181	0.953146	0.97332	2.20325e-12	0	0.697862	-0.0375144	0.00534319	12	TRUE	50176	215936	0.188552	0.972294	0.954738	0.990172	0.00250842	0	0.872362	-0.0280975	0.00929666	9	FALSE	21440	61383	0.258865
530.1	Esophagitis, GERD and related diseases	digestive	0.962132	0.951917	0.972456	1.35313e-12	0	0.711593	-0.038604	0.0054458	12	TRUE	47966	216841	0.181136	0.970771	0.952989	0.988884	0.00166024	0	0.819692	-0.0296652	0.00943215	9	FALSE	20666	62288	0.249126
530.11	GERD	digestive	0.965424	0.953766	0.977225	1.37383e-08	0	0.768987	-0.0351878	0.00619872	12	TRUE	37035	217882	0.145283	0.969541	0.951534	0.987889	0.00122106	0	0.830698	-0.0309324	0.00956501	9	FALSE	19758	63329	0.237799
530.12	Ulcer of esophagus	digestive	0.940907	0.904032	0.979286	0.00282546	0	0.98908	-0.0609112	0.0203981	4	FALSE	2534	241488	0.0103843	0.961015	0.749218	1.23269	0.754241	0	0.868045	-0.0397648	0.127023	2	FALSE	106	86935	0.00121782
530.13	Barrett's esophagus	digestive	0.925423	0.88822	0.964185	0.000213796	36.3555	0.164345	-0.0775041	0.020935	6	FALSE	2461	241163	0.0101016	0.892854	0.804939	0.99037	0.0321186	45.2947	0.120295	-0.113333	0.0528867	5	FALSE	472	86610	0.00542018
530.14	Reflux esophagitis	digestive	0.966416	0.945036	0.988279	0.00276324	55.1222	0.0290546	-0.0341609	0.0114139	8	FALSE	8406	230061	0.0352502	1.07488	1.00454	1.15014	0.0365163	0	0.556587	0.0722057	0.0345295	5	FALSE	1076	75508	0.0140499
530.15	Eosinophilic esophagitis	digestive	1.13647	0.895688	1.44199	0.292289	0	0.678693	0.127931	0.121478	2	FALSE	95	85156	0.00111436	1.13647	0.895688	1.44199	0.292289	0	0.678693	0.127931	0.121478	2	FALSE	95	85156	0.00111436
530.2	Esophageal bleeding (varices/hemorrhage)	digestive	0.966139	0.918001	1.0168	0.186494	40.723	0.133836	-0.0344478	0.0260766	6	FALSE	1596	240947	0.00658028	1.04005	0.939599	1.15124	0.448596	0	0.794872	0.0392695	0.0518233	4	FALSE	458	86394	0.00527334
530.3	Stricture and stenosis of esophagus	digestive	0.945816	0.901093	0.99276	0.0241973	0	0.702949	-0.0557068	0.0247148	6	FALSE	1749	240599	0.00721689	0.948747	0.857042	1.05026	0.310387	0	0.926267	-0.0526132	0.0518658	4	FALSE	435	86046	0.00503001
530.5	Disorders of esophageal motility	digestive	0.984639	0.920147	1.05365	0.654222	0	0.848469	-0.0154807	0.0345625	6	FALSE	929	241662	0.00382949	1.04106	0.912513	1.18771	0.549566	0	0.898736	0.0402382	0.0672417	5	FALSE	287	87109	0.0032839
530.9	Heartburn	digestive	0.989892	0.951151	1.03021	0.617942	38.07	0.125934	-0.0101595	0.0203692	8	FALSE	2617	239893	0.0107913	1.04522	0.960227	1.13773	0.306772	44.0527	0.111604	0.0442235	0.0432707	6	FALSE	673	85340	0.0078244
531	Peptic ulcer (excl. esophageal)	digestive	0.962266	0.937448	0.987742	0.00391339	31.8569	0.144367	-0.0384639	0.0133321	11	FALSE	6090	268165	0.0222056	0.958272	0.906524	1.01297	0.132354	50.9985	0.046334	-0.0426241	0.0283238	8	FALSE	1471	88517	0.0163466
531.1	Hemorrhage from gastrointestinal ulcer	digestive	0.956182	0.862123	1.0605	0.396385	0	0.712126	-0.0448072	0.0528327	3	FALSE	404	270500	0.0014913	1.00782	0.816609	1.24381	0.942127	0	0.547332	0.00779274	0.107343	2	FALSE	124	90852	0.001363
531.2	Gastric ulcer	digestive	0.959897	0.927807	0.993097	0.0183108	21.4861	0.258771	-0.0409296	0.0173484	8	FALSE	3553	270404	0.0129692	0.9665	0.867966	1.07622	0.534545	52.5575	0.0769984	-0.0340741	0.0548624	5	FALSE	422	90756	0.00462831
531.3	Duodenal ulcer	digestive	0.959743	0.911306	1.01075	0.119921	6.18307	0.371502	-0.0410895	0.0264223	5	FALSE	1520	270364	0.00559062	0.941964	0.79093	1.12184	0.502516	52.3408	0.122673	-0.0597877	0.0891641	3	FALSE	169	90716	0.00185949
531.4	Peptic ulcer, site unspecified	digestive	0.941538	0.877268	1.01052	0.0949267	0	0.599515	-0.0602407	0.0360731	8	FALSE	903	270034	0.00333288	0.962601	0.884919	1.0471	0.374613	0	0.596858	-0.0381168	0.0429308	7	FALSE	671	90386	0.00736901
531.5	Gastrojejunal ulcer	digestive	1.09196	0.845581	1.41013	0.500109	0	0.480652	0.0879748	0.130465	2	FALSE	76	262527	0.00028941	NA	NA	NA	NA	NA	NA	NA	NA	NA	NA	NA	NA	NA
532	Dysphagia	digestive	0.992598	0.964085	1.02195	0.617334	0	0.573712	-0.00742976	0.0148704	8	FALSE	5867	78724	0.0693573	0.992598	0.964085	1.02195	0.617334	0	0.573712	-0.00742976	0.0148704	8	FALSE	5867	78724	0.0693573
535	Gastritis and duodenitis	digestive	0.966596	0.953653	0.979714	7.8191e-07	22.6102	0.228088	-0.0339748	0.00687773	11	TRUE	25250	238591	0.0957016	1.00941	0.968232	1.05235	0.659287	2.03323	0.413912	0.00937003	0.0212521	8	FALSE	2792	83937	0.0321922
535.1	Acute gastritis	digestive	0.926764	0.847393	1.01357	0.0959333	12.5239	0.33002	-0.0760558	0.045682	4	FALSE	595	242514	0.00244746	1.02282	0.849023	1.2322	0.81229	1.40173	0.362686	0.0225644	0.095019	3	FALSE	216	88986	0.00242147
535.2	Atrophic gastritis	digestive	1.00557	0.941736	1.07374	0.868087	25.3861	0.226405	0.00555802	0.033464	8	FALSE	997	243276	0.0040815	0.971886	0.88429	1.06816	0.554023	28.7081	0.209175	-0.0285169	0.0481913	7	FALSE	506	88622	0.00567723
535.6	Duodenitis	digestive	0.953347	0.925297	0.982248	0.00171613	0	0.779649	-0.047776	0.0152375	6	FALSE	4560	244758	0.0182899	0.945017	0.785924	1.13631	0.547655	0	0.648388	-0.0565526	0.0940541	3	FALSE	151	90104	0.00167304
535.8	Other specified gastritis	digestive	0.970178	0.94892	0.991912	0.00739728	26.8041	0.214696	-0.0302761	0.0113038	8	FALSE	8543	242899	0.033976	1.04142	0.944695	1.14804	0.414506	21.8794	0.275176	0.0405812	0.0497325	5	FALSE	480	88245	0.00540997
535.9	Gastritis and duodenitis, NOS	digestive	1.02349	0.970625	1.07923	0.390893	41.4446	0.0910041	0.0232144	0.0270564	9	FALSE	1607	241454	0.00661151	1.0424	0.975543	1.11384	0.219498	45.5164	0.0759021	0.0415284	0.0338217	8	FALSE	1092	87926	0.0122672
536	Disorders of function of stomach	digestive	0.96434	0.945411	0.983648	0.000330604	31.7941	0.1449	-0.0363113	0.0101144	11	FALSE	10890	240107	0.043387	0.953028	0.910062	0.998022	0.0409435	46.1179	0.0723197	-0.0481113	0.0235367	8	FALSE	2196	85453	0.0250545
536.3	Gastroparesis	digestive	0.936744	0.864939	1.01451	0.108287	14.71	0.31467	-0.0653453	0.0406897	8	FALSE	706	240151	0.0029312	0.936744	0.864939	1.01451	0.108287	14.71	0.31467	-0.0653453	0.0406897	8	FALSE	703	89899	0.00775921
536.7	Complications of gastrostomy, colostomy and enterostomy	digestive	0.991823	0.87292	1.12692	0.899717	62.8928	0.10067	-0.00821068	0.0651543	2	FALSE	287	89774	0.00318673	0.991823	0.87292	1.12692	0.899717	62.8928	0.10067	-0.00821068	0.0651543	2	FALSE	287	89774	0.00318673
536.8	Dyspepsia and other specified disorders of function of stomach	digestive	0.967276	0.947485	0.98748	0.00160808	37.137	0.111493	-0.0332711	0.0105474	10	FALSE	9936	241298	0.0395488	0.969121	0.911663	1.0302	0.31451	53.6839	0.0437647	-0.0313653	0.0311843	7	FALSE	1253	86644	0.0142553
537	Other disorders of stomach and duodenum	digestive	0.961821	0.930481	0.994218	0.0212758	0	0.524213	-0.0389264	0.0169021	9	FALSE	3734	242061	0.0151915	1.00047	0.930954	1.07518	0.98981	0	0.470708	0.000469271	0.0367428	7	FALSE	838	87407	0.00949629
539	Bariatric surgery	digestive	0.986504	0.937648	1.03791	0.600058	3.86112	0.402731	-0.0135879	0.0259154	9	FALSE	1681	272758	0.00612522	0.991241	0.941813	1.04326	0.736038	0	0.550966	-0.00879772	0.0260979	8	FALSE	1659	89860	0.0181274
540	Appendiceal conditions	digestive	1.03237	0.97723	1.09063	0.255296	7.4383	0.372744	0.0318618	0.0280084	8	FALSE	1375	274596	0.00498241	1.08238	0.98229	1.19266	0.109817	3.53657	0.399005	0.079159	0.0495048	7	FALSE	483	91221	0.00526695
540.1	Appendicitis	digestive	1.04335	0.981186	1.10944	0.175753	17.8135	0.293951	0.0424333	0.0313405	7	FALSE	1133	274701	0.00410754	1.11425	1.00393	1.23669	0.0419768	0	0.420734	0.10818	0.0531922	6	FALSE	448	91326	0.00488156
540.11	Acute appendicitis	digestive	1.04714	0.968189	1.13252	0.249464	45.8371	0.116883	0.0460594	0.0399942	5	FALSE	716	274245	0.00260401	1.17752	1.04917	1.32157	0.00551885	0	0.99963	0.163409	0.0588845	4	FALSE	370	90870	0.00405524
550	Abdominal hernia	digestive	0.953797	0.942137	0.965602	4.79574e-14	46.8876	0.0425025	-0.0473042	0.00627596	11	TRUE	30827	241072	0.113377	0.9871	0.955892	1.01933	0.428296	39.4935	0.115653	-0.0129837	0.0163912	8	FALSE	4652	82980	0.0530856
550.1	Inguinal hernia	digestive	0.971023	0.874547	1.07814	0.581798	58.7146	0.0242172	-0.0294055	0.0533908	7	FALSE	422	247648	0.00170113	0.979665	0.854952	1.12257	0.767439	65.5012	0.0127619	-0.020545	0.0694731	6	FALSE	273	90807	0.00299736
550.2	Diaphragmatic hernia	digestive	0.944674	0.931973	0.957548	1.70212e-16	41.5168	0.0722037	-0.0569155	0.00690604	11	TRUE	24902	243887	0.0926452	0.973039	0.929926	1.01815	0.237202	50.1113	0.0506289	-0.0273309	0.0231224	8	FALSE	2272	85795	0.0257985
550.4	Umbilical hernia	digestive	0.981582	0.939756	1.02527	0.402746	47.144	0.0482887	-0.0185897	0.0222172	10	FALSE	2195	248143	0.00876815	1.04387	0.963569	1.13085	0.293153	43.9161	0.085801	0.0429302	0.0408381	8	FALSE	702	90051	0.00773528
550.5	Ventral hernia	digestive	0.940934	0.908188	0.974861	0.00075506	0	0.771642	-0.0608819	0.0180725	10	FALSE	3285	247898	0.0130781	0.958254	0.896263	1.02453	0.211405	0	0.62992	-0.0426429	0.0341222	8	FALSE	994	89806	0.0109471
550.6	Incisional hernia	digestive	0.946571	0.895257	1.00083	0.0534944	0	0.836374	-0.054909	0.0284369	8	FALSE	1354	248167	0.0054264	0.977193	0.909623	1.04978	0.527999	0	0.95478	-0.023071	0.036559	7	FALSE	843	90075	0.00927209
555	Inflammatory bowel disease and other gastroenteritis and colitis	digestive	1.0217	0.993211	1.05101	0.136774	5.37779	0.391457	0.0214708	0.0144301	10	FALSE	5102	227030	0.0219789	1.01086	0.967889	1.05573	0.626087	0	0.779791	0.0107982	0.0221618	8	FALSE	2249	85362	0.0256703
555.1	Regional enteritis	digestive	0.998098	0.961621	1.03596	0.920182	0	0.829448	-0.0019035	0.0189961	8	FALSE	2926	227791	0.0126822	1.00095	0.953041	1.05127	0.969678	0	0.740837	0.000951264	0.0250251	7	FALSE	1723	86123	0.0196139
555.2	Ulcerative colitis	digestive	1.04222	1.0043	1.08158	0.028764	21.7547	0.242843	0.0413562	0.0189125	10	FALSE	2941	228086	0.0127301	1.02085	0.95683	1.08915	0.532343	0	0.668743	0.0206332	0.033043	8	FALSE	1011	86418	0.0115637
555.21	Ulcerative colitis (chronic)	digestive	1.00733	0.935746	1.0844	0.845968	21.046	0.268948	0.00730671	0.037612	7	FALSE	771	227886	0.00337186	0.946213	0.844505	1.06017	0.340644	10.5847	0.347975	-0.0552872	0.0580204	6	FALSE	349	87360	0.00397907
556	Ulceration of the lower GI tract	digestive	0.962403	0.906033	1.02228	0.213347	0	0.872179	-0.038322	0.0307952	3	FALSE	1158	225592	0.00510695	0.998668	0.858447	1.16179	0.986222	0	0.982907	-0.00133309	0.0771937	2	FALSE	235	83924	0.00279233
556.1	Ulceration of intestine	digestive	0.957678	0.890908	1.02945	0.240898	0	0.78767	-0.0432433	0.0368736	3	FALSE	812	225698	0.00358483	0.994914	0.841669	1.17606	0.95236	0	0.630244	-0.0050987	0.085343	2	FALSE	188	84030	0.0022323
557	Intestinal malabsorption (non-celiac)	digestive	1.02332	0.946464	1.10642	0.562799	0	0.648695	0.0230517	0.0398343	7	FALSE	675	228867	0.00294064	1.09246	0.982477	1.21476	0.102379	0	0.960354	0.0884323	0.0541391	6	FALSE	378	87199	0.0043162
557.1	Celiac disease	digestive	1.10932	1.06131	1.1595	4.31098e-06	0	0.578948	0.103745	0.0225739	5	TRUE	2071	227978	0.00900243	1.06828	0.966976	1.1802	0.193821	0	0.533885	0.0660518	0.0508342	4	FALSE	454	87452	0.00516461
558	Noninfectious gastroenteritis	digestive	0.973015	0.955852	0.990487	0.00259046	40.1165	0.0812935	-0.0273553	0.0090804	11	FALSE	13555	222916	0.057322	0.96822	0.930083	1.00792	0.115229	47.356	0.0651972	-0.0322955	0.0205035	8	FALSE	2856	81248	0.033958
559	Ileostomy status	digestive	1.02414	0.970974	1.08022	0.380461	0	0.867912	0.0238562	0.0272006	3	FALSE	1442	229191	0.00625236	1.03961	0.931528	1.16023	0.487976	0	0.663226	0.0388427	0.0560072	2	FALSE	382	87523	0.0043456
560	Intestinal obstruction without mention of hernia	digestive	1.02515	0.997728	1.05333	0.0725616	35.4594	0.115059	0.0248427	0.0138355	11	FALSE	5653	225969	0.0244061	1.02792	0.978815	1.07948	0.270225	50.4822	0.0488091	0.0275341	0.0249732	8	FALSE	1838	84301	0.0213376
560.1	Paralytic ileus	digestive	1.06151	0.991464	1.13651	0.0865611	0	0.848885	0.0596929	0.0348302	4	FALSE	900	227615	0.00393847	1.06786	0.967861	1.17819	0.190604	0	0.678705	0.0656576	0.0501665	3	FALSE	449	85947	0.005197
560.2	Impaction of intestine	digestive	0.980217	0.902178	1.06501	0.636893	7.81401	0.368689	-0.019981	0.0423284	7	FALSE	636	228447	0.00277629	1.01268	0.888811	1.15382	0.849849	18.1186	0.296004	0.0126022	0.0665688	6	FALSE	294	86779	0.00337648
560.3	Peritoneal or intestinal adhesions	digestive	0.973952	0.914231	1.03757	0.413644	59.9213	0.0407599	-0.0263935	0.0322856	5	FALSE	1021	219145	0.00463741	1.14524	0.956549	1.37115	0.139851	0	0.845926	0.135613	0.091857	3	FALSE	143	77477	0.00184231
560.4	Other intestinal obstruction	digestive	1.04071	1.00666	1.07592	0.0187303	44.5576	0.108334	0.0399034	0.016974	6	FALSE	3710	227629	0.0160371	1.0647	0.999557	1.1341	0.0516309	63.8578	0.0401921	0.062697	0.0322151	4	FALSE	1094	85961	0.0125668
561	Symptoms involving digestive system	digestive	0.984382	0.969621	0.999369	0.041162	0	0.962828	-0.0157409	0.00770898	12	FALSE	20524	220192	0.0852623	0.975906	0.947029	1.00566	0.111491	0	0.980115	-0.0243895	0.0153246	9	FALSE	6353	78524	0.0748495
562	Diverticulosis and diverticulitis	digestive	0.985537	0.953217	1.01895	0.391812	10.1488	0.350493	-0.0145687	0.0170128	9	FALSE	4378	221406	0.0193902	0.977028	0.941599	1.01379	0.217498	9.78508	0.354301	-0.0232401	0.0188453	8	FALSE	3718	79738	0.0445504
562.1	Diverticulosis	digestive	0.99491	0.957704	1.03356	0.792993	0	0.552482	-0.00510307	0.0194457	9	FALSE	3351	221997	0.0148703	0.993815	0.954109	1.03517	0.76553	0	0.446617	-0.00620405	0.0208031	8	FALSE	3005	80329	0.0360597
562.2	Diverticulitis	digestive	0.977895	0.923227	1.0358	0.446299	22.2753	0.245078	-0.0223535	0.0293507	9	FALSE	1332	228019	0.00580769	0.953136	0.891262	1.01931	0.161038	14.4252	0.316992	-0.0479975	0.0342451	8	FALSE	1016	86351	0.0116291
564	Functional digestive disorders	digestive	0.998092	0.984861	1.0115	0.779098	0	0.701343	-0.00190988	0.00680897	12	FALSE	25959	220543	0.105309	0.993268	0.962768	1.02473	0.671187	0	0.487164	-0.0067551	0.0159123	9	FALSE	5236	78875	0.0622511
564.1	Irritable Bowel Syndrome	digestive	0.985808	0.96643	1.00557	0.158206	0	0.660461	-0.0142938	0.0101293	11	FALSE	11130	223143	0.0475087	0.987664	0.953588	1.02296	0.488347	0	0.468035	-0.0124131	0.0179136	9	FALSE	4056	81475	0.0474214
564.9	Personal history of diseases of digestive system	digestive	1.00227	0.98441	1.02046	0.804543	0	0.879936	0.00227065	0.00917539	8	FALSE	13394	228242	0.0554305	1.08134	0.931909	1.25473	0.302728	0	0.787143	0.0782017	0.0758797	5	FALSE	229	86574	0.00263816
565	Anal and rectal conditions	digestive	0.998116	0.979212	1.01738	0.846695	0	0.882151	-0.00188611	0.00975553	11	FALSE	11462	254491	0.0430978	1.0109	0.963287	1.06086	0.659654	0	0.830379	0.01084	0.0246145	8	FALSE	1916	86626	0.0216394
565.1	Anal and rectal polyp	digestive	1.02064	0.992383	1.04969	0.153831	24.2442	0.259743	0.0204254	0.0143222	5	FALSE	5188	257564	0.0197449	1.24758	1.02733	1.51504	0.025612	0	0.528826	0.221205	0.099104	2	FALSE	170	89699	0.00189164
567	Peritonitis and retroperitoneal infections	digestive	0.999659	0.949637	1.05232	0.989614	0	0.615229	-0.000340928	0.0261916	7	FALSE	1549	257005	0.00599101	1.01753	0.937451	1.10445	0.677733	0	0.440283	0.0173798	0.0418227	5	FALSE	637	89140	0.00709536
568	Other disorders of peritoneum	digestive	0.994203	0.964744	1.02456	0.704823	0	0.467806	-0.00581367	0.0153469	6	FALSE	4491	253061	0.0174373	0.989955	0.908685	1.07849	0.817312	0	0.80478	-0.010096	0.043705	4	FALSE	604	85196	0.00703963
568.1	Peritoneal adhesions (postoperative) (postinfection)	digestive	0.982923	0.952489	1.01433	0.283122	0	0.741472	-0.0172243	0.0160475	6	FALSE	4094	253607	0.0158866	0.969675	0.873242	1.07676	0.564475	0	0.909159	-0.0307948	0.0534439	4	FALSE	410	85742	0.00475903
569	Other disorders of intestine	digestive	0.986142	0.960934	1.01201	0.290835	0	0.630381	-0.0139553	0.0132116	10	FALSE	6140	253444	0.0236532	1.01305	0.970704	1.05724	0.551822	0	0.703937	0.0129624	0.0217844	8	FALSE	2341	85579	0.0266265
569.2	Gastrointestinal complications	digestive	1.00801	0.958042	1.06059	0.758405	0	0.900533	0.00797872	0.0259407	8	FALSE	1576	256458	0.00610772	1.01347	0.956084	1.07429	0.652838	0	0.846724	0.0133771	0.0297386	7	FALSE	1204	88593	0.013408
571	Chronic liver disease and cirrhosis	digestive	0.979052	0.956506	1.00213	0.0749072	0	0.846909	-0.0211708	0.0118868	11	FALSE	7867	259439	0.0294307	0.976176	0.942659	1.01088	0.176161	0	0.644093	-0.0241124	0.0178258	8	FALSE	3746	84254	0.0425682
571.5	Other chronic nonalcoholic liver disease	digestive	0.986798	0.96252	1.01169	0.295705	0	0.81626	-0.0132901	0.0127095	11	FALSE	6885	259769	0.02582	0.980546	0.94546	1.01693	0.290641	0	0.803229	-0.0196458	0.0185914	8	FALSE	3440	84584	0.0390803
571.51	Cirrhosis of liver without mention of alcohol	digestive	1.03898	0.98719	1.09349	0.142709	20.2777	0.262589	0.0382404	0.0260888	9	FALSE	1630	263768	0.00614172	1.03485	0.981738	1.09084	0.202526	27.5222	0.208788	0.0342594	0.026883	8	FALSE	1541	88583	0.0170987
571.6	Primary biliary cirrhosis	digestive	0.95309	0.874215	1.03908	0.275659	0	0.778114	-0.0480458	0.0440737	5	FALSE	565	263792	0.00213726	0.975503	0.857696	1.10949	0.705658	0	0.672799	-0.0248018	0.0656663	4	FALSE	278	89903	0.00308269
571.8	Liver abscess and sequelae of chronic liver disease	digestive	1.01625	0.964214	1.07109	0.547835	28.076	0.214094	0.0161167	0.0268161	7	FALSE	1483	263384	0.00559904	1.06483	0.993634	1.14113	0.0752238	0	0.51982	0.0628177	0.0353087	6	FALSE	868	88199	0.00974547
571.81	Portal hypertension	digestive	1.06454	0.991821	1.14259	0.0831912	27.9084	0.244558	0.0625424	0.0361003	4	FALSE	849	264073	0.00320472	1.11378	1.0143	1.22301	0.0239866	3.18043	0.355991	0.107757	0.0477362	3	FALSE	509	88888	0.0056937
572	Ascites (non malignant)	digestive	1.01761	0.980591	1.05603	0.355834	22.9254	0.23939	0.0174576	0.0189072	9	FALSE	2969	261764	0.0112151	1.03202	0.977803	1.08923	0.252359	7.79143	0.368852	0.0315135	0.0275315	7	FALSE	1435	86579	0.0163042
573	Other disorders of liver	digestive	1.03972	1.0019	1.07896	0.0393733	0	0.721523	0.0389481	0.0189044	10	FALSE	2999	262195	0.0113087	1.0114	0.951235	1.07536	0.717254	0	0.677751	0.0113306	0.0312887	8	FALSE	1147	87010	0.0130109
573.2	Liver replaced by transplant	digestive	1.13158	1.01501	1.26154	0.0258479	50.895	0.106409	0.123615	0.0554704	4	FALSE	394	261738	0.00150306	1.19257	1.0597	1.3421	0.00347669	0	0.563512	0.176113	0.0602691	3	FALSE	339	86553	0.00390139
573.3	Hepatomegaly	digestive	1.10049	1.0032	1.20722	0.0425894	0	0.504354	0.0957599	0.0472256	7	FALSE	551	263033	0.00209042	1.13281	1.00571	1.27598	0.0400085	0	0.448695	0.124703	0.0607222	6	FALSE	360	89144	0.00402217
573.5	Jaundice (not of newborn)	digestive	1.02103	0.956468	1.08995	0.532306	0	0.927281	0.0208126	0.0333273	6	FALSE	955	264003	0.00360434	1.03776	0.935914	1.15069	0.481873	0	0.87576	0.0370663	0.0527038	5	FALSE	399	88818	0.00447224
573.6	Nonspecific elevation of levels of transaminase or lactic acid dehydrogenase [LDH]	digestive	1.00535	0.937349	1.07828	0.881319	22.4026	0.265422	0.00533476	0.0357325	6	FALSE	874	251351	0.00346516	0.993443	0.923238	1.06899	0.860347	24.17	0.26023	-0.0065787	0.0373934	5	FALSE	800	76166	0.0103942
573.7	Abnormal results of function study of liver	digestive	1.00232	0.97598	1.02937	0.864718	0	0.675475	0.00231466	0.013586	10	FALSE	6063	260509	0.0227443	1.03032	0.987451	1.07506	0.168324	0	0.791752	0.0298738	0.0216853	8	FALSE	2616	85324	0.0297476
573.9	Abnormal serum enzyme levels	digestive	0.999389	0.941071	1.06132	0.984108	0	0.438684	-0.000611042	0.0306769	9	FALSE	1206	261665	0.0045878	0.988654	0.926155	1.05537	0.731985	3.53828	0.402644	-0.0114111	0.0333183	8	FALSE	1035	87776	0.011654
574	Cholelithiasis and cholecystitis	digestive	0.98973	0.974259	1.00545	0.199051	0	0.874413	-0.0103232	0.00803826	11	FALSE	17375	255268	0.063728	1.0011	0.964077	1.03955	0.954271	0	0.916762	0.00110264	0.0192285	8	FALSE	3281	86688	0.0364681
574.1	Cholelithiasis	digestive	0.988302	0.971931	1.00495	0.167389	0	0.67743	-0.0117667	0.0085226	11	FALSE	15312	255949	0.0564475	1.00204	0.961028	1.04479	0.924009	0	0.718995	0.00203358	0.0213197	8	FALSE	2656	87369	0.0295029
574.11	Cholelithiasis with acute cholecystitis	digestive	0.979982	0.932952	1.02938	0.420333	28.5608	0.246648	-0.0202208	0.0250927	3	FALSE	1706	251603	0.00673486	1.05021	0.86505	1.27499	0.62058	56.0799	0.131317	0.0489872	0.0989584	2	FALSE	166	83023	0.00199546
574.12	Cholelithiasis with other cholecystitis	digestive	0.981054	0.955179	1.00763	0.160725	0	0.51537	-0.0191279	0.0136371	6	FALSE	5724	257662	0.0217324	1.03025	0.920869	1.15263	0.602771	39.065	0.193768	0.0298025	0.0572663	3	FALSE	422	89082	0.00471487
574.2	Calculus of bile duct	digestive	0.949112	0.883743	1.01932	0.151428	13.7724	0.326311	-0.0522287	0.0364089	6	FALSE	854	259050	0.00328583	0.883783	0.790481	0.988097	0.0299832	0	0.534265	-0.123544	0.0569245	5	FALSE	395	90470	0.00434711
574.3	Cholecystitis without cholelithiasis	digestive	0.990898	0.953992	1.02923	0.636804	0	0.558017	-0.00914401	0.0193658	10	FALSE	2851	258354	0.0109148	1.00554	0.928279	1.08924	0.892214	7.51633	0.372136	0.0055274	0.0407916	8	FALSE	716	89774	0.00791248
575	Other biliary tract disease	digestive	0.982274	0.956038	1.00923	0.195402	0	0.850037	-0.0178845	0.013813	11	FALSE	5609	256281	0.0214174	0.951088	0.900663	1.00434	0.0711839	0	0.98367	-0.0501486	0.0277939	8	FALSE	1495	87701	0.0167608
575.1	Cholangitis	digestive	1.01996	0.94293	1.10329	0.621771	0	0.623753	0.0197669	0.0400673	2	FALSE	683	251294	0.00271056	NA	NA	NA	NA	NA	NA	NA	NA	NA	NA	NA	NA	NA
575.2	Obstruction of bile duct	digestive	0.98626	0.923977	1.05274	0.677651	0	0.992432	-0.0138348	0.0332832	5	FALSE	988	258779	0.00380341	0.984914	0.866792	1.11913	0.815604	0	0.96805	-0.0152008	0.0651827	4	FALSE	290	90199	0.00320481
575.6	Cholesterolosis of gallbladder	digestive	1.02796	0.939986	1.12416	0.545781	0	0.604777	0.0275746	0.0456462	2	FALSE	532	259597	0.00204514	NA	NA	NA	NA	NA	NA	NA	NA	NA	NA	NA	NA	NA
575.7	Other disorders of gallbladder	digestive	0.99221	0.946788	1.03981	0.743581	14.6019	0.32129	-0.00782069	0.023908	5	FALSE	1877	258412	0.00721122	0.915917	0.818697	1.02468	0.125006	0	0.508998	-0.08783	0.0572519	4	FALSE	385	89832	0.00426749
575.8	Other disorders of biliary tract	digestive	0.96721	0.922667	1.0139	0.165754	0	0.967306	-0.03334	0.0240552	7	FALSE	1834	258309	0.00704997	0.970072	0.887691	1.0601	0.502181	0	0.927567	-0.0303854	0.0452797	6	FALSE	548	89729	0.00607021
575.9	Nonspecific abnormal findings on radiological and other examination of biliary tract	digestive	0.988955	0.900816	1.08572	0.81561	0	0.471139	-0.0111065	0.0476275	3	FALSE	541	258585	0.00208779	1.03649	0.853188	1.25918	0.718115	17.6844	0.270376	0.0358444	0.0992977	2	FALSE	189	90005	0.00209548
577	Diseases of pancreas	digestive	1.01397	0.981323	1.04771	0.406018	0	0.526683	0.0138754	0.0166989	10	FALSE	3866	271518	0.0140386	0.989285	0.937029	1.04446	0.697222	0	0.449146	-0.0107728	0.0276883	8	FALSE	1495	89622	0.0164075
577.1	Acute pancreatitis	digestive	1.00848	0.965854	1.05299	0.701465	0	0.770459	0.00844744	0.0220362	7	FALSE	2203	272593	0.00801686	0.962491	0.889411	1.04158	0.342675	0	0.851566	-0.0382302	0.0402892	5	FALSE	717	90697	0.00784344
577.2	Chronic pancreatitis	digestive	0.984045	0.902234	1.07327	0.716467	0	0.52079	-0.0160837	0.0442852	7	FALSE	587	272682	0.00214807	0.936524	0.831268	1.05511	0.28099	0	0.582622	-0.0655799	0.0608292	6	FALSE	333	90786	0.00365456
577.3	Cyst and pseudocyst of pancreas	digestive	0.959029	0.888891	1.0347	0.280318	0	0.47627	-0.0418336	0.038749	7	FALSE	737	272756	0.00269477	0.927119	0.822962	1.04446	0.213296	0.427884	0.413264	-0.0756731	0.0608034	6	FALSE	328	90860	0.00359696
578	Gastrointestinal hemorrhage	digestive	0.986256	0.971626	1.00111	0.0695432	35.4771	0.106457	-0.013839	0.00762532	12	FALSE	19694	248355	0.0734716	1.00747	0.977307	1.03856	0.631465	26.363	0.209518	0.00743807	0.0155068	9	FALSE	5205	81593	0.0599668
578.1	Hematemesis	digestive	0.949264	0.902235	0.998745	0.0445998	0	0.767059	-0.0520683	0.0259251	7	FALSE	1572	255717	0.00610986	1.01517	0.909338	1.13331	0.788723	0	0.902403	0.0150517	0.0561697	5	FALSE	361	88955	0.00404183
578.2	Blood in stool	digestive	0.967403	0.934999	1.00093	0.0565811	4.66843	0.397624	-0.0331404	0.0173826	10	FALSE	3684	252255	0.0143941	0.990719	0.945386	1.03823	0.696394	0	0.582865	-0.00932454	0.0238973	8	FALSE	2066	85493	0.0235955
578.8	Hemorrhage of rectum and anus	digestive	0.990381	0.970029	1.01116	0.361567	0	0.744402	-0.00966567	0.0105939	11	FALSE	9720	253047	0.0369909	1.01138	0.962441	1.06281	0.654704	0	0.88569	0.0113181	0.0253067	8	FALSE	1863	86285	0.0211349
578.9	Hemorrhage of gastrointestinal tract	digestive	0.988481	0.96414	1.01344	0.362397	0	0.463555	-0.0115863	0.0127209	11	FALSE	6629	254599	0.0253763	1.0053	0.946832	1.06738	0.86267	23.6985	0.240395	0.00528841	0.0305731	8	FALSE	1232	87837	0.013832
579	Other symptoms involving abdomen and pelvis	digestive	0.997768	0.966969	1.02955	0.888897	0	0.967182	-0.00223481	0.0159972	10	FALSE	4381	249745	0.0172395	0.990167	0.951704	1.03018	0.624929	0	0.924962	-0.00988212	0.0202139	8	FALSE	2866	82983	0.0333842
579.2	Splenomegaly	digestive	1.11458	1.02851	1.20785	0.00815641	0	0.7568	0.108474	0.0410029	4	FALSE	658	255531	0.00256842	1.08885	0.978027	1.21223	0.120117	0	0.680289	0.0851223	0.0547663	3	FALSE	387	88769	0.00434071
579.8	Nonspecific abnormal findings in stool contents	digestive	0.937315	0.901867	0.974157	0.000998001	0	0.717446	-0.0647354	0.0196699	8	FALSE	2788	254535	0.0108346	0.917672	0.836483	1.00674	0.0690919	0	0.513381	-0.0859155	0.047263	6	FALSE	561	87773	0.0063509
580	Nephritis; nephrosis; renal sclerosis	genitourinary	1.04212	0.99771	1.08851	0.0633418	7.75736	0.370524	0.0412596	0.022221	10	FALSE	2200	257573	0.00846893	1.0293	0.967586	1.09495	0.359971	19.1925	0.277799	0.0288779	0.0315461	8	FALSE	1142	88055	0.0128031
580.1	Glomerulonephritis	genitourinary	1.03087	0.961889	1.1048	0.389581	4.83752	0.392793	0.030403	0.0353368	8	FALSE	878	258698	0.00338244	1.03521	0.929216	1.1533	0.530066	18.3225	0.290034	0.034606	0.0551135	7	FALSE	376	89180	0.00419849
580.11	Proliferative glomerulonephritis	genitourinary	1.17201	0.953935	1.43994	0.130787	15.1604	0.277622	0.158721	0.105043	2	FALSE	140	257830	0.000542699	NA	NA	NA	NA	NA	NA	NA	NA	NA	NA	NA	NA	NA
580.12	Non-proliferative glomerulonephritis	genitourinary	1.06702	0.920181	1.23729	0.390477	76.9924	0.0129535	0.0648698	0.0755396	3	FALSE	227	257258	0.000881605	1.23344	1.00779	1.50963	0.0418291	77.3963	0.0354357	0.209811	0.10309	2	FALSE	140	89026	0.00157011
580.14	Chronic glomerulonephritis, NOS	genitourinary	1.04259	0.951044	1.14295	0.373748	0	0.558955	0.0417071	0.0468896	5	FALSE	535	259059	0.00206091	0.994653	0.815389	1.21333	0.957832	0	0.436985	-0.00536114	0.101394	4	FALSE	156	89541	0.00173919
580.2	Nephrotic syndrome without mention of glomerulonephritis	genitourinary	1.09077	1.01254	1.17505	0.0221335	0	0.452321	0.0868839	0.0379726	8	FALSE	761	258410	0.00293629	1.09247	0.964242	1.23775	0.16503	11.4703	0.341926	0.0884415	0.0637024	7	FALSE	291	88892	0.00326295
580.3	Nephritis and nephropathy without mention of glomerulonephritis	genitourinary	0.992684	0.924368	1.06605	0.840042	0	0.881276	-0.00734281	0.0363794	8	FALSE	838	258310	0.00323367	0.983133	0.90529	1.06767	0.686079	0	0.829702	-0.0170108	0.042087	7	FALSE	642	88792	0.00717848
580.31	Nephritis and nephropathy in diseases classified elsewhere	genitourinary	1.01704	0.916693	1.12837	0.74991	0	0.614201	0.0168939	0.0529991	6	FALSE	402	89154	0.00448881	1.01704	0.916693	1.12837	0.74991	0	0.614201	0.0168939	0.0529991	6	FALSE	402	89154	0.00448881
580.32	Nephritis and nephropathy with pathological lesion	genitourinary	0.958814	0.870668	1.05588	0.392669	0	0.785977	-0.0420581	0.049203	7	FALSE	465	258840	0.00179326	0.930028	0.818361	1.05693	0.266345	0	0.750054	-0.0725403	0.0652624	6	FALSE	282	89322	0.00314718
585	Renal failure	genitourinary	1.01792	1.00217	1.03391	0.0255668	22.7379	0.226879	0.0177609	0.00795478	11	FALSE	19082	250577	0.0707634	1.0133	0.987168	1.04012	0.321657	42.8013	0.0929974	0.0132107	0.0133299	8	FALSE	7591	81059	0.0856289
585.1	Acute renal failure	genitourinary	0.99634	0.975992	1.01711	0.727591	0	0.766221	-0.00366708	0.0105276	11	FALSE	10356	253862	0.0391949	1.00822	0.974909	1.04266	0.633094	0	0.640227	0.00818222	0.01714	8	FALSE	4278	84344	0.0482724
585.2	Renal failure NOS	genitourinary	1.04309	0.986474	1.10296	0.138428	11.7054	0.338985	0.0421875	0.028473	8	FALSE	1333	258095	0.00513823	1.00432	0.923389	1.09234	0.919947	7.32817	0.369554	0.00430789	0.0428646	6	FALSE	621	88577	0.00696204
585.3	Chronic renal failure [CKD]	genitourinary	1.03079	1.01032	1.05167	0.00304559	40.0917	0.081459	0.0303234	0.0102337	11	FALSE	11069	254049	0.0417512	1.00343	0.971033	1.03691	0.837981	43.57	0.08801	0.00342389	0.0167446	8	FALSE	4518	84531	0.0507361
585.31	Renal dialysis	genitourinary	0.99278	0.932166	1.05734	0.821638	53.5601	0.0278343	-0.00724613	0.0321424	9	FALSE	1089	258399	0.00419673	0.96331	0.895074	1.03675	0.318674	48.2773	0.0715024	-0.0373797	0.0374852	7	FALSE	818	88881	0.00911939
585.32	End stage renal disease	genitourinary	0.989252	0.94092	1.04007	0.672419	0	0.705638	-0.0108064	0.0255572	9	FALSE	1718	257888	0.00661772	0.985663	0.931923	1.0425	0.613678	0	0.525091	-0.0144406	0.0286048	7	FALSE	1389	88370	0.0154748
585.33	Chronic Kidney Disease, Stage III	genitourinary	1.03434	1.00799	1.06139	0.0103334	11.8087	0.336326	0.0337672	0.0131673	9	FALSE	6440	256532	0.0244893	1.01472	0.967144	1.06464	0.55087	14.1304	0.322019	0.0146141	0.0245016	7	FALSE	2026	87014	0.0227538
585.34	Chronic Kidney Disease, Stage IV	genitourinary	0.99107	0.94101	1.04379	0.734471	0	0.898462	-0.00896989	0.0264454	8	FALSE	1629	258149	0.00627074	0.99462	0.934783	1.05829	0.864686	0	0.832472	-0.00539474	0.0316569	7	FALSE	1169	88631	0.0130178
585.4	Chronic kidney disease, Stage I or II	genitourinary	0.995163	0.945273	1.04769	0.853417	50.435	0.0490385	-0.00484845	0.0262419	8	FALSE	1609	257263	0.00621543	1.03329	0.967008	1.10411	0.332983	45.552	0.0877697	0.0327462	0.0338244	7	FALSE	1003	87745	0.0113017
586	Other disorders of the kidney and ureters	genitourinary	1.02925	1.00202	1.05723	0.0351078	0	0.675829	0.0288323	0.0136833	10	FALSE	6044	253172	0.0233165	1.01828	0.980515	1.0575	0.347461	0	0.655363	0.0181169	0.0192831	8	FALSE	3270	83654	0.0376191
586.1	Anatomical abnormatilies of kidney and ureters	genitourinary	1.15327	1.03329	1.28719	0.010954	35.8609	0.211796	0.142604	0.0560515	2	FALSE	367	254393	0.00144057	NA	NA	NA	NA	NA	NA	NA	NA	NA	NA	NA	NA	NA
586.12	Vesicoureteral reflux	genitourinary	1.20999	1.03831	1.41005	0.0146252	61.9579	0.10495	0.190611	0.0780702	2	FALSE	193	246122	0.00078355	NA	NA	NA	NA	NA	NA	NA	NA	NA	NA	NA	NA	NA
586.2	Cyst of kidney, acquired	genitourinary	1.03329	0.986667	1.08212	0.164463	0	0.663992	0.032752	0.0235589	9	FALSE	1959	257485	0.00755076	0.98121	0.905722	1.06299	0.64235	0	0.842259	-0.0189689	0.0408448	7	FALSE	710	87967	0.00800659
586.4	Stricture/obstruction of ureter	genitourinary	0.982362	0.921831	1.04687	0.583403	68.8095	0.0067574	-0.0177954	0.0324485	6	FALSE	1017	258592	0.00391743	0.866442	0.77465	0.969111	0.0121035	55.064	0.063608	-0.14336	0.0571359	5	FALSE	350	89074	0.00391394
587	Kidney replaced by transpant	genitourinary	0.956325	0.891132	1.02629	0.215099	63.0358	0.0125618	-0.0446573	0.0360236	7	FALSE	845	256679	0.00328125	0.902237	0.832617	0.977678	0.0120403	31.829	0.196928	-0.102878	0.0409716	6	FALSE	659	88447	0.00739569
588	Disorders resulting from impaired renal function	genitourinary	0.959847	0.896767	1.02736	0.237369	0	0.849403	-0.0409815	0.0346834	8	FALSE	959	256775	0.00372089	0.956378	0.892413	1.02493	0.206654	0	0.800059	-0.0446017	0.0353191	7	FALSE	928	88543	0.0103721
588.1	Renal osteodystrophy	genitourinary	0.978843	0.888076	1.07889	0.666704	34.0446	0.208002	-0.0213836	0.0496513	4	FALSE	450	252864	0.00177645	0.978843	0.888076	1.07889	0.666704	34.0446	0.208002	-0.0213836	0.0496513	4	FALSE	446	84632	0.00524225
588.2	Secondary hyperparathyroidism (of renal origin)	genitourinary	0.946746	0.857262	1.04557	0.280017	0	0.799868	-0.0547246	0.0506577	7	FALSE	471	89276	0.00524809	0.946746	0.857262	1.04557	0.280017	0	0.799868	-0.0547246	0.0506577	7	FALSE	471	89276	0.00524809
589	Abnormal results of function study of kidney	genitourinary	1.05536	0.925638	1.20325	0.420715	45.5059	0.159604	0.0538787	0.0669151	3	FALSE	289	257292	0.00112198	0.986755	0.821182	1.18571	0.886863	61.8428	0.105475	-0.0133332	0.0937149	2	FALSE	172	89060	0.00192756
590	Pyelonephritis	genitourinary	0.98533	0.947772	1.02438	0.456068	0	0.692693	-0.0147786	0.0198281	9	FALSE	2757	250980	0.0108656	0.985061	0.926834	1.04695	0.628264	0	0.731285	-0.0150515	0.031087	7	FALSE	1194	86516	0.013613
591	Urinary tract infection	genitourinary	1.01169	0.997482	1.02611	0.107259	0	0.77699	0.0116246	0.0072174	12	FALSE	25062	231467	0.0976966	1.01579	0.994716	1.0373	0.14303	0	0.589075	0.0156638	0.0106949	9	FALSE	13534	67003	0.168047
592	Cystitis and urethritis	genitourinary	1.0467	1.01337	1.08113	0.00570925	0	0.57526	0.0456406	0.0165124	10	FALSE	4022	249589	0.0158589	1.03451	0.979423	1.09269	0.224286	4.05709	0.398724	0.0339257	0.0279175	8	FALSE	1548	85125	0.0178602
592.1	Cystitis	genitourinary	1.047	1.01301	1.08212	0.00637393	0	0.652716	0.0459273	0.0168361	10	FALSE	3861	249929	0.0152134	1.03158	0.974892	1.09157	0.280927	0	0.492058	0.0310959	0.0288395	8	FALSE	1449	85465	0.0166717
592.11	Acute cystitis	genitourinary	0.996707	0.912036	1.08924	0.94194	0	0.509993	-0.00329893	0.0452952	7	FALSE	594	247128	0.00239785	1.01382	0.91855	1.11898	0.785118	0	0.457728	0.0137287	0.0503517	6	FALSE	500	87474	0.0056835
592.12	Chronic cystitis	genitourinary	1.08142	1.00704	1.1613	0.0313337	0	0.946178	0.078277	0.0363604	3	FALSE	831	249356	0.00332152	1.11036	0.887408	1.38933	0.359964	0	0.820788	0.104687	0.114358	2	FALSE	119	84892	0.00139982
592.13	Chronic interstitial cystitis	genitourinary	0.988502	0.911482	1.07203	0.779916	0	0.694254	-0.0115649	0.0413878	4	FALSE	685	252741	0.00270296	0.963409	0.861682	1.07715	0.512649	0	0.601745	-0.0372769	0.0569356	3	FALSE	401	88277	0.00452198
592.2	Urethritis and urethral syndrome	genitourinary	0.963213	0.786347	1.17986	0.717277	0	0.439763	-0.0374811	0.10351	2	FALSE	137	239359	0.000572035	NA	NA	NA	NA	NA	NA	NA	NA	NA	NA	NA	NA	NA
593	Hematuria	genitourinary	0.999365	0.979565	1.01957	0.950418	14.1111	0.309663	-0.000634896	0.0102103	11	FALSE	10630	247187	0.0412308	1.00328	0.964719	1.04337	0.870074	34.3687	0.153883	0.00327039	0.0199945	8	FALSE	3011	82723	0.0351203
593.1	Gross hematuria	genitourinary	1.0511	0.955961	1.15571	0.303224	21.5587	0.26496	0.0498365	0.0484063	7	FALSE	507	87326	0.00577232	1.0511	0.955961	1.15571	0.303224	21.5587	0.26496	0.0498365	0.0484063	7	FALSE	507	87326	0.00577232
593.2	Microscopic hematuria	genitourinary	1.00666	0.943118	1.07448	0.841835	0	0.658138	0.00663838	0.0332673	5	FALSE	1145	83679	0.0134985	1.00666	0.943118	1.07448	0.841835	0	0.658138	0.00663838	0.0332673	5	FALSE	1145	83679	0.0134985
594	Urinary calculus	genitourinary	0.977977	0.951339	1.00536	0.113986	0	0.649762	-0.0222695	0.0140899	12	FALSE	5627	268160	0.0205525	0.95557	0.918454	0.994185	0.024545	0	0.637064	-0.0454477	0.0202126	9	FALSE	2940	86878	0.0327329
594.1	Calculus of kidney	genitourinary	0.968042	0.937388	0.999699	0.0478954	7.46602	0.372764	-0.0324796	0.016418	11	FALSE	4171	268933	0.0152726	0.943251	0.903902	0.984312	0.00720412	0	0.630003	-0.0584232	0.0217408	9	FALSE	2519	87651	0.0279361
594.2	Calculus of lower urinary tract	genitourinary	1.0425	0.913364	1.18989	0.53734	0	0.62399	0.0416184	0.0674703	2	FALSE	256	270644	0.000944998	NA	NA	NA	NA	NA	NA	NA	NA	NA	NA	NA	NA	NA
594.3	Calculus of ureter	genitourinary	0.959122	0.90894	1.01208	0.127962	53.3951	0.0450781	-0.0417365	0.0274188	7	FALSE	1485	271552	0.00543882	0.910612	0.839181	0.988123	0.0246643	50.6926	0.0713516	-0.0936382	0.0416796	6	FALSE	698	90270	0.00767303
594.8	Renal colic	genitourinary	1.01534	0.94249	1.09383	0.688561	0	0.492782	0.0152261	0.0379884	4	FALSE	757	271631	0.00277912	1.10881	0.892818	1.37706	0.350107	0	0.430642	0.103291	0.110544	3	FALSE	115	90349	0.00127122
595	Hydronephrosis	genitourinary	0.987419	0.938157	1.03927	0.627778	0	0.867244	-0.0126604	0.0261116	9	FALSE	1592	270872	0.00584297	0.990874	0.928639	1.05728	0.781777	0	0.796129	-0.00916774	0.033096	8	FALSE	1012	89590	0.0111697
596	Other disorders of bladder	genitourinary	1.03484	1.01007	1.06021	0.00559816	29.075	0.177169	0.0342426	0.01236	10	FALSE	7221	264696	0.0265559	1.02646	0.982379	1.07251	0.243583	42.8447	0.0927127	0.0261122	0.0223932	8	FALSE	2431	87243	0.0271093
596.5	Functional disorders of bladder	genitourinary	1.03828	0.999615	1.07844	0.0523705	38.0395	0.114933	0.0375664	0.0193633	9	FALSE	3054	265708	0.0113632	1.01807	0.970861	1.06758	0.459731	36.8725	0.134798	0.0179101	0.0242261	8	FALSE	2059	88255	0.0227982
597	Other disorders of urethra and urinary tract	genitourinary	1.04323	1.00312	1.08494	0.0343695	33.1167	0.175224	0.0423183	0.0200019	7	FALSE	2630	262465	0.00992097	1.15449	1.05546	1.26281	0.00169108	0	0.581022	0.14366	0.0457556	5	FALSE	539	85012	0.00630034
597.1	Urethral stricture (not specified as infectious)	genitourinary	0.994618	0.947215	1.04439	0.828527	0	0.373909	-0.00539637	0.0249149	3	FALSE	1697	264178	0.0063827	NA	NA	NA	NA	NA	NA	NA	NA	NA	NA	NA	NA	NA
597.2	Urinary complications NEC	genitourinary	0.901192	0.733539	1.10716	0.321869	0	0.365838	-0.104036	0.105021	2	FALSE	122	258982	0.000470853	NA	NA	NA	NA	NA	NA	NA	NA	NA	NA	NA	NA	NA
597.8	Urethral hypermobility/ISD	genitourinary	1.18362	0.992901	1.41098	0.0600409	0	0.750781	0.168579	0.0896462	2	FALSE	146	82822	0.00175971	1.18362	0.992901	1.41098	0.0600409	0	0.750781	0.168579	0.0896462	2	FALSE	146	82822	0.00175971
598	Abnormal findings on examination of urine	genitourinary	1.08727	0.999029	1.18332	0.0526891	3.13904	0.405648	0.0836743	0.0431876	8	FALSE	657	273870	0.00239321	1.09436	0.988057	1.2121	0.0837169	16.4041	0.304754	0.0901703	0.0521362	7	FALSE	483	89777	0.00535121
599	Other symptoms/disorders or the urinary system	genitourinary	1.02318	1.00714	1.03949	0.00448844	13.4802	0.312438	0.0229192	0.00806553	12	FALSE	20753	241506	0.0791317	1.00824	0.987326	1.02959	0.442931	0	0.941653	0.0082051	0.0106941	9	FALSE	13672	67237	0.16898
599.1	Urinary obstruction	genitourinary	1.04472	0.878813	1.24195	0.620005	0	0.420107	0.0437495	0.0882327	2	FALSE	168	258277	0.000650042	NA	NA	NA	NA	NA	NA	NA	NA	NA	NA	NA	NA	NA
599.2	Retention of urine	genitourinary	1.06996	1.03991	1.10088	3.27187e-06	0	0.552146	0.0676222	0.0145331	10	TRUE	5085	259524	0.019217	1.10322	1.04226	1.16775	0.00070654	0	0.62398	0.0982329	0.0290027	8	FALSE	1375	85255	0.0158721
599.3	Dysuria	genitourinary	0.998778	0.968542	1.02996	0.937862	0	0.849387	-0.00122271	0.0156844	10	FALSE	4890	252952	0.0189651	0.990741	0.957778	1.02484	0.590017	0	0.93308	-0.00930212	0.0172642	8	FALSE	4158	78683	0.0501925
599.4	Urinary incontinence	genitourinary	1.04629	1.02246	1.07066	0.000117834	0	0.809604	0.0452465	0.0117505	11	FALSE	9026	253930	0.0343251	1.04281	1.01236	1.07418	0.00556287	0	0.703035	0.0419192	0.0151197	9	FALSE	6021	79661	0.0702715
599.5	Frequency of urination and polyuria	genitourinary	1.01077	0.982522	1.03983	0.458828	0	0.538491	0.0107134	0.0144624	10	FALSE	5550	255231	0.0212822	1.00062	0.964518	1.03807	0.973725	0	0.470324	0.00061747	0.0187473	8	FALSE	3545	80962	0.0419492
599.6	Oliguria and anuria	genitourinary	0.975749	0.84409	1.12794	0.739915	0	0.773912	-0.02455	0.0739533	2	FALSE	224	253186	0.000883943	NA	NA	NA	NA	NA	NA	NA	NA	NA	NA	NA	NA	NA
599.8	Other symptoms involving urinary system	genitourinary	1.03255	0.920921	1.15771	0.583203	19.9516	0.282993	0.0320307	0.0583743	6	FALSE	388	259378	0.00149365	0.986571	0.871487	1.11685	0.830827	0	0.59657	-0.0135201	0.0632841	5	FALSE	342	86418	0.00394191
599.9	Other abnormality of urination	genitourinary	1.01586	0.965987	1.06831	0.54007	0	0.466862	0.0157375	0.0256852	8	FALSE	1800	253227	0.00705808	1.01586	0.965987	1.06831	0.54007	0	0.466862	0.0157375	0.0256852	8	FALSE	1794	84049	0.0208986
610	Benign mammary dysplasias	genitourinary	1.02802	1.00189	1.05482	0.0353854	0	0.690346	0.0276305	0.0131329	12	FALSE	6752	258606	0.0254449	1.02128	0.985826	1.05801	0.242775	0	0.817871	0.0210574	0.0180274	9	FALSE	3927	81491	0.0459739
610.1	Cystic mastopathy	genitourinary	1.04093	1.00355	1.0797	0.0315614	7.27314	0.374688	0.0401137	0.0186582	9	FALSE	3368	260720	0.0127533	1.0462	1.0018	1.09258	0.04125	17.1311	0.294825	0.0451686	0.0221305	8	FALSE	2506	83605	0.029102
610.2	Fibroadenosis of breast	genitourinary	1.06931	0.984513	1.16142	0.1119	0	0.869588	0.0670173	0.0421569	5	FALSE	674	264919	0.00253772	1.1023	0.978019	1.24238	0.110533	0	0.854863	0.0974002	0.0610352	4	FALSE	369	87804	0.00418495
610.3	Fibrosclerosis of breast	genitourinary	0.94142	0.85828	1.03261	0.200665	0	0.854881	-0.0603663	0.0471737	3	FALSE	511	254851	0.00200108	0.933788	0.789478	1.10448	0.423826	0	0.583491	-0.0685057	0.0856535	2	FALSE	187	77736	0.0023998
610.4	Benign neoplasm of breast	genitourinary	1.02831	0.986426	1.07197	0.188245	13.816	0.315843	0.027916	0.0212162	10	FALSE	2438	263919	0.00915313	0.967486	0.898254	1.04205	0.382911	0	0.830153	-0.0330543	0.0378826	8	FALSE	854	86804	0.00974241
610.8	Other specified benign mammary dysplasias	genitourinary	1.01099	0.954798	1.07048	0.707999	0	0.711561	0.0109277	0.0291759	7	FALSE	1329	264905	0.00499185	0.964126	0.875672	1.06152	0.456827	0	0.806649	-0.0365332	0.0490983	6	FALSE	543	87790	0.00614719
611	Abnormal findings on mammogram or breast exam	genitourinary	1.01257	0.991961	1.03361	0.233806	0	0.611848	0.0124907	0.010491	11	FALSE	12665	251073	0.0480211	1.01096	0.988246	1.03419	0.34718	0	0.539111	0.0108984	0.0115931	9	FALSE	10959	73958	0.129055
611.1	Abnormal mammogram	genitourinary	1.00656	0.979298	1.03459	0.640615	0	0.80934	0.00654071	0.0140106	9	FALSE	6700	78720	0.078436	1.00656	0.979298	1.03459	0.640615	0	0.80934	0.00654071	0.0140106	9	FALSE	6700	78720	0.078436
611.11	Mammographic microcalcification	genitourinary	1.01779	0.947616	1.09317	0.628469	0	0.58387	0.0176385	0.036452	4	FALSE	878	86886	0.0100041	1.01779	0.947616	1.09317	0.628469	0	0.58387	0.0176385	0.036452	4	FALSE	878	86886	0.0100041
611.3	Lump or mass in breast	genitourinary	1.01583	0.989307	1.04306	0.244643	0	0.553644	0.0157038	0.0134975	8	FALSE	6855	252815	0.0263989	1.0141	0.982537	1.04667	0.385525	0	0.44696	0.0139969	0.0161299	6	FALSE	5149	75700	0.0636866
612	Breast conditions, congenital or relating to hormones	genitourinary	0.940997	0.898924	0.985039	0.00916395	31.4561	0.156799	-0.0608154	0.0233378	10	FALSE	2092	263562	0.0078749	0.927176	0.874585	0.982929	0.0111518	36.1671	0.140103	-0.075612	0.0297931	8	FALSE	1366	86447	0.0155558
612.1	Galactorrhea	genitourinary	0.943491	0.830098	1.07237	0.373262	0	0.784944	-0.058168	0.0653295	6	FALSE	326	263945	0.00123358	0.943491	0.830098	1.07237	0.373262	0	0.784944	-0.058168	0.0653295	6	FALSE	314	88132	0.00355019
612.2	Hypertrophy of breast (Gynecomastia)	genitourinary	0.947126	0.899545	0.997225	0.0388615	43.3107	0.08968	-0.0543228	0.0262982	8	FALSE	1641	264392	0.00616841	0.932404	0.871073	0.998054	0.0437914	49.4529	0.06493	-0.0699887	0.0347152	7	FALSE	1003	87277	0.0113616
613	Other nonmalignant breast conditions	genitourinary	0.983167	0.957432	1.00959	0.209676	0	0.718643	-0.0169764	0.0135329	11	FALSE	6609	263746	0.0244456	0.989322	0.957312	1.0224	0.52234	0	0.763457	-0.0107356	0.0167811	9	FALSE	4639	81449	0.0538867
613.1	Inflammatory disease of breast	genitourinary	0.94812	0.893042	1.00659	0.081038	0	0.923542	-0.0532744	0.0305351	5	FALSE	1161	271715	0.00425468	0.951118	0.853384	1.06005	0.364978	0	0.824848	-0.0501171	0.0553217	4	FALSE	393	89418	0.00437586
613.5	Mastodynia	genitourinary	0.986198	0.935449	1.0397	0.606134	62.6853	0.00606768	-0.0138979	0.0269548	9	FALSE	1673	269392	0.00617195	1.00046	0.94694	1.05701	0.986915	61.159	0.0118702	0.000460054	0.0280515	8	FALSE	1565	87095	0.0176517
613.7	Other signs and symptoms in breast	genitourinary	1.02899	0.974405	1.08663	0.304142	0	0.539399	0.0285757	0.0278085	9	FALSE	1491	270492	0.00548196	1.01972	0.950604	1.09386	0.585515	0	0.448543	0.0195288	0.0358099	8	FALSE	951	88195	0.0106679
613.8	Other specified disorders of breast	genitourinary	0.977923	0.924748	1.03416	0.433869	0	0.936387	-0.022324	0.0285259	9	FALSE	1406	269785	0.00518454	0.981715	0.916557	1.05151	0.598439	0	0.891291	-0.0184538	0.0350402	8	FALSE	972	87488	0.010988
613.9	Breast disorder NOS	genitourinary	1.02837	0.937326	1.12826	0.554165	0	0.521112	0.0279781	0.0472978	4	FALSE	601	267833	0.00223891	1.06311	0.941132	1.2009	0.324998	0	0.454291	0.0612012	0.0621812	3	FALSE	410	89488	0.00456072
614	Inflammatory diseases of female pelvic organs	genitourinary	1.00389	0.985658	1.02247	0.677741	44.9837	0.0454219	0.00388682	0.00935348	12	FALSE	14294	250351	0.054012	1.00417	0.977015	1.03208	0.766198	48.3761	0.0501771	0.00415883	0.0139863	9	FALSE	7528	75842	0.0902963
614.1	Pelvic peritoneal adhesions, female (postoperative) (postinfection)	genitourinary	0.959994	0.926875	0.994298	0.0226547	51.2118	0.0556403	-0.0408278	0.0179131	7	FALSE	3304	255611	0.0127609	0.863049	0.764297	0.97456	0.0175198	9.5044	0.34555	-0.147284	0.0619983	4	FALSE	296	81102	0.00363645
614.3	Pelvic inflammatory disease (PID)	genitourinary	0.961486	0.910929	1.01485	0.154114	0	0.467708	-0.0392757	0.027559	9	FALSE	1433	263656	0.00540573	0.947942	0.86212	1.04231	0.269515	10.7515	0.347245	-0.0534625	0.0484182	7	FALSE	496	89147	0.00553306
614.32	Chronic inflammatory pelvic disease	genitourinary	1.02121	0.93903	1.11057	0.623964	0	0.891061	0.0209834	0.0428022	4	FALSE	634	264490	0.00239133	0.981245	0.816868	1.1787	0.839606	0	0.588748	-0.0189333	0.0935449	2	FALSE	181	89981	0.0020075
614.33	Pelvic inflammatory disease, NOS	genitourinary	0.937194	0.856513	1.02548	0.157873	40.5197	0.135227	-0.064865	0.0459299	6	FALSE	540	264252	0.00203934	0.886563	0.761119	1.03268	0.12191	56.4872	0.0753368	-0.120403	0.0778396	4	FALSE	218	89743	0.00242327
614.4	Inflammatory diseases of uterus, except cervix	genitourinary	0.908413	0.811718	1.01663	0.0943662	0	0.565454	-0.0960562	0.0574223	2	FALSE	388	261349	0.0014824	NA	NA	NA	NA	NA	NA	NA	NA	NA	NA	NA	NA	NA
614.5	Inflammatory disease of cervix, vagina, and vulva	genitourinary	1.02925	1.00589	1.05314	0.0138387	34.2428	0.124679	0.0288263	0.0117112	11	FALSE	9508	251900	0.0363723	1.01499	0.985541	1.04532	0.321974	31.3875	0.167046	0.0148774	0.0150214	9	FALSE	6535	77391	0.0778662
614.51	Cervicitis and endocervicitis	genitourinary	1.02341	0.972534	1.07696	0.373711	21.711	0.270397	0.0231439	0.0260178	6	FALSE	1598	262735	0.0060454	0.931848	0.836772	1.03773	0.198608	0	0.621706	-0.0705858	0.054908	5	FALSE	415	88226	0.00468181
614.52	Vaginitis and vulvovaginitis	genitourinary	1.03001	1.00027	1.06063	0.0479393	0	0.441166	0.0295673	0.0149488	10	FALSE	6185	252678	0.0238929	1.02564	0.993102	1.05924	0.123775	6.69277	0.379512	0.0253153	0.0164479	9	FALSE	5385	79438	0.0634851
614.53	Cyst or abscess of Bartholin's gland	genitourinary	1.04809	0.980258	1.12062	0.168856	0	0.890615	0.0469709	0.0341386	7	FALSE	969	264459	0.00365071	1.06456	0.91752	1.23517	0.409411	0	0.730544	0.0625629	0.0758403	5	FALSE	262	89950	0.00290427
614.54	Abscess or ulceration of vulva	genitourinary	1.02835	0.935233	1.13073	0.563787	0	0.565072	0.0279525	0.0484257	5	FALSE	485	260413	0.00185896	0.971841	0.822274	1.14861	0.737633	0	0.510923	-0.0285632	0.0852659	4	FALSE	181	85904	0.00210257
615	Endometriosis	genitourinary	0.990005	0.962885	1.01789	0.47845	0	0.856096	-0.0100449	0.0141717	11	FALSE	5475	262331	0.0204439	1.00437	0.94591	1.06645	0.886604	0	0.669564	0.00436334	0.030598	8	FALSE	1351	87822	0.0151503
618	Genital prolapse	genitourinary	1.01308	0.996552	1.02989	0.121498	0	0.527531	0.0129985	0.00839418	11	FALSE	15883	259037	0.0577732	1.04397	0.996796	1.09337	0.068164	0	0.697999	0.0430263	0.02359	8	FALSE	2172	88481	0.0239595
618.1	Prolapse of vaginal walls	genitourinary	1.01339	0.993223	1.03396	0.194681	17.5129	0.276902	0.0132981	0.0102542	11	FALSE	10375	259742	0.0384093	1.05046	0.995888	1.10802	0.070515	0	0.556088	0.0492254	0.0272176	8	FALSE	1611	89186	0.0177429
618.2	Uterine/Uterovaginal prolapse	genitourinary	1.01523	0.990773	1.04029	0.224409	0	0.542704	0.0151144	0.012441	8	FALSE	6919	261331	0.0257931	1.01458	0.93096	1.10572	0.741463	0	0.495697	0.0144792	0.0438874	6	FALSE	638	90775	0.00697931
618.5	Prolapse of vaginal vault after hysterectomy	genitourinary	1.06469	0.99629	1.13778	0.0642767	0	0.487464	0.0626793	0.033876	4	FALSE	946	256119	0.00368	1.10258	0.988441	1.22989	0.0798709	0	0.404612	0.0976505	0.0557545	3	FALSE	385	86874	0.00441215
618.6	Vaginal enterocele, congenital or acquired	genitourinary	0.988014	0.928261	1.05161	0.704801	0	0.42753	-0.0120584	0.0318291	2	FALSE	1037	246649	0.00418675	NA	NA	NA	NA	NA	NA	NA	NA	NA	NA	NA	NA	NA
619	Noninflammatory female genital disorders	genitourinary	0.984321	0.968103	1.00081	0.0622593	33.0864	0.125596	-0.0158037	0.00847637	12	FALSE	16158	251501	0.0603679	0.968069	0.940079	0.996894	0.0301753	45.1917	0.0674867	-0.0324514	0.0149699	9	FALSE	5926	77466	0.071062
619.1	Noninflammatory disorders of ovary, fallopian tube, and broad ligament	genitourinary	1.03068	0.974889	1.08965	0.287229	0	0.472097	0.0302146	0.0283913	9	FALSE	1327	261665	0.00504578	1.04874	0.948657	1.15939	0.352375	5.85085	0.382742	0.0475911	0.0511737	7	FALSE	442	87630	0.00501862
619.2	Disorders of uterus, NEC	genitourinary	0.980154	0.953704	1.00734	0.150948	11.9432	0.335172	-0.0200459	0.0139577	9	FALSE	5678	258498	0.0214932	0.987856	0.936739	1.04176	0.65218	36.1669	0.165687	-0.0122188	0.0271086	6	FALSE	1736	84463	0.0201394
619.3	Noninflammatory disorders of cervix	genitourinary	0.997305	0.962907	1.03293	0.880234	0	0.762884	-0.00269831	0.0179084	8	FALSE	3308	261935	0.0124716	1.08153	0.952103	1.22855	0.228122	0	0.889295	0.0783749	0.0650301	5	FALSE	312	87900	0.00353693
619.4	Noninflammatory disorders of vagina	genitourinary	0.979056	0.945279	1.01404	0.23737	53.7099	0.0216818	-0.0211661	0.0179133	10	FALSE	3465	259164	0.0131935	0.981027	0.930387	1.03442	0.478701	63.9783	0.00693453	-0.0191556	0.0270409	8	FALSE	1670	85129	0.0192399
619.5	Noninflammatory disorders of vulva and perineum	genitourinary	0.995945	0.950329	1.04375	0.865131	15.4478	0.308643	-0.00406289	0.0239211	8	FALSE	1871	262178	0.00708581	0.915003	0.807347	1.03701	0.164262	9.07088	0.358079	-0.0888284	0.063865	6	FALSE	327	88143	0.00369617
620	Dysplasia of female genital organs	genitourinary	0.94334	0.856383	1.03913	0.237161	30.2439	0.197267	-0.0583283	0.0493425	7	FALSE	526	260056	0.00201856	0.966624	0.868064	1.07637	0.536139	33.9448	0.181616	-0.0339462	0.0548703	6	FALSE	443	90308	0.00488149
620.1	Dysplasia of cervix	genitourinary	0.896312	0.765258	1.04981	0.174696	0	0.376075	-0.109467	0.0806524	3	FALSE	219	90687	0.00240908	0.896312	0.765258	1.04981	0.174696	0	0.376075	-0.109467	0.0806524	3	FALSE	219	90687	0.00240908
621	Endometrial hyperplasia	genitourinary	0.997853	0.94641	1.05209	0.936577	37.3152	0.143887	-0.00214893	0.027006	7	FALSE	1510	261502	0.00574118	1.01847	0.915845	1.13259	0.735577	54.9894	0.063992	0.0183005	0.0541892	5	FALSE	445	90518	0.0048921
622	Polyp of female genital organs	genitourinary	1.03207	1.01342	1.05105	0.000690562	0	0.524662	0.0315619	0.00930125	11	FALSE	12712	260153	0.0465871	1.06848	1.00147	1.13996	0.0450151	0	0.752264	0.0662346	0.0330427	8	FALSE	1113	89169	0.012328
622.1	Polyp of corpus uteri	genitourinary	1.02387	1.00275	1.04544	0.026539	2.79566	0.415633	0.0235913	0.0106352	11	FALSE	9555	261034	0.0353119	1.05778	0.975348	1.14717	0.174798	0	0.555311	0.0561695	0.041394	8	FALSE	684	90050	0.00753852
622.2	Mucous polyp of cervix	genitourinary	1.06276	1.02771	1.099	0.000374439	0	0.521706	0.0608679	0.0171099	8	FALSE	3636	261411	0.0137183	1.08616	0.963275	1.22473	0.177278	8.34991	0.358927	0.0826516	0.0612605	5	FALSE	366	90427	0.00403115
623	Hypertrophy of female genital organs	genitourinary	1.00899	0.959087	1.06149	0.729457	30.671	0.183155	0.00895058	0.0258801	8	FALSE	1638	261334	0.0062288	0.98219	0.850115	1.13479	0.807315	46.8236	0.0940417	-0.0179704	0.0736818	6	FALSE	275	90350	0.00303448
624	Symptoms involving female genital tract	genitourinary	1.00739	0.960533	1.05654	0.761811	0	0.738654	0.00736642	0.0243034	6	FALSE	1860	263177	0.00701789	0.995171	0.920915	1.07541	0.902632	0	0.627552	-0.00484032	0.0395655	5	FALSE	771	87944	0.00869075
624.1	Dystrophy of female genital tract	genitourinary	1.01302	0.928315	1.10544	0.771599	0	0.777326	0.012932	0.0445497	3	FALSE	543	265665	0.00203976	0.931604	0.719064	1.20697	0.591803	0	0.822843	-0.0708478	0.132123	2	FALSE	89	90432	0.000983197
624.2	Atrophy of female genital tract	genitourinary	1.0364	0.959493	1.11946	0.363462	0	0.376986	0.0357487	0.0393367	2	FALSE	690	248899	0.00276454	NA	NA	NA	NA	NA	NA	NA	NA	NA	NA	NA	NA	NA
624.9	stress incontinence, female	genitourinary	1.01302	0.991006	1.03553	0.248447	13.5772	0.318026	0.0129396	0.0112116	10	FALSE	8821	261977	0.0325741	1.03078	0.988117	1.07528	0.159824	0	0.600042	0.0303136	0.0215654	8	FALSE	2729	86744	0.0305008
625	Pain and other symptoms associated with female genital organs	genitourinary	0.964067	0.938297	0.990545	0.00811656	42.0625	0.0688056	-0.0365941	0.0138238	11	FALSE	6136	257080	0.0233117	0.981037	0.947477	1.01579	0.281007	45.3764	0.0664123	-0.0191455	0.0177592	9	FALSE	4000	81847	0.0465945
625.1	Dyspareunia	genitourinary	0.96908	0.926949	1.01313	0.166064	5.88083	0.378954	-0.0314083	0.0226781	6	FALSE	2209	260063	0.00842255	1.00292	0.939449	1.07068	0.930285	0	0.502076	0.00291837	0.0333578	5	FALSE	1140	84830	0.0132604
626	Disorders of menstruation and other abnormal bleeding from female genital tract	genitourinary	0.988851	0.975815	1.00206	0.0977508	18.8984	0.25811	-0.0112117	0.00677096	12	FALSE	29791	223173	0.117768	1.0033	0.981678	1.02539	0.767214	0	0.43438	0.00328972	0.0111131	9	FALSE	13352	69247	0.161648
626.1	Irregular menstrual cycle/bleeding	genitourinary	0.986941	0.972981	1.0011	0.0705258	31.102	0.142412	-0.0131448	0.00726829	12	FALSE	24363	226140	0.0972563	1.00733	0.983892	1.03132	0.543341	0	0.503018	0.00729893	0.0120094	9	FALSE	10285	72214	0.124668
626.11	Absent or infrequent menstruation	genitourinary	0.972541	0.925808	1.02163	0.267795	0	0.607188	-0.027843	0.0251256	10	FALSE	1915	236185	0.00804284	0.975439	0.926975	1.02644	0.338866	0	0.526963	-0.0248675	0.0260009	9	FALSE	1798	83372	0.0211107
626.12	Excessive or frequent menstruation	genitourinary	1.00024	0.981646	1.01918	0.980235	45.6496	0.042168	0.000237158	0.00957257	12	FALSE	12947	234567	0.0523082	1.03224	0.997491	1.0682	0.069347	32.2648	0.159852	0.0317297	0.0174708	9	FALSE	4259	80641	0.0501649
626.13	Irregular menstrual cycle	genitourinary	0.952437	0.92251	0.983333	0.00277335	46.1609	0.0460214	-0.0487318	0.0162884	11	FALSE	4283	235275	0.0178788	0.98326	0.942792	1.02546	0.431107	36.3221	0.127787	-0.0168819	0.0214429	9	FALSE	2629	81349	0.0313058
626.14	Irregular menstrual bleeding	genitourinary	1.00152	0.971035	1.03296	0.923367	0	0.502651	0.00151702	0.0157704	11	FALSE	4394	239096	0.0180459	1.06353	0.987387	1.14554	0.104152	0	0.52333	0.0615901	0.0379005	8	FALSE	884	85170	0.0102726
626.15	Infertility, female, associated with anovulation	genitourinary	1.05183	0.819333	1.3503	0.691758	0	0.354017	0.0505295	0.127448	2	FALSE	151	236891	0.000637018	1.05183	0.819333	1.3503	0.691758	0	0.354017	0.0505295	0.127448	2	FALSE	143	87165	0.00163788
626.2	Dysmenorrhea	genitourinary	0.971417	0.938122	1.00589	0.103167	0	0.555318	-0.0289991	0.0177943	10	FALSE	3820	236833	0.0158735	0.996117	0.950336	1.0441	0.871249	0	0.616801	-0.0038906	0.0240053	8	FALSE	2319	82907	0.02721
626.4	Premenstrual tension syndromes	genitourinary	0.99831	0.898359	1.10938	0.974927	68.5399	0.0127582	-0.0016917	0.0538246	5	FALSE	428	239575	0.00178331	1.05355	0.920055	1.20642	0.450455	73.1494	0.0108267	0.0521689	0.0691293	4	FALSE	289	86762	0.00331989
626.8	Infertility, female	genitourinary	0.994379	0.946545	1.04463	0.822669	0	0.748897	-0.00563719	0.0251534	10	FALSE	1874	239820	0.00775361	0.988913	0.919833	1.06318	0.762849	0	0.648432	-0.0111485	0.036947	8	FALSE	954	85894	0.0109847
627	Menopausal and postmenopausal disorders	genitourinary	0.992967	0.978533	1.00761	0.344791	0	0.863451	-0.00705804	0.00747087	12	FALSE	24292	223488	0.0980386	0.99501	0.972304	1.01825	0.671003	0	0.944081	-0.00500282	0.0117777	9	FALSE	12489	69562	0.15221
627.1	Postmenopausal bleeding	genitourinary	0.985376	0.9668	1.00431	0.129236	1.81258	0.424449	-0.0147317	0.00971026	11	FALSE	11779	238819	0.0470036	0.971519	0.922853	1.02275	0.270466	12.1803	0.335169	-0.0288947	0.0262204	8	FALSE	1795	84893	0.0207064
627.2	Symptomatic menopause	genitourinary	0.992306	0.965793	1.01955	0.576176	0	0.835944	-0.00772368	0.0138175	10	FALSE	7823	228020	0.0331704	0.989666	0.962733	1.01735	0.460551	0	0.857032	-0.0103881	0.0140771	9	FALSE	7626	75207	0.0920648
627.21	Symptomatic artificial menopause	genitourinary	0.953377	0.875526	1.03815	0.271974	0	0.411196	-0.047745	0.0434627	4	FALSE	593	77022	0.00764028	0.953377	0.875526	1.03815	0.271974	0	0.411196	-0.047745	0.0434627	4	FALSE	593	77022	0.00764028
627.22	Need for Hormone replacement therapy (postmenopausal)	genitourinary	0.987785	0.921204	1.05918	0.729956	58.6654	0.0462324	-0.0122902	0.0356047	5	FALSE	1006	85475	0.0116326	0.987785	0.921204	1.05918	0.729956	58.6654	0.0462324	-0.0122902	0.0356047	5	FALSE	1006	85475	0.0116326
627.3	Postmenopausal atrophic vaginitis	genitourinary	0.993135	0.960443	1.02694	0.686659	0.92827	0.426183	-0.00688909	0.0170779	9	FALSE	4044	236802	0.0167908	0.985672	0.942586	1.03073	0.52682	10.5526	0.348203	-0.0144321	0.0228043	8	FALSE	2481	82876	0.0290662
627.4	Premenopausal menorrhagia	genitourinary	0.966335	0.893546	1.04505	0.391407	71.1403	0.00392263	-0.0342451	0.039956	6	FALSE	772	239869	0.0032081	1.02635	0.922968	1.14132	0.631106	72.6243	0.0055787	0.0260111	0.0541705	5	FALSE	471	85943	0.00545051
627.5	Premature menopause and other ovarian failure	genitourinary	1.00183	0.911535	1.10107	0.969734	30.4872	0.184636	0.00182852	0.0481918	8	FALSE	546	238970	0.0022796	0.979151	0.885222	1.08305	0.682186	29.0528	0.206497	-0.0210693	0.0514537	7	FALSE	492	86157	0.00567808
628	Ovarian cyst	genitourinary	0.989204	0.967131	1.01178	0.345773	25.1395	0.196939	-0.010855	0.0115134	12	FALSE	8516	235142	0.0349506	0.968174	0.931716	1.00606	0.0986357	29.0651	0.186442	-0.0323433	0.0195842	9	FALSE	3272	81216	0.0387274
634	Miscarriage; stillbirth	pregnancy complications	0.999124	0.96603	1.03335	0.959352	0	0.585974	-0.000875924	0.017186	11	FALSE	3825	268443	0.0140487	0.997271	0.939523	1.05857	0.928449	10.3917	0.349483	-0.0027329	0.0304344	8	FALSE	1247	89694	0.0137122
634.1	Missed abortion/Hydatidiform mole	pregnancy complications	0.985567	0.93599	1.03777	0.580894	3.90008	0.402415	-0.0145381	0.0263333	9	FALSE	1583	269503	0.00583948	1.00054	0.907549	1.10307	0.991295	26.7627	0.224334	0.000543025	0.0497716	7	FALSE	470	90754	0.00515215
634.3	Ectopic pregnancy	pregnancy complications	0.916813	0.826394	1.01712	0.10112	6.52948	0.369509	-0.0868521	0.0529764	5	FALSE	432	265844	0.00162238	0.90811	0.753428	1.09455	0.311671	29.6586	0.234242	-0.0963899	0.0952731	4	FALSE	168	87095	0.00192521
635	Hemorrhage during pregnancy; childbirth and postpartum	pregnancy complications	0.996465	0.956471	1.03813	0.865464	42.2788	0.0759018	-0.00354096	0.0209001	10	FALSE	2548	268765	0.00939137	0.897683	0.827623	0.973674	0.00922888	0	0.655417	-0.107938	0.0414595	7	FALSE	642	90016	0.00708156
635.2	Antepartum hemorrhage, abruptio placentae, and placenta previa	pregnancy complications	0.993823	0.93909	1.05175	0.830241	63.1258	0.0082393	-0.00619648	0.0289025	8	FALSE	1314	269140	0.0048585	0.863858	0.78517	0.950432	0.00267106	18.2234	0.295263	-0.146347	0.0487294	6	FALSE	480	90391	0.00528221
635.3	Placenta previa and abruptio placenta	pregnancy complications	1.023	0.967637	1.08153	0.423134	0	0.454274	0.022737	0.0283859	5	FALSE	1358	256726	0.00526185	1.03322	0.873616	1.22198	0.702672	0	0.85598	0.0326788	0.0856101	2	FALSE	152	77977	0.0019455
636	Early or threatened labor; hemorrhage in early pregnancy	pregnancy complications	0.977937	0.950321	1.00636	0.126886	52.9025	0.0195291	-0.0223102	0.0146153	11	FALSE	5324	265362	0.0196685	0.952346	0.91679	0.989282	0.0119035	52.8054	0.0382113	-0.0488264	0.0194141	8	FALSE	3038	86613	0.033887
636.1	Threatened premature labor	pregnancy complications	0.920239	0.85765	0.987396	0.0207272	0	0.973432	-0.0831221	0.0359382	4	FALSE	848	263559	0.00320718	0.920239	0.85765	0.987396	0.0207272	0	0.973432	-0.0831221	0.0359382	4	FALSE	846	89785	0.00933455
636.2	Early onset of delivery	pregnancy complications	0.910512	0.838885	0.988255	0.0249238	24.8746	0.264184	-0.093748	0.0418036	3	FALSE	615	251965	0.00243487	0.910512	0.838885	0.988255	0.0249238	24.8746	0.264184	-0.093748	0.0418036	3	FALSE	611	76931	0.0078796
636.3	Hemorrhage in early pregnancy	pregnancy complications	0.982615	0.936385	1.03113	0.475658	17.3913	0.287893	-0.0175382	0.0245872	9	FALSE	1812	268156	0.00671191	0.9627	0.90083	1.02882	0.26201	31.948	0.184147	-0.0380136	0.0338907	7	FALSE	978	89407	0.0108204
636.8	Cervical incompetence	pregnancy complications	1.03317	0.897636	1.18917	0.649249	0	0.593698	0.032631	0.0717472	4	FALSE	252	268703	0.00093696	1.02442	0.878447	1.19466	0.758358	0	0.401172	0.0241296	0.0784349	3	FALSE	207	91214	0.00226425
637	Short gestation; low birth weight; and fetal growth retardation	pregnancy complications	0.88485	0.777871	1.00654	0.0627738	0	0.942497	-0.122338	0.0657449	2	FALSE	291	264764	0.00109789	0.88485	0.777871	1.00654	0.0627738	0	0.942497	-0.122338	0.0657449	2	FALSE	289	90992	0.00316605
642	Hypertension complicating pregnancy, childbirth, and the puerperium	pregnancy complications	0.961141	0.922166	1.00176	0.060584	0	0.617101	-0.0396338	0.0211209	9	FALSE	2457	273235	0.00891212	0.967416	0.914746	1.02312	0.246134	0	0.443622	-0.0331269	0.0285628	7	FALSE	1359	90066	0.0148646
642.1	Preeclampsia and eclampsia	pregnancy complications	0.894251	0.836013	0.956547	0.00114217	0.963026	0.409975	-0.111769	0.0343593	6	FALSE	918	274119	0.00333773	0.904815	0.831709	0.984347	0.0199649	32.4086	0.217848	-0.100025	0.0429845	4	FALSE	595	90950	0.00649954
643	Excessive vomiting in pregnancy	pregnancy complications	1.0676	0.976741	1.16692	0.149468	0.417822	0.420376	0.0654158	0.0453831	7	FALSE	552	275202	0.00200178	1.0403	0.927678	1.16659	0.499157	9.59842	0.354572	0.039508	0.0584597	6	FALSE	336	91151	0.00367265
643.1	Hyperemesis gravidarum	pregnancy complications	1.16429	1.03286	1.31244	0.0128116	20.6885	0.282873	0.152108	0.0611131	5	FALSE	321	275584	0.00116344	1.18042	1.00226	1.39025	0.0469199	39.8173	0.172912	0.165872	0.0834779	4	FALSE	182	91533	0.00198441
644	Anemia during pregnancy	pregnancy complications	0.831782	0.728895	0.949192	0.00625753	67.8856	0.0250774	-0.184185	0.0673691	4	FALSE	270	90536	0.00297337	0.831782	0.728895	0.949192	0.00625753	67.8856	0.0250774	-0.184185	0.0673691	4	FALSE	270	90536	0.00297337
646	Other complications of pregnancy NEC	pregnancy complications	0.995773	0.946409	1.04771	0.870306	0	0.832873	-0.00423548	0.0259417	10	FALSE	1664	273276	0.00605223	1.00622	0.939071	1.07818	0.860248	0	0.750155	0.00620419	0.0352395	8	FALSE	939	89734	0.0103559
647	Infectious and parasitic complications affecting pregnancy	pregnancy complications	0.987451	0.880519	1.10737	0.829023	39.6429	0.141262	-0.0126287	0.0584783	6	FALSE	339	270857	0.00125002	0.979152	0.866374	1.10661	0.735778	50.8305	0.0867521	-0.0210686	0.0624347	5	FALSE	297	86825	0.00340901
647.1	Infections of genitourinary tract during pregnancy	pregnancy complications	1.04935	0.960962	1.14588	0.283259	0	0.455587	0.0481754	0.0448967	5	FALSE	549	274356	0.00199705	1.04356	0.9398	1.15877	0.424896	16.9538	0.306468	0.0426365	0.0534322	4	FALSE	384	90324	0.00423336
647.3	Major puerperal infection	pregnancy complications	0.680988	0.532421	0.871013	0.00221525	63.3605	0.0985226	-0.38421	0.125569	2	FALSE	89	253952	0.000350337	NA	NA	NA	NA	NA	NA	NA	NA	NA	NA	NA	NA	NA
649	Other conditions or status of the mother complicating pregnancy, childbirth, or the puerperium	pregnancy complications	0.965512	0.92817	1.00436	0.081173	50.2012	0.0414641	-0.0350963	0.0201249	9	FALSE	2816	271012	0.0102838	0.971836	0.93346	1.01179	0.164592	48.6565	0.0580943	-0.0285683	0.0205558	8	FALSE	2705	87012	0.0301504
649.1	Diabetes or abnormal glucose tolerance complicating pregnancy	pregnancy complications	0.950849	0.895737	1.00935	0.0980381	0	0.783898	-0.0504004	0.0304637	9	FALSE	1202	274225	0.00436413	0.959383	0.899894	1.0228	0.20424	0	0.75947	-0.0414647	0.0326605	8	FALSE	1043	90225	0.0114279
653	Problems associated with amniotic cavity and membranes	pregnancy complications	0.926286	0.874568	0.981063	0.00899689	0	0.463443	-0.0765721	0.0293136	5	FALSE	1277	273256	0.00465154	0.938755	0.880276	1.00112	0.0541215	0	0.427732	-0.0632003	0.0328166	4	FALSE	1026	89477	0.0113366
654	Other and unspecified complications of birth; puerperium affecting management of mother	pregnancy complications	0.990519	0.929998	1.05498	0.767107	0	0.830307	-0.00952669	0.0321672	9	FALSE	1091	274029	0.00396554	0.998797	0.936013	1.06579	0.971021	0	0.867994	-0.00120332	0.0331242	8	FALSE	1025	90250	0.0112298
654.1	Abnormality of organs and soft tissues of pelvis complicating pregnancy, childbirth, or the puerperium	pregnancy complications	0.907485	0.859612	0.958025	0.000446837	0	0.507972	-0.0970779	0.0276516	9	FALSE	1436	273607	0.005221	0.901752	0.85105	0.955475	0.000460799	0	0.571521	-0.103415	0.0295256	7	FALSE	1259	89828	0.013822
654.2	Rhesus isoimmunization in pregnancy	pregnancy complications	1.03162	0.848108	1.25485	0.755412	3.57419	0.308505	0.0311327	0.0999406	2	FALSE	153	90561	0.00168662	1.03162	0.848108	1.25485	0.755412	3.57419	0.308505	0.0311327	0.0999406	2	FALSE	153	90561	0.00168662
655	Known or suspected fetal abnormality affecting management of mother	pregnancy complications	0.946778	0.917641	0.97684	0.00060533	50.5228	0.03303	-0.0546908	0.0159485	10	FALSE	4516	270118	0.0164437	0.93653	0.904516	0.969677	0.000219759	56.761	0.023444	-0.0655741	0.017746	8	FALSE	3712	86655	0.0410769
655.1	Abnormality in fetal heart rate or rhythm	pregnancy complications	0.918296	0.865051	0.974819	0.00516125	74.7814	0.00774808	-0.0852353	0.0304761	4	FALSE	1141	75612	0.0148659	0.918296	0.865051	0.974819	0.00516125	74.7814	0.00774808	-0.0852353	0.0304761	4	FALSE	1141	75612	0.0148659
656	Other perinatal conditions of fetus or newborn	pregnancy complications	0.963323	0.908997	1.0209	0.207056	0	0.587826	-0.0373669	0.0296163	10	FALSE	1503	273516	0.00546508	0.956581	0.900327	1.01635	0.151138	0	0.552803	-0.0443899	0.0309224	9	FALSE	1404	89348	0.0154707
656.2	Respiratory conditions of fetus and newborn	pregnancy complications	0.979771	0.863314	1.11194	0.751594	8.72032	0.295248	-0.0204365	0.0645626	2	FALSE	313	74657	0.004175	0.979771	0.863314	1.11194	0.751594	8.72032	0.295248	-0.0204365	0.0645626	2	FALSE	313	74657	0.004175
656.3	Endocrine and metabolic disturbances of fetus and newborn	pregnancy complications	0.998832	0.874635	1.14066	0.986233	0	0.940266	-0.00116898	0.067746	2	FALSE	304	77362	0.0039142	0.998832	0.874635	1.14066	0.986233	0	0.940266	-0.00116898	0.067746	2	FALSE	304	77362	0.0039142
656.8	Perinatal jaundice	pregnancy complications	0.938535	0.805399	1.09368	0.416378	66.0385	0.0861699	-0.0634356	0.0780533	2	FALSE	200	77426	0.00257646	0.938535	0.805399	1.09368	0.416378	66.0385	0.0861699	-0.0634356	0.0780533	2	FALSE	200	77426	0.00257646
669	Complications of labor and delivery NEC	pregnancy complications	0.97181	0.909201	1.03873	0.400014	38.5278	0.180778	-0.0285949	0.033977	4	FALSE	933	274188	0.00339124	0.932245	0.847091	1.02596	0.151127	42.5344	0.17549	-0.0701594	0.0488724	3	FALSE	459	90395	0.00505206
671	Venous/cerebrovascular complications embolism in pregnancy and the puerperium	pregnancy complications	1.02335	0.889749	1.17702	0.746388	0	0.622101	0.0230845	0.0713793	3	FALSE	254	275136	0.000922328	0.912657	0.695817	1.19707	0.509038	0	0.895394	-0.0913954	0.138407	2	FALSE	104	91184	0.00113925
674	Other complications of the puerperium NEC	pregnancy complications	0.893084	0.809073	0.98582	0.0248773	0	0.873618	-0.113074	0.0504052	5	FALSE	443	274696	0.0016101	0.92099	0.812694	1.04372	0.197208	0	0.894246	-0.0823056	0.0638252	4	FALSE	278	90744	0.00305421
681	Superficial cellulitis and abscess	dermatologic	1.05548	1.02802	1.08367	5.94278e-05	0	0.621353	0.053995	0.0134481	10	FALSE	7291	260256	0.0272513	1.05363	1.02484	1.08322	0.000218668	0	0.537941	0.0522382	0.0141321	9	FALSE	6742	77890	0.0796625
681.1	Cellulitis and abscess of fingers/toes	dermatologic	1.11119	1.04902	1.17703	0.000331479	0	0.93856	0.105429	0.0293726	9	FALSE	1334	269860	0.00491899	1.11871	1.04295	1.19998	0.00171565	0	0.90091	0.11218	0.0357774	8	FALSE	936	87494	0.0105846
681.2	Cellulitis and abscess of face/neck	dermatologic	1.01071	0.927658	1.1012	0.807592	0	0.432573	0.0106543	0.0437487	7	FALSE	596	269790	0.00220426	1.00483	0.912968	1.10593	0.92154	14.4665	0.321527	0.00481788	0.0489154	6	FALSE	487	88764	0.00545652
681.3	Cellulitis and abscess of arm/hand	dermatologic	0.968384	0.893133	1.04998	0.436333	0	0.810149	-0.0321268	0.0412728	7	FALSE	696	264780	0.00262171	0.968384	0.893133	1.04998	0.436333	0	0.810149	-0.0321268	0.0412728	7	FALSE	692	87704	0.00782841
681.5	Cellulitis and abscess of leg, except foot	dermatologic	1.0977	1.03811	1.16071	0.00106208	46.2254	0.0716878	0.0932169	0.0284758	8	FALSE	1452	264435	0.00546097	1.0977	1.03811	1.16071	0.00106208	46.2254	0.0716878	0.0932169	0.0284758	8	FALSE	1448	87359	0.016305
681.6	Cellulitis and abscess of foot, toe	dermatologic	1.28853	1.12906	1.47053	0.000169483	47.8938	0.104168	0.253505	0.0674101	5	FALSE	267	265931	0.00100301	1.28853	1.12906	1.47053	0.000169483	47.8938	0.104168	0.253505	0.0674101	5	FALSE	264	88855	0.00296233
681.7	Cellulitis and abscess of trunk	dermatologic	1.02331	0.960449	1.09028	0.476284	0	0.494759	0.023038	0.0323435	7	FALSE	1106	264465	0.00416461	1.02331	0.960449	1.09028	0.476284	0	0.494759	0.023038	0.0323435	7	FALSE	1105	87389	0.0124867
686	Other local infections of skin and subcutaneous tissue	dermatologic	1.02867	0.981895	1.07767	0.233857	0	0.711683	0.0282673	0.0237444	8	FALSE	1914	269501	0.00705193	1.02337	0.951975	1.10013	0.531215	0	0.603814	0.0231046	0.0368993	7	FALSE	840	87135	0.00954817
686.1	Carbuncle and furuncle	dermatologic	0.968898	0.882694	1.06352	0.506322	33.4782	0.172479	-0.0315954	0.0475423	7	FALSE	576	269201	0.0021351	0.978155	0.888692	1.07662	0.65176	40.1076	0.138056	-0.0220868	0.0489383	6	FALSE	550	88175	0.00619893
686.2	Impetigo	dermatologic	0.907643	0.737375	1.11723	0.360616	49.8003	0.136417	-0.096904	0.106	3	FALSE	154	271741	0.000566395	0.810698	0.639484	1.02775	0.0829527	0	0.618737	-0.209859	0.12104	2	FALSE	129	89375	0.00144128
686.3	Pilonidal cyst	dermatologic	0.89137	0.729074	1.08979	0.262108	0	0.865288	-0.114996	0.102545	3	FALSE	159	266257	0.000596811	0.89137	0.729074	1.08979	0.262108	0	0.865288	-0.114996	0.102545	3	FALSE	158	89181	0.00176854
686.4	Pyogenic granuloma	dermatologic	1.16639	1.02383	1.32881	0.0206707	76.7605	0.0380449	0.153916	0.0665168	2	FALSE	297	266269	0.00111417	NA	NA	NA	NA	NA	NA	NA	NA	NA	NA	NA	NA	NA
687	Symptoms affecting skin	dermatologic	1.04693	1.00095	1.09503	0.0453563	0	0.805681	0.0458657	0.0229175	8	FALSE	2232	263817	0.00838943	1.00627	0.940973	1.07609	0.855193	0	0.93043	0.00624673	0.0342292	6	FALSE	1149	84499	0.0134154
687.1	Rash and other nonspecific skin eruption	dermatologic	0.998894	0.975142	1.02322	0.928206	61.1864	0.00407064	-0.00110632	0.0122785	11	FALSE	8436	253376	0.0322216	0.989927	0.963029	1.01758	0.47136	56.528	0.0184022	-0.0101238	0.0140555	9	FALSE	6819	74058	0.0843132
687.4	Disturbance of skin sensation	dermatologic	1.00046	0.97709	1.02438	0.969777	0	0.650939	0.000456855	0.012058	11	FALSE	8472	255126	0.0321398	1.01646	0.987424	1.04635	0.269539	0	0.865547	0.0163273	0.0147875	9	FALSE	6065	75808	0.0740781
689	Disorder of skin and subcutaneous tissue NOS	dermatologic	1.03413	1.00931	1.05956	0.00677679	0	0.85567	0.0335609	0.012395	10	FALSE	7279	263526	0.0268791	1.04601	0.998559	1.09571	0.0575519	0	0.746054	0.0449827	0.0236864	8	FALSE	2328	84210	0.0269015
690	Erythematosquamous dermatosis	dermatologic	1.01769	0.984476	1.05203	0.30029	16.9562	0.2917	0.0175364	0.0169301	9	FALSE	3880	262742	0.0145524	1.03728	0.977359	1.10086	0.227983	22.7478	0.24829	0.0365973	0.0303568	8	FALSE	1380	86432	0.0157154
690.1	Seborrheic dermatitis	dermatologic	1.01771	0.984367	1.05218	0.301682	26.4065	0.209144	0.017553	0.016995	9	FALSE	3847	262836	0.0144254	1.03808	0.977764	1.10212	0.221076	31.7773	0.174285	0.0373724	0.0305411	8	FALSE	1362	86526	0.015497
691	Congenital anomalies of skin	dermatologic	1.13832	1.01398	1.27791	0.0281468	30.0683	0.231814	0.129556	0.059017	4	FALSE	364	263441	0.00137981	1.1353	0.98996	1.30198	0.0694326	53.324	0.117369	0.126899	0.0698937	3	FALSE	279	88433	0.00314501
694	Dyschromia and Vitiligo	dermatologic	1.03213	0.992873	1.07294	0.109948	42.3516	0.0670394	0.0316228	0.0197837	11	FALSE	2957	260780	0.0112119	1.02846	0.980265	1.07903	0.251778	48.1227	0.0514579	0.0280656	0.0244892	9	FALSE	2040	84470	0.0235811
694.1	Vitiligo	dermatologic	0.986798	0.847227	1.14936	0.864377	0.978175	0.400685	-0.0132897	0.0778059	5	FALSE	256	265410	0.000963616	1.06037	0.858031	1.31042	0.587401	3.81193	0.373655	0.0586168	0.108028	4	FALSE	171	89100	0.00191552
694.2	Other dyschromia	dermatologic	1.0336	0.991237	1.07777	0.121688	54.3999	0.0249191	0.0330443	0.0213502	9	FALSE	2556	261056	0.00969607	1.02011	0.969644	1.0732	0.441863	58.1792	0.0191655	0.0199069	0.025885	8	FALSE	1827	84746	0.0211036
695	Erythematous conditions	dermatologic	1.02131	0.996349	1.0469	0.0948726	0	0.441136	0.0210861	0.0126246	11	FALSE	7289	258186	0.0274564	1.01153	0.980323	1.04373	0.473346	11.3164	0.340542	0.0114649	0.0159891	9	FALSE	4824	81876	0.0556401
695.2	Bullous dermatoses	dermatologic	1.04196	0.889739	1.22022	0.609977	0	0.909736	0.0411035	0.0805782	2	FALSE	211	264948	0.000795749	NA	NA	NA	NA	NA	NA	NA	NA	NA	NA	NA	NA	NA
695.3	Rosacea	dermatologic	1.05849	1.00306	1.11699	0.0383285	41.676	0.100496	0.0568473	0.0274449	8	FALSE	1563	258342	0.00601374	1.04168	0.980374	1.10681	0.18702	44.171	0.0965141	0.0408314	0.0309458	7	FALSE	1277	87174	0.0144374
695.4	Lupus (localized and systemic)	dermatologic	1.04421	1.001	1.08928	0.0447981	0	0.544354	0.0432591	0.021559	10	FALSE	2378	262398	0.00898118	1.03266	0.984314	1.08338	0.188949	0	0.454846	0.032139	0.0244646	8	FALSE	1866	87186	0.020954
695.41	Cutaneous lupus erythematosus	dermatologic	1.01122	0.929427	1.10021	0.795404	0	0.86252	0.0111588	0.0430341	8	FALSE	638	262461	0.00242494	0.993838	0.897924	1.1	0.904986	0	0.746157	-0.00618088	0.051781	6	FALSE	459	88551	0.00515672
695.42	Systemic lupus erythematosus	dermatologic	1.04672	1.00131	1.09419	0.043597	0	0.57856	0.0456638	0.0226289	10	FALSE	2152	262545	0.00813005	1.03256	0.98248	1.0852	0.206516	0	0.522842	0.0320445	0.0253677	8	FALSE	1727	87333	0.0193914
695.7	Prurigo and Lichen	dermatologic	0.983351	0.932908	1.03652	0.532043	19.1082	0.272849	-0.0167893	0.0268675	9	FALSE	1556	264203	0.00585493	0.954694	0.881706	1.03372	0.253203	21.7338	0.256714	-0.0463648	0.0405782	8	FALSE	751	87893	0.00847209
695.8	Other specified erythematous conditions	dermatologic	1.00001	0.933901	1.0708	0.999712	0	0.709746	1.25842e-05	0.0348974	8	FALSE	985	262118	0.00374378	0.992651	0.915455	1.07636	0.858271	0	0.612129	-0.00737617	0.0413058	7	FALSE	740	87110	0.00842345
695.9	Unspecified erythematous condition	dermatologic	1.00348	0.921417	1.09286	0.936319	0.00766602	0.367851	0.00347806	0.0435316	3	FALSE	568	264303	0.00214444	0.91441	0.743221	1.12503	0.397536	6.54982	0.300925	-0.0894762	0.10576	2	FALSE	121	87993	0.00137322
696	Psoriasis and related disorders	dermatologic	0.971529	0.937904	1.00636	0.108007	16.3837	0.296701	-0.0288842	0.0179715	9	FALSE	3385	259865	0.0128585	1.02985	0.974168	1.08872	0.299646	0	0.926536	0.0294172	0.0283624	8	FALSE	1478	86810	0.0167407
696.3	Pityriasis	dermatologic	0.972988	0.740463	1.27853	0.8442	63.0021	0.100169	-0.0273832	0.139337	2	FALSE	109	260181	0.000418764	NA	NA	NA	NA	NA	NA	NA	NA	NA	NA	NA	NA	NA
696.4	Psoriasis	dermatologic	0.976406	0.941988	1.01208	0.192229	36.9202	0.123256	-0.0238764	0.0183099	9	FALSE	3252	260205	0.0123436	1.05489	0.996067	1.1172	0.0679449	0	0.990277	0.0534411	0.0292768	8	FALSE	1383	87150	0.0156213
696.41	Psoriasis vulgaris	dermatologic	0.981835	0.942883	1.0224	0.37478	46.2323	0.0716478	-0.0183318	0.0206542	8	FALSE	2602	260396	0.00989361	1.06491	0.999196	1.13494	0.0529654	0	0.864108	0.0628875	0.0324966	7	FALSE	1168	87341	0.0131964
696.42	Psoriatic arthropathy	dermatologic	0.953679	0.893406	1.01802	0.154494	57.7425	0.0504554	-0.0474278	0.0333099	5	FALSE	993	261496	0.00378302	1.03569	0.931254	1.15184	0.517872	47.8247	0.124435	0.0350672	0.0542307	4	FALSE	421	88441	0.00473768
697	Sarcoidosis	dermatologic	1.04556	0.984277	1.11067	0.148248	0	0.825985	0.0445561	0.0308188	9	FALSE	1181	264435	0.00444627	1.0615	0.981413	1.14813	0.135906	0	0.681798	0.0596867	0.0400256	7	FALSE	727	88125	0.00818215
698	Pruritus and related conditions	dermatologic	0.959688	0.920885	1.00013	0.0507054	0	0.988965	-0.0411469	0.0210582	10	FALSE	2639	269787	0.00968703	0.960941	0.914446	1.0098	0.115359	0	0.961674	-0.0398422	0.0253038	8	FALSE	1921	86238	0.0217902
700	Corns and callosities	dermatologic	1.08167	1.0298	1.13615	0.00174144	0	0.514183	0.0785033	0.025072	9	FALSE	2056	267326	0.00763228	1.07602	1.01846	1.13684	0.0089952	0.522128	0.425064	0.0732724	0.0280497	8	FALSE	1731	87570	0.0193839
701	Other hypertrophic and atrophic conditions of skin	dermatologic	1.01387	0.988278	1.04013	0.290948	0	0.59818	0.0137757	0.0130446	7	FALSE	6247	237595	0.025619	1.03222	0.986218	1.08037	0.172769	0	0.587245	0.0317132	0.0232611	5	FALSE	2048	57839	0.0341977
701.1	Keratoderma, acquired	dermatologic	1.08231	0.989501	1.18383	0.0837687	0	0.68986	0.0791001	0.045743	4	FALSE	675	267204	0.00251979	1.07642	0.980107	1.1822	0.123604	0	0.518288	0.0736436	0.0478261	3	FALSE	633	88781	0.00707943
701.2	Scar conditions and fibrosis of skin	dermatologic	1.01281	0.976321	1.05067	0.496459	0	0.972462	0.0127333	0.0187234	9	FALSE	3053	267347	0.0112907	1.02505	0.96531	1.08849	0.419313	0	0.959708	0.0247438	0.0306382	8	FALSE	1217	87591	0.0137037
701.3	Circumscribed scleroderma	dermatologic	1.02707	0.960522	1.09823	0.434508	21.2856	0.273451	0.0267106	0.0341786	6	FALSE	944	268712	0.00350076	1.16269	1.02097	1.32407	0.0230315	0	0.810648	0.150733	0.0663171	5	FALSE	304	90289	0.00335567
701.4	Keloid scar	dermatologic	1.00661	0.934719	1.08403	0.861628	0	0.825738	0.00658975	0.0378064	9	FALSE	833	269265	0.00308407	0.978766	0.898004	1.06679	0.625223	0	0.837723	-0.0214625	0.043939	7	FALSE	634	89509	0.00703327
701.5	Abnormal granulation tissue	dermatologic	1.06498	0.960724	1.18055	0.231037	6.09046	0.302111	0.0629563	0.0525647	2	FALSE	421	269339	0.00156065	NA	NA	NA	NA	NA	NA	NA	NA	NA	NA	NA	NA	NA
701.6	Acquired acanthosis nigricans	dermatologic	0.980745	0.855262	1.12464	0.78074	0	0.647255	-0.0194431	0.0698502	5	FALSE	245	264811	0.000924333	0.991069	0.835806	1.17517	0.917805	0	0.485415	-0.00897155	0.086934	4	FALSE	172	90318	0.00190076
702	Degenerative skin conditions and other dermatoses	dermatologic	1.02342	1.00073	1.04663	0.04298	0	0.968572	0.0231538	0.0114402	9	FALSE	9588	256582	0.0360221	1.03676	1.0036	1.07101	0.0295246	0	0.991311	0.0360976	0.0165859	8	FALSE	5392	80693	0.0626358
702.1	Actinic keratosis	dermatologic	1.03236	0.99902	1.06681	0.0572433	0	0.406329	0.0318486	0.0167497	5	FALSE	4181	267134	0.0154101	1.03495	0.986515	1.08576	0.160095	24.5833	0.263861	0.0343499	0.0244526	4	FALSE	2236	87063	0.0250395
702.2	Seborrheic keratosis	dermatologic	1.024	0.996639	1.05212	0.0861002	0	0.891665	0.023718	0.013819	9	FALSE	6449	263376	0.0239007	1.03406	0.996982	1.07252	0.0722193	0	0.886544	0.0334954	0.018632	8	FALSE	4003	83305	0.0458492
703	Diseases of nail, NOS	dermatologic	1.06597	1.01044	1.12454	0.0192503	0	0.888506	0.0638818	0.0272923	8	FALSE	1757	269990	0.00646557	1.07321	1.01127	1.13895	0.0198393	0	0.84546	0.0706575	0.0303333	7	FALSE	1491	86820	0.0168835
703.1	Ingrowing nail	dermatologic	1.03343	0.985615	1.08356	0.17368	0	0.845587	0.0328827	0.02417	9	FALSE	2122	270477	0.00778433	1.05682	1.00022	1.11662	0.0490923	0	0.975545	0.0552645	0.0280846	8	FALSE	1669	87307	0.0187579
704	Diseases of hair and hair follicles	dermatologic	0.9837	0.94681	1.02203	0.399375	28.9907	0.177902	-0.0164346	0.0195014	10	FALSE	3252	267625	0.0120054	0.984501	0.944838	1.02583	0.45656	22.8977	0.247044	-0.0156205	0.0209806	8	FALSE	2878	84455	0.0329543
704.1	Alopecia	dermatologic	0.955766	0.912647	1.00092	0.0547574	45.0865	0.0591819	-0.045242	0.0235538	10	FALSE	2193	270107	0.00805362	0.958544	0.912493	1.00692	0.0918947	42.1244	0.0974804	-0.0423401	0.0251204	8	FALSE	1962	86937	0.02207
704.11	Alopecia Areata	dermatologic	0.960329	0.85219	1.08219	0.506623	0	0.676038	-0.0404794	0.0609533	6	FALSE	358	271312	0.00131778	0.964329	0.851752	1.09179	0.566316	0	0.541712	-0.0363225	0.0633364	5	FALSE	334	89485	0.00371859
704.2	Hirsutism	dermatologic	0.929729	0.857976	1.00748	0.0753953	15.1722	0.307261	-0.0728621	0.0409786	9	FALSE	727	270665	0.00267878	0.943762	0.869416	1.02447	0.166795	0	0.496974	-0.0578809	0.0418645	8	FALSE	701	88838	0.00782899
704.8	Other specified diseases of hair and hair follicles	dermatologic	1.04413	0.960472	1.13508	0.310822	5.3528	0.38627	0.0431868	0.0426116	7	FALSE	680	268973	0.00252176	1.04514	0.957616	1.14067	0.322448	21.0612	0.27506	0.0441521	0.0446234	6	FALSE	630	87146	0.00717736
705	Disorders of sweat glands	dermatologic	1.05158	0.979928	1.12847	0.162472	17.4814	0.287105	0.0502914	0.0360045	9	FALSE	913	265837	0.00342268	1.07978	0.996875	1.16959	0.0596772	9.98128	0.352745	0.0767612	0.0407616	8	FALSE	734	88070	0.00826539
705.1	Dyshidrosis	dermatologic	1.11903	0.961733	1.30204	0.145642	14.6563	0.318796	0.112458	0.0772854	4	FALSE	253	262901	0.000961414	1.11903	0.961733	1.30204	0.145642	14.6563	0.318796	0.112458	0.0772854	4	FALSE	246	89045	0.00275504
705.3	Hidradenitis	dermatologic	1.01569	0.92961	1.10975	0.730397	0	0.980655	0.0155705	0.0451847	7	FALSE	595	266764	0.00222547	1.04023	0.936081	1.15597	0.463677	0	0.993718	0.0394438	0.0538258	6	FALSE	441	88997	0.00493079
705.8	Hyperhidrosis	dermatologic	1.0036	0.907262	1.11016	0.944386	54.1509	0.0416842	0.00359177	0.0514888	7	FALSE	469	88324	0.00528195	1.0036	0.907262	1.11016	0.944386	54.1509	0.0416842	0.00359177	0.0514888	7	FALSE	469	88324	0.00528195
706	Diseases of sebaceous glands	dermatologic	1.03141	1.01097	1.05227	0.002463	43.5465	0.0529232	0.0309269	0.0102142	12	FALSE	11562	257866	0.0429131	1.01829	0.989812	1.0476	0.210402	51.2897	0.0367028	0.0181286	0.0144744	9	FALSE	6530	78778	0.0765462
706.1	Acne	dermatologic	1.01708	0.977053	1.05875	0.408361	33.9998	0.135863	0.0169373	0.0204858	10	FALSE	3096	262496	0.011657	1.01667	0.97612	1.05891	0.425912	41.2738	0.0921497	0.0165363	0.0207688	9	FALSE	3030	84729	0.0345264
706.2	Sebaceous cyst	dermatologic	1.05253	1.02717	1.07851	3.88241e-05	0	0.68896	0.0511964	0.0124433	11	FALSE	7120	264041	0.0262575	1.07323	1.02349	1.12539	0.0035133	0	0.663533	0.0706759	0.0242136	8	FALSE	2152	84953	0.0247058
706.8	Other specified diseases of sebaceous glands	dermatologic	0.969629	0.911695	1.03125	0.326509	0	0.517218	-0.0308416	0.0314335	7	FALSE	1320	260899	0.00503396	0.969629	0.911695	1.03125	0.326509	0	0.517218	-0.0308416	0.0314335	7	FALSE	1314	87043	0.0148715
707	Chronic ulcer of skin	dermatologic	1.0888	1.05338	1.1254	4.59219e-07	28.716	0.189397	0.0850726	0.0168707	9	TRUE	3885	270922	0.0141372	1.14291	1.08437	1.20462	6.39e-07	0	0.607049	0.13358	0.0268285	7	TRUE	1667	88873	0.0184118
707.1	Decubitus ulcer	dermatologic	1.06272	1.01703	1.11047	0.00666262	0	0.971292	0.0608354	0.0224216	9	FALSE	2118	271830	0.00773139	1.086	1.0019	1.17717	0.0448537	0	0.932213	0.0825056	0.0411289	7	FALSE	669	89781	0.00739635
707.2	Chronic ulcer of leg or foot	dermatologic	1.15621	1.10125	1.21392	5.20015e-09	35.4964	0.134132	0.14515	0.0248517	9	TRUE	1791	272345	0.00653325	1.21692	1.13467	1.30513	3.83573e-08	0	0.470646	0.196322	0.0357063	7	TRUE	926	90296	0.0101511
707.3	Chronic ulcer of unspecified site	dermatologic	1.08624	0.960518	1.22842	0.187469	0	0.588976	0.0827222	0.0627586	6	FALSE	314	266926	0.00117497	1.08624	0.960518	1.22842	0.187469	0	0.588976	0.0827222	0.0627586	6	FALSE	313	90158	0.00345967
709	Diffuse diseases of connective tissue	dermatologic	1.05914	1.02117	1.09853	0.00203872	10.7281	0.343923	0.0574604	0.0186286	10	FALSE	3126	261965	0.0117922	1.0694	1.02014	1.12104	0.0052921	14.2027	0.318803	0.0670977	0.0240606	8	FALSE	1924	86618	0.0217298
709.2	Sicca syndrome	dermatologic	1.04985	0.996937	1.10557	0.0652294	32.0378	0.15193	0.0486457	0.026385	10	FALSE	1557	263460	0.00587509	1.04187	0.966163	1.1235	0.286604	46.7964	0.0683744	0.0410138	0.0384889	8	FALSE	767	88113	0.00862961
709.3	Systemic sclerosis	dermatologic	1.01425	0.930993	1.10496	0.746073	41.9563	0.111158	0.0141519	0.0437027	7	FALSE	584	262711	0.00221804	1.02212	0.916183	1.1403	0.695173	51.3978	0.0674846	0.0218744	0.0558242	6	FALSE	368	88659	0.00413358
709.4	Polymyositis	dermatologic	1.1371	0.928887	1.39199	0.213099	0	0.582161	0.128482	0.103191	2	FALSE	147	262497	0.000559693	NA	NA	NA	NA	NA	NA	NA	NA	NA	NA	NA	NA	NA
709.6	Other specified diffuse diseases of connective tissue	dermatologic	1.03176	0.929052	1.14583	0.558897	34.2546	0.206734	0.0312706	0.0535014	4	FALSE	415	263984	0.0015696	1.09148	0.970583	1.22745	0.143888	0	0.905772	0.087538	0.0598974	3	FALSE	336	88637	0.00377643
709.7	Unspecified diffuse connective tissue disease	dermatologic	1.08379	0.993508	1.18227	0.069803	32.106	0.171666	0.0804628	0.0443764	8	FALSE	577	263909	0.00218159	1.11789	1.00309	1.24582	0.0438259	36.3563	0.150925	0.111441	0.055285	7	FALSE	382	88562	0.00429484
710	Osteomyelitis, periostitis, and other infections involving bone	musculoskeletal	1.0929	1.02563	1.16458	0.00613171	35.6625	0.143934	0.0888349	0.0324138	8	FALSE	1063	266791	0.00396858	1.09083	1.02159	1.16476	0.00936819	44.5875	0.0938441	0.0869379	0.0334593	7	FALSE	1002	88678	0.0111731
710.1	Osteomyelitis	musculoskeletal	1.13723	1.06001	1.22007	0.000337974	20.6495	0.265718	0.128593	0.0358766	8	FALSE	864	267852	0.00321529	1.13962	1.05931	1.22602	0.000455881	31.652	0.186418	0.130698	0.0372845	7	FALSE	804	89739	0.00887976
710.11	Acute osteomyelitis	musculoskeletal	1.22558	1.04147	1.44224	0.0143165	0	0.414175	0.203417	0.0830538	2	FALSE	216	264162	0.000817012	1.22558	1.04147	1.44224	0.0143165	0	0.414175	0.203417	0.0830538	2	FALSE	214	89910	0.00237451
710.12	Chronic osteomyelitis	musculoskeletal	1.09068	0.972438	1.2233	0.138184	39.7461	0.190207	0.0868008	0.0585468	3	FALSE	378	264024	0.00142964	1.09068	0.972438	1.2233	0.138184	39.7461	0.190207	0.0868008	0.0585468	3	FALSE	367	89772	0.00407149
710.19	Unspecified osteomyelitis	musculoskeletal	1.17696	1.08121	1.28118	0.000167466	10.5429	0.34828	0.162933	0.0432914	8	FALSE	594	268228	0.00220964	1.18501	1.08449	1.29485	0.000174503	20.5686	0.272658	0.169749	0.0452264	7	FALSE	547	90115	0.0060334
711	Arthropathy associated with infections	musculoskeletal	1.11181	0.987693	1.25153	0.0792706	37.5811	0.201477	0.105992	0.0603967	3	FALSE	370	268382	0.00137673	1.05251	0.921248	1.20248	0.451415	0	0.739092	0.0511804	0.0679634	2	FALSE	309	90269	0.00341142
711.1	Pyogenic arthritis	musculoskeletal	1.0814	0.925267	1.26388	0.325284	26.2942	0.257497	0.0782576	0.0795578	3	FALSE	208	268158	0.000775061	1.02676	0.864141	1.21999	0.764016	0	0.368823	0.0264115	0.0879764	2	FALSE	178	90045	0.00197289
711.3	Behcet's syndrome	musculoskeletal	1.1708	0.906489	1.51219	0.227077	48.7251	0.162557	0.15769	0.130546	2	FALSE	79	260473	0.000303202	NA	NA	NA	NA	NA	NA	NA	NA	NA	NA	NA	NA	NA
713	Arthropathy associated with other disorders classified elsewhere	musculoskeletal	1.24595	1.08341	1.43288	0.00204766	0	0.865607	0.2199	0.0713214	5	FALSE	255	265399	0.000959895	1.26512	1.08018	1.48172	0.00354018	0	0.774581	0.235163	0.0806328	4	FALSE	209	87286	0.00238871
713.5	Arthropathy associated with neurological disorders	musculoskeletal	1.22853	1.02596	1.4711	0.025177	0	0.806569	0.205817	0.0919368	3	FALSE	154	261729	0.000588049	1.24617	1.00934	1.53857	0.0407173	0	0.545941	0.220073	0.107542	2	FALSE	122	87477	0.00139271
714	Rheumatoid arthritis and other inflammatory polyarthropathies	musculoskeletal	1.00585	0.982049	1.03024	0.632861	12.5436	0.327457	0.00583785	0.0122206	10	FALSE	7402	263903	0.0272829	1.03964	1.00397	1.07658	0.0290815	0	0.915538	0.0388738	0.0178126	8	FALSE	3680	85982	0.041043
714.1	Rheumatoid arthritis	musculoskeletal	1.00522	0.979076	1.03206	0.698734	0	0.583465	0.00520308	0.0134436	10	FALSE	6071	265341	0.0223682	1.04376	1.0025	1.08671	0.037384	0	0.994376	0.0428275	0.0205749	8	FALSE	2750	87420	0.0304979
715	Other inflammatory spondylopathies	musculoskeletal	0.968291	0.92695	1.01148	0.147774	0	0.477716	-0.0322227	0.0222619	10	FALSE	2282	266198	0.0084997	0.9991	0.943824	1.05761	0.975256	0	0.772657	-0.000900703	0.0290385	8	FALSE	1425	88277	0.0158859
715.1	Sacroiliitis NEC	musculoskeletal	1.00105	0.941956	1.06385	0.973052	0	0.893841	0.0010487	0.0310441	9	FALSE	1226	266866	0.00457306	1.00862	0.945921	1.07548	0.793174	0	0.880811	0.00858583	0.0327464	8	FALSE	1109	88945	0.0123148
715.2	Ankylosing spondylitis	musculoskeletal	0.934164	0.832475	1.04827	0.246785	0	0.384563	-0.0681034	0.0588014	3	FALSE	348	267145	0.00130097	1.02296	0.833426	1.2556	0.828096	0	0.368746	0.0227022	0.104549	2	FALSE	146	90547	0.00160983
716	Other arthropathies	musculoskeletal	1.05964	1.02442	1.09607	0.000783187	20.1021	0.258022	0.0579264	0.0172468	10	FALSE	4534	259943	0.0171433	1.05484	1.01847	1.0925	0.00285932	22.8189	0.240321	0.0533848	0.0178995	9	FALSE	4286	81830	0.0497701
716.1	Unspecified polyarthropathy or polyarthritis	musculoskeletal	0.843945	0.668645	1.0652	0.153221	0	0.653833	-0.169669	0.118795	2	FALSE	129	77513	0.00166147	0.843945	0.668645	1.0652	0.153221	0	0.653833	-0.169669	0.118795	2	FALSE	129	77513	0.00166147
716.2	Unspecified monoarthritis	musculoskeletal	1.28904	1.01219	1.64162	0.0395695	0	0.574975	0.253901	0.12336	2	FALSE	131	264795	0.000494478	1.28904	1.01219	1.64162	0.0395695	0	0.574975	0.253901	0.12336	2	FALSE	114	90543	0.00125749
716.9	Arthropathy NOS	musculoskeletal	1.05677	1.01758	1.09747	0.00418777	0	0.733195	0.0552154	0.0192814	9	FALSE	3554	261350	0.0134162	1.05671	1.01692	1.09806	0.00485341	0	0.632464	0.0551601	0.0195839	8	FALSE	3467	83237	0.0399866
717	Polymyalgia Rheumatica	musculoskeletal	1.00093	0.958928	1.04476	0.966266	2.19231	0.408295	0.000924927	0.0218698	7	FALSE	2234	273264	0.00810895	1.06879	0.954967	1.19617	0.246899	0	0.426063	0.0665239	0.0574515	5	FALSE	375	90856	0.00411044
720	Spinal stenosis	musculoskeletal	1.00887	0.976392	1.04242	0.596982	15.5965	0.299513	0.00882637	0.0166931	10	FALSE	4377	265076	0.016244	1.01787	0.980795	1.05635	0.34944	0	0.57369	0.0177146	0.0189324	8	FALSE	3550	84294	0.0404125
720.1	Spinal stenosis of lumbar region	musculoskeletal	1.04155	0.993684	1.09172	0.0898885	0	0.747757	0.0407091	0.0240032	6	FALSE	2127	261774	0.00805984	1.04155	0.993684	1.09172	0.0898885	0	0.747757	0.0407091	0.0240032	6	FALSE	2124	86247	0.024035
721	Spondylosis and allied disorders	musculoskeletal	1.00155	0.97739	1.02631	0.90088	0	0.989253	0.0015519	0.01246	11	FALSE	8436	259667	0.0314655	0.998469	0.970807	1.02692	0.914853	0	0.984714	-0.00153262	0.0143343	9	FALSE	6805	78885	0.0794142
721.1	Spondylosis without myelopathy	musculoskeletal	0.998556	0.973755	1.02399	0.910315	0	0.816835	-0.00144543	0.0128322	11	FALSE	7884	260188	0.02941	0.997184	0.968656	1.02655	0.848987	0	0.702616	-0.00281985	0.0148093	9	FALSE	6316	79406	0.07368
721.2	Spondylosis with myelopathy	musculoskeletal	1.04824	0.963407	1.14055	0.273865	0	0.646123	0.0471165	0.04306	8	FALSE	643	268122	0.00239242	1.04109	0.954753	1.13525	0.361913	0	0.591974	0.0402729	0.0441722	7	FALSE	615	88673	0.00688782
721.8	Other allied disorders of spine	musculoskeletal	1.22269	0.957239	1.56175	0.107397	0	0.485461	0.201053	0.124878	2	FALSE	110	255240	0.000430781	NA	NA	NA	NA	NA	NA	NA	NA	NA	NA	NA	NA	NA
722	Intervertebral disc disorders	musculoskeletal	1.01607	0.991518	1.04124	0.201406	14.6689	0.30803	0.0159463	0.0124819	10	FALSE	9064	257699	0.0339777	1.0197	0.993672	1.04641	0.139207	18.7965	0.275583	0.0195088	0.0131928	9	FALSE	8370	76917	0.0981392
722.1	Displacement of intervertebral disc	musculoskeletal	1.06636	1.01805	1.11696	0.00660532	0	0.769878	0.0642486	0.0236546	8	FALSE	2202	261261	0.00835791	1.06636	1.01805	1.11696	0.00660532	0	0.769878	0.0642486	0.0236546	8	FALSE	2188	85734	0.0248857
722.6	Degeneration of intervertebral disc	musculoskeletal	1.01211	0.98229	1.04284	0.430072	38.7574	0.109707	0.0120416	0.0152605	9	FALSE	6068	254804	0.0232604	1.01211	0.98229	1.04284	0.430072	38.7574	0.109707	0.0120416	0.0152605	9	FALSE	6057	79277	0.0709799
722.7	Intervertebral disc disorder with myelopathy	musculoskeletal	0.99279	0.88149	1.11814	0.905063	0	0.446027	-0.00723569	0.0606675	6	FALSE	366	264515	0.00138175	0.965285	0.85297	1.09239	0.575598	0	0.708094	-0.0353321	0.0631127	5	FALSE	345	88988	0.00386195
722.8	Postlaminectomy syndrome	musculoskeletal	1.04924	0.967432	1.13797	0.245832	0	0.768925	0.0480658	0.041417	8	FALSE	697	264419	0.00262904	1.05948	0.973798	1.1527	0.179319	0	0.757336	0.0577759	0.0430247	7	FALSE	654	88892	0.00730351
722.9	Other and unspecified disc disorder	musculoskeletal	1.01322	0.952607	1.07769	0.676484	0	0.727881	0.0131324	0.0314725	8	FALSE	1175	269003	0.00434898	1.08167	0.986578	1.18592	0.0944961	0	0.988493	0.0785039	0.0469481	7	FALSE	602	88221	0.00677752
723	Other disorders of cervical region	musculoskeletal	0.943448	0.879508	1.01204	0.103988	0	0.556074	-0.0582141	0.035806	9	FALSE	895	268574	0.00332135	0.929861	0.861219	1.00397	0.0630868	0	0.542644	-0.0727201	0.0391267	8	FALSE	759	87792	0.00857133
723.1	Torticollis	musculoskeletal	0.936673	0.801021	1.0953	0.412445	9.67171	0.351135	-0.0654214	0.0798213	5	FALSE	209	270199	0.000772906	0.897931	0.706475	1.14127	0.378897	28.9233	0.238588	-0.107662	0.122352	4	FALSE	112	89417	0.00125099
724	Other and unspecified disorders of back	musculoskeletal	1.0183	0.975453	1.06303	0.408307	0	0.996544	0.018137	0.0219343	9	FALSE	2519	264315	0.00944033	1.01897	0.971362	1.06891	0.441467	0	0.990786	0.0187903	0.0244119	8	FALSE	2110	84866	0.0242596
724.1	Disorders of sacrum	musculoskeletal	0.998923	0.931558	1.07116	0.975862	0	0.582335	-0.00107783	0.0356228	8	FALSE	915	268287	0.00339893	0.978163	0.892	1.07265	0.638857	0	0.521803	-0.022079	0.0470469	7	FALSE	571	88838	0.00638638
724.2	Disorders of coccyx	musculoskeletal	1.01976	0.93864	1.10789	0.643583	0	0.640983	0.0195685	0.0422924	6	FALSE	626	268812	0.00232335	1.02303	0.897674	1.16588	0.732835	0	0.496308	0.0227658	0.066692	5	FALSE	284	89363	0.00316798
724.8	Other symptoms referable to back	musculoskeletal	1.01133	0.934716	1.09422	0.779251	0	0.965666	0.0112662	0.0401941	8	FALSE	786	263275	0.00297658	1.0165	0.937205	1.10251	0.692837	0	0.95008	0.0163694	0.0414406	7	FALSE	749	87748	0.00846356
724.9	Other unspecified back disorders	musculoskeletal	1.06014	0.948074	1.18546	0.305579	0	0.888683	0.0584024	0.0570034	4	FALSE	432	263675	0.0016357	1.07409	0.954966	1.20807	0.233392	0	0.931213	0.0714719	0.0599765	3	FALSE	402	88148	0.00453981
726	Peripheral enthesopathies and allied syndromes	musculoskeletal	0.97621	0.961015	0.991644	0.00262706	66.2414	0.000614243	-0.024078	0.00800382	12	FALSE	21247	241374	0.0809037	1.00028	0.978186	1.02288	0.980088	62.6786	0.00607644	0.000284486	0.0113981	9	FALSE	12746	70229	0.153613
726.1	Enthesopathy	musculoskeletal	0.979847	0.960693	0.999384	0.0432624	63.1275	0.00168343	-0.0203584	0.0100726	12	FALSE	12157	247845	0.0467573	1.01454	0.986647	1.04322	0.310181	49.6361	0.0440648	0.0144351	0.014224	9	FALSE	6968	76700	0.0832815
726.2	Synoviopathy	musculoskeletal	0.939354	0.875533	1.00783	0.0813735	59.7695	0.0209359	-0.0625628	0.0358984	7	FALSE	873	258376	0.00336742	0.986568	0.875737	1.11143	0.823992	64.0684	0.0161564	-0.0135228	0.0608002	6	FALSE	356	87231	0.00406453
726.3	Bursitis	musculoskeletal	1.04825	0.990789	1.10904	0.10137	40.5301	0.0972093	0.0471209	0.028763	9	FALSE	1456	255498	0.00566638	1.03559	0.974088	1.10097	0.262925	43.8085	0.0864851	0.0349697	0.0312368	8	FALSE	1261	85636	0.0145114
726.4	Calcaneal spur; Exostosis NOS	musculoskeletal	1.06003	1.00851	1.11419	0.0218316	25.1751	0.236735	0.0583016	0.0254227	7	FALSE	1899	256041	0.00736218	1.08282	1.01512	1.15503	0.0157164	28.4504	0.221522	0.0795662	0.0329407	6	FALSE	1255	84896	0.0145674
727	Other disorders of synovium, tendon, and bursa	musculoskeletal	0.978016	0.9595	0.996889	0.0226382	30.1652	0.150612	-0.0222295	0.00975199	12	FALSE	12875	247698	0.0494103	0.990428	0.963411	1.0182	0.495514	42.9226	0.0813476	-0.00961771	0.0141112	9	FALSE	7042	76553	0.0842395
727.1	Synovitis and tenosynovitis	musculoskeletal	0.959504	0.927113	0.993026	0.0183052	55.3543	0.0169577	-0.041339	0.0175211	10	FALSE	4052	253077	0.0157586	0.952143	0.917661	0.987921	0.00916876	57.678	0.0153888	-0.0490404	0.0188204	9	FALSE	3597	81932	0.0420559
727.2	Bursitis disorders	musculoskeletal	0.985987	0.909046	1.06944	0.733536	0	0.93718	-0.014112	0.0414538	4	FALSE	780	248846	0.00312467	0.985987	0.909046	1.06944	0.733536	0	0.93718	-0.014112	0.0414538	4	FALSE	777	78984	0.0097416
727.4	Ganglion and cyst of synovium, tendon, and bursa	musculoskeletal	0.994053	0.96051	1.02877	0.733445	0	0.82823	-0.00596428	0.0175138	9	FALSE	3608	256721	0.0138594	1.04181	0.980042	1.10746	0.189037	0	0.985567	0.0409548	0.0311815	7	FALSE	1286	85576	0.0148051
727.5	Rupture of synovium	musculoskeletal	1.04619	0.966425	1.13254	0.264435	52.1691	0.0633591	0.0451563	0.0404637	6	FALSE	697	257847	0.00269587	0.954732	0.840036	1.08509	0.478072	44.9612	0.122405	-0.0463243	0.0653001	5	FALSE	304	86702	0.00349401
727.6	Rupture of tendon, nontraumatic	musculoskeletal	0.933616	0.901616	0.966752	0.000113293	0	0.532606	-0.0686902	0.0177945	10	FALSE	3431	257921	0.0131279	0.998351	0.924378	1.07824	0.966489	0	0.740284	-0.00165017	0.0392783	8	FALSE	799	86776	0.00912361
727.7	Contracture of tendon (sheath)	musculoskeletal	1.07549	0.922146	1.25434	0.353784	0	0.457228	0.0727779	0.0784858	3	FALSE	207	250736	0.000824889	1.03089	0.87059	1.2207	0.724236	0	0.690554	0.0304218	0.0862288	2	FALSE	179	84549	0.00211264
728	Disorders of muscle, ligament, and fascia	musculoskeletal	1.04849	0.94126	1.16794	0.389671	0	0.761378	0.047351	0.0550456	4	FALSE	394	256803	0.0015319	1.0355	0.884553	1.21221	0.664326	0	0.571252	0.0348841	0.0803877	3	FALSE	209	86941	0.00239816
728.2	Laxity of ligament or hypermobility syndrome	musculoskeletal	1.12076	1.00494	1.24993	0.0405033	27.4931	0.24699	0.114011	0.0556536	4	FALSE	386	258726	0.0014897	1.13978	0.974201	1.3335	0.10234	50.644	0.131849	0.130836	0.08009	3	FALSE	215	87581	0.00244886
728.7	Fasciitis	musculoskeletal	1.05375	1.02268	1.08576	0.000607091	51.1535	0.0305504	0.0523508	0.0152696	10	FALSE	5632	252449	0.0218226	1.01798	0.982711	1.05452	0.321879	0	0.729686	0.0178227	0.0179918	9	FALSE	4394	81304	0.0512731
728.71	Contracture of palmar fascia [Dupuytren's disease]	musculoskeletal	1.15396	1.08547	1.22677	4.49263e-06	0	0.875545	0.143199	0.0312172	2	TRUE	1116	255135	0.0043551	NA	NA	NA	NA	NA	NA	NA	NA	NA	NA	NA	NA	NA
729	Other disorders of soft tissues	musculoskeletal	1.00008	0.951656	1.05098	0.997344	35.646	0.132975	8.4294e-05	0.025325	9	FALSE	1868	254898	0.00727511	1.02556	0.96881	1.08564	0.384855	24.7506	0.231668	0.0252394	0.0290447	8	FALSE	1481	85036	0.017118
729.1	Rheumatism, unspecified and fibrositis	musculoskeletal	0.934465	0.866848	1.00736	0.0769463	0	0.836247	-0.0677807	0.0383226	4	FALSE	836	254726	0.00327122	0.923431	0.833658	1.02287	0.126858	0	0.68984	-0.0796597	0.0521807	3	FALSE	512	84864	0.005997
729.3	Panniculitis	musculoskeletal	1.0093	0.821005	1.24079	0.929961	52.4924	0.121855	0.00925983	0.105352	3	FALSE	135	254020	0.000531172	1.17835	0.898551	1.54528	0.235401	18.3012	0.268576	0.164117	0.138313	2	FALSE	97	87833	0.00110315
731	Osteitis deformans and osteopathies associated with other disorders classified elsewhere	musculoskeletal	0.968647	0.864438	1.08542	0.583329	25.8797	0.248966	-0.0318547	0.0580729	5	FALSE	422	256707	0.0016412	0.970801	0.860077	1.09578	0.631505	44.2954	0.145647	-0.0296334	0.0617866	4	FALSE	382	85360	0.00445523
732	Osteochondropathies	musculoskeletal	1.00861	0.914273	1.11269	0.864075	0	0.682172	0.00857735	0.0501046	3	FALSE	478	261044	0.00182776	1.08593	0.893325	1.32006	0.407926	0	0.864723	0.0824357	0.0996143	2	FALSE	173	88402	0.00195315
732.7	Osteochondritis dissecans	musculoskeletal	0.932724	0.685216	1.26964	0.658017	51.6432	0.150423	-0.0696459	0.157337	2	FALSE	90	252876	0.000355779	NA	NA	NA	NA	NA	NA	NA	NA	NA	NA	NA	NA	NA
733	Other disorders of bone and cartilage	musculoskeletal	1.00326	0.961732	1.04658	0.880058	3.66496	0.401689	0.00325462	0.0215687	8	FALSE	2939	257303	0.0112933	1.00046	0.957062	1.04583	0.983714	15.4886	0.311731	0.000461899	0.0226275	7	FALSE	2730	84661	0.0312389
733.2	Cyst of bone	musculoskeletal	0.963837	0.807135	1.15096	0.684105	0	0.708598	-0.036833	0.0905281	3	FALSE	154	255808	0.000601652	1.03663	0.809006	1.32829	0.776123	0	0.921044	0.0359713	0.126492	2	FALSE	93	84461	0.00109989
733.4	Aseptic necrosis of bone	musculoskeletal	1.11255	1.00843	1.22743	0.0333858	0	0.604215	0.106657	0.0501347	7	FALSE	464	260272	0.00177958	1.11329	1.00506	1.23318	0.039719	0	0.475034	0.107322	0.0521825	6	FALSE	431	87630	0.00489433
733.6	Costochondritis	musculoskeletal	1.04439	0.944511	1.15483	0.397074	0	0.520555	0.0434329	0.0512871	6	FALSE	466	260543	0.00178538	1.00765	0.855245	1.18722	0.927394	0	0.418358	0.00762446	0.0836708	5	FALSE	211	87901	0.00239468
733.8	Malunion and nonunion of fracture	musculoskeletal	1.22815	1.1103	1.35851	6.5312e-05	0	0.76465	0.205508	0.0514703	3	FALSE	468	87932	0.00529412	1.22815	1.1103	1.35851	6.5312e-05	0	0.76465	0.205508	0.0514703	3	FALSE	468	87932	0.00529412
733.9	Chondromalacia	musculoskeletal	1.11304	0.876261	1.41379	0.380186	0	0.543778	0.107092	0.122034	2	FALSE	149	257181	0.000579023	1.11304	0.876261	1.41379	0.380186	0	0.543778	0.107092	0.122034	2	FALSE	132	88319	0.00149235
735	Acquired foot deformities	musculoskeletal	1.00999	0.99314	1.02712	0.246916	39.5362	0.0772157	0.0099371	0.00858221	12	FALSE	16602	253999	0.0613523	1.04763	1.01762	1.07851	0.00169865	0	0.576127	0.0465259	0.0148247	9	FALSE	6844	80623	0.0782467
735.1	Flat foot	musculoskeletal	1.02558	0.97675	1.07685	0.310214	47.6656	0.0538114	0.0252559	0.0248882	9	FALSE	2176	260526	0.00828315	1.00026	0.949554	1.05368	0.992126	11.9469	0.337046	0.000261946	0.0265438	8	FALSE	1967	87150	0.0220721
735.2	Acquired toe deformities	musculoskeletal	1.03648	1.01251	1.06101	0.00268436	12.2309	0.330303	0.0358259	0.011935	10	FALSE	8013	259599	0.0299426	1.067	1.02226	1.1137	0.00300431	0	0.765817	0.0648535	0.0218561	8	FALSE	2838	86223	0.0318658
735.21	Hammer toe (acquired)	musculoskeletal	1.09262	1.05695	1.1295	1.68938e-07	0	0.851738	0.0885821	0.0169353	9	TRUE	3989	261233	0.0150402	1.10273	1.0468	1.16165	0.000231352	0	0.796114	0.0977863	0.0265575	8	FALSE	1846	87857	0.020579
735.23	Hallux rigidus	musculoskeletal	0.945808	0.904177	0.989355	0.0152688	46.9598	0.109895	-0.0557161	0.0229668	5	FALSE	2123	261674	0.00804785	1.00419	0.920072	1.09599	0.925431	41.0879	0.16516	0.00417749	0.0446338	4	FALSE	688	89596	0.0076204
735.3	Hallux valgus (Bunion)	musculoskeletal	0.984104	0.963614	1.00503	0.135542	36.8325	0.0962117	-0.0160237	0.0107354	12	FALSE	9838	259705	0.0364988	1.04174	0.997677	1.08774	0.0636719	0	0.753447	0.040888	0.0220484	9	FALSE	2792	86329	0.0313282
736	Other acquired deformities of limbs	musculoskeletal	1.06985	1.00534	1.1385	0.0333636	0	0.618047	0.0675169	0.0317327	9	FALSE	1215	261820	0.00461916	1.08219	1.0096	1.16001	0.0257675	0	0.571591	0.0789903	0.0354265	8	FALSE	1010	88444	0.0112907
736.2	Acquired deformities of finger	musculoskeletal	1.04403	0.932914	1.16838	0.452979	15.7992	0.312694	0.0430865	0.0574136	4	FALSE	365	263751	0.00138197	1.08319	0.908322	1.29172	0.373704	39.0028	0.194093	0.0799104	0.0898317	3	FALSE	177	90375	0.00195468
736.4	Genu valgum or varum (acquired)	musculoskeletal	1.24562	0.968396	1.6022	0.0872768	20.4239	0.262285	0.21963	0.128443	2	FALSE	123	249744	0.000492262	1.24562	0.968396	1.6022	0.0872768	20.4239	0.262285	0.21963	0.128443	2	FALSE	121	81478	0.00148286
736.6	Unequal leg length (acquired)	musculoskeletal	1.01701	0.901526	1.1473	0.783843	0	0.816128	0.0168702	0.0614995	3	FALSE	363	77672	0.00465176	1.01701	0.901526	1.1473	0.783843	0	0.816128	0.0168702	0.0614995	3	FALSE	363	77672	0.00465176
737	Curvature of spine	musculoskeletal	1.08552	1.04114	1.1318	0.000116723	0	0.973182	0.0820626	0.0212989	9	FALSE	2438	261020	0.00925385	1.08263	1.02654	1.14179	0.00344759	0	0.947713	0.0793954	0.0271463	8	FALSE	1560	87644	0.017488
737.1	Kyphosis (acquired)	musculoskeletal	1.14626	0.982911	1.33675	0.0818207	0	0.622895	0.136501	0.0784391	2	FALSE	231	257863	0.000895023	1.14626	0.982911	1.33675	0.0818207	0	0.622895	0.136501	0.0784391	2	FALSE	226	89597	0.00251606
737.3	Kyphoscoliosis and scoliosis	musculoskeletal	1.0864	1.03915	1.13579	0.000259472	0	0.938358	0.0828662	0.0226861	9	FALSE	2128	261590	0.00806923	1.07725	1.0169	1.14119	0.0114206	0	0.908676	0.0744147	0.029418	8	FALSE	1312	88214	0.014655
738	Other acquired musculoskeletal deformity	musculoskeletal	0.965845	0.919047	1.01503	0.170256	23.9628	0.230333	-0.0347515	0.0253405	9	FALSE	1838	260923	0.00699495	0.960187	0.91062	1.01245	0.133008	30.9253	0.181109	-0.0406273	0.0270426	8	FALSE	1644	87547	0.0184324
738.4	Acquired spondylolisthesis	musculoskeletal	0.972494	0.908581	1.0409	0.421299	44.9806	0.0791576	-0.0278918	0.0346839	8	FALSE	965	257106	0.00373928	0.972494	0.908581	1.0409	0.421299	44.9806	0.0791576	-0.0278918	0.0346839	8	FALSE	960	88840	0.0106904
739	Contracture of joint	musculoskeletal	1.10865	1.00052	1.22847	0.0488593	0	0.979892	0.103142	0.0523613	7	FALSE	410	257591	0.00158914	1.10991	0.995588	1.23736	0.0600755	0	0.951149	0.104278	0.0554602	6	FALSE	370	89325	0.00412509
740	Osteoarthrosis	musculoskeletal	1.02864	1.01808	1.03931	8.24319e-08	40.961	0.0680323	0.0282382	0.00526663	12	TRUE	53906	215018	0.200451	1.03027	1.00958	1.05138	0.00396035	47.1411	0.0565801	0.029818	0.0103488	9	FALSE	18481	66176	0.218304
740.1	Osteoarthritis; localized	musculoskeletal	1.03655	1.02446	1.04878	2.01138e-09	40.9966	0.0678104	0.0358967	0.00598589	12	TRUE	37408	223436	0.143411	1.0126	0.988707	1.03706	0.304137	24.1847	0.2284	0.0125179	0.0121817	9	FALSE	10906	74594	0.127556
740.11	Osteoarthrosis, localized, primary	musculoskeletal	1.03069	1.01222	1.0495	0.00105403	41.9076	0.0622638	0.0302275	0.00922782	12	FALSE	15100	226140	0.0625933	1.01347	0.987897	1.03971	0.304773	33.5997	0.149069	0.0133835	0.0130412	9	FALSE	8733	77298	0.10151
740.12	Osteoarthrosis, localized, secondary	musculoskeletal	1.0353	0.974728	1.09964	0.259395	0	0.91143	0.0346917	0.0307599	7	FALSE	1240	235755	0.00523218	1.01042	0.924391	1.10446	0.819382	0	0.906347	0.0103672	0.0454026	6	FALSE	649	86913	0.00741189
740.2	Osteoarthrosis, generalized	musculoskeletal	1.01496	0.99188	1.03858	0.20576	18.1633	0.27588	0.0148516	0.0117375	10	FALSE	8108	232704	0.0336694	1.0266	0.983551	1.07153	0.229697	0	0.495257	0.0262531	0.0218568	8	FALSE	2547	83862	0.0294761
740.3	Osteoarthrosis involving more than one site, but not specified as generalized	musculoskeletal	1.03152	0.919617	1.15705	0.596304	37.2085	0.173149	0.0310364	0.0585899	5	FALSE	400	231216	0.001727	1.10446	0.972683	1.25408	0.125353	0	0.959483	0.099353	0.0648228	4	FALSE	346	86916	0.00396507
740.9	Osteoarthrosis NOS	musculoskeletal	1.01477	1.0007	1.02904	0.0395126	0	0.487946	0.0146662	0.00712365	12	FALSE	26743	221943	0.107537	1.02935	1.00508	1.05421	0.0174851	0	0.464528	0.0289306	0.0121744	9	FALSE	11619	73101	0.137146
741	Symptoms and disorders of the joints	musculoskeletal	1.0362	1.00978	1.06331	0.00696184	0	0.547922	0.0355622	0.0131777	11	FALSE	7584	261145	0.0282217	1.0346	1.00634	1.06364	0.0160663	0	0.47477	0.0340106	0.0141275	9	FALSE	6811	77899	0.0804037
741.2	Stiffness of joint	musculoskeletal	1.0126	0.965876	1.06159	0.60336	0.710212	0.423685	0.0125242	0.0241048	8	FALSE	1989	269980	0.00731333	1.0126	0.965876	1.06159	0.60336	0.710212	0.423685	0.0125242	0.0241048	8	FALSE	1979	88075	0.0219757
741.3	Difficulty in walking	musculoskeletal	1.02126	0.97454	1.07022	0.378558	0	0.577294	0.0210387	0.0238925	8	FALSE	2152	270204	0.00790142	1.00999	0.959146	1.06353	0.706017	0	0.584611	0.00994095	0.0263538	7	FALSE	1819	86958	0.0204895
741.4	Joint effusions	musculoskeletal	1.12111	1.06237	1.1831	3.13679e-05	0	0.846404	0.114321	0.0274591	9	TRUE	1549	268335	0.0057395	1.12618	1.06414	1.19184	3.94996e-05	0	0.794827	0.118834	0.0289106	8	FALSE	1412	86430	0.0160743
742	Derangement of joint, non-traumatic	musculoskeletal	0.999678	0.950683	1.0512	0.989965	0	0.928206	-0.000322486	0.0256392	9	FALSE	1837	269973	0.0067584	1.00779	0.954005	1.06462	0.781442	0	0.921265	0.00776433	0.0279856	8	FALSE	1581	86727	0.0179032
742.2	Pathological, developmental or recurrent dislocation	musculoskeletal	0.988371	0.860667	1.13502	0.868392	0	0.851503	-0.0116966	0.0705886	4	FALSE	249	272793	0.000911948	1.01867	0.845747	1.22695	0.845482	0	0.753878	0.018498	0.0949168	3	FALSE	156	89547	0.00173907
742.9	Other derangement of joint	musculoskeletal	0.993191	0.937335	1.05238	0.81705	0	0.924764	-0.00683207	0.0295324	9	FALSE	1400	269235	0.00517302	0.998333	0.940114	1.06016	0.956608	0	0.906831	-0.00166806	0.030657	8	FALSE	1313	87330	0.0148122
743	Osteoporosis, osteopenia and pathological fracture	musculoskeletal	0.957911	0.935616	0.980736	0.000345043	0	0.834152	-0.0430007	0.0120151	10	FALSE	11344	258948	0.0419694	0.955546	0.932659	0.978994	0.000236656	0	0.829657	-0.0454726	0.0123692	9	FALSE	10942	75083	0.127196
743.1	Osteoporosis	musculoskeletal	0.941146	0.914409	0.968665	3.70702e-05	0	0.582554	-0.0606567	0.0147046	10	FALSE	6800	259704	0.0255156	0.941617	0.914624	0.969407	5.0407e-05	0	0.487587	-0.0601566	0.0148398	9	FALSE	6715	81179	0.0763988
743.11	Osteoporosis NOS	musculoskeletal	0.939682	0.911218	0.969036	7.36554e-05	0	0.580262	-0.0622135	0.015694	10	FALSE	5955	260763	0.022327	0.938752	0.910092	0.968314	6.45826e-05	0	0.504721	-0.0632043	0.0158192	9	FALSE	5890	82238	0.0668346
743.12	Senile osteoporosis	musculoskeletal	0.927466	0.866699	0.992494	0.0294143	0	0.823376	-0.075299	0.0345743	3	FALSE	943	76878	0.0121176	0.927466	0.866699	0.992494	0.0294143	0	0.823376	-0.075299	0.0345743	3	FALSE	943	76878	0.0121176
743.13	Other specified osteoporosis	musculoskeletal	0.988852	0.925638	1.05638	0.73943	61.1592	0.0170464	-0.0112106	0.0337052	7	FALSE	988	266137	0.00369864	0.997055	0.932609	1.06595	0.931052	61.0755	0.0248718	-0.00294971	0.034092	6	FALSE	968	87612	0.010928
743.2	Pathologic fracture	musculoskeletal	1.03816	0.969843	1.11129	0.280898	0	0.89834	0.0374509	0.0347313	5	FALSE	942	266219	0.00352596	1.03547	0.963692	1.11259	0.34165	0	0.795209	0.0348525	0.0366517	4	FALSE	856	87694	0.00966685
743.21	Pathologic fracture of vertebrae	musculoskeletal	1.13706	0.986812	1.31018	0.0756728	0	0.697705	0.128443	0.0723069	2	FALSE	225	255795	0.000878838	1.13706	0.986812	1.31018	0.0756728	0	0.697705	0.128443	0.0723069	2	FALSE	214	77270	0.00276186
743.4	Stress fracture	musculoskeletal	0.973649	0.841447	1.12662	0.71984	0	0.864231	-0.0267048	0.0744543	3	FALSE	256	266835	0.000958475	0.973649	0.841447	1.12662	0.71984	0	0.864231	-0.0267048	0.0744543	3	FALSE	244	88310	0.00275538
743.9	Osteopenia or other disorder of bone and cartilage	musculoskeletal	0.954406	0.924248	0.985548	0.00439183	0	0.764974	-0.0466662	0.0163824	10	FALSE	5234	264605	0.0193968	0.952961	0.921963	0.985	0.00429356	0	0.691311	-0.0481816	0.0168718	9	FALSE	5013	80740	0.0584586
745	Pain in joint	musculoskeletal	1.01029	0.992941	1.02794	0.246781	9.78863	0.350928	0.0102338	0.00883596	11	FALSE	36560	228690	0.137832	1.00875	0.99067	1.02716	0.345074	25.5942	0.21616	0.00871358	0.00922866	9	FALSE	35463	45520	0.437907
747	Cardiac and circulatory congenital anomalies	congenital anomalies	0.999185	0.960459	1.03947	0.967764	19.0514	0.278967	-0.00081506	0.0201682	8	FALSE	2661	272468	0.00967183	0.990199	0.942219	1.04062	0.697515	27.7175	0.216886	-0.00984964	0.0253415	7	FALSE	1728	89134	0.0190179
747.1	Cardiac congenital anomalies	congenital anomalies	0.995072	0.953481	1.03848	0.820579	21.3702	0.266427	-0.00494056	0.0217837	7	FALSE	2282	272969	0.00829061	0.993975	0.942036	1.04878	0.825327	34.4372	0.178071	-0.00604331	0.0273826	6	FALSE	1483	89635	0.0162756
747.11	Cardiac shunt/ heart septal defect	congenital anomalies	0.971179	0.920875	1.02423	0.281179	25.8566	0.23141	-0.0292442	0.0271364	7	FALSE	1452	273257	0.00528559	0.959577	0.900057	1.02303	0.206596	34.692	0.176239	-0.0412632	0.0326712	6	FALSE	1015	89923	0.0111615
747.12	Valvular heart disease/ heart chambers	congenital anomalies	1.01178	0.930081	1.10066	0.785134	0	0.566333	0.0117118	0.0429579	5	FALSE	589	262220	0.00224117	1.01429	0.915931	1.12321	0.785119	0	0.400613	0.01419	0.0520441	4	FALSE	414	82870	0.00497094
747.13	Congenital anomalies of great vessels	congenital anomalies	1.05844	0.960982	1.16579	0.249143	0	0.652025	0.0567981	0.0492854	3	FALSE	469	270037	0.00173379	1.04158	0.936997	1.15784	0.450467	0	0.568776	0.0407425	0.0539896	2	FALSE	399	88044	0.00451138
747.2	Congenital anomalies of peripheral vascular system	congenital anomalies	1.02684	0.90888	1.16012	0.670516	14.4879	0.31969	0.0264886	0.0622618	4	FALSE	337	274714	0.00122523	0.938622	0.793485	1.11031	0.45986	0	0.553799	-0.0633424	0.0857047	3	FALSE	212	91380	0.00231461
748	Anomalies of respiratory system, congenital	congenital anomalies	1.08895	0.921788	1.28642	0.316261	80.802	0.0224718	0.085213	0.0850284	2	FALSE	191	273076	0.00069895	NA	NA	NA	NA	NA	NA	NA	NA	NA	NA	NA	NA	NA
749	Congenital anomalies of face and neck	congenital anomalies	1.05744	0.958617	1.16645	0.26455	12.2245	0.335833	0.0558516	0.0500596	5	FALSE	452	275394	0.0016386	1.00953	0.886673	1.14941	0.886092	12.073	0.332367	0.00948421	0.0662071	4	FALSE	273	91349	0.00297963
750	Digestive congenital anomalies	congenital anomalies	1.0505	0.984031	1.12146	0.139606	0	0.500298	0.0492651	0.033349	7	FALSE	971	273330	0.00353991	1.01048	0.907791	1.12478	0.848831	0	0.474286	0.0104218	0.0546757	6	FALSE	388	90598	0.00426439
750.1	Upper gastrointestinal congenital anomalies	congenital anomalies	1.06122	0.954615	1.17972	0.27132	0	0.934063	0.0594153	0.0540126	3	FALSE	403	273602	0.00147078	1.04314	0.84064	1.29441	0.701325	0	0.746655	0.0422332	0.110117	2	FALSE	132	90870	0.00145052
750.2	Lower gastrointestinal congenital anomalies	congenital anomalies	1.04682	0.957406	1.14459	0.31516	0	0.725631	0.0457575	0.0455547	4	FALSE	555	273806	0.00202288	0.980224	0.847186	1.13415	0.788393	0	0.966985	-0.0199742	0.0744202	3	FALSE	247	91074	0.00270474
750.21	Congenital anomalies of intestine	congenital anomalies	1.06075	0.942005	1.19447	0.330232	0	0.580867	0.0589776	0.0605739	3	FALSE	306	261589	0.00116841	0.996382	0.811444	1.22347	0.972396	0	0.458349	-0.0036249	0.104755	2	FALSE	119	78857	0.00150679
750.22	Congenital anomaly of gallbladder, bile ducts, liver, pancreas	congenital anomalies	1.02571	0.892696	1.17855	0.720158	0	0.790236	0.025388	0.0708673	4	FALSE	238	269026	0.000883891	0.970994	0.787753	1.19686	0.782661	0	0.7508	-0.0294346	0.106704	3	FALSE	126	91609	0.00137352
751	Genitourinary congenital anomalies	congenital anomalies	0.981342	0.936113	1.02876	0.434008	1.56668	0.421132	-0.0188344	0.024074	9	FALSE	1855	272588	0.00675914	0.984305	0.916577	1.05704	0.663619	13.7411	0.322554	-0.0158194	0.0363729	8	FALSE	855	89856	0.00942554
751.1	Congenital anomalies of genital organs	congenital anomalies	0.990388	0.912156	1.07533	0.818044	52.2614	0.123102	-0.00965871	0.0419832	3	FALSE	625	270364	0.00230637	1.08471	0.904316	1.30109	0.380924	66.4573	0.0842329	0.0813134	0.0928028	2	FALSE	163	87632	0.0018566
751.11	Congenital anomalies of female genital organs	congenital anomalies	0.985009	0.906327	1.07052	0.72214	53.2275	0.117889	-0.0151044	0.0424758	3	FALSE	606	270415	0.00223599	1.06942	0.882437	1.29603	0.493657	70.6783	0.0647849	0.0671203	0.0980567	2	FALSE	145	87683	0.00165095
751.2	Congenital anomalies of urinary system	congenital anomalies	0.961063	0.904655	1.02099	0.198121	32.8327	0.165907	-0.0397156	0.0308609	8	FALSE	1150	273256	0.00419087	0.95583	0.878176	1.04035	0.296045	42.2478	0.10919	-0.0451754	0.043232	7	FALSE	617	90524	0.00676973
751.21	Cystic kidney disease	congenital anomalies	0.989863	0.915416	1.07036	0.798403	35.9354	0.141858	-0.010189	0.0398922	8	FALSE	700	272291	0.00256419	0.955212	0.864979	1.05486	0.365414	37.6285	0.141604	-0.0458225	0.0506271	7	FALSE	455	90898	0.00498068
751.22	Other specified congenital anomalies of kidney	congenital anomalies	0.880927	0.791209	0.980818	0.0207017	0	0.801664	-0.126781	0.0548032	3	FALSE	388	274361	0.0014122	0.891446	0.716173	1.10961	0.303586	0	0.513338	-0.114911	0.111697	2	FALSE	125	91629	0.00136234
752	Nervous system congenital anomalies	congenital anomalies	0.958587	0.897815	1.02347	0.205639	0	0.459563	-0.0422946	0.0334173	6	FALSE	977	274217	0.00355022	0.989442	0.891466	1.09819	0.84186	1.67715	0.396851	-0.0106146	0.0532018	5	FALSE	411	90665	0.00451271
752.1	Neural tube defects	congenital anomalies	0.952713	0.880633	1.03069	0.22751	0	0.555257	-0.0484411	0.0401402	3	FALSE	697	274606	0.00253176	0.963954	0.815855	1.13894	0.666209	13.211	0.283085	-0.0367117	0.0851073	2	FALSE	193	91054	0.00211514
752.11	Spina bifida	congenital anomalies	0.909641	0.811998	1.01903	0.102122	13.6022	0.314291	-0.0947048	0.0579358	3	FALSE	349	273342	0.00127516	0.974488	0.814557	1.16582	0.777529	26.9135	0.242114	-0.0258426	0.0914653	2	FALSE	163	91135	0.00178536
752.2	Other specified congenital anomalies of nervous system	congenital anomalies	0.916399	0.810671	1.03592	0.16277	0	0.474914	-0.0873036	0.0625467	3	FALSE	299	274528	0.00108796	0.947864	0.823384	1.09116	0.456029	0	0.447933	-0.053544	0.0718325	2	FALSE	235	90976	0.00257644
753	Congenital anomalies of the eye	congenital anomalies	0.975	0.860762	1.1044	0.69049	20.4434	0.279482	-0.025318	0.0635826	6	FALSE	294	273733	0.00107289	1.05133	0.879154	1.25722	0.583333	19.3349	0.291554	0.0500532	0.0912509	5	FALSE	164	91526	0.00178864
754	Congenital musculoskeletal deformities of spine	congenital anomalies	0.922299	0.845224	1.0064	0.0692755	30.551	0.228946	-0.0808855	0.0445253	4	FALSE	586	270562	0.00216118	0.8396	0.735125	0.958922	0.00991916	0	0.623821	-0.17483	0.0677994	3	FALSE	287	87329	0.00327566
754.2	Spondylolisthesis, congenital	congenital anomalies	0.882735	0.750231	1.03864	0.132816	0	0.972697	-0.124731	0.082983	3	FALSE	198	261357	0.000757011	0.882735	0.750231	1.03864	0.132816	0	0.972697	-0.124731	0.082983	3	FALSE	195	83446	0.00233139
755	Congenital anomalies of limbs	congenital anomalies	1.03041	0.978607	1.08495	0.255021	0	0.500975	0.0299553	0.0263173	8	FALSE	1788	270920	0.00655646	1.04643	0.98459	1.11215	0.144217	0	0.485543	0.045384	0.0310793	7	FALSE	1370	89030	0.0151549
755.1	Congenital deformities of feet	congenital anomalies	1.0242	0.963269	1.08898	0.444836	0	0.909209	0.0239089	0.0312923	6	FALSE	1348	271431	0.00494173	1.03303	0.964898	1.10597	0.350554	0	0.875434	0.0324973	0.0348117	5	FALSE	1147	89541	0.0126478
755.6	Other congenital anomalies of lower limb, including pelvic girdle	congenital anomalies	1.10121	0.97876	1.23899	0.108934	0	0.60921	0.0964117	0.0601444	3	FALSE	328	273490	0.00119788	1.14888	0.958502	1.37708	0.133238	0	0.428574	0.138792	0.0924382	2	FALSE	167	91600	0.00181983
755.61	Congenital hip dysplasia and deformity	congenital anomalies	1.13782	0.994554	1.30173	0.06005	0	0.563562	0.129115	0.0686629	2	FALSE	250	253264	0.000986139	NA	NA	NA	NA	NA	NA	NA	NA	NA	NA	NA	NA	NA
756	Other congenital musculoskeletal anomalies	congenital anomalies	1.01693	0.939778	1.10041	0.676685	0	0.896438	0.0167859	0.0402548	4	FALSE	713	274222	0.00259334	0.994474	0.886228	1.11594	0.92492	0	0.848502	-0.0055409	0.0587971	3	FALSE	374	90989	0.00409356
756.3	Congenital anomalies of muscle, tendon, fascia, and connective tissue	congenital anomalies	1.05546	0.919991	1.21088	0.44122	0	0.6912	0.0539765	0.0700871	3	FALSE	236	259519	0.000908548	1.0444	0.864796	1.2613	0.651858	0	0.398394	0.0434388	0.0962776	2	FALSE	137	77629	0.0017617
756.5	Congenital osteodystrophies	congenital anomalies	1.04816	0.920028	1.19414	0.479529	0	0.591477	0.047038	0.0665261	3	FALSE	267	270699	0.000985363	0.94487	0.737195	1.21105	0.654284	0	0.725594	-0.0567083	0.126632	2	FALSE	98	87466	0.00111918
758	Chromosomal anomalies and genetic disorders	congenital anomalies	1.05387	0.946105	1.17392	0.340402	0	0.749459	0.0524722	0.0550386	3	FALSE	392	274702	0.00142497	1.02307	0.896272	1.1678	0.735526	0	0.977562	0.0228033	0.0675086	2	FALSE	275	91046	0.00301136
758.1	Chromosomal anomalies	congenital anomalies	0.975946	0.863406	1.10316	0.696917	14.5743	0.310178	-0.0243476	0.0625124	3	FALSE	305	274759	0.00110883	1.02882	0.89283	1.18552	0.694476	0	0.624686	0.0284117	0.0723334	2	FALSE	234	91103	0.00256194
759	Other and unspecified congenital anomalies	congenital anomalies	1.09419	1.0005	1.19665	0.0487371	0	0.668291	0.0900133	0.0456715	4	FALSE	540	274720	0.00196178	1.11083	0.998703	1.23554	0.0528612	0	0.522969	0.105104	0.054288	3	FALSE	392	91064	0.00428621
760	Back pain	symptoms	1.00552	0.990561	1.0207	0.471836	8.50986	0.361905	0.00550052	0.00764499	12	FALSE	33275	233411	0.124772	0.998652	0.980241	1.01741	0.887023	19.3555	0.27068	-0.00134886	0.00949424	9	FALSE	26857	55562	0.325859
761	Cervicalgia	symptoms	1.00605	0.984848	1.02771	0.578838	0	0.826747	0.00603263	0.010868	11	FALSE	12988	256340	0.0482237	1.00689	0.984294	1.03	0.553365	0	0.6676	0.00686309	0.0115789	9	FALSE	11949	73112	0.140476
763	Thoracic or lumbosacral neuritis or radiculitis, unspecified	symptoms	1.03062	0.997659	1.06468	0.0689676	0	0.810422	0.0301633	0.0165857	10	FALSE	4778	263468	0.017812	1.0297	0.996603	1.0639	0.079115	0	0.759438	0.0292699	0.01667	9	FALSE	4740	82639	0.0542464
764	Sciatica	symptoms	1.00014	0.969949	1.03127	0.992801	16.038	0.291115	0.000141117	0.0156393	11	FALSE	4884	266227	0.0180148	0.984948	0.946851	1.02458	0.451118	0	0.73154	-0.0151665	0.0201267	9	FALSE	3200	84060	0.036672
765	Cervical radiculitis	symptoms	1.00001	0.958196	1.04366	0.999512	0	0.789025	1.33248e-05	0.0217944	9	FALSE	2712	261907	0.0102487	1.00001	0.958196	1.04366	0.999512	0	0.789025	1.33248e-05	0.0217944	9	FALSE	2701	85010	0.0307943
766	Neuralgia, neuritis, and radiculitis NOS	symptoms	1.01495	0.97321	1.05849	0.4885	0	0.871974	0.0148435	0.0214286	9	FALSE	2574	267182	0.00954196	1.02034	0.974098	1.06877	0.394856	0	0.829478	0.0201322	0.0236615	8	FALSE	2166	85015	0.0248449
769	Nonallopathic lesions NEC	symptoms	1.00313	0.950028	1.0592	0.910301	13.1827	0.32915	0.00312635	0.0277505	7	FALSE	1832	93897	0.0191374	1.00313	0.950028	1.0592	0.910301	13.1827	0.32915	0.00312635	0.0277505	7	FALSE	1831	89899	0.0199608
770	Myalgia and myositis unspecified	symptoms	0.99059	0.968851	1.01282	0.403658	25.1807	0.203946	-0.00945454	0.0113214	11	FALSE	9974	261386	0.0367556	0.99771	0.972387	1.02369	0.861245	27.0588	0.203534	-0.00229272	0.013117	9	FALSE	7918	79175	0.0909143
771	Musculoskeletal symptoms referable to limbs	symptoms	1.00878	0.958779	1.0614	0.735999	0	0.588313	0.00874572	0.0259396	8	FALSE	1648	272228	0.00601732	0.985091	0.922607	1.05181	0.653231	0	0.622384	-0.0150214	0.0334345	6	FALSE	1037	88572	0.0115725
771.1	Swelling of limb	symptoms	1.06046	1.01253	1.11065	0.0128578	10.031	0.352351	0.0587007	0.0235965	8	FALSE	2200	83972	0.0255303	1.06046	1.01253	1.11065	0.0128578	10.031	0.352351	0.0587007	0.0235965	8	FALSE	2200	83972	0.0255303
771.2	Cramp of limb	symptoms	1.0238	0.912512	1.14866	0.68869	0	0.653605	0.0235227	0.0587138	4	FALSE	360	85575	0.00418921	1.0238	0.912512	1.14866	0.68869	0	0.653605	0.0235227	0.0587138	4	FALSE	360	85575	0.00418921
772	Symptoms of the muscles	symptoms	1.02188	0.929948	1.12291	0.652677	0	0.531618	0.0216472	0.0481	7	FALSE	512	268537	0.001903	1.02188	0.929948	1.12291	0.652677	0	0.531618	0.0216472	0.0481	7	FALSE	493	89639	0.00546976
772.1	Muscular wasting and disuse atrophy	symptoms	1.19106	0.967199	1.46673	0.0997652	0	0.514965	0.174841	0.106222	2	FALSE	137	269485	0.000508119	1.19106	0.967199	1.46673	0.0997652	0	0.514965	0.174841	0.106222	2	FALSE	132	86589	0.00152212
772.2	Spasm of muscle	symptoms	1.00304	0.960254	1.04773	0.891547	0	0.575558	0.00303237	0.0222401	8	FALSE	2510	85404	0.0285506	1.00304	0.960254	1.04773	0.891547	0	0.575558	0.00303237	0.0222401	8	FALSE	2510	85404	0.0285506
772.3	Muscle weakness	symptoms	1.07187	1.03328	1.1119	0.000207469	26.0149	0.221206	0.0694023	0.0187081	8	FALSE	3579	84938	0.0404329	1.07187	1.03328	1.1119	0.000207469	26.0149	0.221206	0.0694023	0.0187081	8	FALSE	3579	84938	0.0404329
772.4	Rhabdomyolysis	symptoms	0.884841	0.731181	1.07079	0.208701	37.6744	0.200994	-0.122347	0.0973215	3	FALSE	160	90550	0.00176386	0.884841	0.731181	1.07079	0.208701	37.6744	0.200994	-0.122347	0.0973215	3	FALSE	160	90550	0.00176386
772.6	Facial weakness	symptoms	0.997284	0.818013	1.21584	0.978542	5.88762	0.302632	-0.00271937	0.101103	2	FALSE	146	89749	0.00162412	0.997284	0.818013	1.21584	0.978542	5.88762	0.302632	-0.00271937	0.101103	2	FALSE	146	89749	0.00162412
780	Hypothermia/Chills	symptoms	1.07822	0.952309	1.22079	0.234555	11.3729	0.288133	0.0753147	0.0633585	2	FALSE	311	270931	0.00114658	NA	NA	NA	NA	NA	NA	NA	NA	NA	NA	NA	NA	NA
781	Symptoms involving nervous and musculoskeletal systems	symptoms	1.00637	0.977732	1.03585	0.666348	6.5742	0.380978	0.00635119	0.0147303	10	FALSE	5004	269036	0.0182601	1.08333	1.00644	1.1661	0.033103	0	0.6651	0.0800397	0.0375627	8	FALSE	843	88932	0.00939014
781.2	Abnormal posture	symptoms	1.086	0.984169	1.19838	0.100523	2.06108	0.409195	0.0825057	0.0502371	7	FALSE	451	265873	0.00169343	1.086	0.984169	1.19838	0.100523	2.06108	0.409195	0.0825057	0.0502371	7	FALSE	447	91020	0.00488701
782	Symptoms involving skin and other integumentary tissue	symptoms	0.986245	0.856709	1.13537	0.847117	0	0.695124	-0.0138509	0.0718413	2	FALSE	197	48979	0.00400602	0.986245	0.856709	1.13537	0.847117	0	0.695124	-0.0138509	0.0718413	2	FALSE	197	48979	0.00400602
782.3	Edema	symptoms	1.04175	1.01818	1.06586	0.00046052	31.5863	0.155706	0.0408996	0.0116765	10	FALSE	9790	259071	0.0364129	1.03964	1.01184	1.0682	0.00493556	37.1898	0.132431	0.0388705	0.0138269	8	FALSE	7600	77157	0.0896681
782.6	Pallor and flushing	symptoms	1.05502	0.957512	1.16246	0.279039	0	0.657589	0.0535605	0.0494794	7	FALSE	456	269401	0.00168978	1.03467	0.911693	1.17424	0.597533	0	0.560909	0.0340849	0.0645606	6	FALSE	283	88830	0.00317574
783	Fever of unknown origin	symptoms	0.981239	0.959148	1.00384	0.103075	49.3417	0.0318091	-0.0189389	0.0116181	11	FALSE	9121	260334	0.0338498	0.96157	0.933189	0.990813	0.010355	46.0072	0.0729735	-0.0391882	0.0152855	8	FALSE	5852	79336	0.0686951
785	Abdominal pain	symptoms	0.980416	0.968921	0.992047	0.00101305	32.0533	0.134253	-0.0197787	0.00601746	12	FALSE	40540	222479	0.154133	0.984385	0.967839	1.00121	0.0687808	47.8387	0.052914	-0.0157387	0.00864831	9	FALSE	24579	54173	0.312106
788	Syncope and collapse	symptoms	1.02415	1.0041	1.0446	0.0179786	0	0.502633	0.0238628	0.0100855	11	FALSE	11061	261132	0.0406366	1.02669	0.99333	1.06116	0.118088	21.6022	0.257807	0.0263366	0.0168517	8	FALSE	4337	83589	0.0493256
789	Nausea and vomiting	symptoms	0.978982	0.964916	0.993253	0.00401664	0	0.636706	-0.021242	0.00738376	12	FALSE	22762	243055	0.0856303	0.973337	0.951533	0.995641	0.0193943	0	0.70475	-0.0270248	0.0115596	9	FALSE	10873	70677	0.133329
790	Nonspecific findings on examination of blood	symptoms	0.988252	0.910337	1.07284	0.777913	0	0.680698	-0.0118175	0.0419003	6	FALSE	624	269614	0.00230908	1.01517	0.911507	1.13062	0.784142	0	0.63498	0.0150534	0.0549546	5	FALSE	375	86078	0.00433762
790.1	Elevated sedimentation rate	symptoms	1.08137	0.973965	1.20061	0.14273	0	0.760412	0.0782261	0.0533712	5	FALSE	410	270939	0.00151097	1.10156	0.981736	1.23602	0.099712	0	0.729376	0.0967308	0.0587582	4	FALSE	344	88749	0.00386113
790.6	Other abnormal blood chemistry	symptoms	0.985151	0.950914	1.02062	0.407117	0	0.660212	-0.0149603	0.0180467	9	FALSE	3697	265371	0.01374	0.977766	0.941338	1.0156	0.245748	0	0.691433	-0.0224854	0.0193716	8	FALSE	3278	83181	0.0379139
790.8	Elevated C-reactive protein (CRP)	symptoms	1.14452	1.01052	1.29629	0.0336079	0	0.412302	0.134986	0.0635304	2	FALSE	288	267093	0.00107711	1.14452	1.01052	1.29629	0.0336079	0	0.412302	0.134986	0.0635304	2	FALSE	280	88883	0.00314032
791	Gangrene	symptoms	1.22777	0.986358	1.52827	0.0662109	0	0.633863	0.2052	0.111704	3	FALSE	147	270173	0.0005438	1.22777	0.986358	1.52827	0.0662109	0	0.633863	0.2052	0.111704	3	FALSE	144	91255	0.00157551
792	Abnormal Papanicolaou smear of cervix and cervical HPV	genitourinary	1.01328	0.983035	1.04446	0.393478	0	0.819348	0.0131939	0.0154617	9	FALSE	5510	80778	0.0638559	1.01328	0.983035	1.04446	0.393478	0	0.819348	0.0131939	0.0154617	9	FALSE	5510	80778	0.0638559
792.1	Papanicolaou smear of cervix or vagina with atypical squamous cells	genitourinary	1.00965	0.971866	1.0489	0.621699	0	0.894331	0.00960204	0.0194592	9	FALSE	3134	84092	0.0359297	1.00965	0.971866	1.0489	0.621699	0	0.894331	0.00960204	0.0194592	9	FALSE	3134	84092	0.0359297
794	Abnormal results of other function studies (bladder, pancreas, placenta, spleen, etc)	symptoms	1.06993	0.855215	1.33856	0.55422	0	0.90349	0.0675945	0.114287	3	FALSE	123	264024	0.00046565	1.07142	0.822444	1.39576	0.609179	0	0.652625	0.0689821	0.134929	2	FALSE	101	85125	0.00118508
795	Other and nonspecific abnormal cytological, histological and immunological findings	symptoms	1.01176	0.877258	1.16688	0.872395	0	0.983507	0.0116894	0.0727785	6	FALSE	262	90957	0.00287221	1.01176	0.877258	1.16688	0.872395	0	0.983507	0.0116894	0.0727785	6	FALSE	262	90957	0.00287221
797	Shock	symptoms	0.938701	0.869904	1.01294	0.103335	0	0.428038	-0.0632578	0.0388347	4	FALSE	712	270324	0.00262696	0.962562	0.885519	1.04631	0.370004	0	0.705707	-0.0381573	0.0425641	3	FALSE	599	90169	0.00659924
797.1	Cardiogenic shock	symptoms	0.855681	0.751218	0.974669	0.0189661	0	0.617837	-0.155858	0.0664301	3	FALSE	240	261473	0.000917035	0.888232	0.761918	1.03549	0.129923	0	0.699549	-0.118523	0.0782634	2	FALSE	175	81318	0.00214742
798	Malaise and fatigue	symptoms	1.01553	0.998714	1.03264	0.0704592	0	0.551889	0.0154155	0.0085218	11	FALSE	21446	241016	0.0817109	1.01891	0.999218	1.039	0.0599172	0	0.471943	0.0187369	0.00995902	9	FALSE	17593	60602	0.224989
798.1	Chronic fatigue syndrome	symptoms	1.04257	0.988222	1.09991	0.126959	0	0.642254	0.041689	0.0273155	8	FALSE	1510	265260	0.00566031	1.01823	0.942654	1.09986	0.646169	0	0.616105	0.0180643	0.0393479	7	FALSE	798	86182	0.00917452
800	Fracture of lower limb	injuries & poisonings	1.0564	1.01173	1.10303	0.0128014	15.4856	0.304533	0.0548651	0.0220409	9	FALSE	2388	264960	0.00893218	1.0659	1.01971	1.11418	0.00475193	0	0.508608	0.0638149	0.0226023	8	FALSE	2286	87018	0.025598
800.1	Fracture of neck of femur	injuries & poisonings	1.15023	1.05875	1.24962	0.000932918	0	0.69238	0.139961	0.0422841	7	FALSE	640	266796	0.0023931	1.15829	1.06449	1.26036	0.000648838	0	0.673259	0.146947	0.0430888	6	FALSE	619	88854	0.00691829
800.2	Fracture of unspecified part of femur	injuries & poisonings	1.11982	0.998099	1.25639	0.0539114	0	0.521421	0.113169	0.0587115	3	FALSE	358	267088	0.00133859	1.11982	0.998099	1.25639	0.0539114	0	0.521421	0.113169	0.0587115	3	FALSE	344	89146	0.003844
800.3	Fracture of tibia and fibula	injuries & poisonings	1.0406	0.964853	1.1223	0.302022	38.3839	0.165307	0.0397997	0.0385616	5	FALSE	792	266310	0.00296516	1.0406	0.964853	1.1223	0.302022	38.3839	0.165307	0.0397997	0.0385616	5	FALSE	780	88368	0.0087495
800.4	Fracture of patella	injuries & poisonings	1.01235	0.894212	1.1461	0.846273	45.3523	0.160429	0.0122744	0.0633105	3	FALSE	323	267202	0.00120736	1.07072	0.931418	1.23086	0.336599	0	0.415148	0.0683344	0.0711144	2	FALSE	271	89260	0.00302688
801	Fracture of ankle and foot	injuries & poisonings	1.06372	1.02255	1.10653	0.00215713	0	0.721347	0.0617679	0.0201349	9	FALSE	3016	267801	0.0111367	1.05909	1.01677	1.10317	0.00578905	0	0.703536	0.0574113	0.020805	8	FALSE	2857	85864	0.0322021
801.1	Fracture of foot	injuries & poisonings	1.06337	1.00034	1.13037	0.0487267	59.8132	0.0148873	0.0614457	0.0311753	8	FALSE	1178	270612	0.00433423	1.05391	0.987523	1.12477	0.113705	64.2971	0.0100258	0.0525106	0.0331976	7	FALSE	1054	88675	0.0117465
802	Fracture of pelvis	injuries & poisonings	1.09591	0.98007	1.22544	0.108102	0	0.908759	0.0915848	0.0569989	3	FALSE	357	267659	0.00133201	1.09591	0.98007	1.22544	0.108102	0	0.908759	0.0915848	0.0569989	3	FALSE	354	89717	0.00393023
803	Fracture of upper limb	injuries & poisonings	1.0449	1.00715	1.08405	0.0193021	35.2013	0.136424	0.0439176	0.018771	9	FALSE	3251	270360	0.0118818	1.03901	0.996226	1.08364	0.0744639	41.9125	0.098901	0.0382718	0.0214558	8	FALSE	2571	87078	0.0286785
803.1	Fracture of humerus	injuries & poisonings	1.04873	0.977232	1.12546	0.186608	26.9064	0.223212	0.0475801	0.036027	7	FALSE	879	268554	0.00326241	1.04272	0.965101	1.12658	0.289184	38.1298	0.151804	0.041832	0.0394673	6	FALSE	748	89267	0.00830973
803.2	Fracture of radius and ulna	injuries & poisonings	1.06024	1.01176	1.11105	0.0143083	0	0.728102	0.0584955	0.0238813	8	FALSE	1981	270279	0.00727613	1.06318	1.00671	1.12281	0.0277875	0	0.622553	0.061263	0.0278434	7	FALSE	1508	88342	0.0167835
803.21	Colles' fracture	injuries & poisonings	1.11352	0.951374	1.30329	0.180529	77.8673	0.033536	0.107522	0.0802925	2	FALSE	198	89388	0.00221017	1.11352	0.951374	1.30329	0.180529	77.8673	0.033536	0.107522	0.0802925	2	FALSE	198	89388	0.00221017
803.3	Fracture of clavicle or scapula	injuries & poisonings	1.05522	0.94121	1.18303	0.356886	0	0.667721	0.0537446	0.0583347	3	FALSE	353	267755	0.00131663	1.04713	0.914229	1.19934	0.506049	0	0.38169	0.0460504	0.0692484	2	FALSE	267	89813	0.00296403
804	Fracture of hand or wrist	injuries & poisonings	1.08791	1.02236	1.15766	0.00787169	67.2826	0.00543885	0.0842589	0.0317058	7	FALSE	1206	270099	0.00444518	1.08791	1.02236	1.15766	0.00787169	67.2826	0.00543885	0.0842589	0.0317058	7	FALSE	1201	88162	0.0134396
805	Fracture of vertebral column without mention of spinal cord injury	injuries & poisonings	1.05955	0.995314	1.12794	0.0698658	0	0.958474	0.057846	0.0319101	6	FALSE	1130	266467	0.00422277	1.05955	0.995314	1.12794	0.0698658	0	0.958474	0.057846	0.0319101	6	FALSE	1123	88525	0.0125268
807	Fracture of ribs	injuries & poisonings	1.08156	0.994452	1.17629	0.0672344	35.5841	0.184029	0.0784013	0.0428398	5	FALSE	610	256570	0.00237188	1.06254	0.96838	1.16586	0.200085	44.8062	0.142554	0.0606641	0.0473454	4	FALSE	509	77283	0.00654309
809	Fracture of unspecified bones	injuries & poisonings	1.06317	1.00801	1.12134	0.0242279	23.4753	0.242248	0.0612505	0.0271802	8	FALSE	1533	87438	0.0172303	1.06317	1.00801	1.12134	0.0242279	23.4753	0.242248	0.0612505	0.0271802	8	FALSE	1533	87438	0.0172303
817	Concussion	injuries & poisonings	1.04375	0.935768	1.1642	0.442179	65.3279	0.021151	0.0428224	0.0557207	5	FALSE	425	255693	0.00165939	1.07638	0.961282	1.20525	0.202101	58.9792	0.0625529	0.0735992	0.0576982	4	FALSE	403	76899	0.00521332
818	Intracranial hemorrhage (injury)	injuries & poisonings	1.0097	0.870192	1.17156	0.898796	0	0.923372	0.00964854	0.0758637	2	FALSE	217	77478	0.00279297	1.0097	0.870192	1.17156	0.898796	0	0.923372	0.00964854	0.0758637	2	FALSE	217	77478	0.00279297
819	Skull and face fracture and other intercranial injury	injuries & poisonings	1.02685	0.970012	1.08701	0.361798	22.1669	0.260223	0.0264939	0.029052	7	FALSE	1487	272257	0.00543208	1.03437	0.97448	1.09794	0.266788	29.1723	0.216261	0.0337939	0.0304316	6	FALSE	1380	89465	0.0151907
830	Dislocation	injuries & poisonings	1.01345	0.971727	1.05697	0.533343	0	0.57278	0.0133617	0.0214503	9	FALSE	2548	269853	0.00935386	1.00982	0.965372	1.05632	0.670369	0	0.485172	0.00977652	0.0229689	8	FALSE	2257	87625	0.0251107
835	Internal derangement of knee	injuries & poisonings	1.06354	1.03132	1.09676	8.68044e-05	0	0.800375	0.0615997	0.015695	11	FALSE	4862	268298	0.0177991	1.0616	1.01957	1.10536	0.00372749	0	0.757974	0.0597756	0.0206098	9	FALSE	3107	86070	0.0348408
836	Traumatic arthropathy	injuries & poisonings	1.05265	0.951973	1.16397	0.317127	0	0.90873	0.0513106	0.0512911	4	FALSE	500	267464	0.00186592	1.05265	0.951973	1.16397	0.317127	0	0.90873	0.0513106	0.0512911	4	FALSE	496	90528	0.00544911
840	Sprains and strains	injuries & poisonings	1.01651	0.989606	1.04415	0.231498	0	0.494449	0.0163751	0.0136857	10	FALSE	7606	261089	0.0283072	1.01698	0.989086	1.04566	0.235382	4.58181	0.396873	0.0168386	0.0141905	9	FALSE	7216	77284	0.0853964
840.1	Muscle/tendon sprain	injuries & poisonings	0.915968	0.715163	1.17316	0.486953	0	0.810051	-0.0877734	0.126263	2	FALSE	92	77620	0.00118386	0.915968	0.715163	1.17316	0.486953	0	0.810051	-0.0877734	0.126263	2	FALSE	92	77620	0.00118386
840.2	Rotator cuff (capsule) sprain	injuries & poisonings	1.03508	0.953648	1.12346	0.409545	63.1381	0.0282868	0.034477	0.0418058	5	FALSE	688	89456	0.00763223	1.03508	0.953648	1.12346	0.409545	63.1381	0.0282868	0.034477	0.0418058	5	FALSE	688	89456	0.00763223
840.3	Joint/ligament sprain	injuries & poisonings	1.01491	0.965162	1.06722	0.563847	0	0.881963	0.0147991	0.0256423	7	FALSE	1940	270534	0.00711995	1.01314	0.960756	1.06838	0.629817	0	0.800788	0.0130558	0.0270877	6	FALSE	1774	86729	0.0200445
841	Sprains and strains of back and neck	injuries & poisonings	1.02342	0.974651	1.07462	0.352768	39.9665	0.139027	0.0231476	0.0249104	6	FALSE	1976	256971	0.00763091	1.02283	0.973081	1.07513	0.374881	51.9023	0.0806516	0.0225752	0.0254406	5	FALSE	1906	73166	0.025389
842	Other sprains and strains	injuries & poisonings	1.07205	0.957733	1.20001	0.226548	33.319	0.186133	0.0695715	0.0575305	6	FALSE	425	267530	0.00158609	1.07205	0.957733	1.20001	0.226548	33.319	0.186133	0.0695715	0.0575305	6	FALSE	420	89054	0.0046941
850	Hemorrhage or hematoma complicating a procedure	injuries & poisonings	1.02361	0.94638	1.10714	0.559901	0	0.856101	0.0233331	0.0400233	4	FALSE	703	258285	0.00271441	1.02361	0.94638	1.10714	0.559901	0	0.856101	0.0233331	0.0400233	4	FALSE	697	81943	0.00843417
851	Complications of transplants and reattached limbs	injuries & poisonings	1.04269	0.949459	1.14508	0.381706	0	0.90823	0.0418052	0.0477906	5	FALSE	528	272550	0.00193351	1.05712	0.952288	1.1735	0.297175	0	0.880207	0.0555509	0.0532858	4	FALSE	435	90946	0.00476029
854	Complications of cardiac/vascular device, implant, and graft	injuries & poisonings	0.950832	0.880088	1.02726	0.201215	0	0.551985	-0.050418	0.0394476	6	FALSE	738	269934	0.00272655	0.956049	0.88194	1.03639	0.274917	0	0.438585	-0.0449461	0.0411666	5	FALSE	682	89663	0.00754884
855	Complication of nervous system device, implant, and graft	injuries & poisonings	1.14945	1.01599	1.30046	0.0269795	0	0.697483	0.139288	0.0629745	2	FALSE	287	253783	0.00112961	1.14945	1.01599	1.30046	0.0269795	0	0.697483	0.139288	0.0629745	2	FALSE	276	77441	0.00355135
856	Vascular complications of surgery and medical procedures	injuries & poisonings	0.988536	0.785295	1.24438	0.921788	22.9863	0.254493	-0.0115298	0.117434	2	FALSE	89	257851	0.000345041	NA	NA	NA	NA	NA	NA	NA	NA	NA	NA	NA	NA	NA
857	Mechanical complication of unspecified genitourinary device, implant, and graft	injuries & poisonings	1.03471	0.96457	1.10995	0.340713	14.6802	0.32005	0.0341223	0.0358143	6	FALSE	841	263034	0.00318712	1.08362	0.948926	1.23743	0.235687	41.7517	0.161112	0.0803057	0.0677208	4	FALSE	253	81430	0.00309734
858	Complication of internal orthopedic device	injuries & poisonings	1.06765	1.02653	1.11041	0.0010891	15.6005	0.31088	0.0654565	0.0200391	7	FALSE	2685	271669	0.00978663	1.01567	0.948388	1.08772	0.656648	0	0.602199	0.0155449	0.0349681	5	FALSE	958	90065	0.0105248
859	Complication due to other implant and internal device	injuries & poisonings	1.01903	0.953738	1.08879	0.576859	0	0.646091	0.0188512	0.0337849	5	FALSE	992	267748	0.0036913	0.988838	0.916253	1.06717	0.772908	0	0.996381	-0.0112248	0.0388976	4	FALSE	764	86144	0.00879091
870	Open wounds of head; neck; and trunk	injuries & poisonings	0.99849	0.951996	1.04725	0.950456	70.4909	0.000676645	-0.00151163	0.0243285	9	FALSE	1906	269216	0.00703005	0.99611	0.941764	1.05359	0.891686	74.1557	0.000321709	-0.00389779	0.0286241	8	FALSE	1422	87339	0.0160205
870.1	Open wound or laceration of eye or eyelid	injuries & poisonings	1.0444	0.837119	1.30301	0.70032	47.5316	0.148687	0.0434449	0.112877	3	FALSE	117	265354	0.000440726	1.23445	0.90535	1.68317	0.183054	34.927	0.215104	0.210623	0.158195	2	FALSE	75	83477	0.000897645
870.3	Other open wound of head and face	injuries & poisonings	1.01726	0.923662	1.12034	0.728229	51.9235	0.100498	0.0171123	0.0492465	4	FALSE	468	262598	0.00177902	0.967689	0.843998	1.10951	0.637852	61.6767	0.0735802	-0.0328444	0.0697772	3	FALSE	257	80721	0.0031737
871	Open wounds of extremities	injuries & poisonings	1.06461	1.01755	1.11385	0.00664782	9.46079	0.356324	0.0626078	0.0230685	9	FALSE	2208	269741	0.00811917	1.05539	1.00225	1.11136	0.0408373	16.3827	0.30098	0.0539132	0.0263611	8	FALSE	1750	86520	0.0198255
871.1	Open wound of hand except finger(s)	injuries & poisonings	1.08662	0.925328	1.27603	0.31091	45.935	0.173827	0.0830724	0.0819808	2	FALSE	224	268464	0.000833681	1.08662	0.925328	1.27603	0.31091	45.935	0.173827	0.0830724	0.0819808	2	FALSE	221	90563	0.00243435
871.2	Open wound of finger(s)	injuries & poisonings	1.00551	0.890203	1.13576	0.929497	13.2743	0.326095	0.00549859	0.0621465	4	FALSE	343	267299	0.00128156	0.964708	0.84732	1.09836	0.587296	0	0.923578	-0.0359298	0.0661986	3	FALSE	312	89398	0.00347787
871.3	Open wound of foot except toe(s) alone	injuries & poisonings	1.13601	0.993722	1.29867	0.0618008	0	0.693763	0.127522	0.0682769	4	FALSE	277	274018	0.00100986	1.16864	0.970387	1.40739	0.100377	0	0.531146	0.155837	0.0948471	3	FALSE	167	90797	0.00183589
872	Traumatic amputation	injuries & poisonings	1.08052	0.929588	1.25597	0.313045	0	0.692469	0.0774461	0.0767665	3	FALSE	231	274477	0.000840893	1.16184	0.923858	1.46112	0.199588	0	0.80889	0.150002	0.11694	2	FALSE	132	91256	0.00144439
874	Complication of amputation stump	injuries & poisonings	0.815621	0.619332	1.07412	0.146803	0	0.559233	-0.203805	0.140466	2	FALSE	109	269069	0.000404937	NA	NA	NA	NA	NA	NA	NA	NA	NA	NA	NA	NA	NA
875	Non-healing surgical wound	injuries & poisonings	1.03453	0.905641	1.18176	0.617055	0	0.572519	0.0339462	0.0678885	3	FALSE	267	77149	0.0034489	1.03453	0.905641	1.18176	0.617055	0	0.572519	0.0339462	0.0678885	3	FALSE	267	77149	0.0034489
876	Posttraumatic wound infection not elsewhere classified	injuries & poisonings	1.03241	0.813849	1.30966	0.792707	0	0.6841	0.0318949	0.121367	2	FALSE	92	77545	0.001185	1.03241	0.813849	1.30966	0.792707	0	0.6841	0.0318949	0.121367	2	FALSE	92	77545	0.001185
907	Injuries to the nervous system	injuries & poisonings	1.02166	0.951394	1.09711	0.555631	0	0.866309	0.021425	0.036354	5	FALSE	857	270484	0.00315839	1.02848	0.926038	1.14225	0.599905	0	0.742919	0.0280791	0.0535313	4	FALSE	443	86631	0.00508763
911	Blister	injuries & poisonings	1.05573	0.790783	1.40944	0.713001	0	0.457125	0.0542295	0.147432	2	FALSE	113	270487	0.000417591	1.05573	0.790783	1.40944	0.713001	0	0.457125	0.0542295	0.147432	2	FALSE	100	91579	0.00109076
912	Insect bite	injuries & poisonings	0.925484	0.844039	1.01479	0.0994257	0	0.741233	-0.0774388	0.0469997	5	FALSE	558	265521	0.00209712	0.933996	0.849564	1.02682	0.157808	0	0.725487	-0.0682828	0.0483424	4	FALSE	531	85280	0.00618802
913	Toxic effect of venom	injuries & poisonings	1.18184	0.9614	1.45282	0.112688	0	0.886397	0.167071	0.105326	2	FALSE	128	85760	0.00149031	1.18184	0.9614	1.45282	0.112688	0	0.886397	0.167071	0.105326	2	FALSE	128	85760	0.00149031
916	Contusion	injuries & poisonings	1.01675	0.98442	1.05015	0.313618	0	0.834504	0.0166152	0.016489	6	FALSE	4460	265499	0.016521	1.01653	0.976549	1.05814	0.423302	0	0.716608	0.0163906	0.0204702	5	FALSE	3126	82566	0.0364795
930	Allergic reaction to food	injuries & poisonings	0.999479	0.932708	1.07103	0.988216	0	0.854253	-0.000521031	0.0352774	9	FALSE	1012	267819	0.00376445	1.00208	0.928118	1.08195	0.957552	0	0.778856	0.0020823	0.0391225	8	FALSE	847	87294	0.0096096
938	Dermatitis due to solar radiation	dermatologic	1.01723	0.951815	1.08714	0.61442	0	0.878624	0.0170849	0.0339137	5	FALSE	1008	261773	0.00383589	1.02297	0.942684	1.1101	0.585996	0	0.766702	0.0227138	0.0417036	4	FALSE	710	86477	0.00814342
938.2	Chronic dermatitis due to solar radiation	dermatologic	1.02105	0.942465	1.1062	0.610138	0	0.424398	0.0208355	0.0408639	4	FALSE	658	259162	0.00253252	1.01583	0.920918	1.12051	0.753702	27.6142	0.251205	0.0157021	0.0500448	3	FALSE	456	83866	0.00540784
939	Atopic/contact dermatitis due to other or unspecified	dermatologic	1.00778	0.985025	1.03106	0.505969	44.035	0.0503005	0.00775024	0.0116523	12	FALSE	9536	255882	0.0359282	0.992653	0.965804	1.02025	0.598112	49.1815	0.0462209	-0.00737447	0.0139902	9	FALSE	7197	75357	0.0871793
946	Anaphylactic shock NOS	injuries & poisonings	1.01532	0.943931	1.0921	0.682795	0	0.604984	0.0152001	0.0371957	6	FALSE	797	257980	0.00307987	0.985459	0.882758	1.10011	0.794194	0	0.415122	-0.0146482	0.0561518	4	FALSE	374	77455	0.00480541
947	Urticaria	dermatologic	1.0152	0.966657	1.06619	0.546126	0	0.670855	0.0150902	0.0250014	10	FALSE	1874	264584	0.007033	1.03409	0.977855	1.09356	0.239977	0	0.770678	0.033524	0.02853	9	FALSE	1495	85377	0.0172092
949	Allergies, other	injuries & poisonings	1.0054	0.958328	1.05478	0.825895	0	0.644378	0.00538113	0.0244631	9	FALSE	2175	259277	0.00831893	1.0054	0.958328	1.05478	0.825895	0	0.644378	0.00538113	0.0244631	9	FALSE	2171	83981	0.0251996
952	Spinal cord injury without evidence of spinal bone injury	injuries & poisonings	1.19846	0.911988	1.57492	0.193963	0	0.360445	0.181038	0.139373	2	FALSE	119	265201	0.000448515	1.19846	0.911988	1.57492	0.193963	0	0.360445	0.181038	0.139373	2	FALSE	113	86293	0.00130778
958	Certain early complications of trauma or procedure	injuries & poisonings	1.01402	0.922662	1.11442	0.772587	0	0.528467	0.013921	0.0481708	3	FALSE	484	266640	0.00181189	0.972054	0.862464	1.09557	0.642348	0	0.95265	-0.0283437	0.0610306	2	FALSE	317	82540	0.00382587
958.2	Traumatic and surgical subcutaneous emphysema	injuries & poisonings	1.03025	0.881913	1.20354	0.70711	0	0.507161	0.0298041	0.0793208	2	FALSE	170	258999	0.000655943	NA	NA	NA	NA	NA	NA	NA	NA	NA	NA	NA	NA	NA
960	Poisoning by antibiotics	injuries & poisonings	1.00118	0.986546	1.01603	0.875194	0	0.831789	0.00118004	0.00751306	10	FALSE	20576	243074	0.0780429	1.03873	0.954832	1.12999	0.37654	0	0.956366	0.0379964	0.0429683	7	FALSE	649	88770	0.00725797
960.2	Allergy/adverse effect of penicillin	injuries & poisonings	0.996287	0.980263	1.01257	0.652976	0	0.827199	-0.00371978	0.00827294	10	FALSE	16579	244187	0.0635781	1.00253	0.900489	1.11614	0.963156	0	0.949576	0.00253003	0.05477	7	FALSE	391	89883	0.00433126
961.1	Poisoning/allergy of sulfonamides	injuries & poisonings	0.995118	0.940867	1.0525	0.864128	60.4734	0.0384578	-0.00489445	0.028602	5	FALSE	1310	244106	0.00533788	1.17475	0.992782	1.39008	0.0607103	49.3136	0.115631	0.161057	0.0858696	4	FALSE	191	89802	0.00212239
962	Poisoning by hormones and synthetic substitutes	injuries & poisonings	1.14117	0.982102	1.326	0.0846781	0	0.506215	0.132053	0.0765898	3	FALSE	222	80486	0.00275066	1.14117	0.982102	1.326	0.0846781	0	0.506215	0.132053	0.0765898	3	FALSE	222	80486	0.00275066
963	Poisoning by primarily systemic agents	injuries & poisonings	1.02281	0.946694	1.10504	0.567605	0	0.944912	0.022552	0.0394554	4	FALSE	697	235284	0.00295363	1.02281	0.946694	1.10504	0.567605	0	0.944912	0.022552	0.0394554	4	FALSE	695	85485	0.00806452
963.1	Antineoplastic and immunosuppressive drugs causing adverse effects	injuries & poisonings	1.0225	0.945129	1.10621	0.579353	0	0.961652	0.0222553	0.0401481	4	FALSE	668	85620	0.00774152	1.0225	0.945129	1.10621	0.579353	0	0.961652	0.0222553	0.0401481	4	FALSE	668	85620	0.00774152
964	Poisoning by agents primarily affecting blood constituents	injuries & poisonings	1.18173	0.944968	1.47781	0.143259	78.4998	0.0310333	0.166978	0.114074	2	FALSE	118	236439	0.000498823	1.18173	0.944968	1.47781	0.143259	78.4998	0.0310333	0.166978	0.114074	2	FALSE	116	86640	0.00133708
965	Poisoning by analgesics, antipyretics, and antirheumatics	injuries & poisonings	0.963785	0.938875	0.989357	0.00576608	17.2709	0.288947	-0.0368866	0.0133609	9	FALSE	6057	244048	0.0242178	0.996636	0.864313	1.14922	0.963022	0	0.990405	-0.00336962	0.0726804	6	FALSE	250	89744	0.00277796
965.1	Opiates and related narcotics causing adverse effects in therapeutic use	injuries & poisonings	1.01109	0.974499	1.04905	0.557663	62.2902	0.0142398	0.011026	0.0188055	7	FALSE	3007	244244	0.0121617	1.13648	0.977988	1.32065	0.0950186	25.5852	0.250912	0.127931	0.0766287	5	FALSE	236	89940	0.0026171
967	Adverse effects of sedatives or other central nervous system depressants and anesthetics	injuries & poisonings	0.982582	0.903772	1.06826	0.680396	0	0.73175	-0.0175715	0.0426572	3	FALSE	634	240091	0.00263371	0.922753	0.773013	1.1015	0.373523	0	0.961616	-0.0803942	0.0903414	2	FALSE	192	85787	0.0022331
969	Poisoning by psychotropic agents	injuries & poisonings	1.0541	0.928302	1.19693	0.41649	59.6185	0.0840469	0.0526829	0.0648385	3	FALSE	333	230826	0.00144057	1.0541	0.928302	1.19693	0.41649	59.6185	0.0840469	0.0526829	0.0648385	3	FALSE	331	81027	0.00406844
977	Personal history of allergy to medicinal agents	injuries & poisonings	0.991028	0.969942	1.01257	0.411465	0	0.568359	-0.00901229	0.010973	8	FALSE	9129	243939	0.0360733	1.06653	0.959839	1.18507	0.231028	0	0.59629	0.0644074	0.0537752	5	FALSE	422	89635	0.00468592
979	Adverse drug events and drug allergies	injuries & poisonings	1.00586	0.957683	1.05645	0.815604	0	0.65432	0.0058395	0.0250404	9	FALSE	1855	240905	0.00764129	1.00861	0.956236	1.06386	0.752625	0	0.554935	0.00857522	0.0272073	8	FALSE	1595	86601	0.0180847
980	Encounter for long-term (current) use of antibiotics	infectious diseases	1.02168	0.955578	1.09236	0.529633	6.23585	0.344209	0.0214522	0.0341289	3	FALSE	972	85457	0.0112462	1.02168	0.955578	1.09236	0.529633	6.23585	0.344209	0.0214522	0.0341289	3	FALSE	972	85457	0.0112462
990	Effects radiation NOS	injuries & poisonings	1.04069	1.01167	1.07055	0.00571827	0	0.668352	0.0398866	0.0144333	10	FALSE	5062	266610	0.0186328	1.02558	0.945345	1.11262	0.543427	0	0.461851	0.0252549	0.0415623	7	FALSE	645	90223	0.00709821
994	Sepsis and SIRS	injuries & poisonings	0.99258	0.96729	1.01853	0.571647	0	0.556282	-0.00744811	0.0131679	10	FALSE	6245	268359	0.0227418	0.995726	0.951761	1.04172	0.852526	0	0.7687	-0.00428309	0.0230402	8	FALSE	2163	88174	0.0239437
994.1	Systemic inflammatory response syndrome (SIRS)	injuries & poisonings	0.989045	0.902753	1.08358	0.813043	0	0.611109	-0.0110157	0.0465775	2	FALSE	508	85754	0.00588904	0.989045	0.902753	1.08358	0.813043	0	0.611109	-0.0110157	0.0465775	2	FALSE	508	85754	0.00588904
994.2	Sepsis	injuries & poisonings	0.993999	0.968056	1.02064	0.655549	0.183448	0.435749	-0.00601883	0.0134931	10	FALSE	5927	268818	0.0215727	1.00114	0.953396	1.05127	0.963654	0	0.630464	0.001136	0.0249293	8	FALSE	1845	88633	0.0203917
994.21	Septic shock	injuries & poisonings	0.98881	0.90328	1.08244	0.807395	71.6823	0.0292652	-0.011253	0.046159	3	FALSE	510	90248	0.00561934	0.98881	0.90328	1.08244	0.807395	71.6823	0.0292652	-0.011253	0.046159	3	FALSE	510	90248	0.00561934
