# Supplementary material for: Insights from the largest diverse ancestry sex-specific disease map for genetically predicted height
Source: NPJ Genom Med. 2025 Feb 27;10:14. doi: 10.1038/s41525-025-00464-w (PMC11868580; doi:10.1038/s41525-025-00464-w)
Supplement: Supplementary file 56 — Supplementary Data 55 [file 41525_2025_464_MOESM56_ESM.xlsx]

## Sheet: Supplementary Data 55
Supplementary Data 55: Bonferroni significant signals in the cross-ancestry female meta-PheWAS analysis including UKB and not in the analysis without UKB.
Description			BioMe, BioVU, Emerge, MVP, MyCode, UKB													BioMe, BioVU, Emerge, MVP, MyCode
phecode	description	category	OR	Lower	Upper	pvalue	I2	pval_Q	beta	SE	number_of_studies_combined	Bonferroni	cases	controls	prev	OR_withoutUKB	Lower_withoutUKB	Upper_withoutUKB	pvalue_withoutUKB	I2_withoutUKB	pval_Q_withoutUKB	beta_withoutUKB	SE_withoutUKB	number_of_studies_combined_withoutUKB	Bonferroni_withoutUKB	cases	controls	prev
172.2	Other non-epithelial cancer of skin	neoplasms	1.06037	1.03415	1.08726	4.46428e-06	34.2845	0.179169	0.05862	0.0127754	6	TRUE	6831	265059	0.0251241	1.06564	1.02026	1.11303	0.00419047	46.9082	0.110214	0.0635745	0.022202	5	FALSE	2542	87354	0.0282771
174	Breast cancer	neoplasms	1.04058	1.02424	1.05718	8.37135e-07	0	0.866852	0.039776	0.00807387	11	TRUE	17332	247320	0.0654898	1.03059	1.00046	1.06162	0.0465198	0	0.86795	0.0301309	0.0151362	8	FALSE	5268	84306	0.0588117
174.1	Breast cancer [female]	neoplasms	1.04295	1.02645	1.05972	2.37383e-07	0	0.885263	0.0420553	0.00813859	11	TRUE	17006	247755	0.0642315	1.04009	1.00915	1.07199	0.0107498	0	0.845719	0.0393102	0.0154114	8	FALSE	5048	84741	0.0562207
174.11	Malignant neoplasm of female breast	neoplasms	1.04534	1.02806	1.06291	1.85264e-07	0	0.866595	0.0443388	0.00850453	11	TRUE	15485	247910	0.05879	1.04021	1.00865	1.07275	0.0121572	0	0.881845	0.0394191	0.0157202	8	FALSE	4818	84896	0.053704
197	Chemotherapy	neoplasms	1.04368	1.02353	1.06422	1.71489e-05	0	0.983797	0.0427485	0.00994359	11	TRUE	11097	254825	0.0417303	1.03577	1.0033	1.06929	0.0305387	0	0.959967	0.0351456	0.0162483	8	FALSE	4363	85912	0.0483301
198	Secondary malignant neoplasm	neoplasms	1.04191	1.02353	1.06062	6.13098e-06	0	0.454549	0.0410586	0.0090801	11	TRUE	13337	254417	0.0498106	1.0348	1.00113	1.0696	0.0427021	19.104	0.278532	0.0342067	0.0168788	8	FALSE	4009	85504	0.0447868
198.2	Secondary malignancy of respiratory organs	neoplasms	1.07872	1.04383	1.11479	6.279e-06	0	0.875089	0.0757797	0.0167774	7	TRUE	3745	257590	0.0143303	1.08774	1.02644	1.15269	0.00448658	0	0.71573	0.0840987	0.0295939	5	FALSE	1235	88677	0.0137357
211	Benign neoplasm of other parts of digestive system	neoplasms	0.94686	0.923712	0.970588	1.53268e-05	0	0.548398	-0.0546037	0.0126282	10	TRUE	6690	262681	0.0248356	1.05161	0.958156	1.15417	0.289254	0	0.947966	0.0503207	0.0474831	7	FALSE	501	89701	0.0055542
241	Nontoxic nodular goiter	endocrine/metabolic	1.06201	1.03495	1.08977	4.88634e-06	41.7514	0.0631974	0.06016	0.0131652	12	TRUE	6819	246440	0.026925	1.05454	1.02196	1.08815	0.000910757	47.7155	0.0535522	0.053103	0.0160106	9	FALSE	4856	83020	0.0552597
241.2	Nontoxic multinodular goiter	endocrine/metabolic	1.09252	1.05385	1.13261	1.48847e-06	52.2716	0.0264392	0.0884913	0.0183867	10	TRUE	3372	248487	0.0133884	1.08888	1.04414	1.13553	6.96152e-05	61.9604	0.0102826	0.0851468	0.0214066	8	FALSE	2559	85067	0.0292037
272.11	Hypercholesterolemia	endocrine/metabolic	0.950896	0.938621	0.963332	3.07468e-14	0	0.483217	-0.0503502	0.00662927	12	TRUE	28913	238225	0.108232	0.966245	0.94009	0.993127	0.0141852	0	0.555657	-0.0343379	0.014001	9	FALSE	7364	77358	0.0869196
351	Other peripheral nerve disorders	neurological	0.922011	0.90742	0.936836	1.92451e-23	80.9355	2.47312e-08	-0.0811987	0.00813869	12	TRUE	18674	250402	0.0694005	0.988415	0.962728	1.01479	0.385732	6.45639	0.38147	-0.0116528	0.0134345	9	FALSE	8296	78214	0.0958964
357	Inflammatory and toxic neuropathy	neurological	1.14338	1.09596	1.19286	5.65664e-10	0	0.984117	0.133992	0.0216126	9	TRUE	2364	271789	0.00862292	1.12903	1.05947	1.20314	0.000183385	0	0.951242	0.121356	0.0324405	7	FALSE	1132	89141	0.0125397
401	Hypertension	circulatory system	0.95617	0.947459	0.96496	8.07224e-22	51.1067	0.020787	-0.0448199	0.00466922	12	TRUE	86919	183170	0.321816	0.97251	0.955345	0.989983	0.00215483	52.9163	0.0302028	-0.0278754	0.00908578	9	FALSE	33378	52444	0.388921
401.1	Essential hypertension	circulatory system	0.955485	0.946765	0.964285	2.14196e-22	43.2839	0.054364	-0.045536	0.00467764	12	TRUE	86286	183684	0.319613	0.969695	0.952488	0.987213	0.000754858	46.9568	0.0575698	-0.0307737	0.00913481	9	FALSE	32822	52958	0.38263
411	Ischemic Heart Disease	circulatory system	0.955634	0.941955	0.969512	6.86598e-10	43.5143	0.0601739	-0.0453802	0.007356	11	TRUE	22937	248074	0.0846349	0.96407	0.939132	0.98967	0.00620965	51.3	0.0449201	-0.0365913	0.0133716	8	FALSE	8109	79422	0.0926415
411.1	Unstable angina (intermediate coronary syndrome)	circulatory system	0.911846	0.878704	0.946238	1.03178e-06	0	0.74934	-0.0922845	0.0188896	8	TRUE	3018	256011	0.0116512	0.930575	0.871468	0.993692	0.0316366	0	0.677354	-0.0719521	0.0334821	6	FALSE	1025	87359	0.0115971
411.2	Myocardial infarction	circulatory system	0.93994	0.91591	0.964601	2.7647e-06	0	0.993953	-0.0619392	0.0132135	10	TRUE	6279	255659	0.0239713	0.948329	0.90441	0.99438	0.0283129	0	0.986903	-0.0530541	0.0241933	8	FALSE	2001	87007	0.0224811
411.3	Angina pectoris	circulatory system	0.931909	0.912548	0.95168	4.5908e-11	0	0.918609	-0.0705205	0.0107115	11	TRUE	9719	255348	0.0366662	0.945098	0.899216	0.99332	0.0261542	0	0.89248	-0.0564669	0.0253907	8	FALSE	1858	86696	0.0209815
411.4	Coronary atherosclerosis	circulatory system	0.948126	0.931024	0.965542	9.71225e-09	29.6425	0.16349	-0.053268	0.00928713	11	TRUE	13992	250920	0.0528175	0.963358	0.935843	0.991682	0.0115727	36.9532	0.134195	-0.0373302	0.0147847	8	FALSE	6345	82268	0.0716035
411.8	Other chronic ischemic heart disease, unspecified	circulatory system	0.938613	0.918065	0.95962	2.02706e-08	34.7281	0.130051	-0.063352	0.0112934	10	TRUE	8733	255515	0.0330485	0.946332	0.898563	0.99664	0.0368577	44.6705	0.0933152	-0.0551621	0.026427	7	FALSE	1720	86863	0.0194168
427	Cardiac dysrhythmias	circulatory system	1.05668	1.04346	1.07007	9.14107e-18	74.9813	7.3638e-06	0.0551334	0.0064226	12	TRUE	32565	231791	0.123186	1.02367	1.00426	1.04345	0.0166132	51.5882	0.0354544	0.0233918	0.00976631	9	FALSE	16874	65420	0.205045
427.1	Paroxysmal tachycardia, unspecified	circulatory system	1.0826	1.04899	1.11728	8.13718e-07	12.8055	0.327758	0.079362	0.0160911	9	TRUE	4179	252046	0.0163099	1.04508	0.996086	1.09648	0.0718786	0	0.52722	0.0440905	0.0244963	7	FALSE	1901	85675	0.0217069
427.11	Paroxysmal supraventricular tachycardia	circulatory system	1.08635	1.04703	1.12714	1.06369e-05	0	0.581933	0.0828224	0.018807	9	TRUE	3019	253239	0.0117811	1.03239	0.970311	1.09843	0.313754	0	0.95766	0.0318727	0.0316393	7	FALSE	1129	86868	0.01283
442	Other aneurysm	circulatory system	1.11186	1.05983	1.16643	1.4453e-05	0	0.436848	0.10603	0.0244486	8	TRUE	1817	266919	0.00676128	1.07355	1.00173	1.15051	0.0445377	0	0.539629	0.0709667	0.0353245	7	FALSE	903	88621	0.0100867
442.1	Aortic aneurysm	circulatory system	1.14852	1.08205	1.21906	5.29255e-06	0	0.892694	0.138472	0.0304144	7	TRUE	1194	266957	0.00445272	1.13008	1.03595	1.23276	0.00585088	0	0.845731	0.122288	0.0443712	6	FALSE	594	88659	0.00665524
458.1	Orthostatic hypotension	circulatory system	1.109	1.06404	1.15586	9.58718e-07	0	0.517869	0.103459	0.0211144	9	TRUE	2433	254485	0.00946995	1.1404	1.0526	1.23552	0.00130849	4.90403	0.389436	0.131378	0.0408755	7	FALSE	715	88997	0.00796995
459	Other disorders of circulatory system	circulatory system	1.04914	1.03141	1.06717	3.45029e-08	15.4009	0.297252	0.0479713	0.00869534	11	TRUE	14992	253076	0.0559261	0.992732	0.934133	1.05501	0.814211	0	0.649642	-0.00729481	0.0310421	8	FALSE	1240	87588	0.0139596
459.9	Circulatory disease NEC	circulatory system	1.054	1.0359	1.07242	2.69443e-09	27.8865	0.179144	0.0525929	0.00884033	11	TRUE	14481	253916	0.0539537	1.0547	0.979345	1.13585	0.159101	27.0478	0.212689	0.0532549	0.0378203	8	FALSE	841	88428	0.00942096
530	Diseases of esophagus	digestive	0.963181	0.953146	0.97332	2.20325e-12	0	0.697862	-0.0375144	0.00534319	12	TRUE	50176	215936	0.188552	0.972294	0.954738	0.990172	0.00250842	0	0.872362	-0.0280975	0.00929666	9	FALSE	21440	61383	0.258865
530.1	Esophagitis, GERD and related diseases	digestive	0.962132	0.951917	0.972456	1.35313e-12	0	0.711593	-0.038604	0.0054458	12	TRUE	47966	216841	0.181136	0.970771	0.952989	0.988884	0.00166024	0	0.819692	-0.0296652	0.00943215	9	FALSE	20666	62288	0.249126
530.11	GERD	digestive	0.965424	0.953766	0.977225	1.37383e-08	0	0.768987	-0.0351878	0.00619872	12	TRUE	37035	217882	0.145283	0.969541	0.951534	0.987889	0.00122106	0	0.830698	-0.0309324	0.00956501	9	FALSE	19758	63329	0.237799
535	Gastritis and duodenitis	digestive	0.966596	0.953653	0.979714	7.8191e-07	22.6102	0.228088	-0.0339748	0.00687773	11	TRUE	25250	238591	0.0957016	1.00941	0.968232	1.05235	0.659287	2.03323	0.413912	0.00937003	0.0212521	8	FALSE	2792	83937	0.0321922
550	Abdominal hernia	digestive	0.953797	0.942137	0.965602	4.79574e-14	46.8876	0.0425025	-0.0473042	0.00627596	11	TRUE	30827	241072	0.113377	0.9871	0.955892	1.01933	0.428296	39.4935	0.115653	-0.0129837	0.0163912	8	FALSE	4652	82980	0.0530856
550.2	Diaphragmatic hernia	digestive	0.944674	0.931973	0.957548	1.70212e-16	41.5168	0.0722037	-0.0569155	0.00690604	11	TRUE	24902	243887	0.0926452	0.973039	0.929926	1.01815	0.237202	50.1113	0.0506289	-0.0273309	0.0231224	8	FALSE	2272	85795	0.0257985
557.1	Celiac disease	digestive	1.10932	1.06131	1.1595	4.31098e-06	0	0.578948	0.103745	0.0225739	5	TRUE	2071	227978	0.00900243	1.06828	0.966976	1.1802	0.193821	0	0.533885	0.0660518	0.0508342	4	FALSE	454	87452	0.00516461
599.2	Retention of urine	genitourinary	1.06996	1.03991	1.10088	3.27187e-06	0	0.552146	0.0676222	0.0145331	10	TRUE	5085	259524	0.019217	1.10322	1.04226	1.16775	0.00070654	0	0.62398	0.0982329	0.0290027	8	FALSE	1375	85255	0.0158721
735.21	Hammer toe (acquired)	musculoskeletal	1.09262	1.05695	1.1295	1.68938e-07	0	0.851738	0.0885821	0.0169353	9	TRUE	3989	261233	0.0150402	1.10273	1.0468	1.16165	0.000231352	0	0.796114	0.0977863	0.0265575	8	FALSE	1846	87857	0.020579
740	Osteoarthrosis	musculoskeletal	1.02864	1.01808	1.03931	8.24319e-08	40.961	0.0680323	0.0282382	0.00526663	12	TRUE	53906	215018	0.200451	1.03027	1.00958	1.05138	0.00396035	47.1411	0.0565801	0.029818	0.0103488	9	FALSE	18481	66176	0.218304
740.1	Osteoarthritis; localized	musculoskeletal	1.03655	1.02446	1.04878	2.01138e-09	40.9966	0.0678104	0.0358967	0.00598589	12	TRUE	37408	223436	0.143411	1.0126	0.988707	1.03706	0.304137	24.1847	0.2284	0.0125179	0.0121817	9	FALSE	10906	74594	0.127556
741.4	Joint effusions	musculoskeletal	1.12111	1.06237	1.1831	3.13679e-05	0	0.846404	0.114321	0.0274591	9	TRUE	1549	268335	0.0057395	1.12618	1.06414	1.19184	3.94996e-05	0	0.794827	0.118834	0.0289106	8	FALSE	1412	86430	0.0160743
