# Supplementary material for: Insights from the largest diverse ancestry sex-specific disease map for genetically predicted height
Source: NPJ Genom Med. 2025 Feb 27;10:14. doi: 10.1038/s41525-025-00464-w (PMC11868580; doi:10.1038/s41525-025-00464-w)
Supplement: Supplementary file 57 — Supplementary Data 56 [file 41525_2025_464_MOESM57_ESM.xlsx]

## Sheet: Supplementary Data 56
Supplementary Data 56: Unweighted PheWAS results for the sex-combined and sex-specific Europeans in Colorado Biobank.
Phecode	Description	Group	beta_ALL	SE_ALL	OR_ALL	LCI_ALL	UCI_ALL	pvalue_ALL	n_total_ALL	n_cases_ALL	n_controls_ALL	prev_ALL	Bonferroni_ALL	beta_MALE	SE_MALE	OR_MALE	LCI_MALE	UCI_MALE	pvalue_MALE	n_total_MALE	n_cases_MALE	n_controls_MALE	prev_MALE	Bonferroni_MALE	beta_FEM	SE_FEM	OR_FEM	LCI_FEM	UCI_FEM	pvalue_FEM	n_total_FEM	n_cases_FEM	n_controls_FEM	prev_FEM	Bonferroni_FEM
8	Intestinal infection	infectious diseases	0.0283393	0.0491524	1.02874	0.934261	1.13278	0.564238	24247	444	23803	0.0183115	FALSE	0.0386587	0.0775161	1.03942	0.892907	1.20996	0.617978	9186	180	9006	0.019595	FALSE	0.0185494	0.0635909	1.01872	0.899345	1.15395	0.770517	15061	264	14797	0.0175287	FALSE
8.5	Bacterial enteritis	infectious diseases	0.00188806	0.0630253	1.00189	0.885466	1.13362	0.976101	24071	268	23803	0.0111337	FALSE	0.0873222	0.100438	1.09125	0.896251	1.32867	0.384618	9112	106	9006	0.011633	FALSE	-0.0559053	0.0810214	0.945629	0.806778	1.10838	0.49019	14959	162	14797	0.0108296	FALSE
8.51	Intestinal e.coli	infectious diseases	NA	NA	NA	NA	NA	NA	23815	12	23803	0.000503884	FALSE	NA	NA	NA	NA	NA	NA	9009	3	9006	0.000333	FALSE	NA	NA	NA	NA	NA	NA	14806	9	14797	0.000607862	FALSE
8.52	Intestinal infection due to C. difficile	infectious diseases	0.0667074	0.0721489	1.06898	0.928018	1.23136	0.355185	24008	205	23803	0.00853882	FALSE	0.0577259	0.110643	1.05942	0.852881	1.31599	0.601859	9093	87	9006	0.0095678	FALSE	0.0703761	0.0950275	1.07291	0.890584	1.29257	0.458944	14915	118	14797	0.0079115	FALSE
8.6	Viral Enteritis	infectious diseases	0.010205	0.130669	1.01026	0.781996	1.30515	0.93775	23865	62	23803	0.00259795	FALSE	-0.0975831	0.181906	0.907027	0.635007	1.29557	0.591649	9038	32	9006	0.00354061	FALSE	0.128702	0.188511	1.13735	0.786015	1.64573	0.494777	14827	30	14797	0.00202334	FALSE
8.7	Intestinal infection due to protozoa	infectious diseases	NA	NA	NA	NA	NA	NA	23814	11	23803	0.000461913	FALSE	NA	NA	NA	NA	NA	NA	9014	8	9006	0.000887508	FALSE	NA	NA	NA	NA	NA	NA	14800	3	14797	0.000202703	FALSE
10	Tuberculosis	infectious diseases	NA	NA	NA	NA	NA	NA	21226	18	21208	0.000848017	FALSE	NA	NA	NA	NA	NA	NA	8009	6	8003	0.000749157	FALSE	NA	NA	NA	NA	NA	NA	13217	12	13205	0.000907922	FALSE
31	Diseases due to other mycobacteria	infectious diseases	-0.227135	0.174013	0.796814	0.566545	1.12067	0.191799	21243	35	21208	0.0016476	FALSE	-0.268526	0.230505	0.764506	0.486599	1.20113	0.244041	8023	20	8003	0.00249283	FALSE	NA	NA	NA	NA	NA	NA	13220	15	13205	0.00113464	FALSE
31.1	Leprosy	infectious diseases	NA	NA	NA	NA	NA	NA	21208	NA	NA	NA	FALSE	NA	NA	NA	NA	NA	NA	8003	NA	NA	NA	FALSE	NA	NA	NA	NA	NA	NA	13205	NA	NA	NA	FALSE
38	Septicemia	infectious diseases	-0.0165893	0.0389576	0.983548	0.911243	1.06159	0.670232	21939	731	21208	0.0333197	FALSE	-0.0337264	0.051877	0.966836	0.873362	1.07031	0.515613	8421	418	8003	0.0496378	FALSE	0.00386569	0.0590605	1.00387	0.89414	1.12707	0.947813	13518	313	13205	0.0231543	FALSE
38.1	Gram negative septicemia	infectious diseases	0.0470439	0.118536	1.04817	0.830866	1.3223	0.691461	21284	76	21208	0.00357076	FALSE	0.0621657	0.161023	1.06414	0.776127	1.45903	0.699447	8045	42	8003	0.00522063	FALSE	0.0104101	0.176559	1.01046	0.714876	1.42827	0.952983	13239	34	13205	0.00256817	FALSE
38.2	Gram positive septicemia	infectious diseases	-0.0245325	0.171457	0.975766	0.697266	1.3655	0.886225	21244	36	21208	0.0016946	FALSE	0.0492194	0.215381	1.05045	0.688715	1.60218	0.819241	8026	23	8003	0.00286569	FALSE	NA	NA	NA	NA	NA	NA	13218	13	13205	0.000983507	FALSE
38.3	Bacteremia	infectious diseases	0.0843581	0.061434	1.08802	0.96459	1.22724	0.169705	21494	286	21208	0.013306	FALSE	0.0529708	0.0794488	1.0544	0.902354	1.23206	0.504945	8176	173	8003	0.0211595	FALSE	0.13158	0.0969743	1.14063	0.943188	1.3794	0.174827	13318	113	13205	0.00848476	FALSE
41	Bacterial infection NOS	infectious diseases	-0.024833	0.0318309	0.975473	0.916474	1.03827	0.4353	22300	1092	21208	0.0489686	FALSE	-0.00509834	0.0501192	0.994915	0.901828	1.09761	0.918975	8448	445	8003	0.0526752	FALSE	-0.0382679	0.0412354	0.962455	0.887728	1.04347	0.353389	13852	647	13205	0.0467081	FALSE
41.1	Staphylococcus infections	infectious diseases	0.0206724	0.0551041	1.02089	0.916373	1.13732	0.707547	21561	353	21208	0.0163722	FALSE	0.0776424	0.0780208	1.08074	0.927485	1.25931	0.319663	8180	177	8003	0.0216381	FALSE	-0.0380662	0.0780275	0.962649	0.826133	1.12172	0.625652	13381	176	13205	0.013153	FALSE
41.11	Methicillin sensitive Staphylococcus aureus	infectious diseases	0.0946385	0.0883027	1.09926	0.924562	1.30697	0.283832	21345	137	21208	0.00641836	FALSE	0.211589	0.119583	1.23564	0.977464	1.56201	0.0768293	8079	76	8003	0.0094071	FALSE	-0.0457766	0.131991	0.955255	0.737508	1.23729	0.728729	13266	61	13205	0.00459822	FALSE
41.12	Methicillin resistant Staphylococcus aureus	infectious diseases	-0.0306263	0.0757936	0.969838	0.835954	1.12516	0.686158	21392	184	21208	0.00860135	FALSE	-0.0272129	0.112358	0.973154	0.780801	1.21289	0.808627	8086	83	8003	0.0102647	FALSE	-0.0386349	0.102523	0.962102	0.786959	1.17622	0.70629	13306	101	13205	0.00759056	FALSE
41.2	Streptococcus infection	infectious diseases	0.0712939	0.0674407	1.0739	0.940927	1.22566	0.290451	21443	235	21208	0.0109593	FALSE	0.0350036	0.105579	1.03562	0.842037	1.27372	0.740238	8099	96	8003	0.0118533	FALSE	0.095587	0.0874653	1.1003	0.92696	1.30607	0.274457	13344	139	13205	0.0104167	FALSE
41.21	Rheumatic fever / chorea	infectious diseases	NA	NA	NA	NA	NA	NA	21219	11	21208	0.000518403	FALSE	NA	NA	NA	NA	NA	NA	8008	5	8003	0.000624376	FALSE	NA	NA	NA	NA	NA	NA	13211	6	13205	0.000454167	FALSE
41.4	E. coli	infectious diseases	-0.0325346	0.0881884	0.967989	0.814335	1.15064	0.712186	21345	137	21208	0.00641836	FALSE	-0.114835	0.134076	0.891513	0.685488	1.15946	0.391726	8063	60	8003	0.0074414	FALSE	0.0272003	0.117305	1.02757	0.816508	1.2932	0.816634	13282	77	13205	0.00579732	FALSE
41.8	H. pylori	infectious diseases	0.0559054	0.161387	1.0575	0.770732	1.45096	0.729038	21250	42	21208	0.00197647	FALSE	NA	NA	NA	NA	NA	NA	8014	11	8003	0.0013726	FALSE	0.0209429	0.186354	1.02116	0.708709	1.47137	0.91052	13236	31	13205	0.0023421	FALSE
41.9	Infection with drug-resistant microorganisms	infectious diseases	0.0202657	0.149896	1.02047	0.76069	1.36897	0.892455	21255	47	21208	0.00221124	FALSE	0.0972073	0.21957	1.10209	0.716662	1.6948	0.657971	8025	22	8003	0.00274143	FALSE	-0.0378478	0.20508	0.962859	0.644163	1.43923	0.853581	13230	25	13205	0.00188964	FALSE
53	Herpes zoster	infectious diseases	0.0593575	0.0549488	1.06115	0.952808	1.18182	0.280039	17870	360	17510	0.0201455	FALSE	0.0420153	0.0940143	1.04291	0.867402	1.25393	0.654945	6830	123	6707	0.0180088	FALSE	0.0682607	0.0678008	1.07064	0.937415	1.22281	0.314039	11040	237	10803	0.0214674	FALSE
53.1	Herpes zoster with nervous system complications	infectious diseases	0.23892	0.105294	1.26988	1.03308	1.56095	0.0232639	17607	97	17510	0.00550917	FALSE	-0.0173564	0.18202	0.982793	0.687897	1.40411	0.924033	6739	32	6707	0.00474848	FALSE	0.356786	0.129079	1.42873	1.10937	1.84003	0.00570806	10868	65	10803	0.00598086	FALSE
54	Herpes simplex	infectious diseases	-0.0132177	0.0399644	0.986869	0.912518	1.06728	0.740843	18203	693	17510	0.0380706	FALSE	-0.0633886	0.0846964	0.938579	0.795016	1.10807	0.454206	6861	154	6707	0.0224457	FALSE	-0.00205049	0.0454069	0.997952	0.912974	1.09084	0.963981	11342	539	10803	0.0475225	FALSE
70	Viral hepatitis	infectious diseases	0.0293723	0.0476786	1.02981	0.937932	1.13068	0.537863	17994	484	17510	0.0268979	FALSE	0.0384525	0.0607614	1.0392	0.922526	1.17063	0.526835	7007	300	6707	0.0428143	FALSE	0.0141535	0.0769414	1.01425	0.872274	1.17934	0.854052	10987	184	10803	0.0167471	FALSE
70.1	Viral hepatitis A	infectious diseases	NA	NA	NA	NA	NA	NA	17527	17	17510	0.000969932	FALSE	NA	NA	NA	NA	NA	NA	6715	8	6707	0.00119136	FALSE	NA	NA	NA	NA	NA	NA	10812	9	10803	0.000832408	FALSE
70.2	Viral hepatitis B	infectious diseases	0.0420504	0.122457	1.04295	0.820398	1.32587	0.731307	17581	71	17510	0.00403845	FALSE	0.02465	0.135912	1.02496	0.785263	1.33781	0.856079	6764	57	6707	0.00842697	FALSE	NA	NA	NA	NA	NA	NA	10817	14	10803	0.00129426	FALSE
70.3	Viral hepatitis C	infectious diseases	0.0191665	0.0525167	1.01935	0.919646	1.12987	0.715141	17906	396	17510	0.0221155	FALSE	0.0368718	0.0667094	1.03756	0.910393	1.18249	0.580453	6954	247	6707	0.0355191	FALSE	-0.0127915	0.0852925	0.98729	0.8353	1.16694	0.880787	10952	149	10803	0.0136048	FALSE
70.4	Chronic hepatitis	infectious diseases	0.212873	0.0859896	1.23723	1.04533	1.46435	0.0133024	17655	145	17510	0.00821297	FALSE	0.0993737	0.139517	1.10448	0.84023	1.45183	0.476299	6762	55	6707	0.00813369	FALSE	0.285389	0.109936	1.33028	1.07242	1.65015	0.00943304	10893	90	10803	0.00826219	FALSE
70.9	Hepatitis NOS	infectious diseases	-0.03028	0.0845069	0.970174	0.822083	1.14494	0.720109	17659	149	17510	0.00843762	FALSE	-0.18317	0.124158	0.832626	0.652777	1.06203	0.14013	6777	70	6707	0.0103291	FALSE	0.0991717	0.115829	1.10426	0.879982	1.38569	0.391894	10882	79	10803	0.00725969	FALSE
71	Human immunodeficiency virus [HIV] disease	infectious diseases	-0.0284988	0.0552763	0.971903	0.872109	1.08312	0.606156	17870	360	17510	0.0201455	FALSE	-0.0441904	0.0583882	0.956772	0.853311	1.07278	0.449147	7032	325	6707	0.0462173	FALSE	0.113232	0.174238	1.11989	0.795906	1.57576	0.515778	10838	35	10803	0.00322938	FALSE
71.1	HIV infection, symptomatic	infectious diseases	-0.0234084	0.0566791	0.976863	0.874153	1.09164	0.679608	17851	341	17510	0.0191026	FALSE	-0.0441146	0.0597226	0.956844	0.851147	1.07567	0.460115	7016	309	6707	0.0440422	FALSE	0.173529	0.183564	1.18949	0.83006	1.70457	0.344491	10835	32	10803	0.00295339	FALSE
78	Viral warts & HPV	infectious diseases	0.0860656	0.0398425	1.08988	1.00801	1.1784	0.0307615	18203	693	17510	0.0380706	FALSE	0.023613	0.0606709	1.02389	0.909098	1.15319	0.69713	7009	302	6707	0.0430875	FALSE	0.133009	0.0530132	1.14226	1.02953	1.26733	0.0121078	11194	391	10803	0.0349294	FALSE
79	Viral infection	infectious diseases	0.00205854	0.0388633	1.00206	0.928566	1.08137	0.957757	18241	731	17510	0.0400746	FALSE	-0.0422001	0.0597337	0.958678	0.852759	1.07775	0.479895	7018	311	6707	0.0443146	FALSE	0.032774	0.0511916	1.03332	0.93467	1.14238	0.522027	11223	420	10803	0.0374231	FALSE
79.1	Varicella infection	infectious diseases	NA	NA	NA	NA	NA	NA	17526	16	17510	0.000912929	FALSE	NA	NA	NA	NA	NA	NA	6713	6	6707	0.000893788	FALSE	NA	NA	NA	NA	NA	NA	10813	10	10803	0.000924813	FALSE
79.2	Infectious mononucleosis	infectious diseases	0.107191	0.16526	1.11315	0.805157	1.53895	0.516583	17550	40	17510	0.0022792	FALSE	NA	NA	NA	NA	NA	NA	6723	16	6707	0.00237989	FALSE	-0.0179136	0.211889	0.982246	0.648421	1.48793	0.932625	10827	24	10803	0.00221668	FALSE
79.9	Viremia, NOS	infectious diseases	0.0274999	0.0911854	1.02788	0.859655	1.22903	0.762971	17639	129	17510	0.00731334	FALSE	0.176	0.154133	1.19244	0.881527	1.61301	0.253507	6753	46	6707	0.00681179	FALSE	-0.0626601	0.113594	0.939263	0.751786	1.17349	0.581212	10886	83	10803	0.00762447	FALSE
80	Postoperative infection	infectious diseases	-0.020681	0.0789657	0.979531	0.839076	1.1435	0.7934	24407	169	24238	0.00692424	FALSE	-0.0545057	0.127159	0.946953	0.738054	1.21498	0.668185	9196	65	9131	0.00706829	FALSE	-0.000962938	0.100803	0.999038	0.81993	1.21727	0.992378	15211	104	15107	0.00683716	FALSE
81	Infection/inflammation of internal prosthetic device; implant; and graft	infectious diseases	0.0336594	0.0711404	1.03423	0.899626	1.18898	0.636112	24448	210	24238	0.00858966	FALSE	-0.0242111	0.0977676	0.97608	0.805868	1.18224	0.804414	9242	111	9131	0.0120104	FALSE	0.106638	0.104066	1.11253	0.907255	1.36425	0.305496	15206	99	15107	0.00651059	FALSE
81.1	Graft-versus-host disease	infectious diseases	-0.0196907	0.139121	0.980502	0.746494	1.28787	0.887446	24293	55	24238	0.00226403	FALSE	0.0202863	0.182468	1.02049	0.713658	1.45925	0.911476	9163	32	9131	0.00349231	FALSE	-0.0712855	0.215487	0.931196	0.6104	1.42059	0.740787	15130	23	15107	0.00152016	FALSE
81.11	Acute graft-versus-host disease	infectious diseases	-0.110547	0.198043	0.895344	0.607312	1.31998	0.57671	24265	27	24238	0.00111271	FALSE	NA	NA	NA	NA	NA	NA	9147	16	9131	0.00174921	FALSE	NA	NA	NA	NA	NA	NA	15118	11	15107	0.000727609	FALSE
81.12	Chronic graft-versus-host disease	infectious diseases	0.0683349	0.202475	1.07072	0.719991	1.59231	0.735742	24264	26	24238	0.00107155	FALSE	NA	NA	NA	NA	NA	NA	9148	17	9131	0.00185833	FALSE	NA	NA	NA	NA	NA	NA	15116	9	15107	0.000595396	FALSE
90	Sexually transmitted infections (not HIV or hepatitis)	infectious diseases	0.188985	0.103198	1.20802	0.986804	1.47883	0.0670589	25065	100	24965	0.00398963	FALSE	0.111325	0.115688	1.11776	0.890989	1.40224	0.335906	9487	80	9407	0.00843259	FALSE	0.512508	0.231085	1.66947	1.06139	2.62593	0.0265663	15578	20	15558	0.00128386	FALSE
90.2	Gonococcal infections	infectious diseases	NA	NA	NA	NA	NA	NA	24979	14	24965	0.000560471	FALSE	NA	NA	NA	NA	NA	NA	9419	12	9407	0.00127402	FALSE	NA	NA	NA	NA	NA	NA	15560	2	15558	0.000128535	FALSE
90.3	Venereal diseases due to Chlamydia trachomatis	infectious diseases	NA	NA	NA	NA	NA	NA	24967	2	24965	8.01057e-05	FALSE	NA	NA	NA	NA	NA	NA	9408	1	9407	0.000106293	FALSE	NA	NA	NA	NA	NA	NA	15559	1	15558	6.42715e-05	FALSE
110	Dermatophytosis / Dermatomycosis	infectious diseases	0.0600208	0.0373825	1.06186	0.986838	1.14258	0.108365	21832	812	21020	0.0371931	FALSE	0.100027	0.0502869	1.1052	1.00147	1.21968	0.0466883	8425	466	7959	0.0553116	FALSE	0.00888814	0.0560681	1.00893	0.903928	1.12612	0.874044	13407	346	13061	0.0258074	FALSE
110.1	Dermatophytosis	infectious diseases	0.0572518	0.0384797	1.05892	0.981996	1.14188	0.136792	21787	767	21020	0.0352045	FALSE	0.0897536	0.0512889	1.0939	0.989285	1.20959	0.0801247	8406	447	7959	0.0531763	FALSE	0.0138605	0.0583139	1.01396	0.904444	1.13673	0.812123	13381	320	13061	0.0239145	FALSE
110.11	Dermatophytosis of nail	infectious diseases	0.0644039	0.043167	1.06652	0.979999	1.16069	0.135707	21624	604	21020	0.0279319	FALSE	0.12366	0.05833	1.13163	1.00938	1.26869	0.0340054	8303	344	7959	0.0414308	FALSE	-0.010119	0.0645194	0.989932	0.872339	1.12338	0.875374	13321	260	13061	0.0195181	FALSE
110.12	Althete's foot	infectious diseases	0.123446	0.0953586	1.13139	0.938515	1.3639	0.195477	21138	118	21020	0.00558236	FALSE	0.093152	0.11661	1.09763	0.873363	1.37948	0.424388	8039	80	7959	0.00995149	FALSE	0.177733	0.16629	1.19451	0.862263	1.65477	0.285154	13099	38	13061	0.00290098	FALSE
110.13	Dermatophytosis of the body	infectious diseases	0.00726123	0.106209	1.00729	0.817987	1.2404	0.945493	21115	95	21020	0.00449917	FALSE	-0.052401	0.127348	0.948948	0.739335	1.21799	0.680723	8025	66	7959	0.0082243	FALSE	0.134551	0.189989	1.14402	0.788339	1.66019	0.478818	13090	29	13061	0.00221543	FALSE
110.2	Dermatomycoses	infectious diseases	0.0644463	0.145229	1.06657	0.802356	1.41778	0.657219	21070	50	21020	0.00237304	FALSE	0.134184	0.226384	1.1436	0.733792	1.78229	0.553364	7980	21	7959	0.00263158	FALSE	0.0227944	0.190243	1.02306	0.704631	1.48538	0.904628	13090	29	13061	0.00221543	FALSE
112	Candidiasis	infectious diseases	-0.00850172	0.0402385	0.991534	0.916339	1.0729	0.832666	21691	671	21020	0.0309345	FALSE	-0.229772	0.0723067	0.794714	0.689703	0.915714	0.00148425	8166	207	7959	0.025349	FALSE	0.0907761	0.0484967	1.09502	0.995732	1.20422	0.0612343	13525	464	13061	0.0343068	FALSE
112.3	Candidiasis of skin and nails	infectious diseases	0.0307978	0.102922	1.03128	0.842881	1.26178	0.764761	21120	100	21020	0.00473485	FALSE	-0.0649425	0.223477	0.937121	0.604739	1.45219	0.771357	7980	21	7959	0.00263158	FALSE	0.0573355	0.115947	1.05901	0.843731	1.32922	0.620955	13140	79	13061	0.00601218	FALSE
117	Mycoses	infectious diseases	-0.159756	0.0929114	0.852351	0.710446	1.0226	0.0855329	21142	122	21020	0.0057705	FALSE	-0.240695	0.122481	0.786081	0.618315	0.999367	0.0493944	8030	71	7959	0.00884184	FALSE	-0.0559695	0.143636	0.945568	0.713555	1.25302	0.696786	13112	51	13061	0.00388957	FALSE
117.1	Histoplasmosis	infectious diseases	NA	NA	NA	NA	NA	NA	21038	18	21020	0.000855595	FALSE	NA	NA	NA	NA	NA	NA	7969	10	7959	0.00125486	FALSE	NA	NA	NA	NA	NA	NA	13069	8	13061	0.000612136	FALSE
117.2	Coccidioidomycosis	infectious diseases	NA	NA	NA	NA	NA	NA	21026	6	21020	0.000285361	FALSE	NA	NA	NA	NA	NA	NA	7963	4	7959	0.000502323	FALSE	NA	NA	NA	NA	NA	NA	13063	2	13061	0.000153104	FALSE
117.3	Blastomycotic infection	infectious diseases	NA	NA	NA	NA	NA	NA	21020	NA	NA	NA	FALSE	NA	NA	NA	NA	NA	NA	7959	NA	NA	NA	FALSE	NA	NA	NA	NA	NA	NA	13061	NA	NA	NA	FALSE
117.4	Aspergillosis	infectious diseases	-0.102738	0.148974	0.902363	0.673864	1.20834	0.49042	21067	47	21020	0.00223098	FALSE	-0.230408	0.195355	0.794209	0.541559	1.16473	0.238225	7986	27	7959	0.00338092	FALSE	0.0589375	0.228233	1.06071	0.678142	1.6591	0.796226	13081	20	13061	0.00152894	FALSE
130	Spirochetal infection	infectious diseases	-0.238118	0.221873	0.78811	0.510181	1.21744	0.283174	22491	21	22470	0.000933707	FALSE	NA	NA	NA	NA	NA	NA	8436	7	8429	0.000829777	FALSE	NA	NA	NA	NA	NA	NA	14055	14	14041	0.000996087	FALSE
130.1	Lyme disease	infectious diseases	NA	NA	NA	NA	NA	NA	22486	16	22470	0.000711554	FALSE	NA	NA	NA	NA	NA	NA	8434	5	8429	0.000592839	FALSE	NA	NA	NA	NA	NA	NA	14052	11	14041	0.000782807	FALSE
131	Protozoan infection	infectious diseases	NA	NA	NA	NA	NA	NA	22474	4	22470	0.000177983	FALSE	NA	NA	NA	NA	NA	NA	8431	2	8429	0.00023722	FALSE	NA	NA	NA	NA	NA	NA	14043	2	14041	0.00014242	FALSE
132	Infestation (lice, mites)	infectious diseases	NA	NA	NA	NA	NA	NA	22480	10	22470	0.00044484	FALSE	NA	NA	NA	NA	NA	NA	8434	5	8429	0.000592839	FALSE	NA	NA	NA	NA	NA	NA	14046	5	14041	0.000355973	FALSE
132.1	Pediculosis and phthirus infestation	infectious diseases	NA	NA	NA	NA	NA	NA	22471	1	22470	4.45018e-05	FALSE	NA	NA	NA	NA	NA	NA	8429	NA	NA	NA	FALSE	NA	NA	NA	NA	NA	NA	14042	1	14041	7.12149e-05	FALSE
133	Arthropod-borne diseases	infectious diseases	NA	NA	NA	NA	NA	NA	22474	4	22470	0.000177983	FALSE	NA	NA	NA	NA	NA	NA	8430	1	8429	0.000118624	FALSE	NA	NA	NA	NA	NA	NA	14044	3	14041	0.000213614	FALSE
134	Helminthiases	infectious diseases	NA	NA	NA	NA	NA	NA	22477	7	22470	0.000311429	FALSE	NA	NA	NA	NA	NA	NA	8430	1	8429	0.000118624	FALSE	NA	NA	NA	NA	NA	NA	14047	6	14041	0.000427137	FALSE
134.1	Intestinal helminthiases	infectious diseases	NA	NA	NA	NA	NA	NA	22474	4	22470	0.000177983	FALSE	NA	NA	NA	NA	NA	NA	8430	1	8429	0.000118624	FALSE	NA	NA	NA	NA	NA	NA	14044	3	14041	0.000213614	FALSE
136	Other infectious and parasitic diseases	infectious diseases	-0.000327084	0.0347453	0.999673	0.933861	1.07012	0.992489	23384	914	22470	0.0390866	FALSE	0.0129262	0.0496151	1.01301	0.919138	1.11647	0.794455	8882	453	8429	0.051002	FALSE	-0.0133953	0.0486477	0.986694	0.896959	1.08541	0.783045	14502	461	14041	0.0317887	FALSE
145	Cancer of mouth	neoplasms	-0.0868242	0.110997	0.916838	0.737581	1.13966	0.434086	24965	86	24879	0.00344482	FALSE	-0.202699	0.13243	0.816524	0.629857	1.05851	0.125867	9449	61	9388	0.00645571	FALSE	0.174198	0.204917	1.19029	0.796571	1.77862	0.395274	15516	25	15491	0.00161124	FALSE
145.1	Cancer of lip	neoplasms	NA	NA	NA	NA	NA	NA	24882	3	24879	0.000120569	FALSE	NA	NA	NA	NA	NA	NA	9390	2	9388	0.000212993	FALSE	NA	NA	NA	NA	NA	NA	15492	1	15491	6.45494e-05	FALSE
145.2	Cancer of tongue	neoplasms	-0.126512	0.150339	0.881163	0.656274	1.18312	0.400062	24926	47	24879	0.00188558	FALSE	-0.157172	0.177544	0.854557	0.60341	1.21023	0.376017	9422	34	9388	0.00360858	FALSE	NA	NA	NA	NA	NA	NA	15504	13	15491	0.000838493	FALSE
145.3	Cancer of major salivary glands	neoplasms	0.0132072	0.211097	1.01329	0.669956	1.53259	0.950113	24903	24	24879	0.000963739	FALSE	NA	NA	NA	NA	NA	NA	9405	17	9388	0.00180755	FALSE	NA	NA	NA	NA	NA	NA	15498	7	15491	0.000451671	FALSE
145.4	Cancer of the gums	neoplasms	NA	NA	NA	NA	NA	NA	24880	1	24879	4.01929e-05	FALSE	NA	NA	NA	NA	NA	NA	9388	NA	NA	NA	FALSE	NA	NA	NA	NA	NA	NA	15492	1	15491	6.45494e-05	FALSE
145.5	Cancer of the mouth floor	neoplasms	NA	NA	NA	NA	NA	NA	24886	7	24879	0.000281283	FALSE	NA	NA	NA	NA	NA	NA	9394	6	9388	0.000638706	FALSE	NA	NA	NA	NA	NA	NA	15492	1	15491	6.45494e-05	FALSE
149	Cancer of larynx, pharynx, nasal cavities	neoplasms	-0.149824	0.1046	0.860859	0.701285	1.05674	0.152044	24976	97	24879	0.00388373	FALSE	-0.122804	0.119509	0.884437	0.699743	1.11788	0.304151	9463	75	9388	0.0079256	FALSE	-0.257718	0.217513	0.772813	0.504572	1.18366	0.236082	15513	22	15491	0.00141817	FALSE
149.1	Cancer of oropharynx	neoplasms	-0.297004	0.154927	0.743041	0.548449	1.00668	0.0552311	24923	44	24879	0.00176544	FALSE	-0.239022	0.164795	0.787397	0.570056	1.0876	0.146941	9427	39	9388	0.00413705	FALSE	NA	NA	NA	NA	NA	NA	15496	5	15491	0.000322664	FALSE
149.2	Cancer of nasopharynx	neoplasms	NA	NA	NA	NA	NA	NA	24885	6	24879	0.000241109	FALSE	NA	NA	NA	NA	NA	NA	9392	4	9388	0.000425894	FALSE	NA	NA	NA	NA	NA	NA	15493	2	15491	0.000129091	FALSE
149.3	Cancer of hypopharynx	neoplasms	NA	NA	NA	NA	NA	NA	24881	2	24879	8.03826e-05	FALSE	NA	NA	NA	NA	NA	NA	9389	1	9388	0.000106508	FALSE	NA	NA	NA	NA	NA	NA	15492	1	15491	6.45494e-05	FALSE
149.4	Cancer of larynx	neoplasms	NA	NA	NA	NA	NA	NA	24892	13	24879	0.000522256	FALSE	NA	NA	NA	NA	NA	NA	9397	9	9388	0.000957752	FALSE	NA	NA	NA	NA	NA	NA	15495	4	15491	0.000258148	FALSE
149.5	Hx of malignant neoplasm of oral cavity and pharynx	neoplasms	-0.164939	0.146731	0.847945	0.636016	1.13049	0.260972	24928	49	24879	0.00196566	FALSE	-0.129176	0.169004	0.878819	0.631016	1.22394	0.444667	9425	37	9388	0.00392573	FALSE	NA	NA	NA	NA	NA	NA	15503	12	15491	0.000774044	FALSE
149.9	Cancer of of nasal cavities	neoplasms	NA	NA	NA	NA	NA	NA	24895	16	24879	0.000642699	FALSE	NA	NA	NA	NA	NA	NA	9399	11	9388	0.00117034	FALSE	NA	NA	NA	NA	NA	NA	15496	5	15491	0.000322664	FALSE
150	Cancer of esophagus	neoplasms	-0.0564134	0.122777	0.945148	0.743003	1.20229	0.64589	22914	70	22844	0.0030549	FALSE	-0.0100932	0.142015	0.989958	0.74943	1.30768	0.943341	8387	53	8334	0.0063193	FALSE	NA	NA	NA	NA	NA	NA	14527	17	14510	0.00117023	FALSE
151	Cancer of stomach	neoplasms	0.0119917	0.123822	1.01206	0.793978	1.29005	0.922849	22913	69	22844	0.00301139	FALSE	-0.0414066	0.15051	0.959439	0.714333	1.28865	0.783233	8381	47	8334	0.00560792	FALSE	0.131712	0.217365	1.14078	0.745035	1.74673	0.544549	14532	22	14510	0.0015139	FALSE
153	Colorectal cancer	neoplasms	0.0096077	0.0478801	1.00965	0.919213	1.10899	0.840963	19297	483	18814	0.0250298	FALSE	-0.00567986	0.0611286	0.994336	0.882063	1.1209	0.92597	6629	299	6330	0.0451048	FALSE	0.0384223	0.0770394	1.03917	0.89353	1.20855	0.617965	12668	184	12484	0.0145248	FALSE
153.2	Colon cancer	neoplasms	-0.00372808	0.0590918	0.996279	0.887321	1.11862	0.949695	19127	313	18814	0.0163643	FALSE	-0.0213243	0.0814265	0.978901	0.834502	1.14829	0.793411	6497	167	6330	0.0257042	FALSE	0.0170962	0.0859148	1.01724	0.859593	1.20381	0.84227	12630	146	12484	0.0115598	FALSE
153.3	Malignant neoplasm of rectum, rectosigmoid junction, and anus	neoplasms	0.0356422	0.0610868	1.03628	0.91935	1.16809	0.559579	19105	291	18814	0.0152316	FALSE	0.0324303	0.0738225	1.03296	0.89381	1.19378	0.660444	6531	201	6330	0.0307763	FALSE	0.0492939	0.109297	1.05053	0.847954	1.3015	0.651984	12574	90	12484	0.00715763	FALSE
155	Cancer of liver and intrahepatic bile duct	neoplasms	-0.0649352	0.0766926	0.937128	0.806338	1.08913	0.397165	23026	182	22844	0.00790411	FALSE	-0.040377	0.0963008	0.960427	0.795228	1.15994	0.675011	8451	117	8334	0.0138445	FALSE	-0.10874	0.127578	0.896964	0.698519	1.15179	0.394026	14575	65	14510	0.00445969	FALSE
155.1	Malignant neoplasm of liver, primary	neoplasms	-0.00490981	0.0843522	0.995102	0.843462	1.174	0.953584	22994	150	22844	0.00652344	FALSE	-0.0209589	0.105512	0.979259	0.796313	1.20424	0.842545	8431	97	8334	0.0115052	FALSE	0.0231526	0.14112	1.02342	0.776124	1.34952	0.869682	14563	53	14510	0.00363936	FALSE
157	Pancreatic cancer	neoplasms	0.0686554	0.087593	1.07107	0.902103	1.27168	0.433158	22983	139	22844	0.00604795	FALSE	0.0517021	0.117451	1.05306	0.836523	1.32565	0.65979	8412	78	8334	0.00927247	FALSE	0.0913405	0.1317	1.09564	0.846376	1.41832	0.487966	14571	61	14510	0.0041864	FALSE
158	Neoplasm of unspecified nature of digestive system	neoplasms	-0.121559	0.101589	0.885539	0.725661	1.08064	0.231471	22947	103	22844	0.0044886	FALSE	-0.259908	0.149868	0.771123	0.574849	1.03441	0.082874	8382	48	8334	0.00572656	FALSE	0.0021207	0.139177	1.00212	0.762871	1.31641	0.987843	14565	55	14510	0.00377618	FALSE
159	Malignant neoplasm of other and ill-defined sites within the digestive organs and peritoneum	neoplasms	-0.0905729	0.0713094	0.913408	0.794264	1.05042	0.204035	23053	209	22844	0.00906607	FALSE	-0.185036	0.104773	0.831074	0.676792	1.02053	0.0773849	8431	97	8334	0.0115052	FALSE	-0.00605561	0.0975573	0.993963	0.820971	1.20341	0.950505	14622	112	14510	0.00765969	FALSE
159.2	Malignant neoplasm of small intestine, including duodenum	neoplasms	-0.0407812	0.151029	0.960039	0.714053	1.29077	0.787143	22890	46	22844	0.00200961	FALSE	NA	NA	NA	NA	NA	NA	8353	19	8334	0.00227463	FALSE	0.0529257	0.199138	1.05435	0.713634	1.55774	0.790414	14537	27	14510	0.00185733	FALSE
159.3	Malignant neoplasm of gallbladder and extrahepatic bile ducts	neoplasms	-0.232923	0.16215	0.792215	0.576525	1.0886	0.150871	22884	40	22844	0.00174795	FALSE	-0.218477	0.220081	0.803742	0.522131	1.23724	0.320849	8356	22	8334	0.00263284	FALSE	NA	NA	NA	NA	NA	NA	14528	18	14510	0.00123899	FALSE
159.4	Malignant neoplasm of retroperitoneum and peritoneum	neoplasms	-0.219382	0.169313	0.803015	0.576237	1.11904	0.195073	22881	37	22844	0.00161706	FALSE	NA	NA	NA	NA	NA	NA	8349	15	8334	0.00179662	FALSE	-0.244992	0.218597	0.782711	0.509951	1.20136	0.262396	14532	22	14510	0.0015139	FALSE
164	Cancer of intrathoracic organs	neoplasms	NA	NA	NA	NA	NA	NA	24618	11	24607	0.000446828	FALSE	NA	NA	NA	NA	NA	NA	9284	4	9280	0.000430849	FALSE	NA	NA	NA	NA	NA	NA	15334	7	15327	0.000456502	FALSE
165	Cancer within the respiratory system	neoplasms	0.0345681	0.0516785	1.03517	0.935455	1.14552	0.503555	25013	406	24607	0.0162316	FALSE	-0.0248694	0.0761779	0.975437	0.840147	1.13251	0.744073	9467	187	9280	0.0197528	FALSE	0.0778421	0.0704419	1.08095	0.941554	1.24099	0.269136	15546	219	15327	0.0140872	FALSE
165.1	Cancer of bronchus; lung	neoplasms	0.029627	0.0522404	1.03007	0.92982	1.14113	0.570627	25004	397	24607	0.0158775	FALSE	-0.0330369	0.0771931	0.967503	0.831657	1.12554	0.668667	9462	182	9280	0.0192348	FALSE	0.0752303	0.0710745	1.07813	0.937934	1.23929	0.289841	15542	215	15327	0.0138335	FALSE
170	Cancer of bone and connective tissue	neoplasms	0.0615778	0.0764463	1.06351	0.915526	1.23542	0.420529	24998	183	24815	0.00732059	FALSE	0.0538356	0.102125	1.05531	0.863874	1.28917	0.598085	9460	103	9357	0.0108879	FALSE	0.0716652	0.115383	1.0743	0.856855	1.34691	0.534531	15538	80	15458	0.00514867	FALSE
170.1	Bone cancer	neoplasms	0.0489666	0.12157	1.05019	0.82753	1.33275	0.687106	24887	72	24815	0.00289308	FALSE	-0.0388076	0.167463	0.961936	0.692786	1.33565	0.816741	9395	38	9357	0.0040447	FALSE	0.154125	0.17794	1.16664	0.823134	1.65349	0.386399	15492	34	15458	0.00219468	FALSE
170.2	Cancer of connective tissue	neoplasms	0.134795	0.0887248	1.1443	0.961649	1.36165	0.128701	24951	136	24815	0.00545068	FALSE	0.135648	0.118129	1.14528	0.908569	1.44366	0.250843	9434	77	9357	0.00816197	FALSE	0.130308	0.134493	1.13918	0.875204	1.48277	0.332603	15517	59	15458	0.00380228	FALSE
172	Skin cancer	neoplasms	0.0291831	0.0232538	1.02961	0.983739	1.07763	0.209486	22927	2503	20424	0.109173	FALSE	0.0256211	0.0326485	1.02595	0.962357	1.09375	0.432596	8662	1379	7283	0.159201	FALSE	0.0332484	0.0332576	1.03381	0.968568	1.10344	0.317444	14265	1124	13141	0.0787943	FALSE
172.1	Melanomas of skin, dx or hx	neoplasms	0.0404665	0.0397409	1.0413	0.963266	1.12565	0.308555	21141	717	20424	0.0339151	FALSE	0.0560827	0.0549978	1.05769	0.949601	1.17807	0.307858	7674	391	7283	0.0509513	FALSE	0.0241396	0.057735	1.02443	0.914826	1.14717	0.675866	13467	326	13141	0.0242073	FALSE
172.11	Melanomas of skin	neoplasms	0.0385273	0.0465927	1.03928	0.948575	1.13866	0.408296	20936	512	20424	0.0244555	FALSE	0.065418	0.062626	1.06761	0.944283	1.20703	0.296217	7576	293	7283	0.0386748	FALSE	0.00537729	0.0698686	1.00539	0.876722	1.15295	0.938653	13360	219	13141	0.0163922	FALSE
172.2	Other non-epithelial cancer of skin	neoplasms	0.0339965	0.025902	1.03458	0.983369	1.08846	0.189349	22422	1998	20424	0.0891089	FALSE	0.0318015	0.0359652	1.03231	0.962049	1.10771	0.376571	8400	1117	7283	0.132976	FALSE	0.0368611	0.03749	1.03755	0.964043	1.11666	0.325497	14022	881	13141	0.0628298	FALSE
172.21	Basal cell carcinoma	neoplasms	0.0320629	0.0395578	1.03258	0.955548	1.11583	0.417634	21172	748	20424	0.0353297	FALSE	0.02661	0.0529659	1.02697	0.925702	1.13931	0.615387	7719	436	7283	0.056484	FALSE	0.0366579	0.0596545	1.03734	0.922872	1.166	0.538883	13453	312	13141	0.0231919	FALSE
172.22	Squamous cell carcinoma	neoplasms	0.100994	0.0546299	1.10627	0.993938	1.2313	0.064501	20814	390	20424	0.0187374	FALSE	0.0683889	0.0683524	1.07078	0.936522	1.22429	0.317052	7537	254	7283	0.0337004	FALSE	0.156797	0.0910737	1.16976	0.978527	1.39836	0.0851323	13277	136	13141	0.0102433	FALSE
172.3	Carcinoma in situ of skin	neoplasms	-0.0691688	0.0781791	0.933169	0.800595	1.0877	0.376292	20605	181	20424	0.00878428	FALSE	-0.118704	0.0957856	0.88807	0.73606	1.07147	0.215245	7406	123	7283	0.0166082	FALSE	0.0241346	0.136134	1.02443	0.784517	1.33771	0.859284	13199	58	13141	0.00439427	FALSE
173	Neoplasm of uncertain behavior of skin	neoplasms	0.00040242	0.0381493	1.0004	0.928328	1.07807	0.991584	21206	782	20424	0.0368764	FALSE	-0.0446006	0.0557435	0.956379	0.857394	1.06679	0.423651	7668	385	7283	0.0502087	FALSE	0.0397311	0.0525839	1.04053	0.938631	1.15349	0.449904	13538	397	13141	0.0293249	FALSE
174	Breast cancer	neoplasms	0.0261222	0.0326828	1.02647	0.962775	1.09437	0.424136	23260	1141	22119	0.0490542	FALSE	NA	NA	NA	NA	NA	NA	9499	12	9487	0.00126329	FALSE	0.02638	0.0328859	1.02673	0.962639	1.09509	0.422457	13761	1129	12632	0.0820435	FALSE
174.1	Breast cancer [female]	neoplasms	0.023417	0.0329686	1.02369	0.959636	1.09203	0.47753	13758	1123	12635	0.0816252	FALSE	NA	NA	NA	NA	NA	NA	3	NA	NA	NA	FALSE	0.023417	0.0329686	1.02369	0.959636	1.09203	0.47753	13755	1123	12632	0.081643	FALSE
174.11	Malignant neoplasm of female breast	neoplasms	0.0304574	0.0332677	1.03093	0.965849	1.10039	0.359917	13737	1102	12635	0.0802213	FALSE	NA	NA	NA	NA	NA	NA	3	NA	NA	NA	FALSE	0.0304574	0.0332677	1.03093	0.965849	1.10039	0.359917	13734	1102	12632	0.0802388	FALSE
174.2	Breast cancer [male]	neoplasms	NA	NA	NA	NA	NA	NA	9492	8	9484	0.000842815	FALSE	NA	NA	NA	NA	NA	NA	9492	8	9484	0.000842815	FALSE	NA	NA	NA	NA	NA	NA	0	NA	NA	NA	FALSE
174.3	Neoplasm of uncertain behavior of breast	neoplasms	NA	NA	NA	NA	NA	NA	22134	15	22119	0.00067769	FALSE	NA	NA	NA	NA	NA	NA	9488	1	9487	0.000105396	FALSE	NA	NA	NA	NA	NA	NA	12646	14	12632	0.00110707	FALSE
175	Acquired absence of breast	neoplasms	-0.0600372	0.0437409	0.941729	0.864357	1.02603	0.169888	11221	591	10630	0.0526691	FALSE	NA	NA	NA	NA	NA	NA	3	NA	NA	NA	FALSE	-0.0600372	0.0437409	0.941729	0.864357	1.02603	0.169888	11218	591	10627	0.0526832	FALSE
180	Cervical cancer and dysplasia	neoplasms	0.00577577	0.0680661	1.00579	0.880176	1.14934	0.932376	12402	230	12172	0.0185454	FALSE	NA	NA	NA	NA	NA	NA	3	NA	NA	NA	FALSE	0.00577577	0.0680661	1.00579	0.880176	1.14934	0.932376	12399	230	12169	0.0185499	FALSE
180.1	Cervical cancer	neoplasms	0.0563261	0.106188	1.05794	0.859158	1.30272	0.59581	12266	94	12172	0.00766346	FALSE	NA	NA	NA	NA	NA	NA	3	NA	NA	NA	FALSE	0.0563261	0.106188	1.05794	0.859158	1.30272	0.59581	12263	94	12169	0.00766533	FALSE
180.3	Cervical intraepithelial neoplasia [CIN] [Cervical dysplasia]	neoplasms	-0.0223702	0.0860358	0.977878	0.826132	1.1575	0.794856	12315	143	12172	0.0116119	FALSE	NA	NA	NA	NA	NA	NA	3	NA	NA	NA	FALSE	-0.0223702	0.0860298	0.977878	0.826142	1.15748	0.794842	12312	143	12169	0.0116147	FALSE
182	Malignant neoplasm of uterus	neoplasms	-0.0486754	0.0745459	0.95249	0.823011	1.10234	0.513783	12925	199	12726	0.0153965	FALSE	NA	NA	NA	NA	NA	NA	3	NA	NA	NA	FALSE	-0.0486754	0.0745459	0.95249	0.823011	1.10234	0.513783	12922	199	12723	0.0154001	FALSE
184	Cancer of other female genital organs	neoplasms	-0.0204954	0.0652975	0.979713	0.862019	1.11348	0.753615	13510	256	13254	0.0189489	FALSE	NA	NA	NA	NA	NA	NA	3	NA	NA	NA	FALSE	-0.0204954	0.0652966	0.979713	0.86202	1.11348	0.753612	13507	256	13251	0.0189531	FALSE
184.1	Malignant neoplasm of ovary and other uterine adnexa	neoplasms	-0.0337596	0.0699198	0.966804	0.842988	1.10881	0.629214	13476	222	13254	0.0164737	FALSE	NA	NA	NA	NA	NA	NA	3	NA	NA	NA	FALSE	-0.0337596	0.0699175	0.966804	0.842992	1.1088	0.629203	13473	222	13251	0.0164774	FALSE
184.11	Malignant neoplasm of ovary	neoplasms	-0.00527174	0.0744401	0.994742	0.859698	1.151	0.943542	13449	195	13254	0.0144992	FALSE	NA	NA	NA	NA	NA	NA	3	NA	NA	NA	FALSE	-0.00527174	0.0744353	0.994742	0.859706	1.15099	0.943539	13446	195	13251	0.0145025	FALSE
184.2	Cancer of other female genital organs (excluding uterus and ovary)	neoplasms	-0.075553	0.149181	0.927231	0.692154	1.24215	0.612539	13302	48	13254	0.00360848	FALSE	NA	NA	NA	NA	NA	NA	3	NA	NA	NA	FALSE	-0.075553	0.14918	0.927231	0.692155	1.24215	0.612537	13299	48	13251	0.00360929	FALSE
185	Cancer of prostate	neoplasms	-0.0128902	0.0397245	0.987193	0.913246	1.06713	0.745567	7094	1046	6048	0.147449	FALSE	-0.0128902	0.0397245	0.987193	0.913246	1.06713	0.745567	7094	1046	6048	0.147449	FALSE	NA	NA	NA	NA	NA	NA	0	NA	NA	NA	FALSE
187	Cancer of other male genital organs	neoplasms	0.179388	0.110793	1.19648	0.962938	1.48667	0.105419	8372	88	8284	0.0105112	FALSE	0.179388	0.110793	1.19648	0.962938	1.48667	0.105419	8372	88	8284	0.0105112	FALSE	NA	NA	NA	NA	NA	NA	0	NA	NA	NA	FALSE
187.1	Malignant neoplasm of unspecified male genital organ	neoplasms	NA	NA	NA	NA	NA	NA	8290	6	8284	0.000723764	FALSE	NA	NA	NA	NA	NA	NA	8290	6	8284	0.000723764	FALSE	NA	NA	NA	NA	NA	NA	0	NA	NA	NA	FALSE
187.2	Malignant neoplasm of testis	neoplasms	0.187572	0.116235	1.20632	0.960551	1.51496	0.106585	8364	80	8284	0.0095648	FALSE	0.187572	0.116235	1.20632	0.960551	1.51496	0.106585	8364	80	8284	0.0095648	FALSE	NA	NA	NA	NA	NA	NA	0	NA	NA	NA	FALSE
187.8	Neoplasm of uncertain behavior of male genital organs	neoplasms	NA	NA	NA	NA	NA	NA	8284	NA	NA	NA	FALSE	NA	NA	NA	NA	NA	NA	8284	NA	NA	NA	FALSE	NA	NA	NA	NA	NA	NA	0	NA	NA	NA	FALSE
189	Cancer of urinary organs (incl. kidney and bladder)	neoplasms	0.0127233	0.0479791	1.0128	0.921903	1.11267	0.790868	25063	483	24580	0.0192714	FALSE	-0.00980235	0.0576168	0.990246	0.884501	1.10863	0.864908	9495	340	9155	0.0358083	FALSE	0.0622859	0.0865343	1.06427	0.898237	1.26098	0.471659	15568	143	15425	0.00918551	FALSE
189.1	Cancer of kidney and renal pelvis	neoplasms	0.036929	0.0660228	1.03762	0.911671	1.18097	0.575932	24828	248	24580	0.00998872	FALSE	-0.0166224	0.0815153	0.983515	0.838289	1.1539	0.838418	9319	164	9155	0.0175985	FALSE	0.140526	0.112187	1.15088	0.923708	1.43392	0.210348	15509	84	15425	0.00541621	FALSE
189.11	Malignant neoplasm of kidney, except pelvis	neoplasms	0.0413623	0.0723918	1.04223	0.904362	1.20111	0.56775	24786	206	24580	0.00831114	FALSE	-0.00567048	0.0877516	0.994346	0.837224	1.18095	0.948477	9296	141	9155	0.0151678	FALSE	0.140767	0.127801	1.15116	0.896083	1.47884	0.270696	15490	65	15425	0.00419626	FALSE
189.12	Malignant neoplasm of renal pelvis	neoplasms	0.164791	0.19511	1.17915	0.804427	1.72842	0.398332	24608	28	24580	0.00113784	FALSE	NA	NA	NA	NA	NA	NA	9174	19	9155	0.00207107	FALSE	NA	NA	NA	NA	NA	NA	15434	9	15425	0.000583128	FALSE
189.2	Cancer of bladder	neoplasms	-0.0254448	0.0657843	0.974876	0.856945	1.10904	0.69891	24833	253	24580	0.0101881	FALSE	-0.00978649	0.0754759	0.990261	0.85409	1.14814	0.896832	9349	194	9155	0.0207509	FALSE	-0.084603	0.13352	0.918877	0.707298	1.19375	0.526319	15484	59	15425	0.00381038	FALSE
189.21	Malignant neoplasm of bladder	neoplasms	-0.0405183	0.0668135	0.960292	0.842423	1.09465	0.544223	24825	245	24580	0.00986908	FALSE	-0.0350323	0.0768212	0.965574	0.830604	1.12248	0.648372	9342	187	9155	0.0200171	FALSE	-0.067933	0.134656	0.934323	0.717589	1.21652	0.613915	15483	58	15425	0.00374604	FALSE
189.4	Malignant neoplasm of other urinary organs	neoplasms	0.0946445	0.123393	1.09927	0.863117	1.40003	0.44307	24650	70	24580	0.00283976	FALSE	0.103835	0.146773	1.10942	0.832069	1.47921	0.479286	9205	50	9155	0.00543183	FALSE	0.0604945	0.232124	1.06236	0.674038	1.6744	0.794391	15445	20	15425	0.00129492	FALSE
190	Cancer of eye	neoplasms	0.336304	0.177732	1.39976	0.988022	1.98309	0.0584646	24376	34	24342	0.00139481	FALSE	NA	NA	NA	NA	NA	NA	9233	12	9221	0.00129969	FALSE	0.409258	0.220639	1.5057	0.977074	2.32033	0.0636131	15143	22	15121	0.00145282	FALSE
191	Manlignant and unknown neoplasms of brain and nervous system	neoplasms	0.0259629	0.0701585	1.0263	0.894449	1.17759	0.711337	24558	216	24342	0.0087955	FALSE	0.0249811	0.102887	1.0253	0.838049	1.25438	0.80816	9322	101	9221	0.0108346	FALSE	0.0226858	0.0959788	1.02295	0.847527	1.23467	0.813151	15236	115	15121	0.00754791	FALSE
191.1	Cancer of brain and nervous system	neoplasms	-0.0239642	0.0798178	0.976321	0.83493	1.14165	0.763997	24508	166	24342	0.0067733	FALSE	-0.0377798	0.115078	0.962925	0.768486	1.20656	0.742686	9301	80	9221	0.00860123	FALSE	-0.013074	0.11081	0.987011	0.794326	1.22644	0.906079	15207	86	15121	0.00565529	FALSE
191.11	Cancer of brain	neoplasms	-0.0100835	0.0836731	0.989967	0.840227	1.16639	0.904078	24493	151	24342	0.00616503	FALSE	-0.0504436	0.117887	0.950808	0.754649	1.19795	0.668727	9297	76	9221	0.00817468	FALSE	0.0278139	0.118718	1.0282	0.81475	1.29758	0.814764	15196	75	15121	0.00493551	FALSE
193	Thyroid cancer	neoplasms	0.0864687	0.0510091	1.09032	0.986582	1.20496	0.0900446	24578	411	24167	0.0167223	FALSE	0.0653862	0.101994	1.06757	0.874133	1.30382	0.521472	9349	104	9245	0.0111242	FALSE	0.0911646	0.0589021	1.09545	0.976009	1.22951	0.121687	15229	307	14922	0.0201589	FALSE
194	Cancer of other endocrine glands	neoplasms	-0.119897	0.196167	0.887012	0.603877	1.3029	0.541069	24194	27	24167	0.00111598	FALSE	NA	NA	NA	NA	NA	NA	9254	9	9245	0.000972552	FALSE	NA	NA	NA	NA	NA	NA	14940	18	14922	0.00120482	FALSE
195	Cancer, suspected or other	neoplasms	0.0293889	0.0306802	1.02983	0.969723	1.09365	0.338108	18497	1280	17217	0.0692004	FALSE	-0.014168	0.0446165	0.985932	0.903376	1.07603	0.750825	6761	629	6132	0.0930336	FALSE	0.0673595	0.042296	1.06968	0.984579	1.16214	0.111256	11736	651	11085	0.0554703	FALSE
195.1	Malignant neoplasm, other	neoplasms	0.023646	0.0383348	1.02393	0.949813	1.10383	0.537349	17998	781	17217	0.0433937	FALSE	-0.0326939	0.0569728	0.967835	0.865576	1.08217	0.566069	6495	363	6132	0.0558891	FALSE	0.0700002	0.0519415	1.07251	0.968695	1.18745	0.177764	11503	418	11085	0.0363383	FALSE
195.3	Malignant neoplasm of head, face, and neck	neoplasms	0.0405808	0.10875	1.04142	0.8415	1.28882	0.709032	17308	91	17217	0.00525768	FALSE	0.0291843	0.127488	1.02961	0.801964	1.32189	0.818933	6199	67	6132	0.0108082	FALSE	0.0819835	0.210094	1.08544	0.719067	1.63848	0.696372	11109	24	11085	0.00216041	FALSE
196	Radiotherapy	neoplasms	0.0352001	0.0245846	1.03583	0.987098	1.08696	0.152202	19282	2065	17217	0.107095	FALSE	-0.0145853	0.0382793	0.985521	0.914285	1.06231	0.703187	7040	908	6132	0.128977	FALSE	0.069984	0.032245	1.07249	1.00681	1.14246	0.029978	12242	1157	11085	0.0945107	FALSE
197	Chemotherapy	neoplasms	0.024653	0.0192966	1.02496	0.986918	1.06447	0.201396	20964	3747	17217	0.178735	FALSE	-0.000779938	0.0293975	0.99922	0.943274	1.05849	0.978834	7859	1727	6132	0.219748	FALSE	0.0441309	0.0256359	1.04512	0.993903	1.09897	0.0851692	13105	2020	11085	0.15414	FALSE
198	Secondary malignant neoplasm	neoplasms	0.0565048	0.0255014	1.05813	1.00654	1.11236	0.0267084	19179	1962	17217	0.102299	FALSE	0.0125786	0.0371019	1.01266	0.941632	1.08904	0.734589	7112	980	6132	0.137795	FALSE	0.0965182	0.0352141	1.10133	1.02788	1.18003	0.00612714	12067	982	11085	0.081379	FALSE
198.1	Secondary malignancy of lymph nodes	neoplasms	0.0604726	0.0315437	1.06234	0.998648	1.13009	0.055225	18403	1186	17217	0.064446	FALSE	0.0376724	0.046178	1.03839	0.948535	1.13676	0.414609	6708	576	6132	0.0858676	FALSE	0.0809568	0.0433868	1.08432	0.995927	1.18057	0.0620507	11695	610	11085	0.052159	FALSE
198.2	Secondary malignancy of respiratory organs	neoplasms	0.0441219	0.0431467	1.04511	0.960361	1.13734	0.306495	17829	612	17217	0.0343261	FALSE	-0.0139522	0.0598934	0.986145	0.876917	1.10898	0.8158	6455	323	6132	0.0500387	FALSE	0.10574	0.0622529	1.11153	0.983857	1.25578	0.0894015	11374	289	11085	0.0254088	FALSE
198.3	Secondary malignant neoplasm of digestive systems	neoplasms	-0.0132228	0.0536769	0.986864	0.888314	1.09635	0.805418	17601	384	17217	0.0218169	FALSE	0.0215602	0.0801095	1.02179	0.873319	1.19551	0.787826	6307	175	6132	0.0277469	FALSE	-0.0380617	0.0721606	0.962654	0.835691	1.10891	0.597876	11294	209	11085	0.0185054	FALSE
198.4	Secondary malignant neoplasm of liver	neoplasms	0.0780874	0.0474796	1.08122	0.985139	1.18667	0.100042	17714	497	17217	0.0280569	FALSE	0.040841	0.0703625	1.04169	0.907493	1.19572	0.56162	6362	230	6132	0.0361522	FALSE	0.109956	0.0645088	1.11623	0.983654	1.26667	0.0882853	11352	267	11085	0.0235201	FALSE
198.5	Secondary malignancy of brain/spine	neoplasms	0.155196	0.0604565	1.16789	1.03738	1.31481	0.0102561	17516	299	17217	0.0170701	FALSE	0.143036	0.0900341	1.15377	0.967122	1.37644	0.112131	6269	137	6132	0.0218536	FALSE	0.165477	0.0817869	1.17996	1.00519	1.38511	0.0430455	11247	162	11085	0.0144038	FALSE
198.6	Secondary malignancy of bone	neoplasms	0.0488785	0.0417168	1.05009	0.967648	1.13956	0.241328	17884	667	17217	0.0372959	FALSE	-0.00760259	0.056672	0.992426	0.888092	1.10902	0.893283	6512	380	6132	0.0583538	FALSE	0.115152	0.0620779	1.12204	0.993501	1.26722	0.063601	11372	287	11085	0.0252374	FALSE
198.7	Secondary malignant neoplasm of skin	neoplasms	0.107216	0.0839338	1.11318	0.944317	1.31223	0.201464	17372	155	17217	0.0089224	FALSE	0.249402	0.114094	1.28326	1.02611	1.60484	0.0288201	6218	86	6132	0.0138308	FALSE	-0.0604033	0.125143	0.941385	0.73662	1.20307	0.629326	11154	69	11085	0.00618612	FALSE
199	Neoplasm of uncertain behavior	neoplasms	-0.00524793	0.0495897	0.994766	0.902629	1.09631	0.91572	17664	447	17217	0.0253057	FALSE	0.0535652	0.0762294	1.05503	0.908605	1.22504	0.482252	6327	195	6132	0.0308203	FALSE	-0.0491975	0.0653139	0.951993	0.837602	1.08201	0.451301	11337	252	11085	0.0222281	FALSE
199.4	Neurofibromatosis	neoplasms	NA	NA	NA	NA	NA	NA	17227	10	17217	0.000580484	FALSE	NA	NA	NA	NA	NA	NA	6135	3	6132	0.000488998	FALSE	NA	NA	NA	NA	NA	NA	11092	7	11085	0.000631085	FALSE
200	Myeloproliferative disease	neoplasms	-0.0667049	0.0540905	0.935471	0.841371	1.0401	0.217498	23905	366	23539	0.0153106	FALSE	0.00864537	0.0832887	1.00868	0.856757	1.18755	0.917328	8901	157	8744	0.0176385	FALSE	-0.123325	0.0712092	0.883976	0.768822	1.01638	0.0832963	15004	209	14795	0.0139296	FALSE
200.1	Polycythemia vera	neoplasms	-0.142367	0.110849	0.867303	0.697934	1.07777	0.199024	19782	87	19695	0.00439794	FALSE	-0.062506	0.146041	0.939407	0.705573	1.25074	0.668648	7265	51	7214	0.00701996	FALSE	-0.256535	0.171641	0.773728	0.552694	1.08316	0.135017	12517	36	12481	0.00287609	FALSE
201	Hodgkin's disease	neoplasms	-0.0202787	0.113962	0.979925	0.783766	1.22518	0.858768	23620	81	23539	0.0034293	FALSE	-0.0223834	0.155174	0.977865	0.721427	1.32546	0.885305	8788	44	8744	0.00500683	FALSE	-0.0343166	0.168421	0.966266	0.694599	1.34418	0.838545	14832	37	14795	0.00249461	FALSE
202	Cancer of other lymphoid, histiocytic tissue	neoplasms	0.0851532	0.0486906	1.08888	0.989772	1.19792	0.0803146	23997	458	23539	0.0190857	FALSE	0.151251	0.0669252	1.16329	1.02028	1.32634	0.0238213	8991	247	8744	0.0274719	FALSE	0.00780761	0.0710852	1.00784	0.876762	1.15851	0.912541	15006	211	14795	0.014061	FALSE
202.2	Non-Hodgkins lymphoma	neoplasms	0.0906035	0.0526234	1.09483	0.98754	1.21379	0.0851177	23930	391	23539	0.0163393	FALSE	0.184454	0.0724433	1.20256	1.04338	1.38603	0.0108906	8954	210	8744	0.0234532	FALSE	-0.0175415	0.0766461	0.982611	0.84555	1.14189	0.818975	14976	181	14795	0.012086	FALSE
202.21	Nodular lymphoma	neoplasms	0.00249775	0.119074	1.0025	0.79383	1.26602	0.983264	23614	75	23539	0.00317608	FALSE	0.434883	0.196793	1.54478	1.0504	2.27186	0.0271157	8773	29	8744	0.0033056	FALSE	-0.260949	0.150697	0.77032	0.573317	1.03502	0.0833429	14841	46	14795	0.00309952	FALSE
202.22	Reticulosarcoma	neoplasms	0.242923	0.086845	1.27497	1.07542	1.51156	0.00515475	23682	143	23539	0.00603834	FALSE	0.254345	0.110271	1.28962	1.03895	1.60076	0.0210804	8834	90	8744	0.0101879	FALSE	0.207332	0.140401	1.23039	0.934397	1.62015	0.139753	14848	53	14795	0.0035695	FALSE
202.23	Lymphosarcoma	neoplasms	NA	NA	NA	NA	NA	NA	23548	9	23539	0.000382198	FALSE	NA	NA	NA	NA	NA	NA	8750	6	8744	0.000685714	FALSE	NA	NA	NA	NA	NA	NA	14798	3	14795	0.00020273	FALSE
202.24	Large cell lymphoma	neoplasms	NA	NA	NA	NA	NA	NA	23547	8	23539	0.000339746	FALSE	NA	NA	NA	NA	NA	NA	8747	3	8744	0.000342975	FALSE	NA	NA	NA	NA	NA	NA	14800	5	14795	0.000337838	FALSE
204	Leukemia	neoplasms	0.00226881	0.0523942	1.00227	0.904454	1.11067	0.96546	23935	396	23539	0.0165448	FALSE	0.0762377	0.0707555	1.07922	0.939467	1.23976	0.281265	8964	220	8744	0.0245426	FALSE	-0.0889572	0.0782091	0.914885	0.784862	1.06645	0.255359	14971	176	14795	0.0117561	FALSE
204.1	Lymphoid leukemia	neoplasms	-0.115231	0.0874783	0.891161	0.750746	1.05784	0.187756	23678	139	23539	0.00587043	FALSE	0.0489811	0.115458	1.0502	0.837515	1.3169	0.671395	8825	81	8744	0.00917847	FALSE	-0.341823	0.134915	0.710474	0.545389	0.925529	0.0112892	14853	58	14795	0.00390494	FALSE
204.11	Lymphoid leukemia, acute	neoplasms	NA	NA	NA	NA	NA	NA	23555	16	23539	0.000679261	FALSE	NA	NA	NA	NA	NA	NA	8752	8	8744	0.000914077	FALSE	NA	NA	NA	NA	NA	NA	14803	8	14795	0.000540431	FALSE
204.12	Lymphoid leukemia, chronic	neoplasms	-0.0944574	0.0985453	0.909867	0.750057	1.10373	0.337802	23649	110	23539	0.00465136	FALSE	0.0169295	0.127097	1.01707	0.792803	1.30479	0.894034	8811	67	8744	0.00760413	FALSE	-0.266074	0.15781	0.766382	0.56249	1.04418	0.0917869	14838	43	14795	0.00289796	FALSE
204.2	Myeloid leukemia	neoplasms	0.0208302	0.0976949	1.02105	0.843115	1.23653	0.831158	23651	112	23539	0.00473553	FALSE	0.034435	0.143348	1.03503	0.781511	1.3708	0.810159	8797	53	8744	0.00602478	FALSE	0.00623295	0.13397	1.00625	0.773872	1.30841	0.962892	14854	59	14795	0.00397199	FALSE
204.21	Myeloid leukemia, acute	neoplasms	0.00514158	0.121921	1.00515	0.791501	1.27648	0.966362	23611	72	23539	0.00304943	FALSE	-0.0104473	0.176834	0.989607	0.699744	1.39954	0.952889	8779	35	8744	0.00398679	FALSE	0.0107639	0.168054	1.01082	0.72715	1.40516	0.94893	14832	37	14795	0.00249461	FALSE
204.22	Myeloid leukemia, chronic	neoplasms	0.0393306	0.158585	1.04011	0.762238	1.41929	0.804128	23581	42	23539	0.00178109	FALSE	0.14619	0.232805	1.15742	0.733368	1.82666	0.530037	8764	20	8744	0.00228206	FALSE	-0.0472567	0.219777	0.953843	0.62001	1.46742	0.829751	14817	22	14795	0.00148478	FALSE
204.3	Monocytic leukemia	neoplasms	-0.00196256	0.218984	0.998039	0.649747	1.53303	0.992849	23561	22	23539	0.000933746	FALSE	NA	NA	NA	NA	NA	NA	8754	10	8744	0.00114233	FALSE	NA	NA	NA	NA	NA	NA	14807	12	14795	0.000810428	FALSE
204.4	Multiple myeloma	neoplasms	0.0640399	0.0878154	1.06613	0.897557	1.26637	0.465845	23678	139	23539	0.00587043	FALSE	0.164686	0.117351	1.17902	0.936766	1.48393	0.160508	8823	79	8744	0.00895387	FALSE	-0.0655638	0.132817	0.936539	0.721888	1.21502	0.62156	14855	60	14795	0.00403904	FALSE
208	Benign neoplasm of colon	neoplasms	0.0263636	0.0252875	1.02671	0.977067	1.07888	0.297156	21396	2007	19389	0.0938026	FALSE	0.0359643	0.0349178	1.03662	0.968047	1.11005	0.303023	7738	1113	6625	0.143836	FALSE	0.0175949	0.0366968	1.01775	0.947119	1.09365	0.631607	13658	894	12764	0.0654561	FALSE
209	Neuroendocrine tumors	neoplasms	0.153164	0.105364	1.16552	0.948047	1.43287	0.146042	25167	96	25071	0.00381452	FALSE	-0.0134315	0.155993	0.986658	0.726746	1.33953	0.931384	9556	44	9512	0.00460444	FALSE	0.294241	0.142833	1.34211	1.01439	1.7757	0.0393961	15611	52	15559	0.00333098	FALSE
210	Benign neoplasm of lip, oral cavity, and pharynx	neoplasms	0.0308727	0.180878	1.03135	0.723505	1.47019	0.864473	24911	32	24879	0.00128457	FALSE	NA	NA	NA	NA	NA	NA	9400	12	9388	0.0012766	FALSE	0.160734	0.227779	1.17437	0.751479	1.83525	0.4804	15511	20	15491	0.00128941	FALSE
211	Benign neoplasm of other parts of digestive system	neoplasms	-0.10473	0.0780516	0.900567	0.772818	1.04943	0.179658	23249	174	23075	0.00748419	FALSE	-0.116321	0.123397	0.890189	0.698948	1.13376	0.345857	8533	70	8463	0.00820345	FALSE	-0.0914402	0.101016	0.912616	0.748689	1.11244	0.365358	14716	104	14612	0.00706714	FALSE
212	Benign neoplasm of respiratory and intrathoracic organs	neoplasms	-0.0298497	0.179152	0.970591	0.683186	1.3789	0.867672	25146	33	25113	0.00131234	FALSE	NA	NA	NA	NA	NA	NA	9551	19	9532	0.00198932	FALSE	NA	NA	NA	NA	NA	NA	15595	14	15581	0.000897724	FALSE
213	Benign neoplasm of bone and articular cartilage	neoplasms	0.211192	0.165554	1.23515	0.892888	1.70861	0.202074	16362	39	16323	0.00238357	FALSE	NA	NA	NA	NA	NA	NA	6454	13	6441	0.00201425	FALSE	-0.00114344	0.202334	0.998857	0.671852	1.48502	0.995491	9908	26	9882	0.00262414	FALSE
214	Lipoma	neoplasms	-0.0172299	0.0615565	0.982918	0.871203	1.10896	0.779551	24284	281	24003	0.0115714	FALSE	0.0497705	0.0887271	1.05103	0.883261	1.25067	0.574839	9208	137	9071	0.0148784	FALSE	-0.082142	0.0853186	0.921141	0.779294	1.08881	0.335664	15076	144	14932	0.00955161	FALSE
214.1	Lipoma of skin and subcutaneous tissue	neoplasms	0.0505242	0.0759034	1.05182	0.906425	1.22054	0.505642	24187	184	24003	0.00760739	FALSE	0.0572587	0.106222	1.05893	0.859902	1.30402	0.589855	9166	95	9071	0.0103644	FALSE	0.0420979	0.108457	1.043	0.843262	1.29004	0.697902	15021	89	14932	0.00592504	FALSE
215	Other benign neoplasm of connective and other soft tissue	neoplasms	0.158458	0.10634	1.1717	0.951259	1.44323	0.136197	24097	94	24003	0.0039009	FALSE	0.256924	0.211815	1.29295	0.853651	1.95831	0.225143	9095	24	9071	0.00263881	FALSE	0.124437	0.123296	1.13251	0.889387	1.4421	0.312852	15002	70	14932	0.00466604	FALSE
216	Benign neoplasm of skin	neoplasms	0.0106619	0.025462	1.01072	0.961516	1.06244	0.675409	21022	1795	19227	0.0853867	FALSE	-0.0463449	0.0416786	0.954713	0.879823	1.03598	0.266156	8079	674	7405	0.0834262	FALSE	0.0448262	0.0322095	1.04585	0.981862	1.114	0.16401	12943	1121	11822	0.0866105	FALSE
216.1	Screening for malignant neoplasms of the skin	neoplasms	0.0474678	0.0499371	1.04861	0.950841	1.15644	0.341832	19663	436	19227	0.0221736	FALSE	0.0981795	0.0788508	1.10316	0.945191	1.28753	0.213084	7583	178	7405	0.0234736	FALSE	0.0141882	0.0648426	1.01429	0.893237	1.15175	0.826798	12080	258	11822	0.0213576	FALSE
217	Vascular hamartomas and non-neoplastic nevi	neoplasms	0.0394355	0.0673989	1.04022	0.911498	1.18713	0.558477	19466	239	19227	0.0122778	FALSE	-0.116603	0.115628	0.889938	0.709473	1.11631	0.313246	7489	84	7405	0.0112165	FALSE	0.120085	0.0837983	1.12759	0.956801	1.32887	0.151852	11977	155	11822	0.0129415	FALSE
217.1	Nevus, non-neoplastic	neoplasms	0.0567999	0.0701218	1.05844	0.922527	1.21439	0.41793	19448	221	19227	0.0113636	FALSE	-0.118023	0.118281	0.888676	0.704792	1.12054	0.318365	7485	80	7405	0.010688	FALSE	0.152822	0.0879612	1.16512	0.980608	1.38434	0.0823209	11963	141	11822	0.0117863	FALSE
218	Benign neoplasm of uterus	neoplasms	0.0803455	0.0620817	1.08366	0.959508	1.22388	0.1956	13418	278	13140	0.0207184	FALSE	NA	NA	NA	NA	NA	NA	3	NA	NA	NA	FALSE	0.0803455	0.0620817	1.08366	0.959508	1.22388	0.1956	13415	278	13137	0.0207231	FALSE
218.1	Uterine leiomyoma	neoplasms	0.0803455	0.0620817	1.08366	0.959508	1.22388	0.1956	13418	278	13140	0.0207184	FALSE	NA	NA	NA	NA	NA	NA	3	NA	NA	NA	FALSE	0.0803455	0.0620817	1.08366	0.959508	1.22388	0.1956	13415	278	13137	0.0207231	FALSE
218.2	Other benign neoplasm of uterus	neoplasms	NA	NA	NA	NA	NA	NA	13140	NA	NA	NA	FALSE	NA	NA	NA	NA	NA	NA	3	NA	NA	NA	FALSE	NA	NA	NA	NA	NA	NA	13137	NA	NA	NA	FALSE
220	Benign neoplasm of ovary	neoplasms	-0.0825261	0.218499	0.920787	0.600024	1.41303	0.705657	12080	22	12058	0.00182119	FALSE	NA	NA	NA	NA	NA	NA	3	NA	NA	NA	FALSE	-0.0825261	0.218489	0.920787	0.600037	1.413	0.705643	12077	22	12055	0.00182164	FALSE
221	Benign neoplasm of other female genital organs	neoplasms	NA	NA	NA	NA	NA	NA	12039	2	12037	0.000166127	FALSE	NA	NA	NA	NA	NA	NA	3	NA	NA	NA	FALSE	NA	NA	NA	NA	NA	NA	12036	2	12034	0.000166168	FALSE
222	Benign neoplasm of male genital organs	neoplasms	NA	NA	NA	NA	NA	NA	8292	8	8284	0.000964785	FALSE	NA	NA	NA	NA	NA	NA	8292	8	8284	0.000964785	FALSE	NA	NA	NA	NA	NA	NA	0	NA	NA	NA	FALSE
223	Benign neoplasm of kidney and other urinary organs	neoplasms	NA	NA	NA	NA	NA	NA	16340	17	16323	0.00104039	FALSE	NA	NA	NA	NA	NA	NA	6449	8	6441	0.0012405	FALSE	NA	NA	NA	NA	NA	NA	9891	9	9882	0.000909918	FALSE
224	Benign neoplasm of eye	neoplasms	-0.0464528	0.0842494	0.95461	0.809303	1.12601	0.581379	24492	150	24342	0.00612445	FALSE	-0.0855623	0.129674	0.917996	0.711967	1.18365	0.509366	9285	64	9221	0.00689284	FALSE	-0.0180487	0.110954	0.982113	0.790161	1.2207	0.87078	15207	86	15121	0.00565529	FALSE
224.1	Benign neoplasm of eye, uveal	neoplasms	-0.0222445	0.0869147	0.978001	0.824814	1.15964	0.798001	24483	141	24342	0.0057591	FALSE	-0.0662926	0.135033	0.935857	0.718235	1.21942	0.623472	9280	59	9221	0.00635776	FALSE	0.00840681	0.11379	1.00844	0.806847	1.26041	0.941106	15203	82	15121	0.00539367	FALSE
225	Benign neoplasm of brain and other parts of nervous system	neoplasms	0.0445739	0.0701084	1.04558	0.911341	1.1996	0.524916	24559	217	24342	0.00883586	FALSE	0.143922	0.118694	1.15479	0.915103	1.45727	0.225305	9298	77	9221	0.00828135	FALSE	-0.00985108	0.0870937	0.990197	0.834807	1.17451	0.909944	15261	140	15121	0.00917371	FALSE
225.1	Benign neoplasm of brain, cranial nerves, meninges	neoplasms	0.0436276	0.071251	1.04459	0.908442	1.20115	0.540333	24552	210	24342	0.00855327	FALSE	0.160379	0.120363	1.17396	0.92725	1.4863	0.182708	9296	75	9221	0.00806799	FALSE	-0.0215127	0.0885996	0.978717	0.822696	1.16433	0.808154	15256	135	15121	0.00884898	FALSE
225.2	Benign neoplasm of spinal cord, meninges	neoplasms	NA	NA	NA	NA	NA	NA	24353	11	24342	0.00045169	FALSE	NA	NA	NA	NA	NA	NA	9224	3	9221	0.000325239	FALSE	NA	NA	NA	NA	NA	NA	15129	8	15121	0.000528786	FALSE
226	Benign neoplasm of thyroid glands	neoplasms	NA	NA	NA	NA	NA	NA	24186	19	24167	0.000785578	FALSE	NA	NA	NA	NA	NA	NA	9249	4	9245	0.000432479	FALSE	NA	NA	NA	NA	NA	NA	14937	15	14922	0.00100422	FALSE
227	Benign neoplasm of other endocrine glands and related structures	neoplasms	0.0403863	0.0630176	1.04121	0.920233	1.1781	0.521605	24435	268	24167	0.0109679	FALSE	0.164549	0.1016	1.17886	0.966004	1.43862	0.105324	9350	105	9245	0.0112299	FALSE	-0.0380919	0.0805427	0.962624	0.822049	1.12724	0.636256	15085	163	14922	0.0108054	FALSE
227.1	Benign neoplasm of adrenal gland	neoplasms	-0.0627239	0.121029	0.939203	0.740862	1.19064	0.604282	24240	73	24167	0.00301155	FALSE	-0.0579901	0.204642	0.943659	0.63186	1.40932	0.77689	9271	26	9245	0.00280444	FALSE	-0.0539651	0.150447	0.947465	0.705505	1.27241	0.719821	14969	47	14922	0.00313982	FALSE
227.2	Benign neoplasm of parathyroid gland	neoplasms	0.113983	0.156807	1.12073	0.824187	1.52398	0.467288	24210	43	24167	0.00177613	FALSE	NA	NA	NA	NA	NA	NA	9260	15	9245	0.00161987	FALSE	0.0326957	0.193839	1.03324	0.706643	1.51077	0.866053	14950	28	14922	0.00187291	FALSE
227.3	Benign neoplasm of pituitary gland and craniopharyngeal duct (pouch)	neoplasms	0.0891858	0.0827854	1.09328	0.929532	1.28588	0.28134	24321	154	24167	0.00633198	FALSE	0.231193	0.128644	1.2601	0.979269	1.62147	0.0723104	9310	65	9245	0.00698174	FALSE	-0.0114565	0.108521	0.988609	0.79919	1.22292	0.915923	15011	89	14922	0.00592899	FALSE
228	Hemangioma and lymphangioma, any site	neoplasms	0.0954738	0.0354489	1.10018	1.02633	1.17934	0.00707519	23492	911	22581	0.0387792	FALSE	0.0937132	0.0523717	1.09824	0.991104	1.21697	0.0735526	8926	428	8498	0.0479498	FALSE	0.0963746	0.0483994	1.10117	1.00151	1.21075	0.0464549	14566	483	14083	0.0331594	FALSE
228.1	Hemangioma of skin and subcutaneous tissue	neoplasms	0.0840821	0.0387426	1.08772	1.00818	1.17353	0.0299859	23340	759	22581	0.0325193	FALSE	0.0970303	0.0558738	1.10189	0.987595	1.22942	0.082458	8873	375	8498	0.042263	FALSE	0.0711141	0.0541484	1.0737	0.965589	1.19392	0.189076	14467	384	14083	0.0265432	FALSE
229	Benign neoplasm of unspecified sites	neoplasms	-0.133828	0.096009	0.874741	0.724694	1.05585	0.163345	24609	115	24494	0.00467309	FALSE	0.0720054	0.145876	1.07466	0.807419	1.43036	0.621584	9357	51	9306	0.00545046	FALSE	-0.296808	0.128204	0.743187	0.578054	0.955493	0.0206065	15252	64	15188	0.00419617	FALSE
229.1	Benign neoplasm of lymph nodes	neoplasms	NA	NA	NA	NA	NA	NA	24496	2	24494	8.1646e-05	FALSE	NA	NA	NA	NA	NA	NA	9308	2	9306	0.000214869	FALSE	NA	NA	NA	NA	NA	NA	15188	NA	NA	NA	FALSE
230	Kaposi's sarcoma	neoplasms	NA	NA	NA	NA	NA	NA	25191	6	25185	0.00023818	FALSE	NA	NA	NA	NA	NA	NA	9567	6	9561	0.000627156	FALSE	NA	NA	NA	NA	NA	NA	15624	NA	NA	NA	FALSE
240	Simple and unspecified goiter	endocrine/metabolic	0.0115335	0.102353	1.0116	0.827722	1.23633	0.910281	17496	101	17395	0.00577275	FALSE	NA	NA	NA	NA	NA	NA	7583	18	7565	0.00237373	FALSE	0.0411969	0.11275	1.04206	0.835443	1.29977	0.714826	9913	83	9830	0.00837284	FALSE
241	Nontoxic nodular goiter	endocrine/metabolic	0.0831263	0.03097	1.08668	1.02268	1.15468	0.00727269	18610	1215	17395	0.0652875	FALSE	0.089712	0.0619107	1.09386	0.968862	1.23498	0.147322	7857	292	7565	0.0371643	FALSE	0.0810184	0.0357953	1.08439	1.01092	1.1632	0.0236121	10753	923	9830	0.0858365	FALSE
241.1	Nontoxic uninodular goiter	endocrine/metabolic	0.0787518	0.0352982	1.08194	1.00961	1.15944	0.0256783	18308	913	17395	0.0498689	FALSE	0.0637684	0.0696209	1.06585	0.92989	1.22168	0.359699	7794	229	7565	0.0293816	FALSE	0.0835044	0.0409842	1.08709	1.00318	1.17802	0.0416024	10514	684	9830	0.0650561	FALSE
241.2	Nontoxic multinodular goiter	endocrine/metabolic	0.0882536	0.0515478	1.09227	0.987301	1.20839	0.0868836	17816	421	17395	0.0236304	FALSE	0.118432	0.111694	1.12573	0.904396	1.40123	0.288996	7652	87	7565	0.0113696	FALSE	0.0793846	0.0581161	1.08262	0.966066	1.21324	0.17195	10164	334	9830	0.0328611	FALSE
242	Thyrotoxicosis with or without goiter	endocrine/metabolic	0.0358826	0.048951	1.03653	0.941707	1.14091	0.463539	17849	454	17395	0.0254356	FALSE	0.0414471	0.106029	1.04232	0.846734	1.28308	0.695868	7661	96	7565	0.012531	FALSE	0.0339823	0.0552005	1.03457	0.928476	1.15278	0.538148	10188	358	9830	0.0351394	FALSE
242.1	Graves' disease	endocrine/metabolic	0.0238318	0.0735975	1.02412	0.886549	1.18303	0.74608	17592	197	17395	0.0111983	FALSE	-0.301973	0.179127	0.739358	0.52045	1.05034	0.0918332	7599	34	7565	0.00447427	FALSE	0.0884869	0.0809566	1.09252	0.932219	1.28039	0.274386	9993	163	9830	0.0163114	FALSE
242.2	Toxic multinodular goiter	endocrine/metabolic	0.231454	0.198207	1.26043	0.854677	1.85882	0.242912	17423	28	17395	0.00160707	FALSE	NA	NA	NA	NA	NA	NA	7572	7	7565	0.000924459	FALSE	0.165336	0.23261	1.17979	0.74783	1.86126	0.477217	9851	21	9830	0.00213176	FALSE
242.3	Exophthalmos	endocrine/metabolic	0.108548	0.159662	1.11466	0.815144	1.52422	0.496593	17437	42	17395	0.00240867	FALSE	NA	NA	NA	NA	NA	NA	7579	14	7565	0.00184721	FALSE	0.165966	0.195736	1.18053	0.804386	1.73257	0.396489	9858	28	9830	0.00284033	FALSE
242.31	Thyrotoxic exophthalmos	endocrine/metabolic	NA	NA	NA	NA	NA	NA	17401	6	17395	0.000344808	FALSE	NA	NA	NA	NA	NA	NA	7566	1	7565	0.00013217	FALSE	NA	NA	NA	NA	NA	NA	9835	5	9830	0.000508388	FALSE
244	Hypothyroidism	endocrine/metabolic	0.0605866	0.0169089	1.06246	1.02783	1.09826	0.000339519	22620	5225	17395	0.23099	FALSE	0.0923148	0.031934	1.09671	1.03017	1.16755	0.0038426	8828	1263	7565	0.143068	FALSE	0.0482485	0.0199563	1.04943	1.00918	1.09129	0.0156185	13792	3962	9830	0.287268	FALSE
244.1	Secondary hypothyroidism	endocrine/metabolic	0.0949039	0.0377382	1.09955	1.02116	1.18397	0.0119101	18180	785	17395	0.0431793	FALSE	0.109516	0.0745432	1.11574	0.964073	1.29126	0.141789	7763	198	7565	0.0255056	FALSE	0.0896192	0.0437553	1.09376	1.00387	1.1917	0.0405413	10417	587	9830	0.0563502	FALSE
244.2	Acquired hypothyroidism	endocrine/metabolic	0.0434455	0.0314176	1.0444	0.98203	1.11074	0.166715	18563	1168	17395	0.0629209	FALSE	0.103016	0.0631435	1.10851	0.979469	1.25455	0.102793	7845	280	7565	0.0356915	FALSE	0.0227721	0.036248	1.02303	0.952873	1.09836	0.529853	10718	888	9830	0.0828513	FALSE
244.3	Iodine hypothyroidism	endocrine/metabolic	NA	NA	NA	NA	NA	NA	17395	NA	NA	NA	FALSE	NA	NA	NA	NA	NA	NA	7565	NA	NA	NA	FALSE	NA	NA	NA	NA	NA	NA	9830	NA	NA	NA	FALSE
244.4	Hypothyroidism NOS	endocrine/metabolic	0.0584743	0.0174825	1.06022	1.0245	1.09718	0.000823588	22192	4797	17395	0.216159	FALSE	0.0875887	0.033143	1.09154	1.02289	1.1648	0.00822354	8729	1164	7565	0.133349	FALSE	0.0474613	0.0205988	1.04861	1.00711	1.09181	0.0212184	13463	3633	9830	0.269851	FALSE
244.5	Congenital hypothyroidism	endocrine/metabolic	-0.137365	0.22385	0.871652	0.56208	1.35172	0.539447	17416	21	17395	0.00120579	FALSE	NA	NA	NA	NA	NA	NA	7569	4	7565	0.000528471	FALSE	NA	NA	NA	NA	NA	NA	9847	17	9830	0.00172641	FALSE
245	Thyroiditis	endocrine/metabolic	0.0533542	0.0378045	1.0548	0.979471	1.13593	0.158151	18172	777	17395	0.0427581	FALSE	0.115721	0.0989679	1.12268	0.924727	1.36301	0.242293	7676	111	7565	0.0144607	FALSE	0.0420758	0.0409528	1.04297	0.962528	1.13014	0.304222	10496	666	9830	0.0634527	FALSE
245.1	Thyroiditis, acute and subacute	endocrine/metabolic	-0.200161	0.215911	0.818599	0.536147	1.24985	0.353897	17417	22	17395	0.00126313	FALSE	NA	NA	NA	NA	NA	NA	7570	5	7565	0.000660502	FALSE	NA	NA	NA	NA	NA	NA	9847	17	9830	0.00172641	FALSE
245.2	Chronic thyroiditis	endocrine/metabolic	0.0684866	0.0391798	1.07089	0.991729	1.15636	0.0804624	18117	722	17395	0.0398521	FALSE	0.0924111	0.107485	1.09682	0.888466	1.35402	0.389921	7659	94	7565	0.0122731	FALSE	0.0643019	0.0421189	1.06641	0.981914	1.15819	0.126842	10458	628	9830	0.0600497	FALSE
245.21	Chronic lymphocytic thyroiditis	endocrine/metabolic	0.0682545	0.0392281	1.07064	0.991405	1.1562	0.0818694	18115	720	17395	0.0397461	FALSE	0.101977	0.108015	1.10736	0.896074	1.36846	0.345118	7658	93	7565	0.0121442	FALSE	0.062719	0.042146	1.06473	0.980309	1.15642	0.136715	10457	627	9830	0.0599598	FALSE
246	Other disorders of thyroid	endocrine/metabolic	0.0726271	0.0335378	1.07533	1.00692	1.14839	0.0303473	18443	1048	17395	0.0568237	FALSE	0.0398787	0.0674856	1.04068	0.911747	1.18786	0.554574	7809	244	7565	0.031246	FALSE	0.0832504	0.0386878	1.08681	1.00745	1.17243	0.0314089	10634	804	9830	0.0756065	FALSE
246.2	Thyroid cyst	endocrine/metabolic	NA	NA	NA	NA	NA	NA	17408	13	17395	0.000746783	FALSE	NA	NA	NA	NA	NA	NA	7565	NA	NA	NA	FALSE	NA	NA	NA	NA	NA	NA	9843	13	9830	0.00132074	FALSE
246.7	Abnormal results of function study of thyroid	endocrine/metabolic	-0.0883372	0.0587131	0.915452	0.81594	1.0271	0.132438	17705	310	17395	0.0175092	FALSE	-0.0187128	0.105511	0.981461	0.798106	1.20694	0.85923	7662	97	7565	0.0126599	FALSE	-0.121755	0.0706852	0.885366	0.770822	1.01693	0.0849804	10043	213	9830	0.0212088	FALSE
249	Secondary diabetes mellitus	endocrine/metabolic	-0.00891432	0.0677764	0.991125	0.867833	1.13193	0.89536	18456	231	18225	0.0125163	FALSE	-0.00116714	0.0877454	0.998834	0.841013	1.18627	0.989387	6582	137	6445	0.0208143	FALSE	-0.0216542	0.106645	0.978579	0.793994	1.20607	0.839097	11874	94	11780	0.00791646	FALSE
250	Diabetes mellitus	endocrine/metabolic	-0.0511	0.0206305	0.950184	0.912529	0.989392	0.0132522	21382	3157	18225	0.147648	FALSE	-0.03759	0.0294439	0.963108	0.9091	1.02032	0.201721	8081	1636	6445	0.20245	FALSE	-0.0628673	0.0289035	0.939068	0.887348	0.993803	0.0296247	13301	1521	11780	0.114352	FALSE
250.1	Type 1 diabetes	endocrine/metabolic	0.0211936	0.0516262	1.02142	0.923122	1.13018	0.681425	18625	400	18225	0.0214765	FALSE	-0.0513684	0.0773839	0.949929	0.816245	1.10551	0.50681	6622	177	6445	0.0267291	FALSE	0.0784324	0.0690531	1.08159	0.944677	1.23835	0.256029	12003	223	11780	0.0185787	FALSE
250.11	Type 1 diabetes with ketoacidosis	endocrine/metabolic	0.294558	0.191298	1.34253	0.92276	1.95327	0.123612	18254	29	18225	0.00158869	FALSE	NA	NA	NA	NA	NA	NA	6453	8	6445	0.00123973	FALSE	0.43261	0.225377	1.54127	0.990913	2.39731	0.0549215	11801	21	11780	0.00177951	FALSE
250.12	Type 1 diabetes with renal manifestations	endocrine/metabolic	-0.0408413	0.0924796	0.959981	0.800834	1.15076	0.658761	18347	122	18225	0.00664959	FALSE	-0.145782	0.128205	0.864346	0.672291	1.11127	0.255496	6508	63	6445	0.00968039	FALSE	0.0714292	0.133331	1.07404	0.827042	1.39481	0.592146	11839	59	11780	0.00498353	FALSE
250.13	Type 1 diabetes with ophthalmic manifestations	endocrine/metabolic	0.0846401	0.101987	1.08833	0.891139	1.32914	0.406591	18326	101	18225	0.0055113	FALSE	-0.044136	0.147967	0.956824	0.715945	1.27875	0.765488	6493	48	6445	0.00739258	FALSE	0.203004	0.140774	1.22508	0.929681	1.61433	0.149287	11833	53	11780	0.004479	FALSE
250.14	Type 1 diabetes with neurological manifestations	endocrine/metabolic	0.0707826	0.0918459	1.07335	0.896519	1.28505	0.440904	18350	125	18225	0.00681199	FALSE	0.0792819	0.128907	1.08251	0.840821	1.39367	0.538535	6509	64	6445	0.00983254	FALSE	0.0604211	0.131117	1.06228	0.821546	1.37357	0.644928	11841	61	11780	0.00515159	FALSE
250.15	Diabetes type 1 with peripheral circulatory disorders	endocrine/metabolic	-0.133905	0.186956	0.874673	0.606325	1.26179	0.473844	18255	30	18225	0.00164339	FALSE	NA	NA	NA	NA	NA	NA	6461	16	6445	0.0024764	FALSE	NA	NA	NA	NA	NA	NA	11794	14	11780	0.00118704	FALSE
250.2	Type 2 diabetes	endocrine/metabolic	-0.052632	0.0210958	0.948729	0.910301	0.988779	0.0125992	21253	3028	18225	0.142474	FALSE	-0.0371067	0.0298657	0.963573	0.908788	1.02166	0.21407	8037	1592	6445	0.198084	FALSE	-0.0661577	0.0297888	0.935983	0.8829	0.992258	0.0263583	13216	1436	11780	0.108656	FALSE
250.21	Type 2 diabetes with ketoacidosis	endocrine/metabolic	NA	NA	NA	NA	NA	NA	18241	16	18225	0.000877145	FALSE	NA	NA	NA	NA	NA	NA	6452	7	6445	0.00108493	FALSE	NA	NA	NA	NA	NA	NA	11789	9	11780	0.000763424	FALSE
250.22	Type 2 diabetes with renal manifestations	endocrine/metabolic	-0.00923618	0.0384856	0.990806	0.918817	1.06844	0.810338	19007	782	18225	0.0411427	FALSE	0.00388535	0.049304	1.00389	0.911421	1.10575	0.937189	6929	484	6445	0.0698513	FALSE	-0.0305076	0.061492	0.969953	0.85982	1.09419	0.619807	12078	298	11780	0.024673	FALSE
250.23	Type 2 diabetes with ophthalmic manifestations	endocrine/metabolic	-0.0900289	0.058901	0.913905	0.814261	1.02574	0.126394	18536	311	18225	0.0167782	FALSE	-0.031902	0.0828056	0.968601	0.823492	1.13928	0.700042	6601	156	6445	0.0236328	FALSE	-0.152774	0.0841681	0.858324	0.727789	1.01227	0.0695075	11935	155	11780	0.012987	FALSE
250.24	Type 2 diabetes with neurological manifestations	endocrine/metabolic	-0.0444995	0.0384531	0.956476	0.887038	1.03135	0.247174	19003	778	18225	0.0409409	FALSE	0.00896341	0.049173	1.009	0.916296	1.11109	0.855361	6926	481	6445	0.0694485	FALSE	-0.129624	0.0616815	0.878425	0.778396	0.991309	0.0355962	12077	297	11780	0.0245922	FALSE
250.25	Diabetes type 2 with peripheral circulatory disorders	endocrine/metabolic	0.0151588	0.0682324	1.01527	0.888184	1.16055	0.824186	18462	237	18225	0.0128372	FALSE	0.00207679	0.0854748	1.00208	0.847509	1.18484	0.980616	6596	151	6445	0.0228927	FALSE	0.03004	0.114185	1.0305	0.823854	1.28897	0.792488	11866	86	11780	0.0072476	FALSE
250.3	Insulin pump user	endocrine/metabolic	-0.0617154	0.0306856	0.94015	0.885273	0.99843	0.0443023	19453	1228	18225	0.0631265	FALSE	-0.0567512	0.0419115	0.944829	0.870317	1.02572	0.175713	7121	676	6445	0.0949305	FALSE	-0.0668943	0.0450377	0.935294	0.856271	1.02161	0.137466	12332	552	11780	0.0447616	FALSE
250.4	Abnormal glucose	endocrine/metabolic	-0.0401689	0.0254152	0.960627	0.913947	1.00969	0.113991	20115	1890	18225	0.0939597	FALSE	-0.0688009	0.0399463	0.933513	0.863211	1.00954	0.0850093	7221	776	6445	0.107464	FALSE	-0.0196137	0.0329575	0.980577	0.919238	1.04601	0.551762	12894	1114	11780	0.0863968	FALSE
250.41	Impaired fasting glucose	endocrine/metabolic	-0.0662675	0.0425846	0.935881	0.860938	1.01735	0.119676	18834	609	18225	0.0323351	FALSE	-0.115215	0.0682544	0.891174	0.779585	1.01874	0.0914057	6684	239	6445	0.035757	FALSE	-0.0323951	0.0545939	0.968124	0.869881	1.07746	0.552925	12150	370	11780	0.0304527	FALSE
250.42	Other abnormal glucose	endocrine/metabolic	-0.029111	0.0285464	0.971309	0.918455	1.0272	0.307833	19675	1450	18225	0.0736976	FALSE	-0.0572657	0.0445972	0.944343	0.865302	1.0306	0.199119	7043	598	6445	0.084907	FALSE	-0.00947926	0.0371575	0.990566	0.920988	1.0654	0.798638	12632	852	11780	0.0674478	FALSE
250.5	Glycosuria or Acetonuria	endocrine/metabolic	NA	NA	NA	NA	NA	NA	18242	17	18225	0.000931915	FALSE	NA	NA	NA	NA	NA	NA	6453	8	6445	0.00123973	FALSE	NA	NA	NA	NA	NA	NA	11789	9	11780	0.000763424	FALSE
250.6	Polyneuropathy in diabetes	endocrine/metabolic	-0.0244317	0.0438357	0.975864	0.895521	1.06342	0.57729	18812	587	18225	0.0312035	FALSE	0.0420986	0.0567382	1.043	0.933226	1.16568	0.4581	6800	355	6445	0.0522059	FALSE	-0.124765	0.0691557	0.882704	0.770813	1.01084	0.0712133	12012	232	11780	0.019314	FALSE
250.7	Diabetic retinopathy	endocrine/metabolic	-0.109537	0.0715646	0.896249	0.778954	1.03121	0.125867	22371	207	22164	0.00925305	FALSE	-0.158075	0.100489	0.853786	0.70115	1.03965	0.115704	8285	105	8180	0.0126735	FALSE	-0.0594341	0.102008	0.942298	0.771537	1.15085	0.560136	14086	102	13984	0.00724123	FALSE
251	Other disorders of pancreatic internal secretion	endocrine/metabolic	NA	NA	NA	NA	NA	NA	21390	4	21386	0.000187003	FALSE	NA	NA	NA	NA	NA	NA	7927	NA	NA	NA	FALSE	NA	NA	NA	NA	NA	NA	13463	4	13459	0.000297111	FALSE
251.1	Hypoglycemia	endocrine/metabolic	0.0309662	0.0742413	1.03145	0.89177	1.19301	0.676604	16299	193	16106	0.0118412	FALSE	0.196109	0.122404	1.21666	0.957143	1.54654	0.109122	5703	72	5631	0.0126249	FALSE	-0.0670062	0.0937966	0.935189	0.778141	1.12393	0.474994	10596	121	10475	0.0114194	FALSE
251.8	Abnormality of secretion of glucagon or gastrin	endocrine/metabolic	NA	NA	NA	NA	NA	NA	21390	4	21386	0.000187003	FALSE	NA	NA	NA	NA	NA	NA	7927	NA	NA	NA	FALSE	NA	NA	NA	NA	NA	NA	13463	4	13459	0.000297111	FALSE
252	Disorders of parathyroid gland	endocrine/metabolic	0.111438	0.0515664	1.11788	1.01042	1.23678	0.0306908	21793	407	21386	0.0186757	FALSE	0.0432397	0.0951263	1.04419	0.866574	1.25821	0.649433	8046	119	7927	0.01479	FALSE	0.141305	0.0614976	1.15178	1.02099	1.29932	0.0215774	13747	288	13459	0.02095	FALSE
252.1	Hyperparathyroidism	endocrine/metabolic	0.103157	0.0556357	1.10867	0.994129	1.2364	0.0637162	21735	349	21386	0.0160571	FALSE	0.0697278	0.105234	1.07222	0.872379	1.31783	0.507589	8024	97	7927	0.0120887	FALSE	0.11699	0.0656217	1.12411	0.988438	1.2784	0.0746211	13711	252	13459	0.0183794	FALSE
252.2	Hypoparathyroidism	endocrine/metabolic	0.150379	0.106708	1.16227	0.942925	1.43265	0.158758	21479	93	21386	0.00432981	FALSE	0.0189616	0.175288	1.01914	0.722814	1.43696	0.913858	7962	35	7927	0.00439588	FALSE	0.229996	0.135608	1.2586	0.964837	1.64179	0.0898799	13517	58	13459	0.00429089	FALSE
253	Disorders of the pituitary gland and its hypothalamic control	endocrine/metabolic	0.14781	0.0571923	1.15929	1.03636	1.29681	0.00975369	21716	330	21386	0.0151962	FALSE	0.136028	0.0806489	1.14571	0.978197	1.34192	0.0916669	8094	167	7927	0.0206326	FALSE	0.16038	0.0811206	1.17396	1.00138	1.37627	0.0480351	13622	163	13459	0.0119659	FALSE
253.1	Pituitary hyperfunction	endocrine/metabolic	0.149337	0.124665	1.16106	0.909367	1.48243	0.230953	21455	69	21386	0.00321603	FALSE	0.386198	0.200709	1.47138	0.992834	2.18057	0.0543336	7954	27	7927	0.00339452	FALSE	0.00476332	0.159989	1.00477	0.734317	1.37485	0.976248	13501	42	13459	0.00311088	FALSE
253.11	Acromegaly and gigantism	endocrine/metabolic	NA	NA	NA	NA	NA	NA	21398	12	21386	0.0005608	FALSE	NA	NA	NA	NA	NA	NA	7933	6	7927	0.000756334	FALSE	NA	NA	NA	NA	NA	NA	13465	6	13459	0.0004456	FALSE
253.2	Pituitary hypofunction	endocrine/metabolic	0.146795	0.0972796	1.15812	0.957076	1.40139	0.131298	21499	113	21386	0.00525606	FALSE	0.101612	0.111778	1.10695	0.889164	1.37809	0.363326	8013	86	7927	0.0107326	FALSE	0.28455	0.197129	1.32916	0.90319	1.95604	0.148887	13486	27	13459	0.00200208	FALSE
253.3	Diabetes insipidus	endocrine/metabolic	0.309655	0.187161	1.36295	0.944423	1.96696	0.0980292	21416	30	21386	0.00140082	FALSE	NA	NA	NA	NA	NA	NA	7938	11	7927	0.00138574	FALSE	NA	NA	NA	NA	NA	NA	13478	19	13459	0.0014097	FALSE
253.4	Anterior pituitary disorders	endocrine/metabolic	0.272862	0.216245	1.31372	0.859867	2.00712	0.207013	21409	23	21386	0.00107431	FALSE	NA	NA	NA	NA	NA	NA	7943	16	7927	0.00201435	FALSE	NA	NA	NA	NA	NA	NA	13466	7	13459	0.000519828	FALSE
253.5	Pituitary dwarfism	endocrine/metabolic	NA	NA	NA	NA	NA	NA	21392	6	21386	0.000280479	FALSE	NA	NA	NA	NA	NA	NA	7931	4	7927	0.00050435	FALSE	NA	NA	NA	NA	NA	NA	13461	2	13459	0.000148577	FALSE
253.7	Other disorders of neurohypophysis	endocrine/metabolic	0.248279	0.131417	1.28182	0.990745	1.65841	0.0588588	21449	63	21386	0.0029372	FALSE	0.190046	0.186315	1.20931	0.839347	1.74233	0.307717	7958	31	7927	0.00389545	FALSE	0.313298	0.189348	1.36793	0.943816	1.98262	0.0980027	13491	32	13459	0.00237195	FALSE
254	Diseases of thymus gland	endocrine/metabolic	NA	NA	NA	NA	NA	NA	21392	6	21386	0.000280479	FALSE	NA	NA	NA	NA	NA	NA	7929	2	7927	0.000252239	FALSE	NA	NA	NA	NA	NA	NA	13463	4	13459	0.000297111	FALSE
255	Disorders of adrenal glands	endocrine/metabolic	-0.0357985	0.0457763	0.964835	0.882038	1.0554	0.434197	21900	514	21386	0.0234703	FALSE	0.0185544	0.0717275	1.01873	0.885121	1.1725	0.795882	8140	213	7927	0.0261671	FALSE	-0.0715957	0.0595559	0.930907	0.828345	1.04617	0.229302	13760	301	13459	0.021875	FALSE
255.1	Adrenal hyperfunction	endocrine/metabolic	-0.163558	0.111272	0.849118	0.682733	1.05605	0.141593	21471	85	21386	0.00395883	FALSE	0.0246499	0.193405	1.02496	0.701578	1.49739	0.898582	7956	29	7927	0.00364505	FALSE	-0.25612	0.136941	0.774049	0.591837	1.01236	0.0614423	13515	56	13459	0.00414354	FALSE
255.11	Cushing's syndrome	endocrine/metabolic	-0.339819	0.139269	0.711899	0.541839	0.935333	0.0146862	21440	54	21386	0.00251866	FALSE	NA	NA	NA	NA	NA	NA	7939	12	7927	0.00151153	FALSE	-0.384088	0.158105	0.681071	0.499586	0.928485	0.0151273	13501	42	13459	0.00311088	FALSE
255.12	Hyperaldosteronism	endocrine/metabolic	0.15359	0.196925	1.16601	0.792642	1.71526	0.435425	21414	28	21386	0.00130756	FALSE	NA	NA	NA	NA	NA	NA	7944	17	7927	0.00213998	FALSE	NA	NA	NA	NA	NA	NA	13470	11	13459	0.00081663	FALSE
255.13	Medulloadrenal hyperfunction	endocrine/metabolic	NA	NA	NA	NA	NA	NA	21386	NA	NA	NA	FALSE	NA	NA	NA	NA	NA	NA	7927	NA	NA	NA	FALSE	NA	NA	NA	NA	NA	NA	13459	NA	NA	NA	FALSE
255.2	Adrenal hypofunction	endocrine/metabolic	-0.0853516	0.05913	0.918189	0.817711	1.03101	0.148892	21690	304	21386	0.0140157	FALSE	-0.0518079	0.0903995	0.949511	0.795336	1.13357	0.566577	8059	132	7927	0.0163792	FALSE	-0.108673	0.0783262	0.897023	0.769363	1.04587	0.165305	13631	172	13459	0.0126183	FALSE
255.21	Glucocorticoid deficiency	endocrine/metabolic	-0.0853516	0.05913	0.918189	0.817711	1.03101	0.148892	21690	304	21386	0.0140157	FALSE	-0.0518079	0.0903995	0.949511	0.795336	1.13357	0.566577	8059	132	7927	0.0163792	FALSE	-0.108673	0.0783262	0.897023	0.769363	1.04587	0.165305	13631	172	13459	0.0126183	FALSE
255.22	Mineralocorticoid deficiency	endocrine/metabolic	NA	NA	NA	NA	NA	NA	21387	1	21386	4.67574e-05	FALSE	NA	NA	NA	NA	NA	NA	7928	1	7927	0.000126135	FALSE	NA	NA	NA	NA	NA	NA	13459	NA	NA	NA	FALSE
255.3	Adrenogenital disorders	endocrine/metabolic	NA	NA	NA	NA	NA	NA	21391	5	21386	0.000233743	FALSE	NA	NA	NA	NA	NA	NA	7927	NA	NA	NA	FALSE	NA	NA	NA	NA	NA	NA	13464	5	13459	0.000371361	FALSE
256	Ovarian dysfunction	endocrine/metabolic	-0.0964684	0.0587657	0.908039	0.809249	1.01889	0.100678	13786	325	13461	0.0235746	FALSE	NA	NA	NA	NA	NA	NA	2	NA	NA	NA	FALSE	-0.0964684	0.0587624	0.908039	0.809254	1.01888	0.100658	13784	325	13459	0.0235781	FALSE
256.1	Hyperestrogenism	endocrine/metabolic	NA	NA	NA	NA	NA	NA	21387	1	21386	4.67574e-05	FALSE	NA	NA	NA	NA	NA	NA	7928	1	7927	0.000126135	FALSE	NA	NA	NA	NA	NA	NA	13459	NA	NA	NA	FALSE
256.4	Polycystic ovaries	endocrine/metabolic	-0.1035	0.0602118	0.901676	0.801304	1.01462	0.085626	13770	309	13461	0.0224401	FALSE	NA	NA	NA	NA	NA	NA	2	NA	NA	NA	FALSE	-0.1035	0.0602118	0.901676	0.801304	1.01462	0.085626	13768	309	13459	0.0224433	FALSE
257	Testicular dysfunction	endocrine/metabolic	0.0845264	0.0425613	1.0882	1.00111	1.18287	0.0470346	8562	637	7925	0.0743985	FALSE	0.0845264	0.0425613	1.0882	1.00111	1.18287	0.0470346	8562	637	7925	0.0743985	FALSE	NA	NA	NA	NA	NA	NA	0	NA	NA	NA	FALSE
257.1	Testicular hypofunction	endocrine/metabolic	0.0909629	0.0427003	1.09523	1.0073	1.19084	0.0331498	8558	633	7925	0.0739659	FALSE	0.0909629	0.0427003	1.09523	1.0073	1.19084	0.0331498	8558	633	7925	0.0739659	FALSE	NA	NA	NA	NA	NA	NA	0	NA	NA	NA	FALSE
258	Iatrogenic endocrine disorders	endocrine/metabolic	0.12759	0.173953	1.13609	0.807866	1.59766	0.463271	21421	35	21386	0.00163391	FALSE	NA	NA	NA	NA	NA	NA	7945	18	7927	0.00226558	FALSE	NA	NA	NA	NA	NA	NA	13476	17	13459	0.0012615	FALSE
258.1	Postablative ovarian failure	endocrine/metabolic	-0.011654	0.164247	0.988414	0.716356	1.36379	0.943434	13500	39	13461	0.00288889	FALSE	NA	NA	NA	NA	NA	NA	2	NA	NA	NA	FALSE	-0.011654	0.164245	0.988414	0.716359	1.36379	0.943434	13498	39	13459	0.00288932	FALSE
259	Other endocrine disorders	endocrine/metabolic	-0.0108787	0.0675145	0.98918	0.866575	1.12913	0.871989	21620	234	21386	0.0108233	FALSE	0.0809569	0.0997349	1.08432	0.891791	1.31842	0.416952	8035	108	7927	0.0134412	FALSE	-0.0891807	0.0921989	0.91468	0.763463	1.09585	0.333412	13585	126	13459	0.00927494	FALSE
259.1	Nonspecific abnormal results of other endocrine function study	endocrine/metabolic	NA	NA	NA	NA	NA	NA	21395	9	21386	0.000420659	FALSE	NA	NA	NA	NA	NA	NA	7929	2	7927	0.000252239	FALSE	NA	NA	NA	NA	NA	NA	13466	7	13459	0.000519828	FALSE
259.2	Carcinoid syndrome	endocrine/metabolic	0.214305	0.175252	1.239	0.878808	1.74683	0.221391	21421	35	21386	0.00163391	FALSE	NA	NA	NA	NA	NA	NA	7938	11	7927	0.00138574	FALSE	0.288976	0.212122	1.33506	0.880925	2.02331	0.1731	13483	24	13459	0.00178002	FALSE
259.3	Delay in sexual development and puberty NEC	endocrine/metabolic	NA	NA	NA	NA	NA	NA	21387	1	21386	4.67574e-05	FALSE	NA	NA	NA	NA	NA	NA	7927	NA	NA	NA	FALSE	NA	NA	NA	NA	NA	NA	13460	1	13459	7.42942e-05	FALSE
259.4	Precocious sexual development and puberty NEC	endocrine/metabolic	NA	NA	NA	NA	NA	NA	21386	NA	NA	NA	FALSE	NA	NA	NA	NA	NA	NA	7927	NA	NA	NA	FALSE	NA	NA	NA	NA	NA	NA	13459	NA	NA	NA	FALSE
259.8	Polyglandular activity in multiple endocrine adenomatosis	endocrine/metabolic	NA	NA	NA	NA	NA	NA	21403	17	21386	0.000794281	FALSE	NA	NA	NA	NA	NA	NA	7932	5	7927	0.000630358	FALSE	NA	NA	NA	NA	NA	NA	13471	12	13459	0.000890802	FALSE
260	Protein-calorie malnutrition	endocrine/metabolic	0.00351841	0.0424395	1.00352	0.923428	1.09057	0.933928	16596	626	15970	0.0377199	FALSE	-0.0453895	0.0672342	0.955625	0.837639	1.09023	0.499615	6659	248	6411	0.0372428	FALSE	0.0371339	0.0547838	1.03783	0.932168	1.15547	0.497881	9937	378	9559	0.0380396	FALSE
260.1	Cachexia	endocrine/metabolic	0.174135	0.130309	1.19022	0.921945	1.53655	0.181442	16034	64	15970	0.00399152	FALSE	0.0722512	0.177758	1.07493	0.758696	1.52296	0.684406	6445	34	6411	0.00527541	FALSE	0.30283	0.19229	1.35368	0.928618	1.97332	0.115288	9589	30	9559	0.00312858	FALSE
260.2	severe protein-calorie malnutrition	endocrine/metabolic	0.0482891	0.0624398	1.04947	0.928585	1.1861	0.439303	16252	282	15970	0.0173517	FALSE	-0.0189746	0.0945901	0.981204	0.81516	1.18107	0.841013	6533	122	6411	0.0186744	FALSE	0.100725	0.0830597	1.10597	0.939815	1.30151	0.225251	9719	160	9559	0.0164626	FALSE
260.21	Kwashiorkor	endocrine/metabolic	NA	NA	NA	NA	NA	NA	15971	1	15970	6.26135e-05	FALSE	NA	NA	NA	NA	NA	NA	6411	NA	NA	NA	FALSE	NA	NA	NA	NA	NA	NA	9560	1	9559	0.000104603	FALSE
260.22	Nutritional marasmus	endocrine/metabolic	NA	NA	NA	NA	NA	NA	15977	7	15970	0.00043813	FALSE	NA	NA	NA	NA	NA	NA	6415	4	6411	0.000623539	FALSE	NA	NA	NA	NA	NA	NA	9562	3	9559	0.000313742	FALSE
260.3	Adult failure to thrive	endocrine/metabolic	-0.0204679	0.109062	0.97974	0.79118	1.21324	0.851134	16061	91	15970	0.0056659	FALSE	-0.22949	0.171792	0.794939	0.567676	1.11318	0.181596	6447	36	6411	0.00558399	FALSE	0.128225	0.141906	1.13681	0.860785	1.50134	0.366211	9614	55	9559	0.00572082	FALSE
260.6	Anorexia	endocrine/metabolic	-0.00937135	0.0468418	0.990672	0.903769	1.08593	0.841431	16481	511	15970	0.0310054	FALSE	0.00123911	0.0697269	1.00124	0.873344	1.14787	0.985822	6643	232	6411	0.034924	FALSE	-0.0163317	0.0632541	0.983801	0.869089	1.11365	0.796259	9838	279	9559	0.0283594	FALSE
260.7	Polyphagia	endocrine/metabolic	NA	NA	NA	NA	NA	NA	15978	8	15970	0.000500688	FALSE	NA	NA	NA	NA	NA	NA	6413	2	6411	0.000311867	FALSE	NA	NA	NA	NA	NA	NA	9565	6	9559	0.000627287	FALSE
261	Vitamin deficiency	endocrine/metabolic	-0.00637324	0.0176263	0.993647	0.959905	1.02857	0.717669	20549	4579	15970	0.222833	FALSE	0.0223357	0.0305145	1.02259	0.963221	1.08561	0.464187	7852	1441	6411	0.18352	FALSE	-0.0206795	0.0216734	0.979533	0.938794	1.02204	0.340013	12697	3138	9559	0.247145	FALSE
261.1	Vitamin A deficiency	endocrine/metabolic	NA	NA	NA	NA	NA	NA	15973	3	15970	0.000187817	FALSE	NA	NA	NA	NA	NA	NA	6411	NA	NA	NA	FALSE	NA	NA	NA	NA	NA	NA	9562	3	9559	0.000313742	FALSE
261.2	Vitamin B-complex deficiencies	endocrine/metabolic	-0.0293118	0.036649	0.971114	0.903803	1.04344	0.423827	16824	854	15970	0.0507608	FALSE	0.0164329	0.0641046	1.01657	0.89654	1.15267	0.797685	6693	282	6411	0.0421336	FALSE	-0.0538753	0.0448098	0.94755	0.867879	1.03453	0.229243	10131	572	9559	0.0564604	FALSE
261.3	Vitamin C deficiencies	endocrine/metabolic	NA	NA	NA	NA	NA	NA	15970	NA	NA	NA	FALSE	NA	NA	NA	NA	NA	NA	6411	NA	NA	NA	FALSE	NA	NA	NA	NA	NA	NA	9559	NA	NA	NA	FALSE
261.4	Vitamin D deficiency	endocrine/metabolic	-0.000442106	0.0182167	0.999558	0.964499	1.03589	0.980638	20171	4201	15970	0.208269	FALSE	0.0196057	0.0317932	1.0198	0.95819	1.08537	0.537458	7708	1297	6411	0.168267	FALSE	-0.0105377	0.0223251	0.989518	0.947153	1.03378	0.636918	12463	2904	9559	0.23301	FALSE
261.41	Rickets or osteomalacia	endocrine/metabolic	NA	NA	NA	NA	NA	NA	15987	17	15970	0.00106336	FALSE	NA	NA	NA	NA	NA	NA	6416	5	6411	0.000779302	FALSE	NA	NA	NA	NA	NA	NA	9571	12	9559	0.00125379	FALSE
262	Mineral deficiency NEC	endocrine/metabolic	0.00803398	0.049441	1.00807	0.914964	1.11064	0.870915	16421	451	15970	0.0274648	FALSE	-0.00913397	0.0919839	0.990908	0.827437	1.18667	0.9209	6541	130	6411	0.0198746	FALSE	0.0120419	0.0587462	1.01211	0.902036	1.13563	0.837587	9880	321	9559	0.0324899	FALSE
263	Other nutritional deficiency	endocrine/metabolic	-0.00617874	0.0535066	0.99384	0.894892	1.10373	0.908068	16352	382	15970	0.0233611	FALSE	0.000379358	0.0991268	1.00038	0.823733	1.21491	0.996947	6522	111	6411	0.0170193	FALSE	-0.0118296	0.0637215	0.98824	0.872211	1.1197	0.852723	9830	271	9559	0.0275687	FALSE
264	Lack of normal physiological development	endocrine/metabolic	-0.22983	0.212665	0.794669	0.523796	1.20562	0.279824	15994	24	15970	0.00150056	FALSE	NA	NA	NA	NA	NA	NA	6423	12	6411	0.00186829	FALSE	NA	NA	NA	NA	NA	NA	9571	12	9559	0.00125379	FALSE
264.1	Short stature	endocrine/metabolic	NA	NA	NA	NA	NA	NA	15971	1	15970	6.26135e-05	FALSE	NA	NA	NA	NA	NA	NA	6411	NA	NA	NA	FALSE	NA	NA	NA	NA	NA	NA	9560	1	9559	0.000104603	FALSE
264.2	Failure to thrive (childhood)	endocrine/metabolic	NA	NA	NA	NA	NA	NA	15974	4	15970	0.000250407	FALSE	NA	NA	NA	NA	NA	NA	6412	1	6411	0.000155958	FALSE	NA	NA	NA	NA	NA	NA	9562	3	9559	0.000313742	FALSE
264.3	Delayed milestones	endocrine/metabolic	NA	NA	NA	NA	NA	NA	15970	NA	NA	NA	FALSE	NA	NA	NA	NA	NA	NA	6411	NA	NA	NA	FALSE	NA	NA	NA	NA	NA	NA	9559	NA	NA	NA	FALSE
264.9	Lack of normal physiological development, unspecified	endocrine/metabolic	NA	NA	NA	NA	NA	NA	15989	19	15970	0.00118832	FALSE	NA	NA	NA	NA	NA	NA	6422	11	6411	0.00171286	FALSE	NA	NA	NA	NA	NA	NA	9567	8	9559	0.000836208	FALSE
269	Proteinuria	endocrine/metabolic	-0.0312387	0.0430288	0.969244	0.890854	1.05453	0.467841	23977	586	23391	0.0244401	FALSE	-0.0277523	0.0586769	0.972629	0.866963	1.09117	0.636236	9030	321	8709	0.0355482	FALSE	-0.034756	0.0633144	0.965841	0.853122	1.09345	0.583045	14947	265	14682	0.0177293	FALSE
270	Disorders of protein plasma/amino-acid transport and metabolism	endocrine/metabolic	0.0911318	0.049201	1.09541	0.994712	1.20631	0.0639919	23838	447	23391	0.0187516	FALSE	0.0718785	0.0762306	1.07452	0.925396	1.24769	0.345727	8896	187	8709	0.0210207	FALSE	0.104506	0.064215	1.11016	0.978871	1.25906	0.103645	14942	260	14682	0.0174006	FALSE
270.1	Disturbances of amino-acid transport	endocrine/metabolic	-0.013118	0.108471	0.986968	0.797941	1.22077	0.903742	23480	89	23391	0.00379046	FALSE	NA	NA	NA	NA	NA	NA	8724	15	8709	0.00171939	FALSE	-0.0215911	0.118714	0.97864	0.775482	1.23502	0.855681	14756	74	14682	0.00501491	FALSE
270.11	Disturbances of sulphur-bearing amino-acid metabolism	endocrine/metabolic	-0.0758245	0.114135	0.926979	0.741167	1.15937	0.506472	23471	80	23391	0.00340846	FALSE	NA	NA	NA	NA	NA	NA	8721	12	8709	0.00137599	FALSE	-0.0384093	0.123687	0.962319	0.755152	1.22632	0.756153	14750	68	14682	0.00461017	FALSE
270.12	Phenylketonuria [PKU]	endocrine/metabolic	NA	NA	NA	NA	NA	NA	23392	1	23391	4.27497e-05	FALSE	NA	NA	NA	NA	NA	NA	8710	1	8709	0.000114811	FALSE	NA	NA	NA	NA	NA	NA	14682	NA	NA	NA	FALSE
270.2	Disorders of amino-acid metabolism	endocrine/metabolic	NA	NA	NA	NA	NA	NA	23401	10	23391	0.000427332	FALSE	NA	NA	NA	NA	NA	NA	8715	6	8709	0.000688468	FALSE	NA	NA	NA	NA	NA	NA	14686	4	14682	0.000272368	FALSE
270.21	Disorders of urea cycle metabolism	endocrine/metabolic	NA	NA	NA	NA	NA	NA	23398	7	23391	0.000299171	FALSE	NA	NA	NA	NA	NA	NA	8713	4	8709	0.000459084	FALSE	NA	NA	NA	NA	NA	NA	14685	3	14682	0.00020429	FALSE
270.3	Disorders of plasma protein metabolism	endocrine/metabolic	0.131501	0.055262	1.14054	1.02346	1.27101	0.0173321	23746	355	23391	0.0149499	FALSE	0.0929414	0.0803057	1.0974	0.937576	1.28446	0.247132	8877	168	8709	0.0189253	FALSE	0.168488	0.075999	1.18351	1.01972	1.37362	0.0266245	14869	187	14682	0.0125765	FALSE
270.31	Polyclonal hypergammaglobulinemia	endocrine/metabolic	NA	NA	NA	NA	NA	NA	23404	13	23391	0.000555461	FALSE	NA	NA	NA	NA	NA	NA	8716	7	8709	0.000803121	FALSE	NA	NA	NA	NA	NA	NA	14688	6	14682	0.000408497	FALSE
270.32	Paraproteinemia	endocrine/metabolic	0.0834323	0.0761901	1.08701	0.936224	1.26208	0.273493	23576	185	23391	0.00784696	FALSE	0.0342889	0.107563	1.03488	0.83817	1.27777	0.749894	8802	93	8709	0.0105658	FALSE	0.134323	0.108347	1.14376	0.92493	1.41437	0.215069	14774	92	14682	0.00622716	FALSE
270.33	Amyloidosis	endocrine/metabolic	0.0144713	0.156407	1.01458	0.746704	1.37855	0.926283	23434	43	23391	0.00183494	FALSE	-0.223373	0.204666	0.799816	0.535519	1.19455	0.275096	8734	25	8709	0.00286238	FALSE	NA	NA	NA	NA	NA	NA	14700	18	14682	0.00122449	FALSE
270.34	Alpha-1-antitrypsin deficiency	endocrine/metabolic	-0.00269669	0.165222	0.997307	0.721421	1.3787	0.986978	23430	39	23391	0.00166453	FALSE	NA	NA	NA	NA	NA	NA	8725	16	8709	0.00183381	FALSE	-0.0145076	0.215196	0.985597	0.646429	1.50272	0.946251	14705	23	14682	0.00156409	FALSE
270.35	Macroglobulinemia	endocrine/metabolic	-0.0650744	0.208936	0.936998	0.622141	1.4112	0.755454	23415	24	23391	0.00102498	FALSE	NA	NA	NA	NA	NA	NA	8724	15	8709	0.00171939	FALSE	NA	NA	NA	NA	NA	NA	14691	9	14682	0.00061262	FALSE
270.38	Other specified disorders of plasma protein metabolism	endocrine/metabolic	0.255559	0.0944693	1.29118	1.07294	1.55382	0.00682614	23511	120	23391	0.00510399	FALSE	0.121174	0.140698	1.12882	0.856763	1.48727	0.389108	8763	54	8709	0.00616227	FALSE	0.36413	0.12736	1.43926	1.12132	1.84735	0.00424885	14748	66	14682	0.00447518	FALSE
271	Disorders of carbohydrate transport and metabolism	endocrine/metabolic	0.000397335	0.0283731	1.0004	0.946283	1.05761	0.988827	24262	1423	22839	0.0586514	FALSE	-0.0369449	0.0463947	0.963729	0.87996	1.05547	0.425847	9192	534	8658	0.058094	FALSE	0.022944	0.0359728	1.02321	0.953551	1.09796	0.523594	15070	889	14181	0.0589914	FALSE
271.3	Intestinal disaccharidase deficiencies and disaccharide malabsorption	endocrine/metabolic	0.00271623	0.0284836	1.00272	0.948274	1.06029	0.924028	24251	1412	22839	0.0582244	FALSE	-0.0356579	0.0464718	0.96497	0.88096	1.05699	0.442902	9190	532	8658	0.057889	FALSE	0.0261156	0.0361699	1.02646	0.95621	1.10187	0.470278	15061	880	14181	0.0584291	FALSE
271.9	Other disorders of carbohydrate transport and metabolism	endocrine/metabolic	NA	NA	NA	NA	NA	NA	22850	11	22839	0.0004814	FALSE	NA	NA	NA	NA	NA	NA	8660	2	8658	0.000230947	FALSE	NA	NA	NA	NA	NA	NA	14190	9	14181	0.000634249	FALSE
272	Disorders of lipoid metabolism	endocrine/metabolic	-0.0777572	0.0167454	0.925189	0.895316	0.956058	3.42566e-06	23171	7908	15263	0.341289	TRUE	-0.0833308	0.0252487	0.920047	0.875624	0.966723	0.000965471	8686	4071	4615	0.468685	FALSE	-0.0728594	0.0223843	0.929732	0.889823	0.97143	0.00113421	14485	3837	10648	0.264895	FALSE
272.1	Hyperlipidemia	endocrine/metabolic	-0.0771545	0.0167533	0.925747	0.895842	0.95665	4.11793e-06	23165	7902	15263	0.341118	TRUE	-0.0836156	0.0252554	0.919785	0.875363	0.96646	0.000930292	8683	4068	4615	0.468502	FALSE	-0.0715678	0.0223986	0.930933	0.890948	0.972713	0.00139739	14482	3834	10648	0.264742	FALSE
272.11	Hypercholesterolemia	endocrine/metabolic	-0.0582308	0.0250616	0.943432	0.89821	0.990931	0.0201522	17828	2565	15263	0.143875	FALSE	-0.0850819	0.0366362	0.918437	0.854799	0.986813	0.0202142	5914	1299	4615	0.219648	FALSE	-0.0324303	0.0343568	0.96809	0.905046	1.03553	0.345208	11914	1266	10648	0.106262	FALSE
272.12	Hyperglyceridemia	endocrine/metabolic	-0.00635445	0.0457411	0.993666	0.908458	1.08687	0.889512	15811	548	15263	0.0346594	FALSE	0.0116413	0.0636302	1.01171	0.893085	1.14609	0.854835	4906	291	4615	0.0593151	FALSE	-0.02599	0.0657111	0.974345	0.8566	1.10827	0.69246	10905	257	10648	0.0235672	FALSE
272.13	Mixed hyperlipidemia	endocrine/metabolic	-0.0983986	0.0241584	0.906288	0.864375	0.950233	4.63992e-05	17921	2658	15263	0.148318	FALSE	-0.0955587	0.0350246	0.908865	0.848566	0.973448	0.00636558	5977	1362	4615	0.227874	FALSE	-0.0989754	0.0333724	0.905765	0.848415	0.966992	0.00301908	11944	1296	10648	0.108506	FALSE
272.14	Hyperchylomicronemia	endocrine/metabolic	NA	NA	NA	NA	NA	NA	15271	8	15263	0.000523869	FALSE	NA	NA	NA	NA	NA	NA	4618	3	4615	0.000649632	FALSE	NA	NA	NA	NA	NA	NA	10653	5	10648	0.000469351	FALSE
272.9	Unspecified disorder of lipoid metabolism	endocrine/metabolic	NA	NA	NA	NA	NA	NA	15277	14	15263	0.00091641	FALSE	NA	NA	NA	NA	NA	NA	4624	9	4615	0.00194637	FALSE	NA	NA	NA	NA	NA	NA	10653	5	10648	0.000469351	FALSE
274	Gout and other crystal arthropathies	endocrine/metabolic	0.0338722	0.0355593	1.03445	0.96481	1.10912	0.340816	24662	925	23737	0.0375071	FALSE	0.0319592	0.040699	1.03248	0.953314	1.11821	0.432302	9227	718	8509	0.0778151	FALSE	0.043141	0.0726525	1.04409	0.905509	1.20387	0.552646	15435	207	15228	0.0134111	FALSE
274.1	Gout	endocrine/metabolic	0.0133734	0.036674	1.01346	0.943171	1.08899	0.715368	24605	868	23737	0.0352774	FALSE	0.0281044	0.0412072	1.0285	0.948701	1.11502	0.495222	9208	699	8509	0.0759123	FALSE	-0.0387965	0.0799005	0.961946	0.822504	1.12503	0.627279	15397	169	15228	0.0109762	FALSE
274.11	Gouty arthropathy	endocrine/metabolic	0.0157276	0.0529676	1.01585	0.91568	1.12698	0.766521	24135	398	23737	0.0164906	FALSE	0.0196196	0.0583553	1.01981	0.909594	1.14339	0.736713	8840	331	8509	0.0374434	FALSE	-0.00111832	0.1253	0.998882	0.781371	1.27694	0.992879	15295	67	15228	0.00438052	FALSE
274.2	Crystal arthropathies	endocrine/metabolic	0.344831	0.122596	1.41175	1.1102	1.7952	0.00491203	23809	72	23737	0.00302407	FALSE	0.285994	0.191768	1.33108	0.914049	1.93839	0.135868	8539	30	8509	0.00351329	FALSE	0.388842	0.16064	1.47527	1.07679	2.02121	0.0154956	15270	42	15228	0.00275049	FALSE
274.21	Chondrocalcinosis	endocrine/metabolic	0.320034	0.124166	1.37717	1.07968	1.75663	0.00995249	23807	70	23737	0.00294031	FALSE	0.285994	0.191768	1.33108	0.914049	1.93839	0.135868	8539	30	8509	0.00351329	FALSE	0.346435	0.164217	1.41402	1.02487	1.95092	0.0348911	15268	40	15228	0.00261986	FALSE
275	Disorders of mineral metabolism	endocrine/metabolic	-0.0116468	0.0266119	0.988421	0.938187	1.04134	0.661637	23713	1622	22091	0.0684013	FALSE	-0.0183731	0.04132	0.981795	0.905416	1.06462	0.65657	8922	674	8248	0.0755436	FALSE	-0.00658057	0.0348146	0.993441	0.927913	1.0636	0.850079	14791	948	13843	0.064093	FALSE
275.1	Disorders of iron metabolism	hematopoietic	0.050829	0.0823462	1.05214	0.895324	1.23643	0.537064	22248	157	22091	0.00705681	FALSE	0.105613	0.118508	1.11139	0.881031	1.40199	0.372828	8325	77	8248	0.00924925	FALSE	-0.00187173	0.114732	0.99813	0.797123	1.24982	0.986984	13923	80	13843	0.00574589	FALSE
275.11	Hereditary hemochromatosis	hematopoietic	0.177689	0.116799	1.19445	0.950052	1.50173	0.128181	22169	78	22091	0.00351843	FALSE	0.124795	0.169212	1.13292	0.813133	1.57846	0.460814	8286	38	8248	0.00458605	FALSE	0.224586	0.162838	1.2518	0.909758	1.72245	0.167834	13883	40	13843	0.00288122	FALSE
275.2	Disorders of copper metabolism	endocrine/metabolic	NA	NA	NA	NA	NA	NA	22102	11	22091	0.000497693	FALSE	NA	NA	NA	NA	NA	NA	8251	3	8248	0.000363592	FALSE	NA	NA	NA	NA	NA	NA	13851	8	13843	0.000577576	FALSE
275.3	Disorders of magnesium metabolism	endocrine/metabolic	-0.0447028	0.0477334	0.956282	0.870872	1.05007	0.349011	22566	475	22091	0.0210494	FALSE	-0.052332	0.0754986	0.949014	0.818478	1.10037	0.488214	8437	189	8248	0.0224013	FALSE	-0.0397788	0.0615106	0.961002	0.851854	1.08413	0.517828	14129	286	13843	0.0202421	FALSE
275.5	Disorders of calcium/phosphorus metabolism	endocrine/metabolic	-0.0338874	0.043509	0.96668	0.887661	1.05273	0.436063	22664	573	22091	0.0252824	FALSE	-0.087258	0.0645341	0.916441	0.807554	1.04001	0.176336	8511	263	8248	0.0309012	FALSE	0.0114461	0.0589508	1.01151	0.901137	1.13541	0.846048	14153	310	13843	0.0219035	FALSE
275.51	Hypocalcemia	endocrine/metabolic	0.0388103	0.0729068	1.03957	0.901147	1.19926	0.5945	22292	201	22091	0.00901669	FALSE	-0.103611	0.110886	0.901576	0.725462	1.12044	0.350101	8335	87	8248	0.0104379	FALSE	0.145933	0.0966115	1.15712	0.957503	1.39835	0.130914	13957	114	13843	0.00816794	FALSE
275.53	Disorders of phosphorus metabolism	endocrine/metabolic	-0.0190499	0.0564755	0.98113	0.878322	1.09597	0.735881	22427	336	22091	0.0149819	FALSE	-0.0411549	0.0810557	0.95968	0.818711	1.12492	0.611638	8413	165	8248	0.0196125	FALSE	0.00418962	0.0788312	1.0042	0.860433	1.17198	0.957615	14014	171	13843	0.0122021	FALSE
275.6	Hypercalcemia	endocrine/metabolic	-0.0220883	0.0452583	0.978154	0.895123	1.06889	0.625515	22628	537	22091	0.0237317	FALSE	-0.00840955	0.0801788	0.991626	0.847419	1.16037	0.916467	8419	171	8248	0.0203112	FALSE	-0.028878	0.0549928	0.971535	0.872263	1.0821	0.599497	14209	366	13843	0.0257583	FALSE
276	Disorders of fluid, electrolyte, and acid-base balance	endocrine/metabolic	-0.00548283	0.0207402	0.994532	0.954914	1.03579	0.791505	21886	3003	18883	0.137211	FALSE	-0.0474136	0.0320424	0.953693	0.89564	1.01551	0.13895	8168	1280	6888	0.156709	FALSE	0.0261927	0.0272383	1.02654	0.973172	1.08283	0.336245	13718	1723	11995	0.125601	FALSE
276.1	Electrolyte imbalance	endocrine/metabolic	-0.0119234	0.0225946	0.988147	0.945342	1.03289	0.597701	21346	2463	18883	0.115385	FALSE	-0.0595379	0.0352005	0.9422	0.879387	1.0095	0.0907615	7907	1019	6888	0.128873	FALSE	0.0232293	0.0294995	1.0235	0.966002	1.08442	0.431022	13439	1444	11995	0.107448	FALSE
276.11	Hyperosmolality and/or hypernatremia	endocrine/metabolic	0.211909	0.144049	1.23604	0.931996	1.63926	0.141266	18934	51	18883	0.00269357	FALSE	0.359531	0.202257	1.43266	0.96378	2.12964	0.0754703	6915	27	6888	0.00390456	FALSE	0.0559674	0.208826	1.05756	0.702345	1.59244	0.788692	12019	24	11995	0.00199684	FALSE
276.12	Hyposmolality and/or hyponatremia	endocrine/metabolic	-0.0162317	0.0346162	0.983899	0.919358	1.05297	0.639138	19852	969	18883	0.0488112	FALSE	-0.0553592	0.0501991	0.946145	0.857487	1.04397	0.270117	7347	459	6888	0.0624745	FALSE	0.0219195	0.0479329	1.02216	0.930504	1.12285	0.647458	12505	510	11995	0.0407837	FALSE
276.13	Hyperpotassemia	endocrine/metabolic	-0.0804422	0.0511987	0.922708	0.834609	1.02011	0.116141	19303	420	18883	0.0217583	FALSE	-0.0913583	0.0674194	0.912691	0.799715	1.04163	0.175394	7133	245	6888	0.0343474	FALSE	-0.0637072	0.0789379	0.93828	0.803783	1.09528	0.419635	12170	175	11995	0.0143796	FALSE
276.14	Hypopotassemia	endocrine/metabolic	-0.00802722	0.0276645	0.992005	0.939648	1.04728	0.771691	20411	1528	18883	0.0748616	FALSE	-0.0848934	0.0476163	0.91861	0.836757	1.00847	0.0746081	7394	506	6888	0.0684339	FALSE	0.0323078	0.0339818	1.03284	0.966285	1.10397	0.341738	13017	1022	11995	0.0785127	FALSE
276.4	Acid-base balance disorder	endocrine/metabolic	-0.0105398	0.0494319	0.989516	0.898143	1.09018	0.831156	19328	445	18883	0.0230236	FALSE	-0.0995975	0.0693331	0.905202	0.790183	1.03696	0.150858	7117	229	6888	0.0321765	FALSE	0.0832132	0.0706196	1.08677	0.946295	1.24811	0.238665	12211	216	11995	0.017689	FALSE
276.41	Acidosis	endocrine/metabolic	-0.00136954	0.0504926	0.998631	0.904534	1.10252	0.978361	19309	426	18883	0.0220623	FALSE	-0.0819032	0.0702499	0.921361	0.802846	1.05737	0.243662	7111	223	6888	0.0313599	FALSE	0.086293	0.0727579	1.09013	0.945244	1.25721	0.235611	12198	203	11995	0.0166421	FALSE
276.42	Alkalosis	endocrine/metabolic	-0.227998	0.190049	0.796126	0.54854	1.15546	0.230264	18912	29	18883	0.00153342	FALSE	NA	NA	NA	NA	NA	NA	6900	12	6888	0.00173913	FALSE	NA	NA	NA	NA	NA	NA	12012	17	11995	0.00141525	FALSE
276.5	Hypovolemia	endocrine/metabolic	-0.00109247	0.0333859	0.998908	0.935636	1.06646	0.973896	19891	1008	18883	0.0506762	FALSE	-0.0852386	0.0500902	0.918293	0.832422	1.01302	0.0888112	7345	457	6888	0.0622192	FALSE	0.0685495	0.0448208	1.07095	0.980886	1.16929	0.126162	12546	551	11995	0.0439184	FALSE
276.6	Fluid overload	endocrine/metabolic	0.0113944	0.065822	1.01146	0.889037	1.15074	0.862566	19134	251	18883	0.013118	FALSE	0.0146789	0.0942561	1.01479	0.843612	1.2207	0.876243	7012	124	6888	0.017684	FALSE	0.0122538	0.0920624	1.01233	0.845194	1.21251	0.894112	12122	127	11995	0.0104768	FALSE
276.8	Polydipsia	endocrine/metabolic	NA	NA	NA	NA	NA	NA	18898	15	18883	0.000793735	FALSE	NA	NA	NA	NA	NA	NA	6890	2	6888	0.000290276	FALSE	NA	NA	NA	NA	NA	NA	12008	13	11995	0.00108261	FALSE
277	Other disorders of metabolism	endocrine/metabolic	0.020425	0.0411675	1.02064	0.941517	1.1064	0.619792	22621	638	21983	0.0282039	FALSE	0.0755069	0.0733587	1.07843	0.934003	1.24519	0.303346	8460	202	8258	0.0238771	FALSE	-0.00550264	0.0498289	0.994512	0.901976	1.09654	0.912068	14161	436	13725	0.0307888	FALSE
277.1	Disorders of porphyrin metabolism	endocrine/metabolic	NA	NA	NA	NA	NA	NA	21998	15	21983	0.00068188	FALSE	NA	NA	NA	NA	NA	NA	8262	4	8258	0.000484144	FALSE	NA	NA	NA	NA	NA	NA	13736	11	13725	0.000800815	FALSE
277.2	Other disorders of purine and pyrimidine metabolism	endocrine/metabolic	NA	NA	NA	NA	NA	NA	21983	NA	NA	NA	FALSE	NA	NA	NA	NA	NA	NA	8258	NA	NA	NA	FALSE	NA	NA	NA	NA	NA	NA	13725	NA	NA	NA	FALSE
277.4	Disorders of bilirubin excretion	endocrine/metabolic	0.0349921	0.0661217	1.03561	0.909731	1.17891	0.596662	22226	243	21983	0.0109331	FALSE	0.000176392	0.0853888	1.00018	0.846043	1.18239	0.998352	8405	147	8258	0.0174896	FALSE	0.0875475	0.104688	1.09149	0.889015	1.34009	0.403003	13821	96	13725	0.00694595	FALSE
277.5	Other disorders of lipoid metabolism	endocrine/metabolic	0.0111704	0.0945585	1.01123	0.840159	1.21714	0.905963	22101	118	21983	0.00533912	FALSE	0.185566	0.136738	1.2039	0.920866	1.57393	0.174752	8315	57	8258	0.00685508	FALSE	-0.144876	0.131631	0.86513	0.668398	1.11977	0.27106	13786	61	13725	0.00442478	FALSE
277.51	Lipoprotein disorders	endocrine/metabolic	0.0369338	0.117459	1.03762	0.824246	1.30624	0.753188	22059	76	21983	0.00344531	FALSE	0.187493	0.17016	1.20622	0.86414	1.68372	0.270521	8295	37	8258	0.00446052	FALSE	-0.0954166	0.163783	0.908994	0.659396	1.25307	0.560176	13764	39	13725	0.00283348	FALSE
277.6	Other deficiencies of circulating enzymes	endocrine/metabolic	NA	NA	NA	NA	NA	NA	21999	16	21983	0.000727306	FALSE	NA	NA	NA	NA	NA	NA	8262	4	8258	0.000484144	FALSE	NA	NA	NA	NA	NA	NA	13737	12	13725	0.000873553	FALSE
277.7	Dysmetabolic syndrome X	endocrine/metabolic	-0.11525	0.0661766	0.891143	0.782739	1.01456	0.0815874	22224	241	21983	0.0108441	FALSE	-0.163216	0.0911953	0.849408	0.710378	1.01565	0.0734956	8387	129	8258	0.0153809	FALSE	-0.0607535	0.0967429	0.941055	0.778513	1.13753	0.530011	13837	112	13725	0.00809424	FALSE
277.8	Carnitine deficiencies	endocrine/metabolic	NA	NA	NA	NA	NA	NA	21983	NA	NA	NA	FALSE	NA	NA	NA	NA	NA	NA	8258	NA	NA	NA	FALSE	NA	NA	NA	NA	NA	NA	13725	NA	NA	NA	FALSE
278	Overweight, obesity and other hyperalimentation	endocrine/metabolic	-0.00455681	0.0164005	0.995454	0.963964	1.02797	0.78113	21968	5193	16775	0.236389	FALSE	0.0139704	0.0276507	1.01407	0.960573	1.07054	0.613385	8303	1804	6499	0.217271	FALSE	-0.0147754	0.020385	0.985333	0.946741	1.0255	0.468564	13665	3389	10276	0.248006	FALSE
278.1	Obesity	endocrine/metabolic	-0.00621671	0.0174387	0.993803	0.960409	1.02836	0.721474	21226	4451	16775	0.209696	FALSE	0.0203881	0.0292842	1.0206	0.963668	1.08089	0.486295	8064	1565	6499	0.194072	FALSE	-0.021086	0.0217214	0.979135	0.938324	1.02172	0.331672	13162	2886	10276	0.219268	FALSE
278.11	Morbid obesity	endocrine/metabolic	-0.0126984	0.0240931	0.987382	0.941839	1.03513	0.598156	18822	2047	16775	0.108756	FALSE	0.0262523	0.0442801	1.0266	0.941259	1.11968	0.553269	7092	593	6499	0.0836153	FALSE	-0.0295105	0.0287299	0.970921	0.917758	1.02716	0.30434	11730	1454	10276	0.123956	FALSE
278.3	Localized adiposity	endocrine/metabolic	0.0943474	0.166624	1.09894	0.792759	1.52338	0.571239	16813	38	16775	0.00226016	FALSE	NA	NA	NA	NA	NA	NA	6505	6	6499	0.000922367	FALSE	0.117461	0.18153	1.12464	0.787936	1.60522	0.517595	10308	32	10276	0.00310438	FALSE
278.4	Abnormal weight gain	endocrine/metabolic	-0.0283265	0.0416916	0.972071	0.895796	1.05484	0.496866	17405	630	16775	0.0361965	FALSE	0.0205705	0.0912273	1.02078	0.853649	1.22064	0.821601	6629	130	6499	0.0196108	FALSE	-0.043614	0.0469509	0.957323	0.873159	1.0496	0.352927	10776	500	10276	0.0463994	FALSE
279	Disorders involving the immune mechanism	endocrine/metabolic	0.0343417	0.0301012	1.03494	0.975645	1.09783	0.253922	23431	1232	22199	0.0525799	FALSE	0.0661355	0.0441409	1.06837	0.979826	1.16492	0.13406	9042	581	8461	0.0642557	FALSE	0.00679001	0.0411969	1.00681	0.928713	1.09148	0.869087	14389	651	13738	0.0452429	FALSE
279.1	Immunity deficiency	endocrine/metabolic	0.0202281	0.0366637	1.02043	0.949678	1.09646	0.58114	23015	816	22199	0.0354551	FALSE	0.0442345	0.0534263	1.04523	0.941312	1.16061	0.407696	8849	388	8461	0.0438468	FALSE	0.00012183	0.0504614	1.00012	0.90594	1.1041	0.998074	14166	428	13738	0.0302132	FALSE
279.11	Deficiency of humoral immunity	endocrine/metabolic	0.0293729	0.0534754	1.02981	0.927336	1.1436	0.582814	22576	377	22199	0.0166991	FALSE	0.0916036	0.081771	1.09593	0.933637	1.28643	0.262609	8623	162	8461	0.018787	FALSE	-0.019666	0.0706013	0.980526	0.853812	1.12605	0.78059	13953	215	13738	0.0154089	FALSE
279.2	Autoimmune disease NEC	endocrine/metabolic	0.0227352	0.19796	1.023	0.694012	1.50793	0.908566	22226	27	22199	0.00121479	FALSE	NA	NA	NA	NA	NA	NA	8472	11	8461	0.00129839	FALSE	NA	NA	NA	NA	NA	NA	13754	16	13738	0.0011633	FALSE
279.7	Other immunological findings	endocrine/metabolic	-0.0452423	0.0395503	0.955766	0.884475	1.0328	0.252657	22889	690	22199	0.0301455	FALSE	-0.107959	0.0794108	0.897664	0.768277	1.04884	0.173987	8630	169	8461	0.0195829	FALSE	-0.024783	0.0456287	0.975522	0.892066	1.06678	0.58703	14259	521	13738	0.0365383	FALSE
279.8	Other specified disorders involving the immune mechanism	endocrine/metabolic	0.0350185	0.125167	1.03564	0.810334	1.32359	0.77965	22266	67	22199	0.00300907	FALSE	-0.099021	0.195886	0.905724	0.616956	1.32965	0.613206	8488	27	8461	0.00318096	FALSE	0.127347	0.162565	1.13581	0.825902	1.56201	0.433414	13778	40	13738	0.00290318	FALSE
280	Iron deficiency anemias	hematopoietic	0.0338242	0.0278221	1.0344	0.979506	1.09238	0.224087	19933	1511	18422	0.0758039	FALSE	-0.0239034	0.0470709	0.97638	0.890331	1.07075	0.611581	7228	542	6686	0.0749862	FALSE	0.0657095	0.0345782	1.06792	0.997938	1.1428	0.0573921	12705	969	11736	0.0762692	FALSE
280.1	Iron deficiency anemias, unspecified or not due to blood loss	hematopoietic	0.0236182	0.0294794	1.0239	0.966415	1.0848	0.42303	19751	1329	18422	0.0672877	FALSE	-0.00435609	0.0503908	0.995653	0.902017	1.09901	0.931112	7152	466	6686	0.0651566	FALSE	0.0388506	0.0364145	1.03962	0.968001	1.11653	0.286017	12599	863	11736	0.0684975	FALSE
280.2	Iron deficiency anemia secondary to blood loss (chronic)	hematopoietic	0.0332227	0.0491144	1.03378	0.938904	1.13824	0.498765	18881	459	18422	0.0243102	FALSE	-0.0763157	0.0780144	0.926524	0.795151	1.0796	0.327962	6871	185	6686	0.0269248	FALSE	0.10532	0.06338	1.11107	0.981273	1.25803	0.0965675	12010	274	11736	0.0228143	FALSE
281	Other deficiency anemia	hematopoietic	0.0899637	0.0611638	1.09413	0.970526	1.23349	0.141327	18714	292	18422	0.0156033	FALSE	0.0111398	0.0911806	1.0112	0.845714	1.20907	0.902762	6819	133	6686	0.0195043	FALSE	0.155696	0.0827708	1.16847	0.993487	1.37428	0.0599651	11895	159	11736	0.013367	FALSE
281.1	Megaloblastic anemia	hematopoietic	0.158338	0.109612	1.17156	0.945066	1.45234	0.148588	18511	89	18422	0.00480795	FALSE	-0.18537	0.195957	0.830797	0.565839	1.21982	0.344161	6715	29	6686	0.00431869	FALSE	0.320601	0.133417	1.37796	1.06089	1.78979	0.0162612	11796	60	11736	0.00508647	FALSE
281.11	Pernicious anemia	hematopoietic	0.173801	0.168668	1.18982	0.854884	1.65598	0.302808	18459	37	18422	0.00200444	FALSE	NA	NA	NA	NA	NA	NA	6695	9	6686	0.00134429	FALSE	0.247632	0.193449	1.28099	0.876755	1.8716	0.200513	11764	28	11736	0.00238014	FALSE
281.12	Other vitamin B12 deficiency anemia	hematopoietic	0.132601	0.149717	1.14179	0.851424	1.53119	0.375794	18470	48	18422	0.00259881	FALSE	NA	NA	NA	NA	NA	NA	6705	19	6686	0.00283371	FALSE	0.363621	0.191884	1.43853	0.987607	2.09533	0.0580911	11765	29	11736	0.00246494	FALSE
281.13	Folate-deficiency anemia	hematopoietic	NA	NA	NA	NA	NA	NA	18426	4	18422	0.000217085	FALSE	NA	NA	NA	NA	NA	NA	6687	1	6686	0.000149544	FALSE	NA	NA	NA	NA	NA	NA	11739	3	11736	0.000255558	FALSE
281.9	Deficiency anemias	hematopoietic	0.0525986	0.0722124	1.05401	0.914903	1.21426	0.466376	18631	209	18422	0.0112179	FALSE	0.0208282	0.101435	1.02105	0.836956	1.24563	0.837309	6793	107	6686	0.0157515	FALSE	0.0838394	0.103261	1.08745	0.888206	1.3314	0.416837	11838	102	11736	0.00861632	FALSE
282	Hereditary hemolytic anemias	hematopoietic	-0.0535382	0.119415	0.94787	0.750068	1.19783	0.653909	18497	75	18422	0.00405471	FALSE	0.040999	0.209484	1.04185	0.691018	1.5708	0.844834	6711	25	6686	0.00372523	FALSE	-0.103616	0.147271	0.901571	0.675524	1.20326	0.481696	11786	50	11736	0.00424232	FALSE
282.5	Sickle cell anemia	hematopoietic	NA	NA	NA	NA	NA	NA	18423	1	18422	5.428e-05	FALSE	NA	NA	NA	NA	NA	NA	6687	1	6686	0.000149544	FALSE	NA	NA	NA	NA	NA	NA	11736	NA	NA	NA	FALSE
282.8	Other hemoglobinopathies	hematopoietic	-0.0844546	0.148813	0.919013	0.686515	1.23025	0.570359	18470	48	18422	0.00259881	FALSE	NA	NA	NA	NA	NA	NA	6701	15	6686	0.00223847	FALSE	-0.170128	0.180563	0.843557	0.592128	1.20175	0.346086	11769	33	11736	0.00280398	FALSE
282.9	Other hereditary hemolytic anemias	hematopoietic	-0.0558441	0.191323	0.945687	0.649964	1.37596	0.770376	18451	29	18422	0.00157173	FALSE	NA	NA	NA	NA	NA	NA	6696	10	6686	0.00149343	FALSE	NA	NA	NA	NA	NA	NA	11755	19	11736	0.00161633	FALSE
283	Acquired hemolytic anemias	hematopoietic	0.0113671	0.1488	1.01143	0.755572	1.35393	0.939107	18470	48	18422	0.00259881	FALSE	NA	NA	NA	NA	NA	NA	6705	19	6686	0.00283371	FALSE	0.0371407	0.191358	1.03784	0.713251	1.51014	0.846105	11765	29	11736	0.00246494	FALSE
283.1	Autoimmune hemolytic anemias	hematopoietic	-0.257956	0.19828	0.772629	0.523832	1.1396	0.19327	18449	27	18422	0.00146349	FALSE	NA	NA	NA	NA	NA	NA	6696	10	6686	0.00149343	FALSE	NA	NA	NA	NA	NA	NA	11753	17	11736	0.00144644	FALSE
283.2	Non-autoimmune hemolytic anemias	hematopoietic	NA	NA	NA	NA	NA	NA	18433	11	18422	0.000596756	FALSE	NA	NA	NA	NA	NA	NA	6691	5	6686	0.000747272	FALSE	NA	NA	NA	NA	NA	NA	11742	6	11736	0.000510986	FALSE
283.21	Hemolytic-uremic syndrome	hematopoietic	NA	NA	NA	NA	NA	NA	18429	7	18422	0.000379836	FALSE	NA	NA	NA	NA	NA	NA	6689	3	6686	0.000448498	FALSE	NA	NA	NA	NA	NA	NA	11740	4	11736	0.000340716	FALSE
284	Aplastic anemia	hematopoietic	0.0398062	0.0520341	1.04061	0.939713	1.15234	0.44427	18831	409	18422	0.0217195	FALSE	0.0844424	0.0689131	1.08811	0.950633	1.24547	0.220445	6924	238	6686	0.0343732	FALSE	-0.0234803	0.0794646	0.976793	0.835913	1.14142	0.767627	11907	171	11736	0.0143613	FALSE
284.1	Pancytopenia	hematopoietic	0.0318015	0.0544366	1.03231	0.927842	1.14855	0.55909	18794	372	18422	0.0197936	FALSE	0.0921147	0.0723144	1.09649	0.95159	1.26346	0.202731	6901	215	6686	0.0311549	FALSE	-0.0526318	0.0827526	0.948729	0.806681	1.11579	0.524767	11893	157	11736	0.013201	FALSE
284.2	Constitutional aplastic anemia	hematopoietic	NA	NA	NA	NA	NA	NA	18439	17	18422	0.000921959	FALSE	NA	NA	NA	NA	NA	NA	6701	15	6686	0.00223847	FALSE	NA	NA	NA	NA	NA	NA	11738	2	11736	0.000170387	FALSE
285	Other anemias	hematopoietic	-0.0108651	0.0199542	0.989194	0.951253	1.02865	0.586096	21776	3354	18422	0.154023	FALSE	-0.0201238	0.0302406	0.980077	0.923675	1.03992	0.50576	8244	1558	6686	0.188986	FALSE	-0.00365181	0.026634	0.996355	0.945677	1.04975	0.890943	13532	1796	11736	0.132722	FALSE
285.1	Acute posthemorrhagic anemia	hematopoietic	-0.0291875	0.0458207	0.971234	0.887811	1.0625	0.524129	18951	529	18422	0.0279141	FALSE	-0.0775816	0.0672901	0.925352	0.811014	1.05581	0.248934	6936	250	6686	0.0360438	FALSE	0.0147463	0.0626459	1.01486	0.897592	1.14744	0.813904	12015	279	11736	0.023221	FALSE
285.2	Anemia of chronic disease	hematopoietic	-0.0349535	0.0354627	0.96565	0.90081	1.03516	0.32431	19338	916	18422	0.0473679	FALSE	-0.0276543	0.0494864	0.972725	0.882808	1.0718	0.57628	7173	487	6686	0.0678935	FALSE	-0.0426959	0.0510368	0.958203	0.86699	1.05901	0.402833	12165	429	11736	0.0352651	FALSE
285.21	Anemia in chronic kidney disease	hematopoietic	-0.0291604	0.0520862	0.971261	0.876999	1.07565	0.575582	18830	408	18422	0.0216676	FALSE	-0.00942272	0.0706102	0.990622	0.862587	1.13766	0.89384	6914	228	6686	0.0329766	FALSE	-0.0539388	0.0775558	0.94749	0.813875	1.10304	0.486752	11916	180	11736	0.0151057	FALSE
285.22	Anemia in neoplastic disease	hematopoietic	0.0834314	0.0532663	1.08701	0.979248	1.20663	0.117276	18813	391	18422	0.0207835	FALSE	0.105235	0.0740123	1.11097	0.960953	1.28441	0.155068	6894	208	6686	0.0301712	FALSE	0.05978	0.0770795	1.0616	0.912748	1.23473	0.438008	11919	183	11736	0.0153536	FALSE
285.3	Sideroblastic anemia	hematopoietic	NA	NA	NA	NA	NA	NA	18424	2	18422	0.000108554	FALSE	NA	NA	NA	NA	NA	NA	6687	1	6686	0.000149544	FALSE	NA	NA	NA	NA	NA	NA	11737	1	11736	8.52006e-05	FALSE
285.8	Hemoglobinuria	hematopoietic	NA	NA	NA	NA	NA	NA	18427	5	18422	0.000271341	FALSE	NA	NA	NA	NA	NA	NA	6687	1	6686	0.000149544	FALSE	NA	NA	NA	NA	NA	NA	11740	4	11736	0.000340716	FALSE
286	Coagulation defects	hematopoietic	0.0808117	0.0353449	1.08417	1.0116	1.16194	0.0222323	20433	893	19540	0.0437038	FALSE	0.0906083	0.0555269	1.09484	0.981941	1.22072	0.102723	7179	371	6808	0.0516785	FALSE	0.076628	0.0459406	1.07964	0.986674	1.18137	0.0953197	13254	522	12732	0.0393843	FALSE
286.1	Congenital coagulation defects	hematopoietic	0.340829	0.10938	1.40611	1.13479	1.74231	0.00183308	19630	90	19540	0.00458482	FALSE	0.528468	0.218006	1.69633	1.10647	2.60064	0.0153465	6832	24	6808	0.00351288	FALSE	0.284632	0.127669	1.32927	1.035	1.70721	0.0257835	12798	66	12732	0.00515706	FALSE
286.11	Von willebrand's disease	hematopoietic	0.224605	0.216536	1.25183	0.81889	1.91365	0.299612	19563	23	19540	0.00117569	FALSE	NA	NA	NA	NA	NA	NA	6809	1	6808	0.000146864	FALSE	0.180968	0.221691	1.19838	0.776043	1.85055	0.414325	12754	22	12732	0.00172495	FALSE
286.12	Congenital deficiency of other clotting factors (including factor VII)	hematopoietic	0.335451	0.137434	1.39857	1.06831	1.83092	0.0146542	19597	57	19540	0.00290861	FALSE	NA	NA	NA	NA	NA	NA	6823	15	6808	0.00219845	FALSE	0.331927	0.159796	1.39365	1.0189	1.90623	0.0377845	12774	42	12732	0.00328793	FALSE
286.13	Congenital factor VIII disorder	hematopoietic	NA	NA	NA	NA	NA	NA	19548	8	19540	0.000409249	FALSE	NA	NA	NA	NA	NA	NA	6816	8	6808	0.00117371	FALSE	NA	NA	NA	NA	NA	NA	12732	NA	NA	NA	FALSE
286.2	Encounter for long-term (current) use of anticoagulants	hematopoietic	0.105741	0.0230939	1.11153	1.06234	1.163	4.67725e-06	22008	2468	19540	0.112141	TRUE	0.0905548	0.0321077	1.09478	1.02801	1.16589	0.0047972	8179	1371	6808	0.167624	FALSE	0.123466	0.0333055	1.13141	1.05991	1.20773	0.000209669	13829	1097	12732	0.0793261	FALSE
286.3	Coagulation defects complicating pregnancy or postpartum	hematopoietic	0.103921	0.112584	1.10951	0.889814	1.38346	0.355979	12821	87	12734	0.00678574	FALSE	NA	NA	NA	NA	NA	NA	2	NA	NA	NA	FALSE	0.103921	0.112583	1.10951	0.889814	1.38345	0.355978	12819	87	12732	0.0067868	FALSE
286.4	Acquired coagulation factor deficiency	hematopoietic	0.0979399	0.188137	1.1029	0.762763	1.5947	0.60266	19570	30	19540	0.00153296	FALSE	NA	NA	NA	NA	NA	NA	6827	19	6808	0.00278307	FALSE	NA	NA	NA	NA	NA	NA	12743	11	12732	0.000863219	FALSE
286.5	Hemorrhagic disorder due to intrinsic circulating anticoagulants	hematopoietic	NA	NA	NA	NA	NA	NA	19544	4	19540	0.000204666	FALSE	NA	NA	NA	NA	NA	NA	6808	NA	NA	NA	FALSE	NA	NA	NA	NA	NA	NA	12736	4	12732	0.00031407	FALSE
286.6	Defibrination syndrome	hematopoietic	NA	NA	NA	NA	NA	NA	19557	17	19540	0.000869254	FALSE	NA	NA	NA	NA	NA	NA	6814	6	6808	0.00088054	FALSE	NA	NA	NA	NA	NA	NA	12743	11	12732	0.000863219	FALSE
286.7	Other and unspecified coagulation defects	hematopoietic	0.0264692	0.0586829	1.02682	0.915258	1.15199	0.65195	19855	315	19540	0.015865	FALSE	-0.079628	0.084294	0.92346	0.782826	1.08936	0.34484	6961	153	6808	0.0219796	FALSE	0.128261	0.0816553	1.13685	0.968716	1.33416	0.116239	12894	162	12732	0.012564	FALSE
286.8	Hypercoagulable state	hematopoietic	0.096011	0.047838	1.10077	1.00225	1.20898	0.0447492	20015	475	19540	0.0237322	FALSE	0.16871	0.0818952	1.18378	1.00823	1.38989	0.0393917	6974	166	6808	0.0238027	FALSE	0.0595094	0.0591186	1.06132	0.945196	1.1917	0.314121	13041	309	12732	0.0236945	FALSE
286.81	Primary hypercoagulable state	hematopoietic	0.0869938	0.0495013	1.09089	0.990022	1.20204	0.0788485	19982	442	19540	0.0221199	FALSE	0.124651	0.085383	1.13275	0.9582	1.33911	0.144315	6959	151	6808	0.0216985	FALSE	0.0693705	0.0608996	1.07183	0.951236	1.20772	0.254663	13023	291	12732	0.0223451	FALSE
286.9	Abnormal coagulation profile	hematopoietic	-0.077823	0.0761346	0.925128	0.796883	1.07401	0.306697	19726	186	19540	0.00942918	FALSE	-0.11283	0.116473	0.893302	0.710976	1.12239	0.332682	6889	81	6808	0.0117579	FALSE	-0.0458547	0.101013	0.955181	0.783612	1.16431	0.649867	12837	105	12732	0.00817948	FALSE
287	Purpura and other hemorrhagic conditions	hematopoietic	0.0457817	0.0279798	1.04685	0.990982	1.10586	0.101789	21057	1517	19540	0.0720426	FALSE	0.0130839	0.0388576	1.01317	0.938871	1.09335	0.736333	7642	834	6808	0.109134	FALSE	0.0829768	0.0405704	1.08652	1.00346	1.17644	0.0408298	13415	683	12732	0.0509132	FALSE
287.1	Spontaneous ecchymoses	hematopoietic	0.349977	0.161647	1.41904	1.03371	1.948	0.030382	19581	41	19540	0.00209387	FALSE	NA	NA	NA	NA	NA	NA	6822	14	6808	0.00205218	FALSE	0.482245	0.19854	1.61971	1.09758	2.39022	0.0151422	12759	27	12732	0.00211615	FALSE
287.2	Allergic purpura	hematopoietic	NA	NA	NA	NA	NA	NA	19548	8	19540	0.000409249	FALSE	NA	NA	NA	NA	NA	NA	6811	3	6808	0.000440464	FALSE	NA	NA	NA	NA	NA	NA	12737	5	12732	0.000392557	FALSE
287.3	Thrombocytopenia	hematopoietic	0.0382464	0.0287433	1.03899	0.982072	1.0992	0.183315	20963	1423	19540	0.0678815	FALSE	0.00509658	0.0397807	1.00511	0.929718	1.08661	0.898056	7595	787	6808	0.103621	FALSE	0.076709	0.0418651	1.07973	0.994668	1.17206	0.0669081	13368	636	12732	0.0475763	FALSE
287.31	Primary thrombocytopenia	hematopoietic	0.0427008	0.114937	1.04363	0.833122	1.30732	0.710253	19621	81	19540	0.00412823	FALSE	-0.0154258	0.164997	0.984693	0.712611	1.36066	0.925513	6848	40	6808	0.00584112	FALSE	0.101709	0.160458	1.10706	0.808327	1.5162	0.526168	12773	41	12732	0.0032099	FALSE
287.32	Secondary thrombocytopenia	hematopoietic	-0.0692559	0.0644431	0.933088	0.82237	1.05871	0.282517	19800	260	19540	0.0131313	FALSE	-0.126879	0.0877809	0.880841	0.741612	1.04621	0.148345	6950	142	6808	0.0204317	FALSE	0.00564858	0.0951152	1.00566	0.834621	1.21176	0.952644	12850	118	12732	0.00918288	FALSE
287.4	Qualitative platelet defects	hematopoietic	NA	NA	NA	NA	NA	NA	19557	17	19540	0.000869254	FALSE	NA	NA	NA	NA	NA	NA	6815	7	6808	0.00102715	FALSE	NA	NA	NA	NA	NA	NA	12742	10	12732	0.000784806	FALSE
288	Diseases of white blood cells	hematopoietic	-0.0329447	0.0352747	0.967592	0.902954	1.03686	0.350331	18978	903	18075	0.0475814	FALSE	-0.0238147	0.0542711	0.976467	0.877932	1.08606	0.660798	6977	390	6587	0.055898	FALSE	-0.0380795	0.0465887	0.962636	0.878628	1.05468	0.413725	12001	513	11488	0.0427464	FALSE
288.1	Decreased white blood cell count	hematopoietic	0.0678752	0.0330518	1.07023	1.0031	1.14186	0.0400145	19113	1038	18075	0.0543086	FALSE	0.0163562	0.0509742	1.01649	0.919842	1.12329	0.748307	7027	440	6587	0.0626156	FALSE	0.106105	0.0434896	1.11194	1.02108	1.21088	0.0146967	12086	598	11488	0.0494787	FALSE
288.11	Neutropenia	hematopoietic	0.062722	0.0393843	1.06473	0.985633	1.15018	0.111258	18795	720	18075	0.0383081	FALSE	0.0340613	0.0618497	1.03465	0.916527	1.16799	0.581832	6882	295	6587	0.0428654	FALSE	0.0832026	0.051202	1.08676	0.982993	1.20149	0.104165	11913	425	11488	0.0356753	FALSE
288.2	Elevated white blood cell count	hematopoietic	-0.0466522	0.037129	0.954419	0.887431	1.02646	0.208938	18887	812	18075	0.0429925	FALSE	-0.0277693	0.0563662	0.972613	0.870883	1.08623	0.622254	6947	360	6587	0.0518209	FALSE	-0.0594359	0.0495223	0.942296	0.855132	1.03834	0.230068	11940	452	11488	0.0378559	FALSE
288.3	Eosinophilia	hematopoietic	0.160219	0.128927	1.17377	0.91167	1.51122	0.213974	18139	64	18075	0.00352831	FALSE	0.123825	0.217973	1.13182	0.738302	1.73508	0.569984	6610	23	6587	0.00347958	FALSE	0.176916	0.160503	1.19353	0.871386	1.63477	0.27035	11529	41	11488	0.00355625	FALSE
289	Other diseases of blood and blood-forming organs	hematopoietic	0.0879319	0.0452878	1.09191	0.999168	1.19327	0.0521824	18611	536	18075	0.0288002	FALSE	0.0607019	0.0738251	1.06258	0.919436	1.22802	0.410941	6792	205	6587	0.0301826	FALSE	0.10346	0.0574925	1.109	0.990817	1.24128	0.0719339	11819	331	11488	0.0280058	FALSE
289.1	Myelofibrosis	hematopoietic	-0.222737	0.219531	0.800325	0.520472	1.23065	0.310294	18097	22	18075	0.00121567	FALSE	NA	NA	NA	NA	NA	NA	6594	7	6587	0.00106157	FALSE	NA	NA	NA	NA	NA	NA	11503	15	11488	0.00130401	FALSE
289.3	Personal history of diseases of blood and blood-forming organs	hematopoietic	0.0959942	0.0743162	1.10075	0.951548	1.27335	0.196462	18269	194	18075	0.0106191	FALSE	0.0322107	0.139192	1.03274	0.786151	1.35666	0.816995	6644	57	6587	0.00857917	FALSE	0.118737	0.0882186	1.12607	0.94727	1.33863	0.178321	11625	137	11488	0.0117849	FALSE
289.4	Lymphadenitis	hematopoietic	0.0507509	0.0285185	1.05206	0.994868	1.11254	0.0751448	19488	1413	18075	0.0725062	FALSE	0.0515088	0.0431842	1.05286	0.967411	1.14585	0.23296	7219	632	6587	0.0875468	FALSE	0.0497499	0.0379962	1.05101	0.97558	1.13227	0.19042	12269	781	11488	0.0636564	FALSE
289.5	Diseases of spleen	hematopoietic	0.0154125	0.0984131	1.01553	0.83738	1.23159	0.875552	18184	109	18075	0.00599428	FALSE	0.0445265	0.148568	1.04553	0.781402	1.39895	0.764402	6636	49	6587	0.00738397	FALSE	-0.000851447	0.131407	0.999149	0.772279	1.29267	0.99483	11548	60	11488	0.0051957	FALSE
289.8	Polycythemia, secondary	hematopoietic	-0.025047	0.0635984	0.975264	0.860966	1.10474	0.693706	18204	269	17935	0.014777	FALSE	-0.0468886	0.080515	0.954194	0.814893	1.11731	0.560326	6711	170	6541	0.0253315	FALSE	0.00761541	0.103459	1.00764	0.8227	1.23417	0.941322	11493	99	11394	0.00861394	FALSE
289.9	Abnormality of red blood cells	hematopoietic	-0.0260649	0.108252	0.974272	0.788014	1.20455	0.809726	18166	91	18075	0.00500936	FALSE	-0.235563	0.165959	0.790126	0.570728	1.09386	0.155781	6626	39	6587	0.0058859	FALSE	0.131593	0.14346	1.14064	0.861062	1.511	0.358997	11540	52	11488	0.00450607	FALSE
290	Delirium dementia and amnestic and other cognitive disorders	mental disorders	-0.0248217	0.0536118	0.975484	0.878183	1.08357	0.643372	20666	386	20280	0.018678	FALSE	-0.0859482	0.0730181	0.917642	0.795278	1.05883	0.239163	7675	209	7466	0.0272313	FALSE	0.0399553	0.0795642	1.04076	0.890484	1.21641	0.615543	12991	177	12814	0.0136248	FALSE
290.1	Dementias	mental disorders	0.0205595	0.0668295	1.02077	0.895452	1.16363	0.758355	20532	252	20280	0.0122735	FALSE	0.0114856	0.0909432	1.01155	0.8464	1.20893	0.899499	7602	136	7466	0.01789	FALSE	0.0116744	0.10006	1.01174	0.831567	1.23096	0.907118	12930	116	12814	0.00897138	FALSE
290.11	Alzheimer's disease	mental disorders	0.0753395	0.109868	1.07825	0.869357	1.33734	0.492884	20369	89	20280	0.00436938	FALSE	0.34072	0.157054	1.40596	1.03344	1.91276	0.0300488	7511	45	7466	0.00599121	FALSE	-0.201955	0.160164	0.817131	0.596976	1.11848	0.207336	12858	44	12814	0.00342199	FALSE
290.12	Dementia with cerebral degenerations	mental disorders	-0.168164	0.183887	0.845215	0.589439	1.21198	0.360457	20312	32	20280	0.00157542	FALSE	-0.148189	0.209522	0.862268	0.571865	1.30014	0.479397	7491	25	7466	0.00333734	FALSE	NA	NA	NA	NA	NA	NA	12821	7	12814	0.000545979	FALSE
290.13	Senile dementia	mental disorders	NA	NA	NA	NA	NA	NA	20280	NA	NA	NA	FALSE	NA	NA	NA	NA	NA	NA	7466	NA	NA	NA	FALSE	NA	NA	NA	NA	NA	NA	12814	NA	NA	NA	FALSE
290.16	Vascular dementia	mental disorders	0.162483	0.182671	1.17643	0.822381	1.6829	0.373742	20312	32	20280	0.00157542	FALSE	NA	NA	NA	NA	NA	NA	7479	13	7466	0.0017382	FALSE	NA	NA	NA	NA	NA	NA	12833	19	12814	0.00148056	FALSE
290.2	Delirium due to conditions classified elsewhere	mental disorders	-0.124042	0.12139	0.883342	0.696305	1.12062	0.306853	20351	71	20280	0.00348877	FALSE	-0.346062	0.173906	0.707469	0.503125	0.994807	0.0465978	7500	34	7466	0.00453333	FALSE	0.0818515	0.168591	1.08529	0.779903	1.51027	0.627319	12851	37	12814	0.00287915	FALSE
290.3	Other persistent mental disorders due to conditions classified elsewhere	mental disorders	-0.0253035	0.0851211	0.975014	0.825191	1.15204	0.766264	20427	147	20280	0.00719636	FALSE	0.0751327	0.118197	1.07803	0.855102	1.35907	0.525002	7543	77	7466	0.0102081	FALSE	-0.131425	0.122825	0.876845	0.689243	1.11551	0.284611	12884	70	12814	0.0054331	FALSE
291	Other specified nonpsychotic and/or transient mental disorders	mental disorders	0.0409019	0.0462657	1.04175	0.95144	1.14063	0.376661	20783	503	20280	0.0242025	FALSE	0.00334852	0.0775967	1.00335	0.861792	1.16817	0.96558	7647	181	7466	0.0236694	FALSE	0.060725	0.057672	1.06261	0.949033	1.18977	0.29237	13136	322	12814	0.0245128	FALSE
291.1	Transient mental disorders due to conditions classified elsewhere	mental disorders	0.225744	0.225821	1.25326	0.805038	1.95102	0.317476	20301	21	20280	0.00103443	FALSE	NA	NA	NA	NA	NA	NA	7466	NA	NA	NA	FALSE	0.225744	0.225821	1.25326	0.805038	1.95102	0.317476	12835	21	12814	0.00163615	FALSE
291.4	Specific nonpsychotic mental disorders due to brain damage	mental disorders	0.0456697	0.0614429	1.04673	0.927968	1.18069	0.457308	20562	282	20280	0.0137146	FALSE	0.0551455	0.100963	1.05669	0.866978	1.28793	0.584931	7572	106	7466	0.0139989	FALSE	0.0386894	0.07757	1.03945	0.89284	1.21013	0.617943	12990	176	12814	0.0135489	FALSE
291.8	Alteration of consciousness	mental disorders	0.00391047	0.071398	1.00392	0.872817	1.15471	0.956322	20488	208	20280	0.0101523	FALSE	-0.0680678	0.116637	0.934197	0.743285	1.17415	0.559497	7545	79	7466	0.0104705	FALSE	0.0454071	0.0903135	1.04645	0.876685	1.2491	0.615124	12943	129	12814	0.00996678	FALSE
292	Neurological disorders	mental disorders	0.00627757	0.0242159	1.0063	0.959651	1.05521	0.795455	22311	2031	20280	0.0910313	FALSE	0.0655571	0.0363094	1.06775	0.994406	1.14651	0.0709944	8393	927	7466	0.110449	FALSE	-0.0415155	0.0325176	0.959334	0.900099	1.02247	0.201705	13918	1104	12814	0.0793217	FALSE
292.1	Aphasia/speech disturbance	mental disorders	0.0834765	0.0476278	1.08706	0.990175	1.19342	0.0796558	20755	475	20280	0.0228861	FALSE	0.259713	0.0740939	1.29656	1.1213	1.49921	0.000456277	7667	201	7466	0.0262163	FALSE	-0.0435797	0.062432	0.957356	0.847092	1.08197	0.485156	13088	274	12814	0.0209352	FALSE
292.11	Aphasia	mental disorders	-0.060013	0.0924861	0.941752	0.785617	1.12892	0.516412	20403	123	20280	0.00602853	FALSE	0.062946	0.134846	1.06497	0.817625	1.38714	0.640643	7525	59	7466	0.00784053	FALSE	-0.172256	0.127858	0.841763	0.655172	1.0815	0.1779	12878	64	12814	0.00496972	FALSE
292.12	Symbolic dysfunction	mental disorders	-0.0240388	0.180978	0.976248	0.684712	1.39191	0.89433	20312	32	20280	0.00157542	FALSE	NA	NA	NA	NA	NA	NA	7474	8	7466	0.00107038	FALSE	-0.294771	0.207997	0.744702	0.495373	1.11952	0.156427	12838	24	12814	0.00186945	FALSE
292.2	Mild cognitive impairment	mental disorders	-0.0585977	0.062223	0.943086	0.834807	1.06541	0.346327	20562	282	20280	0.0137146	FALSE	-0.026172	0.0855143	0.974168	0.823839	1.15193	0.759564	7618	152	7466	0.0199527	FALSE	-0.100139	0.0913671	0.904712	0.756375	1.08214	0.273076	12944	130	12814	0.0100433	FALSE
292.3	Memory loss	mental disorders	-0.0384813	0.0323961	0.96225	0.90305	1.02533	0.234897	21357	1077	20280	0.0504284	FALSE	0.061338	0.0483226	1.06326	0.967177	1.16888	0.204318	7960	494	7466	0.0620603	FALSE	-0.121374	0.0437421	0.885703	0.812931	0.964988	0.00552418	13397	583	12814	0.0435172	FALSE
292.4	Altered mental status	mental disorders	0.00824522	0.0514757	1.00828	0.911515	1.11532	0.872742	20692	412	20280	0.0199111	FALSE	-0.0250606	0.0708548	0.975251	0.848796	1.12054	0.723572	7685	219	7466	0.0284971	FALSE	0.0457737	0.0748498	1.04684	0.903995	1.21225	0.540842	13007	193	12814	0.0148382	FALSE
292.5	Transient alteration of awareness	mental disorders	-0.0806274	0.140903	0.922537	0.699915	1.21597	0.567172	20333	53	20280	0.0026066	FALSE	0.0348504	0.210599	1.03546	0.685282	1.56459	0.868565	7490	24	7466	0.00320427	FALSE	-0.166736	0.188845	0.846423	0.584573	1.22556	0.377277	12843	29	12814	0.00225804	FALSE
292.6	Hallucinations	mental disorders	0.059506	0.131352	1.06131	0.820416	1.37294	0.65053	20341	61	20280	0.00299887	FALSE	0.0132029	0.17791	1.01329	0.71498	1.43606	0.940843	7499	33	7466	0.00440059	FALSE	0.114102	0.19274	1.12087	0.768228	1.63538	0.55385	12842	28	12814	0.00218035	FALSE
293	Symptoms involving head and neck	mental disorders	-0.536698	0.217358	0.584676	0.381853	0.895228	0.0135419	23723	22	23701	0.00092737	FALSE	NA	NA	NA	NA	NA	NA	9014	7	9007	0.00077657	FALSE	NA	NA	NA	NA	NA	NA	14709	15	14694	0.00101978	FALSE
293.1	Swelling, mass, or lump in head and neck [Space-occupying lesion, intracranial NOS]	mental disorders	-0.0312428	0.0482784	0.96924	0.881731	1.06543	0.517543	24159	458	23701	0.0189577	FALSE	-0.0872108	0.0772496	0.916484	0.787714	1.0663	0.25892	9188	181	9007	0.0196996	FALSE	0.00251977	0.0619885	1.00252	0.887828	1.13204	0.967576	14971	277	14694	0.0185024	FALSE
295	Schizophrenia and other psychotic disorders	mental disorders	-0.224923	0.0915867	0.798578	0.667355	0.955603	0.0140552	11314	128	11186	0.0113134	FALSE	-0.291079	0.134364	0.747456	0.574398	0.972655	0.0302844	4998	59	4939	0.0118047	FALSE	-0.164418	0.124015	0.848387	0.66532	1.08183	0.184907	6316	69	6247	0.0109246	FALSE
295.1	Schizophrenia	mental disorders	-0.0953115	0.14432	0.90909	0.685109	1.2063	0.508984	11237	51	11186	0.00453858	FALSE	0.0565198	0.212452	1.05815	0.697756	1.60468	0.790212	4962	23	4939	0.00463523	FALSE	-0.203276	0.194206	0.816053	0.557708	1.19407	0.295238	6275	28	6247	0.00446215	FALSE
295.2	Paranoid disorders	mental disorders	-0.32498	0.17787	0.722542	0.509867	1.02393	0.0676902	11220	34	11186	0.0030303	FALSE	NA	NA	NA	NA	NA	NA	4958	19	4939	0.00383219	FALSE	NA	NA	NA	NA	NA	NA	6262	15	6247	0.0023954	FALSE
295.3	Psychosis	mental disorders	-0.319498	0.138775	0.726513	0.553498	0.953611	0.0213194	11241	55	11186	0.0048928	FALSE	-0.605695	0.229688	0.545695	0.347885	0.855982	0.00836352	4960	21	4939	0.00423387	FALSE	-0.140856	0.173537	0.868614	0.618172	1.22052	0.416977	6281	34	6247	0.00541315	FALSE
296	Mood disorders	mental disorders	-0.0254702	0.0166018	0.974851	0.943641	1.00709	0.124985	17272	6086	11186	0.352362	FALSE	0.0212137	0.0282474	1.02144	0.966425	1.07959	0.452654	6779	1840	4939	0.271426	FALSE	-0.0516996	0.0205876	0.949614	0.912058	0.988716	0.0120324	10493	4246	6247	0.404651	FALSE
296.1	Bipolar	mental disorders	-0.0627103	0.0387131	0.939216	0.870587	1.01325	0.10526	11942	756	11186	0.063306	FALSE	0.0164042	0.0648141	1.01654	0.895269	1.15424	0.800193	5208	269	4939	0.0516513	FALSE	-0.110322	0.0485267	0.895546	0.814294	0.984906	0.023001	6734	487	6247	0.0723196	FALSE
296.2	Depression	mental disorders	-0.0260122	0.0170939	0.974323	0.94222	1.00752	0.128078	16750	5564	11186	0.332179	FALSE	0.00779105	0.0294631	1.00782	0.951271	1.06773	0.791445	6573	1634	4939	0.248593	FALSE	-0.0444551	0.0210414	0.956519	0.917873	0.996791	0.0346231	10177	3930	6247	0.386165	FALSE
296.22	Major depressive disorder	mental disorders	-0.0271447	0.017622	0.97322	0.94018	1.00742	0.123465	16267	5081	11186	0.31235	FALSE	0.00488072	0.0303508	1.00489	0.946857	1.06649	0.872243	6450	1511	4939	0.234264	FALSE	-0.0448726	0.0217003	0.956119	0.916306	0.997663	0.0386558	9817	3570	6247	0.363655	FALSE
297	Suicidal ideation or attempt	mental disorders	-0.226859	0.0884745	0.797033	0.67014	0.947955	0.010344	11323	137	11186	0.0120993	FALSE	-0.251305	0.138611	0.777785	0.592749	1.02058	0.0698286	4995	56	4939	0.0112112	FALSE	-0.214009	0.115734	0.807341	0.64349	1.01291	0.0644371	6328	81	6247	0.0128003	FALSE
297.1	Suicidal ideation	mental disorders	-0.264868	0.0921175	0.767307	0.640556	0.919139	0.00403608	11312	126	11186	0.0111386	FALSE	-0.240586	0.142323	0.786167	0.594794	1.03911	0.0909471	4992	53	4939	0.010617	FALSE	-0.285732	0.12165	0.751464	0.592049	0.953802	0.0188333	6320	73	6247	0.0115506	FALSE
297.2	Suicide or self-inflicted injury	mental disorders	NA	NA	NA	NA	NA	NA	11202	16	11186	0.00142832	FALSE	NA	NA	NA	NA	NA	NA	4942	3	4939	0.000607042	FALSE	NA	NA	NA	NA	NA	NA	6260	13	6247	0.00207668	FALSE
300	Anxiety disorders	mental disorders	-0.0230376	0.0167519	0.977226	0.945661	1.00984	0.169062	17089	5903	11186	0.345427	FALSE	0.0168301	0.0294447	1.01697	0.959943	1.07739	0.567604	6565	1626	4939	0.247677	FALSE	-0.0417854	0.020404	0.959076	0.921477	0.998208	0.0405692	10524	4277	6247	0.406404	FALSE
300.1	Anxiety disorder	mental disorders	-0.0206787	0.0172604	0.979534	0.94695	1.01324	0.2309	16588	5402	11186	0.325657	FALSE	0.0052762	0.0308733	1.00529	0.946262	1.068	0.864304	6369	1430	4939	0.224525	FALSE	-0.0325575	0.0208487	0.967967	0.92921	1.00834	0.11838	10219	3972	6247	0.388688	FALSE
300.11	Generalized anxiety disorder	mental disorders	-0.0132935	0.0343715	0.986794	0.922506	1.05556	0.698933	12174	988	11186	0.0811566	FALSE	-0.0487051	0.0692334	0.952462	0.831601	1.09089	0.48175	5169	230	4939	0.044496	FALSE	3.96953e-05	0.0396073	1.00004	0.925343	1.08077	0.9992	7005	758	6247	0.108208	FALSE
300.12	Agorophobia, social phobia, and panic disorder	mental disorders	-0.00133867	0.0527997	0.998662	0.900481	1.10755	0.979773	11582	396	11186	0.034191	FALSE	-0.00527398	0.0993979	0.99474	0.818654	1.2087	0.957685	5049	110	4939	0.0217865	FALSE	-0.00140064	0.062355	0.9986	0.883719	1.12842	0.982079	6533	286	6247	0.0437777	FALSE
300.13	Phobia	mental disorders	-0.0535854	0.115241	0.947825	0.756193	1.18802	0.641943	11266	80	11186	0.00710101	FALSE	NA	NA	NA	NA	NA	NA	4958	19	4939	0.00383219	FALSE	-0.224386	0.132107	0.799007	0.616735	1.03515	0.0894106	6308	61	6247	0.00967026	FALSE
300.2	Generalized anxiety & phobic disorders	mental disorders	NA	NA	NA	NA	NA	NA	11186	NA	NA	NA	FALSE	NA	NA	NA	NA	NA	NA	4939	NA	NA	NA	FALSE	NA	NA	NA	NA	NA	NA	6247	NA	NA	NA	FALSE
300.3	Obsessive-compulsive disorders	mental disorders	-0.275159	0.123751	0.759452	0.595883	0.96792	0.0261834	11255	69	11186	0.00613061	FALSE	NA	NA	NA	NA	NA	NA	4957	18	4939	0.00363123	FALSE	-0.228938	0.143844	0.795378	0.599972	1.05442	0.11148	6298	51	6247	0.00809781	FALSE
300.4	Dysthymic disorder	mental disorders	-0.0644251	0.0407063	0.937606	0.865706	1.01548	0.113495	11869	683	11186	0.0575449	FALSE	-0.0568042	0.0752274	0.944779	0.815259	1.09488	0.450189	5135	196	4939	0.0381694	FALSE	-0.0664084	0.0485021	0.935749	0.85089	1.02907	0.170941	6734	487	6247	0.0723196	FALSE
300.8	Acute reaction to stress	mental disorders	0.132668	0.118557	1.14187	0.905105	1.44057	0.26313	11263	77	11186	0.00683654	FALSE	NA	NA	NA	NA	NA	NA	4956	17	4939	0.00343019	FALSE	0.103211	0.134412	1.10872	0.851941	1.44291	0.442568	6307	60	6247	0.00951324	FALSE
300.9	Posttraumatic stress disorder	mental disorders	0.00393266	0.0464617	1.00394	0.916556	1.09966	0.932545	11701	515	11186	0.0440133	FALSE	0.135459	0.0793964	1.14506	0.980044	1.33787	0.0879868	5115	176	4939	0.0344086	FALSE	-0.0621284	0.0574854	0.939762	0.839625	1.05184	0.279801	6586	339	6247	0.0514728	FALSE
301	Personality disorders	mental disorders	-0.00569448	0.114784	0.994322	0.794001	1.24518	0.960433	11267	81	11186	0.00718914	FALSE	NA	NA	NA	NA	NA	NA	4956	17	4939	0.00343019	FALSE	-0.0226702	0.129375	0.977585	0.758627	1.25974	0.8609	6311	64	6247	0.010141	FALSE
301.1	Schizoid personality disorder	mental disorders	NA	NA	NA	NA	NA	NA	11192	6	11186	0.000536097	FALSE	NA	NA	NA	NA	NA	NA	4941	2	4939	0.000404776	FALSE	NA	NA	NA	NA	NA	NA	6251	4	6247	0.000639898	FALSE
301.2	Antisocial/borderline personality disorder	mental disorders	-0.0530286	0.147748	0.948353	0.709911	1.26688	0.719661	11235	49	11186	0.00436137	FALSE	NA	NA	NA	NA	NA	NA	4944	5	4939	0.00101133	FALSE	-0.0443269	0.156344	0.956641	0.704152	1.29967	0.776777	6291	44	6247	0.00699412	FALSE
302	Sexual and gender identity disorders	mental disorders	0.0436604	0.0702385	1.04463	0.910276	1.19881	0.534203	11407	221	11186	0.0193741	FALSE	0.126511	0.084926	1.13486	0.960843	1.3404	0.136314	5091	152	4939	0.0298566	FALSE	-0.128086	0.125132	0.879777	0.688428	1.12431	0.30602	6316	69	6247	0.0109246	FALSE
302.1	Decreased libido	mental disorders	0.0629468	0.0778726	1.06497	0.914221	1.24058	0.418901	11365	179	11186	0.0157501	FALSE	0.150723	0.0953583	1.16267	0.964468	1.40162	0.11397	5059	120	4939	0.0237201	FALSE	-0.107377	0.135062	0.898187	0.689286	1.1704	0.426605	6306	59	6247	0.00935617	FALSE
303	Psychogenic and somatoform disorders	mental disorders	-0.00340162	0.0689995	0.996604	0.870541	1.14092	0.960681	11414	228	11186	0.0199755	FALSE	-0.270789	0.138121	0.762777	0.581871	0.999928	0.0499353	4995	56	4939	0.0112112	FALSE	0.0826099	0.0798472	1.08612	0.928773	1.27012	0.300856	6419	172	6247	0.0267955	FALSE
303.1	Dissociative disorder	mental disorders	0.131175	0.207304	1.14017	0.759465	1.71171	0.526888	11211	25	11186	0.00222995	FALSE	NA	NA	NA	NA	NA	NA	4942	3	4939	0.000607042	FALSE	0.120669	0.220786	1.12825	0.731928	1.73917	0.584695	6269	22	6247	0.00350933	FALSE
303.3	Psychogenic disorder	mental disorders	-0.00277211	0.101389	0.997232	0.817508	1.21647	0.978187	11290	104	11186	0.00921169	FALSE	-0.214747	0.214144	0.806745	0.530216	1.2275	0.31595	4962	23	4939	0.00463523	FALSE	0.0497853	0.115287	1.05105	0.83847	1.31752	0.665859	6328	81	6247	0.0128003	FALSE
303.31	Gastrointestinal malfunction arising from mental factors	mental disorders	NA	NA	NA	NA	NA	NA	11202	16	11186	0.00142832	FALSE	NA	NA	NA	NA	NA	NA	4944	5	4939	0.00101133	FALSE	NA	NA	NA	NA	NA	NA	6258	11	6247	0.00175775	FALSE
303.4	Somatoform disorder	mental disorders	0.00747094	0.0925641	1.0075	0.840335	1.20792	0.935672	11312	126	11186	0.0111386	FALSE	-0.268295	0.180207	0.764682	0.537137	1.08862	0.136537	4972	33	4939	0.00663717	FALSE	0.104305	0.108312	1.10994	0.89764	1.37245	0.335542	6340	93	6247	0.0146688	FALSE
304	Adjustment reaction	mental disorders	-0.0230359	0.0397039	0.977227	0.904064	1.05631	0.561785	11912	726	11186	0.0609469	FALSE	-0.041459	0.0789233	0.959389	0.82189	1.11989	0.59937	5115	176	4939	0.0344086	FALSE	-0.0169766	0.0459437	0.983167	0.898502	1.07581	0.711749	6797	550	6247	0.0809181	FALSE
305.2	Eating disorder	mental disorders	-0.150569	0.118732	0.860219	0.68162	1.08561	0.204748	11262	76	11186	0.00674836	FALSE	NA	NA	NA	NA	NA	NA	4944	5	4939	0.00101133	FALSE	-0.155293	0.1228	0.856164	0.67302	1.08915	0.206013	6318	71	6247	0.0112377	FALSE
305.21	Anorexia nervosa	mental disorders	NA	NA	NA	NA	NA	NA	11202	16	11186	0.00142832	FALSE	NA	NA	NA	NA	NA	NA	4939	NA	NA	NA	FALSE	NA	NA	NA	NA	NA	NA	6263	16	6247	0.00255469	FALSE
306	Other mental disorder	mental disorders	-0.00437696	0.0316911	0.995633	0.935671	1.05944	0.890151	12365	1179	11186	0.0953498	FALSE	-0.0252619	0.055052	0.975054	0.875322	1.08615	0.646325	5322	383	4939	0.0719654	FALSE	0.00567399	0.0388602	1.00569	0.931935	1.08528	0.883913	7043	796	6247	0.11302	FALSE
306.1	Mental disorders durring/after pregnancy	mental disorders	-0.00405928	0.0647795	0.995949	0.877194	1.13078	0.950035	6534	287	6247	0.0439241	FALSE	NA	NA	NA	NA	NA	NA	0	NA	NA	NA	FALSE	-0.00405928	0.0647795	0.995949	0.877194	1.13078	0.950035	6534	287	6247	0.0439241	FALSE
306.9	Tension headache	mental disorders	-0.0414925	0.0907127	0.959356	0.803089	1.14603	0.647379	11317	131	11186	0.0115755	FALSE	-0.0457172	0.228807	0.955312	0.610072	1.49592	0.841631	4960	21	4939	0.00423387	FALSE	-0.0430187	0.0989456	0.957893	0.789029	1.1629	0.663728	6357	110	6247	0.0173038	FALSE
312	Conduct disorders	mental disorders	0.226009	0.185265	1.25359	0.871873	1.80242	0.222495	23808	31	23777	0.00130208	FALSE	NA	NA	NA	NA	NA	NA	9013	18	8995	0.00199712	FALSE	NA	NA	NA	NA	NA	NA	14795	13	14782	0.000878675	FALSE
312.3	Impulse control disorder	mental disorders	NA	NA	NA	NA	NA	NA	23785	8	23777	0.000336346	FALSE	NA	NA	NA	NA	NA	NA	8998	3	8995	0.000333407	FALSE	NA	NA	NA	NA	NA	NA	14787	5	14782	0.000338135	FALSE
313	Pervasive developmental disorders	mental disorders	0.0149173	0.0427777	1.01503	0.933395	1.1038	0.727302	24371	594	23777	0.0243732	FALSE	0.143739	0.0688102	1.15458	1.00891	1.32129	0.0367155	9229	234	8995	0.0253549	FALSE	-0.0666616	0.0547533	0.935512	0.840315	1.04149	0.223418	15142	360	14782	0.0237749	FALSE
313.1	Attention deficit hyperactivity disorder	mental disorders	-0.00243573	0.0472654	0.997567	0.909304	1.0944	0.958901	24260	483	23777	0.0199093	FALSE	0.15453	0.0766575	1.16711	1.00429	1.35632	0.0438164	9182	187	8995	0.0203659	FALSE	-0.0992506	0.0602204	0.905516	0.804703	1.01896	0.0993274	15078	296	14782	0.0196313	FALSE
313.2	Tics and stuttering	mental disorders	NA	NA	NA	NA	NA	NA	23796	19	23777	0.000798454	FALSE	NA	NA	NA	NA	NA	NA	9005	10	8995	0.00111049	FALSE	NA	NA	NA	NA	NA	NA	14791	9	14782	0.000608478	FALSE
313.3	Autism	mental disorders	0.192041	0.229129	1.21172	0.773329	1.89863	0.401954	23798	21	23777	0.000882427	FALSE	NA	NA	NA	NA	NA	NA	9011	16	8995	0.00177561	FALSE	NA	NA	NA	NA	NA	NA	14787	5	14782	0.000338135	FALSE
315	Develomental delays and disorders	mental disorders	-0.0355608	0.113079	0.965064	0.773218	1.20451	0.753158	23859	82	23777	0.00343686	FALSE	0.258508	0.197858	1.295	0.878715	1.90849	0.191372	9023	28	8995	0.00310318	FALSE	-0.178022	0.139395	0.836924	0.63684	1.09987	0.201564	14836	54	14782	0.0036398	FALSE
315.1	Learning disorder	mental disorders	NA	NA	NA	NA	NA	NA	23787	10	23777	0.000420398	FALSE	NA	NA	NA	NA	NA	NA	9000	5	8995	0.000555556	FALSE	NA	NA	NA	NA	NA	NA	14787	5	14782	0.000338135	FALSE
315.2	Speech and language disorder	mental disorders	0.168353	0.217497	1.18335	0.772641	1.81239	0.438902	23799	22	23777	0.000924409	FALSE	NA	NA	NA	NA	NA	NA	9003	8	8995	0.000888593	FALSE	NA	NA	NA	NA	NA	NA	14796	14	14782	0.000946202	FALSE
315.3	Mental retardation	mental disorders	NA	NA	NA	NA	NA	NA	23795	18	23777	0.000756461	FALSE	NA	NA	NA	NA	NA	NA	8998	3	8995	0.000333407	FALSE	NA	NA	NA	NA	NA	NA	14797	15	14782	0.00101372	FALSE
316	Substance addiction and disorders	mental disorders	0.0503788	0.0308705	1.05167	0.989924	1.11727	0.102692	16298	1226	15072	0.075224	FALSE	0.0331476	0.0461676	1.0337	0.944272	1.1316	0.472767	5487	559	4928	0.101877	FALSE	0.0649756	0.0415022	1.06713	0.983764	1.15757	0.117444	10811	667	10144	0.0616964	FALSE
316.1	Polyneuropathy due to drugs	mental disorders	0.125238	0.0491216	1.13342	1.02938	1.24797	0.0107865	15541	469	15072	0.0301782	FALSE	0.135802	0.07295	1.14545	0.992845	1.32152	0.0626635	5141	213	4928	0.0414316	FALSE	0.119932	0.0665908	1.12742	0.98947	1.2846	0.0716985	10400	256	10144	0.0246154	FALSE
317	Alcohol-related disorders	mental disorders	-0.0216639	0.0420924	0.978569	0.901077	1.06273	0.60678	15705	633	15072	0.0403056	FALSE	-0.0770469	0.0555814	0.925846	0.830285	1.03241	0.165686	5300	372	4928	0.0701887	FALSE	0.053677	0.0646576	1.05514	0.929553	1.1977	0.406441	10405	261	10144	0.0250841	FALSE
317.1	Alcoholism	mental disorders	-0.0237862	0.0458993	0.976494	0.892482	1.06842	0.604301	15597	525	15072	0.0336603	FALSE	-0.0991667	0.0604673	0.905592	0.804381	1.01954	0.101004	5236	308	4928	0.0588235	FALSE	0.0796245	0.0708086	1.08288	0.942556	1.2441	0.2608	10361	217	10144	0.0209439	FALSE
317.11	Alcoholic liver damage	mental disorders	-0.0431965	0.0722143	0.957723	0.831323	1.10334	0.549726	15278	206	15072	0.0134834	FALSE	-0.12346	0.0897365	0.883857	0.741304	1.05382	0.16888	5062	134	4928	0.0264718	FALSE	0.112151	0.122721	1.11868	0.879517	1.42288	0.360787	10216	72	10144	0.00704777	FALSE
318	Tobacco use disorder	mental disorders	-0.0134359	0.0153377	0.986654	0.957435	1.01676	0.381027	22225	7153	15072	0.321845	FALSE	-0.0359214	0.0238536	0.964716	0.920651	1.01089	0.132091	8304	3376	4928	0.406551	FALSE	0.00250736	0.0200686	1.00251	0.963843	1.04273	0.900571	13921	3777	10144	0.271317	FALSE
320	Meningitis	neurological	-0.141242	0.126756	0.868279	0.677271	1.11316	0.26516	24806	65	24741	0.00262033	FALSE	-0.118708	0.197268	0.888068	0.603293	1.30727	0.547335	9411	27	9384	0.00286898	FALSE	-0.164558	0.165628	0.848269	0.613124	1.1736	0.320446	15395	38	15357	0.00246833	FALSE
323	Encephalitis	neurological	-0.118643	0.101772	0.888125	0.727519	1.08419	0.243706	24843	102	24741	0.00410578	FALSE	-0.0137661	0.167115	0.986328	0.710838	1.36859	0.934349	9422	38	9384	0.00403311	FALSE	-0.177568	0.12822	0.837304	0.651238	1.07653	0.166092	15421	64	15357	0.00415018	FALSE
323.2	Acute (transverse) myelitis	neurological	-0.079708	0.180377	0.923386	0.648401	1.31499	0.658563	24774	33	24741	0.00133204	FALSE	NA	NA	NA	NA	NA	NA	9394	10	9384	0.00106451	FALSE	-0.224087	0.216566	0.799246	0.5228	1.22187	0.300794	15380	23	15357	0.00149545	FALSE
323.8	Encephalitis, non-infectious	neurological	-0.0785704	0.11801	0.924437	0.733542	1.16501	0.505544	24817	76	24741	0.00306242	FALSE	0.097085	0.184927	1.10195	0.766921	1.58335	0.599589	9415	31	9384	0.00329262	FALSE	-0.192515	0.152937	0.824882	0.611236	1.1132	0.208109	15402	45	15357	0.0029217	FALSE
324	Other CNS infection and poliomyelitis	neurological	0.0561252	0.109214	1.05773	0.853905	1.31021	0.607322	24829	88	24741	0.00354424	FALSE	0.156518	0.148548	1.16943	0.874034	1.56467	0.292043	9432	48	9384	0.00508906	FALSE	-0.0616117	0.162782	0.940248	0.683408	1.29361	0.705065	15397	40	15357	0.00259791	FALSE
324.1	Jakob-Creutzfeldt disease	neurological	NA	NA	NA	NA	NA	NA	24741	NA	NA	NA	FALSE	NA	NA	NA	NA	NA	NA	9384	NA	NA	NA	FALSE	NA	NA	NA	NA	NA	NA	15357	NA	NA	NA	FALSE
325	Phlebitis and thrombophlebitis of intracranial venous sinuses	neurological	NA	NA	NA	NA	NA	NA	24755	14	24741	0.000565542	FALSE	NA	NA	NA	NA	NA	NA	9388	4	9384	0.000426076	FALSE	NA	NA	NA	NA	NA	NA	15367	10	15357	0.000650745	FALSE
327	Sleep disorders	neurological	-0.00546377	0.0183704	0.994551	0.959378	1.03101	0.766143	19035	4249	14786	0.22322	FALSE	0.0351974	0.0308404	1.03582	0.975066	1.10037	0.253755	6655	1520	5135	0.2284	FALSE	-0.0288153	0.0229095	0.971596	0.928934	1.01622	0.208468	12380	2729	9651	0.220436	FALSE
327.1	Hypersomnia	neurological	-0.0831473	0.0554526	0.920216	0.825443	1.02587	0.133762	15141	355	14786	0.0234463	FALSE	-0.0337231	0.0974244	0.966839	0.798776	1.17026	0.729233	5253	118	5135	0.0224634	FALSE	-0.112868	0.067692	0.893269	0.782279	1.02001	0.0954405	9888	237	9651	0.0239684	FALSE
327.3	Sleep apnea	neurological	0.0224787	0.0188449	1.02273	0.985647	1.06122	0.232939	19192	4406	14786	0.229575	FALSE	0.0466995	0.0269388	1.04781	0.993918	1.10462	0.083	7495	2360	5135	0.314877	FALSE	-0.000284346	0.0263749	0.999716	0.949349	1.05275	0.991398	11697	2046	9651	0.174917	FALSE
327.31	Central/nonobstroctive sleep apnea	neurological	0.0192177	0.0432227	1.0194	0.9366	1.10953	0.656594	15419	633	14786	0.0410532	FALSE	0.0725485	0.0613392	1.07524	0.953442	1.21261	0.236911	5462	327	5135	0.0598682	FALSE	-0.0360477	0.0611428	0.964594	0.855655	1.0874	0.555482	9957	306	9651	0.0307321	FALSE
327.32	Obstructive sleep apnea	neurological	0.0412723	0.0201577	1.04214	1.00176	1.08413	0.0406117	18474	3688	14786	0.199632	FALSE	0.0685107	0.0287346	1.07091	1.01227	1.13296	0.0171136	7097	1962	5135	0.276455	FALSE	0.0143178	0.0282925	1.01442	0.959699	1.07226	0.612812	11377	1726	9651	0.15171	FALSE
327.4	Insomnia	neurological	0.00241135	0.0207734	1.00241	0.96242	1.04407	0.90759	17906	3120	14786	0.174243	FALSE	0.0208098	0.0349112	1.02103	0.9535	1.09334	0.551122	6248	1113	5135	0.178137	FALSE	-0.00885185	0.0258786	0.991187	0.942166	1.04276	0.732311	11658	2007	9651	0.172156	FALSE
327.41	Organic or persistent insomnia	neurological	0.00705996	0.0401733	1.00708	0.930829	1.08959	0.8605	15489	703	14786	0.045387	FALSE	0.103705	0.0711237	1.10927	0.964932	1.27521	0.144816	5362	227	5135	0.0423349	FALSE	-0.0412747	0.0488709	0.959566	0.871917	1.05603	0.398353	10127	476	9651	0.0470031	FALSE
327.5	Parasomnia	neurological	-0.0102532	0.0903541	0.989799	0.829156	1.18157	0.909651	14921	135	14786	0.00904765	FALSE	0.0441374	0.115796	1.04513	0.832916	1.3114	0.70308	5220	85	5135	0.0162835	FALSE	-0.093768	0.145593	0.910494	0.684456	1.21118	0.519549	9701	50	9651	0.00515411	FALSE
327.6	Circadian rhythm sleep disorder	neurological	0.0174857	0.0971582	1.01764	0.841184	1.23111	0.857175	14900	114	14786	0.00765101	FALSE	-0.0399179	0.17387	0.960868	0.68338	1.35103	0.818415	5171	36	5135	0.0069619	FALSE	0.0477858	0.117383	1.04895	0.833364	1.3203	0.683939	9729	78	9651	0.00801727	FALSE
327.7	Sleep related movement disorders	neurological	-0.0208964	0.036604	0.97932	0.911521	1.05216	0.568082	15668	882	14786	0.0562931	FALSE	0.0851046	0.0618624	1.08883	0.9645	1.22919	0.168912	5451	316	5135	0.057971	FALSE	-0.0794732	0.0457126	0.923603	0.84445	1.01017	0.0821152	10217	566	9651	0.0553979	FALSE
327.71	Restless legs syndrome	neurological	-0.0233246	0.0388339	0.976945	0.905345	1.05421	0.54809	15558	772	14786	0.0496208	FALSE	0.0871967	0.0672888	1.09111	0.956294	1.24493	0.195025	5398	263	5135	0.0487217	FALSE	-0.0802526	0.0478458	0.922883	0.840271	1.01362	0.0934805	10160	509	9651	0.0500984	FALSE
327.72	Sleep related leg cramps	neurological	0.0262734	0.18301	1.02662	0.717182	1.46957	0.885846	14818	32	14786	0.00215954	FALSE	NA	NA	NA	NA	NA	NA	5147	12	5135	0.00233146	FALSE	0.0389324	0.233181	1.0397	0.658295	1.64208	0.8674	9671	20	9651	0.00206804	FALSE
331	Other cerebral degenerations	neurological	-0.182116	0.105418	0.833505	0.677914	1.02481	0.0840669	19535	95	19440	0.00486307	FALSE	-0.188155	0.142148	0.828486	0.627027	1.09467	0.185616	7262	52	7210	0.00716056	FALSE	-0.167946	0.157113	0.8454	0.621334	1.15027	0.285092	12273	43	12230	0.00350363	FALSE
331.1	Hydrocephalus	neurological	-0.178454	0.12111	0.836562	0.659792	1.06069	0.14062	19512	72	19440	0.00369004	FALSE	-0.187109	0.160099	0.829353	0.605983	1.13506	0.242523	7251	41	7210	0.00565439	FALSE	-0.157429	0.185347	0.854337	0.594098	1.22857	0.395673	12261	31	12230	0.00252834	FALSE
331.9	Cerebral degeneration, unspecified	neurological	NA	NA	NA	NA	NA	NA	19456	16	19440	0.000822368	FALSE	NA	NA	NA	NA	NA	NA	7220	10	7210	0.00138504	FALSE	NA	NA	NA	NA	NA	NA	12236	6	12230	0.000490356	FALSE
332	Parkinson's disease	neurological	0.0899538	0.0620837	1.09412	0.968768	1.2357	0.147362	19732	292	19440	0.0147983	FALSE	0.0392159	0.074659	1.03999	0.898422	1.20388	0.599398	7416	206	7210	0.0277778	FALSE	0.204126	0.111798	1.22645	0.985114	1.52692	0.0678738	12316	86	12230	0.00698279	FALSE
333	Extrapyramidal disease and abnormal movement disorders	neurological	-0.0199352	0.0416246	0.980262	0.903464	1.06359	0.63199	20075	635	19440	0.0316314	FALSE	0.0719726	0.0634151	1.07463	0.949024	1.21685	0.256398	7491	281	7210	0.0375117	FALSE	-0.0918109	0.0552661	0.912278	0.818622	1.01665	0.0966628	12584	354	12230	0.028131	FALSE
333.1	Essential tremor	neurological	-0.0501396	0.0625788	0.951097	0.841311	1.07521	0.423003	19717	277	19440	0.0140488	FALSE	0.010376	0.0875073	1.01043	0.851174	1.19948	0.905614	7356	146	7210	0.0198477	FALSE	-0.118688	0.0897888	0.888085	0.744775	1.05897	0.186216	12361	131	12230	0.0105978	FALSE
333.2	Myoclonus	neurological	-0.31452	0.138309	0.730139	0.556768	0.957496	0.0229638	19495	55	19440	0.00282124	FALSE	-0.0213719	0.231851	0.978855	0.621387	1.54196	0.926556	7230	20	7210	0.00276625	FALSE	-0.485532	0.173135	0.61537	0.438289	0.863996	0.00504178	12265	35	12230	0.00285365	FALSE
333.3	Tics and choreas	neurological	NA	NA	NA	NA	NA	NA	19454	14	19440	0.000719646	FALSE	NA	NA	NA	NA	NA	NA	7215	5	7210	0.000693001	FALSE	NA	NA	NA	NA	NA	NA	12239	9	12230	0.000735354	FALSE
333.4	Torsion dystonia	neurological	0.107467	0.0690513	1.11345	0.972512	1.27482	0.119627	19664	224	19440	0.0113914	FALSE	0.265296	0.115609	1.30382	1.03946	1.6354	0.0217459	7293	83	7210	0.0113808	FALSE	0.0117716	0.0864337	1.01184	0.854159	1.19863	0.89167	12371	141	12230	0.0113976	FALSE
333.8	Other degenerative diseases of the basal ganglia	neurological	-0.00132318	0.166399	0.998678	0.720749	1.38378	0.993655	19478	38	19440	0.00195092	FALSE	NA	NA	NA	NA	NA	NA	7229	19	7210	0.0026283	FALSE	NA	NA	NA	NA	NA	NA	12249	19	12230	0.00155115	FALSE
334	Degenerative disease of the spinal cord	neurological	0.00755045	0.0607695	1.00758	0.89444	1.13503	0.901119	19730	290	19440	0.0146984	FALSE	0.0881705	0.0872196	1.09217	0.920554	1.29579	0.312063	7353	143	7210	0.0194478	FALSE	-0.0657976	0.0848123	0.93632	0.792923	1.10565	0.437865	12377	147	12230	0.0118769	FALSE
334.1	Spinocerebellar disease	neurological	-0.140255	0.164841	0.869137	0.629177	1.20061	0.394854	19479	39	19440	0.00200216	FALSE	0.0224619	0.216099	1.02272	0.669589	1.56207	0.917215	7233	23	7210	0.00317987	FALSE	NA	NA	NA	NA	NA	NA	12246	16	12230	0.00130655	FALSE
334.2	Anterior horn cell disease	neurological	-0.0280444	0.163849	0.972345	0.70526	1.34058	0.864098	19479	39	19440	0.00200216	FALSE	0.121219	0.214378	1.12887	0.741587	1.71841	0.571771	7233	23	7210	0.00317987	FALSE	NA	NA	NA	NA	NA	NA	12246	16	12230	0.00130655	FALSE
334.21	Amyotrophic Lateral Sclerosis	neurological	-0.256632	0.183508	0.773653	0.539934	1.10854	0.16197	19471	31	19440	0.00159211	FALSE	NA	NA	NA	NA	NA	NA	7229	19	7210	0.0026283	FALSE	NA	NA	NA	NA	NA	NA	12242	12	12230	0.000980232	FALSE
335	Multiple sclerosis	neurological	-0.0235544	0.0338057	0.976721	0.914102	1.04363	0.485955	20409	969	19440	0.0474791	FALSE	-0.0372281	0.0694687	0.963456	0.840812	1.10399	0.59203	7439	229	7210	0.0307837	FALSE	-0.0214679	0.0387578	0.978761	0.907163	1.05601	0.579648	12970	740	12230	0.0570547	FALSE
337	Disorders of the autonomic nervous system	neurological	0.031919	0.0873023	1.03243	0.87006	1.22511	0.714653	19579	139	19440	0.00709944	FALSE	0.195211	0.173495	1.21557	0.865162	1.70789	0.260517	7247	37	7210	0.00510556	FALSE	-0.0294679	0.101715	0.970962	0.795465	1.18518	0.772038	12332	102	12230	0.00827116	FALSE
337.1	Peripheral autonomic neuropathy	neurological	0.300355	0.189238	1.35034	0.931879	1.9567	0.112473	19470	30	19440	0.00154083	FALSE	NA	NA	NA	NA	NA	NA	7224	14	7210	0.00193798	FALSE	NA	NA	NA	NA	NA	NA	12246	16	12230	0.00130655	FALSE
338	Pain	neurological	0.000229573	0.0157045	1.00023	0.969911	1.0315	0.988337	21224	6236	14988	0.293818	FALSE	0.00412825	0.0255569	1.00414	0.955077	1.05572	0.871674	8052	2313	5739	0.287258	FALSE	-0.00168262	0.0199372	0.998319	0.96006	1.0381	0.932742	13172	3923	9249	0.297829	FALSE
338.1	Acute pain	neurological	-0.0314938	0.033726	0.968997	0.907015	1.03521	0.350399	15980	992	14988	0.0620776	FALSE	-0.10567	0.0548946	0.899722	0.807944	1.00193	0.0542352	6111	372	5739	0.0608738	FALSE	0.0150078	0.0428204	1.01512	0.933401	1.104	0.725977	9869	620	9249	0.062823	FALSE
338.2	Chronic pain	neurological	0.0077497	0.0161182	1.00778	0.97644	1.04013	0.630655	20809	5821	14988	0.279735	FALSE	0.0263782	0.0263948	1.02673	0.974963	1.08124	0.317616	7871	2132	5739	0.270868	FALSE	-0.00281037	0.0203913	0.997194	0.958125	1.03786	0.890381	12938	3689	9249	0.285129	FALSE
339	Other headache syndromes	neurological	-0.0389289	0.0223859	0.961819	0.92053	1.00496	0.0820356	20389	2395	17994	0.117465	FALSE	-0.046906	0.0421401	0.954177	0.878534	1.03633	0.265667	8325	649	7676	0.077958	FALSE	-0.0359925	0.0264365	0.964648	0.915937	1.01595	0.173366	12064	1746	10318	0.144728	FALSE
340	Migraine	neurological	-0.0497249	0.0231422	0.951491	0.909297	0.995643	0.0316609	20265	2271	17994	0.112065	FALSE	-0.0553102	0.0540788	0.946192	0.851033	1.05199	0.306417	8058	382	7676	0.0474063	FALSE	-0.0487592	0.0256168	0.95241	0.905772	1.00145	0.0569878	12207	1889	10318	0.154747	FALSE
340.1	Migrain with aura	neurological	-0.0966117	0.03854	0.907908	0.841853	0.979147	0.0121832	18740	746	17994	0.0398079	FALSE	-0.104314	0.098873	0.900942	0.742223	1.0936	0.291411	7787	111	7676	0.0142545	FALSE	-0.096262	0.0419239	0.908226	0.83658	0.986008	0.0216696	10953	635	10318	0.057975	FALSE
341	Other demyelinating diseases of central nervous system	neurological	-0.254502	0.114026	0.775302	0.620027	0.969464	0.0256165	19521	81	19440	0.00414938	FALSE	-0.184727	0.218079	0.831331	0.542177	1.2747	0.396959	7233	23	7210	0.00317987	FALSE	-0.289523	0.134604	0.74862	0.575022	0.974627	0.0314815	12288	58	12230	0.00472005	FALSE
342	Hemiplegia	neurological	0.122816	0.097707	1.13068	0.933617	1.36933	0.208759	19551	111	19440	0.00567746	FALSE	0.33185	0.141646	1.39354	1.05572	1.83947	0.0191388	7264	54	7210	0.00743392	FALSE	-0.0737812	0.13539	0.928875	0.712379	1.21117	0.585786	12287	57	12230	0.00463905	FALSE
343	Infantile cerebral palsy	neurological	0.374736	0.208394	1.45461	0.966846	2.18844	0.072144	19465	25	19440	0.00128436	FALSE	NA	NA	NA	NA	NA	NA	7222	12	7210	0.00166159	FALSE	NA	NA	NA	NA	NA	NA	12243	13	12230	0.00106183	FALSE
344	Other paralytic syndromes	neurological	0.138911	0.0994372	1.14902	0.945553	1.39628	0.162421	19547	107	19440	0.00547399	FALSE	0.183138	0.152141	1.20098	0.891315	1.61823	0.22869	7257	47	7210	0.00647651	FALSE	0.107713	0.132066	1.11373	0.85973	1.44277	0.414731	12290	60	12230	0.00488202	FALSE
345	Epilepsy, recurrent seizures, convulsions	neurological	-0.0117545	0.0330927	0.988314	0.926245	1.05454	0.72244	20454	1014	19440	0.0495747	FALSE	0.00813017	0.0510915	1.00816	0.912097	1.11435	0.873567	7641	431	7210	0.0564062	FALSE	-0.0276675	0.0434666	0.972712	0.893274	1.05921	0.524435	12813	583	12230	0.0455007	FALSE
345.1	Epilepsy	neurological	0.000557541	0.0497671	1.00056	0.907569	1.10307	0.991061	19877	437	19440	0.0219852	FALSE	0.0369399	0.0728911	1.03763	0.899491	1.19699	0.612308	7416	206	7210	0.0277778	FALSE	-0.0340986	0.0683395	0.966476	0.845317	1.105	0.617808	12461	231	12230	0.0185378	FALSE
345.11	Generalized convulsive epilepsy	neurological	0.109499	0.110033	1.11572	0.899276	1.38426	0.319662	19528	88	19440	0.00450635	FALSE	0.121714	0.178682	1.12943	0.795724	1.60309	0.495761	7244	34	7210	0.00469354	FALSE	0.105897	0.140223	1.11171	0.84456	1.46336	0.450125	12284	54	12230	0.00439596	FALSE
345.12	Partial epilepsy	neurological	-0.0397065	0.0551457	0.961071	0.86261	1.07077	0.471508	19794	354	19440	0.0178842	FALSE	0.0198455	0.0780114	1.02004	0.875415	1.18857	0.799193	7389	179	7210	0.0242252	FALSE	-0.103754	0.0782749	0.901447	0.773235	1.05092	0.185004	12405	175	12230	0.0141072	FALSE
345.3	Convulsions	neurological	-0.00286528	0.041074	0.997139	0.92001	1.08073	0.944386	20087	647	19440	0.0322099	FALSE	-0.00846927	0.0628501	0.991566	0.876643	1.12156	0.892807	7488	278	7210	0.0371261	FALSE	0.00227662	0.0542278	1.00228	0.901216	1.11468	0.966513	12599	369	12230	0.029288	FALSE
346	Abnormal findings on study of brain and/or nervous system	neurological	-0.144538	0.147491	0.865422	0.648159	1.15551	0.327096	19488	48	19440	0.00246305	FALSE	-0.0856734	0.231444	0.917894	0.583154	1.44478	0.711256	7230	20	7210	0.00276625	FALSE	-0.177412	0.19159	0.837434	0.575262	1.21909	0.354447	12258	28	12230	0.00228422	FALSE
346.1	Nonspecific abnormal findings on radiological and other examination of skull and head	neurological	0.0214138	0.0631853	1.02164	0.902642	1.15634	0.734681	19707	267	19440	0.0135485	FALSE	-0.291193	0.118509	0.747372	0.592461	0.942786	0.0140047	7286	76	7210	0.010431	FALSE	0.146054	0.0746971	1.15726	0.999647	1.33972	0.0505501	12421	191	12230	0.0153772	FALSE
346.2	Nonspecific abnormal results of function study of brain and central nervous system	neurological	-0.166687	0.177745	0.846464	0.59746	1.19925	0.348354	19473	33	19440	0.00169465	FALSE	NA	NA	NA	NA	NA	NA	7224	14	7210	0.00193798	FALSE	NA	NA	NA	NA	NA	NA	12249	19	12230	0.00155115	FALSE
346.3	Nonspecific abnormal findings in cerebrospinal fluid	neurological	NA	NA	NA	NA	NA	NA	19459	19	19440	0.000976412	FALSE	NA	NA	NA	NA	NA	NA	7218	8	7210	0.00110834	FALSE	NA	NA	NA	NA	NA	NA	12241	11	12230	0.000898619	FALSE
347	Cataplexy and narcolepsy	neurological	0.186104	0.160428	1.20455	0.879559	1.64962	0.246029	19482	42	19440	0.00215584	FALSE	NA	NA	NA	NA	NA	NA	7226	16	7210	0.00221423	FALSE	0.0386626	0.203354	1.03942	0.697738	1.54842	0.849212	12256	26	12230	0.00212141	FALSE
348	Other conditions of brain	neurological	0.00954141	0.0434307	1.00959	0.927203	1.09929	0.826111	20015	575	19440	0.0287285	FALSE	0.143761	0.0698066	1.15461	1.00696	1.3239	0.0394539	7438	228	7210	0.0306534	FALSE	-0.0765397	0.0556953	0.926316	0.830521	1.03316	0.169362	12577	347	12230	0.02759	FALSE
348.2	Cerebral edema and compression of brain	neurological	4.68502e-06	0.0606769	1	0.887877	1.12629	0.999938	19730	290	19440	0.0146984	FALSE	0.215044	0.109117	1.23992	1.00118	1.53559	0.0487502	7302	92	7210	0.0125993	FALSE	-0.0981317	0.0733412	0.90653	0.78515	1.04667	0.180891	12428	198	12230	0.0159318	FALSE
348.4	Cerebral cysts	neurological	-0.1852	0.147741	0.830938	0.622027	1.11001	0.210006	19488	48	19440	0.00246305	FALSE	0.288368	0.233185	1.33425	0.844784	2.10731	0.216218	7230	20	7210	0.00276625	FALSE	-0.517256	0.19334	0.596154	0.408116	0.870829	0.00746472	12258	28	12230	0.00228422	FALSE
348.7	Coma	neurological	0.224909	0.225544	1.25221	0.804803	1.94834	0.318675	19461	21	19440	0.00107908	FALSE	NA	NA	NA	NA	NA	NA	7217	7	7210	0.000969932	FALSE	NA	NA	NA	NA	NA	NA	12244	14	12230	0.00114342	FALSE
348.8	Encephalopathy, not elsewhere classified	neurological	0.0720922	0.0661182	1.07475	0.944122	1.22346	0.275557	19687	247	19440	0.0125464	FALSE	0.0546456	0.0968216	1.05617	0.873607	1.27688	0.572486	7327	117	7210	0.0159683	FALSE	0.0871148	0.0906767	1.09102	0.913373	1.30322	0.336694	12360	130	12230	0.0105178	FALSE
348.9	Other conditions of brain, NOS	neurological	0.0756007	0.066118	1.07853	0.947441	1.22776	0.252864	19685	245	19440	0.012446	FALSE	0.14963	0.0975454	1.1614	0.959293	1.4061	0.125042	7325	115	7210	0.0156997	FALSE	0.00892273	0.0901619	1.00896	0.845528	1.20399	0.921167	12360	130	12230	0.0105178	FALSE
349	Other and unspecified disorders of the nervous system	neurological	-0.141169	0.0836488	0.868343	0.737035	1.02304	0.0914807	19591	151	19440	0.00770762	FALSE	-0.202398	0.136707	0.816769	0.624787	1.06774	0.138734	7267	57	7210	0.00784368	FALSE	-0.105927	0.105715	0.89949	0.731155	1.10658	0.316343	12324	94	12230	0.00762739	FALSE
350	Abnormal movement	neurological	0.0449105	0.0213036	1.04593	1.00316	1.09053	0.0350211	22575	2802	19773	0.12412	FALSE	0.0995334	0.033277	1.10466	1.03491	1.17911	0.00278016	8467	1166	7301	0.137711	FALSE	0.00685984	0.0277783	1.00688	0.953529	1.06322	0.804947	14108	1636	12472	0.115963	FALSE
350.1	Abnormal involuntary movements	neurological	-0.00125469	0.0310137	0.998746	0.939844	1.06134	0.96773	20955	1182	19773	0.0564066	FALSE	-0.0175344	0.0475116	0.982618	0.895246	1.07852	0.712087	7811	510	7301	0.0652925	FALSE	0.00895382	0.0410617	1.00899	0.930971	1.09356	0.827384	13144	672	12472	0.051126	FALSE
350.2	Abnormality of gait	neurological	0.0795596	0.0259114	1.08281	1.02919	1.13922	0.00213734	21602	1829	19773	0.0846681	FALSE	0.173068	0.0409904	1.18895	1.09716	1.28841	2.4198e-05	8046	745	7301	0.0925926	TRUE	0.0172934	0.0335166	1.01744	0.952753	1.08653	0.605878	13556	1084	12472	0.0799646	FALSE
350.3	Lack of coordination	neurological	0.0172324	0.0574996	1.01738	0.908949	1.13875	0.764409	20099	326	19773	0.0162197	FALSE	0.128057	0.0847046	1.13662	0.962747	1.34189	0.130584	7453	152	7301	0.0203945	FALSE	-0.0783206	0.0788796	0.924668	0.792213	1.07927	0.320752	12646	174	12472	0.0137593	FALSE
350.5	Abnormal reflex	neurological	0.0606203	0.100091	1.0625	0.873228	1.29279	0.544747	19880	107	19773	0.00538229	FALSE	0.0432548	0.182877	1.0442	0.729654	1.49435	0.813026	7333	32	7301	0.00436383	FALSE	0.0732574	0.12007	1.07601	0.850374	1.36151	0.54178	12547	75	12472	0.00597752	FALSE
350.6	Disturbances of sensation of smell and taste	neurological	-0.0640529	0.0675043	0.937955	0.821715	1.07064	0.342686	20010	237	19773	0.0118441	FALSE	-0.124995	0.101056	0.882501	0.723928	1.07581	0.216127	7407	106	7301	0.0143108	FALSE	-0.0212446	0.0908998	0.978979	0.819215	1.1699	0.815206	12603	131	12472	0.0103944	FALSE
351	Other peripheral nerve disorders	neurological	-0.00858974	0.0286185	0.991447	0.937365	1.04865	0.764066	21806	1400	20406	0.0642025	FALSE	0.0371866	0.0466144	1.03789	0.947264	1.13718	0.425016	8293	525	7768	0.0633064	FALSE	-0.0369835	0.0362842	0.963692	0.897537	1.03472	0.308073	13513	875	12638	0.0647525	FALSE
352	Disorders of other cranial nerves	neurological	0.00462426	0.0574337	1.00463	0.897676	1.12434	0.935828	20732	326	20406	0.0157245	FALSE	0.0043921	0.107721	1.0044	0.81323	1.24051	0.967477	7861	93	7768	0.0118306	FALSE	0.00478316	0.0681197	1.00479	0.87921	1.14832	0.944021	12871	233	12638	0.0181027	FALSE
352.1	Trigeminal nerve disorders [CN5]	neurological	0.0532925	0.0767019	1.05474	0.907517	1.22584	0.48718	20588	182	20406	0.0088401	FALSE	0.00544645	0.164403	1.00546	0.728489	1.38774	0.973572	7808	40	7768	0.00512295	FALSE	0.0641036	0.0869201	1.0662	0.899191	1.26423	0.460818	12780	142	12638	0.0111111	FALSE
352.2	Facial nerve disorders [CN7]	neurological	0.00282567	0.0904025	1.00283	0.839992	1.19723	0.975065	20536	130	20406	0.00633035	FALSE	-0.0358757	0.146802	0.96476	0.723534	1.28641	0.806935	7818	50	7768	0.0063955	FALSE	0.0298881	0.115488	1.03034	0.821627	1.29207	0.795792	12718	80	12638	0.0062903	FALSE
353	Nerve root and plexus disorders	neurological	-0.0218676	0.0735226	0.97837	0.84707	1.13002	0.766141	20603	197	20406	0.00956171	FALSE	-0.00595949	0.127826	0.994058	0.773757	1.27708	0.962815	7833	65	7768	0.00829823	FALSE	-0.031579	0.090086	0.968914	0.812087	1.15603	0.725932	12770	132	12638	0.0103367	FALSE
353.1	Nerve plexus lesions	neurological	0.00879608	0.0911253	1.00883	0.843826	1.20611	0.923102	20534	128	20406	0.00623356	FALSE	-0.018299	0.171524	0.981867	0.701534	1.37422	0.915039	7804	36	7768	0.00461302	FALSE	0.0148842	0.107831	1.015	0.821631	1.25387	0.890214	12730	92	12638	0.00722702	FALSE
353.2	Nerve root lesions	neurological	NA	NA	NA	NA	NA	NA	20415	9	20406	0.000440852	FALSE	NA	NA	NA	NA	NA	NA	7770	2	7768	0.0002574	FALSE	NA	NA	NA	NA	NA	NA	12645	7	12638	0.000553578	FALSE
355	Complex regional/central pain syndrome	neurological	0.178404	0.0929989	1.19531	0.996133	1.43431	0.0550676	20529	123	20406	0.00599152	FALSE	0.274159	0.179843	1.31542	0.924656	1.87133	0.1274	7801	33	7768	0.00423023	FALSE	0.143886	0.108831	1.15475	0.932933	1.42931	0.186133	12728	90	12638	0.00707102	FALSE
355.1	Chronic pain syndrome	neurological	-0.0154475	0.033813	0.984671	0.921529	1.05214	0.647779	21376	970	20406	0.045378	FALSE	0.00579924	0.0584001	1.00582	0.897031	1.12779	0.920899	8091	323	7768	0.0399209	FALSE	-0.025185	0.041503	0.975129	0.898947	1.05777	0.543967	13285	647	12638	0.0487015	FALSE
356	Hereditary and idiopathic peripheral neuropathy	neurological	0.1152	0.0386579	1.1221	1.04022	1.21042	0.0028826	21737	746	20991	0.0343194	FALSE	0.217937	0.0555324	1.24351	1.11527	1.3865	8.6912e-05	8067	372	7695	0.0461138	FALSE	0.0176608	0.0541873	1.01782	0.915261	1.13187	0.744484	13670	374	13296	0.0273592	FALSE
357	Inflammatory and toxic neuropathy	neurological	0.0963959	0.0242919	1.10119	1.04999	1.15489	7.24072e-05	23032	2041	20991	0.0886158	FALSE	0.13751	0.0355173	1.14741	1.07025	1.23013	0.000108111	8683	988	7695	0.113786	FALSE	0.0589456	0.0333595	1.06072	0.993582	1.13239	0.0772318	14349	1053	13296	0.0733849	FALSE
358	Myoneural disorders	neurological	0.124164	0.0898867	1.1322	0.949315	1.35032	0.167175	21123	132	20991	0.00624911	FALSE	0.305946	0.138665	1.35791	1.03475	1.78199	0.027358	7752	57	7695	0.00735294	FALSE	-0.00595465	0.119183	0.994063	0.786979	1.25564	0.960152	13371	75	13296	0.00560915	FALSE
358.1	Myasthenia gravis	neurological	-0.0258288	0.136787	0.974502	0.745328	1.27414	0.85023	21047	56	20991	0.00266071	FALSE	0.127101	0.18777	1.13553	0.785897	1.64071	0.498473	7725	30	7695	0.0038835	FALSE	-0.181596	0.202725	0.833938	0.560494	1.24078	0.370372	13322	26	13296	0.00195166	FALSE
359	Muscular dystrophies and other myopathies	neurological	0.111463	0.0787659	1.11791	0.95799	1.30453	0.157035	21162	171	20991	0.00808052	FALSE	0.417393	0.125089	1.518	1.18794	1.93976	0.000847552	7765	70	7695	0.00901481	FALSE	-0.0942924	0.101907	0.910017	0.745254	1.11121	0.354822	13397	101	13296	0.007539	FALSE
359.1	Muscular dystrophies	neurological	0.226633	0.191433	1.25437	0.861936	1.82548	0.23646	21020	29	20991	0.00137964	FALSE	NA	NA	NA	NA	NA	NA	7714	19	7695	0.00246305	FALSE	NA	NA	NA	NA	NA	NA	13306	10	13296	0.000751541	FALSE
359.2	Myopathy	neurological	0.0976465	0.0846196	1.10257	0.934066	1.30148	0.248522	21139	148	20991	0.00700128	FALSE	0.399418	0.141645	1.49096	1.12952	1.96805	0.00480454	7749	54	7695	0.00696864	FALSE	-0.0713474	0.105608	0.931138	0.75704	1.14527	0.499303	13390	94	13296	0.00702016	FALSE
360	Disorders of the globe	sense organs	0.0599716	0.145776	1.06181	0.797918	1.41297	0.680783	22412	50	22362	0.00223095	FALSE	NA	NA	NA	NA	NA	NA	8300	16	8284	0.00192771	FALSE	0.10077	0.17428	1.10602	0.785984	1.55637	0.563124	14112	34	14078	0.0024093	FALSE
360.2	Progressive myopia	sense organs	0.172768	0.157722	1.18859	0.872521	1.61915	0.273346	22405	43	22362	0.00191921	FALSE	NA	NA	NA	NA	NA	NA	8297	13	8284	0.00156683	FALSE	0.175289	0.185318	1.19159	0.82867	1.71345	0.344209	14108	30	14078	0.00212645	FALSE
360.3	Hypotony of eye	sense organs	NA	NA	NA	NA	NA	NA	22365	3	22362	0.000134138	FALSE	NA	NA	NA	NA	NA	NA	8286	2	8284	0.000241371	FALSE	NA	NA	NA	NA	NA	NA	14079	1	14078	7.10278e-05	FALSE
361	Retinal detachments and defects	sense organs	0.0615377	0.070851	1.06347	0.925584	1.2219	0.385093	22578	216	22362	0.00956683	FALSE	0.059247	0.0938371	1.06104	0.882785	1.27528	0.527791	8409	125	8284	0.014865	FALSE	0.0686347	0.109046	1.07104	0.86494	1.32626	0.529079	14169	91	14078	0.00642247	FALSE
361.1	Retinal detachment with retinal defect	sense organs	0.0256552	0.139542	1.02599	0.780479	1.34872	0.854129	22417	55	22362	0.0024535	FALSE	0.136011	0.183226	1.14569	0.800025	1.64072	0.457898	8317	33	8284	0.00396778	FALSE	-0.136546	0.218822	0.872366	0.568112	1.33956	0.532623	14100	22	14078	0.00156028	FALSE
361.2	Retinoschisis and retinal cysts	sense organs	0.153041	0.213986	1.16537	0.766154	1.77261	0.474491	22385	23	22362	0.00102747	FALSE	NA	NA	NA	NA	NA	NA	8294	10	8284	0.00120569	FALSE	NA	NA	NA	NA	NA	NA	14091	13	14078	0.000922575	FALSE
362	Other retinal disorders	sense organs	-0.0936563	0.0359775	0.910596	0.848596	0.977125	0.00923607	23086	922	22164	0.0399376	FALSE	-0.137321	0.0535096	0.87169	0.784899	0.968078	0.0102794	8602	422	8180	0.0490584	FALSE	-0.0564656	0.0487059	0.945099	0.859049	1.03977	0.246327	14484	500	13984	0.0345209	FALSE
362.1	Retinopathy of prematurity	sense organs	NA	NA	NA	NA	NA	NA	22166	2	22164	9.02283e-05	FALSE	NA	NA	NA	NA	NA	NA	8180	NA	NA	NA	FALSE	NA	NA	NA	NA	NA	NA	13986	2	13984	0.000143	FALSE
362.2	Degeneration of macula and posterior pole of retina	sense organs	-0.0745723	0.0433651	0.92814	0.852512	1.01048	0.0854982	22802	638	22164	0.02798	FALSE	-0.080984	0.0645627	0.922208	0.812591	1.04661	0.209717	8470	290	8180	0.0342385	FALSE	-0.0643233	0.0588103	0.937702	0.835612	1.05226	0.274068	14332	348	13984	0.0242813	FALSE
362.21	Macular degeneration, dry	sense organs	-0.168813	0.125214	0.844667	0.660848	1.07962	0.177595	22235	71	22164	0.00319316	FALSE	-0.0638846	0.18275	0.938113	0.655685	1.34219	0.726659	8213	33	8180	0.00401802	FALSE	-0.271756	0.173434	0.76204	0.542436	1.07055	0.117135	14022	38	13984	0.00271003	FALSE
362.22	Macular degeneration, wet	sense organs	-0.217648	0.198801	0.804409	0.544821	1.18768	0.273604	22192	28	22164	0.00126172	FALSE	NA	NA	NA	NA	NA	NA	8192	12	8180	0.00146484	FALSE	NA	NA	NA	NA	NA	NA	14000	16	13984	0.00114286	FALSE
362.23	Cystoid macular degeneration of retina	sense organs	-0.0316714	0.0953248	0.968825	0.803717	1.16785	0.739702	22282	118	22164	0.00529575	FALSE	-0.0984128	0.158678	0.906275	0.664034	1.23688	0.535123	8223	43	8180	0.00522924	FALSE	0.0119996	0.119692	1.01207	0.800437	1.27966	0.920143	14059	75	13984	0.00533466	FALSE
362.26	Macular puckering of retina	sense organs	-0.0443567	0.0630015	0.956613	0.845489	1.08234	0.481397	22446	282	22164	0.0125635	FALSE	-0.0747355	0.0911566	0.927989	0.776155	1.10952	0.412297	8316	136	8180	0.016354	FALSE	-0.0123887	0.0875336	0.987688	0.831974	1.17255	0.88745	14130	146	13984	0.0103326	FALSE
362.27	Drusen (degenerative) of retina	sense organs	0.00853302	0.0874181	1.00857	0.849756	1.19706	0.922241	22309	145	22164	0.00649962	FALSE	0.0141257	0.132691	1.01423	0.781962	1.31548	0.915221	8245	65	8180	0.00788357	FALSE	0.00928085	0.11706	1.00932	0.802394	1.26962	0.936807	14064	80	13984	0.00568828	FALSE
362.29	Macular degeneration (senile) of retina NOS	sense organs	-0.147505	0.0729093	0.862858	0.747959	0.995408	0.0430597	22381	217	22164	0.00969572	FALSE	-0.123413	0.106248	0.883898	0.717732	1.08854	0.245415	8283	103	8180	0.0124351	FALSE	-0.176385	0.100826	0.838295	0.687974	1.02146	0.0802212	14098	114	13984	0.00808625	FALSE
362.3	Other nondiabetic retinopathy	sense organs	-0.170304	0.11996	0.843408	0.666693	1.06696	0.155702	22237	73	22164	0.00328282	FALSE	-0.245666	0.157395	0.782184	0.574555	1.06484	0.118566	8222	42	8180	0.00510825	FALSE	-0.0491776	0.183982	0.952012	0.663794	1.36537	0.789242	14015	31	13984	0.00221192	FALSE
362.31	Separation of retinal layers	sense organs	-0.132482	0.219421	0.875919	0.569757	1.3466	0.54599	22186	22	22164	0.000991616	FALSE	NA	NA	NA	NA	NA	NA	8188	8	8180	0.00097704	FALSE	NA	NA	NA	NA	NA	NA	13998	14	13984	0.00100014	FALSE
362.4	Retinal vascular changes and abnomalities	sense organs	-0.0947086	0.087226	0.909638	0.766691	1.07924	0.277575	22306	142	22164	0.006366	FALSE	-0.0889211	0.126209	0.914918	0.714415	1.17169	0.481088	8249	69	8180	0.00836465	FALSE	-0.100263	0.121202	0.904599	0.713324	1.14716	0.408102	14057	73	13984	0.00519314	FALSE
362.5	Toxic maculopathy of retina	sense organs	NA	NA	NA	NA	NA	NA	22167	3	22164	0.000135336	FALSE	NA	NA	NA	NA	NA	NA	8181	1	8180	0.000122234	FALSE	NA	NA	NA	NA	NA	NA	13986	2	13984	0.000143	FALSE
362.6	Peripheral retinal degenerations	sense organs	-0.210868	0.109897	0.809881	0.652942	1.00454	0.0550136	22252	88	22164	0.0039547	FALSE	-0.371491	0.18343	0.689705	0.481421	0.988103	0.0428419	8212	32	8180	0.00389674	FALSE	-0.134565	0.137854	0.874096	0.667137	1.14526	0.328994	14040	56	13984	0.0039886	FALSE
362.7	Hereditary retinal dystrophies	sense organs	-0.271937	0.180092	0.761902	0.535306	1.08442	0.131045	22196	32	22164	0.0014417	FALSE	NA	NA	NA	NA	NA	NA	8194	14	8180	0.00170857	FALSE	NA	NA	NA	NA	NA	NA	14002	18	13984	0.00128553	FALSE
362.8	Retinal hemorrhage/ischemia	sense organs	-0.0490638	0.151686	0.95212	0.707252	1.28177	0.74635	22210	46	22164	0.00207114	FALSE	-0.146104	0.226553	0.864068	0.554245	1.34708	0.518993	8201	21	8180	0.00256066	FALSE	0.0256019	0.205157	1.02593	0.686256	1.53374	0.900688	14009	25	13984	0.00178457	FALSE
362.9	Retinal edema	sense organs	-0.0100895	0.163243	0.989961	0.718891	1.36324	0.950717	22204	40	22164	0.00180148	FALSE	-0.137841	0.205357	0.871237	0.58255	1.30298	0.502074	8205	25	8180	0.00304692	FALSE	NA	NA	NA	NA	NA	NA	13999	15	13984	0.00107151	FALSE
363	Chorioretinal inflammations, scars, and other disorders of choroid	sense organs	-0.105322	0.102319	0.900035	0.736484	1.09991	0.303318	22463	101	22362	0.00449628	FALSE	-0.0699679	0.142436	0.932424	0.705293	1.2327	0.623268	8337	53	8284	0.0063572	FALSE	-0.143615	0.14821	0.866221	0.647843	1.15821	0.332548	14126	48	14078	0.00339799	FALSE
363.3	Chorioretinal scars	sense organs	-0.0769371	0.120011	0.925948	0.731865	1.1715	0.521469	22435	73	22362	0.00325384	FALSE	0.0372692	0.169173	1.03797	0.745045	1.44607	0.825636	8322	38	8284	0.00456621	FALSE	-0.197845	0.173048	0.820497	0.584488	1.1518	0.252914	14113	35	14078	0.00247998	FALSE
363.4	Choroidal degenerations	sense organs	NA	NA	NA	NA	NA	NA	22365	3	22362	0.000134138	FALSE	NA	NA	NA	NA	NA	NA	8286	2	8284	0.000241371	FALSE	NA	NA	NA	NA	NA	NA	14079	1	14078	7.10278e-05	FALSE
364	Corneal opacity and other disorders of cornea	sense organs	0.00878168	0.0708149	1.00882	0.878082	1.15902	0.901308	22578	216	22362	0.00956683	FALSE	0.0972152	0.114476	1.1021	0.880594	1.37932	0.395761	8368	84	8284	0.0100382	FALSE	-0.0414154	0.0902885	0.95943	0.803819	1.14517	0.646449	14210	132	14078	0.00928923	FALSE
364.1	Corneal opacity	sense organs	-0.472658	0.130679	0.623343	0.482493	0.80531	0.000298095	22422	60	22362	0.00267594	FALSE	-0.555626	0.18006	0.573713	0.403111	0.816515	0.00203012	8316	32	8284	0.003848	FALSE	-0.356604	0.189486	0.70005	0.482875	1.0149	0.0598429	14106	28	14078	0.00198497	FALSE
364.2	Corneal edema	sense organs	0.232242	0.188721	1.26142	0.871402	1.82601	0.21847	22392	30	22362	0.00133976	FALSE	NA	NA	NA	NA	NA	NA	8296	12	8284	0.00144648	FALSE	NA	NA	NA	NA	NA	NA	14096	18	14078	0.00127696	FALSE
364.4	Corneal degenerations	sense organs	-0.109946	0.114096	0.895882	0.716359	1.12039	0.33523	22443	81	22362	0.00360914	FALSE	0.104948	0.19386	1.11065	0.759558	1.62403	0.588261	8313	29	8284	0.00348851	FALSE	-0.225448	0.141476	0.798158	0.60487	1.05321	0.111039	14130	52	14078	0.00368011	FALSE
364.41	Keratoconus	sense organs	-0.237455	0.213915	0.788632	0.518545	1.1994	0.266979	22385	23	22362	0.00102747	FALSE	NA	NA	NA	NA	NA	NA	8294	10	8284	0.00120569	FALSE	NA	NA	NA	NA	NA	NA	14091	13	14078	0.000922575	FALSE
364.5	Corneal dystrophy	sense organs	0.126766	0.116315	1.13515	0.903742	1.42582	0.275778	22443	81	22362	0.00360914	FALSE	0.326735	0.210523	1.38643	0.917696	2.09459	0.120657	8310	26	8284	0.00312876	FALSE	0.0445207	0.140809	1.04553	0.79337	1.37783	0.751868	14133	55	14078	0.0038916	FALSE
364.51	Fuchs' dystrophy	sense organs	-0.015437	0.170492	0.984682	0.704968	1.37538	0.927855	22399	37	22362	0.00165186	FALSE	NA	NA	NA	NA	NA	NA	8295	11	8284	0.0013261	FALSE	-0.218113	0.20266	0.804035	0.540465	1.19614	0.281815	14104	26	14078	0.00184345	FALSE
364.9	Cornea replaced by transplant	sense organs	-0.157958	0.155859	0.853886	0.629115	1.15896	0.310837	22405	43	22362	0.00191921	FALSE	NA	NA	NA	NA	NA	NA	8302	18	8284	0.00216815	FALSE	-0.172285	0.202841	0.84174	0.565609	1.25268	0.395682	14103	25	14078	0.00177267	FALSE
365	Glaucoma	sense organs	-0.00325774	0.0378946	0.996748	0.925398	1.0736	0.931491	23174	812	22362	0.0350393	FALSE	-0.104073	0.0561578	0.90116	0.807234	1.00601	0.0638508	8656	372	8284	0.042976	FALSE	0.0837629	0.051513	1.08737	0.982944	1.20289	0.103938	14518	440	14078	0.0303072	FALSE
365.1	Open-angle glaucoma	sense organs	0.157716	0.0797229	1.17083	1.00146	1.36885	0.047895	22538	176	22362	0.00780903	FALSE	0.0476198	0.118898	1.04877	0.830754	1.324	0.688782	8364	80	8284	0.0095648	FALSE	0.254172	0.108144	1.28939	1.04311	1.59382	0.0187576	14174	96	14078	0.00677296	FALSE
365.11	Primary open angle glaucoma	sense organs	0.138169	0.0993845	1.14817	0.944949	1.3951	0.164454	22473	111	22362	0.00493926	FALSE	0.0892284	0.143554	1.09333	0.825194	1.44859	0.534227	8338	54	8284	0.00647637	FALSE	0.194369	0.138293	1.21454	0.926182	1.59269	0.159875	14135	57	14078	0.00403254	FALSE
365.2	Primary angle-closure glaucoma	sense organs	-0.0194167	0.103721	0.980771	0.800347	1.20187	0.851503	22461	99	22362	0.00440764	FALSE	-0.0497694	0.186913	0.951449	0.659602	1.37242	0.790031	8314	30	8284	0.00360837	FALSE	-0.00620413	0.124186	0.993815	0.779105	1.2677	0.960156	14147	69	14078	0.00487736	FALSE
365.5	Pseudoexfoliation glaucoma	sense organs	NA	NA	NA	NA	NA	NA	22378	16	22362	0.000714988	FALSE	NA	NA	NA	NA	NA	NA	8289	5	8284	0.000603209	FALSE	NA	NA	NA	NA	NA	NA	14089	11	14078	0.000780751	FALSE
366	Cataract	sense organs	-0.00559824	0.024248	0.994417	0.948262	1.04282	0.817413	23916	2510	21406	0.104951	FALSE	-0.065867	0.0361236	0.936255	0.872259	1.00495	0.0682459	8975	1121	7854	0.124903	FALSE	0.0448908	0.0328738	1.04591	0.980648	1.11552	0.172081	14941	1389	13552	0.0929657	FALSE
366.1	Nonsenile Cataract	sense organs	NA	NA	NA	NA	NA	NA	21410	4	21406	0.000186829	FALSE	NA	NA	NA	NA	NA	NA	7856	2	7854	0.000254582	FALSE	NA	NA	NA	NA	NA	NA	13554	2	13552	0.000147558	FALSE
366.2	Senile cataract	sense organs	0.00213073	0.027544	1.00213	0.949466	1.05772	0.938339	23198	1792	21406	0.077248	FALSE	-0.075196	0.0407624	0.927562	0.856338	1.00471	0.0650757	8668	814	7854	0.0939086	FALSE	0.0672147	0.0375593	1.06953	0.993619	1.15123	0.073524	14530	978	13552	0.067309	FALSE
366.3	Traumatic cataract	sense organs	NA	NA	NA	NA	NA	NA	21407	1	21406	4.67137e-05	FALSE	NA	NA	NA	NA	NA	NA	7854	NA	NA	NA	FALSE	NA	NA	NA	NA	NA	NA	13553	1	13552	7.37844e-05	FALSE
367	Disorders of refraction and accommodation; blindness and low vision	sense organs	-0.0464612	0.0306579	0.954602	0.898929	1.01372	0.129653	23452	1209	22243	0.0515521	FALSE	-0.0491873	0.0474152	0.952003	0.867516	1.04472	0.299562	8851	512	8339	0.0578466	FALSE	-0.0453382	0.0402107	0.955674	0.883246	1.03404	0.259524	14601	697	13904	0.0477365	FALSE
367.1	Myopia	sense organs	-0.000849779	0.0443339	0.999151	0.915995	1.08985	0.984707	22797	554	22243	0.0243014	FALSE	0.0208248	0.074026	1.02104	0.883145	1.18047	0.778467	8540	201	8339	0.0235363	FALSE	-0.011673	0.0554257	0.988395	0.886648	1.10182	0.833194	14257	353	13904	0.0247598	FALSE
367.2	Astigmatism	sense organs	-0.018532	0.041681	0.981639	0.904632	1.0652	0.656598	22881	638	22243	0.0278834	FALSE	0.0181885	0.0656636	1.01835	0.895375	1.15823	0.781784	8600	261	8339	0.0303488	FALSE	-0.0440311	0.0540334	0.956924	0.860763	1.06383	0.415137	14281	377	13904	0.0263987	FALSE
367.8	Hypermetropia	sense organs	-0.106444	0.0857853	0.899025	0.759889	1.06364	0.214673	22389	146	22243	0.00652106	FALSE	-0.119206	0.140416	0.887625	0.674069	1.16884	0.39591	8394	55	8339	0.0065523	FALSE	-0.104276	0.108627	0.900976	0.728196	1.11475	0.33708	13995	91	13904	0.00650232	FALSE
367.9	Blindness and low vision	sense organs	0.00595759	0.0692267	1.00598	0.878335	1.15216	0.931419	22467	224	22243	0.00997018	FALSE	-0.0789029	0.101044	0.92413	0.758093	1.12653	0.434875	8445	106	8339	0.0125518	FALSE	0.0764012	0.0946966	1.0794	0.896547	1.29954	0.419782	14022	118	13904	0.00841535	FALSE
368	Visual disturbances	sense organs	-0.0195146	0.0295022	0.980675	0.925576	1.03905	0.508315	22919	1299	21620	0.0566779	FALSE	0.029064	0.0487793	1.02949	0.935622	1.13278	0.551291	8706	475	8231	0.0545601	FALSE	-0.0485316	0.0370943	0.952627	0.885825	1.02447	0.190761	14213	824	13389	0.0579751	FALSE
368.1	Amblyopia	sense organs	-0.0740189	0.124041	0.928654	0.728229	1.18424	0.550689	21689	69	21620	0.00318134	FALSE	-0.208604	0.181525	0.811717	0.568706	1.15857	0.250483	8263	32	8231	0.00387269	FALSE	0.0409866	0.171083	1.04184	0.745026	1.4569	0.810662	13426	37	13389	0.00275585	FALSE
368.2	Diplopia and disorders of binocular vision	sense organs	-0.0208603	0.0550426	0.979356	0.879199	1.09092	0.704699	21979	359	21620	0.0163338	FALSE	-0.0697373	0.080889	0.932639	0.795902	1.09287	0.388613	8397	166	8231	0.019769	FALSE	0.0194926	0.075264	1.01968	0.879832	1.18177	0.795643	13582	193	13389	0.01421	FALSE
368.3	Anisometropia	sense organs	NA	NA	NA	NA	NA	NA	21638	18	21620	0.00083187	FALSE	NA	NA	NA	NA	NA	NA	8234	3	8231	0.000364343	FALSE	NA	NA	NA	NA	NA	NA	13404	15	13389	0.00111907	FALSE
368.4	Visual field defects	sense organs	-0.0132887	0.0694755	0.986799	0.861172	1.13075	0.848312	21842	222	21620	0.0101639	FALSE	0.265993	0.117416	1.30473	1.03651	1.64235	0.0234893	8310	79	8231	0.00950662	FALSE	-0.168952	0.0865803	0.844549	0.712732	1.00075	0.0510099	13532	143	13389	0.0105675	FALSE
368.5	Color vision deficiencies	sense organs	NA	NA	NA	NA	NA	NA	21622	2	21620	9.24984e-05	FALSE	NA	NA	NA	NA	NA	NA	8231	NA	NA	NA	FALSE	NA	NA	NA	NA	NA	NA	13391	2	13389	0.000149354	FALSE
368.7	Disorders of accommodation	sense organs	NA	NA	NA	NA	NA	NA	21622	2	21620	9.24984e-05	FALSE	NA	NA	NA	NA	NA	NA	8231	NA	NA	NA	FALSE	NA	NA	NA	NA	NA	NA	13391	2	13389	0.000149354	FALSE
368.9	Subjective visual disturbances	sense organs	0.0561203	0.0792197	1.05772	0.905607	1.2354	0.478688	21790	170	21620	0.00780174	FALSE	0.121841	0.135204	1.12957	0.866617	1.47232	0.367501	8290	59	8231	0.00711701	FALSE	0.0237338	0.0977793	1.02402	0.845427	1.24033	0.808216	13500	111	13389	0.00822222	FALSE
368.91	Psychophysical visual disturbances	sense organs	0.458627	0.218608	1.5819	1.03061	2.42808	0.0359105	21643	23	21620	0.0010627	FALSE	NA	NA	NA	NA	NA	NA	8246	15	8231	0.00181906	FALSE	NA	NA	NA	NA	NA	NA	13397	8	13389	0.000597149	FALSE
369	Infection of the eye	sense organs	0.00507757	0.0536451	1.00509	0.904777	1.11653	0.924592	21063	379	20684	0.0179936	FALSE	-0.110875	0.0953814	0.895051	0.742433	1.07904	0.245057	8082	120	7962	0.0148478	FALSE	0.0588077	0.0652154	1.06057	0.933313	1.20518	0.367192	12981	259	12722	0.0199522	FALSE
369.2	Eye infection, viral	sense organs	0.0568513	0.118769	1.0585	0.838672	1.33594	0.632172	20760	76	20684	0.00366089	FALSE	-0.0399193	0.204245	0.960867	0.643882	1.43391	0.845042	7988	26	7962	0.00325488	FALSE	0.106182	0.146427	1.11202	0.834589	1.48168	0.46836	12772	50	12722	0.00391481	FALSE
369.5	Conjunctivitis, infectious	sense organs	-0.00987741	0.0613372	0.990171	0.878009	1.11666	0.872066	20972	288	20684	0.0137326	FALSE	-0.212213	0.111635	0.808792	0.649847	1.00661	0.0573085	8049	87	7962	0.0108088	FALSE	0.0789497	0.0738127	1.08215	0.93639	1.2506	0.284801	12923	201	12722	0.0155537	FALSE
370	Keratitis	sense organs	-0.0495112	0.0629398	0.951694	0.841244	1.07665	0.43149	20961	277	20684	0.013215	FALSE	-0.269435	0.118161	0.763811	0.605906	0.962867	0.0225934	8039	77	7962	0.00957831	FALSE	0.0385833	0.0747919	1.03934	0.89762	1.20343	0.605942	12922	200	12722	0.0154775	FALSE
370.1	Corneal ulcer	sense organs	-0.0409737	0.147484	0.959854	0.718894	1.28158	0.781151	20733	49	20684	0.00236338	FALSE	-0.359005	0.210468	0.698371	0.462308	1.05497	0.0880557	7986	24	7962	0.00300526	FALSE	0.263023	0.207894	1.30086	0.865499	1.9552	0.205807	12747	25	12722	0.00196125	FALSE
370.2	Superficial keratitis	sense organs	-0.113002	0.124538	0.893149	0.699705	1.14007	0.36421	20754	70	20684	0.00337284	FALSE	NA	NA	NA	NA	NA	NA	7974	12	7962	0.00150489	FALSE	-0.130338	0.137628	0.877798	0.67026	1.1496	0.343622	12780	58	12722	0.00453834	FALSE
370.3	Keratoconjunctivitis	sense organs	0.0192278	0.087164	1.01941	0.85932	1.20933	0.825409	20827	143	20684	0.00686609	FALSE	-0.16101	0.185364	0.851283	0.591956	1.22422	0.385056	7993	31	7962	0.00387839	FALSE	0.0699577	0.0989685	1.07246	0.883362	1.30204	0.479648	12834	112	12722	0.00872682	FALSE
370.31	Keratoconjunctivitis sicca	sense organs	0.0157366	0.092685	1.01586	0.847109	1.21823	0.865178	20810	126	20684	0.00605478	FALSE	-0.0363081	0.20989	0.964343	0.639101	1.4551	0.862662	7986	24	7962	0.00300526	FALSE	0.0294448	0.103462	1.02988	0.840852	1.26141	0.775953	12824	102	12722	0.00795384	FALSE
371	Inflammation of the eye	sense organs	0.00399079	0.0434838	1.004	0.921975	1.09332	0.926876	21272	588	20684	0.027642	FALSE	-0.0764288	0.0748597	0.926419	0.799992	1.07283	0.307273	8158	196	7962	0.0240255	FALSE	0.0412613	0.0535038	1.04212	0.938375	1.15735	0.440598	13114	392	12722	0.0298917	FALSE
371.1	Uveitis, noninfectious or NOS	sense organs	0.117889	0.0839577	1.12512	0.954404	1.32637	0.160274	20836	152	20684	0.00729507	FALSE	0.0500655	0.150966	1.05134	0.782058	1.41334	0.740165	8010	48	7962	0.00599251	FALSE	0.148375	0.10133	1.15995	0.95101	1.41479	0.143116	12826	104	12722	0.00810853	FALSE
371.2	Conjunctivitis, noninfectious	sense organs	-0.12429	0.115719	0.883124	0.703915	1.10796	0.282792	20764	80	20684	0.00385282	FALSE	NA	NA	NA	NA	NA	NA	7980	18	7962	0.00225564	FALSE	-0.181275	0.131823	0.834206	0.644263	1.08015	0.169089	12784	62	12722	0.00484981	FALSE
371.21	Allergic conjunctivitis	sense organs	-0.10231	0.122075	0.902749	0.710649	1.14678	0.401976	20756	72	20684	0.00346888	FALSE	NA	NA	NA	NA	NA	NA	7977	15	7962	0.00188041	FALSE	-0.150877	0.137635	0.859954	0.656625	1.12624	0.272987	12779	57	12722	0.00446044	FALSE
371.3	Inflammation of eyelids	sense organs	-0.0232307	0.0542242	0.977037	0.878526	1.08659	0.668346	21061	377	20684	0.0179004	FALSE	-0.12605	0.0910448	0.881571	0.737494	1.0538	0.166212	8093	131	7962	0.0161868	FALSE	0.0292143	0.0675861	1.02965	0.901897	1.17549	0.665558	12968	246	12722	0.0189698	FALSE
371.33	Noninfectious dermatoses of eyelid	sense organs	NA	NA	NA	NA	NA	NA	20692	8	20684	0.000386623	FALSE	NA	NA	NA	NA	NA	NA	7963	1	7962	0.000125581	FALSE	NA	NA	NA	NA	NA	NA	12729	7	12722	0.000549925	FALSE
371.9	Chronic inflammatory disorders of orbit	sense organs	NA	NA	NA	NA	NA	NA	20686	2	20684	9.66837e-05	FALSE	NA	NA	NA	NA	NA	NA	7962	NA	NA	NA	FALSE	NA	NA	NA	NA	NA	NA	12724	2	12722	0.000157183	FALSE
372	Disorders of conjunctiva	sense organs	-0.0724729	0.0653116	0.930091	0.818335	1.05711	0.267151	20942	258	20684	0.0123197	FALSE	-0.114664	0.102327	0.891665	0.729625	1.08969	0.262471	8066	104	7962	0.0128936	FALSE	-0.0462182	0.0847258	0.954834	0.808738	1.12732	0.585408	12876	154	12722	0.0119602	FALSE
374	Other disorders of eyelids	sense organs	-0.0631862	0.0408524	0.938769	0.866531	1.01703	0.121936	21376	692	20684	0.0323728	FALSE	-0.0388667	0.0645161	0.961879	0.847624	1.09153	0.546885	8239	277	7962	0.0336206	FALSE	-0.0779914	0.0528978	0.924972	0.833876	1.02602	0.140379	13137	415	12722	0.0315902	FALSE
374.1	Ectropion or entropion	sense organs	-0.0816797	0.11312	0.921567	0.738308	1.15031	0.470254	20770	86	20684	0.00414059	FALSE	0.0192477	0.148819	1.01943	0.76152	1.3647	0.897092	8011	49	7962	0.00611659	FALSE	-0.228698	0.174477	0.795569	0.565145	1.11994	0.189937	12759	37	12722	0.00289991	FALSE
374.2	Lagophthalmos	sense organs	-0.0616153	0.16293	0.940245	0.683206	1.29399	0.705304	20724	40	20684	0.00193013	FALSE	NA	NA	NA	NA	NA	NA	7977	15	7962	0.00188041	FALSE	-0.101428	0.202784	0.903546	0.607207	1.34451	0.61695	12747	25	12722	0.00196125	FALSE
374.3	Ptosis of eyelid	sense organs	-0.120328	0.0697353	0.88663	0.773361	1.01649	0.0844389	20909	225	20684	0.0107609	FALSE	-0.0337989	0.115946	0.966766	0.770239	1.21344	0.770666	8043	81	7962	0.0100709	FALSE	-0.165015	0.0877383	0.847881	0.713922	1.00698	0.0600041	12866	144	12722	0.0111923	FALSE
374.6	Dermatochalasis	sense organs	0.0044368	0.0603177	1.00445	0.892449	1.1305	0.941363	20995	311	20684	0.0148131	FALSE	-0.0558717	0.0900151	0.94566	0.792707	1.12813	0.534802	8101	139	7962	0.0171584	FALSE	0.0585173	0.081806	1.06026	0.90319	1.24465	0.474412	12894	172	12722	0.0133395	FALSE
375	Disorders of lacrimal system	sense organs	-0.171893	0.101105	0.842069	0.690694	1.02662	0.0891027	20525	105	20420	0.00511571	FALSE	-0.114034	0.1525	0.892228	0.661706	1.20306	0.454603	7860	46	7814	0.00585242	FALSE	-0.216983	0.134924	0.804944	0.617897	1.04861	0.107795	12665	59	12606	0.00465851	FALSE
375.1	Dry eyes	sense organs	-0.0224738	0.0278563	0.977777	0.925823	1.03265	0.419796	22036	1616	20420	0.0733345	FALSE	-0.0663967	0.0476747	0.93576	0.852281	1.02741	0.16371	8349	535	7814	0.0640795	FALSE	0.000160525	0.0343711	1.00016	0.935002	1.06986	0.996274	13687	1081	12606	0.0789801	FALSE
375.2	Epiphora	sense organs	-0.147806	0.109366	0.862599	0.696169	1.06882	0.17654	20510	90	20420	0.0043881	FALSE	0.0128058	0.170973	1.01289	0.724479	1.41611	0.940295	7851	37	7814	0.00471278	FALSE	-0.260767	0.142272	0.77046	0.582969	1.01825	0.066821	12659	53	12606	0.00418674	FALSE
376	Disorders of the orbit	sense organs	NA	NA	NA	NA	NA	NA	20433	13	20420	0.000636226	FALSE	NA	NA	NA	NA	NA	NA	7817	3	7814	0.000383779	FALSE	NA	NA	NA	NA	NA	NA	12616	10	12606	0.000792644	FALSE
377	Disorders of optic nerve and visual pathways	sense organs	-0.0664124	0.0483217	0.935745	0.851187	1.0287	0.169323	20886	466	20420	0.0223116	FALSE	-0.0324584	0.0782733	0.968063	0.830378	1.12858	0.678376	7992	178	7814	0.0222723	FALSE	-0.0867145	0.0615124	0.916939	0.812793	1.03443	0.158626	12894	288	12606	0.022336	FALSE
377.1	Optic atrophy	sense organs	0.13793	0.158471	1.1479	0.841413	1.56601	0.384091	20462	42	20420	0.00205259	FALSE	NA	NA	NA	NA	NA	NA	7833	19	7814	0.00242564	FALSE	-0.0666689	0.213386	0.935505	0.615755	1.42129	0.754711	12629	23	12606	0.00182121	FALSE
377.3	Optic neuritis/neuropathy	sense organs	0.00665761	0.0741628	1.00668	0.870488	1.16418	0.92847	20615	195	20420	0.00945913	FALSE	0.163751	0.127856	1.17792	0.916817	1.51339	0.200285	7881	67	7814	0.00850146	FALSE	-0.074363	0.091625	0.928335	0.775732	1.11096	0.41702	12734	128	12606	0.0100518	FALSE
378	Strabismus and other disorders of binocular eye movements	sense organs	-0.00925648	0.0648415	0.990786	0.872541	1.12506	0.886483	20677	257	20420	0.0124293	FALSE	-0.0583607	0.0989708	0.94331	0.776978	1.14525	0.555408	7925	111	7814	0.0140063	FALSE	0.0279603	0.0856126	1.02835	0.869497	1.21624	0.743977	12752	146	12606	0.0114492	FALSE
378.1	Strabismus (not specified as paralytic)	sense organs	0.107389	0.0906293	1.11337	0.932166	1.32979	0.236045	20552	132	20420	0.00642273	FALSE	0.0171965	0.132836	1.01735	0.784145	1.3199	0.896996	7876	62	7814	0.00787202	FALSE	0.177861	0.123368	1.19466	0.938061	1.52145	0.149384	12676	70	12606	0.00552225	FALSE
378.2	Nystagmus and other irregular eye movements	sense organs	-0.123881	0.14158	0.883485	0.669397	1.16604	0.381578	20472	52	20420	0.00254005	FALSE	NA	NA	NA	NA	NA	NA	7833	19	7814	0.00242564	FALSE	-0.140633	0.17797	0.868808	0.612961	1.23144	0.429407	12639	33	12606	0.00261097	FALSE
378.5	Paralytic strabismus	sense organs	-0.132517	0.147316	0.875888	0.656223	1.16909	0.368364	20469	49	20420	0.00239386	FALSE	-0.195467	0.204971	0.82245	0.550345	1.22909	0.340269	7840	26	7814	0.00331633	FALSE	-0.072252	0.213245	0.930296	0.612497	1.41299	0.734744	12629	23	12606	0.00182121	FALSE
379	Other disorders of eye	sense organs	-0.0317381	0.032856	0.96876	0.908341	1.0332	0.334056	21525	1105	20420	0.0513357	FALSE	-0.0710311	0.0506243	0.931433	0.84345	1.02859	0.160586	8279	465	7814	0.0561662	FALSE	-0.000594068	0.0433705	0.999406	0.917961	1.08808	0.989071	13246	640	12606	0.0483165	FALSE
379.1	Scleritis and episcleritis	sense organs	-0.32854	0.170924	0.719974	0.515019	1.00649	0.0545881	20456	36	20420	0.00175987	FALSE	NA	NA	NA	NA	NA	NA	7822	8	7814	0.00102276	FALSE	-0.341377	0.193912	0.710791	0.48605	1.03945	0.0783277	12634	28	12606	0.00221624	FALSE
379.2	Disorders of vitreous body	sense organs	-0.0173375	0.0361027	0.982812	0.91567	1.05488	0.631066	21331	911	20420	0.0427078	FALSE	-0.0809342	0.0554034	0.922254	0.827352	1.02804	0.144066	8198	384	7814	0.0468407	FALSE	0.032962	0.0478473	1.03351	0.940994	1.13512	0.490886	13133	527	12606	0.0401279	FALSE
379.3	Aphakia and other disorders of lens	sense organs	NA	NA	NA	NA	NA	NA	20436	16	20420	0.000782932	FALSE	NA	NA	NA	NA	NA	NA	7825	11	7814	0.00140575	FALSE	NA	NA	NA	NA	NA	NA	12611	5	12606	0.000396479	FALSE
379.4	Anomalies of pupillary function	sense organs	0.00892788	0.153904	1.00897	0.746228	1.36422	0.953741	20465	45	20420	0.00219888	FALSE	0.0729017	0.224509	1.07562	0.692715	1.67019	0.745396	7835	21	7814	0.00268028	FALSE	-0.0365672	0.20991	0.964093	0.638911	1.45478	0.861705	12630	24	12606	0.00190024	FALSE
379.5	Disorders of iris and ciliary body	sense organs	-0.2336	0.137875	0.791679	0.604209	1.03732	0.0902115	20476	56	20420	0.00273491	FALSE	-0.222713	0.199487	0.800345	0.54134	1.18327	0.26424	7841	27	7814	0.00344344	FALSE	-0.239322	0.191636	0.787161	0.540679	1.14601	0.211725	12635	29	12606	0.00229521	FALSE
379.51	Pigmentary iris degeneration	sense organs	-0.140402	0.202451	0.869009	0.584378	1.29227	0.487991	20446	26	20420	0.00127164	FALSE	NA	NA	NA	NA	NA	NA	7828	14	7814	0.00178845	FALSE	NA	NA	NA	NA	NA	NA	12618	12	12606	0.000951022	FALSE
379.9	Pain, swelling or discharge of eye	sense organs	-0.0873329	0.0937537	0.916372	0.762548	1.10123	0.351588	20542	122	20420	0.00593905	FALSE	-0.151138	0.193268	0.859729	0.588638	1.25567	0.434207	7843	29	7814	0.00369756	FALSE	-0.0747003	0.107986	0.928022	0.750997	1.14677	0.48909	12699	93	12606	0.00732341	FALSE
380	Disorders of external ear	sense organs	-0.376972	0.185161	0.685935	0.477168	0.986041	0.0417586	22902	31	22871	0.00135359	FALSE	NA	NA	NA	NA	NA	NA	8570	18	8552	0.00210035	FALSE	NA	NA	NA	NA	NA	NA	14332	13	14319	0.000907061	FALSE
380.1	Otitis externa	sense organs	0.126667	0.0972897	1.13504	0.937985	1.37349	0.192932	22984	113	22871	0.00491646	FALSE	0.0952727	0.160038	1.09996	0.803802	1.50523	0.551635	8594	42	8552	0.00488713	FALSE	0.149904	0.121894	1.16172	0.914838	1.47523	0.218776	14390	71	14319	0.00493398	FALSE
380.4	Impacted cerumen	sense organs	0.0276661	0.0459016	1.02805	0.9396	1.12483	0.546691	23402	531	22871	0.0226904	FALSE	0.0970757	0.0650948	1.10194	0.969951	1.2519	0.135883	8819	267	8552	0.0302755	FALSE	-0.0440872	0.0649101	0.956871	0.84256	1.08669	0.497009	14583	264	14319	0.0181033	FALSE
381	Otitis media and Eustachian tube disorders	sense organs	-0.0611324	0.0541693	0.940699	0.845942	1.04607	0.25909	22206	367	21839	0.0165271	FALSE	-0.120302	0.0981371	0.886653	0.731506	1.07471	0.220254	8720	112	8608	0.012844	FALSE	-0.036247	0.0650162	0.964402	0.849015	1.09547	0.57718	13486	255	13231	0.0189085	FALSE
381.1	Otitis media	sense organs	-0.093878	0.0716435	0.910394	0.791125	1.04764	0.190078	22047	208	21839	0.00943439	FALSE	-0.205907	0.126201	0.813909	0.635552	1.04232	0.102767	8675	67	8608	0.00772334	FALSE	-0.0408049	0.0870171	0.960016	0.809484	1.13854	0.63912	13372	141	13231	0.0105444	FALSE
381.11	Suppurative and unspecified otitis media	sense organs	-0.0805339	0.0861636	0.922624	0.779257	1.09237	0.349963	21983	144	21839	0.00655052	FALSE	-0.25476	0.151639	0.775103	0.575813	1.04337	0.0929491	8654	46	8608	0.00531546	FALSE	0.00392601	0.104606	1.00393	0.81783	1.23239	0.970061	13329	98	13231	0.00735239	FALSE
381.2	Eustachian tube disorders	sense organs	-0.0273797	0.07952	0.972992	0.832569	1.1371	0.730612	22008	169	21839	0.00767903	FALSE	0.0232919	0.163592	1.02357	0.742785	1.41048	0.886782	8649	41	8608	0.00474043	FALSE	-0.0434814	0.0913825	0.95745	0.800442	1.14526	0.634204	13359	128	13231	0.00958156	FALSE
381.3	Mastoiditis & related conditions	sense organs	NA	NA	NA	NA	NA	NA	21857	18	21839	0.000823535	FALSE	NA	NA	NA	NA	NA	NA	8615	7	8608	0.000812536	FALSE	NA	NA	NA	NA	NA	NA	13242	11	13231	0.00083069	FALSE
381.9	Otorrhea	sense organs	NA	NA	NA	NA	NA	NA	21858	19	21839	0.000869247	FALSE	NA	NA	NA	NA	NA	NA	8617	9	8608	0.00104445	FALSE	NA	NA	NA	NA	NA	NA	13241	10	13231	0.00075523	FALSE
382	Otalgia	sense organs	-0.0602707	0.0661931	0.94151	0.826952	1.07194	0.362544	22083	244	21839	0.0110492	FALSE	-0.0526783	0.13472	0.948685	0.728528	1.23537	0.695782	8667	59	8608	0.00680743	FALSE	-0.0630835	0.0760019	0.938865	0.808927	1.08968	0.406525	13416	185	13231	0.0137895	FALSE
383	Otosclerosis	sense organs	NA	NA	NA	NA	NA	NA	21852	13	21839	0.000594911	FALSE	NA	NA	NA	NA	NA	NA	8611	3	8608	0.000348392	FALSE	NA	NA	NA	NA	NA	NA	13241	10	13231	0.00075523	FALSE
384	Other disorders of tympanic membrane	sense organs	-0.0773709	0.125963	0.925547	0.723063	1.18473	0.539061	21906	67	21839	0.00305852	FALSE	0.0214691	0.208064	1.0217	0.679541	1.53614	0.917816	8633	25	8608	0.00289586	FALSE	-0.137131	0.158135	0.871856	0.639496	1.18864	0.385845	13273	42	13231	0.00316432	FALSE
384.1	Myringitis	sense organs	NA	NA	NA	NA	NA	NA	21848	9	21839	0.000411937	FALSE	NA	NA	NA	NA	NA	NA	8613	5	8608	0.000580518	FALSE	NA	NA	NA	NA	NA	NA	13235	4	13231	0.000302229	FALSE
384.4	Perforation of tympanic membrane	sense organs	-0.0460121	0.138977	0.95503	0.727307	1.25406	0.740586	21894	55	21839	0.0025121	FALSE	-0.0537455	0.227592	0.947673	0.606636	1.48043	0.813318	8629	21	8608	0.00243365	FALSE	-0.0447129	0.175938	0.956272	0.677361	1.35003	0.799387	13265	34	13231	0.00256314	FALSE
385	Other disorders of middle ear and mastoid	sense organs	-0.155446	0.210695	0.856033	0.566426	1.29371	0.46065	21863	24	21839	0.00109775	FALSE	NA	NA	NA	NA	NA	NA	8618	10	8608	0.00116036	FALSE	NA	NA	NA	NA	NA	NA	13245	14	13231	0.001057	FALSE
385.3	Cholesteatoma	sense organs	NA	NA	NA	NA	NA	NA	21857	18	21839	0.000823535	FALSE	NA	NA	NA	NA	NA	NA	8616	8	8608	0.000928505	FALSE	NA	NA	NA	NA	NA	NA	13241	10	13231	0.00075523	FALSE
385.5	Tympanosclerosis and middle ear disease related to otitis media	sense organs	NA	NA	NA	NA	NA	NA	21841	2	21839	9.15709e-05	FALSE	NA	NA	NA	NA	NA	NA	8608	NA	NA	NA	FALSE	NA	NA	NA	NA	NA	NA	13233	2	13231	0.000151137	FALSE
386	Vertiginous syndromes and other disorders of vestibular system	sense organs	0.014964	0.0509574	1.01508	0.918593	1.12169	0.76902	19585	423	19162	0.0215982	FALSE	-0.0250563	0.0893268	0.975255	0.818619	1.16186	0.779093	7638	141	7497	0.0184603	FALSE	0.0323707	0.062399	1.0329	0.913994	1.16728	0.603921	11947	282	11665	0.0236043	FALSE
386.1	Meniere's disease	sense organs	-0.0565015	0.111722	0.945065	0.759211	1.17642	0.613042	19248	86	19162	0.004468	FALSE	-0.106377	0.192105	0.899086	0.61699	1.31016	0.579756	7527	30	7497	0.00398565	FALSE	-0.0372311	0.138377	0.963453	0.734584	1.26363	0.787888	11721	56	11665	0.00477775	FALSE
386.2	Peripheral or central vertigo	sense organs	0.021632	0.0604986	1.02187	0.907606	1.15051	0.720671	19460	298	19162	0.0153135	FALSE	-0.0564335	0.105716	0.945129	0.768252	1.16273	0.593466	7597	100	7497	0.0131631	FALSE	0.0579801	0.0742464	1.05969	0.91618	1.22569	0.434853	11863	198	11665	0.0166906	FALSE
386.21	Central origin vertigo	sense organs	NA	NA	NA	NA	NA	NA	19178	16	19162	0.000834289	FALSE	NA	NA	NA	NA	NA	NA	7503	6	7497	0.00079968	FALSE	NA	NA	NA	NA	NA	NA	11675	10	11665	0.000856531	FALSE
386.3	Labyrinthitis	sense organs	0.192323	0.138325	1.21206	0.92423	1.58953	0.164417	19217	55	19162	0.00286205	FALSE	NA	NA	NA	NA	NA	NA	7514	17	7497	0.00226244	FALSE	0.1893	0.165199	1.2084	0.874162	1.67044	0.25184	11703	38	11665	0.00324703	FALSE
386.9	Dizziness and giddiness (Light-headedness and vertigo)	sense organs	0.0158191	0.0215994	1.01594	0.973833	1.05988	0.463933	21787	2625	19162	0.120485	FALSE	0.0255326	0.0372179	1.02586	0.953692	1.10349	0.492694	8388	891	7497	0.106223	FALSE	0.00879742	0.026564	1.00884	0.957655	1.06275	0.74051	13399	1734	11665	0.129413	FALSE
388	Other disorders of ear	sense organs	0.020884	0.107039	1.0211	0.827859	1.25946	0.84531	20536	93	20443	0.00452863	FALSE	0.114578	0.195052	1.1214	0.765119	1.64358	0.55692	7360	29	7331	0.00394022	FALSE	-0.0173916	0.1284	0.982759	0.764101	1.26399	0.892258	13176	64	13112	0.00485732	FALSE
389	Hearing loss	sense organs	-0.0359658	0.0237495	0.964673	0.920798	1.01064	0.129929	22715	2272	20443	0.100022	FALSE	-0.0423197	0.033995	0.958563	0.896775	1.02461	0.213175	8498	1167	7331	0.137326	FALSE	-0.029583	0.0331899	0.97085	0.909705	1.03611	0.372755	14217	1105	13112	0.0777239	FALSE
389.1	Sensorineural hearing loss	sense organs	-0.00867437	0.0312286	0.991363	0.932504	1.05394	0.781189	21710	1267	20443	0.0583602	FALSE	-0.0161197	0.0443337	0.98401	0.902115	1.07334	0.716157	7983	652	7331	0.0816736	FALSE	-0.000724254	0.0439957	0.999276	0.916718	1.08927	0.986866	13727	615	13112	0.0448022	FALSE
389.2	Conductive hearing loss	sense organs	-0.228964	0.113083	0.795357	0.637242	0.992704	0.0428929	20526	83	20443	0.00404365	FALSE	-0.495757	0.185967	0.60911	0.423055	0.876988	0.00767972	7363	32	7331	0.00434605	FALSE	-0.0749411	0.143893	0.927798	0.699792	1.23009	0.602499	13163	51	13112	0.0038745	FALSE
389.3	Degenerative and vascular disorders of ear	sense organs	-0.156478	0.206325	0.85515	0.570709	1.28136	0.448208	20468	25	20443	0.00122142	FALSE	NA	NA	NA	NA	NA	NA	7350	19	7331	0.00258503	FALSE	NA	NA	NA	NA	NA	NA	13118	6	13112	0.000457387	FALSE
389.4	Tinnitus	sense organs	-0.0648711	0.0379301	0.937188	0.870042	1.00952	0.0872142	21215	772	20443	0.0363893	FALSE	-0.0560833	0.0538266	0.94546	0.850795	1.05066	0.297446	7721	390	7331	0.0505116	FALSE	-0.0730327	0.0533772	0.92957	0.837234	1.03209	0.171238	13494	382	13112	0.0283089	FALSE
389.5	Disorders of acoustic nerve	sense organs	NA	NA	NA	NA	NA	NA	20461	18	20443	0.000879722	FALSE	NA	NA	NA	NA	NA	NA	7339	8	7331	0.00109007	FALSE	NA	NA	NA	NA	NA	NA	13122	10	13112	0.000762079	FALSE
394	Rheumatic disease of the heart valves	circulatory system	0.0113765	0.0481541	1.01144	0.920346	1.11155	0.813237	22020	479	21541	0.021753	FALSE	0.045076	0.0704916	1.04611	0.911114	1.2011	0.522528	8154	225	7929	0.0275938	FALSE	-0.0127577	0.0660093	0.987323	0.867503	1.12369	0.846746	13866	254	13612	0.0183182	FALSE
394.1	Mitral valve stenosis and aortic valve stenosis	circulatory system	0.120872	0.116855	1.12848	0.897481	1.41894	0.300959	21620	79	21541	0.00365402	FALSE	0.246214	0.15854	1.27917	0.937513	1.74534	0.120421	7973	44	7929	0.00551863	FALSE	-0.0384582	0.171945	0.962272	0.686966	1.34791	0.823018	13647	35	13612	0.00256467	FALSE
394.2	Mitral valve disease	circulatory system	0.0318722	0.0966304	1.03239	0.854257	1.24766	0.741524	21656	115	21541	0.00531031	FALSE	0.305549	0.148019	1.35737	1.01555	1.81424	0.0389937	7979	50	7929	0.00626645	FALSE	-0.165479	0.127904	0.847488	0.659567	1.08895	0.195743	13677	65	13612	0.0047525	FALSE
394.3	Aortic valve disease	circulatory system	NA	NA	NA	NA	NA	NA	21547	6	21541	0.000278461	FALSE	NA	NA	NA	NA	NA	NA	7931	2	7929	0.000252175	FALSE	NA	NA	NA	NA	NA	NA	13616	4	13612	0.000293772	FALSE
394.4	Acute rheumatic heart disease	circulatory system	NA	NA	NA	NA	NA	NA	21543	2	21541	9.28376e-05	FALSE	NA	NA	NA	NA	NA	NA	7930	1	7929	0.000126103	FALSE	NA	NA	NA	NA	NA	NA	13613	1	13612	7.34592e-05	FALSE
394.7	Disease of tricuspid valve	circulatory system	0.0111882	0.0722674	1.01125	0.877695	1.16513	0.876966	21747	206	21541	0.00947257	FALSE	-0.00779687	0.10702	0.992233	0.804483	1.2238	0.941922	8023	94	7929	0.0117163	FALSE	0.0329869	0.097936	1.03354	0.853024	1.25225	0.736252	13724	112	13612	0.00816089	FALSE
395	Heart valve disorders	circulatory system	0.0135424	0.0320161	1.01363	0.951982	1.07928	0.672304	22691	1150	21541	0.0506809	FALSE	-0.0261343	0.0452039	0.974204	0.891603	1.06446	0.563169	8520	591	7929	0.0693662	FALSE	0.0581309	0.0454834	1.05985	0.96946	1.15868	0.201225	14171	559	13612	0.0394468	FALSE
395.1	Nonrheumatic mitral valve disorders	circulatory system	0.0858039	0.0432529	1.08959	1.00103	1.18599	0.0472812	22140	599	21541	0.0270551	FALSE	0.00797873	0.0656255	1.00801	0.886347	1.14637	0.903232	8192	263	7929	0.0321045	FALSE	0.153148	0.0577451	1.1655	1.04078	1.30516	0.00799832	13948	336	13612	0.0240895	FALSE
395.2	Nonrheumatic aortic valve disorders	circulatory system	-0.00151418	0.0460087	0.998487	0.912387	1.09271	0.973746	22084	543	21541	0.0245879	FALSE	0.0234984	0.061228	1.02378	0.908002	1.15431	0.701138	8241	312	7929	0.0378595	FALSE	-0.0274682	0.0698618	0.972906	0.848405	1.11568	0.694188	13843	231	13612	0.0166871	FALSE
395.3	Nonrheumatic tricuspid valve disorders	circulatory system	0.0660345	0.105131	1.06826	0.869339	1.31271	0.529928	21638	97	21541	0.00448285	FALSE	0.0497533	0.137754	1.05101	0.802323	1.37678	0.717968	7986	57	7929	0.00713749	FALSE	0.0970644	0.163305	1.10193	0.800104	1.51762	0.552262	13652	40	13612	0.00292997	FALSE
395.4	Nonrheumatic pulmonary valve disorders	circulatory system	-0.0295964	0.153593	0.970837	0.718465	1.31186	0.847199	21586	45	21541	0.00208468	FALSE	-0.0214263	0.208154	0.978802	0.650894	1.4719	0.918015	7954	25	7929	0.00314307	FALSE	-0.0590476	0.229788	0.942662	0.600837	1.47896	0.797205	13632	20	13612	0.00146714	FALSE
395.6	Heart valve replaced	circulatory system	-0.109013	0.0613855	0.896719	0.795068	1.01137	0.0757548	21832	291	21541	0.0133291	FALSE	-0.138953	0.077386	0.870269	0.747793	1.0128	0.0725606	8114	185	7929	0.0228001	FALSE	-0.0591071	0.100707	0.942606	0.773761	1.14829	0.557255	13718	106	13612	0.00772707	FALSE
396	Abnormal heart sounds	circulatory system	-0.103775	0.0415705	0.901428	0.830894	0.97795	0.0125474	22183	642	21541	0.0289411	FALSE	-0.0546855	0.0695142	0.946783	0.826188	1.08498	0.431468	8162	233	7929	0.0285469	FALSE	-0.12887	0.0520692	0.879089	0.793799	0.973542	0.0133249	14021	409	13612	0.0291705	FALSE
401	Hypertension	circulatory system	-0.0590144	0.0158423	0.942693	0.913871	0.972424	0.000195234	23789	9222	14567	0.387658	FALSE	-0.0614622	0.0244453	0.940388	0.896394	0.986542	0.0119277	8998	4599	4399	0.511114	FALSE	-0.0576514	0.0208082	0.943979	0.906254	0.983274	0.005595	14791	4623	10168	0.312555	FALSE
401.1	Essential hypertension	circulatory system	-0.0574368	0.0159168	0.944182	0.915181	0.974101	0.000307884	23643	9076	14567	0.383877	FALSE	-0.0582719	0.024556	0.943393	0.899063	0.989909	0.017643	8915	4516	4399	0.506562	FALSE	-0.0573529	0.0209084	0.944261	0.906347	0.983761	0.00608704	14728	4560	10168	0.309614	FALSE
401.2	Hypertensive heart and/or renal disease	circulatory system	-0.0617464	0.0273803	0.940121	0.890999	0.991951	0.0241243	16695	2128	14567	0.127463	FALSE	-0.0941739	0.0373938	0.910124	0.845806	0.979334	0.0117876	5658	1259	4399	0.222517	FALSE	-0.0204986	0.0401514	0.97971	0.905566	1.05993	0.609679	11037	869	10168	0.0787352	FALSE
401.21	Hypertensive heart disease	circulatory system	-0.0326124	0.0467934	0.967914	0.883091	1.06088	0.485838	15173	606	14567	0.0399394	FALSE	-0.0929705	0.0607527	0.91122	0.808928	1.02645	0.12594	4768	369	4399	0.0773909	FALSE	0.0600876	0.0736161	1.06193	0.919247	1.22676	0.414369	10405	237	10168	0.0227775	FALSE
401.22	Hypertensive chronic kidney disease	circulatory system	-0.085444	0.0300921	0.918105	0.86552	0.973884	0.00451966	16185	1618	14567	0.0999691	FALSE	-0.0982927	0.0406857	0.906384	0.836912	0.981622	0.0156963	5362	963	4399	0.179597	FALSE	-0.0662778	0.0446323	0.935871	0.85748	1.02143	0.137551	10823	655	10168	0.0605193	FALSE
401.3	Other hypertensive complications	circulatory system	-0.183181	0.0600222	0.832618	0.740208	0.936564	0.00227408	14878	311	14567	0.0209033	FALSE	-0.263982	0.0872117	0.767988	0.647319	0.911151	0.00247073	4550	151	4399	0.0331868	FALSE	-0.108724	0.0831963	0.896978	0.762016	1.05584	0.19127	10328	160	10168	0.0154919	FALSE
411	Ischemic Heart Disease	circulatory system	-0.0330563	0.0241798	0.967484	0.922702	1.01444	0.171592	23590	2459	21131	0.104239	FALSE	-0.0850144	0.0309901	0.918499	0.864369	0.976018	0.00608299	8760	1642	7118	0.187443	FALSE	0.0505121	0.0388897	1.05181	0.974616	1.13512	0.193993	14830	817	14013	0.055091	FALSE
411.1	Unstable angina (intermediate coronary syndrome)	circulatory system	-0.148659	0.0889305	0.861863	0.724001	1.02598	0.0945965	21268	137	21131	0.0064416	FALSE	-0.101886	0.103934	0.903132	0.736683	1.10719	0.326941	7219	101	7118	0.0139909	FALSE	-0.277408	0.169738	0.757746	0.543299	1.05684	0.102191	14049	36	14013	0.00256246	FALSE
411.2	Myocardial infarction	circulatory system	0.0264398	0.0353823	1.02679	0.957998	1.10053	0.454906	22093	962	21131	0.0435432	FALSE	-0.0584543	0.0443863	0.943221	0.864632	1.02895	0.187857	7755	637	7118	0.0821406	FALSE	0.178987	0.0589093	1.196	1.06559	1.34239	0.00237883	14338	325	14013	0.022667	FALSE
411.3	Angina pectoris	circulatory system	0.051404	0.0540337	1.05275	0.946957	1.17036	0.341436	21522	391	21131	0.0181675	FALSE	0.0312618	0.0678432	1.03176	0.903291	1.17849	0.644946	7371	253	7118	0.0343237	FALSE	0.086914	0.0898172	1.0908	0.914729	1.30077	0.333206	14151	138	14013	0.00975196	FALSE
411.4	Coronary atherosclerosis	circulatory system	-0.0614953	0.0254506	0.940357	0.8946	0.988455	0.0156809	23369	2238	21131	0.0957679	FALSE	-0.106835	0.03195	0.898674	0.844123	0.95675	0.000826329	8669	1551	7118	0.178913	FALSE	0.018914	0.0423436	1.01909	0.93793	1.10728	0.655106	14700	687	14013	0.0467347	FALSE
411.41	Aneurysm and dissection of heart	circulatory system	-0.157796	0.208244	0.854024	0.567818	1.28449	0.448605	21156	25	21131	0.0011817	FALSE	NA	NA	NA	NA	NA	NA	7127	9	7118	0.0012628	FALSE	NA	NA	NA	NA	NA	NA	14029	16	14013	0.00114049	FALSE
411.8	Other chronic ischemic heart disease, unspecified	circulatory system	-0.0575455	0.0621072	0.944079	0.835875	1.06629	0.35416	21428	297	21131	0.0138604	FALSE	-0.0920157	0.0715291	0.912091	0.792777	1.04936	0.1983	7346	228	7118	0.0310373	FALSE	0.0570337	0.126218	1.05869	0.826667	1.35584	0.651365	14082	69	14013	0.00489987	FALSE
411.9	Other acute and subacute forms of ischemic heart disease	circulatory system	-0.0160768	0.228234	0.984052	0.629131	1.5392	0.943843	21152	21	21131	0.000992814	FALSE	NA	NA	NA	NA	NA	NA	7134	16	7118	0.00224278	FALSE	NA	NA	NA	NA	NA	NA	14018	5	14013	0.000356684	FALSE
414	Other forms of chronic heart disease	circulatory system	-0.0732192	0.0611938	0.929397	0.824351	1.04783	0.231496	21427	296	21131	0.0138143	FALSE	-0.0145059	0.0793013	0.985599	0.843718	1.15134	0.85486	7295	177	7118	0.0242632	FALSE	-0.166796	0.0962793	0.846373	0.700821	1.02215	0.0832001	14132	119	14013	0.00842061	FALSE
414.2	ASCVD	circulatory system	NA	NA	NA	NA	NA	NA	21139	8	21131	0.000378447	FALSE	NA	NA	NA	NA	NA	NA	7125	7	7118	0.000982456	FALSE	NA	NA	NA	NA	NA	NA	14014	1	14013	7.13572e-05	FALSE
415	Pulmonary heart disease	circulatory system	0.0514305	0.0286242	1.05278	0.995338	1.11353	0.072375	23311	1423	21888	0.0610441	FALSE	0.01865	0.0427375	1.01882	0.936959	1.10784	0.662558	8523	649	7874	0.0761469	FALSE	0.078237	0.0385359	1.08138	1.00271	1.16622	0.0423326	14788	774	14014	0.0523397	FALSE
415.1	Acute pulmonary heart disease	circulatory system	0.0706589	0.0397019	1.07322	0.992869	1.16006	0.0751196	22588	700	21888	0.0309899	FALSE	0.0519942	0.0598862	1.05337	0.936709	1.18456	0.385276	8186	312	7874	0.0381139	FALSE	0.0833344	0.0530233	1.08691	0.979619	1.20594	0.11603	14402	388	14014	0.0269407	FALSE
415.11	Pulmonary embolism and infarction, acute	circulatory system	0.0697982	0.0397812	1.07229	0.99186	1.15925	0.0793355	22585	697	21888	0.0308612	FALSE	0.0475061	0.0599672	1.04865	0.932366	1.17944	0.428244	8185	311	7874	0.0379963	FALSE	0.08535	0.0531368	1.0891	0.981377	1.20864	0.108223	14400	386	14014	0.0268056	FALSE
415.2	Chronic pulmonary heart disease	circulatory system	0.0637892	0.0421212	1.06587	0.981407	1.1576	0.129919	22522	634	21888	0.0281503	FALSE	0.0408463	0.0619367	1.04169	0.922609	1.17615	0.509584	8170	296	7874	0.0362301	FALSE	0.0849572	0.0574768	1.08867	0.972683	1.21849	0.139377	14352	338	14014	0.0235507	FALSE
415.21	Primary pulmonary hypertension	circulatory system	0.0217014	0.104509	1.02194	0.832654	1.25425	0.835502	21986	98	21888	0.00445738	FALSE	0.189456	0.165064	1.20859	0.87453	1.67026	0.25106	7914	40	7874	0.00505433	FALSE	-0.0935722	0.136145	0.910672	0.697385	1.18919	0.491896	14072	58	14014	0.00412166	FALSE
416	Cardiomegaly	circulatory system	0.0509792	0.0441126	1.0523	0.965141	1.14733	0.24782	22466	578	21888	0.0257278	FALSE	0.0491379	0.0572813	1.05037	0.938818	1.17517	0.390984	8224	350	7874	0.0425584	FALSE	0.0526582	0.0690295	1.05407	0.920683	1.20678	0.445561	14242	228	14014	0.016009	FALSE
418	Nonspecific chest pain	circulatory system	-0.0399975	0.020446	0.960792	0.92305	1.00008	0.0504357	21601	2991	18610	0.138466	FALSE	-0.0731905	0.0323804	0.929424	0.87227	0.990322	0.0238005	8258	1195	7063	0.144708	FALSE	-0.0167174	0.0264242	0.983422	0.933785	1.0357	0.526958	13343	1796	11547	0.134602	FALSE
418.1	Precordial pain	circulatory system	0.013084	0.0680168	1.01317	0.886718	1.15766	0.847457	18844	234	18610	0.0124177	FALSE	0.0622466	0.106242	1.06422	0.864168	1.3106	0.557948	7160	97	7063	0.0135475	FALSE	-0.0217022	0.0884813	0.978532	0.822731	1.16384	0.806244	11684	137	11547	0.0117254	FALSE
420	Carditis	circulatory system	0.0670353	0.0551692	1.06933	0.959737	1.19145	0.224333	23965	354	23611	0.0147715	FALSE	0.0703637	0.0814209	1.0729	0.914643	1.25854	0.38748	8910	163	8747	0.0182941	FALSE	0.066744	0.0752227	1.06902	0.922477	1.23885	0.374925	15055	191	14864	0.0126868	FALSE
420.1	Myocarditis	circulatory system	NA	NA	NA	NA	NA	NA	23630	19	23611	0.000804063	FALSE	NA	NA	NA	NA	NA	NA	8760	13	8747	0.00148402	FALSE	NA	NA	NA	NA	NA	NA	14870	6	14864	0.000403497	FALSE
420.2	Pericarditis	circulatory system	0.0764713	0.0654254	1.07947	0.949554	1.22716	0.242471	23861	250	23611	0.0104773	FALSE	0.121054	0.0989358	1.12869	0.929731	1.37022	0.221118	8857	110	8747	0.0124196	FALSE	0.0450166	0.0874863	1.04605	0.881212	1.24171	0.606863	15004	140	14864	0.00933085	FALSE
420.21	Acute pericarditis	circulatory system	0.0378454	0.169741	1.03857	0.744646	1.44851	0.823566	23648	37	23611	0.00156461	FALSE	NA	NA	NA	NA	NA	NA	8761	14	8747	0.00159799	FALSE	-0.245243	0.215151	0.782514	0.513278	1.19298	0.254342	14887	23	14864	0.00154497	FALSE
420.22	Chronic pericarditis	circulatory system	NA	NA	NA	NA	NA	NA	23629	18	23611	0.000761776	FALSE	NA	NA	NA	NA	NA	NA	8756	9	8747	0.00102787	FALSE	NA	NA	NA	NA	NA	NA	14873	9	14864	0.000605123	FALSE
420.3	Endocarditis	circulatory system	-0.0125099	0.103756	0.987568	0.805839	1.21028	0.904031	23710	99	23611	0.00417545	FALSE	-0.0642003	0.145835	0.937817	0.704662	1.24812	0.659773	8797	50	8747	0.00568376	FALSE	0.0440606	0.148417	1.04505	0.781268	1.39788	0.766566	14913	49	14864	0.00328572	FALSE
425	Cardiomyopathy	circulatory system	0.0613948	0.0409005	1.06332	0.981405	1.15207	0.133336	24272	661	23611	0.027233	FALSE	0.015217	0.0531939	1.01533	0.914806	1.12691	0.774827	9143	396	8747	0.0433118	FALSE	0.130088	0.0639494	1.13893	1.00476	1.29101	0.041928	15129	265	14864	0.017516	FALSE
425.1	Primary/intrinsic cardiomyopathies	circulatory system	0.0537226	0.0425963	1.05519	0.970672	1.14707	0.207236	24219	608	23611	0.0251043	FALSE	0.00826259	0.0540992	1.0083	0.906856	1.12109	0.878611	9129	382	8747	0.0418447	FALSE	0.130207	0.0690567	1.13906	0.994869	1.30416	0.0593611	15090	226	14864	0.0149768	FALSE
425.11	Hypertrophic obstructive cardiomyopathy	circulatory system	-0.163444	0.168319	0.849214	0.610578	1.18112	0.331529	23648	37	23611	0.00156461	FALSE	NA	NA	NA	NA	NA	NA	8763	16	8747	0.00182586	FALSE	-0.17061	0.222596	0.843151	0.545039	1.30432	0.443406	14885	21	14864	0.00141082	FALSE
425.12	Other hypertrophic cardiomyopathy	circulatory system	-0.269186	0.155357	0.764001	0.563445	1.03594	0.0831496	23655	44	23611	0.00186007	FALSE	-0.427487	0.212151	0.652146	0.430287	0.988396	0.0439029	8771	24	8747	0.00273629	FALSE	-0.0611391	0.228925	0.940692	0.600596	1.47337	0.789415	14884	20	14864	0.00134372	FALSE
425.2	Secondary/extrinsic cardiomyopathies	circulatory system	0.336989	0.115915	1.40072	1.11605	1.75801	0.00364672	23691	80	23611	0.00337681	FALSE	0.227096	0.173418	1.25495	0.893327	1.76296	0.190355	8783	36	8747	0.00409883	FALSE	0.425006	0.155822	1.5296	1.12704	2.07595	0.00638146	14908	44	14864	0.00295144	FALSE
425.8	Other cardiomyopathy	circulatory system	0.0473157	0.178471	1.04845	0.738978	1.48753	0.790919	23644	33	23611	0.0013957	FALSE	NA	NA	NA	NA	NA	NA	8754	7	8747	0.000799634	FALSE	0.200354	0.201583	1.22184	0.823042	1.81386	0.320268	14890	26	14864	0.00174614	FALSE
426	Cardiac conduction disorders	circulatory system	0.0757652	0.0244231	1.07871	1.02829	1.1316	0.00192091	17851	2365	15486	0.132486	FALSE	0.0578914	0.0347485	1.0596	0.989836	1.13428	0.0957118	6630	1285	5345	0.193816	FALSE	0.0932007	0.0344791	1.09768	1.02595	1.17443	0.00686943	11221	1080	10141	0.0962481	FALSE
426.2	Atrioventricular [AV] block	circulatory system	0.0277173	0.0543915	1.02811	0.924142	1.14376	0.610339	15908	422	15486	0.0265275	FALSE	0.0264767	0.0675285	1.02683	0.899533	1.17214	0.694997	5640	295	5345	0.052305	FALSE	0.0251645	0.09441	1.02548	0.852247	1.23393	0.78982	10268	127	10141	0.0123685	FALSE
426.21	First degree AV block	circulatory system	0.106767	0.0692649	1.11268	0.971424	1.27446	0.123212	15744	258	15486	0.0163872	FALSE	0.093627	0.0812382	1.09815	0.936506	1.2877	0.249116	5542	197	5345	0.0355467	FALSE	0.147817	0.137687	1.1593	0.885105	1.51844	0.283013	10202	61	10141	0.00597922	FALSE
426.22	Mobitz II AV block	circulatory system	NA	NA	NA	NA	NA	NA	15492	6	15486	0.000387297	FALSE	NA	NA	NA	NA	NA	NA	5348	3	5345	0.000560957	FALSE	NA	NA	NA	NA	NA	NA	10144	3	10141	0.000295741	FALSE
426.23	Second degree AV block	circulatory system	0.057044	0.133375	1.0587	0.81516	1.37501	0.668871	15550	64	15486	0.00411576	FALSE	0.0975097	0.186725	1.10242	0.764548	1.58961	0.601523	5379	34	5345	0.00632088	FALSE	-0.0100187	0.19135	0.990031	0.680407	1.44055	0.958243	10171	30	10141	0.00294956	FALSE
426.24	Atrioventricular block, complete	circulatory system	-0.179373	0.110122	0.835794	0.673537	1.03714	0.103341	15579	93	15486	0.00596957	FALSE	-0.132906	0.141644	0.875548	0.6633	1.15571	0.348086	5404	59	5345	0.0109178	FALSE	-0.246272	0.177974	0.78171	0.551506	1.108	0.166435	10175	34	10141	0.00334152	FALSE
426.25	Other heart block	circulatory system	NA	NA	NA	NA	NA	NA	15501	15	15486	0.00096768	FALSE	NA	NA	NA	NA	NA	NA	5353	8	5345	0.00149449	FALSE	NA	NA	NA	NA	NA	NA	10148	7	10141	0.000689791	FALSE
426.3	Bundle branch block	circulatory system	0.121341	0.0419536	1.12901	1.03989	1.22577	0.00382475	16198	712	15486	0.043956	FALSE	0.0721436	0.0537958	1.07481	0.967252	1.19433	0.1799	5795	450	5345	0.0776531	FALSE	0.191677	0.0672386	1.21128	1.06172	1.38191	0.00436241	10403	262	10141	0.025185	FALSE
426.31	Right bundle branch block	circulatory system	0.132776	0.0579884	1.14199	1.0193	1.27945	0.0220386	15837	351	15486	0.0221633	FALSE	0.102427	0.0699112	1.10786	0.965993	1.27055	0.142893	5591	246	5345	0.0439993	FALSE	0.204685	0.10415	1.22714	1.00055	1.50504	0.0493795	10246	105	10141	0.0102479	FALSE
426.32	Left bundle branch block	circulatory system	0.124029	0.0598103	1.13205	1.00682	1.27285	0.0381068	15815	329	15486	0.020803	FALSE	0.0548663	0.0806212	1.0564	0.901991	1.23724	0.49616	5532	187	5345	0.0338033	FALSE	0.195681	0.0895028	1.21614	1.02046	1.44934	0.0287926	10283	142	10141	0.0138092	FALSE
426.4	Anomalous atrioventricular excitation	circulatory system	-0.00677861	0.186389	0.993244	0.689284	1.43124	0.970989	15516	30	15486	0.00193349	FALSE	NA	NA	NA	NA	NA	NA	5358	13	5345	0.00242628	FALSE	NA	NA	NA	NA	NA	NA	10158	17	10141	0.00167356	FALSE
426.7	Abnormal electrocardiogram [ECG] [EKG]	circulatory system	0.100408	0.0303726	1.10562	1.04172	1.17344	0.000946796	16856	1370	15486	0.0812767	FALSE	0.0968294	0.0446138	1.10167	1.00943	1.20234	0.029977	6018	673	5345	0.111831	FALSE	0.103417	0.0415862	1.10895	1.02215	1.20313	0.0128894	10838	697	10141	0.0643108	FALSE
426.8	Other cardiac conduction disorders	circulatory system	0.133191	0.0686269	1.14247	0.998683	1.30695	0.0522831	15718	232	15486	0.0147601	FALSE	0.0976538	0.0989939	1.10258	0.908124	1.33868	0.323906	5460	115	5345	0.0210623	FALSE	0.169082	0.0959456	1.18422	0.981207	1.42923	0.078024	10258	117	10141	0.0114057	FALSE
426.9	Cardiac pacemaker/device in situ	circulatory system	0.0335524	0.041917	1.03412	0.952557	1.12267	0.42345	16181	695	15486	0.0429516	FALSE	-0.00731024	0.0545444	0.992716	0.892064	1.10473	0.893384	5781	436	5345	0.0754195	FALSE	0.0910129	0.0660132	1.09528	0.962354	1.24657	0.167984	10400	259	10141	0.0249038	FALSE
426.91	Cardiac pacemaker in situ	circulatory system	0.0376621	0.0498086	1.03838	0.9418	1.14487	0.449568	15975	489	15486	0.0306103	FALSE	-0.011732	0.064554	0.988337	0.870874	1.12164	0.855788	5655	310	5345	0.0548187	FALSE	0.114518	0.0794014	1.12133	0.959725	1.31015	0.149227	10320	179	10141	0.017345	FALSE
426.92	Cardiac defibrillator in situ	circulatory system	-0.0484336	0.0677664	0.952721	0.834222	1.08805	0.474786	15732	246	15486	0.0156369	FALSE	-0.0808454	0.0802713	0.922336	0.788063	1.07949	0.313861	5524	179	5345	0.0324041	FALSE	0.0225139	0.126388	1.02277	0.798352	1.31027	0.858618	10208	67	10141	0.00656348	FALSE
427	Cardiac dysrhythmias	circulatory system	0.0576651	0.0176607	1.05936	1.02332	1.09667	0.001094	20296	4810	15486	0.236993	FALSE	0.0770257	0.0280617	1.08007	1.02227	1.14114	0.0060535	7526	2181	5345	0.289795	FALSE	0.0439953	0.0229018	1.04498	0.999108	1.09295	0.054726	12770	2629	10141	0.205873	FALSE
427.1	Paroxysmal tachycardia, unspecified	circulatory system	0.109775	0.0367095	1.11603	1.03855	1.19928	0.00278642	16372	886	15486	0.0541168	FALSE	0.104516	0.053852	1.11017	0.998967	1.23376	0.0522814	5781	436	5345	0.0754195	FALSE	0.114558	0.0503898	1.12138	1.01592	1.23778	0.0229997	10591	450	10141	0.0424889	FALSE
427.11	Paroxysmal supraventricular tachycardia	circulatory system	0.121849	0.0417236	1.12958	1.04088	1.22584	0.00349602	16153	667	15486	0.0412926	FALSE	0.0831884	0.0668769	1.08675	0.953238	1.23895	0.213535	5618	273	5345	0.0485938	FALSE	0.148681	0.0536778	1.1603	1.04443	1.28903	0.00560769	10535	394	10141	0.0373991	FALSE
427.12	Paroxysmal ventricular tachycardia	circulatory system	0.0869985	0.0612419	1.0909	0.967504	1.23002	0.155442	15792	306	15486	0.0193769	FALSE	0.0995019	0.0735176	1.10462	0.956387	1.27583	0.175914	5563	218	5345	0.0391875	FALSE	0.0479665	0.110416	1.04914	0.844974	1.30263	0.663987	10229	88	10141	0.00860299	FALSE
427.2	Atrial fibrillation and flutter	circulatory system	0.153929	0.0315394	1.16641	1.09649	1.24079	1.05796e-06	17012	1526	15486	0.0897014	TRUE	0.141775	0.0395275	1.15232	1.06641	1.24514	0.000334831	6360	1015	5345	0.159591	FALSE	0.176919	0.0521254	1.19353	1.07762	1.32192	0.000688517	10652	511	10141	0.0479722	FALSE
427.21	Atrial fibrillation	circulatory system	0.163912	0.0323831	1.17811	1.10566	1.25531	4.15616e-07	16929	1443	15486	0.0852383	TRUE	0.148365	0.0405372	1.15994	1.07134	1.25586	0.00025224	6300	955	5345	0.151587	FALSE	0.193468	0.0536279	1.21345	1.09238	1.34794	0.000309039	10629	488	10141	0.0459121	FALSE
427.22	Atrial flutter	circulatory system	0.170508	0.0486879	1.18591	1.07797	1.30465	0.000461661	16025	539	15486	0.0336349	FALSE	0.138964	0.0586732	1.14908	1.02425	1.28912	0.0178635	5724	379	5345	0.0662124	FALSE	0.234596	0.0869988	1.2644	1.06618	1.49947	0.00700639	10301	160	10141	0.0155325	FALSE
427.3	Other specified cardiac dysrhythmias	circulatory system	0.0679767	0.0308038	1.07034	1.00763	1.13695	0.0273305	16790	1304	15486	0.0776653	FALSE	0.0966941	0.0438214	1.10152	1.01086	1.20031	0.0273454	6062	717	5345	0.118278	FALSE	0.0385044	0.0441007	1.03926	0.953198	1.13308	0.382608	10728	587	10141	0.0547166	FALSE
427.4	Cardiac arrest and ventricular fibrillation	circulatory system	-0.0102544	0.102824	0.989798	0.809136	1.2108	0.92056	15588	102	15486	0.00654349	FALSE	-0.0991975	0.128793	0.905564	0.703539	1.1656	0.441177	5411	66	5345	0.0121974	FALSE	0.142889	0.170801	1.1536	0.825405	1.6123	0.402829	10177	36	10141	0.00353739	FALSE
427.41	Ventricular fibrillation and flutter	circulatory system	-0.18001	0.171899	0.835262	0.596347	1.16989	0.295013	15522	36	15486	0.00231929	FALSE	-0.164005	0.190046	0.848738	0.584794	1.23181	0.388153	5375	30	5345	0.0055814	FALSE	NA	NA	NA	NA	NA	NA	10147	6	10141	0.000591308	FALSE
427.42	Cardiac arrest	circulatory system	0.0182244	0.118904	1.01839	0.806681	1.28566	0.878185	15562	76	15486	0.00488369	FALSE	-0.123842	0.155492	0.883519	0.651416	1.19832	0.425769	5390	45	5345	0.00834879	FALSE	0.212212	0.18414	1.23641	0.861826	1.7738	0.249135	10172	31	10141	0.00304758	FALSE
427.5	Arrhythmia (cardiac) NOS	circulatory system	0.0430876	0.0570164	1.04403	0.93364	1.16747	0.449825	15836	350	15486	0.0221015	FALSE	0.050972	0.0803839	1.05229	0.898903	1.23186	0.526011	5532	187	5345	0.0338033	FALSE	0.031827	0.081915	1.03234	0.879215	1.21213	0.697618	10304	163	10141	0.0158191	FALSE
427.6	Premature beats	circulatory system	0.143766	0.0378866	1.15461	1.07198	1.24362	0.000147853	16330	844	15486	0.051684	FALSE	0.132116	0.0550043	1.14124	1.02461	1.27115	0.0163088	5784	439	5345	0.075899	FALSE	0.1548	0.0528558	1.16742	1.05254	1.29485	0.00340364	10546	405	10141	0.0384032	FALSE
427.61	Supraventricular premature beats	circulatory system	0.151798	0.0732755	1.16392	1.00821	1.34369	0.0383027	15696	210	15486	0.0133792	FALSE	0.0780266	0.111337	1.08115	0.869191	1.3448	0.483417	5442	97	5345	0.0178243	FALSE	0.214664	0.0983634	1.23945	1.02211	1.50299	0.0290829	10254	113	10141	0.0110201	FALSE
427.7	Tachycardia NOS	circulatory system	0.0393743	0.030788	1.04016	0.979248	1.10486	0.200937	16683	1197	15486	0.0717497	FALSE	0.0409501	0.0531157	1.0418	0.938796	1.15611	0.44073	5756	411	5345	0.0714038	FALSE	0.0381184	0.0378753	1.03885	0.964527	1.11891	0.314213	10927	786	10141	0.0719319	FALSE
427.8	Sinoatrial node dysfunction (Bradycardia)	circulatory system	0.0896877	0.0767052	1.09383	0.941148	1.27129	0.242302	15683	197	15486	0.0125614	FALSE	0.0436904	0.103177	1.04466	0.853392	1.27879	0.671966	5458	113	5345	0.0207036	FALSE	0.143373	0.115192	1.15416	0.920901	1.4465	0.213262	10225	84	10141	0.00821516	FALSE
427.9	Palpitations	circulatory system	0.0595718	0.0264441	1.06138	1.00777	1.11784	0.024275	17186	1700	15486	0.0989177	FALSE	0.0709637	0.0511302	1.07354	0.971172	1.1867	0.165167	5805	460	5345	0.079242	FALSE	0.0553794	0.0309652	1.05694	0.994702	1.12308	0.0737048	11381	1240	10141	0.108954	FALSE
428	Congestive heart failure; nonhypertensive	circulatory system	0.0195854	0.0319084	1.01978	0.957954	1.08559	0.539347	22886	1177	21709	0.0514288	FALSE	-0.0253487	0.0419085	0.97497	0.898086	1.05844	0.545274	8505	702	7803	0.0825397	FALSE	0.085337	0.0492598	1.08908	0.98885	1.19948	0.0832051	14381	475	13906	0.0330297	FALSE
428.1	Congestive heart failure (CHF) NOS	circulatory system	0.00952116	0.0355873	1.00957	0.941548	1.0825	0.78905	22635	926	21709	0.0409101	FALSE	-0.0527579	0.0465315	0.94861	0.865923	1.03919	0.256874	8361	558	7803	0.0667384	FALSE	0.100429	0.0553056	1.10564	0.992061	1.23223	0.0693877	14274	368	13906	0.0257811	FALSE
428.2	Heart failure NOS	circulatory system	0.0550907	0.0968935	1.05664	0.873873	1.27762	0.569648	21823	114	21709	0.00522385	FALSE	-0.0110755	0.121394	0.988986	0.779574	1.25465	0.927305	7876	73	7803	0.00926866	FALSE	0.18616	0.161533	1.20462	0.877705	1.65329	0.249133	13947	41	13906	0.0029397	FALSE
428.3	Heart failure with reduced EF [Systolic or combined heart failure]	circulatory system	0.115295	0.0446291	1.1222	1.02821	1.22479	0.00978286	22277	568	21709	0.0254971	FALSE	0.0612714	0.0554226	1.06319	0.953747	1.18519	0.26893	8179	376	7803	0.0459714	FALSE	0.21614	0.0750896	1.24128	1.0714	1.43809	0.00399667	14098	192	13906	0.013619	FALSE
428.4	Heart failure with preserved EF [Diastolic heart failure]	circulatory system	-0.00596321	0.0542804	0.994055	0.893729	1.10564	0.912521	22094	385	21709	0.0174255	FALSE	-0.00075388	0.074846	0.999246	0.862904	1.15713	0.991964	8006	203	7803	0.025356	FALSE	-0.00969099	0.0790337	0.990356	0.848235	1.15629	0.902409	14088	182	13906	0.0129188	FALSE
429	Ill-defined descriptions and complications of heart disease	circulatory system	-0.0268988	0.0427966	0.97346	0.895136	1.05864	0.52966	22324	615	21709	0.0275488	FALSE	-0.0177625	0.0613315	0.982394	0.871123	1.10788	0.772111	8114	311	7803	0.0383288	FALSE	-0.0364077	0.0600762	0.964247	0.857137	1.08474	0.544498	14210	304	13906	0.0213934	FALSE
429.1	Heart transplant/surgery	circulatory system	-0.00053438	0.100841	0.999466	0.820219	1.21788	0.995772	21814	105	21709	0.00481342	FALSE	-0.105552	0.12424	0.899828	0.70535	1.14793	0.395556	7873	70	7803	0.00889115	FALSE	0.204351	0.172619	1.22673	0.874606	1.72062	0.23648	13941	35	13906	0.00251058	FALSE
429.2	Abnormal function study of cardiovascular system	circulatory system	0.065834	0.0737969	1.06805	0.924217	1.23427	0.372341	21909	200	21709	0.00912867	FALSE	0.0291688	0.0957559	1.0296	0.853412	1.24216	0.760659	7925	122	7803	0.0153943	FALSE	0.113314	0.116692	1.11998	0.891007	1.4078	0.331522	13984	78	13906	0.0055778	FALSE
429.3	Symptoms involving cardiovascular system	circulatory system	-0.0647307	0.0512461	0.93732	0.847747	1.03636	0.20654	22128	419	21709	0.0189353	FALSE	-0.0308588	0.0764231	0.969612	0.834729	1.12629	0.686368	7998	195	7803	0.0243811	FALSE	-0.0914106	0.0694939	0.912643	0.796428	1.04582	0.188384	14130	224	13906	0.0158528	FALSE
429.9	Cardiac complications, not elsewhere classified	circulatory system	NA	NA	NA	NA	NA	NA	21725	16	21709	0.000736479	FALSE	NA	NA	NA	NA	NA	NA	7811	8	7803	0.0010242	FALSE	NA	NA	NA	NA	NA	NA	13914	8	13906	0.00057496	FALSE
430	Intracranial hemorrhage	circulatory system	0.0319529	0.0797701	1.03247	0.88303	1.2072	0.688742	22798	170	22628	0.00745679	FALSE	0.0675286	0.104488	1.06986	0.871736	1.31301	0.518099	8369	100	8269	0.0119489	FALSE	-0.0176726	0.123216	0.982483	0.771687	1.25086	0.885952	14429	70	14359	0.00485134	FALSE
430.1	Subarachnoid hemorrhage	circulatory system	0.0782793	0.157996	1.08142	0.793427	1.47396	0.620283	22671	43	22628	0.0018967	FALSE	NA	NA	NA	NA	NA	NA	8288	19	8269	0.00229247	FALSE	0.226797	0.211728	1.25457	0.828457	1.89987	0.284094	14383	24	14359	0.00166864	FALSE
430.2	Intracerebral hemorrhage	circulatory system	0.104932	0.148184	1.11064	0.830682	1.48494	0.478871	22677	49	22628	0.00216078	FALSE	0.0236349	0.202491	1.02392	0.688495	1.52275	0.907081	8295	26	8269	0.00313442	FALSE	0.191288	0.214961	1.21081	0.794505	1.84525	0.373533	14382	23	14359	0.00159922	FALSE
430.3	Subdural hemorrhage	circulatory system	-0.00769942	0.125896	0.99233	0.775338	1.27005	0.951234	22696	68	22628	0.00299612	FALSE	0.0847833	0.152819	1.08848	0.80675	1.4686	0.579033	8316	47	8269	0.00565176	FALSE	-0.208624	0.224966	0.811701	0.522277	1.26151	0.353742	14380	21	14359	0.00146036	FALSE
433	Cerebrovascular disease	circulatory system	-0.0050003	0.0280361	0.995012	0.941811	1.05122	0.858447	24148	1520	22628	0.0629452	FALSE	0.0222571	0.0403084	1.02251	0.944833	1.10657	0.580831	9024	755	8269	0.0836658	FALSE	-0.0294074	0.0390456	0.971021	0.899481	1.04825	0.451356	15124	765	14359	0.0505819	FALSE
433.1	Occlusion and stenosis of precerebral arteries	circulatory system	-0.00895492	0.0529038	0.991085	0.893466	1.09937	0.865586	23030	402	22628	0.0174555	FALSE	0.031349	0.0700109	1.03185	0.89954	1.18361	0.654317	8501	232	8269	0.0272909	FALSE	-0.0617247	0.0807888	0.940142	0.802462	1.10144	0.444852	14529	170	14359	0.0117007	FALSE
433.11	Occlusion of cerebral arteries, with cerebral infarction	circulatory system	0.247794	0.180727	1.2812	0.899037	1.8258	0.170346	22661	33	22628	0.00145625	FALSE	0.401874	0.235399	1.49462	0.942228	2.37087	0.0877846	8289	20	8269	0.00241284	FALSE	NA	NA	NA	NA	NA	NA	14372	13	14359	0.000904537	FALSE
433.12	Cerebral atherosclerosis	circulatory system	NA	NA	NA	NA	NA	NA	22637	9	22628	0.000397579	FALSE	NA	NA	NA	NA	NA	NA	8275	6	8269	0.000725076	FALSE	NA	NA	NA	NA	NA	NA	14362	3	14359	0.000208885	FALSE
433.2	Occlusion of cerebral arteries	circulatory system	-0.00802274	0.0538969	0.992009	0.892561	1.10254	0.881669	23004	376	22628	0.016345	FALSE	0.0474478	0.0758236	1.04859	0.903783	1.2166	0.531469	8461	192	8269	0.0226924	FALSE	-0.0636914	0.0766758	0.938295	0.807368	1.09045	0.406167	14543	184	14359	0.0126521	FALSE
433.21	Cerebral artery occlusion, with cerebral infarction	circulatory system	-7.54475e-05	0.0554499	0.999925	0.896948	1.11472	0.998914	22983	355	22628	0.0154462	FALSE	0.0437133	0.0771898	1.04468	0.898006	1.21532	0.571183	8454	185	8269	0.0218831	FALSE	-0.0438746	0.0797714	0.957074	0.818545	1.11905	0.582317	14529	170	14359	0.0117007	FALSE
433.3	Cerebral ischemia	circulatory system	0.00157363	0.0327177	1.00157	0.939363	1.06791	0.961639	23709	1081	22628	0.0455945	FALSE	-0.00288769	0.0465961	0.997116	0.910086	1.09247	0.950584	8814	545	8269	0.0618334	FALSE	0.00781785	0.0459958	1.00785	0.920964	1.10293	0.865035	14895	536	14359	0.0359852	FALSE
433.31	Transient cerebral ischemia	circulatory system	0.00210279	0.0329883	1.0021	0.939362	1.06904	0.949175	23690	1062	22628	0.044829	FALSE	-0.00267812	0.0469175	0.997325	0.909704	1.09339	0.95448	8806	537	8269	0.0609811	FALSE	0.00835896	0.0464369	1.00839	0.920666	1.10448	0.857147	14884	525	14359	0.0352728	FALSE
433.32	Moyamoya disease	circulatory system	NA	NA	NA	NA	NA	NA	22631	3	22628	0.000132562	FALSE	NA	NA	NA	NA	NA	NA	8269	NA	NA	NA	FALSE	NA	NA	NA	NA	NA	NA	14362	3	14359	0.000208885	FALSE
433.5	Cerebral aneurysm	circulatory system	-0.217998	0.107988	0.804127	0.650734	0.993678	0.0435156	22719	91	22628	0.00400546	FALSE	-0.179431	0.225085	0.835745	0.537623	1.29918	0.425351	8290	21	8269	0.00253317	FALSE	-0.224637	0.122737	0.798806	0.628008	1.01606	0.067217	14429	70	14359	0.00485134	FALSE
433.6	Acute, but ill-defined cerebrovascular disease	circulatory system	NA	NA	NA	NA	NA	NA	22636	8	22628	0.000353419	FALSE	NA	NA	NA	NA	NA	NA	8272	3	8269	0.000362669	FALSE	NA	NA	NA	NA	NA	NA	14364	5	14359	0.000348092	FALSE
433.8	Late effects of cerebrovascular disease	circulatory system	-0.0600562	0.0804878	0.941712	0.804276	1.10263	0.455575	22794	166	22628	0.00728262	FALSE	-0.0124224	0.112566	0.987654	0.792113	1.23147	0.912127	8354	85	8269	0.0101748	FALSE	-0.102798	0.114987	0.902309	0.720238	1.13041	0.371322	14440	81	14359	0.00560942	FALSE
440	Atherosclerosis	circulatory system	-0.00968024	0.0523529	0.990366	0.893783	1.09739	0.853305	21428	418	21010	0.0195072	FALSE	0.0795866	0.0698488	1.08284	0.944295	1.24171	0.254531	7636	243	7393	0.0318229	FALSE	-0.122147	0.0794902	0.885018	0.757336	1.03423	0.124385	13792	175	13617	0.0126885	FALSE
440.1	Atherosclerosis of renal artery	circulatory system	-0.196719	0.164255	0.821421	0.595318	1.1334	0.231056	21050	40	21010	0.00190024	FALSE	NA	NA	NA	NA	NA	NA	7412	19	7393	0.00256341	FALSE	-0.223046	0.221272	0.800078	0.518539	1.23448	0.313446	13638	21	13617	0.00153982	FALSE
440.2	Atherosclerosis of the extremities	circulatory system	-0.172083	0.104184	0.841909	0.686408	1.03264	0.0985911	21110	100	21010	0.00473709	FALSE	-0.175205	0.129511	0.839285	0.651129	1.08181	0.176116	7458	65	7393	0.00871547	FALSE	-0.163726	0.17586	0.848975	0.601451	1.19837	0.351852	13652	35	13617	0.00256373	FALSE
440.21	Atherosclerosis of native arteries of the extremities with ulceration or gangrene	circulatory system	NA	NA	NA	NA	NA	NA	21026	16	21010	0.000760963	FALSE	NA	NA	NA	NA	NA	NA	7407	14	7393	0.0018901	FALSE	NA	NA	NA	NA	NA	NA	13619	2	13617	0.000146854	FALSE
440.22	Atherosclerosis of native arteries of the extremities with intermittent claudication	circulatory system	-0.0729494	0.144897	0.929648	0.69981	1.23497	0.614643	21062	52	21010	0.0024689	FALSE	-0.034083	0.192403	0.966491	0.662858	1.40921	0.859396	7423	30	7393	0.00404149	FALSE	-0.121947	0.222431	0.885195	0.572403	1.36891	0.583522	13639	22	13617	0.00161302	FALSE
440.9	Atherosclerosis of aorta	circulatory system	0.125826	0.0715783	1.13409	0.985637	1.30489	0.0787671	21228	218	21010	0.0102695	FALSE	0.261807	0.0991564	1.29928	1.06979	1.57799	0.00828208	7513	120	7393	0.0159723	FALSE	-0.0208323	0.104562	0.979383	0.797899	1.20215	0.842079	13715	98	13617	0.00714546	FALSE
441	Vascular insufficiency of intestine	circulatory system	0.114865	0.117046	1.12172	0.891772	1.41097	0.326411	21089	79	21010	0.00374603	FALSE	0.0388268	0.174753	1.03959	0.73809	1.46425	0.824174	7429	36	7393	0.00484587	FALSE	0.171779	0.15692	1.18742	0.873031	1.61501	0.273651	13660	43	13617	0.00314788	FALSE
441.1	Acute vascular insufficiency of intestine	circulatory system	0.276706	0.203692	1.31878	0.88468	1.96588	0.174319	21036	26	21010	0.00123598	FALSE	NA	NA	NA	NA	NA	NA	7407	14	7393	0.0018901	FALSE	NA	NA	NA	NA	NA	NA	13629	12	13617	0.000880475	FALSE
441.2	Chronic vascular insufficiency of intestine	circulatory system	NA	NA	NA	NA	NA	NA	21027	17	21010	0.000808484	FALSE	NA	NA	NA	NA	NA	NA	7400	7	7393	0.000945946	FALSE	NA	NA	NA	NA	NA	NA	13627	10	13617	0.000733837	FALSE
442	Other aneurysm	circulatory system	0.0353352	0.0447967	1.03597	0.948886	1.13104	0.430235	21588	578	21010	0.0267741	FALSE	0.0468382	0.0558764	1.04795	0.939244	1.16924	0.401892	7785	392	7393	0.0503532	FALSE	0.0204213	0.0763174	1.02063	0.878833	1.18531	0.78902	13803	186	13617	0.0134753	FALSE
442.1	Aortic aneurysm	circulatory system	0.102814	0.050762	1.10829	1.00333	1.22422	0.042825	21464	454	21010	0.0211517	FALSE	0.0841367	0.0602511	1.08778	0.966615	1.22413	0.162584	7729	336	7393	0.0434726	FALSE	0.158911	0.0955596	1.17223	0.972013	1.4137	0.0963229	13735	118	13617	0.00859119	FALSE
442.11	Abdominal aortic aneurysm	circulatory system	0.078496	0.0794024	1.08166	0.925767	1.2638	0.322867	21190	180	21010	0.00849457	FALSE	0.0630965	0.0890979	1.06513	0.89446	1.26836	0.47884	7538	145	7393	0.0192359	FALSE	0.153237	0.17477	1.1656	0.827528	1.64179	0.3806	13652	35	13617	0.00256373	FALSE
442.2	Aneurysm of iliac artery	circulatory system	0.01616	0.161209	1.01629	0.740959	1.39393	0.920152	21052	42	21010	0.00199506	FALSE	0.0415408	0.163857	1.04242	0.756072	1.43721	0.799867	7434	41	7393	0.0055152	FALSE	NA	NA	NA	NA	NA	NA	13618	1	13617	7.34322e-05	FALSE
442.3	Aneurysm of artery of lower extremity	circulatory system	-0.285026	0.206474	0.751995	0.501719	1.12712	0.167449	21035	25	21010	0.0011885	FALSE	NA	NA	NA	NA	NA	NA	7410	17	7393	0.0022942	FALSE	NA	NA	NA	NA	NA	NA	13625	8	13617	0.000587156	FALSE
442.4	Arterial dissection	circulatory system	-0.219898	0.165573	0.802601	0.580178	1.11029	0.184144	21049	39	21010	0.00185282	FALSE	-0.293523	0.214515	0.745632	0.489695	1.13533	0.171214	7416	23	7393	0.0031014	FALSE	NA	NA	NA	NA	NA	NA	13633	16	13617	0.00117362	FALSE
442.8	Aneurysm of other specified artery	circulatory system	-0.133769	0.141917	0.874792	0.662373	1.15533	0.345895	21063	53	21010	0.00251626	FALSE	-0.0757642	0.229283	0.927035	0.591461	1.453	0.741068	7414	21	7393	0.00283248	FALSE	-0.164255	0.182201	0.848525	0.593707	1.21271	0.367319	13649	32	13617	0.00234449	FALSE
443	Peripheral vascular disease	circulatory system	0.00107689	0.038791	1.00108	0.927787	1.08016	0.977853	21759	749	21010	0.0344225	FALSE	-0.055479	0.0593404	0.946032	0.842159	1.06272	0.349825	7728	335	7393	0.0433489	FALSE	0.0466911	0.0515317	1.0478	0.947138	1.15916	0.3649	14031	414	13617	0.0295061	FALSE
443.1	Raynaud's syndrome	circulatory system	0.0513461	0.0611806	1.05269	0.93373	1.1868	0.401327	21296	286	21010	0.0134298	FALSE	-0.0515028	0.153184	0.949801	0.703461	1.2824	0.736708	7439	46	7393	0.00618363	FALSE	0.0697537	0.0667409	1.07224	0.940768	1.22209	0.295958	13857	240	13617	0.0173198	FALSE
443.7	Peripheral angiopathy in diseases classified elsewhere	circulatory system	0.0873001	0.0959679	1.09122	0.904117	1.31705	0.362991	21130	120	21010	0.00567913	FALSE	0.142673	0.119197	1.15335	0.913061	1.45688	0.231325	7473	80	7393	0.0107052	FALSE	-0.0141761	0.163461	0.985924	0.715653	1.35826	0.93089	13657	40	13617	0.0029289	FALSE
443.8	Other specified peripheral vascular diseases	circulatory system	NA	NA	NA	NA	NA	NA	21020	10	21010	0.000475737	FALSE	NA	NA	NA	NA	NA	NA	7396	3	7393	0.000405625	FALSE	NA	NA	NA	NA	NA	NA	13624	7	13617	0.000513799	FALSE
443.9	Peripheral vascular disease, unspecified	circulatory system	-0.0394107	0.0516776	0.961356	0.868751	1.06383	0.445686	21439	429	21010	0.0200103	FALSE	-0.0886112	0.0668878	0.915201	0.802751	1.0434	0.185246	7657	264	7393	0.0344783	FALSE	0.0329926	0.0816249	1.03354	0.880741	1.21286	0.686067	13782	165	13617	0.0119721	FALSE
444	Arterial embolism and thrombosis	circulatory system	-0.0126369	0.104234	0.987443	0.804982	1.21126	0.903504	21109	99	21010	0.00468994	FALSE	0.032473	0.155525	1.03301	0.761583	1.40116	0.834607	7438	45	7393	0.00605001	FALSE	-0.0438575	0.141035	0.95709	0.725941	1.26184	0.755825	13671	54	13617	0.00394997	FALSE
444.1	Arterial embolism and thrombosis of lower extremity artery	circulatory system	-0.285375	0.176796	0.751732	0.531583	1.06305	0.106496	21044	34	21010	0.00161566	FALSE	NA	NA	NA	NA	NA	NA	7411	18	7393	0.00242882	FALSE	NA	NA	NA	NA	NA	NA	13633	16	13617	0.00117362	FALSE
444.2	Embolism and thrombosis of abdominal aorta	circulatory system	NA	NA	NA	NA	NA	NA	21026	16	21010	0.000760963	FALSE	NA	NA	NA	NA	NA	NA	7400	7	7393	0.000945946	FALSE	NA	NA	NA	NA	NA	NA	13626	9	13617	0.000660502	FALSE
444.5	Atheroembolism	circulatory system	NA	NA	NA	NA	NA	NA	21013	3	21010	0.000142769	FALSE	NA	NA	NA	NA	NA	NA	7394	1	7393	0.000135245	FALSE	NA	NA	NA	NA	NA	NA	13619	2	13617	0.000146854	FALSE
446	Polyarteritis nodosa and allied conditions	circulatory system	-0.0478482	0.08171	0.953279	0.812207	1.11885	0.558154	21170	160	21010	0.00755786	FALSE	-0.0898126	0.143943	0.914103	0.689395	1.21205	0.532663	7445	52	7393	0.00698455	FALSE	-0.0316009	0.0992972	0.968893	0.79754	1.17706	0.750298	13725	108	13617	0.00786885	FALSE
446.1	Thromboangiitis obliterans	circulatory system	NA	NA	NA	NA	NA	NA	21011	1	21010	4.75941e-05	FALSE	NA	NA	NA	NA	NA	NA	7393	NA	NA	NA	FALSE	NA	NA	NA	NA	NA	NA	13618	1	13617	7.34322e-05	FALSE
446.2	Acute febrile mucocutaneous lymph node syndrome (Kawasaki disease)	circulatory system	NA	NA	NA	NA	NA	NA	21010	NA	NA	NA	FALSE	NA	NA	NA	NA	NA	NA	7393	NA	NA	NA	FALSE	NA	NA	NA	NA	NA	NA	13617	NA	NA	NA	FALSE
446.3	Hypersensitivity angiitis	circulatory system	NA	NA	NA	NA	NA	NA	21028	18	21010	0.000856002	FALSE	NA	NA	NA	NA	NA	NA	7397	4	7393	0.00054076	FALSE	NA	NA	NA	NA	NA	NA	13631	14	13617	0.00102707	FALSE
446.4	Wegener's granulomatosis	circulatory system	0.315554	0.151564	1.37102	1.01866	1.84526	0.0373441	21057	47	21010	0.00223204	FALSE	-0.0539885	0.230627	0.947443	0.602892	1.4889	0.814911	7413	20	7393	0.00269796	FALSE	0.571621	0.200153	1.77114	1.1964	2.62196	0.00429123	13644	27	13617	0.00197889	FALSE
446.5	Giant cell arteritis	circulatory system	-0.253095	0.166562	0.776394	0.560147	1.07612	0.12863	21049	39	21010	0.00185282	FALSE	NA	NA	NA	NA	NA	NA	7407	14	7393	0.0018901	FALSE	-0.272151	0.207297	0.761739	0.507401	1.14357	0.189231	13642	25	13617	0.00183258	FALSE
446.6	Polyarteritis nodosa	circulatory system	0.260552	0.192691	1.29765	0.889476	1.89312	0.176319	21039	29	21010	0.00137839	FALSE	NA	NA	NA	NA	NA	NA	7406	13	7393	0.00175533	FALSE	NA	NA	NA	NA	NA	NA	13633	16	13617	0.00117362	FALSE
446.7	Takayasu's disease	circulatory system	NA	NA	NA	NA	NA	NA	21014	4	21010	0.000190349	FALSE	NA	NA	NA	NA	NA	NA	7394	1	7393	0.000135245	FALSE	NA	NA	NA	NA	NA	NA	13620	3	13617	0.000220264	FALSE
446.8	Thrombotic microangiopathy	circulatory system	NA	NA	NA	NA	NA	NA	21019	9	21010	0.000428184	FALSE	NA	NA	NA	NA	NA	NA	7395	2	7393	0.000270453	FALSE	NA	NA	NA	NA	NA	NA	13624	7	13617	0.000513799	FALSE
446.9	Arteritis NOS	circulatory system	-0.020564	0.122087	0.979646	0.771163	1.24449	0.86624	21081	71	21010	0.00336796	FALSE	0.210738	0.233464	1.23459	0.781258	1.95097	0.366706	7413	20	7393	0.00269796	FALSE	-0.0983304	0.144292	0.906349	0.68308	1.2026	0.495575	13668	51	13617	0.00373134	FALSE
447	Other disorders of arteries and arterioles	circulatory system	0.0887641	0.0443838	1.09282	1.00177	1.19215	0.0455087	21591	581	21010	0.0269094	FALSE	0.0846497	0.0558405	1.08834	0.975507	1.21421	0.12954	7769	376	7393	0.0483975	FALSE	0.0952404	0.0731039	1.09992	0.953093	1.26937	0.19264	13822	205	13617	0.0148314	FALSE
447.1	Stricture of artery	circulatory system	-0.175355	0.128525	0.839159	0.652292	1.07956	0.172451	21074	64	21010	0.00303692	FALSE	-0.137555	0.167973	0.871486	0.627016	1.21127	0.412837	7431	38	7393	0.00511371	FALSE	-0.259522	0.201167	0.77142	0.520061	1.14427	0.197022	13643	26	13617	0.00190574	FALSE
447.7	Aortic ectasia	circulatory system	0.155671	0.0574817	1.16844	1.04395	1.30779	0.00676512	21352	342	21010	0.0160172	FALSE	0.131623	0.0686882	1.14068	0.996998	1.30506	0.0553354	7638	245	7393	0.0320765	FALSE	0.209483	0.105286	1.23304	1.00313	1.51565	0.046629	13714	97	13617	0.00707306	FALSE
448	Disease of capillaries	circulatory system	0.0216134	0.160137	1.02185	0.746578	1.39861	0.892637	21052	42	21010	0.00199506	FALSE	NA	NA	NA	NA	NA	NA	7407	14	7393	0.0018901	FALSE	0.0750745	0.197319	1.07796	0.732223	1.58696	0.703594	13645	28	13617	0.00205203	FALSE
450	Noninfectious disorders of lymphatic channels	circulatory system	0.130481	0.0495446	1.13938	1.03394	1.25557	0.00844807	24887	440	24447	0.0176799	FALSE	0.304996	0.0882132	1.35662	1.14122	1.61267	0.00054524	9457	143	9314	0.0151211	FALSE	0.0498686	0.0602074	1.05113	0.934132	1.18279	0.407511	15430	297	15133	0.0192482	FALSE
451	Phlebitis and thrombophlebitis	circulatory system	0.131041	0.103302	1.14001	0.931062	1.39586	0.204608	14781	103	14678	0.00696841	FALSE	0.159125	0.154473	1.17248	0.866198	1.58708	0.302955	4790	49	4741	0.0102296	FALSE	0.119594	0.140974	1.12704	0.854947	1.48573	0.39625	9991	54	9937	0.00540486	FALSE
451.2	Phlebitis and thrombophlebitis of lower extremities	circulatory system	0.119942	0.170054	1.12743	0.807863	1.57341	0.480612	14716	38	14678	0.00258222	FALSE	NA	NA	NA	NA	NA	NA	4759	18	4741	0.00378231	FALSE	0.135359	0.231817	1.14495	0.726874	1.80348	0.559284	9957	20	9937	0.00200864	FALSE
452	Other venous embolism and thrombosis	circulatory system	0.0872706	0.0277812	1.09119	1.03336	1.15226	0.0016817	16347	1669	14678	0.102098	FALSE	0.073202	0.0412904	1.07595	0.992303	1.16664	0.0762523	5544	803	4741	0.144841	FALSE	0.0996645	0.0375893	1.1048	1.02633	1.18927	0.00801569	10803	866	9937	0.0801629	FALSE
452.1	Iatrogenic pulmonary embolism and infarction	circulatory system	NA	NA	NA	NA	NA	NA	14678	NA	NA	NA	FALSE	NA	NA	NA	NA	NA	NA	4741	NA	NA	NA	FALSE	NA	NA	NA	NA	NA	NA	9937	NA	NA	NA	FALSE
452.2	Deep vein thrombosis [DVT]	circulatory system	0.097527	0.0352462	1.10244	1.02885	1.18129	0.00565707	15652	974	14678	0.0622285	FALSE	0.0894965	0.051564	1.09362	0.988498	1.20993	0.0826275	5220	479	4741	0.0917625	FALSE	0.104948	0.0484083	1.11065	1.01012	1.22119	0.03016	10432	495	9937	0.0474502	FALSE
452.8	Postphlebitic syndrome	circulatory system	0.0836379	0.220943	1.08724	0.705104	1.67646	0.705022	14700	22	14678	0.0014966	FALSE	NA	NA	NA	NA	NA	NA	4754	13	4741	0.00273454	FALSE	NA	NA	NA	NA	NA	NA	9946	9	9937	0.000904886	FALSE
453	Chronic venous hypertension	circulatory system	0.243687	0.129375	1.27595	0.990161	1.64421	0.0596229	14745	67	14678	0.00454391	FALSE	0.267812	0.158389	1.3071	0.958266	1.78292	0.0908649	4786	45	4741	0.00940242	FALSE	0.196856	0.231071	1.21757	0.774108	1.91507	0.394254	9959	22	9937	0.00220906	FALSE
454	Varicose veins	circulatory system	0.138411	0.0513564	1.14845	1.03847	1.27007	0.00703668	15114	436	14678	0.0288474	FALSE	0.125489	0.080108	1.1337	0.968969	1.32644	0.117231	4923	182	4741	0.0369693	FALSE	0.146271	0.0671337	1.15751	1.0148	1.32029	0.0293465	10191	254	9937	0.024924	FALSE
454.1	Varicose veins of lower extremity	circulatory system	0.148033	0.0568353	1.15955	1.03731	1.29619	0.00919838	15033	355	14678	0.0236147	FALSE	0.115365	0.0962859	1.12228	0.929271	1.35539	0.230857	4866	125	4741	0.0256885	FALSE	0.164759	0.0706354	1.17911	1.02666	1.35419	0.0196727	10167	230	9937	0.0226222	FALSE
454.11	Varicose veins of lower extremity, symptomtic	circulatory system	0.167544	0.067924	1.1824	1.03501	1.35077	0.0136387	14922	244	14678	0.0163517	FALSE	0.128693	0.111978	1.13734	0.913214	1.41647	0.250447	4831	90	4741	0.0186297	FALSE	0.190548	0.0854098	1.20991	1.02341	1.4304	0.0256825	10091	154	9937	0.0152611	FALSE
455	Hemorrhoids	circulatory system	0.0540174	0.0359031	1.0555	0.98378	1.13245	0.132444	15590	912	14678	0.058499	FALSE	0.0767977	0.0548108	1.07982	0.969833	1.20229	0.161172	5151	410	4741	0.0795962	FALSE	0.039164	0.0476988	1.03994	0.947124	1.14185	0.411607	10439	502	9937	0.0480889	FALSE
456	Chronic venous insufficiency [CVI]	circulatory system	0.162694	0.0560343	1.17668	1.05429	1.31327	0.00369058	15056	378	14678	0.0251063	FALSE	0.191604	0.080333	1.21119	1.03474	1.41773	0.0170737	4931	190	4741	0.0385317	FALSE	0.131422	0.0785178	1.14045	0.977778	1.33018	0.0941716	10125	188	9937	0.0185679	FALSE
457	Encounter for long-term (current) use of anticoagulants, antithrombotics, aspirin	circulatory system	0.00168559	0.0226023	1.00169	0.95828	1.04706	0.940552	17977	3299	14678	0.183512	FALSE	-0.0220896	0.0320573	0.978153	0.918584	1.04158	0.490783	6646	1905	4741	0.286639	FALSE	0.0253571	0.032003	1.02568	0.963321	1.09208	0.428166	11331	1394	9937	0.123025	FALSE
457.2	Encounter for long-term (current) use of antiplatelets/antithrombotics	circulatory system	0.0131319	0.0574456	1.01322	0.905325	1.13397	0.819182	15043	365	14678	0.0242638	FALSE	0.0834271	0.0719438	1.08701	0.944044	1.25162	0.246205	4982	241	4741	0.0483741	FALSE	-0.108572	0.0959655	0.897115	0.743294	1.08277	0.257903	10061	124	9937	0.0123248	FALSE
457.3	Encounter for long-term (current) use of aspirin	circulatory system	0.000245217	0.0228	1.00025	0.95653	1.04596	0.991419	17881	3203	14678	0.179129	FALSE	-0.0226674	0.0323057	0.977588	0.917607	1.04149	0.482894	6589	1848	4741	0.280467	FALSE	0.0232051	0.0323176	1.02348	0.960657	1.0904	0.472737	11292	1355	9937	0.119996	FALSE
458	Hypotension	circulatory system	0.0797824	0.0347291	1.08305	1.01178	1.15934	0.0216028	21223	939	20284	0.0442445	FALSE	0.0779098	0.0505851	1.08103	0.978987	1.1937	0.123518	7734	467	7267	0.0603827	FALSE	0.0826645	0.0481147	1.08618	0.988427	1.19359	0.0857839	13489	472	13017	0.0349915	FALSE
458.1	Orthostatic hypotension	circulatory system	0.09852	0.0546991	1.10354	0.991347	1.22842	0.0716828	20646	362	20284	0.0175337	FALSE	0.166112	0.0815788	1.18071	1.00624	1.38542	0.0417282	7437	170	7267	0.0228587	FALSE	0.0423636	0.0745295	1.04327	0.901483	1.20737	0.569754	13209	192	13017	0.0145355	FALSE
458.2	Iatrogenic hypotension	circulatory system	-0.0845608	0.137788	0.918916	0.701436	1.20383	0.539413	20340	56	20284	0.0027532	FALSE	-0.146772	0.182863	0.863491	0.603394	1.2357	0.422186	7299	32	7267	0.00438416	FALSE	-0.00110243	0.20935	0.998898	0.662703	1.50565	0.995798	13041	24	13017	0.00184035	FALSE
458.9	Hypotension NOS	circulatory system	0.0754982	0.0420056	1.07842	0.99319	1.17097	0.0722823	20919	635	20284	0.0303552	FALSE	0.0495218	0.0602865	1.05077	0.933663	1.18256	0.411395	7586	319	7267	0.0420511	FALSE	0.0996179	0.0587365	1.10475	0.984614	1.23954	0.0898835	13333	316	13017	0.0237006	FALSE
459	Other disorders of circulatory system	circulatory system	0.0425023	0.0299361	1.04342	0.983958	1.10647	0.155675	21581	1297	20284	0.0600992	FALSE	0.0387264	0.0418145	1.03949	0.957691	1.12827	0.35437	7964	697	7267	0.0875188	FALSE	0.0491956	0.0430237	1.05043	0.965479	1.14285	0.25285	13617	600	13017	0.0440626	FALSE
459.1	Hemorrhage NOS	circulatory system	0.302258	0.135152	1.35291	1.03807	1.76325	0.0253238	20343	59	20284	0.00290026	FALSE	0.0210486	0.192166	1.02127	0.700755	1.48839	0.912779	7297	30	7267	0.00411128	FALSE	0.599199	0.19293	1.82066	1.24739	2.65739	0.00189779	13046	29	13017	0.0022229	FALSE
459.7	Blood vessel replaced	circulatory system	0.0202491	0.0557221	1.02046	0.914876	1.13822	0.716311	20635	351	20284	0.0170099	FALSE	0.0901645	0.078383	1.09435	0.938506	1.27608	0.250017	7449	182	7267	0.0244328	FALSE	-0.0504725	0.0794651	0.95078	0.813651	1.11102	0.525329	13186	169	13017	0.0128166	FALSE
459.9	Circulatory disease NEC	circulatory system	0.0384847	0.0349575	1.03923	0.970414	1.11294	0.27094	21217	933	20284	0.0439742	FALSE	0.0380741	0.0477826	1.03881	0.945937	1.1408	0.425556	7788	521	7267	0.0668978	FALSE	0.0425069	0.0515416	1.04342	0.943164	1.15434	0.409536	13429	412	13017	0.0306799	FALSE
464	Acute sinusitis	respiratory	-0.0291654	0.0335722	0.971256	0.909403	1.03732	0.384991	16345	1006	15339	0.0615479	FALSE	-0.0224468	0.0643105	0.977803	0.862004	1.10916	0.72706	6709	273	6436	0.0406916	FALSE	-0.0325017	0.0394394	0.968021	0.896011	1.04582	0.409887	9636	733	8903	0.0760689	FALSE
465	Acute upper respiratory infections of multiple or unspecified sites	respiratory	0.0147378	0.0217977	1.01485	0.972402	1.05914	0.498965	17945	2606	15339	0.145222	FALSE	0.0243333	0.0393014	1.02463	0.948667	1.10668	0.535821	7211	775	6436	0.107475	FALSE	0.0104101	0.0262335	1.01046	0.959822	1.06378	0.691496	10734	1831	8903	0.170579	FALSE
465.2	Acute pharyngitis	respiratory	0.00290725	0.0314949	1.00291	0.942874	1.06677	0.926453	16499	1160	15339	0.0703073	FALSE	0.0174621	0.0619111	1.01762	0.90133	1.1489	0.777905	6728	292	6436	0.0434007	FALSE	-0.0027637	0.0366275	0.99724	0.928158	1.07146	0.939853	9771	868	8903	0.0888343	FALSE
465.4	Acute laryngitis and tracheitis	respiratory	-0.0555797	0.128297	0.945937	0.73562	1.21638	0.66486	15404	65	15339	0.00421968	FALSE	NA	NA	NA	NA	NA	NA	6451	15	6436	0.00232522	FALSE	0.0579885	0.14652	1.0597	0.795177	1.41223	0.692274	8953	50	8903	0.00558472	FALSE
470	Septal Deviations/Turbinate Hypertrophy	respiratory	-0.0377059	0.0486314	0.962996	0.875445	1.0593	0.438139	15698	460	15238	0.0293031	FALSE	-0.01023	0.071404	0.989822	0.860552	1.13851	0.886078	6115	217	5898	0.0354865	FALSE	-0.0599825	0.0667376	0.941781	0.826308	1.07339	0.368769	9583	243	9340	0.0253574	FALSE
471	Nasal polyps	respiratory	0.0406827	0.0975268	1.04152	0.860304	1.26091	0.676573	15350	112	15238	0.00729642	FALSE	-0.0703217	0.14441	0.932094	0.702321	1.23704	0.626287	5949	51	5898	0.00857287	FALSE	0.134508	0.13203	1.14397	0.883141	1.48184	0.308311	9401	61	9340	0.00648867	FALSE
472	Chronic pharyngitis and nasopharyngitis	respiratory	0.000980866	0.0449472	1.00098	0.916571	1.09317	0.982589	15787	549	15238	0.0347754	FALSE	-0.0497989	0.0725996	0.951421	0.825229	1.09691	0.492752	6108	210	5898	0.0343811	FALSE	0.0344023	0.0573803	1.035	0.924906	1.1582	0.548806	9679	339	9340	0.0350243	FALSE
473	Diseases of the larynx and vocal cords	respiratory	-0.0154407	0.0370606	0.984678	0.915688	1.05887	0.676946	16072	834	15238	0.0518915	FALSE	-0.0196003	0.058724	0.980591	0.873979	1.10021	0.738553	6228	330	5898	0.0529865	FALSE	-0.00921941	0.0478667	0.990823	0.902093	1.08828	0.847267	9844	504	9340	0.0511987	FALSE
473.1	Chronic laryngitis	respiratory	NA	NA	NA	NA	NA	NA	15252	14	15238	0.000917912	FALSE	NA	NA	NA	NA	NA	NA	5899	1	5898	0.00016952	FALSE	NA	NA	NA	NA	NA	NA	9353	13	9340	0.00138993	FALSE
473.3	Paralysis/spasm of vocal cords or larynx	respiratory	0.0454853	0.0803986	1.04654	0.893958	1.22515	0.571566	15404	166	15238	0.0107764	FALSE	0.285494	0.133762	1.33042	1.02359	1.72922	0.0328152	5959	61	5898	0.0102366	FALSE	-0.0815737	0.100917	0.921665	0.756259	1.12325	0.418903	9445	105	9340	0.011117	FALSE
473.4	Voice disturbance	respiratory	-0.00232639	0.041847	0.997676	0.919113	1.08296	0.955666	15885	647	15238	0.0407302	FALSE	-0.00230809	0.0652843	0.997695	0.877862	1.13388	0.971797	6162	264	5898	0.0428432	FALSE	6.88442e-06	0.0546083	1.00001	0.898503	1.11298	0.999899	9723	383	9340	0.0393911	FALSE
474	Acute and chronic tonsillitis	respiratory	-0.118009	0.0820036	0.888688	0.75674	1.04364	0.150132	15396	158	15238	0.0102624	FALSE	-0.0229238	0.166091	0.977337	0.705773	1.35339	0.890225	5936	38	5898	0.00640162	FALSE	-0.147596	0.0941466	0.862779	0.717399	1.03762	0.116945	9460	120	9340	0.012685	FALSE
474.1	Acute tonsillitis	respiratory	0.000190512	0.170619	1.00019	0.715894	1.39739	0.999109	15275	37	15238	0.00242226	FALSE	NA	NA	NA	NA	NA	NA	5903	5	5898	0.000847027	FALSE	0.100899	0.183483	1.10616	0.772033	1.58491	0.582382	9372	32	9340	0.00341443	FALSE
474.2	Chronic tonsillitis and adenoiditis	respiratory	-0.134477	0.0904433	0.874173	0.732168	1.04372	0.137052	15367	129	15238	0.00839461	FALSE	-0.0734109	0.181077	0.929219	0.651601	1.32512	0.685174	5930	32	5898	0.00539629	FALSE	-0.154807	0.104307	0.856581	0.698201	1.05089	0.137769	9437	97	9340	0.0102787	FALSE
475	Chronic sinusitis	respiratory	-0.0354968	0.029646	0.965126	0.910644	1.02287	0.231168	16565	1327	15238	0.0801087	FALSE	-0.0509081	0.0502402	0.950366	0.861243	1.04871	0.310919	6357	459	5898	0.0722039	FALSE	-0.0262279	0.0368091	0.974113	0.90631	1.04699	0.476131	10208	868	9340	0.0850313	FALSE
475.9	Postnasal drip	respiratory	-0.00254585	0.065873	0.997457	0.876642	1.13492	0.969171	15490	252	15238	0.0162686	FALSE	0.0174927	0.101027	1.01765	0.834836	1.24049	0.862534	6006	108	5898	0.017982	FALSE	-0.0163969	0.0870531	0.983737	0.829426	1.16676	0.850598	9484	144	9340	0.0151835	FALSE
476	Allergic rhinitis	respiratory	-0.0536074	0.0257198	0.947804	0.901209	0.996809	0.0371343	17060	1822	15238	0.1068	FALSE	-0.0888257	0.0445949	0.915005	0.838424	0.998581	0.0463891	6496	598	5898	0.0920567	FALSE	-0.0359261	0.0315525	0.964712	0.906858	1.02626	0.254865	10564	1224	9340	0.115865	FALSE
477	Epistaxis or throat hemorrhage	respiratory	0.0287857	0.0548169	1.0292	0.924358	1.14594	0.599496	15605	367	15238	0.0235181	FALSE	0.0577776	0.076923	1.05948	0.911201	1.23189	0.452586	6086	188	5898	0.0308906	FALSE	0.000850756	0.0783832	1.00085	0.858318	1.16705	0.99134	9519	179	9340	0.0188045	FALSE
478	Throat pain	respiratory	0.079142	0.130916	1.08236	0.8374	1.39897	0.545494	15300	62	15238	0.00405229	FALSE	-0.114968	0.202743	0.891395	0.59909	1.32632	0.570672	5924	26	5898	0.00438893	FALSE	0.213444	0.172941	1.23793	0.882038	1.73743	0.217128	9376	36	9340	0.00383959	FALSE
479	Other upper respiratory disease	respiratory	-0.00106786	0.0306501	0.998933	0.94069	1.06078	0.972207	16457	1219	15238	0.0740718	FALSE	0.0226818	0.0477727	1.02294	0.931506	1.12335	0.63494	6405	507	5898	0.0791569	FALSE	-0.0168953	0.0400162	0.983247	0.909076	1.06347	0.672871	10052	712	9340	0.0708317	FALSE
480	Pneumonia	respiratory	0.0056081	0.030755	1.00562	0.946796	1.06811	0.85531	21632	1200	20432	0.0554734	FALSE	0.0341681	0.0446392	1.03476	0.948072	1.12937	0.444017	8287	577	7710	0.0696271	FALSE	-0.0215347	0.0424144	0.978696	0.900624	1.06353	0.611648	13345	623	12722	0.0466842	FALSE
480.1	Bacterial pneumonia	respiratory	0.0215205	0.0672253	1.02175	0.895618	1.16565	0.748873	20668	236	20432	0.0114186	FALSE	0.0272475	0.0964941	1.02762	0.850542	1.24157	0.777656	7824	114	7710	0.0145706	FALSE	0.0192012	0.0935396	1.01939	0.848626	1.22451	0.837359	12844	122	12722	0.0094986	FALSE
480.11	Pneumococcal pneumonia	respiratory	0.0854792	0.086979	1.08924	0.918513	1.2917	0.325727	20572	140	20432	0.00680537	FALSE	0.149334	0.125923	1.16106	0.907125	1.48608	0.235656	7777	67	7710	0.00861515	FALSE	0.034059	0.120282	1.03465	0.817345	1.30972	0.777055	12795	73	12722	0.00570535	FALSE
480.12	Pseudomonal pneumonia	respiratory	NA	NA	NA	NA	NA	NA	20447	15	20432	0.000733604	FALSE	NA	NA	NA	NA	NA	NA	7717	7	7710	0.000907088	FALSE	NA	NA	NA	NA	NA	NA	12730	8	12722	0.000628437	FALSE
480.13	MRSA pneumonia	respiratory	NA	NA	NA	NA	NA	NA	20437	5	20432	0.000244654	FALSE	NA	NA	NA	NA	NA	NA	7713	3	7710	0.000388954	FALSE	NA	NA	NA	NA	NA	NA	12724	2	12722	0.000157183	FALSE
480.2	Viral pneumonia	respiratory	-0.0499147	0.132186	0.951311	0.734182	1.23265	0.70572	20492	60	20432	0.00292797	FALSE	0.0272669	0.187814	1.02764	0.711167	1.48495	0.884568	7740	30	7710	0.00387597	FALSE	-0.124097	0.187152	0.883294	0.612066	1.27471	0.507278	12752	30	12722	0.00235257	FALSE
480.3	Pneumonia due to fungus (mycoses)	respiratory	-0.25707	0.156369	0.773314	0.569183	1.05065	0.100176	20475	43	20432	0.00210012	FALSE	-0.260622	0.20655	0.770572	0.514037	1.15513	0.207024	7735	25	7710	0.00323206	FALSE	NA	NA	NA	NA	NA	NA	12740	18	12722	0.00141287	FALSE
480.5	Bronchopneumonia and lung abscess	respiratory	0.156686	0.229023	1.16963	0.746619	1.8323	0.493882	20452	20	20432	0.000977899	FALSE	NA	NA	NA	NA	NA	NA	7718	8	7710	0.00103654	FALSE	NA	NA	NA	NA	NA	NA	12734	12	12722	0.000942359	FALSE
481	Influenza	respiratory	0.0610359	0.0772551	1.06294	0.91358	1.23671	0.429494	20610	178	20432	0.00863658	FALSE	-0.0303036	0.127062	0.970151	0.756279	1.24451	0.811497	7775	65	7710	0.00836013	FALSE	0.109765	0.0973112	1.11602	0.922226	1.35053	0.25933	12835	113	12722	0.00880405	FALSE
483	Acute bronchitis and bronchiolitis	respiratory	-0.0164158	0.0541674	0.983718	0.884632	1.0939	0.761846	20800	368	20432	0.0176923	FALSE	0.046485	0.0915252	1.04758	0.875549	1.25342	0.611528	7840	130	7710	0.0165816	FALSE	-0.0503196	0.0673005	0.950925	0.833411	1.08501	0.45465	12960	238	12722	0.0183642	FALSE
495	Asthma	respiratory	-0.0444587	0.0199471	0.956515	0.919841	0.994652	0.0258251	21031	3119	17912	0.148305	FALSE	-0.109128	0.0361533	0.896616	0.83528	0.962455	0.00254045	7847	905	6942	0.115331	FALSE	-0.0156894	0.0239348	0.984433	0.939318	1.03172	0.512143	13184	2214	10970	0.167931	FALSE
495.1	Chronic obstructive asthma	respiratory	0.124095	0.148237	1.13212	0.846666	1.51383	0.402514	17961	49	17912	0.00272813	FALSE	-0.0297916	0.219538	0.970648	0.63123	1.49257	0.892057	6964	22	6942	0.0031591	FALSE	0.239123	0.206578	1.27013	0.847242	1.90411	0.24705	10997	27	10970	0.00245522	FALSE
495.11	Chronic obstructive asthma with exacerbation	respiratory	NA	NA	NA	NA	NA	NA	17916	4	17912	0.000223264	FALSE	NA	NA	NA	NA	NA	NA	6945	3	6942	0.000431965	FALSE	NA	NA	NA	NA	NA	NA	10971	1	10970	9.11494e-05	FALSE
495.2	Asthma with exacerbation	respiratory	-0.0384126	0.0431144	0.962316	0.884337	1.04717	0.372958	18498	586	17912	0.0316791	FALSE	-0.11123	0.0887266	0.894733	0.751913	1.06468	0.209977	7080	138	6942	0.0194915	FALSE	-0.0156557	0.0493912	0.984466	0.893631	1.08453	0.751264	11418	448	10970	0.0392363	FALSE
496	Chronic airway obstruction	respiratory	-0.00494778	0.0281343	0.995064	0.941679	1.05148	0.860402	19531	1619	17912	0.0828939	FALSE	-0.0141788	0.0393298	0.985921	0.912776	1.06493	0.718465	7779	837	6942	0.107597	FALSE	0.0036663	0.0403059	1.00367	0.927434	1.08618	0.927523	11752	782	10970	0.0665419	FALSE
496.1	Emphysema	respiratory	-0.0273492	0.0437698	0.973021	0.893028	1.06018	0.532075	18523	611	17912	0.032986	FALSE	0.00653733	0.0597249	1.00656	0.895365	1.13156	0.91284	7271	329	6942	0.0452482	FALSE	-0.0663698	0.0646755	0.935785	0.824372	1.06226	0.304799	11252	282	10970	0.0250622	FALSE
496.2	Chronic bronchitis	respiratory	-0.00205639	0.0507097	0.997946	0.903529	1.10223	0.967653	18346	434	17912	0.0236564	FALSE	-0.00150058	0.0735041	0.998501	0.864531	1.15323	0.983712	7147	205	6942	0.0286834	FALSE	-0.00414377	0.0702573	0.995865	0.867753	1.14289	0.952968	11199	229	10970	0.0204483	FALSE
496.21	Obstructive chronic bronchitis	respiratory	-0.0527116	0.0627936	0.948654	0.838797	1.0729	0.401221	18190	278	17912	0.0152831	FALSE	0.00483568	0.0895811	1.00485	0.843038	1.19771	0.95695	7078	136	6942	0.0192145	FALSE	-0.1106	0.0879762	0.895297	0.753495	1.06379	0.208697	11112	142	10970	0.012779	FALSE
496.3	Bronchiectasis	respiratory	-0.143595	0.0878323	0.866238	0.729244	1.02897	0.102074	18052	140	17912	0.00775537	FALSE	-0.20659	0.150469	0.813353	0.605616	1.09235	0.16976	6989	47	6942	0.00672485	FALSE	-0.116418	0.108883	0.890103	0.719047	1.10185	0.284977	11063	93	10970	0.0084064	FALSE
497	Bronchitis	respiratory	0.00823188	0.0486307	1.00827	0.9166	1.1091	0.865582	18376	464	17912	0.0252503	FALSE	0.139204	0.0816661	1.14936	0.979355	1.34887	0.0882781	7108	166	6942	0.023354	FALSE	-0.0646882	0.0608141	0.93736	0.832032	1.05602	0.287463	11268	298	10970	0.0264466	FALSE
498	Acute bronchospasm	respiratory	0.265375	0.146987	1.30392	0.977535	1.73928	0.0710083	17962	50	17912	0.00278365	FALSE	0.390077	0.236661	1.47709	0.928877	2.34886	0.0993014	6963	21	6942	0.00301594	FALSE	0.207764	0.192456	1.23092	0.844129	1.79495	0.280348	10999	29	10970	0.0026366	FALSE
499	Cystic fibrosis	respiratory	0.149582	0.227094	1.16135	0.744143	1.81246	0.510101	25179	20	25159	0.000794313	FALSE	NA	NA	NA	NA	NA	NA	9561	11	9550	0.00115051	FALSE	NA	NA	NA	NA	NA	NA	15618	9	15609	0.000576258	FALSE
500	Lung disease due to external agents	respiratory	-0.141436	0.094715	0.86811	0.721028	1.0452	0.135363	20499	119	20380	0.00580516	FALSE	0.0215856	0.164279	1.02182	0.740521	1.40998	0.895462	7338	41	7297	0.00558735	FALSE	-0.227562	0.116688	0.796473	0.633643	1.00115	0.0511553	13161	78	13083	0.0059266	FALSE
500.1	Extrinsic allergic alveolitis	respiratory	0.140733	0.196455	1.15112	0.783238	1.69178	0.473768	20408	28	20380	0.00137201	FALSE	NA	NA	NA	NA	NA	NA	7306	9	7297	0.00123186	FALSE	NA	NA	NA	NA	NA	NA	13102	19	13083	0.00145016	FALSE
500.2	Pneumoconiosis	respiratory	NA	NA	NA	NA	NA	NA	20389	9	20380	0.000441414	FALSE	NA	NA	NA	NA	NA	NA	7304	7	7297	0.000958379	FALSE	NA	NA	NA	NA	NA	NA	13085	2	13083	0.000152847	FALSE
501	Pneumonitis due to inhalation of food or vomitus	respiratory	0.04683	0.0969433	1.04794	0.866599	1.26724	0.629049	20494	114	20380	0.0055626	FALSE	0.133803	0.126838	1.14317	0.891545	1.46581	0.291465	7364	67	7297	0.00909832	FALSE	-0.0706342	0.150603	0.931803	0.693631	1.25176	0.639062	13130	47	13083	0.00357959	FALSE
502	Postinflammatory pulmonary fibrosis	respiratory	-0.0518296	0.0653826	0.949491	0.835287	1.07931	0.427946	20638	258	20380	0.0125012	FALSE	-0.0185716	0.0922849	0.9816	0.819181	1.17622	0.840509	7429	132	7297	0.0177682	FALSE	-0.0783298	0.0928731	0.924659	0.770773	1.10927	0.399001	13209	126	13083	0.00953895	FALSE
503	Pulmonary congestion and hypostasis	respiratory	-0.026952	0.130699	0.973408	0.753428	1.25762	0.836623	20443	63	20380	0.00308174	FALSE	0.0914694	0.190776	1.09578	0.753933	1.59264	0.631612	7327	30	7297	0.00409445	FALSE	-0.141109	0.179074	0.868395	0.611346	1.23352	0.4307	13116	33	13083	0.00251601	FALSE
504	Other alveolar and parietoalveolar pneumonopathy	respiratory	-0.0526238	0.0577042	0.948737	0.84728	1.06234	0.361791	20713	333	20380	0.0160769	FALSE	0.0648217	0.0839587	1.06697	0.905075	1.25782	0.440075	7458	161	7297	0.0215876	FALSE	-0.151387	0.0797309	0.859515	0.735166	1.0049	0.0576012	13255	172	13083	0.0129762	FALSE
504.1	Idiopathic fibrosing alveolitis	respiratory	-0.0746098	0.110288	0.928106	0.747685	1.15206	0.498723	20468	88	20380	0.00429939	FALSE	-0.113414	0.142804	0.892781	0.674819	1.18114	0.427083	7350	53	7297	0.00721088	FALSE	-0.0138585	0.175184	0.986237	0.699619	1.39028	0.936947	13118	35	13083	0.00266809	FALSE
505	Other pulmonary inflamation or edema	respiratory	0.144127	0.155311	1.15503	0.851903	1.56602	0.353414	20424	44	20380	0.00215433	FALSE	NA	NA	NA	NA	NA	NA	7316	19	7297	0.00259705	FALSE	0.0789879	0.204704	1.08219	0.724529	1.61641	0.699598	13108	25	13083	0.00190723	FALSE
506	Empyema and pneumothorax	respiratory	0.167055	0.0961483	1.18182	0.978832	1.4269	0.0823039	20496	116	20380	0.00565964	FALSE	-0.0479439	0.132329	0.953187	0.735423	1.23543	0.717121	7358	61	7297	0.0082903	FALSE	0.393726	0.138974	1.48249	1.129	1.94666	0.00461009	13138	55	13083	0.00418633	FALSE
507	Pleurisy; pleural effusion	respiratory	0.0503357	0.0375121	1.05162	0.977079	1.13186	0.179645	21186	806	20380	0.038044	FALSE	0.0552785	0.0552034	1.05683	0.948456	1.1776	0.316653	7672	375	7297	0.048879	FALSE	0.046281	0.0512391	1.04737	0.947292	1.15802	0.366401	13514	431	13083	0.0318929	FALSE
508	Pulmonary collapse; interstitial and compensatory emphysema	respiratory	-0.0231327	0.061129	0.977133	0.866801	1.10151	0.705116	20671	291	20380	0.0140777	FALSE	-0.0738887	0.0848122	0.928775	0.786533	1.09674	0.383643	7451	154	7297	0.0206684	FALSE	0.0377505	0.0884062	1.03847	0.873257	1.23495	0.66937	13220	137	13083	0.0103631	FALSE
509	Respiratory failure, insufficiency, arrest	respiratory	0.014422	0.0266457	1.01453	0.962902	1.06892	0.588335	22139	1759	20380	0.0794525	FALSE	0.0182233	0.0394285	1.01839	0.942653	1.10021	0.643948	8121	824	7297	0.101465	FALSE	0.0115032	0.0361842	1.01157	0.942313	1.08592	0.750555	14018	935	13083	0.0667	FALSE
509.1	Respiratory failure	respiratory	0.000742332	0.0373571	1.00074	0.930087	1.07677	0.984146	21202	822	20380	0.0387699	FALSE	-0.0137836	0.0535761	0.986311	0.887992	1.09552	0.79697	7702	405	7297	0.0525837	FALSE	0.0143017	0.052079	1.0144	0.915969	1.12342	0.783612	13500	417	13083	0.0308889	FALSE
509.2	Respiratory insufficiency	respiratory	-0.0818641	0.206368	0.921397	0.61487	1.38074	0.691596	20405	25	20380	0.00122519	FALSE	NA	NA	NA	NA	NA	NA	7313	16	7297	0.00218788	FALSE	NA	NA	NA	NA	NA	NA	13092	9	13083	0.000687443	FALSE
509.3	Pulmonary insufficiency or respiratory failure following trauma and surgery	respiratory	NA	NA	NA	NA	NA	NA	20395	15	20380	0.000735474	FALSE	NA	NA	NA	NA	NA	NA	7306	9	7297	0.00123186	FALSE	NA	NA	NA	NA	NA	NA	13089	6	13083	0.0004584	FALSE
509.5	Respiratory arrest	respiratory	NA	NA	NA	NA	NA	NA	20380	NA	NA	NA	FALSE	NA	NA	NA	NA	NA	NA	7297	NA	NA	NA	FALSE	NA	NA	NA	NA	NA	NA	13083	NA	NA	NA	FALSE
509.8	Dependence on respirator [Ventilator] or supplemental oxygen	respiratory	0.020611	0.0293218	1.02082	0.963811	1.08121	0.482103	21806	1426	20380	0.0653948	FALSE	0.0393005	0.043807	1.04008	0.954506	1.13333	0.369651	7950	653	7297	0.0821384	FALSE	0.00577136	0.0395387	1.00579	0.930787	1.08683	0.883947	13856	773	13083	0.0557881	FALSE
510	Other diseases of lung	respiratory	0.011797	0.0475147	1.01187	0.921888	1.11063	0.803918	24171	480	23691	0.0198585	FALSE	-0.0274287	0.0677405	0.972944	0.851973	1.11109	0.685545	9068	236	8832	0.0260256	FALSE	0.0538442	0.0668189	1.05532	0.925778	1.20299	0.420345	15103	244	14859	0.0161557	FALSE
510.2	Lung transplant	respiratory	-0.0477413	0.100817	0.95338	0.782436	1.16167	0.635825	23794	103	23691	0.00432882	FALSE	-0.12532	0.129061	0.882214	0.685039	1.13614	0.331539	8894	62	8832	0.00697099	FALSE	0.0746235	0.161519	1.07748	0.785093	1.47875	0.644073	14900	41	14859	0.00275168	FALSE
512	Other symptoms of respiratory system	respiratory	-0.0259375	0.0164241	0.974396	0.943529	1.00627	0.114282	19583	6310	13273	0.322218	FALSE	-0.0647993	0.0261921	0.937256	0.890354	0.986628	0.0133611	7470	2546	4924	0.34083	FALSE	-0.000520078	0.0211061	0.99948	0.958977	1.04169	0.980341	12113	3764	8349	0.310741	FALSE
512.1	Wheezing	respiratory	0.0647899	0.0708702	1.06693	0.928564	1.22592	0.360609	13491	218	13273	0.0161589	FALSE	0.101876	0.106556	1.10725	0.898549	1.36441	0.339031	5021	97	4924	0.0193189	FALSE	0.0375954	0.0945283	1.03831	0.862707	1.24966	0.69084	8470	121	8349	0.0142857	FALSE
512.2	Painful respiration	respiratory	-0.00808404	0.0522388	0.991949	0.895411	1.09889	0.877017	13680	407	13273	0.0297515	FALSE	-0.0772697	0.085123	0.92564	0.783401	1.09371	0.364015	5076	152	4924	0.0299448	FALSE	0.0351147	0.0663439	1.03574	0.909446	1.17957	0.596609	8604	255	8349	0.0296374	FALSE
512.3	Abnormal chest sounds	respiratory	NA	NA	NA	NA	NA	NA	13283	10	13273	0.000752842	FALSE	NA	NA	NA	NA	NA	NA	4928	4	4924	0.000811688	FALSE	NA	NA	NA	NA	NA	NA	8355	6	8349	0.000718133	FALSE
512.7	Shortness of breath	respiratory	-0.0295333	0.0214968	0.970899	0.930841	1.01268	0.169491	16406	3133	13273	0.190967	FALSE	-0.0672729	0.033596	0.93494	0.875359	0.998576	0.0452411	6228	1304	4924	0.209377	FALSE	-0.00283124	0.0280019	0.997173	0.943919	1.05343	0.919464	10178	1829	8349	0.179701	FALSE
512.8	Cough	respiratory	-0.0420217	0.0199352	0.958849	0.922106	0.997056	0.0350383	16916	3643	13273	0.215358	FALSE	-0.0834437	0.0324434	0.919943	0.863266	0.980341	0.010112	6290	1366	4924	0.21717	FALSE	-0.016639	0.0253068	0.983499	0.935906	1.03351	0.510865	10626	2277	8349	0.214286	FALSE
512.9	Other dyspnea	respiratory	0.0103234	0.0249573	1.01038	0.962142	1.06103	0.679135	15404	2131	13273	0.138341	FALSE	0.00835346	0.0372106	1.00839	0.937462	1.08468	0.822375	5899	975	4924	0.165282	FALSE	0.0129582	0.0337036	1.01304	0.948284	1.08222	0.700626	9505	1156	8349	0.12162	FALSE
513	Respiratory abnormalities	respiratory	-0.0727831	0.0637202	0.929803	0.820637	1.05349	0.253359	24432	262	24170	0.0107236	FALSE	-0.11544	0.0909902	0.890974	0.74544	1.06492	0.204546	9173	129	9044	0.014063	FALSE	-0.0305561	0.089025	0.969906	0.814611	1.15481	0.731425	15259	133	15126	0.00871617	FALSE
513.3	Hypoventilation	respiratory	-0.0279414	0.0793491	0.972445	0.832381	1.13608	0.724739	24338	168	24170	0.00690279	FALSE	-0.0254238	0.125825	0.974897	0.761823	1.24756	0.839873	9111	67	9044	0.00735375	FALSE	-0.0329504	0.101961	0.967587	0.792317	1.18163	0.746569	15227	101	15126	0.00663295	FALSE
513.31	Apnea	respiratory	0.0153215	0.138605	1.01544	0.773875	1.33241	0.911981	24225	55	24170	0.00227038	FALSE	-0.0900467	0.195104	0.913889	0.623472	1.33958	0.644417	9072	28	9044	0.00308642	FALSE	0.112345	0.196626	1.1189	0.761062	1.64499	0.567751	15153	27	15126	0.00178183	FALSE
513.32	Orthopnea	respiratory	-0.0224823	0.162059	0.977769	0.711687	1.34333	0.889664	24210	40	24170	0.00165221	FALSE	NA	NA	NA	NA	NA	NA	9057	13	9044	0.00143535	FALSE	-0.114351	0.196895	0.891945	0.60637	1.31201	0.561394	15153	27	15126	0.00178183	FALSE
513.4	Hyperventilation	respiratory	NA	NA	NA	NA	NA	NA	24179	9	24170	0.000372224	FALSE	NA	NA	NA	NA	NA	NA	9045	1	9044	0.000110558	FALSE	NA	NA	NA	NA	NA	NA	15134	8	15126	0.000528611	FALSE
513.8	Disorders of diaphragm	respiratory	-0.145811	0.112769	0.864321	0.692922	1.07812	0.196007	24253	83	24170	0.00342226	FALSE	-0.172976	0.132977	0.841158	0.648165	1.09162	0.193327	9104	60	9044	0.00659051	FALSE	-0.0682949	0.214192	0.933985	0.613785	1.42123	0.749841	15149	23	15126	0.00151825	FALSE
514	Abnormal findings examination of lungs	respiratory	0.0559743	0.0261013	1.05757	1.00483	1.11308	0.0319927	22723	1775	20948	0.0781147	FALSE	0.0540164	0.0368619	1.0555	0.981932	1.13458	0.142819	8436	903	7533	0.107041	FALSE	0.0603805	0.0370405	1.06224	0.987856	1.14223	0.103076	14287	872	13415	0.0610345	FALSE
514.1	Abnormal results of function study of pulmonary system	respiratory	-0.0641534	0.114183	0.937861	0.749797	1.1731	0.574221	21029	81	20948	0.00385182	FALSE	-0.162392	0.170848	0.850108	0.608198	1.18824	0.341857	7569	36	7533	0.00475624	FALSE	0.0244395	0.153169	1.02474	0.758986	1.38355	0.873228	13460	45	13415	0.00334324	FALSE
514.2	Solitary pulmonary nodule	respiratory	0.0335747	0.0304265	1.03414	0.974275	1.09769	0.269824	22202	1254	20948	0.0564814	FALSE	0.0245382	0.0434765	1.02484	0.941128	1.116	0.572481	8154	621	7533	0.0761589	FALSE	0.0440585	0.0426448	1.04504	0.961246	1.13615	0.301533	14048	633	13415	0.0450598	FALSE
516	Abnormal sputum	respiratory	-0.0510085	0.097199	0.950271	0.785434	1.1497	0.599733	24909	111	24798	0.00445622	FALSE	-0.0569572	0.125424	0.944635	0.738755	1.20789	0.649745	9420	67	9353	0.00711253	FALSE	-0.0461199	0.154023	0.954927	0.706095	1.29145	0.764608	15489	44	15445	0.00284073	FALSE
516.1	Hemoptysis	respiratory	-0.049016	0.0990711	0.952166	0.784118	1.15623	0.620773	24905	107	24798	0.00429633	FALSE	-0.0512114	0.127493	0.950078	0.740006	1.21978	0.687918	9418	65	9353	0.00690168	FALSE	-0.0480719	0.157701	0.953065	0.699656	1.29826	0.760497	15487	42	15445	0.00271195	FALSE
519	Other diseases of respiratory system, not elsewhere classified	respiratory	0.0752046	0.0496676	1.0781	0.978099	1.18834	0.129986	23602	438	23164	0.0185577	FALSE	-0.0146872	0.0723899	0.98542	0.85507	1.13564	0.839221	8922	207	8715	0.0232011	FALSE	0.154352	0.0683235	1.1669	1.02065	1.33411	0.0238748	14680	231	14449	0.0157357	FALSE
519.1	Tracheostomy complications	respiratory	NA	NA	NA	NA	NA	NA	23170	6	23164	0.000258956	FALSE	NA	NA	NA	NA	NA	NA	8717	2	8715	0.000229437	FALSE	NA	NA	NA	NA	NA	NA	14453	4	14449	0.000276759	FALSE
519.2	Respiratory complications	respiratory	NA	NA	NA	NA	NA	NA	23174	10	23164	0.000431518	FALSE	NA	NA	NA	NA	NA	NA	8720	5	8715	0.000573394	FALSE	NA	NA	NA	NA	NA	NA	14454	5	14449	0.000345925	FALSE
519.8	Other diseases of respiratory system, NEC	respiratory	0.0714878	0.0679221	1.07411	0.940222	1.22705	0.292572	23395	231	23164	0.0098739	FALSE	-0.00552536	0.101259	0.99449	0.815468	1.21281	0.956484	8819	104	8715	0.0117927	FALSE	0.134756	0.0916931	1.14426	0.956033	1.36954	0.14166	14576	127	14449	0.00871295	FALSE
519.9	Symptoms involving respiratory system and other chest symptoms	respiratory	0.096014	0.0738405	1.10077	0.952454	1.27219	0.193502	23361	197	23164	0.00843286	FALSE	0.00749325	0.104056	1.00752	0.821636	1.23546	0.942593	8815	100	8715	0.0113443	FALSE	0.183627	0.105083	1.20157	0.977912	1.47638	0.0805593	14546	97	14449	0.0066685	FALSE
520	Disorders of tooth development	digestive	NA	NA	NA	NA	NA	NA	23240	1	23239	4.30293e-05	FALSE	NA	NA	NA	NA	NA	NA	8913	NA	NA	NA	FALSE	NA	NA	NA	NA	NA	NA	14327	1	14326	6.97983e-05	FALSE
520.1	Hereditary disturbances in tooth structure	digestive	NA	NA	NA	NA	NA	NA	23239	NA	NA	NA	FALSE	NA	NA	NA	NA	NA	NA	8913	NA	NA	NA	FALSE	NA	NA	NA	NA	NA	NA	14326	NA	NA	NA	FALSE
520.2	Disturbances in tooth eruption	digestive	NA	NA	NA	NA	NA	NA	23240	1	23239	4.30293e-05	FALSE	NA	NA	NA	NA	NA	NA	8913	NA	NA	NA	FALSE	NA	NA	NA	NA	NA	NA	14327	1	14326	6.97983e-05	FALSE
521	Diseases of hard tissues of teeth	digestive	-0.204005	0.184447	0.815458	0.568064	1.17059	0.268712	23270	31	23239	0.00133219	FALSE	NA	NA	NA	NA	NA	NA	8928	15	8913	0.00168011	FALSE	NA	NA	NA	NA	NA	NA	14342	16	14326	0.0011156	FALSE
521.1	Dental caries	digestive	-0.119743	0.193967	0.887148	0.606579	1.29749	0.537012	23267	28	23239	0.00120342	FALSE	NA	NA	NA	NA	NA	NA	8925	12	8913	0.00134454	FALSE	NA	NA	NA	NA	NA	NA	14342	16	14326	0.0011156	FALSE
521.2	Dental abrasion, erosion and attrition	digestive	NA	NA	NA	NA	NA	NA	23240	1	23239	4.30293e-05	FALSE	NA	NA	NA	NA	NA	NA	8914	1	8913	0.000112183	FALSE	NA	NA	NA	NA	NA	NA	14326	NA	NA	NA	FALSE
521.4	Tooth complications likely association with other diseases	digestive	NA	NA	NA	NA	NA	NA	23239	NA	NA	NA	FALSE	NA	NA	NA	NA	NA	NA	8913	NA	NA	NA	FALSE	NA	NA	NA	NA	NA	NA	14326	NA	NA	NA	FALSE
522	Diseases of pulp and periapical tissues	digestive	-0.197214	0.125174	0.821015	0.642392	1.0493	0.115138	23306	67	23239	0.0028748	FALSE	-0.515877	0.195401	0.596977	0.407032	0.875561	0.00828837	8941	28	8913	0.00313164	FALSE	0.0308665	0.163683	1.03135	0.7483	1.42146	0.850426	14365	39	14326	0.00271493	FALSE
522.1	Pulpitis and necrosis of tooth pulp	digestive	NA	NA	NA	NA	NA	NA	23239	NA	NA	NA	FALSE	NA	NA	NA	NA	NA	NA	8913	NA	NA	NA	FALSE	NA	NA	NA	NA	NA	NA	14326	NA	NA	NA	FALSE
522.5	Periapical abscess	digestive	-0.217121	0.128194	0.804833	0.626015	1.03473	0.0903246	23303	64	23239	0.00274643	FALSE	-0.531209	0.198947	0.587894	0.398063	0.868253	0.00758289	8940	27	8913	0.00302013	FALSE	0.0123687	0.168203	1.01245	0.728105	1.40783	0.941381	14363	37	14326	0.00257606	FALSE
523	Gingival and periodontal diseases	digestive	-0.218801	0.193501	0.803482	0.549876	1.17405	0.258161	23267	28	23239	0.00120342	FALSE	NA	NA	NA	NA	NA	NA	8926	13	8913	0.00145642	FALSE	NA	NA	NA	NA	NA	NA	14341	15	14326	0.00104595	FALSE
523.1	Gingivitis	digestive	NA	NA	NA	NA	NA	NA	23246	7	23239	0.000301127	FALSE	NA	NA	NA	NA	NA	NA	8917	4	8913	0.000448581	FALSE	NA	NA	NA	NA	NA	NA	14329	3	14326	0.000209366	FALSE
523.3	Periodontitis (acute or chronic)	digestive	NA	NA	NA	NA	NA	NA	23244	5	23239	0.000215109	FALSE	NA	NA	NA	NA	NA	NA	8915	2	8913	0.000224341	FALSE	NA	NA	NA	NA	NA	NA	14329	3	14326	0.000209366	FALSE
523.31	Acute periodontitis	digestive	NA	NA	NA	NA	NA	NA	23244	5	23239	0.000215109	FALSE	NA	NA	NA	NA	NA	NA	8915	2	8913	0.000224341	FALSE	NA	NA	NA	NA	NA	NA	14329	3	14326	0.000209366	FALSE
523.32	Chronic periodontitis	digestive	NA	NA	NA	NA	NA	NA	23239	NA	NA	NA	FALSE	NA	NA	NA	NA	NA	NA	8913	NA	NA	NA	FALSE	NA	NA	NA	NA	NA	NA	14326	NA	NA	NA	FALSE
524	Dentofacial anomalies, including malocclusion	digestive	NA	NA	NA	NA	NA	NA	23240	1	23239	4.30293e-05	FALSE	NA	NA	NA	NA	NA	NA	8914	1	8913	0.000112183	FALSE	NA	NA	NA	NA	NA	NA	14326	NA	NA	NA	FALSE
524.3	Anomalies of tooth position/malocclusion	digestive	NA	NA	NA	NA	NA	NA	23240	1	23239	4.30293e-05	FALSE	NA	NA	NA	NA	NA	NA	8914	1	8913	0.000112183	FALSE	NA	NA	NA	NA	NA	NA	14326	NA	NA	NA	FALSE
525	Other diseases of the teeth and supporting structures	digestive	-0.215847	0.116284	0.805858	0.641617	1.01214	0.0634241	23316	77	23239	0.00330245	FALSE	-0.198047	0.165653	0.820331	0.592901	1.135	0.231873	8951	38	8913	0.00424534	FALSE	-0.235931	0.163997	0.789835	0.572716	1.08927	0.150256	14365	39	14326	0.00271493	FALSE
525.1	Loss of teeth or edentulism	digestive	NA	NA	NA	NA	NA	NA	23249	10	23239	0.000430126	FALSE	NA	NA	NA	NA	NA	NA	8918	5	8913	0.000560664	FALSE	NA	NA	NA	NA	NA	NA	14331	5	14326	0.000348894	FALSE
525.2	Atrophy of edentulous alveolar ridge	digestive	NA	NA	NA	NA	NA	NA	23239	NA	NA	NA	FALSE	NA	NA	NA	NA	NA	NA	8913	NA	NA	NA	FALSE	NA	NA	NA	NA	NA	NA	14326	NA	NA	NA	FALSE
526	Diseases of the jaws	digestive	-0.0472751	0.0630579	0.953825	0.842932	1.07931	0.45343	23506	267	23239	0.0113588	FALSE	-0.0384757	0.123883	0.962255	0.754812	1.22671	0.75612	8981	68	8913	0.00757154	FALSE	-0.04875	0.0731456	0.952419	0.825212	1.09924	0.505104	14525	199	14326	0.0137005	FALSE
526.1	Cysts of the jaws	digestive	NA	NA	NA	NA	NA	NA	23245	6	23239	0.00025812	FALSE	NA	NA	NA	NA	NA	NA	8917	4	8913	0.000448581	FALSE	NA	NA	NA	NA	NA	NA	14328	2	14326	0.000139587	FALSE
526.3	Anomalies of jaw size/symmetry	digestive	NA	NA	NA	NA	NA	NA	23241	2	23239	8.60548e-05	FALSE	NA	NA	NA	NA	NA	NA	8913	NA	NA	NA	FALSE	NA	NA	NA	NA	NA	NA	14328	2	14326	0.000139587	FALSE
526.4	Temporomandibular joint disorders	digestive	-0.0143081	0.100099	0.985794	0.810177	1.19948	0.886338	23344	105	23239	0.00449794	FALSE	NA	NA	NA	NA	NA	NA	8930	17	8913	0.0019037	FALSE	-0.0158232	0.109248	0.984301	0.794574	1.21933	0.884839	14414	88	14326	0.00610518	FALSE
526.41	Temporomandibular joint disorder, unspecified	digestive	-0.00837687	0.106813	0.991658	0.804342	1.2226	0.93749	23331	92	23239	0.00394325	FALSE	NA	NA	NA	NA	NA	NA	8928	15	8913	0.00168011	FALSE	0.0165732	0.116635	1.01671	0.808939	1.27785	0.887005	14403	77	14326	0.00534611	FALSE
526.42	Arthralgia/ankylosis of temporomandibular joint	digestive	NA	NA	NA	NA	NA	NA	23248	9	23239	0.00038713	FALSE	NA	NA	NA	NA	NA	NA	8914	1	8913	0.000112183	FALSE	NA	NA	NA	NA	NA	NA	14334	8	14326	0.000558114	FALSE
526.5	Inflammatory conditions of jaw	digestive	-0.240646	0.146083	0.78612	0.590392	1.04674	0.0994907	23288	49	23239	0.00210409	FALSE	-0.41478	0.199552	0.660485	0.446684	0.97662	0.0376585	8939	26	8913	0.0029086	FALSE	-0.0310351	0.213377	0.969442	0.638104	1.47283	0.884358	14349	23	14326	0.0016029	FALSE
526.8	Exostosis of jaw	digestive	NA	NA	NA	NA	NA	NA	23240	1	23239	4.30293e-05	FALSE	NA	NA	NA	NA	NA	NA	8913	NA	NA	NA	FALSE	NA	NA	NA	NA	NA	NA	14327	1	14326	6.97983e-05	FALSE
526.9	Jaw disease NOS	digestive	NA	NA	NA	NA	NA	NA	23253	14	23239	0.000602073	FALSE	NA	NA	NA	NA	NA	NA	8920	7	8913	0.000784753	FALSE	NA	NA	NA	NA	NA	NA	14333	7	14326	0.000488383	FALSE
527	Diseases of the salivary glands	digestive	-0.0145467	0.0547173	0.985559	0.885332	1.09713	0.790353	23022	360	22662	0.0156372	FALSE	-0.0871156	0.0802268	0.916571	0.783205	1.07265	0.277538	8787	168	8619	0.0191192	FALSE	0.0475804	0.0747385	1.04873	0.905827	1.21418	0.524369	14235	192	14043	0.0134879	FALSE
527.1	Hypertrophy of salivary gland	digestive	NA	NA	NA	NA	NA	NA	22677	15	22662	0.000661463	FALSE	NA	NA	NA	NA	NA	NA	8624	5	8619	0.000579777	FALSE	NA	NA	NA	NA	NA	NA	14053	10	14043	0.000711592	FALSE
527.2	Sialoadenitis	digestive	-0.00827351	0.130398	0.991761	0.768085	1.28057	0.94941	22724	62	22662	0.00272839	FALSE	-0.232201	0.227603	0.792787	0.507478	1.2385	0.307632	8640	21	8619	0.00243056	FALSE	0.111392	0.160425	1.11783	0.816245	1.53085	0.48746	14084	41	14043	0.0029111	FALSE
527.7	Disturbance of salivary secretion	digestive	0.0226542	0.0642394	1.02291	0.901897	1.16017	0.724349	22923	261	22662	0.0113859	FALSE	-0.0320022	0.0912035	0.968504	0.809967	1.15807	0.725672	8749	130	8619	0.0148588	FALSE	0.075196	0.0904697	1.0781	0.902917	1.28726	0.405875	14174	131	14043	0.00924227	FALSE
527.8	Other specified diseases of the salivary glands	digestive	-0.16053	0.163636	0.851693	0.618007	1.17374	0.326585	22701	39	22662	0.00171799	FALSE	NA	NA	NA	NA	NA	NA	8633	14	8619	0.00162168	FALSE	-0.153494	0.204974	0.857706	0.573933	1.28179	0.453949	14068	25	14043	0.00177708	FALSE
528	Diseases of the oral soft tissues, excluding lesions specific for gingiva and tongue	digestive	-0.0339148	0.0459842	0.966654	0.883341	1.05782	0.460799	23174	512	22662	0.0220937	FALSE	-0.0291736	0.0727634	0.971248	0.842156	1.12013	0.688466	8825	206	8619	0.0233428	FALSE	-0.0384822	0.0594374	0.962249	0.856433	1.08114	0.517346	14349	306	14043	0.0213255	FALSE
528.1	Stomatitis and mucositis	digestive	-0.0444399	0.0675377	0.956533	0.837936	1.09192	0.510537	22896	234	22662	0.0102201	FALSE	-0.136537	0.103631	0.872374	0.712017	1.06885	0.187663	8719	100	8619	0.0114692	FALSE	0.0199699	0.0892221	1.02017	0.856496	1.21512	0.822896	14177	134	14043	0.00945193	FALSE
528.11	Stomatitis and mucositis (ulcerative)	digestive	-0.133135	0.156204	0.875347	0.644491	1.1889	0.394042	22705	43	22662	0.00189386	FALSE	NA	NA	NA	NA	NA	NA	8628	9	8619	0.00104312	FALSE	-0.105221	0.175582	0.900126	0.638035	1.26988	0.548992	14077	34	14043	0.00241529	FALSE
528.12	Oral aphthae	digestive	0.121536	0.154024	1.12923	0.834977	1.52718	0.43007	22707	45	22662	0.00198177	FALSE	NA	NA	NA	NA	NA	NA	8633	14	8619	0.00162168	FALSE	0.133515	0.184487	1.14284	0.796062	1.64068	0.469242	14074	31	14043	0.00220264	FALSE
528.3	Cellulitis and abscess of oral soft tissues	digestive	NA	NA	NA	NA	NA	NA	22674	12	22662	0.000529241	FALSE	NA	NA	NA	NA	NA	NA	8620	1	8619	0.000116009	FALSE	NA	NA	NA	NA	NA	NA	14054	11	14043	0.000782695	FALSE
528.4	Cysts of oral soft tissues	digestive	NA	NA	NA	NA	NA	NA	22668	6	22662	0.00026469	FALSE	NA	NA	NA	NA	NA	NA	8623	4	8619	0.000463876	FALSE	NA	NA	NA	NA	NA	NA	14045	2	14043	0.000142399	FALSE
528.41	Cyst of the salivary gland	digestive	NA	NA	NA	NA	NA	NA	22667	5	22662	0.000220585	FALSE	NA	NA	NA	NA	NA	NA	8623	4	8619	0.000463876	FALSE	NA	NA	NA	NA	NA	NA	14044	1	14043	7.12048e-05	FALSE
528.5	Diseases of lips	digestive	-0.161208	0.119269	0.851115	0.673696	1.07526	0.176492	22736	74	22662	0.00325475	FALSE	-0.111636	0.216833	0.89437	0.584716	1.36801	0.606659	8642	23	8619	0.00266142	FALSE	-0.183957	0.143815	0.831971	0.627611	1.10287	0.200851	14094	51	14043	0.00361856	FALSE
528.6	Leukoplakia of oral mucosa	digestive	-0.0301619	0.194436	0.970288	0.662817	1.42039	0.876722	22690	28	22662	0.00123402	FALSE	NA	NA	NA	NA	NA	NA	8633	14	8619	0.00162168	FALSE	NA	NA	NA	NA	NA	NA	14057	14	14043	0.000995945	FALSE
528.7	Sialolithiasis	digestive	NA	NA	NA	NA	NA	NA	22676	14	22662	0.000617393	FALSE	NA	NA	NA	NA	NA	NA	8625	6	8619	0.000695652	FALSE	NA	NA	NA	NA	NA	NA	14051	8	14043	0.000569354	FALSE
529	Diseases and other conditions of the tongue	digestive	-0.0483146	0.0982535	0.952834	0.785927	1.15519	0.622908	22772	110	22662	0.00483049	FALSE	-0.134409	0.174548	0.874232	0.620938	1.23085	0.441276	8654	35	8619	0.00404437	FALSE	-0.00898999	0.118474	0.99105	0.785686	1.25009	0.939513	14118	75	14043	0.00531237	FALSE
529.1	Glossitis	digestive	0.147372	0.203949	1.15878	0.776959	1.72825	0.469931	22687	25	22662	0.00110195	FALSE	NA	NA	NA	NA	NA	NA	8623	4	8619	0.000463876	FALSE	0.149348	0.222549	1.16108	0.750626	1.79597	0.502171	14064	21	14043	0.00149317	FALSE
529.6	Glossodynia	digestive	-0.0676665	0.148686	0.934572	0.698311	1.25077	0.649039	22710	48	22662	0.00211361	FALSE	NA	NA	NA	NA	NA	NA	8634	15	8619	0.00173732	FALSE	-0.0205765	0.178849	0.979634	0.68996	1.39092	0.908406	14076	33	14043	0.00234442	FALSE
530	Diseases of esophagus	digestive	-0.0351652	0.0154666	0.965446	0.936618	0.995161	0.0229883	21739	7118	14621	0.32743	FALSE	-0.0495766	0.0244649	0.951632	0.907077	0.998376	0.0427196	8233	2902	5331	0.352484	FALSE	-0.0254154	0.0199991	0.974905	0.93743	1.01388	0.203789	13506	4216	9290	0.312158	FALSE
530.1	Esophagitis, GERD and related diseases	digestive	-0.035216	0.0155944	0.965397	0.936336	0.99536	0.0239302	21551	6930	14621	0.321563	FALSE	-0.0455268	0.0247496	0.955494	0.91025	1.00299	0.0658416	8129	2798	5331	0.3442	FALSE	-0.028436	0.0201165	0.971964	0.934387	1.01105	0.157489	13422	4132	9290	0.307853	FALSE
530.11	GERD	digestive	-0.0332184	0.0158041	0.967327	0.937823	0.99776	0.0355627	21297	6676	14621	0.313471	FALSE	-0.0426273	0.0251461	0.958268	0.912184	1.00668	0.0900407	8006	2675	5331	0.334124	FALSE	-0.0272451	0.0203519	0.973123	0.935069	1.01272	0.180668	13291	4001	9290	0.301031	FALSE
530.12	Ulcer of esophagus	digestive	0.108575	0.153291	1.11469	0.82541	1.50535	0.478763	14667	46	14621	0.00313629	FALSE	0.322743	0.19096	1.38091	0.949768	2.00777	0.0910066	5361	30	5331	0.00559597	FALSE	NA	NA	NA	NA	NA	NA	9306	16	9290	0.00171932	FALSE
530.13	Barrett's esophagus	digestive	0.0142011	0.0605842	1.0143	0.900735	1.14219	0.814672	14924	303	14621	0.0203029	FALSE	0.0497205	0.0801107	1.05098	0.898259	1.22966	0.534832	5510	179	5331	0.0324864	FALSE	-0.0303497	0.0928259	0.970106	0.808731	1.16368	0.743703	9414	124	9290	0.0131719	FALSE
530.14	Reflux esophagitis	digestive	-0.030375	0.0402241	0.970082	0.896538	1.04966	0.450162	15316	695	14621	0.0453774	FALSE	-0.0235291	0.0650985	0.976746	0.859743	1.10967	0.717772	5601	270	5331	0.0482057	FALSE	-0.0328689	0.0511187	0.967665	0.875411	1.06964	0.520229	9715	425	9290	0.0437468	FALSE
530.15	Eosinophilic esophagitis	digestive	0.11044	0.103257	1.11677	0.912156	1.36728	0.284818	14721	100	14621	0.00679302	FALSE	0.0492277	0.153053	1.05046	0.778212	1.41795	0.747727	5376	45	5331	0.00837054	FALSE	0.156538	0.138465	1.16946	0.891498	1.53408	0.258254	9345	55	9290	0.0058855	FALSE
530.2	Esophageal bleeding (varices/hemorrhage)	digestive	-0.0235405	0.0563052	0.976734	0.874679	1.0907	0.675883	14965	344	14621	0.022987	FALSE	-0.138704	0.0756889	0.870485	0.750471	1.00969	0.0668681	5524	193	5331	0.0349385	FALSE	0.116989	0.0846213	1.12411	0.952306	1.3269	0.16682	9441	151	9290	0.0159941	FALSE
530.3	Stricture and stenosis of esophagus	digestive	-0.067276	0.0662934	0.934937	0.821017	1.06466	0.310191	14866	245	14621	0.0164806	FALSE	0.0199942	0.0988613	1.0202	0.840487	1.23833	0.839726	5445	114	5331	0.0209366	FALSE	-0.14234	0.089723	0.867326	0.727459	1.03408	0.112639	9421	131	9290	0.0139051	FALSE
530.5	Disorders of esophageal motility	digestive	-0.070762	0.0870462	0.931684	0.785549	1.105	0.416261	14760	139	14621	0.00941734	FALSE	-0.0971375	0.15044	0.907431	0.675705	1.21863	0.51848	5378	47	5331	0.00873931	FALSE	-0.0593541	0.106528	0.942373	0.764794	1.16118	0.577411	9382	92	9290	0.00980601	FALSE
530.6	Diverticulum of esophagus, acquired	digestive	NA	NA	NA	NA	NA	NA	14636	15	14621	0.00102487	FALSE	NA	NA	NA	NA	NA	NA	5339	8	5331	0.00149841	FALSE	NA	NA	NA	NA	NA	NA	9297	7	9290	0.000752931	FALSE
530.7	Gastroesophageal laceration-hemorrhage syndrome	digestive	NA	NA	NA	NA	NA	NA	14626	5	14621	0.000341857	FALSE	NA	NA	NA	NA	NA	NA	5334	3	5331	0.00056243	FALSE	NA	NA	NA	NA	NA	NA	9292	2	9290	0.000215239	FALSE
530.9	Heartburn	digestive	-0.0532182	0.0522233	0.948173	0.855922	1.05037	0.308179	15020	399	14621	0.0265646	FALSE	0.00426879	0.0930022	1.00428	0.836929	1.20509	0.96339	5456	125	5331	0.0229106	FALSE	-0.0810634	0.0629954	0.922135	0.815027	1.04332	0.198159	9564	274	9290	0.0286491	FALSE
531	Peptic ulcer (excl. esophageal)	digestive	0.00279151	0.0545803	1.0028	0.901058	1.11602	0.95921	24635	359	24276	0.0145728	FALSE	0.00554644	0.0841313	1.00556	0.852697	1.18583	0.947437	9316	152	9164	0.016316	FALSE	0.0026925	0.0717385	1.0027	0.871173	1.15408	0.970061	15319	207	15112	0.0135126	FALSE
531.1	Hemorrhage from gastrointestinal ulcer	digestive	0.157623	0.156827	1.17072	0.860916	1.59202	0.314862	24319	43	24276	0.00176816	FALSE	NA	NA	NA	NA	NA	NA	9180	16	9164	0.00174292	FALSE	0.208041	0.198028	1.23126	0.835192	1.81516	0.293459	15139	27	15112	0.00178347	FALSE
531.2	Gastric ulcer	digestive	0.0776177	0.0898933	1.08071	0.906129	1.28893	0.387894	24408	132	24276	0.00540806	FALSE	0.0668269	0.15123	1.06911	0.794864	1.43798	0.65857	9211	47	9164	0.00510259	FALSE	0.0880711	0.112004	1.09207	0.876817	1.36016	0.43168	15197	85	15112	0.00559321	FALSE
531.3	Duodenal ulcer	digestive	0.101113	0.109759	1.1064	0.892244	1.37196	0.356933	24364	88	24276	0.00361189	FALSE	0.114111	0.146045	1.12088	0.841864	1.49236	0.434602	9214	50	9164	0.00542652	FALSE	0.0808797	0.166542	1.08424	0.782281	1.50276	0.62722	15150	38	15112	0.00250825	FALSE
531.4	Peptic ulcer, site unspecified	digestive	-0.00755048	0.0784724	0.992478	0.850989	1.15749	0.923347	24448	172	24276	0.00703534	FALSE	0.0201139	0.121127	1.02032	0.804692	1.29372	0.868113	9237	73	9164	0.007903	FALSE	-0.026269	0.103282	0.974073	0.795566	1.19263	0.799231	15211	99	15112	0.00650845	FALSE
531.5	Gastrojejunal ulcer	digestive	0.0129758	0.190774	1.01306	0.69702	1.4724	0.945772	24305	29	24276	0.00119317	FALSE	NA	NA	NA	NA	NA	NA	9171	7	9164	0.000763276	FALSE	-0.00870721	0.218191	0.991331	0.646384	1.52036	0.968168	15134	22	15112	0.00145368	FALSE
532	Dysphagia	digestive	0.00951674	0.0281963	1.00956	0.955283	1.06693	0.735727	16170	1549	14621	0.0957947	FALSE	0.0551352	0.0449315	1.05668	0.967606	1.15396	0.219787	5955	624	5331	0.104786	FALSE	-0.021264	0.0362414	0.97896	0.911834	1.05103	0.557383	10215	925	9290	0.0905531	FALSE
535	Gastritis and duodenitis	digestive	0.00313555	0.049063	1.00314	0.911168	1.1044	0.949043	21913	450	21463	0.0205358	FALSE	-0.171165	0.0784735	0.842682	0.722547	0.982793	0.0291697	8349	176	8173	0.0210804	FALSE	0.114119	0.0629227	1.12089	0.990833	1.26801	0.0697327	13564	274	13290	0.0202005	FALSE
535.1	Acute gastritis	digestive	-0.00431587	0.159625	0.995693	0.728199	1.36145	0.97843	21505	42	21463	0.00195303	FALSE	NA	NA	NA	NA	NA	NA	8190	17	8173	0.0020757	FALSE	0.190649	0.206335	1.21003	0.807536	1.81315	0.355498	13315	25	13290	0.00187758	FALSE
535.2	Atrophic gastritis	digestive	0.0921973	0.0900332	1.09658	0.919185	1.30821	0.305818	21595	132	21463	0.00611253	FALSE	0.0821404	0.140724	1.08561	0.823923	1.43041	0.559422	8227	54	8173	0.00656375	FALSE	0.10096	0.117311	1.10623	0.879002	1.3922	0.389446	13368	78	13290	0.00583483	FALSE
535.6	Duodenitis	digestive	-0.170824	0.136582	0.84297	0.644987	1.10173	0.211043	21520	57	21463	0.0026487	FALSE	-0.472723	0.188728	0.623303	0.430577	0.902292	0.0122524	8203	30	8173	0.0036572	FALSE	0.165667	0.196851	1.18018	0.80239	1.73584	0.40002	13317	27	13290	0.00202748	FALSE
535.8	Other specified gastritis	digestive	0.181441	0.159885	1.19894	0.876399	1.6402	0.25645	21505	42	21463	0.00195303	FALSE	0.141134	0.21465	1.15158	0.756101	1.75391	0.510856	8197	24	8173	0.0029279	FALSE	NA	NA	NA	NA	NA	NA	13308	18	13290	0.00135257	FALSE
535.9	Gastritis and duodenitis, NOS	digestive	-0.0432596	0.063737	0.957663	0.845198	1.08509	0.497315	21727	264	21463	0.0121508	FALSE	-0.223081	0.107451	0.80005	0.648116	0.987602	0.0378841	8266	93	8173	0.0112509	FALSE	0.0537053	0.0792667	1.05517	0.903339	1.23253	0.498072	13461	171	13290	0.0127034	FALSE
536	Disorders of function of stomach	digestive	-0.0722163	0.0479566	0.93033	0.846867	1.02202	0.132101	21931	468	21463	0.0213397	FALSE	-0.170642	0.0882796	0.843123	0.709163	1.00239	0.0532396	8311	138	8173	0.0166045	FALSE	-0.0309261	0.0571133	0.969547	0.866868	1.08439	0.588172	13620	330	13290	0.0242291	FALSE
536.3	Gastroparesis	digestive	-0.140646	0.063282	0.868797	0.767452	0.983524	0.0262474	21729	266	21463	0.0122417	FALSE	-0.309609	0.119395	0.733733	0.58064	0.927192	0.00951033	8247	74	8173	0.00897296	FALSE	-0.0737244	0.0745125	0.928928	0.802704	1.075	0.322456	13482	192	13290	0.0142412	FALSE
536.7	Complications of gastrostomy, colostomy and enterostomy	digestive	0.0154011	0.121446	1.01552	0.800408	1.28844	0.899088	21535	72	21463	0.00334339	FALSE	NA	NA	NA	NA	NA	NA	8187	14	8173	0.00171003	FALSE	0.0472869	0.135552	1.04842	0.803808	1.36748	0.727204	13348	58	13290	0.00434522	FALSE
536.8	Dyspepsia and other specified disorders of function of stomach	digestive	-0.0265503	0.0783711	0.973799	0.835139	1.13548	0.734778	21635	172	21463	0.00795008	FALSE	0.0628266	0.139692	1.06484	0.809798	1.40021	0.65289	8228	55	8173	0.00668449	FALSE	-0.0675393	0.0949296	0.934691	0.776001	1.12583	0.476795	13407	117	13290	0.00872678	FALSE
537	Other disorders of stomach and duodenum	digestive	-0.0782034	0.0468394	0.924776	0.843658	1.01369	0.0949975	21958	495	21463	0.022543	FALSE	-0.136317	0.0683825	0.872566	0.763115	0.997715	0.0462114	8407	234	8173	0.0278339	FALSE	-0.025643	0.0642853	0.974683	0.859296	1.10556	0.689972	13551	261	13290	0.0192606	FALSE
537.1	Lesions of stomach and duodenum	digestive	-0.0834996	0.222542	0.919891	0.594709	1.42288	0.707506	21484	21	21463	0.000977472	FALSE	NA	NA	NA	NA	NA	NA	8187	14	8173	0.00171003	FALSE	NA	NA	NA	NA	NA	NA	13297	7	13290	0.000526435	FALSE
539	Bariatric surgery	digestive	0.0123718	0.0422719	1.01245	0.931945	1.09991	0.769773	25088	603	24485	0.0240354	FALSE	0.0396891	0.105665	1.04049	0.84585	1.27991	0.707204	9532	96	9436	0.0100713	FALSE	0.00750599	0.0461619	1.00753	0.920378	1.10294	0.870832	15556	507	15049	0.0325919	FALSE
540	Appendiceal conditions	digestive	-0.0132426	0.117835	0.986845	0.783331	1.24323	0.91052	25028	76	24952	0.0030366	FALSE	0.021152	0.206781	1.02138	0.681036	1.5318	0.918525	9503	25	9478	0.00263075	FALSE	-0.0294751	0.14365	0.970955	0.732692	1.2867	0.837426	15525	51	15474	0.00328502	FALSE
540.1	Appendicitis	digestive	0.0272472	0.122821	1.02762	0.807766	1.30732	0.824435	25022	70	24952	0.00279754	FALSE	0.129839	0.220723	1.13865	0.738763	1.75498	0.556367	9500	22	9478	0.00231579	FALSE	-0.0179054	0.14804	0.982254	0.734868	1.31292	0.903731	15522	48	15474	0.00309239	FALSE
540.11	Acute appendicitis	digestive	0.059851	0.145212	1.06168	0.798705	1.41124	0.680219	25002	50	24952	0.00199984	FALSE	NA	NA	NA	NA	NA	NA	9497	19	9478	0.00200063	FALSE	0.0170072	0.184315	1.01715	0.708751	1.45975	0.926482	15505	31	15474	0.00199936	FALSE
550	Abdominal hernia	digestive	-0.042431	0.0257422	0.958457	0.911298	1.00806	0.0992898	23296	1793	21503	0.076966	FALSE	-0.0325287	0.0360486	0.967995	0.901961	1.03886	0.366867	8642	947	7695	0.109581	FALSE	-0.0538634	0.0367833	0.947562	0.881651	1.0184	0.1431	14654	846	13808	0.0577317	FALSE
550.1	Inguinal hernia	digestive	-0.00328521	0.0485534	0.99672	0.906241	1.09623	0.946055	21976	473	21503	0.0215235	FALSE	-0.0227247	0.0542082	0.977532	0.878998	1.08711	0.675062	8080	385	7695	0.0476485	FALSE	0.0737108	0.110308	1.0765	0.867195	1.33631	0.503987	13896	88	13808	0.00633276	FALSE
550.2	Diaphragmatic hernia	digestive	-0.0675685	0.0389565	0.934664	0.865954	1.00883	0.0828369	22242	739	21503	0.0332254	FALSE	-0.0471035	0.0636459	0.953989	0.842106	1.08074	0.459247	7973	278	7695	0.0348677	FALSE	-0.0778394	0.0493897	0.925113	0.839757	1.01915	0.11502	14269	461	13808	0.0323078	FALSE
550.3	Femoral hernia	digestive	NA	NA	NA	NA	NA	NA	21519	16	21503	0.000743529	FALSE	NA	NA	NA	NA	NA	NA	7703	8	7695	0.00103856	FALSE	NA	NA	NA	NA	NA	NA	13816	8	13808	0.000579039	FALSE
550.4	Umbilical hernia	digestive	-0.0285745	0.0578381	0.97183	0.867676	1.08849	0.621276	21826	323	21503	0.0147989	FALSE	-0.00901414	0.072786	0.991026	0.859268	1.14299	0.901438	7902	207	7695	0.0261959	FALSE	-0.0605959	0.0954976	0.941203	0.780538	1.13494	0.525736	13924	116	13808	0.00833094	FALSE
550.5	Ventral hernia	digestive	-0.064647	0.0550777	0.937398	0.841475	1.04426	0.240499	21860	357	21503	0.0163312	FALSE	-0.098369	0.0794574	0.906314	0.77561	1.05904	0.215712	7868	173	7695	0.0219878	FALSE	-0.0363846	0.0765175	0.964269	0.829976	1.12029	0.634426	13992	184	13808	0.0131504	FALSE
550.6	Incisional hernia	digestive	-0.106256	0.071169	0.899194	0.78212	1.03379	0.135435	21714	211	21503	0.00971723	FALSE	-0.135214	0.102514	0.873529	0.714522	1.06792	0.187176	7797	102	7695	0.013082	FALSE	-0.0818953	0.0986785	0.921368	0.75934	1.11797	0.406584	13917	109	13808	0.00783215	FALSE
555	Inflammatory bowel disease and other gastroenteritis and colitis	digestive	0.00625677	0.0442536	1.00628	0.922673	1.09745	0.887566	14265	573	13692	0.0401682	FALSE	-0.0282977	0.0650425	0.972099	0.855747	1.10427	0.663515	5317	273	5044	0.0513447	FALSE	0.0336285	0.0604134	1.0342	0.918713	1.16421	0.577774	8948	300	8648	0.033527	FALSE
555.1	Regional enteritis	digestive	-0.0110862	0.0595916	0.988975	0.879954	1.1115	0.852417	14000	308	13692	0.022	FALSE	-0.0509677	0.0888484	0.950309	0.798428	1.13108	0.566206	5185	141	5044	0.0271938	FALSE	0.0155607	0.0802505	1.01568	0.867855	1.18869	0.846253	8815	167	8648	0.018945	FALSE
555.2	Ulcerative colitis	digestive	0.016714	0.0595927	1.01685	0.904758	1.14284	0.779117	14003	311	13692	0.0222095	FALSE	-0.0198888	0.0845808	0.980308	0.83055	1.15707	0.814096	5202	158	5044	0.0303729	FALSE	0.0540035	0.0839771	1.05549	0.895304	1.24433	0.520176	8801	153	8648	0.0173844	FALSE
555.21	Ulcerative colitis (chronic)	digestive	0.0152939	0.0753889	1.01541	0.875931	1.1771	0.839239	13885	193	13692	0.0138999	FALSE	-0.033562	0.107	0.966995	0.784051	1.19263	0.753775	5142	98	5044	0.0190587	FALSE	0.0662467	0.106499	1.06849	0.867196	1.31651	0.533914	8743	95	8648	0.0108658	FALSE
556	Ulceration of the lower GI tract	digestive	-0.0790654	0.129995	0.923979	0.716157	1.19211	0.543042	13755	63	13692	0.00458015	FALSE	-0.119558	0.20475	0.887312	0.594005	1.32545	0.559271	5070	26	5044	0.00512821	FALSE	-0.0478131	0.16776	0.953312	0.686175	1.32445	0.775637	8685	37	8648	0.00426022	FALSE
556.1	Ulceration of intestine	digestive	-0.137859	0.153606	0.871221	0.644728	1.17728	0.36946	13737	45	13692	0.00327582	FALSE	NA	NA	NA	NA	NA	NA	5062	18	5044	0.00355591	FALSE	-0.128856	0.195912	0.8791	0.59879	1.29063	0.510715	8675	27	8648	0.00311239	FALSE
556.11	Angiodysplasia of intestine (without mention of hemorrhage)	digestive	NA	NA	NA	NA	NA	NA	13709	17	13692	0.00124006	FALSE	NA	NA	NA	NA	NA	NA	5051	7	5044	0.00138586	FALSE	NA	NA	NA	NA	NA	NA	8658	10	8648	0.001155	FALSE
557	Intestinal malabsorption (non-celiac)	digestive	0.131668	0.0705127	1.14073	0.993484	1.3098	0.0618609	13913	221	13692	0.0158844	FALSE	0.177968	0.143063	1.19479	0.902637	1.58149	0.213505	5099	55	5044	0.0107864	FALSE	0.113702	0.0811508	1.12042	0.95566	1.31358	0.161176	8814	166	8648	0.0188337	FALSE
557.1	Celiac disease	digestive	0.0675345	0.0637365	1.06987	0.944227	1.21223	0.289332	13959	267	13692	0.0191274	FALSE	-0.00334938	0.142736	0.996656	0.753436	1.31839	0.981279	5099	55	5044	0.0107864	FALSE	0.0857437	0.0715079	1.08953	0.947042	1.25345	0.230497	8860	212	8648	0.0239278	FALSE
558	Noninfectious gastroenteritis	digestive	0.0028426	0.0341486	1.00285	0.937922	1.07227	0.933659	14683	991	13692	0.067493	FALSE	0.0436238	0.0588373	1.04459	0.930813	1.17227	0.458433	5383	339	5044	0.062976	FALSE	-0.0171116	0.0420885	0.983034	0.905195	1.06757	0.68433	9300	652	8648	0.0701075	FALSE
559	Ileostomy status	digestive	-0.0382477	0.0860115	0.962474	0.813158	1.13921	0.65655	13840	148	13692	0.0106936	FALSE	-0.115467	0.117825	0.89095	0.707226	1.1224	0.327095	5123	79	5044	0.0154207	FALSE	0.0476139	0.12541	1.04877	0.820214	1.341	0.704193	8717	69	8648	0.00791557	FALSE
560	Intestinal obstruction without mention of hernia	digestive	0.0185982	0.0525184	1.01877	0.919121	1.12923	0.723244	14097	405	13692	0.0287295	FALSE	-0.125025	0.0792591	0.882475	0.755502	1.03079	0.114699	5223	179	5044	0.0342715	FALSE	0.13154	0.0704272	1.14058	0.993523	1.30941	0.0617985	8874	226	8648	0.0254677	FALSE
560.1	Paralytic ileus	digestive	-0.0555493	0.101565	0.945965	0.775214	1.15433	0.584423	13798	106	13692	0.00768227	FALSE	-0.199202	0.140926	0.819384	0.621626	1.08006	0.157502	5099	55	5044	0.0107864	FALSE	0.101979	0.146875	1.10736	0.83036	1.47676	0.487479	8699	51	8648	0.00586274	FALSE
560.2	Impaction of intestine	digestive	0.0516736	0.144886	1.05303	0.792706	1.39885	0.721354	13743	51	13692	0.00371098	FALSE	0.019115	0.231806	1.0193	0.647119	1.60553	0.93428	5064	20	5044	0.00394945	FALSE	0.0873051	0.185342	1.09123	0.758839	1.56921	0.637606	8679	31	8648	0.00357184	FALSE
560.3	Peritoneal or intestinal adhesions	digestive	NA	NA	NA	NA	NA	NA	13707	15	13692	0.00109433	FALSE	NA	NA	NA	NA	NA	NA	5048	4	5044	0.000792393	FALSE	NA	NA	NA	NA	NA	NA	8659	11	8648	0.00127035	FALSE
560.4	Other intestinal obstruction	digestive	0.0315476	0.0639444	1.03205	0.91048	1.16985	0.621759	13962	270	13692	0.0193382	FALSE	-0.109975	0.0996331	0.895857	0.736935	1.08905	0.26968	5156	112	5044	0.0217223	FALSE	0.129074	0.0836379	1.13777	0.965744	1.34045	0.12277	8806	158	8648	0.0179423	FALSE
561	Symptoms involving digestive system	digestive	-0.00356033	0.0191924	0.996446	0.959659	1.03464	0.852831	17497	3805	13692	0.217466	FALSE	-0.00618646	0.0327802	0.993833	0.931988	1.05978	0.850308	6348	1304	5044	0.205419	FALSE	-0.00294245	0.0237103	0.997062	0.951786	1.04449	0.901236	11149	2501	8648	0.224325	FALSE
562	Diverticulosis and diverticulitis	digestive	-0.0164903	0.0347066	0.983645	0.918958	1.05289	0.634691	14778	1086	13692	0.0734876	FALSE	0.0225887	0.0498983	1.02285	0.927547	1.12794	0.650769	5585	541	5044	0.0968666	FALSE	-0.0486247	0.0486201	0.952539	0.865957	1.04778	0.317264	9193	545	8648	0.0592842	FALSE
562.1	Diverticulosis	digestive	-0.00529092	0.0376178	0.994723	0.92402	1.07084	0.888147	14605	913	13692	0.0625128	FALSE	0.0381591	0.0527474	1.0389	0.936856	1.15205	0.469415	5521	477	5044	0.0863974	FALSE	-0.0466309	0.0540021	0.95444	0.85858	1.061	0.387862	9084	436	8648	0.0479965	FALSE
562.2	Diverticulitis	digestive	-0.023028	0.0629923	0.977235	0.863732	1.10565	0.714687	13976	284	13692	0.0203205	FALSE	0.000452933	0.0989628	1.00045	0.824058	1.21461	0.996348	5161	117	5044	0.02267	FALSE	-0.034467	0.0820257	0.96612	0.822639	1.13463	0.674341	8815	167	8648	0.018945	FALSE
564	Functional digestive disorders	digestive	0.0137076	0.0283792	1.0138	0.958951	1.07179	0.629084	15192	1500	13692	0.0987362	FALSE	-0.0132628	0.0472947	0.986825	0.89946	1.08268	0.779148	5589	545	5044	0.097513	FALSE	0.0295531	0.0355144	1.02999	0.960736	1.10424	0.405328	9603	955	8648	0.0994481	FALSE
564.1	Irritable Bowel Syndrome	digestive	-0.0230291	0.0422031	0.977234	0.899652	1.06151	0.585291	14322	630	13692	0.0439883	FALSE	-0.105049	0.0939192	0.90028	0.748914	1.08224	0.263351	5171	127	5044	0.02456	FALSE	-0.00319685	0.0473162	0.996808	0.908522	1.09367	0.946133	9151	503	8648	0.0549667	FALSE
564.9	Personal history of diseases of digestive system	digestive	-0.00144546	0.0416694	0.998556	0.920243	1.08353	0.972328	14347	655	13692	0.0456541	FALSE	-0.0327812	0.0622122	0.96775	0.856658	1.09325	0.598245	5345	301	5044	0.0563143	FALSE	0.0249987	0.056102	1.02531	0.918548	1.14449	0.655891	9002	354	8648	0.0393246	FALSE
565	Anal and rectal conditions	digestive	0.0321456	0.0431214	1.03267	0.948975	1.12374	0.455989	21597	590	21007	0.0273186	FALSE	-0.0159502	0.0591667	0.984176	0.876414	1.10519	0.787483	8055	319	7736	0.0396027	FALSE	0.0863187	0.0631031	1.09015	0.963326	1.23368	0.171343	13542	271	13271	0.0200118	FALSE
565.1	Anal and rectal polyp	digestive	0.390505	0.124501	1.47773	1.15775	1.88613	0.00170948	21078	71	21007	0.00336844	FALSE	0.0991934	0.168915	1.10428	0.793041	1.53767	0.557044	7775	39	7736	0.00501608	FALSE	0.725392	0.182227	2.06554	1.44517	2.95222	6.87129e-05	13303	32	13271	0.00240547	FALSE
567	Peritonitis and retroperitoneal infections	digestive	-0.0547538	0.0727704	0.946718	0.820875	1.09185	0.451799	21209	202	21007	0.00952426	FALSE	-0.0668092	0.103979	0.935374	0.762915	1.14682	0.520533	7836	100	7736	0.0127616	FALSE	-0.0389004	0.101959	0.961847	0.787619	1.17461	0.702812	13373	102	13271	0.00762731	FALSE
568	Other disorders of peritoneum	digestive	0.0587752	0.102442	1.06054	0.867611	1.29636	0.566145	21109	102	21007	0.00483206	FALSE	0.0927617	0.172153	1.0972	0.782972	1.53754	0.590003	7772	36	7736	0.00463201	FALSE	0.0409925	0.127742	1.04184	0.811086	1.33826	0.748285	13337	66	13271	0.00494864	FALSE
568.1	Peritoneal adhesions (postoperative) (postinfection)	digestive	-0.0937791	0.159315	0.910484	0.666286	1.24418	0.556103	21049	42	21007	0.00199534	FALSE	NA	NA	NA	NA	NA	NA	7748	12	7736	0.00154879	FALSE	-0.16662	0.187727	0.846521	0.585924	1.22302	0.374775	13301	30	13271	0.00225547	FALSE
569	Other disorders of intestine	digestive	0.0187448	0.0431774	1.01892	0.936241	1.1089	0.66419	21593	586	21007	0.0271384	FALSE	0.0193837	0.0656244	1.01957	0.896515	1.15952	0.767708	7991	255	7736	0.0319109	FALSE	0.0167085	0.057221	1.01685	0.908969	1.13753	0.770287	13602	331	13271	0.0243347	FALSE
569.1	Toxic gastroenteritis and colitis	digestive	0.0848132	0.0855383	1.08851	0.920497	1.2872	0.32143	21154	147	21007	0.00694904	FALSE	0.191801	0.124576	1.21143	0.948979	1.54646	0.123652	7806	70	7736	0.00896746	FALSE	-0.0141285	0.117194	0.985971	0.783621	1.24057	0.904043	13348	77	13271	0.00576865	FALSE
569.2	Gastrointestinal complications	digestive	0.0190619	0.0829972	1.01924	0.866223	1.1993	0.818349	21162	155	21007	0.00732445	FALSE	-0.00297402	0.135435	0.99703	0.764581	1.30015	0.982481	7794	58	7736	0.00744162	FALSE	0.0343542	0.104966	1.03495	0.842502	1.27136	0.74345	13368	97	13271	0.00725613	FALSE
571	Chronic liver disease and cirrhosis	digestive	-0.0158763	0.0269601	0.984249	0.93359	1.03766	0.555941	20337	1607	18730	0.0790185	FALSE	-0.0611399	0.0396512	0.940692	0.870353	1.01671	0.123087	7428	761	6667	0.10245	FALSE	0.023056	0.036836	1.02332	0.952045	1.09994	0.531374	12909	846	12063	0.0655357	FALSE
571.5	Other chronic nonalcoholic liver disease	digestive	-0.0144101	0.0279917	0.985693	0.933071	1.04128	0.606692	20212	1482	18730	0.0733228	FALSE	-0.0542233	0.0411183	0.947221	0.873877	1.02672	0.187265	7372	705	6667	0.0956321	FALSE	0.0197697	0.0383071	1.01997	0.94619	1.0995	0.605795	12840	777	12063	0.060514	FALSE
571.51	Cirrhosis of liver without mention of alcohol	digestive	-0.027491	0.0443449	0.972883	0.891895	1.06123	0.5353	19295	565	18730	0.0292822	FALSE	-0.100889	0.0601285	0.904034	0.80353	1.01711	0.0933701	6981	314	6667	0.0449792	FALSE	0.0623313	0.0662426	1.06431	0.934724	1.21187	0.346728	12314	251	12063	0.0203833	FALSE
571.6	Primary biliary cirrhosis	digestive	0.0761289	0.122437	1.0791	0.848871	1.37177	0.534086	18801	71	18730	0.00377639	FALSE	NA	NA	NA	NA	NA	NA	6685	18	6667	0.0026926	FALSE	0.0233792	0.141335	1.02365	0.775973	1.35039	0.868616	12116	53	12063	0.00437438	FALSE
571.8	Liver abscess and sequelae of chronic liver disease	digestive	-0.00737962	0.0482796	0.992648	0.903023	1.09117	0.878515	19202	472	18730	0.0245808	FALSE	-0.084219	0.0639069	0.91923	0.811009	1.04189	0.187557	6939	272	6667	0.0391987	FALSE	0.0985947	0.0738282	1.10362	0.954938	1.27545	0.181726	12263	200	12063	0.0163092	FALSE
571.81	Portal hypertension	digestive	0.00569144	0.0543087	1.00571	0.904156	1.11867	0.916536	19101	371	18730	0.0194231	FALSE	-0.0376775	0.0714655	0.963023	0.837152	1.10782	0.598046	6884	217	6667	0.0315224	FALSE	0.0661616	0.0839319	1.0684	0.906336	1.25944	0.430535	12217	154	12063	0.0126054	FALSE
572	Ascites (non malignant)	digestive	0.0287463	0.0479821	1.02916	0.936788	1.13065	0.549103	19208	478	18730	0.0248855	FALSE	-0.0130122	0.0698913	0.987072	0.860709	1.13199	0.852305	6895	228	6667	0.0330674	FALSE	0.0690306	0.0660491	1.07147	0.941364	1.21956	0.295958	12313	250	12063	0.0203037	FALSE
573	Other disorders of liver	digestive	0.0133448	0.0339743	1.01343	0.948148	1.08322	0.694473	19719	989	18730	0.0501547	FALSE	-0.0234389	0.0508097	0.976834	0.884241	1.07912	0.644578	7114	447	6667	0.0628338	FALSE	0.0473878	0.0457652	1.04853	0.958571	1.14693	0.300457	12605	542	12063	0.0429988	FALSE
573.1	Chronic passive congestion of liver	digestive	NA	NA	NA	NA	NA	NA	18737	7	18730	0.000373592	FALSE	NA	NA	NA	NA	NA	NA	6673	6	6667	0.000899146	FALSE	NA	NA	NA	NA	NA	NA	12064	1	12063	8.28912e-05	FALSE
573.2	Liver replaced by transplant	digestive	-0.0562388	0.0686905	0.945313	0.826238	1.08155	0.412942	18959	229	18730	0.0120787	FALSE	-0.103735	0.0868692	0.901464	0.760333	1.06879	0.23242	6811	144	6667	0.0211423	FALSE	0.0309559	0.111803	1.03144	0.828468	1.28414	0.781872	12148	85	12063	0.00699704	FALSE
573.3	Hepatomegaly	digestive	0.0794858	0.057804	1.08273	0.966755	1.21262	0.169103	19054	324	18730	0.0170043	FALSE	0.117435	0.0894539	1.12461	0.943749	1.34013	0.189252	6804	137	6667	0.0201352	FALSE	0.0505507	0.075858	1.05185	0.90653	1.22047	0.505165	12250	187	12063	0.0152653	FALSE
573.4	Acute and subacute necrosis of liver	digestive	0.276885	0.172972	1.31901	0.939751	1.85134	0.109432	18766	36	18730	0.00191836	FALSE	NA	NA	NA	NA	NA	NA	6685	18	6667	0.0026926	FALSE	NA	NA	NA	NA	NA	NA	12081	18	12063	0.00148994	FALSE
573.5	Jaundice (not of newborn)	digestive	-0.110456	0.064019	0.895426	0.789834	1.01514	0.0844632	18995	265	18730	0.013951	FALSE	-0.218603	0.0834627	0.803641	0.682365	0.94647	0.00881434	6825	158	6667	0.0231502	FALSE	0.0443206	0.0993821	1.04532	0.860305	1.27012	0.655625	12170	107	12063	0.00879211	FALSE
573.6	Nonspecific elevation of levels of transaminase or lactic acid dehydrogenase [LDH]	digestive	-0.0436664	0.0413706	0.957273	0.882715	1.03813	0.2912	19374	644	18730	0.0332404	FALSE	-0.0900047	0.0598025	0.913927	0.812843	1.02758	0.132316	6977	310	6667	0.0444317	FALSE	0.000197712	0.0572799	1.0002	0.893981	1.11903	0.997246	12397	334	12063	0.026942	FALSE
573.7	Abnormal results of function study of liver	digestive	0.0374039	0.0478874	1.03811	0.945109	1.14027	0.434755	19207	477	18730	0.0248347	FALSE	0.0294963	0.0775052	1.02994	0.884782	1.1989	0.703521	6850	183	6667	0.0267153	FALSE	0.0415664	0.0609107	1.04244	0.925132	1.17463	0.494976	12357	294	12063	0.0237922	FALSE
573.9	Abnormal serum enzyme levels	digestive	0.000550244	0.0328986	1.00055	0.93807	1.06719	0.986656	19766	1036	18730	0.0524132	FALSE	-0.0318182	0.0510779	0.968683	0.876402	1.07068	0.533327	7102	435	6667	0.0612504	FALSE	0.02488	0.0430818	1.02519	0.942179	1.11552	0.563597	12664	601	12063	0.0474574	FALSE
574	Cholelithiasis and cholecystitis	digestive	0.0258454	0.0380095	1.02618	0.952511	1.10555	0.496522	23311	756	22555	0.032431	FALSE	-0.0192302	0.0605156	0.980954	0.871237	1.10449	0.750658	8803	302	8501	0.0343065	FALSE	0.0569393	0.0489159	1.05859	0.961812	1.16511	0.244415	14508	454	14054	0.0312931	FALSE
574.1	Cholelithiasis	digestive	0.0572321	0.0451504	1.0589	0.969221	1.15688	0.204945	23086	531	22555	0.023001	FALSE	0.0346185	0.0734514	1.03522	0.89642	1.19552	0.637418	8704	203	8501	0.0233226	FALSE	0.072639	0.0572746	1.07534	0.961155	1.20309	0.204706	14382	328	14054	0.0228063	FALSE
574.11	Cholelithiasis with acute cholecystitis	digestive	0.134699	0.162156	1.14419	0.832662	1.57228	0.406159	22595	40	22555	0.0017703	FALSE	NA	NA	NA	NA	NA	NA	8513	12	8501	0.00140961	FALSE	0.121857	0.192552	1.12959	0.774495	1.6475	0.526831	14082	28	14054	0.00198835	FALSE
574.12	Cholelithiasis with other cholecystitis	digestive	0.163951	0.131953	1.17816	0.909667	1.52589	0.214054	22616	61	22555	0.00269721	FALSE	0.442459	0.226093	1.55653	0.999317	2.42444	0.0503499	8523	22	8501	0.00258125	FALSE	0.021847	0.164219	1.02209	0.740802	1.41018	0.894165	14093	39	14054	0.00276733	FALSE
574.2	Calculus of bile duct	digestive	0.0648748	0.0811819	1.06703	0.910063	1.25106	0.424216	22717	162	22555	0.00713122	FALSE	-0.00942713	0.115418	0.990617	0.79006	1.24209	0.934903	8582	81	8501	0.00943836	FALSE	0.1431	0.114193	1.15385	0.922454	1.44328	0.210152	14135	81	14054	0.00573046	FALSE
574.3	Cholecystitis without cholelithiasis	digestive	-0.0599131	0.0818592	0.941846	0.802232	1.10576	0.464227	22713	158	22555	0.00695637	FALSE	-0.0209185	0.129908	0.979299	0.759164	1.26327	0.872073	8564	63	8501	0.00735638	FALSE	-0.0827199	0.105643	0.920609	0.748428	1.1324	0.43362	14149	95	14054	0.00671426	FALSE
575	Other biliary tract disease	digestive	0.0404102	0.0402103	1.04124	0.962326	1.12662	0.314911	23229	674	22555	0.0290155	FALSE	-0.0325644	0.0617163	0.96796	0.857676	1.09242	0.597745	8789	288	8501	0.0327682	FALSE	0.0951217	0.0530056	1.09979	0.991269	1.2202	0.0727241	14440	386	14054	0.0267313	FALSE
575.1	Cholangitis	digestive	0.0231154	0.080478	1.02338	0.874047	1.19824	0.773939	22720	165	22555	0.00726232	FALSE	-0.0922354	0.103874	0.91189	0.743915	1.11779	0.374564	8601	100	8501	0.0116266	FALSE	0.192733	0.12695	1.21256	0.945456	1.55512	0.128967	14119	65	14054	0.00460373	FALSE
575.2	Obstruction of bile duct	digestive	0.0383468	0.0700318	1.03909	0.905819	1.19197	0.583993	22774	219	22555	0.00961623	FALSE	-0.0510072	0.0947329	0.950272	0.789241	1.14416	0.590279	8622	121	8501	0.0140339	FALSE	0.145888	0.103708	1.15707	0.944236	1.41787	0.15951	14152	98	14054	0.00692482	FALSE
575.6	Cholesterolosis of gallbladder	digestive	-0.168912	0.163639	0.844583	0.612844	1.16395	0.301967	22594	39	22555	0.00172612	FALSE	NA	NA	NA	NA	NA	NA	8512	11	8501	0.00129229	FALSE	-0.176889	0.192539	0.837872	0.574493	1.222	0.358243	14082	28	14054	0.00198835	FALSE
575.7	Other disorders of gallbladder	digestive	0.0884326	0.0906557	1.09246	0.914614	1.30489	0.329324	22685	130	22555	0.00573066	FALSE	-0.112031	0.169231	0.894016	0.641643	1.24565	0.507969	8538	37	8501	0.00433357	FALSE	0.170999	0.10732	1.18649	0.961416	1.46425	0.11108	14147	93	14054	0.00657383	FALSE
575.8	Other disorders of biliary tract	digestive	-0.0186907	0.0628218	0.981483	0.867776	1.11009	0.76607	22826	271	22555	0.0118724	FALSE	-0.0468842	0.0989539	0.954198	0.785972	1.15843	0.635644	8610	109	8501	0.0126597	FALSE	0.00316977	0.081209	1.00317	0.855559	1.17626	0.968865	14216	162	14054	0.0113956	FALSE
575.9	Nonspecific abnormal findings on radiological and other examination of biliary tract	digestive	0.138518	0.0939529	1.14857	0.955395	1.3808	0.140392	22676	121	22555	0.00533604	FALSE	0.00927887	0.143696	1.00932	0.761576	1.33766	0.948514	8553	52	8501	0.00607974	FALSE	0.233567	0.12429	1.2631	0.99001	1.61152	0.0602149	14123	69	14054	0.00488565	FALSE
577	Diseases of pancreas	digestive	-0.0633006	0.0412493	0.938661	0.865758	1.0177	0.124886	24661	638	24023	0.0258708	FALSE	-0.0629138	0.0594939	0.939024	0.83567	1.05516	0.290291	9328	308	9020	0.0330189	FALSE	-0.0634517	0.0571551	0.938519	0.839058	1.04977	0.266927	15333	330	15003	0.0215222	FALSE
577.1	Acute pancreatitis	digestive	-0.121298	0.0818897	0.88577	0.754423	1.03998	0.138543	24180	157	24023	0.00649297	FALSE	-0.199072	0.116908	0.819491	0.651674	1.03052	0.0886023	9097	77	9020	0.00846433	FALSE	-0.0442602	0.114554	0.956705	0.764306	1.19754	0.699223	15083	80	15003	0.00530398	FALSE
577.2	Chronic pancreatitis	digestive	-0.0997102	0.0794115	0.9051	0.77464	1.05753	0.209256	24190	167	24023	0.00690368	FALSE	-0.197425	0.123137	0.820841	0.644826	1.0449	0.10887	9090	70	9020	0.00770077	FALSE	-0.0239704	0.104175	0.976315	0.796003	1.19747	0.818015	15100	97	15003	0.00642384	FALSE
577.3	Cyst and pseudocyst of pancreas	digestive	-0.119957	0.0767044	0.886959	0.763153	1.03085	0.117845	24204	181	24023	0.0074781	FALSE	-0.0314898	0.108614	0.969001	0.783195	1.19889	0.771874	9110	90	9020	0.00987925	FALSE	-0.205175	0.107765	0.814505	0.65942	1.00606	0.0569232	15094	91	15003	0.00602889	FALSE
578	Gastrointestinal hemorrhage	digestive	0.0309636	0.0325198	1.03145	0.967756	1.09933	0.341023	21715	1053	20662	0.0484918	FALSE	0.0722722	0.0492369	1.07495	0.976059	1.18386	0.142147	8165	466	7699	0.0570729	FALSE	-0.000464884	0.04335	0.999535	0.918117	1.08817	0.991444	13550	587	12963	0.043321	FALSE
578.1	Hematemesis	digestive	-0.0873375	0.116621	0.916368	0.729121	1.1517	0.453918	20740	78	20662	0.00376085	FALSE	-0.118399	0.189835	0.888341	0.612335	1.28876	0.532829	7728	29	7699	0.00375259	FALSE	-0.0700409	0.147254	0.932356	0.698612	1.24431	0.634327	13012	49	12963	0.00376575	FALSE
578.2	Blood in stool	digestive	0.0254984	0.0444449	1.02583	0.940246	1.1192	0.566166	21211	549	20662	0.0258828	FALSE	0.0878451	0.0677874	1.09182	0.95598	1.24696	0.195013	7939	240	7699	0.0302305	FALSE	-0.0225757	0.0589757	0.977677	0.870952	1.09748	0.70187	13272	309	12963	0.0232821	FALSE
578.8	Hemorrhage of rectum and anus	digestive	0.050003	0.0511933	1.05127	0.95091	1.16223	0.328693	21075	413	20662	0.0195967	FALSE	0.0310178	0.0796521	1.0315	0.882408	1.20579	0.696968	7871	172	7699	0.0218524	FALSE	0.0627551	0.0668522	1.06477	0.934003	1.21384	0.347878	13204	241	12963	0.018252	FALSE
578.9	Hemorrhage of gastrointestinal tract	digestive	0.0653778	0.065068	1.06756	0.939737	1.21277	0.315012	20919	257	20662	0.0122855	FALSE	0.0873887	0.085102	1.09132	0.92366	1.28942	0.304482	7850	151	7699	0.0192357	FALSE	0.0379285	0.100355	1.03866	0.853194	1.26443	0.705474	13069	106	12963	0.0081108	FALSE
579	Other symptoms involving abdomen and pelvis	digestive	0.0632847	0.0381248	1.06533	0.988625	1.14799	0.0969277	21421	759	20662	0.0354325	FALSE	0.0338938	0.0587797	1.03447	0.921904	1.16079	0.564194	8020	321	7699	0.0400249	FALSE	0.0828164	0.0501623	1.08634	0.984618	1.19858	0.0987446	13401	438	12963	0.0326841	FALSE
579.2	Splenomegaly	digestive	0.109629	0.0522528	1.11586	1.00724	1.2362	0.0358999	21061	399	20662	0.018945	FALSE	0.0917742	0.069765	1.09612	0.956031	1.25673	0.18835	7926	227	7699	0.0286399	FALSE	0.13234	0.0791963	1.1415	0.977375	1.33318	0.0947144	13135	172	12963	0.0130948	FALSE
579.8	Nonspecific abnormal findings in stool contents	digestive	0.0808555	0.0662674	1.08421	0.952154	1.23459	0.222412	20907	245	20662	0.0117186	FALSE	0.204075	0.113285	1.22639	0.982198	1.53129	0.0716341	7785	86	7699	0.0110469	FALSE	0.0158287	0.0821313	1.01595	0.864894	1.1934	0.847175	13122	159	12963	0.0121171	FALSE
580	Nephritis; nephrosis; renal sclerosis	genitourinary	0.0242958	0.0554233	1.02459	0.919124	1.14216	0.66112	19118	353	18765	0.0184643	FALSE	0.0355583	0.0790091	1.0362	0.887542	1.20975	0.652672	6332	181	6151	0.028585	FALSE	0.01378	0.0786429	1.01388	0.869045	1.18284	0.860905	12786	172	12614	0.0134522	FALSE
580.1	Glomerulonephritis	genitourinary	0.147947	0.118909	1.15945	0.918406	1.46376	0.213426	18840	75	18765	0.00398089	FALSE	0.061434	0.169622	1.06336	0.762597	1.48274	0.717216	6188	37	6151	0.00597931	FALSE	0.236724	0.166235	1.26709	0.914758	1.75513	0.154436	12652	38	12614	0.00300348	FALSE
580.11	Proliferative glomerulonephritis	genitourinary	0.189576	0.200686	1.20874	0.81565	1.79126	0.344844	18791	26	18765	0.00138364	FALSE	NA	NA	NA	NA	NA	NA	6162	11	6151	0.00178513	FALSE	NA	NA	NA	NA	NA	NA	12629	15	12614	0.00118774	FALSE
580.12	Non-proliferative glomerulonephritis	genitourinary	0.12263	0.158655	1.13047	0.828339	1.54279	0.43956	18807	42	18765	0.00223321	FALSE	0.0159207	0.210905	1.01605	0.67203	1.53617	0.939827	6175	24	6151	0.00388664	FALSE	NA	NA	NA	NA	NA	NA	12632	18	12614	0.00142495	FALSE
580.13	Acute glomerulonephritis, NOS	genitourinary	NA	NA	NA	NA	NA	NA	18772	7	18765	0.000372896	FALSE	NA	NA	NA	NA	NA	NA	6156	5	6151	0.000812216	FALSE	NA	NA	NA	NA	NA	NA	12616	2	12614	0.000158529	FALSE
580.14	Chronic glomerulonephritis, NOS	genitourinary	NA	NA	NA	NA	NA	NA	18783	18	18765	0.000958313	FALSE	NA	NA	NA	NA	NA	NA	6156	5	6151	0.000812216	FALSE	NA	NA	NA	NA	NA	NA	12627	13	12614	0.00102954	FALSE
580.2	Nephrotic syndrome without mention of glomerulonephritis	genitourinary	-0.0319266	0.109553	0.968578	0.781413	1.20057	0.770726	18853	88	18765	0.00466769	FALSE	-0.114242	0.153481	0.892042	0.660298	1.20512	0.456672	6197	46	6151	0.00742295	FALSE	0.0501814	0.15822	1.05146	0.771106	1.43375	0.75112	12656	42	12614	0.00331858	FALSE
580.3	Nephritis and nephropathy without mention of glomerulonephritis	genitourinary	0.0369812	0.068435	1.03767	0.907419	1.18663	0.588932	18993	228	18765	0.0120044	FALSE	0.105636	0.0981338	1.11142	0.916946	1.34713	0.281729	6266	115	6151	0.018353	FALSE	-0.0228488	0.0966755	0.97741	0.808696	1.18132	0.813165	12727	113	12614	0.00887876	FALSE
580.31	Nephritis and nephropathy in diseases classified elsewhere	genitourinary	0.0499856	0.0927707	1.05126	0.876477	1.26089	0.59002	18888	123	18765	0.00651207	FALSE	0.0961561	0.137364	1.10093	0.841073	1.44108	0.483921	6210	59	6151	0.00950081	FALSE	0.00844078	0.127831	1.00848	0.784971	1.29562	0.947353	12678	64	12614	0.00504811	FALSE
580.32	Nephritis and nephropathy with pathological lesion	genitourinary	0.0336904	0.0951625	1.03426	0.858277	1.24634	0.723316	18882	117	18765	0.00619638	FALSE	0.0498893	0.134814	1.05115	0.807069	1.36906	0.711337	6210	59	6151	0.00950081	FALSE	0.0275507	0.135283	1.02793	0.788514	1.34005	0.838626	12672	58	12614	0.00457702	FALSE
580.4	Renal sclerosis, NOS	genitourinary	0.00521785	0.12112	1.00523	0.792806	1.27458	0.965638	18838	73	18765	0.00387515	FALSE	0.0425252	0.160009	1.04344	0.762546	1.42781	0.790418	6194	43	6151	0.0069422	FALSE	-0.0517661	0.187176	0.949551	0.657947	1.37039	0.782115	12644	30	12614	0.00237267	FALSE
585	Renal failure	genitourinary	-0.00776585	0.0216175	0.992264	0.9511	1.03521	0.719416	21728	2963	18765	0.136368	FALSE	-0.0390758	0.0300539	0.961678	0.906666	1.02003	0.193536	7829	1678	6151	0.214331	FALSE	0.0266618	0.0311323	1.02702	0.966226	1.09164	0.391774	13899	1285	12614	0.0924527	FALSE
585.1	Acute renal failure	genitourinary	0.0172748	0.0302497	1.01742	0.958856	1.07957	0.567951	20085	1320	18765	0.0657207	FALSE	-0.00928362	0.0400195	0.990759	0.916016	1.0716	0.816556	6938	787	6151	0.113433	FALSE	0.0555919	0.0461833	1.05717	0.965676	1.15732	0.228697	13147	533	12614	0.0405416	FALSE
585.2	Renal failure NOS	genitourinary	0.185839	0.13958	1.20423	0.916001	1.58315	0.183052	18820	55	18765	0.00292242	FALSE	0.299753	0.182683	1.34953	0.943361	1.93056	0.100832	6184	33	6151	0.00533635	FALSE	0.0195964	0.219592	1.01979	0.663117	1.56831	0.928891	12636	22	12614	0.00174106	FALSE
585.3	Chronic renal failure [CKD]	genitourinary	-0.0211991	0.0237943	0.979024	0.934414	1.02576	0.372966	21138	2373	18765	0.112262	FALSE	-0.0420203	0.0330728	0.95885	0.898667	1.02306	0.203893	7486	1335	6151	0.178333	FALSE	0.00137703	0.0343103	1.00138	0.936251	1.07103	0.967986	13652	1038	12614	0.0760328	FALSE
585.31	Renal dialysis	genitourinary	-0.0673062	0.050588	0.934909	0.846658	1.03236	0.183361	19191	426	18765	0.0221979	FALSE	-0.0866479	0.0706846	0.917	0.798365	1.05326	0.22026	6373	222	6151	0.0348345	FALSE	-0.0461861	0.0725623	0.954864	0.828276	1.1008	0.524449	12818	204	12614	0.0159151	FALSE
585.32	End stage renal disease	genitourinary	-0.0956025	0.0561018	0.908825	0.814189	1.01446	0.0883644	19110	345	18765	0.0180534	FALSE	-0.0787781	0.0737616	0.924245	0.799834	1.06801	0.285516	6354	203	6151	0.0319484	FALSE	-0.110363	0.0866767	0.895509	0.755595	1.06133	0.202921	12756	142	12614	0.011132	FALSE
585.33	Chronic Kidney Disease, Stage III	genitourinary	-0.0177353	0.0317545	0.982421	0.92314	1.04551	0.576493	20002	1237	18765	0.0618438	FALSE	-0.0394486	0.0423435	0.961319	0.884757	1.04451	0.351526	6879	728	6151	0.105829	FALSE	0.0121575	0.0479597	1.01223	0.921416	1.112	0.799887	13123	509	12614	0.0387869	FALSE
585.34	Chronic Kidney Disease, Stage IV	genitourinary	-0.0560822	0.0566849	0.945461	0.846043	1.05656	0.322483	19111	346	18765	0.0181048	FALSE	-0.0651086	0.0781492	0.936966	0.8039	1.09206	0.40477	6338	187	6151	0.0295046	FALSE	-0.043543	0.0827217	0.957391	0.814095	1.12591	0.598624	12773	159	12614	0.0124481	FALSE
585.4	Chronic kidney disease, Stage I or II	genitourinary	-0.00739072	0.0429973	0.992637	0.91241	1.07992	0.863526	19373	608	18765	0.0313839	FALSE	-0.0450165	0.0550869	0.955982	0.858141	1.06498	0.41382	6530	379	6151	0.0580398	FALSE	0.0560996	0.068692	1.0577	0.924468	1.21014	0.41411	12843	229	12614	0.0178307	FALSE
586	Other disorders of the kidney and ureters	genitourinary	-0.00886404	0.0251789	0.991175	0.943447	1.04132	0.724806	20894	2129	18765	0.101895	FALSE	-0.0431464	0.0328979	0.957771	0.897963	1.02156	0.18968	7517	1366	6151	0.181721	FALSE	0.0396266	0.0393663	1.04042	0.963164	1.12388	0.31412	13377	763	12614	0.0570382	FALSE
586.1	Anatomical abnormatilies of kidney and ureters	genitourinary	NA	NA	NA	NA	NA	NA	18779	14	18765	0.000745514	FALSE	NA	NA	NA	NA	NA	NA	6154	3	6151	0.000487488	FALSE	NA	NA	NA	NA	NA	NA	12625	11	12614	0.000871287	FALSE
586.11	Small kidney	genitourinary	NA	NA	NA	NA	NA	NA	18766	1	18765	5.32879e-05	FALSE	NA	NA	NA	NA	NA	NA	6151	NA	NA	NA	FALSE	NA	NA	NA	NA	NA	NA	12615	1	12614	7.92707e-05	FALSE
586.12	Vesicoureteral reflux	genitourinary	NA	NA	NA	NA	NA	NA	18778	13	18765	0.000692299	FALSE	NA	NA	NA	NA	NA	NA	6154	3	6151	0.000487488	FALSE	NA	NA	NA	NA	NA	NA	12624	10	12614	0.000792142	FALSE
586.2	Cyst of kidney, acquired	genitourinary	-0.070515	0.0520927	0.931914	0.84146	1.03209	0.175849	19175	410	18765	0.021382	FALSE	-0.0882514	0.0674665	0.915531	0.802129	1.04496	0.190848	6401	250	6151	0.0390564	FALSE	-0.0439863	0.0824476	0.956967	0.814172	1.12481	0.593683	12774	160	12614	0.0125254	FALSE
586.3	Vascular disorders of kidney/hypertrophy	genitourinary	NA	NA	NA	NA	NA	NA	18784	19	18765	0.0010115	FALSE	NA	NA	NA	NA	NA	NA	6164	13	6151	0.00210902	FALSE	NA	NA	NA	NA	NA	NA	12620	6	12614	0.000475436	FALSE
586.4	Stricture/obstruction of ureter	genitourinary	-0.0261112	0.0477309	0.974227	0.887219	1.06977	0.584344	19303	538	18765	0.0278713	FALSE	-0.00467017	0.0513931	0.995341	0.899964	1.10083	0.927595	6630	479	6151	0.0722474	FALSE	-0.177769	0.134496	0.837136	0.643148	1.08964	0.186254	12673	59	12614	0.00465557	FALSE
587	Kidney replaced by transpant	genitourinary	-0.119431	0.0588143	0.887426	0.790803	0.995854	0.0422916	19075	310	18765	0.0162516	FALSE	-0.108078	0.0767151	0.897558	0.772256	1.04319	0.158889	6334	183	6151	0.0288917	FALSE	-0.124541	0.0914231	0.882902	0.73806	1.05617	0.17312	12741	127	12614	0.00996782	FALSE
588	Disorders resulting from impaired renal function	genitourinary	-0.0448664	0.0599115	0.956125	0.850192	1.07526	0.453931	19069	304	18765	0.0159421	FALSE	0.00709688	0.0821532	1.00712	0.857338	1.18308	0.93116	6316	165	6151	0.0261241	FALSE	-0.094607	0.087892	0.90973	0.765769	1.08076	0.281748	12753	139	12614	0.0108994	FALSE
588.1	Renal osteodystrophy	genitourinary	-0.103014	0.0842203	0.902115	0.764842	1.06402	0.221275	18915	150	18765	0.00793021	FALSE	-0.13246	0.113048	0.875938	0.701851	1.09321	0.241314	6234	83	6151	0.0133141	FALSE	-0.0607086	0.125749	0.941097	0.735521	1.20413	0.629254	12681	67	12614	0.00528349	FALSE
588.2	Secondary hyperparathyroidism (of renal origin)	genitourinary	-0.0196291	0.0785098	0.980562	0.84071	1.14368	0.802572	18942	177	18765	0.00934431	FALSE	0.106137	0.106352	1.11197	0.902747	1.36969	0.31829	6250	99	6151	0.01584	FALSE	-0.163162	0.117382	0.849453	0.674873	1.0692	0.164525	12692	78	12614	0.0061456	FALSE
589	Abnormal results of function study of kidney	genitourinary	0.0528666	0.0755735	1.05429	0.909139	1.22261	0.484215	18956	191	18765	0.010076	FALSE	0.0382985	0.0978609	1.03904	0.857693	1.25873	0.695534	6267	116	6151	0.0185097	FALSE	0.0623755	0.12028	1.06436	0.840823	1.34733	0.604051	12689	75	12614	0.00591063	FALSE
590	Pyelonephritis	genitourinary	0.00749066	0.0647099	1.00752	0.887505	1.14376	0.907845	18970	258	18712	0.0136004	FALSE	-0.124844	0.12623	0.882635	0.689178	1.1304	0.322656	7811	69	7742	0.0088337	FALSE	0.0510083	0.0757085	1.05233	0.907211	1.22067	0.500473	11159	189	10970	0.016937	FALSE
591	Urinary tract infection	genitourinary	0.0798288	0.025506	1.0831	1.03029	1.13862	0.00174925	20607	1895	18712	0.091959	FALSE	0.0691712	0.0525248	1.07162	0.966787	1.18782	0.187864	8170	428	7742	0.0523868	FALSE	0.0821889	0.0291636	1.08566	1.02534	1.14953	0.00482935	12437	1467	10970	0.117954	FALSE
592	Cystitis and urethritis	genitourinary	0.0612782	0.0381297	1.06319	0.986634	1.1457	0.108033	19499	787	18712	0.040361	FALSE	0.0903288	0.0865402	1.09453	0.923772	1.29686	0.296588	7892	150	7742	0.0190066	FALSE	0.0533151	0.042469	1.05476	0.970519	1.14632	0.209338	11607	637	10970	0.0548807	FALSE
592.1	Cystitis	genitourinary	0.0582752	0.0385309	1.06001	0.982902	1.14316	0.130425	19483	771	18712	0.039573	FALSE	0.0812548	0.0890334	1.08465	0.910965	1.29144	0.361436	7884	142	7742	0.0180112	FALSE	0.0529913	0.042733	1.05442	0.969703	1.14654	0.214954	11599	629	10970	0.0542288	FALSE
592.11	Acute cystitis	genitourinary	0.0685694	0.0439534	1.07097	0.982574	1.16733	0.118749	19299	587	18712	0.0304161	FALSE	0.118744	0.102278	1.12608	0.921529	1.37604	0.245646	7849	107	7742	0.0136323	FALSE	0.0573478	0.0486461	1.05902	0.962714	1.16497	0.238447	11450	480	10970	0.0419214	FALSE
592.12	Chronic cystitis	genitourinary	0.247253	0.22286	1.2805	0.827329	1.98191	0.267235	18734	22	18712	0.00117434	FALSE	NA	NA	NA	NA	NA	NA	7744	2	7742	0.000258264	FALSE	0.115202	0.232569	1.1221	0.711319	1.7701	0.620358	10990	20	10970	0.00181984	FALSE
592.13	Chronic interstitial cystitis	genitourinary	0.109371	0.098471	1.11558	0.91977	1.35307	0.266699	18823	111	18712	0.00589704	FALSE	NA	NA	NA	NA	NA	NA	7750	8	7742	0.00103226	FALSE	0.115043	0.102277	1.12192	0.918126	1.37095	0.260668	11073	103	10970	0.00930191	FALSE
592.2	Urethritis and urethral syndrome	genitourinary	0.199598	0.228185	1.22091	0.780637	1.9095	0.381727	18733	21	18712	0.00112102	FALSE	NA	NA	NA	NA	NA	NA	7751	9	7742	0.00116114	FALSE	NA	NA	NA	NA	NA	NA	10982	12	10970	0.0010927	FALSE
592.21	Urethral syndrome	genitourinary	NA	NA	NA	NA	NA	NA	18717	5	18712	0.000267137	FALSE	NA	NA	NA	NA	NA	NA	7742	NA	NA	NA	FALSE	NA	NA	NA	NA	NA	NA	10975	5	10970	0.000455581	FALSE
592.3	Urethral stricture due to infecton	genitourinary	NA	NA	NA	NA	NA	NA	18712	NA	NA	NA	FALSE	NA	NA	NA	NA	NA	NA	7742	NA	NA	NA	FALSE	NA	NA	NA	NA	NA	NA	10970	NA	NA	NA	FALSE
593	Hematuria	genitourinary	0.0262802	0.0327915	1.02663	0.962722	1.09478	0.422881	19788	1076	18712	0.0543764	FALSE	0.00674483	0.0454725	1.00677	0.920921	1.10062	0.882084	8319	577	7742	0.0693593	FALSE	0.0475841	0.0476569	1.04873	0.955211	1.15142	0.318051	11469	499	10970	0.0435086	FALSE
593.1	Gross hematuria	genitourinary	0.0225745	0.0522424	1.02283	0.923282	1.13311	0.665662	19119	407	18712	0.0212877	FALSE	0.00598642	0.0652094	1.006	0.885304	1.14316	0.926855	8010	268	7742	0.0334582	FALSE	0.0568214	0.088325	1.05847	0.890212	1.25852	0.520015	11109	139	10970	0.0125124	FALSE
593.2	Microscopic hematuria	genitourinary	0.0425573	0.103564	1.04348	0.851779	1.27831	0.681126	18814	102	18712	0.00542149	FALSE	0.122961	0.158362	1.13084	0.829088	1.54242	0.437481	7786	44	7742	0.00565117	FALSE	-0.0212579	0.137288	0.978966	0.748007	1.28124	0.876946	11028	58	10970	0.00525934	FALSE
594	Urinary calculus	genitourinary	-0.0494	0.030613	0.9518	0.89637	1.01066	0.106594	23885	1192	22693	0.0499058	FALSE	-0.0514076	0.0436838	0.949891	0.871946	1.0348	0.239271	8937	605	8332	0.0676961	FALSE	-0.0480244	0.0430638	0.953111	0.875965	1.03705	0.264768	14948	587	14361	0.0392695	FALSE
594.1	Calculus of kidney	genitourinary	-0.0471777	0.0336035	0.953918	0.893114	1.01886	0.160334	23670	977	22693	0.0412759	FALSE	-0.0591132	0.0480165	0.9426	0.857936	1.03562	0.218285	8825	493	8332	0.055864	FALSE	-0.0358567	0.0472223	0.964779	0.879491	1.05834	0.447664	14845	484	14361	0.0326036	FALSE
594.2	Calculus of lower urinary tract	genitourinary	-0.129797	0.143319	0.878274	0.663184	1.16312	0.365123	22745	52	22693	0.00228622	FALSE	-0.194762	0.155352	0.82303	0.606984	1.11598	0.209959	8377	45	8332	0.00537185	FALSE	NA	NA	NA	NA	NA	NA	14368	7	14361	0.000487194	FALSE
594.3	Calculus of ureter	genitourinary	-0.0175723	0.0792244	0.982581	0.841262	1.14764	0.824466	22862	169	22693	0.00739218	FALSE	-0.0275673	0.110666	0.972809	0.783118	1.20845	0.803281	8421	89	8332	0.0105688	FALSE	-0.00704219	0.114423	0.992983	0.793492	1.24263	0.950925	14441	80	14361	0.00553978	FALSE
594.8	Renal colic	genitourinary	0.0541137	0.182351	1.0556	0.738382	1.50911	0.766653	22725	32	22693	0.00140814	FALSE	NA	NA	NA	NA	NA	NA	8347	15	8332	0.00179705	FALSE	NA	NA	NA	NA	NA	NA	14378	17	14361	0.00118236	FALSE
595	Hydronephrosis	genitourinary	-0.0338814	0.0528293	0.966686	0.871598	1.07215	0.521304	23078	385	22693	0.0166826	FALSE	-0.112003	0.0769869	0.894041	0.768821	1.03966	0.145715	8517	185	8332	0.0217213	FALSE	0.0343255	0.0728851	1.03492	0.897153	1.19385	0.637674	14561	200	14361	0.0137353	FALSE
596	Other disorders of bladder	genitourinary	0.0691771	0.0363689	1.07163	0.997896	1.1508	0.0571584	23468	855	22613	0.0364326	FALSE	0.0901687	0.0549202	1.09436	0.982677	1.21873	0.100629	8762	378	8384	0.0431408	FALSE	0.0518506	0.0484905	1.05322	0.957729	1.15823	0.284938	14706	477	14229	0.0324357	FALSE
596.1	Bladder neck obstruction	genitourinary	-0.203447	0.119228	0.815913	0.645885	1.0307	0.0879377	22689	76	22613	0.00334964	FALSE	-0.212996	0.122688	0.808159	0.635423	1.02785	0.0825486	8456	72	8384	0.00851466	FALSE	NA	NA	NA	NA	NA	NA	14233	4	14229	0.000281037	FALSE
596.5	Functional disorders of bladder	genitourinary	0.109277	0.0438448	1.11547	1.02362	1.21557	0.0126899	23188	575	22613	0.0247973	FALSE	0.145154	0.0785165	1.15622	0.991299	1.34857	0.0645008	8561	177	8384	0.0206752	FALSE	0.0920362	0.0528695	1.0964	0.988479	1.21611	0.0817156	14627	398	14229	0.02721	FALSE
597	Other disorders of urethra and urinary tract	genitourinary	-0.0435538	0.0923095	0.957381	0.798931	1.14726	0.637053	22740	127	22613	0.00558487	FALSE	-0.0393749	0.127514	0.96139	0.748785	1.23436	0.757482	8451	67	8384	0.00792806	FALSE	-0.0533804	0.133865	0.948019	0.729237	1.23244	0.690068	14289	60	14229	0.00419903	FALSE
597.1	Urethral stricture (not specified as infectious)	genitourinary	-0.163411	0.139055	0.849242	0.646645	1.11531	0.239934	22669	56	22613	0.00247033	FALSE	-0.138701	0.146838	0.870488	0.652787	1.16079	0.344871	8434	50	8384	0.00592839	FALSE	NA	NA	NA	NA	NA	NA	14235	6	14229	0.000421496	FALSE
597.2	Urinary complications NEC	genitourinary	NA	NA	NA	NA	NA	NA	22632	19	22613	0.000839519	FALSE	NA	NA	NA	NA	NA	NA	8394	10	8384	0.00119133	FALSE	NA	NA	NA	NA	NA	NA	14238	9	14229	0.000632111	FALSE
597.8	Urethral hypermobility/ISD	genitourinary	0.254678	0.217329	1.29005	0.84258	1.97515	0.241255	22636	23	22613	0.00101608	FALSE	NA	NA	NA	NA	NA	NA	8391	7	8384	0.000834227	FALSE	NA	NA	NA	NA	NA	NA	14245	16	14229	0.0011232	FALSE
598	Abnormal findings on examination of urine	genitourinary	0.0590238	0.0710107	1.0608	0.922971	1.21921	0.405863	24414	211	24203	0.00864258	FALSE	-0.0397013	0.127203	0.961077	0.748997	1.23321	0.754958	9340	66	9274	0.00706638	FALSE	0.102501	0.0854879	1.10794	0.937016	1.31004	0.230521	15074	145	14929	0.00961921	FALSE
598.4	Other cells and casts in urine	genitourinary	NA	NA	NA	NA	NA	NA	24206	3	24203	0.000123936	FALSE	NA	NA	NA	NA	NA	NA	9275	1	9274	0.000107817	FALSE	NA	NA	NA	NA	NA	NA	14931	2	14929	0.00013395	FALSE
599	Other symptoms/disorders or the urinary system	genitourinary	0.0129821	0.0191106	1.01307	0.975822	1.05173	0.496939	20087	3921	16166	0.195201	FALSE	0.0360927	0.0311507	1.03675	0.975346	1.10202	0.2466	7661	1641	6020	0.214202	FALSE	-0.00142252	0.0244112	0.998578	0.951926	1.04752	0.953531	12426	2280	10146	0.183486	FALSE
599.1	Urinary obstruction	genitourinary	0.0528897	0.0789528	1.05431	0.903158	1.23077	0.502928	16359	193	16166	0.0117978	FALSE	0.05101	0.0822408	1.05233	0.895671	1.2364	0.535092	6200	180	6020	0.0290323	FALSE	NA	NA	NA	NA	NA	NA	10159	13	10146	0.00127965	FALSE
599.2	Retention of urine	genitourinary	0.0525881	0.0384708	1.054	0.977444	1.13654	0.171638	16980	814	16166	0.0479388	FALSE	0.0238647	0.0497149	1.02415	0.929065	1.12897	0.631205	6548	528	6020	0.0806353	FALSE	0.0950524	0.0621389	1.09972	0.973615	1.24215	0.126097	10432	286	10146	0.0274156	FALSE
599.3	Dysuria	genitourinary	0.0259479	0.029654	1.02629	0.968338	1.0877	0.381561	17518	1352	16166	0.0771778	FALSE	-0.0530522	0.0612335	0.948331	0.841079	1.06926	0.386276	6333	313	6020	0.0494237	FALSE	0.0501497	0.0339351	1.05143	0.98377	1.12374	0.139458	11185	1039	10146	0.0928923	FALSE
599.4	Urinary incontinence	genitourinary	0.0396625	0.0319254	1.04046	0.977349	1.10765	0.214108	17391	1225	16166	0.0704387	FALSE	0.0646004	0.0581668	1.06673	0.951794	1.19555	0.266738	6399	379	6020	0.059228	FALSE	0.0277949	0.0382646	1.02818	0.953893	1.10826	0.467602	10992	846	10146	0.0769651	FALSE
599.5	Frequency of urination and polyuria	genitourinary	0.0021663	0.0274979	1.00217	0.949586	1.05766	0.937207	17889	1723	16166	0.0963162	FALSE	0.0295579	0.0385507	1.03	0.955041	1.11084	0.443243	7011	991	6020	0.141349	FALSE	-0.0308268	0.0400971	0.969644	0.896357	1.04892	0.44201	10878	732	10146	0.0672918	FALSE
599.6	Oliguria and anuria	genitourinary	NA	NA	NA	NA	NA	NA	16177	11	16166	0.000679978	FALSE	NA	NA	NA	NA	NA	NA	6027	7	6020	0.00116144	FALSE	NA	NA	NA	NA	NA	NA	10150	4	10146	0.000394089	FALSE
599.7	Urethral discharge	genitourinary	NA	NA	NA	NA	NA	NA	16177	11	16166	0.000679978	FALSE	NA	NA	NA	NA	NA	NA	6030	10	6020	0.00165837	FALSE	NA	NA	NA	NA	NA	NA	10147	1	10146	9.85513e-05	FALSE
599.8	Other symptoms involving urinary system	genitourinary	0.232081	0.0627459	1.26122	1.11527	1.42627	0.000216672	16449	283	16166	0.0172047	FALSE	0.256309	0.101979	1.29215	1.05805	1.57805	0.011959	6131	111	6020	0.0181047	FALSE	0.218697	0.0798043	1.24445	1.06426	1.45516	0.00613624	10318	172	10146	0.0166699	FALSE
599.9	Other abnormality of urination	genitourinary	0.0239647	0.0367972	1.02425	0.952983	1.10086	0.514876	17055	889	16166	0.0521255	FALSE	0.0356179	0.0499962	1.03626	0.939531	1.14295	0.476209	6546	526	6020	0.0803544	FALSE	0.00255354	0.0553589	1.00256	0.89947	1.11746	0.963209	10509	363	10146	0.0345418	FALSE
600	Hyperplasia of prostate	genitourinary	0.0184323	0.0336073	1.0186	0.95367	1.08796	0.583376	7757	1709	6048	0.220317	FALSE	0.0184323	0.0336073	1.0186	0.95367	1.08796	0.583376	7757	1709	6048	0.220317	FALSE	NA	NA	NA	NA	NA	NA	0	NA	NA	NA	FALSE
601	Inflammatory diseases of prostate	genitourinary	0.0398922	0.07843	1.0407	0.892409	1.21363	0.611008	6228	180	6048	0.0289017	FALSE	0.0398922	0.07843	1.0407	0.892409	1.21363	0.611008	6228	180	6048	0.0289017	FALSE	NA	NA	NA	NA	NA	NA	0	NA	NA	NA	FALSE
601.1	Prostatitis	genitourinary	0.125291	0.0970375	1.13348	0.937159	1.37092	0.196648	6166	118	6048	0.0191372	FALSE	0.125291	0.0970375	1.13348	0.937159	1.37092	0.196648	6166	118	6048	0.0191372	FALSE	NA	NA	NA	NA	NA	NA	0	NA	NA	NA	FALSE
601.11	Acute prostatitis	genitourinary	0.0990895	0.148089	1.10417	0.825996	1.47601	0.50342	6098	50	6048	0.00819941	FALSE	0.0990895	0.148089	1.10417	0.825996	1.47601	0.50342	6098	50	6048	0.00819941	FALSE	NA	NA	NA	NA	NA	NA	0	NA	NA	NA	FALSE
601.12	Chronic prostatitis	genitourinary	-0.00910216	0.221143	0.990939	0.642402	1.52858	0.967169	6070	22	6048	0.00362438	FALSE	-0.00910216	0.221143	0.990939	0.642402	1.52858	0.967169	6070	22	6048	0.00362438	FALSE	NA	NA	NA	NA	NA	NA	0	NA	NA	NA	FALSE
601.3	Orchitis and epididymitis	genitourinary	-0.0170523	0.150918	0.983092	0.731358	1.32147	0.910038	6094	46	6048	0.00754841	FALSE	-0.0170523	0.150918	0.983092	0.731358	1.32147	0.910038	6094	46	6048	0.00754841	FALSE	NA	NA	NA	NA	NA	NA	0	NA	NA	NA	FALSE
601.4	Balanoposthitis	genitourinary	NA	NA	NA	NA	NA	NA	6059	11	6048	0.00181548	FALSE	NA	NA	NA	NA	NA	NA	6059	11	6048	0.00181548	FALSE	NA	NA	NA	NA	NA	NA	0	NA	NA	NA	FALSE
601.8	Other inflammatory disorders of male genital organs	genitourinary	NA	NA	NA	NA	NA	NA	6060	12	6048	0.0019802	FALSE	NA	NA	NA	NA	NA	NA	6060	12	6048	0.0019802	FALSE	NA	NA	NA	NA	NA	NA	0	NA	NA	NA	FALSE
602	Other disorders of prostate	genitourinary	-0.319334	0.156182	0.726633	0.535021	0.986869	0.0408914	6092	44	6048	0.00722259	FALSE	-0.319334	0.156182	0.726633	0.535021	0.986869	0.0408914	6092	44	6048	0.00722259	FALSE	NA	NA	NA	NA	NA	NA	0	NA	NA	NA	FALSE
602.3	Dysplasia of prostate	genitourinary	NA	NA	NA	NA	NA	NA	6059	11	6048	0.00181548	FALSE	NA	NA	NA	NA	NA	NA	6059	11	6048	0.00181548	FALSE	NA	NA	NA	NA	NA	NA	0	NA	NA	NA	FALSE
603	Other disorders of testis	genitourinary	-0.22708	0.108816	0.796857	0.643805	0.986293	0.0369032	5550	91	5459	0.0163964	FALSE	-0.22708	0.108816	0.796857	0.643805	0.986293	0.0369032	5550	91	5459	0.0163964	FALSE	NA	NA	NA	NA	NA	NA	0	NA	NA	NA	FALSE
603.1	Hydrocele	genitourinary	-0.319121	0.134721	0.726787	0.558124	0.94642	0.0178479	5518	59	5459	0.0106923	FALSE	-0.319121	0.134721	0.726787	0.558124	0.94642	0.0178479	5518	59	5459	0.0106923	FALSE	NA	NA	NA	NA	NA	NA	0	NA	NA	NA	FALSE
603.2	Spermatocele	genitourinary	-0.193472	0.172568	0.824093	0.587602	1.15576	0.262231	5495	36	5459	0.00655141	FALSE	-0.193472	0.172568	0.824093	0.587602	1.15576	0.262231	5495	36	5459	0.00655141	FALSE	NA	NA	NA	NA	NA	NA	0	NA	NA	NA	FALSE
604	Disorders of penis	genitourinary	-0.0632652	0.0981973	0.938695	0.77435	1.13792	0.519403	5572	113	5459	0.02028	FALSE	-0.0632652	0.0981973	0.938695	0.77435	1.13792	0.519403	5572	113	5459	0.02028	FALSE	NA	NA	NA	NA	NA	NA	0	NA	NA	NA	FALSE
604.1	Redundant prepuce and phimosis/BXO	genitourinary	-0.306326	0.235758	0.736146	0.463749	1.16854	0.193831	5479	20	5459	0.0036503	FALSE	-0.306326	0.235758	0.736146	0.463749	1.16854	0.193831	5479	20	5459	0.0036503	FALSE	NA	NA	NA	NA	NA	NA	0	NA	NA	NA	FALSE
604.2	Vascular disorders of penis	genitourinary	NA	NA	NA	NA	NA	NA	5459	NA	NA	NA	FALSE	NA	NA	NA	NA	NA	NA	5459	NA	NA	NA	FALSE	NA	NA	NA	NA	NA	NA	0	NA	NA	NA	FALSE
604.3	Peyronie's disease	genitourinary	-0.0102428	0.166301	0.989809	0.714485	1.37123	0.950888	5498	39	5459	0.00709349	FALSE	-0.0102428	0.166301	0.989809	0.714485	1.37123	0.950888	5498	39	5459	0.00709349	FALSE	NA	NA	NA	NA	NA	NA	0	NA	NA	NA	FALSE
605	Erectile dysfunction [ED]	genitourinary	0.0258144	0.0354205	1.02615	0.957327	1.09992	0.466126	6592	1133	5459	0.171875	FALSE	0.0258144	0.0354205	1.02615	0.957327	1.09992	0.466126	6592	1133	5459	0.171875	FALSE	NA	NA	NA	NA	NA	NA	0	NA	NA	NA	FALSE
608	Other disorders of male genital organs	genitourinary	0.0865739	0.0731808	1.09043	0.944726	1.25861	0.236804	5667	208	5459	0.0367037	FALSE	0.0865739	0.0731808	1.09043	0.944726	1.25861	0.236804	5667	208	5459	0.0367037	FALSE	NA	NA	NA	NA	NA	NA	0	NA	NA	NA	FALSE
609	Male infertility and abnormal spermatozoa	genitourinary	0.247121	0.134346	1.28033	0.983934	1.66602	0.0658502	5519	60	5459	0.0108715	FALSE	0.247121	0.134346	1.28033	0.983934	1.66602	0.0658502	5519	60	5459	0.0108715	FALSE	NA	NA	NA	NA	NA	NA	0	NA	NA	NA	FALSE
609.1	Infertility, male	genitourinary	0.0679515	0.226159	1.07031	0.687069	1.66733	0.763827	5480	21	5459	0.00383212	FALSE	0.0679515	0.226159	1.07031	0.687069	1.66733	0.763827	5480	21	5459	0.00383212	FALSE	NA	NA	NA	NA	NA	NA	0	NA	NA	NA	FALSE
609.11	Azoospermia and oligospermia	genitourinary	NA	NA	NA	NA	NA	NA	5467	8	5459	0.00146333	FALSE	NA	NA	NA	NA	NA	NA	5467	8	5459	0.00146333	FALSE	NA	NA	NA	NA	NA	NA	0	NA	NA	NA	FALSE
609.2	Abnormal spermatozoa	genitourinary	0.232109	0.162658	1.26126	0.916952	1.73484	0.153586	5500	41	5459	0.00745455	FALSE	0.232109	0.162658	1.26126	0.916952	1.73484	0.153586	5500	41	5459	0.00745455	FALSE	NA	NA	NA	NA	NA	NA	0	NA	NA	NA	FALSE
610	Benign mammary dysplasias	genitourinary	-0.0779054	0.0759209	0.925052	0.797152	1.07347	0.304826	11299	186	11113	0.0164616	FALSE	NA	NA	NA	NA	NA	NA	3	NA	NA	NA	FALSE	-0.0779054	0.0759209	0.925052	0.797152	1.07347	0.304826	11296	186	11110	0.016466	FALSE
610.1	Cystic mastopathy	genitourinary	-0.199128	0.0954201	0.819445	0.679667	0.987968	0.0369009	11230	117	11113	0.0104185	FALSE	NA	NA	NA	NA	NA	NA	3	NA	NA	NA	FALSE	-0.199128	0.0954165	0.819445	0.679672	0.987961	0.0368938	11227	117	11110	0.0104213	FALSE
610.2	Fibroadenosis of breast	genitourinary	NA	NA	NA	NA	NA	NA	11119	6	11113	0.000539617	FALSE	NA	NA	NA	NA	NA	NA	3	NA	NA	NA	FALSE	NA	NA	NA	NA	NA	NA	11116	6	11110	0.000539763	FALSE
610.3	Fibrosclerosis of breast	genitourinary	NA	NA	NA	NA	NA	NA	11119	6	11113	0.000539617	FALSE	NA	NA	NA	NA	NA	NA	3	NA	NA	NA	FALSE	NA	NA	NA	NA	NA	NA	11116	6	11110	0.000539763	FALSE
610.4	Benign neoplasm of breast	genitourinary	0.168045	0.127488	1.18299	0.921427	1.5188	0.187462	11179	66	11113	0.00590393	FALSE	NA	NA	NA	NA	NA	NA	3	NA	NA	NA	FALSE	0.168045	0.127487	1.18299	0.921429	1.5188	0.187458	11176	66	11110	0.00590551	FALSE
610.8	Other specified benign mammary dysplasias	genitourinary	0.0146155	0.124046	1.01472	0.795714	1.29401	0.906208	11182	69	11113	0.00617063	FALSE	NA	NA	NA	NA	NA	NA	3	NA	NA	NA	FALSE	0.0146155	0.124043	1.01472	0.795719	1.294	0.906206	11179	69	11110	0.00617229	FALSE
611	Abnormal findings on mammogram or breast exam	genitourinary	-0.0449044	0.0312165	0.956089	0.899345	1.01641	0.150297	21500	1215	20285	0.0565116	FALSE	-0.367027	0.19657	0.692791	0.471279	1.01842	0.0618801	9203	28	9175	0.00304249	FALSE	-0.0366852	0.0316212	0.96398	0.906048	1.02561	0.245989	12297	1187	11110	0.0965276	FALSE
611.1	Abnormal mammogram	genitourinary	-0.0227366	0.0405405	0.97752	0.902853	1.05836	0.574909	20986	701	20285	0.0334032	FALSE	NA	NA	NA	NA	NA	NA	9177	2	9175	0.000217936	FALSE	-0.0238221	0.0406028	0.976459	0.901763	1.05734	0.557397	11809	699	11110	0.0591921	FALSE
611.11	Mammographic microcalcification	genitourinary	-0.0372469	0.205516	0.963438	0.643999	1.44133	0.856182	20310	25	20285	0.00123092	FALSE	NA	NA	NA	NA	NA	NA	9175	NA	NA	NA	FALSE	-0.0372469	0.205516	0.963438	0.643999	1.44133	0.856182	11135	25	11110	0.00224517	FALSE
611.3	Lump or mass in breast	genitourinary	-0.0291327	0.0434263	0.971288	0.892037	1.05758	0.502313	20873	588	20285	0.0281704	FALSE	-0.390778	0.203354	0.676531	0.454139	1.00783	0.0546485	9201	26	9175	0.00282578	FALSE	-0.0121463	0.0444737	0.987927	0.905458	1.07791	0.784767	11672	562	11110	0.0481494	FALSE
612	Breast conditions, congenital or relating to hormones	genitourinary	-0.124491	0.0682096	0.882946	0.772455	1.00924	0.0679827	20514	229	20285	0.0111631	FALSE	-0.0565306	0.0926255	0.945038	0.788142	1.13317	0.541654	9301	126	9175	0.0135469	FALSE	-0.210353	0.10125	0.810298	0.664446	0.988167	0.0377495	11213	103	11110	0.00918577	FALSE
612.1	Galactorrhea	genitourinary	-0.056845	0.215355	0.944741	0.61944	1.44087	0.791811	20308	23	20285	0.00113256	FALSE	NA	NA	NA	NA	NA	NA	9175	NA	NA	NA	FALSE	-0.056845	0.21534	0.944741	0.619457	1.44083	0.791797	11133	23	11110	0.00206593	FALSE
612.2	Hypertrophy of breast (Gynecomastia)	genitourinary	-0.145977	0.0726597	0.864178	0.749469	0.996442	0.0445318	20487	202	20285	0.00985991	FALSE	-0.0565306	0.0926255	0.945038	0.788142	1.13317	0.541654	9301	126	9175	0.0135469	FALSE	-0.296583	0.117711	0.743354	0.590198	0.936254	0.0117496	11186	76	11110	0.00679421	FALSE
612.3	Congenital anomalies of breast	genitourinary	NA	NA	NA	NA	NA	NA	20289	4	20285	0.000197151	FALSE	NA	NA	NA	NA	NA	NA	9175	NA	NA	NA	FALSE	NA	NA	NA	NA	NA	NA	11114	4	11110	0.000359906	FALSE
613	Other nonmalignant breast conditions	genitourinary	-0.017888	0.0394373	0.982271	0.909205	1.06121	0.65013	23777	706	23071	0.0296926	FALSE	-0.10029	0.157493	0.904575	0.664329	1.2317	0.524262	9485	43	9442	0.00453347	FALSE	-0.0124977	0.0407259	0.98758	0.911813	1.06964	0.75894	14292	663	13629	0.0463896	FALSE
613.1	Inflammatory disease of breast	genitourinary	-0.0745745	0.148584	0.928138	0.693642	1.24191	0.615737	23119	48	23071	0.00207621	FALSE	NA	NA	NA	NA	NA	NA	9443	1	9442	0.000105899	FALSE	-0.108954	0.150094	0.896772	0.66822	1.2035	0.467899	13676	47	13629	0.00343668	FALSE
613.5	Mastodynia	genitourinary	-0.0732365	0.0507212	0.929381	0.841432	1.02652	0.148766	23489	418	23071	0.0177956	FALSE	-0.166563	0.167479	0.846569	0.60968	1.1755	0.319962	9480	38	9442	0.00400844	FALSE	-0.0645278	0.0532172	0.93751	0.844649	1.04058	0.225307	14009	380	13629	0.0271254	FALSE
613.7	Other signs and symptoms in breast	genitourinary	-0.0149589	0.0960503	0.985152	0.816101	1.18922	0.876238	23186	115	23071	0.00495989	FALSE	NA	NA	NA	NA	NA	NA	9445	3	9442	0.000317628	FALSE	-0.0309251	0.0973467	0.969548	0.801136	1.17336	0.750728	13741	112	13629	0.00815079	FALSE
613.8	Other specified disorders of breast	genitourinary	0.137924	0.0815301	1.14789	0.978363	1.34679	0.0907034	23232	161	23071	0.0069301	FALSE	NA	NA	NA	NA	NA	NA	9442	NA	NA	NA	FALSE	0.137924	0.0815301	1.14789	0.978363	1.34679	0.0907034	13790	161	13629	0.0116751	FALSE
613.9	Breast disorder NOS	genitourinary	0.15271	0.179324	1.16499	0.819742	1.65564	0.394445	23104	33	23071	0.00142832	FALSE	NA	NA	NA	NA	NA	NA	9443	1	9442	0.000105899	FALSE	0.201757	0.182102	1.22355	0.856275	1.74836	0.267891	13661	32	13629	0.00234243	FALSE
614	Inflammatory diseases of female pelvic organs	genitourinary	-0.0636456	0.0541515	0.938338	0.843848	1.04341	0.239865	14083	365	13718	0.0259178	FALSE	NA	NA	NA	NA	NA	NA	3	NA	NA	NA	FALSE	-0.0636456	0.0541515	0.938338	0.843848	1.04341	0.239865	14080	365	13715	0.0259233	FALSE
614.1	Pelvic peritoneal adhesions, female (postoperative) (postinfection)	genitourinary	NA	NA	NA	NA	NA	NA	13725	7	13718	0.000510018	FALSE	NA	NA	NA	NA	NA	NA	3	NA	NA	NA	FALSE	NA	NA	NA	NA	NA	NA	13722	7	13715	0.00051013	FALSE
614.3	Pelvic inflammatory disease (PID)	genitourinary	-0.0402693	0.164951	0.960531	0.695187	1.32715	0.807132	13757	39	13718	0.00283492	FALSE	NA	NA	NA	NA	NA	NA	3	NA	NA	NA	FALSE	-0.0402693	0.16495	0.960531	0.695189	1.32715	0.80713	13754	39	13715	0.00283554	FALSE
614.31	Acute inflammatory pelvic disease	genitourinary	NA	NA	NA	NA	NA	NA	13722	4	13718	0.000291503	FALSE	NA	NA	NA	NA	NA	NA	3	NA	NA	NA	FALSE	NA	NA	NA	NA	NA	NA	13719	4	13715	0.000291566	FALSE
614.32	Chronic inflammatory pelvic disease	genitourinary	0.0923693	0.230988	1.09677	0.69742	1.72479	0.689239	13738	20	13718	0.00145582	FALSE	NA	NA	NA	NA	NA	NA	3	NA	NA	NA	FALSE	0.0923693	0.230978	1.09677	0.697434	1.72476	0.689226	13735	20	13715	0.00145613	FALSE
614.33	Pelvic inflammatory disease, NOS	genitourinary	NA	NA	NA	NA	NA	NA	13736	18	13718	0.00131043	FALSE	NA	NA	NA	NA	NA	NA	3	NA	NA	NA	FALSE	NA	NA	NA	NA	NA	NA	13733	18	13715	0.00131071	FALSE
614.4	Inflammatory diseases of uterus, except cervix	genitourinary	NA	NA	NA	NA	NA	NA	13733	15	13718	0.00109226	FALSE	NA	NA	NA	NA	NA	NA	3	NA	NA	NA	FALSE	NA	NA	NA	NA	NA	NA	13730	15	13715	0.0010925	FALSE
614.5	Inflammatory disease of cervix, vagina, and vulva	genitourinary	-0.0467534	0.0586057	0.954323	0.850764	1.07049	0.425008	14028	310	13718	0.0220987	FALSE	NA	NA	NA	NA	NA	NA	3	NA	NA	NA	FALSE	-0.0467534	0.0586057	0.954323	0.850764	1.07049	0.425008	14025	310	13715	0.0221034	FALSE
614.51	Cervicitis and endocervicitis	genitourinary	NA	NA	NA	NA	NA	NA	13726	8	13718	0.000582835	FALSE	NA	NA	NA	NA	NA	NA	3	NA	NA	NA	FALSE	NA	NA	NA	NA	NA	NA	13723	8	13715	0.000582963	FALSE
614.52	Vaginitis and vulvovaginitis	genitourinary	-0.0246068	0.0627119	0.975694	0.862843	1.1033	0.694779	13988	270	13718	0.0193023	FALSE	NA	NA	NA	NA	NA	NA	3	NA	NA	NA	FALSE	-0.0246068	0.0627118	0.975694	0.862844	1.1033	0.694779	13985	270	13715	0.0193064	FALSE
614.53	Cyst or abscess of Bartholin's gland	genitourinary	NA	NA	NA	NA	NA	NA	13732	14	13718	0.00101952	FALSE	NA	NA	NA	NA	NA	NA	3	NA	NA	NA	FALSE	NA	NA	NA	NA	NA	NA	13729	14	13715	0.00101974	FALSE
614.54	Abscess or ulceration of vulva	genitourinary	NA	NA	NA	NA	NA	NA	13735	17	13718	0.00123771	FALSE	NA	NA	NA	NA	NA	NA	3	NA	NA	NA	FALSE	NA	NA	NA	NA	NA	NA	13732	17	13715	0.00123798	FALSE
615	Endometriosis	genitourinary	-0.0201231	0.0749609	0.980078	0.84616	1.13519	0.788355	13909	191	13718	0.0137321	FALSE	NA	NA	NA	NA	NA	NA	3	NA	NA	NA	FALSE	-0.0201231	0.0749609	0.980078	0.84616	1.13519	0.788355	13906	191	13715	0.0137351	FALSE
618	Genital prolapse	genitourinary	0.142605	0.047205	1.15327	1.05136	1.26507	0.00251959	15210	493	14717	0.0324129	FALSE	NA	NA	NA	NA	NA	NA	3	NA	NA	NA	FALSE	0.142605	0.0472033	1.15327	1.05136	1.26507	0.00251866	15207	493	14714	0.0324193	FALSE
618.1	Prolapse of vaginal walls	genitourinary	0.157871	0.0595585	1.17101	1.04199	1.31601	0.008033	15024	307	14717	0.020434	FALSE	NA	NA	NA	NA	NA	NA	3	NA	NA	NA	FALSE	0.157871	0.0595583	1.17101	1.04199	1.31601	0.00803275	15021	307	14714	0.0204381	FALSE
618.2	Uterine/Uterovaginal prolapse	genitourinary	0.0396364	0.0832662	1.04043	0.883764	1.22487	0.63406	14872	155	14717	0.0104223	FALSE	NA	NA	NA	NA	NA	NA	3	NA	NA	NA	FALSE	0.0396364	0.0832662	1.04043	0.883764	1.22487	0.63406	14869	155	14714	0.0104244	FALSE
618.5	Prolapse of vaginal vault after hysterectomy	genitourinary	0.127841	0.126764	1.13637	0.886374	1.45688	0.313217	14785	68	14717	0.00459926	FALSE	NA	NA	NA	NA	NA	NA	3	NA	NA	NA	FALSE	0.127841	0.126763	1.13637	0.886376	1.45688	0.313212	14782	68	14714	0.00460019	FALSE
618.6	Vaginal enterocele, congenital or acquired	genitourinary	NA	NA	NA	NA	NA	NA	14717	NA	NA	NA	FALSE	NA	NA	NA	NA	NA	NA	3	NA	NA	NA	FALSE	NA	NA	NA	NA	NA	NA	14714	NA	NA	NA	FALSE
619	Noninflammatory female genital disorders	genitourinary	0.00227444	0.0320324	1.00228	0.941285	1.06722	0.943394	13121	1133	11988	0.0863501	FALSE	NA	NA	NA	NA	NA	NA	3	NA	NA	NA	FALSE	0.00227444	0.0320318	1.00228	0.941286	1.06722	0.943393	13118	1133	11985	0.0863699	FALSE
619.1	Noninflammatory disorders of ovary, fallopian tube, and broad ligament	genitourinary	-0.100464	0.098658	0.904418	0.745401	1.09736	0.308534	12096	108	11988	0.00892857	FALSE	NA	NA	NA	NA	NA	NA	3	NA	NA	NA	FALSE	-0.100464	0.098658	0.904418	0.745401	1.09736	0.308534	12093	108	11985	0.00893079	FALSE
619.2	Disorders of uterus, NEC	genitourinary	0.207559	0.13271	1.23067	0.948805	1.59627	0.117816	12048	60	11988	0.00498008	FALSE	NA	NA	NA	NA	NA	NA	3	NA	NA	NA	FALSE	0.207559	0.132707	1.23067	0.94881	1.59626	0.117808	12045	60	11985	0.00498132	FALSE
619.3	Noninflammatory disorders of cervix	genitourinary	0.072844	0.10807	1.07556	0.870252	1.32931	0.500281	12080	92	11988	0.00761589	FALSE	NA	NA	NA	NA	NA	NA	3	NA	NA	NA	FALSE	0.072844	0.108068	1.07556	0.870254	1.32931	0.500276	12077	92	11985	0.00761779	FALSE
619.4	Noninflammatory disorders of vagina	genitourinary	0.0327584	0.0469129	1.0333	0.942527	1.13282	0.485001	12485	497	11988	0.0398078	FALSE	NA	NA	NA	NA	NA	NA	3	NA	NA	NA	FALSE	0.0327584	0.0469127	1.0333	0.942527	1.13282	0.485	12482	497	11985	0.0398173	FALSE
619.5	Noninflammatory disorders of vulva and perineum	genitourinary	0.10571	0.107474	1.1115	0.900379	1.37212	0.32532	12080	92	11988	0.00761589	FALSE	NA	NA	NA	NA	NA	NA	3	NA	NA	NA	FALSE	0.10571	0.107474	1.1115	0.900379	1.37212	0.32532	12077	92	11985	0.00761779	FALSE
620	Dysplasia of female genital organs	genitourinary	0.234208	0.184939	1.26391	0.879614	1.8161	0.205367	14732	31	14701	0.00210426	FALSE	NA	NA	NA	NA	NA	NA	3	NA	NA	NA	FALSE	0.234208	0.184938	1.26391	0.879616	1.81609	0.205364	14729	31	14698	0.00210469	FALSE
620.1	Dysplasia of cervix	genitourinary	NA	NA	NA	NA	NA	NA	14716	15	14701	0.0010193	FALSE	NA	NA	NA	NA	NA	NA	3	NA	NA	NA	FALSE	NA	NA	NA	NA	NA	NA	14713	15	14698	0.00101951	FALSE
621	Endometrial hyperplasia	genitourinary	-0.0153198	0.16699	0.984797	0.709908	1.36613	0.926904	14739	38	14701	0.00257819	FALSE	NA	NA	NA	NA	NA	NA	3	NA	NA	NA	FALSE	-0.0153198	0.16699	0.984797	0.709908	1.36613	0.926904	14736	38	14698	0.00257872	FALSE
622	Polyp of female genital organs	genitourinary	0.13848	0.0851037	1.14853	0.972074	1.35701	0.103697	14847	146	14701	0.00983364	FALSE	NA	NA	NA	NA	NA	NA	3	NA	NA	NA	FALSE	0.13848	0.0850964	1.14853	0.972088	1.35699	0.103668	14844	146	14698	0.00983562	FALSE
622.1	Polyp of corpus uteri	genitourinary	0.197818	0.104752	1.21874	0.992532	1.49651	0.0589672	14797	96	14701	0.0064878	FALSE	NA	NA	NA	NA	NA	NA	3	NA	NA	NA	FALSE	0.197818	0.104752	1.21874	0.992532	1.49651	0.0589668	14794	96	14698	0.00648912	FALSE
622.2	Mucous polyp of cervix	genitourinary	-0.0743039	0.159708	0.92839	0.678866	1.26963	0.641754	14742	41	14701	0.00278117	FALSE	NA	NA	NA	NA	NA	NA	3	NA	NA	NA	FALSE	-0.0743039	0.159703	0.92839	0.678873	1.26961	0.641742	14739	41	14698	0.00278174	FALSE
623	Hypertrophy of female genital organs	genitourinary	0.0211584	0.100663	1.02138	0.8385	1.24416	0.833519	14805	104	14701	0.00702465	FALSE	NA	NA	NA	NA	NA	NA	3	NA	NA	NA	FALSE	0.0211584	0.100662	1.02138	0.8385	1.24416	0.833518	14802	104	14698	0.00702608	FALSE
624	Symptoms involving female genital tract	genitourinary	0.0904034	0.120991	1.09462	0.86352	1.38756	0.454948	13378	73	13305	0.00545672	FALSE	NA	NA	NA	NA	NA	NA	3	NA	NA	NA	FALSE	0.0904034	0.12099	1.09462	0.86352	1.38756	0.454946	13375	73	13302	0.00545794	FALSE
624.1	Dystrophy of female genital tract	genitourinary	-0.0580325	0.19551	0.943619	0.643243	1.38426	0.766599	13333	28	13305	0.00210005	FALSE	NA	NA	NA	NA	NA	NA	3	NA	NA	NA	FALSE	-0.0580325	0.19551	0.943619	0.643244	1.38426	0.766599	13330	28	13302	0.00210053	FALSE
624.2	Atrophy of female genital tract	genitourinary	NA	NA	NA	NA	NA	NA	13312	7	13305	0.000525841	FALSE	NA	NA	NA	NA	NA	NA	3	NA	NA	NA	FALSE	NA	NA	NA	NA	NA	NA	13309	7	13302	0.00052596	FALSE
624.9	stress incontinence, female	genitourinary	-0.0775744	0.0517369	0.925358	0.836124	1.02412	0.133769	13715	410	13305	0.0298943	FALSE	NA	NA	NA	NA	NA	NA	3	NA	NA	NA	FALSE	-0.0775744	0.0517349	0.925358	0.836127	1.02411	0.133755	13712	410	13302	0.0299008	FALSE
625	Pain and other symptoms associated with female genital organs	genitourinary	0.00775526	0.0478272	1.00779	0.917607	1.10683	0.871186	13780	475	13305	0.0344702	FALSE	NA	NA	NA	NA	NA	NA	3	NA	NA	NA	FALSE	0.00775526	0.0478271	1.00779	0.917607	1.10683	0.871186	13777	475	13302	0.0344778	FALSE
625.1	Dyspareunia	genitourinary	-0.000870232	0.129483	0.99913	0.775183	1.28778	0.994638	13368	63	13305	0.00471275	FALSE	NA	NA	NA	NA	NA	NA	3	NA	NA	NA	FALSE	-0.000870232	0.129481	0.99913	0.775186	1.28777	0.994638	13365	63	13302	0.0047138	FALSE
626	Disorders of menstruation and other abnormal bleeding from female genital tract	genitourinary	-0.0154756	0.0275801	0.984644	0.93283	1.03934	0.574719	10656	1719	8937	0.161318	FALSE	NA	NA	NA	NA	NA	NA	2	NA	NA	NA	FALSE	-0.0154756	0.0275801	0.984644	0.93283	1.03934	0.574719	10654	1719	8935	0.161348	FALSE
626.1	Irregular menstrual cycle/bleeding	genitourinary	-0.0292415	0.0322683	0.971182	0.911661	1.03459	0.364831	10126	1189	8937	0.117421	FALSE	NA	NA	NA	NA	NA	NA	2	NA	NA	NA	FALSE	-0.0292415	0.0322677	0.971182	0.911662	1.03459	0.364823	10124	1189	8935	0.117444	FALSE
626.11	Absent or infrequent menstruation	genitourinary	-0.0789952	0.06274	0.924044	0.817123	1.04496	0.207999	9216	279	8937	0.0302734	FALSE	NA	NA	NA	NA	NA	NA	2	NA	NA	NA	FALSE	-0.0789952	0.0627395	0.924044	0.817124	1.04496	0.207995	9214	279	8935	0.03028	FALSE
626.12	Excessive or frequent menstruation	genitourinary	-0.0213043	0.0516567	0.978921	0.88466	1.08323	0.680031	9348	411	8937	0.0439666	FALSE	NA	NA	NA	NA	NA	NA	2	NA	NA	NA	FALSE	-0.0213043	0.0516565	0.978921	0.884661	1.08322	0.68003	9346	411	8935	0.043976	FALSE
626.13	Irregular menstrual cycle	genitourinary	-0.116029	0.0547411	0.890449	0.799857	0.991301	0.0340399	9318	381	8937	0.0408886	FALSE	NA	NA	NA	NA	NA	NA	2	NA	NA	NA	FALSE	-0.116029	0.0547411	0.890449	0.799858	0.991301	0.0340398	9316	381	8935	0.0408974	FALSE
626.14	Irregular menstrual bleeding	genitourinary	-0.037953	0.0803888	0.962758	0.822411	1.12706	0.636843	9104	167	8937	0.0183436	FALSE	NA	NA	NA	NA	NA	NA	2	NA	NA	NA	FALSE	-0.037953	0.0803878	0.962758	0.822413	1.12705	0.636838	9102	167	8935	0.0183476	FALSE
626.15	Infertility, female, associated with anovulation	genitourinary	0.121489	0.155106	1.12918	0.833169	1.53035	0.433471	8983	46	8937	0.00512078	FALSE	NA	NA	NA	NA	NA	NA	2	NA	NA	NA	FALSE	0.121489	0.155106	1.12918	0.833169	1.53035	0.433471	8981	46	8935	0.00512192	FALSE
626.2	Dysmenorrhea	genitourinary	-0.124694	0.0669162	0.882767	0.774259	1.00648	0.0624019	9182	245	8937	0.0266826	FALSE	NA	NA	NA	NA	NA	NA	2	NA	NA	NA	FALSE	-0.124694	0.0669155	0.882767	0.77426	1.00648	0.0623992	9180	245	8935	0.0266885	FALSE
626.21	Mittelschmerz	genitourinary	NA	NA	NA	NA	NA	NA	8946	9	8937	0.00100604	FALSE	NA	NA	NA	NA	NA	NA	2	NA	NA	NA	FALSE	NA	NA	NA	NA	NA	NA	8944	9	8935	0.00100626	FALSE
626.4	Premenstrual tension syndromes	genitourinary	0.0838509	0.144298	1.08747	0.819572	1.44293	0.561176	8987	50	8937	0.00556359	FALSE	NA	NA	NA	NA	NA	NA	2	NA	NA	NA	FALSE	0.0838509	0.144298	1.08747	0.819572	1.44293	0.561176	8985	50	8935	0.00556483	FALSE
626.8	Infertility, female	genitourinary	0.00559887	0.103399	1.00561	0.821139	1.23153	0.956817	9037	100	8937	0.0110656	FALSE	NA	NA	NA	NA	NA	NA	2	NA	NA	NA	FALSE	0.00559887	0.103398	1.00561	0.82114	1.23153	0.956817	9035	100	8935	0.0110681	FALSE
627	Menopausal and postmenopausal disorders	genitourinary	-0.0359936	0.0278118	0.964646	0.91347	1.01869	0.195602	10678	1741	8937	0.163046	FALSE	NA	NA	NA	NA	NA	NA	2	NA	NA	NA	FALSE	-0.0359936	0.0278118	0.964646	0.91347	1.01869	0.195602	10676	1741	8935	0.163076	FALSE
627.1	Postmenopausal bleeding	genitourinary	-0.0900975	0.0636738	0.913842	0.806624	1.03531	0.157073	9210	273	8937	0.0296417	FALSE	NA	NA	NA	NA	NA	NA	2	NA	NA	NA	FALSE	-0.0900975	0.0636738	0.913842	0.806624	1.03531	0.157073	9208	273	8935	0.0296481	FALSE
627.2	Symptomatic menopause	genitourinary	-0.0424618	0.0338813	0.958427	0.896848	1.02423	0.210113	10001	1064	8937	0.106389	FALSE	NA	NA	NA	NA	NA	NA	2	NA	NA	NA	FALSE	-0.0424618	0.0338812	0.958427	0.896848	1.02423	0.210112	9999	1064	8935	0.106411	FALSE
627.21	Symptomatic artificial menopause	genitourinary	NA	NA	NA	NA	NA	NA	8955	18	8937	0.00201005	FALSE	NA	NA	NA	NA	NA	NA	2	NA	NA	NA	FALSE	NA	NA	NA	NA	NA	NA	8953	18	8935	0.0020105	FALSE
627.22	Need for Hormone replacement therapy (postmenopausal)	genitourinary	-0.0891196	0.0648029	0.914736	0.805628	1.03862	0.169057	9196	259	8937	0.0281644	FALSE	NA	NA	NA	NA	NA	NA	2	NA	NA	NA	FALSE	-0.0891196	0.0648029	0.914736	0.805628	1.03862	0.169057	9194	259	8935	0.0281705	FALSE
627.3	Postmenopausal atrophic vaginitis	genitourinary	-0.0119073	0.0485764	0.988163	0.898421	1.08687	0.80636	9443	506	8937	0.0535847	FALSE	NA	NA	NA	NA	NA	NA	2	NA	NA	NA	FALSE	-0.0119073	0.048574	0.988163	0.898425	1.08687	0.80635	9441	506	8935	0.053596	FALSE
627.4	Premenopausal menorrhagia	genitourinary	-0.154082	0.212285	0.857202	0.565435	1.29952	0.467946	8960	23	8937	0.00256696	FALSE	NA	NA	NA	NA	NA	NA	2	NA	NA	NA	FALSE	-0.154082	0.212281	0.857202	0.565439	1.29951	0.467937	8958	23	8935	0.00256754	FALSE
627.5	Premature menopause and other ovarian failure	genitourinary	0.0768513	0.128829	1.07988	0.838908	1.39007	0.550818	9001	64	8937	0.00711032	FALSE	NA	NA	NA	NA	NA	NA	2	NA	NA	NA	FALSE	0.0768513	0.128829	1.07988	0.838908	1.39007	0.550817	8999	64	8935	0.0071119	FALSE
628	Ovarian cyst	genitourinary	-0.0415172	0.0652481	0.959333	0.844168	1.09021	0.524583	9189	252	8937	0.0274241	FALSE	NA	NA	NA	NA	NA	NA	2	NA	NA	NA	FALSE	-0.0415172	0.0652456	0.959333	0.844172	1.0902	0.524567	9187	252	8935	0.0274301	FALSE
634	Miscarriage; stillbirth	pregnancy complications	0.077018	0.0602408	1.08006	0.959777	1.21542	0.201072	14486	313	14173	0.0216071	FALSE	NA	NA	NA	NA	NA	NA	3	NA	NA	NA	FALSE	0.077018	0.0602407	1.08006	0.959778	1.21542	0.201072	14483	313	14170	0.0216115	FALSE
634.1	Missed abortion/Hydatidiform mole	pregnancy complications	0.0780746	0.117967	1.0812	0.858009	1.36246	0.508078	14251	78	14173	0.0054733	FALSE	NA	NA	NA	NA	NA	NA	3	NA	NA	NA	FALSE	0.0780746	0.117966	1.0812	0.85801	1.36246	0.508074	14248	78	14170	0.00547445	FALSE
634.3	Ectopic pregnancy	pregnancy complications	-0.530416	0.213899	0.58836	0.386873	0.894783	0.0131475	14196	23	14173	0.00162017	FALSE	NA	NA	NA	NA	NA	NA	3	NA	NA	NA	FALSE	-0.530416	0.213886	0.58836	0.386883	0.894761	0.013142	14193	23	14170	0.00162052	FALSE
635	Hemorrhage during pregnancy; childbirth and postpartum	pregnancy complications	-0.0961619	0.0922907	0.908317	0.758015	1.08842	0.297437	14301	128	14173	0.00895042	FALSE	NA	NA	NA	NA	NA	NA	3	NA	NA	NA	FALSE	-0.0961619	0.0922907	0.908317	0.758015	1.08842	0.297436	14298	128	14170	0.0089523	FALSE
635.2	Antepartum hemorrhage, abruptio placentae, and placenta previa	pregnancy complications	-0.0820633	0.108394	0.921214	0.744892	1.13927	0.449	14265	92	14173	0.00644935	FALSE	NA	NA	NA	NA	NA	NA	3	NA	NA	NA	FALSE	-0.0820633	0.108394	0.921214	0.744893	1.13927	0.448998	14262	92	14170	0.00645071	FALSE
635.3	Placenta previa and abruptio placenta	pregnancy complications	-0.0538144	0.168815	0.947608	0.68066	1.31925	0.749896	14211	38	14173	0.00267398	FALSE	NA	NA	NA	NA	NA	NA	3	NA	NA	NA	FALSE	-0.0538144	0.168815	0.947608	0.680661	1.31925	0.749895	14208	38	14170	0.00267455	FALSE
636	Early or threatened labor; hemorrhage in early pregnancy	pregnancy complications	-0.000811384	0.0537643	0.999189	0.899254	1.11023	0.987959	14573	400	14173	0.027448	FALSE	NA	NA	NA	NA	NA	NA	3	NA	NA	NA	FALSE	-0.000811384	0.0537642	0.999189	0.899254	1.11023	0.987959	14570	400	14170	0.0274537	FALSE
636.1	Threatened premature labor	pregnancy complications	-0.0449326	0.147236	0.956062	0.716401	1.2759	0.760233	14223	50	14173	0.00351543	FALSE	NA	NA	NA	NA	NA	NA	3	NA	NA	NA	FALSE	-0.0449326	0.147236	0.956062	0.716402	1.2759	0.760233	14220	50	14170	0.00351617	FALSE
636.2	Early onset of delivery	pregnancy complications	NA	NA	NA	NA	NA	NA	14192	19	14173	0.00133878	FALSE	NA	NA	NA	NA	NA	NA	3	NA	NA	NA	FALSE	NA	NA	NA	NA	NA	NA	14189	19	14170	0.00133907	FALSE
636.3	Hemorrhage in early pregnancy	pregnancy complications	-0.0190316	0.0834958	0.981148	0.833032	1.1556	0.819697	14331	158	14173	0.0110251	FALSE	NA	NA	NA	NA	NA	NA	3	NA	NA	NA	FALSE	-0.0190316	0.0834957	0.981148	0.833032	1.1556	0.819697	14328	158	14170	0.0110274	FALSE
636.8	Cervical incompetence	pregnancy complications	0.254445	0.183194	1.28975	0.900671	1.84689	0.164852	14205	32	14173	0.00225273	FALSE	NA	NA	NA	NA	NA	NA	3	NA	NA	NA	FALSE	0.254445	0.183189	1.28975	0.90068	1.84687	0.16484	14202	32	14170	0.0022532	FALSE
637	Short gestation; low birth weight; and fetal growth retardation	pregnancy complications	NA	NA	NA	NA	NA	NA	23724	10	23714	0.000421514	FALSE	NA	NA	NA	NA	NA	NA	9562	1	9561	0.000104581	FALSE	NA	NA	NA	NA	NA	NA	14162	9	14153	0.000635503	FALSE
642	Hypertension complicating pregnancy, childbirth, and the puerperium	pregnancy complications	0.0580584	0.0608334	1.05978	0.940659	1.19398	0.339889	15426	302	15124	0.0195773	FALSE	NA	NA	NA	NA	NA	NA	3	NA	NA	NA	FALSE	0.0580584	0.0608331	1.05978	0.940659	1.19398	0.339887	15423	302	15121	0.0195811	FALSE
642.1	Preeclampsia and eclampsia	pregnancy complications	0.113421	0.104453	1.1201	0.912738	1.37458	0.277541	15223	99	15124	0.00650332	FALSE	NA	NA	NA	NA	NA	NA	3	NA	NA	NA	FALSE	0.113421	0.104452	1.1201	0.912739	1.37458	0.277537	15220	99	15121	0.0065046	FALSE
643	Excessive vomiting in pregnancy	pregnancy complications	0.0370199	0.0899602	1.03771	0.869965	1.23781	0.680696	15411	133	15278	0.0086302	FALSE	NA	NA	NA	NA	NA	NA	3	NA	NA	NA	FALSE	0.0370199	0.0899595	1.03771	0.869966	1.23781	0.680693	15408	133	15275	0.00863188	FALSE
643.1	Hyperemesis gravidarum	pregnancy complications	-0.123101	0.144929	0.884174	0.665536	1.17464	0.395665	15329	51	15278	0.00332703	FALSE	NA	NA	NA	NA	NA	NA	3	NA	NA	NA	FALSE	-0.123101	0.144928	0.884174	0.665537	1.17464	0.395661	15326	51	15275	0.00332768	FALSE
644	Anemia during pregnancy	pregnancy complications	0.0135435	0.0977493	1.01364	0.836905	1.22769	0.889803	15377	114	15263	0.00741367	FALSE	NA	NA	NA	NA	NA	NA	3	NA	NA	NA	FALSE	0.0135435	0.0977487	1.01364	0.836906	1.22769	0.889803	15374	114	15260	0.00741512	FALSE
646	Other complications of pregnancy NEC	pregnancy complications	0.0334396	0.0395147	1.034	0.956945	1.11727	0.397409	14939	797	14142	0.0533503	FALSE	NA	NA	NA	NA	NA	NA	3	NA	NA	NA	FALSE	0.0334396	0.0395139	1.034	0.956947	1.11727	0.397399	14936	797	14139	0.053361	FALSE
647	Infectious and parasitic complications affecting pregnancy	pregnancy complications	0.0217092	0.122936	1.02195	0.803125	1.30039	0.859831	15165	71	15094	0.00468183	FALSE	NA	NA	NA	NA	NA	NA	3	NA	NA	NA	FALSE	0.0217092	0.122931	1.02195	0.803132	1.30038	0.859826	15162	71	15091	0.00468276	FALSE
647.1	Infections of genitourinary tract during pregnancy	pregnancy complications	0.101397	0.110514	1.10672	0.891179	1.37438	0.358877	15183	89	15094	0.00586182	FALSE	NA	NA	NA	NA	NA	NA	3	NA	NA	NA	FALSE	0.101397	0.110506	1.10672	0.891193	1.37436	0.358842	15180	89	15091	0.00586298	FALSE
647.3	Major puerperal infection	pregnancy complications	NA	NA	NA	NA	NA	NA	15099	5	15094	0.000331148	FALSE	NA	NA	NA	NA	NA	NA	3	NA	NA	NA	FALSE	NA	NA	NA	NA	NA	NA	15096	5	15091	0.000331214	FALSE
649	Other conditions or status of the mother complicating pregnancy, childbirth, or the puerperium	pregnancy complications	0.0183035	0.0420622	1.01847	0.937875	1.10599	0.663451	14704	676	14028	0.0459739	FALSE	NA	NA	NA	NA	NA	NA	3	NA	NA	NA	FALSE	0.0183035	0.0420616	1.01847	0.937876	1.10599	0.663447	14701	676	14025	0.0459833	FALSE
649.1	Diabetes or abnormal glucose tolerance complicating pregnancy	pregnancy complications	-0.178047	0.0700812	0.836903	0.729492	0.960129	0.0110668	14253	225	14028	0.0157862	FALSE	NA	NA	NA	NA	NA	NA	3	NA	NA	NA	FALSE	-0.178047	0.0700802	0.836903	0.729494	0.960127	0.0110656	14250	225	14025	0.0157895	FALSE
653	Problems associated with amniotic cavity and membranes	pregnancy complications	0.0256951	0.0939735	1.02603	0.853429	1.23353	0.784523	14636	124	14512	0.00847226	FALSE	NA	NA	NA	NA	NA	NA	3	NA	NA	NA	FALSE	0.0256951	0.0939734	1.02603	0.853429	1.23353	0.784523	14633	124	14509	0.008474	FALSE
654	Other and unspecified complications of birth; puerperium affecting management of mother	pregnancy complications	0.0680384	0.0540693	1.07041	0.962773	1.19007	0.208264	14888	376	14512	0.0252552	FALSE	NA	NA	NA	NA	NA	NA	3	NA	NA	NA	FALSE	0.0680384	0.0540687	1.07041	0.962774	1.19007	0.208258	14885	376	14509	0.0252603	FALSE
654.1	Abnormality of organs and soft tissues of pelvis complicating pregnancy, childbirth, or the puerperium	pregnancy complications	0.0295991	0.114723	1.03004	0.822622	1.28976	0.796403	14593	81	14512	0.00555061	FALSE	NA	NA	NA	NA	NA	NA	3	NA	NA	NA	FALSE	0.0295991	0.114723	1.03004	0.822623	1.28976	0.796402	14590	81	14509	0.00555175	FALSE
654.2	Rhesus isoimmunization in pregnancy	pregnancy complications	0.0577533	0.115696	1.05945	0.8445	1.32912	0.617651	14592	80	14512	0.00548246	FALSE	NA	NA	NA	NA	NA	NA	3	NA	NA	NA	FALSE	0.0577533	0.115695	1.05945	0.844501	1.32912	0.617649	14589	80	14509	0.00548358	FALSE
655	Known or suspected fetal abnormality affecting management of mother	pregnancy complications	-0.00666692	0.0501784	0.993355	0.90031	1.09602	0.894301	14864	461	14403	0.0310145	FALSE	NA	NA	NA	NA	NA	NA	3	NA	NA	NA	FALSE	-0.00666692	0.0501784	0.993355	0.90031	1.09602	0.894301	14861	461	14400	0.0310208	FALSE
655.1	Abnormality in fetal heart rate or rhythm	pregnancy complications	-0.00724131	0.108897	0.992785	0.801974	1.22899	0.946982	14494	91	14403	0.00627846	FALSE	NA	NA	NA	NA	NA	NA	3	NA	NA	NA	FALSE	-0.00724131	0.108893	0.992785	0.80198	1.22899	0.94698	14491	91	14400	0.00627976	FALSE
656	Other perinatal conditions of fetus or newborn	pregnancy complications	0.0728897	0.109716	1.07561	0.867488	1.33367	0.506467	25013	89	24924	0.00355815	FALSE	NA	NA	NA	NA	NA	NA	9547	5	9542	0.000523725	FALSE	0.0692739	0.113303	1.07173	0.858302	1.33823	0.540931	15466	84	15382	0.00543127	FALSE
656.1	Isoimmunization of fetus or newborn	pregnancy complications	NA	NA	NA	NA	NA	NA	24924	NA	NA	NA	FALSE	NA	NA	NA	NA	NA	NA	9542	NA	NA	NA	FALSE	NA	NA	NA	NA	NA	NA	15382	NA	NA	NA	FALSE
656.2	Respiratory conditions of fetus and newborn	pregnancy complications	NA	NA	NA	NA	NA	NA	24927	3	24924	0.000120351	FALSE	NA	NA	NA	NA	NA	NA	9545	3	9542	0.000314301	FALSE	NA	NA	NA	NA	NA	NA	15382	NA	NA	NA	FALSE
656.22	Interstitial emphysema and related conditions of newborn	pregnancy complications	NA	NA	NA	NA	NA	NA	24924	NA	NA	NA	FALSE	NA	NA	NA	NA	NA	NA	9542	NA	NA	NA	FALSE	NA	NA	NA	NA	NA	NA	15382	NA	NA	NA	FALSE
656.26	Transitory tachypnea or apnea of newborn	pregnancy complications	NA	NA	NA	NA	NA	NA	24924	NA	NA	NA	FALSE	NA	NA	NA	NA	NA	NA	9542	NA	NA	NA	FALSE	NA	NA	NA	NA	NA	NA	15382	NA	NA	NA	FALSE
656.3	Endocrine and metabolic disturbances of fetus and newborn	pregnancy complications	NA	NA	NA	NA	NA	NA	24924	NA	NA	NA	FALSE	NA	NA	NA	NA	NA	NA	9542	NA	NA	NA	FALSE	NA	NA	NA	NA	NA	NA	15382	NA	NA	NA	FALSE
656.4	Hemorrhage of fetus or newborn	pregnancy complications	NA	NA	NA	NA	NA	NA	24924	NA	NA	NA	FALSE	NA	NA	NA	NA	NA	NA	9542	NA	NA	NA	FALSE	NA	NA	NA	NA	NA	NA	15382	NA	NA	NA	FALSE
656.5	Hematological disorders of newborn	pregnancy complications	NA	NA	NA	NA	NA	NA	24924	NA	NA	NA	FALSE	NA	NA	NA	NA	NA	NA	9542	NA	NA	NA	FALSE	NA	NA	NA	NA	NA	NA	15382	NA	NA	NA	FALSE
656.6	Perinatal disorders of digestive system	pregnancy complications	NA	NA	NA	NA	NA	NA	24927	3	24924	0.000120351	FALSE	NA	NA	NA	NA	NA	NA	9544	2	9542	0.000209556	FALSE	NA	NA	NA	NA	NA	NA	15383	1	15382	6.50068e-05	FALSE
656.7	Conditions involving the integument and temperature regulation of fetus and newborn	pregnancy complications	NA	NA	NA	NA	NA	NA	24924	NA	NA	NA	FALSE	NA	NA	NA	NA	NA	NA	9542	NA	NA	NA	FALSE	NA	NA	NA	NA	NA	NA	15382	NA	NA	NA	FALSE
656.8	Perinatal jaundice	pregnancy complications	NA	NA	NA	NA	NA	NA	24924	NA	NA	NA	FALSE	NA	NA	NA	NA	NA	NA	9542	NA	NA	NA	FALSE	NA	NA	NA	NA	NA	NA	15382	NA	NA	NA	FALSE
656.9	Neonatal bradycardia or tachycardia	pregnancy complications	NA	NA	NA	NA	NA	NA	24924	NA	NA	NA	FALSE	NA	NA	NA	NA	NA	NA	9542	NA	NA	NA	FALSE	NA	NA	NA	NA	NA	NA	15382	NA	NA	NA	FALSE
657	Infections specific to the perinatal period	pregnancy complications	NA	NA	NA	NA	NA	NA	25197	NA	NA	NA	FALSE	NA	NA	NA	NA	NA	NA	9569	NA	NA	NA	FALSE	NA	NA	NA	NA	NA	NA	15628	NA	NA	NA	FALSE
669	Complications of labor and delivery NEC	pregnancy complications	-0.180575	0.132625	0.83479	0.643701	1.0826	0.173341	15369	61	15308	0.00396903	FALSE	NA	NA	NA	NA	NA	NA	3	NA	NA	NA	FALSE	-0.180575	0.132625	0.83479	0.643701	1.0826	0.173341	15366	61	15305	0.0039698	FALSE
671	Venous/cerebrovascular complications embolism in pregnancy and the puerperium	pregnancy complications	0.122037	0.112947	1.1298	0.905436	1.40975	0.279927	15264	86	15178	0.00563417	FALSE	NA	NA	NA	NA	NA	NA	3	NA	NA	NA	FALSE	0.122037	0.112945	1.1298	0.905438	1.40975	0.279922	15261	86	15175	0.00563528	FALSE
674	Other complications of the puerperium NEC	pregnancy complications	NA	NA	NA	NA	NA	NA	15194	16	15178	0.00105305	FALSE	NA	NA	NA	NA	NA	NA	3	NA	NA	NA	FALSE	NA	NA	NA	NA	NA	NA	15191	16	15175	0.00105326	FALSE
676	Other disorders of the breast associated with childbirth and disorders of lactation	pregnancy complications	NA	NA	NA	NA	NA	NA	15197	19	15178	0.00125025	FALSE	NA	NA	NA	NA	NA	NA	3	NA	NA	NA	FALSE	NA	NA	NA	NA	NA	NA	15194	19	15175	0.00125049	FALSE
681	Superficial cellulitis and abscess	dermatologic	0.00297176	0.0312715	1.00298	0.943348	1.06637	0.92429	22183	1148	21035	0.0517513	FALSE	-0.0162507	0.0454612	0.983881	0.900005	1.07557	0.720746	8388	553	7835	0.0659275	FALSE	0.020037	0.0430789	1.02024	0.937632	1.11012	0.641843	13795	595	13200	0.0431316	FALSE
681.1	Cellulitis and abscess of fingers/toes	dermatologic	0.0360853	0.0688552	1.03674	0.90586	1.18654	0.600227	21259	224	21035	0.0105367	FALSE	-0.0653049	0.100606	0.936782	0.769132	1.14098	0.516265	7941	106	7835	0.0133484	FALSE	0.123409	0.0943519	1.13135	0.940334	1.36116	0.190884	13318	118	13200	0.00886019	FALSE
681.2	Cellulitis and abscess of face/neck	dermatologic	-0.290888	0.113666	0.747599	0.598294	0.934164	0.0104927	21116	81	21035	0.00383595	FALSE	-0.48593	0.176441	0.615125	0.435285	0.869266	0.00588594	7869	34	7835	0.00432075	FALSE	-0.154766	0.148562	0.856615	0.640217	1.14616	0.297522	13247	47	13200	0.00354797	FALSE
681.3	Cellulitis and abscess of arm/hand	dermatologic	-0.0867937	0.0859324	0.916866	0.774745	1.08506	0.312484	21178	143	21035	0.00675229	FALSE	-0.160422	0.124946	0.851784	0.666766	1.08814	0.199168	7904	69	7835	0.00872976	FALSE	-0.0230651	0.118523	0.977199	0.77463	1.23274	0.845703	13274	74	13200	0.00557481	FALSE
681.5	Cellulitis and abscess of leg, except foot	dermatologic	0.0671151	0.0512439	1.06942	0.967226	1.18241	0.190291	21449	414	21035	0.0193016	FALSE	0.0944813	0.0677459	1.09909	0.962423	1.25516	0.163124	8075	240	7835	0.0297214	FALSE	0.0297574	0.0782179	1.0302	0.883778	1.20089	0.703617	13374	174	13200	0.0130103	FALSE
681.6	Cellulitis and abscess of foot, toe	dermatologic	0.112293	0.138133	1.11884	0.853468	1.46673	0.416256	21091	56	21035	0.00265516	FALSE	0.309294	0.18862	1.36246	0.941386	1.97188	0.101053	7866	31	7835	0.00394101	FALSE	-0.122784	0.203513	0.884455	0.593529	1.31798	0.546296	13225	25	13200	0.00189036	FALSE
681.7	Cellulitis and abscess of trunk	dermatologic	0.0394537	0.0732277	1.04024	0.90116	1.20079	0.590038	21233	198	21035	0.00932511	FALSE	0.0100263	0.113959	1.01008	0.807887	1.26287	0.929891	7917	82	7835	0.0103575	FALSE	0.0574022	0.0956418	1.05908	0.878046	1.27744	0.548387	13316	116	13200	0.00871132	FALSE
686	Other local infections of skin and subcutaneous tissue	dermatologic	0.0278961	0.0648452	1.02829	0.905561	1.16765	0.667054	21288	253	21035	0.0118846	FALSE	0.034573	0.0934619	1.03518	0.861903	1.24329	0.711446	7958	123	7835	0.0154561	FALSE	0.0204269	0.0900436	1.02064	0.855509	1.21764	0.820536	13330	130	13200	0.00975244	FALSE
686.1	Carbuncle and furuncle	dermatologic	-0.226828	0.150663	0.797058	0.593257	1.07087	0.132187	21081	46	21035	0.00218206	FALSE	NA	NA	NA	NA	NA	NA	7846	11	7835	0.00140199	FALSE	-0.256279	0.172589	0.773926	0.551809	1.08545	0.137569	13235	35	13200	0.0026445	FALSE
686.2	Impetigo	dermatologic	0.0861473	0.205267	1.08997	0.728931	1.62982	0.674716	21060	25	21035	0.00118708	FALSE	NA	NA	NA	NA	NA	NA	7840	5	7835	0.000637755	FALSE	0.12336	0.22986	1.13129	0.720964	1.77515	0.591494	13220	20	13200	0.00151286	FALSE
686.3	Pilonidal cyst	dermatologic	0.0439398	0.169196	1.04492	0.749999	1.45581	0.795097	21072	37	21035	0.00175588	FALSE	-0.073398	0.221932	0.929231	0.601467	1.43561	0.740853	7857	22	7835	0.00280005	FALSE	NA	NA	NA	NA	NA	NA	13215	15	13200	0.00113507	FALSE
686.4	Pyogenic granuloma	dermatologic	NA	NA	NA	NA	NA	NA	21050	15	21035	0.000712589	FALSE	NA	NA	NA	NA	NA	NA	7841	6	7835	0.000765209	FALSE	NA	NA	NA	NA	NA	NA	13209	9	13200	0.000681354	FALSE
686.5	Pyoderma	dermatologic	0.0231578	0.223664	1.02343	0.660193	1.58651	0.917536	21056	21	21035	0.00099734	FALSE	NA	NA	NA	NA	NA	NA	7840	5	7835	0.000637755	FALSE	NA	NA	NA	NA	NA	NA	13216	16	13200	0.00121065	FALSE
687	Symptoms affecting skin	dermatologic	-0.000698212	0.0461222	0.999302	0.912928	1.09385	0.987922	16445	526	15919	0.0319854	FALSE	0.258393	0.0828237	1.29485	1.10082	1.52307	0.00180976	6391	168	6223	0.026287	FALSE	-0.116994	0.0557444	0.88959	0.797516	0.992295	0.0358381	10054	358	9696	0.0356077	FALSE
687.1	Rash and other nonspecific skin eruption	dermatologic	-0.00870414	0.027607	0.991334	0.939118	1.04645	0.752544	17491	1572	15919	0.0898748	FALSE	0.0354585	0.0451697	1.03609	0.94831	1.13201	0.43245	6816	593	6223	0.0870012	FALSE	-0.0342139	0.0349008	0.966365	0.90247	1.03478	0.32693	10675	979	9696	0.0917096	FALSE
687.3	Changes in skin texture	dermatologic	0.0836106	0.11794	1.08721	0.862819	1.36995	0.478369	15998	79	15919	0.00493812	FALSE	0.331304	0.192794	1.39278	0.954496	2.03232	0.0857171	6254	31	6223	0.00495683	FALSE	-0.0648406	0.150764	0.937217	0.697441	1.25943	0.667137	9744	48	9696	0.00492611	FALSE
687.4	Disturbance of skin sensation	dermatologic	-0.021742	0.0226677	0.978493	0.935971	1.02295	0.337477	18317	2398	15919	0.130917	FALSE	0.0551759	0.0387078	1.05673	0.979521	1.14002	0.154028	7048	825	6223	0.117054	FALSE	-0.0634061	0.028022	0.938562	0.888404	0.991553	0.0236528	11269	1573	9696	0.139586	FALSE
689	Disorder of skin and subcutaneous tissue NOS	dermatologic	-0.000381648	0.0319659	0.999618	0.938911	1.06425	0.990474	22100	1101	20999	0.049819	FALSE	-0.0160542	0.0488975	0.984074	0.89414	1.08305	0.742667	8367	485	7882	0.0579658	FALSE	0.0105755	0.0423284	1.01063	0.93017	1.09805	0.802708	13733	616	13117	0.0448555	FALSE
690	Erythematosquamous dermatosis	dermatologic	-0.0516436	0.0611923	0.949667	0.842333	1.07068	0.398693	18937	292	18645	0.0154195	FALSE	-0.142748	0.0811562	0.866973	0.739476	1.01645	0.0785899	7390	170	7220	0.0230041	FALSE	0.0706093	0.0932624	1.07316	0.893879	1.2884	0.448988	11547	122	11425	0.0105655	FALSE
690.1	Seborrheic dermatitis	dermatologic	-0.0504464	0.0612799	0.950805	0.843197	1.07215	0.410386	18936	291	18645	0.0153676	FALSE	-0.141075	0.0813503	0.868424	0.740432	1.01854	0.0828879	7389	169	7220	0.0228718	FALSE	0.0706093	0.0932624	1.07316	0.893879	1.2884	0.448988	11547	122	11425	0.0105655	FALSE
691	Congenital anomalies of skin	dermatologic	-0.0119359	0.128917	0.988135	0.767503	1.27219	0.926232	18708	63	18645	0.00336754	FALSE	NA	NA	NA	NA	NA	NA	7236	16	7220	0.00221117	FALSE	0.0257724	0.148418	1.02611	0.767108	1.37255	0.862143	11472	47	11425	0.00409693	FALSE
691.1	Ichthyosis congenita	dermatologic	NA	NA	NA	NA	NA	NA	18649	4	18645	0.000214489	FALSE	NA	NA	NA	NA	NA	NA	7223	3	7220	0.00041534	FALSE	NA	NA	NA	NA	NA	NA	11426	1	11425	8.75197e-05	FALSE
691.3	Congenital pigmentary anomalies of skin	dermatologic	0.239776	0.203296	1.27096	0.853266	1.89314	0.238221	18670	25	18645	0.00133905	FALSE	NA	NA	NA	NA	NA	NA	7222	2	7220	0.000276932	FALSE	0.292533	0.211418	1.33982	0.885285	2.02772	0.166458	11448	23	11425	0.00200908	FALSE
694	Dyschromia and Vitiligo	dermatologic	0.0427496	0.0279021	1.04368	0.988133	1.10234	0.12549	20195	1550	18645	0.0767517	FALSE	-0.0292332	0.0439932	0.97119	0.890956	1.05865	0.506374	7856	636	7220	0.0809572	FALSE	0.0904737	0.0361637	1.09469	1.01979	1.1751	0.0123571	12339	914	11425	0.0740741	FALSE
694.1	Vitiligo	dermatologic	0.226187	0.137075	1.25381	0.95841	1.64026	0.0989231	18702	57	18645	0.0030478	FALSE	0.294743	0.185665	1.34278	0.933177	1.93218	0.1124	7252	32	7220	0.00441258	FALSE	0.141596	0.207227	1.15211	0.767537	1.72938	0.494423	11450	25	11425	0.00218341	FALSE
694.2	Other dyschromia	dermatologic	0.0275664	0.0284383	1.02795	0.97222	1.08687	0.332375	20136	1491	18645	0.0740465	FALSE	-0.0533245	0.0450756	0.948072	0.867905	1.03564	0.236809	7825	605	7220	0.0773163	FALSE	0.0799817	0.0367361	1.08327	1.00801	1.16414	0.0294658	12311	886	11425	0.0719682	FALSE
694.3	Vascular disorders of skin	dermatologic	NA	NA	NA	NA	NA	NA	18657	12	18645	0.00064319	FALSE	NA	NA	NA	NA	NA	NA	7224	4	7220	0.00055371	FALSE	NA	NA	NA	NA	NA	NA	11433	8	11425	0.000699729	FALSE
695	Erythematous conditions	dermatologic	0.0577841	0.0334307	1.05949	0.99229	1.13123	0.083903	19648	1003	18645	0.0510485	FALSE	-0.0666544	0.067373	0.935518	0.819791	1.06758	0.3225	7467	247	7220	0.0330789	FALSE	0.0978393	0.0385506	1.10279	1.02253	1.18934	0.0111505	12181	756	11425	0.0620639	FALSE
695.1	Toxic erythema	dermatologic	NA	NA	NA	NA	NA	NA	18654	9	18645	0.00048247	FALSE	NA	NA	NA	NA	NA	NA	7222	2	7220	0.000276932	FALSE	NA	NA	NA	NA	NA	NA	11432	7	11425	0.000612316	FALSE
695.2	Bullous dermatoses	dermatologic	-0.181632	0.18696	0.833908	0.578062	1.20299	0.331297	18675	30	18645	0.00160643	FALSE	NA	NA	NA	NA	NA	NA	7232	12	7220	0.00165929	FALSE	NA	NA	NA	NA	NA	NA	11443	18	11425	0.00157301	FALSE
695.21	Dermatitis herpetiformis	dermatologic	NA	NA	NA	NA	NA	NA	18653	8	18645	0.000428885	FALSE	NA	NA	NA	NA	NA	NA	7222	2	7220	0.000276932	FALSE	NA	NA	NA	NA	NA	NA	11431	6	11425	0.000524888	FALSE
695.22	Pemphigus and pemphigoid	dermatologic	NA	NA	NA	NA	NA	NA	18662	17	18645	0.000910942	FALSE	NA	NA	NA	NA	NA	NA	7228	8	7220	0.00110681	FALSE	NA	NA	NA	NA	NA	NA	11434	9	11425	0.000787126	FALSE
695.3	Rosacea	dermatologic	0.0305053	0.055723	1.03098	0.924306	1.14995	0.584073	18993	348	18645	0.0183225	FALSE	-0.0199268	0.104407	0.98027	0.798864	1.20287	0.848638	7320	100	7220	0.0136612	FALSE	0.0527602	0.0659094	1.05418	0.926425	1.19955	0.423424	11673	248	11425	0.0212456	FALSE
695.4	Lupus (localized and systemic)	dermatologic	0.0799667	0.0597268	1.08325	0.963582	1.21778	0.180611	18084	299	17785	0.016534	FALSE	-0.157128	0.189859	0.854595	0.589045	1.23986	0.407895	7040	30	7010	0.00426136	FALSE	0.104438	0.0629703	1.11009	0.981195	1.25591	0.0972116	11044	269	10775	0.0243571	FALSE
695.41	Cutaneous lupus erythematosus	dermatologic	-0.0225587	0.126606	0.977694	0.76284	1.25306	0.858581	17850	65	17785	0.00364146	FALSE	NA	NA	NA	NA	NA	NA	7021	11	7010	0.00156673	FALSE	0.0333777	0.138625	1.03394	0.787944	1.35674	0.809729	10829	54	10775	0.00498661	FALSE
695.42	Systemic lupus erythematosus	dermatologic	0.112054	0.0617914	1.11857	0.990984	1.26259	0.0697661	18064	279	17785	0.0154451	FALSE	-0.0613337	0.221257	0.940509	0.609572	1.45111	0.781623	7032	22	7010	0.00312856	FALSE	0.125317	0.0643886	1.13351	0.999116	1.28598	0.0516231	11032	257	10775	0.0232959	FALSE
695.7	Prurigo and Lichen	dermatologic	0.18512	0.0907327	1.20336	1.00731	1.43757	0.0413224	18775	130	18645	0.0069241	FALSE	0.252734	0.176699	1.28754	0.910652	1.82041	0.152627	7255	35	7220	0.00482426	FALSE	0.157004	0.106083	1.17	0.950356	1.44041	0.13887	11520	95	11425	0.00824653	FALSE
695.8	Other specified erythematous conditions	dermatologic	0.125806	0.089111	1.13406	0.952323	1.35049	0.15801	18779	134	18645	0.00713563	FALSE	-0.232261	0.193854	0.792739	0.542148	1.15916	0.230868	7249	29	7220	0.00400055	FALSE	0.217776	0.100277	1.24331	1.02146	1.51334	0.029875	11530	105	11425	0.00910668	FALSE
695.81	Erythema nodosum	dermatologic	NA	NA	NA	NA	NA	NA	18664	19	18645	0.001018	FALSE	NA	NA	NA	NA	NA	NA	7222	2	7220	0.000276932	FALSE	NA	NA	NA	NA	NA	NA	11442	17	11425	0.00148575	FALSE
695.9	Unspecified erythematous condition	dermatologic	0.0624623	0.0957006	1.06445	0.882399	1.28407	0.51396	18761	116	18645	0.00618304	FALSE	-0.0396936	0.143073	0.961084	0.726064	1.27218	0.781445	7274	54	7220	0.0074237	FALSE	0.153184	0.130616	1.16554	0.902286	1.5056	0.240886	11487	62	11425	0.00539741	FALSE
696	Psoriasis and related disorders	dermatologic	0.0329669	0.0511445	1.03352	0.934937	1.14249	0.519196	18343	413	17930	0.0225154	FALSE	0.0523077	0.084031	1.0537	0.893693	1.24235	0.533626	7169	155	7014	0.0216209	FALSE	0.0211238	0.0647352	1.02135	0.899643	1.15952	0.744189	11174	258	10916	0.0230893	FALSE
696.2	Parapsoriasis	dermatologic	NA	NA	NA	NA	NA	NA	18648	3	18645	0.000160875	FALSE	NA	NA	NA	NA	NA	NA	7221	1	7220	0.000138485	FALSE	NA	NA	NA	NA	NA	NA	11427	2	11425	0.000175024	FALSE
696.3	Pityriasis	dermatologic	NA	NA	NA	NA	NA	NA	18654	9	18645	0.00048247	FALSE	NA	NA	NA	NA	NA	NA	7227	7	7220	0.00096859	FALSE	NA	NA	NA	NA	NA	NA	11427	2	11425	0.000175024	FALSE
696.4	Psoriasis	dermatologic	0.0398576	0.0517424	1.04066	0.940299	1.15174	0.441116	18333	403	17930	0.0219822	FALSE	0.0702037	0.0859354	1.07273	0.906441	1.26952	0.413965	7162	148	7014	0.0206646	FALSE	0.0220294	0.0651064	1.02227	0.899803	1.16141	0.735092	11171	255	10916	0.022827	FALSE
696.41	Psoriasis vulgaris	dermatologic	0.0289063	0.0566259	1.02933	0.921198	1.15015	0.609716	18265	335	17930	0.0183411	FALSE	0.0528374	0.0915115	1.05426	0.881152	1.26137	0.563679	7144	130	7014	0.0181971	FALSE	0.0143896	0.0724489	1.01449	0.880196	1.16928	0.842562	11121	205	10916	0.0184336	FALSE
696.42	Psoriatic arthropathy	dermatologic	0.0674058	0.0847567	1.06973	0.905999	1.26305	0.426447	18078	148	17930	0.00818675	FALSE	-0.0444293	0.144581	0.956543	0.720501	1.26992	0.758618	7066	52	7014	0.00735918	FALSE	0.123566	0.104995	1.13152	0.921065	1.39007	0.239245	11012	96	10916	0.00871776	FALSE
697	Sarcoidosis	dermatologic	0.272351	0.111244	1.31305	1.05581	1.63295	0.0143562	18731	86	18645	0.00459132	FALSE	0.324698	0.179046	1.38361	0.97411	1.96527	0.0697554	7254	34	7220	0.00468707	FALSE	0.239954	0.142922	1.27119	0.960622	1.68217	0.0931696	11477	52	11425	0.0045308	FALSE
698	Pruritus and related conditions	dermatologic	0.0251992	0.0406942	1.02552	0.9469	1.11067	0.535763	23736	655	23081	0.0275952	FALSE	0.0076982	0.0666389	1.00773	0.88434	1.14833	0.908032	9133	246	8887	0.0269353	FALSE	0.0345802	0.0513715	1.03519	0.93603	1.14484	0.500859	14603	409	14194	0.0280079	FALSE
700	Corns and callosities	dermatologic	0.136382	0.0841735	1.14612	0.971807	1.3517	0.105178	21453	151	21302	0.00703864	FALSE	0.109668	0.122854	1.11591	0.877108	1.41972	0.372033	8135	71	8064	0.00872772	FALSE	0.159598	0.115904	1.17304	0.934659	1.47222	0.168517	13318	80	13238	0.00600691	FALSE
701	Other hypertrophic and atrophic conditions of skin	dermatologic	-0.0253321	0.0316857	0.974986	0.916277	1.03746	0.424012	22422	1120	21302	0.0499509	FALSE	-0.0896833	0.0516406	0.914221	0.826216	1.0116	0.0824431	8490	426	8064	0.0501767	FALSE	0.0137464	0.0401714	1.01384	0.937077	1.09689	0.732206	13932	694	13238	0.0498134	FALSE
701.1	Keratoderma, acquired	dermatologic	0.0982274	0.174636	1.10321	0.783442	1.5535	0.573795	21337	35	21302	0.00164034	FALSE	NA	NA	NA	NA	NA	NA	8078	14	8064	0.0017331	FALSE	0.1937	0.22322	1.21373	0.783635	1.87989	0.38553	13259	21	13238	0.00158383	FALSE
701.2	Scar conditions and fibrosis of skin	dermatologic	-0.0162215	0.0458955	0.983909	0.899266	1.07652	0.723756	21820	518	21302	0.0237397	FALSE	-0.0744135	0.0684971	0.928288	0.811665	1.06167	0.277314	8300	236	8064	0.0284337	FALSE	0.0319536	0.0619871	1.03247	0.914351	1.16585	0.606212	13520	282	13238	0.020858	FALSE
701.3	Circumscribed scleroderma	dermatologic	-0.0295515	0.0983182	0.970881	0.800711	1.17722	0.763743	21411	109	21302	0.00509084	FALSE	NA	NA	NA	NA	NA	NA	8070	6	8064	0.000743494	FALSE	0.002884	0.101265	1.00289	0.822345	1.22307	0.977279	13341	103	13238	0.00772056	FALSE
701.4	Keloid scar	dermatologic	0.00254391	0.108894	1.00255	0.809864	1.24107	0.981362	21391	89	21302	0.00416063	FALSE	-0.123803	0.184882	0.883554	0.614976	1.26943	0.503092	8095	31	8064	0.00382952	FALSE	0.0688384	0.134244	1.07126	0.823428	1.39369	0.6081	13296	58	13238	0.00436221	FALSE
701.5	Abnormal granulation tissue	dermatologic	0.338375	0.182621	1.40267	0.980628	2.00634	0.0638994	21334	32	21302	0.00149995	FALSE	NA	NA	NA	NA	NA	NA	8078	14	8064	0.0017331	FALSE	NA	NA	NA	NA	NA	NA	13256	18	13238	0.00135788	FALSE
701.6	Acquired acanthosis nigricans	dermatologic	NA	NA	NA	NA	NA	NA	21308	6	21302	0.000281584	FALSE	NA	NA	NA	NA	NA	NA	8066	2	8064	0.000247954	FALSE	NA	NA	NA	NA	NA	NA	13242	4	13238	0.000302069	FALSE
702	Degenerative skin conditions and other dermatoses	dermatologic	0.00606582	0.0229938	1.00608	0.961749	1.05246	0.791932	20890	2768	18122	0.132504	FALSE	-0.0375692	0.0331095	0.963128	0.902611	1.0277	0.256502	8000	1434	6566	0.17925	FALSE	0.046938	0.0320469	1.04806	0.984251	1.116	0.143013	12890	1334	11556	0.103491	FALSE
702.1	Actinic keratosis	dermatologic	0.00624694	0.0271972	1.00627	0.954031	1.06136	0.818332	21885	1891	19994	0.0864062	FALSE	-0.0300414	0.0367288	0.970405	0.903003	1.04284	0.413401	8294	1121	7173	0.135158	FALSE	0.0499239	0.0405488	1.05119	0.970881	1.13814	0.218246	13591	770	12821	0.0566551	FALSE
702.2	Seborrheic keratosis	dermatologic	0.0128394	0.0259679	1.01292	0.962657	1.06581	0.621	21998	2004	19994	0.0910992	FALSE	-0.0463106	0.0382116	0.954745	0.885852	1.029	0.225531	8148	975	7173	0.119661	FALSE	0.0646197	0.0355059	1.06675	0.99504	1.14363	0.0687634	13850	1029	12821	0.074296	FALSE
702.4	Degenerative skin disorders	dermatologic	NA	NA	NA	NA	NA	NA	18123	1	18122	5.51785e-05	FALSE	NA	NA	NA	NA	NA	NA	6567	1	6566	0.000152277	FALSE	NA	NA	NA	NA	NA	NA	11556	NA	NA	NA	FALSE
703	Diseases of nail, NOS	dermatologic	-0.0416035	0.0678638	0.95925	0.839779	1.09572	0.539847	21645	235	21410	0.010857	FALSE	0.0226904	0.100445	1.02295	0.840144	1.24553	0.82128	8403	107	8296	0.0127335	FALSE	-0.0935316	0.0920781	0.910709	0.760329	1.09083	0.309732	13242	128	13114	0.00966621	FALSE
703.1	Ingrowing nail	dermatologic	-0.0473553	0.0592375	0.953748	0.8492	1.07117	0.42405	21717	307	21410	0.0141364	FALSE	-0.0988305	0.0891473	0.905896	0.760667	1.07885	0.267594	8432	136	8296	0.016129	FALSE	-0.00983586	0.0793604	0.990212	0.84757	1.15686	0.901363	13285	171	13114	0.0128717	FALSE
704	Diseases of hair and hair follicles	dermatologic	0.0662201	0.0353625	1.06846	0.996914	1.14514	0.0611223	22284	874	21410	0.039221	FALSE	-0.00663675	0.0678654	0.993385	0.86966	1.13471	0.922097	8534	238	8296	0.0278884	FALSE	0.0908947	0.0415391	1.09515	1.00952	1.18805	0.0286571	13750	636	13114	0.0462545	FALSE
704.1	Alopecia	dermatologic	0.099797	0.0445955	1.10495	1.01247	1.20587	0.0252324	21954	544	21410	0.0247791	FALSE	0.111922	0.137149	1.11843	0.854798	1.46336	0.414464	8353	57	8296	0.0068239	FALSE	0.0974573	0.0472021	1.10236	1.00495	1.20922	0.0389533	13601	487	13114	0.0358062	FALSE
704.11	Alopecia Areata	dermatologic	0.208461	0.173315	1.23178	0.877011	1.73006	0.229058	21445	35	21410	0.00163208	FALSE	NA	NA	NA	NA	NA	NA	8300	4	8296	0.000481928	FALSE	0.247165	0.184302	1.28039	0.892198	1.83748	0.179892	13145	31	13114	0.00235831	FALSE
704.12	Telogen effluvium	dermatologic	NA	NA	NA	NA	NA	NA	21424	14	21410	0.000653473	FALSE	NA	NA	NA	NA	NA	NA	8296	NA	NA	NA	FALSE	NA	NA	NA	NA	NA	NA	13128	14	13114	0.00106642	FALSE
704.2	Hirsutism	dermatologic	0.0371221	0.114842	1.03782	0.828642	1.2998	0.746509	21489	79	21410	0.0036763	FALSE	NA	NA	NA	NA	NA	NA	8296	NA	NA	NA	FALSE	0.0371221	0.114841	1.03782	0.828643	1.2998	0.746508	13193	79	13114	0.00598802	FALSE
704.8	Other specified diseases of hair and hair follicles	dermatologic	0.000229775	0.0721184	1.00023	0.868383	1.15209	0.997458	21616	206	21410	0.00952998	FALSE	-0.0817296	0.0923155	0.921521	0.768997	1.1043	0.375979	8423	127	8296	0.0150778	FALSE	0.12151	0.116539	1.1292	0.89861	1.41896	0.297106	13193	79	13114	0.00598802	FALSE
705	Disorders of sweat glands	dermatologic	-0.0791072	0.0948311	0.923941	0.767224	1.11267	0.404174	20347	116	20231	0.00570109	FALSE	-0.0980057	0.191223	0.906644	0.623253	1.31889	0.608287	7889	29	7860	0.003676	FALSE	-0.0650682	0.109254	0.937004	0.756383	1.16075	0.551465	12458	87	12371	0.00698346	FALSE
705.1	Dyshidrosis	dermatologic	-0.118744	0.15684	0.888035	0.653018	1.20763	0.448987	20273	42	20231	0.00207172	FALSE	-0.256691	0.229616	0.773607	0.49325	1.21331	0.263603	7880	20	7860	0.00253807	FALSE	0.0327698	0.215667	1.03331	0.6771	1.57692	0.879229	12393	22	12371	0.0017752	FALSE
705.3	Hidradenitis	dermatologic	0.0211979	0.126979	1.02142	0.796379	1.31006	0.867417	20296	65	20231	0.0032026	FALSE	NA	NA	NA	NA	NA	NA	7867	7	7860	0.000889793	FALSE	-0.0357275	0.134403	0.964903	0.741443	1.25571	0.790375	12429	58	12371	0.00466651	FALSE
705.8	Hyperhidrosis	dermatologic	-0.00565692	0.0546324	0.994359	0.893386	1.10674	0.91753	20590	359	20231	0.0174356	FALSE	0.00824666	0.0870828	1.00828	0.850071	1.19594	0.924554	8005	145	7860	0.0181137	FALSE	-0.0155375	0.0701678	0.984583	0.858073	1.12974	0.824755	12585	214	12371	0.0170044	FALSE
706	Diseases of sebaceous glands	dermatologic	0.0111937	0.0286121	1.01126	0.956106	1.06959	0.695634	21599	1368	20231	0.0633363	FALSE	-0.019235	0.0509276	0.980949	0.887761	1.08392	0.705659	8297	437	7860	0.0526696	FALSE	0.0273018	0.0347279	1.02768	0.960055	1.10006	0.431773	13302	931	12371	0.0699895	FALSE
706.1	Acne	dermatologic	0.0041961	0.0408239	1.0042	0.926984	1.08786	0.918133	20902	671	20231	0.0321022	FALSE	0.0616051	0.113247	1.06354	0.851838	1.32786	0.586448	7944	84	7860	0.010574	FALSE	-0.00276056	0.0438257	0.997243	0.915158	1.08669	0.949775	12958	587	12371	0.0453002	FALSE
706.2	Sebaceous cyst	dermatologic	0.0330575	0.0483341	1.03361	0.940186	1.13632	0.494014	20692	461	20231	0.0222791	FALSE	-0.0266982	0.0745852	0.973655	0.841234	1.12692	0.720376	8057	197	7860	0.0244508	FALSE	0.0746825	0.0635038	1.07754	0.951434	1.22036	0.239582	12635	264	12371	0.0208943	FALSE
706.3	Seborrhea	dermatologic	NA	NA	NA	NA	NA	NA	20235	4	20231	0.000197677	FALSE	NA	NA	NA	NA	NA	NA	7863	3	7860	0.000381534	FALSE	NA	NA	NA	NA	NA	NA	12372	1	12371	8.08277e-05	FALSE
706.8	Other specified diseases of sebaceous glands	dermatologic	-0.0364044	0.0599239	0.96425	0.857396	1.08442	0.543512	20538	307	20231	0.0149479	FALSE	-0.0674851	0.0796495	0.934742	0.799636	1.09267	0.396841	8038	178	7860	0.0221448	FALSE	0.00260588	0.0912129	1.00261	0.838474	1.19887	0.977208	12500	129	12371	0.01032	FALSE
707	Chronic ulcer of skin	dermatologic	0.131381	0.0492463	1.1404	1.03547	1.25596	0.00763431	24668	452	24216	0.0183233	FALSE	0.181707	0.0635194	1.19926	1.05888	1.35826	0.00422767	9306	276	9030	0.0296583	FALSE	0.0551441	0.0781346	1.05669	0.906649	1.23157	0.480339	15362	176	15186	0.0114568	FALSE
707.1	Decubitus ulcer	dermatologic	0.157328	0.0856401	1.17038	0.989529	1.38428	0.0661976	24362	146	24216	0.00599294	FALSE	0.224284	0.111174	1.25143	1.0064	1.5561	0.0436525	9118	88	9030	0.00965124	FALSE	0.0540397	0.134252	1.05553	0.811319	1.37324	0.687299	15244	58	15186	0.00380478	FALSE
707.2	Chronic ulcer of leg or foot	dermatologic	0.144087	0.0607374	1.15498	1.02536	1.301	0.0176783	24511	295	24216	0.0120354	FALSE	0.147374	0.0741844	1.15879	1.00197	1.34014	0.0469679	9230	200	9030	0.0216685	FALSE	0.134733	0.106214	1.14423	0.929187	1.40904	0.204616	15281	95	15186	0.00621687	FALSE
707.3	Chronic ulcer of unspecified site	dermatologic	-0.0043669	0.0984629	0.995643	0.8209	1.20758	0.964625	24326	110	24216	0.00452191	FALSE	-0.0207725	0.142041	0.979442	0.741431	1.29386	0.88373	9083	53	9030	0.00583508	FALSE	0.00915436	0.135762	1.0092	0.773416	1.31686	0.94624	15243	57	15186	0.00373942	FALSE
709	Diffuse diseases of connective tissue	dermatologic	-0.00951197	0.0434769	0.990533	0.909621	1.07864	0.82682	18773	581	18192	0.0309487	FALSE	-0.137946	0.107452	0.871146	0.70571	1.07536	0.199214	7206	95	7111	0.0131835	FALSE	0.0137571	0.0476408	1.01385	0.923468	1.11308	0.772759	11567	486	11081	0.0420161	FALSE
[truncated: 374 more rows]
